# Supplementary material for: Global, cell non-autonomous gene regulation drives individual lifespan among isogenic C. elegans
Source: eLife. 2021 Feb 1;10:e65026. doi: 10.7554/eLife.65026 (PMC7864635; doi:10.7554/eLife.65026)
Supplement: Source data 1. [file elife-65026-data1.zip]

Archive with 219 entries (162 files):
- figure_data/
- figure_data/Figure 2s1 - non-miRNA reporters/
- figure_data/Figure 2s1 - non-miRNA reporters/cpna-2/
- figure_data/Figure 2s1 - non-miRNA reporters/cpna-2/cpna-2_20190506-spans.tsv
- figure_data/Figure 2s1 - non-miRNA reporters/cpna-2/cpna-2_20190506.tsv
- figure_data/Figure 2s1 - non-miRNA reporters/myo-2/
- figure_data/Figure 2s1 - non-miRNA reporters/myo-2/myo-2_pes-10_20180918-spans.tsv
- figure_data/Figure 2s1 - non-miRNA reporters/myo-2/myo-2_pes-10_20181030.tsv
- figure_data/Figure 2s1 - non-miRNA reporters/myo-2/myo-2_pes-10_20180918.tsv
- figure_data/Figure 2s1 - non-miRNA reporters/myo-2/myo-2_pes-10_20181030-spans.tsv
- figure_data/Figure 5 - daf-16 mutant/
- figure_data/Figure 5 - daf-16 mutant/mir-47/
- figure_data/Figure 5 - daf-16 mutant/mir-47/mutant/
- figure_data/Figure 5 - daf-16 mutant/mir-47/mutant/mir-47_daf-16_20180511.tsv
- figure_data/Figure 5 - daf-16 mutant/mir-47/mutant/mir-47_daf-16_20190213-spans.tsv
- figure_data/Figure 5 - daf-16 mutant/mir-47/mutant/mir-47_daf-16_20190213.tsv
- figure_data/Figure 5 - daf-16 mutant/mir-47/mutant/mir-47_daf-16_20180511-spans.tsv
- figure_data/Figure 5 - daf-16 mutant/mir-47/control/
- figure_data/Figure 5 - daf-16 mutant/mir-47/control/mir-47_20180511-spans.tsv
- figure_data/Figure 5 - daf-16 mutant/mir-47/control/mir-47_20190213.tsv
- figure_data/Figure 5 - daf-16 mutant/mir-47/control/mir-47_20190213-spans.tsv
- figure_data/Figure 5 - daf-16 mutant/mir-47/control/mir-47_20180511.tsv
- figure_data/Figure 5 - daf-16 mutant/mir-243/
- figure_data/Figure 5 - daf-16 mutant/mir-243/mutant/
- figure_data/Figure 5 - daf-16 mutant/mir-243/mutant/mir-243_daf-16_20180613-spans.tsv
- figure_data/Figure 5 - daf-16 mutant/mir-243/mutant/mir-243_daf-16_20180613.tsv
- figure_data/Figure 5 - daf-16 mutant/mir-243/mutant/mir-243_daf-16_20190122.tsv
- figure_data/Figure 5 - daf-16 mutant/mir-243/mutant/mir-243_daf-16_20190122-spans.tsv
- figure_data/Figure 5 - daf-16 mutant/mir-243/control/
- figure_data/Figure 5 - daf-16 mutant/mir-243/control/mir-243_20180613-spans.tsv
- figure_data/Figure 5 - daf-16 mutant/mir-243/control/mir-243_20190122.tsv
- figure_data/Figure 5 - daf-16 mutant/mir-243/control/mir-243_20180613.tsv
- figure_data/Figure 5 - daf-16 mutant/mir-243/control/mir-243_20190122-spans.tsv
- figure_data/Figures 1-3 - base strains/
- figure_data/Figures 1-3 - base strains/mir-59_vulva_only/
- figure_data/Figures 1-3 - base strains/mir-59_vulva_only/mir-59_20170811_keypoint.tsv
- figure_data/Figures 1-3 - base strains/mir-59_vulva_only/mir-59_20170811_keypoint-spans.tsv
- figure_data/Figures 1-3 - base strains/mir-84/
- figure_data/Figures 1-3 - base strains/mir-84/mir-84_20180928.tsv
- figure_data/Figures 1-3 - base strains/mir-84/mir-84_20180928-spans.tsv
- figure_data/Figures 1-3 - base strains/mir-84/mir-84_20181018-spans.tsv
- figure_data/Figures 1-3 - base strains/mir-84/mir-84_20181018.tsv
- figure_data/Figures 1-3 - base strains/mir-241_head_only/
- figure_data/Figures 1-3 - base strains/mir-241_head_only/mir-241_20170809_keypoint-spans.tsv
- figure_data/Figures 1-3 - base strains/mir-241_head_only/mir-241_20170809_keypoint.tsv
- figure_data/Figures 1-3 - base strains/mir-1_head_only/
- figure_data/Figures 1-3 - base strains/mir-1_head_only/mir-1_20170518_keypoint-spans.tsv
- figure_data/Figures 1-3 - base strains/mir-1_head_only/mir-1_20170518_keypoint.tsv
- __MACOSX/
- __MACOSX/figure_data/
- __MACOSX/figure_data/Figures 1-3 - base strains/
- __MACOSX/figure_data/Figures 1-3 - base strains/mir-1_head_only/
- __MACOSX/figure_data/Figures 1-3 - base strains/mir-1_head_only/._mir-1_20170518_keypoint.tsv
- figure_data/Figures 1-3 - base strains/mir-79/
- figure_data/Figures 1-3 - base strains/mir-79/mir-79_20171027-spans.tsv
- figure_data/Figures 1-3 - base strains/mir-79/mir-79_20171027.tsv
- figure_data/Figures 1-3 - base strains/mir-1/
- figure_data/Figures 1-3 - base strains/mir-1/mir-1_20170518-spans.tsv
- figure_data/Figures 1-3 - base strains/mir-1/mir-1_20170518.tsv
- figure_data/Figures 1-3 - base strains/mir-47/
- figure_data/Figures 1-3 - base strains/mir-47/mir-47_20181101-spans.tsv
- figure_data/Figures 1-3 - base strains/mir-47/mir-47_20180511-spans.tsv
- figure_data/Figures 1-3 - base strains/mir-47/mir-47_20170728-spans.tsv
- figure_data/Figures 1-3 - base strains/mir-47/mir-47_20170504.tsv
- __MACOSX/figure_data/Figures 1-3 - base strains/mir-47/
- __MACOSX/figure_data/Figures 1-3 - base strains/mir-47/._mir-47_20170504.tsv
- figure_data/Figures 1-3 - base strains/mir-47/mir-47_20170728.tsv
- figure_data/Figures 1-3 - base strains/mir-47/mir-47_20181101.tsv
- figure_data/Figures 1-3 - base strains/mir-47/mir-47_20170504-spans.tsv
- figure_data/Figures 1-3 - base strains/mir-47/mir-47_20190213.tsv
- figure_data/Figures 1-3 - base strains/mir-47/mir-47_20190213-spans.tsv
- figure_data/Figures 1-3 - base strains/mir-47/mir-47_20180511.tsv
- figure_data/Figures 1-3 - base strains/let-7/
- figure_data/Figures 1-3 - base strains/let-7/let-7_20170526.tsv
- figure_data/Figures 1-3 - base strains/let-7/let-7_20170208.tsv
- figure_data/Figures 1-3 - base strains/let-7/let-7_20170517-spans.tsv
- figure_data/Figures 1-3 - base strains/let-7/let-7_20170216.tsv
- figure_data/Figures 1-3 - base strains/let-7/let-7_20170208-spans.tsv
- figure_data/Figures 1-3 - base strains/let-7/let-7_20170216-spans.tsv
- figure_data/Figures 1-3 - base strains/let-7/let-7_20170526-spans.tsv
- figure_data/Figures 1-3 - base strains/let-7/let-7_20170517.tsv
- figure_data/Figures 1-3 - base strains/mir-85/
- figure_data/Figures 1-3 - base strains/mir-85/mir-85_20180914-spans.tsv
- figure_data/Figures 1-3 - base strains/mir-85/mir-85_20180914.tsv
- figure_data/Figures 1-3 - base strains/mir-85/mir-85_20180525.tsv
- figure_data/Figures 1-3 - base strains/mir-85/mir-85_20180525-spans.tsv
- figure_data/Figures 1-3 - base strains/mir-63/
- figure_data/Figures 1-3 - base strains/mir-63/mir-63_20161202-spans.tsv
- figure_data/Figures 1-3 - base strains/mir-63/mir-63_20161215.tsv
- figure_data/Figures 1-3 - base strains/mir-63/mir-63_20161202.tsv
- figure_data/Figures 1-3 - base strains/mir-63/mir-63_20161215-spans.tsv
- figure_data/Figures 1-3 - base strains/mir-90/
- figure_data/Figures 1-3 - base strains/mir-90/mir-90_20190430.tsv
- figure_data/Figures 1-3 - base strains/mir-90/mir-90_20180928.tsv
- figure_data/Figures 1-3 - base strains/mir-90/mir-90_20180928-spans.tsv
- figure_data/Figures 1-3 - base strains/mir-90/mir-90_20190430-spans.tsv
- figure_data/Figures 1-3 - base strains/mir-242/
- figure_data/Figures 1-3 - base strains/mir-242/mir-242_20181105.tsv
- figure_data/Figures 1-3 - base strains/mir-242/mir-242_20181105-spans.tsv
- figure_data/Figures 1-3 - base strains/mir-228/
- figure_data/Figures 1-3 - base strains/mir-228/mir-228_20180914-spans.tsv
- figure_data/Figures 1-3 - base strains/mir-228/mir-228_20180504.tsv
- figure_data/Figures 1-3 - base strains/mir-228/mir-228_20180914.tsv
- figure_data/Figures 1-3 - base strains/mir-228/mir-228_20180504-spans.tsv
- figure_data/Figures 1-3 - base strains/mir-243/
- figure_data/Figures 1-3 - base strains/mir-243/mir-243_20180613-spans.tsv
- figure_data/Figures 1-3 - base strains/mir-243/mir-243_20190122.tsv
- figure_data/Figures 1-3 - base strains/mir-243/mir-243_20181107.tsv
- figure_data/Figures 1-3 - base strains/mir-243/mir-243_20180613.tsv
- figure_data/Figures 1-3 - base strains/mir-243/mir-243_20190122-spans.tsv
- figure_data/Figures 1-3 - base strains/mir-243/mir-243_20171128-spans.tsv
- figure_data/Figures 1-3 - base strains/mir-243/mir-243_20181107-spans.tsv
- figure_data/Figures 1-3 - base strains/mir-243/mir-243_20171128.tsv
- figure_data/Figures 1-3 - base strains/lin-4/
- figure_data/Figures 1-3 - base strains/lin-4/lin-4_20171219.tsv
- figure_data/Figures 1-3 - base strains/lin-4/lin-4_20171222.tsv
- figure_data/Figures 1-3 - base strains/lin-4/lin-4_20171219-spans.tsv
- figure_data/Figures 1-3 - base strains/lin-4/lin-4_20171222-spans.tsv
- figure_data/Figures 1-3 - base strains/mir-788/
- figure_data/Figures 1-3 - base strains/mir-788/mir-788_20171027-spans.tsv
- figure_data/Figures 1-3 - base strains/mir-788/mir-788_20180427-spans.tsv
- figure_data/Figures 1-3 - base strains/mir-788/mir-788_20180427.tsv
- figure_data/Figures 1-3 - base strains/mir-788/mir-788_20171027.tsv
- figure_data/Figures 1-3 - base strains/mir-240-786/
- figure_data/Figures 1-3 - base strains/mir-240-786/mir-240-786_20181004-spans.tsv
- figure_data/Figures 1-3 - base strains/mir-240-786/mir-240-786_20181128-spans.tsv
- figure_data/Figures 1-3 - base strains/mir-240-786/mir-240-786_20181128.tsv
- figure_data/Figures 1-3 - base strains/mir-240-786/mir-240-786_20181004.tsv
- figure_data/Figures 1-3 - base strains/mir-794/
- figure_data/Figures 1-3 - base strains/mir-794/mir-794_20190320.tsv
- figure_data/Figures 1-3 - base strains/mir-794/mir-794_20190320-spans.tsv
- figure_data/Figures 1-3 - base strains/mir-793/
- figure_data/Figures 1-3 - base strains/mir-793/mir-793_20190606.tsv
- figure_data/Figures 1-3 - base strains/mir-793/mir-793_20181121.tsv
- figure_data/Figures 1-3 - base strains/mir-793/mir-793_20181121-spans.tsv
- figure_data/Figures 1-3 - base strains/mir-793/mir-793_20190606-spans.tsv
- figure_data/Figures 1-3 - base strains/mir-59/
- figure_data/Figures 1-3 - base strains/mir-59/mir-59_20170811-spans.tsv
- figure_data/Figures 1-3 - base strains/mir-59/mir-59_20170811.tsv
- figure_data/Figures 1-3 - base strains/mir-360/
- figure_data/Figures 1-3 - base strains/mir-360/mir-360_20180418.tsv
- figure_data/Figures 1-3 - base strains/mir-360/mir-360_20180418-spans.tsv
- figure_data/Figures 1-3 - base strains/mir-60/
- figure_data/Figures 1-3 - base strains/mir-60/mir-60_20180518-spans.tsv
- figure_data/Figures 1-3 - base strains/mir-60/mir-60_20180917-spans.tsv
- figure_data/Figures 1-3 - base strains/mir-60/mir-60_20180917.tsv
- figure_data/Figures 1-3 - base strains/mir-60/mir-60_20180518.tsv
- figure_data/Figures 1-3 - base strains/mir-51/
- figure_data/Figures 1-3 - base strains/mir-51/mir-51_20180830.tsv
- figure_data/Figures 1-3 - base strains/mir-51/mir-51_20180830-spans.tsv
- figure_data/Figures 1-3 - base strains/mir-246/
- figure_data/Figures 1-3 - base strains/mir-246/mir-246_20171116.tsv
- figure_data/Figures 1-3 - base strains/mir-246/mir-246_20180612-spans.tsv
- figure_data/Figures 1-3 - base strains/mir-246/mir-246_20180612.tsv
- figure_data/Figures 1-3 - base strains/mir-246/mir-246_20171116-spans.tsv
- figure_data/Figures 1-3 - base strains/mir-241/
- figure_data/Figures 1-3 - base strains/mir-241/mir-241_20170809-spans.tsv
- figure_data/Figures 1-3 - base strains/mir-241/mir-241_20170809.tsv
- figure_data/Figure 6 - dual reporters/
- figure_data/Figure 6 - dual reporters/mir-47_mir-240-786_r=20/
- figure_data/Figure 6 - dual reporters/mir-47_mir-240-786_r=20/20190702_mir-47_mir-240-786.tsv
- figure_data/Figure 6 - dual reporters/mir-47_mir-240-786_r=20/20190416_mir-47_mir-240-786.tsv
- figure_data/Figure 6 - dual reporters/mir-47_mir-240-786_r=20/20190416_mir-47_mir-240-786-spans.tsv
- figure_data/Figure 6 - dual reporters/mir-47_mir-240-786_r=20/20190702_mir-47_mir-240-786-spans.tsv
- figure_data/Figure 6 - dual reporters/mir-47_mir-793_r=13,33/
- figure_data/Figure 6 - dual reporters/mir-47_mir-793_r=13,33/20190208_mir-47_mir-793.tsv
- figure_data/Figure 6 - dual reporters/mir-47_mir-793_r=13,33/20190611_mir-47_mir-793-spans.tsv
- figure_data/Figure 6 - dual reporters/mir-47_mir-793_r=13,33/20190208_mir-47_mir-793-spans.tsv
- figure_data/Figure 6 - dual reporters/mir-47_mir-793_r=13,33/20190611_mir-47_mir-793.tsv
- figure_data/Figure 6 - dual reporters/mir-47_mir-793_r=26,26/
- figure_data/Figure 6 - dual reporters/mir-47_mir-793_r=26,26/20190208_mir-47_mir-793.tsv
- figure_data/Figure 6 - dual reporters/mir-47_mir-793_r=26,26/20190611_mir-47_mir-793-spans.tsv
- figure_data/Figure 6 - dual reporters/mir-47_mir-793_r=26,26/20190208_mir-47_mir-793-spans.tsv
- figure_data/Figure 6 - dual reporters/mir-47_mir-793_r=26,26/20190611_mir-47_mir-793.tsv
- figure_data/Figure 6 - dual reporters/mir-793_mir-240-786_r=20/
- figure_data/Figure 6 - dual reporters/mir-793_mir-240-786_r=20/20191002_mir-793_mir-240-786-spans.tsv
- figure_data/Figure 6 - dual reporters/mir-793_mir-240-786_r=20/20190826_mir-793_mir-240-786.tsv
- figure_data/Figure 6 - dual reporters/mir-793_mir-240-786_r=20/20191002_mir-793_mir-240-786.tsv
- figure_data/Figure 6 - dual reporters/mir-793_mir-240-786_r=20/20190826_mir-793_mir-240-786-spans.tsv
- figure_data/Figure 6 - dual reporters/mir-47_mir-793_r=20,20/
- figure_data/Figure 6 - dual reporters/mir-47_mir-793_r=20,20/20190208_mir-47_mir-793.tsv
- figure_data/Figure 6 - dual reporters/mir-47_mir-793_r=20,20/20190611_mir-47_mir-793-spans.tsv
- figure_data/Figure 6 - dual reporters/mir-47_mir-793_r=20,20/20190208_mir-47_mir-793-spans.tsv
- figure_data/Figure 6 - dual reporters/mir-47_mir-793_r=20,20/20190611_mir-47_mir-793.tsv
- figure_data/Figure 6 - dual reporters/mir-793_mir-240-786_r=33/
- figure_data/Figure 6 - dual reporters/mir-793_mir-240-786_r=33/20191002_mir-793_mir-240-786-spans.tsv
- figure_data/Figure 6 - dual reporters/mir-793_mir-240-786_r=33/20190826_mir-793_mir-240-786.tsv
- figure_data/Figure 6 - dual reporters/mir-793_mir-240-786_r=33/20191002_mir-793_mir-240-786.tsv
- figure_data/Figure 6 - dual reporters/mir-793_mir-240-786_r=33/20190826_mir-793_mir-240-786-spans.tsv
- figure_data/Figure 6 - dual reporters/mir-47_mir-793_r=13,13/
- figure_data/Figure 6 - dual reporters/mir-47_mir-793_r=13,13/20190208_mir-47_mir-793.tsv
- figure_data/Figure 6 - dual reporters/mir-47_mir-793_r=13,13/20190611_mir-47_mir-793-spans.tsv
- figure_data/Figure 6 - dual reporters/mir-47_mir-793_r=13,13/20190208_mir-47_mir-793-spans.tsv
- figure_data/Figure 6 - dual reporters/mir-47_mir-793_r=13,13/20190611_mir-47_mir-793.tsv
- figure_data/readme.txt
- __MACOSX/figure_data/._readme.txt
- figure_data/Figure 4 - miRNA mutants/
- figure_data/Figure 4 - miRNA mutants/mir-47/
- figure_data/Figure 4 - miRNA mutants/mir-47/mutant/
- figure_data/Figure 4 - miRNA mutants/mir-47/mutant/mir-47_gk167_20190213-spans.tsv
- figure_data/Figure 4 - miRNA mutants/mir-47/mutant/mir-47_gk167_20190213.tsv
- figure_data/Figure 4 - miRNA mutants/mir-47/mutant/mir-47_gk167_20181101-spans.tsv
- figure_data/Figure 4 - miRNA mutants/mir-47/mutant/mir-47_gk167_20181101.tsv
- figure_data/Figure 4 - miRNA mutants/mir-47/control/
- figure_data/Figure 4 - miRNA mutants/mir-47/control/mir-47_20181101-spans.tsv
- figure_data/Figure 4 - miRNA mutants/mir-47/control/mir-47_20181101.tsv
- figure_data/Figure 4 - miRNA mutants/mir-47/control/mir-47_20190213.tsv
- figure_data/Figure 4 - miRNA mutants/mir-47/control/mir-47_20190213-spans.tsv
- figure_data/Figure 4 - miRNA mutants/mir-243/
- figure_data/Figure 4 - miRNA mutants/mir-243/mutant/
- figure_data/Figure 4 - miRNA mutants/mir-243/mutant/mir-243_n4759_20181107-spans.tsv
- figure_data/Figure 4 - miRNA mutants/mir-243/mutant/mir-243_n4759_20181107.tsv
- figure_data/Figure 4 - miRNA mutants/mir-243/mutant/mir-243_n4769_20190807.tsv
- figure_data/Figure 4 - miRNA mutants/mir-243/mutant/mir-243_n4769_20190807-spans.tsv
- figure_data/Figure 4 - miRNA mutants/mir-243/control/
- figure_data/Figure 4 - miRNA mutants/mir-243/control/mir-243_20190807-spans.tsv
- figure_data/Figure 4 - miRNA mutants/mir-243/control/mir-243_20190807.tsv
- figure_data/Figure 4 - miRNA mutants/mir-243/control/mir-243_20181107.tsv
- figure_data/Figure 4 - miRNA mutants/mir-243/control/mir-243_20181107-spans.tsv
