# Supplementary material for: Global, cell non-autonomous gene regulation drives individual lifespan among isogenic C. elegans
Source: eLife. 2021 Feb 1;10:e65026. doi: 10.7554/eLife.65026 (PMC7864635; doi:10.7554/eLife.65026)
Supplement: Source data 1. [file elife-65026-data1.zip › figure_data/Figure 2s1 - non-miRNA reporters/cpna-2/cpna-2_20190506-spans.tsv]

name	larvaspan	adultspan	lifespan
001	55.825	223.8337	279.6587
002	51.7325	187.8327	239.5652
003	47.8153	175.7499	223.5652
005	47.8154	191.7501	239.5655
006	55.7296	163.8362	219.5658
007	47.8156	187.7506	235.5662
008	47.8281	235.8239	283.6521
009	51.7327	167.8334	219.5661
011	51.8238	179.8369	231.6607
012	51.7315	179.8336	231.5651
013	51.7316	139.8341	191.5657
014	55.7285	211.822	267.5505
016	51.8227	127.8361	179.6588
019	51.728	251.8176	303.5456
020	49.7229	159.748	209.4709
021	47.8245	127.8362	175.6607
022	51.7281	207.8339	259.562
023	47.8135	119.7488	167.5623
024	47.8234	207.8341	255.6575
025	51.7281	179.8344	231.5625
026	47.8234	179.8345	227.6579
027	47.8136	187.7497	235.5633
028	43.8996	183.6623	227.5619
029	47.8137	227.7209	275.5346
032	67.8235	163.8364	231.66
035	47.8114	227.7171	275.5284
037	51.8143	191.8375	243.6517
040	57.6288	199.8376	257.4663
042	53.6308	179.8352	233.466
043	51.721	195.8346	247.5557
045	63.814	139.8369	203.6508
046	47.8173	175.8388	223.6561
047	59.7177	187.8384	247.5561
048	53.631	195.835	249.466
049	51.7212	255.7925	307.5137
050	47.8107	179.7452	227.5559
055	51.8106	231.792	283.6026
057	47.8126	207.8356	255.6482
058	51.7178	175.8349	227.5527
059	47.8126	247.789	295.6016
060	47.8127	171.8351	219.6477
062	47.8114	179.8367	227.6481
067	49.7172	127.7415	177.4587
068	51.8047	239.7927	291.5974
071	51.8048	155.8401	207.6448
072	47.8079	231.7898	279.5977
074	49.717	183.7428	233.4598
075	49.7172	147.7433	197.4605
076	47.807	203.7419	251.5489
077	63.8046	223.7927	287.5973
078	47.8071	191.7428	239.5499
079	55.8033	167.8396	223.6429
080	47.807	275.791	323.598
082	47.8078	271.7945	319.6023
083	51.8038	179.8426	231.6464
087	55.7083	219.7943	275.5026
090	51.7104	195.837	247.5474
091	43.9018	139.644	183.5458
093	47.8058	131.7393	179.5451
096	49.716	171.7407	221.4568
097	47.8055	199.7402	247.5458
098	57.6156	207.8187	265.4342
099	51.7083	195.8376	247.5459
100	43.8063	159.8388	203.6451
102	47.8049	183.7416	231.5466
104	55.7038	167.8403	223.5441
106	47.8044	191.7408	239.5452
107	51.7967	179.8448	231.6415
108	63.7025	215.7962	279.4987
109	51.706	187.8396	239.5456
110	51.7967	143.8419	195.6387
111	51.7967	191.8418	243.6386
