# Supplementary material for: Global, cell non-autonomous gene regulation drives individual lifespan among isogenic C. elegans
Source: eLife. 2021 Feb 1;10:e65026. doi: 10.7554/eLife.65026 (PMC7864635; doi:10.7554/eLife.65026)
Supplement: Source data 1. [file elife-65026-data1.zip › figure_data/Figure 2s1 - non-miRNA reporters/cpna-2/cpna-2_20190506.tsv]

name	timepoint	timestamp	stage	age	adult_age	ghost_age	length	max_width	projected_area	surface_area	volume	gfp_maximum	gfp_maximum_z	gfp_mean	gfp_mean_z	gfp_median	gfp_median_z	gfp_over_99_mean	gfp_over_99_mean_z	gfp_over_99_median	gfp_over_99_sum	gfp_percentile_95	gfp_percentile_95_z	gfp_percentile_99	gfp_percentile_99_z	gfp_sum	gfp_sum_z	green_yellow_excitation_autofluorescence_maximum	green_yellow_excitation_autofluorescence_mean	green_yellow_excitation_autofluorescence_median	green_yellow_excitation_autofluorescence_over_99_mean	green_yellow_excitation_autofluorescence_over_99_median	green_yellow_excitation_autofluorescence_over_99_sum	green_yellow_excitation_autofluorescence_percentile_95	green_yellow_excitation_autofluorescence_percentile_95_z	green_yellow_excitation_autofluorescence_percentile_99	green_yellow_excitation_autofluorescence_sum
001	2019-05-06t1741	1557182605.24	egg	-1.9954	-57.8204	-281.6541	88.9785	39.9546	2469.8043	8364.051	63282.8101	879.349	8479.1437	355.804	3.003	325.6131	2.8099	836.8544	3.4212	834.4591	11715.9609	718.6519	3.7317	807.6172	3.8075	474642	7.8339	112.034	69.2314	68.5213	106.1901	104.3424	1486.6608	91.8775	1.2027	101.758	92354.7
001	2019-05-06t2141	1557196972.13	larva	1.9954	-53.8296	-277.6633	86.3679	41.1156	2468.8842	8418.813	65170.4749	638.724	11.4498	251.045	1.8619	224.6356	1.67	585.4594	1.9414	582.8952	8196.4307	511.1611	2.4092	565.8079	2.3618	333890	2.4129	112.782	66.7111	66.5205	100.1304	98.4321	1401.8257	87.6462	1.0645	94.4449	88725.8
001	2019-05-07t0141	1557211375.39	larva	5.9963	-49.8287	-273.6624	167.5215	27.9142	3198.1132	10173.0826	56432.923	0	-0.57183	0	-0.93033	0	-0.95706					0	-0.7869	0	-0.67848	0	0.56268	0	0	0				0	-1.0568	0	0
001	2019-05-07t0541	1557225774.62	larva	9.9961	-45.8289	-269.6626	167.5148	27.7407	3182.202	10123.3523	55872.3526	0	-0.92664	0	-1.1693	0	-1.1672					0	-1.058	0	-0.99599	0	-0.18141	0	0	0				0	-1.2048	0	0
001	2019-05-07t0941	1557240177.31	larva	13.9968	-41.8282	-265.6619	250.6706	42.8136	8817.211	28245.8611	264138.7836	739.021	1.2927	257.458	1.5709	228.8498	1.4305	611.2925	1.0376	605.7279	28730.748	520.5505	1.9197	586.1967	1.5587	1207990	0.48302	112.583	64.9552	64.5387	98.7319	97.3247	4640.3975	85.2774	0.86509	93.9592	304770
001	2019-05-07t1341	1557254606.67	larva	18.005	-37.82	-261.6537	301.6602	45.7248	9118.7048	29031.2733	245599.1741	549.725	0.19923	230.722	1.1064	218.0657	1.1819	497.4587	0.24921	490.9819	24375.4746	412.1676	1.0149	480.1493	0.72506	1122460	-0.16552	427.567	77.7737	77.225	132.3486	122.2422	6485.0835	104.584	1.3487	115.7356	378369
001	2019-05-07t1741	1557268977.59	larva	21.9969	-33.8281	-257.6618	310.8533	28.1742	7178.6684	22667.0279	141541.1184	442.436	-0.43264	206.457	0.62709	200.2432	0.81228	369.5155	-0.57007	363.287	14411.1035	303.1686	0.050049	350.7956	-0.23164	802290	-0.89438	117.103	69.2457	69.0285	106.4401	105.2807	4151.1636	92.3055	0.96807	100.5659	269089
001	2019-05-07t2141	1557283377.03	larva	25.9968	-29.8283	-253.6619	353.5238	38.3225	10211.6305	32265.7127	257623.6238	518.65	-0.51889	200.07	0.33749	190.7605	0.52152	426.406	-0.62991	422.6835	23452.332	317.6828	-0.12778	392.2115	-0.34823	1093980	-1.0551	336.121	72.1307	71.7958	116.3334	110.3979	6398.3364	96.2204	1.0494	105.3867	394411
001	2019-05-08t0141	1557297791.59	larva	30.0008	-25.8242	-249.6579	504.7891	43.398	16525.471	52099.1234	475134.3091	373.101	-1.0813	162.618	-0.43947	155.6023	-0.20335	319.3035	-1.3319	316.1643	28418.0137	266.4891	-0.78568	304.2475	-1.1136	1432500	-1.1687	152.341	78.0929	77.5271	125.0631	122.779	11130.6143	105.0707	1.3179	117.8453	687920
001	2019-05-08t0541	1557312176.41	larva	33.9966	-21.8284	-245.6621	362.4744	52.8376	14565.3091	46495.7829	503175.2535	521.124	-0.97155	193.815	-0.25791	185.3069	0.044777	424.4067	-1.1924	419.7421	33103.7227	350.4902	-0.49301	405.4833	-0.93412	1492760	-1.4603	130.339	55.3173	55.1329	89.0061	87.1719	6942.4756	74.6128	0.17758	83.6061	426054
001	2019-05-08t0941	1557326581.84	larva	37.9981	-17.8269	-241.6606	630.0622	42.6433	21712.7326	68493.7503	620562.2678	674.756	-0.86771	199.627	-0.47804	186.6611	-0.17834	495.9372	-1.1837	471.4844	57528.7188	331.5595	-0.96689	430.2582	-1.1389	2304690	-1.2474	242.205	61.1062	61.1016	95.0638	92.5409	11027.4033	80.4146	0.29861	88.8612	705471
001	2019-05-08t1341	1557340956.61	larva	41.9911	-13.8339	-237.6676	804.3633	45.1411	29736.3384	93806.2098	917674.3171	810.825	-0.80931	244.208	-0.016369	222.8819	0.25916	624.1022	-0.96016	608.9462	98608.1562	459.0123	-0.31197	573.8354	-0.74097	3847980	-0.61735	392.202	58.2202	57.8713	95.8121	92.2112	15138.3145	78.5611	0.095705	88.1836	917376
001	2019-05-08t1731	1557354778.11	larva	45.8304	-9.9946	-233.8283	740.0796	50.0511	30189.2872	95223.9041	1018598.6772	745.096	-1.1039	251.964	-0.18758	239.1006	0.39234	602.5554	-1.2849	592.1032	96408.8594	431.4061	-0.86303	553.1309	-1.1595	4019080	-0.8388	174.365	64.0818	63.9029	99.4545	97.8498	15912.7129	84.7908	0.35058	93.9226	1022170
001	2019-05-08t2131	1557369160.39	larva	49.8255	-5.9996	-229.8332	738.9639	48.5588	30134.856	95059.0562	1009724.9727	1063.97	-0.74842	254.923	-0.44316	234.4654	0.064474	902.4064	-0.45267	898.067	144385.0312	454.1024	-0.97713	799.6235	-0.22124	4056590	-1.1618	142.017	67.9296	67.5176	107.378	105.5691	17180.4766	90.9073	0.83809	101.5416	1080960
001	2019-05-09t0131	1557383556.69	larva	53.8244	-2.0006	-225.8343	942.7424	55.6299	43551.6226	137197.494	1678088.8814	998.237	-1.0295	237.612	-1.1928	211.7505	-0.79112	822.5822	-0.98472	823.2342	188371.3125	467.5935	-1.1427	703.6977	-0.99095	5435610	-0.7587	226.459	63.3091	63.0153	100.0004	97.917	22900.1016	83.9641	0.33698	93.4488	1448260
001	2019-05-09t0531	1557397960.93	adult	57.8256	2.0006	-221.8331	912.8947	59.4796	43030.561	135526.7062	1725090.5056	1569.31	-0.32868	270.435	-0.69286	235.7279	-0.36989	1101.5432	-0.28542	1046.8386	250050.3125	521.6756	-0.94439	910.5052	-0.23657	6123470	-0.72958	417.562	64.4827	64.0444	103.8561	99.8915	23575.3359	85.7016	0.61842	95.9418	1460080
001	2019-05-09t0931	1557412361.58	adult	61.8258	6.0008	-217.8329	906.5222	63.0151	47180.0606	148751.68	2077726.9315	1428.56	-0.70681	299.181	-0.23327	252.7277	-0.097526	1137.2349	-0.40666	1127.3511	282034.25	659.1527	-0.034731	986.6483	-0.12139	7394560	-0.40666	164.734	64.6693	64.3285	101.3956	99.3594	25146.1016	85.9339	0.78625	95.6762	1598370
001	2019-05-09t1331	1557426761.75	adult	65.8259	10.0008	-213.8328	1342.8419	66.1781	60736.5309	191173.8047	2508495.1236	2084.64	0.064478	278.709	-1.0017	214.3567	-1.3998	1329.4968	0.0019181	1280.4095	425439	654.8621	-0.2756	996.5402	-0.3095	8911440	0.034555	339.511	59.1069	58.7567	94.2111	91.94	30147.5469	79.1826	-0.32131	88.4117	1889880
001	2019-05-09t1731	1557441166.21	adult	69.8271	14.0021	-209.8316	1038.9257	68.6772	53834.0169	169509.3951	2426020.3967	2227.05	0.10236	312.22	-0.35574	261.417	-0.2112	1365.9662	-0.084184	1260.7487	386568.4375	675.1133	-0.28588	1041.9775	-0.29953	8805530	-0.276	279.725	60.9332	60.6416	95.2533	92.2961	26956.6758	80.3119	-0.15349	88.8646	1718500
001	2019-05-09t2131	1557455561.71	adult	73.8258	18.0008	-205.8329	1017.2728	67.8756	53778.2342	169370.4323	2446903.9712	1850.23	-0.53103	325.933	-0.18283	269.6451	-0.11528	1357.2876	-0.2858	1334.1513	382755.0938	722.4265	-0.044428	1130.3676	-0.057867	9190340	-0.32086	208.75	64.5516	64.2612	101.1205	98.8524	28515.9883	85.7675	1.1013	94.9563	1820160
001	2019-05-10t0131	1557469965.06	adult	77.8268	22.0017	-201.8319	1028.0924	65.2945	54469.8474	171538.1649	2461310.0553	2150.55	-0.2463	337.056	-0.03993	276.6039	-0.02552	1546.6748	0.15799	1545.9532	442349	758.7731	0.13962	1224.7378	0.23713	9620580	-0.31217	363.87	59.8306	59.6076	94.1389	91.172	26923.7129	78.9819	-0.59236	88.1416	1707740
001	2019-05-10t0531	1557484365.43	adult	81.8269	26.0018	-197.8318	1037.4006	69.5552	56693.0046	178551.8818	2664028.5546	2534.72	0.14363	311.88	-0.76942	261.0661	-0.53466	1618.7198	0.25457	1560.1393	480759.7812	690.2671	-0.49505	1238.13	0.17986	9251290	-0.63124	113.756	58.7493	58.4555	92.0505	90.286	27338.9902	78.1099	-0.86221	86.8931	1742680
001	2019-05-10t0931	1557498768.38	adult	85.8277	30.0027	-193.831	969.1317	71.8534	54850.9302	172876.0076	2641921.4882	1617.19	-1.0567	298.109	-1.1699	268.0839	-0.38143	1187.6783	-1.1398	1162.4655	340863.6875	571.8824	-1.5018	985.7707	-1.0651	8547960	-1.0641	326.779	62.0822	61.6353	100.0391	96.0999	28711.209	83.0757	0.27519	92.2625	1780150
001	2019-05-10t1331	1557513204.17	adult	89.8376	34.0126	-189.8211	876.6413	74.1167	51559.2264	162608.0651	2636639.317	1605.66	-1.1115	281.639	-1.599	247.3556	-0.96986	1237.1892	-1.0499	1187.4285	334041.0938	568.1653	-1.5507	1098.2059	-0.60475	7583990	-1.582	355.169	76.915	76.437	123.5039	120.5838	33346.0586	103.8567	4.9612	116.4499	2071170
001	2019-05-10t1726	1557527264.64	adult	93.7433	37.9183	-185.9154	874.3247	68.5534	48926.5531	154275.8353	2331718.2822	1834.87	-0.873	290.773	-1.3729	235.0784	-1.3022	1322.6022	-0.83921	1301.4844	338586.1562	644.3675	-0.92992	1065.2707	-0.78437	7441750	-1.7058	222.197	61.594	61.2287	97.3635	95.4615	24925.0664	81.6254	-0.23131	91.3943	1576370
001	2019-05-10t2126	1557541653.48	adult	97.7402	41.9152	-181.9185	886.7068	71.188	50559.3805	159453.4015	2431062.6918	1547.8	-1.232	286.445	-1.4579	243.226	-1.0522	1151.2323	-1.3627	1123.0168	305076.5625	620.6286	-1.1003	948.6455	-1.3135	7572740	-1.6877	139.881	57.052	56.6685	92.707	90.714	24567.3594	77.7253	-1.1622	86.9335	1508280
001	2019-05-11t0126	1557556054.94	adult	101.7406	45.9156	-177.9181	885.07	73.001	52409.7318	165277.3419	2648395.6757	1244.72	-1.5929	271.047	-1.7981	237.0336	-1.1894	971.562	-1.8861	957.9132	266207.9688	533.1906	-1.7749	863.4926	-1.6795	7413680	-1.784	152.276	77.7831	77.2423	124.2328	122.6373	34039.793	105.0006	4.5097	116.9908	2127520
001	2019-05-11t0526	1557570455.26	adult	105.7407	49.9157	-173.918	856.16	75.9501	49698.992	156815.0824	2466927.2336	1676.8	-1.1129	288.314	-1.3298	251.0271	-0.75039	1232.1989	-1.1448	1204.7328	320371.6875	592.9117	-1.2398	963.6412	-1.2253	7486360	-1.7594	146.836	65.7048	65.4494	102.7949	101.0304	26726.6797	86.7681	0.54854	96.5243	1706090
001	2019-05-11t0926	1557584856.37	adult	109.741	53.916	-169.9177	906.3917	72.2906	50077.6197	157860.2537	2384596.4961	1926.83	-0.8427	294.051	-1.1351	236.1448	-1.121	1379.8783	-0.72742	1354.7265	361528.125	663.2133	-0.61235	1089.8493	-0.66201	7702380	-1.655	181.472	63.4705	63.1943	97.9882	96.3186	25672.9141	83.3865	-0.25854	92.6114	1662550
001	2019-05-11t1326	1557599255.37	adult	113.7407	57.9157	-165.918	878.9711	71.8298	51547.5318	162652.9752	2589438.2625	1323.57	-1.5125	278.598	-1.4457	252.3872	-0.59905	1013.5648	-1.7318	987.7621	273662.5	524.0754	-1.6728	883.9373	-1.5019	7499580	-1.7294	162.315	74.3734	73.805	119.6574	117.4307	32307.5078	100.588	3.0449	112.7749	2002060
001	2019-05-11t1726	1557613659.05	adult	117.7418	61.9167	-161.9169	959.7318	67.6043	50960.519	160526.7197	2347653.1181	1582.34	-1.2275	280.622	-1.3276	253.2556	-0.51289	1238.6335	-1.0945	1221.3165	330715.1562	521.34	-1.6222	1048.8199	-0.77636	7487840	-1.7063	216.417	71.0666	70.6406	114.959	111.9603	30694.043	94.9387	1.7534	107.2949	1896270
001	2019-05-11t2126	1557628058.35	adult	121.7416	65.9165	-157.9171	944.9286	71.2392	51316.2491	161702.7998	2418107.1511	1968.17	-0.80978	288.947	-1.0614	245.7736	-0.6676	1352.71	-0.76578	1301.7899	363878.9688	565.527	-1.2009	1052.8857	-0.72457	7761700	-1.5487	232.289	67.3414	66.9638	105.3125	103.1428	28329.0586	89.292	0.53537	99.2851	1808930
001	2019-05-12t0126	1557642456.95	adult	125.7412	69.9161	-153.9175	996.1931	67.7301	53478.8356	168456.392	2476049.7217	1573.04	-1.2315	284.451	-1.1008	241.3377	-0.73685	1148.161	-1.301	1112.5999	322633.25	602.0836	-0.85157	993.3309	-0.93108	7965750	-1.4218	137.146	63.2781	62.9638	96.9731	95.6969	27249.4453	83.3095	-0.659	92.2139	1772040
001	2019-05-12t0526	1557656861.75	adult	129.7425	73.9175	-149.9162	961.3092	66.9438	53700.4881	169279.6389	2513023.9295	2525.44	-0.2202	280.99	-1.1198	237.7105	-0.78719	1562.3204	-0.16173	1492.6066	440574.375	566.953	-1.0645	1094.8953	-0.48351	7896390	-1.4151	279.874	64.1307	63.821	104.5604	100.6367	29486.0215	84.5712	-0.52836	94.8749	1802200
001	2019-05-12t0926	1557671256.6	adult	133.7411	77.9161	-145.9176	908.1268	74.9229	52400.5165	165181.5988	2638437.8457	1371.01	-1.4414	277.03	-1.162	245.3815	-0.52782	1072.885	-1.4634	1060.5896	293970.5	535.4436	-1.255	897.5525	-1.2493	7585620	-1.5097	469.832	71.2892	70.7189	116.1908	111.2039	31836.2793	95.4808	1.1976	106.4358	1952040
001	2019-05-12t1326	1557685660.08	adult	137.7421	81.917	-141.9166	967.1818	67.5901	52540.5312	165602.7271	2440548.608	2055.99	-0.72018	296.114	-0.69326	258.6237	-0.11137	1447.616	-0.43421	1411.046	398094.375	582.4671	-0.85398	1105.4855	-0.37995	8143140	-1.2476	324.145	62.2972	61.9009	102.3438	98.9929	28144.5566	83.7851	-0.8489	94.1926	1713170
001	2019-05-12t1726	1557700062.76	adult	141.7428	85.9178	-137.9159	988.3425	66.4647	53920.863	169913.961	2503475.5979	1967.51	-0.81398	314.095	-0.2648	275.1219	0.39085	1294.0573	-0.83119	1244.8016	366218.1875	632.8765	-0.44143	1015.5576	-0.71483	8870050	-0.9317	318.763	65.041	64.72	102.7153	99.3152	29068.4414	85.9344	-0.60341	95.592	1836760
001	2019-05-12t2126	1557714465.01	adult	145.7434	89.9184	-133.9153	1046.0775	66.9316	58052.8161	182908.2659	2733769.1036	2289.21	-0.47776	313.223	-0.26048	275.5661	0.43062	1554.7346	-0.11017	1508.2515	472639.3125	601.1581	-0.64649	1177.9588	-0.033347	9511010	-0.6649	428.397	61.9689	61.6827	105.2516	99.4595	31996.4844	83.1208	-1.1395	93.6529	1881690
001	2019-05-13t0126	1557728862.49	adult	149.7427	93.9177	-129.916	1001.5025	70.8839	57117.2324	180037.237	2731846.6977	2692.17	-0.057762	334.335	0.2231	303.9094	1.2702	1669.0308	0.2172	1600.9443	499040.1875	622.6239	-0.45875	1284.5201	0.42581	9985590	-0.47277	295.069	62.5804	62.322	99.2993	96.8347	29690.4922	83.3979	-1.1827	93.2773	1869090
001	2019-05-13t0526	1557743263.63	adult	153.743	97.918	-125.9157	1036.4075	69.9321	59002.1615	185857.6803	2858959.6066	2521.01	-0.23484	339.239	0.35089	309.3372	1.4553	1745.9183	0.44719	1682.7517	539488.75	624.1125	-0.41937	1330.5187	0.64375	10460800	-0.28675	350.135	63.8164	63.4393	101.626	99.2479	31402.4453	85.4086	-0.97397	95.5037	1967840
001	2019-05-13t0926	1557757662.83	adult	157.7428	101.9178	-121.9159	996.9855	72.0838	60468.9547	190739.4692	3049762.4431	3067.35	0.33926	353.431	0.68156	295.2068	1.0773	2019.493	1.2179	1977.8027	638159.8125	735.5367	0.41979	1486.9076	1.3194	11157800	-0.022836	339.77	62.3981	61.6908	117.4617	110.7961	37117.9023	82.9545	-1.3942	95.8634	1969910
001	2019-05-13t1321	1557771768.02	adult	161.6609	105.8359	-117.9978	1069.1937	69.0352	60366.8038	190143.3839	2922375.6259	2732.45	-0.00012412	365.915	0.9794	310.8648	1.5635	1799.1412	0.65173	1717.5984	568528.625	771.8556	0.71576	1386.8003	0.95497	11546800	0.12436	323.686	63.9952	63.7616	101.23	97.2054	31988.6875	84.1079	-1.3048	93.5959	2019430
001	2019-05-13t1721	1557786167.79	adult	165.6609	109.8358	-113.9978	1095.1783	73.3323	63408.8598	199774.3611	3125450.3427	2191.37	-0.54938	349.456	0.65948	302.5973	1.3608	1545.9648	-0.0011123	1522.0632	513260.3125	721.2518	0.38881	1216.0655	0.3014	11578500	0.14395	405.629	63.2297	62.5939	114.5449	106.8023	38028.9062	84.9086	-1.2712	97.872	2094990
001	2019-05-13t2121	1557800567.17	adult	169.6607	113.8357	-109.998	1104.9937	72.8575	65948.3991	207733.7805	3350718.216	2278.51	-0.43791	336.192	0.41669	293.114	1.1262	1642.6672	0.31493	1599.6295	566720.1875	661.0575	-0.0019935	1255.1879	0.52319	11577800	0.15745	318.454	63.9161	63.5819	102.5622	98.9985	35383.9766	84.526	-1.3893	94.6645	2201140
001	2019-05-14t0121	1557814966.69	adult	173.6606	117.8355	-105.9981	1077.6434	76.2628	61894.4144	194960.7855	3087908.2955	2049.84	-0.65115	341.813	0.5931	301.1064	1.4163	1539.5768	0.086312	1512.791	498822.875	687.9212	0.25063	1197.5145	0.34767	11063500	-0.0034963	234.018	66.6933	66.2863	106.9893	103.7074	34664.5234	88.3526	-1.0145	99.1474	2158660
001	2019-05-14t0521	1557829366.64	adult	177.6605	121.8355	-101.9982	1103.409	76.2046	64758.5545	203915.3639	3306155.1496	2529	-0.11473	333.322	0.47084	286.0282	1.0261	1668.1095	0.53409	1604.5037	565489.125	674.0674	0.21314	1263.6117	0.71048	11270900	0.096125	165.844	65.2225	64.8278	106.6089	101.0642	36140.4258	86.1809	-1.3515	96.4965	2205430
001	2019-05-14t0921	1557843766.43	adult	181.6605	125.8355	-97.9982	1100.8362	70.5644	62416.26	196575.1192	3078019.3244	2525.98	-0.072581	329.759	0.47396	285.3642	1.0824	1648.3571	0.55776	1613.0973	539012.75	663.8814	0.2186	1234.2802	0.68094	10763000	-0.04171	423.728	62.3474	62.0479	101.9863	98.7327	33349.5234	83.6306	-1.7154	94.1579	2034960
001	2019-05-14t1321	1557858168.66	adult	185.6611	129.8361	-93.9976	1023.9411	74.2112	61361.9159	193446.9522	3147608.1436	3912.79	1.4621	337.22	0.73358	264.5429	0.51031	2177.845	2.2103	2037.1145	699088.25	755.4349	1.0199	1503.7911	2.0052	10805900	0.016523	224.373	61.7832	61.3987	99.5814	97.1947	31965.6309	83.0527	-1.843	93.0439	1979780
001	2019-05-14t1721	1557872567.97	adult	189.6609	133.8359	-89.9978	1055.4374	73.4206	63515.3845	200126.5248	3265852.7693	4028.64	1.6501	321.354	0.45647	262.3799	0.51151	1957.95	1.677	1747.453	650039.375	651.4198	0.29886	1345.0915	1.408	10656700	0.0069134	193.711	65.5555	65.1978	104.382	101.3201	34654.8125	86.662	-1.5345	96.7584	2173950
001	2019-05-14t2121	1557886967.32	adult	193.6607	137.8357	-85.998	1065.5709	74.398	64780.1891	204110.4802	3359545.297	3095.09	0.71059	307.684	0.23417	257.6377	0.43619	1947.2627	1.7825	1852.1079	660122.0625	611.0541	0.077503	1377.5373	1.7012	10404900	-0.026336	315.427	64.9939	64.6622	102.599	100.2092	34781.0742	86.0557	-1.6426	96.14	2197900
001	2019-05-15t0121	1557901366.66	adult	197.6605	141.8355	-81.9982	1061.3636	75.8836	65280.3952	205767.2846	3456817.3858	2517.44	0.13492	305.047	0.26475	258.7822	0.54971	1609.3411	0.85453	1544.5809	548785.3125	600.0579	0.083635	1264.9706	1.2976	10393600	0.019318	247.188	65.3105	64.6182	115.4057	107.3578	39353.3438	87.3413	-1.5719	100.3073	2225260
001	2019-05-15t0521	1557915766.92	adult	201.6606	145.8356	-77.9981	1018.1918	76.4914	63458.3522	200051.6564	3383039.0923	1903.74	-0.48886	296.367	0.15416	240.6145	0.015785	1459.8132	0.49935	1452.2645	484658	625.5179	0.41285	1200.4085	1.1193	9812700	-0.12726	312.606	66.3671	66.0487	104.0231	101.6662	34535.6719	87.5791	-1.5821	97.6298	2197410
001	2019-05-15t0921	1557930166.62	adult	205.6605	149.8355	-73.9982	1146.7297	84.408	75032.8316	237069.3136	4076992.0923	2123.67	-0.17979	278.75	-0.19261	240.6839	0.090577	1410.6796	0.45513	1384.5938	552986.375	519.334	-0.40563	1093.2393	0.71207	10905600	0.31666	148.306	68.788	68.4562	107.4979	105.4677	42139.1953	90.6573	-1.363	100.9357	2691190
001	2019-05-15t1321	1557944567.24	adult	209.6607	153.8357	-69.998	1081.9708	75.8448	66830.7259	210581.6946	3541661.0062	1971.28	-0.28881	294.091	0.30792	258.1266	0.77575	1353.1302	0.38313	1328.4816	472242.4375	553.8267	0.010865	1090.0105	0.82874	10254700	0.14819	223.138	66.3574	65.9947	105.7942	103.8244	36922.1875	89.0768	-1.5198	100.0099	2313820
001	2019-05-15t1721	1557958967.98	adult	213.6609	157.8359	-65.9978	1116.1495	76.426	67203.0723	211668.6805	3507043.7635	1921.71	-0.28023	296.568	0.48372	251.0599	0.60831	1421.0212	0.73667	1407.2789	498778.4688	567.9032	0.25683	1150.2598	1.2843	10405100	0.26546	179.586	68.4255	68.0444	106.2434	104.2688	37291.4297	90.3837	-1.4442	100.5499	2400710
001	2019-05-15t2121	1557973366.85	adult	217.6606	161.8356	-61.9981	1164.0476	77.3128	72777.3276	229481.6468	3856055.7748	1905.91	-0.23183	281.014	0.17676	239.4032	0.27145	1394.8647	0.77582	1369.1849	530048.625	556.7855	0.27191	1085.3396	1.0736	10673200	0.42511	239.817	72.2121	71.6082	118.2745	113.605	44944.3047	95.4151	-1.1048	107.7396	2742690
001	2019-05-16t0121	1557987766.77	adult	221.6606	165.8355	-57.9981	1112.5023	78.2305	66609.0968	209755.4323	3503773.0142	1676	-0.44589	278.793	0.22329	234.758	0.1801	1225.7516	0.29484	1195.0897	426561.5625	557.7314	0.40389	999.7456	0.7392	9702000	0.14152	243.467	65.1044	64.7723	105.1418	102.4942	36589.3359	87.2798	-1.7251	98.1636	2265630
001	2019-05-16t0521	1558002166.43	adult	225.6605	169.8355	-53.9982	1131.5739	76.2695	69825.5756	219960.4121	3687465.156	1521.19	-0.57498	275.486	0.23895	245.6599	0.64863	1127.3933	0.049716	1111.2626	411498.5625	528.0195	0.23402	958.2	0.63754	10036200	0.32395	272.083	75.9584	75.5615	118.518	116.4988	43259.0703	100.255	-0.85803	111.5238	2767240
001	2019-05-16t0921	1558016568.27	adult	229.661	173.836	-49.9977	1087.1215	79.5656	66974.2717	210963.2042	3603869.2691	1910.91	-0.016675	276.49	0.36878	239.893	0.50997	1403.0675	1.1841	1374.6536	491073.625	531.1482	0.38265	1104.149	1.6036	9664990	0.25107	173.425	76.8944	76.2895	123.2162	119.591	43125.6758	101.6603	-0.81361	114.5345	2687920
001	2019-05-16t1321	1558030967.16	adult	233.6607	177.8357	-45.998	1137.9254	78.4836	71024.8028	223787.3776	3803908.3176	1600.64	-0.35082	264.07	0.11559	230.3671	0.22828	1148.1471	0.34472	1122.4647	425962.5938	497.8063	0.15347	916.1214	0.64192	9778510	0.34905	192.655	70.5441	69.9253	116.9022	111.6582	43370.7266	93.7824	-1.3847	106.3143	2612250
001	2019-05-16t1721	1558045366.47	adult	237.6605	181.8355	-41.9982	1073.324	77.753	67130.0533	211526.794	3581208.1674	1694.41	-0.16437	265.599	0.25278	224.7264	0.083432	1213.0684	0.70656	1183.7838	425787	524.9352	0.55113	936.1113	0.88255	9302600	0.23248	247.891	69.2221	68.6721	111.2809	109.1061	39059.6055	92.3727	-1.5193	103.8847	2424500
001	2019-05-16t2121	1558059766.7	adult	241.6606	185.8355	-37.9981	1030.4417	79.6587	66883.0286	210909.207	3679651.5202	1711.5	-0.076619	260.059	0.18469	225.5621	0.17348	1177.1722	0.68076	1136.428	410833.0938	483.5535	0.22111	911.0722	0.85417	9071880	0.2015	367.988	71.0938	70.2845	123.2052	118.2896	42998.6016	96.1036	-1.3245	111.3123	2480040
001	2019-05-17t0121	1558074166.54	adult	245.6605	189.8355	-33.9982	1041.7845	77.4515	65240.3372	205594.455	3503469.3421	1407.26	-0.42938	254.267	0.10581	226.2371	0.2564	1004.8814	0.10145	988.9902	342664.5625	460.6026	0.0788	808.46	0.34219	8660590	0.10329	188.927	81.5186	80.6735	130.9689	128.8783	44660.3984	108.9938	-0.56106	123.026	2776600
001	2019-05-17t0521	1558088567.15	adult	249.6607	193.8357	-29.998	1097.8745	73.299	63133.1502	198831.7531	3175665.0588	1840.39	0.23821	255.481	0.23026	225.4495	0.28461	1184.8428	0.94398	1121.9669	390998.125	453.2471	0.10446	923.9933	1.1835	8429870	0.069195	190.311	75.3788	74.2639	131.0032	126.2204	43231.0547	102.7773	-1.0043	119.3273	2487200
001	2019-05-17t0921	1558102966.34	adult	253.6605	197.8354	-25.9982	947.1352	76.29	57556.9119	181448.2668	3016901.7485	1373.35	-0.35678	250.837	0.18258	223.9067	0.28439	976.5216	0.19265	949.5765	293933	440.6158	0.070294	792.7509	0.47337	7534890	-0.20739	304.271	77.0833	76.1309	129.1373	126.4084	38870.3398	104.7934	-0.93206	120.6449	2315500
001	2019-05-17t1321	1558117368.79	adult	257.6611	201.8361	-21.9976	1008.5436	75.0427	59170.8372	186426.7937	3038166.4457	1012.25	-0.822	236.747	-0.14812	211.4909	-0.12188	831.8323	-0.31776	827.1536	257036.1719	413.9014	-0.12911	712.8011	0.071847	7315470	-0.23881	360.159	79.0602	78.2722	129.1846	126.0531	39918.0273	106.7793	-0.86347	120.2901	2442960
001	2019-05-17t1721	1558131760.62	adult	261.6589	205.8338	-17.9998	930.7966	74.6736	54935.5527	173166.778	2798918.7533	1304.44	-0.33143	243.118	0.13141	218.941	0.2129	952.4102	0.30779	938.475	274294.125	407.9267	-0.090759	793.45	0.72127	6980630	-0.31253	354.963	79.1352	78.0968	129.2209	125.9797	37215.6172	108.0327	-0.84017	121.4991	2272210
001	2019-05-17t2121	1558146160.16	adult	265.6587	209.8337	-14	941.9508	74.97	53497.7774	168587.846	2694543.0187	1156.39	-0.49183	240.555	0.14435	214.6011	0.10699	851.5115	-0.027114	837.2287	238423.2188	417.7064	0.13958	734.0689	0.44816	6731680	-0.35488	344.644	80.585	79.3413	134.2509	131.3117	37590.2422	110.6424	-0.73733	125.5591	2255090
001	2019-05-18t0121	1558160560.27	adult	269.6588	213.8337	-9.9999	888.2964	75.6262	51989.5536	163967.0272	2666853.7023	1127.03	-0.47425	240.34	0.22906	214.4236	0.15703	897.9116	0.29399	883.2009	244231.9688	406.533	0.12064	767.4486	0.8033	6532200	-0.37906	364.378	81.5543	80.2016	136.3684	132.9316	37092.1953	112.3844	-0.68734	128.0357	2216570
001	2019-05-18t0521	1558174960.12	adult	273.6587	217.8337	-6	880.3612	75.1113	51126.6164	161234.236	2596373.7372	1298.72	-0.13307	243.533	0.41963	216.8435	0.30507	932.9745	0.5765	909.8241	250037.1719	408.2031	0.26246	775.5535	0.99437	6507920	-0.33871	332.293	82.4302	80.9935	138.6898	135.3571	37168.875	114.9081	-0.5934	129.905	2202780
001	2019-05-18t0921	1558189359.95	adult	277.6587	221.8336	-2	865.6572	76.1143	50581.2728	159506.301	2596137.7075	1246.77	-0.14302	243.438	0.5106	216.6451	0.35451	935.2833	0.71575	925.951	247850.0781	404.4139	0.33965	769.3668	1.0902	6437240	-0.31528	337.107	83.4274	81.855	140.0355	137.0665	37109.4062	116.1859	-0.57232	131.724	2206070
001	2019-05-18t1321	1558203760.06	dead	281.6587	225.8337	2	864.4136	75.1522	49871.44	157270.3502	2532928.3492	1202.24	-0.14129	240.179	0.5035	214.0623	0.31351	928.2633	0.81579	914.0542	242276.7188	399.0689	0.39915	766.4071	1.2129	6263640	-0.32986	308.939	84.1063	82.5779	141.4673	139.1095	36922.9531	117.3143	-0.55994	132.507	2193410
002	2019-05-06t1352	1557168864.06	egg	-1.9091	-53.6416	-241.4743	66.2325	33.7654	1568.4055	5393.0037	33980.8941	875.787	8505.0897	324.549	2.6932	278.0633	2.3131	829.7789	3.3814	838.8818	7468.0098	675.4066	3.487	785.3285	3.6949	278138	6.7591	101.533	61.7067	62.0987	93.5824	92.8087	842.2419	80.5948	0.95656	88.7346	52882.6
002	2019-05-06t1741	1557182609.78	larva	1.9091	-49.8233	-237.6561	190.2207	26.2631	3328.3144	10551.0185	53925.9821	0	0.49565	0	-0.70487	0	-0.75872					0	-0.52473	0	-0.35834	0	1.826	0	0	0				0	-0.91694	0	0
002	2019-05-06t2141	1557196976.57	larva	5.8999	-45.8326	-233.6653	116.559	21.138	1712.1081	5464.4711	22941.3955	419.721	1.837	224.986	1.4727	221.8195	1.5486	373.1659	0.68349	365.9946	3731.6589	295.9823	0.9692	348.0733	1.0173	217337	0.88892	118.463	60.203	59.992	94.9289	91.6774	949.2889	80.0526	0.8401	88.0219	58156.1
002	2019-05-07t0141	1557211379.87	larva	9.9008	-41.8316	-229.6644	173.3378	26.6077	3206.8941	10180.3589	54131.7128	504.544	1.154	233.377	1.4326	225.9151	1.4988	467.4627	0.76369	468.4014	8414.3281	364.7257	1.1679	445.6234	1.1858	410743	0.30934	104.592	58.0805	58.1494	90.0213	87.4004	1620.3831	75.3395	0.66869	84.7358	102222
002	2019-05-07t0541	1557225779.14	larva	13.9006	-37.8318	-225.6646	353.4201	45.6501	13912.9698	44245.8823	452213.4066	520.493	0.57272	177.562	0.64386	161.4412	0.60126	449.6298	0.36969	444.8335	33272.6055	332.9674	0.74896	410.7772	0.70556	1305080	0.5962	103.852	61.0488	60.758	93.0694	92.2335	6887.1333	79.926	0.72643	88.5744	448709
002	2019-05-07t0941	1557240181.82	larva	17.9014	-33.8311	-221.6638	297.3685	30.0107	7018.0848	22170.3181	142714.3823	712.629	0.68415	228.528	1.0838	215.9971	1.1581	580.6906	0.59913	560.4014	22066.2441	388.0436	0.86509	501.4484	0.83822	868406	-0.38166	117.417	62.9587	62.5543	98.3325	96.8829	3736.6333	83.0575	0.75431	92.0381	239243
002	2019-05-07t1341	1557254611.25	larva	21.9095	-29.8229	-217.6556	314.3457	69.8583	16017.8522	51827.5186	699244.868	516.804	-0.23279	214.96	0.74077	207.0075	0.90797	461.8918	-0.19035	457.5231	39260.8047	360.5367	0.43806	436.321	0.19911	1808460	-0.05636	123.398	63.2632	62.8767	97.3169	96.04	8271.9346	82.9022	0.69266	91.3337	532234
002	2019-05-07t1741	1557268982.02	larva	25.9014	-25.831	-213.6638	510.9178	40.8581	15254.6723	48183.7801	386406.4416	595.416	-0.33055	206.762	0.43388	190.5584	0.52263	506.6133	-0.30378	498.8659	41542.293	373.1312	0.26035	475.6819	0.075047	1686350	-0.59429	119.726	61.1994	60.8432	95.5483	94.3276	7834.9585	81.0197	0.57207	90.9268	499143
002	2019-05-07t2141	1557283381.49	larva	29.9013	-21.8312	-209.6639	599.0876	39.01	18719.6773	58980.8613	492493.0953	608.799	-0.55928	199.088	0.096586	181.8681	0.20823	473.0222	-0.7218	465.1433	47302.2227	368.6736	-0.05097	448.2252	-0.38507	1987890	-0.76396	142.663	61.6134	61.3504	96.1505	93.6473	9615.0508	81.8302	0.52765	90.2742	615209
002	2019-05-08t0141	1557297796.01	larva	33.9053	-17.8272	-205.6599	779.9999	48.7816	28022.8625	88317.5866	844674.4742	747.31	-0.50352	206.793	-0.049133	175.5984	-0.11146	617.5674	-0.43835	614.2075	92017.5469	426.6883	0.075798	543.3204	-0.23349	3075420	-0.39006	326.295	60.296	60.0936	94.8308	92.2517	14129.7871	79.6184	0.36686	88.0704	896722
002	2019-05-08t0541	1557312180.81	larva	37.9011	-13.8314	-201.6641	792.3026	45.8233	29613.9189	93273.0464	925252.0875	850.116	-0.52457	245.494	0.30622	216.7012	0.37264	663.6164	-0.53725	655.966	104187.7734	486.8946	0.22976	606.7983	-0.239	3851310	-0.2559	222.394	61.1441	60.8509	96.0211	94.034	15075.3125	81.1064	0.33011	90.1187	959229
002	2019-05-08t0941	1557326586.28	larva	41.9026	-9.8299	-197.6626	793.2101	52.7637	33393.2467	106183.8734	1139528.2202	1025.95	-0.41225	201.652	-0.80588	142.1363	-1.3659	766.5518	-0.41938	749.8729	135679.6719	478.4186	-0.15047	679.9213	-0.19624	3552910	-0.78816	212.037	62.4397	62.2264	97.0053	94.6587	17169.9355	81.8979	0.2627	91.2463	1100130
002	2019-05-08t1341	1557340961.18	larva	45.8956	-5.8368	-193.6696	825.4124	57.2917	38722.5289	122163.9039	1523576.1809	1516.37	0.22678	274.17	0.27711	219.0418	-0.076066	1109.1714	0.5749	1054.5787	226270.9531	609.4383	0.59057	916.2554	0.67051	5577720	0.048366	115.939	58.7417	58.3979	90.9326	89.4495	18550.2441	78.0552	-0.071231	86.3132	1195040
002	2019-05-08t1731	1557354782.64	larva	49.7349	-1.9975	-189.8303	967.1372	59.1076	46315.7753	145869.4215	1921326.1064	2030.37	0.84398	309.119	0.80281	242.6451	0.27708	1331.7474	1.0929	1255.8949	324946.375	719.5893	1.2276	1089.8299	1.245	7517460	0.73421	161.399	60.6605	60.3846	94.7026	92.4093	23107.4375	80.5468	0.037574	89.956	1475200
002	2019-05-08t2131	1557369164.95	adult	53.73	1.9975	-185.8352	996.3922	64.8283	55138.5453	173776.9336	2549854.969	2044.48	0.61595	293.852	0.18629	225.0264	-0.42088	1259.3453	0.54861	1213.665	363950.8125	700.6805	0.80339	1037.0461	0.68017	8477640	0.8388	170.562	58.2509	57.9478	91.7929	90.1387	26528.1504	77.6258	-0.2823	86.4375	1680540
002	2019-05-09t0131	1557383561.19	adult	57.729	5.9965	-181.8362	1020.142	72.0075	58743.1711	185222.3158	2832245.576	1811.63	0.040988	300.664	0.079837	243.2161	-0.14968	1257.1168	0.25026	1191.8087	387191.9688	669.8275	0.29297	1027.0885	0.34692	9232190	0.8445	354.82	61.8913	61.6462	98.4172	95.5593	30312.5059	82.2627	0.18931	91.3117	1900440
002	2019-05-09t0531	1557397965.39	adult	61.7301	9.9977	-177.835	940.6728	67.7929	53127.5805	167489.986	2533319.6691	2780.7	1.2582	337.351	0.75258	260.0994	0.12187	1697.1073	1.4636	1607.1439	471795.8438	771.1819	0.89694	1251.6769	1.1803	9372290	0.56804	185.898	58.5315	58.2858	93.4474	91.7434	25978.3828	78.4177	-0.36878	87.9916	1626120
002	2019-05-09t0931	1557412366.06	adult	65.7303	13.9979	-173.8349	1113.1955	69.8029	62130.3838	195727.619	2937973.7684	1739.69	-0.4143	303.316	-0.3644	242.1207	-0.59307	1249.549	-0.2538	1203.2126	407352.9688	688.0678	0.0026522	1016.057	-0.20885	9860200	0.49506	137.771	59.2912	58.9555	91.8845	90.2859	29954.3398	78.3716	-0.4688	87.0458	1927440
002	2019-05-09t1331	1557426766.34	adult	69.7304	17.9979	-169.8348	1103.2565	68.4173	62520.9992	196941.3491	2989188.9939	1719.71	-0.58223	313.305	-0.32169	267.0188	-0.045733	1258.0781	-0.42545	1222.368	411391.5625	663.077	-0.37877	1010.6247	-0.44333	10240100	0.40238	347.689	59.7656	59.4879	95.2955	93.0079	31161.6367	79.9604	-0.2282	88.9662	1953380
002	2019-05-09t1731	1557441170.67	adult	73.7316	21.9991	-165.8336	1108.1106	74.665	66496.2671	209595.15	3359564.4684	2057.69	-0.25427	314.656	-0.46347	262.4504	-0.31517	1406.9917	-0.12532	1373.9196	489633.125	673.6406	-0.43707	1091.2779	-0.23777	10930500	0.48726	212.147	57.0836	56.7872	91.6031	89.2838	31877.873	77.2613	-0.93356	85.9465	1982970
002	2019-05-09t2131	1557455566.22	adult	77.7304	25.9979	-161.8348	1146.6142	72.4415	64543.0971	203384.0936	3080174.9529	2625.99	0.36626	350.316	0.29846	271.6868	-0.16038	1748.9756	0.78871	1668.6166	591153.75	801.728	0.49215	1318.041	0.67855	11825300	0.69793	273.221	58.6663	58.3544	94.2728	91.5413	31864.2051	78.5972	-0.68617	87.6247	1980340
002	2019-05-10t0131	1557469969.57	adult	81.7313	29.9988	-157.8339	1131.7199	75.7402	66757.9917	210359.9622	3361854.9367	2657.68	0.29998	341.233	-0.03262	281.3101	0.033794	1699.5779	0.50409	1637.5629	593152.6875	739.7965	-0.090549	1271.1031	0.3362	11902200	0.57194	382.292	57.8926	57.6141	90.9341	88.5018	31736.0156	77.0398	-1.1238	85.2256	2019290
002	2019-05-10t0531	1557484369.97	adult	85.7314	33.9989	-153.8338	1064.8038	77.9025	64145.7409	202160.3832	3307546.5003	2994.06	0.62441	369.095	0.59205	283.7463	0.05561	1888.614	0.9688	1824.6634	634574.3125	855.1029	0.79482	1409.5384	0.87759	12370600	0.66084	188.627	56.8153	56.5359	90.9424	88.8983	30556.6406	76.331	-1.3317	85.7245	1904220
002	2019-05-10t0931	1557498772.96	adult	89.7322	37.9998	-149.8329	1134.3651	78.2508	66814.0472	210379.404	3462559.3669	2734.13	0.23757	337.36	-0.22687	267.1311	-0.42211	1728.2888	0.40674	1649.7151	603172.8125	741.8369	-0.14327	1302.5787	0.32074	11774200	0.3057	139.421	59.157	58.9138	91.9815	90.3885	32101.5586	78.3073	-0.911	87.1126	2064640
002	2019-05-10t1331	1557513208.76	adult	93.7422	42.0097	-145.823	1169.7237	77.59	74119.8653	233492.2133	3997372.3325	2226.31	-0.41368	314.729	-0.78578	279.9213	-0.06005	1470.1489	-0.40772	1436.3224	568947.625	614.9678	-1.1685	1132.5923	-0.48342	12167700	0.42649	259.265	63.4846	63.2241	99.5695	97.4345	38533.3867	84.5614	0.42162	93.487	2454380
002	2019-05-10t1726	1557527269.26	adult	97.6479	45.9154	-141.9173	1098.5988	78.5188	69167.2004	217984.3	3705383.3985	2310.66	-0.34976	334.026	-0.29492	269.1959	-0.33041	1607.8842	-0.042589	1567.3258	580446.1875	785.3142	0.23842	1272.3985	0.11831	12055300	0.34505	283.161	65.2917	64.9656	103.3991	101.1732	37327.0781	87.0162	0.84597	97.1643	2356440
002	2019-05-10t2126	1557541657.97	adult	101.6447	49.9123	-137.9204	1038.038	73.555	62215.5331	196146.3196	3155646.5453	2289.9	-0.40152	330.087	-0.35772	266.0791	-0.37678	1609.031	-0.065444	1610.7307	522935.0938	690.3846	-0.49595	1230.8552	-0.073993	10722500	-0.27646	315.781	57.2353	56.9005	93.7	91.0755	30452.4863	77.336	-1.3167	86.9771	1859230
002	2019-05-11t0126	1557556059.47	adult	105.6452	53.9127	-133.92	1068.0752	71.923	61807.6851	194811.1575	3018662.3316	2527.97	-0.15505	324.303	-0.45407	268.9843	-0.24414	1672.321	0.097538	1633.2705	541832	680.3168	-0.5299	1230.1781	-0.074924	10477300	-0.39253	277.136	63.9666	63.5874	100.8956	98.4718	32690.1719	84.9565	0.1768	94.7683	2066570
002	2019-05-11t0526	1557570459.82	adult	109.6452	57.9128	-129.9199	1158.0197	76.8774	70173.9133	221039.7606	3618744.2094	1900.32	-0.87188	278.369	-1.5171	233.4888	-1.1979	1348.1777	-0.81598	1319.0579	494781.25	566.4398	-1.3982	1029.9039	-0.91785	10195000	-0.51601	339.285	61.1887	60.9258	97.4323	94.3022	35757.6641	81.3413	-0.67148	90.6296	2240970
002	2019-05-11t0926	1557584860.93	adult	113.6456	61.9131	-125.9196	997.4181	76.5652	60896.4707	191978.2983	3161121.5337	2214.84	-0.53289	297.069	-1.0021	239.5081	-0.97018	1559.7864	-0.22321	1505.9368	496012.0625	622.33	-0.88328	1154.5226	-0.3652	9442920	-0.84553	150.689	61.9701	61.6249	99.5203	97.7665	31647.4629	82.8232	-0.47369	93.152	1969840
002	2019-05-11t1326	1557599259.97	adult	117.6453	65.9128	-121.9199	961.2316	80.8733	62656.0553	197637.4671	3464759.8355	1577.71	-1.2326	261.918	-1.7752	225.1783	-1.3231	1202.2145	-1.1946	1180.8815	393124.125	512.5172	-1.6943	941.9022	-1.2211	8558190	-1.2243	191.693	65.242	64.5075	117.6269	110.0263	38464.0039	88.1622	0.45562	101.6478	2131780
002	2019-05-11t1726	1557613663.64	adult	121.6463	69.9138	-117.9189	1064.9887	74.2939	62126.5941	195818.3502	3069796.922	2224.54	-0.5339	275.223	-1.3854	222.2473	-1.3465	1410.7273	-0.60838	1376.9865	458486.375	576.0993	-1.1193	1064.2579	-0.67871	8934840	-1.0275	278.142	62.1388	61.6925	105.3741	101.8174	34246.5703	83.4053	-0.55149	95.5604	2017270
002	2019-05-11t2126	1557628062.92	adult	125.6461	73.9136	-113.9191	853.1403	75.9548	52398.0219	165369.8109	2769127.95	1720.99	-1.0738	271.587	-1.3996	213.7509	-1.53	1218.3102	-1.1116	1192.7571	333817	636.2268	-0.58792	1075.6235	-0.597	7423000	-1.66	198.454	63.3961	62.7867	103.9935	101.3711	28494.207	85.0526	-0.34605	96.3341	1732740
002	2019-05-12t0126	1557642461.58	adult	129.6457	77.9133	-109.9194	1019.5112	77.7661	65682.3312	207068.6474	3588424.0477	1568.9	-1.2334	237.238	-2.1168	202.273	-1.8012	1164.1044	-1.2376	1153.2831	399287.8125	445.7933	-1.9942	914.1965	-1.2153	8123740	-1.3186	219.123	61.7509	61.1704	102.0053	99.6114	34987.8086	84.2077	-0.5887	95.0173	2114540
002	2019-05-12t0526	1557656866.31	adult	133.6471	81.9146	-105.9181	994.6682	75.5831	60188.5659	189697.6	3121242.2133	1899.21	-0.88453	251.942	-1.7269	211.5827	-1.4925	1327.3408	-0.77742	1318.7527	418112.3438	486.1419	-1.6298	998.3805	-0.84333	7920290	-1.3706	294.559	68.776	68.2957	110.4131	107.3014	34780.1133	91.4456	0.52649	102.7595	2162110
002	2019-05-12t0926	1557671261.21	adult	137.6456	85.9132	-101.9195	939.9669	76.5782	56693.7322	178727.4578	2960468.1761	1528.51	-1.2741	253.765	-1.6352	207.7917	-1.5593	1122.8392	-1.3109	1119.9572	333483.25	511.3156	-1.3887	887.931	-1.2575	7513740	-1.5057	126.475	67.6611	67.2148	105.5626	104.4171	31352.084	89.453	0.07459	99.9184	2003380
002	2019-05-12t1326	1557685664.69	adult	141.6466	89.9141	-97.9186	1033.5081	72.626	60189.6015	189684.254	3030337.4233	1634.12	-1.1631	246.727	-1.749	207.9152	-1.5235	1191.5391	-1.1083	1176.5272	375334.8125	494.3633	-1.4713	941.6115	-1.0135	7757080	-1.3773	328.087	68.5687	67.9442	109.8813	107.3354	34612.6211	90.9155	0.18769	102.4078	2155800
002	2019-05-12t1726	1557700067.33	adult	145.6473	93.9149	-93.9178	948.2143	74.8679	58689.391	185086.7262	3088965.9814	2163.15	-0.60939	254.137	-1.5552	207.1047	-1.5262	1428.3073	-0.45213	1395.8623	438490.3438	497.3153	-1.4134	1044.9315	-0.57175	7785750	-1.3407	156.017	68.8323	68.4036	110.2497	108.294	33846.6484	91.002	0.071352	103.0978	2108750
002	2019-05-12t2126	1557714469.65	adult	149.648	97.9155	-89.9172	844.0591	76.2701	52991.787	167412.8677	2794412.5854	1948.68	-0.83322	250.396	-1.6058	197.5074	-1.7799	1338.7285	-0.6769	1288.9594	370827.8125	537.3455	-1.0843	1055.5255	-0.50271	6926720	-1.6471	255.108	70.4983	70.053	114.0668	110.414	31596.5117	93.5323	0.32435	105.0547	1950190
002	2019-05-13t0126	1557728867.13	adult	153.6473	101.9148	-85.9179	846.964	78.5563	54253.0184	171251.476	2969967.2541	2162.01	-0.60889	245.891	-1.6748	200.5893	-1.6744	1326.2614	-0.69132	1292.1283	376658.2188	487.4402	-1.4161	1027.6658	-0.58843	6959460	-1.6056	250.964	70.6431	70.0551	113.061	110.1919	32109.334	94.0598	0.26651	105.8847	1999410
002	2019-05-13t0526	1557743268.25	adult	157.6476	105.9151	-81.9176	951.6742	77.0263	57443.8547	181144.2314	2941753.7168	1606.29	-1.1828	234.69	-1.888	200.9915	-1.647	1166.1279	-1.1038	1141.6733	349838.375	426.5448	-1.8248	914.203	-1.0214	7037660	-1.5474	237.818	70.9862	70.5909	112.3833	109.703	33714.9961	93.9791	0.12284	105.0807	2128660
002	2019-05-13t0926	1557757667.45	adult	161.6474	109.9149	-77.9178	1004.6443	80.736	63928.4712	201558.7854	3479506.2668	1481.76	-1.3034	214.97	-2.2828	181.865	-2.1865	1063.4225	-1.358	1044.8431	355183.0938	393.4319	-2.0297	824.0265	-1.3596	7169250	-1.4693	164.53	71.8224	71.1972	118.8655	114.9912	39701.0781	95.9013	0.2494	109.0672	2395280
002	2019-05-13t1321	1557771772.83	adult	165.5655	113.8331	-73.9996	953.9526	76.5483	57324.2532	180678.0336	2999664.2723	1525.87	-1.2439	228.517	-1.9568	196.2527	-1.7509	1094.7535	-1.2422	1073.5192	328426.0625	416.255	-1.8286	844.2939	-1.2415	6843400	-1.556	139.201	71.3142	70.6494	113.1653	111.3523	33949.5938	95.3855	0.055317	106.5223	2135650
002	2019-05-13t1721	1557786172.55	adult	169.5655	117.833	-69.9997	556.22	78.5456	30109.0717	96557.2179	1380931.3434	746.63	-2.0396	220.066	-2.1041	191.2637	-1.878	607.9487	-2.5554	593.9487	96055.8906	401.4479	-1.8994	545.7112	-2.4531	3475500	-2.7166	128.478	71.0393	70.4881	109.9772	108.1959	17376.3906	93.8233	-0.25809	104.5029	1121920
002	2019-05-13t2121	1557800571.9	adult	173.5653	121.8328	-65.9999	858.5623	78.7261	53209.4687	167869.452	2845669.254	1510.73	-1.2173	223.381	-1.9963	192.4441	-1.8237	1110.946	-1.1176	1081.4999	308843	385.1596	-1.9825	887.527	-0.9724	6202180	-1.7126	152.332	73.1696	72.3024	117.8783	116.271	32770.1719	98.7255	0.20265	111.5428	2031550
002	2019-05-14t0121	1557814971.38	adult	177.5651	125.8327	-62.0001	860.5671	77.035	54403.8588	171684.7435	2925525.3078	1483.6	-1.2172	223.431	-1.959	194.8173	-1.7323	1031.7109	-1.2841	1008.4826	293005.9062	389.3835	-1.9149	816.8711	-1.225	6344090	-1.6255	144.29	73.6223	72.7031	118.7282	117.0037	33718.7969	99.217	0.12652	112.0261	2090430
002	2019-05-14t0521	1557829371.29	adult	181.5651	129.8326	-58.0001	839.4277	77.93	52666.4054	166202.3716	2848164.1161	1397.34	-1.2721	218.137	-2.0377	191.8509	-1.7984	904.7825	-1.6006	867.1808	248815.1875	371.3042	-2.0122	766.4303	-1.3899	5998110	-1.7054	278.46	74.3881	73.4357	122.1502	119.2735	33591.2969	100.7159	0.15553	113.8113	2045450
002	2019-05-14t0921	1557843771.11	adult	185.5651	133.8326	-54.0001	845.5255	76.7826	53649.875	169365.2632	2892115.0953	1424.59	-1.2048	215.206	-2.0647	191.4363	-1.7863	919.8459	-1.5056	897.0605	257556.8594	353.1649	-2.113	769.2275	-1.3191	6025560	-1.6538	272.171	74.8768	73.8629	123.4322	120.2781	34561.0117	101.244	0.073708	115.0698	2096480
002	2019-05-14t1321	1557858173.5	adult	189.5657	137.8333	-49.9995	912.029	76.0857	54782.44	172751.907	2848411.2859	1475.06	-1.1127	204.667	-2.2732	179.4941	-2.1455	1008.2158	-1.1833	974.6019	289357.9375	332.254	-2.2422	783.4322	-1.1945	5855530	-1.6724	220.664	75.0361	74.0986	123.5164	120.456	35325.7031	101.889	0.0085103	115.3427	2146780
002	2019-05-14t1721	1557872572.92	adult	193.5656	141.8331	-45.9996	817.006	76.3652	51244.1174	161801.1307	2741726.8441	1239.46	-1.3252	208.733	-2.1329	183.0968	-2.0004	919.2361	-1.3844	897.1479	246355.2812	348.0973	-2.0706	777.4198	-1.1478	5582570	-1.7216	289.002	75.8776	74.7218	127.6255	124.9265	34203.6328	104.0139	0.084036	119.083	2029350
002	2019-05-14t2121	1557886972.04	adult	197.5653	145.8328	-41.9999	810.9796	75.5735	51768.63	163646.5393	2749479.5019	1029.34	-1.5183	203.641	-2.2149	182.5211	-1.9938	786.0312	-1.7377	772.8795	213014.4688	337.3536	-2.1172	687.0909	-1.5145	5500750	-1.7064	287.883	76.6889	75.6444	128.6187	125.6145	34855.6562	104.4198	-0.00093868	119.5171	2071520
002	2019-05-15t0121	1557901371.54	adult	201.5652	149.8327	-38	841.3423	78.7938	50961.2654	160786.2915	2705596.8312	971.753	-1.5413	199.164	-2.2741	177.1821	-2.1354	746.7967	-1.7984	736.9772	199394.7188	334.8762	-2.0858	634.9186	-1.6983	5299160	-1.7268	286.887	77.1651	76.0603	127.8166	124.7611	34127.0195	105.3849	-0.029157	119.7547	2053130
002	2019-05-15t0521	1557915771.61	adult	205.5652	153.8327	-34	827.5567	79.0334	49657.4113	156710.0768	2609910.1349	1375.67	-1.0376	197.324	-2.2726	177.2718	-2.0985	748.1499	-1.7302	679.2819	194518.9688	324.5579	-2.1266	617.9993	-1.7153	5116420	-1.7417	309.949	77.9282	76.747	129.7394	126.7391	33732.2422	107.2	0.018211	121.0792	2020600
002	2019-05-15t0921	1557930171.38	adult	209.5651	157.8327	-30.0001	848.8593	79.3837	50783.5587	160218.6565	2665561.485	909.185	-1.5273	192.433	-2.3387	172.8559	-2.2043	704.0057	-1.8057	692.0388	187265.5312	321.3017	-2.0964	601.6737	-1.7202	5104470	-1.6878	305.247	78.0767	76.6991	131.439	128.9055	34962.7656	107.7792	-0.032617	122.7795	2071060
002	2019-05-15t1321	1557944572.05	adult	213.5653	161.8328	-25.9999	850.9899	79.924	50695.6195	159948.6713	2661371.1258	843.824	-1.5591	188.81	-2.371	171.3748	-2.2056	643.7407	-1.9385	631.1188	170591.2812	296.1147	-2.2671	581.4399	-1.7457	5001000	-1.6637	270.046	78.8723	77.5476	132.2874	129.1922	35056.1719	108.5827	-0.058701	123.2726	2089090
002	2019-05-15t1721	1557958972.71	adult	217.5655	165.833	-21.9997	831.8311	80.1271	49701.982	156877.1387	2621922.7236	970.33	-1.3622	187.355	-2.344	168.2933	-2.2617	696.5307	-1.6829	685.8385	181097.9844	306.5963	-2.1067	587.7886	-1.6291	4863730	-1.6505	295.606	79.5887	78.1838	134.4845	131.3766	34965.9727	109.9507	-0.038766	125.204	2066120
002	2019-05-15t2121	1557973371.52	adult	221.5652	169.8327	-18	822.7447	80.8569	49396.5552	155914.9962	2607224.5495	780.051	-1.5486	186.712	-2.2952	170.1973	-2.1408	617.0195	-1.8896	604.8582	159808.0469	297.147	-2.1345	559.2834	-1.7028	4818300	-1.6057	274.547	80.0688	78.5998	135.4431	132.7252	35079.7695	110.7335	-0.061226	125.9505	2066260
002	2019-05-16t0121	1557987771.42	adult	225.5651	173.8327	-14	795.7668	78.7575	47616.3748	150361.2083	2494373.4212	1107.13	-1.0952	187.606	-2.2013	169.1853	-2.1224	720.8047	-1.4376	685.0805	179480.375	302.9184	-2.0121	585.0656	-1.4739	4666520	-1.5997	276.913	80.1954	78.5303	137.2589	134.2438	34177.4609	112.0017	-0.047546	128.4747	1994780
002	2019-05-16t0521	1558002171.16	adult	229.5651	177.8326	-10.0001	790.9133	79.3302	46823.0275	147834.083	2446652.1923	1393.93	-0.67844	191.643	-2.0156	171.8953	-1.9675	833.3627	-0.93927	770.9308	204173.875	308.3737	-1.8873	632.2079	-1.1164	4685480	-1.5355	272.79	81.7124	79.9203	139.7934	136.4725	34249.3828	114.6402	0.06071	130.7197	1997790
002	2019-05-16t0921	1558016573.29	adult	233.5657	181.8332	-5.9995	779.8586	80.3651	46510.4435	146889.2327	2441371.5714	996.678	-1.1381	189.366	-2.0064	170.9329	-1.9471	708.5116	-1.3263	684.1014	172168.3125	309.0925	-1.8085	585.7098	-1.2982	4601020	-1.5123	245.478	82.3144	80.3584	142.0587	139.0346	34520.2578	115.8974	0.074082	132.7887	1999990
002	2019-05-16t1321	1558030971.97	adult	237.5653	185.8328	-1.9999	768.769	79.1218	45598.3646	143999.2278	2380858.5566	1101.24	-0.95211	187.003	-2.001	169.4651	-1.947	711.9609	-1.2358	686.3864	170158.6562	301.4367	-1.8173	581.502	-1.2373	4454410	-1.5149	174.426	82.5363	80.6184	141.2037	138.6215	33747.6758	116.6111	0.052031	133.0735	1966010
002	2019-05-16t1721	1558045371.16	dead	241.5651	189.8326	1.9999	758.2175	79.8508	45029.2955	142250.2785	2348856.8549	1005.29	-1.0318	184.708	-1.9951	167.7579	-1.9577	670.2964	-1.3229	639.7351	158189.9531	296.3235	-1.8005	559.5123	-1.2848	4344510	-1.5071	182.84	82.9973	81.1563	141.5086	139.6288	33396.0312	117.2535	0.025946	133.7764	1952180
003	2019-05-06t1352	1557168868.51	egg	-1.9091	-49.7245	-225.4744	167.8958	26.2408	2807.9267	8929.102	44591.2599	0	1198.6519	0	-0.50901	0	-0.58624					0	-0.29256	0	-0.0638	0	5.6931	0	0	0				0	-0.79489	0	0
003	2019-05-06t1741	1557182614.28	larva	1.9091	-45.9062	-221.6561	122.5137	33.4653	2773.4138	8976.2646	58356.6566	728.046	14.3862	243.939	1.7916	220.1727	1.6236	665.254	2.3011	659.0489	10644.0635	512.6535	2.4214	633.4673	2.6942	368104	2.5205	156.295	61.4315	61.0307	97.8183	91.7565	1565.0925	81.1276	0.91803	88.1167	92700.2
003	2019-05-06t2141	1557196981.12	larva	5.8999	-41.9154	-217.6653	140.6751	37.4677	3578.7139	11583.5796	83976.2741	280.849	1.0436	90.9888	0.044783	90.6563	0.069845	136.0764	-0.34424	127.8618	2721.5273	113.2987	-0.11077	123.1551	-0.073567	176154	0.83124	327.658	60.5522	60.4286	103.2047	90.1949	2064.0945	79.2346	0.82075	87.7688	117229
003	2019-05-07t0141	1557211384.49	larva	9.9009	-37.9145	-213.6644	290.7613	42.0357	9373.1272	29756.6118	265856.0284	691.085	1.9207	247.283	1.5873	228.5095	1.5294	626.7766	1.4418	620.5683	31338.8281	476.3406	1.8471	589.0174	1.8854	1234440	1.2636	108.495	61.7885	61.7176	95.6225	93.989	4781.126	81.313	0.81694	90.6507	308448
003	2019-05-07t0541	1557225783.7	larva	13.9006	-33.9147	-209.6646	265.6351	33.0339	6258.7525	19797.2138	132524.258	539.633	0.63713	214.483	1.0737	200.3519	1.0814	482.9878	0.50914	476.1584	16421.5859	386.9227	1.0871	457.673	0.9356	725595	0.012211	101.576	56.245	56.1549	90.3883	89.5802	3073.2031	75.7083	0.61621	84.9495	190277
003	2019-05-07t0941	1557240186.29	larva	17.9014	-29.914	-205.6639	401.2353	40.8981	11447.6795	36185.7875	282678.7823	830.817	1.0285	206.22	0.81112	196.0291	0.89923	650.6158	0.88641	637.8184	40338.1797	381.3656	0.82196	563.6563	1.1449	1265980	-0.02281	105.186	60.4256	60.1724	92.1144	90.7339	5711.0913	79.176	0.64704	87.1515	370953
003	2019-05-07t1341	1557254615.92	larva	21.9096	-25.9057	-201.6557	441.9802	36.216	13182.815	41606.9756	329831.148	450.054	-0.40648	175.412	0.23155	164.2632	0.32335	388.5919	-0.48662	384.3327	27590.0273	292.2792	-0.016618	361.4667	-0.17176	1235430	-0.52854	155.356	55.2125	54.9301	90.2855	87.3464	6410.2681	75.2705	0.46841	84.3762	388862
003	2019-05-07t1741	1557268986.6	larva	25.9014	-21.9139	-197.6638	476.5409	40.5095	14734.4182	46469.913	392197.542	856.922	0.28979	217.805	0.58433	199.4363	0.65129	637.4944	0.21729	609.2487	50362.0625	413.6777	0.53922	560.0959	0.49531	1714340	-0.57294	129.093	67.9734	67.7206	106.0041	105.1236	8374.3232	90.2786	0.86332	100.8837	535018
003	2019-05-07t2141	1557283386.07	larva	29.9013	-17.914	-193.6639	545.2639	42.4477	18643.047	58859.2797	530510.3674	637.684	-0.49593	167.117	-0.36717	146.5455	-0.33762	501.8387	-0.60869	491.4988	49682.0273	328.3969	-0.33747	448.9061	-0.38167	1654460	-1.0017	122.855	65.8051	65.5774	102.614	101.0622	10158.7822	88.112	0.74128	97.6945	651471
003	2019-05-08t0141	1557297800.58	larva	33.9053	-13.91	-189.6599	703.391	40.8207	23369.859	73598.7166	650186.8934	831.204	-0.33164	233.57	0.36787	206.1876	0.39714	657.5912	-0.28339	642.4923	82198.8984	441.6295	0.18591	587.9248	-0.0091927	2905840	-0.50396	224.273	58.5855	58.4164	95.1691	92.0006	11896.1396	78.7169	0.33323	87.8939	728863
003	2019-05-08t0541	1557312185.33	larva	37.9011	-9.9142	-185.6642	767.9565	43.7545	24588.5757	77458.8702	678989.1651	746.517	-0.72443	228.898	0.025417	193.9306	-0.040095	645.4131	-0.60674	637.9467	85194.5234	493.2972	0.27874	605.5502	-0.24531	3001310	-0.79661	134.863	58.4522	58.2573	94.4722	93.1234	12470.334	79.126	0.24714	88.2464	766425
003	2019-05-08t0941	1557326590.8	larva	41.9026	-5.9127	-181.6626	836.6865	46.0867	31639.2226	99668.0866	994134.5237	1653.23	0.73295	261.757	0.31924	210.0982	0.0063073	1077.3114	0.74775	1024.0815	180988.3125	589.4059	0.73115	854.7407	0.68945	4383640	-0.28621	268.533	58.3927	58.1557	94.0728	90.2379	15804.2295	77.7596	0.05932	86.9843	977902
003	2019-05-08t1341	1557340965.86	larva	45.8957	-1.9196	-177.6696	890.9297	53.231	39595.6531	124792.0876	1460524.4281	1440.92	0.096325	275.256	0.30009	216.173	-0.14258	1105.5154	0.56145	1077.6691	231052.7188	613.4156	0.62316	963.6116	0.90983	5740460	0.14159	410.03	58.0044	57.7115	95.1323	91.125	19882.6445	78.2666	-0.057997	87.4729	1209680
003	2019-05-08t1731	1557354787.31	adult	49.735	1.9196	-173.8303	931.6205	57.2941	41357.4646	130245.1622	1587948.9656	1579.1	0.1024	316.167	0.96373	236.6166	0.12447	1256.8053	0.82422	1238.8168	273983.5625	752.3065	1.4984	1116.5451	1.3793	6880420	0.38655	128.1	57.1546	56.8639	90.7807	88.8647	19790.2012	76.2453	-0.29278	85.4669	1243800
003	2019-05-08t2131	1557369169.56	adult	53.73	5.9147	-169.8352	1025.334	61.4633	51659.8349	162676.0713	2200682.6964	1519.02	-0.20845	299.373	0.3207	234.1524	-0.1718	1063.8029	-0.13524	1022.0394	288290.5625	701.6315	0.8113	920.6497	0.099145	8113000	0.64828	140.933	58.6885	58.3619	92.4676	91.0911	25058.7324	78.3966	-0.20722	86.9281	1590460
003	2019-05-09t0131	1557383565.74	adult	57.729	9.9137	-165.8363	1080.859	63.1795	50809.3933	160088.3248	2115801.444	1549.99	-0.35296	326.118	0.72346	264.3471	0.4533	1125.0992	-0.19909	1076.0701	300401.5	747.7413	0.94017	964.9051	0.039568	8707020	0.57997	297.912	58.6827	58.3862	95.0643	91.8842	25382.1641	79.2188	-0.18636	88.1867	1566770
003	2019-05-09t0531	1557397969.97	adult	61.7302	13.9148	-161.8351	975.7096	70.7556	55929.3051	176291.1477	2704528.0969	2032.3	0.17292	321.216	0.33898	246.2948	-0.27785	1379.6075	0.40611	1327.8362	404225	772.8012	0.91031	1193.0311	0.89375	9394920	0.57909	425.349	66.0429	65.7059	106.0256	102.5271	31065.4902	88.1506	1.1197	98.4353	1931620
003	2019-05-09t0931	1557412370.67	adult	65.7304	17.915	-157.8349	996.4947	70.5423	56343.5022	177569.1901	2680608.2729	1991.9	-0.060868	334.757	0.44112	286.8951	0.69926	1286.6832	-0.13256	1203.7064	379571.5625	709.6312	0.17955	1064.0438	0.022832	9862940	0.49636	215.345	63.8574	63.4825	100.049	97.9939	29514.4473	84.8596	0.72912	94.0995	1881430
003	2019-05-09t1331	1557426770.9	adult	69.7304	21.9151	-153.8348	1121.9059	70.0476	64171.4044	202174.678	3125645.6949	1818.42	-0.44819	299.371	-0.67693	249.5564	-0.54543	1222.8143	-0.5385	1153.0394	410865.625	659.8492	-0.40512	961.7314	-0.67689	10038200	0.30794	168.657	64.4597	64.0599	101.5444	99.3338	34118.9062	86.2682	1.1328	95.7741	2161400
003	2019-05-09t1731	1557441175.39	adult	73.7317	25.9163	-149.8336	1129.1494	67.7602	62385.2839	196757.2144	2911296.5834	1747.2	-0.6636	326.547	-0.16198	266.5624	-0.19849	1326.0105	-0.38055	1279.3468	433605.4375	777.4734	0.40795	1086.1176	-0.26218	10657500	0.36147	156.889	59.3817	59.0277	94.1233	92.0314	30778.3066	79.6106	-0.37229	88.8379	1938040
003	2019-05-09t2131	1557455570.89	adult	77.7304	29.9151	-145.8348	1092.8304	70.1897	61643.1394	194304.1649	2924249.9439	2044.27	-0.37953	319.936	-0.46666	248.8359	-0.80369	1356.2688	-0.42903	1282.6118	438074.8125	759.8944	0.15236	1117.3663	-0.26148	10319600	0.011949	241.317	62.3004	61.9849	97.7998	95.3237	31589.3359	82.4649	0.27184	91.7316	2009500
003	2019-05-10t0131	1557469974.22	adult	81.7313	33.916	-141.8339	1022.485	70.487	58291.8884	183697.8708	2814187.8402	2395.35	-0.027678	345.917	0.084418	271.3395	-0.24489	1581.5436	0.14385	1541.5707	482370.7812	815.1937	0.52092	1231.0624	0.15069	10542500	-0.042802	164.135	62.0071	61.7492	96.4126	94.8152	29405.8281	82.1924	0.14168	91.2833	1889790
003	2019-05-10t0531	1557484374.56	adult	85.7314	37.9161	-137.8338	1100.938	69.5558	63497.6706	200178.4348	3071723.5321	2034.47	-0.54608	335.373	-0.24391	277.284	-0.12398	1438.0376	-0.38553	1379.8123	478866.5312	765.2891	0.067121	1157.7553	-0.27519	11136100	0.10494	393.99	62.8815	62.3681	103.7068	99.6892	34534.3789	85.4048	0.83207	95.7444	2087980
003	2019-05-10t0931	1557498777.66	adult	89.7323	41.917	-133.8329	1094.7906	70.8132	62898.1979	198175.4183	3038950.8423	2015.91	-0.62048	333.937	-0.31116	253.9156	-0.78816	1469.7222	-0.35941	1436.4871	483538.5938	816.0219	0.45787	1175.1551	-0.25561	10984500	-0.049716	286.63	64.7661	64.3697	103.8873	101.0245	34178.9219	86.8678	1.0589	96.9841	2130420
003	2019-05-10t1331	1557513213.42	adult	93.7422	45.9269	-129.823	1117.8478	79.5628	67565.5445	212954.3781	3509864.2296	2427.58	-0.17752	336.657	-0.24839	251.6	-0.84456	1556.3022	-0.15578	1511.1705	549374.6875	815.13	0.4558	1255.8961	0.067775	11880000	0.29669	342.998	71.2758	70.4642	118.0966	114.8415	41688.1016	96.9999	3.1877	110.0822	2515180
003	2019-05-10t1726	1557527273.99	adult	97.6479	49.8326	-125.9173	1060.2544	75.1689	61568.7867	193944.6654	3078542.0981	2554.4	-0.068091	368.753	0.55405	281.0496	-0.00078169	1689.0056	0.19185	1623.6204	543859.8125	872.1169	0.94419	1301.3136	0.24615	11865000	0.2588	188.875	63.8588	63.5119	101.483	98.3235	32677.541	84.7235	0.35071	94.4439	2054720
003	2019-05-10t2126	1557541662.59	adult	101.6448	53.8294	-121.9205	1130.1117	71.0403	64809.937	204132.6605	3178969.7284	2644.01	0.0020166	351.498	0.16491	279.0713	-0.012951	1629.035	-0.0083118	1535.0293	552242.875	790.4911	0.31901	1234.3079	-0.058902	11912300	0.26537	235.468	59.6979	59.3576	97.0157	94.8038	32888.3203	81.1978	-0.50269	90.7198	2023160
003	2019-05-11t0126	1557556064.13	adult	105.6452	57.8299	-117.92	1094.0428	76.175	64698.7748	203927.5273	3258064.1881	2260.18	-0.45629	341.203	-0.042315	277.8483	0.0062929	1594.5461	-0.122	1542.1224	540551.125	774.4844	0.23616	1275.7183	0.12169	11533700	0.090147	126.938	59.0475	58.6836	93.5848	91.6977	31725.2539	79.276	-0.99753	88.2882	1995980
003	2019-05-11t0526	1557570464.49	adult	109.6453	61.83	-113.9199	1102.6148	73.1678	64159.5114	202137.5218	3193224.3921	2727.12	0.047125	351.775	0.26494	270.2477	-0.15005	1729.234	0.2476	1643.8961	581022.625	822.8909	0.68082	1301.6858	0.24024	11792900	0.21419	380.893	61.3294	60.8291	101.5133	98.4376	34108.4844	82.9621	-0.34229	93.921	2056010
003	2019-05-11t0926	1557584865.57	adult	113.6456	65.8303	-109.9196	1072.5688	74.1192	64199.014	202292.3126	3280214.9927	3588.3	0.9767	334.663	-0.095763	264.7009	-0.24701	1734.0739	0.25829	1573.4235	582648.8125	748.6815	0.13419	1254.8625	0.056678	11221300	-0.036119	228.298	64.578	64.0848	102.6692	100.2306	34496.8594	86.0212	0.1606	96.742	2165300
003	2019-05-11t1326	1557599264.63	adult	117.6453	69.83	-105.9199	1082.0187	71.8646	63070.1194	198709.8932	3112276.6119	3847.91	1.2355	343.401	0.16732	264.8544	-0.18023	1897.7786	0.71038	1768.5463	626266.9375	784.1913	0.47099	1330.2005	0.39107	11326400	0.024399	312.42	66.0292	65.5025	108.2006	105.3486	35706.1953	89.1773	0.65067	100.5136	2177840
003	2019-05-11t1726	1557613668.29	adult	121.6464	73.831	-101.9189	1013.9712	74.5977	60232.2125	189799.3635	3037747.109	4585.88	2.0069	328.768	-0.12744	254.9637	-0.40432	1928.1044	0.79899	1659.4847	607352.875	737.7513	0.15249	1295.5829	0.27112	10344400	-0.40025	349.38	64.9868	64.3808	108.2458	104.2739	34097.4414	88.0346	0.30568	99.4065	2044740
003	2019-05-11t2126	1557628067.8	adult	125.6462	77.8309	-97.919	1008.3826	74.4337	61099.1039	192576.5249	3157476.923	3610.77	0.94171	324.206	-0.18328	247.6637	-0.55652	1804.7172	0.4761	1624.751	577509.5	723.1617	0.086804	1260.6724	0.15621	10342800	-0.38324	201.694	60.7614	60.1102	102.592	100.1675	32829.4336	83.1798	-0.68009	95.4633	1938410
003	2019-05-12t0126	1557642466.49	adult	129.6459	81.8305	-93.9194	1003.7754	76.3548	62215.1125	196159.6131	3242584.4714	4094.35	1.4418	330.429	0.003915	250.5853	-0.42035	2022.6969	1.081	1823.0507	657376.5	732.6559	0.20397	1393.6424	0.72431	10725100	-0.20395	356.259	69.9007	69.2663	116.9116	113.0427	37996.2734	94.4988	1.1846	107.3663	2268840
003	2019-05-12t0526	1557656870.97	adult	133.6471	85.8318	-89.9181	1062.7061	73.3192	61580.5889	194028.503	3053044.0679	5128.87	2.5212	337.427	0.19285	236.0955	-0.79382	1987.3843	1.0032	1738.2285	639937.75	813.1691	0.84678	1381.1833	0.70145	10858700	-0.14223	347.995	67.8735	67.1572	113.8328	109.6459	36654.1719	92.0387	0.62562	104.6009	2184240
003	2019-05-12t0926	1557671265.93	adult	137.6457	89.8304	-85.9195	1033.219	72.1212	58875.0904	185518.3253	2874056.6564	4933.03	2.3015	338.977	0.25774	231.8445	-0.87472	2220.7034	1.6511	1916.205	683976.625	822.1095	0.94161	1448.4939	1.0015	10431000	-0.31264	265.115	64.6944	64.0057	110.059	107.227	33898.1719	88.9602	-0.0055106	102.2799	1990770
003	2019-05-12t1326	1557685669.32	adult	141.6466	93.8313	-81.9186	1088.1947	73.6013	63640.4704	200434.5704	3215822.3706	3891.67	1.201	350.132	0.5284	245.2919	-0.45915	1916.1309	0.84754	1827.4019	638071.5625	858.363	1.2335	1455.5933	1.0585	11648900	0.1796	300.317	70.6509	69.9169	118.0077	115.0244	39296.5703	96.0045	0.99323	109.3528	2350560
003	2019-05-12t1726	1557700072.18	adult	145.6474	97.8321	-77.9178	1081.601	73.1432	63750.6771	200957.8543	3199484.3371	4355.59	1.6812	358.787	0.73667	246.8767	-0.38987	2062.0012	1.2598	1900.1272	686646.375	867.578	1.3179	1460.3854	1.1077	11941500	0.2865	212.065	65.3812	64.642	112.6959	109.2101	37527.75	88.1395	-0.36768	103.2731	2176080
003	2019-05-12t2126	1557714474.3	adult	149.648	101.8327	-73.9172	1037.2984	74.8352	62289.5293	196301.1317	3203556.3703	4509.17	1.8377	350.84	0.58216	248.365	-0.32238	2268.3782	1.8383	2149.6132	739491.25	824.1029	1.0168	1560.6807	1.5443	11411400	0.074436	344.672	65.367	64.4206	116.1821	112.8539	37875.3711	89.2484	-0.31186	104.7313	2126130
003	2019-05-13t0126	1557728871.86	adult	153.6474	105.832	-69.9179	1042.3735	75.1424	62898.7477	198180.1692	3251731.9345	3980.51	1.2861	342.406	0.41921	239.0427	-0.56795	2007.0167	1.1546	1832.343	660308.5	841.0332	1.1609	1454.0994	1.1457	11239800	0.0066728	355.235	67.5314	66.0129	133.206	128.3571	43824.7891	94.097	0.27183	117.7005	2216780
003	2019-05-13t0526	1557743272.94	adult	157.6477	109.8323	-65.9176	1008.908	75.1034	62998.7539	198596.7452	3331547.0811	6271.51	3.6773	336.282	0.31018	236.1941	-0.62929	1993.2335	1.1457	1792.7393	655773.8125	814.4721	0.99262	1380.3912	0.88347	11050900	-0.062301	278.886	71.7366	70.7391	130.5622	125.2285	42954.9609	97.4146	0.59507	115.8115	2357410
003	2019-05-13t0926	1557757672.39	adult	161.6475	113.8322	-61.9177	1039.3419	75.7753	64380.9641	203231.4149	3364766.0782	3156.99	0.44218	311.077	-0.20583	229.0824	-0.81396	1756.2338	0.53442	1659.79	590094.5625	691.4536	0.13233	1311.3205	0.64438	10450600	-0.27474	210.523	70.7726	69.5554	129.716	126.1969	43584.582	96.8357	0.37251	116.6314	2377610
003	2019-05-13t1321	1557771777.57	adult	165.5656	117.7503	-57.9996	946.0389	78.1835	58572.4774	184742.2325	3073902.0373	3116.88	0.41546	317.111	-0.040937	230.0174	-0.7632	1849.0603	0.83077	1752.6619	565812.4375	714.947	0.34194	1354.7764	0.87533	9689340	-0.53441	196.739	74.8066	73.6723	130.7725	127.5474	40016.3828	102.3823	0.94005	119.7714	2285720
003	2019-05-13t1721	1557786177.31	adult	169.5655	121.7502	-53.9997	554.6243	92.489	39291.9709	126591.5017	2347370.0954	3747.18	1.0966	367.615	1.0973	262.1578	0.21234	2209.1658	1.8847	2039.2191	452878.9688	851.7064	1.3893	1600.0564	1.9676	7528380	-1.2792	335.534	66.6358	65.9082	112.1843	108.298	22997.7852	90.9362	-0.60884	103.3296	1364640
003	2019-05-13t2121	1557800576.67	adult	173.5654	125.75	-49.9999	1052.1329	71.9063	62267.8299	196239.3642	3112733.9081	3390.69	0.75448	330.544	0.34538	245.0804	-0.25493	1730.4502	0.62061	1641.0256	564126.75	746.1985	0.67869	1257.4504	0.60083	10751900	-0.11361	351.41	68.8617	67.5325	129.1477	125.2491	42102.1641	96.5955	-0.046844	115.5559	2239930
003	2019-05-14t0121	1557814976.13	adult	177.5652	129.7499	-46	989.6492	73.7393	60130.5303	189635.2862	3085613.1475	3016.48	0.39831	323.85	0.26016	228.0168	-0.72875	1794.4559	0.8926	1669.4884	565253.625	739.6032	0.7013	1342.7231	1.051	10173100	-0.28791	195.098	75.0642	73.5327	134.8869	131.3341	42489.3711	104.1881	0.68942	123.6276	2357990
003	2019-05-14t0521	1557829376	adult	181.5652	133.7498	-42.0001	1106.7328	71.2202	63333.3338	199624.5945	3055585.9575	2682.3	0.092127	324.498	0.35344	235.3427	-0.45956	1575.6511	0.3447	1498.5438	523116.1562	749.3951	0.86772	1243.7683	0.7203	10748700	-0.047838	308.898	74.1637	72.687	134.2927	128.2069	44585.1797	103.4558	0.45529	120.9654	2456600
003	2019-05-14t0921	1557843775.75	adult	185.5651	137.7498	-38.0001	1033.708	76.1072	61164.2454	192772.8897	3077488.8682	3939.74	1.4896	305.018	-0.0065605	228.1461	-0.6339	1711.1246	0.82983	1603.3092	547559.875	661.0059	0.28261	1216.9474	0.70515	9747770	-0.35398	383.098	73.2167	71.1409	144.8667	137.5927	46357.3398	103.9317	0.35668	127.3957	2339860
003	2019-05-14t1321	1557858178.47	adult	189.5659	141.7505	-33.9994	1108.0262	75.2413	65636.2502	206777.4143	3313535.2857	2942.29	0.47374	310.083	0.19076	237.1923	-0.29714	1535.429	0.40299	1450.5392	526652.125	682.0592	0.54026	1140.1473	0.45638	10634300	-0.0020612	358.787	78.2753	76.1827	145.1973	141.8405	49802.668	110.9819	0.929	133.3117	2684450
003	2019-05-14t1721	1557872577.77	adult	193.5657	145.7503	-29.9996	1010.353	76.1611	61740.3669	194560.4648	3248681.0541	3788.59	1.4691	289.932	-0.1924	215.1566	-0.95323	1719.1257	1.0771	1598.8937	555277.625	631.4466	0.24148	1157.7173	0.65547	9346240	-0.39951	198.335	73.6332	71.4257	141.1986	137.9882	45607.1367	105.9226	0.26744	127.7542	2373640
003	2019-05-14t2121	1557886977	adult	197.5654	149.7501	-25.9998	760.0544	79.4829	47709.4979	151019.8749	2581155.8037	2558.97	0.17946	274.588	-0.48175	206.9124	-1.1809	1533.7097	0.61375	1434.1593	383427.4375	609.1633	0.1573	1150.3889	0.73734	6839980	-1.2344	249.734	78.2874	76.4781	135.2311	132.4672	33807.7734	110.6748	0.57407	126.8668	1950140
003	2019-05-15t0121	1557901376.29	adult	201.5652	153.7499	-22	973.4611	78.1726	58018.807	182915.9387	2954430.158	2873.88	0.60376	271.878	-0.45945	211.9274	-0.95804	1386.9672	0.26209	1285.9669	421638.0312	573.9948	-0.032421	973.8069	-0.011717	8245500	-0.68356	304.541	78.538	76.4367	142.8061	138.6223	43413.0547	112.4611	0.58774	131.3758	2381900
003	2019-05-15t0521	1557915776.4	adult	205.5653	157.7499	-18	646.8529	77.9176	40978.9633	130353.2576	2203890.7662	2360.3	0.089606	265.489	-0.53328	209.4594	-0.98822	1183.0425	-0.29758	1079.2088	253171.0938	548.1416	-0.15377	851.5007	-0.5242	5675620	-1.543	266.193	77.2678	75.4881	140.3978	137.2507	30045.1328	108.0094	0.085738	126.0822	1651830
003	2019-05-15t0921	1557930176.19	adult	209.5652	161.7499	-14	616.4883	83.6323	39192.4883	124718.3899	2142461.4305	2809.7	0.68601	273.028	-0.24253	212.2018	-0.83014	1490.9178	0.8443	1427.5792	305638.1562	558.7676	0.052872	1119.3191	0.97832	5589700	-1.515	260.633	82.4366	79.8539	146.2102	143.3499	29973.0898	119.0427	0.86267	137.0044	1687720
003	2019-05-15t1321	1557944576.92	adult	213.5654	165.7501	-9.9998	624.0325	87.8654	41268.9228	131103.4534	2382169.7016	3380.33	1.4467	268.783	-0.25433	204.9277	-1.0215	1737.3165	1.8211	1578.0399	375260.375	554.3439	0.1282	1225.8755	1.6832	5780180	-1.3858	260.309	83.3581	80.322	151.7421	148.6676	32776.2852	121.3442	0.91236	140.8976	1792620
003	2019-05-15t1721	1557958977.55	adult	217.5656	169.7503	-5.9996	508.8158	82.5706	32132.3388	102729.6372	1772145.0264	2769.61	0.80863	277.503	0.079861	212.3544	-0.69321	1598.4517	1.4886	1548.6831	268539.875	592.8261	0.61131	1184.3464	1.6075	4657880	-1.724	283.849	82.3942	80.2388	145.7648	141.7502	24488.4902	116.3105	0.4272	134.0049	1382990
003	2019-05-15t2121	1557973376.41	adult	221.5653	173.75	-2	534.6567	101.929	35588.0397	114644.7067	2152743.0919	2665.45	0.76869	251.375	-0.52834	212.7181	-0.61336	1268.6759	0.44595	1121.8641	235973.7188	491.6449	-0.24203	784.1462	-0.45767	4673300	-1.6575	202.592	85.6553	81.0137	164.3392	163.0577	30567.082	132.5267	1.4843	154.3007	1592420
003	2019-05-16t0121	1557987776.14	dead	225.5652	177.7499	2	514.4491	80.0849	29267.8935	93454.244	1470526.5795	2721.77	0.92766	263.995	-0.082257	204.3659	-0.84844	1532.7876	1.5275	1437.0751	236049.2812	566.0251	0.60999	1100.767	1.4401	4040180	-1.8239	233.898	83.3998	81.3055	141.6644	138.3216	21816.3242	117.4705	0.32922	133.7234	1276350
005	2019-05-06t1352	1557168877.37	egg	-1.9092	-49.7246	-241.4746	147.7235	32.0326	3198.2372	10249.0933	64395.9247	0	1198.6544	0	-0.50901	0	-0.58624					0	-0.29256	0	-0.063798	0	5.6931	0	0	0				0	-0.79489	0	0
005	2019-05-06t1741	1557182623.28	larva	1.9092	-45.9063	-237.6563	147.7218	30.5214	3085.4609	9868.0357	59554.4432	0	0.49562	0	-0.70487	0	-0.75872					0	-0.52473	0	-0.35834	0	1.826	0	0	0				0	-0.91695	0	0
005	2019-05-06t2141	1557196990.02	larva	5.8999	-41.9155	-233.6655	147.7239	30.1157	3056.6103	9773.6201	58385.651	0	-0.56094	0	-0.9248	0	-0.9522					0	-0.78055	0	-0.67087	0	0.58455	0	0	0				0	-1.0534	0	0
005	2019-05-07t0141	1557211393.5	larva	9.9009	-37.9145	-229.6646	150.5213	30.5578	3158.1803	10099.5558	61263.6131	0	-0.91966	0	-1.1634	0	-1.162					0	-1.0514	0	-0.98838	0	-0.1665	0	0	0				0	-1.2011	0	0
005	2019-05-07t0541	1557225792.77	larva	13.9007	-33.9147	-225.6648	315.5219	38.0581	8801.828	27828.6312	220146.369	340.26	-0.033871	178.222	0.65155	179.83	0.82815	303.6426	-0.24056	298.2953	14574.8447	259.7051	0.28985	287.2042	0.099371	841384	0.12889	108.671	54.8706	54.7115	88.9339	87.357	4268.8281	74.7875	0.59214	84.3372	259044
005	2019-05-07t0941	1557240195.25	larva	17.9014	-29.914	-221.6641	147.4733	23.997	2326.9795	7413.4385	34642.426	416.526	-0.17855	221.214	0.99437	219.4784	1.2033	368.1563	-0.27405	364.1175	4786.0322	297.9721	0.28342	338.2424	0.033558	287136	-0.90633	153.048	57.4957	57.3732	94.8054	88.6269	1232.4696	75.714	0.55137	85.474	74629.4
005	2019-05-07t1341	1557254625.2	larva	21.9097	-25.9057	-217.6558	228.4442	47.7484	5897.6472	19166.1395	145329.1541	153.079	-1.1792	104.125	-0.68635	103.6823	-0.50524	142.5335	-1.4812	141.1318	4561.0718	128.4776	-1.1077	137.6089	-1.2809	329659	-1.2749	114.665	60.1161	59.9082	93.1411	90.8361	2980.5149	79.5326	0.59365	89.1099	190328
005	2019-05-07t1741	1557268995.68	larva	25.9015	-21.9139	-213.664	201.4429	25.4438	3927.3812	12436.03	66735.1877	601.079	-0.31712	237.87	0.85771	231.7879	1.1201	496.4443	-0.34427	496.7751	10921.7744	339.362	0.028075	439.9999	-0.1026	510707	-1.491	107.332	61.0194	61.0765	93.3805	92.3527	2054.3718	80.4903	0.55542	89.1566	131009
005	2019-05-07t2141	1557283395.08	larva	29.9013	-17.9141	-209.6641	628.6836	45.6434	23616.5087	74445.0534	746048.1537	344.099	-1.1398	173.275	-0.27785	168.3225	-0.0010939	294.3697	-1.4231	291.3673	37090.582	248.8013	-0.90365	281.108	-1.2212	2166280	-0.63676	109.934	58.7275	58.7477	90.1668	88.9041	11361.0166	77.4965	0.38026	86.0385	734212
005	2019-05-08t0141	1557297809.68	larva	33.9054	-13.91	-205.6601	767.6097	45.1791	30620.8177	96834.9223	984963.8711	623.171	-0.75786	207.087	-0.044559	183.988	0.028033	490.4909	-0.93036	478.3453	79459.5312	383.776	-0.24047	454.8877	-0.67819	3350250	-0.20549	114.78	60.1319	59.9432	93.8953	92.298	15211.0371	79.6279	0.36722	88.8209	972813
005	2019-05-08t0541	1557312194.26	larva	37.9011	-9.9143	-201.6644	1272.2453	51.7934	38593.2772	121448.2578	1089905.5125	1143.59	0.041583	207.923	-0.32947	158.7554	-0.67768	763.0521	-0.15768	730.2699	157951.7812	468.0748	0.085798	651.2003	-0.01468	4285910	0.020566	105.382	59.5556	59.3255	91.2232	90.1297	18883.2031	78.7296	0.23053	86.8759	1227620
005	2019-05-08t0941	1557326599.75	larva	41.9026	-5.9128	-197.6628	826.8465	54.3271	36022.8023	113527.5305	1308553.9849	1315.5	0.11637	261.282	0.31035	206.2964	-0.070454	986.4097	0.40634	965.3711	187417.8438	604.857	0.85388	878.9121	0.81191	4958610	0.061204	349.373	57.9096	57.5692	91.7296	88.6379	17428.6309	77.2522	0.034384	85.9999	1099010
005	2019-05-08t1341	1557340975.08	larva	45.8958	-1.9196	-193.6697	765.3598	72.0813	45310.8058	143205.1044	2255342.9964	685.2	-1.2103	232.806	-0.59834	210.9811	-0.26297	599.9406	-1.2986	595.4653	142185.9219	413.232	-1.0172	561.8562	-1.1205	5513540	0.011583	338.291	60.4952	60.1934	98.8911	93.7374	23437.1875	80.5586	0.085491	89.788	1432710
005	2019-05-08t1731	1557354796.53	adult	49.7351	1.9196	-189.8304	1163.3498	63.2299	53336.514	167962.3047	2125573.3405	3331.28	2.9818	289.273	0.34965	193.7272	-0.96126	1522.9669	1.7786	1328.7701	427953.7188	726.9899	1.2888	1112.0877	1.3569	8113810	1.0596	110.782	58.9192	58.6207	91.8629	90.7187	25813.4863	78.6858	-0.10536	87.2684	1652630
005	2019-05-08t2131	1557369178.59	adult	53.7301	5.9147	-185.8354	901.1458	75.9556	51309.7726	162006.8352	2486063.4757	2171.04	0.8145	312.925	0.65063	223.6867	-0.45744	1426.3969	1.1328	1356.9562	383700.75	778.5956	1.4515	1159.981	1.2938	8394200	0.7952	175.795	61.3155	61.0375	97.9152	95.6009	26339.1797	81.8893	0.133	91.4801	1644790
005	2019-05-09t0131	1557383574.82	adult	57.729	9.9136	-181.8364	1096.0986	68.2787	61782.0607	194717.5163	2931470.5008	2879.13	1.6483	335.293	0.95545	236.4307	-0.34331	1653.2623	1.5986	1501.1614	535657	836.6166	1.6784	1275.8647	1.5765	10837700	1.6532	191.517	59.0234	58.8052	92.5681	90.809	29992.0664	78.3017	-0.29954	87.0477	1907810
005	2019-05-09t0531	1557397978.85	adult	61.7301	13.9147	-177.8353	1063.638	72.0656	64522.4249	203379.906	3284647.6993	3509.45	2.3151	355.514	1.2182	262.8023	0.20014	1700.2	1.4738	1584.8737	572967.375	835.9011	1.4315	1294.9103	1.3915	11980100	1.8425	303.055	57.8523	57.6061	91.4506	89.5565	30818.8633	77.3398	-0.53362	86.0534	1949510
005	2019-05-09t0931	1557412379.63	adult	65.7304	17.915	-173.8351	1037.7504	85.4591	65710.903	207128.7291	3623289.1577	2025.97	-0.013124	329.545	0.30759	257.4702	-0.15004	1402.7157	0.24625	1362.6788	481131.5	799.6045	0.91768	1216.7298	0.76001	11297100	1.1803	361.409	62.7795	62.5083	99.0204	97.0929	33964.0078	83.6688	0.50925	93.3767	2152140
005	2019-05-09t1331	1557426780.02	adult	69.7305	21.9151	-169.835	1287.3699	71.5385	73705.2589	232272.5705	3582693.89	2393.46	0.33267	345.164	0.49053	275.07	0.18465	1505.5735	0.36794	1445.7114	581151.375	787.0257	0.63293	1220.4915	0.55917	13298800	1.833	190.896	58.2552	58.0787	90.9921	89.2808	35122.9688	77.1817	-0.82775	85.9179	2244510
005	2019-05-09t1731	1557441184.33	adult	73.7317	25.9163	-165.8338	1016.6993	70.1506	55209.5065	174000.3644	2544292.5223	2286.01	0.04674	362.484	0.74919	292.612	0.54065	1560.7308	0.35921	1514.2206	452611.9375	809.8577	0.6715	1285.8374	0.6827	10483400	0.28126	154.093	62.7517	62.4143	97.3037	95.8025	28218.0664	83.2006	0.48541	92.2526	1814840
005	2019-05-09t2131	1557455579.9	adult	77.7304	29.915	-161.835	1240.9011	73.8338	71753.7781	226094.0267	3564062.3789	3317.17	1.2524	384.073	1.1486	247.397	-0.84419	1883.2661	1.2051	1739.5779	708108.0625	1075.2423	2.7137	1546.0448	1.7466	14409300	1.8751	249.051	63.0811	62.7326	100.5331	97.3581	37800.457	83.9871	0.64888	93.5119	2366610
005	2019-05-10t0131	1557469983.3	adult	81.7314	33.916	-157.8341	1183.5025	76.3888	71917.8139	226469.5292	3740687.5305	2983.4	0.70682	391.652	1.2272	313.6396	0.93742	1871.6871	1.0294	1780.9116	703754.375	884.5021	1.083	1450.9705	1.1696	14702200	1.8379	352.248	57.9231	57.6832	92.9738	90.2311	34958.1406	77.5187	-1.0062	86.6655	2174380
005	2019-05-10t0531	1557484383.48	adult	85.7314	37.916	-153.834	1177.4237	76.3054	74397.3834	234736.4231	3894328.3621	3337.41	1.0432	374.139	0.71709	279.582	-0.060123	1961.8777	1.189	1855.8447	763170.4375	901.9902	1.1747	1568.7938	1.6067	14524800	1.6309	316.363	63.3178	62.9244	101.5134	97.9152	39488.7305	84.4069	0.59413	94.0263	2458120
005	2019-05-10t0931	1557498786.72	adult	89.7323	41.9169	-149.8331	1134.2251	72.4204	62129.5335	195984.8376	2834722.1203	4326.12	2.1395	383.74	0.91508	273.3353	-0.25027	2553.0188	2.8505	2399.515	832284.125	928.8355	1.372	1903.8668	3.0404	12475000	0.62109	175.426	62.2033	61.9334	97.4807	95.4585	31778.7188	82.2944	0.006497	92.0994	2022170
005	2019-05-10t1331	1557513222.58	adult	93.7423	45.9269	-145.8232	1184.5043	81.0451	81351.7802	256455.8776	4651833.0661	3652.26	1.2595	378.185	0.76935	300.1766	0.50103	2104.6501	1.4478	1940.7141	892371.6875	848.097	0.72333	1519.0548	1.2441	16014600	2.1622	183.644	57.6995	57.324	94.217	92.5622	39947.9883	78.7608	-0.86833	88.5266	2443340
005	2019-05-10t1726	1557527283.12	adult	97.648	49.8326	-141.9175	1241.1736	85.4525	81536.09	256772.9073	4649378.6118	1623.43	-1.1439	340.658	-0.13279	319.1343	1.0583	1331.4191	-0.84157	1318.9072	567184.5	567.0286	-1.5364	1170.1338	-0.33384	14481000	1.4444	194.672	60.502	60.1031	95.9449	94.1249	40872.5312	81.189	-0.41279	90.7401	2571880
005	2019-05-10t2126	1557541671.61	adult	101.6448	53.8294	-137.9207	1089.7126	74.8907	67639.3686	213334.5869	3509681.933	3825.77	1.3487	392.845	1.1742	292.5901	0.36562	2156.7483	1.4989	2016.3052	761332.125	935.5284	1.4998	1670.2477	1.8465	13864700	1.1545	200.893	62.3965	62.0196	100.356	97.9369	35425.6641	83.9107	0.069153	93.7952	2202160
005	2019-05-11t0126	1557556073.44	adult	105.6453	57.8299	-133.9202	1121.8415	80.2214	72118.1012	227237.6133	3946500.8813	3675.11	1.1354	364.635	0.52858	249.6938	-0.78914	2070.5325	1.2216	1852.5633	778520.1875	918.0929	1.4044	1497.5079	1.0792	13708800	1.084	271.47	69.5667	68.7989	116.1597	113.0677	43676.0352	94.5491	2.1599	107.5556	2615430
005	2019-05-11t0526	1557570473.63	adult	109.6454	61.83	-129.9201	1253.0886	78.8754	77929.1565	245385.3452	4147885.0008	2900.53	0.23987	326.278	-0.35404	249.9792	-0.72785	1711.3004	0.19755	1624.1793	696499.25	726.0357	-0.10439	1229.9332	-0.065502	13269400	0.88893	283.854	62.689	61.898	107.3509	104.3964	43691.8125	85.5594	0.18525	99.0301	2549500
005	2019-05-11t0926	1557584875.01	adult	113.6457	65.8303	-125.9197	1189.3608	74.8852	72837.1865	229682.242	3718584.2788	4965.11	2.49	367.967	0.70712	279.0122	0.1638	2166.7317	1.4536	1898.3994	825524.75	871.9666	1.127	1427.5396	0.7827	13987900	1.2231	150.478	63.7746	62.9217	113.4116	110.4375	43209.8164	87.8074	0.51487	103.2823	2424330
005	2019-05-11t1326	1557599273.78	adult	117.6454	69.83	-121.9201	1160.6675	76.7095	75642.454	238362.6475	4112683.4159	3211.4	0.54354	361.931	0.60907	276.405	0.15247	1574.1165	-0.17607	1435.861	621776	812.9082	0.69987	1236.1861	0.0007309	14269900	1.3522	297.732	66.963	66.3208	109.714	107.1373	43337.0469	90.119	0.83161	101.7952	2640150
005	2019-05-11t1726	1557613677.48	adult	121.6464	73.831	-117.919	1226.081	81.7313	80290.7599	252896.8945	4508567.0922	1843.03	-0.94441	301.654	-0.76444	262.4088	-0.18992	1236.8606	-1.0813	1194.3835	518244.5938	577.2852	-1.11	968.0535	-1.0737	12622400	0.61347	374.739	67.0814	66.014	119.7718	116.3126	50184.3672	91.613	0.96827	109.0354	2806950
005	2019-05-11t2126	1557628076.91	adult	125.6463	77.8309	-113.9192	1171.5953	80.1199	76637.723	241438.3995	4251726.9252	3504.28	0.82814	329.282	-0.06594	253.9687	-0.37553	1818.7137	0.51399	1648.4009	727485.5	710.9989	-0.0075942	1240.3889	0.073648	13155500	0.84668	255.06	67.9943	66.8321	125.548	122.0891	50219.2109	93.2734	1.1202	112.3973	2716510
005	2019-05-12t0126	1557642475.72	adult	129.6459	81.8305	-109.9195	1177.8769	73.3304	71809.2813	226213.1716	3681358.8413	2282.3	-0.47766	311.617	-0.42417	231.7279	-0.95932	1309.3431	-0.8454	1208.6418	491003.6875	740.0304	0.26048	1049.4307	-0.66822	11685600	0.2076	258.661	65.7687	64.9872	117.3291	113.1222	43998.4141	89.7848	0.37231	104.7224	2466330
005	2019-05-12t0526	1557656880.22	adult	133.6472	85.8318	-105.9183	1210.2564	80.6065	79800.8181	251354.2682	4465428.7635	2175.98	-0.59266	309.679	-0.4303	264.5736	0.017848	1357.3528	-0.69645	1308.712	564658.75	608.0625	-0.70651	1027.3922	-0.72625	12880800	0.7031	276.502	65.6529	64.8706	113.2433	110.5583	47109.1953	89.2051	0.152	103.363	2730770
005	2019-05-12t0926	1557671275.14	adult	137.6458	89.8304	-101.9197	1207.705	78.1971	78306.0275	246696.4399	4254920.5178	3336.99	0.62525	328.68	0.029003	239.8849	-0.64587	1741.793	0.35901	1582.5125	712393.3125	750.6465	0.40579	1243.7905	0.1766	13420600	0.90999	383.584	65.2453	64.4997	112.0358	108.8333	45822.6523	89.5559	0.091322	103.2729	2664090
005	2019-05-12t1326	1557685678.68	adult	141.6468	93.8314	-97.9187	1190.0928	78.2548	76394.6538	240642.2292	4160203.9637	3149.72	0.42404	332.02	0.12951	235.7309	-0.73141	1710.6802	0.29297	1592.3892	682561.375	789.9022	0.72478	1298.4881	0.42517	13235300	0.81424	178.972	69.8587	68.8256	118.4435	115.9419	47258.9688	95.0131	0.8363	109.7932	2784780
005	2019-05-12t1726	1557700081.62	adult	145.6476	97.8322	-93.9179	1114.1858	81.5364	73377.1019	231402.097	4068189.5145	4337.98	1.6628	340.906	0.34508	247.9739	-0.35852	1930.3175	0.90407	1787.1973	739311.625	792.5809	0.76465	1424.4435	0.96242	13032500	0.71367	243.918	67.9164	66.7966	115.3827	112.7947	44191.5703	93.3017	0.42406	107.345	2596380
005	2019-05-12t2126	1557714483.76	adult	149.6482	101.8328	-89.9173	1165.8226	78.7729	71088.4873	224088.8057	3733489.4137	3001.64	0.26515	325.444	0.028964	240.0755	-0.55995	1522.1001	-0.18078	1407.6826	566221.25	740.6889	0.4056	1187.2698	0.031147	12078900	0.33066	255.551	67.2455	66.0829	116.0496	113.8162	43170.4414	93.9661	0.38877	108.2129	2495820
005	2019-05-13t0126	1557728881.17	adult	153.6475	105.832	-85.918	1244.0432	78.5999	81602.2301	257033.2	4542950.7794	1465.47	-1.3347	303.447	-0.42604	277.2448	0.53128	1068.7677	-1.3895	1043.0567	455295.0625	559.108	-0.89375	876.95	-1.2013	12917100	0.63847	133.656	65.2745	64.426	109.2985	106.9769	46561.1406	89.72	-0.35475	102.1148	2778610
005	2019-05-13t0526	1557743282.25	adult	157.6478	109.8323	-81.9177	1273.3668	77.5335	80595.2034	253876.387	4368171.3598	2556.54	-0.19288	329.669	0.16709	245.9026	-0.34861	1439.6781	-0.35981	1351.0117	606104.5	727.8779	0.36371	1058.3251	-0.43253	13863300	0.9784	388.25	66.5986	65.1693	123.3362	119.7294	51924.5391	94.6288	0.21214	112.3241	2800600
005	2019-05-13t0926	1557757681.59	adult	161.6476	113.8322	-77.9179	1202.6219	75.5099	74984.3333	236213.3081	3957164.3485	2362.61	-0.38554	348.653	0.60622	260.4548	0.097991	1473.8944	-0.23677	1364.1086	577766.625	799.3498	0.91508	1173.8312	0.078969	13641400	0.88686	253.391	68.5938	66.88	125.6503	122.899	49254.918	97.8589	0.50733	115.6902	2683800
005	2019-05-13t1321	1557771787.25	adult	165.5658	117.7504	-73.9997	1203.0359	76.9888	76380.6889	240598.4558	4085049.331	1828.29	-0.92846	332.307	0.28768	284.4222	0.82821	1234.698	-0.85761	1185.8065	492644.5	675.4075	0.05462	962.5667	-0.75103	13234800	0.73821	324.744	66.955	65.0405	125.8827	122.8313	50227.1953	97.7691	0.35671	116.5206	2666620
005	2019-05-13t1721	1557786186.95	adult	169.5657	121.7503	-69.9997	1219.2423	76.4445	77134.633	242941.6361	4120316.5342	3150.32	0.47275	342.933	0.56178	259.8545	0.14443	1663.6031	0.37188	1519.467	670432.0625	783.9871	0.89467	1212.8726	0.34422	13799300	0.94495	370.28	67.5168	65.1116	137.5449	133.554	55430.6016	101.2324	0.64203	124.299	2716810
005	2019-05-13t2121	1557800586.28	adult	173.5655	125.7501	-65.9999	1195.353	77.5589	75535.4752	237927.9612	4091942.6384	2274.85	-0.41586	338.163	0.51187	268.1751	0.43339	1458.5198	-0.14238	1416.4269	574656.8125	722.8466	0.50657	1204.7983	0.37691	13321600	0.78951	399.053	69.3502	66.4702	139.9172	137.0236	55127.3672	104.8515	0.9202	127.8995	2731980
005	2019-05-14t0121	1557814985.41	adult	177.5653	129.7499	-62.0002	1230.7454	79.9063	78259.1337	246545.0173	4247981.9515	2754.13	0.12183	309.975	-0.046455	255.135	0.090971	1537.88	0.16039	1469.3146	628992.9375	631.7677	-0.10424	1096.2284	-0.015843	12654100	0.57881	213.828	73.9537	70.7734	153.1736	149.8906	62648	112.441	1.6239	140.5329	3019010
005	2019-05-14t0521	1557829385.38	adult	181.5653	133.7499	-58.0002	1124.953	77.5298	73037.9034	230327.9304	3972981.2167	2281.5	-0.33341	330.726	0.49345	270.0835	0.60992	1304.7499	-0.44082	1213.2448	497109.6875	674.0409	0.29376	1023.2617	-0.2545	12595400	0.59652	394.148	73.3356	70.3227	149.8611	147.2328	57097.0664	111.3249	1.3162	138.3536	2792910
005	2019-05-14t0921	1557843784.95	adult	185.5652	137.7498	-54.0003	1115.2477	75.5881	68779.3971	216845.7406	3617125.597	2754.76	0.22013	325.143	0.45464	254.7444	0.20107	1441.4624	0.03394	1320.611	517485	701.2039	0.59544	1038.8332	-0.10016	11671300	0.31772	200.316	75.0833	71.7134	160.1677	157.0093	57500.2148	115.3053	1.5542	146.6698	2695190
005	2019-05-14t1321	1557858188.34	adult	189.5661	141.7507	-49.9993	1129.1545	80.5594	76161.8992	240082.5793	4289780.7761	1955.26	-0.59346	307.752	0.13628	247.0424	0.018408	1248.9529	-0.45898	1199.1996	495834.3125	637.1492	0.18303	981.9444	-0.27578	12210400	0.54885	290.761	73.3696	69.6712	162.578	158.674	64543.4688	115.3785	1.3741	148.4082	2911010
005	2019-05-14t1721	1557872587.37	adult	193.5658	145.7504	-45.9996	1275.6426	76.9764	79979.3782	251799.0057	4344324.6103	2586.39	0.15128	278.209	-0.47255	233.5695	-0.35179	1189.3868	-0.55307	1100.1873	497163.6875	554.384	-0.38732	922.8747	-0.45807	11604900	0.39389	407.952	72.9824	68.9468	168.1161	162.769	70272.5312	116.0285	1.2386	150.9874	3044310
005	2019-05-14t2121	1557886986.75	adult	197.5657	149.7503	-41.9998	1256.1739	79.3531	80825.758	254562.4467	4482906.9522	1390.1	-1.1179	271.408	-0.55943	237.7074	-0.15459	993.7238	-1.0845	957.4979	419351.4375	529.6517	-0.50804	822.7338	-0.85521	11433600	0.38448	209.46	69.4823	65.6482	159.2085	155.7493	67185.9688	112.2537	0.71921	145.1513	2927080
005	2019-05-15t0121	1557901385.7	adult	201.5654	153.75	-38.0001	1213.7105	83.3521	81157.5103	255702.2934	4615459.4173	1176.15	-1.3108	272.268	-0.44971	250.3733	0.34474	880.4175	-1.3683	857.8652	372416.625	470.0079	-0.92539	748.2381	-1.1343	11517200	0.47485	383.771	71.7934	67.5136	168.3962	165.1301	71231.6016	117.9571	1.0669	153.8704	3036930
005	2019-05-15t0521	1557915785.84	adult	205.5654	157.75	-34	1170.6559	81.8654	77840.9047	245296.246	4381221.5882	1649.77	-0.72383	283.123	-0.083331	242.4926	0.15119	1131.7836	-0.46643	1118.6532	459504.125	544.664	-0.18446	845.5815	-0.55439	11482300	0.52017	254.602	78.7698	73.3257	189.9161	184.3726	77105.9375	132.2277	2.1062	171.5029	3194590
005	2019-05-15t0921	1557930185.74	adult	209.5654	161.75	-30.0001	1232.3524	78.3985	79216.7182	249497.1526	4310056.8914	1833.29	-0.45109	292.619	0.26702	246.6333	0.37237	1126.4487	-0.38309	1086.6564	466349.75	585.0918	0.29114	910.5294	-0.11012	12086600	0.79922	371.659	81.624	76.5242	192.5788	188.7286	79727.6094	132.0882	1.8996	174.6076	3371480
005	2019-05-15t1321	1557944586.72	adult	213.5657	165.7503	-25.9998	1226.4739	83.1211	81630.3893	257150.3595	4675142.0031	1334.37	-0.97783	260.563	-0.47188	235.5634	0.059575	936.36	-0.93252	908.9738	398889.375	460.7148	-0.74029	765.7505	-0.76504	11081200	0.5051	260.073	79.6292	74.1817	191.675	187.7798	81653.5312	133.5539	1.8414	174.5164	3386470
005	2019-05-15t1721	1557958987.16	adult	217.5658	169.7504	-21.9997	1207.6732	78.4321	78202.4932	246358.2346	4298490.5923	1587.17	-0.61799	269.014	-0.14838	229.1365	-0.095788	929.4152	-0.86401	895.4026	380130.8125	536.4318	0.075806	767.9938	-0.65137	10976800	0.53199	363.263	79.9706	75.1502	177.328	173.4229	72527.1562	129.979	1.4286	163.0101	3263120
005	2019-05-15t2121	1557973385.83	adult	221.5654	173.75	-18	1114.393	82.9392	76276.3172	240587.3143	4448198.9112	1346.9	-0.85188	255.629	-0.41211	232.6056	0.10106	901.2252	-0.87098	855.9012	358687.625	452.0313	-0.62746	734.2714	-0.73383	10154800	0.30188	365.516	79.4256	73.593	185.419	181.5222	73796.7656	135.2451	1.6771	170.8535	3155180
005	2019-05-16t0121	1557987785.55	adult	225.5653	177.7499	-14.0001	1152.1842	82.4206	75934.5331	239232.6731	4316275.3136	1574.72	-0.50936	255.449	-0.31932	222.8472	-0.17919	937.0154	-0.64803	886.5385	371058.0938	480.8721	-0.23862	770.1184	-0.42822	10110900	0.34922	419.191	80.7537	73.8153	193.745	189.6052	76723.0391	140.5943	1.9223	177.3985	3196310
005	2019-05-16t0521	1558002185.63	adult	229.5654	181.75	-10.0001	1085.26	81.8014	72370.4829	228124.8223	4149895.9266	1701.31	-0.28597	257.951	-0.15409	222.3282	-0.13122	1024.8278	-0.22666	968.7626	387384.875	480.7609	-0.13293	845.7701	0.1129	9726300	0.27164	419.513	84.137	76.859	201.5671	196.345	76192.3594	146.0528	2.1736	184.0265	3172470
005	2019-05-16t0921	1558016588.03	adult	233.566	185.7506	-5.9994	1099.8453	81.4702	72387.5724	228123.9063	4118320.4545	1672.02	-0.25942	256.217	-0.10948	223.5952	-0.020918	1021.8204	-0.1373	972.9872	386248.125	468.0916	-0.15767	829.5523	0.1315	9664510	0.30677	413.984	84.688	77.1131	204.4453	200.3233	77280.3359	148.4832	2.2221	186.6032	3194430
005	2019-05-16t1321	1558030986.58	adult	237.5656	189.7502	-1.9998	1043.1499	81.0016	68621.7092	216350.6513	3894652.9186	1716.94	-0.13604	254.009	-0.081453	220.9172	-0.057856	1035.2406	0.015493	979.9262	370616.125	481.6884	0.090623	844.3754	0.33199	9080300	0.15115	404.696	86.2662	78.4384	210.0122	205.9114	75184.3828	150.7823	2.2658	191.3036	3083840
005	2019-05-16t1721	1558045385.41	dead	241.5653	193.7499	1.9998	1056.117	81.2885	68499.4805	215868.762	3858648.67	1594.43	-0.23626	249.1	-0.13417	218.6427	-0.082854	996.1171	-0.036686	949.419	355613.8125	459.3469	-0.042523	816.8235	0.27863	8889880	0.13454	391.874	85.9284	78.1794	211.4014	206.6834	75470.2812	150.4072	2.1411	192.3244	3066610
006	2019-05-06t1352	1557168881.68	egg	-1.9092	-57.6388	-221.475	79.4287	39.5994	2160.1816	7421.3379	54575.5424	733.384	7317.0398	266.731	2.1227	224.7717	1.7574	712.4142	2.8549	709.444	8548.9707	568.0756	2.8864	689.4991	3.2362	311275	6.8862	100.601	61.0748	61.0786	92.3948	91.124	1108.7382	81.1874	0.96943	89.687	71274.3
006	2019-05-06t1741	1557182627.71	larva	1.9092	-53.8205	-217.6566	173.8053	84.7761	6397.8995	24025.9687	298854.9184	0	0.4956	0	-0.70487	0	-0.75872					0	-0.52473	0	-0.35834	0	1.826	0	0	0				0	-0.91695	0	0
006	2019-05-06t2141	1557196994.47	larva	5.8999	-49.8297	-213.6659	174.0047	25.6997	2786.1774	8849.0668	43221.1186	0	-0.56095	0	-0.9248	0	-0.9522					0	-0.78055	0	-0.67087	0	0.58454	0	0	0				0	-1.0534	0	0
006	2019-05-07t0141	1557211398.05	larva	9.9009	-45.8287	-209.6649	230.4699	34.7094	6348.4186	20162.4197	151949.7824	627.222	1.6582	243.84	1.549	233.76	1.5912	554.8298	1.1355	547.2502	19419.041	427.4711	1.5497	523.7804	1.5671	830762	0.79591	111.794	59.1995	58.9466	93.6713	92.6411	3278.4951	79.3383	0.76793	88.0468	201693
006	2019-05-07t0541	1557225797.28	larva	13.9007	-41.8289	-205.6651	313.5118	48.9385	12469.7195	39734.9735	417341.7801	510.967	0.54065	185.248	0.73334	149.3427	0.45197	455.9111	0.39594	449.3256	30090.1328	360.5575	0.92185	431.5902	0.80765	1221340	0.51179	106.133	59.4387	59.3497	91.9364	90.8112	6067.8037	78.9282	0.70036	88.0926	391880
006	2019-05-07t0941	1557240199.8	larva	17.9014	-37.8282	-201.6644	359.6776	35.3272	9483.4252	29981.9981	212261.4608	538.999	0.17827	213.398	0.89884	202.7595	0.9865	466.6024	0.1304	461.645	23796.7227	361.4693	0.69347	432.221	0.4969	1088540	-0.18298	151.21	61.4553	61.4689	97.1567	94.3837	4954.9932	81.27	0.70491	91.1418	313484
006	2019-05-07t1341	1557254629.83	larva	21.9098	-33.8199	-197.656	422.4933	41.9833	14244.6345	44999.636	412122.6449	468.705	-0.35796	194.372	0.47567	188.1554	0.65012	405.1169	-0.41984	402.4129	30788.8848	318.2229	0.15619	382.7317	-0.066416	1471980	-0.33364	294.967	60.1527	59.8934	97.3126	93.7906	7395.7588	80.6488	0.62644	89.6649	455537
006	2019-05-07t1741	1557269000.19	larva	25.9015	-29.8281	-193.6643	490.1835	35.182	13708.9837	43187.5763	332052.2828	550.438	-0.43725	182.952	0.10947	171.1217	0.24096	447.7557	-0.53811	437.65	33133.9219	306.3145	-0.19923	392.5219	-0.33898	1343600	-0.85574	113.109	61.654	61.1815	94.2064	93.0214	6971.2749	81.4995	0.58716	89.9671	452787
006	2019-05-07t2141	1557283399.58	larva	29.9014	-25.8283	-189.6644	599.7097	41.5288	19729.9642	62174.3883	548257.1295	618.391	-0.53825	188.628	-0.055146	172.9083	0.069771	502.4641	-0.60624	495.7042	52758.7344	339.6823	-0.2572	452.0982	-0.3657	1980220	-0.76943	119.368	62.8275	62.5506	97.5229	95.1229	10239.9014	82.8021	0.5607	92.0729	659563
006	2019-05-08t0141	1557297814.2	larva	33.9054	-21.8242	-185.6604	707.4945	42.1622	25392.4392	80134.9684	740579.6967	674.119	-0.65348	187.554	-0.34876	166.151	-0.26854	532.0868	-0.76932	522.8159	71831.7188	371.5178	-0.33082	479.8335	-0.55275	2524290	-0.76022	145.589	61.1415	60.7762	95.6019	93.8904	12906.25	81.4981	0.43699	90.4058	822904
006	2019-05-08t0541	1557312198.77	larva	37.9011	-17.8285	-181.6647	706.1526	54.0903	30413.957	95978.494	1094739.1367	509.264	-1.1821	242.62	0.25759	234.2877	0.69141	442.9923	-1.3794	438.3558	71321.7656	375.6771	-0.62101	422.8567	-1.1683	3889440	-0.23165	118.157	58.4718	58.1938	91.056	89.5552	14660.0186	77.1891	0.16599	86.308	937362
006	2019-05-08t0941	1557326604.3	larva	41.9027	-13.827	-177.6631	706.1148	47.1952	25742.1844	81072.4098	803337.5795	1150.66	-0.18457	261.706	0.31828	219.3748	0.1936	924.2506	0.17289	913.9781	126622.3359	556.5334	0.47003	825.6458	0.54205	3567840	-0.77915	106.091	57.726	57.4049	90.9775	90.0329	12463.9189	76.9679	0.020412	86.3122	786979
006	2019-05-08t1341	1557340979.79	larva	45.8959	-9.8338	-173.6699	750.276	54.2332	31499.7225	99295.7607	1116663.1436	1164.67	-0.38132	233.625	-0.58102	196.2082	-0.60549	900.1545	-0.1941	873.1152	150325.8125	492.065	-0.37122	758.3564	-0.12748	3883080	-0.9225	139.741	63.4473	63.1434	99.4821	97.3627	16613.5039	84.3649	0.32378	94.175	1054560
006	2019-05-08t1731	1557354801.29	larva	49.7352	-5.9945	-169.8306	817.9597	55.7724	38032.9443	119855.5581	1495883.7548	1003.8	-0.843	225.124	-1.1151	204.4608	-0.68955	820.0664	-0.74185	805.5776	164013.2812	393.4596	-1.4717	728.2365	-0.57291	4498870	-0.91315	281.202	56.893	56.7647	92.1674	88.8295	18433.4883	76.4824	-0.27459	85.6311	1136950
006	2019-05-08t2131	1557369183.24	larva	53.7302	-1.9995	-165.8356	897.0706	51.9471	38090.5784	119941.6961	1368761.9863	1638.17	-0.021518	254.051	-0.78268	209.174	-0.85355	1196.8647	0.33009	1165.756	240569.8125	539.8218	-0.53474	938.9747	0.19061	5104140	-0.92378	124.897	62.7276	62.4771	97.1521	95.7268	19527.5684	82.8402	0.22562	91.8064	1260260
006	2019-05-09t0131	1557383579.43	adult	57.7291	1.9995	-161.8367	909.9529	59.3987	42593.7273	134163.9331	1687064.0472	1817.42	0.049698	262.55	-0.88391	219.2744	-0.83287	1202.0574	0.062843	1172.5202	269260.8438	538.6513	-0.79668	911.3627	-0.22508	5877440	-0.84532	136.374	61.7486	61.5678	95.6771	94.4097	21431.6719	81.8083	0.13322	90.5686	1382310
006	2019-05-09t0531	1557397983.53	adult	61.7302	6.0006	-157.8356	1015.5423	61.2931	49128.0778	154892.3728	1960789.7078	2314.08	0.58155	279.852	-0.72132	233.9878	-0.63422	1351.2598	0.31169	1286.408	348625.0312	569.5622	-0.76827	1011.2542	0.0057245	7219610	-0.48404	188.561	59.0511	58.8697	94.2351	91.8712	24312.6445	79.5856	-0.19018	88.579	1523400
006	2019-05-09t0931	1557412384.23	adult	65.7304	10.0008	-153.8354	1010.3049	61.499	51192.5542	161219.4051	2203303.1431	1833.12	-0.28338	315.35	-0.056096	295.4603	0.94648	1351.9991	0.080673	1328.248	363687.7812	588.2384	-0.81634	1108.007	0.23509	8472180	-0.16692	168.193	58.5097	58.2601	92.15	90.8075	24788.3516	77.9088	-0.55423	86.7138	1571920
006	2019-05-09t1331	1557426784.65	adult	69.7305	14.0009	-149.8352	919.5488	65.4744	47462.703	149530.861	2108097.749	1542.25	-0.82321	360.054	0.87014	323.9326	1.5829	1258.6198	-0.42372	1232.5653	313396.3125	752.4468	0.35069	1121.3835	0.085739	8953830	-0.19925	339.694	57.9651	57.8042	91.8649	88.8497	22874.3477	76.8568	-0.89785	85.5237	1441480
006	2019-05-09t1731	1557441188.97	adult	73.7317	18.0021	-145.834	1140.8297	70.7754	68603.6525	216279.7067	3395012.1285	1827.51	-0.55773	313.186	-0.50075	256.1154	-0.49493	1221.9247	-0.7086	1161.9797	438670.9688	693.677	-0.27402	989.6556	-0.71855	11218900	0.62012	171.746	58.6755	58.4007	92.1886	90.4816	33095.7031	78.0437	-0.74664	87.2619	2101870
006	2019-05-09t2131	1557455584.58	adult	77.7305	22.0009	-141.8353	1043.6162	71.0387	64108.3491	202280.6216	3231550.2399	2305.95	-0.044048	360.845	0.56362	322.2957	1.2644	1418.9406	-0.23469	1339.1971	475345.0938	724.7386	-0.13319	1108.271	-0.30409	12077100	0.81263	177.006	57.9511	57.6076	91.6513	90.0619	30703.1719	77.3314	-0.9997	86.5464	1939560
006	2019-05-10t0131	1557469987.86	adult	81.7314	26.0018	-137.8344	1196.9702	83.4656	73208.2327	230582.5628	3932525.3242	1877.24	-0.67482	345.952	0.085289	283.4823	0.094503	1314.6847	-0.67061	1262.9846	503524.25	773.4922	0.18272	1112.9131	-0.39672	13219200	1.1674	185.223	58.8963	58.5881	91.8635	89.892	35183.7344	78.1203	-0.85846	86.8721	2250490
006	2019-05-10t0531	1557484388.17	adult	85.7315	30.0019	-133.8343	1093.015	75.5371	66512.4122	209677.9573	3392772.9753	2429.57	-0.064147	364.132	0.46901	327.48	1.271	1728.7522	0.48829	1686.0984	601605.75	710.687	-0.37529	1360.7322	0.65413	12648900	0.78615	147.109	59.7273	59.4242	93.4105	92.0047	32506.8477	79.2506	-0.63548	87.9252	2074750
006	2019-05-10t0931	1557498791.37	adult	89.7324	34.0028	-129.8334	1169.0167	79.7845	70140.096	220945.4568	3620260.8462	2109.6	-0.50855	354.253	0.18906	305.3416	0.63624	1552.4155	-0.11438	1528.3584	569736.5	722.4017	-0.30076	1222.5883	-0.041066	12976300	0.8467	319.735	59.3998	59.1232	93.853	90.9409	34444.0664	78.8663	-0.78237	87.8072	2175820
006	2019-05-10t1331	1557513227.28	adult	93.7424	38.0128	-125.8234	1002.5131	73.8286	62760.4572	197912.8392	3278123.8566	2777.01	0.23248	374.729	0.68465	326.0349	1.2173	1748.9167	0.40751	1662.1617	573644.6875	768.0957	0.074125	1339.6293	0.44208	12273500	0.47423	311.77	59.6949	59.496	93.3088	90.9112	30605.2891	78.9242	-0.83199	87.5619	1955190
006	2019-05-10t1726	1557527287.82	adult	97.6481	41.9185	-121.9177	1148.7362	74.1289	68377.2091	215368.608	3509668.8516	3072.3	0.53039	355.364	0.22673	298.4556	0.48325	1966.095	0.99263	1843.4277	703862	699.3355	-0.46066	1431.8752	0.8234	12695700	0.63528	137.756	60.2264	59.9756	94.0752	92.6897	33678.918	79.8928	-0.69278	88.8485	2151650
006	2019-05-10t2126	1557541676.31	adult	101.6449	45.9153	-117.9209	1115.146	70.9457	64157.3219	202097.8265	3179980.6555	2420.31	-0.25291	354.251	0.23211	311.7854	0.90316	1672.4818	0.11577	1630.3268	561953.875	685.7437	-0.53373	1373.8555	0.55102	11888700	0.25462	260.957	58.9621	58.7165	93.2999	91.3881	31348.7832	78.5169	-1.0678	87.347	1978770
006	2019-05-11t0126	1557556078.15	adult	105.6454	49.9158	-113.9204	1139.4142	72.7187	68863.5284	216900.7274	3525408.3198	2747.3	0.091668	342.241	-0.017024	278.2752	0.018355	1710.9568	0.2066	1586.0987	615944.4375	710.4911	-0.28443	1285.5848	0.16428	12306300	0.44315	230.961	62.7761	62.4874	97.3738	95.4107	35054.5547	83.2086	-0.18455	92.1696	2257300
006	2019-05-11t0526	1557570478.3	adult	109.6454	53.9158	-109.9203	1153.355	78.5533	69060.3017	217554.071	3600525.7962	2605.73	-0.087803	344.325	0.084082	282.3457	0.19483	1631.4321	-0.025376	1523.4285	588947	729.8864	-0.073169	1265.5974	0.086466	12412900	0.49752	170.431	61.6305	61.2758	96.1251	94.3742	34701.1523	82.084	-0.52064	91.2245	2221780
006	2019-05-11t0926	1557584879.82	adult	113.6459	57.9162	-105.9199	842.7645	78.0121	57018.545	180330.6472	3189111.2864	1812.87	-0.97471	314.25	-0.58787	263.8324	-0.27194	1295.9948	-0.95199	1226.2429	384910.4375	655.841	-0.61342	1108.888	-0.55707	9330710	-0.8966	194.249	61.8264	61.4385	97.1683	95.1359	28858.9844	82.0366	-0.62971	91.1432	1835750
006	2019-05-11t1326	1557599278.47	adult	117.6455	61.9159	-101.9203	957.0642	80.0051	59885.729	188884.7002	3188789.08	3009.96	0.32454	347.078	0.25498	255.7486	-0.44252	1868.6851	0.6307	1720.6122	584898.4375	770.9164	0.36519	1442.3862	0.85685	10836500	-0.19659	304.785	62.7686	62.2654	104.5004	100.8442	32708.6094	84.7834	-0.1936	96.2233	1959760
006	2019-05-11t1726	1557613682.19	adult	121.6465	65.9169	-97.9193	592.389	77.5564	35081.6134	111911.1568	1710154.599	995.635	-1.8562	299.892	-0.80583	256.0858	-0.372	802.3568	-2.2633	789.1111	147633.6562	592.6468	-0.98911	736.2622	-2.0255	5500310	-2.5559	167.29	64.1494	63.3679	108.124	105.5177	19894.8164	87.2607	0.16238	100.1945	1176560
006	2019-05-11t2126	1557628081.71	adult	125.6464	69.9168	-93.9194	1114.0828	78.6372	71202.7865	224336.1968	3887866.8424	1965.78	-0.81272	303.347	-0.66545	261.765	-0.15173	1289.2905	-0.91945	1221.9683	479616.0625	591.6174	-0.93414	1047.6437	-0.71088	11274200	0.024038	283.282	63.6931	62.9136	116.4146	110.352	43306.2266	85.3427	-0.29432	99.4365	2367220
006	2019-05-12t0126	1557642480.58	adult	129.6461	73.9165	-89.9197	1085.6318	74.2775	65453.8199	206190.4001	3368542.7151	2243.46	-0.5188	315.414	-0.33777	282.1028	0.48048	1351.8436	-0.73062	1244.9531	462330.5	587.9996	-0.90452	1042.5886	-0.6959	10785600	-0.17803	133.966	60.5678	60.0074	98.7258	96.4483	33764.2305	82.0155	-0.96645	92.4176	2071120
006	2019-05-12t0526	1557656884.95	adult	133.6473	77.9177	-85.9185	1088.4318	75.6368	67567.8885	212883.6602	3558148.9334	2862.47	0.13126	313.404	-0.34665	268.1813	0.12067	1552.0703	-0.17115	1399.6904	547880.8125	613.8439	-0.66272	1121.0166	-0.34844	11047800	-0.063178	296.753	62.0245	61.4955	101.219	98.9066	35730.3203	83.6209	-0.78138	94.2459	2186420
006	2019-05-12t0926	1557671280.04	adult	137.6459	81.9163	-81.9199	1113.6869	74.0021	68700.5402	216428.662	3588645.2111	2031.64	-0.74572	302.109	-0.56124	273.2249	0.30306	1238.575	-0.99861	1186.262	444648.4062	565.2387	-0.9844	986.8847	-0.8587	10830900	-0.1491	303.133	60.6388	60.2248	98.0958	95.8395	35216.4102	81.4789	-1.2217	91.7966	2173960
006	2019-05-12t1326	1557685683.42	adult	141.6469	85.9172	-77.9189	1151.7048	76.1262	71006.0323	223733.5562	3760726.8884	2513.56	-0.24216	304.907	-0.46763	265.6022	0.1192	1390.9033	-0.57019	1301.8676	516025.125	581.5853	-0.82319	1001.3337	-0.77273	11299800	0.039941	238.316	63.0658	62.2203	111.6874	108.732	41436.0234	86.093	-0.57566	101.3882	2337220
006	2019-05-12t1726	1557700086.41	adult	145.6477	89.9181	-73.9181	1097.4838	76.1235	69480.1174	218942.2284	3719651.197	2152.36	-0.62066	296.752	-0.6219	263.2284	0.077314	1299.6467	-0.79971	1195.7942	471771.7812	539.9648	-1.0988	1011.6059	-0.70646	10758100	-0.17686	183.952	62.4626	62.0173	101.8885	99.4244	36985.5352	84.273	-0.9607	95.3695	2264460
006	2019-05-12t2126	1557714488.6	adult	149.6483	93.9187	-69.9175	1157.6526	78.7622	69316.5688	218292.8095	3638619.8398	2009.8	-0.76946	295.5	-0.6233	248.2159	-0.32665	1366.1482	-0.60271	1293.4179	494545.625	577.7487	-0.78825	1105.9718	-0.29829	10693300	-0.20122	165.998	63.4689	62.6212	113.8449	109.8099	41211.8516	86.6976	-0.69068	102.232	2296750
006	2019-05-13t0126	1557728886.01	adult	153.6476	97.918	-65.9182	1076.84	78.2922	69482.3343	218968.3174	3808519.5747	1681.27	-1.1099	289.692	-0.72447	255.596	-0.091642	1181.2629	-1.0845	1137.8491	428798.4688	547.5245	-0.97817	976.094	-0.79815	10495500	-0.27369	203.979	60.8878	60.2754	105.5354	102.1299	38309.3633	83.261	-1.2794	96.4811	2205970
006	2019-05-13t0526	1557743287.08	adult	157.6479	101.9183	-61.9179	1105.5327	78.4393	68825.4187	216875.6134	3693156.8919	2454.48	-0.29921	297.626	-0.52622	249.403	-0.24742	1445.6647	-0.34353	1331.4273	520439.2812	569.9361	-0.78337	1092.3063	-0.29368	10690700	-0.19559	154.655	65.7315	64.7623	115.3901	112.1567	41540.4297	88.3301	-0.65365	104.1003	2361070
006	2019-05-13t0926	1557757686.59	adult	161.6477	105.9181	-57.918	1114.0506	76.3403	69734.5659	219751.3123	3693285.7473	1777.71	-0.995	293.045	-0.59551	251.9004	-0.15067	1262.5869	-0.81394	1242.7779	459581.625	562.4138	-0.80381	1034.0476	-0.49587	10662100	-0.19774	429.237	63.7683	62.8644	118.5739	113.8232	43160.9023	87.4248	-0.8675	104.7325	2320150
006	2019-05-13t1321	1557771792.12	adult	165.566	109.8363	-53.9998	1076.7696	76.9597	67274.3789	211947.3405	3609481.6506	2403.76	-0.32828	287.488	-0.68154	240.3417	-0.4612	1353.9586	-0.52986	1220.4896	476593.4375	583.0872	-0.61625	1031.5605	-0.46494	10094600	-0.38895	321.37	65.3119	64.4828	115.3396	111.7704	40599.5469	88.0515	-0.87207	103.6295	2293300
006	2019-05-13t1721	1557786192.14	adult	169.566	113.8363	-49.9998	1094.7897	74.7636	67994.8786	214269.4571	3568360.8836	2234.92	-0.48404	293.309	-0.51493	239.4464	-0.45731	1415.8156	-0.31522	1326.443	502614.5	614.4301	-0.34377	1051.4454	-0.33261	10406600	-0.25834	191.372	69.3172	68.183	128.9947	124.9772	45793.1328	94.2506	-0.20619	113.948	2459380
006	2019-05-13t2121	1557800591.37	adult	173.5657	117.8361	-46	1115.1315	77.1546	67348.9019	212152.3679	3523822.6239	2246.65	-0.44543	292.869	-0.47787	243.7547	-0.29444	1439.4276	-0.19595	1355.8259	506678.5	577.7499	-0.56293	1054.657	-0.26162	10304900	-0.27071	353.764	68.2425	67.1681	125.5579	120.5435	44196.3828	92.6073	-0.51401	111.0119	2401180
006	2019-05-14t0121	1557814990.36	adult	177.5655	121.8358	-42.0003	1146.5484	77.3914	73379.2771	231173.7988	4030268.1056	1603.16	-1.0912	265.643	-1.0261	229.0811	-0.69658	1135.6908	-0.98736	1097.5764	434969.5625	492.9959	-1.1409	913.292	-0.80763	10165900	-0.29042	175.151	64.1294	63.3623	113.3833	109.0823	43425.7891	87.9469	-1.1496	102.6613	2454170
006	2019-05-14t0521	1557829390.31	adult	181.5654	125.8358	-38.0003	1107.5889	81.458	70889.8119	223322.1049	3920282.5425	1780.44	-0.8654	262.883	-1.0317	235.4848	-0.45518	1052.049	-1.1736	957.2498	389258.0938	475.5243	-1.2183	854.6097	-1.0001	9716690	-0.40793	326	66.2914	65.2968	119.5085	115.1915	44218.1562	91.0394	-0.90315	106.8922	2450260
006	2019-05-14t0921	1557843789.85	adult	185.5653	129.8357	-34.0005	1176.5424	75.6827	70652.9719	222470.5497	3667665.3672	1998.27	-0.59027	259.972	-1.0389	231.117	-0.54064	1072.8193	-1.0541	985.9929	396943.1562	472.9677	-1.1807	834.148	-1.0256	9595050	-0.4073	265.063	67.6369	66.7844	117.4435	114.1115	43454.1094	92.9022	-0.80458	107.608	2496340
006	2019-05-14t1321	1557858193.56	adult	189.5664	133.8367	-29.9994	1031.595	75.902	63859.9779	201248.2017	3417486.6413	1760.09	-0.80448	259.642	-0.98822	226.8193	-0.62942	999.5801	-1.2093	898.9162	333859.75	479.2456	-1.073	746.4378	-1.3657	8654910	-0.69394	217.561	68.4524	67.1631	124.2917	121.0273	41513.4297	95.8182	-0.60607	112.8269	2281790
006	2019-05-14t1721	1557872592.42	adult	193.566	137.8364	-25.9998	1148.6408	79.0785	69042.5078	217402.0851	3646938.7424	1904.16	-0.59656	241.917	-1.3398	211.9617	-1.0576	1027.4313	-1.0515	905.1774	370902.6875	434.877	-1.3625	773.8876	-1.1645	8719430	-0.61968	278.577	70.5136	69.0928	125.4895	121.0092	45301.7188	96.8364	-0.6057	113.6798	2541520
006	2019-05-14t2121	1557886991.76	adult	197.5659	141.8362	-21.9999	976.7444	79.576	63312.5503	199629.1837	3528961.9859	1641.89	-0.8384	244.874	-1.2076	211.1586	-1.0394	1062.9917	-0.86665	1003.8303	351850.25	433.7854	-1.3102	800.2261	-0.96461	8081840	-0.79674	232.99	72.5579	71.3029	131.8766	126.9528	43651.1641	100.0668	-0.40112	118.5873	2394700
006	2019-05-15t0121	1557901390.66	adult	201.5655	145.8359	-18.0002	979.1484	81.716	60385.5562	190326.9256	3274058.0459	1714.64	-0.7035	242.515	-1.1922	209.8648	-1.0279	1068.1938	-0.76394	984.248	337549.25	419.7302	-1.3571	816.5871	-0.79417	7643590	-0.89667	241.412	74.4704	73.1304	134.6987	129.5386	42564.7969	102.6617	-0.26657	120.4294	2347160
006	2019-05-15t0521	1557915790.91	adult	205.5656	149.836	-14.0002	943.4046	78.191	58922.8151	185857.866	3193541.974	1542.89	-0.84619	239.727	-1.1906	210.4023	-0.95569	980.2324	-0.96568	932.9098	301911.5625	409.7873	-1.3746	755.3476	-1.0147	7371130	-0.94057	245.664	75.9254	74.4091	137.8609	131.6345	42461.1602	104.3402	-0.22038	122.8549	2334550
006	2019-05-15t0921	1557930190.82	adult	209.5656	153.836	-10.0002	916.5879	81.1658	57215.8718	180449.5947	3123305.1688	1567.79	-0.76029	235.275	-1.2244	205.5663	-1.0619	942.1503	-1.0037	899.4318	281702.9375	408.2818	-1.3092	736.3883	-1.0179	7023660	-1.0042	218.417	76.9917	75.5584	140.4913	135.2711	42006.9102	106.7121	-0.11745	126.1012	2298430
006	2019-05-15t1321	1557944591.77	adult	213.5659	157.8362	-5.9999	919.0256	77.7888	56978.5111	179725.3495	3074482.4183	1297.25	-1.0218	230.295	-1.273	201.223	-1.1523	879.2028	-1.129	847.1756	262002.4375	399.2615	-1.3103	716.3844	-1.0277	6844810	-1.006	253.1	78.3285	76.6687	142.1521	136.819	42361.3203	108.4446	-0.069223	127.6795	2328080
006	2019-05-15t1721	1557958992.28	adult	217.566	161.8364	-1.9998	921.0893	78.4505	54894.3433	173065.0971	2885122.3405	1342.32	-0.9134	225.254	-1.325	198.703	-1.1792	851.5746	-1.1377	821.1494	244401.9062	383.5716	-1.3757	685.2812	-1.1001	6457820	-1.0813	244.67	79.3071	77.7427	140.6621	137.0058	40370.0195	110.2014	-0.020407	129.4191	2273660
006	2019-05-15t2121	1557973390.8	dead	221.5656	165.836	1.9998	945.6054	78.7514	56950.0975	179519.212	3013640.1444	1328.19	-0.87487	224.091	-1.2738	198.6747	-1.1178	853.0716	-1.0436	806.162	254215.3438	393.4555	-1.1974	651.6851	-1.1911	6666490	-0.94504	219.572	79.3234	77.687	143.7296	137.9356	42831.4258	111.0371	-0.039703	130.3837	2359790
007	2019-05-06t1352	1557168886.12	egg	-1.9092	-49.7247	-237.4754	76.6002	38.8275	2039.3376	7043.6347	50666.2268	854.213	8325.0645	339.449	2.8402	301.3266	2.5557	812.4524	3.3037	804.8558	9749.4287	708.9372	3.6746	789.8608	3.7166	376789	7.1374	191.682	58.8904	58.7032	102.9391	93.7315	1235.2689	78.4007	0.90888	89.4391	65368.3
007	2019-05-06t1741	1557182632.29	larva	1.9092	-45.9064	-233.657	184.5168	28.2832	3540.1637	11237.3943	62858.0194	0	0.49557	0	-0.70487	0	-0.75872					0	-0.52473	0	-0.35834	0	1.826	0	0	0				0	-0.91695	0	0
007	2019-05-06t2141	1557196998.93	larva	5.8999	-41.9156	-229.6663	173.9178	31.8593	3662.6043	11720.5196	70038.3859	0	-0.56094	0	-0.9248	0	-0.9522					0	-0.78055	0	-0.67087	0	0.58455	0	0	0				0	-1.0534	0	0
007	2019-05-07t0141	1557211402.56	larva	9.9009	-37.9146	-225.6652	159.3839	19.1002	1796.065	5697.863	20149.3578	412.988	0.77769	261.097	1.741	254.9069	1.8403	398.0938	0.46843	402.7451	4379.0317	348.4062	1.0686	379.8498	0.86486	270758	0.14715	98.8195	59.9505	59.3449	92.2147	91.548	1014.362	79.9903	0.78411	89.0778	62168.6
007	2019-05-07t0541	1557225801.79	larva	13.9007	-33.9148	-221.6655	184.5122	28.2756	3519.0773	11176.3015	62316.25	0	-1.179	0	-1.4234	0	-1.3908					0	-1.3376	0	-1.3095	0	-0.71903	0	0	0				0	-1.3624	0	0
007	2019-05-07t0941	1557240204.27	larva	17.9014	-29.9141	-217.6648	351.1093	35.5025	9954.4319	31446.0198	242638.472	467.156	-0.031039	214.747	0.91533	204.9163	1.0145	408.7657	-0.10721	406.3648	22073.3457	338.0709	0.54237	387.1372	0.27462	1144390	-0.13256	119.234	62.6506	62.4536	101.0516	99.1517	5456.7876	84.45	0.7928	95.6228	333865
007	2019-05-07t1341	1557254634.4	larva	21.9098	-25.9058	-213.6564	444.3013	38.269	12612.8966	39803.4542	307743.0037	442.385	-0.42645	191.706	0.44134	187.0898	0.63554	398.3593	-0.44716	394.7908	27088.4336	322.1611	0.18242	379.2232	-0.083799	1294210	-0.48012	116.936	58.3724	58.2328	94.2236	92.9552	6407.2041	78.8462	0.57348	89.5251	394072
007	2019-05-07t1741	1557269004.67	larva	25.9015	-21.914	-209.6647	595.0258	42.3424	19547.1351	61647.9068	542052.1611	556.258	-0.42344	171.989	-0.039892	158.6263	0.059877	397.1578	-0.73956	383.799	41701.5742	297.9669	-0.25664	353.3142	-0.53418	1793510	-0.51256	295.046	59.7232	59.3772	99.2939	95.4568	10425.8613	81.1718	0.57685	91.6484	622793
007	2019-05-07t2141	1557283404.01	larva	29.9013	-17.9142	-205.6648	621.7284	42.7563	20785.7665	65561.2397	588284.8199	627.743	-0.51774	205.803	0.19399	183.1716	0.22837	523.6774	-0.52297	512.4805	58128.1953	392.7375	0.1202	482.9929	-0.21112	2276800	-0.55795	164.303	61.6905	61.5142	95.8204	93.3624	10636.0615	81.8073	0.52686	90.7648	682482
007	2019-05-08t0141	1557297818.75	larva	33.9054	-13.9101	-201.6608	760.993	47.1232	29283.6422	92350.4141	930042.4605	652.114	-0.69856	199.053	-0.16968	176.0583	-0.10382	539.311	-0.74135	531.6599	83593.2031	403.6844	-0.093751	501.8341	-0.44212	3083330	-0.38476	115.948	56.8316	56.4201	91.9276	90.1632	14248.7832	77.7943	0.2988	86.7604	880321
007	2019-05-08t0541	1557312203.27	larva	37.9011	-9.9144	-197.6651	714.3539	49.0535	28512.0668	89890.1778	953360.0374	760.067	-0.69829	245.832	0.31193	210.836	0.26633	664.5294	-0.53377	657.9033	100343.9297	513.6921	0.43475	624.2282	-0.15095	3703940	-0.34965	225.212	57.9551	57.7917	95.6957	92.3414	14450.0459	78.1483	0.20618	87.9023	873209
007	2019-05-08t0941	1557326608.71	larva	41.9026	-5.9129	-193.6635	803.6658	52.6553	34381.3903	108393.7932	1226041.1066	1034.2	-0.39719	226.319	-0.34413	193.3512	-0.33183	772.3617	-0.39756	753.0934	140569.8281	516.3207	0.1506	690.3166	-0.14358	4103610	-0.45541	229.05	59.7638	59.4916	93.3039	91.0048	16981.3086	79.2799	0.13404	87.8846	1083640
007	2019-05-08t1341	1557340984.5	larva	45.8959	-1.9196	-189.6703	1196.9416	55.1466	52864.113	166579.9683	1918833.0413	1682.95	0.51478	218.104	-0.90951	159.4022	-1.4589	1073.5883	0.44397	999.4492	299531.125	520.191	-0.14075	792.798	0.046572	6074420	0.33289	222.883	61.2567	61.004	95.7514	93.5021	26714.6523	81.0238	0.11461	90.2646	1706060
007	2019-05-08t1731	1557354805.87	adult	49.7352	1.9196	-185.831	964.9695	58.4826	45694.6906	143956.3169	1806390.9091	1976.15	0.75486	279.527	0.12711	226.9527	-0.12018	1239.0819	0.76065	1163.7307	298618.75	594.8507	0.19516	903.0708	0.30606	6710330	0.2937	323.017	60.7569	60.6436	95.4687	92.6684	23007.959	80.5175	0.035314	89.0128	1458530
007	2019-05-08t2131	1557369187.78	adult	53.7302	5.9146	-181.836	951.4646	61.9175	48104.3795	151561.4023	2071318.3909	2251.2	0.94026	304.926	0.45588	241.2095	0.020804	1350.2329	0.86645	1299.0671	341608.9375	683.0796	0.65696	1087.4305	0.93167	7697550	0.43121	325.096	58.5838	58.2465	92.297	90.1526	23351.1465	77.8696	-0.25856	86.4378	1478890
007	2019-05-09t0131	1557383583.94	adult	57.7291	9.9135	-177.8371	988.3381	68.2215	55567.7253	175132.868	2627545.6157	2010.05	0.33974	324.796	0.69002	287.635	1.1178	1324.3359	0.47904	1248.9973	385381.75	684.332	0.41344	1015.6565	0.2904	9442800	0.95057	389.719	64.2259	63.7789	105.527	101.6176	30708.3672	86.4404	0.70489	97.0345	1867240
007	2019-05-09t0531	1557397987.99	adult	61.7302	13.9147	-173.836	1119.656	68.9113	61409.328	193434.9126	2896099.4841	2358.69	0.64624	324.987	0.43564	264.4823	0.24878	1550.5045	0.97528	1470.2534	499262.4375	736.4151	0.60979	1224.2983	1.0465	10439500	1.0896	233.877	59.7832	59.5354	95.506	92.8117	30752.9316	79.8947	-0.14291	89.3484	1920410
007	2019-05-09t0931	1557412388.8	adult	65.7304	17.9149	-169.8357	1028.6628	77.1904	59862.7301	188657.1687	2992295.8593	2267.82	0.32579	322.503	0.12716	265.6133	0.084993	1499.2339	0.56136	1426.577	469260.1875	709.4958	0.17844	1166.7855	0.51887	10090800	0.60502	197.581	62.5953	62.3862	97.2034	95.3813	30424.6641	83.1107	0.40621	92.2358	1958550
007	2019-05-09t1331	1557426789.19	adult	69.7306	21.915	-165.8356	1064.1173	74.3172	63843.7225	201454.5257	3186638.6046	1881.94	-0.36194	317.039	-0.22651	261.3385	-0.20829	1238.2135	-0.48914	1173.051	413563.3125	695.8481	-0.11129	977.6076	-0.60106	10571400	0.55732	118.785	60.2607	59.9498	93.8567	92.4901	31348.1504	80.0533	-0.20817	88.7306	2009330
007	2019-05-09t1731	1557441193.47	adult	73.7317	25.9162	-161.8344	1029.1503	73.1648	63158.5835	199179.6085	3221085.13	2319.64	0.091073	325.139	-0.19769	273.8813	0.0091733	1542.4982	0.30175	1461.7048	509024.4062	723.998	-0.027253	1293.1469	0.71728	10717500	0.38911	176.583	62.8677	62.5483	98.1104	96.2363	32376.4336	83.6458	0.59179	92.9207	2072310
007	2019-05-09t2131	1557455589.06	adult	77.7305	29.915	-157.8357	987.2566	72.4228	59830.612	188607.3143	3070717.6387	2479.82	0.17886	351.084	0.31779	289.2784	0.33485	1541.0043	0.14381	1492.5743	482334.3438	767.6796	0.21559	1169.8658	-0.015556	10966100	0.30648	124.006	62.6044	62.1925	97.8108	96.0628	30614.7773	82.9006	0.37976	92.2629	1955450
007	2019-05-10t0131	1557469992.38	adult	81.7314	33.9159	-153.8347	1105.7904	70.4832	66101.415	208539.8255	3272741.5266	1875.65	-0.67681	322.441	-0.50218	277.7534	-0.065624	1378.2883	-0.47649	1353.9586	476887.7812	690.3111	-0.49188	1089.0898	-0.5071	11126200	0.22109	174.2	57.8661	57.5525	93.769	91.7871	32444.0762	78.5405	-0.75525	87.9068	1996730
007	2019-05-10t0531	1557484392.68	adult	85.7315	37.916	-149.8347	1093.9086	74.6396	66408.1188	209221.6305	3411123.7931	1769.58	-0.86919	329.427	-0.39131	285.6823	0.10941	1279.4075	-0.86233	1251.621	443954.4062	659.4446	-0.79047	1017.6269	-0.91677	11422200	0.23377	238.709	63.4344	63.0396	100.9914	98.3509	35044.0273	84.5028	0.61699	94.5656	2199460
007	2019-05-10t0931	1557498795.95	adult	89.7324	41.9169	-145.8338	1132.3663	70.9558	64646.9488	203686.9111	3143779.5134	2268.17	-0.31911	332.842	-0.33812	278.6616	-0.10274	1584.0416	-0.020675	1541.4353	536990.125	677.5636	-0.6641	1205.0994	-0.12017	11253100	0.071165	132.015	60.4795	60.3023	93.4866	91.7445	31691.9453	79.7006	-0.59039	88.7454	2044750
007	2019-05-10t1331	1557513231.85	adult	93.7424	45.9269	-141.8238	1166.0041	73.1313	66758.6056	210267.9668	3303784.1797	2395.69	-0.21494	328.487	-0.44861	278.4613	-0.10049	1580.5247	-0.08494	1511.5905	551603.125	674.6772	-0.68396	1195.5418	-0.20202	11462200	0.10818	363.762	58.8244	58.5285	95.3644	91.8495	33282.1641	78.9763	-0.82039	88.0201	2052620
007	2019-05-10t1726	1557527292.75	adult	97.6482	49.8327	-137.918	1140.354	74.7175	73698.3399	232369.4303	3933737.4098	2078.14	-0.61846	331.233	-0.3632	285.2939	0.11724	1426.3892	-0.56711	1390.9294	549159.8125	670.3927	-0.69599	1138.2821	-0.47467	12729600	0.65065	299.59	60.1284	59.7215	97.5378	94.807	37552.0352	81.1634	-0.41831	90.6731	2310790
007	2019-05-10t2126	1557541680.85	adult	101.6449	53.8294	-133.9213	992.0672	81.5627	64282.301	202732.7143	3550151.4635	2397.78	-0.27859	336.404	-0.20352	262.7241	-0.47073	1545.6318	-0.24651	1514.3482	519332.3125	756.7063	0.043975	1219.9654	-0.12159	11274300	-0.025176	203.176	62.9615	62.4259	104.5583	100.7339	35131.582	83.989	0.085662	95.1612	2110090
007	2019-05-11t0126	1557556082.85	adult	105.6455	57.8299	-129.9207	1118.0331	75.1006	66377.5946	209226.1631	3350150.0116	2486.73	-0.20145	327.718	-0.37086	267.2499	-0.29314	1589.3912	-0.13656	1540.1835	551518.75	683.3193	-0.50547	1215.7184	-0.13735	11364300	0.012746	225.96	63.6414	63.2917	100.1965	97.8503	34768.1719	84.6097	0.10508	94.0301	2206890
007	2019-05-11t0526	1557570482.87	adult	109.6455	61.8299	-125.9207	1129.912	75.1288	68064.6229	214400.7815	3501913.4657	2425.56	-0.28807	322.079	-0.45598	274.8158	-0.019825	1677.043	0.10193	1632.1724	597027.3125	645.6292	-0.75625	1233.5821	-0.049953	11453500	0.059096	178.849	59.0931	58.7419	96.3034	94.4438	34284.0234	80.2463	-0.8939	90.5104	2101410
007	2019-05-11t0926	1557584884.39	adult	113.6459	65.8303	-121.9203	1064.2039	77.3811	66393.7425	209320.64	3498330.5768	2855.57	0.17135	328.105	-0.25386	264.327	-0.25774	1608.9171	-0.087479	1538.1862	558294.25	684.4235	-0.38326	1181.927	-0.24998	11365900	0.029695	308.044	64.5855	64.2339	102.1819	99.5246	35457.1133	85.7628	0.10933	95.5091	2237310
007	2019-05-11t1326	1557599283.07	adult	117.6455	69.83	-117.9207	1113.5201	74.4545	67715.6025	213477.0242	3457303.6486	2431.71	-0.30413	318.346	-0.42997	263.859	-0.2089	1475.3683	-0.44652	1418.779	522280.375	642.8982	-0.65513	1085.0939	-0.62658	11254200	-0.0081693	292.284	61.9251	61.3554	99.4693	96.6739	35212.1328	82.9273	-0.55022	92.4163	2189170
007	2019-05-11t1726	1557613686.8	adult	121.6466	73.831	-113.9196	1038.762	77.9915	65110.0304	205276.6397	3441810.9058	2559.06	-0.17395	307.597	-0.62481	260.6562	-0.24038	1522.0701	-0.3055	1481.231	517503.8125	586.6936	-1.0359	1120.0537	-0.44961	10451200	-0.35272	332.012	66.4413	66.0298	108.0585	105.2957	36739.8789	89.5482	0.58594	101.0337	2257480
007	2019-05-11t2126	1557628086.29	adult	125.6464	77.8309	-109.9198	1066.2716	75.8063	66337.5859	209078.7562	3479291.0932	2475.3	-0.2693	306.41	-0.59465	256.2662	-0.30958	1532.9878	-0.25963	1490.8457	531946.75	598.2051	-0.88301	1133.6087	-0.36098	10604200	-0.26894	278.928	66.4745	65.947	106.928	104.286	37104	88.5271	0.27365	99.6919	2300550
007	2019-05-12t0126	1557642485.24	adult	129.6461	81.8306	-105.9201	1110.144	75.5961	67137.1195	211477.838	3446161.4598	2239.58	-0.52291	314.461	-0.35945	258.344	-0.19859	1479.7213	-0.38528	1473.9884	519382.1875	650.5825	-0.42495	1116.5675	-0.39661	11024700	-0.075578	254.683	62.0564	61.6536	101.626	99.861	35670.7266	83.8166	-0.65611	95.306	2175630
007	2019-05-12t0526	1557656889.55	adult	133.6473	85.8318	-101.9189	1190.5454	75.4846	71308.0611	224589.0981	3643009.0504	2200.77	-0.56652	312.423	-0.36868	265.3712	0.040583	1347.7333	-0.7224	1298.6737	502704.5	608.7692	-0.70115	1017.2998	-0.76698	11638400	0.18372	237.326	61.7636	61.2427	100.6694	97.9692	37549.6758	83.4228	-0.81448	94.003	2300820
007	2019-05-12t0926	1557671284.87	adult	137.646	89.8305	-97.9202	1120.433	75.7536	68071.2872	214456.5102	3533742.314	2225.81	-0.54179	319.143	-0.18285	264.7724	0.062483	1453.2913	-0.41933	1424.2612	517371.6875	625.8336	-0.53006	1121.2084	-0.31739	11345500	0.061356	250.604	67.555	67.0231	109.1277	106.3686	38849.4688	90.1071	0.18092	101.6278	2401580
007	2019-05-12t1326	1557685688.09	adult	141.6469	93.8314	-93.9193	1142.0392	77.5893	70813.5843	223102.0825	3750093.1475	2198.47	-0.57213	339.012	0.2835	283.6112	0.63203	1374.089	-0.61557	1298.2864	508412.9375	690.3083	-0.015282	1107.3993	-0.34515	12530200	0.53217	344.162	62.3494	61.7132	105.6602	101.6747	39094.2852	84.1993	-0.87541	96.2192	2304500
007	2019-05-12t1726	1557700091.03	adult	145.6477	97.8322	-89.9185	1123.7041	77.6612	68265.4231	215125.627	3536976.9835	2351.62	-0.41248	345.27	0.44065	285.2263	0.70581	1518.7511	-0.20779	1515.0139	542194.125	702.6399	0.10121	1137.4107	-0.1979	12307200	0.42968	156.879	68.8365	68.2131	112.3433	110.0523	40106.5547	92.4499	0.29342	104.8574	2453680
007	2019-05-12t2126	1557714493.41	adult	149.6484	101.8328	-85.9178	1195.0653	75.4738	70720.7248	222686.4752	3664365.938	2013.51	-0.76559	333.853	0.21214	274.8001	0.43523	1417.9044	-0.46268	1413.5255	524624.625	671.9092	-0.098343	1130.7335	-0.19795	12334500	0.42878	223.101	61.8611	61.275	103.8619	100.6373	38428.9062	84.0719	-1.0806	95.6398	2285520
007	2019-05-13t0126	1557728890.72	adult	153.6476	105.8321	-81.9185	1094.262	78.2624	68380.2098	215525.0526	3645768.7196	2529.42	-0.22602	347.747	0.53509	278.6783	0.57253	1575.8021	-0.014678	1543.2206	562561.375	724.581	0.31221	1227.8099	0.22547	12405900	0.44591	220.659	63.6735	62.8881	110.2617	105.8624	39363.4336	86.5828	-0.80384	100.3629	2271550
007	2019-05-13t0526	1557743291.63	adult	157.6479	109.8323	-77.9183	1146.2918	77.7879	68285.498	215087.8153	3522637.0765	2960.22	0.22767	334.671	0.27532	245.4763	-0.36094	1605.0819	0.09004	1526.6925	573014.25	760.7972	0.6028	1212.7683	0.19855	11938700	0.26622	279.161	68.7637	67.9599	115.4893	111.8475	41229.6875	92.6371	-0.061633	106.8476	2453010
007	2019-05-13t0926	1557757691.23	adult	161.6478	113.8322	-73.9184	1119.1903	80.2256	67543.2722	212800.0445	3541567.0028	4255.71	1.587	339.884	0.41672	241.752	-0.44567	1742.9777	0.49821	1591.704	615271.125	797.7103	0.90318	1259.1184	0.42971	11988400	0.28509	218.108	68.1586	67.2988	117.8116	114.2688	41587.4805	92.5746	-0.18895	107.9572	2404090
007	2019-05-13t1321	1557771797.19	adult	165.5661	117.7506	-70.0001	1138.5936	81.5699	69973.4079	220466.2924	3745991.9701	3383.22	0.69325	328.865	0.21325	241.7106	-0.42116	1632.2676	0.23499	1496.6816	597409.9375	780.2668	0.81661	1202.109	0.24228	12013400	0.2998	277.938	67.6469	66.7289	118.1122	113.7968	43229.0586	91.8565	-0.39094	106.9576	2471140
007	2019-05-13t1721	1557786196.79	adult	169.566	121.7504	-66.0002	1081.1052	81.1398	65774.2915	207300.2164	3484803.4806	3640.22	0.98481	324.917	0.17088	240.7425	-0.41909	1703.7195	0.48312	1601.882	586079.5	745.8042	0.61579	1260.6981	0.54475	11159900	0.0088303	342.211	66.6855	65.7651	121.0084	115.9712	41626.8984	91.3947	-0.55315	107.3268	2290450
007	2019-05-13t2121	1557800596.18	adult	173.5658	125.7503	-62.0004	1155.9683	77.541	68011.0765	214203.8458	3485655.4128	3096.5	0.44592	333.889	0.41848	245.9905	-0.2278	1681.1931	0.48241	1590.8168	598504.75	772.1478	0.86997	1318.4267	0.86016	11865100	0.27762	233.618	69.8166	68.5653	126.9607	123.271	45198	95.6734	-0.15487	113.6028	2481000
007	2019-05-14t0121	1557814995.11	adult	177.5655	129.75	-58.0007	1136.6115	76.4531	69049.9205	217472.8179	3600283.9802	3172.26	0.56249	329.042	0.3749	244.9141	-0.21798	1645.1821	0.46661	1501.917	593910.75	773.2472	0.95263	1258.0487	0.68455	11873800	0.30622	295.639	69.4364	68.3307	124.0684	120.6024	44788.707	94.8128	-0.37219	111.9836	2505680
007	2019-05-14t0521	1557829395	adult	181.5655	133.7499	-54.0007	1141.687	78.0421	68396.4742	215484.1322	3540513.4397	2935.61	0.36108	310.466	0.037984	235.7489	-0.44705	1493.7523	0.10723	1400.8259	534763.3125	704.5054	0.52581	1171.3534	0.40018	11095100	0.073033	263.391	70.6397	69.3717	126.7964	122.542	45393.1172	96.6753	-0.28655	114.7636	2524450
007	2019-05-14t0921	1557843794.49	adult	185.5654	137.7498	-50.0008	1125.9372	76.1306	67566.6822	212846.4973	3469049.9163	2567.99	0.02005	306.882	0.036162	234.8466	-0.42356	1579.8768	0.44247	1484.1531	557696.5	696.1132	0.55583	1194.4877	0.60361	10828600	0.023454	379.874	69.2638	67.7879	127.4426	122.5446	44987.25	96.3078	-0.44602	114.699	2444040
007	2019-05-14t1321	1557858198.5	adult	189.5665	141.7509	-45.9997	1114.4173	78.1311	68030.0778	214436.2455	3550206.7347	2342.5	-0.17476	288.486	-0.31403	226.9517	-0.62518	1350.351	-0.15388	1279.0823	480724.9375	631.3189	0.13666	1064.7623	0.10751	10250800	-0.13611	269.095	68.365	66.6221	128.0264	123.5864	45577.4141	95.7896	-0.60896	114.3062	2429210
007	2019-05-14t1721	1557872597.33	adult	193.5661	145.7506	-42	1140.4037	79.4943	70097.6956	220885.9945	3714514.1191	1884.96	-0.6176	271.257	-0.63868	212.7701	-1.0312	1239.6754	-0.39831	1183.3932	454960.875	593.9025	-0.064854	993.4897	-0.12323	9928550	-0.19496	331.676	70.3448	68.4957	131.7932	126.5388	48368.1055	99.3278	-0.3663	118.8802	2574760
007	2019-05-14t2121	1557886996.82	adult	197.566	149.7505	-38.0002	1183.4687	76.8196	71928.3972	226649.5291	3716940.5835	2583.68	0.20689	258.801	-0.86739	205.9706	-1.2123	1163.9211	-0.54922	1078.1729	437634.3438	549.5171	-0.3418	916.204	-0.40089	9720550	-0.21922	238.037	71.8738	69.8548	134.114	130.1963	50426.8828	102.0207	-0.22151	121.9202	2699580
007	2019-05-15t0121	1557901395.32	adult	201.5656	153.75	-34.0006	1188.7564	79.0217	73941.7016	232977.7684	3913074.1437	2088.28	-0.28215	252.889	-0.93333	204.5229	-1.2089	1070.4579	-0.75665	1001.1388	413196.75	534.1902	-0.37423	852.7166	-0.61436	9757460	-0.14822	345.044	71.6755	69.5639	135.5092	130.7235	52306.5664	102.9085	-0.24505	122.6301	2765530
007	2019-05-15t0521	1557915795.6	adult	205.5657	157.7501	-30.0005	1078.2459	79.3269	69430.4802	218861.2782	3789977.8767	1891.84	-0.4467	250.66	-0.91164	199.6598	-1.3262	1087.4059	-0.61262	1020.01	393640.9375	549.1971	-0.14445	876.1393	-0.3985	9070870	-0.33663	323.886	73.0771	70.708	140.5619	135.7141	50883.4141	106.1438	-0.06991	126.2828	2644510
007	2019-05-15t0921	1557930195.58	adult	209.5657	161.7501	-26.0005	1158.2908	81.8274	71592.3456	225783.9782	3768239.0123	1672.48	-0.63837	241.637	-1.059	199.3392	-1.2794	1046.8503	-0.65114	996.8723	391522.0312	497.4897	-0.50175	829.2591	-0.53378	9032630	-0.28861	290.676	73.0641	70.5156	143.409	138.635	53634.9688	107.7443	-0.035406	129.2348	2731210
007	2019-05-15t1321	1557944596.73	adult	213.566	165.7504	-22.0002	1097.5362	81.263	69740.3495	219867.2957	3791168.4112	1569.56	-0.69912	239.932	-1.0179	198.4872	-1.2488	1015.3877	-0.66083	963.0735	369601.125	506.3158	-0.31729	812.3	-0.51734	8728730	-0.33403	225.701	74.6084	71.5541	151.4099	146.4519	55113.2109	111.3729	0.1536	134.7771	2714250
007	2019-05-15t1721	1557958997.06	adult	217.5661	169.7505	-18.0001	1114.3248	77.1819	68928.5604	217217.1525	3633945.493	1526.73	-0.69091	232.104	-1.1408	194.9864	-1.3115	962.1963	-0.74873	912.5379	346390.6562	454.7452	-0.69987	770.7639	-0.63633	8350870	-0.4055	279.834	75.7157	72.4186	150.6752	144.0801	54243.0898	114.2541	0.27652	135.5528	2724170
007	2019-05-15t2121	1557973395.7	adult	221.5657	173.7501	-14.0005	1055.1042	80.3802	66711.182	210256.4422	3593530.0493	1597.94	-0.54333	236.765	-0.92753	198.3043	-1.1311	1038.4591	-0.37913	1021.011	361383.75	462.7975	-0.5227	797.4911	-0.38376	8239190	-0.38286	209.624	77.3909	74.2516	148.8491	145.146	51799.5	115.5862	0.28291	136.0452	2693130
007	2019-05-16t0121	1557987795.25	adult	225.5656	177.75	-10.0006	1034.769	79.2085	64754.4482	204223.2666	3442845.8638	2070.77	0.11209	230.27	-1.0178	192.7455	-1.2692	975.7114	-0.50673	922.3551	329790.4375	452.0992	-0.52536	747.9839	-0.55328	7782900	-0.48412	196.762	76.7826	73.7836	146.2423	143.3371	49429.8945	114.4177	0.11889	135.5394	2595180
007	2019-05-16t0521	1558002195.4	adult	229.5656	181.7501	-6.0006	992.1234	79.3455	62065.032	195636.5025	3343055.0633	2168.36	0.31038	236.148	-0.76619	198.9556	-0.98223	1127.0811	0.15391	1059.9033	365174.25	460.0615	-0.34358	799.9292	-0.15096	7650730	-0.47244	216.101	80.1732	76.6288	154.1579	149.3439	49947.1719	120.6438	0.46452	141.0832	2597450
007	2019-05-16t0921	1558016598.23	adult	233.5664	185.7508	-1.9998	995.185	78.1039	62112.4091	195772.8353	3333180.2506	2069.93	0.25827	230.678	-0.83416	196.1664	-1.0242	1062.9022	0.018616	1009.9957	345443.2188	441.4242	-0.43454	764.7919	-0.24818	7477660	-0.47884	259.751	81.029	77.2271	162.7881	157.8235	52906.1445	122.7805	0.52779	146.2782	2626640
007	2019-05-16t1321	1558030996.67	dead	237.566	189.7504	1.9998	1015.2635	79.0655	64121.0596	202105.1797	3478079.9106	1328.05	-0.65148	220.06	-1.054	198.3305	-0.88716	892.3069	-0.53776	857.6104	298922.8125	371.6927	-1.0736	677.6085	-0.66356	7360990	-0.46808	225.909	79.8806	76.3983	152.989	148.5904	51251.3008	119.7291	0.25402	140.9418	2672000
008	2019-05-06t1741	1557182636.81	egg	-1.9954	-49.8235	-285.6474	184.2028	39.9056	4395.6869	14372.3495	99772.3071	0	1209.6358	0	-0.50474	0	-0.58247					0	-0.28746	0	-0.057205	0	5.9478	0	0	0				0	-0.79222	0	0
008	2019-05-06t2141	1557197003.39	larva	1.9954	-45.8328	-281.6567	207.4389	25.8298	3810.137	12058.4686	63546.0126	0	0.40312	0	-0.70945	0	-0.76275					0	-0.53011	0	-0.36504	0	1.7883	0	0	0				0	-0.91979	0	0
008	2019-05-07t0141	1557211407.2	larva	5.9964	-41.8317	-277.6557	207.445	25.7673	3889.0136	12305.2392	65417.561	0	-0.57184	0	-0.93033	0	-0.95707					0	-0.78691	0	-0.67848	0	0.56266	0	0	0				0	-1.0568	0	0
008	2019-05-07t0541	1557225806.33	larva	9.9962	-37.832	-273.6559	251.8093	39.8386	8118.3068	25846.9263	225160.6215	644.432	1.7067	234.19	1.4385	223.6244	1.4695	573.2427	1.206	570.4921	25222.6797	425.6692	1.5339	537.2401	1.6255	1015680	0.99078	142.539	60.2932	59.8486	92.6915	89.5588	4078.4272	79.297	0.76557	87.4502	261492
008	2019-05-07t0941	1557240208.79	larva	13.9969	-33.8313	-269.6552	255.4155	44.7842	7808.0356	24840.286	220169.2438	437.728	0.28275	203.128	0.93764	199.1203	1.0632	390.7296	0.11605	383.0993	16410.6406	310.5742	0.60293	364.3722	0.47038	849073	0.12237	117.333	61.0649	60.8088	96.5467	95.5838	4054.9597	81.2918	0.7608	90.3651	255251
008	2019-05-07t1341	1557254638.96	larva	18.0052	-29.8229	-265.6468	423.2003	38.7335	12271.6657	38811.773	302495.3166	645.453	0.4772	216.169	0.92835	201.2901	0.96404	511.1049	0.30523	498.9693	33732.9258	385.6533	0.84351	472.6344	0.68799	1419150	0.10155	124.629	65.9363	65.7826	102.5684	101.3144	6769.5142	87.6219	0.87921	97.3437	432872
008	2019-05-07t1741	1557269009.19	larva	21.997	-25.8312	-261.6551	372.1097	34.894	9332.0237	29461.6882	205079.0367	540.419	-0.17826	181.478	0.30508	163.5757	0.31016	431.6635	-0.31896	425.749	22014.8359	324.3908	0.19151	397.4977	-0.00023523	913560	-0.80286	108.207	60.8178	60.4116	94.8573	93.9113	4837.7217	80.4774	0.62002	89.8306	306157
008	2019-05-07t2141	1557283408.56	larva	25.9968	-21.8314	-257.6553	553.8772	41.5569	17917.7625	56560.3598	486284.277	816.947	0.18729	209.997	0.47293	179.9838	0.36512	592.3692	0.030593	576.0798	56867.4453	415.9759	0.54881	526.1914	0.31888	2001900	-0.36375	169.647	60.785	60.441	93.5432	91.8665	8980.1436	80.0206	0.53896	87.9856	579464
008	2019-05-08t0141	1557297823.35	larva	30.0009	-17.8272	-253.6512	712.6233	48.1542	25382.366	79962.3926	775310.5604	663.339	-0.44591	176.204	-0.24208	161.3624	-0.11419	496.0241	-0.63852	482.0223	66963.25	309.0544	-0.48265	419.2568	-0.53813	2373300	-0.49892	432.585	64.9847	64.452	106.1668	101.0352	14332.5195	86.7652	0.694	97.3932	875279
008	2019-05-08t0541	1557312207.81	larva	33.9966	-13.8316	-249.6555	768.8279	50.7337	31676.6672	99843.7895	1106203.4554	754.098	-0.49493	234.15	0.37134	206.8857	0.40421	641.9689	-0.35028	631.0375	107850.7656	451.8873	0.25491	596.0326	0.024187	3912180	0.16255	130.814	62.4807	62.2791	97.6539	95.8229	16405.8496	82.5286	0.4736	92.3559	1043930
008	2019-05-08t0941	1557326613.26	larva	37.9981	-9.83	-245.654	827.5321	47.2364	32276.3971	101686.9242	1040247.0895	1108.76	-0.031608	249.794	0.37264	214.804	0.33296	815.934	0.037354	790.27	139524.7031	533.9448	0.5827	723.6659	0.34356	4264740	-0.0021426	118.615	60.6973	60.4185	93.8079	92.2737	16041.1533	79.9807	0.28038	88.4064	1036280
008	2019-05-08t1341	1557340989.22	larva	41.9914	-5.8367	-241.6606	905.4709	52.5062	40086.7027	126280.053	1471364.5643	1380.6	0.22964	249.301	0.07918	202.3922	-0.15568	946.5372	0.25031	894.6233	200665.875	531.1184	0.26123	753.0176	0.16681	5264740	0.23769	180.454	59.4617	59.2815	92.1413	90.3187	19533.9531	78.2635	0.081005	86.7174	1255710
008	2019-05-08t1731	1557354810.52	larva	45.8307	-1.9975	-237.8214	887.3097	58.1099	42399.1479	133697.7446	1692399.5053	1879.69	0.85961	288.434	0.58305	227.7324	0.12922	1329.4642	1.3904	1283.111	296470.5312	660.1765	1.011	1117.1817	1.6913	6426030	0.54131	123.444	59.424	59.1937	91.6201	90.2595	20431.2754	78.4986	-0.041904	87.5583	1323910
008	2019-05-08t2131	1557369192.32	adult	49.8256	1.9975	-233.8265	953.3199	65.3839	50120.648	157910.173	2228853.3572	1395.87	-0.20366	288.669	0.32954	245.7388	0.35082	1095.5861	0.23957	1067.7549	288139.125	677.4603	0.87222	959.2678	0.58122	7581590	0.75961	276.646	59.6295	59.1832	96.8298	94.4792	25466.2266	81.2179	0.087908	90.7802	1566110
008	2019-05-09t0131	1557383588.5	adult	53.8246	5.9964	-229.8275	964.7744	61.0653	49279.5952	155324.5309	2097580.2074	2374.08	1.1265	328.65	1.0281	247.1567	0.17772	1437.1675	1.1632	1366.4989	372226.375	802.7162	1.6454	1164.4639	1.3085	8490330	0.83557	339.692	57.954	57.6874	91.9225	89.105	23807.9336	77.2217	-0.32559	85.8173	1497180
008	2019-05-09t0531	1557397992.6	adult	57.8257	9.9975	-225.8264	1031.8295	61.0581	52029.7704	163849.058	2235798.4275	2132.4	0.51824	299.561	0.044383	233.489	-0.43387	1444.193	0.88019	1375.064	395708.875	688.592	0.44191	1105.6506	0.72764	8181610	0.30609	122.614	60.2036	59.8602	93.0846	91.7604	25505.168	79.4171	-0.16376	88.3198	1644280
008	2019-05-09t0931	1557412393.36	adult	61.8259	13.9978	-221.8262	915.0435	63.8724	47997.514	151287.0496	2106234.5107	1642.41	-0.39699	286.815	-0.55034	246.4138	-0.28041	1162.2771	-0.3233	1127.328	292893.8438	555.5608	-0.89008	872.6072	-0.67834	7209090	-0.49724	339.13	64.037	63.6324	102.6995	100.1074	25880.2773	85.8579	0.77455	95.6249	1609570
008	2019-05-09t1331	1557426793.8	adult	65.826	17.9979	-217.826	952.1472	63.7911	49944.4766	157478.0874	2186176.6419	1241.9	-1.1155	276.783	-1.051	233.2018	-0.85595	983.3792	-1.1276	978.3817	257645.3438	574.525	-0.9345	826.0065	-1.1326	7244250	-0.75998	364.92	63.5748	63.1804	101.8634	98.8838	26688.207	85.2844	0.81268	95.8278	1663940
008	2019-05-09t1731	1557441198.07	adult	69.8272	21.9991	-213.8249	981.5022	64.8668	54608.3152	172123.2563	2534185.4126	1794.21	-0.48494	293.203	-0.84046	243.9208	-0.71168	1239.3055	-0.49005	1193.1179	354441.375	621.2507	-0.72544	954.9375	-0.71524	8376530	-0.47653	195.697	61.3331	61.0381	96.8827	94.6148	27708.4551	81.2307	0.045826	91.2054	1752230
008	2019-05-09t2131	1557455593.65	adult	73.826	25.9978	-209.8261	1017.4818	67.3816	55170.298	173784.4581	2526907.1535	1542.3	-0.93672	315.486	-0.44766	257.7386	-0.45301	1187.9541	-0.81929	1168.0203	343318.7188	691.6266	-0.29506	1029.6545	-0.53428	9112190	-0.35686	299.045	59.9976	59.7897	93.5498	91.487	27035.8828	79.5355	-0.39192	88.1753	1732910
008	2019-05-10t0131	1557469996.98	adult	77.8269	29.9988	-205.8252	1009.9017	69.5945	56806.7462	178987.6066	2749358.795	2202.26	-0.18005	311.9	-0.67335	278.3594	0.023882	1445.2615	-0.15637	1393.685	430687.9375	597.076	-1.1737	1059.7852	-0.53546	9265000	-0.4741	175.423	54.2216	53.9356	87.3622	85.3904	26033.9375	73.4187	-1.9718	82.3535	1610650
008	2019-05-10t0531	1557484397.28	adult	81.827	33.9989	-201.8251	1043.017	66.8785	56679.8449	178590.6563	2566190.3478	2370.6	-0.061248	355.582	0.32234	278.213	-0.055543	1551.3447	0.04901	1495.5184	460749.375	838.9673	0.71089	1248.0533	0.22582	10549400	-0.044513	217.117	61.8752	61.5896	96.0663	93.8904	28531.6855	81.5106	-0.026878	90.2224	1835710
008	2019-05-10t0931	1557498800.55	adult	85.8279	37.9998	-197.8242	1083.8498	70.7077	64043.6811	201905.0389	3133624.8637	2692.4	0.2541	333.764	-0.28618	254.694	-0.75346	1607.8733	0.1228	1518.7155	538637.5625	773.6155	0.13269	1246.4748	0.12824	11164700	0.11405	192.391	61.1644	60.9224	95.1101	93.4435	31861.8789	80.7969	-0.26802	89.4596	2046010
008	2019-05-10t1331	1557513236.45	adult	89.8379	42.0097	-193.8142	1088.6217	69.6261	63657.482	200617.703	3112673.2907	3161.38	0.74614	362.416	0.38957	297.3958	0.4161	1811.0828	0.64998	1717.701	603090.5625	776.297	0.13585	1305.8003	0.33392	12058300	0.43178	352.514	59.476	59.254	98.0603	92.4874	32654.0703	79.008	-0.75135	88.3082	1978880
008	2019-05-10t1726	1557527297.48	adult	93.7437	45.9156	-189.9084	1139.221	70.5263	66719.1451	210187.792	3279003.2233	3156.21	0.67739	363.474	0.40881	299.3521	0.47819	1896.041	0.83775	1779.3318	661718.3125	792.2883	0.27044	1361.6718	0.54059	12677200	0.65634	212.722	56.8335	56.5077	90.7135	88.5921	31659.0195	76.3031	-1.4149	85.375	1982240
008	2019-05-10t2126	1557541685.51	adult	97.7404	49.9122	-185.9117	1125.9554	74.1401	65569.504	206517.6858	3293226.6238	3280.77	0.76993	369.154	0.564	286.7814	0.15909	1978.5048	1.0274	1822.6849	678627.125	842.46	0.70346	1459.3131	0.94367	12646500	0.61204	263.592	57.6884	57.3617	91.8646	89.3861	31509.5488	77.4176	-1.2287	86.1286	1976290
008	2019-05-11t0126	1557556087.43	adult	101.7409	53.9128	-181.9111	1109.3658	72.8464	67553.6164	212860.7904	3466322.6382	2915.09	0.30994	348.967	0.10381	278.2015	-0.036359	1738.6874	0.30422	1608.2574	613756.625	783.6169	0.26388	1219.4366	-0.12427	12304200	0.44341	150.656	59.7432	59.4467	97.8741	93.9049	34549.5586	79.5594	-0.84985	89.3765	2106480
008	2019-05-11t0526	1557570487.51	adult	105.7409	57.9128	-177.9111	1108.3731	74.2699	65477.3998	206270.6561	3313356.5454	3226.8	0.63015	347.469	0.11136	271.842	-0.16217	1865.5892	0.64259	1746.0094	639897.125	787.826	0.3458	1318.7065	0.30708	11890700	0.25319	332.797	59.7222	59.5297	93.9509	91.2925	32225.1562	79.1505	-1.0254	88.0397	2043750
008	2019-05-11t0926	1557584889.01	adult	109.7414	61.9132	-173.9107	1098.7428	72.7821	66734.9941	210306.5309	3396998.7327	2631.75	-0.059406	327.017	-0.33483	269.3568	-0.174	1539.0526	-0.28326	1440.1261	537129.375	712.1889	-0.21532	1131.5425	-0.48441	11393300	0.031759	209.038	58.8947	58.5471	93.6228	91.5706	32674.3555	78.9762	-1.1538	88.0198	2051890
008	2019-05-11t1326	1557599287.77	adult	113.741	65.9129	-169.9111	1104.8726	74.6916	68026.1788	214402.1977	3522590.2909	2709.4	0.010369	315.745	-0.55042	258.0508	-0.43646	1562.9366	-0.2144	1456.3563	554842.5	680.6288	-0.41241	1114.3271	-0.53353	11205500	-0.043024	218.656	58.9069	58.5699	94.5495	92.3827	33565.0781	79.3921	-1.1561	88.7588	2090550
008	2019-05-11t1726	1557613691.45	adult	117.742	69.9139	-165.91	1114.0164	70.5817	67650.1895	213200.2465	3413771.1767	2370.78	-0.37054	304.387	-0.76125	249.775	-0.61314	1538.7094	-0.27285	1476.5872	544703.125	629.7966	-0.75804	1092.6441	-0.59446	10751600	-0.23453	187.475	64.7307	64.3365	104.4163	101.9059	36963.375	85.8638	0.011272	97.0196	2286420
008	2019-05-11t2126	1557628090.96	adult	121.7419	73.9138	-161.9102	1115.6857	73.3964	67106.1239	211386.1592	3416561.458	2279.04	-0.47536	289.325	-1.0525	237.8157	-0.89675	1482.8599	-0.4118	1412.4694	520483.8125	593.6158	-0.97998	1056.6877	-0.70896	10141400	-0.49014	160.256	64.7467	64.3398	101.0255	99.3262	35459.9414	85.8358	-0.10401	95.401	2269500
008	2019-05-12t0126	1557642489.97	adult	125.7416	77.9135	-157.9104	1008.6109	73.7013	62403.1395	196722.5103	3241705.4716	1879.56	-0.90468	301.045	-0.71737	252.4954	-0.41659	1335.4819	-0.79388	1318.382	435367.0938	597.83	-0.88456	1000.4453	-0.90213	9799320	-0.62041	255.189	62.8647	62.5322	100.8019	98.5098	32861.4062	84.5927	-0.43034	94.6153	2046310
008	2019-05-12t0526	1557656894.17	adult	129.7428	81.9147	-153.9093	1080.8392	75.1713	65354.2035	205898.1027	3360611.7955	2385.56	-0.36836	286.058	-1.0045	238.1247	-0.77535	1422.4188	-0.53952	1378.5795	486467.2188	571.6302	-1.0287	983.2606	-0.93508	9761440	-0.61641	172.696	61.091	60.7074	95.9512	94.3286	32815.3125	81.3939	-1.0754	90.5516	2084670
008	2019-05-12t0926	1557671289.51	adult	133.7415	85.9134	-149.9106	1121.2035	72.2111	66531.9925	209793.3277	3300188.3929	1925.74	-0.85652	276.526	-1.1733	229.4698	-0.98128	1338.1215	-0.74788	1284.397	465666.25	549.9421	-1.1452	976.2639	-0.93166	9609280	-0.66405	192.582	66.0195	65.5498	106.2891	104.3204	36988.6016	88.5836	0.045516	99.8896	2294180
008	2019-05-12t1326	1557685692.75	adult	137.7424	89.9143	-145.9097	990.9443	73.3411	59941.6539	188949.7029	3077461.6358	2060.93	-0.71499	288.496	-0.86243	226.3987	-1.0285	1325.6562	-0.76324	1269.36	414930.4062	607.844	-0.66374	979.7349	-0.88667	9027320	-0.88618	295.049	63.2478	62.8948	102.1673	98.8522	31978.3633	83.6986	-0.86295	94.1707	1979090
008	2019-05-12t1726	1557700095.71	adult	141.7432	93.9151	-141.9088	1118.4905	78.6838	68244.4084	214986.7403	3615227.1264	1608.86	-1.1895	260.308	-1.4493	229.3955	-0.91139	1124.9508	-1.2877	1099.1516	401607.4375	518.0444	-1.2946	888.4237	-1.2274	9277130	-0.76894	420.865	67.9303	67.4737	111.7221	107.4002	39884.8047	91.4868	0.27479	102.6761	2420970
008	2019-05-12t2126	1557714498.11	adult	145.7439	97.9157	-137.9082	1014.5586	74.1534	60335.906	190269.7647	3021974.5913	2128.23	-0.64595	281.758	-0.94942	232.5256	-0.79906	1335.7362	-0.70181	1278.6575	422092.625	560.9028	-0.94336	969.2547	-0.877	8884680	-0.91002	227.576	62.1816	61.8012	99.8787	97.6262	31561.6758	83.1004	-1.1426	93.177	1960770
008	2019-05-13t0126	1557728895.37	adult	149.7431	101.915	-133.9089	951.5885	72.0077	57956.3018	182846.7183	2950940.6414	1849.33	-0.93691	283.406	-0.88607	234.6468	-0.71489	1326.0723	-0.71072	1292.4619	401799.9062	561.4906	-0.90657	1015.7829	-0.66317	8578140	-1.0128	170.169	63.0089	62.6774	101.6036	99.386	30785.8789	84.6142	-1.0022	94.8364	1907150
008	2019-05-13t0526	1557743296.27	adult	153.7434	105.9152	-129.9087	968.4424	73.7828	57787.7218	182142.5339	2957745.7994	2126.43	-0.64601	276.869	-1.0021	226.8931	-0.91703	1318.7032	-0.7113	1272.8661	398248.375	553.1158	-0.93668	950.9262	-0.89991	8356750	-1.0789	251.73	64.407	63.9611	103.3983	101.1305	31226.2852	86.3337	-0.84163	96.8496	1944000
008	2019-05-13t0926	1557757695.94	adult	157.7433	109.9151	-125.9088	986.2987	74.8581	60925.5777	192078.3045	3195386.9256	1441.84	-1.3541	271.929	-1.0816	225.9624	-0.92466	1106.6772	-1.2649	1088.9973	351923.375	541.7844	-0.98711	922.8379	-0.98555	8644620	-0.95234	149	65.8811	65.4249	105.5413	103.4048	33562.1328	88.8331	-0.58673	99.3125	2094360
008	2019-05-13t1321	1557771802.07	adult	161.6617	113.8335	-121.9904	1032.9696	73.8484	61494.0428	193775.4887	3138660.4357	1364.38	-1.4256	264.653	-1.209	224.4767	-0.94776	951.489	-1.6636	920.9386	306379.4375	519.0826	-1.118	807.3476	-1.428	8500920	-0.98443	249.98	63.529	63.215	101.0149	98.495	32526.8086	84.9802	-1.1899	94.8331	2040620
008	2019-05-13t1721	1557786201.73	adult	165.6616	117.8334	-117.9905	1046.5226	74.9309	63447.9513	199987.74	3247057.4034	1711.08	-1.0503	256.976	-1.3405	217.2552	-1.1359	1186.207	-0.98998	1150.9382	393820.7188	492.4018	-1.2743	893.4281	-1.0368	8513360	-0.95592	143.768	69.475	69.0641	109.18	107.5588	36247.75	92.1182	-0.36045	103.3547	2301640
008	2019-05-13t2121	1557800601.09	adult	169.6614	121.8332	-113.9907	1044.8899	74.208	64447.325	203121.787	3361000.0108	1477.62	-1.2751	251.437	-1.4225	207.1524	-1.4089	1048.2274	-1.3337	1029.7711	353252.625	508.6111	-1.1157	830.3858	-1.2585	8458340	-0.94866	248.332	65.9063	65.2476	113.8817	106.6887	38378.1406	88.1223	-0.95282	100.5512	2217090
008	2019-05-14t0121	1557815000.15	adult	173.6611	125.833	-109.9909	987.9973	75.7524	59962.7861	188991.9266	3115977.0518	1437.34	-1.2936	271.328	-0.94746	221.8171	-0.94752	1072.7886	-1.2238	1063.3905	336855.625	543.7521	-0.81234	839.6751	-1.1748	8499630	-0.90442	224.062	66.7287	66.1475	115.7035	106.1101	36330.9062	89.3654	-0.89602	100.6598	2090340
008	2019-05-14t0521	1557829399.83	adult	177.661	129.8329	-105.991	966.4072	73.2398	58720.096	185176.9391	3004659.4066	1562.93	-1.1329	259.659	-1.1574	214.1487	-1.1473	1037.9777	-1.2649	998.4835	318659.1562	529.0145	-0.87071	831.6655	-1.1598	7958030	-1.061	233.948	69.4458	68.7476	111.8836	108.4416	34348.2617	92.1633	-0.67462	103.3106	2128380
008	2019-05-14t0921	1557843799.29	adult	181.6609	133.8327	-101.9912	971.5761	72.4345	57528.5473	181347.2473	2892611.4205	1561.41	-1.0969	261.639	-1.0582	211.1482	-1.2034	1073.2637	-1.1105	1042.59	323052.375	540.1444	-0.72441	826.0746	-1.1246	7865650	-1.0527	207.357	66.5643	65.9992	108.8282	106.1648	32757.2812	88.96	-1.1329	101.0654	2001120
008	2019-05-14t1321	1557858203.6	adult	185.6621	137.8339	-97.99	999.8125	83.8428	65266.7959	205824.474	3677826.1711	1212.94	-1.4307	220.127	-1.951	193.7069	-1.7144	851.5481	-1.7059	824.6633	290377.9062	402.8691	-1.7251	669.3429	-1.7696	7487620	-1.1422	322.795	70.9413	70.4557	113.2665	110.5647	38623.8906	94.3676	-0.65286	105.6779	2413070
008	2019-05-14t1721	1557872602.28	adult	189.6617	141.8336	-93.9904	899.4447	83.1052	60317.1836	190500.8805	3387366.7655	1319.68	-1.2797	230.901	-1.6588	198.6514	-1.531	870.4329	-1.5967	847.4743	274186.375	435.3547	-1.4208	702.8981	-1.5658	7254920	-1.1822	322.216	65.5084	64.8546	107.4966	104.8604	33861.4258	88.3095	-1.3679	100.1154	2058270
008	2019-05-14t2121	1557887001.8	adult	193.6616	145.8334	-89.9905	938.7644	74.0972	57836.4818	182434.8439	2991330.6717	1610.22	-0.91762	238.205	-1.4271	202.8067	-1.3556	1037.9623	-1.0172	991.3926	313464.5938	443.1094	-1.2937	766.3634	-1.1984	7190450	-1.1556	325.392	67.7572	67.2375	109.6298	106.4247	33108.2031	90.2172	-1.2432	101.7803	2045320
008	2019-05-15t0121	1557901400.17	adult	197.6611	149.833	-85.9909	940.3099	75.5935	56711.2536	178953.6353	2871554.8604	1530.51	-0.96086	237.72	-1.3808	197.38	-1.4976	1035.3792	-0.95157	999.5697	307507.625	470.6048	-1.0003	812.4399	-0.90319	7042460	-1.1618	214.039	68.6367	68.0473	111.343	109.0336	33068.875	91.5084	-1.1893	103.8954	2033360
008	2019-05-15t0521	1557915800.41	adult	201.6612	153.8331	-81.9909	859.8406	72.6395	50973.6803	160817.1643	2569748.3921	1203.97	-1.2783	240.717	-1.2353	196.8099	-1.4691	878.4764	-1.3728	855.129	234553.1875	494.9755	-0.70884	718.538	-1.2802	6411740	-1.3315	267.361	69.6838	68.9632	114.2023	111.5935	30492.0078	93.7378	-1.0459	106.4289	1856100
008	2019-05-15t0921	1557930200.52	adult	205.6612	157.8331	-77.9908	510.6578	84.5923	31418.2386	100270.1177	1679521.8716	1437.69	-0.96541	256.458	-0.76169	202.4895	-1.2274	1058.1841	-0.70671	1020.2278	174600.375	526.5906	-0.34154	893.3546	-0.30816	4208990	-2.0629	371.127	69.8579	69.4827	109.8439	105.776	18124.2363	91.4843	-1.2941	101.2569	1146510
008	2019-05-15t1321	1557944601.68	adult	209.6616	161.8334	-73.9905	916.1458	72.9667	54342.944	171392.9885	2731373.9183	1421.1	-0.92979	224.557	-1.5014	191.8007	-1.5413	932.5035	-1.0341	887.0816	264831	430.7554	-1.1037	697.2635	-1.2197	6375610	-1.2336	228.715	72.2952	71.4703	118.0847	115.8626	33536.043	96.5498	-0.92645	110.0098	2052610
008	2019-05-15t1721	1557959002.07	adult	213.6617	165.8335	-69.9904	860.8104	76.8955	52232.4475	164852.8791	2683241.7714	1077.67	-1.2808	220.016	-1.5432	193.1367	-1.4362	783.5296	-1.456	768.048	213903.5781	390.7983	-1.3869	631.1766	-1.479	5998070	-1.3066	206.053	72.1038	71.2815	117.9454	115.9107	32199.1055	97.3761	-0.91265	110.9699	1965690
008	2019-05-15t2121	1557973400.53	adult	217.6612	169.8331	-65.9908	711.8399	85.619	46314.2635	146991.9175	2528723.6803	1535.1	-0.67939	217.213	-1.5393	191.9762	-1.4172	868.2209	-1.0771	831.3043	210109.4688	374.5588	-1.4594	675.2791	-1.1522	5248940	-1.5114	222.112	73.7873	72.8716	122.3031	118.9641	29597.3398	99.4916	-0.80635	114.0972	1783070
008	2019-05-16t0121	1557987800.04	adult	221.6611	173.833	-61.991	820.5564	74.9205	48908.8337	154378.121	2473544.7452	1176.37	-1.0602	216.504	-1.4792	196.8222	-1.1829	747.7401	-1.4191	717.3594	191421.4531	349.9672	-1.6187	604.2111	-1.4519	5530380	-1.3497	336.643	72.7617	71.58	121.1325	117.9069	31009.9258	99.0714	-0.88948	112.8918	1858620
008	2019-05-16t0521	1558002200.19	adult	225.6611	177.833	-57.9909	645.745	74.6012	40873.4204	129749.7416	2125849.9442	1143.01	-1.049	211.268	-1.543	192.0569	-1.2927	681.3734	-1.5797	637.2843	145813.9062	343.3797	-1.607	505.9362	-1.9191	4508460	-1.6548	220.489	74.1687	73.168	124.0733	120.7344	26551.6953	100.8705	-0.81566	114.6805	1582760
008	2019-05-16t0921	1558016603.47	adult	229.662	181.8339	-53.99	646.478	74.2818	40938.1805	130075.1271	2112838.219	910.019	-1.2952	210.205	-1.4926	194.389	-1.1471	585.7918	-1.859	560.194	125359.4531	343.3965	-1.529	489.4945	-1.9361	4491450	-1.6037	207.855	74.4851	73.2249	124.7883	123.0527	26704.7031	101.3761	-0.83273	116.5899	1591520
008	2019-05-16t1321	1558031001.83	adult	233.6616	185.8334	-49.9905	650.76	85.0995	43748.0644	139155.4922	2433401.054	1271.39	-0.77936	203.904	-1.5921	185.0906	-1.4279	723.4801	-1.2677	657.6797	164953.4688	336.1273	-1.526	552.437	-1.4913	4649220	-1.4937	199.974	74.8978	73.7393	123.0391	120.544	28052.9141	102.7273	-0.79536	115.9845	1707740
008	2019-05-16t1721	1558045400.02	adult	237.6611	189.8329	-45.991	616.3527	85.1335	41332.2615	131451.2426	2310638.9947	952.784	-1.1478	205.028	-1.4828	184.9317	-1.3778	649.0103	-1.4778	624.2008	140186.2188	341.1054	-1.3955	573.0283	-1.2859	4419570	-1.5263	240.979	75.4079	73.7948	128.711	126.4406	27801.5664	104.6119	-0.72667	120.5401	1625490
008	2019-05-16t2121	1558059800.47	adult	241.6612	193.8331	-41.9909	614.0045	70.8117	37617.5147	119555.3253	1883169.9785	652.186	-1.5077	192.257	-1.7752	180.2891	-1.4947	401.9026	-2.3811	382.8149	79174.8125	298.4805	-1.7756	353.2839	-2.5363	3777650	-1.7107	211.541	75.2309	73.4783	131.2709	128.2882	25860.3633	105.1198	-0.74951	122.4833	1478210
008	2019-05-17t0121	1558074200.32	adult	245.6612	197.833	-37.9909	616.6927	81.7827	39605.5931	125791.3483	2144840.8127	1268.61	-0.62025	205.292	-1.3216	184.823	-1.2746	684.7242	-1.1879	628.2106	141737.9219	345.2564	-1.1887	540.9049	-1.3126	4242780	-1.4969	246.022	77.0383	75.4347	132.1701	129.3992	27359.2012	106.8108	-0.69835	122.5729	1592150
008	2019-05-17t0521	1558088600.94	adult	249.6613	201.8332	-33.9907	622.0741	72.838	37781.2606	119834.5551	1909547.5733	660.61	-1.4178	190.925	-1.6666	181.8006	-1.3343	414.4188	-2.2202	390.8193	82054.9219	282.7507	-1.8039	362.1093	-2.3524	3769820	-1.6234	234.166	76.2445	74.5649	134.0589	130.3536	26543.6641	105.9867	-0.80519	123.6232	1505450
008	2019-05-17t0921	1558103000.01	adult	253.6611	205.8329	-29.991	610.7289	72.5334	36863.2202	117101.9296	1833785.0759	524.516	-1.5724	190.338	-1.6093	182.7732	-1.2461	376.7587	-2.3199	363.5212	72714.4219	279.1998	-1.7705	338.4636	-2.4358	3665520	-1.6164	191.419	76.6379	74.7351	136.1094	133.6242	26269.1172	108.474	-0.70666	126.91	1475890
008	2019-05-17t1321	1558117402.72	adult	257.6618	209.8337	-25.9902	611.7225	72.9111	36749.345	116639.7566	1829668.6441	482.909	-1.5962	180.77	-1.8192	173.5479	-1.538	347.7347	-2.387	337.2787	67112.7969	263.5541	-1.8767	316.8581	-2.5089	3471330	-1.6421	232.838	76.5391	74.5878	135.7271	132.6423	26195.3203	108.0936	-0.78402	125.5388	1469780
008	2019-05-17t1721	1558131767.9	adult	261.6522	213.824	-21.9999	601.5604	73.7045	37417.8183	118926.1283	1908420.5764	592.527	-1.3957	184.949	-1.6189	172.7914	-1.5146	405.0038	-2.0809	386.1083	79380.75	292.6081	-1.4577	359.1941	-2.1606	3614830	-1.5441	221.035	77.4923	75.4125	139.2086	135.6746	27284.8867	110.287	-0.70552	129.5598	1514590
008	2019-05-17t2121	1558146167.48	adult	265.652	217.8239	-18	596.3166	70.4069	36064.1368	114703.3807	1776749.0253	515.324	-1.4724	184.433	-1.5574	176.7585	-1.3134	379.2771	-2.1317	368.3701	71683.375	275.3529	-1.5819	336.9458	-2.2359	3476930	-1.5484	248.558	77.7639	75.4683	141.1498	138.5907	26677.3086	111.7892	-0.66964	131.2924	1466010
008	2019-05-18t0121	1558160567.66	adult	269.6521	221.824	-14	591.2336	71.5594	35509.2105	112812.2338	1752646.6741	508.135	-1.444	182.813	-1.5285	174.2751	-1.3536	388.2053	-2.0274	378.9902	72206.1875	274.0425	-1.5147	352.8196	-2.0518	3396660	-1.5312	247.706	78.413	75.9255	141.8732	139.5659	26388.418	113.3944	-0.62845	131.4368	1456910
008	2019-05-18t0521	1558174967.41	adult	273.652	225.8239	-10	587.3814	82.2754	38135.2693	121191.4914	2090722.3208	934.158	-0.71899	188.992	-1.259	173.5918	-1.3259	624.1674	-0.86178	588.563	124209.3125	308.194	-0.99806	497.9304	-0.95399	3757550	-1.3513	199.998	79.9416	77.201	144.7062	142.0845	28796.5273	115.7471	-0.54506	133.7657	1589400
008	2019-05-18t0921	1558189367.25	adult	277.652	229.8238	-6.0001	595.3517	82.1785	38011.2115	120697.0189	2061223.4753	988.956	-0.56858	188.169	-1.2025	173.5114	-1.2752	622.5336	-0.77484	580.4301	123884.1875	299.5851	-1.0101	495.2162	-0.87136	3731950	-1.313	219.244	80.3388	77.8418	148.2431	144.8189	29500.3711	116.6143	-0.54788	136.9425	1593360
008	2019-05-18t1321	1558203767.47	adult	281.652	233.8239	-2	579.6375	72.4395	34534.0913	109746.8936	1698719.6563	574.372	-1.2069	179.501	-1.3901	172.7087	-1.2515	381.6602	-1.8519	360.2559	69080.5	261.4676	-1.4114	328.1631	-1.9852	3240530	-1.4468	208.992	80.3824	77.2466	149.7666	146.9179	27107.752	118.4284	-0.49725	138.8071	1451140
008	2019-05-18t1721	1558218167.63	dead	285.6521	237.8239	2	571.5213	70.2224	33836.9929	107699.4716	1633146.9145	440.329	-1.3939	174.909	-1.4522	170.1389	-1.2947	313.7752	-2.1183	306.136	55851.9844	249.1279	-1.4845	289.5431	-2.1887	3096420	-1.4525	248.463	80.5847	77.2553	151.2859	147.9597	26928.8945	119.4084	-0.49394	140.4136	1426590
009	2019-05-06t1352	1557168894.89	egg	-1.9092	-53.642	-221.4753	187.0614	25.7385	3064.9083	9729.9171	48001.1437	0	1198.6634	0	-0.50901	0	-0.58623					0	-0.29256	0	-0.063793	0	5.6933	0	0	0				0	-0.79489	0	0
009	2019-05-06t1741	1557182641.31	larva	1.9092	-49.8235	-217.6569	205.5622	46.0189	6352.2665	20365.8745	183628.1349	822.184	16.1804	128.855	0.61383	79.1316	0.097503	765.6257	2.7441	768.4858	26031.2754	506.3191	2.385	720.8945	3.1155	436819	2.6502	113.724	59.8677	59.7251	91.7283	90.2863	3118.7617	79.6349	0.88426	87.4759	202952
009	2019-05-06t2141	1557197007.88	larva	5.8999	-45.8328	-213.6662	133.384	24.6898	2228.5864	7116.0731	34690.124	117.176	0.10851	74.7577	-0.12818	74.5535	-0.1117	109.1962	-0.46077	107.0603	1419.5511	94.8408	-0.21988	104.7004	-0.16307	92998.6	0.71478	103.753	61.5648	61.1781	93.7566	92.8894	1218.8352	81.1653	0.86641	89.7026	76586.6
009	2019-05-07t0141	1557211411.68	larva	9.901	-41.8318	-209.6651	159.5118	25.9528	2780.1457	8848.0112	45186.1038	0	-0.91967	0	-1.1634	0	-1.162					0	-1.0514	0	-0.98839	0	-0.16652	0	0	0				0	-1.2011	0	0
009	2019-05-07t0541	1557225810.85	larva	13.9008	-37.832	-205.6653	159.4216	26.5113	2840.2065	9044.7267	47188.3032	0	-1.179	0	-1.4234	0	-1.3908					0	-1.3376	0	-1.3095	0	-0.71903	0	0	0				0	-1.3624	0	0
009	2019-05-07t0941	1557240213.29	larva	17.9014	-33.8313	-201.6647	325.3168	32.1461	7775.4199	24542.2982	164714.0056	544.585	0.19454	217.663	0.95097	204.3827	1.0075	486.909	0.21383	482.6463	20450.1777	357.827	0.66995	459.4393	0.6311	913966	-0.34055	105.168	58.5072	58.1044	91.5059	89.2303	3843.2488	77.6543	0.60499	86.554	245672
009	2019-05-07t1341	1557254643.65	larva	21.9099	-29.8229	-197.6562	287.3449	31.6078	6599.7438	20870.7785	130060.184	329.432	-0.72035	187.547	0.38778	184.9039	0.60564	292.6024	-0.87462	288.4784	10533.6865	250.1649	-0.29717	282.9317	-0.56088	669729	-0.9947	127.95	65.1154	64.6771	102.4349	100.7545	3687.6548	86.701	0.80428	96.5148	232527
009	2019-05-07t1741	1557269013.69	larva	25.9016	-25.8312	-193.6645	337.1073	49.7795	11985.9046	37995.0825	384760.543	374.734	-0.85405	170.666	-0.05792	170.283	0.2288	310.6118	-1.0841	305.3539	19879.1523	255.0048	-0.55214	290.49	-0.84696	1085270	-1.0528	117.779	60.455	60.2182	95.351	94.5045	6102.4668	80.4902	0.55541	89.6823	384433
009	2019-05-07t2141	1557283413.02	larva	29.9014	-21.8314	-189.6647	615.7598	44.9347	19957.1849	63006.8643	545414.2362	469.584	-0.86461	176.359	-0.23311	166.5022	-0.029226	400.7185	-1.0056	394.1871	42876.8828	302.9952	-0.51816	370.8689	-0.77213	1874170	-0.84506	328.503	61.8548	61.8569	96.6043	92.9841	10336.6562	81.3678	0.51192	89.3494	657331
009	2019-05-08t0141	1557297827.8	larva	33.9055	-17.8273	-185.6606	567.5428	42.9344	20014.297	63160.691	590896.8494	682.829	-0.63564	204.329	-0.087517	183.6053	0.021664	537.4007	-0.74875	525.0099	57501.875	386.909	-0.21739	488.9088	-0.50712	2169560	-0.99847	130.809	58.6576	58.3436	92.5773	91.2591	9905.7695	78.0528	0.30845	87.0883	622826
009	2019-05-08t0541	1557312212.28	larva	37.9012	-13.8316	-181.6649	617.6252	38.6739	19614.0623	61826.5863	518078.1017	570.441	-1.0641	205.738	-0.36645	190.7538	-0.097683	453.978	-1.3375	445.005	47667.6914	350.5172	-0.81348	424.7341	-1.1588	2148520	-1.3391	183.017	57.8486	57.6808	95.8982	92.5109	10069.3076	78.364	0.21521	88.0477	604113
009	2019-05-08t0941	1557326617.79	larva	41.9027	-9.8301	-177.6634	701.2152	51.7096	28438.7416	89725.1991	969205.0809	574.218	-1.237	231.929	-0.23912	217.417	0.15407	499.9517	-1.4207	498.4082	75492.7031	376.9394	-0.95656	460.1911	-1.3095	3481020	-0.83161	126.909	64.6076	64.3052	99.3038	98.1066	14994.877	84.9335	0.41188	94.4388	969696
009	2019-05-08t1341	1557340993.89	larva	45.8961	-5.8367	-173.67	737.1027	41.6667	24913.2173	78443.201	706881.7052	853.993	-0.91849	238.468	-0.47853	221.6092	-0.016562	703.4014	-0.91799	699.0785	93552.3906	418.5357	-0.97374	626.9677	-0.7915	3156600	-1.3387	157.755	62.648	62.3376	96.0987	94.0092	12781.127	82.4817	0.20588	91.3796	829272
009	2019-05-08t1731	1557354815.12	larva	49.7353	-1.9975	-169.8308	814.8698	50.042	33326.0938	105050.1863	1129098.6653	1399.12	-0.19337	270.164	-0.086692	224.9144	-0.17179	1105.3654	0.28116	1087.8407	194544.2969	587.4311	0.13374	873.2338	0.15605	4753270	-0.77433	170.18	59.0432	58.9364	92.1499	90.201	16218.3848	78.3691	-0.12968	86.9122	1038810
009	2019-05-08t2131	1557369196.87	adult	53.7302	1.9975	-165.8359	863.0443	57.8971	39861.6064	125645.7538	1564197.5155	1488.21	-0.25679	273.429	-0.31092	251.55	0.30303	1186.4834	0.29378	1187.7185	249161.5156	484.7345	-0.99299	962.6423	0.30875	5729160	-0.59723	127.135	57.5774	57.373	91.3665	89.7075	19186.9648	78.0465	-0.24133	86.8343	1206420
009	2019-05-09t0131	1557383593.11	adult	57.7292	5.9964	-161.8369	846.3017	57.7921	38228.2638	120456.9423	1460405.4548	2548.76	1.1509	331.388	0.8567	245.5926	-0.081879	1768.0139	1.9892	1684.5159	357138.8125	793.3223	1.3188	1324.3242	1.816	6667520	-0.44736	339.569	59.2504	58.9894	93.421	90.0945	18871.043	78.4143	-0.28565	86.8834	1192120
009	2019-05-09t0531	1557397997.09	adult	61.7303	9.9975	-157.8358	939.1114	60.8651	46886.4559	147671.6693	2010543.0936	2296.27	0.55572	335.085	0.69448	268.0567	0.35228	1477.1786	0.73107	1421.4811	363385.9375	760.8176	0.81133	1170.198	0.7822	8236730	0.013045	179.314	56.7593	56.3638	91.0428	88.6559	22396.5391	76.6825	-0.63416	85.5296	1395200
009	2019-05-09t0931	1557412397.92	adult	65.7305	13.9978	-153.8356	992.6901	64.4329	50284.2712	158311.3641	2207278.2686	1764.59	-0.37941	323.07	0.14169	277.7949	0.43659	1274.2695	-0.1731	1243.6994	336407.1562	691.5121	0.030897	997.7108	-0.29744	8517420	-0.14535	172.84	60.647	60.4265	94.2214	91.8718	24874.4609	80.1565	-0.13925	88.6497	1598900
009	2019-05-09t1331	1557426798.55	adult	69.7307	17.9979	-149.8354	1000.0322	62.4769	50129.9284	157884.4381	2142434.6885	2400.15	0.34174	315.867	-0.25639	240.2289	-0.81236	1500.7775	0.35256	1438.2644	394704.4688	756.7555	0.38585	1170.7048	0.32133	8303820	-0.50329	157.206	56.281	56.0515	90.4684	88.459	23793.1836	76.1573	-1.0488	84.9361	1479570
009	2019-05-09t1731	1557441202.6	adult	73.7318	21.9991	-145.8343	969.5144	63.953	51150.2369	161127.0223	2289761.2978	1565.81	-0.90275	316.971	-0.40479	291.9332	0.52139	1221.2832	-0.71063	1211.4102	328525.1875	604.0344	-1.0036	1020.5756	-0.57227	8496400	-0.63422	118.37	62.2298	61.974	95.2544	93.9787	25623.4258	82.181	0.24183	91.0133	1668070
009	2019-05-09t2131	1557455598.19	adult	77.7306	25.9978	-141.8355	1022.4859	65.8833	53401.5805	168224.8215	2379761.3161	1760.05	-0.74391	304.472	-0.85613	247.8743	-0.83076	1281.3949	-0.6612	1261.0331	358790.5625	666.148	-0.60908	1018.8535	-0.72295	8524610	-0.80583	293.702	58.8568	58.5612	92.0772	89.9108	25781.6172	78.197	-0.7853	86.8254	1647870
009	2019-05-10t0131	1557470001.54	adult	81.7315	29.9988	-137.8346	950.9528	64.1649	51346.4958	162037.1344	2296483.6414	1436.16	-1.2258	310.326	-0.8049	266.4278	-0.38218	1087.2327	-1.3648	1076.1423	292465.5938	638.9061	-0.90878	917.4284	-1.3024	8337210	-1.0399	241.475	59.5062	59.183	94.8344	92.5001	25510.4512	79.8401	-0.43606	89.1334	1598690
009	2019-05-10t0531	1557484401.82	adult	85.7316	33.9988	-133.8345	967.495	66.0882	51200.8303	161290.9493	2358939.8681	2106.02	-0.45881	310.11	-0.87018	262.7486	-0.52794	1402.9082	-0.49112	1333.376	377382.3125	631.4946	-1.0169	1078.5519	-0.63783	8321810	-1.1623	123.534	58.2918	58.0489	91.3138	90.1534	24563.4023	77.949	-0.94589	86.4363	1564260
009	2019-05-10t0931	1557498805.12	adult	89.7325	37.9998	-129.8336	922.8405	64.9541	49501.5725	156023.7047	2244798.1439	1876.22	-0.78736	306.212	-0.9938	259.5905	-0.63098	1325.0096	-0.7882	1306.4915	344502.5	656.935	-0.83126	1055.1746	-0.79829	7937640	-1.421	298.74	63.5581	63.2406	99.7326	96.2973	25930.4844	83.5262	0.28994	92.7086	1647550
009	2019-05-10t1331	1557513241.09	adult	93.7425	42.0097	-125.8236	900.1837	67.8943	48402.1682	152529.899	2214696.9511	2355.19	-0.26247	308.456	-0.93952	238.7364	-1.2009	1545.3369	-0.18784	1468.5427	392515.5625	687.9999	-0.57585	1141.5087	-0.44356	7821210	-1.5346	134.981	64.4415	64.1648	99.4646	97.6683	25264.0098	84.8438	0.48441	94.0686	1633980
009	2019-05-10t1726	1557527302.18	adult	97.6484	45.9156	-121.9177	895.4325	66.8937	48961.0546	154339.9963	2268945.6828	1821.16	-0.91543	313.261	-0.80257	284.4295	0.093208	1373.2856	-0.72057	1343.1029	352934.4062	582.0495	-1.4143	1099.3193	-0.64694	8024490	-1.4818	233.519	64.2822	64.1677	99.5915	97.7413	25595.0195	84.7051	0.34672	94.0465	1646650
009	2019-05-10t2126	1557541690.21	adult	101.645	49.9123	-117.9211	935.7932	64.2992	49119.5396	154769.4226	2205049.0994	2588.79	-0.060914	308.921	-0.87437	241.5082	-1.0648	1556.0237	-0.21684	1449.9356	401454.125	690.1485	-0.49787	1147.9437	-0.43638	7948840	-1.5396	174.886	62.3597	62.1117	97.0396	95.521	25036.2168	82.2399	-0.28304	91.5329	1604580
009	2019-05-11t0126	1557556092.23	adult	105.6456	53.9128	-113.9205	928.667	70.4765	51182.6566	161298.6765	2416961.3797	1659.92	-1.1315	278.395	-1.5726	248.9264	-0.81082	1255.3235	-1.0796	1235.525	336426.6875	533.6561	-1.723	989.0196	-1.1161	7460980	-1.7707	216.174	66.7216	66.2243	105.2561	103.1318	28208.6367	88.4876	0.90676	99.0497	1788140
009	2019-05-11t0526	1557570492.15	adult	109.6456	57.9128	-109.9205	965.5143	68.669	50611.8847	159478.0622	2323143.5863	1780.26	-1.0053	278.057	-1.5247	252.1383	-0.6663	1273.7698	-1.0237	1244.3404	338822.75	495.1795	-1.9759	1009.3409	-1.0055	7371300	-1.8064	124.619	65.5548	65.1625	101.9797	100.2396	27126.6094	86.7079	0.4185	96.3646	1737860
009	2019-05-11t0926	1557584893.64	adult	113.646	61.9132	-105.9201	1004.6424	69.3863	56056.6967	176669.3089	2693266.7743	2401.07	-0.3282	276.135	-1.5067	214.0702	-1.7004	1542.5914	-0.27072	1488.9054	453521.875	591.7014	-1.1299	1059.9092	-0.763	8102080	-1.4558	299.765	63.5397	63.241	99.8032	97.1133	29342.1484	83.6731	-0.30512	92.8828	1864320
009	2019-05-11t1326	1557599292.37	adult	117.6456	65.9129	-101.9205	937.8868	72.2486	52240.5528	164622.0057	2541938.3309	2822.23	0.12044	295.231	-0.98102	234.186	-1.0636	1546.145	-0.25268	1457.9295	423643.75	628.4212	-0.77051	1105.9263	-0.54009	8071320	-1.444	208.622	63.3439	62.946	99.1893	96.6784	27177.873	83.593	-0.42232	93.0891	1731760
009	2019-05-11t1726	1557613696.04	adult	121.6466	69.9139	-97.9195	971.6221	68.5619	52409.9367	165145.2289	2440074.5045	3424.11	0.75685	318.395	-0.37113	213.4087	-1.601	1754.1361	0.32576	1620.363	482387.4375	804.43	0.67709	1209.6953	-0.081534	8736440	-1.1158	175.974	63.7131	63.3765	99.0474	96.9526	27238.0352	84.3652	-0.37376	93.4736	1748220
009	2019-05-11t2126	1557628095.6	adult	125.6465	73.9138	-93.9196	977.241	69.7525	55476.8741	174842.0603	2674849.3091	2734.64	0.0072915	320.442	-0.27028	244.7468	-0.64025	1628.5247	-0.0009539	1601.5457	473900.6875	712.3003	0.0025102	1147.4257	-0.30474	9297960	-0.84012	142.196	65.3533	64.9883	102.4912	100.7693	29824.9414	86.1578	-0.14894	96.7583	1896290
009	2019-05-12t0126	1557642494.62	adult	129.6463	77.9135	-89.9198	1014.0203	70.16	55771.4994	175710.619	2660181.0574	1876.5	-0.90752	325.632	-0.10524	282.4585	0.49065	1448.0233	-0.47089	1426.4774	422822.8125	615.1895	-0.69617	1123.4418	-0.3688	9504540	-0.72692	154.529	63.4212	62.8699	109.8605	106.0433	32079.2773	85.9967	-0.28044	99.5236	1851140
009	2019-05-12t0526	1557656898.97	adult	133.6475	81.9147	-85.9186	936.0437	71.539	53303.5393	168001.3904	2595618.5207	1844.05	-0.94269	295.996	-0.73758	242.6181	-0.60791	1392.5679	-0.60145	1380.1899	388526.4375	632.864	-0.51868	1105.2048	-0.41224	8249990	-1.2328	143.902	68.6841	68.1402	108.2	106.1983	30187.7891	91.1918	0.48405	102.0732	1914360
009	2019-05-12t0926	1557671294.16	adult	137.6461	85.9134	-81.92	947.8911	72.9591	52373.3084	165034.5691	2543836.8229	3777.8	1.0882	307.147	-0.44933	211.0379	-1.4669	1780.1578	0.46252	1640.3251	489543.4062	706.4746	0.074589	1199.0427	-0.0037256	8419220	-1.1354	205.828	66.2552	65.7833	106.0921	103.7178	29175.3281	87.8477	-0.18638	99.1186	1816120
009	2019-05-12t1326	1557685697.39	adult	141.647	89.9143	-77.9191	965.462	72.1226	52848.3367	166498.3392	2489640.7329	2395.39	-0.36591	292.495	-0.74099	228.192	-0.94609	1567.0734	-0.094657	1535.4127	434079.3125	604.2706	-0.65461	1099.259	-0.37797	8085160	-1.2461	394.136	64.4117	63.9063	105.6385	101.7922	29261.8516	86.5025	-0.51084	97.0578	1780470
009	2019-05-12t1726	1557700100.37	adult	145.6479	93.9151	-73.9183	978.4066	69.5315	54676.0349	172299.6671	2606234.0677	2346.12	-0.41822	277.541	-1.0426	205.0774	-1.5841	1457.0181	-0.37456	1378.1666	418164.1875	619.4371	-0.51253	1095.388	-0.36778	7940440	-1.2801	217.086	66.2257	65.6802	107.3613	104.9012	30812.7051	88.2586	-0.34942	100.3513	1894720
009	2019-05-12t2126	1557714502.88	adult	149.6486	97.9158	-69.9176	946.8612	74.4028	53632.2028	169003.1503	2663793.5408	2262.61	-0.50575	261.443	-1.3652	186.1607	-2.1051	1377.6602	-0.57156	1304.9556	387122.5	601.8832	-0.61141	979.3167	-0.81152	7329290	-1.4925	133.115	66.2948	65.8024	105.9665	103.8016	29776.5938	88.4232	-0.43442	99.9267	1858510
009	2019-05-13t0126	1557728900.17	adult	153.6478	101.915	-65.9183	967.0925	69.214	54019.0199	170226.2328	2603972.269	2142.65	-0.62907	265.904	-1.2406	216.3528	-1.2208	1410.6279	-0.46255	1380.6775	399207.6875	526.3084	-1.1328	999.6417	-0.70239	7517380	-1.3955	199.905	66.9995	66.5391	109.2431	106.426	30915.7969	89.258	-0.42089	101.2389	1894140
009	2019-05-13t0526	1557743300.88	adult	157.648	105.9152	-61.9181	941.6845	72.7545	53621.0823	168967.5971	2637325.1752	1966.48	-0.8076	264.306	-1.2472	211.9726	-1.3295	1327.2468	-0.66559	1297.083	372956.375	528.3687	-1.0853	957.1789	-0.84582	7408770	-1.41	290.846	71.0114	70.2994	117.7297	114.4428	33082.0547	94.6041	0.20874	107.9494	1990520
009	2019-05-13t0926	1557757700.62	adult	161.6479	109.9152	-57.9182	981.1934	71.7873	55842.9447	176060.913	2722832.6094	2812.49	0.083221	250.336	-1.5185	182.251	-2.1753	1388.7755	-0.46927	1262.4528	405522.4375	559.1659	-0.82737	916.2572	-0.98027	7309300	-1.4183	344.156	63.3917	62.9439	105.8687	102.2007	30913.6621	85.0703	-1.1777	96.7176	1850910
009	2019-05-13t1321	1557771806.89	adult	165.5663	113.8336	-53.9998	988.0389	70.7201	57466.5713	181409.1427	2843665.3209	2328.92	-0.40633	251.888	-1.4514	191.1519	-1.9001	1379.4331	-0.45985	1321.9806	415209.375	520.9916	-1.0675	889.4471	-1.0542	7568240	-1.2958	305.582	67.5524	67.019	112.1194	108.6683	33747.9375	89.8903	-0.63957	103.1162	2029680
009	2019-05-13t1721	1557786206.58	adult	169.5662	117.8335	-49.9999	896.5452	72.1203	51706.663	163072.2294	2548315.6484	3495.17	0.8332	266.318	-1.1006	193.9169	-1.7998	1661.9885	0.36741	1530.8027	450398.9062	586.3798	-0.54865	1009.5725	-0.50817	7200430	-1.3955	215.771	68.3188	67.5925	111.7894	109.0809	30294.9219	91.4963	-0.54081	104.5271	1847140
009	2019-05-13t2121	1557800605.86	adult	173.566	121.8333	-46.0001	887.1103	71.6577	49404.9197	155722.4893	2372497.5539	2514.77	-0.16422	261.606	-1.161	208.7209	-1.3386	1434.3502	-0.21019	1379.557	371496.7188	502.7906	-1.1155	918.5432	-0.84049	6761460	-1.5161	183.322	67.6992	66.6304	126.0616	120.6726	32649.9492	93.2981	-0.4331	111.2263	1749750
009	2019-05-14t0121	1557815004.87	adult	177.5658	125.833	-42.0003	1015.818	72.4841	56922.1405	179427.9304	2768460.3478	2442.06	-0.20705	233.574	-1.7348	189.4538	-1.8944	1353.0371	-0.3671	1252.2158	403205.0625	436.5094	-1.5628	813.0515	-1.2415	6956770	-1.4115	149.215	71.325	70.5827	117.5741	115.2905	35037.0703	95.6209	-0.28069	108.4538	2124340
009	2019-05-14t0521	1557829404.57	adult	181.5657	129.8329	-38.0004	940.7706	69.9431	51538.673	162427.1154	2467657.3828	1751.09	-0.89655	247.333	-1.3813	211.3763	-1.1973	1192.9307	-0.76505	1173.1458	322091.2812	443.1584	-1.4649	862.7717	-0.96399	6674530	-1.4694	199.105	69.3033	68.3161	116.9923	114.0632	31587.9277	94.6927	-0.50346	108.2924	1870220
009	2019-05-14t0921	1557843803.94	adult	185.5655	133.8328	-34.0006	929.1866	72.4601	51020.3719	160817.1253	2426702.2027	2421.44	-0.13694	240.199	-1.492	193.4121	-1.7243	1293.0988	-0.40394	1271.1711	345257.375	456.5007	-1.3089	847.8117	-0.96381	6411390	-1.519	392.831	69.2796	68.2412	120.337	117.0441	32129.9785	94.6577	-0.61976	110.6702	1849210
009	2019-05-14t1321	1557858208.67	adult	189.5668	137.8341	-29.9993	868.0834	76.9602	54246.6551	171206.592	2896600.4316	1583.31	-0.99561	207.047	-2.2176	177.6829	-2.2035	1065.3868	-1.0113	1034.2686	302569.875	360.6839	-2.0161	747.8124	-1.3593	5861490	-1.6703	309.348	68.0242	67.168	114.322	111.7186	32467.4453	93.687	-0.82181	106.5125	1925770
009	2019-05-14t1721	1557872607.1	adult	193.5664	141.8336	-25.9997	926.271	72.0237	49599.4076	156255.1317	2351053.3761	2176	-0.29857	227.231	-1.6908	197.9647	-1.5148	1162.4026	-0.6361	1062.5997	302224.6875	388.0919	-1.7442	718.8818	-1.4253	5904370	-1.6085	183.178	75.0019	73.7763	130.8594	128.3959	34023.4453	102.6377	-0.048237	120.5643	1948850
009	2019-05-14t2121	1557887006.6	adult	197.5662	145.8335	-21.9999	843.2793	70.2262	47198.6093	148809.2903	2286865.8823	1734.34	-0.73579	225.653	-1.6771	202.1583	-1.3394	1113.9821	-0.70628	1068.0731	275153.5625	361.3735	-1.9162	737.7866	-1.2681	5572260	-1.6812	160.576	74.7103	73.5033	127.7197	125.3557	31546.7656	102.4377	-0.18318	119.2041	1844900
009	2019-05-15t0121	1557901404.88	adult	201.5658	149.833	-18.0003	825.5169	69.4943	45520.6761	143538.5298	2178598.7986	1964	-0.4223	219.526	-1.7659	200.046	-1.3606	844.8326	-1.4829	742.5043	201915	348.6853	-1.9672	607.6031	-1.8343	5229120	-1.7516	167.414	74.9795	73.8725	126.7276	125.0803	30287.8945	102.4562	-0.28449	118.2887	1786010
009	2019-05-15t0521	1557915805.14	adult	205.5658	153.8331	-14.0003	830.5462	68.6819	45453.7728	143308.1444	2161026.1326	1639.56	-0.73551	214.565	-1.8326	193.3857	-1.5426	797.0546	-1.5691	739.7552	189699	353.9711	-1.8671	633.4814	-1.6363	5106640	-1.7452	178.028	75.6879	74.4854	127.1539	125.0674	30262.6172	102.985	-0.33344	118.2546	1801370
009	2019-05-15t0921	1557930205.34	adult	209.5659	157.8332	-10.0002	808.9954	70.8867	43575.9352	137392.1444	2064905.6373	1518.76	-0.81738	210.992	-1.856	192.5077	-1.5179	793.6254	-1.5039	734.0331	181740.2188	332.9351	-1.9911	604.3181	-1.7064	4813570	-1.7915	165.483	76.3232	75.1408	129.4055	126.9206	29633.8652	104.4369	-0.2983	120.9556	1741240
009	2019-05-15t1321	1557944606.56	adult	213.5662	161.8335	-5.9999	769.1542	67.7025	41131.1495	129760.1378	1910496.3738	1579.69	-0.68711	210.42	-1.799	190.919	-1.5159	836.2521	-1.2767	773.7544	180630.4531	332.6574	-1.9281	625.7048	-1.5102	4530980	-1.8314	175.227	78.1094	76.8398	132.4966	130.3548	28619.2578	106.5367	-0.2144	123.4594	1681930
009	2019-05-15t1721	1557959006.86	adult	217.5663	165.8336	-1.9998	754.3821	67.5761	38628.4084	121815.8727	1740837.6789	1411.89	-0.82946	210.956	-1.7094	191.6404	-1.4306	816.6259	-1.2606	775.1443	165775.0625	340.1756	-1.7878	644.0906	-1.3236	4273340	-1.8612	183.475	79.4318	78.1629	135.3607	132.1123	27478.2227	108.6296	-0.13557	124.3249	1609050
009	2019-05-15t2121	1557973405.28	dead	221.5659	169.8331	1.9998	725.3998	65.3858	36825.6859	116153.5326	1621744.5254	1520.54	-0.63846	214.095	-1.5469	194.8761	-1.2543	841.4811	-1.0851	787.5474	163247.3281	344.0354	-1.6783	652.1491	-1.1885	4136540	-1.8494	180.43	80.9125	79.411	139.1882	135.928	27002.5176	111.7969	0.014175	129.6411	1563310
011	2019-05-06t1741	1557182650.48	egg	-1.9953	-53.8192	-233.6561	153.783	28.4279	2851.9736	9094.4464	49899.8015	0	1209.6326	0	-0.50474	0	-0.58247					0	-0.28746	0	-0.057207	0	5.9477	0	0	0				0	-0.79222	0	0
011	2019-05-06t2141	1557197016.88	larva	1.9953	-49.8285	-229.6654	168.3371	30.0133	3289.3113	10480.0733	60736.2805	0	0.40315	0	-0.70944	0	-0.76275					0	-0.53011	0	-0.36504	0	1.7883	0	0	0				0	-0.91979	0	0
011	2019-05-07t0141	1557211420.78	larva	5.9964	-45.8274	-225.6643	171.1427	30.8979	3446.5305	10985.5273	65564.2288	0	-0.57184	0	-0.93033	0	-0.95707					0	-0.78691	0	-0.67848	0	0.56266	0	0	0				0	-1.0568	0	0
011	2019-05-07t0541	1557225819.89	larva	9.9962	-41.8277	-221.6646	171.1119	29.9647	3353.2823	10681.6086	61933.4967	0	-0.92664	0	-1.1693	0	-1.1673					0	-1.058	0	-0.99599	0	-0.18143	0	0	0				0	-1.2048	0	0
011	2019-05-07t0941	1557240222.26	larva	13.9968	-37.827	-217.6639	354.5153	42.7866	11721.3447	37233.0625	330563.5645	722.21	1.2364	217.751	1.1081	186.4648	0.90691	656.9185	1.2283	650.8936	41385.8672	458.8487	1.5328	616.3725	1.7067	1359640	0.6354	131.345	64.4928	64.3003	97.009	95.086	6111.5659	83.6856	0.82344	91.5072	402693
011	2019-05-07t1341	1557254652.83	larva	18.0053	-33.8185	-213.6554	372.9834	37.5699	11284.1101	35656.6002	296607.6094	753.047	0.78964	221.672	0.99568	207.7653	1.0481	606.5899	0.69734	592.251	37001.9844	429.8617	1.1292	546.8692	1.054	1335570	0.026298	173.711	63.3849	63.0002	98.4604	95.7723	6006.0825	82.5734	0.73948	92.6712	381894
011	2019-05-07t1741	1557269022.72	larva	21.997	-29.8269	-209.6638	277.5469	40.1838	8137.0433	25792.8936	213176.8544	534.752	-0.19298	183.562	0.33195	179.4692	0.52781	406.8522	-0.41921	387.9896	17901.4961	260.3955	-0.23507	340.5263	-0.28253	801063	-0.89539	112.372	62.0081	61.7929	98.0857	95.8225	4315.7729	83.4913	0.7087	92.7504	270603
011	2019-05-07t2141	1557283421.98	larva	25.9967	-25.8271	-205.664	422.9729	47.251	14430.3833	45691.3164	424995.754	465.701	-0.64424	195.986	0.28177	185.467	0.44469	414.8647	-0.67585	408.0189	31944.5801	332.852	-0.023366	392.6469	-0.34606	1505760	-0.74153	102.264	57.8221	57.6953	91.0219	89.9056	7008.6826	77.6754	0.46506	86.1868	444247
011	2019-05-08t0141	1557297836.86	larva	30.0009	-21.823	-201.6599	575.9138	41.8875	19627.7654	61925.1808	553405.5494	500.301	-0.80283	186.261	-0.095958	166.2724	-0.038186	444.3914	-0.84112	439.6812	46661.0938	343.3163	-0.23873	423.6994	-0.51589	1941950	-0.80602	117.501	57.3409	57.2058	92.4435	90.6493	9706.5674	77.5628	0.38037	87.0559	597836
011	2019-05-08t0541	1557312221.21	larva	33.9965	-17.8273	-197.6642	618.4705	46.7619	22646.2389	71471.5538	691801.7003	666.276	-0.67459	223.994	0.2129	202.0733	0.32405	557.0638	-0.6789	545.735	66847.6562	409.1533	-0.060294	516.4977	-0.37581	2687260	-0.65906	160.634	62.6536	62.3091	97.333	95.4636	11679.96	83.308	0.50275	92.291	751655
011	2019-05-08t0941	1557326626.63	larva	37.998	-13.8258	-193.6627	713.246	50.7019	28648.857	90322.1417	980324.5164	500.845	-1.2027	196.952	-0.5234	176.8168	-0.35719	447.1789	-1.3698	443.2951	67971.1875	361.4859	-0.73775	425.2416	-1.1642	2980470	-0.81807	128.681	67.5052	67.2388	105.3882	104.2337	16019.0137	90.1859	0.70932	100.0096	1021560
011	2019-05-08t1341	1557341002.98	larva	41.9915	-9.8324	-189.6693	806.0516	54.8769	33477.7521	105467.267	1187612.0796	760.366	-0.90134	220.016	-0.47039	191.5101	-0.376	613.2359	-1.001	603.4896	108542.75	454.6369	-0.34679	563.7808	-0.79195	3888130	-0.59315	196.99	63.0795	62.843	97.6708	95.7417	17287.7305	83.3641	0.33276	92.163	1114740
011	2019-05-08t1731	1557354819.69	larva	45.8294	-5.9944	-185.8313	869.9518	50.9509	36347.2115	114497.3459	1267939.2049	1654.2	0.46946	267.768	0.14645	200.662	-0.49719	1185.0244	0.85892	1160.8527	227524.6875	695.6957	1.3021	997.86	1.0883	5135800	-0.19839	106.026	60.7554	60.5419	93.5198	92.3659	17955.8008	80.1979	0.064124	88.8068	1165290
011	2019-05-08t2131	1557369201.36	larva	49.8244	-1.9995	-181.8364	958.9678	60.8978	46155.9359	145382.4319	1865212.5984	1467.75	-0.085615	263.159	-0.25449	237.0144	0.12928	1007.0588	-0.077573	956.1002	244715.2812	502.5608	-0.57583	794.7603	-0.24561	6378980	0.1042	404.082	59.2049	58.9969	94.4218	91.5515	22944.4961	79.1421	-0.072795	88.3181	1435130
011	2019-05-09t0131	1557383597.67	adult	53.8233	1.9995	-177.8374	934.7591	61.3438	48120.3693	151630.9989	2079788.3871	1215.64	-0.68881	291.586	0.12401	256.6585	0.43779	960.2853	-0.50338	949.7838	242952.1875	579.1097	-0.21484	825.7701	-0.38167	7359640	0.24556	236.733	59.6701	59.3676	94.9193	92.1711	24014.5957	80.0127	-0.051315	88.9468	1506070
011	2019-05-09t0531	1557398001.54	adult	57.8244	6.0006	-173.8363	1120.7458	65.3223	60576.8174	190721.235	2785285.6752	1396.08	-0.58919	278.11	-0.49852	241.8218	-0.19571	1031.7974	-0.52259	1008.3471	328111.5625	595.1913	-0.33375	824.0939	-0.66346	8825810	0.63036	370.638	60.6425	60.3794	98.5148	94.7614	31327.6934	81.8023	0.13311	91.481	1924490
011	2019-05-09t0931	1557412402.44	adult	61.8247	10.0008	-169.8361	1031.781	70.3249	58643.8477	184767.6412	2816368.2026	1463.17	-0.65663	296.562	-0.30037	255.5658	-0.015277	1147.9547	-0.37092	1131.6685	352422.0938	661.7298	-0.013405	999.401	-0.059055	9089640	0.42114	179.118	64.2338	63.8567	101.4324	99.9412	31139.7441	86.0598	0.80564	96.0936	1968770
011	2019-05-09t1331	1557426803.01	adult	65.8248	14.001	-165.8359	1024.3397	68.1937	59918.3297	189036.8892	2869494.2786	1468.92	-0.79758	301.56	-0.41625	263.5159	0.018863	1136.5101	-0.62781	1119.4541	356864.1875	618.887	-0.57062	931.2969	-0.62437	9441250	0.2871	307.683	62.6302	62.3446	99.7135	96.7489	31310.0469	83.4966	0.48043	93.2971	1960830
011	2019-05-09t1731	1557441207.04	adult	69.8259	18.0021	-161.8348	1006.6546	77.0061	63326.2666	199790.8801	3304057.2032	1499.11	-0.88531	298.85	-0.69649	257.0268	-0.33676	1113.8652	-0.89193	1096.3446	368689.4062	617.5573	-0.75554	917.1371	-0.89573	9870410	0.22179	265.976	66.8064	66.4167	105.9902	103.0089	35082.7422	88.5966	1.6436	98.8792	2206480
011	2019-05-09t2131	1557455602.68	adult	73.8247	22.0009	-157.836	1113.3242	74.3059	68041.2336	214382.1227	3479850.2773	1855.92	-0.52351	302.614	-0.77393	246.5183	-0.77125	1262.0906	-0.58568	1216.4606	449304.25	673.997	-0.4385	1044.0879	-0.46598	10747600	0.39629	162.027	65.1985	64.9386	100.8616	99.2394	35906.7188	85.9982	1.1566	95.5586	2315590
011	2019-05-10t0131	1557470006.02	adult	77.8256	26.0018	-153.8351	1124.7083	72.9965	64742.3834	203889.6372	3208716.4312	1899.18	-0.56834	321.555	-0.43023	251.986	-0.71832	1435.5221	-0.1865	1391.0193	486642	755.6608	0.11435	1164.8986	-0.043114	10873400	0.2584	134.437	61.5344	61.248	95.2459	93.6146	32288.3496	81.1719	-0.049318	90.2574	2080790
011	2019-05-10t0531	1557484406.34	adult	81.8257	30.0019	-149.835	1181.758	69.3907	68591.8464	216104.9265	3320028.5014	1881.62	-0.67164	308.958	-0.84241	253.3478	-0.75033	1310.3802	-0.6861	1278.2543	470426.5	675.0382	-0.61855	1060.814	-0.64153	11076100	0.19357	139.456	62.4886	62.1111	99.2513	97.6105	35631.1992	83.3919	0.43526	93.6064	2240220
011	2019-05-10t0931	1557498809.64	adult	85.8267	34.0028	-145.8341	1195.1102	72.4896	70421.5791	221745.3483	3543845.5056	1814.08	-0.81667	296.593	-1.2075	247.1942	-0.96185	1254.2579	-0.93967	1212.1628	461566.9375	657.1542	-0.81093	1056.6135	-0.74084	10914300	0.0013223	194.635	58.3415	58.0536	92.3613	90.1916	33988.9609	78.1357	-0.90238	86.8303	2146910
011	2019-05-10t1331	1557513245.55	adult	89.8366	38.0128	-141.8241	1075.1815	72.1906	65476.0152	206311.8119	3357977.7405	2592.56	0.066935	320.849	-0.63373	250.8358	-0.87348	1600.0797	0.025025	1526.0372	547227.25	737.9936	-0.17455	1209.9162	-0.099632	10972100	-0.057087	280.863	63.2586	62.935	97.915	95.6499	33486.9219	83.2652	0.2274	92.5754	2163250
011	2019-05-10t1726	1557527306.81	adult	93.7425	41.9187	-137.9182	1192.9037	75.7264	72210.2733	227421.6434	3775247.3571	2135.39	-0.52037	323.262	-0.57667	253.281	-0.798	1491.1895	-0.34619	1471.2986	563669.625	732.8104	-0.21221	1164.634	-0.34019	12188300	0.43578	189.806	60.3029	60.0774	95.2307	93.4131	35997.1914	80.3765	-0.50903	89.8095	2273660
011	2019-05-10t2126	1557541694.67	adult	97.7392	45.9153	-133.9216	1153.2125	75.8123	72447.7103	228232.7649	3868136.7901	2765.4	0.17459	328.47	-0.4306	253.8973	-0.75548	1781.6167	0.4586	1729.7803	673451.125	739.9292	-0.13027	1266.937	0.093339	12415500	0.50733	305.776	61.532	61.1716	96.9229	94.0465	36636.8516	81.6257	-0.32023	90.4854	2325790
011	2019-05-11t0126	1557556096.73	adult	101.7397	49.9159	-129.921	1138.8771	69.8791	69699.0515	219700.6762	3520985.8376	2750.35	0.12227	338.438	-0.15321	263.2592	-0.45489	1856.9733	0.64197	1785.4254	677795.25	743.4904	-0.062814	1344.0302	0.42012	12320500	0.45083	239.866	60.7389	60.2148	100.4546	97.6269	36665.9336	81.8056	-0.37663	92.5608	2211140
011	2019-05-11t0526	1557570496.65	adult	105.7397	53.9159	-125.921	1187.1963	71.9583	70708.0226	222689.6765	3571188.4793	2990.67	0.36462	347.076	0.10177	261.3222	-0.45947	1985.6554	0.98143	1929.5975	734692.5	790.5051	0.36758	1358.655	0.47949	12816800	0.67638	287.294	61.9128	61.5911	99.2602	95.6494	36726.2578	81.9493	-0.44709	92.1569	2286310
011	2019-05-11t0926	1557584898.17	adult	109.7401	57.9163	-121.9206	1196.1854	73.0112	72120.4543	227194.72	3652794.6418	2386.73	-0.33166	342.831	0.04904	259.6382	-0.45114	1723.2699	0.23079	1707.137	649672.75	776.6412	0.30714	1309.048	0.27169	12913400	0.72645	138.351	65.8046	65.3557	103.3932	101.6085	38979.2344	87.0014	0.47531	97.3876	2478660
011	2019-05-11t1326	1557599296.92	adult	113.7398	61.9159	-117.921	1044.1699	79.3671	66831.8256	210754.7814	3573087.7446	2159.75	-0.59361	332.646	-0.1431	272.6039	-0.018691	1569.8005	-0.19544	1536.1333	547860.375	724.8104	-0.05673	1236.3987	-0.020447	11593700	0.13362	369.73	69.2412	68.7561	110.0661	107.3356	38413.0625	92.0904	1.3607	102.9331	2413260
011	2019-05-11t1726	1557613700.62	adult	117.7408	65.917	-113.9199	1173.7775	74.3077	70065.7912	220739.397	3574597.3622	2572	-0.15183	318.555	-0.42363	266.9941	-0.11717	1659.2213	0.057131	1629.173	607275	687.9717	-0.29454	1258.485	0.093891	11650200	0.17069	289.9	70.2483	69.5883	116.1805	113.2138	42522.0547	94.2698	1.625	107.2769	2569120
011	2019-05-11t2126	1557628100.1	adult	121.7407	69.9168	-109.9201	1191.201	73.6167	71366.8764	224815.0862	3623542.4537	2734.16	0.014257	320.006	-0.33204	242.0619	-0.77449	1668.198	0.092256	1604.9095	622237.875	707.3347	-0.085618	1227.3368	-0.0084298	11926000	0.30367	150.985	65.8148	65.2901	107.339	104.0297	40037.4609	87.3789	0.18148	98.8883	2452790
011	2019-05-12t0126	1557642499.19	adult	125.7404	73.9166	-105.9203	1183.326	75.0735	73080.0684	230175.9966	3828219.7311	2304.58	-0.45146	305.748	-0.60871	257.0062	-0.28713	1450.6525	-0.4821	1389.9918	554149.25	623.6096	-0.68456	1073.4843	-0.6049	11664600	0.19482	139.921	65.6218	65.0319	106.7946	104.3907	40795.5469	87.0925	0.015172	98.8809	2503540
011	2019-05-12t0526	1557656903.5	adult	129.7416	77.9178	-101.9191	1175.3464	76.8517	71136.236	223987.2961	3724945.163	2290.07	-0.4695	307.105	-0.52577	247.8144	-0.49844	1533.4691	-0.23965	1475.1714	570450.5	660.3918	-0.34871	1109.8299	-0.4231	11405300	0.087546	369.874	63.2631	62.7175	107.6999	103.282	40064.3594	84.7127	-0.50396	97.4288	2349470
011	2019-05-12t0926	1557671298.74	adult	133.7403	81.9165	-97.9205	1114.4559	80.0747	73167.9549	230625.7948	4098663.0834	1711.39	-1.0825	279.632	-1.1036	246.7886	-0.48773	1296.2108	-0.86095	1291.3098	495152.5312	517.8564	-1.3882	1035.4917	-0.69269	10667700	-0.22175	229.728	62.7828	62.1716	105.1634	102.8147	40172.4219	85.566	-0.45848	97.4172	2395100
011	2019-05-12t1326	1557685701.93	adult	137.7412	85.9173	-93.9196	1210.861	78.9046	75795.6816	238735.5899	4050233.1704	2005.75	-0.77294	288.021	-0.873	252.3596	-0.28966	1412.5613	-0.52879	1382.4504	559374.25	540.2681	-1.1703	1047.6097	-0.61317	11390700	0.07993	147.874	66.3355	65.7493	109.1361	106.7828	43217.8828	89.1214	0.018091	101.0691	2623440
011	2019-05-12t1726	1557700104.98	adult	141.742	89.9182	-89.9187	1145.8225	78.3141	72786.6245	229421.3007	3889878.8485	2226.06	-0.54324	294.844	-0.68873	250.1081	-0.32152	1356.3075	-0.66316	1298.8828	515396.8438	601.8625	-0.67186	977.508	-0.86824	11189900	-0.0041618	223.998	63.6957	63.117	108.3385	104.5717	41168.6328	86.9132	-0.44857	99.4505	2417380
011	2019-05-12t2126	1557714507.42	adult	145.7427	93.9189	-85.918	1193.4255	75.2849	76998.1375	242655.0034	4132505.9487	2140.71	-0.63291	290.615	-0.7555	247.47	-0.3721	1392.8035	-0.54764	1329.7086	559907	574.1115	-0.84596	997.6965	-0.76204	11663300	0.17742	202.458	64.7796	64.0814	111.0757	108.172	44652.4492	88.0426	-0.38494	102.2898	2599800
011	2019-05-13t0126	1557728904.69	adult	149.7419	97.9181	-81.9188	1258.9003	75.1418	77164.9853	243039.302	3998986.4619	2043.39	-0.73449	292.804	-0.6814	253.3117	-0.17996	1407.3853	-0.49072	1382.2642	567176.25	574.4133	-0.81191	1027.7597	-0.61464	11789500	0.21934	202.439	65.1936	64.4424	113.3392	110.3155	45675.7109	88.8595	-0.37198	103.2045	2624960
011	2019-05-13t0526	1557743305.56	adult	153.7422	101.9183	-77.9186	1205.1059	77.8216	77131.8985	242983.8958	4158740.9922	2063.1	-0.712	294.667	-0.61599	252.6145	-0.1769	1406.0305	-0.4745	1367.1859	566630.3125	571.567	-0.80225	1009.5485	-0.66153	11851200	0.23672	262.113	67.0797	66.1899	120.2142	114.8376	48446.3203	91.3832	-0.1192	107.2686	2697880
011	2019-05-13t0926	1557757705.34	adult	157.7421	105.9183	-73.9186	1159.6277	80.4545	77912.4223	245656.4517	4357415.9024	2039.58	-0.73143	290.381	-0.68245	244.5904	-0.38609	1360.5464	-0.57439	1336.291	552381.8125	590.0815	-0.63642	986.7557	-0.72436	11782500	0.20821	449.855	65.2972	64.3548	121.2293	116.1742	49219.1094	89.6719	-0.47148	107.502	2649500
011	2019-05-13t1321	1557771811.61	adult	161.6605	109.8367	-70.0002	1272.8056	76.3958	80361.8971	252996.5462	4306406.0103	2594.06	-0.14433	287.851	-0.70765	248.2159	-0.25769	1519.2838	-0.11269	1442.5607	636579.9375	537.5034	-0.9844	1030.5315	-0.51019	12056100	0.30976	211.553	66.2326	65.116	122.9658	119.9237	51522.6875	91.7267	-0.30104	109.8602	2774020
011	2019-05-13t1721	1557786211.37	adult	165.6605	113.8366	-66.0003	1213.5036	81.6158	78796.7795	248191.2302	4369698.6017	3107.96	0.4066	301.533	-0.37691	246.2406	-0.28796	1591.8464	0.125	1454.2966	654248.875	633.0801	-0.25197	1065.9526	-0.32122	12391800	0.43578	348.388	67.5519	66.2506	131.1497	126.8067	53902.5156	93.1852	-0.22563	115.8883	2776110
011	2019-05-13t2121	1557800610.59	adult	169.6603	117.8364	-62.0005	1213.4156	80.5398	80853.6693	254756.8107	4505653.0813	2684.02	-0.014033	304.836	-0.26375	243.8034	-0.32804	1651.614	0.33974	1571.7901	696981.125	637.2287	-0.17607	1082.4604	-0.20125	12840300	0.60512	237.633	67.7534	66.4423	128.3965	123.5101	54183.3125	93.6396	-0.2831	114.2936	2853910
011	2019-05-14t0121	1557815009.63	adult	173.66	121.8361	-58.0008	1260.9373	82.3629	83677.7025	263552.5366	4704398.6015	3024.79	0.37152	299.513	-0.33144	244.8843	-0.25983	1579.3484	0.19792	1479.629	688595.875	620.2028	-0.24867	1015.8218	-0.42535	13058500	0.69753	264.366	67.6966	66.2966	129.6933	123.9289	56546.2734	94.608	-0.28242	114.2236	2951500
011	2019-05-14t0521	1557829409.3	adult	177.6599	125.8361	-54.0009	1204.0124	81.493	78216.0163	246353.7295	4349154.2304	2446.97	-0.2012	299.531	-0.27608	245.2834	-0.20593	1516.1274	0.10018	1461.7308	618580	620.7416	-0.18533	1068.8458	-0.13288	12215500	0.42605	193.441	68.5166	67.1839	127.3086	123.4781	51941.8984	95.4163	-0.30653	114.502	2794250
011	2019-05-14t0921	1557843808.65	adult	181.6597	129.8359	-50.001	1156.7552	82.4947	78549.1542	247516.4513	4528183.9471	3055.16	0.48938	289.269	-0.43678	233.806	-0.50558	1541.9957	0.2492	1430.8351	632218.25	618.6768	-0.12593	997.9121	-0.36457	11834900	0.33231	296.63	69.0022	67.3273	136.1124	131.8485	55806.0703	97.2105	-0.23104	120.5663	2823090
011	2019-05-14t1321	1557858213.56	adult	185.6611	133.8372	-45.9997	1202.0799	80.8286	82744.6602	260764.4557	4767610.5717	2873.33	0.34837	286.261	-0.43476	234.0557	-0.4472	1465.84	0.10794	1352.0508	633242.875	588.4278	-0.28038	938.0604	-0.55398	12338400	0.55168	200.746	69.9559	68.0691	140.4432	135.9892	60671.4805	99.0667	-0.15855	124.169	3015240
011	2019-05-14t1721	1557872611.98	adult	189.6606	137.8368	-42.0001	1227.6736	82.2353	83049.6086	261658.386	4758491.1742	2451.74	-0.055382	284.174	-0.41301	235.4673	-0.35105	1440.4314	0.11917	1374.4418	623706.8125	580.8663	-0.26268	927.8572	-0.52413	12297400	0.58044	279.892	69.2197	67.2242	140.6117	135.77	60884.8672	99.5494	-0.23121	125.0235	2995410
011	2019-05-14t2121	1557887011.48	adult	193.6605	141.8367	-38.0002	1304.568	80.4295	86854.5025	273553.5328	4921939.4905	2420.51	-0.029118	279.514	-0.43938	232.0019	-0.40155	1342.8433	-0.078539	1295.41	608308	569.2216	-0.26405	905.953	-0.53615	12650000	0.76238	183.971	70.4006	68.2799	137.119	133.9212	62114.9297	101.5868	-0.15202	125.9169	3186120
011	2019-05-15t0121	1557901409.65	adult	197.66	145.8361	-34.0008	1279.141	79.8662	83268.7915	262187.0619	4684452.8889	2025.3	-0.41151	282.056	-0.29719	237.501	-0.15986	1249.2026	-0.27875	1192.6105	542153.9375	576.3783	-0.11465	919.4239	-0.38292	12236700	0.66893	420.978	71.3945	68.8302	144.2054	139.8339	62585.1641	105.8406	0.12667	131.1685	3097380
011	2019-05-15t0521	1557915809.86	adult	201.66	149.8362	-30.0007	1299.551	81.1296	85993.1934	270765.854	4860726.045	1735.64	-0.6785	274.605	-0.38921	236.3196	-0.12982	1172.2469	-0.42675	1159.5731	526338.875	545.5413	-0.27437	845.0504	-0.65022	12310800	0.75731	392.387	71.475	68.8182	145.5401	141.677	65347.4922	106.9562	0.10509	132.8816	3204300
011	2019-05-15t0921	1557930210.21	adult	205.6601	153.8363	-26.0006	1195.7774	82.0888	82143.4784	258848.6367	4753458.1982	1782.61	-0.5704	279.434	-0.17516	238.2727	0.0073651	1232.7412	-0.13138	1195.4422	527613.25	545.8724	-0.17132	963.4498	0.049588	11954700	0.68944	261.429	72.2336	69.1896	152.1171	148.8309	65106.1055	110.3848	0.28114	138.6657	3090300
011	2019-05-15t1321	1557944611.45	adult	209.6605	157.8366	-22.0003	1293.7777	84.1287	88618.8725	279106.0929	5217714.6	1731.57	-0.56809	268.745	-0.3516	228.207	-0.26948	1096.912	-0.48019	1048.1848	506773.3438	535.4617	-0.15546	865.0278	-0.34472	12401800	0.91303	261.26	73.4738	70.0692	160.0967	155.6146	73964.6719	112.9309	0.37421	144.2196	3390600
011	2019-05-15t1721	1557959011.79	adult	213.6606	161.8367	-18.0002	1309.9381	82.876	88880.9675	279905.0803	5181377.0471	1470.77	-0.81483	259.593	-0.4953	225.6284	-0.28935	962.3323	-0.84102	924.691	445559.875	492.7248	-0.44092	756.2891	-0.81301	12019400	0.8413	231.919	73.5862	70.1084	160.2493	156.2554	74195.4375	114.3395	0.37691	146.2869	3407110
011	2019-05-15t2121	1557973409.99	adult	217.6601	165.8362	-14.0007	1233.5124	81.2313	79561.6152	250520.0115	4484998.0375	1442.11	-0.79165	271.617	-0.076009	245.5317	0.48965	923.1714	-0.88375	860.8133	383116.125	496.8274	-0.29777	733.1659	-0.83799	11269900	0.63814	345.452	80.712	76.9053	171.6343	168.1928	71228.2188	124.2903	1.0091	156.5511	3348900
011	2019-05-16t0121	1557987809.58	adult	221.66	169.8361	-10.0008	1208.0036	81.004	77453.5178	244005.4763	4276627.1143	1317.32	-0.88693	259.212	-0.31191	236.363	0.23775	826.5023	-1.1367	760.2916	333906.9062	457.5041	-0.57185	661.0437	-1.1371	10471100	0.41644	389.478	84.1898	80.2008	176.6063	172.6157	71348.9375	129.6342	1.2765	161.902	3400930
011	2019-05-16t0521	1558002209.62	adult	225.66	173.8361	-6.0008	1086.9484	86.6981	71538.7499	225561.1137	4049165.8134	1316.32	-0.83177	271.362	0.1245	241.2428	0.48865	877.3196	-0.86388	822.5096	327240.2188	510.5232	0.059554	723.9652	-0.68662	10119600	0.3538	267.475	86.8945	81.9767	188.3402	186.1851	70250.8906	137.2716	1.6906	174.0997	3240470
011	2019-05-16t0921	1558016613.13	adult	229.661	177.8371	-1.9998	1103.2892	83.4494	71750.1411	226120.6656	4009622.9467	1258.53	-0.85003	265.394	0.057188	240.1782	0.52036	864.4452	-0.82145	819.1077	324166.9375	477.4869	-0.16371	700.4429	-0.72128	9926530	0.34483	349.05	87.77	82.915	191.7364	187.6232	71901.1406	137.8383	1.6186	175.6191	3282860
011	2019-05-16t1321	1558031011.59	dead	233.6605	181.8367	1.9998	1134.3478	80.8038	74964.3672	236238.7867	4188865.7399	1248.43	-0.80926	252.573	-0.21073	228.1898	0.14863	855.6697	-0.76578	819.9645	334566.875	448.4352	-0.35939	708.6745	-0.57487	9864740	0.38003	231.096	87.1683	82.7202	188.2389	184.0417	73601.3984	136.1651	1.4079	172.9076	3404530
012	2019-05-06t1352	1557168908.27	egg	-1.9093	-53.6408	-233.4744	165.7477	26.775	2996.8956	9527.9862	50504.5898	58.8838	1689.912	0.44142	-0.50465	0	-0.58623	38.4642	-0.16844	37.8081	653.8908	0	-0.29256	27.3845	0.067275	720.844	5.6962	84.2826	0.69316	0	59.9214	57.5725	1018.6645	0	-0.79489	43.2633	1131.93
012	2019-05-06t1741	1557182654.98	larva	1.9093	-49.8222	-229.6559	171.1212	28.4214	3207.3487	10199.4504	56392.067	0	0.49548	0	-0.70487	0	-0.75872					0	-0.52474	0	-0.35835	0	1.8259	0	0	0				0	-0.91695	0	0
012	2019-05-06t2141	1557197021.23	larva	5.8999	-45.8316	-225.6653	150.9337	26.7035	2590.2845	8255.2124	42256.1384	0	-0.56094	0	-0.9248	0	-0.9522					0	-0.78055	0	-0.67087	0	0.58455	0	0	0				0	-1.0534	0	0
012	2019-05-07t0141	1557211425.22	larva	9.901	-41.8305	-221.6641	279.2294	38.4007	8045.2946	25481.395	204594.5924	522.156	1.2263	214.185	1.2191	215.9729	1.3817	456.5865	0.71739	452.7037	20089.8047	319.1969	0.8909	428.2999	1.1012	923138	0.90291	105.333	57.5521	57.079	89.9709	88.826	3958.7212	77.4801	0.72181	85.558	248050
012	2019-05-07t0541	1557225824.32	larva	13.9007	-37.8308	-217.6644	255.943	32.9108	6145.4602	19454.001	131797.5751	627.401	0.9325	208.226	1.0009	199.1195	1.0662	490.2005	0.53928	469.5743	16666.8164	333.6966	0.75352	431.7221	0.80829	690895	-0.022774	132.709	59.7511	59.3512	93.915	90.5674	3193.1113	78.9912	0.702	87.971	198254
012	2019-05-07t0941	1557240226.71	larva	17.9014	-33.8301	-213.6637	469.5225	43.3948	15475.0865	48903.4522	431170.3502	492.696	0.04337	196.119	0.68767	191.4836	0.84029	436.7155	0.0076159	431.3023	36247.3828	333.3069	0.5116	400.0796	0.33843	1615230	0.29242	105.82	55.7635	55.6473	89.1454	87.8336	7399.0718	75.1097	0.53466	84.1161	459268
012	2019-05-07t1341	1557254657.4	larva	21.9099	-29.8216	-209.6552	397.4157	46.598	14787.9	46892.2539	465644.1046	587.736	-0.048268	210.568	0.6842	187.0699	0.63526	502.4564	-0.026419	498.756	39694.0547	367.5268	0.4846	470.6503	0.36916	1650010	-0.18697	100.759	58.117	57.9722	90.6427	89.834	7160.77	77.5036	0.53402	86.4781	455405
012	2019-05-07t1741	1557269027.22	larva	25.9016	-25.83	-205.6636	595.1737	49.4856	21713.5583	68496.5595	672088.5599	726.171	-0.020384	208.2	0.45346	190.4266	0.52072	485.7058	-0.38703	470.479	56341.875	356.9208	0.14884	443.6243	-0.084566	2395130	-0.05368	110.598	60.6574	60.4722	94.0494	92.0127	10909.7324	80.0269	0.54084	88.6557	697802
012	2019-05-07t2141	1557283426.45	larva	29.9013	-21.8302	-201.6638	666.376	43.3616	24189.5665	76311.9739	716919.5254	699.948	-0.35938	195.849	0.049599	173.795	0.083474	507.097	-0.58806	490.9855	65415.5078	361.1272	-0.10465	459.1935	-0.3302	2512350	-0.38999	116.4	63.1081	62.9507	97.5937	95.761	12589.5879	83.6332	0.58896	92.7327	809551
012	2019-05-08t0141	1557297841.42	larva	33.9055	-17.826	-197.6596	812.1231	53.2263	33143.4303	104501.2888	1143836.3167	803.85	-0.38769	235.636	0.40004	204.4023	0.36745	672.7883	-0.22456	661.3142	118410.7422	478.7351	0.45937	618.6261	0.14518	4127170	0.31629	148.573	62.9257	62.63	97.5832	95.7753	17174.6445	82.9992	0.49299	92.2522	1102140
012	2019-05-08t0541	1557312225.64	larva	37.9011	-13.8304	-193.664	772.6463	48.0676	30462.4673	96057.4248	986317.6974	1187.46	0.12621	262.463	0.59332	214.5149	0.33301	894.1207	0.34264	866.62	144847.5469	574.9166	0.90309	763.8917	0.55464	4232220	-0.01359	235.495	63.012	62.7854	97.7351	95.1246	15833.0928	82.9292	0.40647	92.1414	1016070
012	2019-05-08t0941	1557326631.09	larva	41.9026	-9.8289	-189.6625	903.2699	56.1025	38237.5175	120406.1566	1379700.0471	1209.7	-0.076786	221.485	-0.43462	197.2551	-0.253	894.3381	0.060548	881.2009	180656.2969	425.5647	-0.57031	708.1597	-0.053175	4463150	-0.23817	112.462	58.0417	57.879	91.1324	89.0226	18408.7422	77.1995	0.031797	85.8444	1169600
012	2019-05-08t1341	1557341007.56	larva	45.8961	-5.8354	-185.669	504.7706	65.1419	25538.6633	81350.6442	1074520.2689	802.611	-1.0073	240.28	-0.44018	217.5251	-0.11126	665.0359	-1.0591	652.8618	89779.8438	468.4303	-0.5649	601.4097	-0.92066	3223840	-1.3002	255.37	60.324	60.0819	97.1123	94.3647	13110.1641	81.4048	0.13846	91.0564	809368
012	2019-05-08t1731	1557354824.26	larva	49.7341	-1.9974	-181.8311	924.8259	57.4544	42142.6737	132753.7516	1611766.2149	1452.24	-0.10601	254.735	-0.43888	232.4837	0.019904	1075.451	0.17398	1065.6523	238750.125	482.0661	-0.73822	857.4602	0.076843	5648490	-0.28567	120.162	58.6547	58.399	94.7035	92.8867	21024.1836	79.5897	-0.035912	89.4687	1300610
012	2019-05-08t2131	1557369205.89	adult	53.729	1.9974	-177.8362	991.809	65.8851	54017.6966	170562.4528	2401667.8889	1459.59	-0.30163	249.372	-0.89647	225.2532	-0.41461	1071.015	-0.10995	1049.6696	303097.25	495.0588	-0.90701	843.7079	-0.28485	7052240	0.094165	131.182	60.1244	59.8646	96.8105	95.1055	27397.3789	81.5949	0.10432	91.2253	1700320
012	2019-05-09t0131	1557383602.2	adult	57.7279	5.9964	-173.8372	984.3719	64.5899	49212.5272	155042.711	2077455.0515	1705.43	-0.11886	329.777	0.81605	272.2441	0.6787	1329.2896	0.49598	1314.4316	344286	733.2214	0.81963	1138.7871	0.89908	8516830	0.48427	407.935	59.1183	58.7999	94.8299	91.4048	24560.9531	79.4665	-0.15576	88.2004	1526790
012	2019-05-09t0531	1557398006.04	adult	61.729	9.9975	-169.8361	1077.0369	58.3286	50976.2682	160444.295	2061316.362	2407.15	0.71659	358.761	1.3015	279.9667	0.69722	1598.0531	1.1337	1560.4714	428278.2188	854.9164	1.5886	1314.4714	1.4871	9607970	0.68333	340.198	58.0044	57.6982	91.9033	89.735	24630.084	77.4208	-0.52119	86.1417	1553420
012	2019-05-09t0931	1557412407.03	adult	65.7293	13.9978	-165.8359	1111.5928	64.5499	57086.7944	179694.4664	2510623.1627	2743.18	0.992	359.483	1.0747	314.7486	1.5033	1751.668	1.3856	1715.7742	525500.375	761.2529	0.60312	1259.4563	0.96638	10759300	0.92395	276.616	60.0373	59.7484	96.9385	94.3838	29081.5645	80.912	0.00024732	90.6732	1796920
012	2019-05-09t1331	1557426807.52	adult	69.7294	17.9979	-161.8357	1064.0124	66.6084	57807.8207	182078.5679	2647236.2799	2550.61	0.54611	389.392	1.6182	313.8548	1.2946	1644.5535	0.81351	1532.5514	498299.7188	890.1454	1.4747	1311.9022	0.99589	11779100	1.1223	236.658	61.3105	61.009	95.4752	93.404	28928.9727	80.9163	-0.021963	89.8082	1854640
012	2019-05-09t1731	1557441211.58	adult	73.7305	21.999	-157.8346	1075.2462	70.4795	61850.4563	194837.5473	3011374.1807	2548.48	0.39282	400.607	1.7159	338.7322	1.8494	1737.1354	0.91523	1703.9492	562831.875	913.0791	1.5116	1357.0751	1.0198	12947600	1.4167	188.409	62.1668	61.8046	96.2677	94.4611	31190.748	82.2361	0.25499	91.5121	2009230
012	2019-05-09t2131	1557455607.25	adult	77.7293	25.9978	-153.8358	1167.8481	72.9992	68757.8795	216555.244	3407762.1744	2228.83	-0.14288	369.287	0.77629	306.8276	0.82895	1567.343	0.22551	1516.2786	564243.5	847.5407	0.86429	1280.1844	0.50127	13265500	1.3541	258.19	62.8955	62.6605	99.5607	97.1129	35841.8438	83.6017	0.55344	93.2338	2259330
012	2019-05-10t0131	1557470010.63	adult	81.7303	29.9988	-149.8349	1159.1519	72.4395	67529.2032	212662.4448	3372490.7005	2999.23	0.72663	373.401	0.77121	322.1335	1.1749	1888.943	1.0821	1820.3751	666796.875	792.2209	0.33464	1337.6065	0.64436	13175100	1.1475	261.92	62.2265	61.9227	97.1866	95.4037	34306.8672	82.3545	0.1815	91.6568	2195600
012	2019-05-10t0531	1557484410.87	adult	85.7303	33.9988	-145.8348	1246.4256	68.9038	71287.9456	224668.2899	3387937.6132	2736.02	0.30968	360.076	0.3685	311.3918	0.82393	1789.3333	0.6704	1695.3944	667421.3125	757.5872	0.0047411	1345.7532	0.58558	13428300	1.1372	323.94	62.8925	62.6248	99.5458	96.7739	37130.5742	83.4117	0.35681	93.0456	2345450
012	2019-05-10t0931	1557498814.23	adult	89.7313	37.9998	-141.8339	1202.1266	72.8204	70770.328	222947.0754	3514670.5715	2956.92	0.50375	361.582	0.36953	310.8873	0.78987	1926.3973	0.99375	1849.6024	712767	763.8831	0.035386	1397.4645	0.74994	13363400	1.021	223.029	59.0855	58.8116	93.7146	91.9228	34674.3867	78.6765	-0.82603	87.565	2183680
012	2019-05-10t1331	1557513250.12	adult	93.7412	42.0097	-137.8239	1131.0652	73.7691	70504.1415	222151.0912	3681753.4967	2065.68	-0.60215	354.445	0.18755	298.8453	0.46416	1496.9696	-0.32928	1457.7521	550884.8125	761.4329	0.020061	1195.3744	-0.20275	13035800	0.81819	176.046	57.0526	56.6726	95.4462	92.184	35124.2188	77.169	-1.2223	87.6086	2098280
012	2019-05-10t1726	1557527311.57	adult	97.6472	45.9157	-133.9179	1224.1777	75.4522	74505.5676	234644.2666	3866795.6243	2598.77	-0.016808	357.614	0.28174	311.3729	0.84245	1758.6909	0.39324	1685.9716	684130.75	748.9854	-0.056967	1285.2631	0.17519	13909100	1.1852	268.969	59.5596	59.2793	94.1158	91.9042	36611.0312	79.4112	-0.79681	88.5543	2316510
012	2019-05-10t2126	1557541699.24	adult	101.6438	49.9123	-129.9214	1290.9336	73.9701	77422.0389	243711.4765	3985856.6968	2360.93	-0.32057	343.801	-0.022973	286.9051	0.20641	1644.983	0.037237	1609.475	666218.125	733.8102	-0.14243	1223.7812	-0.10491	13905700	1.1732	335.456	60.5822	60.314	95.7837	92.8826	38792.3906	80.1895	-0.71522	89.1486	2450370
012	2019-05-11t0126	1557556101.29	adult	105.6444	53.9128	-125.9208	1219.3575	77.6297	78213.126	246411.0976	4219936.5956	2154.8	-0.57483	315.883	-0.65922	278.1704	0.015381	1362.7084	-0.77644	1316.1008	555985	633.5939	-0.91	1057.2198	-0.82163	12880700	0.7056	261.874	57.5895	57.2879	93.1585	91.222	38008.6758	77.8239	-1.2977	87.3867	2348330
012	2019-05-11t0526	1557570501.23	adult	109.6443	57.9128	-121.9208	1182.5367	74.9373	74017.4026	233208.3617	3892453.8394	2043.45	-0.71279	319.505	-0.51848	278.4866	0.0848	1463.4286	-0.4943	1446.9662	566346.875	637.1724	-0.82482	1145.8387	-0.42384	12333900	0.46142	217.984	63.4443	62.9189	109.7486	103.3211	42362.9766	85.7512	0.22423	97.0838	2449140
012	2019-05-11t0926	1557584902.79	adult	113.6448	61.9133	-117.9204	1101.4585	75.315	69985.306	220682.3477	3687725.1764	3081.42	0.41959	306.665	-0.77074	242.0107	-0.89835	1822.0308	0.50129	1730.6604	666863.25	664.8652	-0.54077	1228.6948	-0.053348	11197000	-0.047182	252.862	65.1754	64.5117	105.647	103.168	38666.8125	86.8231	0.31967	98.53	2379690
012	2019-05-11t1326	1557599301.5	adult	117.6444	65.9129	-113.9207	1236.5629	75.9689	74700.2812	235168.9622	3891345.8698	2808.49	0.10551	306.655	-0.7087	252.7071	-0.53014	1733.0328	0.25917	1629.1157	675882.8125	626.2657	-0.78771	1149.569	-0.3589	11958300	0.30944	175.667	61.5547	61.1684	98.4274	97.0546	38386.6797	82.1623	-0.6972	92.2743	2400390
012	2019-05-11t1726	1557613705.23	adult	121.6454	69.9139	-109.9197	1183.8283	76.8074	71871.1331	226360.467	3728679.5543	2219.71	-0.5391	299.215	-0.82175	257.1801	-0.34051	1453.8372	-0.49112	1437.798	546642.75	593.9979	-0.9785	1042.7743	-0.76693	11227200	-0.007407	292.45	60.7382	60.2928	98.8833	96.0815	37180.1094	81.6028	-0.88524	92.079	2279020
012	2019-05-11t2126	1557628104.72	adult	125.6453	73.9138	-105.9198	1228.4407	76.4583	75621.6345	238085.7986	4001887.0031	2023.2	-0.75148	292.098	-0.9255	245.1645	-0.62828	1332.6388	-0.80209	1305.8478	526392.3125	600.0274	-0.86889	1017.3551	-0.83418	11532000	0.13676	212.116	63.486	63.0763	102.2536	99.6723	40390.1914	84.2763	-0.48449	95.4342	2506430
012	2019-05-12t0126	1557642503.89	adult	129.6451	77.9136	-101.9201	1126.0371	77.1326	69851.4523	220080.2523	3716954.9274	2390.01	-0.36356	282.72	-1.0818	234.8917	-0.86891	1375.7096	-0.66618	1286.3982	502134	592.1242	-0.87293	1029.4193	-0.74919	10303700	-0.38451	132.525	62.1102	61.77	99.0671	97.561	36159.4844	83.1065	-0.77845	93.0869	2263610
012	2019-05-12t0526	1557656908.24	adult	133.6463	81.9148	-97.9189	1185.607	79.31	77012.0872	242622.9393	4223795.752	2315.43	-0.44561	273.679	-1.2388	228.3491	-1.0146	1427.5358	-0.50712	1366.0464	573869.375	542.607	-1.2022	983.4378	-0.90364	10988200	-0.088096	176.268	63.9197	63.212	111.4999	107.0547	44822.9453	85.1942	-0.51838	98.9179	2566370
012	2019-05-12t0926	1557671303.35	adult	137.6449	85.9134	-93.9202	1224.1907	76.3847	76850.749	242019.0726	4122991.122	1964.55	-0.81619	267.581	-1.3283	222.0236	-1.1543	1394.2937	-0.5785	1375.8549	559111.75	534.7848	-1.2128	1038.0198	-0.65264	10725700	-0.19212	174.238	65.9509	65.5076	106.1837	102.7866	42579.6797	87.4237	-0.25528	98.2657	2643580
012	2019-05-12t1326	1557685706.52	adult	141.6458	89.9143	-89.9193	1153.4639	78.6118	74986.2543	236265.5282	4117366.3282	1749.63	-1.0422	255.668	-1.5521	203.5048	-1.6491	1241.9493	-0.97226	1209.5132	485602.1875	537.7441	-1.149	932.9065	-1.0486	9993280	-0.48274	237.177	66.0856	65.6372	106.3797	102.683	41594.4609	87.3082	-0.38327	97.8962	2583090
012	2019-05-12t1726	1557700109.61	adult	145.6467	93.9151	-85.9185	1164.9597	79.223	73269.6325	230828.7782	3933435.478	1760.82	-1.0297	247.949	-1.6907	206.2204	-1.5515	1200.4637	-1.0677	1191.6555	459777.5938	487.3552	-1.4868	892.6343	-1.1874	9474360	-0.67951	195.696	68.2544	67.7366	109.6045	106.2461	41978.5234	90.3831	-0.02354	101.3935	2608070
012	2019-05-12t2126	1557714512.08	adult	149.6473	97.9158	-81.9178	1136.0982	76.9892	70370.4284	221672.2181	3767968.5191	2052.98	-0.72442	249.1	-1.634	199.098	-1.7343	1355.5066	-0.63151	1303.2589	498826.4375	500.1271	-1.357	961.752	-0.8827	9147470	-0.7946	262.251	66.9654	66.3346	110.8757	105.8465	40802.25	88.49	-0.42446	100.1822	2459100
012	2019-05-13t0126	1557728909.36	adult	153.6466	101.9151	-77.9185	1099.7012	74.5584	67130.848	211469.2295	3513710.8292	1311.31	-1.4954	265.293	-1.2538	239.8132	-0.54578	829.2906	-2.0389	804.4808	291081	463.0126	-1.5941	683.9698	-1.9861	9303810	-0.72257	138.877	66.0222	65.6682	104.344	102.0755	36624.7383	87.0209	-0.7411	97.4945	2315400
012	2019-05-13t0526	1557743310.19	adult	157.6468	105.9153	-73.9183	1081.8369	77.4581	66826.6997	210531.6206	3550294.5496	2002.12	-0.77047	276.447	-0.98448	241.2557	-0.48296	1200.0206	-1.0116	1130.9598	418807.1875	530.0671	-1.0729	910.7692	-1.0355	9642200	-0.58358	199.26	68.0437	67.4509	112.5272	109.5086	39271.9844	90.7457	-0.32159	103.5787	2373300
012	2019-05-13t0926	1557757709.96	adult	161.6468	109.9152	-69.9184	1100.6192	79.6288	71049.7427	223896.0877	3904490.1542	1584.09	-1.1967	254.764	-1.4228	222.6274	-1.0016	1137.8654	-1.1546	1117.4602	422148.0625	464.9311	-1.511	891.0015	-1.0841	9437730	-0.64347	291.774	70.5185	69.617	136.9735	131.4066	50817.1797	94.2353	0.029887	114.463	2612360
012	2019-05-13t1321	1557771816.52	adult	165.5652	113.8337	-65.9999	1181.9344	75.7647	72522.4116	228415.9483	3818253.8819	1832.28	-0.9243	271.248	-1.0327	226.9373	-0.8533	1222.5713	-0.89094	1188.1781	463354.5312	535.4095	-0.96272	926.7773	-0.89945	10270500	-0.32581	318.024	69.7773	69.0023	120.6142	115.1063	45712.7773	92.9565	-0.25181	106.6796	2642050
012	2019-05-13t1721	1557786216.11	adult	169.5651	117.8336	-62	1187.662	76.2019	72184.3952	227309.8243	3785783.5855	1829.68	-0.90761	275.649	-0.89811	229.4327	-0.75257	1280.8251	-0.68955	1264.9301	482871.0625	532.3812	-0.94306	964.4984	-0.69717	10390300	-0.26413	398.719	70.5048	69.6966	121.2314	115.5544	45704.2266	94.0562	-0.22978	108.0252	2657610
012	2019-05-13t2121	1557800615.41	adult	173.5649	121.8334	-58.0002	1153.8964	74.5026	70414.4763	221806.3894	3662807.343	1799.95	-0.91395	276.813	-0.82872	241.0539	-0.37494	1218.6041	-0.81556	1190.9122	448446.3125	520.2697	-0.98662	934.6625	-0.77194	10176800	-0.31574	218.385	66.0505	65.2465	117.9107	112.5569	43391.1523	90.1396	-0.80304	104.8644	2428280
012	2019-05-14t0121	1557815014.26	adult	177.5646	125.8331	-54.0005	1179.9567	78.1553	74453.0647	234578.7266	3984391.2141	1763.91	-0.92175	275.06	-0.81804	230.6113	-0.65033	1242.9453	-0.68129	1212.1562	483505.75	532.7422	-0.84398	947.2452	-0.66068	10686100	-0.1087	206.775	69.9703	69.0084	122.5209	118.1472	47660.6172	94.2566	-0.43514	109.7306	2718350
012	2019-05-14t0521	1557829414.12	adult	181.5646	129.8331	-50.0006	1194.5895	77.4183	74040.7797	233206.9011	3920258.2296	1719.96	-0.92962	280.395	-0.63807	228.1398	-0.68131	1217.8835	-0.69272	1177.0377	471320.9375	567.3007	-0.51929	988.3557	-0.40883	10833100	-0.018396	277.742	67.3444	66.4341	122.2814	115.1602	47322.8984	90.9845	-0.90913	107.1649	2601850
012	2019-05-14t0921	1557843813.31	adult	185.5644	133.8328	-46.0008	1169.3228	78.4346	72204.1766	227347.5368	3888847.6036	1616.37	-0.9994	284.671	-0.47286	244.6276	-0.11653	1121.9008	-0.90924	1107.7166	422956.5625	564.0676	-0.47178	892.9159	-0.7599	10727800	-0.011758	198.93	68.4152	67.1414	126.0217	121.4356	47510.1953	94.5143	-0.63482	112.4523	2578230
012	2019-05-14t1321	1557858218.39	adult	189.5658	137.8343	-41.9994	1158.9746	77.946	72278.5367	227673.5438	3865663.0046	1483.26	-1.1038	284.869	-0.39858	238.0537	-0.26954	1084.6028	-0.9535	1058.6034	409979.875	583.1392	-0.2466	867.8062	-0.80402	10743600	0.036143	311.098	69.4505	67.9425	130.8282	125.0813	49453.0781	96.6409	-0.52276	116.556	2619260
012	2019-05-14t1721	1557872616.77	adult	193.5653	141.8338	-37.9998	1163.4405	78.2028	74143.805	233708.4232	3978147.4684	1340.66	-1.2143	274.137	-0.56987	241.449	-0.094427	1018.2907	-1.0796	1008.1475	394078.5	517.1373	-0.69126	833.597	-0.8814	10602300	0.041698	191.598	73.7202	72.1418	133.4505	130.2062	51645.332	102.9833	-0.014997	122.3467	2851130
012	2019-05-14t2121	1557887016.3	adult	197.5652	145.8337	-34	1101.8132	73.8088	68480.2657	215843.2517	3558037.0742	1973.2	-0.47069	281.035	-0.32427	237.6236	-0.15739	1234.1749	-0.32829	1151.6469	441834.625	525.5043	-0.54275	918.4162	-0.39016	10049800	-0.1032	192.135	74.6673	72.6264	141.9108	139.0215	50804.0781	106.4066	0.18171	129.5107	2670100
012	2019-05-15t0121	1557901414.36	adult	201.5646	149.8331	-30.0005	1113.2532	78.6188	70358.1396	221676.7064	3800398.3392	1837.28	-0.56522	285.979	-0.10756	241.6247	0.048274	1186.894	-0.3819	1154.2937	435590.0938	554.3336	-0.20127	912.6642	-0.31603	10494900	0.11287	369.466	74.8005	72.7538	139.0115	135.866	51017.2266	106.026	0.026749	127.7452	2745030
012	2019-05-15t0521	1557915814.58	adult	205.5647	153.8332	-26.0004	1188.469	76.6297	72076.7369	227052.8055	3719363.8925	1426.38	-0.97958	278.028	-0.21335	246.4046	0.28611	988.3225	-0.93904	945.8918	372597.5938	506.8331	-0.51828	827.1287	-0.64854	10467700	0.15966	413.039	71.8043	69.7828	135.9917	131.71	51268.8516	103.9191	-0.25549	124.0662	2703430
012	2019-05-15t0921	1557930214.97	adult	209.5648	157.8333	-22.0003	1123.1523	81.2539	72180.0796	227389.2166	3973390.5966	1697.58	-0.60915	271.77	-0.27526	232.4423	-0.12326	1067.8806	-0.58034	1021.0069	402591	509.4249	-0.39374	824.1933	-0.56021	10227500	0.13699	192.255	73.2383	70.3668	146.4064	144.0762	55195.207	109.7892	0.12715	134.4166	2756180
012	2019-05-15t1321	1557944616.33	adult	213.5652	161.8337	-17.9999	1138.5542	79.4596	69679.3834	219498.1776	3683901.0734	2256.01	0.11432	265.311	-0.34623	228.9188	-0.17492	1305.8358	0.33768	1243.6464	475324.25	506.8989	-0.3119	914.5363	0.026623	9647250	-0.0064032	282.9	76.1983	72.5223	158.6451	154.9888	57746.8047	116.4554	0.54036	144.6626	2770720
012	2019-05-15t1721	1557959016.52	adult	217.5652	165.8337	-13.9999	1151.767	77.1204	70909.3248	223310.0631	3778792.7266	1731.09	-0.44436	247.57	-0.72497	219.9145	-0.42409	1103.2457	-0.25277	1052.5398	409304.1875	437.4227	-0.86438	859.5041	-0.1549	9160850	-0.11634	227.555	77.605	73.6888	163.0703	159.5321	60499.0625	119.6085	0.66884	149.2026	2871620
012	2019-05-15t2121	1557973414.84	adult	221.5648	169.8333	-10.0004	1138.6848	78.0336	71779.1142	226153.137	3828702.2348	1881.56	-0.19476	246.879	-0.6512	222.8468	-0.24951	1053.1366	-0.32655	947.4481	394926.2188	425.1899	-0.88865	761.4775	-0.5832	9247360	-0.022501	227.49	79.0631	75.0439	165.7108	162.7171	62141.543	121.8835	0.72953	152.4445	2961470
012	2019-05-16t0121	1557987814.24	adult	225.5646	173.8331	-6.0005	1102.6539	76.8088	69994.0762	220567.7079	3759393.3318	1874.53	-0.13377	240.288	-0.7399	218.0206	-0.35399	1028.9178	-0.31246	949.9525	376583.9375	410.8814	-0.93615	749.0551	-0.54725	8771250	-0.13034	228.84	79.5859	75.2689	169.4102	166.6551	62004.1406	123.5169	0.7458	155.1211	2905120
012	2019-05-16t0521	1558002214.28	adult	229.5646	177.8331	-2.0005	1090.5475	76.1442	68940.0564	217220.0164	3696645.6785	1842.75	-0.10539	242.207	-0.59611	220.1282	-0.21133	1090.4119	0.01741	1049.1783	392548.25	406.2059	-0.89168	781.7328	-0.25573	8706380	-0.094006	215.563	81.2263	76.8265	172.7526	169.0021	62190.9492	126.3315	0.84712	158.5767	2919760
012	2019-05-16t0921	1558016617.99	dead	233.5657	181.8341	2.0005	1078.36	77.0074	68048.1897	214470.2036	3638482.9839	1820.17	-0.066681	240.477	-0.55612	218.2577	-0.21615	1076.5781	0.070498	1007.007	383261.8125	401.0896	-0.85335	757.1638	-0.29292	8537890	-0.097967	221.459	82.2196	77.8082	173.3315	170.3518	61532.6953	127.4054	0.83268	158.5628	2919130
013	2019-05-06t1352	1557168912.66	egg	-1.9093	-53.6408	-193.475	164.5925	23.2024	2622.5297	8317.1652	38453.0024	0	1198.6716	0	-0.509	0	-0.58623					0	-0.29255	0	-0.063788	0	5.6935	0	0	0				0	-0.79489	0	0
013	2019-05-06t1741	1557182659.54	larva	1.9093	-49.8223	-189.6564	150.6381	50.1868	4044.1074	14001.9072	114040.9784	0	0.49545	0	-0.70487	0	-0.75872					0	-0.52474	0	-0.35835	0	1.8259	0	0	0				0	-0.91695	0	0
013	2019-05-06t2141	1557197025.79	larva	5.8999	-45.8316	-185.6658	156.3324	23.231	2495.5847	7925.307	36717.136	0	-0.56094	0	-0.9248	0	-0.9522					0	-0.78055	0	-0.67087	0	0.58455	0	0	0				0	-1.0534	0	0
013	2019-05-07t0141	1557211429.71	larva	9.901	-41.8306	-181.6647	235.2488	40.929	7182.5685	22853.1098	194932.8073	442.601	0.89938	192.642	0.9795	187.5426	1.0469	375.894	0.37394	366.251	14659.8682	281.3824	0.6608	351.1224	0.72469	739938	0.69068	280.761	60.6868	60.4915	98.0133	92.4763	3822.5203	79.8217	0.77993	89.7581	233098
013	2019-05-07t0541	1557225828.91	larva	13.9008	-37.8308	-177.6649	225.1412	38.4308	6305.8517	20138.5722	152120.5485	343.408	-0.023287	193.889	0.83394	190.6822	0.96205	313.6239	-0.19885	310.0865	10663.2119	266.2988	0.33117	299.1574	0.158	656316	-0.057626	100.969	59.6564	59.4382	91.3499	90.1062	3105.8979	79.4282	0.71342	87.4528	201937
013	2019-05-07t0941	1557240231.32	larva	17.9014	-33.8301	-173.6642	334.2109	46.3037	11607.6723	36805.0446	352828.0862	299.335	-0.51999	162.121	0.27217	159.9498	0.43141	260.3612	-0.71692	256.125	16142.3955	225.2019	-0.18653	248.9847	-0.40652	998506	-0.26425	107.471	54.2298	53.9239	87.4437	85.7068	5421.5107	72.9812	0.47584	82.7374	334001
013	2019-05-07t1341	1557254662	larva	21.91	-29.8216	-169.6557	416.4493	46.0113	15469.2956	48974.508	491804.6906	493.32	-0.29393	183.738	0.33873	175.6932	0.47966	415.2096	-0.37906	411.9382	34047.1836	274.8087	-0.13302	374.6128	-0.10666	1505370	-0.30615	298.09	59.1129	58.8928	93.4021	90.0487	7658.9741	78.247	0.55586	86.6948	484312
013	2019-05-07t1741	1557269031.8	larva	25.9016	-25.83	-165.6641	469.9611	54.6934	19863.0827	62887.9182	721088.5506	587.487	-0.34937	175.243	0.0044382	161.6643	0.1039	481.7685	-0.40271	473.4944	50585.6953	321.4127	-0.095388	444.6084	-0.079669	1836720	-0.47961	150.058	55.4107	55.1289	88.6235	86.423	9305.4658	74.7992	0.37639	83.6843	580759
013	2019-05-07t2141	1557283431.07	larva	29.9014	-21.8302	-161.6643	558.797	47.584	21118.8218	66693.4252	665014.0297	534.327	-0.72262	192.57	0.0020326	185.3049	0.26134	427.9021	-0.89892	415.6732	47925.0352	289.0812	-0.61714	364.8314	-0.80234	2156980	-0.6434	273.651	56.6501	56.2392	91.1511	87.7819	10208.9189	75.5182	0.31297	83.9886	634538
013	2019-05-08t0141	1557297846.02	larva	33.9055	-17.826	-157.6601	683.2125	45.8338	25214.6435	79468.468	779549.5807	912.968	-0.16413	238.314	0.44174	210.8728	0.47503	737.0377	0.02419	718.8247	98763.0469	481.0539	0.47646	658.5178	0.34578	3184830	-0.31661	215.331	57.0087	56.7708	92.1122	88.8454	12343.0371	76.1665	0.23807	85.1207	761864
013	2019-05-08t0541	1557312230.2	larva	37.9011	-13.8304	-153.6645	690.4047	46.9108	25557.1276	80515.5259	804714.6406	990.442	-0.25387	268.083	0.68841	238.1734	0.76185	795.8721	-0.032399	774.9875	108238.6094	534.1456	0.59121	726.7215	0.36685	3630640	-0.39628	287.492	57.24	57.0737	92.0248	88.2427	12515.374	76.0272	0.11731	84.6757	775201
013	2019-05-08t0941	1557326635.64	larva	41.9027	-9.8289	-149.663	414.0761	48.4032	15487.1867	49102.6605	484616.9736	2124	1.5924	320.512	1.4191	246.9487	0.75034	1509.4906	2.3709	1475.6611	125287.7188	760.8357	2.0929	1194.378	2.4102	2633000	-1.344	117.658	58.2616	57.9502	91.718	89.7102	7612.5957	78.2144	0.081671	86.9006	478619
013	2019-05-08t1341	1557341012.34	larva	45.8962	-5.8354	-145.6695	819.5787	56.8895	34642.475	109097.2079	1285612.6545	1209.85	-0.30322	241.518	-0.41399	219.9018	-0.056156	971.2792	0.067546	961.4259	177744.0938	417.736	-0.9803	820.8501	0.18832	4411330	-0.6199	107.514	56.9719	56.5898	90.0333	88.5428	16476.0938	76.4549	-0.17142	85.3875	1040590
013	2019-05-08t1731	1557354828.94	larva	49.7341	-1.9974	-141.8315	921.5697	56.2747	44927.688	141705.3992	1800570.9133	1896.78	0.6245	257.009	-0.38696	220.1316	-0.29278	1275.7909	0.89236	1226.578	302362.4375	512.8161	-0.48373	889.6866	0.23886	6066950	-0.057306	219.974	55.8955	55.6182	89.6041	87.9028	21236.1758	75.4337	-0.35507	84.0036	1319470
013	2019-05-08t2131	1557369210.46	adult	53.729	1.9974	-137.8367	931.7914	55.8593	43237.193	136163.5219	1703015.5046	1714.12	0.097705	285.7	-0.012086	255.6303	0.41446	1177.2247	0.26149	1125.737	268407.25	541.4893	-0.52078	933.5117	0.16343	6497390	-0.19574	109.276	57.5749	57.2853	90.4186	88.9926	20615.4336	76.7877	-0.36389	85.5181	1309370
013	2019-05-09t0131	1557383606.83	adult	57.728	5.9964	-133.8377	999.6683	64.4386	52287.1055	164789.8346	2308124.2693	1234.45	-0.82802	284.164	-0.33729	269.9377	0.61288	933.1547	-0.85234	901.5044	256617.5469	502.3233	-1.0984	792.3974	-0.813	7788070	0.11718	172.558	53.9051	53.5968	87.2768	84.9186	24001.1152	73.2915	-0.91777	82.0397	1477380
013	2019-05-09t0531	1557398010.6	adult	61.729	9.9975	-129.8366	1017.765	66.4572	55172.4054	173779.4833	2551357.7279	2354.03	0.63955	339.579	0.80977	289.2907	0.9672	1463.3123	0.68495	1369.9613	422897.25	696.5659	0.28075	1151.7584	0.69221	9805690	0.77996	249.49	56.2838	56.0575	91.9088	88.8709	26561.6289	76.3394	-0.68655	85.5247	1625250
013	2019-05-09t0931	1557412411.6	adult	65.7293	13.9977	-125.8364	1046.5912	66.0285	57939.9649	182561.0653	2685296.8169	2845.14	1.1349	380.056	1.6018	288.6362	0.74958	1869.4729	1.7702	1786.0423	568319.75	930.0488	1.9879	1468.8169	1.9772	11521800	1.2876	243.812	57.7403	57.5007	92.6211	90.2621	28156.8223	78.1314	-0.5131	86.9495	1750450
013	2019-05-09t1331	1557426812.16	adult	69.7295	17.9979	-121.8362	1016.965	67.0854	56810.8299	179059.0116	2663110.8002	2402.9	0.34553	401.409	1.9245	355.2932	2.4804	1556.347	0.53074	1493.8336	463791.4062	821.7225	0.9162	1211.475	0.51616	11929500	1.1926	129.146	60.7527	60.6196	94.3701	92.9482	28122.2871	80.4795	-0.11619	89.5177	1805510
013	2019-05-09t1731	1557441216.14	adult	73.7306	21.999	-117.8351	1188.8318	71.2457	68007.0081	214270.0932	3271115.0471	2222.86	-0.036472	377.595	1.1324	312.2829	1.0989	1546.2855	0.31372	1492.8017	550477.625	837.8839	0.89964	1275.7881	0.63522	13427600	1.6378	383.965	58.6249	58.0957	98.6491	95.5248	35119.0938	79.9065	-0.30157	90.8724	2084760
013	2019-05-09t2131	1557455611.85	adult	77.7294	25.9978	-113.8363	1126.9401	73.1409	68975.7344	217448.6065	3527954.8299	2115.05	-0.28875	391.955	1.3472	359.4761	2.3111	1606.4777	0.34687	1573.058	579938.4375	784.0778	0.34883	1315.6354	0.66733	14114300	1.7408	338.216	57.6706	57.3638	91.4376	88.9078	33008.9609	76.7809	-1.136	85.1098	2076720
013	2019-05-10t0131	1557470015.23	adult	81.7303	29.9988	-109.8354	1122.1705	73.5369	67292.2065	211975.2348	3419869.405	1865.96	-0.68888	414.979	1.8101	376.838	2.7039	1440.1841	-0.28757	1389.9745	506944.8125	840.3204	0.72473	1246.9293	0.22424	14585300	1.7851	121.344	57.5309	57.2303	90.2337	88.6965	31762.2578	76.88	-1.163	85.5514	2022040
013	2019-05-10t0531	1557484415.51	adult	85.7304	33.9988	-105.8353	1120.3922	73.1186	67632.5722	213036.6163	3466085.3398	2635.88	0.18753	403.761	1.4514	323.53	1.1613	1695.2888	0.38773	1625.5574	600132.25	959.9837	1.6446	1445.8007	1.0436	14257600	1.5106	283.094	63.5643	63.3305	99.0503	96.2944	35063.7969	84.2744	0.56254	93.1534	2244580
013	2019-05-10t0931	1557498818.83	adult	89.7313	37.9998	-101.8344	1189.7643	73.4539	71353.7744	224770.5322	3594046.5443	2266.47	-0.32112	413.082	1.6376	347.4788	1.8034	1641.1748	0.14862	1595.1637	612158.1875	899.874	1.1374	1363.8624	0.59795	15378200	1.9277	146.339	61.1491	60.8737	94.5367	92.779	35262.1719	80.5822	-0.3875	89.708	2276460
013	2019-05-10t1331	1557513254.87	adult	93.7413	42.0098	-97.8243	673.643	71.8413	33113.7639	105304.3911	1420111.9306	2659.66	0.094805	417.951	1.7439	306.2337	0.66882	1882.6857	0.79871	1835.274	329470	1041.3144	2.2913	1596.2945	1.5894	7274860	-1.7811	118.923	61.0152	60.6636	94.2837	92.2256	16499.6523	80.823	-0.40972	89.1548	1062030
013	2019-05-10t1726	1557527316.4	adult	97.6473	45.9158	-93.9184	972.7559	80.9523	62385.807	196873.1993	3357852.4426	1909	-0.81391	422.319	1.8636	388.1375	2.9771	1521.3756	-0.2926	1488.5232	495968.4375	884.7237	1.0467	1342.067	0.42634	13734600	1.1061	256.734	57.4711	57.2315	91.4935	89.332	29826.877	77.122	-1.2913	85.9542	1869080
013	2019-05-10t2126	1557541703.85	adult	101.6438	49.9123	-89.9219	1151.0854	73.7639	70189.5435	221273.603	3572604.002	2633.94	-0.0094491	414.629	1.7059	364.5908	2.3819	1765.7357	0.38211	1715.5327	648025	866.2529	0.93578	1408.4916	0.70241	15201900	1.7634	176.027	62.3456	62.0536	97.3885	95.7053	35741.5703	82.5581	-0.21593	91.8983	2285840
013	2019-05-11t0126	1557556105.95	adult	105.6444	53.9128	-85.9213	1109.2582	75.6954	65381.1322	206312.2017	3279787.3014	4551.38	2.1211	417.989	1.8285	305.3493	0.78325	2349.9026	2.0102	2222.641	803666.6875	1040.7155	2.4019	1807.256	2.4165	14282300	1.346	243.82	60.4931	60.1608	96.2754	93.9983	32926.1875	80.9086	-0.66002	90.3399	2066990
013	2019-05-11t0526	1557570505.87	adult	109.6444	57.9128	-81.9213	1135.0206	78.1641	68821.3028	216769.725	3605467.6785	3082.12	0.44172	403.946	1.5315	344.8217	1.9758	1996.6934	0.99412	1914.7113	718809.625	867.5807	1.0431	1541.6502	1.2628	14508500	1.4552	306.315	59.9528	59.7114	94.3809	91.9623	33977.1094	79.5098	-1.0435	88.5394	2153320
013	2019-05-11t0926	1557584907.46	adult	113.6448	61.9133	-77.9208	1118.273	77.9467	67652.1586	213250.8	3526885.763	4173.14	1.6195	391.083	1.2644	290.7597	0.501	2310.5808	1.851	2138.9366	817945.625	924.6812	1.5515	1655.1777	1.7398	13813500	1.1437	140.517	60.2838	59.7713	100.3346	97.1413	35518.4531	80.9876	-0.83774	91.8443	2129280
013	2019-05-11t1326	1557599306.24	adult	117.6445	65.9129	-73.9212	1104.8888	78.8733	70294.49	221520.7561	3820877.7631	3543.57	0.90468	378.067	0.99373	286.0759	0.43102	2092.0251	1.2424	1978.2904	767773.25	854.4269	1.0308	1474.2289	0.98905	13857300	1.1661	315.068	60.8434	60.5312	97.6358	94.5748	35832.3438	81.0654	-0.90796	90.4756	2230090
013	2019-05-11t1726	1557613709.94	adult	121.6455	69.914	-69.9202	1205.0549	79.2138	75643.6351	238238.2876	4062329.144	3042.76	0.34652	368.674	0.81007	316.1519	1.3577	2021.422	1.0528	1938.4675	798461.6875	755.066	0.2887	1465.2066	0.96761	14550100	1.4713	365.522	60.3609	59.873	99.9362	96.498	39474.7891	81.3424	-0.93346	92.1836	2382200
013	2019-05-11t2126	1557628109.43	adult	125.6454	73.9138	-65.9203	1100.2748	80.0494	67340.8165	212279.4161	3555794.6407	4768.27	2.1762	365.358	0.76798	241.3968	-0.73644	2289.604	1.789	2177.095	805940.625	958.5002	1.9133	1652.7284	1.752	12843400	0.71021	388.956	64.0116	63.5263	103.8772	100.8801	36564.7734	85.6785	-0.2344	96.126	2250200
013	2019-05-12t0126	1557642508.65	adult	129.6452	77.9136	-61.9205	1165.9083	81.5217	74749.4992	235453.5674	4113955.6879	2965.31	0.24585	356.552	0.59837	291.0948	0.73747	1878.3971	0.69135	1803.8003	732574.875	759.5974	0.41041	1395.0392	0.72996	13888800	1.1516	274.796	60.2854	59.7084	101.1076	98.5395	39431.9609	81.5873	-1.0402	93.4429	2348300
013	2019-05-12t0526	1557656912.92	adult	133.6463	81.9148	-57.9193	1175.3733	76.2739	73328.8652	231028.2217	3878876.3139	3557.72	0.86442	358.866	0.67431	262.1562	-0.051065	2007.7513	1.0582	1904.5634	768968.75	861.1458	1.2101	1487.6456	1.1311	13730600	1.0584	216.752	66.3948	65.6715	110.9141	108.552	42480.1094	89.2741	0.16356	102.5695	2540330
013	2019-05-12t0926	1557671307.97	adult	137.645	85.9134	-53.9207	1124.1627	80.132	71371.2697	224859.3431	3919904.2802	4375.9	1.7164	361.941	0.76785	254.9317	-0.21762	2402.7429	2.1422	2236.0847	896223.125	843.6822	1.1034	1723.2781	2.1089	13476500	0.93286	263.484	63.7838	63.0317	107.3724	104.792	40049.918	86.1402	-0.46393	98.8371	2374930
013	2019-05-12t1326	1557685711.19	adult	141.6459	89.9143	-49.9198	1143.2847	79.5447	69711.8102	219604.6136	3681989.4884	3692.92	0.99288	365.191	0.86006	263.6809	0.06449	1951.9939	0.94434	1781.5967	712477.75	900.6957	1.5481	1479.0768	1.1532	13296600	0.83877	160.396	65.9997	65.1771	110.9804	108.5695	40507.8281	89.2974	-0.068398	102.8552	2403050
013	2019-05-12t1726	1557700114.28	adult	145.6467	93.9152	-45.919	1178.0417	81.301	72742.1171	229182.9928	3873744.1662	5260.71	2.6269	362.735	0.82313	254.7506	-0.16491	2214.6511	1.6722	1974.0203	841567.4375	895.1832	1.5215	1567.8171	1.542	13773800	1.0039	154.244	66.5617	65.8955	110.1293	108.1253	41849.1484	89.2238	-0.20136	101.8522	2527480
013	2019-05-12t2126	1557714516.79	adult	149.6474	97.9159	-41.9183	1146.391	73.3232	67246.9707	211784.7173	3408192.0352	4512.78	1.8414	382.245	1.2663	271.6421	0.34472	2652.1318	2.8765	2555.5819	933550.4375	889.5936	1.4966	1890.0136	2.8788	13428600	0.84877	402.983	63.1471	62.2664	113.2469	109.0254	39862.8984	87.0345	-0.64063	102.5302	2218420
013	2019-05-13t0126	1557728914.09	adult	153.6467	101.9151	-37.919	1112.9171	79.4185	73154.7932	230565.8779	4075803.6033	3404.54	0.68592	392.78	1.5121	286.1335	0.78704	2054.8354	1.2842	1987.5915	784947.125	946.5222	1.9297	1490.1957	1.2925	14978700	1.415	262.512	63.7759	62.9066	114.1088	110.8768	43589.5664	87.3151	-0.69899	103.1201	2432090
013	2019-05-13t0526	1557743314.87	adult	157.6469	105.9153	-33.9188	1122.3502	80.1843	73182.4553	230617.852	4056570.7976	3345.79	0.62935	376.683	1.1843	273.5279	0.45004	1897.6326	0.88569	1737.0192	724895.625	904.8233	1.6488	1416.4651	1.0309	14368600	1.1654	230.141	64.1469	63.2798	113.8542	111.0927	43492.2969	87.9117	-0.71114	103.0448	2446880
013	2019-05-13t0926	1557757714.65	adult	161.6468	109.9153	-29.9189	1162.0186	80.5656	72513.9134	228461.5756	3892675.0333	3476.47	0.77507	383.625	1.362	277.6242	0.59708	2084.4141	1.4308	1965.8005	789992.9375	923.5877	1.8164	1537.3588	1.5739	14517900	1.206	213.371	64.656	63.6563	121.4165	117.0186	46016.8672	89.4248	-0.60395	108.465	2446840
013	2019-05-13t1321	1557771821.41	adult	165.5654	113.8338	-26.0003	1147.4283	82.0881	74418.6348	234529.2571	4125947.3339	4738.25	2.1065	379.054	1.2986	269.9257	0.40416	2131.5608	1.6071	2007.7618	827045.625	909.4902	1.7556	1550.0162	1.6849	14704600	1.2658	449.184	64.52	63.5469	117.484	113.7906	45583.8047	88.9925	-0.75306	104.8254	2502920
013	2019-05-13t1721	1557786221.02	adult	169.5653	117.8337	-22.0004	1196.3117	82.2257	77096.5695	242777.034	4308094.4852	2386.28	-0.32584	379.91	1.3641	303.2891	1.4251	1751.1945	0.61476	1681.4187	703980.1875	810.9024	1.0913	1407.5693	1.1606	15267800	1.4658	213.291	63.9509	62.6751	130.1767	124.2575	52331.0391	88.8165	-0.86635	112.1825	2570060
013	2019-05-13t2121	1557800620.33	adult	173.5651	121.8335	-18.0006	1125.8121	83.0005	73507.1487	231659.9992	4114986.625	3719.19	1.099	363.596	1.0676	264.9471	0.33717	1919.4381	1.1509	1733.825	737064.25	840.4978	1.3738	1352.9246	1.0069	13932300	1.0041	268.293	66.9066	65.5666	128.6665	124.45	49407.9414	92.886	-0.48135	114.4281	2563730
013	2019-05-14t0121	1557815019.08	adult	177.5647	125.8332	-14.001	1165.4735	81.7545	74578.3727	234880.3576	4118846.908	3087.03	0.47266	364.26	1.1532	274.891	0.68814	1678.8988	0.56281	1556.1958	653091.625	812.512	1.2459	1280.9518	0.78367	14163200	1.106	359.835	68.3563	66.7672	134.364	129.1206	52267.5781	95.1854	-0.32997	117.1978	2657830
013	2019-05-14t0521	1557829418.89	adult	181.5647	129.8331	-10.001	1106.8426	83.1852	68449.01	215634.4448	3686991.0504	2975.39	0.4033	349.522	0.916	265.4054	0.4659	1610.0983	0.44457	1509.8378	576415.1875	743.3394	0.82158	1289.3462	0.92177	12486300	0.55844	289.592	74.5181	72.664	141.4578	135.104	50641.8828	104.8318	0.60584	125.9609	2662080
013	2019-05-14t0921	1557843818.09	adult	185.5644	133.8329	-6.0012	951.8201	83.0419	60582.9397	191047.6148	3348376.6856	3151.27	0.64488	359.979	1.2529	275.5473	0.8541	1835.8044	1.1978	1736.7667	581950	757.5297	1.0337	1315.9631	1.1528	11378600	0.2155	206.19	77.0566	74.9359	145.3783	141.9173	46084.9297	109.9708	0.99254	132.3108	2435680
013	2019-05-14t1321	1557858223.39	adult	189.5659	137.8344	-1.9998	1002.0524	80.9001	63798.3573	201100.5612	3542125.8413	2794.46	0.31391	344.948	1.0057	277.7592	1.0024	1663.426	0.78813	1612.8087	553920.875	701.5133	0.69501	1259.0016	1.0064	11482300	0.29435	232.157	77.9241	75.5956	149.1286	144.9475	49659.8359	111.7406	1.0058	136.4525	2593860
013	2019-05-14t1721	1557872621.63	dead	193.5654	141.8339	1.9998	1011.4563	80.8672	64441.0285	203100.0622	3600511.3919	2729.17	0.30779	341.058	1.0294	270.7043	0.86115	1634.1017	0.81546	1591.2329	550692.25	712.2529	0.90084	1255.3512	1.1184	11464700	0.34463	232.611	79.2556	76.655	153.6264	149.6246	51772.1016	114.3379	1.0761	138.7846	2664180
014	2019-05-06t1352	1557168917.22	egg	-1.9093	-57.6378	-269.4598	145.3041	31.1513	3086.5011	9882.4925	60684.4167	0	1198.6739	0	-0.509	0	-0.58623					0	-0.29255	0	-0.063787	0	5.6935	0	0	0				0	-0.79488	0	0
014	2019-05-06t1741	1557182664.23	larva	1.9093	-53.8192	-265.6412	147.7249	32.071	3207.6553	10279.1691	64725.2004	0	0.49543	0	-0.70487	0	-0.75873					0	-0.52474	0	-0.35835	0	1.8259	0	0	0				0	-0.91695	0	0
014	2019-05-06t2141	1557197030.47	larva	5.8999	-49.8286	-261.6506	147.7235	31.9772	3198.5582	10251.9438	64401.2095	0	-0.56094	0	-0.9248	0	-0.9522					0	-0.78055	0	-0.67087	0	0.58455	0	0	0				0	-1.0534	0	0
014	2019-05-07t0141	1557211434.46	larva	9.901	-45.8275	-257.6495	147.7256	31.4435	3155.1159	10109.049	62609.6394	0	-0.91967	0	-1.1634	0	-1.162					0	-1.0514	0	-0.9884	0	-0.16653	0	0	0				0	-1.2011	0	0
014	2019-05-07t0541	1557225833.66	larva	13.9008	-41.8277	-253.6497	148.101	32.0115	3223.6208	10334.6334	65196.6492	0	-1.179	0	-1.4234	0	-1.3908					0	-1.3376	0	-1.3095	0	-0.71904	0	0	0				0	-1.3624	0	0
014	2019-05-07t0941	1557240236.03	larva	17.9015	-37.827	-249.649	147.7242	31.3491	3144.9831	10080.7673	62256.4421	0	-1.3921	0	-1.7091	0	-1.6425					0	-1.6409	0	-1.6341	0	-1.1655	0	0	0				0	-1.5411	0	0
014	2019-05-07t1341	1557254666.74	larva	21.91	-33.8185	-245.6405	361.519	31.4025	8919.4828	28141.3825	186811.1286	814.486	0.54171	195.052	0.48441	166.505	0.35399	616.4137	0.43418	589.1668	30204.2715	374.4279	0.53056	522.1006	0.62407	940344	-0.77173	100.6	58.9835	58.8098	89.0837	88.4892	4365.1021	78.0601	0.55037	85.8654	284359
014	2019-05-07t1741	1557269036.54	larva	25.9016	-29.8269	-241.6489	559.9041	39.8112	17803.9016	56192.4771	467812.1499	574.47	-0.38025	178.039	0.042531	160.7949	0.091299	486.8709	-0.38239	484.4145	46252.7344	334.8763	-0.0027865	444.3318	-0.081048	1691190	-0.59062	197.641	58.6533	58.4043	93.5906	91.0343	8891.1104	78.2089	0.48365	86.6366	557147
014	2019-05-07t2141	1557283435.74	larva	29.9014	-25.8271	-237.6491	289.7629	41.6775	9466.5361	30059.5959	266329.3369	409.138	-0.99718	205.546	0.19025	193.177	0.38299	364.2128	-1.1489	358.5912	18574.8535	314.2912	-0.43781	348.8348	-0.88237	1028760	-1.4479	143.083	74.1843	73.6351	120.6542	118.8028	6153.3657	100.9444	1.1777	113.7048	371292
014	2019-05-08t0141	1557297850.65	larva	33.9055	-21.823	-233.645	523.6171	38.7076	16429.584	51792.6901	436657.5059	1012.57	0.039933	198.691	-0.17532	166.3717	-0.26488	674.0453	-0.2197	659.4271	59315.9844	404.3193	-0.089079	569.5512	-0.1016	1741720	-1.2858	102.025	55.9953	55.8211	89.3703	87.664	7864.584	75.2562	0.20411	84.0621	490855
014	2019-05-08t0541	1557312234.79	larva	37.9011	-17.8274	-229.6494	372.2479	40.296	11119.8478	35400.2157	278048.1684	925.473	-0.3792	219.845	-0.12776	184.7283	-0.2069	702.6874	-0.38811	683.0434	42161.2422	434.2322	-0.17309	619.323	-0.17573	1310940	-1.8719	100.794	58.5327	58.0592	89.0236	87.4396	5341.4165	76.568	0.13997	84.9773	349031
014	2019-05-08t0941	1557326640.32	larva	41.9027	-13.8258	-225.6479	352.4943	56.6504	14834.6325	47147.4375	551384.4152	299.372	-1.7387	173.574	-1.3315	169.4097	-0.81522	273.9029	-2.2696	272.242	21638.332	237.1783	-2.0667	262.8542	-2.3092	1358390	-2.1142	130.724	58.6249	58.3674	94.5233	92.3582	7467.3369	79.1222	0.12628	88.3201	458799
014	2019-05-08t1341	1557341016.97	larva	45.8962	-9.8323	-221.6543	649.4964	43.1421	22602.1044	71208.8106	667821.8438	1384.41	-0.001411	228.696	-0.68536	178.3822	-1.0188	886.4926	-0.24439	852.879	106379.1172	515.9506	-0.17552	752.7539	-0.15582	2741380	-1.5766	251.076	54.2592	53.9135	88.9337	86.1412	10672.0498	73.467	-0.35847	82.6802	650405
014	2019-05-08t1731	1557354833.62	larva	49.7341	-5.9944	-217.8164	745.3458	51.2373	27578.0719	87021.7819	872127.1067	1437.08	-0.13093	241.949	-0.73082	201.4293	-0.7662	1019.8552	-0.025379	985.236	149918.7188	506.229	-0.53825	751.474	-0.456	3536810	-1.4381	131.558	57.7939	57.5513	90.5207	88.7012	13306.5479	76.6345	-0.26285	85.5429	844832
014	2019-05-08t2131	1557369215.26	larva	53.729	-1.9995	-213.8215	778.7514	50.8433	28068.1755	88394.7598	878812.7235	3059.96	2.2092	296.77	0.25741	208.0407	-0.88438	1487.7198	1.3474	1374.6696	221670.25	748.2525	1.1992	1142.6779	1.2075	4417720	-1.2823	201.78	58.2193	57.9724	90.3283	88.135	13458.9131	76.7081	-0.37165	84.9463	866652
014	2019-05-09t0131	1557383611.49	adult	57.728	1.9995	-209.8225	730.7422	53.8489	29974.2535	94446.1348	1054369.2576	2903.14	1.6845	336.142	0.97699	240.6866	-0.22179	1742.5619	1.9026	1621.8462	277067.3438	866.1188	1.9236	1354.8469	1.967	5316420	-1.1278	381.076	55.6517	55.3711	90.6298	87.3366	14410.1367	74.5804	-0.75872	84.1096	880187
014	2019-05-09t0531	1557398015.2	adult	61.729	6.0005	-205.8215	638.1529	61.3658	31556.8502	99632.4324	1350550.1059	902.807	-1.465	326.608	0.47728	301.5064	1.3209	801.628	-1.5188	799.11	133070.25	585.8597	-0.63359	761.5159	-1.2142	5406340	-1.3701	244.251	57.2989	57.0788	92.7556	89.6396	15397.4238	77.4414	-0.51804	86.3899	948468
014	2019-05-09t0931	1557412416.26	adult	65.7293	10.0008	-201.8212	613.2321	64.4567	32377.462	102415.6399	1461487.4216	784.507	-1.7528	313.237	-0.11015	290.3561	0.79922	701.8104	-2.042	698.2864	119307.7656	564.2464	-1.0131	663.1017	-1.9129	5317510	-1.6714	179.68	59.8848	59.6704	94.3773	92.3949	16044.1396	79.6228	-0.23776	88.9603	1016600
014	2019-05-09t1331	1557426816.84	adult	69.7295	14.001	-197.821	923.7145	58.2168	43466.9689	137085.1668	1707821.0938	2567.88	0.56956	375.367	1.2606	300.779	0.92039	1588.0532	0.63238	1520.2559	363664.1875	894.2402	1.5081	1345.5092	1.1564	8574520	-0.37658	249.147	54.1063	53.8123	88.3363	85.5139	20229.0156	73.2892	-1.6675	81.9356	1235950
014	2019-05-09t1731	1557441220.8	adult	73.7306	18.0021	-193.8199	968.8968	60.99	44606.5017	140653.7962	1745080.4981	2831.27	0.76564	382.885	1.2665	313.404	1.1307	1616.5167	0.53507	1552.3359	379881.4375	917.2845	1.5458	1339.946	0.93876	8977890	-0.4123	314.295	56.8496	56.6101	92.1304	87.9597	21650.6523	75.7018	-1.3061	84.2444	1333010
014	2019-05-09t2131	1557455616.47	adult	77.7294	22.0009	-189.8211	821.458	68.9059	45876.6997	144758.1802	2194883.1826	1122.11	-1.5617	352.318	0.34893	318.5824	1.1599	954.3774	-1.6752	945.0912	230004.9688	672.4293	-0.55801	893.3341	-1.3109	8456330	-0.83687	115.554	58.4883	58.2365	92.1459	90.616	22207.1699	78.2948	-0.76105	87.3867	1403840
014	2019-05-10t0131	1557470019.85	adult	81.7303	26.0018	-185.8202	893.5725	68.4542	47980.6521	151252.8203	2191088.1968	1820.61	-0.74553	383.088	1.0133	336.7245	1.5827	1113.5007	-1.2846	1074.7866	280602.1875	765.5521	0.11836	994.8298	-0.94377	9627000	-0.45666	150.898	60.5939	60.2913	95.2303	93.4912	23998.0352	80.8145	-0.19672	89.4801	1522720
014	2019-05-10t0531	1557484420.14	adult	85.7304	30.0019	-181.8201	959.2787	62.9013	48104.231	151506.752	2073725.1449	2542.25	0.073325	370.758	0.6333	301.2895	0.54317	1757.0227	0.57328	1693.0955	444526.75	884.9196	1.0364	1430.5595	0.97387	9356820	-0.69623	277.076	57.8922	57.6457	91.4363	89.0424	23133.3789	77.059	-1.1581	85.315	1461030
014	2019-05-10t0931	1557498823.45	adult	89.7313	34.0028	-177.8192	953.7967	70.2987	50768.3397	159977.3197	2349090.7575	2337.11	-0.23673	363.723	0.42225	284.9099	0.070339	1428.8158	-0.48061	1369.5015	380065	823.8779	0.52154	1215.5276	-0.072977	9672120	-0.64033	351.783	58.0941	57.8601	93.0046	90.7397	24739.2129	77.834	-1.0199	87.1192	1544840
014	2019-05-10t1331	1557513259.57	adult	93.7413	38.0128	-173.8092	887.1245	68.2939	50107.0962	158018.9747	2387395.8964	1428.31	-1.35	322.737	-0.58952	293.5173	0.31657	1082.7432	-1.5407	1069.1582	283678.7188	609.3365	-1.2142	926.048	-1.4067	8453760	-1.2492	138.913	61.9843	61.618	98.0922	96.6548	25700.1602	82.838	0.038376	92.7381	1623620
014	2019-05-10t1726	1557527321.04	adult	97.6473	41.9188	-169.9032	906.279	73.1245	51444.7927	162251.8744	2478051.4233	2472.49	-0.16274	353.685	0.18568	296.6992	0.4344	1629.8606	0.020924	1590.0536	440062.375	765.1279	0.074283	1270.0213	0.1078	9517660	-0.80505	353.155	58.0091	57.7855	93.45	90.265	25231.5	77.7091	-1.1645	86.3786	1561030
014	2019-05-10t2126	1557541708.5	adult	101.6438	45.9153	-165.9067	913.3993	67.2858	46772.5905	147774.6178	2031025.2837	2329.15	-0.35679	354.141	0.22942	262.4367	-0.47879	1583.4928	-0.13838	1542.7844	389539.2188	895.3132	1.1724	1311.9603	0.2805	8692390	-1.201	139.386	58.419	57.9163	95.07	92.6971	23387.2305	78.828	-1.0022	89.4232	1433890
014	2019-05-11t0126	1557556110.87	adult	105.6445	49.916	-161.906	1028.1013	62.675	49180.6118	154991.1871	2040441.7729	3615.72	1.0686	337.891	-0.12302	256.4266	-0.59893	1709.4573	0.20237	1586.4481	442749.4375	806.8914	0.49978	1307.5178	0.25897	8727380	-1.1921	121.216	58.3624	58.084	94.7281	92.7198	24534.5801	78.307	-1.1978	87.8514	1507440
014	2019-05-11t0526	1557570510.41	adult	109.6444	53.9158	-157.9062	580.4081	81.9095	34751.1442	110647.0029	1817206.4522	1881.29	-0.89303	371.28	0.73845	306.8695	0.89392	1554.4021	-0.24038	1540.4493	282901.1875	880.9581	1.1516	1365.8352	0.51359	6745040	-2.0926	194.303	60.2173	59.9949	94.9455	92.96	17280.0742	79.9214	-0.95986	89.1177	1093970
014	2019-05-11t0926	1557584912.14	adult	113.6448	57.9163	-153.9057	1091.4536	60.257	51699.0085	162884.5173	2076785.3314	4023.79	1.4554	344.071	0.13103	295.8129	0.64606	1756.4104	0.32	1608.7159	477743.625	694.3468	-0.30336	1191.1294	-0.21129	9342220	-0.89136	312.325	60.1153	59.8936	93.2802	91.4063	25372.2148	79.3117	-1.1701	87.9881	1632250
014	2019-05-11t1326	1557599311.12	adult	117.6446	61.916	-149.906	1083.8294	65.1461	52910.6246	166616.4799	2234707.1055	4615.12	2.0697	370.157	0.80516	287.975	0.48572	1784.6688	0.40059	1586.0157	496137.9375	853.9172	1.0267	1339.1545	0.42824	10285600	-0.44511	200.513	60.8757	60.546	96.2069	94.083	26745.5312	80.9328	-0.93343	90.4747	1691550
014	2019-05-11t1726	1557613714.73	adult	121.6456	65.917	-145.905	1117.2977	60.9912	52906.8052	166517.9865	2163072.2974	2983.36	0.2826	374.909	0.95655	287.6347	0.53652	1745.4418	0.30211	1672.9224	486978.25	896.7863	1.4037	1340.3267	0.45484	10424000	-0.36483	151.274	59.6184	59.3286	94.1985	92.2365	26281.3789	79.6443	-1.2479	88.9725	1657630
014	2019-05-11t2126	1557628114.21	adult	125.6454	69.9169	-141.9051	953.7728	64.1	50181.2467	158071.5303	2249903.7574	3745.96	1.0859	386.175	1.2492	290.4238	0.67093	1906.7224	0.75228	1812.8724	501468	923.1198	1.6387	1551.9407	1.3418	10154500	-0.46558	159.623	59.7829	59.1714	101.8742	98.364	26792.9141	81.4645	-0.98604	92.996	1571990
014	2019-05-12t0126	1557642513.46	adult	129.6452	73.9167	-137.9053	1136.2293	63.6303	57607.9077	181442.47	2501123.5729	3362.38	0.66647	348.541	0.41607	271.7206	0.18372	1807.001	0.49854	1767.1699	547521.3125	736.0602	0.23005	1316.9387	0.414	10529100	-0.28793	136.629	60.4329	59.9296	98.3414	96.3243	29797.4473	81.0889	-1.1261	92.0738	1825620
014	2019-05-12t0526	1557656917.67	adult	133.6464	77.9179	-133.9041	974.0551	65.8002	51796.5504	163229.729	2337630.4674	2973.4	0.24824	357.549	0.64473	242.8652	-0.60089	1866.2601	0.67645	1778.1628	507622.75	915.2953	1.6202	1468.338	1.0532	9699220	-0.62695	234.667	64.208	63.5985	105.9911	102.9925	28829.5664	86.2923	-0.33485	98.8555	1741770
014	2019-05-12t0926	1557671312.76	adult	137.645	81.9165	-129.9055	801.7103	80.3296	49203.0839	155306.5547	2626928.0153	925.859	-1.9071	320.283	-0.15754	295.0949	0.92552	815.4168	-2.1402	808.3792	209562.125	548.8396	-1.1074	767.8392	-1.7414	8230960	-1.2124	353.944	65.3411	64.8884	104.6548	100.9659	26896.2949	86.8685	-0.34553	96.8488	1679200
014	2019-05-12t1326	1557685715.93	adult	141.6459	85.9174	-125.9046	1068.3506	65.7151	53650.8328	168947.9165	2303944.6706	2935.11	0.19929	334.421	0.18238	243.5635	-0.50838	1747.0538	0.39115	1639.5333	492669.1875	769.4647	0.57291	1332.8176	0.56355	9410610	-0.71584	144.348	63.4428	62.4565	109.1974	107.106	30793.668	86.328	-0.53843	100.6647	1785280
014	2019-05-12t1726	1557700118.97	adult	145.6467	89.9182	-121.9038	1025.6129	62.3	52791.603	166416.6378	2260349.7351	3172.47	0.44514	349.567	0.53475	247.1228	-0.38284	1893.2852	0.80403	1782.3257	524440	862.8865	1.2833	1488.755	1.2224	9672170	-0.60206	392.639	61.4662	60.5904	112.6195	108.7572	31195.5879	85.9584	-0.70219	101.5304	1700710
014	2019-05-12t2126	1557714521.55	adult	149.6475	93.9189	-117.9031	1073.8534	66.3516	56181.8345	176920.1221	2515689.5299	2472.99	-0.2863	342.892	0.40903	257.4585	-0.061772	1773.917	0.50051	1763.0668	523305.5	773.1252	0.64325	1361.0852	0.73548	10098800	-0.42942	280.26	65.3804	64.1555	120.383	116.7594	35513	90.4514	-0.13318	108.8777	1925580
014	2019-05-13t0126	1557728918.83	adult	153.6467	97.9182	-113.9038	1005.1119	66.7089	54819.4896	172800.2184	2503270.6453	5373.76	2.738	364.11	0.8901	272.7827	0.40288	1882.627	0.81728	1680.9943	540313.9375	876.3237	1.4181	1362.9568	0.77504	10449900	-0.29086	419.806	63.2086	61.8651	121.3724	117.4338	34833.8867	88.7902	-0.48783	109.6691	1814090
014	2019-05-13t0526	1557743319.62	adult	157.6469	101.9184	-109.9036	1027.7596	62.0312	53777.9254	169460.8843	2331936.2675	3917.85	1.2253	357.6	0.77143	284.7592	0.77474	1840.7645	0.73103	1626.4214	519095.5938	783.5288	0.76789	1238.1488	0.30225	10077200	-0.42261	184.483	67.7431	66.2817	131.2305	127.3439	37007.0156	94.1823	0.1508	117.3854	1909000
014	2019-05-13t0926	1557757719.32	adult	161.6468	105.9183	-105.9037	994.1086	73.8874	56696.6965	178874.0288	2686429.3876	1929.8	-0.83652	329.581	0.19405	296.369	1.142	1335.6084	-0.6145	1271.7346	396675.6875	559.9836	-0.82144	1070.3443	-0.34661	9764500	-0.52451	175.914	68.2598	66.8108	128.4509	126.6982	38149.9219	95.0106	0.13204	116.7667	2022330
014	2019-05-13t1321	1557771826.45	adult	165.5655	109.837	-101.985	939.8205	74.7052	55394.5194	174658.1317	2759579.8792	1544.28	-1.2247	324.874	0.12694	291.5287	1.0361	1168.0969	-1.0406	1132.3189	338748.0938	551.3401	-0.84695	978.6913	-0.68418	9411260	-0.63423	171.234	69.773	68.4648	128.4146	125.1782	37240.2383	96.6597	0.21643	117.9564	2021250
014	2019-05-13t1721	1557786225.83	adult	169.5653	113.8368	-97.9852	1092.2825	61.1313	55679.0256	175341.7414	2389822.8863	3096.44	0.41644	340.073	0.49973	265.0818	0.29855	1660.3175	0.36276	1549.6919	484812.7188	725.9779	0.47097	1232.4765	0.42642	9925700	-0.42891	343.799	69.3313	66.9005	151.1847	146.7556	44145.9297	100.5014	0.55324	135.7471	2023570
014	2019-05-13t2121	1557800625.26	adult	173.5651	117.8366	-93.9854	1101.7002	64.9691	58003.5822	182756.1835	2551536.2877	2376.35	-0.3094	339.072	0.53173	264.1372	0.31304	1561.1414	0.14555	1528.5092	476148.125	730.8537	0.56558	1199.3879	0.3539	10308800	-0.26934	265.411	69.3822	66.7167	155.2483	152.5625	47350.7422	102.1089	0.59897	139.1021	2109430
014	2019-05-14t0121	1557815023.92	adult	177.5648	121.8363	-89.9857	992.8474	66.9919	56329.2316	177508.3109	2684088.9318	3484.02	0.89104	350.23	0.84312	284.9467	0.9921	1842.8684	1.0307	1761.5732	543646.1875	732.8573	0.6509	1299.8101	0.86529	10319500	-0.23677	273.622	71.9507	69.377	167.072	163.0738	49286.2266	103.722	0.63665	148.1442	2120030
014	2019-05-14t0521	1557829423.78	adult	181.5647	125.8362	-85.9858	1122.4351	59.6566	54442.7671	171514.203	2212246.3049	3574.45	1.0393	367.112	1.3114	290.256	1.2309	1860.531	1.1707	1759.4146	532111.875	788.8094	1.1679	1263.3617	0.80691	10493900	-0.13675	272.55	69.2286	66.4129	163.3572	158.9451	46720.1562	103.2289	0.43048	144.9457	1978900
014	2019-05-14t0921	1557843822.79	adult	185.5645	129.8359	-81.9861	984.4849	70.6966	53992.4858	170441.942	2476481.2731	2566.87	0.018838	369.586	1.4731	302.4538	1.6988	1584.7843	0.45693	1523.575	448493.9688	809.1897	1.4358	1257.7626	0.88966	10454100	-0.10733	203.065	74.5301	72.0615	159.6994	157.3561	45194.9297	107.37	0.71871	144.3871	2108160
014	2019-05-14t1321	1557858228.61	adult	189.5661	133.8376	-77.9844	1059.4831	69.6037	56485.9197	177952.8709	2603428.2036	4126.67	1.7543	356.702	1.2804	289.7545	1.3867	1902.4166	1.5072	1794.1055	563115.3125	728.8408	0.91239	1320.5949	1.2915	10548400	-0.032085	300.496	72.6019	69.4485	171.1136	167.8294	50649.625	108.3474	0.6623	152.2323	2146980
014	2019-05-14t1721	1557872626.59	adult	193.5655	137.837	-73.985	1000.8715	73.4034	59551.9965	187755.5987	2968781.1816	1815.31	-0.69396	361.45	1.5167	317.4861	2.3892	1293.2402	-0.23349	1267.84	403490.9375	676.1029	0.60587	1084.7727	0.30959	11245400	0.2676	190.916	75.5242	73.3196	151.8477	149.3216	47376.4922	107.6807	0.4364	138.8502	2349710
014	2019-05-14t2121	1557887026.29	adult	197.5654	141.8369	-69.9851	1076.1211	67.5732	60010.0838	189076.8294	2798507.1863	3069.47	0.74606	365.205	1.7319	287.69	1.5112	1541.9998	0.63982	1471.6282	485729.9062	784.3227	1.623	1228.3541	1.1163	11469600	0.39716	262.642	72.3907	69.3096	171.7455	166.5464	54099.8359	108.0613	0.33381	153.3864	2273500
014	2019-05-15t0121	1557901424.03	adult	201.5648	145.8363	-65.9857	1118.2514	72.5527	67870.2636	213880.3166	3459257.8948	1012.13	-1.4957	304.168	0.34637	283.6374	1.4719	814.7601	-1.5797	800.5961	289239.8438	541.7074	-0.30969	747.2467	-1.1393	10777900	0.21308	267.262	69.231	67.1489	145.7336	142.2027	51735.4141	99.4128	-0.54978	132.617	2453130
014	2019-05-15t0521	1557915824.23	adult	205.5649	149.8363	-61.9857	1108.5172	70.3368	61819.4974	194838.8513	2899875.0861	1894.39	-0.44379	349.255	1.6041	300.3988	2.1485	1278.281	0.016152	1208.1449	414163.0625	682.3361	1.0303	1067.6761	0.57854	11293500	0.45308	224.871	73.1564	70.5991	163.1391	158.9981	52857.0703	106.7239	-0.021498	146.9169	2365580
014	2019-05-15t0921	1557930224.7	adult	209.565	153.8365	-57.9855	1118.4598	68.6197	61951.37	195124.458	2910987.5078	1927.09	-0.34186	323.867	1.0797	270.4876	1.2055	1211.514	-0.096631	1166.1006	393742.0625	687.5471	1.2185	1022.5558	0.47387	10499800	0.23399	235.711	76.1261	73.2984	169.487	165.9425	55083.2734	111.0504	0.22739	153.0884	2468010
014	2019-05-15t1321	1557944626.47	adult	213.5655	157.837	-53.985	1111.47	71.0297	62291.0818	196189.5357	3013715.8806	1226.54	-1.1056	300.901	0.59574	262.9311	1.0254	1043.5876	-0.56389	1039.2206	340209.5625	641.1945	0.93382	957.7322	0.25647	9809370	0.051431	270.643	74.1504	70.7528	175.0563	171.4453	57068.3672	110.3791	0.077989	157.0549	2417300
014	2019-05-15t1721	1557959026.55	adult	217.5655	161.837	-49.985	1147.1548	79.1808	67362.343	212409.1814	3408993.6319	1895.57	-0.24591	318.282	1.1763	264.9782	1.1801	1202.4453	0.096065	1164.7073	424463.1875	695.1586	1.583	987.6541	0.54036	11205100	0.61349	249.562	73.1882	69.4819	174.6182	169.536	61640.2148	113.3639	0.21131	155.1343	2576590
014	2019-05-15t2121	1557973424.67	adult	221.565	165.8365	-45.9855	1092.5099	69.6459	64699.2856	203913.7599	3196078.5345	2085.49	0.055881	334.233	1.7356	277.1808	1.7023	1297.151	0.548	1243.5422	439734.1875	696.1301	1.7476	1030.4516	0.90616	11302100	0.71198	315.499	74.3779	69.7405	198.8757	191.7454	67418.8516	118.0018	0.45424	172.9911	2515090
014	2019-05-16t0121	1557987823.85	adult	225.5648	169.8362	-41.9858	1173.8498	69.9169	63337.0668	199492.7487	2994201.3427	2136.31	0.19419	317.151	1.3923	260.7411	1.193	1254.49	0.51124	1183.9716	416490.6875	653.4953	1.4817	986.6121	0.79508	10517000	0.49458	397.175	73.4093	68.2651	196.5033	190.8391	65239.0781	119.6259	0.47773	170.9976	2434330
014	2019-05-16t0521	1558002223.99	adult	229.5648	173.8363	-37.9857	1002.0505	81.8671	67193.9818	212157.7187	3727389.9578	1060.84	-1.1037	296.774	0.93582	281.0889	2.0083	842.5445	-0.90511	833.8723	295733.125	478.1586	-0.15943	743.7699	-0.47424	10389700	0.50946	234.76	81.553	78.0822	177.4464	174.705	62283.6953	121.827	0.54413	163.033	2855090
014	2019-05-16t0921	1558016628.14	adult	233.5659	177.8374	-33.9846	1018.5687	74.5625	61820.8549	194896.3243	3137388.3819	1515.43	-0.46315	313.453	1.5146	281.9294	2.1127	1103.399	0.17229	1067.0135	356397.875	574.5736	0.94792	902.27	0.55784	10121400	0.47091	332.023	84.1647	78.3534	216.34	211.8901	69877.8359	137.7227	1.5128	193.9425	2717680
014	2019-05-16t1321	1558031026.46	adult	237.5655	181.837	-29.985	1052.1054	75.2143	60476.7795	190689.2311	2918611.0992	1473	-0.45937	293.132	1.0393	273.4361	1.8705	1008.5976	-0.087639	972.3248	319725.4375	497.7558	0.26069	810.8462	0.13182	9266490	0.21821	334.695	85.2115	78.8318	220.2583	215.0277	69821.875	141.2165	1.6461	195.7668	2693710
014	2019-05-16t1721	1558045424.08	adult	241.5648	185.8363	-25.9857	1095.7944	76.6141	63224.1585	199175.9626	3117639.0043	1410.5	-0.48463	288.029	0.99085	270.8777	1.8417	952.6723	-0.2082	894.4468	315334.5312	483.1496	0.21415	761.1135	-0.059872	9516180	0.36074	359.301	86.1356	79.0608	232.2496	226.0492	76874.625	147.4053	1.9496	207.1922	2845830
014	2019-05-16t2121	1558059824.53	adult	245.5649	189.8364	-21.9856	1060.8921	77.1637	64789.7885	204194.9375	3332707.6241	1309.22	-0.56569	278.7	0.81569	263.2964	1.625	883.4189	-0.38994	847.2202	299479	453.093	-0.0062274	725.4114	-0.17394	9427010	0.37968	354.441	88.5658	80.8439	242.6894	238.1165	82271.7031	153.9398	2.2677	218.2669	2995740
014	2019-05-17t0121	1558074224.4	adult	249.5649	193.8364	-17.9856	1003.0075	77.5639	60172.1374	189647.1415	3098869.6793	1209.96	-0.64801	279.201	0.92494	262.3008	1.6499	838.9002	-0.47902	800.0499	264253.5625	455.571	0.12787	706.9158	-0.18509	8773630	0.19286	362.162	91.1485	82.7465	247.965	243.4233	78108.9688	162.2206	2.6864	224.4763	2864250
014	2019-05-17t0521	1558088625.06	adult	253.5651	197.8366	-13.9854	932.6603	76.539	58185.2755	183579.3238	3042248.664	1245.37	-0.54145	276.71	0.94662	261.0974	1.6667	843.001	-0.36897	811.114	256272.3125	435.6485	0.011071	697.2941	-0.14047	8399520	0.1063	361.184	93.376	84.7859	253.7478	249.7394	77139.3359	165.7693	2.8046	228.8815	2834430
014	2019-05-17t0921	1558103023.97	adult	257.5648	201.8363	-9.9857	908.5299	78.4913	56926.1732	179622.5876	3016600.358	1192.7	-0.5595	274.53	0.97752	260.2697	1.6972	809.281	-0.41646	781.963	241165.7344	439.1738	0.16193	677.9699	-0.15779	8156290	0.06695	359.235	95.0376	85.8866	260.8654	254.8389	77737.8906	169.6983	2.9428	235.8474	2823570
014	2019-05-17t1321	1558117426.85	adult	261.5656	205.8371	-5.9849	898.1312	77.7009	57011.752	179942.1614	3041929.6776	1225.88	-0.45031	265.128	0.79142	251.5455	1.4319	819.8182	-0.27311	790.9985	244305.8125	420.0125	0.049863	666.3058	-0.12506	7883830	0.016793	374.919	96.0076	86.8009	263.537	259.0995	78534.0156	171.5151	2.9514	238.0808	2854880
014	2019-05-17t1721	1558131772.77	adult	265.5506	209.8221	-2	861.4166	77.9087	53791.8994	169796.4354	2866585.2	1271.51	-0.31754	274.384	1.1674	259.8089	1.802	876.8757	0.08295	853.3945	246402.0625	434.8136	0.34318	714.4813	0.31252	7704150	0.0003624	403.66	98.3749	88.1443	274.1813	270.5653	77044.9375	177.7185	3.219	247.7888	2762170
014	2019-05-17t2121	1558146172.43	dead	269.5505	213.822	2	905.2893	79.1122	58281.5074	184002.4117	3143379.5963	1073.27	-0.56015	264.258	0.95712	248.2795	1.4292	796.6024	-0.17028	776.6921	242167.125	425.5934	0.35255	659.6642	0.05796	8031340	0.1704	378.069	95.4446	86.4635	258.5627	254.0969	78603.0547	169.4276	2.636	235.0894	2900750
016	2019-05-06t1741	1557182673.26	egg	-1.9953	-53.818	-181.6541	363.7654	89.8128	14391.7764	49722.823	715570.8995	215.113	2987.9689	56.6998	0.054244	56.1937	0.0029762	101.221	0.11995	97.5503	7895.24	80.2499	0.16135	92.4174	0.38504	439367	7.6932	244.956	72.8034	72.3176	121.722	118.0205	9494.32	99.5854	1.37	113.5989	564154
016	2019-05-06t2141	1557197039.3	larva	1.9953	-49.8274	-177.6635	360.3041	85.9591	13284.1812	45979.6216	616829.2317	180.236	3.5208	63.2471	-0.061622	62.9507	-0.081016	105.802	-0.17462	102.6936	7617.71	87.4226	-0.027402	99.0031	0.11211	449434	2.6291	252.33	73.8593	73.4329	122.117	117.5729	8792.44	100.1122	1.3467	113.3329	524844
016	2019-05-07t0141	1557211443.43	larva	5.9964	-45.8263	-173.6624	324.5993	97.968	13252.8223	46943.8997	707468.8442	192.612	0.51654	65.4732	-0.23194	65.1681	-0.22162	108.469	-0.47126	106.3813	7701.28	89.4467	-0.25777	101.1379	-0.18789	463157	1.2077	223.678	72.8141	72.1486	120.319	116.7383	8542.66	99.5748	1.3011	112.1729	515087
016	2019-05-07t0541	1557225842.69	larva	9.9962	-41.8265	-169.6626	300.8962	95.3855	12025.1223	43034.519	627145.5389	201.371	-0.10379	66.5345	-0.42845	66.0181	-0.38884	111.24	-0.75955	107.6201	7230.58	91.8565	-0.49868	102.9757	-0.49352	429813	0.31461	293.355	72.5991	72.1854	120.083	115.3081	7805.42	98.1673	1.2345	110.4945	468990
016	2019-05-07t0941	1557240244.96	larva	13.9969	-37.8259	-165.662	331.9044	93.7073	13524.3566	47164.9746	694257.8135	144.191	-0.70124	68.3975	-0.63272	67.9747	-0.55682	111.234	-1.0518	108.522	8008.83	92.283	-0.76598	104.0442	-0.80682	492530	-0.23588	268.493	72.8798	72.1548	123.164	118.2631	8867.83	100.4846	1.263	113.1725	524807
016	2019-05-07t1341	1557254675.94	larva	18.0055	-33.8172	-161.6534	327.5088	91.6161	12912.9946	45745.6643	646252.0916	211.194	-0.7839	68.6868	-0.87643	68.2719	-0.76303	112.274	-1.3326	109.7996	7859.19	93.4824	-1.0448	105.069	-1.1245	474420	-0.749	239.767	73.5522	73.1275	121.84	118.3193	8528.79	100.5263	1.2364	112.8129	508025
016	2019-05-07t1741	1557269045.57	larva	21.997	-29.8257	-157.6618	328.2023	93.3279	13306.168	47102.1537	675027.3365	227.442	-0.99081	69.5323	-1.138	69.1398	-0.98303	113.34	-1.6052	110.0233	8160.46	94.0374	-1.344	105.8779	-1.4452	494305	-1.1477	232.413	73.6289	73.2822	121.435	117.9291	8743.3	100.7104	1.2154	114.2636	523428
016	2019-05-07t2141	1557283444.78	larva	25.9968	-25.8259	-153.662	333.4679	90.5443	12821.4065	44976.978	637614.1612	206.282	-1.2584	71.1557	-1.4214	70.8077	-1.2193	116.908	-1.8617	113.8188	8066.64	96.563	-1.6498	109.247	-1.7572	487132	-1.5172	283.327	73.8914	73.6141	122.198	117.752	8431.66	100.9338	1.198	112.9712	505860
016	2019-05-08t0141	1557297859.77	larva	30.001	-21.8217	-149.6579	301.4897	90.2074	11764.7365	41390.838	580820.7523	170.118	-1.5257	71.7505	-1.7597	71.0775	-1.5118	116.152	-2.1291	113.6496	7433.71	97.3298	-1.99	108.5984	-2.0927	452674	-1.8663	238.413	74.0439	73.3289	121.804	118.6535	7795.43	101.2592	1.188	113.5271	467143
016	2019-05-08t0541	1557312243.85	larva	33.9965	-17.8262	-145.6623	710.9393	40.6222	23206.4252	73053.8214	647589.7609	889.361	-0.2182	211.297	0.014822	173.4718	-0.15235	670.481	-0.23992	644.3174	83139.6	447.0074	0.21892	592.5317	0.0065838	2609930	-0.71093	112.26	63.6716	63.4098	96.0916	94.9935	11915.4	83.056	0.49332	92.0341	786471
016	2019-05-08t0941	1557326649.37	larva	37.9981	-13.8246	-141.6607	571.9963	44.0826	17947.0356	56636.9704	480494.3741	907.238	-0.41984	228.396	0.0097962	197.6671	0.021617	690.118	-0.44274	661.9341	66251.3	458.2436	0.0030851	613.3541	-0.21379	2186200	-1.3227	235.743	58.4266	57.9364	94.0353	90.4063	9027.39	77.8347	0.19018	86.6826	559259
016	2019-05-08t1341	1557341026.27	larva	41.9917	-9.831	-137.6672	669.379	44.6613	24572.7634	77572.5655	737457.1679	966.023	-0.52634	255.551	0.19645	227.7113	0.3569	760.017	-0.44994	736.9866	99562.2	516.5632	0.1455	665.2877	-0.27768	3325990	-0.93244	222.155	61.0811	60.7282	94.6177	92.7491	12394.9	80.7646	0.20445	89.4675	794970
016	2019-05-08t1731	1557354838.19	larva	45.8283	-5.9944	-133.8305	687.3428	44.8316	23406.9534	73721.323	678276.4673	937.841	-0.77022	272.917	0.25533	245.3327	0.53667	792.987	-0.58391	778.2028	99123.4	557.6871	0.17163	715.2169	-0.34014	3389900	-1.1994	283.145	57.6769	57.3673	95.9337	91.9777	11991.7	78.2374	-0.05811	87.493	716405
016	2019-05-08t2131	1557369219.92	larva	49.8232	-1.9995	-129.8356	749.3064	48.9934	28570.9673	90023.4615	914589.2142	1214.14	-0.50183	270.04	-0.096837	250.9957	0.48446	913.497	-0.41277	897.8387	138852	502.0261	-0.58017	773.3756	-0.35301	4083280	-1.1471	228.743	56.828	56.5078	92.5308	90.0867	14064.7	76.9842	-0.23981	86.4239	859296
016	2019-05-09t0131	1557383616.13	adult	53.8222	1.9995	-125.8366	787.9928	49.3827	33386.83	105278.332	1169342.6742	1484.45	-0.2675	276.763	-0.23753	244.7642	0.11238	1115.27	0.038361	1095.4984	197403	529.6665	-0.62612	929.1883	0.13452	4872700	-1.0523	110.835	56.6381	56.4292	89.9029	88.5934	15912.8	75.8708	-0.45831	84.8856	997170
016	2019-05-09t0531	1557398019.73	adult	57.8232	6.0005	-121.8356	834.1399	55.0421	38424.7176	121252.3217	1454638.9591	1554.9	-0.35026	306.605	0.22283	267.6092	0.54119	1118.12	-0.22886	1070.6176	226978	657.134	0.18077	938.9588	-0.095838	6198330	-0.69174	170.865	59.4857	59.1378	92.6033	90.6055	18798.5	78.6965	-0.25342	87.3677	1202560
016	2019-05-09t0931	1557412420.85	adult	61.8235	10.0008	-117.8353	861.2416	56.2561	38806.2404	122253.3869	1473219.2068	1730.36	-0.26948	368.007	1.5315	294.2171	1.1043	1387.82	0.42763	1358.6984	284503	842.2425	1.4771	1225.4297	1.0449	7511010	-0.34965	164.49	61.9261	61.5491	95.6356	93.9936	19605.3	81.7621	0.14353	90.6007	1263910
016	2019-05-09t1331	1557426821.48	adult	65.8237	14.001	-113.8352	912.6101	60.2927	45847.7214	144437.0957	1953880.3551	2162.62	0.17374	355.871	0.97508	285.9796	0.66713	1505.95	0.57784	1477.2365	362933	831.3883	1.1723	1292.4619	1.119	8552640	-0.13632	184.585	62.9831	62.688	98.1714	96.5731	23659.3	83.5359	0.48772	92.7523	1513670
016	2019-05-09t1731	1557441225.39	adult	69.8248	18.002	-109.8341	918.0129	63.7511	47083.8867	148438.3508	2024004.1659	1843.92	-0.41741	370.093	1.1195	326.2221	1.6426	1230.51	-0.5181	1162.7803	303935	777.8853	0.5529	1033.0141	-0.34224	9140920	-0.11911	284.14	60.4933	60.3661	93.0294	91.0435	22978.3	79.5755	-0.3132	88.0345	1494120
016	2019-05-09t2131	1557455621.15	adult	73.8236	22.0009	-105.8352	903.3851	63.3006	45132.8472	142287.8099	1927958.3199	2144.5	-0.14329	388.905	1.4135	333.5667	1.6978	1444.15	-0.012036	1380.5192	342264	831.672	0.84459	1162.8865	0.096023	9202660	-0.31511	235.102	62.6519	62.4021	97.2276	94.6769	23042.9	82.6447	0.35309	91.2012	1482530
016	2019-05-10t0131	1557470024.43	adult	77.8245	26.0018	-101.8343	866.924	68.8685	47869.86	151072.1335	2204515.1432	1898.87	-0.56871	405.882	1.6931	352.9342	2.1226	1253.96	-0.74924	1205.6077	314743	875.5931	1.0884	1100.1851	-0.34619	10164500	-0.064406	120.993	61.4356	61.2474	94.9505	93.5194	23832.6	81.3689	-0.00045407	90.5159	1538530
016	2019-05-10t0531	1557484424.71	adult	81.8246	30.0019	-97.8343	948.8097	64.6588	48244.349	151994.8929	2071780.7019	1881.06	-0.67232	388.912	1.155	369.112	2.4844	1398.59	-0.41694	1372.6791	353844	742.9843	-0.067518	1156.1239	-0.2	9834800	-0.36746	156.364	60.0821	59.7575	94.5168	93.3315	23912.7	80.6091	-0.24827	89.7801	1519360
016	2019-05-10t0931	1557498828.01	adult	85.8255	34.0028	-93.8333	859.4674	67.9178	46029.0763	145165.1474	2090147.5612	1887.41	-0.72726	340.032	-0.13083	314.2905	0.90238	1355.59	-0.63517	1300.623	326696	688.6257	-0.55594	1085.5717	-0.60827	8192060	-1.2243	279.981	59.8004	59.583	96.9207	93.2895	23357.9	80.4361	-0.35399	89.5011	1440710
016	2019-05-10t1331	1557513264.11	adult	89.8355	38.0128	-89.8233	953.7223	65.922	50350.9996	158659.7088	2250694.7845	1983.36	-0.66049	305.256	-1.0176	254.1359	-0.78209	1257.94	-0.98836	1198.4226	332095	681.258	-0.63432	1008.6129	-1.0099	8055700	-1.3697	232.903	62.6995	62.4578	97.0829	94.8459	25629.9	82.4572	0.041659	91.5111	1654640
016	2019-05-10t1726	1557527325.71	adult	93.7415	41.9188	-85.9173	950.6978	65.4759	47264.3639	148845.7093	2033353.6288	1838.83	-0.86833	302.408	-1.0877	255.9283	-0.72466	1140.4	-1.372	1043.6251	283958	635.5218	-1.0017	910.6904	-1.4754	7500330	-1.6794	145.772	63.9371	63.6431	98.3882	96.264	24498.7	83.884	0.27098	93.146	1585770
016	2019-05-10t2126	1557541713.06	adult	97.738	45.9153	-81.9208	1003.7311	63.6838	52546.0493	165593.5712	2311325.4282	1815.58	-0.92262	270.379	-1.8507	220.9778	-1.671	1110.5	-1.4804	1030.8636	306499	571.1418	-1.5028	838.6766	-1.7996	7445690	-1.7453	256.795	62.8613	62.5427	98.4737	96.3364	27178.8	82.83	-0.060203	92.2084	1731070
016	2019-05-11t0126	1557556115.44	adult	101.7387	49.9159	-77.9202	952.8702	65.4999	50474.6766	159012.5422	2286420.8286	1582.54	-1.2081	251.781	-2.2684	218.2178	-1.7165	1055.22	-1.6472	1019.3955	279634	519.2995	-1.888	795.4539	-1.9768	6654060	-2.13	155.988	64.2581	63.8632	105.729	101.7239	28018.2	84.7774	0.24947	95.9278	1698210
016	2019-05-11t0526	1557570514.94	adult	105.7385	53.9158	-73.9203	861.9305	69.5477	46460.1232	146512.2369	2123717.7482	1265.33	-1.5756	257.209	-2.0877	222.8029	-1.548	932.024	-1.9919	902.246	227414	522.4571	-1.813	773.3886	-2.0464	6254560	-2.3223	178.213	63.2512	63.0397	99.5755	97.2591	24296.4	83.8841	-0.04728	93.5919	1538080
016	2019-05-11t0926	1557584916.75	adult	109.739	57.9163	-69.9198	917.1167	65.0619	49082.7058	154661.1059	2230469.8296	1799.9	-0.98374	244.848	-2.3295	211.3452	-1.8282	1056.59	-1.6295	989.9715	272599	472.3784	-2.1594	771.5324	-2.0179	6293820	-2.2987	147.409	62.7173	62.5016	98.4776	96.8584	25407.2	83.5109	-0.23324	92.8598	1612150
016	2019-05-11t1326	1557599315.79	adult	113.7388	61.916	-65.9201	949.6498	66.0469	50981.388	160620.5376	2330388.0991	1610.28	-1.1974	249.677	-2.1428	218.3697	-1.5757	1011.07	-1.7387	943.178	269956	477.313	-2.0493	785.1642	-1.9171	6665630	-2.1089	364.891	66.21	65.8842	103.984	100.6209	27763.7	86.9424	0.34041	97.2906	1767610
016	2019-05-11t1726	1557613719.28	adult	117.7397	65.917	-61.9191	1025.9833	66.4936	52816.8109	166305.9011	2339018.6551	1310.43	-1.5231	232.911	-2.4647	203.6094	-1.9429	911.215	-1.991	896.1588	252406	443.5892	-2.2417	727.3202	-2.1108	6449540	-2.1746	187.636	69.1134	68.7678	106.91	104.9265	29614.2	90.9867	0.9948	100.9366	1913820
016	2019-05-11t2126	1557628118.91	adult	121.7396	69.9169	-57.9192	909.9739	66.9915	45957.1946	144736.6528	2026084.6589	1530.39	-1.2807	255.679	-1.8427	226.477	-1.2233	923.508	-1.9331	851.2547	223489	483.9832	-1.8423	728.5837	-2.0559	6164160	-2.2593	185.007	70.2148	69.9482	107.787	105.5138	26084.4	91.9414	1.0256	102.1696	1692810
016	2019-05-12t0126	1557642518.07	adult	125.7394	73.9167	-53.9194	916.4166	69.758	50906.3579	160444.0904	2421015.0303	1510.65	-1.2981	255.077	-1.7796	216.3029	-1.4554	1024.92	-1.6347	995.5077	273653	505.1467	-1.6037	800.3202	-1.7166	6793210	-1.9343	174.46	69.3673	69.0901	105.731	103.714	28230.2	90.28	0.58323	100.1086	1847390
016	2019-05-12t0526	1557656922.21	adult	129.7405	77.9178	-49.9183	933.8314	69.1851	49564.3573	156143.0403	2277672.7217	1602	-1.1983	249.459	-1.8371	214.8095	-1.4417	1000.87	-1.6779	954.0757	260227	478.4431	-1.7426	795.0154	-1.6966	6476200	-2.0233	204.473	68.3156	67.9709	105.147	103.6794	27338.2	89.2043	0.26943	99.2775	1773540
016	2019-05-12t0926	1557671317.4	adult	133.7392	81.9165	-45.9196	937.2857	69.9675	50012.0044	157575.0107	2292287.7634	1508.36	-1.2966	248.529	-1.8019	218.5972	-1.2912	932.143	-1.8431	878.8702	244222	456.3848	-1.8536	746.9556	-1.8569	6508480	-1.9599	163.243	69.4005	69.0731	106.009	103.9695	27774.4	90.5505	0.37412	100.0223	1817460
016	2019-05-12t1326	1557685720.55	adult	137.7401	85.9174	-41.9187	917.9996	68.9236	49169.8656	154947.2379	2249406.8607	1565.66	-1.2351	245.71	-1.8126	215.7513	-1.3316	986.475	-1.6783	925.519	254511	456.5397	-1.798	799.8854	-1.6114	6328260	-1.9895	303.431	70.6388	70.4338	108.435	105.7246	27976.3	92.3604	0.54435	102.1764	1819300
016	2019-05-12t1726	1557700123.73	adult	141.741	89.9183	-37.9179	941.1553	68.0253	49126.299	154743.5317	2217690.2234	1489.3	-1.3147	240.907	-1.8765	213.2761	-1.3705	942.2	-1.781	898.2383	243088	426.2545	-1.9765	757.663	-1.7546	6198780	-1.9998	204.465	71.4176	71.058	110.115	107.9771	28409.7	93.8504	0.64873	104.0935	1837650
016	2019-05-12t2126	1557714526.23	adult	145.7417	93.9189	-33.9172	867.9574	65.9594	45268.3593	142727.8238	1984996.7508	1414.19	-1.3919	240.059	-1.8625	215.6489	-1.2813	860.24	-1.9864	810.937	204737	429.1964	-1.9147	684.6689	-2.0274	5697330	-2.1574	203.641	72.9085	72.385	114.074	111.9317	27149.6	96.45	0.90394	107.6046	1730340
016	2019-05-13t0126	1557728923.54	adult	149.7409	97.9182	-29.9179	858.7267	68.1703	43978.9555	138598.0694	1958518.6236	1527.96	-1.2721	233.867	-1.965	210.0084	-1.421	876.928	-1.9259	831.9008	202570	408.8163	-2.025	679.1219	-2.0274	5392960	-2.2349	213.809	73.5162	72.9736	115.261	112.4466	26625.2	97.663	0.93482	108.2691	1695280
016	2019-05-13t0526	1557743324.24	adult	153.7411	101.9184	-25.9177	870.603	68.6027	45105.3669	142143.903	2017394.5941	1554.87	-1.2416	224.772	-2.1322	202.8343	-1.6094	905.58	-1.8316	837.2717	214622	384.7281	-2.1637	701.5927	-1.9139	5313620	-2.2246	231.515	74.2732	73.6736	117.925	115.1175	27948.2	99.0009	0.97067	110.8222	1755820
016	2019-05-13t0926	1557757723.93	adult	157.741	105.9183	-21.9178	837.6249	68.0777	42569.5127	134147.6534	1896330.6969	1431.11	-1.3653	224.65	-2.1045	204.4329	-1.5471	867.819	-1.9146	795.9431	194391	381.6117	-2.1502	669.4072	-2.0212	5017790	-2.2938	219.664	75.4521	74.8056	120.02	117.4974	26884.5	100.9678	1.0801	113.2583	1685300
016	2019-05-13t1321	1557771831.25	adult	161.6597	109.837	-17.9991	775.1819	68.7643	40293.2691	127172.3366	1801011.134	1274	-1.5198	224.507	-2.0766	201.7685	-1.6079	798.489	-2.0815	756.1374	169280	379.3884	-2.1315	635.8417	-2.1334	4743820	-2.3521	179.358	76.7039	75.9177	123.606	121.4633	26204.5	102.7248	1.1479	115.5244	1620750
016	2019-05-13t1721	1557786230.64	adult	165.6595	113.8368	-13.9993	779.9496	63.4589	37466.1466	118101.8701	1566112.5217	1113.12	-1.674	224.256	-2.0481	204.3149	-1.5145	784.744	-2.0935	766.4858	154595	376.5931	-2.1159	656.7605	-2.0184	4412240	-2.4275	197.329	78.9169	78.0783	130.12	127.4091	25633.7	105.7565	1.3625	120.5083	1552690
016	2019-05-13t2121	1557800630.1	adult	169.6594	117.8367	-9.9994	675.8625	66.7227	32805.3388	103533.5679	1402538.261	1172.08	-1.5945	222.018	-2.0609	201.6574	-1.571	769.418	-2.107	741.0054	133109	363.5218	-2.1756	644.0551	-2.04	3824490	-2.5918	211.486	80.6739	79.8324	131.739	129.0967	22790.9	107.4499	1.3932	122.5961	1389690
016	2019-05-14t0121	1557815028.73	adult	173.659	121.8363	-5.9998	649.9126	62.908	30074.4211	94894.6948	1223807.1431	1140.17	-1.6054	225.166	-1.9564	203.0583	-1.5068	824.057	-1.9219	790.4939	131025	384.6744	-1.9852	676.4966	-1.869	3561460	-2.6397	208.954	82.4521	81.2211	137.139	134.7115	21805.1	111.0933	1.647	127.944	1304140
016	2019-05-14t0521	1557829428.5	adult	177.659	125.8362	-1.9999	725.5552	57.8957	31242.0182	98465.5949	1180782.2988	1128.36	-1.591	226.687	-1.8862	205.2988	-1.415	821.859	-1.8819	789.6919	135607	379.198	-1.9902	662.1466	-1.8939	3733540	-2.5366	218.204	82.8992	81.7593	138.306	135.4795	22820.6	112.6304	1.6412	128.0255	1365350
016	2019-05-14t0921	1557843827.59	dead	181.6587	129.836	1.9999	750.9657	66.1362	37772.8338	119171.7165	1637221.4456	1012.13	-1.6803	226.788	-1.8421	210.7576	-1.2155	719.632	-2.1364	699.8678	142487	358.3241	-2.1101	598.0354	-2.1333	4490390	-2.2305	195.996	82.1249	80.7126	141.819	139.0911	28080.2	111.7348	1.3566	130.5117	1626070
019	2019-05-06t1352	1557168939.34	egg	-1.9094	-53.6374	-305.455	195.7506	28.7571	3696.5	11774.7516	63624.7303	0	1198.6844	0	-0.509	0	-0.58623					0	-0.29255	0	-0.063781	0	5.6938	0	0	0				0	-0.79488	0	0
019	2019-05-06t1741	1557182686.94	larva	1.9094	-49.8186	-301.6362	190.7243	32.49	3823.5408	12269.2875	71697.0576	0	0.49533	0	-0.70488	0	-0.75873					0	-0.52475	0	-0.35836	0	1.8259	0	0	0				0	-0.91695	0	0
019	2019-05-06t2141	1557197052.96	larva	5.9	-45.8281	-297.6456	192.9577	37.4539	4405.4626	14336.0683	93747.4485	0	-0.56095	0	-0.9248	0	-0.9522					0	-0.78055	0	-0.67088	0	0.58454	0	0	0				0	-1.0534	0	0
019	2019-05-07t0141	1557211457.09	larva	9.9011	-41.8269	-293.6445	192.8745	37.5065	4393.3469	14299.8452	93560.9876	0	-0.91968	0	-1.1634	0	-1.162					0	-1.0514	0	-0.9884	0	-0.16654	0	0	0				0	-1.2011	0	0
019	2019-05-07t0541	1557225856.39	larva	13.9009	-37.8271	-289.6447	173.2592	29.9118	3561.1896	11337.5786	66527.9062	508.301	0.53165	278.936	1.8241	279.0841	2.0528	468.1872	0.44725	465.9129	9363.7441	396.9749	1.15	449.6338	0.89615	543089	-0.17175	105.969	67.6573	67.1867	101.241	101.0484	2024.819	88.2438	0.94381	97.7359	131729
019	2019-05-07t0941	1557240258.52	larva	17.9015	-33.8265	-285.6441	478.1681	42.4206	15567.2306	49155.7783	430300.7812	604.027	0.36772	189.176	0.60282	175.0042	0.62661	523.5977	0.36456	519.2041	43458.6055	374.866	0.77998	487.5795	0.76983	1568830	0.25053	218.671	68.3798	68.2697	103.7884	101.51	8614.4375	88.9144	0.91618	98.4036	567074
019	2019-05-07t1341	1557254689.75	larva	21.9102	-29.8178	-281.6354	405.036	45.0814	14654.6354	46372.0357	452413.7285	605.022	-0.0033106	203.642	0.59501	187.8326	0.64569	505.4409	-0.014373	496.9435	39424.3867	370.7917	0.50633	468.8196	0.36007	1582700	-0.24246	121.321	67.4221	67.165	102.5918	101.4648	8002.1582	88.3837	0.85373	97.8527	524004
019	2019-05-07t1741	1557269059.41	larva	25.9017	-25.8263	-277.6438	245.0117	38.2151	6492.3637	20618.0734	158769.6246	289.86	-1.0554	160.751	-0.19302	156.7742	0.033025	272.6117	-1.2354	270.4851	9541.4082	233.367	-0.70098	261.7157	-0.99023	560217	-1.4533	124.502	63.4569	63.0949	100.9615	98.8369	3533.6543	85.8792	0.72493	94.8108	221147
019	2019-05-07t2141	1557283458.52	larva	29.9015	-21.8265	-273.6441	820.5096	42.4343	28296.452	89155.251	802266.5648	1113.42	0.54742	197.503	0.073581	165.5989	-0.043192	726.5043	0.27315	679.3244	109702.1484	402.106	0.18683	606.1707	0.40518	2970060	-0.063628	322.333	63.86	63.5208	99.0848	95.4377	14961.8008	83.7102	0.59158	92.7676	960326
019	2019-05-08t0141	1557297873.52	larva	33.9057	-17.8223	-269.6399	852.4981	43.9585	29010.5336	91311.9077	835223.6441	1450.87	0.93791	239.705	0.46339	183.6237	0.021959	980.9008	0.96835	947.4958	152039.625	561.613	1.0702	851.8555	1.318	3692900	0.024609	122.047	62.5046	62.2904	97.0247	95.0823	15038.8262	82.4282	0.47168	91.1588	962946
019	2019-05-08t0541	1557312257.51	larva	37.9012	-13.8268	-265.6443	1013.2554	45.7267	34773.9355	109447.5839	1085831.1196	1149.42	0.052822	266.522	0.66199	230.4605	0.62204	877.9615	0.28095	856.0594	162422.875	557.7699	0.77192	755.1309	0.51037	4926120	0.42781	320.506	61.5262	61.1104	97.6749	93.8014	18069.8555	81.6883	0.35448	90.3433	1137190
019	2019-05-08t0941	1557326662.93	larva	41.9027	-9.8253	-261.6428	744.5713	47.8569	30113.1985	94918.0205	1012403.224	1635.81	0.70114	288.431	0.81855	245.0905	0.71282	1119.5239	0.90628	1081.3248	178004.3125	582.6895	0.67779	917.4452	1.0071	4585480	-0.16426	168.99	63.8612	63.6731	97.4058	95.6302	15487.5225	83.3069	0.33194	91.9912	1015270
019	2019-05-08t1341	1557341040.23	larva	45.8964	-5.8316	-257.6491	751.943	51.0218	29710.8182	93671.7699	992659.9176	1125.3	-0.44942	264.641	0.075379	239.7426	0.40386	885.7672	-0.24707	863.7447	139951.2188	522.8338	-0.11913	786.2267	0.013325	4156450	-0.76594	442.554	68.4031	68.0822	107.8817	104.5013	17045.3008	90.124	0.68432	100.2704	1074340
019	2019-05-08t1731	1557354843.15	larva	49.7306	-1.9974	-253.815	848.6934	53.8196	35434.4883	111540.6516	1300331.5168	1095.55	-0.692	267.378	-0.1499	244.572	0.32608	863.3419	-0.58637	853.1852	161444.9219	480.8212	-0.74824	736.9685	-0.52865	4995700	-0.64161	388.188	67.1579	66.8521	106.0308	102.3687	19827.752	88.3689	0.63816	98.1581	1254780
019	2019-05-08t2131	1557369224.79	adult	53.7255	1.9974	-249.8201	915.4644	54.3299	42923.292	135269.6198	1660486.6535	1091.74	-0.87859	283.846	-0.056935	255.6701	0.41572	936.3796	-0.58057	927.8411	211621.7812	543.6347	-0.50267	835.0226	-0.32793	6399580	-0.24651	371.945	68.3913	68.1025	107.7189	104.1113	24344.4727	90.0263	0.92524	100.0574	1541950
019	2019-05-09t0131	1557383621.07	adult	57.7244	5.9964	-245.8211	1001.9325	61.4421	50124.9402	157972.3769	2072951.8847	1870.09	0.12926	317.848	0.51468	275.1324	0.7613	1341.1456	0.5366	1303.3263	352721.3125	640.9061	0.053054	1015.2753	0.28888	8353680	0.40243	117.286	67.1076	66.9422	101.6624	100.4054	26737.207	87.5906	0.84651	96.7147	1763720
019	2019-05-09t0531	1557398024.57	adult	61.7254	9.9974	-241.8202	938.5822	68.1404	52026.5717	164137.2672	2377106.4191	1273.52	-0.92726	327.839	0.50912	293.4427	1.0876	1070.2075	-0.62412	1062.6396	292166.6562	653.0187	-0.078661	943.2461	-0.32616	8924090	0.34943	419.509	67.0456	66.7816	106.0184	103.2367	28943.0293	88.9508	1.2416	99.0208	1825050
019	2019-05-09t0931	1557412425.77	adult	65.7257	13.9977	-237.8198	1025.2819	65.6973	55327.4792	174286.6558	2534044.4477	2495.81	0.64554	374.412	1.4574	294.6949	0.92468	1687.8182	1.1773	1628.5426	489467.2812	900.6889	1.7473	1234.3322	0.84533	10843400	0.96439	283.471	63.1819	62.8838	96.9841	95.0184	28125.3906	83.0067	0.38688	91.4176	1829810
019	2019-05-09t1331	1557426826.4	adult	69.7259	17.9979	-233.8197	1054.6276	67.2538	57710.1996	181789.6419	2720913.8815	2207.45	0.080285	369.468	1.1105	310.4732	1.198	1478.7556	0.28214	1418.7732	448062.9375	810.2409	0.82269	1235.9576	0.63334	11162400	0.83414	369.289	66.5104	66.2859	102.9521	99.3541	31194.4805	87.0663	1.3047	96.0937	2009410
019	2019-05-09t1731	1557441230.24	adult	73.727	21.999	-229.8186	1082.693	63.9164	57053.0065	179704.3337	2545513.573	3074.74	1.0868	429.053	2.4373	364.2887	2.5747	1845.2111	1.256	1727.226	551718.125	919.3383	1.5627	1342.1811	0.94953	12823100	1.3596	120.33	62.8393	62.7211	96.1759	94.8595	28756.6035	82.2741	0.26404	91.2964	1878080
019	2019-05-09t2131	1557455626.06	adult	77.7258	25.9978	-225.8198	696.8883	79.9072	42222.8126	133601.3234	2188821.8743	1319.88	-1.3081	392.991	1.3735	363.2799	2.4184	1164.7267	-1.0229	1158.7245	257404.6094	765.4971	0.19805	1084.1771	-0.41673	8669380	-0.73959	393.049	68.76	68.372	110.0195	106.3183	24314.3164	91.3024	2.4607	101.9818	1516850
019	2019-05-10t0131	1557470029.36	adult	81.7267	29.9987	-221.8188	1169.5371	67.9155	65572.532	206551.2178	3071122.5733	1807.94	-0.76127	400.054	1.4373	344.8346	1.8095	1414.504	-0.36589	1387.4742	486589.375	826.0203	0.60887	1213.7365	0.070591	13723900	1.3958	130.171	65.1683	64.9101	99.9577	98.4496	34385.4375	85.563	0.96955	94.8914	2235600
019	2019-05-10t0531	1557484429.56	adult	85.7268	33.9988	-217.8188	1102.8166	65.099	58542.7582	184344.1036	2637299.8784	2780.08	0.36352	418.311	1.8122	345.1581	1.7624	1921.6104	1.0681	1802.6379	589934.375	882.9299	1.0204	1494.9496	1.2688	12827100	0.8666	329.771	64.6793	64.4228	100.313	97.0991	30796.0977	84.8337	0.69596	93.8319	1983320
019	2019-05-10t0931	1557498832.93	adult	89.7277	37.9997	-213.8178	1086.8711	71.0712	64569.8575	203536.9677	3174932.5205	2025.44	-0.60901	367.89	0.52491	340.036	1.5973	1483.8627	-0.31748	1461.2899	501545.5938	729.9089	-0.23987	1195.123	-0.16519	12408200	0.59117	381.054	64.3746	64.0073	102.9716	99.5322	34804.4062	86.1548	0.89493	96.1636	2171230
019	2019-05-10t1331	1557513269.03	adult	93.7377	42.0097	-209.8078	1104.1546	71.3222	62814.7754	197931.4821	3031370.9488	2883.57	0.3576	398.503	1.2673	334.0985	1.4407	1914.6277	0.89214	1801.4761	629912.5	831.8313	0.59135	1397.8795	0.70255	13085600	0.84073	286.894	63.88	63.5896	99.1158	96.8879	32609.0859	84.2024	0.34185	93.0803	2097630
019	2019-05-10t1726	1557527330.8	adult	97.6438	45.9158	-205.9018	1055.0667	66.9484	58880.8129	185569.7728	2764532.2396	3196.91	0.67446	452.32	2.597	376.188	2.6448	2092.5522	1.3581	1993.5143	646598.625	991.2633	1.9129	1537.2154	1.2892	13936900	1.1979	385.856	62.4749	62.1815	99.126	95.8031	30629.9414	82.8883	-0.045626	92.1742	1924980
019	2019-05-10t2126	1557541718.04	adult	101.6402	49.9122	-201.9053	1118.8971	68.5796	61998.2851	195397.8249	2900073.7848	3210.94	0.64814	422.064	1.8874	318.9917	1.1049	1904.1705	0.7775	1792.0345	618855.4375	988.7922	1.9333	1481.3724	1.021	13692200	1.076	358.213	63.1903	62.8812	98.1909	95.3436	31912.0469	83.6239	0.008808	92.2987	2049960
019	2019-05-11t0126	1557556120.53	adult	105.6409	53.9129	-197.9046	1084.5631	68.9336	61195.002	192834.06	2930354.6666	2552.03	-0.12796	409.547	1.6228	346.6858	1.9511	1774.3777	0.38562	1713.2339	569575.25	857.8198	0.91404	1402.639	0.66966	13107200	0.80909	136.286	66.0117	65.6886	100.9954	99.4401	32419.5156	86.6837	0.53398	96.2384	2112640
019	2019-05-11t0526	1557570519.96	adult	109.6408	57.9128	-193.9048	1086.0042	72.8772	64557.65	203477.4914	3201414.0335	2375.2	-0.34402	390.857	1.2137	361.1411	2.441	1730.9324	0.25234	1706.7855	585055.125	793.4685	0.44223	1347.3029	0.43462	13182000	0.84897	189.229	67.8658	67.5177	106.3899	104.2841	35959.7969	90.3937	1.1673	100.8159	2288840
019	2019-05-11t0926	1557584921.9	adult	113.6413	61.9133	-189.9042	1178.6449	72.024	69596.5646	219243.75	3463500.6806	2082.73	-0.67809	357.818	0.46239	329.4803	1.6124	1492.0381	-0.4104	1454.9192	543101.875	706.1484	-0.20838	1150.968	-0.38017	13011000	0.77843	215.695	63.0066	62.7526	99.8469	97.8953	36344.2656	84.5384	-0.13338	94.1404	2291050
019	2019-05-11t1326	1557599320.74	adult	117.641	65.913	-185.9046	1101.5424	70.5826	63396.0299	199716.9255	3089150.6094	2765.78	0.059084	374.186	0.90116	317.9141	1.348	1752.311	0.31197	1655.9509	581767.25	785.4331	0.48083	1279.3103	0.17975	12407600	0.5121	184.962	66.7903	66.3444	103.3524	101.3845	34312.9961	87.8617	0.39802	97.5669	2214700
019	2019-05-11t1726	1557613724.33	adult	121.642	69.914	-181.9036	1101.5019	70.197	63656.7459	200582.0481	3080805.2003	2874.64	0.16563	356.891	0.5332	298.687	0.85473	1764.059	0.35275	1663.9126	587431.625	771.1014	0.41481	1321.5683	0.3778	11881300	0.28365	124.443	63.2546	62.82	101.5196	99.8048	33806.0156	84.8597	-0.28209	95.4114	2105810
019	2019-05-11t2126	1557628123.81	adult	125.6419	73.9138	-177.9037	1030.2566	70.9802	59699.1076	188164.4584	2915474.6472	2294.24	-0.46241	364.285	0.74313	317.9289	1.4604	1503.7356	-0.33885	1472.7694	470669.25	753.0055	0.31837	1177.9036	-0.18072	11371900	0.066739	294.286	68.3982	67.7432	113.1785	109.7281	35424.8594	91.3329	0.77426	103.9412	2135190
019	2019-05-12t0126	1557642523.14	adult	129.6417	77.9137	-173.9039	989.4873	77.0087	61058.6546	192511.5223	3186369.8689	2313.52	-0.44459	346.164	0.36193	297.5944	0.92319	1654.538	0.086792	1618.02	527797.625	713.9178	0.06032	1274.4449	0.24205	11032600	-0.072211	170.648	64.8764	64.4613	104.1613	101.7824	33227.4453	87.0056	-0.10648	97.6213	2067680
019	2019-05-12t0526	1557656927.15	adult	133.6428	81.9148	-169.9028	1106.9825	70.8829	62053.7644	195412.6264	3011449.5639	2337.92	-0.42189	350.992	0.49744	293.2062	0.83386	1508.4642	-0.28881	1454.3899	490250.875	735.4121	0.25787	1162.9045	-0.17944	11393600	0.081373	197.566	70.9667	70.3849	111.8728	109.393	36358.6484	93.8839	0.93418	105.0464	2303650
019	2019-05-12t0926	1557671322.36	adult	137.6414	85.9134	-165.9041	1098.3988	72.8451	63092.2904	198742.191	3093538.0393	2572.97	-0.17718	346.797	0.43142	285.7703	0.66008	1752.3517	0.38748	1712.1498	578276.0625	727.3814	0.2313	1280.4804	0.32442	11439800	0.099918	284.349	66.4768	65.8696	107.7038	105.5009	35542.2578	89.1197	0.020522	100.6719	2192870
019	2019-05-12t1326	1557685725.52	adult	141.6423	89.9143	-161.9032	1123.8392	70.3772	64656.2203	203601.2938	3182465.1525	2410.35	-0.35024	332.627	0.14286	267.2415	0.16586	1617.4531	0.04131	1589.821	548316.625	710.7573	0.13665	1219.3054	0.10593	11245100	0.018065	194.14	67.2592	66.7232	107.5224	104.172	36450.0781	88.7996	-0.14709	99.6457	2273830
019	2019-05-12t1726	1557700128.69	adult	145.6432	93.9152	-157.9024	1155.9463	71.1978	67201.1396	211639.69	3300443.9229	2579.28	-0.17462	324.674	-0.010432	281.0737	0.58713	1606.6243	0.029585	1551.0007	565531.75	610.6801	-0.57717	1191.2459	0.019694	11399600	0.074321	143.698	70.7916	70.4375	112.6709	110.4113	39660.1523	93.3904	0.4378	105.694	2485560
019	2019-05-12t2126	1557714531.21	adult	149.6439	97.9159	-153.9017	1113.4974	72.8655	67941.7025	214050.093	3481475.6665	3595.71	0.88484	323.168	-0.020637	244.1873	-0.44214	1670.795	0.22149	1557.14	593132.25	727.7908	0.31107	1193.0043	0.054358	11461800	0.09379	383.818	69.0414	68.0732	121.9721	118.1454	43300.0898	92.6414	0.19216	110.1449	2448690
019	2019-05-13t0126	1557728928.52	adult	153.6432	101.9152	-149.9024	1019.1441	68.2449	58202.6574	183395.303	2807886.2006	2654.01	-0.096194	350.362	0.5918	280.4362	0.62308	1752.2522	0.46375	1689.036	534436.9375	750.7466	0.50288	1279.9518	0.43746	10663300	-0.21049	178.445	67.6357	67.0778	110.173	107.0947	33602.7656	89.9553	-0.32093	101.912	2058490
019	2019-05-13t0526	1557743329.39	adult	157.6434	105.9154	-145.9022	1105.8808	69.1845	64917.764	204543.5646	3179541.4296	2590.03	-0.158	335.811	0.29996	281.2075	0.67203	1690.3514	0.32192	1643.3535	574719.5	656.1422	-0.15732	1204.5518	0.16493	11394400	0.064806	161.703	73.5677	72.9969	117.6847	114.9121	40012.8086	97.0435	0.54421	109.7115	2496220
019	2019-05-13t0926	1557757728.96	adult	161.6433	109.9153	-141.9023	1040.9709	71.0084	62586.683	197304.5529	3139315.9378	2930.03	0.20569	327.509	0.14925	270.0017	0.37548	1678.1768	0.32117	1614.5762	548763.8125	674.4377	0.0088521	1190.7508	0.14851	10703600	-0.18264	179.097	72.6107	72.0034	117.9846	115.5776	38580.9727	96.4013	0.3154	109.7954	2373060
019	2019-05-13t1321	1557771836.49	adult	165.562	113.834	-137.9835	1082.4609	72.5305	63288.8156	199386.634	3159709.379	2965.82	0.25789	344.215	0.54514	279.0632	0.6714	1732.6136	0.51073	1681.4684	573495.125	713.3657	0.33039	1240.8694	0.40293	11392800	0.077015	171.653	72.4865	71.8169	121.704	118.4444	40284.0352	96.3146	0.17293	111.7465	2399160
019	2019-05-13t1721	1557786235.87	adult	169.5619	117.8339	-133.9837	1046.1549	75.6015	63728.0974	200791.9157	3348311.7498	2439.24	-0.27049	343.63	0.57688	274.9695	0.59007	1633.6802	0.28887	1560.5552	544015.5	732.5121	0.51867	1190.133	0.24884	11425700	0.1031	193.041	70.8218	69.9231	118.2028	115.1735	39361.5312	94.3579	-0.19304	109.3404	2354820
019	2019-05-13t2121	1557800635.23	adult	173.5617	121.8337	-129.9839	1134.0582	74.6315	69402.0738	218636.6403	3616678.0206	2214.49	-0.47918	325.372	0.23233	265.3679	0.34969	1481.4634	-0.078051	1440.0713	537771.1875	679.4057	0.18632	1173.2451	0.24267	11787300	0.25027	174.873	67.0843	66.2493	116.5264	113.105	42299.0938	90.7248	-0.73442	106.3623	2430260
019	2019-05-14t0121	1557815033.77	adult	177.5613	125.8333	-125.9843	1110.93	73.36	66922.1283	210824.8307	3434713.8246	2172.84	-0.49081	339.796	0.6125	278.3765	0.79346	1588.9785	0.30613	1564.7866	556142.5	695.8913	0.37471	1218.4853	0.51324	11877200	0.30739	190.507	72.4428	71.5797	125.8257	120.3817	44038.9922	96.174	-0.21793	112.0949	2532170
019	2019-05-14t0521	1557829433.66	adult	181.5613	129.8332	-121.9843	1129.5639	73.7453	68420.777	215530.7638	3510871.8818	2298.08	-0.31586	342.581	0.75987	279.5629	0.90166	1506.7982	0.14496	1441.3458	539433.75	737.3377	0.77578	1189.0142	0.47814	12243200	0.47358	155.487	68.2336	67.4193	118.7746	115.946	42521.2891	92.6262	-0.72943	108.772	2438530
019	2019-05-14t0921	1557843832.6	adult	185.561	133.833	-117.9846	1118.7916	71.4187	65286.8903	205620.5243	3226133.6113	2887.14	0.36188	340.401	0.80419	260.1144	0.36957	1754.3489	0.95728	1664.7131	599987.3125	757.7161	1.0351	1296.295	1.0638	11614200	0.29773	165.568	69.7369	68.8178	119.0927	115.6185	40729.6875	93.3674	-0.75548	108.5259	2379350
019	2019-05-14t1321	1557858238.72	adult	189.5627	137.8347	-113.9829	1129.4271	73.4883	66494.4075	209413.3594	3337462.8748	2722.11	0.23564	348.2	1.0816	279.1107	1.0456	1638.5446	0.71319	1566.8608	570213.5	758.1459	1.1454	1235.0188	0.89537	12094000	0.50814	217.999	68.425	67.5489	122.4637	119.1356	42617.3828	92.6145	-0.93029	109.4744	2376600
019	2019-05-14t1721	1557872636.65	adult	193.5621	141.8341	-109.9835	1163.8461	73.4854	70757.6098	222894.4653	3630673.5391	2674.08	0.24735	339.188	0.9846	264.3746	0.65434	1654.694	0.87873	1602.6265	612236.75	743.6899	1.1572	1245.5751	1.0719	12526200	0.71745	200.71	70.5125	69.447	124.5408	120.5592	46080.0938	95.1739	-0.76538	113.0857	2604020
019	2019-05-14t2121	1557887036.27	adult	197.562	145.834	-105.9836	1139.0165	74.7597	69869.1426	220116.3975	3609888.1916	2205.22	-0.21322	339.754	1.11	278.2147	1.1953	1563.0061	0.70578	1513.4496	570497.25	701.6375	0.93101	1206.2241	1.0086	12392200	0.72225	200.123	69.5529	68.8602	118.6103	115.0264	43292.7695	93.5945	-0.99604	108.0955	2536870
019	2019-05-15t0121	1557901433.78	adult	201.5613	149.8333	-101.9843	1180.5261	73.1797	70118.1209	220793.8246	3571523.6535	2866.55	0.59542	333.936	1.0891	273.2357	1.1194	1624.2053	1.0256	1572.5599	596083.375	725.1967	1.2659	1179.9829	1.0143	12233400	0.72837	182.838	70.0749	69.1447	122.6725	118.9861	45020.8047	93.8448	-1.0351	110.1059	2567120
019	2019-05-15t0521	1557915833.99	adult	205.5613	153.8333	-97.9842	1106.1509	78.2687	69203.465	218068.4448	3663716.2063	2173.7	-0.12408	329.436	1.0982	266.1754	0.96798	1499.298	0.74413	1448.4236	542745.875	715.1157	1.3194	1248.8199	1.5025	11894300	0.6665	249.383	70.4501	69.5997	118.6036	115.9066	42934.5	94.3965	-1.0499	109.2365	2543600
019	2019-05-15t0921	1557930234.61	adult	209.5615	157.8335	-93.984	1222.9509	74.3539	71338.5739	224631.3027	3626091.3105	2210.25	-0.012165	340.996	1.5251	282.7978	1.6353	1429.6561	0.63788	1380.0125	533261.75	740.5531	1.6981	1139.0828	1.0812	12710600	1.0214	274.28	71.0911	70.1099	126.356	122.7693	47130.7734	96.9692	-0.89182	114.507	2649920
019	2019-05-15t1321	1557944636.61	adult	213.5621	161.8341	-89.9835	1198.7502	76.2269	73402.4133	231142.6687	3832715.9289	2502.43	0.40627	329.989	1.3655	265.1541	1.1037	1574.6158	1.2616	1492.1911	604652.5	719.3464	1.6586	1235.3377	1.7335	12645200	1.0629	197.44	70.2495	69.3753	123.0818	119.5461	47263.4219	94.9798	-1.0937	111.3373	2691960
019	2019-05-15t1721	1557959036.73	adult	217.5621	165.8341	-85.9835	1188.3593	74.1827	70668.6784	222553.0254	3576358.9976	2868.54	0.92791	337.819	1.7015	269.9042	1.3554	1616.4631	1.5518	1513.6557	598091.375	756.8946	2.1691	1257.2635	2.003	12475300	1.0669	318.342	71.527	70.4385	120.9639	118.1676	44756.6328	96.3648	-1.0341	111.5302	2641420
019	2019-05-15t2121	1557973434.43	adult	221.5615	169.8335	-81.9841	1213.5035	74.6138	73880.4256	232673.564	3829350.7483	2405.28	0.44885	321.774	1.3951	258.1389	1.0182	1494.9182	1.2567	1420.5833	577038.4375	713.3105	1.9146	1175.5107	1.7092	12410500	1.1081	410.054	70.2989	69.3165	126.4696	121.7838	48817.2695	95.6735	-1.1292	113.108	2711360
019	2019-05-16t0121	1557987833.6	adult	225.5612	173.8332	-77.9843	1234.771	77.5221	74763.4601	235360.7296	3925760.9131	2610.81	0.78856	308.856	1.1621	252.0046	0.87658	1519.344	1.4783	1431.8582	594063.5	631.3292	1.2607	1096.1485	1.4139	12061800	1.0475	222.139	69.8048	68.4677	127.3429	123.1073	49791.0742	96.8103	-1.0941	115.938	2726090
019	2019-05-16t0521	1558002233.82	adult	229.5613	177.8333	-73.9843	1190.2966	74.8727	73005.3663	229908.834	3819577.3666	2215.61	0.37063	325.615	1.7454	251.8514	0.94367	1481.5721	1.4731	1438.2236	564479	711.0836	2.2108	1196.5807	2.1321	12403000	1.2312	399.2	71.1728	69.9785	125.9454	122.2501	47985.2031	96.6228	-1.1512	114.2521	2711040
019	2019-05-16t0921	1558016638.24	adult	233.5625	181.8345	-69.983	1159.6179	76.4388	72611.036	228777.6985	3839520.7593	2295.83	0.5521	328.527	1.9423	262.7585	1.4115	1501.2537	1.6821	1441.418	570476.375	715.2007	2.4079	1155.4361	2.042	12452500	1.3083	273.788	71.5558	70.1943	128.9174	125.108	48988.625	98.6553	-1.0625	117.0898	2712250
019	2019-05-16t1321	1558031036.67	adult	237.5621	185.8341	-65.9835	1190.036	77.4984	73788.1471	232472.2522	3923042.7481	2227.17	0.54016	311.429	1.5634	253.3215	1.1319	1466.7701	1.6857	1414.1522	564706.5	660.0228	1.9781	1093.7339	1.8205	11989700	1.199	242.543	70.9855	69.4335	136.2043	131.5318	52438.6406	98.3155	-1.1332	119.7116	2732870
019	2019-05-16t1721	1558045434.04	adult	241.5614	189.8334	-61.9842	1198.338	78.6108	75990.6264	239334.7174	4079877.7066	2952.4	1.5973	301.17	1.3705	249.5967	1.0576	1523.038	2.0433	1359.5256	604646.0625	613.7849	1.6228	1046.286	1.6727	11936000	1.2347	193.498	70.5106	69.1209	130.6133	126.7801	51853.4609	97.8654	-1.211	117.2583	2794470
019	2019-05-16t2121	1558059834.44	adult	245.5615	193.8335	-57.9841	1255.6235	78.3956	80128.4964	252360.3703	4343681.9154	2510.54	1.0873	292.073	1.2053	237.1705	0.65914	1360.9828	1.5324	1251.3829	568890.8125	613.7678	1.7585	997.5714	1.5085	12207200	1.3866	185.939	73.1503	71.789	131.8055	128.3089	55094.7031	99.7683	-1.14	118.6907	3057320
019	2019-05-17t0121	1558074234.34	adult	249.5614	197.8334	-53.9841	1246.1708	78.9978	76584.5357	241212.6217	4010156.1479	1513.2	-0.22262	293.153	1.3347	240.6658	0.84751	1098.5043	0.58659	1065.4964	439401.6875	647.4144	2.2741	925.9275	1.1925	11718500	1.2623	252.358	70.0985	68.9228	122.7936	119.3141	49117.4414	96.6363	-1.3842	112.8218	2802120
019	2019-05-17t0521	1558088634.98	adult	253.5616	201.8336	-49.9839	1163.9013	82.1643	76040.2698	239610.5107	4206954.3143	1537.51	-0.12331	290.954	1.3683	252.1784	1.3348	1094.2762	0.68309	1072.1084	434427.6875	586.9979	1.7362	903.3472	1.1784	11530200	1.2462	341.448	72.5823	71.3569	129.2626	125.7906	51317.25	100.3826	-1.201	118.6895	2876370
019	2019-05-17t0921	1558103033.85	adult	257.5613	205.8333	-45.9843	1257.0719	80.1843	81915.7298	258070.4043	4461689.9987	1461.24	-0.16702	285.787	1.3134	251.3996	1.3661	1065.5996	0.67855	1044.9948	456076.625	552.6563	1.4803	851.3485	0.97171	12206800	1.5455	365.313	75.5371	74.0732	133.5641	129.6802	57165.4297	104.2022	-1.018	122.0748	3226420
019	2019-05-17t1321	1558117436.82	adult	261.5621	209.8341	-41.9834	1222.8025	80.9414	78998.7414	248838.0083	4322504.5976	2022.95	0.74051	278.255	1.1862	237.2097	0.89528	1113.2897	1.0067	1005.5888	459788.625	566.0391	1.7798	843.9956	1.0535	11465500	1.3272	208.504	76.4874	74.9506	140.9331	137.6988	58205.375	105.2578	-1.0046	127.344	3151660
019	2019-05-17t1721	1558131777.82	adult	265.5457	213.8177	-37.9998	1223.4044	81.2155	78866.5452	248371.9358	4341750.3462	1568.57	0.13645	288.19	1.5858	244.0198	1.2094	1117.5101	1.1546	1084.7176	460414.1875	584.6333	2.1536	904.2034	1.5939	11853200	1.5216	214.499	76.319	74.3778	151.7087	145.2801	62503.9688	107.0147	-0.94975	133.1904	3139000
019	2019-05-17t2121	1558146177.52	adult	269.5457	217.8177	-33.9999	1289.2937	78.8071	81770.7742	257465.5199	4480866.1527	1354.28	-0.12025	275.374	1.2965	230.4464	0.75822	971.0363	0.62351	937.2787	414632.4688	572.8734	2.1691	805.6284	1.0623	11746900	1.5354	207.688	76.3634	74.6357	137.78	135.5491	58832.0547	106.0195	-1.0565	126.8157	3257510
019	2019-05-18t0121	1558160577.61	adult	273.5457	221.8177	-29.9999	1222.6434	81.1809	78484.8931	247216.5895	4293062.3785	1411.27	0.045564	275.63	1.4046	233.3952	0.92753	964.9908	0.72196	939.6488	395646.25	569.5079	2.2906	832.5979	1.3906	11280100	1.4165	342.205	79.1576	77.3291	143.7093	139.9291	58920.8203	110.1296	-0.86684	131.5527	3239520
019	2019-05-18t0521	1558174977.25	adult	277.5456	225.8176	-26	1163.9783	81.0932	76629.5444	241428.5676	4303812.6539	1355.64	0.034366	271.319	1.3719	224.9748	0.66757	943.7773	0.75249	902.4702	377510.9375	550.58	2.2166	809.9261	1.3763	10834100	1.3047	282.981	75.6907	73.4438	150.7217	146.5642	60288.668	108.8311	-0.98903	135.5292	3022400
019	2019-05-18t0921	1558189377.14	adult	281.5456	229.8175	-22	1213.0615	79.3703	77132.5275	242879.0584	4252261.5712	1313.43	0.045077	258.348	1.0677	220.5172	0.55617	933.563	0.83778	912.1273	376225.9062	522.8756	2.0233	752.3893	1.1065	10393400	1.1943	226.042	79.4214	76.7694	154.9273	151.7151	62435.6953	115.2506	-0.67451	142.7655	3195120
019	2019-05-18t1321	1558203777.36	adult	285.5456	233.8176	-17.9999	1286.8165	79.6111	82214.549	258894.4348	4439709.2446	1196.56	-0.074285	243.47	0.69858	213.1167	0.3324	868.4702	0.65256	850.6474	372573.6875	477.575	1.5839	708.2859	0.92515	10437300	1.2626	198.451	79.8197	77.1552	154.8755	151.6126	66441.5703	115.7693	-0.69492	142.6888	3421790
019	2019-05-18t1721	1558218177.54	adult	289.5457	237.8177	-13.9999	1315.8176	83.142	83492.7844	262859.0473	4555631.896	1252.29	0.10935	236.81	0.58351	207.5349	0.17652	803.4699	0.45773	780.601	350312.875	456.2223	1.4525	645.0299	0.58994	10318300	1.2705	219.741	80.1909	77.4147	155.7422	151.788	67903.5781	117.033	-0.67384	143.0603	3494080
019	2019-05-18t2121	1558232577.22	adult	293.5456	241.8176	-10	1253.2684	84.0349	82165.5108	258792.7307	4593492.2072	1256.64	0.20899	233.453	0.57102	204.0614	0.099825	813.6763	0.64777	789.7109	349067.125	439.472	1.3785	662.2054	0.86346	9995040	1.2021	244.318	80.4512	77.484	160.0412	155.3786	68657.6875	118.8237	-0.62446	144.2317	3444440
019	2019-05-19t0121	1558246977	adult	297.5455	245.8175	-6	1334.935	82.1261	83097.7507	261572.8206	4470078.3011	1296.22	0.38307	232.41	0.63124	203.7248	0.14158	822.4617	0.83994	804.1378	356948.375	436.3282	1.4954	663.6802	1.0234	10075400	1.2832	226.565	81.1287	77.7404	162.9356	158.2903	70714.0312	121.4336	-0.53183	147.2239	3517090
019	2019-05-19t0521	1558261376.92	adult	301.5455	249.8175	-2.0001	1239.4438	81.4238	77873.3329	245224.7776	4222146.8331	1176.2	0.25036	233.997	0.77535	207.244	0.32923	786.644	0.79403	762.5974	320164.125	431.5911	1.5928	640.3754	0.98847	9503100	1.121	230.694	82.8853	79.0634	165.4044	161.6217	67319.6094	125.4238	-0.36708	152.5221	3366140
019	2019-05-19t0921	1558275777.4	dead	305.5456	253.8176	2.0001	1180.532	80.8047	73979.0783	232974.5033	4011770.0919	1240	0.48929	239.998	1.062	213.9588	0.63768	767.9878	0.84306	735.5911	297211.2812	446.1099	1.9838	648.6001	1.2119	9265110	1.0824	232.598	83.9808	79.9145	170.3233	166.8503	65915.1094	128.4565	-0.25592	156.0807	3242080
020	2019-05-06t1352	1557168943.77	larva	0	-49.7229	-209.4709	284.2377	15.5451	3021.3081	9518.2353	29416.1636	75.3889	1739.6395	37.2262	-0.2313	36.9278	-0.27891	64.4826	-0.20184	63.0092	1160.6865	53.7725	-0.10222	59.628	0.075905	65108.6	3.1021	103.32	59.5802	59.6778	90.9311	89.2034	1636.7598	78.6184	0.88747	87.0197	104206
020	2019-05-06t1741	1557182691.43	larva	3.8188	-45.9041	-205.6521	250.6743	12.1735	2099.3058	6616.7712	15995.3258	99.9099	0.52644	59.3726	-0.18873	59.8272	-0.18951	90.8609	-0.38146	89.2627	1181.1912	78.6456	-0.18733	86.9869	-0.086834	74275.1	1.2493	109.933	59.4039	59.1541	94.0936	91.6214	1223.2169	78.7816	0.83874	87.2754	74314.3
020	2019-05-06t2141	1557197057.36	larva	7.8093	-41.9136	-201.6616	179.8092	29.5394	3536.6701	11243.5118	64976.8529	0	-0.75147	0	-1.0362	0	-1.0502					0	-0.90794	0	-0.82191	0	0.19122	0	0	0				0	-1.1224	0	0
020	2019-05-07t0141	1557211461.55	larva	11.8105	-37.9124	-197.6604	185.2354	28.6135	3570.3309	11338.0046	63966.0309	0	-1.0512	0	-1.2846	0	-1.2686					0	-1.186	0	-1.1413	0	-0.44744	0	0	0				0	-1.2762	0	0
020	2019-05-07t0541	1557225860.92	larva	15.8103	-33.9126	-193.6606	330.882	40.4236	10198.2132	32300.5264	270267.8591	557.242	0.45693	250.684	1.4295	241.2038	1.5385	507.1662	0.45956	502.8557	27894.1426	415.5685	1.1615	479.4558	0.89371	1364720	0.35882	121.723	58.5846	58.2107	93.8782	92.0858	5163.2983	79.8722	0.69738	88.7809	318935
020	2019-05-07t0941	1557240263.05	larva	19.8109	-29.912	-189.66	301.1985	41.3903	8763.6252	27758.9739	230959.3956	716.312	0.48819	269.722	1.5214	241.2755	1.435	662.2725	0.7831	663.4056	31126.8086	515.9419	1.5889	632.8185	1.3371	1265810	-0.26192	128.934	57.9458	57.4974	92.9002	90.577	4366.3096	78.1083	0.58684	87.8246	271940
020	2019-05-07t1341	1557254694.29	larva	23.8196	-25.9033	-185.6513	473.0333	41.66	14089.7221	44577.4625	355061.2242	658.286	-0.023383	223.153	0.75825	196.8848	0.69731	567.6354	0.093388	558.8858	43140.2891	422.8385	0.735	533.0674	0.52681	1680340	-0.3787	118.841	61.3228	61.1915	94.5958	92.9303	7189.2847	80.3993	0.588	89.4974	461761
020	2019-05-07t1741	1557269063.91	larva	27.8112	-21.9117	-181.6597	680.2669	41.9881	22167.6004	69843.9123	605996.4731	843.082	0.10662	199.831	0.23216	169.7793	0.12913	683.7885	0.25908	674.3702	81370.8359	418.8327	0.44851	616.3072	0.62309	2358410	-0.28787	222.637	61.9526	61.7297	94.8097	92.2202	11282.3496	81.4115	0.55142	89.7182	731164
020	2019-05-07t2141	1557283462.97	larva	31.8109	-17.912	-177.66	790.3116	45.1748	27848.2362	87684.7901	828244.3286	801.742	-0.26237	238.69	0.56806	198.7761	0.37952	659.9199	-0.12576	647.7441	97668.1484	486.8125	0.66269	606.6205	0.25392	3528070	0.12765	130.756	60.0044	59.6889	92.8973	91.4194	13748.8066	78.8428	0.38555	87.5265	886925
020	2019-05-08t0141	1557297877.96	larva	35.8151	-13.9078	-173.6558	740.7316	52.5843	31507.3911	99312.7413	1126422.7114	1108.64	0.10728	256.401	0.61632	210.589	0.37458	861.5802	0.36778	842.1002	143883.8906	549.2022	0.85106	762.9621	0.71798	4257790	0.20688	185.393	62.5584	62.2367	96.0157	94.6495	16034.627	82.0051	0.41526	90.6922	1038850
020	2019-05-08t0541	1557312261.95	larva	39.8106	-9.9123	-169.6603	773.4436	52.7095	31852.0421	100416.1817	1094218.2071	1289.4	0.19842	279.98	0.78419	238.1935	0.67496	1026.4918	0.70838	1013.5332	173477.125	592.6442	0.90716	872.1981	0.94804	4707300	0.10369	114.17	56.019	55.754	88.8147	87.334	15009.6807	75.566	0.032343	83.9369	941848
020	2019-05-08t0941	1557326667.33	larva	43.8121	-5.9108	-165.6588	999.514	53.5206	41517.0783	130804.4221	1455553.7215	1484.81	0.30264	296.823	0.87302	228.1871	0.26144	1113.9342	0.74504	1072.875	245065.5156	712.5697	1.5821	965.8143	1.0949	6503100	0.79519	274.891	59.0161	58.7845	94.2456	91.1383	20734.0312	78.9419	0.053062	87.6548	1292980
020	2019-05-08t1341	1557341044.71	larva	47.8058	-1.9171	-161.6651	910.6911	58.4689	44434.6766	140107.5845	1812769.0778	2564.35	1.8779	336.033	1.4847	253.8535	0.64224	1525.8243	1.9498	1391.7187	357042.9062	812.9378	2.1304	1197.0605	1.9449	7840320	1.1193	138.687	61.5189	61.2756	95.1779	93.7572	22271.6406	81.0939	0.11272	90.0246	1435360
020	2019-05-08t1731	1557354847.59	adult	51.6399	1.9171	-157.8309	1087.7214	82.1691	63511.1104	200204.72	3184830.1518	1952.84	0.60141	286.76	0.17133	214.5185	-0.5405	1323.1702	0.92106	1256.6406	439292.5	700.8502	0.95438	1110.5745	1.2146	9516150	1.6141	272.656	56.8771	56.6544	91.2159	89.3053	30283.6797	76.4102	-0.30479	85.4554	1887470
020	2019-05-08t2131	1557369229.23	adult	55.6349	5.912	-153.836	1031.501	67.359	54584.0153	171904.1887	2473182.8833	2251.47	0.83283	336.917	1.1247	256.1413	0.33569	1474.291	1.1517	1416.5504	421647.2188	814.0527	1.6397	1266.4587	1.6979	9633140	1.2631	140.376	63.8034	63.6314	98.4955	97.2444	28169.7227	84.1746	0.36821	93.2003	1824270
020	2019-05-09t0131	1557383625.56	adult	59.6338	9.9109	-149.8371	1070.6824	69.6027	60671.6155	191146.8586	2924020.6564	2316.46	0.70568	343.627	1.0604	270.1498	0.53237	1312.3444	0.31307	1223.673	417325.5	841.1142	1.6217	1114.6685	0.66686	10908100	1.5302	363.023	62.4841	62.1402	98.1093	95.0551	31198.748	82.3151	0.19909	91.629	1983490
020	2019-05-09t0531	1557398028.97	adult	63.6348	13.9119	-145.8361	1095.1195	71.3926	62454.4056	196702.9541	3057358.6082	2536.87	0.81805	344.696	0.84699	275.6793	0.49769	1394.9587	0.32428	1296.9009	456151.5	774.9255	0.84956	1165.8547	0.66098	11250200	1.3533	278.068	63.9813	63.6114	99.0856	96.6876	32401.0078	84.4995	0.57615	93.2541	2088220
020	2019-05-09t0931	1557412430.21	adult	67.6351	17.9122	-141.8358	1107.5205	71.8071	66480.5536	209487.633	3337366.0394	1701.87	-0.52425	355.56	0.89712	293.45	0.82744	1183.0934	-0.58655	1148.6029	411716.5	787.365	0.75536	1044.8375	-0.15071	12345000	1.5695	359.603	59.2957	58.9113	93.2266	90.8279	32442.8672	78.964	-0.38578	87.3948	2058750
020	2019-05-09t1331	1557426830.89	adult	71.6353	21.9124	-137.8356	1197.6512	71.4005	65698.4609	206888.2496	3160690.4605	2178.01	-0.014242	354.533	0.67091	296.5946	0.7563	1398.748	-0.082289	1361.5114	481169.3125	763.5821	0.39597	1042.8904	-0.35363	12191300	1.2279	292.875	62.2084	61.8913	97.6479	95.0943	33590.8594	82.1298	0.22275	91.2908	2139160
020	2019-05-09t1731	1557441234.64	adult	75.6364	25.9135	-133.8345	1151.0543	71.6708	67232.7495	211883.6845	3292191.1208	2264.82	-0.026115	368.361	0.85698	292.1213	0.49882	1368.1282	-0.3401	1290.8959	481581.125	847.077	0.94428	1144.2923	-0.038115	12945700	1.3487	353.793	60.0513	59.6739	95.257	91.7844	33530.4609	79.3704	-0.45986	88.3888	2110440
020	2019-05-09t2131	1557455630.61	adult	79.6352	29.9123	-129.8357	1144.1882	70.7674	68107.0722	214566.163	3419368.7375	1634.6	-0.92965	369.782	0.76369	327.8018	1.4055	1223.4824	-0.91515	1186.3892	435559.75	757.9185	0.12085	1029.9214	-0.70358	13159000	1.2571	262.708	60.6613	60.3231	94.5031	92.3391	33643.1133	80.1472	-0.33448	88.8506	2158690
020	2019-05-10t0131	1557470033.82	adult	83.6361	33.9132	-125.8348	1193.0374	74.0276	70598.5918	222443.4857	3534988.785	1851.8	-0.72721	343.456	0.015103	299.4172	0.53932	1221.939	-1.0132	1176.1132	450895.5	719.6291	-0.25658	978.1863	-1.0384	12658400	0.88169	184.784	57.1406	56.8353	92.7587	90.6772	34227.9414	77.8261	-0.95195	86.9186	2105970
020	2019-05-10t0531	1557484434.01	adult	87.6362	37.9133	-121.8347	1038.7852	81.6384	67655.3757	213358.6306	3712420.3788	1984.38	-0.62337	376.346	0.77377	314.4742	0.92002	1404.063	-0.53735	1331.6511	495634.25	820.8176	0.52497	1198.968	-0.10017	13281600	1.0527	310.722	59.6343	59.3084	97.4071	94.8208	34384.7109	80.4365	-0.39187	90.7062	2104560
020	2019-05-10t0931	1557498837.45	adult	91.6371	41.9143	-117.8337	1132.4532	73.1162	66882.5862	210843.6167	3300918.7871	2534.82	-0.017807	363.534	0.43046	297.4578	0.43684	1453.752	-0.44576	1338.5785	508813.1875	818.2898	0.49283	1191.5629	-0.18606	12708000	0.71739	230.093	60.3859	60.0827	95.184	93.0752	33314.3828	80.6182	-0.42264	89.7243	2110910
020	2019-05-10t1331	1557513273.45	adult	95.6471	45.9243	-113.8237	1175.2741	72.2121	68039.0459	214277.2105	3376142.9709	2736.39	0.1704	369.797	0.58428	303.2307	0.61248	1671.611	0.1478	1619.3514	595093.5	812.1848	0.45516	1222.8054	-0.078364	13148900	0.86926	179.2	59.7118	59.2861	101.2281	96.4593	36037.2188	80.9799	-0.4235	91.6286	2123170
020	2019-05-10t1726	1557527335.3	adult	99.5532	49.8303	-109.9177	1037.1557	71.7983	63744.8012	201022.3795	3253007.3129	2423.87	-0.22826	377.513	0.79154	292.1559	0.33715	1627.3303	-0.010632	1543.2648	541901	888.658	1.1042	1348.7963	0.4586	12562100	0.57708	201.451	61.9877	61.6298	97.3081	95.4384	32403.5801	82.6118	-0.16019	91.8822	2062700
020	2019-05-10t2126	1557541722.53	adult	103.5497	53.8268	-105.9212	1111.638	74.8248	68640.0453	216285.4829	3555803.152	2553.64	-0.10908	380.244	0.89125	295.6713	0.4834	1697.725	0.16957	1641.4659	609483.25	877.4665	1.0528	1350.4447	0.45394	13634000	1.0537	141.435	61.595	61.043	104.4758	101.937	37506.8203	83.5965	-0.054016	96.1604	2208550
020	2019-05-11t0126	1557556125.02	adult	107.5503	57.8275	-101.9205	1117.1597	72.9475	66894.9803	210750.014	3407523.3865	2892.57	0.24679	381.176	0.95512	284.545	0.22599	1700.1465	0.16426	1601.1363	595051.25	870.2479	1.0393	1301.4215	0.24077	13320200	0.90962	131.369	61.6997	61.3331	98.6954	96.2683	34543.3906	82.6523	-0.35502	92.741	2156100
020	2019-05-11t0526	1557570524.48	adult	111.5502	61.8273	-97.9207	1138.3814	73.3554	67577.6876	213010.431	3363076.1058	2688.07	-0.0019584	378.595	0.93629	288.1315	0.38888	1647.526	0.014452	1582.1855	583224.1875	866.401	1.0544	1349.2768	0.45135	13373100	0.93665	267.51	61.653	61.244	102.5252	99.4742	36293.9141	83.1522	-0.35643	94.4438	2177770
020	2019-05-11t0926	1557584926.4	adult	115.5507	65.8278	-93.9202	1116.8938	71.1049	66470.8754	209399.3991	3335849.156	2741.87	0.041539	385.787	1.1511	283.5653	0.32073	1711.5774	0.19477	1603.2867	595628.9375	906.6703	1.421	1304.5026	0.27604	13394900	0.94964	331.977	65.0236	64.2843	109.906	106.1323	38247.2734	86.8681	0.26841	99.7005	2257680
020	2019-05-11t1326	1557599325.26	adult	119.5504	69.8275	-89.9205	1198.9802	69.9751	68726.7763	216466.3098	3323321.1129	2436.39	-0.30197	362.736	0.64304	269.7488	-0.015288	1598.4677	-0.10537	1521.6215	573849.875	864.4559	1.1239	1322.2986	0.36947	13020000	0.78294	264.915	63.8783	63.381	104.7214	102.5243	37594.9844	85.8773	-0.036821	97.1054	2292850
020	2019-05-11t1726	1557613728.88	adult	123.5514	73.8285	-85.9195	1063.761	75.0456	66313.838	209019.1359	3459897.9545	2685.74	-0.04094	356.91	0.54664	259.5109	-0.25158	1527.0791	-0.28423	1446.3474	528369.375	861.993	1.1406	1222.0298	-0.017415	12347700	0.48662	147.651	64.532	64.0004	104.5007	102.452	36157.2266	86.3851	-0.052123	97.4384	2232550
020	2019-05-11t2126	1557628128.39	adult	127.5513	77.8284	-81.9196	1184.4544	73.6018	70621.6587	222445.7874	3570108.9281	2396.86	-0.35523	330.081	-0.032054	247.7018	-0.5359	1572.8843	-0.1424	1509.9352	580394.3125	763.3065	0.41241	1154.8821	-0.26037	12179000	0.41416	218.773	66.6482	66.0252	109.2212	106.4499	40302.6406	88.9783	0.29524	101.3538	2459120
020	2019-05-12t0126	1557642527.61	adult	131.5511	81.8282	-77.9198	1140.4669	75.1735	70011.5554	220589.4459	3627410.5051	1868.49	-0.91706	331.819	0.047942	258.2983	-0.18409	1296.6744	-0.86877	1268.7925	474582.8438	724.9988	0.15891	1033.0629	-0.72065	12128300	0.39074	374.489	63.2067	62.4238	109.0718	105.6045	39920.2812	86.2823	-0.28195	99.6049	2310270
020	2019-05-12t0526	1557656931.68	adult	135.5522	85.8293	-73.9187	1135.1677	73.6095	69316.1754	218344.0657	3564511.0275	2740.66	0.00087642	333.314	0.11603	242.8918	-0.58043	1612.9164	0.0025666	1521.3513	583875.75	782.3195	0.62798	1183.3246	-0.08255	12061300	0.35779	176.326	66.994	66.2207	114.1935	110.2994	41338.0547	89.41	0.12951	103.268	2424240
020	2019-05-12t0926	1557671326.84	adult	139.5509	89.828	-69.92	1106.0427	74.322	67378.6817	212246.3785	3491474.3561	1963.12	-0.81811	321.544	-0.11525	246.0193	-0.45468	1396.4329	-0.56409	1369.3976	491544.375	703.4493	0.067159	1097.0962	-0.40096	11308700	0.045361	270.174	64.8844	63.9055	115.6715	111.8377	40716.375	89.2003	-0.022271	104.5478	2281980
020	2019-05-12t1326	1557685730	adult	143.5517	93.8288	-65.9192	1144.9906	74.9679	70699.8514	222693.5396	3707399.9576	2496.87	-0.26077	348.762	0.50811	255.6625	-0.14977	1593.3533	-0.016151	1525.1719	587947.375	835.752	1.0746	1287.2213	0.39276	12869000	0.65933	299.421	65.8659	64.9864	115.5205	110.5429	42627.0586	89.544	-0.085362	104.4643	2430390
020	2019-05-12t1726	1557700133.23	adult	147.5526	97.8297	-61.9183	1100.0367	75.8683	67700.7179	213299.7424	3519320.9298	2951.52	0.21195	358.134	0.73108	251.8675	-0.23227	1693.5332	0.27138	1595.0811	599510.75	880.5329	1.4205	1371.2379	0.75912	12664700	0.56214	196.567	68.3524	67.4289	116.2975	113.2691	41169.3125	92.5202	0.25006	106.8397	2417150
020	2019-05-12t2126	1557714535.84	adult	151.5534	101.8305	-57.9175	1125.6318	74.9939	69446.6216	218811.5699	3612399.0757	2835.1	0.089371	362.548	0.84357	248.9959	-0.29227	1707.1528	0.32963	1609.8158	619696.5	926.765	1.7722	1341.6424	0.66817	13141300	0.72812	359.848	65.6809	64.7997	116.7211	112.3063	42369.75	90.7682	-0.13682	106.0356	2380740
020	2019-05-13t0126	1557728933.07	adult	155.5526	105.8297	-53.9183	1061.2657	74.001	65897.1927	207695.2241	3426332.9496	2751.51	0.0041705	367.904	0.97747	256.8023	-0.0468	1705.4733	0.34873	1581.1505	586682.8125	909.0126	1.6595	1347.5098	0.72434	12652600	0.5304	239.497	68.2039	66.9364	126.8192	123.1768	43625.8203	95.3693	0.39661	114.6287	2345600
020	2019-05-13t0526	1557743333.93	adult	159.5528	109.8299	-49.9181	1153.4688	75.5908	69091.7977	217608.1283	3544209.6052	2603.04	-0.14435	368.999	1.0235	257.6478	0.00032428	1650.5686	0.23332	1536.1776	595855.25	904.8666	1.6536	1302.0172	0.57691	13314200	0.76544	242.394	71.9022	70.5714	128.9145	125.6903	46538.1211	98.4091	0.66811	117.1248	2594380
020	2019-05-13t0926	1557757733.51	adult	163.5527	113.8298	-45.9182	1201.1706	73.4225	71912.2587	226435.2642	3655539.2094	2502.88	-0.23771	364.628	0.95868	271.1302	0.41852	1553.7905	0.004836	1464.174	584225.25	882.1701	1.5232	1281.5141	0.53784	13693600	0.89673	374.745	66.6418	65.3304	124.7403	120.4592	46902.3438	93.861	-0.071956	112.2578	2502730
020	2019-05-13t1321	1557771841.03	adult	167.4715	117.7486	-41.9994	1209.685	78.78	75881.8354	238947.3492	4083990.8063	2621.23	-0.092257	358.874	0.88241	261.9555	0.18707	1636.1364	0.27512	1553.5721	647910	894.5304	1.6713	1301.6035	0.68268	14201000	1.085	214.462	66.2371	65.0654	123.5498	119.2854	48925.7031	93.2178	-0.2729	110.3831	2621070
020	2019-05-13t1721	1557786240.46	adult	171.4713	121.7484	-37.9996	1175.5617	76.4036	73646.8222	232080.9769	3849804.384	2989.42	0.32366	365.053	1.0783	266.0352	0.35193	1686.5013	0.47068	1541.0984	649303	883.7335	1.6673	1298.5015	0.74413	14028600	1.0385	208.365	69.6623	68.1664	131.4425	126.5935	50605.375	97.9186	0.17218	116.9876	2677050
020	2019-05-13t2121	1557800639.87	adult	175.4711	125.7483	-33.9997	1227.5551	75.3395	74469.8975	234528.4515	3823822.3289	2972.92	0.33861	351.756	0.84933	256.5916	0.11506	1703.4917	0.58562	1570.6202	662658.25	812.125	1.2111	1289.3239	0.78208	13671000	0.92902	277.199	75.3685	73.5012	144.6691	137.0066	56276.2617	106.1635	0.99282	127.7494	2929200
020	2019-05-14t0121	1557815038.42	adult	179.4707	129.7479	-30.0001	1148.6624	74.7599	72198.3566	227524.9019	3798548.0789	3052.94	0.46213	363.905	1.1934	255.5229	0.1326	1796.514	0.93122	1647.4381	677285.8125	880.4639	1.811	1404.5203	1.3742	13701400	0.96522	240.127	76.249	74.2192	143.5519	138.0377	54119.0547	107.6041	0.99438	128.174	2870850
020	2019-05-14t0521	1557829438.26	adult	183.4707	133.7478	-26.0002	1190.7565	76.4502	75180.8659	236885.9099	3994741.7897	3076.49	0.5331	361.832	1.2365	254.564	0.15947	1932.9122	1.4216	1816.0129	759634.5	845.7035	1.6518	1452.1846	1.6978	14186000	1.1683	252.427	76.0428	74.0116	142.6712	137.4254	56069.7734	107.5731	0.82917	127.877	2981330
020	2019-05-14t0921	1557843837.29	adult	187.4704	137.7475	-22.0005	1202.8351	76.3706	73221.0283	230566.6262	3830800.3556	3247.99	0.77423	344.016	0.93185	245.0803	-0.075447	1819.1924	1.2052	1720.0828	696750.6875	826.0662	1.6218	1340.6983	1.3203	13151400	0.85433	209.052	71.9445	69.707	140.2189	134.1003	53703.8516	103.4012	0.23385	124.4954	2750370
020	2019-05-14t1321	1557858243.37	adult	191.4721	141.7492	-17.9988	1199.6635	78.4704	76397.2478	240700.4305	4073838.6486	3155.55	0.73766	326.77	0.63138	241.7504	-0.11966	1715.4828	1.0017	1661.0737	684477.625	724.6165	0.93664	1234.3718	0.95204	13017600	0.85897	319.296	69.9346	67.7696	140.5178	134.1157	56066.5938	101.7322	-0.070222	123.4932	2785980
020	2019-05-14t1721	1557872641.51	adult	195.4716	145.7487	-13.9993	1193.3808	77.8503	74351.7734	234174.6501	3932212.4353	2619.34	0.21154	316.992	0.49734	237.1778	-0.20751	1519.4442	0.51222	1445.0334	589544.375	743.0256	1.2062	1185.5212	0.84052	12298600	0.65774	230.736	71.1875	68.5219	147.1449	142.6188	57092.2109	106.5718	0.26763	130.8568	2761930
020	2019-05-14t2121	1557887040.92	adult	199.4714	149.7485	-9.9995	1326.3328	77.3707	82300.0262	259100.0874	4336278.4904	2685.08	0.35307	278.101	-0.35268	208.9648	-1.0872	1335.7971	0.041348	1205.712	574392.75	629.3663	0.38135	979.1595	-0.043185	11947500	0.59489	414.557	72.608	69.9212	141.6415	137.3794	60905.8516	107.0694	0.18092	129.7889	3119310
020	2019-05-15t0121	1557901438.5	adult	203.4708	153.7479	-6.0001	1262.2774	76.6353	79475.5495	250366.4426	4219112.6352	2187.85	-0.1389	274.321	-0.35418	211.2883	-0.95196	1230.754	-0.19224	1120.5872	510762.9062	611.5973	0.34611	921.4548	-0.22128	11375000	0.45379	391.854	73.9175	71.0933	145.3513	141.2829	60320.7969	110.1673	0.32762	132.9315	3065060
020	2019-05-15t0521	1557915838.59	adult	207.4708	157.7479	-2.0001	1342.4982	79.3862	82880.6833	260895.0816	4430960.2594	2131.79	-0.13972	266.606	-0.45984	211.7824	-0.87829	1165.9669	-0.3049	1100.428	504863.6875	562.4657	0.026262	864.1408	-0.40887	11532300	0.56825	379.951	74.5291	71.5519	149.5725	145.5043	64764.8828	112.0064	0.36206	136.4012	3223830
020	2019-05-15t0921	1557930239.31	dead	211.471	161.7481	2.0001	1357.6932	77.5653	84200.3995	264985.1347	4515334.5519	2182.86	-0.010051	265.43	-0.39411	213.3413	-0.75916	1116.9269	-0.36616	1067.7435	491447.8125	553.6408	0.060997	854.6069	-0.34974	11660400	0.67803	383.85	75.065	71.8376	150.6999	146.9295	66307.9453	113.9359	0.40352	138.127	3297600
021	2019-05-06t2141	1557197061.78	egg	-2.0006	-49.8251	-177.6613	162.1029	22.2484	2383.9168	7559.8627	32747.801	0	1210.2986	0	-0.50448	0	-0.58224					0	-0.28715	0	-0.056805	0	5.9641	0	0	0				0	-0.79206	0	0
021	2019-05-07t0141	1557211466.01	larva	2.0006	-45.8239	-173.6601	162.2111	22.2638	2386.6919	7570.3323	32806.1425	0	0.39818	0	-0.70972	0	-0.76299					0	-0.53044	0	-0.36545	0	1.786	0	0	0				0	-0.91996	0	0
021	2019-05-07t0541	1557225865.38	larva	6.0004	-41.8241	-169.6603	162.0962	22.486	2408.4166	7642.0705	33433.4009	0	-0.57229	0	-0.93056	0	-0.95727					0	-0.78717	0	-0.6788	0	0.56176	0	0	0				0	-1.057	0	0
021	2019-05-07t0941	1557240267.53	larva	10.001	-37.8235	-165.6597	164.8962	22.0742	2425.9335	7695.4785	33216.0057	0	-0.927	0	-1.1696	0	-1.1675					0	-1.0583	0	-0.99638	0	-0.18218	0	0	0				0	-1.205	0	0
021	2019-05-07t1341	1557254698.79	larva	14.0097	-33.8148	-161.651	178.917	48.0268	5849.4949	19048.2588	172377.6977	598.114	0.8186	241.235	1.3813	222.0036	1.3456	559.7919	0.82142	562.2711	17913.3398	441.8329	1.4254	529.4739	1.2794	754102	0.025085	111.788	63.3426	63.3331	97.7187	96.0449	3126.998	83.5197	0.81893	92.8993	198009
021	2019-05-07t1741	1557269068.53	larva	18.0013	-29.8232	-157.6594	207.7105	57.0137	7726.4787	27093.9609	265127.2285	605.422	0.36136	198.109	0.70752	149.3017	0.28921	531.5084	0.38932	523.5694	22323.3535	425.6341	1.1021	498.6989	0.81682	827698	-0.43045	112.397	61.2969	60.9429	96.4653	95.2805	4051.5422	81.6172	0.71307	91.8469	256098
021	2019-05-07t2141	1557283467.48	larva	22.001	-25.8235	-153.6597	320.1413	32.3012	8464.6303	26774.806	189849.1024	655.273	0.11957	243.613	1.1059	225.2628	1.1548	584.5633	0.29853	574.8785	26889.9121	432.8795	0.91442	539.9863	0.70548	1107470	-0.64381	142.735	60.8199	60.586	95.4761	93.427	4391.9009	80.5512	0.62212	89.8446	276487
021	2019-05-08t0141	1557297882.45	larva	26.0052	-21.8193	-149.6555	391.2486	37.8694	11673.426	36911.8052	295168.2837	449.955	-0.68204	192.921	0.23948	179.555	0.35852	401.9962	-0.72766	395.504	25325.7598	326.3347	-0.068819	381.4195	-0.40264	1200160	-0.97503	156.389	63.7832	63.3571	100.8195	97.9016	6351.6304	84.5914	0.68286	94.2771	396795
021	2019-05-08t0541	1557312266.37	larva	30.0007	-17.8238	-145.66	596.0368	44.7223	18356.1404	57920.0861	527984.0056	499.066	-0.80553	196.465	0.052312	189.4666	0.32086	421.3582	-0.93148	414.2281	41293.0977	332.5291	-0.31551	388.0303	-0.69437	1923980	-0.81879	123.588	64.1984	63.9689	100.3678	98.9343	9836.0449	84.9248	0.63128	93.9949	628695
021	2019-05-08t0941	1557326671.79	larva	34.0022	-13.8223	-141.6585	597.2653	42.4968	19787.3281	62407.6048	548706.507	736.797	-0.53065	223.374	0.20287	196.4135	0.22948	626.3893	-0.41097	615.7083	66397.2656	423.1923	0.042839	576.6872	-0.07356	2350780	-0.88524	179.3	60.1343	59.9354	94.1156	91.6227	9976.251	79.592	0.36365	88.3518	632853
021	2019-05-08t1341	1557341049.27	larva	37.9959	-9.8285	-137.6648	665.7328	50.8053	26307.9577	83061.863	859870.2002	710.774	-0.79821	248.29	0.34728	229.9755	0.6087	593.4252	-0.81157	585.865	83079.5312	429.8259	-0.21433	531.4215	-0.62759	3453220	-0.51753	238.898	58.4194	58.0991	91.7381	89.1246	12843.3359	77.7233	0.18556	86.1064	812497
021	2019-05-08t1731	1557354852.16	larva	41.8301	-5.9944	-133.8306	724.1939	48.8932	28864.5904	90945.9838	978227.2325	1247.01	-0.0043463	270.585	0.4893	242.4453	0.66284	872.1174	-0.017863	822.6417	133433.9531	511.2385	0.11598	726.3485	0.044922	4130760	-0.43271	137.674	59.3466	59.0333	92.3415	90.6473	14128.2461	78.9607	0.12074	87.2605	905986
021	2019-05-08t2131	1557369233.88	larva	45.825	-1.9995	-129.8357	807.2032	52.7335	34985.5959	110245.5247	1274816.6074	1774.55	0.67805	269.376	0.18076	234.0211	0.27508	1203.0137	0.92546	1139.7404	222557.5312	550.609	0.11391	946.5747	0.82946	4967300	-0.2946	148.847	62.5943	62.3094	96.6545	95.4265	17881.0898	83.1547	0.24859	92.0293	1154240
021	2019-05-09t0131	1557383630.11	adult	49.8239	1.9995	-125.8368	958.4742	58.7071	41376.9831	130231.3499	1571330.3803	1775.38	0.41935	284.085	0.2247	252.1776	0.51444	1241.0521	0.76097	1203.3555	271790.4062	580.4109	0.068785	995.1465	0.7617	6198740	0.0059881	287.144	57.3416	57.0139	92.0121	89.5826	20150.6504	76.9742	-0.24061	86.3031	1251190
021	2019-05-09t0531	1557398033.44	adult	53.8249	6.0004	-121.8358	897.1907	60.1274	43295.7613	136444.3994	1750653.5454	2566.55	1.4281	326.909	0.98566	282.4327	1.143	1502.1798	1.3904	1356.0656	342497	672.4005	0.5612	1118.9461	1.0813	7432610	0.28351	378.426	58.0851	57.7003	94.97	91.3885	21653.1699	78.1771	-0.2317	87.5898	1320620
021	2019-05-09t0931	1557412434.66	adult	57.8252	10.0007	-117.8355	910.3447	59.8218	46490.8345	146559.3706	1980184.7732	1997.51	0.31538	325.02	0.68884	283.9578	1.0082	1450.6362	0.90215	1384.897	353955.25	681.6499	0.38428	1184.7801	1.1187	7917160	0.17305	133.518	56.3105	56.1447	89.2888	87.7029	21786.4785	75.9433	-0.59609	84.3697	1371670
021	2019-05-09t1331	1557426835.46	adult	61.8254	14.001	-113.8353	906.2271	63.4537	47624.0779	150072.9895	2125955.236	1736.94	-0.26002	335.475	0.69731	292.1214	1.0435	1266.0592	0.0222	1209.2071	316514.8125	734.0663	0.58384	1059.7253	0.23551	8375130	0.072185	118.685	58.6547	58.422	92.8123	91.0782	23203.0781	78.8185	-0.30996	87.8222	1464320
021	2019-05-09t1731	1557441239.19	adult	65.8265	18.002	-109.8342	995.8198	62.1578	50610.963	159399.2351	2192244.5129	2232.31	0.27121	339.821	0.56381	282.5077	0.56685	1608.3234	0.91177	1572.555	427814	772.4176	0.68853	1305.5712	1.1821	9020210	0.086357	142.816	59.6323	59.4358	92.7562	90.8845	24673.1484	79.0061	-0.35413	87.6325	1582880
021	2019-05-09t2131	1557455635.13	adult	69.8253	22.0009	-105.8354	954.7794	67.0291	53447.4671	168425.9444	2532649.4546	2156.1	0.0061493	329.672	0.08916	285.6719	0.48266	1554.3728	0.51964	1502.2893	435224.375	674.4101	-0.29157	1259.0321	0.73718	9217960	-0.083143	201.119	59.0659	58.7872	92.7863	90.9341	25980.1523	78.5683	-0.53169	87.6498	1651540
021	2019-05-10t0131	1557470038.39	adult	73.8262	26.0018	-101.8345	957.9742	66.5927	51779.7304	163167.0558	2355464.8086	2099.81	-0.20223	347.896	0.37391	298.557	0.70478	1587.7023	0.4401	1549.2386	430267.3125	741.8308	0.11347	1297.0641	0.73066	9426940	-0.21192	429	56.1872	55.8092	92.0025	88.8878	24932.6719	76.158	-1.2012	85.0268	1522500
021	2019-05-10t0531	1557484438.55	adult	77.8263	30.0018	-97.8344	965.7667	66.9346	55131.8373	173832.1494	2626940.3592	2909.86	0.72654	351.568	0.32548	289.3207	0.33237	1968.0452	1.4641	1889.6062	568765.0625	765.7207	0.19605	1558.727	1.8014	10131500	-0.079479	171.807	56.0035	55.5983	90.8838	89.2613	26265.418	75.9078	-1.3546	84.9501	1613910
021	2019-05-10t0931	1557498842	adult	81.8273	34.0028	-93.8335	984.6101	64.1544	53623.1681	169165.587	2406894.0863	2961.82	0.67677	361.395	0.46756	285.7345	0.15462	1961.1829	1.2994	1871.9666	551092.375	819.0027	0.54898	1477.6516	1.2894	10136800	-0.23101	218.494	61.962	61.6211	98.6219	95.4463	27712.75	82.2058	0.14388	91.339	1737970
021	2019-05-10t1331	1557513278.06	adult	85.8373	38.0128	-89.8234	946.1628	68.8046	51675.7994	162858.1962	2389759.4233	3036.25	0.67315	355.497	0.2525	288.2196	0.17808	2168.9829	1.8084	2135.7561	587794.375	738.7186	-0.15002	1653.9573	1.9933	9615130	-0.58371	282.998	57.0765	56.7507	91.6139	89.4807	24827.375	76.7823	-1.2251	85.748	1543750
021	2019-05-10t1726	1557527340.23	adult	89.7434	41.919	-85.9173	994.5743	68.7939	54454.7815	171723.7012	2494613.8823	2968.01	0.51673	362.25	0.38576	284.5165	0.059295	2044.5951	1.3438	1998.8359	584754.1875	813.4425	0.43683	1621.9246	1.7649	10325900	-0.34646	131.435	63.0271	62.6036	98.5772	97.1413	28193.0723	83.969	0.39164	93.8675	1796590
021	2019-05-10t2126	1557541727.11	adult	93.7398	45.9153	-81.9209	949.3832	66.1102	51591.0838	162649.5937	2345758.6788	3001.15	0.49552	344.115	-0.065594	268.8544	-0.3666	2122.8474	1.5011	2079.6794	575291.625	782.1262	0.18799	1659.5896	1.8724	9292480	-0.87072	141.863	60.8856	60.6091	97.3535	95.2276	26382.7871	81.9155	-0.16674	91.9637	1644150
021	2019-05-11t0126	1557556129.54	adult	97.7405	49.916	-77.9202	974.2799	72.0618	56751.6129	178872.66	2798533.0782	3187.43	0.66211	349.183	0.075783	275.0348	-0.1676	2321.3154	2.0179	2306.4536	689430.6875	759.4846	0.02876	1753.7052	2.2449	10361000	-0.4239	237.525	64.4092	64.1095	100.6844	99.0346	29903.2715	85.3948	0.49339	94.6004	1911150
021	2019-05-11t0526	1557570529.31	adult	101.7404	53.9159	-73.9203	974.3643	70.3477	56747.4165	178900.1735	2777244.3052	2689.23	0.05264	334.207	-0.25647	265.8954	-0.38105	1947.9171	0.90163	1895.4803	578531.375	720.3409	-0.25127	1570.0637	1.4078	9907240	-0.64831	142.983	62.4867	62.1634	97.7035	96.0333	29017.9531	83.4557	-0.029036	92.5322	1852360
021	2019-05-11t0926	1557584931	adult	105.7409	57.9164	-69.9198	1035.983	72.3707	60267.2613	189909.7048	2969332.4815	3340.05	0.7575	335.202	-0.1875	271.4332	-0.17372	2306.0667	1.8856	2227.208	726411	696.4514	-0.39753	1713.3531	2.0103	10557200	-0.35616	234.449	61.927	61.4259	102.8171	100.4619	32387.375	84.1602	0.0096951	95.3798	1950390
021	2019-05-11t1326	1557599329.82	adult	109.7405	61.9161	-65.9202	966.8022	71.2316	57082.4241	179944.3681	2853307.4718	2870.97	0.20641	345.001	0.10172	256.6392	-0.53665	2175.0881	1.4915	2147.1487	650351.375	780.6865	0.33994	1748.6971	2.1444	10289600	-0.47264	166.254	63.8694	63.3234	103.0598	100.6926	30814.8789	85.1095	0.09124	95.8414	1904900
021	2019-05-11t1726	1557613733.51	adult	113.7416	65.9171	-61.9191	938.3172	71.4996	55562.6407	175174.802	2782246.3897	3161.31	0.50695	349.776	0.26979	269.0945	-0.11941	2310.0149	1.8491	2290.1406	672214.3125	776.9254	0.36286	1765.6883	2.2043	10153700	-0.52164	338.172	63.7999	63.0533	108.0312	103.6806	31437.0664	86.4437	0.24149	98.529	1852050
021	2019-05-11t2126	1557628132.99	adult	117.7414	69.9169	-57.9193	922.7745	69.5694	54721.3947	172650.3578	2693343.2173	3392.31	0.73979	358.989	0.53998	275.9773	0.14159	2537.2615	2.4613	2530.2739	725656.8125	779.4696	0.43449	1908.2315	2.7908	10263900	-0.45446	205.856	66.3028	65.5749	110.9504	107.5756	31731.8047	89.5161	0.71242	102.4751	1895660
021	2019-05-12t0126	1557642532.26	adult	121.7412	73.9167	-53.9195	559.437	101.884	37576.7492	120728.7289	2196000.6754	3403.87	0.73472	381.688	1.1165	303.4429	0.99302	2760.053	3.0618	2760.3796	540970.375	774.4731	0.44242	2181.5957	3.9089	7480700	-1.6737	146.356	67.3256	66.4535	114.1376	111.4964	22370.9648	91.9881	1.0341	105.7474	1319510
021	2019-05-12t0526	1557656936.27	adult	125.7423	77.9179	-49.9184	939.4271	71.0741	55700.1062	175626.4661	2789641.8721	2917.79	0.20244	359.4	0.63103	286.2133	0.55121	2145.1387	1.398	2131.5453	626380.5	780.9157	0.53595	1754.7189	2.1675	10461400	-0.33104	353.531	64.8436	63.976	115.2879	111.6249	33664.0781	88.5359	0.27234	104.5624	1887470
021	2019-05-12t0926	1557671331.45	adult	129.741	81.9165	-45.9197	993.8323	69.9669	57959.914	182660.4039	2855617.6414	3153.77	0.4453	344.462	0.32403	270.8524	0.15995	2379.2468	2.0442	2374.5288	723291	749.8067	0.33626	1807.2416	2.398	10437900	-0.32673	187.945	66.2461	65.2458	115.6218	112.5975	35149.0195	90.4839	0.48973	105.4571	2007390
021	2019-05-12t1326	1557685734.56	adult	133.7419	85.9174	-41.9189	938.7685	73.7532	58480.2551	184498.1399	3055506.3342	2992.64	0.2684	334.264	0.1229	265.136	0.035173	2042.0406	1.1511	1978.9063	624864.4375	680.0173	-0.16036	1612.8126	1.6368	10202700	-0.41606	206.61	69.1795	67.7661	130.7449	127.5568	40007.9414	95.5198	1.2041	117.1055	2111570
021	2019-05-12t1726	1557700138.07	adult	137.7428	89.9184	-37.9179	976.4079	72.4416	57942.7073	182614.931	2950077.478	2745.21	0.0036272	328.233	0.020043	265.683	0.089549	1962.7087	0.95546	1938.3727	594700.75	630.6074	-0.49309	1586.8859	1.5599	9928050	-0.51797	417.052	68.8885	67.5688	131.2197	126.0633	39759.5703	95.538	1.0605	115.9368	2083670
021	2019-05-12t2126	1557714540.63	adult	141.7435	93.9191	-33.9172	1015.7668	71.1378	59788.6213	188449.4806	3009945.4694	2917.17	0.18045	326.227	0.0023647	270.6235	0.26275	2129.0693	1.4228	2089.4729	666398.6875	652.9057	-0.29262	1644.2594	1.8198	10194300	-0.40223	247.772	64.3884	63.1915	125.3105	122.4912	39222.1875	89.746	-0.00055562	111.7708	2012070
021	2019-05-13t0126	1557728937.71	adult	145.7427	97.9183	-29.918	1009.4923	72.7423	60488.5175	190663.8396	3064031.0191	2899.13	0.15945	331.642	0.14281	281.0445	0.58713	2003.4315	1.102	1974.8148	633084.375	621.7381	-0.49472	1509.4132	1.3065	10474600	-0.28779	256.555	68.7345	67.2088	137.3408	132.5784	43399.7031	96.0853	0.848	122.1022	2170910
021	2019-05-13t0526	1557743338.55	adult	149.743	101.9185	-25.9177	1032.745	72.8253	61297.2924	193144.8359	3079913.9355	2665.3	-0.08579	324.583	0.010716	264.2244	0.1328	2012.3723	1.1462	1987.2317	645971.5	636.118	-0.3599	1532.5224	1.4308	10392800	-0.31654	247.551	69.4865	67.7602	136.7288	133.0303	43889.9297	97.6363	0.9308	121.6471	2224890
021	2019-05-13t0926	1557757738.14	adult	153.7428	105.9184	-21.9179	1019.1056	73.8084	61985.9053	195350.5987	3236865.4423	3014.22	0.27911	328.149	0.11032	262.3438	0.10307	2014.0618	1.1743	1929.7828	652556	675.474	-0.045129	1519.604	1.4127	10620900	-0.22647	228.867	69.3365	67.5027	138.9523	134.3581	45020.5391	98.0388	0.83297	123.4393	2244150
021	2019-05-13t1321	1557771845.95	adult	157.6617	109.8372	-17.999	1030.471	73.2181	61118.123	192560.3834	3104736.2248	2803.97	0.064894	324.169	0.048158	268.182	0.29557	1795.9824	0.6093	1695.4255	574714.375	624.5689	-0.3865	1307.7282	0.58667	10350400	-0.3215	275.425	67.6858	66.0259	139.1417	134.0258	44525.3477	95.3139	0.30589	120.0509	2161140
021	2019-05-13t1721	1557786245.31	adult	161.6615	113.837	-13.9992	1020.909	71.4355	61582.5479	194115.7629	3110805.0069	2266.64	-0.48549	321.093	0.010756	271.0773	0.40689	1714.8835	0.42159	1688.9584	552192.5	597.933	-0.54599	1366.9822	0.87348	10325400	-0.32026	274.226	69.2905	67.2083	145.4803	141.6179	46844.6484	99.3677	0.70557	128.415	2228180
021	2019-05-13t2121	1557800644.68	adult	165.6613	117.8369	-9.9994	1031.9119	73.5434	63056.521	198732.6504	3263086.1186	1800.27	-0.95729	297.842	-0.45673	263.5151	0.21743	1317.2375	-0.62981	1293.1782	434688.375	537.6917	-0.94517	1071.2353	-0.2993	9801700	-0.49362	209.329	72.1134	69.823	147.8419	143.4857	48787.8203	104.0619	1.1483	132.4606	2373180
021	2019-05-14t0121	1557815043.07	adult	169.6609	121.8364	-5.9998	987.5197	72.2541	58440.5884	184241.9889	2984660.855	1411.04	-1.3447	298.789	-0.39496	265.2806	0.30537	1104.9598	-1.1764	1079.9125	338117.7188	550.0669	-0.81281	956.2007	-0.73079	9125010	-0.71227	209.748	73.5974	71.0938	151.2408	148.0526	46279.6797	106.8739	1.3232	135.8938	2247660
021	2019-05-14t0521	1557829442.95	adult	173.6608	125.8364	-1.9999	964.374	70.4575	55218.2928	173988.35	2733636.3712	1674.67	-1.0447	290.85	-0.52078	258.618	0.14963	1292.2544	-0.60782	1262.1099	373461.5312	495.6416	-1.1671	1056.0664	-0.25412	8394500	-0.94136	224.739	76.2897	72.8924	168.7501	165.2868	48768.7695	115.4598	2.158	150.7984	2201870
021	2019-05-14t0921	1557843841.89	dead	177.6606	129.8361	1.9999	936.6931	69.2985	52645.7085	165911.9199	2546496.817	1617.13	-1.0758	288.344	-0.52334	257.6196	0.1671	1214.7709	-0.76016	1194.4395	335276.75	487.179	-1.1833	1019.7957	-0.34525	7937830	-1.0681	234.958	77.9121	74.3977	171.782	167.6362	47411.8359	117.7754	2.2233	152.3804	2144840
022	2019-05-06t1352	1557168952.63	egg	-1.9094	-53.6375	-261.4714	75.7816	41.1144	2107.1014	7337.1211	54723.0381	709.933	7121.2753	262.595	2.0819	220.0538	1.7082	674.3679	2.6843	665.9006	8092.4141	582.0023	2.9643	657.8395	3.0847	298570	6.8383	117.08	60.5722	60.5799	95.1489	91.963	1141.7872	80.5244	0.95503	89.2464	68870.5
022	2019-05-06t1741	1557182700.38	larva	1.9094	-49.8187	-257.6525	175.8903	83.025	6624.6677	24944.5613	317774.7278	0	0.49531	0	-0.70488	0	-0.75873					0	-0.52475	0	-0.35836	0	1.8259	0	0	0				0	-0.91695	0	0
022	2019-05-06t2141	1557197066.24	larva	5.8999	-45.8282	-253.662	170.3058	83.4942	6545.4719	24784.6187	318469.8699	0	-0.56094	0	-0.9248	0	-0.9522					0	-0.78055	0	-0.67087	0	0.58455	0	0	0				0	-1.0534	0	0
022	2019-05-07t0141	1557211470.53	larva	9.9011	-41.827	-249.6608	164.5311	34.912	4235.1061	13563.753	97709.8878	367.822	0.59203	199.746	1.0585	197.7835	1.1675	316.9588	0.12309	311.1671	7290.0532	276.5151	0.63118	302.6437	0.48816	457018	0.3629	105.066	58.3056	58.0835	89.8891	90.0821	2067.4482	77.076	0.71178	85.1933	133403
022	2019-05-07t0541	1557225869.89	larva	13.9009	-37.8271	-245.661	276.9316	46.6992	9605.0631	30538.8581	297165.1262	457.988	0.36232	221.478	1.1551	217.9097	1.298	407.3762	0.19304	404.5244	21183.5605	347.8876	0.84244	388.294	0.59524	1129980	0.41969	323.225	61.3285	60.9954	98.0359	92.2698	5097.8667	80.1731	0.73289	88.8564	312898
022	2019-05-07t0941	1557240272.08	larva	17.9015	-33.8265	-241.6604	427.4561	33.9677	11467.996	36145.2813	268447.9543	543.375	0.19101	207.3	0.82431	209.9111	1.0792	430.5919	-0.017552	424.5299	26696.6973	325.5549	0.46153	393.5385	0.30617	1276140	-0.013664	121.395	64.7053	64.4332	99.8466	98.3708	6190.4917	85.931	0.83372	95.5746	398326
022	2019-05-07t1341	1557254703.34	larva	21.9102	-29.8179	-237.6517	169.7494	55.6034	6463.7437	21190.1268	228322.0054	1155.28	1.4284	272.774	1.4851	252.3414	1.528	905.3535	1.602	870.2631	31687.3711	524.299	1.5289	739.1495	1.6994	934796	-0.77632	125.216	67.6506	67.3943	106.9423	105.2007	3742.9788	90.8888	0.92734	101.2031	231839
022	2019-05-07t1741	1557269073.1	larva	25.9018	-25.8263	-233.6601	367.1147	37.3823	10687.1648	33748.8966	268569.1257	822.098	0.20715	238.371	0.86452	218.3392	0.92521	645.8249	0.25042	638.0947	37457.8438	430.4906	0.65484	571.507	0.55209	1365150	-0.83933	205.203	61.9989	61.631	97.0861	94.1284	5630.9932	82.2511	0.6108	91.5032	355068
022	2019-05-07t2141	1557283472.01	larva	29.9015	-21.8266	-229.6604	561.4169	40.1956	18154.6139	57313.7868	488233.4608	828.112	-0.07831	216.68	0.35175	202.4343	0.52604	489.6976	-0.65637	451.1578	47500.668	371.4969	-0.030906	426.8543	-0.49202	2097030	-0.68616	166.435	58.6336	58.3409	93.9729	92.2422	9115.373	79.4414	0.4464	88.3984	567456
022	2019-05-08t0141	1557297886.97	larva	33.9057	-17.8224	-225.6563	591.2123	39.6643	19391.3634	61175.0488	525338.5871	1059.01	0.13507	231.992	0.34328	178.6999	-0.059911	839.5968	0.42126	830.0563	87318.0703	522.8861	0.78475	750.623	0.80893	2391140	-0.84967	111.654	60.082	59.8229	93.8686	92.8282	9762.332	80.1906	0.3882	89.1663	619265
022	2019-05-08t0541	1557312270.86	larva	37.9012	-13.8269	-221.6607	745.4864	47.9785	30577.1517	96399.1008	1041574.6486	855.475	-0.51424	272.796	0.76815	238.6737	0.77091	733.8224	-0.26926	724.6156	118879.2344	542.3578	0.65402	677.4878	0.11812	4404020	0.095688	154.906	60.0211	59.8534	94.0441	92.3854	15235.1484	79.251	0.25237	88.7234	968981
022	2019-05-08t0941	1557326676.28	larva	41.9027	-9.8254	-217.6592	686.164	56.2965	29988.9206	94521.0464	1145996.3656	673.883	-1.055	213.392	-0.58612	199.0229	-0.21732	551.3852	-1.2275	540.5256	87670.25	372.5846	-0.99116	497.3811	-1.1211	3372020	-0.89747	347.865	60.3125	60.0328	96.7012	92.9841	15375.4883	80.2213	0.1803	89.6229	953058
022	2019-05-08t1341	1557341053.77	larva	45.8965	-5.8316	-213.6655	777.9379	46.5435	29677.9713	93454.9756	957360.5261	2479.68	1.8923	263.583	0.052984	198.5898	-0.55031	1417.333	1.7086	1328.7991	222521.2812	629.0779	0.75144	1102.8956	1.6137	4136670	-0.77728	126.722	66.0165	65.7638	102.5542	101.059	16101.0098	88.0713	0.55582	97.4538	1036060
022	2019-05-08t1731	1557354856.77	larva	49.7306	-1.9975	-209.8313	866.5676	52.6852	38252.5854	120562.2331	1401301.2261	2004.58	0.80189	285.93	0.27363	239.932	0.20864	1296.4807	0.96682	1234.9861	261889.0938	612.2885	0.33983	953.2152	0.55853	5760930	-0.22399	130.349	63.5447	63.3293	100.5156	98.611	20304.1582	85.1053	0.38761	95.0953	1280300
022	2019-05-08t2131	1557369238.44	adult	53.7255	1.9975	-205.8364	944.6291	57.5937	42928.2001	135267.3998	1633623.252	1833.62	0.28539	316.313	0.73339	259.8043	0.52854	1272.2987	0.59424	1229.1164	287539.5	698.0077	0.78148	1089.1298	0.94052	7145190	0.14306	118.793	62.5149	62.3468	97.0535	95.4291	21934.0898	82.8684	0.22832	92.4788	1412150
022	2019-05-09t0131	1557383634.72	adult	57.7245	5.9964	-201.8374	1021.1885	60.303	50204.6233	158187.603	2110184.1255	1460.86	-0.48695	305.93	0.21334	275.2542	0.76477	1082.7008	-0.34309	1066.7767	285833	593.6887	-0.33917	916.5227	-0.19923	8067380	0.25821	335.702	61.8368	61.5336	97.6425	94.949	25777.625	82.1082	0.17019	91.3095	1630640
022	2019-05-09t0531	1557398037.94	adult	61.7254	9.9973	-197.8366	1001.5553	63.8789	54229.7202	170949.9562	2425461.533	1220.12	-1.0047	327.077	0.48958	315.2886	1.7202	950.352	-1.0233	928.4814	270850.3125	571.365	-0.75306	855.1818	-0.75638	9289970	0.52825	151.821	58.9895	58.7839	91.9492	90.3257	26205.5273	78.5235	-0.35245	86.8229	1675480
022	2019-05-09t0931	1557412439.17	adult	65.7257	13.9977	-193.8362	1197.1169	67.3363	65051.4441	204820.0714	3058164.3288	2272.07	0.33199	320.838	0.084858	262.138	-0.015031	1394.4459	0.21946	1323.1378	475506.0625	746.6282	0.48337	1110.6675	0.24826	10925500	1.0035	157.218	64.4301	64.1565	101.7944	100.1876	34711.8828	85.6191	0.86905	95.7124	2194040
022	2019-05-09t1331	1557426840.01	adult	69.726	17.9979	-189.836	1047.9878	68.9601	59094.3228	186233.6587	2792603.9828	2092.4	-0.075952	377.233	1.3084	329.8826	1.7534	1444.2	0.17136	1373.0898	447701.9688	825.1577	0.94444	1114.6914	0.054059	11661800	1.0677	120.575	62.9301	62.6352	98.6424	97.2195	30579.1328	83.6099	0.5591	93.2998	1945420
022	2019-05-09t1731	1557441243.71	adult	73.727	21.9989	-185.835	965.2694	72.1474	56892.6067	179489.8868	2805172.8375	4172.48	2.5341	426.634	2.376	299.3442	0.73191	1960.7664	1.6202	1742.7056	584308.375	1080.07	2.8708	1488.9524	1.6439	12686400	1.2966	223.721	63.2502	62.922	99.4603	97.5122	29639.1758	83.8507	0.64067	93.5847	1880810
022	2019-05-09t2131	1557455639.69	adult	77.7259	25.9978	-181.8361	1047.7743	71.3197	61361.2967	193356.4431	3041158.0626	2890.23	0.70519	417.271	1.9849	369.654	2.5978	1956.5896	1.4326	1840.3948	628065.25	817.2649	0.61852	1422.4798	1.168	13381500	1.4072	299.731	56.318	56.0905	89.0725	86.6721	28592.2637	75.5111	-1.4505	83.8841	1806060
022	2019-05-10t0131	1557470042.98	adult	81.7268	29.9987	-177.8352	1142.0932	70.4979	67181.9596	211892.7595	3283947.7811	3400.51	1.228	413.889	1.783	328.5155	1.3534	1984.1445	1.3727	1874.1797	696434.75	931.7553	1.4664	1578.1768	1.7591	14522100	1.7567	238.776	58.7467	58.4722	93.4707	90.5913	32808.2148	78.182	-0.84324	87.1868	2061250
022	2019-05-10t0531	1557484443.13	adult	85.7268	33.9988	-173.8351	1078.1191	71.519	66288.3735	208970.5824	3382266.3169	2975.23	0.60156	431.03	2.1275	350.6211	1.9142	1880.152	0.94344	1749.5922	652412.75	930.299	1.4042	1456.0629	1.0907	14915300	1.8069	301.883	58.0438	57.7918	91.25	88.9275	31663.7363	77.5237	-1.0473	86.1276	2008550
022	2019-05-10t0931	1557498846.55	adult	89.7278	37.9997	-169.8342	1097.8191	72.2096	65298.1058	205746.0114	3266150.4463	2905.68	0.44261	438.535	2.2643	383.2769	2.795	1790.337	0.59063	1718.6555	612295.25	917.3007	1.2786	1366.2083	0.60865	14956200	1.7379	180.855	58.3475	58.0618	91.9251	89.747	31438.3945	77.8152	-1.0242	86.2487	1989940
022	2019-05-10t1331	1557513282.68	adult	93.7378	42.0097	-165.8241	1115.9906	73.3208	69258.9035	218244.5018	3591083.2669	2536.55	-0.049593	418.785	1.7644	386.9025	2.9034	1651.2351	0.12187	1590.0881	597747.125	808.4585	0.40168	1282.4724	0.18665	15142400	1.7687	302.277	57.5169	57.2742	92.5284	90.132	33495.2656	77.1516	-1.2261	86.2531	2079700
022	2019-05-10t1726	1557527344.92	adult	97.644	45.9159	-161.9179	1068.4555	71.4543	61829.153	195066.0467	2984356.1788	3628.88	1.1736	441.239	2.3261	314.0412	0.91664	2169.3901	1.5802	2008.7086	702882.375	1078.9233	2.6257	1659.9678	1.8319	14267500	1.3477	336.211	59.1754	58.8262	96.1466	92.8633	31151.5078	79.7828	-0.71648	89.4074	1913440
022	2019-05-10t2126	1557541731.69	adult	101.6403	49.9122	-157.9216	1100.8879	72.0092	64533.4966	203300.4079	3193989.8307	3032.52	0.44481	406.38	1.5045	294.8664	0.42933	2022.5679	1.1156	1922.1157	683627.9375	970.057	1.7808	1573.9965	1.4258	13713300	1.0856	229.311	64.1179	63.652	108.7342	104.2981	36752.1562	85.8935	0.48724	97.7223	2163660
022	2019-05-11t0126	1557556134.16	adult	105.641	53.9129	-153.9209	1088.0182	70.0874	64264.0818	202530.6153	3182845.9249	4894.36	2.507	422.216	1.9314	302.1578	0.69304	2084.7754	1.2618	1859.1614	700484.5	1049.0168	2.4694	1560.4771	1.3511	14181400	1.2999	220.002	60.8377	60.5735	96.9942	94.9931	32590.0645	81.3908	-0.56025	91.1154	2043420
022	2019-05-11t0526	1557570533.92	adult	109.6409	57.9129	-149.921	1167.1579	75.3871	71312.5903	224648.9135	3716188.6113	2625.73	-0.065545	381.919	0.99669	324.3795	1.393	1848.1577	0.57954	1809.892	689362.8125	814.4809	0.61258	1403.3104	0.67328	14224900	1.3256	124.671	62.0005	61.565	97.5472	96.2578	36385.1211	82.5951	-0.41672	92.3067	2309270
022	2019-05-11t0926	1557584935.62	adult	113.6414	61.9133	-145.9205	1166.0915	74.7432	66710.1648	210054.577	3300283.1792	3381.37	0.74929	404.108	1.5783	289.1398	0.45444	1919.9631	0.77184	1785.8529	670067.125	1010.0858	2.2391	1514.4006	1.1479	14095300	1.2719	247.095	61.9935	61.5066	100.8599	98.7051	35200.0938	82.8732	-0.46366	93.1675	2162330
022	2019-05-11t1326	1557599334.44	adult	117.6411	65.913	-141.9209	1140.03	72.5855	68798.0051	216798.8435	3478821.8762	2614.27	-0.10564	389.864	1.2749	322.6349	1.484	1593.5389	-0.12288	1517.6585	573674	878.6987	1.2242	1296.3386	0.25045	14012500	1.2361	228.747	61.4042	61.0087	98.5568	96.3852	35480.4453	82.0239	-0.72371	92.1163	2206990
022	2019-05-11t1726	1557613738.2	adult	121.6421	69.9141	-137.9198	1190.1144	73.1395	70961.0983	223452.2029	3588742.3988	2221.91	-0.53673	360.478	0.61747	291.8963	0.65918	1609.6746	-0.067215	1583.1613	597189.25	806.0532	0.6898	1238.9423	0.038524	13356400	0.94008	198.398	59.9932	59.5068	98.1981	95.9683	36431.5039	81.0854	-0.98097	91.5794	2222870
022	2019-05-11t2126	1557628137.67	adult	125.642	73.9139	-133.92	1178.9165	71.0943	70347.8632	221557.3355	3540470.2055	3939.47	1.2923	366.217	0.7878	256.948	-0.29008	1886.5492	0.69765	1738.9672	694250.125	922.1564	1.6312	1463.2681	0.98081	13458800	0.9793	381.753	62.4715	62.0375	101.7228	97.9465	37433.9844	83.9717	-0.53875	94.3203	2295890
022	2019-05-12t0126	1557642536.96	adult	129.6418	77.9137	-129.9202	1151.8319	72.9804	67368.4352	212192.436	3353014.2313	3139.2	0.43006	361.447	0.70972	263.9836	-0.037464	1853.7251	0.62471	1743.9052	652511.25	894.6461	1.4452	1441.143	0.91645	12720000	0.6508	211.744	62.0284	61.6123	102.6258	100.2429	36124.2734	83.4852	-0.71312	94.6113	2182900
022	2019-05-12t0526	1557656940.89	adult	133.6429	81.9148	-125.9191	1276.6763	72.7937	72449.2799	228045.5657	3524606.9454	3564.04	0.87109	339.724	0.24439	232.9728	-0.88289	1825.1531	0.56554	1677.2913	691733	869.559	1.2738	1438.6018	0.93313	12870100	0.69863	383.627	64.0505	63.6312	105.8792	102.2417	40128.2109	85.826	-0.41269	97.3669	2426490
022	2019-05-12t0926	1557671336.02	adult	137.6415	85.9134	-121.9204	1164.3328	70.0562	66349.9514	208991.0066	3197672.1177	4544.53	1.8935	360.578	0.73755	249.7505	-0.36513	1948.2113	0.91588	1732.7253	676029.3125	908.8324	1.5918	1414.3956	0.86408	12510200	0.53768	143.043	66.7162	66.1833	107.1025	105.1542	37164.5547	88.7805	-0.03462	100.161	2314720
022	2019-05-12t1326	1557685739.28	adult	141.6424	89.9144	-117.9195	1210.5561	73.3566	73358.9542	231098.6813	3743270.5044	3073.8	0.34453	367.702	0.91535	284.5302	0.65818	1671.4811	0.18715	1574.0735	641848.75	875.7748	1.3629	1334.912	0.57197	14087800	1.1553	285.248	62.469	61.9683	104.4374	100.9255	40103.9688	84.6041	-0.81122	95.8864	2393380
022	2019-05-12t1726	1557700142.71	adult	145.6434	93.9153	-113.9186	1264.4951	73.8589	77699.7514	244667.2865	4068810.8076	4432.46	1.7616	365.897	0.89236	278.7544	0.52087	1799.2	0.54984	1647.0832	730475.1875	913.1981	1.6544	1435.2104	1.0059	14835700	1.4197	241.038	62.6109	62.0635	106.099	102.6888	43076.1875	84.7654	-0.88508	96.9714	2538620
022	2019-05-12t2126	1557714545.29	adult	149.6441	97.916	-109.9178	1163.2511	76.3764	72677.0365	228920.2891	3860630.0859	3120.42	0.38905	395.787	1.5612	289.3513	0.85222	1678.1438	0.24138	1564.6724	637694.625	969.2797	2.0805	1374.1327	0.78833	15009000	1.4555	182.853	68.1577	67.367	117.3435	113.4146	44590.5195	91.8844	0.07973	106.0959	2584680
022	2019-05-13t0126	1557728942.37	adult	153.6433	101.9152	-105.9187	1241.821	81.7924	83123.5487	261880.4287	4678882.6658	2186.41	-0.58347	354.574	0.68318	298.2851	1.1367	1362.1261	-0.59409	1293.8824	591162.75	782.8931	0.73716	1165.569	-0.027674	15358400	1.5581	173.831	64.3634	63.9478	105.7218	102.8043	45883.2695	86.2808	-0.84698	98.0149	2787900
022	2019-05-13t0526	1557743343.14	adult	157.6435	105.9154	-101.9184	1231.3642	76.8139	77845.0967	245164.4385	4175052.651	3341.97	0.62537	363.897	0.90766	250.328	-0.2207	1661.4653	0.24335	1554.6598	676216.375	926.1054	1.8034	1337.494	0.70815	14788100	1.3206	295.974	66.757	66.0686	114.0708	110.4893	46426.7969	91.3327	-0.2408	104.6021	2712870
022	2019-05-13t0926	1557757742.77	adult	161.6434	109.9153	-97.9185	1200.3757	80.3296	78618.0061	247673.1395	4360357.5291	2249.55	-0.50336	364.839	0.95599	276.6335	0.56826	1585.4915	0.06801	1525.9247	650051.5	908.7923	1.709	1340.4961	0.76432	14950000	1.3633	312.408	64.3824	63.5434	114.3249	111.4192	46873.2266	87.0882	-0.91176	102.2484	2638200
022	2019-05-13t1321	1557771850.75	adult	165.5623	113.8342	-93.9997	1294.8021	78.7156	80837.1875	254475.8446	4329853.7898	2579.37	-0.14515	362.947	0.95023	278.3867	0.65162	1504.7311	-0.11553	1419.9427	634996.5	866.9448	1.4464	1265.5259	0.50518	15308000	1.4824	330.063	64.6201	63.8325	115.1198	111.1787	48580.5547	87.3127	-0.9654	102.9047	2725480
022	2019-05-13t1721	1557786250.15	adult	169.5621	117.834	-89.9998	1222.4992	80.0087	77493.9884	244029.7607	4209991.6524	2989.98	0.30515	369.832	1.1454	263.5296	0.25277	1577.2277	0.13233	1503.2849	638777.1875	932.7915	1.9815	1340.444	0.87907	14946000	1.3517	308.058	66.8322	65.8826	120.8981	116.5626	48963.7266	90.4221	-0.67122	107.5997	2700890
022	2019-05-13t2121	1557800649.45	adult	173.5619	121.8338	-86	1427.6227	79.3484	87311.5008	274810.6946	4704002.9658	3455.02	0.82193	350.031	0.77117	252.992	-0.019157	1663.7355	0.43338	1597.2132	758663.375	893.7858	1.7665	1389.0908	1.1606	15958600	1.7163	250.906	69.4958	68.6138	122.8484	119.1662	56018.8828	93.6094	-0.39653	109.5436	3168450
022	2019-05-14t0121	1557815047.8	adult	177.5615	125.8334	-82.0005	1239.2337	79.0526	80868.203	254721.3301	4446670.9618	3646.82	1.0626	378.039	1.4576	266.4803	0.43387	1917.8818	1.2447	1819.7574	809346.125	982.0041	2.512	1525.9676	1.8441	15935100	1.725	347.624	68.2517	67.2111	124.4272	120.522	52508.2891	92.8202	-0.59771	110.9257	2876950
022	2019-05-14t0521	1557829447.69	adult	181.5614	129.8334	-78.0005	1328.913	79.9247	85803.3777	270138.8441	4731425.4717	4784.46	2.324	353.701	1.0099	248.7331	-0.047405	1777.4221	0.92966	1667.7964	796285.125	936.4389	2.2923	1433.4369	1.5587	15820400	1.7217	227.836	69.2072	68.0941	128.6827	125.0159	57649.8516	94.2266	-0.55433	114.0836	3095500
022	2019-05-14t0921	1557843846.8	adult	185.5612	133.8331	-74.0008	1244.2343	80.9602	82405.7924	259628.3293	4558089.955	3650.97	1.1801	353.137	1.0961	252.8936	0.1429	1716.6355	0.84598	1632.6287	738153.25	891.4533	2.0758	1417.5685	1.6121	15165500	1.5378	198.606	69.9435	68.5918	130.9169	127.0622	56294.2656	96.0096	-0.47729	117.3178	3003720
022	2019-05-14t1321	1557858253.39	adult	189.563	137.8349	-69.9989	1318.9334	79.4265	84967.9449	267505.4147	4673742.1423	3605.75	1.1911	346.011	1.0305	236.9531	-0.30483	1657.1196	0.76909	1569.7541	735761.125	881.0796	2.1233	1341.8404	1.3897	15336600	1.6416	411.793	69.6087	68.1994	138.7876	132.295	61621.6875	96.8745	-0.49904	118.7425	3085340
022	2019-05-14t1721	1557872651.34	adult	193.5625	141.8344	-65.9995	1306.1682	81.5083	87316.2948	275025.2532	4909905.8489	2451.77	0.0036644	332.786	0.83162	264.3951	0.65501	1512.2611	0.44043	1469.2484	688078.8125	777.7039	1.4348	1261.3147	1.1466	15141500	1.6361	262.181	66.5336	65.2653	125.94	120.7674	57302.7109	91.9032	-1.0797	111.9511	3027210
022	2019-05-14t2121	1557887050.69	adult	197.5623	145.8342	-61.9997	1305.8976	82.5035	87306.3965	274939.4193	4954865.9311	2007.93	-0.43219	324.976	0.74905	247.9342	0.18618	1446.9551	0.34082	1394.4783	658364.5625	770.6126	1.5082	1252.3946	1.233	14781500	1.5643	332.119	67.2188	65.7536	129.5848	124.947	58961.0664	93.4554	-1.0088	115.5443	3057450
022	2019-05-15t0121	1557901447.99	adult	201.5615	149.8334	-58.0004	1329.4804	82.9842	91377.6502	287839.1779	5252035.4309	2238.48	-0.11284	313.9	0.58915	238.7343	-0.049726	1506.8854	0.64796	1447.3262	717277.4375	755.7372	1.5281	1262.3375	1.4241	14935700	1.6852	328.005	67.267	65.7571	131.0386	126.3018	62374.3789	93.2926	-1.0833	116.0256	3200630
022	2019-05-15t0521	1557915848.03	adult	205.5615	153.8335	-54.0004	1354.7199	80.4279	91939.1821	289566.789	5219456.2677	2192.17	-0.10293	305.694	0.49248	234.567	-0.12225	1418.0144	0.47637	1366.4119	679228.875	713.7916	1.3077	1175.1093	1.1265	14639100	1.6418	333.957	68.0376	66.4559	132.9441	129.1482	63680.207	94.8008	-1.0162	118.2367	3258180
022	2019-05-15t0921	1557930248.9	adult	209.5618	157.8337	-50.0002	1341.0845	84.1948	93716.4496	295211.5251	5486874.6221	1958.7	-0.30511	296.012	0.35517	229.4342	-0.22837	1349.928	0.3694	1304.4227	658764.875	690.012	1.2406	1144.8813	1.1115	14440300	1.6376	345.8	68.6944	67.1686	136.4417	132.2145	66583.5312	95.3671	-1.0192	120.2384	3351120
022	2019-05-15t1321	1557944651.27	adult	213.5624	161.8344	-45.9995	1343.5182	83.921	93375.1121	294226.21	5419738.4932	2111.19	-0.057344	290.932	0.33181	213.8689	-0.70606	1385.8801	0.61277	1324.5699	674923.625	707.7436	1.551	1151.9193	1.2896	14140200	1.5962	242.297	69.4101	67.7138	140.929	136.6928	68632.4219	97.338	-0.91431	124.9043	3373540
022	2019-05-15t1721	1557959051.32	adult	217.5624	165.8344	-41.9995	1362.6873	84.94	96045.6073	302586.6311	5631760.147	2109.81	0.012518	281.601	0.18996	214.0248	-0.6338	1331.9563	0.55138	1273.5868	665978.125	674.4753	1.3865	1132.6027	1.3267	14079200	1.6395	302.84	69.6224	67.8745	140.9812	137.2528	70490.5938	97.7722	-0.93102	124.287	3480910
022	2019-05-15t2121	1557973448.5	adult	221.5617	169.8336	-38.0003	1342.3622	84.7586	95349.5252	300485.4846	5630512.8679	1878.57	-0.19849	281.127	0.28448	211.2683	-0.6655	1279.826	0.48581	1241.4822	636073.5625	664.1296	1.4361	1075.9644	1.1581	13949000	1.6581	339.983	70.1464	68.1875	147.4707	143.0676	73292.9531	99.3114	-0.87123	129.6864	3480530
022	2019-05-16t0121	1557987847.94	adult	225.5615	173.8334	-34.0004	1367.0236	85.0036	98871.6267	311655.88	5904086.6193	1960.71	-0.025861	268.129	0.032327	202.7329	-0.90764	1226.7797	0.40996	1178.325	631791.5	641.3393	1.3604	1034.4658	1.0654	13791500	1.6667	301.789	69.5675	67.5859	146.5802	141.3669	75488.7891	98.7665	-0.95933	128.0154	3578270
022	2019-05-16t0521	1558002247.93	adult	229.5615	177.8334	-30.0004	1396.8429	86.1344	99758.3091	314422.496	5902565.2785	2334.43	0.52234	266.613	0.088992	199.876	-0.94878	1263.092	0.66001	1207.9707	655544.75	638.4778	1.472	1051.7742	1.2986	13834600	1.7444	286.679	71.0039	68.7702	151.3585	146.0391	78555.0781	101.1869	-0.84416	132.4073	3684390
022	2019-05-16t0921	1558016652.87	adult	233.5629	181.8348	-25.9991	1415.7375	87.2299	99510.7488	313357.266	5921441.3461	1950.58	0.10294	263.578	0.099321	200.9124	-0.85062	1191.9121	0.50812	1152.2316	618602.375	621.63	1.4364	995.9399	1.1069	13656200	1.7407	252.078	71.1033	68.8637	153.9492	148.0178	79899.6484	101.5334	-0.87274	133.2341	3683930
022	2019-05-16t1321	1558031051.4	adult	237.5625	185.8344	-21.9995	1445.1105	87.4106	102342.7335	322263.8906	6132056.3324	1959.75	0.18573	252.362	-0.12871	194.4402	-1.03	1153.8605	0.47455	1111.6121	615007.625	567.06	0.99415	951.2975	0.97018	13441500	1.7219	335.236	71.4742	69.2796	154.6554	149.0727	82431.3438	101.7559	-0.91033	132.6348	3806930
022	2019-05-16t1721	1558045448.28	adult	241.5616	189.8335	-18.0003	1381.9983	88.3727	99347.4827	312947.2901	6005078.5164	1766.23	-0.0043369	249.555	-0.1211	192.3007	-1.0534	1086.5507	0.32021	1054.4524	561746.6875	562.0122	1.0645	913.607	0.86656	12893800	1.5806	251.801	71.9185	69.5362	155.2423	151.4618	80260.25	103.0785	-0.87837	135.0105	3715810
022	2019-05-16t2121	1558059848.63	adult	245.5617	193.8336	-14.0003	1454.6237	88.4084	102051.9456	321291.9672	6102677.9992	1898.93	0.24572	241.563	-0.26657	190.5138	-1.0656	1054.5039	0.29868	1021.5652	560996.0625	545.1394	1.0047	887.9351	0.83074	12834300	1.6137	237.752	72.0285	69.6933	155.1678	148.2132	82549.2656	103.2425	-0.92143	133.1035	3826880
022	2019-05-17t0121	1558074248.6	adult	249.5617	197.8336	-10.0003	1423.4187	90.0793	102466.2457	322615.8067	6273484.0558	1358.51	-0.43965	231.21	-0.48496	187.6841	-1.1174	986.2812	0.12591	964.4725	525687.875	489.3329	0.5055	828.8917	0.5821	12321200	1.4812	260.305	71.8577	69.5294	159.2203	151.477	84864.4219	103.4039	-0.96414	134.0198	3829300
022	2019-05-17t0521	1558088649.26	adult	253.5619	201.8338	-6.0001	1471.8629	90.65	107158.1054	337395.5885	6664516.7316	1276.97	-0.49626	217.349	-0.81128	177.488	-1.444	929.2699	-0.0078181	913.3168	518532.5938	448.403	0.15637	761.5333	0.27064	12115300	1.4593	282.039	72.3577	70.0652	157.7099	148.7928	88002.1328	103.4831	-1.011	133.6551	4033290
022	2019-05-17t0921	1558103048.05	adult	257.5615	205.8335	-2.0004	1480.5076	91.7169	108816.7866	342605.7303	6834162.4319	1173.11	-0.58818	211.636	-0.89979	175.1954	-1.4778	853.0869	-0.22938	836.9572	482847.1875	430.418	0.060111	709.4591	0.047278	11971400	1.4596	280.326	72.9672	70.457	159.6252	151.3164	90347.8516	104.9724	-0.97145	134.0835	4127470
022	2019-05-17t1321	1558117451.02	dead	261.5624	209.8343	2.0004	1485.7506	92.9663	110186.915	346898.5253	7022044.4592	1063.17	-0.69346	202.615	-1.0892	168.8881	-1.6618	798.5635	-0.36589	789.2222	457576.9062	407.7942	-0.09498	666.9195	-0.12108	11593900	1.3742	274.542	73.2171	70.8475	157.6195	148.6139	90315.9844	104.725	-1.0364	133.3322	4189560
023	2019-05-06t1352	1557168957.11	egg	-1.9094	-49.723	-169.4717	145.2988	32.1145	3165.6053	10149.3659	64027.1972	0	1198.6892	0	-0.509	0	-0.58622					0	-0.29255	0	-0.063778	0	5.6939	0	0	0				0	-0.79488	0	0
023	2019-05-06t1741	1557182704.98	larva	1.9094	-45.9041	-165.6529	145.292	31.1658	3079.0403	9861.1038	60496.2632	0	0.49529	0	-0.70488	0	-0.75873					0	-0.52475	0	-0.35836	0	1.8259	0	0	0				0	-0.91695	0	0
023	2019-05-06t2141	1557197070.73	larva	5.8999	-41.9136	-161.6624	145.3028	30.9494	3062.5624	9808.6127	59858.4391	0	-0.56094	0	-0.9248	0	-0.9522					0	-0.78055	0	-0.67087	0	0.58455	0	0	0				0	-1.0534	0	0
023	2019-05-07t0141	1557211475.05	larva	9.9011	-37.9124	-157.6612	145.2916	30.7496	3060.656	9802.2162	59674.4089	0	-0.91968	0	-1.1634	0	-1.162					0	-1.0514	0	-0.9884	0	-0.16654	0	0	0				0	-1.2011	0	0
023	2019-05-07t0541	1557225874.41	larva	13.9009	-33.9126	-153.6614	203.074	23.4376	3699.7122	11710.3678	58622.5945	800.006	1.5134	250.722	1.4956	196.6994	1.0363	679.8608	1.3321	677.3378	14277.0771	500.1543	1.7966	625.4638	1.7587	510972	-0.20412	100.863	58.5118	58.463	89.6883	88.2147	1883.4546	77.0564	0.65144	86.1615	119247
023	2019-05-07t0941	1557240276.74	larva	17.9016	-29.912	-149.6607	432.3322	30.3974	10144.9192	31958.7425	204682.2322	1046.8	1.6577	223.776	1.0257	173.1679	0.6028	817.3138	1.5713	797.8649	44952.2617	520.4443	1.7201	713.7575	1.885	1227860	-0.057246	205.244	56.0846	55.5846	91.5346	88.3765	5034.4014	75.815	0.55415	84.8644	307736
023	2019-05-07t1341	1557254707.88	larva	21.9102	-25.9033	-145.6521	470.7824	39.2567	13356.0795	42175.5631	320096.2542	1325.45	1.8712	234.513	0.9925	182.0035	0.56596	896.9851	1.5682	851.9579	64582.9297	511.8342	1.4458	764.9799	1.8274	1679350	-0.16283	103.876	61.2499	60.7748	93.2951	92.2906	6717.2495	80.622	0.62565	89.3876	438611
023	2019-05-07t1741	1557269077.73	larva	25.9019	-21.9117	-141.6604	145.2986	31.6507	3156.5458	10130.0404	63596.6581	0	-1.743	0	-2.3832	0	-2.2389					0	-2.3061	0	-2.2932	0	-1.8806	0	0	0				0	-1.9765	0	0
023	2019-05-07t2141	1557283476.53	larva	29.9015	-17.912	-137.6608	571.6401	42.4225	20360.9177	64288.0439	597317.4175	1500.91	1.3972	230.52	0.55251	174.7696	0.098526	996.0689	1.3312	939.522	108571.5078	534.5356	1.1288	855.5517	1.6529	2492620	-0.40408	125.029	59.9553	59.7068	92.6796	90.4774	10102.0801	79.1165	0.43535	87.1132	648296
023	2019-05-08t0141	1557297891.43	larva	33.9057	-13.9079	-133.6566	472.4856	58.3611	21065.1589	66654.4689	817760.7359	437.186	-1.1389	214.639	0.073031	202.8098	0.34096	378.2905	-1.3648	375.6797	41990.2461	324.9626	-0.67395	362.2628	-1.144	2380350	-0.85692	142.596	63.5432	63.2573	101.6086	99.7452	11278.5508	85.6128	0.5905	95.7836	704694
023	2019-05-08t0541	1557312275.23	larva	37.9012	-9.9124	-129.6611	592.516	54.4386	24469.7824	77216.8771	872854.625	1366.45	0.47151	292.243	1.0972	263.4736	1.2204	963.3497	0.60691	929.2013	125235.4609	583.6746	0.97008	825.9676	0.86825	3775480	-0.30414	317.534	64.0958	63.7131	102.0639	98.8783	13268.3135	85.046	0.49516	95.1186	828053
023	2019-05-08t0941	1557326680.73	larva	41.9027	-5.9109	-125.6596	162.5525	17.0469	1945.955	6175.794	21393.2261	162.713	-1.9882	114.673	-2.4341	114.0419	-1.9331	157.4397	-2.707	157.7471	1889.2765	138.8402	-2.8479	153.0041	-2.8658	127746	-2.8578	113.829	63.3156	63.1125	96.8095	94.2305	1161.7137	82.1588	0.27552	91.49	70533.6
023	2019-05-08t1341	1557341058.36	larva	45.8965	-1.9171	-121.6658	148.0831	29.4135	3137.9833	10045.1688	60515.8806	576.133	-1.3989	328.049	1.4174	323.7728	2.3522	504.3994	-1.6502	501.0708	9079.1885	433.8636	-0.84817	480.6747	-1.5308	561620	-2.8254	133.834	66.1375	65.8056	105.0118	104.0387	1890.2128	88.2578	0.56749	98.5991	113227
023	2019-05-08t1731	1557354861.24	adult	49.7306	1.9171	-117.8317	869.7004	63.0495	45877.3764	144724.0582	1997051.8538	1706.87	0.31264	312.224	0.87393	251.5343	0.5023	1218.5977	0.68754	1170.1917	293682.0312	755.9219	1.5286	1067.0206	1.1307	7502420	0.72645	225.971	57.7292	57.5415	91.1047	89.226	21956.2227	76.9145	-0.2412	85.6136	1387170
023	2019-05-08t2131	1557369242.88	adult	53.7255	5.912	-113.8368	1031.4276	64.0025	48989.1959	154415.6531	1975579.6228	3251.35	2.5098	331.397	1.1006	226.3121	-0.38545	1709.2388	2.1224	1574.9055	440983.5938	820.7937	1.8029	1325.8642	2.1223	8534140	0.86879	271.548	60.0162	59.6347	95.505	91.6956	24640.2773	79.5636	-0.093454	88.2147	1545540
023	2019-05-09t0131	1557383639.26	adult	57.7245	9.911	-109.8378	722.4145	73.3823	43988.9759	139030.3946	2255081.4641	596.571	-1.7884	285.48	-0.30373	279.1936	0.87717	511.6586	-2.2868	508.2578	117681.4844	411.6667	-1.8512	486.1021	-2.3267	6557190	-0.50252	174.964	72.1434	71.6586	116.2592	113.7064	26739.6094	97.7033	2.0941	109.6464	1657060
023	2019-05-09t0531	1557398042.41	adult	61.7254	13.9118	-105.8369	1107.8985	65.1609	59051.9941	186025.406	2636263.9798	2997.43	1.5729	352.401	1.1387	258.3011	0.0701	1640.2317	1.2744	1535.8029	508471.8125	887.6807	1.8595	1316.8186	1.4989	10903700	1.317	118.836	58.871	58.5965	91.6362	90.2064	28407.2363	78.3613	-0.37726	86.7021	1821530
023	2019-05-09t0931	1557412443.64	adult	65.7257	17.9122	-101.8366	937.5663	67.2296	53157.2456	167715.2385	2499956.8094	3613.9	2.2124	384.573	1.7178	277.8387	0.43815	1833.3699	1.6525	1726.2382	511510.1875	985.7314	2.445	1531.1658	2.2785	10697700	0.8949	159.665	57.3974	57.1148	91.6921	89.9352	25582.1055	77.3464	-0.65785	86.414	1596620
023	2019-05-09t1331	1557426844.52	adult	69.726	21.9124	-97.8363	1000.1768	73.9496	61221.989	193129.807	3123290.0202	3572.69	1.9342	354.237	0.72216	255.7277	-0.3686	1643.2396	0.80944	1472.021	525836.6875	854.0843	1.1806	1259.1778	0.74426	11328900	0.91201	264.343	56.8804	56.5801	91.9441	89.7844	29422.1094	77.202	-0.82316	86.0809	1819090
023	2019-05-09t1731	1557441248.31	adult	73.727	25.9135	-93.8353	1052.7064	68.0142	55851.1421	175995.3916	2528051.0808	3176.39	1.2208	382.36	1.2534	264.1889	-0.26563	1879.5657	1.3643	1740.3851	550712.75	969.2905	1.9693	1479.9455	1.6013	11184400	0.60458	247.722	59.8151	59.7046	93.5917	91.1397	27422.3711	79.0193	-0.51345	87.902	1749650
023	2019-05-09t2131	1557455644.21	adult	77.7259	29.9123	-89.8364	1119.2469	69.0318	67434.5038	212637.3306	3345569.6007	1999.86	-0.43632	363.168	0.62236	284.0152	0.18686	1405.6788	-0.27571	1339.4332	496204.625	861.1833	0.97524	1209.6738	0.17113	12789000	1.1373	344.12	57.1481	56.826	93.377	90.0572	32962.0781	77.0263	-1.0752	86.1714	2012470
023	2019-05-10t0131	1557470047.56	adult	81.7268	33.9133	-85.8355	951.105	73.9565	57106.2888	180279.1886	2825726.7565	2723.31	0.3821	394.014	1.2864	324.6512	1.2454	1598.1315	0.19456	1523.7479	477841.3125	889.1311	1.1207	1313.2309	0.53156	11753800	0.50509	207.771	64.8213	64.5366	103.5429	101.7442	30959.3164	86.8337	1.2816	97.3862	1933680
023	2019-05-10t0531	1557484447.67	adult	85.7268	37.9133	-81.8355	825.9461	74.0261	46150.7397	145657.486	2193524.0216	1804.07	-0.82703	367.707	0.55777	296.5333	0.41107	1419.7319	-0.4405	1391.8189	343575.125	863.067	0.85945	1277.12	0.27145	8881960	-0.90992	225.006	62.4516	62.17	98.1446	95.8834	23750.9844	82.906	0.23627	92.4751	1508520
023	2019-05-10t0931	1557498851.09	adult	89.7278	41.9142	-77.8345	937.7901	82.9398	64634.9791	204202.2612	3681256.2431	1058.52	-1.7642	341.355	-0.12843	311.6407	0.81078	892.5741	-2.0695	883.5223	300797.4688	592.5222	-1.3532	817.2953	-1.8742	11493800	0.17964	466.961	67.6452	66.8236	115.0499	109.8159	38771.8047	92.9597	2.4609	105.209	2277680
023	2019-05-10t1331	1557513287.31	adult	93.7379	45.9243	-73.8245	793.1628	84.7934	50093.2552	158425.5515	2699876.5471	1370.16	-1.4182	326.576	-0.49541	283.4042	0.036445	978.8981	-1.8443	960.2061	256471.3125	679.7848	-0.64249	893.5248	-1.552	8533750	-1.213	410.911	62.5194	62.0636	106.1052	100.238	27799.5547	85.6198	0.65708	96.4823	1633690
023	2019-05-10t1726	1557527349.68	adult	97.6441	49.8305	-69.9182	1070.3412	75.2947	61543.7076	193946.5451	3084098.0576	3358.95	0.86171	361.212	0.3697	249.3345	-0.88273	1868.6191	0.71094	1782.119	601695.375	957.6474	1.6396	1511.7451	1.1766	11619100	0.1474	209.484	62.0472	61.7339	98.5002	96.4328	31717.0684	82.6821	-0.090179	92.6579	1995870
023	2019-05-10t2126	1557541736.25	adult	101.6403	53.8268	-65.922	1092.3648	72.0132	62245.3504	196087.9507	3046911.4742	2731.68	0.10197	334.784	-0.24309	246.7362	-0.91848	1511.2253	-0.34478	1389.5984	492659.4688	774.2377	0.18666	1180.8163	-0.29268	10898600	-0.19624	233.098	61.2346	60.5716	107.8217	103.8082	35149.8828	82.1006	-0.31231	95.423	1993430
023	2019-05-11t0126	1557556138.7	adult	105.641	57.8275	-61.9213	1045.2036	73.7454	62824.7222	198149.9261	3170921.2281	2970.66	0.34297	316.542	-0.64319	222.8273	-1.5482	1605.2804	-0.091709	1480.4397	528137.25	788.3847	0.34919	1254.3737	0.029546	10383900	-0.43519	231.308	62.4599	62.1558	98.8756	96.6162	32530.0586	82.9968	-0.22824	92.8832	2048940
023	2019-05-11t0526	1557570538.64	adult	109.641	61.8275	-57.9213	1087.9775	84.5602	72164.6137	227535.0528	4055684.7364	1818.7	-0.96259	300.248	-0.98603	243.7217	-0.90629	1194.067	-1.2461	1122.7538	450163.2812	654.4369	-0.6849	974.5135	-1.1539	11289900	-0.015672	176.797	67.9278	67.5623	106.7414	104.9118	40241.5078	90.4464	1.178	100.9062	2554220
023	2019-05-11t0926	1557584940.44	adult	113.6415	65.828	-53.9208	884.7641	83.1691	59902.8991	189088.2106	3471459.9765	888.128	-1.9911	270.456	-1.6437	247.0883	-0.75265	750.5379	-2.459	741.0321	234918.3594	493.2651	-1.9227	701.2397	-2.2711	8440650	-1.3017	219.941	64.4968	64.1446	102.5918	100.2241	32111.2461	85.9207	0.14079	95.9536	2012880
023	2019-05-11t1326	1557599339.14	adult	117.6411	69.8276	-49.9212	1175.0961	75.8493	73950.5733	232918.1659	3951695.941	2578.82	-0.14418	264.112	-1.723	208.8193	-1.7943	1146.953	-1.346	1070.0315	442723.875	586.8465	-1.1019	898.5571	-1.4011	10181500	-0.49208	255.568	62.1793	61.8715	99.4435	96.9921	38385.1914	82.9202	-0.55149	92.9435	2397010
023	2019-05-11t1726	1557613742.85	adult	121.6422	73.8286	-45.9201	1196.9069	77.0446	75466.9636	237698.768	4010851.1054	1804.86	-0.98548	247.95	-2.0262	201.5383	-1.9429	1041.9141	-1.6117	974.899	410514.125	523.5299	-1.533	799.6297	-1.7653	9762540	-0.65921	318.359	62.7337	62.199	101.9164	99.4646	40155.0781	83.9556	-0.44949	94.4051	2470020
023	2019-05-11t2126	1557628142.38	adult	125.642	77.8285	-41.9203	1207.245	79.1032	77948.6918	245553.0677	4225886.4611	1899.37	-0.88355	246.529	-1.9789	208.1781	-1.6901	961.5474	-1.8069	875.6203	391349.8125	505.0249	-1.6063	762.2483	-1.8726	10022400	-0.52337	295.285	63.2257	62.7252	101.9334	99.0606	41486.9062	84.0031	-0.53315	94.4828	2570380
023	2019-05-12t0126	1557642541.55	adult	129.6418	81.8283	-37.9205	1214.3347	78.7933	78390.2205	246947.4389	4231380.8731	1758.29	-1.0327	239.084	-2.0748	204.5313	-1.7367	897.6182	-1.9573	836.9944	367125.8438	485.7763	-1.6879	715.1006	-2.0208	9772540	-0.61212	279.002	63.011	62.6211	100.7868	98.1106	41221.7891	83.9412	-0.63454	94.315	2575580
023	2019-05-12t0526	1557656945.54	adult	133.6429	85.8294	-33.9194	1210.4938	78.2689	78717.8956	248058.1899	4256727.4076	1571.18	-1.2304	231.15	-2.1939	199.8381	-1.8273	858.7314	-2.0416	802.4062	352938.625	460.2847	-1.8257	678.3326	-2.1349	9495890	-0.71197	288.47	63.5276	63.0163	102.3152	99.7214	42051.5352	84.7808	-0.58741	95.3327	2609780
023	2019-05-12t0926	1557671340.8	adult	137.6416	89.8281	-29.9207	1212.165	76.9795	77714.9112	244854.7014	4140562.2313	1716.69	-1.0765	228.127	-2.2047	198.4464	-1.8254	841.2598	-2.0705	789.5861	341551.5	448.1911	-1.8621	656.2998	-2.191	9249200	-0.79597	282.427	63.9811	63.5481	102.9595	100.6906	41801.5625	85.59	-0.5533	96.3077	2594050
023	2019-05-12t1326	1557685743.97	adult	141.6425	93.8289	-25.9198	1212.2464	77.3887	78363.4601	246921.4125	4227023.8832	1971.62	-0.80969	222.994	-2.2717	194.9036	-1.894	835.5073	-2.0694	758.0934	341722.5	427.1602	-1.9707	623.1708	-2.2972	9109980	-0.83612	277.281	64.3399	63.8423	104.3692	101.7545	42687.0156	85.7218	-0.6343	96.6581	2628480
023	2019-05-12t1726	1557700147.55	adult	145.6435	97.8299	-21.9188	1185.5691	80.0259	77995.2433	245774.7718	4293430.7793	2007.57	-0.77194	224.004	-2.2151	196.9956	-1.815	890.6797	-1.9046	775.8114	362506.625	417.0434	-2.0055	625.0192	-2.2693	9105320	-0.82402	331.612	64.6462	64.1372	103.3839	101.4172	42077.2539	86.0675	-0.68537	96.7022	2627740
023	2019-05-12t2126	1557714550.15	adult	149.6442	101.8307	-17.9181	1153.8567	79.7062	74728.6134	235443.667	4085409.7003	2126.89	-0.64732	224.012	-2.1806	196.8745	-1.7981	877.1957	-1.9256	751.1944	342106.3125	416.0527	-1.973	624.9441	-2.2475	8727950	-0.95565	306.574	64.98	64.5645	105.4832	103.2769	41138.457	87.154	-0.6228	98.3365	2531750
023	2019-05-13t0126	1557728946.97	adult	153.6433	105.8298	-13.919	1164.8135	78.7199	75864.6459	239061.6154	4147421.0254	2198.54	-0.57083	219.158	-2.2548	192.4964	-1.9073	835.4202	-2.0223	735.4994	330826.4062	402.5144	-2.035	608.9931	-2.291	8669430	-0.96154	308.338	65.7428	65.0787	106.9403	104.1819	42348.3516	88.038	-0.59543	99.9145	2600650
023	2019-05-13t0526	1557743347.86	adult	157.6436	109.83	-9.9187	1123.481	78.6781	72923.6695	229820.6818	3961622.5708	3262.15	0.54221	220.875	-2.1869	194.7733	-1.8268	829.8474	-2.0184	715.1391	316171.875	396.6216	-2.0421	597.6876	-2.3148	8405630	-1.0412	272.291	66.4423	65.7111	109.8989	107.5305	41871.4727	89.0901	-0.54908	101.8215	2528530
023	2019-05-13t0926	1557757747.37	adult	161.6434	113.8299	-5.9189	1118.4629	76.3735	71496.8029	225328.9598	3811463.6561	2126.32	-0.63176	219.903	-2.1762	194.787	-1.8109	839.9254	-1.9684	744.2593	313292.1562	391.3039	-2.0452	592.0982	-2.3134	8196440	-1.0954	269.606	66.8152	66.2326	110.3199	107.8484	41149.3281	89.7735	-0.55793	102.2814	2490400
023	2019-05-13t1321	1557771855.76	adult	165.5624	117.7489	-1.9999	1135.7243	76.5625	72546.6407	228620.291	3880093.4112	2264.46	-0.47358	219.555	-2.1506	193.8616	-1.8208	847.5624	-1.9216	743.1927	321226.1562	392.7187	-1.9996	582.0539	-2.3289	8303340	-1.0319	319.791	66.9017	66.3774	110.9368	108.0566	42045.043	89.7407	-0.65838	102.417	2530160
023	2019-05-13t1721	1557786254.92	dead	169.5622	121.7486	1.9999	1142.8407	78.6563	74480.7406	234708.4922	4078207.9903	2623.5	-0.077899	228.588	-1.9192	204.4197	-1.4901	866.7022	-1.8379	759.5195	337147.1562	392.1714	-1.9672	581.2344	-2.3042	8872180	-0.80258	295.915	68.3138	67.629	115.2708	111.9941	44840.3359	91.3813	-0.55469	105.202	2651460
024	2019-05-06t1741	1557182709.58	egg	-1.9952	-49.8186	-257.6527	153.9078	27.4996	2747.2689	8753.9479	46374.242	0	1209.6185	0	-0.50475	0	-0.58248					0	-0.28747	0	-0.057215	0	5.9474	0	0	0				0	-0.79222	0	0
024	2019-05-06t2141	1557197075.18	larva	1.9952	-45.8282	-253.6622	185.1492	32.8384	3950.52	12684.3796	76512.4726	0	0.40325	0	-0.70944	0	-0.76274					0	-0.53011	0	-0.36503	0	1.7883	0	0	0				0	-0.91979	0	0
024	2019-05-07t0141	1557211479.58	larva	5.9964	-41.827	-249.661	187.3797	33.4621	4001.1151	12868.8991	77085.0751	0	-0.57185	0	-0.93033	0	-0.95707					0	-0.78691	0	-0.67849	0	0.56265	0	0	0				0	-1.0568	0	0
024	2019-05-07t0541	1557225878.96	larva	9.9963	-37.8271	-245.6612	246.205	38.631	7514.2459	23898.9589	199986.2348	527.501	1.2289	218.278	1.2613	216.3579	1.3838	440.0557	0.63936	437.6066	18042.2832	335.6843	0.98601	409.3278	1.0013	876166	0.82974	119.933	60.9107	60.5042	93.7024	92.0734	3841.7979	79.9729	0.78237	89.3028	244496
024	2019-05-07t0941	1557240281.15	larva	13.9969	-33.8265	-241.6606	260.5935	38.7391	7804.3312	24793.8198	203588.0248	561.722	0.6984	209.552	1.0125	205.2711	1.1392	480.4408	0.49089	471.9862	20178.5117	318.2552	0.6511	442.0359	0.8514	874250	0.14767	110.403	58.1731	57.9047	92.4889	91.4688	3884.5322	77.4809	0.66107	87.5219	242698
024	2019-05-07t1341	1557254712.47	larva	18.0056	-29.8178	-237.6519	421.0734	38.8166	12725.402	40174.1707	328812.2582	686.685	0.59689	206.543	0.81054	201.6441	0.96863	515.0209	0.32128	496.8341	35021.4219	351.3754	0.62195	444.0804	0.54716	1400770	0.084962	191.891	58.3909	58.3684	92.9332	90.2214	6319.4575	78.2058	0.61859	87.221	396007
024	2019-05-07t1741	1557269082.34	larva	21.9972	-25.8262	-233.6603	444.1849	45.7648	14804.5805	46858.9459	419836.7867	394.744	-0.55648	181.016	0.29911	170.1753	0.40053	356.1318	-0.62416	353.0181	28134.4121	295.427	-0.0015752	339.9611	-0.28535	1422790	-0.38406	105.01	59.2512	58.8124	92.824	91.4552	7333.0962	78.4444	0.56019	87.2603	465714
024	2019-05-07t2141	1557283481.14	larva	25.9969	-21.8265	-229.6606	541.2602	42.8869	19116.9222	60333.6422	564781.3819	729.043	-0.020818	202.818	0.37498	188.9612	0.4954	538.0172	-0.18573	522.8873	54877.7539	345.5172	0.063805	467.6996	0.027634	2057380	-0.32151	205.314	58.2929	58.1085	93.252	90.085	9511.7041	78.1938	0.48139	87.1345	591323
024	2019-05-08t0141	1557297895.95	larva	30.001	-17.8224	-225.6565	664.5858	49.0945	24690.1075	77905.7347	771377.3473	662.66	-0.44741	188.563	-0.062519	169.6235	0.013682	454.6507	-0.80087	433.7195	59559.2422	333.1703	-0.31097	393.148	-0.66878	2465090	-0.43358	122.708	65.7942	65.5392	102.3787	101.3382	13411.6064	86.9703	0.70098	97.1705	860128
024	2019-05-08t0541	1557312279.67	larva	33.9965	-13.8269	-221.661	967.1452	46.5228	34197.9989	107807.6763	1009524.5309	747.6	-0.50821	206.968	-0.052707	181.6139	-0.016729	601.8465	-0.50556	587.233	109536.0625	416.2824	-0.0077043	541.5672	-0.24972	3755220	0.057284	143.998	56.4526	56.1797	90.9609	88.968	16554.875	76.4134	0.24492	85.4934	1024280
024	2019-05-08t0941	1557326685.11	larva	37.998	-9.8254	-217.6595	821.2922	54.7232	34890.5756	109910.4149	1261250.4744	810.182	-0.60681	243.576	0.26721	211.2392	0.2682	643.3953	-0.62103	624.8253	118384.7344	486.0253	0.21581	582.2938	-0.37072	4479840	0.13453	163.4	63.1662	62.8597	98.7158	96.6967	18163.7109	83.5098	0.42872	93.3244	1161750
024	2019-05-08t1341	1557341062.93	larva	41.9918	-5.8316	-213.6657	866.3719	53.8964	38881.3478	122495.8927	1456945.5367	1184.63	-0.12773	280.034	0.65589	236.7915	0.54073	896.0482	0.060736	878.3521	183689.875	596.4176	0.78031	777.4752	0.29069	5737060	0.52272	154.005	60.9005	60.5936	94.9664	93.7957	19468.1172	81.5281	0.24213	90.5443	1247670
024	2019-05-08t1731	1557354865.7	larva	45.8259	-1.9975	-209.8315	1038.7447	57.0572	47970.7167	151023.9344	1870177.9548	1968.33	1.0134	283.679	0.48289	224.0865	0.045145	1196.5159	0.90148	1116.1273	302718.5	650.7526	0.93419	964.3033	0.91898	7156360	0.9606	162.259	65.3043	64.7123	106.6668	104.2253	26986.7129	88.4648	0.57969	99.9566	1647430
024	2019-05-08t2131	1557369247.51	adult	49.8209	1.9975	-205.8366	971.7808	63.4301	50209.939	158149.3132	2211215.774	1803.71	0.46604	313.127	0.88984	259.4435	0.69911	1174.1631	0.5215	1126.7839	309979.0625	698.7352	1.0487	1023.8795	0.90638	8242140	1.1202	143.357	58.8986	58.6143	91.0139	89.6849	24027.6797	78.0114	-0.1602	86.242	1550330
024	2019-05-09t0131	1557383643.81	adult	53.8198	5.9964	-201.8376	1153.1818	67.7677	58138.9013	183095.759	2562523.4435	2222.41	0.88911	326.663	0.97996	253.9629	0.36421	1484.4917	1.329	1421.1776	454254.4688	804.9438	1.6642	1198.9961	1.4812	9965510	1.6059	167.797	60.0667	59.7547	94.4578	92.1622	28904.1016	79.7854	-0.073628	88.6968	1832450
024	2019-05-09t0531	1557398046.86	adult	57.8207	9.9973	-197.8368	1084.0824	69.8352	61550.6596	193941.7699	2947706.6059	1879.14	0.13755	350.463	1.3331	282.0576	0.95416	1452.1416	0.90762	1437.2399	467589.5938	774.8459	1.1585	1222.771	1.3066	11283800	1.8676	300.263	62.4685	62.1527	100.3067	98.2204	32298.7441	84.1284	0.42259	94.1021	2011300
024	2019-05-09t0931	1557412448.11	adult	61.821	13.9976	-193.8364	1163.9041	70.3268	65574.3814	206443.7127	3155079.7232	1784.06	-0.19159	364.982	1.4541	311.5222	1.6056	1375.7677	0.38764	1348.7144	471888.3125	784.3566	0.99926	1186.8366	0.85652	12515200	2.0942	323.806	59.1916	58.9001	92.4127	89.9765	31697.5684	78.3863	-0.3765	86.7172	2029680
024	2019-05-09t1331	1557426848.97	adult	65.8213	17.9979	-189.8362	1063.2689	73.9563	63168.5857	199079.1664	3194257.2889	2975.41	1.3119	400.903	2.1288	320.5089	1.6636	1877.6464	1.7909	1790.256	621500.9375	898.2799	1.721	1469.2742	1.9725	13234600	2.0951	387.933	62.2198	61.8185	101.179	96.6209	33490.2656	83.0076	0.38955	93.0371	2054000
024	2019-05-09t1731	1557441252.77	adult	69.8223	21.9989	-185.8351	1072.0468	74.9521	65115.6245	205355.7284	3272360.4708	2808.77	0.89189	414.208	2.2441	312.4601	1.2491	1818.3114	1.3656	1704.5473	618225.875	995.6345	2.33	1467.6266	1.7336	14082600	2.191	154.115	65.1408	64.8021	102.6038	100.7091	34885.3047	86.67	1.2255	96.9639	2214720
024	2019-05-09t2131	1557455648.75	adult	73.8212	25.9978	-181.8363	1145.2146	80.6137	71750.3434	226298.4814	3779462.1359	2408.07	0.20401	389.046	1.4172	306.1192	0.91935	1694.1591	0.77575	1642.4662	635309.625	879.7375	1.2358	1311.933	0.80115	14561600	2.1528	312.606	62.4077	62.0612	102.4383	98.8011	38414.3516	84.2132	0.72894	94.6869	2335860
024	2019-05-10t0131	1557470052.16	adult	77.8222	29.9988	-177.8353	1236.6433	72.9692	69874.0831	220013.0951	3450689.9959	3185.94	1.0804	419.909	2.0463	320.5884	1.2123	1951.9666	1.4145	1805.4245	714419.75	956.0106	1.7416	1454.936	1.3154	15336800	2.2911	301.774	60.5365	60.2314	96.6219	93.7878	35363.6172	81.1134	-0.063763	90.2923	2211030
024	2019-05-10t0531	1557484452.18	adult	81.8222	33.9988	-173.8353	1345.0634	75.0705	80480.4705	253399.0427	4119793.5991	2060.47	-0.44831	368.924	0.65572	313.7988	0.93884	1400.6655	-0.41053	1337.6888	589680.1875	792.5849	0.33478	1129.2091	-0.32462	15505200	2.1956	211.328	57.99	57.6689	94.1518	92.1962	39637.8906	78.6335	-0.73354	88.2764	2437200
024	2019-05-10t0931	1557498855.55	adult	85.8231	37.9997	-169.8344	1240.8758	78.6998	80216.6928	252737.5557	4361094.6211	2070.7	-0.50378	354.531	0.22852	303.3297	0.59782	1392.7411	-0.52347	1347.6669	583558.5	737.6568	-0.15869	1086.2747	-0.60504	14838500	1.7681	163.794	65.54	65.2012	103.2431	101.2718	43258.8672	87.2075	1.2603	97.4992	2743110
024	2019-05-10t1331	1557513291.87	adult	89.8332	42.0098	-165.8243	1187.8176	85.9183	79096.7264	249296.765	4504786.9504	2422.81	-0.13573	364.145	0.4321	315.1255	0.90712	1565.016	-0.07875	1499.2471	646351.625	723.4638	-0.29233	1208.0675	-0.10798	15007500	1.7591	206.365	58.8329	58.3596	98.6499	95.9602	40742.4102	79.931	-0.53905	90.8423	2424680
024	2019-05-10t1726	1557527354.14	adult	93.7394	45.916	-161.9181	1156.8029	77.0113	72702.9239	229006.2259	3885969.2239	2815.41	0.27759	410.118	1.552	348.0797	1.828	1947.205	0.9874	1898.8082	739937.875	805.1698	0.37499	1452.3887	0.94619	15555000	1.9549	301.667	60.3015	59.8001	97.5438	94.574	37066.6367	81.3818	-0.28543	90.9937	2287110
024	2019-05-10t2126	1557541740.69	adult	97.7356	49.9122	-157.9218	1190.5626	77.5416	75135.0045	236613.172	4047156.0957	1843.59	-0.89026	362.464	0.40039	331.4274	1.4007	1422.7446	-0.57821	1420.283	557715.875	695.3454	-0.49285	1156.4973	-0.39483	14206400	1.3191	266.228	59.0305	58.701	96.6674	93.8464	37893.625	79.5898	-0.75964	89.5723	2313640
024	2019-05-11t0126	1557556143.24	adult	101.7364	53.913	-153.9211	1053.5375	78.4349	70038.9718	220984.4947	3889572.7294	2344.99	-0.3395	372.605	0.68073	323.4854	1.2319	1677.5388	0.12968	1610.3152	612301.6875	760.6245	0.076629	1354.7723	0.46705	13600100	1.0336	283.34	60.2995	59.8217	97.5882	95.5478	35619.6953	81.8187	-0.37376	91.7687	2200930
024	2019-05-11t0526	1557570543.19	adult	105.7363	57.9129	-149.9211	726.8195	73.7172	39921.618	126653.712	1835216.3465	1166.43	-1.6868	355.75	0.31305	326.0998	1.371	971.8229	-1.8796	950.6265	204082.8125	712.2359	-0.26919	897.3495	-1.5115	7440510	-1.7804	124.829	60.9846	60.2412	105.3736	103.5309	22128.4531	84.3797	0.055187	97.325	1275490
024	2019-05-11t0926	1557584944.94	adult	109.7368	61.9134	-145.9206	1130.9214	75.8813	71424.3833	225005.4855	3817838.0634	3447.78	0.84737	367.357	0.64437	281.9466	0.18492	2100.2725	1.2828	1926.3271	783401.625	810.7077	0.58326	1469.6225	0.95567	13686300	1.0797	169.352	68.2143	67.396	114.3189	111.2006	42640.9453	92.7	1.6323	106.3074	2541390
024	2019-05-11t1326	1557599343.71	adult	113.7365	65.9131	-141.921	1119.4764	81.1537	76053.6285	239785.6666	4316468.6042	1922.19	-0.85465	329.795	-0.21186	292.7994	0.56103	1422.5759	-0.60209	1396.9333	564762.625	640.1168	-0.73864	1106.8667	-0.56493	13062500	0.802	294.364	66.4486	65.6242	116.4719	111.8361	46239.3398	90.2392	0.99394	105.5055	2631900
024	2019-05-11t1726	1557613747.46	adult	117.7375	69.9141	-137.9199	1138.0485	78.5668	74243.8876	233962.6464	4091882.2773	2514.7	-0.2141	341.48	0.12267	262.3609	-0.25067	1574.8235	-0.17397	1499.964	611031.5	791.9353	0.53378	1217.2458	-0.077304	13219700	0.87846	209.781	68.3333	67.2949	122.2099	119.7095	47417.4375	93.5993	1.4965	111.8981	2645390
024	2019-05-11t2126	1557628147	adult	121.7374	73.914	-133.9201	1129.3641	77.5983	72091.6802	227118.9397	3928708.2277	2139.21	-0.62578	355.066	0.49129	294.4276	0.73338	1569.6666	-0.17573	1553.6053	591764.3125	737.7994	0.15395	1254.6217	0.10356	13353000	0.93844	174.014	62.5477	61.4715	115.1738	111.6951	43420.5391	86.9312	0.098765	104.5959	2352230
024	2019-05-12t0126	1557642546.23	adult	125.7372	77.9138	-129.9203	1134.5513	76.7741	72612.3509	228819.4749	3925256.2913	3331.38	0.64348	363.372	0.72278	288.4337	0.61489	1742.7816	0.30875	1554.9249	660514.25	802.5077	0.70344	1196.8619	-0.10282	13754700	1.1083	443.455	72.2284	70.642	137.7877	132.923	52221.5312	101.6042	2.6014	123.9509	2734060
024	2019-05-12t0526	1557656950.16	adult	129.7383	81.9149	-125.9192	1216.115	77.6481	75982.6877	239286.3813	4042483.3832	2949.86	0.22934	360.928	0.69859	277.9812	0.36366	1867.6388	0.66271	1804.9374	741452.625	788.6791	0.63403	1304.7009	0.36516	14305000	1.3293	403.668	70.8837	69.5094	136.6331	130.0567	54243.3242	98.6741	1.9	119.8541	2809400
024	2019-05-12t0926	1557671345.41	adult	133.737	85.9136	-121.9205	1179.0974	78.7598	76897.2342	242252.9131	4247010.0432	2729.07	-0.0094996	358.838	0.67455	300.6163	1.0463	1610.4954	-0.013119	1531.8936	645808.625	730.0705	0.21855	1177.3193	-0.12045	14386900	1.3325	174.621	68.1155	66.5499	130.9062	127.6333	52493.375	94.7713	1.0792	118.308	2730950
024	2019-05-12t1326	1557685748.6	adult	137.7378	89.9144	-117.9196	1140.4613	78.9165	72891.9527	229677.2885	3938413.4908	2996.6	0.26764	384.264	1.2643	291.1162	0.81333	1715.2504	0.28782	1612.2501	653510.375	875.884	1.3455	1269.8031	0.28214	14603600	1.3933	346.168	70.7136	68.9954	141.3689	136.6473	53861.5625	99.383	1.6854	126.107	2687400
024	2019-05-12t1726	1557700152.17	adult	141.7388	93.9154	-113.9186	1198.406	76.5042	75415.7903	237622.2792	3974172.3528	3623.8	0.9204	390.292	1.4131	313.396	1.4808	2124.8738	1.4114	2082.4575	837200.3125	816.8538	0.9254	1466.6781	1.1039	15353300	1.6605	376.345	66.8974	65.1521	140.8367	134.473	55489.6719	94.3472	0.72739	122.5833	2631610
024	2019-05-12t2126	1557714554.81	adult	145.7396	97.9162	-109.9179	1224.293	76.4518	75909.2304	239065.9214	4003597.3932	3239.39	0.51493	380.053	1.2028	276.0777	0.4452	1891.7355	0.80026	1732.9915	751019	908.7902	1.6222	1355.074	0.68259	15053500	1.5042	287.574	70.9363	68.8354	144.1314	139.6817	57220.1719	101.7371	1.7145	129.7184	2809720
024	2019-05-13t0126	1557728951.66	adult	149.7387	101.9153	-105.9188	1172.9384	79.9074	77625.4863	244737.5826	4297832.88	2835.42	0.091664	380.762	1.2342	305.2358	1.3081	1766.6993	0.48144	1648.3357	715513.25	807.2379	0.89358	1345.8163	0.67417	15401800	1.6053	407.767	73.6061	71.7968	146.2633	140.7086	59236.6211	104.4811	1.947	130.3146	2977370
024	2019-05-13t0526	1557743352.52	adult	153.7389	105.9155	-101.9185	1169.4833	79.5469	76878.6801	242280.7545	4244250.8396	2856.73	0.115	390.006	1.4521	292.4359	0.96897	1925.255	0.93346	1857.0555	772027.25	869.4342	1.3681	1417.7231	0.99835	15619000	1.6553	300.874	69.1677	67.0859	145.0801	139.3958	58177.1094	98.5989	0.91323	128.4904	2770030
024	2019-05-13t0926	1557757752.03	adult	157.7388	109.9154	-97.9187	1176.0949	76.6819	74240.1649	233869.3939	3960602.9313	3712.53	1.0114	407.042	1.8414	299.2273	1.1936	2151.1836	1.5761	2001.6066	834659.25	909.5542	1.6834	1442.8579	1.1394	15772500	1.684	356.907	72.5405	70.1543	153.3221	148.4047	59488.9805	105.146	1.6541	135.8879	2810870
024	2019-05-13t1321	1557771860.56	adult	161.6578	113.8344	-93.9996	1158.7024	79.461	76343.0427	240576.8182	4250436.6974	3729.4	1.0387	394.631	1.5999	292.4777	1.0289	1901.1365	0.93031	1806.0004	756652.3125	877.1734	1.4798	1384.4497	0.94525	15699600	1.6361	397.793	71.8778	69.1546	163.4195	158.5505	65040.957	105.3662	1.496	141.271	2859510
024	2019-05-13t1721	1557786259.94	adult	165.6577	117.8343	-89.9998	1205.3658	79.5333	76987.7426	242537.445	4187791.449	4360.28	1.7127	404.935	1.8592	285.5126	0.86095	2046.1283	1.3736	1857.0798	822543.5625	970.0286	2.1967	1479.0854	1.3922	16259000	1.8235	227.333	72.2308	69.3953	166.6084	162.9905	66976.5938	106.2295	1.4223	145.4935	2900210
024	2019-05-13t2121	1557800659.13	adult	169.6574	121.834	-86	1277.2763	76.415	74332.7321	233989.0214	3790303.7882	4540.17	1.9262	393.325	1.6565	271.5644	0.49066	1971.1681	1.226	1809.1744	766784.375	1003.389	2.4988	1510.9496	1.5958	15279100	1.4699	315.222	73.8302	71.0818	154.6615	150.7827	60163.3438	108.9224	1.572	139.3844	2868010
024	2019-05-14t0121	1557815057.14	adult	173.6569	125.8335	-82.0006	1212.4584	79.861	75866.634	238931.4533	4075817.2571	4195.45	1.5995	388.621	1.6161	260.681	0.2111	1852.7008	0.96505	1679.3071	733669.5	973.6419	2.3572	1387.3385	1.1552	15379300	1.5131	386.523	76.6114	74.0842	154.4568	148.9362	61164.8984	111.3242	1.6741	138.8825	3031820
024	2019-05-14t0521	1557829457.18	adult	177.6569	129.8335	-78.0006	1209.262	78.3434	74866.8618	235807.7854	3949047.0781	3616.01	1.0309	376.337	1.4215	283.2816	0.94299	1806.7202	0.92975	1648.0051	706427.625	890.6245	1.8312	1429.2277	1.4275	14703100	1.2949	272.361	71.7321	68.834	162.2858	157.7461	63453.7656	107.9315	1.1096	142.9128	2802500
024	2019-05-14t0921	1557843856.29	adult	181.6566	133.8332	-74.0008	1191.884	78.7353	76178.7307	239947.0861	4139219.7221	4229.64	1.7366	385.349	1.7242	275.0579	0.76488	1844.7455	1.1274	1623.4019	734208.6875	909.8352	2.0929	1333.5651	1.12	15309900	1.5448	284.192	76.2324	72.9754	165.6322	160.6698	65921.625	115.491	1.7673	146.6659	3028710
024	2019-05-14t1321	1557858263.19	adult	185.6586	137.8352	-69.9989	1228.5739	77.9806	76745.1891	241709.4187	4090326.0641	3985.8	1.5403	377.172	1.6495	271.8558	0.73993	1615.9852	0.55122	1500.821	648010.0625	878.0466	1.9745	1289.9101	1.0376	15104600	1.5176	224.555	73.3814	69.9575	161.843	156.9209	64899.0625	111.2211	1.1201	142.4356	2938700
024	2019-05-14t1721	1557872661.37	adult	189.6581	141.8347	-65.9994	1203.6866	81.3156	78655.4706	247759.109	4382243.389	4841.19	2.5288	372.752	1.6583	266.506	0.64369	1812.4357	1.2389	1519.432	743098.625	851.3579	1.8901	1246.3892	0.9508	15279800	1.623	263.221	75.6634	71.6106	172.0858	167.7423	70555.1562	117.1871	1.5526	151.913	3101600
024	2019-05-14t2121	1557887060.6	adult	193.6578	145.8344	-61.9996	1248.7734	79.7127	80015.7826	252076.3002	4353938.3783	4204.78	1.9274	352.849	1.314	253.4097	0.29797	1939.4402	1.7583	1706.0211	810686	808.6011	1.6903	1297.3892	1.3209	14727200	1.4921	233.351	79.81	75.3057	180.4942	176.1391	75446.5625	124.93	2.0885	161.8451	3331110
024	2019-05-15t0121	1557901457.62	adult	197.657	149.8336	-58.0005	1221.4537	82.1748	81808.7354	257787.5977	4670590.4737	4012.63	1.7949	336.589	1.0356	254.7718	0.41592	1717.0608	1.1934	1492.0459	733184.9375	748.1792	1.3237	1223.5324	1.0959	14347800	1.413	280.543	77.3992	72.6613	187.783	182.6691	80183.3359	124.2818	1.82	163.3381	3299290
024	2019-05-15t0521	1557915857.58	adult	201.657	153.8336	-54.0005	1235.7487	80.3713	78451.725	247142.4742	4225627.8898	3576.48	1.3981	332.157	1.0477	253.8914	0.46578	1641.8015	1.0853	1512.6092	673138.625	712.0558	1.1563	1151.7216	0.87677	13587600	1.2094	244.614	77.2012	72.3005	175.2776	170.8428	71863.8125	124.8404	1.6624	156.2591	3158070
024	2019-05-15t0921	1557930258.59	adult	205.6573	157.8339	-50.0002	735.1018	87.9847	49244.8351	156475.3625	2798590.3677	3295.49	1.1622	325.16	0.9921	248.6715	0.36614	1989.5535	2.363	1904.2581	511315.25	698.2579	1.1741	1367.1884	2.1102	8350760	-0.59123	388.178	80.6447	75.0539	173.0055	168.834	44462.4219	130.7481	1.9784	158.4718	2071120
024	2019-05-15t1321	1557944661.14	adult	209.658	161.8346	-45.9995	1198.4138	83.4353	79511.8863	250543.7832	4464765.3994	3500.5	1.4927	295.833	0.35317	238.2295	0.080604	1463.1958	0.75391	1262.9163	607226.25	612.9856	0.54655	1005.3302	0.38698	12252200	0.8597	361.025	79.4305	73.88	186.7577	181.2906	77504.4531	131.4258	1.8428	167.8291	3289690
024	2019-05-15t1721	1557959061.3	adult	213.658	165.8346	-41.9994	1260.9088	81.562	78666.8104	247684.4186	4275635.9213	2878.98	0.85456	288.179	0.26153	237.1441	0.11707	1355.9197	0.51266	1192.3137	557283	582.0231	0.3878	919.4133	0.055291	11826600	0.77248	423.443	80.9498	75.1836	190.9759	186.4627	78491.0938	134.1628	1.884	172.4403	3322100
024	2019-05-15t2121	1557973458.2	adult	217.6572	169.8338	-38.0003	1273.8772	80.2153	82045.3718	258308.0639	4513125.386	3382.69	1.5506	293.254	0.50588	237.96	0.22001	1342.0728	0.58998	1230.886	574407.125	598.1532	0.66483	962.8502	0.4086	12544500	1.0932	447.842	85.9746	79.9581	192.9463	187.3756	82581.0156	141.2707	2.2523	177.0967	3677730
024	2019-05-16t0121	1557987857.41	adult	221.657	173.8336	-34.0005	1202.882	82.2151	80612.1246	254158.5153	4546629.2467	3140.8	1.3552	288.168	0.47944	235.4674	0.20552	1282.5707	0.49847	1102.655	538679.6875	597.5202	0.79112	901.0902	0.19258	12101900	0.99934	415.669	87.2736	81.0704	199.841	195.3244	83933.2344	143.3941	2.2517	183.6568	3665140
024	2019-05-16t0521	1558002257.56	adult	225.657	177.8336	-30.0005	1248.0044	81.6726	79931.058	251671.702	4450707.9603	2780.62	1.0035	284.56	0.49064	236.6941	0.32386	1214.8817	0.36923	1067.3906	506605.6562	569.5245	0.64775	852.3996	0.039342	11861900	0.97745	399.883	90.3786	83.9512	201.1613	197.1343	83884.25	148.0766	2.4347	184.7738	3767430
024	2019-05-16t0921	1558016662.9	adult	229.6585	181.8351	-25.999	1206.9956	81.6493	79099.0954	249185.5643	4426552.4058	2522.74	0.76483	284.968	0.6068	240.3241	0.52563	1217.6522	0.49367	1074.0939	502890.375	557.893	0.65488	878.3192	0.30299	11745500	0.99692	421.891	92.2402	85.4145	202.9504	197.4234	83818.5	151.9534	2.5676	188.0625	3801860
024	2019-05-16t1321	1558031061.42	adult	233.6581	185.8347	-21.9994	1213.3893	82.0922	78968.5972	248769.0638	4408530.6216	3178.27	1.7026	278.923	0.53709	236.0556	0.43632	1232.9952	0.6668	1065.8265	507994.0312	533.9208	0.52854	854.0455	0.27774	11475200	0.95858	446.997	92.6257	85.7869	203.6452	199.5925	83901.8281	152.4293	2.4796	187.3963	3810710
024	2019-05-16t1721	1558045457.98	adult	237.6571	189.8337	-18.0004	1174.7526	82.1369	77014.1822	242708.1111	4335103.7971	2504.24	0.9094	274.786	0.51594	232.2705	0.3604	1208.3231	0.68809	1073.5988	485745.9062	529.8005	0.60255	854.2205	0.39338	11026400	0.85333	400.388	94.8828	87.8427	209.5186	205.3656	84226.4766	157.2017	2.6792	193.1911	3807360
024	2019-05-16t2121	1558059858.3	adult	241.6572	193.8338	-14.0003	1166.4757	82.5002	76614.6168	241473.2942	4292402.2187	2473.76	0.95306	275.318	0.62568	236.7682	0.58634	1229.6025	0.88773	1125.5441	491841.0312	511.1753	0.51901	862.2816	0.5575	10989600	0.89412	408.27	96.6719	88.7245	218.6573	212.8823	87462.9375	163.5518	2.9772	201.0037	3858760
024	2019-05-17t0121	1558074258.36	adult	245.6572	197.8338	-10.0003	1155.3475	82.4709	75749.2988	238745.4023	4235363.2379	2808.67	1.4998	275.47	0.72372	236.9113	0.65097	1270.7841	1.1722	1169.9684	501959.6875	508.4655	0.60465	890.3017	0.84827	10877200	0.90613	388.773	97.5461	89.291	224.2858	218.9029	88592.8906	166.9404	3.0831	205.591	3851710
024	2019-05-17t0521	1558088659.13	adult	249.6574	201.834	-6	1136.4796	81.3844	73765.896	232475.7494	4107863.3097	2719.73	1.4724	275.557	0.82007	238.2717	0.76014	1271.5146	1.2998	1172.9413	489533.125	511.9422	0.76133	888.2962	0.95875	10597100	0.85631	372.813	99.4288	90.8492	230.3308	224.2955	88677.3438	170.8131	3.2173	211.0622	3823730
024	2019-05-17t0921	1558103057.73	adult	253.657	205.8336	-2.0004	1144.3475	82.5089	74420.9419	234499.1971	4161899.3375	2928.2	1.87	276.743	0.94979	239.9157	0.88	1294.9835	1.5266	1183.6461	502453.5938	510.2354	0.86414	916.0316	1.2627	10734000	0.95755	441.149	99.6445	91.2436	229.4571	224.3108	89029.3438	170.221	3.0749	211.198	3864910
024	2019-05-17t1321	1558117460.82	dead	257.6579	209.8345	2.0004	1163.6016	84.466	77088.9549	242970.6259	4363067.3475	2599.68	1.4995	264.679	0.68567	231.2037	0.6138	1213.5281	1.3137	1129.3079	487838.2812	481.6588	0.65838	875.437	1.1318	10634800	0.97289	431.247	99.4678	91.9444	219.6599	215.0737	88303.2891	166.4145	2.742	202.7748	3996620
025	2019-05-06t1352	1557168965.82	egg	-1.9095	-53.6376	-233.472	153.7793	28.7216	2954.7164	9421.1316	52889.2067	0	1198.6985	0	-0.50899	0	-0.58622					0	-0.29254	0	-0.063772	0	5.6941	0	0	0				0	-0.79488	0	0
025	2019-05-06t1741	1557182714.21	larva	1.9095	-49.8186	-229.653	156.6814	27.837	2900.9712	9238.9528	50159.2943	0	0.4952	0	-0.70488	0	-0.75873					0	-0.52475	0	-0.35836	0	1.8258	0	0	0				0	-0.91696	0	0
025	2019-05-06t2141	1557197079.68	larva	5.8999	-45.8282	-225.6626	150.666	26.658	2683.3248	8547.7017	44521.2901	0	-0.56094	0	-0.9248	0	-0.9522					0	-0.78055	0	-0.67087	0	0.58455	0	0	0				0	-1.0534	0	0
025	2019-05-07t0141	1557211484.08	larva	9.9011	-41.827	-221.6614	150.666	26.6475	2683.6432	8550.344	44526.909	0	-0.91968	0	-1.1634	0	-1.1621					0	-1.0514	0	-0.9884	0	-0.16654	0	0	0				0	-1.2011	0	0
025	2019-05-07t0541	1557225883.51	larva	13.901	-37.8271	-217.6616	171.7618	33.27	3716.3964	11888.1285	75003.0921	789.665	1.4786	310.633	2.1931	277.9098	2.0383	725.5912	1.5232	717.9852	15237.416	578.023	2.2846	683.7297	2.0445	629964	-0.084209	116.792	63.5228	63.4858	97.1122	94.5778	2039.3552	83.5583	0.82136	91.5486	128824
025	2019-05-07t0941	1557240285.69	larva	17.9016	-33.8265	-213.661	234.5713	34.5433	5533.4302	17551.673	120571.4518	545.02	0.1958	249.749	1.3431	243.9897	1.5211	484.7507	0.20495	476.4625	14542.5205	381.8622	0.82516	452.867	0.59868	749497	-0.48902	111.736	63.7154	63.6756	98.6781	97.9188	2960.3425	83.7932	0.77464	92.8777	191210
025	2019-05-07t1341	1557254717.09	larva	21.9103	-29.8178	-209.6522	413.4557	42.8414	13741.0863	43505.0389	381087.6848	1050.98	1.157	210.116	0.67836	193.941	0.72923	795.809	1.1593	786.6444	58889.8672	436.6729	0.94517	642.6057	1.2211	1537000	-0.28013	112.328	56.203	56.0785	89.8573	87.7612	6649.4414	75.6511	0.47958	85.5354	411125
025	2019-05-07t1741	1557269086.88	larva	25.9019	-25.8262	-205.6606	444.1779	35.8746	11699.4393	36870.3092	275350.1951	922.015	0.44416	228.554	0.73076	205.0006	0.73191	651.2127	0.27187	611.9985	41026.4023	414.8622	0.54734	558.3174	0.48642	1439440	-0.78267	102.79	59.2421	59.0189	91.8539	90.4749	5786.7935	78.1985	0.48331	87.1714	373107
025	2019-05-07t2141	1557283485.62	larva	29.9016	-21.8265	-201.661	551.8329	46.8075	17960.713	56729.3582	503184.5854	861.804	-0.0044206	201.492	0.13144	182.7582	0.22198	635.8052	-0.082866	615.5483	61037.3047	380.2036	0.031025	548.5604	0.11692	1927470	-0.80707	119.139	59.5172	59.35	92.2894	90.8462	8859.7803	78.9173	0.42857	87.3298	569342
025	2019-05-08t0141	1557297900.45	larva	33.9057	-17.8224	-197.6569	497.8775	45.0006	16599.7904	52409.5907	473940.0737	741.656	-0.51512	249.124	0.61008	218.2159	0.59712	642.5499	-0.34165	637.4787	57186.9453	488.2808	0.52971	596.5048	0.033925	2201510	-0.97703	123.623	60.9833	60.6124	94.5181	92.6744	8412.1084	80.6144	0.40401	89.705	538910
025	2019-05-08t0541	1557312284.32	larva	37.9012	-13.8269	-193.6613	570.9302	41.2698	19257.9391	60763.6551	542694.0803	964.451	-0.30401	253.481	0.44135	232.7101	0.66282	734.5955	-0.26631	713.6467	75663.3359	491.5673	0.2655	665.4489	0.057296	2592600	-1.0566	252.201	58.0263	57.7456	92.5559	89.1165	9533.2627	77.1601	0.16477	85.4664	593493
025	2019-05-08t0941	1557326689.52	larva	41.9026	-9.8255	-189.6599	631.8464	47.997	24292.8525	76624.4874	781920.2201	975.486	-0.50438	275.138	0.56972	247.3057	0.75755	777.8008	-0.37714	761.045	100336.2969	539.5189	0.33487	713.2087	-0.027597	3538270	-0.79701	139.626	62.4151	62.3482	95.2296	93.992	12284.6221	82.161	0.27563	90.734	802658
025	2019-05-08t1341	1557341067.48	larva	45.8965	-5.8316	-185.666	674.4475	46.2863	25117.2766	79163.4882	782817.1152	1332.07	-0.091926	292.684	0.66889	245.7204	0.54245	995.9022	0.15811	966.9675	132454.9844	616.8295	0.65107	855.9456	0.36566	3890940	-0.91806	311.427	64.0564	63.6925	100.8262	97.1836	13409.8867	84.6999	0.34475	94.0911	851566
025	2019-05-08t1731	1557354870.19	larva	49.7306	-1.9975	-181.8319	817.4046	53.3127	33775.5531	106522.7305	1155440.1178	1510.1	-0.010734	302.161	0.64419	237.903	0.15729	1085.823	0.21142	1063.5194	194362.3125	691.5365	0.99572	933.4418	0.45912	5387230	-0.42794	290.471	61.7589	61.4066	96.4523	94.0564	17264.957	81.6385	0.12146	90.5363	1101100
025	2019-05-08t2131	1557369252.17	adult	53.7256	1.9975	-177.8369	826.0839	56.7344	39246.4262	123805.037	1536915.0641	1862.08	0.33004	335.819	1.2082	253.7277	0.36271	1424.4917	1.1265	1388.2878	294869.7812	829.0342	1.8714	1224.9082	1.6183	6929630	0.030425	166.353	61.4312	61.1569	96.2606	94.2097	19925.9434	81.5825	0.10311	90.5231	1267630
025	2019-05-09t0131	1557383648.28	adult	57.7245	5.9964	-173.838	963.7868	63.056	45457.6338	143165.2795	1856261.9005	1556.1	-0.34354	351.057	1.3543	294.5992	1.3167	1252.201	0.23385	1232.7688	299276.0625	768.4397	1.1124	1123.3192	0.8229	8387090	0.41925	141.66	59.5999	59.2505	92.7672	90.9629	22171.3516	78.7651	-0.24223	87.7977	1423900
025	2019-05-09t0531	1557398051.26	adult	61.7253	9.9972	-169.8372	970.2465	67.728	52593.5331	165756.1338	2398963.0086	2107.27	0.2819	360.916	1.357	314.1134	1.6862	1459.1051	0.67114	1390.6414	402713	754.1514	0.75662	1194.218	0.89992	9940340	0.84612	295.516	64.0627	63.6954	102.1812	99.329	28202.0156	85.1884	0.66643	95.1531	1764410
025	2019-05-09t0931	1557412452.57	adult	65.7257	13.9976	-165.8368	1042.9926	67.0057	56869.1868	179130.1756	2640882.4315	2470.83	0.61053	372.234	1.4016	304.5014	1.2077	1554.2415	0.74117	1451.1621	463163.9375	872.9327	1.5196	1274.8797	1.0411	11077300	1.0759	229.559	61.9969	61.781	96.3433	94.4807	28710.3125	81.9197	0.18625	91.0254	1844960
025	2019-05-09t1331	1557426853.47	adult	69.726	17.9979	-161.8366	1015.8988	69.42	56803.9029	178957.5416	2706288.2133	1790.88	-0.48541	376.358	1.2861	322.4994	1.5421	1385.7634	-0.015969	1358.4427	412957.5	878.8725	1.3829	1276.033	0.82477	11189500	0.84681	126.518	61.9	61.644	98.8449	97.0158	29455.7715	83.2605	0.48372	93.1343	1840350
025	2019-05-09t1731	1557441257.32	adult	73.727	21.9989	-157.8355	1019.0401	67.7023	55382.6191	174455.3646	2552666.8766	1978.12	-0.359	395.802	1.5943	316.7946	1.2271	1411.7043	-0.11034	1377.2867	409394.25	892.7618	1.3464	1189.9778	0.22944	11475500	0.7387	358.126	60.7567	60.393	97.0167	93.5802	28134.8555	80.9468	-0.053014	90.2541	1761520
025	2019-05-09t2131	1557455653.26	adult	77.7259	25.9978	-153.8366	967.8872	72.8265	56413.8385	177865.6892	2780797.1162	1813.28	-0.67553	392.699	1.3661	314.6925	1.0505	1399.4669	-0.29498	1376.153	412842.75	932.3335	1.5531	1247.2066	0.34695	11574400	0.58391	212.915	59.6283	59.3582	92.9354	91.0411	27415.9551	79.0932	-0.56324	87.947	1757480
025	2019-05-10t0131	1557470056.75	adult	81.7269	29.9988	-149.8357	995.0024	70.655	57642.7472	181718.0597	2796309.9601	1921.1	-0.61992	399.879	1.433	311.1133	0.86696	1464.0186	-0.21477	1441.9193	442133.5938	959.5629	1.6919	1300.8641	0.47426	12046400	0.63737	194.505	59.7333	59.4638	92.7128	90.585	27999.2793	78.7358	-0.70721	87.4499	1799460
025	2019-05-10t0531	1557484456.73	adult	85.7269	33.9988	-145.8357	1039.6865	71.7146	59839.3195	188499.5316	2944502.635	1918.07	-0.68797	393.599	1.1996	306.6664	0.69269	1512.8862	-0.1605	1497.0479	473533.375	916.0355	1.2886	1309.8385	0.42126	12312900	0.63505	171.634	59.0568	58.8481	92.0344	90.577	28806.7754	78.2878	-0.86504	87.2188	1847470
025	2019-05-10t0931	1557498860.12	adult	89.7278	37.9997	-141.8347	1042.3671	69.902	61087.8764	192593.8089	2979066.562	2619.94	0.10124	384.429	0.93213	305.2722	0.63438	1699.4363	0.32128	1600.8568	543819.625	858.3401	0.80084	1348.3595	0.52792	12269400	0.5287	253.843	62.3321	62.1384	96.7547	94.468	30961.5195	81.8524	-0.095145	91.0517	1989390
025	2019-05-10t1331	1557513296.49	adult	93.7379	42.0098	-137.8246	895.7053	68.7181	52233.2106	164750.8436	2544492.8447	2978.47	0.46895	414.437	1.6578	310.0227	0.77379	1772.0963	0.47532	1654.2861	485554.4062	993.9376	1.9068	1451.1359	0.94062	11315400	0.042036	284.595	60.854	60.5421	97.645	94.6597	26754.7188	81.1368	-0.33988	90.8287	1661500
025	2019-05-10t1726	1557527358.65	adult	97.6441	45.916	-133.9185	990.1542	71.6147	57170.1127	180202.2123	2818348.6929	2761.02	0.17073	391.159	1.1018	306.2647	0.70039	1715.7394	0.26912	1638.2635	513006.0625	895.0215	1.1304	1401.7311	0.69018	11688600	0.1789	133.239	64.233	63.8421	101.0558	99.2403	30215.6797	85.3874	0.49421	95.3529	1919410
025	2019-05-10t2126	1557541745.2	adult	101.6403	49.9122	-129.9222	1007.7583	77.2176	62580.283	197307.5227	3282304.086	1917.12	-0.82631	348.514	0.092051	277.2871	-0.062951	1323.4794	-0.881	1288.7084	432777.75	778.8332	0.22408	1083.3053	-0.71888	11378300	0.022217	129.322	62.3499	61.8195	102.5099	100.0501	33520.7227	83.6187	0.0077067	95.3412	2035600
025	2019-05-11t0126	1557556147.76	adult	105.641	53.9129	-125.9215	1014.1598	73.6145	57102.3793	179897.626	2769802.2067	2593.62	-0.081171	373.276	0.73907	306.4009	0.81291	1701.8158	0.18079	1625.9773	508842.9062	826.246	0.65719	1275.4043	0.12034	11145300	-0.087306	368.966	59.6278	59.3596	94.2342	91.8993	28176.0156	79.4048	-0.97084	88.375	1780370
025	2019-05-11t0526	1557570547.83	adult	109.6411	57.913	-121.9215	1099.4168	71.4915	64522.6418	203356.548	3163992.8752	2078.28	-0.67406	348.403	0.18303	276.0575	0.015503	1468.9501	-0.4789	1422.7214	496505.125	778.2748	0.31906	1227.0204	-0.077918	11743600	0.19166	133.429	59.3194	58.9463	93.6082	91.8421	31639.5781	79.1	-1.1266	88.5393	1999480
025	2019-05-11t0926	1557584949.55	adult	113.6415	61.9134	-117.921	1139.0849	72.0514	64919.7744	204589.2951	3120132.7086	2224.88	-0.52184	358.097	0.46912	290.3889	0.4903	1549.7677	-0.2509	1508.4827	526921	791.9454	0.48252	1227.1122	-0.060014	12158500	0.39042	139.137	61.4754	61.1964	95.9482	94.0288	32622.3848	81.4477	-0.74641	90.6274	2087270
025	2019-05-11t1326	1557599348.3	adult	117.6412	65.9131	-113.9213	1082.9559	71.8138	61688.0312	194427.5042	3005184.7744	2301.57	-0.44561	357.961	0.51437	276.1704	0.14564	1486.9508	-0.41481	1410.7876	480285.125	819.6622	0.75364	1151.5365	-0.35075	11539200	0.12037	293.364	59.8804	59.5886	95.7122	93.4989	30915.0547	80.1956	-1.075	89.7068	1930300
025	2019-05-11t1726	1557613752.07	adult	121.6422	69.9141	-109.9203	1073.5915	73.2809	60895.4834	191868.0347	2941257.4409	2457.69	-0.28302	350.807	0.39027	272.834	0.11023	1500.5614	-0.36403	1436.1321	478679.0938	804.7161	0.67928	1204.3023	-0.10371	11176700	-0.029897	132.838	60.2677	59.8912	97.9696	96.2738	31252.3066	81.1737	-0.96463	91.6492	1920130
025	2019-05-11t2126	1557628151.56	adult	125.6421	73.914	-105.9204	979.2013	75.1929	59029.7941	186138.8342	3011853.2185	2493.64	-0.24974	369.499	0.86367	275.9818	0.2563	1620.3087	-0.023218	1545.209	500675.4062	893.7216	1.4105	1296.0246	0.30007	11389100	0.074261	157.891	63.8228	63.2756	105.1933	101.9531	32504.7383	84.9954	-0.35615	97.0948	1967210
025	2019-05-12t0126	1557642550.84	adult	129.6419	77.9138	-101.9206	1082.7848	71.2454	63938.7219	201519.7033	3175258.2695	1851.46	-0.93405	346.208	0.36294	266.3344	0.029726	1354.9547	-0.72224	1299.7617	453909.8125	794.562	0.6783	1127.6562	-0.35179	11566500	0.15655	131.004	63.7975	63.2484	101.6475	99.3359	34051.9023	84.4295	-0.55039	94.9089	2131410
025	2019-05-12t0526	1557656954.69	adult	133.643	81.9149	-97.9196	1087.3678	72.4627	63285.4099	199388.1729	3138213.1819	2391.22	-0.36569	343.175	0.32189	271.2567	0.20827	1428.6667	-0.50409	1381.9982	472888.6875	747.9667	0.35295	1058.9423	-0.59898	11348500	0.062519	255.476	62.0397	61.6077	100.3651	97.6609	33220.8398	83.1695	-0.85673	93.8651	2051590
025	2019-05-12t0926	1557671350.14	adult	137.6417	85.9136	-93.9208	1058.4853	70.4619	62251.3422	196238.8161	3063628.3762	2203.46	-0.56526	341.582	0.31557	254.3847	-0.23323	1429.9497	-0.48232	1378.7462	466163.5938	775.0009	0.58835	1130.5871	-0.27963	11113400	-0.03357	268.127	64.7685	64.1533	105.3863	102.5883	34355.9258	86.3198	-0.43466	97.5633	2107240
025	2019-05-12t1326	1557685753.29	adult	141.6426	89.9145	-89.92	1025.4343	70.4471	59948.5324	189056.7424	2925872.3869	2153.07	-0.61967	349.399	0.51225	250.3479	-0.3152	1521.6587	-0.21726	1492.3589	477800.8125	841.2461	1.1063	1255.6285	0.25236	10949100	-0.10035	151.354	64.9863	64.4024	104.5427	102.7184	32826.3984	86.5707	-0.49992	97.5814	2036480
025	2019-05-12t1726	1557700156.77	adult	145.6435	93.9154	-85.919	1035.8016	74.0934	61185.3893	192909.9539	3050093.6333	2217.34	-0.55277	349.707	0.5378	273.6825	0.37596	1412.3506	-0.49525	1336.799	451952.1875	763.0933	0.54711	1107.1112	-0.32041	11177700	-0.012565	340.45	66.2637	65.5444	110.3499	107.2155	35311.9688	89.2826	-0.19225	101.4095	2117990
025	2019-05-12t2126	1557714559.37	adult	149.6443	97.9162	-81.9183	976.0885	72.381	59429.5631	187420.7324	3020562.8069	2412.68	-0.3492	341.866	0.38667	272.741	0.37619	1451.01	-0.37314	1399.7723	451264.125	726.0853	0.29858	1083.8731	-0.38786	10611900	-0.23246	156.939	62.4974	61.9308	103.4383	101.2794	32169.3262	84.4765	-1.0204	96.2029	1939980
[truncated: 3,288 more rows]
