# Supplementary material for: Global, cell non-autonomous gene regulation drives individual lifespan among isogenic C. elegans
Source: eLife. 2021 Feb 1;10:e65026. doi: 10.7554/eLife.65026 (PMC7864635; doi:10.7554/eLife.65026)
Supplement: Source data 1. [file elife-65026-data1.zip › figure_data/Figure 2s1 - non-miRNA reporters/myo-2/myo-2_pes-10_20180918-spans.tsv]

name	larvaspan	adultspan	lifespan
002	55.8382	172.0312	227.8693
003	63.837	179.9547	243.7917
004	83.8372	108.033	191.8701
005	57.6965	164.03	221.7266
006	53.6988	116.034	169.7328
007	65.6955	128.033	193.7284
008	59.8369	140	199.8369
009	59.8369	148.0296	207.8665
010	65.6955	92.0254	157.7209
011	65.6956	159.9894	225.685
012	57.6968	167.9882	225.685
013	75.8398	96.0324	171.8722
014	59.8369	136.0336	195.8705
015	63.8371	120.031	183.8682
016	65.6956	159.9825	225.6781
017	65.6956	164.015	229.7106
018	59.8369	92.0031	151.84
019	55.8383	119.9975	175.8357
020	67.8393	119.9965	187.8358
021	63.8371	144.0211	207.8582
022	61.6955	172.0433	233.7387
023	67.8393	116.0285	183.8678
024	75.8398	104.0278	179.8676
025	59.8369	144.0317	203.8686
026	67.8393	112.0282	179.8676
027	67.8393	183.9178	251.7572
028	63.837	147.9706	211.8076
029	67.983	96.0323	164.0153
030	67.8393	167.9736	235.8129
031	63.837	132.033	195.87
032	59.8368	132.0326	191.8694
033	63.8369	132.033	195.87
034	71.842	132.0263	203.8683
035	63.8369	168.0227	231.8596
036	67.8393	128.0306	195.8699
037	67.8393	88.0223	155.8615
038	59.8367	187.9047	247.7414
039	59.8367	191.9047	251.7413
040	59.8367	120.0304	179.8671
041	75.8397	179.8993	255.739
042	59.8366	163.9487	223.7854
044	67.8393	107.9957	175.835
045	79.8368	147.9766	227.8134
046	79.8368	124.0314	203.8681
047	59.8365	132.0327	191.8693
048	67.983	132.0261	200.0091
049	65.6954	111.9982	177.6936
050	75.8396	147.9369	223.7765
051	59.8365	120.0306	179.867
052	69.6979	128.0307	197.7286
053	65.6954	104.0378	169.7331
054	71.8421	127.9937	199.8358
055	67.8392	107.9956	175.8349
056	69.6979	151.9584	221.6563
057	59.8364	199.8825	259.7189
058	71.8421	59.9952	131.8373
060	83.8363	143.9568	227.7931
062	67.8392	80.0229	147.8621
063	77.6983	143.9491	221.6474
064	59.8363	127.9987	187.835
065	63.8365	144.0091	207.8456
066	67.9831	108.0248	176.0079
067	67.8392	175.8664	243.7056
068	63.8365	135.9993	199.8359
069	67.8392	112.0279	179.8671
070	67.9831	143.9407	211.9238
071	79.9777	104.0342	184.0118
072	71.8423	79.9971	151.8394
073	59.9773	108.0355	168.0128
074	69.6979	131.9969	201.6949
075	65.6952	183.8559	249.5511
076	71.8423	108.025	179.8674
077	67.8393	159.9295	227.7688
078	61.695	112.0359	173.7309
082	65.6952	111.9966	177.6918
083	67.8382	112.0271	179.8653
084	63.8365	140.0301	203.8665
087	63.8364	120.0244	183.8608
088	73.6945	103.9929	177.6874
089	63.8364	155.9076	219.744
090	61.6949	120.0248	181.7197
092	65.6952	159.8708	225.5659
093	67.836	159.9037	227.7398
095	75.9707	76.0254	151.9961
096	63.9769	104.0301	168.007
097	75.8333	80.0221	155.8554
099	63.8365	108.0299	171.8664
100	75.8334	159.8724	235.7058
101	55.8381	116.0284	171.8666
102	63.8366	96.019	159.8556
103	59.8363	112.0304	171.8667
104	67.8362	116.0254	183.8617
105	65.6953	132.0288	197.7241
106	57.6969	119.9914	177.6882
107	59.8364	175.8562	235.6925
110	63.8367	144.0026	207.8393
111	67.8353	140.0042	207.8395
113	59.9775	120.0209	179.9984
114	67.8341	107.9912	175.8253
116	85.6842	187.7961	273.4803
117	71.8321	103.9934	175.8255
