# Supplementary material for: Global, cell non-autonomous gene regulation drives individual lifespan among isogenic C. elegans
Source: eLife. 2021 Feb 1;10:e65026. doi: 10.7554/eLife.65026 (PMC7864635; doi:10.7554/eLife.65026)
Supplement: Source data 1. [file elife-65026-data1.zip › figure_data/Figure 2s1 - non-miRNA reporters/myo-2/myo-2_pes-10_20181030.tsv]

name	timepoint	timestamp	stage	age	adult_age	ghost_age	length	max_width	projected_area	surface_area	volume	gfp_maximum	gfp_maximum_z	gfp_mean	gfp_mean_z	gfp_median	gfp_median_z	gfp_over_99_mean	gfp_over_99_mean_z	gfp_over_99_median	gfp_over_99_sum	gfp_percentile_95	gfp_percentile_95_z	gfp_percentile_99	gfp_percentile_99_z	gfp_sum	gfp_sum_z	green_yellow_excitation_autofluorescence_maximum	green_yellow_excitation_autofluorescence_mean	green_yellow_excitation_autofluorescence_median	green_yellow_excitation_autofluorescence_over_99_mean	green_yellow_excitation_autofluorescence_over_99_median	green_yellow_excitation_autofluorescence_over_99_sum	green_yellow_excitation_autofluorescence_percentile_95	green_yellow_excitation_autofluorescence_percentile_95_z	green_yellow_excitation_autofluorescence_percentile_99	green_yellow_excitation_autofluorescence_sum
000	2018-10-30t1412	1540926878.26	egg	-1.8395	-69.9285	-205.9126	79.9238	39.304	2190.0234	7485.8429	54994.8298	146.11	5839.4504	87.1313	1.2442	86.2013	0.59749	132.1519	0.76758	131.3865	1585.8225	111.8752	2737.3033	124.3848	4451.1099	103163	132595.0281	88.5013	48.8667	48.9679	80.8946	78.3534	970.7349	67.1765	0.12792	77.3169	57858.2
000	2018-10-30t1753	1540940122.67	larva	1.8395	-66.2495	-202.2336	145.3116	30.1207	2982.7997	9539.9154	56665.5075	0	2.2258	0	0.25334	0	-0.11506					0	1776.6298	0	1.6924	0	104280.1014	0	0	0				0	-0.13375	0	0
000	2018-10-30t2153	1540954521.93	larva	5.8393	-62.2497	-198.2338	150.4964	30.0735	3073.9549	9824.2083	58223.4346	0	0.36465	0	-0.056224	0	-0.22401					0	0.41389	0	0.32332	0	1.0223	0	0	0				0	-0.15855	0	0
000	2018-10-31t0153	1540968921.85	larva	9.8393	-58.2497	-194.2338	153.3081	31.2137	3225.9356	10317.129	63196.6235	0	-0.17459	0	-0.3303	0	-0.34006					0	-0.16939	0	-0.16722	0	0.033992	0	0	0				0	-0.18576	0	0
000	2018-10-31t0553	1540983321.95	larva	13.8393	-54.2497	-190.2338	211.087	29.1578	4587.6614	14534.7233	87809.1988	3458.8	0.49771	165.093	0.37744	94.6858	0.30863	3031.0554	0.3703	3045.6833	75776.3828	224.5889	-0.11398	2420.1485	0.70392	411576	-0.079569	93.7768	49.1556	49.0644	80.3629	79.5954	2009.0715	67.2293	0.073964	76.2095	122545
000	2018-10-31t0953	1540997721.54	larva	17.8392	-50.2498	-186.2339	121.4081	29.4669	2247.764	7243.435	39945.0533	152.005	-0.75026	94.2329	-0.28638	93.4485	0.19761	133.3404	-0.71532	130.4796	1733.4248	116.3569	-0.43407	126.2674	-0.69361	116378	-0.60097	99.0474	55.4686	55.2198	84.2693	83.2386	1095.5006	73.0501	0.084758	79.8123	68503.8
000	2018-10-31t1353	1541012121.99	larva	21.8393	-46.2497	-182.2338	291.5597	30.3685	6820.2734	21534.1839	138912.1542	7142.92	0.6515	191.187	-0.0038071	95.008	0.10369	6013.1089	0.62064	5984.7441	222485.0312	151.7654	-0.54876	4851.874	0.95469	705288	-0.52468	340.2	45.6055	45.3356	87.5451	76.3144	3239.1694	63.4816	0.022476	72.1665	168239
000	2018-10-31t1753	1541026521.81	larva	25.8393	-42.2497	-178.2338	406.9197	32.7248	10186.2779	32129.2337	217934.2682	8271.53	0.56462	460.372	1.1469	113.0477	0.15659	6697.061	0.53057	6603.6577	368338.3438	2640.1402	1.3646	5555.6968	0.8745	2524220	0.1213	103.829	49.5865	49.1786	79.1405	77.4471	4352.73	68.0965	0.025923	74.5881	271883
000	2018-10-31t2153	1541040921.45	larva	29.8392	-38.2498	-174.2339	504.2091	35.3901	13396.9752	42209.0376	308109.3176	17345.1	2.0815	338.72	0.27238	109.8912	0.0039703	10302.4248	1.2131	9665.2051	752077	905.6346	-0.22345	6912.0684	1.033	2439800	-0.19605	207.049	48.6584	48.3148	82.4616	79.3104	6019.6987	67.8669	0.0018982	76.2342	350487
000	2018-11-01t0153	1541055322.06	larva	33.8393	-34.2496	-170.2337	432.3052	47.3012	16649.4108	52714.0064	544154.8152	9805.09	0.29189	194.194	-0.66404	108.6531	-0.15396	6462.6328	-0.044648	6479.3647	575174.3125	168.081	-0.88463	3466.2488	-0.375	1712210	-0.73645	99.4004	53.5724	53.2328	84.2382	83.3568	7497.2012	72.1841	0.00023534	80.6079	472348
000	2018-11-01t0553	1541069721.86	larva	37.8393	-30.2497	-166.2338	615.0178	57.5809	26194.227	82854.9589	1002808.9959	10381.7	0.12294	494.284	0.52308	112.9519	-0.25962	7745.9351	0.038508	7509.8125	1076685	3193.7357	0.97424	6333.6604	0.26599	6828540	0.94029	104.597	53.8937	53.6309	85.0227	83.946	11818.1602	72.2399	-0.026188	80.9427	744542
000	2018-11-01t0953	1541084121.75	larva	41.8392	-26.2497	-162.2338	502.3799	55.8061	20835.0203	66153.4041	724907.0137	8063.83	-0.53596	299.925	-0.63998	115.8259	-0.38586	7203.208	-0.34491	7242.5132	792352.875	277.7454	-1.0919	6535.9859	0.061974	3296770	-0.7198	228.272	59.9332	59.785	95.1912	92.2401	10471.0303	79.4194	0.0057138	88.2959	658786
000	2018-11-01t1420	1541100153.71	larva	46.2926	-21.7964	-157.7805	638.7916	49.0263	23004.9069	72463.396	738784.3389	11215.8	-0.25505	352.546	-0.65414	111.6782	-0.64332	9332.2988	-0.080253	9265.7998	1138540.5	894.7829	-0.87595	7882.0954	0.18506	4300710	-0.72321	107.827	51.9547	51.6477	83.4067	81.5792	10175.623	70.2373	-0.11301	78.3615	633795
000	2018-11-01t1808	1541113819.85	larva	50.0887	-18.0003	-153.9844	789.1901	50.36	31400.1508	98885.6192	1072323.4115	13328.9	-0.10479	581.295	0.24244	127.1428	-0.59911	10277.4814	-0.073255	10029.5332	1706062	3726.9443	0.69036	8436.4186	0.12936	9648910	0.70578	168.172	58.9144	58.6406	93.5461	91.2091	15528.6484	78.3603	-0.053935	87.6141	977921
000	2018-11-01t2208	1541128219.6	larva	54.0886	-14.0003	-149.9844	770.2639	55.6469	30745.2647	96977.5673	1044116.7495	11006.7	-0.70486	679.828	0.545	143.2225	-0.51946	9712.1816	-0.45512	9616.6367	1583085.625	4388.5012	0.93097	8840.8179	0.03393	11047200	0.79211	329.582	55.2296	54.9237	89.5481	86.6022	14596.3457	74.3245	-0.15428	83.0856	897480
000	2018-11-02t0208	1541142618.64	larva	58.0884	-10.0006	-145.9847	907.317	51.227	35434.0001	111573.8294	1170776.3961	16324.2	0.023165	669.48	0.32851	133.2677	-0.97412	12685.2178	0.12923	12234.3994	2384821	4243.2205	0.70376	10469.7349	0.34012	12536700	0.91689	107.636	51.883	51.423	84.3394	82.5379	15855.8086	70.4064	-0.32068	79.5406	971560
000	2018-11-02t0608	1541157018.61	larva	62.0884	-6.0006	-141.9847	893.8498	58.4777	42250.0044	133394.8414	1702596.9134	19959.6	0.50879	642.718	0.027501	135.5981	-1.2814	13447.7334	0.18213	12630.7656	2998844.5	3956.7633	0.40313	10606.8284	0.21361	14270900	1.1369	153.547	53.8418	53.6754	87.2084	85.6738	19447.4648	72.8176	-0.42813	81.9957	1195500
000	2018-11-02t1008	1541171417.03	larva	66.0879	-2.001	-137.9851	902.4951	54.1892	41776.1231	131621.1737	1607471.0963	27227.2	1.7126	515.084	-0.85278	138.177	-1.628	17096.6719	1.0839	15681.0771	3761267.75	781.9684	-1.695	12963.7194	0.85177	11320000	-0.057212	201.771	55.6193	55.3038	89.1925	86.9598	19622.3477	74.8297	-0.70202	83.37	1222350
000	2018-11-02t1408	1541185824.56	adult	70.09	2.001	-133.9831	1025.5663	53.7527	46437.4877	146247.2284	1744078.1441	21372	0.56382	606.678	-0.48186	142.3944	-1.7614	14335.5381	0.18958	13549.7207	3512206.75	3399.8489	-0.17685	11009.1136	0.064522	14829600	0.77451	129.006	53.8035	53.3998	88.1826	86.7364	21604.7383	73.7094	-1.2207	83.0067	1315170
000	2018-11-02t1808	1541200220.72	adult	74.089	6	-129.9841	1129.6874	54.6204	50989.3813	160607.5038	1894026.0802	25318.5	1.2714	565.077	-0.87571	139.0111	-2.1044	16072.6992	0.66003	14879.0029	4323556	1601.5441	-1.4719	12662.415	0.5594	15161000	0.65937	201.314	52.6334	52.4928	85.6203	83.9227	23031.8711	71.514	-1.2501	80.2293	1412150
000	2018-11-02t2208	1541214616.33	adult	78.0877	9.9988	-125.9853	940.0401	66.3623	49338.5448	155411.0829	2226118.9599	22026.9	0.5933	593.568	-0.8233	142.3233	-2.1365	14440.792	0.074792	13506.0996	3740165	3091.2225	-0.58597	11271.7272	-0.044419	15339600	0.53056	171.453	54.0522	53.6715	87.0489	85.1442	22545.6602	73.2177	-0.67864	82.2602	1396870
000	2018-11-03t0208	1541229016.44	adult	82.0878	13.9988	-121.9853	1028.8122	57.5359	46994.799	147997.2334	1844937.7701	22395.1	0.64981	658.652	-0.49296	156.3863	-1.6549	16034.0586	0.58058	15568.9072	3976446.5	2874.4061	-0.83003	13412.6154	0.74561	16292400	0.69512	228.822	54.337	53.8662	91.4427	89.1363	22677.7852	74.9561	-0.44034	84.9533	1344080
000	2018-11-03t0608	1541243414.37	adult	86.0872	17.9982	-117.9859	1031.39	65.4422	51643.1451	162722.655	2226589.396	24482.7	1.1036	620.83	-0.82824	157.8379	-1.6947	15411.4668	0.34142	14334.9141	4191919	3104.7922	-0.73968	11527.5701	-0.062807	16832600	0.77511	399.332	49.8065	49.2873	88.4221	83.2969	24050.8242	69.9295	-0.4817	79.4093	1350400
000	2018-11-03t1008	1541257814.82	adult	90.0873	21.9983	-113.9858	1018.1669	64.8612	47407.2274	149274.8913	1965088.5215	32190.2	2.8595	598.119	-1.0572	154.7636	-1.9148	18269.7617	1.4023	16467.1338	4567440.5	1115.2586	-2.3346	13686.6321	0.8472	14899800	-0.019019	115.971	53.1778	52.7459	88.7455	87.18	22186.375	73.8435	-0.33227	83.4476	1324710
000	2018-11-03t1408	1541272217.89	adult	94.0882	25.9992	-109.9849	995.5638	68.496	56917.7861	179408.2791	2725783.2453	18034.9	-0.30969	583.763	-1.2146	154.9889	-1.9296	12673.0908	-0.70377	12118.769	3776581	3121.4946	-0.8488	9961.6663	-0.80667	17369900	0.85536	172.21	61.4273	61.0941	97.2395	95.1672	28977.377	82.2918	-0.16572	92.0025	1827770
000	2018-11-03t1808	1541286614.79	adult	98.0873	29.9983	-105.9858	998.9633	59.8661	45421.0994	142964.2594	1811797.4406	33024.9	3.2246	538.676	-1.5905	163.338	-1.5568	17203.7051	1.0676	15674.2275	4111685.5	886.5297	-2.6946	12597.1375	0.38934	12871100	-0.96441	208.824	52.0662	51.2188	96.1642	93.121	22983.2461	74.6737	-0.26212	87.8132	1244070
000	2018-11-03t2208	1541301017.36	adult	102.088	33.999	-101.9851	579.4775	73.2205	34443.4641	109263.4842	1718684.3155	13931.6	-1.2319	239.242	-3.8824	145.825	-2.2564	7519.228	-2.7175	7114.0459	1360980.25	236.666	-3.2934	3365.654	-3.9048	4309230	-4.5493	131.486	53.7483	52.6775	98.4265	96.5123	17815.2031	77.4883	-0.22329	90.6149	968114
000	2018-11-04t0108	1541315470.26	adult	106.1027	38.0137	-97.9704	898.8793	62.4774	47303.3802	149206.1035	2061449.2047	19526.7	0.15633	636.9	-0.89272	157.2636	-1.7788	13727.1152	-0.21009	13004.5713	3404324.5	3468.2822	-0.68633	10654.9219	-0.4694	15795700	0.20488	347.61	55.3644	54.1385	104.1556	101.0677	25830.584	80.3157	-0.19782	95.3362	1373090
000	2018-11-04t0508	1541329869.6	adult	110.1025	42.0136	-93.9705	961.5143	58.5604	45686.439	143927.6455	1870000.714	29061.2	2.5565	722.005	-0.25397	173.7268	-1.1667	16959.3184	1.1469	15413.5322	4087195.5	3844.039	-0.39789	13113.8289	0.75495	17331700	0.8942	333.563	57.6963	56.16	115.4916	112.2413	27833.4844	84.7663	-0.16446	104.1428	1385000
000	2018-11-04t0908	1541344254.45	adult	114.0983	46.0093	-89.9747	896.1964	80.3976	52475.9541	165769.0032	2668430.792	15110.9	-0.78286	557.141	-1.4841	159.6203	-1.7197	11150.1494	-1.1055	10524.0947	3066291	2899.8682	-1.1983	8889.7856	-1.2242	15271800	0.070834	162.672	62.4366	60.6034	126.4414	124.4231	34771.3828	90.1765	-0.1279	116.5335	1711450
000	2018-11-04t1308	1541358655.42	adult	118.0986	50.0096	-85.9745	919.0635	63.0445	46597.5829	146854.362	2009292.03	28461.8	2.6158	707.67	-0.34695	170.4718	-1.3716	17250.0469	1.4385	15614.6494	4226261.5	3090.7122	-1.0409	13447.0805	1.0516	17296900	0.99627	201.049	55.8152	53.8959	122.646	118.9105	30048.2773	84.3574	-0.19916	109.2791	1364230
000	2018-11-04t1708	1541373018.81	adult	122.0884	53.9994	-81.9846	966.3162	63.4268	47146.2679	148441.0429	2007299.2614	17141.3	-0.10178	627.689	-0.90087	163.4854	-1.6807	12806.7744	-0.25627	12278.8149	3176080	3632.3682	-0.58798	10229.5104	-0.42184	15544700	0.34485	201.297	64.8087	62.4455	135.4792	132.3775	33598.8359	96.2074	-0.10875	120.4368	1604990
000	2018-11-04t2108	1541387419.97	adult	126.0888	57.9998	-77.9843	974.9316	69.8813	51325.2657	161624.7382	2397217.4442	20839	0.92756	620.534	-0.91112	164.4843	-1.7129	14084.3984	0.36386	13310.8438	3788703.25	3358.2894	-0.79656	10896.4274	-0.016098	16683700	0.89911	234.545	65.8845	62.984	160.0577	154.42	43055.5156	100.4907	-0.090228	139.5251	1771370
000	2018-11-05t0108	1541401819.93	adult	130.0887	61.9998	-73.9843	889.5559	63.3864	45012.0028	141787.7079	1979633.7022	28639	3.0114	683.301	-0.45287	168.7851	-1.6359	17329.3926	1.7642	15574.3516	4107066	3155.4569	-0.93341	12870.9943	0.99099	16132000	0.77382	326.59	62.8731	60.1317	170.0664	162.2459	40305.7422	92.9835	-0.18681	142.4751	1484370
000	2018-11-05t0508	1541416216.66	adult	134.0878	65.9989	-69.9852	922.0381	67.5119	50398.4649	158788.2449	2372198.1667	19888.9	0.90169	604.549	-0.93446	166.0881	-1.8176	13446.4111	0.31616	12553.9619	3549852.5	3398.2644	-0.71935	10117.5192	-0.20961	15949800	0.80653	328.617	66.9233	63.4483	177.0769	162.5369	46748.3086	104.1148	-0.10629	147.4152	1765640
000	2018-11-05t0908	1541430619.05	adult	138.0885	69.9995	-65.9846	891.0141	67.5556	48266.7252	152166.4081	2248002.8974	14917.1	-0.27613	569.547	-1.115	187.9159	-1.1474	11550.832	-0.32614	11377.9727	2922360.5	2120.2365	-1.6339	9480.3741	-0.41925	14390800	0.32936	498.783	125.805	69.7887	441.4341	438.059	111682.8281	382.6443	2.8803	426.384	3178720
000	2018-11-05t1307	1541444950.24	adult	142.0694	73.9804	-62.0037	954.5892	65.0921	50620.5266	159575.4071	2257757.9183	25063.9	2.4213	639.771	-0.66229	178.4709	-1.6064	15291.2676	1.1898	13851.3657	4067477.25	2419.5321	-1.3622	11904.0288	0.7045	16966100	1.3997	334.148	69.0631	63.5006	181.6271	171.4824	48312.7969	123.9951	0.052885	156.5361	1831480
000	2018-11-05t1707	1541459350.5	adult	146.0695	77.9805	-58.0036	1001.5633	68.848	54196.6746	170690.7691	2518925.7487	28706.1	3.443	612.679	-0.80901	186.708	-1.4393	15493.9648	1.3173	14124.4507	4400286	1663	-1.8348	11916.0621	0.73622	17387200	1.6599	290.52	61.01	57.9524	166.8652	155.7119	47389.7031	98.5923	-0.31552	136.5245	1731400
000	2018-11-05t2106	1541473741.46	adult	150.0669	81.978	-54.0061	895.957	67.3098	47932.6689	151042.3933	2187772.1525	26635.5	2.9862	673.217	-0.45701	193.1691	-1.3351	16012.3115	1.5392	14835.2974	4035102.5	3056.1482	-0.86368	12387.0751	0.9631	16910500	1.5882	301.222	65.4542	61.548	179.1796	171.2531	45153.2461	104.7054	-0.31387	148.4057	1644140
000	2018-11-06t0106	1541488145.85	adult	154.0682	85.9792	-50.0049	857.0662	69.6334	44704.7889	140901.9711	2055430.2325	25820	2.8445	676.434	-0.4445	194.2669	-1.42	15465.2656	1.365	14079.1162	3634337.5	3459.9227	-0.58822	12164.8413	0.88841	15845500	1.3034	506.542	85.2008	68.1082	437.5955	432.9511	102834.9297	205.1758	1.322	404.2813	1995830
000	2018-11-06t0506	1541502542.42	adult	158.0672	89.9782	-46.0059	857.5921	63.3971	43329.0362	136520.1913	1888131.8487	25150.1	2.742	733.042	-0.13566	215.938	-0.73129	15780.2119	1.5146	14359.6055	3597888.25	3956.2841	-0.26234	12528.9209	1.0648	16659100	1.6924	436.171	97.9672	70.5619	361.1613	356.7463	82344.7734	278.1235	3.0264	343.538	2226400
000	2018-11-06t0906	1541516942.85	adult	162.0673	93.9783	-42.0057	811.3644	63.8546	41657.1586	131398.6651	1795185.2067	21842.5	1.9214	735.516	-0.12066	212.4628	-0.97092	14567.1328	1.1023	13568.8232	3190202	4268.8287	-0.054406	11742.2425	0.76766	16054100	1.5578	435.812	97.8615	71.1936	369.5415	363.9541	80929.5938	267.4824	2.9864	346.5506	2136020
000	2018-11-06t1307	1541531349.98	adult	166.0693	97.9803	-38.0038	849.0586	63.3849	42338.503	133424.3929	1814743.5588	20394.2	1.5898	681.043	-0.4091	202.313	-1.4707	13446.54	0.72492	12509.0518	2998578.5	3860.1041	-0.2939	11092.1579	0.53155	15131400	1.3075	378.762	93.304	73.3586	326.9325	322.9733	72905.9375	228.9506	2.2919	306.724	2073030
000	2018-11-06t1707	1541545749.5	adult	170.0692	101.9802	-34.0039	757.2906	63.2821	40440.5149	127687.4359	1810122.2318	21658.2	1.9813	668.723	-0.46681	206.4323	-1.4139	14692.7803	1.2203	14128.4253	3114869.5	3262.8254	-0.6425	11596.2127	0.77612	14158900	1.0314	388.176	82.9914	69.8997	304.1181	298.069	64473.0312	171.0779	0.80501	273.3593	1757180
000	2018-11-06t2107	1541560152.23	adult	174.0699	105.981	-30.0031	875.4389	66.0983	43575.2238	137267.0837	1909789.3114	20528	1.7364	502.088	-1.3498	201.2293	-1.7153	12267.1045	0.36306	11425.4062	2809167	1539.3784	-1.6788	7683.8412	-0.82234	11486800	0.13063	603.621	118.362	75.4104	506.607	501.4749	116012.9922	427.2041	7.9966	486.686	2707890
000	2018-11-07t0107	1541574553.43	adult	178.0703	109.9813	-26.0028	868.959	64.6838	45592.9139	143726.6414	2038903.1665	20328.1	1.7445	509.232	-1.3013	207.7936	-1.5574	11944.9668	0.28152	11555.0078	2854847	1589.6377	-1.6195	7014.1043	-1.0846	12169100	0.44216	566.215	133.945	79.6427	504.9508	500.6694	120683.25	440.6318	8.7461	489.3096	3200890
000	2018-11-07t0507	1541588951.14	adult	182.0696	113.9807	-22.0034	901.7135	64.2374	44370.5759	139746.6608	1901420.7261	21235.2	2.0626	580.397	-0.90874	210.9141	-1.5284	12428.4209	0.50624	10972.8066	2895822	2321.2787	-1.1415	8973.0093	-0.22586	13511700	0.9929	550.257	113.708	75.1161	490.9346	486.8716	114387.7656	406.8702	8.0411	472.105	2647110
000	2018-11-07t0907	1541603351.24	adult	186.0697	117.9807	-18.0034	881.8223	65.2758	44119.5156	138970.6353	1933543.7478	21032.6	2.0781	567.552	-0.96569	211.8281	-1.581	12136.7158	0.43839	10784.375	2815718	2154.2047	-1.2107	8578.2821	-0.36994	13134900	0.91061	578.139	112.32	75.6702	500.1602	497.3756	116037.1562	397.1538	7.9942	480.797	2599410
000	2018-11-07t1316	1541618331.56	adult	190.2309	122.1419	-13.8422	861.4849	65.0285	42817.031	134867.1364	1871138.2071	22466.3	2.5672	577.045	-0.90187	215.9117	-1.513	12555.5693	0.65247	11422.0088	2825003	2167.1043	-1.1672	8380.5127	-0.43097	12963300	0.90231	550.121	117.134	77.7141	492.3067	488.2358	110769.0156	406.2976	8.5394	474.0269	2631420
000	2018-11-07t1712	1541632468.26	adult	194.1577	126.0687	-9.9154	854.7781	64.1773	42408.5749	133608.7648	1827492.7049	19084	1.6619	569.778	-0.92891	217.4898	-1.5348	11847.2734	0.41579	11342.4688	2641942	1867.1669	-1.3146	8372.7748	-0.4101	12673600	0.84543	561.648	124.134	80.7762	491.9132	486.8554	109696.6406	416.4855	9.0956	473.6934	2761110
000	2018-11-07t2107	1541646565	adult	198.0735	129.9845	-5.9996	766.2464	64.0615	37755.0258	119008.4812	1632041.7504	19852.7	1.9578	580.926	-0.85608	210.9023	-1.8636	11987.2383	0.52068	11158.1943	2385460.5	2319.7621	-1.0069	9086.1584	-0.056822	11511000	0.46541	513.295	98.2339	77.7059	406.1269	401.9231	80819.2578	239.2644	2.8031	372.6826	1946500
000	2018-11-08t0107	1541660963.58	adult	202.0731	133.9841	-2	748.206	66.0066	37446.2948	118085.4175	1650619.3183	19204.8	1.8376	589.99	-0.79352	216.6052	-1.7283	12310.8828	0.70965	11678.8477	2425244	2115.4202	-1.0955	9268.976	0.062033	11582700	0.5399	617.481	102.556	79.2173	421.0268	410.9839	82942.2812	259.7318	3.5313	380.1922	2013380
000	2018-11-08t0507	1541675363.5	dead	206.0731	137.9841	2	762.3442	69.0483	39206.0603	123677.9823	1769274.1871	21921.1	2.7468	581.438	-0.82674	235.4904	-1.1032	13341.5811	1.2145	12285.4907	2748365.75	1008.671	-1.7273	9419.2157	0.17069	11944500	0.7209	480.307	100.829	81.4392	372.6771	367.9029	76771.4844	224.1252	2.1309	339.6614	2071330
007	2018-10-30t1412	1540926938.4	egg	-1.8396	-89.9268	-201.9062	168.1953	27.9408	3210.0366	10206.365	56580.5042	0	5577.5029	0	0.58344	0	-0.020462					0	2237.2524	0	4151.5077	0	124295.4899	0	0	0				0	-0.11277	0	0
007	2018-10-30t1753	1540940183.25	larva	1.8396	-86.2477	-198.2271	167.9809	27.0422	3099.5334	9851.3892	52878.8849	0	2.2257	0	0.25333	0	-0.11506					0	1776.621	0	1.6924	0	104279.7304	0	0	0				0	-0.13375	0	0
007	2018-10-30t2153	1540954582.3	larva	5.8393	-82.248	-194.2274	187.1546	28.5666	3689.2769	11711.4503	66941.8523	0	0.36465	0	-0.056225	0	-0.22401					0	0.41389	0	0.32332	0	1.0223	0	0	0				0	-0.15855	0	0
007	2018-10-31t0153	1540968981.98	larva	9.8392	-78.2481	-190.2275	182.9837	28.1965	3577.2602	11361.327	64331.2884	0	-0.17459	0	-0.3303	0	-0.34006					0	-0.16938	0	-0.16722	0	0.034001	0	0	0				0	-0.18576	0	0
007	2018-10-31t0553	1540983381.87	larva	13.8392	-74.2481	-186.2275	155.1216	30.0328	3109.0782	9929.5267	58162.7032	0	-0.52137	0	-0.57894	0	-0.46431					0	-0.39435	0	-0.49283	0	-0.38285	0	0	0				0	-0.21589	0	0
007	2018-10-31t0953	1540997781.31	larva	17.839	-70.2482	-182.2276	187.2147	28.233	3634.9961	11545.2221	65281.0305	0	-0.78951	0	-0.80859	0	-0.59838					0	-0.55499	0	-0.74868	0	-0.67272	0	0	0				0	-0.24969	0	0
007	2018-10-31t1353	1541012181.96	larva	21.8392	-66.2481	-178.2275	187.1619	28.6329	3735.0224	11865.9118	68528.28	0	-1.0141	0	-1.0235	0	-0.7447					0	-0.6869	0	-0.9657	0	-0.90551	0	0	0				0	-0.28834	0	0
007	2018-10-31t1753	1541026581.64	larva	25.8391	-62.2482	-174.2276	116.4565	38.7661	3092.716	10163.5036	76300.661	168.351	-1.174	99.4871	-0.71347	98.408	0.018873	157.7402	-1.209	155.2613	2681.5833	132.4829	-0.69327	150.9704	-1.1021	166243	-1.0241	123.803	60.1077	59.6019	105.5101	102.6369	1793.6713	86.4892	0.12309	100.2478	100440
007	2018-10-31t2153	1541040981.47	larva	29.8391	-58.2482	-170.2276	187.2164	28.4312	3686.6149	11716.776	67098.2071	0	-1.3849	0	-1.418	0	-1.0901					0	-0.90569	0	-1.3299	0	-1.281	0	0	0				0	-0.38972	0	0
007	2018-11-01t0153	1541055381.84	larva	33.8392	-54.2481	-166.2275	322.097	34.4507	8153.4227	25758.6368	182344.4318	3800.45	-0.83281	253.583	-0.37772	130.699	0.079061	3465.7021	-0.81973	3438.863	152490.8906	791.2494	-0.44928	3205.3449	-0.45883	1115260	-0.9819	105.843	59.9343	59.4329	92.7358	91.487	4080.3745	79.0432	0.044336	88.2121	263591
007	2018-11-01t0553	1541069781.44	larva	37.8391	-50.2482	-162.2276	189.9411	28.4751	3803.8038	12089.8541	70025.5272	0	-1.7357	0	-1.8193	0	-1.5433					0	-1.129	0	-1.693	0	-1.6549	0	0	0				0	-0.55149	0	0
007	2018-11-01t0953	1541084181.82	larva	41.8392	-46.2481	-158.2275	274.034	32.8214	6003.1981	19002.2955	120842.366	412.847	-1.8661	147.522	-1.3599	143.3101	-0.044949	305.6123	-2.0936	299.3285	10085.2051	189.1226	-1.1478	257.6495	-1.8376	481217	-1.7207	110.581	61.8386	61.4977	95.8721	95.4039	3163.7798	81.1623	0.020368	89.8513	201717
007	2018-11-01t1420	1541100213.22	larva	46.2923	-41.7949	-153.7743	396.5542	38.0628	11554.8023	36462.3875	295025.4671	12899.1	0.031889	203.932	-1.3628	148.0934	-0.13338	5192.0747	-1.1253	4432.1726	321908.625	206.8077	-1.2969	926.5706	-1.8944	1260910	-1.7416	111.092	60.9578	60.738	94.5861	92.5896	5864.3359	80.1361	-0.011074	89.6385	376902
007	2018-11-01t1808	1541113879.74	larva	50.0886	-37.9987	-149.9781	616.4093	51.497	24943.7082	78716.9589	854886.5534	8258.64	-0.96528	562.471	0.15079	157.7878	-0.11183	6960.4478	-0.91144	6848.4512	918779.125	3368.2238	0.47373	6143.0575	-0.55824	7410560	-0.016627	295.168	63.3358	63.2251	97.5126	94.7412	12871.668	82.6245	6.2747e-05	91.5041	834449
007	2018-11-01t2208	1541128280.04	larva	54.0887	-33.9986	-145.978	552.2048	39.3329	14637.4888	46169.7827	334206.4021	305.829	-2.5292	163.802	-2.0473	160.6142	-0.19319	261.7359	-2.8673	259.0177	20677.1367	212.7559	-1.5792	248.5632	-2.5768	1289770	-2.2693	164.322	59.0623	58.9962	94.0389	91.824	7429.0698	79.121	-0.074816	88.5577	465056
007	2018-11-02t0208	1541142678.62	larva	58.0883	-29.999	-141.9784	680.7858	48.3393	24177.0005	76246.8939	740830.1392	21154.4	0.85808	486.226	-0.62895	156.1276	-0.44954	15105.0586	0.76591	14708.3711	1948552.5	928.4132	-1.2981	10853.3893	0.45957	6235840	-1.0278	123.64	61.8691	61.6772	95.4723	94.575	12315.9258	81.391	-0.06806	90.5817	793472
007	2018-11-02t0608	1541157078.61	larva	62.0883	-25.999	-137.9784	723.7873	48.4737	27897.9301	87875.0304	910694.6684	17020.7	-0.010333	788.58	0.82358	162.1156	-0.51134	12788.3037	0.0017422	12259.2158	1892669	4814.3165	0.92774	10412.8843	0.15116	11612600	0.32062	135.826	62.3796	62.1309	95.632	93.6343	14153.541	81.558	-0.11993	90.6252	918602
007	2018-11-02t1008	1541171476.95	larva	66.0878	-21.9995	-133.9789	672.3348	41.4323	20864.299	65741.2323	555661.0644	23889.1	1.1059	803.917	0.79235	176.456	-0.24516	17975.2969	1.3356	16997.0059	2013233.25	4770.5735	0.79403	14983.6541	1.5297	8942780	-0.79102	285.795	59.8026	59.5212	99.334	95.3227	11125.4121	80.3385	-0.34156	90.4888	665244
007	2018-11-02t1408	1541185884.88	larva	70.09	-17.9973	-129.9767	805.9689	51.2423	32507.0443	102363.0216	1124309.0137	13741.3	-0.86998	670.135	-0.10576	173.3296	-0.52349	11198.0498	-0.7582	10965.3354	1926064.5	4169.6397	0.31629	9588.3985	-0.43466	11498800	-0.26854	151.15	62.5228	62.3491	97.8336	95.9557	16827.375	82.5018	-0.36259	92.0874	1072830
007	2018-11-02t1808	1541200280.8	larva	74.0889	-13.9984	-125.9778	914.4614	49.6243	33404.8914	105211.0777	1029777.055	17410.4	-0.27035	720.098	0.081874	186.9186	-0.093955	12618.9023	-0.43887	11976.3828	2233545.75	4169.5449	0.22726	9909.3036	-0.4555	12736400	-0.11728	124.516	63.6943	63.3122	97.9096	96.4557	17330.0059	83.4721	-0.27867	92.9528	1126560
007	2018-11-02t2208	1541214677.22	larva	78.0879	-9.9994	-121.9788	837.4409	51.7052	33160.8558	104557.1204	1113938.4752	18309.4	-0.15948	754.553	0.21543	174.5299	-0.7367	13798.6133	-0.13983	13305.3726	2428556	4498.8648	0.38076	11222.5843	-0.063405	13238600	-0.16259	361.54	62.2901	61.9034	99.0279	96.212	17428.9141	83.1655	-0.21352	93.1686	1092880
007	2018-11-03t0208	1541229076.76	larva	82.0878	-5.9995	-117.9789	862.9526	55.5897	36877.0239	116147.215	1334463.0764	16182.4	-0.6566	704.038	-0.18643	161.6849	-1.4184	12332.9385	-0.71404	11741.333	2404923	4260.5792	0.16181	9993.8937	-0.63495	13689300	-0.19459	232.969	61.0052	60.7155	96.4339	94.1047	18804.6016	81.6373	-0.22655	90.51	1186180
007	2018-11-03t0608	1541243474.66	larva	86.0872	-2.0001	-113.9795	789.3517	50.6777	30828.6589	97147.5256	1003487.3266	23413.2	0.87095	762.279	0.16639	184.7561	-0.47243	17384.4531	1.0577	16629.6191	2833666	4011.58	-0.065479	14242.9727	1.078	12422900	-0.79333	127.532	64.0053	63.4987	102.0464	99.4774	16633.5703	85.1836	-0.11415	95.795	1043090
007	2018-11-03t1008	1541257875.34	adult	90.0874	2.0001	-109.9793	819.3412	49.894	31478.2251	99216.753	1009426.8534	17869.3	-0.35065	769.455	0.18653	204.4484	0.35302	13457.1826	-0.39489	12877.5098	2247349.5	4342.1608	0.14559	10966.8616	-0.33676	12816000	-0.79204	136.621	63.1079	62.5275	105.6816	103.5688	17648.832	86.1598	-0.099017	98.9739	1051130
007	2018-11-03t1408	1541272278.53	adult	94.0883	6.001	-105.9784	872.8423	51.6416	34886.9172	109833.0149	1190773.3842	23828.9	1.0216	799.019	0.38107	179.9996	-0.81422	17183.6504	1.0216	16164.6953	3178975.25	4890.8554	0.54707	13533.543	0.794	14725100	-0.1666	258.622	60.7917	60.1059	105.0299	102.1611	19430.5391	83.5299	-0.14692	95.4213	1120330
007	2018-11-03t1808	1541286675.6	adult	98.0874	10.0002	-101.9792	830.4072	51.9713	34491.511	108740.8406	1184893.5485	16981.2	-0.53605	796.11	0.34158	208.671	0.3759	14293.0938	-0.069043	14245.7749	2601343	4603.3099	0.2955	12120.0436	0.17046	14487600	-0.31665	262.384	65.4454	64.9638	108.4641	104.427	19740.459	87.8913	-0.093973	99.0171	1190970
007	2018-11-03t2208	1541301078.15	adult	102.0881	14.0009	-97.9785	848.578	52.9104	37377.0198	118055.0932	1334478.0156	18909.2	-0.045529	748.506	-0.033886	203.2786	0.071866	14542.3652	0.063209	14155.8076	2864846	4071.4738	-0.16221	12319.5907	0.28622	14744800	-0.24023	279.143	65.8226	65.2519	108.0434	103.5087	21284.5547	87.572	-0.11047	98.6314	1296640
007	2018-11-04t0108	1541315533.52	adult	106.1035	18.0163	-93.9631	838.0544	50.0665	33771.9462	106316.6873	1162756.4731	16434.8	-0.59095	773.714	0.14383	189.441	-0.53284	12808.0488	-0.57662	12458.1309	2292640.75	4949.2272	0.53675	10765.482	-0.41678	13802300	-0.63629	157.754	64.2647	63.7896	102.0555	100.0266	18267.9336	86.042	-0.13912	96.0539	1146420
007	2018-11-04t0508	1541329931.72	adult	110.103	22.0158	-89.9636	859.0416	56.5219	35837.1002	112814.6638	1330667.7129	16608.7	-0.48837	737.723	-0.13522	182.7384	-0.82976	13129.1504	-0.38547	12730.6133	2494538.5	4644.4026	0.26817	10947.0458	-0.28803	13960700	-0.54334	150.5	58.9359	58.4741	98.4875	96.8844	18712.623	81.1604	-0.19944	92.4909	1115300
007	2018-11-04t0908	1541344316.16	adult	114.0987	26.0114	-85.968	895.891	55.0711	36782.3017	115806.9484	1300469.7267	14406.7	-0.95654	673.448	-0.61444	178.0325	-1.0473	10798.4932	-1.2468	10305.709	2105706.25	4171.8275	-0.13811	8752.4249	-1.2906	13078400	-0.86258	250.766	63.7681	63.5228	104.0002	101.0662	20280.043	85.5316	-0.17153	96.2023	1238380
007	2018-11-04t1308	1541358724.14	adult	118.1009	30.0137	-81.9657	832.8651	48.3263	32813.8803	103336.8308	1087596.3542	19184.6	0.31198	853.032	0.71951	212.3124	0.13416	15341.3018	0.66857	15104.6182	2669386.5	5080.397	0.60822	12765.1104	0.72192	14801000	-0.053185	215.243	65.0254	64.0421	114.6539	110.1766	19949.7734	89.0784	-0.15543	104.5226	1128260
007	2018-11-04t1708	1541373079.89	adult	122.0886	34.0014	-77.978	880.628	45.4613	33565.5939	105650.592	1086335.5881	20534.3	0.74628	820.45	0.47476	205.71	-0.17425	15628.0088	0.88356	15243.2319	2781785.5	4985.4294	0.51891	13197.3595	1.0051	14567100	-0.058472	212.536	65.8627	65.1275	117.6071	113.7937	20934.0645	89.9902	-0.16644	105.2147	1169390
007	2018-11-04t2108	1541387481.25	adult	126.089	38.0017	-73.9777	862.9265	54.1105	36156.1727	113858.0101	1289490.0959	16826.5	-0.081707	693.179	-0.41043	195.4437	-0.6149	12421.5928	-0.30638	12004.4277	2372524.25	4014.2631	-0.27061	10126.4232	-0.38192	13203700	-0.50328	149.9	70.7421	70.0857	116.3501	113.4338	22222.8652	93.673	-0.15435	107.0833	1347500
007	2018-11-05t0108	1541401881.35	adult	130.089	42.0018	-69.9776	822.8103	54.8534	35231.1127	110929.3155	1312685.9013	14392	-0.59692	691.414	-0.39899	174.1632	-1.4461	11403.0742	-0.60155	11262.1919	2120971.75	4468.863	0.093671	9629.2262	-0.5236	12840900	-0.51978	233.32	63.0519	62.2803	108.2557	105.6197	20135.5664	85.9315	-0.25489	98.6236	1171000
007	2018-11-05t0508	1541416277.95	adult	134.0881	46.0008	-65.9786	808.6663	57.5128	36072.9227	113627.0401	1389349.7848	13867.7	-0.63533	683.138	-0.43127	175.1597	-1.4979	10862.0449	-0.69787	10599.6455	2063788.5	4334.7842	-0.0078653	9244.4529	-0.60963	12975500	-0.33418	186.493	64.88	64.3334	108.5297	105.6967	20620.6484	87.5016	-0.27411	100.3315	1232330
007	2018-11-05t0908	1541430680.13	adult	138.0887	50.0014	-61.978	901.0498	50.6416	36219.25	114023.0573	1232141.2663	17237.6	0.32052	705.07	-0.27803	198.6803	-0.76646	13577.4375	0.45878	13415.2222	2606868	4224.3148	-0.087269	11198.2259	0.35077	13489400	-0.0085622	165.934	72.2936	71.4729	124.8596	121.6925	23973.0391	97.3878	-0.21238	114.1593	1383120
007	2018-11-05t1307	1541444987.19	adult	142.0629	53.9756	-58.0038	767.2714	52.4626	30285.1831	95390.8907	1027718.3421	15170.2	-0.13516	796.496	0.27164	217.6617	-0.1993	13124.6934	0.36183	13132.2051	2099951	4960.8267	0.4344	11601.79	0.5721	12744700	-0.15698	204.839	77.3299	75.8115	143.6558	138.3212	22984.9219	105.771	-0.16427	126.5473	1237360
007	2018-11-05t1707	1541459387.26	adult	146.0629	57.9756	-54.0038	788.5667	51.8401	31354.0251	98767.1924	1062707.5474	10755.7	-1.2153	732.174	-0.1189	218.0477	-0.29719	9148.4199	-1.0716	9083.4385	1518637.75	4259.9631	-0.065162	8056.5804	-0.9199	12122600	-0.26313	184.23	77.2605	75.9994	141.5553	137.4531	23498.1875	107.5443	-0.19654	128.1523	1279200
007	2018-11-05t2106	1541473778.07	adult	150.0603	61.9731	-50.0063	731.5116	51.4099	28929.8241	91130.9614	982655.9514	10514.5	-1.2167	739.09	-0.086808	227.1469	-0.075466	8726.3447	-1.1705	8509.4707	1335130.75	4280.8813	-0.054983	7670.7482	-1.026	11297000	-0.44412	248.91	80.3744	77.8871	164.2354	159.5103	25128.0137	114.3016	-0.16592	145.2222	1228520
007	2018-11-06t0106	1541488182.64	adult	154.0616	65.9743	-46.0051	742.1091	48.763	28996.4165	91317.8549	970935.6706	13775.3	-0.31963	780.846	0.13266	221.8453	-0.38858	11550.4492	-0.08033	11358.2041	1778769.25	4644.4296	0.17557	9874.2336	-0.069978	11962600	-0.10275	246.619	82.0617	79.0347	168.5342	161.3106	25954.2695	118.3406	-0.17182	146.398	1257190
007	2018-11-06t0506	1541502579	adult	158.0606	69.9733	-42.0061	737.9908	48.2161	28084.8792	88461.7547	911581.6295	10368.7	-1.1641	696.4	-0.3349	234.6203	-0.021066	8204.7109	-1.2683	7925.7583	1222502	3801.7957	-0.35988	7023.8607	-1.2144	10352000	-0.57983	366.898	84.4919	80.8871	196.1476	186.936	29225.9844	122.791	-0.1772	166.8239	1255970
007	2018-11-06t0906	1541516979.55	adult	162.0608	73.9735	-38.0059	717.3122	46.841	27128.7089	85445.2159	879207.1699	9989.26	-1.2246	693.906	-0.34567	232.6684	-0.19899	8055.6885	-1.2977	7842.2837	1160019.125	3836.1414	-0.32481	6971.1196	-1.2019	9965880	-0.63561	386.393	86.085	81.8441	207.1749	193.4367	29833.1875	127.409	-0.16363	173.9569	1236350
007	2018-11-06t1307	1541531386.83	adult	166.0628	77.9755	-34.0039	663.123	49.4323	24853.8206	78321.4137	803629.4226	10222.8	-1.1206	684.958	-0.38808	237.7963	-0.10472	8204.3281	-1.2066	8062.8511	1082971.25	3938.1063	-0.24565	6984.7079	-1.1612	9021590	-0.89417	398.956	88.1107	82.975	232.3767	220.3727	30673.7227	132.8039	-0.1269	190.2546	1160510
007	2018-11-06t1707	1541545786.53	adult	170.0627	81.9754	-30.004	526.0597	56.8233	23013.1649	72968.4226	850512.7231	12687	-0.42432	831.738	0.40682	243.7202	0.027121	10254.8047	-0.41658	10152.4146	1251086.125	4966.4958	0.40765	8434.8958	-0.5346	10083200	-0.44358	316.301	89.5604	85.0857	205.9377	198.0877	25124.4043	135.3736	-0.14801	176.0514	1085740
007	2018-11-06t2107	1541560189.08	adult	174.0634	85.9761	-26.0033	619.7801	48.9096	25530.3664	80595.7753	882349.0619	10843.9	-0.88576	687.184	-0.35873	236.7303	-0.33991	8552.5322	-1.0166	8423.1172	1154591.875	3712.2572	-0.34367	6904.9392	-1.1485	9270800	-0.67521	322.376	89.4693	84.4245	223.5748	217.0837	30182.5977	135.7947	-0.22986	185.9846	1207030
007	2018-11-07t0107	1541574590.44	adult	178.0638	89.9765	-22.0029	658.0873	47.5555	25014.2065	78843.6566	809406.2583	8953.19	-1.3738	651.166	-0.54115	238.8411	-0.35402	6885.2183	-1.6213	6723.7861	915734	3364.2504	-0.53256	5719.5065	-1.6335	8633160	-0.84896	402.992	91.2779	86.0472	233.4388	220.8206	31047.3574	138.3845	-0.25511	190.848	1210160
007	2018-11-07t0507	1541588988.04	adult	182.0631	93.9758	-18.0036	600.7542	49.0362	22636.9418	71384.5172	728478.1661	8796.1	-1.3963	549.756	-1.073	236.463	-0.54023	7087.7759	-1.5347	7031.5833	850533.125	3125.5743	-0.65045	5919.6089	-1.5388	6573430	-1.5484	373.667	93.8874	87.735	236.7337	228.017	28408.043	145.1977	-0.14984	195.9421	1122610
007	2018-11-07t0907	1541603387.94	adult	186.0631	97.9758	-14.0036	639.7291	50.3589	24585.0402	77504.7553	814411.4448	9200.79	-1.2633	637.41	-0.59037	241.0134	-0.45734	7255.9521	-1.4614	7079.9233	950529.75	3357.3547	-0.47852	6046.3057	-1.4756	8287610	-0.86859	372.438	92.5348	86.4597	239.1694	226.1221	31331.1973	144.3643	-0.28472	198.2449	1203140
007	2018-11-07t1316	1541618368.16	adult	190.2243	102.137	-9.8424	563.255	51.3315	21777.0117	68752.7325	719551.8007	9101.92	-1.2711	498.725	-1.324	236.4274	-0.72797	7317.3564	-1.429	7139.105	848813.375	2564.5371	-0.9262	6049.4673	-1.4665	5745810	-1.751	430.084	96.9292	91.0436	227.5184	213.6137	26392.1348	151.1467	-0.17562	198.1455	1116720
007	2018-11-07t1712	1541632505.03	adult	194.1512	106.0639	-5.9155	592.8305	50.4025	22917.8154	72297.1824	755781.6958	9448.51	-1.151	635.587	-0.57296	239.5097	-0.69776	7445.2827	-1.3693	7285.7334	908324.5	3655.1785	-0.2329	6283.465	-1.3543	7704590	-0.98346	336.913	95.9631	89.9349	226.613	218.6882	27646.7871	151.2502	-0.28657	199.9519	1163260
007	2018-11-07t2107	1541646601.7	adult	198.0669	109.9796	-1.9998	575.0383	52.4077	23324.8448	73645.9025	797956.5721	8834.96	-1.3121	578.455	-0.86952	233.9229	-0.99437	7036.7964	-1.5293	6866.7288	872562.75	3624.2289	-0.21946	6031.4946	-1.4624	7119050	-1.1529	303.996	96.6075	90.2895	226.3327	217.4782	28065.2539	151.649	-0.39237	199.9138	1188950
007	2018-11-08t0107	1541660999.98	dead	202.0664	113.9792	1.9998	563.9613	51.6343	22329.3276	70528.8992	742634.5858	9440	-1.1104	601.817	-0.729	236.9575	-0.96492	7519.3403	-1.3187	7393.5093	894801.5	3661.8835	-0.1635	6362.7243	-1.3016	7105650	-1.1117	421.617	98.628	91.8138	243.2588	233.8499	28947.8008	157.7011	-0.293	212.4458	1164500
010	2018-10-30t1412	1540926963.1	egg	-1.8396	-57.928	-149.8967	156.3447	27.2769	2870.7841	9138.448	48942.7713	0	5577.5073	0	0.58344	0	-0.020461					0	2237.2542	0	4151.511	0	124295.5718	0	0	0				0	-0.11277	0	0
010	2018-10-30t1753	1540940208.07	larva	1.8396	-54.2488	-146.2175	173.3948	28.6106	3342.6913	10625.7554	59847.8926	0	2.2257	0	0.25333	0	-0.11506					0	1776.6186	0	1.6924	0	104279.6293	0	0	0				0	-0.13375	0	0
010	2018-10-30t2153	1540954607	larva	5.8393	-50.2491	-142.2178	151.0121	27.9248	2820.0108	8991.5847	49067.3177	0	0.36465	0	-0.056223	0	-0.22401					0	0.41389	0	0.32333	0	1.0223	0	0	0				0	-0.15855	0	0
010	2018-10-31t0153	1540969006.7	larva	9.8392	-46.2492	-138.2179	153.4518	28.0003	2898.6696	9240.5956	50839.3706	0	-0.17458	0	-0.3303	0	-0.34006					0	-0.16938	0	-0.16721	0	0.034002	0	0	0				0	-0.18576	0	0
010	2018-10-31t0553	1540983406.47	larva	13.8391	-42.2492	-134.218	151.0821	28.5096	2862.7037	9136.4984	50707.2404	0	-0.52137	0	-0.57894	0	-0.46431					0	-0.39435	0	-0.49283	0	-0.38285	0	0	0				0	-0.21589	0	0
010	2018-10-31t0953	1540997805.83	larva	17.839	-38.2494	-130.2182	155.8741	32.9984	4071.6451	13085.5975	92803.4945	1627.91	-0.36908	188.672	0.23699	134.0587	0.54353	1426.728	-0.35829	1422.3135	31388.0176	553.1838	0.019946	1326.6028	-0.16999	415078	-0.41677	102.469	50.8117	50.5078	85.3708	83.7562	1878.1583	69.9118	0.07039	78.2314	111786
010	2018-10-31t1353	1541012206.6	larva	21.8392	-34.2492	-126.2179	462.5344	44.191	16454.0938	52051.4099	490172.6665	6232.36	0.43919	329.752	0.73525	120.3171	0.3297	5174.8584	0.39381	5127.469	455387.5312	1576.6531	0.74824	4240.9364	0.71289	2877750	0.64842	115.624	56.6603	56.449	87.9414	86.2051	7738.8467	75.1124	0.079422	83.6596	494475
010	2018-10-31t1753	1541026606.16	larva	25.839	-30.2493	-122.2181	458.6365	47.2669	16119.6662	50998.3462	475770.44	8523.04	0.6186	309.07	0.36694	109.8648	0.12666	7070.6606	0.62997	7137.0269	608076.8125	1398.5458	0.34571	5704.89	0.92908	2647190	0.18105	200.677	47.1716	46.8242	81.0916	78.5778	6973.8735	66.2244	0.016034	74.609	404024
010	2018-10-31t2153	1541041005.91	larva	29.839	-26.2494	-118.2181	487.3262	50.4515	19266.089	60923.8235	650866.0305	7364.07	0.086817	182.975	-0.50488	118.5486	0.090172	4298.7339	-0.36024	4092.2786	438470.8438	200.6332	-0.75454	2463.5081	-0.48777	1863050	-0.45252	112.015	54.9795	54.707	88.5484	86.899	9031.9414	74.0634	0.037656	82.8559	559801
010	2018-11-01t0153	1541055406.38	larva	33.8391	-22.2493	-114.218	711.1986	47.1627	26933.7357	84899.604	851997.8268	9068.55	0.15395	381.737	0.2401	126.8056	0.037911	6968.7524	0.086262	6679.3638	996531.625	1958.912	0.36645	5871.1368	0.39777	5447000	0.79931	129.181	58.383	58.1528	90.2485	88.715	12905.5332	77.2885	0.033054	85.254	833067
010	2018-11-01t0553	1541069805.8	larva	37.8389	-18.2494	-110.2182	611.0436	57.1853	28716.202	90725.2749	1133363.5294	7618.48	-0.37175	204.825	-0.84862	126.0986	-0.1102	5647.6582	-0.498	5691.4194	852796.375	179.3392	-1.0109	3631.7729	-0.56969	3092660	-0.47951	123.864	56.7633	56.4373	90.2592	89.0337	13629.1465	76.6815	0.0061108	85.2543	857068
010	2018-11-01t0953	1541084206.29	larva	41.8391	-14.2493	-106.218	776.2643	57.5411	32950.4702	103935.0711	1185101.6667	18002.5	1.1919	511.838	0.36105	141.1732	-0.071452	13310.7871	1.2035	13043.5708	2316077	2049.5677	0.026917	10707.496	1.3241	8893190	1.2697	123.191	55.6829	55.3376	89.4712	87.8289	15567.9814	75.5992	-0.026405	84.9543	967490
010	2018-11-01t1420	1541100237.64	larva	46.2922	-9.7961	-101.7649	762.8844	53.5467	30631.4828	96494.2933	1066122.3117	14791.5	0.35446	675.532	0.88598	143.7103	-0.19475	12088.5938	0.61547	11891.2148	1958352.25	3856.1675	0.93604	10724.4363	1.0349	10927400	1.4969	267.613	58.3854	58.1422	91.7767	88.9665	14867.8301	77.5004	-0.038214	85.8052	944442
010	2018-11-01t1808	1541113904.26	larva	50.0885	-5.9999	-97.9686	769.8873	57.3846	35471.9989	111960.6482	1353102.4945	25365.5	1.938	416.233	-0.5612	143.6736	-0.33625	15892.5137	1.3456	15048.0244	2971900	368.896	-1.3376	9895.4809	0.56684	7768160	0.098793	143.55	58.4058	58.2001	92.7579	90.9056	17345.7285	77.9536	-0.059084	86.7462	1090030
010	2018-11-01t2208	1541128304.58	larva	54.0886	-1.9998	-93.9685	935.3028	57.1595	42198.7932	132959.4453	1584548.8388	15943.2	0.13674	716.56	0.72953	142.3569	-0.53569	13383.752	0.48202	13282.0771	2984576.75	4320.4417	0.89006	11631.5931	0.88189	15921200	2.3213	283.693	56.1634	55.8821	91.1405	88.7771	20324.3242	75.9472	-0.12739	85.2093	1247890
010	2018-11-02t0208	1541142702.89	adult	58.0881	1.9998	-89.969	821.8847	65.0301	43874.0369	138439.3052	1962320.12	16626.8	0.075483	715.246	0.56763	153.6017	-0.50749	13836.624	0.43218	13718.9624	3182423.5	4222.2131	0.69108	11842.7346	0.76758	16428500	2.1181	235.702	54.5129	54.1149	89.932	87.1231	20684.3711	74.0749	-0.2363	83.895	1252110
010	2018-11-02t0608	1541157102.9	adult	62.0881	5.9998	-85.969	941.4074	62.1219	48543.07	152938.488	2109940.1558	17778.8	0.12358	649.569	0.064903	152.2965	-0.79647	14314.4873	0.41924	14221.7363	3650194.25	3839.7938	0.33158	11834.4314	0.60897	16528300	1.8301	213.777	51.1108	50.6288	89.2368	86.6864	22755.3789	72.1679	-0.45102	82.7258	1300510
010	2018-11-02t1008	1541171501.28	adult	66.0877	9.9993	-81.9694	803.6341	67.4143	42406.0405	133688.7708	1954260.2	14879.6	-0.53129	624.909	-0.22723	145.8338	-1.3513	12478.8389	-0.23901	12369.6104	2782781	3393.7808	-0.065118	10882.0527	0.15317	13881100	0.73339	236.529	53.9162	53.4514	93.0214	90.5515	20743.7656	74.8171	-0.7028	85.4391	1197640
010	2018-11-02t1408	1541185909.32	adult	70.0899	14.0016	-77.9672	906.7372	60.8639	44554.6553	140406.1149	1869907.52	18635.3	0.049599	781.665	0.55525	169.1128	-0.69222	15434.0879	0.52144	15261.8223	3611576.5	4711.7235	0.66355	13057.2864	0.78416	18276900	1.8541	336.244	52.2498	51.8505	91.8934	88.6959	21503.0586	73.3427	-1.2565	84.5224	1221700
010	2018-11-02t1808	1541200305.16	adult	74.0888	18.0004	-73.9683	940.4184	61.4103	48312.2131	152470.3766	2063488.9953	20670	0.36514	728.311	0.13261	165.7069	-0.98409	15174.624	0.37429	14758.0186	3854354.5	3969.2166	0.094713	12648.4807	0.55427	18451800	1.7135	153.537	56.7975	56.2901	94.3726	91.4941	23970.6445	77.0593	-0.79961	87.1488	1438960
010	2018-11-02t2208	1541214701.54	adult	78.0878	21.9994	-69.9693	952.3856	61.9219	48000.1243	151268.0898	2036361.0024	18170.8	-0.18754	719.706	-0.0094109	159.6371	-1.384	14723.9014	0.16941	14535.6631	3710423.25	4215.5647	0.1862	12227.779	0.32486	18118600	1.4474	193.506	56.0578	55.4902	94.5917	92.591	23837.0977	77.0642	-0.49879	87.8141	1411250
010	2018-11-03t0208	1541229101.06	adult	82.0876	25.9993	-65.9695	999.9459	65.1948	49166.7563	154855.5107	2102371.1521	19019.9	-0.059931	700.292	-0.21173	158.9368	-1.5411	14788.293	0.14482	14620.3535	3815379.5	4079.9416	0.032565	12273.7895	0.28573	18065400	1.3011	152.656	58.5942	58.1096	100.0168	97.3953	25804.3242	79.6929	-0.28877	91.27	1511560
010	2018-11-03t0608	1541243498.78	adult	86.087	29.9986	-61.9701	855.948	68.8026	48329.078	152503.6818	2331290.2744	17235.8	-0.47262	740.883	0.015939	165.0243	-1.3684	13781.6182	-0.25026	13600.8701	3486749.5	4385.4532	0.2125	11467.8241	-0.087907	18735400	1.4519	130.309	59.0646	58.5688	98.0842	96.4631	24815.3125	80.8615	-0.21829	91.435	1493630
010	2018-11-03t1008	1541257899.62	adult	90.0872	33.9989	-57.9699	1012.3517	63.5132	51366.0479	161906.816	2171524.9391	14209.6	-1.171	658.647	-0.61782	165.583	-1.4209	11504.7168	-1.124	11392.0723	3106273.5	4050.0199	-0.078949	9707.6297	-0.88493	17751900	1.039	135.032	59.5535	58.9868	99.4445	97.5398	26850.0273	81.3588	-0.18994	92.7526	1605090
010	2018-11-03t1408	1541272302.9	adult	94.0881	37.9998	-53.969	867.5324	63.9321	43328.1016	136504.8236	1882278.519	12815.3	-1.509	666.759	-0.59934	168.5477	-1.3249	10544.0605	-1.5182	10330.7173	2404045.75	4556.1906	0.28305	9469.5637	-1.0272	15148800	-0.0028827	128.9	59.5448	59.1734	97.2425	95.1531	22171.293	80.8533	-0.18756	91.0285	1352860
010	2018-11-03t1808	1541286700.14	adult	98.0874	41.999	-49.9697	888.6613	62.5554	45180.6304	142326.091	1965722.0451	15161.5	-0.96259	737.946	-0.094955	171.9642	-1.189	12283.8652	-0.85371	12054.96	2911276	4907.3526	0.54009	10544.1763	-0.55251	17463500	0.87586	136.478	59.9416	59.2022	101.2779	99.2917	24002.8633	81.6201	-0.17375	93.7671	1418520
010	2018-11-03t2208	1541301102.65	adult	102.0881	45.9997	-45.969	924.6585	59.5463	46566.0596	146778.6722	1944903.2167	24405.5	1.2645	789.712	0.27751	190.0311	-0.46499	16812.3184	0.96196	15812.1436	4119018	4863.1331	0.48419	13697.0276	0.93095	19295800	1.639	298.185	60.6269	59.3671	122.7033	117.9654	30062.3164	85.8482	-0.12976	108.9396	1481360
010	2018-11-04t0108	1541315558.76	adult	106.1037	50.0153	-41.9534	965.4843	61.6473	49442.384	155821.873	2113969.1843	19336.8	0.11045	745.985	-0.066254	183.116	-0.77775	14722.5381	0.18691	14465.1304	3827860	4636.7177	0.27866	12141.8488	0.23818	19345600	1.7029	242.292	62.7727	61.9706	109.3145	107.1231	28421.7812	85.5381	-0.14429	99.4308	1627890
010	2018-11-04t0508	1541329956.64	adult	110.1031	54.0147	-37.954	945.9568	59.7224	47718.949	150375.7497	2017595.1065	18544.2	-0.015098	768.119	0.094406	190.1535	-0.55246	14523.2549	0.17228	14326.9141	3645337	4891.942	0.47417	11965.0329	0.20198	19238300	1.7073	383.923	59.634	58.7672	108.9257	104.5829	27340.3594	83.4256	-0.17746	98.1985	1493590
010	2018-11-04t0908	1541344340.93	adult	114.0987	58.0103	-33.9584	908.425	59.5443	44828.729	141243.3244	1870473.2545	19483.7	0.29569	807.826	0.39029	187.0825	-0.71676	15197.7754	0.52044	14933.8315	3586675	5043.6602	0.58859	12502.0821	0.52314	19008200	1.6609	266.324	59.6409	58.8292	106.9323	103.2887	25236.0156	82.8334	-0.19687	97.6152	1403350
010	2018-11-04t1308	1541358752.34	adult	118.1019	62.0135	-29.9552	919.5303	60.6732	45339.8475	142795.8406	1913437.842	16070.2	-0.46142	729.159	-0.18929	185.2965	-0.83813	13121.4043	-0.22687	13024.6392	3122894.25	4612.3121	0.22025	10988.6209	-0.13702	17350300	1.0188	174.932	63.9962	63.2961	113.4267	111.045	26995.5547	87.3529	-0.17142	103.6278	1522790
010	2018-11-04t1708	1541373104.56	adult	122.0886	66.0002	-25.9685	815.838	57.6826	41154.3823	129979.1739	1695471.2205	18006.2	0.1144	808.997	0.39303	194.1199	-0.58775	14156.1641	0.28891	13828.0815	3057731.5	5223.3452	0.71354	12012.3512	0.43534	17467000	1.1379	165.011	67.8271	66.9462	117.1994	114.1151	25315.0664	91.2751	-0.15451	107.3908	1464460
010	2018-11-04t2108	1541387505.83	adult	126.089	70.0006	-21.9682	658.6081	71.7953	36167.7629	114593.418	1669118.3644	14532.4	-0.65875	863.026	0.76018	196.1274	-0.59065	12363.9766	-0.3296	12405.9834	2349155.5	5368.1419	0.8149	10831.1345	-0.047115	16353500	0.76605	167.925	69.0243	67.6528	122.7127	119.1401	23315.4102	95.3554	-0.13852	111.948	1307940
010	2018-11-05t0108	1541401906.05	adult	130.089	74.0006	-17.9681	531.0483	71.0405	28460.1648	90388.6099	1294106.0782	13012.4	-0.94633	914.338	1.0813	206.4763	-0.30574	10935.9365	-0.78804	10738.3501	1640390.5	5365.0773	0.79451	9707.4098	-0.48707	13643700	-0.20423	151.514	68.3895	67.3647	118.1192	115.4416	17717.875	94.5093	-0.17208	108.983	1020510
010	2018-11-05t0508	1541416302.55	adult	134.088	77.9997	-13.9691	462.1673	94.3221	30294.8536	97136.33	1739302.7153	15557.5	-0.20397	931.013	1.1558	213.443	-0.14875	12911.2715	0.10619	12714.8975	2052892.125	5619.2105	0.96793	11503.0711	0.42523	14724000	0.33641	177.365	70.685	69.25	121.9639	119.4875	19392.2598	98.8456	-0.15952	113.6139	1117880
010	2018-11-05t0908	1541430704.77	adult	138.0887	82.0003	-9.9684	440.2494	95.2202	29505.9155	94718.5723	1740578.8468	15690	-0.077398	919.426	1.0459	217.892	-0.086563	13065.4287	0.26048	12819.6323	2012076	5585.3701	0.91321	11538.5381	0.50331	14160100	0.24288	197.369	72.3084	70.4944	133.8323	129.7587	20610.1719	102.5727	-0.15616	122.7987	1113620
010	2018-11-05t1307	1541444995.82	adult	142.0584	85.97	-5.9987	380.2608	102.2251	28068.3583	91758.6615	1807109.7203	15543	-0.038947	852.805	0.60722	229.7046	0.23312	12497.7021	0.12218	12067.5791	1837162.25	5391.5644	0.73894	10517.9829	0.097556	12466300	-0.25978	200.782	72.3242	70.7982	130.079	125.1533	19121.6133	101.0449	-0.22054	118.5347	1057240
010	2018-11-05t1707	1541459395.83	adult	146.0584	89.97	-1.9987	386.5901	100.6445	27330.8527	89345.1494	1677173.2143	12598.5	-0.73714	519.806	-1.3454	219.1319	-0.25756	10009.6279	-0.74741	9862.1523	1431376.75	1614.472	-1.868	7986.5277	-0.95001	7413470	-1.9832	195.215	73.1792	71.7599	129.726	126.2042	18550.8125	101.8584	-0.27196	119.471	1043680
010	2018-11-05t2106	1541473786.51	dead	150.0558	93.9674	1.9987	405.6435	100.1822	29802.4138	96834.7676	1876379.2414	16278	0.28577	577.924	-0.99261	228.4617	-0.026608	11786.0781	-0.032621	11477.0879	1838628.25	2239.368	-1.4031	9748.2566	-0.14992	8975160	-1.2848	195.243	75.3055	73.7205	126.0045	123.6154	19656.7012	103.5771	-0.33094	118.376	1169490
011	2018-10-30t1412	1540926971.33	egg	-1.8396	-81.9273	-237.9038	138.673	29.4945	2631.4937	8432.1337	47508.0394	0	5577.5066	0	0.58344	0	-0.020461					0	2237.2539	0	4151.5105	0	124295.5582	0	0	0				0	-0.11277	0	0
011	2018-10-30t1753	1540940216.28	larva	1.8396	-78.2481	-234.2247	164.621	27.293	3055.4759	9714.7159	52438.6816	0	2.2257	0	0.25333	0	-0.11506					0	1776.619	0	1.6924	0	104279.6461	0	0	0				0	-0.13375	0	0
011	2018-10-30t2153	1540954615.19	larva	5.8393	-74.2484	-230.225	151.0126	27.0999	2719.2347	8664.653	45739.8624	0	0.36465	0	-0.056223	0	-0.22401					0	0.4139	0	0.32333	0	1.0223	0	0	0				0	-0.15855	0	0
011	2018-10-31t0153	1540969014.95	larva	9.8392	-70.2485	-226.2251	153.894	27.704	2868.4402	9141.3188	49701.5925	0	-0.17459	0	-0.3303	0	-0.34006					0	-0.16938	0	-0.16722	0	0.034001	0	0	0				0	-0.18576	0	0
011	2018-10-31t0553	1540983414.61	larva	13.8391	-66.2486	-222.2251	151.0126	27.077	2719.9252	8670.2577	45752.5254	0	-0.52137	0	-0.57894	0	-0.46431					0	-0.39435	0	-0.49283	0	-0.38285	0	0	0				0	-0.21589	0	0
011	2018-10-31t0953	1540997814.01	larva	17.8389	-62.2488	-218.2253	151.0126	27.0711	2720.2539	8673.2266	45759.8689	0	-0.7895	0	-0.80859	0	-0.59837					0	-0.55499	0	-0.74867	0	-0.67271	0	0	0				0	-0.24968	0	0
011	2018-10-31t1353	1541012214.81	larva	21.8392	-58.2485	-214.2251	298.7168	34.7422	7333.9858	23196.079	160271.4838	4451.45	0.023908	194.324	0.012933	122.5819	0.34992	3513.4368	-0.055795	3449.0657	140537.4688	305.4869	-0.40883	2681.7766	0.095769	771661	-0.48883	104.997	49.9831	49.6729	83.992	82.0181	3359.6797	69.6014	0.05244	77.7596	198483
011	2018-10-31t1753	1541026614.28	larva	25.839	-54.2487	-210.2252	513.8939	47.0015	18634.0362	58863.7394	579255.8045	7206.73	0.33618	390.126	0.78478	107.2864	0.1024	5488.2935	0.20904	5130.5864	543341.0625	2214.8726	1.0156	4668.6978	0.55013	3850940	0.76579	99.1117	50.4463	50.2339	83.3753	81.7676	8254.1543	69.8813	0.035353	78.5896	497955
011	2018-10-31t2153	1541041014.09	larva	29.839	-50.2487	-206.2253	480.2281	40.4412	14750.8742	46551.319	386511.7985	7834.14	0.18076	295.041	0.054403	102.2341	-0.072259	6292.8882	0.16236	6253.6558	497138.1562	1446.5801	0.18407	5016.278	0.38491	2321970	-0.24843	103.242	55.4028	55.2559	87.4531	86.0808	6908.7969	74.7061	0.041365	83.5895	436020
011	2018-11-01t0153	1541055414.54	larva	33.8391	-46.2486	-202.2252	477.0664	42.596	15648.6448	49385.2523	437105.7292	10524.7	0.42669	662.307	1.5927	147.8835	0.26069	8359.2295	0.44588	8169.9966	702175.25	3916.1191	1.7338	6624.3669	0.63981	5523640	0.83082	121.799	53.3388	53.0528	88.7708	86.7649	7456.7466	73.0375	0.0057237	82.2889	444846
011	2018-11-01t0553	1541069813.97	larva	37.8389	-42.2488	-198.2253	607.5234	47.0402	22122.5804	69885.4358	677699.0071	11908.7	0.39634	513.574	0.61452	148.8623	0.14852	8831.3984	0.31608	8301.5552	1042105.0625	2892.2114	0.77569	7314.0106	0.56924	6022680	0.63406	108.138	58.2076	58.0071	92.0444	90.7126	10861.2412	78.1717	0.016947	87.3483	682600
011	2018-11-01t0953	1541084214.42	larva	41.8391	-38.2486	-194.2252	638.7956	42.9527	22852.5124	72134.6079	666913.8622	14100.7	0.51354	287.083	-0.70063	126.8722	-0.24884	10763.3955	0.55769	10554.7114	1313134.25	208.3481	-1.1357	8020.2421	0.51107	3482030	-0.65392	344.349	52.9865	52.51	89.7523	85.8583	10949.7822	73.3166	-0.045597	82.2091	642674
011	2018-11-01t1420	1541100245.74	larva	46.2922	-33.7955	-189.7721	761.5392	51.9418	32738.7836	103235.3552	1174842.3106	12062.6	-0.11069	523.865	0.16278	155.2158	-0.033639	10113.2559	0.11689	9966.2139	1749593.25	2906.6429	0.35506	8781.7822	0.45407	9039820	0.86454	114.541	61.011	60.795	94.06	92.4222	16272.3867	80.2567	-0.0098313	89.297	1052810
011	2018-11-01t1808	1541113912.36	larva	50.0885	-29.9992	-185.9758	698.9669	49.4941	27689.8015	87337.4226	922955.2201	14272.7	0.055399	388.123	-0.69805	150.0613	-0.23468	10915.0986	0.08788	10755.1465	1604519.5	735.9627	-1.1159	7752.1719	-0.07578	5679790	-0.57522	189.832	55.5573	55.2739	90.5022	88.4938	13303.8301	75.9751	-0.084136	85.4955	813026
011	2018-11-01t2208	1541128312.68	larva	54.0886	-25.9991	-181.9757	802.4652	49.2769	32228.8702	101584.4363	1083563.777	18806.4	0.62487	607.091	0.1796	156.5982	-0.26853	12660.3711	0.29738	12074.2256	2164923.5	3768.8313	0.55847	10225.5434	0.45467	10335100	0.56869	110.496	60.8367	60.5364	95.2398	94.5084	16286.0078	80.9376	-0.04472	90.077	1035680
011	2018-11-02t0208	1541142710.97	larva	58.0881	-21.9996	-177.9762	913.4225	54.1964	40425.884	127364.3862	1492932.6604	13087.7	-0.53625	507.652	-0.51699	136.9861	-0.88876	10471.7559	-0.45313	10382.7939	2230484	2813.8143	-0.15949	8864.9505	-0.15946	10796700	0.37988	117.341	56.9597	56.6409	91.6758	90.8169	19526.9531	77.0539	-0.16779	86.5705	1211420
011	2018-11-02t0608	1541157110.98	larva	62.0881	-17.9996	-173.9762	839.3362	59.1077	39886.7511	125800.9706	1591701.5191	11427.6	-0.99828	360.573	-1.5123	146.9954	-0.9504	8538.1758	-1.1609	8508.127	1793017	1299.3198	-1.2225	6150.2329	-1.2216	7559780	-0.92385	113.792	57.4575	57.1622	91.9504	90.5434	19309.5742	77.1877	-0.27402	86.5832	1204650
011	2018-11-02t1008	1541171509.43	larva	66.0877	-14	-169.9766	1079.204	58.2111	48358.3714	152268.849	1839226.6338	14210.9	-0.65281	497.24	-0.9544	152.47	-1.1116	10860.4668	-0.70265	10634.9043	2769419	2456.9297	-0.64974	8849.9113	-0.52881	12660200	0.35651	119.589	58.5367	58.1533	93.0966	91.6896	23739.6465	78.5937	-0.4557	87.8274	1490400
011	2018-11-02t1408	1541185917.52	larva	70.0899	-9.9978	-165.9743	986.8598	60.763	49925.136	157265.5815	2119181.287	12313.9	-1.1382	504.613	-1.0868	159.5155	-1.0763	9223.2324	-1.3547	8974.123	2416487	2766.7042	-0.58244	7839.515	-1.0491	13213300	0.26837	292.654	58.3065	58.0346	93.3026	91.0271	24445.2695	78.498	-0.75335	87.7238	1526760
011	2018-11-02t1808	1541200313.25	larva	74.0887	-5.999	-161.9755	1083.0324	65.5081	59150.7015	186422.0002	2660180.851	15810.8	-0.58221	458.396	-1.5347	147.365	-1.7538	10793.752	-1.0196	10464.8252	3346063	1873.5104	-1.2919	8458.4957	-0.99032	14197000	0.35059	219.58	57.2008	56.8718	91.6176	89.4762	28401.4609	76.8948	-0.81298	85.7804	1771570
011	2018-11-02t2208	1541214709.79	larva	78.0878	-1.9999	-157.9765	1143.1504	64.2554	56539.3936	177931.8707	2445867.1238	13255.9	-1.1828	480.33	-1.5539	174.4624	-0.73963	9438.7256	-1.5969	9178.7246	2803301.5	2336.4528	-1.1043	7431.7499	-1.5276	14249900	0.17105	242.377	57.7119	57.4052	93.8227	91.9671	27865.3418	78.9141	-0.4123	88.0107	1712140
011	2018-11-03t0208	1541229109.27	adult	82.0876	1.9999	-153.9766	1060.3292	66.6262	58768.6331	185140.031	2767220.1881	16336.6	-0.62418	481.341	-1.6905	162.2825	-1.3918	10908.7549	-1.2122	10432.2969	3359896.5	1970.7867	-1.4766	8382.4734	-1.2857	14801200	0.18545	189.891	57.5553	57.0435	95.1911	92.6582	29318.8574	78.6505	-0.32213	88.7631	1769830
011	2018-11-03t0608	1541243506.96	adult	86.087	5.9993	-149.9773	1040.1938	65.4348	53360.0227	168041.0848	2352679.2917	13756	-1.2295	497.571	-1.695	168.1189	-1.2279	10673.3311	-1.3787	10449.9077	2988532.75	2207.86	-1.4065	8483.3989	-1.3417	13918100	-0.26151	228.867	61.492	61.1518	98.4185	96.7052	27557.1699	82.9559	-0.16783	92.7454	1720050
011	2018-11-03t1008	1541257907.74	adult	90.0872	9.9995	-145.9771	1008.4471	67.3583	54961.3452	173208.9202	2509318.6511	16825.4	-0.58465	501.129	-1.7612	164.2857	-1.4802	11308.3945	-1.1973	11047.2573	3256817.5	1973.7384	-1.6748	8689.8509	-1.328	14417000	-0.19812	292.413	60.9534	60.3173	100.4755	97.8288	28936.9395	83.0722	-0.15749	93.5076	1753570
011	2018-11-03t1408	1541272311.09	adult	94.0881	14.0004	-141.9761	969.1231	67.4678	52320.3883	164829.7079	2398435.6739	13447.2	-1.3638	498.231	-1.8486	175.9444	-0.99507	9866.5215	-1.7774	9639.8691	2713293.5	2400.4393	-1.4177	7757.641	-1.7944	13652500	-0.58106	181.381	63.9523	63.4529	104.1561	101.6236	28538.7773	85.9771	-0.10976	97.4366	1752420
011	2018-11-03t1808	1541286708.33	adult	98.0874	17.9997	-137.9769	1090.8777	70.9107	61140.054	192707.9062	2905821.6675	11387.6	-1.8472	436.465	-2.3576	158.7761	-1.7512	8502.9033	-2.3303	8289.6641	2720929	2001.8223	-1.7974	6616.6394	-2.3544	13952000	-0.53127	124.022	60.9371	60.4738	99.4802	97.811	31833.666	82.4127	-0.16367	93.1963	1947920
011	2018-11-03t2208	1541301110.91	adult	102.0881	22.0004	-133.9762	1054.7449	66.9233	54325.5554	171027.6116	2432541.8497	14250.9	-1.1558	531.814	-1.6714	175.1152	-1.0694	10882.9824	-1.3857	10722.6533	3101650	2580.9656	-1.3792	8523.8113	-1.4904	15148200	-0.073659	257.309	59.0012	58.2493	103.1429	99.9529	29395.7344	81.8429	-0.17457	95.2697	1680590
011	2018-11-04t0108	1541315567.3	adult	106.1037	26.016	-129.9605	999.1277	73.1233	57128.2631	180236.9449	2725396.5773	12882.3	-1.4496	470.806	-2.1511	161.582	-1.6115	9328.6523	-1.9643	9074.3223	2789267	2379.2542	-1.5857	7243.1304	-2.0929	14071900	-0.52252	245.479	62.6397	61.9554	104.751	102.0693	31320.5586	85.5456	-0.14421	97.3677	1872240
011	2018-11-04t0508	1541329965.02	adult	110.1031	30.0154	-125.9611	1016.3519	67.5382	52365.2921	164938.55	2329110.1138	13022.5	-1.3653	501.984	-1.9161	179.6166	-0.9465	9723.9082	-1.7478	9615.6475	2674074.75	2610.2805	-1.4246	7738.4253	-1.8325	13781500	-0.61976	170.768	66.2938	65.3793	115.4214	113.2137	31740.875	90.997	-0.10402	106.4907	1820030
011	2018-11-04t0908	1541344349.26	adult	114.0987	34.011	-121.9655	1015.7086	67.9039	57089.6823	179976.1791	2684042.8547	14605.9	-0.90741	528.467	-1.6984	180.3236	-0.9636	11008.0898	-1.1626	10892.1572	3291419	2464.4039	-1.5613	8871.5253	-1.233	15783200	0.28847	237.039	60.5547	59.7013	108.2062	105.7463	32353.668	85.1738	-0.17489	99.5478	1808530
011	2018-11-04t1308	1541358761.12	adult	118.102	38.0143	-117.9622	1235.7199	69.5485	63755.0846	200962.8502	2859301.8082	15634.9	-0.56952	475.719	-2.0487	162.6957	-1.6515	11092.3184	-1.0454	10817.4297	3715926.5	1853.3398	-2.0665	8533.2056	-1.3242	15904200	0.41071	271.257	59.8547	58.9306	107.6643	104.2071	36067.5352	84.1613	-0.20098	98.1971	2001060
011	2018-11-04t1708	1541373112.79	adult	122.0886	42.0009	-113.9757	1049.7104	68.0268	55770.802	175658.6946	2558421.6374	15036.8	-0.62778	536.587	-1.551	181.7411	-1.0294	10870.751	-1.0384	10547.8848	3185130	2804.1673	-1.2655	8374.6835	-1.3136	15678000	0.39985	178.899	64.3793	63.0699	122.9025	120.2611	36010.4258	92.7052	-0.14125	111.4637	1881030
011	2018-11-04t2108	1541387514.01	adult	126.0889	46.0012	-109.9753	955.2646	70.5761	51369.0087	161932.0653	2385914.0079	14896.4	-0.56719	579.712	-1.1925	184.4877	-1.0035	11648.6367	-0.61794	11468.1973	3145132	3131.0328	-0.97877	9558.1801	-0.6519	15607000	0.46522	226.336	62.9092	61.5434	124.5139	120.5482	33618.75	90.3299	-0.18579	111.9439	1693640
011	2018-11-05t0108	1541401914.24	adult	130.089	50.0013	-105.9752	909.7968	71.4761	50784.5369	160081.2391	2451807.7343	14490.9	-0.57187	575.523	-1.1686	190.3346	-0.87538	11078.5596	-0.7311	10799.5674	2946896.75	2933.8945	-1.1067	9131.3655	-0.75621	15290500	0.44306	252.037	69.0635	67.9963	121.2341	117.7669	32248.2637	94.7149	-0.17009	110.9841	1834880
011	2018-11-05t0508	1541416310.74	adult	134.088	54.0003	-101.9762	1023.0233	66.4162	55110.0246	173577.4606	2541730.3994	15877.8	-0.12221	566.027	-1.1811	193.6085	-0.84774	11881.0156	-0.29805	11670.7705	3433613.5	2689.6798	-1.2577	9607.6051	-0.44324	16332100	0.95315	174.829	67.4798	66.3368	120.701	117.0798	34882.6016	94.6756	-0.20164	110.5321	1947060
011	2018-11-05t0908	1541430712.98	adult	138.0887	58.001	-97.9756	1042.5042	67.3772	56482.202	177921.6569	2617369.2211	12586	-0.87549	511.84	-1.4715	178.3486	-1.486	9992.6963	-0.92962	9964.1938	2957838	2701.4741	-1.2067	8127.4921	-1.0257	15141800	0.61091	306.347	68.1829	67.2868	118.8755	115.8428	35187.1602	93.7603	-0.25171	108.7938	2017060
011	2018-11-05t1307	1541445004.4	adult	142.0585	61.9708	-94.0058	989.5223	70.7966	55168.5488	173810.9419	2639062.8629	11530.9	-1.0756	489.512	-1.5578	175.4446	-1.7147	8357.3291	-1.4599	8041.4673	2415268	2686.7176	-1.1734	6792.8313	-1.5333	14130700	0.35395	246.181	68.6489	67.4319	126.6489	122.7845	36601.5469	94.8224	-0.29469	114.1398	1981690
011	2018-11-05t1707	1541459404.27	adult	146.0585	65.9708	-90.0058	969.422	67.5586	50964.7896	160492.4924	2344573.9515	11299.1	-1.0743	501.904	-1.4488	181.4584	-1.6302	9079.9873	-1.0974	9081.1777	2433436.5	2822.9062	-1.0445	7574.2071	-1.1269	13405400	0.20527	169.062	71.9862	70.6656	134.8918	132.2731	36151.0078	99.9254	-0.29763	122.6021	1922680
011	2018-11-05t2106	1541473794.97	adult	150.0559	69.9682	-86.0084	967.1916	69.4417	51549.4391	162366.8896	2400587.6861	11695.4	-0.90891	538.654	-1.2133	198.9845	-1.1192	9343.3711	-0.94107	9260.2627	2532053.5	2793.2538	-1.0374	7863.3191	-0.9449	14546900	0.73228	263.478	72.8252	71.388	132.9809	129.801	36037.8203	101.6652	-0.36038	120.9717	1966720
011	2018-11-06t0106	1541488199.69	adult	154.0572	73.9695	-82.0071	993.0401	69.4887	52128.426	164324.0493	2337178.5501	12741.6	-0.59122	555.375	-1.1137	209.2419	-0.85973	9817.1875	-0.72024	9629.4575	2689909.25	2898.4244	-0.95033	8053.2745	-0.83187	15175600	1.0606	201.631	73.9094	72.0513	145.7632	140.5077	39939.1289	106.2707	-0.37933	129.266	2019570
011	2018-11-06t0506	1541502596.04	adult	158.0562	77.9685	-78.0081	1009.074	67.7485	51424.8311	161921.8209	2295715.8265	14250.4	-0.13845	557.257	-1.0915	204.8928	-1.1507	10413.916	-0.45683	9970.7847	2811757.25	2696.7157	-1.0575	8697.8899	-0.5214	15029200	1.1049	215.776	75.3029	73.0816	149.3235	144.578	40317.3438	109.9337	-0.44213	133.8747	2030920
011	2018-11-06t0906	1541516996.51	adult	162.0563	81.9686	-74.008	824.4937	65.3996	42884.3155	135180.6722	1932315.7609	13887.9	-0.18995	533.677	-1.2121	206.2538	-1.2078	10778.2627	-0.29427	10484.374	2425109	1903.3982	-1.5326	9322.9802	-0.2311	11999200	0.096797	220.161	78.7144	76.1885	153.1698	150.5163	34463.1953	116.1245	-0.41726	139.9845	1769810
011	2018-11-06t1307	1541531403.98	adult	166.0584	85.9707	-70.0059	884.9896	67.1302	44819.2283	141180.9407	2007088.3558	11653.4	-0.73945	564.175	-1.0369	213.0031	-1.0589	9196.502	-0.84106	9009.1387	2170374.5	3033.0952	-0.80579	7681.8461	-0.87395	13259800	0.63293	288.833	78.89	75.3687	165.4813	160.3204	39053.5781	119.9376	-0.45045	147.4403	1854150
011	2018-11-06t1707	1541545803.6	adult	170.0583	89.9706	-66.006	969.3133	66.6238	49455.952	155934.672	2155818.5158	10678	-0.96304	519.841	-1.2647	208.8185	-1.3214	8478.1934	-1.0718	8350.9424	2204330.25	2580.877	-1.0629	7107.992	-1.0848	13485700	0.78756	255.289	79.1375	76.0159	164.2996	160.184	42717.8984	119.1482	-0.58099	148.7715	2052980
011	2018-11-06t2107	1541560206.29	adult	174.059	93.9713	-62.0052	793.8909	70.1799	42173.2966	133196.7427	1889679.9584	13384	-0.19805	579.124	-0.93737	212.1726	-1.2911	9928.1602	-0.50571	9591.2939	2204051.5	3250.2651	-0.62757	8487.7421	-0.48578	12802700	0.60891	198.565	81.0345	77.2465	167.4762	163.8358	37179.7266	125.2465	-0.5275	153.8397	1791430
011	2018-11-07t0107	1541574607.53	adult	178.0594	97.9717	-58.0049	907.713	63.3766	43771.8827	137848.4521	1861283.3645	13583.7	-0.1045	551.269	-1.0762	215.4265	-1.2613	9750.4629	-0.54382	9258.5718	2242606.5	2754.3838	-0.90615	8097.082	-0.62556	12665900	0.62338	268.872	81.8586	77.2812	171.9443	167.7349	39547.1836	128.348	-0.55385	157.0335	1880780
011	2018-11-07t0507	1541589005.07	adult	182.0587	101.971	-54.0056	851.0902	63.7646	42568.9559	134150.1955	1833410.7036	12235.3	-0.44003	565.312	-0.98965	215.9693	-1.3326	9750.4863	-0.51719	9663.0986	2184109	2965.4508	-0.74825	8642.4003	-0.36809	12631300	0.67029	256.243	82.5283	78.2821	171.2884	164.5893	38368.5938	129.1199	-0.65295	154.6893	1844010
011	2018-11-07t0907	1541603404.93	adult	186.0586	105.9709	-50.0056	867.2153	64.099	42953.3457	135362.6736	1838442.0647	11029.6	-0.74686	551.548	-1.0517	218.8443	-1.3107	9196.1406	-0.70623	9124.1948	2078327.75	2744.7994	-0.85135	8199.3006	-0.5355	12431300	0.65222	238.211	83.4853	79.0684	173.0397	170.4505	39106.9688	130.0308	-0.75398	157.6142	1881680
011	2018-11-07t1316	1541618385.43	adult	190.2199	110.1322	-45.8444	867.7811	63.6057	42619.7307	134287.5062	1813514.2301	10597.7	-0.84154	547.023	-1.0637	221.5286	-1.2979	8814.21	-0.83422	8783.377	1974383	2808.4614	-0.77827	7698.9048	-0.73382	12241300	0.63675	258.102	85.32	80.9527	178.2629	172.8966	39930.8828	132.9612	-0.79659	161.4394	1909290
011	2018-11-07t1712	1541632522.19	adult	194.1468	114.0591	-41.9175	901.2077	61.9529	43895.8168	138292.8382	1864323.2782	11591.1	-0.52555	542.178	-1.0782	220.405	-1.4238	9082.8438	-0.70532	8901.4141	2098137	2513.5658	-0.92362	7900.2573	-0.6237	12495000	0.77956	299.632	84.5874	79.3885	182.797	174.2749	42226.1094	134.3808	-0.88312	163.4255	1949400
011	2018-11-07t2107	1541646619.14	adult	198.0626	117.9749	-38.0017	865.1321	63.7067	42321.2727	133446.6472	1769622.5122	10939.8	-0.68744	542.554	-1.0645	223.207	-1.3989	8904.5195	-0.75593	8832.458	1985707.75	2638.9326	-0.81432	7776.0469	-0.65971	12059400	0.66734	287.793	86.077	81.2148	182.9082	175.37	40788.5391	135.4585	-0.98271	165.1625	1913230
011	2018-11-08t0107	1541661017.24	adult	202.0621	121.9744	-34.0022	860.6594	63.6879	41932.1771	132122.5384	1805616.7605	11755.7	-0.41139	540.137	-1.0656	221.8343	-1.532	8714.2578	-0.8129	8501.0908	1925851	2719.4865	-0.73153	7352.424	-0.83726	11889500	0.65295	259.817	87.0341	81.1226	190.5431	182.8785	42110.0156	139.0565	-0.99168	170.0293	1915800
011	2018-11-08t0507	1541675416.65	adult	206.0619	125.9742	-30.0024	863.0511	62.2646	41652.1889	131226.4807	1766838.5914	10996.2	-0.60965	531.077	-1.1031	222.4072	-1.5904	8284.9492	-0.97572	8089.2485	1814403.875	2701.7945	-0.70794	7119.6384	-0.93106	11607700	0.59636	246.268	87.8661	81.8867	193.3452	188.0638	42342.6016	141.3981	-1.0445	173.5224	1920490
011	2018-11-08t0907	1541689814.76	adult	210.0614	129.9737	-26.0029	857.2267	63.036	41953.6094	132192.526	1801439.379	10942.4	-0.59447	523.206	-1.1342	223.3868	-1.6328	8127.1309	-1.026	7884.3442	1796095.875	2593.7049	-0.73857	6886.8512	-1.0297	11522600	0.61153	241.458	88.6172	82.7492	189.0998	185.0871	41791.0547	142.7317	-1.1347	173.1408	1951620
011	2018-11-08t1307	1541704221.58	adult	214.0633	133.9756	-22.001	856.2568	64.0682	40580.6773	127846.1457	1716193.3652	11614.8	-0.34741	525.835	-1.1072	224.8436	-1.6568	8434.2734	-0.8677	8133.8108	1804934.5	2490.7695	-0.7658	7238.0246	-0.8408	11209800	0.54149	264.246	89.0839	82.408	200.0993	195.1506	42821.2422	144.656	-1.2008	178.8257	1899090
011	2018-11-08t1707	1541718625.26	adult	218.0643	137.9766	-18	857.7793	62.6386	40975.6534	129133.2841	1731525.4264	11148.9	-0.46092	520.986	-1.1214	229.9737	-1.5457	8257.6855	-0.9278	8028.0615	1783660.125	2338.9912	-0.82206	7064.6303	-0.91341	11211600	0.58692	410.883	89.7676	83.5609	192.2102	185.6739	41517.3984	144.716	-1.3414	173.848	1931800
011	2018-11-08t2107	1541733024.49	adult	222.0641	141.9764	-14.0002	795.9479	63.165	39156.1034	123448.4749	1693471.8201	11952.5	-0.15767	518.532	-1.122	227.1993	-1.7231	8791.3838	-0.64926	8360.3027	1811025	1958.2502	-1.0159	7601.4209	-0.6141	10654300	0.42347	274.669	91.246	84.5627	201.5912	195.1116	41527.7773	148.0071	-1.35	180.6826	1874830
011	2018-11-09t0107	1541747423.78	adult	226.0639	145.9762	-10.0004	828.1127	62.2848	39833.6014	125543.3791	1664363.9026	11188.7	-0.37378	510.573	-1.1535	229.6461	-1.7091	8439.6953	-0.79557	8171.4753	1772336	2030.4849	-0.93613	7135.2553	-0.84673	10679600	0.47515	287.795	92.7501	85.9301	201.6289	194.9348	42342.0703	150.1203	-1.4056	182.5277	1940050
011	2018-11-09t0507	1541761822.98	adult	230.0637	149.976	-6.0006	824.4009	61.1093	39265.3768	123728.6715	1642867.352	10883.3	-0.44102	511.109	-1.1364	229.7108	-1.7805	8203.5557	-0.89405	7894.8398	1698136	2170.4701	-0.81433	6914.0003	-0.95781	10545700	0.46629	285.143	93.9953	87.1628	196.9834	191.889	40775.5547	152.0265	-1.4695	181.1633	1939410
011	2018-11-09t0907	1541776221.1	adult	234.0631	153.9754	-2.0011	783.5553	62.2079	37842.2036	119285.3905	1600825.937	10962.2	-0.37471	503.033	-1.1683	231.285	-1.7964	8206.9922	-0.87282	7924.791	1633191.5	1991.9659	-0.88412	6876.2492	-0.97089	9997270	0.30147	256.695	96.526	89.2893	199.218	195.3638	39644.3906	156.1426	-1.4388	183.3894	1918360
011	2018-11-09t1307	1541790629.17	dead	238.0654	157.9777	2.0011	780.2519	60.8885	36206.7752	114105.6908	1484543.8786	12168.6	0.11071	505.073	-1.1415	234.5707	-1.7507	8915.7871	-0.45163	8605.7217	1702915.25	1492.5562	-1.1479	7294.2797	-0.70575	9615580	0.19739	250.88	100.197	92.5461	202.0889	198.4427	38598.9844	161.5907	-1.3485	188.0551	1907540
012	2018-10-30t1412	1540926979.5	egg	-1.8396	-69.9284	-213.902	133.2642	29.1331	2478.5781	7952.8454	43979.0926	0	5577.5081	0	0.58344	0	-0.020461					0	2237.2545	0	4151.5116	0	124295.5855	0	0	0				0	-0.11277	0	0
012	2018-10-30t1753	1540940224.49	larva	1.8396	-66.2492	-210.2228	156.3522	27.587	2903.7611	9245.683	50076.8289	0	2.2257	0	0.25333	0	-0.11506					0	1776.6182	0	1.6924	0	104279.6124	0	0	0				0	-0.13375	0	0
012	2018-10-30t2153	1540954623.35	larva	5.8393	-62.2495	-206.2231	127.6893	37.8917	2731.1862	8983.1774	57150.4493	0	0.36466	0	-0.056222	0	-0.22401					0	0.4139	0	0.32333	0	1.0223	0	0	0				0	-0.15855	0	0
012	2018-10-31t0153	1540969023.09	larva	9.8392	-58.2496	-202.2232	176.0822	26.4548	3178.6473	10091.3663	53058.5622	0	-0.17458	0	-0.3303	0	-0.34006					0	-0.16938	0	-0.16721	0	0.034003	0	0	0				0	-0.18576	0	0
012	2018-10-31t0553	1540983422.74	larva	13.8391	-54.2497	-198.2233	176.6918	26.0917	3168.1155	10057.5672	52424.5711	0	-0.52137	0	-0.57894	0	-0.46431					0	-0.39435	0	-0.49283	0	-0.38284	0	0	0				0	-0.21589	0	0
012	2018-10-31t0953	1540997822.15	larva	17.8389	-50.2499	-194.2235	176.6915	26.1471	3183.7488	10109.8887	52934.3184	0	-0.7895	0	-0.80859	0	-0.59837					0	-0.55499	0	-0.74867	0	-0.67271	0	0	0				0	-0.24968	0	0
012	2018-10-31t1353	1541012222.98	larva	21.8392	-46.2496	-190.2232	173.9029	25.8636	3092.2032	9822.2338	50770.6389	0	-1.0141	0	-1.0235	0	-0.7447					0	-0.68689	0	-0.96569	0	-0.90551	0	0	0				0	-0.28834	0	0
012	2018-10-31t1753	1541026622.44	larva	25.839	-42.2498	-186.2234	374.6424	19.0394	4628.797	14596.2231	49161.8899	185.131	-1.1704	100.498	-0.70826	100.3964	0.037582	150.9635	-1.2108	148.6005	4076.0154	130.9741	-0.6945	143.8634	-1.1047	265917	-0.97569	129.021	50.545	49.8424	86.5773	83.9658	2337.5872	70.5301	0.03878	80.0699	133742
012	2018-10-31t2153	1541041022.17	larva	29.8389	-38.2499	-182.2235	477.0739	40.8171	16039.7668	50616.4376	459547.6954	14489.7	1.5108	610.794	1.6302	161.2804	0.51562	11156.9307	1.4371	11085.5288	959496.0625	3327.6573	1.6011	8603.6366	1.6113	5202140	1.0324	221.087	59.5216	59.1452	94.6628	92.9305	8140.999	79.6318	0.069788	87.9087	506946
012	2018-11-01t0153	1541055422.71	larva	33.8391	-34.2497	-178.2233	331.6293	28.8347	7540.3925	23789.4988	149510.7775	15765.7	1.4084	456.583	0.60093	150.3781	0.28706	13390.334	1.7471	13434.5439	549003.6875	355.2418	-0.75387	11038.5655	2.0582	1869250	-0.67186	106.651	63.3681	62.8691	96.1111	95.1714	3940.5554	82.5772	0.067057	91.713	259429
012	2018-11-01t0553	1541069822.08	larva	37.8389	-30.2499	-174.2235	557.6248	42.6934	16686.3682	52586.2533	444081.4959	14347.3	0.83294	753.526	1.7516	139.4668	0.041736	11227.2373	0.9287	11088.1084	1010451.375	4867.4521	2.0765	9157.4618	1.1394	6710140	0.89533	113.214	58.3748	58.0659	92.5081	90.5527	8325.7275	78.4292	0.01882	87.3756	519827
012	2018-11-01t0953	1541084222.54	larva	41.839	-26.2498	-170.2233	674.8964	41.3809	21596.159	68021.6678	579484.5849	19653.5	1.4789	739.344	1.4357	173.8613	0.334	14699.1309	1.5555	14404.9692	1705099.125	4429.0444	1.5294	11799.3819	1.6545	8510590	1.1337	314.462	64.5734	64.3045	100.0374	96.4656	11604.3438	84.6722	0.049879	93.6248	743305
012	2018-11-01t1420	1541100253.84	larva	46.2922	-21.7966	-165.7702	808.7359	44.1302	30872.4924	97328.9173	960165.7774	19861.8	1.2187	689.505	0.95261	156.0712	-0.02166	13078.8486	0.86542	12122.1724	2144931.25	4263.2526	1.1851	9527.6252	0.67705	11258200	1.6078	236.19	63.2244	62.8679	98.2644	95.8008	16115.3564	83.3929	0.022463	92.3511	1032330
012	2018-11-01t1808	1541113920.43	larva	50.0885	-18.0004	-161.9739	753.5746	52.3103	29292.2961	92363.2177	953714.0618	18290.3	0.73725	834.849	1.4769	167.23	0.038317	13485.0098	0.73728	12818.8223	2103661.5	5171.368	1.5627	11033.0882	0.90793	12942700	1.7689	115.428	60.9626	60.6733	96.4616	94.7094	15048.0156	81.9509	-0.0084661	91.5216	945103
012	2018-11-01t2208	1541128320.8	larva	54.0886	-14.0003	-157.9738	834.8338	57.8982	34206.4517	107813.4156	1202956.341	17527	0.40675	840.959	1.3545	190.0559	0.35913	14349.7266	0.72858	14060.2578	2597300.5	5283.9434	1.4692	12477.8475	1.139	15169200	2.0854	368.466	59.2556	58.8882	97.981	94.0057	17734.5664	80.1522	-0.057732	89.7757	1068850
012	2018-11-02t0208	1541142719.13	larva	58.0881	-10.0007	-153.9743	964.8402	52.9413	40111.9617	126396.2289	1386276.1068	19144.8	0.51073	744.167	0.71874	165.0261	-0.24533	14936.5098	0.72157	14779.6479	3166540	4565.0103	0.89811	12574.8141	0.99549	15750300	1.9088	246.119	57.4934	57.1369	93.9404	91.6432	19915.3672	78.1792	-0.14192	87.5362	1216850
012	2018-11-02t0608	1541157119.13	larva	62.0881	-6.0007	-149.9743	1005.3899	56.3711	45732.5442	143996.6702	1758447.5465	19356.6	0.40229	683.108	0.24795	156.2277	-0.6823	14545.1162	0.48233	14226.4258	3505373	4265.8161	0.5922	11514.7055	0.50601	16430800	1.8001	445.189	49.6982	49.2391	87.8264	83.8157	21166.1562	70.5028	-0.50973	80.1639	1195390
012	2018-11-02t1008	1541171517.64	larva	66.0877	-2.0011	-145.9747	1006.7855	57.363	46463.99	146432.681	1779642.4907	22040.2	0.76996	701.759	0.21049	183.445	0.0073164	15343.5693	0.58168	14869.9756	3759174.5	3759.7445	0.16325	12333.2884	0.64021	17145400	1.741	153.334	58.4276	58.1672	95.411	93.255	23375.7031	79.4414	-0.40024	89.4245	1427500
012	2018-11-02t1408	1541185925.78	adult	70.0899	2.0011	-141.9724	1027.833	61.3844	49466.1176	155808.4356	1997586.1058	18312.7	-0.011018	672.491	-0.091796	187.0607	0.025969	13845.9375	0.041686	13475.0942	3599943.75	3763.4342	0.056071	11626.5384	0.28146	17478700	1.6041	292.95	61.6694	61.375	99.2278	97.3555	25799.2305	82.8018	-0.33331	92.3975	1602850
012	2018-11-02t1808	1541200321.46	adult	74.0887	5.9999	-137.9736	1116.9837	62.2689	54537.6799	171778.3618	2213470.3741	16825.2	-0.38444	596.662	-0.68059	163.9833	-1.0564	12977.9531	-0.32462	12637.5342	3724672.5	2983.6464	-0.55741	10690.675	-0.16745	17087200	1.2764	186.085	60.8273	60.3316	98.4057	96.3676	28242.4395	82.6888	-0.3423	92.3588	1741970
012	2018-11-02t2208	1541214717.95	adult	78.0878	9.999	-133.9746	1074.1017	60.0847	50338.4312	158571.5051	1989229.557	20041.7	0.19131	658.2	-0.40627	180.0659	-0.49609	14143.8096	-0.024462	13697.5342	3748109.5	3665.3004	-0.19171	11253.5996	-0.051422	17417900	1.2162	190.809	64.695	64.049	105.0594	102.4404	27840.7422	86.5952	-0.053153	97.618	1712020
012	2018-11-03t0208	1541229117.39	adult	82.0876	13.9988	-129.9748	1127.6926	61.5141	57289.2809	180605.4555	2396344.4318	18738.3	-0.11915	612.505	-0.80463	183.9642	-0.42419	13592.1514	-0.27358	13452.9805	4091237.5	2835.1296	-0.85813	10974.4612	-0.23897	18402100	1.4162	195.074	64.9979	64.3315	106.4877	104.3638	32052.791	87.315	-0.044876	99.594	1952800
012	2018-11-03t0608	1541243515.07	adult	86.087	17.9982	-125.9754	1106.5889	61.4813	55715.1304	175554.3352	2341072.9519	19071.5	-0.073357	634.021	-0.73548	175.6641	-0.88528	14242.0293	-0.083118	13762.5869	4172914.5	3364.1539	-0.54684	11742.2822	0.027396	18528600	1.3784	249.822	54.6291	54.1275	96.2459	93.2642	28200.041	76.613	-0.32066	88.3554	1596480
012	2018-11-03t1008	1541257915.99	adult	90.0872	21.9984	-121.9752	1057.8318	65.1862	56267.722	177400.1372	2467069.54	17789.5	-0.36854	635.855	-0.78327	186.5974	-0.46177	13524.5879	-0.36971	13146.6846	3989753.5	3366.4604	-0.60434	11113.7207	-0.27283	18736700	1.4043	214.06	58.8304	57.8924	106.2787	103.6838	31352.2168	82.5995	-0.16644	97.2277	1733550
012	2018-11-03t1408	1541272319.3	adult	94.0881	25.9993	-117.9742	1041.0625	63.5322	52295.7258	165024.8292	2207120.0492	18926.9	-0.10474	682.857	-0.48001	198.6521	0.017596	14769.9688	0.098342	14538.0264	4061741.5	3609.6079	-0.46372	11929.5239	0.075186	18728700	1.3804	266.512	62.6889	61.7274	115.9935	111.9781	31898.2031	87.2209	-0.090876	104.6812	1719370
012	2018-11-03t1808	1541286716.52	adult	98.0874	29.9986	-113.975	968.4146	66.3951	48212.0344	151875.1074	2063162.3277	15338.8	-0.92103	681.504	-0.51856	207.806	0.33902	12459.7432	-0.78502	12252.6797	3152315	3713.2295	-0.42056	10461.3721	-0.5905	17242700	0.78738	293.403	67.867	66.9456	119.6757	115.1764	30277.9473	92.142	-0.039899	107.8782	1717100
012	2018-11-03t2208	1541301119.23	adult	102.0881	33.9993	-109.9743	1070.499	62.0071	51924.7198	163407.217	2180067.7968	16018	-0.73464	648.107	-0.79259	191.7113	-0.3969	12186.5273	-0.86955	11947.4854	3326922	3811.2219	-0.37471	9995.1338	-0.80176	17672600	0.96873	221.515	58.7501	57.5373	116.8213	113.5551	31892.2227	84.9164	-0.14018	103.9021	1602000
012	2018-11-04t0108	1541315575.72	adult	106.1038	38.015	-105.9586	999.7121	63.5942	50795.9247	159984.6735	2181753.3178	19158.8	0.06743	684.8	-0.52981	184.727	-0.71537	15034.4062	0.31129	14624.3477	4014186.5	3570.1696	-0.60219	12560.8551	0.43757	18240300	1.2365	439.734	58.3262	56.7474	131.5369	126.4384	35120.3633	85.3965	-0.14574	112.5998	1553580
012	2018-11-04t0508	1541329973.21	adult	110.1031	42.0143	-101.9593	1113.788	61.8641	52214.3497	164326.0602	2114935.2018	15156	-0.84359	626.23	-0.97751	182.4534	-0.84041	12006.0547	-0.8348	11926.6045	3301665	3620.7195	-0.58373	9986.1894	-0.75054	17182500	0.83058	255.816	67.0089	65.3898	139.1442	135.7005	38264.6641	94.3844	-0.071157	120.7775	1838590
012	2018-11-04t0908	1541344357.68	adult	114.0988	46.01	-97.9636	1063.0169	61.9376	52942.8914	166719.1374	2232252.1103	20492.9	0.54461	640.778	-0.85871	180.7525	-0.94794	15163.0791	0.5065	14610.8672	4215336	2678.6206	-1.3828	12509.3186	0.52664	17788600	1.1419	157.327	66.8385	65.8064	122.464	120.0985	34044.9922	93.9403	-0.092547	111.7389	1855500
012	2018-11-04t1308	1541358769.64	adult	118.1021	50.0133	-93.9603	1163.9059	62.1606	59971.1874	188956.0965	2558194.8433	13887.3	-1.0035	534.133	-1.6201	172.452	-1.3004	10831.2686	-1.1507	10678.1572	3411849.5	2680.0622	-1.3813	8661.8756	-1.262	16789400	0.78292	312.149	67.3655	66.0614	131.0682	127.0671	41286.4922	95.0317	-0.10028	116.1434	2117500
012	2018-11-04t1708	1541373121.03	adult	122.0886	53.9998	-89.9738	1080.7993	61.032	51841.5549	163166.7113	2141729.244	18229.8	0.17029	673.2	-0.57608	200.1142	-0.3739	14634.7451	0.48226	14426.4023	3995285.5	2997.109	-1.1077	12189.9185	0.52072	18331900	1.4948	313.815	73.8587	72.3215	142.6587	136.873	38945.8281	101.7217	-0.057593	125.0721	2011250
012	2018-11-04t2108	1541387522.27	adult	126.089	58.0002	-85.9734	1127.1478	74.4381	61472.7347	193641.1287	2877987.0994	14109.2	-0.7652	557.972	-1.3423	204.6738	-0.28755	11000.4072	-0.87923	10898.438	3542131	2406.7897	-1.5595	9092.5603	-0.87312	17952200	1.4103	286.054	75.8899	74.7323	140.2141	135.8492	45148.9453	101.8679	-0.077276	124.9008	2441680
012	2018-11-05t0108	1541401922.49	adult	130.089	62.0002	-81.9734	949.0751	60.766	45884.6803	144529.3744	1904598.7787	19043.9	0.58126	715.505	-0.23902	212.1179	-0.10665	14897.4209	0.7934	14718.7979	3590278.5	3384.697	-0.75414	12441.5141	0.79033	17240100	1.2094	339.868	74.6893	72.6996	156.9812	152.1653	37832.4727	104.5107	-0.075523	136.8338	1799640
012	2018-11-05t0508	1541416319.03	adult	134.0881	65.9993	-77.9743	1032.3241	60.5409	48686.3703	153361.0524	1960822.7994	17366.6	0.25783	652.13	-0.62981	207.4025	-0.36162	12857.041	0.084915	12524.9023	3291402.5	3369.0032	-0.74158	11023.768	0.20562	16689300	1.0901	323.077	75.4598	73.1901	159.8336	155.0205	40917.4062	106.9213	-0.077943	139.5274	1931170
012	2018-11-05t0908	1541430721.22	adult	138.0887	69.9999	-73.9737	987.4802	63.1295	46928.8778	147809.7209	1893961.8274	11085.9	-1.2612	566.581	-1.1334	190.2913	-1.0633	9094.96	-1.2773	8995.585	2246455	3279.3697	-0.78188	7797.8909	-1.1734	13969600	0.17146	212.495	74.0744	72.1964	150.4307	146.5267	37156.3945	106.1362	-0.11753	133.2417	1826380
012	2018-11-05t1307	1541445012.74	adult	142.0585	73.9697	-70.0038	998.4624	59.9683	45582.4578	143525.2141	1792769.4387	12033.6	-0.94569	592.029	-0.94687	202.6363	-0.73858	9949.4639	-0.85155	9905.3188	2387871.25	3292.541	-0.74506	8566.6156	-0.75673	14195700	0.37792	316.442	78.6976	76.5683	157.7296	154.278	37855.1055	109.3935	-0.12106	139.9707	1887010
012	2018-11-05t1707	1541459412.64	adult	146.0585	77.9697	-66.0039	764.1495	61.6698	38657.811	122340.5609	1602427.6743	10041	-1.4008	643.36	-0.63183	215.7302	-0.3815	8829.4961	-1.1917	8790.9609	1792387.625	3844.425	-0.34834	8054.2377	-0.92096	13048000	0.074734	248.7	81.359	78.6656	174.7286	171.3228	35469.9102	114.5124	-0.10396	155.0592	1650040
012	2018-11-05t2106	1541473803.33	adult	150.0559	81.9671	-62.0065	955.5819	57.9629	43320.4273	136421.1013	1671850.3634	10500.1	-1.2205	568.966	-1.043	209.9088	-0.71428	8794.6152	-1.1452	8727.6099	2005172.375	3115.9504	-0.82426	7427.4738	-1.1287	12965000	0.15959	235.259	82.3037	79.4888	175.368	170.6759	39983.9023	115.98	-0.14	151.3635	1875460
012	2018-11-06t0106	1541488208.04	adult	154.0572	85.9684	-58.0052	896.6621	59.444	42834.36	134903.3315	1754333.7436	9656.23	-1.4017	563.841	-1.0669	213.8402	-0.68779	8108.9888	-1.3509	8001.749	1824522.5	2964.4656	-0.90775	7103.1532	-1.2294	12680200	0.15699	243.601	84.1418	81.5185	178.8103	176.8624	40232.3281	118.0552	-0.17664	154.7298	1892270
012	2018-11-06t0506	1541502604.33	adult	158.0562	89.9674	-54.0062	522.1063	68.7112	24610.7699	78345.9289	1004004.9533	616.421	-3.7412	223.242	-2.9079	208.6789	-1.0068	493.6764	-4.1011	485.7279	64177.9336	337.6058	-2.5467	455.6109	-3.9338	2890090	-3.268	189.778	87.9853	84.9998	154.8091	153.0059	20125.1875	125.4303	-0.12267	146.3773	1139060
012	2018-11-06t0906	1541517004.82	adult	162.0563	93.9675	-50.006	500.7136	59.6588	24957.1127	79173.8904	1034770.0651	12313	-0.60793	900.615	0.77213	244.7503	0.2626	10861.3926	-0.26363	10790.251	1433703.875	5939.2929	0.98942	10285.7237	0.16632	11816100	0.030837	274.964	91.7732	86.1319	210.963	207.5345	27847.1133	141.7847	0.1597	186.6216	1204060
012	2018-11-06t1307	1541531412.39	adult	166.0584	97.9696	-46.0039	514.6748	59.6313	26094.1691	82785.3548	1097570.4798	13459	-0.25832	847.182	0.48328	245.7458	0.20137	11327.7676	-0.055818	11137.5967	1563231.875	6069.884	1.0737	10307.4525	0.20808	11610600	0.038664	242.772	90.4703	86.6912	185.2865	177.7677	25569.5312	133.2339	-0.11599	165.9469	1239900
012	2018-11-06t1707	1541545811.93	adult	170.0583	101.9695	-42.0041	468.3766	61.4038	23109.1778	73359.6592	956675.0606	11317.8	-0.79149	898.609	0.76519	269.0172	1.0047	10188.7119	-0.44099	10162.9673	1243022.875	5493.8353	0.73269	9546.2455	-0.07388	10906400	-0.14578	276.666	94.1614	88.0109	221.2813	217.8437	26996.3242	149.0843	0.21805	201.3172	1142840
012	2018-11-06t2107	1541560214.59	adult	174.0591	105.9702	-38.0033	436.4508	71.4869	22239.1847	70980.4505	987612.0121	12971.6	-0.30971	911.737	0.84368	254.9359	0.36544	10788.3037	-0.18626	10608.4912	1262231.5	6314.7765	1.2555	10009.8929	0.15159	10639100	-0.17777	306.878	94.0801	87.5341	231.3403	227.3462	27066.8125	150.8092	0.19405	208.8128	1097820
012	2018-11-07t0107	1541574615.91	adult	178.0594	109.9706	-34.003	404.8154	76.4858	22294.0448	71839.0485	1075329.3669	13289.8	-0.18506	925.52	0.92815	266.9795	0.73657	11167.9072	-0.010797	10976.7261	1317813	5889.3115	1.0141	10150.8128	0.24513	10831400	-0.046419	233.342	93.2317	88.9925	182.5552	177.0302	21541.5098	139.223	-0.23003	164.1883	1091090
012	2018-11-07t0507	1541589013.45	adult	182.0587	113.9699	-30.0037	528.1886	53.9282	22264.4347	70640.2449	820886.5392	11667.7	-0.59786	622.181	-0.68474	260.6361	0.39466	10178.2578	-0.35373	10114.4507	1201034.375	2625.6538	-0.95572	9272.3049	-0.097241	7316230	-1.2764	273.555	96.3345	90.8521	203.2474	199.1918	23983.1953	147.8465	-0.066829	184.6348	1132800
012	2018-11-07t0907	1541603413.35	adult	186.0587	117.9699	-26.0037	511.1884	53.5856	21755.4888	69041.1919	782859.6853	12229.1	-0.40813	592.459	-0.8319	254.9699	0.080033	10322.4658	-0.26786	10072.0771	1187083.625	1613.2651	-1.54	9258.9938	-0.072766	6795510	-1.4163	250.467	96.2375	91.4299	196.3866	193.0712	22584.4609	143.9373	-0.29858	178.076	1103840
012	2018-11-07t1316	1541618393.88	adult	190.22	122.1312	-21.8424	482.6114	52.298	19420.4288	61655.9961	678322.8049	12092.6	-0.41222	659.285	-0.45867	258.5482	0.1184	10323.6855	-0.23446	10167.9199	1063339.625	3114.7578	-0.59246	9514.8595	0.072865	6770200	-1.3745	263.879	99.83	92.7511	221.7206	218.0894	22837.2227	158.0072	0.058815	203.0775	1025150
012	2018-11-07t1712	1541632530.63	adult	194.1468	126.058	-17.9155	509.5841	63.9504	21537.4456	68496.9105	817929.7149	12819.2	-0.16706	561.09	-0.97593	251.437	-0.24434	9929	-0.3622	9439.4424	1131906	1538.0362	-1.5138	8677.1333	-0.27263	6372860	-1.4736	294.051	95.581	88.9612	242.5412	237.9249	27649.6973	157.7491	-0.056567	220.3351	1085610
012	2018-11-07t2107	1541646627.65	adult	198.0627	129.9739	-13.9997	509.3287	52.532	20041.313	63600.3222	686572.8993	12131.7	-0.33373	587.288	-0.82156	258.2329	-0.07648	9666.7842	-0.44029	9152.5391	1034345.9375	2211.2956	-1.0725	8567.4194	-0.29559	6229370	-1.4807	248.991	100.189	92.9764	217.7502	216.4219	23299.2676	159.2508	-0.115	201.4873	1062700
012	2018-11-08t0107	1541661025.72	adult	202.0621	133.9733	-10.0002	502.7452	51.4533	19744.8431	62608.6323	669477.106	12300	-0.24708	581.851	-0.83798	257.2898	-0.20235	9708.3086	-0.39214	9267.0898	1019372.4375	2145.1523	-1.0777	8358.2832	-0.36534	6069870	-1.4939	255.687	101.061	93.4973	224.7724	223.2177	23601.1055	162.9682	-0.09545	207.0985	1054270
012	2018-11-08t0507	1541675425.02	adult	206.062	137.9731	-6.0004	486.4429	51.5352	19013.8266	60361.2541	646703.3944	12341.9	-0.19624	641.035	-0.49982	258.8854	-0.23131	10072.5518	-0.2015	9826.2119	1017327.75	3418.7155	-0.27628	8926.0995	-0.06565	6447530	-1.3097	284.895	102.776	94.8378	237.264	233.9571	23963.6641	168.1542	-0.017434	217.3779	1033720
012	2018-11-08t0907	1541689823.17	adult	210.0614	141.9726	-2.001	490.7463	61.1718	21037.0728	66888.5917	789649.4289	12735	-0.033726	691.299	-0.20677	254.4972	-0.48081	10518.4111	0.03511	10362.4648	1178062	3960.395	0.083942	9149.4429	0.078952	7675500	-0.81166	330.022	100.142	92.2447	257.4499	253.4428	28834.3867	170.1851	-0.058587	237.527	1111880
012	2018-11-08t1307	1541704230.02	dead	214.0633	145.9745	2.001	479.9485	54.8695	20381.5747	64791.8625	732594.0388	12699	-0.0017571	689.763	-0.19721	255.9286	-0.51257	10153.6914	-0.084476	9875.6504	1096598.625	3982.0136	0.13176	9045.9036	0.067046	7428060	-0.85979	302.488	102.404	94.3869	232.5381	228.1428	25114.1172	168.7788	-0.23761	215.0173	1102790
013	2018-10-30t1412	1540926987.7	larva	0	-73.9289	-181.8987	168.361	27.4456	3148.1051	10005.5489	54395.7591	0	5057.7293	0	0.4118	0	-0.067119					0	2021.4671	0	3762.7478	0	114813.6909	0	0	0				0	-0.12306	0	0
013	2018-10-30t1753	1540940232.81	larva	3.6792	-70.2497	-178.2195	163.0625	26.6139	2970.5316	9442.2884	49903.8413	0	0.91484	0	0.10569	0	-0.16434					0	1488.429	0	0.79158	0	92327.6809	0	0	0				0	-0.14488	0	0
013	2018-10-30t2153	1540954631.7	larva	7.6789	-66.25	-174.2198	168.4578	28.3957	3235.9151	10293.2301	57648.2844	0	0.076824	0	-0.18597	0	-0.27644					0	0.029695	0	0.064385	0	0.40351	0	0	0				0	-0.17074	0	0
013	2018-10-31t0153	1540969031.36	larva	11.6788	-62.2501	-170.2199	167.5235	27.3612	3136.922	9974.4892	54260.2139	0	-0.34776	0	-0.44736	0	-0.3961					0	-0.2856	0	-0.32903	0	-0.18264	0	0	0				0	-0.19921	0	0
013	2018-10-31t0553	1540983431.02	larva	15.6787	-58.2502	-166.22	164.9468	27.0599	3088.9806	9825.2341	53184.1158	0	-0.65159	0	-0.68662	0	-0.52462					0	-0.47309	0	-0.61666	0	-0.52583	0	0	0				0	-0.23092	0	0
013	2018-10-31t0953	1540997830.3	larva	19.6785	-54.2504	-162.2202	156.6632	28.1335	2915.7749	9295.9901	50829.6977	0	-0.89704	0	-0.90906	0	-0.66396					0	-0.61826	0	-0.85225	0	-0.78495	0	0	0				0	-0.26676	0	0
013	2018-10-31t1353	1541012231.22	larva	23.6788	-50.2502	-158.2199	153.7308	28.1571	2879.0552	9185.4297	50389.7527	0	-1.1072	0	-1.1182	0	-0.81705					0	-0.7415	0	-1.0565	0	-1.0005	0	0	0				0	-0.30824	0	0
013	2018-10-31t1753	1541026630.63	larva	27.6786	-46.2503	-154.2201	153.4512	27.406	2838.6498	9053.1162	48789.9617	0	-1.2928	0	-1.3159	0	-0.9882					0	-0.85088	0	-1.2388	0	-1.1884	0	0	0				0	-0.3579	0	0
013	2018-10-31t2153	1541041030.39	larva	31.6785	-42.2504	-150.2202	344.1817	43.1681	10884.3061	34508.9161	295532.6083	7801.87	0.053298	420.081	0.56186	135.5023	0.20285	6880.6714	0.19902	6902.9263	405959.625	2026.199	0.52274	5914.1258	0.56036	2438990	-0.31025	95.7629	51.3826	51.1694	85.1584	84.2843	5024.3428	71.0208	0.0085264	80.3365	298328
013	2018-11-01t0153	1541055430.92	larva	35.6787	-38.2502	-146.22	536.8046	47.5906	19518.2269	61619.4412	601723.1511	14664	1.0486	368.285	0.060058	143.7007	0.14957	10162.0156	0.79366	9919.8486	1056849.625	607.426	-0.63674	7161.1877	0.67475	3812860	-0.00087205	117.22	57.4503	57.0937	92.3876	90.8087	9608.3105	77.9326	0.024319	87.0689	594783
013	2018-11-01t0553	1541069830.33	larva	39.6785	-34.2504	-142.2202	238.0169	24.7927	4430.8068	14006.0536	72667.3048	309.166	-1.7655	162.519	-1.1556	158.7359	0.19794	278.068	-1.9758	275.523	6951.7007	210.1121	-1.0478	263.6089	-1.7011	396058	-1.5976	108.564	65.9678	65.6842	98.0596	97.3442	2451.49	85.1842	0.059121	94.379	160763
013	2018-11-01t0953	1541084230.79	larva	43.6786	-30.2503	-138.22	594.4148	35.4317	16548.8773	52140.7597	388329.0932	20059.8	1.3999	474.668	0.067478	158.561	0.078507	13112.6367	1.0368	12783.3418	1167024.625	1065.412	-0.66524	9573.8709	0.84239	4216950	-0.52955	108.209	65.8321	65.4538	99.5627	98.9493	8861.0811	85.4244	0.048446	94.6937	584853
013	2018-11-01t1420	1541100262.03	larva	48.1318	-25.7972	-133.7669	722.3966	41.9848	25195.3895	79467.0214	718498.722	12543.1	-0.14716	449.132	-0.30749	144.0279	-0.27382	10013.582	-0.020908	9919.7793	1341820	2397.5415	-0.039411	7925.9183	0.074412	6009840	-0.30034	122.224	59.4513	59.3297	93.749	92.6238	12562.3652	79.9931	-0.026093	88.8704	795518
013	2018-11-01t1808	1541113928.6	larva	51.928	-22.0009	-129.9707	707.3274	47.1883	26976.1796	85043.899	854172.2702	21335.4	1.1299	686.632	0.65302	173.89	0.093857	13931.082	0.74193	12482.457	1992144.75	4336.2394	0.96443	10340.1861	0.57761	9808540	0.58481	134.862	63.7542	63.4885	99.2088	97.3188	14186.8613	84.0563	0.011867	93.8821	910729
013	2018-11-01t2208	1541128329.04	larva	55.9281	-18.0008	-125.9705	624.6511	54.5241	25612.3054	80875.3686	886267.3258	9928.98	-0.99341	687.935	0.49308	202.2215	0.61126	8078.1968	-0.97063	7986.5554	1098634.75	3730.1988	0.45442	7033.7484	-0.63093	9305700	0.084034	113.757	60.3951	60.1093	95.0374	93.9743	12925.0908	81.5089	-0.052461	90.4274	816965
013	2018-11-02t0208	1541142727.29	larva	59.9277	-14.0012	-121.971	587.8652	43.7175	20654.7942	65111.8085	621387.4071	23516.3	1.1786	548.593	-0.40677	162.6571	-0.41933	16239.9004	0.9872	15155.731	1786389	989.4988	-1.3344	12212.3265	0.78833	6011480	-1.2389	141.031	56.6421	56.203	95.149	93.0232	10466.3896	78.742	-0.1859	89.1733	620684
013	2018-11-02t0608	1541157127.33	larva	63.9277	-10.0012	-117.971	607.8479	47.5975	22884.3374	72170.2764	732790.5567	24113	1.174	619.574	-0.19185	190.7786	0.31426	16871.1504	1.0593	16613.2246	2058280.375	2004.2927	-0.86565	11877.9312	0.53888	7506750	-1.0861	179.168	65.755	65.3465	105.293	102.4472	12845.751	86.8977	0.098484	97.3116	796687
013	2018-11-02t1008	1541171525.79	larva	67.9272	-6.0017	-113.9714	778.2611	52.7435	30764.4122	96937.2355	1030268.6775	17376.3	-0.14684	802.18	0.71447	164.8579	-0.79406	13295.5059	-0.061904	12740.1895	2167167.5	5022.9186	0.89303	11186.5363	0.17614	13049900	0.32813	119.038	57.5873	57.2584	92.5391	90.7404	15083.8691	77.4941	-0.7984	86.7887	936830
013	2018-11-02t1408	1541185933.96	larva	71.9295	-1.9994	-109.9692	713.0596	49.7438	29549.5163	93137.8193	1039999.6912	17838.8	-0.15746	838.917	0.84041	197.453	0.39011	13146.2285	-0.21655	12504.3335	2050811.625	4956.3707	0.77156	10850.5935	-0.06503	13067000	0.084932	221.1	65.504	65.1208	102.1548	99.5447	15936.1504	85.8226	-0.07195	95.7982	1020290
013	2018-11-02t1808	1541200329.6	adult	75.9283	1.9994	-105.9704	813.7676	50.2977	31395.4017	98839.2472	1038323.0437	22844.4	0.76313	791.116	0.47341	187.3133	-0.13686	16675.6328	0.83706	16004.3696	2768155	4801.0839	0.60706	14184.1	1.0903	13127000	-0.11756	132.698	66.9143	66.602	105.2888	103.4626	17477.9453	88.2062	0.081468	98.4164	1110310
013	2018-11-02t2208	1541214726.06	adult	79.9273	5.9984	-101.9714	623.0889	55.0574	28513.3043	90123.4965	1075529.4202	22443.8	0.65999	964.995	1.5704	188.0044	-0.20164	16598.457	0.78567	15969.1406	2506367	6214.9433	1.5567	14277.989	1.0977	14493300	0.14537	139.685	66.4202	65.806	106.5046	104.0146	16082.1914	88.3338	0.012717	99.0671	997565
013	2018-11-03t0208	1541229125.47	adult	83.9272	9.9982	-97.9715	855.0642	53.9283	35385.3284	111495.9522	1223319.0753	24566	1.107	792.131	0.38771	186.6432	-0.347	17109.2949	0.956	16572.4395	3199438	4747.3113	0.49408	13982.1929	0.96431	14785100	0.094527	145.548	67.2109	66.8683	106.2251	104.438	19864.0957	88.3584	-0.022394	98.9015	1254490
013	2018-11-03t0608	1541243523.17	adult	87.9265	13.9976	-93.9722	789.5952	53.9094	33438.1358	105434.201	1213505.1603	22296.8	0.62475	889.824	1.062	193.0336	-0.13094	16420.4551	0.70796	16056.752	2906420.5	5582.1074	1.103	13663.2396	0.82684	15682300	0.29936	247.483	67.9919	67.459	107.7349	104.6533	19069.0781	89.9693	-0.009486	100.6552	1198290
013	2018-11-03t1008	1541257924.06	adult	91.9268	17.9979	-89.9719	832.0282	56.8524	35083.9881	110644.864	1243862.7922	23882.1	1.0052	868.067	0.89727	198.3309	0.042671	17671.0977	1.1905	17354.2236	3286824	5134.5859	0.74742	14837.0404	1.3547	16066200	0.36463	159.355	67.4997	67.0776	109.4262	107.3281	20353.2656	90.151	-0.032257	101.9495	1249290
013	2018-11-03t1408	1541272327.45	adult	95.9277	21.9988	-85.971	611.567	68.1003	31734.6312	100462.1079	1389568.8443	24011	1.0768	982.591	1.7441	197.5881	-0.060299	17446.6895	1.1395	17095.7656	2913597	6424.795	1.7606	14901.8676	1.4178	16348300	0.42859	140.644	64.7573	64.222	103.629	101.5083	17306.0449	87.2769	-0.095109	97.5139	1077430
013	2018-11-03t1808	1541286724.65	adult	99.9269	25.998	-81.9717	846.7449	56.3784	37848.4057	119258.8429	1428841.9012	19351.4	0.027898	820.148	0.51221	188.5977	-0.50498	15513.7803	0.42422	15118.9736	3102756	4900.3204	0.52194	12730.4107	0.45391	16348000	0.40997	310.192	64.3161	63.7535	107.8544	103.5528	21570.8789	86.3709	-0.11757	98.3163	1282010
013	2018-11-03t2208	1541301127.34	adult	103.9277	29.9988	-77.971	869.7728	56.2031	39470.0995	124409.1323	1494472.5035	20772	0.41677	797.908	0.33054	172.9035	-1.172	16279.1729	0.77566	16106.1636	3386068	4927.582	0.52546	13698.7743	0.9456	16573300	0.50921	233.342	59.3021	58.7244	101.5133	99.6371	21114.7656	82.3219	-0.17148	93.8497	1231760
013	2018-11-04t0108	1541315584.14	adult	107.9435	34.0145	-73.9552	838.5854	54.44	36785.8967	115943.4001	1342089.0323	23150.4	1.0621	871.308	0.87888	192.4769	-0.43811	17561.1953	1.3494	17338.6211	3406872	5571.9092	1.0449	14663.9157	1.4619	16881600	0.66919	151.361	69.2263	68.4954	113.0849	110.192	21938.4727	91.9851	-0.084863	104.1919	1341260
013	2018-11-04t0508	1541329981.4	adult	111.9427	38.0138	-69.956	864.6021	51.7893	36837.8445	116058.9512	1313800.59	19171.3	0.16908	831.894	0.57347	191.77	-0.51293	15662.7002	0.6633	15617.8564	3054226.5	5250.9129	0.76747	13486.2314	0.95862	16157000	0.40571	141.543	69.6845	69.0238	112.1456	110.1259	21868.3867	93.4751	-0.087021	105.3492	1353410
013	2018-11-04t0908	1541344365.9	adult	115.9384	42.0095	-65.9603	822.5175	54.1569	36001.3039	113483.0793	1325338.2293	15247.8	-0.71673	801.741	0.34523	198.4687	-0.32474	13024.0684	-0.31409	13024.25	2474573	4853.2791	0.42587	11512.0369	0.071272	15200200	0.061985	150.62	71.139	70.5347	114.5835	111.9208	21770.8594	95.0111	-0.090003	106.8216	1348720
013	2018-11-04t1308	1541358778.03	adult	119.9418	46.0128	-61.9569	861.0082	53.8782	36216.2006	114104.0683	1290410.5598	16499.2	-0.31694	829.502	0.54713	205.732	-0.13022	13967.8799	0.15871	13966.1602	2667865	5150.3954	0.6633	11876.0995	0.32486	15837700	0.41114	270.912	68.413	67.1144	136.0448	131.1685	25984.5508	96.4242	-0.095378	119.1958	1306210
013	2018-11-04t1708	1541373129.1	adult	123.9282	49.9993	-57.9705	902.5304	55.7374	38924.3409	122603.3481	1410430.6621	16251.8	-0.28271	702.083	-0.36246	192.3461	-0.67542	13659.8076	0.13557	13509.9697	2800260.5	4216.9977	-0.11085	11653.5902	0.29859	14385000	-0.095309	302.044	71.4184	70.4485	125.4712	122.3747	25721.5859	97.2537	-0.10764	114.6992	1463290
013	2018-11-04t2108	1541387530.47	adult	127.9285	53.9996	-53.9701	808.5932	58.6049	34871.825	109832.0129	1319527.6265	13748.9	-0.81173	779.525	0.18542	207.4452	-0.22627	11607.959	-0.58262	11451.7808	2135864.5	4641.0914	0.23012	10329.9563	-0.2441	14316800	-0.0028481	272.035	75.0012	73.8628	133.6237	126.6002	24586.7695	101.9203	-0.087275	119.7123	1377470
013	2018-11-05t0108	1541401930.64	adult	131.9286	57.9997	-49.9701	858.1569	54.6194	36104.6762	113695.5736	1297520.6533	19493.4	0.74406	857.855	0.69779	204.5016	-0.41525	16123.5781	1.3245	16088.6553	3079603.5	5725.2821	1.0639	14048.7686	1.5658	16329300	0.89721	318.355	72.7959	71.6232	126.6157	123.1952	24183.6055	100.1404	-0.13025	116.5201	1385670
013	2018-11-05t0508	1541416327.14	adult	135.9276	61.9987	-45.9711	814.9391	53.7798	35024.4915	110558.3542	1238392.2056	12315.5	-0.99107	732.962	-0.10865	204.5381	-0.50583	10384.5303	-0.83261	10379.7676	1921138.125	4246.9761	-0.072471	9085.3212	-0.64152	13524600	-0.06455	181.179	76.0547	74.5969	135.9474	133.7131	25150.2754	106.3185	-0.097633	124.5903	1403360
013	2018-11-05t0908	1541430729.34	adult	139.9282	65.9993	-41.9704	567.0251	55.6724	25422.3839	80544.0939	941854.939	13358.2	-0.64501	949.281	1.2062	211.2469	-0.37357	11443.3057	-0.32024	11285.6069	1533403	5416.7388	0.77266	10333.2024	-0.013509	12710900	-0.23766	189.049	75.1868	73.5071	141.6604	139.1544	18982.4922	106.563	-0.13193	128.9537	1006750
013	2018-11-05t1307	1541445020.98	adult	143.8981	69.9692	-38.0005	460.4656	48.9458	17769.5995	56473.2412	574679.0384	6280.52	-2.4013	230.67	-3.0565	202.867	-0.78281	1329.4645	-4.0841	793.6013	126299.125	375.8686	-2.7637	551.3674	-4.1995	2169220	-3.9726	177.481	72.6662	70.0385	149.1276	145.4544	14167.124	108.159	-0.15779	135.3108	683353
013	2018-11-05t1707	1541459420.81	adult	147.8981	73.9692	-34.0006	321.9308	81.2706	17623.484	57249.6148	858942.4883	14180.8	-0.29537	1323.83	3.251	247.9114	0.74703	13397.4668	0.54277	13355.0723	1245964.375	8026.8767	2.4626	12751.5418	1.1054	12244100	-0.16395	188.691	77.7839	74.8491	155.1722	152.9547	14431.0176	117.6211	-0.084263	143.5266	719423
013	2018-11-05t2106	1541473811.49	adult	151.8955	77.9666	-30.0032	274.2215	121.2418	21113.0563	71720.8763	1586347.8453	13622.4	-0.38497	987.085	1.2889	253.6465	0.85776	11314.6201	-0.18505	11367.5059	1255922.875	5199.4142	0.54164	9432.1886	-0.27038	10877700	-0.5488	205.844	82.572	78.3026	170.5765	167.8511	18933.9883	129.153	0.042014	160.1617	909943
013	2018-11-06t0106	1541488216.27	adult	155.8968	81.9679	-26.0019	471.2282	91.6614	25817.4976	83715.1293	1279930.8903	13178.5	-0.45093	888.951	0.72121	219.8752	-0.51663	11718.1416	0.00080257	11700.9087	1593667.25	5478.0284	0.70548	10851.1859	0.35328	12026600	-0.03168	238.117	83.2387	78.4515	189.3621	184.4148	25753.2422	130.7608	0.019439	171.8649	1126140
013	2018-11-06t0506	1541502612.52	adult	159.8958	85.9669	-22.0029	599.5458	61.354	28259.5544	89450.86	1118682.2075	12998.3	-0.44949	785.387	0.14813	212.3855	-0.91623	10928.6592	-0.25541	10803.5859	1628370.25	4574.2316	0.13064	9812.4777	-0.046171	11659100	-0.069786	290.159	83.2341	77.5295	198.953	191.826	29644	136.121	0.068862	176.7003	1235610
013	2018-11-06t0906	1541517012.97	adult	163.8959	89.967	-18.0028	597.3966	58.9759	28089.6329	89137.1158	1091297.6415	11975.6	-0.67786	764.631	0.038616	211.9141	-1.0401	10245.9326	-0.47466	10018.9058	1516398	5126.6073	0.48629	9156.0245	-0.28486	11292800	-0.12139	298.239	85.8977	79.7623	210.8842	204.907	31210.8672	142.2304	0.14225	188.8332	1268620
013	2018-11-06t1307	1541531420.54	adult	167.898	93.9691	-14.0007	503.9397	77.7593	24660.5193	79300.0704	1052739.8033	13344.5	-0.26988	872.046	0.61928	224.4604	-0.66359	11519.9746	0.031191	11286.126	1497596.75	5593.7975	0.78563	10581.5928	0.33663	11272100	-0.050595	285.25	89.1354	81.1189	229.0809	226.3342	29780.5117	155.5919	0.42224	210.3623	1152160
013	2018-11-06t1707	1541545820.28	adult	171.8979	97.969	-10.0007	489.8077	80.6161	24256.907	78348.3236	1082593.3827	13542.5	-0.17654	852.215	0.52016	224.6345	-0.75553	11473.5566	0.049076	11249.7661	1468615.25	5848.1835	0.95892	10669.1192	0.40805	10878500	-0.12547	291.946	92.1425	83.1838	240.8238	237.6847	30825.4434	162.4101	0.55074	219.3041	1176200
013	2018-11-06t2107	1541560222.83	adult	175.8986	101.9697	-6	436.6815	84.5416	21009.2555	68700.8829	945149.7421	15476.3	0.3894	938.173	0.98979	228.2899	-0.71124	12623.7471	0.51404	12361.8945	1401235.875	6731.9137	1.5199	11839.4985	0.93734	10392100	-0.23918	336.593	95.5385	84.661	263.6947	257.0856	29270.1152	177.5043	0.93141	239.7354	1058280
013	2018-11-07t0107	1541574624.25	adult	179.899	105.9701	-1.9996	410.2824	87.4647	21416.8616	69872.9702	1028903.5065	12740.5	-0.31898	870.367	0.63852	229.8277	-0.74653	11896.8613	0.2813	11858.293	1344345.375	6257.0196	1.2492	11324.712	0.76214	9803820	-0.39525	368.758	100.715	87.4047	287.464	283.1541	32483.4277	193.8157	1.3863	263.6014	1134450
013	2018-11-07t0507	1541589021.63	dead	183.8983	109.9694	1.9996	365.4326	57.7599	15334.2705	49053.2534	552828.774	13676.5	-0.020988	1029.7	1.5078	232.6071	-0.73162	12524.585	0.56386	12477.4131	1014491.375	8144.8475	2.4235	12008.9739	1.1016	8270560	-0.90268	440.385	110.174	91.3035	319.5485	313.3403	25883.4297	230.1674	2.5189	291.4089	884917
014	2018-10-30t1412	1540926995.87	egg	-1.8396	-65.9274	-194.0231	145.2873	33.4791	3309.2105	10622.4695	69874.4091	0	5577.5163	0	0.58344	0	-0.02046					0	2237.2579	0	4151.5177	0	124295.7356	0	0	0				0	-0.11277	0	0
014	2018-10-30t1753	1540940241.08	larva	1.8396	-62.2482	-190.3438	147.7235	32.032	3198.2405	10249.1222	64395.9766	0	2.2256	0	0.25333	0	-0.11506					0	1776.6139	0	1.6923	0	104279.4269	0	0	0				0	-0.13375	0	0
014	2018-10-30t2153	1540954639.93	larva	5.8393	-58.2485	-186.3442	173.7941	31.0468	3728.9961	11878.4313	72469.553	0	0.36465	0	-0.056224	0	-0.22401					0	0.41389	0	0.32333	0	1.0223	0	0	0				0	-0.15855	0	0
014	2018-10-31t0153	1540969039.61	larva	9.8392	-54.2486	-182.3442	167.6712	31.1174	3677.4939	11724.6281	72464.0915	0	-0.17458	0	-0.3303	0	-0.34006					0	-0.16938	0	-0.16721	0	0.034001	0	0	0				0	-0.18576	0	0
014	2018-10-31t0553	1540983439.24	larva	13.8391	-50.2487	-178.3443	167.2589	31.5253	3704.5337	11817.5029	74841.6122	0	-0.52137	0	-0.57894	0	-0.46431					0	-0.39435	0	-0.49283	0	-0.38285	0	0	0				0	-0.21589	0	0
014	2018-10-31t0953	1540997838.53	larva	17.8389	-46.2489	-174.3445	159.2515	31.4598	3594.5201	11481.3357	73344.6875	0	-0.7895	0	-0.80859	0	-0.59837					0	-0.55499	0	-0.74867	0	-0.67271	0	0	0				0	-0.24968	0	0
014	2018-10-31t1353	1541012239.44	larva	21.8392	-42.2487	-170.3443	136.5395	22.5502	2122.6233	6763.4187	30410.8294	255.074	-0.95462	151.94	-0.21312	150.5354	0.59954	225.7765	-0.94548	220.4103	2709.3179	189.0543	-0.51481	211.8298	-0.88185	179137	-0.80878	111.78	59.0812	58.8145	97.425	95.5064	1169.0995	79.6596	0.10169	90.8132	69656.8
014	2018-10-31t1753	1541026638.83	larva	25.839	-38.2488	-166.3445	173.1135	29.24	3464.1866	11027.2092	63964.4939	214.075	-1.1641	144.699	-0.4804	144.2335	0.44999	195.6558	-1.1989	192.7106	3913.1167	173.7863	-0.65937	187.0838	-1.0889	275363	-0.9711	111.673	65.2556	65.0013	100.0849	98.6011	2001.6982	84.8062	0.1142	93.958	124181
014	2018-10-31t2153	1541041038.67	larva	29.8389	-34.2489	-162.3445	157.0627	31.0605	3378.2414	10806.4243	67202.1721	0	-1.3849	0	-1.418	0	-1.0901					0	-0.90568	0	-1.3299	0	-1.281	0	0	0				0	-0.38972	0	0
014	2018-11-01t0153	1541055439.05	larva	33.839	-30.2488	-158.3444	499.9544	43.3218	16135.7502	50902.9074	445859.8943	14114.5	1.0991	385.674	0.25909	159.3836	0.38225	10569.8906	1.0176	10283.9326	919580.5	397.5873	-0.72428	7700.6912	0.98567	3320660	-0.075038	262.191	64.6556	64.4283	104.4582	97.8292	9087.8662	84.7402	0.080964	93.6202	556685
014	2018-11-01t0553	1541069838.47	larva	37.8389	-26.2489	-154.3446	643.4382	44.2979	23561.1089	74540.9966	699834.5729	11344.2	0.29528	604.748	1.0466	164.2139	0.32299	8695.1475	0.28124	8296.4521	1086893.375	3564.6813	1.2186	7184.5207	0.52919	7552690	1.2155	186.723	62.8391	62.6302	99.1981	96.8327	12399.7646	83.6335	0.056664	93.3646	784797
014	2018-11-01t0953	1541084238.96	larva	41.839	-22.2488	-150.3444	479.765	50.4814	18575.3967	58774.2754	610171.705	12642.4	0.26002	182.563	-1.1944	157.1846	0.12715	2425.219	-1.5562	815.4031	240096.6719	208.9608	-1.1353	324.6919	-1.8174	1794780	-1.2537	138.612	64.7733	64.5559	101.1113	99.1815	10010.0186	85.3257	0.055374	95.5219	636786
014	2018-11-01t1420	1541100270.16	larva	46.2921	-17.7957	-145.8913	596.7377	45.9316	22281.9138	70272.8511	695377.6635	20604.3	1.3453	523.324	0.16021	156.0456	-0.022016	15188.0332	1.3978	14904.0635	1807376	1676.204	-0.3978	11489.4654	1.2636	6180460	-0.093413	171.332	67.2511	66.9514	102.676	100.9895	12218.4414	87.7066	0.066882	96.8473	794235
014	2018-11-01t1808	1541113936.7	larva	50.0884	-13.9994	-142.0951	774.2576	51.0532	31516.3669	99399.3753	1064498.6604	9948.45	-0.67848	542.701	0.054551	136.5874	-0.44892	7849.7847	-0.6867	7477.7231	1310914	3347.53	0.46124	6655.3742	-0.40462	9028380	0.50554	385.09	57.2601	56.7871	97.2478	91.9988	16240.3828	78.741	-0.049112	88.9862	952579
014	2018-11-01t2208	1541128337.22	larva	54.0885	-9.9993	-138.0949	669.6857	52.2277	26655.0655	84034.4131	900754.0729	13011.3	-0.3631	712.26	0.70793	145.6604	-0.47371	10464.3848	-0.26312	10125.1484	1475478.25	4836.7378	1.2004	8804.0379	0.022761	10036500	0.47501	193.108	51.6795	51.2295	89.6443	86.5548	12639.8496	72.9584	-0.1769	82.8613	728216
014	2018-11-02t0208	1541142735.34	larva	58.088	-5.9998	-134.0954	660.0886	46.4272	24658.5298	77724.113	775724.8306	24464	1.4302	947.144	1.7792	187.3076	0.26595	16621.0234	1.1648	15301.2373	2177354	6104.4753	1.8278	13582.6108	1.3092	12373500	0.86655	144.665	72.0967	71.7142	109.7386	107.7321	14375.7578	93.138	0.20208	103.7673	941872
014	2018-11-02t0608	1541157135.38	larva	62.088	-1.9998	-130.0954	785.7318	51.7999	32322.2514	101919.2452	1110689.4167	22846.6	1.0188	778.339	0.76769	179.2362	-0.014148	15390.7031	0.71365	14608.5068	2631810.25	4631.7128	0.81604	11806.2172	0.59989	13278500	0.83218	151.484	64.7999	64.3625	106.3725	103.5281	18189.6953	86.8439	0.066461	98.3277	1105490
014	2018-11-02t1008	1541171533.92	adult	66.0876	1.9998	-126.0958	793.3005	55.6278	35776.0356	112766.5221	1360634.0194	21768.9	0.72066	700.471	0.20316	146.4363	-1.3296	14333.5498	0.29233	13545.2646	2709041	4135.7742	0.39791	10489.2651	0.021359	13176600	0.51592	170.665	60.6533	60.0856	103.6105	100.1875	19582.3828	82.8164	-0.17941	94.6128	1140950
014	2018-11-02t1408	1541185942.06	adult	70.0899	6.0021	-122.0936	827.7867	56.4756	37519.4338	118380.6603	1413736.6627	21282.9	0.54708	767.54	0.47154	181.3003	-0.20453	15471.4473	0.53272	15002.5161	3063346.5	4532.7654	0.54891	12456.2183	0.57298	15158100	0.8774	166.318	64.5594	64.0196	108.9354	105.7258	21569.2109	87.1441	0.090488	99.1617	1274980
014	2018-11-02t1808	1541200337.73	adult	74.0887	10.0009	-118.0948	870.4326	55.2015	38815.6972	122358.4404	1452679.1315	19968.2	0.22832	748.317	0.25619	176.5744	-0.52804	15421.1455	0.45273	15071.6152	3161334.75	4579.4466	0.49848	12695.2963	0.57153	15303100	0.7049	196.327	69.0361	68.7353	108.4266	105.926	22227.457	90.4321	0.28673	101.2115	1411790
014	2018-11-02t2208	1541214734.16	adult	78.0877	13.9999	-114.0958	877.4348	58.1442	41979.3581	132442.1545	1675914.7029	24285.1	1.0506	676.451	-0.2885	161.5387	-1.3013	15502.8662	0.42974	14545.5352	3426133.5	3807.2171	-0.094242	11893.3618	0.19569	14925900	0.39408	222.642	69.0904	68.7067	113.2536	109.2085	25029.0508	92.1081	0.20461	104.3744	1524480
014	2018-11-03t0208	1541229133.5	adult	82.0875	17.9997	-110.0959	846.5299	55.9975	38446.3181	121164.8092	1464786.843	21185	0.39535	757.548	0.17496	164.1288	-1.3094	15776.1992	0.49039	15501.7471	3202568.5	4626.8218	0.42387	12731.1147	0.47041	15326000	0.36482	143.599	75.4998	75.0643	116.346	114.1797	23618.2344	97.3747	0.27703	108.9137	1527440
014	2018-11-03t0608	1541243531.17	adult	86.0869	21.999	-106.0966	843.5752	58.3444	39543.1946	124663.9392	1546221.7709	15913	-0.76032	730.506	-0.057028	168.57	-1.2074	12459.4023	-0.73026	12162.5103	2591555.75	4563.8876	0.34516	10548.3441	-0.47419	15184300	0.18885	233.906	61.4701	60.9572	104.1812	100.5596	21669.6953	85.5193	-0.10606	96.1829	1277720
014	2018-11-03t1008	1541257932.07	adult	90.0871	25.9993	-102.0963	866.3274	67.5866	44935.51	142063.285	1919814.6428	18493.2	-0.2108	681.721	-0.45033	164.8262	-1.4555	14285.1719	-0.085693	14040.5947	3371300.5	4217.8848	0.050074	11547.4521	-0.08402	16077700	0.41794	129.572	61.066	60.6034	101.1981	99.6379	23882.7539	83.2047	-0.15498	94.1006	1440180
014	2018-11-03t1408	1541272335.43	adult	94.088	30.0002	-98.0954	860.8829	59.6304	39335.6099	123972.1192	1524403.72	15548.8	-0.88092	781.949	0.25454	191.8923	-0.28386	12930.7773	-0.6052	12690.8135	2676671	4798.9808	0.47459	10826.7753	-0.41899	16180100	0.39562	288.835	69.5446	68.9096	110.676	107.4635	22909.9355	91.6987	-0.022886	103.1419	1439020
014	2018-11-03t1808	1541286732.72	adult	98.0873	33.9995	-94.0962	956.0641	61.7237	46709.4108	147349.0693	1900724.6638	18047.9	-0.28601	654.863	-0.71851	166.0332	-1.4418	13291.0068	-0.46039	12891.396	3269587.75	4034.8575	-0.16182	10453.4599	-0.59413	16055300	0.31156	261.51	56.8591	56.1278	100.34	97.0127	24683.6367	80.0973	-0.19312	92.0645	1394020
014	2018-11-03t2208	1541301135.46	adult	102.0881	38.0002	-90.0954	901.8068	57.6425	39704.5016	125029.4908	1500626.0977	20123.5	0.2439	835.058	0.62018	200.4459	-0.042924	16429.6836	0.81046	16300.1426	3450233.75	5152.2593	0.72027	13897.6224	1.0248	17464400	0.88276	176.224	67.9463	66.939	119.1464	115.1971	25020.7461	92.0701	-0.060146	107.7577	1421030
014	2018-11-04t0108	1541315592.59	adult	106.1039	42.0161	-86.0795	837.8395	64.2329	41403.4356	130572.0958	1729165.6177	19131	0.060713	765.666	0.082856	193.3482	-0.38156	14802.6543	0.21886	14679.084	3212176	4738.0516	0.36235	12478.6637	0.39846	16614200	0.55029	176.27	71.6814	70.6963	126.4281	121.8641	27434.8984	96.6143	-0.030736	112.223	1555410
014	2018-11-04t0508	1541329989.82	adult	110.1032	46.0153	-82.0803	889.5719	58.76	41543.9039	130878.1678	1654528.4183	19332.3	0.17761	767.583	0.090357	186.4259	-0.69186	16330.0273	0.89513	16415.8555	3576276	4640.2575	0.26472	13750.5369	1.0614	16766300	0.65309	282.435	71.2215	70.6143	121.4225	116.2312	26591.5332	94.5196	-0.069845	109.667	1555690
014	2018-11-04t0908	1541344374.25	adult	114.0988	50.011	-78.0846	922.2188	58.6678	41992.8598	132215.4785	1651086.0021	14616.5	-0.90479	725.589	-0.22458	192.7723	-0.50896	12138.5869	-0.70846	12126.9443	2682627.75	4352.153	0.012195	10202.4299	-0.58925	16018100	0.38843	228.291	70.0136	69.086	128.639	121.5017	28429.2207	95.3741	-0.079081	113.0093	1545620
014	2018-11-04t1308	1541358788.91	adult	118.1029	54.0151	-74.0806	864.766	56.2684	37666.7278	118607.6202	1413505.326	17980.8	0.013072	773.544	0.13634	201.1387	-0.268	14653.709	0.39125	14596.0723	2916088	4884.3796	0.44575	12422.472	0.55628	15344800	0.1755	235.922	80.3837	78.7446	152.491	145.4712	30345.7109	108.766	0.026951	133.7914	1594570
014	2018-11-04t1708	1541373137.23	adult	122.0885	58.0007	-70.0949	824.983	56.7139	35251.8046	111033.7694	1305210.982	17071.9	-0.11912	844.701	0.64783	198.0367	-0.44801	14687.8955	0.50374	14613.502	2731948.5	5566.3829	0.99416	12937.3158	0.88006	15705500	0.41119	340.428	74.6416	73.4996	126.6372	122.1803	23554.5195	100.0262	-0.073322	114.7649	1387810
014	2018-11-04t2108	1541387538.61	adult	126.0889	62.0011	-66.0945	900.6427	57.1965	39088.0236	123055.6049	1479894.382	14057	-0.77833	694.552	-0.40097	194.2405	-0.65757	11320.2793	-0.7503	11093.4917	2331977.5	4091.7996	-0.20845	9768.9503	-0.55176	14284900	-0.067571	186.425	74.2403	73.3317	128.0697	123.1086	26382.3672	100.6829	-0.08842	115.1417	1526900
014	2018-11-05t0108	1541401938.73	adult	130.089	66.0011	-62.0945	917.031	53.9149	40005.424	126101.9492	1469573.1985	12331.6	-1.1188	690.437	-0.40548	209.3952	-0.20274	9675.1406	-1.2914	9433.7979	2041454.75	4025.3123	-0.25318	8297.6781	-1.1457	14548200	0.15129	195.675	74.429	73.3758	127.2636	122.6249	26852.6211	100.8412	-0.11095	115.912	1568290
014	2018-11-05t0508	1541416335.36	adult	134.088	70.0002	-58.0954	846.0081	59.0574	37631.3686	118549.2836	1437533.9875	10892.9	-1.3947	694.99	-0.35539	210.4841	-0.25302	9214.8408	-1.3442	9172.0312	1833753.375	4013.1296	-0.25223	7928.8219	-1.2124	13774000	-0.027939	211.159	76.7221	75.3349	143.0385	136.3344	28464.6699	104.3499	-0.10392	124.3494	1520550
014	2018-11-05t0908	1541430737.47	adult	138.0886	74.0008	-54.0948	780.673	56.1191	34223.949	107873.2592	1267495.9985	12477.9	-0.90328	713.077	-0.22858	193.3271	-0.9559	10841.2998	-0.60095	10803.2988	1962275.25	4371.6262	0.021016	9795.5293	-0.27798	12865300	-0.24254	188.22	79.4198	78.1666	139.8398	133.7432	25311	108.513	-0.091759	125.5012	1432890
014	2018-11-05t1307	1541445029.26	adult	142.0586	77.9707	-50.1249	787.3849	54.3898	33001.645	103974.3269	1194068.2034	10784.1	-1.2685	711.484	-0.23498	202.6465	-0.73821	9139.3828	-1.1611	9075.1904	1599392	3956.9329	-0.27534	7981.5277	-1.0129	12384800	-0.28982	203.457	79.6466	78.1675	143.2915	138.9543	25076.0195	108.4366	-0.13246	128.8988	1386410
014	2018-11-05t1707	1541459429.09	adult	146.0585	81.9707	-46.1249	794.9224	57.6825	36371.9025	114662.2357	1404183.0981	11615.2	-0.99231	707.096	-0.26372	207.1429	-0.69437	10050.2002	-0.73213	10038.6748	1929638.5	4012.0334	-0.23411	8897.5753	-0.55908	13526000	0.24932	324.138	80.8802	79.1611	158.3254	153.535	30398.4688	112.358	-0.13257	140.236	1547160
014	2018-11-05t2106	1541473819.7	adult	150.0559	85.9681	-42.1276	546.7311	86.7976	29784.3645	95700.8907	1416070.1658	13004.8	-0.56755	829.858	0.42334	210.2908	-0.70012	11172.9668	-0.26064	11077.5166	1754155.75	4765.7487	0.26521	9949.343	-0.065109	12954100	0.15564	165.862	79.3702	77.8317	136.4952	134.2076	21429.7461	110.8325	-0.21925	128.1561	1238970
014	2018-11-06t0106	1541488224.48	adult	154.0572	89.9694	-38.1262	789.3662	52.1788	32473.5531	102285.8601	1136274.9484	11092	-1.0246	701.981	-0.30327	198.7736	-1.2512	9624.3145	-0.79145	9534.5303	1655382.125	3995.985	-0.24257	8475.8892	-0.65506	12021400	-0.08156	300.402	78.2891	76.1209	143.7462	138.9416	24724.3398	111.2893	-0.29301	131.4784	1340700
014	2018-11-06t0506	1541502620.72	adult	158.0562	93.9684	-34.1273	577.3069	54.517	26061.3111	82693.361	961578.3637	12736	-0.53863	882.421	0.67665	210.8509	-0.9243	11232.1846	-0.15623	11132.3491	1550041.5	5349.4052	0.61707	10322.4253	0.15118	12105100	0.051576	190.407	81.9484	79.1849	150.5821	146.2777	20780.332	119.0936	-0.2533	139.3532	1124170
014	2018-11-06t0906	1541517021.13	adult	162.0563	97.9685	-30.1272	608.8397	59.2807	28309.7768	89436.0738	1115229.5226	12624.2	-0.52534	774.69	0.091171	205.0327	-1.2544	11384.8418	-0.070701	11293.1855	1696341.5	4924.9125	0.35554	10514.1959	0.26064	11538200	-0.069276	190.853	83.6748	80.7828	158.1476	154.8936	23563.9844	122.0487	-0.28406	146.5765	1246250
014	2018-11-06t1307	1541531428.79	adult	166.0584	101.9706	-26.125	602.6741	53.9049	26837.6768	84765.1462	1004072.2317	12538.3	-0.50365	814.329	0.30681	211.2851	-1.1251	11100.876	-0.13941	10985.6392	1576324.375	4933.7091	0.37051	10159.6128	0.14715	11504800	0.00054039	197.455	84.2069	81.2572	157.3906	155.6652	22349.4648	122.7435	-0.37987	145.2907	1189680
014	2018-11-06t1707	1541545828.56	adult	170.0584	105.9705	-22.1251	707.8705	53.0859	29544.0811	93196.3001	1049520.3946	12083.4	-0.58621	758.253	0.012981	214.8533	-1.0882	10522.9678	-0.31771	10491.1328	1652105.875	4461.8074	0.096523	9512.1816	-0.088002	11838600	0.19155	209.855	85.3593	82.2559	162.3086	159.8079	25482.4531	125.14	-0.42106	150.514	1332710
014	2018-11-06t2107	1541560231.05	adult	174.059	109.9712	-18.1244	679.8711	51.5719	27689.8918	87404.0813	961960.7338	12860	-0.33992	775.787	0.1157	213.325	-1.2465	10895.9971	-0.14626	10826.2324	1601711.5	4871.2635	0.36847	9916.4867	0.11248	11342000	0.077804	230.189	86.9612	83.4584	172.7325	167.9803	25391.6836	129.8779	-0.39677	156.496	1271370
014	2018-11-07t0107	1541574632.47	adult	178.0594	113.9716	-14.124	570.7284	50.863	23716.6329	74910.7383	834322.3031	11768.7	-0.60203	830.256	0.41796	210.8991	-1.4368	10325.1328	-0.32772	10268.3218	1300966.75	5098.9585	0.52997	9587.2037	0.0061876	10386500	-0.20886	312.03	87.9076	83.9785	171.6011	167.3626	21621.7402	132.5977	-0.42731	156.0348	1099720
014	2018-11-07t0507	1541589029.83	adult	182.0587	117.9709	-10.1247	663.2214	47.487	25785.9847	81585.1741	839664.8018	11723	-0.58248	797.454	0.25501	214.8147	-1.3773	10542.7354	-0.21445	10543.4482	1444354.75	5268.509	0.65793	9705.7405	0.08913	10880500	0.029051	347.733	88.4868	84.647	180.8462	175.2023	24775.9258	132.826	-0.53695	163.0473	1207310
014	2018-11-07t0907	1541603429.83	adult	186.0587	121.9709	-6.1247	532.7131	50.8075	22037.6352	69704.9974	761947.5206	11450.3	-0.62805	860.728	0.6095	216.5881	-1.3975	10548.4736	-0.17989	10511.9434	1234171.375	5759.87	0.98356	9968.2898	0.23696	10006800	-0.23765	342.323	90.5516	85.5449	185.2218	181.2214	21670.9453	140.0688	-0.42526	170.6535	1052750
014	2018-11-07t1316	1541618410.43	adult	190.22	126.1322	-1.9635	551.3517	54.083	23706.9047	74915.9546	865353.6383	11805.1	-0.49479	814.467	0.37769	217.2688	-1.4608	10630.1299	-0.1127	10521.751	1339396.375	5606.9991	0.91937	9925.9304	0.25547	10195500	-0.11529	271.436	92.806	86.5268	208.7114	203.3455	26297.6348	149.0569	-0.24687	185.0803	1161750
014	2018-11-07t1712	1541632547.37	dead	194.1469	130.0591	1.9635	536.038	50.9315	22037.1194	69603.9156	772182.6952	13131.8	-0.075807	858.401	0.63222	220.4801	-1.4209	11244.4863	0.17123	11148.292	1315604.875	6217.1934	1.3171	10500.4702	0.55133	9979770	-0.14615	342.051	92.7147	86.1044	226.6286	220.1557	26515.5469	149.2269	-0.358	196.3873	1077900
016	2018-10-30t1412	1540927012.29	egg	-1.8396	-77.9278	-185.8961	301.2284	34.1054	7653.0448	24192.1739	170242.2785	185.814	5910.6733	111.477	1.4288	109.5687	0.765	171.117	0.7801	168.2967	7186.89	149.241	2904.3316	164.2821	4547.2397	459843	161291.7345	94.4207	53.0338	52.6421	83.6742	82.7002	3514.32	72.4637	0.14686	79.622	218764
016	2018-10-30t1753	1540940257.75	larva	1.8396	-74.2485	-182.2168	303.2136	32.8876	7274.7396	22976.0897	154411.8161	189.861	2.4369	116.9	1.0703	115.0284	0.7314	173.249	0.46361	170.294	6929.96	152.581	2635.4418	166.3013	1.947	460468	148436.4334	101.873	56.632	56.4552	88.4584	87.1539	3538.33	75.8631	0.14844	83.831	223073
016	2018-10-30t2153	1540954656.46	larva	5.8393	-70.2489	-178.2172	300.3506	34.3966	7831.9118	24765.6705	177709.1378	196.546	0.45834	119.502	0.71955	118.3315	0.67427	176.303	0.14461	175.5191	7581.02	154.2943	0.99607	169.8242	0.45493	504058	1.9245	104.828	59.2761	59.1591	92.1086	90.2598	3960.67	78.912	0.14834	86.7711	250026
016	2018-10-31t0153	1540969056.13	larva	9.8392	-66.249	-174.2173	314.3511	33.2718	8251.5016	26078.5333	186480.0642	206.704	-0.10142	118.974	0.39578	117.3861	0.58223	179.831	-0.15329	178.193	8092.4	153.4254	0.087801	170.715	-0.066789	528720	0.54577	105.962	60.685	60.5433	94.2909	92.953	4243.09	80.0286	0.1411	89.5092	269684
016	2018-10-31t0553	1540983455.72	larva	13.8391	-62.2491	-170.2174	311.9599	34.5301	8172.728	25825.4725	186588.0295	201.786	-0.46191	120.794	0.12083	119.1644	0.50846	180.402	-0.43486	179.2357	7937.68	155.8153	-0.19983	172.9081	-0.40732	530767	0.0082862	107.926	61.8588	61.7832	95.2403	94.1829	4190.57	81.8386	0.13695	90.7455	271808
016	2018-10-31t0953	1540997855	larva	17.8389	-58.2493	-166.2176	313.498	33.348	8102.0229	25597.8381	180983.78	206.828	-0.73608	121.99	-0.13254	120.7934	0.43054	181.313	-0.70206	178.7141	7977.75	158.087	-0.39068	172.5509	-0.6734	531267	-0.34512	104.676	62.7793	62.3227	96.5994	95.7452	4250.38	82.7796	0.1293	92.6347	273404
016	2018-10-31t1353	1541012255.96	larva	21.8392	-54.249	-162.2173	323.1219	33.0348	8223.2755	25973.5789	180142.2492	205.183	-0.96625	124.173	-0.36122	122.581	0.34991	182.528	-0.95719	178.9852	8213.76	159.3126	-0.54188	174.7208	-0.89654	549591	-0.60874	118.261	63.9212	63.7239	98.3722	97.2997	4426.75	84.2734	0.12428	92.9772	282915
016	2018-10-31t1753	1541026655.25	larva	25.839	-50.2492	-158.2175	315.5703	33.9472	8438.8049	26669.0286	194663.2695	220.493	-1.1628	126.832	-0.5725	125.354	0.27238	186.038	-1.2014	183.7376	8557.76	163.0993	-0.66814	178.4395	-1.092	574929	-0.82558	113.847	64.3285	63.9477	99.5094	97.745	4577.43	84.8455	0.1144	94.0204	291601
016	2018-10-31t2153	1541041055.05	larva	29.8389	-46.2493	-154.2176	339.1495	40.8167	9838.9981	31200.9404	245630.5695	7197.71	0.053576	334.071	0.24919	107.0322	-0.024486	6158.85	0.12724	6107.0869	326419	1759.3378	0.41968	5408.8153	0.51911	1760560	-0.49809	100.254	46.4899	46.1195	78.1201	77.1593	4140.36	64.7502	-0.016084	74.3545	245002
016	2018-11-01t0153	1541055455.38	larva	33.839	-42.2492	-150.2175	556.0953	42.8063	18143.8325	57202.0711	508920.4642	11046.9	0.52451	599.948	1.2921	137.4092	0.14999	8409.04	0.45877	8375.1865	815677	3675.8642	1.5659	6452.2785	0.58452	5785300	0.93842	140.285	49.7678	49.4245	84.1401	82.6917	8161.59	69.9151	-0.01435	78.5761	479911
016	2018-11-01t0553	1541069854.73	larva	37.8388	-38.2493	-146.2176	581.2509	52.6642	24236.6666	76559.1702	843512.8674	7324.51	-0.42438	434.897	0.24168	147.2869	0.13062	5728.47	-0.47733	5511.5657	733244	2235.5031	0.34323	4737.2414	-0.22775	5566250	0.4606	194.185	62.2479	61.9707	98.2988	95.5039	12582.2	82.6439	0.049468	91.5746	796710
016	2018-11-01t0953	1541084255.26	larva	41.839	-34.2492	-142.2175	324.3716	32.5085	8498.0129	26845.7062	190906.7948	282.616	-1.8887	146.242	-1.3659	142.7649	-0.051707	233.784	-2.1118	231.4071	10754.1	194.6963	-1.1443	222.2629	-1.8483	670227	-1.6535	159.474	67.2417	66.9504	104.913	102.5221	4825.98	87.8131	0.076288	97.6123	308169
016	2018-11-01t1420	1541100286.46	larva	46.2921	-29.7961	-137.7644	386.4534	35.6484	9972.9221	31463.6702	226852.8558	834.42	-2.0245	201.065	-1.3764	192.7424	0.49185	413.618	-2.3314	380.7882	22335.4	282.6917	-1.2504	342.1823	-2.0691	1080720	-1.8019	123.392	72.7834	72.3821	109.383	107.9363	5906.68	93.7192	0.12879	103.2658	391211
016	2018-11-01t1808	1541113953.03	larva	50.0883	-25.9998	-133.9681	512.0649	35.8933	15188.2722	47892.7955	375377.8609	25210.7	1.9117	624.403	0.45234	187.9798	0.36825	18318.1	1.9586	17741.4824	1502090	1690.3771	-0.53953	13450.0625	1.6326	5068900	-0.77237	240.222	65.3409	64.8606	105.145	100.849	8621.86	86.8282	0.053293	96.4503	530438
016	2018-11-01t2208	1541128353.66	larva	54.0885	-21.9996	-129.9679	548.5483	46.3462	19128.3909	60333.6592	571613.7405	13509.7	-0.27813	575.153	0.019164	192.5628	0.40616	10627.8	-0.22141	10480.9375	1084030	3044.2961	0.12293	8370.4762	-0.10897	5840110	-0.84162	122.071	68.5734	68.2426	103.916	102.2117	10599.4	88.8331	0.086078	98.7271	696295
016	2018-11-02t0208	1541142751.65	larva	58.088	-18.0002	-125.9685	583.9043	37.2951	17311.9441	54518.4737	445205.1288	475.406	-2.7163	209.979	-2.0722	204.1064	0.65142	409.056	-3.1007	405.3526	38042.2	308.8938	-1.6723	370.3555	-2.804	1944830	-2.3522	171.579	66.6083	66.2944	108.039	106.1779	10047.7	88.997	0.10685	100.9718	616926
016	2018-11-02t0608	1541157151.61	larva	62.0879	-14.0002	-121.9685	573.3479	50.4151	23435.3121	74152.4589	797003.2403	15803.8	-0.22527	955.505	1.7346	190.645	0.31715	12484.6	-0.081321	12127.5391	1548090	5804.1523	1.5333	10249.3532	0.098513	11832000	0.38802	113.624	54.1287	53.7546	91.4866	90.5033	11344.3	75.5618	-0.33133	86.2755	670276
016	2018-11-02t1008	1541171550.2	larva	66.0876	-10.0006	-117.9689	717.7623	51.4685	27691.723	87313.1053	909822.7193	15456.6	-0.42643	775.404	0.62996	201.7336	0.66797	12868.1	-0.12749	12533.4492	1891610	4334.8291	0.52213	11262.7358	0.28094	11364300	-0.043506	216.62	64.9199	64.6795	103.177	100.1259	15167	86.7966	0.08099	96.1164	951466
016	2018-11-02t1408	1541185958.42	larva	70.0898	-5.9983	-113.9666	800.8376	53.5591	31676.0802	99885.6095	1051804.4616	12275.7	-1.1454	650.636	-0.22132	187.3805	0.038771	9820.36	-1.1744	9665.6182	1649820	3704.5523	0.018355	8451.8197	-0.83399	10894200	-0.45786	193.838	65.9094	65.445	105.252	103.1051	17682.3	89.3553	0.3063	99.5782	1103590
016	2018-11-02t1808	1541200354.05	larva	74.0886	-1.9995	-109.9678	799.2625	55.0565	32814.0508	103459.3092	1128567.6375	12709.8	-1.1868	782.539	0.46759	236.101	1.97	10996	-0.95522	10985.0635	1913310	4154.2497	0.21715	9670.8463	-0.5434	13559800	0.14649	404.441	69.9261	69.4341	115.043	109.1906	20017.6	92.177	0.42847	103.8838	1211680
016	2018-11-02t2208	1541214750.7	adult	78.0877	1.9995	-105.9688	726.6156	45.9893	24316.3531	76540.7716	719720.2075	23912.4	0.97511	881.953	1.0375	215.5766	1.0473	19094.9	1.6302	18375.4268	2482340	5188.1016	0.85412	16119.9094	1.8282	11400100	-0.76912	160.256	71.1099	70.3124	122.328	118.9503	15902.7	94.2456	0.30456	110.5328	919167
016	2018-11-03t0208	1541229149.81	adult	82.0874	5.9993	-101.969	542.5724	54.752	21023.9411	66844.0344	696601.5475	18728.6	-0.12119	1092.96	2.4403	214.5648	0.9414	15933.3	0.54534	15502.1851	1784530	6896.2244	2.0477	13934.0283	0.95617	12160300	-0.71717	157.895	68.0606	68.0468	106.451	103.2013	11922.5	89.4892	0.024697	100.194	757242
016	2018-11-03t0608	1541243547.5	adult	86.0868	9.9986	-97.9697	515.1091	85.9583	28899.4948	92604.5887	1409598.9066	20233.8	0.17944	890.213	1.066	231.0256	1.6286	15859.7	0.50414	15682.8223	2410670	4495.1844	0.29408	13243.0828	0.6579	13456500	-0.42569	274.257	71.5646	70.953	116.157	112.4621	17655.8	94.4117	0.10821	106.7916	1081770
016	2018-11-03t1008	1541257948.63	adult	90.0871	13.999	-93.9693	991.7661	52.3032	37691.0591	118596.2623	1234213.1867	22097.6	0.59715	708.121	-0.25869	211.3555	0.66829	16063.7	0.57845	15812.9277	3212740	3211.5338	-0.72341	13338.6237	0.69571	14119900	-0.30833	362.237	68.7063	68.1286	119.262	112.3519	23852.5	92.2665	0.016638	105.6853	1370000
016	2018-11-03t1408	1541272351.88	adult	94.088	17.9999	-89.9684	846.9496	56.7066	37080.3081	116800.6543	1376821.3564	21825.7	0.56132	744.371	-0.02402	173.4606	-1.1058	16446.2	0.73955	16038.0195	3223450	4320.5181	0.097128	13742.8458	0.88779	14550200	-0.23418	265.809	61.1525	60.5119	106.685	102.1067	20910.3	84.5536	-0.13138	97.1526	1195350
016	2018-11-03t1808	1541286749.22	adult	98.0873	21.9991	-85.9692	787.049	53.9698	34092.7231	107405.5179	1256104.9119	25208.8	1.3925	827.038	0.5737	208.3116	0.36058	17062.5	1.0125	16279.7788	3071250	4890.2797	0.52636	13586.0113	0.84302	14855300	-0.1693	193.828	68.7301	67.933	123.196	117.2655	22175.3	91.6905	-0.045641	107.4645	1234530
016	2018-11-03t2208	1541301152.08	adult	102.0881	25.9999	-81.9684	831.6902	53.7796	35670.269	112389.7272	1292292.7644	17647.5	-0.34625	763.522	0.079589	190.5717	-0.44308	13560.4	-0.32558	13087.3535	2549350	4436.8399	0.13612	11075.8193	-0.29594	14350400	-0.40309	181.421	64.2775	63.506	119.654	111.6343	22495	87.5679	-0.11052	102.6083	1208100
016	2018-11-04t0108	1541315609.92	adult	106.1041	30.016	-77.9523	839.564	53.5126	35262.7362	111044.3448	1262039.6992	23235.7	1.0528	771.648	0.12818	215.9732	0.49447	16988.9	1.0908	16638.3818	3159940	4169.5373	-0.10718	13853.2969	1.0526	14352600	-0.40406	314.782	73.0882	72.2828	126.837	121.8701	23591.6	97.1786	-0.024952	113.8507	1359440
016	2018-11-04t0508	1541330006.44	adult	110.1032	34.015	-73.9533	1048.6319	51.8131	38849.1505	122242.4115	1268880.4014	21047.5	0.59702	750.838	-0.036145	221.6119	0.62393	16195.4	0.84127	15669.417	3336260	3765.4797	-0.46327	13431.0438	0.90765	15437200	0.086304	206.462	75.7096	75.0751	127.015	119.5444	26165	99.2027	-0.024418	112.2882	1556590
016	2018-11-04t0908	1541344391.13	adult	114.0989	38.0108	-69.9575	812.1424	53.9851	35884.3096	113080.1602	1328681.6889	17761.9	-0.12898	813.104	0.42976	207.3911	0.024943	14302.8	0.16092	14078.0967	2703220	4704.6061	0.30598	11844.6494	0.20513	15354600	0.10608	183.111	69.4854	68.5019	126.648	121.3403	23936.5	95.6037	-0.076925	111.8374	1312160
016	2018-11-04t1308	1541358808.53	adult	118.1038	42.0156	-65.9527	846.9907	53.9555	37133.2507	116991.7271	1382200.3925	12146.6	-1.4358	718.052	-0.27077	238.9302	1.092	10281.1	-1.3726	10226.1318	2015090	3697.9062	-0.53766	8731.1777	-1.2285	14048000	-0.36976	255.198	75.5577	74.959	122.855	119.3256	24079.5	99.3979	-0.059838	112.8241	1478210
016	2018-11-04t1708	1541373153.74	adult	122.0885	46.0004	-61.9679	733.5045	59.2359	35014.1989	110675.5093	1371400.7806	19403.6	0.46367	776.315	0.15979	214.7301	0.14756	14346.8	0.36593	13930.5918	2639820	4537.8525	0.15276	11880.0915	0.37175	14271000	-0.18064	173.834	76.3653	75.6515	126.535	121.7293	23282.5	100.5607	-0.068363	114.7171	1403820
016	2018-11-04t2108	1541387555.28	adult	126.089	50.0008	-57.9675	827.6334	54.266	33528.7562	105565.0367	1187737.7691	16261	-0.22395	782.261	0.20353	208.2923	-0.15921	13253.6	0.02899	13100.6211	2345890	4745.5853	0.31575	11250.1693	0.15197	13840500	-0.24666	218.737	67.8519	66.9357	129.419	122.0514	22907.2	93.9505	-0.15174	111.7811	1200500
016	2018-11-05t0108	1541401955.35	adult	130.089	54.0008	-53.9675	917.4857	54.427	40841.041	128694.8092	1518911.9181	12260.5	-1.1368	668.384	-0.55192	244.8389	1.0481	9780.28	-1.2494	9631.7236	2102760	3365.332	-0.76929	8181.7605	-1.1999	14363600	0.078734	181.533	80.4323	79.7706	130.589	126.5097	28076.5	105.1903	-0.068962	119.1229	1728490
016	2018-11-05t0508	1541416352.08	adult	134.0881	57.9999	-49.9684	817.5559	53.3135	33580.2729	105725.5121	1196259.3395	19740.2	0.86374	787.324	0.2358	213.8733	-0.13358	14710.8	0.81228	14324.8262	2618520	4806.8975	0.3508	12447.2449	0.85784	13956100	0.041902	314.485	74.2841	73.1273	132.566	126.6665	23596.7	100.0878	-0.14697	117.5043	1316760
016	2018-11-05t0908	1541430753.99	adult	138.0886	62.0004	-45.9679	958.9437	54.6448	38699.1621	121773.2141	1372846.6478	21880	1.5142	730.151	-0.12313	234.3851	0.49712	15851.8	1.3397	15305.2568	3249620	3954.5229	-0.28559	12596.2252	0.97742	14918500	0.5272	248.348	76.3558	75.4913	138.816	129.6128	28457.2	101.4702	-0.16812	118.6816	1560100
016	2018-11-05t1307	1541445037.71	adult	142.0563	65.9681	-42.0002	891.6415	52.2221	37851.3425	119150.2208	1376132.8736	15011.4	-0.17635	705.891	-0.26832	209.5244	-0.49126	12145.6	-0.0124	12072.6099	2429110	4065.9685	-0.19825	10206.0342	-0.039049	14076900	0.33405	377.485	73.2104	72.4895	125.753	120.6671	25150.6	97.2973	-0.26517	112.613	1459960
016	2018-11-05t1707	1541459437.48	adult	146.0562	69.9681	-38.0002	878.74	55.2482	37866.6661	119215.3907	1409409.8503	15930.6	0.12751	729.402	-0.13489	215.1218	-0.4036	12818.6	0.31004	12701.7349	2563730	4315.0972	-0.027577	10845.2963	0.27668	14559600	0.62676	227.986	75.4142	74.9458	131.528	124.2112	26305.6	102.2527	-0.26669	117.9112	1505340
016	2018-11-05t2106	1541473828.08	adult	150.0536	73.9655	-34.0028	766.9491	50.3678	30600.9734	96363.4106	1053402.5991	15852.1	0.17469	864.681	0.61907	241.8106	0.46822	13067.8	0.44404	12908.064	2116990	5201.7583	0.55314	11438.8748	0.56308	13979300	0.52673	173.667	83.0877	82.8898	139.969	137.6795	22675	111.8102	-0.20415	129.296	1343280
016	2018-11-06t0106	1541488232.85	adult	154.055	77.9668	-30.0015	851.5707	49.7589	34392.7703	108342.2945	1167551.8765	11963.9	-0.79554	714.667	-0.23314	239.7975	0.28287	10286.4	-0.54703	10249.8823	1872120	3917.424	-0.29324	8896.472	-0.47911	12982600	0.26643	171.893	85.4758	84.4968	135.81	133.2119	24717.5	112.9714	-0.26404	128.1263	1552750
016	2018-11-06t0506	1541502629.15	adult	158.0539	81.9658	-26.0025	776.3746	52.513	32108.0768	101238.8959	1108294.0882	11582	-0.8436	715.365	-0.23177	245.8355	0.40535	9971.41	-0.61942	9931.5171	1695140	3793.6228	-0.36505	8828.625	-0.4673	12127600	0.059618	326.109	88.1571	85.747	157.241	153.1232	26731	123.3871	-0.16472	144.4666	1494530
016	2018-11-06t0906	1541517029.55	adult	162.054	85.9659	-22.0024	733.7959	54.5904	29840.187	94062.9707	1041244.5208	13217	-0.36803	820.871	0.3409	248.5994	0.40967	11802.8	0.083329	11837.9155	1864840	4834.4337	0.29899	10607.4328	0.29911	12935300	0.43398	246.932	89.1751	87.1844	150.69	147.4975	23809.1	122.4222	-0.2756	140.0069	1405220
016	2018-11-06t1307	1541531437.25	adult	166.0562	89.968	-18.0003	726.3749	53.1566	28827.5421	90837.891	983573.2029	13060.2	-0.36461	810.812	0.28792	250.2348	0.37421	11825.1	0.1274	11790.3809	1809240	4933.304	0.37025	10808.3974	0.4145	12359200	0.30837	192.486	90.2956	88.0363	154.745	151.0909	23676	125.8171	-0.3025	144.8944	1376380
016	2018-11-06t1707	1541545836.99	adult	170.0561	93.9679	-14.0004	679.3441	52.7972	27279.2966	85973.8806	943481.3879	12315.9	-0.52389	794.964	0.20972	253.4964	0.40504	10514.3	-0.32093	10408.4434	1524570	4555.4101	0.15421	9293.0584	-0.17887	11457800	0.053714	199.003	94.3969	91.6708	160.968	158.5419	23340.4	133.7543	-0.19108	151.2514	1360540
016	2018-11-06t2107	1541560239.54	adult	174.0568	97.9687	-9.9996	449.1131	63.9682	20586.3955	65771.5445	799636.4358	12176.3	-0.52506	792.048	0.20277	251.8625	0.24643	10548.7	-0.27526	10388.1279	1149800	5455.3685	0.72737	9754.6812	0.044708	8585000	-0.92467	325.768	99.1845	95.576	195.153	189.2141	21271.7	142.2617	-0.047169	174.7305	1075060
016	2018-11-07t0107	1541574640.93	adult	178.0572	101.969	-5.9993	290.2689	74.427	15181.0023	49456.9234	688335.0042	4077.35	-2.7104	324.518	-2.2905	272.9524	0.9681	2946.32	-3.1025	2945.1165	235705	465.8218	-2.308	1854.7849	-3.272	2592250	-3.0547	228.659	105.992	103.4309	190.097	187.2043	15207.7	148.5764	0.04854	175.0049	846660
016	2018-11-07t0507	1541589038.3	adult	182.0565	105.9683	-2	357.9223	71.8009	16134.9006	53623.4662	657023.842	17810.7	1.1102	1162.05	2.2098	287.2038	1.4221	15326	1.6133	15342.5728	1318040	6911.4964	1.6611	13677.4064	1.7969	9952980	-0.31069	280.682	103.76	101.3534	197.182	195.5663	16957.7	150.2837	0.0095075	180.5403	888704
016	2018-11-07t0907	1541603438.23	dead	186.0564	109.9683	2	352.2272	70.5014	15548.0966	50955.5286	611150.6331	21607.9	2.2403	1180.53	2.3278	288.0965	1.3553	18031.7	2.7326	17881.3516	1496630	6986.2748	1.7299	15116.7973	2.4851	9701570	-0.34971	274.873	106.879	104.8999	204.268	199.9997	16954.3	154.6588	0.052571	188.0703	878336
017	2018-10-30t1412	1540927020.49	larva	0	-65.9274	-185.8961	138.8005	29.9014	2651.4132	8501.5757	48361.8802	0	5057.7293	0	0.4118	0	-0.067119					0	2021.4671	0	3762.7478	0	114813.6909	0	0	0				0	-0.12306	0	0
017	2018-10-30t1753	1540940265.94	larva	3.6793	-62.2481	-182.2169	153.7707	27.4262	2833.7813	9025.5022	48527.917	0	0.91481	0	0.10569	0	-0.16434					0	1488.4127	0	0.79155	0	92327.0217	0	0	0				0	-0.14489	0	0
017	2018-10-30t2153	1540954664.61	larva	7.6789	-58.2484	-178.2172	164.6427	27.7375	3091.0337	9832.7264	53789.8365	0	0.07682	0	-0.18597	0	-0.27644					0	0.029691	0	0.064381	0	0.4035	0	0	0				0	-0.17074	0	0
017	2018-10-31t0153	1540969064.31	larva	11.6788	-54.2485	-174.2173	164.6667	35.7338	3679.6168	11921.4439	76112.9354	0	-0.34777	0	-0.44736	0	-0.3961					0	-0.28561	0	-0.32904	0	-0.18265	0	0	0				0	-0.19921	0	0
017	2018-10-31t0553	1540983463.83	larva	15.6787	-50.2487	-170.2174	162.2214	36.4379	3572.8941	11627.2704	74576.1415	0	-0.65159	0	-0.68662	0	-0.52462					0	-0.47309	0	-0.61666	0	-0.52583	0	0	0				0	-0.23092	0	0
017	2018-10-31t0953	1540997863.16	larva	19.6785	-46.2488	-166.2176	244.8706	35.3844	5967.5336	18946.1475	130009.3624	4392.58	0.18222	336.68	0.92299	140.0374	0.55432	3867.448	0.18698	3811.3777	127625.7812	1893.5404	1.2248	3560.0835	0.62871	1088150	-0.15635	124.486	55.4116	55.0347	88.549	85.9127	2922.1187	75.0939	0.087474	83.2311	179090
017	2018-10-31t1353	1541012264.2	larva	23.6788	-42.2486	-162.2173	165.0252	27.5094	3033.4666	9655.7688	51999.591	0	-1.1072	0	-1.1182	0	-0.81706					0	-0.7415	0	-1.0565	0	-1.0005	0	0	0				0	-0.30824	0	0
017	2018-10-31t1753	1541026663.4	larva	27.6786	-38.2488	-158.2176	257.4357	31.431	6052.2176	19152.3587	125335.93	3857.03	-0.49277	140.599	-0.60181	129.5704	0.26234	1121.1169	-1.0642	747.8672	36996.8594	166.6217	-0.71966	297.1942	-1.1336	460603	-0.97393	100.247	56.3847	55.8915	87.495	85.9196	2887.3337	75.0724	0.054364	82.7262	184716
017	2018-10-31t2153	1541041063.22	larva	31.6785	-34.2488	-154.2176	488.3037	45.6901	15969.7399	50379.3291	462393.1091	9104.57	0.3059	432.272	0.62177	152.1335	0.37298	7217.3022	0.28669	7176.3352	620688	1853.7224	0.39733	5632.8167	0.46692	3676470	0.22024	104.747	62.2022	62.0996	94.8091	94.5004	8153.5825	81.7395	0.073316	90.3436	529030
017	2018-11-01t0153	1541055463.51	larva	35.6786	-30.2487	-150.2175	619.7359	35.1603	17600.0864	55513.9921	412862.8653	13741.7	0.88089	396.728	0.19488	117.3435	-0.1375	10863.3477	0.97405	10852.1562	1032018	1909.1491	0.24251	8061.163	0.95592	3748680	-0.026326	108.731	59.3501	59.1909	93.9947	92.7647	8929.4951	80.1057	0.039186	89.1887	560799
017	2018-11-01t0553	1541069862.87	larva	39.6784	-26.2489	-146.2177	506.7028	40.536	15015.7122	47380.8822	376254.5045	20886.8	1.8368	244.43	-0.7713	150.69	0.10282	8643.0488	0.15377	6594.8545	700086.9375	242.7397	-1.0269	1056.8379	-1.4607	1963020	-1.0219	110.145	63.2196	63.1685	96.7475	95.5491	7836.5498	83.0076	0.042024	92.0179	507717
017	2018-11-01t0953	1541084263.39	larva	43.6786	-22.2488	-142.2176	737.4485	42.2378	23204.7461	73027.795	652707.122	10138.4	-0.29459	587.218	0.59671	179.1293	0.34733	8507.3857	-0.12779	8301.4097	1054915.875	3082.0395	0.57938	7282.3542	0.15969	7265650	0.52236	110.172	64.6308	64.4263	98.3313	97.16	12193.0752	84.8159	0.042783	93.6625	799677
017	2018-11-01t1420	1541100294.52	larva	48.1317	-17.7957	-137.7645	683.6733	47.696	25610.4506	80694.4152	815417.3758	14890.1	0.24839	688.308	0.83721	154.8414	-0.11075	11305.6641	0.30518	11210.1763	1537570.25	4520.9916	1.2385	8521.4986	0.25099	9337580	0.78677	133.993	60.2493	59.9676	96.2673	94.1215	13092.3516	81.4221	-0.0092191	90.9507	817342
017	2018-11-01t1808	1541113961.09	larva	51.9279	-13.9994	-133.9682	647.3585	49.1614	24568.5738	77533.6363	778642.3538	16946.6	0.39028	816.675	1.2928	169.9641	0.024776	13222.3018	0.5623	12700.6709	1732121.5	4756.6676	1.2152	11663.5766	0.97321	10623300	0.84195	113.14	63.1147	62.7088	98.7581	97.5657	12937.3105	84.0519	0.011799	93.9454	820996
017	2018-11-01t2208	1541128361.86	larva	55.9282	-9.9992	-129.968	814.7126	48.1359	31609.5381	99665.8785	1004802.5077	20760.9	0.85169	681.96	0.46252	178.1135	0.093675	14724.0332	0.74723	14399.498	2473637.5	3599.4188	0.37631	11146.908	0.62466	11401700	0.72984	193.459	64.9768	64.6657	100.6967	97.9626	16917.0488	85.2014	0.024637	94.5906	1086350
017	2018-11-02t0208	1541142759.74	larva	59.9276	-5.9998	-125.9686	692.1554	49.8134	25855.5444	81517.8965	815712.2839	1668.39	-2.6162	183.599	-2.3571	174.9877	-0.082546	414.0536	-3.2376	330.763	56725.3398	265.2263	-1.7714	308.6286	-2.9618	2512550	-2.3044	293.692	64.5636	64.1516	102.3101	98.3841	14016.4844	85.575	0.029904	94.957	883553
017	2018-11-02t0608	1541157159.7	larva	63.9276	-1.9998	-121.9686	851.7856	51.8918	36751.1188	115827.1833	1317543.0832	22003.9	0.79764	734.901	0.45164	178.6896	-0.1056	15635.7139	0.71465	15085.6621	3033328.5	4478.7258	0.65411	12480.8274	0.73662	14232100	0.96229	126.477	63.5015	63.1501	98.6503	97.41	19138.1484	84.4505	-0.044869	93.5814	1229770
017	2018-11-02t1008	1541171558.27	adult	67.9272	1.9998	-117.969	860.9242	52.5615	36646.0668	115479.7635	1302600.0223	24505.5	1.1681	514.417	-0.95643	179.9363	-0.20217	16231.835	0.79966	15531.8955	3148976	746.6502	-1.7989	11044.8735	0.12748	9936490	-0.6308	321.775	64.7565	64.4178	103.1	99.4578	20001.3984	85.4177	-0.043333	95.0423	1250840
017	2018-11-02t1408	1541185966.54	adult	71.9295	6.0021	-113.9667	902.5881	55.2496	40639.731	128058.6294	1525645.6301	24411.1	1.1012	696.815	-0.019544	173.7719	-0.58956	15835.668	0.61535	14676.2695	3388833	3963.7992	0.12681	12094.3431	0.38388	14902800	0.66217	344.157	55.2851	54.794	96.3857	93.0331	20626.5312	78.0419	-0.87327	88.7324	1182380
017	2018-11-02t1808	1541200362.11	adult	75.9282	10.0009	-109.9679	880.5204	58.1362	40885.7429	129249.4707	1550443.9974	22488.8	0.69227	760.492	0.27966	184.5804	-0.2544	17256.0801	1.0259	16998.792	3727313.5	4091.8625	0.12885	14339.8835	1.1493	16355900	0.92728	338.819	64.9692	64.6172	104.0784	100.4947	22480.9414	85.9905	-0.095632	95.8396	1397290
017	2018-11-02t2208	1541214758.92	adult	79.9273	14	-105.9688	973.7309	58.1314	44502.9573	140274.4348	1698468.2284	24330.3	1.0507	708.223	-0.13086	186.1318	-0.2845	16905.6289	0.89067	16343.876	3972823	3646.141	-0.24819	13286.5855	0.7045	16581600	0.84506	170.77	66.3667	65.9824	103.3295	101.5964	24282.4336	88.314	0.01185	97.8946	1553840
017	2018-11-03t0208	1541229158	adult	83.9271	17.9997	-101.9691	949.1334	61.2092	45413.8837	143044.3895	1851015.7369	19092.3	-0.068061	706.289	-0.20693	163.4047	-1.3971	15769.6084	0.47868	15797.4951	3768936.5	3985.677	-0.063804	12919.1331	0.52464	16847800	0.81385	262.837	60.6236	60.1841	96.9845	94.7581	23179.2852	81.8417	-0.21466	91.6231	1446120
017	2018-11-03t0608	1541243555.62	adult	87.9264	21.9991	-97.9697	857.334	61.6118	42400.5124	133630.6712	1804103.36	22455.6	0.65993	799.523	0.41315	190.3206	-0.25517	17578.9121	1.1344	17508.4336	3920097.25	4634.8754	0.38317	14418.3267	1.151	17793400	1.0682	281.056	62.3007	61.853	103.3217	101.1222	23040.7461	86.1388	-0.095854	96.7864	1386500
017	2018-11-03t1008	1541257956.81	adult	91.9268	25.9994	-93.9694	982.5639	61.4674	46356.0187	146039.686	1868723.5392	18633.9	-0.18861	742.073	-0.031693	193.4605	-0.18013	14716.4443	0.074608	14558.8423	3590812.5	4243.0792	0.050148	12054.2238	0.12223	18082100	1.1314	113.827	55.6916	55.2004	94.4748	92.809	23051.8594	78.374	-0.24203	89.1447	1357040
017	2018-11-03t1408	1541272360.09	adult	95.9277	30.0003	-89.9685	890.4324	64.3923	44817.3692	141273.8519	1906241.0065	24787.1	1.2572	786.063	0.27229	184.7522	-0.62971	18945.0762	1.7186	18854.7246	4471038	4029.2747	-0.15276	15013.2595	1.4684	18485800	1.2749	132.479	58.1392	57.6443	99.6941	97.9782	23527.8086	82.3651	-0.16553	93.1716	1367260
017	2018-11-03t1808	1541286757.5	adult	99.9269	33.9996	-85.9692	908.7314	63.1288	42735.5006	134571.9529	1753945.6713	22554.1	0.78587	747.234	-0.038892	191.7832	-0.3707	17714.2637	1.2897	17329.2832	3985709.5	3421.3948	-0.67833	14582.1167	1.3136	16789600	0.59088	231.652	68.8641	68.2162	117.0492	112.3826	26336.0742	93.2791	-0.03415	106.3694	1547310
017	2018-11-03t2208	1541301160.24	adult	103.9277	38.0003	-81.9684	927.0693	60.0832	46016.5146	144988.095	1953167.1951	17485.9	-0.37256	747.901	-0.049405	178.361	-0.95419	14083.0645	-0.097491	13973.0649	3408101.5	4417.7664	0.10621	11610.5339	-0.041839	18056600	1.1327	190.051	58.6418	58.2103	98.3041	96.3575	23789.582	80.6413	-0.18944	91.4096	1415790
017	2018-11-04t0108	1541315618.41	adult	107.9439	42.0165	-77.9523	925.7003	61.5176	44865.93	141328.8305	1857417.1264	20196	0.34344	766.847	0.084875	194.7718	-0.3507	16006.3906	0.72841	15743.6377	3777508.25	4570.5391	0.21267	13368.0043	0.8402	18062300	1.1733	324.582	68.0681	67.4719	114.0683	110.3797	26920.123	91.2644	-0.091964	104.2471	1603280
017	2018-11-04t0508	1541330014.93	adult	111.9429	46.0155	-73.9532	905.2229	64.0047	44956.7154	141681.1647	1909752.7797	20352.9	0.45941	783.61	0.2086	203.7698	-0.07121	16469.8477	0.98683	16201.8096	3886884	4486.6749	0.12849	13667.815	1.0465	18481400	1.4016	271.442	69.0411	68.156	121.17	118.371	28596.1094	93.0373	-0.091124	110.0016	1628340
017	2018-11-04t0908	1541344399.45	adult	115.9386	50.0112	-69.9575	933.6031	61.0092	46207.7471	145612.4674	1936521.9457	23475.2	1.3206	754.97	-0.003562	205.0944	-0.086124	17241.0176	1.3832	17032.3066	4189567.25	3886.6846	-0.38169	14113.438	1.3332	18317100	1.3871	280.278	72.9834	72.3858	118.4538	115.4745	28784.2715	96.4458	-0.076909	109.5423	1770720
017	2018-11-04t1308	1541358817.22	adult	119.9435	54.0162	-65.9526	930.1772	60.9666	44222.2957	139330.6256	1797794.9575	23057.1	1.3182	801.139	0.34031	210.7196	0.047055	17270.4297	1.4927	16994.2695	4024010	4383.4246	0.028017	14231.6244	1.4661	18612100	1.5722	174.347	74.6668	73.8251	126.729	123.0106	29527.8516	98.9775	-0.072246	115.5211	1734660
017	2018-11-04t1708	1541373161.89	adult	123.9282	58.0008	-61.968	928.9139	60.5398	44074.4911	138775.2623	1820868.5018	14323.3	-0.76675	678.031	-0.53233	187.6456	-0.84137	11282.5283	-0.8248	11122.1748	2617546.5	4297.2356	-0.04548	9698.88	-0.64164	15693700	0.44091	156.868	61.2012	59.9133	119.5493	117.3123	27735.4492	88.9854	-0.18333	107.9286	1416560
017	2018-11-04t2108	1541387563.63	adult	127.9287	62.0013	-57.9675	933.2508	68.2159	49680.4297	156627.8643	2233566.87	17146.2	0.045407	659.076	-0.63072	189.7663	-0.85158	13655.9199	0.24022	13557.3984	3564195	3864.812	-0.38554	11325.7536	0.22564	17161000	1.1304	281.021	70.5051	69.563	127.027	122.7761	33154.0547	97.526	-0.12901	114.6748	1835810
017	2018-11-05t0108	1541401963.65	adult	131.9287	66.0013	-53.9675	993.0369	61.4421	49666.0449	156443.5996	2101776.0131	18403.1	0.46693	667.778	-0.54328	174.7377	-1.4644	14741.957	0.77652	14680.1621	3847650.75	3928.5051	-0.32324	11880.0207	0.56132	17394300	1.3111	210.466	67.0005	65.6954	127.6073	121.5171	33305.5078	92.3159	-0.20717	111.1317	1745230
017	2018-11-05t0508	1541416360.32	adult	135.9277	70.0004	-49.9684	975.4666	64.5737	50297.6001	158474.0902	2190548.5027	15098.9	-0.27804	661.494	-0.55872	194.4739	-0.86089	11912.9727	-0.23602	11711.9097	3145024.75	3930.4992	-0.3094	9819.0582	-0.30861	17441600	1.4216	285.585	70.3459	69.2529	131.3425	127.4664	34674.4141	99.5725	-0.16778	118.7119	1854810
017	2018-11-05t0908	1541430762.16	adult	139.9282	74.0009	-45.9679	949.0483	59.4442	46368.226	146033.8823	1935816.8949	16537.1	0.17425	689.293	-0.37162	215.8778	-0.20831	12908.6387	0.24361	12448.3589	3149707.75	3742.4645	-0.43346	10822.0462	0.20303	16783600	1.2775	291.442	75.1044	74.4472	134.5365	130.8882	32826.8984	106.1502	-0.13659	123.9745	1828720
017	2018-11-05t1307	1541445046.12	adult	143.896	77.9686	-42.0001	1006.3585	56.9725	45354.515	142761.5933	1765002.85	15749.8	0.049932	692.133	-0.34789	219.5082	-0.18133	12480.3086	0.14822	12306.0791	2982793.75	3871.9899	-0.33181	10529.4239	0.12537	16512900	1.2805	263.388	82.3667	80.3924	167.9753	160.6609	40146.1016	113.3417	-0.092586	144.9379	1965110
017	2018-11-05t1707	1541459445.79	adult	147.8959	81.9686	-38.0002	960.6254	58.0776	43357.547	136490.8203	1680029.1798	15602.4	0.074252	675.085	-0.44714	218.4839	-0.33307	12434.1816	0.18211	12278.7686	2847427.5	3915.6238	-0.29799	10534.7134	0.16207	15397300	0.9824	303.984	83.3625	80.816	177.7123	173.6373	40696.1094	118.4525	-0.072465	156.2906	1901330
017	2018-11-05t2106	1541473836.4	adult	151.8933	85.9659	-34.0028	912.1728	58.288	43218.8847	136134.5106	1736513.0224	15428.9	0.087559	666.065	-0.49967	212.3778	-0.67845	11679.5684	-0.05003	11195.1064	2651262	3750.5913	-0.40355	9809.0399	-0.11214	15119700	0.98711	231.597	83.0149	80.4324	178.3282	173.1328	40480.5	117.6459	-0.14448	158.3734	1884440
017	2018-11-06t0106	1541488241.23	adult	155.8947	89.9673	-30.0015	880.3385	57.7915	41794.8101	131702.9541	1661510.3509	12790	-0.5533	648.03	-0.59999	211.2221	-0.84252	10501.7344	-0.4471	10490.4429	2310381.5	3630.1467	-0.47405	8871.2411	-0.47102	14229400	0.76396	322.099	83.8141	80.7981	182.2157	177.0803	40087.4531	120.6957	-0.16788	165.0145	1840390
017	2018-11-06t0506	1541502637.5	adult	159.8936	93.9663	-26.0025	922.1303	59.8346	42857.056	135004.9722	1697132.1467	10269	-1.1725	587.224	-0.92646	213.7476	-0.8643	8583.5312	-1.1185	8534.4531	1939878	3081.7088	-0.80666	7253.5998	-1.1039	13229600	0.49589	219.623	84.9426	82.4347	175.2144	171.3954	39598.457	120.5365	-0.26602	158.8215	1913670
017	2018-11-06t0906	1541517037.9	adult	163.8937	97.9664	-22.0024	845.0826	59.2694	39949.1489	125936.5129	1582143.0916	12765.1	-0.46802	636.648	-0.65182	210.6258	-1.0894	10678.2783	-0.31528	10647.8506	2242438.5	3702.1781	-0.40055	9089.8842	-0.31218	13368300	0.62656	330.302	88.3484	84.7573	194.9293	189.378	40935.1562	129.2931	-0.16022	173.4639	1855140
017	2018-11-06t1307	1541531445.74	adult	167.8959	101.9685	-18.0002	674.1439	60.5364	33078.8092	104378.033	1392790.2022	13971.9	-0.10232	694.347	-0.33404	227.8522	-0.53273	12129.9297	0.25584	12144.9336	2110607.75	3988.632	-0.20578	10868.2096	0.45498	12058000	0.23305	309.183	95.6319	90.4259	219.4066	215.8829	38176.7578	149.8116	0.27275	197.688	1660740
017	2018-11-06t1707	1541545845.41	adult	171.8958	105.9685	-14.0003	668.58	58.7214	30726.4525	96938.1445	1203578.0287	14351.1	0.041136	715.989	-0.20953	224.9765	-0.74224	12585.7793	0.46026	12498.7095	2038896.25	4367.1807	0.047341	11426.6266	0.7234	11576800	0.12775	320.001	98.9932	92.9479	225.0972	218.1503	36465.7383	159.0352	0.45832	200.4405	1600620
017	2018-11-06t2107	1541560247.87	adult	175.8965	109.9691	-9.9997	650.7139	58.2334	30035.904	94764.9725	1189296.7603	15182.1	0.30929	756.024	0.014477	229.891	-0.64914	12816.7822	0.58608	12662.4497	2025051.625	4757.3158	0.30834	11784.0431	0.91397	11939100	0.32441	307.526	102.297	95.4739	241.196	238.0936	38108.9727	164.0042	0.54076	218.7141	1615470
017	2018-11-07t0107	1541574649.32	adult	179.8969	113.9695	-5.9993	650.9991	57.4322	29811.3849	94038.019	1180900.0227	16331.4	0.67162	791.659	0.21682	232.7226	-0.63437	13834.9033	1.0152	13653.4717	2172079.75	4803.1258	0.35989	12724.9689	1.3595	12415600	0.55982	371.303	106.209	97.2411	256.3388	246.1054	40245.1953	179.7347	0.9571	226.8878	1665680
017	2018-11-07t0507	1541589046.63	adult	183.8962	117.9688	-2	635.7852	55.9196	28186.5969	88922.7497	1074778.7202	16021.6	0.63563	815.451	0.35807	238.8295	-0.49139	14597.9092	1.3626	14613.6855	2175088.5	5135.8562	0.58901	13542.1758	1.7654	12106200	0.50363	384.496	110.841	101.7255	288.7718	280.6004	43027	183.0257	1.0116	254.3446	1645540
017	2018-11-07t0907	1541603446.61	dead	187.8961	121.9688	2	649.4805	58.3894	31005.1131	97836.2859	1260557.5689	17233.1	1.0309	787.945	0.2255	242.0291	-0.4605	15357.7773	1.724	15344.7637	2503317.75	4141.2781	0.012362	14021.1448	2.0363	12836400	0.82533	340.127	109.15	101.2919	270.9528	264.4695	44165.3047	178.0381	0.78647	244.6238	1778160
018	2018-10-30t1412	1540927028.67	egg	-1.8397	-89.9266	-181.8966	146.9629	29.5079	2770.1361	8860.0968	49893.5423	0	5577.5297	0	0.58344	0	-0.020459					0	2237.2635	0	4151.5277	0	124295.9813	0	0	0				0	-0.11277	0	0
018	2018-10-30t1753	1540940274.24	larva	1.8397	-86.2473	-178.2172	173.9035	28.5533	3353.4109	10658.81	59987.0789	0	2.2255	0	0.25332	0	-0.11506					0	1776.6067	0	1.6923	0	104279.1235	0	0	0				0	-0.13376	0	0
018	2018-10-30t2153	1540954672.82	larva	5.8393	-82.2477	-174.2176	174.698	30.1546	3549.1752	11293.4602	66883.4324	0	0.36466	0	-0.056222	0	-0.22401					0	0.4139	0	0.32333	0	1.0223	0	0	0				0	-0.15855	0	0
018	2018-10-31t0153	1540969072.51	larva	9.8392	-78.2477	-170.2177	174.628	30.1504	3610.2376	11487.2881	68492.6503	0	-0.17458	0	-0.3303	0	-0.34006					0	-0.16938	0	-0.16721	0	0.034004	0	0	0				0	-0.18576	0	0
018	2018-10-31t0553	1540983472.02	larva	13.839	-74.2479	-166.2179	185.6494	30.5682	3889.4415	12367.8355	75311.4049	0	-0.52136	0	-0.57893	0	-0.46431					0	-0.39435	0	-0.49282	0	-0.38284	0	0	0				0	-0.21588	0	0
018	2018-10-31t0953	1540997871.34	larva	17.8389	-70.2481	-162.2181	187.925	30.4396	3894.5929	12379.7621	74655.7861	0	-0.7895	0	-0.80858	0	-0.59837					0	-0.55499	0	-0.74867	0	-0.67271	0	0	0				0	-0.24968	0	0
018	2018-10-31t1353	1541012272.35	larva	21.8391	-66.2478	-158.2178	185.8115	29.5487	4009.7675	12738.8499	77014.7236	0	-1.0141	0	-1.0235	0	-0.7447					0	-0.68689	0	-0.96569	0	-0.90551	0	0	0				0	-0.28834	0	0
018	2018-10-31t1753	1541026671.62	larva	25.8389	-62.248	-154.218	190.686	31.9131	4214.7326	13403.3043	84924.0586	0	-1.2101	0	-1.2263	0	-0.90691					0	-0.80198	0	-1.1573	0	-1.1049	0	0	0				0	-0.33381	0	0
018	2018-10-31t2153	1541041071.42	larva	29.8389	-58.248	-150.218	333.4014	53.9971	12779.1821	40584.9681	445815.0405	5030.47	-0.37954	466.339	0.9093	142.4149	0.3278	4542.5117	-0.29635	4565.833	308890.8125	2732.089	1.1525	4089.3045	0.068027	3155720	0.12234	278.181	57.0919	56.7298	94.2048	90.0231	6405.9282	77.3908	0.056857	86.8702	386341
018	2018-11-01t0153	1541055471.68	larva	33.839	-54.248	-146.218	250.8491	68.0109	9208.5472	30263.4676	351667.9958	250.75	-1.4977	149.746	-0.8783	148.595	0.26822	217.5531	-1.6598	214.5335	10660.0996	188.9251	-0.87005	208.1715	-1.4219	732259	-1.1394	110.69	60.5306	60.3423	94.0971	93.4713	4610.7593	80.858	0.056004	89.2962	295994
018	2018-11-01t0553	1541069871	larva	37.8388	-50.2482	-142.2181	329.4811	34.0952	8413.4804	26579.9194	185381.8429	293.594	-1.6832	167.574	-1.0251	165.7391	0.34033	246.684	-1.879	242.6082	11347.4639	205.8739	-0.99338	227.9133	-1.6225	760449	-1.3659	107.963	63.397	63.0524	95.4016	94.4642	4388.4756	83.3693	0.054743	91.3957	287695
018	2018-11-01t0953	1541084271.61	larva	41.8389	-46.248	-138.218	472.6457	42.5025	15856.1051	50027.9584	457248.9488	8728.76	-0.42035	617.753	0.86138	175.9096	0.35941	7221.4756	-0.34026	7184.4116	613825.4375	3523.501	0.9576	6007.4173	-0.097935	5205800	-0.041125	111.08	63.2197	62.986	96.2513	95.2256	8181.3638	82.9806	0.035657	91.9205	532753
018	2018-11-01t1420	1541100302.66	larva	46.292	-41.7949	-133.7649	474.3586	33.88	12732.513	40163.2406	285429.306	18742.2	1.0279	308.98	-0.86184	170.6326	0.18225	11981.5869	0.58848	12510.5908	826729.5	252.2444	-1.2691	5189.4092	-0.61994	2114350	-1.4557	168.037	64.2969	64.1886	99.8526	96.4845	6889.8325	83.9548	0.02825	93.7222	439984
018	2018-11-01t1808	1541113969.27	larva	50.0883	-37.9986	-129.9686	567.1264	35.7915	16424.513	51807.6269	393152.4441	9440.31	-0.76472	321.814	-1.0209	175.0887	0.16328	7269.7358	-0.83326	7057.5151	639736.75	413.1335	-1.3109	5540.2288	-0.73896	2823920	-1.4969	158.046	64.1106	63.8597	97.0312	95.2416	8538.7461	83.5454	0.011726	91.8996	562571
018	2018-11-01t2208	1541128370.01	larva	54.0885	-33.9984	-125.9684	574.6829	48.0242	20493.4362	64646.4283	630560.5188	13345.6	-0.30611	557.765	-0.068185	201.1878	0.56796	9068.8867	-0.61931	8707.4639	988508.6875	3048.1925	0.12527	7393.1854	-0.40591	6060120	-0.77258	121.239	61.3619	61.0856	97.2333	95.8853	10598.4346	81.9632	-0.027729	91.8564	666697
018	2018-11-02t0208	1541142767.82	larva	58.0879	-29.999	-121.969	478.0256	36.9787	14368.1024	45328.0415	364922.6591	18463.5	0.39297	392.476	-1.1187	187.8091	0.27746	12312.8633	0.031285	12008.4785	948090.4375	384.7925	-1.6264	8689.6838	-0.21401	3012640	-2.0226	139.302	65.525	65.1416	103.5734	100.8767	7975.1509	86.417	0.04752	96.9109	502970
018	2018-11-02t0608	1541157167.82	larva	62.0879	-25.999	-117.969	578.7422	47.0251	20276.0483	63929.5995	610360.4206	23983.6	1.2196	565.933	-0.39154	187.8084	0.23478	16859.9082	1.1156	15623.2095	1820870.125	664.1876	-1.6111	12834.7601	0.93114	6087180	-1.376	116.805	56.7407	56.2248	95.3004	93.0766	10292.4473	77.8932	-0.24913	88.0799	610303
018	2018-11-02t1008	1541171566.39	larva	66.0875	-21.9994	-113.9694	650.4315	47.1145	23110.1305	72794.4354	717017.7845	21567	0.68397	846.221	1.0333	202.5491	0.69742	15864.6396	0.73096	14783.1055	1951350.625	5208.6987	1.0674	13086.2527	0.89291	10375500	-0.34873	124.92	64.8418	64.4212	101.5375	100.1792	12489.1143	85.2264	-0.021735	94.9094	795026
018	2018-11-02t1408	1541185974.78	larva	70.0898	-17.9971	-109.9671	635.6502	54.5673	25234.0833	79551.3329	884363.0048	13933	-0.83395	693.656	0.03365	203.8206	0.69662	10731.0693	-0.89925	10619.3525	1437963.25	3748.7269	0.046654	8631.7098	-0.77078	9251980	-0.97213	179.369	60.0452	59.8238	96.6162	94.7169	12946.5664	81.0559	-0.5037	90.8444	800883
018	2018-11-02t1808	1541200370.24	larva	74.0886	-13.9984	-105.9684	736.2587	54.6078	30956.3127	97581.8224	1119481.1589	24200.9	1.0535	813.777	0.66055	210.8394	0.90988	16986.4668	0.95077	16138.665	2785780.5	4946.4925	0.74135	13512.001	0.8726	13302800	0.06417	118.716	62.2234	61.9285	99.1319	97.6402	16257.6357	83.6942	-0.26062	93.5461	1017170
018	2018-11-02t2208	1541214767.13	larva	78.0877	-9.9992	-101.9692	771.1109	52.525	31248.0965	98588.6358	1053376.5793	18869.4	-0.046078	764.3	0.27833	182.008	-0.41168	15187.9717	0.3245	15057.7739	2521203.25	4627.2934	0.46897	13313.8991	0.74438	12612500	-0.36914	118.006	60.6905	60.3963	97.9309	96.156	16256.5293	82.1453	-0.26122	92.776	1001510
018	2018-11-03t0208	1541229166.12	larva	82.0874	-5.9995	-97.9695	837.4022	50.1899	33551.5477	105676.5711	1134460.1139	18109.6	-0.25135	733.486	0.012455	199.9572	0.28952	15318.4111	0.33026	15157.7046	2726677.25	3895.9632	-0.099074	13418.6683	0.74806	12994400	-0.43208	121.731	61.2113	60.8744	96.1821	94.6425	17120.418	82.0337	-0.21388	91.377	1084420
018	2018-11-03t0608	1541243563.8	larva	86.0868	-2.0002	-93.9701	842.2638	54.3749	35836.568	112908.5742	1279349.1281	17725.5	-0.36611	789.064	0.35473	219.6215	1.1107	13564.3066	-0.32915	13243.6963	2577218.25	4646.059	0.40626	11306.6606	-0.15561	14920400	0.094988	239.907	61.1168	60.7494	99.1253	96.4176	18833.8047	82.0114	-0.19059	92.2176	1155660
018	2018-11-03t1008	1541257964.95	adult	90.0871	2.0002	-89.9698	817.9281	57.4489	34019.2999	107165.6088	1221812.6502	20183.2	0.16802	861.174	0.85231	216.4976	0.903	15478.2539	0.35983	15276.4204	2786085.75	5155.2773	0.77056	13033.6234	0.56294	15467500	0.19158	245.443	59.4117	58.9906	98.9487	95.9311	17810.7617	81.3489	-0.19013	91.626	1067090
018	2018-11-03t1408	1541272368.24	adult	94.088	6.0011	-85.9689	825.1409	58.0594	36586.114	115231.3674	1397244.5397	12112.3	-1.6705	747.393	-0.0016186	222.5689	1.0842	10303.8066	-1.6101	10253.8184	1988634.625	4582.5129	0.30382	9023.8339	-1.2269	14398500	-0.2928	419.409	65.2976	65.1354	104.0513	99.4459	20081.8984	87.1688	-0.091667	96.1744	1257960
018	2018-11-03t1808	1541286765.81	adult	98.0873	10.0004	-81.9696	746.2351	53.358	30232.0636	95250.9532	1051256.7951	11978.4	-1.7087	766.619	0.12024	221.9227	0.94085	10240.1895	-1.6518	10133.6743	1638430.25	4429.166	0.1554	8993.0603	-1.2641	12252100	-1.2125	179.777	63.3195	63.0087	98.6105	96.6522	15777.6719	83.8219	-0.14574	93.5655	1011970
018	2018-11-03t2208	1541301168.44	adult	102.0881	14.0011	-77.9689	538.8707	54.1933	24340.5453	77055.9243	915011.1864	9856.99	-2.2031	885.4	1.0006	256.9749	2.2479	8890.7852	-2.1744	8841.835	1138020.5	4860.865	0.48234	8086.4589	-1.6951	11326000	-1.6519	217.331	65.1025	64.6733	104.0424	101.0203	13317.4248	86.9642	-0.11727	97.299	832791
018	2018-11-04t0108	1541315627.37	adult	106.1044	18.0175	-73.9525	966.0367	69.5273	50304.9595	158481.7431	2272623.2577	16622.8	-0.5455	592.762	-1.2271	178.6119	-0.95215	12652.6182	-0.6386	12417.8364	3340291.25	3202.2656	-0.90603	10185.5721	-0.69272	15637600	0.13819	248.287	59.2084	58.6176	103.9336	100.7693	27438.4648	83.3995	-0.16621	95.4191	1561980
018	2018-11-04t0508	1541330023.24	adult	110.1033	22.0164	-69.9536	805.7154	50.3781	33293.2312	104843.4256	1173131.7322	17795.6	-0.19814	742.179	-0.10156	234.8508	1.119	12585.1133	-0.60313	11920.1426	2214980	4287.5997	-0.028764	10003.181	-0.74236	13052000	-0.93085	138.955	66.772	66.4538	105.4058	103.0084	18551.4219	89.0233	-0.12316	99.2106	1174250
018	2018-11-04t0908	1541344407.83	adult	114.099	26.0121	-65.9579	833.578	53.4095	35812.4848	112765.443	1327277.1279	12796.4	-1.3537	655.077	-0.75179	220.3023	0.49648	9776.583	-1.6573	9565.4434	1847774.125	3711.0459	-0.52219	8189.3083	-1.563	12362000	-1.1675	323.199	70.7633	70.5681	110.5118	106.5192	20886.7227	92.351	-0.10748	102.7246	1335370
018	2018-11-04t1308	1541358828.61	adult	118.1048	30.0178	-61.9521	893.009	51.8772	37404.6693	117778.7934	1327187.9118	10639.9	-1.8099	654.898	-0.73409	208.4733	-0.004068	9042.7324	-1.8721	8917.3955	1790461	3882.832	-0.38439	7894.9581	-1.6328	12921800	-0.84329	146.021	68.8258	68.7954	108.7122	106.8542	21525.0234	92.4459	-0.12425	102.8855	1358000
018	2018-11-04t1708	1541373170.16	adult	122.0885	34.0016	-57.9684	766.3971	47.2722	30977.9964	97633.5718	1039107.5853	15128.1	-0.60496	798.308	0.31675	204.2051	-0.22794	12877.5947	-0.22765	12826.3447	2111925.5	5116.5421	0.62616	11313.8874	0.099524	13072300	-0.67518	135.248	66.7645	66.1981	105.5223	103.9798	17305.6641	88.9599	-0.17599	99.738	1093270
018	2018-11-04t2108	1541387571.88	adult	126.089	38.0021	-53.9679	796.7006	49.84	31572.2096	99406.0468	1072383.4608	15387.1	-0.44376	785.681	0.2271	205.1188	-0.27176	12894.6045	-0.11571	12762.2197	2153399	4815.0144	0.37141	11037.939	0.051139	13101200	-0.54459	149.864	65.5122	64.7301	111.4404	108.1601	18610.5469	89.5018	-0.19358	102.5327	1092420
018	2018-11-05t0108	1541401971.88	adult	130.089	42.0021	-49.9679	844.4467	49.4752	32719.4587	102998.2557	1082404.3724	11689.9	-1.2813	672.171	-0.52678	231.5584	0.5794	9142.8086	-1.5039	8754.3306	1590848.625	3565.4606	-0.61279	7646.2392	-1.4501	11634600	-0.99394	301.074	77.2051	76.5092	127.4639	122.4212	22178.7148	100.3738	-0.11546	114.615	1336340
018	2018-11-05t0508	1541416368.61	adult	134.0881	46.0012	-45.9688	792.8525	49.7278	29976.1371	94369.4678	978765.4866	10242.8	-1.5606	710.067	-0.25886	251.434	1.1901	8292.9775	-1.7059	8087.5273	1318583.375	3683.3057	-0.5028	7137.6437	-1.5749	11266600	-0.98958	339.193	78.5734	77.324	141.5682	133.5997	22509.3477	105.69	-0.090382	125.2615	1246720
018	2018-11-05t0908	1541430770.35	adult	138.0886	50.0017	-41.9683	499.2322	76.9307	23701.1033	75992.9881	988579.26	13920.3	-0.53242	936.216	1.1496	266.6479	1.6389	11463.9092	-0.35981	11361.2461	1432988.625	5291.6827	0.69733	9969.772	-0.19988	11670900	-0.69031	227.849	80.3258	78.6036	146.7585	141.1191	18344.8105	111.7358	-0.056818	131.3961	1001340
018	2018-11-05t1307	1541445054.48	adult	142.0564	53.9695	-38.0005	502.5964	58.3968	21694.1952	68832.3258	781704.6439	13543	-0.55575	986.528	1.4042	286.9358	2.2876	11480.25	-0.26664	11238.8418	1320228.75	5891.4207	1.0924	9872.2608	-0.18517	11284900	-0.69547	220.405	82.7906	80.2154	148.4476	144.6059	17071.4707	118.0518	-0.017872	137.9509	947042
018	2018-11-05t1707	1541459454.16	adult	146.0563	57.9694	-34.0006	576.2351	48.7159	21813.187	68791.2552	714294.3387	12243.1	-0.82939	837.906	0.49178	267.4838	1.5042	10019.6338	-0.74369	9875.0752	1162277.5	5142.065	0.536	8405.4671	-0.77027	9671950	-1.1584	240.796	84.2954	82.0797	157.881	153.9074	18314.1895	121.932	-0.0054367	144.2791	973021
018	2018-11-05t2106	1541473844.62	adult	150.0537	61.9667	-30.0033	479.2418	53.8563	21589.5692	68556.7923	803110.878	10965.2	-1.0993	875.725	0.68114	300.2485	2.6342	9474.375	-0.89237	9437.5879	1080078.75	4647.6435	0.18722	8482.0164	-0.684	9952620	-0.93104	221.415	87.8953	85.0877	158.7943	153.6241	18102.5488	125.1476	0.0011571	145.9707	998930
018	2018-11-06t0106	1541488249.55	adult	154.055	65.9681	-26.0019	497.863	46.5895	18442.2762	58218.38	591087.9321	12912.7	-0.5463	773.76	0.093505	281.6628	1.8483	11120.9131	-0.23895	11013.897	1089849.5	4543.1071	0.11024	10193.1123	0.063392	7555000	-1.6989	236.359	91.0161	87.579	173.0262	169.9234	16956.5625	132.314	0.068624	156.3741	888681
018	2018-11-06t0506	1541502645.74	adult	158.054	69.967	-22.0029	451.0332	55.5921	18236.1735	57771.7465	632416.1077	12132.1	-0.69824	983.364	1.2256	286.8791	1.9652	10612.2109	-0.38401	10462.2607	1029384.4375	5925.2965	0.98062	9718.1444	-0.099023	9463890	-0.89995	244.149	90.1573	86.0188	176.6393	173.3462	17134.0098	135.1483	0.077691	161.9732	867674
018	2018-11-06t0906	1541517046.18	adult	162.0541	73.9672	-18.0028	458.5866	79.3481	21828.6746	70412.1126	941639.5675	12603.5	-0.53086	815.841	0.3137	282.0648	1.6879	10061.0596	-0.55863	9863.9648	1157021.875	4565.1038	0.13069	8277.1418	-0.66285	9374830	-0.84866	264.778	91.0739	87.6397	183.419	176.7952	21093.1875	131.5833	-0.069632	162.5872	1046530
018	2018-11-06t1307	1541531454.14	adult	166.0563	77.9694	-14.0006	407.4723	53.4899	16682.701	53015.522	579585.458	12327.9	-0.55974	847.468	0.48481	278.0443	1.4446	10373.9922	-0.40725	10233.6621	923285.3125	5656.0998	0.8176	9134.0625	-0.2755	7472130	-1.4526	278.2	93.8696	90.4038	186.2938	179.1311	16580.1484	136.0914	-0.044064	163.0661	827648
018	2018-11-06t1707	1541545853.74	adult	170.0562	81.9693	-10.0007	357.655	80.3049	17427.3079	57243.3898	771173.1771	13194.2	-0.28839	802.665	0.25099	288.6225	1.7623	11255.1748	-0.047682	11220.5874	1035476.0625	5373.8307	0.65871	10124.4999	0.16584	7370070	-1.4254	270.273	96.5099	92.0073	197.7728	190.4456	18195.0977	142.6511	0.046383	176.0205	886154
018	2018-11-06t2107	1541560256.25	adult	174.0569	85.97	-6	404.5673	54.5707	16480.1692	52401.6353	563174.5271	13172.3	-0.25539	875.37	0.64894	279.6051	1.3211	10897.9434	-0.14556	10699.6719	959019	5691.5745	0.87251	9417.341	-0.096545	7624480	-1.2739	266.886	96.2391	91.6673	198.9646	192.6589	17508.8867	145.8406	0.053846	178.5158	838243
018	2018-11-07t0107	1541574657.65	adult	178.0573	89.9704	-1.9996	405.9669	54.357	16926.6851	53865.3173	589096.3513	14731	0.20998	891.33	0.74504	295.2133	1.8308	11495.7432	0.11246	11367.1094	1034616.875	5723.4939	0.9125	9377.1934	-0.082864	7978290	-1.0882	261.418	96.2053	91.0588	204.2782	201.1097	18385.0371	147.0085	0.0018517	182.0766	861133
018	2018-11-07t0507	1541589054.99	dead	182.0565	93.9696	1.9996	407.9995	55.9067	17110.1294	54388.0503	605626.3925	14933.5	0.31019	917.598	0.89917	291.1949	1.5764	12318.4863	0.46409	12187.0742	1120982.25	6006.1653	1.1083	10420.7596	0.39656	8291420	-0.91924	257.72	100.488	95.3725	200.604	195.563	18254.9668	152.0466	0.06468	183.1304	908009
019	2018-10-30t1412	1540927036.87	egg	-1.8397	-89.9266	-225.9017	187.1372	27.3638	3727.5041	11818.7912	66272.3753	0	5577.5323	0	0.58345	0	-0.020459					0	2237.2645	0	4151.5297	0	124296.0291	0	0	0				0	-0.11277	0	0
019	2018-10-30t1753	1540940282.51	larva	1.8397	-86.2472	-222.2224	113.8029	30.0407	2368.9079	7651.6846	45171.0283	170.378	2.4152	96.5107	0.92784	95.9083	0.5907	147.6847	0.45569	145.3931	2067.5857	128.4969	2499.8771	140.4047	1.9073	125753	116338.3403	172	95.8527	95.5446	158.5237	155.9224	2219.3311	135.1589	0.369	151.6759	124896
019	2018-10-30t2153	1540954681.01	larva	5.8393	-82.2476	-218.2228	128.274	33.2789	3088.8427	9968.434	67041.5824	164.568	0.4431	93.5939	0.55136	92.6891	0.47962	149.7	0.13666	147.4012	2544.9001	127.3918	0.89459	144.7187	0.43548	156770	1.3029	237.646	94.1976	93.3646	192.1461	184.785	3266.4834	144.8073	0.4046	170.0112	157781
019	2018-10-31t0153	1540969080.73	larva	9.8392	-78.2477	-214.2229	131.0251	37.0452	3457.769	11209.5321	82664.8142	166.622	-0.1156	91.7778	0.22981	91.0061	0.37497	149.4805	-0.16209	147.4944	2840.1296	127.0936	0.043663	141.9295	-0.083721	171716	0.20021	219.492	91.1134	87.4212	177.7668	172.8171	3377.5696	143.331	0.39963	157.9682	170473
019	2018-10-31t0553	1540983480.23	larva	13.839	-74.2479	-210.223	134.8742	40.5284	3844.8288	12530.968	99103.7005	175.648	-0.46961	93.3367	-0.038229	92.0055	0.28676	156.61	-0.44158	154.6565	3288.8103	131.0971	-0.23068	148.9647	-0.41916	193394	-0.24032	181.937	88.0885	85.1739	167.9506	165.7284	3526.9626	140.357	0.38924	161.5967	182519
019	2018-10-31t0953	1540997879.53	larva	17.8388	-70.2481	-206.2232	130.4357	38.549	3468.9675	11289.1879	85150.2853	167.619	-0.74621	97.0569	-0.27071	95.9163	0.21864	157.8796	-0.70853	156.3466	2999.7126	134.4015	-0.4153	150.7642	-0.6829	181885	-0.56055	222.623	91.4377	89.5433	187.7203	183.8972	3566.6865	144.125	0.41016	167.0833	171354
019	2018-10-31t1353	1541012280.61	larva	21.8391	-66.2478	-202.2229	126.8461	35.0723	3066.5085	9941.7939	68513.3272	175.62	-0.97314	102.681	-0.47585	101.9003	0.16524	159.9566	-0.96329	157.6087	2719.2615	138.1446	-0.56115	150.9636	-0.90594	170554	-0.81341	201.146	96.9341	96.1941	180.6617	177.8966	3071.2495	149.4983	0.44362	167.9745	161008
019	2018-10-31t1753	1541026679.88	larva	25.8389	-62.248	-198.2231	125.3891	35.065	3060.1808	9925.3642	68720.4555	181.257	-1.1712	105.297	-0.68351	105.4655	0.085272	165.014	-1.207	162.5758	2805.2383	140.437	-0.68674	158.8934	-1.0992	175004	-1.0199	195.128	96.2105	94.1205	174.195	173.4316	2961.3149	148.3938	0.45011	166.7154	159902
019	2018-10-31t2153	1541041079.76	larva	29.8389	-58.248	-194.2232	129.2462	36.7274	3224.1262	10472.9048	74794.231	182.382	-1.3484	108.712	-0.8755	108.0435	-0.014418	165.9901	-1.4433	165.6057	2987.8215	145.9654	-0.79572	158.502	-1.2757	189811	-1.1966	209.504	96.3864	94.6506	182.1786	177.9416	3279.2151	148.7465	0.46861	167.5001	168291
019	2018-11-01t0153	1541055479.9	larva	33.8389	-54.2479	-190.2231	355.8146	34.8228	9535.9262	30110.6556	221460.8562	5222.98	-0.56635	511.377	0.8651	133.7855	0.11169	4431.7676	-0.56986	4387.5679	230451.9062	2731.3874	0.90611	3882.3861	-0.24126	2620300	-0.36302	111.969	49.1012	48.8055	82.6032	80.9803	4295.3652	68.8279	-0.02134	77.6307	251595
019	2018-11-01t0553	1541069879.25	larva	37.8388	-50.2481	-186.2233	514.4295	57.9974	22567.5828	71311.1604	871054.4797	5689.39	-0.71712	311.322	-0.34393	108.9758	-0.3048	4346.3745	-0.83072	4173.9092	517218.5938	1711.4495	-0.0018849	3588.8461	-0.58295	3699750	-0.24876	141.129	45.8038	45.4857	79.1113	77.4338	9414.2441	64.6323	-0.081505	73.0673	544332
019	2018-11-01t0953	1541084279.84	larva	41.8389	-46.248	-182.2231	383.225	30.4263	8234.1847	25961.2436	153752.8788	230.532	-1.8977	147.041	-1.3622	146.3802	-0.0068622	206.1578	-2.1188	203.7761	9277.1025	179.402	-1.1539	196.9177	-1.856	659036	-1.6575	114.782	56.5589	56.1249	88.136	85.8674	3966.1196	75.8595	-0.024216	83.0534	253497
019	2018-11-01t1420	1541100310.77	larva	46.292	-41.7949	-177.7701	637.282	42.9219	22167.7717	69881.5643	654209.2678	11331.3	-0.23532	308.25	-0.86532	115.2297	-0.59355	7830.1914	-0.45936	7517.9856	923962.5625	1060.9806	-0.77423	5334.459	-0.57657	3631180	-0.94747	97.6711	47.0524	46.6835	80.5916	79.036	9509.8125	66.2148	-0.15442	75.7555	554277
019	2018-11-01t1808	1541113977.47	larva	50.0883	-37.9986	-173.9738	479.5511	47.5788	15696.2062	49594.6539	448535.0152	3989.55	-1.6898	257.2	-1.3355	145.2351	-0.31141	3607.1724	-1.7588	3608.0365	303002.4688	582.8692	-1.2084	3277.8568	-1.4173	2149170	-1.7147	117.834	55.4807	55.3777	87.9971	86.2255	7391.7554	74.2663	-0.10577	82.1645	463597
019	2018-11-01t2208	1541128378.17	larva	54.0885	-33.9984	-169.9736	689.7339	50.2259	27798.1894	87815.5731	922553.4477	9746.75	-0.91966	441.261	-0.65345	149.4082	-0.4034	7865.8535	-0.92637	7576.4189	1156280.5	2523.9374	-0.18987	6681.1681	-0.62225	6486530	-0.6388	163.889	57.0519	56.8847	90.1442	88.0778	13251.1953	76.3526	-0.12067	84.6393	838662
019	2018-11-02t0208	1541142776	larva	58.0879	-29.999	-165.9742	637.5224	51.909	25435.2016	80431.7746	839408.8022	8791.83	-1.2788	366.564	-1.2541	158.7362	-0.38965	6825.8936	-1.4124	6666.0107	921495.625	1429.4006	-0.99556	5436.8505	-1.2267	4929920	-1.4308	331.026	59.2537	58.9521	95.1588	90.927	12846.4443	78.3465	-0.13806	87.7452	796904
019	2018-11-02t0608	1541157175.93	larva	62.0878	-25.9991	-161.9742	737.458	53.9694	30844.0696	97283.3418	1080207.5486	12789	-0.75779	631.052	-0.036142	153.5628	-0.75966	9664.7852	-0.85268	9115.8945	1575360	3889.8843	0.36224	7917.9744	-0.6523	10269700	-0.091704	406.02	48.8311	48.5982	86.4205	83.0142	14086.5391	69.356	-0.55013	79.1602	794677
019	2018-11-02t1008	1541171574.49	larva	66.0874	-21.9995	-157.9746	738.049	53.665	32213.9436	101812.5771	1141577.2825	9545.51	-1.5006	600.201	-0.36794	171.6217	-0.41977	8426.0996	-1.4	8421.5337	1432436.875	3426.9713	-0.044397	7475.2001	-0.99014	10187200	-0.40685	288.602	60.0556	59.7304	95.2335	91.2108	16189.6992	79.4782	-0.3978	88.1738	1019320
019	2018-11-02t1408	1541185982.93	larva	70.0898	-17.9971	-153.9723	782.5581	52.0727	33587.5423	105871.9801	1200057.7693	13316.4	-0.94981	631.836	-0.33274	170.7701	-0.62589	10609.7637	-0.9359	10374.2373	1877928.25	3932.1187	0.16414	9130.3339	-0.59559	11180300	-0.36826	134.794	60.3572	60.1094	94.564	92.8482	16737.8359	79.7363	-0.63249	88.8084	1068020
019	2018-11-02t1808	1541200378.37	larva	74.0885	-13.9984	-149.9736	926.5962	65.3263	47294.0331	149217.5103	2020432.5712	11624.1	-1.3984	533.681	-1.0696	171.1777	-0.7545	9439.3828	-1.4505	9313.7104	2340967	3094.4301	-0.4841	8014.6083	-1.1539	13231600	0.041365	117.173	60.2921	60.0888	94.2489	92.2035	23373.7285	80.1206	-0.55092	89.3455	1494820
019	2018-11-02t2208	1541214775.3	larva	78.0877	-9.9992	-145.9744	893.6573	58.0793	42863.0674	135124.5071	1716727.8476	8914.64	-2.0619	498.892	-1.4342	164.1816	-1.1865	7164.2544	-2.357	7096.1899	1619121.5	3138.3613	-0.5536	5891.4598	-2.1226	11233100	-0.82422	168.048	57.144	56.7915	91.7336	90.2297	20731.793	77.1288	-0.49577	86.5486	1286660
019	2018-11-03t0208	1541229174.23	larva	82.0874	-5.9995	-141.9747	985.6203	60.3525	46467.3157	146402.8099	1841234.016	13392.7	-1.2432	568.218	-1.1037	170.8349	-1.0101	9609.0859	-1.6668	9288.3223	2354226	3593.2026	-0.31571	8105.3344	-1.3976	13880400	-0.12926	118.911	55.1919	54.8949	90.6979	89.0176	22220.9766	75.7621	-0.41457	85.24	1348230
019	2018-11-03t0608	1541243571.94	larva	86.0867	-2.0002	-137.9753	1355.6218	62.4421	59931.3497	188742.5954	2221972.2335	16866.6	-0.55292	454.871	-1.9952	167.9148	-1.2372	12873.5469	-0.57991	12725.8755	4068040.75	710.3972	-2.5199	9984.7493	-0.71096	14355300	-0.10601	117.487	61.4336	61.1147	95.0355	93.4106	30031.2188	81.5801	-0.20098	90.1352	1938780
019	2018-11-03t1008	1541257973.09	adult	90.0871	2.0002	-133.975	1002.4533	60.1244	47356.2556	149231.5714	1893848.5434	16522.6	-0.65252	593.538	-1.0904	175.8856	-0.9507	12869.6582	-0.61428	12706.1934	3204545	2663.1498	-1.1449	10604.0445	-0.4947	14754800	-0.072806	274.571	60.7144	60.3032	97.0004	94.4952	24153.0977	81.0239	-0.19629	90.4319	1509300
019	2018-11-03t1408	1541272376.33	adult	94.088	6.0011	-129.9741	999.2623	62.5396	51264.9063	161611.1368	2228278.8072	8421.23	-2.5186	527.964	-1.6282	167.8562	-1.3558	7374.3232	-2.7307	7353.217	1991067.25	3199.3156	-0.7874	6596.073	-2.3149	14205400	-0.36742	167.839	58.2879	57.8554	93.6551	91.606	25286.8711	79.3108	-0.21098	88.3995	1568300
019	2018-11-03t1808	1541286774	adult	98.0873	10.0004	-125.9748	1007.6122	60.4927	47882.6595	150874.4357	1942808.3112	20449.8	0.277	607.078	-1.0771	182.8168	-0.72632	14175.3096	-0.11504	13820.8071	3572178	2199.0426	-1.6387	11413.8888	-0.15351	15265000	-0.0051265	246.092	59.3058	58.8304	97.3981	93.8404	24544.3203	80.3935	-0.18936	90.3289	1491240
019	2018-11-03t2208	1541301176.48	adult	102.088	14.0011	-121.9741	1000.7016	59.813	47924.7761	151038.7094	1975517.9938	12040.4	-1.6827	594.475	-1.1979	181.4528	-0.81262	9968.8945	-1.7476	9931.1157	2512161.5	3488.87	-0.63792	8454.0341	-1.5231	14967100	-0.14844	224.457	56.9301	56.4889	94.0381	91.2859	23697.5938	77.9972	-0.2176	87.5779	1433330
019	2018-11-04t0108	1541315635.73	adult	106.1045	18.0176	-117.9576	1001.1691	73.3446	53141.8776	167427.4712	2457666.8522	7908.11	-2.6518	387.375	-2.7832	159.603	-1.6882	6797.3281	-2.9738	6752.3018	1896454.5	1995.5445	-1.9026	6101.2339	-2.6363	10784500	-1.9097	146.136	51.9111	51.531	87.8647	85.8436	24514.2422	71.9085	-0.28401	81.5943	1445210
019	2018-11-04t0508	1541330031.56	adult	110.1033	22.0164	-113.9588	893.6696	68.7048	49645.936	156796.4398	2274776.0831	8582.2	-2.451	420.994	-2.528	181.0213	-0.89397	7161.0073	-2.7732	7064.2007	1861861.875	2139.7987	-1.8161	6286.3878	-2.5315	10940000	-1.8315	206.758	57.4434	57.0683	94.4487	92.4314	24556.6562	78.2526	-0.22764	88.7174	1492720
019	2018-11-04t0908	1541344416.09	adult	114.099	26.0121	-109.9631	920.8161	73.307	53604.0752	169068.2013	2633281.0321	10780	-1.8511	506.28	-1.8643	154.9359	-1.8908	8570.2451	-2.1419	8402.9004	2408238.75	3021.8054	-1.0967	7225.3325	-2.0293	14180400	-0.39361	126.109	55.2079	54.8967	91.8764	89.8585	25817.2773	75.4209	-0.26649	85.8474	1546320
019	2018-11-04t1308	1541358837.21	adult	118.1049	30.018	-105.9572	961.0102	70.7336	54091.7482	170462.805	2596009.1809	13089.6	-1.2016	483.324	-1.9928	163.9585	-1.6061	9963.5586	-1.5006	9788.5771	2819687	2426.505	-1.5915	8179.1216	-1.4954	13667400	-0.52978	243.25	58.4804	57.8282	100.8084	97.9994	28528.7871	80.9571	-0.23068	93.2726	1653710
019	2018-11-04t1708	1541373178.3	adult	122.0885	34.0016	-101.9736	971.5031	63.686	49813.1652	156963.9155	2170821.3095	13595.4	-0.98805	580.675	-1.2364	186.959	-0.84324	10876.665	-1.0361	10811.6143	2849686.25	3226.2427	-0.92021	8920.0373	-1.0514	15171300	0.1908	162.844	61.5069	60.8659	106.2391	103.6078	27834.6406	84.6876	-0.21563	97.5295	1606990
019	2018-11-04t2108	1541387580	adult	126.089	38.0021	-97.9731	860.6908	71.7675	46963.5445	148222.7603	2194029.7333	7837.2	-2.3428	221.547	-3.661	171.533	-1.4629	4366.6904	-3.5532	4419.8672	1074205.875	260.5956	-3.2802	1226.1713	-4.6105	5446290	-3.6294	129.129	61.8227	61.3655	101.3093	99.4835	24922.0859	84.894	-0.23691	95.3417	1519790
019	2018-11-05t0108	1541401979.99	adult	130.089	42.0021	-93.9731	839.6985	65.3888	45421.1748	143266.6744	2067515.0038	13489.2	-0.82558	585.843	-1.1	189.7629	-0.89555	10622.7285	-0.91307	10525.3691	2528209.5	3219.6921	-0.88318	8800.3168	-0.91088	13924300	-0.093939	243.117	64.6303	63.9117	114.5637	110.2854	27266.1621	88.8368	-0.22684	103.5714	1536130
019	2018-11-05t0508	1541416376.67	adult	134.0881	46.0012	-89.974	1037.0065	61.5395	50073.542	157633.8534	2103831.5792	13113.5	-0.82785	552.048	-1.2706	195.397	-0.78471	9928.6436	-1.0641	9759.1313	2621162	2803.2999	-1.1713	8230.0984	-1.0744	14524400	0.25986	287.869	67.5516	66.488	122.9856	118.2466	32468.2031	92.3512	-0.22512	109.9562	1777280
019	2018-11-05t0908	1541430778.46	adult	138.0885	50.0017	-85.9735	1021.1671	62.2877	52267.6657	164834.5769	2208347.3791	18903.5	0.74885	577.125	-1.0682	191.7977	-1.01	12997.6934	0.23424	12608.7983	3561368	2302.4282	-1.5	10406.6701	-0.0040408	15808000	0.86066	284.34	65.3354	64.1413	123.4509	119.5627	33825.5508	91.1881	-0.27959	110.3897	1789600
019	2018-11-05t1307	1541445062.65	adult	142.0564	53.9695	-82.0057	1003.9065	63.1683	50268.7464	158276.3248	2153305.0995	13199.3	-0.64455	578.937	-1.0249	202.4076	-0.74673	10887.2236	-0.49325	10812.0913	2874227	3272.04	-0.75956	8951.1642	-0.58842	15265400	0.7723	437.991	63.5789	62.685	115.7514	111.5853	30558.3594	89.1946	-0.36171	105.4354	1676450
019	2018-11-05t1707	1541459462.39	adult	146.0563	57.9694	-78.0058	1036.5871	63.3799	52387.0569	164998.3595	2243862.9375	17120.5	0.43629	576.722	-1.0167	200.294	-0.94384	13139.0029	0.43066	12932.5742	3613225.75	1585.6182	-1.8877	10788.5045	0.25231	15844900	1.0962	302.112	65.8981	64.6672	125.9431	120.4181	34634.3516	92.4975	-0.3962	110.8846	1810480
019	2018-11-05t2106	1541473852.8	adult	150.0536	61.9667	-74.0084	1082.4955	62.8839	54891.4176	172793.5797	2384244.3182	11810.2	-0.87903	526.663	-1.2807	194.5757	-1.2825	9005.5156	-1.0667	8761.1045	2593588.5	3058.4492	-0.86224	7402.8216	-1.1392	15166300	0.95646	202.391	64.1012	63.3495	109.312	106.58	31481.8574	88.4753	-0.56334	100.9548	1845920
019	2018-11-06t0106	1541488257.74	adult	154.055	65.9681	-70.0071	1042.2812	62.4661	53099.8723	167248.6697	2279869.7955	16881	0.49613	562.765	-1.0728	202.3226	-1.1184	12568.9951	0.29565	12439.5996	3506749.75	2141.8324	-1.4382	9532.231	-0.21311	15667400	1.2386	193.882	65.9564	64.5219	129.2926	125.0106	36072.6406	93.6381	-0.59654	115.3561	1836230
019	2018-11-06t0506	1541502653.93	adult	158.054	69.9671	-66.0081	1032.5648	63.2133	53215.9496	167628.0979	2309186.1406	13240.1	-0.40546	558.429	-1.0852	210.9977	-0.91864	10098.2715	-0.57281	10042.0078	2817417.75	2845.6562	-0.96348	8142.0172	-0.75157	15576300	1.302	203.681	69.5848	67.5065	144.8933	141.45	40425.2227	101.934	-0.60691	128.9915	1940930
019	2018-11-06t0906	1541517054.27	adult	162.0541	73.9672	-62.008	1003.8786	64.9223	52887.0399	166599.0227	2380598.4679	10326.4	-1.1352	484.594	-1.4776	189.746	-1.8382	8455.46	-1.1504	8367.5737	2350618	2634.8599	-1.0755	7184.6304	-1.1138	13426600	0.61096	136.221	69.3757	68.6366	111.1378	109.2831	30896.3125	93.5269	-0.92527	105.1661	1922190
019	2018-11-06t1307	1541531462.32	adult	166.0563	77.9694	-58.0058	1023.895	63.5629	51923.6011	163473.4928	2274467.6183	15975	0.41207	542.557	-1.153	201.3897	-1.5059	12071.3867	0.21814	11857.0518	3295488.5	1744.979	-1.603	9727.5924	-0.030904	14778200	1.18	283.847	72.9229	71.4741	134.0665	129.7187	36600.1445	100.7929	-0.93196	122.182	1986270
019	2018-11-06t1707	1541545861.95	adult	170.0562	81.9693	-54.0059	928.1566	62.24	47800.5848	150620.5656	2082183.8962	13607.9	-0.17747	555.983	-1.0711	212.3866	-1.1835	10460.0283	-0.34094	10386.7617	2625467	2423.5151	-1.1599	8405.083	-0.54701	13933500	0.94956	192.906	74.4724	72.6643	142.9653	139.5452	35884.2891	104.8861	-0.9616	129.1224	1866350
019	2018-11-06t2107	1541560264.48	adult	174.0569	85.97	-50.0052	961.7635	64.9641	49368.533	155503.9388	2179371.8731	8942.08	-1.4007	492.359	-1.402	212.837	-1.2653	7006.752	-1.5907	6864.1021	1814748.75	2563.5772	-1.0495	5983.085	-1.5346	12738800	0.58564	193.027	76.8892	75.3761	139.4929	136.1959	36128.6523	106.8548	-1.0466	127.4349	1989350
019	2018-11-07t0107	1541574665.89	adult	178.0573	89.9704	-46.0048	832.1172	62.1097	41485.3021	130725.1014	1780945.5813	11793.6	-0.59522	586.285	-0.88864	228.0791	-0.77094	9240.3359	-0.73567	9095.5596	2014393.25	3278.2181	-0.5853	7770.8683	-0.76387	12757600	0.65683	235.014	79.3751	76.827	159.3646	155.2831	34741.4844	116.5224	-0.90592	142.6114	1727200
019	2018-11-07t0507	1541589063.18	adult	182.0565	93.9696	-42.0055	746.4425	60.7172	36661.3129	115651.2682	1516572.2271	11980.6	-0.51087	628.537	-0.65067	236.6835	-0.53154	9536.5713	-0.59895	9274.4678	1840558.25	3584.5108	-0.37029	8000.8846	-0.64395	12086800	0.47083	237.867	81.9858	78.7142	167.2298	161.0651	32275.3574	121.7926	-0.88221	149.7404	1576590
019	2018-11-07t0907	1541603463.21	adult	186.0565	97.9696	-38.0055	821.9823	57.8818	39295.2401	123832.6148	1593132.1392	12133.5	-0.43514	624.678	-0.6588	248.2713	-0.17779	10101.0371	-0.35405	10001.7617	2090914.75	3470.0239	-0.41001	8630.0677	-0.34741	12887700	0.8197	356.781	85.1699	80.759	174.402	167.2617	36101.2109	129.6548	-0.76622	156.1979	1757140
019	2018-11-07t1316	1541618444.02	adult	190.2179	102.131	-33.8442	809.7273	56.5228	36534.454	115146.972	1390952.0736	12935.4	-0.1702	637.404	-0.5766	250.8405	-0.17642	10808.8789	-0.041696	10718.0947	2086113.625	3484.7096	-0.36806	9442.0413	0.040501	12252200	0.64073	286.253	88.3894	83.0812	189.5938	184.8097	36591.6094	138.6863	-0.60099	170.1528	1699020
019	2018-11-07t1712	1541632581.15	adult	194.1449	106.058	-29.9172	786.3012	53.9299	34564.9598	108883.0279	1300586.2533	12467.9	-0.26962	642.032	-0.53812	258.0083	0.0054722	10492.0381	-0.1339	10415.3125	1909550.875	3606.8958	-0.26217	9257.6828	-0.010299	11681100	0.47999	344.045	89.883	83.4461	198.7973	192.3741	36181.1016	143.2246	-0.57024	177.6819	1635330
019	2018-11-07t2107	1541646678.33	adult	198.0607	109.9738	-26.0013	694.9078	55.0588	32971.3751	104260.3645	1285446.8191	11987.1	-0.37666	527.505	-1.1463	256.2578	-0.151	9395.7168	-0.55255	9289.4756	1634854.75	1331.2905	-1.6038	7832.397	-0.63379	9146940	-0.40579	302.27	91.7843	85.0615	203.9179	198.5458	35481.7109	146.6478	-0.57458	180.2617	1591540
019	2018-11-08t0107	1541661076.06	adult	202.0601	113.9732	-22.002	634.2119	65.7269	33252.5849	105287.8563	1464042.969	11243.6	-0.566	571.724	-0.89326	255.1284	-0.28336	10016.0254	-0.2619	9990.6895	1752804.375	1919.6333	-1.2136	9058.8954	-0.036646	9967430	-0.056113	330.675	91.2322	85.4069	199.4103	193.2237	34896.8047	143.3584	-0.83038	179.7983	1590540
019	2018-11-08t0507	1541675475.24	adult	206.0599	117.973	-18.0022	611.2622	65.4579	32167.1456	101760.7176	1432603.8044	12589.8	-0.12011	575.596	-0.85883	256.868	-0.30643	10516.541	-0.0092232	10341.9238	1777295.5	1301.7862	-1.5509	9437.7613	0.17945	9708000	-0.10538	310.108	93.3144	87.0508	218.3802	208.5377	36906.25	147.5051	-0.81	188.2201	1573840
019	2018-11-08t0907	1541689873.68	adult	210.0594	121.9725	-14.0026	640.1739	59.1439	32472.7695	102766.8241	1356215.8535	12623	-0.068782	468.701	-1.4349	251.8671	-0.57816	9561.876	-0.38938	9553.3301	1635080.75	565.0359	-1.9595	7691.1369	-0.63561	7989000	-0.69571	386.34	94.1444	87.1023	227.862	216.2074	38964.3984	150.1014	-0.84575	195.3539	1604690
019	2018-11-08t1307	1541704280.84	adult	214.0614	125.9745	-10.0006	682.4565	58.9029	32996.3126	104219.347	1325613.6404	12744.9	0.012855	560.255	-0.91612	257.0207	-0.47233	10199.2588	-0.06374	10094.5474	1774671	1204.0219	-1.5403	8783.0437	-0.06497	9714830	-0.012477	374.365	95.3398	86.5523	239.9761	225.6819	41755.8438	160.6572	-0.56185	207.5127	1653190
019	2018-11-08t1707	1541718684.61	adult	218.0625	129.9756	-5.9996	678.6257	59.2396	32111.6121	101380.5514	1275977.836	12894.9	0.10701	578.082	-0.80235	263.3976	-0.3224	10160.873	-0.035929	9996.3242	1717187.5	1766.4078	-1.1669	8786.5699	-0.025219	9755140	0.046338	307.389	97.3695	87.7871	229.6995	225.3652	38819.2227	166.4133	-0.46044	208.7818	1643110
019	2018-11-08t2107	1541733083.66	adult	222.0622	133.9753	-1.9999	663.515	60.8827	32088.7165	101407.2254	1293899.8777	12373.7	-0.017703	545.512	-0.97018	266.0015	-0.31089	9800.5918	-0.16143	9513.0576	1656300	692.7636	-1.7788	8555.9351	-0.10707	9188600	-0.12138	307.585	101.085	91.1715	232.5032	225.3436	39293.0391	171.5768	-0.37847	210.8675	1702680
019	2018-11-09t0107	1541747482.64	dead	226.0619	137.975	1.9999	644.6925	60.2298	30480.6996	96293.4334	1214122.8709	12793.3	0.17196	530.656	-1.0396	277.2668	0.014482	10526.5586	0.24822	10480.7256	1694776	551.8501	-1.8287	9081.4884	0.22107	8508010	-0.33319	336.965	106.437	95.6789	240.5275	233.9443	38724.9297	180.5509	-0.13357	219.7979	1706500
020	2018-10-30t1412	1540927045.08	egg	-1.8397	-61.9275	-217.9017	162.3095	26.4052	2885.849	9172.5979	47620.7842	0	5577.5378	0	0.58345	0	-0.020458					0	2237.2668	0	4151.5339	0	124296.1315	0	0	0				0	-0.11277	0	0
020	2018-10-30t1753	1540940290.87	larva	1.8397	-58.2481	-214.2223	171.1169	27.5629	3197.6643	10160.4167	55324.8467	0	2.2255	0	0.25332	0	-0.11506					0	1776.6023	0	1.6923	0	104278.938	0	0	0				0	-0.13376	0	0
020	2018-10-30t2153	1540954689.38	larva	5.8393	-54.2485	-210.2227	165.5476	28.5199	3114.5391	9914.061	54960.8532	0	0.36465	0	-0.056223	0	-0.22401					0	0.41389	0	0.32333	0	1.0223	0	0	0				0	-0.15855	0	0
020	2018-10-31t0153	1540969089.09	larva	9.8392	-50.2486	-206.2228	141.8061	73.1168	6769.8835	23383.2014	306417.7597	1152.86	0.2335	230.353	1.0755	126.9137	0.65709	1077.6318	0.10711	1062.9722	38794.7461	819.5717	1.2044	1029.2796	0.43827	827199	0.83467	120.516	45.0193	44.7405	78.0108	75.0437	2808.3899	63.3793	0.073096	72.1622	161664
020	2018-10-31t0553	1540983488.58	larva	13.8391	-46.2488	-202.2229	161.5037	38.0766	4174.3796	13417.7854	100367.7973	1992.47	0.065699	192.517	0.53633	115.5813	0.47921	1873.0197	0.043224	1880.3079	43079.4531	800.9943	0.60562	1758.4116	0.37672	432971	-0.063778	100.257	50.1703	49.7232	80.8219	79.9246	1858.9031	68.1583	0.07797	77.0254	112833
020	2018-10-31t0953	1540997887.76	larva	17.8388	-42.249	-198.2232	312.9205	29.4205	7027.9308	22178.1972	137783.7899	5116.76	0.53198	543.458	2.2031	110.1339	0.33974	4432.8691	0.47153	4354.2568	172881.8906	2508.454	2.0521	3894.5085	0.95019	2070030	0.60372	318.642	40.946	40.4048	79.205	72.3403	3088.9963	59.6845	0.023568	68.3088	155963
020	2018-10-31t1353	1541012288.9	larva	21.8391	-38.2487	-194.2228	377.6659	37.3031	11178.5178	35322.068	283344.5884	5821.45	0.34337	201.285	0.050062	118.0323	0.30929	4510.7397	0.21409	4425.3511	270644.375	175.8767	-0.5268	3364.3997	0.36596	1205500	-0.25456	284.634	54.2326	54.0613	91.6751	85.8728	5500.5083	72.4193	0.066237	82.3193	324799
020	2018-10-31t1753	1541026688.18	larva	25.8389	-34.2489	-190.223	429.8075	40.0819	12749.2513	40281.2007	317507.4744	3114.71	-0.54179	318.086	0.41342	94.1008	-0.021643	2864.3926	-0.48896	2856.3059	197643.0938	1798.3272	0.67379	2726.0395	-0.16033	2166480	-0.052457	102.937	49.916	49.6319	82.6039	80.8909	5699.6704	68.4108	0.027585	77.3744	339978
020	2018-10-31t2153	1541041088.07	larva	29.8389	-30.2489	-186.2231	391.3859	44.4651	13161.3995	41638.8538	380671.8553	6862.74	-0.013368	294.832	0.053363	129.7094	0.20129	6071.4131	0.10432	6184.7544	431070.3438	816.0727	-0.29091	5117.0408	0.41936	2066180	-0.36218	99.0134	53.9635	53.8159	86.4778	85.2986	6139.9214	72.6434	0.029462	81.2268	378176
020	2018-11-01t0153	1541055488.13	larva	33.8389	-26.2489	-182.2231	318.4414	70.1001	15414.2763	49525.09	654934.6785	6016.23	-0.41777	736.562	1.9507	159.7546	0.38617	5732.168	-0.23354	5713.1831	464305.5938	4151.8872	1.8985	5533.22	0.2892	5963940	1.0119	127.185	53.8775	53.6344	85.8322	84.1395	6952.4072	72.7986	0.0041889	80.7272	436246
020	2018-11-01t0553	1541069887.52	larva	37.8388	-22.2491	-178.2232	751.2483	46.2793	28328.4148	89262.6381	897872.3677	13158.1	0.62004	522.219	0.65549	134.8148	-0.01113	9927.0889	0.59626	9534.5244	1498990.375	3172.7379	0.96044	8226.8015	0.85158	7839560	1.3246	108.938	56.0968	55.8617	87.9187	86.6048	13275.7227	74.9584	-0.006418	83.5403	842125
020	2018-11-01t0953	1541084288.12	larva	41.8389	-18.2489	-174.2231	553.3216	54.4555	21207.0184	66939.9656	718456.5648	10709.2	-0.076057	505.361	0.33046	141.131	-0.071972	8715.2461	0.038446	8506.9111	984822.8125	3111.5904	0.69751	7515.3111	0.35831	5669650	0.12377	112.157	53.2076	53.0429	86.0121	84.7905	9719.3633	72.6569	-0.051143	80.9176	596936
020	2018-11-01t1420	1541100318.93	larva	46.2919	-13.7959	-169.7701	746.1689	58.5685	33738.4075	106390.4888	1290576.3761	10023.4	-0.45825	659.18	0.80802	138.4472	-0.26844	8472.1094	-0.29733	8475.748	1508035.5	4236.583	1.1688	7222.0773	-0.012223	11705100	1.7575	151.95	54.2399	54.0026	87.4487	86.0019	15565.8652	73.3662	-0.08078	82.4546	963138
020	2018-11-01t1808	1541113985.67	larva	50.0882	-9.9996	-165.9737	809.7163	69.8226	43704.9955	138039.2056	1981852.4434	7330.78	-1.1227	402.235	-0.62933	122.1798	-0.678	6296.6899	-1.0791	6173.5303	1441942	2532.2331	-0.031119	5790.0198	-0.66407	9208780	0.56377	242.4	45.0283	44.7278	78.7736	76.4003	18039.1445	64.0388	-0.23528	73.0194	1030880
020	2018-11-01t2208	1541128386.42	larva	54.0885	-5.9994	-161.9735	1108.1196	56.2845	43074.0739	135810.2503	1436450.1776	13644.9	-0.25508	561.477	-0.049535	156.2317	-0.2754	10431.1094	-0.27161	10202.9189	2378293	3422.152	0.35007	8645.6202	-0.025367	12794400	1.3403	237.851	52.9483	52.6658	86.782	84.7041	19786.3066	72.3811	-0.18646	81.1455	1206530
020	2018-11-02t0208	1541142784.21	larva	58.0878	-2	-157.9741	949.757	49.4279	37831.9016	119213.8766	1241384.3212	19973.8	0.65403	641.921	0.18454	150.6895	-0.57429	13580.1367	0.36471	12972.3018	2716027.25	3851.2849	0.46708	10957.4608	0.49199	12821700	1.0049	143.649	54.4474	54.1441	87.2322	85.795	17446.4473	73.8803	-0.24076	82.3441	1087530
020	2018-11-02t0608	1541157184.02	adult	62.0878	2	-153.9742	914.7245	64.6852	46905.5881	147892.648	2008779.9111	9568.5	-1.3267	450.446	-1.0218	148.1275	-0.91749	8039.0576	-1.2974	7869.8645	1977608.125	2380.042	-0.5614	7240.895	-0.87035	11073300	0.15506	118.858	54.5585	54.3187	87.463	86.1005	21515.8867	73.8937	-0.39013	82.4081	1341210
020	2018-11-02t1008	1541171582.62	adult	66.0874	5.9996	-149.9746	1015.3203	56.3534	48048.6325	151464.4431	1857228.6833	13957.6	-0.69883	572.175	-0.52757	152.2059	-1.1211	11328.8555	-0.56846	11164.5459	2866200.5	3354.5227	-0.089606	9469.5605	-0.32084	14442300	0.90665	207.397	55.7566	55.3122	89.2631	87.072	22583.5742	74.9732	-0.69252	83.8122	1407350
020	2018-11-02t1408	1541185991.1	adult	70.0898	10.0019	-145.9722	979.0717	64.0526	52106.175	164248.7791	2303588.2776	16677.9	-0.31819	574.497	-0.67258	148.2027	-1.5289	12182.6055	-0.46077	11873.9629	3338034	3383.3006	-0.18744	9776.1309	-0.36868	15687800	1.0433	153.809	48.6138	48.3232	83.0457	80.6762	22754.5117	68.0771	-1.7704	77.2747	1327500
020	2018-11-02t1808	1541200386.48	adult	74.0885	14.0007	-141.9735	1080.7962	60.4349	45947.3257	144617.8663	1785417.0029	353.622	-3.5957	155.415	-3.4062	152.986	-1.5179	274.8147	-4.3664	269.8264	66779.9688	196.8119	-2.4013	245.0043	-4.0181	3766010	-2.9907	178.626	54.0708	53.6649	88.3686	86.5864	21473.5742	74.0887	-1.0409	83.275	1310240
020	2018-11-02t2208	1541214783.46	adult	78.0876	17.9998	-137.9744	982.5215	57.3986	45707.8865	144057.2388	1793051.3592	12357.7	-1.3647	612.556	-0.70078	157.1808	-1.4907	9692.3174	-1.5122	9488.3633	2335848.5	3837.587	-0.073383	8380.4782	-1.1612	14722800	0.32708	151.818	54.8078	54.5361	88.2492	86.9867	21268.0547	74.3208	-0.62706	83.0606	1317300
020	2018-11-03t0208	1541229182.27	adult	82.0873	21.9995	-133.9747	946.4552	58.1451	44493.6156	140138.6841	1761727.473	20327.6	0.21505	665.27	-0.44826	170.9604	-1.0045	15489.751	0.39019	15353.0908	3624601.75	3586.8806	-0.32023	12097.5456	0.21456	15561300	0.44525	172.32	52.6572	52.0314	92.8871	90.7098	21735.584	74.4064	-0.45795	86.1221	1231700
020	2018-11-03t0608	1541243579.99	adult	86.0867	25.9989	-129.9753	1031.7262	61.8721	54316.9794	171169.4572	2362169.2604	23584.4	0.90819	564.675	-1.2231	159.2787	-1.6293	15514.6562	0.37888	14921.5684	4421677	1728.6238	-1.7628	11882.3267	0.086231	16072400	0.50473	352.142	56.6592	55.9401	99.1474	95.2827	28257.0195	77.6672	-0.29527	89.7779	1612690
020	2018-11-03t1008	1541257981.19	adult	90.087	29.9992	-125.975	1009.7043	58.6315	47603.8919	149836.9147	1921257.0286	17380	-0.46033	627.688	-0.84255	167.8152	-1.3191	13337.3389	-0.43964	13254.1914	3347672	3642.135	-0.39245	10771.7574	-0.42169	15705400	0.27983	136.164	56.2677	55.7155	96.0137	93.9052	24099.4414	77.3312	-0.26622	88.2871	1407870
020	2018-11-03t1408	1541272384.4	adult	94.0879	34.0001	-121.9741	995.7936	56.0521	47982.1409	151209.5634	1911810.6607	19110	-0.062667	630.998	-0.86443	175.0301	-1.0358	14231.3135	-0.10771	13885.1963	3600522.25	3449.1331	-0.59032	11135.4171	-0.28068	15903700	0.28882	219.823	53.7172	52.8941	98.6907	95.0129	24968.75	76.2527	-0.25742	89.2735	1353890
020	2018-11-03t1808	1541286782.09	adult	98.0873	37.9994	-117.9747	964.8764	58.644	45227.5476	142397.8041	1819817.4063	16928.5	-0.5484	577.854	-1.2965	164.0626	-1.5259	12456.082	-0.78645	11835.9062	2964547.5	3308.4724	-0.74618	9648.6529	-0.96336	13741900	-0.61546	312.059	58.3199	57.3495	108.696	104.258	25869.6523	81.2954	-0.17788	96.4738	1386910
020	2018-11-03t2208	1541301184.58	adult	102.0879	42.0001	-113.974	962.2805	66.8044	51381.0228	162095.1936	2278048.3617	13901.4	-1.2391	562.715	-1.4379	170.6196	-1.2516	10940.9131	-1.3627	10768.1685	2954046.5	3201.8051	-0.87231	8918.816	-1.3055	15152800	-0.071761	143.341	60.5959	59.7849	106.0201	103.2406	28625.4375	82.7132	-0.16484	96.5307	1631730
020	2018-11-04t0108	1541315644.43	adult	106.1046	46.0168	-109.9574	921.5775	59.2385	45611.4903	143681.9527	1910784.5182	17465.3	-0.34187	607.652	-1.1143	167.3235	-1.3892	13599.8623	-0.26082	13436.9258	3263967	2841.3322	-1.2041	11415.6557	-0.10737	14544200	-0.3232	346.259	58.7309	57.5974	117.8686	111.3933	28288.4688	81.8196	-0.18241	101.2099	1405720
020	2018-11-04t0508	1541330039.94	adult	110.1033	50.0155	-105.9587	1045.2825	63.2711	51790.6997	163133.1744	2164986.7493	13795.6	-1.1762	531.819	-1.6908	161.9817	-1.606	10136.0996	-1.5829	9736.3853	2757019	3029.3473	-1.0759	8172.4013	-1.6236	14447400	-0.33579	281.999	50.4818	49.7309	97.5707	93.5471	26539.2344	73.1578	-0.27706	86.4734	1371390
020	2018-11-04t0908	1541344424.33	adult	114.099	54.0112	-101.963	1070.9455	59.5902	51251.8555	161337.6926	2090196.2083	16096.8	-0.53968	544.462	-1.5789	171.8701	-1.2723	11624.4717	-0.91499	11315.8232	3138607.25	2745.4275	-1.3271	9230.6188	-1.0593	14661800	-0.18875	180.845	61.5564	60.2973	123.1012	118.9093	33237.3281	85.5439	-0.17141	107.9128	1657650
020	2018-11-04t1308	1541358845.73	adult	118.1049	58.0171	-97.9571	1047.1647	59.9726	47970.4453	150959.6468	1905064.9271	16764.4	-0.28896	585.256	-1.245	186.7404	-0.7862	12334.3779	-0.54429	11938.5039	3120597.5	3357.1947	-0.82007	9616.4869	-0.80041	14770700	-0.065864	218.879	60.3218	58.7527	124.4908	119.0052	31496.1758	87.3069	-0.17185	108.9282	1522400
020	2018-11-04t1708	1541373186.39	adult	122.0884	62.0006	-93.9735	892.3748	59.6692	41518.351	130724.6378	1683463.0978	13826.1	-0.93039	597.292	-1.1178	177.2907	-1.1882	11146.0596	-0.92722	11081.5918	2440987	3587.0371	-0.62506	9246.3381	-0.89454	13035900	-0.6902	316.685	59.4908	58.2866	121.0407	116.828	26507.9102	84.3546	-0.21872	105.8295	1298390
020	2018-11-04t2108	1541387588.16	adult	126.0889	66.0011	-89.973	1091.8974	74.8556	56676.5563	178528.3004	2601949.3277	14884.2	-0.57026	487.303	-1.8294	160.6794	-1.8479	10341.5088	-1.1448	9879.8291	3071428	2609.308	-1.3971	7906.1183	-1.4368	14469500	0.0068204	317.91	61.2918	60.0511	126.6087	120.2655	37602.7852	85.6585	-0.22972	107.9327	1819940
020	2018-11-05t0108	1541401988.13	adult	130.0889	70.0011	-85.9731	985.1154	65.0901	53019.4468	167051.2779	2406517.883	9080.64	-1.9421	476.064	-1.829	158.9316	-1.9836	7250.8184	-2.2591	7000.4304	2015727.5	2946.386	-1.0969	6270.3437	-2.0929	13211700	-0.37404	153.328	59.154	58.1207	114.2571	111.1183	31763.4707	82.68	-0.28628	100.9328	1641640
020	2018-11-05t0508	1541416384.75	adult	134.088	74.0002	-81.974	1021.9744	59.7727	49902.3871	157143.3561	2067043.7868	18472.1	0.54003	549.385	-1.2877	175.0016	-1.5035	12282.4023	-0.14056	11826.0054	3217989.5	2686.6378	-1.26	9356.8732	-0.55812	14384000	0.20601	224.279	63.7123	62.4663	132.5176	126.7439	34719.6016	88.1133	-0.26793	111.7389	1668120
020	2018-11-05t0908	1541430786.58	adult	138.0885	78.0007	-77.9735	1048.7007	58.1312	48298.6254	152046.9368	1899504.3279	20421.3	1.1391	579.919	-1.051	192.9085	-0.97071	13149.2432	0.29293	12266.1328	3353057	2610.6192	-1.2735	9886.8894	-0.23703	14735200	0.45848	248.582	66.3026	64.5912	143.6809	137.9649	36638.6328	93.4495	-0.25508	122.4609	1684680
020	2018-11-05t1307	1541445070.84	adult	142.0564	81.9685	-74.0056	930.4197	58.7997	43413.6208	136717.684	1746471.5228	17712.5	0.52155	634.445	-0.6941	200.7738	-0.80538	13598.5117	0.54279	13510.9121	3114059.25	3343.8771	-0.70877	11210.6504	0.40077	14481200	0.48314	221.356	67.8584	65.7834	152.1602	147.4667	34844.6797	96.5308	-0.2743	131.7806	1548870
020	2018-11-05t1707	1541459470.56	adult	146.0563	85.9685	-70.0057	893.6511	60.3938	41563.795	130880.9091	1678858.755	16378.5	0.24374	601.908	-0.87124	201.0797	-0.91521	12384.6895	0.14668	12076.3516	2712247	3006.1658	-0.91961	10083.1894	-0.050342	13136600	0.10703	202.1	69.0025	67.0707	144.0338	140.2871	31543.4062	98.9508	-0.31053	128.8003	1505980
020	2018-11-05t2106	1541473860.9	adult	150.0536	89.9658	-66.0084	876.398	55.5421	39674.4569	124963.1549	1531812.4652	16036.8	0.22284	616.842	-0.77389	206.8733	-0.82671	11944.9482	0.026446	11468.9834	2496494.25	3346.5505	-0.67199	9679.0208	-0.17915	12877200	0.12774	330.483	70.7033	68.0402	147.4613	143.0422	30819.418	104.5742	-0.31553	131.5701	1476000
020	2018-11-06t0106	1541488265.87	adult	154.055	93.9672	-62.007	897.7011	55.8501	40257.2966	126863.1592	1529384.1157	14031	-0.25253	595.377	-0.89255	208.4359	-0.8898	10602.5039	-0.43034	10148.7622	2247730.75	3200.9331	-0.75527	8597.5358	-0.60418	12619000	0.13477	259.001	71.7459	68.8445	153.8099	149.9692	32607.6953	107.289	-0.36176	137.5483	1520650
020	2018-11-06t0506	1541502662.06	adult	158.0539	97.9661	-58.0081	861.2359	56.7204	38566.1616	121451.9236	1507461.2708	14761.3	-0.0034848	603.232	-0.84155	209.5713	-0.97285	11430.8457	-0.083281	11172.6191	2320461.75	3204.4965	-0.73695	9357.2184	-0.24845	12240800	0.1004	214.152	73.7228	70.4326	152.9324	147.1088	31045.2871	111.9199	-0.40108	136.6472	1495980
020	2018-11-06t0906	1541517062.42	adult	162.054	101.9662	-54.008	843.2277	59.5907	37980.9556	119634.8944	1486282.2149	14072.2	-0.14106	590.118	-0.90693	208.8489	-1.1086	11062.0127	-0.18971	10688.7104	2212402.5	3294.9521	-0.66303	9126.4497	-0.31225	11794700	0.02308	235.337	75.3593	71.2286	170.8258	166.6029	34165.1641	117.0728	-0.39588	152.8856	1506210
020	2018-11-06t1307	1541531470.52	adult	166.0563	105.9684	-50.0057	816.5934	58.568	37932.8305	119696.157	1488337.429	14147	-0.075018	564.07	-1.0374	209.4735	-1.1947	11569.2852	0.033147	11467.2285	2313857	2315.8168	-1.2497	9873.2293	0.029114	11257700	-0.088537	268.392	76.2496	71.5256	176.6704	171.7067	35334.0859	121.0022	-0.42361	158.3834	1521790
020	2018-11-06t1707	1541545870.24	adult	170.0562	109.9684	-46.0058	782.7979	59.3555	35439.7904	111653.2779	1397149.8661	15276.7	0.26999	581.583	-0.93385	212.6413	-1.1736	11619.0371	0.086514	11011.7148	2172760	2850.5753	-0.8967	9602.937	-0.050393	10847100	-0.16727	233.139	78.2771	73.1279	179.4426	175.4447	33555.7578	124.7067	-0.43257	160.8318	1459950
020	2018-11-06t2107	1541560272.67	adult	174.0569	113.969	-42.0051	818.9075	57.0248	37343.1756	117692.8007	1454806.1105	14200.6	0.023027	580.801	-0.9284	215.201	-1.1738	10711.0205	-0.21498	10304.002	2110071	2922.654	-0.82889	8730.6343	-0.38409	11415700	0.10457	266.698	77.9203	72.5979	184.9364	176.9484	36432.4609	124.748	-0.5415	159.5124	1531520
020	2018-11-07t0107	1541574674.1	adult	178.0573	117.9694	-38.0047	740.4112	59.9206	33605.9627	105953.4988	1326990.6776	14499.9	0.14663	573.526	-0.95697	213.8567	-1.3221	11835.9961	0.24041	11785.9131	2094971.25	1901.2678	-1.4287	10018.5213	0.18903	10140500	-0.29871	257.947	81.2901	75.3174	189.3009	185.9382	33506.2578	132.5438	-0.42886	172.8203	1437290
020	2018-11-07t0507	1541589071.37	adult	182.0565	121.9687	-34.0055	775.3325	58.8382	35160.9878	110818.537	1380351.1375	14902.3	0.30151	589.838	-0.85816	216.5499	-1.3101	11311.3477	0.079237	10758.7905	2103910.75	2750.7855	-0.87934	9237.9274	-0.11204	10919100	0.043158	256.595	80.2764	74.4655	188.4272	183.4967	35047.4531	130.7108	-0.60308	167.7222	1486080
020	2018-11-07t0907	1541603471.46	adult	186.0565	125.9687	-30.0055	749.8056	57.9156	34149.3714	107674.3062	1339603.2308	13842.8	0.047541	540.142	-1.113	216.7875	-1.3898	11011.6553	0.00036512	10656.2651	1982097.875	1643.0345	-1.5219	9445.0871	0.0084775	9707430	-0.34756	306.131	81.9903	75.7961	196.4523	192.1221	35361.4062	133.7708	-0.63144	177.7842	1473530
020	2018-11-07t1316	1541618452.22	adult	190.2178	130.13	-25.8441	759.2911	59.1902	33758.391	106441.2925	1312778.7435	13220.7	-0.088266	553.95	-1.0264	218.7418	-1.4044	10937.625	0.0094583	10871.9731	1946897.25	1679.2054	-1.4633	9387.2435	0.016159	9845910	-0.24383	272.255	83.7586	76.9166	202.0004	199.2924	35956.0742	138.5931	-0.60417	183.1034	1488730
020	2018-11-07t1712	1541632589.6	adult	194.1449	134.0571	-21.9171	760.2571	57.1847	34383.4216	108382.4637	1336194.2175	14811.5	0.41449	579.665	-0.87547	220.3423	-1.4261	11092.1309	0.10943	10533.5967	2007675.625	2585.1462	-0.88033	9211.8999	-0.030987	10489000	0.041245	288.498	83.0465	75.7839	203.5057	197.2703	36834.5234	138.7619	-0.72809	180.7866	1502730
020	2018-11-07t2107	1541646686.64	adult	198.0607	137.9729	-18.0012	753.4386	57.3502	34180.6076	107882.9123	1319591.9929	13473.1	0.064337	561.985	-0.959	222.0214	-1.4436	10976.0518	0.10182	10768.2236	1975689.25	1929.8274	-1.2424	9204.4345	-0.0025051	10111200	-0.050504	321.867	83.9681	76.3179	209.9188	205.5974	37785.3828	141.2217	-0.77247	190.6386	1510750
020	2018-11-08t0107	1541661084.39	adult	202.0601	141.9723	-14.0019	758.4669	58.204	33695.0388	106231.2829	1290647.9722	13603.3	0.14635	574.185	-0.87983	222.2037	-1.5181	11021.7598	0.16381	10821.7407	1961873.25	2298.7612	-0.98513	9478.3204	0.16014	10184900	0.024111	311.834	84.5473	76.7182	213.2945	210.2695	37966.4219	142.284	-0.87065	191.289	1499700
020	2018-11-08t0507	1541675483.49	adult	206.0599	145.972	-10.0021	727.5499	57.6599	32394.9074	102238.7773	1235368.5655	13744	0.23446	577.58	-0.84795	223.4002	-1.5534	10806.5801	0.11639	10608.0771	1847925.25	2314.096	-0.94139	9335.9907	0.13069	9852930	-0.051848	277.081	85.7813	77.9704	220.4143	216.7951	37690.8477	144.8703	-0.91114	199.6766	1463340
020	2018-11-08t0907	1541689881.98	adult	210.0594	149.9716	-6.0025	730.0286	54.5692	31735.8714	100092.792	1187391.2834	14099.8	0.39317	570.088	-0.87552	224.3746	-1.5962	10611.1055	0.076222	10209.6592	1782665.75	2440.7985	-0.83061	8602.5434	-0.18904	9533000	-0.12452	281.239	86.8708	79.063	211.3057	207.9997	35499.3594	143.9386	-1.0873	186.5214	1452650
020	2018-11-08t1307	1541704289.23	adult	214.0615	153.9736	-2.0005	737.1515	57.5698	32322.4768	101899.1935	1225403.3842	14079.6	0.43836	547.299	-0.98804	221.6774	-1.7733	10767.7832	0.19523	10807.0605	1841291	1487.9765	-1.3694	9166.9	0.12779	9312290	-0.16163	335.129	86.5151	78.1616	226.7559	221.0109	38775.2578	147.4192	-1.0904	204.0109	1472050
020	2018-11-08t1707	1541718693.02	dead	218.0625	157.9747	2.0005	729.6128	56.8387	32253.2784	101709.0834	1223324.0291	14244	0.54586	544.158	-0.99191	228.9328	-1.5838	10987.3955	0.3514	10868.9565	1867857.25	1311.5745	-1.4408	9240.4338	0.20889	9240340	-0.14473	280.413	89.7583	80.8436	227.6645	223.7149	38702.9688	152.5169	-1.0246	206.1144	1524190
021	2018-10-30t1412	1540927053.3	egg	-1.8397	-93.9271	-209.8994	80.7707	41.3691	2236.1817	7774.8533	58443.4439	176.23	5893.5034	92.1308	1.2821	89.7616	0.62301	159.0546	0.77623	155.7891	2067.7092	130.3649	2819.9646	149.8029	4512.3726	112123	133316.7979	90.8713	45.8834	45.4682	76.1914	74.3966	990.488	63.4864	0.1147	71.876	55840.1
021	2018-10-30t1753	1540940299.14	larva	1.8397	-90.2477	-206.22	162.2116	27.8099	3040.172	9673.0227	52894.6568	0	2.2255	0	0.25332	0	-0.11506					0	1776.6013	0	1.6923	0	104278.8958	0	0	0				0	-0.13376	0	0
021	2018-10-30t2153	1540954697.64	larva	5.8393	-86.2481	-202.2204	170.6417	28.248	3245.6962	10320.3161	57365.8217	0	0.36465	0	-0.056224	0	-0.22401					0	0.41389	0	0.32333	0	1.0223	0	0	0				0	-0.15855	0	0
021	2018-10-31t0153	1540969097.36	larva	9.8392	-82.2482	-198.2205	171.1166	27.9582	3210.2432	10207.1732	56040.7792	0	-0.17458	0	-0.3303	0	-0.34006					0	-0.16938	0	-0.16722	0	0.034001	0	0	0				0	-0.18576	0	0
021	2018-10-31t0553	1540983496.84	larva	13.8391	-78.2483	-194.2206	129.6962	24.6339	2206.658	7052.6325	34777.5133	1180.12	-0.17365	136.639	0.21262	115.8895	0.48173	1008.1367	-0.20107	992.8835	13105.7764	193.7082	-0.15252	834.6521	-0.080086	167383	-0.25949	89.9997	48.1184	47.8926	80.9605	77.4797	1052.4871	66.3116	0.070008	76.086	58945
021	2018-10-31t0953	1540997895.97	larva	17.8388	-74.2486	-190.2208	171.1166	27.9133	3210.617	10211.9763	56049.0436	0	-0.7895	0	-0.80858	0	-0.59837					0	-0.55499	0	-0.74866	0	-0.67271	0	0	0				0	-0.24968	0	0
021	2018-10-31t1353	1541012297.11	larva	21.8391	-70.2483	-186.2205	168.3537	36.0113	3777.7617	12267.4576	78190.8699	0	-1.0141	0	-1.0235	0	-0.7447					0	-0.68689	0	-0.96569	0	-0.90551	0	0	0				0	-0.28834	0	0
021	2018-10-31t1753	1541026696.42	larva	25.8389	-66.2485	-182.2207	429.0927	35.0185	12152.5808	38332.9812	290387.4966	7663.91	0.43428	328.499	0.4671	98.4921	0.01967	6042.9092	0.35658	5980.5044	392789.0938	1701.077	0.59398	4708.3672	0.56464	2135580	-0.067467	90.7868	46.1264	45.9308	77.0288	75.4347	5006.8726	64.259	0.0056525	72.7326	299867
021	2018-10-31t2153	1541041096.28	larva	29.8389	-62.2485	-178.2208	140.993	28.8813	2855.7102	9142.2155	52488.9075	1674.94	-1.0501	152.97	-0.65462	143.7321	0.34091	772.2439	-1.2844	620.0396	12355.9023	189.3963	-0.763	348.0627	-1.2109	239092	-1.1747	106.785	57.1806	57.216	89.7172	88.5365	1435.476	75.0352	0.043264	85.0373	89373.2
021	2018-11-01t0153	1541055496.35	larva	33.8389	-58.2485	-174.2207	362.5515	37.9612	9973.1366	31501.3693	242157.088	9289.5	0.19534	199.6	-0.63796	146.7454	0.24867	4916.1001	-0.4446	4972.7449	265469.4062	188.9346	-0.87005	1385.2277	-1.0437	1067060	-1.0017	130.56	60.8851	60.7953	94.9478	93.2987	5127.1812	79.8484	0.049514	88.4876	325492
021	2018-11-01t0553	1541069895.68	larva	37.8387	-54.2487	-170.2209	475.6944	44.1281	16856.0405	53258.2325	510111.5555	12021.5	0.41655	463.763	0.37848	151.8964	0.18301	9178.2236	0.40478	9118.3691	826040.125	2379.246	0.43789	6914.4517	0.44567	4151610	-0.077029	114.923	58.1078	57.8524	90.3055	88.9439	8127.4985	77.6368	0.013058	86.5845	520181
021	2018-11-01t0953	1541084296.3	larva	41.8389	-50.2485	-166.2207	505.2614	48.163	20743.862	65626.9459	705351.9715	9189.97	-0.34017	536.667	0.47835	122.9138	-0.29793	7190.0029	-0.34824	7090.937	790900.3125	3352.9929	0.84994	6092.0018	-0.072341	5876500	0.19731	194.933	55.4878	55.0357	87.3168	84.9626	9604.8496	74.3549	-0.036867	82.6254	607591
021	2018-11-01t1420	1541100327.12	larva	46.2919	-45.7955	-161.7677	655.4507	43.5495	22118.7477	69696.124	631712.1358	16144.3	0.58507	550.809	0.29128	154.2049	-0.047783	11947.7705	0.57995	11648.0747	1409836.875	3156.1792	0.50776	8847.5181	0.47374	6473660	0.0048339	333.092	55.6083	55.3111	89.6531	86.4161	10579.0703	74.8767	-0.065227	83.4798	653565
021	2018-11-01t1808	1541113993.82	larva	50.0882	-41.9992	-157.9714	700.0399	44.8284	24003.3916	75704.1665	698082.0924	16658.3	0.46029	729.244	0.96279	150.9276	-0.22089	12767.9531	0.5561	12559.6011	1634298	4521.8464	1.1704	9882.655	0.56301	9299320	0.593	104.043	56.6627	56.2412	89.0502	87.6347	11398.4258	75.7331	-0.087198	84.358	722563
021	2018-11-01t2208	1541128394.56	larva	54.0884	-37.999	-153.9712	735.8951	58.0889	33191.228	104670.0779	1269127.7368	14231.3	-0.15511	581.962	0.053374	122.2137	-0.91356	10694.1152	-0.20448	10202.5127	1871470.25	3672.9718	0.50085	8558.1108	-0.051954	10161100	0.51411	121.847	43.4755	43.1227	78.1881	76.2422	13682.918	63.1614	-0.3392	72.5516	759083
021	2018-11-02t0208	1541142792.29	larva	58.0878	-33.9996	-149.9719	465.8548	52.3363	19555.7204	62101.5596	672109.1002	15851.6	-0.058494	991.741	2.0123	200.4662	0.56789	13301.3486	0.29137	12992.5884	1383340.25	6436.949	2.0286	11916.0694	0.79043	10230800	0.20525	118.56	57.8676	57.6858	91.8225	90.2031	9549.54	77.328	-0.16148	86.1316	596962
021	2018-11-02t0608	1541157192.13	larva	62.0878	-29.9996	-145.9719	867.4061	49.5697	33346.7743	105106.1135	1062097.393	21081.1	0.70691	786.378	0.81158	182.9275	0.093051	15524.5537	0.75027	15230.7471	2747846	4896.1197	0.9778	12947.5826	0.96748	13885100	1.0185	284.057	57.0735	56.8331	94.561	90.1311	16737.2969	77.0954	-0.27725	86.9498	1007750
021	2018-11-02t1008	1541171590.76	larva	66.0874	-26	-141.9723	909.3874	57.8346	38505.6156	121286.7502	1379944.078	13832.1	-0.72163	653.42	-0.064819	167.843	-0.55626	10810.3564	-0.717	10592.4409	2205312.75	4099.9908	0.37559	9297.1071	-0.37871	13267700	0.54406	113.444	51.2037	51.0215	85.7103	84.3155	17484.8906	71.5346	-0.91746	80.7308	1039690
021	2018-11-02t1408	1541185999.3	larva	70.0897	-21.9977	-137.9699	976.3393	54.8904	42420.6663	133652.6491	1534258.5439	17652.5	-0.13506	683.082	-0.029017	167.1939	-0.76899	13299.3096	-0.12343	12897.9946	2979045.25	4046.241	0.23724	11140.1726	0.11058	15262100	0.90997	281.344	56.8776	56.5751	90.4773	88.0163	20266.918	75.9725	-0.99982	84.7658	1270820
021	2018-11-02t1808	1541200394.55	larva	74.0884	-17.999	-133.9712	933.849	56.989	44967.8411	141720.4443	1791396.0177	16440.2	-0.45949	674.472	-0.19994	164.3788	-1.0398	13482.5928	-0.16405	13228.1914	3195374.5	3942.1245	0.076797	11623.0599	0.17627	15928300	0.90519	117.859	56.2698	55.9477	90.5197	89.3662	21453.1602	76.3721	-0.85543	85.6065	1328870
021	2018-11-02t2208	1541214791.58	larva	78.0876	-13.9998	-129.9721	946.2622	61.2171	45550.1443	143460.3312	1876595.367	16394.7	-0.54719	662.69	-0.37729	164.7772	-1.1606	13975.7607	-0.08062	13842.7808	3354182.5	3580.7102	-0.2498	11906.332	0.2007	15856800	0.7012	133.293	54.8881	54.6149	89.0752	87.6538	21378.0371	74.909	-0.59956	83.915	1313360
021	2018-11-03t0208	1541229190.4	larva	82.0873	-10.0001	-125.9724	983.3182	64.9661	47774.209	150401.4058	2035655.3725	17652.1	-0.34755	643.614	-0.59452	157.2338	-1.6171	13890.3154	-0.16928	13686.2256	3486469.25	3717.4144	-0.22683	11451.1531	-0.046469	16148900	0.64608	111.025	52.5837	52.3009	86.3783	84.605	21680.9453	72.6162	-0.51524	81.4486	1319380
021	2018-11-03t0608	1541243588.04	larva	86.0866	-6.0008	-121.973	986.2695	61.1326	50958.9545	160757.2725	2170941.4383	16230.9	-0.69118	643.921	-0.66587	179.394	-0.71591	12854.3828	-0.58687	12723.3481	3444974.5	3722.6118	-0.28032	10676.9204	-0.42017	17199800	0.90573	358.094	53.8823	53.4983	90.9533	88.1709	24375.4941	74.7604	-0.36531	84.399	1439250
021	2018-11-03t1008	1541257989.26	larva	90.087	-2.0004	-117.9727	1005.4491	57.2203	43848.0903	138055.4488	1626663.4563	21715.5	0.51149	728.456	-0.11108	180.5513	-0.73774	15787.9824	0.47549	15387.8779	3662812	4227.9104	0.057781	13079.1792	0.58277	16833900	0.69847	162.218	60.0612	59.5873	98.1149	95.7607	22762.6562	81.2266	-0.19245	91.5589	1387950
021	2018-11-03t1408	1541272392.47	adult	94.0878	2.0004	-113.9718	1029.094	60.1919	49264.3061	155155.1462	1986053.4336	19510.3	0.029309	714.364	-0.24645	184.5701	-0.61039	15210.7129	0.26694	14795.7998	3939574.75	4061.5523	-0.10717	12797.0499	0.46395	18492000	1.2889	228.756	59.1717	58.79	95.8256	93.8558	24818.8184	80.408	-0.19432	89.9368	1531720
021	2018-11-03t1808	1541286790.23	adult	98.0872	5.9998	-109.9724	898.9309	61.7991	43473.4016	137008.8959	1775479.2219	19209.2	-0.013804	773.993	0.17559	190.2736	-0.40842	15716.6309	0.48689	15428.3906	3599108.5	4484.3892	0.19983	13697.497	0.89416	17666400	0.95716	406.726	59.2568	58.686	100.3494	96.0517	22980.0156	81.2086	-0.17899	91.2643	1352540
021	2018-11-03t2208	1541301192.66	adult	102.0879	10.0005	-105.9718	992.6	57.3631	46752.9588	147341.182	1825439.084	19452.7	0.084009	745.456	-0.056934	191.0216	-0.42484	15307.4834	0.36614	15082.686	3765641	4332.4445	0.050875	12907.7834	0.56153	18324800	1.238	251.703	65.0208	64.2689	109.0829	105.6792	26834.3828	87.5835	-0.11034	100.0985	1598340
021	2018-11-04t0108	1541315652.91	adult	106.1046	14.0172	-101.955	894.108	57.9791	41290.2895	130078.987	1620293.7626	16050.2	-0.68389	791.073	0.27535	182.0979	-0.81717	13980.5439	-0.109	14033.2007	3047758.5	4857.521	0.46101	12097.6701	0.21717	17180500	0.78927	131.003	61.1932	60.3695	103.3924	101.5445	22539.5371	84.0317	-0.15973	96.4039	1328990
021	2018-11-04t0508	1541330048.26	adult	110.1033	18.0159	-97.9563	992.1858	60.6346	44237.7298	139254.3397	1720520.5277	16450.6	-0.52703	725.088	-0.23068	178.6746	-0.98173	13294.5225	-0.31931	13035.5518	3097623.75	4637.3482	0.26229	11228.21	-0.15269	16889500	0.70563	230.082	62.6612	61.8237	109.3556	106.0231	25479.8496	85.687	-0.15553	99.365	1459570
021	2018-11-04t0908	1541344432.64	adult	114.099	22.0116	-93.9607	892.7759	63.4152	42274.1298	133170.5363	1723954.3058	14856.8	-0.84552	524.057	-1.7314	173.5218	-1.212	11537.0176	-0.95012	11314.8965	2572755	2718.1768	-1.3498	9829.7365	-0.76952	11635100	-1.4768	137.537	61.7393	61.3155	101.289	99.5587	22587.4375	84.7074	-0.17927	95.2722	1370740
021	2018-11-04t1308	1541358853.94	adult	118.1049	26.0175	-89.9547	924.6852	57.9531	41204.3358	129775.7398	1557697.7195	15541.8	-0.59258	791.803	0.2703	186.906	-0.78024	12509.6074	-0.4736	12262.4072	2714584.75	5064.2903	0.59487	10729.0444	-0.26248	17175000	0.94509	247.955	58.3989	57.6433	101.744	98.1871	22078.4551	82.7422	-0.21414	94.4454	1266730
021	2018-11-04t1708	1541373194.47	adult	122.0884	30.001	-85.9713	912.0174	57.0112	42424.3249	133786.8094	1657510.3374	14235	-0.82819	753.067	-0.0061148	184.1978	-0.94175	12554.6357	-0.35814	12451.8125	2799683.75	4601.3073	0.20467	11442.1465	0.16119	16788100	0.85784	139.854	64.3142	63.5912	110.961	108.5302	24744.3086	88.7489	-0.17795	102.8428	1433760
021	2018-11-04t2108	1541387596.29	adult	126.0889	34.0015	-81.9707	859.3425	53.8436	39701.2401	125162.0286	1515974.034	14078.3	-0.77297	750.716	-0.01388	186.7708	-0.92249	11410.5742	-0.7139	11188.8555	2384810	4638.2397	0.22968	10044.1341	-0.42102	15684000	0.49625	170.53	65.8072	64.4455	123.4104	121.1108	25792.7812	93.2006	-0.15879	112.7949	1374840
021	2018-11-05t0108	1541401996.31	adult	130.0889	38.0015	-77.9707	919.6163	58.5946	41377.5013	130338.1369	1579769.3824	13905.2	-0.72022	731.62	-0.13201	191.4692	-0.83534	11259.752	-0.65877	11176.6162	2454626	4339.3912	-0.0075754	9745.5449	-0.46926	15941300	0.69887	277.114	66.9776	65.4679	132.934	128.1044	28979.6074	95.6123	-0.16143	118.7239	1459380
021	2018-11-05t0508	1541416392.84	adult	134.0879	42.0005	-73.9717	886.9382	58.6827	40310.8852	126965.559	1565227.1984	11737.8	-1.179	718.901	-0.20229	193.2098	-0.86179	10127.2256	-0.98619	10060.0557	2157099	4577.9738	0.17689	8996.9459	-0.72304	15242200	0.53515	169.849	70.0917	68.5036	132.2801	129.7922	28175.6641	99.1089	-0.15686	121.4511	1486080
021	2018-11-05t0908	1541430794.77	adult	138.0885	46.0011	-69.9712	729.4798	55.3263	33342.0049	105201.0341	1276319.3964	12344.9	-0.93748	819.883	0.43107	194.2149	-0.92448	10726.4385	-0.64544	10711.3745	1887853.125	5308.4178	0.70963	9577.774	-0.37559	14383200	0.32651	222.912	71.3926	68.6164	153.4067	148.8356	26999.5781	107.6627	-0.10098	138.1242	1252440
021	2018-11-05t1307	1541445079.12	adult	142.0564	49.969	-66.0033	869.7523	49.7684	36522.7219	115151.8202	1262660.7846	14281.7	-0.36488	793.588	0.25432	200.3816	-0.81946	11860.6475	-0.12129	11705.582	2289105	4995.6923	0.45907	10510.5909	0.094285	15278900	0.77728	197.428	73.1742	70.3183	154.7214	153.3121	29861.2266	110.337	-0.1098	140.4944	1408820
021	2018-11-05t1707	1541459478.72	adult	146.0563	53.9688	-62.0034	861.9659	49.567	35730.7201	112573.5079	1234247.4974	12138.2	-0.85662	762.428	0.055854	195.9567	-1.1019	10397.1094	-0.60159	10340.1553	1965053.75	4723.0745	0.25046	9282.4521	-0.39394	14372500	0.55842	209.521	73.1834	70.1789	156.2154	154.1357	29524.7109	110.2559	-0.16044	141.2576	1379580
021	2018-11-05t2106	1541473869.07	adult	150.0536	57.9662	-58.0061	534.3	54.466	25215.8856	80113.9457	966920.8971	12357.7	-0.7363	991.798	1.3335	212.0645	-0.63431	10738.4609	-0.42225	10632.8242	1428215.25	5789.1598	0.94105	9795.5943	-0.12999	13166100	0.23232	214.897	73.0028	69.69	172.5468	168.9085	22948.7305	111.2928	-0.21211	155.7014	969112
021	2018-11-06t0106	1541488274.08	adult	154.055	61.9676	-54.0047	320.346	80.0305	18216.795	59029.4423	917526.1245	392.852	-3.8351	205.262	-3.049	199.9774	-1.2061	336.241	-4.2204	329.0818	31942.8965	272.7735	-2.6435	311.7993	-4.0708	1950190	-3.7283	299.209	77.0697	73.1118	176.3265	166.9186	16751.0137	123.1468	-0.089036	154.5068	732239
021	2018-11-06t0506	1541502670.21	adult	158.0539	65.9665	-50.0058	373.7623	82.8159	19709.4878	64034.9453	938601.5934	10350.7	-1.169	1078.75	1.7443	243.5251	0.31755	9243.5479	-0.8868	9179.4766	961329	5727.555	0.85579	8536.0048	-0.58845	11195300	-0.27623	292.03	79.3616	75.0197	168.5607	166.4804	17530.3086	124.492	-0.14195	154.6573	823614
021	2018-11-06t0906	1541517070.65	adult	162.054	69.9666	-46.0056	762.92	51.4749	31085.2802	98035.3862	1051020.0397	11609	-0.7948	755.665	-0.011711	212.9569	-0.9517	10183.2559	-0.51359	10126.4121	1680237.25	4607.572	0.15723	9165.6901	-0.29605	12411000	0.2451	271.081	78.3506	73.5204	184.3893	179.8279	30424.2383	126.8238	-0.17664	164.2184	1286830
021	2018-11-06t1307	1541531478.73	adult	166.0563	73.9689	-42.0034	603.0999	62.4721	27417.4305	87157.3988	1021833.8893	13542.6	-0.23607	884.366	0.68301	208.9753	-1.2139	11651.9863	0.063617	11549.3555	1689538	6167.868	1.1343	10516.8161	0.29434	12758700	0.45232	249.635	78.2391	72.7565	191.9905	186.0931	27838.6211	129.949	-0.19857	171.9669	1128760
021	2018-11-06t1707	1541545878.45	adult	170.0562	77.9688	-38.0035	589.7458	52.3633	26009.4075	82162.6866	962611.0728	12088.9	-0.58476	915.336	0.85483	218.8041	-0.93549	11156.0527	-0.08424	11124.7266	1528379.25	5964.6216	1.0229	10604.793	0.36496	12541000	0.44568	277.38	82.2455	76.0273	201.4861	197.0381	27603.5898	139.0395	-0.050014	182.9342	1126850
021	2018-11-06t2107	1541560280.88	adult	174.0569	81.9694	-34.0028	394.5879	64.4713	20681.4919	65962.2842	902865.5408	12819.4	-0.35094	786.243	0.17169	222.0353	-0.90901	11521.0303	0.085851	11472.7227	1255792.25	4965.2582	0.42622	10430.6082	0.32774	8533880	-0.94325	235.547	78.1625	72.9955	181.4161	176.4814	19774.3574	129.0082	-0.42126	164.2131	848376
021	2018-11-07t0107	1541574682.35	adult	178.0573	85.9699	-30.0024	393.6124	62.3084	20222.9891	64494.7686	862344.2434	12132.4	-0.50235	983.588	1.2391	230.6387	-0.67174	11112.2803	-0.031734	11058.46	1189014	6688.817	1.5038	10383.8482	0.34391	10443700	-0.18801	295.518	82.5469	74.3666	219.9846	215.8561	23538.3477	148.8995	0.05816	198.5206	876483
021	2018-11-07t0507	1541589079.57	adult	182.0565	89.9691	-26.0032	377.2779	91.332	23310.2517	75481.7347	1255050.2651	12166.6	-0.45916	978.843	1.2275	235.5353	-0.57595	10947.0615	-0.059965	10908.0801	1335541.5	6109.8263	1.1716	10072.0129	0.2466	11927200	0.41238	317.611	81.8765	74.362	223.4441	218.7477	27260.1836	143.1624	-0.21338	197.6333	997665
021	2018-11-07t0907	1541603479.71	adult	186.0565	93.9691	-22.0031	392.6153	71.2481	21541.9946	68856.7457	993559.8013	12311.8	-0.38479	751.246	0.021246	223.6418	-1.1259	10907.3594	-0.040228	10801.4893	1232531.625	4345.9165	0.12304	10084.1341	0.28753	8485330	-0.79611	311.121	80.0896	74.1196	215.1405	201.2291	24310.875	135.5231	-0.57406	175.369	904612
021	2018-11-07t1316	1541618460.5	adult	190.2179	98.1305	-17.8418	370.3907	93.6491	23132.3851	75462.0563	1265198.7851	10980.7	-0.73156	579.597	-0.88815	212.5979	-1.6395	9302.0029	-0.64042	9198.3545	1125542.375	3379.6181	-0.43181	8040.4954	-0.58209	7009070	-1.2867	265.509	80.4675	76.0701	190.0242	186.1196	22992.9238	126.0895	-1.0312	168.5194	973093
021	2018-11-07t1712	1541632597.92	adult	194.1449	102.0575	-13.9147	366.8024	92.193	22574.9274	73642.0407	1212379.3971	10792.6	-0.75865	565.909	-0.94987	212.1264	-1.7384	9198.7061	-0.65835	9207.2021	1094646	3188.4167	-0.51535	7881.4696	-0.6322	6686220	-1.3583	253.015	80.3417	75.3235	194.8597	189.4031	23188.3027	127.9322	-1.1111	174.4304	949237
021	2018-11-07t2107	1541646695.01	adult	198.0608	105.9734	-9.9989	391.4469	70.8461	21321.2602	68136.5039	979284.9667	10532.9	-0.80821	951.25	1.1553	240.301	-0.75344	9695.8779	-0.42826	9662.4561	1085938.375	5727.297	1.0501	9238.6949	0.013259	10637800	0.14352	305.983	85.5917	76.7933	211.2252	203.89	23657.2266	155.5126	-0.25128	191.0628	957172
021	2018-11-08t0107	1541661092.78	adult	202.0602	109.9728	-5.9995	376.6538	91.8097	22290.9092	72516.4255	1163165.3845	10320.7	-0.84461	904.479	0.92277	233.6831	-1.0876	9513.4209	-0.47464	9501.8311	1113070.25	5499.7237	0.94416	8993.3703	-0.067388	10549800	0.15872	309.96	85.1903	76.6871	212.784	208.7411	24895.7285	155.526	-0.37433	195.0609	993660
021	2018-11-08t0507	1541675491.69	adult	206.0599	113.9725	-1.9998	367.9075	93.5243	21358.0153	70039.3786	1099809.679	10811.2	-0.6665	944.973	1.1676	237.2558	-1.0372	9973.0264	-0.24462	9879.4434	1116979	5778.0192	1.1442	9489.0104	0.204	10578000	0.21598	308.897	80.0337	74.4773	231.3702	226.2527	25913.4609	131.8259	-1.4118	202.2298	895897
021	2018-11-08t0907	1541689890.28	dead	210.0595	117.9721	1.9998	367.3997	90.0819	20414.66	67032.1226	1019171.6793	10918.4	-0.60199	968.531	1.3228	237.5237	-1.1093	10130.9492	-0.13685	10129.4312	1094142.5	5789.2357	1.1846	9593.8112	0.29666	10373000	0.18623	308.497	80.1392	74.2068	225.9416	214.0014	24401.6914	131.6404	-1.5694	193.5641	858291
022	2018-10-30t1753	1540940307.37	egg	-1.9998	-62.2478	-182.2168	164.555	29.6087	3272.1906	10422.2931	60527.8516	0	5620.2563	0	0.5991	0	-0.016456					0	2254.9575	0	4183.4722	0	125079.901	0	0	0				0	-0.11189	0	0
022	2018-10-30t2153	1540954705.97	larva	1.9998	-58.2482	-178.2172	174.0229	30.9745	3510.8243	11184.4432	66940.215	0	2.0002	0	0.24007	0	-0.1193					0	1753.526	0	1.5619	0	103301.7385	0	0	0				0	-0.13471	0	0
022	2018-10-31t0153	1540969105.59	larva	5.9997	-54.2483	-174.2173	176.4792	31.6453	3719.6769	11850.9948	73270.6355	0	0.33536	0	-0.067816	0	-0.22852					0	0.35457	0	0.29733	0	0.9405	0	0	0				0	-0.15959	0	0
022	2018-10-31t0553	1540983505.01	larva	9.9995	-50.2485	-170.2175	176.7773	30.9302	3625.0025	11543.9532	69623.74	0	-0.19089	0	-0.3407	0	-0.34487					0	-0.18081	0	-0.18237	0	0.012638	0	0	0				0	-0.1869	0	0
022	2018-10-31t0953	1540997904.15	larva	13.9993	-46.2487	-166.2177	179.059	30.1241	3602.114	11463.4459	67619.1592	0	-0.53327	0	-0.58847	0	-0.46948					0	-0.40162	0	-0.50411	0	-0.39613	0	0	0				0	-0.21716	0	0
022	2018-10-31t1353	1541012305.27	larva	17.9996	-42.2484	-162.2174	182.1278	30.0354	3655.7836	11629.9557	68495.1141	0	-0.79923	0	-0.81748	0	-0.604					0	-0.56073	0	-0.75801	0	-0.68293	0	0	0				0	-0.25113	0	0
022	2018-10-31t1753	1541026704.63	larva	21.9994	-38.2486	-158.2176	204.5555	38.5501	5242.3363	16744.6032	124569.3908	195.97	-0.9769	134.335	-0.31639	134.2236	0.4501	179.9454	-0.9679	178.5855	5218.4175	161.2673	-0.54566	174.1601	-0.90511	378421	-0.71066	106.507	59.7367	59.5243	91.779	90.0068	2661.5903	78.4777	0.095325	86.0866	168278
022	2018-10-31t2153	1541041104.51	larva	25.9994	-34.2486	-154.2176	436.2855	49.9258	16944.1251	53661.2337	563316.4733	8669.66	0.63703	357.686	0.60724	145.6243	0.45917	6128.1699	0.3686	5713.4895	551535.3125	1665.1015	0.55502	4850.3131	0.60417	3209520	0.44079	125.447	56.6746	56.4165	90.0253	88.5778	8102.2769	76.3847	0.069023	84.9055	508541
022	2018-11-01t0153	1541055504.49	larva	29.9994	-30.2486	-150.2176	448.9427	44.6487	15892.893	50202.3524	476989.3942	5011.21	-0.3927	214.384	-0.35699	126.0819	0.16025	4120.958	-0.41674	4148.5273	350281.4375	277.187	-0.7015	3319.3371	-0.20467	1809620	-0.48557	175.97	58.495	58.1862	91.3672	88.3803	7766.2085	77.3896	0.056038	85.4663	493757
022	2018-11-01t0553	1541069903.79	larva	33.9992	-26.2488	-146.2178	642.0038	39.1156	20531.8834	64754.9701	547024.385	12617.2	0.80629	514.709	0.87024	143.0414	0.20394	8840.1924	0.56006	8302.313	972421.1875	2979.5145	1.0695	7025.2346	0.75681	5636060	0.86367	149.081	58.1501	57.978	91.4929	89.2771	10064.2236	77.458	0.03307	86.1125	636744
022	2018-11-01t0953	1541084304.55	larva	37.9994	-22.2486	-142.2176	378.513	46.1831	14419.3657	45733.9892	461482.3519	14891.3	0.91953	358.615	-0.12949	147.6247	0.13062	10991.0928	0.85808	10815.5537	846314.125	300.5137	-0.93795	8121.8659	0.8083	2736950	-0.62931	115.873	62.4188	62.2101	96.6911	95.7537	7445.2114	82.1087	0.045165	91.7985	476381
022	2018-11-01t1420	1541100335.28	larva	42.4524	-17.7956	-137.7646	720.0407	42.2836	23064.6289	72775.7911	606316.9863	16800.6	0.93898	695.854	1.1919	153.0855	0.055645	12806.0293	1.0366	12198.7188	1575141.625	4446.255	1.5023	10610.995	1.2499	8554830	1.0865	111.223	60.3424	59.9403	94.4113	92.6454	11612.584	80.0958	0.0078585	88.6585	741850
022	2018-11-01t1808	1541114002.02	larva	46.2487	-13.9993	-133.9683	781.3487	48.2359	29629.9153	93430.9179	938337.243	19996.3	1.245	383.336	-0.50454	130.6528	-0.3753	12658.4727	0.762	12146.4551	1987380.25	693.5521	-0.99754	7680.228	0.12774	6014920	-0.14539	159.912	49.0848	48.6179	85.9426	83.2891	13492.9883	69.0585	-0.12446	79.4413	770190
022	2018-11-01t2208	1541128402.73	larva	50.2489	-9.9991	-129.9681	737.9182	46.1361	26100.1901	82340.2826	762135.2697	21558.3	1.2806	789.159	1.2456	159.5522	-0.090113	14898.3828	1.0849	13559.6191	2070875.25	5118.6106	1.5218	11770.0684	1.1178	10931400	1.1039	210.696	61.2914	61.0819	98.8316	95.0368	13737.5957	81.3079	-0.017732	91.564	849008
022	2018-11-02t0208	1541142800.45	larva	54.2483	-5.9998	-125.9687	841.4349	52.4151	30598.1425	96376.3274	975784.5616	18494.4	0.56214	779.961	1.0404	178.1289	0.13173	13492.2793	0.50091	12784.3213	2199241.5	4679.5409	1.0983	10793.3852	0.61734	12651000	1.2795	111.944	54.4697	54.0867	91.0043	89.4136	14833.6934	75.4152	-0.1394	85.7057	883499
022	2018-11-02t0608	1541157200.27	larva	58.2482	-1.9998	-121.9688	869.3577	50.951	33730.1936	106270.2703	1094617.5941	22286.2	1.0456	753.621	0.76109	173.8271	-0.048883	14697.918	0.65125	13324.916	2630927.25	4541.5529	0.87724	12162.8074	0.85867	13434100	1.1787	131.084	61.0567	60.71	97.8777	96.0167	17520.1133	81.2483	-0.07368	91.4075	1088400
022	2018-11-02t1008	1541171598.9	adult	62.2478	1.9998	-117.9692	910.4022	54.2274	38254.0251	120456.0214	1368468.8534	17027.1	-0.016536	677.887	0.21198	161.6504	-0.5386	13107.1016	0.081802	12891.7598	2647634.5	3996.1958	0.42115	11017.8878	0.33805	13673700	0.93932	309.548	52.5889	52.1149	92.5318	89.1163	18691.4219	73.8622	-0.40612	84.4861	1060770
022	2018-11-02t1408	1541186007.52	adult	66.2502	6.0022	-113.9668	859.2368	58.9552	37839.408	119259.2861	1424376.7665	19782.5	0.3538	732.654	0.3797	163.9185	-0.71221	15143.6475	0.52174	14689.2305	3028729.5	4225.0554	0.44793	12789.7297	0.7872	14598900	0.94145	159.76	60.1365	59.5389	103.7146	100.671	20742.918	81.8797	-0.25513	95.1004	1198280
022	2018-11-02t1808	1541200402.66	adult	70.2489	10.0009	-109.9681	1050.2194	59.9602	50803.4626	160109.635	2017652.9115	15944.1	-0.46183	586.905	-0.60658	161.0581	-1.0235	12134.5225	-0.48151	11851.0771	3239917.5	3217.4797	-0.29932	10024.2647	-0.28873	15655100	1.0211	185.617	49.7249	49.2255	87.3619	85.392	23325.6367	71.098	-1.4856	81.392	1326360
022	2018-11-02t2208	1541214799.73	adult	74.2481	14	-105.9689	968.309	56.826	41699.1062	131399.0183	1503818.794	19591.9	0.15123	726.966	0.11906	177.2543	-0.50586	15448.5293	0.45842	15250.8477	3398676.5	4043.987	0.13979	13218.2102	0.76055	15990400	0.91458	246.585	59.435	58.9654	101.1486	97.9941	22252.6953	80.9885	-0.48212	92.1589	1307330
022	2018-11-03t0208	1541229198.46	adult	78.2477	17.9997	-101.9693	1002.3384	63.3979	49748.3871	156710.4412	2067047.4829	19268.6	0.031752	649.414	-0.46825	171.2371	-0.88571	15014.4219	0.26373	14741.0112	3933778.5	3218.648	-0.50303	12693.4707	0.5014	16954300	1.0547	233.264	53.976	53.1516	102.5744	98.5638	26874.5039	78.8354	-0.4151	92.1536	1409150
022	2018-11-03t0608	1541243596.1	adult	82.2471	21.999	-97.9699	944.5531	57.0656	44020.4026	138684.2652	1713463.9389	18294.5	-0.21287	702.877	-0.19588	179.3253	-0.63431	14879.0859	0.17433	14633.5869	3451948	3837.8676	-0.14235	12731.9776	0.47025	16266000	0.68316	181.561	63.8576	63.0815	110.5058	107.7661	25637.3438	86.2467	-0.079249	99.8448	1477790
022	2018-11-03t1008	1541257997.32	adult	86.2474	25.9994	-93.9696	904.1671	57.613	39361.9603	123943.103	1463957.3074	16478.6	-0.63833	671.506	-0.47401	168.5814	-1.2103	13000.3125	-0.53674	12819.0972	2704065	3612.92	-0.36397	11143.0939	-0.22578	13923000	-0.26452	217.087	61.7548	61.053	105.9497	102.3946	22037.5391	84.27	-0.13598	97.7254	1280420
022	2018-11-03t1408	1541272400.61	adult	90.2483	30.0003	-89.9687	990.8712	59.9843	46033.2375	145075.2997	1782885.3003	17919.2	-0.33969	713.302	-0.2226	182.1071	-0.6693	14520.7285	0.0011322	14137.2812	3528537	4025.4865	-0.099415	12392.9662	0.28371	17271900	0.85869	219.3	57.0541	56.3206	102.8718	99.1756	24997.8574	80.4923	-0.20565	93.6134	1381510
022	2018-11-03t1808	1541286798.35	adult	94.2477	33.9997	-85.9693	925.8242	59.3478	44269.0594	139548.827	1763388.5439	18290.9	-0.2503	729.858	-0.13268	183.2226	-0.67228	15019.5195	0.19343	14747.3828	3499548	4232.5706	0.02647	12714.7197	0.42745	16978700	0.70282	176.492	65.6892	64.9008	115.3255	111.384	26870.8477	88.6892	-0.069222	103.5775	1528130
022	2018-11-03t2208	1541301200.77	adult	98.2484	38.0003	-81.9686	842.8626	54.9278	36843.2528	116155.9932	1356808.1643	17365.4	-0.44497	790.397	0.29801	186.4425	-0.57338	13757.9746	-0.27825	13401.4238	2682805	4855.5353	0.49757	11658.2029	-0.040936	15335300	0.021744	297.905	62.9326	61.9705	113.8518	109.8884	22201.1094	87.0003	-0.10576	101.9754	1221020
022	2018-11-04t0108	1541315663.69	adult	102.2658	42.0178	-77.9512	852.0751	54.944	37798.122	119200.5367	1406533.4982	18685.8	-0.097292	874.14	0.91494	191.1888	-0.42033	15175.835	0.31521	14993.7676	3035167	5714.0479	1.1784	13568.2356	0.87206	17400600	0.85657	337.177	57.9028	56.9239	109.891	105.1377	21978.1992	83.4326	-0.15708	98.3551	1152610
022	2018-11-04t0508	1541330056.48	adult	106.2638	46.0158	-73.9532	884.2154	55.589	39949.6586	125880.5977	1519648.9055	19324.5	0.10948	816.376	0.46653	179.4307	-0.92173	16152.5645	0.75906	16168.0713	3408191	5094.2171	0.65574	13609.3627	0.93817	17160200	0.78136	167.324	62.6891	62.0223	105.9729	102.9295	22360.2773	85.863	-0.14135	98.2273	1317730
022	2018-11-04t0908	1541344440.96	adult	110.2595	50.0115	-69.9575	966.899	57.9421	44823.0881	141220.7478	1744278.7044	16776.2	-0.44519	735.012	-0.15607	189.5438	-0.577	13931.2969	-0.062189	13858.8589	3287786	4566.8739	0.20287	11474.25	-0.032762	17327900	0.89376	147.76	61.0448	60.4543	105.6335	102.235	24929.5137	84.2102	-0.17019	96.6834	1439130
022	2018-11-04t1308	1541358862.51	adult	114.2655	54.0175	-65.9515	938.1918	58.0133	42878.5174	135087.9717	1664870.1027	17089.3	-0.29188	709.639	-0.34376	175.3927	-1.1449	13352.5439	-0.21781	13229.6914	3017675	4441.708	0.086301	11237.6646	-0.086221	16013000	0.38803	181.178	65.6452	64.8031	115.1181	111.2372	26016.6992	90.2226	-0.12803	104.3098	1481280
022	2018-11-04t1708	1541373202.62	adult	118.2489	58.0008	-61.9681	855.629	58.5025	37769.3175	119045.2672	1422166.5589	15832.4	-0.51756	779.938	0.18341	190.4912	-0.65287	13322.9648	-0.1426	13242.417	2651270	4820.8341	0.39283	11549.1401	0.13649	15517600	0.25036	146.558	71.6961	70.7856	116.9171	114.7973	23266.5	97.1742	-0.08108	109.6002	1426470
022	2018-11-04t2108	1541387604.42	adult	122.2494	62.0013	-57.9676	926.0264	57.0033	40788.7053	128435.5188	1534957.0015	14358	-0.79401	724.057	-0.21262	196.5251	-0.50429	11991.2812	-0.58106	11929.252	2578125.5	4460.5087	0.089322	10209.0773	-0.42856	15556400	0.35273	217.709	68.632	67.5005	126.7269	122.9033	27246.2852	95.954	-0.11185	113.9644	1474560
022	2018-11-05t0108	1541402004.51	adult	126.2494	66.0014	-53.9676	802.9101	58.1414	36159.2042	113915.2786	1393280.4196	15660.3	-0.3713	832.563	0.54993	198.966	-0.49242	13895.4395	0.29209	13904.252	2654029	5406.0234	0.84474	12469.9686	0.73465	15841200	0.56283	166.608	70.6556	68.9417	132.7926	130.366	25363.3828	101.1956	-0.084425	121.6221	1344360
022	2018-11-05t0508	1541416400.96	adult	130.2484	70.0004	-49.9686	814.7999	53.1485	33663.4677	106061.8647	1177540.8256	15980.2	-0.1907	871.451	0.79569	212.2887	-0.10404	13592.9258	0.27687	13407.5298	2419540.75	5319.2231	0.75796	12015.7855	0.59434	15495300	0.52779	214.706	68.9005	66.2038	139.8475	136.9133	24892.8613	105.3279	-0.068604	126.7717	1225120
022	2018-11-05t0908	1541430802.88	adult	134.2489	74.0009	-45.9681	698.1586	55.2326	30845.528	97238.8003	1170479.7346	14318.5	-0.51676	857.243	0.68251	214.4949	-0.1158	12176.7695	-0.17776	11998.7559	1984813.5	5577.2636	0.93471	10888.9166	0.14657	13920800	0.033925	253.022	72.4582	69.2688	147.5718	143.8254	24054.1992	110.5002	-0.042933	133.5292	1176650
022	2018-11-05t1307	1541445087.34	adult	138.2169	77.9688	-42.0002	734.3555	53.9962	30700.4015	96798.3529	1081726.4114	16675.3	0.17843	921.705	1.0585	218.1631	-0.0804	13838.4648	0.56278	13564.73	2241831.25	6312.7356	1.4458	12522.4246	0.94529	14919600	0.5316	275.136	73.8935	69.9248	155.1086	151.7625	25127.5898	117.006	-0.00061514	140.621	1196110
022	2018-11-05t1707	1541459486.96	adult	142.2167	81.9687	-38.0003	712.8707	52.3852	28767.5895	90677.3506	986784.1481	16026.7	0.089784	880.923	0.7738	215.8549	-0.26789	13335.9082	0.44523	12958.9473	2040394	6028.2451	1.1877	11686.2963	0.61125	13392700	0.086637	244.074	75.4182	71.1001	162.5432	156.315	24869.1172	119.9504	0.0037762	147.3027	1146580
022	2018-11-05t2106	1541473877.24	adult	146.214	85.966	-34.003	749.2649	51.9623	31091.6401	98069.3082	1083701.1141	15868.9	0.11419	844.564	0.52923	217.257	-0.33025	12860.1709	0.32719	12343.0752	2121928.25	5407.8704	0.71597	11098.7552	0.38683	13857600	0.37486	235.237	77.0154	72.7246	164.3323	160.1547	27114.8242	121.9567	-0.0065634	148.3649	1263670
022	2018-11-06t0106	1541488282.28	adult	150.2154	89.9674	-30.0016	699.6671	47.3611	26641.0308	83922.4314	871874.4816	16593.1	0.37044	928.704	0.97747	224.9642	-0.16085	13709.833	0.68387	13563.832	1933086.5	6242.1775	1.2385	12053.5943	0.8233	13083600	0.20695	220.336	79.1469	74.124	175.5035	170.9349	24745.9922	125.3665	0.0027476	157.6137	1115020
022	2018-11-06t0506	1541502678.35	adult	154.2144	93.9663	-26.0026	697.4732	47.0201	26749.78	84271.6385	880529.7073	17099.7	0.55597	908.962	0.83999	225.1041	-0.27109	13795.6211	0.75005	13580.481	1958978.25	6113.7407	1.122	11895.2233	0.77657	12863600	0.2274	227.615	80.8188	75.7883	181.1245	177.2507	25719.6719	129.1776	0.012656	162.3373	1143750
022	2018-11-06t0906	1541517078.87	adult	158.2145	97.9665	-22.0025	702.5754	47.8352	27250.2891	85855.3286	906885.0668	16444.9	0.44337	872.888	0.62452	225.7747	-0.36143	13193.624	0.56555	13056.876	1913075.5	5815.653	0.91114	11362.7156	0.58293	12578300	0.22551	262.747	82.1219	76.6368	185.602	181.8422	26912.2832	132.0309	0.010713	165.0638	1183380
022	2018-11-06t1307	1541531486.89	adult	162.2167	101.9687	-18.0003	690.8335	48.999	27787.0768	87588.1007	952166.2466	16016.8	0.37716	847.693	0.48578	226.8184	-0.4267	12943.9678	0.50543	12819.5381	1902763.25	5597.9717	0.77608	10968.2965	0.44936	12444100	0.26064	269.408	82.4789	76.3014	189.7613	184.2993	27894.9121	135.0311	0.0050343	171.7275	1210790
022	2018-11-06t1707	1541545886.71	adult	166.2167	105.9686	-14.0003	635.4283	52.0242	26386.5384	83236.8468	933946.5864	15386.3	0.25697	874.613	0.63081	228.1566	-0.47957	12648.5469	0.43221	12290.377	1770796.625	6287.6406	1.2089	11162.3908	0.56176	12166700	0.24195	239.926	85.614	79.5672	189.9762	185.7309	26596.6738	139.4511	0.03739	172.8697	1190980
022	2018-11-06t2107	1541560289.12	adult	170.2173	109.9693	-9.9997	600.7893	51.3508	25709.8818	81187.8059	927264.8432	16182.2	0.51464	820.62	0.34753	228.1746	-0.57737	13288.625	0.7038	12954.0479	1807253	5699.2797	0.86	11706.3764	0.82324	11126800	-0.063345	276.426	87.2061	80.5558	199.9949	193.6845	27199.3047	142.4553	0.037984	178.6397	1182430
022	2018-11-07t0107	1541574690.58	adult	174.2178	113.9697	-5.9993	641.6433	53.8669	26760.9495	84435.2054	958634.2033	16014.2	0.51595	855.963	0.5454	231.572	-0.54347	14234.3701	1.0954	14205.332	2021280.625	5773.4819	0.9236	13038.8926	1.4218	12087000	0.35127	340.813	88.0875	81.4044	202.2902	192.0713	28725.207	145.5711	0.042916	176.861	1243880
022	2018-11-07t0507	1541589087.81	adult	178.217	117.969	-2	600.0981	51.4623	25280.5668	79877.8485	887573.8266	20434.9	1.7761	836.627	0.45255	233.4395	-0.56698	18054.6543	2.5818	18134.5215	2419323.75	4501.7588	0.16512	15267.0965	2.4167	11161400	0.076427	303.244	91.7432	83.967	205.8066	198.7433	27578.0898	152.8233	0.17176	186.322	1223950
022	2018-11-07t0907	1541603487.95	dead	182.217	121.969	2	616.9251	53.462	26202.658	82683.7882	957945.5311	21100.4	2.0278	884.427	0.7219	238.3601	-0.47046	18671.3926	2.8951	18768.4922	2595323.5	5077.3397	0.54223	16212.8043	2.89	12217500	0.52098	242.078	92.9587	85.566	193.096	189.5853	26840.3457	156.2921	0.19409	181.606	1284130
025	2018-10-30t1412	1540927086.15	larva	0	-101.9272	-169.8914	157.0573	29.8815	3207.1953	10231.6956	60553.6745	0	5057.7293	0	0.4118	0	-0.067119					0	2021.4671	0	3762.7478	0	114813.6909	0	0	0				0	-0.12306	0	0
025	2018-10-30t1753	1540940332.12	larva	3.6794	-98.2477	-166.212	156.3352	41.1478	3618.4007	11961.091	83742.2568	0	0.91476	0	0.10568	0	-0.16435					0	1488.3878	0	0.79151	0	92326.0136	0	0	0				0	-0.14489	0	0
025	2018-10-30t2153	1540954730.65	larva	7.679	-94.2482	-162.2124	150.5207	31.4218	3229.1885	10334.236	64165.0223	0	0.076806	0	-0.18598	0	-0.27645					0	0.029678	0	0.064368	0	0.40348	0	0	0				0	-0.17074	0	0
025	2018-10-31t0153	1540969130.15	larva	11.6789	-90.2483	-158.2125	156.5528	29.8145	3221.8121	10284.6908	61119.1412	0	-0.34777	0	-0.44736	0	-0.3961					0	-0.28561	0	-0.32904	0	-0.18265	0	0	0				0	-0.19921	0	0
025	2018-10-31t0553	1540983529.53	larva	15.6787	-86.2485	-154.2127	122.0365	32.4721	2603.9375	8425.9925	52273.7815	0	-0.65159	0	-0.68662	0	-0.52462					0	-0.47309	0	-0.61666	0	-0.52583	0	0	0				0	-0.23092	0	0
025	2018-10-31t0953	1540997928.59	larva	19.6785	-82.2487	-150.2129	173.7614	29.6221	3480.2726	11085.7296	64920.8991	0	-0.89703	0	-0.90906	0	-0.66395					0	-0.61826	0	-0.85225	0	-0.78495	0	0	0				0	-0.26676	0	0
025	2018-10-31t1353	1541012329.89	larva	23.6788	-78.2484	-146.2126	173.7608	29.0089	3465.1099	11031.1517	63706.1628	0	-1.1072	0	-1.1182	0	-0.81706					0	-0.7415	0	-1.0565	0	-1.0005	0	0	0				0	-0.30824	0	0
025	2018-10-31t1753	1541026729.2	larva	27.6786	-74.2486	-142.2128	179.2985	28.8695	3589.4271	11417.6966	65841.5845	0	-1.2928	0	-1.3159	0	-0.9882					0	-0.85088	0	-1.2388	0	-1.1884	0	0	0				0	-0.3579	0	0
025	2018-10-31t2153	1541041129.2	larva	31.6786	-70.2486	-138.2128	178.8004	28.9123	3624.0151	11528.7527	66805	0	-1.4595	0	-1.5025	0	-1.1833					0	-0.9505	0	-1.4041	0	-1.3558	0	0	0				0	-0.42077	0	0
025	2018-11-01t0153	1541055528.95	larva	35.6786	-66.2486	-134.2128	176.4893	29.0167	3533.8547	11252.2474	65171.5576	0	-1.6184	0	-1.6856	0	-1.4156					0	-1.047	0	-1.5625	0	-1.5133	0	0	0				0	-0.50883	0	0
025	2018-11-01t0553	1541069928.17	larva	39.6783	-62.2488	-130.2131	326.3599	39.1477	8740.0864	27692.8672	204858.8821	5572.88	-0.84404	238.842	-0.79751	141.4419	-0.0065059	4505.5225	-0.89955	4491.5264	211759.5625	231.4564	-1.0341	3695.1373	-0.66105	1121840	-1.331	114.611	59.0458	58.862	92.907	91.693	4366.6309	78.5975	0.0073813	87.4372	277338
025	2018-11-01t0953	1541084329.03	larva	43.6786	-58.2486	-126.2128	373.055	36.9787	10708.2797	33812.0105	267587.0316	4482.63	-1.2605	150.135	-1.4585	133.4001	-0.25034	1718.2437	-1.8447	1361.7178	99658.1328	166.6317	-1.2199	356.5117	-1.9037	863579	-1.6866	110.006	61.4826	61.3624	96.0967	94.4632	5573.6104	81.7552	0.014303	91.6411	353648
025	2018-11-01t1420	1541100359.71	larva	48.1315	-53.7956	-121.7598	355.8509	40.9479	9707.4847	30702.5382	241684.9613	15760.5	0.39508	1026.88	2.4576	164.7364	0.038465	12807.6992	0.68426	12942.4355	678808.0625	5301.3901	1.7082	10602.3645	0.86793	5361350	-0.51217	107.846	61.0442	60.6457	94.7747	94.23	5023.0586	80.4678	-0.020488	90.0625	318712
025	2018-11-01t1808	1541114026.46	larva	51.9279	-49.9993	-117.9635	452.6317	45.9029	15986.158	50477.7084	492005.0837	1344.95	-2.239	151.283	-1.9809	145.8173	-0.40012	324.4148	-2.7067	259.8894	27575.2598	208.06	-1.4976	242.6291	-2.4408	1284090	-2.1055	127.449	65.557	65.4991	100.7136	98.8193	8560.6543	86.5617	0.049927	95.6308	556448
025	2018-11-01t2208	1541128427.28	larva	55.9281	-45.9991	-113.9633	512.0961	35.8309	13263.488	41817.61	292105.1511	4712.63	-1.8819	194.093	-2.0325	186.0308	0.26366	615.8417	-2.8995	322.9027	44340.6016	254.4524	-1.6217	306.7545	-2.6844	1386410	-2.356	346.03	71.0504	69.9403	171.6646	161.1338	12359.8516	92.4769	0.17654	106.7134	507513
025	2018-11-02t0208	1541142824.69	larva	59.9274	-41.9998	-109.964	570.3724	47.4178	20654.1982	65137.773	636748.0753	12547.9	-0.7265	588.545	-0.19328	188.3558	0.28257	10408.415	-0.56952	10444.4253	1144925.625	3136.4878	-0.03883	8745.9961	-0.30367	6451640	-1.1049	120.246	68.5691	68.3431	104.5794	103.0619	11503.7324	89.3892	0.15036	98.8461	751655
025	2018-11-02t0608	1541157224.55	larva	63.9273	-37.9999	-105.9641	611.7212	50.753	24764.8574	78156.6337	850462.5703	22478.2	0.88229	723.782	0.38961	191.213	0.32935	15751.207	0.74688	15337.9609	2063408.125	4465.7616	0.64616	11307.3532	0.35176	9457660	-0.49187	124.993	73.6692	73.3468	108.6297	107.3537	14230.4893	93.7583	0.50033	103.8062	962636
025	2018-11-02t1008	1541171623.16	larva	67.9269	-34.0002	-101.9644	650.7662	50.2831	26018.0081	82050.2269	882402.5745	11147.3	-1.2958	648.722	-0.17658	197.9415	0.50461	8688.3662	-1.4137	8596.8413	1198994.5	3513.8244	-0.056929	6710.4871	-1.3615	8921870	-0.94329	320.942	66.102	65.7762	103.6143	100.6696	14298.7773	87.1667	0.12334	96.4431	909100
025	2018-11-02t1408	1541186031.95	larva	71.9294	-29.9978	-97.962	547.6341	64.8887	23058.0599	73161.6092	853099.2563	19101.9	0.08444	524.787	-1.0606	180.283	-0.32019	13631.2002	-0.066536	13207.2988	1663006.375	1446.5557	-1.5083	10117.1028	-0.32976	6386130	-2.0157	133.341	58.479	58.1693	93.98	92.4045	11465.5615	79.1384	-0.76034	88.8834	711631
025	2018-11-02t1808	1541200426.87	larva	75.928	-25.9992	-93.9634	380.5202	77.048	22585.6985	72619.7939	1139616.506	9221.5	-1.9515	892.867	1.1172	193.2494	0.11847	8128.2295	-1.9432	8038.0371	967259.3125	4116.0413	0.14516	7223.7351	-1.548	10557300	-0.94906	107.58	52.9193	52.7485	85.3064	84.0463	10151.4609	71.9871	-1.2149	80.1426	625718
025	2018-11-02t2208	1541214824.15	larva	79.9272	-22	-89.9642	767.8567	53.7286	33142.0374	104496.4899	1199317.7858	15640.2	-0.74897	692.341	-0.23609	168.6061	-1.06	11718.9326	-0.88223	11567.8457	2050813.25	4432.2876	0.30416	8577.3449	-1.1633	12090300	-0.65975	137.467	62.8523	62.6565	99.9795	98.394	17496.4141	84.4842	-0.15631	94.0703	1097590
025	2018-11-03t0208	1541229222.85	larva	83.9269	-18.0003	-85.9645	692.7747	49.092	25921.9963	81753.5691	810928.1166	19110.5	-0.064151	884.597	1.0282	220.1262	1.166	14663.8691	0.084709	14481.1465	2023614	5605.7622	1.1229	11172.8052	-0.19762	12146400	-0.82565	127.252	70.0716	69.5506	106.6318	105.3328	14715.1846	92.433	0.097825	101.6351	962153
025	2018-11-03t0608	1541243620.55	larva	87.9262	-14.001	-81.9652	675.9297	47.1005	25557.4584	80524.6104	828394.9952	23532	0.89842	876.823	0.96859	234.1514	1.7519	17118.0293	0.96474	17017.6494	2328052	5495.2533	1.037	12099.3825	0.15544	11852900	-1.0953	213.533	77.44	77.0464	117.035	114.0412	15916.7539	99.3034	0.20098	110.061	1046830
025	2018-11-03t1008	1541258021.61	larva	91.9265	-10.0007	-77.9649	778.6827	55.3894	34537.2913	108897.7864	1282414.6127	21910.2	0.55664	766.009	0.14479	217.0778	0.90028	14811.4121	0.11047	14102.105	2695677	4895.3714	0.56032	10713.7618	-0.47144	13932900	-0.4468	133.168	76.198	75.9226	112.815	111.0985	20532.334	98.157	0.11035	107.2084	1385970
025	2018-11-03t1408	1541272425.01	larva	95.9275	-5.9997	-73.9639	743.5973	52.913	31745.0323	100166.1149	1123547.9258	21421.5	0.47501	859.385	0.82139	242.9107	1.9502	15632.5625	0.43838	15566.8638	2626270.5	5479.38	1.0055	11361.6378	-0.19026	14382700	-0.34967	143.651	79.5687	79.2493	117.7149	115.9075	19776.0977	102.0609	0.11684	111.8587	1331660
025	2018-11-03t1808	1541286822.75	larva	99.9268	-2.0004	-69.9646	807.8927	49.5162	31185.7379	98179.4672	1035430.1353	19234.4	0.00020714	798.302	0.34709	223.2468	0.9555	14053.8965	-0.14999	13756.9492	2318893	5101.6453	0.68533	10125.55	-0.75542	13162400	-0.89505	322.994	75.1713	74.7664	117.0841	112.1927	19318.8828	98.1454	0.024617	108.2667	1239420
025	2018-11-03t2208	1541301225.28	adult	103.9275	2.0004	-65.9639	706.7456	49.3086	27376.3286	86259.906	899119.7874	12906.2	-1.4726	872.285	0.89564	231.7254	1.176	10167.3086	-1.6544	10036.5908	1474259.75	4892.9463	0.49698	8147.4089	-1.6794	12628100	-1.149	236.651	75.3518	74.8194	116.6227	112.7851	16910.2969	97.823	-0.0057982	109.1526	1090870
025	2018-11-04t0108	1541315689.14	adult	107.9453	6.0181	-61.9461	819.7574	49.5691	33498.3465	105499.5618	1146071.8002	21561.8	0.6757	823.448	0.5151	203.3704	-0.023185	15384.5215	0.48004	14980.2529	2723060.25	5462.8059	0.95425	11624.1888	0.003657	14564300	-0.32028	370.852	71.108	70.4059	141.7869	117.0025	25096.2891	95.0786	-0.054391	108.548	1257690
025	2018-11-04t0508	1541330084.38	adult	111.944	10.0168	-57.9474	824.9699	57.2782	34554.2431	109104.4517	1213395.8314	17320.2	-0.28572	830.224	0.56085	229.1324	0.86238	12802.7695	-0.48299	12570.7422	2342906.75	5076.7043	0.62181	9643.3222	-0.90029	15139100	-0.030419	364.467	72.9575	72.2555	119.3625	114.2239	21843.3438	97.3531	-0.050684	109.4666	1330380
025	2018-11-04t0908	1541344465.73	adult	115.9388	14.0116	-53.9526	809.4838	49.7212	30891.7461	97239.0446	1023389.9243	22689.5	1.126	878.061	0.91438	218.043	0.38019	16868.3789	1.2332	16049.271	2766414.25	5961.8107	1.352	13236.0228	0.90755	14329100	-0.30834	264.74	71.1292	70.5455	114.3168	109.5982	18747.9531	94.0872	-0.098438	105.7422	1160760
025	2018-11-04t1308	1541358890.36	adult	119.9456	18.0184	-49.9458	751.6461	52.1381	31983.021	100817.4062	1145170.8663	20706.7	0.73222	813.194	0.42822	188.9738	-0.726	14881.4531	0.52783	14237.7041	2514965.5	5415.7664	0.8831	11001.1764	-0.098943	13719400	-0.47528	136.083	70.4103	69.7914	112.3638	110.8821	18989.4805	94.8588	-0.10958	105.6306	1187890
025	2018-11-04t1708	1541373227.25	adult	123.9281	22.0009	-45.9633	823.6268	63.3259	39504.4637	124619.4076	1598899.5662	13314.2	-1.02	656.205	-0.68648	176.2184	-1.2448	9879.0361	-1.3918	9720.7598	2054839.5	4125.4148	-0.18546	7647.3135	-1.6285	13609700	-0.41298	302.669	58.724	58.1455	99.3515	96.5952	20665.1133	81.2735	-0.25392	91.9236	1217940
025	2018-11-04t2108	1541387628.95	adult	127.9286	26.0014	-41.9628	735.5886	55.2895	28961.9613	91283.2057	1002672.7288	10875.5	-1.5367	739.571	-0.085302	201.5459	-0.43493	9113.6826	-1.5848	9030.9102	1394393.375	4743.1376	0.31106	7894.5588	-1.3929	11315400	-1.1987	240.347	68.8179	67.5161	120.8367	117.3702	18488.0156	96.0757	-0.14278	111.2969	1052910
025	2018-11-05t0108	1541402029.1	adult	131.9286	30.0014	-37.9628	777.7604	53.5764	30130.6448	94896.8171	1016315.7658	13859	-0.68808	726.612	-0.15913	200.1747	-0.56777	11076.2217	-0.6773	10991.8745	1772195.5	4324.7334	-0.01734	8894.0126	-0.8217	11572700	-0.95115	167.641	71.1219	70.3108	118.0136	116.134	18882.1719	97.4767	-0.15643	110.8348	1132760
025	2018-11-05t0508	1541416425.48	adult	135.9276	34.0004	-33.9638	802.9715	57.966	35095.397	110580.4749	1321591.197	11455.5	-1.2114	673.922	-0.48045	181.3418	-1.3242	9022.7598	-1.3641	8944.5928	1669210.5	3985.1768	-0.26847	7223.5496	-1.4862	12454700	-0.47047	149.241	64.5156	63.5805	111.8888	110.2665	20699.4297	90.8122	-0.25887	104.785	1192310
025	2018-11-05t0908	1541430827.39	adult	139.9281	38.0009	-29.9633	782.5465	46.3362	29881.589	94099.9338	966935.6969	14106	-0.45229	830.707	0.48662	217.171	-0.16215	11139.6777	-0.43708	10897.4473	1771208.75	4642.903	0.2152	8809.8486	-0.68829	13140100	-0.077989	180.04	75.3011	73.8035	134.6697	132.262	21412.4844	105.7022	-0.14165	125.1076	1191110
025	2018-11-05t1307	1541445095.62	adult	143.8915	41.9643	-25.9999	766.9667	49.4383	29437.9476	92746.7431	951870.6975	11957.2	-0.93188	793.108	0.24482	226.1194	0.057724	9609.9971	-0.9413	9375.6543	1499159.5	4699.8296	0.24406	8157.6581	-0.90272	12359800	-0.24063	200.321	77.203	75.8477	131.5821	128.2957	20526.8145	107.0633	-0.17148	122.2276	1203130
025	2018-11-05t1707	1541459495.31	adult	147.8914	45.9642	-22	712.4781	44.5489	25935.6906	81689.6459	796976.9407	14967.5	-0.090896	850.114	0.55064	217.1796	-0.38081	12115.9307	0.062925	12000.6416	1671998.375	4982.6047	0.41848	9801.1982	-0.1501	11689900	-0.36562	214.763	76.1355	74.5249	136.9377	134.832	18897.4023	107.7165	-0.22436	127.2354	1046940
025	2018-11-05t2106	1541473885.5	adult	151.8887	49.9615	-18.0027	406.3306	50.7432	14752.6566	47068.086	445976.7249	14377.1	-0.18763	1305.61	3.0637	246.2204	0.5815	12611.625	0.29484	12670.3994	996318.375	6072.0491	1.111	11163.3248	0.45656	10220300	-0.78701	410.69	82.6652	79.971	155.1478	149.4938	12256.6729	121.4679	-0.082456	138.5374	647103
025	2018-11-06t0106	1541488290.5	adult	155.8901	53.9629	-14.0013	440.0964	62.4309	19074.9273	60806.0729	703844.2968	13125.6	-0.46494	1043.77	1.5703	236.8849	0.12429	11277.5371	-0.16152	11279.4375	1139031.25	5142.938	0.4916	9594.7486	-0.16985	10501300	-0.5828	242.006	82.9206	79.9135	156.0982	153.7681	15765.915	122.9881	-0.12513	145.2909	834264
025	2018-11-06t0506	1541502686.61	adult	159.889	57.9618	-10.0024	377.1176	67.4778	17060.1153	54545.105	684057.6584	14662.8	-0.0086637	1108.42	1.8999	277.8354	1.5768	12565.2529	0.34683	12464.373	1130872.75	5684.6863	0.828	10803.6775	0.36348	9963610	-0.68067	188.698	86.2524	82.1878	158.1204	155.7245	14230.8369	128.8882	-0.086451	147.9159	775323
025	2018-11-06t0906	1541517087.19	adult	163.8892	61.962	-6.0022	609.2819	47.0965	23507.9702	74114.2797	773585.1481	12506.9	-0.5367	830.351	0.39315	234.8019	-0.16328	10137.9961	-0.51451	9943.0176	1267249.5	4428.061	0.051356	8309.6324	-0.63419	10315500	-0.47373	235.737	87.0544	83.84	169.2461	166.9782	21155.7676	132.4055	-0.08735	155.3838	1081480
025	2018-11-06t1307	1541531495.22	adult	167.8914	65.9642	-2	521.8238	46.8411	19083.9454	60257.6238	597249.6842	13620.1	-0.19633	932.873	0.94559	240.5132	-0.044367	11395.3672	-0.014761	11266.6147	1162327.5	5767.1234	0.89266	9679.521	-0.035977	9444400	-0.71044	241.756	92.6039	87.0552	192.3885	188.7388	19623.625	148.6951	0.24395	176.4962	937522
025	2018-11-06t1707	1541545895.1	dead	171.8914	69.9642	2	530.6949	48.8826	19872.5362	62761.7198	633489.9288	15831.9	0.43976	929.723	0.93531	244.2814	0.0048439	12874.6455	0.56701	12741.5396	1364712.375	5880.1822	0.97859	10822.6664	0.47191	9787200	-0.52135	247.134	93.5166	86.6701	198.6756	195.9134	21059.6133	155.3088	0.35631	185.5055	984450
026	2018-10-30t1412	1540927094.36	egg	-1.8397	-69.9282	-181.8921	150.9721	27.5364	2796.092	8910.4599	48102.4621	0	5577.549	0	0.58345	0	-0.020457					0	2237.2715	0	4151.5422	0	124296.3363	0	0	0				0	-0.11277	0	0
026	2018-10-30t1753	1540940340.45	larva	1.8397	-66.2487	-178.2126	153.8996	28.8987	2962.5548	9447.7991	53238.3745	0	2.2254	0	0.25332	0	-0.11506					0	1776.5964	0	1.6922	0	104278.6851	0	0	0				0	-0.13376	0	0
026	2018-10-30t2153	1540954738.98	larva	5.8393	-62.2491	-174.213	145.3829	28.3599	2738.227	8744.3101	48213.672	0	0.36465	0	-0.056227	0	-0.22401					0	0.41388	0	0.32332	0	1.0223	0	0	0				0	-0.15855	0	0
026	2018-10-31t0153	1540969138.57	larva	9.8392	-58.2492	-170.2131	148.1952	27.9645	2775.0398	8854.8578	48403.8925	0	-0.17459	0	-0.3303	0	-0.34006					0	-0.16938	0	-0.16722	0	0.034	0	0	0				0	-0.18576	0	0
026	2018-10-31t0553	1540983537.89	larva	13.839	-54.2494	-166.2133	160.1633	26.7113	2954.2521	9402.1284	50226.8514	0	-0.52136	0	-0.57893	0	-0.4643					0	-0.39434	0	-0.49282	0	-0.38284	0	0	0				0	-0.21588	0	0
026	2018-10-31t0953	1540997936.9	larva	17.8387	-50.2497	-162.2136	293.7011	31.7591	6817.5642	21545.8093	140290.5366	4495	0.37141	192.061	0.25579	97.2555	0.23005	3951.0693	0.33854	3979.1416	146189.5625	242.27	-0.30318	3297.4176	0.68974	709090	-0.23546	131.937	57.9262	57.4312	92.9249	91.3471	3438.22	79.1147	0.11252	86.6831	213864
026	2018-10-31t1353	1541012338.27	larva	21.8391	-46.2493	-158.2132	238.6217	25.9729	4605.5981	14555.6349	78195.1563	12518	1.9049	371.899	0.96005	160.8584	0.69172	9244.041	1.495	9144.7017	240345.0625	398.7311	-0.32395	6476.3336	1.5977	934210	-0.40105	114	63.8249	63.6995	96.5895	94.8742	2511.3264	83.2341	0.11919	91.1245	160328
026	2018-10-31t1753	1541026737.51	larva	25.8389	-42.2495	-154.2134	348.5215	45.6277	10752.8345	34100.8767	294009.8759	10083.6	0.95344	673.893	2.2476	155.7692	0.55851	7977.5195	0.87121	7838.928	462696.125	3823.2323	2.3355	6171.8775	1.0999	3866120	0.77318	108.184	56.1823	55.8223	89.7636	88.1943	5206.2866	76.0832	0.068116	84.8752	322318
026	2018-10-31t2153	1541041137.55	larva	29.8389	-38.2495	-150.2134	250.2316	32.9085	6010.312	19035.9243	130093.7481	14285.4	1.47	284.741	0.0030011	187.4682	0.77636	8277.333	0.68242	7613.7163	273152	253.5859	-0.71465	3049.387	-0.28748	925694	-0.86936	129.551	70.1595	69.9443	104.4191	101.913	3445.8303	90.3573	0.13168	98.8349	228088
026	2018-11-01t0153	1541055537.24	larva	33.8388	-34.2496	-146.2135	645.02	38.6798	18477.1873	58261.4543	438427.4544	10051.2	0.33802	410.628	0.3794	155.3132	0.33923	8075.6494	0.37255	7885.3296	807564.9375	2023.9011	0.41187	6600.5154	0.63216	4066860	0.23181	121.89	65.7179	65.4728	98.9275	97.5771	9892.7451	85.5077	0.085899	93.4923	650870
026	2018-11-01t0553	1541069936.38	larva	37.8386	-30.2498	-142.2137	269.3754	51.0776	8857.6566	28571.7842	277545.5521	219.805	-1.6964	149.489	-1.1108	149.1493	0.15179	199.8525	-1.891	198.203	9592.9199	179.9356	-1.0105	192.8487	-1.6333	707679	-1.3859	118.63	67.3485	67.4723	100.5823	99.2075	4827.9521	86.8507	0.080058	95.8385	318828
026	2018-11-01t0953	1541084337.3	larva	41.8389	-26.2496	-138.2135	619.5424	48.2701	19077.3785	60185.7021	519835.2471	9494.54	-0.28722	764.195	1.5531	197.211	0.62363	8327.8896	-0.059753	8275.0513	849444.75	4540.6938	1.5999	7619.1369	0.38972	7782570	0.8749	129.473	67.1702	66.8078	101.3456	99.9743	10337.251	87.9963	0.077828	97.2277	684061
026	2018-11-01t1420	1541100367.96	larva	46.2918	-21.7966	-133.7605	607.6689	45.5786	20249.9203	63841.845	576820.9858	18245	0.94315	617.155	0.60764	176.2484	0.26089	13872.8047	1.0658	13380.2988	1498262.875	3251.4988	0.56609	11348.0901	1.2213	6649230	0.063662	124.191	67.0456	66.9868	101.8939	100.1902	11004.5391	88.2982	0.072975	96.8644	722349
026	2018-11-01t1808	1541114034.71	larva	50.0881	-18.0003	-129.9642	539.3989	55.7137	20414.245	64650.8096	685175.8203	24910.2	1.8608	441.815	-0.43662	179.428	0.23228	17213.0449	1.6793	16563.2754	1876222	286.5376	-1.3873	11679.2615	1.1017	4775580	-0.86703	133.897	69.8901	69.6745	106.1256	104.0391	11567.6875	91.3374	0.11039	101.0168	755442
026	2018-11-01t2208	1541128435.5	larva	54.0884	-14.0001	-125.964	793.6953	46.6756	29495.0867	92861.3656	931132.0689	18786.1	0.62142	783.389	1.0653	170.3397	-0.010732	15100.5479	0.92023	14734.1855	2370786	4992.0417	1.2938	13130.78	1.3374	12245200	1.168	140.467	55.5675	54.9897	94.9595	92.6567	14908.6445	77.5891	-0.10019	88.7577	868575
026	2018-11-02t0208	1541142832.87	larva	58.0876	-10.0008	-121.9647	791.7626	45.2823	29909.5395	94192.291	940153.0995	16595.6	0.070117	783.27	0.92306	154.0433	-0.49732	13418.8994	0.3223	13185.2666	2133605	5112.4539	1.2287	11580.8987	0.68609	12404700	0.87622	170.897	48.0631	47.6768	85.4966	83.3579	13593.9609	68.6362	-0.36134	79.0089	761176
026	2018-11-02t0608	1541157232.76	larva	62.0876	-6.0008	-117.9648	717.5065	51.7997	28768.6919	90617.1136	1007553.6965	23596.7	1.1513	454.445	-0.99999	179.9346	0.0061469	15264.7695	0.67921	14969.6821	2320245	352.7627	-1.8016	10215.1027	0.087501	6907110	-1.1242	129.39	59.3535	58.7684	101.5369	99.2362	15433.6055	82.7892	-0.076495	93.8501	902113
026	2018-11-02t1008	1541171631.29	larva	66.0872	-2.0012	-113.9652	942.7054	56.3247	41360.0607	130391.5632	1510563.533	27306.9	1.7271	713.279	0.27613	186.5055	0.11789	16507.9551	0.91527	15700.7607	3598734	3426.7239	-0.044542	12976.2796	0.85601	15541600	1.246	174.011	63.9792	63.4198	102.4438	100.1066	22332.752	85.3916	-0.010926	96.1679	1394040
026	2018-11-02t1408	1541186040.2	adult	70.0897	2.0012	-109.9627	995.7698	60.5299	47590.295	149931.9043	1907029.795	16099.9	-0.42679	626.539	-0.36413	177.1852	-0.36919	12808.9854	-0.27155	12671.377	3215055.25	3116.5986	-0.35828	10781.9626	-0.015274	15665300	1.0362	304.342	64.5436	64.0289	103.3487	100.6385	25940.5332	86.0017	-0.020999	96.6542	1613780
026	2018-11-02t1808	1541200435.01	adult	74.0882	5.9998	-105.9641	901.1016	63.0885	47182.7962	148796.5828	2073337.8711	20749.2	0.38059	663.541	-0.26746	162.7254	-1.1092	15125.5625	0.35869	14695.7651	3751139.5	3463.4852	-0.2399	12605.4645	0.53843	16410000	1.0595	212.927	57.5345	56.8334	100.2797	97.2699	24869.3672	80.2984	-0.53648	91.6139	1422880
026	2018-11-02t2208	1541214832.31	adult	78.0875	9.999	-101.9649	905.8597	70.3824	49587.3522	156510.9761	2306504.1539	18811	-0.0579	582.063	-0.89752	160.1105	-1.3634	13387.9062	-0.27708	13033.6025	3480855.75	2902.4992	-0.71558	10740.0891	-0.24976	15109200	0.45456	192.583	51.3304	50.6972	91.312	89.4938	23741.1094	73.5224	-0.6644	85.0115	1332430
026	2018-11-03t0208	1541229231.03	adult	82.0871	13.9987	-97.9652	839.8568	60.1501	39763.1666	125315.5593	1614017.5552	22575	0.68764	755.112	0.15851	167.2017	-1.1722	16415.3711	0.71397	16049.1099	3447228	4438.1757	0.28889	13787.728	0.89709	15783400	0.52116	152.554	64.0412	63.2335	108.9684	106.8989	22883.3535	87.6762	-0.033317	101.2238	1338590
026	2018-11-03t0608	1541243628.63	adult	86.0865	17.998	-93.9659	832.0709	57.6659	39085.5724	123189.1203	1554705.5337	35381.6	3.474	801.118	0.4395	221.4925	1.1957	17797.6211	1.2077	16962.6865	3666310	3918.0201	-0.13503	14888.228	1.349	16463800	0.64395	178.863	73.8067	73.0871	123.5583	121.2532	25453.0039	98.3908	0.2041	114.3556	1516800
026	2018-11-03t1008	1541258029.8	adult	90.0868	21.9983	-89.9656	849.4929	61.3958	41449.2529	130661.7354	1720206.4317	20023	0.13211	771.488	0.20129	195.3596	-0.061823	16171.2578	0.61862	16074.0854	3525334.25	4152.2801	-0.00034806	13949.3463	0.96156	16785300	0.68044	173.306	67.4438	66.953	113.2826	109.5433	24695.6094	91.8263	0.0083037	104.2224	1467370
026	2018-11-03t1408	1541272433.17	adult	94.0877	25.9993	-85.9646	836.2956	62.5819	40761.1314	128484.9783	1688694.377	32611	3.0394	707.811	-0.29503	198.3975	0.0062516	17812.5098	1.2622	17196.5518	3811877.25	2487.4843	-1.349	14708.9791	1.3207	15145700	-0.0040786	198.342	70.7814	70.1466	119.4545	116.2861	25563.2617	94.6179	0.021443	108.6804	1514580
026	2018-11-03t1808	1541286830.9	adult	98.0871	29.9987	-81.9653	925.1371	63.8487	45024.3544	141796.9431	1899550.4564	12774.1	-1.5222	647.653	-0.77262	214.4745	0.62333	10437.627	-1.5747	10273.2012	2473717.5	3369.6881	-0.69693	9024.4878	-1.2497	15307300	0.011824	265.108	73.3514	72.7583	121.8168	117.2957	28870.5859	96.5611	0.016321	110.6298	1733660
026	2018-11-03t2208	1541301233.43	adult	102.0878	33.9994	-77.9646	903.8087	60.8265	45020.3479	141823.2977	1908086.4977	16600.6	-0.59578	690.938	-0.46892	184.5761	-0.68605	12848.5586	-0.60743	12636.6123	3045108.5	3988.3179	-0.23011	10576.3323	-0.52973	16317200	0.40905	221.844	64.3265	63.6987	109.6709	106.8572	25991.9922	88.4544	-0.1006	101.4545	1519130
026	2018-11-04t0108	1541315697.71	adult	106.1056	38.0172	-73.9467	826.0264	61.031	39076.3149	123146.8616	1585473.9616	21696.2	0.68075	708.955	-0.34681	216.9001	0.53033	16712.0332	0.98037	16419.5869	3442678.75	2467.5897	-1.5128	14275.8795	1.2537	14569000	-0.31273	344.841	71.5174	70.5468	135.1133	130.4495	27833.3418	100.3604	0.0076578	119.4776	1469680
026	2018-11-04t0508	1541330092.72	adult	110.1043	42.0158	-69.9481	871.635	66.9436	45252.4531	142733.0208	1982564.3391	24094.6	1.3421	790.06	0.26016	233.3164	1.0616	16798.7734	1.0827	16438.3027	3998108	4156.1448	-0.13817	13536.9372	0.95864	18746500	1.4975	207.35	75.9213	74.7502	136.181	131.0099	32411.084	102.0183	0.0028889	120.384	1801460
026	2018-11-04t0908	1541344474.02	adult	114.0991	46.0106	-65.9533	847.4393	62.3784	43697.359	137761.887	1904544.4042	22740.9	1.0991	777.115	0.16067	211.7401	0.18377	16476.8535	1.0343	16212.0557	3789676.5	4252.0779	-0.071222	13589.5193	1.0492	17799800	1.1467	242.257	73.6028	72.3875	144.2639	133.7161	33180.6875	99.2107	-0.043046	120.9799	1685870
026	2018-11-04t1308	1541358898.82	adult	118.1059	50.0175	-61.9464	772.0539	59.6389	37791.956	119132.4253	1576811.4145	19136.9	0.30024	796.183	0.30244	236.0176	0.98717	13588.1152	-0.038526	13005.6543	2704035	4259.8168	-0.071926	11243.1832	-0.013868	15799400	0.3667	234.058	72.2644	70.2041	157.0348	150.4076	31249.9258	103.349	-0.023247	136.0708	1434010
026	2018-11-04t1708	1541373235.33	adult	122.0883	53.9999	-57.964	889.7341	59.5184	41513.384	130741.3787	1658036.1551	19944.5	0.59886	771.235	0.12354	201.6343	-0.31966	14935.8125	0.60389	14581.3965	3270943	4543.6866	0.15754	12443.5544	0.64266	16824500	0.87285	218.328	64.7874	63.4706	135.935	129.5615	29769.7734	89.5994	-0.17006	114.4109	1413340
026	2018-11-04t2108	1541387637.06	adult	126.0888	58.0004	-53.9636	826.5563	62.3355	39731.466	125209.9116	1633880.003	24818	1.9284	818.414	0.4527	204.1061	-0.30768	17244.4121	1.6376	16674.4863	3604082	4621.0277	0.21588	14611.775	1.7491	17076200	1.0573	246.06	68.3957	67.325	130.8151	121.6956	27340.3633	95.3265	-0.1388	113.593	1427080
026	2018-11-05t0108	1541402037.17	adult	130.0888	62.0004	-49.9635	853.8212	62.5731	40178.1193	126659.6755	1618423.0526	17746.1	0.25256	762.437	0.072632	218.8607	0.1313	13357.2031	0.17853	13044.0781	2831727	4401.1273	0.040702	11293.1845	0.25382	16099600	0.76109	188.569	71.3096	69.9026	132.7583	129.5647	28144.7617	100.5223	-0.11403	120.377	1505770
026	2018-11-05t0508	1541416433.58	adult	134.0878	65.9994	-45.9645	828.6909	64.0985	39868.5419	125637.6723	1671173.8586	21946.5	1.4269	846.737	0.6162	214.3374	-0.11722	16359.6611	1.4592	16023.9092	3435528.75	5215.1755	0.66098	13984.2826	1.5621	17728100	1.4885	204.312	75.8317	74.3134	142.5839	136.3334	29942.6133	106.6439	-0.080744	127.455	1587690
026	2018-11-05t0908	1541430835.48	adult	138.0884	69.9999	-41.964	812.5743	64.1689	39590.1311	124798.3371	1660677.3715	16086.2	0.024466	740.057	-0.061947	218.074	-0.080113	12794.3633	0.15548	12658.8618	2661227.5	4300.2681	-0.031438	10476.3704	0.027199	15367300	0.69544	231.466	77.9548	76.6572	143.5836	138.2413	29865.3984	109.1017	-0.085375	128.1866	1618730
026	2018-11-05t1307	1541445104.02	adult	142.0518	73.9634	-38.0005	763.5653	59.4584	36209.6341	114220.8197	1479607.1274	15792	0.025234	848.431	0.58118	246.0887	0.82142	13465.8652	0.49204	13430.0303	2571980.25	5378.1213	0.72947	11647.9862	0.59217	16143100	1.0958	184.614	84.7435	83.3108	147.748	145.0738	28219.8613	114.7263	-0.05746	135.1428	1612410
026	2018-11-05t1707	1541459503.66	adult	146.0517	77.9633	-34.0006	818.2735	56.7692	36890.0564	116238.8021	1428071.1368	10824.7	-1.1975	730.478	-0.12866	248.6252	0.81718	9429.833	-0.96585	9372.918	1838817.375	3935.4319	-0.28632	8500.0579	-0.72972	14180000	0.48799	186.22	85.2535	83.9611	146.4791	143.891	28563.4277	114.8258	-0.099718	135.6313	1654940
026	2018-11-05t2106	1541473893.81	adult	150.049	81.9606	-30.0034	454.5608	117.7145	32756.85	107158.8083	2186496.817	18477.8	0.85912	891.539	0.77005	248.0577	0.69987	14666.4678	1.0386	14314.5166	2507966	6104.2808	1.1492	12951.8473	1.2012	15216800	0.97461	240.206	85.3251	83.5653	156.7325	148.4782	26801.2637	116.8264	-0.12686	139.035	1456330
026	2018-11-06t0106	1541488298.82	adult	154.0504	85.962	-26.002	754.3809	57.6398	34673.7706	109332.9714	1357002.426	11897.4	-0.81306	793.664	0.20354	243.731	0.43008	10554.8311	-0.44797	10507.1885	1931534	4574.2298	0.13031	9368.6634	-0.28158	14466100	0.80349	211.074	83.5875	81.4344	156.2767	151.7628	28598.627	116.6131	-0.20132	141.6837	1523550
026	2018-11-06t0506	1541502694.87	adult	158.0493	89.9609	-22.0031	458.735	56.9261	21181.2972	67244.7468	829147.5518	10055.2	-1.2471	1040.56	1.5367	348.0871	4.2914	8774.8535	-1.0591	8623.6523	982783.625	4928.8683	0.35161	8133.4881	-0.75516	11591800	-0.13353	276.367	90.6833	89.1693	158.1497	152.7769	17712.7695	120.4046	-0.22605	140.8604	1010210
026	2018-11-06t0906	1541517095.57	adult	162.0495	93.9611	-18.0029	264.6193	93.1718	16656.8442	56024.7653	925437.6713	7783.61	-1.8101	305.107	-2.4482	269.7651	1.2182	2373.572	-3.3921	1591.5917	208874.3438	438.3707	-2.4481	789.7918	-3.7537	2667250	-3.2651	227.186	98.4535	94.8842	181.0724	175.6681	15934.376	141.0654	0.14363	165.7191	860680
026	2018-11-06t1307	1541531503.61	adult	166.0517	97.9633	-14.0006	273.6992	79.6453	15778.399	52073.9561	784149.4297	16614.6	0.58245	1495.27	3.9644	308.9727	2.6352	15033.2744	1.3094	14935.0508	1247761.75	9699.4969	3.3201	13711.7553	1.6109	12358400	0.308	244.795	95.6041	91.88	186.7369	183.3075	15499.1592	138.425	0.014725	171.9657	790168
026	2018-11-06t1707	1541545903.42	adult	170.0517	101.9632	-10.0007	268.0588	69.2595	12838.0679	43007.8316	536848.6428	15493.4	0.32804	1697.18	5.045	383.1608	5.4154	14137.9648	1.0155	14017.0225	975519.5625	10097.0674	3.5702	13212.0863	1.4459	11547600	0.086133	238.276	96.2383	93.0833	177.908	171.9398	12275.6504	134.7487	-0.16444	159.8112	654806
026	2018-11-06t2107	1541560305.7	adult	174.0523	105.9639	-6	261.7816	63.2235	12178.1483	40539.4868	490807.2524	15553.7	0.38933	1692.14	5.0225	349.9505	4.0462	14289.7705	1.1141	14203.002	928835.0625	10203.9896	3.6452	13675.7431	1.6865	10904200	-0.081485	230.427	98.321	94.6554	184.2049	176.1735	11973.3174	137.4752	-0.18216	165.7673	633580
026	2018-11-07t0107	1541574707.31	adult	178.0528	109.9643	-1.9996	277.8905	88.3503	16874.2845	55993.7072	901874.9718	15180	0.33301	813.784	0.32972	301.6855	2.0817	12576.125	0.51869	12376.2344	1119275.125	4265.0163	0.019112	11650.2427	0.88075	7195480	-1.374	265.279	100.718	96.1029	198.3386	194.9601	17652.1367	150.0788	0.093371	183.1163	890552
026	2018-11-07t0507	1541589104.44	dead	182.052	113.9635	1.9996	268.5767	73.2199	13907.5406	46410.7563	621727.9083	15722.4	0.52949	1570.16	4.3979	396.2318	5.6384	14281.7734	1.2142	14221.6611	1056851.25	9666.9974	3.3435	13253.7935	1.6147	11517100	0.26211	224.07	100.68	96.9093	188.1865	185.1769	13925.8008	143.6402	-0.1983	172.8922	738488
027	2018-10-30t1412	1540927102.55	larva	0	-61.9273	-177.8923	165.3303	32.1683	3485.8403	11128.119	69250.9424	0	5057.7293	0	0.4118	0	-0.067119					0	2021.4671	0	3762.7478	0	114813.6909	0	0	0				0	-0.12306	0	0
027	2018-10-30t1753	1540940348.63	larva	3.6795	-58.2479	-174.2128	156.1371	29.2569	2977.7533	9510.4802	53800.921	0	0.91475	0	0.10567	0	-0.16435					0	1488.3825	0	0.7915	0	92325.8003	0	0	0				0	-0.14489	0	0
027	2018-10-30t2153	1540954747.21	larva	7.6791	-54.2482	-170.2132	162.319	27.7888	3087.8104	9826.0279	54184.9806	0	0.0768	0	-0.18598	0	-0.27645					0	0.029673	0	0.064363	0	0.40347	0	0	0				0	-0.17074	0	0
027	2018-10-31t0153	1540969146.75	larva	11.6789	-50.2484	-166.2134	162.1558	27.1632	3056.2298	9723.3921	52882.7619	0	-0.34778	0	-0.44737	0	-0.3961					0	-0.28561	0	-0.32905	0	-0.18266	0	0	0				0	-0.19921	0	0
027	2018-10-31t0553	1540983546.04	larva	15.6787	-46.2486	-162.2136	167.6919	26.984	3101.7869	9862.7313	53026.8117	0	-0.6516	0	-0.68662	0	-0.52463					0	-0.47309	0	-0.61666	0	-0.52583	0	0	0				0	-0.23092	0	0
027	2018-10-31t0953	1540997945.03	larva	19.6785	-42.2489	-158.2138	165.0046	26.9215	3045.3527	9688.1784	51959.6464	0	-0.89703	0	-0.90906	0	-0.66395					0	-0.61826	0	-0.85225	0	-0.78495	0	0	0				0	-0.26676	0	0
027	2018-10-31t1353	1541012346.54	larva	23.6789	-38.2484	-154.2134	140.5583	34.1742	3118.7756	10053.482	64663.8454	244.793	-1.0524	167.142	-0.24093	166.3668	0.70366	228.5647	-1.0588	229.0911	3885.6006	204.4543	-0.56456	218.7349	-0.97314	284142	-0.85479	102.003	61.4765	61.6968	91.7531	89.6599	1559.8022	80.2353	0.098063	87.4421	104510
027	2018-10-31t1753	1541026745.73	larva	27.6787	-34.2487	-150.2136	300.3044	34.0056	7174.72	22670.7006	153848.3116	658.796	-1.1561	147.046	-0.56907	143.9428	0.40105	311.9571	-1.278	262.6541	12166.3252	184.2286	-0.70579	228.1854	-1.158	570390	-0.92282	105.046	63.1013	62.7723	95.9905	94.4577	3743.6309	82.3582	0.094375	91.0345	244770
027	2018-10-31t2153	1541041145.76	larva	31.6787	-30.2486	-146.2136	561.4321	43.5697	19161.5643	60433.98	550545.7731	10122	0.50318	534.255	1.1229	119.7622	0.041827	7929.8218	0.47224	7750.8005	808841.8125	3437.9798	1.5492	6574.3584	0.77965	5438190	0.97545	152.221	51.6924	51.1992	87.1013	84.1154	8884.333	70.7649	0.0069789	80.4204	526177
027	2018-11-01t0153	1541055545.37	larva	35.6786	-26.2488	-142.2137	694.1645	46.2947	23361.5783	73642.0674	665057.7127	410.109	-1.5438	185.8	-0.8049	181.9344	0.56602	312.1477	-1.7398	305.7116	39018.4688	237.8093	-0.8864	291.1087	-1.4716	2307820	-0.59786	390.282	66.0146	65.6903	103.3323	98.4948	12916.5352	86.3195	0.081696	95.2199	819968
027	2018-11-01t0553	1541069944.51	larva	39.6783	-22.249	-138.214	550.205	47.4372	19532.2897	61634.7783	596512.8005	7867.68	-0.44232	277.524	-0.61602	185.8939	0.519	5592.3594	-0.62286	5438.2664	581605.375	408.9556	-0.92038	3974.1699	-0.57647	2872370	-0.68778	205.782	62.0042	61.5635	98.6333	96.4613	10257.8613	83.2074	0.043593	92.8784	641743
027	2018-11-01t0953	1541084345.46	larva	43.6786	-18.2487	-134.2137	732.897	48.9815	28209.7215	88938.5193	912543.4512	12401.2	0.091875	678.701	1.0269	162.909	0.13534	9963.0576	0.24034	9872.7969	1494458.625	4323.0234	1.3453	8598.4939	0.5518	10132300	1.5115	153.498	62.8403	62.4949	98.5395	96.7273	14780.9258	84.5625	0.040425	93.3423	938144
027	2018-11-01t1420	1541100376.13	larva	48.1316	-13.7958	-129.7607	627.023	55.0545	26190.5932	82627.4154	942670.3505	12758.4	-0.11086	790.955	1.3285	200.2073	0.57336	11432.8691	0.33729	11420.0186	1589168.75	4660.2984	1.3224	10444.4584	0.82112	10921500	1.3042	342.002	70.4924	70.3001	107.698	104.0312	14970.0273	90.731	0.1007	100.0075	973359
027	2018-11-01t1808	1541114042.88	larva	51.9279	-9.9994	-125.9644	398.8729	102.7504	23270.909	77181.2941	1385289.7239	15784.8	0.19449	1032.13	2.3529	178.9526	0.18294	12520.1592	0.38434	12220.3809	1327136.875	6193.0089	2.0718	10418.0598	0.60089	10846600	0.91243	236.091	55.7699	55.5847	96.9458	93.9282	10276.2529	78.7179	-0.06923	89.4454	586086
027	2018-11-01t2208	1541128443.69	larva	55.9281	-5.9992	-121.9642	776.6662	50.7503	30683.9001	96629.6329	1041599.6003	27463.1	1.9933	551.541	-0.20447	218.1702	0.95367	16984.8828	1.3316	16163.1865	2768536	494.501	-1.4783	11970.6685	0.87613	8946000	-0.026789	240.221	65.7103	65.4563	105.1955	103.2813	17146.873	88.0116	0.08331	98.5413	1065820
027	2018-11-02t0208	1541142840.96	larva	59.9273	-2	-117.965	788.0705	55.6991	34996.2984	110289.0541	1319553.7656	28109.8	1.9765	796.421	0.91749	201.5066	0.64174	17971.7559	1.4495	17177.5664	3324775	4360.9324	0.70003	14545.3253	1.5233	14678800	1.4004	216.908	59.9188	59.3754	103.2081	99.435	19093.4961	82.9718	-0.052309	94.9216	1104360
027	2018-11-02t0608	1541157240.84	adult	63.9273	2	-113.965	770.9909	55.8122	32304.6953	101763.1045	1174695.0781	25473.1	1.4167	438.998	-1.1994	206.414	0.85728	16393.7188	0.92613	16360.0205	2803326	369.0157	-1.87	10790.6151	0.18228	7473930	-1.0961	281.459	63.7299	63.2245	105.684	101.8395	18071.9648	85.9107	0.040663	97.2583	1085000
027	2018-11-02t1008	1541171639.37	adult	67.9269	5.9996	-109.9654	908.732	60.9163	43387.5658	136705.8866	1743421.2223	23609	1.0028	825.02	0.84711	231.3441	1.8158	16342.3926	0.8321	15767.9365	3726065.5	4795.3386	0.74978	13208.7321	0.87083	18799700	2.0991	163.467	61.5501	61.1596	104.1178	102.0936	23738.8574	85.4595	-0.039344	96.6054	1402540
027	2018-11-02t1408	1541186048.38	adult	71.9294	10.0021	-105.9629	838.9761	59.631	37282.9898	117507.9924	1413120.0609	21077.5	0.46279	902.09	1.2227	220.3152	1.3359	16160.6016	0.71586	15675.2373	3183638.5	5247.9443	0.96096	13984.4271	1.0661	17707100	1.5439	184.314	60.0782	59.4634	103.6853	101.1572	20426.0117	84.2379	-0.23516	95.9275	1179280
027	2018-11-02t1808	1541200443.03	adult	75.9279	14.0006	-101.9644	819.0085	57.5617	38523.5632	121374.3509	1551247.9872	27410.8	1.6731	887.657	1.0842	225.2393	1.4944	18860.7617	1.5478	18213.1387	3828734.5	5381.1536	0.99819	15902.5709	1.7416	17966200	1.4484	195.97	69.6739	69.1192	113.2387	110.1534	22987.4531	92.1313	0.39522	104.7717	1410200
027	2018-11-02t2208	1541214840.4	adult	79.9272	17.9999	-97.9651	931.0683	63.9438	45357.6317	142944.6714	1875899.7367	17780.8	-0.30567	727.759	-0.0014194	167.5509	-1.1067	14097.374	-0.069238	13958.377	3369272.5	4387.7016	0.27283	11779.9226	0.10693	17342500	1.1	142.85	58.1433	57.7262	98.1678	96.0761	23462.1094	79.9146	-0.35695	90.859	1385560
027	2018-11-03t0208	1541229239.13	adult	83.9268	21.9995	-93.9655	881.2511	59.8862	42123.3771	132794.4209	1694429.5507	17777.1	-0.35039	839.036	0.71263	224.8529	1.3796	14407.3232	-0.0066967	14269.5732	3198425.75	4879.3109	0.59078	12320.9516	0.27724	18572100	1.4152	132.649	60.1852	59.5936	103.4878	101.692	22974.3027	85.9286	-0.094082	97.5794	1332200
027	2018-11-03t0608	1541243636.74	adult	87.9262	25.9988	-89.9661	743.6513	81.8079	41532.3956	132266.2902	1943425.2804	26537.1	1.5642	835.093	0.66874	219.4611	1.0792	18122.0605	1.3343	17454.0498	3950609	4664.2937	0.40553	15038.3846	1.4172	18157400	1.2008	173.022	69.3473	68.7306	114.4552	111.4514	24951.2422	92.5109	0.047823	104.9084	1507820
027	2018-11-03t1008	1541258037.97	adult	91.9265	29.9992	-85.9658	892.742	60.3831	39917.7926	125802.9231	1536792.8015	23504.4	0.91927	845.773	0.73289	217.987	0.94187	17691	1.198	17235.6934	3732801	5005.8545	0.64673	14982.0854	1.4189	17784100	1.0181	405.465	65.9202	65.1443	113.0066	106.993	23844.4023	88.8928	-0.054666	101.7578	1386100
027	2018-11-03t1408	1541272441.31	adult	95.9274	34.0001	-81.9649	890.2027	56.0165	41228.9802	129845.3618	1613944.4717	18288.7	-0.25308	816.678	0.50157	212.5398	0.60297	14799.3916	0.11638	14672.502	3211468	5001.6257	0.62389	12646.4423	0.39333	17703100	0.96501	207.069	71.9096	71.5188	115.6319	113.0313	25092.1211	95.6374	0.024748	107.2527	1558790
027	2018-11-03t1808	1541286839.15	adult	99.9268	37.9995	-77.9655	882.036	64.5507	43971.8728	138538.1601	1886084.9151	26738.3	1.7761	812.982	0.45805	212.7849	0.51453	18812.2949	1.7216	17859.9395	4345640	3953.6443	-0.24637	15872.6698	1.9127	18750600	1.3942	293.032	67.9084	67.0728	124.6879	118.1859	28802.9121	92.2975	-0.046002	107.8352	1566240
027	2018-11-03t2208	1541301241.57	adult	103.9275	42.0002	-73.9648	979.1683	60.9403	45871.8673	144408.8402	1857347.779	27294.1	1.9834	443.377	-2.3631	186.7088	-0.62095	15204.3926	0.34833	14009.9692	3679463	506.3542	-3.1104	9821.4736	-0.88781	10692900	-1.9625	286.831	56.1573	54.7464	116.4601	108.9293	28183.3438	83.4808	-0.15909	101.2123	1354350
027	2018-11-04t0108	1541315706.06	adult	107.9454	46.0181	-69.9469	875.9994	64.9721	44169.5498	139203.7483	1887662.6451	15793.2	-0.72756	726.478	-0.22198	230.7786	1.0208	13392.7373	-0.31554	13233.0698	3107115	4046.8386	-0.2226	11624.4202	0.0037691	16836900	0.65011	214.152	69.6689	69.0769	116.5992	113.0563	27051.0156	93.5844	-0.069113	107.647	1614650
027	2018-11-04t0508	1541330101.17	adult	111.9441	50.0167	-65.9482	968.6281	59.7447	46574.5693	146641.0826	1920166.8434	17160.8	-0.32488	714.494	-0.31368	227.0178	0.78454	13473.1797	-0.21428	13214.4053	3300929	4311.6591	-0.017844	11191.4807	-0.1514	17471500	0.96894	261.053	67.6382	67.1897	121.7732	117.4235	29834.4453	94.1682	-0.080531	109.9774	1653960
027	2018-11-04t0908	1541344482.4	adult	115.9388	54.0115	-61.9535	999.6054	61.9406	48326.4604	152128.8484	2020534.6713	14135.6	-0.99212	665.718	-0.66915	214.0877	0.23775	11541.2217	-0.91091	11368.6348	2931470.25	4018.522	-0.27155	9881.2582	-0.71978	16907200	0.78769	193.716	62.5244	61.8055	111.9517	108.3714	28435.7227	91.6449	-0.12073	103.9111	1587930
027	2018-11-04t1308	1541358907.37	adult	119.9458	58.0185	-57.9465	937.7177	65.2652	46271.3402	145741.7603	1985043.2445	20530.4	0.68826	663.34	-0.66449	230.5777	0.75294	14018.7832	0.17938	13593.5596	3406564.25	2702.3265	-1.3644	11291.4642	0.041696	16109900	0.52511	228.772	76.4341	75.7727	135.1086	127.9474	32831.3906	101.7877	-0.046789	118.8621	1856280
027	2018-11-04t1708	1541373243.56	adult	123.9281	62.0007	-53.9642	896.2051	65.2016	43038.7381	135561.5264	1801995.8399	16308.5	-0.26848	727.284	-0.18447	200.0949	-0.40184	14152.084	0.33443	14114.1025	3212523	4319.1404	-0.027635	12254.8771	0.58781	16441000	0.7471	163.54	71.7498	70.7737	121.4172	118.9398	27561.6992	99.491	-0.087163	113.3977	1621980
027	2018-11-04t2108	1541387645.33	adult	127.9285	66.0012	-49.9638	948.8829	58.9925	43834.9918	138013.1022	1732487.4238	16643.5	-0.081426	712.723	-0.26722	237.4392	0.83461	12607.1299	-0.18117	12388.5576	2912247	4029.1304	-0.25522	10564.374	-0.13352	16423300	0.83646	212.691	78.7407	77.7257	130.3968	127.2933	30121.6562	105.7644	-0.050769	120.8114	1814420
027	2018-11-05t0108	1541402045.32	adult	131.9285	70.0012	-45.9638	896.1439	58.1127	42071.9263	132510.7582	1675217.5467	15601.5	-0.24517	748.127	-0.018655	246.3579	1.0602	12349.5137	-0.17232	12166.3584	2741592	4221.1238	-0.097331	10327.7872	-0.15763	16546300	0.98154	286.704	85.265	84.9371	137.7374	134.4773	30577.7031	114.0747	0.0067444	128.7622	1885810
027	2018-11-05t0508	1541416441.83	adult	135.9276	74.0003	-41.9647	926.541	58.6281	42803.421	134776.5185	1705677.2678	10222.9	-1.5271	600.174	-0.94488	227.8003	0.31485	8302.583	-1.6452	8238.7197	1876383.75	3138.6064	-0.90225	7146.2892	-1.5213	13512300	-0.069218	174.318	81.2252	79.872	138.966	136.2882	31406.3164	115.3133	-0.0041048	131.4816	1828700
027	2018-11-05t0908	1541430843.68	adult	139.9281	78.0008	-37.9642	914.1878	58.5504	42239.5237	133049.1847	1658622.6571	15622.4	-0.061486	709.424	-0.24945	254.0873	1.1553	11766.3301	-0.19595	11684.3975	2623891.5	3801.2426	-0.39112	9500.497	-0.38236	15759900	0.89663	211.251	91.7368	88.584	163.0349	160.7114	36356.7812	132.8002	0.16456	154.0595	2037930
027	2018-11-05t1307	1541445112.32	adult	143.8916	81.9643	-34.0007	864.3286	60.07	40764.6043	128498.5411	1618823.5286	14387.2	-0.30285	769.941	0.10884	260.8927	1.3144	12171.0605	0.030785	12151.875	2616778	4108.5149	-0.16728	10873.5907	0.27451	16502100	1.2765	382.083	92.3032	89.4615	162.6994	158.4937	34980.3828	131.5182	0.13602	152.1156	1978330
027	2018-11-05t1707	1541459511.97	adult	147.8915	85.9642	-30.0008	740.2955	58.8743	35160.0497	110841.2055	1443316.5532	16509.5	0.31006	858.517	0.59855	260.8327	1.2215	13437.5596	0.55773	13235.2109	2485948.5	5357.2968	0.67009	11492.2614	0.56952	15851700	1.1475	230.975	87.9272	84.3847	165.1429	161.1013	30551.4336	133.3763	0.13882	154.623	1623490
027	2018-11-05t2106	1541473902.02	adult	151.8887	89.9614	-26.0036	821.4023	58.9248	38456.5686	121202.23	1543301.2229	14475.3	-0.16194	804.33	0.27071	275.1513	1.6585	12152.6855	0.12499	12030.3135	2466995.25	4740.6544	0.24237	10807.4338	0.3071	16259500	1.3997	362.321	89.1939	85.5251	168.7433	165.0032	34254.8984	136.2884	0.15774	158.1195	1803050
027	2018-11-06t0106	1541488307.12	adult	155.8902	93.9628	-22.0021	795.7648	53.9047	35518.8613	111933.5309	1341125.1117	16138.3	0.32865	815.873	0.32047	280.6412	1.7725	12968.0635	0.46092	12692.5078	2437996	5069.0654	0.44444	11539.154	0.63965	15263300	1.1373	424.692	93.8281	89.6666	177.9632	173.1462	33457.0781	141.9789	0.22833	166.0161	1755340
027	2018-11-06t0506	1541502703.14	adult	159.8891	97.9617	-18.0032	682.1334	62.094	34059.081	107687.1269	1408341.0373	14996.5	0.079728	799.592	0.22516	300.5987	2.4438	10735.7471	-0.32646	9969.1348	1921698.75	4248.3043	-0.074055	8932.512	-0.40995	14294300	0.87932	211.269	95.7287	90.6852	182.9481	181.4728	32747.707	148.6113	0.33737	172.7682	1711340
027	2018-11-06t0906	1541517103.78	adult	163.8892	101.9619	-14.0031	591.6666	68.0828	28080.1283	89103.4659	1145889.3536	15586.4	0.28188	538.616	-1.1807	302.6991	2.4372	11006.9287	-0.19415	10508.0522	1629025.5	632.3179	-2.3119	8931.9387	-0.37739	7954820	-1.3245	227.111	101.355	96.0127	192.7311	190.2332	28524.2051	155.1751	0.44501	181.4117	1496920
027	2018-11-06t1307	1541531511.91	adult	167.8915	105.9642	-10.0008	653.8893	61.8893	32868.1223	104384.8859	1343609.2395	17293.6	0.78486	852.36	0.51366	295.8211	2.0885	13345.3184	0.70347	12887.3057	2308740	5092.3246	0.47588	11538.6579	0.73183	14703200	1.1878	234.894	97.9618	92.6258	190.9759	188.6897	33038.8281	155.7685	0.42689	178.6053	1689840
027	2018-11-06t1707	1541545911.74	adult	171.8914	109.9641	-6.0009	682.1903	57.6486	32755.0382	103552.9111	1291316.651	15936.3	0.46787	829.878	0.4005	302.796	2.269	12589.0215	0.46142	12137.6377	2177900.75	4916.257	0.38528	10798.7288	0.46195	14279700	1.1079	234.277	99.3633	95.2147	187.8692	184.7162	32501.3789	154.1541	0.32468	175.9719	1709740
027	2018-11-06t2107	1541560313.97	adult	175.8921	113.9647	-2.0002	650.3437	61.3076	33032.7989	104858.0895	1363435.0878	15392.1	0.36641	801.412	0.25749	289.0286	1.643	12585.6729	0.49976	12354.7886	2189907	4600.2305	0.21193	11139.0363	0.64237	13894100	1.0366	242.081	100.373	95.6936	194.8205	191.6796	33898.7734	156.1792	0.31439	180.3322	1740170
027	2018-11-07t0107	1541574715.69	dead	179.8925	117.9652	2.0002	640.4095	65.711	33146.2716	105287.5992	1426402.5026	15568.5	0.4611	786.234	0.18775	286.2192	1.4376	12528.5967	0.52047	12363.8579	2179975.75	4488.6777	0.16754	10956.576	0.60501	13665500	1.0168	279.085	102.887	97.5693	204.9639	199.0248	35663.7188	160.0083	0.35586	187.9433	1788280
028	2018-10-30t1412	1540927110.71	egg	-1.8397	-73.9286	-177.8923	165.5481	29.2711	3179.5286	10125.9092	57454.2174	0	5577.5505	0	0.58345	0	-0.020457					0	2237.2721	0	4151.5433	0	124296.3636	0	0	0				0	-0.11277	0	0
028	2018-10-30t1753	1540940356.84	larva	1.8397	-70.2491	-174.2128	162.7689	28.3991	3089.9352	9835.7269	54658.2624	0	2.2254	0	0.25332	0	-0.11506					0	1776.5956	0	1.6922	0	104278.6514	0	0	0				0	-0.13376	0	0
028	2018-10-30t2153	1540954755.42	larva	5.8393	-66.2495	-170.2132	173.6491	30.67	3560.3133	11335.8996	68090.9544	0	0.36464	0	-0.056228	0	-0.22401					0	0.41387	0	0.32332	0	1.0222	0	0	0				0	-0.15855	0	0
028	2018-10-31t0153	1540969154.92	larva	9.8392	-62.2497	-166.2134	173.7138	31.2333	3624.3375	11546.3557	70590.3327	0	-0.17459	0	-0.3303	0	-0.34006					0	-0.16938	0	-0.16722	0	0.034001	0	0	0				0	-0.18576	0	0
028	2018-10-31t0553	1540983554.22	larva	13.839	-58.2499	-162.2136	173.6634	30.8226	3598.6382	11462.7445	69438.4115	0	-0.52136	0	-0.57893	0	-0.4643					0	-0.39434	0	-0.49282	0	-0.38284	0	0	0				0	-0.21588	0	0
028	2018-10-31t0953	1540997953.23	larva	17.8387	-54.2501	-158.2138	213.0203	20.3797	3372.6263	10649.5997	46241.3254	292.805	-0.71387	127.126	-0.10407	124.8429	0.46504	222.8864	-0.69058	213.6357	4234.8408	160.557	-0.38811	196.9359	-0.66275	237726	-0.52611	339.788	55.4535	55.244	101.8085	86.228	1934.3623	74.6522	0.092094	82.6867	103698
028	2018-10-31t1353	1541012354.76	larva	21.8392	-50.2497	-154.2134	376.3571	49.1953	13330.3298	42223.0638	413725.7628	6415.52	0.4819	421.57	1.225	129.6117	0.41269	5239.9502	0.41142	5116.0435	372036.4688	2383.7016	1.4828	4469.1149	0.80321	2984710	0.70618	117.225	47.2519	46.9766	81.4053	79.4702	5779.7798	67.0873	0.04013	75.9475	334544
028	2018-10-31t1753	1541026753.89	larva	25.8389	-46.25	-150.2137	221.6586	31.9473	4867.7218	15435.3246	97213.4147	244.861	-1.1575	148.768	-0.45942	147.5038	0.48075	211.4896	-1.1947	209.1775	5710.2183	180.7083	-0.65369	200.2745	-1.084	394682	-0.91314	100.14	55.9985	55.5785	87.8955	86.307	2373.1794	75.4132	0.064576	83.315	148564
028	2018-10-31t2153	1541041154.02	larva	29.839	-42.2499	-146.2136	255.8379	36.368	6389.2747	20267.3219	146554.475	2542.93	-0.87666	173.72	-0.55107	158.714	0.49007	1296.4781	-1.147	1173.0634	45376.7344	204.9787	-0.75127	597.6066	-1.1256	599680	-1.0143	99.9229	59.8558	59.3479	92.6234	92.0594	3241.8203	79.5741	0.069454	89.054	206622
028	2018-11-01t0153	1541055553.61	larva	33.8388	-38.25	-142.2137	582.2024	53.029	23356.2597	73851.9257	789987.978	8894.36	0.12134	481.672	0.7219	136.6664	0.14214	6980.6035	0.089344	6873.0103	865594.8125	3050.9448	1.1294	5508.0597	0.28112	5948650	1.0056	118.469	57.2779	56.9482	90.6897	89.2626	11245.5283	77.2206	0.03262	85.7662	707382
028	2018-11-01t0553	1541069952.65	larva	37.8386	-34.2503	-138.214	519.3554	35.9807	13641.3094	43081.4926	305667.1425	16229.8	1.17	315.379	-0.32469	145.611	0.11157	10763.2588	0.81008	10433.1558	796481.125	226.4651	-0.97981	7678.4843	0.682	2311730	-0.77627	118.442	58.2474	57.8268	92.7027	89.7366	6860.001	77.8229	0.014412	86.4365	426953
028	2018-11-01t0953	1541084353.62	larva	41.8388	-30.25	-134.2137	614.4869	41.1106	20444.0918	64439.5467	568181.7308	17907.2	1.1753	503.813	0.32316	161.9806	0.18664	14232.6719	1.4372	14125.4746	1551361.25	1513.7027	-0.31143	10828.7181	1.3608	5484000	0.057781	135.598	58.034	57.6768	92.4029	90.3638	10071.916	77.8772	-0.0072518	87.2749	631700
028	2018-11-01t1420	1541100384.23	larva	46.2918	-25.7971	-129.7608	626.9394	46.2657	21912.5619	69073.7393	648274.0315	21783.6	1.5463	367.913	-0.58082	170.2605	0.17705	14165.4463	1.1397	13876.751	1657357.25	277.2568	-1.2538	8311.4588	0.31348	4289860	-0.72679	145.781	63.6019	63.2065	99.9756	97.8402	11697.1465	83.7013	0.02564	93.7121	741598
028	2018-11-01t1808	1541114051.01	larva	50.0881	-22.0008	-125.9645	377.1424	100.5131	26668.274	86082.4589	1702601.5712	12881.7	-0.18065	776.041	1.1906	153.8196	-0.1749	10300.042	-0.067518	9841.5332	1431705.875	4905.6405	1.4022	8785.5015	0.23406	10785400	1.0726	300.191	51.4744	51.1403	86.3026	82.2455	11996.0664	70.5797	-0.15245	79.318	715392
028	2018-11-01t2208	1541128451.82	larva	54.0883	-18.0005	-121.9642	606.432	44.5338	18604.3821	58631.1175	497840.36	13195.8	-0.33164	1029.83	2.3033	212.9756	0.78909	11259.3398	-0.060206	11081.002	1125934	6154.7809	1.9927	10418.5138	0.51332	10234500	0.53715	250.136	58.3894	57.948	96.3615	91.5154	9636.1543	77.9212	-0.094687	88.1773	580274
028	2018-11-02t0208	1541142849.08	larva	58.0876	-14.0013	-117.965	977.2216	48.8741	38710.5977	121922.0948	1281921.3728	13148.9	-0.52565	582.574	-0.12551	144.5028	-0.71623	10553.8662	-0.4315	10338.0078	2163542.5	3609.3824	0.321	9080.2114	-0.092417	11918300	0.7261	383.239	48.1468	47.7716	84.5026	81.2729	17323.0352	68.3439	-0.36806	77.4013	984986
028	2018-11-02t0608	1541157248.91	larva	62.0875	-10.0013	-113.965	688.5281	55.5331	31271.0136	98837.9633	1166398	14826.3	-0.39791	758.913	0.66169	154.2655	-0.73922	11196.8242	-0.43357	10500.3936	1847476	4834.1531	0.9399	9167.4489	-0.24989	12484100	0.58829	146.698	48.243	47.781	84.7388	82.5373	13981.9004	68.2322	-0.58971	78.1916	793597
028	2018-11-02t1008	1541171647.5	larva	66.0871	-6.0017	-109.9654	790.303	50.9162	31416.0971	98998.7241	1046719.3008	12359.1	-0.9893	699.243	0.19619	176.7974	-0.23279	9805.7539	-1.0048	9414.3105	1627755.125	3988.1489	0.3058	8197.9407	-0.74758	11604600	0.030704	117.765	53.9459	53.6877	90.3331	88.332	14995.293	75.0209	-0.68933	84.5384	895286
028	2018-11-02t1408	1541186056.47	larva	70.0896	-1.9992	-105.9629	742.372	53.8645	29887.4563	94215.5024	1064864.43	22753.5	0.82341	869.469	1.0757	201.1889	0.59132	16420.4297	0.8194	15625.9189	2594428	5316.486	1.051	13388.5527	0.90056	13722800	0.42794	147.79	59.7995	59.5251	94.6098	92.8925	14948.3438	80.2949	-0.57797	89.2152	943816
028	2018-11-02t1808	1541200451.07	adult	74.0881	1.9992	-101.9644	946.7128	52.2597	38237.3784	120405.4982	1297160.4008	13892.3	-0.95622	658.184	-0.30054	154.3094	-1.4623	10775.4941	-1.0254	10404.0225	2176649.75	4194.201	0.2436	8936.0922	-0.81423	13294700	0.061604	106.532	53.3147	53.0757	86.1392	84.6463	17400.1172	72.4143	-1.1769	81.3774	1076900
028	2018-11-02t2208	1541214848.58	adult	78.0874	5.9986	-97.9651	853.1415	52.6653	36399.729	114728.1658	1285981.3136	19635.8	0.10912	774.343	0.34313	182.7702	-0.37855	14558.0596	0.11399	14028.1396	2795147.5	4687.8621	0.51057	12150.7891	0.29513	14866600	0.37453	122.225	60.5252	60.1569	94.5958	93.1946	18162.3867	80.2514	-0.34977	89.4275	1162020
028	2018-11-03t0208	1541229247.21	adult	82.0871	9.9982	-93.9655	895.7655	54.0955	36250.6849	114241.4524	1229352.5123	20176.4	0.18326	780.501	0.32999	181.6249	-0.52858	15542.8096	0.40875	15084.9336	2984219.5	4613.0101	0.41399	12690.5221	0.45402	14948900	0.23594	239.207	58.1169	57.7439	94.1561	91.3408	18077.9629	78.7642	-0.31851	88.0064	1113110
028	2018-11-03t0608	1541243644.77	adult	86.0864	13.9975	-89.9662	969.4937	57.5571	42584.3046	134152.5675	1571595.3095	17469.1	-0.42188	667.133	-0.50264	185.1097	-0.45636	12021.7773	-0.88912	11198.4453	2704900	3721.7214	-0.28098	9268.9783	-1.0117	14953100	0.10663	284.071	60.0021	59.7393	95.3486	93.1583	21453.4434	80.0684	-0.23741	89.4324	1344890
028	2018-11-03t1008	1541258046.06	adult	90.0867	17.9979	-85.9658	783.4364	55.522	35270.3945	111145.0206	1343440.6946	20630.3	0.26824	775.547	0.23075	203.9117	0.32853	15062.9922	0.20477	14512.7593	2801716.5	4417.6431	0.20361	12076.512	0.14629	14395700	-0.20602	191.238	58.7953	58.4631	97.7001	95.4062	18172.2246	80.7206	-0.20203	91.0939	1091360
028	2018-11-03t1408	1541272449.43	adult	94.0877	21.9988	-81.9649	837.7493	56.6739	37932.9965	119546.2836	1455384.8967	18773.7	-0.13994	790.058	0.31465	196.6967	-0.069597	14815.7539	0.11586	14461.1016	2963150.75	4732.2918	0.42198	12089.4479	0.14685	15773500	0.23851	247.686	60.0481	59.8284	97.8925	95.3004	19578.4922	81.5188	-0.17746	91.566	1198860
028	2018-11-03t1808	1541286847.35	adult	98.0871	25.9982	-77.9655	831.1575	57.9941	38867.6822	122508.9397	1529143.7542	22383.6	0.73028	782.357	0.23836	206.7936	0.29587	16612.293	0.83667	16246.0947	3405520	4506.5091	0.21762	13369.6521	0.74375	15993700	0.28688	134.464	63.033	62.6913	100.9955	98.4063	20704.0781	84.6585	-0.1351	94.5934	1288580
028	2018-11-03t2208	1541301249.69	adult	102.0878	29.9989	-73.9648	853.365	53.9628	37179.4307	117160.1957	1372442.6855	18539.8	-0.13358	778.76	0.19474	188.4911	-0.52739	14994.6992	0.2423	15021.1802	2938961	4596.1398	0.26619	12202.024	0.23119	15255100	-0.02952	138.086	62.3288	61.9834	101.4376	99.288	19881.7734	84.0175	-0.15024	94.4097	1220960
028	2018-11-04t0108	1541315714.62	adult	106.1058	34.0169	-69.9468	912.2793	52.7522	39636.1871	124821.3915	1450997.3997	14741.1	-1.0003	744.714	-0.075885	213.8364	0.4117	12046.1133	-0.88047	12004.0449	2517637.75	4229.9615	-0.057282	10191.281	-0.68998	15560800	0.1058	162.134	67.0779	66.1238	122.8436	120.5178	25674.3086	92.0981	-0.077044	110.6485	1401590
028	2018-11-04t0508	1541330109.63	adult	110.1044	38.0155	-65.9482	879.0062	51.7656	36013.0475	113381.1525	1253623.2587	17055.3	-0.37915	761.268	0.042646	216.8898	0.44732	12945.5107	-0.45892	12666.8271	2472592.5	4434.528	0.093502	10684.4806	-0.41441	14476300	-0.32346	253.172	67.1921	66.4163	116.3402	111.8719	22220.9785	90.4068	-0.10975	105.3781	1277720
028	2018-11-04t0908	1541344490.73	adult	114.0992	42.0103	-61.9534	884.5931	53.3048	37636.542	118489.9836	1357756.816	15783.3	-0.617	736.553	-0.14261	213.078	0.23263	12040.9023	-0.7477	11682.9072	2396139.5	4302.5406	-0.02916	9960.2227	-0.7064	14613200	-0.20943	201.653	67.2981	65.8426	137.2743	133.9512	27317.582	95.6959	-0.076059	123.8919	1335190
028	2018-11-04t1308	1541358915.88	adult	118.1061	46.0173	-57.9464	941.0501	50.7233	37281.2005	117351.621	1263054.8607	17359.2	-0.14123	726.835	-0.20633	188.7349	-0.71443	13393.2148	-0.11714	13045.2563	2651856.5	4225.7659	-0.10015	10913.5668	-0.17324	14326700	-0.25254	169.21	62.9158	62.1384	111.1381	107.8912	22005.3477	86.7451	-0.17706	101.6523	1240130
028	2018-11-04t1708	1541373251.77	adult	122.0883	49.9994	-53.9643	865.204	50.932	35291.6755	111091.7955	1233888.0917	16881.2	-0.16679	704.311	-0.35406	197.2039	-0.47772	13532.4023	0.036893	13414.5654	2530559.25	4340.0761	-0.0090292	11349.4997	0.11664	13119200	-0.65583	309.571	65.243	64.2492	115.3189	110.5853	21564.6328	89.9727	-0.1666	105.7958	1215280
028	2018-11-04t2108	1541387653.49	adult	126.0888	53.9999	-49.9638	830.984	49.0832	33104.9009	104237.6355	1117720.8906	20451.8	0.83017	785.395	0.22513	210.8108	-0.069887	15095.8389	0.77156	14778.4883	2641771.75	4872.6873	0.41765	12289.4815	0.64575	13734200	-0.2895	320.559	68.5625	67.5716	123.2404	118.6377	21567.0742	94.5911	-0.14571	111.5378	1198950
028	2018-11-05t0108	1541402053.47	adult	130.0888	57.9999	-45.9638	848.5154	49.1949	33176.3286	104458.7281	1096134.7063	16391.8	-0.090439	765.247	0.091292	213.2435	-0.066927	13486.1104	0.22999	13452.7031	2373555.5	4600.5037	0.19661	11436.4284	0.32074	13411000	-0.2957	401.128	70.5051	68.979	131.3165	126.2944	23111.707	98.534	-0.13322	118.1845	1235600
028	2018-11-05t0508	1541416450	adult	134.0878	61.999	-41.9647	808.645	50.1723	31350.158	98697.8241	1044593.8192	15099.2	-0.32097	742.438	-0.051595	211.5857	-0.2142	12545.3398	-0.037394	12489.3403	2082526.375	4438.5822	0.070991	10710.6655	0.062161	12306700	-0.59069	333.065	71.7191	69.9772	136.2605	131.9553	22619.2461	101.9319	-0.12834	123.2234	1188820
028	2018-11-05t0908	1541430851.86	adult	138.0884	65.9995	-37.9642	819.088	49.2816	31330.3061	98665.1833	1016414.3058	14788.2	-0.30927	758.059	0.049237	216.3927	-0.13961	12298.8877	-0.036419	12098.0303	2041615.375	4336.5148	-0.0047934	10450.3895	0.015554	12567100	-0.35434	175.203	70.4264	68.2796	136.0162	132.7901	22578.6875	102.7616	-0.15411	125.1879	1167530
028	2018-11-05t1307	1541445120.59	adult	142.0519	69.963	-34.0007	756.1741	50.502	30657.8587	96620.3688	1043564.6969	15691	-0.00086053	755.901	0.029724	211.2223	-0.4302	12728.2412	0.21018	12547.2305	2061975	4485.6754	0.098488	11014.5382	0.31484	12229700	-0.34723	170.953	74.566	72.1849	141.8896	139.7367	22986.1172	109.2135	-0.12314	130.3993	1206400
028	2018-11-05t1707	1541459520.19	adult	146.0518	73.9629	-30.0008	746.9214	48.3927	29989.2569	94489.7057	1013256.5969	14327.2	-0.28863	764.896	0.070127	207.6087	-0.67719	12242.4434	0.09304	12069.1387	1946548.5	4579.9634	0.15294	10727.4561	0.22609	12132000	-0.26001	205.944	73.7341	71.4058	149.2053	146.6503	23723.6387	107.7727	-0.19334	135.114	1169500
028	2018-11-05t2106	1541473910.3	adult	150.049	77.9601	-26.0036	702.5088	48.8741	28774.8659	90708.5444	990969.9373	13306.8	-0.48896	705.828	-0.27375	206.932	-0.82439	10456.7383	-0.52707	10153.3052	1589424.25	3978.2959	-0.25481	8601.3426	-0.63375	10727900	-0.65052	184.126	74.8888	71.8223	146.9322	143.3545	22333.6875	112.1135	-0.19938	135.1209	1138230
028	2018-11-06t0106	1541488315.46	adult	154.0505	81.9616	-22.0021	390.7082	111.1535	22102.5809	74451.8423	1265536.2127	13595.6	-0.36696	935.421	0.98715	243.1267	0.40748	11842.3281	0.027348	11641.8164	1385552.375	5811.8897	0.92844	10794.8232	0.31511	10896700	-0.48897	244.701	81.3836	77.9008	164.7783	158.7005	19279.0645	121.962	-0.10934	146.6236	948038
028	2018-11-06t0506	1541502711.3	adult	158.0493	85.9604	-18.0033	270.1545	83.7563	13549.0385	45405.5517	646402.2942	12565.6	-0.58376	1228.46	2.5585	280.1192	1.7084	11156.543	-0.18411	11019.7412	814427.625	6093.5674	1.0869	10112.1796	0.064068	8863370	-1.1164	239.55	84.7239	79.0786	185.7132	181.5099	13557.0596	134.5824	0.066073	168.8305	611283
028	2018-11-06t0906	1541517112.01	adult	162.0495	89.9606	-14.0031	246.8742	102.5212	15734.4216	55173.3225	953395.0859	15131.1	0.13993	1099.32	1.8467	257.2425	0.7399	12900.4316	0.48785	12744.6626	1083636.25	7413.2469	1.9105	11549.4864	0.68795	9170500	-0.92236	210.489	86.1359	80.654	182.143	179.7344	15300.0107	135.8358	0.026061	168.3649	718546
028	2018-11-06t1307	1541531520.19	adult	166.0518	93.9629	-10.0008	243.2781	118.8498	19038.6455	65839.1242	1448245.4316	14722.5	0.078282	881.403	0.66709	256.2452	0.60566	12567.2998	0.40082	12272.4551	1256730	6218.6515	1.1658	11598.5957	0.74011	8777020	-0.98249	231.479	86.9291	80.5438	183.2211	179.4216	18322.1094	142.0614	0.10619	169.6033	865640
028	2018-11-06t1707	1541545920.12	adult	170.0518	97.9629	-6.0008	247.6973	115.9796	20082.5874	69230.7382	1547693.2615	14841.9	0.15336	938.375	0.9783	257.2752	0.55115	13008.0586	0.59876	12955.4531	1365846.125	6413.1782	1.2994	11866.7442	0.88811	9836040	-0.5332	245.857	89.9501	83.0002	200.1534	194.722	21016.1055	148.0961	0.19179	184.8146	942857
028	2018-11-06t2107	1541560322.2	adult	174.0523	101.9635	-2.0002	264.293	121.3803	21645.5528	74132.6794	1711592.3398	13873.7	-0.065528	894.729	0.75259	261.933	0.63665	12534.1768	0.46208	12450.582	1416362	5830.6829	0.95797	11702.7204	0.86036	10090800	-0.37723	237.387	89.8821	83.3705	192.19	190.3406	21717.4746	147.714	0.10681	180.001	1013690
028	2018-11-07t0107	1541574723.97	dead	178.0528	105.9639	2.0002	269.6078	123.1103	22400.6432	76449.5232	1786710.7052	14590.2	0.17134	874.312	0.65388	261.3207	0.51742	12484.3496	0.48418	12305.4893	1460668.875	5802.6733	0.96098	11514.8727	0.82336	10177900	-0.28512	273.97	91.4988	84.2302	215.3758	210.0453	25198.9688	153.4581	0.19399	196.8685	1065140
029	2018-10-30t1753	1540940365.08	egg	-1.9998	-86.2468	-174.2128	162.2106	29.7087	3207.6807	10222.0755	59254.0156	0	5620.2581	0	0.5991	0	-0.016456					0	2254.9583	0	4183.4736	0	125079.9349	0	0	0				0	-0.11189	0	0
029	2018-10-30t2153	1540954763.73	larva	1.9998	-82.2472	-170.2132	164.6204	26.2435	2945.7941	9361.1193	48704.4925	0	2.0002	0	0.24007	0	-0.1193					0	1753.525	0	1.5619	0	103301.6958	0	0	0				0	-0.13471	0	0
029	2018-10-31t0153	1540969163.16	larva	5.9997	-78.2473	-166.2134	161.7485	26.1649	2893.4819	9199.6266	47791.288	0	0.33537	0	-0.067812	0	-0.22852					0	0.35459	0	0.29734	0	0.94053	0	0	0				0	-0.15959	0	0
029	2018-10-31t0553	1540983562.38	larva	9.9994	-74.2475	-162.2136	162.2123	26.9341	2937.9881	9347.6036	49476.1893	0	-0.19088	0	-0.3407	0	-0.34487					0	-0.1808	0	-0.18236	0	0.012651	0	0	0				0	-0.1869	0	0
029	2018-10-31t0953	1540997961.44	larva	13.9992	-70.2478	-158.2138	162.2123	26.9074	2937.9919	9349.4513	49477.4504	0	-0.53326	0	-0.58846	0	-0.46947					0	-0.40162	0	-0.5041	0	-0.39612	0	0	0				0	-0.21716	0	0
029	2018-10-31t1353	1541012362.99	larva	17.9996	-66.2474	-154.2134	161.7485	26.0551	2894.1414	9207.4094	47805.979	0	-0.79922	0	-0.81748	0	-0.604					0	-0.56073	0	-0.75801	0	-0.68293	0	0	0				0	-0.25113	0	0
029	2018-10-31t1753	1541026762.09	larva	21.9994	-62.2476	-150.2137	161.8074	26.1101	2899.9701	9228.4687	48015.1985	0	-1.0224	0	-1.0319	0	-0.75086					0	-0.69178	0	-0.9738	0	-0.91404	0	0	0				0	-0.29001	0	0
029	2018-10-31t2153	1541041162.19	larva	25.9994	-58.2476	-146.2136	245.6083	25.3131	4464.7334	14101.8541	71958.1656	258.117	-1.1622	159.994	-0.41053	158.6171	0.58167	235.2034	-1.198	232.2444	5880.0854	203.8325	-0.63969	221.2431	-1.0839	392786	-0.92226	106.736	55.9712	55.6535	89.8381	88.0311	2245.9524	76.3144	0.06865	84.8259	137409
029	2018-11-01t0153	1541055561.84	larva	29.9993	-54.2477	-142.2137	310.0701	32.7914	7554.9754	23880.2228	158141.2338	11220.3	0.84485	212.215	-0.3678	181.5708	0.71401	3083.0405	-0.68858	1667.6737	126404.6641	223.8708	-0.74153	370.756	-1.2101	867111	-0.90333	124.31	68.4322	68.4055	102.179	99.8204	4189.3374	88.537	0.12061	97.9857	279614
029	2018-11-01t0553	1541069960.79	larva	33.999	-50.248	-138.214	114.141	24.7522	1797.6473	5798.3687	27081.5934	376.465	-1.4806	196.999	-0.65916	190.565	0.7075	329.2816	-1.64	321.0735	3622.0977	259.648	-0.82501	308.7255	-1.3961	198378	-1.3654	107.078	65.8835	65.8152	98.0232	97.4182	1078.2551	84.79	0.080447	93.0052	66344.7
029	2018-11-01t0953	1541084361.8	larva	37.9993	-46.2477	-134.2137	278.2278	32.2726	7146.6257	22628.7532	155604.7645	11759.6	0.3592	267.932	-0.55943	171.4212	0.40195	6958.834	-0.17253	6697.7021	271394.5312	237.8609	-0.97915	3735.096	-0.54833	1033150	-1.275	111.341	59.9146	59.9857	92.9066	91.7252	3623.356	78.8624	0.021463	88.3731	231031
029	2018-11-01t1420	1541100392.34	larva	42.4522	-41.7948	-129.7608	168.3442	29.8888	3278.5304	10461.383	60208.672	0	-1.968	0	-2.0931	0	-1.873					0	-1.2872	0	-1.9486	0	-1.9258	0	0	0				0	-0.6847	0	0
029	2018-11-01t1808	1541114059.22	larva	46.2486	-37.9984	-125.9645	411.6271	30.8806	10011.8901	31578.2057	205016.4107	7459.15	-0.89275	390.368	-0.471	194.2819	0.51426	6701.1655	-0.74168	6651.7693	361862.9375	611.9558	-1.0475	6042.6547	-0.36198	2107990	-1.4551	113.704	67.5566	67.2591	100.608	99.463	5432.833	87.3257	0.063058	96.0884	364806
029	2018-11-01t2208	1541128460.02	larva	50.2488	-33.9982	-121.9642	409.0211	35.1106	9824.3729	30987.0368	214243.9101	12634.2	-0.23274	346.348	-0.91176	202.0202	0.59057	9709.9434	-0.22638	9469.0952	524336.9375	323.6401	-1.3704	7483.9812	-0.16673	1841530	-1.8239	201.513	66.0944	65.6609	101.1563	98.0537	5462.4395	85.4895	0.035998	94.4852	351424
029	2018-11-02t0208	1541142857.19	larva	54.248	-29.999	-117.965	480.4122	45.5779	16908.4471	53371.2589	515856.5742	18959.6	0.64145	538.876	-0.17233	154.3471	-0.31909	15121.4248	0.91702	14895.6753	1360928.25	1747.396	-0.66301	11756.2452	0.90997	4835330	-1.1686	109.761	59.231	58.9071	93.8321	92.1095	8444.8887	79.2521	-0.074654	88.2533	531480
029	2018-11-02t0608	1541157257.05	larva	58.248	-25.999	-113.9651	540.7197	44.9676	18052.829	56927.9922	519781.2694	23868.2	1.3191	550.995	-0.29952	211.7926	0.83431	18014.2988	1.5248	17516.9277	1729372.75	343.6873	-1.6574	13008.3857	1.1222	5290110	-1.3317	123.225	71.1459	70.8064	105.4207	103.8	10120.3867	91.706	0.17261	100.3252	683072
029	2018-11-02t1008	1541171655.63	larva	62.2476	-21.9994	-109.9655	459.4951	36.7604	13501.3994	42635.5213	335860.763	28596.8	2.0286	690.572	0.28136	215.5911	1.0531	21428.3379	2.3617	21145.4258	1564268.625	834.7878	-1.5133	15958.5872	1.9314	4983860	-1.7268	129.712	71.4549	71.1669	106.4366	105.0051	7769.8687	92.3673	0.26976	101.596	515690
029	2018-11-02t1408	1541186064.61	larva	66.2501	-17.9969	-105.963	441.0031	47.0022	14512.9292	45839.354	431796.2568	22541.6	0.8558	473.48	-1.0992	230.3098	1.7139	15701.9268	0.68199	15606.5522	1224750.25	398.1833	-1.9417	10476.0198	0.0092438	3660000	-2.4341	140.748	65.3485	64.928	106.3854	102.6629	8298.0576	87.7342	0.14808	98.7988	505144
029	2018-11-02t1808	1541200459.23	larva	70.2486	-13.9984	-101.9645	600.526	46.9626	22489.6121	70901.16	721214.7111	19733.1	0.25121	1084.26	2.3462	246.166	2.3926	14967.6299	0.3764	14867.7793	1781148	6134.8324	1.5715	11467.4712	0.21949	12902700	0.159	158.901	58.0655	57.7302	98.1297	96.2268	11677.4395	82.3442	-0.38253	92.2504	690979
029	2018-11-02t2208	1541214856.79	larva	74.2479	-9.9991	-97.9651	652.4981	53.9741	25429.5897	80146.7518	875058.8497	19978.7	0.22678	974.608	1.6518	225.7949	1.536	15820.8594	0.57718	15342.9297	2135816	6173.0042	1.5506	13452.7264	0.84721	13108500	-0.0092074	126.131	69.4384	69.1703	105.7662	103.5847	14278.4414	90.2338	0.26837	99.7557	933946
029	2018-11-03t0208	1541229255.37	larva	78.2475	-5.9995	-93.9655	598.9952	43.3009	20147.1587	63460.0644	591391.1206	24508.5	1.0949	754.794	0.21321	218.638	1.178	18690.8887	1.4956	18217.5205	2018616	3025.2691	-0.63608	14967.2771	1.3817	8086110	-1.8745	124.389	70.4529	70.3673	105.4585	103.8225	11389.5156	91.2225	0.16112	100.2667	754762
029	2018-11-03t0608	1541243652.83	larva	82.2468	-2.0002	-89.9662	572.6684	43.4519	18496.3139	58294.1015	513422.07	26259.1	1.4635	288.847	-2.9954	205.5768	0.53771	7489.2241	-2.4168	5015.9077	741433.1875	320.5142	-2.6619	534.1314	-4.461	2847450	-3.9096	124.058	68.8059	68.4488	108.3647	107.3859	10728.1025	90.2688	0.046891	102.2499	678288
029	2018-11-03t1008	1541258054.22	adult	86.2472	2.0002	-85.9659	804.0269	50.6882	29817.0233	93964.4747	943431.9968	27004.9	1.6538	1016.83	1.9574	206.1152	0.49481	19458.7812	1.8122	18097.3828	3093946.25	6401.6736	1.7122	15398.8072	1.5646	16079100	0.50358	267.427	55.7385	55.1866	94.5104	91.6826	15027.1494	77.3547	-0.30074	87.8539	881393
029	2018-11-03t1408	1541272457.5	adult	90.2481	6.0011	-81.9649	696.5712	57.9979	28704.521	90486.6273	1042127.0863	14230	-1.1676	877.437	0.9701	246.9448	2.2891	11434.4922	-1.1529	10874.6406	1738042.75	4983.6628	0.63792	9705.208	-0.88783	13294100	-0.61941	373.086	68.638	68.0964	110.5761	106.0145	16807.5742	90.7479	-0.013257	101.5147	1039930
029	2018-11-03t1808	1541286855.51	adult	94.2475	10.0006	-77.9655	761.0617	53.6794	31669.0558	99791.9931	1120003.4433	23448.2	0.93573	1016.53	1.9937	218.4494	0.89636	17687.8242	1.2153	16859.9932	2971554.5	6264.4614	1.6309	14449.783	1.2058	16997400	0.71006	126.066	61.3254	61.1096	97.917	96.1954	16450.0605	83.1843	-0.15214	92.7175	1025420
029	2018-11-03t2208	1541301257.74	adult	98.2481	14.0012	-73.9649	623.3124	43.3888	22008.8042	69329.376	667248.7463	26403.6	1.6751	574.63	-1.322	223.6846	1.0111	20048.1309	2.1804	19874.5	2345631.25	451.6163	-3.0477	14771.6725	1.3887	6710530	-3.439	256.738	67.5045	66.6405	112.9686	109.8351	13217.3242	92.3183	-0.038518	104.2535	788317
029	2018-11-04t0108	1541315722.9	adult	102.2662	18.0193	-69.9468	754.1993	54.3023	31257.2695	98469.2177	1114486.287	27296.2	1.9565	958.037	1.5492	209.4636	0.31901	19111.8203	1.8745	17930.0859	3153450.5	6010.1906	1.4203	15346.2174	1.7051	15786500	0.189	124.663	51.0709	50.2968	95.3905	93.0024	15739.4307	74.4584	-0.25704	87.4664	841546
029	2018-11-04t0508	1541330117.82	adult	106.2648	22.0179	-65.9482	611.1409	49.7404	24954.6079	78706.1848	866819.7678	22974.6	0.99221	729.213	-0.19402	262.5658	2.2926	17081.4629	1.1296	16761.1201	2254753	2841.8546	-1.2054	13232.6807	0.75881	9605930	-2.4098	166.386	73.0682	72.2518	120.5206	117.2712	15908.7246	98.4421	-0.01282	112.1907	962527
029	2018-11-04t0908	1541344498.98	adult	110.2596	26.0126	-61.9534	725.5488	49.0573	27244.8612	85786.5099	897588.8194	21804.4	0.78488	1061.26	2.3088	232.7731	1.0375	17221.5137	1.2542	16405.543	2497119.5	6826.996	2.0845	14312.3195	1.334	15288500	0.023572	303.091	66.7833	65.7678	114.5421	111.2226	16608.5977	90.4331	-0.11	104.8285	962081
029	2018-11-04t1308	1541358924.21	adult	114.2666	30.0196	-57.9464	749.7376	54.8912	30404.0024	95848.4603	1046890.3305	22674.1	1.0861	966.535	1.5766	249.8427	1.5708	17547.709	1.4677	16759.8066	2825181	6094.2125	1.464	14751.2886	1.6139	15511900	0.17479	169.667	70.9588	70.3207	118.4421	114.7214	19069.1855	94.7005	-0.086085	108.2569	1138820
029	2018-11-04t1708	1541373259.93	adult	118.2488	34.0018	-53.9643	689.6524	53.4572	28557.1735	90034.738	1003489.8359	16977.9	-0.233	1066.23	2.2829	273.5911	2.335	15475.9209	0.72614	15448.7627	2336864	6516.4321	1.7982	14284.0501	1.459	16065900	0.48083	216.53	74.6469	74.1187	118.5291	115.8291	17897.8926	98.4068	-0.069681	111.9663	1124780
029	2018-11-04t2108	1541387661.64	adult	122.2492	38.0023	-49.9638	830.8243	56.0822	35021.9059	110343.5147	1248668.1164	22148.1	1.1537	900.543	1.0457	237.2006	0.94574	15342.3213	0.77233	14370.207	2838329.5	5216.7986	0.70779	11848.4164	0.35961	16629400	0.79513	142.541	58.1409	57.1333	106.235	102.6666	19653.4688	82.228	-0.23906	97.0885	1073630
029	2018-11-05t0108	1541402061.65	adult	126.2492	42.0023	-45.9638	645.248	52.6996	26174.1908	82508.233	920509.8112	28079.7	2.7537	797.41	0.30791	285.2633	2.5654	19896.1582	2.7093	19840.7852	2765566	2690.9317	-1.331	14306.7177	1.6072	11017000	-1.38	199.005	79.3159	78.3176	131.7803	128.7062	18317.4648	106.6778	-0.032907	122.0716	1095830
029	2018-11-05t0508	1541416458.12	adult	130.2483	46.0013	-41.9648	708.8975	48.1988	26689.9785	84045.8315	881112.2083	22418.5	1.4404	885.13	0.88639	265.1609	1.7615	16228.6445	1.3281	15729.1289	2304467.5	5253.2311	0.70641	12202.4544	0.68149	12496300	-0.64985	169.082	81.9691	81.1566	131.6498	129.2384	18694.2695	107.4772	-0.047826	122.2509	1157240
029	2018-11-05t0908	1541430859.99	adult	134.2488	50.0018	-37.9643	739.3423	52.004	28934.1697	91138.2357	984471.3279	17926.1	0.40442	856.858	0.68005	259.8742	1.4845	13514.7803	0.34699	13267.6235	2081276.125	5017.8879	0.51046	10043.949	-0.24015	13120200	-0.2728	185.165	82.247	81.4519	131.92	128.114	20315.6719	108.0592	-0.067667	122.3674	1259370
029	2018-11-05t1307	1541445128.78	adult	138.2123	53.9653	-34.0007	617.1691	49.7992	23950.5941	75925.3264	769894.0229	17652	0.42952	1067.24	1.9563	261.1301	1.4412	14648.8779	0.87642	14359.3848	1860407.5	6986.9264	1.9408	12514.1272	0.94154	13517600	0.0061755	189.309	78.6952	77.6288	131.7378	129.3176	16730.7051	109.4428	-0.08281	124.6356	996754
029	2018-11-05t1707	1541459528.4	adult	142.2122	57.9652	-30.0008	735.4806	48.6993	28730.1466	90495.4308	954356.2666	18521.8	0.73447	912.853	0.96387	249.1423	0.92755	14972.6709	1.0703	14429.667	2275846	6004.0785	1.1706	12458.5233	0.94899	13866200	0.26096	165.57	79.9449	78.6597	134.7674	133.4075	20484.6406	110.8554	-0.10509	126.6852	1214360
029	2018-11-05t2106	1541473918.52	adult	146.2095	61.9625	-26.0035	765.0667	50.0665	28955.2383	91168.3917	942506.389	17698.3	0.58891	826.425	0.4246	258.5983	1.1769	13206.6094	0.45751	12931.4199	2033817.875	5141.7238	0.53485	10078.4582	-0.050738	12667400	-0.059823	201.303	87.5418	85.8736	138.6174	136.2507	21347.0859	116.3569	-0.081227	131.9644	1341840
029	2018-11-06t0106	1541488323.65	adult	150.2109	65.9639	-22.0021	718.5745	49.0128	28281.4946	89084.1901	950935.3025	17871.6	0.70376	841.918	0.49021	260.1808	1.1455	13692.5566	0.67742	13519.334	2053883.5	5631.6556	0.83582	11182.7678	0.45622	12590900	0.028506	207.156	90.4597	89.2067	141.3553	139.4907	21203.2891	119.8826	-0.082144	133.5246	1352820
029	2018-11-06t0506	1541502719.44	adult	154.2097	69.9628	-18.0033	667.1014	54.0991	25911.8519	81654.2396	895211.7497	18981.8	1.0504	852.992	0.53083	255.8747	0.8802	14292.1865	0.93329	13862.9785	1958029.5	5871.7936	0.96618	11867.3814	0.76489	11682600	-0.20031	247.073	92.589	90.4464	155.1696	151.0265	21258.2383	127.3765	-0.018449	144.2614	1268100
029	2018-11-06t0906	1541517120.23	adult	158.21	73.963	-14.0031	581.3402	49.318	21926.516	69148.7569	707014.7768	19711.1	1.3066	661.297	-0.52576	254.9307	0.74699	15442.5879	1.3917	15292.6719	1806782.75	621.4349	-2.3662	13110.1557	1.3062	7676990	-1.5402	194.976	95.2989	92.6647	160.5508	158.1124	18784.4395	133.3498	0.038085	150.5067	1106330
029	2018-11-06t1307	1541531528.45	adult	162.2122	77.9653	-10.0008	484.0948	48.3834	18208.5292	57488.0531	588282.9023	20303	1.5148	358.541	-2.1584	259.2505	0.81272	9246.5801	-0.85729	8870.3193	896918.25	360.2722	-2.4952	1156.6026	-3.6001	3463140	-2.9745	227.967	100.124	96.9615	175.5957	172.4377	17032.7812	140.2021	0.12206	162.2451	967099
029	2018-11-06t1707	1541545928.35	adult	166.2122	81.9652	-6.0008	470.2518	48.7706	16803.1672	53047.809	530431.6883	17850.2	0.91357	358.011	-2.1437	264.2468	0.90992	7869.8491	-1.3285	6476.4336	708286.4375	408.6701	-2.4289	1638.6928	-3.3636	3190950	-2.9928	217.104	101.078	97.176	177.3185	173.1763	15958.668	144.7566	0.17125	164.5729	900910
029	2018-11-06t2107	1541560330.41	adult	170.2128	85.9658	-2.0002	461.1919	50.4632	16958.7326	53565.7777	554435.3695	32367.8	4.8558	716.144	-0.21237	265.9891	0.8841	24752.7305	4.9325	24316.0527	2227745.75	437.1779	-2.3833	20697.3541	4.552	6438850	-1.7601	225.956	103.784	99.6367	179.2967	176.735	16136.7021	147.5823	0.17522	166.9257	933126
029	2018-11-07t0107	1541574732.18	dead	174.2133	89.9663	2.0002	465.543	53.0532	18188.5277	57517.2806	618807.2554	35927.2	5.9098	1087.27	1.784	274.6956	1.1272	24586.002	4.9414	23910.8457	2384842.25	5764.9951	0.91837	20982.8137	4.7496	10456200	-0.24186	257.946	105.747	100.9344	190.3749	185.5489	18466.3633	152.6827	0.24417	176.5882	1016970
030	2018-10-30t1412	1540927127.05	egg	-1.8398	-81.927	-209.8951	75.0149	37.1263	1888.4815	6507.9659	44418.2981	422.567	6335.1748	158.107	1.7824	127.533	0.89379	394.8005	0.85191	388.9433	4342.8057	327.7556	3702.2514	379.2234	5064.9972	163325	137436.3907	89.8907	49.7204	49.6418	81.8443	80.7714	900.2872	67.8677	0.1304	75.7953	51361.2
030	2018-10-30t1753	1540940373.28	larva	1.8398	-78.2475	-206.2156	153.7808	28.0911	2877.2263	9169.4694	50241.0536	0	2.2254	0	0.25332	0	-0.11506					0	1776.5936	0	1.6922	0	104278.567	0	0	0				0	-0.13376	0	0
030	2018-10-30t2153	1540954771.89	larva	5.8394	-74.2478	-202.216	165.3288	27.9072	3105.7507	9879.9248	54211.7202	0	0.36464	0	-0.05623	0	-0.22401					0	0.41386	0	0.32331	0	1.0222	0	0	0				0	-0.15855	0	0
030	2018-10-31t0153	1540969171.36	larva	9.8392	-70.248	-198.2161	165.1119	28.8759	3200.9227	10192.2618	57762.9506	0	-0.17459	0	-0.3303	0	-0.34006					0	-0.16938	0	-0.16722	0	0.033999	0	0	0				0	-0.18576	0	0
030	2018-10-31t0553	1540983570.45	larva	13.839	-66.2482	-194.2164	164.8785	27.3518	3079.0228	9795.6301	53174.2862	0	-0.52136	0	-0.57893	0	-0.4643					0	-0.39434	0	-0.49282	0	-0.38283	0	0	0				0	-0.21588	0	0
030	2018-10-31t0953	1540997969.48	larva	17.8387	-62.2485	-190.2166	163.2629	28.5079	3157.6734	10058.4324	56643.3443	0	-0.78949	0	-0.80857	0	-0.59837					0	-0.55498	0	-0.74866	0	-0.6727	0	0	0				0	-0.24968	0	0
030	2018-10-31t1353	1541012371.08	larva	21.8391	-58.2481	-186.2162	342.087	36.3416	9381.3231	29641.7052	221086.1861	5495.6	0.26739	270.919	0.42146	108.1678	0.22121	4722.9648	0.27152	4695.8618	240871.2188	1254.6288	0.45512	4077.8662	0.64835	1364080	-0.16893	188.241	46.2678	45.8367	83.522	78.7218	4259.6235	65.9047	0.034341	75.3313	232958
030	2018-10-31t1753	1541026770.22	larva	25.8389	-54.2483	-182.2164	298.166	39.1921	8960.8889	28380.0459	232375.7083	606.969	-1.0798	139.674	-0.5063	137.6453	0.38801	275.529	-1.1776	237.0489	13225.3906	171.1186	-0.66156	202.5257	-1.0832	670154	-0.77932	110.457	59.5767	59.2931	92.3024	91.1654	4430.5171	79.0817	0.083956	87.263	285849
030	2018-10-31t2153	1541041170.3	larva	29.8389	-50.2483	-178.2164	379.5609	41.2325	12637.0391	39970.5963	360234.7691	4644.37	-0.4567	388.15	0.51908	140.4903	0.30863	4185.5742	-0.38989	4226.041	284619.0625	2120.095	0.69145	3628.0691	-0.089652	2612630	-0.11917	110.27	52.6525	52.2262	86.6823	85.3179	5894.396	71.9879	0.025679	80.7547	354404
030	2018-11-01t0153	1541055569.96	larva	33.8388	-46.2484	-174.2165	311.1485	39.4462	9205.3562	29136.638	239461.5347	4167.32	-0.76408	174.248	-0.76017	144.3239	0.22308	2270.8066	-1.1287	2124.7543	113540.3359	206.9092	-0.85749	1108.7345	-1.1325	857821	-1.0877	113.547	60.2519	59.8213	93.778	91.877	4688.8989	79.7668	0.04899	88.7735	296620
030	2018-11-01t0553	1541069968.89	larva	37.8385	-42.2487	-170.2168	441.6495	48.296	15605.164	49344.4401	473164.8022	11075.1	0.24713	421.059	0.17612	163.6834	0.31697	8863.7422	0.32438	8691.4141	735690.625	1912.2883	0.13039	7125.6664	0.51101	3486370	-0.32984	133.196	61.1252	60.8809	94.6327	93.1309	7854.5171	80.6598	0.035041	90.3776	506117
030	2018-11-01t0953	1541084369.86	larva	41.8388	-38.2484	-166.2165	585.1943	54.4077	25200.6871	79547.7187	927936.402	7097.1	-0.704	469.558	0.16135	158.5207	0.14373	5639.5327	-0.74131	5415.1694	750057.875	2437.1756	0.27167	4962.5475	-0.41407	6235270	0.32486	138.028	64.9379	64.6856	98.3049	96.4326	13074.5469	84.2547	0.046369	92.4507	862310
030	2018-11-01t1420	1541100400.4	larva	46.2917	-33.7955	-161.7636	710.9136	37.1404	21086.5152	66494.3509	547506.6325	17055.7	0.74043	354.816	-0.64326	166.425	0.12334	12373.3525	0.68738	12290.5508	1398188.875	237.8476	-1.2779	8779.4177	0.45339	4003750	-0.82264	190.925	61.926	61.7634	94.6244	92.6502	10692.5576	81.3403	0.0013298	89.5535	698773
030	2018-11-01t1808	1541114067.33	larva	50.0881	-29.9991	-157.9672	639.149	57.3115	28387.7036	89659.5138	1059124.0824	10843.9	-0.5265	535.021	0.017177	161.7889	-0.048187	9206.4189	-0.34387	9135.8872	1380962.875	3056.7611	0.28566	8030.9187	0.0078214	7999100	0.17336	118.269	58.3776	58.1476	93.7617	91.3977	14064.2578	79.1055	-0.044493	87.9888	872804
030	2018-11-01t2208	1541128468.14	larva	54.0883	-25.9989	-153.967	690.496	56.5235	30928.4061	97602.0083	1174919.1413	12550.8	-0.4416	545.242	-0.13109	130.1345	-0.76496	10358.8086	-0.29006	10226.4414	1688485.75	3495.6433	0.39426	8942.3137	0.064789	8879260	0.11194	112.94	48.3484	47.9138	84.5483	82.8898	13781.3672	69.1621	-0.23979	78.8019	787353
030	2018-11-02t0208	1541142865.19	larva	58.0875	-21.9997	-149.9678	589.6797	52.7712	22439.3093	70950.9259	775578.741	8524.07	-1.3251	560.504	-0.24082	186.9474	0.25769	7158.0493	-1.325	7059.312	851807.875	2980.6976	-0.058679	6264.6845	-0.96894	6658790	-0.8972	113.159	59.231	58.9162	93.5156	92.1361	11128.3564	79.4583	-0.11249	88.552	703665
030	2018-11-02t0608	1541157265.05	larva	62.0875	-17.9997	-145.9679	622.4838	52.7263	23579.9026	74336.4339	785341.122	17731.2	0.11521	716.323	0.42926	184.4199	0.13639	13982.2393	0.32838	13515.2373	1747779.875	4412.1043	0.68172	11954.3871	0.64764	8941850	-0.49941	282.156	58.4927	58.173	96.5375	93.5087	12067.1885	79.2994	-0.19953	89.0418	730164
030	2018-11-02t1008	1541171663.64	larva	66.0871	-14.0001	-141.9683	711.8471	50.99	24686.5743	77845.5942	751259.9644	17712.5	-0.016462	1027.94	2.0684	193.9809	0.38792	14327.3799	0.29057	13961.4541	1876886.75	6396.8486	1.8089	12395.9433	0.66126	13457700	0.60274	273.447	62.5609	62.3986	97.6467	94.8591	12791.7168	82.1765	-0.22124	91.5587	819047
030	2018-11-02t1408	1541186072.64	larva	70.0896	-9.9976	-137.9658	753.5095	58.7664	32115.5836	101257.1716	1167022.5581	9884.32	-1.5947	684.043	-0.023315	193.387	0.27913	8926.2871	-1.4444	8852.6733	1517468.75	4295.141	0.3967	8289.8511	-0.89089	11584300	-0.24173	161.468	61.9567	61.6355	97.1926	95.8789	16522.7344	82.838	-0.32977	91.9097	1049240
030	2018-11-02t1808	1541200467.34	larva	74.0881	-5.9991	-133.9672	799.4259	53.2404	30840.1486	97265.592	1005399.2262	21351.1	0.49794	913.317	1.2754	183.6402	-0.23151	16714.3398	0.86419	16278.0547	2741151.75	6152.747	1.5395	14303.4398	1.1644	14900800	0.57608	238.647	63.1106	62.7173	100.467	96.7701	16476.5859	83.6521	-0.26404	93.3537	1029650
030	2018-11-02t2208	1541214864.86	larva	78.0874	-1.9998	-129.9679	856.9231	56.5407	36636.9866	115379.6341	1342050.0365	16361.3	-0.55395	801.31	0.51713	194.4574	0.12941	13077.8164	-0.38071	12849.6523	2524018.5	4925.3481	0.67367	11134.3779	-0.097461	15466100	0.57231	159.15	62.0663	61.8797	97.9308	96.149	18900.6484	82.5142	-0.24396	91.9897	1197940
030	2018-11-03t0208	1541229263.43	adult	82.087	1.9998	-125.9683	824.2274	55.0713	38525.7222	121469.1284	1497333.1677	15751.8	-0.74715	790.522	0.39767	178.6823	-0.65989	13075.5	-0.45428	12933.2754	2654326.5	4751.7041	0.51323	11526.0537	-0.016221	16021500	0.60254	221.699	62.3513	62.1179	97.2947	94.9783	19750.8223	82.9383	-0.18493	91.7686	1263670
030	2018-11-03t0608	1541243660.98	adult	86.0863	5.9991	-121.969	571.6072	57.6237	28410.6715	89948.7199	1167996.4111	18887.4	-0.1134	1054.99	2.2246	195.749	0.02675	15124.6934	0.23732	14560.6279	2268704	6420.1786	1.7253	12790.5763	0.4678	15723600	0.38068	150.129	64.7884	64.5314	101.8663	99.7104	15279.9453	85.9289	-0.096191	95.3999	965606
030	2018-11-03t1008	1541258062.29	adult	90.0867	9.9995	-117.9686	833.7843	54.3848	36041.1981	113596.4575	1309989.3708	18599.3	-0.18702	879.917	0.98837	192.9853	-0.17019	15213.6699	0.26103	14985.3545	2905811	5352.2424	0.92195	12871.2588	0.49225	16722800	0.65725	182.169	60.4812	60.112	96.0798	94.7266	18351.2422	81.1572	-0.19376	90.471	1149450
030	2018-11-03t1408	1541272465.58	adult	94.0876	14.0004	-113.9677	852.4199	56.4246	37527.0581	118250.605	1395556.7308	20719.7	0.30719	853.602	0.78568	175.2226	-1.0273	16638.2383	0.81301	16425.9922	3294371	5494.1818	1.0231	14013.3284	1.009	16871400	0.66274	138.115	53.2498	52.85	91.5732	89.5271	18131.4961	74.6952	-0.28107	85.6367	1052480
030	2018-11-03t1808	1541286863.67	adult	98.0871	17.9999	-109.9683	870.8075	54.5237	37439.5913	117897.2955	1367181.8053	17518	-0.41023	842.738	0.69153	186.4864	-0.56988	14674.1797	0.079782	14613.6299	2905487.5	5164.3711	0.74686	12639.2516	0.40866	16627200	0.54073	374.76	60.4726	60.0371	97.1858	94.1227	19242.7969	81.0695	-0.18076	90.6647	1193120
030	2018-11-03t2208	1541301265.87	adult	102.0877	22.0005	-105.9676	894.9237	56.7702	40911.099	128938.0272	1570944.1632	15216.6	-0.92566	710.13	-0.32389	181.2943	-0.81904	11852.1807	-1.0019	11480.3735	2560071	4316.0342	0.037477	10182.9453	-0.71386	15287000	-0.016348	183.226	62.2742	61.8842	99.4551	97.5479	21482.293	83.7954	-0.15273	93.6986	1340580
030	2018-11-04t0108	1541315731.23	adult	106.1059	26.0186	-101.9495	885.8398	56.1682	41408.4956	130505.0621	1615164.825	18769	-0.026745	801.224	0.35225	199.7111	-0.13522	14582.9268	0.13125	14338.4551	3179078	4930.939	0.52164	12024.1963	0.18222	17435400	0.89685	156.993	63.5939	63.2643	102.2276	100.5812	22285.623	84.7413	-0.15246	95.2703	1383870
030	2018-11-04t0508	1541330126.28	adult	110.1045	30.0173	-97.9509	866.3022	55.2117	41022.2881	129489.585	1591894.3299	18713.8	0.026395	811.528	0.42234	213.0028	0.30196	14929.1914	0.33471	14554.9468	3224705.25	4872.7537	0.45819	12902.8168	0.6534	17507100	0.96901	124.898	62.8311	62.2871	104.6702	103.0591	22608.7637	85.7378	-0.15504	98.1016	1355460
030	2018-11-04t0908	1541344507.27	adult	114.0992	34.012	-93.9561	803.8937	59.6089	38385.7974	120973.8898	1562565.5049	12979.7	-1.3085	723.153	-0.2428	200.3055	-0.23384	10178.2822	-1.4959	9694.7109	2056013	4569.6143	0.19345	8785.7638	-1.2745	14582400	-0.22254	312.367	64.1704	63.6468	104.9565	101.1732	21201.2168	86.5042	-0.16239	96.7854	1294000
030	2018-11-04t1308	1541358932.55	adult	118.1062	38.019	-89.9491	845.1002	55.8141	38568.2408	121556.6996	1471987.1682	16936.9	-0.2461	786.563	0.23186	201.5301	-0.25396	13140.457	-0.2191	12722.584	2667512.75	4594.8486	0.20577	10774.9229	-0.24027	15964900	0.43629	300.517	66.7002	66.0889	108.5474	105.8415	22035.1211	88.7974	-0.15805	100.9528	1353810
030	2018-11-04t1708	1541373268.09	adult	122.0883	42.0011	-85.967	790.4961	55.6669	35979.3785	113369.394	1401130.5226	13465.7	-1.0205	810.134	0.40114	208.8112	-0.063603	11258.5029	-0.8818	11101.3652	2139115.5	4859.4469	0.41585	9815.0611	-0.62111	15330200	0.25635	162.867	66.8937	66.3546	109.9661	107.4325	20893.5508	90.0001	-0.16634	102.3281	1265830
030	2018-11-04t2108	1541387669.84	adult	126.0888	46.0016	-81.9665	872.8781	54.5669	38107.3513	119991.6346	1419261.1721	17531	0.095493	816.438	0.43909	215.8904	0.11027	14297.376	0.44971	14137.4277	2873772.5	4892.8294	0.4338	12049.5515	0.53176	16385900	0.7791	200.642	66.2882	65.5727	114.6973	111.2214	23054.1641	91.4944	-0.17484	105.9903	1330400
030	2018-11-05t0108	1541402069.82	adult	130.0888	50.0016	-77.9666	771.9266	53.473	31828.5984	100229.9842	1156964.1291	15858.2	-0.22558	911.863	1.0649	218.7536	0.12753	12906.4883	-0.001395	12623.3438	2181196.5	5694.6313	1.0522	11378.7901	0.29381	15322000	0.45544	137.377	63.5752	63.1038	110.6755	108.0919	18704.1641	90.019	-0.21542	103.4452	1068250
030	2018-11-05t0508	1541416466.26	adult	134.0878	54.0006	-73.9675	842.1223	56.3371	36072.6787	113680.5192	1303539.3953	12320.3	-1.0303	755.539	0.032287	226.2554	0.30278	9830.6221	-1.1026	9629.832	1877648.75	4140.1527	-0.15573	8226.0868	-1.0762	14369600	0.20048	154.318	66.3136	65.9247	112.0641	109.6331	21404.2383	91.0028	-0.23874	103.8456	1261220
030	2018-11-05t0908	1541430868.1	adult	138.0883	58.0011	-69.967	844.1394	53.874	34256.5992	107882.2554	1204358.8502	12474.1	-0.90427	745.113	-0.03072	222.7638	0.085858	9906.0977	-0.96317	9651.5137	1793003.75	4042.7411	-0.22074	8245.6887	-0.97269	13471600	-0.015248	145.203	70.57	69.9035	114.0334	111.5051	20640.0527	94.4396	-0.24434	107.0284	1275900
030	2018-11-05t1307	1541445137.06	adult	142.0519	61.9647	-66.0034	795.0111	51.9216	32983.7755	103986.9282	1144534.9402	12898.5	-0.72237	728.203	-0.13535	200.2488	-0.82412	10112.0332	-0.78955	9952.1025	1769605.75	4234.1039	-0.07938	8159.6334	-0.93505	12691800	-0.17683	188.141	69.8326	69.0745	113.8624	111.735	19925.9199	93.8815	-0.3058	106.7121	1217110
030	2018-11-05t1707	1541459536.67	adult	146.0518	65.9646	-62.0035	569.5619	67.3057	28995.9253	91858.765	1246214.9218	13396	-0.53028	898.285	0.84055	200.6393	-0.93111	11477.248	-0.19504	11358.9238	1756019	5177.6604	0.56029	10165.7965	-0.014928	13665600	0.30011	140.524	69.4509	68.6027	116.8614	114.9517	17879.7871	95.2653	-0.35937	109.1604	1056560
030	2018-11-05t2106	1541473926.71	adult	150.049	69.9618	-58.0063	700.2785	51.5775	29680.6929	93596.8574	1053005.253	15570.2	0.10111	911.527	0.8824	223.6667	-0.20414	12647.7617	0.28779	12417.5762	1985698.625	5527.1908	0.76808	10902.4457	0.33679	14259900	0.62818	169.441	73.0152	71.103	130.1279	127.2573	20430.0859	103.3191	-0.33472	121.1404	1142250
030	2018-11-06t0106	1541488331.89	adult	154.0505	73.9633	-54.0049	675.9969	56.3921	30339.9315	95794.5584	1140526.3554	13163.4	-0.48049	822.128	0.36089	218.4987	-0.5134	10880.543	-0.32772	10738.4326	1740886.875	4499.0189	0.081812	9048.312	-0.41561	13133500	0.32096	197.484	76.1652	74.2664	135.0345	131.857	21605.5234	107.0794	-0.36526	125.102	1216740
030	2018-11-06t0506	1541502727.62	adult	158.0493	77.9621	-50.0061	688.3487	55.7453	28283.894	89164.8748	1007655.3116	12205.1	-0.67902	782.643	0.13409	216.089	-0.72499	10036.2021	-0.59568	10057.3364	1505430.25	4194.4251	-0.11204	8213.2146	-0.72215	11675500	-0.10338	183.32	77.9518	75.6924	141.6834	139.7533	21252.5156	110.829	-0.42335	130.1174	1162890
030	2018-11-06t0906	1541517128.45	adult	162.0495	81.9623	-46.0058	667.1102	52.51	27203.7684	85823.81	935621.3802	13381.1	-0.32453	841.608	0.45304	219.4629	-0.70308	11016.9062	-0.20637	11040.771	1586434.5	4607.0156	0.15687	8837.3109	-0.43165	12092200	0.13016	199.685	78.9942	76.7124	144.6671	142.1064	20832.0684	113.187	-0.48312	134.202	1134990
030	2018-11-06t1307	1541531536.66	adult	166.0518	85.9646	-42.0035	670.8513	53.135	27513.6562	86800.5121	958929.1329	12323.6	-0.56093	812.272	0.29576	220.3156	-0.7773	10137.0049	-0.4946	10153.4639	1480002.75	4370.558	0.021947	8276.557	-0.62892	11806400	0.1091	182.074	79.2178	77.1065	140.848	138.7349	20563.8086	113.3266	-0.61656	132.017	1151430
030	2018-11-06t1707	1541545936.58	adult	170.0518	89.9646	-38.0036	731.6967	52.4724	29550.9518	93100.712	1029533.5592	10427.8	-1.0302	696.627	-0.31731	220.6564	-0.86381	8444.6904	-1.0843	8326.1948	1317371.75	3547.6519	-0.46702	6769.852	-1.225	10861100	-0.16228	204.794	80.5389	77.9826	151.1834	148.308	23584.6074	116.0405	-0.66375	139.2715	1255680
030	2018-11-06t2107	1541560338.65	adult	174.0524	93.9651	-34.003	676.1927	52.2775	26866.3634	84671.4433	919504.9242	12206.3	-0.51697	774.458	0.10857	222.9405	-0.87383	9513.9795	-0.65958	9355.624	1360499.125	4330.197	0.035971	7879.9719	-0.74031	11001200	-0.046216	197.993	81.384	77.9585	158.5493	156.5597	22672.5508	121.8953	-0.62189	146.8068	1156060
030	2018-11-07t0107	1541574740.47	adult	178.0529	97.9656	-30.0025	674.9141	50.5626	26114.8056	82289.825	871279.0145	10377.2	-0.98351	812.867	0.32481	225.2448	-0.88067	8786.1348	-0.90649	8514.9951	1221272.75	4579.1603	0.21154	7795.3407	-0.75352	11229800	0.098944	208.841	82.8544	79.3825	155.7349	153.3481	21647.1523	124.0212	-0.68249	145.5385	1144630
030	2018-11-07t0507	1541589137.45	adult	182.052	101.9648	-26.0033	660.4654	50.217	25359.1375	79913.9048	840877.3911	10941.1	-0.79994	807.172	0.30709	228.176	-0.86043	8881.8594	-0.84915	8654.3389	1199051	4582.0911	0.23877	7752.1094	-0.75094	10831400	0.010975	341.836	83.1109	79.5951	161.228	157.7014	21765.7754	123.7572	-0.82057	149.128	1115260
030	2018-11-07t0907	1541603537.55	adult	186.0521	105.9648	-22.0033	605.8494	51.2818	23564.6542	74306.2742	790579.1724	11289.5	-0.67351	817.362	0.37647	231.7154	-0.81503	9851.9668	-0.45102	9686.2666	1231495.875	4916.256	0.47011	8922.3619	-0.21981	10195000	-0.16866	261.891	85.5652	81.3345	172.3458	168.5378	21543.2266	132.083	-0.68656	159.7547	1067260
030	2018-11-07t1316	1541618518.69	adult	190.2135	110.1263	-17.8419	583.0028	51.8046	23118.3528	72955.58	782873.6197	10733.3	-0.80264	809.166	0.34909	232.718	-0.86965	9353.5156	-0.61998	9267.9844	1150482.375	4818.3656	0.44092	8467.1045	-0.39261	9887200	-0.22871	262.564	88.334	84.013	174.1375	170.9708	21418.9141	134.656	-0.73849	163.2717	1079350
030	2018-11-07t1712	1541632656.56	adult	194.1407	114.0534	-13.9147	557.3657	51.8576	21609.7546	68223.9156	719002.382	10671.9	-0.79391	764.793	0.12587	235.9391	-0.83324	8739.7783	-0.84447	8528.1416	1005074.5	4761.171	0.43614	7554.1937	-0.78011	8736230	-0.6039	320.866	89.7807	83.7136	187.2502	183.7224	21533.7734	145.9215	-0.47472	173.7729	1025560
030	2018-11-07t2107	1541646753.92	adult	198.0566	117.9694	-9.9987	550.0916	50.7276	20780.1099	65583.7758	681464.0138	12889.4	-0.10893	830.257	0.49812	243.6116	-0.62836	10758.417	0.011663	10598.7246	1194184.25	5301.0229	0.79273	8814.6093	-0.1819	9138640	-0.40889	289.282	93.6647	86.8368	195.4106	193.6039	21690.5723	154.8846	-0.27405	183.3004	1030970
030	2018-11-08t0107	1541661151.22	adult	202.0558	121.9686	-5.9995	551.2943	48.3626	20302.9645	64033.8201	651657.6714	11910.6	-0.36469	785.87	0.27544	257.4615	-0.19577	9597.0771	-0.43927	9340.0347	1036484.375	4881.9766	0.57179	8093.6221	-0.48955	8461470	-0.6117	296.692	95.2024	87.3464	198.9637	195.786	21488.0762	156.3523	-0.34322	188.6491	1025040
030	2018-11-08t0507	1541675549.87	adult	206.0555	125.9683	-1.9999	566.6527	47.0378	20286.7996	63956.246	639748.2622	12952.9	-0.0086101	831.915	0.54734	263.28	-0.067424	10556.6299	0.0080926	10320.1182	1140116	5147.7963	0.76475	8817.3033	-0.11782	8967210	-0.37907	350.895	98.5298	89.4305	207.9474	203.4118	22458.3145	164.8826	-0.14282	195.319	1062050
030	2018-11-08t0907	1541689948.94	dead	210.0552	129.968	1.9999	558.8035	48.9859	20148.0873	63537.7185	643419.5647	13079.9	0.074093	843.393	0.63234	269.3029	0.067568	10813.2568	0.16588	10559.6035	1157018.5	5031.3895	0.72844	9415.2781	0.20914	9012490	-0.31712	242.755	100.554	91.2223	212.371	209.8896	22723.6953	169.5042	-0.085086	199.3692	1074520
031	2018-10-30t1412	1540927135.23	egg	-1.8398	-77.9275	-137.9278	153.7968	27.3562	2783.4627	8865.8211	47155.1951	0	5577.5565	0	0.58345	0	-0.020457					0	2237.2746	0	4151.5478	0	124296.4728	0	0	0				0	-0.11277	0	0
031	2018-10-30t1753	1540940381.52	larva	1.8398	-74.248	-134.2483	176.8025	27.4289	3289.2426	10443.7109	56650.9185	0	2.2254	0	0.25332	0	-0.11506					0	1776.5924	0	1.6922	0	104278.5165	0	0	0				0	-0.13376	0	0
031	2018-10-30t2153	1540954780.07	larva	5.8394	-70.2484	-130.2487	153.8541	27.7911	2797.7241	8917.5642	47904.9578	0	0.36464	0	-0.056229	0	-0.22401					0	0.41386	0	0.32331	0	1.0222	0	0	0				0	-0.15855	0	0
031	2018-10-31t0153	1540969179.51	larva	9.8392	-66.2485	-126.2489	156.5782	27.9936	2885.2397	9194.5359	49910.1176	0	-0.17458	0	-0.3303	0	-0.34006					0	-0.16938	0	-0.16721	0	0.034001	0	0	0				0	-0.18576	0	0
031	2018-10-31t0553	1540983578.58	larva	13.8389	-62.2488	-122.2491	160.1074	27.2053	2940.5637	9360.4209	50122.544	0	-0.52135	0	-0.57893	0	-0.4643					0	-0.39434	0	-0.49282	0	-0.38283	0	0	0				0	-0.21588	0	0
031	2018-10-31t0953	1540997977.66	larva	17.8387	-58.249	-118.2494	160.1065	27.0171	2928.0515	9321.2679	49667.5545	0	-0.78949	0	-0.80857	0	-0.59837					0	-0.55498	0	-0.74866	0	-0.6727	0	0	0				0	-0.24968	0	0
031	2018-10-31t1353	1541012379.25	larva	21.8391	-54.2486	-114.2489	162.9063	22.3329	2439.4939	7743.7968	34103.4892	218.125	-0.96323	151.064	-0.2178	150.4683	0.59894	201.6742	-0.952	200.3249	2823.4392	181.091	-0.52206	193.4412	-0.88913	204842	-0.79489	98.7236	56.917	56.6017	90.5486	89.533	1267.6807	75.1082	0.079402	85.1977	77179.4
031	2018-10-31t1753	1541026778.37	larva	25.8389	-50.2488	-110.2492	160.1074	27.143	2941.1472	9368.0368	50137.5987	0	-1.2101	0	-1.2263	0	-0.9069					0	-0.80198	0	-1.1573	0	-1.1049	0	0	0				0	-0.3338	0	0
031	2018-10-31t2153	1541041178.46	larva	29.8389	-46.2488	-106.2491	481.698	39.4079	13945.4214	43967.6167	358146.7286	9209.02	0.45553	437.987	0.7678	112.8204	0.033143	7843.3916	0.5687	7840.4321	588254.375	2317.3445	0.84004	6453.4227	0.87621	3269140	0.17278	107.315	47.4687	47.1977	79.9689	77.857	5997.6704	66.1391	-0.0080703	74.3452	354306
031	2018-11-01t0153	1541055578.12	larva	33.8388	-42.2489	-102.2492	525.1749	36.1035	15409.9174	48557.8303	382497.2821	20613.1	2.3163	206.707	-0.60369	131.005	0.082307	6985.0166	0.090487	5228.9702	579756.375	207.4686	-0.8571	669.3424	-1.2737	1705750	-0.73907	101.682	53.7939	53.4559	87.6734	86.1605	7276.8931	74.4533	0.014828	83.6958	443907
031	2018-11-01t0553	1541069977.03	larva	37.8385	-38.2492	-98.2495	245.7737	39.6773	6975.4451	22166.325	177639.6351	15840.2	1.1002	877.209	2.3378	180.2121	0.50482	14523.3027	1.7715	14565.0635	551885.5	5920.3013	2.7699	13375.2348	2.444	3273750	-0.41064	108.816	62.9445	62.5941	95.3451	93.7456	3623.1125	82.616	0.049266	90.9304	234909
031	2018-11-01t0953	1541084378	larva	41.8388	-34.2489	-94.2493	550.6405	43.9684	17550.1722	55358.4602	486654.0279	1212.43	-1.727	181.59	-1.1989	173.105	0.32463	489.3216	-2.047	403.3096	45996.2305	246.5087	-1.1116	348.866	-1.81	1699320	-1.2876	122.662	65.5613	65.1933	101.6518	100.4369	9555.2705	86.5117	0.065345	96.0773	613523
031	2018-11-01t1420	1541100408.47	larva	46.2917	-29.796	-89.7964	648.8865	45.3435	23106.7987	72819.1161	695657.8073	22879.1	1.7331	384.522	-0.50161	156.5766	-0.014563	15962.0479	1.5932	15862.8408	1963331.875	261.2843	-1.2635	10613.7225	1.0018	4714630	-0.58447	226.003	57.3469	56.8151	96.527	93.1921	11872.8184	77.8361	-0.034752	88.1626	703130
031	2018-11-01t1808	1541114075.45	larva	50.0881	-25.9997	-86	638.3245	51.0266	24212.6214	76368.8913	784665.2486	13470.3	-0.080754	861.913	1.6087	174.5089	0.15407	11785.4531	0.30784	11774.543	1520323.5	5368.3773	1.6817	10445.8041	0.73187	11054000	1.1593	140.393	56.4567	56.1129	91.836	89.9767	11846.8457	76.4556	-0.078046	85.8275	724057
031	2018-11-01t2208	1541128476.25	larva	54.0883	-21.9994	-81.9998	648.2715	45.2845	24444.0332	77033.6342	780118.2874	12383.1	-0.47019	770.959	1.0028	191.79	0.39166	10247.8584	-0.31838	10048.0459	1332221.625	4737.0295	1.1405	8914.0235	0.056195	9971580	0.45466	127.539	61.2993	60.9302	96.6071	94.776	12558.9277	82.5051	-0.018751	91.8882	792846
031	2018-11-02t0208	1541142873.23	larva	58.0875	-18.0003	-78.0006	596.1984	48.997	21843.8346	68899.7024	682733.6803	17394.4	0.2082	914.771	1.6101	217.165	0.95104	13575.0801	0.3634	13112.1113	1574709.25	5548.6505	1.4922	11433.3005	0.64015	10583000	0.31398	272.97	60.04	59.6864	98.1648	95.1645	11387.1123	81.2341	-0.071655	91.3088	694603
031	2018-11-02t0608	1541157273.06	larva	62.0874	-14.0003	-74.0006	567.8972	51.2867	21421.2516	67578.7576	701404.6268	16866.7	-0.037495	969.188	1.8093	212.9959	0.96617	13967.3037	0.3243	13736.5376	1592272.625	6192.8485	1.7711	12179.3455	0.72009	10992500	0.13028	118.916	64.8045	64.4792	98.2307	96.6353	11198.2979	85.0254	0.0023458	93.9152	735013
031	2018-11-02t1008	1541171671.74	larva	66.087	-10.0007	-70.001	594.8554	42.6631	19481.9265	61376.6045	546868.7405	26499.9	1.5804	978.967	1.7894	195.9815	0.46018	18936.1289	1.6109	18543.0342	1969357.5	6492.5733	1.8686	15031.8518	1.5459	10149900	-0.41834	111.788	59.3181	58.8802	94.272	92.7832	9804.293	79.4103	-0.40219	89.3817	615010
031	2018-11-02t1408	1541186080.8	larva	70.0896	-5.9982	-65.9985	702.4459	49.7706	26065.0485	82121.2114	834192.1011	14426.4	-0.74123	797.827	0.65106	189.8064	0.13585	11685.5752	-0.6109	11452.4824	1624295	4916.1364	0.79451	10157.2229	-0.23478	11018000	-0.41907	186.88	60.3413	60.0023	96.7373	94.4913	13446.4824	80.9738	-0.51171	90.9938	833314
031	2018-11-02t1808	1541200475.47	larva	74.0881	-1.9997	-62	857.6736	50.1636	35133.985	110893.8497	1167038.4578	24343.7	1.0814	818.893	0.69216	208.8859	0.82791	16711.5879	0.86332	15488.1021	3108355.5	4933.8485	0.73299	13679.0913	0.93421	15193700	0.6699	147.292	60.2816	59.8665	96.7504	94.6874	17995.5684	81.0628	-0.47439	91.2325	1118460
031	2018-11-02t2208	1541214872.95	adult	78.0874	1.9997	-58.0007	806.5716	55.4802	31035.9967	97755.0031	1051222.4178	15112.6	-0.80681	868.82	0.95273	227.5876	1.5693	12344.3252	-0.62584	12151.9941	2036813.625	4869.2147	0.63512	10826.1733	-0.21651	14274700	0.17926	221.586	62.1318	61.6996	98.4305	96.3033	16241.04	83.0191	-0.22036	92.8286	1020830
031	2018-11-03t0208	1541229271.48	adult	82.087	5.9992	-54.0011	756.0869	52.1387	29551.8568	93056.6298	1005982.5899	13072.1	-1.3106	645.833	-0.57953	207.9479	0.64612	10629.3486	-1.3099	10244.9668	1668807.75	3763.7073	-0.1937	9194.3233	-0.95782	10087300	-1.4257	215.739	58.9153	58.7075	96.6447	93.994	15173.2207	81.1475	-0.24224	90.7352	920198
031	2018-11-03t0608	1541243669.08	adult	86.0863	9.9986	-50.0017	720.9906	47.9905	25876.7687	81477.744	809594.4467	21931.6	0.5487	924.145	1.3046	217.9622	1.0354	15514.8496	0.37896	14651.8462	2141049.25	5579.2897	1.1001	12528.7103	0.35778	12676500	-0.70311	295.959	63.8972	63.4347	105.1148	101.9674	14505.8359	87.1079	-0.06778	97.4425	876478
031	2018-11-03t1008	1541258070.41	adult	90.0867	13.9989	-46.0014	771.936	51.0738	29750.5382	93696.1001	979062.8096	16659.1	-0.62192	807.385	0.46186	217.1594	0.93321	12405.8027	-0.78749	11788.0762	1960116.875	4748.8495	0.45818	10078.421	-0.72351	12700200	-0.83498	193.012	63.3365	62.9464	99.0905	96.8614	15656.3027	83.8802	-0.14219	93.3038	996284
031	2018-11-03t1408	1541272473.75	adult	94.0876	17.9999	-42.0005	766.3918	49.7788	32227.9169	101756.1704	1104746.7919	28305.8	2.0502	853.678	0.78625	205.8048	0.33659	18036.1582	1.3477	16241.1133	3084183	5246.3148	0.8275	13557.324	0.80465	14528700	-0.24249	373.032	60.6924	60.3464	104.1524	99.6186	17810.0664	83.0696	-0.15391	93.9032	1032920
031	2018-11-03t1808	1541286871.9	adult	98.0871	21.9994	-38.001	759.7378	43.8876	26559.127	83636.1043	778382.238	16386.2	-0.67552	889.654	1.0436	228.9805	1.2418	12316.8428	-0.84083	11663.5791	1736674.875	5208.7109	0.78253	10081.4922	-0.76478	12545000	-1.0951	184.467	66.3178	65.8719	106.1994	102.6869	14974.1094	87.5419	-0.098417	97.7013	935148
031	2018-11-03t2208	1541301274.01	adult	102.0877	25.9999	-34.0004	689.4669	43.2574	24236.8156	76422.2376	702303.159	14951.5	-0.98884	926.925	1.3144	220.4236	0.76668	13324.7148	-0.4189	13223.7666	1718888.25	5629.5158	1.11	12152.6075	0.20806	11936000	-1.4001	173.757	67.2549	66.6969	107.8568	104.353	13913.5215	89.0753	-0.093652	100.1509	866041
031	2018-11-04t0108	1541315739.41	adult	106.1058	30.0181	-29.9822	595.034	56.4361	23551.5014	74705.5125	777603.7632	22103.5	0.77919	994.016	1.8129	222.96	0.76496	16256.9912	0.7989	15497.7754	2032123.875	6368.9407	1.7093	13380.3865	0.82758	12385400	-1.2342	289.589	71.7499	70.9373	119.1581	113.8171	14894.7578	95.0715	-0.046562	109.3039	894004
031	2018-11-04t0508	1541330134.61	adult	110.1045	34.0168	-25.9835	637.6372	45.3073	22622.3201	71295.0969	678177.6798	16719.5	-0.46126	981.622	1.7073	228.3826	0.87708	13658.043	-0.17385	13420.1919	1638965.125	6400.8685	1.7299	11586.9226	0.019989	11776500	-1.4748	293.211	73.213	72.1859	127.8072	121.5161	15336.8672	98.7032	-0.02927	115.5573	878336
031	2018-11-04t0908	1541344515.69	adult	114.0993	38.0115	-21.9888	588.5275	41.4786	19451.292	61289.6238	545013.0844	13789	-1.1089	870.441	0.85846	211.2758	0.16681	11018.2568	-1.1585	10906.2935	1145898.75	5295.4491	0.79846	8917.4994	-1.2108	9009070	-2.5943	294.969	69.6414	68.8081	124.4392	118.9681	12941.6738	97.0189	-0.063634	112.1874	720789
031	2018-11-04t1308	1541358941.16	adult	118.1063	42.0186	-17.9817	611.992	45.4413	21936.1477	69152.068	661742.2614	14631.7	-0.81856	899.981	1.0639	187.1479	-0.77155	12081.6934	-0.64619	11973.3721	1413558.125	5774.0615	1.1832	10535.1811	-0.35619	10470400	-1.874	153.486	66.2996	65.6096	109.6388	106.4324	12827.7344	90.5156	-0.14213	102.1955	771330
031	2018-11-04t1708	1541373276.28	adult	122.0883	46.0006	-13.9997	550.032	48.4055	21642.2286	68290.9724	733261.8517	14271.6	-0.81904	841.739	0.62669	184.197	-0.94178	11455.6924	-0.80213	10978.3105	1317404.625	5631.2619	1.0472	9937.5437	-0.56222	9631170	-2.0949	149.054	66.852	65.8804	112.8648	110.5916	12979.4551	92.9129	-0.13932	105.5324	764920
031	2018-11-04t2108	1541387678.09	adult	126.0888	50.0011	-9.9992	499.7921	51.238	19451.9702	61439.3115	657766.6628	13050.5	-1.0315	860.467	0.74254	185.1358	-0.98048	11022.0215	-0.87052	10823.085	1135268.25	5460.0714	0.88861	9669.5388	-0.599	8842160	-2.2609	135.708	67.8816	66.8112	115.0037	113.9424	11845.3789	94.1363	-0.14999	106.962	697551
031	2018-11-05t0108	1541402077.96	adult	130.0888	54.001	-5.9993	454.0766	51.4148	16987.9959	53678.2925	571600.1637	13034	-0.94087	941.454	1.2614	191.7857	-0.82417	11126.4512	-0.71199	10859.5518	1001380.625	6249.5061	1.4861	9859.528	-0.41601	8473090	-2.2366	167.33	70.2502	68.6086	118.2256	116.662	10640.3057	98.9624	-0.12909	111.1654	632252
031	2018-11-05t0508	1541416474.44	adult	134.0878	58.0001	-2.0003	483.5505	50.2479	18945.5642	59828.1605	652197.4223	12306.3	-1.0339	856.64	0.67961	186.6793	-1.0919	10553.7695	-0.81883	10365.457	1065930.75	5808.8752	1.112	9634.0165	-0.43114	8581820	-2.0193	173.559	70.4532	68.9085	121.221	118.4716	12243.3184	99.7052	-0.15083	113.3485	705801
031	2018-11-05t0908	1541430876.3	dead	138.0883	62.0006	2.0003	493.9595	47.3158	17567.7769	55448.307	542087.1343	12601.6	-0.87148	901.47	0.93497	190.8944	-1.042	10684.0176	-0.66187	10508.7812	1004297.625	6051.7347	1.256	9537.6687	-0.39357	8407110	-1.9139	149.856	71.0493	69.2366	122.1542	120.9016	11482.4922	101.7541	-0.16504	116.2446	662605
032	2018-10-30t1412	1540927143.48	egg	-1.8398	-81.9269	-213.8961	70.4581	34.8884	1703.6	5831.9873	37861.0475	478.875	6436.1304	205.82	2.1442	176.549	1.2452	465.77	0.8747	465.2038	4657.7002	403.7603	4041.9716	459.7032	5258.8527	191619	139712.741	92.1065	50.7036	50.3599	82.8828	81.5546	828.8275	69.4605	0.1361	79.5095	47205.1
032	2018-10-30t1753	1540940389.74	larva	1.8398	-78.2474	-210.2166	176.4871	28.5971	3461.5858	10999.241	62559.5119	0	2.2254	0	0.25332	0	-0.11506					0	1776.593	0	1.6922	0	104278.5418	0	0	0				0	-0.13376	0	0
032	2018-10-30t2153	1540954788.28	larva	5.8394	-74.2478	-206.217	160.162	27.2273	2972.5378	9458.2227	50990.1677	0	0.36464	0	-0.056229	0	-0.22401					0	0.41386	0	0.32332	0	1.0222	0	0	0				0	-0.15855	0	0
032	2018-10-31t0153	1540969187.69	larva	9.8392	-70.248	-202.2172	162.206	27.7969	3040.1103	9676.4522	52922.9191	0	-0.17458	0	-0.3303	0	-0.34006					0	-0.16938	0	-0.16721	0	0.034003	0	0	0				0	-0.18576	0	0
032	2018-10-31t0553	1540983586.75	larva	13.8389	-66.2482	-198.2174	162.2056	27.9617	3055.5638	9728.8711	53500.2734	0	-0.52135	0	-0.57893	0	-0.4643					0	-0.39434	0	-0.49282	0	-0.38283	0	0	0				0	-0.21588	0	0
032	2018-10-31t0953	1540997985.83	larva	17.8387	-62.2485	-194.2177	153.7316	28.402	2894.2474	9233.9735	50998.8974	0	-0.78949	0	-0.80857	0	-0.59837					0	-0.55498	0	-0.74866	0	-0.6727	0	0	0				0	-0.24968	0	0
032	2018-10-31t1353	1541012387.47	larva	21.8391	-58.248	-190.2172	161.6559	27.0037	2998.5968	9546.1271	51371.4782	0	-1.0141	0	-1.0235	0	-0.7447					0	-0.68689	0	-0.96569	0	-0.90551	0	0	0				0	-0.28834	0	0
032	2018-10-31t1753	1541026786.57	larva	25.8389	-54.2483	-186.2175	160.1063	27.0498	2944.1019	9376.8368	50169.9723	0	-1.2101	0	-1.2263	0	-0.9069					0	-0.80198	0	-1.1573	0	-1.1049	0	0	0				0	-0.3338	0	0
032	2018-10-31t2153	1541041186.64	larva	29.8389	-50.2482	-182.2174	156.6406	28.2848	3149.0132	10047.8212	57588.7768	245.187	-1.3359	175.548	-0.54194	174.7986	0.65022	232.4944	-1.4259	231.1442	4184.8999	210.2165	-0.74732	225.3202	-1.2529	301942	-1.1467	121.443	66.7382	66.9558	100.4104	99.1734	1807.3873	86.5211	0.10954	93.974	114790
032	2018-11-01t0153	1541055586.26	larva	33.8388	-46.2484	-178.2175	218.2084	35.0518	5423.0709	17232.6756	120894.5867	9151.75	0.16955	548.679	1.0449	157.9506	0.36711	8322.0898	0.43629	8369.479	249662.6875	3236.9301	1.2593	7600.3443	0.95344	1608730	-0.77897	110.601	64.4615	64.3214	96.2782	94.5114	2888.3455	83.6666	0.074063	92.0979	189001
032	2018-11-01t0553	1541069985.19	larva	37.8385	-42.2487	-174.2178	410.074	34.1546	11029.8861	34837.1847	251126.5259	11039.3	0.24072	241.31	-0.67569	168.3258	0.36973	6080.2866	-0.38735	5970.9661	364817.1875	238.2275	-0.97206	2417.0563	-0.94537	1428310	-1.112	161.573	66.8751	66.6773	101.029	99.2693	6061.7427	86.6639	0.078701	95.9738	395834
032	2018-11-01t0953	1541084386.2	larva	41.8388	-38.2484	-170.2176	558.6135	41.8528	18270.5825	57596.6995	508764.8148	10937.8	-0.036307	592.119	0.74029	141.2796	-0.070125	8977.1885	0.10486	8740.3774	879764.5	3642.8706	1.033	7420.5497	0.32964	5755990	0.15448	105.366	54.7096	54.4493	88.2281	86.8511	8646.3516	74.4626	-0.03596	83.1248	531832
032	2018-11-01t1420	1541100416.6	larva	46.2917	-33.7955	-165.7647	525.4686	40.4674	16011.5389	50516.8621	411676.4384	14511.9	0.30684	443.092	-0.22233	160.2307	0.036606	10423.8027	0.19531	10217.189	896447.0625	2081.4812	-0.14981	7842.0727	0.17316	3784450	-0.8961	110.212	63.2437	62.6952	96.5692	95.6989	8304.9502	82.8919	0.017307	92.1966	540164
032	2018-11-01t1808	1541114083.62	larva	50.0881	-29.9991	-161.9683	567.786	42.0036	19184.0695	60519.0226	543321.2204	22183.2	1.398	262.98	-1.3073	174.4957	0.15386	8498.1729	-0.52283	7209.9155	875311.8125	249.1777	-1.4099	489.278	-2.2534	2686070	-1.5414	160.979	66.9846	66.5088	104.7948	102.1346	10793.8623	88.1787	0.070395	97.8047	684180
032	2018-11-01t2208	1541128484.43	larva	54.0883	-25.9989	-157.9681	706.4469	48.1744	26032.2174	82045.0581	806293.3786	12636.4	-0.427	449.71	-0.611	188.9301	0.33802	9321.9854	-0.5547	9119.2871	1295756	1718.39	-0.6741	6728.7683	-0.60777	6208700	-0.72595	197.162	65.3557	65.1588	100.496	98.7929	13968.9404	85.7301	0.034674	94.5666	902301
032	2018-11-02t0208	1541142881.31	larva	58.0874	-21.9997	-153.9689	665.3053	43.8405	22813.0693	71877.0934	663857.2706	15048.8	-0.19724	750.947	0.7542	179.1488	0.078749	10755.2773	-0.3785	10217.7236	1312143.875	4792.8118	1.0357	9028.7289	-0.10843	9096970	-0.14467	119.967	64.1098	63.8763	99.0754	97.8331	12087.2041	84.9178	0.013048	94.1095	776626
032	2018-11-02t0608	1541157281.23	larva	62.0874	-17.9998	-149.9689	657.4885	51.0029	27050.8552	85308.3012	939188.1309	15739.8	-0.23655	774.936	0.74915	189.5496	0.28535	11975.3467	-0.2206	11545.6104	1712474.625	4629.6707	0.81482	9887.61	-0.017957	11060700	0.15122	329.318	63.2209	62.8072	102.6617	98.2595	14680.6201	84.8779	-0.0028549	94.2661	902352
032	2018-11-02t1008	1541171679.84	larva	66.087	-14.0001	-145.9693	742.0107	50.9775	28730.943	90571.4481	940123.9111	13880.3	-0.71286	746.854	0.46737	196.642	0.48404	12140.9688	-0.33579	11994.3076	1857568.25	4324.61	0.51577	10890.9472	0.15619	11355200	-0.046271	148.979	61.6136	61.3313	100.1606	97.5225	15324.5762	83.1536	-0.15732	94.0588	936773
032	2018-11-02t1408	1541186088.98	larva	70.0895	-9.9976	-141.9668	792.1323	54.0826	32520.51	102525.4037	1119295.0802	14380.6	-0.74984	617.818	-0.41581	196.5367	0.40516	11706.8711	-0.60447	11512.1484	2013581.875	2993.0668	-0.43741	10229.3105	-0.20945	10619000	-0.54402	142.892	66.1599	65.696	107.3251	105.1626	18459.9102	88.0387	0.1778	100.3095	1137160
032	2018-11-02t1808	1541200483.64	larva	74.0881	-5.9991	-137.9683	837.2153	55.2025	34674.7829	109280.7504	1218134.6619	23165.9	0.85175	801.967	0.58761	203.8918	0.61833	16429.1387	0.77345	15689.5029	3006532.25	4635.9305	0.53587	13446.0882	0.84832	14667200	0.50125	143.521	66.0107	65.3332	108.8003	106.4569	19910.457	87.9489	0.085014	100.1152	1207270
032	2018-11-02t2208	1541214881.07	larva	78.0873	-1.9998	-133.969	916.1676	52.6997	38178.0036	120265.031	1331193.5488	20288.1	0.24121	700.752	-0.1317	195.7542	0.18577	14187.5918	-0.0098203	13434.3501	2865893.5	4059.5836	0.079086	11246.5233	-0.054143	14111000	0.12526	129.283	66.7038	66.281	106.4125	104.2456	21495.332	88.8822	0.053783	99.9831	1343220
032	2018-11-03t0208	1541229279.61	adult	82.0869	1.9998	-129.9694	918.4278	53.2337	39575.7749	124616.371	1440326.46	17894.3	-0.29662	704.78	-0.18141	169.1099	-1.0871	13393.498	-0.34305	13014.3262	2799241	4209.3062	0.12513	10806.9194	-0.30662	14696100	0.14954	200.087	52.4827	51.9891	92.3096	89.2472	19292.7168	74.9729	-0.43984	85.1465	1094370
032	2018-11-03t0608	1541243677.14	adult	86.0863	5.9991	-125.9701	900.7884	53.8405	38189.3855	120303.5301	1355556.8758	26977.8	1.6462	741.201	0.01818	194.4287	-0.033201	18165.8438	1.3413	17227.3037	3669500.25	2966.5346	-0.84246	14455.8503	1.1674	14931500	0.098945	181.392	65.5504	64.7843	111.8184	108.6204	22587.3125	89.2532	-0.016085	103.4245	1320510
032	2018-11-03t1008	1541258078.49	adult	90.0866	9.9995	-121.9697	924.0974	60.1761	45468.8253	143298.9444	1894433.1697	23182	0.84021	705.044	-0.28103	203.5931	0.31399	16449.7402	0.72261	15887.6309	3931488	3011.9777	-0.87679	13238.5401	0.65214	16835000	0.69888	304.707	70.3692	69.8328	114.1802	111.2716	27289.0645	93.1325	0.033045	105.1723	1680280
032	2018-11-03t1408	1541272481.8	adult	94.0876	14.0004	-117.9688	862.6513	59.7373	39306.3005	123889.4013	1512530.1555	20315.4	0.21429	757.073	0.070138	199.9196	0.074133	14893.1025	0.14545	14450.4561	3082872.25	4312.3127	0.090657	11766.0001	0.001903	15663100	0.19585	155.283	66.7834	66.2784	109.606	107.3627	22688.4355	90.0912	-0.047291	101.8607	1381680
032	2018-11-03t1808	1541286880.11	adult	98.0871	17.9999	-113.9693	941.5845	57.7974	44577.7809	140447.5277	1785775.2549	18075.9	-0.27945	691.904	-0.44051	211.0186	0.47599	13489.709	-0.38279	13132.1523	3170081.5	3659.6178	-0.46369	10973.29	-0.35564	16214100	0.3752	357.607	64.1306	63.582	110.3383	106.2314	25929.4922	87.6974	-0.096439	100.0704	1502840
032	2018-11-03t2208	1541301282.13	adult	102.0876	22.0005	-109.9687	945.9841	61.7405	43793.3589	138008.3128	1734924.8779	26061.5	1.6592	730.317	-0.17134	209.4322	0.32125	17710.1934	1.3175	16878.6426	4091054.5	3255.1414	-0.82876	14004.3586	1.0748	16812600	0.61361	154.74	62.0879	61.3817	112.794	109.8732	26055.4199	88.9824	-0.094691	103.9113	1429330
032	2018-11-04t0108	1541315747.85	adult	106.1059	26.0188	-105.9504	877.4074	62.1105	41044.912	129287.4178	1651141.2663	21400.7	0.60933	756.078	0.010213	210.1138	0.26756	16143.0352	0.75345	15907.855	3486895.5	3962.6196	-0.27808	13507.6287	0.88813	16306300	0.42039	340.014	71.7654	70.8985	124.1933	120.6586	26825.7422	95.9819	-0.037229	113.049	1547760
032	2018-11-04t0508	1541330142.89	adult	110.1045	30.0174	-101.9518	992.9042	62.2408	46353.0462	146076.4689	1839121.2496	22485.8	0.94874	691.189	-0.48678	198.2501	-0.24971	16286.5625	0.87776	16067.249	3973921.25	2983.785	-1.1138	12934.7598	0.66878	16849800	0.68871	329.679	69.6657	68.9042	116.6138	113.6692	28453.7734	93.3	-0.081681	107.4307	1698310
032	2018-11-04t0908	1541344524.01	adult	114.0993	34.0121	-97.9571	919.2481	60.678	42555.9616	134082.3592	1681402.2836	22876.7	1.1326	749.245	-0.04771	211.8868	0.18913	16556.2988	1.0662	16065.9331	3708611	3690.2569	-0.53952	13846.9424	1.1737	16765100	0.70633	160.672	71.0847	70.2476	122.9218	119.968	27534.4805	95.628	-0.076698	112.6317	1590590
032	2018-11-04t1308	1541358949.46	adult	118.1063	38.0192	-93.95	957.4023	59.2232	42528.7682	133891.8574	1637150.1371	21129.5	0.79508	767.046	0.088675	215.677	0.25515	15953.3809	0.9156	15621.4248	3573557.25	4193.9126	-0.12655	12905.4769	0.78988	17166500	0.94154	203.058	70.7823	69.7062	122.6899	119.2071	27482.5352	95.7635	-0.093518	112.0041	1584110
032	2018-11-04t1708	1541373284.36	adult	122.0883	42.0011	-89.9681	937.0981	58.7871	42816.6431	134797.1316	1679805.2256	17816.8	0.067054	713.56	-0.28806	191.0536	-0.69715	14548.6367	0.44747	14432.3174	3287992	3772.0059	-0.47374	12442.7246	0.64226	16067900	0.5607	300.533	62.7539	61.9012	114.2238	110.397	25814.582	88.1575	-0.18344	103.9461	1413090
032	2018-11-04t2108	1541387686.28	adult	126.0888	46.0017	-85.9675	884.7706	62.8781	42621.0723	134257.5834	1764189.4301	17801.8	0.16361	719.549	-0.22869	186.0922	-0.94656	13940.3076	0.30579	13666.5938	3122629	4153.724	-0.1588	11521.8096	0.28102	16117900	0.6711	142.5	67.0905	66.2817	113.7761	111.3283	25485.8555	91.4329	-0.17541	106.2214	1502830
032	2018-11-05t0108	1541402086.08	adult	130.0887	50.0016	-81.9676	1000.5498	56.7967	47559.0709	149833.2146	1889531.1814	27570.7	2.7408	776.475	0.16585	228.8146	0.48258	17410.0312	1.7964	16262.8374	4352508	3749.3982	-0.46895	14070.6807	1.5515	19411900	2.063	290.59	73.1952	72.2781	129.7427	125.2835	32435.6777	99.7679	-0.12131	117.704	1829880
032	2018-11-05t0508	1541416482.58	adult	134.0878	54.0006	-77.9686	896.1141	62.8128	42314.4175	133400.3509	1712535.5139	24109	1.9789	835.881	0.54669	209.1777	-0.29905	17229.1484	1.8004	16388.707	3842100	4554.8577	0.15933	14712.7089	1.8958	18585800	1.8175	324.653	72.8783	71.8065	132.1883	128.3125	29478	98.4874	-0.16313	116.5025	1620450
032	2018-11-05t0908	1541430884.46	adult	138.0883	58.0011	-73.968	853.6449	61.6083	43524.8252	137199.7678	1869751.1542	22014.5	1.5487	812.343	0.38451	204.773	-0.55083	16744.9082	1.6856	16330.6611	3834584	4716.6772	0.27466	14164.0909	1.6802	18530400	1.8813	190.601	72.7289	71.6122	128.0489	124.6812	29323.1875	99.284	-0.19182	115.9403	1659020
032	2018-11-05t1307	1541445153.64	adult	142.052	61.9648	-70.0044	887.0578	60.2949	41668.7562	131265.3295	1677765.5421	23434.3	1.9998	839.084	0.52548	213.0356	-0.36511	17652.2949	2.0918	17232.6309	3865852.5	4830.1563	0.34205	14928.8813	2.0286	18373400	1.9183	388.149	72.8786	71.6292	136.964	131.05	29995.1055	100.3285	-0.22899	120.1605	1595820
032	2018-11-05t1707	1541459553.24	adult	146.0518	65.9647	-66.0045	877.0925	58.0498	40256.2929	126753.0992	1606094.9937	21601.8	1.5991	817.827	0.37584	221.5378	-0.16971	15778.2031	1.4242	15214.1421	3344979	5028.7341	0.45879	13391.8363	1.3694	17320800	1.6351	302.14	77.4965	76.4677	137.3273	133.9637	29113.3945	105.6289	-0.2218	124.7604	1641300
032	2018-11-05t2106	1541473943.13	adult	150.049	69.9619	-62.0073	920.5005	55.0936	40802.7051	128572.4143	1524799.5962	16687	0.39226	782.613	0.15782	216.4726	-0.47078	13969.5283	0.77937	13901.7969	3003448.5	4901.0773	0.3546	11926.1436	0.76855	16816800	1.5539	318.625	77.315	76.0248	142.0003	138.109	30530.0703	107.0027	-0.27803	128.0429	1661340
032	2018-11-06t0106	1541488348.43	adult	154.0505	73.9634	-58.0058	885.558	56.4221	40914.3947	128870.1186	1600569.8759	13687.5	-0.34282	718.468	-0.21213	233.5041	0.047673	11525.3887	-0.089659	11442.1855	2489484	4208.3197	-0.10565	9755.4304	-0.11976	15448500	1.1592	261.985	83.7694	82.5185	143.1774	138.9782	30926.3242	113.5903	-0.2533	132.1525	1801210
032	2018-11-06t0506	1541502744.13	adult	158.0493	77.9622	-54.007	828.6278	54.6829	36257.0963	114220.2218	1341611.7819	18899	1.0898	832.976	0.40781	242.7316	0.28751	14527.8799	1.0544	14017.2607	2774825	5414.1776	0.65799	12766.4546	1.163	15909800	1.422	251.309	88.2955	85.2513	165.8703	161.6002	31681.2266	127.2583	-0.084836	153.3965	1686440
032	2018-11-06t0906	1541517144.9	adult	162.0495	81.9624	-50.0068	796.6743	56.0551	35448.8878	111751.5798	1344457.5236	18252	0.96822	829.037	0.38506	241.3682	0.13359	14128.0137	0.94031	13784.4043	2641938.5	5223.333	0.54201	12427.0803	1.0502	15467300	1.346	199.12	88.2819	85.8409	156.1699	153.6118	29203.7656	124.8478	-0.22097	145.7697	1647080
032	2018-11-06t1307	1541531553.26	adult	166.0518	85.9647	-46.0045	809.3341	61.1532	38547.9736	121552.2754	1544151.9542	13729.5	-0.18631	710.477	-0.25103	217.7033	-0.87786	10859.8252	-0.22828	10692.4697	2204544.5	4250.461	-0.052382	9217.0895	-0.24132	14389300	1.0398	187.124	79.3023	77.1481	143.3762	140.8389	29105.3594	115.9932	-0.54949	133.0586	1606110
032	2018-11-06t1707	1541545953.09	adult	170.0518	89.9647	-42.0045	835.2977	54.005	36051.9884	113556.06	1328467.2665	16786.4	0.67473	782.458	0.14269	245.3599	0.090743	13500.1025	0.78023	13262.5479	2578519.5	4766.8374	0.28452	11610.0824	0.7817	14872200	1.2892	224.915	88.9368	85.9799	163.8855	159.7492	31302.125	129.877	-0.29446	152.232	1690420
032	2018-11-06t2107	1541560355.1	adult	174.0524	93.9652	-38.004	709.1162	56.6473	33688.3235	106335.1361	1340698.4915	15553.9	0.38939	764.624	0.055914	265.5555	0.77698	12229.5137	0.34893	12048.29	2164624	4678.9624	0.25028	10632.5411	0.41225	13533100	0.87437	240.516	94.1781	90.477	177.2523	172.5351	31373.6562	138.645	-0.14915	162.4749	1666860
032	2018-11-07t0107	1541574757.03	adult	178.0529	97.9657	-34.0034	424.004	60.7871	20503.8908	65194.6989	856559.8673	11736.8	-0.61083	1039.35	1.5377	292.7523	1.7355	9796.3584	-0.52661	9598.1709	1058006.75	5096.178	0.52823	8886.7893	-0.2908	11190700	0.084668	220.581	89.2773	86.5472	164.4708	162.1637	17762.8438	125.9583	-0.62482	148.8385	961249
032	2018-11-07t0507	1541589153.96	adult	182.052	101.9649	-30.0043	349.9423	62.6795	17422.8566	55890.4138	728599.3481	11854.7	-0.54592	1208.58	2.4593	407.409	6.0706	10173.4414	-0.35562	9912.0444	935956.625	6081.7939	1.1545	9278.3167	-0.094707	11065800	0.096825	196.864	95.163	91.8952	163.2162	161.2948	15015.8857	135.0833	-0.4661	153.874	871313
032	2018-11-07t0907	1541603554.01	adult	186.0521	105.9649	-26.0043	342.8537	57.4188	12813.1805	41209.9365	423887.7953	13048.6	-0.17677	964.224	1.1655	306.4974	2.0638	11150.8398	0.054495	10997.8066	769407.9375	4865.6575	0.43932	9821.3768	0.17275	6565400	-1.5008	247.867	100.803	95.5478	192.122	187.2613	13256.416	151.2006	-0.060558	178.3254	686367
032	2018-11-07t1316	1541618535.34	adult	190.2135	110.1264	-21.8428	847.6919	58.2142	37518.233	118156.7533	1434205.4374	9123.83	-1.2648	622.782	-0.65542	259.2918	0.14701	7911.3408	-1.193	7912.782	1566445.5	3182.1818	-0.55162	6886.1235	-1.0949	12306200	0.66053	313.712	94.512	90.5466	192.1747	183.8696	38050.5859	139.5968	-0.56976	169.3458	1867560
032	2018-11-07t1712	1541632673.22	adult	194.1407	114.0536	-17.9156	693.6005	58.6594	33032.832	104210.0905	1339288.0596	11182.5	-0.64487	687.442	-0.29252	263.2985	0.20664	9162.3057	-0.67313	9126.4463	1594241.25	3759.7309	-0.16973	8062.9134	-0.55023	11923700	0.56922	273.776	97.958	93.5732	194.6251	188.9244	33864.7617	144.7075	-0.51766	177.9761	1699080
032	2018-11-07t2107	1541646770.59	adult	198.0567	117.9695	-13.9997	594.2379	64.0341	29409.6858	92987.1645	1244355.3991	10523	-0.81118	713.509	-0.136	267.7044	0.28125	8584.7725	-0.88835	8410.7207	1330639.75	3836.5187	-0.091387	7349.0773	-0.85619	11008000	0.27988	323.707	101.59	96.27	219.8942	209.5172	34083.6055	153.0317	-0.34163	190.1515	1567340
032	2018-11-08t0107	1541661168.01	adult	202.0559	121.9688	-10.0004	633.2014	59.1558	29272.5789	92365.606	1179124.577	15239.4	0.6402	753.725	0.10001	267.8297	0.19305	11618.6494	0.41641	11271.0962	1789272	4544.3745	0.36831	9956.6118	0.38449	11604300	0.54767	327.59	103.713	97.9564	223.0044	215.5432	34342.6719	158.9256	-0.24678	195.9465	1596770
032	2018-11-08t0507	1541675566.48	adult	206.0555	125.9684	-6.0008	503.5005	60.1302	23903.5994	76034.2432	937526.7484	13319.6	0.10404	866.534	0.73727	280.5167	0.5748	11784.7959	0.54	11687.8491	1484884.25	6054.7824	1.3108	10730.8648	0.79887	10892300	0.33203	266.756	107.37	99.8743	220.7431	218.3076	27813.6328	172.236	0.13943	206.0214	1349650
032	2018-11-08t0907	1541689965.69	adult	210.0553	129.9682	-2.001	544.2443	61.0828	26669.7456	84345.3208	1118912.1726	14013.6	0.36616	738.369	0.052899	291.4565	0.8879	11790.0625	0.59933	11707.2773	1662398.75	3949.4593	0.077307	10376.7778	0.68025	10343800	0.17538	254.514	114.423	108.9321	218.0943	215.9142	30751.2988	172.8807	0.047258	203.3864	1602960
032	2018-11-08t1307	1541704373.18	dead	214.0574	133.9702	2.001	501.8731	66.8158	24991.1216	79286.1259	1073456.0943	15478.3	0.8842	824.94	0.55313	306.6947	1.3563	13495.6113	1.4377	13406.8262	1781420.75	4835.2429	0.64526	11867.6419	1.4839	10819900	0.39695	295.03	117.441	109.672	234.4475	229.5765	30947.0703	186.5367	0.47163	219.2073	1540360
033	2018-10-30t1412	1540927151.6	egg	-1.8398	-69.928	-209.8952	164.8647	28.1462	3148.117	10015.1752	55667.276	0	5577.5572	0	0.58345	0	-0.020457					0	2237.2749	0	4151.5483	0	124296.4864	0	0	0				0	-0.11277	0	0
033	2018-10-30t1753	1540940397.91	larva	1.8398	-66.2485	-206.2157	156.5235	37.189	3536.2755	11514.7278	75996.0237	0	2.2254	0	0.25332	0	-0.11506					0	1776.592	0	1.6922	0	104278.4996	0	0	0				0	-0.13376	0	0
033	2018-10-30t2153	1540954796.59	larva	5.8394	-62.2489	-202.2161	156.664	27.826	2923.0996	9310.4392	50760.5723	0	0.36463	0	-0.056232	0	-0.22401					0	0.41385	0	0.32331	0	1.0222	0	0	0				0	-0.15855	0	0
033	2018-10-31t0153	1540969195.86	larva	9.8392	-58.2491	-198.2163	160.6686	27.1867	3057.841	9730.8437	53285.5087	0	-0.17458	0	-0.3303	0	-0.34006					0	-0.16938	0	-0.16721	0	0.034002	0	0	0				0	-0.18576	0	0
033	2018-10-31t0553	1540983594.91	larva	13.8389	-54.2493	-194.2165	139.7947	24.1861	2233.8536	7115.3017	33149.3798	279.884	-0.43889	139.594	0.22975	138.8934	0.66952	205.3424	-0.42781	199.1912	2669.4517	169.4364	-0.18281	187.5644	-0.40006	173515	-0.25496	104.215	62.0852	61.7377	96.8016	95.2533	1258.4204	80.6633	0.13188	89.4998	77171.9
033	2018-10-31t0953	1540997993.96	larva	17.8387	-50.2496	-190.2168	176.4804	27.0856	3328.3984	10575.1884	57689.4552	0	-0.78949	0	-0.80857	0	-0.59837					0	-0.55498	0	-0.74866	0	-0.6727	0	0	0				0	-0.24968	0	0
033	2018-10-31t1353	1541012395.67	larva	21.8391	-46.2491	-186.2163	337.6323	38.8792	8876.5891	28073.0226	210173.8341	4588.26	0.055812	274.684	0.44154	150.8105	0.60199	4109.21	0.10543	4165.397	197242.0781	699.9061	-0.049811	3639.0994	0.47469	1311890	-0.19711	191.813	66.064	65.8188	101.7809	97.6489	4885.4854	85.7268	0.13139	94.5086	315522
033	2018-10-31t1753	1541026794.77	larva	25.8389	-42.2494	-182.2166	377.0591	39.3112	11094.2884	35058.2422	281583.6659	12311.8	1.4315	222.84	-0.077573	167.5073	0.66894	5128.0205	0.11321	4781.4214	307681.2188	226.3408	-0.61624	1111.005	-0.75097	1323000	-0.46219	113.943	63.8243	63.3932	99.1344	96.7926	5948.0625	84.4852	0.1125	93.5426	378925
033	2018-10-31t2153	1541041194.93	larva	29.8389	-38.2493	-178.2165	256.0151	22.8022	4725.9511	14928.5836	73106.5694	2161.17	-0.95296	188.095	-0.47933	168.706	0.58956	978.2292	-1.2304	862.7757	25433.9609	296.2622	-0.6825	499.8156	-1.1591	487919	-1.064	274.604	64.6184	64.6298	104.4673	97.2602	2716.1499	85.0074	0.10081	94.5855	167620
033	2018-11-01t0153	1541055594.4	larva	33.8388	-34.2495	-174.2167	388.7661	37.8103	11422.7295	36056.5534	289814.2477	333.546	-1.4822	179.007	-0.73723	176.887	0.56726	268.684	-1.6465	263.0305	16658.4102	219.475	-0.84871	251.5276	-1.408	1094980	-0.99022	117.283	69.2519	68.92	103.3726	102.7417	6409.1006	89.0723	0.10882	98.8889	423614
033	2018-11-01t0553	1541069993.27	larva	37.8385	-30.2498	-170.217	569.9801	50.5063	22676.0943	71616.545	767479.098	9277.54	-0.074695	590.878	0.98088	198.672	0.71462	7085.3857	-0.13034	6849.3076	850246.3125	3087.7969	0.90452	5626.8401	0.047424	7083450	1.0373	123.326	71.8378	71.6858	107.5104	105.9724	12901.2422	93.2673	0.12672	102.755	861192
033	2018-11-01t0953	1541084394.34	larva	41.8388	-26.2495	-166.2167	574.5193	39.0492	18187.883	57343.9933	490133.2338	20469.3	1.6207	363.717	-0.33862	174.5843	0.34298	13496.6123	1.2506	13403.6855	1322668	284.3669	-1.0877	8412.7541	0.62985	3532060	-0.63611	123.281	73.0777	72.7806	108.7631	107.6248	10658.7842	94.1542	0.1296	103.8851	709658
033	2018-11-01t1420	1541100424.75	larva	46.2917	-21.7966	-161.7638	779.5765	44.6385	28108.0433	88570.5268	845528.9747	24352.3	1.9842	365.703	-0.59135	156.5414	-0.015055	15346.1113	1.4377	14335.8867	2301916.75	245.2157	-1.2734	9932.5033	0.79814	5456650	-0.33587	222.173	73.9719	73.0334	121.1413	118.6214	18171.1875	99.4989	0.18831	113.1564	1103730
033	2018-11-01t1808	1541114091.74	larva	50.0881	-18.0002	-157.9674	821.6972	46.4333	31536.471	99465.3579	993520.3323	24334.3	1.763	756.029	1.0932	166.8548	0.032364	16432.1504	1.482	15005.7861	2744169.25	4596.0923	1.2153	12900.4814	1.4678	12626400	1.6668	132.613	70.1016	69.5023	112.2948	110.2453	18753.2324	93.3291	0.13561	105.2304	1170770
033	2018-11-01t2208	1541128492.56	larva	54.0883	-14	-153.9672	726.6336	50.0016	28761.737	90752.2976	954813.884	23322.2	1.3948	869.594	1.4983	187.3624	0.30861	15732.6445	1.0816	14670.5396	2391362	5442.0461	1.5643	13156.4758	1.3452	13210000	1.4707	243.861	70.3278	69.4298	115.0528	111.3741	17488.0312	94.9703	0.18774	107.2446	1068350
033	2018-11-02t0208	1541142889.41	larva	58.0874	-10.0008	-149.968	725.5483	44.3557	26150.429	82386.856	802219.8746	26880.9	1.848	508.6	-0.512	203.1928	0.63044	18326.4199	1.6135	17479.7754	2547372.25	357.2993	-1.643	13626.5568	1.323	7058860	-0.77371	188.18	67.5255	67.1029	106.8564	104.5947	14853.043	89.0943	0.10908	99.3614	937187
033	2018-11-02t0608	1541157289.34	larva	62.0874	-6.0009	-145.9681	841.9932	51.6564	34315.4263	108048.8057	1195441.5216	18156.7	0.19037	852.541	1.1727	209.197	0.85586	13967.2842	0.32429	13235.8408	2528078.5	5268.4477	1.2056	11510.5894	0.50472	15430100	1.4929	345.857	67.9021	67.5457	107.541	104.8375	19464.9219	89.4074	0.15683	99.8318	1228960
033	2018-11-02t1008	1541171687.88	larva	66.087	-2.0013	-141.9685	856.7455	55.6549	38898.8597	122592.6615	1478019.6316	24857.7	1.282	734.347	0.39614	202.5626	0.6979	17852.6445	1.3005	17037.6406	3659792	2795.9104	-0.43818	14625.8852	1.4096	15026200	1.0869	157.864	71.0787	69.9567	117.9422	115.975	24178.1465	97.8553	0.80436	110.9821	1454410
033	2018-11-02t1408	1541186097.06	adult	70.0895	2.0013	-137.9659	847.6635	60.744	37527.9123	118222.4516	1434534.8288	26323.1	1.4941	531.488	-0.92747	205.6086	0.76818	16776.1406	0.92685	15980.4575	3321676	616.7249	-1.9597	11181.4948	0.12511	10509100	-0.57843	343.623	67.8625	67.3984	107.6486	104.8149	21314.4277	89.6817	0.33816	100.6067	1341840
033	2018-11-02t1808	1541200491.7	adult	74.088	5.9998	-133.9674	1021.1897	56.8841	45393.0683	143116.7725	1737691.7703	22370.2	0.69662	715.09	0.050968	164.1557	-1.0491	16236.3896	0.71213	15694.8394	3896733.5	3931.3966	0.06971	13436.7617	0.84488	17093500	1.2785	176.27	60.827	60.3885	98.67	96.6652	23680.8027	83.2689	-0.29517	93.3322	1454010
033	2018-11-02t2208	1541214889.11	adult	78.0873	9.9991	-129.9681	962.1063	58.8119	46440.3304	146259.3224	1899052.2008	22553.1	0.69986	682.112	-0.25197	184.957	-0.2835	15128.9609	0.30479	14277.958	3706595.5	3930.1393	-0.009813	11663.3861	0.10687	16644900	0.96122	234.484	67.6523	67.2953	105.5781	103.4187	25866.6445	89.6931	0.091701	99.9763	1650850
033	2018-11-03t0208	1541229287.73	adult	82.0869	13.9987	-125.9685	1015.1609	62.9735	50770.1934	159946.843	2128455.0586	21715.2	0.50684	689.434	-0.28506	175.0299	-0.82289	15997.5732	0.56783	15446.6299	4271352	3480.5794	-0.39629	13219.2253	0.66752	18368600	1.4047	164.336	55.2452	54.85	93.7694	91.1607	25036.4414	76.9917	-0.37524	86.9364	1471900
033	2018-11-03t0608	1541243685.23	adult	86.0862	17.998	-121.9692	988.5202	57.9877	49124.7365	154777.3293	2034556.2483	19806.7	0.086544	728.824	-0.068851	191.8047	-0.15235	15745.29	0.46261	15499.3213	4062284.75	3776.6937	-0.24011	13382.2396	0.71636	18773800	1.4656	167.264	62.1763	61.685	100.3511	97.9407	25890.5801	83.5409	-0.15374	93.4915	1601600
033	2018-11-03t1008	1541258086.61	adult	90.0866	21.9984	-117.9688	969.3012	62.6488	49441.0746	155823.4398	2123299.6643	16261.3	-0.71109	698.985	-0.32501	218.2406	0.98256	13830.6885	-0.2554	13656.1289	3595979	3333.3174	-0.62981	11932.9152	0.083778	18132400	1.1802	154.456	74.3604	73.9413	112.3597	110.7481	29213.5156	96.5453	0.097682	107.1045	1928980
033	2018-11-03t1408	1541272489.84	adult	94.0875	25.9993	-113.9679	1044.9805	61.2135	51293.2469	161485.0071	2138069.7507	25191.5	1.3347	757.148	0.070694	222.697	1.0899	18001.2109	1.3344	17492.8447	4860327	2976.3788	-0.96328	14626.4353	1.2837	20403600	2.0276	319.214	73.6246	72.5148	122.9853	121.3311	33206.0195	100.8731	0.11643	114.692	1984040
033	2018-11-03t1808	1541286888.35	adult	98.0871	29.9989	-109.9683	923.3265	63.7606	48571.6952	153133.6357	2167779.9507	15827.3	-0.80653	696.099	-0.40902	219.5819	0.84107	13045.2988	-0.55634	12875.5107	3326551.25	3465.9248	-0.61951	11143.0719	-0.27775	17709500	0.97444	162.235	72.7295	72.2406	112.902	110.8472	28790	95.1455	-0.0016874	105.9498	1850310
033	2018-11-03t2208	1541301290.23	adult	102.0876	33.9994	-105.9678	546.9928	79.6226	31792.2932	101746.5196	1578749.6546	19768.3	0.15923	1041.7	2.1818	227.2799	1.0445	15573.5869	0.4715	14862.3857	2600789	6405.9952	1.744	13067.7799	0.63641	17330800	0.82759	400.708	52.7952	52.0175	97.329	91.9365	16253.9375	75.1905	-0.249	86.6228	878354
033	2018-11-04t0108	1541315756.19	adult	106.106	38.0177	-101.9495	896.2392	60.8326	44324.5325	139645.6457	1870258.0716	27029.8	1.9699	848.699	0.71194	224.8164	0.83683	18688.7422	1.7687	18110.3711	4354477	4473.7573	0.14406	15342.818	1.7614	19758600	1.8772	292.066	75.1044	74.2088	125.2497	122.2413	29183.1816	100.0889	0.0048728	115.351	1748510
033	2018-11-04t0508	1541330151.35	adult	110.1046	42.0164	-97.9508	969.9903	61.3029	48744.0651	153571.9016	2059651.4018	23919.4	1.2993	748.021	-0.05743	204.5195	-0.01527	16565.2188	0.98925	15873.7007	4240696	4113.1318	-0.17396	13026.8959	0.71313	19127700	1.6601	211.065	73.0144	72.2281	121.4363	118.0343	31087.6855	96.6222	-0.049456	111.9507	1867050
033	2018-11-04t0908	1541344532.36	adult	114.0993	46.0111	-93.9561	1031.5207	62.5504	53893.6992	169791.2668	2345841.4101	18557.6	0.067282	631.694	-0.92663	220.6719	0.50997	12202.4912	-0.68278	11525.0762	3453305	3024.6439	-1.0943	9253.227	-1.0484	17839000	1.1633	212.315	79.0655	77.7113	152.5217	149.4509	43163.6328	104.8003	0.0094517	128.7372	2232810
033	2018-11-04t1308	1541358957.83	adult	118.1064	50.0182	-89.949	981.621	62.168	48947.3975	154168.8099	2066595.054	25264.8	1.822	741.771	-0.096753	222.3605	0.49567	16572.8242	1.1655	15959.4219	4259216	3605.7516	-0.61405	13522.6777	1.0883	19057600	1.7367	382.69	74.715	74.0627	124.3341	119.1133	31953.8594	99.6257	-0.05774	113.4946	1919580
033	2018-11-04t1708	1541373292.47	adult	122.0883	54	-85.9672	951.1113	62.9365	50290.5116	158718.0501	2219538.6945	16613.8	-0.23363	669.284	-0.60403	191.0616	-0.69687	12879.2939	-0.22698	12639.52	3400133.5	3861.9248	-0.40018	10668.2129	-0.21092	17639000	1.2089	278.519	61.3764	60.3643	114.3421	110.3058	30186.3203	88.826	-0.17724	104.0357	1617580
033	2018-11-04t2108	1541387694.49	adult	126.0888	58.0006	-81.9666	955.3492	59.3944	46421.9646	146255.0014	1888992.6547	17931.9	0.19633	679.156	-0.50708	202.6502	-0.35931	13402.9463	0.089185	13139.4531	3270319	4015.2529	-0.26982	10881.9396	-0.02298	16549700	0.84511	299.593	75.5617	74.6205	134.641	130.7548	32852.4062	106.1348	-0.037146	123.7313	1841290
033	2018-11-05t0108	1541402094.24	adult	130.0887	62.0005	-77.9667	959.7831	59.7698	46400.1662	146099.5791	1909826.9709	15813.1	-0.23701	656.815	-0.62875	198.8868	-0.57357	13136.0332	0.090239	13070.7734	3205192	3682.0905	-0.52158	10840.8149	0.042461	15998000	0.72115	288.793	75.741	73.8415	148.9505	145.3471	36343.9336	109.778	-0.02467	133.7059	1844820
033	2018-11-05t0508	1541416490.71	adult	134.0878	65.9995	-73.9677	917.0004	62.1693	45414.453	143027.9977	1942796.9226	19601.8	0.8284	667.498	-0.53141	229.6094	0.42098	13079.7451	0.17229	12177.4668	3126059	3773.5924	-0.43421	10089.7121	-0.22235	15907100	0.79015	213.85	85.6359	84.3441	149.216	145.9105	35662.6289	116.2416	0.016205	138.1243	2040790
033	2018-11-05t0908	1541430892.64	adult	138.0883	70	-69.9672	964.2391	60.6767	46996.6456	148042.9045	1929686.1239	19331.8	0.85896	698.047	-0.32141	217.6718	-0.094345	15077.7783	1.0399	14822.3721	3724211.25	3078.0941	-0.92984	12855.2106	1.0935	17230600	1.394	281.296	100.456	98.0367	177.353	173.8143	43806.2031	141.5324	0.26623	164.3992	2479650
033	2018-11-05t1307	1541445161.92	adult	142.052	73.9637	-66.0035	757.7151	69.8068	41570.1405	131418.2321	1901235.8812	15049.8	-0.16653	715.851	-0.20897	196.4588	-0.96017	11659.6768	-0.19815	11371.8906	2541809.5	4213.3681	-0.09404	9729.7436	-0.24765	15579100	0.88786	221.66	75.3905	72.7674	159.6083	155.2511	34794.6094	110.6588	-0.10592	140.0711	1640720
033	2018-11-05t1707	1541459561.42	adult	146.0519	77.9636	-62.0036	1031.8908	58.744	47203.3077	148724.3069	1825009.7966	14691.2	-0.19417	648.461	-0.60237	215.1914	-0.40093	11066.4854	-0.34968	10581.9521	2755554.75	3674.7116	-0.46401	8880.5715	-0.56644	16097400	1.1883	234.118	84.6097	81.2331	182.5747	179.1817	45461.0938	126.4659	0.054794	164.9063	2100350
033	2018-11-05t2106	1541473951.28	adult	150.049	81.9608	-58.0064	913.4164	64.1976	47840.4703	150778.8501	2119166.9886	14716.5	-0.12145	622.798	-0.74043	199.4093	-1.1032	12140.9619	0.09931	12030.3936	3047381.5	2966.6834	-0.92287	10896.9636	0.33447	15609800	1.1169	212.232	80.3102	77.375	158.6984	155.423	39833.2969	118.7208	-0.097704	143.9705	2012890
033	2018-11-06t0106	1541488356.63	adult	154.0505	85.9623	-54.0049	843.6792	74.6577	49914.974	158143.0976	2436621.4942	15526.1	0.14016	617.795	-0.76863	189.8028	-1.5864	11234.6748	-0.19698	10797.8027	2932250	3470.3246	-0.58156	8903.8079	-0.47607	16120700	1.4026	286.798	76.7925	72.8102	160.1391	156.1835	41796.2969	118.6935	-0.16554	146.919	2003820
033	2018-11-06t0506	1541502752.3	adult	158.0493	89.9611	-50.0061	891.0805	63.5919	44888.3174	141440.6625	1915590.7665	16112.9	0.35359	639.862	-0.64236	210.6643	-0.93115	11617.4805	-0.014777	11184.1885	2741725.5	3498.3374	-0.55147	9270.1276	-0.28456	15061700	1.1165	236.474	84.634	80.1878	184.268	181.2184	43487.2578	131.7196	0.0070866	167.1809	1992200
033	2018-11-06t0906	1541517153.05	adult	162.0495	93.9613	-46.0059	688.419	69.8874	35846.0278	113518.1543	1556025.0487	14145.2	-0.12173	682.091	-0.40958	243.312	0.20783	10937.8184	-0.23552	10706.8271	2067247.75	3654.5488	-0.43833	8878.2906	-0.41473	12825400	0.39429	270.331	98.4182	93.9084	212.4878	209.1617	40160.1875	147.1755	0.28099	193.0977	1850560
033	2018-11-06t1307	1541531561.52	adult	166.0519	97.9636	-42.0036	698.843	71.6883	36613.7777	115910.8037	1623666.4452	13164.7	-0.33681	735.392	-0.1172	246.5027	0.23066	10355.3174	-0.41416	9990.3555	1988220.875	4101.5822	-0.14452	8834.5706	-0.39896	14117300	0.94179	267.73	98.5806	92.8968	222.9349	218.1059	42803.5039	162.2405	0.61373	203.6748	1892450
033	2018-11-06t1707	1541545961.38	adult	170.0518	101.9636	-38.0036	847.3696	58.6033	39960.227	125926.3959	1604705.2857	17024.2	0.73849	714.961	-0.21905	241.8611	-0.044454	12127.5049	0.274	11197.9331	2546776	4050.2771	-0.15719	9827.0056	0.042468	15012700	1.34	288.972	97.4552	91.2887	222.2646	217.7293	46675.5625	153.976	0.34872	197.0032	2046370
033	2018-11-06t2107	1541560363.3	adult	174.0524	105.9641	-34.0031	880.8312	57.6677	41045.9607	129285.4663	1645203.2282	13650.7	-0.1259	665.288	-0.476	238.4358	-0.27358	10754.9424	-0.1987	10612.1113	2323067.5	3692.0305	-0.35616	8930.9113	-0.30026	14361600	1.1756	371.618	96.0183	87.4807	243.2621	236.626	52544.625	156.5705	0.35678	215.3512	2072750
033	2018-11-07t0107	1541574765.27	adult	178.0529	109.9647	-30.0025	884.5789	59.3038	42121.9953	132721.4835	1710878.1297	12223.3	-0.47747	606.378	-0.78105	256.11	0.31548	9081.8535	-0.79529	8557.1558	2016171.5	2986.4819	-0.76403	7121.2275	-1.0393	13422800	0.89963	416.206	101.646	94.5974	232.7312	226.9246	51666.3281	162.0283	0.44916	209.2909	2250050
033	2018-11-07t0507	1541589162.23	adult	182.0521	113.9638	-26.0034	798.4555	60.0378	37906.2058	119459.5739	1561700.0941	12936	-0.24526	696.126	-0.2883	260.0984	0.37403	10894.7129	-0.080007	10704.2324	2178942.5	3723.5133	-0.28545	9657.2404	0.068222	13860600	1.1204	380.292	106.977	98.4938	253.0315	245.9219	50606.3047	171.5836	0.67622	227.0584	2130010
033	2018-11-07t0907	1541603562.22	adult	186.0521	117.9638	-22.0034	832.6436	59.6681	38075.3798	119916.8851	1534044.7347	10893.4	-0.78536	625.722	-0.6532	259.8472	0.26795	8808.75	-0.85704	8580.1602	1770558.75	3361.3524	-0.47618	7419.9178	-0.87586	12524500	0.68634	411.139	107.987	99.599	258.8227	251.6695	52023.3633	173.4103	0.6667	231.909	2161470
033	2018-11-07t1316	1541618543.6	adult	190.2136	122.1253	-17.8419	718.0079	63.8438	35698.7189	112619.1545	1532032.2181	13840.2	0.0896	661.071	-0.44906	258.7625	0.12676	11083.9072	0.067539	10776.1636	2083774.5	3235.3097	-0.51939	9967.6952	0.27397	12381200	0.6881	403.39	105.697	96.6598	250.8644	245.6066	47162.5117	172.6005	0.55736	226.4151	1979590
033	2018-11-07t1712	1541632681.75	adult	194.1408	126.0526	-13.9146	742.8263	62.4406	34705.9746	109407.5369	1428670.9731	11950.5	-0.42069	628.869	-0.60934	256.4597	-0.053295	9381.1748	-0.58438	9222.9619	1716755	3291.4358	-0.45305	7923.4587	-0.61324	11476900	0.40478	419.915	105.419	96.0045	266.7658	259.6102	48818.1445	172.4643	0.46406	233.6699	1923890
033	2018-11-07t2107	1541646778.93	adult	198.0567	129.9685	-9.9987	739.0494	63.1518	34396.5422	108449.6999	1410126.3781	10863	-0.71028	641.682	-0.52613	255.9558	-0.16232	9007.2266	-0.71343	8804.9346	1630308	3607.6531	-0.22955	7819.2244	-0.63987	11605500	0.50003	392.76	106.132	96.7043	264.9137	257.3365	47949.375	175.5944	0.48121	232.9023	1919490
033	2018-11-08t0107	1541661176.24	adult	202.056	133.9677	-5.9995	685.564	59.8033	33720.3979	106513.0802	1402170.8299	13555.7	0.13193	615.915	-0.6521	257.1916	-0.20589	9672.6211	-0.40729	9427.5898	1721726.5	2792.7366	-0.68744	8795.9007	-0.16007	10906000	0.29007	368	108.656	99.5191	259.9299	256.2028	46267.5156	176.6216	0.41646	229.3959	1923960
033	2018-11-08t0507	1541675574.77	adult	206.0556	137.9673	-1.9999	690.3738	59.9053	33216.2983	104858.5607	1359158.6318	10811	-0.66659	637.312	-0.52027	260.2724	-0.17948	9227.8525	-0.56739	9149.9941	1614874.25	3418.0041	-0.27676	8362.3868	-0.33575	11119800	0.41606	393.597	110.517	101.3468	265.4524	256.89	46454.1719	179.7419	0.42755	232.3703	1928300
033	2018-11-08t0907	1541689974.01	dead	210.0553	141.9671	1.9999	726.2884	59.2967	33440.9017	105436.7437	1331042.9632	9583.71	-1.0195	632.164	-0.53305	268.7556	0.047296	8547.8398	-0.83939	8540.3071	1504419.875	3279.7127	-0.32577	7869.727	-0.54813	11112200	0.45964	496.018	112.642	103.3174	250.4228	246.8922	44074.4102	183.6686	0.4701	223.2678	1980030
035	2018-10-30t1753	1540940414.47	egg	-1.9998	-70.2489	-222.2161	170.6744	32.172	3786.5867	12073.3825	77352.2401	126.281	5844.9478	63.086	1.0794	68.0337	0.47072	113.764	0.77604	112.5135	1251.4	95.7445	2679.5539	108.3131	4442.3812	67312.8	130461.5305	136.951	73.245	79.0351	126.359	124.7599	1389.95	108.4318	0.27601	120.3149	78152.4
035	2018-10-30t2153	1540954813.14	larva	1.9998	-66.2493	-218.2165	165.1485	34.8945	4288.5563	13739.5847	97847.0078	125.299	2.1287	67.9903	0.71373	73.4632	0.42194	117.995	0.43325	116.7029	1415.94	100.0465	2324.0699	113.6716	1.7267	80296.6	111074.6987	152.325	74.3813	79.878	131.773	128.8307	1581.28	110.5773	0.27731	124.4105	87844.4
035	2018-10-31t0153	1540969212.39	larva	5.9996	-62.2495	-214.2167	152.4019	32.2372	3506.7673	11219.1893	72983.1644	130.456	0.39657	72.0514	0.39867	78.1418	0.36545	122.981	0.11633	121.92	1229.81	105.4993	0.72378	120.1351	0.3891	71330.9	1.0625	145.465	76.6958	82.6434	129.974	127.7574	1299.74	113.5822	0.28296	124.1093	75928.9
035	2018-10-31t0553	1540983611.4	larva	9.9993	-58.2498	-210.217	159.3905	32.2657	3625.1442	11586.1717	75226.2546	133.324	-0.14409	75.4785	0.11891	81.8551	0.2992	124.602	-0.18088	123.1978	1370.62	109.0835	-0.00080979	121.7006	-0.11136	76384.3	0.08556	142.158	76.8347	83.4447	128.391	126.0032	1412.3	112.03	0.27159	123.384	77756.8
035	2018-10-31t0953	1540998010.36	larva	13.999	-54.2501	-206.2173	152.4162	32.5412	3517.072	11258.9106	73606.4796	146.101	-0.49046	79.5494	-0.1285	86.1096	0.2346	137.873	-0.45782	136.3504	1378.73	116.7248	-0.25717	130.2072	-0.44008	79231.2	-0.33821	147.427	77.004	83.8893	131.723	129.032	1317.23	114.3933	0.27716	127.3602	76696
035	2018-10-31t1353	1541012412.29	larva	17.9996	-50.2495	-202.2167	162.3823	39.6075	4339.0011	13987.937	104189.941	159.677	-0.75817	84.4407	-0.3503	91.2458	0.17464	141.796	-0.72344	138.7299	1701.56	117.4344	-0.43941	131.4956	-0.7009	100738	-0.62119	144.806	78.2043	84.4166	133.757	131.7811	1605.09	113.8794	0.27157	126.9468	93297.8
035	2018-10-31t1753	1541026811.25	larva	21.9993	-46.2498	-198.217	159.874	33.1991	3692.8064	11813.1362	77902.1868	164.992	-0.98409	88.2549	-0.56181	95.2651	0.10153	144.26	-0.97754	141.2118	1586.87	126.9541	-0.57675	136.2184	-0.92006	90726	-0.86527	133.195	77.0528	83.9863	126.379	124.689	1390.17	114.1713	0.27058	123.0647	79210.3
035	2018-10-31t2153	1541041211.4	larva	25.9993	-42.2498	-194.217	283.7236	47.736	8792.6409	28031.5253	251288.8838	12901	1.5421	564.727	1.6732	125.2939	0.26749	9039.49	1.1426	8820.3613	424856	3602.2589	2.1388	6821.2601	1.3229	2654220	0.17208	188.738	109.306	108.5119	164.611	162.6739	7736.72	139.819	0.40522	155.3082	513740
035	2018-11-01t0153	1541055610.88	larva	29.9992	-38.2499	-190.2171	397.3489	44.1649	12725.2579	40259.4912	350095.641	3302.54	-0.73325	147.524	-0.69022	141.666	0.31578	537.873	-1.3552	266.6822	36575.4	195.6477	-0.76272	234.1566	-1.2567	1000210	-0.84433	188.841	89.491	85.5914	157.652	154.7767	10720.3	130.5751	0.36413	149.0054	606749
035	2018-11-01t0553	1541070009.6	larva	33.9988	-34.2503	-186.2175	529.1644	47.5857	19810.9022	62486.6263	642089.6351	8251.04	-0.0094087	504.266	0.81999	169.5154	0.48447	6870.92	0.051027	6845.5337	721446	2993.8086	1.0795	5774.2322	0.35583	5292770	0.72297	130.211	76.8918	76.7972	114.505	113.2948	12023.1	99.5785	0.176	109.3979	807056
035	2018-11-01t0953	1541084410.76	larva	37.9992	-30.25	-182.2172	358.0185	33.6587	9550.5161	30187.6583	214217.0694	16287.8	1.1694	438.894	0.25113	152.5635	0.18694	12684.3	1.2909	12219.2241	659583	571.6773	-0.7596	10028.5838	1.398	2257670	-0.81091	122.753	77.2035	76.9053	112.609	112.1979	5855.66	98.2791	0.16323	107.1342	397135
035	2018-11-01t1420	1541100441.14	larva	42.452	-25.7971	-177.7643	485.6111	44.3264	15833.1706	49945.4688	447967.1581	2756.8	-1.491	193.516	-1.1795	178.3049	0.37338	951.132	-1.966	740.0211	80846.2	268.0473	-1.1191	510.4494	-1.7947	1629210	-1.3521	133.142	82.9183	82.8072	119.189	117.8821	10131.1	105.0627	0.22374	114.7605	698089
035	2018-11-01t1808	1541114108.09	larva	46.2484	-22.0007	-173.9679	616.5069	47.1338	23079.0617	72796.6089	722604.5263	15824.8	0.53371	439.72	-0.23567	170.8363	0.18649	12182.7	0.64193	12248.8662	1498470	723.2634	-0.97934	9094.874	0.55082	5380860	-0.35792	135.723	77.4801	77.3166	114.605	112.6563	14096.4	99.1369	0.1843	108.9163	948124
035	2018-11-01t2208	1541128509.08	larva	50.2487	-18.0004	-169.9676	694.811	47.9804	27323.7746	86193.3304	887719.4589	14339.4	0.056441	725.892	0.93739	174.8317	0.15479	11006.9	0.10142	10964.8564	1596000	4362.2927	1.0656	8742.7686	0.21052	10495700	0.96358	127.77	72.5903	72.325	109.019	107.6222	15807.8	94.3408	0.14973	103.6804	1049580
035	2018-11-02t0208	1541142905.75	larva	54.2478	-14.0014	-165.9686	641.8924	44.1203	22514.8337	70911.1908	687324.6409	20194.1	0.85188	377.607	-0.98354	176.1911	0.095007	14054.5	0.64453	13812.8271	1686550	293.5605	-1.5363	9726.2178	0.29306	4511650	-1.27	139.59	76.0098	75.7187	116.505	114.0932	13980.6	98.6949	0.25337	109.8513	908165
035	2018-11-02t0608	1541157305.58	larva	58.2477	-10.0014	-161.9686	497.0996	52.8124	21277.2498	67600.3594	750471.7157	5535.32	-1.8506	240.846	-1.9229	220.346	1.0333	1258.46	-2.8887	824.9451	142206	352.8059	-1.6519	501.6687	-2.7747	2703250	-2.1291	155.007	79.018	78.4537	123.729	120.8854	13981.4	104.0465	0.46322	116.1553	886898
035	2018-11-02t1008	1541171704.2	larva	62.2473	-6.0018	-157.969	744.0808	49.8397	28547.7472	89952.4822	923688.7716	29503.1	2.1889	350.221	-1.5799	206.9622	0.79849	13332.7	0.14363	12303.3237	2026570	319.4721	-1.8286	3095.2186	-2.217	5289740	-1.633	169.336	84.8998	84.1434	130.952	129.0671	19904.7	110.7282	0.94029	123.7588	1282330
035	2018-11-02t1408	1541186113.4	larva	66.2499	-1.9992	-153.9664	788.9734	54.6809	34262.5617	107925.6824	1279735.6993	27493.8	1.7568	573.866	-0.52634	207.2522	0.87134	16218.9	0.83039	15246.1094	2935610	954.0557	-1.5946	12099.4541	0.55512	10358900	-0.36691	201.599	88.1824	87.6459	133.625	131.0903	24186.1	112.8465	1.8774	126.0717	1591780
035	2018-11-02t1808	1541200507.93	adult	70.2484	1.9992	-149.9679	885.5321	58.1344	43473.035	137068.62	1780992.6353	17649.7	-0.14084	765.327	0.45271	220.6026	1.3666	13542.7	-0.055078	13233.7041	3101290	4120.213	0.2796	11602.8855	0.26718	17458600	1.586	280.63	81.6878	81.2891	126.005	122.7563	28855	105.9307	1.9308	117.5165	1863460
035	2018-11-02t2208	1541214905.45	adult	74.2477	5.9986	-145.9686	996.7869	52.1883	42785.108	134710.6464	1544205.8815	21391.6	0.50274	764.542	0.35164	215.1112	1.0866	16584	0.82059	16372.8843	3747980	3870.4625	0.024816	14046.5311	1.0666	17246500	1.3172	252.707	83.5054	83.0026	131.189	128.8832	29648.6	109.5587	1.8371	123.4472	1883710
035	2018-11-03t0208	1541229303.89	adult	78.2472	9.9981	-141.9691	855.411	61.9425	42263.9591	133283.3936	1752927.9045	23053	0.79956	597.089	-0.8066	212.2977	0.90196	15443.8	0.40761	15228.1216	3428520	1382.9574	-1.7661	11991.4325	0.22961	13247600	-0.16964	200.789	89.9502	89.4772	134.396	131.4952	29836	115.0911	1.2714	127.5465	1995730
035	2018-11-03t0608	1541243701.34	adult	82.2465	13.9974	-137.9698	1145.1343	58.7073	52848.3158	166411.7428	2082716.9677	20618.6	0.2763	683.573	-0.3264	203.7673	0.45693	15685.9	0.45724	15497.0576	4360680	3005.4929	-0.7386	13099.7637	0.61894	19004000	1.6203	151.496	79.9681	79.4657	121.413	119.7408	33752.7	103.4705	0.46093	115.0192	2223190
035	2018-11-03t1008	1541258102.86	adult	86.247	17.9978	-133.9694	903.5745	60.5769	45105.6925	142169.2892	1888731.0479	27160.7	1.6877	722.328	-0.11616	209.1379	0.63212	17402.4	1.0643	17034.8047	4124370	2388.2683	-1.2757	14440.1648	1.1613	17102600	0.8682	345.612	90.1744	89.5024	136.283	133.157	32299	116.2059	0.62487	128.4167	2135060
035	2018-11-03t1408	1541272506	adult	90.2478	21.9987	-129.9685	1040.7462	62.7592	48903.6577	153988.6799	2016656.0968	24341	1.1014	692.542	-0.37345	192.5041	-0.1949	18526.1	1.4989	18308.6387	4761220	2004.0007	-1.655	15299.7703	1.5507	17787200	1.0502	191.017	76.7897	76.0027	125.309	123.3972	32204.4	102.0061	0.19795	116.4859	1972270
035	2018-11-03t1808	1541286904.63	adult	94.2475	25.9983	-125.9689	977.8808	60.0219	47012.0038	148143.0244	1893979.66	13580.1	-1.3336	670.342	-0.57413	197.9883	-0.014766	11148.8	-1.289	11056.6191	2753750	3655.3033	-0.42935	9494.0619	-1.0173	16548700	0.53641	223.5	79.0557	78.4855	123.541	120.722	30514.6	103.0006	0.14636	115.9818	1951650
035	2018-11-03t2208	1541301306.47	adult	98.248	29.9988	-121.9684	974.4563	62.4657	50816.5607	160248.3163	2185595.2842	22114.6	0.66906	680.01	-0.53077	179.2086	-0.88115	16098.5	0.6366	15760.6279	4298300	3217.4673	-0.82112	13357.6462	0.7394	18116800	1.1379	176.763	73.9857	73.3362	119.062	116.0637	31789.4	97.5061	0.027081	110.8614	1971130
035	2018-11-04t0108	1541315773.34	adult	102.2665	34.0174	-117.9498	992.7798	59.0694	47516.8998	149611.3655	1934322.8383	17172.1	-0.45835	758.539	0.040985	210.0098	0.3411	13966.6	-0.16384	13694.6841	3491640	4163.9099	-0.088187	11960.1527	0.11867	18924000	1.4866	227.568	76.5246	75.334	136.698	133.2883	34174.5	108.1201	0.11788	127.1561	1909140
035	2018-11-04t0508	1541330168.01	adult	106.2651	38.0159	-113.9513	1012.2383	59.4077	50039.539	157699.6215	2059643.4286	14891.6	-0.96253	680.605	-0.56239	189.9699	-0.51425	12829.5	-0.56634	12796.4072	3374170	3759.1926	-0.44741	11370.9754	-0.12773	17874000	1.0829	351.772	70.1517	69.3393	119.827	116.7926	31514.4	96.2278	-0.035447	110.7324	1842330
035	2018-11-04t0908	1541344548.91	adult	110.2598	42.0106	-109.9566	1002.5579	60.0111	46369.8865	146034.0411	1828946.0583	17875.1	-0.17636	699.894	-0.4214	207.3615	0.088428	14146	0.023712	14052.769	3451610	3811.5374	-0.42598	12340.538	0.38444	17058500	0.77881	183.533	84.8052	83.5838	142.862	139.9224	34858.3	113.4904	0.11302	132.2065	2066960
035	2018-11-04t1308	1541358974.45	adult	114.2668	46.0177	-105.9495	933.1443	61.6414	45787.3257	144251.569	1903304.1678	17112.6	-0.28611	723.935	-0.23689	232.8132	0.9496	14248.6	0.14223	14143.5264	3433920	3329.0194	-0.84139	12610.1522	0.57787	17398300	0.97758	207.108	93.6375	92.0131	162.372	160.1301	39131.8	125.729	0.2046	148.3801	2250390
035	2018-11-04t1708	1541373308.68	adult	118.2486	49.9994	-101.9677	947.5857	59.1565	43199.5731	136002.7835	1701101.0697	12435.3	-1.3614	640.554	-0.83873	215.2413	0.23701	10582.4	-1.2485	10467.6982	2412780	3456.6636	-0.73785	9400.2603	-0.90267	14547600	-0.15739	197.943	91.7505	89.8824	159.266	156.1434	36312.6	123.4385	0.1618	146.9985	2083750
035	2018-11-04t2108	1541387710.71	adult	122.2491	54	-97.9672	955.019	61.5314	45395.3507	142938.4794	1868588.0361	15602.1	-0.48295	648.834	-0.74897	217.2634	0.23501	11854.9	-0.63615	11485.2051	2833320	3682.3045	-0.54707	9920.3425	-0.56739	15477300	0.32011	218.913	89.3926	86.8843	165.677	163.1498	39596.9	124.943	0.15683	152.3746	2132370
035	2018-11-05t0108	1541402110.46	adult	126.2491	57.9999	-93.9672	926.8829	58.7649	45055.7702	142072.1846	1816827.9838	11027.1	-1.5371	611.977	-0.96875	214.4344	0.055682	9228.73	-1.5877	9180.5654	2187210	3277.7202	-0.86081	7957.4928	-1.409	14480000	0.014642	237.014	88.7393	86.1135	168.284	163.7124	39883.4	122.9721	0.12022	150.5376	2099660
035	2018-11-05t0508	1541416506.99	adult	130.2481	61.999	-89.9682	868.6902	57.3505	40783.5506	128466.7417	1642950.9314	13042.7	-0.93491	648.091	-0.68537	212.7292	-0.088485	10387.4	-1.0016	10135.8828	2233290	3668.0485	-0.53189	8720.346	-0.94423	13889200	-0.10289	219.254	88.4611	85.5037	171.368	168.6535	36844	126.216	0.13332	154.7929	1895810
035	2018-11-05t0908	1541430908.9	adult	134.2486	65.9995	-85.9677	858.6384	56.4595	39305.4615	123837.9972	1520876.8242	12925.3	-0.87252	683.036	-0.43107	218.5462	0.027072	11363.3	-0.49681	11306.8682	2352210	3635.7744	-0.5378	10252.613	-0.14466	14130600	0.11429	235.447	89.4012	85.9928	178.038	172.8407	36853.9	129.6318	0.15093	159.9945	1849530
035	2018-11-05t1307	1541445170.2	adult	138.2101	69.961	-82.0062	512.0536	70.5648	26161.4544	83061.938	1154102.4579	10660.6	-1.3685	571.392	-1.1025	261.8935	1.4683	8801.18	-1.3876	8796.1729	1214560	2327.4589	-1.4796	7200.9681	-1.4381	7847500	-2.1183	217.117	88.4499	86.5466	166.541	162.1156	22982.7	120.3997	0.03633	150.6041	1214770
035	2018-11-05t1707	1541459569.6	adult	142.2099	73.9608	-78.0064	698.5809	74.92	39019.103	123917.1326	1801690.2828	11676.3	-1.0346	626.286	-0.74179	229.9178	0.23726	9177.61	-1.143	8834.5947	1881410	3248.1662	-0.77563	7873.062	-1.0569	12785000	-0.13747	391.571	94.6362	90.4603	201.263	194.2151	41258.9	138.9007	0.23069	178.7465	1931900
035	2018-11-05t2106	1541473959.46	adult	146.2071	77.958	-74.0092	671.8746	63.2823	35250.4415	111568.5868	1518308.2083	10647.6	-1.2411	681.079	-0.41393	240.846	0.52984	9030.57	-1.1139	8956.25	1670660	3727.5604	-0.42768	8060.104	-0.91627	12585000	-0.089981	263	99.7782	92.5319	210.308	207.0615	38907	163.1223	0.54257	196.2077	1843700
035	2018-11-06t0106	1541488364.86	adult	150.2086	81.9595	-70.0077	765.1281	63.3687	40022.7464	126400.2447	1742252.8716	16454.4	0.33419	677.137	-0.43503	237.5968	0.3079	12093.9	0.083032	11578.1675	2539730	3885.5037	-0.31594	10507.5129	0.17159	14213800	0.61584	261.303	99.2641	94.5437	198.308	193.0023	41644.7	148.0108	0.35358	181.4703	2083650
035	2018-11-06t0506	1541502760.5	adult	154.2074	85.9583	-66.0089	817.6302	59.1823	38651.848	121811.2692	1559334.1711	11467.7	-0.92399	616.568	-0.77524	228.9275	-0.12786	8808.92	-1.0905	8463.2065	1797020	3235.8134	-0.73223	7257.1379	-1.1633	12531100	0.10682	280.734	98.2945	92.8928	213.33	205.4653	43519.3	149.4062	0.36257	191.4878	1997740
035	2018-11-06t0906	1541517161.27	adult	158.2076	89.9585	-62.0087	791.3128	57.6414	38535.1586	121517.1751	1577002.0706	9946.42	-1.2743	592.951	-0.89731	230.6453	-0.1761	7594.96	-1.4913	7301.6665	1541780	3056.4409	-0.82979	6219.616	-1.5461	11994200	0.014952	296.342	98.5394	92.3938	220.798	214.3766	44822.1	153.7659	0.4606	199.835	1993250
035	2018-11-06t1307	1541531569.8	adult	162.21	93.9609	-58.0063	649.1348	77.2925	33596.279	106770.7321	1493021.9561	13038.6	-0.4135	720.172	-0.20353	241.1623	0.1216	10676.6	-0.33027	10338.2637	1889760	4196.054	-0.099503	9359.3428	-0.21474	12693700	0.35038	295.649	102.437	95.4007	235.069	230.8458	41607.2	165.836	0.70176	214.4841	1805550
035	2018-11-06t1707	1541545969.65	adult	166.21	97.9608	-54.0064	578.4692	80.5943	31810.8938	101379.7909	1496783.9	13589.1	-0.22207	726.367	-0.1654	242.7122	0.080947	10622.3	-0.31442	10261.1299	1773930	4123.0049	-0.13056	9373.0901	-0.17578	12099800	0.21771	344.48	104.386	96.8154	247.25	240.0966	41290.7	170.6907	0.82519	220.9145	1738860
035	2018-11-06t2107	1541560371.55	adult	170.2105	101.9614	-50.0058	507.5634	87.4848	28786.949	92257.3302	1431743.4259	13260.4	-0.26911	748.819	-0.037266	244.0136	0.034907	10808.1	-0.21125	10291.583	1632030	4523.0237	0.13499	9649.6661	-0.029791	11285500	-0.0060236	325.396	107.068	99.3446	240.866	233.7573	36370.7	175.4353	0.92032	217.9648	1613610
035	2018-11-07t0107	1541574773.57	adult	174.211	105.9619	-46.0053	354.9662	116.1331	22607.3351	75777.9775	1409347.2583	11408.3	-0.73173	827.04	0.39051	277.6292	1.2409	9536.73	-0.65001	9246.1396	1134870	4970.3374	0.43013	8446.1445	-0.50221	9768170	-0.4921	379.659	120.934	106.1669	305.909	298.5292	36403.1	226.0469	2.3193	277.1438	1428350
035	2018-11-07t0507	1541589170.52	adult	178.2102	109.9611	-42.0061	384.0436	112.0822	23696.3415	79046.7694	1424404.8504	11086.2	-0.78798	805.149	0.28394	273.1897	0.97361	9470.9	-0.64799	9325.5176	1183860	5038.7476	0.49396	8726.521	-0.35769	10007200	-0.34515	430.508	121.527	107.7097	324.27	314.0071	40533.7	222.1288	2.2397	292.5873	1510460
035	2018-11-07t0907	1541603570.4	adult	182.2102	113.961	-38.0061	386.3668	111.4696	23817.9009	79044.018	1416420.5106	11170.9	-0.73489	798.981	0.26372	269.6516	0.7396	9664.99	-0.54888	9590.1328	1208120	4707.8288	0.3166	8702.0465	-0.34144	9959290	-0.30628	365.385	119.635	106.8896	289.978	285.0768	36247.2	212.0062	1.9412	267.5705	1491260
035	2018-11-07t1316	1541618551.9	adult	186.3717	118.1226	-33.8446	374.2713	112.1811	23608.336	78329.0691	1444778.7515	11366	-0.64953	757.712	0.057148	269.7255	0.64038	8980.37	-0.78856	8708.8291	1113570	4533.2988	0.23937	7756.2296	-0.72742	9363050	-0.4699	407.744	121.976	108.0523	293.425	286.397	36384.7	216.2163	2.0673	271.2902	1507260
035	2018-11-07t1712	1541632690.12	adult	190.299	122.0498	-29.9173	360.8868	113.1611	22319.2015	74619.358	1364792.7713	11251.4	-0.65322	777.41	0.17829	280.2214	0.94558	8900.48	-0.79953	8753.7402	1041360	4464.6781	0.22702	7480.9265	-0.8303	9084810	-0.52261	376.161	124.682	109.8743	301.696	295.9209	35298.4	231.9075	2.5826	284.7924	1457030
035	2018-11-07t2107	1541646787.3	adult	194.2149	125.9657	-26.0015	344.0262	116.1158	21892.0803	73517.14	1385954.015	11349.1	-0.59567	763.781	0.1207	279.59	0.82402	9097.48	-0.69899	8965.8389	1046210	4504.5497	0.28146	7886.8826	-0.62938	8747580	-0.59883	376.5	127.931	112.7443	317.846	312.5942	36552.3	239.4511	2.833	296.4305	1465200
035	2018-11-08t0107	1541661184.54	adult	198.2141	129.965	-22.0022	324.5642	113.1322	21498.0036	71721.3016	1353045.1899	12208.6	-0.30955	717.273	-0.11491	273.2747	0.4878	9243.8	-0.61446	9170.2461	1044550	4333.7548	0.21006	7643.4313	-0.71998	8046370	-0.80949	362.675	125.356	112.6535	296.427	293.5665	33496.3	218.5407	2.0453	272.9164	1406240
035	2018-11-08t0507	1541675583.1	adult	202.2137	133.9646	-18.0026	320.1813	114.0988	20331.2104	68160.1077	1276351.6505	11709.9	-0.42392	743.05	0.042444	280.3619	0.65928	9693.58	-0.39716	9752.0176	1037210	4549.1847	0.3725	8069.7843	-0.49977	7894900	-0.81889	378.687	131.422	115.5871	310.022	305.2793	33172.4	246.2736	3.0254	294.06	1396360
035	2018-11-08t0907	1541689982.36	adult	206.2135	137.9644	-14.0028	328.1478	112.9602	20622.0903	69142.2254	1270680.7104	11766.4	-0.37169	766.049	0.18675	282.238	0.63525	9211.48	-0.57334	9209.9482	994840	4545.9156	0.40368	7367.2599	-0.81175	8252650	-0.64123	366.132	132.167	116.7273	310.099	306.6193	33490.7	247.5521	3.0284	290.5814	1423840
035	2018-11-08t1307	1541704389.82	adult	210.2156	141.9664	-10.0008	314.0613	111.903	20000.2909	67056.6162	1254242.8104	11543	-0.40522	696.563	-0.17704	284.0193	0.60882	9262.18	-0.52116	9082.8672	972529	3986.3973	0.10092	7829.4866	-0.5669	7290230	-0.9525	369.819	133.792	117.5093	311.022	305.8346	32657.3	253.2082	3.1935	294.3274	1400270
035	2018-11-08t1707	1541718793.96	adult	214.2167	145.9676	-5.9996	328.4321	113.0618	20956.653	70085.9851	1299239.6018	10975.9	-0.54981	753.013	0.15469	292.4078	0.8267	9139.16	-0.54542	9060.7554	1005310	4459.4686	0.42049	7724.4111	-0.59567	8253020	-0.55245	386.835	133.868	116.4421	318.7	314.1584	35057	254.7691	3.1935	302.1045	1467190
035	2018-11-08t2107	1541733193.43	adult	218.2166	149.9674	-1.9998	326.4178	112.2453	20407.4446	68323.9559	1251409.2257	15851	1.0712	766.463	0.25114	291.3468	0.69708	11084.3	0.39912	10969.1426	1186020	4420.6007	0.43295	8046.865	-0.40567	8188890	-0.53333	379.472	135.569	119.2144	320.339	313.9746	34276.2	245.643	2.7531	296.4034	1448420
035	2018-11-09t0107	1541747591.63	dead	222.2161	153.9669	1.9998	332.5681	102.2183	16542.775	57545.8392	866647.4946	14645.8	0.73986	890.313	0.97128	303.6577	1.0561	11138.7	0.48795	10941.6997	980204	5183.3332	0.92977	8817.6133	0.033581	7824070	-0.62702	433.542	139.799	122.0535	330.253	324.1217	29062.3	251.5158	2.9132	300.7037	1228560
037	2018-10-30t1412	1540927184.5	larva	0	-85.9262	-217.8933	158.1646	39.8757	3758.4752	12186.9148	85045.2738	0	5057.7293	0	0.4118	0	-0.067119					0	2021.4671	0	3762.7478	0	114813.6909	0	0	0				0	-0.12306	0	0
037	2018-10-30t1753	1540940430.87	larva	3.6795	-82.2467	-214.2138	153.4573	26.9415	2794.4999	8897.0912	47155.6751	0	0.91472	0	0.10567	0	-0.16435					0	1488.3686	0	0.79148	0	92325.238	0	0	0				0	-0.14489	0	0
037	2018-10-30t2153	1540954829.46	larva	7.6792	-78.2471	-210.2142	162.3089	34.1939	3377.3234	10931.2662	66281.1784	0	0.076789	0	-0.18599	0	-0.27645					0	0.029662	0	0.064353	0	0.40345	0	0	0				0	-0.17074	0	0
037	2018-10-31t0153	1540969228.76	larva	11.679	-74.2473	-206.2143	153.8055	34.7702	3259.9101	10595.4531	65409.1589	0	-0.34778	0	-0.44737	0	-0.3961					0	-0.28561	0	-0.32905	0	-0.18266	0	0	0				0	-0.19921	0	0
037	2018-10-31t0553	1540983627.74	larva	15.6787	-70.2475	-202.2146	162.6802	33.9748	3402.6691	11006.5167	67090.6719	0	-0.65159	0	-0.68662	0	-0.52462					0	-0.47309	0	-0.61665	0	-0.52582	0	0	0				0	-0.23092	0	0
037	2018-10-31t0953	1540998026.63	larva	19.6784	-66.2478	-198.2149	164.5595	33.3766	3452.6088	11149.4218	67120.7091	0	-0.89703	0	-0.90905	0	-0.66395					0	-0.61826	0	-0.85225	0	-0.78494	0	0	0				0	-0.26676	0	0
037	2018-10-31t1353	1541012428.71	larva	23.6789	-62.2473	-194.2144	164.5275	33.8664	3389.2252	10979.7661	66236.5118	0	-1.1072	0	-1.1182	0	-0.81706					0	-0.7415	0	-1.0565	0	-1.0006	0	0	0				0	-0.30824	0	0
[truncated: 2,657 more rows]
