# Supplementary material for: Global, cell non-autonomous gene regulation drives individual lifespan among isogenic C. elegans
Source: eLife. 2021 Feb 1;10:e65026. doi: 10.7554/eLife.65026 (PMC7864635; doi:10.7554/eLife.65026)
Supplement: Source data 1. [file elife-65026-data1.zip › figure_data/Figure 2s1 - non-miRNA reporters/myo-2/myo-2_pes-10_20180918.tsv]

name	timepoint	timestamp	stage	age	adult_age	ghost_age	length	max_width	projected_area	surface_area	volume	gfp_maximum	gfp_maximum_z	gfp_mean	gfp_mean_z	gfp_median	gfp_median_z	gfp_over_99_mean	gfp_over_99_mean_z	gfp_over_99_median	gfp_over_99_sum	gfp_percentile_95	gfp_percentile_95_z	gfp_percentile_99	gfp_percentile_99_z	gfp_sum	gfp_sum_z	green_yellow_excitation_autofluorescence_maximum	green_yellow_excitation_autofluorescence_mean	green_yellow_excitation_autofluorescence_median	green_yellow_excitation_autofluorescence_over_99_mean	green_yellow_excitation_autofluorescence_over_99_median	green_yellow_excitation_autofluorescence_over_99_sum	green_yellow_excitation_autofluorescence_percentile_95	green_yellow_excitation_autofluorescence_percentile_95_z	green_yellow_excitation_autofluorescence_percentile_99	green_yellow_excitation_autofluorescence_sum
002	2018-09-18t1700	1537308178.82	egg	-1.8583	-57.6965	-229.7277	147.724	28.2355	2802.4132	8930.5985	49890.8784	0	3.2339	0	0.45835	0	-0.12204					0	2409.8944	0	1.854	0	1.486	0	0	0				0	-0.20628	0	0
002	2018-09-18t2043	1537321558.82	larva	1.8583	-53.9798	-226.011	162.756	30.9546	3342.4127	10646.9412	64385.6541	0	1.1031	0	0.1094	0	-0.2766					0	1.1628	0	0.86265	0	0.93471	0	0	0				0	-0.3808	0	0
002	2018-09-19t0043	1537335960.96	larva	5.8589	-49.9792	-222.0104	153.6234	31.5422	3254.1422	10383.4139	63268.5281	0	0.27124	0	-0.25634	0	-0.45661					0	0.11258	0	0.20794	0	0.4142	0	0	0				0	-0.57984	0	0
002	2018-09-19t0443	1537350356.93	larva	9.8578	-45.9803	-218.0115	156.1015	31.2535	3263.4909	10405.4148	63013.644	0	-0.25153	0	-0.61252	0	-0.65317					0	-0.30102	0	-0.27348	0	-0.051236	0	0	0				0	-0.7922	0	0
002	2018-09-19t0843	1537364760.04	larva	13.8587	-41.9795	-214.0106	156.1015	31.2535	3263.4909	10405.4148	63013.644	0	-0.6472	0	-0.96038	0	-0.87022					0	-0.58281	0	-0.66485	0	-0.47626	0	0	0				0	-1.0204	0	0
002	2018-09-19t1242	1537379097.39	larva	17.8413	-37.9969	-210.028	156.1023	29.8551	3203.3994	10205.0378	60527.2535	0	-0.97207	0	-1.299	0	-1.1123					0	-0.80572	0	-0.99962	0	-0.86857	0	0	0				0	-1.2662	0	0
002	2018-09-19t1642	1537393498.4	larva	21.8416	-33.9966	-206.0278	329.6206	34.965	8913.6049	28192.9405	206997.8201	341.826	-1.1736	187.379	-0.53515	184.5601	0.4473	309.3101	-1.1269	307.3148	14846.8848	241.1922	-0.76698	289.0592	-1.1786	897359	-0.87754	116.101	45.3415	44.8391	79.7388	77.788	3827.4614	64.8805	0.45532	74.5921	217140
002	2018-09-19t2042	1537407896.38	larva	25.841	-29.9972	-202.0283	153.5914	31.7337	3228.6011	10302.4568	62155.4774	0	-1.5049	0	-1.9597	0	-1.719					0	-1.1662	0	-1.569	0	-1.5863	0	0	0				0	-1.8365	0	0
002	2018-09-20t0041	1537422284.79	larva	29.8378	-26.0004	-198.0316	438.658	45.5999	16683.1135	52849.5369	532350.6869	6181.08	-0.44453	347.509	-0.27488	220.1229	0.49691	4755.958	-0.4578	4703.8145	423280.25	825.3023	-0.63942	3816.7391	-0.39216	3066770	-0.77217	238.701	64.6824	64.3815	99.8748	96.2513	8888.8535	84.4983	0.74189	93.5433	570822
002	2018-09-20t0441	1537436682.76	larva	33.8372	-22.0009	-194.0321	401.7357	41.8968	12531.1702	39621.6871	351820.5028	10438.1	0.12251	526.702	0.41795	218.0955	0.26679	8855.1914	0.38931	8776.335	593297.8125	2454.12	0.44671	7320.3037	0.56383	3517840	-0.95706	125.219	63.7681	63.3758	95.6105	93.8359	6405.9028	83.5642	0.51713	91.2443	425907
002	2018-09-20t0841	1537451081.99	larva	37.837	-18.0012	-190.0323	583.6356	53.7424	20049.6995	63563.3049	584465.9339	13278	0.34977	708.623	1.0953	214.1717	-0.065354	10279.207	0.4882	9986.2012	1099875.125	4223.5635	1.508	8671.0029	0.68433	7556050	0.087364	139.5	51.2652	50.8749	89.7145	87.8279	9599.4541	73.1166	-0.13543	83.4597	546641
002	2018-09-20t1242	1537465496.7	larva	41.8411	-13.9971	-186.0282	523.9134	43.9715	17461.4351	55083.9878	494805.8713	28886	2.9085	895.416	1.8767	246.3961	0.23128	17656.0527	2.2049	16020.0986	1642012.875	5229.2426	2.0014	14183.2856	2.2159	8322890	-0.13145	121.781	61.1122	60.8285	95.1154	92.7794	8845.7314	81.3163	0.020088	90.2223	568038
002	2018-09-20t1642	1537479896.08	larva	45.8409	-9.9972	-182.0284	719.7501	53.1044	29951.8229	94499.2413	1042035.2837	8775.13	-1.0226	582.588	-0.19874	236.2539	-0.15406	7748.876	-0.77479	7704.0125	1224322.375	2700.6914	-0.00091953	7012.1444	-0.47528	9201980	-0.31859	337.484	66.7884	66.6023	103.8444	99.5525	16407.4102	87.082	0.14614	96.0241	1054920
002	2018-09-20t2042	1537494296.2	larva	49.8409	-5.9972	-178.0284	1067.6227	67.2481	44868.8898	142277.8667	1701633.3935	9593.65	-1.1086	528.02	-0.78701	241.6984	-0.25206	8154.0254	-0.91033	8079.4414	1932504	2265.4418	-0.47166	7166.6921	-0.69017	12495600	0.28765	340.121	70.6505	70.3913	107.4759	104.3994	25471.7852	91.5685	0.29762	100.6295	1671940
002	2018-09-21t0042	1537508691.7	larva	53.8397	-1.9985	-174.0296	802.9717	50.6369	33006.0323	104128.712	1128671.882	15887.4	-0.18464	759.78	0.44144	250.1702	-0.23712	13680.8604	0.35133	13589.3682	2394150.5	3585.3019	0.3443	12055.5446	0.74157	13243000	0.070309	334.998	65.9682	65.6444	104.342	101.5778	18259.8477	88.3442	-0.0073505	97.6444	1149830
002	2018-09-21t0441	1537523080.62	adult	57.8366	1.9985	-170.0327	823.7188	55.427	36259.3994	114342.5299	1332637.9847	15454.5	-0.43615	826.645	0.72899	255.8466	-0.24633	13435.4238	0.074492	13291.0781	2566166	4649.9347	1.0296	11772.6779	0.46043	15779800	0.47603	287.56	64.0432	63.6535	103.4385	100.355	19756.7578	86.3569	-0.27651	96.8669	1222520
002	2018-09-21t0841	1537537482.05	adult	61.837	5.9989	-166.0323	917.0598	52.2313	40244.2256	126754.6336	1459686.0425	29523.9	2.0258	797.159	0.40956	243.8215	-0.85263	17659.2402	1.1814	16418.9346	3743759	3300.2713	-0.0714	14093.2434	1.1513	16899000	0.45276	147.142	52.7362	52.0291	91.1639	89.1241	19326.7539	74.709	-1.5125	85.1282	1117950
002	2018-09-21t1241	1537551882.24	adult	65.8371	9.9989	-162.0323	966.8059	62.7237	47824.0918	150887.8825	1981414.3406	15324.9	-0.71796	652.752	-0.77201	247.3175	-0.93018	11441.9209	-0.81573	11043.9141	2871922.25	2902.8696	-0.46733	9561.3184	-0.64502	16384700	-0.096373	187.591	62.6317	62.0746	104.292	102.1412	26177.3027	87.1668	-0.42636	97.9921	1572120
002	2018-09-21t1642	1537566297.29	adult	69.8412	14.0031	-158.0281	1015.7846	66.9798	48064.6542	151390.5216	1960591.9361	26675.6	1.3887	708.118	-0.47301	223.9425	-2.087	17684.4863	1.0769	17000.625	4474175	1861.8236	-1.4175	14322.9776	1.0844	17878600	0.10842	283.804	47.4634	46.8853	84.5606	81.2931	21393.8359	68.0698	-2.5612	77.2957	1198360
002	2018-09-21t2042	1537580699.86	adult	73.842	18.0038	-154.0274	1019.702	64.1963	53427.4364	168647.7468	2328795.776	27347.8	1.5066	718.289	-0.48341	245.105	-1.3656	17447.6309	0.98035	16540.083	4885336.5	2216.594	-1.2045	13642.2065	0.77337	20111400	0.67218	183.175	65.2739	64.59	107.0506	105.3294	29974.1641	89.0518	-0.40779	100.4167	1827600
002	2018-09-22t0041	1537595083.32	adult	77.8374	21.9992	-150.032	1071.0021	62.28	53671.5043	169157.5829	2237775.5362	14622.2	-1.0627	664.502	-1.0385	232.4193	-2.063	11342.9199	-1.1073	11179.2446	3198703.5	3388.3877	-0.18444	9571.7305	-0.93273	18721000	-0.08579	176.506	56.3536	55.7777	95.9032	93.0195	27044.709	77.7869	-1.7168	88.9349	1587650
002	2018-09-22t0441	1537609482	adult	81.837	25.9988	-146.0323	878.9351	66.2692	45205.2214	142559.2499	1976849.9969	22055.5	0.43646	813.202	0.29581	272.0976	-0.44529	16256.9961	0.55936	15730.5938	3852908	3728.2607	0.14124	13371.5056	0.61857	19268000	-0.049686	237.758	64.9152	64.2767	107.4735	104.18	25471.2109	89.0625	-0.5825	100.3593	1538100
002	2018-09-22t0841	1537623883.34	adult	85.8374	29.9992	-142.032	972.3762	63.7164	49877.3611	157299.8777	2140688.2877	16442.7	-0.7206	715.995	-0.65543	248.9753	-1.5971	12860.0654	-0.62339	12645.6475	3369337.25	3488.0999	-0.084459	10637.5701	-0.54536	18720400	-0.42753	133.718	64.7552	64.0604	105.6547	103.5354	27681.5391	88.2747	-0.76301	99.8217	1693090
002	2018-09-22t1241	1537638281.52	adult	89.8369	33.9987	-138.0325	1047.2608	59.3539	52906.9144	166695.8853	2202296.2559	19812.9	-0.010107	698.27	-0.85023	265.771	-0.96659	13760.7715	-0.30459	13271.4077	3825494.5	3184.1258	-0.38542	10766.7551	-0.49331	19375600	-0.25844	351.735	64.0719	63.2185	110.0858	106.4231	30603.8555	87.9718	-0.89614	101.08	1777870
002	2018-09-22t1641	1537652683.38	adult	93.8374	37.9992	-134.0319	934.1352	61.5706	48092.2018	151531.7932	2065239.1857	19353.1	-0.090862	668.859	-1.1506	268.152	-0.97722	13531.4746	-0.37539	13266.8779	3423463	2420.6365	-1.1519	10946.4441	-0.41056	16869300	-1.476	155.307	67.1441	66.5421	110.5465	107.9696	27968.2617	90.7003	-0.71341	103.1396	1693440
002	2018-09-22t2041	1537667083.96	adult	97.8375	41.9994	-130.0318	933.4242	61.6213	47388.7877	149346.5704	2026144.1935	17621.9	-0.43929	716.441	-0.69227	282.8835	-0.42946	14390	-0.063528	14212.79	3583110	2824.0656	-0.74763	11799.5303	-0.035213	17804300	-1.1259	290.07	70.7872	69.6334	127.0043	123.2003	31624.0684	97.878	-0.080269	113.8242	1759130
002	2018-09-23t0041	1537681485.72	adult	101.838	45.9999	-126.0313	976.7865	71.9759	53911.9979	170087.107	2489002.248	17051.4	-0.54119	633.949	-1.4782	281.3916	-0.61236	13109.5654	-0.49451	13016.5566	3710007	1553.3915	-1.9939	10562.0665	-0.5475	17885600	-1.1338	133.258	64.2536	63.5381	108.5882	106.9758	30730.459	89.139	-1.0949	101.5435	1812790
002	2018-09-23t0441	1537695882.76	adult	105.8372	49.9991	-122.0321	940.3281	65.572	49772.4549	156856.9689	2220336.2142	22726.2	0.69535	663.239	-1.192	269.1386	-1.2683	14466.2871	-0.0047536	13825.5273	3775701	1968.8392	-1.574	11408.3949	-0.16967	17294000	-1.4239	236.431	58.3265	57.5132	107.3947	103.6586	28030.0234	83.7919	-1.7331	97.7397	1520860
002	2018-09-23t0841	1537710283.35	adult	109.8374	53.9992	-118.032	909.389	70.0444	50372.183	158818.3049	2343493.1561	20576.8	0.26519	699.911	-0.85018	288.0876	-0.55309	14600.583	0.0662	14338.5854	3854554	2375.353	-1.1732	11910.5191	0.062352	18464400	-0.88612	148.41	60.6139	59.7806	112.3648	109.9712	29664.3047	86.5335	-1.5634	101.0513	1599060
002	2018-09-23t1241	1537724684.34	adult	113.8376	57.9995	-114.0317	971.7141	61.4693	49057.1078	154560.3	2054073.3587	21785.4	0.56125	718.229	-0.68441	286.8049	-0.72913	14824.5488	0.17278	14491.7358	3824733.5	2696.2878	-0.86305	11908.8899	0.08537	18483600	-0.85856	242.296	59.1604	57.9276	114.8672	110.4422	29635.748	86.5169	-1.6653	102.5827	1522490
002	2018-09-23t1641	1537739085.34	adult	117.8379	61.9998	-110.0314	1000.2641	63.3196	51862.5931	163341.2385	2257107.4718	14422.6	-0.99524	695.824	-0.87369	286.2414	-0.87622	10994.123	-1.1107	10790.2681	2990401.5	3480.6976	-0.13651	9015.0637	-1.088	18918100	-0.63947	294.537	71.7753	71.3388	118.0542	114.6036	32110.7305	97.7434	-0.7569	109.9977	1951430
002	2018-09-23t2041	1537753484.52	adult	121.8377	65.9995	-106.0316	899.6741	68.2831	49192.6246	155135.5596	2246691.8961	21794.7	0.65561	778.912	-0.1768	307.4847	-0.12884	15154.3008	0.35459	14515.1597	3909809.5	3264.9778	-0.33679	12137.039	0.23582	20056200	-0.1338	218.846	72.8473	71.8293	132.8442	127.3404	34273.8086	100.0115	-0.70142	117.006	1875750
002	2018-09-24t0042	1537767892.67	adult	125.84	70.0018	-102.0294	977.6758	65.7317	49650.7149	156359.1315	2153830.1114	18703.9	0.02631	781.242	-0.17008	323.0024	0.3608	14750.5156	0.25502	14624.5801	3849884.5	3270.9706	-0.3338	11982.5264	0.20082	20341200	0.0039853	299.29	74.2048	73.0709	133.5233	125.5767	34849.5898	101.2685	-0.73701	117.3443	1932070
002	2018-09-24t0442	1537782288.91	adult	129.8389	74.0008	-98.0304	1004.3011	67.2191	55014.4031	173404.5142	2514207.3131	20066.9	0.37994	736.748	-0.53648	299.144	-0.74388	14788.1914	0.30686	14515.7808	4258999	2782.6045	-0.76148	11601.0477	0.076263	21216100	0.35299	180.101	77.2266	76.4341	129.0045	124.4632	37153.3047	102.5084	-0.77826	117.2429	2223890
002	2018-09-24t0842	1537796687.81	adult	133.8386	78.0005	-94.0307	968.2327	67.7371	53823.0717	169664.0822	2498193.9233	14898.8	-0.72161	708.642	-0.75708	276.5599	-1.7596	12070.9092	-0.56971	12024.0996	3403996.5	3385.4202	-0.24379	9990.6467	-0.53034	19968100	-0.04731	244.167	70.5381	69.9509	114.7865	111.935	32369.7812	95.698	-1.4449	107.2877	1987620
002	2018-09-24t1242	1537811090.2	adult	137.8393	82.0011	-90.03	1017.9197	67.3501	55164.6556	173777.424	2507788.9402	21006.3	0.70952	764.536	-0.33886	309.1822	-0.6211	14984.8047	0.45389	14395.4346	4330608.5	3461.0099	-0.18701	11610.3949	0.13741	22081300	0.71268	236.967	81.1081	79.8971	147.4692	142.1869	42618.6016	108.888	-0.58866	128.8001	2342570
002	2018-09-24t1642	1537825490.91	adult	141.8395	86.0013	-86.0298	1052.3164	67.5907	56468.2447	177921.8872	2553014.9378	23338	1.3031	714.344	-0.71143	301.9287	-1.0221	16350.9697	0.94709	15910.8687	4839887	1855.5898	-1.4824	12179.1714	0.3818	21127400	0.45117	193.499	76.7314	75.9676	131.6811	127.0379	38977.6016	101.4038	-1.2697	116.8953	2269410
002	2018-09-24t2044	1537840058.65	adult	145.8861	90.0479	-81.9833	1044.0246	68.1539	53773.4874	169288.8373	2364617.4713	12377.6	-1.1501	700.822	-0.80749	313.1379	-0.73426	10450.1426	-0.96286	10424.189	2946940.25	3303.4403	-0.323	9050.6239	-0.78809	19754100	0.095495	207.887	80.2149	79.4892	135.7646	131.8277	38285.6328	105.8427	-1.0935	121.9427	2261020
002	2018-09-25t0042	1537854294.96	adult	149.8406	94.0024	-78.0287	1080.9038	67.4977	58608.0232	184650.2104	2660819.0246	15745.8	-0.32474	699.116	-0.81947	331.4808	-0.20423	11138.7266	-0.6929	10727.458	3419589	2864.3821	-0.65658	9044.373	-0.76073	21448200	0.67073	205.75	81.5287	80.4104	140.8595	136.3359	43243.8516	109.0134	-1.0152	127.6874	2501220
002	2018-09-25t0442	1537868693.31	adult	153.8401	98.002	-74.0292	963.4412	69.9173	55510.8504	175064.543	2682000.5099	16677.9	-0.06027	762.303	-0.40659	342.8252	0.069139	12512.832	-0.20889	12180.4844	3641234	3125.1653	-0.45358	9856.7978	-0.43511	22125100	0.9468	194.198	85.6952	84.9024	144.3951	139.4949	42018.9688	113.2149	-0.88106	129.5207	2487220
002	2018-09-25t0844	1537883255.79	adult	157.8853	102.0471	-69.9841	1014.5364	67.4433	55178.604	173858.8871	2516260.1429	20399.5	0.87153	759.342	-0.43599	338.6263	-0.19756	13286.4941	0.073915	12198.4863	3839796.75	3265.2238	-0.35023	9914.348	-0.38989	21919900	0.95697	394.803	74.091	72.9549	148.6148	137.2248	42949.668	105.3657	-1.4872	126.2817	2138790
002	2018-09-25t1242	1537897493.4	adult	161.8402	106.002	-66.0292	1028.5737	72.1557	59989.7031	189660.1431	2888221.1865	15096.6	-0.33702	640.648	-1.1677	320.7612	-0.89656	10312.417	-0.85419	9898.2368	3238099	2620.9705	-0.78828	8105.4056	-1.0273	20077900	0.53034	203.666	83.6177	82.0888	157.3321	154.0577	49402.2891	116.7889	-0.91583	141.0603	2620580
002	2018-09-25t1642	1537911890.35	adult	165.8393	110.0012	-62.03	1024.3767	68.4811	53351.7826	167976.6004	2392644.4641	17516	0.29158	836.963	0.021303	366.3384	0.5174	13636.2432	0.24764	13352.4639	3818148	3787.9621	0.0087441	11085.1311	0.081202	23412400	1.5129	197.223	86.1785	85.412	151.6954	148.6034	42474.6992	122.9703	-0.67312	140.7919	2410670
002	2018-09-25t2046	1537926533.7	adult	169.9069	114.0688	-57.9624	837.6844	63.7492	44772.492	141248.3541	1988249.0259	15743.9	-0.083732	847.057	0.072198	371.3517	0.58422	14004.1592	0.39863	13968.1895	3290977.5	3300.5739	-0.30229	12584.0435	0.64179	19857600	0.64431	314.964	81.7596	79.0092	168.1645	159.3478	39518.6641	123.4613	-0.75804	148.4985	1916690
002	2018-09-26t0042	1537940675.43	adult	173.8352	117.997	-54.0341	974.4628	66.1668	49765.6643	156866.4404	2166058.2846	17783.2	0.46472	854.976	0.11348	346.4356	-0.30894	14756.8867	0.67331	14623.4688	3851547.5	4244.9392	0.30135	12235.16	0.54006	22301200	1.3643	256.92	84.756	82.968	163.5657	158.7583	42690.6406	124.9827	-0.77501	148.7558	2210770
002	2018-09-26t0442	1537955074.34	adult	177.8349	121.9967	-50.0345	954.548	63.8636	48255.372	151990.5035	2091306.5525	17345.2	0.40965	877.043	0.23744	372.83	0.45825	13808.165	0.41073	13641.792	3507274	4314.5416	0.35145	11391.2413	0.26927	22192700	1.4076	247.295	93.8938	91.6286	170.871	166.8572	43401.2461	136.1051	-0.25844	157.2939	2375890
002	2018-09-26t0846	1537969707.11	adult	181.8995	126.0614	-45.9698	961.1396	63.7447	48102.7793	151583.6761	2028342.514	15538.6	0.010659	826.044	-0.033813	361.8262	0.032393	12156.4756	-0.071641	12059.2461	3075588.25	3840.3298	0.07718	10043.929	-0.177	20842700	1.1294	221.626	94.2141	91.5544	168.3886	163.5635	42602.3281	132.8983	-0.53073	154.0081	2377210
002	2018-09-26t1242	1537983875.73	adult	185.8353	129.9971	-42.0341	944.8487	68.1095	47252.9868	148855.1543	2020428.8529	13054.5	-0.56663	804.243	-0.14272	365.2612	0.068067	10761.7871	-0.47706	10696.9111	2668923.25	3971.442	0.16516	9223.0658	-0.43811	19937200	0.96601	253.468	95.6976	92.0453	181.5877	176.0426	45033.7461	140.7894	-0.19952	165.3235	2372340
002	2018-09-26t1642	1537998275.66	adult	189.8352	133.9971	-38.0341	885.7337	65.0192	45589.2789	143649.1629	1996813.7097	14098.3	-0.27166	802.276	-0.14492	368.6348	0.10693	10953.8018	-0.38454	10605.2759	2628912.5	3887.139	0.12719	9140.9261	-0.44151	19179200	0.83927	279.129	98.308	93.8423	188.6752	182.4546	45282.043	147.1265	0.043991	170.8892	2350150
002	2018-09-26t2046	1538012917.93	adult	193.9025	138.0644	-33.9668	887.8609	64.5517	44388.475	139861.4839	1885042.1999	18452.5	0.85867	909.014	0.39882	375.1834	0.24257	15636.3828	1.1223	15583.375	3643277.25	4438.3889	0.44851	13464.6916	1.0867	21175500	1.4166	266.756	101.496	95.8296	199.6771	193.9062	46524.7734	156.0377	0.41823	181.0826	2364340
002	2018-09-27t0042	1538027079.75	adult	197.8364	141.9982	-30.033	749.1154	67.4866	38885.9878	122642.3683	1740340.8392	18530.6	0.91547	779.069	-0.24571	369.2324	0.012639	16122.2109	1.3067	16028.4102	3288931	1072.337	-1.4225	14128.6867	1.3416	15882900	0.12673	295.401	104.629	99.2135	205.8114	199.4981	41985.5234	158.8859	0.47166	187.2276	2133070
002	2018-09-27t0442	1538041475.99	adult	201.8353	145.9972	-26.034	850.9296	64.7123	41607.5346	131066.7596	1743043.1652	18180.8	0.86436	896.053	0.33394	373.1927	0.077461	14835.8066	0.93265	14644.2998	3249041.75	4391.8351	0.43282	12627.7334	0.84563	19577000	1.1357	309.043	104.331	97.8916	210.6752	198.9866	46137.8594	159.7558	0.42061	186.1368	2279410
002	2018-09-27t0846	1538056112.7	adult	205.9011	150.0629	-21.9682	840.0095	65.6493	42937.3363	135305.7988	1886744.1873	17124.2	0.63298	857.405	0.14788	375.9857	0.10777	13986.7109	0.69706	13757.4014	3147010	4147.6431	0.3049	11941.3497	0.63387	19289900	1.1279	317.859	104.213	98.1144	209.4432	196.526	47124.7266	158.3754	0.25351	184.0169	2344590
002	2018-09-27t1242	1538070288.63	adult	209.8388	154.0007	-18.0305	830.3644	65.7176	42363.8003	133510.8793	1860024.1006	16899.3	0.61204	842.011	0.077145	374.6577	0.021056	13670.4971	0.62937	13493.8232	3048520.75	4053.4634	0.26034	11680.1187	0.56951	18712000	1.0439	324.344	106.839	100.4314	217.3204	205.542	48462.457	162.8878	0.39737	189.0722	2374290
002	2018-09-27t1642	1538084702.17	adult	213.8426	158.0044	-14.0267	807.9657	64.986	41228.3338	129942.1008	1812196.3545	16500.5	0.54692	798.725	-0.12341	374.5281	-0.030817	13959.8867	0.75578	13782.5059	3029295.5	3286.1977	-0.14201	12114.6798	0.74842	17260500	0.73728	329.392	110.297	103.3399	230.7807	218.0826	50079.4141	168.8924	0.61569	197.7193	2383520
002	2018-09-27t2046	1538099314.77	adult	217.9017	162.0635	-9.9677	783.9465	66.712	40593.9974	128005.2693	1831838.107	16512.1	0.58838	769.883	-0.25185	384.3406	0.20026	13475.6631	0.63572	12997.4199	2870316.25	2471.4151	-0.56097	11436.6785	0.54012	16375400	0.57631	316.583	112.651	105.8711	226.8432	218.0055	48317.6094	170.8773	0.62626	199.912	2396080
002	2018-09-28t0042	1538113481.8	adult	221.8369	165.9988	-6.0324	783.497	65.761	39819.8215	125585.1009	1756762.0327	16578.2	0.64338	789.943	-0.1517	394.6729	0.44464	13768.957	0.7641	13234.2861	2877712	2563.8559	-0.49755	11670.7342	0.64936	16497200	0.671	304.14	114.391	106.8193	227.2677	220.4661	47498.9492	175.1679	0.75713	205.6356	2388950
002	2018-09-28t0442	1538127880.36	adult	225.8365	169.9984	-2.0328	779.7996	66.2375	39667.4406	125154.8297	1736356.344	16050.4	0.54364	798.582	-0.10546	405.0998	0.68774	13261.2188	0.6352	12852.8457	2771594.75	2691.9214	-0.41638	11279.2839	0.5406	16614500	0.76533	284.13	116.828	108.8103	231.658	226.6956	48416.5195	179.9778	0.91199	212.3444	2430600
002	2018-09-28t0846	1538142516.38	dead	229.9021	174.064	2.0328	791.8676	67.6567	42497.625	134208.7732	1961082.6122	16485.9	0.69732	815.361	-0.023009	418.9203	1.0214	13636.1006	0.79188	13471.1484	3040850.5	2674.6116	-0.41089	12096.3134	0.85531	18136100	1.2208	309.393	115.019	109.1885	225.7758	217.6223	50348.0156	171.4576	0.39693	203.4815	2558370
003	2018-09-18t1700	1537308187.09	egg	-1.8583	-65.6954	-245.6501	148.1004	28.2613	2784.5526	8874.571	49406.866	0	3.234	0	0.45836	0	-0.12204					0	2409.896	0	1.854	0	1.486	0	0	0				0	-0.20628	0	0
003	2018-09-18t2043	1537321567.17	larva	1.8583	-61.9787	-241.9334	104.6474	44.879	3106.4738	10452.3743	87594.7294	231.312	1.2194	162.369	1.1176	161.6604	0.928	216.3918	0.52832	214.5274	3678.6606	195.1497	1.8456	211.2765	1.0143	270994	1.0793	123.096	59.8682	59.0979	107.2413	103.8578	1823.1023	82.9244	1.6619	98.7957	99920
003	2018-09-19t0043	1537335969.38	larva	5.859	-57.9781	-237.9327	102.1762	47.5306	3209.0987	10898.9891	95317.4491	246.268	0.36503	173.622	0.80517	173.0159	0.89478	228.3561	0.15645	224.9214	4110.4097	204.5861	0.48999	220.5215	0.34023	297762	0.56196	123.233	61.3106	61.0408	103.1881	99.916	1857.3859	83.6052	1.5563	96.1074	105148
003	2018-09-19t0443	1537350365.33	larva	9.8578	-53.9792	-233.9339	91.4589	41.0033	2537.0905	8591.5088	66265.915	247.581	-0.17239	178.581	0.46461	178.1177	0.8115	232.0522	-0.19476	231.2071	3248.7305	211.4458	-0.0029674	224.0762	-0.15523	244834	0.062796	117.009	62.5627	61.9579	100.6718	97.7523	1409.4058	84.732	1.4615	93.6414	85773.5
003	2018-09-19t0843	1537364768.42	larva	13.8587	-49.9783	-229.933	101.9901	48.2678	3267.6247	11132.0824	99014.2395	254.754	-0.57546	178.305	0.10269	177.694	0.67641	236.0844	-0.5271	233.9616	4249.5195	212.6208	-0.33024	226.9004	-0.55633	311142	-0.33919	116.19	62.9241	62.5481	102.2531	101.2638	1840.5566	84.6021	1.331	95.9875	109803
003	2018-09-19t1242	1537379105.85	larva	17.8413	-45.9957	-225.9504	108.8554	47.8015	3391.5973	11470.7317	101667.3874	252.661	-0.90755	180.963	-0.23057	181.1333	0.56698	236.0714	-0.84352	235.0169	4485.3569	212.2384	-0.58297	228.4255	-0.89862	330981	-0.72969	114.525	63.9723	63.4649	104.409	102.2686	1983.772	87.0571	1.2713	99.3427	117005
003	2018-09-19t1642	1537393506.88	larva	21.8416	-41.9954	-221.9501	363.4063	41.0866	10635.4972	33602.04	279302.4016	4715.2	-0.14243	476.132	1.1557	197.3921	0.57509	4108.0874	-0.03486	4078.6926	234160.9688	2498.2545	1.3835	3739.0612	0.25073	2712520	-0.14834	115.575	57.7028	57.5871	91.9692	90.1869	5242.2471	76.9625	0.82621	86.7388	328733
003	2018-09-19t2042	1537407904.82	larva	25.841	-37.996	-217.9507	79.6073	33.4045	1794.1979	6011.277	37937.1377	258.466	-1.4479	190.509	-0.85213	190.702	0.34243	244.7188	-1.4383	242.5598	2447.1882	222.9219	-0.96988	234.8171	-1.4769	186317	-1.5144	116.172	67.924	67.2244	106.7139	106.5281	1067.1388	90.972	1.1179	101.5164	66429.6
003	2018-09-20t0041	1537422293.14	larva	29.8378	-33.9993	-213.9539	486.664	40.696	15277.4309	48235.642	402452.7431	10107.1	0.37264	507.073	0.64647	192.2774	0.16572	8385.1162	0.55798	8355.7471	687579.5	2338.7767	0.60812	6821.8549	0.72903	4126560	-0.37761	165.57	51.7505	51.2964	86.2095	84.0615	7069.1777	71.6645	0.29839	80.8996	421145
003	2018-09-20t0441	1537436691.12	larva	33.8372	-29.9998	-209.9545	213.5647	51.2726	7146.3659	23117.6195	230646.8933	287.936	-1.8809	212.894	-1.3793	212.5185	0.19251	270.8885	-1.9869	267.4021	10564.6514	248.5448	-1.2677	262.4246	-1.9501	811977	-1.9281	125.865	66.8422	66.7098	104.1206	101.3247	4060.7039	86.6182	0.63055	96.7959	254936
003	2018-09-20t0841	1537451090.36	larva	37.837	-26	-205.9547	537.3673	48.2649	19886.5166	62810.3087	633145.0445	8948.99	-0.4616	725.846	1.1929	265.6782	0.71335	7680.1787	-0.22423	7528.9792	814098.9375	3691.2152	1.1164	7005.7517	0.11766	7640980	0.1166	134.462	67.5361	67.3595	102.4513	101.1279	10859.8408	88.6331	0.50022	97.499	710953
003	2018-09-20t1242	1537465505.08	larva	41.8411	-21.9959	-201.9506	670.8342	50.5081	25856.2492	81622.0585	833628.5329	12975.6	-0.00057372	481.047	-0.50418	210.8715	-0.37099	10205.8975	0.178	10161.2148	1398208	1793.6638	-0.47294	7736.6928	0.054647	6580240	-0.71564	279.203	53.5574	53.2069	92.6674	88.6882	12695.4297	75.379	-0.25336	84.8811	732612
003	2018-09-20t1642	1537479904.48	larva	45.8409	-17.9961	-197.9508	777.8754	48.2939	33129.6217	104473.9923	1159703.355	29424.2	2.6992	796.57	1.0627	222.2723	-0.42636	17110.5195	1.7662	15821.1543	2994341	4218.8128	1.0837	13586.8375	1.7221	13917700	1.2374	215.176	51.2463	50.7169	91.4517	88.9536	16004.0547	73.8267	-0.55677	84.4986	895376
003	2018-09-20t2042	1537494304.61	larva	49.841	-13.9961	-193.9507	773.8854	56.8107	33834.8517	106722.9349	1241777.4368	15819.5	0.0083854	774.393	0.71755	263.637	0.24892	13584.0312	0.58248	13521.1113	2417957.5	3763.1479	0.60234	11959.5881	0.92507	13784200	0.71086	179.59	71.4135	71.1453	108.4895	107.1041	19311.1367	92.6348	0.36397	102.1586	1271160
003	2018-09-21t0042	1537508700.02	larva	53.8397	-9.9973	-189.952	821.0042	61.4776	35614.0946	112444.081	1337253.3855	15905.5	-0.18138	849.195	1.0112	270.7547	0.31828	12643.6592	0.062664	12411.8237	2377008	4533.8527	1.0343	10893.9034	0.34285	15953800	0.96587	355.361	65.1539	64.8529	103.9125	100.8516	19535.5469	87.0698	-0.10087	97.2006	1224050
003	2018-09-21t0441	1537523088.94	larva	57.8366	-6.0004	-185.9551	908.9593	55.7973	44394.9476	139985.0773	1786132.2545	16139	-0.31152	734.839	0.11461	274.4287	0.34074	11573.9102	-0.45741	10817.6953	2696721	3715.1216	0.3329	9275.8746	-0.41913	17121700	0.92602	324.045	70.5842	70.2864	108.855	106.4324	25363.2148	92.8509	0.277	102.3291	1644610
003	2018-09-21t0841	1537537490.39	larva	61.837	-2	-181.9547	1086.4606	58.9434	49777.9742	156798.5787	1969917.2852	23040.6	0.82537	689.821	-0.34945	238.7614	-1.0347	14252.7812	0.17348	12869.6787	3734228.75	3176.1676	-0.16701	10381.4534	-0.19758	18052600	0.84837	126.29	63.2667	62.744	103.4797	102.1523	27111.6855	87.021	-0.33419	97.9405	1655690
003	2018-09-21t1241	1537551890.53	adult	65.8371	2	-177.9547	976.735	61.9046	50614.2408	159585.9751	2174800.9497	16854	-0.42887	739.927	-0.11708	255.0833	-0.62389	12498.8682	-0.4896	11956.4536	3324699	3840.5643	0.28558	10460.9483	-0.30684	19614700	1.0435	157.118	64.3875	63.7242	105.196	103.7374	27982.123	88.6896	-0.26965	99.7864	1706850
003	2018-09-21t1642	1537566305.63	adult	69.8413	6.0042	-173.9505	558.4795	72.1215	28825.8128	92127.3174	1289544.8536	570.812	-3.6627	275.271	-3.9388	266.3802	-0.31716	467.3589	-4.4535	460.0416	71038.5469	370.1157	-2.6732	438.1181	-4.3183	4164580	-4.9001	366.851	65.0816	64.4839	109.1859	103.2015	16596.2617	87.8142	-0.45357	99.0274	984619
003	2018-09-21t2042	1537580708.26	adult	73.842	10.0049	-169.9497	943.3543	63.1038	51139.1378	161410.8084	2325188.3787	21686.6	0.38508	755.83	-0.16343	280.546	0.15872	17346.8887	0.94689	17152.6338	4648966	2024.8977	-1.374	14430.6963	1.0902	20254000	0.72633	313.591	73.8158	73.4547	116.3549	112.3207	31183.1113	96.759	0.42674	107.8691	1978040
003	2018-09-22t0041	1537595091.59	adult	77.8373	14.0003	-165.9544	1018.5093	61.5677	51381.7321	161946.6979	2214573.6047	19295.4	-0.11796	688.725	-0.81985	272.1228	-0.32541	15872.6553	0.43484	15796.8848	4285617	1620.6119	-1.8234	12817.4684	0.40538	18553600	-0.15202	174.863	70.169	69.6691	110.1384	107.5617	29737.3711	92.8805	-0.078332	103.492	1890280
003	2018-09-22t0441	1537609490.35	adult	81.837	18	-161.9547	998.0139	64.9308	51985.0979	163776.4404	2302795.5763	20312.2	0.078656	720.014	-0.58503	275.8587	-0.27876	17021.3145	0.82382	17046.8223	4646819	1603.1141	-1.9079	14698.7076	1.1756	19610300	0.091241	177.639	73.4502	72.9241	114.4503	112.052	31244.9258	96.8121	0.2558	107.75	2000490
003	2018-09-22t0841	1537623891.59	adult	85.8373	22.0003	-157.9544	1013.7881	69.6687	56027.6667	176588.5133	2623160.1895	13056	-1.4234	637.083	-1.4236	242.0125	-1.9083	9835.0566	-1.6789	9589.4834	2891506.75	3189.9689	-0.37955	8086.8938	-1.6282	18686300	-0.4421	123.854	64.1235	63.8039	104.1339	102.5626	30615.3555	88.2433	-0.76638	98.704	1880810
003	2018-09-22t1241	1537638289.77	adult	89.8368	25.9998	-153.9549	968.5942	67.5872	54363.1419	171477.3486	2530858.6422	13266.2	-1.3799	653.57	-1.2902	257.2495	-1.3499	10691.9072	-1.3782	10503.5312	3047193.5	3254.7058	-0.3147	8920.8488	-1.2815	18586200	-0.60664	202.517	68.7386	68.4303	108.0901	105.959	30805.6797	91.4635	-0.52407	102.0006	1954790
003	2018-09-22t1641	1537652691.64	adult	93.8374	30.0003	-149.9543	987.3197	69.0855	53508.6638	168586.021	2435101.6451	22766.5	0.62821	710.971	-0.73769	256.9374	-1.4828	16280.3643	0.58566	16144.5347	4558502	2280.9484	-1.2919	13390.2083	0.63421	19904300	-0.10334	238.822	58.7972	57.6968	111.1862	106.7217	31132.1406	84.5382	-1.3624	98.9433	1646090
003	2018-09-22t2041	1537667092.2	adult	97.8375	34.0005	-145.9542	989.7734	63.5374	50753.9998	159886.8462	2192819.4155	18937.1	-0.16051	791.514	0.033045	293.0852	0.029172	15126.4971	0.19329	15122.3066	4038774.75	3476.8986	-0.098906	12617.4156	0.31391	21065400	0.37322	272.521	73.463	72.5454	128.2837	123.2319	34251.7539	100.3048	0.17128	116.3446	1955140
003	2018-09-23t0041	1537681494.02	adult	101.838	38.001	-141.9537	991.6145	67.3795	54543.5805	171845.0441	2530961.657	12988.4	-1.4068	684.037	-1.0043	273.8765	-0.94755	10590.4629	-1.3697	10490.7749	3028872.5	3276.9519	-0.30385	8945.9655	-1.2349	19527200	-0.37469	230.055	72.5877	71.9006	117.5408	114.8074	33616.6641	97.5659	-0.23939	110.0729	2072160
003	2018-09-23t0441	1537695891.07	adult	105.8372	42.0002	-137.9545	901.5497	66.7826	50555.0319	159452.9109	2355613.996	24588.6	1.0937	780.653	-0.10831	289.8153	-0.35689	16291.415	0.62665	15721.667	4317225	3141.7781	-0.44154	13185.141	0.58179	20651400	0.11774	235.861	78.6652	77.1181	145.093	138.2257	38449.6406	109.6749	0.82793	128.2481	2081010
003	2018-09-23t0841	1537710291.63	adult	109.8374	46.0003	-133.9543	986.0371	62.1163	50148.406	157968.6382	2157264.4894	16055.4	-0.70594	682.976	-1.0024	306.7461	0.2577	11636.9639	-0.95569	11370.7734	3060521.5	2533.5134	-1.023	9554.5991	-0.92776	17956100	-1.115	187.754	78.5038	77.4714	136.4036	132.5909	35874.1523	105.8075	0.28865	124.5163	2063940
003	2018-09-23t1241	1537724692.61	adult	113.8376	50.0006	-129.9541	978.711	62.7458	50937.0568	160469.034	2216920.6154	23083.9	0.8416	729.682	-0.5841	316.9689	0.5612	15228.1055	0.31165	14259.6172	4065904.25	2438.159	-1.1039	11588.5097	-0.048493	19476700	-0.42478	238.353	87.6002	85.3169	178.2262	174.0625	47586.3906	121.3824	1.5781	156.6406	2338220
003	2018-09-23t1641	1537739093.54	adult	117.8379	54.0009	-125.9538	952.2972	70.7488	54586.0073	172132.294	2623347.5962	22631.6	0.78776	802.792	0.040144	333.3844	1.1079	16462.4824	0.76864	16317.7144	4708270	2007.5765	-1.4873	13518.5736	0.78081	22918900	1.0392	255.642	78.096	77.0662	142.0997	134.7748	40640.5039	107.3532	0.1066	125.5132	2229560
003	2018-09-23t2041	1537753492.76	adult	121.8377	58.0006	-121.954	1028.416	69.6866	58943.5322	185709.6167	2856690.7405	17106.6	-0.36994	634.305	-1.3825	259.9329	-2.0969	11946.4902	-0.74523	11440.5381	3691465.5	2877.9124	-0.68556	9289.9365	-0.93333	19555600	-0.3331	224.01	68.1734	67.0818	130.1203	125.0406	40207.1719	96.6793	-0.98962	113.861	2101780
003	2018-09-24t0042	1537767900.92	adult	125.8399	62.0029	-117.9518	1026.6047	66.8894	55362.1506	174483.5794	2501263.6141	13870.8	-1.0392	699.179	-0.8378	314.8168	0.027852	11325.6914	-0.9138	11289.4248	3284450.5	2847.1526	-0.70912	9274.5283	-0.89849	20269900	-0.023044	232.231	79.5337	78.0388	144.9138	139.4844	42024.9922	109.7056	-0.033644	129.4818	2305760
003	2018-09-24t0442	1537782297.1	adult	129.8389	66.0018	-113.9528	1032.3787	68.6457	58561.4043	184630.2597	2771100.2689	15431	-0.65041	679.632	-0.98927	283.6572	-1.3621	11546.2227	-0.79399	11285.8506	3544690.25	3180.2594	-0.41595	9468.2944	-0.77814	20812400	0.20739	207.522	72.7774	71.8759	130.648	124.4045	40108.9453	99.5646	-1.0145	115.5541	2228660
003	2018-09-24t0842	1537796696.02	adult	133.8386	70.0015	-109.9531	957.9342	75.1945	58314.321	184227.1104	2949816.406	16323.8	-0.40225	689.874	-0.90142	264.0058	-2.2508	12691.0527	-0.36046	12599.9307	3870771	3334.2804	-0.28722	10314.0574	-0.40259	21015000	0.31232	338.451	67.2366	65.302	136.0572	131.2968	41497.4453	99.8963	-1.121	121.7795	2048160
003	2018-09-24t1242	1537811098.43	adult	137.8393	74.0022	-105.9525	1004.3012	66.5675	58304.778	183851.3779	2795664.1294	12464.2	-1.2207	668.68	-1.0497	294.0908	-1.198	9972.9053	-1.2248	9835.0039	3041736	3290.4869	-0.32772	8405.8023	-1.1103	20367300	0.15123	278.66	78.3693	77.1939	142.8095	138.508	43556.8906	113.4272	-0.2534	131.4248	2387050
003	2018-09-24t1642	1537825499.12	adult	141.8394	78.0024	-101.9523	1037.945	66.5943	56412.5247	177691.6636	2575025.2937	16872	-0.1707	745.18	-0.49031	335.7906	0.2401	12791.1504	-0.23465	12636.2935	3786180.5	3058.9329	-0.51671	10299.194	-0.34146	22005900	0.72733	304.432	87.1199	85.7662	159.9283	150.2393	47338.7812	116.4656	-0.2034	138.5336	2572740
003	2018-09-24t2044	1537840066.9	adult	145.886	82.049	-97.9057	1060.2347	64.9685	56749.263	178723.1263	2538590.6078	20020.1	0.60798	748.705	-0.47529	343.5378	0.36959	14108.8252	0.24332	13892.0518	4190321	2291.2761	-1.1117	11282.6279	0.061076	22232100	0.84549	266.649	81.8095	81.4425	150.9388	143.4594	44828.8125	112.8693	-0.6166	133.9732	2429250
003	2018-09-25t0042	1537854303.2	adult	149.8406	86.0035	-93.9511	1025.7963	63.0112	52334.3282	164758.3867	2264608.3447	16868.7	-0.064031	785.927	-0.23534	346.5121	0.3281	13855.5566	0.19682	13950.3008	3810278	3207.2163	-0.39713	11457.1308	0.14757	21561900	0.70401	244.134	85.5843	84.5776	163.7622	158.9167	45034.6172	119.7002	-0.31824	145.6313	2348000
003	2018-09-25t0442	1537868701.5	adult	153.8401	90.0031	-89.9516	1030.2645	63.3024	53955.4861	169936.0342	2366797.8316	12711.7	-0.98992	721.206	-0.67476	335.9303	-0.16911	9732.2207	-1.1151	9564.0732	2754218.5	3343.5714	-0.29357	8060.3776	-1.1054	20374100	0.44642	203.838	90.3441	88.2563	162.493	159.2169	45985.5312	126.7539	-0.031563	150.3067	2552220
003	2018-09-25t0844	1537883264.02	adult	157.8852	94.0482	-85.9065	995.0507	63.3474	52033.7204	163901.2341	2283513.3538	13359.7	-0.79312	729.246	-0.62659	357.2621	0.43394	11226.5771	-0.59428	11268.791	3064855.5	2923.6708	-0.59295	9301.5235	-0.61602	19875600	0.38744	249.828	90.982	88.8884	170.5602	163.0717	46562.9258	126.0581	-0.23184	151.3599	2479710
003	2018-09-25t1242	1537897501.55	adult	161.8401	98.0031	-81.9516	1050.4008	66.2687	57925.0623	182583.8466	2656404.2313	13627.9	-0.68714	707.701	-0.75674	312.7918	-1.1624	10085.5742	-0.92732	9839.9282	3066014.5	3504.7497	-0.18147	8172.7763	-1.0027	21448300	0.90505	186.334	80.8702	80.1489	143.9655	141.3817	43765.5234	113.5087	-1.1092	133.0309	2450930
003	2018-09-25t1642	1537911903.28	adult	165.8406	102.0036	-77.9511	983.5468	68.1433	53110.0666	167277.0365	2465911.0496	12210	-0.98381	654.307	-1.0615	301.2598	-1.6269	9652.248	-1.0292	9491.3975	2692977.25	3087.5768	-0.45548	8009.3724	-1.029	18196300	0.11087	282.862	78.9806	77.5847	156.5211	152.6046	43669.3828	116.761	-1.0306	142.4499	2196450
003	2018-09-25t2046	1537926546.63	adult	169.9082	106.0712	-73.8835	874.6986	65.8516	47953.6005	151225.4498	2212035.9297	18647.9	0.62028	778.332	-0.32243	350.6132	-0.092174	14140.5557	0.44212	13803.0894	3563420	2249.7126	-0.97584	11729.7528	0.33643	19541600	0.56063	250.396	92.2055	89.7012	175.2977	169.8526	44175.0312	132.6422	-0.23996	160.0738	2315000
003	2018-09-26t0042	1537940688.29	adult	173.8364	109.9994	-69.9553	1007.1069	64.8385	54496.5062	171713.279	2456843.8527	21673.2	1.4151	789.953	-0.24977	370.8765	0.47963	14921.0908	0.72547	14645.998	4267432	1804.1472	-1.2195	11763.3754	0.37278	22517600	1.421	321.831	94.1507	92.0214	180.2318	176.1959	51546.2812	134.6893	-0.23617	164.5848	2683770
003	2018-09-26t0442	1537955087.28	adult	177.8362	113.9991	-65.9556	977.8276	62.2877	49928.2904	157267.9114	2129490.4526	14642.4	-0.2552	756.357	-0.4207	361.2487	0.090341	12271.0195	-0.076069	12194.062	3215007	2036.0598	-1.0348	10766.817	0.049195	19802200	0.78777	369.436	96.7245	93.7073	185.8237	179.8273	48685.8203	139.2774	-0.084434	169.5357	2532340
003	2018-09-26t0846	1537969719.89	adult	181.9008	118.0637	-61.8909	959.0295	65.0883	51281.0125	161913.1231	2269486.2736	18798.8	0.81777	786.131	-0.24643	355.9241	-0.15142	14107.751	0.54506	13649.1641	3794985	2568.3337	-0.67995	11531.5825	0.34444	21105300	1.1971	237.223	94.9028	91.2525	190.3453	187.6528	51202.8906	144.0793	0.076502	177.3297	2547860
003	2018-09-26t1242	1537983888.61	adult	185.8365	121.9995	-57.9552	971.8366	62.5171	48279.2195	152072.4143	2003963.2866	12521.1	-0.69951	696.302	-0.7054	345.7972	-0.52732	10382.1006	-0.5968	10320.0942	2637053.5	2686.6089	-0.58442	8647.3932	-0.63895	17639400	0.37706	249.212	91.9543	88.8878	180.8961	177.34	45947.6133	136.8414	-0.41192	167.2273	2329480
003	2018-09-26t1642	1537998288.6	adult	189.8365	125.9995	-53.9552	825.51	68.6166	40145.6284	127824.775	1687615.283	15029.8	-0.038222	833.684	0.015657	350.6065	-0.43589	12678.7207	0.159	12554.1846	2675210	4056.8237	0.22448	11128.7979	0.25037	17591600	0.4331	307.243	91.0494	87.5652	182.8068	178.6249	38572.2422	138.479	-0.41787	169.3378	1921230
003	2018-09-26t2046	1538012930.85	adult	193.9038	130.0668	-49.8879	930.22	63.3903	48702.5673	153439.2804	2149291.7182	11894.9	-0.79329	672.474	-0.78978	347.1902	-0.58983	9559.9102	-0.79329	9483.9692	2447337	2670.0871	-0.54991	8044.8448	-0.79744	17173000	0.39309	267.771	90.9996	88.2595	180.6948	176.3458	46257.875	136.049	-0.64178	165.7949	2323860
003	2018-09-27t0042	1538027092.72	adult	197.8377	134.0006	-45.954	790.7786	66.7787	42713.8013	134862.6185	1937546.0886	20211.9	1.341	789.675	-0.19318	345.1604	-0.69634	14392.9551	0.76056	14007.2212	3224022	2661.0908	-0.537	11888.5361	0.56304	17669800	0.58367	300.309	91.3431	87.8768	186.8824	181.2077	41861.6562	139.7606	-0.53579	172.1448	2043890
003	2018-09-27t0442	1538041488.78	adult	201.8366	137.9995	-41.9551	913.0686	64.3928	46319.8093	146006.9513	1995122.1723	11223.3	-0.90489	648.797	-0.87432	349.0728	-0.62717	9249.499	-0.83579	9150.4531	2247628.25	1858.7722	-0.96213	8100.3692	-0.72826	15761200	0.15982	227.702	92.7375	89.304	185.739	182.6588	45134.5781	142.5948	-0.4773	172.2253	2252870
003	2018-09-27t0846	1538056125.6	adult	205.9024	142.0653	-37.8894	757.0645	67.7791	41179.4944	130115.3757	1882338.6242	13668	-0.25029	710.473	-0.56124	346.748	-0.74021	10994.9746	-0.25279	10752.5391	2374914.5	2707.9612	-0.479	9533.3986	-0.20384	15319900	0.11229	245.658	92.8577	88.9473	187.1522	182.3463	40424.8789	144.7527	-0.45439	172.1007	2002290
003	2018-09-27t1242	1538070301.49	adult	209.8401	146.0031	-33.9516	900.2566	63.1964	45476.8718	143251.4377	1979155.1021	12445.6	-0.53189	667.076	-0.75755	347.3016	-0.76723	9558.7354	-0.68025	9221.9688	2284537.75	2356.9668	-0.65379	7997.9997	-0.7127	15914400	0.32792	259.103	93.7418	89.7178	189.3087	184.3276	45244.7734	145.9961	-0.47461	174.1006	2236400
003	2018-09-27t1642	1538084715.06	adult	213.8439	150.0068	-29.9478	878.9887	63.4323	45459.8659	143249.3987	2025791.4394	12832.5	-0.40019	679.36	-0.68662	347.5793	-0.80245	10073.3555	-0.48637	9876.2266	2407532	2108.4526	-0.77014	8653.3135	-0.45823	16196600	0.4649	247.136	95.3414	91.5875	192.1967	187.9927	45935	145.947	-0.56101	176.653	2273040
003	2018-09-27t2046	1538099327.55	adult	217.9029	154.0659	-25.8888	700.8146	69.259	39516.6608	125084.7479	1853846.273	12211.6	-0.52811	653.809	-0.79354	345.5108	-0.90442	10235.1367	-0.40364	10064.6797	2118673.25	1244.1734	-1.2089	9219.6111	-0.23364	13518800	-0.15544	252.418	95.5102	92.068	191.384	186.6481	39616.4922	145.4092	-0.6714	172.9938	1974860
003	2018-09-28t0042	1538113494.54	adult	221.8382	158.0011	-21.9535	723.0384	66.1476	40398.4324	127759.1871	1884231.8611	12791.1	-0.34506	691.324	-0.60717	348.3715	-0.86425	10454.9482	-0.30247	10207.1572	2216449	2393.4582	-0.58666	9241.66	-0.19935	14610400	0.18743	279.315	96.4313	92.7682	198.282	191.1747	42035.7734	146.7728	-0.681	178.6089	2037980
003	2018-09-28t0442	1538127893.24	adult	225.8378	162.0008	-17.9539	709.055	65.6968	38874.6178	122846.6936	1792171.3652	14069.8	0.023895	677.097	-0.66075	349.3259	-0.87849	11307.0684	0.0041173	11192.8306	2306642	1277.4129	-1.1492	9666.4268	-0.02357	13778300	0.03796	289.609	97.4893	94.1848	206.6433	200.125	42155.2266	145.2635	-0.83599	181.0999	1983810
003	2018-09-28t0846	1538142529.15	adult	229.9033	166.0663	-13.8884	777.9067	65.3797	40375.84	127361.0328	1807774.7066	12949.3	-0.23585	627.415	-0.87328	352.6713	-0.82615	10944.375	-0.080455	10856.5171	2320207.5	791.0039	-1.3778	9263.0439	-0.13693	13283600	-0.024636	327.74	98.911	95.492	214.3781	210.4479	45448.1641	147.5854	-0.79842	186.652	2094140
003	2018-09-28t1246	1538156944.19	adult	233.9075	170.0705	-9.8842	730.6521	65.6256	38450.891	121375.6215	1737312.9131	15191.2	0.39268	668.553	-0.67487	358.6331	-0.70104	11465.5889	0.12113	11115.604	2316049	870.6233	-1.3147	10189.8788	0.21542	13470700	0.086184	275.474	103.154	97.2447	214.8342	208.7529	43396.5156	162.5566	-0.12982	196.2405	2078450
003	2018-09-28t1639	1538170927.25	adult	237.7917	173.9547	-6	786.4825	66.0443	40536.3735	127879.3129	1795214.2416	14344.8	0.20277	677.095	-0.62521	369.9538	-0.42852	10654.0967	-0.112	10440.3154	2269322.5	1477.1006	-0.98757	8916.5365	-0.20466	14381500	0.38082	276.573	105.721	98.2272	216.8566	212.8029	46190.4453	169.9001	0.15664	201.1772	2245510
003	2018-09-28t2039	1538185326.97	adult	241.7916	177.9546	-2.0001	683.8339	68.0818	32814.2224	104705.8017	1400559.6934	14390	0.25043	751.361	-0.28718	379.3972	-0.21162	11190.7744	0.095471	10845.082	1936004	2326.9465	-0.54358	9532.5823	0.039202	12967000	0.078489	261.912	107.398	99.5555	214.2595	210.3116	37066.8906	173.106	0.23415	201.2157	1853470
003	2018-09-29t0039	1538199727.57	dead	245.7918	181.9548	2.0001	759.9961	65.241	39851.4029	125724.6971	1786224.7045	15548.6	0.5981	710.432	-0.45717	389.3126	0.015801	11875.1768	0.3529	11507.8379	2481912	1312.5152	-1.0327	9907.3579	0.19887	14836000	0.62152	270.929	108.519	100.9311	212.2253	208.4751	44355.0938	171.3733	0.068565	198.0632	2266200
004	2018-09-18t1700	1537308195.32	egg	-1.8583	-85.6955	-193.7285	145.3105	29.5256	2866.5086	9151.7733	53236.8168	0	3.234	0	0.45836	0	-0.12204					0	2409.8965	0	1.854	0	1.486	0	0	0				0	-0.20628	0	0
004	2018-09-18t2043	1537321575.43	larva	1.8583	-81.9788	-190.0118	147.7255	29.2686	2898.0306	9245.0378	53427.2886	0	1.1031	0	0.1094	0	-0.2766					0	1.1628	0	0.86265	0	0.9347	0	0	0				0	-0.3808	0	0
004	2018-09-19t0043	1537335977.69	larva	5.859	-77.9782	-186.0111	145.3103	29.5961	2873.4688	9174.5996	53492.8901	0	0.27123	0	-0.25635	0	-0.45662					0	0.11257	0	0.20794	0	0.41419	0	0	0				0	-0.57984	0	0
004	2018-09-19t0443	1537350373.68	larva	9.8579	-73.9793	-182.0123	144.9375	29.6739	2885.9883	9215.8592	53970.3602	0	-0.25154	0	-0.61253	0	-0.65317					0	-0.30102	0	-0.27348	0	-0.051242	0	0	0				0	-0.7922	0	0
004	2018-09-19t0843	1537364776.67	larva	13.8587	-69.9785	-178.0114	147.7188	29.1543	2893.2491	9228.5754	53183.336	0	-0.64721	0	-0.96038	0	-0.87023					0	-0.58281	0	-0.66485	0	-0.47627	0	0	0				0	-1.0204	0	0
004	2018-09-19t1242	1537379114.19	larva	17.8413	-65.9958	-174.0288	145.3087	29.6754	2880.2758	9197.2124	53757.585	0	-0.97207	0	-1.299	0	-1.1123					0	-0.80573	0	-0.99963	0	-0.86858	0	0	0				0	-1.2662	0	0
004	2018-09-19t1642	1537393515.2	larva	21.8416	-61.9956	-170.0285	142.51	29.181	2780.393	8879.0219	51049.1666	0	-1.2542	0	-1.6324	0	-1.3907					0	-0.99679	0	-1.2984	0	-1.238	0	0	0				0	-1.5364	0	0
004	2018-09-19t2042	1537407913.23	larva	25.8411	-57.9961	-166.0291	236.4652	38.0608	6634.957	21111.6114	163291.9191	4622.41	-0.48541	467.544	0.75852	222.6947	0.68826	4240.853	-0.3058	4224.1482	152670.7031	2422.0495	0.967	3997.8229	-0.002123	1667730	-0.94222	102.054	60.3805	60.276	92.964	92.6473	3346.7031	79.0961	0.7322	89.4075	215377
004	2018-09-20t0041	1537422301.43	larva	29.8378	-53.9994	-162.0323	402.8746	44.4669	13529.9862	42801.471	396824.9613	4422.32	-0.8106	213.315	-1.0497	182.5432	0.049936	2516.8408	-1.0845	2378.109	181212.5469	238.2255	-1.1233	1482.7481	-1.263	1532030	-1.3436	101.092	54.2984	53.8746	87.7565	86.8194	6318.4658	73.9658	0.37791	82.5867	389971
004	2018-09-20t0441	1537436699.32	larva	33.8372	-50	-158.0329	568.2323	43.3266	19940.3246	62921.9984	586796.3791	16853.7	1.3888	616.609	0.93288	227.9376	0.39787	12226.7764	1.3226	12021.3232	1296038.25	2834.542	0.74242	9347.0382	1.2857	6526810	0.12278	132.471	65.553	65.3413	99.4763	97.3361	10544.4912	85.5861	0.59222	93.8459	693878
004	2018-09-20t0841	1537451098.65	larva	37.837	-46.0002	-154.0331	580.0425	67.2203	26481.5076	83825.7421	1037001.0151	4991.46	-1.2033	307.02	-1.1798	201.7723	-0.25282	4320.6636	-1.1451	4311.6714	604892.875	262.5208	-1.4053	3865.451	-0.95093	4275860	-1.0418	118.767	60.7944	60.7488	95.9091	94.8713	13427.2676	81.8575	0.22265	91.0879	846683
004	2018-09-20t1242	1537465513.44	larva	41.8411	-41.996	-150.029	655.3672	53.3565	24544.9525	77500.1088	797449.7308	10563.3	-0.44164	499.921	-0.39574	235.3859	0.044619	8398.0342	-0.31384	8269.0952	1091744.5	1972.4894	-0.34415	6619.9132	-0.31977	6488480	-0.74641	123.097	65.6667	65.5128	101.0442	99.4091	13135.7461	87.0008	0.28189	96.0831	852288
004	2018-09-20t1642	1537479912.87	larva	45.841	-37.9962	-146.0292	621.107	70.4984	31646.2068	100770.465	1368814.7135	10247.4	-0.75727	521.796	-0.55713	235.5695	-0.16739	8247.1348	-0.63956	8279.6494	1377271.5	2403.9556	-0.21293	6666.481	-0.59081	8667560	-0.49493	119.018	64.7494	64.4996	98.8429	97.6886	16506.7637	85.5312	0.0639	94.0402	1075550
004	2018-09-20t2042	1537494312.92	larva	49.841	-33.9962	-142.0291	704.8357	49.8386	28463.5256	89853.5994	948166.738	22495.6	1.2061	979.97	1.973	268.9033	0.36917	16848.9668	1.4801	15860.7725	2544194	5637.6957	1.9466	14309.8071	1.7171	14731900	1.0221	128.566	67.769	67.4039	104.4304	103.1961	15768.9902	89.0863	0.14317	99.052	1018770
004	2018-09-21t0042	1537508708.33	larva	53.8397	-29.9975	-138.0304	712.5006	56.3297	30581.2953	96535.5351	1112426.9246	15983.3	-0.16737	883.009	1.2267	266.6051	0.20631	12476.2998	0.016085	12263.4985	2021160.625	4595.771	1.0794	11084.2242	0.40817	14235000	0.39803	123.643	62.1478	62.294	103.815	102.4369	16818.0312	87.2043	-0.090999	97.7526	1001880
004	2018-09-21t0441	1537523097.17	larva	57.8366	-26.0006	-134.0335	816.6978	54.5668	36305.0264	114480.0835	1346355.1524	19922.8	0.37739	893.66	1.1775	260.1783	-0.10948	15730.6123	0.73031	15524.8057	3020277.5	5048.748	1.3268	13617.3273	1.1102	17078700	0.9116	127.848	60.7291	60.3285	99.1097	97.8162	19029.0723	82.7353	-0.5852	93.0099	1160590
004	2018-09-21t0841	1537537498.57	larva	61.837	-22.0002	-130.0331	775.1302	50.5924	34381.4463	108441.5097	1253084.1693	20164.4	0.29284	918.614	1.2684	273.0212	0.19829	15112.1396	0.42774	14671.2144	2750409.5	5055.5505	1.2809	13001.3417	0.75449	16641600	0.36449	419.316	66.2378	65.8602	108.1956	103.8376	19691.6016	88.2156	-0.21987	99.0981	1199960
004	2018-09-21t1241	1537551898.73	larva	65.837	-18.0001	-126.0331	808.5563	58.1202	39417.6548	124273.4152	1603442.9542	18317.2	-0.15224	905.472	1.1266	278.3353	0.29319	14509.917	0.13094	14214.6719	3003552.75	5129.7165	1.3207	12220.4647	0.35458	18736900	0.7337	294.284	65.2896	65.0549	108.0071	103.8474	22357.4766	89.2824	-0.20865	99.6789	1351040
004	2018-09-21t1642	1537566313.9	larva	69.8413	-13.9959	-122.0289	878.7996	60.2911	45343.715	143067.4986	1920083.4869	14727.3	-0.92337	819.457	0.41848	285.4718	0.47905	11665.6152	-0.85647	11457.395	2776416.5	4012.6631	0.39314	10090.8516	-0.56238	19471100	0.69002	213.864	73.4196	73.1002	110.6218	108.7344	26327.9844	95.4344	0.35984	105.1367	1744520
004	2018-09-21t2042	1537580716.52	larva	73.842	-9.9952	-118.0281	940.3799	71.901	46340.3536	146216.2738	2012069.4473	16574.6	-0.62762	802.203	0.23183	279.6261	0.11915	11888.9648	-0.86594	11269.2124	2900907.5	4147.7777	0.50364	9659.9861	-0.82683	19499900	0.43995	198.406	70.4056	70.0685	111.8756	109.7794	27297.6406	94.3806	0.16921	105.7144	1711420
004	2018-09-22t0041	1537595099.78	larva	77.8373	-5.9998	-114.0328	851.6256	61.1373	44681.9656	140919.5272	1949471.6747	16364.6	-0.71045	893.436	1.0277	285.2972	0.25117	13177.7969	-0.48262	12898.6084	3096782.25	4680.8274	1.0138	11101.197	-0.30218	20910000	0.78029	317.413	72.6914	72.1651	113.6373	110.566	26704.7695	94.7112	0.1204	105.9421	1701270
004	2018-09-22t0441	1537609498.56	larva	81.837	-2.0002	-110.0331	896.1538	60.9118	45623.9804	143816.4787	1972662.9826	15412.4	-0.92699	833.778	0.4903	283.7265	0.069612	12565.7002	-0.71786	12431.9453	3015768	4223.1278	0.6184	10658.8413	-0.51986	19949000	0.23069	348.045	68.9449	68.8058	117.193	112.8057	28126.3086	94.5483	0.010912	107.453	1649580
004	2018-09-22t0841	1537623899.83	adult	85.8373	2.0002	-106.0328	803.3731	60.5848	41235.3395	130065.2564	1767537.9052	17374.1	-0.52732	881.301	0.95372	298.5915	0.6205	13128.165	-0.52985	12710.5908	2848811.75	4524.9532	0.94181	10478.9975	-0.61268	19051100	-0.28626	390.45	72.8325	71.9865	125.9379	119.7313	27328.5293	98.516	0.33787	113.0526	1574420
004	2018-09-22t1241	1537638297.9	adult	89.8368	5.9996	-102.0333	817.3778	59.7137	40646.0981	128156.0911	1702869.5235	21980	0.44333	1000.76	2.1274	288.3969	0.051233	18518.4492	1.3599	18443.2041	3962948.25	5448.4375	1.8832	16211.2615	1.8314	21337200	0.6068	189.12	73.5518	72.4971	131.673	125.3355	28178.0234	98.9533	0.27405	114.6937	1568200
004	2018-09-22t1641	1537652699.86	adult	93.8374	10.0002	-98.0328	855.8341	60.3003	43283.1614	136508.919	1832930.6299	28507.4	1.8376	920.991	1.3215	307.4048	0.7925	17789.3066	1.1132	16139.5508	4055962	4491.9204	0.92392	14299.9708	1.0232	20918500	0.35536	243.786	71.881	71.3486	128.9978	121.4244	29411.5078	97.9287	0.047823	113.087	1632630
004	2018-09-22t2041	1537667100.42	adult	97.8375	14.0003	-94.0326	837.9075	62.9699	44304.1755	139727.7338	1956547.2517	17712.9	-0.42	881.959	0.90687	288.7285	-0.16669	13531.251	-0.36297	13070.5957	3152781.5	4789.1917	1.2051	11133.6872	-0.31943	20474700	0.10168	159.544	72.6901	72.137	115.9994	113.6282	27027.8633	97.1326	-0.15753	108.5569	1687500
004	2018-09-23t0041	1537681502.27	adult	101.838	18.0009	-90.0321	872.8973	59.3213	43015.6553	135599.8238	1759765.525	18715.7	-0.1866	890.216	0.94615	312.1246	0.7584	13868.6641	-0.23079	13303.0293	3134318	4475.6382	0.87154	10926.8461	-0.39234	20102000	-0.1089	195.613	79.532	78.7208	129.5435	125.8974	29276.8281	104.421	0.45651	118.2294	1795910
004	2018-09-23t0441	1537695899.24	adult	105.8372	22	-86.0329	848.077	56.2407	40586.9704	127904.9695	1616937.0485	18555.5	-0.19677	831.261	0.35877	294.3098	-0.15879	13546.7363	-0.32287	12853.9995	2899001.5	4489.8221	0.85993	10915.9136	-0.37796	17733300	-1.2222	254.257	71.5174	70.6964	130.2203	122.13	27867.1367	99.0659	-0.2218	113.8679	1525680
004	2018-09-23t0841	1537710299.77	adult	109.8373	26.0002	-82.0328	906.4718	58.1521	43180.3069	136010.7716	1722903.1621	23235.1	0.83616	958.728	1.4765	314.4098	0.59073	17380.2305	1.0247	16465.0391	3945312.5	5267.2198	1.5723	14260.0919	1.0498	21745900	0.59157	202.229	79.7585	78.8613	132.6978	127.0938	30122.3945	105.6069	0.26937	119.3778	1809080
004	2018-09-23t1241	1537724700.7	adult	113.8376	30.0004	-78.0325	926.566	82.8509	52015.9903	164852.8818	2552250.6011	26900.2	1.6656	626.205	-1.4905	265.7457	-1.63	17338.0488	1.0377	16429.5371	4715949.5	736.5043	-2.6916	13966.2452	0.94499	17032800	-1.4923	277.513	53.1392	52.3646	109.8459	103.6024	29878.082	76.275	-2.6181	92.8875	1445390
004	2018-09-23t1641	1537739101.73	adult	117.8379	34.0007	-74.0322	857.379	70.7803	46002.5094	145412.692	2073067.5429	21790.6	0.6051	821.373	0.19888	272.596	-1.4505	16479.0762	0.77434	15936.6455	3971457.5	4096.813	0.42845	13972.4678	0.96916	19795900	-0.27117	295.858	57.4412	56.1048	122.7762	118.1736	29589.0742	84.5933	-1.9385	107.6731	1384390
004	2018-09-23t2041	1537753500.9	adult	121.8376	38.0005	-70.0325	714.4887	56.5611	33252.5015	104920.2471	1291179.5688	22232.5	0.75138	964.806	1.3731	327.453	0.69762	17653.1914	1.2113	17170.2832	3089308.5	4954.3789	1.1855	15706.7676	1.7017	16865800	-1.404	274.78	84.1058	82.3809	165.8279	160.0362	29019.8809	114.2738	0.53215	146.7618	1470250
004	2018-09-24t0042	1537767909.01	adult	125.8399	42.0027	-66.0302	755.0992	57.4448	36663.4249	115671.4164	1497411.6348	24459	1.295	999.573	1.6064	337.5374	0.95202	17144.9512	1.0722	16776.4258	3308975.5	5893.0457	1.9882	14819.2247	1.3524	19233800	-0.41582	203.888	78.2027	77.1886	145.634	139.1292	28107.3555	107.6045	-0.2088	127.6647	1504780
004	2018-09-24t0442	1537782305.2	adult	129.8388	46.0017	-62.0313	775.3479	62.6602	40690.1101	128529.28	1769859.0659	22640.3	0.95188	887.034	0.6549	290.9879	-1.0695	17014.168	1.0627	16491.2783	3641032	4470.5323	0.70519	14684.416	1.3115	18906200	-0.4801	227.304	60.3314	58.6569	129.3108	124.1639	27672.5117	89.3969	-1.8305	113.5794	1285900
004	2018-09-24t0842	1537796704.12	adult	133.8385	50.0014	-58.0316	657.9637	72.0737	32294.6548	102260.5725	1339796.5142	15396.8	-0.61	964.576	1.2113	338.1253	0.64915	12596.835	-0.39225	12218.7681	2141462	5382.6986	1.4525	10997.6968	-0.13253	16358200	-1.2874	177.594	77.2539	75.984	142.8506	139.0232	24284.6016	109.2368	-0.40042	131.481	1310150
004	2018-09-24t1242	1537811106.54	adult	137.8392	54.002	-54.0309	745.4731	57.1317	35923.511	113366.8411	1449441.4518	14761.9	-0.70147	896.378	0.63888	323.3061	-0.081221	12546.874	-0.36267	12355.7412	2371359.25	4982.0171	1.0682	11211.5661	-0.017877	16918200	-0.97858	217.919	76.0442	74.175	151.8269	148.0418	28695.291	111.2784	-0.4121	136.6478	1435260
004	2018-09-24t1642	1537825507.27	adult	141.8394	58.0022	-50.0307	799.1095	55.9302	36450.4634	114886.7899	1407148.9415	13555.3	-0.9267	881.007	0.48367	352.2359	0.85309	11122.5381	-0.78857	10955.1328	2135527.25	4391.915	0.55305	9762.9313	-0.54777	16884500	-0.88263	206.688	87.7673	86.1259	152.9032	149.8774	29357.4238	118.2198	-0.079205	139.8855	1682060
004	2018-09-24t2044	1537840075.03	adult	145.886	62.0488	-45.9841	710.704	55.4311	33081.9049	104348.509	1299882.1975	14988.3	-0.54954	1027.64	1.4599	350.5832	0.62542	13670.7676	0.098907	13639.5186	2378713.5	5498.9772	1.3878	12452.689	0.50622	17870700	-0.47454	219.795	87.2747	84.8698	165.1764	161.177	28740.6875	122.6203	0.04514	149.955	1517710
004	2018-09-25t0042	1537854311.42	adult	149.8406	66.0034	-42.0296	734.8016	54.8823	33440.5957	105444.7759	1307032.2183	13937.1	-0.74468	917.034	0.64686	348.3167	0.39201	11015.0391	-0.7334	10954.9839	1938646.875	4987.2599	0.94996	8912.4171	-0.81041	16138900	-0.88317	260.199	90.8036	88.6742	163.6154	159.801	28796.3047	125.9001	0.086064	149.9637	1598050
004	2018-09-25t0442	1537868709.62	adult	153.8401	70.0029	-38.0301	753.6697	54.2444	32908.3114	103729.4285	1222828.0373	13043.5	-0.91215	964.429	0.91237	353.6305	0.44251	11129.0498	-0.65987	11028.0186	1936454.75	4948.3275	0.88211	9915.16	-0.41334	16719300	-0.598	223.571	89.5013	87.3963	160.1708	157.2279	27869.7266	123.6363	-0.22717	147.4634	1551600
004	2018-09-25t0844	1537883272.15	adult	157.8852	74.048	-33.9849	714.7684	57.2049	34218.4815	107972.6613	1375201.533	13941.9	-0.65545	944.023	0.73358	349.2415	0.16215	11672.8721	-0.44951	11447.436	2101117	4948.7671	0.84612	10116.3392	-0.31535	16968800	-0.42237	211.365	91.2342	89.0555	164.7712	161.8404	29658.8105	124.897	-0.30228	151.6888	1639930
004	2018-09-25t1242	1537897509.61	adult	161.8401	78.0029	-30.0301	666.7714	56.368	30822.7416	97289.4461	1203677.204	10992.7	-1.3153	891.615	0.37048	351.0762	0.11486	8951.0449	-1.2931	8724.708	1459020.25	4277.2964	0.34897	7756.0476	-1.1548	14447700	-1.0092	222.645	90.2576	87.6049	175.289	171.6121	28572.1074	128.3035	-0.23686	160.075	1462530
004	2018-09-25t1642	1537911911.4	adult	165.8406	82.0034	-26.0296	552.2522	94.2011	29808.3047	95925.4405	1462875.9396	14286.9	-0.48458	1029.5	1.1627	363.2444	0.41543	12231.2578	-0.20262	12031.3975	1920307.5	5519.0461	1.1561	11041.3649	0.065412	16076700	-0.45889	202.448	93.6791	91.3989	172.0876	169.6601	27017.7461	129.1301	-0.31858	156.7721	1462890
004	2018-09-25t2046	1537926554.81	adult	169.9082	86.071	-21.9619	518.3631	70.8414	26662.9346	85378.9764	1167475.2384	12670.4	-0.8288	967.975	0.76653	372.1474	0.61015	10874.1396	-0.59908	10947.0259	1522379.5	4406.5423	0.4066	9220.5032	-0.5605	13543900	-1.028	279.296	92.5193	89.4819	191.9661	184.2769	26875.2539	130.2419	-0.37542	165.9722	1294530
004	2018-09-26t0042	1537940696.44	adult	173.8364	89.9992	-18.0337	488.7097	77.2493	23359.7571	74791.9324	962606.5788	9550.56	-1.5466	1034.15	1.1144	413.2453	1.8467	8201.5107	-1.4086	8105.1733	1016987.3125	4409.4787	0.40387	7256.2459	-1.2254	12732500	-1.1387	245.426	95.9409	93.2554	176.318	171.1528	21863.4375	130.9462	-0.44397	159.9139	1181220
004	2018-09-26t0442	1537955095.4	adult	177.8361	93.9989	-14.034	429.5061	73.8719	21405.3712	68659.3912	927000.3779	9952.55	-1.4089	1021.38	1.0245	392.2656	1.0756	8519.7344	-1.2641	8350.2344	962730	4763.4751	0.62459	7518.3028	-1.0958	11498700	-1.3652	223.744	98.3624	95.386	177.9664	174.1988	20110.2012	137.642	-0.17415	164.4595	1107360
004	2018-09-26t0846	1537969727.92	adult	181.9007	98.0635	-9.9694	513.2692	85.8462	25866.8281	83260.1213	1131874.8958	11522.2	-0.98364	1004	0.91419	368.2458	0.23228	10006.1211	-0.75123	9920.9976	1360832.5	5444.6878	1.0321	9104.3017	-0.50634	13636300	-0.72698	229.18	95.5094	92.5132	182.7671	179.0853	24856.3203	133.9143	-0.47557	165.4606	1297210
004	2018-09-26t1242	1537983896.61	adult	185.8365	101.9993	-6.0337	448.5557	86.8036	23655.2907	76374.0781	1099148.6731	10816.3	-1.1242	973.075	0.73739	373.595	0.32296	9629.2969	-0.83423	9587.2852	1203662.125	5180.9772	0.87083	8996.2198	-0.51725	12102100	-1.0423	222.768	97.9818	94.9088	178.7327	175.2792	22341.5898	137.6507	-0.36839	164.9702	1218600
004	2018-09-26t1642	1537998296.63	adult	189.8365	105.9993	-2.0337	441.7656	87.1934	24412.7278	78499.6126	1168552.7841	10758.5	-1.1086	959.718	0.66	377.5847	0.37638	9354.4482	-0.88851	9291.2549	1206723.875	4886.0815	0.69993	8468.5262	-0.67553	12308400	-0.91863	220.184	98.3509	95.4635	176.8953	174.2399	22819.4961	138.8392	-0.39863	165.7684	1261350
004	2018-09-26t2046	1538012939.01	dead	193.9038	110.0666	2.0337	445.8509	91.7584	23812.8981	77728.2998	1122450.4389	11337.3	-0.93376	984.122	0.77623	375.008	0.23734	9791.9229	-0.72015	9646.999	1223990.375	5264.0867	0.91471	8886.0096	-0.50502	12274000	-0.85966	220.959	98.7408	95.3287	185.6201	182.5112	23202.5156	142.1246	-0.3196	172.3889	1231490
005	2018-09-18t1700	1537308203.52	larva	0	-57.6965	-221.7266	147.7325	30.3566	3007.0722	9603.6867	57508.7515	0	1.7891	0	0.28274	0	-0.19789					0	2137.782	0	1.283	0	1.2007	0	0	0				0	-0.29237	0	0
005	2018-09-18t2043	1537321583.71	larva	3.7167	-53.9798	-218.0099	150.5209	30.2762	3046.6989	9724.4423	58039.5123	0	0.65358	0	-0.061727	0	-0.35833					0	0.48676	0	0.52771	0	0.68494	0	0	0				0	-0.47172	0	0
005	2018-09-19t0043	1537335986.06	larva	7.7174	-49.9792	-214.0092	147.7282	30.1279	2980.3586	9516.3997	56536.1986	0	0.006067	0	-0.42299	0	-0.5457					0	-0.10581	0	-0.030517	0	0.19206	0	0	0				0	-0.67673	0	0
005	2018-09-19t0443	1537350382.02	larva	11.7163	-45.9803	-210.0103	170.2958	27.157	3082.8144	9786.0551	52459.498	0	-0.44645	0	-0.77511	0	-0.75116					0	-0.44182	0	-0.46377	0	-0.25305	0	0	0				0	-0.89607	0	0
005	2018-09-19t0843	1537364785.06	larva	15.7171	-41.9795	-206.0095	147.726	29.7091	2935.8331	9370.4391	54895.8981	0	-0.80543	0	-1.1193	0	-0.9795					0	-0.69198	0	-0.82656	0	-0.6627	0	0	0				0	-1.1326	0	0
005	2018-09-19t1242	1537379122.62	larva	19.6997	-37.9968	-202.0268	355.8715	40.0742	11137.5157	35226.0902	303486.8004	6779.5	0.55734	445.77	1.1667	223.9011	0.907	5528.3091	0.54814	5486.2354	331698.5312	1903.0611	1.0067	4550.4002	0.80701	2654120	0.047722	185.208	59.7504	59.393	95.4181	92.0063	5725.0864	79.9035	0.99602	88.8584	355754
005	2018-09-19t1642	1537393523.72	larva	23.7001	-33.9965	-198.0265	379.318	39.4138	11171.0967	35400.4634	278227.904	545.952	-1.2495	202.918	-0.60104	196.4358	0.49339	388.1155	-1.242	371.083	23286.9297	274.4649	-0.82611	351.4102	-1.2855	1210610	-0.92508	150.49	50.7035	50.3534	89.5404	86.0599	5372.4268	71.6947	0.58627	82.8554	302497
005	2018-09-19t2042	1537407921.66	larva	27.6995	-29.9971	-194.0271	491.4014	41.6807	15115.9137	47691.1363	400178.7139	15505.6	1.7133	443.669	0.46134	231.5122	0.71644	11512.8594	1.6036	11202.1641	932541.625	470.0806	-0.83837	8776.8205	1.6734	3582190	-0.38144	107.842	59.8255	59.622	94.8423	92.862	7682.2251	80.221	0.69011	89.1083	483031
005	2018-09-20t0041	1537422309.77	larva	31.6962	-26.0004	-190.0304	431.2281	38.6014	11163.1496	35244.1393	267697.6111	18477.4	1.9217	404.35	-0.10265	219.5524	0.40182	13542.7471	1.8538	13480.0186	826107.5625	334.2643	-1.1187	9001.0607	1.3622	2428530	-1.1697	293.691	59.242	59.0087	98.4069	92.8553	6002.8237	79.0766	0.46381	88.4924	355807
005	2018-09-20t0441	1537436707.68	larva	35.6956	-22.0009	-186.031	619.3602	47.3822	22420.9701	70717.6269	695740.6128	16148.7	1.0814	705.968	1.278	215.7308	0.11612	12198.2637	1.1741	12160.7207	1451593.375	3606.681	1.2075	9680.2941	1.2295	8391140	0.60121	200.351	61.7739	61.4119	96.1027	94.1264	11436.2266	81.929	0.35331	90.5911	734244
005	2018-09-20t0841	1537451106.93	larva	39.6954	-18.0012	-182.0312	627.6527	61.9569	26321.1893	83212.9633	984362.1846	9515.24	-0.47956	410.054	-0.72858	234.7206	0.17596	8077.7554	-0.24804	8079.0776	1122808	508.6613	-1.3095	6667.7317	-0.13246	5696470	-0.78695	399.576	62.3023	61.8815	100.0311	95.677	13904.3184	83.0176	0.21693	91.9035	865503
005	2018-09-20t1242	1537465521.9	larva	43.6996	-13.997	-178.027	635.1556	43.6523	22982.9507	72495.7772	692505.349	21463.4	1.4474	747.786	0.94467	224.5739	-0.20891	15479.4463	1.4761	15059.0166	1888492.5	3961.0519	1.0264	11119.8893	1.0806	9115520	-0.09811	122.444	55.4101	55.0605	90.2642	88.1202	11012.2344	76.0011	-0.28319	84.6555	675450
005	2018-09-20t1642	1537479921.27	larva	47.6994	-9.9972	-174.0272	644.7022	61.9	29642.5234	93815.0945	1151521.3952	9980.85	-0.89628	541.147	-0.53649	253.8178	0.1402	8448.1768	-0.70088	8423.3442	1317915.5	2257.3755	-0.37648	7118.4581	-0.54282	8439180	-0.79094	199.018	66.2234	65.7022	102.952	100.9219	16060.5068	87.7681	0.15009	97.3003	1032750
005	2018-09-20t2042	1537494321.26	larva	51.6994	-5.9972	-170.0272	835.4354	55.1291	32876.3991	103630.0119	1134398.8691	29188.7	2.3538	547.389	-0.75214	209.7054	-1.074	18043.7969	1.6938	16948.3457	3139620.75	620.027	-1.7192	11929.3085	0.84525	9511990	-0.89929	133.399	57.2617	56.5945	96.4867	94.8046	16788.6797	80.5712	-0.43617	90.7392	995036
005	2018-09-21t0042	1537508716.71	larva	55.6981	-1.9984	-166.0285	909.4025	61.6176	47547.6986	150025.3489	2045011.5963	17467.8	0.047073	701.574	0.017453	217.3898	-1.2118	12542.9199	-0.082813	12185.4204	3135730	3767.3831	0.45213	10432.705	0.12149	17481800	1.3079	281.105	51.5087	50.8735	90.66	88.3485	22664.9922	73.6255	-1.1557	84.2184	1283490
005	2018-09-21t0441	1537523105.46	adult	59.695	1.9984	-162.0316	947.7628	59.0294	45694.8404	143978.2426	1862286.043	21942.6	0.71233	761.074	0.25374	251.2467	-0.45277	15619.6113	0.63834	15192.1387	3764326.25	3194.2376	-0.080809	13010.3886	0.85782	18269600	1.1716	123.225	65.9501	65.6669	102.3834	100.9733	24674.3906	87.5237	-0.21278	97.4872	1583130
005	2018-09-21t0841	1537537506.87	adult	63.6954	5.9988	-158.0312	882.9671	63.8393	42474.3605	133884.126	1745364.47	28504.3	1.8261	815.727	0.51962	250.7364	-0.66764	19042.2891	1.5633	18170.377	4246430.5	3470.2467	0.043096	15387.7107	1.6047	18189900	0.77382	130.534	65.0686	64.7172	103.1664	101.3852	23006.1094	87.4534	-0.33023	98.0589	1450960
005	2018-09-21t1241	1537551907.08	adult	67.6954	9.9989	-154.0311	1002.6557	67.5373	53490.2218	168683.0453	2410742.2066	18052.9	-0.22283	733.383	-0.19577	256.8347	-0.6153	14588.9111	0.13437	14512.8896	4099484	3219.655	-0.22808	12194.9479	0.32064	20549400	1.2838	204.523	66.8028	66.4783	105.6173	103.1069	29678.4648	89.3337	-0.24109	99.1837	1871820
005	2018-09-21t1642	1537566322.26	adult	71.6997	14.0031	-150.0269	971.6403	64.34	51525.4858	162507.2161	2307421.8283	14896.3	-0.90846	690.014	-0.64869	265.9845	-0.39045	10705.833	-1.1915	10257.2344	2901280.75	3362.3354	-0.16257	8633.7676	-1.1601	18634500	0.29876	177.444	71.2082	71.0176	110.3011	108.8506	29891.6016	94.5164	0.22231	104.8396	1923050
005	2018-09-21t2042	1537580724.86	adult	75.7004	18.0038	-146.0262	951.0224	62.8542	47736.6502	150343.7042	2021787.672	30929.2	2.2242	690.516	-0.74364	262.2957	-0.68379	19688.7168	1.7289	18718.2598	4941868	818.4526	-2.4729	15760.6611	1.6242	17280800	-0.48143	131.307	69.0816	68.574	106.3087	104.7974	26683.4961	90.9138	-0.25021	100.9103	1728840
005	2018-09-22t0041	1537595108.13	adult	79.6957	21.9992	-142.0308	893.0772	64.6173	46921.2139	147912.0036	2070860.7467	27933.6	1.6362	708.036	-0.65991	250.1062	-1.348	17722.1133	1.0657	17080.3232	4359640	1495.0397	-1.9546	14056.7973	0.91488	17415600	-0.66463	290.153	58.2187	57.5971	100.642	96.7325	24757.9258	82.0223	-1.3016	92.6557	1432010
005	2018-09-22t0441	1537609506.85	adult	83.6954	25.9988	-138.0312	998.8103	64.8282	51982.4935	163716.4381	2335845.7661	20157.8	0.05224	774.682	-0.075471	274.1166	-0.40984	15860.5498	0.42408	15691.3311	4329930	3400.361	-0.17511	13183.7332	0.54055	21113900	0.67642	168.794	70.6169	69.9322	114.4776	112.0913	31252.3828	95.105	0.018717	107.3918	1924660
005	2018-09-22t0841	1537623908.09	adult	87.6957	29.9992	-134.0309	938.272	70.4682	53646.7846	169084.3251	2599116.0856	15632.3	-0.88351	691.935	-0.89356	276.5389	-0.41853	11785.4873	-0.99217	11548.7139	3311722	3296.45	-0.27425	9478.3108	-1.0333	19412900	-0.16363	158.974	73.2803	72.7727	113.9523	111.9149	32020.5898	97.2499	0.14505	107.7687	2055950
005	2018-09-22t1241	1537638306.19	adult	91.6952	33.9986	-130.0314	966.9427	90.2913	56966.7084	179821.9454	2870387.8865	25545	1.2015	683.716	-0.99296	245.286	-1.9404	16948.2246	0.81409	16071.3657	5050571	1594.2102	-1.9723	13489.8445	0.67362	20356300	0.15113	235.437	53.4086	52.395	105.0962	99.7955	31318.6797	78.7536	-1.9227	93.1993	1590130
005	2018-09-22t1641	1537652708.11	adult	95.6957	37.9992	-126.0309	879.178	67.5343	45666.901	143993.9568	2006216.3588	24154.3	0.93374	806.593	0.19046	281.2263	-0.44043	16852.3418	0.7908	16179.062	4044562	3780.4325	0.20681	13619.8737	0.7379	19305800	-0.39276	194.048	69.9938	68.8345	128.0575	123.6666	30733.8047	95.982	-0.21741	113.663	1675300
005	2018-09-22t2041	1537667108.68	adult	99.6959	41.9993	-122.0307	915.345	68.9448	50447.644	158984.945	2384478.5652	19086.7	-0.11668	765.31	-0.22497	294.4628	0.034439	14143.6152	-0.14023	13574.5835	3733914.5	3812.5795	0.22885	11367.8927	-0.21006	20201100	-0.037691	264.487	77.4874	76.8385	139.3028	128.3322	36775.9297	103.9957	0.48161	118.7545	2045360
005	2018-09-23t0041	1537681510.5	adult	103.6964	45.9998	-118.0302	870.9685	68.9606	46789.1851	147519.6748	2154344.3561	24979.5	1.165	761.78	-0.27312	273.5803	-1.0108	16649.8398	0.74678	15789.0322	4079211	2085.3141	-1.4657	13727.3482	0.80768	18662800	-0.77754	192.037	67.4251	65.9521	134.704	128.7042	33002.4844	95.578	-0.5039	116.5268	1651850
005	2018-09-23t0441	1537695907.48	adult	107.6955	49.999	-114.031	902.7064	69.0354	49314.67	155705.9266	2243927.7796	14520	-1.0467	733.093	-0.54813	278.6439	-0.90255	11115.1426	-1.1495	10828.5566	2878822	3606.6509	0.0022972	9263.6721	-1.0628	18935100	-0.66675	237.136	59.885	58.7065	113.6802	109.3964	29443.1641	86.3601	-1.5273	102.1046	1546770
005	2018-09-23t0841	1537710307.98	adult	111.6957	53.9991	-110.0309	1092.3645	86.5823	63334.1647	199476.1583	3284128.1653	12264.6	-1.5067	600.13	-1.7337	253.989	-2.0795	9559.4688	-1.6571	9435.1191	3164184	2820.0585	-0.74949	8050.2506	-1.5443	19857700	-0.25418	325.343	59.625	59.0336	101.9167	98.683	33734.4141	84.1215	-1.8393	95.1865	1972930
005	2018-09-23t1241	1537724708.9	adult	115.6959	57.9994	-106.0306	939.4823	74.5516	52516.69	165570.5808	2532807.5551	20152.1	0.22915	697.541	-0.86362	289.9644	-0.6571	15175.1182	0.31016	15112.8975	4173157.5	2023.4146	-1.4828	11682.8034	0.005018	19167000	-0.54117	289.93	69.7369	68.7491	136.9667	127.6055	37665.8359	98.9709	-0.57734	116.8235	1916230
005	2018-09-23t1641	1537739109.96	adult	119.6962	61.9997	-102.0303	996.9231	69.3895	54898.8084	172934.3876	2570232.088	20206.9	0.28363	656.02	-1.2086	275.3394	-1.3955	13508.2949	-0.22857	12825.1396	3890389	1563.4245	-1.8833	10591.4629	-0.41708	18852000	-0.63778	287.598	63.3231	62.2976	123.9502	117.1685	35697.6719	91.872	-1.3428	107.4707	1819720
005	2018-09-23t2041	1537753509.14	adult	123.696	65.9995	-98.0306	967.5812	69.8759	54477.0961	171671.2231	2604825.2983	14688	-0.88087	707.62	-0.77012	313.1302	0.037211	12041.584	-0.69198	11879.5205	3431851.5	2996.6521	-0.57758	10195.4364	-0.54455	20163600	-0.079229	314.338	77.5906	76.6898	129.2765	125.3018	36843.8086	104.6239	-0.37479	118.7128	2210940
005	2018-09-24t0042	1537767917.23	adult	127.6983	70.0017	-94.0283	1017.647	110.841	64094.7418	203125.0979	3537227.0796	19318.7	0.18546	581.639	-1.7814	252.4683	-2.5546	12690.6631	-0.42844	12071.8613	4251372	1126.3763	-2.2184	10442.5905	-0.4074	19457600	-0.30898	311.407	59.2198	57.7954	126.9092	120.4732	42514.5859	85.6666	-2.0809	107.4248	1981080
005	2018-09-24t0442	1537782313.37	adult	131.6972	74.0006	-90.0294	966.6422	74.3607	57631.9782	181963.3637	2866076.3362	13210.1	-1.1242	667.858	-1.0775	307.0733	-0.49162	10086.2969	-1.2667	9894.374	3035975.25	3136.2169	-0.45482	8298.3952	-1.2246	20093800	-0.03164	301.254	70.6029	70.7577	130.2368	124.8163	39201.2695	102.0199	-0.88239	117.5113	2124230
005	2018-09-24t0842	1537796712.31	adult	135.6969	78.0003	-86.0297	1008.492	67.7957	55127.6939	173668.8573	2574545.821	22686.4	1.0532	689.331	-0.90224	321.5581	-0.06789	13796.8027	0.03266	12797.6465	3987276	1647.6315	-1.7056	10516.7924	-0.30646	19885800	-0.04942	263.905	79.0107	77.6952	146.0986	138.9178	42222.5078	107.6488	-0.59429	126.2267	2279300
005	2018-09-24t1242	1537811114.81	adult	139.6976	82.001	-82.029	1008.2355	70.4997	58435.494	184588.4982	2856885.0765	15622.7	-0.48414	657.143	-1.1312	304.7155	-0.85142	11309.3447	-0.7541	10976.4805	3460659.5	2677.8405	-0.83113	9036.5766	-0.84693	20083600	0.077474	273.756	81.9071	80.9337	154.2867	147.4738	47211.7227	114.9813	-0.21273	136.0471	2503240
005	2018-09-24t1642	1537825515.5	adult	143.6978	86.0012	-78.0288	1092.179	69.0346	61136.531	192561.4973	2883608.5453	10601	-1.581	610.325	-1.4468	313.53	-0.65039	8478.5176	-1.6418	8335.3042	2713125.5	2346.4322	-1.0796	7068.6326	-1.5644	19513300	-0.020848	359.489	79.1641	78.6318	128.8767	124.0246	41240.5469	105.1164	-1.07	118.6874	2531040
005	2018-09-24t2044	1537840083.24	adult	147.7444	90.0478	-73.9822	998.4616	89.4321	59266.9894	186889.1806	3080405.6492	10233.5	-1.6267	603.445	-1.4721	287.4963	-1.7067	8464.0625	-1.5942	8349.5493	2623859.5	2833.2676	-0.6831	7188.5183	-1.4814	18686300	-0.17862	185.415	71.6504	70.8954	123.8054	121.1453	38379.6641	102.2073	-1.3976	116.0879	2218730
005	2018-09-25t0042	1537854319.64	adult	151.6989	94.0024	-70.0277	975.3971	65.0889	50801.9342	160108.8148	2245748.1468	17907.9	0.2012	668.876	-1.02	318.6234	-0.71111	12286.5039	-0.30204	11996.9766	3280496.5	1727.9456	-1.4981	9562.6501	-0.55582	17807500	-0.34396	257.042	81.9268	80.5648	149.2939	141.6441	39861.4766	109.0802	-1.0727	130.1804	2181140
005	2018-09-25t0442	1537868717.8	adult	155.6984	98.0019	-66.0282	946.0418	69.7395	53218.5404	167719.3129	2546460.8678	13493.3	-0.78403	674.059	-0.98088	296.7273	-1.5719	10555.0518	-0.82905	10293.5811	2944859.5	3151.2529	-0.43406	8451.4168	-0.94364	18767800	0.02575	295.517	73.3034	71.9466	143.1655	136.8443	39943.1758	103.2834	-1.5562	124.2862	2040990
005	2018-09-25t0844	1537883280.33	adult	159.7436	102.047	-61.983	955.4071	67.0636	52819.303	166455.1749	2464071.3758	15083.3	-0.36513	719.696	-0.68502	345.8774	-0.00090284	12018.3516	-0.32171	11691.957	3329083.25	2500.3834	-0.88246	9993.9557	-0.35059	19883800	0.43271	385.452	91.3788	90.9921	155.9128	150.7189	43187.8398	124.6513	-0.38113	143.0068	2524610
005	2018-09-25t1242	1537897517.77	adult	163.6984	106.0019	-58.0282	984.1689	67.7654	52293.903	164972.3023	2341736.5774	10633.8	-1.3827	718.74	-0.68678	356.2716	0.23636	8448.666	-1.4374	8319.6416	2314934.5	3140.9611	-0.42758	7267.1429	-1.3165	19680500	0.46153	314.507	93.6469	92.5857	160.2438	156.9064	43906.8086	126.5827	-0.40063	147.8091	2564240
005	2018-09-25t1642	1537911919.68	adult	167.6989	110.0024	-54.0276	957.4964	67.7778	52348.1302	164961.7166	2425101.7937	15036.9	-0.28237	720.219	-0.66308	351.288	-0.018995	11672.2754	-0.36519	11439.4443	3209875.75	2724.6268	-0.68382	9723.0732	-0.39674	19736900	0.56591	197.251	93.0883	92.1921	155.1025	152.176	42653.1758	124.5694	-0.63287	143.8499	2550990
005	2018-09-25t2046	1537926563.07	adult	171.7665	114.07	-49.96	859.9154	66.5947	44412.6683	139930.8403	1969294.1715	16671.5	0.16557	727.713	-0.60467	348.5007	-0.1985	13244.8301	0.17411	13013.8877	3086045.5	1728.192	-1.2884	10918.817	0.059742	16940400	-0.085412	244.232	91.3722	89.3484	163.9079	158.6554	38190.5469	125.6209	-0.6845	148.0539	2127050
005	2018-09-26t0042	1537940704.66	adult	175.6948	117.9982	-46.0318	839.4913	67.8502	44059.1285	138901.1479	1989747.2477	19684.7	0.95581	779.189	-0.30349	356.1929	-0.029871	13403.4434	0.2623	12723.7539	3096195.5	3074.3211	-0.41649	10848.8528	0.062571	17979000	0.27238	326.28	94.1637	90.5903	188.7119	181.455	43592.4414	137.2555	-0.14172	167.1953	2172730
005	2018-09-26t0442	1537955103.51	adult	179.6944	121.9979	-42.0321	765.9196	67.9632	41065.5259	129856.5375	1872965.9841	12774.4	-0.69546	692.435	-0.75814	364.1274	0.14555	9759.377	-0.85153	9516.353	2108025.5	2775.2837	-0.57178	7766.8532	-0.9926	14901900	-0.44461	237.08	96.3978	93.2505	179.6404	174.658	38802.3281	138.3441	-0.18137	161.8417	2074580
005	2018-09-26t0846	1537969736.07	adult	183.759	126.0625	-37.9675	768.8071	67.9306	40772.7891	128680.3739	1824804.8762	12876.2	-0.631	744.694	-0.45984	375.149	0.41109	10355.4424	-0.62346	10127.8345	2216064.75	3112.4273	-0.34586	8824.1496	-0.59141	15898500	-0.10959	276.151	96.782	93.9841	182.9576	177.671	39152.9297	139.9124	-0.19463	166.045	2066200
005	2018-09-26t1242	1537983904.71	adult	187.6948	129.9982	-34.0318	767.5029	67.1779	40927.7965	129351.6801	1826197.977	13486.5	-0.44281	704.432	-0.65439	372.1772	0.24798	9816.7314	-0.75959	9369.4951	2110597.25	2829.2622	-0.49062	8061.5985	-0.83092	15105800	-0.23959	241.01	98.7467	94.7688	181.9947	178.6033	39128.8555	146.666	0.071378	170.0434	2117530
005	2018-09-26t1642	1537998304.81	adult	191.6948	133.9983	-30.0318	757.6941	67.8005	39828.207	125669.7853	1787888.4771	12184.1	-0.73712	703.77	-0.64097	377.5746	0.34677	9476.1982	-0.83542	9258.1367	1980525.5	2807.2029	-0.48278	7875.8902	-0.87004	14683500	-0.27982	249.808	99.3019	96.0561	192.2384	189.232	40177.8203	143.9808	-0.16856	171.4279	2071840
005	2018-09-26t2046	1538012947.21	adult	195.7621	138.0656	-25.9644	764.7994	66.3674	39609.0808	125100.307	1719539.3111	11877.2	-0.78394	689.657	-0.69619	376.638	0.25929	8981.458	-0.96276	8703.8921	1868143.25	2725.6895	-0.51003	7517.26	-0.96918	14311100	-0.30859	236.409	100.287	97.4596	186.6132	181.5698	38815.5469	144.469	-0.23923	170.3594	2081060
005	2018-09-27t0042	1538027108.82	adult	199.6959	141.9994	-22.0307	763.8505	66.4483	38341.6657	120910.6532	1654214.5664	12358	-0.63268	703.187	-0.61532	376.1524	0.1917	9485.1592	-0.77633	9252.4253	1916002.125	2858.3865	-0.41972	7993.7151	-0.77886	14150900	-0.28631	269.241	101.371	97.9771	196.2844	192.216	39649.4453	147.7195	-0.15996	176.6759	2039990
005	2018-09-27t0442	1538041504.96	adult	203.6948	145.9983	-18.0317	774.4177	66.3268	38415.6261	121111.1073	1639873.484	12132.3	-0.65962	715.219	-0.54443	374.6945	0.097808	9232.0938	-0.82817	8803.063	1864882.875	3089.5369	-0.27826	7620.5804	-0.8833	14419500	-0.15351	249.325	102.869	99.5117	192.3265	189.2306	38849.9609	149.3376	-0.16678	177.9755	2073940
005	2018-09-27t0846	1538056141.7	adult	207.7606	150.0641	-13.966	770.3252	63.2137	37726.968	118949.6697	1592718.5041	12693.6	-0.48468	713.01	-0.54394	379.8997	0.19794	9449.2285	-0.73019	9052.105	1870947.25	2968.2121	-0.33117	7655.2014	-0.8454	14116900	-0.16558	263.907	103.396	100.1355	194.2105	188.88	38453.6875	149.4259	-0.25246	177.6008	2047140
005	2018-09-27t1242	1538070309.59	adult	211.6961	153.9996	-10.0304	742.8269	64.9784	37994.3563	119862.4713	1652300.1327	12519	-0.49831	708.17	-0.55645	377.3512	0.076006	9435.4717	-0.70599	8888.4004	1887094.25	2868.5067	-0.37193	7910.3269	-0.73122	14112400	-0.10335	312.236	104.513	100.8219	198.6849	193.3436	39736.9766	152.3512	-0.18673	178.4287	2082740
005	2018-09-27t1642	1538084723.23	adult	215.6999	158.0034	-6.0267	733.7779	65.9229	36665.2826	115619.922	1572203.1557	12721.2	-0.41384	714.104	-0.51787	378.1151	0.049501	9406.1514	-0.68591	8938.4268	1815387.25	2906.527	-0.33843	7697.3922	-0.77936	13724400	-0.1382	277.263	107.638	103.3881	203.8786	199.6037	39348.5781	159.0787	0.072212	187.9702	2068700
005	2018-09-27t2046	1538099335.6	adult	219.7589	162.0624	-1.9677	705.7437	66.0917	36811.5678	116248.3874	1619174.7133	12529.3	-0.43046	700.497	-0.57054	378.6309	0.015716	9286.9971	-0.69393	8772.4121	1792390.5	2676.1631	-0.44623	7722.876	-0.74378	13515400	-0.12652	267.648	108.351	103.9283	207.0385	202.7293	39958.4297	160.0795	0.036652	190.1955	2090530
005	2018-09-28t0042	1538113502.78	dead	223.6942	165.9977	1.9677	714.2655	65.8682	37055.1539	117003.0655	1633757.8495	14242.6	0.050218	711.428	-0.50944	405.8716	0.73708	10179.165	-0.37682	9518.0879	1984937.25	2228.4934	-0.66529	8268.9573	-0.52678	13822300	0.015098	294.77	110.373	105.8123	205.0118	199.3776	39977.3008	162.3812	0.07053	188.3766	2144440
006	2018-09-18t1700	1537308211.74	larva	0	-53.6988	-169.7328	167.2723	28.7341	3222.3613	10241.3324	58324.4104	0	1.7891	0	0.28274	0	-0.19789					0	2137.782	0	1.283	0	1.2007	0	0	0				0	-0.29237	0	0
006	2018-09-18t2043	1537321592.02	larva	3.7167	-49.982	-166.016	167.9095	28.4694	3195.0762	10151.7479	57225.1243	0	0.65357	0	-0.061729	0	-0.35834					0	0.48676	0	0.5277	0	0.68494	0	0	0				0	-0.47172	0	0
006	2018-09-19t0043	1537335994.5	larva	7.7174	-45.9813	-162.0153	151.1129	28.8546	2872.1624	9156.4127	51821.6191	0	0.006059	0	-0.42299	0	-0.54571					0	-0.10582	0	-0.030524	0	0.19206	0	0	0				0	-0.67674	0	0
006	2018-09-19t0443	1537350390.47	larva	11.7163	-41.9825	-158.0164	151.0984	28.6995	2860.9948	9118.9921	51373.9066	0	-0.44645	0	-0.77511	0	-0.75117					0	-0.44182	0	-0.46378	0	-0.25305	0	0	0				0	-0.89608	0	0
006	2018-09-19t0843	1537364793.47	larva	15.7171	-37.9816	-154.0156	151.1178	28.8462	2876.1074	9168.5674	51911.097	0	-0.80543	0	-1.1193	0	-0.97951					0	-0.69198	0	-0.82656	0	-0.66271	0	0	0				0	-1.1326	0	0
006	2018-09-19t1242	1537379131.13	larva	19.6998	-33.9989	-150.0329	278.5587	35.188	7606.9334	24120.4182	177467.0631	6605.01	0.51447	344.372	0.57044	216.3987	0.83517	5666.1152	0.5881	5699.3057	232310.7188	411.8641	-0.48557	4731.8188	0.88472	1408820	-0.46405	103.069	55.0305	54.9379	86.9107	85.414	3563.3403	74.4271	0.83259	82.6653	225130
006	2018-09-19t1642	1537393532.17	larva	23.7001	-29.9987	-146.0326	294.3601	24.5295	5107.3304	16132.3806	77171.5969	248.82	-1.3173	182.648	-0.71933	182.3837	0.34823	236.0571	-1.2854	234.3713	6845.6553	214.9648	-0.88067	231.017	-1.3341	515250	-1.1993	105.617	59.2127	58.7447	91.3028	90.1396	2647.7817	78.338	0.79549	87.113	167039
006	2018-09-19t2042	1537407930.09	larva	27.6995	-25.9992	-142.0332	474.9201	44.8669	16805.3995	53128.3673	503895.9634	7112.22	-0.087175	449.488	0.49506	209.7296	0.47075	5575.8804	-0.068886	5469.4587	501829.25	1899.0894	0.38054	4602.426	0.075336	4010780	-0.21875	100.858	57.7126	57.3424	90.0569	88.8522	8105.1177	77.4802	0.59856	85.5027	514970
006	2018-09-20t0041	1537422318.12	larva	31.6962	-22.0026	-138.0365	567.3598	55.5104	25029.7392	79111.6784	938045.1743	9242.89	0.04709	588.539	0.95719	239.5643	0.6521	7221.2451	0.093784	7111.5024	953204.375	2986.4512	1.0073	5707.4227	0.15971	7755770	0.78052	127.295	67.5128	67.3046	101.78	100.3822	13434.957	88.413	0.79685	97.3118	889684
006	2018-09-20t0441	1537436716.05	larva	35.6956	-18.0031	-134.0371	715.071	49.9949	27602.5656	86987.892	893949.1031	12321.1	0.34393	593.818	0.63875	190.6979	-0.23733	9088.2295	0.31725	8826.6289	1326881.5	3427.0601	1.0714	6943.2024	0.27529	8659060	0.6956	157.46	57.3326	57.1764	91.1787	89.365	13312.0879	77.0952	0.1664	85.4438	836023
006	2018-09-20t0841	1537451115.3	larva	39.6954	-14.0033	-130.0373	600.0748	52.9428	25917.4654	81844.7397	970317.2064	15125.5	0.56693	600.208	0.36224	238.5118	0.23571	11314.9697	0.63587	10959.3223	1550150.875	2722.4072	0.31697	8782.3893	0.5875	8197040	0.067265	123.489	68.4458	68.2521	104.0073	102.5874	14249	89.2801	0.48436	98.8546	934765
006	2018-09-20t1242	1537465530.39	larva	43.6996	-9.9992	-126.0331	1233.6326	41.3613	33533.9867	105537.4505	824157.8355	24222.4	1.9525	437.25	-0.87172	211.8937	-0.43309	15543.0586	1.4933	14942.0493	2797750.5	376.5942	-1.5736	9424.2883	0.50831	7859130	-0.51887	211.259	62.551	62.1132	102.2149	100.3754	18398.6797	85.3833	0.16722	95.9149	1124290
006	2018-09-20t1642	1537479929.69	larva	47.6994	-5.9993	-122.0333	888.7605	52.2261	34995.326	110287.6258	1200927.8289	19286	0.78853	621.73	-0.051503	218.0285	-0.58703	14073.1855	0.83387	13561.6904	2603539.25	2028.9181	-0.54162	11555.8219	0.9555	11501400	0.22369	134.624	63.8014	63.2342	104.0324	102.3044	19245.9941	87.5502	0.13804	98.5642	1180260
006	2018-09-20t2042	1537494329.64	larva	51.6994	-1.9994	-118.0333	905.8656	55.0252	43230.9443	136439.106	1695814.1821	14861	-0.23427	712.533	0.27935	211.6037	-1.0289	11095.3945	-0.22523	10464.9536	2529750	4178.7481	0.87103	9272.1225	-0.061748	16193700	1.3145	335.511	56.7649	56.4324	93.5999	90.5448	21340.7793	77.5321	-0.63279	86.6824	1290100
006	2018-09-21t0042	1537508725.06	adult	55.6981	1.9994	-114.0346	884.0314	60.3085	42611.8896	134341.7486	1725561.1214	16174.2	-0.18784	688.963	-0.06482	228.3979	-0.90385	11604.1201	-0.34669	11120.7246	2599323	3647.2354	0.36324	8689.7229	-0.48519	15427900	0.62087	124.199	61.9518	61.5479	99.4837	98.242	22284.3516	84.0069	-0.36812	94.2601	1387290
006	2018-09-21t0441	1537523113.74	adult	59.695	5.9962	-110.0378	1117.1314	62.4767	55359.9529	174345.8192	2306002.7298	15828.4	-0.41115	631.119	-0.63671	265.3118	0.004489	10699.9961	-0.78966	10203.3057	3113699	2701.226	-0.45492	8399.3731	-0.78953	18327700	1.1914	144.259	69.5151	69.1515	106.3432	104.7996	30945.875	91.2556	0.11309	101.3202	2018720
006	2018-09-21t0841	1537537515.23	adult	63.6954	9.9966	-106.0373	1046.8907	63.7659	52525.5721	165508.0517	2217163.024	19736.8	0.1876	701.536	-0.30675	254.7186	-0.52139	14801.2451	0.28663	14585.2114	4085143.75	2501.0979	-0.71745	12446.3823	0.52137	19320300	1.1682	147.427	69.7279	69.1981	109.6543	108.3489	30264.5801	93.4575	0.25282	104.0712	1920310
006	2018-09-21t1241	1537551915.4	adult	67.6955	13.9967	-102.0373	1035.6607	64.2529	54679.9878	172304.9532	2394515.6404	17060.5	-0.41207	690.527	-0.5248	263.7263	-0.33991	12729.251	-0.44732	12496.7695	3653295	3396.2438	-0.083748	10430.4262	-0.35073	19776700	1.0061	138.883	65.3305	65.0642	107.4901	105.6652	30849.6562	91.1229	-0.055661	101.8979	1871070
006	2018-09-21t1642	1537566330.61	adult	71.6997	18.0009	-98.0331	948.7957	63.5528	48890.1008	154089.6453	2130282.1105	22921.3	0.65595	761.947	-0.061681	280.8561	0.23509	15117.8525	0.24039	14511.3525	3885288	3140.1567	-0.35256	12394.8708	0.31797	19534000	0.63321	266.091	74.3243	73.5296	126.8525	118.0701	32601.0898	98.847	0.68569	112.1107	1905450
006	2018-09-21t2042	1537580733.25	adult	75.7004	22.0016	-94.0323	997.5499	67.4711	56958.6218	179791.9779	2680218.3643	16858.7	-0.57911	687.315	-0.77133	240.6149	-1.6221	13388.8223	-0.37871	13238.1709	3989869	3272.8967	-0.27522	11101.0361	-0.26083	20459300	0.74522	127.893	62.6775	62.2387	100.063	98.4339	29818.7695	84.9881	-0.89144	94.9602	1865720
006	2018-09-22t0041	1537595116.5	adult	79.6958	25.997	-90.037	971.9585	66.6175	52185.8259	164521.9127	2380951.7857	19976.3	0.020957	729.611	-0.4635	260.6183	-0.88577	15961.6426	0.46422	15898.6621	4373490	2632.7182	-0.89162	13448.5443	0.66328	19938100	0.34646	121.43	58.2192	57.697	99.7478	98.6189	27330.8867	83.0959	-1.1854	94.1534	1590960
006	2018-09-22t0441	1537609515.13	adult	83.6954	29.9966	-86.0374	994.8823	65.5248	52912.6551	166742.7042	2357194.8636	18230.2	-0.34461	742.339	-0.38194	272.885	-0.46457	14425.75	-0.072409	14191.8091	4010358.5	3405.5996	-0.17005	12086.2803	0.079542	20584300	0.45618	173.089	70.2095	69.693	110.7763	109.0023	30795.8047	93.5358	-0.15028	104.4683	1946840
006	2018-09-22t0841	1537623916.4	adult	87.6957	33.997	-82.037	927.3148	70.4349	52795.7465	166567.2769	2519307.3702	17910.3	-0.40959	736.511	-0.46091	272.2041	-0.61269	14355.7285	-0.097015	14206.146	3962181	3514.9424	-0.058174	11771.162	-0.060768	20327000	0.22965	232.597	65.016	64.7288	107.821	105.2509	29758.5859	89.7847	-0.65267	100.9002	1794380
006	2018-09-22t1241	1537638314.49	adult	91.6952	37.9964	-78.0376	958.7313	65.4627	52602.2268	166142.9428	2377373.2867	15832.7	-0.8359	734.512	-0.49656	280.2708	-0.36724	13163.293	-0.50651	13094.3169	3633068.75	3513.1236	-0.056983	11086.8414	-0.35053	20203500	0.083449	291.861	74.0899	72.1075	206.1516	204.38	56897.8438	101.7295	0.50678	154.4116	2037920
006	2018-09-22t1641	1537652716.45	adult	95.6958	41.997	-74.037	1014.5236	68.6692	53149.8091	167460.88	2385254.7703	16364	-0.71199	724.25	-0.60831	258.3691	-1.467	13178.5811	-0.4903	13100.2471	3676824	3810.6477	0.2369	11028.6423	-0.3676	20179800	0.002952	301.034	65.8766	65.1316	108.7714	105.6873	30347.2207	90.1148	-0.82913	101.6602	1835520
006	2018-09-22t2041	1537667116.91	adult	99.6959	45.9971	-70.0369	902.2842	70.7161	50359.5824	158779.1013	2361339.9352	19753.6	0.025063	797.076	0.078128	299.5892	0.26331	15577.6504	0.35904	15274.4551	4112499.75	3321.5929	-0.25543	13081.1665	0.51971	20995000	0.32622	159.308	76.3746	75.707	123.8953	121.6914	32708.3711	102.248	0.30276	115.5623	2011710
006	2018-09-23t0041	1537681518.79	adult	103.6964	49.9976	-66.0364	948.0855	67.635	51604.635	162668.5471	2340273.945	22974.1	0.7367	747.024	-0.41089	291.1291	-0.23524	15758.373	0.43728	15083.5186	4270519	2571.8664	-0.99231	12771.5216	0.40205	20178600	-0.082278	301.994	78.4973	77.2917	135.1028	130.5429	36612.8672	106.7081	0.60885	124.2749	2120370
006	2018-09-23t0441	1537695915.73	adult	107.6956	53.9968	-62.0372	970.637	68.2853	52055.2412	164050.6181	2360035.7931	26847.3	1.5969	756.339	-0.33641	301.1539	0.079484	17320.9434	0.99706	16048.2012	4728617.5	1740.1548	-1.7852	14089.0266	0.97405	20612500	0.09339	395.111	73.39	71.9594	138.9865	135.7428	37943.3203	105.7388	0.35767	127.7312	2000100
006	2018-09-23t0841	1537710316.23	adult	111.6957	57.9969	-58.0371	920.997	70.7698	52414.7939	165256.494	2516142.4929	25655.1	1.3776	788.567	-0.060715	304.6766	0.10088	17673.4316	1.142	17244.9941	4860193.5	2003.9658	-1.518	14577.6664	1.1941	21617800	0.52421	207.114	78.5331	76.7603	140.5469	137.2879	38650.3984	109.8515	0.58777	129.5297	2152910
006	2018-09-23t1241	1537724717.17	adult	115.696	61.9972	-54.0368	952.1982	69.2641	52243.3353	164659.2341	2406157.1911	25984.3	1.4921	773.377	-0.20717	289.9008	-0.65979	16510.125	0.76983	15504.9521	4523774	3000.1203	-0.579	12988.6312	0.54898	21158800	0.30876	213.282	76.9637	75.3247	147.0145	142.8553	40281.9844	108.6387	0.30494	133.0484	2105650
006	2018-09-23t1641	1537739118.28	adult	119.6963	65.9975	-50.0365	914.4678	68.3471	50244.3169	158379.2231	2333982.6196	21674	0.60336	746.076	-0.44796	307.4149	-0.0563	15780.542	0.55176	15339.1797	4150282.5	2333.6761	-1.1828	12614.5967	0.41827	19621800	-0.32343	318.274	81.6085	79.9594	145.7551	141.6583	38333.6016	112.5762	0.48244	131.9386	2146300
006	2018-09-23t2041	1537753517.33	adult	123.696	69.9972	-46.0368	1077.6648	77.3932	62672.2633	197412.3676	3134334.3848	17352.7	-0.2959	678.089	-1.0136	267.1602	-1.8505	12725.4941	-0.45802	12386.9404	4173962	3253.0853	-0.34836	10121.5266	-0.57474	22220300	0.72131	224.299	67.8295	67.3221	111.6643	108.8765	36625.8984	92.2932	-1.4234	104.1666	2222710
006	2018-09-24t0042	1537767925.49	adult	127.6983	73.9995	-42.0345	1086.8918	75.4303	63256.8044	199205.7949	3140757.6967	18383	-0.021595	691.563	-0.89746	268.0623	-1.9257	13714.4014	-0.079843	13353.9951	4539467	3097.1094	-0.48792	11022.1256	-0.17354	22863800	0.95275	204.95	69.9042	69.2945	113.9645	111.6904	37722.2422	95.197	-1.3002	106.6768	2311100
006	2018-09-24t0442	1537782321.58	adult	131.6972	77.9984	-38.0356	991.7968	71.5984	58995.6893	185981.6281	2944428.8321	23959	1.2741	770.723	-0.27275	326.9656	0.29525	16612.8535	0.94336	15833.8066	5133372	1654.0774	-1.73	13698.8615	0.9252	23756800	1.26	427.874	87.5063	86.3887	155.3666	147.7213	48008.293	118.2005	0.39296	137.6922	2697300
006	2018-09-24t0842	1537796720.54	adult	135.6969	81.9981	-34.0359	1004.2413	70.022	55795.7281	175792.225	2615260.1584	16724.3	-0.28816	762.891	-0.34503	329.7688	0.25014	13297.8301	-0.13518	13163.8682	3882966.5	3294.3089	-0.32327	10923.1091	-0.14695	22272600	0.75305	276.038	90.5224	89.0827	149.6991	146.1619	43712.125	121.9682	0.48986	139.0702	2642800
006	2018-09-24t1242	1537811123.03	adult	139.6976	85.9988	-30.0352	981.3747	70.9104	55433.1099	174696.8159	2635939.6513	15589.2	-0.49174	752.436	-0.43339	337.8279	0.40142	12347.6133	-0.40757	12172.0679	3580807.75	3240.7647	-0.37114	10104.9258	-0.43296	21818400	0.63542	219.482	93.4578	91.1924	162.8951	158.9351	47239.5664	129.6519	0.85282	150.6602	2710000
006	2018-09-24t1642	1537825523.7	adult	143.6978	89.999	-26.035	983.0579	70.2474	53547.4003	168747.9173	2453014.972	16166	-0.30724	755.513	-0.42155	329.5656	-0.059799	12360.1348	-0.35662	11818.8613	3473197.75	3398.0172	-0.24692	10282.2807	-0.33444	21177800	0.49314	201.686	89.9496	88.1887	162.356	159.5803	45622.0391	127.3269	0.47206	149.2541	2521380
006	2018-09-24t2044	1537840091.41	adult	147.7444	94.0456	-21.9884	895.0888	68.4107	47795.5789	150571.056	2196120.5221	15622.2	-0.38131	791.552	-0.1875	322.9225	-0.43762	13026.1777	-0.094897	12870.2842	3269570.5	4096.4795	0.28588	11054.032	-0.017431	19821300	0.15996	399.403	88.6723	86.1513	158.938	155.087	39893.4297	128.5326	0.35245	148.0365	2220440
006	2018-09-25t0042	1537854327.85	adult	151.6989	98.0001	-18.0338	913.8608	66.1838	47989.849	151234.1814	2125434.3638	14429.9	-0.60997	760.45	-0.41256	331.5336	-0.25945	11791.2285	-0.46397	11710.2959	2971389.5	3551.7893	-0.13843	10144.2695	-0.33778	19119200	0.035344	212.353	94.6477	92.19	165.3129	162.1667	41658.8477	133.3501	0.48061	154.7712	2379630
006	2018-09-25t0442	1537868726.06	adult	155.6984	101.9996	-14.0343	901.3221	66.1575	48954.3059	154292.5215	2246695.8515	13119.4	-0.87203	713.646	-0.72584	335.9142	-0.23024	10317.2705	-0.90633	10160.6924	2651538.5	3246.3947	-0.36521	8641.1784	-0.87324	18290000	-0.10876	219.198	97.5011	94.9547	177.7936	175.2712	45692.9453	137.5611	0.56065	165.6382	2498850
006	2018-09-25t0844	1537883288.51	adult	159.7435	106.0448	-9.9892	825.0865	68.8645	44624.6904	140717.1247	2041707.9071	13338.3	-0.7793	737.613	-0.57334	332.2981	-0.45765	10670.3672	-0.75773	10419.8433	2496866	3427.9698	-0.23434	9290.3317	-0.60897	17229900	-0.30098	226.551	98.0743	95.5734	174.2154	170.2683	40766.3984	137.4637	0.38566	160.5609	2290920
006	2018-09-25t1242	1537897526.05	adult	163.6984	109.9996	-6.0343	771.3646	70.4995	42989.8723	135639.242	2035507.0659	12979.4	-0.82134	733.65	-0.59674	347.042	-0.069494	11444.0303	-0.47404	11426.2295	2574906.75	2564.8336	-0.8171	10395.3249	-0.18102	16491700	-0.40221	240.763	103.301	99.6702	184.3483	182.105	41478.3594	148.0514	0.84957	172.8951	2322110
006	2018-09-25t1642	1537911927.97	adult	167.699	114.0002	-2.0338	794.4343	66.1129	42283.0847	133338.33	1926000.703	12626.5	-0.86399	709.558	-0.72532	359.2554	0.24244	10643.5781	-0.6939	10599.0449	2362874.25	2536.3374	-0.80661	9163.3799	-0.59789	15714600	-0.50874	235.41	106.529	102.1934	195.1206	192.1039	43316.7773	155.8503	1.1523	182.0059	2359310
006	2018-09-25t2046	1537926571.38	dead	171.7666	118.0678	2.0338	761.4018	69.5573	41859.6525	132099.7784	1979929.6161	15400.7	-0.14362	727.826	-0.60403	361.8793	0.2359	12502.0342	-0.062291	12330.4941	2750447.5	2143.2922	-1.026	10391.082	-0.12819	15943000	-0.34814	240.679	108.125	103.529	197.4312	195.09	43434.8594	159.0114	1.1862	183.8091	2368480
007	2018-09-18t1700	1537308219.92	larva	0	-65.6955	-193.7284	165.0683	29.0862	3227.6834	10270.6974	59167.0518	0	1.7891	0	0.28274	0	-0.19789					0	2137.782	0	1.283	0	1.2007	0	0	0				0	-0.29237	0	0
007	2018-09-18t2043	1537321600.32	larva	3.7168	-61.9787	-190.0117	162.0865	43.1375	3491.5925	11491.0673	75258.9484	0	0.65356	0	-0.061732	0	-0.35834					0	0.48675	0	0.5277	0	0.68494	0	0	0				0	-0.47172	0	0
007	2018-09-19t0043	1537336002.79	larva	7.7175	-57.978	-186.011	168.3472	28.7035	3295.0037	10475.5451	60026.2813	0	0.006055	0	-0.423	0	-0.54571					0	-0.10582	0	-0.030528	0	0.19205	0	0	0				0	-0.67674	0	0
007	2018-09-19t0443	1537350398.74	larva	11.7163	-53.9791	-182.0121	168.3472	28.7035	3295.0037	10475.5451	60026.2813	0	-0.44646	0	-0.77512	0	-0.75117					0	-0.44182	0	-0.46378	0	-0.25306	0	0	0				0	-0.89608	0	0
007	2018-09-19t0843	1537364801.77	larva	15.7172	-49.9783	-178.0113	152.5791	29.3014	3045.4358	9723.6368	56042.3314	0	-0.80544	0	-1.1193	0	-0.97951					0	-0.69198	0	-0.82656	0	-0.66271	0	0	0				0	-1.1326	0	0
007	2018-09-19t1242	1537379139.49	larva	19.6999	-45.9956	-174.0286	168.3439	28.5171	3281.8797	10431.8598	59484.2171	0	-1.1077	0	-1.4547	0	-1.2365					0	-0.89772	0	-1.1424	0	-1.043	0	0	0				0	-1.3885	0	0
007	2018-09-19t1642	1537393540.5	larva	23.7002	-41.9953	-170.0283	360.2993	36.8705	9853.6248	31114.6106	235809.4078	4993.32	-0.23424	188.705	-0.68399	166.0785	0.17979	2274.3528	-0.70349	2042.4459	120540.7031	206.425	-0.8885	564.6109	-1.1995	999195	-1.0085	92.0462	50.2014	50.0922	82.1512	80.965	4354.0122	69.1752	0.50693	77.3668	265816
007	2018-09-19t2042	1537407938.41	larva	27.6996	-37.9959	-166.0289	501.0491	41.3263	13493.0762	42719.4534	311452.282	7023.27	-0.10626	402.277	0.22144	184.8294	0.18989	5926.7588	0.029957	5915.1934	432653.4062	1682.6793	0.19594	4977.4728	0.21891	2918520	-0.63339	99.4656	53.9481	53.6506	87.4955	86.1995	6387.1704	73.4762	0.46484	82.4081	391393
007	2018-09-20t0041	1537422326.45	larva	31.6963	-33.9992	-162.0322	514.8988	40.825	17243.2903	54447.9781	482657.3364	6714.01	-0.46627	432.322	0.058294	227.1476	0.4968	5814.5605	-0.29786	5752.0789	534939.5625	1656.5967	-0.058717	5077.1491	-0.070404	3962240	-0.60825	260.694	63.3758	63.205	98.3005	95.0988	9043.6416	82.8464	0.59828	91.6432	580839
007	2018-09-20t0441	1537436724.3	larva	35.6957	-29.9998	-158.0328	348.7969	34.2182	8774.6058	27727.8601	191133.9045	9268.07	-0.24429	345.275	-0.77785	247.8114	0.56906	6992.5757	-0.26011	7270.5278	335643.625	405.6908	-1.2168	3894.3985	-0.78762	1629700	-1.781	173.403	65.4698	65.2085	101.2919	99.5716	4862.0098	85.9896	0.5103	94.6865	309017
007	2018-09-20t0841	1537451123.62	larva	39.6955	-26	-154.033	481.7023	48.9854	16304.5693	51586.6852	480261.2352	9859.64	-0.41532	496.823	-0.23083	257.8751	0.54092	8075.7256	-0.2486	7929.3359	702588.125	1637.5131	-0.48015	6580.3447	-0.16222	4309940	-1.2606	117.253	69.3793	69.0631	104.1496	102.7592	9061.0166	90.4188	0.53298	99.768	601865
007	2018-09-20t1242	1537465538.7	larva	43.6997	-21.9958	-150.0288	702.2986	47.3399	26604.1978	84080.5061	836986.5588	13535.2	-0.0039118	643.549	0.33497	225.817	-0.18694	10490.7539	0.12155	10172.3789	1479196.25	3140.4744	0.43117	8387.0888	0.15826	9063740	-0.11546	140.897	60.505	60.027	97.2115	95.478	13706.8262	81.9537	0.0025773	91.7874	852152
007	2018-09-20t1642	1537479938.06	larva	47.6995	-17.996	-146.029	659.5191	49.9581	25198.3694	79448.4293	824319.2333	14735.5	-0.035397	654.434	0.14533	225.5521	-0.43416	11064.9336	0.013082	10820.1782	1482701.125	3073.0184	0.21309	8640.0491	-0.029047	8718370	-0.69844	109.777	58.2129	58.2199	95.517	94.1486	12799.2715	80.6912	-0.24111	90.3874	775512
007	2018-09-20t2042	1537494337.95	larva	51.6995	-13.996	-142.029	764.4771	51.59	31874.8592	100522.5267	1103257.9367	16185.4	0.0049632	796.241	0.8022	201.8853	-1.26	12777.0771	0.23922	12390.709	2159326	4602.6208	1.1795	10919.0295	0.5004	13399100	0.38856	148.051	54.1357	53.8614	87.1468	85.4672	14727.8105	74.2969	-0.8421	82.3764	910995
007	2018-09-21t0042	1537508733.27	larva	55.6982	-9.9973	-138.0303	982.8709	49.3192	37233.2956	117130.1828	1198037.7212	15962.3	-0.22632	749.312	0.32889	228.1229	-0.91154	12216.7725	-0.17449	11719.2495	2418921	4033.1464	0.64877	10102.6626	0.0066131	14763700	0.3987	222.828	60.974	60.7212	97.7572	95.1142	19355.9336	82.3351	-0.49494	91.428	1201370
007	2018-09-21t0441	1537523121.98	larva	59.695	-6.0004	-134.0334	859.8891	54.7747	39147.8388	123466.6073	1473893.2712	23445.1	0.98842	831.265	0.73469	280.1353	0.4864	15991.6406	0.74633	14827.8916	3294278	4113.5224	0.61678	12009.7213	0.50032	17114900	0.77843	323.201	72.6052	72.1369	112.3193	109.6117	23137.7773	94.6113	0.4061	105.304	1494870
007	2018-09-21t0841	1537537523.52	larva	63.6954	-2	-130.033	871.1546	57.938	41810.2831	131762.4032	1680084.8203	23345.2	0.86194	833.879	0.65098	264.4532	-0.16387	16742.1934	0.87092	15914.2192	3683282.5	4310.3627	0.70238	13777.4049	1.0116	18308600	0.81522	345.684	57.6699	56.9447	99.8882	96.5681	21975.3945	81.8131	-0.87796	92.4114	1266200
007	2018-09-21t1241	1537551923.62	adult	67.6955	2	-126.033	913.4497	59.2022	44408.1846	139915.5274	1812378.8461	24390.5	0.98571	812.865	0.41445	266.507	-0.22879	16795.6074	0.8246	15952.2393	3930172	4000.4803	0.4101	13559.2378	0.83973	18944600	0.70711	157.118	69.406	69.0649	107.4295	105.5907	25138.502	91.6915	0.0032736	101.7861	1617580
007	2018-09-21t1642	1537566339	adult	71.6997	6.0043	-122.0287	980.9642	64.0392	50528.2011	159282.202	2181714.6812	14498.5	-0.986	668.225	-0.8265	284.4868	0.3878	10230.043	-1.3459	9605.7549	2710961.5	3016.2691	-0.4585	8191.3476	-1.334	17699900	-0.048734	184.414	75.2729	74.8364	114.3121	112.5814	30292.7031	97.9547	0.59021	107.6926	1993830
007	2018-09-21t2042	1537580741.61	adult	75.7005	10.005	-118.028	930.8374	61.7242	46727.3433	147274.1293	1976429.9207	14238.7	-1.1011	731.224	-0.39155	287.935	0.42581	11443.7334	-1.0294	11366.1885	2815158.5	3214.24	-0.32774	9636.0215	-0.85349	17917200	-0.23583	152.93	76.3735	75.7973	118.1309	116.8039	29060.207	101.8598	0.93426	112.9422	1871380
007	2018-09-22t0041	1537595124.73	adult	79.6958	14.0003	-114.0327	983.0908	66.8441	51869.4856	163445.023	2284875.5339	26040.8	1.252	732.789	-0.43457	275.5034	-0.23125	15684.2959	0.36947	14544.6357	4266128.5	2871.5066	-0.66851	11552.2845	-0.1211	19908400	0.33455	290.045	67.6692	67.143	108.668	106.4293	29557.7031	91.3398	-0.29309	102.0513	1838440
007	2018-09-22t0441	1537609523.38	adult	83.6954	17.9999	-110.033	983.5669	61.8009	50190.2554	158149.2555	2197871.9976	22682.3	0.57198	748.015	-0.32815	252.1174	-1.3875	15196.3076	0.19423	14497.5552	4011825.25	3415.8615	-0.16012	12220.2295	0.13581	19702000	0.089269	214.756	53.6407	52.9975	95.3059	93.1468	25160.7695	78.1819	-1.8038	88.89	1412840
007	2018-09-22t0841	1537623924.59	adult	87.6957	22.0003	-106.0327	975.2142	64.6724	50269.6581	158344.2446	2188383.6142	18242.6	-0.34045	784.858	0.0083267	288.0344	0.096368	15075.3271	0.1536	15112.646	3979886.25	3472.9944	-0.099658	12749.1152	0.35406	20681800	0.38229	134.081	62.726	62.4014	105.855	104.0278	27945.7246	89.2162	-0.71341	99.634	1652890
007	2018-09-22t1241	1537638322.69	adult	91.6952	25.9998	-102.0332	903.1983	65.9425	46106.6752	145364.4935	1973557.2978	18915.6	-0.18919	831.528	0.45152	298.7152	0.46213	15825.8652	0.42248	15821.1772	3829859.5	3918.5805	0.34771	13351.992	0.61486	20089700	0.033045	161.513	76.3809	76.1702	118.6701	117.0256	28718.166	101.6742	0.50094	112.9362	1845360
007	2018-09-22t1641	1537652724.64	adult	95.6958	30.0003	-98.0327	996.9425	70.045	50930.0105	160571.3251	2229353.4793	18489.5	-0.26297	718.888	-0.66033	240.2733	-2.2798	13725.126	-0.29971	13289.5557	3664608.75	3650.1981	0.0771	11300.1125	-0.25179	19190000	-0.44519	129.147	58.3893	57.7963	97.6901	95.3442	26083.2559	80.5468	-1.8267	91.4972	1558640
007	2018-09-22t2041	1537667125.16	adult	99.6959	34.0004	-94.0325	1112.1929	64.5354	51561.4652	162427.7131	2124995.9339	21895.7	0.48034	727.606	-0.58473	300.7097	0.31333	16167.6357	0.56444	15933.5366	4397597	1799.1203	-1.7571	13215.9669	0.57713	19729000	-0.2541	153.96	78.704	77.842	124.3134	122.4941	33813.2344	105.0033	0.58473	117.6005	2134060
007	2018-09-23t0041	1537681527.07	adult	103.6964	38.001	-90.032	933.8656	67.0668	47745.5344	150462.6592	2084002.4067	18231.4	-0.27613	782.092	-0.083473	273.405	-1.0185	14419.2021	-0.027652	14253.4434	3619219.75	3944.4546	0.34319	11864.2952	0.017045	19579700	-0.35698	339.552	66.2381	65.5536	113.2567	109.6084	28427.4395	92.8648	-0.77517	104.7997	1658270
007	2018-09-23t0441	1537695923.89	adult	107.6955	42.0001	-86.0329	893.367	64.8547	45836.495	144443.3843	1974792.4908	15476.7	-0.84153	732.565	-0.55294	313.6477	0.62454	11469.2266	-1.0271	11032.9326	2764083.5	3301.2692	-0.29016	9425.3103	-0.99453	17607200	-1.2685	284.201	78.2454	77.5146	127.2962	123.6562	30678.375	104.5048	0.23764	118.1586	1880630
007	2018-09-23t0841	1537710324.42	adult	111.6957	46.0002	-82.0327	963.1485	66.6768	50228.659	158270.96	2197438.1054	21992.4	0.58869	783.486	-0.10582	310.0149	0.33051	15612.0527	0.43085	15209.4771	4121582	3074.8703	-0.50955	12163.8161	0.18144	20622900	0.084225	320.797	80.5276	79.5563	131.9372	128.3645	34831.4297	107.2652	0.34382	122.0244	2119650
007	2018-09-23t1241	1537724725.34	adult	115.6959	50.0005	-78.0325	965.5564	64.2933	49613.74	156352.6839	2139584.5971	23310.5	0.9131	804.227	0.059877	302.1424	-0.14083	16477.2988	0.75853	15836.2305	4300575	3311.2046	-0.29114	13267.7749	0.66526	20924400	0.20874	334.956	70.8626	70.142	119.6563	115.597	31230.3066	96.7041	-0.78422	110.0876	1843700
007	2018-09-23t1641	1537739126.43	adult	119.6963	54.0008	-74.0322	977.0439	65.2303	49572.3094	156178.6054	2124758.2218	18277.3	-0.13688	759.19	-0.3372	308.2021	-0.023434	13485.7949	-0.2363	13214.6812	3506306.75	3318.1398	-0.28752	10820.6876	-0.32243	19727500	-0.28027	267.259	78.5911	77.4268	135.1913	132.5058	35149.7344	108.932	0.16117	125.9696	2042190
007	2018-09-23t2041	1537753525.47	adult	123.696	58.0005	-70.0325	843.2766	66.4595	43832.1863	138201.3667	1915917.9191	15573.7	-0.68644	767.857	-0.27351	286.0213	-1.076	12160.084	-0.65144	11855.6069	2796819.25	4058.0269	0.37116	10176.6139	-0.55224	17640000	-1.0615	358.657	70.9066	70.0711	127.6083	121.0954	29349.8984	99.5018	-0.81037	114.0454	1628940
007	2018-09-24t0042	1537767933.63	adult	127.6983	62.0028	-66.0302	899.4373	63.1275	45473.734	143320.4944	1918210.6146	16394.4	-0.46163	786.731	-0.13216	313.4981	-0.093318	12972.1504	-0.33259	12861.4658	3100344	3795.5764	0.1254	10956.8513	-0.19988	18752500	-0.57017	282.236	77.0978	76.2976	137.5084	132.7708	32864.5156	105.3597	-0.46768	124.4958	1837700
007	2018-09-24t0442	1537782329.68	adult	131.6972	66.0017	-62.0313	949.237	65.9998	49144.1166	154863.9906	2138798.1462	16131.7	-0.47229	742.419	-0.49417	299.3444	-0.79735	12804.2344	-0.34634	12650.3584	3303492.5	3525.9638	-0.11949	10587.1687	-0.31347	19122500	-0.37413	269.649	73.9248	73.5028	136.0763	131.6444	35107.6875	104.5795	-0.68065	122.7857	1904080
007	2018-09-24t0842	1537796728.7	adult	135.6969	70.0014	-58.0316	889.9151	66.5572	46485.3065	146544.1734	2054043.4643	20390.9	0.53677	831.473	0.17447	315.3343	-0.30896	15708.6787	0.67575	15311.5688	3832917.5	3714.518	0.029478	13103.3192	0.70891	20250500	0.073196	202.124	84.5139	83.0867	145.7807	143.1883	35570.4844	116.3807	0.066813	134.0434	2058340
007	2018-09-24t1242	1537811131.24	adult	139.6976	74.0021	-54.0309	951.7965	65.7136	48117.3027	151556.3483	2056422.0966	19843.9	0.47354	797.433	-0.10389	332.7774	0.21033	14446.0352	0.2928	14014.6377	3654847	3327.3401	-0.3004	11952.0186	0.28275	20128000	0.091754	275.577	85.5774	83.8293	178.4868	168.4954	45157.1719	116.2784	-0.11852	145.6761	2160060
007	2018-09-24t1642	1537825531.85	adult	143.6978	78.0023	-50.0307	959.6748	66.743	50660.9631	159611.8069	2250762.9726	14941.3	-0.58756	762.662	-0.37106	332.442	0.046139	12348.6035	-0.36043	12260.3545	3284728.5	3326.0753	-0.30388	10318.3228	-0.32065	20241000	0.20386	314.166	83.7947	82.8932	147.2562	141.9173	39170.1484	113.0211	-0.52117	131.8266	2223910
007	2018-09-24t2044	1537840099.47	adult	147.7443	82.0489	-45.9841	932.5087	68.0901	48976.0943	154272.2358	2199198.294	21398.2	0.95357	782.669	-0.24817	328.2807	-0.24567	15804.5225	0.81817	15395.3525	4061762.25	2496.1233	-0.94171	13121.3872	0.76555	20097400	0.24232	380.254	84.0197	83.038	149.3603	141.8381	38385.6055	111.4794	-0.78119	130.3686	2157460
007	2018-09-25t0042	1537854336.04	adult	151.6989	86.0035	-42.0295	900.7755	67.3673	49280.0881	155364.4307	2256037.7886	20920.6	0.90385	810.12	-0.083083	332.918	-0.21102	15518.8447	0.75474	15191.2725	4003862	3379.6777	-0.26673	12374.1137	0.49813	20882500	0.54524	264.27	81.5696	80.6677	149.7776	145.1176	38642.625	113.0369	-0.81949	134.4887	2102620
007	2018-09-25t0442	1537868734.3	adult	155.6984	90.003	-38.03	911.9502	65.5642	46337.4571	145969.2547	1997752.195	16115.6	-0.16686	794.926	-0.20219	344.2109	0.053813	12473.6045	-0.20555	12149.9727	3031086	3585.3108	-0.11996	10264.5835	-0.27102	19307200	0.1776	409.699	85.469	85.4348	155.1165	149.0237	37693.3047	118.6249	-0.60877	138.18	2075870
007	2018-09-25t0844	1537883296.59	adult	159.7435	94.0481	-33.9849	879.0486	63.0318	41912.5513	132010.3494	1714617.4102	16827.7	0.048895	850.532	0.13048	342.7797	-0.1051	14179.7988	0.37743	13911.7559	3133735.5	3958.1035	0.13608	12395.625	0.53134	18730400	0.11385	344.463	92.3263	89.4504	173.1169	167.4391	38258.8359	132.4969	0.088406	156.4413	2033210
007	2018-09-25t1242	1537897534.2	adult	163.6984	98.003	-30.03	869.5214	65.8868	44077.7913	138894.3251	1889698.0068	17134.1	0.17296	783.108	-0.29807	344.7041	-0.14697	12772.3379	-0.046853	12143.3735	2963182.5	3439.7071	-0.2256	10482.4454	-0.1494	18123500	0.039787	443.536	92.7842	90.9889	160.1334	155.6353	37150.9453	127.8667	-0.32586	147.4921	2147300
007	2018-09-25t1642	1537911936.24	adult	167.699	102.0035	-26.0295	837.7344	66.603	41762.2411	131598.3436	1780523.0595	16232.3	0.0060696	815.097	-0.10915	342.1635	-0.3184	13174.8496	0.11495	13005.623	2898467	3821.7036	0.031584	11589.2486	0.27394	17852300	0.062401	239.746	91.3771	88.8215	166.1581	161.9007	36554.7891	129.0004	-0.38	150.0539	2001340
007	2018-09-25t2046	1537926579.59	adult	171.7666	106.0711	-21.9619	819.4259	65.6918	40988.0709	129242.5016	1738024.9734	12107.5	-0.94485	745.159	-0.50582	348.452	-0.20008	9713.4424	-0.94978	9359.4785	2098103.5	3344.7904	-0.26647	8463.1236	-0.81478	16023900	-0.32683	230.925	92.6081	89.5285	162.5924	159.5456	35119.957	133.6052	-0.23719	151.6651	1991450
007	2018-09-26t0042	1537940720.9	adult	175.6947	109.9993	-18.0337	728.9059	66.4442	37575.7455	118556.926	1660618.1802	14188.7	-0.39133	810.66	-0.12968	348.8977	-0.26375	12109.5986	-0.14811	12060.8301	2385591	3803.4255	0.032609	11084.4267	0.14586	15961900	-0.25294	278.811	97.7707	94.2748	182.3925	177.625	35931.332	143.0221	0.17657	168.5901	1925100
007	2018-09-26t0442	1537955119.82	adult	179.6944	113.999	-14.034	730.9842	65.4182	38259.77	120717.4473	1709910.5739	18256.3	0.65704	809.432	-0.12698	351.9409	-0.23809	12889.791	0.13894	12293.1406	2590848	3650.2041	-0.044894	10428.1348	-0.057067	16229900	-0.1014	300.315	102.357	97.9229	195.7799	190.2446	39351.7578	151.0599	0.51292	178.7517	2052350
007	2018-09-26t0846	1537969752.29	adult	183.759	118.0635	-9.9695	614.5205	64.8259	32350.3076	102333.239	1442594.1943	19275.3	0.95762	831.839	-0.00034291	357.1512	-0.1444	15126	0.88272	14831.9351	2571420	1690.713	-1.1843	13382.1196	1.0028	14095500	-0.57306	254.674	106.91	101.5117	202.979	199.6759	34506.4297	160.7689	0.93358	188.7157	1811600
007	2018-09-26t1242	1537983920.93	adult	187.6947	121.9993	-6.0337	658.9092	66.697	34587.4013	109255.2064	1545718.2986	14413	-0.21135	813.434	-0.09146	358.9436	-0.15366	12892.3047	0.20981	12870.8003	2346399.5	3206.7941	-0.2722	11683.3453	0.431	14745900	-0.33174	343.429	108.191	101.8323	216.8681	212.5867	39469.9922	169.2136	1.2802	201.4963	1961290
007	2018-09-26t1642	1537998321.02	adult	191.6947	125.9993	-2.0337	691.5415	64.1613	33422.238	105420.7598	1387724.88	18218.6	0.77886	827.769	-0.012207	358.7628	-0.21618	14689.2217	0.80703	14608.4482	2585303	3046.494	-0.34658	12309.4937	0.67205	14526500	-0.31998	311.534	109.764	102.5353	226.3788	219.2619	39842.6641	173.9479	1.4267	206.7543	1926240
007	2018-09-26t2046	1538012963.61	dead	195.7621	130.0667	2.0337	664.2237	63.5139	32422.6468	102318.3065	1363665.8574	20927.7	1.5012	889.695	0.30186	366.8821	-0.029428	17190.3457	1.627	17027.6445	2939549	2564.3164	-0.60057	14676.45	1.5191	15132800	-0.09848	317.374	113.521	104.9022	242.3804	235.8017	41447.0469	183.2637	1.8115	222.2848	1930870
008	2018-09-18t1700	1537308228.09	egg	-1.8584	-61.6953	-201.6953	168.3273	26.9631	3164.4961	10047.3404	54749.6966	0	3.234	0	0.45836	0	-0.12204					0	2409.9038	0	1.8541	0	1.486	0	0	0				0	-0.20628	0	0
008	2018-09-18t2043	1537321608.58	larva	1.8584	-57.9785	-197.9785	101.0858	18.0339	1323.3824	4219.8497	15521.5106	151.6	1.1793	105.113	0.76206	104.843	0.50463	145.5202	0.50537	145.2348	1164.1615	129.2159	1.6149	140.0163	0.96315	78519.2	0.97659	76.7387	33.5028	32.7639	65.8759	64.119	527.007	51.53	0.88854	57.5967	25026.6
008	2018-09-19t0043	1537336011.13	larva	5.8591	-53.9777	-193.9778	145.4623	41.8391	3081.3919	10169.3542	65352.5038	0	0.27121	0	-0.25636	0	-0.45662					0	0.11256	0	0.20792	0	0.41418	0	0	0				0	-0.57985	0	0
008	2018-09-19t0443	1537350407	larva	9.858	-49.9789	-189.9789	145.5189	41.7228	3098.2039	10216.4388	65676.8717	0	-0.25155	0	-0.61253	0	-0.65318					0	-0.30103	0	-0.27349	0	-0.051253	0	0	0				0	-0.7922	0	0
008	2018-09-19t0843	1537364810.04	larva	13.8588	-45.9781	-185.9781	145.0908	38.7575	2960.9317	9693.5211	59576.7116	0	-0.64722	0	-0.96039	0	-0.87023					0	-0.58281	0	-0.66486	0	-0.47628	0	0	0				0	-1.0204	0	0
008	2018-09-19t1242	1537379147.88	larva	17.8415	-41.9953	-181.9954	332.589	36.1184	9442.2528	29912.774	228546.9002	4678.28	0.2225	452.86	1.3748	190.8989	0.65751	4124.8633	0.2934	4091.9062	210368.0312	2119.5243	1.4188	3686.3495	0.63043	2290570	0.092537	98.1134	54.4925	54.4233	84.9039	83.2693	4330.0986	73.0756	0.86376	81.3448	275623
008	2018-09-19t1642	1537393548.86	larva	21.8418	-37.995	-177.9951	229.2917	29.1521	4931.5161	15621.3223	92304.2312	473.149	-1.1427	226.743	-0.30467	223.3611	0.8337	374.0329	-1.1084	359.9886	10098.8877	274.3804	-0.73538	337.6689	-1.1585	608806	-0.99349	99.5183	61.4643	61.0899	92.0447	91.8841	2485.2075	80.3046	0.92879	88.6052	165032
008	2018-09-19t2042	1537407946.75	larva	25.8412	-33.9956	-173.9957	428.8645	37.0426	12808.1883	40405.9675	327647.5966	11421	1.0141	408.496	0.41521	178.2884	0.20823	9097.3359	1.0705	8927.6221	627716.1875	1527.6128	0.17921	7006.4486	1.177	2792480	-0.50782	166.755	49.8741	49.5181	83.6245	81.5361	5770.0913	69.3545	0.41582	78.3655	340939
008	2018-09-20t0041	1537422334.72	larva	29.8379	-29.999	-169.999	347.6678	33.8442	8955.7341	28260.6631	204675.7681	13324.7	1.0423	348.157	-0.27115	216.0626	0.44861	9810.3828	0.95689	9547.8545	480708.75	280.6939	-1.0883	7085.1925	0.82727	1677420	-1.2894	105.196	57.5415	57.112	90.5158	90.0802	4435.2734	76.7206	0.47311	85.7412	277235
008	2018-09-20t0441	1537436732.56	larva	33.8373	-25.9996	-165.9996	358.7361	42.8977	11197.3733	35450.7056	301086.6032	8573.74	-0.24548	456.877	0.018035	235.8215	0.50288	7538.3364	0.024792	7542.6211	452300.1875	974.7321	-0.70323	6681.0005	0.33611	2727550	-1.2407	109.422	61.5737	61.2437	95.8103	94.2295	5748.6157	81.576	0.44329	90.2583	367595
008	2018-09-20t0841	1537451131.88	larva	37.8371	-21.9998	-161.9998	421.7404	39.5635	13741.2601	43448.8701	378212.4155	19232.1	1.4657	795.733	1.5888	249.5051	0.46883	16258.9512	2.1273	16116.7163	1203162.375	4159.9847	1.4612	13535.9117	2.3398	5813630	-0.51247	116.765	67.0986	66.7407	101.5402	100.7741	7513.9717	87.6033	0.45803	96.8222	490222
008	2018-09-20t1242	1537465546.99	larva	41.8413	-17.9956	-157.9956	701.3439	55.2295	29794.7684	94450.4829	1046396.2907	16981.2	0.73179	766.228	1.1344	245.1955	0.21092	12353.5732	0.76229	12135.8813	1951864.5	4193.143	1.2552	8995.5863	0.47669	12041300	1.1151	110.734	54.9554	54.3541	93.3301	91.927	14746.1543	78.2245	-0.12233	88.2158	863625
008	2018-09-20t1642	1537479946.36	larva	45.8411	-13.9957	-153.9958	710.5681	45.9572	28516.2415	89984.8729	939836.661	13288.9	-0.20907	767.442	0.89101	239.8089	-0.084836	10341.5068	-0.071105	9996.7012	1561567.5	4564.4487	1.3307	8519.5922	0.028508	11556100	0.45814	117.065	65.5922	65.4539	101.4379	99.7676	15317.125	87.0532	0.1446	96.7989	987687
008	2018-09-20t2042	1537494346.3	larva	49.8411	-9.9958	-149.9958	743.7122	54.1985	31954.5942	100802.5373	1153019.9794	12764.4	-0.53972	741.021	0.51374	208.2347	-1.0162	9961.2363	-0.4135	9804.4697	1683449	4572.3791	1.1826	8303.6108	-0.30703	12481000	0.28283	120.986	54.108	53.7869	88.7086	87.2983	14991.7461	74.2233	-0.78168	83.1672	911341
008	2018-09-21t0042	1537508741.56	larva	53.8398	-5.9971	-145.9971	880.8	53.1503	37387.8166	117745.4634	1347664.5574	18313	0.25216	797.529	0.68199	218.9954	-1.0783	13249.8564	0.23137	12333.1128	2623471.5	4426.0011	0.95587	10753.6525	0.2947	15726500	0.89076	270.465	54.3249	53.9379	90.8601	88.4246	17990.2969	75.5581	-0.94562	84.8918	1071230
008	2018-09-21t0441	1537523130.3	larva	57.8367	-2.0002	-142.0002	863.6087	60.3337	40588.1115	127951.3358	1599808.4044	16895.1	-0.17386	776.212	0.39148	241.9088	-0.68668	13935.083	0.21726	13803.1597	2982107.75	3978.0533	0.52884	12271.7808	0.63625	16563600	0.73886	236.456	52.3888	52.1158	92.8558	89.783	19871.1328	75.3782	-1.2123	85.8344	1117920
008	2018-09-21t0841	1537537531.74	adult	61.8371	2.0002	-137.9998	846.0554	60.2806	42105.8083	132798.6574	1784585.7837	17195.9	-0.25678	766.107	0.18999	219.7328	-1.7196	13334.7148	-0.098159	12980.0371	2946972	4287.7577	0.68937	11245.0985	0.11627	16920200	0.46002	228.001	57.6097	57.2436	93.3557	91.1824	20631.6133	78.456	-1.1539	87.9386	1272370
008	2018-09-21t1241	1537551931.8	adult	65.8371	6.0002	-133.9998	990.4693	57.8928	45800.6648	144253.8666	1787335.8381	24510.6	1.0187	809.877	0.40844	258.8369	-0.47585	17626.9414	1.0927	16824.6309	4248093	3736.3351	0.20189	14292.5552	1.1335	19498600	1.0025	197.319	62.7969	62.0761	106.0714	104.2067	25563.2148	87.5966	-0.38213	99.0484	1511900
008	2018-09-21t1642	1537566347.29	adult	69.8414	10.0045	-129.9955	911.3688	62.4915	44034.4894	138825.5729	1827963.4772	19300.7	-0.038404	822.247	0.44082	272.7124	-0.053079	15460.168	0.3624	15359.1201	3586759	4104.4755	0.47043	13212.0717	0.6521	19010400	0.52176	131.884	68.3971	67.9781	107.9095	106.1894	25035.0117	91.2712	-0.084563	101.8793	1581340
008	2018-09-21t2042	1537580749.88	adult	73.8421	14.0052	-125.9948	986.8918	62.7149	48160.2123	151731.9523	1998579.2448	20453.1	0.14072	756.453	-0.15812	251.8621	-1.075	15267.1562	0.25611	14841.2959	3862590.5	3708.2039	0.11484	12629.0655	0.36625	19129900	0.29944	265.323	54.937	54.3557	95.8866	93.4573	24259.3027	77.9181	-1.6133	88.96	1389300
008	2018-09-22t0041	1537595132.94	adult	77.8374	18.0005	-121.9995	946.5458	73.1448	52248.6048	164672.6526	2508008.6658	16882	-0.60585	666.21	-1.0231	220.0614	-2.6039	12835.4346	-0.59918	12534.5757	3516909	3556.9937	-0.028116	10439.1835	-0.57511	18206800	-0.28923	214.172	54.038	53.5157	91.3124	89.0753	25019.5977	75.0968	-2.0088	85.1587	1476800
008	2018-09-22t0441	1537609531.58	adult	81.837	22.0002	-117.9999	834.3095	63.9087	44076.3132	139174.0159	1961557.2233	17880.3	-0.42048	809.111	0.25714	268.2067	-0.61757	13305.0791	-0.46203	12894.3154	3073473.25	4307.7123	0.69996	10888.4165	-0.42351	18684800	-0.2898	151.331	67.9501	67.4464	107.2511	105.0192	24775.0117	91.1618	-0.35541	101.2549	1569170
008	2018-09-22t0841	1537623932.74	adult	85.8373	26.0005	-113.9996	914.8624	60.2542	44780.2128	141035.3795	1866006.9956	22913.9	0.6223	822.173	0.37815	283.6075	-0.049217	16494.0488	0.64455	16064.7227	3892595.75	3860.2697	0.28391	13928.6984	0.85177	19322700	-0.17024	293.763	70.0808	69.4506	112.3453	108.686	26513.502	93.512	-0.20003	104.8663	1647040
008	2018-09-22t1241	1537638330.92	adult	89.8368	30	-110.0001	855.859	64.7682	44951.123	141772.6226	1996859.0575	12200.7	-1.6029	756.16	-0.28037	269.28	-0.80873	10312.1162	-1.5111	10207.3765	2433659.5	4046.0486	0.47815	9305.9032	-1.1171	17813600	-0.94743	338.846	68.3336	67.8129	109.3421	106.6694	25804.7461	91.2961	-0.54191	101.948	1609800
008	2018-09-22t1641	1537652732.81	adult	93.8374	34.0005	-105.9995	902.3726	63.9097	46062.973	145168.6729	2010108.3558	18992.7	-0.16678	795.964	0.095648	283.9984	-0.26278	13926.7734	-0.23719	13488.3071	3370279.25	4111.3263	0.5425	11378.7865	-0.22572	19224100	-0.41098	287.879	71.9159	71.3849	114.5472	111.7598	27720.4121	96.337	-0.11979	107.7338	1736910
008	2018-09-22t2041	1537667133.37	adult	97.8375	38.0007	-101.9994	948.959	63.4448	47710.1677	150285.1565	2036247.5811	21740.3	0.43369	808.591	0.19803	300.9842	0.38428	15606.0156	0.3605	15015.9072	3917110	3858.8341	0.28063	12326.5066	0.18973	20227700	-0.011866	164.182	79.2269	78.2617	127.9862	125.6305	32124.541	105.0966	0.66796	119.4069	1981940
008	2018-09-23t0041	1537681535.28	adult	101.838	42.0012	-97.9989	864.0408	60.2655	43047.9084	135839.6291	1835643.9365	23617.8	0.85781	819.395	0.27618	311.1418	0.71457	15740.584	0.41953	14524.2134	3557372	4016.6106	0.42143	12123.2599	0.11653	18504400	-0.84764	404.92	72.5897	71.6664	125.0166	120.4384	28253.748	99.4383	-0.04931	114.4448	1639290
008	2018-09-23t0441	1537695932.09	adult	105.8372	46.0003	-93.9997	844.6481	64.2769	43924.4788	138511.4009	1929767.5291	16300.6	-0.6791	742.712	-0.45849	293.8599	-0.17862	11789.9521	-0.93063	11294.8779	2723479	3666.8223	0.065364	9669.3558	-0.90518	17105400	-1.5105	208.205	75.4014	74.8371	127.6458	123.9725	29486.1875	103.3634	0.20343	117.4611	1736570
008	2018-09-23t0841	1537710332.58	adult	109.8373	50.0004	-89.9996	951.0594	71.6881	50968.0065	160696.734	2309034.1699	14330.1	-1.0765	697.837	-0.86883	284.1248	-0.72529	10501.6455	-1.3472	10218.3516	2803939.25	3403.5519	-0.19703	8615.924	-1.3223	18625300	-0.81366	149.247	69.6232	69.4875	118.8502	116.9663	31733.0078	97.6955	-0.49085	111.1683	1858240
008	2018-09-23t1241	1537724733.5	adult	113.8375	54.0007	-85.9993	945.986	64.2813	49011.0127	154470.6078	2125082.9443	16938.9	-0.48514	717.584	-0.69006	296.4478	-0.31664	12626.3164	-0.58367	12135.4443	3244963.25	3355.0203	-0.24844	10043.3832	-0.69409	18432600	-0.88084	181.005	68.2286	67.674	120.2431	117.1733	30902.4805	96.7805	-0.71053	111.2336	1752590
008	2018-09-23t1641	1537739134.55	adult	117.8378	58.001	-81.9991	1026.1906	64.0407	54324.3068	171156.3058	2411605.3696	24016	1.0885	712.979	-0.72713	284.7843	-0.93754	15956.7969	0.59485	15449.8945	4547687	2032.6684	-1.4643	12703.3032	0.44249	20290700	-0.063565	328.229	71.8958	70.6163	130.6441	126.8385	37233.5586	103.2113	-0.26558	119.1994	2046080
008	2018-09-23t2041	1537753533.74	adult	121.8376	62.0008	-77.9993	985.3771	66.6582	52176.7775	164349.8627	2351650.7266	20500.7	0.37254	737.607	-0.52118	315.1866	0.18993	14721.8379	0.20631	14352.3252	4033783.5	2800.856	-0.75499	11601.3094	0.015829	20169900	-0.088531	272.85	88.6007	87.9015	139.1477	135.7479	38126.4609	114.3496	0.53871	129.76	2422790
008	2018-09-24t0042	1537767941.78	adult	125.8398	66.003	-73.997	996.4416	66.2174	53154.3314	167485.5281	2380341.1067	20123.1	0.33918	731.28	-0.57661	306.1732	-0.32373	14510.6973	0.17317	14295.6572	4048484.5	2926.9556	-0.63845	11304.2988	-0.07451	20359600	0.01096	359.642	76.8751	76.1276	132.1438	127.41	36868.1094	104.1406	-0.49757	120.0646	2140280
008	2018-09-24t0442	1537782337.82	adult	129.8387	70.0019	-69.9981	914.5588	64.681	48212.5749	152006.7459	2140086.7089	15796.1	-0.56927	743.82	-0.48042	332.4137	0.58431	11611.3828	-0.77186	11274.209	2937679.75	3475.4798	-0.15943	9316.9447	-0.83877	18788900	-0.52241	374.722	83.6317	82.7697	140.2234	136.0817	35476.5234	111.9835	-0.017865	129.6042	2112540
008	2018-09-24t0842	1537796736.86	adult	133.8385	74.0016	-65.9984	956.1719	85.8016	61152.909	193008.7632	3414829.9479	13527.2	-1.029	605.709	-1.5487	267.4732	-2.1151	10302.0703	-1.1666	10084.4785	3286360.5	2803.9779	-0.73761	8443.5924	-1.1415	19307000	-0.27441	388.615	67.2382	66.0632	119.5331	115.9649	38131.0547	96.1848	-1.4073	110.489	2143220
008	2018-09-24t1242	1537811139.49	adult	137.8392	78.0024	-61.9977	933.7063	66.1108	49749.1929	156807.0414	2223449.9243	13300.4	-1.0317	701.255	-0.80814	345.0077	0.74832	10149.5205	-1.1656	9973.2207	2649024.75	2979.6978	-0.58419	8261.8988	-1.1663	18276100	-0.53378	449.406	88.6669	87.5667	151.0387	145.8321	39421.0977	119.8146	0.21838	138.204	2310840
008	2018-09-24t1642	1537825540.09	adult	141.8394	82.0025	-57.9975	987.9708	67.8662	52606.8357	165778.021	2371218.8822	15585.7	-0.4639	695.661	-0.8454	306.6308	-0.84681	12366.3438	-0.37567	12269.3506	3413111	2977.0303	-0.58244	9818.3173	-0.52646	19166900	-0.16514	220.989	73.3757	71.2829	137.5023	134.7381	37950.6406	108.516	-0.76621	127.1162	2021650
008	2018-09-24t2044	1537840107.57	adult	145.8859	86.049	-53.951	889.4732	65.3008	46599.3496	146922.8069	2033118.3421	16307.6	-0.24605	793.142	-0.167	337.8246	0.16214	13493.1719	0.040357	13444.5752	3305827	3572.7004	-0.11319	11397.0659	0.10461	19373300	-0.019763	188.041	80.9584	79.5416	150.4577	146.8514	36862.1367	118.4765	-0.23607	138.6525	1977490
008	2018-09-25t0042	1537854344.2	adult	149.8405	90.0037	-49.9964	939.7831	60.5934	45052.2734	141873.7683	1852847.4959	13249	-0.90444	769.756	-0.34415	373.205	1.2734	10786.4814	-0.80825	10682.2324	2556396	3459.0818	-0.20653	9009.8182	-0.77374	18228600	-0.27157	230.294	96.4191	94.1423	174.8487	169.7729	41439.1406	140.278	1.0237	161.4062	2283300
008	2018-09-25t0442	1537868742.45	adult	153.84	94.0032	-45.9969	887.1595	64.7242	43242.4872	136206.7446	1827578.1564	14148.9	-0.65305	783.768	-0.26652	387.8157	1.6238	11322.8174	-0.59672	11213.5488	2570279.5	3530.1494	-0.15688	9302.2588	-0.64201	17792300	-0.29137	319.393	105.576	102.6918	178.9759	175.2086	40627.5195	149.1223	1.3719	167.6711	2396690
008	2018-09-25t0844	1537883304.71	adult	157.8851	98.0482	-41.9518	879.9912	62.3928	42882.9268	135099.1275	1771387.9304	12257.1	-1.0538	642.889	-1.1735	361.9868	0.59405	9687.1348	-1.0936	9575.3672	2189292.5	2056.9779	-1.2088	8004.7824	-1.0945	14469500	-1.1187	270.945	99.936	97.804	179.5116	174.731	40569.6328	145.0577	0.9208	166.0185	2249260
008	2018-09-25t1242	1537897542.26	adult	161.84	102.0031	-37.9969	909.7422	59.6469	43493.0093	137090.9088	1728250.1272	10479.5	-1.4377	757.858	-0.44932	394.857	1.5756	8602.8506	-1.4054	8517.6455	1970052.75	3136.8016	-0.4341	7245.4128	-1.3412	17317800	-0.22438	285.183	101.937	97.5664	188.2074	182.9076	43099.4844	150.7776	1.0883	173.4504	2329370
008	2018-09-25t1642	1537911944.43	adult	165.8406	106.0037	-33.9963	882.8304	62.0174	43637.2793	137505.6746	1820300.8311	10862.3	-1.3078	749.883	-0.49494	398.7589	1.5856	9001.1895	-1.2378	8920.918	2070273.5	3134.3594	-0.42448	7571.4207	-1.1871	17173800	-0.16398	367.861	97.8895	92.5676	187.6741	184.4397	43165.0547	152.0313	0.99971	175.9034	2241860
008	2018-09-25t2046	1537926587.83	adult	169.9082	110.0713	-29.9287	832.3039	61.5901	41504.7803	130872.959	1736110.5151	12001	-0.99108	789.999	-0.25544	403.7285	1.6401	9888.3115	-0.91332	9830.833	2155652	3315.8997	-0.29246	8359.4381	-0.86829	17202200	-0.059023	352.229	99.0699	95.1453	183.1109	178.9658	39918.1797	150.3059	0.75687	170.4735	2157250
008	2018-09-26t0042	1537940729.04	adult	173.8363	113.9994	-26.0006	888.4978	64.5196	42168.6738	132823.091	1722041.2294	11756.8	-1.0076	759.774	-0.41836	384.5504	0.92083	9767.3018	-0.91135	9784.8521	2168341	3297.6322	-0.28892	8119.8003	-0.9192	16826700	-0.067739	307.914	93.6916	91.1045	180.2063	176.7768	40005.8047	145.6142	0.37033	168.6747	2074990
008	2018-09-26t0442	1537955127.97	adult	177.836	117.9992	-22.0009	852.2289	62.1929	42175.8627	132911.2083	1764398.4136	12986.1	-0.66263	703.412	-0.70942	383.3156	0.7913	10064.252	-0.77495	9757.3882	2234264	2462.678	-0.77521	8454.7656	-0.76572	15563700	-0.31121	318.232	98.5511	94.7575	179.2007	174.2939	39782.5625	144.8722	0.22251	165.8516	2180540
008	2018-09-26t0846	1537969760.33	adult	181.9006	122.0637	-17.9363	826.7534	64.4675	42274.9212	133327.3236	1824282.0712	11962.6	-0.87461	706.823	-0.66892	383.4714	0.70642	10027.207	-0.74457	9974.4062	2226040	2534.1341	-0.70031	8643.3403	-0.66791	15674500	-0.20193	299.134	100.722	96.4628	184.6369	180.7107	40989.3828	150.3738	0.41837	172.8919	2233620
008	2018-09-26t1242	1537983928.97	adult	185.8363	125.9994	-14.0006	821.9005	63.6149	41719.8166	131547.2714	1782320.3108	11330.5	-0.99612	717.665	-0.59404	387.343	0.74349	9121.2637	-0.99447	9036.9346	1997556.75	3027.6207	-0.38547	7599.2461	-1.0047	15701800	-0.11959	321.656	101.808	98.5627	187.9555	185.0465	41162.2578	155.1608	0.57354	177.07	2227450
008	2018-09-26t1642	1537998329.13	adult	189.8363	129.9995	-10.0006	779.7417	65.2484	41089.2938	129647.0322	1817578.1932	11508.3	-0.92069	722.7	-0.55174	391.9378	0.80854	9577.7197	-0.81815	9537.6333	2068787.5	2887.5542	-0.44592	8024.1895	-0.83018	15559000	-0.086953	326.769	105.691	101.36	192.8553	189.5957	41656.75	160.2579	0.74527	180.802	2275410
008	2018-09-26t2046	1538012971.81	adult	193.9037	134.0669	-5.9331	754.998	62.6396	37902.6632	119559.171	1609785.2261	12510.4	-0.63824	745.385	-0.42341	417.4693	1.4999	10022.2383	-0.64754	9977.6094	1994425.5	2763.158	-0.49736	8473.2184	-0.64852	14822700	-0.20792	317.192	111.145	104.9254	214.6689	209.3775	42719.1094	172.4632	1.2892	199.0665	2210230
008	2018-09-27t0042	1538027133.1	adult	197.8374	138.0006	-1.9995	766.7275	61.9246	37237.245	117460.3409	1531632.9718	11794.2	-0.78951	768.196	-0.29955	436.6755	1.9989	10086.4756	-0.59946	10007.2471	1976949.25	2963.645	-0.36838	9000.289	-0.44074	15013600	-0.095536	383.243	114.453	108.0512	223.7087	217.9696	43846.9141	177.9803	1.4774	206.555	2236870
008	2018-09-27t0442	1538041529.19	dead	201.8363	141.9995	1.9995	769.0977	61.4293	36150.3737	113938.9833	1452392.0509	12205.3	-0.65517	791.96	-0.17473	455.9927	2.4963	10268.5127	-0.51321	10159.8423	1951017.5	3046.7048	-0.30794	9134.0424	-0.36891	15039300	-0.024807	349.436	117.969	112.2588	224.2827	219.4104	42613.7188	181.5844	1.5627	207.9621	2240220
009	2018-09-18t1700	1537308236.31	egg	-1.8584	-61.6953	-209.7249	150.9908	26.812	2751.291	8756.0102	46725.9527	0	3.2341	0	0.45836	0	-0.12204					0	2409.9053	0	1.8541	0	1.486	0	0	0				0	-0.20628	0	0
009	2018-09-18t2043	1537321616.88	larva	1.8584	-57.9785	-206.0081	164.6204	27.2986	3006.4852	9548.3335	51652.2541	0	1.1031	0	0.10939	0	-0.2766					0	1.1628	0	0.86264	0	0.93469	0	0	0				0	-0.3808	0	0
009	2018-09-19t0043	1537336019.61	larva	5.8592	-53.9777	-202.0073	184.9017	25.4654	3514.5631	11132.5596	59463.2697	0	0.2712	0	-0.25637	0	-0.45663					0	0.11255	0	0.20791	0	0.41417	0	0	0				0	-0.57985	0	0
009	2018-09-19t0443	1537350415.32	larva	9.858	-49.9789	-198.0085	184.9086	25.3266	3537.4191	11206.3512	60176.1094	0	-0.25155	0	-0.61254	0	-0.65318					0	-0.30103	0	-0.2735	0	-0.051255	0	0	0				0	-0.7922	0	0
009	2018-09-19t0843	1537364818.36	larva	13.8588	-45.978	-194.0077	184.9086	25.3266	3537.4191	11206.3512	60176.1094	0	-0.64722	0	-0.96039	0	-0.87023					0	-0.58281	0	-0.66486	0	-0.47628	0	0	0				0	-1.0204	0	0
009	2018-09-19t1242	1537379156.25	larva	17.8416	-41.9953	-190.0249	184.9715	25.7092	3532.565	11190.4759	60460.7108	0	-0.97209	0	-1.2991	0	-1.1123					0	-0.80574	0	-0.99965	0	-0.8686	0	0	0				0	-1.2662	0	0
009	2018-09-19t1642	1537393557.29	larva	21.8419	-37.995	-186.0246	147.7076	28.7518	2874.6805	9177.1544	51855.5219	1780.67	-0.83439	236.471	-0.24771	225.5864	0.85586	911.5829	-0.95383	834.8474	14585.3271	292.461	-0.71815	485.6661	-1.0972	373151	-1.0882	109.133	64.0547	64.0822	96.9836	96.3566	1551.738	82.7298	1.0032	90.855	101078
009	2018-09-19t2042	1537407955.16	larva	25.8413	-33.9956	-182.0252	340.3704	39.0375	9771.6017	30951.1172	242230.7728	2311.25	-0.99519	205.807	-0.76321	185.8107	0.28955	1423.7179	-1.1042	1342.129	75457.0469	251.9086	-0.94436	892.204	-1.2193	1078840	-1.1697	116.186	57.0385	56.8565	90.9493	88.5446	4820.312	77.4394	0.67839	85.6083	298996
009	2018-09-20t0041	1537422343.04	larva	29.8379	-29.999	-178.0286	464.0749	45.6977	16156.8048	51091.2464	486300.7865	6759.81	-0.32408	507.186	0.64712	174.1135	-0.050333	5850.856	-0.15136	5833.4402	503173.5938	2806.1621	0.99338	5072.7797	0.076454	4358250	-0.29136	267.927	51.2484	50.8422	86.1821	82.5757	7411.6626	70.7379	0.26636	79.0803	440377
009	2018-09-20t0441	1537436740.93	larva	33.8373	-25.9996	-174.0292	563.743	52.7598	24617.4631	77829.0793	905274.9463	10740.9	0.18227	609.554	0.89247	201.3691	0.044	8100.6133	0.18043	7891.0415	1053079.75	3207.3639	1.0322	6304.0189	0.20184	7901650	0.61617	115.453	56.6348	56.4864	90.0652	88.8767	11708.4805	76.1885	0.24322	84.6858	734158
009	2018-09-20t0841	1537451140.18	larva	37.8371	-21.9998	-170.0294	400.871	40.5484	13750.2194	43562.0392	399195.915	19200.1	1.4597	534.206	0.10722	229.1754	0.16147	15141.3213	1.821	15144.2197	1120457.75	509.9751	-1.2233	11924.5984	1.7915	3909320	-1.168	109.787	57.403	57.0536	93.5542	92.4516	6923.0093	79.0195	0.10638	88.4505	420075
009	2018-09-20t1242	1537465555.4	larva	41.8413	-17.9955	-166.0252	587.5535	45.9868	20684.9104	65338.1964	628323.6101	11327.8	-0.30188	515.535	-0.30605	239.9404	0.12182	9248.6182	-0.08245	9129.5024	1017348	1691.9158	-0.54624	7503.982	-0.023392	5661090	-1.0238	417.084	58.7023	58.4624	97.3765	92.9271	10711.4141	79.0111	-0.086099	88.14	644609
009	2018-09-20t1642	1537479954.74	larva	45.8412	-13.9957	-162.0253	756.8705	51.2533	27175.9794	85790.6797	860729.9882	14330	-0.021423	775.898	0.94086	245.7646	0.031152	10944.292	0.092503	10428.1826	1575978	4305.0884	1.1454	9048.6451	0.20532	11171400	0.3312	123.698	67.0431	66.9301	101.8784	100.2975	14670.4854	88.3017	0.21081	97.0949	965287
009	2018-09-20t2042	1537494354.75	larva	49.8412	-9.9957	-158.0253	703.207	48.7384	29036.7679	91618.0578	995376.6392	25138.8	1.6803	754.536	0.59627	239.6261	-0.2994	16555.0332	1.3993	15322.8926	2549475	3595.1688	0.48187	12940.6788	1.2557	11552700	-0.022053	119.183	67.3931	67.2244	102.2514	100.2431	15746.7227	88.3314	0.096189	97.251	1031860
009	2018-09-21t0042	1537508749.91	larva	53.8398	-5.9971	-154.0267	752.2921	54.3642	32238.4484	101680.2426	1180798.5106	17507.2	0.10705	904.721	1.3651	260.7021	0.047041	13320.5117	0.25103	12606.3081	2264487	5028.2526	1.394	10895.1249	0.34326	15367600	0.77219	129.4	71.5925	71.3555	107.8928	106.3446	18341.7773	93.4665	0.36853	102.5472	1216070
009	2018-09-21t0441	1537523138.6	larva	57.8367	-2.0002	-150.0298	803.9523	53.5941	34850.0496	109857.8153	1278337.1197	17465.3	-0.070045	827.437	0.73429	244.479	-0.60548	12906.5762	-0.076622	12398.9531	2374810	4849.1846	1.1781	10356.3715	-0.038503	15191700	0.27881	225.903	53.5769	52.923	93.2744	90.981	17162.4824	76.3853	-1.1265	86.963	983672
009	2018-09-21t0841	1537537540.04	adult	61.8371	2.0002	-146.0294	645.6672	69.2926	33000.2544	104724.1999	1431395.4356	16789.9	-0.33195	900.679	1.1416	222.6126	-1.6159	12986.6377	-0.20115	12583.6582	2259675	5349.3158	1.5072	10933.4061	0.0030009	15601600	0.0078244	113.135	57.89	57.4997	94.5331	93.0874	16448.7617	79.2894	-1.0741	89.0239	1002770
009	2018-09-21t1241	1537551940.11	adult	65.8371	6.0002	-142.0294	624.8993	97.0784	37100.2906	121750.7418	1891426.9475	19432.6	0.058634	845.177	0.67365	276.6063	0.225	14713.7607	0.19384	14318.9121	2869183.25	4497.2782	0.81288	11419.323	0.053421	16413300	-0.086284	135.958	71.453	71.0391	108.2716	106.3086	21112.957	93.3804	0.21306	102.9283	1387620
009	2018-09-21t1642	1537566355.67	adult	69.8414	10.0045	-138.0251	1010.1635	61.5524	49947.7497	157371.171	2085300.6723	19288.9	-0.040687	730.924	-0.2904	239.4576	-1.44	14283.8027	-0.01547	13869.3584	3756640	3970.2922	0.35748	11528.6624	-0.0029213	19163400	0.57764	254.498	61.2614	60.8461	102.1222	99.621	26858.127	84.9809	-0.75602	95.5902	1606150
009	2018-09-21t2042	1537580758.16	adult	73.8421	14.0052	-134.0244	1021.0642	58.5184	49737.7744	156781.6776	1996614.0271	23636.7	0.7714	749.861	-0.21431	255.3953	-0.92305	17388.873	0.96083	16968.4971	4555884.5	2809.4267	-0.68012	14005.7956	0.91947	19592400	0.47508	247.196	57.0766	56.6243	97.6277	94.4404	25578.457	80.0809	-1.3791	90.5474	1491300
009	2018-09-22t0041	1537595141.22	adult	77.8374	18.0005	-130.0291	1000.4762	61.45	49065.2691	154729.567	1971095.4142	21133.4	0.25361	734.768	-0.40431	238.561	-1.7942	14880.5049	0.097061	14252.127	3839170.25	3785.6039	0.18383	11649.8916	-0.075973	18920300	-0.0069384	179.94	56.7316	56.2311	94.5153	92.1664	24384.9531	78.0837	-1.6846	88.1866	1460840
009	2018-09-22t0441	1537609539.77	adult	81.837	22.0001	-126.0295	1048.3042	75.537	57795.7224	182428.3285	2663728.2646	21071.9	0.23458	671.547	-1.0432	236.5042	-2.0213	14435.1943	-0.070998	13809.6992	4373864	3137.4462	-0.42844	11181.743	-0.30041	20313600	0.3808	246.462	56.5194	56.0076	94.4192	91.8812	28609.0039	77.9573	-1.7838	87.9086	1709660
009	2018-09-22t0841	1537623940.97	adult	85.8373	26.0005	-122.0292	927.0131	66.4166	51843.2148	163590.126	2398271.5551	23685.4	0.7824	788.089	0.046365	253.8045	-1.3813	16746.1426	0.73251	15864.335	4554951	3896.0088	0.31928	12783.8123	0.36575	21366700	0.70291	137.469	63.0149	62.2459	108.1219	106.3309	29409.168	90.5642	-0.5169	102.281	1708460
009	2018-09-22t1241	1537638339.18	adult	89.8368	30	-118.0297	776.1055	66.2513	43056.2315	135997.3549	1993228.6175	21100	0.2592	936.608	1.4959	284.3959	-0.12875	16872.707	0.78413	16462.9697	3813231.75	5280.6115	1.7151	14077.2351	0.92021	21098000	0.50129	149.757	70.6656	70.1412	110.412	108.1433	24953.1055	93.6949	-0.28629	104.1496	1591810
009	2018-09-22t1641	1537652741.12	adult	93.8374	34.0005	-114.0291	788.1969	65.7492	41856.7535	132048.3409	1893665.5778	24382.8	0.9687	941.659	1.5241	289.9474	0.0054371	19141.6094	1.586	18826.4404	4211154	5245.8327	1.6795	15727.801	1.6336	20641200	0.22994	184.42	76.6153	76.0503	119.2629	116.9338	26237.8418	100.673	0.33683	112.8891	1679410
009	2018-09-22t2041	1537667141.61	adult	97.8375	38.0006	-110.029	986.0826	63.1643	50043.1948	157647.2035	2144075.4625	16690.8	-0.63666	766.584	-0.20781	291.973	-0.020827	13192.5322	-0.48108	13006.2744	3469636	3913.2829	0.33474	10946.4525	-0.39936	20132000	-0.05586	224.034	66.9668	66.2789	115.9018	113.7169	30482.1621	94.1303	-0.46872	107.9678	1758680
009	2018-09-23t0041	1537681543.58	adult	101.8381	42.0012	-106.0284	1005.0416	65.552	53465.3613	168614.9283	2359755.8195	22365.3	0.59096	788.622	-0.01494	277.4229	-0.78938	17282.4062	0.95517	17113.3506	4839074	3319.6112	-0.26202	14052.5483	0.93712	22075100	0.80347	211.521	64.0328	62.0835	137.5094	134.3733	38502.6211	99.2606	-0.067354	123.9971	1792410
009	2018-09-23t0441	1537695940.29	adult	105.8371	46.0003	-102.0294	920.623	66.7934	52330.8698	165027.6323	2479859.9142	18533.6	-0.20145	758.362	-0.31404	273.4312	-1.0791	14635.9531	0.053942	14341.2944	4010251.25	3817.9931	0.21131	12032.5733	0.094322	20744200	0.16035	224.039	71.8758	70.5783	133.4945	129.9732	36577.4922	98.5122	-0.27658	119.4082	1966090
009	2018-09-23t0841	1537710340.8	adult	109.8373	50.0004	-98.0292	1006.8625	119.0369	57650.2135	184578.3089	2979804.3704	15887.4	-0.74203	691.895	-0.92224	253.6574	-2.0492	12273.0234	-0.73637	12029.6133	3706453	3622.6782	0.010997	10068.986	-0.71158	20885500	0.20413	171.679	64.9077	64.3943	104.7179	103.0632	31624.8008	88.1422	-1.4088	98.5849	1959300
009	2018-09-23t1241	1537724741.73	adult	113.8375	54.0007	-94.029	1034.4883	67.5417	55501.6724	174909.7313	2495274.2798	22916.8	0.80552	780.358	-0.14022	296.8204	-0.3007	16658.5645	0.80389	16419.9277	4847642.5	3212.9243	-0.38102	13352.8403	0.68869	22689700	0.97867	178.072	67.0396	66.3959	118.2181	114.2901	34401.4531	95.8564	-0.79649	108.6536	1949240
009	2018-09-23t1641	1537739142.79	adult	117.8378	58.001	-90.0287	1003.3019	89.6346	57989.2684	184086.0153	2844321.4806	11747.1	-1.5764	681.846	-0.9931	280.1118	-1.1342	9526.377	-1.6151	9384.7002	2896018.5	3550.0022	-0.07296	8249.1058	-1.4059	20674900	0.097636	290.743	73.0654	72.6059	120.7967	118.625	36722.1914	102.1039	-0.36508	114.1235	2215490
009	2018-09-23t2041	1537753541.91	adult	121.8376	62.0007	-86.0289	961.0772	63.9895	51171.6779	161243.2343	2281483.3254	20784.5	0.43462	833.371	0.27725	333.3393	0.94125	16334.1748	0.75911	16088.8682	4393893	3330.254	-0.27797	13589.5492	0.83229	22338500	0.77486	196.658	82.7141	81.983	131.5137	128.326	35377.1914	108.5549	0.037518	122.3854	2217150
009	2018-09-24t0042	1537767950.01	adult	125.8398	66.003	-82.0267	939.8876	62.0441	50885.0252	160526.6281	2279326.2492	19578.5	0.21912	805.145	0.024417	322.4065	0.33657	15292.2529	0.4399	15278.1104	4083031.5	3661.7231	0.012235	12583.4267	0.44475	21456300	0.42671	316.052	74.7145	74.8474	135.5461	131.8818	36190.7969	107.6957	-0.2012	123.9295	1991070
009	2018-09-24t0442	1537782346	adult	129.8387	70.0019	-78.0278	949.2562	79.0798	56037.9858	176761.2798	2806436.3297	16165.7	-0.48712	722.634	-0.64837	293.3571	-0.9749	12772.998	-0.37742	12629.8867	3742488.5	3386.4556	-0.23678	10417.0119	-0.39807	21158700	0.33228	170.132	63.5737	62.6137	115.2094	111.867	33756.3594	90.8263	-1.7158	105.5939	1861440
009	2018-09-24t0842	1537796745.04	adult	133.8385	74.0016	-74.028	1016.8376	65.2086	56089.8237	176713.5128	2597163.4581	13923.1	-0.94028	728.715	-0.6027	322.4086	0.034233	11531.7344	-0.75164	11420.1084	3390330	3640.5596	-0.027093	9515.8879	-0.71789	21386300	0.43986	166.51	72.4752	71.7677	128.4974	125.6308	37778.2266	102.6895	-0.9055	118.7259	2127000
009	2018-09-24t1242	1537811147.7	adult	137.8392	78.0023	-70.0273	1033.567	65.2729	55742.414	175583.1691	2524173.6703	14772.1	-0.69916	752.427	-0.42866	328.8829	0.13195	11591.9473	-0.68251	11436.3174	3384848.5	3796.8872	0.090168	9556.1631	-0.66242	21956600	0.67184	194.327	73.617	72.8649	134.2886	130.6782	39212.2656	104.4154	-0.919	122.1073	2148220
009	2018-09-24t1642	1537825548.36	adult	141.8394	82.0025	-66.0271	1039.3672	69.6646	56607.8908	178496.4621	2564275.6047	14784.6	-0.6465	699.744	-0.81612	308.7726	-0.76698	11984.8506	-0.50231	11881.4258	3559500.75	2959.2957	-0.59667	9919.0028	-0.48773	20734100	0.32753	210.975	66.7874	65.3303	126.446	122.9687	37554.4727	97.3437	-1.5572	115.2428	1978980
009	2018-09-24t2044	1537840115.73	adult	145.8859	86.049	-61.9806	940.5002	64.6556	50849.9428	160217.1503	2309975.0428	12327	-1.1617	735.624	-0.56604	346.418	0.47418	9952.3682	-1.127	9803.4551	2657282.25	3477.5188	-0.18736	8387.931	-1.0402	19594100	0.047064	213.391	87.5203	86.3162	151.4373	146.6334	40433.75	116.882	-0.34427	136.7724	2331190
009	2018-09-25t0042	1537854352.44	adult	149.8405	90.0036	-58.026	994.1602	67.2333	52267.9607	164607.7662	2343226.8856	11707.8	-1.2623	738.456	-0.55476	341.1932	0.13973	9582.4404	-1.2026	9464.9736	2635171	3436.0226	-0.22398	8079.6645	-1.1239	20238900	0.3168	324.871	89.5823	87.9013	155.6585	151.8663	42806.0898	120.7684	-0.24858	140.7081	2455180
009	2018-09-25t0442	1537868750.66	adult	153.84	94.0032	-54.0265	958.9824	64.5325	49129.8852	154765.9574	2118302.1576	13727.7	-0.75178	778.249	-0.30253	364.7246	0.82587	11313.1533	-0.59987	11343.5737	2918793.5	3535.0858	-0.15326	9659.2651	-0.50881	20044600	0.35226	250.068	93.7096	92.2899	175.5907	171.8008	45302.4062	131.0845	0.24016	160.0978	2413580
009	2018-09-25t0844	1537883312.85	adult	157.8851	98.0482	-49.9814	945.4257	66.4306	49276.8364	155302.1646	2178238.5047	13449.1	-0.77198	748.579	-0.50415	359.6703	0.51555	11096.4326	-0.6365	11045.9004	2873976	3335.2478	-0.30047	9445.9415	-0.56273	19341000	0.2385	208.538	92.1531	90.8283	169.0058	165.2277	43772.4922	131.9804	0.12745	157.1056	2380960
009	2018-09-25t1242	1537897550.42	adult	161.84	102.0031	-46.0265	869.0393	85.0462	48351.0444	153038.1086	2294707.9146	12986	-0.84016	731.741	-0.60939	347.2402	-0.013116	10443.4385	-0.81195	10341.3833	2652633.25	3353.6379	-0.28522	8769.7802	-0.78483	18516700	0.10344	211.419	90.8824	88.4353	175.2908	172.2525	44523.8516	136.5084	0.24695	163.1733	2299780
009	2018-09-25t1642	1537911952.73	adult	165.8406	106.0037	-42.0259	835.3871	67.8816	44643.8946	140810.7425	2015635.9753	15856.5	-0.1073	758.926	-0.44133	343.8184	-0.22463	12164.6104	-0.22398	12100.5518	2846518.75	3464.6949	-0.20552	10157.8402	-0.25351	17733100	-0.013641	262.224	92.7617	89.0756	187.2383	182.2898	43813.7617	139.7856	0.29479	171.9777	2167470
009	2018-09-25t2046	1537926596.11	adult	169.9082	110.0713	-37.9583	925.7594	63.6171	46279.5225	145773.4056	1971078.3416	10338.6	-1.3941	703.255	-0.75354	379.0575	0.83552	8195.917	-1.4528	8035.2676	1991607.75	2934.6892	-0.5368	6862.5888	-1.4033	17061700	-0.096238	364.323	104.618	100.9103	188.828	183.8807	45885.2031	149.1595	0.69217	173.2184	2538130
009	2018-09-26t0042	1537940737.22	adult	173.8363	113.9994	-34.0302	818.6922	63.6859	43349.0899	136731.3902	1921267.7143	11522.2	-1.0649	712.13	-0.68452	380.4381	0.78814	9155.6602	-1.1056	8983.9624	2087490.625	2934.5212	-0.51518	7789.9141	-1.0362	16180300	-0.23683	253.181	107.188	103.3057	194.6778	191.1119	44386.5391	155.3825	0.91261	181.8754	2435420
009	2018-09-26t0442	1537955136.14	adult	177.836	117.9991	-30.0305	906.1536	62.3118	45480.8108	143297.1657	1948107.2421	10184.4	-1.3518	684.612	-0.81195	379.1077	0.65763	8318.959	-1.3277	8281.3115	1988231.125	2724.936	-0.61566	6957.0972	-1.2936	16339000	-0.11019	241.477	107.603	103.5985	197.9474	194.5971	47309.4258	157.2171	0.89978	182.2234	2568040
009	2018-09-26t0846	1537969768.43	adult	181.9005	122.0636	-25.966	833.9644	62.7609	43053.0497	135884.2668	1861724.7614	11194.8	-1.0647	652.216	-0.95982	374.3717	0.42305	8843.3438	-1.1187	8637.8726	1998595.625	2371.2759	-0.79725	7257.6714	-1.1536	14731000	-0.44498	244.089	107.889	103.6373	199.4382	195.5559	45073.0234	159.14	0.89448	185.9817	2436780
009	2018-09-26t1242	1537983937.08	adult	185.8362	125.9994	-22.0302	858.3225	63.3147	43900.6664	138413.0042	1891707.9216	10755.2	-1.1394	668.397	-0.85087	373.9924	0.33512	8451.1064	-1.2058	8256.8506	1952205.625	2566.0049	-0.65478	7124.3301	-1.1704	15375100	-0.20333	288.513	108.772	104.0518	201.5058	197.6761	46547.8281	160.9928	0.88727	186.9479	2502090
009	2018-09-26t1642	1537998337.28	adult	189.8363	129.9994	-18.0302	848.0999	63.3795	42595.7219	134228.2281	1828055.6351	10260.5	-1.2334	663.609	-0.85384	371.8736	0.20443	8379.8955	-1.1956	8197.4363	1877096.5	2580.8723	-0.62176	7193.7371	-1.1192	14825700	-0.27457	283.372	110.09	105.3606	204.3081	199.9631	45765.0078	162.1346	0.8455	189.1389	2459530
009	2018-09-26t2046	1538012979.96	adult	193.9037	134.0668	-13.9628	835.9241	64.262	42061.6674	132596.993	1811478.3497	10525	-1.1384	665.125	-0.82671	375.4453	0.25034	8380.3799	-1.1651	8180.6587	1852064	2469.2692	-0.66329	7154.0552	-1.1071	14678000	-0.24492	258.787	111.355	106.616	206.536	202.4444	45644.4531	163.1396	0.7948	191.2355	2457390
009	2018-09-27t0042	1538027141.23	adult	197.8374	138.0005	-10.0291	785.7106	63.6152	39044.3393	123191.3698	1683379.9062	10311.7	-1.1647	593.547	-1.1644	376.1696	0.21694	8316.1602	-1.1585	8092.0039	1704812.75	867.1135	-1.5368	6911.0937	-1.1668	12164700	-0.82401	259.894	113.757	109.5354	204.6208	200.7222	41947.2656	164.6046	0.77287	191.6235	2331450
009	2018-09-27t0442	1538041537.33	adult	201.8363	141.9994	-6.0302	712.4642	66.1909	37140.2561	117356.0835	1619890.3338	10481.5	-1.0935	579.047	-1.2152	377.8031	0.21213	8611.2285	-1.0378	8574.1836	1679189.625	702.2046	-1.5991	7180.9862	-1.0479	11274100	-0.98773	303.444	117.489	112.7888	218.8457	211.7655	42674.9062	170.4473	0.97997	199.1934	2287520
009	2018-09-27t0846	1538056174.1	adult	205.9021	146.0652	-1.9644	701.1193	66.2986	36326.9708	114778.4511	1584510.4408	11548.5	-0.79196	626.985	-0.96417	381.4009	0.26481	8910.3994	-0.91463	8552.0908	1701886.375	791.3012	-1.5226	7732.3185	-0.83043	11947200	-0.75053	306.709	118.764	113.4563	223.3365	218.3943	42657.2695	173.9343	1.062	205.0543	2263040
009	2018-09-27t1242	1538070317.84	dead	209.8309	149.994	1.9644	716.6993	64.5482	37163.1117	117384.6359	1619163.5356	12879.7	-0.42047	706.19	-0.57094	400.4653	0.76482	10296.2158	-0.44543	10046.0234	2007762	2192.249	-0.74258	8618.2366	-0.49677	13753800	-0.22518	284.474	122.474	116.9397	225.7488	222.2233	44021.0078	179.8658	1.274	208.5016	2385310
010	2018-09-18t1700	1537308244.51	larva	0	-65.6955	-157.7209	92.1211	37.9213	2243.807	7526.5988	52693.1437	2433.52	3.3039	1513.26	9.7516	1508.2092	10.8103	2371.1431	1.4215	2357.2646	30824.8613	2189.6344	12380.3343	2343.0775	3.1683	1843140	2.2216	179.393	113.121	112.1495	168.1396	166.9251	2185.8149	149.4982	3.3323	163.3155	137782
010	2018-09-18t2043	1537321625.25	larva	3.7169	-61.9786	-154.0041	162.0013	44.3987	3475.3111	11480.0629	75552.7261	0	0.65354	0	-0.061741	0	-0.35834					0	0.48673	0	0.52768	0	0.68492	0	0	0				0	-0.47172	0	0
010	2018-09-19t0043	1537336027.94	larva	7.7176	-57.9779	-150.0033	153.4542	27.7512	2789.6187	8882.415	48305.1024	0	0.0060347	0	-0.42301	0	-0.54571					0	-0.10584	0	-0.030547	0	0.19203	0	0	0				0	-0.67675	0	0
010	2018-09-19t0443	1537350423.66	larva	11.7164	-53.9791	-146.0045	327.4199	57.6166	10781.3991	34762.7426	342916.5928	2090.49	0.1808	868.06	4.4313	753.7703	5.6083	1891.5255	0.14902	1874.4979	109708.4766	1634.7555	1.6699	1811.5835	0.4468	4999160	2.0139	250.697	124.165	121.6994	216.2853	214.2249	12544.5498	185.7161	4.1431	206.4135	715068
010	2018-09-19t0843	1537364826.69	larva	15.7173	-49.9782	-142.0037	327.2114	55.6801	10498.5442	33945.8846	334918.5205	1537.09	-0.39306	657.232	2.7806	584.4786	4.2551	1353.2318	-0.3466	1340.0872	77134.2109	1166.2533	0.61003	1304.4315	-0.22633	3685100	0.92313	230.959	122.377	120.5604	210.0955	208.5334	11975.4443	180.7286	4.0008	200.682	686169
010	2018-09-19t1242	1537379164.61	larva	19.7	-45.9955	-138.0209	233.9028	50.2125	7563.2247	24338.7128	232184.0163	1074.76	-0.84376	545.964	1.7559	520.6855	3.7483	996.8725	-0.76592	991.3188	40871.7734	867.7731	-0.029364	959.126	-0.73152	2206240	-0.13637	227.132	123.72	123.5772	203.684	201.9329	8351.0439	173.1898	3.7799	193.6149	499953
010	2018-09-19t1642	1537393565.61	larva	23.7003	-41.9952	-134.0206	228.1847	45.9547	6817.1935	21958.4468	189363.8092	919.245	-1.1643	480.475	1.0187	476.1279	3.3827	819.9713	-1.1187	814.1813	30338.9355	709.4463	-0.42729	787.151	-1.1098	1753730	-0.71096	239.363	124.675	124.7292	203.6886	200.6484	7536.478	172.7878	3.7699	193.9552	455063
010	2018-09-19t2042	1537407963.54	larva	27.6997	-37.9958	-130.0212	422.5559	35.1405	11461.3306	36244.6684	260833.3786	15260.3	1.6607	593.542	1.3299	246.9754	0.89085	12752.4287	1.9528	12933.1064	790650.5625	1889.3568	0.37222	10492.7608	2.3303	3651470	-0.35517	128.61	55.9321	55.5684	93.3861	90.9561	5789.9355	77.5377	0.60048	86.6452	344094
010	2018-09-20t0041	1537422351.33	larva	31.6963	-33.9992	-126.0246	322.0457	61.9305	12569.7931	40223.4766	449814.751	649.717	-1.6973	378.48	-0.25153	361.308	2.1747	606.0977	-1.748	602.1788	40608.5469	540.3863	-0.95346	582.9116	-1.7112	2520300	-1.1361	232.901	119.226	117.2424	199.7059	197.6887	13380.2939	170.2357	3.7156	189.9464	793928
010	2018-09-20t0441	1537436749.19	larva	35.6957	-29.9998	-122.0252	570.655	38.6809	16106.6895	50798.4484	386457.9833	18959.8	1.623	362.819	-0.67786	256.8001	0.69597	10187.9258	0.6202	9779.2539	886349.5625	330.9476	-1.2734	1776.6084	-1.5259	3133300	-1.2513	114.921	61.7894	61.3925	97.9269	97.0499	8519.6436	82.9147	0.39141	92.4514	533613
010	2018-09-20t0841	1537451148.41	larva	39.6955	-26	-118.0254	647.7744	43.2143	17726.7376	55875.7238	435369.1029	12209.1	0.022923	607.187	0.40227	269.5043	0.72422	10009.1514	0.27931	9964.5625	950869.375	2767.4883	0.35009	8023.2402	0.32903	5765240	-0.76347	117.703	63.0376	62.7172	98.7708	96.8639	9383.2275	84.0168	0.2596	93.4467	598542
010	2018-09-20t1242	1537465563.84	larva	43.6998	-21.9957	-114.0211	688.6148	48.869	28619.1997	90312.9199	988533.9971	19294.8	1.0504	844.385	1.5097	260.1946	0.42083	13808.8145	1.0224	13540.1343	2098939.75	4491.3555	1.411	9712.6892	0.60564	12753600	1.1202	406.737	65.6307	65.3263	102.9078	99.812	15641.9824	86.6304	0.22709	96.4983	991286
010	2018-09-20t1642	1537479963.14	larva	47.6996	-17.9959	-110.0213	915.1462	58.9659	39503.5049	124758.0475	1547798.3688	16998	0.37425	817.063	1.1241	248.9899	0.042091	13374.249	0.64316	13043.375	2795218	4405.9818	1.1766	11579.3349	0.96343	17009600	2.0488	236.825	69.5027	69.2527	108.1041	105.7309	22593.7539	92.3624	0.40404	102.5719	1446910
010	2018-09-20t2042	1537494363.05	larva	51.6996	-13.9959	-106.0213	816.0734	57.363	38515.0149	122265.7081	1485234.1931	12810.8	-0.60462	746.626	0.49229	267.3142	0.29601	10289.8574	-0.44772	9925.791	2088841.125	3765.7873	0.57045	8927.2595	-0.17947	15114700	0.95695	278.911	71.5766	71.3183	110.3086	107.6803	22392.6406	93.2696	0.38538	103.429	1449000
010	2018-09-21t0042	1537508758.19	larva	55.6982	-9.9973	-102.0227	846.5942	58.1767	37751.8187	119048.8746	1417240.6568	27510.5	1.8708	888.398	1.2363	265.8174	0.14287	19752.9023	1.9438	19066.8867	3930827.75	4008.5981	0.63061	16917.3586	2.3786	17662200	1.3682	154.764	69.0265	68.7557	107.0364	105.1892	21300.25	90.8957	0.15446	101.6565	1372320
010	2018-09-21t0441	1537523146.85	larva	59.6951	-6.0004	-98.0258	984.7866	60.7056	48605.5065	153097.2975	2036484.9539	31763.1	2.5169	739.402	0.10524	234.3183	-1.0031	19845.5957	1.865	19460.9824	5060627	1359.7251	-1.4729	16435.3905	2.0815	18851000	1.3695	158.343	51.145	50.6375	87.3556	85.4866	22275.6797	71.6953	-1.5949	81.2851	1303940
010	2018-09-21t0841	1537537548.32	larva	63.6955	-2	-94.0254	947.6232	69.8226	51413.4806	162165.9031	2329096.2509	19298.6	0.1057	804.494	0.43833	239.0768	-1.0959	16069.752	0.66849	15995.9351	4338833	4141.9841	0.57024	13634.3191	0.95891	21643300	1.9785	253.925	50.5718	49.8637	91.9209	88.918	24818.6367	74.4038	-1.5975	85.2275	1360530
010	2018-09-21t1241	1537551948.39	adult	67.6955	2	-90.0254	974.3312	60.924	49104.8436	154695.9664	2122731.6222	18446.5	-0.14777	816.669	0.44366	285.2401	0.51979	15464.4375	0.40822	15385.374	3989824.75	3688.7744	0.15534	13168.274	0.69097	21028400	1.4559	215.145	73.726	73.4332	114.7496	113.0239	29605.4004	97.0129	0.55478	108.2498	1898370
010	2018-09-21t1642	1537566364	adult	71.6999	6.0043	-86.0211	929.3783	63.9543	48741.3723	153723.5255	2137307.884	25104.3	1.0815	840.125	0.57629	251.6076	-0.99518	18138.8242	1.2208	17660.5986	4643539	4173.4044	0.53099	14475.5957	1.1357	21447500	1.3447	339.987	52.196	51.48	98.1541	94.3311	25127.4551	76.8646	-1.6665	89.1366	1332510
010	2018-09-21t2042	1537580766.42	adult	75.7005	10.005	-82.0204	913.0304	86.6752	49232.8355	155980.5604	2291435.1016	20476.6	0.14171	846.074	0.60181	280.3535	0.097699	15161.7412	0.21441	14713.4292	3911729.25	4287.224	0.633	12280.7849	0.21642	21808400	1.2659	306.434	70.5388	70.1622	113.5295	110.9766	29290.6094	94.5551	0.14381	106.2211	1818210
010	2018-09-22t0041	1537595149.46	adult	79.6958	14.0003	-78.0251	936.5771	68.3953	47977.505	151342.9086	2105120.0712	25000	1.0407	849.225	0.62542	297.7822	0.74837	19218.1621	1.5768	18928.585	4842977	2059.5654	-1.4271	16470.6969	1.9134	21367300	0.91932	384.487	70.1874	69.3011	119.9992	116.9487	30239.8086	95.794	0.18904	110.0278	1765990
010	2018-09-22t0441	1537609548.01	adult	83.6954	17.9999	-74.0255	979.7482	67.0152	54375.2223	171371.2428	2526039.0697	14686.2	-1.0742	734.383	-0.45732	293.5034	0.45173	11319.3604	-1.1473	11129.9473	3226017.75	3480.2104	-0.097892	9280.8151	-1.099	20890300	0.58344	157.162	72.7585	72.2344	114.143	112.2447	32530.7461	96.7774	0.19883	107.957	2069690
010	2018-09-22t0841	1537623949.14	adult	87.6957	22.0002	-70.0252	889.7372	65.4923	46994.7893	148149.8367	2123281.6006	14222.5	-1.1768	796.068	0.11713	295.6351	0.43681	11329.8135	-1.1509	11163.6172	2798464	3992.5091	0.41411	9669.7649	-0.95214	19594400	-0.08554	162.879	70.2985	69.3997	119.8581	117.0592	29604.9492	96.4474	0.059301	111.5558	1730330
010	2018-09-22t1241	1537638347.38	adult	91.6952	25.9997	-66.0257	942.889	65.8621	48340.8581	152299.696	2113088.1882	24935.7	1.0737	845.399	0.58708	319.4003	1.3923	17375.0312	0.963	16971.3057	4413258	2983.421	-0.58568	14126.2039	0.94483	21410600	0.61809	256.079	74.783	73.468	137.0558	134.0085	34812.168	102.8672	0.62709	123.0767	1893950
010	2018-09-22t1641	1537652749.33	adult	95.6958	30.0003	-62.0251	1061.022	66.5087	53845.6207	169567.1639	2350881.6839	21395.5	0.35093	793.486	0.063317	296.2481	0.23425	16047.7207	0.51021	15877.2529	4541505	3168.149	-0.40299	13550.517	0.70831	22389800	1.0035	391.834	62.8431	61.7196	123.3517	118.0349	34908.5195	89.1229	-0.93254	107.0917	1773240
010	2018-09-22t2041	1537667149.87	adult	99.6959	34.0004	-58.025	999.5514	66.2189	52822.4088	166466.5944	2342140.2991	24582.5	1.0514	835.749	0.44713	278.2832	-0.68789	17768.4473	1.1218	17400.5996	4921860	3869.5427	0.28503	14166.8561	0.98216	23131800	1.3057	361.946	56.0834	54.6258	120.8055	115.4678	33463.125	84.384	-1.5254	106.7166	1552280
010	2018-09-23t0041	1537681551.85	adult	103.6965	38.001	-54.0244	986.0014	71.361	55336.2707	174434.2898	2592694.7792	22882.8	0.7172	736.384	-0.51024	263.9902	-1.4346	16338.5723	0.63871	16119.2554	4738186	2526.8906	-1.0361	12938.9541	0.4731	21305800	0.43474	187.026	62.9102	61.6754	124.8576	121.077	36208.707	90.5589	-1.0057	110.2014	1820180
010	2018-09-23t0441	1537695948.45	adult	107.6955	42	-50.0254	900.5212	65.7876	47013.0213	148176.5013	2082762.3879	19607	0.044214	926.819	1.2163	317.6064	0.79725	16334.9209	0.65599	16310.4043	4034725.5	4770.3688	1.1167	14019.7201	0.94479	22824800	1.0959	189.136	81.4842	79.7795	150.7011	148.0809	37223.1797	112.0296	0.96957	137.4335	2006710
010	2018-09-23t0841	1537710348.96	adult	111.6957	46.0002	-46.0252	931.7638	66.2847	49822.2523	157003.0762	2266657.2339	20170.1	0.19616	856.865	0.54563	283.2109	-0.8225	16922.459	0.88291	16825.4238	4416762	4434.3848	0.77062	14209.728	1.0397	22356500	0.85089	142.058	54.0176	52.5518	110.6079	108.2358	28868.668	82.2274	-2.0179	99.5292	1409370
010	2018-09-23t1241	1537724749.91	adult	115.6959	50.0004	-42.025	984.3785	67.3986	53897.9725	169864.2661	2473992.2023	16850.5	-0.48581	821.174	0.20657	273.5198	-1.3542	13582.9932	-0.23803	13317.1035	3843987	4386.0009	0.70341	11552.5483	-0.049242	23163700	1.1643	291.154	60.4334	59.4716	111.4281	107.8589	31534.1602	87.7698	-1.5996	101.6787	1704710
010	2018-09-23t1641	1537739150.92	adult	119.6962	54.0007	-38.0247	984.1582	74.1753	57870.5671	182557.0641	2882586.6446	25642.2	1.4681	781.097	-0.15217	284.3943	-1.0174	17880.2832	1.2728	17386.8887	5417726	1910.4945	-1.5677	14361.2604	1.1395	23621900	1.31	269.618	59.3882	58.1751	116.1016	112.3665	35178.7773	85.5621	-1.8991	104.0845	1796020
010	2018-09-23t2041	1537753550.05	adult	123.696	58.0005	-34.0249	895.1453	70.8643	50705.9335	160063.2908	2415717.0805	7890.13	-2.3732	587.547	-1.76	275.7389	-1.4982	6850.5562	-2.4678	6823.9006	1822248	3021.4727	-0.55539	6392.7018	-2.0981	15582300	-1.8624	214.729	69.0251	68.6517	115.1671	112.1614	30634.4453	95.2804	-1.1694	107.5692	1830610
010	2018-09-24t0042	1537767958.33	adult	127.6983	62.0028	-30.0226	980.8033	69.0159	52964.8807	166912.7688	2423702.4918	22214.1	0.82615	828.777	0.20596	313.5418	-0.091559	16617.5918	0.90874	16386.2812	4619690.5	3785.3701	0.11643	13575.8404	0.85699	22976200	0.99438	238.594	80.9653	80.057	137.9913	134.2107	38361.5859	109.0013	-0.16938	126.0747	2244600
010	2018-09-24t0442	1537782354.12	adult	131.6971	66.0016	-26.0238	907.6154	65.0684	47306.8239	149116.2485	2102738.273	22934.2	1.0455	851.142	0.35636	305.4201	-0.55702	17060.6445	1.095	16593.6475	4231040	3463.1362	-0.17355	14352.5734	1.1854	21099800	0.32308	334.515	67.9079	66.3745	130.332	126.1849	32322.3281	98.0868	-1.1924	118.5253	1683440
010	2018-09-24t0842	1537796753.2	adult	135.6969	70.0013	-22.0241	888.4279	53.9069	39909.7038	125771.0706	1496187.2899	27275.6	2.0857	1001.33	1.4611	356.802	1.2972	20728.5645	2.3643	20398.9648	4373727	3748.0715	0.057646	17712.4215	2.5183	21036000	0.33729	232.096	95.1591	92.6287	177.8281	173.147	37521.7266	133.1658	1.3376	162.5261	1999100
010	2018-09-24t1242	1537811155.9	adult	139.6976	74.0021	-18.0233	667.4796	99.6037	39237.5563	125982.136	2002235.249	27419.9	2.1923	975.977	1.2035	323.2412	-0.15048	19406.8379	1.9485	18862.0332	3997808.75	5253.194	1.2733	16182.6059	1.922	20061200	0.07027	205.452	76.0369	73.5387	155.0035	151.4629	31930.7246	116.1315	-0.12919	141.8249	1562940
010	2018-09-24t1642	1537825556.44	adult	143.6978	78.0022	-14.0232	606.6668	67.0945	29180.3111	92822.843	1239235.5688	16408.4	-0.25176	621.42	-1.3685	355.4187	0.89238	13779.666	0.11339	13592.1045	2122068.5	607.918	-2.4563	11822.4591	0.25502	9530100	-3.1036	205.055	89.7743	88.1181	147.8609	145.9883	22770.5801	124.2808	0.26058	140.0254	1376780
010	2018-09-24t2044	1537840123.82	adult	147.7443	82.0487	-9.9767	612.1949	65.0099	32646.5799	103198.9964	1492812.431	825.024	-3.801	350.927	-3.1966	341.1928	0.2169	635.6448	-4.1669	624.2397	108695.2578	449.0134	-2.512	591.3506	-3.98	5999800	-3.9631	186.073	84.009	83.0755	140.2382	138.3498	23980.7344	115.1159	-0.53945	131.4941	1436300
010	2018-09-25t0042	1537854360.66	adult	151.6989	86.0034	-6.022	589.9865	63.6956	29360.3802	92762.0169	1255314.6565	16539.7	-0.1179	421.412	-2.6615	344.0876	0.17975	7344.0405	-1.9179	6177.2324	1138326.25	435.5203	-2.4616	1223.0913	-3.6821	6493110	-3.6158	168.996	85.856	84.838	139.2871	137.4879	21589.4961	117.4591	-0.53646	132.3047	1322870
010	2018-09-25t0442	1537868758.8	adult	155.6984	90.0029	-2.0225	502.409	64.6819	23699.9358	75018.3802	980308.0291	13833.1	-0.70406	387.71	-2.8257	346.8555	0.14436	4011.8833	-2.9555	2189.7249	501485.4062	423.0619	-2.4083	779.7047	-3.7896	4825830	-3.8991	174.15	88.2623	87.1766	147.0297	144.2754	18378.7148	122.1349	-0.39201	137.793	1098600
010	2018-09-25t0844	1537883320.91	dead	159.7434	94.0479	2.0225	518.4913	64.6298	26787.5154	84948.9376	1171658.0162	16953.5	0.078752	665.114	-1.0252	349.7581	0.12963	13866.2969	0.27602	13658.1689	1955147.875	582.9379	-2.2222	11879.3301	0.34175	9341530	-2.4818	182.142	88.3089	87.3063	147.4855	145.4033	20795.457	122.0347	-0.53772	138.6345	1240300
011	2018-09-18t1700	1537308252.72	larva	0	-65.6956	-225.685	171.1051	25.6501	3185.0957	10099.8651	53632.6256	0	1.7891	0	0.28274	0	-0.19789					0	2137.782	0	1.283	0	1.2007	0	0	0				0	-0.29237	0	0
011	2018-09-18t2043	1537321633.55	larva	3.7169	-61.9787	-221.9681	165.0027	27.2297	2996.3164	9514.9795	51276.1497	0	0.65354	0	-0.061743	0	-0.35834					0	0.48672	0	0.52768	0	0.68492	0	0	0				0	-0.47172	0	0
011	2018-09-19t0043	1537336036.29	larva	7.7177	-57.9779	-217.9673	162.2095	27.4272	2960.84	9407.7415	50991.4085	0	0.0060296	0	-0.42301	0	-0.54572					0	-0.10584	0	-0.030551	0	0.19203	0	0	0				0	-0.67675	0	0
011	2018-09-19t0443	1537350432.12	larva	11.7165	-53.9791	-213.9685	153.5536	60.1561	4113.2047	14369.0151	123529.8076	0	-0.44647	0	-0.77513	0	-0.75118					0	-0.44183	0	-0.4638	0	-0.25307	0	0	0				0	-0.89609	0	0
011	2018-09-19t0843	1537364835.17	larva	15.7173	-49.9782	-209.9676	162.2093	27.3061	2947.9114	9365.7488	50545.7607	0	-0.80545	0	-1.1193	0	-0.97952					0	-0.69199	0	-0.82658	0	-0.66273	0	0	0				0	-1.1326	0	0
011	2018-09-19t1242	1537379173.1	larva	19.7001	-45.9955	-205.9849	215.1227	25.8557	4441.7281	14063.3011	80069.5116	10813.3	1.548	590.926	2.0203	221.6763	0.88569	9595.6279	1.7276	9393.9326	239890.7031	3249.4538	2.3539	8807.9364	2.6309	1432400	-0.45439	101.48	58.4424	58.018	91.7286	90.0866	2293.2141	77.6452	0.92862	86.1058	141664
011	2018-09-19t1642	1537393574.07	larva	23.7004	-41.9952	-201.9846	460.7028	44.223	15942.3711	50344.5937	473173.4548	5642.35	-0.08609	409.348	0.60359	183.8564	0.36343	4958.1333	0.06272	4966.7915	421441.3438	1975.5259	0.73357	4371.7038	0.33608	3466360	-0.035711	174.814	41.7929	41.1462	77.3329	74.2647	6573.2954	61.6733	0.27066	70.3622	353902
011	2018-09-19t2042	1537407972.09	larva	27.6998	-37.9957	-197.9852	559.2762	39.8831	18414.1565	58079.6902	512988.9401	5688.08	-0.39269	348.898	-0.087945	186.8389	0.21255	4890.9282	-0.26186	4897.3623	484201.875	1240.3436	-0.18137	4333.0309	-0.02782	3420940	-0.44269	150.911	43.8351	43.2686	80.5396	78.5699	7973.4204	63.9217	0.14571	73.9838	429803
011	2018-09-20t0041	1537422359.78	larva	31.6964	-33.9992	-193.9886	591.2886	46.5194	22643.5544	71489.0754	723779.9694	11763.6	0.55877	688.648	1.5332	247.8515	0.75574	9045.9658	0.60179	8787.5806	1085515.875	3616.6	1.5124	7239.7238	0.71911	8247940	0.96068	124.26	55.1315	54.8595	93.6638	91.7897	11239.6592	77.9246	0.4227	87.3275	660310
011	2018-09-20t0441	1537436757.64	larva	35.6958	-29.9998	-189.9892	453.7883	61.9325	15563.4395	49528.7607	494823.9938	13579.9	0.58645	590.607	0.62043	245.5699	0.53741	11165.6973	0.88958	11106.2422	926752.875	2659.5767	0.49019	9127.603	1.0368	4887280	-0.63331	123.733	62.3798	62.1614	99.1493	96.2548	8229.3945	83.3102	0.4067	92.5422	516193
011	2018-09-20t0841	1537451156.84	larva	39.6956	-26	-185.9894	658.4949	56.8338	26081.4198	82738.4925	882868.8095	13547.2	0.27252	720.833	1.0542	249.2114	0.40436	11565.915	0.70438	11462.894	1596096.25	3795.0989	1.1051	10139.2177	1.0494	9945330	0.66448	142.876	66.3668	66.3359	101.2562	99.1963	13973.3623	87.017	0.38771	95.8831	915662
011	2018-09-20t1242	1537465572.41	larva	43.6999	-21.9957	-181.9851	695.1123	54.9455	30038.4935	94925.4002	1092385.8817	13549.2	-0.0013626	805.608	1.2829	244.5452	0.14416	11452.1982	0.38258	11313.7119	1820899.5	4474.7424	1.399	9982.6289	0.69673	12749500	1.1188	262.15	54.5598	54.2382	94.6186	91.4139	15044.3555	77.056	-0.23256	87.3328	863463
011	2018-09-20t1642	1537479971.59	larva	47.6997	-17.9959	-177.9853	752.1357	100.7707	38262.7542	123127.6061	1711324.4175	13815.6	-0.20197	751.867	0.73173	250.2749	0.068199	10848.627	-0.045951	10528.0557	2180574	4060.4766	0.92686	9186.554	0.15548	15112500	1.4202	147.001	58.1784	57.9174	99.3416	97.8227	19967.6602	82.6932	-0.13045	93.1445	1169390
011	2018-09-20t2042	1537494371.46	larva	51.6997	-13.9959	-173.9853	865.5207	54.7893	39152.9281	123589.6441	1457876.154	22156.5	1.0836	836.45	1.0533	263.8569	0.21379	16089.5	1.1541	15430.0029	3330526.5	4506.6888	1.1097	12792.6328	1.1399	17243400	1.6622	283.297	64.4698	63.9409	106.0575	102.4481	21953.9062	87.2831	-0.0019317	98.2199	1329040
011	2018-09-21t0042	1537508766.61	larva	55.6983	-9.9973	-169.9867	861.9995	58.4144	41967.3753	132395.6557	1701967.982	18160.3	0.17282	744.572	0.29796	236.0688	-0.68928	13599.3584	0.21412	13141.8223	3005458.25	4205.4753	0.77628	11198.1388	0.38791	16389500	0.9425	116.783	59.6065	59.1922	96.5612	95.3842	21340.0273	81.5196	-0.55681	90.8915	1312060
011	2018-09-21t0441	1537523155.37	larva	59.6952	-6.0004	-165.9898	999.3167	56.6288	49021.9349	154588.2727	1967703.8242	17984.7	-0.014937	725.64	0.010942	251.4833	-0.44508	13776.4961	0.10334	13553.647	3554336	3796.6575	0.37633	11356.8094	0.26705	18652600	1.302	236.216	68.6527	68.3132	107.5696	105.2466	27752.957	91.0615	0.096139	101.1218	1764720
011	2018-09-21t0841	1537537556.74	larva	63.6956	-2	-161.9894	654.915	83.372	36366.9568	117096.8452	1705410.3537	13886.3	-0.90576	918.739	1.2651	270.0579	0.041971	12066.2812	-0.53668	11969.3418	2304659.75	4897.2268	1.1629	10818.8394	-0.078093	17502900	0.53415	124.574	69.5821	69.1815	108.0108	106.6976	20630.0547	92.4198	0.15205	102.9823	1325610
011	2018-09-21t1241	1537551956.82	adult	67.6956	2	-157.9894	1004.4477	66.9443	54111.5654	170401.8106	2482996.459	16607.2	-0.49852	654.327	-0.80273	224.0559	-1.9252	12749.6836	-0.44093	12592.8149	3620910.25	3494.0693	-0.0037958	10362.7603	-0.37648	18544900	0.56348	294.81	45.746	45.1203	85.1513	82.492	24182.9824	67.511	-2.5028	78.3198	1296530
011	2018-09-21t1642	1537566372.52	adult	71.6999	6.0044	-153.985	1185.5849	73.159	66947.0626	210871.0826	3193770.1586	18427.8	-0.22002	631.955	-1.1225	231.684	-1.8332	13948.7607	-0.13903	13676.1279	4896015	2470.9739	-0.9248	11039.9221	-0.21452	22136700	1.6009	289.417	50.1385	49.2202	93.4925	90.4712	32815.8828	74.8203	-1.8852	86.329	1756300
011	2018-09-21t2042	1537580774.91	adult	75.7006	10.005	-149.9844	976.3186	64.1089	55112.6727	173850.0493	2552799.3067	19396	-0.073585	767.767	-0.075484	274.801	-0.1426	15566.8877	0.34995	15387.2637	4498830.5	3373.5806	-0.18507	12919.3083	0.47473	22120100	1.3862	135.509	71.991	71.576	111.1341	109.7082	32117.7539	95.4517	0.24083	105.9493	2074130
011	2018-09-22t0041	1537595157.88	adult	79.6959	14.0003	-145.9891	668.5747	76.3895	37617.8654	119979.0472	1772399.0942	11283.2	-1.7437	869.125	0.80658	293.0258	0.53923	9820.1895	-1.634	9764.771	1944397.5	4500.599	0.8536	8709.011	-1.2972	17127000	-0.78032	255.74	70.6953	70.384	112.0772	109.0034	22191.2852	94.1299	0.0089184	105.0656	1393120
011	2018-09-22t0441	1537609556.43	adult	83.6955	17.9999	-141.9895	916.5302	68.3239	50051.6429	157890.188	2288452.8168	18672.3	-0.25359	790.169	0.071275	278.9886	-0.19333	13979.5244	-0.22682	13582.9565	3662635.5	4014.9032	0.41921	11587.6487	-0.12992	20697700	0.50334	275.63	68.1716	67.9041	113.3161	110.9691	29688.8125	93.8896	-0.11218	106.0878	1785690
011	2018-09-22t0841	1537623957.49	adult	87.6958	22.0002	-137.9892	938.8249	66.9704	50408.4612	158883.0591	2275733.3673	20759.5	0.18317	790.726	0.06528	269.369	-0.73968	15548.1338	0.31827	15325.4019	4104707.25	3939.3526	0.36154	12785.276	0.3694	20864100	0.46072	142.331	63.2881	62.7279	106.2483	104.1436	28049.5605	87.2045	-0.92838	99.5632	1669920
011	2018-09-22t1241	1537638355.83	adult	91.6953	25.9997	-133.9897	863.4848	70.6159	47975.2942	151307.5736	2296467.3794	20014	0.041229	842.352	0.5573	307.9382	0.87685	16588.5332	0.68859	16399.0205	4180310.5	3493.4797	-0.07659	14225.732	0.98725	21148100	0.50183	156.788	70.7312	69.8904	121.9752	119.5579	30737.7617	97.1225	0.019628	112.4703	1775780
011	2018-09-22t1641	1537652757.69	adult	95.6958	30.0003	-129.9892	911.5243	67.3417	49574.5824	156336.9567	2295588.887	16494.4	-0.68444	803.865	0.164	289.1406	-0.084973	14216.4404	-0.12838	14204.0063	3696274.5	4038.1633	0.46349	12007.5797	0.050042	20869100	0.31504	301.173	72.3542	71.2779	126.8201	121.6209	32973.2383	98.9288	0.089823	113.3546	1878390
011	2018-09-22t2041	1537667158.31	adult	99.696	34.0004	-125.989	939.0871	70.548	51559.9809	162496.101	2414521.7994	16036.1	-0.76504	779.02	-0.094157	313.9774	0.90566	11908.7627	-0.91831	11543.4336	3215366	3588.3698	0.0076988	9595.958	-0.96482	21028100	0.3414	281.324	73.5983	72.6861	123.0773	120.5749	33230.8828	100.3748	0.11105	114.3179	1986640
011	2018-09-23t0041	1537681560.23	adult	103.6965	38.001	-121.9884	990.8762	65.8681	50257.197	158245.5461	2182068.1029	20075.7	0.11773	818.248	0.25411	307.018	0.46695	16430.4082	0.67059	16200.1875	4337628	3326.9384	-0.25764	13649.9383	0.77483	21565700	0.55395	273.653	75.4628	74.7141	127.765	120.8288	33729.9688	101.3085	0.069012	114.2571	1988900
011	2018-09-23t0441	1537695956.82	adult	107.6956	42	-117.9894	994.0049	66.0476	53694.5198	169201.8136	2434336.0799	14819.1	-0.98255	707.736	-0.77909	284.6233	-0.64169	11557.7256	-0.99644	11374.4482	3259278.5	3579.1887	-0.024002	9574.0884	-0.93173	19894400	-0.23203	205.13	75.5882	75.0942	127.107	122.9735	35844.1875	103.0316	0.09434	117.1875	2124780
011	2018-09-23t0841	1537710357.27	adult	111.6957	46.0001	-113.9893	1021.5932	67.3801	55547.8687	174944.4795	2548446.5281	13615	-1.2158	675.614	-1.0635	266.9033	-1.524	10444.3398	-1.3519	10254.2432	3039303	3509.1462	-0.10062	8809.9855	-1.2256	19650200	-0.34594	182.514	70.8766	69.9837	118.9393	116.8266	34611.3359	99.3565	-0.40219	112.1758	2061450
011	2018-09-23t1241	1537724758.18	adult	115.696	50.0004	-109.989	1009.2729	64.8047	55554.9237	175036.4519	2547775.2075	15770.9	-0.71959	740.602	-0.49088	303.9059	-0.066066	12725.4873	-0.53328	12502.9541	3703116.75	3379.6451	-0.22781	10626.941	-0.43482	21549300	0.47539	336.341	71.7125	71.3156	129.9916	122.6558	37827.5469	101.0941	-0.38359	116.8098	2086620
011	2018-09-23t1641	1537739159.29	adult	119.6963	54.0007	-105.9887	1064.3985	67.4862	63067.0324	198845.5831	3072964.8377	17591.1	-0.28643	655.997	-1.2088	268.3743	-1.6863	13644.2119	-0.18189	13490.4561	4502590	2078.0641	-1.4153	10987.1308	-0.25371	21602600	0.48544	170.675	65.3281	64.399	121.0752	118.146	39954.8203	95.9409	-0.98409	111.2665	2151320
011	2018-09-23t2041	1537753558.39	adult	123.696	58.0004	-101.989	1075.316	70.2002	59352.0889	186982.1736	2761698.2859	19316.8	0.13527	663.806	-1.1313	301.2977	-0.44867	12714.46	-0.46179	11705.4209	3954197	2165.748	-1.3203	9233.5936	-0.9375	20607200	0.093435	194.149	85.0471	84.3192	132.7639	129.7061	41289.5781	110.661	0.13859	123.5296	2640200
011	2018-09-24t0042	1537767966.63	adult	127.6983	62.0027	-97.9867	1046.5597	70.6982	56769.8402	178760.8093	2619916.7214	12666.1	-1.2866	654.689	-1.194	306.8141	-0.36288	10347.0449	-1.2265	10185.8101	3083419.5	2962.3529	-0.60625	8670.9829	-1.1223	19456100	-0.30954	341.351	76.1028	75.5196	125.0425	122.161	37262.668	102.6917	-0.68624	115.8641	2261620
011	2018-09-24t0442	1537782362.44	adult	131.6971	66.0016	-93.9878	963.8314	63.2902	50555.5641	159259.5967	2256565.945	12576.8	-1.2655	697.991	-0.84173	298.4443	-0.83296	9744.6602	-1.3824	9575.5098	2582335	3515.2351	-0.12873	8290.7189	-1.2276	18491900	-0.59648	235.493	72.718	72.3002	125.2461	122.3959	33190.2148	103.1577	-0.79271	117.2179	1926520
011	2018-09-24t0842	1537796761.51	adult	135.6969	70.0013	-89.9881	590.1651	70.4909	33366.4067	105946.3677	1597923.9263	12198	-1.3065	881.887	0.55635	310.9452	-0.47896	10145.4551	-1.1955	10060.8418	1775454.625	4697.6798	0.85481	8831.5211	-0.96803	15392500	-1.5601	292.837	79.0396	77.8949	151.5223	142.471	26516.3984	106.255	-0.69982	126.0542	1379560
011	2018-09-24t1242	1537811164.25	adult	139.6976	74.0021	-85.9873	1029.7043	70.7657	59457.4399	187274.3089	2913877.8871	14164.8	-0.8149	658.462	-1.1215	298.7913	-1.0756	10736.9453	-0.94515	10511.6045	3339190	2655.1152	-0.8497	8781.3871	-0.94581	20470300	0.20184	153.784	71.4799	70.76	125.2543	122.452	38954.082	103.2627	-1.0639	116.8966	2222170
011	2018-09-24t1642	1537825564.76	adult	143.6978	78.0022	-81.9872	1027.0288	67.3931	56466.2513	177841.2258	2626320.2612	17728.4	0.050381	737.584	-0.54816	334.5913	0.1253	12778.2715	-0.21817	12474.2944	3782368.25	3130.4582	-0.45879	10342.7715	-0.31129	21797800	0.68459	331.523	82.8089	83.0516	142.3241	138.4313	42127.9219	113.2298	-0.50668	130.4866	2447250
011	2018-09-24t2044	1537840132.06	adult	147.7443	82.0487	-77.9407	943.91	66.1129	51309.296	161696.6311	2330946.2448	17434.1	0.037437	783.151	-0.24488	342.5904	0.26697	13134.0586	-0.059445	12800.4609	3533061.75	3714.8375	-0.0068674	10689.1229	-0.15564	21026100	0.51936	269.093	82.1583	82.5551	147.3005	142.0206	39623.8359	114.5863	-0.57465	133.3534	2205790
011	2018-09-25t0042	1537854369	adult	151.699	86.0034	-73.986	954.7994	65.8638	49835.771	156991.9809	2186245.985	12889.6	-0.96921	771.811	-0.3372	352.6779	0.48027	10723.0566	-0.8132	10667.7925	2809440.75	3609.8593	-0.095136	9113.7346	-0.72411	20155100	0.3349	277.528	90.0463	88.2055	167.9627	161.3395	44006.2305	125.257	-0.03737	150.7235	2351470
011	2018-09-25t0442	1537868767.11	adult	155.6984	90.0029	-69.9865	915.5694	64.3062	47107.5726	148443.6112	2039193.7196	17755.6	0.21913	853.771	0.17693	367.6949	0.85783	14799.9922	0.55049	14726.7676	3655598	3588.2203	-0.11786	12892.4604	0.70383	21083000	0.67751	283.458	94.8491	92.2629	176.3792	172.5621	43565.6602	134.0521	0.34395	159.8892	2342200
011	2018-09-25t0844	1537883329.18	adult	159.7435	94.0479	-65.9415	817.5374	63.6701	42896.7692	135285.9896	1895141.3363	17041.3	0.099592	913.145	0.52075	386.019	1.3493	13882.8398	0.28138	13612.71	3123639	4544.5244	0.54582	12197.9531	0.45875	20512900	0.60663	298.166	98.691	95.709	177.2827	173.5624	39888.6016	143.5192	0.74806	164.3007	2217000
011	2018-09-25t1242	1537897566.81	adult	163.6984	98.0028	-61.9866	591.2504	91.2819	28248.4608	90965.3927	1192727.8158	17668.8	0.30092	1206.55	2.2591	421.8356	2.409	15387.2451	0.79411	15147.4355	2292699.5	6659.3953	1.9512	13843.6941	1.0707	17964400	-0.0033093	220.231	94.9611	90.2799	183.7974	181.965	27385.8125	146.7851	0.77583	171.4387	1413880
011	2018-09-25t1642	1537911969.37	adult	167.6991	102.0035	-57.9859	893.536	60.4522	43193.2401	136039.0251	1767537.8502	15707.2	-0.12063	802.269	-0.18404	385.6673	1.1091	12554.7305	-0.083204	12408.21	2849923.75	3332.8089	-0.28722	10737.8768	-0.032035	18201100	0.15559	373.079	99.0243	95.1883	192.6457	186.256	43730.5664	148.1896	0.71509	175.9224	2246560
011	2018-09-25t2046	1537926612.76	adult	171.7667	106.0711	-53.9183	618.9173	69.9723	31388.4896	100387.44	1333615.1723	12183.1	-0.92646	961.161	0.71798	416.946	2.0239	9882.9795	-0.89582	9616.5957	1630691.625	4220.208	0.28691	8629.6683	-0.75547	15841800	-0.37479	268.94	97.0519	92.8204	186.3255	182.1904	30743.7051	145.3621	0.42148	172.9662	1599610
011	2018-09-26t0042	1537940753.64	adult	175.6947	109.9991	-49.9903	414.3101	118.1635	25937.4663	86314.198	1490223.1728	11599.8	-1.0259	1016.82	1.0089	456.7832	3.1951	10358.0859	-0.70369	10354.4375	1408699.75	4199.6138	0.27664	9389.3689	-0.45346	13785000	-0.81988	308.745	102.851	98.1307	192.3816	188.1379	26163.8965	155.3297	0.85589	180.9323	1394350
011	2018-09-26t0442	1537955152.49	adult	179.6944	113.9988	-45.9906	404.5119	136.6667	28922.3835	98618.5279	2098564.0759	14827.1	-0.18901	1056.87	1.2079	424.0855	2.0331	13146.0908	0.22004	12941.8213	1985059.75	5941.335	1.3348	12234.3383	0.57788	15949200	-0.17394	314.754	105.658	98.8987	217.0543	209.383	32775.2031	168.0202	1.439	198.0031	1594490
011	2018-09-26t0846	1537969784.8	adult	183.7589	118.0633	-41.9261	492.2959	116.6445	28717.2844	95044.982	1597845.0473	16747.2	0.33	947.333	0.60863	396.094	1.0576	13235.5664	0.28586	12614.3809	1998570.5	4929.6359	0.72578	11521.5334	0.35201	14242200	-0.53535	305.221	103.933	97.3571	215.3807	211.0836	32522.4805	164.5679	1.1391	194.5835	1562530
011	2018-09-26t1242	1537983953.38	adult	187.6946	121.9991	-37.9904	517.4687	130.5143	35592.2991	117997.6569	2344635.5508	14733.1	-0.13138	642.224	-0.97565	401.0636	1.1247	11385.5322	-0.26512	11258.5923	2117709	915.7042	-1.5977	8511.4802	-0.67417	11922200	-1.0547	285.751	107.74	101.9606	218.9354	213.6756	40721.9766	166.192	1.1182	199.0005	2000090
011	2018-09-26t1642	1537998353.61	adult	191.6947	125.9991	-33.9903	356.6625	135.6549	20532.1721	76218.7043	1294629.1793	12503.2	-0.65696	1139.79	1.57	426.9077	1.8231	10994.0322	-0.3572	10973.5469	1220337.625	5822.2226	1.2333	10116.7596	-0.090623	12563900	-0.82194	307.388	104.158	95.5287	231.3042	226.6876	25674.7715	169.8204	1.207	208.4151	1148130
011	2018-09-26t2046	1538012996.44	adult	195.7621	130.0666	-29.9228	390.4133	133.5056	29053.2906	98639.0885	2227027.5189	13055.9	-0.48634	964.814	0.67665	414.183	1.3704	11765.4961	-0.084432	11720.9639	1788355.375	5329.3295	0.95076	10759.541	0.15772	14602500	-0.23408	311.109	108.06	104.3364	202.5288	197.2739	30784.3789	162.0572	0.69049	186.4418	1635490
011	2018-09-27t0042	1538027157.56	adult	199.6958	134.0002	-25.9892	408.4121	133.8062	30155.8107	101113.332	2150902.101	13669	-0.30014	602.666	-1.11	403.3205	0.98869	10766.873	-0.37112	10626.606	1701165.875	772.6669	-1.5756	8213.3771	-0.70252	9470300	-1.4832	342.743	113.831	109.4801	218.7126	213.1786	34556.5938	172.5462	1.1437	201.1237	1788750
011	2018-09-27t0442	1538041553.59	adult	203.6947	137.9991	-21.9903	398.5328	131.7223	29271.249	99804.6327	2259817.0387	13210.6	-0.3848	870.423	0.20962	419.3773	1.3987	10159.5723	-0.53419	10010.0967	1554414.5	3997.117	0.21892	7942.4619	-0.77137	13274000	-0.4465	305.007	112.144	104.8543	234.2749	228.8025	35844.0547	177.0401	1.2781	211.907	1710200
011	2018-09-27t0846	1538056190.33	adult	207.7604	142.0649	-17.9245	481.1683	131.1416	34520.956	114151.7243	2439213.3484	13541.3	-0.26753	828.836	0.012026	425.0352	1.5029	10609.4746	-0.36127	10253.3311	1909705.5	3422.5421	-0.085022	8833.5779	-0.43527	14900000	0.034784	332.406	113.96	108.1123	236.665	223.6968	42599.6953	173.5772	0.99858	202.7833	2048670
011	2018-09-27t1242	1538070326.36	adult	211.6871	145.9915	-13.9979	479.9055	131.2464	34707.9838	114501.9484	2445430.4772	13310.8	-0.29451	817.779	-0.036189	427.4168	1.5145	10452.2305	-0.3817	9962.8848	1891853.75	3321.7297	-0.12891	8724.8972	-0.44748	14784600	0.068568	394.182	116.734	110.4927	245.3744	226.7845	44412.7578	175.7866	1.0195	207.8735	2110430
011	2018-09-27t1642	1538084740.12	adult	215.6909	149.9954	-9.994	488.1706	130.7756	34859.6301	114764.3144	2429747.0812	14357.8	0.0097209	860.762	0.17063	469.3445	2.6541	12049.9482	0.16036	12034.77	2193090.5	2978.7905	-0.3001	10204.0814	0.094885	15628000	0.34916	400.241	123.186	117.8813	232.6989	223.3404	42351.2031	186.5743	1.4782	213.0278	2236570
011	2018-09-27t2046	1538099352.19	adult	219.7499	154.0543	-5.9351	388.524	129.7989	30552.2354	102079.631	2278149.9553	15411.7	0.31966	929.779	0.49421	498.63	3.4196	12545.5176	0.35283	12509.8857	1994737.25	3651.2147	0.066241	10538.8932	0.23949	14768600	0.19444	333.836	127.961	124.2496	237.639	231.2429	37784.6016	191.3993	1.6281	219.1685	2032530
011	2018-09-28t0042	1538113519.54	adult	223.6852	157.9897	-1.9998	462.4877	134.1904	33791.916	112026.4519	2439255.066	15021.4	0.25392	912.943	0.41675	528.0461	4.1804	13114.085	0.56919	13254.7324	2308079	2955.5505	-0.28674	11172.4983	0.48818	16062300	0.58923	324.391	127.473	123.1634	234.9631	229.3792	41353.5039	191.1774	1.5252	218.2048	2242760
011	2018-09-28t0442	1538127917.75	dead	227.6847	161.9892	1.9998	411.6731	133.064	33376.8481	110520.8924	2545804.0614	14580.8	0.17463	946.631	0.57104	573.2618	5.3716	12273.3262	0.33164	12359.3711	2135558.75	3391.0316	-0.049156	10203.9196	0.17722	16423100	0.7458	352.298	128.473	125.7877	224.3951	221.9302	39044.7461	187.0173	1.2251	212.2055	2228880
012	2018-09-18t1700	1537308260.91	larva	0	-57.6968	-225.685	162.208	29.3192	3134.8574	9979.3614	57489.2002	0	1.7891	0	0.28274	0	-0.19789					0	2137.782	0	1.283	0	1.2007	0	0	0				0	-0.29237	0	0
012	2018-09-18t2043	1537321641.85	larva	3.7169	-53.9798	-221.968	165.5631	33.1239	3644.1826	11643.3135	73629.2596	0	0.65353	0	-0.061746	0	-0.35834					0	0.48672	0	0.52767	0	0.68492	0	0	0				0	-0.47173	0	0
012	2018-09-19t0043	1537336044.63	larva	7.7177	-49.9791	-217.9673	170.5165	26.8571	3259.0353	10343.8059	56867.5256	0	0.0060241	0	-0.42302	0	-0.54572					0	-0.10585	0	-0.030556	0	0.19203	0	0	0				0	-0.67675	0	0
012	2018-09-19t0443	1537350440.48	larva	11.7165	-45.9802	-213.9684	173.713	26.0704	3333.3094	10572.4464	57437.1774	0	-0.44648	0	-0.77513	0	-0.75118					0	-0.44184	0	-0.4638	0	-0.25308	0	0	0				0	-0.89609	0	0
012	2018-09-19t0843	1537364843.54	larva	15.7174	-41.9794	-209.9676	173.758	25.9502	3333.0438	10571.6558	57171.7472	0	-0.80545	0	-1.1193	0	-0.97952					0	-0.69199	0	-0.82658	0	-0.66273	0	0	0				0	-1.1326	0	0
012	2018-09-19t1242	1537379181.47	larva	19.7002	-37.9966	-205.9848	319.2105	47.3297	10151.6399	32359.2303	282097.5778	5026.44	0.12675	573.064	1.9153	204.8366	0.72447	4471.7764	0.24173	4433.354	245947.6875	2845.6359	1.9498	4125.0907	0.62476	3108870	0.23456	107.965	54.7301	54.6352	91.0689	89.7484	5008.7876	75.3708	0.86074	85.739	296911
012	2018-09-19t1642	1537393582.5	larva	23.7004	-33.9963	-201.9845	522.6616	41.2732	17437.8579	55003.3951	497172.9596	5835	-0.042117	467.72	0.94423	205.0656	0.58253	4877.0649	0.03957	4848.1895	453567.0312	2290.9693	1.0228	4116.2778	0.23304	4332490	0.30578	113.52	56.5476	56.3878	91.4768	90.3049	8507.3398	76.523	0.73831	87.1378	523800
012	2018-09-19t2042	1537407980.53	larva	27.6999	-29.9969	-197.9851	486.6301	42.7639	17340.5472	54870.7851	515712.1784	5636.05	-0.40386	461.67	0.56563	215.947	0.54086	4842.9487	-0.27539	4796.1973	450394.2188	2068.8826	0.52534	4450.1083	0.016995	4249210	-0.12827	112.933	58.8666	58.4923	91.522	89.8234	8511.5449	78.446	0.63081	87.2462	541808
012	2018-09-20t0041	1537422368.12	larva	31.6964	-26.0003	-193.9885	502.0725	46.4712	18973.2269	60019.9883	602197.6507	7941.15	-0.21718	484.05	0.35593	251.6554	0.80331	6159.0161	-0.20197	5943.876	622060.625	1856.9209	0.10185	4976.6446	-0.10711	4866640	-0.27718	115.774	68.2936	67.9839	102.0297	101.3024	10305	88.7438	0.80865	97.4808	686624
012	2018-09-20t0441	1537436765.97	larva	35.6958	-22.0009	-189.9891	508.5674	44.4076	15608.9244	49323.3761	412081.8975	9376.59	-0.2234	525.299	0.2482	239.2224	0.44778	7872.6206	-0.01767	7802.991	661300.125	2184.9805	0.13075	6550.0097	0.1382	4381520	-0.8115	114.927	62.336	62.3066	95.0936	93.9072	7987.8584	82.2794	0.36684	90.7103	519944
012	2018-09-20t0841	1537451165.19	larva	39.6956	-18.0011	-185.9893	652.5618	45.0873	22741.6703	71814.7331	672934.385	15348.7	0.60855	651.387	0.65582	211.08	-0.19668	12222.7197	0.88371	11943.0137	1478949.125	3510.4623	0.89597	10519.807	1.179	7858980	-0.048246	226.507	56.7129	56.4927	94.0489	91.2645	11379.9131	77.0229	-0.039068	86.9893	684241
012	2018-09-20t1242	1537465580.8	larva	43.7	-13.9968	-181.985	773.8274	47.7064	31006.7672	97752.4869	1025690.7114	20344.1	1.2425	812.24	1.3217	237.3067	0.016183	14758.2744	1.2802	13942.2783	2420357	4613.2	1.4994	11622.3597	1.2501	13314200	1.3079	229.589	57.5567	57.1144	94.7816	92.9702	15544.1777	79.1916	-0.13003	88.4546	943469
012	2018-09-20t1642	1537479979.94	larva	47.6997	-9.997	-177.9852	725.033	49.6589	30009.5887	94632.2349	1033880.9782	11464.8	-0.62761	701.922	0.43113	265.6872	0.38137	9966.6035	-0.28661	9937.5498	1584690	3479.7739	0.5071	9017.0371	0.098235	11122700	0.098182	252.271	67.5352	67.3248	105.7343	102.677	16811.7539	89.1882	0.22858	99.2868	1070160
012	2018-09-20t2042	1537494379.78	larva	51.6997	-5.9971	-173.9853	949.0211	52.4784	38330.2959	120725.1571	1329366.7541	17944	0.32262	739.213	0.44599	218.5078	-0.86467	12339.4873	0.11835	11374.3955	2504916	4031.6506	0.76396	9672.2939	0.074835	14968300	0.90844	148.938	60.2076	59.8552	96.6988	95.0374	19629.8594	81.5369	-0.3737	91.3919	1219140
012	2018-09-21t0042	1537508774.9	larva	55.6983	-1.9984	-169.9866	856.4416	57.4938	40218.1159	127215.4063	1564179.998	17875	0.12101	740.544	0.27168	259.6138	-0.030665	12374.8135	-0.13008	11352.377	2623460.5	3587.9009	0.31933	9661.0412	-0.14711	15655800	0.69708	336.889	62.5852	62.0116	105.6348	103.0316	22394.5879	87.1707	-0.12811	98.5777	1323110
012	2018-09-21t0441	1537523163.64	adult	59.6952	1.9984	-165.9898	862.8301	58.4646	42069.8556	132679.1356	1712755.3976	21185.1	0.57314	678.335	-0.31319	264.6086	-0.018377	16182.957	0.80186	15986.6309	3576433.5	1592.6707	-1.2961	13115.4703	0.89536	14987100	0.053961	147.322	72.0035	71.2188	116.4395	114.3968	25733.1348	96.2451	0.54876	108.1285	1590850
012	2018-09-21t0841	1537537565.03	adult	63.6956	5.9988	-161.9894	919.1585	57.9845	42660.82	134410.8934	1661310.0417	20080.7	0.25186	736.289	-0.055258	271.7878	0.10551	16975.5762	0.94117	16918.2383	3819504.75	2436.4541	-0.76818	14111.5089	1.1347	16509100	0.18746	191.528	69.2638	68.4718	113.8715	111.5281	25621.0977	92.5314	0.16288	105.8799	1553030
012	2018-09-21t1241	1537551965.08	adult	67.6956	9.9988	-157.9894	1077.9679	59.0618	50869.4925	160211.7928	2004832.6338	20827.1	0.30619	757.976	-0.0069597	272.0036	-0.00915	15305.1064	0.35839	15006.6006	4101768.5	3657.5984	0.12986	12275.6887	0.35136	20245500	1.1746	401.49	64.9821	64.377	114.9266	109.7001	30800.3242	90.1584	-0.15563	104.2342	1735670
012	2018-09-21t1642	1537566380.86	adult	71.7	14.0032	-153.985	1025.3646	60.9664	53120.9771	167603.6304	2296938.4008	21171.4	0.31482	722.005	-0.38763	275.3361	0.002894	14526.2725	0.048394	13804.3848	4052830	3103.9238	-0.38355	11396.9243	-0.074222	20114300	0.84896	180.276	73.3341	72.6065	119.4833	116.8104	33335.8398	97.1617	0.50536	111.293	2043010
012	2018-09-21t2042	1537580783.31	adult	75.7007	18.0039	-149.9843	960.4913	60.9924	47715.5096	150318.6208	1975784.2934	19881.2	0.023084	765.748	-0.092947	270.8076	-0.31543	14120.3701	-0.13398	13618.8486	3544213	3743.1077	0.1458	11190.1635	-0.22478	19184300	0.25317	293.806	66.5372	65.906	111.9939	109.0656	28110.457	91.361	-0.20183	104.3059	1666960
012	2018-09-22t0041	1537595166.15	adult	79.6959	21.9991	-145.9891	978.7823	68.0591	49821.2592	157252.4852	2131104.3303	17660.8	-0.44908	696.447	-0.76541	237.5251	-1.9012	12879.4102	-0.58881	12408.7178	3374405.5	3606.0948	0.017837	10656.2347	-0.49175	18206500	-0.34762	388.4	63.2921	62.4516	114.2126	109.7602	29923.7109	89.5974	-0.48169	103.7948	1654580
012	2018-09-22t0441	1537609564.73	adult	83.6955	25.9987	-141.9895	1309.3932	78.6963	61738.1493	194854.9576	2699042.4982	21240.3	0.2751	653.884	-1.2201	274.2452	-0.40413	14167.3242	-0.16183	13540.7627	4604380.5	2046.2417	-1.4847	11149.6387	-0.31391	21219800	0.72046	204.648	75.1946	74.3457	128.4089	124.5116	41732.8828	101.2967	0.68553	117.6616	2440220
012	2018-09-22t0841	1537623965.71	adult	87.6958	29.999	-137.9892	715.739	59.7041	35083.9666	110806.11	1426076.4443	19412.9	-0.096978	968.768	1.7933	269.565	-0.7309	16323.1895	0.5882	16046.0049	3019790	5358.6998	1.7652	14468.2723	1.0833	17841800	-0.83956	257.5	69.5783	68.5609	125.6853	122.445	23251.7773	95.5045	-0.041458	113.5455	1281420
012	2018-09-22t1241	1537638364.08	adult	91.6953	33.9986	-133.9896	942.4362	62.9715	46273.8021	145783.9774	1912839.9209	15043.7	-1.0014	660.502	-1.2198	246.8363	-1.8707	11603.7559	-1.0506	11368.4678	2819712.75	3073.4872	-0.49579	9689.5275	-0.94606	16040300	-1.7605	177.567	64.1775	63.1497	112.7663	110.8629	27402.207	92.0472	-0.51705	105.4506	1558550
012	2018-09-22t1641	1537652765.98	adult	95.6959	37.9991	-129.9891	944.5946	62.37	45893.1203	144612.8246	1893183.0515	20924.2	0.25137	846.683	0.57936	276.4631	-0.65437	16965.0703	0.83011	16737.9199	4088581.75	3841.6807	0.26781	14813.2557	1.247	20392400	0.099208	201.358	71.9025	70.225	144.3422	140.5351	34786.4727	103.7474	0.59221	128.7255	1731770
012	2018-09-22t2041	1537667166.53	adult	99.696	41.9992	-125.989	970.9275	62.6872	49481.7419	155911.8869	2091397.4254	18293.2	-0.28532	806.909	0.17195	301.3573	0.34224	14332.6631	-0.074412	13992.9199	3726492.5	3772.403	0.18922	12227.7348	0.15619	20937700	0.29996	196.416	78.5509	77.1964	147.7471	144.0367	38414.25	107.2875	0.81848	132.6733	2038240
012	2018-09-23t0041	1537681568.49	adult	103.6965	45.9998	-121.9884	882.009	61.4276	43741.4039	137868.353	1819070.7776	15586.7	-0.84092	810.604	0.18274	307.5871	0.49211	11870.375	-0.91255	11475.7769	2730186.25	3881.0675	0.28152	9809.1648	-0.8551	18609000	-0.80222	230.681	82.7933	81.1426	158.9584	155.1316	36560.4297	112.6943	1.2073	140.9971	1900690
012	2018-09-23t0441	1537695965	adult	107.6956	49.9988	-117.9894	921.9834	62.925	47770.5497	150528.3161	2077204.9932	16983.1	-0.51848	805.777	0.11388	315.5616	0.70804	12702.7988	-0.60036	12320.9258	3188402.5	3706.5856	0.098001	10380.553	-0.59132	20175800	-0.10451	336.07	80.8286	79.1898	155.5668	149.355	39047.2773	109.8774	0.76023	137.248	2023870
012	2018-09-23t0841	1537710365.5	adult	111.6957	53.999	-113.9892	873.736	63.8466	44059.116	138992.3222	1859984.8735	21916.8	0.57241	904.603	0.96945	309.2508	0.29764	17439.8711	1.0614	17244.4971	4046050.25	4386.1156	0.72517	14642.18	1.2212	20910800	0.21155	239.501	76.4154	74.4965	157.6922	150.5183	36584.5938	106.7538	0.29557	136.5424	1766420
012	2018-09-23t1241	1537724766.43	adult	115.696	57.9992	-109.989	919.0807	61.1134	46923.9358	147938.9786	2008942.719	16777.2	-0.50168	840.467	0.37358	309.9608	0.19062	13275.7793	-0.34381	13010.0098	3279117.5	3893.2698	0.24747	11303.9603	-0.15279	20683000	0.10573	419.973	80.3396	78.5235	164.1487	155.9281	40544.7344	110.2857	0.45525	140.9211	1977080
012	2018-09-23t1641	1537739167.53	adult	119.6963	61.9995	-105.9887	930.2975	64.2104	47144.3717	148508.0329	2023147.3299	15677.8	-0.70339	808.175	0.076542	316.45	0.32092	12734.3164	-0.49437	12581.5562	3158110.5	3939.0112	0.2771	10979.5235	-0.25685	19980500	-0.17695	243.549	79.6699	77.9464	155.9745	152.5062	38681.6797	110.2408	0.27655	138.7233	1969680
012	2018-09-23t2041	1537753566.57	adult	123.696	65.9992	-101.9889	945.3674	62.1949	48497.4482	152840.4218	2063032.6216	17108.9	-0.34942	795.298	-0.047275	302.8506	-0.3849	13471.3818	-0.20285	13197.459	3435202.25	3800.6906	0.14113	11705.8486	0.07252	20227600	-0.054318	225.495	81.35	79.9645	147.0068	142.9735	37486.7266	109.5273	0.042187	133.2365	2069060
012	2018-09-24t0042	1537767974.92	adult	127.6983	70.0016	-97.9866	895.3946	65.5039	47433.477	149598.0732	2109909.6521	15040	-0.76134	810.319	0.057529	315.6304	-0.0073267	12331.9697	-0.55058	12190.5615	3070660.5	3851.6214	0.17461	10412.324	-0.41961	20127500	-0.060837	216.409	87.846	86.4476	155.0708	151.3831	38612.6328	117.7229	0.54506	140.3452	2182010
012	2018-09-24t0442	1537782370.64	adult	131.6971	74.0004	-93.9878	861.3132	65.6432	46173.6243	145583.2426	2073011.591	19440	0.26585	885.441	0.62468	316.8693	-0.10412	15292.3057	0.49618	15082.4404	3700738	4449.0036	0.67467	12536.5646	0.46252	21425900	0.43807	199.467	73.2095	72.5434	146.2549	142.6152	35393.6914	105.8958	-0.57689	129.2286	1771520
012	2018-09-24t0842	1537796769.73	adult	135.6969	78.0001	-89.9881	843.2385	63.7352	42496.5255	134036.6154	1795497.9218	16507.9	-0.33685	841.547	0.25078	296.3723	-1.0434	13781.3457	0.02746	13784.4346	3073240	4287.2852	0.5103	11856.7096	0.21954	18758900	-0.42829	231.438	79.5843	77.6306	162.7781	158.407	36299.5078	112.0127	-0.26389	145.8871	1774010
012	2018-09-24t1242	1537811172.46	adult	139.6977	82.0009	-85.9873	942.551	62.4297	47038.0917	148339.6752	1967043.9161	18631	0.19837	855.728	0.32297	306.2583	-0.79305	15460.6582	0.63144	15252.6123	3818782.5	4022.5915	0.26773	12984.0072	0.68262	21127100	0.41308	306.576	83.4054	81.8778	160.4309	157.814	39626.4219	115.0457	-0.20805	141.9095	2059200
012	2018-09-24t1642	1537825572.94	adult	143.6978	86.001	-81.9872	955.0054	62.4761	47596.344	149955.8918	1974727.3628	18228.3	0.1648	836.709	0.15184	296.7036	-1.2701	15034.707	0.52894	15027.4692	3758676.75	4363.4647	0.51759	12357.5608	0.45981	20902700	0.40819	374.511	78.2763	76.6478	158.6718	153.4848	39667.9414	108.4785	-0.83655	138.4107	1955500
012	2018-09-24t2044	1537840140.22	adult	147.7443	90.0475	-77.9407	885.7931	64.5535	47275.3872	149093.4528	2095109.5588	15136.7	-0.49351	834.629	0.10667	332.9696	-0.077689	12379.5303	-0.30741	12251.4785	3070123.5	4014.8336	0.22325	10419.7271	-0.25767	20661300	0.41054	273.542	89.7696	85.7003	210.0519	205.6841	52092.8789	134.5067	0.74959	183.2071	2222250
012	2018-09-25t0042	1537854377.23	adult	151.699	94.0022	-73.986	906.9645	63.6102	46670.8876	147141.6727	2034860.0165	18725.5	0.39189	859.889	0.24705	291.2766	-1.6678	15922.084	0.88658	15912.8232	3900910.5	4189.9658	0.33733	13737.6989	1.0093	21044100	0.59197	223.715	69.9324	66.527	164.0593	159.4735	40194.5312	108.785	-1.0916	142.9278	1711450
012	2018-09-25t0442	1537868775.3	adult	155.6984	98.0017	-69.9865	976.3558	65.7409	52138.191	164303.3437	2335306.5041	20897.7	0.95864	822.638	-0.023649	320.3365	-0.76357	16319.3096	1.0442	16370.2295	4455171.5	3559.2842	-0.1388	13258.1006	0.83947	22458800	1.0648	230.987	85.7281	84.4009	155.2466	151.5439	42382.3125	114.0721	-0.88994	138.5277	2340460
012	2018-09-25t0844	1537883337.33	adult	159.7434	102.0467	-65.9415	930.7831	64.8362	49176.3905	154995.1161	2182590.8867	19714.3	0.73402	862.192	0.20316	329.7159	-0.54451	15595.8086	0.83546	15531.707	4023718.5	3967.7087	0.14279	13118.1679	0.79666	22214400	1.077	237.923	88.3846	86.5084	175.1077	169.8111	45177.7852	119.7777	-0.6728	153.8403	2277230
012	2018-09-25t1242	1537897575	adult	163.6984	106.0016	-61.9866	892.1067	62.8492	43575.2309	137239.6925	1857142.0603	15787.5	-0.14931	487.923	-2.0807	297.0768	-1.7253	11544.1289	-0.44185	11593.0615	2643605.5	424.5287	-2.2641	7646.6797	-1.1788	11158300	-1.8469	397.719	78.4989	77.2193	150.0736	143.8515	34366.8516	108.2634	-1.4674	131.6959	1795190
012	2018-09-25t1642	1537911977.61	adult	167.6991	110.0023	-57.9859	923.8898	62.2027	48222.1145	151999.1477	2087689.8329	18655.2	0.5907	858.694	0.14538	328.3716	-0.77095	15489.8926	0.8547	15470.2373	3918942.75	4134.4851	0.23555	13211.4439	0.85693	21700100	1.0904	263.258	85.7323	83.9329	174.7152	166.6555	44202.9414	115.7862	-1.1341	147.3592	2166540
012	2018-09-25t2046	1537926621.06	adult	171.7667	114.0699	-53.9183	968.0982	61.5572	47226.4838	148696.4643	1948340.7975	18830.9	0.69095	876.826	0.24017	334.9942	-0.63705	15863.6689	1.0076	15841.2988	3950053.5	4205.5006	0.27761	13423.7244	0.95179	21748800	1.1812	215.211	82.1527	80.7269	150.9779	144.7256	37593.5	114.1561	-1.3268	136.4977	2037720
012	2018-09-26t0042	1537940761.77	adult	175.6947	117.9979	-49.9903	895.7546	64.3875	44974.1113	141680.2862	1924989.3561	17754	0.48257	901.324	0.37104	346.7921	-0.33126	14832.0586	0.71547	14809.2061	3515198	4449.6057	0.43063	12533.5596	0.65823	21274000	1.1305	200.281	82.2143	82.4754	150.3347	146.1913	35629.3125	116.0884	-1.31	137.5328	1940510
012	2018-09-26t0442	1537955160.64	adult	179.6944	121.9976	-45.9906	903.4052	61.3375	44509.033	140241.4781	1841489.8652	21301.8	1.4084	892.364	0.32041	338.7078	-0.65467	16560.4844	1.3004	16257.9482	3875153.5	4386.7604	0.39867	14086.6678	1.229	20852800	1.0934	257.43	95.1341	92.1774	188.0453	180.4999	44002.5938	137.3182	-0.23738	165.9414	2223090
012	2018-09-26t0846	1537969792.93	adult	183.7589	126.0621	-41.9261	910.6975	60.9241	44097.692	138995.5591	1820502.4023	17035.4	0.40155	850.495	0.098026	342.3857	-0.60014	14364.0137	0.64214	14194.9023	3332451.25	3824.8523	0.074268	12573.1412	0.71982	19681300	0.86278	263.904	97.1572	94.4687	185.287	179.6001	42986.5859	138.2521	-0.28444	166.7345	2248320
012	2018-09-26t1242	1537983961.49	adult	187.6946	129.9978	-37.9904	773.5405	63.3855	38796.1679	122324.0386	1654391.0468	17754.6	0.62346	831.42	0.0014262	328.4513	-1.0791	14320.2422	0.65988	14106.1431	2921329.5	4282.2699	0.35002	12461.5219	0.70214	16917700	0.22433	284.322	92.8789	88.8325	224.0186	220.8931	45699.793	134.694	-0.57044	192.6031	1889900
012	2018-09-26t1642	1537998361.77	adult	191.6947	133.9979	-33.9903	863.0443	61.4748	42098.5686	132643.2129	1758236.1325	16515	0.35088	844.623	0.073255	322.9174	-1.2889	14124.3516	0.62906	14077.8896	3121481.75	4234.6544	0.3297	12155.4311	0.61846	18661100	0.7375	246.5	89.0776	86.9641	168.4328	162.2995	37223.6406	124.7529	-1.1921	151.7264	1968080
012	2018-09-26t2046	1538013004.67	adult	195.7622	138.0654	-29.9228	871.1965	55.73	40085.2512	126328.3881	1538599.6035	11812.9	-0.80018	760.517	-0.34265	327.8947	-1.1832	10203.9551	-0.57708	10192.8223	2153034.5	3712.5484	0.043654	8890.435	-0.49192	16026400	0.13002	326.201	89.4419	86.8221	171.157	164.9845	36114.1367	127.9527	-1.1123	153.2853	1884810
012	2018-09-27t0042	1538027165.75	adult	199.6958	141.999	-25.9892	488.5473	58.3066	21837.1378	70322.8647	824287.1158	13972.8	-0.22308	1217.12	1.9136	346.9304	-0.66555	12318.0752	0.11928	12066.27	1428896.75	6834.8299	1.7839	11240.7812	0.3497	14035900	-0.31572	238.147	91.1297	87.9292	184.7118	180.0648	21426.5723	132.4323	-0.96269	168.0885	1050910
012	2018-09-27t0442	1538041561.71	adult	203.6947	145.9979	-21.9903	520.538	77.8584	23816.3773	76979.5402	933415.5643	11885.8	-0.72245	932.581	0.51161	341.7783	-0.8605	10964.3281	-0.2791	10975.3159	1381505.375	5826.3287	1.221	10302.1999	0.049205	11705800	-0.84761	356.981	95.5837	91.4736	193.397	186.2959	24368.0215	140.6194	-0.62148	177.3263	1199770
012	2018-09-27t0846	1538056198.43	adult	207.7604	150.0637	-17.9245	536.1536	74.4399	26670.5431	85379.4023	1141033.3345	11948.6	-0.67553	882.574	0.26997	346.7396	-0.76081	10786.1025	-0.30511	10713.6201	1520840.5	5421.0358	0.99774	9982.1025	-0.035538	12377200	-0.61072	393.203	94.9064	91.2274	183.1137	175.2648	25819.0371	138.7392	-0.80603	163.9216	1330970
012	2018-09-27t1242	1538070334.53	adult	211.6871	153.9903	-13.9978	523.7804	68.0107	26510.3468	84064.9431	1143530.1426	13380.3	-0.27662	814.158	-0.053377	353.8119	-0.60018	11675.7656	0.0086153	11608	1634607.125	4622.7901	0.56881	10584.5479	0.20042	11318400	-0.81869	376.521	97.9297	94.7797	170.7643	165.8168	23906.9961	137.9531	-0.92749	158.9006	1361420
012	2018-09-27t1642	1538084748.38	adult	215.691	157.9942	-9.994	360.5866	68.8933	19644.7162	63133.6259	902835.154	888.748	-3.4767	354.351	-2.2068	345.1891	-0.8904	676.8264	-3.4804	646.8804	69713.1172	449.3062	-1.6429	579.9676	-3.2619	3649460	-2.7185	220.62	95.7952	93.6443	164.3125	158.2619	16924.1914	129.8113	-1.424	148.2762	986594
012	2018-09-27t2046	1538099360.33	adult	219.7498	162.0531	-5.9351	353.8776	82.6161	19401.6978	63315.6911	907089.5152	14397.2	0.055621	1094.56	1.2594	391.8575	0.391	12438.8809	0.31857	12170.2715	1281204.75	5991.9059	1.2966	11562.0486	0.59677	11170000	-0.72763	420.191	100.915	97.0386	175.9556	170.3326	18123.4219	144.4413	-0.75767	163.8682	1029840
012	2018-09-28t0042	1538113527.69	adult	223.6852	165.9884	-1.9997	366.504	68.3183	18003.0248	57858.0185	754108.249	18037.7	1.0432	1229.22	1.8705	394.8593	0.42684	15089.1768	1.2059	14637.1426	1433471.75	7092.6748	1.8675	13805.927	1.4088	11642000	-0.54402	229.12	97.5994	94.5486	176.3316	170.7	16751.502	137.0393	-1.2093	162.7098	924364
012	2018-09-28t0442	1538127925.83	dead	227.6847	169.9879	1.9997	353.163	68.2162	17297.5452	55739.755	713894.6923	17691.3	0.99294	1309.4	2.2214	402.9914	0.60509	15915.3105	1.5097	15826.7559	1448293.25	7504.4377	2.073	14985.6002	1.8507	11915600	-0.41061	230.868	98.7313	95.8643	172.4151	170.0106	15689.7715	138.7968	-1.1967	160.0556	898454
013	2018-09-18t1700	1537308269.13	egg	-1.8585	-77.6983	-173.7307	156.697	27.6308	2937.2608	9344.9277	51404.1959	0	3.2341	0	0.45837	0	-0.12203					0	2409.9134	0	1.8541	0	1.486	0	0	0				0	-0.20628	0	0
013	2018-09-18t2043	1537321650.12	larva	1.8585	-73.9813	-170.0137	167.5202	29.773	3256.99	10355.6186	58900.2731	0	1.103	0	0.10939	0	-0.2766					0	1.1628	0	0.86262	0	0.93469	0	0	0				0	-0.3808	0	0
013	2018-09-19t0043	1537336052.91	larva	5.8592	-69.9806	-166.013	165.5194	28.0969	3140.8174	9980.1227	55819.7016	0	0.27119	0	-0.25637	0	-0.45663					0	0.11254	0	0.2079	0	0.41416	0	0	0				0	-0.57985	0	0
013	2018-09-19t0443	1537350448.78	larva	9.8581	-65.9817	-162.0141	170.7013	27.9428	3184.3699	10110.1591	55948.4246	0	-0.25156	0	-0.61255	0	-0.65318					0	-0.30104	0	-0.27351	0	-0.051268	0	0	0				0	-0.79221	0	0
013	2018-09-19t0843	1537364851.84	larva	13.8589	-61.9809	-158.0133	207.2388	24.8225	3682.7305	11721.3573	55315.2511	3661.09	0.38378	664.537	3.0016	236.1786	1.1855	3369.8989	0.4074	3323.3359	70767.875	2429.4619	2.3031	3119.587	0.82711	1354990	0.12068	88.2673	49.3219	48.9169	78.9714	77.3066	1658.4003	68.0347	0.87052	75.0308	100567
013	2018-09-19t1242	1537379189.73	larva	17.8417	-57.9981	-154.0305	161.8625	28.1822	3062.0467	9734.8132	54389.1611	0	-0.9721	0	-1.2991	0	-1.1123					0	-0.80575	0	-0.99966	0	-0.86861	0	0	0				0	-1.2663	0	0
013	2018-09-19t1642	1537393590.86	larva	21.842	-53.9978	-150.0302	125.8093	27.0956	2279.735	7291.8478	38784.0375	307.596	-1.1817	230.386	-0.28335	230.67	0.90648	291.1892	-1.1322	291.7915	3785.46	267.7688	-0.74169	281.7974	-1.1817	289825	-1.1217	96.4453	60.5355	60.0787	92.7991	93.2949	1206.3882	80.8167	0.94451	88.8969	76153.6
013	2018-09-19t2042	1537407988.85	larva	25.8415	-49.9984	-146.0308	207.643	23.0629	3731.6991	11838.9866	56259.3062	374.292	-1.4224	244.022	-0.54105	242.0098	0.89704	329.7672	-1.4142	326.6715	6925.1113	292.4326	-0.90868	315.8292	-1.4452	501465	-1.3927	112.404	64.506	64.1584	99.4281	98.4506	2087.99	84.2042	0.89808	94.2672	132560
013	2018-09-20t0041	1537422376.37	larva	29.838	-46.0018	-142.0342	457.87	40.4899	15213.7475	48007.0166	433987.7097	11056.8	0.57029	556.955	0.93448	259.921	0.97026	8366.7275	0.55281	8079.7417	677704.9375	2414.7049	0.6707	6279.1062	0.52652	4504090	-0.23707	121.719	66.0614	65.9398	100.4421	99.3438	8135.8066	86.5562	0.81299	95.7977	534239
013	2018-09-20t0441	1537436774.18	larva	33.8374	-42.0024	-138.0348	284.9258	30.4113	6853.4612	21681.8141	140774.6627	1524.2	-1.6369	255.382	-1.136	243.6909	0.60768	699.5038	-1.8682	595.1896	26581.1465	335.0389	-1.2005	504.5312	-1.8639	946958	-1.8797	122.605	68.4584	68.0966	103.0218	101.0419	3914.8274	88.5986	0.70409	98.6335	253844
013	2018-09-20t0841	1537451173.36	larva	37.8371	-38.0027	-134.0351	764.3449	46.0936	21284.6462	67206.0865	569954.2639	10430	-0.18403	370.581	-0.81973	256.8838	0.58038	7628.6289	-0.23837	7696.8115	877292.3125	442.293	-1.2731	4463.8429	-0.74732	4235000	-1.0559	243.295	66.8053	66.5538	102.6405	99.8157	11803.6582	87.17	0.44027	95.7845	763451
013	2018-09-20t1242	1537465589.14	larva	41.8415	-33.9983	-130.0307	447.6984	33.1091	12379.7194	39031.1565	291495.8101	11363.2	-0.29542	361.921	-1.1887	261.5275	0.48779	7658.1084	-0.51518	7883.0903	513093.25	426.174	-1.4578	3738.6386	-1.2858	2403520	-2.1159	129.088	65.518	65.1671	101.2599	99.2305	6784.4126	86.3273	0.25085	95.6909	435105
013	2018-09-20t1642	1537479988.3	larva	45.8413	-29.9985	-126.0309	679.8114	46.3301	25000.9696	78834.3939	771557.197	13794.3	-0.11799	468.632	-0.87058	225.4954	-0.36362	10223.8662	-0.10305	9944.8799	1359774.25	765.1418	-1.3838	7521.9398	-0.30493	6205630	-1.3073	152.944	66.8217	66.5625	103.1771	100.7923	13722.5586	87.6828	0.17798	96.9182	884853
013	2018-09-20t2042	1537494388.04	larva	49.8412	-25.9986	-122.031	706.5116	46.8233	25394.6881	79966.1103	794385.2015	16660.9	0.15932	669.485	0.07687	252.0794	-0.015023	12676.7129	0.33303	12377.25	1711356.25	3424.201	0.35927	9455.9756	0.081316	9015960	-0.8552	129.344	68.1835	68.0963	107.4284	106.2605	14502.8379	91.1353	0.27066	101.3212	918227
013	2018-09-21t0042	1537508783.11	larva	53.8399	-22	-118.0323	649.7624	47.127	24514.9746	77278.9272	789642.8696	19392.1	0.44649	765.738	0.4794	253.5176	-0.14681	15175.0752	0.76717	14900.9253	1972759.75	3858.7761	0.54323	12501.5453	0.89464	9941580	-1.0204	124.613	70.1486	69.6548	106.4333	105.5766	13836.3223	92.1251	0.27009	100.8376	910739
013	2018-09-21t0441	1537523171.85	larva	57.8367	-18.0031	-114.0355	632.5493	49.8127	24201.1737	76339.7507	791055.2792	17635.9	-0.038987	984.062	1.7824	287.9824	0.76895	13694.4668	0.1485	13153.9756	1752891.75	5480.4756	1.6485	11333.1895	0.3056	12597000	-0.5913	123.942	69.1073	68.7816	105.4734	104.1767	13500.5898	90.8327	0.10497	100.777	884643
013	2018-09-21t0841	1537537573.31	larva	61.8371	-14.0027	-110.0351	758.004	52.2947	31186.3366	98365.4896	1073525.8651	16591.6	-0.36867	909.673	1.2052	240.5534	-0.97026	13361.7666	-0.090159	12989.5176	2204691.5	5276.9731	1.4515	11442.342	0.18795	14969600	-0.20892	267.461	60.2386	59.3244	103.2588	100.7036	17037.7012	84.9577	-0.53167	96.2445	991286
013	2018-09-21t1241	1537551973.26	larva	65.8371	-10.0027	-106.0351	817.1848	55.2725	36554.6216	115342.7615	1356454.5742	23182.7	0.76762	929.808	1.3095	275.1832	0.16886	17251.3887	0.97686	16618.707	3329518	4952.5498	1.1784	14250.5684	1.1177	17889500	0.43465	151.368	72.1487	71.6135	111.6447	110.1644	21547.4219	95.0685	0.38677	106.0187	1388140
013	2018-09-21t1642	1537566389.15	larva	69.8415	-5.9983	-102.0307	866.846	54.8927	39855.7896	125845.5692	1502457.4064	16073	-0.66298	828.9	0.49409	292.8131	0.78521	12437.6621	-0.60848	12170.3467	2611909	4252.1486	0.59475	10533.8781	-0.39	17370400	-0.077198	339.051	80.1139	79.7847	119.0771	116.2405	25006.1895	102.5117	1.1153	112.672	1678870
013	2018-09-21t2042	1537580791.59	larva	73.8422	-1.9976	-98.03	898.9651	58.4735	43295.1281	136537.2635	1726137.1209	22093.6	0.4657	871.375	0.82141	285.2574	0.36135	16992.0996	0.82905	16604.5342	3874198.5	4635.6581	0.93517	14208.7861	1.001	19809000	0.55733	141.319	67.9099	67.3319	109.8489	108.2778	25045.5547	92.2854	-0.057661	103.1035	1543790
013	2018-09-22t0041	1537595174.35	adult	77.8374	1.9976	-94.0348	844.5973	57.7343	40107.595	126462.4856	1587894.2865	17535.5	-0.47374	826.692	0.4253	258.5552	-0.91919	13012.8516	-0.53878	12594.9395	2745711.75	4385.8132	0.7403	10622.3986	-0.49958	17420900	-0.60018	133.125	63.61	63.1409	103.2269	100.4655	21780.8789	86.2171	-0.80166	97.2311	1340450
013	2018-09-22t0441	1537609572.89	adult	81.837	5.9972	-90.0352	839.3266	61.462	39976.6722	126085.2934	1619512.8205	17259.7	-0.54785	812.572	0.28985	263.5411	-0.82415	14822.9033	0.063152	14716.2246	3127632.5	3966.9314	0.37137	12878.7191	0.41176	17077800	-0.95141	186.286	72.2662	71.7962	118.4988	116.2607	25003.2461	98.7595	0.46645	111.2117	1518820
013	2018-09-22t0841	1537623973.86	adult	85.8373	9.9975	-86.0349	924.2434	57.6893	43733.1599	137879.348	1736605.4405	18822.9	-0.22666	841.949	0.57066	284.4891	-0.0098125	15216.3545	0.19875	15081.7939	3499761.5	4543.3714	0.96003	12591.7096	0.2842	19355600	-0.15618	148.126	74.0803	73.788	115.178	112.8686	26490.9492	98.7588	0.36397	109.297	1703030
013	2018-09-22t1241	1537638372.28	adult	89.8368	13.997	-82.0354	805.3229	58.1195	37681.9499	118847.097	1502211.3183	15480.7	-0.91657	840.664	0.55147	275.5583	-0.52631	12220.5127	-0.84346	12048.4004	2419661.5	4444.8801	0.87775	10482.6225	-0.61463	16640900	-1.4647	146.895	73.1548	72.4492	116.5831	114.9382	23083.4531	97.5993	0.12976	110.1648	1448100
013	2018-09-22t1641	1537652774.16	adult	93.8374	17.9976	-78.0348	840.0646	60.9852	41022.1771	129541.5346	1654692.2312	21814.8	0.42772	910.192	1.2156	291.8201	0.089865	17760.3711	1.1031	17639.8506	3836240	4541.5659	0.97368	15503.7585	1.5378	19596400	-0.2426	305.391	76.1235	75.6027	120.5771	117.4146	26044.6445	101.0032	0.3716	112.5762	1638940
013	2018-09-22t2041	1537667174.68	adult	97.8375	21.9977	-74.0347	819.7774	60.735	37800.8407	119139.0503	1485169.2274	13849.1	-1.239	851.525	0.61284	283.667	-0.39424	11916.0801	-0.92618	11954.3818	2371300	4456.3269	0.87437	10312.7962	-0.66984	16937700	-1.5243	241.492	65.9514	65.5288	109.3406	106.7754	21758.7754	91.5018	-0.74117	102.5616	1311840
013	2018-09-23t0041	1537681576.67	adult	101.8381	25.9983	-70.0341	901.7468	62.2014	43972.4189	138735.0354	1814755.7299	14107.4	-1.1684	724.022	-0.62606	269.6634	-1.1355	11549.5605	-1.0365	11549.1162	2667948.5	3707.6741	0.1185	9682.7314	-0.92151	16707500	-1.6785	151.208	72.2251	72.0815	116.6437	114.3814	26944.6895	99.3822	-0.055011	110.5989	1666670
013	2018-09-23t0441	1537695973.18	adult	105.8371	29.9973	-66.0351	889.88	57.2253	43203.6602	136277.4293	1733330.817	18731.1	-0.15921	823.1	0.28345	288.0625	-0.43415	15199.2471	0.24881	15125.3037	3450229	3860.6312	0.25248	12978.0633	0.49421	18666300	-0.79379	276.294	80.045	79.5035	121.826	119.4086	27654.5059	104.3231	0.29839	115.4955	1815260
013	2018-09-23t0841	1537710373.61	adult	109.8372	33.9974	-62.035	874.5048	60.0418	42630.0362	134406.7715	1729582.5361	14781.8	-0.97949	789.057	-0.048782	269.3075	-1.3692	12348.6172	-0.71031	12309.1802	2766090.25	4190.7652	0.55032	10430.505	-0.55965	17647300	-1.2541	204.587	70.1037	69.7903	111.2362	108.7535	24916.918	93.8388	-0.86145	104.1975	1567870
013	2018-09-23t1241	1537724774.59	adult	113.8375	37.9977	-58.0347	846.2864	55.6926	39276.8005	123872.3034	1503757.5371	16459.7	-0.58861	833.609	0.32622	276.2952	-1.1787	12869.1465	-0.50011	12434.2422	2663913.25	4610.2171	0.92269	10529.7309	-0.49088	17228200	-1.4069	169.835	73.2487	72.6904	117.5774	114.3931	24338.5234	97.6826	-0.6266	109.5825	1513830
013	2018-09-23t1641	1537739175.67	adult	117.8378	41.998	-54.0344	840.4134	57.7352	39738.8736	125195.8192	1592544.5666	22080.6	0.66809	920.814	1.0484	323.8862	0.70811	16433.0273	0.75851	16107.0674	3434502.75	4757.2051	1.034	13713.1743	0.86156	19224800	-0.51079	160.759	87.5978	87.0448	131.6258	129.7891	27509.7832	112.2492	0.54654	125.264	1828870
013	2018-09-23t2041	1537753574.76	adult	121.8375	45.9977	-50.0347	938.8624	62.4434	47763.8933	150550.1752	2043738.424	24836.9	1.3211	786.773	-0.11126	270.5427	-1.6578	17462.2852	1.1459	17045.5527	4383033.5	2965.5721	-0.60657	13973.8985	0.99012	19702400	-0.27466	166.178	67.0325	66.437	111.1836	109.2455	27907.0957	93.6744	-1.2495	104.4796	1678630
013	2018-09-24t0042	1537767983.21	adult	125.8399	50.0001	-46.0323	944.4607	65.8701	46831.1052	147493.6812	1977110.6602	15917.4	-0.58799	760.897	-0.33562	276.4326	-1.5334	12464.8877	-0.52502	12271.4023	3078827.25	3984.5489	0.29812	10347.6128	-0.46287	18721900	-0.60987	210.272	73.0479	72.8326	116.0338	113.8687	28660.3477	98.3114	-0.98353	109.3893	1797340
013	2018-09-24t0442	1537782378.75	adult	129.8386	53.9988	-42.0336	931.8501	62.1167	39839.4307	125830.6074	1518492.676	16863.6	-0.33201	784.926	-0.15456	279.5719	-1.5252	13178.2568	-0.23982	13026.6821	2767434	4208.3324	0.47736	10901.4005	-0.20402	16483400	-1.3539	156.659	71.9498	71.6884	114.9268	113.1253	24134.6348	97.8099	-1.1553	109.0742	1510950
013	2018-09-24t0842	1537796777.81	adult	133.8384	57.9986	-38.0338	966.2633	60.1291	43601.3226	137266.4964	1671280.9589	16441.8	-0.37581	825.418	0.14103	317.7465	-0.14817	13674.6914	-0.028551	13614.8706	3145179	4438.4686	0.65058	11478.3458	0.057345	18938400	-0.40103	182.794	83.6932	83.733	133.4216	130.1916	30686.9785	112.3032	-0.16386	125.5918	1920260
013	2018-09-24t1242	1537811180.64	adult	137.8392	61.9994	-34.033	869.2797	59.9727	39445.009	124209.6955	1540113.8343	17551.3	-0.071173	892.697	0.61158	327.2289	0.068726	13802.9727	0.058046	13619.8242	2871018.25	4639.5698	0.78557	11519.7724	0.10213	18529700	-0.45071	353.058	82.2276	82.2339	137.8869	133.9402	28680.4648	114.1348	-0.20113	128.4484	1706800
013	2018-09-24t1642	1537825581.06	adult	141.8393	65.9995	-30.0329	853.5396	57.009	37627.9076	118541.9757	1403645.1307	19851	0.50832	971.54	1.1329	356.1323	0.99833	16433.5508	0.9745	16463.6328	3270276.5	5270.4169	1.2581	14126.779	1.1311	19253000	-0.13807	275.06	92.5589	91.25	149.6393	146.9758	29778.2305	125.0786	0.40638	141.1987	1834240
013	2018-09-24t2044	1537840148.36	adult	145.8858	70.0459	-25.9864	906.7252	56.6954	39756.2813	125256.4587	1487607.5321	22766.8	1.2398	938.049	0.83833	370.211	1.3381	17109.8066	1.2327	16794.4482	3593059.5	4277.3933	0.43592	14137.3929	1.1472	19642800	0.061801	348.526	92.1673	88.6138	172.9516	168.7989	36319.8281	137.7854	1.0743	160.5476	1929980
013	2018-09-25t0042	1537854385.38	adult	149.8405	74.0007	-22.0317	902.9841	56.7913	41682.0663	131292.4771	1619527.5379	12408.9	-1.0995	784.245	-0.24665	358.9191	0.76749	10520.0273	-0.89551	10498.1982	2314406	3612.7742	-0.090218	8922.5002	-0.80661	17186700	-0.57651	224.047	94.0739	91.8013	158.6253	155.6245	34897.5625	131.1119	0.42595	149.6028	2061630
013	2018-09-25t0442	1537868783.36	adult	153.8399	78.0001	-18.0323	804.49	54.6886	35763.8995	112720.0746	1346654.9892	21236.1	1.0081	827.586	0.019411	360.4419	0.67789	16754.8301	1.1736	16611.4824	3166662.75	1852.8496	-1.3857	14013.7094	1.1159	15581800	-0.92307	220.339	98.2217	94.3611	173.7869	171.2743	32845.7188	143.9497	1.0474	164.2023	1849320
013	2018-09-25t0844	1537883345.39	adult	157.8849	82.0451	-13.9873	850.8475	56.1585	37599.7742	118427.1309	1397026.71	19186.3	0.58465	869.998	0.26479	360.779	0.55313	15078.3271	0.65515	14897.4731	2985508.75	4010.0512	0.17905	12890.5824	0.70834	17208600	-0.35557	214.402	97.5503	94.2737	169.7049	167.3575	33601.5625	141.0519	0.67779	159.8977	1929540
013	2018-09-25t1242	1537897583.09	adult	161.8399	86	-10.0324	802.0326	55.9214	36160.3879	113947.1142	1376848.1316	13624.3	-0.688	774.458	-0.34758	360.4018	0.42601	11111.8838	-0.59644	10988.2939	2122369.75	3681.2598	-0.060272	9304.5544	-0.58965	14741000	-0.92897	201.654	100.55	97.228	172.383	169.951	32925.1523	144.0481	0.69153	164.0192	1913870
013	2018-09-25t1642	1537911985.76	adult	165.8406	90.0008	-6.0316	753.5949	57.4199	35384.2896	111638.3015	1395124.1195	18097.9	0.43146	820.748	-0.074827	361.5557	0.35979	15533.6465	0.85575	15283.1685	2889258.25	2361.475	-0.93676	13468.1799	0.94141	15265900	-0.67683	203.182	101.868	98.4772	174.9159	173.5266	32534.3633	146.237	0.66616	166.7933	1894740
013	2018-09-25t2046	1537926629.28	adult	169.9082	94.0684	-1.964	781.0461	55.8827	36507.8977	115147.6727	1423209.8674	18214.8	0.51529	803.761	-0.17642	371.0572	0.57459	14173.7617	0.45271	14093.7075	2721362.25	2635.0564	-0.72885	11841.6877	0.37644	15429800	-0.52849	211.632	102.121	98.7852	173.1759	170.4241	33249.7812	145.2902	0.47381	164.0871	1960430
013	2018-09-26t0042	1537940769.85	dead	173.8362	97.9964	1.964	779.4525	54.8898	36320.8786	114523.1388	1418797.5677	17916.6	0.49733	828.394	-0.035018	387.1412	1.0044	13722.0273	0.34465	13465.6436	2620907.25	3095.3436	-0.41497	11414.5715	0.24909	15809900	-0.33373	214.98	104.047	100.726	177.1135	174.3504	33828.6836	148.325	0.52082	168.361	1985740
014	2018-09-18t1700	1537308277.36	egg	-1.8585	-61.6954	-197.7289	176.5486	30.0507	3552.7637	11285.0856	64626.6482	0	3.2341	0	0.45837	0	-0.12203					0	2409.9136	0	1.8541	0	1.486	0	0	0				0	-0.20628	0	0
014	2018-09-18t2043	1537321658.36	larva	1.8585	-57.9784	-194.012	153.6369	30.2444	3104.5049	9896.1112	57818.9882	0	1.103	0	0.10939	0	-0.2766					0	1.1628	0	0.86262	0	0.93469	0	0	0				0	-0.3808	0	0
014	2018-09-19t0043	1537336061.16	larva	5.8593	-53.9777	-190.0112	156.4146	27.3431	3008.1679	9567.1388	53084.7864	0	0.27119	0	-0.25637	0	-0.45663					0	0.11254	0	0.2079	0	0.41416	0	0	0				0	-0.57985	0	0
014	2018-09-19t0443	1537350456.99	larva	9.8581	-49.9788	-186.0124	156.0274	28.1008	2938.7608	9351.0134	52013.3101	0	-0.25156	0	-0.61255	0	-0.65318					0	-0.30104	0	-0.27351	0	-0.051267	0	0	0				0	-0.79221	0	0
014	2018-09-19t0843	1537364860.12	larva	13.859	-45.9779	-182.0115	156.0274	28.1008	2938.7608	9351.0134	52013.3101	0	-0.64723	0	-0.9604	0	-0.87024					0	-0.58282	0	-0.66487	0	-0.47629	0	0	0				0	-1.0204	0	0
014	2018-09-19t1242	1537379197.97	larva	17.8417	-41.9952	-178.0288	110.9081	25.828	2077.4895	6676.1484	35389.0609	276.848	-0.90141	199.177	-0.12307	198.4992	0.72796	264.2675	-0.83531	262.0105	3171.2102	236.4516	-0.55758	253.6858	-0.88748	227062	-0.77334	105.096	54.0751	53.816	89.1147	86.786	1069.3765	72.3416	0.84236	80.3829	61645.6
014	2018-09-19t1642	1537393599.14	larva	21.842	-37.9949	-174.0284	384.549	38.5113	11243.5382	35528.9325	284530.4801	6812.19	0.35198	431.346	0.89341	165.1403	0.25388	5692.9878	0.42074	5699.4819	347272.25	2572.4783	1.4541	4544.2859	0.5843	2592390	-0.19664	88.4212	39.9638	39.7699	70.5831	69.2243	4305.5698	58.0064	0.24428	66.6194	240182
014	2018-09-19t2042	1537407997.14	larva	25.8415	-33.9954	-170.029	449.0426	46.6934	16624.0655	52568.1227	523725.0122	4718.73	-0.4642	497.184	0.93081	235.1117	0.82247	4300.2056	-0.28901	4261.2666	382718.3125	2207.3832	0.7779	4040.4921	0.014566	4386660	0.10789	150.894	66.7648	66.6688	100.7098	99.089	8963.1699	86.6183	0.97648	95.5941	589066
014	2018-09-20t0041	1537422384.56	larva	29.838	-29.9989	-166.0325	371.4364	56.6503	13163.682	42186.5829	422446.8054	5646.85	-0.55574	432.619	0.21655	235.0404	0.67433	4954.5776	-0.40223	4946.6177	351775	1789.2012	0.1551	4384.3459	-0.1804	3029200	-0.78618	120.112	63.6807	63.5049	97.1591	95.7058	6898.293	83.7063	0.71451	92.0124	445892
014	2018-09-20t0441	1537436782.37	larva	33.8374	-25.9995	-162.0331	521.8204	48.112	21052.7639	66634.9871	704441.2086	13462.2	0.71939	584.444	0.74865	240.2298	0.56159	10788.6143	0.92448	10276.54	1208324.75	2631.4974	0.58458	9066.25	1.1857	6501360	0.11363	120.188	66.3931	66.1595	99.8395	98.2824	11182.0225	86.1995	0.61499	94.6274	738557
014	2018-09-20t0841	1537451181.56	larva	37.8371	-21.9998	-158.0333	573.0039	42.5955	17566.272	55399.8682	468531.5997	12585.7	0.22	679.927	0.93273	219.1726	0.010242	9893.3955	0.38243	9856.3945	929979.1875	3834.6148	1.2219	8049.5443	0.47284	6382470	-0.31665	147.344	58.0761	57.8016	92.6687	90.5842	8710.8564	78.1475	0.070653	86.8957	545160
014	2018-09-20t1242	1537465597.38	larva	41.8415	-17.9954	-154.0289	509.0351	35.259	14917.1515	47061.4776	361473.6837	418.499	-2.2965	221.673	-1.9945	217.6178	-0.25665	360.5988	-2.5005	356.9694	28847.9043	286.1931	-1.5587	343.0717	-2.4242	1768730	-2.3287	114.076	62.3307	62.0235	98.9455	97.9923	7915.6396	83.3379	0.11317	93.9344	497337
014	2018-09-20t1642	1537479996.49	larva	45.8413	-13.9956	-150.0292	628.3346	53.0566	24572.8728	77557.6676	831517.2438	17785.3	0.60136	989.861	2.2022	262.4379	0.35587	13801.2988	0.86796	13201.3433	1794168.875	5784.9307	2.2026	11751.7905	1.1087	12861300	0.88878	130.761	58.9849	58.749	96.0111	93.5911	12481.4492	80.864	-0.18362	89.9173	766391
014	2018-09-20t2042	1537494396.33	larva	49.8412	-9.9957	-146.0292	333.8627	88.1467	16440.204	55397.2733	739532.2264	10613.3	-0.92565	307.636	-2.1329	264.0606	0.25858	3325.009	-2.2379	2502.675	289275.7812	398.2285	-1.8106	1006.3799	-2.7663	2663200	-2.9416	277.817	70.157	69.8241	110.1769	105.1725	9585.3936	91.3033	0.28111	101.8846	607350
014	2018-09-21t0042	1537508791.31	larva	53.8398	-5.9971	-142.0306	640.7431	52.2869	24639.1761	77761.594	811508.451	16481.1	-0.077736	985.721	1.8812	265.9461	0.18853	13425.7139	0.28031	13066.7178	1758768.5	5474.8193	1.7188	11691.2255	0.61651	12847900	-0.060239	163.499	69.1566	68.8061	105.95	104.2323	13879.4492	90.7811	0.17147	100.6603	901387
014	2018-09-21t0441	1537523179.98	larva	57.8367	-2.0002	-138.0338	816.3706	58.2422	38966.5497	123042.1131	1530592.4297	19681.1	0.33338	800.43	0.55355	259.2188	-0.1398	13841.2607	0.19045	13589.6465	2837458.5	4183.2856	0.68179	9673.7005	-0.27899	16385600	0.67917	126.754	69.0817	68.8114	107.1207	105.5123	21959.7461	91.6604	0.17553	101.4893	1414170
014	2018-09-21t0841	1537537581.47	adult	61.8371	2.0002	-134.0333	820.09	51.9044	33403.8508	105315.4712	1129012.9224	20674.5	0.38728	945.611	1.4593	273.2034	0.20484	15855.624	0.64772	15522.9365	2806445.5	5023.0698	1.2559	12422.3982	0.5441	16671100	0.37459	144.504	65.9305	65.5608	105.8702	104.374	18739.0293	88.9155	-0.15289	99.9252	1162360
014	2018-09-21t1241	1537551981.4	adult	65.8371	6.0002	-130.0334	842.6977	53.8053	36726.2398	115803.3535	1334763.8387	18528.7	-0.11226	950.028	1.4614	280.0688	0.36156	16119.8965	0.62772	16138.9805	3127260	5161.1746	1.346	14084.5846	1.0553	18380200	0.60782	381.105	67.6021	67.3373	108.3443	104.926	21018.7891	89.8597	-0.14925	100.2725	1307900
014	2018-09-21t1642	1537566397.39	adult	69.8415	10.0046	-126.0289	814.5603	55.0391	36259.2688	114380.8459	1363289.9883	27437.6	1.5361	1007.98	1.928	276.736	0.11472	20359.1855	1.936	19310.8906	3888604.5	5777.2465	1.8786	16832.9907	2.061	19220200	0.59838	170.383	73.2744	72.7108	115.0295	111.905	21970.6367	96.5114	0.4748	107.5019	1397200
014	2018-09-21t2042	1537580799.79	adult	73.8422	14.0053	-122.0283	836.2698	59.4535	39129.8688	123338.4818	1553126.9938	17024.1	-0.53857	632.076	-1.2183	243.9541	-1.4151	12975.9385	-0.50491	12621.085	2673043.25	2897.1931	-0.60249	10190.8927	-0.6135	12994200	-2.0307	162.963	49.0344	48.3918	86.5087	84.7412	17820.7852	70.5362	-2.4126	80.6806	1008050
014	2018-09-22t0041	1537595182.56	adult	77.8374	18.0005	-118.033	1035.2374	57.7092	47861.5082	150801.6386	1871090.3949	16969.1	-0.58824	749.914	-0.26762	276.6533	-0.12714	12835.4648	-0.59917	12539.3091	3234537.25	3893.8823	0.28422	10383.2909	-0.59815	18885800	-0.020589	228.129	73.3806	72.9702	110.8806	108.5564	27941.9004	95.267	0.18073	104.8352	1848020
014	2018-09-22t0441	1537609580.99	adult	81.837	22.0001	-114.0335	865.4498	58.9613	40716.611	128289.4006	1656847.1963	16961.2	-0.60911	917.659	1.2832	281.9895	-0.0072991	13571.0742	-0.36999	13388.665	2917781	5214.2183	1.574	11689.1094	-0.087482	19647100	0.10639	262.959	60.8589	60.338	100.4778	98.1121	21602.7266	83.8607	-1.1452	94.0035	1302990
014	2018-09-22t0841	1537623981.95	adult	85.8372	26.0003	-110.0332	966.5308	59.8234	45171.1622	142254.8266	1789798.4514	17603.4	-0.47973	779.319	-0.039006	265.9034	-0.84052	15145.29	0.17396	14989.0869	3604579	3632.3011	0.058269	13096.5435	0.49851	18511900	-0.51659	246.133	60.9121	60.4256	104.4744	101.8082	24864.9062	85.819	-1.027	96.4718	1446910
014	2018-09-22t1241	1537638380.39	adult	89.8368	29.9999	-106.0336	1122.7838	59.0181	47750.6652	150263.6368	1813802.0537	19032.9	-0.17331	815.605	0.3048	281.0422	-0.27962	14809.0547	0.062154	14516.3359	3731881.75	4086.6356	0.51882	12160.5506	0.10182	20536100	0.25345	164.267	73.6902	73.1284	116.2076	113.5625	29284.3047	96.7426	0.038478	108.4391	1855450
014	2018-09-22t1641	1537652782.3	adult	93.8373	34.0004	-102.0331	886.0639	58.0228	43149.6982	135993.5202	1777311.564	20826.9	0.21961	934.439	1.4534	291.1471	0.059524	15294.835	0.2411	14382.042	3471927.5	5036.8758	1.4701	12145.2366	0.10195	21167900	0.46815	213.978	65.1064	64.586	108.7606	106.7201	24688.6582	90.4823	-0.73637	102.1325	1474860
014	2018-09-22t2041	1537667182.84	adult	97.8375	38.0006	-98.033	1020.7803	62.4204	47084.7765	148269.9449	1862051.2343	25417.1	1.2131	847.365	0.57265	284.3336	-0.36427	17026.998	0.85599	15680.4048	4222695.5	4260.5389	0.67981	13258.1028	0.58739	20985800	0.33663	183.275	75.4676	74.6923	127.4643	122.8341	31611.1445	100.3341	0.17432	115.3018	1869030
014	2018-09-23t0041	1537681584.85	adult	101.8381	42.0011	-94.0324	897.8276	59.8995	43547.6768	137240.0724	1775628.9683	21062.5	0.31339	909.263	1.1263	293.1331	-0.088661	15337.9258	0.27964	14595.0352	3512385	4909.8172	1.2973	12125.943	0.11767	20776700	0.20309	398.717	70.9043	70.1495	118.4174	114.4714	27117.584	96.272	-0.37075	109.1209	1620160
014	2018-09-23t0441	1537695981.22	adult	105.837	46.0001	-90.0334	862.4741	56.7864	40482.8726	127608.0645	1588798.0246	22761.8	0.70297	1014.27	2.0478	292.9793	-0.21743	17582.3398	1.0732	17036.6562	3745038.5	5258.8131	1.6024	14087.8636	0.96359	21590800	0.5491	182.623	71.1806	70.4309	124.323	120.942	26480.7969	96.9737	-0.42881	114.538	1515220
014	2018-09-23t0841	1537710381.71	adult	109.8372	50.0003	-86.0333	909.9571	59.8293	43437.1955	136886.4454	1749637.7717	28081.1	1.877	1031.73	2.1328	307.0871	0.27253	20253.6797	2.0155	19302.6055	4638092.5	5529.3331	1.8211	16001.7329	1.7817	23540000	1.3995	345.111	79.0974	77.8168	143.7804	135.0743	32925.707	105.5538	0.26428	124.0978	1804690
014	2018-09-23t1241	1537724782.71	adult	113.8375	54.0006	-82.033	916.4861	61.9995	44995.3434	141869.0785	1854808.3556	22916	0.80535	994.145	1.7324	317.2674	0.57397	17605.3594	1.1297	17164.2266	4172470.25	5232.0235	1.5029	14281.7942	1.0768	23481700	1.3246	237.242	80.1545	79.3813	139.2118	133.4973	32993.1875	105.8965	0.1375	122.1253	1893250
014	2018-09-23t1641	1537739183.77	adult	117.8378	58.0008	-78.0327	923.7442	60.1359	46028.2203	145083.1044	1911721.4451	27451.3	1.8346	1027.57	1.9604	310.8651	0.16011	20063.2031	2.0061	19136.5664	4855295	5555.223	1.7658	15720.6071	1.6946	24811800	1.8334	330.062	80.561	79.9145	132.752	128.8952	32125.9766	106.1868	0.0017988	121.5072	1945230
014	2018-09-23t2041	1537753582.95	adult	121.8375	62.0006	-74.0329	893.5317	58.6396	45605.326	143966.4092	1920598.5535	21203	0.52617	999.497	1.6623	324.0936	0.55858	17225.0332	1.0645	17211.3184	4134008	5330.2042	1.5241	14410.982	1.1696	23910000	1.4005	180.744	75.4457	74.2572	135.6624	132.3313	32558.9688	103.461	-0.40306	122.811	1804810
014	2018-09-24t0042	1537767991.35	adult	125.8399	66.003	-70.0306	928.0476	60.0922	46148.7486	145406.2938	1916049.1397	29359.3	2.3753	1020.64	1.7779	320.6072	0.26338	20990.3301	2.3845	20269.2324	5100650	5004.1842	1.2011	17144.1413	2.2962	24703700	1.6578	232.589	78.6155	77.6969	140.2381	133.8286	33937.6172	105.8609	-0.35416	123.6908	1902810
014	2018-09-24t0442	1537782386.81	adult	129.8386	70.0017	-66.0319	1018.2995	62.5803	50370.3513	158632.7542	2105339.0288	19765.5	0.31295	895.849	0.72478	316.0809	-0.06772	15488.7666	0.54474	15297.2676	4089034.5	4608.8424	0.82537	12828.5435	0.56801	23646800	1.2296	208.935	82.5821	81.745	140.0719	135.0244	36978.9688	108.1374	-0.32651	125.6163	2179840
014	2018-09-24t0842	1537796785.92	adult	133.8384	74.0014	-62.0321	984.7335	61.9136	46083.3061	145080.2986	1849037.7874	20964.6	0.63781	921.441	0.87953	322.6597	0.044062	16072.4863	0.78053	15798.1768	3905614.25	4817.7332	0.9727	13135.1951	0.71186	22316400	0.75937	417.309	79.7603	78.6416	142.9205	137.4347	34729.6797	106.6757	-0.59799	127.3497	1931710
014	2018-09-24t1242	1537811188.75	adult	137.8391	78.0022	-58.0313	896.8603	60.1128	43446.9252	136891.535	1766785.696	29635.9	2.6595	960.06	1.1111	296.7373	-1.0968	21627.2168	2.6787	21253.9922	4952632.5	3993.7947	0.25266	18184.3158	2.697	21895100	0.65169	202.284	77.493	76.4596	148.2934	143.6561	33959.1797	105.7725	-0.81876	129.4732	1767310
014	2018-09-24t1642	1537825589.11	adult	141.8392	82.0023	-54.0312	921.3585	57.1019	42400.8593	133620.0093	1626272.5736	17011.5	-0.13891	944.263	0.93727	333.2951	0.14709	14199.3271	0.23282	14181.083	3166450	4696.8085	0.79774	12069.5843	0.33964	21049500	0.42668	229.471	83.362	82.3372	148.2794	140.0048	33066.3125	111.8282	-0.53171	131.5972	1858310
014	2018-09-24t2044	1537840156.42	adult	145.8857	86.0488	-49.9847	949.3037	58.1877	44029.7599	138690.9022	1714812.3827	20534.7	0.72635	1003.31	1.2911	333.656	0.010783	17292.9004	1.293	17102.5996	4011952.75	5526.4084	1.4092	14836.7605	1.4132	23216600	1.1435	414.947	82.6037	81.3383	149.8339	144.6227	34761.4609	111.8994	-0.68241	131.8058	1911450
014	2018-09-25t0042	1537854393.52	adult	149.8405	90.0036	-46.03	977.4355	59.1626	44173.265	139048.6361	1702485.2602	21351.7	0.97681	1029.58	1.4042	329.733	-0.26612	17790.709	1.4855	17605.9082	4145235.25	6003.3385	1.7189	15115.5165	1.5248	23933700	1.3982	356.797	84.624	83.0396	162.5373	156.1008	37871.1875	114.573	-0.6526	140.2354	1967170
014	2018-09-25t0442	1537868791.4	adult	153.8399	94.003	-42.0306	968.8166	55.5544	43902.8226	138224.9582	1670147.0791	16675.5	-0.060836	918.942	0.61555	331.9415	-0.30694	13513.4268	0.1172	13416.5762	3121601.5	4932.0975	0.87022	11445.1751	0.15752	21221100	0.68846	200.011	86.1729	84.7307	153.6379	150.777	35490.3516	117.0049	-0.64324	140.3294	1989990
014	2018-09-25t0844	1537883353.41	adult	157.8849	98.048	-37.9856	931.2555	63.2322	45239.3658	142470.1442	1856842.7371	15967.7	-0.17643	889.242	0.38666	289.8255	-1.8513	13552.6777	0.16026	13354.2344	3225537.25	5248.0963	1.0588	11748.758	0.287	21116800	0.73322	175.684	71.5491	70.6508	130.9039	127.9844	31155.125	102.3413	-1.6706	120.3463	1699080
014	2018-09-25t1242	1537897591.22	adult	161.8398	102.0029	-34.0306	929.2277	60.0205	43616.7972	137405.6397	1741745.811	16036.1	-0.11306	923.955	0.5687	335.5805	-0.40212	13741.4736	0.25133	13697.2773	3160539	4947.1938	0.80893	11964.6812	0.38123	21182600	0.83239	240.745	87.7539	86.504	154.1744	149.8159	35460.1016	119.5726	-0.75168	140.3227	2011850
014	2018-09-25t1642	1537911993.89	adult	165.8406	106.0037	-30.0299	894.126	62.2167	41520.8452	130775.3374	1661841.4945	19853.8	0.85353	1002.83	1.0046	333.6095	-0.561	17712.7539	1.5541	17793.6074	3879093	5496.176	1.141	16160.9357	1.9134	21871700	1.0988	219.515	83.9046	82.3605	152.5729	149.1662	33413.4609	118.2742	-0.94348	139.4642	1829960
014	2018-09-25t2046	1537926637.39	adult	169.9082	110.0713	-25.9623	908.172	59.3065	42118.1335	132694.2868	1640760.9167	19255.8	0.76765	942.13	0.61812	327.5773	-0.84347	15895.9277	1.0017	15734.1831	3528896	5349.962	1.0113	13918.3384	1.1187	20867200	0.91176	203.098	90.4873	88.4827	164.1691	161.368	36445.5469	128.9183	-0.45012	152.9939	2004200
014	2018-09-26t0042	1537940777.93	adult	173.8361	113.9992	-22.0343	961.1943	59.1031	42506.4145	133820.1605	1605360.2995	18036.4	0.5266	890.855	0.31392	333.792	-0.71691	14252.8311	0.51323	13792.7021	3192634.25	4606.6559	0.52674	12017.6855	0.46295	19932000	0.74458	349.341	91.6117	89.9481	162.5872	158.3746	36419.543	126.5541	-0.68779	148.7557	2049720
014	2018-09-26t0442	1537955176.75	adult	177.8358	117.9989	-18.0347	731.1915	58.9677	35871.69	113340.6568	1465592.4253	15784.5	0.025742	956.444	0.67044	324.7022	-1.0706	13759.209	0.39523	13717.168	2600490.5	5837.0668	1.2778	12132.7705	0.53064	18017500	0.32502	335.163	88.5279	86.5443	163.3271	159.3605	30868.8125	124.0739	-0.91852	148.7856	1667690
014	2018-09-26t0846	1537969809.01	adult	181.9003	122.0634	-13.9701	845.1235	60.3439	38936.4938	122685.7305	1560760.44	12732.8	-0.68394	825.9	-0.034579	341.5009	-0.60057	10750.3516	-0.51603	10674.0615	2203822	4276.1164	0.33658	9531.0483	-0.35676	16909500	0.1162	302.707	91.2284	89.9416	153.5317	150.523	31473.9961	123.3265	-1.0506	142.1713	1867810
014	2018-09-26t1242	1537983977.69	adult	185.8361	125.9992	-10.0344	693.5296	60.7811	33918.8941	107359.1224	1380169.9845	12822	-0.62455	884.673	0.27656	334.3163	-0.87849	11385.0752	-0.28047	11373.8789	2037928.5	4793.5381	0.64479	10451.0299	-0.009667	15765800	-0.10319	285.764	90.2305	88.5595	155.9957	151.3994	27923.2227	123.9885	-1.1033	144.2668	1608000
014	2018-09-26t1642	1537998377.95	adult	189.8361	129.9992	-6.0343	751.8719	56.6416	34689.3714	109373.5125	1358069.5906	13359.1	-0.45689	841.7	0.056638	337.1007	-0.84253	11283.2168	-0.28074	11131.3066	2064828.75	4263.5547	0.34301	10435.4292	0.0090441	15361900	-0.13738	296.56	90.9677	89.1402	156.5639	152.5793	28651.1953	125.0271	-1.1363	145.6029	1660250
014	2018-09-26t2046	1538013020.96	adult	193.9036	134.0667	-1.9668	588.6861	63.02	26689.9214	84997.9432	1037012.6795	14447.4	-0.15027	1000.37	0.85788	344.0906	-0.682	12991.1133	0.28841	12916.1592	1831747	5632.0516	1.1225	12249.159	0.66416	14067200	-0.40112	295.69	92.8938	90.7368	167.4642	161.7763	23612.457	129.5962	-0.98396	153.9334	1306270
014	2018-09-27t0042	1538027182.07	dead	197.8373	138.0004	1.9668	695.673	56.2313	30309.7513	95518.7508	1148948.0847	14949	0.0089717	859.385	0.15203	338.7323	-0.88565	12674.9004	0.21798	12490.6475	2027984.125	5001.8945	0.76759	11503.7564	0.42931	13721800	-0.42586	298.121	94.0158	90.6782	179.1515	171.9873	28664.2441	136.4648	-0.70938	162.2079	1501150
015	2018-09-18t1700	1537308285.56	egg	-1.8585	-65.6956	-185.7266	136.9255	31.9038	2971.1969	9530.0374	59949.4491	0	3.2341	0	0.45837	0	-0.12203					0	2409.9141	0	1.8541	0	1.486	0	0	0				0	-0.20628	0	0
015	2018-09-18t2043	1537321666.59	larva	1.8585	-61.9786	-182.0097	136.9386	31.9237	2910.0006	9335.9389	58249.3626	0	1.103	0	0.10939	0	-0.2766					0	1.1628	0	0.86262	0	0.93469	0	0	0				0	-0.38081	0	0
015	2018-09-19t0043	1537336069.44	larva	5.8593	-57.9778	-178.0089	145.3027	31.3038	3021.7669	9668.0121	59360.7138	0	0.27119	0	-0.25637	0	-0.45663					0	0.11253	0	0.2079	0	0.41416	0	0	0				0	-0.57986	0	0
015	2018-09-19t0443	1537350465.28	larva	9.8581	-53.979	-174.01	136.9287	31.9211	2920.2653	9367.0699	58397.0167	0	-0.25157	0	-0.61255	0	-0.65318					0	-0.30104	0	-0.27351	0	-0.05127	0	0	0				0	-0.79221	0	0
015	2018-09-19t0843	1537364868.42	larva	13.859	-49.9781	-170.0092	185.8274	19.7134	2910.8021	9209.2811	39139.0378	368.341	-0.5435	169.502	0.050182	167.2494	0.58549	300.3384	-0.50797	292.6451	5105.7529	212.1261	-0.33085	260.9588	-0.54007	275272	-0.35502	80.3014	41.3287	41.1835	71.9926	71.5099	1223.8744	59.3443	0.62898	67.7336	67117.9
015	2018-09-19t1242	1537379206.26	larva	17.8417	-45.9954	-166.0264	145.2996	33.2982	3126.1092	10016.1253	63302.4903	0	-0.9721	0	-1.2991	0	-1.1123					0	-0.80575	0	-0.99966	0	-0.86862	0	0	0				0	-1.2663	0	0
015	2018-09-19t1642	1537393607.44	larva	21.842	-41.9951	-162.0261	297.9306	25.6364	6254.9158	19760.9329	111425.0703	5626.86	0.072487	280.848	0.012136	220.3636	0.80384	3550.1746	-0.19529	3320.1243	124256.1094	378.544	-0.63615	2350.1313	-0.32475	957411	-0.85346	100.561	58.2986	58.2635	88.9229	87.7623	3112.3025	77.3175	0.83709	84.158	198740
015	2018-09-19t2042	1537408005.48	larva	25.8415	-37.9956	-158.0266	210.0323	37.9883	6506.1523	20839.6	173191.172	6026.5	-0.17576	584.551	1.4387	245.0848	0.93028	5506.3267	0.052802	5479.4854	192721.4375	3252.4495	1.6983	5149.3247	0.44914	2034820	-0.80048	117.132	66.7966	66.7628	99.6406	98.4661	3487.4209	86.269	0.96513	94.7068	232519
015	2018-09-20t0041	1537422392.86	larva	29.838	-33.9991	-154.0302	456.4837	55.2778	13564.8791	43197.9951	361580.4243	659.167	-1.5939	249.731	-0.83949	243.9695	0.78054	503.097	-1.6482	487.3955	36726.0781	308.5858	-1.0653	401.7836	-1.6663	1812800	-1.2391	120.772	69.0412	68.984	103.1828	102.3342	7532.3438	89.2328	0.90549	98.2995	501170
015	2018-09-20t0441	1537436790.61	larva	33.8374	-29.9997	-150.0308	472.5024	47.7683	17721.1814	56078.967	561492.2953	11789	0.38914	681.536	1.3047	247.542	0.65898	8881.875	0.39668	8730.3589	834896.25	3343.9854	1.1384	6571.5233	0.29711	6390760	0.073941	117.869	65.2191	64.8206	98.855	97.4177	9292.3701	85.4807	0.5883	93.8567	611559
015	2018-09-20t0841	1537451189.75	larva	37.8371	-26	-146.031	463.3395	43.0278	15027.7457	47455.6008	422095.3637	16095.2	0.87776	693.591	1.0101	257.0143	0.58236	12785.0205	1.1751	12799.4189	1035586.6875	3099.0265	0.68089	9948.4171	1.119	5560520	-0.5996	109.436	65.3214	65.07	100.5224	99.5539	8142.311	85.977	0.3914	95.5711	523682
015	2018-09-20t1242	1537465605.63	larva	41.8415	-21.9956	-142.0266	524.1191	49.8452	19653.0648	62412.4276	617270.0119	16888	0.71473	936.401	2.1121	273.0228	0.68268	13764.1807	1.146	13413.3447	1445239	4955.2627	1.804	12268.3799	1.5739	9748870	0.34654	122.348	68.4031	68.0473	104.4773	103.0782	10970.1133	89.6363	0.40325	99.1654	712145
015	2018-09-20t1642	1537480004.83	larva	45.8413	-17.9958	-138.0268	684.7931	47.9488	27918.3125	88094.944	945473.8688	15890.2	0.25978	740.342	0.73123	227.3582	-0.32734	11791.4697	0.32244	11533.2993	1745137.5	4126.1582	1.0175	9323.9067	0.2973	10922300	0.24899	159.148	62.2721	61.8642	97.8051	95.9065	14475.1562	83.2006	-0.059711	92.4325	918700
015	2018-09-20t2042	1537494404.63	larva	49.8413	-13.9958	-134.0269	732.4843	45.4594	25360.8435	79897.4958	744419.6778	27157.6	2.0425	970.835	1.9172	275.5635	0.52126	18100.8125	1.8242	16817.3223	2443609.75	5731.438	2.0138	14475.2411	1.7728	13073300	0.47734	117.145	64.2324	64.2726	101.6678	100.9879	13725.1572	86.114	-0.041796	95.9505	864954
015	2018-09-21t0042	1537508799.5	larva	53.8398	-9.9973	-130.0283	882.9338	59.3191	38424.6594	121113.7964	1452763.7987	11818.6	-0.91738	760.211	0.44418	262.4302	0.093665	9694.6221	-0.7581	9529.1514	1968008.25	4158.8758	0.76155	8481.8854	-0.48506	15379100	0.77599	152.433	68.3445	67.8421	106.3012	104.7757	21579.1445	90.7401	0.16846	100.9208	1382610
015	2018-09-21t0441	1537523188.2	larva	57.8367	-6.0004	-126.0314	799.2935	56.9091	32270.227	101797.1819	1098067.7959	24770.7	1.26	775.212	0.38479	227.6077	-1.1385	17360.7422	1.1961	16333.7275	2968687	2910.6235	-0.26666	13687.9186	1.1351	13211900	-0.38509	123.686	54.8158	53.8133	96.9817	95.5114	16583.8633	78.6697	-0.93174	90.8167	934225
015	2018-09-21t0841	1537537589.67	larva	61.8371	-2	-122.031	868.7156	58.7832	43052.7999	135841.3724	1805771.1226	17826.4	-0.14005	833.81	0.66873	282.189	0.52824	13921.3418	0.075408	13640.9443	3146223.25	4463.6735	0.82489	11472.5215	0.19891	18821600	1.1121	252.597	73.5019	73.1744	114.3764	110.8508	25849.0605	95.6357	0.49026	106.1855	1659160
015	2018-09-21t1241	1537551989.63	adult	65.8371	2	-118.0311	1060.7475	61.1773	50021.6302	157531.89	2095685.9659	18852.6	-0.05102	753.789	-0.012936	280.9325	0.39562	14312.2246	0.06994	14096.4482	3764115	3580.6169	0.07686	11281.7698	0.0017134	19814100	1.1138	303.058	64.9097	64.6229	107.4609	104.0078	28262.2285	89.4622	-0.19015	100.2062	1706220
015	2018-09-21t1642	1537566405.64	adult	69.8415	6.0044	-114.0266	824.3435	62.0059	43591.6197	137513.6158	1935314.4038	17092.4	-0.46572	820.802	0.42925	279.4123	0.22633	12387.3418	-0.62465	11964.2051	2836701.25	4304.9491	0.6392	10078.1746	-0.56732	18754500	0.4283	293.288	69.6331	68.9867	108.6878	106.412	24889.5156	92.2433	0.019197	102.4022	1591050
015	2018-09-21t2042	1537580808.06	adult	73.8422	10.0051	-110.0259	963.2974	58.3703	46870.5131	147612.0179	1928185.2244	15870.1	-0.76718	723.952	-0.43515	249.1521	-1.1916	11944.6543	-0.84745	11660.0967	2950329.5	3704.6326	0.11168	9909.4081	-0.72661	17812100	-0.20102	292.429	59.3747	58.7126	100.1403	96.9442	24734.6582	82.113	-1.1591	92.7477	1460850
015	2018-09-22t0041	1537595190.72	adult	77.8374	14.0003	-106.0307	839.2921	62.2039	42597.1465	134329.1063	1847806.7518	14340.6	-1.1196	799.169	0.17691	279.5404	-0.00078229	10545.3643	-1.3788	10016.9824	2362161.5	4474.5234	0.82255	8614.7921	-1.3273	17860600	-0.42621	145.695	56.8098	56.2078	100.0685	98.3769	22415.3516	80.9483	-1.3736	92.3945	1269640
015	2018-09-22t0441	1537609589.18	adult	81.837	17.9999	-102.0312	1041.0194	58.388	46606.7578	146839.2696	1782779.5478	18233.7	-0.34794	709.903	-0.6806	261.7067	-0.90537	12643.9062	-0.6908	12141.5166	3110401	3190.2809	-0.3775	9857.6352	-0.8561	17408200	-0.81538	137.748	62.4991	61.3496	112.0149	110.202	27555.6719	91.0798	-0.36428	104.8939	1532600
015	2018-09-22t0841	1537623990.14	adult	85.8372	22.0001	-98.0309	820.4351	63.0063	42675.2822	134685.7872	1858919.1308	19899.2	-0.0033085	864.999	0.79503	306.8615	0.99015	15846.665	0.41867	15622.1284	3549653	4258.5046	0.67808	12680.6589	0.32196	19350900	-0.15819	159.034	68.2685	67.2966	116.5986	114.1638	26118.0977	93.9979	-0.14779	108.3072	1527240
015	2018-09-22t1241	1537638388.52	adult	89.8368	25.9997	-94.0314	915.5916	67.0586	49212.0636	155217.6796	2335653.6056	12991.2	-1.4375	713.179	-0.70347	289.5751	0.10423	9879.2334	-1.6626	9584.2349	2548842.25	3609.8994	0.041169	8317.0377	-1.5393	18377900	-0.69852	148.698	70.0104	69.7387	113.868	112.2094	29377.9531	95.3879	-0.10588	107.4296	1804100
015	2018-09-22t1641	1537652790.5	adult	93.8373	30.0002	-90.0308	878.2734	63.0076	45537.8222	143580.0621	1969698.1898	26084.1	1.3271	777.544	-0.084955	303.0861	0.5978	18516.998	1.3676	18098.2383	4425562.5	1590.6619	-1.9836	14647.1884	1.1716	18550600	-0.71558	183.224	69.9124	68.6391	131.1279	127.7185	31339.5762	97.98	0.053234	117.6783	1667970
015	2018-09-22t2041	1537667190.98	adult	97.8375	34.0004	-86.0307	827.9448	64.2465	42473.4493	133955.7643	1841945.3193	22997.7	0.70023	882.773	0.91474	314.4182	0.98823	17487.9258	1.0167	17418.9043	3899807.5	3913.1288	0.33458	14545.3467	1.1369	19642600	-0.28084	189.83	70.5981	69.4185	130.665	126.8992	29138.2969	98.7906	0.014328	117.2334	1570880
015	2018-09-23t0041	1537681593.04	adult	101.838	38.0009	-82.0301	892.7801	66.0571	47429.3408	149488.7214	2136157.9547	10972.9	-1.8362	711.322	-0.74621	311.4807	0.72968	9061.9453	-1.9007	8977.4844	2256424.5	3572.4702	-0.014076	7975.3861	-1.6477	17664300	-1.2361	139.932	76.1497	75.5402	119.4871	118.2289	29752.2754	101.0848	0.11784	113.1648	1891020
015	2018-09-23t0441	1537695989.37	adult	105.837	41.9999	-78.0311	864.8262	67.9232	47927.767	151306.3936	2218483.1861	13048.1	-1.3748	720.293	-0.6654	286.507	-0.50271	9717.832	-1.6475	9363.7979	2439175.75	3846.5776	0.23891	8222.6939	-1.517	18055600	-1.0742	193.94	68.3992	67.5032	118.344	115.5601	29704.3398	95.7658	-0.54833	109.725	1714560
015	2018-09-23t0841	1537710389.87	adult	109.8372	46.0001	-74.031	919.9362	66.2332	47963.8866	151244.224	2084773.1331	13165.9	-1.3266	749.11	-0.4079	299.1187	-0.073734	10258.3213	-1.4311	10003.1748	2585097	3970.7446	0.34144	8729.69	-1.2744	18833400	-0.71995	224.195	73.0124	72.5859	120.8818	117.8876	30462.2227	100.159	-0.25413	113.3805	1835600
015	2018-09-23t1241	1537724790.8	adult	113.8374	50.0003	-70.0307	799.2364	61.7003	42623.7717	134718.646	1866845.447	21410.5	0.4803	858.155	0.54122	326.6836	0.97677	15953.459	0.56125	15545.104	3573574.75	4031.5228	0.38276	12920.9091	0.50822	19152300	-0.56648	215.61	77.9122	76.774	137.4741	132.5523	30794.1934	105.9659	0.14395	123.7956	1738840
015	2018-09-23t1641	1537739191.93	adult	117.8377	54.0006	-66.0304	861.4008	64.4021	46992.757	148277.5627	2124508.282	19768.1	0.16581	853.12	0.4701	326.8654	0.8335	15239.334	0.34828	15024.4629	3764115.5	4211.7691	0.53386	12335.6653	0.28993	20995300	0.23207	372.952	76.8444	76.081	128.6178	125.7582	31768.5859	104.3417	-0.164	119.7675	1891140
015	2018-09-23t2041	1537753591.15	adult	121.8375	58.0004	-62.0306	838.6072	64.5465	45591.0988	143831.9494	2074239.7286	21001.1	0.482	793.296	-0.056872	299.7794	-0.44775	15085.4268	0.33097	14516.8379	3605417	3564.3562	-0.06703	12248.0607	0.28141	18932000	-0.58138	183.425	62.5199	60.8521	123.7626	119.3182	29579.2617	92.9474	-1.3124	110.4751	1492040
015	2018-09-24t0042	1537767999.46	adult	125.8398	62.0027	-58.0283	892.9346	64.1216	46557.1651	146737.5927	2033770.0943	19410.4	0.18206	796.477	-0.046112	332.8931	0.76312	14149.5469	0.049918	13923.5322	3466639	3374.9508	-0.24172	11297.6973	-0.07719	19444400	-0.33598	224.869	75.1355	73.7722	142.634	138.1686	34945.3281	105.7291	-0.36515	127.7518	1834280
015	2018-09-24t0442	1537782394.9	adult	129.8386	66.0015	-54.0296	734.3462	112.5973	45427.7382	147158.1357	2428205.7807	15070.2	-0.7306	765.97	-0.30483	339.0164	0.84791	11993.9268	-0.64197	11713.9355	2854554.5	3281.1963	-0.32824	9859.0805	-0.62159	18187200	-0.73942	248.329	84.103	82.6056	150.2598	145.2455	35761.8359	114.1497	0.15598	134.1192	1996940
015	2018-09-24t0842	1537796794.05	adult	133.8383	70.0012	-50.0298	915.2546	65.0039	47995.2031	151294.7206	2120435.3378	17277	-0.18863	781.498	-0.19675	309.1976	-0.48265	12254.9414	-0.50761	11677.1953	3088245.25	3875.9411	0.17282	9616.6588	-0.67808	19665600	-0.15123	194.034	75.4794	74.6499	131.8728	128.5155	33231.9531	105.0761	-0.72139	121.3512	1899360
015	2018-09-24t1242	1537811196.84	adult	137.8391	74.002	-46.029	959.4111	67.8843	51322.1095	161742.4373	2319923.2482	12506.1	-1.2112	752.994	-0.42445	313.2942	-0.46392	10104.6045	-1.1807	9955.4121	2718138.5	3878.2023	0.15727	8700.9791	-0.99539	20221700	0.10354	280.445	70.7331	69.7502	120.9568	117.2494	32537.377	98.9585	-1.322	112.221	1899540
015	2018-09-24t1642	1537825597.33	adult	141.8392	78.0021	-42.0289	1006.1408	64.439	52785.8092	166418.0274	2301335.0578	19283.4	0.37894	759.756	-0.38579	314.8137	-0.54179	14432.2266	0.31013	14267.8281	3997726.75	2874.3332	-0.66486	11995.2695	0.31105	21024000	0.41866	221.025	77.3688	76.2717	137.4386	132.5093	38070.4844	106.4375	-0.91336	124.7882	2140950
015	2018-09-24t2044	1537840164.48	adult	145.8857	82.0486	-37.9825	966.98	66.5703	51544.6227	162340.0496	2345034.2645	23018.5	1.2977	738.053	-0.54919	294.1907	-1.4223	15746.2773	0.78315	15042.8442	4251495	1883.8076	-1.4292	12821.4011	0.6465	19917100	0.14482	203.853	67.7331	66.4344	128.2449	123.5162	34626.1133	96.2051	-1.7475	114.079	1827840
015	2018-09-25t0042	1537854401.68	adult	149.8404	86.0033	-34.0277	943.1111	63.8091	49043.4342	154541.9186	2159022.3715	16384.1	-0.17655	819.131	-0.011912	337.652	0.014327	13242.5947	-0.0039164	13114.9043	3403346.75	3972.5883	0.18208	10972.317	-0.034941	21050800	0.55442	253.397	86.3733	85.1061	149.2507	144.2887	38357.4375	115.2451	-0.60877	134.9551	2219710
015	2018-09-25t0442	1537868799.5	adult	153.8398	90.0027	-30.0283	880.7416	66.5463	49192.9249	155252.6821	2268349.0663	15735.9	-0.28107	789.433	-0.22955	336.6982	-0.14257	12119.6992	-0.33702	11942.0679	3126882.5	3747.4581	0.0023284	9919.968	-0.41154	20311300	0.42847	227.009	82.4968	80.9726	155.2551	150.698	40055.8047	115.501	-0.73761	138.6328	2122560
015	2018-09-25t0844	1537883361.44	adult	157.8848	94.0477	-25.9833	893.8391	61.444	45652.9139	143839.2402	1959859.8502	18749.1	0.48127	900.28	0.45657	352.442	0.27062	15004.0254	0.63104	14786.4565	3600966	4629.0973	0.61896	12639.3876	0.61564	21543700	0.85215	357.697	86.2545	84.3748	153.9355	148.9468	36944.5117	119.4034	-0.63555	140.3284	2064070
015	2018-09-25t1242	1537897599.31	adult	161.8398	98.0027	-22.0284	887.5266	59.0263	42997.4487	135451.5361	1761521.5887	19916.4	0.81194	819.102	-0.073954	356.1075	0.28273	14064.1367	0.35536	13698.9209	3178495	2523.2635	-0.85537	11890.2487	0.35406	18503500	0.099829	352.086	91.2618	89.1194	156.9387	152.3474	35468.1445	125.2577	-0.41645	144.3533	2061600
015	2018-09-25t1642	1537912002.08	adult	165.8406	102.0035	-18.0276	880.2429	75.7676	44905.1396	141964.1349	1913806.6477	23520	1.7348	864.62	0.18526	362.7501	0.39914	16378.6924	1.1266	15846.8203	3865371.5	2811.4184	-0.63853	13805.9441	1.0633	20354900	0.69111	306.429	92.557	90.3889	161.4803	158.0472	38109.3438	127.6852	-0.40175	149.2252	2178980
015	2018-09-25t2046	1537926645.6	adult	169.9082	106.0711	-13.9599	851.7651	65.6894	40768.7738	128503.3663	1663414.9328	19653.8	0.86414	843.357	0.050951	358.7217	0.17228	14128.2324	0.43819	13567.957	3037570	3873.4903	0.064937	11550.6787	0.27242	18052900	0.16631	323.364	93.6123	91.3005	165.5154	160.8086	35585.8086	129.5383	-0.41513	151.624	2003860
015	2018-09-26t0042	1537940786.02	adult	173.8361	109.999	-10.0321	870.8937	59.0708	40851.6458	128716.9766	1609820.2504	18943.8	0.74829	843.894	0.051572	364.1467	0.2625	14360.4443	0.54741	14251.2588	3087495.5	3607.4152	-0.095894	11883.0699	0.41522	18120900	0.27081	312.374	96.3655	93.9204	166.0263	162.3951	35695.6562	133.4813	-0.30323	154.7411	2069260
015	2018-09-26t0442	1537955184.8	adult	177.8358	113.9987	-6.0324	761.2359	55.8685	36511.3566	115183.5186	1457074.9883	22755.8	1.7406	826.277	-0.039405	373.4696	0.47855	15626.9189	0.98673	14727.1396	3000368.5	1745.058	-1.2118	12899.5151	0.80089	15852900	-0.23623	335.148	99.6549	96.9899	166.9936	163.1725	32062.7793	138.0442	-0.15208	156.6899	1911980
015	2018-09-26t0846	1537969817.1	adult	181.9003	118.0632	-1.9679	705.7224	65.9743	33136.7831	104782.1673	1310462.4974	21443.6	1.4725	792.19	-0.21416	384.8159	0.7483	16277.8799	1.2309	16121.5635	2848629	989.5504	-1.6197	13904.6961	1.1762	13799900	-0.68484	311.442	102.255	98.9067	176.7957	174.0702	30939.252	144.3489	0.091154	165.3113	1781280
015	2018-09-26t1242	1537983985.73	dead	185.836	121.9989	1.9679	667.8939	52.8855	29268.1927	92342.1683	1097553.2739	21826.3	1.6187	657.961	-0.90527	393.2504	0.92419	16176.752	1.2308	15724.4678	2507396.5	622.763	-1.7885	12509.9354	0.70868	10143100	-1.5444	301.289	106.123	102.3692	182.9815	179.4689	28362.1289	150.8492	0.34162	171.0277	1635990
016	2018-09-18t1700	1537308293.78	larva	0	-65.6956	-225.6781	153.9119	28.5583	2906.4881	9257.5777	51981.7769	0	1.7891	0	0.28274	0	-0.19789					0	2137.782	0	1.283	0	1.2007	0	0	0				0	-0.29237	0	0
016	2018-09-18t2043	1537321674.92	larva	3.717	-61.9786	-221.9611	151.126	27.9429	2856.7259	9099.5651	50502.0802	0	0.65352	0	-0.061751	0	-0.35835					0	0.4867	0	0.52766	0	0.68491	0	0	0				0	-0.47173	0	0
016	2018-09-19t0043	1537336077.82	larva	7.7178	-57.9778	-217.9603	150.7526	27.8767	2804.1361	8929.5834	49139.8027	0	0.0060125	0	-0.42302	0	-0.54572					0	-0.10586	0	-0.030567	0	0.19201	0	0	0				0	-0.67676	0	0
016	2018-09-19t0443	1537350473.59	larva	11.7166	-53.979	-213.9615	151.0563	27.8267	2834.4665	9026.6981	49837.1133	0	-0.44648	0	-0.77514	0	-0.75118					0	-0.44184	0	-0.46381	0	-0.25308	0	0	0				0	-0.89609	0	0
016	2018-09-19t0843	1537364876.72	larva	15.7175	-49.9781	-209.9606	153.4854	28.0083	2870.3438	9137.1285	50552.1864	0	-0.80546	0	-1.1193	0	-0.97953					0	-0.692	0	-0.82659	0	-0.66274	0	0	0				0	-1.1326	0	0
016	2018-09-19t1242	1537379214.67	larva	19.7002	-45.9953	-205.9778	290.2249	35.191	8266.1111	26215.5456	199284.5374	3707.27	-0.19724	279.25	0.18744	234.9941	1.0132	2668.9404	-0.28107	2602.4143	120102.3203	355.0654	-0.54243	1865.2672	-0.34335	1238470	-0.5341	106.135	65.4853	64.9747	96.19	94.2298	4328.5498	84.3312	1.1281	91.9396	290427
016	2018-09-19t1642	1537393615.88	larva	23.7006	-41.995	-201.9775	158.1184	20.4441	2260.646	7151.9669	29235.7316	364.776	-1.2909	244.663	-0.35747	242.8399	0.97275	316.3087	-1.2625	311.0972	4112.0137	284.8178	-0.81664	305.4846	-1.3041	310477	-1.28	275.477	66.2532	65.7185	114.5933	100.2879	1489.7131	86.7689	1.061	95.5075	84075.3
016	2018-09-19t2042	1537408013.82	larva	27.7	-37.9956	-197.9781	399.1871	39.2847	12725.8637	40217.8056	345243.9903	12707.4	1.113	501.98	0.79924	231.7121	0.71868	10167.8242	1.2247	9890.2104	691412.0625	1600.4658	0.12579	8106.8126	1.4169	3403420	-0.44936	107.758	61.0472	60.65	93.3368	92.2564	6346.9019	80.5487	0.70103	89.0674	413900
016	2018-09-20t0041	1537422401.17	larva	31.6965	-33.9991	-193.9816	323.5193	35.1292	6327.8847	20083.2273	113762.7341	302.616	-1.7678	218.259	-1.1735	217.4005	0.37489	275.9255	-1.8399	272.8337	9657.3926	252.5173	-1.1842	266.2035	-1.8268	756485	-1.7819	132.546	67.3328	67.1554	100.327	97.3613	3511.4436	87.7465	0.77307	96.133	233375
016	2018-09-20t0441	1537436798.89	larva	35.6959	-29.9997	-189.9822	610.612	45.5299	21604.7051	68106.5626	656472.165	10449.1	-0.016759	452.366	-0.16749	240.2778	0.46269	8238.292	0.083071	8147.603	947403.625	1034.4913	-0.74057	6390.0725	0.082435	5186820	-0.52778	233.965	65.7164	65.437	100.878	98.2138	11600.9736	86.2127	0.51892	95.0149	753505
016	2018-09-20t0841	1537451197.94	larva	39.6956	-26	-185.9825	741.3633	46.2142	28822.9409	90926.2628	923548.9291	13747.3	0.30984	695.032	0.9062	211.5678	-0.18899	10337.0557	0.36884	9928.4658	1581569.5	3965.3555	1.2302	8654.2976	0.54388	10587400	0.88381	119.615	58.1978	57.8911	93.668	92.8769	14331.2051	79.0452	0.047294	88.6308	886528
016	2018-09-20t1242	1537465613.9	larva	43.7	-21.9956	-181.9781	620.5917	48.0708	24060.075	75874.5768	797218.3329	10777.1	-0.50883	807.705	1.2951	255.7733	0.34266	9162.667	-0.23906	9055.9556	1172821.375	4582.0289	1.4768	8388.4819	0.15871	10272400	0.28925	121.465	66.8886	66.5644	101.5254	99.6497	12995.2559	87.6039	0.27382	96.5485	850689
016	2018-09-20t1642	1537480013.09	larva	47.6998	-17.9958	-177.9783	702.6265	49.6135	28944.0044	91241.0373	1013350.7123	14600.9	-0.059783	854.967	1.3522	276.4803	0.60069	11359.832	0.093521	10740.3301	1738054.375	4636.1331	1.343	9496.0971	0.25999	13067300	0.7425	167.791	65.0047	64.5046	101.5856	100.072	15542.5908	86.2434	0.065793	96.2262	993532
016	2018-09-20t2042	1537494412.9	larva	51.6998	-13.9958	-173.9783	884.9279	50.667	36987.9725	116642.227	1279438.7584	14974	-0.21387	727.207	0.371	253.7706	-0.026077	11908.2402	-0.00076001	11399.9619	2334015	4177.7726	0.87031	10043.8861	0.20167	14189300	0.65034	272.066	66.1351	65.9145	107.3854	104.2418	21047.5469	89.9621	0.17139	100.3586	1290430
016	2018-09-21t0042	1537508807.83	larva	55.6983	-9.9972	-169.9797	870.0858	53.8614	40459.7646	127575.0933	1546059.1058	20663.4	0.62737	791.623	0.60491	251.0219	-0.27101	16108.8018	0.91948	15857.4824	3431174.75	3840.5774	0.50629	13649.324	1.2411	16834700	1.0914	166.758	66.9051	66.3356	108.0709	105.974	23019.0977	91.0361	0.16511	102	1422800
016	2018-09-21t0441	1537523196.48	larva	59.6952	-6.0004	-165.9829	986.8412	55.608	46489.8318	146561.1548	1809669.1299	15311.3	-0.50618	714.878	-0.062799	236.9868	-0.91637	11121.3154	-0.66737	10680.6611	2724722.25	3861.9232	0.42585	9162.1211	-0.51703	17470900	0.89963	195.935	59.7071	59.1288	98.4661	96.5442	24124.1953	82.3088	-0.66814	92.5867	1459180
016	2018-09-21t0841	1537537597.89	larva	63.6956	-2	-161.9825	1011.0201	62.4037	50908.9432	160466.0532	2112621.0702	18067	-0.12446	651.995	-0.66527	237.7832	-1.1434	11673.3086	-0.65498	10717.2583	3128446.75	3138.6134	-0.21716	8810.0979	-0.81796	17422600	0.50613	128.052	62.3496	61.23	106.6773	105.1428	28589.5039	90.1293	-0.070377	101.2774	1666110
016	2018-09-21t1241	1537551997.88	adult	67.6956	2	-157.9825	967.4967	62.0623	49878.3253	157229.922	2155554.3668	24235.9	0.95623	754.488	-0.033739	262.3718	-0.39404	15994.96	0.57417	14773.8545	4190679.5	3478.845	-0.016239	12400.0925	0.39869	19725300	0.98763	218.446	69.2864	68.833	109.958	107.9273	28809.0078	91.8825	0.02306	103.4656	1811420
016	2018-09-21t1642	1537566413.92	adult	71.7	6.0045	-153.9781	987.8967	60.7656	49500.1378	155939.6433	2084745.6903	17371.2	-0.426	771.558	0.016746	283.896	0.36294	13410.915	-0.31359	13142.8916	3486838	3696.1288	0.12286	11224.6606	-0.14192	20022700	0.8149	146.278	74.1065	73.6225	115.0501	113.7746	29913.0352	98.0732	0.60288	109.0695	1923140
016	2018-09-21t2042	1537580816.35	adult	75.7007	10.0051	-149.9774	990.1657	62.5842	49947.2229	157407.2345	2139322.4329	25651.6	1.1728	776.38	-0.0009886	247.9557	-1.3044	18098.4395	1.1969	17746.8232	4741791	2637.5047	-0.84415	14757.8601	1.2185	20333400	0.69663	206.051	64.2493	63.3704	110.0768	107.8398	28840.1309	90.7843	-0.26424	103.3061	1682690
016	2018-09-22t0041	1537595198.97	adult	79.6959	14.0003	-145.9822	855.6586	66.5018	47181.2413	148878.0359	2206608.2619	25117.9	1.0647	839.267	0.53477	282.5037	0.076558	16718.6367	0.72285	16077.6758	4129503.25	3854.2714	0.24972	12948.6193	0.45649	20716500	0.65846	149.292	76.3879	75.7882	119.0837	117.8265	29413.6758	101.6354	0.82131	113.4919	1885560
016	2018-09-22t0441	1537609597.38	adult	83.6954	17.9999	-141.9826	890.0689	62.5464	45093.1856	142170.4154	1950159.2923	21156.3	0.25781	675.95	-1.011	260.1416	-1.0309	17438.0996	0.96997	17408.7715	4132829.5	1388.0244	-2.1213	13974.4934	0.87273	15988900	-1.4549	146.066	65.3143	64.496	111.1391	108.7683	26339.9609	91.047	-0.41831	103.5353	1544950
016	2018-09-22t0841	1537623998.38	adult	87.6957	22.0001	-137.9824	931.8478	65.3585	47945.6251	151046.8851	2104434.6188	21632.7	0.36484	785.064	0.010326	302.4646	0.74272	16808.2188	0.75713	16427.1494	4235671	2188.5024	-1.3699	14389.8447	1.05	19738900	-0.023372	185.175	78.1236	77.1319	129.7558	126.2565	32698.457	104.7176	0.94304	119.3964	1964260
016	2018-09-22t1241	1537638396.76	adult	91.6953	25.9997	-133.9828	920.4517	65.9239	49136.4533	154973.3882	2215369.7898	16615	-0.6718	806.215	0.20415	294.4275	0.26932	13146.7871	-0.51227	12919.5107	3391871	4110.0012	0.53876	11013.0049	-0.382	20745500	0.32351	366.63	63.5722	62.9951	118.5681	114.2439	30590.5762	93.0702	-0.40887	108.2369	1635840
016	2018-09-22t1641	1537652798.69	adult	95.6958	30.0002	-129.9823	1030.3123	67.8892	52155.3356	164179.5161	2287103.5948	20087.6	0.074631	772.034	-0.14478	270.0891	-0.94064	15286.4756	0.24476	15049.2202	4188494.25	3755.1083	0.18158	12419.8936	0.22595	21103600	0.42121	194.786	68.8937	68.1101	115.4467	112.3042	31632.4062	94.387	-0.38371	107.2692	1883210
016	2018-09-22t2041	1537667199.21	adult	99.696	34.0004	-125.9821	885.3024	68.3827	48844.798	154138.3138	2266705.503	18813.5	-0.17474	807.078	0.17356	299.2562	0.24844	14787.2549	0.083857	14589.1196	3785537.25	3875.9863	0.29139	12169.5184	0.13139	20628100	0.15804	424.517	73.4889	72.8644	120.7458	115.7054	30910.9141	98.4989	-0.08092	111.1486	1878300
016	2018-09-23t0041	1537681601.26	adult	103.6965	38.0009	-121.9816	1047.2353	62.7926	54403.2982	171425.4031	2345595.8443	19658.2	0.028571	736.177	-0.51217	268.9326	-1.2162	14865.2031	0.12719	14528.9141	4251448	3412.2421	-0.17464	11958.8854	0.057187	20986200	0.28815	284.972	64.6378	64.0242	112.9653	108.0991	32308.0664	89.5812	-1.1035	102.3206	1842630
016	2018-09-23t0441	1537695997.55	adult	107.6955	41.9999	-117.9826	1104.8013	67.0694	58769.0842	185058.8319	2653377.9434	17342.8	-0.44134	672.065	-1.104	254.0372	-1.976	13111.8672	-0.45886	12858.1763	4038455	3257.3488	-0.33222	10545.8481	-0.52155	20690200	0.1286	190.636	64.8438	63.7951	114.3481	110.7542	35219.207	90.1179	-1.1618	104.6587	1996280
016	2018-09-23t0841	1537710397.99	adult	111.6956	46	-113.9825	1039.4367	64.9775	54343.6459	171134.5245	2403687.2752	16620.6	-0.56841	750.867	-0.39541	302.0709	-0.011211	12807.4453	-0.53665	12661.8623	3650122	3711.6504	0.090066	10367.5714	-0.57212	21383200	0.42046	150.165	77.0863	76.3926	124.0888	121.495	35365.3164	103.6082	-0.0011382	116.673	2195260
016	2018-09-23t1241	1537724798.92	adult	115.6959	50.0003	-109.9822	1070.6216	68.3286	59855.2197	188526.1322	2809577.332	16188.6	-0.62914	672.275	-1.0823	266.8291	-1.6379	12311.0879	-0.67597	12163.6787	3865681.5	3293.3958	-0.30762	9894.5123	-0.73992	21047600	0.26131	230.763	69.3139	68.245	126.607	121.3865	39754.5938	96.1203	-0.8375	112.7952	2170080
016	2018-09-23t1641	1537739200.09	adult	119.6962	54.0006	-105.9819	1077.3744	67.1993	57531.885	181151.108	2601552.3639	15409.5	-0.76186	705.973	-0.78668	296.081	-0.5295	11579.1094	-0.89109	11429.043	3496891	3466.7531	-0.15237	9601.4964	-0.82583	21266000	0.34799	194.783	78.9221	78.5873	136.242	131.4134	41145.0781	108.4275	0.1167	125.0208	2377370
016	2018-09-23t2041	1537753599.29	adult	123.696	58.0004	-101.9821	1014.6423	65.5988	56409.7788	177768.3442	2618723.5405	15215.5	-0.76507	724.971	-0.62707	297.7281	-0.59524	11836.8184	-0.76203	11638.9199	3503698.25	3440.4093	-0.18091	9677.1795	-0.75628	21396100	0.4005	205.149	79.8133	78.671	144.758	140.9651	42848.375	107.4197	-0.13704	127.6647	2355530
016	2018-09-24t0042	1537768007.65	adult	127.6983	62.0027	-97.9798	960.323	66.6925	56128.7513	177104.6233	2703293.2648	17260	-0.27009	778.848	-0.19555	327.4261	0.46838	14081.1377	0.045037	14037.0522	4139854.5	3133.7885	-0.45572	11636.8835	0.074543	22850600	0.94786	337.3	92.716	91.3001	162.1044	156.3935	47658.6875	122.5676	0.94192	143.9809	2720200
016	2018-09-24t0442	1537782403.05	adult	131.697	66.0014	-93.9811	1002.8764	68.1135	55691.908	175457.3205	2601026.1342	18523.1	0.061274	747.27	-0.45622	282.8875	-1.4483	13934.6191	0.036433	13735.8569	4068908.75	3731.0375	0.056947	11210.3529	-0.065399	21768000	0.55869	204.565	76.8042	76.0548	133.7765	129.8855	39062.7461	105.6621	-0.59531	121.5312	2237310
016	2018-09-24t0842	1537796802.23	adult	135.6968	70.0012	-89.9813	1053.0934	65.1047	59131.1686	186440.732	2726113.443	17173.9	-0.18701	784.609	-0.18052	334.1373	0.41935	13224.7197	-0.15977	13000.124	4099663	3691.0513	0.009779	10772.905	-0.20592	24265600	1.4231	251.5	83.9338	84.0221	140.4911	137.7109	43552.2344	115.7954	0.022507	131.494	2595820
016	2018-09-24t1242	1537811204.97	adult	139.6976	74.002	-85.9805	1030.6625	66.9922	57257.3068	180396.102	2648324.7135	18237.2	0.10902	763.504	-0.35234	317.6654	-0.36145	13962.8477	0.13153	13721.9814	4188854.25	3423.2949	-0.22199	11248.0992	0.0099932	22868500	0.97315	238.895	86.6148	85.4065	161.8418	156.0761	48552.5508	120.0485	0.15532	143.5272	2594290
016	2018-09-24t1642	1537825605.41	adult	143.6977	78.0021	-81.9804	1047.9762	67.0683	56795.3268	178856.3814	2592747.6116	18402	0.20456	790.141	-0.17701	323.5598	-0.28099	14194.1748	0.25064	13991.3354	4229864	3654.4886	-0.043825	11554.7501	0.15256	23498000	1.2096	209.136	80.6993	79.662	140.5	137.0812	41869.0078	113.0536	-0.51891	130.1099	2399920
016	2018-09-24t2044	1537840172.66	adult	147.7441	82.0485	-77.934	1052.0579	63.1781	52538.8322	165383.8371	2245295.8101	16888	-0.088773	808.527	-0.071579	339.9929	0.17392	13850.5449	0.17602	13693.0361	3822750.5	3755.9304	0.024654	11397.1767	0.11253	22286200	0.89526	250.314	88.9886	87.7635	173.9147	169.8518	48000.4492	127.5153	0.28483	154.1971	2452880
016	2018-09-25t0042	1537854409.8	adult	151.6989	86.0033	-73.9792	1019.2483	64.4442	55928.2074	176505.4037	2538779.1049	18062.8	0.23733	807.985	-0.097245	340.6899	0.060881	13525.4482	0.10302	13264.1123	3962956.25	3778.0833	0.030274	11056.7166	0.0042717	23662700	1.3492	281.644	87.073	86.554	164.0319	160.011	48061.3477	121.5357	-0.27554	145.8752	2550020
016	2018-09-25t0442	1537868807.56	adult	155.6983	90.0027	-69.9798	1079.4097	66.0441	56733.7261	178646.4385	2523375.4896	18257.2	0.33718	739.742	-0.55771	296.5527	-1.5778	14022.8506	0.29793	13756.8745	4178809.5	3501.7406	-0.18044	11266.3645	0.10061	21981400	0.93042	289.069	72.9564	71.1425	144.4337	140.4911	43041.2305	107.486	-1.2967	130.3471	2167900
016	2018-09-25t0844	1537883369.54	adult	159.7433	94.0477	-65.9348	992.3016	63.6583	52531.6378	165518.9949	2314370.4245	12611.6	-0.95179	767.367	-0.38789	347.4974	0.053594	10252.4941	-0.8929	10154.043	2829688.5	3510.5551	-0.17663	8504.7154	-0.89746	21113300	0.77261	317.768	95.0846	93.6489	162.2083	157.8396	44769.5039	128.6644	-0.14095	147.9446	2616160
016	2018-09-25t1242	1537897607.42	adult	163.6982	98.0026	-61.9799	930.1041	68.5464	51518.1515	162497.5427	2372595.5512	17311.4	0.21539	867.223	0.2099	365.3252	0.53639	13442.2988	0.16861	13307.5308	3629420.75	4196.9341	0.28636	11127.5886	0.084777	23373400	1.4618	392.037	97.5241	97.0611	168.794	163.291	45574.3789	134.644	0.068811	154.589	2628470
016	2018-09-25t1642	1537912010.33	adult	167.699	102.0035	-57.9791	991.054	62.6486	51327.8006	161695.5203	2221026.1604	16436.1	0.055246	832.539	-0.0073195	369.2201	0.5694	12843.8232	0.0091726	12642.1455	3467832.25	3741.2856	-0.020856	10621.0313	-0.074028	22401100	1.2777	260.48	97.6171	94.747	174.9319	168.5319	47231.625	141.2283	0.31782	162.1451	2626580
016	2018-09-25t2046	1537926653.86	adult	171.7667	106.0711	-53.9114	556.7056	76.2829	29727.9292	95888.8982	1416363.1698	12487.3	-0.85244	671.912	-0.92082	422.5424	2.2056	9069.249	-1.1548	8655.624	1423872.125	1606.103	-1.3656	7175.0791	-1.2735	10489200	-1.7847	231.084	105.278	101.7327	187.5502	183.8515	29445.3828	150.3201	0.69924	173.1735	1643500
016	2018-09-26t0042	1537940794.15	adult	175.6945	109.999	-49.9835	846.3	64.1244	45483.7086	143476.2588	2046806.4091	16040	0.062443	899.297	0.35984	387.2298	0.96518	13264.248	0.21815	12905.1016	3170155.25	4231.8738	0.29651	11433.6277	0.26933	21428400	1.1707	263.867	108.864	105.0147	190.8056	187.1323	45602.5508	154.0895	0.78744	177.3335	2594010
016	2018-09-26t0442	1537955192.89	adult	179.6942	113.9986	-45.9839	816.5763	60.8284	40901.3181	129054.635	1706843.0327	13451.7	-0.52835	867.981	0.18887	395.3415	1.1282	11357.7939	-0.34579	11209.1475	2441925.75	3889.373	0.099135	10248.2183	-0.12032	18616500	0.51541	270.005	110.814	106.4701	197.9189	194.3453	42552.5742	161.0524	1.0585	185.1525	2376740
016	2018-09-26t0846	1537969825.23	adult	183.7587	118.0632	-41.9194	859.9234	62.7794	43672.5727	137752.4446	1854587.4289	15641	0.055379	828.811	-0.016309	385.4141	0.72793	13191.0791	0.27182	13129.9019	3033948.25	3482.5224	-0.12761	11350.9352	0.29234	18994700	0.68629	230.946	108.572	103.8986	193.1948	189.9104	44434.8125	158.9479	0.83508	182.2205	2488260
016	2018-09-26t1242	1537983993.83	adult	187.6945	121.9989	-37.9836	840.0686	61.7681	41108.2124	129584.79	1706057.4149	12470.8	-0.69655	776.017	-0.2847	386.0193	0.6681	10511.7324	-0.54053	10393.4375	2270534.25	3742.7334	0.037867	9019.6544	-0.49711	16755800	0.18288	428.081	110.753	105.5377	200.5613	196.2311	43321.2344	163.1195	0.95347	186.8188	2391370
016	2018-09-26t1642	1537998394.09	adult	191.6945	125.9989	-33.9836	879.4877	62.0367	43910.3725	138359.9528	1849286.4958	11276.3	-0.96518	771.541	-0.29732	393.603	0.82644	9370.1572	-0.86884	9369.874	2164506.25	3389.4695	-0.15136	7907.3589	-0.85909	17777800	0.51158	241.469	109.574	104.8668	193.2925	190.7243	44650.5586	160.796	0.72657	181.8866	2524790
016	2018-09-26t2046	1538013037.25	adult	195.7621	130.0665	-29.916	818.6182	61.7271	40522.4517	127760.8355	1685433.0296	10975	-1.0117	789.193	-0.19958	398.1792	0.89678	9476.3535	-0.80663	9410.2656	2018463.25	3566.8719	-0.038078	8545.7389	-0.61172	16782200	0.32327	246.727	111.803	107.0765	197.9474	194.6434	42162.8047	163.9522	0.79066	186.7464	2377490
016	2018-09-27t0042	1538027198.21	adult	199.6957	134.0001	-25.9824	837.781	60.8024	41536.356	130936.2027	1722211.5586	11373	-0.88252	793.293	-0.17193	401.6799	0.94057	9390.8652	-0.80614	9309.7334	2047208.625	3603.9026	-0.006587	8104.7769	-0.74026	17293800	0.51737	297.394	111.93	107.3177	197.6098	194.2361	43078.9258	163.3042	0.65839	185.1279	2440070
016	2018-09-27t0442	1538041594.04	adult	203.6945	137.9989	-21.9836	825.7014	62.8181	42181.2091	133083.9785	1788695.3179	10400.5	-1.101	760.843	-0.32277	403.5649	0.93834	8738.084	-0.98476	8696.4707	1939854.75	3401.9359	-0.10712	7439.1101	-0.94641	16825300	0.46183	333.154	112.862	108.0077	199.4412	194.1782	44275.9453	165.4801	0.67517	186.8682	2495820
016	2018-09-27t0846	1538056230.69	adult	207.7603	142.0647	-17.9178	815.9428	60.734	39976.9334	126039.7017	1644309.8294	10214.2	-1.1198	772.354	-0.25909	412.3429	1.136	8381.6123	-1.0696	8352.356	1760138.5	3474.4431	-0.056903	7177.5681	-1.0116	16204800	0.36864	254.982	114.107	109.7432	198.2986	195.1227	41642.7109	165.8436	0.59799	187.4761	2394080
016	2018-09-27t1242	1538070342.67	adult	211.6802	145.9847	-13.9978	767.9417	60.5586	39096.3677	123395.9375	1674030.1849	10878.8	-0.92074	787.601	-0.17945	416.0314	1.1875	9194.3135	-0.78304	9088.9653	1894028.625	3644.2045	0.044005	7948.1009	-0.71816	16150600	0.41812	246.779	116.963	112.9846	205.5603	201.9443	42345.418	169.4844	0.69534	193.4293	2398440
016	2018-09-27t1642	1538084756.62	adult	215.6841	149.9885	-9.994	698.6545	58.1475	34047.737	107462.9352	1406906.6248	12522.1	-0.4655	777.588	-0.21986	438.2273	1.7659	10093.1562	-0.4661	10029.1182	1806675	3038.6187	-0.26836	8816.4362	-0.38916	13890800	-0.095843	289.961	122.804	119.7218	211.7293	207.838	37899.5391	177.0383	0.99083	199.1974	2193770
016	2018-09-27t2046	1538099368.47	adult	219.743	154.0474	-5.9351	686.5872	61.6553	35354.9668	111715.1771	1534269.4793	13175.6	-0.26238	814.83	-0.039614	479.91	2.8887	11190.5078	-0.082532	11138.6445	2081434.5	2078.2551	-0.76057	9918.1978	0.022706	15104500	0.2804	271.322	128.199	124.9775	223.7601	219.4317	41619.3828	185.4825	1.3276	210.766	2376430
016	2018-09-28t0042	1538113535.87	adult	223.6784	157.9828	-1.9997	707.8919	59.4199	35200.1322	111167.5531	1469021.652	13383.1	-0.17482	869.907	0.21894	500.7914	3.4124	11090.4688	-0.083184	10944.3428	2051736.75	3295.0764	-0.10996	9769.6741	-0.0022667	16074100	0.59215	282.904	132.306	129.5878	231.0437	228.5118	42743.0859	193.4211	1.6387	218.169	2444750
016	2018-09-28t0442	1538127933.97	dead	227.6778	161.9822	1.9997	714.4375	58.2676	34949.1206	110338.9508	1430349.463	13310.8	-0.15953	885.77	0.29416	515.9784	3.7682	11765.6738	0.16738	11847.229	2164884	3029.2622	-0.23582	10439.4806	0.25961	16248600	0.70092	362.24	137.246	134.1313	237.7344	234.4673	43743.1328	202.0645	1.981	226.3771	2517640
017	2018-09-18t1700	1537308301.99	larva	0	-65.6956	-229.7106	123.1904	77.9056	5667.729	20578.473	263692.1259	3040.27	3.6816	1264.32	8.1939	1291.6249	9.2295	2856.82	1.5813	2849.9702	88561.5	2157.7459	12231.168	2705.8895	3.4602	3838470	3.3267	197.668	107.851	107.5027	184.203	183.5636	5710.28	157.755	3.5325	177.3807	327436
017	2018-09-18t2043	1537321683.26	larva	3.717	-61.9786	-225.9936	141.2916	82.0295	6902.8805	24577.6728	339292.9738	1264.69	1.2016	551.59	3.3379	567.2534	3.96	1080.85	0.62628	1068.5532	39991.5	833.0714	2.4476	1014.9319	1.1922	2011100	1.7212	194.239	96.3062	95.8649	164.013	162.9387	6068.49	136.2269	2.94	155.4211	351132
017	2018-09-19t0043	1537336086.13	larva	7.7178	-57.9778	-221.9928	143.1965	81.2904	7101.2724	25078.7962	348945.5882	673.878	0.2407	374.071	1.8491	376.6923	2.4659	596.97	0.10419	593.1895	22684.9	513.7762	0.71513	569.493	0.2898	1399780	0.86577	175.282	92.2254	92.1665	154.329	152.7291	5864.48	131.2992	2.7397	146.674	345107
017	2018-09-19t0443	1537350481.87	larva	11.7166	-53.979	-217.994	135.4964	80.0814	6747.0806	23968.9572	328967.4153	490.46	-0.29932	323.079	1.1626	323.064	1.9745	465.924	-0.28128	463.1628	16773.3	416.5987	0.096292	452.0003	-0.23662	1151130	0.26892	181.342	91.9754	90.5132	156.3	153.6601	5626.79	129.4156	2.6155	149.0465	327708
017	2018-09-19t0843	1537364885.08	larva	15.7175	-49.9781	-213.9931	144.7909	82.0585	7281.5364	25689.4308	361662.3134	428.069	-0.69062	291.034	0.6076	292.7175	1.6421	404.782	-0.62674	401.012	15786.5	364.7024	-0.28485	391.9638	-0.64623	1118440	-0.18144	175.22	90.0793	89.2283	154.252	151.3103	6015.82	125.2736	2.4257	144.131	346175
017	2018-09-19t1242	1537379222.93	larva	19.7003	-45.9953	-210.0104	135.8591	80.4224	6698.8136	23857.4403	326475.7193	397.265	-1.0102	282.072	0.20404	281.1312	1.4549	376.9	-0.94572	374.6415	13568.4	346.4488	-0.55106	368.9705	-0.98436	997125	-0.63328	165.772	93.5183	92.8436	154.678	153.8119	5568.4	129.5974	2.479	147.0884	330587
017	2018-09-19t1642	1537393624.25	larva	23.7006	-41.995	-206.01	139.9205	81.0127	6966.801	24678.2746	342052.7092	406.738	-1.2813	270.215	-0.20836	269.8583	1.2519	363.153	-1.2492	359.2369	13436.6	325.9498	-0.77893	350.2883	-1.286	993582	-1.0107	167.955	92.9417	92.7582	150.521	148.4751	5569.27	128.0018	2.3595	143.2591	341746
017	2018-09-19t2042	1537408022.18	larva	27.7001	-37.9955	-202.0106	424.5123	43.7007	15211.0369	48216.2478	452505.6332	6968.4	-0.11807	425.276	0.35469	229.1507	0.68978	5613.21	-0.058408	5536.2808	454670	1638.3237	0.15808	4651.9636	0.094257	3429850	-0.43933	115.481	63.4712	63.2926	97.9337	96.2884	7932.63	83.3433	0.79436	92.2101	511895
017	2018-09-20t0041	1537422409.43	larva	31.6965	-33.9991	-198.0141	305.7906	71.303	13979.4287	45881.8759	559581.5222	1942.36	-1.4349	254.048	-0.96754	238.9084	0.64388	874.893	-1.6731	760.9962	64742.1	357.7104	-1.0999	534.6035	-1.7289	1871830	-1.3735	123.124	65.5632	65.284	100.405	98.9447	7429.99	86.3329	0.72264	95.9452	483070
017	2018-09-20t0441	1537436807.11	larva	35.6959	-29.9997	-194.0148	565.0616	43.4112	16163.3773	51036.1574	409219.7575	16589.3	1.1663	633.165	0.86299	248.1498	0.57383	13267.8	1.4687	13287.8262	1154300	2712.7666	0.53047	10648.4656	1.567	5476250	-0.4258	151.83	65.5574	65.3422	101.129	99.2243	8798.19	86.6138	0.53443	95.9433	567006
017	2018-09-20t0841	1537451206.2	larva	39.6956	-26	-190.015	600.3329	44.3628	22580.808	71256.6774	707479.288	19259.5	1.338	541.981	0.028211	246.1396	0.35594	14436.6	1.4882	14361.1279	1732390	710.3938	-1.1613	10730.7599	1.2508	6482100	-0.5186	307.933	69.124	68.7934	106.299	103.688	12755.9	90.72	0.54584	100.0039	826723
017	2018-09-20t1242	1537465622.23	larva	43.7001	-21.9955	-186.0106	747.6594	48.643	29069.527	91608.5338	944402.8998	18843.3	0.96776	917.146	1.9353	245.0204	0.15256	14897.2	1.3179	14333.5874	2294170	5188.3472	1.9166	12544.277	1.5613	14106600	1.5733	113.879	59.3915	59.0496	95.8421	94.1904	14759.7	80.8416	-0.05082	90.3304	913500
017	2018-09-20t1642	1537480021.39	larva	47.6998	-17.9958	-182.0108	773.281	51.3983	29271.4536	92322.1207	943994.0066	15381.7	0.08159	945.306	1.896	224.4824	-0.45591	12882.6	0.509	12783.167	1996810	5800.5795	2.1847	11292.827	0.86668	14640000	1.2636	109.743	49.248	48.9676	82.7347	81.128	12823.9	68.8768	-0.89419	77.6786	762703
017	2018-09-20t2042	1537494421.14	larva	51.6998	-13.9958	-178.0109	755.974	56.3919	33543.898	105799.1142	1276725.0974	22382.5	1.1244	950.807	1.7676	248.936	-0.14105	16670.5	1.3145	15936.2871	2950670	5266.2378	1.6625	13634.5225	1.4273	16782700	1.5096	351.622	60.1513	59.7881	99.6036	97.1514	17629.8	82.0048	-0.34343	92.4397	1061730
017	2018-09-21t0042	1537508816.08	larva	55.6984	-9.9972	-174.0123	788.0248	55.0286	34664.8285	109359.0008	1283275.7807	21045.3	0.69672	973.057	1.7886	261.1116	0.011231	16900.8	1.1421	16550.6895	3092840	5279.2789	1.5708	14341.4614	1.482	17782600	1.4085	126.615	63.3024	62.8311	101.761	99.6015	18622.3	85.9033	-0.22426	95.8389	1156850
017	2018-09-21t0441	1537523204.72	larva	59.6952	-6.0004	-170.0154	1055.5188	75.175	51147.224	162751.9533	2063447.9381	18168.8	0.018892	708.662	-0.10539	236.3659	-0.93655	13462.8	0.012288	13163.0234	3621480	3675.7437	0.28457	10663.2801	0.019279	19043200	1.4349	185.709	63.9151	60.4059	141.122	139.1558	37961.9	104.9885	1.3122	130.0609	1717530
017	2018-09-21t0841	1537537606.17	larva	63.6956	-2	-166.015	911.5503	57.95	42345.9509	133565.7369	1697932.4387	16643.1	-0.39056	851.963	0.78185	255.4165	-0.49577	13692.8	-0.047047	13572.7451	3053490	4280.1205	0.67865	11485.4064	0.16742	18976600	1.0482	189.706	58.5416	58.0527	98.8227	96.3714	22037.5	81.7755	-0.88161	92.5242	1303960
017	2018-09-21t1241	1537552006.1	adult	67.6956	2	-162.015	896.3001	57.7558	42015.5576	132362.5495	1696849.7427	22966.1	0.71409	921.946	1.2519	262.006	-0.40866	17358.2	1.0006	17156.8125	3836150	4925.4172	1.1661	14019.9475	1.015	20363000	1.2168	130.164	66.0588	65.3888	108.151	106.4141	23901.3	89.3279	-0.2417	101.471	1459040
017	2018-09-21t1642	1537566422.24	adult	71.7001	6.0045	-158.0106	1103.1805	62.8511	51915.3644	163463.8703	2104296.5373	25057.8	1.0724	811.709	0.3444	252.2392	-0.96862	18891.3	1.465	18673.8672	5157310	3151.7423	-0.34266	15379.951	1.4911	22145000	1.604	146.61	59.7982	58.926	106.109	103.573	28967.8	85.1249	-0.78261	98.2307	1631410
017	2018-09-21t2042	1537580824.65	adult	75.7007	10.0051	-154.0099	1026.8765	85.7421	56725.2146	179162.8085	2648207.4427	22767.7	0.59818	761.771	-0.12735	239.2963	-1.6791	17971.3	1.1543	17724.7949	5337480	3052.0672	-0.47295	14350.9647	1.0539	22608600	1.5747	362.11	57.6407	56.711	104.121	100.8372	30924	83.7559	-1.0248	95.8399	1710720
017	2018-09-22t0041	1537595207.28	adult	79.6959	14.0003	-150.0147	936.3959	65.1866	47459.1379	149605.9178	2088718.0294	18492.4	-0.28027	839.008	0.53241	265.8493	-0.65576	14762.8	0.054643	14677.457	3675930	4116.098	0.49435	12046.389	0.08328	20863600	0.71742	155.225	68.7114	68.078	113.796	110.8454	28335.3	93.0739	-0.10539	105.508	1708650
017	2018-09-22t0441	1537609605.57	adult	83.6954	17.9998	-146.0152	952.4738	61.093	47514.3723	149680.4096	2007018.4032	17425.7	-0.51024	829.005	0.43926	277.1403	-0.27547	13483.3	-0.39853	13224.1802	3370830	4087.8724	0.48978	11092.5949	-0.33788	20658800	0.48716	152.818	68.8637	67.8685	116.902	113.7486	29225.5	94.541	-0.042024	108.6963	1716080
017	2018-09-22t0841	1537624006.6	adult	87.6957	22.0001	-142.0149	926.9013	65.1443	46578.7422	146795.591	1990194.9603	20524.7	0.13433	874.024	0.87374	288.6909	0.12578	15289.3	0.22813	14876.3584	3745890	4443.7684	0.86038	12368.3598	0.19255	21360300	0.6742	203.223	73.893	73.0817	122.908	119.7189	30112.5	98.8522	0.31627	113.3151	1805870
017	2018-09-22t1241	1537638404.92	adult	91.6953	25.9997	-138.0154	928.2079	63.9387	44501.8364	140175.6971	1868295.1524	25722.4	1.2387	918.133	1.2979	263.9842	-1.0996	18528.8	1.3656	17644.9717	4335740	4902.0708	1.3293	15271.6833	1.433	21454000	0.63731	177.119	65.302	64.2721	123.677	118.7789	28940.4	92.5636	-0.46243	110.6238	1525910
017	2018-09-22t1641	1537652806.88	adult	95.6958	30.0002	-134.0148	863.7982	60.956	42176.5921	133162.2866	1737438.2645	24393.3	0.98423	823.414	0.35364	307.4464	0.73721	18845.4	1.4858	18561.499	4183680	3010.1099	-0.56039	15513.9346	1.546	18234500	-0.8778	215.828	72.9362	71.6851	137.59	133.1643	30544.9	101.763	0.38531	122.5504	1615170
017	2018-09-22t2041	1537667207.36	adult	99.6959	34.0003	-130.0147	808.5836	71.028	42815.996	134985.1262	1945813.3942	19499.6	-0.028921	871.579	0.78901	251.1222	-1.9005	14881.2	0.11656	14536.0234	3348280	4964.3933	1.3649	12280.9823	0.17887	19536400	-0.34238	152.158	62.561	61.2158	117.251	114.7991	26381.5	89.7876	-0.97241	107.6611	1402310
017	2018-09-23t0041	1537681609.5	adult	103.6965	38.0009	-126.0141	942.7431	63.3062	47352.3076	149293.3863	2005612.8936	20609.7	0.23177	885.773	0.88457	302.4512	0.26513	16185.8	0.58567	15937.1631	4030260	4459.6221	0.84444	13353.9143	0.6492	21990200	0.74866	252.932	79.6769	78.1724	150.25	144.4963	37412.3	107.4809	0.68611	132.2525	1978060
017	2018-09-23t0441	1537696005.69	adult	107.6955	41.9999	-122.0152	828.8916	63.7632	41189.7807	129844.8365	1754017.9512	23172.9	0.80892	984.76	1.7441	293.3027	-0.26303	18895.5	1.5417	18982.2207	4100330	5565.2881	1.878	15741.0349	1.6714	21290500	0.40064	263.632	75.2877	72.9459	166.329	159.6816	36093.4	106.5231	0.43396	143.9116	1627720
017	2018-09-23t0841	1537710406.16	adult	111.6956	46	-118.015	800.6097	65.4682	41711.9076	131663.2656	1846580.4912	19700.5	0.095007	958.217	1.4454	302.2358	-0.0041165	16263.6	0.65562	16188.832	3561730	5104.6773	1.4018	13737.4311	0.84161	20941800	0.22526	222.702	77.1984	75.6214	152.699	146.8563	33441	106.1504	0.23866	133.408	1687170
017	2018-09-23t1241	1537724807.08	adult	115.6959	50.0003	-114.0148	849.8684	64.2276	42438.591	133791.0737	1818667.9442	20305.8	0.26243	937.862	1.2167	301.1811	-0.18158	16412.6	0.73625	16277.3857	3660010	5147.5565	1.4081	13888.3065	0.92375	20881500	0.19043	192.663	79.1552	77.6813	148.906	144.4303	33206.1	107.7282	0.22185	132.1823	1762390
017	2018-09-23t1641	1537739208.27	adult	119.6962	54.0006	-110.0144	905.425	68.3332	46149.9679	145473.8094	2068743.2054	23090.7	0.91209	858.904	0.50501	281.7302	-1.1286	16685.7	0.8626	16138.5977	4054620	4572.4683	0.85317	13113.664	0.62433	20794900	0.15561	213.464	67.9771	66.1605	144.149	138.4894	35028.3	98.2091	-0.78413	125.0574	1645790
017	2018-09-23t2041	1537753607.51	adult	123.696	58.0004	-106.0147	1001.3598	70.8789	54527.9367	171824.8348	2517045.2595	19049.2	0.076524	754.882	-0.38048	261.3922	-2.0873	15399.2	0.45665	15217.1343	4404160	3563.4651	-0.070917	12405.9127	0.35853	21543600	0.45791	220.079	57.7277	55.864	131.404	126.0965	37581.6	86.7273	-1.8967	113.3202	1647490
017	2018-09-24t0042	1537768015.87	adult	127.6983	62.0027	-102.0123	1020.9827	69.6163	55274.6773	174213.468	2526935.7666	20504.9	0.44794	745.392	-0.46459	260.253	-2.2407	15151.4	0.40948	14914.1699	4393900	3647.4572	-0.0046674	11901.4243	0.1813	21564200	0.47135	237.003	63.8487	62.364	133.461	128.0323	38703.8	90.4841	-1.6862	116.1617	1847140
017	2018-09-24t0442	1537782411.2	adult	131.697	66.0014	-98.0136	1000.7343	67.3845	54887.8575	172992.3161	2533117.9283	17001.1	-0.27831	723.39	-0.64303	276.5665	-1.6984	13108.5	-0.24331	12915.2358	3775240	3549.7113	-0.099062	10543.8659	-0.33071	20780800	0.2106	274.366	65.5053	63.6611	136.254	131.9764	39241.1	95.9858	-1.358	120.5296	1881770
017	2018-09-24t0842	1537796810.35	adult	135.6968	70.0012	-94.0139	959.316	66.8042	46105.9098	145781.4565	1966454.6306	16342.3	-0.37411	801.399	-0.053335	279.2967	-1.7048	13606	-0.031522	13540.9209	3306260	4268.9348	0.4949	11252.7157	-0.017564	19405900	-0.21077	307.141	67.9287	66.488	128.281	125.0476	31172.3	98.0125	-1.3239	116.0992	1644890
017	2018-09-24t1242	1537811213.07	adult	139.6975	74.0019	-90.0131	994.6349	74.6285	52185.9454	165157.5262	2398550.9429	19005.1	0.28324	747.491	-0.4696	263.0963	-2.4261	14369.8	0.26735	14116.5479	3937320	3799.0041	0.085024	11301.1582	0.030552	20440100	0.19213	413.834	66.6003	63.8889	159.32	153.9382	43653.7	101.9706	-1.1577	133.9879	1821180
017	2018-09-24t1642	1537825613.64	adult	143.6977	78.0021	-86.013	934.8752	75.2857	48705.8852	153685.7195	2143910.5806	20954.9	0.7889	855.573	0.28506	309.7382	-0.79004	16989.2	1.1761	17015.3975	4349230	3936.83	0.17975	14018.9648	1.0957	21839400	0.69743	203.928	84.9557	83.643	152.939	148.9959	39152.5	119.1901	-0.09286	139.4973	2168580
017	2018-09-24t2044	1537840180.73	adult	147.7441	82.0485	-81.9665	882.6475	64.2183	45623.1535	143925.0073	1983462.5458	17580.1	0.071176	823.583	0.031241	321.4981	-0.48864	13788.8	0.15573	13739.7319	3309310	4120.8937	0.30461	11504.295	0.1531	19693500	0.12183	259.182	82.7194	80.6925	178.082	172.5919	42739.8	120.4277	-0.18633	155.6906	1977990
017	2018-09-25t0042	1537854417.92	adult	151.6989	86.0033	-78.0118	960.3154	62.2468	45893.5407	144548.9688	1910619.6731	19347.9	0.53705	850.367	0.18389	329.5097	-0.33026	15633.3	0.79216	15587.6768	3783250	3881.4982	0.10737	12759.0677	0.64245	20506600	0.43654	275.858	81.9989	79.786	164.801	160.0561	39881.7	118.4899	-0.47048	146.1798	1977400
017	2018-09-25t0442	1537868815.69	adult	155.6983	90.0027	-74.0124	859.8172	63.4244	43148.1317	135931.8273	1850748.6845	17293.3	0.11032	856.351	0.19355	331.5713	-0.37892	14129	0.33242	14073.6172	3207270	4418.4602	0.48293	11827.9135	0.30892	19386900	0.20003	264.547	87.2126	84.7285	182.481	176.7714	41423.2	127.8527	-0.038889	162.9772	1974410
017	2018-09-25t0844	1537883377.66	adult	159.7432	94.0476	-69.9674	855.7041	62.6064	43546.5639	137300.8447	1867506.3918	18588.3	0.46676	857.133	0.17162	329.2076	-0.5616	15042.6	0.65651	14898.3643	3444760	4154.3355	0.27319	12433.5032	0.54525	19565800	0.34479	254.259	86.2809	83.7971	175.674	170.3978	40229.4	122.7345	-0.49583	156.3807	1969530
017	2018-09-25t1242	1537897615.52	adult	163.6982	98.0026	-66.0124	857.6725	62.9731	42338.2865	133447.8731	1764545.5069	13197.2	-0.76922	779.455	-0.32013	334.3988	-0.48846	10592.2	-0.748	10477.8779	2362070	3552.2057	-0.14954	8987.0262	-0.69222	17311700	-0.18011	273.796	89.1009	85.1126	189.513	183.0816	42261.5	135.8273	0.13772	174.294	1978930
017	2018-09-25t1642	1537912018.57	adult	167.699	102.0035	-62.0116	888.4081	63.0371	43202.4211	136141.0769	1770786.7869	17183.4	0.23557	826.66	-0.041643	332.1495	-0.64698	14268.2	0.46432	14281.167	3238880	4053.9467	0.18303	12000.0683	0.42158	18743700	0.30056	289.236	90.4535	86.5762	185.056	179.6343	42007.6	135.9008	0.01379	168.3641	2050940
017	2018-09-25t2046	1537926662.15	adult	171.7667	106.0711	-57.9439	737.6493	91.6688	41601.7879	133240.3358	2003546.1513	17925.4	0.47064	822.307	-0.068725	323.3779	-1.0142	14322	0.51693	14183.2104	3122200	4283.6878	0.32704	12305.1089	0.55343	17904900	0.16865	216.091	87.4299	84.0298	174.303	171.2011	37997.9	131.1529	-0.37458	160.1574	1903700
017	2018-09-26t0042	1537940802.22	adult	175.6945	109.9989	-54.0161	826.9818	62.0122	39901.2796	125724.7936	1643963.8002	17047.7	0.30944	844.31	0.05616	330.7527	-0.84549	13742.2	0.36976	13601.1187	2885870	4499.3199	0.46125	11862.9079	0.42111	17693400	0.198	251.36	89.127	85.1023	187.424	182.0741	39359.1	136.0911	-0.20598	171.458	1867750
017	2018-09-26t0442	1537955200.96	adult	179.6942	113.9986	-50.0165	768.6563	64.102	39840.8447	125758.4031	1722147.3977	17185.7	0.3929	787.375	-0.24597	326.702	-1.0326	13074	0.19722	12811.4473	2732470	3884.1929	0.096016	11036.7496	0.15688	16453000	-0.043741	265.033	90.399	85.4972	200.714	195.6221	41949.3	142.1038	0.023921	181.8496	1888980
017	2018-09-26t0846	1537969833.34	adult	183.7587	118.0631	-45.9519	791.2158	63.0184	39757.3595	125372.2131	1688059.1209	16863.5	0.35887	801.772	-0.15888	330.5486	-0.96548	13208.7	0.27738	12881.4121	2760620	3912.1252	0.12573	11234.258	0.25153	16725000	0.10286	292.797	89.8072	84.9614	198.778	196.4586	41544.7	140.5169	-0.16192	181.8782	1873380
017	2018-09-26t1242	1537984001.94	adult	187.6944	121.9988	-42.0162	807.0683	62.3829	39652.5362	125014.1153	1646596.8241	16306.8	0.26176	800.024	-0.16071	329.2527	-1.0548	13179.1	0.3002	12966.9951	2754420	3947.5643	0.15637	11162.6755	0.24958	16646900	0.15499	243.232	90.5578	86.2781	184.23	179.8861	38504.1	139.9843	-0.28682	170.101	1884330
017	2018-09-26t1642	1537998402.19	adult	191.6945	125.9989	-38.0161	821.4939	63.6948	39615.5888	124823.335	1638139.992	15263.7	0.036532	780.137	-0.25374	331.3562	-1.0363	12326.1	0.062485	12061.7852	2576150	3725.7281	0.040031	10307.1232	-0.024412	16230000	0.11571	271.591	90.8181	85.2448	202.824	199.6631	42390.3	146.6566	-0.026114	188.2627	1889380
017	2018-09-26t2046	1538013045.38	adult	195.7621	130.0665	-33.9486	808.4432	62.0355	38089.8001	120003.2436	1539646.0648	15971.7	0.24985	789.443	-0.19833	331.9725	-1.0625	12211.6	0.056308	11802.1162	2454540	3739.8638	0.058979	10344.0571	0.013313	15802300	0.072711	226.722	90.5627	86.3401	179.047	175.005	35988.5	138.3313	-0.56367	165.161	1812790
017	2018-09-27t0042	1538027206.28	adult	199.6956	134	-30.015	789.6536	61.0526	38016.5322	119897.4275	1581639.9042	14613.3	-0.060618	778.787	-0.24331	331.7739	-1.1102	12080.8	0.044264	11900.1284	2416160	3815.7531	0.11081	10644.3963	0.14242	15546200	0.070483	246.137	91.7337	86.4929	204.056	201.4226	40811.2	146.1089	-0.24453	187.4525	1831190
017	2018-09-27t0442	1538041602.08	adult	203.6945	137.9989	-26.0162	774.9185	60.2384	36567.3773	115266.208	1502864.5216	15300.9	0.14795	778.419	-0.23738	330.2442	-1.1963	12167.1	0.10214	11951.9658	2348250	4033.6409	0.23893	10498.7914	0.11757	14958900	-0.015548	260.268	92.6932	86.8932	209.7	206.4694	40472.1	147.9669	-0.23826	191.0802	1781280
017	2018-09-27t0846	1538056238.71	adult	207.7602	142.0646	-21.9504	749.2941	64.215	35976.8131	113495.0907	1475753.104	14780	0.049774	780.043	-0.22218	330.5504	-1.2289	12384.9	0.20324	12303.2324	2340750	4116.8454	0.29114	10714.2906	0.21929	14741300	-0.0058267	262.356	92.928	87.8946	202.228	198.9743	38221.2	142.7303	-0.59929	181.9869	1756150
017	2018-09-27t1242	1538070350.86	adult	211.6802	145.9846	-18.0304	728.4757	63.9197	34848.1981	109901.7784	1443680.7087	15920.4	0.37732	776.859	-0.23044	329.2426	-1.306	12731.8	0.34544	12407.1006	2329910	3528.2386	-0.018185	11132.4722	0.39127	14216500	-0.076962	287.424	93.9751	88.835	203.628	199.5437	37263.9	144.3702	-0.59711	185.3252	1719740
017	2018-09-27t1642	1538084764.9	adult	215.6841	149.9885	-14.0265	723.3353	63.5888	34517.9148	108948.3475	1420020.9749	14865.1	0.14097	746.061	-0.36788	329.2189	-1.3463	12061.3	0.16394	11792.103	2195160	3270.2565	-0.14539	10477.8839	0.19034	13532800	-0.18752	322.876	95.6525	89.5089	220.591	212.4657	40147.6	150.1723	-0.38283	198.7796	1735040
017	2018-09-27t2046	1538099376.69	adult	219.743	154.0474	-9.9677	728.9473	63.0965	34650.5549	109302.9236	1429591.5475	14630.3	0.11623	736.791	-0.40203	329.961	-1.3646	11865.2	0.13422	11655.127	2171340	2865.484	-0.34678	10735.1592	0.30798	13416200	-0.1522	323.014	95.8808	90.1331	214.731	209.7046	39295.8	149.594	-0.49575	191.5203	1745890
017	2018-09-28t0042	1538113544.08	adult	223.6784	157.9828	-6.0323	702.5192	63.0178	33375.5112	105281.5936	1369095.4479	16134.7	0.54516	760.467	-0.28408	333.5755	-1.3002	12906	0.50206	12661.396	2271460	2584.2813	-0.48009	11405.4515	0.56957	13334000	-0.11034	329.048	97.3729	91.0028	221.302	214.8339	38949.1	156.5658	-0.22287	201.1698	1707340
017	2018-09-28t0442	1538127942.22	adult	227.6778	161.9822	-2.0328	696.131	61.0345	32924.7827	103878.3503	1335773.7675	17325.8	0.89672	775.205	-0.20886	343.9625	-1.0473	13239.3	0.64404	12871.3076	2303640	3167.3246	-0.16459	11321.4813	0.5683	13419600	-0.024864	276.973	99.5333	92.0821	226.058	223.4779	39334.1	165.0759	0.12331	208.1195	1723020
017	2018-09-28t0846	1538142578.31	dead	231.7434	166.0478	2.0328	707.2082	61.5368	32711.862	103159.0151	1312466.702	19280.6	1.4544	764.866	-0.24777	349.1944	-0.94132	14407.9	1.0585	13864.8203	2478150	2493.0541	-0.4972	12365.9817	0.96294	13150300	-0.029956	295.691	101.661	93.8661	225.457	220.9926	38778.5	168.9865	0.23501	206.659	1747860
018	2018-09-18t1700	1537308310.2	egg	-1.8585	-61.6954	-153.6985	165.5506	27.1614	3180.5774	10103.6634	55894.3421	0	3.2342	0	0.45837	0	-0.12203					0	2409.9195	0	1.8541	0	1.486	0	0	0				0	-0.20627	0	0
018	2018-09-18t2043	1537321691.51	larva	1.8585	-57.9784	-149.9815	168.47	31.2104	3481.98	11088.9045	65599.9915	0	1.103	0	0.10938	0	-0.2766					0	1.1627	0	0.86262	0	0.93468	0	0	0				0	-0.38081	0	0
018	2018-09-19t0043	1537336094.38	larva	5.8593	-53.9776	-145.9807	171.1303	28.363	3283.5559	10433.2357	58867.0445	0	0.27118	0	-0.25638	0	-0.45663					0	0.11253	0	0.20789	0	0.41415	0	0	0				0	-0.57986	0	0
018	2018-09-19t0443	1537350490.06	larva	9.8581	-49.9788	-141.9819	152.8325	25.017	3008.9403	9601.8828	51250.3874	1086.37	0.095722	182.12	0.48593	173.4116	0.7728	670.0886	-0.061063	620.1925	11391.5068	228.1613	0.020567	450.6935	-0.035679	297585	0.087334	129.085	47.6181	47.5618	79.8997	75.2308	1358.2949	64.1438	0.9139	72.315	77807.9
018	2018-09-19t0843	1537364893.3	larva	13.859	-45.9779	-137.981	183.3778	18.4924	2324.7652	7334.4474	27346.6758	275.429	-0.56967	205.342	0.26386	205.5695	0.91903	260.5031	-0.51985	259.5336	3647.043	240.8796	-0.29669	254.6476	-0.54309	271668	-0.35661	87.5132	47.9641	48.0392	82.5256	82.7278	1155.3586	66.4827	0.82738	77.3993	63456.4
018	2018-09-19t1242	1537379231.32	larva	17.8418	-41.9951	-133.9982	244.6271	38.2751	6926.3886	22016.8881	174195.0982	4878.77	0.27367	459.507	1.414	235.3323	1.0694	4488.8267	0.39978	4489.4343	170575.4062	2115.1515	1.4142	4101.2353	0.81386	1709370	-0.15136	112.347	52.1865	52.0101	86.4002	83.6434	3283.207	72.5928	0.84968	80.6235	194134
018	2018-09-19t1642	1537393632.6	larva	21.8422	-37.9947	-129.9979	326.6874	36.873	9877.4654	31319.6214	253596.594	5266.56	-0.012477	392.483	0.66583	201.7962	0.61893	4797.8667	0.1634	4816.2891	254286.9375	1841.2621	0.75746	4442.4558	0.5421	2071920	-0.40574	118.854	52.0255	51.6423	87.2531	85.6652	4624.4141	71.9374	0.67193	82.042	274642
018	2018-09-19t2042	1537408030.53	larva	25.8416	-33.9953	-125.9984	437.5957	47.3412	14109.5187	44650.5666	399604.4034	9799.45	0.65641	594.963	1.4993	216.6349	0.62274	8115.3687	0.7922	7912.436	616768	2911.9705	1.3985	7236.1879	1.267	4472340	0.14097	237.483	58.7635	58.0618	94.6774	89.948	7195.4805	78.3729	0.70869	86.8614	441725
018	2018-09-20t0041	1537422417.66	larva	29.838	-29.9989	-122.002	597.4846	45.8037	21306.3768	67382.5247	628708.8013	8766.22	0.093525	647.354	1.4565	205.1257	0.31852	6971.2437	0.16222	6898.6931	794721.75	3357.9587	1.4482	5624.9084	0.28244	7318340	0.81068	220.193	57.1483	56.7961	90.8702	88.6394	10359.2012	76.9506	0.48105	85.2506	646061
018	2018-09-20t0441	1537436815.3	larva	33.8373	-25.9995	-118.0027	639.2526	39.0858	19929.7339	62805.5675	532110.6684	12135.4	0.45751	447.31	-0.036764	235.5317	0.49901	9497.5996	0.56712	9377.792	1016243.1875	707.5899	-0.91088	7426.025	0.60148	4751770	-0.51425	164.925	64.7025	64.4513	100.3028	98.1649	10732.3984	85.356	0.58367	94.78	687335
018	2018-09-20t0841	1537451214.4	larva	37.8371	-21.9998	-114.0029	749.5513	48.6785	27017.7805	85212.0964	824010.0163	19386.3	1.4946	593.294	0.44195	234.8635	0.24747	13854.7617	1.4683	13519.4775	1995085.75	2254.8313	0.060006	9997.599	1.1357	8507250	0.4148	124.023	62.6972	62.5048	97.3976	95.8775	14025.249	83.4619	0.28837	93.0385	899015
018	2018-09-20t1242	1537465630.56	larva	41.8416	-17.9953	-109.9984	677.7274	63.3022	29520.6071	93575.4332	1102511.7823	10520.1	-0.44957	483.8	-0.48841	248.0868	0.25991	7963.9009	-0.43199	7805.5894	1242368.5	1533.0959	-0.66063	6034.4771	-0.51608	7527930	-0.398	148.232	68.5884	68.1555	107.917	106.1855	16835.0547	91.9329	0.50902	102.7113	1067240
018	2018-09-20t1642	1537480029.68	larva	45.8413	-13.9955	-105.9987	819.9983	56.6078	35366.9825	111524.3657	1324069.9831	16631.4	0.39337	837.956	1.3067	264.0955	0.38815	13081.6367	0.67262	12650.1406	2446266	4677.6797	1.4115	11048.0909	0.87354	15622000	1.7997	136.789	69.4457	68.9786	106.066	104.5788	19834.3359	91.1478	0.36173	100.7209	1294680
018	2018-09-20t2042	1537494429.41	larva	49.8413	-9.9956	-101.9988	939.4692	61.8244	41956.9405	132489.1909	1636092.2142	21671.5	1.0582	783.892	0.77553	234.2688	-0.42175	15172.8574	1.0193	14227.4238	3353201.5	4271.9683	0.96719	11763.0955	0.85883	17306800	1.8677	180.618	53.4828	52.7369	94.0541	91.55	20785.9492	77.3031	-0.59005	88.0611	1180790
018	2018-09-21t0042	1537508824.32	larva	53.8399	-5.997	-98.0002	932.3673	53.2364	43153.3091	136034.2526	1638012.1769	23137.9	1.121	788.679	0.62559	234.6859	-0.65492	16956.4102	1.2629	16219.7393	3849105	3906.677	0.57808	13452.0351	1.2209	17890400	1.6056	139.531	63.0092	62.5995	101.6047	100.3669	23064.2695	85.9806	-0.18081	95.983	1429300
018	2018-09-21t0441	1537523212.94	larva	57.8367	-2.0002	-94.0033	928.5814	58.1198	45011.944	141888.1539	1824855.0514	21775.5	0.71471	812.848	0.63665	268.1554	0.14254	15137.5996	0.56086	14447.6436	3587611	4204.7363	0.69778	11941.4144	0.51986	19206000	1.625	132.031	60.2386	59.9239	102.234	100.0895	24229.4668	85.0279	-0.3898	95.8122	1423320
018	2018-09-21t0841	1537537614.32	adult	61.8371	2.0002	-90.0029	1034.3609	55.918	48997.4858	154386.1513	1958453.4676	20139.9	0.2883	764.741	0.18033	269.7712	0.081314	13416.1514	-0.074065	12283.2559	3461367	3860.5741	0.36026	9984.2592	-0.34192	19686000	1.4085	212.087	65.3145	64.729	104.7344	102.5787	27021.4785	87.9632	-0.24403	98.1372	1681330
018	2018-09-21t1241	1537552014.32	adult	65.8371	6.0002	-86.0029	924.2336	62.4682	47692.8339	150317.3791	2102627.0162	24828.2	1.0787	839.453	0.63064	261.4544	-0.37261	17571.1035	1.0755	16916.6074	4410347	4022.8753	0.43197	14116.5108	1.0673	20988000	1.5281	279.602	63.1015	62.6418	103.1251	100.4127	25884.3906	86.1938	-0.52649	96.6604	1577660
018	2018-09-21t1642	1537566430.46	adult	69.8416	10.0047	-81.9985	1009.4549	64.7062	52361.9618	165004.7724	2325296.7931	22089.1	0.50116	810.484	0.34663	255.8989	-0.75429	17270.7461	0.94398	17146.2383	4749455	3907.0151	0.30421	14117.0246	1.0042	22242100	1.702	271.815	57.8918	57.2425	99.2543	97.344	27294.9375	81.3685	-1.1416	92.5166	1588730
018	2018-09-21t2042	1537580832.91	adult	73.8422	14.0054	-77.9978	985.4005	64.6697	53652.2534	169148.4323	2447416.4852	21137.2	0.27624	781.882	0.058619	240.1327	-1.5795	15706.8545	0.40216	15273.8916	4413626	3873.9856	0.26147	12884.386	0.46885	21953700	1.3718	263.506	57.1099	56.4601	98.5231	96.3251	27685.0039	80.5096	-1.3327	91.9561	1603530
018	2018-09-22t0041	1537595215.45	adult	77.8374	18.0005	-74.0026	953.9962	66.07	51809.7267	163255.2756	2368434.881	20232.2	0.071424	793.532	0.12603	265.2493	-0.62623	15052.3477	0.15556	14591.1064	4094238.5	4019.5438	0.40073	12015.3398	0.07469	21523800	1.0231	291.729	62.267	61.6453	103.1547	100.5952	28058.0879	85.8067	-0.84621	96.7551	1688930
018	2018-09-22t0441	1537609613.73	adult	81.8369	22	-70.0031	997.2894	99.2772	56881.8622	181417.3207	2757680.7937	16366.1	-0.73125	754.343	-0.26054	291.2264	0.40169	13564.8184	-0.37216	13469.7329	4042316	3263.1416	-0.30724	11658.4961	-0.10033	22479400	1.2725	152.988	68.8719	68.2783	112.7159	110.4199	33589.3359	93.0284	-0.15349	104.6904	2052380
018	2018-09-22t0841	1537624014.76	adult	85.8372	26.0003	-66.0028	984.9518	64.9972	52270.21	164756.382	2335691.4377	15456.8	-0.92519	754.689	-0.27876	282.778	-0.086287	12551.8545	-0.73093	12361.104	3439208	3654.594	0.080334	10776.0517	-0.48657	20647500	0.39569	147.892	71.4816	70.9541	115.6464	113.6073	31687.1211	95.7174	0.037041	108.1553	1955660
018	2018-09-22t1241	1537638413.06	adult	89.8367	29.9998	-62.0033	950.277	62.5542	47928.7013	151107.8385	2046318.4574	21009.6	0.24029	819.081	0.33901	268.1667	-0.85881	17213.3418	0.9033	17061.2842	4337762	3538.8697	-0.029997	14439.5004	1.0749	20590100	0.27727	183.638	65.8784	64.4917	121.5546	118.4206	30631.7637	94.6145	-0.1883	110.7412	1656050
018	2018-09-22t1641	1537652815.03	adult	93.8373	34.0004	-58.0027	888.0522	63.01	47229.9593	148874.7381	2125813.9195	15725.1	-0.85514	820.261	0.33387	283.0899	-0.30373	12933.6113	-0.58441	12853.8193	3207535.5	4455.3704	0.88729	10967.6973	-0.40147	20283400	0.068119	372.707	68.0112	67.2434	117.3259	113.4675	29096.832	94.8253	-0.279	107.9494	1681780
018	2018-09-22t2041	1537667215.59	adult	97.8374	38.0005	-54.0026	1048.8317	69.5395	56876.6928	179089.7023	2619905.2303	18130.6	-0.33146	743.588	-0.42999	262.4826	-1.3466	14106.1289	-0.16251	13854.4658	4203626.5	3869.166	0.2909	11219.1719	-0.28295	22131400	0.86327	228.547	52.6588	51.0287	103.1578	100.9335	30741.0117	81.4596	-1.7821	95.4991	1567280
018	2018-09-23t0041	1537681617.75	adult	101.838	42.0011	-50.002	953.0311	66.2099	51838.5527	163484.9501	2367198.087	15279.1	-0.91879	722.237	-0.64295	271.3571	-1.0599	11975.9746	-0.88832	11839.8433	3257465	3447.9726	-0.13615	9685.6371	-0.92027	19606600	-0.33797	157.292	64.4368	62.4035	120.2413	117.9297	32705.6211	95.6187	-0.43706	111.8053	1749270
018	2018-09-23t0441	1537696013.8	adult	105.8369	46	-46.0031	1010.4861	66.0094	54772.7604	172676.181	2477023.9052	23569.9	0.87582	651.806	-1.2975	280.8116	-0.75374	17486.9375	1.0402	17290.7188	5018751	806.0842	-2.6966	13988.0653	0.92138	18689900	-0.78295	179.238	68.7179	67.7538	131.5462	126.995	37753.7656	101.0777	-0.022732	118.6145	1970420
018	2018-09-23t0841	1537710414.29	adult	109.8371	50.0002	-42.003	973.3412	61.4682	51302.14	161683.278	2240963.3129	23718.7	0.94003	834.972	0.36398	325.5464	1.0747	17061.7617	0.91484	16796.5176	4589614	3383.9621	-0.21563	13377.1721	0.67873	22440700	0.90445	231.836	81.2834	79.7665	148.6833	144.4244	39995.8125	112.4793	0.92977	134.8364	2184570
018	2018-09-23t1241	1537724815.18	adult	113.8373	54.0004	-38.0027	964.6523	64.2579	52329.0027	165049.7697	2344958.4138	21154.6	0.42505	847.555	0.44837	327.2443	1.0008	16727.5957	0.82764	16388.0215	4583361	3311.1767	-0.28934	13795.3313	0.87357	23223000	1.2116	438.918	82.9669	81.6551	148.0996	143.5046	40579.293	112.0777	0.71251	134.0604	2273290
018	2018-09-23t1641	1537739216.42	adult	117.8377	58.0008	-34.0024	991.5043	61.5998	53263.057	168028.6307	2368286.7792	14923.9	-0.88636	751.506	-0.39799	320.0606	0.54711	12191.2588	-0.69925	12192.4443	3413552.5	3263.6371	-0.33555	9988.995	-0.68388	20971500	0.22208	248.178	85.9765	84.8214	150.7576	146.217	42212.1406	115.238	0.81511	135.2185	2399260
018	2018-09-23t2041	1537753615.62	adult	121.8374	62.0006	-30.0026	983.064	63.786	50812.5084	160111.7824	2221344.6228	20123.7	0.29006	817.274	0.14305	295.5991	-0.62076	16076.6963	0.67083	15876.2314	4292478	3830.961	0.1732	13197.2792	0.67121	21755000	0.54255	389.988	72.3487	71.2386	138.3462	133.7246	36938.4375	101.3913	-0.58207	122.7149	1925850
018	2018-09-24t0042	1537768023.96	adult	125.8398	66.0029	-26.0003	1004.046	62.0819	51716.0394	162841.3352	2252707.7777	19380.3	0.17542	822.162	0.16288	335.1872	0.85643	14875	0.2975	14567.8467	4046000	3579.7354	-0.060371	12169.4107	0.27668	22296200	0.7451	335.465	88.4355	87.4157	158.3394	154.345	43068.3203	122.0355	0.99425	143.1889	2398280
018	2018-09-24t0442	1537782419.31	adult	129.8385	70.0016	-22.0016	937.0164	61.8967	48952.9481	154234.1083	2175734.9593	18015.4	-0.076021	837.344	0.26099	347.3541	1.1808	13846.6924	-0.012843	13377.8604	3558600	3856.6487	0.17178	11543.6661	0.053272	21472800	0.44557	395.523	92.4424	89.8039	167.3809	163.5515	43016.8945	131.816	1.5737	154.9058	2370590
018	2018-09-24t0842	1537796818.47	adult	133.8382	74.0013	-18.0018	842.9876	63.6875	41886.5185	132078.4815	1762244.9803	18743.6	0.14005	670.451	-1.0508	348.7317	1.0641	15411.75	0.55758	15531.835	3390585	773.3476	-2.4623	12696.2128	0.53844	14734500	-1.8452	274.165	97.9778	93.0631	190.0987	185.777	41821.7188	147.1458	2.524	173.7586	2153260
018	2018-09-24t1242	1537811221.25	adult	137.839	78.0021	-14.001	850.0964	62.9628	44795.1806	141247.5758	2002251.9942	18066.5	0.045239	842.481	0.23918	326.8849	0.055586	14147.2314	0.17335	14011.3398	3324599.5	4148.7342	0.38052	11707.2746	0.17513	19780600	-0.040957	226.273	85.1988	81.807	167.7271	164.7355	39415.8633	132.64	1.1657	156.0893	2000380
018	2018-09-24t1642	1537825621.75	adult	141.8391	82.0023	-10.0009	828.9067	58.8035	39926.3233	125876.2794	1629299.108	16266.2	-0.30879	709.675	-0.74491	363.1195	1.2588	13370.417	-0.042355	13125.1611	2807787.5	1397.6555	-1.8499	11386.7825	0.07695	14884000	-1.5115	305.663	103.266	98.1084	195.5584	187.5833	41067.2695	153.8434	2.4429	177.8058	2165810
018	2018-09-24t2044	1537840188.86	adult	145.8856	86.0487	-5.9545	774.1727	59.7717	36047.8477	113853.5058	1424224.2252	20476	0.71284	569.203	-1.7206	351.7388	0.6674	15326.3369	0.64471	15284.8516	2912004	693.5569	-2.3567	10955.501	-0.063382	10789200	-2.6179	311.431	104.86	99.5565	208.4991	199.796	39614.8242	158.3106	2.4673	187.3816	1987610
018	2018-09-25t0042	1537854426.03	adult	149.8403	90.0034	-1.9997	768.924	57.4077	35289.8328	111348.4728	1383725.0087	19366.3	0.51585	671.142	-1.0077	356.5522	0.68367	14900.8037	0.53912	14611.397	2771549.5	860.6076	-2.173	12629.0162	0.58874	12461100	-1.9596	324.007	107.38	101.4714	212.9979	205.012	39617.6172	163.0142	2.5064	191.8467	1993720
018	2018-09-25t0442	1537868823.8	dead	153.8397	94.0028	1.9997	839.9163	55.9241	37380.3314	117785.299	1405154.2595	19611.1	0.62725	909.881	0.55642	359.8489	0.6574	15315.5859	0.70452	15032.8691	3017170.5	3980.5643	0.17311	13962.2265	1.0967	17897400	-0.26135	302.202	107.623	101.8219	212.7378	203.0136	41909.3438	162.9177	2.2375	189.1564	2116940
019	2018-09-18t1700	1537308318.47	egg	-1.8585	-57.6968	-177.6942	170.5185	27.2801	3208.7819	10187.5668	55839.0354	0	3.2342	0	0.45837	0	-0.12203					0	2409.9202	0	1.8541	0	1.486	0	0	0				0	-0.20627	0	0
019	2018-09-18t2043	1537321699.82	larva	1.8585	-53.9797	-173.9772	173.3162	26.4787	3198.9663	10143.042	54088.5159	0	1.103	0	0.10938	0	-0.2766					0	1.1627	0	0.86261	0	0.93468	0	0	0				0	-0.38081	0	0
019	2018-09-19t0043	1537336102.7	larva	5.8593	-49.9789	-169.9764	170.5246	26.2493	3164.2165	10036.108	53765.6724	0	0.27118	0	-0.25638	0	-0.45663					0	0.11253	0	0.20789	0	0.41415	0	0	0				0	-0.57986	0	0
019	2018-09-19t0443	1537350498.35	larva	9.8581	-45.9801	-165.9776	173.8536	25.8443	3266.4491	10356.0088	55250.7833	0	-0.25157	0	-0.61255	0	-0.65318					0	-0.30104	0	-0.27351	0	-0.05127	0	0	0				0	-0.79221	0	0
019	2018-09-19t0843	1537364901.63	larva	13.859	-41.9792	-161.9767	173.8902	25.8921	3268.5557	10363.0779	55529.3621	0	-0.64723	0	-0.96041	0	-0.87024					0	-0.58283	0	-0.66488	0	-0.4763	0	0	0				0	-1.0204	0	0
019	2018-09-19t1242	1537379239.65	larva	17.8418	-37.9964	-157.9939	317.9245	32.3702	6915.979	21858.9629	134346.6873	4839.71	0.2637	261.133	0.24273	216.0472	0.89065	3371.0696	0.072994	3283.7206	128100.6406	281.5051	-0.5103	1957.7424	-0.13397	982121	-0.45652	100.971	61.6759	61.1223	94.2098	94.4546	3579.9741	81.4873	1.1089	90.0357	231963
019	2018-09-19t1642	1537393640.98	larva	21.8422	-33.9961	-153.9935	310.1802	40.4893	10231.1569	32449.251	286880.3185	8098.89	0.65535	810.778	3.1152	226.267	0.86263	6710.291	0.71319	6515.5923	369066	4110.3096	2.9193	5931.0085	1.1588	4411440	0.53411	106.029	53.2542	52.936	86.8889	84.7628	4778.8896	72.9197	0.70208	81.8178	289756
019	2018-09-19t2042	1537408038.88	larva	25.8416	-29.9967	-149.9941	405.0106	39.6182	12413.1846	39239.6899	324403.3365	4507.93	-0.5107	273.631	-0.36892	233.4968	0.80501	2831.4209	-0.70527	2759.2488	189705.2031	330.2928	-0.87534	1736.0279	-0.88862	1815540	-0.88518	113.852	61.2033	61.1976	93.1014	91.4228	6237.7935	80.4677	0.77673	88.3003	406084
019	2018-09-20t0041	1537422425.91	larva	29.838	-26.0003	-145.9977	560.8063	56.0033	25852.4787	81837.2917	1000403.8037	5012.91	-0.68769	393.958	-0.0066923	241.4962	0.75112	4286.2231	-0.5893	4293.1609	582926.375	1505.317	-0.078899	3730.9212	-0.42419	5356260	0.080193	149.775	65.7056	65.4866	99.7625	98.1781	13567.7031	85.4219	0.77379	94.1211	893334
019	2018-09-20t0441	1537436823.54	larva	33.8373	-22.0009	-141.9984	679.9248	52.3936	24556.6434	77605.7946	758977.9132	10347.2	0.10456	567.24	0.65012	244.4611	0.61794	8362.9717	0.25305	8283.5049	1095549.25	2547.137	0.51901	6988.3337	0.44558	7386600	0.43133	126.931	65.2935	65.0082	99.2087	97.1086	12996.3457	85.3927	0.58503	94.4329	850252
019	2018-09-20t0841	1537451222.65	larva	37.8371	-18.0012	-137.9986	742.2096	45.8624	29325.4619	92480.0209	951962.1612	11545.3	0.025008	754.955	1.3578	241.121	0.34208	10355.3037	0.50905	10324.7476	1615427.375	4193.1897	1.4856	9443.9267	0.94733	11704800	1.5155	121.636	61.653	61.3442	96.6446	95.3904	15076.5566	82.1035	0.23272	91.1427	955868
019	2018-09-20t1242	1537465638.96	larva	41.8416	-13.9966	-133.9941	670.4043	58.8539	28732.7051	90720.8119	1046000.0558	9383.05	-0.65747	526.845	-0.24109	247.5678	0.25111	7671.9326	-0.51142	7635.1094	1166133.75	2293.9421	-0.11267	6443.309	-0.37902	7978010	-0.24712	243.63	61.394	60.9752	97.9459	95.6258	14887.7783	83.0752	0.10106	92.4041	929690
019	2018-09-20t1642	1537480038.05	larva	45.8414	-9.9969	-129.9944	828.5381	51.6404	36744.2289	115900.1252	1346929.6586	20058.8	1.0111	892.126	1.626	247.1748	0.058602	15457.6426	1.3175	15284.0176	2998782.75	5258.4625	1.8265	12903.0132	1.4935	17255500	2.3387	192.525	59.6779	59.1686	99.4124	96.2659	19286.0137	82.4364	-0.10024	93.0541	1154290
019	2018-09-20t2042	1537494437.74	larva	49.8413	-5.997	-125.9944	916.6282	58.6844	42267.7771	133207.5936	1648928.2401	18126.6	0.42227	833.31	1.0773	258.8496	0.13958	14323.3994	0.78573	14017.8379	3194118	4723.5503	1.291	12072.0999	0.96296	18530300	2.2696	268.931	63.9186	63.5825	102.3751	99.1751	22829.6387	85.6722	-0.069283	95.0424	1421360
019	2018-09-21t0042	1537508832.56	larva	53.8398	-1.9984	-121.9959	956.0953	59.4488	44104.1907	139017.7027	1749888.2644	16571.5	-0.061456	846.68	0.99519	264.9742	0.16231	12967.9756	0.15292	12792.6938	3008570.25	4703.8523	1.158	11056.7674	0.39874	19635400	2.1821	280.714	61.6149	61.1337	100.8472	98.0555	23396.5469	83.9713	-0.32825	94.3222	1428910
019	2018-09-21t0441	1537523221.16	adult	57.8367	1.9984	-117.9991	1079.3588	82.3607	59801.0193	188668.0119	2789421.1652	18117.2	0.048646	694.905	-0.15263	241.6679	-0.69429	13996.3965	0.23478	13816.3369	4380872	3334.5592	0.049278	11406.0766	0.33128	21740800	2.475	275.264	55.2844	54.5918	97.8365	95.5558	30622.8359	80.1679	-0.80404	91.4592	1729630
019	2018-09-21t0841	1537537622.58	adult	61.8371	5.9988	-113.9987	1021.6829	65.9234	53672.6867	169103.7527	2355930.664	19343.5	0.14085	773.613	0.24306	249.9427	-0.63232	15509.0781	0.54518	15273.5244	4373560	3903.8895	0.39363	12622.8511	0.61695	21744700	2.1145	186.281	61.4316	60.7566	102.8341	100.7704	28999.2148	84.8502	-0.54195	96.3234	1726720
019	2018-09-21t1241	1537552022.53	adult	65.8371	9.9988	-109.9987	1054.5625	68.8493	59498.3545	187553.3829	2805371.8639	18218.5	-0.1709	699.482	-0.42093	252.9603	-0.70762	13058.4824	-0.31692	12498.9951	4074246.5	3486.8771	0.0015937	10380.3233	-0.33715	21763700	1.8018	205.416	67.4633	67.1131	106.2244	104.0372	33142.0078	89.9012	-0.14498	100.0659	2099050
019	2018-09-21t1642	1537566438.8	adult	69.8416	14.0033	-105.9942	1061.5936	70.1024	62152.1588	196073.8578	3010742.4229	15566.2	-0.76104	630.891	-1.0914	229.5371	-1.8537	12011.4951	-0.74537	11789.6113	3903736	3228.0481	-0.26736	9860.5396	-0.652	20493900	1.0636	182.563	58.4447	57.9872	95.6497	94.1494	31086.1406	80.1321	-1.2736	90.373	1898520
019	2018-09-21t2042	1537580841.18	adult	73.8422	18.004	-101.9935	1004.5279	71.3149	54815.7742	172709.1055	2549809.586	18277.6	-0.29025	783.705	0.074158	267.2497	-0.41318	15145.8867	0.21583	14997.5566	4346869.5	3889.4818	0.27518	12797.4348	0.43391	22472700	1.5689	175.97	67.7169	67.1828	107.1368	105.4244	30748.2656	90.5671	-0.24372	101.2274	1941780
019	2018-09-22t0041	1537595223.67	adult	77.8374	21.9991	-97.9984	1074.2846	70.4429	57699.4398	181774.1488	2627691.2157	15177.7	-0.95039	687.124	-0.8343	264.6362	-0.65306	11160.8057	-1.1693	10565.9033	3381724	3567.7931	-0.018104	8994.9667	-1.1705	20761500	0.72153	290.829	65.0285	64.6019	107.9088	105.4459	32696.3672	90.2543	-0.36341	101.4004	1964840
019	2018-09-22t0441	1537609621.97	adult	81.8369	25.9986	-93.9988	962.249	68.7644	52533.4829	165542.0241	2423281.4448	20741.5	0.16677	828.439	0.43983	283.7795	0.071962	15828.873	0.41123	15585.6533	4352940	4220.9199	0.61627	12986.6523	0.45706	22782900	1.3974	172.36	73.8486	73.3172	115.864	114.1005	31862.6113	97.9872	0.38291	109.0454	2030910
019	2018-09-22t0841	1537624022.99	adult	85.8372	29.9989	-89.9985	989.0151	70.3375	53071.673	167197.8584	2440218.2424	18307.5	-0.33362	809.245	0.2523	294.046	0.41734	15017.8135	0.12948	14788.7246	4174952.25	3825.1375	0.24914	12837.9702	0.38874	22489700	1.1826	298.189	74.2129	73.379	120.563	118.0772	33516.5156	98.9129	0.38053	111.9208	2062450
019	2018-09-22t1241	1537638421.26	adult	89.8367	33.9984	-85.999	1023.5614	70.2647	59813.1148	188573.066	2905167.4039	16587.5	-0.68499	723.155	-0.60526	247.0935	-1.8068	13215.8516	-0.49523	12958.9219	4136561.5	3800.169	0.2318	11025.7946	-0.3827	22597100	1.1625	310.624	60.4423	60.0143	100.1507	97.6476	31347.1602	83.7187	-1.3494	94.252	1888700
019	2018-09-22t1641	1537652823.3	adult	93.8373	37.999	-81.9985	958.5913	72.1048	53733.9	169411.6336	2548904.1771	21520.8	0.36579	806.67	0.20062	285.024	-0.21653	15884.749	0.44734	15610.002	4463614.5	3851.3332	0.28195	12929.765	0.43736	22659400	1.1427	295.648	65.2486	64.4714	118.7227	113.8642	33361.0703	91.3907	-0.64069	105.7559	1832830
019	2018-09-22t2041	1537667223.8	adult	97.8374	41.9991	-77.9983	981.243	69.5002	54662.5439	172268.6776	2572579.5953	21376.6	0.3566	834.17	0.44516	299.3007	0.3086	17560.875	1.0422	17742.5195	5039971	3486.1928	-0.08967	14531.4053	1.1309	23863900	1.6597	200.838	76.1798	75.3095	131.0016	127.0498	37597.4453	101.9964	0.34661	118.0627	2179350
019	2018-09-23t0041	1537681626.02	adult	101.838	45.9998	-73.9977	1101.0375	66.7015	54613.1736	171865.9479	2354575.8715	19169.2	-0.089985	788.371	-0.017314	291.6234	-0.156	15171.5244	0.22183	14956.376	4354227.5	3678.658	0.090048	12638.7302	0.33577	22583700	1.0386	256.122	78.1554	77.0506	129.4299	126.3516	37146.3789	105.4334	0.55929	120.3242	2238840
019	2018-09-23t0441	1537696021.95	adult	105.8369	49.9986	-69.9988	1084.6742	69.5659	60162.9369	189605.6131	2789070.2042	17963.1	-0.32349	727.1	-0.60257	283.1545	-0.65047	14820.2158	0.11769	14757.3916	4668368	2741.6616	-0.82784	12429.4607	0.26218	22889100	1.1453	275.685	76.8952	76.2384	123.1495	120.3407	38792.0781	102.1192	0.080328	115.0313	2420660
019	2018-09-23t0841	1537710422.46	adult	109.837	53.9988	-65.9987	1113.2206	72.7301	61549.8798	193819.6771	2924951.8731	11853.7	-1.6084	644.36	-1.3496	284.218	-0.72123	9500.0117	-1.6925	9393.1787	3068503.75	2966.0997	-0.61234	7884.2981	-1.6297	20758100	0.14676	321.49	77.4499	76.8718	125.6857	121.5138	40596.4883	103.5162	0.068482	116.0888	2495050
019	2018-09-23t1241	1537724823.35	adult	113.8373	57.999	-61.9984	1074.2389	73.6145	61968.8266	195215.0589	3014016.6154	12121.4	-1.5253	682.672	-0.99586	299.4899	-0.18649	10218.3896	-1.4123	10127.9541	3320976.5	3342.3933	-0.26022	8734.5473	-1.241	22120600	0.73008	195.343	84.5498	84.0354	131.4948	129.1286	42735.8086	111.3148	0.64155	124.0242	2739670
019	2018-09-23t1641	1537739224.61	adult	117.8376	61.9994	-57.9981	1085.5031	71.2546	61713.4121	194539.8965	2921500.9657	14903.8	-0.89072	700.624	-0.83268	287.2761	-0.83266	11887.2363	-0.80373	11786.501	3839577.25	3563.2541	-0.060808	9857.8985	-0.73828	22597900	0.90448	174.255	80.7835	80.3667	127.2465	124.6146	41100.6289	106.4855	0.028636	119.325	2605590
019	2018-09-23t2041	1537753623.8	adult	121.8374	65.9991	-53.9983	1100.4504	69.8926	63927.4886	201405.3578	3094173.7462	18052.2	-0.16309	692.49	-0.89735	295.3817	-0.62976	14292.6816	0.059174	14234.666	4788048.5	2428.0813	-1.0909	11191.4987	-0.15246	23148600	1.0974	242.985	79.721	79.149	140.2942	134.6241	46998.5703	109.5292	0.12179	126.7002	2664910
019	2018-09-24t0042	1537768032.15	adult	125.8397	70.0015	-49.996	974.2466	72.2447	53403.0119	168320.5765	2468674.424	13285.1	-1.1683	732.127	-0.56971	332.9823	0.76675	10973.1455	-1.0341	10950.0571	3072480.75	3205.7052	-0.3916	9138.7737	-0.9536	20470300	0.052925	247.496	91.0396	89.0242	165.7183	161.2646	46401.1172	131.2289	1.7607	153.3884	2545470
019	2018-09-24t0442	1537782427.41	adult	129.8384	74.0002	-45.9973	926.913	72.6537	52649.8314	166000.3166	2532800.2838	12300.7	-1.3461	730.848	-0.58326	317.442	-0.013374	9647.5537	-1.4387	9444.5908	2662724.75	3373.2802	-0.24823	8199.7611	-1.2863	20120300	-0.042227	304.703	83.011	81.097	153.5313	149.6233	42374.6289	121.1547	0.71814	141.8465	2285290
019	2018-09-24t0842	1537796826.62	adult	133.8382	77.9999	-41.9975	1084.3106	70.1493	58895.2321	185426.9383	2741556.0491	13864.8	-0.95335	714.613	-0.71116	333.1102	0.45295	11564.0371	-0.74074	11519.4844	3573287.5	2916.3128	-0.64221	9781.7121	-0.61288	22038700	0.66397	240.492	94.6577	93.1859	162.3459	157.5507	50164.8828	128.7076	1.1016	148.5995	2919240
019	2018-09-24t1242	1537811229.44	adult	137.839	82.0007	-37.9968	1027.9249	73.399	57989.2663	182672.2534	2794515.5383	16086.2	-0.40223	753.421	-0.42128	333.8114	0.32035	12621.1582	-0.33779	12560.3828	3836832	3305.4224	-0.3154	10254.819	-0.39039	22855000	0.96612	275.999	97.5648	96.1977	168.7379	161.4038	51296.3242	129.0827	0.90292	150.4971	2959630
019	2018-09-24t1642	1537825629.87	adult	141.8391	86.0008	-33.9966	1033.5193	69.3037	59314.8099	186961.4402	2872655.7428	14416.4	-0.73043	727.067	-0.6202	336.949	0.28329	10882.876	-0.86813	10583.9468	3373691.5	3121.6988	-0.46634	9140.2155	-0.78734	22537600	0.89448	217.161	95.5529	94.1952	159.9599	157.0928	49587.5625	129.2043	0.69848	147.7479	2961950
019	2018-09-24t2044	1537840196.97	adult	145.8855	90.0473	-29.9502	1013.5628	69.1513	56208.1449	177110.6368	2623417.7198	12663.3	-1.0844	728.766	-0.61362	349.5688	0.58861	9649.5371	-1.2268	9469.3262	2846613.5	3275.8147	-0.34453	8132.5985	-1.1374	21432300	0.60341	270.904	97.5775	95.0719	167.305	163.5268	49354.9844	136.3568	0.97738	155.8421	2869660
019	2018-09-25t0042	1537854434.25	adult	149.8403	94.0021	-25.9954	753.6185	73.4138	43322.4884	136906.0342	2110248.3127	15022.8	-0.49261	923.195	0.68832	352.7675	0.54964	12475.7246	-0.25505	12397.3252	2831989.5	5023.0663	0.97706	10951.1561	-0.042908	20921400	0.51655	254.739	101.787	98.7374	185.0951	180.3366	42016.5859	149.7056	1.6385	171.286	2306700
019	2018-09-25t0442	1537868831.91	adult	153.8397	98.0014	-21.9961	637.4829	76.3609	34595.3003	110292.1446	1595306.3166	12829.4	-0.96234	1016.32	1.251	382.2375	1.431	11097.4121	-0.67018	10993.4556	2019729	5559.3227	1.3297	9903.5461	-0.41767	18425900	-0.11032	261.605	106.55	101.6138	191.1409	186.9698	34787.6484	159.9964	2.0542	180.2501	1931760
019	2018-09-25t0844	1537883393.91	adult	157.8847	102.0464	-17.9511	656.9703	70.1782	34305.8157	109607.1725	1508842.2822	10949.9	-1.363	960.539	0.83819	375.3088	1.0455	9730.1094	-1.0797	9674.4131	1751419.75	4853.9098	0.77872	8667.0364	-0.85015	17278200	-0.33619	292.681	105.302	101.4826	195.284	186.5734	35151.125	156.5883	1.6203	177.6303	1894170
019	2018-09-25t1242	1537897631.68	adult	161.8396	106.0013	-13.9961	659.5453	71.0493	34252.936	109130.3983	1502982.7336	10469.5	-1.4401	928.799	0.59839	377.8477	1.0081	9224.042	-1.2051	9178.5771	1660327.5	4580.7101	0.5573	8190.8265	-0.99613	16678400	-0.39923	283.737	110.287	106.4052	208.9616	201.7107	37613.0898	165.2747	1.9432	188.3419	1980420
019	2018-09-25t1642	1537912035.02	adult	165.8405	110.0023	-9.9952	680.9799	69.3856	37310.6436	118085.8558	1720254.2808	10164.6	-1.4755	852.298	0.11221	389.1185	1.2679	8437.9619	-1.4183	8369.2568	1653840.5	3985.4179	0.13962	7445.5483	-1.2326	16633500	-0.30922	244.933	111.608	108.456	192.2725	190.7111	37685.4062	164.2066	1.7006	183.0924	2178140
019	2018-09-25t2046	1537926678.51	adult	169.9082	114.0699	-5.9276	648.216	73.1759	32677.8853	104271.4019	1400779.7913	9508.04	-1.5954	917.816	0.47851	439.0245	2.7913	7930.6641	-1.5373	7840.6335	1364074.25	4023.7018	0.16122	7106.5588	-1.3161	15735900	-0.44742	233.547	116.237	114.2357	201.0505	199.0872	34580.6914	169.8788	1.8614	190.0896	1992880
019	2018-09-26t0042	1537940818.38	adult	173.8359	117.9976	-1.9998	516.6432	73.6369	25698.7497	83248.4419	1130263.8261	12123.8	-0.91796	1080.51	1.3734	477.0867	3.9066	10397.3828	-0.71124	10299.6143	1414044	5518.8496	1.0951	9496.395	-0.43108	14611700	-0.64718	263.747	128.471	123.5539	220.4529	216.4118	29981.5977	189.956	2.832	209.8103	1737310
019	2018-09-26t0442	1537955217.13	dead	177.8356	121.9973	1.9998	543.8418	68.7144	30977.6855	98437.5471	1487941.2378	13049.7	-0.64699	939.569	0.57841	462.2946	3.3001	10792.8418	-0.54421	10519.1768	1759233.25	4239.0382	0.30552	9761.7771	-0.30505	15230400	-0.39764	281.936	137.131	132.5161	236.2965	233.2428	38516.3242	206.0632	3.5796	226.8611	2222890
020	2018-09-18t1700	1537308326.68	egg	-1.8585	-69.6979	-189.6944	167.7922	26.3987	2953.129	9368.9002	48989.2648	0	3.2342	0	0.45837	0	-0.12203					0	2409.9223	0	1.8541	0	1.486	0	0	0				0	-0.20627	0	0
020	2018-09-18t2043	1537321708.14	larva	1.8585	-65.9808	-185.9773	107.0509	47.6444	3349.4441	11298.4248	98724.592	810.673	1.5107	261.197	1.7312	212.4421	1.3064	734.6964	0.69614	727.4613	13224.5342	528.4649	3.0117	688.2246	1.3567	469632	1.1853	99.6717	64.8674	64.6925	95.64	94.6555	1721.5206	86.0899	1.7398	92.9609	116632
020	2018-09-19t0043	1537336111.12	larva	5.8594	-61.98	-181.9765	144.8618	59.1762	5528.9217	18429.4171	198800.3243	256.592	0.3689	179.217	0.83934	178.8718	0.94051	235.3749	0.15861	233.7566	7061.2461	213.2384	0.50588	226.8981	0.344	526898	0.67562	107.454	64.0636	63.9235	98.4841	96.9647	2954.5222	84.7386	1.5853	94.6856	188347
020	2018-09-19t0443	1537350506.78	larva	9.8582	-57.9812	-177.9777	135.3821	58.6977	5127.0095	17222.8944	182705.1199	258.068	-0.16907	189.47	0.53026	189.1997	0.90262	243.6438	-0.19125	242.2482	6822.0259	223.7395	0.01433	237.4664	-0.1482	517632	0.18982	109.871	64.2682	64.0342	100.109	98.5774	2803.051	84.5717	1.4572	94.5651	175581
020	2018-09-19t0843	1537364910.06	larva	13.8591	-53.9803	-173.9768	142.8703	58.3617	5320.1325	17748.4483	188362.5803	267.306	-0.57196	194.898	0.20159	194.6562	0.82404	250.6291	-0.5228	248.3069	7268.2441	229.6809	-0.31	242.8326	-0.54875	552731	-0.23279	107.887	66.1836	65.6387	99.9018	98.8647	2897.1531	87.3322	1.4069	95.3747	187697
020	2018-09-19t1242	1537379248.07	larva	17.8418	-49.9975	-169.994	261.9347	41.9349	8688.0029	27695.8216	248919.4949	2657.21	-0.2936	240.743	0.12234	177.61	0.53429	2292.4492	-0.24236	2248.0474	107745.1172	493.8693	-0.28742	2064.4387	-0.086798	1116080	-0.40032	95.6842	44.2455	43.7423	77.823	75.5861	3657.6821	63.4597	0.58346	71.8624	205122
020	2018-09-19t1642	1537393649.46	larva	21.8422	-45.9971	-165.9936	421.0988	48.1334	15475.7431	49006.9045	489232.6954	3971.49	-0.31785	446.43	0.98172	215.4514	0.75491	3467.9795	-0.21893	3444.3357	284374.3125	1941.5573	0.85301	3107.2792	-0.01108	3658490	0.23162	282.358	60.5981	60.2491	96.3985	91.1424	7904.6758	79.4257	0.9018	87.9223	496601
020	2018-09-19t2042	1537408047.3	larva	25.8416	-41.9977	-161.9942	162.7738	60.592	6354.5942	21009.5496	235904.505	285.734	-1.442	211.337	-0.73109	211.1053	0.56296	267.2178	-1.432	265.8723	9085.4043	245.9268	-0.94965	261.2747	-1.4666	712205	-1.3113	122.628	69.5065	69.3789	107.2259	105.348	3645.6819	91.2392	1.1265	101.8636	234237
020	2018-09-20t0041	1537422434.29	larva	29.838	-38.0013	-157.9978	536.8642	54.047	22170.2798	70212.0651	782865.2115	4837.71	-0.72416	485.989	0.52471	200.2308	0.2603	4349.7007	-0.57153	4333.4714	513264.6875	2529.3152	0.76517	3973.939	-0.33353	5687530	0.20352	127.782	56.9187	56.8408	90.1661	88.3936	10639.6035	77.309	0.49343	85.61	666120
020	2018-09-20t0441	1537436831.93	larva	33.8374	-34.002	-153.9985	426.1209	39.1359	11491.0886	36631.6558	264950.3089	10452.8	0.1254	685.434	1.3271	241.5896	0.5797	9297.3838	0.5117	9195.9102	576437.8125	3308.4236	1.1108	8333.3669	0.92466	4242150	-0.69714	120.025	59.5734	59.3451	93.1719	90.7929	5776.6562	79.6661	0.37236	87.583	368700
020	2018-09-20t0841	1537451231.01	larva	37.8371	-30.0022	-149.9987	649.667	64.2213	27621.4979	87434.9445	1008039.6019	13240.2	0.34267	556.311	0.23244	234.72	0.2453	10205.251	0.46792	9840.4819	1489966.625	2527.8035	0.26077	8084.6236	0.48478	8098780	0.27418	160.137	64.425	64.2831	99.4013	97.0321	14512.5938	84.959	0.3497	94.0782	937899
020	2018-09-20t1242	1537465647.39	larva	41.8417	-25.9977	-145.9942	679.8201	49.6434	28318.502	89334.846	981050.7465	20566.8	1.3874	590.365	0.12388	240.0512	0.12367	14223.7305	1.2711	13659.7056	2133559.5	1818.5774	-0.45503	10471.6355	0.97152	8815920	0.033769	166.375	64.0135	63.546	97.9412	96.2257	14691.1797	84.2544	0.15537	93.3067	955914
020	2018-09-20t1642	1537480046.41	larva	45.8414	-21.998	-141.9945	694.6775	55.2324	28174.9978	89042.2543	957320.9362	10816.7	-0.65469	483.457	-0.78319	232.7755	-0.22184	9017.6055	-0.43046	8942.8633	1343623.25	1714.5814	-0.70549	7554.3295	-0.29412	7195770	-0.98061	120.958	62.4034	62.0455	96.6994	95.2433	14408.2129	82.7929	-0.081331	92.1696	928812
020	2018-09-20t2042	1537494446.15	larva	49.8413	-17.998	-137.9945	818.1194	51.3832	32613.5614	102893.2389	1092794.6882	19205.9	0.6159	865.464	1.2737	253.5385	0.018292	14325.2139	0.78623	13958.1143	2478262	4661.4434	1.2465	11824.9641	0.87967	14910200	1.0806	121.316	62.4315	62.1333	99.3104	98.298	17180.6973	84.0578	-0.16974	93.7798	1075570
020	2018-09-21t0042	1537508840.98	larva	53.8399	-13.9995	-133.996	816.1356	55.2711	35492.3406	111918.1698	1294739.1802	24502.9	1.3669	864.198	1.1068	257.5436	-0.038185	16322.4971	1.0865	14927.0342	3068629.5	4587.267	1.0732	12454.0347	0.87833	16170900	1.0376	366.796	62.2628	61.8231	102.7287	98.6977	19312.9961	83.484	-0.36401	94.4078	1165060
020	2018-09-21t0441	1537523229.49	larva	57.8367	-10.0027	-129.9992	954.7082	59.3052	49301.73	155396.5177	2111931.8356	12416.8	-0.98922	642.581	-0.50279	249.5928	-0.44392	10264.6357	-0.83152	10110.667	2658540.75	3197.8354	-0.052616	9008.3585	-0.51337	16608800	0.75402	174.64	65.7945	65.4479	102.3986	101.0586	26521.2461	87.7352	-0.15904	97.0103	1700590
020	2018-09-21t0841	1537537630.95	larva	61.8371	-6.0023	-125.9988	960.7104	57.8034	48462.9342	152978.4313	1993838.4413	26652	1.494	798.751	0.42082	260.4243	-0.25509	17603.9414	1.165	16802.5723	4489005	3585.8834	0.14864	13669.0398	0.99713	20310600	1.6227	305.994	64.7386	64.3589	103.6366	100.5681	26427.3418	86.7261	-0.36243	96.5652	1646170
020	2018-09-21t1241	1537552030.89	larva	65.8371	-2.0023	-121.9988	978.1597	61.3099	50860.3448	160731.0211	2157420.4849	21006.4	0.35617	745.634	-0.074202	263.6761	-0.28498	14375.7412	0.089539	13810.5107	3838323	3579.9873	0.076355	11098.2248	-0.067282	19886800	1.1395	159.751	62.4515	62.0536	100.2449	98.2131	26765.3965	84.1872	-0.73298	94.1352	1665640
020	2018-09-21t1642	1537566447.25	adult	69.8416	2.0023	-117.9942	990.8833	68.3857	57792.5807	182290.0721	2809161.8309	10339.6	-1.7724	649.581	-0.94172	240.3075	-1.4045	8947.2314	-1.7297	8914.5186	2702063.75	3782.0208	0.19898	8225.7445	-1.2881	19614100	0.74223	121.755	51.0273	50.4765	89.9268	88.442	27157.8945	73.9243	-1.9362	84.4059	1540770
020	2018-09-21t2042	1537580849.63	adult	73.8423	6.0029	-113.9936	1212.742	69.761	66411.6681	209881.2238	3044802.4307	17644.7	-0.41563	634.513	-1.1975	237.2408	-1.7039	13847.043	-0.21558	13719.4858	4818771	2442.8771	-1.0043	11033.429	-0.27494	22052500	1.4093	149.783	59.9336	59.0342	103.8532	101.771	36140.9062	84.64	-0.88551	96.9306	2082990
020	2018-09-22t0041	1537595232.04	adult	77.8374	9.998	-109.9985	1006.4034	65.365	50908.1583	160474.877	2191036.181	23193.5	0.67008	823.15	0.39334	268.3138	-0.49211	16764.1152	0.73833	16425.4766	4476019	3686.0197	0.091507	13666.6185	0.75546	21955100	1.1938	365.778	60.823	60.0471	105.8701	102.8063	28267.3184	84.5402	-0.98369	97.2388	1622270
020	2018-09-22t0441	1537609630.31	adult	81.8369	13.9976	-105.9989	1089.1911	62.075	51835.3061	163302.0619	2099594.461	23502.6	0.73346	761.033	-0.19731	253.3132	-1.277	17773.8945	1.0842	17480.0977	4852273	2730.6016	-0.82074	14292.3303	1.005	20722900	0.54931	352.456	59.0681	58.1365	108.4992	103.9393	29620.2734	83.4099	-1.194	97.6409	1608420
020	2018-09-22t0841	1537624031.27	adult	85.8372	17.9978	-101.9987	996.9403	66.4224	51563.162	162546.2587	2224241.006	27197.1	1.5111	799.865	0.161	278.7397	-0.26678	17990.4609	1.1667	17149.0273	4875415	3174.5443	-0.39481	13904.8645	0.84165	21622000	0.81198	167.728	63.2129	62.5816	110.123	106.6614	29843.3359	87.6668	-0.82835	101.2124	1708770
020	2018-09-22t1241	1537638429.56	adult	89.8367	21.9974	-97.9991	942.8054	66.3819	50072.8166	157828.5343	2219079.7102	18171.3	-0.35359	779.026	-0.05528	266.6637	-0.92642	13548.6426	-0.37881	13145.3789	3563293	3943.324	0.37523	11044.5656	-0.37469	20437000	0.20974	236.151	53.6465	52.7553	99.4775	96.9905	26162.582	78.4839	-1.9072	91.6847	1407360
020	2018-09-22t1641	1537652831.61	adult	93.8373	25.9979	-93.9986	994.4334	67.9879	55095.2808	173628.5801	2549108.5856	17343.2	-0.51427	756.155	-0.29467	273.1425	-0.75221	12919.4707	-0.58935	12568.3389	3733727	3562.5049	-0.0075105	10918.3664	-0.42256	21791600	0.75024	293.277	68.2066	67.4296	118.297	114.1953	34187.8203	93.5687	-0.41133	107.8455	1965650
020	2018-09-22t2041	1537667232.18	adult	97.8374	29.9981	-89.9984	945.3036	70.2803	53033.2991	167200.7445	2491878.9807	18358.1	-0.28324	776.414	-0.11284	274.6167	-0.8011	13868.6807	-0.24531	13599.1089	3855493.25	3752.8872	0.17535	11263.7251	-0.26393	21540800	0.59177	149.704	68.9506	68.0638	120.2287	117.612	33423.5703	93.9404	-0.4884	110.2824	1912960
020	2018-09-23t0041	1537681634.37	adult	101.838	33.9987	-85.9978	1053.0101	68.9347	54439.3907	171489.2635	2449852.6755	20951.7	0.28978	727.534	-0.59284	261.6642	-1.4922	16016.4053	0.51535	15804.0552	4580692	2894.6	-0.67877	12837.1414	0.42016	20756500	0.19374	209.037	54.1599	52.9647	111.9944	108.2305	32030.3887	79.9612	-2.0266	98.8847	1545180
020	2018-09-23t0441	1537696030.21	adult	105.8369	37.9975	-81.999	1001.1313	61.6392	48719.6732	153417.0921	1990456.9245	20011.3	0.11463	785.724	-0.061509	285.8649	-0.53101	15086.1875	0.2097	14748.6377	3862064	3592.3224	-0.0065611	12100.5616	0.12308	20093300	-0.13853	215.758	72.9557	71.5352	139.074	135.5605	35602.9453	100.9021	-0.040101	124.8845	1865700
020	2018-09-23t0841	1537710430.74	adult	109.837	41.9977	-77.9988	845.086	63.9588	43195.7332	136227.7961	1836141.6802	22106.1	0.59366	874.115	0.71587	288.2188	-0.54738	17021.3379	0.9009	16398.5	3863843.75	4226.1185	0.58388	14035.9274	0.95559	19814400	-0.2782	383.243	65.647	63.5387	141.948	135.6346	32222.1992	96.3157	-0.62343	121.4038	1488090
020	2018-09-23t1241	1537724831.6	adult	113.8373	45.9979	-73.9986	937.2774	70.2357	50244.9937	158321.4338	2311323.048	13050.8	-1.3246	782.625	-0.12036	294.2606	-0.41019	11181.6895	-1.0808	11143.146	2951966	3906.2952	0.26592	9698.0976	-0.83836	20597900	0.064964	166.934	73.5213	72.2567	127.0963	124.2241	33553.4102	101.7508	-0.24815	117.7388	1935010
020	2018-09-23t1641	1537739232.87	adult	117.8376	49.9983	-69.9982	1051.1616	69.0122	55939.1563	176174.0596	2512334.3406	16709.3	-0.49857	699.406	-0.84309	265.3352	-1.7561	13101.5547	-0.38641	12894.0557	3851857	3336.6268	-0.26862	10590.5543	-0.43425	20497500	0.023204	183.607	54.4545	52.9801	114.3575	110.2316	33621.1172	80.2348	-2.3302	101.076	1595900
020	2018-09-23t2041	1537753632.14	adult	121.8374	53.9981	-65.9984	1085.7843	69.8423	58664.7691	184706.9783	2720341.3926	23385.7	1.0036	675.016	-1.043	263.7574	-1.9387	15704.5781	0.54325	15177.5415	4837010	1796.534	-1.6599	12429.1982	0.3558	20733100	0.1357	352.199	56.0578	54.3284	128.3411	120.3379	39529.0703	82.6414	-2.2038	106.9495	1721810
020	2018-09-24t0042	1537768040.42	adult	125.8397	58.0004	-61.9961	1038.4164	62.8331	50662.9732	159516.3116	2120579.8914	17828.6	-0.16666	793.054	-0.073964	295.4345	-0.76053	14356.9824	0.12071	14119.5288	3818957.25	4003.2877	0.31471	11668.4711	0.073324	21090500	0.28804	224.027	77.0734	75.9127	132.5984	130.6159	35271.1797	104.4436	-0.47231	122.2686	2049690
020	2018-09-24t0442	1537782435.67	adult	129.8384	61.9991	-57.9974	945.8081	65.945	50130.5774	157946.3263	2253379.6248	16245.1	-0.46948	802.89	-0.012145	301.6785	-0.64268	12697.3535	-0.40311	12507.6221	3339404	4141.3777	0.41919	10496.8728	-0.36608	21067800	0.2995	280.146	73.6716	72.1693	132.8572	130.1144	34941.4492	103.9958	-0.65888	122.2086	1933140
020	2018-09-24t0842	1537796834.87	adult	133.8382	65.9988	-53.9977	1060.4318	68.2875	56571.8899	178171.4624	2581023.2164	14526.3	-0.8051	732.978	-0.56991	296.1424	-0.99343	11411.3672	-0.79226	11193.373	3389176	3581.1523	-0.077548	9441.3525	-0.74734	21716700	0.55336	255.99	71.51	70.8966	129.1964	125.9932	38371.3203	99.669	-1.1385	117.8454	2118700
020	2018-09-24t1242	1537811237.8	adult	137.839	69.9996	-49.9969	998.7153	62.8484	50719.7439	159775.6229	2165751.2713	23914.9	1.3667	835.291	0.18586	317.3539	-0.30874	17488.9512	1.2926	17289.7412	4652061	2938.9616	-0.61781	14161.8998	1.1309	22209600	0.75471	278.672	77.9849	75.982	156.335	151.8618	41585.1133	110.7446	-0.45152	138.7504	2073540
020	2018-09-24t1642	1537825638.16	adult	141.8391	73.9997	-45.9968	1026.8823	65.7983	51833.1823	163203.5713	2220747.0316	14965	-0.60538	733.998	-0.5705	315.5356	-0.51488	12068.418	-0.47457	11989.3037	3282609.75	3206.4154	-0.39835	10130.676	-0.4063	19953700	0.082199	218.09	80.7448	79.0325	150.7515	144.9572	41004.3984	111.6146	-0.54683	135.6502	2195050
020	2018-09-24t2044	1537840205.2	adult	145.8855	78.0461	-41.9504	1069.9399	63.5408	46602.2418	147104.7036	1759202.482	17421.5	0.010189	812.634	-0.031768	307.7775	-0.92889	14884.0264	0.49889	15015.0166	3661470.5	3851.0297	0.10369	12392.1949	0.48321	19958300	0.15729	345.549	74.4631	72.9391	140.4817	137.6388	34558.4922	106.1843	-1.0703	126.9821	1828810
020	2018-09-25t0042	1537854442.44	adult	149.8403	82.0009	-37.9956	1000.4375	66.3428	49713.8109	156598.6712	2099390.2124	15592.2	-0.36041	751.734	-0.46542	323.3251	-0.49305	11835.0957	-0.46485	11615.2422	3088960	3544.4142	-0.14195	9505.3741	-0.58719	19612700	0.13352	333.459	78.9646	76.5818	157.7097	151.9409	41162.2188	115.0847	-0.61923	140.6872	2060190
020	2018-09-25t0442	1537868840.15	adult	153.8397	86.0003	-33.9962	962.2949	64.1411	48190.2029	151781.0193	2040391.9383	16434.4	-0.11735	750.737	-0.48206	321.9742	-0.65135	12065.7227	-0.35461	11942.6523	3052627.75	3514.748	-0.16816	9622.6073	-0.52249	18986100	0.049769	328.464	79.0593	75.1176	162.1935	159.1603	41034.9414	122.398	-0.30485	146.7604	1999410
020	2018-09-25t0844	1537883402.14	adult	157.8846	90.0453	-29.9512	846.058	62.7936	42428.0171	133696.236	1824086.2344	17352.3	0.15098	807.413	-0.13156	315.8383	-0.96976	15225.4863	0.70288	15403.2852	3395283.5	3309.415	-0.31883	13454.1658	0.9163	17967400	-0.14418	235.618	78.1969	73.3491	180.2795	174.3407	40202.3359	125.2993	-0.27786	154.591	1740120
020	2018-09-25t1242	1537897639.95	adult	161.8396	94.0002	-25.9963	899.1643	67.2064	43040.1986	135547.1373	1809908.7611	18335.2	0.435	790.131	-0.25152	335.8253	-0.39395	14541.8584	0.50937	14027.8662	3301001.75	3282.9863	-0.33373	12114.5982	0.43594	17862500	-0.075448	339.389	87.6772	81.6701	207.4986	199.1605	47102.1875	142.4556	0.59764	178.2093	1982120
020	2018-09-25t1642	1537912043.3	adult	165.8405	98.0012	-21.9953	869.9104	65.2997	41650.3338	131206.1572	1719337.6313	19329.3	0.72746	775.156	-0.34511	331.282	-0.63769	14368.4814	0.48233	13907.0586	3146697.5	3025.6569	-0.49653	11951.2672	0.39386	16943400	-0.22592	290.736	88.4399	81.5396	210.9384	204.4603	46195.5156	144.6784	0.57645	182.1464	1933120
020	2018-09-25t2046	1537926686.86	adult	169.9082	102.0688	-17.9277	851.9687	64.3533	41112.9512	129501.9008	1714292.6199	17297.9	0.29301	764.471	-0.40203	332.7431	-0.67499	14105.0615	0.43081	13935.915	3046693.25	3033.7832	-0.47328	11804.3389	0.36309	16513300	-0.2415	276.379	89.9665	82.4048	212.3813	206.4518	45874.3516	148.651	0.66348	185.5126	1943370
020	2018-09-26t0042	1537940826.55	adult	173.8359	105.9965	-14	842.1611	64.0328	39654.3281	124907.7992	1625886.5564	17668.9	0.43681	774.505	-0.33607	340.1537	-0.51164	14696.8584	0.65425	14666.665	3071643.5	2767.3266	-0.61936	12689.7778	0.70127	16137600	-0.24801	292.735	92.7965	84.9332	218.3223	211.689	45629.3672	152.0351	0.7268	191.349	1933510
020	2018-09-26t0442	1537955225.29	adult	177.8355	109.9962	-10.0003	839.7281	63.2891	40542.8827	127739.4387	1674032.9396	19558.5	0.9541	749.665	-0.4572	339.2737	-0.60768	13414.3711	0.28602	12543.9922	2857261	2909.104	-0.50361	10852.4211	0.079363	15960400	-0.20836	306.271	94.1103	86.4837	207.7038	200.0122	44240.8984	155.4863	0.80484	184.8117	2003610
020	2018-09-26t0846	1537969857.66	adult	181.9001	114.0607	-5.9358	844.2579	63.486	40885.0941	128854.9482	1690688.6167	20307.3	1.1912	740.47	-0.48968	341.3448	-0.60542	13571.6377	0.37561	12681.5195	2917902	2546.472	-0.69297	11037.8243	0.17137	15898600	-0.14421	295.298	93.7401	86.3899	201.0352	195.2231	43222.5781	154.1461	0.62326	183.6716	2012690
020	2018-09-26t1242	1537984026.36	adult	185.8358	117.9965	-2	807.3626	61.1618	38789.7517	122254.0805	1591525.1228	22868	1.8782	767.932	-0.332	342.6504	-0.62356	16803.9629	1.4286	16090.9165	3428008.5	1451.5693	-1.305	13038.5895	0.89313	15645800	-0.13396	353.83	95.6352	88.0011	212.2251	203.859	43293.9219	159.3293	0.79779	188.9427	1948470
020	2018-09-26t1642	1537998426.58	dead	189.8359	121.9965	2	787.9377	61.1405	36795.8721	115978.5429	1466282.139	26026.5	2.7175	804.751	-0.13226	350.1964	-0.44823	18674.4785	2.0483	18171.9365	3622848.75	1419.6721	-1.2875	13983.0647	1.2438	15574400	-0.08302	326.138	98.4358	90.2132	220.77	215.3416	42829.3828	164.9384	0.99525	198.2726	1905030
021	2018-09-18t1700	1537308334.91	egg	-1.8586	-65.6956	-209.7167	168.3422	27.5352	3215.5318	10213.398	56677.2479	0	3.2342	0	0.45838	0	-0.12203					0	2409.9248	0	1.8541	0	1.486	0	0	0				0	-0.20627	0	0
021	2018-09-18t2043	1537321716.5	larva	1.8586	-61.9785	-205.9996	156.7061	27.5032	2871.4989	9134.3858	49625.6094	0	1.103	0	0.10938	0	-0.2766					0	1.1627	0	0.86261	0	0.93467	0	0	0				0	-0.38081	0	0
021	2018-09-19t0043	1537336119.45	larva	5.8594	-57.9777	-201.9988	164.6189	27.1841	2998.1416	9520.6935	51324.6131	0	0.27117	0	-0.25638	0	-0.45664					0	0.11252	0	0.20788	0	0.41415	0	0	0				0	-0.57986	0	0
021	2018-09-19t0443	1537350515.14	larva	9.8582	-53.9789	-198	164.9967	27.2803	3001.4293	9531.7307	51457.0344	0	-0.25157	0	-0.61255	0	-0.65319					0	-0.30105	0	-0.27352	0	-0.051277	0	0	0				0	-0.79222	0	0
021	2018-09-19t0843	1537364918.38	larva	13.8591	-49.978	-193.9991	165.0031	27.3191	3003.9886	9540.1863	51561.681	0	-0.64724	0	-0.96041	0	-0.87025					0	-0.58283	0	-0.66488	0	-0.47631	0	0	0				0	-1.0204	0	0
021	2018-09-19t1242	1537379256.45	larva	17.8419	-45.9952	-190.0163	164.9967	27.2803	3001.4293	9531.7307	51457.0344	0	-0.97211	0	-1.2991	0	-1.1123					0	-0.80575	0	-0.99967	0	-0.86863	0	0	0				0	-1.2663	0	0
021	2018-09-19t1642	1537393657.83	larva	21.8423	-41.9948	-186.0159	343.4019	36.869	9639.0902	30545.068	228695.3485	3880.99	-0.33919	379.729	0.59114	185.5581	0.45721	3642.2456	-0.16883	3649.4984	189396.7656	1628.5003	0.55475	3436.003	0.12511	1967760	-0.4476	96.2899	49.5831	49.4376	82.5993	80.6904	4295.166	68.3437	0.5616	77.7535	256940
021	2018-09-19t2042	1537408055.67	larva	25.8417	-37.9954	-182.0165	230.8282	14.4469	2191.602	6896.5341	19871.3658	243.969	-1.4512	177.533	-0.92763	177.3243	0.19779	230.1736	-1.4425	227.5862	2992.2568	208.6492	-0.98248	223.9402	-1.4812	227953	-1.4984	99.2311	51.2181	51.2103	81.6092	80.4883	1060.9196	69.6874	0.42662	76.9251	65764
021	2018-09-20t0041	1537422442.61	larva	29.838	-33.9991	-178.0201	396.5833	38.8306	11788.9748	37209.1803	308439.1901	7220.23	-0.22826	286.642	-0.62636	242.5316	0.76343	3655.3999	-0.76586	3463.4393	233945.5938	328.6956	-1.0488	1374.6614	-1.3033	1806700	-1.2413	164.152	65.9376	65.8258	102.6258	99.3928	6568.0483	85.6174	0.78055	95.3532	415605
021	2018-09-20t0441	1537436840.19	larva	33.8374	-29.9997	-174.0208	611.4149	45.5324	21954.0146	69292.1752	661686.9712	12648.8	0.55885	647.486	1.1097	212.8973	0.19754	9356.3799	0.52803	8779.6152	1094696.5	3411.2711	1.1907	7831.2821	0.74583	7534800	0.48451	113.975	61.586	61.4076	97.4855	95.8258	11405.8076	82.9214	0.49325	92.4998	716676
021	2018-09-20t0841	1537451239.31	larva	37.8371	-26	-170.0211	782.1087	48.4309	26560.6452	83771.2728	791272.2307	15218.9	0.71353	662.538	0.83422	207.6519	-0.16393	11018.415	0.69082	10331.3066	1564615	3490.2552	0.96864	8911.3573	0.7661	9351720	0.7055	101.678	53.3686	52.9703	86.2586	84.781	12248.7217	73.3006	-0.1279	82.1208	753298
021	2018-09-20t1242	1537465655.8	larva	41.8417	-21.9954	-166.0165	721.9518	45.0508	27002.0034	85102.4994	840145.8502	18126.5	0.94116	807.67	1.3724	255.4791	0.38524	12972.5127	0.93064	12263.6318	1855069.375	4426.1966	1.423	10331.2579	0.92445	11544000	0.94831	141.424	67.814	67.5311	104.2884	102.4903	14913.2432	88.6835	0.35936	98.6763	969265
021	2018-09-20t1642	1537480054.74	larva	45.8414	-17.9957	-162.0168	726.3052	54.3492	33351.188	105281.7927	1269745.26	9826.73	-0.83312	636.834	0.12102	256.2183	0.23473	7797.8589	-0.76153	7476.3176	1372423.125	3076.5383	0.26758	6649.4204	-0.59655	11177100	0.33305	136.745	70.1695	69.9998	105.0279	102.8747	18484.9062	90.8973	0.34844	100.0229	1231550
021	2018-09-20t2042	1537494454.48	larva	49.8413	-13.9958	-158.0168	812.5327	49.6618	33969.0066	107080.9966	1174193.7758	14280.3	-0.26778	797.822	0.8606	262.037	0.21236	11096.0859	-0.10152	10831.6235	1997295.5	4408.7879	1.0653	9424.419	0.070673	14290600	0.87713	286.383	59.6955	59.3425	101.5094	98.2417	18271.6992	84.2271	-0.15921	94.5048	1069270
021	2018-09-21t0042	1537508849.26	larva	53.8399	-9.9972	-154.0183	1116.4766	49.1437	45121.466	141959.3228	1551003.6068	13888.8	-0.54457	686.438	-0.025932	262.2328	0.088339	10471.5586	-0.54187	10147.7188	2502702.5	3345.7144	0.17	8836.9894	-0.36318	16360600	1.1002	279.357	67.353	66.8942	105.9151	103.6992	25313.7012	89.4782	0.075859	99.7008	1605290
021	2018-09-21t0441	1537523237.76	larva	57.8367	-6.0004	-150.0215	814.3577	50.9158	35158.9715	110766.554	1282856.9549	21858.5	0.72982	885.887	1.1254	250.0842	-0.42839	16116.6992	0.84063	15572.2075	2997706	5082.1784	1.3517	13403.0735	1.0348	16427000	0.69305	178.612	64.8659	64.1751	108.491	105.2931	20179.3164	89.4221	-0.01526	101.3229	1202810
021	2018-09-21t0841	1537537639.26	larva	61.8371	-2	-146.0211	996.2531	52.6346	44898.6493	141427.2054	1672973.3217	19250.2	0.12357	753.749	0.1026	263.7689	-0.13471	13418.917	-0.073247	12623.6758	3180283.25	4031.9681	0.4923	10445.6382	-0.17426	17823100	0.76965	126.42	68.3499	67.8846	106.5614	104.6385	25255.0625	90.1598	-0.033807	101.0076	1616200
021	2018-09-21t1241	1537552039.17	adult	65.8371	2	-142.0211	1019.086	60.0105	51321.5716	161650.3898	2173741.1794	18859.4	-0.049734	689.233	-0.49793	248.4513	-0.88546	13163.2705	-0.28459	12673.4595	3554083	3447.6571	-0.029898	10281.885	-0.37415	18557600	0.67042	140.557	61.5644	60.8221	105.2159	102.3511	28408.2871	87.1322	-0.42992	98.3939	1657620
021	2018-09-21t1642	1537566455.66	adult	69.8417	6.0046	-138.0165	986.506	63.5825	51302.9863	161710.6294	2214277.5869	21926.3	0.46966	736.235	-0.24788	252.0455	-0.915	15953.877	0.52098	15639.6992	4291593	2923.7518	-0.52353	13196.8691	0.64618	19791500	0.80702	145.884	64.6991	64.1682	107.7921	106.1597	28996.0781	90.1371	-0.20563	101.1378	1739240
021	2018-09-21t2042	1537580858.04	adult	73.8423	10.0052	-134.0159	979.2109	62.2991	49785.3012	157061.618	2169024.0227	15604.7	-0.81976	725.266	-0.42395	280.2129	0.14438	11391.7002	-1.0311	10913.7207	2984625.5	3441.3255	-0.12121	9290.1918	-0.97544	18932300	0.22439	321.774	72.9784	72.3819	114.6446	111.7489	30036.8926	96.0446	0.34938	107.0965	1905030
021	2018-09-22t0041	1537595240.29	adult	77.8374	14.0003	-130.0208	947.4665	63.9715	49816.5488	157055.601	2186529.3569	19168.1	-0.14369	786.745	0.064781	285.4357	0.25722	14140.6162	-0.15483	13763.9326	3704841.5	3987.9057	0.37139	11457.8707	-0.15514	20544300	0.6356	306.745	67.3148	66.8908	109.5903	105.6541	28712.6719	91.0779	-0.274	101.4963	1757790
021	2018-09-22t0441	1537609638.53	adult	81.8369	17.9998	-126.0213	1020.4286	65.0424	55015.6875	173383.4862	2465399.7063	16743.6	-0.65377	706.531	-0.71248	271.3788	-0.47711	13491.625	-0.39748	13293.7578	3899079.75	3194.2432	-0.37368	11161.2419	-0.30901	20351600	0.39645	163.06	68.2183	67.4626	112.8633	110.0331	32617.5	92.7233	-0.1865	105.3339	1965030
021	2018-09-22t0841	1537624039.55	adult	85.8372	22.0001	-122.021	965.1375	62.2639	50490.6848	159169.001	2241362.8975	19619.5	-0.061352	766.86	-0.16029	277.2258	-0.33445	16018.3848	0.47859	15906.8418	4244872	3135.2824	-0.43367	13470.6688	0.65733	20286500	0.24148	245.841	72.3325	71.9496	114.2034	111.0568	30263.8945	95.8637	0.052764	106.871	1913480
021	2018-09-22t1241	1537638437.72	adult	89.8367	25.9996	-118.0215	942.5446	62.9747	49416.6981	155781.3817	2171516.3544	17712.8	-0.44953	778.171	-0.063697	289.4927	0.10053	13908.5479	-0.25289	13561.9404	3616222.5	3930.8278	0.36271	11538.6677	-0.16371	20158500	0.086893	366.151	65.4888	64.7998	106.9987	103.9606	27819.6719	89.1303	-0.77269	99.8665	1696490
021	2018-09-22t1641	1537652839.87	adult	93.8373	30.0002	-114.0209	989.9274	61.7596	52454.2817	165309.4626	2295015.4005	16974.1	-0.59202	741.834	-0.43508	268.1888	-0.97556	13232.1494	-0.48004	12978.4141	3638841	3620.551	0.050662	10889.384	-0.43496	20389300	0.11601	147.29	65.4924	64.867	106.4548	104.9567	29275.0723	89.4784	-0.84208	100.2801	1800060
021	2018-09-22t2041	1537667240.39	adult	97.8374	34.0003	-110.0208	910.3364	67.7043	49890.3232	157345.9798	2269726.1634	18177	-0.32163	763.903	-0.23372	290.4128	-0.090965	12653.4238	-0.66907	11772.0488	3315197	3750.9283	0.1734	9756.219	-0.90742	19957700	-0.13598	414.38	60.9543	60.4361	107.2104	104.1744	28089.1133	88.2103	-1.0823	100.0168	1592490
021	2018-09-23t0041	1537681642.54	adult	101.838	38.0009	-106.0202	929.4832	63.7109	50390.8711	158852.6685	2276829.3564	15954.7	-0.77485	787.438	-0.026141	306.9715	0.52857	12213.7422	-0.80572	12074.0234	3224428	3753.195	0.16314	10094.5308	-0.74635	20762400	0.19647	140.954	71.9155	71.2464	116.6242	115.2237	30788.7891	97.4019	-0.25604	109.7727	1896200
021	2018-09-23t0441	1537696038.4	adult	105.8369	41.9998	-102.0213	990.4148	65.0685	51994.6373	163842.9094	2277878.2627	17355.3	-0.4535	775.567	-0.15525	275.3694	-0.99361	14029.1865	-0.15597	13899.3633	3829968	4025.9172	0.41206	11433.6576	-0.15899	21153600	0.34834	209.536	64.027	63.1096	110.6819	108.4001	30216.1465	91.2718	-0.99299	103.5881	1746340
021	2018-09-23t0841	1537710438.97	adult	109.837	45.9999	-98.0212	965.0777	66.2982	52216.8141	164881.4552	2315770.6846	15730.9	-0.77564	740.652	-0.48393	273.8517	-1.1717	12002.6631	-0.8296	11736.042	3288729.75	3683.6244	0.068858	9911.5327	-0.77776	20248700	-0.08263	264.954	72.7251	72.1826	117.3026	114.797	32140.9141	98.9743	-0.36795	110.7579	1988230
021	2018-09-23t1241	1537724839.75	adult	113.8372	50.0001	-94.0209	1002.9318	60.8392	51336.0029	161723.6095	2230224.3976	18752.7	-0.093536	846.863	0.44231	302.4352	-0.060501	15476.1836	0.39701	15212.2485	4178569.5	4123.6509	0.46872	12825.8735	0.46851	22797600	1.0258	180.624	75.1242	74.0909	130.0211	126.1584	35105.6992	101.5794	-0.26409	118.1553	2022340
021	2018-09-23t1641	1537739241.04	adult	117.8376	54.0005	-90.0206	954.087	66.5059	51350.4868	161865.506	2313735.0154	16847.5	-0.46855	768.093	-0.25629	268.0504	-1.6418	13931.3398	-0.10124	13873.2217	3747530.5	3921.6894	0.26786	11630.6642	-0.0026293	20650900	0.087567	293.112	59.9385	59.0092	106.5526	103.4266	28662.6426	87.4493	-1.6819	99.2212	1611510
021	2018-09-23t2041	1537753640.34	adult	121.8374	58.0003	-86.0208	1045.0101	64.1524	56055.7188	176608.0234	2503679.7219	17645.8	-0.25199	742.25	-0.48247	295.1735	-0.63838	13198.6982	-0.3159	12994.4604	3880417.25	3285.7609	-0.31806	10874.188	-0.28276	21782800	0.55362	289.454	82.8442	81.9839	138.9021	134.7718	40837.2188	109.7524	0.14109	126.5402	2431230
021	2018-09-24t0042	1537768048.65	adult	125.8397	62.0026	-82.0185	975.8453	65.5181	50342.8602	158615.91	2215123.6061	18615.4	0.0067969	812.473	0.084044	307.7806	-0.25834	14386.0527	0.13063	14145.3711	3797918	3877.3126	0.20315	11802.9447	0.12791	21431400	0.41727	180.429	78.8688	77.5005	137.2318	134.6731	36229.2031	109.9692	-0.011662	127.0027	2080400
021	2018-09-24t0442	1537782443.84	adult	129.8384	66.0013	-78.0198	975.35	63.154	49206.3806	154993.8646	2108016.0758	15049.6	-0.73518	794.719	-0.07692	298.0464	-0.78768	12525.958	-0.46131	12471.3574	3244223.25	4038.5925	0.32987	10833.2196	-0.23134	20512500	0.099225	163.848	78.1228	76.5739	137.1057	135.6326	35510.3672	110.7932	-0.11337	128.662	2016430
021	2018-09-24t0842	1537796843.03	adult	133.8381	70.0011	-74.02	949.2403	63.1299	48881.7833	153962.8084	2114310.5731	16000.2	-0.47478	796.52	-0.081219	314.2932	-0.28327	12729.2461	-0.34757	12579.6338	3271416.25	3816.0651	0.12197	10791.5847	-0.21395	20398100	0.10039	411.366	77.9946	76.1064	146.362	141.3515	37615.0469	110.6886	-0.28841	132.4872	1997360
021	2018-09-24t1242	1537811245.94	adult	137.839	74.0019	-70.0192	933.5244	68.0145	50602.7032	159645.9921	2281478.923	15627.1	-0.50597	772.521	-0.27964	297.0545	-1.0847	11974.0811	-0.55452	11737.6797	3173131.5	3916.7864	0.18911	9878.2479	-0.53702	20457100	0.18064	177.77	66.8904	65.176	134.2849	130.1208	35585.4883	101.3044	-1.1488	121.7062	1771320
021	2018-09-24t1642	1537825646.27	adult	141.839	78.002	-66.0191	915.8304	64.1056	46802.7918	147560.6631	1987848.5939	15911.4	-0.38966	854.453	0.29326	333.8853	0.1691	12978.1768	-0.17257	12934.0396	3192631.5	4396.4421	0.55669	11175.8165	-0.0042126	20957200	0.39766	300.28	82.7929	80.4293	154.2788	149.4982	37952.5742	120.7342	0.098819	141.8452	2030660
021	2018-09-24t2044	1537840213.34	adult	145.8855	82.0484	-61.9727	876.6974	60.1058	43605.1533	137557.7532	1794689.3296	14261.4	-0.71676	840.792	0.16359	329.8148	-0.12869	11847.2705	-0.50226	11747.0098	2713025	3999.0647	0.21904	10267.8034	-0.32502	19244100	-0.058878	212.243	81.8767	78.5063	160.3665	156.2583	36723.9297	122.8213	0.058807	147.8277	1873990
021	2018-09-25t0042	1537854450.6	adult	149.8402	86.0032	-58.0179	918.0822	62.4313	45100.36	142071.6899	1867563.4881	19478	0.54178	888.353	0.45387	329.3887	-0.27831	14703.8037	0.4746	14212.9199	3484801.5	4599.4398	0.65647	12668.0586	0.60344	21021100	0.54573	402.639	85.7698	81.9923	169.4998	163.9729	40171.457	128.9063	0.28212	153.7998	2029570
021	2018-09-25t0442	1537868848.31	adult	153.8396	90.0025	-54.0186	565.4872	90.0838	31459.129	100795.0315	1537650.5414	13387.3	-0.83157	1099.4	1.7931	400.8452	2.074	11608.2783	-0.50369	11516.0576	1915366	5662.6943	1.4055	10446.2989	-0.21517	18121500	-0.19731	286.867	85.3045	81.9467	169.3384	164.7138	27940.8438	127.0932	-0.010253	153.3611	1406070
021	2018-09-25t0844	1537883410.3	adult	157.8846	94.0475	-49.9736	923.2621	57.8165	44887.1901	141422.3217	1816292.6448	14665.8	-0.48428	835.028	0.043327	308.6847	-1.2122	12631.7217	-0.13849	12528.8887	2981086.25	4536.2613	0.55299	11276.3627	0.11269	19670700	0.33034	343.401	81.9616	78.7187	160.8532	156.6828	37961.3516	124.0525	-0.35349	148.2538	1930770
021	2018-09-25t1242	1537897648.06	adult	161.8395	98.0025	-46.0186	893.8032	57.7664	43209.493	136149.9156	1745747.8235	13875	-0.62824	830.306	-0.0052827	323.869	-0.79286	11859.5703	-0.35539	11874.4336	2692122.5	4383.79	0.42209	10543.6031	-0.13743	18835500	0.1906	230.379	88.7168	84.4935	173.6541	170.7061	39419.4766	136.5571	0.24983	161.4441	2012540
021	2018-09-25t1642	1537912051.55	adult	165.8405	102.0034	-42.0177	877.2509	59.465	40722.8394	128337.2004	1612779.7582	12186.8	-0.98938	784.427	-0.29015	333.353	-0.56945	9713.2051	-1.0096	9402.8525	2088339	3712.0885	-0.041546	8234.5529	-0.94776	16793800	-0.26613	278.135	93.5874	89.0797	186.6754	181.4696	40135.2109	142.2808	0.43843	170.0258	2003610
021	2018-09-25t2046	1537926695.06	adult	169.9082	106.0711	-37.95	821.6475	56.5664	39847.2499	125613.908	1630237.034	10191.2	-1.4298	792.087	-0.24345	340.8976	-0.40904	9041.7305	-1.1832	9051.3115	1898763.5	3852.8987	0.051738	8247.467	-0.90831	16576000	-0.22489	275.788	96.0873	92.8167	181.9275	176.149	38204.7695	141.4729	0.25839	166.9031	2010820
021	2018-09-26t0042	1537940834.72	adult	173.8358	109.9988	-34.0223	568.9397	70.3337	26572.3554	84783.2868	1099953.8224	1218.57	-3.5823	334.35	-2.795	324.4314	-1.0189	636.2941	-3.8113	593.2708	89081.1719	428.1786	-2.0769	537.6794	-3.6078	4673550	-3.2469	260.683	90.5958	86.6074	192.845	188.1309	26998.293	138.3355	-0.033741	177.1654	1266350
021	2018-09-26t0442	1537955233.39	adult	177.8355	113.9984	-30.0227	598.1571	104.8855	34229.283	110662.3831	1789709.1442	11863.2	-0.93886	819.497	-0.076379	331.4764	-0.85536	9859.835	-0.83969	9704.7764	1774770.375	4124.214	0.23566	8672.6863	-0.68891	14670600	-0.54279	345.86	94.4842	87.8508	216.3772	206.2036	38947.8906	155.2006	0.78917	190.5749	1691460
021	2018-09-26t0846	1537969865.78	adult	181.9	118.0629	-25.9582	483.0401	114.5431	29268.3298	96398.4607	1695117.062	14643.2	-0.211	996.552	0.87451	326.7046	-1.0613	12837.8115	0.14369	12779.9194	1977023	6200.1184	1.4818	11755.8517	0.42304	15251200	-0.31099	339.687	95.6136	88.4073	212.6805	204.4037	32752.7891	155.5862	0.70148	189.0553	1463270
021	2018-09-26t1242	1537984034.45	adult	185.8358	121.9987	-22.0224	501.7974	116.6996	30467.7408	99951.8133	1801283.4728	16200.4	0.2171	948.803	0.61086	323.6048	-1.2061	13301.7783	0.32406	12944.9766	2128284.5	5458.6705	1.0328	11829.9334	0.47143	15092600	-0.27575	308.558	95.8175	89.0276	200.1273	193.5938	32020.3652	153.3628	0.47683	184.4846	1524170
021	2018-09-26t1642	1537998434.69	adult	189.8358	125.9987	-18.0223	504.2125	114.067	30923.3306	101256.1883	1780953.6907	17011.2	0.4583	901.051	0.36007	326.6422	-1.1574	13312.9121	0.35884	13185.7314	2156691.75	4994.0664	0.76184	11306.4877	0.31221	14554700	-0.34391	413.169	97.6845	90.7396	227.324	207.4803	36826.4922	157.2859	0.58656	189.3024	1577900
021	2018-09-26t2046	1538013078.1	adult	193.9034	130.0664	-13.9547	489.6918	114.2933	30719.3986	100626.882	1823930.7752	15436	0.098773	900.79	0.3575	328.0484	-1.159	12833.0498	0.23858	12552.8955	2066121	4920.8447	0.72091	11643.0864	0.45346	14442400	-0.30517	317.555	99.2759	91.7134	213.4309	206.5454	34362.375	161.4983	0.70778	191.8778	1591690
021	2018-09-27t0042	1538027238.82	adult	197.837	133.9999	-10.0212	462.9219	113.7662	29201.1191	96018.2919	1739295.2368	15845.2	0.2358	843.471	0.073218	326.0553	-1.259	12967.4141	0.31036	12493.916	1984014.375	4496.6588	0.48601	11667.5102	0.48622	12868000	-0.64418	365.135	100.184	92.2274	232.4601	220.7721	35566.3984	162.1959	0.646	199.012	1528410
021	2018-09-27t0442	1538041634.49	adult	201.8358	137.9987	-6.0224	471.8408	110.5237	30247.8613	98639.7388	1792023.7495	16274	0.37947	854.149	0.12916	327.9576	-1.244	13151.4365	0.39943	12683.1846	2077927	4830.6148	0.67446	11579.5225	0.48123	13486200	-0.42201	341.526	101.042	93.9577	213.9639	206.6813	33806.2891	163.8001	0.6322	196.8415	1595350
021	2018-09-27t0846	1538056271.28	adult	205.9015	142.0645	-1.9566	467.8173	110.5509	29373.3426	96377.2376	1704344.0771	13970.2	-0.17306	880.749	0.26055	330.3765	-1.215	12550.333	0.24102	12420.4907	1932751.25	5166.4371	0.85964	11515.0472	0.48556	13517700	-0.34876	310.518	101.586	93.1953	226.0954	220.088	34818.6836	164.6891	0.58158	203.4267	1559140
021	2018-09-27t1242	1538070358.98	dead	209.8148	145.9777	1.9566	472.4212	113.0604	29865.9286	98126.756	1752012.4249	17987.3	0.89126	883.476	0.27499	334.102	-1.1473	13764.1768	0.659	13163.96	2147211.5	4540.5537	0.52278	12216.772	0.75622	13778700	-0.21907	342.518	102.459	95.5673	217.2847	209.1707	33896.4062	162.5357	0.37974	196.1308	1597950
022	2018-09-18t1700	1537308343.09	larva	0	-61.6955	-233.7387	152.752	29.0473	2955.7762	9438.6321	53370.3392	0	1.7891	0	0.28274	0	-0.19789					0	2137.782	0	1.283	0	1.2007	0	0	0				0	-0.29237	0	0
022	2018-09-18t2043	1537321724.69	larva	3.7171	-57.9783	-230.0216	184.4126	54.6082	4458.975	15072.3616	113602.9436	0	0.6535	0	-0.061763	0	-0.35835					0	0.48667	0	0.52764	0	0.68489	0	0	0				0	-0.47174	0	0
022	2018-09-19t0043	1537336127.67	larva	7.7179	-53.9775	-226.0208	209.6274	30.4695	4334.758	13735.6643	83687.3753	0	0.0059929	0	-0.42304	0	-0.54573					0	-0.10587	0	-0.030585	0	0.192	0	0	0				0	-0.67676	0	0
022	2018-09-19t0443	1537350523.3	larva	11.7167	-49.9787	-222.022	206.4038	31.5034	4315.1776	13683.7225	85257.37	0	-0.4465	0	-0.77515	0	-0.75119					0	-0.44185	0	-0.46382	0	-0.2531	0	0	0				0	-0.8961	0	0
022	2018-09-19t0843	1537364926.53	larva	15.7176	-45.9778	-218.0211	213.0296	44.4456	5073.7194	16344.6407	114829.2381	0	-0.80547	0	-1.1193	0	-0.97953					0	-0.69201	0	-0.8266	0	-0.66275	0	0	0				0	-1.1326	0	0
022	2018-09-19t1242	1537379264.69	larva	19.7004	-41.995	-214.0383	247.3727	31.9683	6332.9829	20088.4692	141261.4343	3781.78	-0.17896	264.852	0.10276	199.2568	0.67104	3114.9587	-0.15174	3045.6812	109023.5547	325.9399	-0.57159	2481.3013	-0.079461	903146	-0.67192	127.849	52.9472	52.8596	86.102	83.3857	3013.5684	72.586	0.77762	81.4387	180550
022	2018-09-19t1642	1537393666.1	larva	23.7008	-37.9946	-210.0379	214.7811	23.6296	3438.9092	10908.0562	47550.9072	331.965	-1.2984	225.237	-0.47086	224.7325	0.78568	282.5442	-1.2722	278.1361	5650.8838	261.0415	-0.83846	274.1672	-1.3167	431779	-1.2322	226.183	63.3131	63.5484	104.3922	97.2463	2087.843	83.2736	0.95089	92.739	121371
022	2018-09-19t2042	1537408064	larva	27.7003	-33.9952	-206.0385	347.0305	34.1611	9237.1899	29162.3734	215043.8368	310.309	-1.5463	203.803	-0.92889	202.021	0.38377	284.5019	-1.5596	280.7158	14225.0947	251.7218	-1.0247	274.5721	-1.5815	1011070	-1.3576	103.693	52.3401	51.8287	85.9984	84.6485	4299.9199	72.0034	0.41561	81.028	259659
022	2018-09-20t0041	1537422450.82	larva	31.6966	-29.9989	-202.0421	517.2727	43.7659	18074.3877	57034.0895	533852.8831	9128.48	0.023837	480.546	0.33575	256.9358	0.86935	7044.3691	0.044512	7075.0276	676259.4375	1791.8494	0.049681	5423.4412	0.055997	4610840	-0.37084	132.02	69.4503	69.1864	105.2011	103.524	10099.3057	90.0142	0.85396	99.7022	666376
022	2018-09-20t0441	1537436848.36	larva	35.6959	-25.9995	-198.0428	482.6384	39.5727	15794.4907	50030.2929	425669.7745	12269.9	0.33405	446.644	-0.20011	249.7583	0.59654	9568.7002	0.4496	9549.5039	813339.5	449.9357	-1.1833	7303.8766	0.40101	3752700	-1.0331	120.919	69.263	68.8683	104.0199	102.9709	8841.6934	89.9469	0.6633	99.0275	581948
022	2018-09-20t0841	1537451247.47	larva	39.6957	-21.9998	-194.043	522.2325	39.5727	16900.6389	53429.1775	457120.0654	20503.3	1.57	575.903	0.2228	254.9817	0.49531	14904.0068	1.6158	14849.3223	1341360.625	787.6432	-1.1046	10897.7383	1.3077	5183700	-0.96215	321.642	69.0719	68.6655	110.0582	103.9546	9905.2412	90.0954	0.51917	99.9522	621716
022	2018-09-20t1242	1537465664.12	larva	43.7003	-17.9952	-190.0384	623.5735	49.1869	25488.1185	80543.6768	859850.0999	18652.9	0.93289	553.636	-0.19099	259.7381	0.41275	13992.2656	1.0722	13869.4053	1888955.875	1035.2795	-1.0959	9669.1308	0.59091	7449170	-0.65624	259.701	71.1441	70.8883	107.5629	105.0646	14520.9873	92.4282	0.50542	101.4961	957243
022	2018-09-20t1642	1537480062.97	larva	47.7	-13.9955	-186.0387	593.3068	46.8845	22886.3227	72198.7242	751664.5996	27053.4	2.1949	768.466	0.83162	264.02	0.34749	17890.1035	1.8753	16538.4453	2164702.5	3439.6158	0.47807	12878.4927	1.4021	9296910	-0.50681	145.793	66.2173	65.8657	103.4027	101.8973	12511.7295	87.583	0.13984	97.6385	801098
022	2018-09-20t2042	1537494462.72	larva	51.6999	-9.9956	-182.0388	650.2838	55.6694	27772.4902	88006.3759	976106.4946	17247.5	0.1968	891.624	1.398	263.166	0.19736	13082.5283	0.32355	12861.7148	1923131.625	4957.5629	1.4379	10482.6833	0.35144	13056900	0.27514	127.927	63.9683	63.7397	100.0085	97.9728	14701.25	84.8637	-0.15846	94.6046	936752
022	2018-09-21t0042	1537508857.45	larva	55.6984	-5.997	-178.0403	848.6539	51.0628	36149.261	113915.1006	1294591.7782	13135.8	-0.73961	771.077	0.47087	273.5878	0.36022	10809.2207	-0.57014	10675.3359	2064561.125	3907.7502	0.55599	9378.4783	-0.24546	14710600	0.38092	349.158	67.5008	67.341	108.6984	105.273	20761.3945	91.2804	0.18365	101.3389	1287780
022	2018-09-21t0441	1537523245.94	larva	59.6952	-2.0002	-174.0435	944.765	55.2078	40662.4869	128192.0909	1464628.421	19045.5	0.17999	829.492	0.72253	281.0212	0.5152	13709.7686	0.083975	12729.082	2947600.25	4177.543	0.66536	11306.4934	0.24908	17785100	1.0066	184.584	70.1906	69.7486	109.6038	107.6699	23564.8105	92.1801	0.19381	103.0654	1504960
022	2018-09-21t0841	1537537647.5	adult	63.6957	2.0002	-170.043	557.8338	59.8083	25528.2134	81209.4311	979616.7728	18587.1	-0.027265	1059.04	2.2804	287.619	0.68694	14873.7246	0.30845	14268.7617	2007952.875	6145.3105	2.1424	12810.0704	0.65532	14228200	-0.60824	224.964	48.8798	48.1931	90.2252	85.632	12180.4072	70.7766	-1.9497	81.87	656700
022	2018-09-21t1241	1537552047.31	adult	67.6956	6.0002	-166.0431	846.7911	56.2379	39490.7789	124508.2329	1549707.8523	24710.6	1.0468	898.547	1.0723	280.7967	0.34223	17293.0938	0.98021	15613.8081	3596963.5	4566.3047	0.87255	13557.2088	0.83896	18659200	0.60455	143.325	69.6593	69.3088	111.8353	109.7715	23261.7324	93.2873	0.16865	105.0225	1446550
022	2018-09-21t1642	1537566463.87	adult	71.7002	10.0048	-162.0385	906.547	56.8198	44580.4313	140677.3734	1795306.8528	26589.2	1.371	887.865	0.96587	278.0969	0.11901	18693.2656	1.4008	17675.0996	4392917.5	4130.5632	0.49436	15490.7227	1.5346	20782300	1.0973	263.273	74.3688	73.6699	122.7003	119.675	28834.5703	99.9338	0.80197	113.8999	1740750
022	2018-09-21t2042	1537580866.2	adult	75.7009	14.0054	-158.0378	967.2802	56.8888	45292.4255	142846.6241	1775102.5205	19924	0.031611	858.893	0.71269	279.0385	0.04078	16182.625	0.55595	16031.835	3851464.75	4207.3968	0.56152	14033.9777	0.92566	20439900	0.73772	282.22	70.4858	69.8816	113.2017	110.2819	26942.0156	94.5702	0.14544	106.0474	1677420
022	2018-09-22t0041	1537595248.49	adult	79.6959	18.0005	-154.0428	986.3893	57.0713	45783.7571	144258.8473	1791750.9227	19422.8	-0.0914	847.018	0.60533	264.6383	-0.70901	14447.2031	-0.05318	14079.2803	3481776	4566.2403	0.91493	11830.2756	-0.0061146	20392000	0.52839	245.131	54.5101	53.8204	97.9642	94.8162	23609.3809	77.8141	-1.7571	90.0612	1312330
022	2018-09-22t0441	1537609646.64	adult	83.6954	22	-150.0433	961.554	63.53	47684.6058	150319.6141	1974249.0253	22738.3	0.58351	858.554	0.71925	283.0496	-0.012851	16675.5938	0.70611	16091.1162	4185574	4182.4425	0.58124	14141.382	0.94283	21491300	0.83337	189.682	73.837	73.148	117.2635	114.3709	29433.1328	97.4854	0.27507	109.778	1848290
022	2018-09-22t0841	1537624047.65	adult	87.6957	26.0003	-146.043	1005.7499	55.2785	46932.2267	147885.9188	1824585.7778	20725.4	0.17608	872.12	0.85527	269.2856	-0.74341	16573.1152	0.67525	16393.6426	4093559.25	4596.9127	1.0118	14305.2323	1.0141	21509100	0.73822	153.884	66.2668	65.6138	111.8994	109.0343	27639.1504	90.2477	-0.60319	103.68	1634340
022	2018-09-22t1241	1537638445.87	adult	91.6952	29.9998	-142.0435	898.1618	62.1138	45048.2817	142010.321	1909689.4404	14671.5	-1.0795	823.228	0.37041	299.9209	0.51634	12276.3604	-0.81597	12203.6621	2909497.5	4115.9055	0.54466	10586.5055	-0.56377	19452900	-0.249	145.602	73.6445	72.9173	116.958	115.495	27719.0352	97.7105	0.081808	110.0794	1740220
022	2018-09-22t1641	1537652848.03	adult	95.6958	34.0004	-138.0429	938.941	56.3017	43333.9798	136587.8295	1666919.6331	26711.6	1.474	956.753	1.6471	282.4072	-0.38739	19424.875	1.6879	18970.8828	4428871.5	5024.1167	1.4454	16644.4347	2.0283	21797700	0.73547	294.947	70.5237	69.5404	121.0018	117.0367	27588.4004	97.0936	-0.10152	110.4769	1606740
022	2018-09-22t2041	1537667248.54	adult	99.696	38.0005	-134.0427	906.7187	60.5768	44513.3653	140309.0479	1842311.7694	17759.5	-0.39875	905.366	1.1114	303.8683	0.45434	15131.6973	0.20378	15052.3159	3540817.25	4629.1438	1.0343	13427.3462	0.66717	21141200	0.39324	289.212	73.9744	73.4163	119.1248	115.488	27875.1992	98.7587	-0.054329	110.2532	1727380
022	2018-09-23t0041	1537681650.72	adult	103.6966	42.0011	-130.0421	904.7554	59.4499	43679.6547	137683.8026	1795148.9861	21440.7	0.40923	877.993	0.81193	296.434	-0.00079881	17781.7188	1.1397	17555.3926	4089795.5	3710.7286	0.11578	15644.1809	1.6211	20131500	-0.10388	164.782	73.9327	73.075	123.3327	120.7573	28366.5273	102.0331	0.14145	115.6626	1695200
022	2018-09-23t0441	1537696046.52	adult	107.6954	45.9999	-126.0433	914.228	59.6591	42386.8143	133522.4948	1683301.4489	21564.1	0.46391	860.208	0.60964	305.2903	0.25994	18254.8613	1.3201	18204.9473	4070834	3160.6147	-0.42486	15801.136	1.6967	19161100	-0.56433	296.802	72.4997	71.604	122.7086	118.9334	27364.0117	98.2878	-0.36707	112.4296	1614930
022	2018-09-23t0841	1537710447.08	adult	111.6956	50.0001	-122.0432	539.0032	65.2501	26953.8416	86358.1082	1124673.1912	18145.7	-0.2399	1004.44	1.8558	289.2134	-0.56429	15677.7363	0.45351	15484.4785	2226238.5	5466.9014	1.7429	13760.1657	0.85115	14222900	-2.7461	121.384	54.3161	53.7179	94.1967	92.183	13375.9385	77.2722	-2.4853	87.7288	769116
022	2018-09-23t1241	1537724847.86	adult	115.6958	54.0003	-118.0429	933.34	57.9113	44886.1834	141439.7374	1798625.1417	26710.9	1.6495	951.38	1.3337	313.7054	0.34938	18598.3359	1.4888	18076.082	4389207.5	4814.001	1.0995	15459.5307	1.5783	22427800	0.85026	188.551	76.3603	75.0096	140.524	135.16	33163.6602	104.4679	-0.075677	125.4084	1800120
022	2018-09-23t1641	1537739249.11	adult	119.6961	58.0007	-114.0426	1000.5293	57.9204	47337.9972	149079.2556	1897584.8829	20508.1	0.34927	872.239	0.61765	309.1429	0.015849	15349.4648	0.40372	14840.3359	3822016.75	4340.236	0.64198	12775.7564	0.48481	21700400	0.52537	169.326	79.5472	78.7879	126.6417	123.3048	31533.7734	104.4275	-0.23593	117.5858	1979050
022	2018-09-23t2041	1537753648.46	adult	123.6959	62.0005	-110.0428	1026.8264	59.7436	51338.488	161736.4834	2126064.1359	19394.2	0.15226	858.406	0.47301	304.5535	-0.31497	15587.2051	0.52097	15360.3281	4208545.5	4292.1004	0.58039	13020.6244	0.60966	23106600	1.0663	223.305	78.7279	78.0147	124.0769	121.5944	33500.7656	103.9587	-0.43136	116.4723	2119200
022	2018-09-24t0042	1537768056.8	adult	127.6983	66.0028	-106.0405	957.0861	62.8428	48668.9301	153429.9222	2092840.8214	19774.8	0.28638	853.522	0.40495	293.4371	-0.90237	16058.584	0.71839	16000.3872	4110997.5	4360.5859	0.62153	14129.072	1.0802	21774200	0.54914	255.208	76.5579	76.1742	129.8328	126.5259	33237.1992	105.6142	-0.44684	120.6657	1953070
022	2018-09-24t0442	1537782451.95	adult	131.6969	70.0015	-102.0418	928.0105	59.2641	44224.2377	139370.9677	1786050.327	18131.4	-0.026124	925.533	0.93832	332.709	0.52246	14444.6631	0.20915	14288.0195	3365606.5	4770.9949	0.9517	12248.978	0.34804	21501100	0.46458	334.283	81.3176	81.0953	137.3473	133.104	32001.9219	110.8914	-0.18313	127.0762	1889090
022	2018-09-24t0842	1537796851.16	adult	135.6967	74.0012	-98.042	885.444	57.765	42107.4919	132762.2894	1656578.7396	15601.8	-0.54071	892.523	0.63692	341.9937	0.72366	12579.7031	-0.37674	12543.1533	2792694	4353.6312	0.566	10922.28	-0.14728	19746200	-0.096357	337.601	88.0728	86.9925	141.2225	137.9742	31351.3887	116.0857	0.044486	130.6826	1948520
022	2018-09-24t1242	1537811254.01	adult	139.6975	78.002	-94.0412	504.3429	57.5121	24148.5737	76839.3257	971365.4437	15632.6	-0.4819	1259.67	3.2809	354.6288	1.0371	13073.251	-0.16538	12868.5391	1660302.875	6792.7646	2.5314	11842.9439	0.24048	15989000	-1.2394	166.349	91.799	90.6398	140.7804	139.2333	17879.1074	120.0242	0.15355	134.456	1165200
022	2018-09-24t1642	1537825654.33	adult	143.6976	82.0021	-90.0411	838.2325	57.944	40318.0681	127064.0063	1638950.2959	19644.8	0.48902	947.843	0.93665	334.2981	0.11451	15028.5801	0.52691	14339.3618	3186059	5036.9261	1.0509	12990.3404	0.70199	20084800	0.15562	178.57	85.2547	84.1775	138.3434	135.4285	29328.8047	113.958	-0.45611	129.8545	1806550
022	2018-09-24t2044	1537840221.4	adult	147.744	86.0485	-85.9947	882.0131	55.4709	40780.7238	128544.0934	1576642.767	22987	1.3207	1003.64	1.2609	325.4388	-0.34746	18445.4512	1.6861	18086.1543	3965772	5819.4431	1.6075	16073.6795	1.8837	21526000	0.66848	331.228	82.2774	80.5933	141.8953	139.5186	30507.4961	115.1126	-0.53965	133.5519	1764690
022	2018-09-25t0042	1537854458.69	adult	151.6988	90.0033	-82.0399	891.8068	57.7131	42430.1165	133762.6574	1710746.2179	14018.2	-0.70599	867.281	0.29608	344.1217	0.18095	11634.4062	-0.51524	11558.3496	2594472.5	4345.0454	0.45294	10109.2909	-0.3509	19330000	0.096298	295.822	86.5485	85.1359	142.0459	138.9689	31676.2305	116.2955	-0.61092	132.4863	1928990
022	2018-09-25t0442	1537868856.37	adult	155.6981	94.0027	-78.0406	906.6907	56.4158	42408.7107	133626.0827	1662776.504	14276.9	-0.59961	912.529	0.55548	356.3524	0.46951	11933.6865	-0.38102	11833.4248	2661212	4623.5395	0.63133	10348.0244	-0.24006	20343900	0.46944	193.564	90.5987	88.9484	152.5956	150.3801	34028.8281	123.8601	-0.28545	143.2822	2019810
022	2018-09-25t0844	1537883418.35	adult	159.7431	98.0477	-73.9956	514.9815	56.7261	24422.3083	77537.4418	966630.4134	13965	-0.63056	1257.07	2.6644	349.3902	0.11726	12410.4053	-0.1949	12374.2754	1600942.25	6428.2075	1.862	11397.5367	0.16482	16145900	-0.60067	173.926	90.6085	89.3732	143.5318	142.2469	18515.6035	121.4134	-0.57489	135.8099	1163780
022	2018-09-25t1242	1537897656.12	adult	163.6981	102.0026	-70.0406	900.1951	55.5099	41252.5154	129915.6279	1611135.4885	18084.9	0.4005	963.486	0.79123	349.6763	0.017815	15185.7812	0.72932	15030.5664	3295314.5	5384.7618	1.0894	13484.6783	0.94037	20898000	0.7913	223.805	91.7626	89.7458	162.6586	160.1684	35296.9141	127.8672	-0.32582	152.087	1990330
022	2018-09-25t1642	1537912059.9	adult	167.6991	106.0037	-66.0396	754.482	58.3148	35908.1654	113222.4122	1448443.1194	17573.1	0.3296	1023.22	1.1059	347.3498	-0.14822	15622.6602	0.89713	15616.8516	2952682.75	6296.1213	1.6452	13904.6504	1.1061	19304200	0.45031	226.267	91.2596	89.5669	153.0279	150.3849	28922.2812	126.3275	-0.53254	143.4889	1721700
022	2018-09-25t2046	1537926703.25	adult	171.7667	110.0713	-61.972	716.2455	60.377	34731.9456	109577.7805	1423398.1805	18100.7	0.51329	1035.54	1.1394	348.9371	-0.18434	15240.3623	0.8092	15216.1953	2788986.25	5857.6478	1.322	13677.58	1.0422	18890400	0.42824	228.887	91.14	89.4725	158.2103	155.1731	28952.4766	126.4442	-0.63838	146.1877	1662580
022	2018-09-26t0042	1537940842.78	adult	175.6944	113.9989	-58.0443	386.6865	76.9376	22041.0762	71145.9959	1058972.6731	17474.7	0.4141	1193.08	1.9823	402.5233	1.4555	15076.542	0.79301	15008.4844	1748878.875	7249.8999	2.1555	13830.7112	1.1169	13747900	-0.82955	199.689	93.8259	91.4335	167.2568	164.6161	19401.793	131.1273	-0.47996	157.4613	1081160
022	2018-09-26t0442	1537955241.49	adult	179.694	117.9985	-54.0447	353.6958	63.4218	16224.222	52104.6617	639861.6537	16233.9	0.15807	1641.39	4.3612	419.0284	1.8739	13980.9463	0.48418	13696.4722	1202361.375	8118.1441	2.6458	12623.1077	0.71454	14053600	-0.66386	187.902	91.3416	89.5508	154.9662	152.5482	13327.0938	125.8423	-0.86397	145.927	782067
022	2018-09-26t0846	1537969873.88	adult	183.7586	122.0631	-49.9802	362.0592	64.3837	18349.3375	58950.8539	801882.0745	16147.7	0.18117	1553.2	3.8032	404.6598	1.322	14185.7578	0.58586	14001.0625	1376018.5	9029.218	3.1434	13535.6456	1.0565	14994600	-0.34195	232.5	96.3745	93.6438	176.392	173.3072	17110.0254	139.9776	-0.19109	163.6917	930400
022	2018-09-26t1242	1537984042.54	adult	187.6943	125.9988	-46.0444	352.7725	93.3693	18279.4051	60492.054	902637.0327	17661.3	0.60015	1356.44	2.7128	427.0614	1.9137	15487.2773	1.0277	15395.1426	1502265.875	8264.9717	2.6542	14159.3066	1.2937	13077500	-0.75894	232.607	94.2087	91.7356	170.3126	167.8728	16520.3184	134.5637	-0.57742	158.6367	908266
022	2018-09-26t1642	1537998442.82	adult	191.6944	129.9989	-42.0443	327.6978	79.2809	16789.3465	54716.1444	759416.5812	19677.1	1.1453	1586.04	3.8328	400.3772	1.0292	16737.4941	1.4524	16566.1465	1489637	9517.0928	3.3364	15124.2383	1.6511	14038000	-0.44493	221.057	98.2298	95.7921	175.0392	171.5865	15578.4902	136.5796	-0.56254	163.023	869432
022	2018-09-26t2046	1538013086.35	adult	195.762	134.0666	-37.9767	353.6559	83.6187	18979.4152	61404.2497	895962.4023	19839.9	1.2265	1416.54	2.9304	397.5874	0.87926	15865.46	1.2091	15614.375	1586546	8418.7279	2.6841	14052.5943	1.3023	14144200	-0.35127	221.988	98.5435	95.6503	173.409	169.147	17340.8984	139.843	-0.48376	161.7681	983957
022	2018-09-27t0042	1538027246.97	adult	199.6955	138.0001	-34.0432	276.0931	94.889	15796.4583	53194.0349	827365.8375	770.586	-3.5718	356.851	-2.3196	343.8033	-0.75729	646.0477	-3.5707	633.2937	54268.0078	489.0014	-1.7328	598.7293	-3.3491	2963650	-3.1471	180.193	96.5796	95.3141	161.8714	160.6144	13597.1934	136.0404	-0.77322	152.9469	802094
022	2018-09-27t0442	1538041642.56	adult	203.6943	141.9988	-30.0444	278.6687	96.7408	16787.1649	56179.8858	922919.1823	16738.2	0.51427	1519.38	3.3625	427.3952	1.6321	14924.041	0.97602	14758.9219	1328239.625	8868.0332	2.8873	13829.7167	1.2759	13387300	-0.41753	217.704	100.092	96.5387	178.8972	174.982	15921.8525	145.1638	-0.38446	168.1772	881914
022	2018-09-27t0846	1538056279.41	adult	207.7601	146.0646	-25.9786	279.2612	90.1732	15877.4073	52904.0968	810354.493	901.466	-3.5054	360.832	-2.2344	347.4483	-0.74031	701.709	-3.5116	687.678	58943.5547	487.644	-1.6751	607.9127	-3.2982	3017270	-3.0056	203.51	98.1227	96.2379	170.7118	167.4251	14339.791	138.5951	-0.81349	159.6808	820502
022	2018-09-27t1242	1538070367.26	adult	211.6734	149.9779	-22.0653	280.5759	99.2908	16985.8038	57009.4821	936465.8222	16376.7	0.49474	1464.51	3.0338	406.5002	0.91377	14547.5127	0.92461	14377.3213	1309276.125	8749.8515	2.7821	13615.9863	1.2565	13044400	-0.3771	235.754	100.677	97.0105	182.1609	177.6797	16394.4844	144.3805	-0.59644	169.1431	896733
022	2018-09-27t1642	1538084781.4	adult	215.6773	153.9819	-18.0614	286.1191	89.5079	15863.6512	52934.0764	792942.715	1088.46	-3.4251	364.173	-2.1608	345.3358	-0.88607	846.1952	-3.4263	833.8124	71080.3984	525.1173	-1.6028	769.6077	-3.1958	3042660	-2.8741	231.754	99.379	95.4403	175.3305	171.6885	14727.7656	144.3273	-0.68154	164.9145	830312
022	2018-09-27t2046	1538099392.99	adult	219.7361	158.0406	-14.0026	288.7265	86.2076	16611.134	54892.2758	842286.8467	1069.91	-3.4131	364.623	-2.1304	344.4789	-0.95275	845.0378	-3.4061	830.6717	74363.3281	539.6937	-1.5693	784.7951	-3.1666	3181330	-2.7748	213.671	99.5753	95.9347	180.0949	176.6131	15848.3496	144.8085	-0.73874	168.5263	868795
022	2018-09-28t0042	1538113560.46	adult	223.6715	161.976	-10.0672	285.7107	99.3246	16656.5552	56210.9854	885994.3273	17432.1	0.88456	988.606	0.76453	382.8537	0.088652	14955.2021	1.1626	14754.5493	1316057.75	5310.0564	0.93928	13601.1164	1.3371	8664150	-1.3077	227.079	104.316	100.8503	188.9574	186.25	16628.248	148.5078	-0.62973	177.5578	914224
022	2018-09-28t0442	1538127958.62	adult	227.671	165.9755	-6.0677	280.2647	95.8935	17344.0404	57728.1753	987611.9693	18362	1.1692	1114.19	1.3334	367.5813	-0.38603	15790.3555	1.4691	15713.2861	1436922.375	7468.2769	2.0544	14227.2941	1.5852	10113500	-0.87315	215.293	100.203	96.4321	179.8554	176.3028	16366.8398	144.2595	-0.92203	167.3088	909546
022	2018-09-28t0846	1538142594.59	adult	231.7365	170.0411	-2.0022	269.1145	91.3066	13992.9233	47466.3795	667507.2081	19789.4	1.589	1164.28	1.5509	399.0213	0.44397	17614.584	2.0994	17594.5732	1303479.25	7199.5323	1.9089	15957.1835	2.2213	8574930	-1.2049	239.974	108.03	104.135	199.5728	194.7269	14768.3877	157.21	-0.35309	185.6388	795640
022	2018-09-28t1246	1538157010.28	dead	235.7409	174.0454	2.0022	283.0508	86.7473	15869.2786	52496.0245	791172.9537	1107.07	-3.336	374.452	-1.9808	351.7791	-0.9088	945.9349	-3.2906	939.113	79458.5312	542.3228	-1.4711	878.8022	-3.0387	3120680	-2.5456	253.215	102.88	98.8861	193.5264	190.662	16256.2168	151.118	-0.73503	178.5904	857401
023	2018-09-18t1700	1537308351.29	egg	-1.8586	-69.6979	-185.7264	620.7251	49.9942	21298.4615	67402.4613	612948.314	186.806	3.4044	94.3773	1.0536	92.1657	0.53732	161.97	0.8848	160.1071	18464.6	132.4852	2959.6729	153.3359	1.9973	1067690	2.1014	109.759	49.1191	48.7446	84.2343	81.6989	9602.71	69.1841	1.4459	78.2567	555684
023	2018-09-18t2043	1537321732.88	larva	1.8586	-65.9808	-182.0093	625.3521	43.3944	21186.3354	66839.6298	604888.1793	234.006	1.2207	139.016	0.97256	137.6388	0.749	200.986	0.52331	199.7303	22711.4	175.8167	1.7778	191.5155	1.0001	1566020	1.7703	101.962	50.367	49.9359	85.2941	83.4717	9638.23	70.2813	1.3504	79.9162	567385
023	2018-09-19t0043	1537336135.82	larva	5.8594	-61.98	-178.0085	659.5924	43.7773	23358.8283	73879.2358	679281.2811	251.638	0.36701	160.642	0.72578	159.9925	0.79305	225.406	0.15548	223.4151	27950.3	198.5572	0.4788	216.2688	0.33762	1990200	1.4018	106.899	51.5558	51.1565	85.062	83.4832	10547.7	71.4805	1.2465	80.5183	638725
023	2018-09-19t0443	1537350531.4	larva	9.8581	-57.9812	-174.0097	660.9092	43.788	22959.0645	72619.2695	659370.8626	262.788	-0.16756	170.161	0.41379	169.3612	0.73949	234.99	-0.19389	232.0836	28668.7	209.255	-0.0060856	226.3803	-0.15405	2072730	0.91412	119.914	52.4885	52.0965	87.7274	85.9234	10702.7	72.9439	1.148	82.0016	639362
023	2018-09-19t0843	1537364934.7	larva	13.8591	-53.9803	-170.0088	662.1351	44.7167	22944.1509	72656.5708	659300.788	265.774	-0.57239	173.226	0.072378	172.2757	0.62924	237.629	-0.52667	234.4518	28990.7	211.3351	-0.33179	228.7754	-0.55547	2111110	0.45379	113.634	53.7461	53.4603	89.0932	88.3092	10869.4	74.1397	1.0402	83.8318	655004
023	2018-09-19t1242	1537379272.91	larva	17.8419	-49.9974	-166.0259	653.3613	43.0285	22775.9457	72029.3368	650260.5752	263.822	-0.90475	176.295	-0.25819	175.5917	0.51558	239.072	-0.84269	236.6289	29166.7	214.5719	-0.58055	230.964	-0.89754	2133700	0.026676	110.497	54.4051	53.9281	89.9362	88.0701	10972.2	75.2351	0.92669	84.8643	658465
023	2018-09-19t1642	1537393674.32	larva	21.8423	-45.9971	-162.0256	656.1578	45.1208	22974.4831	72743.5372	659810.4794	292.14	-1.1854	179.064	-0.5839	177.9924	0.38186	245.721	-1.1453	242.4574	30223.7	218.2664	-0.78886	235.4166	-1.2009	2184930	-0.36036	111.691	55.1605	54.7853	91.1919	89.8375	11216.6	75.9322	0.79456	86.6711	673068
023	2018-09-19t2042	1537408072.22	larva	25.8417	-41.9976	-158.0261	653.5934	42.2908	22579.9953	71475.0089	638675.3992	271.058	-1.4452	180.725	-0.90907	180.0096	0.22682	246.32	-1.4379	244.1037	29558.5	218.3484	-0.97394	236.976	-1.4761	2167440	-0.74927	114.465	56.0599	55.6368	93.4663	91.9625	11216	77.4478	0.67865	87.5478	672326
023	2018-09-20t0041	1537422458.96	larva	29.838	-38.0013	-154.0298	648.5007	44.7273	22633.5859	71600.2799	644387.6811	282.547	-1.6723	183.297	-1.2231	182.2219	0.046102	249.894	-1.719	247.7374	30237.1	222.2651	-1.1365	239.536	-1.7268	2203410	-1.0936	126.636	56.6777	56.3016	94.2655	91.6561	11406.1	78.2858	0.52719	88.4538	681323
023	2018-09-20t0441	1537436856.5	larva	33.8373	-34.002	-150.0305	654.6638	42.0967	22278.7314	70451.9849	624833.9565	301.643	-1.8782	186.395	-1.5311	185.558	-0.16659	252.143	-1.9921	249.1877	30005.1	224.8827	-1.2861	242.729	-1.9571	2208780	-1.4269	118.963	56.7615	56.3406	92.672	90.5832	11028	78.0459	0.31219	87.2328	672624
023	2018-09-20t0841	1537451255.58	larva	37.8371	-30.0023	-146.0308	652.8276	42.3079	21982.8692	69444.5088	607476.1634	302.127	-2.0822	189.116	-1.8477	188.1138	-0.45932	255.484	-2.2594	252.5979	29891.7	228.0445	-1.4307	245.4945	-2.1828	2211710	-1.7524	127.164	57.1911	56.9464	94.2054	92.7582	11022	78.783	0.096693	88.6656	668850
023	2018-09-20t1242	1537465672.34	larva	41.8417	-25.9976	-142.0261	663.1413	44.5229	24751.2813	78034.9296	770806.8863	14978	0.36549	601.809	0.18962	263.5866	0.52269	10598.4	0.28474	10142.6108	1399000	2648.3842	0.1426	8026.3392	0.1517	7887910	-0.27734	327.549	68.767	68.2768	106.637	103.2241	14076	90.2573	0.43185	99.7598	901328
023	2018-09-20t1642	1537480071.08	larva	45.8414	-21.998	-138.0265	828.5618	63.5608	35639.2183	112844.6066	1302778.6581	14846.3	0.071617	719.718	0.60964	264.7036	0.39999	11352.7	0.20334	11083.2407	2134310	3672.5648	0.69343	9874.1445	0.48119	13509800	1.1027	126.287	70.3497	70.1037	106.876	104.9653	20092.7	91.6403	0.38784	101.5087	1320530
023	2018-09-20t2042	1537494470.85	larva	49.8413	-17.998	-134.0265	862.1455	50.15	35125.4699	110896.326	1171354.6852	15058.6	-0.12815	714.338	0.35077	264.6361	0.27172	11065.6	-0.1099	10679.1113	2058210	3480.1375	0.39937	9511.7266	0.1001	13243800	0.53333	136.411	69.7902	69.4354	106.179	104.665	19749.3	91.1412	0.27102	100.6239	1293910
023	2018-09-21t0042	1537508865.57	larva	53.8399	-13.9995	-130.028	764.0063	49.3229	32701.5606	103211.0652	1144648.8443	27861.4	1.9717	881.979	1.2201	273.709	0.39798	17829.9	1.506	16310.4961	3084570	4571.9705	1.0621	13784.7316	1.3351	15208000	0.71946	276.825	70.8038	70.33	109.31	106.8824	18910.6	92.7551	0.31632	103.0629	1220870
023	2018-09-21t0441	1537523254	larva	57.8366	-10.0027	-126.0312	862.22	50.4149	36046.3467	113572.7302	1259496.5906	23595.1	1.046	864.104	0.97967	261.4062	-0.070688	16669.6	0.99861	15912.8066	3167210	4807.8396	1.1472	13962.9061	1.232	16416200	0.68944	131.406	64.8843	64.5177	103.546	101.9252	19673.7	86.8569	-0.2339	97.8845	1232670
023	2018-09-21t0841	1537537655.62	larva	61.8371	-6.0022	-122.0307	833.4932	59.2319	39101.2888	123335.2757	1554762.2567	18203.9	-0.070151	688.709	-0.35732	263.9063	-0.12977	15227.3	0.46181	15147.0669	3136820	1862.1724	-1.1793	12959.0047	0.7391	14155700	-0.48803	136.11	68.4993	68.1482	107.309	105.8058	22105.8	91.6439	0.10823	102.1779	1407930
023	2018-09-21t1241	1537552055.37	larva	65.837	-2.0023	-118.0308	980.6831	55.8765	46773.2181	147576.9841	1831170.336	16526	-0.49088	701.569	-0.40525	243.9604	-1.0626	13131.9	-0.29426	13027.9888	3230450	3245.1556	-0.19249	11107.8138	-0.063675	17248800	0.20856	152.507	60.3842	59.62	100.124	98.3538	24630.5	84.7023	-0.67996	94.7379	1484610
023	2018-09-21t1642	1537566472.04	adult	69.8417	2.0023	-114.0262	1153.1655	60.3789	53133.2241	167336.225	2112864.199	15938.6	-0.68898	695.703	-0.57242	239.047	-1.4571	12681.2	-0.53026	12494.5552	3550750	3587.9617	0.035621	10560.6518	-0.37958	19440000	0.67865	216.777	58.5814	57.8701	98.5762	96.9596	27601.3	81.67	-1.1094	92.195	1636940
023	2018-09-21t2042	1537580874.32	adult	73.8423	6.0029	-110.0256	992.859	61.8223	50174.6727	158090.5194	2104900.2571	18060	-0.33336	757.442	-0.1497	270.3744	-0.27878	13937.4	-0.18556	13794.3096	3679470	3711.4579	0.11772	11609.7284	-0.043359	19933600	0.60465	384.962	65.3897	64.9593	104.809	102.0707	27669.6	88.0637	-0.51479	98.1803	1720860
023	2018-09-22t0041	1537595256.55	adult	77.8374	9.998	-106.0305	1003.9988	64.3655	50594.426	159394.7355	2147957.8332	17537.8	-0.47328	695.813	-0.75588	249.3519	-1.322	12802.5	-0.61039	12210.2627	3405460	3350.3403	-0.21971	9910.7054	-0.79299	18462000	-0.18826	285.672	63.2046	62.255	106.648	104.2191	28368.3	88.7716	-0.52436	99.7296	1677010
023	2018-09-22t0441	1537609654.72	adult	81.8368	13.9975	-102.031	1047.4624	63.0679	52139.1694	164280.8323	2174337.9514	18012.7	-0.3933	578.579	-1.9219	265.644	-0.73104	14297.6	-0.11861	14268.9653	3917540	948.2915	-2.5393	10884.4243	-0.42518	15838600	-1.4616	210.668	67.3316	66.7677	107.84	105.8248	29548.1	91.1324	-0.35859	101.9563	1843200
023	2018-09-22t0841	1537624055.7	adult	85.8371	17.9978	-98.0307	935.0565	66.1073	47810.3398	150662.6775	2098031.0791	18925.5	-0.20537	801.42	0.17613	279.4002	-0.23726	13821.9	-0.28779	13457.2861	3469300	4061.597	0.48318	11246.2168	-0.28698	20090800	0.15788	290.833	59.2488	58.8095	101.567	98.5084	25493.3	83.9949	-1.2231	94.7341	1485310
023	2018-09-22t1241	1537638453.9	adult	89.8366	21.9973	-94.0312	992.3623	64.1607	49292.4182	155298.3077	2067022.8851	27806.2	1.6624	796.935	0.12101	278.1384	-0.41023	17891.2	1.1405	16284.9521	4633810	3102.0881	-0.46761	13989.3337	0.88268	20605500	0.28406	140.659	70.6742	70.056	113.792	112.0513	29472.3	95.4366	-0.10068	107.6545	1827350
023	2018-09-22t1641	1537652856.07	adult	93.8372	25.9979	-90.0306	964.6458	67.9333	51560.9666	162535.7533	2320498.3025	16836.3	-0.62105	757.081	-0.28559	287.3256	-0.11277	13123.7	-0.51795	12853.6685	3543390	3546.7021	-0.023348	10742.3122	-0.49783	20437400	0.13777	349.274	67.9469	67.2416	110.624	107.5738	29868.5	91.5535	-0.62355	102.9516	1834230
023	2018-09-22t2041	1537667256.66	adult	97.8374	29.998	-86.0305	1003.8974	64.9331	55713.7405	175867.9182	2553240.7257	19503.7	-0.040403	718.409	-0.67325	279.5241	-0.58048	13763.1	-0.28213	13359.8164	4018840	3270.1424	-0.30436	10766.4044	-0.47621	20930100	0.31103	308.806	65.0573	63.7586	118.335	115.4588	34553.7	96.2355	-0.25051	110.1969	1895380
023	2018-09-23t0041	1537681658.8	adult	101.838	33.9986	-82.0299	1091.2585	64.4936	55440.2101	174572.6433	2368051.241	24735.2	1.0959	724.012	-0.62616	274.6691	-0.9122	16452.7	0.66693	15860.1133	4787750	2406.9561	-1.1569	12745.9529	0.38138	21051400	0.33011	256.781	70.479	69.7156	117.711	114.762	34254	96.2831	-0.36961	109.2144	2049250
023	2018-09-23t0441	1537696054.57	adult	105.8368	37.9975	-78.031	1003.8156	63.5422	52629.5576	165798.8556	2299757.3155	21957.9	0.53101	746.542	-0.42314	297.0306	-0.038853	14925.3	0.15404	14299.1108	4119400	2852.8864	-0.72046	12097.2178	0.12166	20576200	0.083209	184.084	80.2724	79.3112	131.071	127.678	36175.5	106.4236	0.50623	122.2509	2212470
023	2018-09-23t0841	1537710455.15	adult	109.837	41.9976	-74.0309	1004.4494	66.9058	56329.8828	177568.4662	2625137.2211	16855.6	-0.53407	682.826	-1.0038	290.5821	-0.44468	13617.9	-0.27264	13537.4092	4017290	2143.1571	-1.3936	11673.8162	-0.037129	20125600	-0.13806	221.229	71.6432	70.7932	123.67	121.0351	36482.6	97.2951	-0.52932	113.4486	2111610
023	2018-09-23t1241	1537724855.88	adult	113.8372	45.9978	-70.0307	1018.6966	68.5292	56231.8362	177194.0029	2623053.8825	22748.6	0.7692	703.943	-0.80955	283.3007	-0.87901	15389.3	0.36711	14965.4014	4539850	2401.2702	-1.1383	11831.7451	0.053133	20714200	0.11576	212.687	73.0674	72.3621	122.488	119.2096	36134	98.5624	-0.54475	112.6088	2150080
023	2018-09-23t1641	1537739257.14	adult	117.8375	49.9982	-66.0303	1019.5914	65.07	52257.1858	164682.2943	2219935.5962	14956.1	-0.87936	709.094	-0.76032	286.4094	-0.86913	11372.7	-0.98056	11155.5186	3116110	3379.8577	-0.22898	9395.6576	-0.9301	19421400	-0.4283	163.68	65.1193	64.5596	119.551	116.1824	32757	93.5302	-1.1355	108.7223	1783550
023	2018-09-23t2041	1537753656.53	adult	121.8373	53.998	-62.0305	1007.6612	66.4874	54480.1493	171699.247	2449708.6708	14686.7	-0.89932	714.84	-0.711	305.4178	-0.21438	11627.7	-0.85453	11526.9248	3325530	3304.9546	-0.30077	9641.0837	-0.78913	20394400	0.00084919	237.979	74.7392	73.9116	135.953	133.0232	38882.5	102.6249	-0.47537	122.2909	2132310
023	2018-09-24t0042	1537768064.88	adult	125.8397	58.0003	-58.0282	1067.7948	66.5677	56077.3108	176576.1957	2506252.6758	19220.1	0.14011	716.424	-0.69749	295.4527	-0.75978	14329	0.11116	14114.8066	4212730	2930.7235	-0.63511	11342.554	-0.058982	21042800	0.26995	279.612	82.2348	80.5382	152.428	148.3547	44813.7	112.1755	0.17227	138.2009	2415400
023	2018-09-24t0442	1537782460	adult	129.8383	61.999	-54.0295	1037.6001	70.5154	57333.6216	180611.1842	2678750.8093	17303	-0.23436	706.75	-0.77429	287.6325	-1.2034	13447.9	-0.14826	13312.2236	4047830	2948.4316	-0.61739	11148.7201	-0.10495	21205300	0.34909	236.724	75.8898	75.0887	136.382	132.4632	41050.8	106.0372	-0.49505	124.5881	2277000
023	2018-09-24t0842	1537796859.17	adult	133.8381	65.9987	-50.0298	990.9019	72.5031	52953.6038	166839.0048	2389456.0611	17292.3	-0.1852	753.685	-0.41066	316.1541	-0.21046	13682.5	-0.025919	13535.8506	3803720	3250.8705	-0.35806	11501.5118	0.066494	20886900	0.2683	295.42	84.9169	83.5402	157.699	153.4143	43840.2	117.7137	0.25354	142.0242	2353300
023	2018-09-24t1242	1537811262.14	adult	137.8389	69.9996	-46.0289	994.6822	66.7224	52050.0723	163951.4171	2317551.3439	15313.3	-0.57688	748.857	-0.45513	338.2822	0.49125	11581.2	-0.68612	11290.5488	3161670	3027.8406	-0.54447	9916.0112	-0.52231	20421300	0.16891	233.789	92.7694	90.3756	169.972	166.0482	46402.4	130.2131	0.98642	155.7438	2529820
023	2018-09-24t1642	1537825662.46	adult	141.839	73.9997	-42.0288	999.1611	63.0127	49756.5693	156657.0695	2148824.7621	14457.9	-0.72097	722.046	-0.6562	324.1449	-0.19397	10877.7	-0.86985	10581.7329	2849970	3227.7156	-0.38126	8971.5177	-0.85224	18849700	-0.26486	258.587	90.0383	86.9602	181.193	176.2611	47472.5	131.3201	0.84828	161.9524	2350540
023	2018-09-24t2044	1537840229.47	adult	145.8854	78.046	-37.9825	970.9689	64.5059	47758.1112	150435.0298	1987140.6358	17789.3	0.094796	787.586	-0.20554	332.3329	-0.037247	13022.4	-0.11485	12368.4688	3268610	3622.2221	-0.074601	10595.2068	-0.20046	19739300	0.090999	225.699	90.2449	87.1021	174.512	171.0044	43802.6	132.7396	0.73191	161.1508	2261810
023	2018-09-25t0042	1537854466.87	adult	149.8402	82.0009	-34.0276	921.8034	62.8748	46437.3	146305.2435	1957477.1785	16548.9	-0.13829	797.257	-0.1591	346.2182	0.3177	12717.5	-0.17588	12169.439	3103080	3663.639	-0.051724	10467.3312	-0.22505	19411600	0.074661	203.485	92.8174	89.5625	172.879	170.0371	42182.5	135.7528	0.72861	161.3475	2259920
023	2018-09-25t0442	1537868864.46	adult	153.8395	86.0002	-30.0283	896.5904	63.8875	45691.0818	143957.323	1968859.4646	19065.1	0.49927	808.564	-0.10471	338.5999	-0.076848	15067.1	0.62353	15060.1772	3616100	3128.4961	-0.45114	12657.6343	0.6099	19364300	0.15784	242.642	91.6144	87.9241	183.138	180.6633	43953.1	135.9648	0.54639	166.5097	2194070
023	2018-09-25t0844	1537883426.45	adult	157.8845	90.0452	-25.9833	856.096	61.6772	42744.6784	134673.4716	1812405.0296	13994.9	-0.64292	752.396	-0.47998	326.6887	-0.60207	11392	-0.54063	11314.1602	2563210	3391.7427	-0.26033	9311.8762	-0.6122	16877700	-0.44776	243.994	90.0359	86.0326	184.209	179.7257	41447.1	137.8265	0.48213	169.6407	2019680
023	2018-09-25t1242	1537897664.21	adult	161.8395	94.0001	-22.0284	899.2859	62.6696	43937.0369	138447.1141	1803155.568	15499.2	-0.24106	765.819	-0.40053	320.9281	-0.89097	12599.4	-0.11687	12406.4229	2910460	3413.6951	-0.24399	11038.1093	0.04305	17663600	-0.12984	244.53	89.8358	86.1477	174.884	171.783	40398.1	136.8707	0.26833	162.4653	2072060
023	2018-09-25t1642	1537912068.06	adult	165.8405	98.0012	-18.0273	822.2705	61.1974	41328.8399	130307.1699	1760510.4119	16758.4	0.10949	783.29	-0.29689	324.735	-0.85341	13483.9	0.19883	13299.7734	2926000	3021.4533	-0.49931	11741.6036	0.31818	16991100	-0.21309	297.4	94.5808	89.737	207.478	200.2836	45022.8	146.8093	0.69911	184.4726	2051650
023	2018-09-25t2046	1537926711.48	adult	169.9082	102.0688	-13.9597	865.6995	60.0861	41324.5795	130210.7152	1673064.1419	14890.3	-0.29065	737.587	-0.5564	320.674	-1.0686	11457.2	-0.41322	11062.9746	2497680	3415.8448	-0.2284	9752.3153	-0.37041	16016000	-0.37322	245.915	93.7201	89.7268	192.781	189.7714	42026.3	142.8478	0.33598	177.2928	2035040
023	2018-09-26t0042	1537940850.82	adult	173.8358	105.9964	-10.0321	744.5127	57.0645	33884.6443	106826.4059	1298529.309	13251.6	-0.64242	721.339	-0.63308	327.2135	-0.92916	11276.3	-0.43211	11019.1992	2018460	3535.8142	-0.14051	9921.1748	-0.28046	12861500	-1.105	255.417	103.571	98.3939	208.233	204.471	37273.7	161.3054	1.2414	195.633	1846670
023	2018-09-26t0442	1537955249.61	adult	177.8354	109.9961	-6.0324	746.7712	57.1008	34876.3756	110026.7801	1353245.9676	15147.6	-0.13093	779.669	-0.29357	336.7913	-0.68653	12326.3	-0.058569	11958.5693	2268030	3239.9746	-0.30231	11245.5714	0.21793	14292900	-0.64073	298.103	107.82	101.8723	222.14	213.7739	40873.8	167.9153	1.4867	198.8991	1976550
023	2018-09-26t0846	1537969881.96	adult	181.9	114.0606	-1.9679	693.6042	59.4696	32764.5481	103389.3218	1303286.8576	15893.1	0.098425	800.602	-0.16935	345.1842	-0.48586	13254.2	0.27529	12884.5693	2292980	3248.6738	-0.27499	12093.06	0.54123	13787200	-0.68812	398.931	112.571	105.3539	251.748	241.2509	43552.4	180.7688	2.0692	222.2795	1938580
023	2018-09-26t1242	1537984050.65	dead	185.8357	117.9964	1.9679	695.8047	59.8652	32535.3275	102615.6827	1284275.7036	20814.7	1.3666	828.283	-0.017398	358.4193	-0.14122	16107.6	1.209	15660.2349	2770510	2572.732	-0.65086	14060.0507	1.2495	14175200	-0.5109	329.481	115.716	110.3556	242.582	235.2997	41724.2	182.7167	2.0559	221.0609	1980370
024	2018-09-18t1700	1537308359.5	egg	-1.8586	-77.6984	-181.7262	148.0643	28.6304	2831.1068	9025.3956	50973.4197	0	3.2342	0	0.45838	0	-0.12203					0	2409.9246	0	1.8541	0	1.486	0	0	0				0	-0.20627	0	0
024	2018-09-18t2043	1537321741.08	larva	1.8586	-73.9813	-178.0091	152.1861	29.6715	3144.8162	10031.1008	59996.0268	0	1.103	0	0.10938	0	-0.2766					0	1.1627	0	0.86261	0	0.93467	0	0	0				0	-0.38081	0	0
024	2018-09-19t0043	1537336144.07	larva	5.8594	-69.9804	-174.0083	165.4088	28.07	3479.5417	11068.6718	65352.37	0	0.27117	0	-0.25638	0	-0.45664					0	0.11252	0	0.20788	0	0.41414	0	0	0				0	-0.57986	0	0
024	2018-09-19t0443	1537350539.6	larva	9.8581	-65.9817	-170.0095	165.4178	28.6295	3521.2109	11204.7793	66868.1582	0	-0.25157	0	-0.61255	0	-0.65319					0	-0.30104	0	-0.27351	0	-0.051273	0	0	0				0	-0.79221	0	0
024	2018-09-19t0843	1537364942.92	larva	13.8591	-61.9808	-166.0086	168.1298	28.2751	3525.2865	11208.7288	66264.0612	0	-0.64724	0	-0.96041	0	-0.87025					0	-0.58283	0	-0.66488	0	-0.4763	0	0	0				0	-1.0204	0	0
024	2018-09-19t1242	1537379281.22	larva	17.8419	-57.9979	-162.0257	165.4191	28.3503	3496.2593	11122.9992	66125.6682	0	-0.97212	0	-1.2991	0	-1.1123					0	-0.80576	0	-0.99968	0	-0.86863	0	0	0				0	-1.2663	0	0
024	2018-09-19t1642	1537393682.58	larva	21.8423	-53.9975	-158.0253	231.8738	31.2709	5385.1426	17052.1332	112226.9479	7487.84	0.51126	389.754	0.64984	231.1785	0.91154	6507.6543	0.65492	6543.9507	195229.625	613.2893	-0.4125	5247.1104	0.87545	1135740	-0.78185	227.484	56.864	56.5477	93.9807	87.7933	2819.4224	76.9967	0.82723	84.9966	165702
024	2018-09-19t2042	1537408080.52	larva	25.8417	-49.9981	-154.0259	315.7693	38.8035	8960.2525	28403.5087	221304.9207	10403.1	0.78954	509.141	1.0003	248.7803	0.97022	8496.377	0.90017	8405.7148	416322.4688	2041.5952	0.63187	6897.3544	1.1342	2449480	-0.64034	115.692	65.7479	65.3931	101.0349	99.6894	4950.709	86.3831	0.96883	96.2476	316313
024	2018-09-20t0041	1537422467.22	larva	29.838	-46.0018	-150.0296	147.3454	28.4541	3160.8415	10094.1002	60496.7154	327.085	-1.663	242.816	-0.87942	241.953	0.75655	309.9098	-1.7022	307.6759	5578.3765	283.2935	-1.0862	304.6079	-1.7025	417401	-1.7586	114.309	65.7368	65.0245	99.92	98.615	1798.5597	85.5402	0.77788	96.2627	113002
024	2018-09-20t0441	1537436864.71	larva	33.8373	-42.0025	-146.0303	304.9146	33.9088	7426.0814	23482.3187	161349.5328	15584.7	1.1383	703.862	1.4326	264.0629	0.87902	13196.2451	1.5909	13161.0771	541046.0625	3545.7255	1.2952	11544.9393	2.0686	2817560	-1.2084	112.051	68.3497	67.9715	102.9404	101.8575	4220.5562	89.7478	0.74676	97.8671	273604
024	2018-09-20t0841	1537451263.75	larva	37.8371	-38.0027	-142.0306	559.6226	46.5877	22049.2619	69613.0334	734533.8083	5776.22	-1.0563	512.281	-0.016988	264.1865	0.6908	4928.7607	-0.97844	4920.5698	576665	2171.6795	-0.0011489	4261.8334	-0.81606	5971140	-0.45824	137.145	69.0329	68.8157	104.0287	101.8572	12171.3604	89.3145	0.52813	98.6312	804647
024	2018-09-20t1242	1537465680.65	larva	41.8418	-33.9981	-138.0259	536.4625	52.871	22576.7069	71375.3434	819020.2177	9552.95	-0.62642	405.1	-0.94061	225.0898	-0.12999	8063.7153	-0.40484	7948.396	967645.8125	424.4141	-1.4591	6724.9517	-0.28461	4823930	-1.3045	128.832	60.4571	60.2606	95.5702	94.0277	11468.4258	81.2809	0.018414	90.6052	719923
024	2018-09-20t1642	1537480079.3	larva	45.8414	-29.9984	-134.0263	577.5868	62.2871	28263.694	89499.355	1171888.7751	13998.7	-0.081156	518.086	-0.57904	257.3708	0.25718	10655.5146	0.014105	10549.1152	1587671.75	1312.5172	-0.99275	8152.7613	-0.094113	7686320	-0.81875	145.652	69.6852	69.3441	106.1611	104.5935	15818.0059	91.0793	0.35809	100.395	1033850
024	2018-09-20t2042	1537494479.17	larva	49.8414	-25.9985	-130.0263	669.1019	51.9551	27973.8457	88274.5874	979918.2633	28710	2.321	636.087	-0.1271	278.4156	0.58639	17043.4121	1.5335	15800.7549	2522425	1041.746	-1.3492	10907.8493	0.5706	9391180	-0.73198	135.87	75.9341	75.6919	113.6229	112.2712	16816.1875	98.2424	0.7129	107.6545	1121090
024	2018-09-21t0042	1537508873.78	larva	53.8399	-22	-126.0278	1020.5143	48.6577	37440.2713	118227.1757	1161461.4324	22320.4	0.97383	783.433	0.59216	249.4799	-0.25576	15266.4551	0.79261	14404.2432	3038024.5	4247.4817	0.826	12217.8952	0.79728	15533100	0.82686	152.378	59.0424	57.7888	104.7859	102.2651	20852.3867	86.662	-0.13081	97.7594	1170630
024	2018-09-21t0441	1537523262.18	larva	57.8366	-18.0032	-122.031	899.5742	58.284	38997.4927	122931.1374	1464182.8214	20216.1	0.43079	778.815	0.4089	256.9993	-0.20992	14445.4688	0.3631	13824.6714	2975766.5	3946.6226	0.50542	11460.4812	0.35045	15989100	0.54621	174.275	61.2159	60.5351	105.6474	103.3395	21763.3555	87.1728	-0.20697	99.6243	1256760
024	2018-09-21t0841	1537537663.77	larva	61.8371	-14.0027	-118.0306	819.3182	75.8645	49187.0394	156275.8931	2427097.9345	9347.62	-1.7099	667.023	-0.51067	240.4093	-0.97544	8394.4521	-1.5599	8349.252	2157374.25	4036.1263	0.49551	7745.6806	-1.1554	17139100	0.53509	137.192	61.8641	61.1172	103.1704	101.7487	26514.7969	86.2407	-0.40887	97.7315	1589600
024	2018-09-21t1241	1537552063.53	larva	65.837	-10.0028	-114.0306	822.4771	60.901	41476.5168	130823.8497	1744541.0016	15388.7	-0.7059	704.727	-0.38153	227.8138	-1.6994	12397.3682	-0.52091	12191.2842	2702626.25	3955.1607	0.3776	10498.4744	-0.29273	15327800	-0.46934	161.765	60.3512	59.9955	98.8551	96.8374	21550.4062	82.6938	-0.88665	92.6398	1312640
024	2018-09-21t1642	1537566480.3	larva	69.8417	-5.9982	-110.026	775.6197	61.2725	38255.8127	120799.1551	1600793.1358	11334.6	-1.5799	728.936	-0.30632	298.6386	1.0282	9115.3809	-1.6757	8903.8096	1832191.5	3571.1543	0.021472	7839.9223	-1.4382	14630500	-1.0779	200.102	77.8252	77.4023	119.4307	116.9616	24005.5723	101.5768	1.0155	112.6091	1562030
024	2018-09-21t2042	1537580882.57	larva	73.8423	-1.9975	-106.0253	1006.4058	62.2472	46173.2511	145517.2082	1861151.6348	13325.5	-1.2713	800.279	0.21543	293.6894	0.72402	11061.8994	-1.1407	10951.8027	2688041.5	4118.9228	0.47812	9772.3481	-0.78169	19428400	0.41279	340.889	77.9918	77.3552	122.5534	119.0946	29780.4863	102.0359	0.99811	114.0516	1893410
024	2018-09-22t0041	1537595264.72	adult	77.8373	1.9975	-102.0303	930.7028	60.5296	45706.1784	144079.1042	1913625.0329	18697.7	-0.23879	795.282	0.14183	293.0426	0.59014	12696.5283	-0.64647	11792.4702	3047166.75	4030.4926	0.41088	10017.9064	-0.74879	19080400	0.056407	335.123	76.8968	76.3077	120.4278	117.8452	28902.6719	101.685	0.87742	113.1682	1844910
024	2018-09-22t0441	1537609662.86	adult	81.8368	5.997	-98.0308	1307.523	62.1128	55177.4209	173545.9536	2099047.0794	21881.7	0.40079	729.637	-0.49407	288.2452	0.26969	16220.0479	0.54658	16023.5781	4720034	2541.2657	-1.0033	12767.6331	0.36514	21220000	0.75398	153.42	70.3095	69.5794	119.7301	117.0918	34841.4531	96.1854	0.18801	110.3796	2044810
024	2018-09-22t0841	1537624063.88	adult	85.8371	9.9973	-94.0305	930.8221	63.7336	47977.5755	151297.021	2080075.8843	20582.5	0.13849	848.682	0.6362	284.6338	-0.0033399	16937.9707	0.79944	16982.8721	4268368.5	4049.532	0.47124	14056.7631	0.90613	21332500	0.68831	212.937	70.7776	69.9552	117.2724	114.9462	29552.6445	96.3467	0.10469	109.132	1779070
024	2018-09-22t1241	1537638462.06	adult	89.8366	13.9968	-90.031	871.575	61.7622	43807.4072	138056.642	1882002.9973	16922.4	-0.61491	816.847	0.31702	284.2045	-0.13736	12618.6855	-0.70416	12335.3955	2902297.75	4096.7047	0.5289	10278.7991	-0.70165	18775200	-0.52327	332.103	69.34	68.8864	113.1562	109.7502	26025.9297	93.1694	-0.34228	104.8507	1593780
024	2018-09-22t1641	1537652864.24	adult	93.8372	17.9974	-86.0304	848.6274	69.0932	45893.7315	144762.0386	2138172.0615	19256.4	-0.11123	867.663	0.79864	279.3632	-0.47175	15077.4434	0.1651	14762.458	3633663.75	4639.1196	1.0714	12737.8641	0.35532	20842100	0.32081	142.407	68.5996	67.9491	113.2783	111.1556	27300.0781	94.6338	-0.29916	106.8289	1647830
024	2018-09-22t2041	1537667264.75	adult	97.8374	21.9975	-82.0303	808.6299	66.4548	44100.6667	139204.1009	2009340.8052	25931.3	1.3221	917.339	1.2487	301.6995	0.41645	18550.9043	1.3874	18049.5879	4285259	4589.694	1.0069	15291.0513	1.4552	21185000	0.42821	166.042	80.9552	80.4922	128.4549	126.0732	29673.0898	106.8734	0.85213	120.3841	1869580
024	2018-09-23t0041	1537681667.01	adult	101.838	25.9982	-78.0297	878.4989	62.295	43693.9906	137716.9605	1865075.0872	20496.3	0.19276	866.98	0.72634	264.165	-1.3807	17420.3438	1.0031	17402.5	4006679	4138.8266	0.54127	14987.3275	1.3347	19872900	-0.21484	163.994	63.8078	61.6087	122.3782	117.9012	28146.9844	96.2123	-0.3768	112.3887	1462600
024	2018-09-23t0441	1537696062.74	adult	105.8368	29.997	-74.0309	861.6614	64.8975	45763.4108	144541.2014	2062283.3996	20069.2	0.12701	887.052	0.87369	305.9323	0.35351	16543.6934	0.71392	16430.3584	3970486.5	4521.2303	0.89026	13906.6874	0.88696	21255500	0.39513	172.821	81.1495	80.3786	130.5724	126.9515	31206.793	107.4399	0.60679	121.6071	1944500
024	2018-09-23t0841	1537710463.27	adult	109.8369	33.9971	-70.0307	879.0245	65.3419	48586.1289	153447.3887	2226387.2294	13123.9	-1.3356	798.435	0.035525	316.915	0.69961	10295.1006	-1.4184	10023.1572	2625250.75	3845.9116	0.22293	8860.0509	-1.2197	20285800	-0.065923	397.307	81.5235	80.3182	154.5846	149.2736	39419.0703	108.5079	0.54816	133.0818	2071270
024	2018-09-23t1241	1537724864.03	adult	113.8372	37.9973	-66.0305	940.9347	67.6748	52036.1399	164137.3127	2393113.9224	11860.5	-1.5816	735.791	-0.53059	313.332	0.40564	9717.4854	-1.5847	9611.0098	2652873.5	3615.9215	-0.0050091	8330.8756	-1.4096	20042200	-0.17777	351.078	84.722	83.2437	162.0799	155.6597	44247.8086	115.5264	1.0333	143.2747	2307740
024	2018-09-23t1641	1537739265.25	adult	117.8375	41.9977	-62.0302	911.2643	64.8417	47479.9486	149616.6289	2089888.1473	19998.3	0.2158	877.948	0.68221	322.2737	0.64026	16303.6367	0.71404	16100.4912	4059605.5	4251.6709	0.57045	13838.4281	0.91354	21844200	0.58825	355.797	80.6847	79.5955	135.5856	132.0149	33760.8047	108.8898	0.24468	125.4456	2007520
024	2018-09-23t2041	1537753664.64	adult	121.8373	45.9975	-58.0303	1004.5146	65.1587	52366.7489	165031.3177	2315266.9224	18037.1	-0.16639	725.346	-0.62341	258.1111	-2.1723	13870.4072	-0.085606	13655.2422	3814362	3593.4498	-0.040814	11438.7954	-0.050909	19902800	-0.19487	206.017	63.3883	62.3705	116.1767	111.6694	31948.582	88.3789	-1.7075	103.9913	1739310
024	2018-09-24t0042	1537768073.01	adult	125.8396	49.9998	-54.028	966.5953	67.1952	53729.4474	169373.0874	2515047.679	18899.8	0.069493	826.689	0.19972	314.8974	0.031138	15136.6807	0.3868	14995.1138	4268544	3966.1824	0.28185	12406.1013	0.37276	23240700	1.1032	210.911	83.716	83.1057	132.6337	129.4401	37402.7148	110.8374	0.060717	124.0043	2353510
024	2018-09-24t0442	1537782468.09	adult	129.8383	53.9985	-50.0294	988.0216	66.7081	51086.968	160900.4317	2230585.8389	19344.4	0.21935	813.847	0.074717	313.0094	-0.19033	15522.9697	0.55635	15357.9819	4160156	3736.9652	0.067785	12812.8367	0.56171	21801300	0.56405	270.842	76.5081	75.4635	145.8442	137.8428	39086.2578	106.9215	-0.42408	126.6693	2049500
024	2018-09-24t0842	1537796867.23	adult	133.838	57.9982	-46.0296	953.774	67.1625	51329.41	161737.3124	2314403.6177	18333.9	0.048231	798.47	-0.066222	342.2939	0.81227	13274.5059	-0.16359	12802.8232	3570842	3739.2281	0.056709	10724.3271	-0.24052	21460500	0.46535	277.088	92.6071	91.64	152.8681	147.0182	41121.5234	122.7193	0.63969	138.625	2489000
024	2018-09-24t1242	1537811270.27	adult	137.8389	61.9991	-42.0288	1007.9011	64.8509	51228.4465	161353.8329	2188567.0729	17956.8	0.020449	842.446	0.23892	330.5897	0.1972	14046.7637	0.1397	13784.1621	3778579.5	4225.3425	0.44374	11757.5171	0.19469	22620500	0.8893	234.447	91.1776	90.0475	149.6034	145.2777	40243.3203	119.3761	0.186	137.0794	2448210
024	2018-09-24t1642	1537825670.57	adult	141.839	65.9991	-38.0287	874.8058	73.5217	52449.6808	165494.345	2648804.2248	11973	-1.2874	759.807	-0.38542	305.8298	-0.87666	10007.5742	-1.1587	9923.9277	2752083	4097.4966	0.31677	8961.1135	-0.85625	20830100	0.3577	257.771	76.4053	75.9727	121.0003	118.899	33275.0781	103.0933	-1.1501	114.1938	2094650
024	2018-09-24t2044	1537840237.55	adult	145.8853	70.0455	-33.9823	818.5825	70.0517	47726.9579	150657.3962	2336071.4843	10574.3	-1.5649	449.498	-2.5511	299.6714	-1.2232	8838.6982	-1.4941	8823.0767	2209674.5	490.1854	-2.5152	7191.4702	-1.4954	11211800	-2.49	267.534	76.4826	75.7918	121.7777	119.7674	30444.4141	102.3391	-1.3312	114.4325	1907710
024	2018-09-25t0042	1537854475	adult	149.8402	74.0004	-30.0274	920.3822	70.9085	52740.1481	166286.5885	2533052.6446	14647.2	-0.57981	776.481	-0.2989	313.4458	-0.84291	10856.7139	-0.78525	10477.792	2996453	3885.0747	0.11585	9008.2916	-0.77432	21423900	0.66361	237.65	78.7934	78.2643	123.0664	120.1178	33966.3125	103.9937	-1.3425	115.7086	2173990
024	2018-09-25t0442	1537868872.52	adult	153.8395	77.9997	-26.0281	888.6522	65.7723	46957.8106	148039.7352	2084090.4743	16184.3	-0.17598	824.415	-0.0012782	338.9524	-0.064665	12712.7598	-0.14374	12421.2524	3127339	4260.4244	0.37814	10350.0507	-0.25108	20279000	0.41924	187.835	83.9602	82.7319	142.7195	139.5568	35109	115.5622	-0.73375	132.7772	2065250
024	2018-09-25t0844	1537883434.51	adult	157.8845	82.0447	-21.9831	542.4097	90.0023	31091.601	100119.1847	1548661.2498	11840.9	-1.1523	1052.16	1.4184	375.331	1.0463	10043.7412	-0.97798	9863.6562	1637129.75	5669.94	1.3586	9317.2275	-0.61023	17124000	-0.37915	183.753	85.5005	85.1517	142.1423	139.4632	23169.1895	117.7814	-0.73394	133.702	1391520
024	2018-09-25t1242	1537897672.28	adult	161.8394	85.9996	-18.0282	771.4974	78.2028	42853.37	135316.6243	2050578.3833	17083	0.1365	909.586	0.48063	361.0335	0.44709	13554.6982	0.19111	13347.8047	3049807	4498.0152	0.50052	11335.1206	0.15145	20396600	0.61746	171.67	88.37	87.2889	144.4499	142.7061	32501.2285	120.0801	-0.72174	136.574	1981610
024	2018-09-25t1642	1537912076.32	adult	165.8406	90.0007	-14.0271	788.1388	64.197	42132.2603	132942.6424	1887335.8659	11961.6	-1.0435	801.214	-0.19063	376.809	0.86236	9684.8096	-1.0187	9572.0723	2140343	4007.8164	0.15447	8333.5271	-0.91203	17686000	-0.026302	239.735	103.215	101.1666	178.4067	173.5214	39427.8867	138.2889	0.20864	161.662	2278360
[truncated: 4,015 more rows]
