# Supplementary material for: Global, cell non-autonomous gene regulation drives individual lifespan among isogenic C. elegans
Source: eLife. 2021 Feb 1;10:e65026. doi: 10.7554/eLife.65026 (PMC7864635; doi:10.7554/eLife.65026)
Supplement: Source data 1. [file elife-65026-data1.zip › figure_data/Figure 2s1 - non-miRNA reporters/myo-2/myo-2_pes-10_20181030-spans.tsv]

name	larvaspan	adultspan	lifespan
000	68.089	135.9841	204.0731
007	88.0873	111.9794	200.0667
010	56.0884	91.9687	148.0571
011	80.0877	155.9766	236.0643
012	68.0888	143.9736	212.0624
013	73.9289	107.9698	181.8987
014	64.0878	128.0956	192.1835
016	76.0882	107.9683	184.0565
017	65.9274	119.9688	185.8961
018	88.0869	91.97	180.0569
019	88.0869	135.9752	224.0621
020	60.0878	155.9742	216.062
021	92.0874	115.9723	208.0597
022	60.248	119.969	180.217
025	101.9272	67.9642	169.8914
026	68.0884	111.9639	180.0524
027	61.9273	115.965	177.8923
028	72.0889	103.9637	176.0526
029	84.247	87.966	172.213
030	80.0872	127.9681	208.0553
031	76.0877	60.0003	136.0881
032	80.0871	131.9692	212.0563
033	68.0883	139.9672	208.0555
035	68.2491	151.9672	220.2163
037	85.9262	131.9671	217.8933
038	76.0875	139.9661	216.0536
039	88.0862	87.9619	176.0481
040	92.2475	83.9609	176.2084
042	60.0872	123.9582	184.0453
043	57.9275	119.9583	177.8858
046	64.0868	91.9519	156.0387
047	72.2477	95.9536	168.2013
048	64.0868	107.9542	172.0409
052	68.0878	67.9999	136.0878
055	80.0867	131.9476	212.0343
056	92.2472	123.9498	216.197
057	73.9282	131.9453	205.8735
059	92.0865	107.9456	200.0321
060	65.9264	111.9415	177.8679
062	77.927	163.974	241.901
064	72.2474	139.9426	212.1899
068	69.9276	83.9262	153.8538
069	65.9263	103.9299	169.8562
070	65.9263	119.93	185.8563
071	65.9262	128.0557	193.982
072	76.0869	127.9335	204.0205
073	64.0862	107.9303	172.0165
075	80.0863	95.9284	176.0147
076	80.0863	123.932	204.0183
077	60.0863	123.9279	184.0142
078	68.2482	127.9313	196.1796
079	73.928	99.9264	173.8544
080	64.086	143.9323	208.0183
081	92.0862	75.9279	168.0141
082	88.0854	100.0099	188.0953
083	64.086	99.9267	164.0127
086	68.0875	68.0005	136.088
088	76.0867	75.9185	152.0052
089	76.0867	95.9213	172.008
090	64.086	115.9224	180.0084
091	68.0875	107.9211	176.0085
094	68.0875	151.9244	220.0119
096	65.926	119.9155	185.8415
097	76.0866	91.9147	168.0013
098	88.0855	83.9161	172.0016
099	72.0879	111.9137	184.0016
100	60.0859	87.9136	147.9995
101	64.0858	115.9163	180.0022
102	80.0861	87.9155	168.0016
103	80.0861	71.913	151.9991
104	76.2464	87.9156	164.162
105	84.0853	123.9213	208.0066
109	80.2457	75.9066	156.1523
110	65.926	128.0361	193.9622
111	68.0876	147.9167	216.0042
112	57.9268	115.9092	173.836
114	61.926	139.9138	201.8398
115	97.9276	67.9042	165.8319
117	64.248	115.9038	180.1518
118	77.9269	119.9536	197.8804
