# Supplementary material for: Global, cell non-autonomous gene regulation drives individual lifespan among isogenic C. elegans
Source: eLife. 2021 Feb 1;10:e65026. doi: 10.7554/eLife.65026 (PMC7864635; doi:10.7554/eLife.65026)
Supplement: Source data 1. [file elife-65026-data1.zip › figure_data/Figure 5 - daf-16 mutant/mir-47/mutant/mir-47_daf-16_20180511.tsv]

name	timepoint	timestamp	stage	age	adult_age	ghost_age	length	max_width	projected_area	surface_area	volume	gfp_maximum	gfp_maximum_z	gfp_mean	gfp_mean_z	gfp_median	gfp_median_z	gfp_over_99_mean	gfp_over_99_mean_z	gfp_over_99_median	gfp_over_99_sum	gfp_percentile_95	gfp_percentile_95_z	gfp_percentile_99	gfp_percentile_99_z	gfp_sum	gfp_sum_z	green_yellow_excitation_autofluorescence_maximum	green_yellow_excitation_autofluorescence_mean	green_yellow_excitation_autofluorescence_median	green_yellow_excitation_autofluorescence_over_99_mean	green_yellow_excitation_autofluorescence_over_99_median	green_yellow_excitation_autofluorescence_over_99_sum	green_yellow_excitation_autofluorescence_percentile_95	green_yellow_excitation_autofluorescence_percentile_95_z	green_yellow_excitation_autofluorescence_percentile_99	green_yellow_excitation_autofluorescence_sum
013	2018-05-11t1607	1526073109.62	larva	0	-54.0005	-142.0035	162.1335	26.4709	2859.8939	9080.1097	47561.0707	0	1636.5579	0	-0.67325	0	-0.69556					0	-0.60775	0	-0.39056	0	136690.0248	0	0	0				0	-0.69949	0	0
013	2018-05-11t2007	1526087504.16	larva	3.9985	-50.002	-138.005	171.109	26.5113	3281.871	10412.9273	56882.1325	0	0.3951	0	-0.92912	0	-0.93571					0	-0.90611	0	-0.82846	0	1.0089	0	0	0				0	-0.90149	0	0
013	2018-05-12t0007	1526101905.41	larva	7.9988	-46.0017	-134.0047	160.5209	26.3694	2832.8324	8994.9028	47019.054	0	-0.55786	0	-1.1993	0	-1.1888					0	-1.2186	0	-1.2686	0	-0.35745	0	0	0				0	-1.119	0	0
013	2018-05-12t0407	1526116305.62	larva	11.9989	-42.0016	-130.0046	99.1768	24.6489	1678.5328	5407.8256	26361.9897	513.293	0.48023	372.892	1.0639	373.0276	1.0841	471.5788	-0.089549	468.7636	4715.7876	431.8361	0.84562	455.8153	0.81889	349773	-0.87508	135.599	92.2846	91.092	131.93	131.261	1319.2996	117.2874	1.0986	128.2284	86562.9
013	2018-05-12t0807	1526130706.4	larva	15.9991	-38.0014	-126.0044	383.039	43.3645	13174.3499	41871.3196	381829.7844	753.852	0.48692	385.174	0.96144	376.5756	0.93894	562.3946	-0.11073	557.2106	39930.0156	490.1099	0.9257	538.5049	0.86097	2699300	0.013485	392.077	93.0899	92.8477	142.5279	134.4786	10119.4795	117.6654	0.99154	129.9497	652374
013	2018-05-12t1207	1526145104.24	larva	19.9985	-34.002	-122.005	260.363	28.2416	5242.0418	16683.4691	88796.5842	376.075	-0.89411	284.788	0.0094944	283.9508	0.066373	354.2699	-1.414	350.3452	10273.8262	328.2488	-0.29928	345.907	-0.63786	817626	-1.6875	157.086	89.4929	89.2064	131.532	129.4117	3814.4265	114.5114	0.79336	125.1348	256934
013	2018-05-12t1607	1526159504.82	larva	23.9987	-30.0019	-118.0048	553.2429	47.0295	20301.8529	64296.1802	612254.4319	661.586	-0.65381	412.487	0.76648	409.7673	0.8289	614.7639	-0.65096	610.5533	66394.5	539.0958	0.70422	591.5632	0.32899	4443310	-0.27464	210.919	93.3316	92.7841	138.7426	134.9011	14984.2002	119.0291	0.76624	131.8083	1005370
013	2018-05-12t2007	1526173903.97	larva	27.9984	-26.0021	-114.0051	699.8502	46.3604	25009.3002	78862.6373	759639.6506	692.804	-0.936	371.741	0.20256	364.4121	0.25261	586.0699	-1.0821	578.4509	77947.2969	508.1213	0.2223	557.0386	-0.28189	4932630	-0.56087	379.023	94.4451	93.9419	141.3035	137.0621	18793.3711	120.7106	0.66128	132.4504	1253190
013	2018-05-13t0007	1526188310.21	larva	32.0002	-22.0004	-110.0033	829.2348	41.2729	30812.9094	97085.771	936034.9915	938.299	-0.80288	475.721	0.86369	464.3864	0.90165	807.7487	-0.54112	798.3276	132470.7812	670.1254	1.0233	761.0718	0.47259	7767580	0.2024	190.201	94.9425	94.2971	141.6651	139.4687	23233.084	122.3935	0.54048	135.2085	1550220
013	2018-05-13t0407	1526202710.18	larva	36.0002	-18.0004	-106.0033	817.8128	51.7494	33646.1867	105945.5707	1189557.7304	1203.18	-0.65326	431.118	0.19104	406.4691	0.12773	924.3359	-0.40954	902.4256	164531.7812	645.5443	0.557	789.838	0.22567	7664860	-0.31967	213.864	91.0892	90.3781	139.0305	136.4951	24747.4219	117.9726	0.18809	131.2624	1619480
013	2018-05-13t0807	1526217111.87	larva	40.0006	-13.9999	-102.0029	845.9808	54.5781	35581.5285	112133.52	1252423.069	2388.22	0.92638	389.189	-0.57063	369.0864	-0.56511	1369.6616	0.86506	1287.1197	257496.375	532.771	-0.65351	864.5729	0.24823	7308180	-0.88698	317.879	96.6125	96.0587	145.4208	142.2493	27339.1094	124.3677	0.18007	137.298	1814190
013	2018-05-13t1207	1526231511.16	larva	44.0004	-10.0001	-98.0031	660.6044	64.9964	31969.8465	101221.0675	1307704.5182	1669.5	-0.46306	325.699	-1.5821	299.8874	-1.6275	1188.4939	-0.051172	1148.7073	199666.9844	475.1417	-1.3989	857.0304	-0.061551	5469470	-1.8885	229.433	92.0973	91.3873	138.6135	135.8834	23287.0703	118.7029	-0.25645	130.5809	1546590
013	2018-05-13t1607	1526245911.57	larva	48.0005	-6	-94.0029	995.3263	69.0977	47346.9911	149667.1829	1890122.2981	2557.51	0.65151	419.382	-0.64178	393.6288	-0.67151	1395.2117	0.4072	1300.9905	347407.7188	587.1325	-0.63478	791.4432	-0.66245	10427500	-0.50057	203.995	96.6891	95.8848	145.0701	143.1563	36122.4531	124.9469	-0.11594	137.9387	2404080
013	2018-05-13t2007	1526260311.54	larva	52.0005	-2	-90.003	915.279	66.9024	46571.2208	146759.0126	2011207.4542	2924.34	0.99666	445.439	-0.40142	402.9979	-0.67303	1635.209	0.91154	1501.8174	400626.1875	677.4872	0.10575	1075.3612	0.92577	10874500	-0.65246	235.205	95.5651	94.7195	143.3322	140.7447	35116.3789	123.2608	-0.42489	136.3123	2333030
013	2018-05-14t0007	1526274711.43	adult	56.0005	2	-86.003	1173.4103	64.5323	58673.5088	184722.273	2577418.5341	3066.65	1.0491	459.048	-0.25053	428.6818	-0.33439	1563.0822	0.56488	1399.5306	481429.3125	665.927	-0.042401	955.1368	0.11217	14125400	0.084647	220.705	94.4195	93.3029	147.6489	145.9805	45475.8594	124.7623	-0.56108	140.004	2905380
013	2018-05-14t0407	1526289111.81	adult	60.0006	6.0001	-82.0029	1072.3825	74.4265	63902.2391	201365.7147	3229304.9783	3305.7	1.2922	437.219	-0.67393	403.5087	-0.85076	1578.4723	0.55937	1346.8322	527209.75	645.2292	-0.25992	950.1569	0.053982	14594400	-0.0062522	202.755	97.9624	96.8537	151.5308	148.6509	50611.2812	128.4429	-0.49379	142.9788	3269980
013	2018-05-14t0807	1526303512.39	adult	64.0008	10.0003	-78.0027	1099.9751	71.5896	62511.5223	196871.6491	3052857.1324	3205.19	1.0937	451.448	-0.42171	428.7847	-0.37572	1472.8229	0.20989	1233.4435	481613.0625	623.4157	-0.47227	821.0846	-0.73233	14759200	-0.13865	326.558	100.263	99.2948	157.6524	152.5424	51552.3438	130.6713	-0.55169	145.7645	3277910
013	2018-05-14t1207	1526317911.69	adult	68.0006	14.0001	-74.0029	1117.9809	73.1235	68577.6319	216194.3265	3562615.253	2468.04	-0.0079889	446.77	-0.49633	428.7351	-0.36409	1363.9583	-0.11144	1256.7689	488297.0625	619.4994	-0.4612	870.0121	-0.36087	15988500	0.066009	346.424	94.4202	93.0307	150.2438	146.7461	53787.2734	125.0515	-1.4954	140.838	3379020
013	2018-05-14t1607	1526332313.86	adult	72.0012	18.0007	-70.0023	1167.2675	75.3452	69604.7933	219351.564	3525323.1649	2215.82	-0.35789	459.664	-0.16152	439.1339	-0.07452	1243.1592	-0.4547	1112.8806	452509.9375	628.0319	-0.26935	828.5164	-0.52955	16703700	0.16285	291.995	100.904	99.5906	166.0905	160.0583	60456.9531	134.8063	-0.67074	152.8395	3666740
013	2018-05-14t2007	1526346711.6	adult	76.0006	22	-66.0029	1086.1304	77.2101	67107.8894	211472.4416	3485301.616	2189.95	-0.32504	456.133	-0.15626	436.6388	-0.072734	1289.3964	-0.13137	1175.5706	452578.125	625.0814	-0.18234	889.5443	0.039275	15977400	-0.091234	269.795	97.8813	96.268	161.3293	158.3124	56626.5898	131.5459	-1.2577	149.7025	3428580
013	2018-05-15t0007	1526361111.94	adult	80.0006	26.0001	-62.0028	1164.9705	75.075	70379.9781	221697.4557	3628223.1738	2479.81	0.27416	444.438	-0.32066	424.3528	-0.30429	1263.6599	-0.046194	1071.5607	465026.8438	598.1782	-0.37979	800.9588	-0.42097	16334400	-0.019735	268.3	106.973	105.5294	172.4095	167.9202	63446.7109	142.026	-0.51142	159.9923	3931570
013	2018-05-15t0407	1526375512.47	adult	84.0008	30.0003	-58.0027	1231.6421	74.3415	74072.5222	233462.5108	3754119.6333	1979.96	-0.44955	441.59	-0.27043	420.2061	-0.31866	1126.5088	-0.45095	1019.9324	435958.9062	603.5516	-0.14711	781.6176	-0.38199	17077200	0.18202	454.493	107.397	105.8571	173.4552	168.9857	67127.1641	142.3692	-0.74883	161.1631	4153270
013	2018-05-15t0807	1526389913.22	adult	88.001	34.0005	-54.0025	1102.0902	79.9419	70028.1893	220778.2009	3724912.956	2053.82	-0.17708	432.319	-0.36266	411.7468	-0.43457	1170.463	-0.046388	1067.8677	428389.4688	593.0566	-0.11786	774.304	-0.24433	15786500	-0.14009	266.051	108.182	106.2518	179.2155	175.448	65592.875	145.4463	-0.75592	166.5183	3950380
013	2018-05-15t1207	1526404312.49	adult	92.0008	38.0003	-50.0027	1150.4042	80.7298	72145.0684	227279.387	3844828.0723	2067.06	-0.0090169	429.094	-0.31856	409.4085	-0.39638	1168.218	0.13667	1032.8228	440418.1875	579.1754	-0.14578	776.8069	-0.028835	16154100	-0.0093605	335.177	111.41	109.3595	187.5321	181.8625	70699.5859	149.1264	-0.73343	172.3657	4194260
013	2018-05-15t1607	1526418725.67	adult	96.0045	42.0039	-45.999	1129.0858	80.8143	74777.2118	235649.9064	4168326.6172	1817.81	-0.35173	421.712	-0.38009	403.4136	-0.45742	1044.9417	-0.27457	948.369	407527.25	578.9511	0.00050454	744.738	-0.11842	16428200	0.099575	384.661	112.051	109.1526	197.7605	192.5024	77126.5859	154.8157	-0.59561	181.4159	4365070
013	2018-05-15t2007	1526433130.43	adult	100.0058	46.0053	-41.9977	1143.2612	79.0808	72026.7237	226962.1443	3845673.3262	1874.38	-0.12839	411.868	-0.51147	391.8359	-0.67216	1058.7583	-0.060044	955.4035	398093.125	570.5681	0.014391	711.7963	-0.24236	15479700	-0.11835	337.15	115.544	110.8954	240.8339	231.4287	90553.5625	167.2733	-0.080869	211.7598	4342590
013	2018-05-16t0007	1526447528.77	adult	104.0053	50.0048	-37.9982	1114.9487	78.5557	69372.7873	218575.5136	3683381.4219	1575.46	-0.58772	425.445	-0.096511	406.0173	-0.2241	993.5244	-0.23602	937.4588	359655.8438	575.9365	0.20787	715.1454	-0.075999	15398100	-0.10743	309.505	117.173	113.6287	225.013	219.7379	81454.6875	167.0921	-0.35051	206.6314	4240830
013	2018-05-16t0407	1526461922.02	adult	108.0034	54.0029	-34	1146.7367	81.868	74427.0759	234554.4569	4065964.8894	1878.02	0.061732	405.686	-0.48658	385.9102	-0.68282	1026.7474	0.03329	893.4387	398378	563.3665	0.12663	695.4114	-0.13116	15737800	0.010506	384.982	120.203	113.7835	274.5881	266.8141	106540.1797	183.9367	0.29117	243.7574	4663030
013	2018-05-16t0807	1526476323	adult	112.0037	58.0032	-29.9998	1175.7402	81.9157	75944.8871	239341.8166	4165912.0536	1539.11	-0.47821	411.888	-0.25675	394.2756	-0.3888	949.2247	-0.22726	894.862	375892.9688	553.6516	0.069625	674.5204	-0.21749	16306600	0.18132	609.088	120.997	115.9933	303.0885	281.4466	120023.0625	176.0782	-0.34538	241.8575	4790260
013	2018-05-16t1207	1526490723.55	adult	116.0039	62.0034	-25.9996	1052.7097	83.119	68814.2913	216946.0639	3831076.206	1168.64	-1.0587	402.498	-0.41656	390.7184	-0.41825	754.0403	-1.0475	703.3899	270700.4688	552.6061	0.1281	648.3482	-0.37241	14437600	-0.27971	424.769	125.411	118.3929	303.3083	293.3185	108887.6719	195.415	0.31776	269.1593	4498500
013	2018-05-16t1607	1526505130.55	adult	120.0058	66.0053	-21.9977	1105.2585	81.6467	69919.9986	220383.5325	3813460.8525	975.066	-1.3183	383.806	-0.82903	368.5741	-0.98093	750.9058	-0.98276	736.6857	274080.5938	522.3914	-0.28151	659.8864	-0.20289	14000500	-0.37141	391.181	135.082	128.9975	287.9494	281.2435	105101.5234	206.5222	0.54953	257.3059	4927520
013	2018-05-16t2007	1526519527.67	adult	124.005	70.0045	-17.9985	963.3073	87.2657	63749.4596	201141.1765	3599659.8336	903.801	-1.3652	387.612	-0.67161	370.9808	-0.8573	697.5102	-1.1623	684.2817	232270.8906	534.7301	-0.036743	640.1037	-0.32844	12881900	-0.62827	475.246	146.583	138.9405	323.2192	313.7259	107631.9844	229.9029	1.2346	289.0529	4871540
013	2018-05-17t0007	1526533926.14	adult	128.0046	74.0041	-13.9989	1015.2087	82.353	62700.5243	197568.6817	3381654.3505	944.465	-1.2333	381.523	-0.77599	364.4723	-0.99457	703.9816	-1.0686	685.1571	230905.9688	527.0593	-0.11367	632.8708	-0.34759	12486900	-0.70302	518.656	159.151	149.3343	357.4074	345.15	117229.6406	250.1821	1.7249	312.4343	5208840
013	2018-05-17t0407	1526548327.32	adult	132.0049	78.0044	-9.9986	941.039	83.4217	58038.023	183049.907	3124357.1214	874.151	-1.2893	379.497	-0.77663	365.8593	-0.89968	675.2011	-1.1461	663.5784	204585.9375	531.6043	0.0015802	621.8027	-0.4129	11491900	-0.91892	464.033	167.069	155.2884	362.8521	357.1168	109944.1875	278.7319	2.4481	335.0059	5059180
013	2018-05-17t0807	1526562714.32	adult	136.0013	82.0008	-6.0022	911.0527	81.3072	55573.1859	175255.3312	2956172.6332	811.232	-1.3355	378.445	-0.75194	366.218	-0.83299	666.6351	-1.1322	655.6287	193324.1719	527.289	-0.032724	618.1146	-0.41148	10974500	-1.0162	634.074	177.371	164.0013	399.201	385.8982	115768.2969	299.2439	2.8298	361.7168	5143580
013	2018-05-17t1207	1526577112.61	adult	140.0008	86.0003	-2.0027	816.1512	83.5502	50229.9673	158589.6896	2651713.378	866.848	-1.1999	383.333	-0.55666	370.4618	-0.63976	676.793	-1.0314	665.7008	177996.5625	531.1916	0.069754	628.8999	-0.26558	10047900	-1.2045	488.771	188.457	173.92	410.6449	404.9398	107999.6094	319.5095	3.1688	384.5348	4939820
013	2018-05-17t1607	1526591531.75	dead	144.0061	90.0056	2.0027	814.3243	84.1352	49715.2129	157121.1756	2582477.5405	901.556	-1.1018	383.08	-0.5037	369.6853	-0.60038	699.241	-0.8693	684.3279	181802.6562	537.2924	0.21254	646.9512	-0.042421	9946300	-1.2006	489.568	194.347	180.1665	423.9849	419.5486	110236.0625	328.11	3.137	399.6788	5046030
016	2018-05-11t1607	1526073148.32	larva	0	-54.0009	-146.0067	167.6458	27.7834	3113.9777	9890.7075	54450.5598	0	1636.5579	0	-0.67325	0	-0.69556					0	-0.60775	0	-0.39056	0	136690.0248	0	0	0				0	-0.69949	0	0
016	2018-05-11t2007	1526087542.73	larva	3.9984	-50.0025	-142.0082	165.1125	27.469	3017.3413	9584.1325	52040.7261	0	0.39511	0	-0.92912	0	-0.93571					0	-0.9061	0	-0.82846	0	1.0089	0	0	0				0	-0.90149	0	0
016	2018-05-12t0007	1526101944.55	larva	7.999	-46.002	-138.0077	156.9118	31.2065	3200.3805	10222.9742	60266.3651	0	-0.55787	0	-1.1993	0	-1.1888					0	-1.2186	0	-1.2686	0	-0.35747	0	0	0				0	-1.119	0	0
016	2018-05-12t0407	1526116344.26	larva	11.9989	-42.0021	-134.0078	225.2177	37.483	5875.4451	18811.5766	134802.0002	471.847	0.35558	346.736	0.88501	345.596	0.89719	443.2879	-0.23437	441.3851	14185.2129	404.7484	0.69554	429.0768	0.67064	1096730	-0.32065	160.81	94.6367	94.2377	135.049	132.888	4321.5684	118.9679	1.1338	129.8626	299336
016	2018-05-12t0807	1526130745.34	larva	15.9992	-38.0018	-130.0075	372.9018	40.3497	11647.4193	36926.4291	306618.4401	616.778	0.13721	398.376	1.0559	391.9426	1.0485	565.2053	-0.097648	560.0977	35607.9336	511.8484	1.0508	547.6275	0.91191	2481090	-0.1248	189.789	93.7675	93.2413	137.4249	135.6007	8657.7695	118.8082	1.0169	129.8899	583984
016	2018-05-12t1207	1526145142.88	larva	19.9985	-34.0024	-126.0082	413.5461	41.5223	13845.5901	43805.6253	392339.1333	623.119	-0.33665	376.392	0.69766	371.0212	0.71825	556.7346	-0.53929	551.7515	41198.3555	489.2642	0.66506	537.382	0.43838	2775520	-0.59112	253.554	87.7217	87.3542	128.5699	125.3284	9514.1758	112.5438	0.74687	121.8316	646860
016	2018-05-12t1607	1526159543.45	larva	23.9986	-30.0023	-122.008	592.3409	44.8936	21867.3344	69065.9908	671245.4364	758.813	-0.45469	408.187	0.73242	393.5026	0.70046	680.5829	-0.38316	674.3226	78947.6172	575.1633	0.9297	648.6285	0.65185	4732920	-0.12815	287.608	93.3834	92.9717	137.745	134.2616	15978.4199	118.9364	0.76389	129.8084	1082780
016	2018-05-12t2007	1526173942.44	larva	27.9984	-26.0026	-118.0083	277.78	100.2383	15026.6698	50660.9818	816617.376	644.823	-1.0268	401.695	0.45413	390.518	0.47129	579.3588	-1.1081	576.9977	45769.3477	519.61	0.29755	560.7645	-0.26065	3166560	-1.3803	167.328	97.816	97.0331	141.2581	138.4211	11159.3887	122.9838	0.72385	135.5229	771083
016	2018-05-13t0007	1526188350.45	larva	32.0006	-22.0003	-114.0061	668.015	42.0363	23541.3559	74287.6785	681255.3958	725.051	-1.1801	417.975	0.34535	405.4611	0.37384	636.3053	-1.1791	630.1479	79538.1641	560.063	0.26411	612.5886	-0.38164	5221350	-0.8937	187.587	95.9498	95.3232	143.0224	140.6471	17877.7949	122.8518	0.55436	136.1207	1198610
016	2018-05-13t0407	1526202750.37	larva	36.0006	-18.0004	-110.0061	693.9391	46.4516	27583.6391	86988.2528	913223.6138	1305.62	-0.48241	457.64	0.44877	444.2959	0.49478	951.6348	-0.31143	926.8182	138938.6875	626.3178	0.41621	806.4674	0.32243	6671930	-0.71954	250.371	97.9381	97.4088	142.663	139.5641	20828.8008	123.992	0.3945	135.4679	1427840
016	2018-05-13t0807	1526217152.29	larva	40.0011	-13.9998	-106.0056	797.5886	48.7605	29730.4794	93701.4569	928001.0803	1832.21	0.049475	425.276	-0.1808	404.7872	-0.17958	1344.2847	0.77662	1308.426	212396.9688	537.6585	-0.61506	1013.404	1.1261	6698100	-1.1173	180.937	96.2509	95.5617	144.7537	142.2185	22871.0859	124.2046	0.17339	137.7571	1515950
016	2018-05-13t1207	1526231551.62	larva	44.0009	-10	-102.0057	1061.1387	51.8601	44212.4969	139166.9878	1558145.724	3203.69	1.8838	446.581	-0.13068	413.8094	-0.25544	1811.4474	2.0523	1699.6268	423878.6875	627.2126	-0.11484	1095.8572	1.368	10413400	-0.1475	423.455	100.33	99.6573	148.4566	145.6607	34738.8359	128.227	0.20384	140.3807	2339500
016	2018-05-13t1607	1526245951.79	larva	48.001	-6	-98.0057	688.6741	65.44	25286.4523	80967.6249	948517.8389	2809.52	1.029	423.421	-0.58752	374.5058	-0.93079	2067.0916	2.6344	2009.4144	279057.375	616.7484	-0.36693	1583.4425	4.1354	5685690	-2.073	347.199	91.2122	89.5363	148.1481	142.4026	20000	123.4986	-0.2012	136.9777	1224800
016	2018-05-13t2007	1526260351.65	larva	52.0009	-2	-94.0057	1049.8459	61.9798	51669.4901	162914.8544	2117435.1271	3791.37	2.2779	461.578	-0.1592	423.5715	-0.35844	1918.1222	1.8235	1722.6622	521729.25	673.6421	0.068768	986.0367	0.38087	12524000	-0.13328	196.523	95.4707	94.7126	142.761	140.262	38831.0039	123.2657	-0.42455	135.2014	2590410
016	2018-05-14t0007	1526274751.69	adult	56.0009	2	-90.0057	1140.3936	66.9418	61279.6442	192955.4408	2794275.7848	3028.99	0.99382	421.042	-0.88263	390.7526	-0.98639	1595.6329	0.6705	1456.0211	512198.1875	607.757	-0.63227	860.0805	-0.4705	13507500	-0.10131	288.629	91.6345	90.8424	142.4276	138.1996	45719.2734	119.6306	-1.0172	132.6878	2939730
016	2018-05-14t0407	1526289151.89	adult	60.001	6.0001	-86.0057	988.4337	70.2055	59514.4163	187671.2885	2995605.1855	2335.18	-0.13247	437.049	-0.67703	407.6506	-0.77112	1483.6418	0.24649	1425.5848	461412.625	641.5696	-0.29884	980.862	0.2438	13579100	-0.3004	289.831	89.7297	88.7982	139.3665	136.6567	43342.9766	118.3549	-1.5473	131.8751	2787900
016	2018-05-14t0807	1526303552.65	adult	64.0012	10.0003	-82.0055	1136.1693	70.3232	65203.9081	205329.7653	3200225.5055	3287.63	1.2158	435.988	-0.72808	402.077	-0.94413	1641.6873	0.78343	1464.7483	559815.375	657.0001	-0.098753	963.7204	0.16414	14862800	-0.10955	314.35	96.0726	95.2483	146.7584	143.9813	50044.6016	124.8124	-1.2199	138.6304	3275110
016	2018-05-14t1207	1526317951.58	adult	68.0009	14	-78.0057	1130.2808	73.2424	66008.7061	207900.8374	3302567.2972	3414.89	1.4202	418.858	-1.086	390.6647	-1.2427	1538.7112	0.50819	1333.8428	530855.375	590.8337	-0.79353	876.4713	-0.31914	14444700	-0.35789	198.337	96.401	95.5525	146.1805	143.6761	50432.2852	125.5163	-1.4422	139.3175	3324480
016	2018-05-14t1607	1526332353.9	adult	72.0016	18.0006	-74.0051	1173.4288	74.0117	71107.395	223934.4755	3630612.065	2119.23	-0.50776	405.027	-1.3661	376.5844	-1.596	1223.1165	-0.52992	1066.5695	454999.3438	607.0374	-0.52237	895.851	-0.077555	15043100	-0.28609	344.798	96.9778	96.1354	148.4383	145.7878	55219.0312	126.8761	-1.5288	140.7713	3601850
016	2018-05-14t2007	1526346751.42	adult	76.0009	21.9999	-70.0058	1067.7249	69.7836	62644.0923	197408.9172	3069377.8715	2490.08	0.15888	425.199	-0.85451	398.3081	-1.0284	1328.9008	0.027244	1174.2932	435879.4375	602.0191	-0.47054	881.467	-0.017594	13921000	-0.64225	276.492	100.121	99.3	154.4891	151.5051	50672.4297	132.2078	-1.1919	146.9578	3277980
016	2018-05-15t0007	1526361151.94	adult	80.001	26.0001	-66.0056	1099.4908	74.2081	64847.4054	204257.2932	3292375.812	1951.57	-0.61753	384.516	-1.6896	368.5489	-1.7074	1095.2985	-0.76919	992.5318	371306.1875	503.4345	-1.6048	698.1409	-1.1836	13029700	-0.90202	218.064	95.0838	93.9963	154.773	151.8748	52468.0625	129.5914	-1.6403	145.9341	3222010
016	2018-05-15t0407	1526375552.27	adult	84.0011	30.0002	-62.0056	1010.8276	71.9092	61195.2632	192957.2247	3082177.262	1955.77	-0.49236	390.391	-1.4498	376.5669	-1.4207	1084.7212	-0.64028	983.6165	347110.7812	487.7031	-1.6922	677.144	-1.1957	12473400	-1.0467	476.046	101.686	100.4877	164.2143	159.7581	52548.5781	134.9018	-1.3683	152.6936	3248980
016	2018-05-15t0807	1526389953.4	adult	88.0014	34.0005	-58.0052	1069.6189	71.692	62766.5777	197767.5943	3174902.9286	2003.08	-0.27057	358.572	-2.0713	348.522	-2.0365	1015.3649	-0.77125	901.653	333039.6875	442.0488	-2.1814	594.088	-1.7045	11760100	-1.2156	257.893	103.887	102.1254	169.4732	166.3381	55587.1953	140.0474	-1.1668	157.9399	3407190
016	2018-05-15t1207	1526404352.23	adult	92.0011	38.0002	-54.0056	1069.8684	75.0072	66275.0496	208879.4612	3506290.046	1281.88	-1.4925	332.787	-2.5609	326.6236	-2.503	735.269	-1.9083	683.8235	254403.0625	403.2193	-2.5913	490.5707	-2.414	11511400	-1.2501	295.229	101.369	99.7912	166.4303	162.2367	57584.8984	136.5029	-1.6184	154.878	3506460
016	2018-05-15t1607	1526418766.46	adult	96.005	42.0041	-50.0016	1006.5813	76.887	63959.1637	201706.9989	3399140.7706	1120.44	-1.6797	361.821	-1.7828	355.7343	-1.679	720.2271	-1.8072	694.6845	240555.8438	436.2867	-2.0077	523.2695	-1.9997	12067800	-1.0644	371.111	107.783	105.8775	195.5885	192.9188	65326.543	148.2968	-1.0179	178.4539	3594890
016	2018-05-15t2007	1526433171.58	adult	100.0065	46.0055	-46.0002	965.4987	74.6614	59342.1506	187097.1237	3091151.5358	1214.27	-1.379	346.805	-2.0481	340.5186	-2.0007	734.7493	-1.583	667.702	227772.2969	425.1786	-2.0568	540.8057	-1.7167	10747800	-1.3774	433.541	109.633	108.3714	177.227	173.3868	54940.3672	146.7911	-1.3095	165.385	3397640
016	2018-05-16t0007	1526447569.42	adult	104.0059	50.0049	-42.0008	1037.6737	72.5584	61436.2375	193612.9932	3094684.8745	1435.99	-0.8485	349.658	-1.9073	344.436	-1.8409	732.3439	-1.4588	654.2985	235082.4062	419.0813	-2.0565	508.1444	-1.8857	11223700	-1.2117	300.283	115.832	114.4166	184.0969	179.9608	59095.1094	152.9777	-1.1355	172.0673	3718100
016	2018-05-16t0407	1526461962.79	adult	108.004	54.0031	-38.0026	1050.5045	80.4686	67296.6177	212098.7261	3693616.7055	859.486	-1.8086	333.965	-2.225	327.6258	-2.239	622.2474	-1.8552	611.3318	218408.8281	409.2882	-2.132	502.196	-1.845	11719500	-1.0433	331.121	105.101	102.8628	221.1313	213.892	77617.0781	142.1241	-1.8664	177.033	3688190
016	2018-05-16t0807	1526476363.85	adult	112.0043	58.0034	-34.0023	1005.1594	81.8954	64619.0928	203747.1801	3608138.4575	790.891	-1.8232	324.095	-2.4205	320.298	-2.4016	555.8794	-2.0613	537.0172	187887.2344	390.8001	-2.359	448.5171	-2.2539	10923600	-1.2138	248.88	103.22	101.4596	173.495	170.0518	58641.3086	142.5137	-1.955	161.8614	3479040
016	2018-05-16t1207	1526490764.46	adult	116.0045	62.0036	-30.0022	1075.7953	75.7249	65611.9107	206735.5889	3473541.5993	1020.57	-1.3187	313.496	-2.6512	309.054	-2.686	577.6946	-1.87	517.8656	198149.2344	381.0807	-2.4788	440.4135	-2.2787	10735000	-1.2252	250.045	115.115	113.3099	192.1232	188.4184	65898.2734	154.3179	-1.5195	177.2199	3941880
016	2018-05-16t1607	1526505171.65	adult	120.0065	66.0056	-26.0002	982.5965	79.153	59892.4947	188794.9549	3188572.2552	865.583	-1.5055	315.193	-2.5882	312.4125	-2.5752	557.8939	-1.8844	524.7241	174620.7812	385.3432	-2.4071	447.5511	-2.1856	9857990	-1.4097	321.386	120.04	115.3732	225.255	220.6237	70504.8281	173.3556	-0.83241	208.0823	3754360
016	2018-05-16t2007	1526519568.89	adult	124.0057	70.0048	-22.0009	1038.5289	77.6953	64172.4011	202232.2662	3457966.7123	662.824	-1.7676	296.582	-3.0554	293.8204	-3.0962	465.5795	-2.2489	445.9957	156434.7188	365.3694	-2.7197	409.0394	-2.5273	9936080	-1.3538	363.883	114.688	107.7077	233.7556	229.0514	78541.875	178.936	-0.76044	216.9673	3842270
016	2018-05-17t0007	1526533967.06	adult	128.0052	74.0043	-18.0014	818.8512	73.4354	48874.5782	154233.7329	2519480.4764	629.164	-1.7479	326.084	-2.2601	323.5361	-2.2091	496.3196	-2.0455	487.5064	127057.8281	400.3945	-2.1639	455.1792	-2.0709	8323940	-1.7099	347.045	133.514	126.4736	260.6609	256.1225	66729.1953	208.024	0.17042	244.8797	3408220
016	2018-05-17t0407	1526548368.58	adult	132.0056	78.0047	-14.001	843.6594	76.3673	47923.6104	151221.3887	2383940.8135	627.396	-1.6837	345.193	-1.716	341.313	-1.6446	528.3472	-1.8409	515.0858	132615.1562	434.9867	-1.5962	492.0138	-1.6948	8656400	-1.5925	606.11	148.585	136.9541	384.5405	372.2971	96519.6719	252.176	1.5232	327.284	3726070
016	2018-05-17t0807	1526562755.06	adult	136.0019	82.0009	-10.0048	849.3676	74.745	50294.3547	158853.4905	2534212.2668	695.591	-1.517	343.482	-1.7321	339.2646	-1.6701	540.1443	-1.7354	527.1669	142057.9688	436.1755	-1.5718	499.0753	-1.6073	9025680	-1.4714	561.412	153.583	139.6784	409.6748	402.4047	107744.4844	268.8379	1.8268	362.9069	4035710
016	2018-05-17t1207	1526577153.14	adult	140.0013	86.0004	-6.0053	841.4195	72.646	48074.5796	151780.8425	2335454.0644	652.141	-1.5317	342.406	-1.7321	337.9791	-1.6727	523.5629	-1.7706	513.1974	131937.8438	436.1147	-1.5705	488.6726	-1.6968	8604310	-1.5364	612.601	158.274	142.8745	421.6377	408.1044	106252.7031	278.0279	1.8685	374.0202	3977280
016	2018-05-17t1607	1526591573.2	adult	144.0069	90.006	-1.9997	816.227	69.7338	45357.9225	143139.5525	2148234.6513	591.602	-1.5755	340.384	-1.7603	334.9618	-1.7308	520.6674	-1.7418	513.5778	123918.8438	441.203	-1.4803	496.6615	-1.5999	8078330	-1.6239	505.193	161.408	143.7151	382.6138	372.2009	91062.0859	286.0283	1.8774	346.9745	3830690
016	2018-05-17t2007	1526605971.35	dead	148.0064	94.0055	1.9997	752.4166	72.1621	42441.3902	134167.978	2098355.8282	673.659	-1.4094	346.797	-1.5334	342.5382	-1.4343	534.9416	-1.6347	522.8918	118757.0312	448.2809	-1.3525	503.266	-1.5178	7698560	-1.6804	510.784	168.035	149.8704	395.7491	383.1597	87856.2969	291.4897	1.8328	351.4753	3730220
026	2018-05-11t1607	1526073276.93	egg	-1.9993	-50.0027	-177.9427	114.2098	26.381	1649.5341	5319.6588	25273.6044	189.588	2908.8536	118.592	0.15868	117.7441	0.12151	171.0562	0.3256	167.1795	1710.562	147.718	0.26463	160.7569	0.68819	109460	162729.779	153.375	91.2512	90.9437	138.918	136.3109	1389.1798	119.794	1.5148	130.9811	84224.8
026	2018-05-11t2007	1526087671.99	larva	1.9993	-46.0041	-173.9441	176.5512	28.4751	3474.6655	11023.1155	61489.323	0	2.6388	0	-0.79956	0	-0.81417					0	-0.75528	0	-0.6091	0	2.6102	0	0	0				0	-0.79875	0	0
026	2018-05-12t0007	1526102076.06	larva	6.0004	-42.0029	-169.9429	174.2346	32.8099	3733.5877	11891.5406	73178.403	0	-0.19163	0	-1.0624	0	-1.0606					0	-1.0606	0	-1.0486	0	0.19626	0	0	0				0	-1.0082	0	0
026	2018-05-12t0407	1526116473.82	larva	9.9998	-38.0035	-165.9436	176.6741	32.7661	3797.1055	12089.4012	74173.8091	0	-0.83529	0	-1.3405	0	-1.321					0	-1.3807	0	-1.4888	0	-0.7844	0	0	0				0	-1.2347	0	0
026	2018-05-12t0807	1526130876.13	larva	14.0005	-34.0029	-161.9429	250.1502	35.2061	7050.8215	22384.966	172510.0477	559.147	0.27734	369.581	0.94676	365.947	0.9505	499.4012	-0.18711	495.7544	18977.2461	450.5419	0.82506	479.0269	0.73808	1395170	-0.48285	154.546	98.0406	97.7421	138.3002	137.6564	5255.4077	121.9633	1.1424	132.497	370103
026	2018-05-12t1207	1526145272.79	larva	17.9995	-30.0038	-157.9438	230.4821	30.9019	4777.6263	15141.5114	86700.2479	497.632	-0.40652	356.46	0.65375	357.3866	0.71069	464.9196	-0.75731	461.7456	12087.9102	428.9354	0.44068	451.8053	0.16694	926439	-1.3821	143.588	86.9887	86.5464	128.3984	125.8679	3338.3584	111.6145	0.7926	122.5379	226084
026	2018-05-12t1607	1526159673.7	larva	21.9998	-26.0036	-153.9436	570.8454	44.3132	18188.5426	57459.243	487011.341	526.098	-0.75192	328.804	0.2245	323.0914	0.25429	475.3286	-1.0597	468.4943	46106.8711	422.4926	0.12271	460.5439	-0.20303	3184790	-0.65003	154.868	90.9082	90.5582	134.5441	132.6134	13050.7812	116.1828	0.76532	127.8447	880537
026	2018-05-12t2007	1526174072.35	larva	25.9994	-22.004	-149.944	649.2449	52.9975	21480.7683	68549.7468	615179.9786	606.994	-0.93818	372.021	0.3286	372.7172	0.43206	546.4772	-1.0863	541.095	62844.875	495.2349	0.28694	530.5564	-0.22438	4255920	-0.63272	241.009	88.0214	87.3571	134.9198	131.5762	15515.7773	113.8297	0.55596	126.3404	1006960
026	2018-05-13t0007	1526188485.63	larva	30.0031	-18.0003	-145.9403	572.2208	64.0685	22043.8188	70076.6221	741682.18	590.196	-1.2791	361.471	-0.018276	350.5238	0.013182	537.5174	-1.4119	533.5861	62889.5352	475.6212	-0.15042	517.1675	-0.71943	4215470	-1.118	180.063	93.1242	92.6924	139.6642	137.072	16340.707	120.1949	0.56396	132.4908	1086010
026	2018-05-13t0407	1526202885.47	larva	34.0031	-14.0003	-141.9403	648.4154	48.5721	22965.3643	72553.4961	722904.8946	807.037	-1.1786	408.414	0.12036	394.5191	0.14872	693.9997	-1.1042	685.9703	84667.9609	587.6622	0.2983	658.0969	-0.32947	4974890	-1.2073	465.722	90.7638	89.8401	144.431	137.2273	17620.584	118.064	0.30592	130.8017	1105590
026	2018-05-13t0807	1526217288.25	larva	38.0038	-9.9995	-137.9395	861.3185	56.4528	37718.4779	118783.0057	1407199.5597	1726.22	0.047561	495.894	0.70028	471.5542	0.64878	1190.1024	0.38935	1166.6124	236830.375	713.8816	0.91475	868.0806	0.47434	9853410	0.31318	285.822	102.542	101.9288	152.3031	149.3345	30308.3105	131.5169	0.56159	145.1563	2037520
026	2018-05-13t1207	1526231687.15	larva	42.0035	-5.9998	-133.9399	871.7001	54.54	40914.7421	129035.7714	1575443.2389	1484.58	-0.62743	366.045	-0.96059	345.3454	-0.95191	1085.9666	-0.26274	1102.5828	233482.7969	503.6454	-1.0251	737.9112	-0.64429	7866680	-0.8688	212.013	93.8237	93.2238	138.9121	136.3291	29866.0977	120.0802	-0.091267	132.2452	2016370
026	2018-05-13t1607	1526246086.75	larva	46.0034	-2	-129.94	1057.9301	66.0241	49179.6304	155567.4641	2066753.4173	2286.19	0.35685	426.136	-0.46775	382.7332	-0.72763	1494.6954	0.88066	1455.6294	387126.125	698.7542	0.42563	976.3252	0.54753	11015600	-0.12973	287.572	97.7516	97.001	147.7392	144.6002	38264.4531	126.9611	0.073168	139.629	2526880
026	2018-05-13t2007	1526260486.44	adult	50.0033	2	-125.9401	1066.2449	65.2731	53903.8761	169800.618	2286067.4896	2958.15	1.143	483.502	0.18983	437.5822	-0.11434	1754.3103	1.4438	1681.59	496469.8125	774.7194	1.0459	1057.1875	0.87423	13668100	0.39125	203.205	96.2974	95.67	143.8873	141.6028	40720.0977	123.8632	-0.27498	136.7583	2722230
026	2018-05-14t0007	1526274886.91	adult	54.0035	6.0001	-121.9399	1134.1114	70.0544	64113.3683	201956.8556	3047796.381	2944.24	0.94187	477.759	0.068272	434.4755	-0.21643	1669.9003	0.88863	1526.58	561086.5	785.024	1.148	1089.0868	0.96466	16016900	0.8013	375.821	96.4601	95.4887	149.6841	145.8287	50293.8594	126.6462	-0.27773	140.8454	3233830
026	2018-05-14t0407	1526289287.01	adult	58.0035	10.0001	-117.9399	1118.2784	76.327	68684.1992	216379.7775	3564939.4354	3237.08	1.2386	470.893	-0.059564	434.806	-0.24158	1668.0175	0.80503	1423.2748	598818.25	713.5212	0.44881	980.6649	0.24903	16881500	0.77725	394.501	99.7279	98.7423	154.6904	151.2365	55533.8594	130.5353	-0.15162	145.1287	3575240
026	2018-05-14t0807	1526303687.41	adult	62.0036	14.0002	-113.9398	1144.6046	81.0129	72014.939	227198.0696	3786553.7213	3121.13	0.98808	472.617	-0.018211	435.6775	-0.23334	1553.4302	0.41747	1301.9546	584089.75	730.2105	0.67525	998.8802	0.36328	17756200	0.79931	179.712	98.5183	97.557	149.5932	147.6263	56247.0508	127.662	-0.73339	141.5524	3701330
026	2018-05-14t1207	1526318086.15	adult	66.0032	17.9999	-109.9401	1067.3454	85.5852	69396.966	219041.1867	3765114.5539	3101.51	0.93626	486.89	0.3135	454.2113	0.19301	1642.6212	0.782	1376.2577	594628.875	706.9596	0.50063	1028.7926	0.6116	17622000	0.58376	257.57	100.807	99.5183	158.9733	154.6375	57548.3516	132.2102	-0.52692	147.9372	3648490
026	2018-05-14t1607	1526332488.71	adult	70.004	22.0006	-105.9394	1168.5181	78.6927	71298.7849	224576.6555	3726817.9736	2912.43	0.68551	480.165	0.24781	444.3835	0.023582	1507.5939	0.43769	1246.6454	562332.5	742.8038	1.0374	1031.5507	0.75074	17875600	0.52627	236.824	101.733	100.6702	159.7792	156.0113	59597.6523	132.8383	-0.74822	148.9442	3787310
026	2018-05-14t2007	1526346885.87	adult	74.0032	25.9998	-101.9402	1335.6227	82.9492	83432.2439	262834.0354	4548370.6292	3083.73	1.0455	429.647	-0.79255	402.825	-0.94102	1382.5997	0.14144	1121.8167	602813.5	640.695	-0.055536	828.3898	-0.46554	18699100	0.66505	230.01	101.903	100.5526	161.1291	156.7847	70252.2812	133.6505	-0.92622	150.1252	4435010
026	2018-05-15t0007	1526361286.19	adult	78.0033	29.9999	-97.9401	955.7602	92.8309	57958.3439	184832.3501	3036559.1769	1270.74	-1.7895	408.918	-1.18	390.2564	-1.1983	839.9396	-1.9398	823.204	254501.7188	613.3741	-0.25909	762.3386	-0.78558	12375900	-1.0697	455.291	98.948	97.6247	160.6349	154.3602	48672.3672	130.6475	-1.4489	146.9949	2994660
026	2018-05-15t0407	1526375686.81	adult	82.0034	34.0001	-93.9399	1215.6258	79.9829	78901.4795	248562.522	4382854.5289	2557.51	0.48651	433.334	-0.51903	413.317	-0.5388	1305.7157	0.26358	1188.8602	537954.875	601.1433	-0.2624	738.8384	-0.80121	17815700	0.37444	322.676	107.446	105.8266	175.9929	170.5739	72509.0703	143.0076	-0.56306	162.4756	4417410
026	2018-05-15t0807	1526390088.31	adult	86.0038	38.0005	-89.9395	1182.7401	83.2421	77049.384	242698.3069	4336291.4657	1957.55	-0.42308	446.995	-0.0844	421.2483	-0.2435	1162.7129	-0.16868	1044.18	467410.5625	633.4445	0.3431	851.7225	0.27343	17951700	0.42509	248.492	107.742	106.2564	175.575	171.3061	70581.1406	143.0024	-0.82258	162.6421	4327020
026	2018-05-15t1207	1526404485.27	adult	90.003	41.9996	-85.9404	1151.5266	118.8721	84412.0084	267069.298	5347322.6682	1913.12	-0.36788	414.016	-0.7274	391.9922	-0.88677	1039.3951	-0.54754	915.6049	457333.875	585.2372	-0.14189	711.3501	-0.66403	18179000	0.51473	346.561	115.337	110.1386	286.1797	283.4115	125919.0781	164.153	0.48866	261.8679	5064320
026	2018-05-15t1607	1526418903.57	adult	94.0081	46.0047	-81.9353	1289.4051	83.1337	76915.0507	242165.9888	4124558.8397	2104.75	0.13077	432.113	-0.19117	413.5495	-0.24355	1193.3331	0.3631	1121.1038	479719.9375	593.1353	0.12631	733.1524	-0.30271	17348900	0.3277	459.816	114.289	110.9953	225.429	203.3554	90622.4688	158.1846	-0.24223	186.5773	4588570
026	2018-05-15t2007	1526433309.94	adult	98.0099	50.0065	-77.9335	1055.9706	79.7239	69351.3188	218649.6832	3842869.5274	1612.48	-0.68226	418.697	-0.39922	400.8976	-0.47885	1011.8106	-0.33582	962.6385	366275.4375	566.5286	-0.10659	711.5708	-0.3198	15131700	-0.22848	308.774	117.269	113.5423	221.5254	215.2009	80192.1875	164.9326	-0.085145	201.0338	4238090
026	2018-05-16t0007	1526447705.14	adult	102.0085	54.0052	-73.9349	1101.115	83.342	72265.8505	227744.9409	4022046.4568	1778.48	-0.25714	419.054	-0.29457	398.6291	-0.4566	1055.819	0.0076353	912.3167	398043.75	586.326	0.30025	758.7927	0.23662	15782000	-0.021426	455.041	118.624	113.5176	252.7836	238.996	95299.4062	171.5367	0.031367	215.3856	4467510
026	2018-05-16t0407	1526462098.91	adult	106.0068	58.0034	-69.9366	1097.509	80.7097	70080.6838	220808.2903	3856194.6549	1716.23	-0.27809	409.174	-0.4429	392.5544	-0.54107	972.5026	-0.26325	860.2474	355935.9688	550.6143	-0.10721	714.7469	-0.017425	14959800	-0.20795	334.138	122.687	118.1104	238.4035	230.1178	87255.6719	176.1618	0.017574	215.6812	4485540
026	2018-05-16t0807	1526476500.1	adult	110.0071	62.0038	-65.9363	1079.421	85.8799	73293.2046	231128.3904	4233678.3644	1282.14	-0.98478	388.827	-0.85942	376.7034	-0.89738	800.557	-0.95963	737.1187	305812.7812	512.149	-0.58498	626.6573	-0.69281	14845000	-0.21	311.957	116.354	111.4198	230.5387	222.6532	88065.7812	170.0169	-0.53542	209.4612	4442270
026	2018-05-16t1207	1526490900.01	adult	114.0071	66.0037	-61.9363	1101.7075	81.7504	72935.0687	229955.2021	4065570.6963	1453.45	-0.59376	401.622	-0.47364	391.0518	-0.44255	884.0238	-0.48481	836.2161	336813.0625	508.5052	-0.57137	646.7204	-0.42586	15269300	-0.076795	469.164	117.185	113.0464	239.1779	230.3724	91126.7969	170.2279	-0.72041	212.107	4455260
026	2018-05-16t1607	1526505308.89	adult	118.0096	70.0062	-57.9338	1188.2281	78.3171	72346.7782	227800.5635	3821033.1667	1267.25	-0.84906	389.424	-0.7134	374.7191	-0.83388	832.7208	-0.63938	774.8894	314768.4688	520.7986	-0.32665	675.3352	-0.086888	14712100	-0.20006	761.626	138.972	124.6929	553.0408	546.5129	209049.4375	225.7061	1.5074	492.6999	5250210
026	2018-05-16t2007	1526519705.7	adult	122.0087	74.0053	-53.9347	1136.3836	86.797	74474.98	234620.9038	4237405.2482	1269.12	-0.7813	395.94	-0.48417	387.5664	-0.40873	812.3259	-0.65916	753.7235	315994.7812	496.5964	-0.65571	601.3426	-0.71702	15374300	-0.019316	378.224	132.406	128.4489	265.6673	258.6424	103344.5703	188.2065	-0.31034	236.923	5141330
026	2018-05-17t0007	1526534102.48	adult	126.0078	78.0044	-49.9356	1167.7565	83.1494	74560.7432	234818.2688	4154854.6102	1311.49	-0.65617	386.021	-0.68392	377.4283	-0.64088	777.9302	-0.75244	715.674	302614.8438	487.4086	-0.76756	582.0796	-0.85686	15009300	-0.098752	556.965	133.683	127.9178	349.791	323.4259	136068.7188	193.6639	-0.27553	268.1986	5197860
026	2018-05-17t0407	1526548505.08	adult	130.0085	82.0051	-45.9349	1164.546	81.982	75770.9535	238771.6327	4267251.2923	1220.32	-0.75872	387.668	-0.58218	379.1596	-0.52762	784.2019	-0.66029	737.9059	309759.75	490.3331	-0.69399	597.8555	-0.6677	15311700	-0.015531	619.548	128.054	123.1707	272.6245	266.2749	107686.6562	190.1906	-0.56373	244.7092	5057730
026	2018-05-17t0807	1526562889.47	adult	134.0042	86.0008	-41.9392	1102.5074	81.1872	75491.713	238081.3469	4310083.3036	1137.1	-0.84607	363.473	-1.1936	354.8532	-1.2101	727.2394	-0.8721	679.3328	286532.3125	467.5483	-1.0494	572.5246	-0.88423	14289900	-0.24809	561.035	135.362	127.0721	338.0846	323.0649	133205.3125	211.8132	0.029226	288.5416	5321740
026	2018-05-17t1207	1526577287.11	adult	138.0035	90.0001	-37.9399	1123.7049	81.0042	70640.5546	222669.8529	3869232.2351	1043.51	-0.94855	375.885	-0.79729	365.2458	-0.83469	717.5005	-0.86261	677.9984	264757.6875	493.1233	-0.59818	586.4214	-0.71429	13853600	-0.33677	391.591	135.756	128.0718	308.8912	302.5962	113980.8672	219.0935	0.10122	280.9449	5003410
026	2018-05-17t1607	1526591711	adult	142.0101	94.0068	-33.9332	1078.5731	83.4185	71236.6004	224492.4034	4084087.9849	854.248	-1.1985	347.634	-1.5625	340.6087	-1.565	610.1708	-1.3284	584.7754	226983.5312	451.7607	-1.2972	534.5229	-1.2183	12904200	-0.53819	443.891	141.529	133.2432	312.6638	308.5843	116310.9375	230.0499	0.28257	286.2242	5253560
026	2018-05-17t2007	1526606108.92	adult	146.0096	98.0062	-29.9338	1048.6305	81.3933	67293.4029	212069.441	3752333.5789	1566	-0.067086	375.506	-0.69875	365.0916	-0.71792	743.0724	-0.62668	633.5732	260818.4062	496.0436	-0.50484	576.1129	-0.76495	13172400	-0.46156	417.434	151.848	140.3651	336.761	330.7118	118203.1328	258.3216	0.96081	314.0802	5326670
026	2018-05-18t0007	1526620497.62	adult	150.0064	102.0031	-25.9369	1081.8153	86.1229	73014.5004	230219.9708	4289208.6871	1198.84	-0.59002	352.026	-1.3554	343.2145	-1.3867	655.1298	-1.0099	596.0096	249604.4531	472.1181	-0.91871	553.2997	-0.98147	13394600	-0.39786	418.885	150.794	137.9419	348.3011	343.5681	132702.7344	264.46	0.97124	324.947	5737720
026	2018-05-18t0407	1526634895.28	adult	154.0058	106.0024	-21.9376	1026.3219	83.0791	68034.583	214533.5389	3891702.4644	1018.8	-0.82527	361.901	-1.0051	355.7824	-0.90449	663.3571	-0.92421	646.8425	235491.75	487.136	-0.63003	594.6031	-0.51742	12833000	-0.50968	543.042	157.241	137.2833	418.311	412.2692	148500.4062	316.5119	2.257	387.7439	5575770
026	2018-05-18t0807	1526649297.68	adult	158.0065	110.0031	-17.9369	978.6813	80.6766	62583.3623	197410.2502	3470521.9903	1432.01	-0.15975	375.953	-0.51346	366	-0.49139	702.1553	-0.67657	637.1494	229604.7812	506.2967	-0.25785	595.43	-0.48692	12270300	-0.62577	640.951	177.994	155.1007	463.4455	454.9357	151546.6875	347.9995	2.96	434.4343	5809370
026	2018-05-18t1207	1526663486.03	adult	161.9477	113.9443	-13.9957	1031.0467	78.0194	65171.0799	205505.1711	3528529.1851	1111.13	-0.61433	365.306	-0.79876	354.4091	-0.83049	642.6379	-0.9496	617.9238	218496.875	504.1642	-0.28502	584.0039	-0.59483	12416400	-0.59016	600.487	177.636	154.7902	471.221	464.7635	160215.1562	344.6316	2.7266	440.9126	6037680
026	2018-05-18t1607	1526677872.59	adult	165.9439	117.9406	-9.9995	950.4629	77.9806	59522.1362	187708.68	3233340.2649	1231.05	-0.39229	366.297	-0.71723	356.9511	-0.68295	628.8123	-0.98664	597.2616	195560.625	496.9549	-0.41227	568.7824	-0.74851	11376400	-0.81417	524.411	183.945	163.1957	456.6496	451.069	142018.0312	344.2528	2.5698	429.3878	5712950
026	2018-05-18t2007	1526692271.02	adult	169.9435	121.9401	-5.9999	918.0486	78.6723	56596.1295	178551.9581	3004763.2262	731.331	-1.1415	368.551	-0.60367	358.7279	-0.5711	588.5501	-1.1808	581.7036	174210.8281	496.7537	-0.41648	558.356	-0.86088	10892200	-0.92671	710.189	188.229	170.1211	504.282	497.082	149267.4688	333.2235	2.1527	463.3516	5562920
026	2018-05-19t0007	1526706670.82	adult	173.9434	125.9401	-1.9999	913.8857	78.3839	56629.2478	178665.7188	3020223.9621	778.107	-1.0425	370.616	-0.50318	359.5877	-0.49916	613.6353	-1.0172	603.6512	181636.0312	504.1086	-0.28012	573.7937	-0.68534	10957300	-0.92523	675.451	190.995	170.9382	507.9903	498.203	150365.125	348.7227	2.4276	465.5451	5646770
026	2018-05-19t0407	1526721070.43	dead	177.9433	129.94	1.9999	894.2814	77.2851	54345.0248	171564.6459	2838464.4592	826.113	-0.93904	372.958	-0.3947	362.4464	-0.35993	618.4379	-0.96695	606.7105	175636.375	503.8966	-0.29322	576.8529	-0.6513	10586400	-1.0203	682.662	197.163	177.5543	548.2409	537.5407	155700.4219	351.0641	2.3542	484.3501	5596460
028	2018-05-11t1607	1526073302.93	larva	0	-50.003	-161.9768	165.112	27.8414	3040.0451	9660.0688	53006.7484	0	1636.5579	0	-0.67325	0	-0.69556					0	-0.60775	0	-0.39056	0	136690.0248	0	0	0				0	-0.69949	0	0
028	2018-05-11t2007	1526087698.03	larva	3.9986	-46.0044	-157.9782	153.8612	27.0656	2869.2835	9130.1241	49468.3552	0	0.39504	0	-0.92913	0	-0.93572					0	-0.90612	0	-0.82848	0	1.0088	0	0	0				0	-0.9015	0	0
028	2018-05-12t0007	1526102102.67	larva	7.9999	-42.0031	-153.9769	156.5253	60.2581	4208.0415	14648.966	125531.6099	0	-0.55803	0	-1.1993	0	-1.1889					0	-1.2187	0	-1.2687	0	-0.35771	0	0	0				0	-1.1191	0	0
028	2018-05-12t0407	1526116500.25	larva	11.9993	-38.0038	-149.9776	128.8853	31.3066	3082.3906	9965.7497	65226.3397	458.332	0.31486	355.3	0.94356	354.6364	0.95877	439.1342	-0.25568	438.7365	7465.2817	407.5005	0.71076	429.569	0.67333	594417	-0.69356	136.321	92.7397	92.238	130.8365	130.6708	2224.2214	117.0405	1.0935	127.611	155154
028	2018-05-12t0807	1526130902.6	larva	15.9999	-34.0031	-145.9769	298.3933	57.0451	11327.0563	36684.1887	368752.9521	514.447	-0.12395	374.281	0.88346	374.1589	0.92167	484.8526	-0.47185	482.1502	29091.1543	448.755	0.6877	472.8542	0.49427	2246060	-0.27387	313.484	93.3036	92.4624	143.0082	137.2987	8580.4912	119.217	1.0259	131.596	559915
028	2018-05-12t1207	1526145299.12	larva	19.9989	-30.0041	-141.9779	294.3023	39.6233	7952.1853	25275.8668	194768.7754	543.114	-0.51723	382.819	0.74592	381.5236	0.79686	499.8032	-0.7853	495.1289	21491.5391	458.4915	0.48073	486.1904	0.15059	1635790	-1.2294	149.386	90.6027	90.0053	133.1073	131.9272	5723.6143	115.3252	0.81258	126.1497	387145
028	2018-05-12t1607	1526159699.92	larva	23.9992	-26.0039	-137.9777	427.8554	43.3436	15017.4566	47529.8767	448713.3289	624.732	-0.72933	424.848	0.86437	428.0685	0.9734	578.437	-0.7988	572.4669	46274.9609	527.0062	0.6286	559.0412	0.14494	3381370	-0.81185	159.687	96.3003	95.881	139.3157	137.3822	11145.2559	121.4829	0.82848	133.4727	766454
028	2018-05-12t2007	1526174098.52	larva	27.9988	-22.0043	-133.9781	514.9792	38.3634	16738.229	52814.7016	456934.0177	718.64	-0.88715	440.694	0.78164	437.0745	0.86126	625.767	-0.92833	620.3475	55693.2617	564.9462	0.59446	606.7101	0.0011851	3917770	-1.0318	240.976	96.1462	95.4103	138.7424	135.547	12348.0742	120.6065	0.6584	131.2649	854740
028	2018-05-13t0007	1526188513.03	larva	32.0028	-18.0002	-129.974	657.1573	51.291	26791.5412	84697.4687	901841.095	687.146	-1.2473	426.776	0.4242	423.6109	0.53628	617.8022	-1.2481	612.6051	87727.9219	550.1508	0.19556	596.1756	-0.47629	6037170	-0.54278	357.884	82.2641	81.5754	134.7799	129.0031	19138.75	110.3095	0.17386	123.7648	1163710
028	2018-05-13t0407	1526202912.89	larva	36.0028	-14.0003	-125.9741	851.3726	51.6715	38940.3508	122792.3981	1464394.8199	973.402	-1.0367	457.781	0.44999	451.9376	0.56881	782.6295	-0.91914	758.4196	160439.0469	628.7909	0.43414	700.4849	-0.29476	9377190	0.36951	279.331	90.4116	89.6623	140.853	135.9421	28874.8633	118.0433	0.19036	130.7455	1851990
028	2018-05-13t0807	1526217315.49	larva	40.0035	-9.9995	-121.9734	861.286	51.264	38016.3068	119818.7938	1390249.3427	1996.02	0.3076	428.697	-0.14403	404.6777	-0.18094	1325.9307	0.71249	1279.3623	266512.0625	577.4978	-0.30149	874.5212	0.30663	8586380	-0.40473	239.188	99.1806	98.797	146.2148	143.545	29389.1797	125.8141	0.23891	138.7137	1986490
028	2018-05-13t1207	1526231714.31	larva	44.0032	-5.9999	-117.9737	929.8323	55.7515	44473.1246	140252.255	1751954.845	3701.97	2.6458	478.925	0.2576	439.8249	0.057805	2025.6025	2.7753	1921.1674	473991	733.7727	0.78486	1054.3852	1.1196	11188200	0.12512	206.676	92.7172	91.9582	139.6822	137.4409	32685.6328	120.055	-0.19124	132.7746	2165970
028	2018-05-13t1607	1526246113.97	larva	48.0031	-2	-113.9738	1023.7285	68.0733	54465.4464	171535.7406	2442220.439	2448.83	0.48853	484.784	0.23696	443.2798	0.0015352	1665.0791	1.3016	1618.8531	476212.625	746.3471	0.80515	1115.7007	1.3017	13828500	0.62692	268.601	92.3082	91.7517	139.2817	136.9118	39834.5586	118.8113	-0.47724	131.5241	2633090
028	2018-05-13t2007	1526260513.69	adult	52.003	2	-109.9739	1031.8249	70.9022	59440.7848	187318.8809	2862487.1248	2902.36	0.96414	475.016	0.042489	436.8528	-0.15535	1656.1052	0.97873	1540.692	515048.7188	711.737	0.43516	1008.0651	0.51526	14756400	0.56927	270.538	96.0893	95.323	145.5701	142.7535	45272.2852	124.4758	-0.33665	137.5547	2985010
028	2018-05-14t0007	1526274914.05	adult	56.0031	6.0001	-105.9738	1121.2439	70.8684	64290.466	202564.2297	3090323.5082	4206.23	2.7216	484.893	0.17934	445.0714	-0.052644	1899.8793	1.6578	1635.7158	638359.4375	716.7603	0.47312	1028.0948	0.55943	16292900	0.73676	309.381	93.651	92.8017	142.3157	139.3536	47818.0703	121.5805	-0.84404	134.9006	3146770
028	2018-05-14t0407	1526289314.23	adult	60.0031	10.0001	-101.9737	1115.4043	76.7674	65623.4348	206924.1951	3198459.367	2427.64	0.0032757	457.506	-0.30336	419.8802	-0.53597	1482.1454	0.24159	1392.0676	508375.875	696.0353	0.28056	1034.8765	0.57777	15684200	0.30938	266.545	96.5237	95.8345	145.9093	142.4721	50046.8945	124.4844	-0.90735	137.5045	3309020
028	2018-05-14t0807	1526303714.41	adult	64.0032	14.0002	-97.9737	1000.8619	72.6757	59024.3366	186043.5921	2926069.3673	2964.39	0.73713	444.867	-0.55209	408.1828	-0.81417	1506.2167	0.32339	1210.8795	465420.9688	672.7099	0.076022	1060.5607	0.77286	13721500	-0.43026	359.306	100.321	99.4779	150.9579	147.434	46645.9922	129.2558	-0.71329	142.3722	3094300
028	2018-05-14t1207	1526318113.41	adult	68.0029	17.9999	-93.9739	1065.5335	67.1601	59111.5817	186239.2001	2778576.5698	1968.97	-0.76069	424.018	-0.97693	401.9314	-0.98268	1206.6219	-0.66923	1170.0098	374052.8125	587.0028	-0.83789	824.1522	-0.65696	13108100	-0.72492	292.099	94.1991	93.4827	147.5387	143.8051	45736.9922	124.8131	-1.5228	138.7544	2912070
028	2018-05-14t1607	1526332516.03	adult	72.0036	22.0006	-89.9732	938.8462	77.1704	58148.7155	183356.6766	3054861.0633	1542.89	-1.4021	379.527	-1.9283	369.1656	-1.7764	979.8701	-1.443	936.1032	297880.5	482.4353	-2.0241	662.1589	-1.6461	11525800	-1.237	239.807	99.5941	98.6004	152.3855	149.6978	46325.1797	130.4982	-1.137	144.3836	3024570
028	2018-05-14t2007	1526346913.12	adult	76.0028	25.9998	-85.974	914.4696	71.98	55386.4232	174809.7181	2797699.0626	1436.24	-1.5402	394.37	-1.5503	379.4644	-1.4982	951.3782	-1.4883	928.1571	275899.6875	512.019	-1.5952	717.2135	-1.1743	11402800	-1.317	208.606	102.594	101.942	154.7682	152.0378	44882.7656	133.0387	-1.1093	146.8246	2966410
028	2018-05-15t0007	1526361313.16	adult	80.0028	29.9998	-81.974	981.4217	75.3421	57826.4372	182206.7006	2902792.2141	1618.27	-1.1801	377.101	-1.859	365.9256	-1.7733	912.1575	-1.5556	829.226	276383.7188	469.3972	-2.0448	579.959	-2.0603	11393000	-1.339	292.381	106.069	103.5102	237.5136	234.8211	71966.6172	138.8718	-0.79793	211.8294	3204570
028	2018-05-15t0407	1526375714.06	adult	84.0031	34.0001	-77.9738	727.0937	100.252	53780.4537	172390.5842	3396487.867	865.315	-2.4227	343.405	-2.532	336.144	-2.4414	705.7459	-2.3574	697.8359	198314.5938	417.9289	-2.6228	604.2205	-1.7637	9617750	-1.8088	224.63	96.3384	95.4951	152.091	148.2473	42737.5781	126.8884	-2.0332	142.6809	2698150
028	2018-05-15t0807	1526390115.37	adult	88.0035	38.0004	-73.9734	938.2975	74.9409	56974.3679	179680.795	2945975.9535	1211.88	-1.7285	351.356	-2.2385	343.7207	-2.1581	784.1866	-1.8516	755.5877	233687.625	433.9581	-2.2919	585.9026	-1.7708	10449000	-1.5658	245.416	104.372	103.2571	159.733	156.9296	47600.4297	136.5534	-1.4328	151.0535	3103930
028	2018-05-15t1207	1526404512.09	adult	92.0025	41.9995	-69.9743	1015.0436	80.3453	62016.1139	195457.9219	3268683.3637	1387.08	-1.2937	350.371	-2.1514	342.5587	-2.0974	763.2021	-1.7763	690.482	247277.5	426.3179	-2.2702	526.1509	-2.1175	11336600	-1.2968	280.541	103.394	102.1952	164.3524	157.9164	53250.1641	135.3805	-1.6971	151.1822	3345410
028	2018-05-15t1607	1526418931.09	adult	96.0078	46.0048	-65.969	980.5245	69.6637	55434.8293	174744.7411	2686705.6299	1588.22	-0.78884	372.712	-1.5276	366.8987	-1.3929	850.2419	-1.1935	776.5229	246570.1562	448.8397	-1.8309	561.3487	-1.6762	10801600	-1.4024	342.999	108.433	106.9801	170.4233	166.3788	49422.7578	143.8841	-1.3039	161.0265	3142510
028	2018-05-15t2007	1526433337.96	adult	100.0097	50.0067	-61.9671	941.0727	73.7093	54082.2655	170411.4439	2672258.5523	1261.2	-1.29	365.809	-1.5992	360.6637	-1.4791	757.2385	-1.4772	692.5426	214298.5	442.0336	-1.8166	536.2152	-1.7562	10344400	-1.4847	236.137	107.056	105.8743	169.6711	166.3396	48016.9062	142.6496	-1.5581	159.8414	3027330
028	2018-05-16t0007	1526447732.61	adult	104.0082	54.0052	-57.9686	915.4861	73.8465	54556.7074	172068.915	2785221.2288	1258.17	-1.1809	363.598	-1.5741	361.5219	-1.3922	737.584	-1.4342	686.5362	210949.0312	433.2794	-1.8515	530.6118	-1.6892	10366900	-1.4384	265.172	113.165	111.6972	179.001	175.589	51194.2734	150.1337	-1.2937	169.0698	3226550
028	2018-05-16t0407	1526462126.32	adult	108.0065	58.0035	-53.9703	1007.2312	76.2302	62000.5125	195470.5438	3251917.2894	932.113	-1.6752	338.481	-2.1155	334.9227	-2.0442	617.2736	-1.8783	589.4529	199996.625	404.2926	-2.2052	488.5332	-1.9661	10948800	-1.2454	490.695	112.048	110.3224	215.0981	179.9798	69691.7969	147.5269	-1.5877	167.628	3624420
028	2018-05-16t0807	1526476527.54	adult	112.0068	62.0038	-49.97	844.6177	79.6569	51620.6296	163008.0598	2790675.9677	758.6	-1.8811	324.53	-2.4097	318.5853	-2.4482	558.0917	-2.0509	546.5102	150684.7656	403.6936	-2.1666	484.7649	-1.9272	8745110	-1.7783	367.275	110.627	107.9432	229.0783	223.6367	61851.1523	150.6669	-1.5641	190.4134	2981060
028	2018-05-16t1207	1526490927.32	adult	116.0068	66.0037	-45.9701	890.2335	79.5088	53513.5565	168835.7809	2815846.0546	979.411	-1.391	339.752	-1.9919	335.1565	-1.9611	638.5027	-1.5863	604.02	178780.75	414.7378	-1.9672	490.0818	-1.8233	9495050	-1.5419	547.827	108.175	105.5091	192.764	186.9245	53973.9297	152.9597	-1.5802	177.0307	3023160
028	2018-05-16t1607	1526505336.5	adult	120.0093	70.0063	-41.9675	1047.1625	80.8108	66138.8043	208509.9752	3688311.7501	974.234	-1.3197	315.285	-2.5858	310.8137	-2.6206	576.5675	-1.7971	528.3389	198915.7812	382.4856	-2.4514	465.7266	-2.0158	10877600	-1.1541	314.227	106.721	100.8376	209.6837	205.5264	72340.875	164.3898	-1.2061	195.923	3681970
028	2018-05-16t2007	1526519733.25	adult	124.0084	74.0054	-37.9684	905.7089	85.1644	58454.6884	184437.3085	3217000.2485	623.655	-1.833	320.022	-2.4416	317.1491	-2.4193	489.9003	-2.1349	481.1105	149419.5781	385.8991	-2.3945	447.4972	-2.1613	9753320	-1.3988	361.682	108.399	101.8579	219.6944	215.0853	67006.7969	171.3543	-1.0573	204.3025	3303680
028	2018-05-17t0007	1526534129.73	adult	128.0074	78.0044	-33.9694	898.9909	85.4328	59651.4997	188343.1147	3365567.7105	735.015	-1.5751	319.261	-2.4427	315.3142	-2.4531	522.6914	-1.9214	497.7705	162557.0312	393.232	-2.2799	450.1547	-2.1197	9926780	-1.3222	381.367	109.587	102.5559	221.9091	218.7831	69013.7188	174.1916	-1.0771	207.0312	3407370
028	2018-05-17t0407	1526548532.58	adult	132.0082	82.0052	-29.9686	835.7019	86.613	54210.4691	171209.3474	3010035.754	600.067	-1.7273	320.32	-2.3972	317.272	-2.3742	487.0294	-2.0364	477.42	137829.3125	391.7301	-2.3116	451.0844	-2.099	9051600	-1.4986	325.454	111.502	103.38	231.8715	226.3844	65619.625	181.8217	-0.92714	214.5807	3150820
028	2018-05-17t0807	1526562916.62	adult	136.0038	86.0008	-25.973	868.4227	85.5557	54864.7939	173104.506	3046310.483	634.965	-1.6121	317.213	-2.4686	314.757	-2.4312	472.2648	-2.059	463.4909	135540	386.4355	-2.412	441.5928	-2.1847	9076090	-1.4596	386.075	112.58	103.9696	238.4429	234.1884	68433.1094	185.844	-0.9106	221.3413	3221140
028	2018-05-17t1207	1526577314.02	adult	140.0031	90.0001	-21.9738	869.7736	84.2095	54440.9422	171730.103	3017016.0182	561.969	-1.6711	313.559	-2.5607	311.2911	-2.5213	470.5043	-2.0265	463.5374	133623.2344	381.527	-2.5123	432.3305	-2.2719	8905380	-1.4671	343.016	113.849	105.0906	241.0935	235.4536	68470.5469	189.4287	-0.90865	223.9693	3233420
028	2018-05-17t1607	1526591738.88	adult	144.01	94.007	-17.9669	861.6394	83.4175	53255.0721	168010.1786	2913966.8229	566.833	-1.6133	311.766	-2.6026	309.8145	-2.5495	460.4904	-2.0358	450.4389	128016.3281	378.2544	-2.5892	426.2696	-2.3294	8663970	-1.4912	302.171	114.315	105.1648	243.3802	239.07	67659.7031	189.3556	-1.016	226.2953	3176820
028	2018-05-17t2007	1526606136.58	adult	148.0093	98.0063	-13.9675	835.4815	82.8819	51948.0058	163954.7059	2837549.8161	579.811	-1.5523	311.821	-2.5845	309.7806	-2.5208	463.5363	-1.9893	458.0899	126081.8672	378.7889	-2.6006	427.2185	-2.3168	8453480	-1.5113	332.425	114.875	105.2448	242.8732	238.0915	66061.5	191.6781	-1.0452	225.9014	3114250
028	2018-05-18t0007	1526620525.08	adult	152.0062	102.0031	-9.9707	829.9822	82.2324	51290.4696	161921.4307	2787073.7062	568.56	-1.5321	310.593	-2.6013	308.7306	-2.5196	460.1817	-1.9749	451.7816	123328.6875	378.827	-2.6217	425.1963	-2.3397	8313030	-1.5214	359.496	115.454	105.3854	244.548	239.0663	65538.8516	194.0186	-1.0744	228.0118	3090120
028	2018-05-18t0407	1526634922.51	adult	156.0054	106.0024	-5.9714	828.4804	79.9392	50602.5466	159670.5144	2736577.4087	548.635	-1.5246	309.452	-2.6155	307.6017	-2.5203	455.4045	-1.9723	448.8784	120682.1953	376.8871	-2.6804	422.0595	-2.3755	8176660	-1.5323	344.813	116.464	106.2058	247.4695	242.4458	65579.4141	194.4088	-1.1573	230.368	3077320
028	2018-05-18t0807	1526649325.17	adult	160.0062	110.0032	-1.9707	824.5659	79.4868	50266.835	158633.4193	2701215.3813	541.919	-1.5012	306.725	-2.6748	304.8244	-2.5704	438.4739	-2.0393	431.8506	115318.6406	373.6051	-2.7651	412.2418	-2.4871	8047230	-1.5464	337.057	117.142	107.0092	246.8827	243.8919	64930.1484	195.7042	-1.2141	230.945	3073350
028	2018-05-18t1207	1526663513.96	dead	163.9475	113.9445	1.9707	801.7415	79.3281	49377.5213	155865.8514	2675739.6288	520.118	-1.5088	305.714	-2.6737	304.0382	-2.5434	428.4537	-2.0821	422.6201	110541.0469	371.5857	-2.8261	408.1993	-2.5434	7877640	-1.581	319.52	117.64	107.1645	246.9621	243.669	63716.2109	197.9229	-1.2478	230.7569	3031360
029	2018-05-11t1607	1526073315.74	egg	-1.9993	-54.0032	-181.9432	153.8929	28.0034	2785.1432	8872.4072	48424.1786	0	1922.914	0	-0.54999	0	-0.57969					0	-0.46339	0	-0.17316	0	155699.7836	0	0	0				0	-0.60347	0	0
029	2018-05-11t2007	1526087710.97	larva	1.9993	-50.0046	-177.9445	164.8944	28.27	3104.3468	9866.9793	55123.7535	0	2.6387	0	-0.79956	0	-0.81417					0	-0.75528	0	-0.6091	0	2.6102	0	0	0				0	-0.79875	0	0
029	2018-05-12t0007	1526102115.77	larva	6.0007	-46.0032	-173.9432	156.6987	27.8037	2917.2657	9283.2146	51067.9148	0	-0.19167	0	-1.0624	0	-1.0606					0	-1.0607	0	-1.0487	0	0.19618	0	0	0				0	-1.0082	0	0
029	2018-05-12t0407	1526116513.26	larva	10	-42.0039	-169.9439	200.8152	28.9583	4451.2533	14123.4042	86839.8558	495.964	0.827	376.511	1.1799	375.0388	1.18	476.2764	0.19636	473.9848	11906.9102	443.2284	1.0308	468.5657	1.0988	910779	-0.037681	139.826	91.8003	91.4476	130.5105	129.9225	3262.762	116.0343	1.1285	125.1223	222065
029	2018-05-12t0807	1526130915.73	larva	14.0007	-38.0032	-165.9432	257.7082	30.9653	6301.3173	19938.1742	135097.7755	567.095	0.29917	390.647	1.0941	386.7935	1.0957	517.8615	-0.097279	512.9384	18125.1504	477.1559	0.97528	505.1694	0.88354	1328980	-0.52803	178.112	92.1608	91.7161	133.1686	130.0477	4660.9014	116.3646	1.0219	127.019	313531
029	2018-05-12t1207	1526145312.2	larva	17.9997	-34.0042	-161.9442	417.4692	37.3095	12920.7361	40881.4682	331371.0073	581.894	-0.20517	373.255	0.77682	367.6595	0.7857	540.8231	-0.41761	538.6448	37316.7969	486.0928	0.7761	524.853	0.57619	2573600	-0.40424	151.823	92.5908	92.162	133.6401	131.663	9221.165	116.9296	0.91416	128.1465	638413
029	2018-05-12t1607	1526159712.92	larva	21.9999	-30.004	-157.944	507.7806	45.4057	17891.3227	56687.885	523248.0274	575.96	-0.64502	370.962	0.54951	366.0032	0.58404	527.3571	-0.84193	523.5209	50626.2812	473.3501	0.43378	512.0137	0.087193	3528960	-0.46729	165.198	90.8194	90.3706	133.8864	132.4149	12853.0918	115.8975	0.75834	127.1987	863965
029	2018-05-12t2007	1526174111.48	larva	25.9995	-26.0044	-153.9444	624.069	46.4608	22425.2697	70767.8907	673430.6292	685.659	-0.78364	424.528	0.75652	415.4854	0.77962	631.4333	-0.74944	627.2362	75140.5625	569.2036	0.76002	612.5707	0.24127	5049760	-0.24879	262.049	95.666	95.1465	138.7552	135.7068	16511.8672	121.1792	0.7499	131.577	1137950
029	2018-05-13t0007	1526188526.67	larva	30.0037	-22.0002	-149.9402	645.4136	44.428	24806.6339	78325.2016	783774.3936	749.489	-0.98816	430.188	0.57762	422.3686	0.63474	641.3444	-1.0181	636.1225	84657.4531	570.4958	0.48676	619.5723	-0.13327	5647500	-0.47892	237.559	94.1088	93.5012	138.6351	136.0167	18299.832	119.825	0.55327	131.0399	1235460
029	2018-05-13t0407	1526202926.54	larva	34.0037	-18.0002	-145.9402	774.6792	49.0596	32522.4399	102641.1122	1127546.1835	987.618	-0.86872	524.177	1.1992	514.263	1.2627	847.2952	-0.5439	835.5698	145734.7656	711.8445	1.1796	800.0095	0.49143	8986490	0.46135	619.006	89.1575	88.5703	143.0511	137.0808	24604.7812	116.6434	0.26027	131.3439	1528520
029	2018-05-13t0807	1526217329.2	larva	38.0044	-13.9995	-141.9395	961.6186	47.3354	34722.1068	109473.4593	1082864.76	1940.59	0.39524	428.495	0.012742	407.6297	-0.0026088	1322.4373	0.85751	1274.3558	244650.8906	590.3965	-0.020958	962.5459	1.0279	7887320	-0.45369	163.758	94.3555	93.8388	138.917	136.5699	25699.6367	120.2639	0.14427	132.1521	1736800
029	2018-05-13t1207	1526231727.8	larva	42.004	-9.9999	-137.9398	841.9912	51.9577	35507.1709	111826.1036	1262551.1168	1511.79	-0.58525	380.25	-0.79904	359.8918	-0.78629	1136.4413	-0.089638	1143.1817	213650.9688	503.3392	-1.0276	871.1022	0.14718	7115620	-1.1423	212.855	86.1592	85.2688	137.577	133.2082	25864.4688	114.7346	-0.32777	128.0178	1612300
029	2018-05-13t1607	1526246127.46	larva	46.0039	-6	-133.9399	871.5818	56.7874	41539.6359	130967.7274	1650647.7185	1939.78	-0.167	395.841	-0.85247	374.182	-0.83684	1287.5525	0.18396	1241.2896	281974	525.9791	-1.0852	881.0828	-0.026356	8635670	-0.94212	330.275	92.328	91.595	150.8899	144.17	33044.8867	122.0459	-0.18824	137.4964	2014230
029	2018-05-13t2007	1526260527.28	larva	50.0039	-2	-129.94	1024.4322	63.103	50797.5345	159959.7161	2132561.8262	2207.68	0.027362	415.768	-0.77285	382.1436	-0.91276	1341.4595	0.094841	1251.5272	358169.6875	634.3128	-0.26513	883.3046	-0.18345	11088900	-0.44125	199.956	94.4233	93.471	143.0007	140.5302	38181.1953	122.1929	-0.38422	134.3945	2518360
029	2018-05-14t0007	1526274927.55	adult	54.0039	2	-125.9399	1005.4078	64.7184	53912.7238	169844.636	2441251.6211	2435.94	0.19391	444.354	-0.46007	409.9026	-0.61502	1424.3364	0.1056	1335.7959	403087.2188	668.286	-0.0057951	921.7547	-0.058503	12550800	-0.26453	239.073	94.8125	94.1234	142.7566	140.3454	40400.1133	122.4418	-0.61675	135.3056	2677980
029	2018-05-14t0407	1526289327.78	adult	58.004	6.0001	-121.9399	1117.0804	65.4192	60114.7092	189334.0197	2718249.4909	2597.86	0.30127	464.632	-0.16882	432.7212	-0.27952	1547.2317	0.41432	1433.7987	487377.9688	683.1913	0.13367	972.9376	0.20151	14630300	0.11315	358.801	96.6199	95.676	147.8597	144.5103	46575.8203	125.668	-0.62381	139.4982	3042370
029	2018-05-14t0807	1526303727.89	adult	62.004	10.0001	-117.9398	1090.5251	70.887	60951.2574	191936.4009	2895316.9421	2591.82	0.20851	450.795	-0.43415	424.9678	-0.45039	1416.2502	-0.038295	1306.5389	451783.8438	647.8876	-0.22046	898.0703	-0.26433	14373600	-0.16484	385.093	95.6452	94.935	145.0818	141.2313	46281.0938	122.8376	-1.2656	136.3777	3049650
029	2018-05-14t1207	1526318126.85	adult	66.0037	13.9998	-113.9401	1078.2405	73.3687	61185.7108	192789.7904	2924109.4905	2795.24	0.47908	452.033	-0.40153	425.8417	-0.43776	1454.1168	0.12908	1287.9032	465317.375	652.7289	-0.1154	931.0188	-0.010422	14462800	-0.29289	239.513	99.5838	98.8279	149.9736	147.2962	47991.5508	128.0037	-1.0121	141.9965	3186180
029	2018-05-14t1607	1526332529.57	adult	70.0045	18.0006	-109.9394	1115.5076	72.9417	66634.3843	209878.7565	3405061.2302	2388.36	-0.11523	439.83	-0.62495	418.7953	-0.58495	1246.4105	-0.52054	1058.0365	433750.875	627.2811	-0.32864	836.5909	-0.53113	15305600	-0.17333	227.898	100.37	99.5473	151.9506	149.4095	52878.8164	129.473	-1.1248	144.0106	3492790
029	2018-05-14t2007	1526346926.66	adult	74.0037	21.9998	-105.9402	1143.1446	73.2598	68825.5781	216773.8835	3478193.079	2845.82	0.66968	455.672	-0.21074	434.0038	-0.17085	1269.3151	-0.30449	1038.9177	456953.4062	633.8577	-0.13946	836.2526	-0.41151	16375000	0.040004	308.957	101.179	100.1604	152.8158	149.3491	55013.6875	130.8561	-1.2167	144.6549	3635950
029	2018-05-15t0007	1526361326.56	adult	78.0037	25.9998	-101.9402	1136.7619	86.4329	71719.5246	226451.9151	3821066.0217	2803.29	0.73718	454.844	-0.1363	421.2123	-0.42251	1433.3749	0.5743	1317.8685	536082.1875	656.6335	0.29093	820.1598	-0.36767	17011200	0.16941	295.63	109.036	104.1719	247.2427	243.8913	92468.7578	153.9961	0.77015	231.49	4077930
029	2018-05-15t0407	1526375727.49	adult	82.0039	30	-97.9399	1166.9647	77.3083	74601.2787	235069.6548	3973292.7792	2679.02	0.69665	454.74	-0.027788	424.1637	-0.2654	1400.7333	0.69144	1270.796	544885.25	643.3816	0.29265	902.3537	0.44277	17688000	0.34036	406.113	103.638	102.601	161.5063	157.6601	62825.9531	135.924	-1.1775	151.7239	4031210
029	2018-05-15t0807	1526390128.95	adult	86.0043	34.0004	-93.9395	1206.7328	79.5019	74996.5141	236264.7765	3935239.4473	2645.62	0.82156	450.746	0.0022901	423.5489	-0.18529	1315.6969	0.54584	1138.3007	515753.1875	634.2322	0.35377	903.367	0.68432	17639000	0.3416	375.417	105.155	103.7993	164.9865	161.8495	64674.7227	139.5176	-1.0993	155.406	4115030
029	2018-05-15t1207	1526404525.44	adult	90.0034	37.9995	-89.9405	1159.7852	77.1993	71839.2978	226290.0255	3788851.8869	2098.12	-0.021927	417.319	-0.65068	396.9422	-0.7611	1121.2749	-0.16005	974.0654	420478.0938	572.8026	-0.31338	770.7423	-0.17534	15644000	-0.16268	372.882	104.952	103.2644	172.4204	168.1277	64657.6367	141.2898	-1.1805	160.8745	3934330
029	2018-05-15t1607	1526418944.89	adult	94.0088	42.0049	-85.9351	1120.9983	80.6446	73280.1018	230929.263	4052302.5478	2006.82	-0.055326	394.062	-1.0795	375.545	-1.2136	1051.9246	-0.30579	903.1135	401835.1875	525.2424	-0.82358	718.7251	-0.42417	15052000	-0.28595	349.06	107.095	105.2095	179.2348	174.9256	68467.6953	143.4342	-1.2358	165.2727	4090720
029	2018-05-15t2007	1526433351.85	adult	98.0107	46.0068	-81.9332	1140.3796	74.7791	73238.0717	230859.6633	3947031.7935	1615.54	-0.67642	376.341	-1.395	365.191	-1.398	924.567	-0.74653	865.3842	353184.5938	481.5339	-1.3101	588.8868	-1.3701	14366500	-0.43247	544.351	102.146	99.5676	201.5052	188.7473	76974.9688	142.5088	-1.4826	172.7676	3899320
029	2018-05-16t0007	1526447746.35	adult	102.0092	50.0053	-77.9347	1076.7699	83.3478	72528.0783	228678.3855	4129430.9239	1607.4	-0.57938	372.318	-1.4043	360.8325	-1.4416	827.3307	-1.0629	719.6623	312731.0312	481.0086	-1.2097	575.4261	-1.3554	14058400	-0.47886	379.364	110.067	107.2433	219.9105	203.637	83126.1562	150.6537	-1.1746	184.3601	4156020
029	2018-05-16t0407	1526462139.97	adult	106.0074	54.0035	-73.9365	980.5918	79.5583	63828.6447	201404.3826	3515245.9748	1126.77	-1.3709	367.31	-1.45	359.971	-1.4035	738.9363	-1.3537	711.032	246065.7812	461.7251	-1.4	561.577	-1.3661	12226300	-0.92823	286.614	113.126	109.7913	211.3488	205.6573	70379.1484	159.2483	-0.88838	194.5316	3765530
029	2018-05-16t0807	1526476541.19	adult	110.0077	58.0038	-69.9361	1086.4446	78.5509	66339.2705	209052.3405	3492137.4735	1275.78	-0.99633	355.922	-1.6635	348.4857	-1.6578	746.5441	-1.2113	674.6416	259050.7969	448.4645	-1.5264	541.6389	-1.4527	12323400	-0.86765	318.797	116.314	113.6911	213.8394	208.0948	74202.2656	160.2784	-1.0197	193.9427	4027260
029	2018-05-16t1207	1526490941.05	adult	114.0077	62.0038	-65.9362	1046.1848	79.2189	66358.8565	209130.3437	3581914.6479	1243.34	-0.96713	353.147	-1.6792	347.6233	-1.6361	710.7673	-1.2926	631.7205	246636.25	439.8029	-1.6055	513.2534	-1.6387	12226000	-0.85996	392.433	120.954	116.493	265.7919	256.614	92229.7812	172.1012	-0.63375	227.5159	4187430
029	2018-05-16t1607	1526505350.2	adult	118.0102	66.0063	-61.9336	1071.2672	83.9741	69207.3846	218101.5969	3888674.67	1202.62	-0.9612	349.11	-1.7357	342.3131	-1.7434	674.627	-1.3772	633.2624	243540.3438	438.6293	-1.5882	528.1967	-1.4484	12595900	-0.73602	549.841	121.747	116.6547	286.4191	257.2173	103397.2969	176.2737	-0.62931	236.8586	4392640
029	2018-05-16t2007	1526519746.95	adult	122.0093	70.0054	-57.9345	1092.0934	81.055	69830.2868	220049.8782	3855959.609	1159.64	-0.96663	347.666	-1.734	341.0781	-1.7422	679.0822	-1.2824	587.0948	247865	443.0614	-1.4952	519.9856	-1.4845	12660600	-0.69449	470.949	125.797	121.0282	296.9052	277.8859	108370.3984	177.9053	-0.72789	235.4547	4581020
029	2018-05-17t0007	1526534143.23	adult	126.0083	74.0044	-53.9356	1034.4199	76.8722	63247.3274	199300.8594	3364996.9012	1239.85	-0.77448	356.089	-1.4759	346.597	-1.5451	736.0081	-0.9492	675.0612	243618.6875	468.8829	-1.0644	549.2876	-1.1724	11757700	-0.89261	473.238	123.559	118.941	269.4031	253.8179	89172.4297	177.1873	-0.9037	228.018	4079780
029	2018-05-17t0407	1526548546.29	adult	130.0091	78.0052	-49.9347	1083.1911	80.2138	67846.2044	213823.5854	3714978.8526	1205.68	-0.78235	345.033	-1.7365	336.6364	-1.8036	688.054	-1.1138	607.2325	244259.1719	448.7446	-1.3744	526.0622	-1.3705	12218600	-0.75688	474.864	125.324	121.0476	260.1743	247.1748	92361.8594	177.9603	-1.0019	227.2951	4438080
029	2018-05-17t0807	1526562930.03	adult	134.0046	82.0007	-45.9392	1098.5478	78.6549	68779.5066	216704.6636	3727917.618	1017.59	-1.0353	358.733	-1.3249	349.6976	-1.3683	671.5523	-1.1369	612.8936	241087.2812	470.2001	-1.0051	549.6619	-1.112	12874600	-0.58142	419.897	125.857	122.1676	243.1976	237.503	87307.9375	177.7505	-1.1249	221.919	4516880
029	2018-05-17t1207	1526577327.32	adult	138.0039	86	-41.94	1061.5837	76.8723	66102.6268	208287.2983	3530657.6984	903.433	-1.1666	364.617	-1.117	354.7453	-1.1647	667.856	-1.1008	632.1827	231078.1875	485.8415	-0.72249	581.5244	-0.76388	12581900	-0.63138	367.841	129.335	125.0446	250.0921	243.9153	86531.8516	187.2598	-0.9218	229.4259	4462960
029	2018-05-17t1607	1526591752.66	adult	142.0109	90.007	-37.9329	1061.797	81.0769	67659.4331	213228.3749	3653800.1532	981.701	-1.0019	338.629	-1.8239	330.1403	-1.9011	610.2278	-1.3281	558.9757	215410.4375	442.3572	-1.4609	512.6855	-1.4426	11947200	-0.75675	336.753	133.539	127.6714	268.924	264.4048	94930.1562	198.0805	-0.69556	244.8753	4711400
029	2018-05-17t2007	1526606150.26	adult	146.0103	94.0063	-33.9336	1044.4162	78.4538	67144.0699	211679.9618	3731904.2873	935.646	-1.0305	341.73	-1.7024	332.9541	-1.7728	610.9417	-1.277	581.5941	214440.5312	458.6451	-1.1697	539.7422	-1.1442	11965300	-0.73357	513.023	138.985	132.4002	302.8978	287.4505	106317.1406	212.7441	-0.37735	265.7562	4866410
029	2018-05-18t0007	1526620538.64	adult	150.007	98.0031	-29.9368	990.5363	75.502	60480.8724	190648.9764	3125929.5206	1008.48	-0.87941	361.944	-1.054	351.8906	-1.0961	656.3067	-1.004	616.9806	207392.9219	502.5729	-0.36622	582.4929	-0.67241	11420800	-0.83756	474.802	146.977	136.2908	324.0325	315.7977	102394.2812	242.4243	0.34624	297.5862	4637710
029	2018-05-18t0407	1526634935.93	adult	154.0063	102.0024	-25.9376	970.9229	83.2874	61207.0815	193030.346	3355115.5091	874.263	-1.0446	353.261	-1.273	343.2948	-1.33	641.838	-1.034	625.6177	205388.1719	495.9656	-0.46671	585.8874	-0.61105	11282100	-0.85192	472.889	150.501	135.1071	379.3985	373.3003	121407.5312	266.2009	0.86962	351.7128	4806550
029	2018-05-18t0807	1526649338.67	adult	158.007	106.0031	-21.9368	908.4138	79.8824	57305.0901	180800.6355	3061128.0278	900.662	-0.9703	368.942	-0.73372	357.3866	-0.78739	644.6292	-0.97594	628.5441	192744.1094	516.673	-0.062702	595.8413	-0.48243	11029900	-0.89811	488.481	167.462	143.6846	420.0967	415.9865	125608.9062	317.9287	2.1449	397.1753	5006440
029	2018-05-18t1207	1526663527.65	adult	161.9484	109.9445	-17.9954	905.8695	79.187	54953.9637	173407.2083	2911228.0409	776.793	-1.1285	372.786	-0.5615	361.9328	-0.57083	620.577	-1.0669	605.391	178105.5938	520.3793	0.02435	582.6687	-0.6096	10692300	-0.96785	557.306	176.257	147.0572	467.7377	461.9858	134240.7188	355.753	3.0244	440.1725	5055390
029	2018-05-18t1607	1526677913.26	adult	165.9444	113.9405	-13.9994	561.5997	77.234	29860.3501	97149.6601	1434354.8236	597.934	-1.3747	357.522	-0.9983	358.0912	-0.64342	534.9526	-1.4972	529.8829	83987.5547	456.9647	-1.1859	511.388	-1.3918	5604510	-2.0761	588.193	187.438	160.4953	436.6448	426.3893	68553.2344	353.0913	2.8031	406.8896	2938280
029	2018-05-18t2007	1526692311.37	adult	169.9439	117.94	-10	540.9758	89.0381	31560.5716	102864.1093	1622439.9642	606.448	-1.3382	358.024	-0.94223	356.7648	-0.63908	532.2417	-1.4945	527.4557	88352.1172	468.0781	-0.97625	511.7435	-1.39	5914910	-2.018	524.141	181.448	152.5055	451.6802	446.0805	74978.9141	364.7349	2.9774	426.2666	2997710
029	2018-05-19t0007	1526706711.04	adult	173.9438	121.9399	-6.0001	531.4298	94.3153	33084.296	106945.7496	1818632.0247	590.927	-1.3427	356.31	-0.96429	352.5853	-0.74114	531.9289	-1.4839	526.4227	92023.7031	470.7606	-0.93494	513.8537	-1.3736	6163810	-1.9817	677.247	181.5	147.5411	540.3835	530.647	93486.3438	382.5625	3.3053	497.4553	3139760
029	2018-05-19t0407	1526721111.12	adult	177.9438	125.9399	-2	527.9063	91.9189	32164.8608	104157.6096	1719404.1439	587.311	-1.3295	363.335	-0.7057	361.2223	-0.40217	529.588	-1.488	525.0134	89500.3594	473.1	-0.9015	513.0327	-1.3925	6109850	-2.0121	609.069	189.86	156.3583	524.6255	517.5407	88661.7188	392.9006	3.4281	492.3845	3192680
029	2018-05-19t0807	1526735511.37	dead	181.9439	129.94	2	560.9512	83.7962	33938.3013	108455.8649	1803777.6526	664.598	-1.1884	386.052	0.043015	376.3088	0.13887	579.8601	-1.1896	576.2505	103215.0938	506.6886	-0.26521	555.8212	-0.91423	6852040	-1.8843	672.357	183.533	157.7682	527.6274	523.318	93917.6719	365.6728	2.5976	485.9325	3257530
030	2018-05-11t1607	1526073328.55	egg	-1.9994	-54.0034	-205.944	133.1702	28.874	2535.1745	8133.9236	45203.474	0	1922.9163	0	-0.54999	0	-0.57969					0	-0.46339	0	-0.17316	0	155699.9443	0	0	0				0	-0.60346	0	0
030	2018-05-11t2007	1526087723.91	larva	1.9994	-50.0047	-201.9453	156.6838	27.8015	2949.5236	9385.8591	51880.0469	0	2.6386	0	-0.79956	0	-0.81417					0	-0.75528	0	-0.6091	0	2.6102	0	0	0				0	-0.79875	0	0
030	2018-05-12t0007	1526102128.99	larva	6.0008	-46.0033	-197.9439	156.447	30.2282	3148.7381	10037.1824	58300.3868	0	-0.1917	0	-1.0624	0	-1.0607					0	-1.0607	0	-1.0487	0	0.19615	0	0	0				0	-1.0082	0	0
030	2018-05-12t0407	1526116526.31	larva	10	-42.004	-193.9446	164.3059	29.9575	3182.773	10127.6805	58052.5834	0	-0.83532	0	-1.3405	0	-1.321					0	-1.3807	0	-1.4888	0	-0.78444	0	0	0				0	-1.2347	0	0
030	2018-05-12t0807	1526130928.69	larva	14.0007	-38.0034	-189.9439	164.4154	28.1917	3153.8595	10022.7688	56292.12	0	-1.2609	0	-1.6376	0	-1.5989					0	-1.7182	0	-1.9278	0	-1.4344	0	0	0				0	-1.4831	0	0
030	2018-05-12t1207	1526145325.2	larva	17.9997	-34.0043	-185.9449	313.7327	41.9342	10127.4358	32077.5827	287488.7271	538.169	-0.30967	384.592	0.85989	382.2869	0.89251	496.4336	-0.61628	492.4432	26807.416	459.1911	0.61822	483.7619	0.34596	2076030	-0.69965	178.485	95.5131	94.8066	140.8316	138.7396	7604.9082	120.9913	1.0071	132.8309	515580
030	2018-05-12t1607	1526159725.9	larva	21.9999	-30.0042	-181.9447	466.0417	42.8007	15145.515	47949.8285	412719.7857	629.409	-0.53042	383.638	0.64723	376.8156	0.66713	571.8079	-0.65586	568.0176	46316.4375	499.6218	0.59448	553.8697	0.32321	3097110	-0.6966	179.735	92.2865	91.7886	137.0447	134.5158	11100.624	118.0284	0.81046	129.9802	745029
030	2018-05-12t2007	1526174124.41	larva	25.9995	-26.0046	-177.9451	464.3214	37.5929	14072.0146	44391.4858	362005.9578	680.48	-0.79381	454.865	1.0038	453.1467	1.0857	640.5701	-0.71321	635.9192	48683.332	576.6151	0.80742	622.5671	0.29802	3419220	-1.0374	323.982	91.5586	91.1477	140.2829	135.5034	10661.5029	118.6102	0.6821	130.2802	688246
030	2018-05-13t0007	1526188540.26	larva	30.0039	-22.0002	-173.9407	514.4703	43.3732	18848.2031	59558.1328	578001.0115	877.252	-0.75479	503.014	1.2092	488.7504	1.2091	775.673	-0.50849	768.799	77567.3047	693.7191	1.3144	747.6104	0.59968	5023100	-0.75763	185.955	97.9158	97.2859	145.107	143.8712	14510.7021	124.8141	0.69708	137.7282	977787
030	2018-05-13t0407	1526202940.12	larva	34.0039	-18.0002	-169.9408	641.1222	46.6828	24312.9573	76724.001	770085.2483	930.965	-0.96598	483.454	0.81969	474.1527	0.88952	799.3904	-0.71903	790.3281	103121.3594	664.6014	0.8443	748.9327	0.19593	6209480	-0.69385	330.643	87.986	87.339	138.4212	133.8925	17856.3359	116.0122	0.23999	129.3793	1130090
030	2018-05-13t0807	1526217342.68	larva	38.0046	-13.9995	-165.94	523.8009	62.1463	21781.6486	69437.9847	753541.5415	1165.71	-0.86169	504.648	0.78953	495.7546	0.89534	830.6481	-0.88249	811.1447	95524.5312	694.9415	0.77119	782.9634	-0.024589	5799920	-1.2678	168.808	88.892	88.2806	138.4275	135.4291	15919.166	116.7164	0.012707	130.1683	1021640
030	2018-05-13t1207	1526231741.23	larva	42.0042	-9.9999	-161.9405	835.0356	51.6486	36859.5541	116162.5665	1341977.8098	2102.06	0.33032	441.694	-0.10015	413.4148	-0.17679	1441.9084	0.95813	1452.3098	279730.25	614.2234	-0.12361	890.8052	0.26426	8567090	-0.6138	175.645	99.0623	98.4664	145.1699	143.5284	28162.9688	126.407	0.1886	139.2987	1921410
030	2018-05-13t1607	1526246140.88	larva	46.0041	-6	-157.9405	958.6015	65.0179	49130.8031	154892.9772	2092358.8419	2620.92	0.863	485.678	0.28834	440.3953	0.0086786	1657.0464	1.4267	1557.0919	427517.9688	760.233	0.96323	1067.4217	1.0964	12506200	0.37901	178.662	98.7814	98.1138	146.129	144.676	37701.2734	126.4209	0.044421	138.8164	2543620
030	2018-05-13t2007	1526260540.73	larva	50.004	-2	-153.9406	1042.3281	67.3761	56821.3717	178951.9283	2623651.1766	2864.98	1.0045	513.946	0.62252	468.8259	0.33562	1724.5077	1.3464	1585.8822	513903.2812	829.3877	1.5564	1144.0254	1.4024	15280600	0.91166	416.621	94.3546	93.4795	144.9904	141.6071	43207.1523	123.6338	-0.29001	136.8856	2805350
030	2018-05-14t0007	1526274940.98	adult	54.0041	2	-149.9405	1099.7367	72.4585	63183.0352	199039.7809	3047137.049	2993.66	1.0146	512.385	0.61593	473.2242	0.41212	1796.6232	1.2927	1667.5405	594682.25	809.5845	1.3908	1228.2167	1.8154	16930200	1.0821	270.249	94.6253	93.9056	145.8003	143.0668	48259.8906	124.127	-0.48088	138.1814	3126610
030	2018-05-14t0407	1526289341.19	adult	58.0042	6.0001	-145.9405	1091.3798	75.3756	66104.3619	208320.0312	3355686.5218	2684.33	0.42807	487.367	0.22793	451.5991	0.063979	1627.5964	0.67426	1496.1987	561520.75	730.2676	0.62283	1148.4055	1.2808	16811700	0.75663	357.849	98.0021	96.9904	148.5725	145.9274	51257.5039	126.8205	-0.51202	140.6431	3380580
030	2018-05-14t0807	1526303741.3	adult	62.0042	10.0001	-141.9404	1028.8785	71.6553	59875.8659	188687.7981	2937311.5778	2791.87	0.50315	486.938	0.25477	449.3492	0.043754	1667.3865	0.79606	1570.4435	521891.9688	723.3923	0.60108	1142.6195	1.2582	15233900	0.08037	198.669	100.684	99.7162	152.9887	150.3502	47885.4609	130.5735	-0.41226	145.0532	3149890
030	2018-05-14t1207	1526318140.18	adult	66.0039	13.9998	-137.9407	1079.4034	75.1829	65082.0077	205058.3524	3305087.7229	2574.97	0.15028	458.026	-0.27859	427.7278	-0.39582	1457.0199	0.13914	1333.8602	495386.7812	676.9431	0.15967	969.782	0.2362	15555000	0.01018	281.664	101.834	100.9388	154.6672	151.1429	52586.8438	131.4472	-0.61497	145.7741	3458370
030	2018-05-14t1607	1526332542.85	adult	70.0046	18.0006	-133.94	1127.7904	75.8466	65677.9799	206848.9739	3286323.6578	2350.45	-0.17315	451.803	-0.36588	423.3768	-0.47599	1360.0132	-0.10374	1233.5889	467844.5312	633.0764	-0.26011	969.9853	0.34597	15506300	-0.11869	353.513	103.623	102.5219	159.7472	156.4944	54953.0234	134.4352	-0.5696	150.3036	3556440
030	2018-05-14t2007	1526346940.01	adult	74.0038	21.9998	-129.9408	1088.2801	81.7293	68602.0813	216537.7748	3663567.9717	2168.73	-0.40008	443.743	-0.47741	415.3938	-0.63054	1326.4247	-0.079667	1212.3397	474860.0312	660.1719	0.18361	1003.3087	0.73608	15878500	-0.093526	240.921	103.612	102.1669	171.8376	166.4118	61517.8438	136.395	-0.64103	156.3245	3707540
030	2018-05-15t0007	1526361339.95	adult	78.0038	25.9997	-125.9408	1104.7456	79.6273	68184.7569	214796.3753	3563893.2183	2196.49	-0.26323	468.027	0.1633	442.9705	0.12281	1307.0876	0.03928	1217.418	465323.1875	651.181	0.22161	893.557	0.16281	16652400	0.073495	245.189	105.306	104.0687	164.1285	160.9267	58429.7305	138.3283	-0.71893	154.8388	3746780
030	2018-05-15t0407	1526375740.9	adult	82.0041	30	-121.9405	1084.8633	81.8381	68885.4037	217059.8706	3781008.5102	2133.65	-0.24643	439.428	-0.37916	413.4228	-0.53612	1258.8241	0.052493	1122.5723	453176.6875	618.2967	-0.036972	891.1759	0.35774	15792600	-0.16545	395.4	104.946	104.0161	163.3646	158.6239	58811.2578	135.6901	-1.1978	152.0006	3771660
030	2018-05-15t0807	1526390142.41	adult	86.0045	34.0004	-117.9401	1086.1908	81.3753	68609.4881	216264.0313	3721118.1586	2272.91	0.14739	442.909	-0.1788	420.0242	-0.27445	1277.1704	0.36592	1182.4271	457227	605.7354	-0.031329	859.3022	0.33376	15852200	-0.13546	325.095	108.76	107.0652	189.905	176.7309	67985.9922	144.1712	-0.72982	165.9682	3892640
030	2018-05-15t1207	1526404538.68	adult	90.0035	37.9994	-113.9412	1097.0561	80.8541	68611.9463	216244.5229	3656381.812	2079.23	-0.057248	425.16	-0.46856	405.8576	-0.53477	1151.4579	-0.01722	1047.496	413373.375	584.3064	-0.15472	817.8478	0.21225	15224100	-0.27489	503.47	113.378	109.9496	274.0687	238.1728	98390.6719	152.8767	-0.33459	196.8935	4059830
030	2018-05-15t1607	1526418958.57	adult	94.009	42.0049	-109.9356	1109.369	79.5908	68362.6978	215316.0013	3662257.5599	2010.42	-0.048479	428.458	-0.27648	412.603	-0.26769	1160.7714	0.20912	1059.0258	414395.375	568.8228	-0.21382	770.5308	0.012067	15282200	-0.22444	428.163	116.479	111.3752	341.1938	337.867	121806.2031	158.2999	-0.23453	302.1248	4154560
030	2018-05-15t2007	1526433365.62	adult	98.0109	46.0069	-105.9337	989.9574	83.5542	64750.4646	204261.2985	3591432.2704	1943.56	-0.052572	453.769	0.42537	432.9084	0.34524	1214.8146	0.61997	1156.8394	410607.3125	621.6123	0.67343	849.9749	0.86511	15320200	-0.17822	389.811	112.496	110.2912	215.5563	197.3336	72858.0312	153.4742	-0.79927	181.576	3798100
030	2018-05-16t0007	1526447760.02	adult	102.0094	50.0053	-101.9352	1042.638	80.04	68292.3064	215433.7172	3730360.0987	2153.96	0.45016	442.31	0.25768	419.6016	0.089973	1265.715	0.99115	1150.2305	451860.25	592.994	0.39588	831.6426	0.86915	15750200	-0.029859	295.488	119.3	117.2757	201.5955	196.5435	71969.5781	159.1393	-0.68462	184.6844	4248160
030	2018-05-16t0407	1526462153.42	adult	106.0076	54.0035	-97.9371	1110.5961	80.8064	69621.153	219386.9495	3736200.7399	2112.57	0.45673	458.883	0.75301	437.2186	0.64116	1292.6698	1.2315	1193.8495	470531.8125	617.7813	0.86969	827.9926	0.97974	16669400	0.24254	528.501	115.509	112.9662	204.356	198.4425	74385.5703	156.7263	-1.0235	186.4317	4195990
030	2018-05-16t0807	1526476554.8	adult	110.0079	58.0039	-93.9367	1011.6876	82.0208	67390.7426	212550.7908	3784494.5914	2120.7	0.53921	445.129	0.51637	419.228	0.24859	1266.6699	1.2121	1180.0768	445867.8125	635.5409	1.239	877.6003	1.5502	15637800	-0.0032258	364.52	120.043	117.0301	208.515	204.7653	73397.2812	164.6633	-0.80168	193.1654	4217220
030	2018-05-16t1207	1526490954.55	adult	114.0079	62.0038	-89.9368	1070.9687	80.1371	68611.8123	216219.6197	3729118.5231	2341.29	0.98402	436.048	0.38257	410.2592	0.085351	1287.1099	1.3946	1159.342	460785.3125	611.8132	0.98364	892.893	1.8112	15600500	0.0084404	309.081	123.175	119.2882	230.0477	223.5393	82357.0703	171.8021	-0.6476	209.212	4406840
030	2018-05-16t1607	1526505363.74	adult	118.0104	66.0064	-85.9342	1133.0733	80.093	71973.3218	226736.7092	3929664.4871	1844.59	0.15275	440.52	0.58231	420.7259	0.4574	1168.4099	0.92729	1139.1125	439322.125	591.1531	0.75356	797.155	1.0403	16534000	0.26138	418.5	120.577	117.2139	222.6454	218.6028	83714.6562	170.4153	-0.88254	204.4275	4525610
030	2018-05-16t2007	1526519760.63	adult	122.0096	70.0055	-81.9351	1116.5005	83.2336	72646.1971	228938.7314	4033422.4928	1851.05	0.20387	435.234	0.53321	417.3929	0.44686	1176.5908	1.0446	1162.7283	445927.9062	582.5963	0.69293	735.771	0.55119	16478800	0.25549	583.4	115.298	111.1817	225.6659	219.6545	85527.375	168.6817	-1.1017	204.5331	4365410
030	2018-05-17t0007	1526534156.68	adult	126.0085	74.0044	-77.9362	1123.5381	77.5679	69927.0557	220277.5924	3695690.2747	1817.05	0.1788	440.17	0.74892	420.4308	0.6204	1054.5107	0.54579	919.2385	384896.4375	593.7284	0.93614	791.7284	1.1605	16058300	0.15736	403.755	127.617	123.3776	246.2498	239.8194	89881.1953	181.4235	-0.74221	222.6867	4655710
030	2018-05-17t0407	1526548559.87	adult	130.0093	78.0053	-73.9353	1093.5051	84.3852	73883.4252	232878.312	4296038.413	1958.81	0.43375	429.001	0.53687	407.3598	0.31856	1197.9362	1.2913	1104.9557	461205.4375	596.9364	1.0502	792.3125	1.2359	16503200	0.27005	335.815	128.499	124.665	241.2889	235.2823	92896.2188	180.9737	-0.89394	220.1491	4943220
030	2018-05-17t0807	1526562943.41	adult	134.0048	82.0007	-69.9398	1130.3265	84.0788	75351.4865	237417.5095	4273630.824	2976.65	2.0659	431.048	0.67863	410.5862	0.50089	1252.6719	1.6263	1042.9899	492300.0625	580.7703	0.843	750.2301	0.88621	16926000	0.37276	757.68	124.556	120.489	246.544	236.4224	96891.7812	180.2043	-1.0417	221.4681	4890940
030	2018-05-17t1207	1526577340.68	adult	138.004	86	-65.9406	1116.416	83.2461	73932.6528	233031.8114	4136077.8035	2544.1	1.3874	425.366	0.60673	404.8487	0.40983	1142.4313	1.1761	905.6957	440978.4688	587.409	1.0114	776.3836	1.2094	16384700	0.2496	356.122	130.187	126.0095	252.0169	242.7296	97278.5156	186.1469	-0.95757	226.1981	5014670
030	2018-05-17t1607	1526591766.32	adult	142.0111	90.0071	-61.9335	1131.3115	85.0139	74878.4697	235982.0513	4234309.0373	2605.21	1.5021	403.178	0.049518	384.4419	-0.1578	1097.6271	1.0374	805.6867	429172.1875	563.6551	0.6513	687.1882	0.34942	15724800	0.10601	683.185	133.594	126.8159	364.2012	343.0593	142402.6562	194.893	-0.79309	287.2176	5210450
030	2018-05-17t2007	1526606164	adult	146.0105	94.0064	-57.9341	770.0949	116.5354	52309.9393	168215.2399	3105752.3047	2295.67	1.0482	395.896	-0.092869	376.7258	-0.33602	1121.8628	1.2377	1024.5157	306268.5312	544.6575	0.35942	674.9812	0.26609	10797700	-0.99667	432.574	137.55	132.5172	277.2741	270.5288	75695.8281	198.1015	-0.80725	242.9182	3751540
030	2018-05-18t0007	1526620552.15	adult	150.0072	98.0031	-53.9374	1120.3842	86.4207	74139.6464	233738.9275	4182388.4651	1761.78	0.26578	392.335	-0.1306	377.1714	-0.24926	828.248	-0.14394	740.6122	320532	549.3705	0.48276	684.1392	0.40364	15160200	-0.0045341	362.633	129.924	124.6528	262.7787	255.8871	101695.3438	192.362	-1.0736	237.4296	5020380
030	2018-05-18t0407	1526634949.51	adult	154.0065	102.0024	-49.9382	1114.9651	80.837	72528.5099	228638.3215	3977852.4121	2000.32	0.66407	398.924	0.14262	382.6417	0.01067	831.4739	-0.066601	724.8329	315128.625	561.8265	0.75148	672.7226	0.32186	15090100	-0.011591	500.335	136.962	131.4216	280.357	268.9918	106255.3125	200.7598	-0.935	246.8135	5180860
030	2018-05-18t0807	1526649352.24	adult	158.0072	106.0032	-45.9374	1102.7524	84.6838	72352.4125	228083.1057	3992418.3448	2402.8	1.3212	403.841	0.3627	384.9689	0.16051	993.2857	0.83851	769.5707	375462	564.765	0.84177	684.7157	0.48659	15228800	0.0238	634.596	145.809	137.6655	396.2662	372.3751	149788.625	216.8162	-0.59597	294.0522	5498440
030	2018-05-18t1207	1526663541.43	adult	161.9487	109.9446	-41.996	1054.6461	84.3637	72842.6987	229851.2844	4216711.9188	1946.74	0.67085	371.795	-0.59293	352.5024	-0.89628	866.7003	0.24227	722.4025	329346.125	537.5764	0.35245	645.8972	0.089692	14105500	-0.22014	462.05	143.258	134.3618	317.87	303.1053	120790.5859	220.4755	-0.59769	275.2615	5435070
030	2018-05-18t1607	1526677926.74	adult	165.9446	113.9405	-38	1048.5051	86.6038	72921.752	229933.4985	4298471.9312	2480.9	1.5471	373.168	-0.49713	354.8213	-0.75678	868.8832	0.31938	722.0868	330175.625	539.5238	0.41125	650.4108	0.16643	14168100	-0.20381	505.612	146.133	137.8933	326.0211	314.7136	123888.0312	222.714	-0.63928	285.1951	5548220
030	2018-05-18t2007	1526692324.78	adult	169.944	117.94	-34.0006	1061.942	81.1163	66997.512	211210.2289	3595706.1766	2483.82	1.6191	366.747	-0.66169	349.5741	-0.88809	857.0612	0.31515	707.4839	299971.4062	537.9487	0.38768	639.8096	0.063685	12818200	-0.50443	468.593	149.637	140.9977	318.8193	310.5892	111586.75	229.9103	-0.55141	288.2493	5229970
030	2018-05-19t0007	1526706724.53	adult	173.944	121.9399	-30.0006	1091.1463	93.2858	73740.9402	232612.757	4358344.5323	990.73	-0.70144	360.8	-0.81956	341.5474	-1.1226	677.1746	-0.65435	665.246	260712.2344	529.8335	0.22501	634.1021	0.0071894	13861200	-0.28523	515.165	146.896	135.3745	349.1179	340.2362	134410.375	236.7719	-0.47599	309.1943	5643450
030	2018-05-19t0407	1526721124.67	adult	177.944	125.9399	-26.0006	1053.2246	89.2354	71476.9114	225575.7776	4094027.4221	1240.16	-0.26209	369.676	-0.50077	350.9049	-0.75821	756.7979	-0.15557	701.1783	282285.625	555.1253	0.71863	660.0032	0.31443	13760100	-0.31712	488.799	147.209	136.0039	354.0124	345.1769	132046.625	240.3987	-0.48631	312.5349	5479400
030	2018-05-19t0807	1526735524.7	adult	181.944	129.94	-22.0006	1101.2182	85.4052	71758.8952	226328.6288	3970846.5075	1441.83	0.11459	379.171	-0.17911	360.5672	-0.40252	779.2722	0.011556	716.3986	291447.7812	570.0244	0.98457	677.0942	0.50733	14180600	-0.24264	523.816	145.937	132.979	374.9472	364.2639	140230.2656	248.6766	-0.38389	326.4452	5457900
030	2018-05-19t1207	1526749924.56	adult	185.944	133.9399	-18.0006	1050.8351	83.5339	69107.2488	217866.807	3899420.5831	1232.79	-0.19659	382.587	-0.051666	363.2973	-0.28457	760.6566	-0.062497	713.4252	274597.0312	571.2046	0.98303	672.0157	0.44261	13787300	-0.34784	540.006	150.242	136.8986	381.8472	373.5763	137846.8438	259.648	-0.2149	339.0422	5414280
030	2018-05-19t1607	1526764325.08	adult	189.9441	137.9401	-14.0005	1055.6134	83.5299	68232.1238	215192.953	3741585.2325	1053.02	-0.47465	368.388	-0.49436	346.7669	-0.82792	745.6142	-0.1309	710.5869	265438.6562	571.7116	0.96532	672.8789	0.44422	13108000	-0.52051	562.044	158.835	141.4867	420.6997	411.9921	149769.0938	281.9023	0.23656	375.6906	5651680
030	2018-05-19t2007	1526778725.21	adult	193.9442	141.9401	-10.0005	977.0288	88.3846	68497.0044	216195.9914	4103621.2383	991.735	-0.55655	358.633	-0.79753	337.8285	-1.1146	696.0365	-0.43156	679.4278	248485.0312	558.0462	0.66458	649.7416	0.15122	12787100	-0.61351	514.567	158.996	143.5026	399.4262	392.7319	142595.1406	280.8146	0.09936	357.6607	5668990
030	2018-05-20t0007	1526793124.31	adult	197.9439	145.9398	-6.0007	1029.9711	89.1371	69543.9173	219422.0103	3995614.7445	823.191	-0.84726	346.801	-1.1697	326.575	-1.4824	672.3885	-0.57265	663.5598	244077.0156	545.5891	0.39088	636.8094	-0.021417	12563200	-0.68277	545.276	156.193	138.6045	393.7178	380.8395	142919.5625	279.5809	-0.039235	351.6225	5658250
030	2018-05-20t0407	1526807526.59	adult	201.9445	149.9405	-2.0001	1005.9172	85.2273	69512.2725	219327.0707	4115543.8731	731.773	-1.0088	342.379	-1.3074	319.8201	-1.7015	648.2727	-0.72624	642.1244	234674.7188	537.4974	0.20358	620.9517	-0.22943	12384900	-0.74094	577.077	157.661	141.047	389.6115	377.1689	141039.3438	282.2732	-0.078013	351.192	5703060
030	2018-05-20t0807	1526821927.13	dead	205.9447	153.9406	2.0001	892.6902	86.9947	65329.0103	206605.6952	3989714.9282	740.071	-0.98152	346.984	-1.1538	325.7505	-1.4878	656.1845	-0.66406	649.9716	223102.7344	538.0943	0.18692	622.375	-0.2306	11797500	-0.89844	587.595	164.675	148.6244	409.8871	397.0958	139361.625	295.6168	0.15584	368.6066	5598960
031	2018-05-11t1607	1526073341.46	egg	-1.9993	-54.0036	-225.9449	164.5597	29.1382	3183.6021	10128.6012	58198.7815	0	1922.9145	0	-0.54999	0	-0.57969					0	-0.46339	0	-0.17316	0	155699.8207	0	0	0				0	-0.60347	0	0
031	2018-05-11t2007	1526087736.72	larva	1.9993	-50.0049	-221.9463	168.5156	28.4035	3402.319	10816.1804	62376.367	0	2.6387	0	-0.79956	0	-0.81417					0	-0.75528	0	-0.6091	0	2.6102	0	0	0				0	-0.79875	0	0
031	2018-05-12t0007	1526102142.08	larva	6.0008	-46.0034	-217.9448	167.6774	32.8243	3616.9272	11534.2711	72242.5179	0	-0.19171	0	-1.0624	0	-1.0607					0	-1.0607	0	-1.0487	0	0.19613	0	0	0				0	-1.0082	0	0
031	2018-05-12t0407	1526116539.32	larva	10.0001	-42.0041	-213.9455	192.7594	30.4153	4274.0481	13642.1582	81383.9532	514.543	0.88925	347.009	0.98239	343.1947	0.96764	481.1788	0.22292	473.4542	11548.291	437.0043	0.99697	466.084	1.0851	806102	-0.12353	154.218	88.3814	88.227	133.2062	130.8944	3196.9482	112.1521	1.0495	127.2438	205310
031	2018-05-12t0807	1526130941.76	larva	14.0007	-38.0035	-209.9449	167.6774	32.8243	3616.9272	11534.2711	72242.5179	0	-1.2609	0	-1.6376	0	-1.5989					0	-1.7182	0	-1.9278	0	-1.4345	0	0	0				0	-1.4831	0	0
031	2018-05-12t1207	1526145338.27	larva	17.9998	-34.0044	-205.9458	419.6285	35.5386	11271.4186	35573.7177	257827.1922	569.099	-0.23576	361.545	0.691	356.1853	0.70191	522.2753	-0.50063	519.2751	31858.7969	475.6794	0.71498	508.9235	0.48693	2188800	-0.6327	156.465	87.5722	87.3254	128.8308	126.9986	7858.6787	111.7146	0.79488	123.2456	530162
031	2018-05-12t1607	1526159738.9	larva	21.9999	-30.0043	-201.9457	446.4308	45.601	15533.437	49100.9763	462639.6152	581.697	-0.63273	374.037	0.57321	365.5183	0.58031	531.7688	-0.82346	526.2082	44136.8086	478.5143	0.46537	515.9531	0.1094	3085430	-0.70281	163.481	96.2479	95.7033	136.2201	134.8102	11306.2715	120.1432	0.86219	130.3949	793949
031	2018-05-12t2007	1526174137.28	larva	25.9995	-26.0047	-197.9461	597.2008	41.2197	18679.4564	58910.7036	494381.9437	660.827	-0.83242	416.151	0.68825	418.0237	0.80025	605.6896	-0.85153	598.5211	60568.9609	540.3325	0.57537	584.1043	0.079641	4147780	-0.68503	183.7	89.9436	89.4855	132.9719	130.221	13297.1865	115.2285	0.59286	126.1991	896467
031	2018-05-13t0007	1526188553.69	larva	30.0041	-22.0002	-193.9415	531.5197	53.5361	21839.2522	69086.4129	759443.9439	779.483	-0.9334	452.12	0.7678	437.2768	0.76371	683.8229	-0.85694	677.7216	79323.4531	604.5551	0.7155	659.1397	0.093204	5214750	-0.67211	168.083	97.3602	96.9409	143.0218	140.6735	16590.5293	124.0185	0.67414	136.6874	1122950
031	2018-05-13t0407	1526202953.56	larva	34.004	-18.0002	-189.9416	715.174	46.1003	26615.2575	83977.1855	816704.1659	913.221	-0.99645	482.516	0.81094	471.9409	0.86894	795.3196	-0.73392	787.2072	112935.3906	676.1684	0.92638	755.1596	0.23194	6804930	-0.44618	159.568	92.7909	92.2455	135.5135	134.0458	19242.9141	117.8714	0.29969	129.7196	1308630
031	2018-05-13t0807	1526217356.03	larva	38.0047	-13.9995	-185.9409	767.3345	48.3936	30073.237	94697.0051	1006082.8569	1638.78	-0.094347	464.993	0.38502	445.3156	0.38137	1184.7754	0.37043	1161.2859	189564.0625	658.9198	0.49823	911.7889	0.73042	7398970	-0.64418	188.835	92.7131	92.0545	138.6036	135.8061	22176.5723	118	0.060296	130.9457	1475250
031	2018-05-13t1207	1526231754.55	larva	42.0043	-9.9999	-181.9413	1192.108	68.0694	48701.0737	153866.8064	1780599.9013	2111.77	0.34538	388.191	-0.70872	357.8807	-0.8092	1372.1476	0.71884	1339.08	354014.0625	633.1497	0.030683	899.7425	0.31737	9990090	-0.095625	161.567	90.4762	89.7797	136.6492	134.8738	35255.5	116.7736	-0.23757	129.3831	2328410
031	2018-05-13t1607	1526246154.28	larva	46.0042	-6	-177.9414	924.4249	66.8255	48463.5519	152745.4336	2120497.2239	2702.12	0.98578	464.837	0.023686	424.8548	-0.18977	1757.5131	1.7646	1695.7104	446408.3125	738.8932	0.77662	1188.1119	1.8236	11802200	0.13869	197.99	90.5817	89.9237	135.0898	132.1789	34312.8203	116.1673	-0.50087	127.8687	2299870
031	2018-05-13t2007	1526260554.14	larva	50.0042	-2	-173.9414	1408.0919	71.3279	75004.6312	236535.7172	3426735.3609	3606.65	2.107	482.416	0.17439	432.2764	-0.19076	1780.1992	1.5283	1524.4524	699618.3125	782.8925	1.1222	1203.9829	1.7671	18945000	2.0944	237.67	97.1528	96.265	149.2879	146.3681	58670.1484	127.9142	-0.010095	141.6645	3815290
031	2018-05-14t0007	1526274954.36	adult	54.0042	2	-169.9414	1147.3954	72.2324	66431.8929	209189.0774	3288564.2327	3434.33	1.663	482.614	0.14507	441.191	-0.10749	1744.0614	1.1251	1540.7531	606933.375	739.7414	0.70049	1112.2194	1.1061	16758300	1.0292	191.137	94.8997	94.1468	141.8124	139.9069	49350.7227	121.8105	-0.66766	134.7384	3295300
031	2018-05-14t0407	1526289354.64	adult	58.0043	6.0001	-165.9413	1123.3048	81.4717	72862.4361	230017.1887	3930996.9011	3355.51	1.4123	482.742	0.14722	445.1348	-0.053642	1710.1228	0.94119	1446.3599	649846.6875	727.4493	0.59355	1147.0868	1.2727	18337400	1.2067	311.234	93.6862	92.8171	144.5314	141.1008	54921.9453	121.7033	-1.0084	135.5242	3558760
031	2018-05-14t0807	1526303754.62	adult	62.0043	10.0001	-161.9413	1203.1622	81.3136	73834.1222	232540.442	3896520.4221	2830.83	0.56053	489.014	0.29434	449.5639	0.048106	1558.9242	0.43571	1372.5466	601744.75	751.6325	0.90835	1129.723	1.1779	18846600	1.1101	280.207	97.4086	96.6229	147.7499	145.1139	57031.4727	126.2718	-0.8868	140.1074	3754130
031	2018-05-14t1207	1526318153.52	adult	66.004	13.9998	-157.9416	1106.8566	77.1469	71301.0753	224734.9362	3867347.8066	3293.77	1.2233	500.332	0.58926	467.7161	0.4933	1663.6841	0.85497	1427.852	618890.5	715.1705	0.59393	1190.4821	1.6403	18596900	0.85427	257.404	97.3535	96.0841	155.9639	152.627	58018.5547	129.6884	-0.81783	145.8954	3618530
031	2018-05-14t1607	1526332556.3	adult	70.0048	18.0006	-153.9408	1170.2925	83.1563	77012.0306	242780.962	4274223.1328	2275.02	-0.2884	463.859	-0.105	438.1521	-0.1246	1386.4722	-0.0066651	1299.9581	557361.8125	658.5126	0.040678	979.2936	0.40718	18615600	0.7277	547.361	93.2933	92.2787	152.2127	146.5164	61189.5	125.051	-1.6195	140.4378	3744050
031	2018-05-14t2007	1526346953.32	adult	74.004	21.9997	-149.9416	1215.9919	79.965	77166.133	243061.3786	4129635.9045	2420.76	-0.0018822	453.015	-0.27013	428.7725	-0.30006	1300.9862	-0.1798	1134.8937	524297.4375	626.0478	-0.23533	874.796	-0.14672	18236100	0.54053	268.301	102.67	101.5751	160.3237	156.9627	64610.4531	134.3987	-0.84851	150.386	4132980
031	2018-05-15t0007	1526361353.26	adult	78.0039	25.9997	-145.9417	1218.3898	79.6906	78243.2236	246387.4885	4252042.83	2871.64	0.84988	477.382	0.3759	451.0123	0.32436	1444.675	0.62219	1266.2029	589427.4375	652.1201	0.23355	926.6882	0.40227	19469500	0.82657	441.084	102.391	101.0817	165.3858	160.9304	67477.4219	136.6284	-0.8805	154.2626	4175910
031	2018-05-15t0407	1526375754.35	adult	82.0042	30	-141.9414	1200.6281	83.4568	83725.7027	263901.7176	4904176.9982	1907.33	-0.63779	435.701	-0.46469	411.2438	-0.59104	1160.2673	-0.39126	1057.2463	505876.5312	616.2236	-0.064207	881.9737	0.28774	18983100	0.68598	314.91	106.019	104.5875	165.6304	162.204	72214.8438	139.2438	-0.8896	156.4845	4619150
031	2018-05-15t0807	1526390155.86	adult	86.0047	34.0004	-137.9409	1200.7726	84.8247	82102.7633	258680.7799	4767873.1064	1892.77	-0.54023	440.262	-0.23996	423.6979	-0.18152	1161.567	-0.17399	1073.6304	497150.6875	583.7391	-0.32858	815.0443	-0.018335	18827300	0.65887	265.731	109.001	107.6255	170.4021	167.9354	72932.1094	143.2272	-0.80478	160.6594	4661300
031	2018-05-15t1207	1526404552.05	adult	90.0036	37.9994	-133.942	1209.581	83.63	83683.1024	263825.8112	4815772.4336	1726.34	-0.71714	441.008	-0.10047	422.0868	-0.12277	1078.7037	-0.36149	999.3253	470314.8438	607.5488	0.16584	806.7983	0.12134	19223100	0.79374	441.27	110.894	106.8712	276.3167	267.9816	120474.0781	155.6422	-0.13271	198.5333	4833770
031	2018-05-15t1607	1526418972.29	adult	94.0092	42.005	-129.9364	1253.0569	82.4628	80668.7009	254056.1681	4455243.5292	2069.84	0.06446	442.904	0.060791	421.9388	-0.029392	1180.4084	0.30202	1036.288	496951.9688	601.4368	0.2425	831.0967	0.52207	18630700	0.67015	351.976	113.543	110.296	213.5499	204.8178	89904.5	157.1319	-0.31322	189.6961	4776180
031	2018-05-15t2007	1526433379.35	adult	98.0112	46.007	-125.9344	1221.4855	79.6337	75375.7019	237430.4667	3965507.0125	1957.97	-0.025159	446.764	0.26068	426.7454	0.18658	1139.5648	0.2657	1027.3332	448988.5312	599.5886	0.36158	821.5435	0.62172	17581100	0.42451	509.48	119.017	115.1008	252.6005	223.5052	99524.6094	166.87	0.035488	204.7	4683570
031	2018-05-16t0007	1526447773.48	adult	102.0096	50.0053	-121.936	1176.6986	84.989	78399.7684	247012.3287	4440046.5615	1651.42	-0.49645	416.141	-0.36372	396.6108	-0.50918	993.197	-0.28574	890.4853	406217.5938	572.7592	0.10577	749.3274	0.15447	16995600	0.30067	351.151	120.765	115.5728	259.4448	250.0594	106112.9375	175.9452	0.28588	228.287	4932170
031	2018-05-16t0407	1526462166.83	adult	106.0077	54.0035	-117.9379	1250.0634	84.364	83722.5119	263729.3415	4738936.7366	1624.97	-0.44726	407.524	-0.48257	390.509	-0.59519	920.0376	-0.50816	820.6146	402056.4375	551.9035	-0.088432	699.6176	-0.15061	17772500	0.53321	356.518	120.204	114.8933	258.8707	253.6062	113126.5	175.9687	0.0071679	234.9454	5242220
031	2018-05-16t0807	1526476568.32	adult	110.0081	58.0039	-113.9375	1226.7049	85.0084	80784.4692	254460.6582	4522741.2363	1342.03	-0.87592	398.617	-0.62018	381.8311	-0.75919	906.6411	-0.46532	860.1323	382602.5625	543.9572	-0.11476	713.2799	0.081477	16785400	0.29608	549.549	120.996	114.3319	302.3437	280.277	127589.0312	181.9552	0.058183	250.6007	5095010
031	2018-05-16t1207	1526490968.13	adult	114.0081	62.0039	-109.9375	1196.2094	79.548	80067.4557	252435.1175	4425071.2817	1785.15	-0.0042822	420.595	-0.0017522	403.7344	-0.093969	1001.3339	0.062155	830.3078	418557.5625	561.2374	0.22237	719.4069	0.23468	17553900	0.51113	397.323	124.479	118.8088	277.4637	267.3767	115979.8125	185.4982	-0.013802	244.7116	5195260
031	2018-05-16t1607	1526505377.46	adult	118.0107	66.0064	-105.9349	1276.2547	83.517	84158.4312	265026.9714	4768881.8124	1616.42	-0.24317	426.231	0.21997	412.6051	0.22948	1000.5424	0.14386	946.6269	439238.125	559.7933	0.27208	691.9421	0.066794	18688500	0.80705	422.895	124.696	117.4322	291.772	282.6043	128087.9062	194.9227	0.17676	258.9945	5467430
031	2018-05-16t2007	1526519774.34	adult	122.0098	70.0056	-101.9358	1378.3584	85.4099	94113.4304	296490.3405	5349008.498	1947.25	0.36672	423.1	0.21905	408.4449	0.19019	1041.3258	0.41196	908.2806	511291	556.6152	0.28551	699.3197	0.20731	20737400	1.315	458.035	131.121	125.6788	296.8669	288.5856	145761.625	194.954	-0.036913	260.7769	6426630
031	2018-05-17t0007	1526534170.21	adult	126.0086	74.0044	-97.937	1314.0019	85.8393	89713.769	282499.9859	5183198.9205	1923.44	0.35451	433.116	0.56227	419.1317	0.5823	1086.962	0.69812	991.0473	508698.2188	566.3408	0.49727	701.8341	0.29548	20230400	1.176	611.042	129.508	122.3219	338.1277	319.1868	158243.75	198.2026	-0.10254	278.1874	6049180
031	2018-05-17t0407	1526548573.48	adult	130.0096	78.0053	-93.936	1324.1593	88.9979	91353.9947	287773.0082	5326811.8771	1735.2	0.07268	433.573	0.66066	419.346	0.67822	1052.6296	0.60589	972.6884	501051.6875	558.6737	0.42419	735.7789	0.68246	20617300	1.2561	492.549	129.979	124.247	292.5045	284.4255	139232.1562	191.9399	-0.5011	257.4402	6180750
031	2018-05-17t0807	1526562956.8	adult	134.0049	82.0007	-89.9407	1323.5416	90.9161	91891.0452	289403.7362	5537325.2777	1767.44	0.15176	429.919	0.64735	417.0241	0.69853	1038.9607	0.61011	966.0141	497662.1875	561.62	0.52292	746.7098	0.85114	20566000	1.23	514.12	132.458	124.9057	351.3623	341.5651	168302.5625	200.5867	-0.35117	299.6765	6336410
031	2018-05-17t1207	1526577354.05	adult	138.0042	85.9999	-85.9414	1278.1187	85.5446	88096.8606	277476.1048	5124091.411	1760.61	0.16773	425.887	0.62151	410.6196	0.59119	1000.5713	0.49548	851.9524	459262.2188	573.0058	0.76553	732.6015	0.76606	19535900	0.97963	500.501	135.38	127.0023	343.5825	333.3341	157704.375	209.8796	-0.1949	298.9942	6210000
031	2018-05-17t1607	1526591780.19	adult	142.0114	90.0072	-81.9342	1342.7279	93.1487	95618.4472	301183.3346	5785545.0249	1659.9	0.044111	409.528	0.23382	395.9513	0.2117	980.6459	0.46965	891.1198	488361.6875	534.0658	0.13605	697.8287	0.4587	20374000	1.1678	733.156	138.811	130.688	372.2048	343.0982	185358	212.7143	-0.24786	304.6592	6905850
031	2018-05-17t2007	1526606177.71	adult	146.0107	94.0065	-77.9349	1277.7288	92.1344	89762.5189	283020.7804	5273257.2317	1581.07	-0.044044	424.156	0.74685	411.732	0.81303	972.0784	0.50047	854.2091	454932.7188	558.5145	0.60578	715.2677	0.68621	19812700	1.0348	496.72	138.109	130.2211	331.9824	322.5222	155367.7656	214.4006	-0.32873	297.111	6451220
031	2018-05-18t0007	1526620565.88	adult	150.0074	98.0032	-73.9382	1301.1658	92.1832	94831.1841	298709.2438	5870984.3441	1793.92	0.31464	398.236	0.048704	384.0358	-0.019322	937.881	0.40447	758.6907	462375.3125	528.3391	0.10122	670.802	0.26245	19633000	0.99186	760.769	142.985	131.5797	429.881	377.9993	211931.3125	230.1343	-0.0023325	313.9321	7049180
031	2018-05-18t0407	1526634963.08	adult	154.0067	102.0025	-69.9389	1282.7633	92.8218	93835.2809	295677.0112	5796692.3079	2182.12	0.93993	409.065	0.457	392.8337	0.35794	1058.4402	1.0912	892.1281	516518.8125	548.4493	0.50405	709.434	0.71627	19959100	1.0629	470.512	140.119	131.7892	331.0534	323.2367	161554.0625	221.071	-0.3749	293.7991	6836670
031	2018-05-18t0807	1526649365.91	adult	158.0075	106.0032	-65.9382	1313.7739	98.6969	95683.7797	301661.291	5938378.8755	2281.26	1.1358	394.573	0.07153	376.6644	-0.12488	1025.8743	1.0081	828.7761	510885.4062	548.7395	0.54038	695.7535	0.60694	19635100	0.99125	772.063	140.691	131.0271	361.1221	335.1221	179838.8125	226.2824	-0.33938	306.3657	7001220
031	2018-05-18t1207	1526663555.06	adult	161.9489	109.9447	-61.9967	1326.7612	96.5951	96134.2767	302836.5218	6011784.4551	2099.94	0.90647	403.711	0.41938	384.9226	0.22255	999.3057	0.94764	823.3022	500652.1562	572.6228	1.0211	732.2037	1.0442	20190000	1.1127	469.759	144.988	134.8017	351.431	338.9149	176066.9219	233.5096	-0.24871	316.3379	7251020
031	2018-05-18t1607	1526677940.14	adult	165.9447	113.9405	-58.0009	1344.5024	97.7661	98327.6596	309777.9915	6170331.6934	2199.69	1.1107	385.806	-0.092314	370.3697	-0.21774	921.0193	0.60302	805.6273	471561.875	535.6962	0.33721	693.4204	0.6485	19720500	1.0101	516.086	142.346	130.3171	358.8441	351.0048	183728.1875	238.8098	-0.2143	323.3926	7276030
031	2018-05-18t2007	1526692338.27	adult	169.9442	117.94	-54.0014	1329.4262	94.5037	95078.2328	299434.1288	5842919.6385	2047.12	0.93118	394.15	0.21963	377.8808	0.092179	942.5272	0.79131	780.8587	466550.9375	544.6228	0.51796	689.7496	0.63054	19496200	0.95974	554.177	147.511	136.5846	375.7337	367.7241	185988.1875	235.7734	-0.39795	332.3594	7296490
031	2018-05-19t0007	1526706737.94	adult	173.9441	121.9399	-50.0015	1303.3428	99.8959	99770.5027	314453.3206	6464220.6275	2139.17	1.1405	390.703	0.14427	373.7719	-0.0089948	896.3615	0.59746	751.8124	465211.5938	555.9485	0.7378	681.4843	0.55129	20259500	1.1249	565.804	147.284	131.8007	417.7033	408.2697	216788.0312	252.6599	-0.063924	368.9299	7637280
031	2018-05-19t0407	1526721138.2	adult	177.9442	125.94	-46.0014	1291.3767	96.5152	93431.7067	294390.9369	5849116.9446	2489.65	1.7808	399.457	0.46174	381.2985	0.29064	940.0092	0.91883	788.0391	456844.4688	563.6469	0.88694	701.5921	0.79746	19411200	0.93492	956.126	151.128	135.9756	426.5108	414.7279	207284.2656	258.4886	-0.021987	375.0532	7343920
031	2018-05-19t0807	1526735538.24	adult	181.9442	129.94	-42.0014	1372.1633	100.1491	100956.7666	318057.5467	6338572.7746	1643.8	0.45318	386.556	0.059285	371.0742	-0.041157	829.6602	0.31507	762.7706	435571.625	543.7614	0.46633	692.5936	0.68902	20293000	1.1266	682.83	149.851	134.3936	450.6169	440.3058	236573.8906	263.1245	-0.015709	388.8955	7866720
031	2018-05-19t1207	1526749937.96	adult	185.9441	133.9399	-38.0015	1321.2254	102.1768	99083.7991	312245.0435	6317039.0761	1884.07	0.92386	382.533	-0.053407	365.4493	-0.21079	830.9008	0.37309	756.7059	427913.875	549.4622	0.55408	698.5007	0.75588	19696200	0.98926	620.232	158.095	139.0956	478.6321	471.5072	246495.5469	287.2807	0.48464	415.5859	8140160
031	2018-05-19t1607	1526764338.63	adult	189.9443	137.9401	-34.0013	861.5063	103.1344	62882.2681	200035.5094	4083760.7003	1821.68	0.88554	382.456	-0.041146	362.1169	-0.30347	881.7536	0.73758	798.0366	289215.1875	562.1255	0.7764	735.6468	1.1924	12525400	-0.65375	659.088	170.814	149.4479	515.0135	508.3112	168924.4531	310.6638	0.96175	453.9453	5594170
031	2018-05-19t2007	1526778738.62	adult	193.9443	141.9401	-30.0013	1351.3123	97.7521	97801.9441	308011.4214	6142064.5377	1486.96	0.34709	378.89	-0.14555	358.4136	-0.41307	822.7531	0.39905	785.0774	418781.3438	561.571	0.73391	718.6667	0.97521	19271500	0.88545	674.874	163.995	142.0521	510.8547	508.7057	260025.0625	312.6759	0.90289	432.9303	8341290
031	2018-05-20t0007	1526793137.78	adult	197.9441	145.9399	-26.0015	1382.5984	96.2141	100525.7839	316650.8165	6252661.8504	1194.96	-0.14687	381.586	-0.048584	361.2037	-0.3025	824.2835	0.44982	797.1147	431100.2812	570.8575	0.88785	732.5496	1.1236	19945900	1.0399	813.261	168.102	145.0905	552.9288	543.0425	289181.7812	321.546	1.0229	462.1585	8786840
031	2018-05-20t0407	1526807540.11	adult	201.9447	149.9405	-22.0009	1379.6432	96.5592	100942.7634	317975.7348	6296902.6608	1027.03	-0.43376	372.538	-0.33222	352.5629	-0.58398	773.3077	0.13684	762.716	405986.5625	560.4696	0.65614	702.0437	0.74088	19558200	0.94722	720.378	169.57	145.9509	534.7599	527.6187	280748.9375	328.4616	1.0978	457.4561	8902450
031	2018-05-20t0807	1526821940.57	adult	205.9449	153.9406	-18.0007	1364.4883	97.2947	101840.766	320818.9967	6492030.3082	976.818	-0.50393	380.752	-0.058217	359.5267	-0.33334	787.8511	0.26536	778.692	417561.0938	580.3065	1.0204	721.9827	0.96414	20161600	1.0878	724.892	174.293	148.7843	548.3646	538.822	290633.25	344.8691	1.4173	466.7616	9229140
031	2018-05-20t1207	1526836339.66	adult	209.9446	157.9404	-14.001	1337.893	97.504	99815.9194	314420.1264	6390961.2936	1043.3	-0.33807	380.517	-0.060631	357.5247	-0.39274	809.4442	0.44903	800.1617	420910.9688	583.4754	1.0556	741.2503	1.1784	19758000	0.98904	785.34	178.015	150.5492	589.5093	584.5716	306544.8125	355.9418	1.6062	500.0863	9243280
031	2018-05-20t1607	1526850741.42	adult	213.9451	161.9409	-10.0005	1322.046	98.2939	100295.4911	316079.4146	6479098.8861	997.347	-0.40518	371.763	-0.34357	350.026	-0.64278	800.3948	0.41357	791.4728	417005.6875	570.7668	0.7743	728.7873	1.0118	19369200	0.89119	840.546	181.87	153.9005	602.1807	593.6366	313736.125	362.4528	1.6791	507.5063	9475630
031	2018-05-20t2007	1526865141.95	adult	217.9452	165.941	-6.0004	1304.3429	97.6068	98615.5429	310789.0038	6364283.9707	1169.89	0.016825	383.544	0.046722	361.2891	-0.24721	851.4763	0.83267	835.9923	436807.3125	589.313	1.1142	768.3538	1.4751	19657800	0.95629	878.099	186.12	157.5491	633.523	621.9681	324997.3125	369.7263	1.7723	542.4118	9539190
031	2018-05-21t0007	1526879543.27	adult	221.9456	169.9414	-2	1211.8914	99.7463	91770.8299	289550.1501	6008249.5629	1320.85	0.42616	385.906	0.12846	366.1874	-0.069897	855.8984	0.91059	836.9453	408263.5312	590.2971	1.1037	774.2827	1.5327	18404600	0.64161	874.209	190.071	162.7964	643.933	634.5336	307156.0625	374.4673	1.799	554.9532	9064880
031	2018-05-21t0407	1526893943.24	dead	225.9456	173.9414	2	1126.5545	98.5593	87227.5478	275275.7106	5749945.3589	1227.72	0.26752	388.864	0.2305	366.3737	-0.055607	860.4122	0.9943	843.1738	390627.1562	593.8609	1.1442	782.086	1.6135	17621400	0.43718	894.387	195.398	168.944	657.5731	649.6454	298538.1875	378.5831	1.8087	574.1007	8854480
035	2018-05-11t1607	1526073392.89	egg	-1.9993	-46.0042	-213.9374	173.722	26.2605	3345.1041	10611.6619	57559.93	0	1922.9116	0	-0.54999	0	-0.5797					0	-0.46339	0	-0.17316	0	155699.6229	0	0	0				0	-0.60347	0	0
035	2018-05-11t2007	1526087787.99	larva	1.9993	-42.0056	-209.9387	176.0611	27.2372	3411.5811	10821.6919	59879.8818	0	2.6388	0	-0.79956	0	-0.81417					0	-0.75528	0	-0.6091	0	2.6102	0	0	0				0	-0.79875	0	0
035	2018-05-12t0007	1526102194.61	larva	6.0012	-38.0037	-205.9369	157.5593	27.7176	3393.6934	10828.5958	63468.6101	460.391	1.9506	335.219	1.0922	333.5363	1.0751	428.2795	0.54472	426.559	8137.311	392.9178	1.0039	415.2951	1.2243	617808	0.86449	146.63	90.2765	89.7547	128.7697	126.743	2446.6238	113.6923	1.1923	122.04	166380
035	2018-05-12t0407	1526116591.04	larva	10.0002	-34.0047	-201.9379	242.9609	25.7146	4556.2476	14386.1175	77685.0307	482.602	0.78217	367.264	1.118	365.5335	1.1166	466.6455	0.14411	466.5206	11666.1387	429.0762	0.95383	455.082	1.0243	918161	-0.031673	149.202	95.539	95.232	136.5037	136.702	3412.5935	119.4657	1.1984	130.6104	238847
035	2018-05-12t0807	1526130993.98	larva	14.001	-30.0039	-197.9371	328.0217	40.6712	10372.2915	32874.3466	280580.181	582.344	0.34107	383.1	1.0413	379.9825	1.0483	537.7891	-0.00031764	536.2343	30116.1875	486.8039	1.0297	523.0087	0.98278	2117010	0.0093659	146.633	88.8764	88.319	130.6428	128.7694	7315.9951	114.0304	0.97161	125.1151	491131
035	2018-05-12t1207	1526145390.09	larva	17.9999	-26.005	-193.9382	466.028	40.5392	16275.6887	51506.6137	470114.5161	580.258	-0.20911	364.964	0.71605	356.8337	0.70664	544.6293	-0.40059	539.1635	47382.75	482.2853	0.75374	528.7854	0.5982	3152920	-0.060335	136.021	80.8867	80.6154	121.4697	119.7925	10567.8604	104.8501	0.63787	116.3505	698780
035	2018-05-12t1607	1526159790.76	larva	22.0001	-22.0048	-189.938	522.4731	44.6997	17932.7483	56665.2853	525101.2581	744.322	-0.28406	445.734	1.126	436.7332	1.1276	677.3333	-0.21415	671.611	65023.9922	603.0655	1.2272	652.7512	0.88077	4246950	-0.086077	190.726	83.4545	82.8098	129.92	127.4619	12472.3154	110.7357	0.63207	122.0431	795155
035	2018-05-12t2007	1526174189.31	larva	25.9997	-18.0052	-185.9384	390.5503	106.1925	21494.0647	71658.1835	1201030.8143	680.607	-0.79358	384.699	0.43191	368.2859	0.39604	616.9084	-0.80706	612.127	69710.6562	544.0879	0.59937	597.2211	0.15409	4336710	-0.59368	201.426	98.809	97.9952	155.4045	151.3336	17560.7051	128.2162	0.93558	143.5684	1113870
035	2018-05-13t0007	1526188607.32	larva	30.0047	-14.0002	-181.9334	722.2618	45.9448	28296.8168	89323.8922	908171.1185	1183.36	-0.19568	530.68	1.4491	523.1259	1.5065	901.313	-0.031921	874.676	135196.9531	714.6368	1.4548	810.3402	0.9587	7939510	0.54391	271.957	91.7199	90.9848	139.9697	135.4906	20995.457	118.0686	0.50259	130.2445	1372220
035	2018-05-13t0407	1526203007.38	larva	34.0047	-10.0002	-177.9334	862.3927	52.177	37041.3648	116726.4595	1325428.0899	2002.79	0.87364	485.787	0.84138	462.4125	0.78026	1284.1823	1.053	1221.758	251699.7188	694.2621	1.0548	876.6375	0.93462	9485480	0.66878	219.305	94.1936	93.6572	139.7205	136.3158	27385.2148	120.3386	0.37888	132.3121	1839220
035	2018-05-13t0807	1526217409.9	larva	38.0054	-5.9995	-173.9327	812.1593	50.4224	35581.3454	112157.7217	1283011.7675	1676.26	-0.03361	431.042	0.038645	404.3009	-0.036602	1177.2062	0.3436	1170.545	221314.75	612.2129	0.14426	890.3952	0.60496	8078160	-0.37937	278.862	95.0387	94.2641	145.1407	140.7335	27286.4453	122.253	0.21797	135.5874	1781120
035	2018-05-13t1207	1526231808.05	larva	42.0049	-2	-169.9332	1177.7627	60.2895	50786.3435	159826.8383	1974375.2415	2981.44	1.6943	454.196	0.04204	409.5245	-0.22111	1740.3701	1.9818	1645.9393	466419.1875	719.1385	0.73171	949.2941	0.61181	12152000	0.69157	474.073	94.3599	93.5382	145.9495	141.6211	39114.4648	122.9992	0.037822	136.1478	2524600
035	2018-05-13t1607	1526246208.08	adult	46.0049	2	-165.9332	1098.9483	65.1397	57218.0642	180153.0601	2516205.2203	2838.17	1.1915	463.876	0.011476	423.9296	-0.20159	1546.8733	1.0561	1433.134	464062	713.0755	0.55085	984.51	0.59681	13911700	0.85867	175.328	91.078	90.2291	138.7778	136.8638	41633.3477	118.6262	-0.37013	131.6769	2731430
035	2018-05-13t2007	1526260608.29	adult	50.005	6.0001	-161.9331	1108.5417	69.4201	61640.7702	194171.2503	2874969.482	3721.68	2.2779	478.028	0.11203	438.9947	-0.094006	1778.9563	1.5242	1487.5562	574602.875	730.2032	0.63025	1042.1699	0.78288	15410200	0.95341	300.687	97.3504	96.4451	146.8288	144.2001	47425.7109	125.5148	-0.16703	139.18	3138280
035	2018-05-14t0007	1526275008.46	adult	54.005	10.0001	-157.9331	1127.1269	65.1631	61595.3125	193977.3713	2796345.8604	4340.34	2.9962	504.191	0.48634	469.984	0.35957	1970.9447	1.8484	1693.6844	636615.125	715.1968	0.45789	1022.1916	0.55564	16245500	0.8715	288.887	98.0219	97.1336	149.3326	146.1555	48234.4297	127.0959	-0.24154	141.0104	3158360
035	2018-05-14t0407	1526289408.62	adult	58.005	14.0002	-153.933	1169.2249	72.3986	67182.9864	211530.0113	3251960.9561	3191.93	1.1724	493.374	0.33277	460.6017	0.22779	1677.5411	0.83577	1518.7885	590494.5	719.0363	0.50615	1050.4266	0.67817	17329300	0.90928	320.656	100.666	99.7645	151.6	148.5539	53363.1953	130.4924	-0.15588	143.2919	3535780
035	2018-05-14t0807	1526303808.18	adult	62.0049	18	-149.9331	1125.4032	71.21	63827.9708	201074.3497	3043019.3074	3015.29	0.83222	507.055	0.63823	474.1523	0.54646	1665.5159	0.78983	1496.8541	556282.3125	745.3179	0.83967	1058.9541	0.73734	16928500	0.56336	609.78	96.8411	95.9129	155.5049	150.1866	51938.6328	128.6956	-0.61947	144.404	3233140
035	2018-05-14t1207	1526318207.31	adult	66.0047	21.9998	-145.9334	1096.5211	76.9767	66297.8244	208827.4576	3441694.7399	2955.18	0.71786	425.843	-0.93876	404.7365	-0.90702	1342.1556	-0.25872	1140.8683	465728	578.4759	-0.95886	763.5073	-1.0761	14742700	-0.21524	273.84	101.65	100.2082	173.8221	164.7773	60316.2734	132.9296	-0.44406	153.15	3519110
035	2018-05-14t1607	1526332610.03	adult	70.0054	26.0005	-141.9326	1151.1152	80.0713	69979.5046	220453.7796	3705612.5242	2124.6	-0.51823	377.368	-1.9765	360.1347	-1.98	1075.7693	-1.1466	907.4735	393731.5625	504.6516	-1.7787	648.7269	-1.7664	13782600	-0.58792	357.154	99.1839	97.5659	172.7171	166.1546	63214.4531	131.1373	-0.93862	152.9205	3622490
035	2018-05-14t2007	1526347007.03	adult	74.0046	29.9997	-137.9335	1040.8309	76.6581	64870.0107	204626.862	3368402.8523	2358.04	-0.10096	386.857	-1.7491	373.8855	-1.6558	1044.4812	-1.1896	859.4854	354079.125	497.5828	-1.8125	581.8589	-2.159	13090100	-0.84344	351.736	105.169	102.5715	195.5366	190.7475	66286.9219	142.7786	0.022305	173.1355	3558590
035	2018-05-15t0007	1526361406.81	adult	78.0045	33.9997	-133.9335	1086.1656	74.5325	63915.2175	201318.4808	3183453.8779	1802.6	-0.91261	392.182	-1.5603	376.3939	-1.5457	931.764	-1.5508	805.2396	311209.1875	520.9815	-1.4337	633.0892	-1.7197	13093800	-0.87779	381.914	105.234	103.3344	177.4688	172.6889	59274.5781	141.1897	-0.44705	163.6787	3513430
035	2018-05-15t0407	1526375808.01	adult	82.0049	38	-129.9332	1021.8444	75.0828	62323.0471	196412.0086	3265450.6705	1774.59	-0.86732	402.382	-1.2293	391.195	-1.0963	945.1414	-1.3599	830.8202	308116.0938	503.7081	-1.5427	601.8369	-1.8434	13100300	-0.88391	236.625	106.548	104.6794	178.7312	174.3754	58266.3555	144.0003	-0.47707	165.3893	3468870
035	2018-05-15t0807	1526390209.75	adult	86.0054	42.0005	-125.9327	1075.5914	77.606	66744.1681	210388.588	3505792.9416	1575.45	-1.1142	369.005	-1.8865	358.7483	-1.8244	859.8533	-1.5831	790.71	300088.7812	463.1425	-1.9583	575.8718	-1.9211	12848000	-0.93756	315.05	102.527	100.6269	174.0249	169.2711	60734.6758	140.2828	-1.0386	160.9421	3569800
035	2018-05-15t1207	1526404605.6	adult	90.0042	45.9993	-121.9339	985.0852	73.9206	59419.7337	187388.3825	2991006.6624	1888.5	-0.41388	372.73	-1.6863	363.1388	-1.6192	892.2733	-1.2437	751.0873	277497	463.0994	-1.8263	566.2679	-1.8577	11562800	-1.2533	392.839	113.352	110.8418	206.8268	193.9361	64323.1445	153.2405	-0.30809	181.198	3516410
035	2018-05-15t1607	1526419026.98	adult	94.0101	50.0053	-117.9279	1042.3664	76.4178	65108.3154	205404.1039	3418975.9882	1405.83	-1.1975	360.752	-1.8572	354.5915	-1.7484	745.8528	-1.7536	654.5381	253589.9688	440.343	-2.0114	516.6648	-2.1256	12251900	-1.034	408.008	110.465	108.5615	188.5148	183.37	64095.0273	149.2797	-0.84217	171.9039	3751620
035	2018-05-15t2007	1526433434.63	adult	98.0123	54.0074	-113.9258	1075.8859	74.2891	65189.3819	205409.8504	3334259.0748	1543.99	-0.81245	366.532	-1.6256	360.5881	-1.5165	778.6648	-1.4334	683.5993	265524.6875	444.9936	-1.8275	523.0956	-1.9333	12473500	-0.93711	344.885	111.013	108.6494	204.0504	194.6652	69581.1875	151.4663	-0.92447	180.6915	3777880
035	2018-05-16t0007	1526447828.2	adult	102.0105	58.0056	-109.9276	971.7095	77.391	61100.789	192698.98	3245390.083	1663.56	-0.47356	360.175	-1.6927	350.6889	-1.7059	864.1846	-0.8902	755.8594	275674.9062	456.1474	-1.5661	560.5273	-1.4847	11480900	-1.1629	337.125	115.139	112.3861	218.2285	204.7055	69614.9062	156.1994	-0.85446	187.6706	3670180
035	2018-05-16t0407	1526462220.9	adult	106.0085	62.0036	-105.9296	933.1889	76.3144	57254.1985	180621.9412	2946531.4577	1597.89	-0.49745	378.24	-1.1871	369.1128	-1.1615	885.1429	-0.67105	804.5201	264657.7188	471.8457	-1.2528	592.0614	-1.0976	11303300	-1.1714	518.243	115.869	112.7034	251.6669	217.8085	75248.4062	157.1223	-1.0023	195.012	3462620
035	2018-05-16t0807	1526476623.17	adult	110.0091	66.0042	-101.929	1006.1868	77.3827	61058.0411	192417.1246	3199594.5016	1521.94	-0.54894	364.086	-1.4639	356.3464	-1.4459	846.2884	-0.74649	765.8619	269966	450.2641	-1.4997	547.6313	-1.3991	11600500	-1.0562	386.074	120.455	117.2301	256.1572	242.5823	81714.1562	161.9894	-0.9347	207.0599	3837940
035	2018-05-16t1207	1526491022.78	adult	114.009	70.0041	-97.9291	1032.3993	76.9839	60500.806	190649.2946	3062749.2464	1740.86	-0.082975	371.644	-1.2192	365.2263	-1.1523	860.994	-0.59215	770.8024	272074.0938	451.582	-1.4282	541.8551	-1.3788	11742800	-0.9843	322.559	119.017	116.1342	210.7964	206.3346	66611.6484	163.6234	-1.0261	193.3038	3760570
035	2018-05-16t1607	1526505432.49	adult	118.0117	74.0068	-93.9264	994.7807	73.838	59219.8667	186707.4866	3010763.9302	1605.77	-0.26164	366.313	-1.2994	359.0191	-1.2745	834.4797	-0.63114	724.4655	258688.7188	457.9284	-1.2919	572.2818	-1.0404	11322000	-1.0586	668.385	120.293	115.7164	318.1027	241.3228	98611.8203	167.9859	-0.98759	210.5563	3718010
035	2018-05-16t2007	1526519829.32	adult	122.0108	78.0059	-89.9273	999.5287	79.6099	61156.6471	192849.3135	3184728.7744	1136.56	-1.0057	352.293	-1.6142	349.0849	-1.5126	677.3997	-1.2902	624.4041	216767.8906	424.2774	-1.7898	491.2098	-1.756	11251500	-1.0451	291.676	124.897	122.3183	215.2026	211.3735	68864.8281	169.4146	-1.0721	198.9652	3988960
035	2018-05-17t0007	1526534224.64	adult	126.0095	82.0046	-85.9286	1002.2998	74.5442	60252.5388	189912.4148	3063351.2795	1462.21	-0.40723	376.025	-0.9484	371.3964	-0.81776	790.6137	-0.69287	721.3641	249043.3125	453.8112	-1.3059	539.0507	-1.2709	11832800	-0.87427	529.01	124.961	121.5366	247.621	226.0644	78000.6094	170.1098	-1.1735	207.7995	3932290
035	2018-05-17t0407	1526548628.25	adult	130.0105	86.0056	-81.9276	1015.147	73.6385	59316.3486	186961.1392	2990624.6505	1300.36	-0.62945	373.291	-0.97139	367.9071	-0.86523	842.4742	-0.38539	813.4274	261167	449.2494	-1.3662	565.8183	-0.9813	11570900	-0.91212	453.573	118.551	115.675	215.8839	210.6847	66924.0156	165.3371	-1.4541	198.4361	3674730
035	2018-05-17t0807	1526563010.83	adult	134.0057	90.0008	-77.9324	1103.0085	75.4054	63346.6072	199629.9228	3139851.0764	1506.95	-0.26059	368.279	-1.0604	360.8779	-1.0251	837.4847	-0.34787	763.1123	278044.9375	451.9676	-1.3099	545.3405	-1.1551	12201100	-0.74003	443.955	127.39	123.6786	269.057	257.9093	89326.9375	175.2262	-1.2104	225.2395	4220420
035	2018-05-17t1207	1526577407.65	adult	138.0048	93.9999	-73.9333	1056.7963	76.0252	63829.8217	201141.7426	3280363.9814	1678.16	0.039393	373.566	-0.86307	364.6648	-0.85293	902.5825	0.025371	815.5119	301462.5312	461.4692	-1.1386	589.2528	-0.68561	12446100	-0.66284	480.68	125.834	122.0609	269.1332	237.5813	89890.4844	173.4491	-1.3656	214.4145	4192420
035	2018-05-17t1607	1526591835.74	adult	142.0126	98.0077	-69.9255	1085.4808	78.0199	66900.0583	210757.1912	3519696.9811	1888.27	0.39635	362.426	-1.1332	353.362	-1.1555	897.4418	0.065856	759.6326	314104.625	456.2061	-1.2198	571.9198	-0.83426	12651600	-0.59587	419.495	127.289	123.3969	276.4196	262.5353	96746.875	173.9937	-1.4325	218.1053	4443400
035	2018-05-17t2007	1526606232.89	adult	146.0118	102.0069	-65.9263	1100.2259	74.736	65806.503	207473.9554	3389945.7644	1279.56	-0.50486	345.516	-1.5898	338.3435	-1.5959	757.691	-0.5547	705.8613	260645.6875	433.4231	-1.6181	529.0363	-1.2559	11877800	-0.75328	469.797	120.23	116.3304	243.2607	229.6965	83681.6875	171.5715	-1.5862	211.3906	4133160
035	2018-05-18t0007	1526620620.71	adult	150.0084	106.0035	-61.9297	1017.7102	75.8178	62272.1994	196328.1018	3225305.6263	1840.9	0.38607	359.428	-1.1305	350.7275	-1.135	878.2382	0.10614	733.044	286305.6562	453.2124	-1.2617	548.1889	-1.0356	11686800	-0.77829	325.545	127.518	123.9624	232.9118	227.8928	75929.2422	175.6653	-1.5472	212.9312	4146240
035	2018-05-18t0407	1526635017.56	adult	154.0075	110.0026	-57.9305	1086.3537	78.9506	66345.9207	209090.5056	3525352.3419	1607.07	0.06737	350.72	-1.3517	341.2707	-1.3989	843.0854	-0.0073497	772.8712	292550.625	442.4069	-1.4574	535.4667	-1.1527	12145400	-0.66141	471.592	120.823	116.7094	279.1207	249.0448	96854.8906	171.5584	-1.7403	216.4541	4184090
035	2018-05-18t0807	1526649420.71	adult	158.0084	114.0035	-53.9297	1003.2066	73.5804	58003.8883	182834.0878	2923633.4508	1533.22	-0.005335	363.288	-0.91133	357.0673	-0.79834	789.4569	-0.22222	703.5277	239994.9062	446.7439	-1.3779	536.0813	-1.134	11015600	-0.90125	325	139.939	136.7754	246.0972	241.9796	74813.5625	191.6175	-1.2791	227.8364	4243220
035	2018-05-18t1207	1526663582.3	adult	161.9422	117.9373	-49.9959	1073.9909	75.5223	64236.7303	202511.7748	3317617.1498	1399.61	-0.1707	351.342	-1.2417	344.4624	-1.1738	773.1308	-0.25554	690.4117	259771.9531	436.0389	-1.5848	520.5612	-1.2965	11788200	-0.72777	360.779	131.63	128.6453	245.1525	239.1512	82371.2266	188.8491	-1.4443	225.0095	4416450
035	2018-05-18t1607	1526677967.23	adult	165.938	121.9331	-46.0001	1028.2438	79.6247	61756.2195	194705.7386	3218111.135	1458.89	-0.038821	362.727	-0.83164	354.8537	-0.75574	773.6863	-0.1986	693.7266	249900.6875	457.5197	-1.1752	553.1916	-0.92326	11700500	-0.7433	775.284	148.331	142.9035	341.1716	283.9712	110198.4375	213.5607	-0.8808	262.0572	4784720
035	2018-05-18t2007	1526692365.11	adult	169.9374	125.9325	-42.0007	928.675	78.5527	58026.8786	183072.7017	3095136.4869	1187.41	-0.42311	346.182	-1.3231	338.4922	-1.2719	689.541	-0.61819	611.5142	208930.9219	445.3625	-1.4196	542.1575	-1.0447	10457100	-1.0221	445.497	142.278	137.8122	273.9444	269.4107	83005.1562	215.571	-0.92655	255.5923	4297800
035	2018-05-19t0007	1526706764.91	adult	173.9374	129.9325	-38.0007	975.0497	79.1842	60181.0022	189927.6299	3139652.2632	1038.29	-0.62521	329.839	-1.8175	323.4509	-1.748	619.453	-0.98404	569.6024	195127.6875	434.3921	-1.649	521.2349	-1.2889	10362500	-1.0563	450.712	150.209	139.4781	314.208	308.1158	98975.5156	237.9605	-0.44499	289.3257	4719120
035	2018-05-19t0407	1526721165.32	adult	177.9375	133.9326	-34.0006	490.91	85.3949	27688.4792	91676.1294	1390213.355	661.644	-1.208	323.469	-1.9942	315.9727	-1.9638	545.8781	-1.3925	537.1372	79698.2031	434.6735	-1.6605	512.9048	-1.394	4704210	-2.3235	540.308	158.961	148.1404	336.2298	323.9979	49089.5469	250.9896	-0.21429	300.895	2311780
035	2018-05-19t0807	1526735565.36	adult	181.9375	137.9326	-30.0006	665.7234	91.4506	32830.5914	108555.584	1608598.2273	803.664	-0.95529	325.323	-1.9174	319.1363	-1.8275	607.566	-1.0227	599.7571	105716.4844	421.3777	-1.9486	537.4983	-1.129	5634260	-2.157	616.029	159.9	147.0404	461.8441	476.201	80360.875	249.9771	-0.35056	352.192	2769300
035	2018-05-19t1207	1526749964.82	adult	185.9373	141.9324	-26.0007	950.0665	77.9877	58007.3463	182877.385	3021613.9242	730.895	-1.0601	316.872	-2.1716	309.7012	-2.1222	566.746	-1.265	553.8586	171724.0312	421.4299	-1.9718	515.37	-1.4102	9598680	-1.2956	388.967	156.107	142.475	324.1886	319.4155	98229.1406	259.3073	-0.22334	304.2548	4728810
035	2018-05-19t1607	1526764365.59	adult	189.9375	145.9326	-22.0005	917.3058	79.2633	56906.1827	179477.9098	3041652.8229	938.149	-0.67796	316.525	-2.1652	309.0332	-2.1172	582.6125	-1.1707	555.1718	173618.5156	422.4242	-1.9768	514.0484	-1.449	9402370	-1.3679	435.042	158.18	142.1261	346.825	342.0975	103353.8594	268.1957	-0.10885	325.428	4698730
035	2018-05-19t2007	1526778765.47	adult	193.9375	149.9326	-18.0006	935.528	75.7417	56834.554	179224.0779	2964078.5106	660.731	-1.1605	312.255	-2.2902	304.7928	-2.2405	508.3624	-1.6617	501.2116	150983.6406	420.6547	-2.0378	474.3929	-1.945	9267720	-1.427	453.773	159.224	140.7979	366.6076	363.4042	108882.4688	277.2816	0.010438	343.8508	4725760
035	2018-05-20t0007	1526793164.65	adult	197.9373	153.9324	-14.0008	921.5064	76.7044	55597.9868	175258.4265	2916772.7585	622.109	-1.2261	313.423	-2.2454	305.5248	-2.1997	508.5974	-1.6752	498.2055	148001.8438	419.9953	-2.0792	472.108	-1.9912	9102420	-1.4902	521.949	162.608	142.9884	386.8182	376.0296	112564.0938	288.4798	0.18617	353.2284	4722460
035	2018-05-20t0407	1526807567.4	adult	201.938	157.9331	-10	871.5725	76.7477	53887.2219	170108.6128	2867905.855	606.395	-1.253	312.286	-2.2805	305.1235	-2.203	490.9225	-1.8124	480.481	138440.1562	419.0807	-2.1292	461.64	-2.1356	8784610	-1.5882	447.586	163.983	144.0042	376.5889	371.641	106198.0703	290.5588	0.13309	351.1002	4612840
035	2018-05-20t0807	1526821967.59	adult	205.9381	161.9332	-6	875.8054	76.4268	53850.0168	169982.8188	2847662.7775	614.183	-1.2355	313.153	-2.2515	305.3957	-2.1836	494.4355	-1.8058	484.3946	139430.8281	421.8356	-2.1086	465.8404	-2.1081	8800840	-1.61	471.852	166.268	145.451	382.9957	377.5618	108004.7812	293.9105	0.11231	354.3761	4672800
035	2018-05-20t1207	1526836366.54	adult	209.9378	165.9329	-2.0003	876.004	76.2562	52350.7526	165122.2309	2720153.1109	656.936	-1.1467	315.063	-2.1953	307.7303	-2.1004	501.7539	-1.7738	488.5595	137480.5781	422.8518	-2.1274	468.0171	-2.1076	8610660	-1.682	485.626	168.793	147.9672	380.7609	374.6462	104328.4766	296.2381	0.065047	353.6665	4613110
035	2018-05-20t1607	1526850768.42	dead	213.9383	169.9334	2.0003	835.6892	75.9539	52253.2561	165213.7033	2783649.6853	624.163	-1.2173	313.946	-2.2395	306.4897	-2.1412	493.8826	-1.8558	481.5981	134829.9531	419.5614	-2.2341	462.6665	-2.2012	8562880	-1.723	448.115	172.666	150.9173	375.2205	369.5337	102435.2031	302.2959	0.11399	355.0817	4709450
036	2018-05-11t1607	1526073405.65	egg	-1.9993	-54.0045	-94.0067	156.6205	27.8809	2888.1719	9189.2893	50432.4033	0	1922.914	0	-0.54999	0	-0.57969					0	-0.46339	0	-0.17316	0	155699.7836	0	0	0				0	-0.60347	0	0
036	2018-05-11t2007	1526087800.88	larva	1.9993	-50.0058	-90.008	167.5141	27.539	3160.6926	10035.0623	55162.788	0	2.6387	0	-0.79956	0	-0.81417					0	-0.75528	0	-0.6091	0	2.6102	0	0	0				0	-0.79875	0	0
036	2018-05-12t0007	1526102207.69	larva	6.0012	-46.0039	-86.0061	167.5296	28.2166	3196.3224	10151.6927	56673.2792	0	-0.1918	0	-1.0625	0	-1.0607					0	-1.0607	0	-1.0487	0	0.196	0	0	0				0	-1.0083	0	0
036	2018-05-12t0407	1526116603.89	larva	10.0002	-42.005	-82.0072	180.9161	25.4907	3333.3618	10565.5854	55889.3474	552.324	1.0159	394.457	1.3	392.3611	1.2955	521.8731	0.44355	520.2534	9915.5889	483.1908	1.2483	509.5204	1.325	725801	-0.18939	148.748	92.2322	91.5262	133.7192	132.4825	2540.665	116.9833	1.1479	126.9217	169707
036	2018-05-12t0807	1526131006.88	larva	14.001	-38.0041	-78.0063	208.4561	30.0901	4654.1861	14941.1008	89108.0636	554.357	0.26407	379.546	1.0164	379.5511	1.0452	503.0932	-0.1692	500.9039	13080.4229	460.7669	0.88274	487.9035	0.78742	964048	-0.77698	154.582	93.715	92.9757	138.378	138.0683	3597.8274	118.1279	1.0598	131.0875	238036
036	2018-05-12t1207	1526145402.93	larva	17.9999	-34.0052	-74.0074	509.4941	42.8125	17380.6907	54847.5366	510246.9978	598.389	-0.16578	356.485	0.65391	342.5325	0.60221	537.7268	-0.43149	533.7875	50008.5938	477.0206	0.72284	519.9443	0.54867	3293210	0.022953	156.018	95.0321	94.6688	136.5041	134.8658	12694.8828	119.4848	0.9726	130.8024	877906
036	2018-05-12t1607	1526159803.58	larva	22.0001	-30.0051	-70.0072	364.7665	38.9912	11034.725	35135.9994	276271.925	532.828	-0.73752	347.188	0.36621	344.7402	0.42063	463.5228	-1.1091	458.8054	27811.3652	419.5493	0.10469	450.1861	-0.26147	2050840	-1.2522	269.288	93.9508	93.5833	137.5555	133.3313	8253.332	117.3051	0.79276	128.3709	554968
036	2018-05-12t2007	1526174202.3	larva	25.9997	-26.0054	-66.0076	426.3491	40.5319	12716.8999	40344.1116	314963.3807	501.333	-1.1458	321.449	-0.083569	317.7635	-0.014547	447.9362	-1.4771	443.618	30459.6602	398.1174	-0.33422	432.3459	-0.78202	2184890	-1.6344	232.929	90.5285	90.0759	135.1531	131.8098	9190.4102	114.9114	0.58449	127.4732	615322
036	2018-05-13t0007	1526188620.63	larva	30.0048	-22.0003	-62.0025	540.1639	43.4587	18356.5851	58056.0795	516806.5046	596.016	-1.2686	376.316	0.11035	372.3989	0.20234	547.5441	-1.374	544.8893	53659.3164	487.8371	-0.068512	527.9669	-0.65778	3677740	-1.3582	178.183	81.8325	81.2905	127.3548	125.0645	12480.7695	107.4882	0.19758	119.6595	799749
036	2018-05-13t0407	1526203020.84	larva	34.0049	-18.0003	-58.0025	297.1466	51.7143	10868.3251	34936.9705	337459.0146	616.146	-1.5064	394.587	-0.0086482	388.4277	0.091926	544.2706	-1.6516	541.7627	31567.6973	498.4563	-0.33498	529.0615	-1.0761	2277160	-2.3297	222.256	95.7148	95.0894	143.8824	139.4528	8345.1768	122.8313	0.45893	134.7016	552370
036	2018-05-13t0807	1526217423.31	larva	38.0056	-13.9996	-54.0018	773.5811	47.5323	27006.4707	85220.9502	779438.0569	917.714	-1.264	483.861	0.57743	478.6322	0.72081	779.1309	-1.0648	769.3722	112194.8438	658.426	0.49442	742.7674	-0.26027	6943890	-0.82176	269.012	98.0327	97.6851	143.2494	140.5153	20627.9141	123.5016	0.26426	135.5769	1406870
036	2018-05-13t1207	1526231821.37	larva	42.005	-10.0001	-50.0023	765.3409	52.7552	33569.8875	105857.0394	1230622.4148	1227.51	-1.0263	431.825	-0.21243	413.7077	-0.17348	997.3764	-0.56671	985.2193	176535.625	617.2078	-0.099306	817.2589	-0.17283	7641140	-0.95106	328.73	89.7966	89.1734	142.5871	134.8067	25237.9219	115.7384	-0.2834	128.962	1588950
036	2018-05-13t1607	1526246221.42	larva	46.005	-6.0001	-46.0023	879.1468	53.3461	37738.91	118973.5166	1354049.1189	2669.89	0.93701	463.683	0.0090232	430.6467	-0.11582	1609.1968	1.2657	1516.8113	320230.1562	673.5007	0.20479	994.3583	0.65615	9219880	-0.74279	229.768	98.1343	97.5545	144.8032	142.4817	28815.8281	124.751	-0.044413	137.3529	1951300
036	2018-05-13t2007	1526260621.75	larva	50.0051	-2	-42.0022	902.0391	61.415	42578.5519	134306.0082	1658881.3951	3469.5	1.9031	510.65	0.57568	468.8031	0.3353	1987.0531	2.2041	1859.7509	445099.9062	791.0676	1.1986	1126.7105	1.2971	11428900	-0.33159	364.52	95.4938	94.5525	143.4364	140.6563	32129.7656	122.7653	-0.34685	135.9074	2137250
036	2018-05-14t0007	1526275021.84	adult	54.0052	2	-38.0022	996.5517	63.1827	51736.4016	162999.8712	2298467.7614	3218.05	1.3448	525.798	0.82809	487.5773	0.64496	1821.7404	1.3727	1651.6891	495513.375	787.5291	1.1728	1165.5247	1.4321	14259100	0.26069	298.114	95.3576	94.5329	145.6134	142.6624	39606.8516	123.8922	-0.49987	137.1621	2586000
036	2018-05-14t0407	1526289422.12	adult	58.0052	6.0001	-34.0021	1172.4794	67.706	60838.6104	191584.1897	2687611.7566	2528.64	0.19977	465.524	-0.15324	436.5268	-0.21026	1426.6932	0.02437	1295.5852	455115.1562	661.4516	-0.092205	944.7109	0.027911	14844600	0.17632	319.341	97.3912	96.5067	149.6078	146.4368	47724.8984	127.0929	-0.48567	140.6869	3105610
036	2018-05-14t0807	1526303821.49	adult	62.0051	9.9999	-30.0023	977.6641	74.39	58701.3309	185244.7767	2933722.7269	2645.46	0.28752	489.854	0.31037	447.9402	0.015208	1699.7362	0.90352	1535.5734	521819	758.603	0.98422	1341.1231	2.4941	15017400	0.018639	196.165	98.6313	97.8458	148.2914	145.8677	45525.4609	126.9167	-0.81572	140.5178	3023740
036	2018-05-14t1207	1526318220.6	adult	66.0048	13.9997	-26.0025	1026.0386	70.4557	58860.0322	185426.7215	2851967.1941	2171.22	-0.45241	400.443	-1.4598	380.6107	-1.4434	1165.3094	-0.87127	1051.0849	358915.3125	545.5561	-1.3328	746.0625	-1.1871	12318400	-0.88795	405.288	101.826	100.8143	157.2351	153.4888	48428.4062	133.4683	-0.38194	147.8138	3132370
036	2018-05-14t1607	1526332623.36	adult	70.0056	18.0004	-22.0018	1035.2537	71.9641	59166.6735	186413.0228	2853908.499	1859.22	-0.92372	363.672	-2.2729	347.7276	-2.2751	969.9067	-1.535	863.4551	300671.0625	493.3116	-1.9128	673.3596	-1.6044	11250200	-1.2773	297.264	104.245	103.4364	158.3132	154.9504	49077.0859	134.8587	-0.52229	149.8648	3224830
036	2018-05-14t2007	1526347020.32	adult	74.0047	21.9996	-18.0026	935.5852	66.8777	50345.3891	158711.684	2289329.8425	1772.87	-1.0255	360.127	-2.3466	344.5956	-2.3793	982.2223	-1.4347	876.0173	259306.6875	478.0549	-2.0523	668.9675	-1.5606	9493310	-1.8108	241.766	104.97	103.939	165.5968	162.8782	43717.5469	138.0255	-0.47166	155.2614	2767120
036	2018-05-15t0007	1526361420.16	adult	78.0047	25.9995	-14.0026	975.1076	73.7154	54986.1996	173256.7068	2643122.0956	1453.56	-1.4881	345.994	-2.61	335.8457	-2.562	834.8738	-1.9613	748.187	240443.6719	441.4862	-2.4444	585.0716	-2.0667	9948710	-1.7185	201.39	105.744	104.7335	166.1637	162.9152	47855.1406	138.4692	-0.7056	154.8891	3040560
036	2018-05-15t0407	1526375821.33	adult	82.005	29.9999	-10.0023	792.5903	73.9388	43728.5745	137985.0822	2093197.7288	914.294	-2.355	335.785	-2.7575	330.0137	-2.6384	685.8943	-2.5272	670.11	157069.8125	401.1387	-2.8905	566.6636	-2.111	7680410	-2.3303	208.087	111.33	110.7171	170.5439	168.2538	39054.5469	146.7948	-0.2347	162.4983	2546440
036	2018-05-15t0807	1526390223.12	adult	86.0055	34.0004	-6.0018	834.2758	71.103	45360.2359	143030.6497	2158881.7105	1042.47	-2.0783	344.708	-2.4479	341.7435	-2.2546	647.0106	-2.5772	617.9458	153988.5156	399.8835	-2.8132	449.3948	-2.9273	8178890	-2.1842	226.539	115.496	112.516	191.7006	188.8977	45624.7422	161.5305	0.64848	182.1388	2740380
036	2018-05-15t1207	1526404618.89	adult	90.0043	37.9992	-2.003	817.5339	65.9571	37645.2117	118820.8057	1483780.7949	800.73	-2.448	361.446	-1.9484	358.5196	-1.7365	586.9725	-2.6884	563.3495	116220.5469	423.347	-2.3746	498.281	-2.4171	7150480	-2.4323	306.176	128.468	125.2841	215.0756	211.7742	42584.9609	180.1398	1.6556	203.2825	2541480
036	2018-05-15t1607	1526419040.45	dead	94.0103	42.0052	2.003	561.8474	65.6555	24515.6029	77546.6414	955321.6224	863.749	-2.2277	363.285	-1.798	357.8173	-1.666	668.1983	-2.1209	665.0989	86865.7812	433.6755	-2.1047	549.2889	-1.8508	4689280	-3.0545	334.434	135.627	128.3401	253.5234	245.7517	32958.0391	203.2609	2.7938	232.6462	1750680
037	2018-05-11t1607	1526073418.46	larva	0	-54.0047	-221.9348	127.6402	29.0054	2419.7474	7781.7043	43186.8076	0	1636.5579	0	-0.67325	0	-0.69556					0	-0.60775	0	-0.39056	0	136690.0248	0	0	0				0	-0.69949	0	0
037	2018-05-11t2007	1526087813.72	larva	3.9987	-50.006	-217.9361	151.0351	27.7192	2756.0802	8777.0509	47757.1963	0	0.39502	0	-0.92914	0	-0.93573					0	-0.90612	0	-0.82848	0	1.0088	0	0	0				0	-0.9015	0	0
037	2018-05-12t0007	1526102220.81	larva	8.0007	-46.004	-213.9341	153.4428	27.3804	2794.9002	8892.9314	48044.616	0	-0.55814	0	-1.1994	0	-1.1889					0	-1.2187	0	-1.2688	0	-0.35788	0	0	0				0	-1.1191	0	0
037	2018-05-12t0407	1526116616.79	larva	11.9995	-42.0051	-209.9352	228.6608	18.9853	3214.4245	10141.5971	40292.2974	391.245	0.11305	308.154	0.62111	307.817	0.63976	373.3478	-0.59248	371.1664	7093.6084	349.3839	0.38875	366.2277	0.3221	558375	-0.72036	168.586	98.405	97.8905	141.5519	138.4981	2689.4854	123.0945	1.2201	134.6434	178310
037	2018-05-12t0807	1526131019.94	larva	16.0004	-38.0043	-205.9343	296.4661	45.7795	10436.3161	33327.2134	311129.6003	520.113	-0.10956	347.098	0.68893	341.1601	0.68639	487.3727	-0.46017	483.8914	27292.8711	441.6745	0.64692	472.156	0.49032	1922570	-0.47894	155.746	92.3014	91.6035	135.0865	133.1623	7564.8418	117.1776	0.98068	129.6824	511257
037	2018-05-12t1207	1526145415.89	larva	19.9993	-34.0054	-201.9355	413.6917	38.1633	12730.4713	40308.2891	323264.2836	529.226	-0.54861	354.408	0.53246	352.4579	0.57923	482.045	-0.86205	478.3586	32779.0625	438.3054	0.35981	468.1934	0.049402	2407500	-0.79731	192.887	92.4766	91.9571	134.5819	132.8236	9151.5684	116.4416	0.83895	127.7672	628194
037	2018-05-12t1607	1526159816.39	larva	23.9994	-30.0052	-197.9353	489.3496	41.7444	15924.1787	50341.3876	431238.3815	621.374	-0.73623	392.932	0.61154	390.9769	0.68048	561.611	-0.86728	558.892	47736.9375	497.4565	0.44385	540.9464	0.042543	3334030	-0.83583	179.502	85.8373	85.1977	134.1422	130.6055	11402.083	113.8718	0.63535	126.4845	728330
037	2018-05-12t2007	1526174215.26	larva	27.9991	-26.0056	-193.9356	753.7784	44.9141	25998.5592	82003.4832	760548.496	660.313	-0.99751	385.631	0.31917	374.873	0.3402	583.6465	-1.0916	578.2195	81126.8594	510.4581	0.23755	562.8299	-0.24896	5332510	-0.37542	167.23	96.7456	96.2393	139.401	137.3275	19376.7441	122.2086	0.70248	133.5271	1337800
037	2018-05-13t0007	1526188633.98	larva	32.0043	-22.0004	-189.9304	716.5067	46.5355	29449.7346	92950.2896	1005612.0583	879.416	-0.90736	473.105	0.83997	463.3006	0.89172	752.4614	-0.74716	744.3275	117383.9688	652.21	0.89942	714.0861	0.20186	7351110	0.022609	166.093	95.9734	95.5314	138.8888	136.7842	21666.6562	121.9705	0.52746	133.1042	1491230
037	2018-05-13t0407	1526203034.22	larva	36.0044	-18.0003	-185.9304	838.4757	51.1368	35849.1678	112902.8733	1300819.9453	1577.18	-0.029746	496.426	0.8255	474.5726	0.78839	1169.2629	0.47063	1158.5624	220990.6875	704.3854	0.98745	892.4153	0.82237	9377480	0.36943	230.359	89.5624	88.9133	138.8875	136.0679	26249.7441	117.7098	0.17882	131.0005	1691830
037	2018-05-13t0807	1526217436.75	larva	40.0051	-13.9996	-181.9297	1033.7749	53.635	45329.4612	142700.9415	1676586.9285	3358.24	2.4556	482.295	0.43496	445.6173	0.26115	1847.8625	2.5306	1751.7853	441639.1562	736.4588	0.9505	1088.0754	1.5662	11511400	0.6993	191.308	93.5656	92.8743	141.9138	140.086	33917.3906	121.6584	0.069279	134.752	2233220
037	2018-05-13t1207	1526231834.74	larva	44.0045	-10.0001	-177.9302	1058.5854	64.8165	54696.8128	172235.7354	2375195.8936	3064.92	1.6712	538.413	0.97189	500.0201	0.7828	1962.9834	2.5637	1885.4027	563376.25	819.5938	1.5095	1206.5925	2.0306	15422900	1.6162	250.781	98.9972	98.3142	145.8942	143.75	41871.6445	126.509	0.12065	139.6657	2835770
037	2018-05-13t1607	1526246234.92	larva	48.0046	-6.0001	-173.9302	1117.8171	77.3905	66427.3219	209325.7786	3308340.1395	1779.71	-0.51382	520.855	0.72168	483.8876	0.5521	1362.886	0.2998	1324.1625	472921.4375	856.0068	1.797	1137.2879	1.4324	18073700	2.0344	362.239	90.4323	89.5188	141.9886	138.5377	49270.0547	119.187	-0.45524	132.9286	3138000
037	2018-05-13t2007	1526260635.31	larva	52.0047	-2	-169.9301	1202.448	77.4394	74283.7714	233920.7793	3887789.0588	2653.22	0.59595	513.565	0.62109	485.0326	0.58142	1532.4346	0.57997	1411.4163	594584.625	748.1552	0.78544	1058.2114	0.82117	19914500	2.1927	324.787	93.3091	92.4988	141.7168	138.736	54986.1172	120.2804	-0.64183	133.384	3618250
037	2018-05-14t0007	1526275035.24	adult	56.0047	2	-165.9301	1286.1087	78.0609	78483.3261	247145.9697	4180485.4357	2609.35	0.37794	513.688	0.65828	484.8474	0.63114	1553.2164	0.53291	1382.3438	636818.75	766.5689	0.97825	1122.2865	1.1368	21054000	2.1694	247.502	96.4964	95.8263	146.6115	143.7157	60110.7344	124.1327	-0.61728	137.8525	3955000
037	2018-05-14t0407	1526289435.61	adult	60.0048	6.0001	-161.93	1234.7128	80.9184	79293.3277	249709.0196	4306376.9614	2026.98	-0.5849	519.211	0.82375	494.5915	0.90063	1392.5918	-0.053859	1311.4299	576533	728.7961	0.62908	1085.1605	0.88868	21465700	1.9842	575.028	93.462	92.7974	147.892	142.9347	61227.3047	123.2969	-1.0315	137.2488	3864000
037	2018-05-14t0807	1526303834.98	adult	64.0046	9.9999	-157.9302	1153.3838	84.6676	80585.1024	254162.3603	4677041.2498	2438.16	-0.042181	487.957	0.30191	460.4955	0.29924	1431.0149	0.068013	1275.2376	601026.25	720.1128	0.60327	1023.1049	0.5375	20475700	1.4674	400.07	97.5253	96.5514	149.8943	146.4525	62955.5938	127.1434	-0.95429	141.0812	4092350
037	2018-05-14t1207	1526318233.9	adult	68.0043	13.9996	-153.9305	1238.5244	79.0372	80945.5712	254919.8466	4456854.1883	2659.01	0.28015	470.825	0.011932	450.9405	0.14847	1334.8577	-0.21449	1201.4734	564644.8125	656.633	-0.030549	863.3247	-0.40392	19873100	1.1326	333.908	100.919	99.9644	154.718	151.6082	65445.7031	130.5435	-0.86692	145.4392	4259690
037	2018-05-14t1607	1526332636.68	adult	72.0051	18.0004	-149.9297	1287.5083	83.5524	87318.752	275033.7659	5035688.7119	2285.68	-0.24938	445.572	-0.47212	429.6259	-0.30572	1240.4651	-0.46466	1140.4736	564411.625	581.952	-0.8246	745.0413	-1.0897	20261500	1.1247	732.452	104.318	103.2694	160.4696	156.8263	73013.6641	135.8641	-0.5566	150.6872	4743660
037	2018-05-14t2007	1526347033.64	adult	76.0042	21.9995	-145.9305	1241.1822	88.1726	82324.2968	259579.3547	4612092.1712	2077.86	-0.50566	437.394	-0.57914	420.1725	-0.4832	1207.3092	-0.46076	1098.6344	519142.9688	599.7898	-0.49827	782.4381	-0.71486	18765500	0.65586	289.422	103.709	102.1331	169.2655	162.4029	72784.1719	137.8521	-0.63064	155.4813	4449440
037	2018-05-15t0007	1526361433.42	adult	80.0042	25.9995	-141.9306	1244.4472	90.9746	85075.8723	268251.4957	4844453.3704	2695.05	0.63764	445.347	-0.29979	428.4579	-0.20099	1247.642	-0.11481	1102.2181	552705.375	603.8888	-0.30582	734.7326	-0.91208	19725300	0.8856	241.834	107.109	104.9188	178.0377	174.2964	78870.6797	144.6047	-0.2776	166.5864	4744080
037	2018-05-15t0407	1526375834.67	adult	84.0045	29.9998	-137.9303	1288.055	87.1847	89366.3199	281621.487	5172614.8212	2423.09	0.33505	431.321	-0.50686	416.2492	-0.4185	1155.36	-0.32006	1053.1818	538397.75	573.1409	-0.55258	717.563	-0.88076	20074100	0.98188	251.092	106.294	103.8059	184.4675	179.8834	85961.8359	146.1965	-0.43162	170.7695	4947030
037	2018-05-15t0807	1526390236.45	adult	88.005	34.0003	-133.9298	1274.8017	84.1343	84979.5084	267654.3501	4769235.7152	2053.42	-0.1777	426.664	-0.49358	412.1572	-0.42409	1018.0866	-0.75838	899.868	451012.375	550.6432	-0.6973	682.1227	-0.99109	18893100	0.68979	352.441	111.978	109.2718	206.8334	195.382	91627.2109	152.0658	-0.25247	181.0623	4958490
037	2018-05-15t1207	1526404632.12	adult	92.0038	37.9991	-129.931	1270.8094	96.3723	86735.8254	273316.3911	5197221.4825	1874.66	-0.37244	407.203	-0.82817	390.7291	-0.87165	1018.9598	-0.56821	924.2438	460569.8438	535.1273	-0.75789	676.4348	-0.86511	18388900	0.58791	606.856	113.274	108.6162	290.9497	245.7327	131509.25	159.409	-0.012821	201.6694	5115340
037	2018-05-15t1607	1526419054.08	adult	96.0099	42.0052	-125.9249	1241.2175	85.9059	85744.1416	270143.0006	4969066.5558	2111.4	0.20752	418.179	-0.4627	403.0467	-0.4667	1048.7035	-0.25663	962.3864	468770.4375	547.9186	-0.43615	670.6134	-0.74789	18677100	0.69996	431.08	112.309	108.2891	220.5633	217.3582	98591.8125	161.0715	-0.19076	201.6967	5016070
037	2018-05-15t2007	1526433462.14	adult	100.0121	46.0075	-121.9226	1238.9755	83.7859	81451.0536	256510.4362	4643927.8155	2163.02	0.41862	429.184	-0.10235	412.2104	-0.14455	1140.8774	0.32613	1035.5481	484872.9375	562.8194	-0.095818	703.7638	-0.31141	18224000	0.61189	371.911	113.386	108.8888	239.851	234.0047	101936.6562	168.0867	-0.032522	215.1039	4814600
037	2018-05-16t0007	1526447855.25	adult	104.0102	50.0055	-117.9245	839.206	128.9294	62965.2207	203095.383	4079329.506	838.672	-1.9653	426.675	-0.067014	416.7874	0.058768	670.5639	-1.7479	658.4976	219944.9688	561.4004	-0.0018588	629.8137	-0.82189	13991100	-0.47961	408.937	122.223	116.5492	264.0324	250.711	86602.6406	182.4219	0.50164	232.3837	4007820
037	2018-05-16t0407	1526462248.03	adult	108.0082	54.0035	-113.9265	1402.1645	85.8585	88380.3693	278282.3922	5025537.5397	2066.87	0.40863	430.15	0.10651	418.099	0.17673	1128.6597	0.50918	1061.7645	521440.7812	560.786	0.088942	692.4341	-0.15741	19830800	1.084	343.029	116.98	111.2905	247.1942	241.7147	114203.7188	178.4573	0.0081258	226.6404	5393010
037	2018-05-16t0807	1526476650.14	adult	112.0088	58.0041	-109.926	865.3678	111.1998	62034.9585	197249.0748	3844295.6516	2372.14	1.0193	440.184	0.44075	424.8069	0.44203	1270.4884	1.2708	1235.9671	411638.25	571.1371	0.33051	756.8341	0.52436	14222800	-0.35869	409.015	126.83	120.834	285.4367	275.6117	92481.5	187.8672	0.21963	251.1657	4097990
037	2018-05-16t1207	1526491049.89	adult	116.0087	62.0041	-105.926	1370.7888	85.8431	93206.576	293438.3588	5441100.3315	2490.71	1.2632	423.497	0.11077	408.8176	0.084455	1132.9659	0.71989	950.5211	550621.4375	555.4715	0.17176	697.0316	0.074032	20561600	1.2842	574.426	119.854	113.3336	290.1248	275.7425	141000.6562	184.2676	-0.18084	251.0706	5819160
037	2018-05-16t1607	1526505459.78	adult	120.0115	66.0068	-101.9233	1404.1613	87.3162	95547.853	300923.2051	5714760.8476	1891.06	0.24801	392.345	-0.61	378.7246	-0.69268	1020.5324	0.27687	842.9929	508225.125	520.5114	-0.31057	656.2828	-0.23643	19529000	1.0143	418.356	125.255	118.77	291.1892	286.2102	145012.2188	190.6061	-0.11392	259.7386	6234570
037	2018-05-16t2007	1526519856.68	adult	124.0106	70.0059	-97.9241	1330.0877	85.0347	93025.2238	292974.6563	5449352.7923	3086.74	2.2802	409.18	-0.1067	395.358	-0.14986	1083.0365	0.6439	853.7066	525272.6875	541.6305	0.072659	687.7739	0.1253	19819400	1.0803	459.16	131.03	122.6123	322.3911	315.2002	156359.6562	210.4053	0.47108	289.6308	6346690
037	2018-05-17t0007	1526534251.68	adult	128.0092	74.0046	-93.9255	1351.6244	84.7872	92137.6442	290157.1953	5306683.6405	2887.23	1.938	404.289	-0.16646	386.6657	-0.33602	1082.7222	0.71325	846.0495	519706.625	550.7312	0.26957	702.3785	0.32662	19401400	0.96929	669.519	129.783	121.1647	355.9037	324.1421	170833.7812	206.2153	0.10354	287.7263	6228170
037	2018-05-17t0407	1526548655.46	adult	132.0103	78.0056	-89.9245	1376.7811	86.8371	95039.7263	299238.0294	5550282.7449	2212.7	0.85013	408.86	0.027573	394.4312	-0.0325	1050.4308	0.62947	871.7156	519963.2188	548.2822	0.27745	688.2175	0.24315	20232400	1.1575	454.196	125.876	118.9233	309.1492	299.8288	153028.875	196.11	-0.4296	272.1732	6228980
037	2018-05-17t0807	1526563037.6	adult	136.0053	82.0006	-85.9294	1364.7682	88.018	96713.4106	304561.5884	5844220.6591	2011.09	0.54735	391.556	-0.38429	377.4336	-0.4846	975.4637	0.34049	851.0475	491633.6875	532.9756	0.06337	674.9473	0.15947	19710900	1.0242	487.803	129.437	121.6462	318.6165	308.2382	160582.7344	204.6576	-0.29014	279.1307	6515830
037	2018-05-17t1207	1526577434.23	adult	140.0044	85.9997	-81.9304	1342.3249	89.4248	97354.3716	306672.525	6001780.6071	2027.66	0.59428	388.384	-0.41153	373.0958	-0.55594	1023.5011	0.64101	851.0954	518915.0625	527.8411	0.01198	688.9028	0.34689	19661600	1.0054	483.465	128.031	119.6943	326.231	316.3707	165399.1406	205.0361	-0.41949	286.5355	6481460
037	2018-05-17t1607	1526591863.28	adult	144.0124	90.0078	-77.9223	1306.0435	86.7015	94430.4438	297491.6652	5778559.3206	2290.88	1.0215	398.971	-0.035877	382.228	-0.19193	1001.8321	0.60929	776.0822	492901.375	552.524	0.48094	693.0211	0.43507	19604600	0.98775	412.401	129.156	121.0624	317.2104	309.7066	156067.5156	207.1165	-0.48455	283.7	6346460
037	2018-05-17t2007	1526606260.22	adult	148.0116	94.0069	-73.9232	1362.2928	89.8601	98266.6685	309545.845	5959881.4383	2331.01	1.116	380.908	-0.50822	366.3815	-0.64343	978.0964	0.5668	770.0327	500785.375	517.7095	-0.10554	657.2901	0.10063	19467100	0.95572	459.201	133.065	125.5932	323.1619	314.1632	165458.875	207.26	-0.59596	285.3002	6800570
037	2018-05-18t0007	1526620647.92	adult	152.0082	98.0035	-69.9266	1247.1433	90.9251	95431.5157	300986.8364	6096830.2246	2323.2	1.1418	390.377	-0.15952	374.3771	-0.30942	955.4269	0.52814	772.2846	473891.75	537.2394	0.27647	690.0925	0.48453	19353700	0.92975	504	128.65	120.2181	330.0866	321.5531	163722.9688	209.8361	-0.63077	288.8952	6378100
037	2018-05-18t0407	1526635044.59	adult	156.0073	102.0026	-65.9275	1384.6674	87.7395	100395.8155	316346.639	6210285.7108	2135.88	0.89347	377.089	-0.50719	360.4632	-0.71399	954.3997	0.59822	811.7274	499151.0312	517.2284	-0.064098	706.6208	0.70446	19688600	1.0031	562.89	138.457	129.6512	344.5346	330.6201	180191.6094	217.6369	-0.52136	301.056	7229120
037	2018-05-18t0807	1526649447.78	adult	160.0081	106.0035	-61.9266	1412.263	88.694	101057.9663	318147.4756	6149127.5729	1769.25	0.3752	370.65	-0.65231	356.8298	-0.77479	902.6796	0.40217	786.837	474809.4688	502.0667	-0.3287	681.556	0.47043	19492500	0.96016	475.037	140.018	132.1061	342.4378	334.2199	180122.2969	219.5933	-0.57245	299.9334	7363550
037	2018-05-18t1207	1526663596	adult	163.9382	109.9335	-57.9966	1400.2168	92.2183	105546.1508	332485.9479	6661787.2561	1962.86	0.71872	368.28	-0.67871	351.3702	-0.90564	885.4041	0.37549	792.2523	486086.875	515.5761	-0.058965	697.044	0.6728	20196100	1.1141	579.444	142.419	131.3576	387.7371	367.9817	212867.6562	233.1481	-0.3113	325.6901	7810110
037	2018-05-18t1607	1526677980.63	adult	167.9339	113.9293	-54.0008	1358.2278	92.0192	102496.6244	323157.0829	6536928.7903	1470.51	0.0011673	368.12	-0.63978	353.1722	-0.79005	866.6148	0.33622	801.0703	461905.6875	504.1022	-0.27515	694.8908	0.67572	19607500	0.98451	554.862	137.911	127.0373	376.3568	363.2272	200598.1562	230.0546	-0.49626	324.9019	7345720
037	2018-05-18t2007	1526692378.61	adult	171.9334	117.9287	-50.0014	1357.6605	92.0469	104908.6984	330557.5749	6803484.8195	1590.13	0.23472	370.652	-0.51529	352.1843	-0.77281	875.2725	0.44866	821.412	477898.75	527.7778	0.19164	718.558	0.9707	20209100	1.1156	532.889	136.512	122.3975	416.4939	410.9954	227405.6719	244.9063	-0.21157	368.8647	7443060
037	2018-05-19t0007	1526706778.2	adult	175.9333	121.9286	-46.0015	1299.5364	89.6844	100317.4443	316284.153	6409444.6815	1403.19	-0.018053	363.221	-0.72467	347.1878	-0.90629	831.0834	0.25255	771.6302	433825.5625	508.1548	-0.20384	686.7678	0.61949	18932500	0.83084	541.135	137.556	125.6027	379.5571	367.8883	198128.8281	236.8309	-0.52592	325.9817	7169960
037	2018-05-19t0407	1526721178.79	adult	179.9334	125.9288	-42.0013	1469.8818	94.4972	106355.1729	334969.1889	6620768.1865	1163.32	-0.37003	362.53	-0.72351	346.8812	-0.88458	817.5264	0.22169	798.6391	452909.6562	520.5762	0.023235	699.6922	0.77468	20051500	1.0745	789.224	137.785	123.5456	433.8304	407.8258	240342.0312	245.4554	-0.41072	352.4057	7620860
037	2018-05-19t0807	1526735578.76	adult	183.9334	129.9287	-38.0013	1347.5209	91.4137	100818.993	317603.898	6341883.4744	1130.29	-0.39098	360.03	-0.79027	343.6927	-0.972	804.9128	0.18919	779.2648	422579.2188	524.3384	0.068238	707.0283	0.85511	18871700	0.805	655.983	141.747	126.7339	442.5479	424.0134	232337.625	258.3938	-0.19212	372.4489	7429930
037	2018-05-19t1207	1526749978.29	adult	187.9333	133.9286	-34.0015	1456.9492	91.5664	105571.2924	332336.4663	6576176.0358	1052.09	-0.49131	354.534	-0.94674	340.9046	-1.0381	756.1263	-0.077177	739.1264	415869.5	499.5381	-0.44198	675.3436	0.48051	19465300	0.93525	661.343	143.907	130.9653	439.1343	423.0428	241523.8906	248.0635	-0.56121	361.8572	7901060
037	2018-05-19t1607	1526764378.98	adult	191.9335	137.9288	-30.0013	1486.9005	93.2074	109537.3724	344834.8747	6902558.5301	952.123	-0.64106	356.799	-0.86201	344.8684	-0.88358	722.9259	-0.26549	705.4944	412067.75	486.0756	-0.73674	639.3687	0.036151	20317900	1.1278	653.205	144.123	133.5855	402.1411	382.3616	229220.4375	240.8749	-0.85258	334.333	8207080
037	2018-05-19t2007	1526778778.87	adult	195.9334	141.9288	-26.0013	1507.6137	100.114	111640.2268	351689.8939	7080603.6261	941.852	-0.63573	361.348	-0.70522	350.8365	-0.66324	714.8553	-0.29591	701.0903	415330.9375	493.7567	-0.61416	635.742	-0.025102	20972200	1.279	672.314	149.126	138.7727	409.3962	392.5131	237859.2188	249.8262	-0.73683	346.7928	8655120
037	2018-05-20t0007	1526793178.08	adult	199.9332	145.9286	-22.0015	1494.5292	94.3383	110939.4771	349293.745	7039570.3379	1001.56	-0.49742	372.123	-0.34937	361.7404	-0.27726	736.901	-0.1277	723.0741	425191.875	514.7535	-0.22983	650.1506	0.12912	21460400	1.3941	799.671	151.447	140.84	419.2757	401.4754	241922.0625	256.5236	-0.67764	348.792	8733940
037	2018-05-20t0407	1526807580.89	adult	203.934	149.9293	-18.0007	1503.7794	92.1926	110576.243	348059.2272	6984438.4058	1054.9	-0.36251	379.862	-0.090224	365.2442	-0.14343	747.7015	-0.028945	722.9736	430676.0625	542.4091	0.28688	671.7976	0.37174	21843900	1.4862	722.084	156.162	144.6886	422.2068	400.8761	243191.125	267.2483	-0.51478	358.2085	8980090
037	2018-05-20t0807	1526821981.1	adult	207.9341	153.9294	-14.0007	1495.2812	94.2799	111755.7811	351863.313	7113062.2678	1165.86	-0.1024	381.885	-0.018589	364.9519	-0.14284	749.9288	0.0084206	723.8664	435708.625	557.076	0.54729	667.8329	0.30511	22187100	1.57	860.702	159.54	145.8232	428.9593	400.1801	249225.3438	277.0157	-0.37546	361.5291	9269120
037	2018-05-20t1207	1526836379.95	adult	211.9337	157.9291	-10.001	1473.9421	94.984	109431.7263	344492.7953	6945137.6491	1038.87	-0.33134	380.124	-0.071319	362.7741	-0.2083	753.8685	0.058278	735.6724	428951.1562	559.4319	0.56417	672.5694	0.34281	21625600	1.4369	760.515	163.956	148.1953	440.3429	417.0157	250555.125	288.6743	-0.18498	377.831	9327630
037	2018-05-20t1607	1526850781.86	adult	215.9343	161.9296	-6.0005	1498.3977	95.5189	110819.762	348840.6583	7066338.7239	1069.3	-0.23045	378.945	-0.10642	361.6775	-0.23774	757.1863	0.10471	737.1187	436896.5	560.6828	0.5582	674.2565	0.3437	21829900	1.4868	734.33	167.725	150.5001	454.7071	432.9816	262365.9688	299.7899	-0.0057773	389.9506	9662130
037	2018-05-20t2007	1526865182.79	adult	219.9345	165.9299	-2.0002	1486.0107	95.9567	110773.7013	348701.3539	7116574.6676	1093.58	-0.13578	383.057	0.03238	366.8766	-0.050086	761.671	0.16188	734.7985	438722.4688	566.4878	0.64245	682.8093	0.42776	22056000	1.5429	824.647	170.646	152.3805	465.1048	441.2696	267900.375	307.4462	0.084874	399.3449	9825600
037	2018-05-21t0007	1526879584.38	dead	223.935	169.9303	2.0002	1478.3623	96.3668	110328.9566	347298.4254	7102242.2863	1039.11	-0.2244	378.556	-0.11412	363.179	-0.17045	755.6225	0.13837	732.5346	433727.3125	558.5812	0.45104	676.786	0.33411	21713200	1.459	805.79	174.077	156.1753	478.31	452.0037	274549.9375	313.6038	0.13676	408.576	9984730
038	2018-05-11t1607	1526073431.26	egg	-1.9993	-54.0049	-165.9363	179.3403	31.1861	3836.2666	12202.7039	73232.6372	0	1922.9152	0	-0.54999	0	-0.57969					0	-0.46339	0	-0.17316	0	155699.8702	0	0	0				0	-0.60346	0	0
038	2018-05-11t2007	1526087826.56	larva	1.9993	-50.0062	-161.9376	165.0817	30.1248	3375.0106	10740.0422	63158.3426	0	2.6387	0	-0.79956	0	-0.81417					0	-0.75528	0	-0.6091	0	2.6102	0	0	0				0	-0.79875	0	0
038	2018-05-12t0007	1526102233.98	larva	6.0014	-46.0041	-157.9356	167.5145	27.9143	3179.5983	10098.7219	56224.4233	0	-0.19184	0	-1.0625	0	-1.0607					0	-1.0607	0	-1.0487	0	0.19594	0	0	0				0	-1.0083	0	0
038	2018-05-12t0407	1526116629.78	larva	10.0002	-42.0053	-153.9367	156.6851	28.2258	3015.6591	9601.7815	53960.8831	0	-0.83535	0	-1.3406	0	-1.3211					0	-1.3807	0	-1.4888	0	-0.78448	0	0	0				0	-1.2348	0	0
038	2018-05-12t0807	1526131033.03	larva	14.0011	-38.0044	-149.9358	295.8955	30.2685	7029.5497	22205.163	144444.6457	429.789	-0.07863	313.26	0.55289	311.9165	0.57406	402.9789	-0.65653	398.2796	15716.1758	369.1034	0.36531	393.0167	0.25935	1191960	-0.62157	260.593	93.7819	93.2176	138.5646	134.2675	5404.0205	117.5074	1.0465	129.6169	356840
038	2018-05-12t1207	1526145429.02	larva	18	-34.0055	-145.9369	342.1454	46.3373	11666.9623	36966.2827	344558.2911	559.064	-0.25977	376.953	0.8039	373.8895	0.83118	508.9828	-0.56015	503.5423	31556.9316	464.1423	0.64726	492.9554	0.39744	2337110	-0.54469	178.914	93.9218	93.2287	137.2485	133.5696	8509.4043	119.4949	0.97283	129.6171	582315
038	2018-05-12t1607	1526159829.33	larva	22.0001	-30.0054	-141.9368	413.8497	45.4443	14046.3321	44492.7788	409892.8165	524.822	-0.75469	342.967	0.33367	340.5731	0.38861	463.2302	-1.1104	457.9282	34742.2617	418.4124	0.097731	448.4429	-0.2713	2557850	-0.98297	258.32	95.451	95.118	141.1213	136.2636	10584.0977	120.9617	0.88221	132.2232	711873
038	2018-05-12t2007	1526174228.27	larva	25.9998	-26.0057	-137.9371	507.8452	42.3412	18085.4774	57159.4242	534433.3131	639.208	-0.87492	429.875	0.80008	430.025	0.89776	583.3339	-0.94021	581.2212	56000.0547	531.4634	0.51862	566.6143	-0.019697	4120780	-0.69813	224.827	91.9981	91.6918	138.883	135.8909	13332.7715	118.2235	0.67188	131.43	881894
038	2018-05-13t0007	1526188647.66	larva	30.0052	-22.0003	-133.9318	537.45	45.9985	18358.2505	57962.304	536086.8523	653.002	-1.1645	434.919	0.61856	431.3825	0.71265	596.2703	-1.1892	591.111	58434.4922	541.1888	0.2898	580.2467	-0.35854	4241330	-1.1067	206.432	95.6174	95.2465	140.4185	137.4013	13761.0146	121.3578	0.59739	133.0738	932461
038	2018-05-13t0407	1526203047.89	larva	34.0053	-18.0003	-129.9317	705.4898	50.8343	29413.4202	92811.6756	1018287.5389	866.526	-1.0767	503.496	1.0064	493.4443	1.0689	785.1329	-0.77124	779.2635	122480.7266	693.6288	1.0502	758.6745	0.25214	7810730	-0.027936	193.13	89.9043	89.1961	136.1801	133.5236	21244.0918	116.4359	0.25351	128.9565	1394690
038	2018-05-13t0807	1526217450.34	larva	38.006	-13.9996	-125.931	811.5907	53.0316	34226.3296	107831.5389	1244198.0397	1223.05	-0.76878	446.749	0.19883	427.2311	0.19702	984.2265	-0.33921	967.2478	178145	622.1593	0.21958	843.0956	0.32769	8055770	-0.38816	413.582	92.9589	92.3625	142.7615	139.3522	25839.8301	119.1001	0.10101	132.6211	1676230
038	2018-05-13t1207	1526231848.18	larva	42.0054	-10.0002	-121.9316	843.2517	54.5746	37726.1793	118959.2263	1383881.3034	1408.32	-0.74581	380.698	-0.794	357.3377	-0.81542	1083.4097	-0.27163	1086.7828	215598.5312	540.6922	-0.72313	860.2669	0.082734	7556470	-0.98192	262.951	96.7789	96.3035	145.5197	142.1007	28958.418	123.9643	0.080503	136.589	1920960
038	2018-05-13t1607	1526246248.52	larva	46.0054	-6.0001	-117.9315	985.0992	61.3262	47211.4987	148691.7654	1910444.3433	2350.46	0.45396	466.459	0.044272	426.2621	-0.17181	1529.1042	0.99632	1473.1562	379217.8438	738.94	0.77703	1128.7119	1.4657	11563500	0.057117	269.563	91.2433	90.5152	140.3885	136.9146	34816.3359	119.3653	-0.33085	131.5614	2261920
038	2018-05-13t2007	1526260648.92	larva	50.0056	-2	-113.9314	1031.6531	68.1242	55756.1032	175632.9241	2523200.1577	3603.57	2.1024	482.301	0.17276	443.4479	-0.029872	1874.2988	1.8357	1570.5817	547295.25	736.795	0.69181	1099.6204	1.1323	14077900	0.52336	179.854	95.9847	95.1895	143.9786	142.4107	42041.75	123.7844	-0.28022	136.9438	2801700
038	2018-05-14t0007	1526275048.72	adult	54.0055	2	-109.9315	1165.0715	74.4185	68403.8871	215476.4535	3366879.8198	2962.49	0.96871	458.271	-0.23995	429.7449	-0.29316	1596.4546	0.65432	1462.7691	571530.75	668.7154	-0.0015356	934.1167	0.017098	16374000	0.91098	647.795	97.0659	96.4579	146.4813	142.8766	52440.3164	125.0454	-0.4069	137.6993	3468170
038	2018-05-14t0407	1526289449.08	adult	58.0056	6.0001	-105.9314	1016.4567	73.637	61378.5268	193500.6785	3090837.1913	2677.74	0.41841	512.374	0.66435	479.3735	0.56937	1707.4568	0.93251	1662.7609	548093.625	773.8185	1.0754	1130.4412	1.1704	16411800	0.6386	203.721	97.9664	97.1735	146.4689	144.3049	47016.5078	126.1526	-0.57691	139.6722	3137960
038	2018-05-14t0807	1526303848.47	adult	62.0054	9.9999	-101.9315	1120.2425	77.1006	69596.6017	219421.0101	3625525.3841	2846.06	0.58298	476.788	0.061323	444.2886	-0.058797	1555.2053	0.42333	1333.4166	566094.75	730.6683	0.68029	1106.9529	1.0362	17318400	0.67448	696.959	100.311	99.4755	151.9628	148.1646	55314.4492	129.2856	-0.55443	142.7761	3643610
038	2018-05-14t1207	1526318247.33	adult	66.0051	13.9996	-97.9318	1143.8299	74.9329	69270.9203	218271.8549	3593973.3446	2889.57	0.61993	484.591	0.26638	451.3919	0.13036	1550.5972	0.46327	1286.7333	561316.1875	729.623	0.75815	1089.4431	0.99755	17527600	0.55753	243.499	100.087	99.2593	151.1827	148.4971	54728.125	128.1635	-0.99378	141.6576	3620140
038	2018-05-14t1607	1526332650.07	adult	70.0059	18.0003	-93.9311	1091.6301	78.8124	68648.0765	216330.5946	3661112.3843	2873.64	0.6263	499.122	0.65806	468.5878	0.59925	1533.079	0.53125	1339.8455	550375.375	733.4248	0.92655	1034.4403	0.76983	17882600	0.52816	310.595	98.9139	98.0416	151.5065	148.5019	54390.8203	128.4461	-1.2397	142.7229	3543890
038	2018-05-14t2007	1526347047.04	adult	74.005	21.9995	-89.9319	1144.2128	79.4783	71174.7397	224251.5698	3788802.9827	2392.39	-0.046671	482.366	0.38605	455.2091	0.35298	1397.276	0.19931	1324.6814	519786.6562	693.9353	0.59819	982.3452	0.59214	17918000	0.45498	277.257	102.091	101.2122	154.7969	152.1458	57584.4336	131.832	-1.1153	146.1819	3792270
038	2018-05-15t0007	1526361446.93	adult	78.005	25.9995	-85.932	1085.817	78.5385	69204.5611	218198.7638	3692048.0557	2663.86	0.50736	492.121	0.71088	466.3883	0.70975	1518.6776	0.9358	1296.5518	548242.625	711.6182	0.99007	1029.5564	1.1458	17759700	0.36951	212.449	105.096	103.8611	168.6347	163.8406	60877.1094	137.4062	-0.80665	155.6821	3792690
038	2018-05-15t0407	1526375848.14	adult	82.0053	29.9998	-81.9316	1169.0521	82.2585	74518.0443	234776.0172	4020426.4518	2606.93	0.57205	486.264	0.69567	462.2124	0.69363	1475.4297	1.0279	1361.4366	573942.125	670.7672	0.65257	925.5524	0.61933	18901100	0.66411	361.437	102.992	101.9099	160.6608	156.9009	62497.0625	135.3248	-1.2296	150.9243	4003290
038	2018-05-15t0807	1526390249.88	adult	86.0058	34.0003	-77.9311	1135.8913	83.4975	75180.7693	236979.0113	4177924.8394	1997.55	-0.35066	452.597	0.045105	429.3065	-0.039616	1184.5801	-0.066432	1017.8534	464355.375	631.0058	0.31022	891.6855	0.59145	17731400	0.36629	709.879	110.996	109.7576	176.9562	169.6245	69366.8281	144.2348	-0.72485	161.2243	4348490
038	2018-05-15t1207	1526404645.5	adult	90.0046	37.9991	-73.9324	1109.0795	86.7463	74206.6194	234038.4872	4241949.6549	2148.1	0.07157	450.055	0.10968	425.832	-0.027672	1202.9459	0.22649	1054.8435	465540.0625	629.6382	0.47052	858.6506	0.54802	17399600	0.30647	446.404	113.327	111.1926	209.8211	187.0634	81200.7734	149.5741	-0.57577	171.926	4381330
038	2018-05-15t1607	1526419067.72	adult	94.0108	42.0052	-69.9262	1078.2273	105.3859	73004.03	232881.4303	4262904.925	1835.15	-0.38153	434.336	-0.1392	411.8705	-0.28634	1172.0342	0.26249	1132.7426	446545	580.246	-0.053928	830.1572	0.51423	16538600	0.11124	344.178	114.627	113.2114	179.167	175.5461	68262.625	150.0989	-0.78703	168.4088	4364770
038	2018-05-15t2007	1526433476.01	adult	98.0131	46.0076	-65.9239	1043.095	81.2108	70090.1739	221065.0462	3956947.0894	1925.49	-0.086878	432.646	-0.07119	411.6186	-0.20279	1135.161	0.24503	1061.0218	415468.9375	598.3076	0.34351	819.812	0.60698	15795900	-0.051387	561.441	117.381	113.8457	289.7259	248.6016	106039.6641	160.7253	-0.34755	195.9337	4285560
038	2018-05-16t0007	1526447868.93	adult	102.0111	50.0056	-61.9258	1099.0433	85.2211	75685.2057	238707.4866	4358287.5828	2039.44	0.23448	397.359	-0.80969	380.2971	-0.9343	1000.7225	-0.25042	857.5915	395285.375	535.4779	-0.42871	710.9467	-0.17872	15663500	-0.052858	371.805	116.568	114.3765	209.3289	200.5298	82684.9297	156.1147	-0.85938	186.4782	4594990
038	2018-05-16t0407	1526462261.69	adult	106.0091	54.0036	-57.9279	1063.3981	84.9985	73619.089	232220.4402	4324818.6114	1861.07	-0.0095131	395.639	-0.76847	381.9407	-0.82196	951.3294	-0.36202	835.67	365310.5	511.7766	-0.67201	653.7783	-0.55419	15163300	-0.15431	605.715	120.739	117.1164	297.9175	291.9227	114400.3281	169.3244	-0.34879	223.2615	4627460
038	2018-05-16t0807	1526476663.88	adult	110.0097	58.0042	-53.9272	1190.3794	87.3667	81334.6837	256254.0213	4708593.0907	1427.29	-0.72094	376.623	-1.1576	364.0529	-1.2383	809.6113	-0.91736	730.1739	343275.1875	486.5554	-0.96327	601.748	-0.91541	15957100	0.080058	461.536	124.618	120.0719	348.305	349.3007	147681.3125	169.4056	-0.56595	277.0095	5279950
038	2018-05-16t1207	1526491063.41	adult	114.0096	62.0041	-49.9274	1188.5612	85.5595	82093.8935	258660.7734	4853728.2253	1102.03	-1.2182	362.956	-1.4352	354.1973	-1.4554	703.8174	-1.325	654.0544	301233.875	452.5474	-1.4136	564.6925	-1.1712	15517100	-0.013014	295.918	124.932	122.632	215.6593	211.262	92302.1797	167.8285	-0.83155	197.3237	5341100
038	2018-05-16t1607	1526505473.36	adult	118.0123	66.0068	-45.9246	1094.9741	86.6342	74312.5639	234800.611	4381740.1797	1322.19	-0.75369	377.956	-1.0042	370.6007	-0.94943	746.8412	-1.0401	684.6413	289774.375	462.7672	-1.2176	572.5773	-1.0377	14633300	-0.22	663.64	133.798	130.0033	298.2346	268.4164	115715.0156	186.6608	-0.18044	230.1347	5180270
038	2018-05-16t2007	1526519870.38	adult	122.0115	70.006	-41.9254	1108.5396	84.7982	73596.1901	231935.7945	4193015.1777	1152.68	-0.97837	370.786	-1.1354	363.511	-1.0987	712.584	-1.1256	638.8526	273632.25	456.1699	-1.2897	535.3264	-1.3398	14222300	-0.30592	327.56	135.373	131.9768	242.6092	237.1861	93161.9297	192.1096	-0.15228	223.381	5192490
038	2018-05-17t0007	1526534265.16	adult	126.0101	74.0045	-37.9269	1064.6762	87.5772	68065.0079	214753.2758	3841413.5729	1128.63	-0.95815	380.109	-0.84033	375.2646	-0.7043	676.7261	-1.2274	610.6307	240237.7812	463.2163	-1.1552	542.677	-1.236	13485100	-0.47087	398.131	145.022	140.9525	282.8246	274.1016	100402.7344	209.0841	0.31222	253.0371	5144960
038	2018-05-17t0407	1526548669.02	adult	130.0111	78.0056	-33.9258	1099.3709	85.3861	67643.2116	214456.5497	3735163.0603	972.084	-1.1595	373.065	-0.9775	368.0531	-0.86084	632.1216	-1.3776	582.8121	223771.0469	464.8771	-1.1105	531.5767	-1.3165	13171400	-0.52851	364.336	146.448	141.9045	279.08	273.209	98794.3359	219.7494	0.49507	257.7272	5170490
038	2018-05-17t0807	1526563050.88	adult	134.0061	82.0006	-29.9309	1053.2862	83.7694	67587.147	213186.335	3716246.1931	943.831	-1.152	363.807	-1.1843	358.1372	-1.1092	639.1761	-1.2908	587.5821	225629.1875	460.1111	-1.1737	527.0746	-1.337	12824200	-0.59328	402.387	151.346	146.9827	294.5301	288.0199	103969.1328	228.6111	0.59827	269.2558	5334940
038	2018-05-17t1207	1526577447.53	adult	138.0052	85.9996	-25.9318	1088.7294	86.3003	67315.1933	213287.5799	3735537.7218	846.705	-1.2549	362.731	-1.1705	357.6589	-1.0731	579.5101	-1.5246	555.8365	203987.5625	461.7349	-1.134	517.0542	-1.4168	12744200	-0.59377	398.558	155.949	147.296	305.8174	297.7253	107647.7422	242.7906	0.86267	281.5466	5479120
038	2018-05-17t1607	1526591876.98	adult	142.0134	90.0078	-21.9236	1045.7849	88.149	68626.6969	217388.6981	3960516.4194	754.113	-1.3529	362.429	-1.1331	358.7588	-0.98228	569.7472	-1.5245	546.4529	203969.5	454.8984	-1.2425	512.7382	-1.442	12966200	-0.52401	380.159	162.39	155.5535	306.1161	302.1783	109589.5781	249.5966	0.88045	286.9554	5809660
038	2018-05-17t2007	1526606273.92	adult	146.0125	94.007	-17.9245	1038.829	87.5448	71094.2608	224127.6491	4262658.8745	636.84	-1.4872	363.648	-1.0511	359.2696	-0.90898	545.7812	-1.5977	539.0121	202484.8125	461.3122	-1.1223	520.2753	-1.3472	13468800	-0.39476	390.116	165.756	158.6947	312.8387	307.607	116063.1562	256.0985	0.8954	292.9068	6139280
038	2018-05-18t0007	1526620661.49	adult	150.0091	98.0035	-13.9279	1077.3973	86.1717	72548.1721	228646.0141	4266110.2094	645.161	-1.4317	356.39	-1.2228	351.6879	-1.1028	532.8862	-1.6214	525.9227	201431	457.3679	-1.1863	507.841	-1.4627	13461200	-0.38301	454.159	168.002	159.4266	324.1734	317.1768	122537.5312	263.6092	0.94701	300.2206	6345610
038	2018-05-18t0407	1526635058.14	adult	154.0081	102.0026	-9.9288	1082.0095	85.6033	72251.4369	227700.4579	4220517.3728	681.361	-1.3373	357.58	-1.1391	352.727	-1.0086	539.8328	-1.5543	532.33	203516.9844	460.2813	-1.1267	511.4887	-1.4104	13458200	-0.37171	435.957	171.531	162.6413	333.0887	324.9281	125574.4375	270.4297	0.98618	310.3661	6455930
038	2018-05-18t0807	1526649461.41	adult	158.009	106.0035	-5.9279	1082.8486	85.6784	71011.3935	224003.1591	4073946.0216	629.048	-1.3846	354.716	-1.1806	349.8158	-1.0475	537.3799	-1.5341	531.6241	199367.9375	456.0585	-1.2027	512.1557	-1.3949	13130200	-0.43697	421.256	175.954	168.4598	337.0869	332.0092	125059.2188	276.0803	1.0104	316.68	6513120
038	2018-05-18t1207	1526663609.73	adult	161.9391	109.9336	-1.9978	1020.6714	86.496	68228.515	215136.1878	4008748.6853	663.329	-1.3031	357.387	-1.05	351.8195	-0.91998	552.2394	-1.4305	545.4446	196597.25	458.1503	-1.1629	524.5005	-1.2529	12703300	-0.52731	449.471	182.223	179.6596	351.8691	346.4562	125265.3906	281.7282	1.0426	328.8948	6477120
038	2018-05-18t1607	1526677994.2	dead	165.9348	113.9293	1.9978	873.5091	89.8507	54439.3774	171915.0345	3181269.4442	659.182	-1.2797	364.352	-0.77962	354.6367	-0.7633	570.1443	-1.3059	564.092	162491.125	476.6842	-0.80441	543.7614	-1.029	10350900	-1.0384	439.694	194.577	194.3554	376.6361	370.8683	107341.2969	295.8999	1.2934	350.8837	5527750
039	2018-05-11t1607	1526073444.15	egg	-1.9994	-50.005	-209.9343	149.8657	29.1311	2985.106	9535.6541	54756.6182	0	1922.9174	0	-0.54999	0	-0.57969					0	-0.46338	0	-0.17316	0	155700.0185	0	0	0				0	-0.60346	0	0
039	2018-05-11t2007	1526087839.57	larva	1.9994	-46.0063	-205.9356	167.5194	30.0888	3315.7871	10543.2571	60914.502	0	2.6386	0	-0.79956	0	-0.81417					0	-0.75528	0	-0.6091	0	2.6102	0	0	0				0	-0.79875	0	0
039	2018-05-12t0007	1526102247.23	larva	6.0015	-42.0042	-201.9334	153.9046	27.7481	2908.4771	9259.1146	51192.5787	0	-0.19185	0	-1.0625	0	-1.0607					0	-1.0607	0	-1.0488	0	0.19592	0	0	0				0	-1.0083	0	0
039	2018-05-12t0407	1526116642.73	larva	10.0002	-38.0054	-197.9347	177.7777	21.5331	2864.4443	9081.8615	39894.4785	539.709	0.97356	402.368	1.353	401.8439	1.3587	507.6111	0.36621	505.372	8121.7773	469.9556	1.1762	496.9851	1.2557	639764	-0.25994	145.53	80.6125	80.1473	123.189	120.9869	1971.0237	105.749	0.91905	116.2021	128174
039	2018-05-12t0807	1526131046.01	larva	14.0012	-34.0045	-193.9338	220.5457	26.0908	3740.3415	11819.8332	60834.7796	553.489	0.26166	402.614	1.1777	403.439	1.2117	515.2311	-0.11014	511.9916	10819.8545	473.3459	0.95374	496.6971	0.83634	829788	-0.86858	137.654	86.4002	85.8365	127.8517	126.5091	2684.8862	110.8568	0.90329	121.1044	178071
039	2018-05-12t1207	1526145441.97	larva	18	-30.0056	-189.9349	443.7896	43.7811	14956.5509	47276.6154	429112.6121	677.491	0.023244	386.127	0.87113	378.3325	0.86362	578.7445	-0.24792	573.0086	46299.5625	509.5396	0.91368	559.421	0.76983	3071640	-0.10861	248.525	89.7547	89.1668	138.1107	132.4246	11048.8574	115.3645	0.87835	127.3114	713998
039	2018-05-12t1607	1526159842.32	larva	22.0001	-26.0055	-185.9348	480.1038	40.1293	15456.1191	48830.8956	420438.8917	588.947	-0.6172	374.195	0.57442	370.9054	0.6217	521.9031	-0.86478	518.1837	43317.9609	466.9636	0.3947	501.1363	0.025831	3078880	-0.70631	313.004	91.3681	90.8398	141.2899	136.3179	11727.0605	118.3843	0.81916	131.3221	751776
039	2018-05-12t2007	1526174241.27	larva	25.9998	-22.0058	-181.9351	604.9574	46.135	22402.3621	70916.269	677750.5127	770.759	-0.61648	439.941	0.88212	421.6615	0.8298	698.5969	-0.48312	694.5621	83133.0312	618.3398	1.0743	675.887	0.60072	5223860	-0.16464	275.188	98.1376	97.5465	143.9467	140.8525	17129.6621	124.4153	0.83528	135.8226	1165290
039	2018-05-13t0007	1526188661.09	larva	30.0053	-18.0003	-177.9296	637.7617	44.1529	23633.498	74642.7213	723043.8406	854.506	-0.79646	460.635	0.84158	453.8922	0.9074	701.2868	-0.79079	687.632	88362.1406	602.541	0.70188	657.9954	0.08652	5763460	-0.42737	301.111	97.9366	97.3087	142.656	139.29	17974.6523	123.5339	0.66012	135.3947	1225380
039	2018-05-13t0407	1526203061.39	larva	34.0054	-14.0002	-173.9295	756.1977	46.1669	30802.0518	97159.7582	1029337.9785	1019.72	-0.81376	519.908	1.1594	517.5431	1.2931	856.2708	-0.51122	851.1635	139572.1406	689.0069	1.0174	774.5314	0.34386	8457860	0.24123	459.277	91.8253	91.304	143.3179	137.4192	23360.8242	118.6911	0.32593	132.4698	1493810
039	2018-05-13t0807	1526217463.78	larva	38.0061	-9.9996	-169.9288	898.2263	50.4445	35791.4075	112671.3294	1212361.9295	1670.83	-0.042474	420.529	-0.068651	395.9948	-0.12129	1161.4901	0.28794	1148.139	219521.625	594.6514	0.011132	853.7398	0.39006	7947590	-0.43037	343.192	92.4119	91.7726	138.2407	135.7789	26127.4961	118.6991	0.086132	129.9875	1746490
039	2018-05-13t1207	1526231861.55	larva	42.0055	-6.0002	-165.9294	955.3103	55.2527	44466.1261	140041.0724	1748938.4944	2875.68	1.5302	461.712	0.12752	426.0302	-0.033161	1721.621	1.9175	1684.3248	402859.3125	687.3872	0.47283	1060.6715	1.2737	10790200	0.19561	179.224	94.0486	93.3383	140.0647	138.0036	32775.1484	121.296	-0.037546	134.05	2197920
039	2018-05-13t1607	1526246262.1	larva	46.0056	-2	-161.9293	1022.4708	62.3177	53284.6489	167845.9242	2301989.4413	2586.62	0.81107	511.673	0.61845	472.1052	0.4136	1659.9622	1.4364	1617.1265	464789.4062	819.6448	1.4828	1094.2286	1.2579	14290500	0.9879	294.175	88.551	87.8857	139.1886	135.6337	38972.8047	117.3646	-0.43725	130.6492	2473140
039	2018-05-13t2007	1526260662.39	adult	50.0057	2	-157.9292	1065.5797	69.8067	58258.2835	183464.8118	2693818.7328	3127.75	1.395	521.774	0.73379	486.5166	0.59041	1805.0547	1.6094	1666.9784	550541.6875	815.7027	1.4286	1107.2504	1.1787	15908900	1.1143	389.777	94.9542	93.9926	146.3205	142.3088	44627.75	123.1888	-0.31917	136.9588	2895150
039	2018-05-14t0007	1526275062.14	adult	54.0056	6	-153.9293	1226.9068	75.1308	71268.2794	224401.0273	3587052.5164	3152.92	1.2489	528.225	0.86649	486.3212	0.62459	1784.6686	1.2544	1559.6514	665681.375	836.3659	1.6556	1265.9106	2.0459	19669000	1.9242	220.753	94.9477	94.0015	146.3787	143.5371	54599.2422	124.8307	-0.42422	138.4379	3535470
039	2018-05-14t0407	1526289462.51	adult	58.0057	10.0001	-149.9292	1107.7086	78.916	70821.2132	223208.2205	3822817.1458	3084.66	1.0151	513.603	0.68579	475.6613	0.50183	1679.9781	0.84362	1517.8077	621591.9375	815.1015	1.5044	1130.145	1.1685	18974000	1.3944	258.652	96.7157	95.9016	147.0356	144.294	54403.1523	124.9885	-0.68985	138.6496	3572970
039	2018-05-14t0807	1526303861.82	adult	62.0055	13.9999	-145.9294	1191.957	77.1142	76511.4506	241113.221	4191461.6314	2436.35	-0.020457	481.457	0.15032	440.8508	-0.12847	1472.9226	0.14995	1337.7261	587696.125	776.5447	1.1795	1087.9876	0.91812	19210100	1.2137	295.318	95.7194	94.9406	149.5016	145.5577	59651.1328	124.9428	-1.0335	139.3602	3819200
039	2018-05-14t1207	1526318260.78	adult	66.0053	17.9996	-141.9297	1215.3391	77.3055	72734.7218	229091.6013	3744630.0713	2927.76	0.67694	491.541	0.40896	455.5053	0.22182	1571.7533	0.53655	1406.1755	597266.25	734.0271	0.80819	1024.56	0.58476	18671200	0.87486	417.955	98.5971	97.6658	153.2985	149.553	58253.4297	128.1151	-0.99937	143.5285	3745210
039	2018-05-14t1607	1526332663.44	adult	70.006	22.0003	-137.9289	1122.0254	80.3447	72827.1883	229494.6186	3959404.8544	2454.33	-0.014393	467.949	-0.016471	435.8676	-0.17891	1437.9097	0.18208	1324.9867	546405.6875	683.2947	0.33377	916.1653	-0.0078529	17769900	0.49748	207.854	102.148	101.176	155.185	152.7226	58970.3047	132.4933	-0.78696	147.445	3878980
039	2018-05-14t2007	1526347060.59	adult	74.0052	25.9995	-133.9297	731.5299	96.2439	51741.8109	164884.3071	3068920.204	2615.81	0.30633	505.679	0.90722	468.1856	0.67352	1625.6375	1.0983	1554.2292	438922.125	753.8186	1.3334	1099.9008	1.3997	13622500	-0.70026	422.552	104.932	103.7742	165.4054	159.585	44659.4531	138.2502	-0.44835	153.8575	2826770
039	2018-05-15t0007	1526361460.41	adult	78.0052	29.9995	-129.9298	1174.9894	87.187	75387.1694	237727.9364	4140907.2878	2257.39	-0.16278	462.287	0.032891	431.3913	-0.16736	1358.2397	0.25607	1191.9951	535146.4375	682.8533	0.62435	989.7454	0.85808	18174800	0.48048	297.007	105.147	103.7601	166.0267	162.2523	65414.5273	138.1848	-0.73267	155.8761	4133860
039	2018-05-15t0407	1526375861.5	adult	82.0055	33.9998	-125.9295	1151.4213	80.7246	78729.9579	248234.8919	4477549.0594	2814.29	0.93063	462.009	0.13907	430.6197	-0.10265	1376.4026	0.58201	1203.9514	564325.0625	680.5465	0.78108	919.2639	0.57149	18939600	0.67438	384.226	109.197	107.4882	178.0091	172.9536	72983.7188	145.4397	-0.35227	165.4188	4476430
039	2018-05-15t0807	1526390263.26	adult	86.0059	38.0003	-121.929	1237.8452	80.5713	80306.0689	252950.4429	4473434.6503	2701.64	0.92296	441.97	-0.20046	417.9567	-0.32671	1288.6344	0.41956	1060.6392	539937.8125	630.4727	0.30302	795.9282	-0.17036	18497800	0.57091	268.379	110.155	107.7199	186.8377	182.9404	78284.9844	149.9227	-0.27324	172.7517	4610330
039	2018-05-15t1207	1526404658.89	adult	90.0047	41.9991	-117.9302	1242.8157	85.7668	80841.9	254677.0542	4472170.9673	1930.69	-0.33498	440.486	-0.11257	414.8413	-0.30668	1133.3271	-0.10294	1014.599	478264.0312	644.8714	0.68062	808.3729	0.13434	18560300	0.61663	279.341	113.879	110.6547	195.6166	192.2061	82550.2031	158.7052	0.090798	182.7547	4798410
039	2018-05-15t1607	1526419081.39	adult	94.011	46.0053	-113.9239	1068.8098	80.955	69211.2272	218198.3521	3748763.6109	2034.84	-0.002003	467.26	0.62947	437.1396	0.35864	1259.6287	0.67686	1192.3612	454725.9688	686.3355	1.4304	893.7278	1.0495	16859700	0.19702	425.467	118.803	114.9684	209.9603	205.7334	75795.6562	168.9726	0.48419	195.9099	4286640
039	2018-05-15t2007	1526433489.72	adult	98.0133	50.0076	-109.9216	1183.6695	82.2254	75230.9978	237014.8652	4128077.2263	2162.11	0.36314	450.726	0.35389	424.3752	0.12561	1199.345	0.54722	1096.3759	471342.5938	637.652	0.90064	828.0321	0.67736	17684200	0.45201	521.08	126.004	119.8312	319.4791	285.1377	125555.2969	183.0948	1.0464	235.4558	4943790
039	2018-05-16t0007	1526447882.6	adult	102.0113	54.0057	-105.9236	1064.8103	85.0544	71154.2318	224378.6104	4003051.3304	1984.53	0.13105	441.293	0.23358	412.9234	-0.084026	1137.777	0.39176	1029.1819	422115.25	641.0299	1.0846	838.7814	0.9312	16368400	0.13422	289.485	126.325	121.1277	240.5474	237.0202	89243.0859	186.1383	0.87437	223.8598	4685650
039	2018-05-16t0407	1526462275.29	adult	106.0093	58.0036	-101.9256	1129.9489	81.571	77454.7108	244422.8511	4488875.8871	1831.07	-0.065129	408.469	-0.45981	393.641	-0.51226	962.7278	-0.3088	848.2733	388942.0312	545.1704	-0.18632	665.1999	-0.45362	16472800	0.19075	384.351	121.622	116.7836	256.0334	248.1753	103437.5	179.3901	0.19031	226.4522	4904770
039	2018-05-16t0807	1526476677.44	adult	110.0099	62.0042	-97.925	1181.5388	83.8158	76432.5201	240979.5436	4258095.7778	1841.22	0.031321	400.792	-0.567	381.4067	-0.7706	957.8029	-0.22689	847.948	382163.375	558.4741	0.099861	677.0913	-0.24195	15967500	0.082771	414.003	128.238	121.5948	280.746	272.6977	112017.6406	195.84	0.7485	248.477	5108980
039	2018-05-16t1207	1526491076.91	adult	114.0097	66.0041	-93.9252	1364.5679	83.7518	86457.4748	272129.4778	4703816.2223	1797.05	0.016888	389.844	-0.76652	374.3772	-0.90079	916.0236	-0.33556	767.0366	413126.625	531.3829	-0.22697	637.5305	-0.50932	17581600	0.51826	504.887	128.402	120.0271	327.1181	310.3671	147530.2812	204.219	0.8524	278.7031	5790820
039	2018-05-16t1607	1526505487.05	adult	118.0126	70.0069	-89.9224	1212.4494	83.514	83563.8027	263319.3256	4840365.7714	2052.56	0.51363	415.597	-0.049649	395.6642	-0.24597	1056.7911	0.40641	931.4706	459704.125	570.3388	0.43402	718.1751	0.30956	18074700	0.65159	491.158	125.722	118.3712	291.5948	282.8033	126843.7578	197.1071	0.27107	258.3534	5467780
039	2018-05-16t2007	1526519883.93	adult	122.0117	74.006	-85.9232	1270.6297	84.2209	83316.6535	262358.9455	4679206.1939	1967.64	0.40125	410.943	-0.095675	391.3917	-0.29895	1044.4941	0.42681	964.334	454354.9375	561.4831	0.36187	709.6339	0.30464	17837800	0.59361	432.551	132.136	123.1628	320.002	312.1628	139200.8594	213.5368	0.71614	284.289	5735630
039	2018-05-17t0007	1526534278.61	adult	126.0102	78.0045	-81.9247	1223.9524	84.7378	83396.9658	262727.5935	4771309.5122	1876.05	0.27625	412.529	0.017547	393.6878	-0.16394	1068.4197	0.61111	986.9146	464762.5625	564.9175	0.47449	714.6396	0.41872	17916900	0.61113	412.282	131.867	122.9957	307.5684	298.8379	133792.2344	212.3394	0.43631	275.0338	5727230
039	2018-05-17t0407	1526548682.53	adult	130.0113	82.0056	-77.9236	1328.6627	84.5059	89565.7236	282193.0408	5073099.4167	2009.11	0.51498	407.703	-0.039711	390.8774	-0.17597	929.3084	0.02422	743.027	433987.0312	564.5587	0.52051	679.5504	0.13206	19027100	0.87497	633.834	132.617	123.287	347.316	331.5373	162196.5625	214.4006	0.30344	299.9894	6189100
039	2018-05-17t0807	1526563064.27	adult	134.0062	86.0006	-73.9287	1290.4586	82.4794	84564.3891	266264.7194	4774321.1069	1916.87	0.38832	421.751	0.42107	399.4069	0.15773	1082.3629	0.8165	1009.6796	477322.0312	589.9416	0.99632	740.34	0.7877	18585700	0.76364	689.333	130.227	120.4732	358.2012	337.7312	157966.7188	216.7801	0.19742	303.6353	5738830
039	2018-05-17t1207	1526577460.94	adult	138.0053	89.9996	-69.9296	1320.8158	84.2691	85409.9368	268916.5868	4757372.5674	2070.15	0.64959	428.326	0.69074	406.642	0.46622	1141.5786	1.172	1048.587	509144.0625	589.1734	1.0416	733.3242	0.77339	19079800	0.87397	437.174	133.246	123.8706	335.2174	327.7269	149506.9688	219.2486	0.10613	302.8096	5935430
039	2018-05-17t1607	1526591890.65	adult	142.0136	94.0079	-65.9214	1221.9812	85.6784	81533.5821	256981.5654	4579989.7853	1712.9	0.12587	421.723	0.5878	400.6156	0.36148	1038.9183	0.7525	973.4329	441540.3125	586.3961	1.0473	737.1896	0.86293	17906800	0.60435	472.189	138.897	127.837	354.3515	345.3574	150599.3906	234.419	0.4161	318.1789	5897690
039	2018-05-17t2007	1526606287.54	adult	146.0127	98.007	-61.9222	1214.4884	86.5599	82772.9047	260866.777	4791499.1456	1438.48	-0.26196	425.101	0.77498	405.4327	0.60631	951.0654	0.39708	882.7851	410860.25	584.967	1.0761	721.0459	0.74649	18332000	0.70111	547.274	136.818	126.4917	360.8478	348.9582	155886.2344	231.2678	0.1664	318.4394	5900140
039	2018-05-18t0007	1526620675.03	adult	150.0092	102.0036	-57.9257	1291.8927	90.2927	92820.1502	292372.0977	5648539.4126	1210.25	-0.57265	391.598	-0.15296	378.8216	-0.19395	836.17	-0.10428	784.6923	404706.3125	526.0921	0.06047	659.9884	0.14799	18923200	0.83374	528.992	139.876	129.0358	375.5038	365.4236	181743.8594	229.9279	-0.0082405	318.1267	6759230
039	2018-05-18t0407	1526635071.59	adult	154.0083	106.0026	-53.9267	1297.8281	85.7256	87966.8959	277074.8187	5154486.2109	1183.29	-0.57566	396.765	0.075717	384.1397	0.061743	817.7771	-0.13644	759.4609	375359.6875	539.8323	0.34468	680.9276	0.41003	18181300	0.67056	536.37	142.587	132.5877	357.3923	345.4149	164043.0781	231.0495	-0.099776	314.9672	6533890
039	2018-05-18t0807	1526649475.04	adult	158.0092	110.0036	-49.9257	1291.6528	89.2983	90700.5978	285684.6065	5487906.9654	1377.16	-0.24339	392.704	0.012837	380.3421	0.0015352	827.5143	-0.024153	764.2682	391414.25	524.2941	0.080639	669.2895	0.31841	18538700	0.75052	589.676	143.078	133.2565	368.7479	353.8959	174417.75	227.3759	-0.30978	315.1919	6754430
039	2018-05-18t1207	1526663623.3	adult	161.9393	113.9336	-45.9956	1252.1882	94.8056	86807.2171	273586.6999	5278477.7364	1849	0.52041	375.858	-0.46417	361.774	-0.57644	848.9877	0.14791	774.0496	384591.4062	519.7519	0.012356	680.5982	0.47341	16992900	0.41238	552.254	144.431	134.4739	369.463	349.8794	167366.75	230.5933	-0.32654	312.257	6529890
039	2018-05-18t1607	1526678007.7	adult	165.935	117.9293	-42	1312.1953	88.8037	94795.8127	298692.615	5816284.5367	1388.56	-0.14798	381.374	-0.23438	365.3027	-0.39352	785.3083	-0.13542	716.7074	387942.2812	523.4535	0.10035	647.7189	0.13621	18812400	0.81159	642.986	143.51	132.1329	407.3642	385.234	201237.9219	235.1123	-0.31168	347.4187	7079080
039	2018-05-18t2007	1526692405.33	adult	169.9343	121.9286	-38.0006	1254.8028	89.6332	87500.7834	275699.1188	5302672.7605	1811.55	0.55997	386.051	-0.040925	372.3457	-0.099599	826.0877	0.14247	732.2138	376696	529.5812	0.22435	655.9212	0.24654	17579600	0.53954	628.106	142.197	132.4676	362.3788	343.0562	165244.75	228.6737	-0.58352	307.9537	6475230
039	2018-05-19t0007	1526706804.93	adult	173.9342	125.9285	-34.0007	1336.7096	91.5271	92776.0088	292200.7589	5475389.7621	1525.11	0.15552	378.653	-0.24418	361.0633	-0.44824	780.8644	-0.062267	727.0017	377157.5312	530.0012	0.22834	657.6777	0.27791	18289300	0.69071	633.686	142.137	130.2593	385.0766	364.4607	185992.0156	234.4892	-0.53494	324.5477	6865380
039	2018-05-19t0407	1526721205.58	adult	177.9344	129.9287	-30.0006	1357.4097	89.3801	94116.6959	296418.5667	5581438.555	1687.87	0.46976	383.926	-0.040322	367.597	-0.18231	767.791	-0.091235	717.6681	376217.5938	530.1745	0.2258	651.3994	0.21446	18809700	0.80166	799.426	146.428	135.9179	399.3513	370.8983	195682.1562	233.2154	-0.67045	324.1212	7173940
039	2018-05-19t0807	1526735605.68	adult	181.9344	133.9287	-26.0005	1383.5273	92.7609	94746.5269	298314.1929	5660033.6438	1250.98	-0.20545	372.798	-0.38488	355.6886	-0.57036	722.4648	-0.33068	678.4745	356897.625	526.9528	0.13473	626.5894	-0.084654	18387200	0.69969	591.473	144.863	133.6811	373.1959	355.9147	184358.7812	239.5097	-0.61723	316.7412	7144950
039	2018-05-19t1207	1526750005.36	adult	185.9343	137.9286	-22.0006	1300.1878	95.3727	93717.3403	295350.7317	5810189.4209	997.302	-0.60178	377.09	-0.22902	363.2861	-0.285	696.3201	-0.46153	670.5446	339804.1875	516.7686	-0.090841	615.038	-0.2313	18379400	0.69131	599.88	154.636	144.2343	387.8281	370.1004	189260.125	245.0827	-0.58337	323.2193	7536940
039	2018-05-19t1607	1526764406.15	adult	189.9345	141.9289	-18.0004	1254.4474	94.2557	89486.8241	281868.943	5490187.6499	1043.19	-0.49211	379.12	-0.14864	363.3942	-0.25987	691.0858	-0.47879	656.729	322046	524.1315	0.027703	610.9986	-0.29336	17651400	0.51855	679.586	157.94	147.7351	393.6051	368.1474	183419.9844	254.1519	-0.46287	333.5586	7353550
039	2018-05-19t2007	1526778805.81	adult	193.9344	145.9288	-14.0005	1265.0292	91.2791	86238.4535	271638.9931	5137585.278	961.989	-0.61088	379.202	-0.13553	366.6642	-0.13192	676.191	-0.56167	650.9227	303609.75	517.135	-0.14007	608.5074	-0.34168	17025400	0.36625	627.736	162.897	153.0594	403.2384	388.2276	181054.0312	260.3269	-0.41707	350.4393	7313760
039	2018-05-20t0007	1526793205.06	adult	197.9342	149.9286	-10.0007	1262.3839	96.484	85400.4618	268993.6663	5068215.7357	939.68	-0.62786	376.357	-0.21713	365.8373	-0.14466	659.6146	-0.65865	634.3463	293528.5	508.7977	-0.33266	595.8077	-0.51176	16747100	0.2935	605.921	165.796	156.6288	395.0964	380.8337	175817.9062	264.0833	-0.4312	342.386	7377590
039	2018-05-20t0407	1526807608	adult	201.935	153.9294	-5.9999	1222.498	94.7436	80285.3098	252819.1082	4724926.9162	956.889	-0.57043	379.819	-0.096807	368.9291	-0.025448	672.5667	-0.55857	646.3621	281805.4375	516.8697	-0.20272	605.323	-0.41639	15900700	0.086494	635.608	172.69	163.4853	402.6706	387.4147	168718.9688	273.4009	-0.30362	353.9013	7229490
039	2018-05-20t0807	1526822008.23	adult	205.9351	157.9294	-1.9998	1185.0664	94.7053	80556.8543	253745.0746	4833240.7506	1134.5	-0.18593	386.368	0.12398	374.2035	0.16829	693.4268	-0.4012	664.6601	291239.25	530.8134	0.043229	624.2838	-0.20766	16211200	0.1497	622.192	179.098	169.1381	410.3394	398.401	172342.5312	282.9968	-0.16713	362.7885	7514600
039	2018-05-20t1207	1526836406.89	dead	209.9347	161.9291	1.9998	1214.7664	94.6783	86229.2103	271721.4219	5267907.7775	1079.05	-0.26334	387.584	0.16984	373.2703	0.14723	724.438	-0.16512	705.9494	325272.6562	541.6173	0.22615	654.7815	0.1385	17386300	0.42076	590.881	180.02	168.6185	424.0209	410.2253	190385.375	288.4431	-0.1361	376.7656	8075350
040	2018-05-11t1607	1526073456.98	larva	0	-54.0052	-229.9359	156.6228	28.4184	2938.1077	9353.2405	52253.8003	0	1636.5579	0	-0.67325	0	-0.69556					0	-0.60775	0	-0.39056	0	136690.0248	0	0	0				0	-0.69949	0	0
040	2018-05-11t2007	1526087852.54	larva	3.9988	-50.0064	-225.9371	151.0898	28.1573	2798.7312	8916.6767	49247.9332	0	0.39498	0	-0.92914	0	-0.93573					0	-0.90613	0	-0.82849	0	1.0087	0	0	0				0	-0.90151	0	0
040	2018-05-12t0007	1526102260.41	larva	8.001	-46.0042	-221.935	156.3512	27.5006	2890.4219	9193.4546	50152.9795	0	-0.55819	0	-1.1994	0	-1.1889					0	-1.2187	0	-1.2688	0	-0.35795	0	0	0				0	-1.1191	0	0
040	2018-05-12t0407	1526116655.59	larva	11.9996	-42.0056	-217.9363	189.102	40.2277	5402.63	17356.6356	139284.9724	546.813	0.58091	381.316	1.1215	377.3746	1.1137	504.197	0.077338	500.8044	14621.7139	461.1439	1.008	489.0346	1.003	1105050	-0.31462	195.097	87.1616	87.1488	128.0211	123.3581	3712.6125	110.5631	0.9579	120.9364	252594
040	2018-05-12t0807	1526131059.03	larva	16.0006	-38.0046	-213.9353	276.7474	28.013	5938.7376	18748.0947	112397.1142	571.428	0.02133	383.398	0.94866	378.899	0.95544	528.9706	-0.26651	522.1821	17456.0312	483.5671	0.88796	514.3434	0.72589	1237610	-0.91299	181.207	78.8039	78.5263	121.2939	118.4655	4002.6973	102.2184	0.64898	113.8495	254379
040	2018-05-12t1207	1526145454.9	larva	19.9994	-34.0057	-209.9365	562.8453	34.6428	14635.13	46120.4605	322747.2602	509.286	-0.59361	327.662	0.33153	326.6676	0.38614	469.406	-0.91667	468.4035	37083.0742	419.7238	0.24851	452.7845	-0.037222	2577390	-0.7022	270.927	80.8496	80.0296	129.5784	125.0032	10236.6904	106.6681	0.60798	119.1596	635963
040	2018-05-12t1607	1526159855.09	larva	23.9995	-30.0057	-205.9364	539.9667	50.0522	19445.9356	61502.6245	596481.2288	632.243	-0.71397	390.3	0.59069	387.0701	0.64962	569.2111	-0.83636	562.4011	59197.9531	510.7705	0.52708	550.7534	0.098022	4029450	-0.48409	178.742	82.1984	81.8861	130.6085	128.4798	13583.2832	108.2814	0.4935	121.1538	848617
040	2018-05-12t2007	1526174254.19	larva	27.9992	-26.0059	-201.9367	631.4915	35.9044	19458.7556	61276.6078	503359.578	691.675	-0.93819	425.332	0.6526	413.7292	0.66568	639.7793	-0.87407	636.5574	66537.0469	568.2804	0.61627	617.1825	0.060829	4417070	-0.80017	291.835	85.0943	84.4642	130.8499	127.4015	13608.3906	110.3388	0.37574	121.8005	883704
040	2018-05-13t0007	1526188674.55	larva	32.0049	-22.0003	-197.931	809.5216	45.3785	25837.6225	81362.8065	697167.5704	879.266	-0.90766	470.861	0.8198	465.7778	0.91388	759.7234	-0.72018	748.3914	104841.8281	646.7155	0.86148	718.2764	0.22591	6478580	-0.35302	243.931	89.9623	89.3979	139.0443	134.8159	19188.1191	117.0553	0.37835	129.912	1237790
040	2018-05-13t0407	1526203074.79	larva	36.0049	-18.0002	-193.931	786.3388	47.9889	31879.5441	100443.5549	1085629.947	1102.49	-0.82157	487.287	0.73664	474.1824	0.78457	859.8903	-0.64155	850.7947	145321.4688	635.099	0.48015	731.4294	-0.11485	8209810	-0.10079	197.281	97.9269	97.2822	144.945	143.4654	24495.7012	125.3391	0.44047	137.6654	1649870
040	2018-05-13t0807	1526217477.34	larva	40.0057	-13.9995	-189.9303	855.9994	53.0377	36068.1387	113712.693	1273600.8178	1315.77	-0.76531	355.049	-0.93998	338.9356	-0.89123	1011.1562	-0.38422	993.1829	193130.8438	461.882	-1.2124	804.0776	-0.10914	6750890	-1.0979	326.166	91.3691	90.7297	140.6764	136.6358	26869.1934	117.7843	-0.088819	130.3718	1737290
040	2018-05-13t1207	1526231874.9	larva	44.005	-10.0002	-185.9309	894.8584	52.6946	40180.0815	126700.1257	1478371.6722	1816.49	-0.23851	413.123	-0.53269	387.0848	-0.57757	1279.8364	0.25694	1273.8678	271325.3125	590.9428	-0.42137	904.6788	0.22334	8732590	-0.7398	178.153	90.1449	89.5252	139.5677	136.9593	29588.3555	118.5397	-0.26462	132.1643	1905480
040	2018-05-13t1607	1526246275.4	larva	48.0051	-6	-181.9308	947.4009	58.6021	44893.2084	141445.3014	1797550.4659	2279.73	0.23509	457.553	-0.12908	424.2499	-0.25658	1472.4518	0.66296	1436.6603	347498.625	679.2898	0.19853	1003.0296	0.61901	10785900	-0.38216	295.391	98.5273	97.8281	145.664	142.2749	34376.7031	125.5084	-0.08311	137.6101	2322580
040	2018-05-13t2007	1526260675.67	larva	52.0052	-2	-177.9307	1093.873	63.8557	55609.3944	175033.3997	2395345.5677	3403.22	1.7043	469.208	-0.044683	435.531	-0.17557	1729.0378	1.2137	1501.1145	504879.0625	659.4064	-0.068124	955.5832	0.1951	13688700	0.23307	259.674	98.189	97.4893	146.8803	143.8674	42889.0391	126.0604	-0.22151	138.6097	2864570
040	2018-05-14t0007	1526275075.48	adult	56.0051	2	-173.9308	1184.6184	71.5321	65477.1775	206108.5383	3085144.3883	3591.49	1.8194	479.734	0.093551	445.3617	-0.047641	1692.9696	0.98641	1429.7106	580688.5625	721.0316	0.51647	1077.8106	0.86422	16444300	0.78222	207.821	98.5884	97.7953	148.6797	146.781	50997.1289	127.5974	-0.30935	140.799	3379410
040	2018-05-14t0407	1526289475.95	adult	60.0053	6.0001	-169.9306	1219.9552	69.9134	69002.282	217207.7943	3306554.6705	3507.14	1.588	500.227	0.477	471.7351	0.46114	1715.2867	1.0109	1488.1608	619218.5	712.476	0.4555	1009.4459	0.42062	18055200	0.99618	273.492	98.5689	97.8823	152.3798	149.0542	55009.1094	129.276	-0.40712	143.1657	3557750
040	2018-05-14t0807	1526303875.29	adult	64.0051	9.9999	-165.9308	1202.6936	133.5412	81812.5363	262655.1342	4872853.6455	3447.03	1.4519	485.619	0.25558	449.8209	0.072053	1649.5543	0.81029	1437.4766	704359.6875	752.5194	0.9637	1090.2116	0.95929	20703900	1.5315	344.691	100.931	100.3001	155.5686	153.0167	66427.7812	131.8519	-0.41738	147.0626	4303100
040	2018-05-14t1207	1526318274.15	adult	68.0048	13.9996	-161.9311	1209.0826	78.5795	77976.21	245694.9679	4206845.3628	2988.41	0.77701	466.293	-0.0838	436.4671	-0.18557	1485.2246	0.31871	1207.1823	604486.4375	690.9219	0.36702	1010.3637	0.54574	18960400	0.88199	222.62	100.603	99.5668	156.1973	153.4495	63572.2852	131.825	-0.72027	147.3468	4090720
040	2018-05-14t1607	1526332676.7	adult	72.0055	18.0003	-157.9304	1219.5226	80.8667	79226.0401	249510.6272	4377838.9576	2823.95	0.58592	440.753	-0.57836	420.595	-0.52538	1432.7556	0.25722	1248.7911	593160.8125	591.0956	-0.71438	833.7998	-0.49391	18209700	0.56999	249.091	100.454	99.3649	156.4385	153.1636	64765.5352	130.924	-1.0911	146.6701	4150250
040	2018-05-14t2007	1526347074.09	adult	76.0048	21.9996	-153.9312	1258.9228	79.204	79124.313	249242.3696	4168579.0141	2877.42	0.78356	474.366	0.25543	450.1759	0.26489	1452.0481	0.52185	1249.8964	599695.875	650.0459	0.12982	958.587	0.52572	19582800	0.87486	241.146	107.699	106.6756	169.6138	165.9246	70050.5078	141.5834	-0.25953	158.3786	4446010
040	2018-05-15t0007	1526361473.78	adult	80.0047	25.9995	-149.9312	1207.2271	81.7332	74598.1452	234868.1331	3988528.9592	2309.71	-0.012837	477.184	0.42758	457.2194	0.52222	1277.4395	0.013176	1159.4904	498201.4062	629.8067	0.029324	924.0726	0.49249	18577200	0.57908	262.952	106.5	104.8547	173.5665	169.3067	67690.9141	141.9298	-0.52046	161.5548	4146170
040	2018-05-15t0407	1526375874.8	adult	84.0049	29.9998	-145.931	1208.6125	87.6552	77791.8881	245272.9425	4283171.7366	2871.6	1.1291	478.219	0.57343	453.6228	0.52531	1383.1161	0.71195	1185.5383	561545.125	656.0512	0.55327	894.5916	0.49818	19391300	0.79966	444.772	111.011	108.9881	189.6223	184.1012	76986.6719	148.7291	-0.22158	172.5595	4501400
040	2018-05-15t0807	1526390276.62	adult	88.0055	34.0003	-141.9305	1243.2632	80.2208	79235.2912	249470.8934	4382171.1003	2707.13	1.0269	472.067	0.55839	449.6852	0.5268	1343.4016	0.76206	1142.5421	556168.25	634.5431	0.44921	843.7102	0.31823	19505300	0.85332	314.151	112.827	110.4565	199.0101	192.3194	82390.1875	153.9124	-0.112	180.2995	4661910
040	2018-05-15t1207	1526404672.21	adult	92.0042	37.9991	-137.9317	1116.1134	85.327	77346.1499	243825.5641	4496940.0957	2414.5	0.64754	466.772	0.5588	447.9453	0.58432	1283.4154	0.6809	1136.5577	517216.4062	620.5464	0.42934	858.0891	0.64863	18796900	0.69695	451.006	115.053	111.6122	257.7749	237.3779	103883.2969	157.4327	-0.15139	194.0303	4633190
040	2018-05-15t1607	1526419095.16	adult	96.0106	42.0054	-133.9253	1325.3856	81.8106	83490.2128	262780.7264	4587359.5807	2365.43	0.69129	450.071	0.28426	430.0115	0.2242	1226.9131	0.58456	1021.6204	534934.125	601.0204	0.31137	803.7641	0.38326	19594700	0.94492	337.502	118.405	115.7011	212.4107	206.1562	92611.0625	161.6797	-0.15141	192.507	5155020
040	2018-05-15t2007	1526433503.27	adult	100.0129	46.0077	-129.9231	1232.2253	94.4963	88299.6085	278357.0038	5337699.5453	2103.36	0.30561	430.693	-0.066695	411.7739	-0.15584	1111.0883	0.18612	940.1081	511100.625	584.2507	0.20951	773.581	0.29061	19783400	1.0268	470.94	117.15	113.3498	222.7561	214.4705	102467.7969	165.2304	-0.20389	199.8987	5381180
040	2018-05-16t0007	1526447896.16	adult	104.0109	50.0057	-125.925	1171.4729	86.6542	78051.4916	246010.7362	4433363.2509	2500.6	1.1423	449.162	0.47028	430.4364	0.41713	1227.2603	0.85839	1001.8457	499494.9375	593.6904	0.46432	801.141	0.67601	18267000	0.65157	433.553	118.309	114.2243	228.7658	221.9352	93107.6875	169.5003	-0.21694	207.2425	4811490
040	2018-05-16t0407	1526462288.87	adult	108.0089	54.0037	-121.9271	1253.8967	83.7793	79489.1432	250419.1387	4476629.1212	2755.29	1.6728	448.28	0.54599	428.7548	0.46126	1286.8516	1.2477	1099.3793	534043.375	589.5348	0.5104	798.1648	0.78046	18587000	0.75777	426.611	122.015	117.1248	249.3345	240.0174	103473.8047	176.1071	-0.11317	218.4074	5059120
040	2018-05-16t0807	1526476691.15	adult	112.0095	58.0043	-117.9264	1206.8184	80.4755	78527.9332	247407.6336	4288357.3318	2637.91	1.497	412.618	-0.23864	397.0793	-0.31241	1121.7206	0.57714	927.1391	459905.4375	537.9028	-0.1651	687.988	-0.095976	16888000	0.33203	422.148	126.44	120.4532	280.053	270.5892	114821.75	187.479	0.20097	247.2121	5175080
040	2018-05-16t1207	1526491090.45	adult	116.0093	62.0041	-113.9266	1143.9441	83.6683	75615.0569	238244.3329	4241466.5838	1965.29	0.3405	430.179	0.27856	413.9106	0.2259	1081.5295	0.48	968.5056	426122.6562	565.7999	0.32875	759.079	0.6429	16941700	0.35978	348.967	124.904	119.7262	249.5362	244.5163	98317.2656	184.55	-0.16824	227.8338	4919090
040	2018-05-16t1607	1526505500.82	adult	120.0122	66.007	-109.9237	1102.8002	85.9303	74276.9606	234170.383	4241890.2805	2147.88	0.68715	436.091	0.51165	418.2966	0.43074	1182.1499	1.0318	1058.5314	457492.0312	572.5062	0.49589	768.8745	0.81494	16864500	0.34645	394.927	126.596	121.2925	258.4443	252.9559	100017.9375	187.409	-0.24715	235.292	4895730
040	2018-05-16t2007	1526519897.52	adult	124.0113	70.0061	-105.9246	1142.6854	85.7482	76812.8548	242097.8756	4391417.2152	2167.58	0.74531	407.222	-0.15797	392.578	-0.23052	1034.8352	0.41809	882.8416	414968.9375	534.204	-0.044984	687.3693	0.12147	16293400	0.21195	407.291	130.401	124.5072	273.0537	266.1117	109494.5312	191.9838	-0.24997	247.1488	5217480
040	2018-05-17t0007	1526534292.18	adult	128.0098	74.0046	-101.9261	1234.3396	84.4265	80009.7925	251997.8199	4479834.1596	1897.81	0.32296	406.768	-0.10009	395.9458	-0.06067	984.7827	0.25251	879.8885	411639.1875	523.6126	-0.1694	662.6649	-0.058548	16967900	0.38075	462.507	129.881	122.9179	299.7824	289.6171	125309.0547	198.1379	-0.19431	262.324	5417880
040	2018-05-17t0407	1526548696.21	adult	132.0109	78.0057	-97.925	1162.0361	85.3036	77088.6085	242912.0359	4335052.0559	2062.86	0.61065	435.02	0.744	417.3825	0.66406	1113.8345	0.92949	1019.7305	447761.4375	572.7782	0.68257	725.6079	0.61247	17476900	0.50292	401.64	132.944	125.1751	292.2228	286.0312	117473.5547	209.1992	0.026205	268.8546	5341020
040	2018-05-17t0807	1526563077.73	adult	136.0058	82.0006	-93.9301	1246.0232	84.6839	84261.9062	265396.4174	4859564.6909	2075.34	0.64817	423.175	0.50219	405.3747	0.38321	1115.4438	1.008	991.4766	489679.875	557.1764	0.47218	721.7634	0.62977	18570200	0.75776	442.957	137.68	128.6554	320.2776	311.9758	140601.875	220.4004	0.22906	288.2476	6041810
040	2018-05-17t1207	1526577474.28	adult	140.0048	85.9996	-89.9311	1211.2974	87.0518	86239.1107	271848.2572	5104804.5145	2205.39	0.86897	415.976	0.38097	396.9872	0.20379	1131.3713	1.1614	1009.9539	507985.75	560.4463	0.5745	733.6492	0.80362	18659500	0.77506	564.377	138.791	130.1356	324.7002	308.1388	145790.375	218.1809	-0.0074968	283.236	6225760
040	2018-05-17t1607	1526591904.49	adult	144.0132	90.008	-85.9227	1247.919	88.1984	89540.7152	282132.9897	5387560.6586	2774.56	1.7607	409.233	0.26618	391.0071	0.093904	1119.8898	1.1862	889.4967	521868.6562	540.2778	0.2652	687.7033	0.37997	19065300	0.86555	415.715	138.944	131.176	299.4173	293.2745	139528.4531	216.6693	-0.19868	272.5597	6473110
040	2018-05-17t2007	1526606301.32	adult	148.0123	94.0072	-81.9236	1289.9281	88.2873	87652.476	276030.623	5179033.6256	3110.28	2.3034	403.908	0.18303	385.7257	-0.0018032	1150.3422	1.4225	936.3804	525706.375	539.9163	0.2933	698.2034	0.53053	18440000	0.72565	426.614	138.823	131.3912	294.0696	288.9586	134389.8125	214.559	-0.38553	269.3049	6337800
040	2018-05-18t0007	1526620688.63	adult	152.0088	98.0036	-77.9271	1354.6722	87.0235	92447.2665	291174.2036	5396919.867	3148.02	2.3988	403.47	0.2412	386.0005	0.081941	1157.0063	1.5469	905.7221	557677.0625	537.3209	0.27797	667.3937	0.24253	19427500	0.94613	414.786	135.767	127.3792	309.3724	302.8544	149117.5156	218.6208	-0.38435	280.0372	6537300
040	2018-05-18t0407	1526635085.13	adult	156.0078	102.0027	-73.9281	1305.1483	85.9789	88467.893	278554.1622	5184169.2906	3055.51	2.2945	399.594	0.19432	381.581	0.0076336	1153.3734	1.6232	945.3647	531705.125	538.0721	0.32448	711.1177	0.75314	18410100	0.72151	894.749	147.093	135.4173	469.0384	453.8105	216226.6875	237.0738	0.010821	331.866	6776870
040	2018-05-18t0807	1526649488.75	adult	160.0088	106.0037	-69.9271	1287.1926	87.8938	87610.6067	275889.4676	5161531.7646	3451.5	2.9471	400.445	0.29036	383.1899	0.13533	1147.4559	1.6896	902.4453	524387.375	531.8789	0.23671	677.7807	0.42897	18270300	0.69249	456.157	140.947	131.8374	319.9759	312.1634	146229	228.4357	-0.33494	287.1542	6430730
040	2018-05-18t1207	1526663636.96	adult	163.9389	109.9337	-65.997	1299.9954	90.0375	88519.2659	278893.0282	5173061.3667	2579.91	1.6714	399.997	0.33266	381.2443	0.12815	1082.0414	1.4331	878.782	498821.0625	542.2076	0.45282	700.8215	0.71486	18434300	0.72862	498.818	142.361	132.4312	338.083	330.3302	155856.2812	232.4135	-0.33085	300.2518	6560840
040	2018-05-18t1607	1526678021.28	adult	167.9345	113.9294	-62.0014	1275.0438	92.5455	87434.0786	275342.9924	5301912.5697	2461.14	1.5512	388.886	0.025952	372.3858	-0.12514	1025.1014	1.2086	806.0917	467446.2812	527.2277	0.17393	656.375	0.24123	17700500	0.56664	529.594	142.323	130.8239	377.0622	368.3696	171940.3438	241.2078	-0.20259	332.1989	6477970
040	2018-05-18t2007	1526692418.74	adult	171.9338	117.9287	-58.0021	1331.4594	90.1362	89889.165	283061.6405	5296076.1842	2292.53	1.3495	382.544	-0.13187	367.5447	-0.24084	979.2095	1.0349	763.1917	459249.25	510.8876	-0.13956	624.206	-0.10669	17906500	0.61014	620.934	145.362	134.5618	347.8019	334.539	163119.0938	241.4463	-0.30163	306.5075	6804250
040	2018-05-19t0007	1526706818.41	adult	175.9337	121.9286	-54.0022	1237.089	92.8746	86039.1089	271081.8898	5220404.8063	2330.44	1.4827	376.943	-0.28166	361.9854	-0.39518	917.3304	0.75155	715.2365	410964	510.7812	-0.15211	615.7536	-0.20064	16882900	0.37808	442.637	151.377	138.8643	353.4062	348.6003	158325.9688	257.61	0.010111	326.4776	6780010
040	2018-05-19t0407	1526721219	adult	179.9339	125.9287	-50.002	1235.8611	101.6802	90288.4037	284892.8153	5696121.4709	2128	1.2265	377.748	-0.23194	361.4133	-0.38395	882.8074	0.60961	766.4255	414919.4688	521.66	0.044633	682.4036	0.57292	17737600	0.55914	854.771	165.522	146.9062	581.2338	571.9763	273179.875	292.1016	0.78216	458.9946	7772230
040	2018-05-19t0807	1526735619.28	adult	183.934	129.9288	-46.0019	1283.3791	87.6819	89295.4096	281245.1435	5367964.5351	2126.19	1.3008	369.829	-0.47419	355.7313	-0.55868	836.4457	0.38186	715.9809	388947.25	497.9914	-0.45113	626.9146	-0.087838	17193700	0.42695	738.011	163.847	150.3105	489.1996	468.4839	227477.8125	270.201	0.10783	382.4308	7617420
040	2018-05-19t1207	1526750018.81	adult	187.9338	133.9287	-42.0021	1194.2656	92.6133	85142.7196	268404.3402	5183744.3281	2013.73	1.1852	376.314	-0.24435	365.6785	-0.19013	776.2945	0.049663	661.2086	344674.75	491.612	-0.59841	591.5997	-0.51469	16673000	0.30041	558.624	156.158	146.0449	362.6153	350.6356	161001.2031	252.7496	-0.44293	321.841	6918730
040	2018-05-19t1607	1526764419.77	adult	191.9341	137.9289	-38.0018	1240.3448	91.3716	85073.7481	267966.5539	5042183.61	1402.7	0.1684	369.575	-0.45072	356.3091	-0.49328	724.1127	-0.25781	668.3233	321506.0625	512.9801	-0.20714	613.7714	-0.26956	16374400	0.22093	610.098	165.489	150.3941	405.2094	391.6763	179912.9844	289.5633	0.37464	363.5496	7332170
040	2018-05-19t2007	1526778819.3	adult	195.934	141.9288	-34.0019	1188.616	91.1975	82369.6299	259660.5087	4937332.4099	1434.45	0.27737	365.011	-0.58728	350.7921	-0.66475	695.9774	-0.42145	644.3331	298574.2812	521.7639	-0.063427	608.8738	-0.34642	15648400	0.042372	535.585	169.023	151.9227	404.869	393.8242	173688.8125	307.8959	0.7297	368.4963	7246190
040	2018-05-20t0007	1526793218.55	adult	199.9338	145.9286	-30.0021	1138.7004	90.616	79672.9475	251245.3654	4758576.8598	1295.39	0.065266	365.818	-0.55287	351.864	-0.614	675.0453	-0.5489	640.5575	280143.8125	524.0754	-0.046381	608.9154	-0.36411	15172700	-0.079359	671.636	173.534	154.2356	426.2617	414.7703	176898.5938	323.1351	1.0128	390.8761	7197490
040	2018-05-20t0407	1526807621.54	adult	203.9346	149.9294	-26.0013	1192.7326	92.0058	82634.11	260279.28	5009932.057	1137.63	-0.19855	358.543	-0.78031	345.6683	-0.81156	676.8429	-0.52351	644.8337	291719.2812	511.7014	-0.31856	604.6656	-0.43288	15424200	-0.031623	693.548	173.414	153.262	442.7238	423.9567	190813.9844	324.9848	0.9583	397.9563	7460110
040	2018-05-20t0807	1526822021.72	adult	207.9347	153.9295	-22.0013	1069.2474	93.888	77945.561	245921.2107	4806630.4694	1070.54	-0.29818	363.546	-0.61511	349.7532	-0.66318	693.1992	-0.3966	668.5947	281438.875	523.6594	-0.11367	623.7368	-0.22441	14737000	-0.20699	725.63	180.665	158.1176	476.9353	451.9939	193635.75	342.2829	1.3027	419.4927	7323630
040	2018-05-20t1207	1526836420.49	adult	211.9343	157.9291	-18.0016	1030.2882	94.69	76979.109	243127.5595	4829443.3029	934.576	-0.55382	363.34	-0.62019	350.2852	-0.63736	674.0574	-0.52527	655.9354	270297	524.4316	-0.13079	615.0384	-0.35035	14542300	-0.26839	678.39	183.481	159.7019	468.4783	455.2394	187859.7812	350.9221	1.4283	427.3107	7343660
040	2018-05-20t1607	1526850822.51	adult	215.9349	161.9297	-14.001	1101.3379	94.7286	79378.2759	250306.8067	4841810.2822	865.02	-0.68425	359.459	-0.74717	345.7832	-0.78577	661.6452	-0.61181	646.0029	273259.4688	522.4111	-0.20482	615.264	-0.37014	14843500	-0.21176	625.463	186.508	161.0953	473.5044	464.3372	195557.3125	360.7594	1.5866	438.0809	7701650
040	2018-05-20t2007	1526865223.74	adult	219.9352	165.93	-10.0007	1096.427	92.4298	79027.1028	249185.7115	4815223.9406	806.005	-0.80337	361.871	-0.6681	349.2954	-0.65846	650.5483	-0.69439	641.5829	268025.9062	522.9774	-0.22849	609.5289	-0.46325	14884500	-0.21889	563.924	189.087	162.8544	467.618	461.0607	192658.5938	365.1657	1.6036	433.8073	7777520
040	2018-05-21t0007	1526879625.09	adult	223.9356	169.9304	-6.0003	1026.9064	92.2544	75815.2376	239418.1379	4724813.5437	896.522	-0.5718	361.117	-0.69385	347.7096	-0.70766	669.8323	-0.5421	650.6285	264583.75	524.8212	-0.22731	614.6673	-0.42495	14234200	-0.39853	627.088	194.933	167.2505	493.4375	479.4928	194907.8281	373.3055	1.7189	452.6164	7683680
040	2018-05-21t0407	1526894024.95	adult	227.9355	173.9304	-2.0004	983.3351	93.1911	72037.1348	227514.8745	4516616.6803	875.472	-0.60401	360.619	-0.71164	348.2039	-0.68504	664.5313	-0.58257	646.8329	249199.2344	522.8884	-0.30275	613.3899	-0.46549	13514900	-0.59997	638.56	201.761	175.1431	494.4425	480.041	185415.9375	376.2019	1.6952	448.6917	7561390
040	2018-05-21t0807	1526908427.55	dead	231.9363	177.9311	2.0004	983.4569	94.2056	72464.4729	228917.0876	4564842.0226	876.202	-0.58299	368.493	-0.44858	354.9031	-0.44551	690.905	-0.35898	675.3214	260471.1719	542.5105	0.057094	641.7896	-0.14061	13882200	-0.53018	694.797	207.866	182.7611	517.7982	500.5306	195209.9062	377.8644	1.6374	460.9752	7830930
041	2018-05-11t1607	1526073469.77	egg	-1.9994	-54.0053	-249.9372	162.2951	28.287	3054.3762	9711.8275	54244.5214	0	1922.9215	0	-0.54999	0	-0.57969					0	-0.46338	0	-0.17315	0	155700.2905	0	0	0				0	-0.60346	0	0
041	2018-05-11t2007	1526087865.41	larva	1.9994	-50.0065	-245.9384	176.7106	26.4727	3365.1016	10671.8242	57437.9507	0	2.6385	0	-0.79956	0	-0.81417					0	-0.75528	0	-0.60911	0	2.6101	0	0	0				0	-0.79875	0	0
041	2018-05-12t0007	1526102273.57	larva	6.0017	-46.0042	-241.9361	156.0862	27.9248	3044.0574	9687.144	54311.7573	0	-0.19189	0	-1.0625	0	-1.0607					0	-1.0607	0	-1.0488	0	0.19586	0	0	0				0	-1.0083	0	0
041	2018-05-12t0407	1526116668.43	larva	10.0002	-42.0057	-237.9375	191.9402	30.2058	4618.8748	14724.1244	96641.2921	483.303	0.78451	339.587	0.93269	337.1402	0.92725	457.4965	0.094496	456.6402	11437.4121	412.341	0.86277	440.9832	0.94646	848967	-0.08842	175.243	88.5432	88.0905	132.7496	129.042	3318.7412	111.2741	1.0316	123.9713	221358
041	2018-05-12t0807	1526131072.06	larva	14.0012	-38.0047	-233.9365	156.0973	30.1335	3172.991	10112.0288	59404.5196	0	-1.261	0	-1.6377	0	-1.599					0	-1.7182	0	-1.9278	0	-1.4345	0	0	0				0	-1.4832	0	0
041	2018-05-12t1207	1526145467.84	larva	18.0001	-34.0058	-229.9377	288.402	39.3024	8968.5196	28447.5343	242682.2429	601.043	-0.15945	425.955	1.163	423.4338	1.193	555.6323	-0.35137	553.2167	26670.3477	508.4907	0.90752	541.2775	0.66817	2038200	-0.72216	161.148	95.5191	95.0035	140.9647	138.5543	6766.3052	121.2974	1.0141	133.1649	457059
041	2018-05-12t1607	1526159867.99	larva	22.0001	-30.0058	-225.9377	410.963	40.3027	12954.1269	40998.2459	345258.8911	663.034	-0.45835	396.19	0.74399	384.2755	0.72444	608.5834	-0.50194	603.6237	42600.8398	536.4387	0.81966	589.3188	0.52308	2736490	-0.88811	214.426	93.5404	93.3904	136.0289	133.8397	9522.0205	118.1157	0.81259	130.1382	646084
041	2018-05-12t2007	1526174266.97	larva	25.9998	-26.0061	-221.938	589.3425	43.4655	20806.5075	65668.2154	613845.5283	685.26	-0.78445	409.398	0.6332	403.5707	0.68278	620.6479	-0.79224	615.193	68891.9219	543.7892	0.59745	598.1826	0.15954	4518530	-0.50576	156.824	87.6476	87.0476	130.0545	128.4291	14436.0488	112.2767	0.51496	123.6224	967367
041	2018-05-13t0007	1526188687.92	larva	30.0056	-22.0003	-217.9321	696.9141	40.5033	20597.3612	65192.0938	520188.8878	670.168	-1.1332	395.61	0.27762	389.656	0.3516	600.8279	-1.1719	596.0254	66691.8984	534.8837	0.24742	580.425	-0.35757	4357250	-1.055	166.888	92.2616	91.7051	134.7683	133.0608	14959.2861	116.8958	0.46874	127.7794	1016170
041	2018-05-13t0407	1526203088.26	larva	34.0057	-18.0002	-213.932	831.9079	47.4667	32028.7724	100939.6564	1047712.3844	780.359	-1.2246	444.056	0.45237	438.8296	0.56079	702.9398	-1.0717	700.2065	119499.7656	620.2364	0.52928	680.9221	-0.19771	7523200	-0.14759	314.012	83.4175	82.8741	129.19	125.4497	21962.3086	109.0477	0.01621	121.2784	1413260
041	2018-05-13t0807	1526217490.81	larva	38.0064	-13.9995	-209.9313	912.7592	50.5129	38560.9975	121468.9271	1370829.4169	1698.9	0.0030267	512.806	0.87264	496.6513	0.90438	1101.2549	0.074801	1053.9376	224656	723.5712	0.98799	843.4683	0.32982	10427400	0.53672	222.046	93.3034	92.7669	141.6257	138.7806	28891.6367	121.3534	0.18454	134.7549	1897230
041	2018-05-13t1207	1526231888.15	larva	42.0057	-10.0002	-205.9321	929.0901	57.3966	40721.9238	128410.0883	1491776.9826	1467.36	-0.65425	383.409	-0.76318	368.205	-0.69168	1082.8025	-0.27374	1062.5508	232802.5312	497.9136	-1.0719	818.6302	-0.16471	8217210	-0.74135	279.785	82.5873	82.0862	130.1307	125.8655	27978.1016	108.0511	-0.62351	120.6086	1770010
041	2018-05-13t1607	1526246288.69	larva	46.0059	-6	-201.9319	923.3419	56.0864	44693.0874	140962.3818	1776698.947	2168.75	0.17917	411.053	-0.65934	377.6871	-0.79213	1395.1934	0.54591	1342.5819	327870.4375	599.5045	-0.4423	919.989	0.20803	9649060	-0.59636	312.061	94.1896	93.5368	140.4374	137.6151	33002.7812	120.6166	-0.26432	133.3582	2211010
041	2018-05-13t2007	1526260688.96	larva	50.0059	-2	-197.9318	1045.1844	64.7237	53655.3548	168999.9155	2309613.6334	1957.06	-0.34525	445.239	-0.35401	410.0319	-0.51114	1242.5544	-0.22845	1105.0302	350400.3438	666.2427	0.033013	902.5542	-0.066372	12524600	0.022002	185.413	96.0034	95.3395	143.8169	141.4332	40556.375	123.5348	-0.29656	136.3807	2700580
041	2018-05-14t0007	1526275088.73	adult	54.0059	2	-193.9319	1023.5526	71.7939	59009.2899	185940.3435	2855290.5752	2645.32	0.50199	476.313	0.045416	431.9134	-0.25799	1584.191	0.61519	1476.0936	489515.0312	756.1681	0.86288	1087.9971	0.95803	14700000	0.39623	365.574	92.684	91.601	148.465	143.5517	45875.6719	123.4153	-0.53836	137.9853	2860410
041	2018-05-14t0407	1526289489.33	adult	58.006	6.0001	-189.9317	1158.3767	69.9492	66685.7903	210028.9866	3219018.0424	3386.48	1.4577	501.724	0.4785	463.8567	0.28704	1708.0741	0.93449	1468.4247	596117.875	748.5316	0.81266	1100.8263	0.98821	17482600	0.95445	329.932	97.7339	96.8737	152.3011	148.4019	53153.0898	128.347	-0.36406	142.8495	3405540
041	2018-05-14t0807	1526303888.67	adult	62.0059	10	-185.9319	1165.8689	75.4123	71261.4663	224462.8868	3697841.359	2809.77	0.52953	484.673	0.21163	447.6895	0.010136	1519.8616	0.3059	1365.8247	565388.5	749.8021	0.88849	1043.8212	0.64315	18030300	0.87738	269.59	97.4162	96.6195	150.2286	147.2251	55885.0234	126.7953	-0.82916	141.7148	3623980
041	2018-05-14t1207	1526318287.49	adult	66.0055	13.9996	-181.9323	1209.7925	78.353	75583.9676	238111.6341	3981429.8517	2544.1	0.10423	469.489	-0.043404	438.1119	-0.16491	1442.6646	0.089415	1272.1018	569852.5	690.2047	0.31038	976.8251	0.28107	18521300	0.83326	297.243	98.3792	97.6155	149.6352	146.5878	59105.8906	127.3654	-1.0859	141.3211	3881060
041	2018-05-14t1607	1526332689.96	adult	70.0062	18.0003	-177.9316	1209.8184	79.183	76190.2974	240063.0356	4180247.9742	2451.65	-0.018482	437.198	-0.68187	414.8921	-0.67775	1313.0487	-0.27602	1217.3893	522593.375	611.0687	-0.52029	801.5745	-0.76131	17376000	0.39025	364.369	99.6218	98.8025	151.3109	147.9303	60221.7578	127.8855	-1.3025	142.3579	3959370
041	2018-05-14t2007	1526347087.42	adult	74.0055	21.9996	-173.9323	1189.2819	77.6624	74703.2685	235310.6371	4006274.6201	2716.3	0.46511	451.198	-0.3107	423.2778	-0.43576	1350.9519	0.016958	1200.3179	526871.25	661.0391	0.19433	902.9027	0.046428	17579100	0.36384	271.035	103.632	102.8187	156.9833	153.4825	61223.4883	133.5466	-0.93716	147.7191	4037590
041	2018-05-15t0007	1526361487.08	adult	78.0054	25.9995	-169.9324	1181.8739	78.598	74172.8164	233642.0406	3972127.0286	2474.19	0.19467	462.092	0.028468	438.316	0.0061942	1361.6334	0.27047	1228.8977	528313.75	656.2638	0.2863	854.8736	-0.11669	17885700	0.40319	384.464	102.791	101.7232	159.0699	155.7081	61560.0547	134.2093	-1.1105	149.6159	3978610
041	2018-05-15t0407	1526375888.04	adult	82.0057	29.9998	-165.9321	1168.9849	81.8776	75106.5853	236569.2065	4138419.0778	2628	0.6085	452.09	-0.088547	430.5653	-0.10401	1340.4468	0.42012	1183.8238	525455.125	624.0571	0.038787	849.7323	0.042531	17712400	0.34689	410.048	108.682	106.8166	228.4126	186.3889	89537.75	141.1314	-0.72597	162.9155	4258060
041	2018-05-15t0807	1526390289.9	adult	86.0062	34.0003	-161.9316	1151.0399	86.0534	76848.4827	242139.5096	4406517.5112	1985.55	-0.37235	430.604	-0.46309	411.5805	-0.488	1141.0547	-0.26969	1016.951	457562.9062	583.2805	-0.33472	771.0971	-0.3679	17237900	0.23453	380.622	108.445	107.2377	166.8685	163.8862	66914.2891	141.8234	-0.91634	157.7673	4341280
041	2018-05-15t1207	1526404685.53	adult	90.005	37.9991	-157.9328	1207.8213	82.8009	78368.1959	246850.0326	4312314.2646	1998.08	-0.20895	444.009	-0.030735	421.6734	-0.13323	1147.8188	-0.034352	1058.17	469457.9062	616.6919	0.29199	782.132	-0.081561	18137300	0.5036	382.691	110.427	108.8625	173.1054	169.7945	70800.1172	145.0524	-0.90588	162.7425	4510830
041	2018-05-15t1607	1526419108.73	adult	94.0114	42.0055	-153.9264	1187.7647	83.1368	75617.1861	238294.5501	4081149.1323	2250.39	0.40767	439.044	-0.029268	421.6478	-0.03677	1282.4016	0.78461	1167.6392	506548.6562	584.8847	0.010994	760.0632	-0.07597	17322100	0.32056	300.879	113.944	111.9142	189.0681	182.3343	74681.8828	152.387	-0.63296	173.4503	4495550
041	2018-05-15t2007	1526433516.86	adult	98.0137	46.0078	-149.9241	1150.0201	82.7003	75879.3105	239381.8218	4265943.4039	2075.73	0.19887	440.019	0.10217	419.9367	0.01136	1203.5758	0.56715	1112.7888	476616	591.7015	0.24998	755.6178	0.057426	17398300	0.3758	441.321	113.426	111.3159	191.5646	187.3437	75859.5781	154.0793	-0.76172	178.5884	4484860
041	2018-05-16t0007	1526447909.73	adult	102.0117	50.0058	-145.9261	1241.1181	85.9934	77423.71	244007.0241	4349500.2926	2157.48	0.45683	420.077	-0.27021	403.549	-0.32832	1142.0723	0.4119	1044.6276	461397.1875	553.9943	-0.16322	682.1995	-0.42829	16967300	0.29317	347.814	114.751	112.0679	193.4077	189.6833	78136.7188	156.4502	-0.84004	180.8603	4634920
041	2018-05-16t0407	1526462302.52	adult	106.0097	54.0038	-141.9281	1127.451	84.8472	77911.9243	245553.405	4551440.0803	2228.64	0.67195	438.609	0.26531	419.9525	0.18419	1221.4117	0.89893	1147.1241	495893.1875	581.5359	0.34259	770.1945	0.47088	17786900	0.53702	299.345	118.731	116.1019	204.7001	199.9916	83108.2422	162.1933	-0.73076	189.0708	4814910
041	2018-05-16t0807	1526476704.69	adult	110.0103	58.0044	-137.9275	1314.5668	82.6732	84156.9373	264954.0457	4616735.3389	2076.87	0.45958	443.228	0.46997	428.2171	0.49088	1166.9811	0.74773	1051.5467	513471.6875	569.9114	0.26894	707.4452	0.029373	19459900	0.99361	371.635	123.103	119.8831	217.2638	212.8655	95596.0625	170.4978	-0.51167	199.6366	5404840
041	2018-05-16t1207	1526491104.11	adult	114.0101	62.0042	-133.9276	1167.231	88.0003	80319.1128	253146.4812	4681577.7325	2158.77	0.65969	452.07	0.78109	432.8856	0.70726	1236.4919	1.1586	1149.92	518090.125	600.9936	0.82083	794.4112	0.91631	18915500	0.86153	505.153	128.609	123.0287	298.7227	279.0153	125164.7969	186.5219	0.033445	240.0245	5381270
041	2018-05-16t1607	1526505514.67	adult	118.0131	66.0072	-129.9247	1340.6338	83.9414	89533.5949	281962.4978	5086673.6042	2619.47	1.4973	435.149	0.44617	415.3058	0.30533	1334.0486	1.7004	1155.9617	623000.6875	572.0982	0.46104	762.7367	0.72191	20295300	1.214	716.612	131.09	122.3579	379.0839	339.3369	177032.1719	198.971	0.3516	288.7272	6114060
041	2018-05-16t2007	1526519911.28	adult	122.0121	70.0062	-125.9256	1228.7662	85.6339	87157.156	274642.8804	5245097.4233	2200.74	0.79586	425.275	0.27541	406.0674	0.12204	1286.0664	1.5567	1198.2881	583874.125	562.8065	0.38263	774.8519	0.91992	19284500	0.95354	578.34	130.073	124.022	305.8732	276.3159	138866.4375	191.4774	-0.17793	244.3013	5898270
041	2018-05-17t0007	1526534305.68	adult	126.0106	74.0047	-121.9272	1256.6734	84.3544	85786.5125	270304.2374	5043043.6557	2029.31	0.52937	442.634	0.81417	425.7726	0.77712	1116.6215	0.83737	1029.6564	499129.7812	580.1536	0.71864	715.3695	0.42575	19777300	1.0653	403.02	125.52	119.9625	270.3672	265.312	120854.1406	188.7052	-0.46469	241.2625	5608370
041	2018-05-17t0407	1526548709.81	adult	130.0117	78.0058	-117.9261	1272.2739	85.547	86901.5957	273694.6765	5065251.7307	1981.96	0.47114	436.456	0.73876	415.7403	0.57007	1185.5604	1.233	1078.5095	537058.875	583.3879	0.8286	772.0995	1.038	19747900	1.0477	428.257	130.687	123.8621	299.9649	289.8052	135884.0938	197.5264	-0.30106	264.9882	5913060
041	2018-05-17t0807	1526563091.14	adult	134.0065	82.0006	-113.9312	1308.5662	84.876	89071.5893	280485.9593	5187947.5093	1998.68	0.51782	414.784	0.22805	395.2274	0.029423	1105.4919	0.92648	963.3475	512948.25	568.882	0.64432	732.7733	0.71232	19236400	0.91689	416.86	133.821	127.2457	294.2379	284.261	136526.375	198.266	-0.42986	255.8025	6206200
041	2018-05-17t1207	1526577487.63	adult	138.0056	85.9997	-109.9322	1306.6854	88.3548	91428.0369	288024.427	5434467.7627	1901.19	0.38658	409.437	0.15477	391.8687	0.0019702	1093.3446	0.9406	982.5174	520432.0312	549.8127	0.3696	714.9118	0.58693	19483500	0.96749	489.634	137.393	128.0636	340.0916	329.5187	161883.5938	216.8701	0.029689	293.0783	6537990
041	2018-05-17t1607	1526591918.32	adult	142.0141	90.0082	-105.9237	1319.6601	88.5247	91565.291	288391.0856	5414384.9315	2198.09	0.8742	415.596	0.40998	396.1573	0.21837	1146.4801	1.2745	944.3095	546871	563.0139	0.64017	724.1948	0.72949	19809400	1.0389	598.538	136.478	128.7917	331.3959	309.6576	158075.8438	208.0049	-0.39203	277.5873	6505230
041	2018-05-17t2007	1526606315.16	adult	146.0132	94.0073	-101.9246	1248.6227	88.1795	89330.5144	281487.1061	5448613.5294	1902.33	0.44699	407.409	0.24928	392.7178	0.18896	1037.1842	0.82096	915.0698	482290.6562	534.2167	0.17383	688.5635	0.40776	18934700	0.83692	599.5	135.386	127.1364	348.4522	327.9852	162030.2656	210.6106	-0.44008	285.9001	6292180
041	2018-05-18t0007	1526620702.47	adult	150.0097	98.0038	-97.9281	1354.7357	89.0193	93893.6512	295702.6339	5666680.1659	2771.36	1.8006	404.462	0.23792	385.5922	0.032852	1160.0601	1.5159	873.9728	567269.375	545.8237	0.41844	692.7585	0.49491	19768100	1.022	637.904	136.009	127.2889	339.438	326.3142	165985.1719	214.2036	-0.45422	282.8492	6647420
041	2018-05-18t0407	1526635098.77	adult	154.0087	102.0028	-93.9291	1324.9923	91.3191	94362.4972	298018.1711	5732570.4769	2387.27	1.2512	383.78	-0.32682	370.6916	-0.39646	976.5767	0.67364	779.8918	480475.75	505.0697	-0.29831	668.6951	0.27861	18850100	0.81815	497.7	140.904	133.1896	334.4578	321.2724	164553.2344	213.9182	-0.5722	286.9041	6920800
041	2018-05-18t0807	1526649502.45	adult	158.0097	106.0038	-89.9281	1335.0523	91.4573	93518.5317	294512.4113	5715163.9682	3080.36	2.3548	375.473	-0.5285	359.5844	-0.71182	1020.8771	0.98215	748.0964	497167.1562	511.0658	-0.16815	647.1593	0.077117	18274600	0.69254	533.512	140.932	132.6211	334.3358	322.8467	162821.5312	216.531	-0.60376	290.894	6859300
041	2018-05-18t1207	1526663650.67	adult	161.9397	109.9338	-85.998	1284.0255	91.5878	94489.8582	297696.227	5879215.8801	2861.64	2.0778	376.912	-0.43073	363.2883	-0.52418	938.5599	0.62435	736.2926	461771.4688	507.7854	-0.21595	643.1145	0.05887	18523700	0.74772	485.292	142.533	134.3778	343.0944	329.7033	168802.4375	218.8574	-0.64079	293.4274	7004930
041	2018-05-18t1607	1526678034.9	adult	165.9354	113.9295	-82.0024	1352.3159	90.6229	95354.8614	300276.7228	5848865.6312	2018.81	0.82992	362.22	-0.84791	350.2166	-0.91654	875.1695	0.35342	716.7549	434959.25	481.432	-0.71256	623.5979	-0.13414	17977000	0.62894	664.288	143.453	133.9538	373.6595	354.7189	185708.7812	224.3766	-0.59515	312.9011	7119590
041	2018-05-18t2007	1526692432.29	adult	169.9346	117.9287	-78.0031	1253.7408	94.4543	92111.7422	290233.7597	5750068.3005	2498.77	1.6424	367.685	-0.6316	356.9715	-0.63202	879.9263	0.4424	705.8531	421484.7188	482.2247	-0.70007	605.0242	-0.33116	17612100	0.54666	489.917	144.273	135.8924	348.4641	336.1447	166914.2812	223.1154	-0.72901	299.8259	6910680
041	2018-05-19t0007	1526706831.97	adult	173.9345	121.9286	-74.0032	1209.4322	95.6276	91027.5519	287014.9256	5780338.1525	1602.18	0.27913	369.593	-0.5362	358.021	-0.55337	843.3921	0.29482	722.9311	399767.8438	487.118	-0.6137	603.9835	-0.33866	17482900	0.51299	747.179	137.48	127.2484	372.3331	344.5318	176485.875	225.7229	-0.76232	304.799	6503220
041	2018-05-19t0407	1526721232.51	adult	177.9347	125.9288	-70.0031	1275.3227	95.5639	94481.4556	297703.1992	5998970.8636	1868.62	0.76527	361.734	-0.75754	349.8455	-0.79488	828.1406	0.26265	668.4124	407445.1562	480.9839	-0.74577	587.7468	-0.5248	17771600	0.57166	546.707	137.475	126.9914	352.1808	338.8563	173272.9688	228.9861	-0.77902	307.6077	6753990
041	2018-05-19t0807	1526735632.76	adult	181.9348	129.9289	-66.003	1315.3539	92.2224	95979.7991	302331.8539	5980742.1502	2185.66	1.3614	363.591	-0.68209	352.4245	-0.68261	814.2475	0.22214	652.1318	407123.75	478.9118	-0.81325	582.4327	-0.60225	18148600	0.64625	576.497	140.822	130.8335	370.2744	355.7525	185137.1719	228.7357	-0.8918	320.0343	7029120
041	2018-05-19t1207	1526750032.28	adult	185.9346	133.9287	-62.0031	1281.5703	93.7616	95379.7441	300530.9695	6005060.5559	2007.94	1.1368	365.089	-0.61616	354.2575	-0.59455	777.4637	0.041608	644.3795	385622	480.0094	-0.81606	583.3216	-0.60644	18101900	0.62851	596.553	143.548	133.106	389.2551	375.0303	193070.5469	235.7194	-0.82043	326.5816	7117420
041	2018-05-19t1607	1526764433.37	adult	189.9349	137.929	-58.0028	1290.8481	94.7513	95516.7469	301004.2418	6040391.4042	1801.33	0.84937	354.853	-0.93043	343.9919	-0.92277	723.0961	-0.2746	633.6412	359378.75	469.0284	-1.0583	570.9436	-0.77081	17617700	0.51084	549.774	138.679	127.8811	376.5672	363.0985	187153.8906	235.9124	-0.92277	323.2606	6885130
041	2018-05-19t2007	1526778832.75	adult	193.9348	141.9289	-54.003	1302.1791	93.5087	95939.1114	302255.9806	6033969.9432	1216.08	-0.14728	350.749	-1.0513	342.6626	-0.94992	669.3392	-0.60658	619.1297	334000.25	456.0506	-1.3416	557.6109	-0.95014	17496800	0.47522	673.604	141.305	130.9024	394.8623	376.6705	197036.2812	232.501	-1.1188	326.5824	7048860
041	2018-05-20t0007	1526793232.12	adult	197.9346	145.9287	-50.0032	1315.9332	95.325	99256.6971	312716.2011	6383754.6313	1230.37	-0.080259	341.695	-1.3342	331.299	-1.3215	657.6851	-0.67164	615.489	339365.5	454.6807	-1.397	555.8056	-0.99018	17627400	0.4989	571.783	142.774	130.6521	395.0799	379.0856	203861.2188	238.6074	-1.076	338.3063	7365430
041	2018-05-20t0407	1526807635.18	adult	201.9354	149.9295	-46.0023	1312.3269	95.2473	96137.0127	302848.41	6115502.3523	1398.96	0.29049	343.608	-1.2677	334.1655	-1.2119	641.7221	-0.77147	590.3095	320861.0625	470.7175	-1.1119	554.1197	-1.0291	17178700	0.38725	513.352	146.515	133.0874	385.6165	375.8684	192808.25	261.4084	-0.60894	348.3156	7325020
041	2018-05-20t0807	1526822035.26	adult	205.9355	153.9296	-42.0023	1317.3499	99.6652	98327.7853	309744.5289	6363429.9804	1394.82	0.33918	352.576	-0.97241	347.1497	-0.75642	643.0246	-0.75696	600.2734	329228.5938	474.2795	-1.073	558.9849	-0.99089	18022300	0.57977	601.303	153.346	140.2844	408.6807	398.4424	209244.5156	265.0538	-0.62669	357.1756	7838420
041	2018-05-20t1207	1526836434.1	adult	209.9351	157.9292	-38.0026	1259.8559	101.024	95107.4471	299659.4932	6272796.3567	1254.98	0.10482	351.992	-0.99095	345.5511	-0.80339	644.1252	-0.74528	613.641	318841.9688	477.5089	-1.0443	566.2736	-0.92594	17401400	0.42438	639.169	155.821	141.6592	426.2814	413.6001	211009.3125	279.2124	-0.37441	373.6982	7703350
041	2018-05-20t1607	1526850836.18	adult	213.9357	161.9298	-34.0021	1272.5704	99.9893	94800.3405	298657.4226	6198498.2995	1243.21	0.12977	343.803	-1.2604	337.7697	-1.0646	614.1897	-0.96507	587.4838	302795.5312	465.9466	-1.3111	549.7168	-1.1502	16946700	0.30516	589.191	158.022	143.7475	431.2726	417.2131	212617.4062	282.4175	-0.40315	378.7913	7789230
041	2018-05-20t2007	1526865237.45	adult	217.9361	165.9302	-30.0017	1255.4262	96.3759	93544.3188	294844.5984	6027133.1293	1045.77	-0.26502	348.696	-1.1023	343.4299	-0.86412	619.8274	-0.92803	599.4328	301855.9375	470.7706	-1.2538	559.1047	-1.0629	16957100	0.29631	586.217	159.891	145.2683	433.1333	426.1858	210935.9062	281.4487	-0.54183	378.0824	7775500
041	2018-05-21t0007	1526879638.71	adult	221.9364	169.9305	-26.0014	1112.4409	99.8608	85232.2975	268912.8659	5660238.7903	876.757	-0.62955	349.041	-1.0938	343.3037	-0.86319	610.9993	-1.0037	596.6867	270672.6875	472.3624	-1.2614	557.3295	-1.1117	15458000	-0.086187	576.718	165.198	150.5716	435.993	428.2096	193144.9219	289.1595	-0.45348	384.9553	7316120
041	2018-05-21t0407	1526894038.45	adult	225.9364	173.9304	-22.0014	1229.1293	101.2352	91481.1899	288371.1634	5879140.0237	958.985	-0.40469	342.548	-1.3133	336.4019	-1.0983	607.1119	-1.0456	592.7545	288985.25	466.5156	-1.4191	555.2784	-1.1648	16297700	0.10659	608.388	165.083	149.5757	438.6278	428.8141	208786.8281	293.4446	-0.45518	390.686	7854330
041	2018-05-21t0807	1526908441.13	adult	229.9371	177.9312	-18.0007	1142.8641	99.1707	88104.9713	277842.286	5845491.7856	811.273	-0.76441	342.266	-1.3274	335.2832	-1.1335	610.8153	-1.0286	598.9521	279753.4062	466.3455	-1.4635	554.8976	-1.1982	15669600	-0.067246	630.587	166.703	150.6894	454.0959	446.8181	207975.9375	294.3008	-0.54901	398.1489	7632000
041	2018-05-21t1207	1526922839.11	adult	233.9365	181.9306	-14.0012	1071.2449	101.9163	85732.2155	270764.8191	5771494.6204	803.632	-0.77834	340.498	-1.392	332.3396	-1.2332	609.9078	-1.0515	596.3304	272018.9062	467.077	-1.4898	555.2646	-1.2227	15164800	-0.21369	584.585	168.296	152.3865	452.1914	443.498	201677.375	295.5156	-0.63469	399.8695	7495420
041	2018-05-21t1607	1526937240.92	adult	237.937	185.9311	-10.0007	1076.1542	101.513	85396.51	269638.5919	5697950.9388	928.661	-0.39544	343.382	-1.2999	333.6733	-1.1835	628.5703	-0.90308	612.6333	279085.1875	474.3857	-1.3827	567.0639	-1.1054	15232800	-0.21536	825.206	170.182	153.7335	467.7917	454.6509	207699.5312	299.091	-0.65776	405.0369	7549430
041	2018-05-21t2007	1526951641.04	adult	241.9371	189.9312	-6.0007	1042.9189	102.0224	83528.7417	263806.3377	5637980.3007	850.58	-0.62223	345.922	-1.2188	335.3595	-1.1214	628.1314	-0.92137	618.2475	272609.0312	482.0617	-1.2674	576.0326	-1.0223	14997500	-0.29635	608.232	172.521	157.4718	461.7082	456.7646	200381.3438	300.2162	-0.74842	405.8152	7479640
041	2018-05-22t0007	1526966042.72	adult	245.9375	193.9316	-2.0002	1018.9836	102.4866	80945.2944	255519.7076	5501908.9806	1803.64	2.8955	379.443	-0.075572	353.5248	-0.47487	1335.1414	5.8771	1316.6256	562094.5	536.1686	-0.20161	1068.2676	5.1067	15953700	-0.062953	627.728	178.149	162.5069	474.9442	465.1874	199951.5156	313.6805	-0.50063	418.3286	7490260
041	2018-05-22t0407	1526980444.47	dead	249.938	197.9321	2.0002	1028.4396	103.2716	81397.8753	256933.0775	5534605.0732	1899.16	3.7975	399.233	0.60788	370.2272	0.12482	1417.4683	6.9866	1400.8596	599589.0625	571.9151	0.49417	1114.1672	5.6731	16872800	0.16674	632.568	186.324	168.487	495.0058	487.4367	209387.4531	326.4327	-0.26887	440.4874	7874610
042	2018-05-11t1607	1526073482.54	egg	-1.9994	-50.0055	-177.9342	156.102	27.9016	3005.3453	9561.1779	53173.8367	0	1922.9248	0	-0.54999	0	-0.57969					0	-0.46338	0	-0.17315	0	155700.513	0	0	0				0	-0.60346	0	0
042	2018-05-11t2007	1526087878.36	larva	1.9994	-46.0066	-173.9354	156.353	27.3567	2880.301	9159.7109	49755.4941	0	2.6384	0	-0.79956	0	-0.81417					0	-0.75529	0	-0.60911	0	2.6101	0	0	0				0	-0.79875	0	0
042	2018-05-12t0007	1526102286.6	larva	6.0017	-42.0043	-169.9331	153.5677	27.7189	2837.1001	9029.2644	49414.2259	0	-0.1919	0	-1.0625	0	-1.0607					0	-1.0607	0	-1.0488	0	0.19585	0	0	0				0	-1.0083	0	0
042	2018-05-12t0407	1526116681.25	larva	10.0002	-38.0058	-165.9346	207.5267	22.9993	3597.9774	11378.1372	54687.4555	503.342	0.85167	373.169	1.1575	372.4298	1.1626	472.0489	0.1734	469.8949	9440.9785	431.6027	0.96757	457.2204	1.0361	741114	-0.17684	151.72	94.2019	93.5534	134.1378	131.0581	2682.7571	118.2903	1.1745	128.718	187085
042	2018-05-12t0807	1526131085.02	larva	14.0013	-34.0048	-161.9335	357.7451	43.2953	11849.9936	37495.2119	343243.8928	471.577	0.036309	338.845	0.73179	336.7879	0.74732	440.5787	-0.47353	437.4366	28197.0391	405.2129	0.56913	428.9911	0.45954	2137770	0.023468	154.844	97.9792	97.2661	139.4593	138.1567	8925.3955	122.2243	1.148	133.8104	618151
042	2018-05-12t1207	1526145480.75	larva	18.0001	-30.006	-157.9347	469.6699	50.2198	18559.813	58746.1792	627479.9305	582.161	-0.20458	355.79	0.64881	351.2386	0.66577	516.5852	-0.52613	509.9226	51141.9336	460.92	0.62835	499.6866	0.43515	3488520	0.13888	178.531	93.0615	92.6225	135.9545	134.0001	13459.4961	117.6424	0.93045	128.8749	912468
042	2018-05-12t1607	1526159880.74	larva	22.0001	-26.006	-153.9347	385.4688	35.9895	9603.1052	30330.4957	208992.8742	671.605	-0.43997	431.743	1.0181	430.5779	1.0803	596.4824	-0.55259	588.1123	31017.0859	533.4203	0.8012	575.4608	0.44494	2230810	-1.1566	228.784	92.2347	91.8193	137.3359	133.7326	7141.4658	117.6174	0.8004	128.832	476577
042	2018-05-12t2007	1526174279.82	larva	25.9998	-22.0062	-149.935	597.3962	49.4844	25218.5161	79666.1182	879314.6019	692.797	-0.76965	443.046	0.90742	434.8206	0.93674	628.4211	-0.76141	623.3502	83580.0156	570.9409	0.77111	611.0393	0.23254	5888530	0.15682	247.434	97.8748	97.3356	144.3666	141.1432	19200.7617	124.2084	0.82982	135.612	1300850
042	2018-05-13t0007	1526188701.27	larva	30.0058	-18.0003	-145.929	693.3016	44.1619	25427.9941	80203.1462	768634.9336	686.128	-1.1041	418.488	0.47603	413.0505	0.55401	613.6416	-1.1233	605.4719	82841.6172	537.2153	0.26307	588.2253	-0.31293	5635350	-0.4846	154.914	90.5761	89.8384	134.5544	132.5262	18164.8477	116.3686	0.45354	128.2303	1219700
042	2018-05-13t0407	1526203101.68	larva	34.0059	-14.0001	-141.9289	807.6631	48.2441	31913.5149	100574.1167	1047380.8355	1308.8	-0.31762	538.608	1.3336	530.9094	1.4175	943.3743	-0.19287	920.2427	159430.25	739.7035	1.3772	858.0802	0.82714	9084700	0.50192	302.092	95.5803	94.859	142.8907	139.9046	24148.5254	122.9199	0.46172	135.5423	1612150
042	2018-05-13t0807	1526217504.29	larva	38.0066	-9.9994	-137.9282	856.1842	56.6369	35871.8912	113077.6146	1275626.197	2015.1	0.5159	425.44	-0.018596	410.5852	0.027347	1331.037	0.88776	1281.9642	252897.0312	599.8604	0.050557	908.3384	0.71	8056980	-0.38776	184.252	84.4577	83.7382	132.9828	129.4343	25266.7383	112.317	-0.15059	125.5492	1599460
042	2018-05-13t1207	1526231901.43	larva	42.0058	-6.0002	-133.929	912.6013	57.6157	43090.5873	135868.0964	1682713.2926	2572.63	1.0601	473.705	0.26393	435.0272	0.069288	1740.1729	1.9811	1694.0553	395019.25	707.9948	0.64083	1207.8337	2.1482	10725600	0.17205	226.617	92.7226	92.1949	138.4147	135.8861	31420.1406	119.018	-0.13834	131.2515	2099420
042	2018-05-13t1607	1526246302.03	larva	46.006	-2	-129.9288	955.2696	67.9802	53526.7658	168727.0224	2510369.7064	2582.85	0.80535	501.221	0.48571	458.0766	0.23445	1773.3098	1.8176	1697.1932	498300.0625	766.4717	1.0178	1255.4058	2.2291	14038200	0.90174	268.498	91.3808	90.6259	139.8011	136.3279	39284.1094	117.9587	-0.40568	130.9441	2559390
042	2018-05-13t2007	1526260702.34	adult	50.0061	2	-125.9287	1046.8503	69.337	57638.3345	181527.4498	2707260.4699	3464.2	1.8952	545.296	1.0681	491.9411	0.66854	1973.2197	2.1589	1891.4719	595912.375	852.4987	1.7722	1215.7292	1.8386	16457600	1.2914	392.766	96.0673	95.2099	147.3727	143.1978	44506.5547	125.0059	-0.20036	138.4953	2899410
042	2018-05-14t0007	1526275102.03	adult	54.006	6	-121.9288	1128.4664	72.9529	64000.6803	201639.07	3075418.9362	3497.68	1.7562	503.593	0.4769	457.463	0.15647	1840.2952	1.4318	1635.8115	616498.875	777.1102	1.0699	1134.7245	1.2438	16854700	1.0588	364.605	97.9751	97.0055	149.4106	146.6907	50052.5625	127.4658	-0.21176	141.1952	3279130
042	2018-05-14t0407	1526289502.72	adult	58.0062	10.0001	-117.9286	1073.4733	73.8542	62481.0538	196786.7695	3122736.8956	2996.81	0.88629	508.064	0.58914	463.5534	0.28152	1766.5178	1.1235	1596.7338	577651.3125	746.8147	0.79482	1229.1979	1.7778	16583200	0.68914	375.523	97.3745	96.6242	148.6506	144.7793	48608.7578	125.9598	-0.59565	139.6029	3178300
042	2018-05-14t0807	1526303901.91	adult	62.006	13.9999	-113.9289	982.2023	76.8456	60501.9812	190819.5601	3174151.7161	2888.75	0.64586	471.146	-0.046212	430.9241	-0.32966	1664.3706	0.78601	1496.6694	525941.125	697.7482	0.32211	1183.7321	1.5142	14874600	-0.022086	183.782	100.126	99.3476	148.4106	145.7732	46897.75	128.0117	-0.69499	140.7624	3161080
042	2018-05-14t1207	1526318300.77	adult	66.0056	17.9996	-109.9292	1280.1233	86.0279	75397.6125	237641.2051	3825461.5858	3131.19	0.98062	475.375	0.077342	442.3998	-0.06957	1567.3401	0.52127	1337.311	617532	679.3611	0.1872	965.6344	0.20988	18727400	0.89045	446.862	102.071	101.2194	155.8516	151.8449	61405.5234	132.8382	-0.45467	146.6311	4021070
042	2018-05-14t1607	1526332703.25	adult	70.0063	22.0003	-105.9285	1018.6837	83.3782	67254.0557	212116.8621	3755789.2205	2776.63	0.47809	446.289	-0.48515	410.4811	-0.78265	1506.295	0.433	1283.3428	528709.5625	654.799	-0.0031793	1101.7372	1.2124	15639700	-0.082394	221.146	101.813	100.9039	152.9172	150.5759	53673.9375	131.5112	-0.89685	145.0191	3567950
042	2018-05-14t2007	1526347100.83	adult	74.0057	25.9996	-101.9292	1045.231	78.4983	65917.0979	207749.425	3553483.8084	1960	-0.72981	403.501	-1.377	379.6112	-1.5144	1167.47	-0.70537	1078.3621	401609.6875	567.7607	-0.95088	823.7556	-0.49727	13872800	-0.63294	208.055	103.521	102.5135	156.7111	154.5756	53908.6133	133.6961	-0.92164	148.7193	3559150
042	2018-05-15t0007	1526361500.3	adult	78.0055	29.9995	-97.9293	1079.9429	80.2981	69815.1418	220105.6633	3809177.9212	1526.42	-1.3679	397.464	-1.4402	375.6108	-1.5654	988.2766	-1.3114	888.6671	360720.9375	552.0518	-1.0387	808.2881	-0.45339	14477200	-0.50798	230.851	104.483	103.4979	159.8617	157.2932	58349.5312	136.8325	-0.86121	151.7715	3805700
042	2018-05-15t0407	1526375901.29	adult	82.0058	33.9998	-93.929	1073.7939	77.2125	66219.4929	208674.1772	3481432.5981	1826.24	-0.77797	408.055	-1.0991	389.4191	-1.1411	995.6522	-1.1324	866.3871	344495.6562	568.756	-0.6879	718.3098	-0.95728	14101200	-0.6168	517.016	108.926	104.1476	394.2172	392.62	136399.1562	145.9571	-0.30741	328.5898	3764150
042	2018-05-15t0807	1526390303.18	adult	86.0063	38.0003	-89.9285	1096.3269	80.1835	68171.7462	214852.6125	3666039.2441	1606.32	-1.0583	369.019	-1.8862	358.7724	-1.8238	861.8237	-1.5738	773.9911	306809.25	462.0945	-1.9724	604.3556	-1.6945	13123800	-0.86391	393.249	109.922	108.3763	171.0025	167.2457	60876.8984	144.7824	-0.6814	160.8491	3909260
042	2018-05-15t1207	1526404698.79	adult	90.0051	41.9991	-85.9297	1094.0041	78.703	67387.9304	212332.3673	3571491.1625	1527.18	-1.0895	383.28	-1.4412	373.4909	-1.3564	866.4265	-1.3659	770.4114	304982.125	484.3122	-1.5338	610.1269	-1.4968	13475400	-0.74217	364.026	109.078	107.6711	173.4901	168.9516	61068.5156	144.2359	-0.96549	161.7555	3834970
042	2018-05-15t1607	1526419122.27	adult	94.0116	46.0056	-81.9232	978.221	78.7604	62854.4488	198232.8063	3399194.8694	1378.03	-1.2503	388.39	-1.2119	380.2329	-1.0939	857.0229	-1.2276	775.3607	281103.5	480.7961	-1.4453	622.0548	-1.2381	12722500	-0.90828	330.812	110.413	109.1541	172.3531	169.2316	56531.8047	146.1782	-1.0512	162.5495	3616790
042	2018-05-15t2007	1526433530.38	adult	98.0139	50.0078	-77.9209	1024.0033	77.0758	62539.9706	197213.6914	3352885.8187	1615.23	-0.67692	383.853	-1.2183	377.1485	-1.0902	881.5226	-0.94907	792.7733	288257.875	464.6451	-1.5492	619.3056	-1.1096	12533600	-0.92107	240.915	115.905	114.5306	182.0254	179.0083	59522.3047	152.9194	-0.83401	171.232	3784530
042	2018-05-16t0007	1526447923.31	adult	102.0119	54.0059	-73.9229	971.9389	85.3091	63652.6693	200767.3108	3569417.4385	1127.81	-1.4827	367.404	-1.521	358.2331	-1.5093	734.9195	-1.4958	712.5522	243993.2812	466.1759	-1.4223	559.0723	-1.4973	12190500	-0.97457	427.566	108.938	107.412	181.3336	175.4905	60202.75	146.0389	-1.4413	167.0316	3614550
042	2018-05-16t0407	1526462316.13	adult	106.0099	58.0039	-69.9249	940.6378	82.0319	60289.0138	190226.1189	3376890.2872	1285.08	-1.0774	352.331	-1.8104	344.2	-1.8209	782.8027	-1.1488	739.9982	246582.8438	434.2695	-1.7993	561.1999	-1.3693	11073400	-1.232	445.885	123.653	120.6543	281.8566	256.1482	88784.8203	165.6752	-0.54428	218.4799	3886280
042	2018-05-16t0807	1526476718.22	adult	110.0105	62.0045	-65.9243	980.9949	78.5714	63246.6181	199575.1138	3512030.4418	1273.87	-0.99974	346.889	-1.8842	341.2313	-1.8533	728.311	-1.2961	649.1994	240342.625	426.9052	-1.845	549.7888	-1.3798	11436600	-1.0989	343.522	120.363	117.589	251.1481	244.6952	82878.8906	161.5256	-0.95782	209.4103	3968250
042	2018-05-16t1207	1526491117.69	adult	114.0103	66.0043	-61.9245	799.2879	82.2851	54223.2438	171548.6437	3098378.1331	1253.86	-0.94839	357.119	-1.5804	349.7763	-1.5769	776.2682	-0.98715	713.2777	219683.8906	430.6232	-1.7436	619.8028	-0.67041	10082900	-1.4114	448.565	124.865	121.2937	325.1659	318.059	92021.9531	166.2932	-0.90263	249.581	3525450
042	2018-05-16t1607	1526505528.43	adult	118.0133	70.0073	-57.9215	986.0595	79.9881	60237.8958	189920.4283	3232494.2182	1100.34	-1.1386	362.368	-1.3994	355.9129	-1.3617	761.8871	-0.96989	723.1108	239994.4375	441.267	-1.5477	642.4335	-0.39128	11394300	-1.0403	531.599	128.729	124.0748	385.6698	384.8244	121485.9922	169.6884	-0.91407	293.7867	4047760
042	2018-05-16t2007	1526519925.05	adult	122.0124	74.0064	-53.9224	898.2251	84.282	59171.9584	186930.8747	3260784.5542	1385.9	-0.58355	350.563	-1.659	343.8942	-1.6614	775.5222	-0.83123	723.9327	239636.3594	432.7037	-1.6576	620.6827	-0.53452	10803300	-1.1566	572.779	125.651	120.4208	390.9009	395.1044	120788.3906	170.9283	-1.0108	249.7015	3872190
042	2018-05-17t0007	1526534319.35	adult	126.0108	78.0048	-49.924	992.9286	83.346	62548.2872	197202.1875	3499001.4358	973.156	-1.2149	344.677	-1.7779	337.1302	-1.8228	724.1387	-1.0049	713.3568	236793.375	426.4508	-1.7444	618.3496	-0.50782	11248900	-1.0168	608.567	126.953	121.4419	400.3758	394.9366	130922.875	172.9116	-1.0668	259.9644	4143240
042	2018-05-17t0407	1526548723.46	adult	130.0119	82.0059	-45.9229	927.4055	85.8657	60368.9491	190553.1944	3496554.455	960.394	-1.1784	333.906	-2.0377	326.3975	-2.1108	731.6693	-0.90803	718.9944	230475.8125	416.788	-1.8973	621.1189	-0.43993	10512000	-1.1659	689.944	118.598	111.3492	418.7923	414.8254	131919.5625	173.2205	-1.1718	250.8193	3733690
042	2018-05-17t0807	1526563104.57	adult	134.0067	86.0007	-41.9281	562.9624	169.8156	52520.566	175289.5712	4862206.1726	852.623	-1.2964	324.287	-2.2793	315.1969	-2.4275	673.772	-1.1263	658.8488	183939.7656	415.4365	-1.9205	580.9397	-0.80038	8830000	-1.534	663.646	129.699	120.4212	440.768	428.7141	120329.6719	194.3551	-0.56237	286.3271	3531560
042	2018-05-17t1207	1526577501.03	adult	138.0057	89.9997	-37.9291	782.5175	87.3226	52320.8445	165767.4671	2941549.0159	905.688	-1.1631	350.636	-1.5137	343.5809	-1.5155	701.5615	-0.93905	679.7489	191526.2969	445.4582	-1.4119	600.2082	-0.57466	9561500	-1.3311	722.187	144.462	133.7759	534.1009	526.9698	145809.5469	220.9652	0.16128	408.1907	3939320
042	2018-05-17t1607	1526591932.1	adult	142.0143	94.0083	-33.9205	636.7473	122.0154	47001.9837	151637.4239	3112929.4649	924.341	-1.0904	352.329	-1.4262	339.5777	-1.5981	755.1138	-0.62488	745.2966	185002.875	502.6283	-0.41137	689.3273	0.37143	8621500	-1.5163	729.019	154.625	135.8978	601.793	591.9043	147439.2969	272.451	1.5796	539.0033	3783690
042	2018-05-17t2007	1526606328.94	adult	146.0135	98.0074	-29.9213	561.5437	155.0929	43672.1928	144445.7111	3436067.636	1022.05	-0.89843	353.618	-1.3491	339.3312	-1.5634	770.2404	-0.49291	749.9441	175614.8125	504.218	-0.35949	682.5492	0.34504	8040920	-1.6179	829.618	157.753	136.6255	640.071	624.7136	145936.2031	298.6979	2.146	566.8159	3587150
042	2018-05-18t0007	1526620716.13	adult	150.0099	102.0039	-25.9249	620.354	117.3139	46846.3152	150184.2693	3098996.807	1085.39	-0.76246	346.069	-1.5364	329.6759	-1.8401	784.5649	-0.36241	751.5641	191433.8281	490.681	-0.58195	671.315	0.2679	8438540	-1.5019	882.784	154.161	132.0106	655.5777	634.2403	159960.9531	285.8499	1.5778	559.202	3759070
042	2018-05-18t0407	1526635112.31	adult	154.0089	106.0028	-21.926	499.6675	80.9401	29755.5541	96197.6039	1487925.5008	701.647	-1.3065	334.629	-1.8505	331.2386	-1.7407	588.1298	-1.3079	579.0726	91748.25	424.4042	-1.7904	538.7354	-1.1176	5214190	-2.1909	688.883	147.024	134.3935	478.4949	456.0632	74645.2031	237.7023	0.083667	399.9774	2290930
042	2018-05-18t0807	1526649516.09	adult	158.0099	110.0039	-17.9249	519.3327	78.848	29391.9692	94832.9938	1412399.4431	732.469	-1.2268	328.842	-1.9935	324.8328	-1.9061	580.2982	-1.3107	563.6497	89946.2188	410.4571	-2.0603	528.7889	-1.2135	5067130	-2.2073	692.231	146.458	133.8804	492.6947	477.2694	76367.6797	236.1919	-0.070824	394.7328	2256780
042	2018-05-18t1207	1526663664.34	adult	161.94	113.9339	-13.9948	518.0616	85.5088	34381.8542	110064.2379	1968509.3661	903.393	-0.93388	353.608	-1.1699	341.1022	-1.2898	729.6384	-0.4869	717.4081	131334.9062	500.2791	-0.35915	647.8773	0.11154	6339130	-1.9215	804.902	168.221	147.5207	641.4733	626.3448	115465.2031	319.4392	2.0523	565.0447	3015690
042	2018-05-18t1607	1526678048.55	adult	165.9356	117.9295	-9.9992	510.3189	88.1197	34840.5535	111523.0253	2063657.7593	984.46	-0.77498	353.814	-1.1172	340.5157	-1.2529	762.8444	-0.25761	735.7942	138837.6875	503.3453	-0.28864	657.0771	0.2411	6430220	-1.8955	891.948	170.481	149.4911	669.8252	652.9043	121908.1875	331.1332	2.2236	572.8615	3098320
042	2018-05-18t2007	1526692445.86	adult	169.9348	121.9288	-6	463.8488	90.1311	27562.3616	89812.0197	1403712.8769	691.582	-1.2041	330.293	-1.8342	327.9606	-1.6367	565.1443	-1.3112	549.8513	81945.9219	415.1712	-2.009	521.5097	-1.2791	4769430	-2.2691	639.672	148.761	136.0353	472.2278	452.36	68473.0312	245.7377	-0.13691	398.9039	2148100
042	2018-05-19t0007	1526706845.6	adult	173.9348	125.9287	-2.0001	435.9916	91.1774	29892.6561	96917.4017	1762713.2115	988.746	-0.70469	363.619	-0.72876	347.6939	-0.91025	781.2116	-0.060278	777.0244	121869.0156	518.4391	0.0013092	675.1473	0.47851	5667370	-2.091	849.47	175.434	150.3637	670.2908	649.7382	104565.3594	342.4931	2.2663	592.3718	2734320
042	2018-05-19t0407	1526721245.96	dead	177.9349	129.9288	2.0001	430.5586	95.3136	27232.8698	89045.6025	1465926.9283	1076.92	-0.52906	347.611	-1.214	334.4161	-1.3273	868.6981	0.50048	860.8228	124223.8203	473.4098	-0.89537	740.3093	1.2471	4955540	-2.2678	968.756	156.869	136.085	761.2346	747.9812	108856.5391	274.4594	0.38821	626.4088	2236320
043	2018-05-11t1607	1526073495.32	egg	-1.9994	-54.0056	-277.9401	156.3579	28.1002	2928.5169	9319.158	51709.2076	0	1922.9283	0	-0.54998	0	-0.57969					0	-0.46338	0	-0.17315	0	155700.7479	0	0	0				0	-0.60346	0	0
043	2018-05-11t2007	1526087891.33	larva	1.9994	-50.0068	-273.9412	168.0438	29.0114	3394.7364	10795.9232	63282.3333	0	2.6383	0	-0.79957	0	-0.81417					0	-0.75529	0	-0.60911	0	2.6101	0	0	0				0	-0.79876	0	0
043	2018-05-12t0007	1526102299.69	larva	6.0018	-46.0044	-269.9388	155.3085	29.213	3207.2829	10237.4901	59756.8247	0	-0.19192	0	-1.0625	0	-1.0607					0	-1.0607	0	-1.0488	0	0.19583	0	0	0				0	-1.0083	0	0
043	2018-05-12t0407	1526116694.17	larva	10.0002	-42.006	-265.9404	155.1965	28.3762	3185.9233	10161.312	58867.5869	0	-0.83534	0	-1.3406	0	-1.3211					0	-1.3807	0	-1.4888	0	-0.78448	0	0	0				0	-1.2348	0	0
043	2018-05-12t0807	1526131098.09	larva	14.0013	-38.0049	-261.9393	182.7409	20.9147	2518.8195	7967.7207	31414.3223	530.823	0.19928	394.155	1.1186	393.7806	1.1444	497.0627	-0.19859	494.2068	7455.9409	452.7409	0.83742	482.0893	0.75503	559700	-1.0528	143.949	92.0532	91.2398	137.3828	136.9492	2060.7417	118.4527	1.0668	131.909	130716
043	2018-05-12t1207	1526145493.69	larva	18.0001	-34.0061	-257.9405	363.4338	42.7862	12782.2057	40613.3271	376177.3549	604.846	-0.15037	348.6	0.59612	340.6016	0.5881	533.6274	-0.44985	529.3934	36286.6602	470.5461	0.68483	511.4828	0.50124	2365950	-0.52758	246.565	92.6771	92.152	138.1538	133.4851	9394.4561	117.7029	0.93184	128.8609	628999
043	2018-05-12t1607	1526159893.65	larva	22.0001	-30.0061	-253.9405	161.367	29.0952	2993.6725	9525.9811	53101.3382	646.951	-0.49283	444.364	1.1154	440.7183	1.1582	606.1531	-0.51211	601.4333	10304.6035	548.0652	0.89078	589.5209	0.52422	733201	-1.9518	154.405	95.6756	94.9858	137.9572	136.1302	2345.272	120.9894	0.88288	131.7921	157865
043	2018-05-12t2007	1526174292.85	larva	25.9999	-26.0063	-249.9408	564.7456	48.7877	21787.3947	68923.5055	699546.9324	680.834	-0.79315	440.083	0.88327	434.0625	0.93057	614.2302	-0.81769	611.2084	71250.7031	551.0016	0.64358	593.5701	0.13335	5075470	-0.23641	259.569	96.6369	96.2201	142.1626	139.2707	16490.8672	122.7057	0.79016	134.8538	1114510
043	2018-05-13t0007	1526188714.84	larva	30.006	-22.0002	-245.9346	607.1709	40.3208	20152.1566	63539.657	552816.035	844.78	-0.81427	451.129	0.7591	441.1689	0.79729	734.4492	-0.66503	730.5425	79320.5078	596.7026	0.66262	673.6352	0.17599	4835200	-0.84173	250.081	98.276	97.811	144.5213	141.4162	15608.2949	124.0616	0.67531	136.54	1053320
043	2018-05-13t0407	1526203115.17	larva	34.0061	-18.0001	-241.9345	701.8872	49.5012	29114.3284	91932.233	996351.9014	949.545	-0.93425	510.881	1.0752	499.9149	1.1291	837.8124	-0.57874	829.0899	129023.1094	706.7912	1.1436	794.2525	0.45788	7853770	-0.010129	286.485	95.8308	95.132	143.8187	139.1579	22148.0742	122.4204	0.44567	134.6652	1473210
043	2018-05-13t0807	1526217517.98	larva	38.0068	-13.9994	-237.9338	813.1575	47.1134	32555.1068	102590.6857	1083779.5345	2051.2	0.57443	471.964	0.45598	451.4277	0.44352	1402.9525	1.1422	1354.9819	241307.8281	636.5676	0.32869	948.7369	0.94674	8116370	-0.36463	211.057	99.8662	99.4623	142.6526	140.7334	24536.25	124.9179	0.31672	137.1053	1717400
043	2018-05-13t1207	1526231914.84	larva	42.006	-10.0002	-233.9346	905.6647	60.4477	44046.1933	138901.429	1798066.5199	2555.94	1.0342	497.205	0.53124	465.1925	0.41281	1739.0466	1.9772	1688.0338	403458.8125	694.8828	0.53393	1175.0542	1.9534	11493900	0.45181	278.148	92.6641	91.9085	142.9627	140.3554	33167.3398	120.917	-0.054331	134.7796	2142120
043	2018-05-13t1607	1526246315.43	larva	46.0061	-6.0001	-229.9345	1012.8446	70.9389	58866.1039	185574.5473	2863886.4989	2144.56	0.14257	482.909	0.25316	445.4851	0.073649	1567.3782	1.125	1549.1548	482752.4688	738.8687	0.77639	1106.3453	1.3309	14860100	1.1823	353.26	90.456	89.5696	140.1782	136.7741	43174.8906	118.4125	-0.38156	132.221	2783510
043	2018-05-13t2007	1526260715.85	larva	50.0063	-1.9999	-225.9344	1053.8521	75.8367	64194.8423	202348.9241	3278975.1006	2606.97	0.62085	508.495	0.54506	468.3834	0.32925	1696.5745	1.255	1654.6123	570049	817.6895	1.4472	1158.179	1.4885	17047300	1.4817	286.841	87.4469	86.3793	140.3477	136.5634	47156.8438	116.6507	-0.74679	130.6694	2931660
043	2018-05-14t0007	1526275115.45	adult	54.0061	1.9999	-221.9345	1090.5168	75.4149	67488.5182	212682.1101	3503797.0537	3263.12	1.4111	509.937	0.57724	471.12	0.37801	1814.2064	1.3486	1612.4585	640414.875	774.2999	1.0421	1127.1941	1.1977	17954900	1.3971	174.627	95.7599	94.7892	144.1544	142.1797	50886.4922	123.7855	-0.50852	137.1023	3371710
043	2018-05-14t0407	1526289516.15	adult	58.0063	6.0001	-217.9343	1131.6887	79.8825	72203.3245	227536.5502	3892685.439	3154.12	1.117	511.737	0.65324	484.8128	0.66836	1713.3573	0.95156	1614.0651	645935.6875	716.3851	0.47863	1016.9604	0.47235	19267400	1.4809	372.168	92.5062	91.4488	146.1922	142.4535	55114.4766	122.6082	-0.9208	137.0942	3482950
043	2018-05-14t0807	1526303915.29	adult	62.0061	9.9999	-213.9345	1213.7762	80.9599	75367.1795	237357.9932	3990984.976	3558.77	1.6327	476.679	0.059257	449.7634	0.052174	1652.9762	0.74815	1337.4509	651272.625	669.3808	0.013453	937.9643	-0.015895	18747800	1.0819	317.64	99.0628	98.1919	151.0033	148.0215	59495.3008	128.0105	-0.69513	142.3961	3896140
043	2018-05-14t1207	1526318314.24	adult	66.0058	13.9996	-209.9348	1120.0129	107.6833	81838.9224	258787.173	5036073.1627	2282.74	-0.28592	478.234	0.13599	458.6834	0.2925	1359.3741	-0.19909	1269.9325	579093.375	684.6623	0.24743	963.8396	0.19847	20361300	1.3438	274.124	96.9761	95.6954	162.2337	158.6947	69111.5781	128.9862	-0.89895	149.4703	4128860
043	2018-05-14t1607	1526332716.72	adult	70.0065	18.0003	-205.9341	1192.6658	83.9128	79670.9623	251058.4249	4474260.5745	2568.47	0.16003	460.19	-0.18435	436.81	-0.15648	1336.8521	-0.18869	1126.578	556130.4375	640.583	-0.17128	903.5457	-0.090809	19101500	0.85996	281.76	101.893	101.0714	154.2846	151.8948	64182.375	132.0792	-0.83333	146.4051	4229370
043	2018-05-14t2007	1526347114.28	adult	74.0058	21.9996	-201.9348	1110.6283	83.1227	72969.2113	229986.5285	4082832.1071	2599.72	0.28093	497.349	0.72102	471.7105	0.76061	1459.5079	0.44434	1278.9574	556072.5	685.1088	0.48986	964.819	0.47178	18917200	0.72371	255.739	103.775	102.5978	166.2761	162.4965	63351.2109	137.028	-0.57541	154.59	3947200
043	2018-05-15t0007	1526361513.63	adult	78.0056	25.9994	-197.935	1181.5064	92.2645	83111.1125	262453.801	5019773.3963	2406.36	0.082843	465.675	0.1099	449.2291	0.27971	1312.437	0.062048	1230.6113	568285.25	600.8194	-0.41862	765.6854	-0.76129	20149300	1.0083	266.7	103.812	102.4635	170.4112	167.0155	73788.0469	137.5924	-0.789	158.1285	4491820
043	2018-05-15t0407	1526375914.72	adult	82.0059	29.9997	-193.9347	1103.1388	86.6662	76042.1024	239778.6202	4426593.1658	2725.82	0.77766	461.68	0.13153	437.8326	0.079161	1370.4673	0.55532	1193.384	542705.0625	624.6499	0.046587	873.1367	0.2206	18281100	0.49866	308.614	110.296	108.8784	178.6218	174.315	70734.2344	144.9771	-0.39243	164.949	4367370
043	2018-05-15t0807	1526390316.51	adult	86.0064	34.0002	-189.9342	1170.0477	85.3117	80742.827	254519.9238	4648582.0804	2809.77	1.1186	448.081	-0.059232	428.9479	-0.048671	1273.1914	0.34747	1057.2495	536013.5625	603.0581	-0.067437	804.6537	-0.10092	18840900	0.66252	366.968	113.951	109.4865	292.7766	289.1212	123258.9531	155.5125	0.17055	263.7166	4791430
043	2018-05-15t1207	1526404712.17	adult	90.0052	37.999	-185.9354	1208.2222	89.5247	82197.8296	259134.9163	4726825.5084	2310.57	0.37541	462.452	0.39763	448.722	0.55343	1269.9116	0.54342	1173.3699	543522.1875	596.1348	0.0084791	791.0494	-0.0081762	19788300	0.94479	303.086	108.97	107.0794	188.7212	184.2923	80772.6641	148.0189	-0.68934	172.8739	4662810
043	2018-05-15t1607	1526419135.82	adult	94.0118	42.0056	-181.9288	1252.0534	84.1945	82176.4284	258846.3846	4575618.7447	1974.2	-0.11723	468.81	0.66568	454.2122	0.79442	1164.6624	0.22766	1085.3409	499640.125	604.5544	0.28622	772.5654	0.029325	20078700	1.057	261.027	113.101	110.8697	198.149	195.2306	85005.9219	154.9081	-0.46317	182.5913	4844000
043	2018-05-15t2007	1526433544.05	adult	98.0141	46.0079	-177.9265	1234.507	86.0206	81296.9605	256086.7804	4524802.9697	2488.62	0.98412	442.566	0.16206	428.6967	0.23688	1222.4337	0.65594	1073.1917	518311.9062	564.2822	-0.13827	701.3791	-0.40691	18752000	0.73668	358.337	118.918	114.5918	239.324	235.1762	101473.3828	168.8125	0.15631	213.933	5038670
043	2018-05-16t0007	1526447936.96	adult	102.0121	50.0059	-173.9285	1152.5913	86.8408	79317.7491	250010.3863	4590615.2874	2517.88	1.1357	442.889	0.2715	426.8161	0.27805	1178.2607	0.58148	987.3304	487799.9375	575.0687	0.13895	714.5543	-0.14736	18308200	0.64904	447.687	122.882	118.3045	255.6855	242.0025	105853.7812	175.9824	0.28784	223.3544	5079710
043	2018-05-16t0407	1526462329.76	adult	106.0101	54.0039	-169.9305	1273.115	87.3279	86861.8857	273558.7376	5098796.1316	1856.4	-0.018151	428.097	0.012423	415.7242	0.072276	1062.9734	0.15924	978.4605	481526.9375	550.215	-0.11294	705.5337	-0.098454	19359000	0.95127	379.957	119.193	113.9901	259.1846	249.6898	117410.6406	172.8735	-0.15876	226.083	5390040
043	2018-05-16t0807	1526476731.78	adult	110.0107	58.0045	-165.9299	1170.6415	92.873	84004.1483	264726.4995	5133410.5291	2131.78	0.55938	419.98	-0.098108	405.1676	-0.13026	1066.8702	0.2813	835.5556	467289.1875	564.1134	0.18324	702.5016	-0.014807	18354000	0.70518	455.763	121.279	114.1861	287.1054	274.0151	125752.1797	184.8353	0.20123	246.2095	5300120
043	2018-05-16t1207	1526491131.19	adult	114.0105	62.0043	-161.9301	1258.0268	88.3056	81464.6662	256512.083	4611310.9024	2815.35	1.8265	454.113	0.83191	438.1674	0.85243	1226.111	1.1102	1004.7245	521097.1562	590.1861	0.65816	744.686	0.46445	19298500	0.96009	548.269	130.808	123.8995	340.2573	324.1673	144609.3594	195.3375	0.44136	271.2394	5558960
043	2018-05-16t1607	1526505542.02	adult	118.0135	66.0073	-157.9271	1294.3629	85.9031	86669.7357	272904.7619	4976537.6168	2496.06	1.2832	442.247	0.62617	427.2954	0.64185	1170.498	0.9371	987.7598	529065.125	580.3709	0.58806	759.3042	0.69015	19968800	1.1313	609.486	131.731	122.7885	407.9799	385.1014	184406.9062	204.3323	0.5833	309.1472	5948040
043	2018-05-16t2007	1526519938.72	adult	122.0126	70.0064	-153.928	1254.066	87.206	84311.4867	265547.3	4881835.8518	1858.96	0.21728	434.541	0.51533	419.6336	0.5112	1069.9021	0.54567	951.8498	470756.9062	574.0171	0.55844	763.2608	0.81058	19088500	0.90477	542.82	124.534	116.1702	322.4815	311.0372	141891.875	197.8115	0.078755	271.3732	5470520
043	2018-05-17t0007	1526534332.88	adult	126.011	74.0048	-149.9296	1269.7183	88.8332	87074.4974	274194.4383	5123910.7246	2765.35	1.745	438.665	0.70916	424.7699	0.74772	1184.2471	1.1548	907.9456	537648.1875	561.0263	0.41214	716.6202	0.43779	19895200	1.0941	677.17	135.424	126.2673	437.5327	407.6389	198639.8438	208.0045	0.27101	305.8939	6142020
043	2018-05-17t0407	1526548737.1	adult	130.0122	78.006	-145.9285	1294.4937	85.3166	84947.3191	267480.2845	4788702.4717	2129.15	0.70881	453.549	1.2015	438.4267	1.2508	1132.4377	0.98239	965.2009	501669.9375	589.7551	0.93279	761.2711	0.93205	20070400	1.125	468.31	132.433	124.2442	317.2555	304.4503	140544.1875	208.6081	0.0959	271.6551	5860410
043	2018-05-17t0807	1526563117.96	adult	134.0068	82.0006	-141.9338	1221.3862	86.3028	84610.7957	266598.1344	4916628.8101	2154.2	0.76401	440.608	0.94355	426.7115	0.99597	1107.1948	0.93458	931.3527	488272.9062	571.4458	0.68718	724.3226	0.62813	19408300	0.95738	569.262	139.444	131.42	335.0935	321.4637	147776.25	219.5849	0.29242	294.4082	6142380
043	2018-05-17t1207	1526577514.36	adult	138.0058	85.9996	-137.9348	1225.329	92.2449	89808.3602	283077.7952	5562146.165	1910.35	0.40084	409.428	0.15452	395.233	0.1077	999.3748	0.48977	835.6175	467707.4062	545.4554	0.29522	667.38	0.10559	19128900	0.88535	495.624	138.648	130.2389	322.5591	314.9692	150957.6406	218.1615	0.071178	286.3855	6477770
043	2018-05-17t1607	1526591945.9	adult	142.0146	90.0084	-133.926	1186.6078	89.0383	84163.5683	265311.3599	5026536.1396	2328.08	1.0747	434.39	0.95546	420.6075	1.0033	1079.1587	0.94782	902.4198	472671.5312	572.509	0.80552	715.1291	0.6364	19025000	0.85973	571.054	142.341	134.09	377.1055	360.2296	165172.2188	220.7336	-0.0026321	302.7781	6234130
043	2018-05-17t2007	1526606342.64	adult	146.0137	94.0075	-129.9269	1234.316	89.8101	87234.0961	274862.8077	5231081.3491	2330.57	1.1015	419.223	0.60034	406.2751	0.63399	1036.9622	0.81988	856.6473	470780.8125	550.5256	0.46379	680.3258	0.32186	19029400	0.85826	460.727	139.158	130.5877	330.631	321.953	150106.4844	222.5495	-0.08959	292.0719	6316660
043	2018-05-18t0007	1526620729.96	adult	150.0102	98.004	-125.9304	1192.5938	85.2199	83362.1858	262723.2591	4879920.3842	2238.93	0.99118	428.661	0.97322	415.6041	1.0382	1049.8961	0.96485	874.7187	455654.9375	558.2332	0.64357	709.4575	0.6717	18601300	0.76204	516.54	147.612	138.9519	339.2448	328.5919	147232.2188	233.0202	0.079431	301.9986	6405490
043	2018-05-18t0407	1526635125.94	adult	154.0091	102.0029	-121.9316	1245.9989	89.7425	88724.8199	279603.4148	5371715.8527	1585.96	0.035354	413.439	0.59264	401.0168	0.6368	907.9661	0.32365	781.9735	419480.3125	539.3856	0.33642	674.8311	0.34453	19088900	0.87084	697.716	139.996	130.0406	393.2122	347.9132	181664.0625	224.5429	-0.27922	303.3497	6463750
043	2018-05-18t0807	1526649529.62	adult	158.0101	106.0039	-117.9305	1235.2059	86.9566	85430.4186	269201.9626	4954068.4573	1853.47	0.48322	424.098	0.99915	415.2262	1.2004	877.0666	0.23374	724.9673	390294.625	540.986	0.39457	654.5371	0.15756	18860100	0.82109	465.323	148.059	138.8686	337.8642	328.1166	150349.5625	231.6857	-0.19298	303.6768	6584320
043	2018-05-18t1207	1526663677.93	adult	161.9402	109.934	-114.0004	1250.8059	86.2301	88639.6395	279308.7822	5265354.6221	1620.11	0.1684	417.096	0.84381	407.2518	0.99302	793.194	-0.14884	696.7568	366455.625	538.6292	0.37251	639.0016	0.013386	19238100	0.90422	565.672	148.258	138.9256	348.8492	337.5687	161168.3125	234.8134	-0.21357	308.3854	6838260
043	2018-05-18t1607	1526678062.05	adult	165.9358	113.9296	-110.0049	1312.3431	88.8316	92097.8087	290042.7458	5552300.1958	2006.9	0.81145	402.188	0.43234	390.7888	0.49007	899.7711	0.48725	719.0257	431890.125	521.2324	0.057388	624.3826	-0.12534	19280100	0.91384	527.759	146.039	136.7516	344.0153	335.0682	165127.3594	233.7209	-0.34844	304.0096	7000810
043	2018-05-18t2007	1526692459.45	adult	169.935	117.9288	-106.0056	1375.9706	90.4291	95577.1286	301108.6149	5736789.5078	1293.77	-0.2556	395.259	0.25522	387.3047	0.41845	749.8075	-0.28247	671.5024	373404.125	507.4931	-0.20682	599.9627	-0.38861	19672100	0.99832	562.753	144.743	134.5562	374.1103	365.613	186306.9062	228.854	-0.57882	325.2096	7203860
043	2018-05-19t0007	1526706859.16	adult	173.935	121.9288	-102.0057	1365.7745	91.2027	90981.3357	286391.5392	5366215.5789	1188.73	-0.38395	406.321	0.64762	399.0686	0.86512	750.0028	-0.2385	672.7484	355501.3438	525.4855	0.13967	606.9031	-0.30513	19253100	0.90312	483.543	142.393	132.1789	328.0768	318.2691	155508.375	232.0897	-0.5972	296.3227	6747170
043	2018-05-19t0407	1526721259.5	adult	177.935	125.9288	-98.0056	1357.9298	88.2081	92628.7944	291637.2192	5442841.5239	1583.36	0.29891	410.12	0.80625	397.9695	0.86582	842.3295	0.34586	722.2162	406845.1562	539.0443	0.40099	644.7188	0.13688	19789100	1.0186	506.468	151.637	140.7143	355.7416	344.7615	171823.1875	244.3261	-0.38527	319.3745	7316770
043	2018-05-19t0807	1526735659.8	adult	181.9351	129.9289	-94.0055	1283.6651	94.1696	92603.5078	291725.1865	5683797.6846	1282.64	-0.15237	406.822	0.71348	397.0818	0.85327	779.1147	0.010534	690.9787	375533.2812	526.8636	0.13296	610.2837	-0.27579	19597900	0.97089	641.271	145.003	134.9226	341.0355	333.1143	164379.1094	239.8161	-0.60944	308.6496	6985240
043	2018-05-19t1207	1526750059.17	adult	185.935	133.9288	-90.0057	1252.7073	97.6507	97289.4713	306797.8495	6313878.479	1440.52	0.16068	409.152	0.80526	398.5337	0.92348	831.7748	0.37837	726.0073	420878.0312	536.1548	0.29162	635.6955	0.013038	20679000	1.2117	660.437	152.328	140.7434	378.3153	363.0496	191427.5625	252.5425	-0.39454	334.8774	7698830
043	2018-05-19t1607	1526764460.62	adult	189.9354	137.9292	-86.0053	1386.9778	96.2029	100131.9619	315275.2888	6290313.3049	2443.56	1.9858	404.94	0.68318	391.9975	0.71741	910.251	0.91925	723.8879	474240.75	535.6989	0.25567	631.1023	-0.053726	21085200	1.3038	490.904	151.948	139.6617	366.2969	354.7997	190840.6875	255.3986	-0.43146	330.9315	7911930
043	2018-05-19t2007	1526778859.87	adult	193.9352	141.9289	-82.0055	1356.715	97.3455	99978.798	314855.2868	6354266.2735	2181.22	1.6137	402.03	0.5992	388.4631	0.61101	888.7641	0.83163	719.8811	462157.3438	536.5357	0.24154	636.5904	-0.0059574	20895100	1.2608	472.476	149.842	137.5718	369.4519	362.0772	192115	253.1706	-0.59757	334.1043	7787890
043	2018-05-20t0007	1526793259.11	adult	197.9349	145.9287	-78.0057	1266.581	97.4831	94899.1566	299056.4729	6095322.4427	2278.76	1.8947	396.323	0.42634	384.0738	0.47672	851.1884	0.63083	689.143	420487.0625	529.0865	0.066372	617.3248	-0.25441	19551000	0.94773	518.129	151.038	138.7399	368.4499	360.5472	182014.2656	262.5378	-0.47034	337.9488	7450860
043	2018-05-20t0407	1526807662.36	adult	201.9358	149.9296	-74.0048	1307.2814	96.2939	99623.0607	314582.282	6363306.0477	2239.11	1.9266	383.411	0.019343	371.4191	0.059533	824.9083	0.49295	691.1229	427302.5	519.6317	-0.14831	619.3514	-0.24854	19857300	1.0176	486.467	149.422	136.2492	379.9221	373.3866	196799.625	262.9513	-0.56967	344.8932	7738720
043	2018-05-20t0807	1526822062.25	adult	205.9358	153.9296	-70.0048	1362.7103	95.8019	97558.7884	307223.2457	6009631.4603	1604.86	0.76286	394.354	0.38309	382.2931	0.4448	803.7941	0.37783	702.8133	408327.375	537.8123	0.18142	644.5648	0.035598	20017400	1.0535	624.686	158.358	143.1901	413.94	405.2045	210281.5312	273.667	-0.4061	366.9936	8038260
043	2018-05-20t1207	1526836461.09	adult	209.9355	157.9293	-66.0051	1289.8578	100.3445	95513.2554	300973.1993	6185123.867	2298.16	2.2878	398.025	0.51036	385.4275	0.56416	881.3738	0.96857	769.4351	438042.8125	538.8432	0.17117	642.0544	-0.014566	19760400	0.98963	541.218	159.025	143.3903	405.9897	399.6312	201776.875	279.073	-0.37801	369.4595	7894970
043	2018-05-20t1607	1526850863.41	adult	213.9361	161.9299	-62.0045	1338.4589	90.1898	93844.9668	295479.1718	5642104.8973	1719.04	1.1652	390.936	0.28516	379.9577	0.38738	739.3937	-0.038119	681.2517	361563.5	531.2172	-0.012516	630.3439	-0.17671	19091800	0.82409	686.968	163.502	148.2379	449.1236	437.8115	219621.4375	285.864	-0.31349	398.8417	7984760
043	2018-05-20t2007	1526865264.66	adult	217.9365	165.9303	-58.0041	1293.6873	99.0437	95955.1432	302271.2392	6134017.9536	2193.26	2.3396	390.262	0.26823	378.2936	0.34014	831.7678	0.68278	736.0005	415052.125	525.2658	-0.16518	650.3841	0.044246	19462000	0.90845	690.869	165.043	149.9012	468.3693	449.9279	233716.2812	282.8766	-0.5044	396.2785	8230520
043	2018-05-21t0007	1526879665.84	adult	221.9368	169.9306	-54.0038	1221.5456	97.9906	89798.0816	282934.9679	5716557.4942	2071.06	2.2092	388.192	0.20424	376.6404	0.29244	804.1298	0.50586	724.1726	376332.7188	534.1241	-0.022783	666.7713	0.22232	18133600	0.57469	636.415	169.262	152.3941	482.2399	470.9048	225688.2656	297.5201	-0.23271	428.3563	7906750
043	2018-05-21t0407	1526894065.66	adult	225.9368	173.9306	-50.0039	1236.8961	99.8621	92796.4705	292449.9142	5936588.461	1468.71	0.87005	374.637	-0.24373	361.9199	-0.21057	746.5536	0.077283	698.2019	360585.4062	520.0712	-0.34108	645.1943	-0.063357	18073600	0.55015	709.627	168.347	151.1058	499.5734	488.5179	241293.9688	299.3603	-0.29787	432.3316	8121550
043	2018-05-21t0807	1526908468.32	adult	229.9375	177.9313	-46.0031	1223.5379	97.7152	91810.1442	289349.1834	5879893.2065	1440.54	0.90127	371.171	-0.35875	358.8065	-0.31223	732.7118	-0.01534	702.788	350236.25	514.4666	-0.49141	645.2311	-0.08625	17715600	0.44971	799.079	170.582	153.13	521.6647	500.2152	249355.7188	299.3747	-0.41315	431.4532	8141720
043	2018-05-21t1207	1526922866.4	adult	233.937	181.9308	-42.0037	1238.4645	98.4497	91981.8201	289883.6975	5843968.6475	1294.49	0.60723	370.129	-0.3936	359.0209	-0.29828	694.4674	-0.3245	672.6102	332649.875	520.3568	-0.41002	630.3599	-0.29409	17698800	0.43423	655.998	172.146	154.9282	493.3104	484.5657	236295.6875	301.7244	-0.46729	428.3321	8231660
043	2018-05-21t1607	1526937268.27	adult	237.9375	185.9313	-38.0031	1238.482	100.114	90636.9706	285592.8234	5741211.3046	1060.93	0.0066061	367.356	-0.4877	355.2448	-0.42481	696.9167	-0.29401	682.6155	328944.6875	518.5279	-0.48522	636.4273	-0.24403	17316800	0.32402	832.572	173.921	155.7327	529.9615	511.858	250141.8281	305.6754	-0.47898	448.4573	8198450
043	2018-05-21t2007	1526951668.09	adult	241.9374	189.9312	-34.0032	1240.5441	100.0001	90601.858	285467.2387	5714005.4174	863.602	-0.57905	359.412	-0.75924	346.4619	-0.72936	689.9928	-0.3487	678.4993	325676.5938	513.2256	-0.63185	631.4207	-0.33186	16930800	0.21026	817.383	174.999	155.8066	537.6698	520.4936	253780.1406	311.8589	-0.42998	448.5114	8243700
043	2018-05-22t0007	1526966070.22	adult	245.938	193.9318	-30.0026	1185.2092	97.6775	88734.5644	279701.6704	5702977.0841	971.98	-0.16886	364.129	-0.60034	350.4742	-0.58303	703.8448	-0.20842	688.881	325176.3125	525.7645	-0.41448	643.3088	-0.20918	16802400	0.16225	841.826	176.805	156.9422	548.2789	529.5842	253304.875	318.0195	-0.38105	461.5479	8158510
043	2018-05-22t0407	1526980471.83	adult	249.9385	197.9323	-26.0021	1136.0754	100.0267	87148.8642	274870.6325	5706512.0002	935.278	-0.26208	360.851	-0.71551	346.3541	-0.72541	701.1882	-0.22285	685.864	317638.2812	520.1233	-0.56897	641.9117	-0.25261	16345800	0.025108	824.817	180.216	160.0915	556.3533	533.7255	252028.0312	322.3604	-0.38202	467.8245	8163430
043	2018-05-22t0807	1526994875.02	adult	253.9394	201.9332	-22.0013	1176.5149	99.4404	88843.4631	280115.3697	5756021.5373	932.193	-0.22819	360.118	-0.74424	346.2789	-0.72481	702.4275	-0.19843	684.0541	324521.5	519.992	-0.61115	643.0173	-0.26497	16620500	0.083778	842.225	180.426	159.675	568.9142	550.2519	262838.375	322.8169	-0.49196	468.0559	8327210
043	2018-05-22t1207	1527009284.65	adult	257.942	205.9358	-17.9986	1137.7461	100.0438	86067.2451	271445.4232	5617959.4265	854.739	-0.69273	359.872	-0.7568	346.9708	-0.69707	688.4318	-0.34133	676.7751	308417.4375	517.8644	-0.69509	635.9882	-0.38018	16098500	-0.075438	839.951	182.351	160.9683	563.9024	542.892	252628.2812	333.5595	-0.31319	481.6542	8157270
043	2018-05-22t1607	1527023676.64	adult	261.9398	209.9336	-14.0008	1139.8702	98.6218	85646.3178	270034.8469	5560969.1961	879.421	-0.83834	361.235	-0.71338	348.3208	-0.64571	694.4667	-0.26687	682.0891	309732.125	520.3966	-0.68312	640.021	-0.3562	16089400	-0.095292	826.246	184.38	162.5714	571.5271	550.2458	254901.0781	337.1103	-0.33624	487.2367	8212300
043	2018-05-22t2007	1527038086.14	adult	265.9424	213.9362	-9.9982	1126.9099	97.7951	83960.4846	264731.6261	5411944.2841	913.528	-13.7569	360.112	-0.75803	346.8731	-0.69602	700.5888	-0.18362	686.2898	306157.3125	520.4689	-0.72264	641.1839	-0.36867	15714600	-0.21901	963.676	186.741	164.5687	583.6315	558.6715	255046.9531	341.2634	-0.34259	496.8387	8149000
043	2018-05-23t0007	1527052489.57	adult	269.9434	217.9372	-5.9972	1060.2674	97.3238	78584.4027	247863.1385	5013578.2972	918.554	68.1074	367.504	-0.49918	352.0884	-0.50338	726.643	0.17513	716.4305	297197	533.418	-0.49304	660.6222	-0.14921	15017300	-0.43841	953.049	192.664	170.744	603.5031	585.6514	246832.75	350.0179	-0.21496	513.1065	7872820
043	2018-05-23t0407	1527066875.57	adult	273.9395	221.9333	-2.0011	1032.6573	95.8417	75729.4152	238889.4181	4772900.7513	997.195	399.4514	375.216	-0.22467	357.343	-0.30713	736.1694	0.35246	719.3412	290050.75	545.1828	-0.2863	669.9214	-0.057921	14773400	-0.53187	930.224	199.284	177.4055	611.9164	595.1765	241095.0781	360.4982	-0.033464	519.4804	7846420
043	2018-05-23t0807	1527081283.53	dead	277.9417	225.9355	2.0011	1040.4812	94.9165	73866.1889	232925.7836	4572268.4555	979.315	408.4942	393.464	0.43859	368.4739	0.10979	786.9368	1.2153	773.0877	302970.6562	595.0694	0.72936	723.7738	0.60241	15123200	-0.45296	866.064	205.477	182.2559	631.272	620.551	243039.7188	378.3398	0.37165	535.5444	7897720
044	2018-05-11t1607	1526073508.11	egg	-1.9995	-50.0058	-233.9369	173.4271	26.921	3183.3835	10096.0792	54373.7718	0	1922.929	0	-0.54998	0	-0.57969					0	-0.46338	0	-0.17315	0	155700.7974	0	0	0				0	-0.60346	0	0
044	2018-05-11t2007	1526087904.16	larva	1.9995	-46.0069	-229.938	168.4475	26.5932	3203.9203	10166.6649	54934.3815	0	2.6382	0	-0.79957	0	-0.81417					0	-0.75529	0	-0.60911	0	2.61	0	0	0				0	-0.79876	0	0
044	2018-05-12t0007	1526102312.84	larva	6.0019	-42.0045	-225.9356	171.2101	26.4029	3228.6723	10237.7899	54461.0851	0	-0.19194	0	-1.0625	0	-1.0607					0	-1.0607	0	-1.0488	0	0.1958	0	0	0				0	-1.0083	0	0
044	2018-05-12t0407	1526116707.21	larva	10.0003	-38.0061	-221.9371	164.6737	27.1264	2994.5076	9508.5411	51167.1878	0	-0.83535	0	-1.3406	0	-1.3211					0	-1.3807	0	-1.4888	0	-0.78449	0	0	0				0	-1.2348	0	0
044	2018-05-12t0807	1526131111.19	larva	14.0014	-34.005	-217.936	276.4615	40.1949	8744.9055	27814.8232	235636.2841	522.692	0.1769	357	0.85873	351.4264	0.8493	484.418	-0.26015	482.1547	22767.6465	442.8561	0.78161	472.8692	0.70371	1666470	-0.29799	189.777	87.8027	87.256	134.0427	131.3683	6300.0049	112.3222	0.93482	126.1178	409863
044	2018-05-12t1207	1526145506.58	larva	18.0001	-30.0063	-213.9373	466.2189	41.6628	15688.568	49567.7889	445002.3802	608.34	-0.14202	371.185	0.76162	358.9072	0.72177	547.0269	-0.38989	543.3191	45950.2617	489.0597	0.79348	528.6543	0.59744	3097910	-0.093031	154.863	84.9002	84.3931	128.7891	126.1307	10818.2861	110.5573	0.7684	122.051	708577
044	2018-05-12t1607	1526159906.65	larva	22.0001	-26.0062	-209.9373	540.394	42.0978	17359.0795	54791.9624	472492.7478	625.86	-0.53806	379.386	0.61444	372.5785	0.63455	542.8282	-0.77719	537.422	50483.0195	487.4598	0.52007	523.2675	0.15062	3513870	-0.47534	158.275	93.8504	93.267	137.0901	135.6991	12749.3789	118.6783	0.82635	130.7971	869243
044	2018-05-12t2007	1526174305.71	larva	25.9999	-22.0065	-205.9376	527.6556	49.6568	21700.8403	68677.4408	742120.7584	711.852	-0.73222	395.804	0.5224	383.1998	0.51723	636.2354	-0.73043	629.9106	73167.0625	554.8937	0.66847	612.4385	0.24047	4534730	-0.49794	153.653	92.307	91.7301	135.6084	133.7893	15594.9609	118.067	0.66775	129.9222	1057560
044	2018-05-13t0007	1526188728.39	larva	30.0062	-18.0002	-201.9313	623.048	46.7214	23535.9496	74247.928	754960.9151	860.972	-0.78471	467.772	0.90343	456.5028	0.92995	720.5281	-0.71786	710.3845	90066.0156	625.5115	0.85611	686.3912	0.24899	5834520	-0.39576	252.968	97.7939	97.1363	143.3704	140.6608	17921.2969	123.7664	0.66679	135.9648	1219780
044	2018-05-13t0407	1526203128.58	larva	34.0062	-14.0002	-197.9312	844.4071	66.9577	36615.2459	116196.3595	1312268.054	1452.3	-0.071354	484.658	0.83077	476.1053	0.90757	949.7133	-0.16973	892.4689	184244.375	664.6675	0.8446	753.9293	0.22459	9354870	0.61425	231.494	94.0744	93.6224	142.1704	139.5793	27581.0586	121.5833	0.41878	134.8698	1815820
044	2018-05-13t0807	1526217531.43	larva	38.007	-9.9994	-193.9304	878.6355	50.3038	36066.797	113555.4555	1241831.4162	2252.35	0.90069	436.952	0.098808	406.9213	-0.010019	1534.605	1.608	1487.2311	293109.5625	610.3558	0.13005	1066.1555	1.6349	8321750	-0.28455	335.768	89.0338	88.1586	140.9043	136.2187	26912.7266	116.4642	0.0031828	130.2858	1695650
044	2018-05-13t1207	1526231928.23	larva	42.0061	-6.0003	-189.9313	1039.8524	59.9479	50297.3279	158315.9208	2069757.6699	2795.79	1.4063	480.899	0.34575	442.1864	0.15081	1778.6235	2.1129	1722.441	471335.25	732.7364	0.84254	1188.3191	2.0322	12704900	0.89276	452.293	85.4638	84.7423	139.3443	131.6649	36926.2344	112.8794	-0.40993	126.7558	2257870
044	2018-05-13t1607	1526246329.02	larva	46.0064	-2	-185.9311	1050.725	68.4134	58605.933	184634.6048	2756717.2006	3298.72	1.8878	524.153	0.77692	462.9231	0.29633	1929.1729	2.3418	1728.4962	592256.0625	861.4289	1.8481	1337.286	2.7224	16069000	1.5949	176.46	96.4326	95.7493	144.7156	142.5703	44427.6836	125.0431	-0.028928	137.6674	2956330
044	2018-05-13t2007	1526260729.26	adult	50.0064	2	-181.931	1312.4322	74.7827	70545.0015	222046.0941	3380779.2738	3476.3	1.9131	504.222	0.48432	461.1262	0.22473	1874.4524	1.8361	1677.4558	693547.375	792.661	1.2135	1159.4531	1.4963	18620400	1.9894	274.928	97.6574	96.8223	146.7028	144.3941	54280.0469	126.2043	-0.12199	138.8996	3606390
044	2018-05-14t0007	1526275128.83	adult	54.0063	5.9999	-177.9311	1073.0932	83.1377	69317.8308	218488.0962	3827077.1058	3440.38	1.6719	531.232	0.91406	490.7215	0.69598	1818.9033	1.3636	1592.9619	658443	805.3141	1.3487	1191.7542	1.5925	19198200	1.7793	409.508	94.0313	93.1231	146.2043	141.9078	52925.9414	122.6034	-0.60385	136.3144	3398200
044	2018-05-14t0407	1526289529.57	adult	58.0065	10.0001	-173.9309	1209.9011	76.5619	73251.4163	230587.7471	3791697.8573	3121.87	1.0697	519.048	0.78083	474.6616	0.48365	1712.3247	0.94821	1407.6284	655820.375	788.9072	1.2322	1166.3475	1.3912	19855700	1.6545	248.594	100.096	99.1539	152.4347	149.2325	58382.4766	129.6527	-0.23742	144.4152	3829060
044	2018-05-14t0807	1526303928.73	adult	62.0063	13.9999	-169.9312	1166.0728	81.8105	73867.7652	232802.6222	3993496.7367	2674.96	0.33098	498.865	0.48215	457.9524	0.21815	1576.7008	0.49473	1443.8094	608606.5	762.7571	1.0295	1079.4076	0.86472	19219300	1.2163	205.957	98.7062	97.7842	151.3382	148.8983	58416.5469	128.8943	-0.59765	143.4044	3802750
044	2018-05-14t1207	1526318327.63	adult	66.006	17.9996	-165.9315	1169.1974	81.9363	76644.3302	241446.4842	4240790.159	2446.59	-0.041328	485.964	0.29457	449.9168	0.097576	1446.9812	0.10437	1267.9267	578792.5	738.3551	0.85738	1121.2392	1.1999	19417200	1.0819	326.282	103.17	102.081	157.5629	155.2909	63025.1719	134.1614	-0.3021	148.6916	4122250
044	2018-05-14t1607	1526332730.05	adult	70.0066	22.0003	-161.9308	1266.4693	84.3316	82939.1293	261196.0989	4604679.2504	1962.04	-0.76659	474.758	0.13088	452.6667	0.22063	1252.5398	-0.49803	1148.6526	542349.75	667.6072	0.14829	935.1654	0.11711	20517200	1.2453	266.936	98.6041	97.532	156.5699	153.0099	67794.7812	129.8943	-1.0778	146.4429	4261280
044	2018-05-14t2007	1526347127.62	adult	74.006	25.9996	-157.9315	1212.1792	106.0961	90587.0787	286259.2074	5788747.2088	2105.28	-0.50027	463.075	-0.045178	440.455	-0.011445	1235.5593	-0.43731	1151.9413	581948.4375	665.1797	0.24519	887.6691	-0.058199	21803400	1.4999	369.741	101.705	100.3129	174.7856	164.406	82324	134.7566	-0.81145	154.138	4788690
044	2018-05-15t0007	1526361527.09	adult	78.0058	29.9994	-153.9316	1233.4881	83.9324	83212.5087	262153.9959	4762855.3015	2112.02	-0.40243	459.56	-0.029062	442.1684	0.10276	1214.5746	-0.35257	1126.7039	527125.375	620.5501	-0.16775	842.5863	-0.20548	19923800	0.94803	313.283	102.747	101.0397	167.1874	163.3645	72559.3438	137.9748	-0.75267	156.5435	4454510
044	2018-05-15t0407	1526375928.11	adult	82.0061	33.9997	-149.9313	1182.9895	90.3829	81869.2726	258036.9535	4911717.2916	1545.03	-1.2643	409.526	-1.0653	394.9005	-1.0029	1001.5264	-1.1059	961.3122	427651.7812	546.589	-0.97918	741.5695	-0.78032	17453600	0.27783	467.184	104.466	102.0858	204.0414	191.1841	87125.6875	142.5705	-0.60118	169.8438	4452240
044	2018-05-15t0807	1526390329.9	adult	86.0066	38.0002	-145.9308	1265.6587	87.3222	85082.6088	267964.8472	4935166.7898	1374.19	-1.4782	383.467	-1.5523	372.0046	-1.4891	842.2999	-1.665	791.1043	373981.1562	496.3415	-1.5096	626.6644	-1.517	16998000	0.17048	433.593	107.788	104.6074	209.8881	204.106	93190.3281	149.4894	-0.30769	188.0081	4777940
044	2018-05-15t1207	1526404725.47	adult	90.0054	41.999	-141.9321	1121.6907	92.2447	78091.0114	246341.9097	4615829.8874	1413.88	-1.3014	374.273	-1.6504	365.0751	-1.57	849.0688	-1.448	801.8322	345571	464.0557	-1.8131	569.6069	-1.8302	15214200	-0.27752	386.144	108.742	105.8013	199.5032	195.1189	81197.8125	150.5216	-0.50665	182.1418	4420370
044	2018-05-15t1607	1526419149.52	adult	94.0121	46.0057	-137.9254	1117.5975	82.9728	71927.2852	226594.8424	4018605.216	1388.01	-1.2313	389.462	-1.1868	377.1254	-1.1732	853.9937	-1.2419	792.6609	321101.625	501.9937	-1.1487	607.851	-1.3576	14606400	-0.40496	343.312	120.508	116.0409	243.6731	234.5748	91621.0781	172.1371	0.69724	217.1744	4519520
044	2018-05-15t2007	1526433557.76	adult	98.0143	50.008	-133.9231	1045.8231	92.5455	73997.3512	233300.401	4503713.1512	1276.75	-1.3206	382.662	-1.2463	369.2573	-1.2933	820.9037	-1.2344	779.0501	316868.8125	505.1425	-0.9757	624.4324	-1.0656	14739000	-0.33314	622.169	122.44	115.0441	369.8696	320.6063	142769.6562	183.6799	1.0827	262.4549	4716030
044	2018-05-16t0007	1526447950.63	adult	102.0124	54.006	-129.9251	1135.689	85.6538	74190.1646	233871.8902	4173959.5322	1421.02	-0.93037	385.68	-1.087	373.8457	-1.1024	796.2555	-1.2084	730.9077	308150.875	507.3907	-0.83137	617.2256	-0.9924	14911500	-0.25243	558.643	125.335	118.8841	343.3901	325.9602	132891.9844	183.7862	0.73845	263.1775	4845830
044	2018-05-16t0407	1526462343.28	adult	106.0103	58.0039	-125.9271	1122.8957	87.0411	77817.4091	245362.8922	4546108.5325	1295.06	-1.0588	383.601	-1.0581	371.066	-1.1098	830.7165	-0.92509	756.1678	337270.9062	502.0615	-0.81328	611.0102	-0.93075	15544300	-0.053907	402.171	125.121	120.1583	276.4518	270.8583	112239.4219	178.9326	0.16573	242.8716	5070160
044	2018-05-16t0807	1526476745.27	adult	110.0109	62.0045	-121.9266	1216.4598	86.259	82472.8576	259840.6365	4767759.2012	1668.92	-0.28179	383.086	-0.99964	370.88	-1.0543	888.0345	-0.55193	787.9293	381854.8438	494.8358	-0.84085	610.0124	-0.84152	16457800	0.21065	397.855	126.337	121.6885	276.7288	269.4736	118993.375	179.3205	-0.073	243.9242	5427560
044	2018-05-16t1207	1526491144.73	adult	114.0107	66.0043	-117.9267	1210.9643	88.5981	78263.6754	246588.1614	4492159.3038	1447.52	-0.60423	398.319	-0.55572	384.7432	-0.61588	905.2245	-0.38589	865.2357	369331.5938	523.0093	-0.353	632.0078	-0.55949	16249800	0.17554	615.331	128.156	122.0556	338.8006	323.4037	138230.6562	186.4127	0.02836	271.6237	5228250
044	2018-05-16t1607	1526505555.54	adult	118.0137	70.0073	-113.9237	1140.1593	88.0642	76560.7824	241311.1587	4429670.3164	1985.3	0.39693	402.468	-0.38256	386.6022	-0.50029	999.9209	0.14102	929.9359	398968.4375	534.4011	-0.11775	662.605	-0.20462	16053600	0.13971	411.306	127.842	120.6527	290.1638	283.2455	115775.3359	192.6016	0.076265	257.3474	5099340
044	2018-05-16t2007	1526519952.33	adult	122.0128	74.0064	-109.9246	1293.1009	86.2349	84172.8182	265093.1066	4875794.8845	1552.12	-0.30216	391.716	-0.59347	379.3766	-0.64359	865.2133	-0.41171	756.795	379828.6562	511.8119	-0.41706	595.1511	-0.77539	17181000	0.43019	506.286	132.982	124.3695	366.0584	354.0843	160699.625	204.6124	0.35437	316.1845	5832710
044	2018-05-17t0007	1526534346.31	adult	126.0112	78.0048	-105.9263	685.7278	82.7713	46463.1495	147612.2084	2676958.9815	798.97	-1.5026	422.219	0.27398	407.4225	0.23892	700.9855	-1.1135	693.8173	170339.4844	575.8803	0.65017	662.4217	-0.083737	10219800	-1.2681	638.725	144.808	134.3954	389.6659	363.8038	94688.8125	229.9261	1.1067	319.9262	3505070
044	2018-05-17t0407	1526548750.65	adult	130.0124	82.006	-101.9251	1245.2993	85.9249	84925.0468	267550.3662	4909285.5281	1701.67	0.018561	397.448	-0.31734	381.4097	-0.46005	940.1194	0.075232	851.6856	416472.875	533.8803	0.018563	665.9227	-0.0013329	17569600	0.52564	419.733	131.604	125.867	275.8027	267.8127	122180.5938	191.2449	-0.52611	242.1471	5817670
044	2018-05-17t0807	1526563131.55	adult	134.0071	86.0007	-97.9304	1241.2724	89.6263	88228.8861	277993.1313	5316477.4849	1768.57	0.15357	393.264	-0.36818	377.7515	-0.50707	907.6516	-0.014216	774.6134	417519.75	524.3392	-0.10019	644.5042	-0.16709	18061800	0.64025	538.802	134.873	128.4852	319.9232	294.1065	147164.6562	197.3376	-0.46133	261.1632	6194460
044	2018-05-17t1207	1526577527.63	adult	138.006	89.9996	-93.9315	1255.3215	84.8733	87358.1035	275167.692	5157152.1971	1739.52	0.13492	394.807	-0.26034	378.9397	-0.40432	969.9636	0.34866	907.9277	441333.4375	519.3049	-0.15121	643.7156	-0.13406	17948700	0.61193	615.772	125.577	117.5404	310.9842	277.4988	141497.7969	201.0738	-0.47794	254.6783	5708990
044	2018-05-17t1607	1526591959.69	adult	142.0149	94.0085	-89.9226	1238.8966	88.5298	90117.5511	284130.9179	5565338.8489	1567.73	-0.098024	389.784	-0.33915	376.1321	-0.42451	858.968	-0.12083	762.0568	402856	516.9573	-0.16184	639.5125	-0.14012	18271900	0.68773	639.472	131.821	123.1203	366.9361	348.2788	172093.0156	203.3688	-0.53389	290.3989	6179370
044	2018-05-17t2007	1526606356.28	adult	146.0139	98.0075	-85.9235	1299.1499	89.3457	94734.0306	298517.991	5845975.7935	1815.19	0.31381	390.029	-0.26714	375.8468	-0.36481	897.7791	0.13483	782.1425	442605.0625	515.5013	-0.15889	644.1601	-0.055288	19216000	0.90031	772.867	138.369	129.7034	411.8993	343.9478	203066.3438	208.9737	-0.48816	290.0625	6817160
044	2018-05-18t0007	1526620743.67	adult	150.0104	102.004	-81.927	1338.0025	87.0452	94778.8501	298481.4112	5721928.0182	1581.82	-0.0077703	389.642	-0.21238	370.6012	-0.46928	887.0614	0.15031	794.4686	438208.3438	542.4803	0.35779	701.0066	0.58224	19211700	0.89801	584.191	138.305	129.4444	339.8842	323.0022	167902.7812	215.1923	-0.4262	290.0141	6819270
044	2018-05-18t0407	1526635139.44	adult	154.0093	106.0029	-77.9282	1305.566	87.7011	92833.8996	292430.7611	5566648.1975	1958.37	0.60045	387.519	-0.2109	368.1857	-0.48183	938.8304	0.4811	776.247	454393.9062	534.7462	0.25061	678.3076	0.38189	18730800	0.79182	787.719	141.169	129.144	432.0067	393.6856	209091.2188	228.3694	-0.17371	333.1678	6823390
044	2018-05-18t0807	1526649543.19	adult	158.0103	110.0039	-73.9271	1362.0351	90.9457	99850.3404	314463.1998	6180440.3781	1805.16	0.40952	378.184	-0.44332	360.7636	-0.67128	869.747	0.19565	733.0082	452268.4375	524.1418	0.077779	653.5957	0.1473	19630400	0.99022	650.653	139.15	128.4991	386.6013	358.9878	201032.7031	222.7684	-0.4347	318.5902	7222870
044	2018-05-18t1207	1526663691.63	adult	161.9404	113.934	-69.997	1378.4513	91.2595	100882.9216	317698.1655	6369941.2723	1646.64	0.2092	376.763	-0.43545	361.6792	-0.5797	861.6607	0.21534	737.1913	452371.875	515.3017	-0.072543	646.6782	0.098285	19760900	1.0187	772.248	140.935	130.1623	407.8087	377.4313	214099.5781	225.8741	-0.45293	324.7323	7391880
044	2018-05-18t1607	1526678075.53	adult	165.9359	117.9296	-66.0015	1293.4791	94.7669	100310.7325	316149.7917	6552086.918	1520.33	0.056487	364.085	-0.78816	346.8976	-1.0316	806.8423	-0.018264	699.8321	421171.6875	510.5183	-0.14988	630.7575	-0.053888	18976500	0.84746	645.62	140.687	128.7553	386.6887	373.479	201851.5	234.8997	-0.31731	338.4744	7332770
044	2018-05-18t2007	1526692472.8	adult	169.9352	121.9288	-62.0023	1320.8248	90.7412	100507.3179	317825.7967	6349816.8791	1342.08	-0.1795	365.759	-0.69354	350.8871	-0.84272	769.9885	-0.17004	681.5175	402704	498.7511	-0.37747	614.0005	-0.22928	19116400	0.87648	518.894	142.083	131.2297	384.2556	373.5063	200965.6875	232.91	-0.47266	333.5205	7425970
044	2018-05-19t0007	1526706872.51	adult	173.9351	125.9287	-58.0023	1283.1531	95.7927	98186.934	309465.5658	6400663.3292	1119.35	-0.49522	365.513	-0.66771	353.5487	-0.70792	700.9955	-0.51837	655.1019	358208.7188	492.2937	-0.51208	590.7816	-0.49025	18648100	0.76978	589.433	133.617	122.325	347.6562	336.795	177652.2969	225.1197	-0.77798	305.9238	6817010
044	2018-05-19t0407	1526721272.76	adult	177.9352	129.9288	-54.0023	1231.8212	100.7068	98079.8864	309259.6235	6581992.5723	1335.95	-0.10558	351.767	-1.0797	338.0093	-1.2033	706.4729	-0.45079	663.5397	360301.1875	486.5871	-0.6351	598.0681	-0.40492	17927500	0.6062	549.669	132.861	119.5016	377.2003	367.4861	192372.1562	235.8431	-0.60302	327.1979	6771140
044	2018-05-19t0807	1526735673.24	adult	181.9353	133.9289	-50.0021	1352.8288	90.6844	90072.0991	284638.5533	5289228.4214	1225.8	-0.24766	367.923	-0.54225	351.6267	-0.71005	755.5894	-0.13116	726.6601	355127	514.585	-0.10933	657.3395	0.27579	17262200	0.44769	683.618	147.014	132.5992	451.0807	432.5849	212007.9531	261.3457	-0.060787	379.0624	6897590
044	2018-05-19t1207	1526750072.46	adult	185.9351	137.9287	-46.0023	1314.457	90.4914	95410.9272	300548.2157	5938086.1627	871.086	-0.8189	370.052	-0.45605	356.1326	-0.53026	692.1277	-0.48752	680.0385	343987.5	505.0645	-0.32175	631.43	-0.037415	18365300	0.68811	642.08	151.261	138.5419	438.3758	427.7196	217872.7812	261.3785	-0.17084	379.753	7506920
044	2018-05-19t1607	1526764474.11	adult	189.9355	141.9292	-42.0019	1379.0938	93.1827	103079.1869	325095.2338	6527790.248	1032.7	-0.51067	374.157	-0.30853	362.6686	-0.28465	701.1562	-0.41455	677.3706	375819.75	504.9949	-0.34945	628.4453	-0.085398	20050700	1.0672	701.71	156.708	145.2092	447.6566	437.8407	239943.9375	266.7504	-0.14524	384.0877	8397800
044	2018-05-19t2007	1526778873.48	adult	193.9354	145.929	-38.0021	1387.4957	95.4324	104526.3208	329259.3418	6786175.1227	1168.36	-0.23434	383.429	0.0005185	370.8593	0.011057	705.3082	-0.37082	678.8515	383687.6875	519.9683	-0.084341	634.3592	-0.032632	20829000	1.2455	686.354	162.957	151.669	456.7508	444.1136	248472.4375	276.1426	-0.018231	397.7083	8852340
044	2018-05-20t0007	1526793272.53	adult	197.9351	149.9287	-34.0023	1347.4525	97.6471	102342.9568	322338.8617	6668587.2532	950.104	-0.60822	394.835	0.37839	378.6829	0.29304	685.3393	-0.4855	668.8157	364600.5	543.375	0.34739	631.9317	-0.079715	21002500	1.2864	656.534	166.017	155.3307	450.9125	437.6635	239885.4688	281.3326	0.0053331	397.5404	8830950
044	2018-05-20t0407	1526807675.85	adult	201.936	153.9296	-30.0014	1386.2614	96.3382	102280.1899	322147.4421	6585383.7452	939.47	-0.60434	391.537	0.2821	376.3332	0.22725	675.0347	-0.54153	658.256	359118.4375	537.8247	0.21009	621.9991	-0.21686	20823100	1.2449	726.38	168.097	158.0807	455.617	444.1351	242388.25	280.6623	-0.11879	396.1639	8939920
044	2018-05-20t0807	1526822075.76	adult	205.936	157.9296	-26.0014	1320.1671	99.0569	102473.6733	322919.4602	6803566.9987	882.591	-0.69406	408.73	0.84953	389.9142	0.7053	677.2299	-0.51552	665.2971	360963.5	570.4952	0.82675	637.1912	-0.052846	21755100	1.4662	744.077	174.276	163.8897	463.0941	445.1413	246829.1875	291.3714	0.047337	401.7981	9276000
044	2018-05-20t1207	1526836474.54	adult	209.9357	161.9293	-22.0018	1288.7784	96.7123	99219.689	312640.2789	6505875.0148	941.451	-0.55128	411.759	0.95827	381.8716	0.44221	727.4648	-0.14325	718.9363	375371.875	622.8813	1.8365	695.5793	0.62915	21232400	1.3423	811.464	179.98	163.4234	485.386	470.1246	250459.1562	315.2195	0.55512	428.9283	9280690
044	2018-05-20t1607	1526850876.88	adult	213.9363	165.9299	-18.0011	1271.8421	97.2866	97535.4853	307360.2509	6442829.0797	903.007	-0.61054	411.253	0.9514	374.8755	0.21246	785.437	0.30276	778.3568	398216.5625	642.606	2.2037	742.8794	1.182	20842700	1.2477	748.685	186.349	164.8176	512.9187	496.9243	260049.7969	331.6519	0.87786	454.4254	9444340
044	2018-05-20t2007	1526865278.28	adult	217.9367	169.9303	-14.0007	1264.7174	97.4266	96567.7488	304283.4697	6383402.4239	941.273	-0.50221	415.001	1.084	379.0489	0.36623	800.6344	0.44616	791.3541	401918.4688	646.4003	2.2547	750.9207	1.2637	20817700	1.2398	735.343	191.552	167.9452	521.4691	507.0708	261777.5	345.2116	1.1298	464.9051	9608850
044	2018-05-21t0007	1526879679.4	adult	221.937	173.9306	-10.0004	1193.016	99.0709	92385.6318	291233.5119	6250674.0754	919.065	-0.52898	416.848	1.1543	383.8402	0.54203	782.4288	0.33624	775.1545	376348.25	637.3014	2.0465	740.9531	1.1265	20009500	1.038	749.107	199.512	176.0342	530.613	517.9802	255224.875	356.9762	1.3374	478.0197	9577000
044	2018-05-21t0407	1526894079.31	adult	225.937	177.9306	-6.0004	1185.0233	98.8593	91520.7027	288512.9997	6143315.5478	856.78	-0.66029	407.421	0.84905	377.3069	0.32474	737.1987	0.0019485	727.9299	350906.5938	612.1768	1.513	702.0509	0.63312	19367200	0.87325	779.305	202.853	178.9327	538.9746	524.7918	256551.9062	364.3596	1.4307	480.745	9642820
044	2018-05-21t0807	1526908481.84	adult	229.9377	181.9313	-1.9997	1190.5806	98.8041	91677.4486	288991.2687	6178281.2444	874.616	-0.59674	411.13	0.98035	383.6503	0.55517	722.9067	-0.096848	712.5379	344826.5	604.9479	1.3363	687.4752	0.43373	19578800	0.92049	817.817	207.454	183.1874	546.2449	532.209	260558.8281	374.039	1.5862	485.5039	9879400
044	2018-05-21t1207	1526922879.99	dead	233.9372	185.9308	1.9997	1182.22	99.4986	92970.1557	293547.3972	6310587.411	915.206	-0.4634	420.253	1.2952	402.0782	1.2105	726.6741	-0.047586	711.6855	351710.25	599.0306	1.1844	678.7865	0.30473	20300300	1.0994	994.217	214.053	193.2204	579.3691	549.9939	280414.6562	380.5602	1.6584	497.6616	10339800
045	2018-05-11t1607	1526073520.91	egg	-1.9995	-58.006	-281.944	113.2358	35.2382	2745.2533	8981.2236	60976.2769	842.771	6305.6744	473.656	2.2805	465.3138	2.1914	768.8499	7.0709	761.0749	11532.748	676.5385	2.8709	738.3105	3.7828	706694	201088.7824	332.537	146.706	144.722	275.848	271.7446	4137.7202	204.5737	3.014	259.5479	218885
045	2018-05-11t2007	1526087917	larva	1.9995	-54.0071	-277.9451	81.7364	27.7634	1540.9752	5058.0476	27231.9559	578.443	11.867	415.75	1.7735	413.927	1.7383	561.3737	2.4704	561.7203	5052.3633	493.9932	1.7561	536.637	2.2985	351724	3.3112	321.081	141.698	138.8212	280.5612	277.7859	2525.0505	193.6827	2.778	261.3044	119877
045	2018-05-12t0007	1526102325.99	larva	6.002	-50.0046	-273.9426	153.7816	28.1722	2855.2376	9092.0293	50306.8076	0	-0.19196	0	-1.0625	0	-1.0607					0	-1.0608	0	-1.0488	0	0.19577	0	0	0				0	-1.0083	0	0
045	2018-05-12t0407	1526116720.15	larva	10.0003	-46.0062	-269.9442	85.6272	26.2457	1476.0483	4820.8254	24277.796	570.96	1.0783	417.648	1.4552	416.7594	1.4582	551.6807	0.60514	553.212	4965.1265	494.1139	1.3077	534.7213	1.4641	342054	-0.50405	292.184	146.533	145.7336	263.4844	258.6635	2371.3596	191.0394	2.6562	245.9461	120010
045	2018-05-12t0807	1526131124.15	larva	14.0014	-42.0051	-265.9431	85.8315	27.3807	1573.0775	5145.5041	27219.2535	565.663	0.29511	410.512	1.2329	408.7465	1.2486	544.3282	0.031457	542.614	4898.9536	486.7581	1.0294	521.6842	0.97537	356734	-1.1913	320.364	146.906	144.2583	285.4041	281.5818	2568.637	197.5949	2.7705	265.9365	127662
045	2018-05-12t1207	1526145519.42	larva	18.0001	-38.0064	-261.9444	303.2613	31.2094	7608.805	24046.1889	165903.1945	620.973	-0.11183	399.817	0.97145	391.6319	0.96073	580.0134	-0.24225	576.7892	24360.5645	517.4224	0.95993	559.3895	0.76965	1644450	-0.95593	375.83	90.9168	90.5389	145.6067	131.8064	6115.48	115.9066	0.89075	126.4194	373941
045	2018-05-12t1607	1526159919.44	larva	22.0001	-34.0064	-257.9444	420.121	39.9986	13368.3667	42344.9237	353819.9097	630.161	-0.52883	397.447	0.75368	392.6905	0.78911	565.611	-0.68182	563.3911	40723.9922	505.4226	0.62994	548.7987	0.29459	2829830	-0.83855	189.434	93.6103	93.2531	134.3446	132.5682	9672.8086	117.8763	0.80673	127.9845	666506
045	2018-05-12t2007	1526174318.5	larva	25.9999	-30.0067	-253.9447	500.8185	42.8331	17357.3282	54989.5069	500236.0181	709.469	-0.7369	407.432	0.61717	399.7214	0.65149	617.5218	-0.80464	611.957	57429.5273	545.6083	0.60908	592.0495	0.12471	3756520	-0.87431	218.415	85.5244	84.9268	130.7659	126.719	12161.2305	111.4603	0.49341	123.4667	788535
045	2018-05-13t0007	1526188741.81	larva	30.0063	-26.0002	-249.9382	573.7997	36.3227	17128.311	53946.6524	433658.01	689.434	-1.0981	434.618	0.61588	426.3372	0.66894	641.593	-1.0173	636.8356	59026.5508	574.3638	0.51255	622.454	-0.11704	3979800	-1.2235	165.453	94.6898	94.2948	135.9066	134.3783	12503.4072	119.034	0.53035	130.1882	867075
045	2018-05-13t0407	1526203142.08	larva	34.0064	-22.0002	-245.9381	679.1346	47.7335	25266.7868	79804.7379	771688.2465	680.87	-1.3954	417.413	0.20399	408.9281	0.28255	626.3774	-1.3516	621.0569	83934.5781	554.833	0.065023	605.867	-0.63197	5586240	-0.95338	244.656	84.1165	83.4187	134.4151	128.9491	18011.625	110.1747	0.052362	123.6649	1125730
045	2018-05-13t0807	1526217544.98	larva	38.0072	-17.9993	-241.9373	802.4679	45.7737	32895.29	103714.0216	1104091.3126	1308.04	-0.63102	469.489	0.43071	453.5632	0.46526	903.7214	-0.62413	862.2974	157247.5312	654.9936	0.46828	748.071	-0.22937	8153150	-0.35033	180.249	92.5516	92.0816	137.5476	135.709	23933.2773	118.7517	0.088005	130.6533	1607250
045	2018-05-13t1207	1526231941.56	larva	42.0063	-14.0003	-237.9383	891.5589	50.1819	37246.7329	117387.6369	1287461.9577	2100.87	0.32836	440.231	-0.11685	412.4313	-0.18804	1433.5769	0.92939	1398.2938	282414.6562	615.5156	-0.11314	956.632	0.65535	8646570	-0.58505	327.55	97.4542	96.8552	143.7659	140.6226	28321.8789	123.8793	0.076714	135.4605	1914100
045	2018-05-13t1607	1526246342.52	larva	46.0065	-10	-233.938	987.327	57.6827	47200.9345	148655.6771	1884383.5914	3075.26	1.5499	501.561	0.49001	453.2833	0.17322	1949.7152	2.4109	1872.0944	483529.375	786.4599	1.1925	1182.2144	1.788	12433700	0.35402	334.519	96.4408	95.6664	144.9267	142.2281	35941.8203	124.1422	-0.076851	136.9199	2390770
045	2018-05-13t2007	1526260742.64	larva	50.0066	-6	-229.938	1122.7451	64.3368	59439.5887	187185.4981	2630668.6482	3572.28	2.0558	502.113	0.45435	456.7392	0.16155	1955.2578	2.1001	1774.3036	610040.4375	783.0951	1.1241	1139.5686	1.3753	15637800	1.0267	283.123	98.1754	97.4317	146.8149	144.183	45806.25	126.0255	-0.13369	138.8351	3057570
045	2018-05-14t0007	1526275142.34	larva	54.0065	-2.0001	-225.9381	1210.5588	73.9356	68340.0557	215126.1417	3360380.4776	3423.39	1.6469	516.133	0.67525	470.9529	0.3753	1867.5009	1.5185	1673.5	668565.3125	787.4806	1.1724	1162.1655	1.4116	18445600	1.5479	255.872	96.6172	95.6068	147.7295	144.987	52887.1484	125.7511	-0.35005	140.1885	3452910
045	2018-05-14t0407	1526289542.92	adult	58.0067	2.0001	-221.9379	1081.7983	76.7296	64850.0241	204296.6115	3277587.3932	2908.63	0.75699	496.773	0.39211	462.59	0.26399	1717.8575	0.9661	1642.3822	582353.6875	724.8361	0.56645	1106.6299	1.0239	16826700	0.76095	180.341	97.4174	96.4894	146.008	143.6595	49496.7188	126.2055	-0.57185	139.2172	3299720
045	2018-05-14t0807	1526303942.04	adult	62.0064	5.9998	-217.9381	1190.471	77.1668	72352.5808	227809.3889	3769079.6127	2815.36	0.53777	488.347	0.28167	458.1111	0.22137	1562.4254	0.4473	1437.5822	590596.8125	706.7443	0.42001	1037.6803	0.60494	18447800	0.99636	227.87	95.9608	95.1685	144.6244	141.7775	54668.0391	123.3082	-1.2139	136.8967	3625020
045	2018-05-14t1207	1526318341.07	adult	66.0061	9.9996	-213.9384	1123.5129	79.5026	75748.0693	238852.9693	4258880.5688	2187.51	-0.42808	478.386	0.13912	444.552	-0.021709	1403.1155	-0.047576	1317.8998	554230.625	710.5348	0.54135	1049.1581	0.74129	18876100	0.9317	273.365	88.4795	87.7332	142.9116	138.7946	56450.0664	117.4011	-2.2351	131.8854	3491220
045	2018-05-14t1607	1526332743.39	adult	70.0068	14.0002	-209.9378	1184.453	78.8533	75872.0576	239119.4034	4081714.2046	2790.27	0.49894	488.287	0.42363	451.7592	0.19905	1495.347	0.39284	1324.8885	592157.4375	728.0726	0.8633	1058.3736	0.92725	19326400	0.92117	322.569	101.714	100.7675	154.5985	151.5555	61221	131.7928	-0.86539	145.7898	4025860
045	2018-05-14t2007	1526347141.05	adult	74.0061	17.9996	-205.9384	1276.3806	81.3271	82361.8787	259393.2256	4470122.8895	2618.55	0.31069	466.985	0.042235	439.334	-0.03913	1370.8065	0.09515	1199.1888	589446.8125	651.5764	0.078178	901.7558	0.038579	20047200	1.0276	203.25	103.705	102.8628	158.3074	156.2426	68072.1641	134.7124	-0.81606	149.6952	4451940
045	2018-05-15t0007	1526361540.43	adult	78.006	21.9994	-201.9386	1242.5903	80.9224	81557.2139	256843.3658	4525971.2604	2540.73	0.30439	484.961	0.5482	458.5245	0.51268	1411.9756	0.4838	1270.8014	600089.625	674.9483	0.52388	903.9566	0.23808	20602600	1.1295	389.107	102.921	101.5861	167.4637	163.1029	71172.0859	137.3254	-0.8144	154.9529	4372380
045	2018-05-15t0407	1526375941.4	adult	82.0062	25.9997	-197.9383	1216.894	98.8077	87373.2383	275675.5814	5277775.7418	2149.89	-0.21827	430.433	-0.58552	409.9829	-0.62277	1202.8563	-0.19938	1092.2194	547299.625	594.7025	-0.34693	786.8967	-0.43548	19564400	0.84112	429.001	106.968	102.8079	307.7281	301.5534	140016.3125	143.8295	-0.49199	268.8902	4862030
045	2018-05-15t0807	1526390343.23	adult	86.0067	30.0002	-193.9378	1218.8457	82.9627	81179.1839	255824.5652	4510521.3417	2359.91	0.30484	457.044	0.14789	437.5479	0.16888	1330.8859	0.61695	1206.1039	564295.625	605.9336	-0.028566	790.6849	-0.21204	19338400	0.79535	376.561	111.663	109.575	205.6204	187.1929	87183.0469	149.2758	-0.32466	172.5694	4724690
045	2018-05-15t1207	1526404738.66	adult	90.0055	33.9989	-189.9391	1295.3754	84.6386	83272.24	262175.7782	4700824.8492	2069.1	-0.076128	452.412	0.16445	435.2997	0.2127	1185.0259	0.14174	1088.2804	515486.25	604.2801	0.12083	766.1635	-0.21293	19637900	0.9046	315.496	113.82	111.8896	187.7776	183.7085	81683.2656	152.9252	-0.33119	175.0264	4940580
045	2018-05-15t1607	1526419163.17	adult	94.0123	38.0057	-185.9323	1313.1247	83.6182	83826.8555	263843.1912	4726857.5996	2336.58	0.57151	456.953	0.38887	439.8969	0.42905	1269.7206	0.72466	1167.2557	556137.625	589.2802	0.07253	735.2704	-0.2847	19970200	1.028	299.604	117.254	114.7521	199.579	195.4849	87415.5938	159.5366	-0.15146	185.6722	5124350
045	2018-05-15t2007	1526433571.41	adult	98.0146	42.008	-181.93	1335.5968	83.5138	88596.7028	278960.9788	5027562.529	1963.05	-0.015409	437.834	0.050818	422.7815	0.084612	1067.8236	-0.071945	1006.8997	493334.5	573.2203	-0.011693	717.7892	-0.2664	20206000	1.1243	689.867	120.047	114.602	339.3929	283.4108	156799.5	170.0325	0.2323	213.3784	5540180
045	2018-05-16t0007	1526447964.22	adult	102.0126	46.006	-177.932	1295.7992	91.333	86086.5036	271200.1365	4914887.7795	1970.55	0.10475	429.47	-0.047143	412.9552	-0.083174	1021.5414	-0.15282	856.4977	458672.0938	560.3724	-0.07175	672.8074	-0.50981	19261300	0.902	588.191	127.731	119.6547	431.3231	429.9363	193664.0781	187.5461	0.95555	349.6635	5728590
045	2018-05-16t0407	1526462356.87	adult	106.0105	50.004	-173.934	1188.6798	87.6622	82175.4054	258931.6216	4810259.5193	2031.78	0.307	420.869	-0.16146	405.6824	-0.19351	1085.6675	0.26521	999.3347	464665.6875	541.1418	-0.24489	686.8665	-0.26281	18001800	0.59365	423.334	122.79	117.5585	243.5751	238.937	104250.1484	182.0288	0.33155	223.4079	5252110
045	2018-05-16t0807	1526476758.92	adult	110.0111	54.0045	-169.9335	1253.369	87.9235	85432.2594	269106.9525	4938330.3185	1998.66	0.31746	414.835	-0.22382	402.725	-0.19608	995.1595	-0.052804	889.1103	442845.9688	532.3935	-0.28565	644.8869	-0.52979	18453100	0.73103	349.238	124.142	117.6668	269.5589	263.4071	119953.7188	190.1334	0.46465	244.6876	5522220
045	2018-05-16t1207	1526491158.3	adult	114.0109	58.0044	-165.9336	1204.1427	84.3154	81308.0377	256173.2129	4618546.1076	1771.48	-0.028536	417.611	-0.075911	405.2979	-0.050946	990.2627	0.010597	927.5417	419871.375	534.9759	-0.17287	641.5839	-0.47247	17691300	0.5465	409.664	127.911	119.7369	275.2685	269.1077	116713.8281	204.5923	0.86959	253.4843	5418680
045	2018-05-16t1607	1526505569.31	adult	118.014	62.0074	-161.9306	1335.7289	87.2641	89775.2396	282999.6496	5119585.4833	1712.59	-0.076263	399.802	-0.45016	388.3476	-0.4513	899.5121	-0.32758	781.2306	420971.6875	507.8313	-0.5257	606.1454	-0.72706	18709500	0.81236	624.641	124.629	118.4107	314.3094	281.5464	147096.7969	190.0553	-0.033803	252.9513	5832270
045	2018-05-16t2007	1526519966.04	adult	122.0131	66.0065	-157.9315	1263.7818	88.1177	85980.9431	270820.345	5012567.5348	1538.41	-0.32537	414.061	-0.014921	402.3587	0.015668	938.0527	-0.071017	886.1096	420247.625	532.7968	-0.087975	646.8777	-0.28739	18546200	0.76985	456.688	132.227	125.0358	283.3146	278.8192	126924.9297	207.198	0.45915	260.737	5922590
045	2018-05-17t0007	1526534359.84	adult	126.0114	70.0048	-153.9332	1252.0041	89.6122	87117.4169	274477.1407	5134013.4676	1773.23	0.10645	431.093	0.5088	415.4143	0.47333	1003.6163	0.30695	897.659	455641.7812	570.4321	0.56287	699.3624	0.27173	19551800	1.0103	592.569	134.872	126.3892	336.5644	305.3659	152800.25	214.9075	0.53414	278.2994	6116990
045	2018-05-17t0407	1526548764.21	adult	130.0126	74.006	-149.932	1375.0453	86.8743	92321.3433	290680.9707	5238540.4006	1916.46	0.36538	417.812	0.234	403.1125	0.19117	986.1147	0.2922	820.3925	474321.1875	551.982	0.31475	677.3203	0.11024	20090100	1.1297	476.261	134.849	125.9277	320.5665	310.0847	154192.4844	219.0732	0.47077	283.1777	6484080
045	2018-05-17t0807	1526563145.09	adult	134.0073	78.0007	-145.9373	1337.4651	91.8131	89801.9168	282744.1421	5254665.8466	2947.31	2.0195	417.266	0.29683	401.2516	0.21438	1130.9338	1.0475	837.5125	529277.0625	549.383	0.31841	678.7194	0.1738	19525100	0.98488	478.686	138.397	129.4959	319.1394	309.0128	149357.25	224.2694	0.45111	285.5647	6476010
045	2018-05-17t1207	1526577540.93	adult	138.0061	81.9995	-141.9385	1369.2754	93.301	94499.0268	297508.8824	5657538.5133	2917.44	1.9685	425.423	0.60839	409.3523	0.55141	1124.0901	1.0881	843.4684	553052.3125	562.1074	0.5795	682.2295	0.25597	20930800	1.3028	478.869	139.54	131.2695	320.0275	309.7305	157453.5469	222.2524	0.20263	283.9588	6865390
045	2018-05-17t1607	1526591973.65	adult	142.0152	86.0086	-137.9294	1417.063	89.2002	97451.5633	306793.8034	5801239.8275	2195.06	0.86953	431.111	0.86031	414.5255	0.80809	1066.2551	0.88521	844.4292	541657.625	578.933	0.91739	717.9669	0.66555	21865500	1.5084	750.985	140.966	131.6797	356.3771	329.6405	181039.5625	227.3101	0.19854	298.0104	7149650
045	2018-05-17t2007	1526606369.94	adult	146.0142	90.0076	-133.9304	1375.8656	93.1388	98164.1067	309178.2493	5933407.5031	2534.88	1.4138	427.75	0.85373	412.5115	0.83871	1070.0986	0.98298	854.4114	546820.375	569.1056	0.79411	694.6169	0.4709	21847700	1.4933	445.186	142.108	133.1163	329.5514	321.5836	168400.7812	228.0337	0.071398	297.8834	7258330
045	2018-05-18t0007	1526620757.39	adult	150.0107	94.0041	-129.9339	1435.2337	93.3316	103016.185	325019.4575	6288119.8851	2655.57	1.6246	407.531	0.33119	391.2953	0.2239	1062.6263	1.0285	797.1573	569567.75	548.3327	0.46396	678.6984	0.34607	21840400	1.4836	435.831	144.715	136.3792	331.0451	321.362	177440.1875	226.8795	-0.094742	296.972	7755540
045	2018-05-18t0407	1526635153.08	adult	154.0095	98.0029	-125.9351	1646.2861	94.1794	106312.0712	334754.7252	6213328.8315	2508.43	1.4351	405.669	0.35177	388.6909	0.21683	1014.2416	0.8658	779.7603	562904.125	549.0844	0.51582	679.3879	0.39349	22492300	1.6219	588.707	144.932	135.6912	352.3643	336.2022	195562.2188	231.2408	-0.094533	311.227	8035760
045	2018-05-18t0807	1526649556.94	adult	158.0106	102.004	-121.934	1403.1664	93.0669	100455.1059	316331.7893	6140231.5338	2631.78	1.6705	395.912	0.11364	378.978	-0.045321	1067.2377	1.2234	805.0101	558165.3125	549.8393	0.56108	684.7754	0.48726	20696300	1.2242	449.56	144.092	135.0222	337.9344	331.0109	176739.7188	228.1569	-0.28864	302.9945	7532400
045	2018-05-18t1207	1526663705.25	adult	161.9406	105.9341	-118.0039	1345.9945	95.1067	99222.113	312532.4453	6214633.4705	2093	0.89569	400.137	0.30592	381.7787	0.11394	1039.9952	1.1639	884.4375	536637.5625	550.0617	0.59063	753.8633	1.2837	20647500	1.213	593.709	147.768	136.641	369.6377	359.6956	190733.0469	245.4964	0.072453	332.2119	7624980
045	2018-05-18t1607	1526678089.06	adult	165.9361	109.9296	-114.0084	1347.1029	94.133	97003.5538	305505.5701	5980632.9736	2319.1	1.2959	394.563	0.1881	375.5564	-0.038021	1209.1454	2.1702	1059.8755	610618.4375	533.1034	0.28704	895.2572	2.9107	19914400	1.0525	567.513	149.108	139.3402	359.612	346.488	181604.0469	241.4642	-0.14399	317.8472	7525800
045	2018-05-18t2007	1526692486.17	adult	169.9353	113.9288	-110.0092	1249.2352	94.1885	95105.088	299744.8893	6123611.7556	2008.96	0.87094	402.926	0.50181	382.6727	0.25804	1131.7109	1.8451	1041.9944	560196.9375	551.2859	0.64804	871.0394	2.6882	19916200	1.0518	521.608	141.975	130.3	363.7597	354.4357	180061.0625	241.3629	-0.25143	322.1093	7017690
045	2018-05-19t0007	1526706886	adult	173.9353	117.9287	-106.0093	1396.5864	95.2666	102856.5427	324176.1493	6475201.4536	1920.41	0.78952	384.135	-0.067479	363.6935	-0.35734	1132.9678	1.9485	1060.2418	606137.75	528.5697	0.20023	947.9897	3.6115	20538900	1.1865	591.007	143.498	132.0068	368.5547	356.1422	197176.75	243.2964	-0.30654	329.4265	7672550
045	2018-05-19t0407	1526721286.15	adult	177.9353	121.9288	-102.0092	1316.8366	100.1123	97778.8408	307996.5283	6286387.4865	1828.29	0.69935	383.844	-0.042962	363.9021	-0.3098	1056.7466	1.6032	1014.1675	537884	535.9381	0.33963	890.0143	2.9857	19512700	0.95741	741.24	148.93	137.7324	380.5648	361.7988	193707.5	246.7923	-0.32198	329.8645	7570880
045	2018-05-19t0807	1526735686.78	adult	181.9355	125.9289	-98.0091	1368.7878	97.3726	101916.0047	321117.0664	6557902.148	2130.76	1.2694	379.243	-0.17682	357.9991	-0.49089	1029.0419	1.5159	972.7324	545392.1875	532.942	0.2529	844.2713	2.467	20093000	1.0818	490.892	151.175	138.376	377.2917	372.0499	199964.5938	257.6284	-0.15553	345.0321	8009530
045	2018-05-19t1207	1526750086.16	adult	185.9353	129.9288	-94.0092	1301.145	99.7594	97191.3484	306209.5737	6298516.8393	2020.08	1.1577	384.485	0.0095382	362.4474	-0.31375	1028.7983	1.6	978.8719	520571.9375	545.922	0.48431	833.806	2.3563	19433400	0.9298	680.777	151.195	138.2291	394.2739	378.5269	199502.5781	257.1911	-0.27686	343.4034	7641980
045	2018-05-19t1607	1526764487.58	adult	189.9357	133.9292	-90.0088	776.0796	110.7176	58469.1735	190459.2328	3779530.0719	2037.23	1.2668	362.604	-0.68072	352.2682	-0.64	915.7527	0.95435	761.2452	279304.5625	470.4047	-1.0311	574.4262	-0.7293	11042700	-0.99278	657.501	143.609	135.7815	318.0833	299.8668	97015.4062	220.4653	-1.3123	278.2929	4373480
045	2018-05-19t2007	1526778887.07	adult	193.9356	137.929	-86.009	1248.5958	103.7671	99239.1438	313026.4316	6667425.2617	2092.89	1.4525	370.107	-0.42826	354.8198	-0.53558	854.0967	0.60441	730.4919	440713.875	509.0367	-0.29937	630.0096	-0.084632	19069400	0.83874	731.476	153.091	140.6517	380.5931	360.9134	196386.0469	258.1171	-0.47283	335.7361	7887890
045	2018-05-20t0007	1526793286.08	adult	197.9353	141.9287	-82.0092	1333.9949	95.1057	98428.9629	310134.5291	6250958.3518	2059.53	1.4817	371.952	-0.35909	352.5933	-0.59592	950.1793	1.2971	866.1573	486491.7812	527.397	0.033139	755.6956	1.4005	19044300	0.82951	634.323	154.126	139.6758	399.3008	380.4776	204442	268.1381	-0.32861	351.764	7891420
045	2018-05-20t0407	1526807689.34	adult	201.9362	145.9296	-78.0083	1433.3429	98.6925	103556.2422	326049.7146	6525146.5099	1656.61	0.79226	367.867	-0.48327	346.8228	-0.77991	949.9947	1.3563	913.4586	512047.125	529.5903	0.047873	770.9858	1.5658	19810000	1.0065	588.466	154.446	138.9152	405.8813	395.4607	218770.0469	273.8106	-0.29323	368.9044	8317050
045	2018-05-20t0807	1526822089.34	adult	205.9362	149.9296	-74.0083	1341.795	94.9975	95884.2968	301981.4603	5935736.5194	1674.72	0.90379	398.944	0.53202	377.4229	0.27834	1015.1907	1.87	966.9158	506580.1562	562.6992	0.67281	855.897	2.5704	19894900	1.0245	515.507	155.755	140.4476	390.4722	381.1935	194845.625	275.282	-0.36475	355.7418	7767340
045	2018-05-20t1207	1526836487.95	adult	209.9358	153.9293	-70.0087	848.3786	98.861	58949.7437	188808.4073	3463706.0605	694.444	-1.0682	365.3	-0.55692	357.2322	-0.40279	582.9407	-1.1873	573.5312	179545.7188	480.8083	-0.97887	549.4207	-1.1286	11226000	-1.0553	440.017	138.617	130.8867	304.6899	295.3003	93844.4922	219.23	-1.9229	273.8754	4259840
045	2018-05-20t1607	1526850890.34	adult	213.9365	157.9299	-66.0081	1352.9387	99.0711	103693.4811	326783.5266	6736209.0309	1763.29	1.2615	387.554	0.17426	367.5972	-0.038041	953.4019	1.5463	894.2391	513883.625	547.7017	0.31546	776.4841	1.5877	20882200	1.2572	707.752	154.989	139.9012	426.717	410.6906	230000.4844	274.3403	-0.61333	376.7298	8351100
045	2018-05-20t2007	1526865291.81	adult	217.9369	161.9303	-62.0077	1387.8225	101.1024	103060.6311	324625.6329	6551196.9261	1612.54	1.0215	392.373	0.33784	371.897	0.11919	927.7457	1.4123	887.0453	497271.6875	558.2524	0.49379	768.1701	1.4729	21024900	1.2904	639.015	155.413	141.1066	416.4437	400.3244	223213.8125	276.8652	-0.66201	370.9858	8327650
045	2018-05-21t0007	1526879692.98	adult	221.9372	165.9307	-58.0073	1399.7002	101.3006	103751.2912	326739.0257	6608062.3191	1536.99	0.93975	388.412	0.21153	368.4343	0.0079762	910.4912	1.3372	873.9861	491665.25	556.9554	0.4351	758.7022	1.3429	20940100	1.2679	664.936	155.749	140.5035	428.2343	410.8503	231246.5312	281.9051	-0.64507	379.7356	8396740
045	2018-05-21t0407	1526894092.9	adult	225.9372	169.9306	-54.0074	1340.9793	99.9918	99700.971	314055.1559	6413485.1185	1687.28	1.4167	386.569	0.154	368.5864	0.021358	874.3928	1.1068	818.2688	453809.8438	549.2751	0.24678	708.1698	0.70808	20039700	1.0412	660.313	157.015	142.7468	414.609	405.0622	215182.0625	281.5004	-0.77284	374.994	8139670
045	2018-05-21t0807	1526908495.34	adult	229.9379	173.9313	-50.0067	1352.0368	98.4781	101518.3019	319802.7661	6505133.3196	1512.4	1.0915	384.796	0.097849	366.0952	-0.057749	889.5697	1.2886	835.8477	469692.8125	547.3856	0.17355	725.0172	0.89584	20298000	1.1022	672.303	157.158	142.5354	426.5227	413.1566	225203.9688	283.8376	-0.82921	384.0995	8290060
045	2018-05-21t1207	1526922893.53	adult	233.9374	177.9308	-46.0072	1403.7432	102.6143	104105.928	327870.9748	6684685.5743	1834.7	2.1321	385.62	0.12833	367.5024	-0.001074	908.8577	1.5188	856.1843	492600.875	555.5982	0.3042	753.6507	1.2305	20870500	1.2452	737.24	158.216	141.336	455.8253	437.3449	247057.2969	293.9734	-0.6763	401.2532	8562960
045	2018-05-21t1607	1526937295.3	adult	237.9379	181.9313	-42.0067	1363.0141	102.6621	103537.3251	326110.7302	6762557.0315	1730.46	2.0417	385.626	0.13124	364.3811	-0.10347	926.4089	1.7511	887.5199	498408	563.4962	0.42903	774.5899	1.4717	20746700	1.2118	683.741	158.683	140.9887	448.9767	435.8018	241549.4531	300.0889	-0.63069	403.936	8537160
045	2018-05-21t2007	1526951694.95	adult	241.9378	185.9312	-38.0068	1317.8417	103.5244	104374.8125	328970.5906	7039755.8886	1831.25	2.6296	384.657	0.1008	362.1987	-0.1737	927.0738	1.846	879.3556	502474	562.1308	0.36556	779.7237	1.5169	20846100	1.2363	659.877	162.906	145.9966	443.3088	431.4822	240273.3906	300.0437	-0.75316	402.3509	8828550
045	2018-05-22t0007	1526966097.18	adult	245.9384	189.9318	-34.0062	1383.6458	103.0129	108041.639	340365.5337	7163818.4889	1501.32	1.7816	385.26	0.12376	364.0495	-0.1017	904.7879	1.7286	865.8959	508490.8125	558.3491	0.25219	772.2351	1.4036	21615400	1.4394	623.906	162.46	145.7376	453.7808	439.9962	255024.7969	299.1129	-0.90216	407.2949	9114990
045	2018-05-22t0407	1526980498.86	adult	249.9389	193.9323	-30.0057	1408.5257	105.2502	109222.3627	344109.2893	7317909.1345	1610.3	2.581	381.749	0.0050399	360.3222	-0.22794	861.1191	1.3869	835.6257	489115.625	558.305	0.21479	748.8895	1.0897	21666200	1.4549	671.056	164.922	148.145	451.6558	438.7111	256540.4844	303.8408	-0.89657	410.3431	9360140
045	2018-05-22t0807	1526994902.39	adult	253.9398	197.9333	-26.0047	1446.7337	103.7077	109610.8709	345157.3792	7268816.4155	1420.27	2.2395	380.104	-0.050597	358.5465	-0.28579	855.1305	1.4114	825.9664	487424.375	555.7625	0.12568	743.6726	1.0015	21650400	1.4529	766.742	165.089	148.7871	446.6923	435.07	254614.625	301.5014	-1.0892	408.3632	9403320
045	2018-05-22t1207	1527009312.1	adult	257.9425	201.936	-22.002	1394.6229	104.9567	108353.0582	341356.706	7267688.0206	1479.98	3.5311	382.263	0.025763	360.9272	-0.19501	856.5191	1.5218	817.5034	482220.25	560.8014	0.19269	749.9337	1.0571	21516400	1.4185	701.811	166.335	149.6359	460.0577	442.5592	259012.5156	306.7185	-1.0721	411.7122	9362500
045	2018-05-22t1607	1527023703.88	adult	261.9403	205.9337	-18.0043	1408.9197	103.8041	108719.3524	342428.4499	7220525.8117	1562	9.0293	377.231	-0.15015	355.8918	-0.37182	828.118	1.2979	785.116	467886.6875	556.3317	0.062888	717.138	0.61881	21309400	1.3628	706.425	167.051	150.1152	455.4717	440.5738	257341.5	308.8726	-1.1423	414.4449	9436570
045	2018-05-22t2007	1527038113.75	adult	265.943	209.9364	-14.0016	1417.3599	103.6679	109482.1095	344828.0383	7305962.62	1394.76	1574.8202	370.321	-0.39571	351.3501	-0.53309	776.8619	0.76521	740.5841	442034.4062	541.2609	-0.28912	678.6936	0.10668	21068700	1.2964	597.237	167.429	151.3454	443.9321	435.0831	252597.375	303.358	-1.4356	405.365	9525550
045	2018-05-23t0007	1527052517.32	adult	269.944	213.9374	-10.0006	1365.4198	104.4914	107601.4478	339048.1146	7230612.7403	1340.76	1476.9269	372.725	-0.31232	355.3436	-0.38416	746.3079	0.43703	712.6852	417186.125	543.8548	-0.2744	658.8085	-0.17225	20830500	1.2289	673.162	170.531	154.5118	453.0899	443.3587	253277.2812	307.5658	-1.4522	413.5234	9530490
045	2018-05-23t0407	1527066902.56	adult	273.9399	217.9333	-6.0047	1438.2261	103.9746	111875.5861	352331.7767	7484163.4704	1187.6	1041.7589	364.299	-0.61885	347.0534	-0.68654	713.0599	0.019727	689.9685	415000.875	532.0002	-0.56386	642.3651	-0.40881	21176000	1.3295	664.565	169.917	153.7494	455.9044	446.0123	265336.3438	308.5544	-1.5643	413.5064	9876960
045	2018-05-23t0807	1527081310.9	adult	277.9422	221.9356	-2.0024	1474.9316	105.1524	114533.0725	360680.3214	7648613.4819	1047.71	641.7888	363.811	-0.64212	348.1322	-0.64561	697.8644	-0.19047	679.0897	415927.1562	531.5796	-0.61462	637.6246	-0.49736	21651100	1.471	637.52	171.637	154.9491	465.6949	453.8994	277554.1875	316.2779	-1.4789	424.1253	10214400
045	2018-05-23t1207	1527095727.85	dead	281.9469	225.9403	2.0024	1424.1257	107.647	112727.0016	355133.6091	7608466.8786	1008.07	578.1332	363.164	-0.67211	348.7015	-0.62351	668.7626	-0.69622	650.3672	391894.875	528.0332	-0.73277	615.9191	-0.8037	21262100	1.3584	614.509	173.165	157.1509	457.4683	446.8301	268076.4062	314.6556	-1.6741	419.2081	10138300
046	2018-05-11t1607	1526073533.71	egg	-1.9995	-58.0062	-265.9414	67.9077	40.1788	1604.4294	5752.131	38473.0123	342.668	3704.9397	240.28	0.88587	239.1833	0.84472	320.9103	2.0165	320.4404	2888.1931	289.6592	0.96418	307.9314	1.4768	211686	169296.5453	139.289	86.1401	86.2814	127.9768	125.5696	1151.7911	111.955	1.3762	120.4637	75889.4
046	2018-05-11t2007	1526087929.81	larva	1.9995	-54.0073	-261.9424	153.9092	26.7093	2825.916	8988.5774	48056.1393	0	2.6382	0	-0.79957	0	-0.81418					0	-0.75529	0	-0.60911	0	2.61	0	0	0				0	-0.79876	0	0
046	2018-05-12t0007	1526102339.02	larva	6.002	-50.0047	-257.9399	151.0843	28.5444	2821.1497	8993.2933	50216.5452	0	-0.19197	0	-1.0625	0	-1.0607					0	-1.0608	0	-1.0488	0	0.19575	0	0	0				0	-1.0083	0	0
046	2018-05-12t0407	1526116732.98	larva	10.0003	-46.0064	-253.9416	151.078	28.5785	2827.9166	9014.5085	50419.9959	0	-0.83536	0	-1.3406	0	-1.3211					0	-1.3807	0	-1.4888	0	-0.7845	0	0	0				0	-1.2348	0	0
046	2018-05-12t0807	1526131137.03	larva	14.0015	-42.0053	-249.9404	204.9394	20.0795	3313.0721	10468.8319	45871.9207	365.395	-0.25582	282.137	0.33523	281.4269	0.36163	350.6012	-0.91151	348.1638	6661.4219	324.2299	0.11199	340.7432	-0.031586	517439	-1.0817	150.883	88.8182	88.5954	130.1745	127.8485	2473.3162	113.24	0.95458	124.6712	162893
046	2018-05-12t1207	1526145532.29	larva	18.0001	-38.0066	-245.9418	250.048	36.2941	7139.3887	22683.5589	177612.7917	535.021	-0.31724	369.94	0.7525	369.0081	0.79553	497.6572	-0.61085	496.1009	19408.6309	449.2445	0.55982	477.5555	0.31115	1415020	-1.0921	251.922	93.4836	92.6494	140.525	134.8903	5480.4766	119.0421	0.96247	131.0186	357575
046	2018-05-12t1607	1526159932.39	larva	22.0002	-34.0066	-241.9417	445.5812	46.365	16061.0677	50770.8387	496073.0157	631.584	-0.52579	391.01	0.70405	382.0353	0.70722	573.3299	-0.64951	567.4435	49306.3711	502.8933	0.61447	552.559	0.31579	3332190	-0.57181	172.508	106.97	106.5612	150.5896	148.6093	12950.708	132.1386	1.1556	143.7689	911602
046	2018-05-12t2007	1526174331.42	larva	25.9999	-30.0068	-237.942	417.0477	46.0245	15332.7786	48526.8757	485258.8435	659.651	-0.83477	452.765	0.98663	448.6848	1.0494	610.8218	-0.83121	605.3479	50087.3906	554.3621	0.66507	593.5032	0.13296	3678710	-0.91194	172.475	101.838	101.316	146.506	144.3659	12013.4961	127.4773	0.91608	140.3148	827433
046	2018-05-13t0007	1526188755.09	larva	30.0065	-26.0003	-233.9354	492.6923	56.5599	17577.3441	56017.0844	543348.006	685.261	-1.1057	404.487	0.35456	390.7932	0.36139	601.5341	-1.1693	598.1386	56544.207	526.7765	0.1929	576.6237	-0.37942	3775890	-1.3146	170.56	103.577	102.9174	148.2652	146.2423	13936.9238	130.1257	0.85011	141.5814	966890
046	2018-05-13t0407	1526203155.4	larva	34.0066	-22.0002	-229.9353	637.3558	46.9175	25382.8114	80105.0049	839570.586	720.919	-1.3267	457.621	0.57875	449.5739	0.66071	667.8395	-1.2001	661.8581	90158.3359	593.3025	0.33805	646.4818	-0.39703	6136240	-0.72461	260.411	97.1354	96.4366	148.9578	145.4649	20109.3066	125.4222	0.54206	138.7305	1302490
046	2018-05-13t0807	1526217558.3	larva	38.0074	-17.9994	-225.9345	676.9549	50.4968	27807.7718	87801.9445	951386.2514	1140.26	-0.90317	485.881	0.59792	473.6748	0.6702	915.4964	-0.58248	912.9285	134577.9688	636.0389	0.32464	772.8422	-0.084202	7133230	-0.7481	258.057	97.9723	97.3711	147.7169	144.3097	21714.3926	125.3695	0.33344	139.7649	1438330
046	2018-05-13t1207	1526231954.84	larva	42.0064	-14.0003	-221.9355	819.912	48.947	32723.1628	103094.3181	1089924.8403	2016.11	0.19688	445.685	-0.054811	417.6455	-0.12867	1423.1364	0.89357	1370.4546	246202.5938	615.7059	-0.1116	1002.9105	0.93037	7704120	-0.92825	189.336	103.953	103.3325	149.2006	147.2554	25811.7012	131.0414	0.39357	142.4482	1796930
046	2018-05-13t1607	1526246355.8	larva	46.0067	-10.0001	-217.9352	900.4804	50.9987	38315.7922	120747.8161	1355640.2131	2939.66	1.3448	507.422	0.56444	470.1437	0.38853	1917.5713	2.3028	1866.1567	387349.4062	721.8341	0.6274	1298.9928	2.4916	10247900	-0.39205	381.111	100.298	99.5511	149.289	145.274	30156.3828	127.4076	0.096812	140.5922	2025620
046	2018-05-13t2007	1526260756.14	larva	50.0068	-6	-213.9351	910.6622	55.715	43318.7628	136539.4678	1706090.6186	3189.69	1.4871	514.045	0.62394	482.5242	0.53292	2036.9784	2.3671	1976.3492	464431.0625	742.7941	0.74783	1349.0845	2.6498	11700200	-0.24413	227.694	86.8092	86.0725	136.3203	132.9089	31081.0156	114.4709	-0.88938	128.2688	1975860
046	2018-05-14t0007	1526275155.68	larva	54.0066	-2.0001	-209.9353	994.4313	68.1895	52085.315	164082.1515	2298482.3446	2752.86	0.66023	517.073	0.69012	482.5106	0.56279	1821.9514	1.3733	1803.9119	497392.75	724.0298	0.54523	1156.8439	1.379	14113000	0.21569	308.485	106.402	105.6881	155.4677	152.758	42442.6914	134.586	0.36233	147.5528	2904150
046	2018-05-14t0407	1526289556.39	adult	58.0068	2.0001	-205.9351	1088.6704	72.4019	60954.1891	192121.598	2852110.3496	3237.8	1.2397	500.54	0.45785	467.3178	0.35002	1707.0732	0.93121	1536.5647	544556.375	693.3983	0.23978	1030.7628	0.55726	15967200	0.5074	327.681	100.869	99.7723	152.4399	149.8279	48628.3242	130.386	-0.1663	143.8394	3217730
046	2018-05-14t0807	1526303955.44	adult	62.0066	5.9998	-201.9353	1093.0277	72.9861	62273.9522	196142.6556	3041949.7573	2683.78	0.34398	505.803	0.61441	465.1953	0.36495	1620.2104	0.63928	1516.967	528188.625	721.0444	0.57561	1021.0038	0.50112	16469400	0.43246	300.761	107.78	106.9248	159.675	156.6414	52054.0625	137.5958	0.3622	151.4893	3509430
046	2018-05-14t1207	1526318354.35	adult	66.0063	9.9995	-197.9356	904.1483	82.8719	60163.8033	190178.7086	3339167.6629	2227.17	-0.36887	493.346	0.44601	464.9125	0.43101	1490.5024	0.25512	1446.5667	468017.7812	700.084	0.42263	1004.3923	0.45649	15472300	-0.012806	329.152	106.328	105.5249	159.2589	155.193	50007.2969	135.9595	-0.094753	150.1416	3334660
046	2018-05-14t1607	1526332756.8	adult	70.007	14.0002	-193.9349	1178.5055	75.6616	73803.5688	232462.0707	3901094.5419	3040.55	0.88137	472.749	0.087418	444.9454	0.037003	1495.4454	0.39321	1269.5812	577241.9375	647.9998	-0.083557	926.5625	0.060554	18209400	0.61711	383.318	101.508	100.5756	152.6055	150.1585	58905.7344	131.1515	-0.93714	144.7827	3909880
046	2018-05-14t2007	1526347154.47	adult	74.0063	17.9996	-189.9356	1158.5033	76.8114	73407.3093	231334.5887	3918947.6444	2365.79	-0.088658	465.069	-0.00059227	437.8667	-0.075373	1333.7343	-0.050792	1238.2927	510820.2188	636.6924	-0.10455	891.8357	-0.02956	17805200	0.42465	282.773	113.542	112.5775	167.333	164.6154	64088.5234	144.4353	0.19431	159.41	4346960
046	2018-05-15t0007	1526361553.82	adult	78.0061	21.9994	-185.9358	1169.1079	77.8671	74562.8154	234869.5291	4023374.5666	2475.76	0.19728	457.496	-0.075958	430.8483	-0.18095	1366.3215	0.29038	1188.4667	531499.0625	643.7867	0.12769	957.3539	0.62402	17787400	0.37692	230.663	110.939	110.1281	163.6897	161.2597	63675.3008	141.9285	-0.37697	155.7214	4313320
046	2018-05-15t0407	1526375954.7	adult	82.0064	25.9996	-181.9355	1273.0969	75.428	78091.9526	245931.2941	4056537.322	1955.27	-0.55482	464.09	0.18685	440.8954	0.15637	1205.46	-0.18765	1109.9974	491827.6875	627.1291	0.079183	882.4861	0.29174	18925600	0.67065	288.149	107.233	106.5288	161.9379	158.5602	66070.6719	139.019	-0.90924	153.2621	4372960
046	2018-05-15t0807	1526390356.63	adult	86.0069	30.0002	-177.935	1107.1817	78.1083	70151.6321	221065.1779	3780551.8282	1922.02	-0.48725	439.726	-0.25228	418.9789	-0.30083	1159.2942	-0.18446	1068.8441	424301.6875	580.3008	-0.37496	803.1727	-0.11268	16090500	-0.071815	222.524	114.333	113.3276	171.8755	168.6421	62906.4375	147.6596	-0.453	162.8335	4183690
046	2018-05-15t1207	1526404751.98	adult	90.0056	33.9989	-173.9363	1077.2359	76.0156	65806.2759	207389.879	3404253.1025	2697.38	1.0987	421.133	-0.56204	401.6728	-0.64096	1220.3265	0.3088	964.2924	419792.3438	563.8333	-0.437	783.0889	-0.073658	14462100	-0.47849	213.302	108.413	107.1438	173.2972	170.6671	59614.2266	143.1352	-1.0459	162.4755	3723020
046	2018-05-15t1607	1526419176.84	adult	94.0125	38.0058	-169.9294	1187.6745	74.9335	70176.5631	221021.1308	3595795.6798	1617.68	-0.79479	397.471	-0.99983	382.447	-1.0373	933.4326	-0.86614	844.4478	342569.7812	526.8297	-0.80124	698.8236	-0.59159	14578000	-0.41255	241.8	109.319	107.7624	174.9256	171.1405	64197.7031	144.7751	-1.1457	164.0553	4009510
046	2018-05-15t2007	1526433585.06	adult	98.0148	42.0081	-165.9271	1005.6858	76.0244	61646.0098	194325.0586	3193523.1658	2195.99	0.42761	394.636	-0.96479	381.8286	-0.96966	1035.7657	-0.22287	861.1941	333516.5625	505.9957	-0.9636	632.5726	-0.99594	12699800	-0.87676	396.952	114.524	111.5374	215.7099	203.6278	69458.5938	156.2607	-0.62586	188.7574	3685480
046	2018-05-16t0007	1526447977.78	adult	102.0128	46.006	-161.9291	1111.2742	76.7366	68333.1489	215347.394	3577254.9506	1853.33	-0.11605	393.674	-0.89716	383.8412	-0.84191	959.212	-0.44486	866.0415	342438.6875	484.4133	-1.1608	614.9506	-1.0121	14047500	-0.48173	476.14	115.122	111.6874	269.7573	240.4047	96303.3672	158.1706	-0.74075	202.4651	4107900
046	2018-05-16t0407	1526462370.35	adult	106.0107	50.004	-157.9312	1105.1899	76.6873	67247.3699	211823.7821	3514308.8816	1796.12	-0.1299	404.806	-0.54791	394.8714	-0.47967	951.554	-0.36092	839.009	334947	504.2142	-0.78197	618.4195	-0.8655	14210700	-0.40531	436.269	120.776	118.4914	214.458	207.5154	75489.2188	162.8682	-0.69466	192.0371	4239850
046	2018-05-16t0807	1526476772.53	adult	110.0113	54.0046	-153.9306	1003.6531	78.2668	63110.3491	198922.3366	3407759.3877	1639.05	-0.33607	391.368	-0.79726	380.203	-0.80301	921.7794	-0.39469	858.5495	304187.1875	497.0013	-0.80883	655.6225	-0.43382	12885400	-0.72105	606.975	124.895	121.243	259.6284	227.3236	85677.375	171.3962	-0.46705	208.3099	4112050
046	2018-05-16t1207	1526491171.81	adult	114.0111	58.0044	-149.9308	1100.5959	77.1417	68975.9588	217308.6414	3723074.4396	1424.88	-0.64446	390.226	-0.75699	381.6169	-0.70179	872.9389	-0.53641	823.4127	314258	478.0155	-1.0303	594.6762	-0.89873	14040300	-0.39304	390.245	132.042	129.0206	237.4765	229.5952	85491.5469	180.0197	-0.26749	214.6629	4750870
046	2018-05-16t1607	1526505583.12	adult	118.0143	62.0075	-145.9276	1071.868	77.6342	68646.0899	216318.0519	3746078.9487	1360.33	-0.68748	396.746	-0.52765	388.3778	-0.45045	900.6053	-0.32248	877.5223	322416.6875	485.5726	-0.86746	638.9378	-0.42362	14203100	-0.32895	286.945	133.414	130.3351	235.0004	230.3109	84130.1484	183.8958	-0.30004	216.5677	4776090
046	2018-05-16t2007	1526519979.85	adult	122.0134	66.0066	-141.9285	1173.5432	79.0217	72939.384	229720.1751	3862606.476	1553.56	-0.29972	409.722	-0.12726	401.4003	-0.011819	960.9639	0.036151	908.9222	366127.25	505.3501	-0.51839	646.9213	-0.28697	15589500	0.034236	342.072	130.629	127.2159	243.4534	235.4983	92755.7344	180.2244	-0.63406	220.1236	4970290
046	2018-05-17t0007	1526534373.29	adult	126.0115	70.0048	-137.9304	1108.0777	79.216	72211.574	227605.6244	3952356.086	1724.69	0.026282	418.24	0.16869	409.5264	0.30063	990.9615	0.24756	931.7047	373592.5	515.6167	-0.31552	652.9789	-0.1746	15749300	0.081924	323.867	129.688	126.2627	240.1707	234.4811	90544.3672	179.5838	-0.81244	215.8011	4883540
046	2018-05-17t0407	1526548777.81	adult	130.0128	74.006	-133.9291	1180.7757	78.5107	76326.5695	240425.4434	4133203.3896	1980.38	0.46859	426.312	0.46414	415.3391	0.55805	1068.8606	0.68251	985.2923	425406.5	533.1933	0.0073267	652.6537	-0.13122	16953600	0.378	395.238	129.066	125.3761	252.4939	244.291	100492.5781	178.5021	-0.9826	220.1858	5132680
046	2018-05-17t0807	1526563158.64	adult	134.0075	78.0007	-129.9344	1211.2005	78.5839	79264.5705	249736.3495	4355436.1263	2253.03	0.92046	428.654	0.61236	414.2921	0.61472	1130.1631	1.0438	997.8464	467887.5312	551.0872	0.3469	691.475	0.30088	17709000	0.55716	529.279	129.359	125.7539	238.7008	228.1363	98822.1172	183.9202	-0.91593	215.8104	5344210
046	2018-05-17t1207	1526577554.33	adult	138.0063	81.9995	-125.9356	1201.7536	79.3914	76249.0449	240141.6896	4085288.4353	1693.05	0.062584	419.77	0.44799	407.6288	0.49725	1077.8979	0.8665	1028.8859	429003.375	523.4081	-0.081157	745.9744	0.90151	16694200	0.32131	354.243	133.633	130.709	229.0136	225.0193	91147.4297	184.9854	-0.99495	214.2643	5314590
046	2018-05-17t1607	1526591987.63	adult	142.0155	86.0088	-121.9264	1240.616	82.0047	83462.6698	263042.9438	4689774.5742	1735.34	0.16049	418.742	0.50132	408.5156	0.61515	1025.7991	0.68887	960.6196	447248.4062	538.0983	0.20631	682.0664	0.29688	18216100	0.67499	640.414	135.118	127.3471	409.2946	392.9744	178452.4688	200.0164	-0.63648	324.5257	5877880
046	2018-05-17t2007	1526606383.65	adult	146.0144	90.0077	-117.9275	1223.0563	82.7463	83205.2092	262152.4548	4729628.4939	1781.42	0.2622	408.166	0.2718	398.2684	0.37118	957.5364	0.42896	828.4971	414613.25	518.6261	-0.10333	658.4729	0.093977	17673200	0.55266	622.323	132.822	128.3608	277.854	249.461	120310.7969	185.9779	-1.1633	228.2327	5751070
046	2018-05-18t0007	1526620771.14	adult	150.0109	94.0042	-113.931	1191.3217	81.3545	79892.9677	251893.0375	4584669.5855	1605.37	0.028036	421.626	0.75948	411.1169	0.88786	1009.5674	0.76313	944.1855	420989.5938	528.6016	0.10601	696.4093	0.53357	17547200	0.52722	469.354	128.124	124.5043	228.2029	223.5899	95160.6094	182.476	-1.3541	211.1902	5332260
046	2018-05-18t0407	1526635166.77	adult	154.0097	98.003	-109.9322	1299.1049	81.7703	83111.177	261716.9673	4631964.0164	1637.03	0.11285	425.367	0.96243	413.7354	1.0702	994.6678	0.76595	933.8779	431685.8125	536.0857	0.27539	693.0499	0.54027	18434100	0.72635	431.763	138.935	134.1998	282.5018	272.9318	122605.7812	200.4017	-0.94496	249.0993	6021040
046	2018-05-18t0807	1526649570.68	adult	158.0108	102.0041	-105.9311	1241.7154	84.9857	83944.0608	264512.7649	4792965.4813	1726.36	0.28932	415.956	0.74336	404.6271	0.83614	945.212	0.58839	852.4519	414002.875	527.4244	0.13952	667.4925	0.29883	18182300	0.67227	395.521	137.579	132.0275	263.7143	256.5469	115506.8438	201.5277	-1.0105	241.466	6013860
046	2018-05-18t1207	1526663718.92	adult	161.9409	105.9341	-102.001	1207.3271	85.2799	80659.671	254159.1425	4647617.6809	1941.22	0.66226	410.273	0.62741	396.7046	0.62904	1027.8053	1.0991	938.2236	432706.0312	520.6959	0.03037	641.8342	0.044716	17244600	0.46752	427.33	142.643	135.5901	281.1135	274.7283	118348.7812	213.9591	-0.77197	256.2529	5995570
046	2018-05-18t1607	1526678102.61	adult	165.9363	109.9296	-98.0056	1131.9819	84.78	78934.7631	249123.5263	4588030.8726	1866.44	0.59352	416.684	0.89667	404.9085	0.97959	1063.3043	1.3769	958.6257	438081.375	527.7435	0.18335	632.6479	-0.0327	17127000	0.44311	485.707	143.387	135.4031	287.4304	281.4323	118421.3125	219.857	-0.71451	262.4779	5893630
046	2018-05-18t2007	1526692499.6	adult	169.9355	113.9288	-94.0064	1210.8047	86.3669	84246.3859	265433.0134	5006535.1663	1464.12	0.012734	402.856	0.49956	393.6459	0.63805	916.8536	0.64813	871.4387	402498.75	504.2581	-0.26997	631.3404	-0.032462	17662800	0.55778	514.072	148.975	142.5613	291.9732	278.3104	128176.25	223.3466	-0.72298	262.1039	6531670
046	2018-05-19t0007	1526706899.66	adult	173.9355	117.9288	-90.0064	1278.8802	84.5424	87596.3221	275888.6108	5121794.0224	1562.71	0.21584	398.256	0.38767	386.2379	0.42173	883.5654	0.52426	810.1609	403789.4062	512.6625	-0.11212	608.0359	-0.29212	18170800	0.66459	646.649	141.909	133.4494	291.075	285.1085	133021.2812	224.8557	-0.78484	268.73	6474740
046	2018-05-19t0407	1526721299.58	adult	177.9355	121.9288	-86.0064	1249.1182	85.7356	86410.5858	272268.0248	5072197.5265	2223.32	1.3452	403.257	0.58445	389.0822	0.55914	1087.3506	1.7826	941.6164	489307.75	521.8582	0.061541	634.8617	0.022399	18137700	0.65277	472.156	142.039	131.4107	321.3797	313.6835	144620.875	233.8716	-0.65364	288.3127	6388610
046	2018-05-19t0807	1526735700.43	adult	181.9357	125.929	-82.0062	1188.8456	85.5926	82299.7465	259389.4506	4765468.199	1981.5	1.0192	423.137	1.2402	409.1937	1.2698	1101.6052	1.953	1040.7246	472588.625	549.2484	0.57467	693.3218	0.69757	18122500	0.6404	453.036	145.592	134.7991	325.4093	314.5516	139600.5781	240.5829	-0.58992	291.8586	6235560
046	2018-05-19t1207	1526750099.77	adult	185.9356	129.9288	-78.0063	1234.0483	89.6626	86991.8613	274100.9053	5269967.9784	1823.72	0.8199	412.194	0.9034	400.0473	0.97538	979.4371	1.294	833.4152	443685.0312	545.6537	0.47901	658.8357	0.28674	18665400	0.75602	572.158	149.244	137.3298	364.8105	351.3325	165259.1719	248.1149	-0.50664	321.8229	6758220
046	2018-05-19t1607	1526764501.08	adult	189.9359	133.9292	-74.006	1256.6214	85.7671	89417.7887	281780.6833	5327566.7446	1911.89	1.045	404.213	0.65976	389.6423	0.63694	1016.5865	1.5976	903.7318	473729.3438	532.2568	0.18782	647.5962	0.14288	18806000	0.78259	511.257	149.292	136.7872	358.2214	348.4477	166931.1562	254.3692	-0.45743	318.6823	6945820
046	2018-05-19t2007	1526778900.56	adult	193.9358	137.929	-70.0061	1281.5761	88.727	87124.4146	274482.3874	5116847.8389	3410.17	3.856	423.607	1.2937	408.1798	1.283	1142.973	2.4978	845.2103	518909.75	557.2713	0.6494	658.0282	0.25032	19214800	0.87235	787.892	149.979	136.9998	378.4537	354.4174	171818	259.5831	-0.43587	323.9151	6803040
046	2018-05-20t0007	1526793299.53	adult	197.9355	141.9287	-66.0064	1257.1859	90.862	90488.3858	285106.2336	5540289.9597	2074.75	1.5104	394.874	0.37965	380.582	0.35775	1010.7126	1.7046	878.1725	476045.6562	523.5526	-0.042473	645.728	0.085287	18587100	0.72283	794.027	157.193	143.4295	390.1184	359.2843	183745.7812	269.1828	-0.30218	330.2561	7399250
046	2018-05-20t0407	1526807702.9	adult	201.9364	145.9297	-62.0055	1297.5974	90.0817	92538.9088	291439.9296	5625009.2393	3100.05	3.6033	410.471	0.89434	394.967	0.8632	1099.1744	2.386	821.1708	529802.0625	548.6985	0.42431	654.5606	0.17275	19760100	0.99474	483.836	148.784	135.55	353.2893	343.2517	170285.4531	260.7851	-0.62483	320.7527	7162440
046	2018-05-20t0807	1526822102.83	adult	205.9364	149.9297	-58.0055	1253.0724	93.6598	91000.7653	286726.2047	5611676.242	2036.42	1.6334	397.059	0.47086	382.0198	0.43546	1020.5264	1.9076	835.496	483729.5	534.8199	0.12233	644.156	0.030691	18794000	0.76302	590.598	150.539	134.6711	396.2602	382.8117	187827.3125	275.171	-0.36759	348.9359	7125480
046	2018-05-20t1207	1526836501.55	adult	209.9361	153.9293	-54.0058	1271.0791	93.3508	95064.0037	299737.4173	5918437.3107	2354.35	2.4054	407.708	0.82616	393.3894	0.83721	1004.4338	1.8575	847.1012	497194.75	538.705	0.16843	652.8363	0.1151	20151800	1.0834	871.417	159.933	146.0316	414.0258	389.608	204942.7656	281.698	-0.31026	356.5644	7905010
046	2018-05-20t1607	1526850903.95	adult	213.9367	157.93	-50.0052	1233.6371	92.003	88023.1443	277319.2896	5435828.0691	2808.43	3.5358	410.501	0.92674	395.3042	0.91556	1028.4689	2.1021	773.4045	472067.2188	548.7703	0.33672	644.0245	-0.011545	18806300	0.75502	554.95	156.968	141.7646	402.1049	391.2391	184566.1562	286.5131	-0.29662	359.6449	7191170
046	2018-05-20t2007	1526865305.4	adult	217.9371	161.9304	-46.0048	1267.2387	91.5733	89783.4397	282790.6258	5509722.0022	2145.93	2.2322	411.146	0.95685	397.7892	1.0136	941.3499	1.5156	778.6642	440551.7188	552.1511	0.37191	656.9344	0.12369	19201800	0.84486	674.93	160.934	145.1532	409.4137	394.7957	191605.5938	292.6025	-0.24944	366.93	7516120
046	2018-05-21t0007	1526879706.61	adult	221.9375	165.9307	-42.0044	1198.9633	93.3511	82497.966	260166.9011	4910075.0648	2452.74	3.1164	417.338	1.1705	404.3182	1.2519	937.9318	1.5517	741.5848	403310.6562	566.5025	0.62658	669.0945	0.25063	17930900	0.52462	587.724	173.305	156.215	438.9733	432.1618	188758.5	318.8503	0.33055	397.5619	7446060
046	2018-05-21t0407	1526894106.56	adult	225.9374	169.9307	-38.0045	638.0011	86.0175	41507.4432	132772.0857	2343365.8944	831.143	-0.7244	401.07	0.63736	386.0019	0.62723	694.3831	-0.34285	687.623	150681.125	566.5087	0.59369	656.4755	0.074831	8691190	-1.7933	597.739	170.567	151.1197	466.206	460.7082	101166.7031	325.8719	0.40715	429.638	3696190
046	2018-05-21t0807	1526908508.88	adult	229.9381	173.9313	-34.0038	725.0059	91.7182	52144.6893	166773.6005	3125833.3125	1863.43	2.0207	381.451	-0.014249	366.9624	-0.02747	806.9107	0.60147	657.0123	219479.7188	528.7007	-0.20389	600.5526	-0.63621	10355600	-1.4099	428.099	161.482	151.0171	357.6628	352.9747	97284.2891	269.925	-1.2018	329.3427	4383900
046	2018-05-21t1207	1526922907.21	adult	233.9376	177.9309	-30.0043	1195.2803	96.0307	84669.0023	266779.9953	5208789.9609	1202.97	0.3489	391.14	0.31432	378.6688	0.39021	716.0741	-0.13872	670.0558	315788.6875	551.9629	0.23052	628.6211	-0.31559	17236000	0.31589	655.759	181.635	160.0027	472.592	459.4394	208413.0625	343.2069	0.65121	426.8927	8003920
046	2018-05-21t1607	1526937308.84	adult	237.9381	181.9313	-26.0038	798.3215	91.4668	51575.9416	165815.9748	2841095.1035	885.83	-0.52562	373.318	-0.28573	362.9065	-0.15533	623.1317	-0.95155	610.7592	168245.5625	512.7209	-0.60329	582.6066	-0.91238	10056400	-1.5551	620.18	165.54	153.6236	394.6337	381.5797	106551.1094	274.5107	-1.3253	353.045	4459310
046	2018-05-21t2007	1526951708.46	adult	241.938	185.9312	-22.0039	798.5438	90.2358	50307.8562	161627.2222	2713447.2597	1036.39	-0.0060989	372.206	-0.32338	363.8859	-0.11412	626.3506	-0.93785	606.1572	164730.2031	509.5776	-0.70625	580.3331	-0.96872	9782700	-1.6629	516.153	170.538	158.468	387.0386	378.0469	101791.1562	281.8222	-1.2516	353.6702	4482260
046	2018-05-22t0007	1526966110.79	adult	245.9386	189.9319	-18.0033	796.55	94.4514	58522.567	186783.9999	3713673.3012	1050.9	0.12195	399.991	0.62856	387.9306	0.74505	720.377	-0.049054	703.1183	219714.9844	571.4755	0.52075	663.5878	0.04449	12186500	-1.0626	698.972	201.171	175.7089	522.8204	513.9828	159460.2188	379.9018	1.3245	475.4147	6129070
046	2018-05-22t0407	1526980512.45	adult	249.9391	193.9323	-14.0028	712.2119	92.6757	44644.9189	146022.2369	2481476.3685	772.962	-0.94573	373.278	-0.28704	368.7428	0.071957	617.7009	-1.0632	609.5981	144542	506.8046	-0.84237	581.6492	-1.0088	8726110	-2.0226	523.842	180.613	168.3627	392.6988	385.1777	91891.5078	299.0538	-1.0296	363.1856	4222190
046	2018-05-22t0807	1526994916.1	adult	253.9401	197.9334	-10.0018	753.904	88.8393	48124.8996	154628.3002	2615634.0517	737.94	-1.2103	369.063	-0.43379	362.9704	-0.12747	607.2602	-1.2017	602.1097	153029.5625	502.0223	-0.98131	574.9702	-1.1211	9275300	-1.9156	508.138	180.346	166.8914	388.8847	384.4337	97998.9453	302.2262	-1.0689	360.2116	4532470
046	2018-05-22t1207	1527009325.98	adult	257.9428	201.9361	-5.9991	742.702	92.4233	47094.3835	151864.1397	2557453.0068	728.113	-1.5482	370.22	-0.39514	363.6563	-0.096833	609.8854	-1.2119	603.6753	150641.7031	503.8094	-0.9857	577.5391	-1.1174	9122970	-1.9988	515.578	184.051	170.0718	408.061	400.5211	100791.0625	313.1788	-0.88946	374.3596	4535390
046	2018-05-22t1607	1527023717.54	adult	261.9405	205.9338	-2.0014	722.7931	90.2152	44840.8928	144932.0708	2436474.2727	781.294	-2.2573	372.415	-0.31973	364.995	-0.042508	612.3112	-1.2287	601.3642	143893.125	504.7027	-1.0089	576.364	-1.161	8727180	-2.1518	555.753	190.092	178.8109	406.8206	395.8466	95602.8281	316.3669	-0.92839	376.4217	4454610
046	2018-05-22t2007	1527038127.66	dead	265.9433	209.9366	2.0014	728.5928	91.8797	55760.4388	177589.1857	3648602.9657	846.061	-236.4548	404.768	0.82684	388.5774	0.82172	712.168	-0.039576	700.4038	206528.7188	582.8039	0.57708	675.6722	0.068386	11737900	-1.3445	675.862	221.931	205.3303	547.9487	541.1515	158905.125	409.0087	1.6108	505.8114	6435790
047	2018-05-11t1607	1526073546.69	larva	0	-54.0063	-273.942	153.8407	43.986	3362.7264	11167.5486	74008.3246	0	1636.5579	0	-0.67325	0	-0.69556					0	-0.60775	0	-0.39056	0	136690.0248	0	0	0				0	-0.69949	0	0
047	2018-05-11t2007	1526087942.85	larva	3.9989	-50.0074	-269.943	171.1211	31.2935	3556.9929	11318.1752	66961.1401	0	0.39492	0	-0.92915	0	-0.93574					0	-0.90614	0	-0.82851	0	1.0086	0	0	0				0	-0.90152	0	0
047	2018-05-12t0007	1526102352.16	larva	8.0015	-46.0048	-265.9405	153.8739	27.8196	2782.0021	8859.0046	48142.5878	0	-0.55827	0	-1.1995	0	-1.189					0	-1.2188	0	-1.2689	0	-0.35809	0	0	0				0	-1.1192	0	0
047	2018-05-12t0407	1526116746.02	larva	11.9998	-42.0065	-261.9422	226.1407	26.6984	4090.8543	12924.7474	69203.1769	481.591	0.38472	345.357	0.87553	343.514	0.88296	463.0855	-0.13314	463.7045	10650.9658	420.7884	0.78435	450.8158	0.79107	775671	-0.55913	166.126	87.9378	87.5592	130.8473	128.263	3009.4868	110.1708	0.94969	124.9882	197508
047	2018-05-12t0807	1526131150	larva	16.0009	-38.0054	-257.9411	288.4561	34.2646	7999.4579	25321.8607	192437.4659	538.856	-0.061809	376.982	0.90274	374.9863	0.92753	496.2611	-0.41884	493.6845	21339.2266	452.9241	0.71162	484.2884	0.55802	1619510	-0.67106	167.439	94.4226	93.7594	137.4604	135.1651	5910.7983	119.8774	1.0405	130.9493	405640
047	2018-05-12t1207	1526145545.15	larva	19.9996	-34.0068	-253.9424	387.0604	40.6465	11134.5664	35404.0669	266336.6504	631.547	-0.31775	398.336	0.86245	392.7264	0.8807	577.3389	-0.45037	573.2047	34640.3359	516.2075	0.82636	559.3842	0.56193	2380850	-0.81228	148.263	93.9915	93.5016	135.2384	133.7389	8114.3022	117.8689	0.87267	128.578	561787
047	2018-05-12t1607	1526159945.4	larva	23.9996	-30.0067	-249.9423	384.6871	38.2424	11247.9053	35541.4447	282740.0928	704.261	-0.5665	444.705	1.0216	440.2264	1.0694	650.8516	-0.50421	643.6972	39701.9492	583.7344	0.98322	630.4796	0.54906	2675790	-1.1688	347.987	93.2592	92.5978	141.0903	135.7195	8606.5088	119.0505	0.76674	130.8225	561141
047	2018-05-12t2007	1526174344.36	larva	27.9994	-26.007	-245.9426	631.1184	39.6612	19264.8597	61247.6572	491855.4617	680.201	-0.95991	393.962	0.38913	387.5071	0.44602	586.4445	-1.0807	582.9755	60403.7852	524.5243	0.32967	564.7853	-0.23783	4051900	-0.96962	156.632	91.7314	91.2333	134.5729	132.6072	13861.0039	116.4395	0.54367	127.3775	943457
047	2018-05-13t0007	1526188768.52	larva	32.0061	-22.0003	-241.9359	646.4246	46.1915	25502.6879	80519.5908	829629.5829	768.073	-1.1044	463.873	0.757	451.8389	0.78896	696.4544	-0.95569	688.8879	94021.3438	623.7378	0.7029	672.5049	-0.037528	6249760	-0.45165	257.103	98.9296	98.6377	143.769	140.761	19408.8164	124.848	0.61466	136.8879	1332880
047	2018-05-13t0407	1526203168.97	larva	36.0062	-18.0001	-237.9358	698.2583	56.1962	28018.9507	88718.0991	923912.5333	1462.06	-0.22191	520.991	1.0642	510.4408	1.1364	1067.2965	0.10394	1064.8855	159027.1875	721.3877	1.1118	847.6934	0.56184	7721080	-0.29771	244.755	95.2659	94.6546	141.3558	138.3118	21062.0078	122.0212	0.3266	134.2278	1411840
047	2018-05-13t0807	1526217571.81	larva	40.007	-13.9994	-233.935	802.0605	52.8119	35429.7332	111909.3678	1280179.8493	2207.58	0.64091	421.517	-0.22189	387.8329	-0.36316	1473.1136	1.2249	1397.7173	275472.25	616.3148	0.0039655	1013.9916	1.129	7868460	-0.67612	165.073	96.2819	95.9332	141.0486	139.2049	26376.0859	122.4761	0.10252	135.2177	1797300
047	2018-05-13t1207	1526231968.36	larva	44.006	-10.0003	-229.936	943.9808	63.7364	48587.7803	153174.4142	2106317.7112	2374.51	0.61497	480.148	0.27214	444.6378	0.11564	1738.9807	1.8072	1710.1835	443440.0938	703.7954	0.53156	1318.992	2.7033	12227900	0.49091	556.446	93.2853	92.5603	145.0862	138.5675	36996.9766	120.7909	-0.15586	134.2667	2375700
047	2018-05-13t1607	1526246369.37	larva	48.0063	-6	-225.9357	1106.6875	62.9393	57698.305	181629.991	2552537.721	3314.22	1.7845	496.547	0.39496	455.9177	0.1728	1949.7477	2.245	1853.4016	590773.5625	744.7339	0.79045	1091.8	1.1567	15019600	1.0215	317.53	96.515	95.7818	144.4717	141.0031	43774.9219	123.4457	-0.20462	136.6597	2919380
047	2018-05-13t2007	1526260769.8	larva	52.0064	-1.9999	-221.9356	1093.1259	75.7211	65117.7681	205119.8069	3274701.0569	4139.38	2.7921	519.205	0.70576	480.982	0.5195	2041.8728	2.222	1846.4176	696278.625	763.717	0.93512	1209.1743	1.7421	17654000	1.481	199.583	96.0089	95.201	144.5612	142.0459	49295.3633	124.3053	-0.34921	137.278	3264500
047	2018-05-14t0007	1526275169.22	adult	56.0063	1.9999	-217.9357	1104.1783	75.3565	68035.7814	214362.9711	3515232.8869	3073.77	1.0595	527.106	0.88149	493.559	0.78093	1833.6467	1.4429	1736.49	652778.25	756.1783	0.87291	1215.9692	1.7111	18719600	1.4668	208.065	98.9058	98.0738	148.6159	146.3502	52907.25	127.9007	-0.28245	141.5433	3512540
047	2018-05-14t0407	1526289569.87	adult	60.0064	6.0001	-213.9355	1217.071	85.0001	78849.9073	248380.0839	4369531.6715	3146.69	1.0589	495.709	0.39449	467.9167	0.38773	1673.1132	0.87175	1476.0028	687649.5	705.9539	0.38614	1091.5563	0.92824	20368200	1.6662	251.639	97.8069	97.0698	147.1869	145.0118	60493.8281	126.3909	-0.7085	139.6605	4018790
047	2018-05-14t0807	1526303968.98	adult	64.0062	9.9999	-209.9358	1219.193	79.8569	78571.5617	247476.3313	4253122.0858	2747.38	0.41574	512.506	0.78847	485.9621	0.84131	1621.6439	0.71548	1515.9534	664874	708.9542	0.47919	1064.8711	0.80001	20993800	1.6129	291.404	102.17	101.3084	154.9342	151.2706	63523.043	132.6166	-0.33025	146.1204	4185200
047	2018-05-14t1207	1526318367.85	adult	68.0059	13.9995	-205.9361	1134.7738	83.9401	75401.9501	237612.6863	4293989.1185	3515.39	1.5719	527.458	1.2084	498.8362	1.2539	1840.6616	1.5791	1601.0149	723380	731.4904	0.83742	1115.2793	1.2234	20719600	1.365	402.16	102.123	101.053	160.5565	156.3238	63098.7148	133.6753	-0.50854	149.8874	4011600
047	2018-05-14t1607	1526332770.38	adult	72.0066	18.0002	-201.9354	1302.9281	85.0446	87505.1066	275609.8488	4980691.6587	2423.29	-0.035797	469.091	0.046467	443.3799	0.028878	1388.9946	0.092989	1220.5812	633381.5625	652.4499	0.025155	1007.1477	0.66977	21372700	1.4251	329.382	103.198	102.342	156.5183	153.2233	71372.3359	133.641	-0.79722	147.6717	4701890
047	2018-05-14t2007	1526347168.12	adult	76.006	21.9996	-197.936	1241.0673	90.964	83998.7976	264797.8649	4775594.1759	2531.74	0.22623	469.718	0.15055	446.6596	0.17724	1460.4144	0.5555	1317.6651	639661.5	640.0833	0.0053646	989.8223	0.74577	20556700	1.1358	277.257	106.358	105.2623	163.0095	160.2125	71398.1406	138.8536	-0.53115	154.0569	4654660
047	2018-05-15t0007	1526361567.45	adult	80.0058	25.9994	-193.9362	1159.6083	84.4778	79605.9196	250957.4957	4567536.4111	2551.13	0.39475	485.273	0.61242	459.4169	0.5775	1476.0294	0.86608	1369.6771	612552.1875	655.7826	0.36524	977.2759	0.88722	20114600	0.98954	348.786	109.654	107.4203	207.9727	189.1726	86308.6562	147.0865	-0.05245	171.9557	4545160
047	2018-05-15t0407	1526375968.33	adult	84.006	29.9997	-189.936	1194.5867	85.0698	81525.5852	256889.2353	4677683.9379	2563.97	0.5845	478.31	0.57556	455.9454	0.58399	1427.7129	0.91407	1241.1976	606778	648.0956	0.4472	941.325	0.86225	20310500	1.045	307.71	111.309	109.4931	179.7093	175.6247	76376.4375	148.8308	-0.21323	168.2508	4726530
047	2018-05-15t0807	1526390370.27	adult	88.0065	34.0002	-185.9354	1302.1538	88.0525	91636.0147	288624.1443	5522479.5438	2359.03	0.38552	416.576	-0.72727	396.07	-0.83167	1216.1736	0.16748	1089.1022	580114.8125	562.1336	-0.54023	757.4765	-0.38045	19862300	0.94869	319.29	109.824	107.374	205.1409	195.939	97852.2188	147.8815	-0.57099	176.5056	5236390
047	2018-05-15t1207	1526404765.57	adult	92.0052	37.9989	-181.9367	1140.1512	88.0232	80647.9704	254305.0112	4847166.5227	2359.78	0.54419	453.596	0.25205	437.2464	0.3121	1320.5619	0.85638	1209.9811	554636	592.4352	0.038671	782.4273	0.01819	19035200	0.76065	457.244	114.926	112.0272	203.2046	198.9397	85345.9453	159.7863	0.013517	187.928	4822880
047	2018-05-15t1607	1526419190.78	adult	96.0122	42.0059	-177.9297	1265.3342	95.1387	89048.3713	280691.4375	5275391.8356	2026.05	0.045059	440.694	0.064688	420.4766	-0.020061	1146.6393	0.20573	1026.2935	532040.625	593.8648	0.21071	769.2967	0.090532	20418700	1.1649	723.38	123.526	116.2718	452.466	445.2628	209944.2188	174.9137	0.7056	352.5115	5723320
047	2018-05-15t2007	1526433598.99	adult	100.0145	46.0082	-173.9275	1142.4538	90.4001	77702.8784	244878.5269	4522754.2315	1984.14	0.079774	444.349	0.25588	425.6567	0.20362	1230.9567	0.74961	1194.8702	498537.4688	579.6183	0.14356	794.5503	0.47148	17982400	0.54762	437.309	122.596	117.8463	260.8269	238.7923	105634.9141	174.5397	0.35432	215.6205	4961320
047	2018-05-16t0007	1526447991.62	adult	104.0125	50.0061	-169.9295	1158.4905	90.4329	81210.5052	256188.298	4752212.1592	2294.6	0.75716	437.503	0.19176	419.1337	0.12042	1181.8317	0.64575	1057.7831	499914.7812	587.0448	0.36843	774.2085	0.44061	18494600	0.71179	370.764	125.223	120.4035	253.1188	245.7816	107069.25	181.6484	0.45847	227.7543	5293530
047	2018-05-16t0407	1526462384.05	adult	108.0104	54.004	-165.9316	1170.8713	89.5336	82128.3243	258849.3656	4876800.6217	1853.48	0.016826	457.998	0.78159	440.0277	0.7623	1151.4543	0.61566	1092.2208	492822.4375	614.0632	0.87001	799.4632	0.79203	19579900	1.0182	724.165	126.573	120.0625	333.4523	279.8935	142717.5781	188.2066	0.51101	245.1647	5411100
047	2018-05-16t0807	1526476786.43	adult	112.011	58.0047	-161.9309	1237.5585	83.7065	81960.7133	258115.0714	4633448.927	1911.52	0.19136	439.02	0.41211	424.0459	0.42138	1136.7252	0.64714	1055.9451	485381.6875	564.5493	0.23232	733.5881	0.31496	18746600	0.81371	496.08	129.738	124.4255	259.2546	251.3566	110701.7031	189.7246	0.30855	234.0292	5539930
047	2018-05-16t1207	1526491185.57	adult	116.0108	62.0045	-157.9312	770.1205	88.005	56870.1385	180606.7832	3504202.2892	2054.35	0.49693	450.165	0.7804	432.6763	0.74706	1443.823	2.1698	1420.9211	428815.4375	585.0261	0.621	974.6311	2.6191	13328900	-0.56279	706.28	139.205	129.9752	430.6837	410.5559	127913.0469	216.8728	1.2765	335.2703	4121720
047	2018-05-16t1607	1526505597.05	adult	120.014	66.0076	-153.928	1219.0824	83.569	82692.8963	260550.5104	4765373.5338	2000.06	0.43442	449.489	0.85521	434.1207	0.88002	1185.2457	1.0463	1113.5352	510840.9062	590.246	0.77108	766.8096	0.79571	19355400	0.97077	698.124	139.65	130.8524	408.1757	379.3093	175923.7188	210.9365	0.73295	319.487	6013460
047	2018-05-16t2007	1526519993.71	adult	124.0131	70.0067	-149.9289	1206.1349	89.1984	84725.3251	267757.1178	4942898.179	2819.43	1.8338	454.343	1.0761	435.9341	1.0276	1391.5958	2.0895	1178.3675	615085.375	592.9171	0.88521	749.4331	0.71213	20042000	1.1352	468.045	136.322	129.2053	322.0786	309.3369	142358.7188	205.849	0.29261	274.6073	6013410
047	2018-05-17t0007	1526534387.15	adult	128.0112	74.0049	-145.9307	1280.7723	89.4575	86468.123	272265.663	5084733.6618	2607.79	1.4819	455.5	1.2045	440.0581	1.2482	1250.972	1.5048	1080.0524	564188.375	593.1265	0.95585	746.5467	0.75504	20515700	1.2388	599.419	138.383	129.8455	343.1838	320.2227	154775.9062	218.6444	0.5617	289.6302	6232770
047	2018-05-17t0407	1526548791.61	adult	132.0125	78.0061	-141.9295	1234.3082	86.1168	87807.6345	276696.8325	5240573.616	2575.26	1.4296	432.253	0.66826	414.4675	0.57562	1332.9117	1.9661	1204.1552	610473.5625	563.3364	0.52645	746.9475	0.82327	19762600	1.0459	623.786	136.191	129.1972	309.6275	293.7393	141809.3906	205.9144	-0.088257	266.2857	6226640
047	2018-05-17t0807	1526563172.43	adult	136.0072	82.0008	-137.9348	1255.2987	92.9587	88402.1293	278543.2232	5311496.746	2237.13	0.90206	432.026	0.75038	414.9399	0.68033	1182.6174	1.3283	1068.7657	545186.625	567.209	0.64167	735.202	0.76479	19878800	1.0634	433.986	138.158	130.6867	309.4035	299.7614	142635	211.4847	-0.065049	274.7198	6357050
047	2018-05-17t1207	1526577567.92	adult	140.0059	85.9996	-133.9361	1311.9798	91.197	89854.3222	283101.8203	5475444.6704	2488.23	1.3061	426.361	0.67928	408.8904	0.58233	1302.6862	1.9877	1120.5096	609657.125	556.0549	0.49875	728.5553	0.75164	19947700	1.0712	547.257	139.931	133.2932	317.5562	298.1031	148616.2969	208.6224	-0.30713	266.5127	6546830
047	2018-05-17t1607	1526592001.74	adult	144.0153	90.009	-129.9267	1267.856	92.0416	89694.2703	282548.6979	5449119.4717	2216.29	0.90751	433.287	0.97423	416.5899	0.92684	1222.7781	1.6889	1090.7029	571037.375	559.2135	0.59882	710.2425	0.61357	20216800	1.1265	474.77	141.332	134.2307	317.9704	303.8321	148492.1875	214.6892	-0.258	273.0991	6594410
047	2018-05-17t2007	1526606397.64	adult	148.0142	94.0078	-125.9278	1262.5592	91.8902	89512.2394	281961.3586	5443770.1263	2123.75	0.80026	432.954	1.056	415.9396	1.0004	1144.9362	1.3956	1036.8774	533540.25	571.7572	0.86519	738.5173	0.95414	20169600	1.1131	651.045	143.873	134.7236	374.0526	355.0109	174308.4844	221.8934	-0.17412	305.3974	6702460
047	2018-05-18t0007	1526620785.02	adult	152.0106	98.0043	-121.9313	1525.5933	93.4799	95074.5956	299512.9987	5534913.4515	2000.23	0.64968	427.222	0.96816	411.9524	0.95575	1099.6833	1.2573	975.9328	546542.625	561.1103	0.71323	734.2078	0.95489	21194000	1.3383	492.554	144.85	136.1811	343.6625	335.1193	170800.2812	223.6968	-0.24202	297.4472	7185880
047	2018-05-18t0407	1526635180.65	adult	156.0094	102.0031	-117.9325	1343.1584	92.9952	96340.3125	303564.8419	5889019.6286	2266.38	1.0923	431.607	1.1922	413.1269	1.0856	1209.7303	1.9136	1061.5596	607284.625	571.4783	0.94727	728.7501	0.94401	21637800	1.4324	605.913	149.446	138.5236	385.0972	367.548	193318.7812	241.5357	0.13294	326.7823	7492200
047	2018-05-18t0807	1526649584.66	adult	160.0105	106.0042	-113.9314	1311.0147	92.1514	96722.1537	304869.1006	6073447.5066	2187.07	1.014	424.8	1.0609	407.9476	0.99013	1102.167	1.4514	966.11	555492.1875	557.8271	0.72885	688.0578	0.54185	21375500	1.3725	614.416	148.847	137.4793	432.932	420.4515	218197.7344	236.9487	-0.10629	326.3658	7489820
047	2018-05-18t1207	1526663732.75	adult	163.9406	109.9342	-110.0014	1284.4765	92.0911	93084.3246	293244.4639	5715822.8332	2178.69	1.052	425.225	1.1371	408.8568	1.0837	1121.0308	1.6428	971.1331	543699.9375	566.2207	0.91429	707.928	0.794	20585600	1.1993	504.156	145.08	133.1869	345.7002	331.9882	167664.5938	240.4944	-0.1161	306.5019	7023470
047	2018-05-18t1607	1526678116.33	adult	167.936	113.9297	-106.006	1318.9918	95.429	94214.2393	296711.018	5871184.3688	2452.4	1.5376	425.821	1.2101	407.1793	1.079	1154.5619	1.9213	947.5015	566889.875	574.079	1.0837	750.2954	1.3008	20871200	1.2614	631.37	151.167	138.4809	386.663	371.8829	189851.5312	253.9729	0.13351	335.0446	7409320
047	2018-05-18t2007	1526692513.38	adult	171.9352	117.9289	-102.0068	1223.8109	93.1833	92044.9345	290105.134	5864476.4614	3209.81	2.8054	410.703	0.77603	391.5843	0.59173	1134.0988	1.9085	816.3456	543233.3125	550.6154	0.63947	668.5989	0.40022	19651300	0.99314	431.054	152.629	143.2154	317.1466	311.6452	151913.2188	243.2247	-0.25538	293.8378	7303010
047	2018-05-19t0007	1526706913.47	adult	175.9352	121.9289	-98.0068	1392.8951	95.7773	97945.3092	309770.3752	6062947.3136	2571.78	1.8734	418.072	1.0461	403.113	1.0254	954.435	0.96625	738.5002	486761.8438	548.7455	0.59577	651.5699	0.213	21308300	1.3557	600.112	155.833	146.1677	376.1335	354.6697	191828.0938	246.332	-0.28087	314.7943	7942500
047	2018-05-19t0407	1526721313.47	adult	179.9352	125.9289	-94.0068	1259.1232	97.8173	92827.4366	292478.6423	5973269.7458	3137.72	2.8977	407.439	0.72714	388.9473	0.56458	1141.5344	2.1471	853.7102	551361.125	554.5147	0.6934	708.7583	0.88048	19672800	0.99018	519.296	152.417	139.4661	364.8172	353.0196	176206.6875	256.4622	-0.12929	322.9971	7359300
047	2018-05-19t0807	1526735714.19	adult	183.9354	129.9291	-90.0066	1268.845	98.5341	95870.2415	302208.2189	6300726.2542	2988.17	2.7651	412.825	0.91272	394.8338	0.78385	1142.3081	2.2508	852.5176	570011.75	558.3445	0.73857	678.7255	0.52198	20565300	1.1866	510.685	152.794	141.2557	348.8873	341.2783	174094.7812	257.7552	-0.2084	318.7788	7611600
047	2018-05-19t1207	1526750113.48	adult	187.9352	133.9289	-86.0068	1328.5023	99.7667	101849.0508	320946.8607	6738900.699	2532.67	2.09	404.926	0.67836	387.9783	0.57318	1080.406	1.9622	834.4841	572615.1875	550.9146	0.57197	660.3111	0.30187	21427100	1.3813	456.023	150.745	139.3773	343.8209	333.6282	182225.0938	254.9575	-0.38723	313.1417	7976840
047	2018-05-19t1607	1526764514.73	adult	191.9356	137.9292	-82.0064	1183.8152	95.8962	90396.1796	285148.459	5774642.6813	2420.91	1.9976	421.621	1.2248	404.5719	1.1532	1146.8199	2.4764	975.1818	539005.375	578.2435	1.0776	706.2074	0.8344	19812800	1.0116	575.735	156.429	141.0704	381.9547	372.5781	179518.7188	275.5946	0.022503	343.338	7350900
047	2018-05-19t2007	1526778914.39	adult	195.9355	141.9291	-78.0065	1336.95	96.5429	97157.7874	305986.8124	6114174.9362	2609.05	2.4547	413.066	0.95997	394.7544	0.83293	1136.8203	2.5103	892.529	575231.0625	574.5145	0.97385	727.7241	1.0749	20870600	1.2554	597.196	153.504	137.4463	396.6374	389.8001	200698.5	274.8858	-0.104	356.4934	7755920
047	2018-05-20t0007	1526793313.31	adult	199.9352	145.9288	-74.0068	1267.8249	97.879	96365.9895	303642.7456	6299231.1943	2911.48	3.1601	417.448	1.1135	396.0031	0.89093	1169.8636	2.8206	885.4483	586101.6875	581.8844	1.0913	711.2703	0.86019	20907100	1.2644	539.627	155.481	138.5227	400.6269	389.1949	200714.0938	280.7932	-0.061791	357.5594	7786930
047	2018-05-20t0407	1526807716.82	adult	203.9361	149.9298	-70.0058	1294.4665	96.601	93313.2384	293912.6165	5863274.4203	3067.08	3.6253	420.292	1.2185	397.6962	0.96419	1157.1273	2.8288	885.554	562363.875	589.8863	1.2229	715.7655	0.89871	20398400	1.1445	726.998	160.638	144.0412	415.8	401.6319	202078.7812	284.1716	-0.083051	368.2731	7796420
047	2018-05-20t0807	1526822116.6	adult	207.9361	153.9297	-66.0059	1273.2117	99.7035	97355.3834	306920.5506	6398371.7148	2716.69	3.0831	408.955	0.86193	386.2778	0.58727	1089.8296	2.4352	877.6473	552543.625	577.5609	0.95244	709.97	0.8111	20693900	1.2138	591.133	159.253	142.5701	418.4307	405.5725	212144.3438	288.1874	-0.08826	372.7503	8058500
047	2018-05-20t1207	1526836515.47	adult	211.9358	157.9294	-62.0062	883.144	124.6103	61012.1891	197808.7402	3674081.8786	998.484	-0.41748	385.114	0.091868	370.3135	0.050725	732.2025	-0.10013	704.5694	232840.3906	541.1385	0.20093	664.5765	0.2465	12240500	-0.82254	701.863	145.33	134.467	468.3264	446.2682	148927.7812	229.279	-1.7244	351.8731	4619170
047	2018-05-20t1607	1526850917.85	adult	215.9364	161.9301	-58.0055	1310.48	101.5913	102947.318	324553.3541	6903806.3473	2344.01	2.6014	389.243	0.23221	367.7664	-0.027797	956.8139	1.6019	773.9926	511895.4375	557.9338	0.50338	683.5637	0.45631	20814400	1.2399	614.452	159.151	141.3841	432.1391	420.0436	231194.4062	295.3629	-0.12146	382.7295	8510420
047	2018-05-20t2007	1526865319.24	adult	219.9368	165.9305	-54.0052	1329.7183	98.1097	101516.0904	319830.6501	6657404.9806	2175.03	2.3748	393.829	0.38854	372.6435	0.14947	925.8963	1.4274	775.8608	488873.25	564.9625	0.6119	687.4111	0.4837	20785500	1.2308	699.128	162.62	144.1841	441.4961	425.5883	233109.9375	300.8411	-0.088989	389.0026	8582730
047	2018-05-21t0007	1526879720.55	adult	223.9372	169.9308	-50.0048	1291.8627	102.3879	99690.0046	314217.8872	6665050.4333	2028.82	2.187	390.914	0.2967	369.7183	0.056643	892.6915	1.2256	752.2216	463306.875	562.1043	0.52181	672.6696	0.2838	20256800	1.0973	577.895	163.576	145.195	427.0461	416.8392	221636.9219	302.0271	-0.17009	385.8952	8476330
047	2018-05-21t0407	1526894120.49	adult	227.9372	173.9308	-46.0048	1308.8925	105.9358	102549.3402	323109.9768	6965191.2394	1833.14	1.8579	381.614	-0.0099433	361.7932	-0.21143	853.8204	0.96581	743.7587	455086.25	545.8341	0.15995	662.8754	0.14217	20324000	1.1105	636.054	163.214	145.293	441.0458	425.7137	235077.4062	301.4675	-0.29924	392.8661	8692460
047	2018-05-21t0807	1526908522.76	adult	231.9378	177.9315	-42.0042	1256.6567	101.2035	100675.9222	317362.5249	6884372.2915	1640.86	1.505	383.794	0.065564	364.7115	-0.10244	797.2144	0.53957	739.5972	416943.125	554.9116	0.308	667.379	0.1751	20061700	1.0404	665.433	167.839	148.849	455.3267	439.8395	238135.875	310.6835	-0.16781	402.8886	8773300
047	2018-05-21t1207	1526922921.14	adult	235.9373	181.931	-38.0046	1347.8546	103.2934	105063.0532	330978.0589	7078756.4804	1572.86	1.4737	380.055	-0.058311	361.9734	-0.19146	764.7588	0.29496	709.3906	417558.3125	547.6493	0.12503	653.0096	-0.025997	20741100	1.2112	654.189	168.097	150.1174	448.4893	435.5372	244875.1719	310.6473	-0.28511	398.5327	9173750
047	2018-05-21t1607	1526937322.56	adult	239.9377	185.9314	-34.0042	1293.1453	107.4026	101213.1193	318952.7243	6974751.769	1466.5	1.3246	387.785	0.20588	369.6962	0.087271	770.2873	0.37691	734.5936	405171.125	572.1495	0.58747	682.8446	0.32086	20382800	1.1162	952.213	177.35	157.8864	536.034	492.4144	281953.875	327.179	0.047208	433.7127	9321890
047	2018-05-21t2007	1526951722.4	adult	243.9377	189.9314	-30.0043	1276.6587	106.8911	104542.2058	329528.5397	7317550.6877	1288.08	0.90655	378.353	-0.11342	356.881	-0.35864	757.9187	0.29617	729.6807	411549.8438	583.9781	0.79387	686.6051	0.34432	20526000	1.1513	775.151	177.192	152.4913	505.5182	484.4407	274496.375	338.3968	0.23845	439.2907	9612830
047	2018-05-22t0007	1526966124.64	adult	247.9383	193.932	-26.0037	1226.3059	105.5826	102677.1458	323947.7625	7252024.5331	970.712	-0.14483	381.632	0.00023886	357.468	-0.3323	766.576	0.41539	750.2709	408585	595.3119	0.99145	705.5312	0.55751	20334100	1.0982	881.206	183.663	154.0965	580.4532	541.2574	309381.5938	355.6529	0.59976	472.6231	9785910
047	2018-05-22t0407	1526980526.38	adult	251.9388	197.9325	-22.0032	1222.7037	107.1531	102861.6928	324580.2841	7329363.5178	930.333	-0.26117	377.347	-0.14648	353.1476	-0.48119	764.3492	0.43315	752.212	408162.5	590.0089	0.84837	705.0265	0.52735	20140200	1.0433	905.008	188.386	156.768	626.3168	604.3402	334453.1875	364.3111	0.72731	499.7421	10054700
047	2018-05-22t0807	1526994930.05	adult	255.9398	201.9335	-18.0022	1186.5551	106.7911	100657.9838	317596.291	7241353.5521	1059.01	0.52504	374.173	-0.25667	352.4204	-0.50298	738.5101	0.19748	722.2062	386240.8125	581.7534	0.64351	681.0475	0.2009	19538200	0.87548	810.405	188.214	158.6639	512.6943	491.0844	268139.125	360.5512	0.50792	452.4848	9827960
047	2018-05-22t1207	1527009340.12	adult	259.9426	205.9363	-13.9994	1182.7823	108.7919	98440.0894	310459.4037	7038540.6106	906.091	-0.35709	372.203	-0.32647	351.0212	-0.54964	729.0466	0.12307	715.5959	372542.8125	578.7028	0.54508	678.5912	0.14435	19011400	0.72433	805.41	191.43	161.2792	515.6164	497.7619	263479.9688	366.5788	0.56286	457.3775	9777870
047	2018-05-22t1607	1527023731.49	adult	263.9402	209.9339	-10.0018	1165.9786	106.7317	97034.2843	306042.9495	6954148.3367	920.612	-22.7577	371.016	-0.36997	350.2762	-0.57352	724.3098	0.09659	712.6351	365052.125	573.9453	0.4105	673.5011	0.054029	18681000	0.62461	838.82	194.061	163.9641	521.0358	498.309	262602.0625	372.3809	0.61289	461.427	9771160
047	2018-05-22t2007	1527038141.87	adult	267.9431	213.9368	-5.9989	1182.5087	105.2263	96992.4863	305890.5742	6824577.1419	983.417	250.635	369.444	-0.42824	348.1142	-0.64984	722.5399	0.10447	709.4796	364160.125	571.7693	0.32872	674.5125	0.040499	18603300	0.59437	868.358	195.519	164.9781	521.3151	502.5932	262742.8125	373.8041	0.53725	463.4404	9845350
047	2018-05-23t0007	1527052545.54	adult	271.9441	217.9378	-1.9979	1172.533	103.9306	96327.9052	303898.8055	6758838.1923	962.886	249.8039	373.093	-0.30019	352.0627	-0.50304	726.4376	0.19157	712.4991	363218.8125	573.7975	0.33453	676.2697	0.036251	18653500	0.60034	788.135	198.995	170.3576	522.0469	505.1156	261023.4688	376.7623	0.50536	466.097	9949170
047	2018-05-23t0407	1527066930.11	dead	275.9398	221.9335	1.9979	1142.9264	105.3774	94847.5518	299438.5006	6760828.2959	1042.65	588.507	377.289	-0.15033	355.1507	-0.38644	747.4	0.55051	736.4201	368468.1875	580.8485	0.44652	691.26	0.2006	18572800	0.56824	897.47	204.153	175.559	541.5303	523.6959	266974.4688	383.2997	0.57934	480.928	10049900
049	2018-05-11t1607	1526073572.64	egg	-1.9995	-50.0066	-237.9342	162.2136	27.7591	2968.2299	9435.8023	51533.4012	0	1922.9296	0	-0.54998	0	-0.57969					0	-0.46338	0	-0.17315	0	155700.8345	0	0	0				0	-0.60346	0	0
049	2018-05-11t2007	1526087968.72	larva	1.9995	-46.0077	-233.9353	171.2298	27.385	3291.3084	10441.9672	57013.7086	0	2.6382	0	-0.79957	0	-0.81418					0	-0.75529	0	-0.60911	0	2.61	0	0	0				0	-0.79876	0	0
049	2018-05-12t0007	1526102378.43	larva	6.0022	-42.005	-229.9326	179.4246	27.783	3686.4736	11702.083	67090.812	0	-0.192	0	-1.0625	0	-1.0607					0	-1.0608	0	-1.0488	0	0.1957	0	0	0				0	-1.0083	0	0
049	2018-05-12t0407	1526116771.82	larva	10.0003	-38.0068	-225.9344	179.1955	28.263	3616.9046	11475.1359	64948.5119	0	-0.83535	0	-1.3406	0	-1.3211					0	-1.3807	0	-1.4888	0	-0.78449	0	0	0				0	-1.2348	0	0
049	2018-05-12t0807	1526131175.85	larva	14.0014	-34.0057	-221.9333	236.1867	29.5201	5403.4752	17102.0992	108623.5808	538.502	0.22039	378.399	1.0084	377.6198	1.0318	508.8715	-0.14113	506.0109	15266.1455	457.959	0.86686	491.4593	0.80716	1109840	-0.67762	137.021	90.605	90.3364	129.3517	128.2453	3880.5525	114.0316	0.97162	125.5208	265744
049	2018-05-12t1207	1526145570.88	larva	18.0001	-30.0071	-217.9347	348.398	38.9414	10690.5797	33803.0974	288380.5781	643.121	-0.058895	462.439	1.4304	459.4768	1.4562	605.3019	-0.12907	602.6795	35107.5117	555.8242	1.1853	589.6064	0.93895	2640530	-0.36456	182.498	100.532	99.9926	145.8062	143.373	8456.7588	125.2695	1.1049	137.4669	574040
049	2018-05-12t1607	1526159971.17	larva	22.0001	-26.007	-213.9346	438.9972	42.3355	15792.6228	50002.2423	474212.4511	731.76	-0.311	456.443	1.2085	452.1913	1.2463	639.9129	-0.3708	634.2166	53752.6836	580.8057	1.091	620.4813	0.6988	3825910	-0.30965	221.765	94.3882	93.9262	143.1511	140.519	12024.6895	120.981	0.88268	133.8353	791162
049	2018-05-12t2007	1526174370.03	larva	25.9998	-22.0073	-209.9349	631.4478	47.0785	22394.0606	70664.655	667308.7638	780.656	-0.59704	452.997	0.98852	437.3801	0.95754	684.4904	-0.53906	679.0902	81454.3594	616.9103	1.0651	666.1632	0.54551	5384770	-0.086816	263.101	96.2624	95.754	140.4733	137.5497	16716.3203	121.3462	0.75429	133.6551	1144270
049	2018-05-13t0007	1526188795.25	larva	30.0068	-18.0003	-205.9279	556.8247	51.9792	21646.1654	68605.9514	699179.8147	944.965	-0.63134	535.968	1.4948	519.6073	1.4759	848.7694	-0.23142	846.0436	97608.4844	733.4757	1.5812	807.9479	0.94479	6130940	-0.26354	163.957	96.6065	95.8736	142.2559	141.5264	16359.4287	123.6665	0.66388	136.0846	1105080
049	2018-05-13t0407	1526203195.92	larva	34.007	-14.0001	-201.9277	782.3292	49.2163	34139.5049	107733.8451	1217374.6832	1345.19	-0.25526	540.972	1.3556	527.3116	1.384	1038.8103	0.15588	1023.6833	186985.8438	751.7784	1.4628	867.2099	0.87985	9725600	0.76836	259.881	90.5913	90.0414	140.521	137.1941	25293.7734	118.6794	0.32547	132.6412	1628650
049	2018-05-13t0807	1526217598.74	larva	38.0078	-9.9993	-197.9269	827.0461	52.6791	36599.9874	115461.5705	1343701.5452	1998.67	0.48914	469.527	0.43106	441.1285	0.33851	1386.5314	1.084	1342.4523	267600.5625	646.5399	0.40418	997.8673	1.2346	9041210	-0.0040516	209.757	97.7226	97.1474	144.1968	141.8153	27829.9766	124.8828	0.31536	137.546	1881750
049	2018-05-13t1207	1526231995.16	larva	42.0068	-6.0003	-193.9279	961.7542	61.4943	49489.0537	155988.79	2134953.6019	3154.81	1.9631	548.133	1.1105	499.2328	0.80046	1994.2156	2.8523	1875.8804	518496.0625	819.0296	1.5461	1220.7481	2.2249	14217500	1.4435	175.041	105.033	104.496	151.9388	150.6121	39504.0781	133.3438	0.49543	145.6684	2724340
049	2018-05-13t1607	1526246396.11	larva	46.0071	-2.0001	-189.9276	1064.8645	66.2075	57431.9171	180944.3869	2575962.1536	2905.89	1.2937	517.34	0.69038	479.8002	0.51184	1714.2356	1.6189	1596.8479	515984.9062	768.8065	1.0382	1099.6996	1.2908	15555900	1.4196	258.806	86.7245	85.583	142.3078	138.6015	42834.6484	117.6896	-0.42007	132.9296	2607720
049	2018-05-13t2007	1526260796.68	adult	50.0072	2.0001	-185.9275	1001.9089	70.898	58050.688	182931.428	2839628.5573	3251.64	1.5791	576.581	1.5128	531.7875	1.2424	1983.9537	2.1938	1925.739	603121.9375	872.0847	1.9551	1270.3441	2.1708	17490000	1.6245	335.976	92.1202	91.6037	143.2102	139.9757	43535.9102	121.5215	-0.42829	134.7392	2794370
049	2018-05-14t0007	1526275196.11	adult	54.0071	5.9999	-181.9276	1079.3893	73.0287	66278.2923	208936.8285	3398600.5363	3609.78	1.9212	570.076	1.5285	532.5933	1.3752	1893.2458	1.6005	1654.9386	655063.0625	833.7961	1.6302	1196.5223	1.6216	19713800	1.9378	198.001	103.711	102.9521	155.4	153.4833	53768.3906	134.6091	0.36417	148.5088	3586420
049	2018-05-14t0407	1526289596.74	adult	58.0072	10.0001	-177.9275	1034.3203	83.6215	67575.2037	213547.8525	3670913.7843	3411.81	1.4949	587.985	1.9839	542.8351	1.7242	1912.5021	1.5957	1691.6844	675113.25	866.9965	2.0437	1318.0764	2.3246	20713600	1.9075	387.057	107.722	106.7297	161.142	158.6088	56883.1094	138.5241	0.62317	153.0398	3794830
049	2018-05-14t0807	1526303995.81	adult	62.007	13.9998	-173.9277	1216.1203	78.4093	76159.8814	239830.8488	4019947.0003	3091.71	0.9448	557.329	1.5966	519.4738	1.4651	1722.9011	0.98045	1593.8689	685714.625	800.4578	1.4397	1150.5978	1.308	22160000	2.0544	349.616	100.578	99.7803	155.4832	152.8259	61882.3047	131.5033	-0.30989	146.1038	3999080
049	2018-05-14t1207	1526318394.61	adult	66.0066	17.9995	-169.9281	1182.223	76.7077	75534.4094	237913.3486	4064931.4474	3081.09	0.90586	532.518	1.2496	501.9955	1.2556	1655.4819	0.82658	1491.6908	652259.875	748.5313	0.973	1016.802	0.53546	20980700	1.5157	243.429	106.151	104.8819	163.0925	160.0175	64258.4336	138.3767	0.184	154.1773	4182240
049	2018-05-14t1607	1526332797.22	adult	70.0074	22.0002	-165.9273	1323.1796	78.2765	84364.3619	265817.053	4499911.4136	2825.5	0.55279	499.748	0.67165	474.8637	0.74854	1521.8508	0.4901	1363.098	669614.375	724.2458	0.81807	955.4344	0.25042	21985900	1.6451	427.424	105.458	104.3383	161.7904	158.7783	71187.7656	137.4514	-0.23239	153.1394	4639520
049	2018-05-14t2007	1526347195.08	adult	74.0068	25.9996	-161.9279	1160.4236	79.1413	77269.6643	243605.919	4264317.249	2542.67	0.19082	501.382	0.81121	476.1231	0.86963	1453.3173	0.42002	1329.6985	585686.875	679.6198	0.42251	931.1873	0.24079	20185600	1.0648	289.813	108.24	106.191	192.2279	184.9252	77467.8438	144.5553	0.20673	168.4043	4357750
049	2018-05-15t0007	1526361594.37	adult	78.0066	29.9994	-157.9281	1131.6823	83.2903	77422.5632	244105.7937	4429041.0501	2355.61	-0.00079624	467.369	0.14843	443.5389	0.13712	1311.0378	0.056174	1159.3669	529659.3125	638.6123	0.061924	851.9484	-0.13778	18841000	0.65858	297.007	107.404	105.6342	176.8281	170.4884	71438.5625	142.3083	-0.34091	161.6837	4329770
049	2018-05-15t0407	1526375995.37	adult	82.0069	33.9997	-153.9279	1209.9982	80.7566	78919.6517	248682.0125	4369512.8074	2088.26	-0.32483	460.151	0.096473	443.0182	0.20989	1252.8733	0.025876	1134.6554	516183.8125	611.3858	-0.12768	811.1314	-0.25108	18932500	0.6725	412.765	110.504	107.6566	234.6718	218.5824	96684.7734	150.6064	0.095742	185.6138	4546580
049	2018-05-15t0807	1526390397.23	adult	86.0074	38.0002	-149.9273	1145.8279	80.0014	76766.8233	241899.001	4319444.0051	2280.26	0.16078	448.446	-0.05077	432.0239	0.02916	1132.3688	-0.31019	960.516	452947.5	589.6526	-0.24856	771.1192	-0.36767	17927100	0.41855	255.363	118.298	116.2876	196.3227	189.9778	78529.0781	156.4025	0.24114	179.9118	4729090
049	2018-05-15t1207	1526404792.53	adult	90.0061	41.9989	-145.9286	1200.29	79.3362	74978.0493	236231.5977	3971171.8121	1843.99	-0.49706	431.82	-0.31381	416.2374	-0.27121	1061.2924	-0.44374	910.9467	416026.625	569.8555	-0.35393	771.1515	-0.17186	16898000	0.17244	450.251	113.509	110.5888	269.3133	248.4036	105570.7969	154.6897	-0.20244	195.9999	4441820
049	2018-05-15t1607	1526419218.32	adult	94.0132	46.0061	-141.9215	1118.5287	79.2234	73793.156	232630.0361	4073470.2369	1598.64	-0.83095	443.854	0.08308	425.2451	0.055092	1062.6307	-0.25494	997.5923	409112.8438	624.5296	0.56575	888.7211	1.0075	17071100	0.25352	264.909	120.469	118.1035	206.1618	201.22	79372.3125	161.1835	-0.040615	190.1097	4633350
049	2018-05-15t2007	1526433626.4	adult	98.0155	50.0083	-137.9192	1178.1551	79.538	76190.6978	240064.3333	4114827.2766	1810.21	-0.30606	429.472	-0.14576	408.762	-0.27628	1225.6298	0.67103	1198.4792	487800.625	593.386	0.27389	946.3075	1.69	17064600	0.28685	540.601	126.221	122.98	271.7451	233.4754	108154.5625	169.014	0.16877	209.2931	5015260
049	2018-05-16t0007	1526448019.17	adult	102.0135	54.0063	-133.9212	1178.8836	79.2903	76234.5394	240172.5788	4187798.9111	1444.22	-0.88664	419.714	-0.27879	402.7666	-0.34868	1067.4852	0.06249	1051.2971	424859.125	569.9003	0.06488	880.0582	1.2897	16683200	0.21778	558.926	128.163	124.5071	257.1188	232.7559	102333.2891	173.9113	0.16814	214.0292	5094370
049	2018-05-16t0407	1526462411.54	adult	106.0113	58.0042	-129.9234	1176.9035	78.3554	75782.869	238691.9635	4141200.7202	1590.06	-0.51191	413.685	-0.33428	397.8967	-0.39958	1142.806	0.532	1121.9064	452551.1875	548.5304	-0.13741	920.8503	1.7975	16347200	0.15766	357.44	125.89	122.8236	231.1162	226.528	91522.0312	171.5134	-0.23169	208.7759	4974670
049	2018-05-16t0807	1526476814.03	adult	110.012	62.0049	-125.9227	1147.5008	86.1509	80715.9	254427	4775238.1678	1897.4	0.13345	406.447	-0.42878	392.047	-0.48382	1122.7948	0.54191	1067.4492	472696.5938	532.5603	-0.28317	869.194	1.4752	17079700	0.37285	595.21	120.581	116.7588	277.0281	251.2987	116628.8203	167.7605	-0.64787	217.648	5067040
049	2018-05-16t1207	1526491212.95	adult	114.0117	66.0046	-121.923	650.9329	78.6111	41622.6958	132969.217	2207977.1716	1498.18	-0.51419	395.787	-0.61868	385.7772	-0.58744	933.6885	-0.25316	907.7558	203544.0938	504.3437	-0.63395	675.6223	-0.16313	8594910	-1.7943	670.965	125.336	121.0431	306.4722	252.7337	66810.9453	176.4645	-0.43203	221.4223	2721790
049	2018-05-16t1607	1526505624.88	adult	118.0151	70.0079	-117.9197	1198.3003	81.1997	78635.6182	247688.532	4374362.3759	1514.71	-0.4196	405.397	-0.30826	392.0345	-0.3478	1125.1061	0.72529	1113.6018	461293.4688	528.7973	-0.20378	858.853	1.6113	16611100	0.28091	544.195	131.996	126.4021	326.4693	313.0993	133852.4062	188.8071	-0.087811	274.4325	5408530
049	2018-05-16t2007	1526520021.42	adult	122.0141	74.007	-113.9206	1116.7063	83.3244	75763.8559	238829.1139	4346276.387	1509.83	-0.37374	424.881	0.26524	407.7713	0.17095	1088.0826	0.63073	1072.5964	429792.625	585.8456	0.74396	848.674	1.6164	16767900	0.32742	774.413	139.484	129.3961	497.851	485.5613	196651.1562	215.9195	0.81255	399.6119	5504720
049	2018-05-17t0007	1526534414.65	adult	126.0122	78.0051	-109.9225	1208.4757	82.0274	82292.3045	259316.4544	4713394.6187	1259.52	-0.74195	396.567	-0.4048	383.9477	-0.44959	953.9864	0.074012	945.3942	409260.1562	526.693	-0.13802	783.6988	1.0833	17000400	0.38737	513.369	123.056	117.0801	310.3965	299.6158	133160.1094	184.1206	-0.63952	262.6521	5275290
049	2018-05-17t0407	1526548819.2	adult	130.0135	82.0063	-105.9212	1372.1229	83.0062	85015.7514	267785.8904	4823355.695	1358.77	-0.53511	404.671	-0.12176	387.7719	-0.26912	1002.6141	0.37004	984.7748	445160.6562	552.3666	0.32105	809.3239	1.4025	17943100	0.61516	551.748	129.646	123.3208	313.279	305.2761	139095.8906	191.3571	-0.52213	265.3989	5748510
049	2018-05-17t0807	1526563199.51	adult	134.008	86.0009	-101.9267	1286.9105	81.4749	83081.5445	261685.879	4705152.8785	1352.25	-0.50545	399.924	-0.18364	385.4886	-0.26953	990.5513	0.37998	977.5862	429899.25	528.9129	-0.023734	808.0057	1.4619	17325500	0.46684	481	137.037	130.371	329.7069	316.8928	143092.7969	203.5757	-0.25002	282.8431	5936710
049	2018-05-17t1207	1526577594.95	adult	138.0067	89.9996	-97.928	1190.4545	85.9985	83822.8021	264252.9079	4934501.4659	1500.2	-0.23761	422.465	0.52447	403.6873	0.3734	1031.7549	0.64513	1002.6934	450876.875	598.2018	1.1957	839.1801	1.8454	18440200	0.7258	747.009	138.932	130.0888	444.7095	425.5511	194338.0469	210.8087	-0.16514	339.3795	6064260
049	2018-05-17t1607	1526592029.55	adult	142.0164	94.0092	-93.9184	1249.684	83.4549	83986.1426	264617.0772	4766933.1444	1547.26	-0.12958	414.361	0.37419	400.3183	0.352	933.4658	0.24076	886.1487	408858	563.0499	0.64082	760.4939	1.1023	18130800	0.6555	583.14	142.979	136.7483	347.6896	336.3781	152288.0312	205.5464	-0.46732	291.3659	6256190
049	2018-05-17t2007	1526606425.39	adult	146.0152	98.0081	-89.9195	1183.9849	83.4714	81394.1104	256492.0693	4703630.7723	1762.05	0.2326	414.16	0.44993	401.5903	0.48024	965.8116	0.46971	876.6421	409504.125	545.7446	0.3788	763.3244	1.1874	17548000	0.52445	453.902	138.482	131.733	317.6433	308.5439	134680.75	209.8413	-0.46273	274.0983	5867500
049	2018-05-18t0007	1526620812.79	adult	150.0117	102.0046	-85.923	1204.7617	83.3212	82246.6095	259095.5811	4737290.2584	1158.27	-0.65165	395.963	-0.020293	388.3719	0.126	767.3433	-0.44854	734.671	329190.25	512.6746	-0.18293	646.5197	0.0054251	16959100	0.39621	444.3	141.349	135.7414	292.0547	284.1143	125291.4844	213.5095	-0.47396	263.6183	6053980
049	2018-05-18t0407	1526635208.08	adult	154.0104	106.0032	-81.9243	1172.746	81.0848	77394.3246	243825.6762	4327009.604	1431.38	-0.19919	418.655	0.75436	410.8136	0.97062	792.6962	-0.26435	734.7915	320249.25	561.3359	0.74244	681.4727	0.4159	16882700	0.38399	452.81	153.055	146.4756	324.3642	314.1162	131043.1406	231.3567	-0.091363	288.7975	6172110
049	2018-05-18t0807	1526649612.39	adult	158.0116	110.0044	-77.9231	1233.2997	84.3633	84958.201	267693.6029	4917439.6612	1089.65	-0.68196	400.639	0.26216	399.0903	0.64587	731.9597	-0.52141	703.4776	324258.125	504.9832	-0.28254	634.2615	-0.063501	17722700	0.57136	664.659	157.904	152.0579	374.4139	346.5987	165865.3438	234.9067	-0.10571	304.4455	6985040
049	2018-05-18t1207	1526663746.66	adult	161.9378	113.9306	-73.9969	1222.3261	84.1218	83113.2854	261855.4625	4784054.112	971.274	-0.8295	396.4	0.18735	389.7346	0.38846	729.9092	-0.48548	711.696	316050.6875	504.8161	-0.2726	645.0447	0.080206	17157400	0.44842	535.792	153.122	146.4855	378.3381	368.5799	163820.4062	231.1072	-0.31275	317.8703	6627590
049	2018-05-18t1607	1526678129.8	adult	165.9331	117.9259	-70.0016	1275.7645	83.435	86280.9236	271777.9946	4917269.1913	875.766	-0.94364	389.943	0.04008	382.8536	0.21493	683.3446	-0.69011	665.247	307505.0625	496.1225	-0.42837	605.8867	-0.33265	17527900	0.53076	590.654	155.179	148.1247	376.5851	359.4648	169463.3125	237.8817	-0.23851	317.8689	6975300
049	2018-05-18t2007	1526692526.89	adult	169.9323	121.9251	-66.0024	1226.8761	84.4242	86104.5321	271397.4841	5072708.2909	866.753	-0.92823	391.493	0.13408	386.2304	0.38122	653.4634	-0.81921	637.1943	293405.0625	487.3464	-0.60009	593.2293	-0.46504	17550300	0.53312	587.061	155.547	149.8011	371.6084	354.5355	166852.1875	234.5284	-0.43023	316.6064	6973040
049	2018-05-19t0007	1526706927.07	adult	173.9323	125.9252	-62.0024	1273.6803	83.1161	87524.2004	275752.0003	5086246.2197	766.486	-1.0612	391.677	0.1756	388.0111	0.48299	610.7131	-1.034	600.1355	278485.1875	486.1185	-0.63332	569.1027	-0.73919	17842500	0.59224	554.264	154.304	148.7615	372.1273	356.5397	169690.0781	234.7083	-0.52921	319.7825	7029140
049	2018-05-19t0407	1526721327.15	adult	177.9324	129.9252	-58.0024	1267.5981	84.7836	87512.4362	275690.9522	5129065.2342	826.828	-0.93795	396.558	0.36791	392.927	0.69178	635.4988	-0.86699	620.2455	289787.4375	495.7177	-0.45476	584.9894	-0.55682	18069900	0.63775	619.511	159.182	152.8903	403.3549	386.2849	183929.8438	246.2837	-0.33496	342.2438	7253460
049	2018-05-19t0807	1526735727.9	adult	181.9326	133.9254	-54.0022	1276.7495	86.1742	88493.4601	278815.2716	5226246.2342	876.511	-0.8332	406.776	0.71198	400.5595	0.97287	683.4808	-0.5655	673.4803	315084.625	519.8793	-0.0048367	632.9331	-0.010289	18743800	0.77958	786.793	169.798	159.505	535.6941	523.5717	246954.9688	275.2995	0.29489	466.1173	7824120
049	2018-05-19t1207	1526750127.2	adult	185.9324	137.9252	-50.0023	1213.5244	84.2078	85830.7616	270531.2206	5059615.09	852.244	-0.85133	403	0.6068	399.9072	0.97056	640.9345	-0.80497	622.2995	286497.7188	504.0514	-0.34172	586.5403	-0.56836	17998400	0.6051	624.692	166.731	161.3412	415.0667	401.2904	185534.7969	252.0945	-0.40581	355.3676	7446390
049	2018-05-19t1607	1526764528.36	adult	189.9327	141.9255	-46.002	1265.0032	84.683	87386.5172	275265.2232	5125034.8812	821.72	-0.884	403.141	0.62522	400.5253	1.0088	625.1867	-0.89916	606.3293	285085.125	504.0788	-0.36748	574.8871	-0.7238	18343700	0.67688	651.274	168.042	163.1696	385.0746	371.2074	175594.0312	254.678	-0.44955	338.0125	7646240
049	2018-05-19t2007	1526778928.1	adult	193.9326	145.9255	-42.0021	1289.6368	84.2804	88790.5314	279684.8181	5199376.8309	774.577	-0.95283	404.266	0.67116	400.6182	1.0253	620.0562	-0.9296	609.9398	287086	511.7589	-0.2458	581.6695	-0.66252	18690800	0.75123	582.409	171.722	166.3007	407.0613	391.2027	188469.375	262.767	-0.35549	355.1163	7939410
049	2018-05-20t0007	1526793326.91	adult	197.9323	149.9251	-38.0024	1322.8056	83.2171	89552.3094	281955.6445	5138124.7645	750.341	-0.98454	410.709	0.88997	406.3155	1.2346	621.1645	-0.91746	614.7013	290083.8125	527.0421	0.026182	585.9967	-0.62909	19160000	0.8565	636.379	174.572	168.357	403.6208	392.8864	188490.9375	269.1684	-0.30245	356.9025	8143960
049	2018-05-20t0407	1526807730.63	adult	201.9333	153.9262	-34.0014	1306.4735	83.5873	88122.0561	277502.7899	5137977.6348	778.644	-0.91755	417.056	1.1073	409.7629	1.3681	627.2501	-0.87137	619.0674	287907.7812	556.8143	0.58421	603.6552	-0.43634	19133300	0.84724	528.286	178.232	172.9431	395.8604	388.722	181699.9219	278.2911	-0.17909	357.6221	8176770
049	2018-05-20t0807	1526822130.38	adult	205.9333	157.9261	-30.0015	1264.106	84.9593	86925.6257	273838.0842	5038458.7059	773.662	-0.91379	424.51	1.3615	409.6587	1.3802	684.7001	-0.4628	678.2751	310169.1562	589.016	1.1925	658.0586	0.19746	19215400	0.8631	547.469	183.874	174.1264	412.8755	403.3277	187032.625	297.6006	0.20695	371.3058	8323060
049	2018-05-20t1207	1526836529.15	adult	209.9329	161.9258	-26.0018	1236.0786	83.5635	82638.5741	260285.0515	4779473.7232	944.9	-0.54408	433.779	1.6764	409.9611	1.4055	798.8505	0.37241	788.9213	344304.5625	630.5197	1.9879	729.0466	1.0317	18673300	0.72915	659.925	191.409	173.9588	434.8064	422.8454	187401.5469	326.8078	0.85435	395.8599	8239790
049	2018-05-20t1607	1526850931.69	adult	213.9336	165.9265	-22.0011	1220.5047	84.8748	83307.5969	262487.7849	4793541.0348	1044.62	-0.3024	432.849	1.6596	404.9922	1.249	854.9352	0.81727	847.4463	371041.875	635.5225	2.0628	764.1447	1.4387	18776600	0.74784	694.353	196.101	172.5963	445.9559	431.5505	193544.8594	340.156	1.0992	407.0255	8506650
049	2018-05-20t2007	1526865332.96	adult	217.934	169.9268	-18.0007	1157.3713	85.2575	78546.4645	247576.5275	4612611.6341	1129.78	-0.074353	439.62	1.8957	414.2928	1.5836	882.9534	1.0718	879.2481	362010.875	642.5915	2.1787	787.1398	1.703	17982700	0.54695	693.372	204.019	182.4724	479.9525	464.9945	196780.5312	354.3888	1.3705	427.7448	8345410
049	2018-05-21t0007	1526879734.22	adult	221.9343	173.9272	-14.0004	1149.8245	85.7132	77864.1336	245363.2758	4581506.2629	1045.7	-0.22801	438.104	1.859	415.934	1.6546	863.4789	0.96971	858.9428	350572.4375	632.3948	1.9481	760.2948	1.3623	17765100	0.48367	682.487	209.573	186.8011	491.7792	478.5759	199662.3594	365.5658	1.5643	445.7496	8498190
049	2018-05-21t0407	1526894134.36	adult	225.9344	177.9272	-10.0004	1086.3333	85.2284	75976.5617	239701.911	4456599.8766	969.765	-0.37775	433.218	1.7089	415.3921	1.6497	804.7961	0.54629	799.3799	318699.25	612.1015	1.5115	725.6111	0.92174	17142900	0.3177	706.329	214.527	193.6266	518.9905	509.0554	205520.2656	373.4695	1.673	464.4671	8489060
049	2018-05-21t0807	1526908536.61	adult	229.935	181.9278	-5.9997	1084.3082	85.2246	72337.5945	228547.6956	4143875.0451	809.142	-0.77005	428.272	1.5548	417.6144	1.741	715.7845	-0.15606	711.1033	269850.75	584.4784	0.92285	676.4555	0.29811	16140300	0.051694	686.715	220.526	206.9003	513.6281	502.5329	193637.7812	374.1466	1.5892	462.7083	8310980
049	2018-05-21t1207	1526922934.81	adult	233.9345	185.9273	-2.0002	1070.0858	84.5016	71499.8085	225543.667	4187345.6401	838.153	-0.68091	436.058	1.8277	431.0034	2.2241	697.9206	-0.29481	687.286	260324.375	576.7942	0.7338	657.7996	0.045229	16236600	0.060368	791.254	230.544	224.9664	585.1336	571.1727	218254.8438	383.813	1.7462	518.7376	8584310
049	2018-05-21t1607	1526937336.48	dead	237.9349	189.9278	2.0002	1068.6022	84.0644	70520.2321	222351.3514	4091434.2293	982.399	-0.23212	467.432	2.9026	459.2392	3.2329	776.4262	0.41452	764.1768	285724.8438	639.1505	1.9672	729.7386	0.91471	17170200	0.28609	999.386	245.989	238.7248	666.5556	644.2807	245292.4531	419.8057	2.6202	571.1492	9035920
050	2018-05-11t1607	1526073585.47	egg	-1.9994	-50.0067	-257.9382	156.3609	29.1857	3048.5162	9710.7493	55969.7466	0	1922.9277	0	-0.54998	0	-0.57969					0	-0.46338	0	-0.17315	0	155700.7109	0	0	0				0	-0.60346	0	0
050	2018-05-11t2007	1526087981.45	larva	1.9994	-46.0079	-253.9394	167.4623	26.6944	3178.8467	10089.5936	54891.893	0	2.6383	0	-0.79957	0	-0.81417					0	-0.75529	0	-0.60911	0	2.6101	0	0	0				0	-0.79876	0	0
050	2018-05-12t0007	1526102391.44	larva	6.0022	-42.0051	-249.9366	170.4465	26.9667	3169.7681	10057.5182	54660.3813	0	-0.19201	0	-1.0625	0	-1.0607					0	-1.0608	0	-1.0488	0	0.19568	0	0	0				0	-1.0083	0	0
050	2018-05-12t0407	1526116784.6	larva	10.0003	-38.007	-245.9385	167.6578	26.4269	3095.6953	9822.5681	52699.71	0	-0.83535	0	-1.3406	0	-1.3211					0	-1.3807	0	-1.4888	0	-0.78449	0	0	0				0	-1.2348	0	0
050	2018-05-12t0807	1526131188.71	larva	14.0015	-34.0058	-241.9373	169.5938	27.375	3155.7416	10015.4637	54622.7768	0	-1.261	0	-1.6377	0	-1.599					0	-1.7182	0	-1.9278	0	-1.4346	0	0	0				0	-1.4832	0	0
050	2018-05-12t1207	1526145583.69	larva	18.0001	-30.0072	-237.9387	282.9685	35.0628	8020.885	25419.7205	196126.1964	613.326	-0.1301	441.108	1.274	442.3254	1.3309	588.131	-0.20592	584.3145	25877.7656	539.1766	1.0876	570.7392	0.83324	1900290	-0.80403	159.822	98.383	97.8251	140.4436	139.3431	6179.5181	123.5745	1.0661	134.7823	423834
050	2018-05-12t1607	1526159983.94	larva	22.0001	-26.0072	-233.9387	264.7186	88.816	13604.8626	45575.7276	650335.6846	603.77	-0.58542	377.99	0.60368	374.0939	0.6462	548.9016	-0.75176	546.0912	39520.918	491.6576	0.54575	529.9932	0.18855	2700360	-0.9073	240.282	86.5947	86.4624	129.4123	125.6341	9317.6875	110.7454	0.6323	122.2025	618632
050	2018-05-12t2007	1526174382.83	larva	25.9998	-22.0075	-229.939	463.8943	46.8016	17011.0983	53855.8747	525050.9651	741.176	-0.6746	444.177	0.91664	443.1796	1.0047	667.8713	-0.60497	660.8436	60776.2852	587.2401	0.87535	643.7501	0.41826	4005590	-0.75384	234.588	93.15	92.5784	138.0624	135.3091	12563.6807	118.8802	0.68921	130.5197	840026
050	2018-05-13t0007	1526188808.54	larva	30.007	-18.0003	-225.9318	603.2598	44.4498	21410.5152	67607.5373	641123.8974	652.655	-1.1653	418.06	0.47224	415.5681	0.57573	603.0156	-1.1637	598.7448	68743.7734	533.5132	0.23811	580.4798	-0.35739	4751670	-0.87912	162.02	87.1046	86.2514	132.9594	130.8526	15157.374	113.6694	0.37567	126.6198	990031
050	2018-05-13t0407	1526203209.31	larva	34.0072	-14.0001	-221.9316	709.2592	45.3146	27251.0517	86047.0756	861361.9305	905.621	-1.0097	530.799	1.2608	525.7033	1.369	797.1426	-0.72748	790.1832	115585.6797	709.3525	1.1617	770.646	0.3212	7651470	-0.09441	369.05	99.6337	99.0442	147.1596	143.4163	21338.1484	126.1467	0.5653	138.5906	1436220
050	2018-05-13t0807	1526217612.11	larva	38.008	-9.9993	-217.9308	845.4396	52.3198	37980.3275	119810.8702	1403215.1861	1473.35	-0.36294	540.102	1.151	525.853	1.2019	1018.6818	-0.21745	957.1531	204755.0312	754.3162	1.2209	852.7585	0.38411	10805800	0.6841	236.289	101.869	101.1392	149.8661	147.7172	30123.0918	129.6523	0.49225	142.4599	2038100
050	2018-05-13t1207	1526232008.55	larva	42.007	-6.0003	-213.9318	900.6594	59.047	43152.1728	136059.8114	1720874.4988	1927.9	0.060024	432.09	-0.20947	407.2167	-0.24745	1318.8923	0.53597	1284.5309	299388.5625	623.0171	-0.052006	964.8476	0.70415	9798080	-0.16581	291.764	87.4126	86.813	133.838	130.8122	30381.2227	113.5816	-0.3789	126.3415	1982170
050	2018-05-13t1607	1526246409.4	larva	46.0072	-2.0001	-209.9316	1044.8678	61.2216	53200.6325	167661.5669	2234847.9482	3535.84	2.2463	541.41	0.99607	491.3286	0.65907	2096.4363	2.9043	2006.0774	587002.1875	852.9701	1.7742	1245.9849	2.1722	15106400	1.2662	324.331	100.402	99.3952	152.1355	148.8437	42597.9375	129.6434	0.21571	142.7101	2801420
050	2018-05-13t2007	1526260810.12	adult	50.0074	2.0001	-205.9314	1076.4024	71.2505	59520.6073	187438.9471	2784260.5993	3244.79	1.569	512.134	0.59678	472.0027	0.38138	1928.6287	2.0131	1791.973	601732.125	786.9284	1.1599	1200.0568	1.7432	15944800	1.1258	439.332	99.5434	98.1469	163.1126	158.0306	50891.1445	132.0637	0.26119	150.3169	3099180
050	2018-05-14t0007	1526275209.45	adult	54.0072	5.9999	-201.9316	1208.862	76.0022	71263.0355	224378.2819	3556013.6111	2965.94	0.97377	535.554	0.98244	492.5718	0.72601	1766.6177	1.1968	1638.498	658948.375	827.8529	1.5715	1220.7591	1.7699	19944600	2.0088	379.633	98.3699	97.0201	154.8003	151.9316	57740.5117	129.3078	-0.063295	146.0799	3663400
050	2018-05-14t0407	1526289610.07	adult	58.0074	10.0001	-197.9314	1190.3107	80.2429	72873.7649	229618.8784	3786678.1187	2824.04	0.63294	544.478	1.2246	500.9836	0.96263	1702.3917	0.91604	1622.2804	648611.25	847.9241	1.8455	1201.7943	1.6093	20698300	1.903	190.105	98.4056	97.1888	154.7515	152.118	58960.3125	128.7493	-0.32512	146.1365	3740890
050	2018-05-14t0807	1526304009.06	adult	62.0071	13.9998	-193.9317	1209.4863	76.4529	78156.0775	246569.587	4149286.8906	2730.43	0.41269	529.956	1.0748	500.8339	1.0873	1544.2314	0.38683	1423.3651	630046.4375	750.4368	0.89544	957.9723	0.1087	21600500	1.8949	377.184	100.306	99.1527	157.2107	153.2911	64141.9531	132.3782	-0.2134	147.8347	4088360
050	2018-05-14t1207	1526318407.89	adult	66.0068	17.9995	-189.932	1173.7299	85.404	77495.8936	244407.1812	4295398.914	2910.02	0.65049	494.674	0.47327	463.9253	0.40907	1522.3635	0.36548	1362.7167	615034.875	698.5398	0.40511	990.1066	0.36562	19984800	1.2393	222.406	103.616	102.7764	154.719	152.1156	62506.4805	133.171	-0.41639	147.0761	4186090
050	2018-05-14t1607	1526332810.5	adult	70.0075	22.0002	-185.9313	1246.4954	86.9096	78427.1726	247256.7255	4183188.0983	2318.23	-0.22231	496.363	0.5984	465.551	0.52706	1410.189	0.080412	1305.7766	578177.5	706.309	0.60597	967.3614	0.32885	20306200	1.1879	245.027	104.249	103.3574	155.4872	152.9498	63749.7422	134.4047	-0.57323	147.5914	4264840
050	2018-05-14t2007	1526347208.41	adult	74.0069	25.9996	-181.9319	1181.4347	85.6919	79433.643	250327.5061	4523255.547	2705.46	0.44804	472.072	0.15598	445.3799	0.11023	1397.9045	0.20187	1231.1572	578732.5	655.6332	0.12802	865.275	-0.21199	19525400	0.88728	352.605	104.273	103.4748	156.1714	153.1014	64654.9688	133.6773	-0.92369	147.8158	4312820
050	2018-05-15t0007	1526361607.68	adult	78.0067	29.9994	-177.9321	1222.2444	81.9664	75931.7038	239156.9997	4066746.7992	2540.23	0.3036	490.479	0.67362	463.0939	0.62722	1474.7043	0.74963	1400.8047	585457.625	685.0965	0.65294	900.3749	0.21223	19435200	0.81742	363.768	110.421	109.2776	167.9796	163.6738	66687.8906	142.5764	-0.31544	158.2983	4375430
050	2018-05-15t0407	1526376008.66	adult	82.007	33.9997	-173.9318	1256.1803	83.2001	81519.4855	256909.0198	4504347.2071	2888.89	1.0597	477.372	0.49167	451.011	0.41135	1465.4147	0.98294	1334.4952	622801.25	683.0522	0.81408	904.7512	0.46116	20282100	1.0327	319.259	108.636	107.297	169.8705	166.2481	72194.9531	143.2297	-0.54407	159.8458	4615600
050	2018-05-15t0807	1526390410.56	adult	86.0075	38.0002	-169.9313	1249.1702	88.0691	86318.9282	271998.4225	5028926.4637	2018.18	-0.31329	453.715	0.070988	433.1512	0.057679	1154.527	-0.20669	1061.4837	519537.125	624.9362	0.22827	806.6379	-0.085088	20393600	1.0771	407.178	111.236	109.5112	187.0644	175.7525	84178.9844	146.216	-0.56767	166.2821	4999840
050	2018-05-15t1207	1526404805.94	adult	90.0062	41.9989	-165.9326	1198.5446	84.1851	78862.4414	248553.4728	4363222.8722	2451.57	0.63911	482.379	0.86049	458.1573	0.79298	1358.0829	0.96072	1254.3788	558172.0625	666.3355	0.97671	900.8924	0.89567	19821900	0.95378	323.202	113.34	111.9957	177.9182	173.3807	73124.375	148.5283	-0.65222	166.2257	4657350
050	2018-05-15t1607	1526419231.91	adult	94.0135	46.0062	-161.9253	1227.9441	87.0799	85630.2668	269877.3725	5022576.1897	1560.86	-0.90275	448.959	0.20227	432.7876	0.24761	1066.3563	-0.23731	1031.6052	475594.9375	602.3422	0.25533	794.6743	0.21557	20009700	1.0386	305.612	106.341	104.837	186.9007	177.829	83357.6875	140.4747	-1.4354	164.4636	4739530
050	2018-05-15t2007	1526433640.17	adult	98.0158	50.0084	-157.9231	1068.4775	85.5031	72838.9313	229629.5531	4197264.1582	2319.97	0.66342	459.664	0.56409	437.7564	0.47015	1227.7406	0.68097	1124.7144	466541.4062	631.6561	0.81581	835.45	0.74096	17438300	0.38648	388.669	122.087	120.5146	194.9722	189.9965	74089.4531	162.4905	-0.23773	181.9085	4631620
050	2018-05-16t0007	1526448032.9	adult	102.0137	54.0064	-153.9251	1236.9059	85.3249	84956.1966	267707.3535	4852405.4045	1726.24	-0.35541	420.36	-0.26344	407.2823	-0.23099	1012.0014	-0.19747	916.8004	448316.625	538.5347	-0.38481	685.2761	-0.40151	18590000	0.72384	449.461	119.435	115.7904	288.4944	277.61	127803.0156	160.1403	-0.62707	203.6473	5281910
050	2018-05-16t0407	1526462425.18	adult	106.0116	58.0043	-149.9272	1143.2339	86.289	74799.5677	235709.9683	4186341.7039	1540.51	-0.60376	425.925	-0.039802	410.3714	-0.069382	974.7435	-0.25262	920.9892	380149.9688	551.8697	-0.088842	716.6949	-0.00014261	16605100	0.22562	417.12	122.894	118.788	285.0318	279.825	111162.4141	168.2425	-0.40688	223.2336	4791140
050	2018-05-16t0807	1526476827.65	adult	110.0123	62.005	-145.9265	1182.6868	84.2106	78514.5511	247359.8768	4380344.6828	1908.01	0.15274	429.494	0.13441	414.7708	0.12856	1055.8846	0.23016	949.0546	432912.7188	557.4831	0.085255	697.4649	-0.059795	17571000	0.50098	500.092	128.174	122.3382	331.3639	312.2352	135859.1875	185.2803	0.22325	248.6163	5243710
050	2018-05-16t1207	1526491226.57	adult	114.012	66.0047	-141.9268	1183.3683	84.1916	77449.1886	244022.0713	4314930.0257	1947.17	0.28369	442.023	0.53126	425.9124	0.51565	1131.5927	0.66956	1055.4958	457163.4375	578.1038	0.47632	722.8176	0.26575	17847100	0.58659	298.874	122.332	118.7807	226.7776	222.8912	91618.1328	171.4991	-0.66181	208.3409	4939280
050	2018-05-16t1607	1526505638.59	adult	118.0153	70.008	-137.9235	1179.4773	87.1767	81223.9864	256021.036	4698418.647	3134.49	2.3909	435.735	0.46107	416.7558	0.34607	1223.8959	1.1863	957.6169	518931.875	580.4821	0.5898	712.066	0.25308	18433800	0.74253	406.453	124.032	119.8146	240.2412	235.434	101862.2656	177.0113	-0.59764	218.7009	5247170
050	2018-05-16t2007	1526520035.16	adult	122.0144	74.0071	-133.9244	1200.1367	89.9374	84158.5336	265250.1301	5052144.2586	2946.87	2.0589	449.732	0.90868	430.8498	0.83299	1263.0151	1.4489	958.9858	553200.625	594.6685	0.88232	759.4941	0.77508	19695100	1.0557	662.161	135.509	128.9754	403.3419	394.2816	176663.75	192.77	-0.12565	324.7762	5934360
050	2018-05-17t0007	1526534428.18	adult	126.0124	78.0051	-129.9264	1264.3092	98.0805	86238.7996	273243.1784	4982557.5221	3248.47	2.5428	456.725	1.1871	438.8146	1.1597	1201.5409	1.236	860.2935	540693.375	605.7872	1.1294	746.4057	0.72442	20522900	1.2474	339.716	133.311	129.4584	243.6784	240.2119	109655.2656	186.0413	-0.56631	224.7188	5990330
050	2018-05-17t0407	1526548832.99	adult	130.0138	82.0065	-125.925	1317.9203	88.9907	90331.188	284411.0183	5288155.1807	3063	2.2167	441.832	0.88435	427.989	0.93765	1210.6499	1.3513	891.0558	570216.125	570.0738	0.61078	672.5232	0.063301	20774900	1.2939	554.584	130.22	125.657	291.8719	264.5297	137471.6875	185.2489	-0.74095	237.9668	6122950
050	2018-05-17t0807	1526563212.97	adult	134.0082	86.0009	-121.9306	1335.9892	88.7552	89829.9156	282903.5805	5153864.4138	3726.23	3.2525	455.074	1.3444	439.5067	1.3888	1270.496	1.7111	894.5084	594592.125	589.7817	0.99368	709.4318	0.47979	21290200	1.4006	595.938	132.45	127.4066	308.9113	275.0137	144570.5	191.475	-0.66	246.9436	6196560
050	2018-05-17t1207	1526577608.31	adult	138.0069	89.9996	-117.9319	1263.548	92.0219	93043.5216	293241.3787	5765144.8273	2418.22	1.1914	439.534	1.0088	420.1055	0.88935	1172.869	1.3222	933.051	567668.625	591.2665	1.0773	775.9863	1.2054	21273500	1.3822	430.122	133.064	127.5666	288.5766	281.5685	139671.0625	193.8743	-0.70932	255.0682	6440290
050	2018-05-17t1607	1526592043.45	adult	142.0167	94.0094	-113.9221	1271.673	90.7468	90517.1277	285124.0982	5481643.0803	2598.57	1.4919	433.161	0.91984	411.7395	0.71868	1153.4827	1.3086	911.7501	543290.3125	596.9627	1.2314	781.2412	1.3154	20399700	1.1737	491.979	137.205	131.221	315.4807	302.6588	148591.4219	200.969	-0.60737	272.0811	6461660
050	2018-05-17t2007	1526606439.24	adult	146.0155	98.0082	-109.9233	1268.4755	92.8897	93134.1056	293460.0496	5824504.7739	2803.61	1.8245	440.249	1.2252	418.6645	1.0407	1149.5056	1.3738	867.2879	557510.25	602.0145	1.3792	767.399	1.2299	21317700	1.3739	404.108	137.045	131.5417	297.6429	291.5009	144356.7812	199.7597	-0.75871	266.1593	6635990
050	2018-05-18t0007	1526620826.59	adult	150.012	102.0047	-105.9268	1291.3199	92.7337	96799.9941	305140.6323	6061148.9181	3003.8	2.154	417.814	0.64367	400.9577	0.54759	1126.4218	1.3477	835.9609	567716.5625	559.4871	0.66633	684.4502	0.40698	21036500	1.3045	434.15	139.871	135.0685	298.0064	291.6473	150195.25	202.3245	-0.79118	262.7475	7042360
050	2018-05-18t0407	1526635221.6	adult	154.0106	106.0033	-101.9282	1374.0567	93.9006	99246.4758	312574.433	6121153.9743	2656.33	1.6595	409.613	0.47405	392.0685	0.33193	1088.736	1.2458	826.4073	562876.5	547.6634	0.48954	682.5027	0.42697	21149200	1.3255	416.529	136.751	130.8007	307.9566	300.2575	159213.5625	198.1454	-1.0072	271.4128	7060720
050	2018-05-18t0807	1526649626.15	adult	158.0119	110.0046	-97.9269	1379.1014	90.2795	98357.154	309780.5988	5942723.1573	2144.44	0.92711	407.887	0.48988	388.401	0.27853	998.0898	0.8636	806.0353	511021.9688	556.2989	0.68258	688.2801	0.52549	20867500	1.2618	539.343	139.398	132.234	334.9713	318.8323	171505.3125	210.1258	-0.77744	285.4774	7131590
050	2018-05-18t1207	1526663760.74	adult	161.9381	113.9308	-94.0007	1351.6314	92.9319	98986.715	311773.8146	6150449.5035	2785.9	1.9613	426.525	1.1428	407.7306	1.0095	1106.7733	1.519	844.4926	569988.25	580.5313	1.1719	731.5438	1.0368	21953200	1.499	610.448	140.725	134.1441	330.9682	314.8889	170448.625	212.7903	-0.8032	285.898	7243110
050	2018-05-18t1607	1526678143.66	adult	165.9334	117.9261	-90.0054	1401.711	95.6813	102661.1366	323236.2772	6469489.423	1890.7	0.63112	412.249	0.75458	397.4845	0.72217	970.4446	0.87166	818.3123	518217.4375	548.3724	0.58241	678.6521	0.48291	22007500	1.5101	655.53	144.818	137.0595	386.924	359.2145	206617.3906	218.0727	-0.76155	310.5198	7730980
050	2018-05-18t2007	1526692540.81	adult	169.9326	121.9253	-86.0062	1378.8868	96.2608	102028.112	321362.2802	6449857.2228	2106.56	1.0246	385.132	-0.070495	370.4066	-0.16677	838.3206	0.21059	713.43	445148.2188	517.7639	-0.0063248	634.8415	0.0072716	20436700	1.166	473.386	142.656	135.4908	339.1233	328.3701	180074.4844	215.3	-0.93352	298.9409	7569880
050	2018-05-19t0007	1526706940.87	adult	173.9326	125.9253	-82.0062	1336.927	95.9036	98379.9406	309875.2025	6166750.1024	2142.4	1.1455	390.532	0.13869	376.5381	0.086513	879.5491	0.50128	718.8805	450329.125	520.1294	0.034507	632.705	-0.0088512	19980000	1.0633	457.564	145.81	139.4122	332.7259	322.7979	170355.6562	216.8141	-0.99333	294.2831	7459790
050	2018-05-19t0407	1526721341.05	adult	177.9327	129.9254	-78.0061	1292.4787	97.4419	98178.3562	309363.059	6302271.8962	1823.57	0.69159	373.643	-0.37268	356.8587	-0.55289	907.7877	0.72965	777.2095	463879.5	508.3102	-0.20605	650.1862	0.20037	19059200	0.85693	517.509	142.692	133.86	363.2831	352.4099	185637.6562	219.5675	-1.0207	313.9493	7278600
050	2018-05-19t0807	1526735741.65	adult	181.9328	133.9255	-74.006	1444.9689	98.9706	106832.6481	336381.2111	6811641.0668	1720.06	0.58085	378.851	-0.18948	364.1239	-0.28025	880.8048	0.623	798.0491	489727.4688	515.9977	-0.081434	670.9911	0.43582	21047400	1.2956	889.547	143.171	133.5743	455.0477	397.7814	253006.5156	220.1731	-1.11	326.2008	7954030
050	2018-05-19t1207	1526750140.97	adult	185.9326	137.9253	-70.0062	1362.9032	90.9213	99559.5044	313572.1996	6128470.6909	1801.27	0.78123	390.384	0.19983	376.4295	0.16562	853.5551	0.51339	745.9787	442141.5625	528.3253	0.13717	650.1649	0.18419	20218400	1.1074	908.653	142.327	133.1355	398.038	355.2846	206183.6719	226.1755	-1.062	311.8444	7371250
050	2018-05-19t1607	1526764542.19	adult	189.933	141.9257	-66.0058	1277.709	92.5606	95962.9736	302421.1372	6034590.4225	1882.02	0.99211	389.993	0.20164	375.9644	0.16961	808.7216	0.27158	704.8458	403552.0938	525.4856	0.054401	643.327	0.092002	19460700	0.93232	687.069	143.648	134.8626	355.2477	337.5455	177268.5938	225.2733	-1.191	305.487	7168040
050	2018-05-19t2007	1526778941.92	adult	193.9329	145.9256	-62.0059	1374.5729	95.2518	98802.0522	311095.7247	6119643.852	1558.27	0.47704	383.07	-0.011043	372.5317	0.068046	751.5326	-0.067861	670.4594	386287.75	513.6793	-0.20803	612.7383	-0.29109	19689400	0.98206	572.639	149.124	140.4545	345.3409	330.3067	177505.25	233.7388	-1.0876	301.8345	7664820
[truncated: 3,007 more rows]
