# Supplementary material for: Global, cell non-autonomous gene regulation drives individual lifespan among isogenic C. elegans
Source: eLife. 2021 Feb 1;10:e65026. doi: 10.7554/eLife.65026 (PMC7864635; doi:10.7554/eLife.65026)
Supplement: Source data 1. [file elife-65026-data1.zip › figure_data/Figure 5 - daf-16 mutant/mir-47/mutant/mir-47_daf-16_20190213-spans.tsv]

name	larvaspan	adultspan	lifespan
001	56.6124	251.9976	308.61
002	52.6133	167.9981	220.6114
003	56.6124	179.998	236.6104
004	56.6124	183.998	240.6104
005	56.6124	143.9988	200.6111
007	60.6124	223.9951	284.6075
008	52.6125	100	152.6125
009	48.6134	115.9976	164.611
010	56.6134	283.9894	340.6028
011	52.6126	259.9895	312.6021
012	56.6127	215.9945	272.6072
014	56.6127	127.9963	184.609
015	52.6136	147.9963	200.6099
018	56.6128	179.9895	236.6023
019	60.6127	227.9824	288.5952
020	48.6129	231.9901	280.603
021	52.6128	179.9897	232.6025
022	60.6128	119.9939	180.6067
023	56.6129	135.994	192.6068
025	56.6129	191.9874	248.6004
026	52.6129	175.9873	228.6002
028	56.613	179.9861	236.5991
029	58.6126	231.9725	290.5851
030	52.613	155.9908	208.6038
031	52.613	159.9872	212.6002
032	52.613	195.9864	248.5994
033	56.6132	219.9863	276.5995
034	56.6132	223.987	280.6002
035	56.6132	95.9998	152.6131
037	48.6134	167.9844	216.5978
038	56.6133	199.9838	256.5971
039	52.6133	127.9939	180.6072
040	52.6133	143.9942	196.6075
041	50.6132	223.9827	274.596
042	52.6133	115.9942	168.6075
044	52.6134	167.9807	220.5942
045	56.6136	159.9811	216.5947
046	64.6137	163.98	228.5937
047	52.6135	195.9805	248.594
049	48.6139	147.994	196.6079
050	56.6137	207.9792	264.5929
051	52.6136	243.95	296.5636
053	48.614	179.9776	228.5916
054	64.614	175.9777	240.5917
055	56.6142	199.978	256.5922
056	56.6138	255.945	312.5589
057	64.6141	139.9943	204.6084
058	52.6137	215.9772	268.591
059	48.6141	167.9779	216.592
061	52.6138	119.9944	172.6082
062	64.6141	163.9741	228.5882
063	52.6142	135.9944	188.6086
064	52.6139	163.9747	216.5885
066	52.6139	151.9948	204.6087
067	56.6141	123.9941	180.6082
070	60.6143	195.9684	256.5827
071	52.6144	191.9686	244.5829
072	52.6141	203.9687	256.5828
073	56.6144	199.9685	256.5829
075	56.6143	183.9671	240.5814
076	60.6144	295.9213	356.5357
077	60.6146	235.921	296.5356
078	56.6143	179.9672	236.5816
079	52.6141	203.9678	256.5819
080	56.6145	175.9671	232.5817
083	64.6147	171.9646	236.5793
085	60.6146	175.9635	236.5781
086	62.6149	143.9946	206.6095
087	60.6147	163.9634	224.5781
088	56.6146	127.9941	184.6087
090	52.6144	147.9949	200.6093
091	52.6144	108	160.6145
092	52.6144	155.9785	208.593
093	54.6148	139.995	194.6097
094	58.6151	135.9947	194.6098
095	56.6147	175.9563	232.571
096	52.6146	139.9949	192.6095
097	52.6146	131.9944	184.6091
098	64.6149	183.9541	248.569
099	52.6147	151.9952	204.6099
100	52.6148	127.9945	180.6092
102	52.6149	143.9949	196.6098
103	52.6149	131.9944	184.6092
105	56.6153	191.9492	248.5645
107	48.6157	155.9945	204.6102
108	48.6157	163.9495	212.5652
109	52.6153	211.9483	264.5636
