# Supplementary material for: Global, cell non-autonomous gene regulation drives individual lifespan among isogenic C. elegans
Source: eLife. 2021 Feb 1;10:e65026. doi: 10.7554/eLife.65026 (PMC7864635; doi:10.7554/eLife.65026)
Supplement: Source data 1. [file elife-65026-data1.zip › figure_data/Figure 5 - daf-16 mutant/mir-47/mutant/mir-47_daf-16_20190213.tsv]

name	timepoint	timestamp	stage	age	adult_age	ghost_age	length	max_width	projected_area	surface_area	volume	gfp_maximum	gfp_maximum_z	gfp_mean	gfp_mean_z	gfp_median	gfp_median_z	gfp_over_99_mean	gfp_over_99_mean_z	gfp_over_99_median	gfp_over_99_sum	gfp_percentile_95	gfp_percentile_95_z	gfp_percentile_99	gfp_percentile_99_z	gfp_sum	gfp_sum_z	green_yellow_excitation_autofluorescence_maximum	green_yellow_excitation_autofluorescence_mean	green_yellow_excitation_autofluorescence_median	green_yellow_excitation_autofluorescence_over_99_mean	green_yellow_excitation_autofluorescence_over_99_median	green_yellow_excitation_autofluorescence_over_99_sum	green_yellow_excitation_autofluorescence_percentile_95	green_yellow_excitation_autofluorescence_percentile_95_z	green_yellow_excitation_autofluorescence_percentile_99	green_yellow_excitation_autofluorescence_sum
001	2019-02-13t1440	1550090522.64	egg	-1.9992	-58.6115	-310.6092	657.0191	30.0634	11119.4609	35002.419	180292.1058	251.674	3727.5031	112.337	0.92101	109.4394	0.87837	221.073	0.88408	217.5493	13706.5	165.1402	1.178	203.6261	1.5727	690421	2.249	411.288	171.421	166.5987	328.604	325.3114	20373.4	252.2806	3.6269	308.0361	1053550
001	2019-02-13t1840	1550104916.84	larva	1.9992	-54.6132	-306.6108	372.1211	30.9369	7412.3714	23375.5974	135363.7644	271.467	20.4859	143.599	1.1576	139.9219	1.1104	230.578	0.63653	227.0505	9453.69	198.8352	1.3568	219.8047	1.528	580857	1.3817	413.126	196.529	190.4575	353.196	342.7091	14481	279.3599	4.1527	326.1559	794961
001	2019-02-13t2240	1550119315.64	larva	5.9989	-50.6135	-302.6111	426.3981	30.0517	7803.4783	24592.1041	136170.7538	279.216	2.6254	155.581	1.1641	152.6994	1.1316	249.665	0.55454	250.934	10735.6	211.8453	1.3398	235.918	1.4834	666820	0.88748	443.7	194.026	189.7622	343.934	336.0994	14789.2	273.7618	4.1531	323.4864	831594
001	2019-02-14t0240	1550133715	larva	9.9987	-46.6137	-298.6113	466.8448	30.4974	8297.5924	26148.738	142513.5243	285.547	1.4088	162.308	1.1064	159.929	1.0854	256.013	0.33255	253.0778	11776.6	217.8589	1.2526	243.6457	1.3566	741424	0.44858	410.033	193.637	190.2321	330.973	324.3766	15224.8	270.5601	4.2062	310.7235	884533
001	2019-02-14t0640	1550148114.73	larva	13.9986	-42.6137	-294.6114	468.1167	31.0012	8552.7134	26951.839	148821.4226	284.38	0.73206	166.814	1.0196	165.7225	1.0219	253.155	0.032623	250.0368	12151.4	220.8105	1.1308	240.9372	1.1192	784358	0.031703	378.974	193.01	190.3515	330.536	329.9261	15865.8	268.4858	4.296	308.6312	907532
001	2019-02-14t1040	1550162515.13	larva	17.9987	-38.6136	-290.6113	468.8316	30.3375	8407.91	26490.586	143340.5864	301.169	0.37481	171.244	0.93077	168.8365	0.92024	264.36	-0.079663	258.7727	12424.9	227.5575	1.0489	252.1718	1.0196	792690	-0.37042	374.397	193.781	189.7842	335.939	334.0486	15789.1	268.9076	4.4585	314.0348	897011
001	2019-02-14t1440	1550176916.32	larva	21.999	-34.6133	-286.6109	399.5983	35.6214	11511.9015	36364.8553	283429.5233	268.153	-0.14465	159.107	0.58795	157.1228	0.58894	238.261	-0.57584	236.5839	14772.2	210.4253	0.67705	228.2486	0.53332	979780	-0.56113	108.638	64.8869	64.6172	99.3671	97.8741	6160.76	84.5191	0.55205	93.4344	399573
001	2019-02-14t1840	1550191317.08	larva	25.9993	-30.6131	-282.6107	337.2093	34.2387	9103.627	28776.229	209913.3749	238.855	-0.55098	160.55	0.43408	159.7212	0.46018	217.659	-0.97849	216.3938	10882.9	195.1538	0.29847	210.3507	0.087036	787981	-1.0676	115.146	63.9136	63.7199	97.6042	96.5494	4880.21	83.544	0.45949	92.1125	313688
001	2019-02-14t2240	1550205715.79	larva	29.9989	-26.6135	-278.6111	449.1998	49.7871	16833.3245	53269.3241	541345.7	298.135	-0.51945	191.233	0.7565	189.5506	0.77855	272.962	-0.59368	270.7944	24566.6	242.5095	0.71828	263.2526	0.44315	1703500	-0.59183	120.382	70.2271	70.0172	105.231	103.7196	9470.82	90.5873	0.56228	100.1204	625583
001	2019-02-15t0240	1550220115.74	larva	33.9989	-22.6135	-274.6111	530.6708	57.3978	22908.8216	72393.2349	862609.0991	233.043	-0.99014	151.2	-0.13041	150.4589	-0.0867	210.908	-1.3755	208.577	25519.8	186.3824	-0.26904	201.6492	-0.56654	1827400	-0.79603	128.395	69.1199	68.9521	104.742	102.8306	12673.8	90.6779	0.49169	99.5369	835383
001	2019-02-15t0640	1550234515.47	larva	37.9988	-18.6135	-270.6112	772.6596	51.9233	31584.4847	99581.5632	1111775.3927	325.281	-0.81541	186.551	0.2852	183.8773	0.30544	277.101	-0.88779	273.5557	46552.9	239.515	0.25497	264.6721	-0.07806	3116700	-0.086095	252.362	69.5321	69.1705	106.438	104.4092	17881.5	90.9665	0.41591	100.8056	1161670
001	2019-02-15t1117	1550251140.1	larva	42.6168	-13.9956	-265.9932	798.1843	59.0343	38782.0014	122293.422	1595833.4475	386.677	-0.80154	180.846	-0.10841	177.4964	-0.091346	304.88	-0.80132	299.6473	62195.5	233.7502	-0.14159	275.0647	-0.29924	3680220	-0.027296	196.153	69.7464	69.4428	106.188	104.1087	21662.4	90.6536	0.28658	100.5464	1419340
001	2019-02-15t1517	1550265524.53	larva	46.6124	-9.9999	-261.9976	924.616	58.2505	43911.3253	138374.6203	1771633.5255	772.094	0.38642	190.93	-0.060591	182.4148	-0.15105	497.212	0.83445	476.1215	114856	261.5547	0.15986	354.1084	0.60039	4404950	0.18356	160.594	65.9153	65.6003	99.74	98.7309	23039.9	86.3798	0.016256	95.2784	1520730
001	2019-02-15t1917	1550279924.45	larva	50.6124	-5.9999	-257.9976	1006.2453	64.3381	50797.8131	160034.1527	2159393.611	686.101	-0.062569	185.822	-0.33207	175.9673	-0.46028	485.009	0.546	468.4214	129497	273.5585	0.25749	364.1373	0.60891	4952330	0.26662	326.813	64.3645	63.9629	101.892	99.4161	27205.3	86.1151	-0.10692	96.1851	1715380
001	2019-02-15t2317	1550294324.29	larva	54.6124	-2	-253.9976	1037.5891	70.1332	58059.7477	182899.3363	2759377.4289	972.353	0.76276	199.757	-0.089294	191.7753	-0.17154	564.654	1.083	541.8319	171655	270.669	0.10905	351.2488	0.30817	6065610	0.72419	149.645	65.8835	65.6383	100.968	98.9594	30694.3	86.4181	-0.20393	95.3296	2000550
001	2019-02-16t0317	1550308724.14	adult	58.6123	2	-249.9977	1095.9536	72.7368	64867.5452	204387.3065	3284268.3247	867.063	0.30577	198.881	-0.18892	191.723	-0.25163	492.879	0.36608	450.6723	167086	268.6945	0.0049955	352.178	0.25117	6737100	0.89604	141.728	65.1896	64.8337	99.8556	98.2915	33851.1	85.6109	-0.3797	95.0186	2208300
001	2019-02-16t0717	1550323124.29	adult	62.6124	6	-245.9976	1184.3427	74.0063	74410.8904	234496.0983	3912111.5669	644.591	-0.50159	198.472	-0.2508	192.1084	-0.29209	444.415	-0.18533	423.1375	172877	268.8151	-0.021302	355.139	0.26523	7703890	1.2625	210.876	68.9505	68.5724	106.949	105.0076	41603.1	91.2409	0.014464	101.3471	2676380
001	2019-02-16t1117	1550337524.47	adult	66.6124	10.0001	-241.9976	1264.3513	76.0392	77376.469	243553.2945	4107718.1359	1133.04	1.0447	186.348	-0.70149	181.3278	-0.71011	509.595	0.38051	417.597	205876	249.6883	-0.52796	319.492	-0.34295	7527160	0.95974	345.086	63.5743	63.227	99.5028	96.7336	40199.1	83.8804	-0.59247	92.9323	2567960
001	2019-02-16t1517	1550351924.41	adult	70.6124	14.0001	-237.9976	1158.8678	78.0314	76335.5956	240619.2051	4209356.7579	747.362	-0.25199	190.561	-0.58319	183.1259	-0.68522	471.532	0.052264	447.2224	187670	259.1186	-0.27358	358.0949	0.35065	7579390	0.83231	305.044	67.6227	67.3575	105.829	102.8529	42119.9	89.3712	-0.19345	99.2448	2689630
001	2019-02-16t1917	1550366324.27	adult	74.6124	18	-233.9976	1182.885	83.6426	80105.4781	252520.3365	4535427.1724	587.957	-0.80255	184.379	-0.83472	179.4998	-0.85396	395.574	-0.64869	378.5372	165350	239.6218	-0.82056	317.7097	-0.32361	7694520	0.77447	169.717	69.0113	68.6003	107.78	105.809	45052	91.4816	-0.083281	101.6212	2879980
001	2019-02-16t2317	1550380724.39	adult	78.6124	22	-229.9976	1054.3934	83.2582	72149.5942	227475.7125	4209866.7318	998.983	0.64114	185.851	-0.78208	179.2872	-0.87796	492.051	0.42704	424.8502	185011	244.7268	-0.64652	318.9465	-0.23473	6981490	0.27319	278.453	65.081	64.7724	100.895	98.5947	37936.4	85.5916	-0.41591	94.7541	2444770
001	2019-02-17t0317	1550395124.13	adult	82.6123	26	-225.9977	942.6293	82.1669	62256.168	196520.2065	3501115.7492	567.617	-0.87329	198.316	-0.25768	194.1755	-0.24754	410.073	-0.37247	406.0527	131223	256.7374	-0.2193	336.7418	0.22345	6344510	-0.15737	373.793	77.9964	77.4566	126.766	122.4721	40565.1	104.316	0.50516	117.5944	2495260
001	2019-02-17t0717	1550409524.23	adult	86.6124	30	-221.9976	1159.8472	81.2167	77727.531	245091.4505	4366222.7912	699.898	-0.34966	184.932	-0.79617	179.4329	-0.86916	405.032	-0.33543	373.1085	164443	243.9849	-0.57988	305.4168	-0.33247	7490300	0.44382	250.734	69.1619	68.7066	110.381	107.8513	44814.7	92.2338	-0.1048	103.6167	2801260
001	2019-02-17t1117	1550423924.54	adult	90.6124	34.0001	-217.9975	1108.3623	82.068	74187.1082	233888.9064	4160962.0607	740.692	-0.13896	182.266	-0.89148	178.0262	-0.92162	420.672	-0.014497	394.2497	162800	231.4571	-0.95901	291.0045	-0.56802	7045870	0.15371	293.865	67.0488	66.6065	104.78	102.71	40549.7	88.993	-0.26894	98.7846	2591910
001	2019-02-17t1517	1550438324.44	adult	94.6124	38.0001	-213.9976	1080.6019	80.5143	73140.7397	230607.9645	4152711.017	446.407	-1.3328	179.704	-0.98469	177.2317	-0.94645	316.821	-1.3703	309.0423	120709	226.4923	-1.0917	270.9869	-0.98055	6846900	0.011632	180.155	72.2593	71.3003	120.722	117.5283	45995.1	98.5248	0.14278	112.4172	2753150
001	2019-02-17t1917	1550452723.89	adult	98.6123	41.9999	-209.9977	1164.9836	82.527	77378.0918	243786.0522	4405373.8657	924.253	0.79032	189.627	-0.5214	185.3917	-0.56338	440.237	0.52209	380.9206	177856	239.6968	-0.5577	287.6195	-0.47154	7643690	0.45015	316.786	70.3053	69.7707	112.768	110.3786	45558.2	93.8352	-0.08526	105.8018	2833940
001	2019-02-17t2317	1550467124.34	adult	102.6124	46	-205.9976	1171.964	78.0221	76248.9689	240303.7937	4168695.4436	878.738	0.66388	182.306	-0.83229	179.0514	-0.84166	404.055	0.082437	339.2772	160814	228.4338	-0.93501	266.7767	-0.96382	7247230	0.2022	292.196	69.2875	68.2967	119.34	115.6101	47497.4	93.5608	-0.11564	108.3188	2754380
001	2019-02-18t0317	1550481524.46	adult	106.6124	50.0001	-201.9976	490.3402	86.316	29741.515	95170.3667	1576744.1444	399.632	-1.5233	178.665	-0.98479	178.0438	-0.87906	247.446	-2.2677	243.4788	36622	218.4076	-1.2869	236.8183	-1.7666	2642280	-2.4952	379.755	80.5152	80.1733	128.021	122.8158	18947	105.9937	0.37081	117.7644	1190740
001	2019-02-18t0717	1550495923.87	adult	110.6123	53.9999	-197.9977	986.9419	82.0517	68690.2627	216995.9699	3926180.4955	533.571	-0.86553	183.453	-0.74795	181.4621	-0.70789	348.66	-0.62994	329.3866	124820	231.0796	-0.75949	279.8614	-0.45851	6563590	-0.22927	267.795	78.7242	77.5451	134.475	131.5068	48141.9	107.5536	0.39558	124.0657	2816590
001	2019-02-18t1117	1550510324.44	adult	114.6124	58.0001	-193.9976	1138.8841	81.037	73681.8651	232216.6097	4049455.6441	787.114	0.38858	186.236	-0.60124	183.0173	-0.62173	375.77	-0.14057	327.2548	144671	233.7525	-0.62179	275.0365	-0.54328	7158350	0.099649	294.981	71.087	69.4247	135.114	131.2185	52018.7	100.3257	0.086292	122.788	2732370
001	2019-02-18t1517	1550524724.34	adult	118.6124	62	-189.9976	1130.0858	84.9293	77953.2135	245697.4686	4585478.1461	927.21	1.1088	182.742	-0.74988	179.6822	-0.76799	392.918	0.19269	329.921	159525	231.6932	-0.67556	273.2781	-0.54516	7418400	0.23284	234.779	68.1305	66.8851	126.55	123.1734	51379.4	94.9673	-0.14018	114.0504	2765760
001	2019-02-18t1917	1550539124.03	adult	122.6123	65.9999	-185.9977	1173.1797	80.1415	77258.9843	243425.3179	4285406.5006	586.042	-0.51331	183.874	-0.6794	180.7787	-0.70109	361.232	-0.25472	331.4373	145576	232.1467	-0.6317	277.709	-0.36187	7404990	0.20881	194.205	72.8708	70.8602	145.591	142.6758	58673.2	103.2798	0.15514	130.8193	2934650
001	2019-02-18t2317	1550553524.23	adult	126.6124	70	-181.9976	1183.5552	84.7916	81712.7341	257480.8168	4821440.6386	753.308	0.34302	190.663	-0.33536	186.4159	-0.41166	397.698	0.39025	342.9693	169420	244.3307	-0.11439	295.1773	0.22885	8108330	0.58314	284.277	71.0391	69.3386	136.368	131.8994	58092.9	99.1426	-0.024996	122.0725	3021080
001	2019-02-19t0317	1550567924.05	adult	130.6123	74	-177.9977	652.1445	83.1024	41254.2425	131181.7119	2180460.0445	341.371	-1.6401	184.224	-0.6247	181.9797	-0.60873	280.589	-1.4399	277.1603	60607.3	233.0411	-0.54822	265.6797	-0.65569	3966530	-1.6978	195.435	75.9538	73.4576	155.177	152.0856	33518.3	109.0226	0.35379	140.2332	1635360
001	2019-02-19t0717	1550582324.42	adult	134.6124	78.0001	-173.9976	1166.0234	87.7842	81674.6878	257422.0887	4916131.515	754.497	0.42827	184.226	-0.60392	181.0728	-0.63403	368.656	0.043399	319.954	157048	233.1309	-0.52282	280.6795	-0.1427	7832570	0.39106	224.288	74.1272	72.1397	150.654	145.4211	64178.6	104.6806	0.15718	133.1305	3151590
001	2019-02-19t1117	1550596724.15	adult	138.6123	82	-169.9977	1231.3616	82.4409	81870.3149	257852.6228	4674493.1063	744.083	0.41464	186.497	-0.47251	182.83	-0.5286	388.234	0.42279	324.2581	165776	236.9562	-0.34607	281.1037	-0.092429	7955210	0.43811	221.06	76.5826	74.6467	152.103	149.6374	64948.2	106.7763	0.22383	135.921	3266710
001	2019-02-19t1517	1550611125.69	adult	142.6128	86.0004	-165.9972	1269.1386	86.2144	85991.3509	270862.2716	4994910.7958	854.139	0.97149	182.631	-0.64054	178.4278	-0.72628	379.071	0.33577	315.1684	169824	237.2433	-0.31545	281.1999	-0.055402	8176390	0.5352	392.821	72.7761	70.5603	150.89	145.7307	67598.7	103.5064	0.044298	134.3255	3258190
001	2019-02-19t1917	1550625524.38	adult	146.6124	90	-161.9976	1251.172	84.1692	87137.2854	274588.6435	5086961.3796	607.47	-0.14355	187.524	-0.38331	184.199	-0.42557	367.756	0.21411	325.7753	166961	235.4469	-0.37219	275.7745	-0.19793	8507980	0.68468	388.972	76.3597	74.1988	151.767	146.5957	68902.1	108.4181	0.21674	136.1624	3464440
001	2019-02-19t2317	1550639924.3	adult	150.6124	94	-157.9976	1440.0914	84.4734	93209.7129	293470.8625	5299661.8128	700.669	0.33355	181.227	-0.67257	177.3042	-0.7483	371.163	0.33431	313.2117	180385	233.6206	-0.43211	278.5394	-0.082005	8803460	0.81129	274.47	76.5019	74.2357	157.816	152.891	76698.8	107.7973	0.13526	140.0071	3716230
001	2019-02-20t0317	1550654324.65	adult	154.6125	98.0001	-153.9975	1379.7758	86.2265	96060.2417	302486.8085	5697982.5805	533.763	-0.3702	180.803	-0.67962	177.5267	-0.7253	326.604	-0.33735	306.5042	163302	231.8243	-0.49573	273.661	-0.21608	9039090	0.90581	266.293	75.2288	73.0184	153.71	149.1601	76855.1	105.625	-0.005038	137.7967	3760990
001	2019-02-20t0717	1550668724.19	adult	158.6123	102	-149.9976	1339.1465	83.6045	93679.6343	295055.2606	5520004.7765	641.661	0.17141	187.544	-0.34395	183.8581	-0.40833	364.052	0.34424	318.4917	177657	242.1299	-0.076176	288.9383	0.2822	9143170	0.93535	270.387	77.961	75.3613	165.231	158.4923	80632.7	112.0596	0.19417	145.1529	3800760
001	2019-02-20t1117	1550683124.36	adult	162.6124	106	-145.9976	1275.6986	86.7692	91448.3672	288145.0355	5516669.1909	630.243	0.17413	183.482	-0.53083	180.2234	-0.57723	355.732	0.2679	311.1884	169329	232.0903	-0.47538	276.656	-0.090257	8728780	0.72864	245.967	77.611	75.0141	164.616	158.3772	78357.2	111.2609	0.11483	143.6472	3692190
001	2019-02-20t1517	1550697518.26	adult	166.6107	109.9983	-141.9993	1368.3687	86.1015	97315.0021	306452.3961	5914686.8821	663.919	0.38228	183.378	-0.52914	180.4169	-0.56226	355.42	0.32327	311.5727	180198	230.146	-0.55137	272.4091	-0.21241	9288830	0.9629	325.945	75.7	73.2707	166.34	157.3635	84334.4	107.1832	-0.082632	139.9058	3834510
001	2019-02-20t1917	1550711918.12	adult	170.6107	113.9983	-137.9993	1048.7209	106.15	80759.7194	255324.435	5407792.4489	549.426	-0.086384	175.799	-0.88844	173.3956	-0.89843	327.009	-0.10827	297.9855	137344	220.614	-0.93122	254.7515	-0.75748	7379180	0.11217	336.522	76.7399	74.5831	150.788	145.4601	63331.1	108.6519	-0.07423	133.4686	3221160
001	2019-02-20t2317	1550726318.38	adult	174.6107	117.9984	-133.9993	1298.1448	87.2997	91182.0225	287202.0748	5428795.7962	691.794	0.62328	180.34	-0.68188	177.5621	-0.70794	338.024	0.11723	301.8267	160561	229.194	-0.60976	268.5501	-0.33991	8558400	0.60549	263.339	71.6543	68.7214	167.06	161.0497	79353.7	106.7659	-0.19717	141.641	3400500
001	2019-02-21t0317	1550740717.71	adult	178.6105	121.9982	-129.9994	1287.0717	86.7175	90432.5622	284808.1024	5493178.1833	497.513	-0.24153	182.839	-0.56923	180.7177	-0.56311	317.926	-0.19796	295.3398	149743	230.9579	-0.55346	265.6778	-0.43459	8606790	0.60881	271.835	78.714	75.8487	166.183	158.5258	78272.1	114.5956	0.048517	143.0915	3705300
001	2019-02-21t0717	1550755117.77	adult	182.6106	125.9982	-125.9994	1368.328	86.9588	95918.1081	301999.5617	5846518.5546	555.922	0.080433	183.128	-0.56582	180.7687	-0.57075	319.84	-0.13272	289.1637	159920	229.2676	-0.63637	263.0213	-0.52734	9143580	0.81144	278.16	75.7655	72.3069	167.897	160.0776	83948.7	114.2194	-0.017018	147.5668	3782970
001	2019-02-21t1117	1550769518.32	adult	186.6107	129.9984	-121.9993	1221.3145	90.4939	93024.1975	293321.9953	5940440.6999	402.978	-0.63448	177.524	-0.84725	175.1953	-0.85199	287.929	-0.70472	277.9238	139358	224.3389	-0.85197	258.4627	-0.68897	8585230	0.56148	255.096	79.2618	75.5863	171.668	165.2561	83087.1	119.5918	0.13692	152.4508	3833180
001	2019-02-21t1517	1550783917.78	adult	190.6106	133.9982	-117.9994	1388.3717	87.8474	98552.2735	310399.8765	5942703.1325	390.547	-0.6688	179.659	-0.75968	177.3772	-0.76059	285.753	-0.7332	276.5035	146591	227.464	-0.75167	258.8817	-0.69149	9213650	0.79649	308.759	79.7982	75.8649	177.279	169.5168	90944.2	120.1611	0.10557	154.2653	4092370
001	2019-02-21t1917	1550798317.65	adult	194.6105	137.9982	-113.9995	1360.1949	87.7517	96524.0763	303991.0177	5857575.0391	386.631	-0.67462	182.196	-0.65454	179.6797	-0.66396	301.711	-0.42717	294.4713	151761	232.6436	-0.57621	272.9409	-0.28293	9152820	0.75475	310.57	78.9727	74.5562	193.177	185.1763	97167.8	121.9676	0.12296	163.4956	3967270
001	2019-02-21t2317	1550812718.08	adult	198.6106	141.9983	-109.9993	1360.1319	90.7449	100607.7309	316936.9326	6298420.4846	416.452	-0.49948	181.05	-0.72036	179.0523	-0.70432	287.432	-0.69321	280.6319	150615	227.8482	-0.77853	260.0471	-0.69385	9472730	0.86541	385.533	80.0508	76.0348	181.65	172.0427	95184.7	122.5732	0.091382	156.1156	4188340
001	2019-02-22t0317	1550827117.62	adult	202.6105	145.9982	-105.9995	1318.1127	91.2539	96554.3346	304193.2617	6020282.1604	431.486	-0.39826	174.81	-1.025	171.1875	-1.087	292.399	-0.59509	284.1695	147077	226.6884	-0.84304	262.8799	-0.62755	8778790	0.57545	262.697	77.019	72.5194	176.434	171.1743	88746.5	122.0505	0.01143	156.5377	3867820
001	2019-02-22t0717	1550841517.71	adult	206.6105	149.9982	-101.9994	1359.1106	87.989	94361.5613	297183.5824	5650901.7385	500.859	0.013664	186.405	-0.49592	184.0027	-0.49265	305.604	-0.3252	291.0844	150357	236.0474	-0.51518	268.5984	-0.47781	9154730	0.70882	415.368	78.9296	74.2732	186.194	175.0214	91607.4	124.4988	0.049654	158.4095	3876390
001	2019-02-22t1117	1550855917.58	adult	210.6105	153.9982	-97.9995	1364.5917	94.2458	100294.8236	315897.547	6328469.5698	425.325	-0.4042	178.771	-0.87074	175.8106	-0.89556	291.599	-0.61455	282.9908	152215	228.9093	-0.80928	264.2919	-0.63463	9321810	0.75946	277.639	80.3995	75.2829	184.47	179.8606	96293.5	128.5602	0.15381	163.7237	4192350
001	2019-02-22t1517	1550870315.34	adult	214.6099	157.9975	-94.0001	1325.0369	88.0036	93871.968	295665.9498	5688625.5548	561.438	0.44837	198.237	0.02579	195.1123	0.0060933	325.759	0.091051	307.9662	159296	254.1102	0.09698	289.3269	0.086182	9686240	0.88804	390.538	79.7749	74.4761	189.353	180.7274	92593.6	129.2673	0.11773	163.8131	3897960
001	2019-02-22t1917	1550884717.12	adult	218.6104	161.998	-89.9996	1321.1694	94.0432	98571.7632	310614.1646	6251470.6522	381.722	-0.65951	185.915	-0.57441	182.67	-0.60426	297.603	-0.51154	291.3468	152671	238.6983	-0.50781	273.621	-0.41709	9528310	0.80791	322.411	83.7099	77.9288	203.878	195.7752	104589	135.7122	0.32523	173.2367	4290220
001	2019-02-22t2317	1550899115.34	adult	222.6099	165.9975	-86.0001	1389.3567	89.2876	98174.8302	309137.3503	5927374.8659	588.041	0.70629	192.863	-0.26838	189.8062	-0.28179	317.926	-0.089261	297.5014	162142	246.3117	-0.26455	279.3516	-0.28368	9854120	0.92189	320.396	79.0185	73.6501	191.059	181.9867	97631.4	128.7929	-0.054345	165.3801	4037370
001	2019-02-23t0317	1550913515.08	adult	226.6098	169.9975	-82.0002	1385.041	91.7269	101124.0671	318484.9446	6380914.1128	367.296	-0.76709	186.722	-0.58126	183.5277	-0.60291	289.361	-0.72239	283.0289	152493	239.2836	-0.55647	269.9036	-0.59623	9823840	0.89195	301.949	79.9364	73.7688	199.2	190.9014	104978	133.0643	0.059323	171.8027	4205620
001	2019-02-23t0717	1550927914.84	adult	230.6097	173.9974	-78.0002	1365.6425	91.9969	99198.9381	312365.465	6289335.8269	430.005	-0.32792	185.261	-0.67332	182.0222	-0.69565	291.849	-0.68942	283.6734	150594	239.1968	-0.59403	270.1452	-0.62317	9559640	0.76495	371.15	82.2372	75.6721	206.727	196.8355	106671	137.6193	0.19098	178.5145	4243520
001	2019-02-23t1117	1550942315.16	adult	234.6098	177.9975	-74.0002	1413.314	91.5553	103232.7114	325374.7359	6401669.5645	355.328	-0.87742	182.161	-0.84401	178.671	-0.8785	286.227	-0.83895	281.4807	153704	236.5461	-0.7235	268.1678	-0.71417	9778740	0.83765	314.823	83.6584	77.4864	206.165	198.3298	110710	138.8409	0.1749	177.3596	4490950
001	2019-02-23t1517	1550956714.98	adult	238.6098	181.9974	-70.0002	1311.0216	94.4457	99576.7521	313794.2496	6400245.3487	370.527	-0.77653	185.039	-0.7295	181.7273	-0.75037	294.677	-0.671	289.7807	152643	240.2606	-0.62258	274.9853	-0.54884	9574630	0.73369	312.984	83.4628	77.2707	206.971	199.3914	107211	137.3276	0.033166	180.503	4318700
001	2019-02-23t1917	1550971115	adult	242.6098	185.9974	-66.0002	1271.527	93.295	95435.4127	300861.1462	6031910.676	405.55	-0.50926	180.812	-0.95501	177.4986	-0.97694	288.708	-0.8341	279.6868	143488	235.1184	-0.84001	267.1483	-0.8088	8969900	0.45597	425.891	78.907	72.7449	199.882	189.6239	99341.4	131.9353	-0.29333	170.1472	3914500
001	2019-02-23t2317	1550985515.01	adult	246.6098	189.9974	-62.0002	1404.6632	90.9599	100889.1691	317695.3796	6255799.234	424.32	-0.35763	182.994	-0.87332	179.4998	-0.89965	293.224	-0.75413	286.5084	153943	238.7661	-0.74068	271.7034	-0.70814	9604820	0.71062	396.149	79.3636	72.9841	210.005	201.8591	110253	134.1677	-0.25974	176.4685	4165560
001	2019-02-24t0317	1550999915.61	adult	250.61	193.9976	-58	1344.4716	89.9418	97703.2708	307759.6521	6103139.0481	394.849	-0.6143	186.129	-0.74539	182.2423	-0.78578	296.377	-0.70426	287.8939	150856	243.742	-0.59346	275.9525	-0.61559	9458130	0.62859	358.909	80.2153	73.317	212.882	204.3759	108357	136.4123	-0.22215	179.5735	4076140
001	2019-02-24t0717	1551014314.73	adult	254.6097	197.9974	-54.0003	1350.5576	90.0362	97569.7346	307291.165	6087142.17	423.22	-0.36975	188.311	-0.66277	184.9083	-0.67542	297.352	-0.70601	289.9039	151055	245.622	-0.55678	276.8719	-0.61879	9558090	0.6557	399.907	81.3811	74.5965	208.06	198.287	105694	138.3454	-0.19687	178.8909	4130660
001	2019-02-24t1117	1551028714.87	adult	258.6098	201.9974	-50.0002	1358.1468	91.7207	98654.7091	310728.1297	6161651.7602	407.148	-0.52489	188.545	-0.67316	184.0259	-0.7377	310.843	-0.39176	304.8234	159773	250.4421	-0.41441	286.8414	-0.3581	9673860	0.69183	323.809	82.5954	74.6756	224.497	216.8276	115391	143.8023	0.0056662	192.1551	4237800
001	2019-02-24t1517	1551043115.06	adult	262.6098	205.9975	-46.0002	1278.1051	93.1022	94158.9714	296708.6683	5911990.7419	436.505	-0.24543	189.005	-0.6723	185.0702	-0.70583	301.569	-0.64945	294.4627	147769	249.48	-0.47838	281.7462	-0.5345	9253480	0.48046	410.103	84.384	76.5044	214.411	204.3998	105061	145.4259	0.020727	186.412	4131360
001	2019-02-24t1917	1551057514.77	adult	266.6097	209.9974	-42.0003	1336.2591	91.1716	96504.0939	303993.7461	6014535.8592	438.374	-0.22463	191.143	-0.59103	187.4338	-0.60992	302.717	-0.64379	294.9391	152266	250.984	-0.45399	283.0763	-0.52383	9597660	0.62418	394.708	84.3135	76.4911	210.104	202.0311	105682	146.5567	0.011233	184.9095	4233550
001	2019-02-24t2317	1551071915.43	adult	270.6099	213.9976	-38.0001	1290.7672	93.1466	94518.1874	297820.9416	5965883.5282	446.146	-0.13708	191.765	-0.58216	187.5861	-0.62125	305.358	-0.59775	300.0377	150236	254.228	-0.3677	287.1082	-0.43464	9428910	0.52586	392.468	85.6858	77.3835	218.727	210.9212	107614	150.1919	0.13016	192.9915	4213090
001	2019-02-25t0317	1551086314.91	adult	274.6098	217.9974	-34.0002	1309.9294	94.1514	95881.8156	302078.615	6052277.1181	419.033	-0.44839	190.305	-0.67244	186.8569	-0.6751	296.794	-0.85579	291.8879	148100	249.6231	-0.56033	280.8519	-0.64374	9486510	0.53552	390.863	85.2628	77.3373	207.759	201.4488	103672	147.119	-0.097342	185.4506	4250270
001	2019-02-25t0717	1551100714.7	adult	278.6097	221.9974	-30.0003	1319.3076	93.0954	95260.471	300095.8968	5950539.4375	394.669	-0.77152	191.539	-0.63435	188.1402	-0.6317	298.483	-0.83912	292.7941	148047	251.0227	-0.53962	280.7593	-0.67409	9490570	0.51881	410.239	85.4282	77.522	205.262	197.7722	101810	146.506	-0.20083	182.6344	4232880
001	2019-02-25t1117	1551115117.49	adult	282.6105	225.9981	-25.9995	1311.0199	94.5838	95921.3584	302229.7224	6023724.1975	416.412	-0.52221	193.941	-0.54089	190.3771	-0.54253	301.851	-0.77432	297.3156	150624	254.2683	-0.45389	285.4059	-0.56752	9675130	0.59466	422.575	86.1871	78.2661	207.52	200.4775	103553	148.3807	-0.17487	185.3655	4299620
001	2019-02-25t1517	1551129517.89	adult	286.6106	229.9982	-21.9994	1298.6409	93.8283	94659.2734	298265.8932	5956765.5586	402.988	-0.75809	193.874	-0.56494	190.0673	-0.57622	303.496	-0.75734	296.0793	149624	255.1988	-0.45035	285.5751	-0.59068	9544630	0.50785	395.069	86.656	78.4915	211.936	202.0229	104484	149.1457	-0.20811	185.9425	4266160
001	2019-02-25t1917	1551143914.87	adult	290.6098	233.9974	-18.0002	1302.0429	92.6449	94537.196	297849.6122	5924434.25	398.696	-0.90494	195.672	-0.50055	191.7826	-0.51253	308.424	-0.64223	302.7029	151745	257.9955	-0.38127	290.6108	-0.47364	9621180	0.5291	392.563	87.5264	79.167	217.578	207.9277	107049	150.4804	-0.21138	190.7113	4303670
001	2019-02-25t2317	1551158315.19	adult	294.6098	237.9975	-14.0001	1229.8906	93.5399	90502.5024	285397.3776	5710254.8339	419.072	-0.62767	197.043	-0.45661	192.4947	-0.49726	316.638	-0.42168	310.6478	149136	261.7351	-0.2795	296.4243	-0.33467	9274810	0.31626	410.085	88.9882	79.832	234.881	221.7881	110629	155.4309	-0.01765	200.5564	4188670
001	2019-02-26t0317	1551172715.2	adult	298.6099	241.9975	-10.0001	1234.5558	91.6122	88389.1153	278570.3132	5453032.1916	457.531	0.19465	201.017	-0.28954	195.9917	-0.34846	329.998	-0.02895	320.8344	152129	267.7643	-0.097943	306.1819	-0.08271	9249600	0.2754	456.924	90.3768	80.5727	252.853	238.9032	116565	158.6811	0.085933	210.1313	4158600
001	2019-02-26t0717	1551187115.09	adult	302.6098	245.9975	-6.0002	1191.6586	89.2703	84571.1115	266567.5295	5162049.7815	408.146	-1.4571	202.015	-0.26369	196.8535	-0.32637	329.399	-0.065159	322.9293	145265	269.8266	-0.056028	306.282	-0.10895	8890470	0.034852	442.947	92.0637	81.8303	254.899	239.8932	112410	161.8771	0.1883	212.1817	4051630
001	2019-02-26t1117	1551201516.04	adult	306.6101	249.9977	-1.9999	1157.2379	87.3321	80597.567	254060.6932	4830282.2736	433.435	-65.7238	207.168	-0.041471	201.5403	-0.12125	336.57	0.15387	328.0379	141359	277.831	0.19331	313.7732	0.076984	8689260	-0.12524	519.891	93.7575	82.7953	261.99	243.129	110036	166.3863	0.36589	216.7632	3932470
001	2019-02-26t1517	1551215915.39	dead	310.6099	253.9975	1.9999	1184.171	84.7292	80483.8664	253556.2822	4736277.5377	459.195	61.2096	205.242	-0.15427	200.0462	-0.21239	332.518	0.0024526	325.7131	139658	273.9639	0.027609	311.6878	-0.012151	8602720	-0.22451	532.735	93.6535	83.1362	252.775	234.2328	106165	165.148	0.22233	213.4441	3925490
002	2019-02-13t1840	1550104921.32	egg	-1.9998	-54.6131	-222.6112	148.2364	27.7234	2846.8257	9078.7318	50199.0652	0	885.6306	0	-0.45219	0	-0.4656					0	-0.4167	0	-0.29656	0	1.2492	0	0	0				0	-0.48258	0	0
002	2019-02-13t2240	1550119320.12	larva	1.9998	-50.6135	-218.6115	136.9348	29.4196	2745.7291	8794.3855	50958.7647	0	1.1541	0	-0.65232	0	-0.66109					0	-0.62519	0	-0.54524	0	0.61448	0	0	0				0	-0.59424	0	0
002	2019-02-14t0240	1550133719.57	larva	5.9997	-46.6136	-214.6117	136.9351	29.3219	2739.6387	8776.0159	50737.3921	0	-0.52161	0	-0.86214	0	-0.86586					0	-0.84457	0	-0.80502	0	0.07644	0	0	0				0	-0.71446	0	0
002	2019-02-14t0640	1550148119.17	larva	9.9996	-42.6137	-210.6118	136.9346	29.134	2734.2587	8759.9108	50501.5925	0	-0.87045	0	-1.0829	0	-1.0812					0	-1.0762	0	-1.0763	0	-0.38826	0	0	0				0	-0.84478	0	0
002	2019-02-14t1040	1550162519.66	larva	13.9997	-38.6136	-206.6117	136.9349	29.7381	2780.6173	8915.6377	52301.439	0	-1.1183	0	-1.3163	0	-1.3086					0	-1.3217	0	-1.3596	0	-0.7952	0	0	0				0	-0.98739	0	0
002	2019-02-14t1440	1550176920.85	larva	18	-34.6133	-202.6113	210.1002	25.887	4115.4885	13024.7382	70397.3126	237.308	0.015396	168.804	0.89516	168.6052	0.91681	225.8246	-0.50622	223.458	5193.9653	204.5493	0.78271	219.1956	0.66971	382003	-0.77711	111.085	65.9744	65.7489	99.6458	97.7593	2291.854	85.2421	0.63092	95.26	149300
002	2019-02-14t1840	1550191321.61	larva	22.0002	-30.6131	-198.6111	502.3127	47.9083	17165.0584	54216.3444	514586.3967	220.137	-0.38621	145.467	0.38056	144.8432	0.40143	204.4182	-0.93639	203.0333	18806.4746	182.419	0.33868	198.9045	0.21187	1328400	-0.23556	121.543	65.8329	65.5704	99.024	97.9626	9110.209	85.8473	0.58152	94.5294	601186
002	2019-02-14t2240	1550205720.21	larva	25.9999	-26.6135	-194.6115	479.0012	44.2222	16763.5495	52968.3593	490891.7657	237.964	-0.55511	150.658	0.27673	149.5104	0.29705	214.9591	-1.0064	212.899	19346.3184	189.6938	0.22934	206.9344	0.048318	1342070	-0.57708	164.078	65.8926	65.8088	102.1061	99.3026	9189.5449	86.385	0.52717	95.3301	586972
002	2019-02-15t0240	1550220120.16	larva	29.9998	-22.6135	-190.6115	611.2266	48.2459	23004.2988	72545.3912	730747.2474	304.635	-0.49179	166.096	0.3366	163.3063	0.33822	247.7407	-0.84701	245.7588	30224.3672	217.8074	0.38936	237.9525	0.14631	2023720	-0.32218	253.135	67.1639	66.8253	102.2059	99.39	12469.1221	87.7484	0.4889	96.3173	818325
002	2019-02-15t0640	1550234519.9	larva	33.9998	-18.6135	-186.6116	755.9913	55.9913	31674.823	100040.2318	1130522.1501	352.63	-0.51169	176.328	0.31265	173.5926	0.32301	278.0146	-0.71654	275.0517	46428.4414	239.2912	0.47605	264.2769	0.197	2943090	0.10123	254.775	67.4684	67.2094	104.7421	101.4452	17491.9277	87.9647	0.41443	97.0392	1126110
002	2019-02-15t1117	1550251144.7	larva	38.6178	-13.9955	-181.9936	925.8126	51.7352	37691.9056	118626.2861	1312287.2137	403.312	-0.55069	179.713	0.12074	177.671	0.15379	297.6688	-0.71439	289.8803	59236.0859	235.7289	0.15986	265.8806	-0.10844	3573600	0.2152	188.413	66.4	66.1485	101.5596	99.7623	20210.3633	87.0755	0.27357	96.2485	1320360
002	2019-02-15t1517	1550265529.12	larva	42.6134	-9.9999	-177.9979	519.3701	51.5554	19483.6983	61483.7373	661334.1837	440.758	-0.6081	180.326	-0.11892	174.7855	-0.14732	364.5799	-0.2373	362.0223	35728.832	238.2469	-0.067174	333.3411	0.48888	1753850	-1.4415	196.441	73.46	73.1965	115.86	113.1124	11354.2822	97.3404	0.54874	108.6565	714472
002	2019-02-15t1917	1550279928.93	larva	46.6134	-5.9999	-173.998	774.7915	63.7116	38650.6697	121925.2296	1638821.1877	457.579	-0.70262	171.53	-0.49665	168.4699	-0.46636	336.7175	-0.65399	334.0225	68353.6484	210.7635	-0.74845	282.9742	-0.40886	3474520	-0.46741	158.997	67.5	67.2396	102.2692	100.3643	20760.6465	87.8654	0.084587	96.9438	1367280
002	2019-02-15t2317	1550294328.73	larva	50.6133	-2	-169.998	874.7003	61.3361	44591.3989	140524.4837	1942296.4142	616.755	-0.29695	168.314	-0.76463	163.1941	-0.77834	412.3732	-0.11356	406.8441	96495.3359	226.0457	-0.66929	282.0514	-0.61295	3935180	-0.4153	197.879	64.663	64.3683	100.408	98.407	23495.4746	85.4439	-0.14401	94.9607	1511820
002	2019-02-16t0317	1550308728.58	adult	54.6133	2	-165.9981	984.9876	67.8738	52342.6187	164913.1246	2388113.8323	703.613	-0.12944	193.468	-0.26062	188.1393	-0.27168	449.8325	0.063188	436.9871	123703.9453	246.1811	-0.41225	329.7381	-0.026194	5305470	0.23311	144.779	71.7942	71.4974	110.5475	108.6928	30400.5664	94.0313	0.30616	104.4495	1968810
002	2019-02-16t0717	1550323128.77	adult	58.6133	6	-161.998	998.1007	65.9658	56223.1867	177327.8226	2640585.3108	580.293	-0.63548	186.301	-0.56503	181.1056	-0.57385	410.3072	-0.37072	402.8896	121040.6094	240.0056	-0.6574	318.3995	-0.29282	5478550	0.10881	272.799	67.5446	67.3719	102.6995	100.6725	30296.3555	88.0475	-0.18632	97.1835	1986280
002	2019-02-16t1117	1550337528.95	adult	62.6134	10.0001	-157.998	981.7426	67.8199	53856.6063	169698.8626	2529010.8813	689.201	-0.35583	188.761	-0.56617	183.5961	-0.57412	421.2152	-0.39084	395.1046	118782.6875	242.7952	-0.66637	306.2535	-0.5454	5320980	-0.18706	166.86	66.0239	65.8089	100.81	98.7784	28428.4258	86.153	-0.40847	95.3324	1861150
002	2019-02-16t1517	1550351928.89	adult	66.6134	14.0001	-153.998	1027.7634	74.127	59822.9135	188513.4199	2963243.2646	485.085	-1.0814	184.906	-0.75176	180.9305	-0.72433	353.0294	-1.0424	348.6664	110498.2031	235.7431	-0.89588	294.5133	-0.76917	5783320	-0.076411	277.593	71.1196	70.75	109.4382	107.2459	34254.1562	93.3122	0.1246	103.3869	2224410
002	2019-02-16t1917	1550366328.76	adult	70.6133	18	-149.998	801.9378	69.9054	47826.7843	151127.1352	2367201.9899	539.362	-0.94385	183.394	-0.84798	179.1474	-0.83651	394.8524	-0.67282	390.3446	98318.2422	236.2271	-0.91248	324.6941	-0.23892	4563390	-0.92627	205.254	73.9644	73.6221	115.4866	113.7151	28756.1758	97.9551	0.37482	109.159	1840460
002	2019-02-16t2317	1550380728.9	adult	74.6134	22.0001	-145.998	615.981	71.2421	38070.9115	120775.2152	1940293.5991	393.875	-1.4636	173.083	-1.2724	169.85	-1.2394	332.4015	-1.2798	327.9778	64485.8828	216.4772	-1.5011	298.7064	-0.67374	3356590	-1.7205	152.837	74.0199	73.6708	114.6708	112.6089	22246.1406	97.8153	0.28541	108.5483	1435470
002	2019-02-17t0317	1550395128.6	adult	78.6133	26	-141.9981	949.1433	75.3176	57965.8005	182829.91	3032956.6428	397.496	-1.4779	173.526	-1.2779	169.6387	-1.2777	311.5784	-1.5048	306.9701	94408.25	226.2197	-1.2176	280.9041	-0.97383	5251070	-0.71387	242.787	72.2202	71.891	113.4069	110.8898	34362.2812	95.6237	0.11223	106.6235	2185460
002	2019-02-17t0717	1550409528.69	adult	82.6133	30	-137.998	954.6969	70.4295	55499.8759	174957.2584	2714098.5459	552.634	-0.92835	174.287	-1.2527	170.5941	-1.2506	361.5158	-0.93756	341.1765	104839.5781	220.0432	-1.4029	273.5721	-1.0822	5053270	-0.8916	166.269	66.6656	66.4252	101.4692	99.6581	29426.0547	87.2073	-0.33351	96.3594	1932900
002	2019-02-17t1117	1550423929.06	adult	86.6134	34.0001	-133.9979	517.7034	78.5985	32418.1799	103886.5766	1674027.3917	347.398	-1.7091	176.057	-1.1724	173.2923	-1.1357	274.5449	-1.9799	270.1469	46672.6328	225.1022	-1.2145	257.5722	-1.3902	2981170	-2.1232	314.315	69.3913	69.1714	107.3554	104.4534	18250.4258	91.3109	-0.14798	100.2254	1175000
002	2019-02-17t1517	1550438328.97	adult	90.6134	38.0001	-129.998	1049.7375	70.0997	61112.9934	192605.0133	3004305.0838	484.468	-1.1779	170.564	-1.3981	167.9721	-1.3659	325.8779	-1.2949	311.175	104280.9375	214.237	-1.5605	255.9828	-1.3966	5448660	-0.75955	217.61	71.1377	70.3902	119.0181	116.5153	38085.7969	95.319	0.018839	110.0396	2272490
002	2019-02-17t1917	1550452728.43	adult	94.6133	41.9999	-125.9981	1027.0522	70.5013	56391.9823	177621.8518	2682522.9065	459.844	-1.2757	186.537	-0.68317	184.2754	-0.63003	334.679	-1.1153	325.0354	99064.9922	231.0535	-0.9268	278.0301	-0.80312	5503410	-0.76124	273.471	72.8098	72.3989	113.4345	110.5472	33576.6016	95.5555	0.010078	106.2004	2148110
002	2019-02-17t2317	1550467128.86	adult	98.6134	46.0001	-121.998	1004.6848	70.212	55729.6203	175569.28	2662830.1459	490.474	-1.1334	162.892	-1.7219	160.0988	-1.7173	320.252	-1.2611	307.7238	93513.5938	206.3351	-1.8	254.5222	-1.3524	4750080	-1.2245	231.497	68.0152	67.5725	107.7647	105.3036	31467.2852	90.5861	-0.22712	100.9986	1983390
002	2019-02-18t0317	1550481529	adult	102.6134	50.0001	-117.998	886.7398	70.9982	51441.7085	162231.2137	2528453.6375	553.704	-0.82697	175.761	-1.1308	173.1893	-1.1129	340.8139	-0.88352	312.7068	92019.7422	215.9002	-1.413	258.4266	-1.1963	4730080	-1.2609	174.962	67.512	67.218	102.7507	101.4367	27742.6934	88.1919	-0.34238	97.4869	1816880
002	2019-02-18t0717	1550495928.43	adult	106.6133	53.9999	-113.9981	429.2495	126.8422	31617.943	106566.1327	2232759.2301	350.283	-1.7553	162.518	-1.7311	160.2477	-1.7128	282.3813	-1.7245	278.5453	44616.2539	205.7086	-1.7805	258.2581	-1.1485	2566650	-2.5393	140.035	75.7088	75.5466	118.8322	117.2628	18775.4922	101.1634	0.17464	112.5063	1195670
002	2019-02-18t1117	1550510328.86	adult	110.6134	58.0001	-109.998	889.486	72.4607	51246.9713	161715.1897	2514799.7577	546.016	-0.80605	164.599	-1.6283	162.5233	-1.6037	299.3061	-1.406	265.1922	80214.0312	208.6266	-1.6442	237.5947	-1.7084	4408460	-1.4802	374.684	61.9953	61.6227	100.4168	97.6945	26911.6953	83.813	-0.53503	93.5711	1660420
002	2019-02-18t1517	1550524728.81	adult	114.6134	62	-105.998	843.1564	69.8599	46535.6915	146817.2493	2183182.7	511.076	-0.94351	171.639	-1.2879	170.0719	-1.2383	307.2438	-1.2264	290.7995	74967.4844	208.6227	-1.6209	234.5465	-1.7621	4178390	-1.6188	141.795	67.5285	67.1658	103.5948	102.1383	25277.1367	88.02	-0.38454	97.7739	1643910
002	2019-02-18t1917	1550539128.52	adult	118.6133	66	-101.9981	814.0739	68.6699	44152.6748	139246.0503	2048214.2523	547.079	-0.73728	173.815	-1.1726	172.4429	-1.1149	301.0484	-1.2716	289.9784	69843.2188	209.8926	-1.5481	235.1302	-1.7098	4018430	-1.7089	287.867	69.7811	69.4815	109.2899	106.4706	25355.2461	91.259	-0.28086	102.2441	1613270
002	2019-02-18t2317	1550553528.72	adult	122.6133	70	-97.998	893.3353	75.0886	50268.6943	158440.7984	2497409.7626	450.479	-1.175	156.694	-1.9753	154.8655	-1.9503	279.1377	-1.5698	258.6294	73413.2188	193.3959	-2.1918	224.6874	-2.0012	4119650	-1.644	222.241	68.2937	67.6864	114.6916	110.7753	30163.9023	90.7306	-0.32536	103.1653	1795510
002	2019-02-19t0317	1550567928.51	adult	126.6133	74	-93.9981	824.5052	66.3598	45887.7563	144762.4423	2144391.8564	632.553	-0.249	170.185	-1.3182	168.5492	-1.278	310.6891	-1.0098	278.5505	74876.0781	204.5919	-1.7228	232.0109	-1.7466	4085970	-1.6504	241.814	71.0651	70.4315	119.0508	116.028	28691.2383	94.4911	-0.20787	107.9023	1706200
002	2019-02-19t0717	1550582328.93	adult	130.6134	78.0001	-89.998	865.7168	72.8621	50362.1164	158840.4819	2532571.8129	713.097	0.1861	180.183	-0.81978	180.2451	-0.69326	298.8071	-1.1456	257.6815	78885.0625	221.1892	-1.03	243.3361	-1.3611	4742050	-1.275	232.694	69.3923	69.2448	107.2852	105.1461	28323.293	91.1827	-0.37417	101.7645	1826270
002	2019-02-19t1117	1550596728.61	adult	134.6133	82	-85.9981	830.63	74.3041	51030.0098	161104.0854	2636692.4108	326.979	-1.6596	160.538	-1.7526	159.3991	-1.6946	246.5764	-1.9356	235.858	65835.9062	198.2681	-1.9447	219.9348	-2.0739	4276900	-1.5077	149.166	74.362	73.7593	117.7747	115.9228	31445.8535	98.9952	-0.084547	111.0095	1981080
002	2019-02-19t1517	1550611130.26	adult	138.6138	86.0004	-81.9976	863.5489	73.6954	48361.8206	152503.5847	2354697.1385	550.445	-0.51775	174.911	-1.036	174.9755	-0.91398	279.7888	-1.3407	249.7019	70786.5781	214.9361	-1.2457	235.6185	-1.5445	4424030	-1.4052	215.355	71.2891	70.7046	115.942	113.5147	29333.334	96.3285	-0.23657	109.3092	1803110
002	2019-02-19t1917	1550625528.93	adult	142.6134	90.0001	-77.998	910.4417	68.8725	51680.9307	163039.0726	2482432.7789	446.421	-0.95524	183.888	-0.57929	182.9458	-0.50429	276.1815	-1.3414	256.7569	74845.1875	219.8893	-1.0244	240.737	-1.3488	4970690	-1.0987	273.096	77.0244	76.2779	123.5502	120.4146	33482.1016	102.9654	0.020074	115.2132	2082050
002	2019-02-19t2317	1550639928.8	adult	146.6134	94	-73.998	895.7724	72.1575	51006.3441	160801.7341	2519545.7652	401.655	-1.0977	159.494	-1.7492	158.5922	-1.6836	244.8279	-1.7938	232.9429	65369.0508	197.3914	-1.9241	218.4062	-2.0292	4251620	-1.4325	355.347	77.2468	76.2701	127.2452	125.0483	33974.4805	105.1754	0.074603	119.3895	2059170
002	2019-02-20t0317	1550654329.25	adult	150.6135	98.0002	-69.9979	822.9646	70.3638	45675.9219	144048.0851	2198525.8237	449.499	-0.81195	168.109	-1.311	167.4047	-1.2339	261.285	-1.4654	239.0206	62447.125	207.077	-1.5111	226.9445	-1.7241	4017470	-1.5125	343.317	72.6686	71.6395	122.525	118.4928	29283.4824	98.7933	-0.24053	112.7262	1736630
002	2019-02-20t0717	1550668728.73	adult	154.6133	102	-65.998	802.2918	76.6834	49958.9114	157917.2821	2636255.7618	517.851	-0.44209	160.348	-1.6723	159.1087	-1.6262	264.4907	-1.3627	234.9471	69032.0781	200.1761	-1.7762	220.0778	-1.9151	4181570	-1.397	319.742	69.3394	68.3725	118.0636	114.7561	30814.6055	96.7876	-0.35513	109.9961	1808230
002	2019-02-20t1117	1550683128.91	adult	158.6134	106.0001	-61.998	854.6761	72.1326	47411.9948	149468.6104	2306217.2712	631.576	0.12588	168.096	-1.2845	167.2069	-1.22	267.6123	-1.2594	237.3551	66635.4688	207.5441	-1.4684	226.6825	-1.6843	4172990	-1.3678	152.283	71.6141	70.6094	119.3353	117.4803	29714.4805	99.2801	-0.29427	112.2642	1777820
002	2019-02-20t1517	1550697524.62	adult	162.6122	109.9989	-57.9992	543.8857	98.3232	36241.2756	116288.7975	2124002.1278	556.759	-0.15818	179.735	-0.71139	178.6639	-0.65297	268.9154	-1.1897	249.1029	50825.0078	217.5747	-1.0567	236.1508	-1.3647	3384060	-1.6948	159.711	73.6787	72.5197	123.184	121.2221	23281.7812	100.7685	-0.27763	115.5695	1387220
002	2019-02-20t1917	1550711924.48	adult	166.6122	113.9988	-53.9992	521.5842	150.1152	44269.9945	145668.3735	3821239.4511	481.484	-0.44713	154.691	-1.906	153.4746	-1.8657	252.0505	-1.4332	230.8828	57971.6133	193.8328	-1.9976	215.3955	-1.9989	3556820	-1.5818	335.318	70.6057	69.0705	122.714	119.3041	28224.2109	100.0876	-0.34557	113.8425	1623440
002	2019-02-20t2317	1550726324.83	adult	170.6123	117.9989	-49.9991	758.3151	68.2089	40453.3426	127661.106	1841459.0625	445.981	-0.56072	170.938	-1.1207	169.4424	-1.0889	270.7698	-1.0772	252.9543	57403.1953	212.2387	-1.2627	238.3338	-1.2696	3622000	-1.5218	185.417	77.2031	75.8474	135.0288	131.3156	28626.1016	107.3389	-0.12293	124.2031	1635860
002	2019-02-21t0317	1550740724.06	adult	174.612	121.9987	-45.9993	865.0426	69.5304	47122.6787	148628.4658	2194057.7863	444.112	-0.53545	168.017	-1.2671	167.4857	-1.1904	245.0644	-1.5103	235.0045	60530.9102	208.2182	-1.4329	227.3237	-1.6182	4145650	-1.2759	342.848	75.4933	74.1367	131.6877	127.0335	32526.8516	105.3876	-0.24901	121.2854	1862720
002	2019-02-21t0717	1550755124.16	adult	178.6121	125.9988	-41.9993	712.0303	70.2324	43292.4268	137012.535	2178631.3944	284.773	-1.2489	159.491	-1.6729	158.6573	-1.6147	229.9498	-1.7624	225.3086	52198.5977	197.353	-1.8629	215.8367	-1.9724	3606100	-1.4833	159.596	74.9451	73.6491	126.5557	124.7066	28728.1406	105.0022	-0.31586	119.416	1694510
002	2019-02-21t1117	1550769524.61	adult	182.6122	129.9989	-37.9992	689.5993	67.3565	36628.8457	115653.3522	1689065.1352	353.446	-0.89194	170.287	-1.1702	169.5312	-1.1042	253.0499	-1.3398	244.898	48585.5898	213.9997	-1.227	234.2474	-1.4109	3268670	-1.6034	178.855	79.292	77.8214	134.108	131.7003	25748.7266	110.8386	-0.14679	126.1563	1522010
002	2019-02-21t1517	1550783924.23	adult	186.6121	133.9988	-33.9993	694.7646	66.3761	35350.187	111541.0484	1579056.9791	390.835	-0.69425	172.612	-1.0778	171.9156	-1.0073	249.1374	-1.4183	243.8637	46339.5625	216.7021	-1.1454	234.8416	-1.4115	3199710	-1.6223	186.017	80.8803	79.3131	136.8127	134.4353	25447.1523	112.6288	-0.13505	128.1231	1499280
002	2019-02-21t1917	1550798323.99	adult	190.612	137.9987	-29.9993	702.8796	66.4634	35578.9651	112250.8594	1586630.8935	296.362	-1.1419	172.916	-1.0753	172.2327	-1.0036	247.0769	-1.4574	244.881	46203.375	216.5913	-1.1668	235.7094	-1.3978	3225750	-1.6	168.526	81.2401	79.7032	136.2344	134.2058	25475.8359	113.277	-0.16518	129.149	1515530
002	2019-02-21t2317	1550812724.39	adult	194.6121	141.9988	-25.9992	688.8175	65.8604	35395.09	111712.5733	1573476.5329	284.279	-1.2043	174.234	-1.0273	173.6121	-0.95073	248.0866	-1.4507	244.8254	46144.1094	218.2493	-1.1233	237.5534	-1.3605	3234480	-1.5994	165.758	81.1995	79.7805	137.0635	134.7858	25493.8027	113.809	-0.20305	128.9152	1507390
002	2019-02-22t0317	1550827123.99	adult	198.612	145.9987	-21.9993	689.5306	64.6051	35165.4377	110984.5582	1546154.4441	295.977	-1.1416	174.628	-1.021	173.861	-0.94967	248.0965	-1.459	245.5996	45897.8594	219.368	-1.0994	237.9907	-1.3645	3220150	-1.61	179.768	81.124	79.6914	135.1233	132.9455	24997.8027	113.3831	-0.28031	128.2356	1495930
002	2019-02-22t0717	1550841524.16	adult	202.6121	149.9988	-17.9993	693.5137	63.3871	35216.6382	111153.0249	1533401.8987	287.371	-1.192	175.828	-0.97736	175.1207	-0.90108	250.2405	-1.4324	248.0039	46294.4922	221.3251	-1.0451	240.4682	-1.3074	3246490	-1.611	174.334	81.444	80.1217	135.5102	133.5916	25069.3789	113.397	-0.34338	128.2977	1503780
002	2019-02-22t1117	1550855924.14	adult	206.6121	153.9987	-13.9993	678.4274	64.7423	34255.1058	108131.0056	1491663.1737	298.573	-1.1401	176.56	-0.95721	175.8349	-0.87934	252.8905	-1.3936	250.3194	45520.2812	222.8168	-1.011	241.5585	-1.2945	3173660	-1.6632	184.126	82.5279	81.1407	136.2816	134.2703	24530.6797	114.3418	-0.37406	128.2879	1483440
002	2019-02-22t1517	1550870322	adult	210.6115	157.9982	-9.9999	664.7332	65.7523	33679.8012	106305.5166	1492441.4087	305.957	-1.1096	184.541	-0.59988	183.0569	-0.55157	265.0352	-1.1624	262.1473	46911.2266	233.6755	-0.63171	253.8921	-0.94691	3263430	-1.6555	181.977	82.434	80.7712	138.2886	136.6846	24477.082	115.6247	-0.39427	130.569	1457760
002	2019-02-22t1917	1550884723.63	adult	214.6119	161.9986	-5.9994	664.2844	65.3259	33518.2316	105808.2999	1473446.4013	294.969	-1.1917	182.991	-0.69062	181.9015	-0.6222	263.1658	-1.2204	260.7398	46317.1836	231.6896	-0.73331	252.7115	-1.0071	3218620	-1.6953	187.024	82.6623	81.0399	138.4666	135.8647	24370.123	116.2055	-0.44491	130.9461	1453950
002	2019-02-22t2317	1550899121.83	adult	218.6114	165.9981	-1.9999	611.3196	67.4298	31228.0108	98683.9818	1394541.7406	326.025	-1.0155	184.551	-0.6387	183.5079	-0.56425	265.5757	-1.1924	263.2062	43554.4141	233.225	-0.70918	255.0989	-0.96611	3021480	-1.8103	208.606	83.4549	81.8681	140.8923	138.758	23106.3418	117.646	-0.4644	132.5571	1366320
002	2019-02-23t0317	1550913521.44	dead	222.6113	169.998	1.9999	630.3413	67.1811	32179.4295	101662.1671	1433301.4684	304.929	-1.1726	184.752	-0.65182	183.6096	-0.57904	265.5219	-1.2189	263.0593	44873.207	234.0516	-0.71277	255.0528	-0.99901	3119910	-1.8095	190.786	83.7549	81.9716	141.1499	138.6133	23854.3418	117.9351	-0.53541	133.6174	1414370
003	2019-02-13t1440	1550090531.57	egg	-1.9992	-58.6116	-238.6096	145.3088	32.3661	3196.3843	10249.3916	65216.3536	0	885.5744	0	-0.45222	0	-0.46563					0	-0.41673	0	-0.2966	0	1.2491	0	0	0				0	-0.4826	0	0
003	2019-02-13t1840	1550104925.74	larva	1.9992	-54.6132	-234.6112	167.6663	30.9863	3658.4208	11661.7945	71785.6343	0	1.1584	0	-0.65229	0	-0.66106					0	-0.62515	0	-0.5452	0	0.61457	0	0	0				0	-0.59422	0	0
003	2019-02-13t2240	1550119324.66	larva	5.9989	-50.6135	-230.6115	150.5207	31.4168	3229.2133	10334.4557	64165.4568	0	-0.52152	0	-0.8621	0	-0.86582					0	-0.84453	0	-0.80496	0	0.076539	0	0	0				0	-0.71444	0	0
003	2019-02-14t0240	1550133724.06	larva	9.9987	-46.6136	-226.6117	150.8505	31.5077	3248.3857	10397.7141	64829.2726	0	-0.87039	0	-1.0829	0	-1.0811					0	-1.0761	0	-1.0762	0	-0.38817	0	0	0				0	-0.84475	0	0
003	2019-02-14t0640	1550148123.62	larva	13.9986	-42.6138	-222.6118	150.7991	31.5619	3248.3679	10401.815	64979.5274	0	-1.1183	0	-1.3162	0	-1.3086					0	-1.3216	0	-1.3595	0	-0.79509	0	0	0				0	-0.98735	0	0
003	2019-02-14t1040	1550162524.15	larva	17.9987	-38.6136	-218.6116	150.8	31.5788	3266.7904	10461.5618	65558.9337	0	-1.3196	0	-1.5644	0	-1.5504					0	-1.5834	0	-1.6557	0	-1.1552	0	0	0				0	-1.1455	0	0
003	2019-02-14t1440	1550176925.48	larva	21.9991	-34.6132	-214.6113	307.2675	46.3505	10311.3999	32713.0942	310129.1764	237.479	-0.29892	152.148	0.48217	151.4781	0.50277	214.6147	-0.82772	212.865	11803.8086	189.4598	0.42379	207.0377	0.30102	835138	-0.69626	152.008	69.7419	69.562	108.5044	105.1978	5967.7407	92.3394	0.72565	101.9799	382813
003	2019-02-14t1840	1550191326.21	larva	25.9993	-30.613	-210.6111	509.9841	45.9159	18089.5541	57080.901	549550.0984	289.908	-0.31643	144.89	0.18502	143.8714	0.207	211.2375	-1.0447	208.3244	20278.7988	186.3241	0.18673	202.9844	0.0036315	1390510	-0.53415	149.347	70.1497	70.036	107.3738	105.9509	10307.8848	92.1255	0.66395	101.7462	673227
003	2019-02-14t2240	1550205724.77	larva	29.9989	-26.6134	-206.6115	493.9893	44.4287	17752.9325	56055.6584	543697.9961	274.749	-0.61914	174.074	0.4699	173.0529	0.50178	253.0352	-0.7938	250.5964	24038.3438	222.7712	0.4555	242.762	0.20279	1638210	-0.64683	121.412	65.3895	65.2148	99.1635	97.7633	9420.5283	85.7002	0.43598	94.7023	615380
003	2019-02-15t0240	1550220124.71	larva	33.9989	-22.6135	-202.6115	439.0097	39.9104	14087.2804	44451.7407	390529.5832	345.424	-0.54048	214.217	0.98084	211.7533	0.99898	319.6458	-0.30765	316.8984	24293.082	282.7318	1.0879	309.0135	0.74252	1609840	-0.97102	302.848	65.8663	65.4285	103.903	98.6524	7896.626	86.248	0.36557	95.6248	494985
003	2019-02-15t0640	1550234524.51	larva	37.9988	-18.6135	-198.6115	642.71	39.8401	21205.3878	66890.6123	572804.3906	315.416	-0.85278	169.915	-0.02715	169.0474	0.025763	267.8347	-0.97708	262.6221	30265.3203	223.215	0.010068	250.9746	-0.25253	1917660	-1.0099	113.917	60.9016	60.5151	96.0526	94.8911	10853.9434	81.9495	0.12589	90.8777	687335
003	2019-02-15t1117	1550251149.24	larva	42.6168	-13.9955	-193.9936	721.8753	56.4158	33068.7733	104310.0539	1279639.2365	371.561	-0.85557	200.196	0.29073	197.1539	0.31607	307.9618	-0.77221	302.5944	53585.3516	254.6188	0.20269	289.1837	-0.10836	3482800	-0.17226	331.28	68.0766	67.9167	103.6283	100.2088	18031.3281	88.1463	0.1883	96.8272	1184330
003	2019-02-15t1517	1550265533.91	larva	46.6126	-9.9998	-189.9978	793.8418	54.0142	35738.2818	112608.1953	1361263.3159	710.825	0.17427	167.815	-0.58008	163.0718	-0.58833	449.8866	0.39556	430.5362	85028.5625	220.1787	-0.58002	326.2907	0.20573	3159280	-0.68788	116.162	65.8977	65.6041	101.8172	100.6486	19243.4414	87.1103	0.049867	97.1567	1240590
003	2019-02-15t1917	1550279933.4	larva	50.6124	-5.9999	-185.998	763.968	58.0776	35120.859	110720.2634	1363850.4563	718.684	0.047537	174.962	-0.60034	171.0942	-0.5816	438.8043	0.12647	423.5533	81178.7969	224.0967	-0.70724	289.167	-0.50698	3229610	-0.88822	293.782	68.6151	68.2482	106.9584	103.4895	19787.3047	89.8388	0.098598	99.7382	1266570
003	2019-02-15t2317	1550294333.19	larva	54.6124	-2	-181.998	862.9893	62.0531	46613.2577	147174.967	2066412.117	388.592	-1.1752	176.637	-0.71898	172.2221	-0.70983	307.8499	-1.1978	305.8828	75423.2188	232.3486	-0.70665	283.9941	-0.7371	4310470	-0.40954	347.482	71.3884	70.9995	112.0527	107.9328	27452.9141	93.4502	0.26723	103.9648	1742090
003	2019-02-16t0317	1550308733.12	adult	58.6124	2	-177.998	932.7089	70.0231	53504.2563	168817.159	2552031.1335	454.052	-1.0498	175.84	-0.87771	171.668	-0.86019	326.2047	-1.1211	321.3168	91337.3125	228.7302	-0.91767	276.6746	-0.96469	4918600	-0.24134	178.399	72.07	71.6698	111.3113	109.265	31167.1719	95.5164	0.40657	105.5324	2015940
003	2019-02-16t0717	1550323133.26	adult	62.6124	6	-173.998	947.1674	64.2072	50892.5918	160385.1757	2301303.1616	1151.95	1.1564	192.165	-0.45561	187.4026	-0.44799	552.7263	0.77414	504.1603	147577.9062	245.8432	-0.59078	328.0351	-0.1842	5121760	-0.30818	197.693	66.2805	65.9452	102.7302	101.0061	27428.9609	87.2248	-0.31935	97.1516	1766570
003	2019-02-16t1117	1550337533.5	adult	66.6125	10.0001	-169.9979	998.4225	67.4127	57752.3725	182090.9009	2772130.7884	814.247	-0.0013101	202.333	-0.14456	195.7416	-0.19519	488.073	0.18492	444.1561	147398.0469	263.5746	-0.16162	359.773	0.34435	6107820	0.11644	143.138	68.4732	68.1427	104.9601	103.5155	31697.9492	89.4785	-0.16685	99.6389	2067000
003	2019-02-16t1517	1550351933.46	adult	70.6124	14.0001	-165.998	1059.355	68.4044	61895.3635	195070.3679	3017466.0747	861.45	0.12749	188.422	-0.66221	183.6102	-0.66681	476.776	0.10185	431.8226	154475.4219	245.1702	-0.66287	316.1842	-0.38912	6095060	-0.033162	176.792	64.6767	64.2689	101.2893	98.842	32817.7188	85.6874	-0.43733	95.5223	2092160
003	2019-02-16t1917	1550366333.25	adult	74.6124	18	-161.998	1051.4835	70.5662	60873.8982	191776.2639	2990884.6208	1007.55	0.62667	194.645	-0.43695	189.951	-0.43655	489.4904	0.28953	447.27	156147.4375	256.833	-0.31449	321.4593	-0.25452	6193610	-0.088762	155.999	64.0701	63.8039	99.6615	97.8944	31792.0195	84.6968	-0.47825	94.3726	2038710
003	2019-02-16t2317	1550380733.41	adult	78.6124	22.0001	-157.998	1018.7932	73.0129	62729.2527	197826.4587	3211284.607	749.86	-0.2365	197.27	-0.32274	192.405	-0.33448	466.4736	0.15325	426.0792	153003.3438	253.2931	-0.3822	325.513	-0.10715	6458420	-0.025173	148.341	66.2469	65.9988	101.5786	100.0216	33317.7773	87.0128	-0.34109	96.4795	2168860
003	2019-02-17t0317	1550395133.11	adult	82.6123	26	-153.998	1070.3933	71.3407	61650.7256	194168.1234	3041564.3943	757.687	-0.17476	187.721	-0.69639	184.1692	-0.67317	409.6729	-0.37713	346.9989	132324.3281	238.2412	-0.8159	302.462	-0.48509	6050050	-0.3248	295.358	65.0948	64.8189	100.711	98.24	32529.6582	85.7784	-0.40356	94.8725	2097940
003	2019-02-17t0717	1550409533.2	adult	86.6124	30	-149.998	1024.2702	70.6205	58856.1165	185463.6246	2875519.8136	746.164	-0.17124	194.747	-0.38007	188.4699	-0.47688	453.1057	0.27041	427.7597	139556.5469	256.1736	-0.17023	353.7025	0.73505	5995470	-0.40717	277.812	67.7469	67.4972	103.1127	100.6707	31758.7266	88.1278	-0.29688	97.0984	2085660
003	2019-02-17t1117	1550423933.66	adult	90.6125	34.0001	-145.9979	1044.9787	74.6263	64233.5893	202444.976	3319306.7013	515.73	-1.0511	185.604	-0.74697	180.716	-0.80277	364.8184	-0.76893	349.8678	122578.9844	242.7693	-0.56388	307.6791	-0.17353	6220530	-0.31821	199.892	70.4761	70.2219	108.1038	106.1941	36322.8828	92.2983	-0.11857	102.3185	2362010
003	2019-02-17t1517	1550438333.52	adult	94.6125	38.0001	-141.9979	1032.079	72.6284	61166.6318	192758.7693	3056371.0414	686.855	-0.31035	181.62	-0.90014	176.8415	-0.96398	393.0441	-0.28224	370.15	125774.1094	236.0525	-0.74606	304.8783	-0.12682	5804940	-0.58778	190.456	66.9679	66.6897	102.7898	100.878	32892.7344	87.6947	-0.34123	97.135	2140430
003	2019-02-17t1917	1550452733.05	adult	98.6123	42	-137.9981	637.1443	72.524	38577.5987	122669.9099	1943178.2997	393.626	-1.5628	182.371	-0.84722	177.8997	-0.90518	326.8743	-1.1627	322.4237	66028.6172	245.2488	-0.35096	302.0427	-0.087686	3677340	-1.8454	302.242	71.4807	71.1701	110.4957	107.6604	22320.1406	93.8025	-0.08669	103.3701	1441340
003	2019-02-17t2317	1550467133.45	adult	102.6124	46.0001	-133.998	927.0547	77.0967	55562.5503	175189.1574	2861856.0531	530.207	-0.93475	183.49	-0.77829	181.619	-0.72284	367.5237	-0.47556	355.4811	106949.4062	225.6728	-1.0403	273.391	-0.77967	5322850	-0.91632	352.631	79.6557	79.1373	126.6825	123.6081	36864.6172	106.1104	0.41436	118.4126	2310730
003	2019-02-18t0317	1550481533.62	adult	106.6125	50.0001	-129.9979	1017.5702	74.9448	62597.0901	197341.286	3245331.2301	610.236	-0.53326	182.264	-0.81845	179.3309	-0.81876	384.5888	-0.1354	362.9377	125760.5312	228.271	-0.90362	281.367	-0.48233	5955100	-0.56729	203.496	74.6003	73.9139	119.3974	117.4663	39042.9648	99.9943	0.12716	112.1934	2437420
003	2019-02-18t0717	1550495932.97	adult	110.6123	53.9999	-125.9981	913.8859	78.1655	58061.7736	183212.4512	3125356.3828	561.895	-0.73018	186.999	-0.58237	183.4276	-0.61492	388.6341	-0.0013641	379.3166	117756.1406	241.0506	-0.36661	299.2313	0.11429	5664020	-0.75142	414.816	79.5367	78.9406	127.6469	124.4518	38677	105.8748	0.32977	118.6602	2409090
003	2019-02-18t1117	1550510333.31	adult	114.6124	58	-121.998	1033.152	72.7593	61805.1074	194759.2181	3135118.3103	748.373	0.20163	178.609	-0.96003	174.3213	-1.0359	394.5009	0.15624	334.4073	127423.7969	228.8953	-0.8149	283.6004	-0.28549	5765480	-0.70356	269.539	68.1266	67.8533	104.2636	102.5075	33677.1562	89.1929	-0.33966	98.9689	2199130
003	2019-02-18t1517	1550524733.22	adult	118.6124	62	-117.998	1053.4964	77.0312	65211.9569	205497.9642	3449203.7437	893.393	0.94458	197.776	-0.037915	192.8525	-0.13687	446.6585	1.0492	376.1438	152310.5625	250.2511	0.067208	317.6548	0.80964	6731310	-0.15955	174.538	67.9445	67.6606	103.7615	101.8984	35382.6797	88.9374	-0.36893	98.3481	2312490
003	2019-02-18t1917	1550539132.92	adult	122.6123	65.9999	-113.9981	1016.2156	74.3527	64541.6259	203568.486	3425261.3929	761.782	0.34446	172.805	-1.2071	168.3439	-1.3005	389.7345	0.20188	336.4726	131340.5312	223.5726	-0.97688	269.3901	-0.61907	5819730	-0.68523	137.829	65.0303	64.4212	105.5992	103.1012	35586.9336	86.7478	-0.47786	98.8774	2190090
003	2019-02-18t2317	1550553533.14	adult	126.6124	70	-109.998	1055.0057	78.1938	65609.56	206765.9076	3472426.9281	998.385	1.5446	192.32	-0.25583	188.6816	-0.30179	439.7406	1.0668	363.9784	150831.0312	239.0889	-0.32655	285.5235	-0.073059	6582740	-0.26401	273.941	66.6254	66.2276	111.2588	104.1212	38161.7812	88.1885	-0.45564	99.0489	2280450
003	2019-02-19t0317	1550567932.93	adult	130.6123	73.9999	-105.9981	1060.5046	75.313	65104.7106	205118.671	3442309.9769	1066.69	1.9232	178.276	-0.91185	174.9296	-0.95234	425.4695	0.90055	347.2912	144659.6406	225.1607	-0.86859	267.3789	-0.60205	6057110	-0.55796	155.695	64.8903	64.5464	106.2456	103.765	36123.5117	87.9895	-0.50446	98.7319	2204710
003	2019-02-19t0717	1550582333.32	adult	134.6124	78	-101.998	972.2315	81.0312	65180.3629	205622.4064	3710406.765	803.157	0.66592	173.954	-1.102	169.2401	-1.2131	378.8646	0.20889	324.9117	128813.9609	233.2543	-0.51779	287.9063	0.087061	5903300	-0.63918	295.855	65.2823	64.8101	109.7954	104.8446	37330.4219	88.0591	-0.5495	99.9144	2215420
003	2019-02-19t1117	1550596733.08	adult	138.6123	82	-97.9981	1083.8918	75.1696	67031.1169	211199.385	3556901.6994	603.488	-0.26236	175.899	-0.98799	173.3414	-0.99416	341.4805	-0.33752	299.629	119518.1641	217.9201	-1.1238	253.4712	-0.97457	6153640	-0.50233	126.131	69.0909	68.8127	106.3026	104.8974	37205.8984	90.5043	-0.4932	100.4858	2417080
003	2019-02-19t1517	1550611134.71	adult	142.6128	86.0004	-93.9976	945.1318	79.1233	61233.9786	193144.1904	3394294.4929	791.691	0.67638	174.967	-1.0139	172.2648	-1.0291	372.2212	0.22411	327.4693	119110.7891	217.5795	-1.1188	256.679	-0.83919	5587220	-0.78449	369.116	70.6181	70.0146	117.4345	113.2401	37579.0391	94.0093	-0.38086	107.3234	2255050
003	2019-02-19t1917	1550625533.41	adult	146.6124	90.0001	-89.998	1003.61	78.6056	63484.126	200163.4405	3418506.6066	708.887	0.3266	176.951	-0.89854	175.6696	-0.84462	339.5877	-0.246	292.654	112743.1172	219.3959	-1.0268	249.2921	-1.0433	5862210	-0.63136	210.563	69.0593	68.4236	118.9594	114.4084	39494.5195	92.4968	-0.48108	106.6425	2287870
003	2019-02-19t2317	1550639933.25	adult	150.6124	94	-85.998	1044.1095	74.8103	63314.9297	199589.6722	3297337.7818	422.203	-0.93645	171.379	-1.1518	170.0877	-1.1023	266.4056	-1.3815	251.216	88180.2656	210.2739	-1.3812	235.3685	-1.456	5665630	-0.71224	294.013	74.7322	73.9217	128.6259	124.2984	42575.1836	98.2675	-0.26246	114.3205	2470570
003	2019-02-20t0317	1550654333.69	adult	154.6125	98.0001	-81.9979	933.957	81.2454	60546.4379	190981.349	3370657.3687	571.718	-0.19869	180.904	-0.67472	180.1739	-0.59581	291.9106	-0.91006	270.1092	92243.7422	225.2339	-0.76238	251.741	-0.91112	5708600	-0.67309	435.037	75.1373	74.1486	135.7672	130.8996	42902.4492	102.9142	-0.11242	121.5564	2371030
003	2019-02-20t0717	1550668733.21	adult	158.6124	102	-77.998	927.8874	72.5624	56845.0822	179310.5326	2931872.8605	379.745	-1.0114	176.767	-0.86517	176.0056	-0.79109	271.5278	-1.1943	258.0366	80643.7656	215.7874	-1.1366	239.3788	-1.2832	5246430	-0.87035	264.417	76.4912	75.3136	125.5659	123.5591	37293.0703	103.5021	-0.1329	117.6884	2270260
003	2019-02-20t1117	1550683133.39	adult	162.6124	106.0001	-73.998	890.6745	75.4301	54283.1954	171204.9479	2856688.1833	449.61	-0.64272	174.726	-0.95276	173.5525	-0.90123	278.3102	-1.032	262.7028	79040.0938	213.273	-1.229	239.2931	-1.2659	4950680	-0.98443	182.669	77.473	76.346	130.4551	127.2028	37049.2383	104.6292	-0.13322	119.7551	2195120
003	2019-02-20t1517	1550697529.08	adult	166.6112	109.9989	-69.9992	932.6537	72.5425	57432.3071	181248.496	2936080.1586	431.763	-0.6732	167.248	-1.3033	166.2997	-1.2453	261.902	-1.2658	240.3462	78570.6094	206.8441	-1.4794	228.5189	-1.5877	5014420	-0.9347	180.061	77.6326	76.5786	128.0742	125.5717	38422.25	105.4982	-0.14507	119.8246	2327580
003	2019-02-20t1917	1550711929.02	adult	170.6112	113.9989	-65.9992	795.0102	99.164	58072.4733	185035.4053	3525389.9855	337.019	-1.0604	155.471	-1.8599	154.4567	-1.8108	232.8412	-1.7307	222.4741	70550.8906	193.1793	-2.0171	213.1049	-2.0566	4697710	-1.054	224.29	75.0098	73.7831	124.5083	122.4595	37726.0156	103.3987	-0.26899	116.9534	2266490
003	2019-02-20t2317	1550726329.35	adult	174.6113	117.9989	-61.9991	942.3044	77.2863	57623.4983	181673.9131	3064580.5261	364.258	-0.90905	160.304	-1.6334	159.1057	-1.5917	247.4191	-1.4691	232.0208	74473.1406	200.4498	-1.7378	220.1874	-1.8395	4819860	-0.98846	172.249	77.0704	75.6328	130.6333	128.2038	39320.625	106.6949	-0.19985	122.5706	2317280
003	2019-02-21t0317	1550740728.57	adult	178.6111	121.9987	-57.9993	716.8622	109.0848	53427.0349	171170.1733	3375287.3356	322.201	-1.0717	160.303	-1.6345	159.5189	-1.5736	236.9178	-1.6385	230.4211	66100.0703	198.1954	-1.8301	218.5703	-1.8881	4456750	-1.1274	259.507	79.0622	77.6098	138.9501	133.3998	38767.0664	109.0981	-0.16028	126.1312	2198090
003	2019-02-21t0717	1550755128.66	adult	182.6111	125.9988	-53.9993	793.1127	83.8695	53274.7332	168687.4077	2960918.9751	323.294	-1.0367	159.964	-1.656	159.1597	-1.5965	231.9768	-1.7207	225.4197	64489.5469	197.812	-1.8532	217.2884	-1.9317	4444130	-1.1202	215.052	79.6962	78.4651	134.5781	129.9676	37412.707	108.9323	-0.21994	123.8098	2214120
003	2019-02-21t1117	1550769529.09	adult	186.6112	129.9989	-49.9992	769.1501	78.3678	49628.0353	157040.6244	2664377.3955	267.382	-1.302	161.652	-1.5922	161.1738	-1.5159	225.0955	-1.8606	222.9511	58299.7422	199.9005	-1.7909	217.0946	-1.9543	4183710	-1.2233	225.688	79.6834	78.2906	132.4474	129.5652	34303.8906	109.6803	-0.2502	124.3122	2062290
003	2019-02-21t1517	1550783928.78	adult	190.6111	133.9988	-45.9993	532.901	82.0689	31016.492	99254.4442	1531314.7609	320.946	-1.0184	167.585	-1.3249	166.6094	-1.2693	249.4255	-1.4134	242.9115	40656.3516	212.0052	-1.3419	233.6414	-1.4609	2717900	-1.8033	265.061	81.6377	79.9117	157.447	144.8938	25663.8574	112.7344	-0.18651	132.7065	1324000
003	2019-02-21t1917	1550798328.53	adult	194.6111	137.9987	-41.9993	349.5538	178.033	33586.3399	120266.2727	3376246.9697	288.691	-1.1814	160.804	-1.6561	159.7432	-1.6062	237.0278	-1.6618	232.6206	41479.8594	202.7837	-1.7111	223.3345	-1.7934	2804100	-1.7706	168.499	81.2606	79.1729	139.2046	137.2589	24360.7969	115.1893	-0.14788	130.5907	1417020
003	2019-02-21t2317	1550812728.89	adult	198.6112	141.9988	-37.9992	356.0488	120.9186	30843.3875	101273.4356	2350735.7024	312.979	-1.051	162.464	-1.5904	162.1799	-1.5017	234.2837	-1.7278	228.5531	37719.6719	202.0233	-1.7558	221.5536	-1.8644	2603000	-1.8544	162.358	82.3108	80.4063	138.3102	136.7122	22267.9355	115.1837	-0.20747	129.6539	1318780
003	2019-02-22t0317	1550827128.53	adult	202.6111	145.9987	-33.9993	360.9687	107.05	25343.9905	82768.1126	1609510.4379	284.101	-1.21	165.123	-1.4784	164.7432	-1.3916	240.3988	-1.6279	236.3273	31732.6406	209.617	-1.486	228.4025	-1.6734	2168070	-2.0372	188.727	80.4491	78.1856	143.8696	139.4622	18990.7832	115.0258	-0.27659	132.7091	1056300
003	2019-02-22t0717	1550841528.66	adult	206.6111	149.9988	-29.9993	357.2586	142.7003	29456.9342	99862.2497	2393423.8468	256.006	-1.3829	160.96	-1.6881	160.837	-1.5894	226.379	-1.9309	223.8951	34862.3594	200.2991	-1.8548	217.8291	-2.0112	2469450	-1.9425	179.436	83.2638	81.3266	142.4556	140.0186	21938.1543	117.7775	-0.23073	134.4703	1277430
003	2019-02-22t1117	1550855928.85	adult	210.6112	153.9988	-25.9992	331.6534	124.4731	25614.3486	86604.6309	1845011.9246	266.797	-1.3411	168.424	-1.3565	167.7123	-1.28	236.8579	-1.7436	233.923	31738.9609	208.9112	-1.5543	227.3752	-1.7431	2252000	-2.0587	166.858	86.8441	85.5753	142.4195	140.8559	19084.2109	120.5468	-0.18572	135.0202	1161190
003	2019-02-22t1517	1550870326.61	adult	214.6105	157.9982	-21.9999	324.8484	130.6014	23722.0609	81528.8359	1770775.4257	267.488	-1.3609	169.558	-1.3218	168.9302	-1.2391	240.6648	-1.6919	238.9205	29842.4395	214.4437	-1.3719	231.7729	-1.6323	2098450	-2.1428	184.132	84.0519	81.241	150.2656	147.3655	18632.9316	123.2794	-0.14019	141.9392	1040230
003	2019-02-22t1917	1550884728.22	adult	218.611	161.9986	-17.9994	320.7934	73.1462	16905.4681	54396.584	788035.6299	316.421	-1.0768	181.683	-0.77386	180.9525	-0.68629	268.8377	-1.123	264.6905	23926.5527	231.4559	-0.77426	255.434	-0.95617	1611890	-2.3775	215.617	86.842	83.7929	170.413	166.7685	15166.7539	127.3458	-0.040449	156.245	770462
003	2019-02-22t2317	1550899126.35	adult	222.6105	165.9981	-13.9999	328.4729	106.1789	23023.3231	77931.217	1501475.6731	320.599	-1.0686	181.198	-0.81982	180.3702	-0.73442	274.5628	-1.024	270.3387	33496.6602	234.2314	-0.70619	260.1773	-0.84815	2196120	-2.1842	230.598	86.3186	82.9381	170.1202	165.5825	20754.6602	128.5408	-0.065529	154.6206	1046180
003	2019-02-23t0317	1550913526.01	adult	226.6104	169.998	-10	331.7044	113.5495	24509.0116	83109.7703	1671186.4686	351.567	-0.87551	180.562	-0.87336	178.9023	-0.82572	276.4304	-1.0057	273.4486	35659.5234	235.3179	-0.70067	262.0456	-0.82628	2316440	-2.1804	245.871	88.0996	84.5466	175.0932	171.1303	22587.0234	132.124	0.017098	160.4414	1130230
003	2019-02-23t0717	1550927925.87	adult	230.6103	173.998	-6.0001	319.2731	116.6374	24024.7941	82206.554	1652759.2772	330.462	-1.0407	185.503	-0.66181	183.7427	-0.61245	283.5547	-0.87376	278.6623	35727.8906	238.3945	-0.62309	269.1871	-0.65111	2333630	-2.222	228.283	90.8367	87.125	179.584	175.5857	22627.582	135.1936	0.0806	165.7336	1142730
003	2019-02-23t1117	1550942326.16	adult	234.6104	177.9981	-2	326.9922	115.4029	21682.1718	75405.5769	1362011.3338	349.612	-0.91995	185.773	-0.67166	183.8485	-0.62719	280.9217	-0.95868	275.4773	32025.0723	236.1613	-0.7374	266.1176	-0.77383	2117820	-2.3648	228.899	94.3101	90.4224	186.509	181.9832	21262.0215	141.1064	0.27937	170.986	1075140
003	2019-02-23t1517	1550956726	dead	238.6104	181.998	2	307.1081	127.2759	23945.0784	83086.2931	1790634.3889	347.064	-0.95792	188.683	-0.55514	186.3094	-0.52729	286.2706	-0.86384	282.3231	36070.0898	244.2126	-0.48022	272.7768	-0.61302	2372680	-2.3143	234.997	95.2949	90.8189	191.4562	187.8362	24123.4844	145.2075	0.40148	176.3698	1198330
004	2019-02-13t1440	1550090535.98	egg	-1.9992	-58.6116	-242.6096	200.5942	19.083	2708.9049	8558.483	31226.8384	135.588	2416.6473	85.7077	0.59549	85.5184	0.5846	125.26	-0.57007	124.9967	2004.16	108.0084	0.62628	118.6448	0.7926	130618	1.4383	101.073	57.7552	57.9706	90.3357	88.9888	1445.37	76.6882	0.76661	86.6033	88019
004	2019-02-13t1840	1550104930.28	larva	1.9992	-54.6132	-238.6112	205.1491	32.9636	4036.9347	12974.8365	71684.7054	152.547	12.0184	100.713	0.61704	100.2169	0.60769	140.512	-0.61918	140.0323	3231.78	124.5672	0.61654	135.8287	0.73591	222878	0.90893	106.599	60.3061	59.8466	94.4659	92.994	2172.72	80.1931	0.76844	90.2214	133457
004	2019-02-13t2240	1550119329.14	larva	5.9989	-50.6135	-234.6115	220.2812	39.3817	6828.1163	22048.3979	179628.0106	167.474	1.366	113.301	0.61348	112.9534	0.61168	157.121	-0.64628	156.4481	5813.47	138.7594	0.58621	152.1071	0.67047	413095	0.57891	119.962	61.075	60.7387	96.2239	94.484	3560.28	81.2711	0.73057	90.3205	222679
004	2019-02-14t0240	1550133728.61	larva	9.9987	-46.6136	-230.6117	231.3844	40.0922	7213.0261	23202.9317	192119.2857	188.877	0.63721	120.405	0.54122	120.2553	0.54795	163.788	-0.79287	161.1473	6387.74	147.6085	0.50169	157.4895	0.49633	463680	0.13512	112.572	61.842	61.5542	96.879	95.0908	3778.28	81.9535	0.68519	91.551	238153
004	2019-02-14t0640	1550148128.09	larva	13.9986	-42.6138	-226.6118	229.4892	40.7394	7545.0675	24087.4576	213882.2833	182.789	0.071062	125.556	0.44189	125.3526	0.45421	169.866	-0.93163	168.2921	6964.49	152.7937	0.37538	163.4525	0.32206	506244	-0.26146	131.383	61.3665	60.9313	96.6284	94.0646	3961.77	80.9884	0.60637	90.7399	247430
004	2019-02-14t1040	1550162528.68	larva	17.9988	-38.6136	-222.6116	209.0406	43.9371	7054.1762	22584.5392	208182.8262	202.996	-0.17754	129.431	0.32152	129.408	0.34328	174.281	-1.0766	173.0552	6622.67	155.8419	0.21935	167.8344	0.12488	486142	-0.6739	118.131	61.4808	61.4829	95.1685	94.208	3616.4	81.076	0.54412	90.1796	230922
004	2019-02-14t1440	1550176930.08	larva	21.9992	-34.6132	-218.6112	229.5639	44.1876	7931.9216	25353.522	238325.3262	188.472	-0.54539	132.739	0.18715	132.3927	0.21141	179.781	-1.1988	179.8403	7730.58	161.8639	0.090425	174.3747	-0.056707	560556	-0.95279	125.699	61.9359	61.6586	96.7929	94.4153	4162.09	81.6167	0.48762	90.1623	261555
004	2019-02-14t1840	1550191330.82	larva	25.9994	-30.613	-214.611	440.3225	46.2203	16096.6858	50932.5437	500155.4261	241.563	-0.53854	145.266	0.191	143.7316	0.20477	213.784	-1.0185	211.5776	18385.4	186.4287	0.18805	205.7917	0.035413	1240710	-0.66677	187.934	65.5414	65.3082	100.87	96.9518	8674.84	86.0282	0.51867	94.1837	559789
004	2019-02-14t2240	1550205729.35	larva	29.9989	-26.6134	-210.6114	381.0627	36.0942	9967.4638	31450.1515	229664.8081	320.417	-0.42447	216.074	1.1714	216.0259	1.2227	291.124	-0.41129	286.9546	15720.7	261.4627	0.9706	280.9852	0.65115	1158810	-1.0506	131.398	70.3395	70.1596	104.923	103.5999	5665.83	90.0207	0.54764	99.7596	377230
004	2019-02-15t0240	1550220129.2	larva	33.9989	-22.6135	-206.6115	372.2727	44.3577	12311.692	38922.3833	361350.9494	335.32	-0.58091	214.317	0.9826	211.0966	0.98735	306.392	-0.43781	303.0796	20221.9	275.8318	0.99072	296.3346	0.58793	1404420	-1.1362	118.554	70.7833	70.5163	106.457	104.9194	7026.18	92.2137	0.53542	101.2742	463843
004	2019-02-15t0640	1550234528.99	larva	37.9989	-18.6135	-202.6115	667.0739	56.0363	28939.7857	91351.9516	1058477.3732	340.868	-0.75637	154.917	-0.30875	154.1834	-0.25456	222.622	-1.4128	219.4087	34061.2	194.0397	-0.42828	212.5592	-0.74183	2361560	-0.66793	260.922	59.773	59.4065	94.3441	92.1739	14434.6	79.4792	0.046436	88.0035	911180
004	2019-02-15t1117	1550251153.89	larva	42.6169	-13.9955	-197.9935	603.4267	47.0161	21883.3283	68989.2728	679354.7619	585.544	-0.090799	222.679	0.7545	218.7785	0.76426	418.924	0.27587	408.6732	48595.2	284.6958	0.69889	337.8646	0.5498	2582850	-0.83304	118.694	67.2841	67.1223	101.78	100.4119	11806.5	88.0637	0.18506	97.3257	780428
004	2019-02-15t1517	1550265538.54	larva	46.6126	-9.9998	-193.9978	619.8103	50.7686	24968.9017	78740.4232	855881.2281	924.722	0.91488	197.642	0.090244	191.0385	0.043887	529.322	1.1322	504.2329	69870.6	261.369	0.15653	344.423	0.46297	2607880	-1.0736	353.361	68.0822	67.7665	106.697	103.6956	14084.1	89.7747	0.17248	99.4047	898345
004	2019-02-15t1917	1550279937.94	larva	50.6124	-5.9999	-189.9979	811.6947	55.7908	37084.7284	116841.2403	1456164.8497	1115.05	1.387	215.173	0.39298	206.8569	0.30872	642.021	1.9717	618.9033	125836	284.8292	0.47732	393.7204	1.0492	4198880	-0.23846	146.08	73.8314	73.5404	114.138	112.6396	22371	97.3814	0.51489	108.204	1440750
004	2019-02-15t2317	1550294337.73	larva	54.6124	-2	-185.998	374.2616	67.0698	17885.8241	57226.2137	759750.2648	372.82	-1.2276	172.907	-0.82057	168.5014	-0.81226	289.485	-1.3609	282.1296	26343.2	234.8891	-0.65257	268.9877	-0.97033	1557720	-2.1877	150.129	75.8292	75.547	120.495	118.1859	10965.1	102.0838	0.84569	113.3756	683145
004	2019-02-16t0317	1550308737.67	adult	58.6124	2	-181.998	981.5412	72.3699	58356.1768	184198.0266	2875063.2566	561.211	-0.69808	211.749	0.19575	206.5868	0.19941	417.667	-0.30501	409.8547	127388	271.4544	0.068714	335.913	-0.010752	6454330	0.71918	185.055	67.6619	67.5044	103.251	100.8374	31491.7	88.1072	-0.18155	97.408	2062400
004	2019-02-16t0717	1550323137.74	adult	62.6124	6	-177.998	1046.8823	68.9429	61188.8597	192882.0313	2968435.4422	755.799	-0.13816	211.887	0.18481	204.0211	0.10257	475.239	0.087724	448.2392	152076	292.4152	0.56375	369.8401	0.50899	6778700	0.69969	173.717	69.0091	68.5514	107.687	105.6074	34459.7	91.4912	0.035262	102.2715	2207740
004	2019-02-16t1117	1550337538.01	adult	66.6125	10.0001	-173.9979	1152.7377	73.5029	70053.7632	220676.5004	3599146.1776	614.965	-0.65521	210.874	0.15302	203.9002	0.096268	442.51	-0.22916	426.342	161959	281.0225	0.29868	377.3389	0.64407	7712500	1.0699	144.038	67.7551	67.4223	103.118	101.5124	37741.3	88.3003	-0.25643	97.6469	2478070
004	2019-02-16t1517	1550351938.01	adult	70.6125	14.0001	-169.9979	1178.9518	72.0523	68254.5183	214916.5176	3390560.2429	1053.14	0.76509	203.629	-0.10041	194.974	-0.23474	545.132	0.74824	467.122	194612	297.6798	0.80262	398.8171	1.0694	7268940	0.65129	289.046	65.1831	64.8499	102.263	99.9873	36508.1	86.853	-0.36017	96.3551	2326840
004	2019-02-16t1917	1550366337.73	adult	74.6124	18	-165.998	1044.5588	72.3308	63953.137	201573.9692	3280504.3331	973.645	0.51118	204.834	-0.042156	195.3978	-0.21902	514.819	0.54256	459.3277	171949	296.8057	0.86084	400.3721	1.1995	6840010	0.28301	266.824	65.5203	65.1861	101.907	99.7891	34037.1	86.7546	-0.35845	95.8368	2187920
004	2019-02-16t2317	1550380737.91	adult	78.6124	22.0001	-161.998	1063.0459	73.4568	64932.3798	204693.3735	3315213.5201	785.924	-0.10945	220.876	0.62684	213.5842	0.54298	494.91	0.45765	453.026	167775	292.8253	0.83761	370.8064	0.77282	7483490	0.55953	299.089	73.5335	73.1184	112.528	109.9648	38146.9	96.2665	0.14608	106.2495	2491390
004	2019-02-17t0317	1550395137.72	adult	82.6124	26	-157.998	1044.9663	74.529	65710.3922	207175.765	3446159.342	710.157	-0.34944	202.771	-0.073204	195.147	-0.20621	454.553	0.14518	427.9203	156366	276.9029	0.43114	369.6231	0.90309	6956270	0.19048	158.62	67.8946	67.6678	102.769	100.9889	35352.7	88.2175	-0.28399	97.6455	2329190
004	2019-02-17t0717	1550409537.71	adult	86.6124	30	-153.998	1060.0401	76.1541	67069.6118	211371.055	3606386.914	779.791	-0.041553	199.038	-0.19815	194.1576	-0.22999	424.716	-0.087366	385.4502	148650	262.4885	0.042002	329.9382	0.20966	6962530	0.14336	208.611	76.2747	75.7867	120.452	118.1004	42158.2	101.6796	0.33705	113.9672	2668170
004	2019-02-17t1117	1550423938.26	adult	90.6125	34.0002	-149.9979	1056.899	79.0897	67768.424	213637.6034	3684386.5769	478.299	-1.2029	186.59	-0.70428	182.864	-0.70786	337.895	-1.1326	327.0445	119615	240.5183	-0.64251	296.8827	-0.42895	6595400	-0.10386	403.981	71.2141	70.7514	112.104	108.9921	39684.9	94.1047	-0.036395	104.6458	2517200
004	2019-02-17t1517	1550438338.04	adult	94.6125	38.0001	-145.9979	1095.3451	73.4663	68741.3169	216757.8283	3580002.082	622.507	-0.58398	185.639	-0.7228	182.2639	-0.72039	356.319	-0.80646	310.5577	127919	236.2719	-0.73813	277.0525	-0.82776	6657750	-0.097181	231.841	71.837	71.5419	110.8	108.5583	39777.3	94.4741	-0.03825	104.9105	2576360
004	2019-02-17t1917	1550452737.63	adult	98.6124	42	-141.998	591.3947	78.893	35403.6647	112249.0644	1850578.8176	326.485	-1.8606	180.71	-0.92181	178.6451	-0.87118	266.622	-2.0582	262.9816	48258.7	228.4076	-0.97807	254.009	-1.366	3256570	-2.0889	195.51	76.1528	75.7667	119.503	117.5058	21630.1	101.2533	0.23863	112.5271	1372350
004	2019-02-17t2317	1550467138.05	adult	102.6125	46.0001	-137.9979	1137.1326	77.5361	67768.6991	213472.8651	3502287.8669	440.668	-1.3454	181.235	-0.88114	178.5105	-0.86669	308.805	-1.3724	289.6443	109317	230.7381	-0.84713	267.9026	-0.93247	6414260	-0.28196	253.344	69.8991	69.3386	112.507	109.6798	39827.5	92.1097	-0.17692	104.5521	2473870
004	2019-02-18t0317	1550481538.22	adult	106.6125	50.0001	-133.9979	1103.019	80.5172	66726.3413	210189.9907	3534477.7369	803.177	0.37375	183.752	-0.74968	181.7594	-0.70499	349.631	-0.67892	286.8651	122021	226.4784	-0.97328	253.9403	-1.273	6401370	-0.30758	178.302	71.1342	70.7321	111.387	109.211	38874.2	93.7663	-0.12577	104.6701	2478100
004	2019-02-18t0717	1550495937.6	adult	110.6124	54	-129.998	1109.7573	77.5969	68240.2857	214933.5181	3611878.396	533.045	-0.86805	190.87	-0.40162	188.3486	-0.38214	336.542	-0.82049	304.3883	120146	236.279	-0.55462	271.7126	-0.69949	6796310	-0.094191	298.102	73.0395	72.025	130.858	126.9469	46716.4	97.1283	-0.013081	116.0326	2600720
004	2019-02-18t1117	1550510337.93	adult	114.6124	58.0001	-125.998	1082.3632	75.5298	68437.0132	215678.5981	3661617.8363	596.461	-0.53147	186.164	-0.60463	183.3279	-0.60693	341.942	-0.67661	305.4155	122415	232.9381	-0.65417	271.6278	-0.64589	6646620	-0.19545	195.043	67.8595	67.2696	109.223	106.8908	39101.8	89.8317	-0.31522	101.6206	2422790
004	2019-02-18t1517	1550524737.75	adult	118.6124	62	-121.998	1026.6265	77.7405	64393.9686	202943.222	3466315.3362	731.791	0.15977	190.186	-0.39736	187.3877	-0.39874	358.267	-0.35959	318.5297	120378	235.3711	-0.52836	274.4067	-0.5107	6387220	-0.35606	276.288	67.14	66.5721	112.024	109.0692	37640.1	90.0141	-0.32809	103.1209	2254830
004	2019-02-18t1917	1550539137.47	adult	122.6123	65.9999	-117.9981	1144.272	80.0892	73896.793	232833.6514	4058636.3594	543.432	-0.72128	181.992	-0.76912	179.1626	-0.77899	340.194	-0.59173	311.8466	131315	226.8889	-0.84337	270.6321	-0.58067	7013420	-0.012024	298.231	68.7243	68.1097	114.877	111.015	44342.7	90.5644	-0.33172	104.3469	2648430
004	2019-02-18t2317	1550553537.65	adult	126.6124	70	-113.998	1042.5437	77.756	67007.6052	211238.2507	3628599.8581	691.398	0.039493	199.593	0.09324	197.5785	0.1296	354.747	-0.3009	306.3025	124161	243.4662	-0.14938	272.6785	-0.47476	6970390	-0.048749	185.386	73.3387	72.798	119.675	116.1084	41886.1	96.5173	-0.1282	109.1594	2561210
004	2019-02-19t0317	1550567937.38	adult	130.6123	73.9999	-109.9981	1052.9117	85.0364	69891.6414	220473.4417	3919269.8715	658.431	-0.082467	182.182	-0.72328	180.5294	-0.67941	335.542	-0.55218	278.8203	122473	224.0909	-0.91208	252.3689	-1.0759	6637260	-0.24165	252.958	70.113	69.6803	111.252	108.3214	40607.1	92.7677	-0.30948	103.8784	2554360
004	2019-02-19t0717	1550582337.83	adult	134.6124	78	-105.998	1033.1855	80.0782	69912.6182	220488.1048	3976575.7679	686.027	0.09388	193.93	-0.13334	192.3319	-0.083069	346.563	-0.31475	296.7178	126495	239.8929	-0.24703	266.8403	-0.58268	7062560	-0.02013	143.363	72.1438	71.761	113.462	111.4788	41413.7	95.2624	-0.24325	106.7146	2627330
004	2019-02-19t1117	1550596737.57	adult	138.6123	82	-101.9981	1136.0489	75.3736	69993.331	220478.0792	3650185.2992	629.209	-0.1385	198.636	0.11791	196.9163	0.16257	354.91	-0.11913	307.2651	129897	242.7675	-0.10865	271.2895	-0.40574	7257570	0.073932	180.922	73.4674	72.8888	116.543	114.1236	42654.6	97.2772	-0.19475	109.3406	2684280
004	2019-02-19t1517	1550611139.32	adult	142.6128	86.0004	-97.9976	1150.0731	86.6976	79316.5173	249966.7351	4656160.0054	558.738	-0.42448	182.153	-0.66383	179.841	-0.65685	322.445	-0.58728	283.2017	133170	229.5396	-0.63016	257.6813	-0.80716	7520570	0.20093	351.73	69.8405	69.4813	109.276	106.1159	45130.9	92.2446	-0.45986	102.3271	2883510
004	2019-02-19t1917	1550625537.88	adult	146.6124	90.0001	-93.998	1131.2508	82.5508	77841.2162	245555.4755	4448773.1959	701.641	0.29301	192.94	-0.11939	190.6211	-0.11005	344.17	-0.17115	300.7779	139733	238.4371	-0.25025	267.2626	-0.46964	7820250	0.34259	169.726	71.7722	70.8812	121.776	118.8781	49441.2	96.1964	-0.31893	111.3414	2909070
004	2019-02-19t2317	1550639937.71	adult	150.6124	94	-89.998	1114.829	80.5443	72961.2321	230089.2187	4069957.5112	554.627	-0.3325	191.098	-0.19218	188.2695	-0.21036	326.604	-0.39552	298.9682	124436	239.2515	-0.20321	276.3266	-0.15243	7267450	0.065503	307.705	71.9889	71.1549	118.795	116.2881	45260.7	96.6755	-0.3289	110.718	2737740
004	2019-02-20t0317	1550654338.28	adult	154.6125	98.0002	-85.9979	1172.7909	80.8233	76655.2318	241489.6613	4287474.7286	579.605	-0.16305	193.656	-0.055851	191.9333	-0.020591	337.782	-0.15282	295.1812	135113	237.7527	-0.25586	265.9091	-0.46188	7735570	0.28784	302.09	74.1577	73.2236	134.801	130.1465	53920.4	99.1395	-0.26195	119.5072	2962230
004	2019-02-20t0717	1550668737.71	adult	158.6124	102	-81.998	1234.6302	81.5486	81034.6938	255229.7789	4537530.4233	543.284	-0.27286	185.523	-0.4417	183.0458	-0.44793	321.119	-0.36966	295.8981	135834	229.3993	-0.58863	266.3997	-0.42973	7832430	0.32797	342.043	71.2477	70.2653	133.698	128.576	56554.1	94.8609	-0.46317	114.7178	3007930
004	2019-02-20t1117	1550683137.89	adult	162.6124	106.0001	-77.998	1263.1032	81.6472	84250.2013	265404.7234	4743702.8651	515.903	-0.34293	184.568	-0.4785	182.1528	-0.48352	319.613	-0.33853	291.3481	140630	227.459	-0.66086	263.1537	-0.5151	8103290	0.44503	286.089	70.2893	69.5178	117.165	112.8229	51552.6	92.7146	-0.57888	105.5659	3085980
004	2019-02-20t1517	1550697533.61	adult	166.6112	109.9989	-73.9992	1130.7557	79.9002	77337.5704	244014.1039	4374235.1256	691.233	0.50647	200.688	0.30169	199.0922	0.34126	335.614	-0.013267	300.1072	135252	243.5672	-0.016846	268.5578	-0.33309	8083120	0.42763	307.586	75.5157	74.8397	119.346	116.6857	48096.6	99.2869	-0.37523	112.0249	3041550
004	2019-02-20t1917	1550711933.54	adult	170.6112	113.9988	-69.9992	684.3555	89.9024	46854.8903	148949.4734	2697003.6238	660.984	0.42518	203.039	0.41329	200.8388	0.42359	385.521	0.89988	360.9249	94452.6	243.3845	-0.029937	276.0235	-0.093911	4954770	-0.94221	156.165	74.0055	73.5196	113.257	111.5915	27747.9	96.0235	-0.54241	106.7973	1805960
004	2019-02-20t2317	1550726333.83	adult	174.6113	117.9989	-65.9991	1191.5424	81.5054	79190.8614	249492.8761	4467748.485	500.872	-0.26992	183.256	-0.5434	181.0044	-0.54312	314.293	-0.29826	291.7819	129803	227.2862	-0.68463	260.7505	-0.58175	7563690	0.18139	175.343	70.6435	69.7593	122.885	118.7527	50751.6	93.711	-0.68799	109.7553	2915740
004	2019-02-21t0317	1550740733.11	adult	178.6111	121.9987	-61.9993	1253.7152	82.6356	82014.7464	258226.6231	4685056.0864	566.932	0.087191	189.459	-0.2563	187.1726	-0.25542	331.54	0.044137	306.5312	141899	235.7367	-0.36726	266.7358	-0.40195	8101470	0.3974	338.153	69.9641	68.8577	124.434	120.0962	53257.6	94.0509	-0.73177	111.5522	2991740
004	2019-02-21t0717	1550755133.14	adult	182.6111	125.9987	-57.9993	1045.0531	86.1414	71139.524	224364.1369	4107383.9997	752.271	1.0234	208.792	0.64206	206.6858	0.65946	386.308	1.0686	337.7691	143320	250.2992	0.17723	279.7461	-0.013783	7737020	0.23329	414.495	75.7885	74.7321	123.443	120.6653	45797.5	101.5026	-0.50509	115.5721	2808420
004	2019-02-21t1117	1550769533.6	adult	186.6112	129.9989	-53.9992	1143.1366	88.9395	82068.9988	258738.087	4984827.5779	524.315	-0.037127	190.548	-0.23599	188.3466	-0.22927	327.063	0.015158	301.6015	139656	236.2098	-0.39591	265.9212	-0.46083	8134880	0.37887	358.012	71.3817	70.9562	112.414	108.78	48000.6	93.9123	-0.86606	104.8506	3047430
004	2019-02-21t1517	1550783933.33	adult	190.6112	133.9988	-49.9992	1110.4074	90.4076	81691.198	257645.846	5061852.6014	728.852	1.0307	205.944	0.47083	203.4372	0.47045	376.203	0.96041	334.3654	159886	249.6828	0.096614	284.0183	0.074717	8752440	0.6119	190.846	75.6101	74.6709	129.125	125.1821	54878	100.3259	-0.6745	116.6697	3213350
004	2019-02-21t1917	1550798333.07	adult	194.6111	137.9987	-45.9993	1126.4217	86.3715	77805.598	245347.8775	4497770.9333	602.605	0.44297	200.951	0.22359	198.5943	0.22995	348.693	0.4696	312.1586	141570	244.7958	-0.11433	275.4904	-0.20531	8144950	0.35385	353.379	74.6129	73.8411	123.791	120.6348	50259	99.1274	-0.78967	114.0874	3024210
004	2019-02-21t2317	1550812733.5	adult	198.6112	141.9988	-41.9992	1047.3063	89.0572	77385.9429	244288.019	4777072.9311	446.168	-0.34109	201.434	0.23388	200.2444	0.29726	313.477	-0.18619	301.383	126331	251.2743	0.10794	283.1701	0.0092663	8107920	0.32507	333.001	72.1523	71.6204	117.795	113.9416	47471.3	96.0239	-0.98234	108.9691	2904200
004	2019-02-22t0317	1550827133.09	adult	202.6111	145.9987	-37.9993	1206.2435	86.6749	84404.3532	265961.8804	5024251.6264	344.199	-0.879	186.82	-0.46284	185.6687	-0.40246	274.085	-0.95884	267.469	120597	231.3309	-0.66819	254.2722	-0.88865	8206800	0.34939	230.131	73.7432	72.8297	122.818	119.3183	54039.8	99.0733	-0.93063	113.5526	3239460
004	2019-02-22t0717	1550841533.21	adult	206.6111	149.9988	-33.9993	1214.0588	82.1487	80100.6523	252335.3098	4488433.8247	332.551	-0.94629	185.477	-0.5394	184.0972	-0.48818	270.973	-1.0271	265.4422	113267	228.6616	-0.79196	253.4454	-0.9355	7743120	0.14899	285.109	72.7862	71.5018	128.102	125.2556	53546.5	99.4336	-0.99592	117.4107	3038600
004	2019-02-22t1117	1550855933.47	adult	210.6112	153.9988	-29.9992	1183.698	90.5906	85439.2992	269335.0804	5212744.0694	356.245	-0.81245	185.993	-0.53172	184.4948	-0.48331	277.786	-0.89943	271.4424	123615	232.1844	-0.68727	258.4331	-0.81055	8264430	0.33797	230.422	73.6776	72.3553	133.195	129.8273	59271.6	100.5071	-1.0348	120.7917	3273790
004	2019-02-22t1517	1550870331.3	adult	214.6106	157.9982	-25.9998	1135.534	89.841	81603.099	257324.5321	4948860.4092	381.034	-0.66201	195.611	-0.097607	193.8809	-0.052472	288.181	-0.6963	282.6945	122477	241.1756	-0.38202	267.8101	-0.5563	8304660	0.33619	325.106	72.5495	71.0437	140.038	135.2074	59516	100.1016	-1.1385	123.7028	3080090
004	2019-02-22t1917	1550884732.92	adult	218.6111	161.9987	-21.9993	1230.8389	87.5756	83150.0233	261921.9923	4841959.616	373.888	-0.70958	190.244	-0.37039	188.3079	-0.33499	277.99	-0.92847	273.2603	120648	235.3294	-0.63175	261.0417	-0.78996	8241930	0.2903	178.185	72.2683	70.5188	134.65	131.2748	58438	101.0197	-1.1911	123.4304	3130880
004	2019-02-22t2317	1550899130.96	adult	222.6105	165.9981	-17.9999	1194.5649	88.0314	81993.1181	258457.3085	4762587.702	349.495	-0.87679	200.454	0.090468	198.7311	0.14631	290.402	-0.68256	286.1619	124001	247.605	-0.21728	274.5031	-0.42642	8555570	0.39519	279.921	74.5279	72.886	139.049	135.4029	59374	104.0323	-1.1513	125.136	3180920
004	2019-02-23t0317	1550913530.6	adult	226.6104	169.998	-14	1109.6021	85.2439	73733.9157	232382.1627	4210640.4261	367.565	-0.76524	217.503	0.87836	215.6194	0.94296	307.722	-0.32006	303.1426	118473	266.4505	0.43137	292.5865	0.067833	8356890	0.29161	195.116	78.8537	77.7415	128.274	126.3601	49385.3	106.8499	-1.1176	121.1019	3029720
004	2019-02-23t0717	1550927930.45	adult	230.6104	173.998	-10	1196.0174	86.1926	80954.9274	255017.3192	4718371.7812	352.031	-0.88628	198.341	-0.051117	196.2843	-0.0058915	286.274	-0.81332	282.0522	120808	245.2619	-0.37441	271.9035	-0.57189	8366610	0.27179	285.254	76.5214	75.0424	135.689	132.226	57260.9	105.147	-1.2866	124.7571	3227900
004	2019-02-23t1117	1550942330.79	adult	234.6105	177.9981	-5.9999	1118.2095	88.5733	77842.3213	245300.6507	4678706.6444	400.15	-0.54395	198.498	-0.064476	196.9952	0.010943	296.625	-0.60431	289.1735	120430	245.866	-0.38703	274.5654	-0.52804	8046110	0.11336	285.195	73.5839	72.1606	135.72	131.8802	55102.4	102.6955	-1.4921	122.5618	2982730
004	2019-02-23t1517	1550956730.54	adult	238.6104	181.998	-2	1111.9757	85.0643	75691.4264	238589.7989	4389370.1586	386.912	-0.64986	195.311	-0.23801	193.5245	-0.17602	296.944	-0.61899	287.517	117293	243.3806	-0.51019	272.2586	-0.62808	7698760	-0.060211	343.785	73.7303	72.1897	133.483	129.8288	52725.7	103.5343	-1.5464	122.2527	2906300
004	2019-02-23t1917	1550971130.57	dead	242.6104	185.998	2	1046.2067	83.308	70760.6184	223143.3744	4066157.019	385.331	-0.67171	193.673	-0.33836	191.7544	-0.28144	294.848	-0.69076	289.3737	108799	243.4305	-0.54109	275.5663	-0.56426	7138010	-0.3298	295.074	73.7171	72.2541	131.867	128.8009	48659	103.8971	-1.6213	121.6171	2716920
005	2019-02-13t1440	1550090540.43	egg	-1.9992	-58.6116	-202.6104	145.2986	31.9755	3155.0018	10113.3171	63565.4407	0	885.5763	0	-0.45222	0	-0.46563					0	-0.41673	0	-0.2966	0	1.2491	0	0	0				0	-0.4826	0	0
005	2019-02-13t1840	1550104934.76	larva	1.9992	-54.6132	-198.6119	145.3088	32.3046	3189.3595	10226.8024	64947.9076	0	1.1583	0	-0.65229	0	-0.66106					0	-0.62516	0	-0.5452	0	0.61457	0	0	0				0	-0.59422	0	0
005	2019-02-13t2240	1550119333.65	larva	5.9989	-50.6135	-194.6122	145.3116	30.9133	3065.3435	9816.1423	59907.0872	0	-0.52152	0	-0.8621	0	-0.86582					0	-0.84453	0	-0.80497	0	0.076537	0	0	0				0	-0.71444	0	0
005	2019-02-14t0240	1550133733.03	larva	9.9987	-46.6136	-190.6124	144.9081	30.5691	3034.0569	9716.9495	58792.5929	0	-0.87039	0	-1.0829	0	-1.0811					0	-1.0761	0	-1.0762	0	-0.38817	0	0	0				0	-0.84475	0	0
005	2019-02-14t0640	1550148132.58	larva	13.9986	-42.6138	-186.6125	145.3091	31.3572	3110.8662	9972.1125	61771.7878	0	-1.1183	0	-1.3162	0	-1.3086					0	-1.3216	0	-1.3595	0	-0.79509	0	0	0				0	-0.98735	0	0
005	2019-02-14t1040	1550162533.15	larva	17.9988	-38.6136	-182.6124	145.3005	30.5639	3044.4957	9753.5402	59103.2425	0	-1.3196	0	-1.5644	0	-1.5504					0	-1.5834	0	-1.6557	0	-1.1552	0	0	0				0	-1.1455	0	0
005	2019-02-14t1440	1550176934.65	larva	21.9992	-34.6132	-178.612	144.9275	30.4101	3026.9701	9700.2558	58540.2253	0	-1.4933	0	-1.8305	0	-1.8097					0	-1.8649	0	-1.9664	0	-1.4765	0	0	0				0	-1.3241	0	0
005	2019-02-14t1840	1550191335.22	larva	25.9993	-30.613	-174.6118	175.0196	35.137	4675.7743	14962.8377	108652.7553	306.865	-0.23852	191.794	0.93097	190.4659	0.95127	273.319	-0.40436	271.0841	7106.293	240.5127	0.87252	264.6179	0.70144	482361	-1.3382	108.956	67.7176	67.5151	101.2861	100.2218	2633.4395	89.0453	0.59056	97.8018	170310
005	2019-02-14t2240	1550205733.89	larva	29.999	-26.6134	-170.6122	339.2958	37.8414	9213.3394	29111.0754	223796.9558	316.232	-0.44231	206.69	1.0147	205.9584	1.0538	281.7642	-0.50529	279.1742	14088.208	254.7744	0.88156	273.2264	0.56014	1025180	-1.1632	132.451	70.2748	70.1726	104.6354	103.6317	5231.771	89.9864	0.54675	99.4006	348563
005	2019-02-15t0240	1550220133.58	larva	33.9989	-22.6135	-166.6123	458.5998	46.6146	15510.4375	49064.584	446138.1235	301.769	-0.71515	185.008	0.46576	183.9905	0.50723	270.7449	-0.7879	268.1823	22471.8281	239.349	0.47691	260.2881	0.14842	1527050	-1.0376	126.832	62.6338	62.4409	96.941	95.8438	8046.105	82.4613	0.25776	91.9553	516979
005	2019-02-15t0640	1550234533.39	larva	37.9988	-18.6135	-162.6123	590.5519	59.8674	26156.2108	82742.812	980907.9869	355.194	-0.7021	175.477	0.07728	173.0647	0.10153	271.8841	-0.93806	268.2792	37520.0039	234.689	0.18246	260.3177	-0.13352	2415610	-0.62628	194.427	63.0245	62.7838	98.3241	96.1861	13568.7314	83.8322	0.18645	92.8222	867595
005	2019-02-15t1117	1550251158.41	larva	42.6169	-13.9955	-157.9943	690.7818	48.1501	27130.3558	85530.7582	903158.8056	738.446	0.45567	238.845	1.088	233.5913	1.0713	447.155	0.54252	411.5737	64390.3203	311.3883	1.1393	355.5955	0.78951	3425030	-0.21468	297.864	69.1123	68.6998	104.7533	101.602	15084.4805	89.0897	0.22528	98.3118	991070
005	2019-02-15t1517	1550265543.29	larva	46.6127	-9.9997	-153.9985	766.2364	56.4639	35761.4498	112798.3467	1399807.1619	721.441	0.21102	208.402	0.33206	202.8981	0.31199	500.694	0.86673	494.5002	94130.4688	260.6108	0.14297	374.7818	0.89367	3918160	-0.15701	385.899	71.489	71.2221	110.3553	107.0466	20746.7891	93.4598	0.34207	102.8949	1344060
005	2019-02-15t1917	1550279942.33	larva	50.6124	-5.9999	-149.9987	950.9381	64.4387	47029.7241	148171.2461	2034861.972	487.353	-0.73419	174.866	-0.60271	169.1525	-0.62994	374.0574	-0.46143	369.5568	92392.1719	234.7307	-0.49983	315.2805	-0.11829	4313780	-0.16143	266.989	68.381	68.0217	108.0526	104.6887	26688.9824	90.7945	0.15134	101.0833	1686890
005	2019-02-15t2317	1550294342.12	larva	54.6124	-2	-145.9988	1041.5924	64.3358	52345.8609	164830.7933	2227779.4583	1235.42	1.6361	213.563	0.28672	207.2653	0.25489	605.74	1.4479	558.2044	166578.5	267.1228	0.033565	335.0512	0.056428	5863370	0.59356	218.586	71.86	71.6455	108.6651	106.2405	29882.8906	93.335	0.25951	102.9515	1972920
005	2019-02-16t0317	1550308742.13	adult	58.6124	2	-141.9988	1075.1487	67.3792	60062.1085	189235.8546	2807901.8407	877.041	0.33852	203.212	-0.059454	194.8851	-0.15568	522.3085	0.62867	482.7935	164527.1719	278.6506	0.23486	365.1126	0.45946	6388370	0.67793	328.71	67.5412	67.2405	103.9969	101.6358	32759.0391	88.4777	-0.15215	97.6276	2123290
005	2019-02-16t0717	1550323142.14	adult	62.6124	6	-137.9988	1011.6442	68.1501	59117.0819	186387.485	2870136.5065	815.068	0.055526	195.495	-0.34747	187.3059	-0.45119	498.7771	0.29623	463.2014	154620.9062	274.4458	0.11828	366.7824	0.45829	6043340	0.25239	148.462	64.3516	64.0937	99.9215	98.1986	30975.6797	85.3573	-0.47458	94.9172	1989300
005	2019-02-16t1117	1550337542.45	adult	66.6125	10.0001	-133.9987	1147.3723	80.1039	71598.5208	225570.2511	3903689.8656	901.239	0.28413	186.586	-0.6932	179.0141	-0.79277	487.1541	0.17657	419.5335	182195.625	259.7326	-0.26298	344.487	0.083532	6969940	0.62867	339.86	64.6419	64.3926	101.5334	98.709	37973.4766	85.4597	-0.4724	95.1326	2414700
005	2019-02-16t1517	1550351942.55	adult	70.6125	14.0001	-129.9987	1113.1601	75.601	67195.4298	211802.6259	3446489.9351	937.002	0.37879	198.677	-0.28335	192.3848	-0.33319	506.2342	0.38042	445.4211	177688.1875	271.7402	0.078674	362.3548	0.42584	6970180	0.47709	130.7	64.6813	64.347	100.5199	99.2664	35282.4844	85.3868	-0.45723	94.9294	2269220
005	2019-02-16t1917	1550366342.17	adult	74.6124	18	-125.9988	976.4857	75.0899	58303.5547	183730.9131	3031916.0669	907.112	0.28456	205.584	-0.013097	200.5388	-0.013691	497.4923	0.36947	429.997	151735.1406	276.6924	0.26944	348.5678	0.24496	6260230	-0.050446	340.242	63.8851	63.5468	100.9378	98.0056	30786.0195	84.6	-0.48388	94.0898	1945370
005	2019-02-16t2317	1550380742.39	adult	78.6124	22.0001	-121.9987	1241.1264	78.5278	71798.0789	226419.1812	3619782.3656	1022.1	0.72258	209.643	0.17498	205.9537	0.22685	455.4141	0.034859	410.9756	171235.6875	282.9623	0.53327	361.6341	0.59462	7866660	0.77809	296.317	67.3219	67.0704	104.2755	102.3185	39207.5938	88.4781	-0.26395	98.3523	2526190
005	2019-02-17t0317	1550395142.14	adult	82.6124	26	-117.9988	1051.116	91.4082	74571.4191	235359.0843	4445503.7615	1143.3	1.2424	192.809	-0.48571	187.5436	-0.52964	475.5583	0.38963	380.6083	184992.1875	261.4901	-0.066	325.9661	0.00072166	7484640	0.49092	132.181	64.0034	63.6635	99.3737	97.7363	38656.3633	84.8848	-0.44736	94.072	2484550
005	2019-02-17t0717	1550409542.15	adult	86.6124	30	-113.9988	957.497	83.8446	65808.7694	207762.0385	3784981.2397	730.784	-0.23055	201.868	-0.078172	195.6444	-0.16545	453.5498	0.27601	411.2772	155567.5938	271.2339	0.33592	349.663	0.64574	6920240	0.11929	206.992	68.3981	68.1061	106.8877	105.0968	36662.4844	90.8148	-0.17119	101.1699	2344760
005	2019-02-17t1117	1550423942.81	adult	90.6126	34.0002	-109.9986	932.8694	76.9428	59847.8461	188785.1652	3252005.8017	775.671	0.0028706	217.791	0.64646	215.2796	0.72449	438.9403	0.23226	390.5616	137388.3125	278.2581	0.6757	341.5255	0.62722	6795940	0.010803	198.041	72.6835	72.3869	111.7148	109.8574	34966.7344	95.3395	0.019778	105.903	2268020
005	2019-02-17t1517	1550438342.57	adult	94.6125	38.0001	-105.9987	978.8516	70.4783	58944.7409	186051.7336	2946746.9291	1017.5	1.0957	212.508	0.46286	208.8622	0.47448	490.106	1.1032	444.3227	151442.75	266.0558	0.33876	321.3508	0.28813	6545890	-0.16153	321.36	78.1998	77.774	122.8237	119.7603	37952.5312	103.523	0.36616	115.0982	2408790
005	2019-02-17t1917	1550452742.32	adult	98.6124	42.0001	-101.9987	1041.2646	76.5486	66130.6634	208476.2641	3532027.6292	1078.19	1.473	213.718	0.56037	209.4576	0.53454	444.0442	0.57868	389.6207	153195.2344	268.0351	0.49752	334.3271	0.77152	7370690	0.29215	253.749	71.8993	71.5443	110.072	107.8474	37974.8281	93.616	-0.094832	103.8874	2479660
005	2019-02-17t2317	1550467142.57	adult	102.6125	46.0001	-97.9987	1014.9131	76.6498	63002.9231	198660.5305	3342058.1753	757.817	0.10924	201.442	0.040475	195.7793	-0.067603	444.3819	0.69841	410.4216	146201.6562	262.1521	0.35099	335.8352	0.95879	6624420	-0.1598	266.846	70.1092	69.6717	109.0141	106.6271	35865.6484	92.3824	-0.16541	102.5194	2305540
005	2019-02-18t0317	1550481542.96	adult	106.6126	50.0002	-93.9985	959.2647	75.5665	59679.3217	188273.3502	3136306.9745	766.633	0.20196	206.35	0.29476	202.3991	0.26196	446.1296	0.82144	412.7143	139192.4375	256.7487	0.20313	321.6341	0.67852	6421620	-0.2958	363.378	76.6497	76.1558	119.4159	116.5333	37257.7578	100.6523	0.15388	112.1426	2385340
005	2019-02-18t0717	1550495942.14	adult	110.6124	54	-89.9988	1065.9177	79.8078	67901.0145	213978.494	3706168.5364	713.914	-0.003724	204.482	0.23397	201.555	0.24254	391.1812	0.038688	341.1415	138869.3125	258.0971	0.30506	308.1915	0.37927	7243180	0.16519	284.696	73.5739	73.1781	112.8684	110.1297	40068.2734	95.7555	-0.066893	105.8697	2606140
005	2019-02-18t1117	1550510342.47	adult	114.6125	58.0001	-85.9987	1042.0398	81.6675	71065.5978	224133.8936	4058319.0401	915.579	1.0085	202.829	0.17934	199.9582	0.18518	419.9558	0.55959	348.2551	155803.5938	254.7249	0.21204	300.0331	0.20918	7508540	0.30159	141.1	70.8471	70.4822	109.6904	108.2642	40695.1328	92.9931	-0.19426	103.1205	2622690
005	2019-02-18t1517	1550524742.25	adult	118.6124	62	-81.9987	826.4909	82.0787	55897.0862	176716.9671	3210242.3748	804.737	0.51403	213.614	0.71213	210.2705	0.69779	436.8404	0.89275	398.237	127557.4062	259.8739	0.45236	311.7003	0.62785	6225350	-0.4485	329.817	74.609	73.9974	124.0382	120.1444	36219.1484	98.1953	-0.017732	111.867	2174330
005	2019-02-18t1917	1550539141.92	adult	122.6123	65.9999	-77.9988	1011.1803	81.9227	67651.8088	213353.1643	3841147.8362	570.061	-0.59131	192.851	-0.2514	189.5227	-0.27958	370.6025	-0.1046	352.0255	130822.6875	241.2406	-0.26558	287.466	-0.060202	6798000	-0.13351	138.41	70.611	70.171	110.4578	108.8609	38991.6016	93.3199	-0.22622	104.6571	2489040
005	2019-02-18t2317	1550553542.12	adult	126.6124	70	-73.9988	1124.5136	79.0525	71027.4783	223765.9295	3855314.1481	900.501	1.0647	203.862	0.29813	200.844	0.28794	415.5156	0.67696	352.3652	154156.2812	258.396	0.45489	300.407	0.3924	7549030	0.27256	247.406	73.555	72.8748	118.373	115.2877	43916.3828	98.3727	-0.055262	110.7065	2723740
005	2019-02-19t0317	1550567941.86	adult	130.6123	73.9999	-69.9989	1122.7534	79.9968	73173.777	230558.0268	4084826.8191	866.408	0.93925	207.593	0.50347	204.3903	0.48355	396.9854	0.4404	346.7454	151648.4375	257.1924	0.43362	306.2748	0.62594	7921750	0.45869	361.191	74.8119	73.7511	133.1077	125.4308	50847.1328	99.0587	-0.05278	115.1954	2854820
005	2019-02-19t0717	1550582342.33	adult	134.6124	78.0001	-65.9987	1111.8664	79.1462	70800.3844	223041.3966	3873410.5044	878.241	1.0326	202.303	0.27268	199.2765	0.25676	424.5414	0.94936	369.8014	157080.3125	248.2985	0.095798	300.1209	0.47539	7471270	0.19812	276.58	74.4732	73.8305	120.6146	117.2224	44627.4062	98.3752	-0.1109	111.6448	2750370
005	2019-02-19t1117	1550596741.98	adult	138.6123	82	-61.9988	1071.4915	82.2482	72388.1576	228418.9372	4096114.6118	731.083	0.35204	206.193	0.48548	203.8705	0.50378	378.7157	0.26801	345.3702	143154.5312	256.1703	0.4389	299.2265	0.48612	7776970	0.34506	269.587	77.4455	76.8737	122.9212	119.2783	46464.1953	101.5931	-0.0045723	114.4132	2921010
005	2019-02-19t1517	1550611143.82	adult	142.6128	86.0005	-57.9983	1019.1325	81.5954	69271.4679	218579.5474	3971883.9271	737.963	0.42248	200.077	0.20947	197.6067	0.21606	379.1844	0.33762	328.6098	136885.5625	247.3762	0.098509	283.9534	0.032612	7221190	0.048334	196.417	78.5095	77.9115	122.572	120.1221	44248.5039	102.5584	0.0018591	114.8466	2833560
005	2019-02-19t1917	1550625542.34	adult	146.6124	90.0001	-53.9987	599.629	85.3093	40840.0865	130255.8753	2378313.1755	770.202	0.61085	201.884	0.31646	199.2572	0.31424	409.5551	0.89687	377.496	87235.2344	244.7628	0.0077248	305.0559	0.73676	4297900	-1.4095	195.158	79.4288	78.5295	132.9132	125.4954	28310.5078	104.2189	0.03269	118.331	1690960
005	2019-02-19t2317	1550639942.16	adult	150.6124	94	-49.9988	988.0207	80.6473	63664.7732	200783.7838	3521872.9655	711.93	0.38491	197.756	0.13184	195.959	0.16687	353.8051	0.050007	318.2936	117463.2891	239.7913	-0.18127	271.3174	-0.31186	6562330	-0.27686	199.947	80.1761	79.4206	132.8072	128.2815	44091.9766	105.3505	0.033147	119.8508	2660560
005	2019-02-20t0317	1550654342.71	adult	154.6125	98.0002	-45.9986	1000.3597	71.6728	60706.927	191536.0533	3066936.3743	717.363	0.45944	194.659	-0.0071746	192.9197	0.02766	332.3685	-0.24219	290.3437	105693.1875	238.1155	-0.24118	268.2012	-0.3892	6172440	-0.4532	281.266	80.1305	79.0348	132.8075	129.663	42232.7812	107.5695	0.071993	123.4723	2540860
005	2019-02-20t0717	1550668742.15	adult	158.6124	102	-41.9988	645.2796	71.4942	36579.2723	115668.0541	1810058.1754	347.309	-1.1579	184.947	-0.46955	182.7117	-0.46421	281.2587	-1.0325	277.5532	54001.6758	233.1625	-0.43715	264.7442	-0.48202	3537120	-1.6624	196.716	76.558	74.0361	150.331	148.1546	28863.5508	108.7962	0.069444	136.3471	1464170
005	2019-02-20t1117	1550683142.33	adult	162.6124	106.0001	-37.9987	843.0049	78.1523	53922.3235	170277.8702	2917587.8715	421.186	-0.77126	192.805	-0.081579	191.3132	-0.038616	292.3421	-0.79641	280.1371	82440.4844	238.1725	-0.2318	264.4401	-0.47462	5421870	-0.77079	334.398	78.4627	76.5121	138.4592	135.4619	39045.4922	110.259	0.077356	128.2632	2206450
005	2019-02-20t1517	1550697538.07	adult	166.6112	109.9989	-33.9999	568.4228	78.2501	33872.3514	107995.8859	1696123.3978	340.055	-1.0901	195.456	0.050568	193.959	0.092908	286.3713	-0.84999	281.6464	50974.0898	239.6161	-0.17421	270.4862	-0.27266	3461130	-1.6243	216.913	79.3551	77.5455	154.7455	147.9654	27544.6953	109.6004	0.0069345	133.5484	1405220
005	2019-02-20t1917	1550711937.97	adult	170.6112	113.9988	-29.9999	531.0623	73.2651	32396.6458	103230.608	1650968.7237	388.263	-0.8254	195.927	0.073424	194.2688	0.10709	295.0355	-0.65916	284.5165	50156.0352	242.2949	-0.073062	270.3588	-0.27062	3318810	-1.6537	268.085	83.356	81.0518	148.3805	145.5797	25224.6914	119.0424	0.31097	138.2235	1411970
005	2019-02-20t2317	1550726338.19	adult	174.6113	117.9989	-25.9999	541.7274	81.1426	35236.0658	112395.4817	1931785.5978	333.968	-1.0508	195.926	0.058289	193.757	0.067503	291.4915	-0.69748	287.3769	53634.4375	245.754	0.040116	277.8563	-0.051359	3604250	-1.5067	210.916	83.1252	80.1659	161.6654	157.0311	29746.4258	120.5024	0.31926	145.6528	1529170
005	2019-02-21t0317	1550740737.54	adult	178.6111	121.9987	-22.0001	494.4398	74.3689	28561.2047	91270.9213	1391996.9146	354.875	-0.91695	205.975	0.52443	202.9941	0.49877	298.0825	-0.55083	294.4479	44712.375	260.1457	0.58385	285.2667	0.16981	3078500	-1.704	234.152	88.5897	82.9139	174.8171	170.6216	26222.5684	139.1016	0.97924	162.8403	1324060
005	2019-02-21t0717	1550755137.62	adult	182.6111	125.9987	-18	494.7162	96.592	33868.0218	109536.3777	2002254.7789	334.094	-0.98488	197.008	0.087445	195.8281	0.14408	279.5106	-0.86161	275.1373	49473.375	242.9106	-0.1086	266.1141	-0.43238	3477780	-1.5174	189.81	83.3143	79.499	156.6743	154.1486	27731.3438	126.005	0.4353	147.8716	1470750
005	2019-02-21t1117	1550769538	adult	186.6112	129.9989	-13.9999	492.0785	96.9654	33736.8553	109475.7918	1983384.8459	357.752	-0.85712	207.372	0.55362	203.7439	0.4998	308.0229	-0.33509	305.0294	54212.0273	265.6592	0.73551	294.4432	0.4116	3645190	-1.4417	221.686	89.9266	83.3461	184.3918	181.4737	32452.9492	145.8475	1.1624	172.9498	1580730
005	2019-02-21t1517	1550783937.76	adult	190.6112	133.9988	-10	499.0618	86.9595	32501.593	104976.7082	1803353.7174	363.321	-0.80557	208.496	0.5903	203.6086	0.47855	317.6912	-0.13518	315.3885	54007.5078	273.027	0.98786	304.6415	0.70335	3536720	-1.4755	236.643	91.7154	83.5532	193.7341	190.3487	32934.7969	152.2693	1.3683	181.5864	1555770
005	2019-02-21t1917	1550798337.55	adult	194.6111	137.9987	-6.0001	504.6128	73.7054	29936.3679	95356.0121	1511935.3699	322.468	-1.0066	201.342	0.2419	199.1746	0.25738	288.4183	-0.68089	287.0495	45281.6719	252.9837	0.19688	277.5093	-0.14383	3154420	-1.6312	206.073	90.324	84.995	171.3825	168.1746	26907.0469	139.923	0.84039	161.1565	1415110
005	2019-02-21t2317	1550812737.99	adult	198.6112	141.9989	-1.9999	489.5172	73.5811	28410.911	90563.552	1402129.162	374.707	-0.72199	208.102	0.54603	204.883	0.51649	303.8811	-0.37299	299.1586	45278.2812	262.8901	0.54749	290.9144	0.24475	3095320	-1.6595	219.52	94.6699	89.1881	183.1092	179.7323	27283.2695	147.8333	1.113	170.9949	1408120
005	2019-02-22t0317	1550827137.47	dead	202.6111	145.9987	1.9999	482.8603	72.8012	27011.2769	86172.8894	1315117.7502	349.898	-0.84761	212.904	0.75812	209.0366	0.70215	314.179	-0.1625	310.632	44613.4141	273.0872	0.90452	300.8933	0.52552	3009830	-1.7045	220.211	99.6814	93.6497	191.5853	189.9667	27205.1113	156.7208	1.4329	182.2528	1409200
007	2019-02-13t1440	1550090549.18	egg	-1.9992	-62.6117	-286.6068	167.6552	27.4203	3133.664	9960.8134	54139.6958	0	885.5789	0	-0.45222	0	-0.46563					0	-0.41673	0	-0.29659	0	1.2491	0	0	0				0	-0.4826	0	0
007	2019-02-13t1840	1550104943.72	larva	1.9992	-58.6132	-282.6083	156.6609	27.9654	2944.25	9377.107	51431.8829	0	1.1581	0	-0.65229	0	-0.66106					0	-0.62516	0	-0.5452	0	0.61456	0	0	0				0	-0.59422	0	0
007	2019-02-13t2240	1550119342.6	larva	5.9989	-54.6135	-278.6086	167.9449	28.1306	3225.9433	10260.3922	57214.8869	0	-0.52153	0	-0.8621	0	-0.86582					0	-0.84453	0	-0.80497	0	0.076534	0	0	0				0	-0.71444	0	0
007	2019-02-14t0240	1550133741.97	larva	9.9988	-50.6137	-274.6088	152.5971	29.3854	2967.3881	9474.3309	53938.9573	0	-0.87039	0	-1.0829	0	-1.0811					0	-1.0761	0	-1.0762	0	-0.38817	0	0	0				0	-0.84475	0	0
007	2019-02-14t0640	1550148141.57	larva	13.9986	-46.6138	-270.6089	170.7513	28.3063	3259.9242	10369.8962	57840.0395	0	-1.1183	0	-1.3162	0	-1.3086					0	-1.3216	0	-1.3595	0	-0.7951	0	0	0				0	-0.98735	0	0
007	2019-02-14t1040	1550162542.23	larva	17.9988	-42.6136	-266.6087	155.5602	29.5462	3032.0346	9680.3963	55327.2088	0	-1.3196	0	-1.5644	0	-1.5504					0	-1.5834	0	-1.6557	0	-1.1552	0	0	0				0	-1.1455	0	0
007	2019-02-14t1440	1550176943.84	larva	21.9993	-38.6132	-262.6083	183.8716	20.2546	2765.8632	8745.3497	35965.1862	248.645	-0.24277	181.869	0.93392	181.3591	0.95892	235.132	-0.60918	234.8565	3762.1118	213.5942	0.71532	228.4962	0.53602	281169	-1.2138	130.219	67.4137	66.7073	103.325	99.6929	1653.2007	88.6053	0.64275	97.5342	104222
007	2019-02-14t1840	1550191344.36	larva	25.9994	-34.613	-258.6081	303.9491	38.0522	8772.578	27791.7838	219078.5212	268.87	-0.41309	176.438	0.68675	175.9433	0.71929	244.0345	-0.70643	243.0297	11713.6582	218.2683	0.591	235.2959	0.36946	829963	-1.0304	109.851	64.0444	63.7671	98.1225	96.8599	4709.8789	84.2276	0.47577	94.035	301265
007	2019-02-14t2240	1550205743.05	larva	29.9991	-30.6134	-254.6085	436.1942	34.9251	11301.165	35618.3643	257587.71	259.055	-0.68604	152.538	0.11019	151.9358	0.1475	223.7704	-1.0877	220.5933	13649.9912	194.5648	0.079969	213.9717	-0.13493	927281	-1.2457	113.439	64.4718	64.1012	101.5777	99.965	6196.2368	86.1244	0.44694	96.7702	391924
007	2019-02-15t0240	1550220142.61	larva	33.9989	-26.6135	-250.6086	493.1087	43.4434	16788.2946	53066.3537	475985.3774	319.797	-0.64302	190.118	0.55587	187.1398	0.56301	293.1035	-0.56832	289.8514	26379.3184	250.1765	0.6294	279.4831	0.38246	1697560	-0.90047	121.726	68.3453	67.7462	108.3359	107.0169	9750.2354	92.6595	0.54811	103.0715	610256
007	2019-02-15t0640	1550234542.47	larva	37.9989	-22.6135	-246.6087	565.3768	45.1089	20264.0902	63931.4999	607795.4548	270.869	-1.0215	166.477	-0.091704	163.9699	-0.069998	243.4957	-1.2116	241.5278	26297.5352	215.2605	-0.10945	235.5418	-0.4491	1790120	-1.1082	120.088	67.0097	66.5968	101.3985	100.4632	10951.0381	88.0146	0.32097	96.8923	720556
007	2019-02-15t1117	1550251167.63	larva	42.617	-17.9954	-241.9906	676.4907	51.6935	27195.8405	85795.7283	911801.3643	632.239	0.076083	221.695	0.7342	215.9913	0.70649	414.5267	0.23433	386.6924	59691.8477	298.9167	0.93349	348.819	0.69789	3185090	-0.39086	249.587	70.9666	70.6781	107.535	105.0641	15485.0332	92.1961	0.34704	101.644	1019580
007	2019-02-15t1517	1550265552.26	larva	46.6127	-13.9997	-237.9948	726.0636	56.8355	33084.4702	104333.1747	1275300.8182	592.526	-0.23534	200.175	0.14716	197.0445	0.17966	431.1871	0.22213	421.5507	75457.7422	250.3099	-0.041234	349.4782	0.53468	3483650	-0.46098	298.412	72.325	72.0815	111.242	108.8494	19467.3477	95.2161	0.42289	104.8709	1258670
007	2019-02-15t1917	1550279951.27	larva	50.6124	-10	-233.9951	888.6165	57.8004	42501.6354	133899.4296	1710325.7159	821.125	0.39371	178.838	-0.5046	171.6401	-0.56801	523.6918	0.89724	500.1145	117306.9688	242.4639	-0.34899	365.6929	0.63206	3993090	-0.37641	228.487	73.1499	72.6958	115.3223	113.5761	25832.1836	97.5773	0.5257	108.9782	1633290
007	2019-02-15t2317	1550294351.14	larva	54.6124	-6	-229.9951	989.4833	59.0575	48295.0257	152097.4596	2010727.0001	802.188	0.19784	215.023	0.32648	203.395	0.14834	541.8365	0.88037	518.3691	137626.4688	308.2882	0.90982	415.5729	1.3079	5451920	0.32778	167.07	69.8481	69.5836	105.136	103.4698	26704.5352	90.9454	0.099403	100.1549	1771000
007	2019-02-16t0317	1550308751.19	larva	58.6124	-2	-225.9951	1016.8346	65.222	56838.7658	179154.0685	2632107.4733	874.308	0.32955	204.018	-0.035361	199.1435	-0.026458	530.1609	0.69874	504.9928	157987.9688	276.8181	0.19255	342.2869	0.091887	6065060	0.47571	188.539	67.55	67.2435	103.0598	101.0671	30711.8184	88.424	-0.15641	97.6223	2008130
007	2019-02-16t0717	1550323151.24	adult	62.6124	2	-221.9951	1052.8202	70.3392	62432.9927	196764.28	3111781.5629	828.665	0.099958	212.545	0.20618	202.1089	0.039223	525.2224	0.5305	482.0228	171747.7188	299.0362	0.72788	421.2104	1.3608	6931080	0.79237	206.156	69.9798	69.7486	106.0347	104.2728	34673.3359	91.5258	0.038138	100.8983	2282040
007	2019-02-16t1117	1550337551.78	adult	66.6126	6.0002	-217.995	1119.7417	75.1707	69830.7575	220039.7023	3680222.1695	976.261	0.5303	213.012	0.22751	204.8952	0.13181	543.4907	0.68856	485.4052	198374.0938	283.4025	0.36147	417.4796	1.329	7764060	1.1005	446.019	73.1495	72.8537	113.0754	110.8706	41272.5234	96.1044	0.3369	106.554	2666230
007	2019-02-16t1517	1550351951.68	adult	70.6126	10.0001	-213.995	490.3753	79.9108	25404.0217	80884.0344	1211173.118	315.418	-1.6887	174.596	-1.173	172.313	-1.0964	266.2368	-1.889	263.7711	31682.1855	225.9825	-1.1984	252.5563	-1.5122	2071400	-2.3792	170.904	76.4165	76.2038	121.7774	119.0617	14491.5146	101.4583	0.60676	114.3705	906605
007	2019-02-16t1917	1550366351.22	adult	74.6124	14	-209.9951	1179.6956	79.1581	79754.3269	252032.2005	4376400.1931	593.203	-0.78468	187.949	-0.69639	182.7975	-0.72226	384.359	-0.76073	359.6208	153743.5938	260.3833	-0.2101	314.2128	-0.38804	7504060	0.66493	393.916	74.7675	74.4557	117.9279	114.9746	47171.1797	99.5668	0.38738	110.7563	2985170
007	2019-02-16t2317	1550380751.51	adult	78.6125	18.0001	-205.995	1134.1783	75.7894	70410.9314	221820.1013	3780703.2386	782.948	-0.11994	192.767	-0.50388	187.7438	-0.5276	431.0741	-0.22569	403.2644	158635.2812	251.7835	-0.42878	310.3011	-0.40269	7077840	0.32814	252.872	74.7611	74.1533	118.9424	116.1886	43770.7969	99.864	0.33547	111.6982	2745000
007	2019-02-17t0317	1550395151.33	adult	82.6125	22	-201.9951	1149.6571	81.0026	76779.8195	242052.9416	4342952.2348	841.088	0.13175	183.849	-0.85672	176.6576	-0.9927	444.0128	0.022516	395.0273	178049.1094	258.2917	-0.16916	339.1713	0.27367	7358180	0.41901	200.978	66.3935	65.9883	104.0428	101.5821	41721.1641	87.7941	-0.30475	97.7719	2657270
007	2019-02-17t0717	1550409551.31	adult	86.6125	26	-197.9951	1146.5514	76.3188	74154.0127	233668.2238	4028900.9592	879.554	0.34319	207.162	0.14627	202.4842	0.13145	486.6535	0.6932	435.695	188334.9062	258.7961	-0.082092	305.0378	-0.34085	8012010	0.74082	199.488	74.278	73.9199	113.5919	110.86	43960.0586	96.8676	0.11195	107.1884	2872700
007	2019-02-17t1117	1550423952.05	adult	90.6127	30.0002	-193.9949	1247.932	79.1311	77318.7415	243617.6004	4067285.9393	1000.3	0.91367	202.218	-0.027717	197.478	-0.062109	476.3284	0.73728	389.9582	192436.6719	255.9002	-0.10523	304.7274	-0.24336	8161130	0.79139	245.713	72.0369	71.5114	110.8419	108.9539	44780.1367	94.6707	-0.010649	104.96	2907270
007	2019-02-17t1517	1550438351.98	adult	94.6126	34.0002	-189.9949	1288.1785	75.1998	76792.8121	241773.5842	3987390.3286	1160.86	1.7053	199.571	-0.10802	196.5765	-0.07743	453.7161	0.58381	363.6598	182393.875	244.1443	-0.45348	278.2087	-0.79863	8006980	0.67899	143.862	70.5903	70.2126	109.0993	107.3509	43857.9219	92.7111	-0.11704	103.53	2832150
007	2019-02-17t1917	1550452751.56	adult	98.6125	38.0001	-185.995	1186.1401	76.184	74153.1472	233540.6214	3942850.451	769.324	0.10326	191.522	-0.43631	188.1898	-0.43573	411.405	0.093604	368.2281	159213.7188	237.1827	-0.65131	272.7046	-0.86848	7408090	0.31379	132.696	68.8035	68.2735	107.8691	105.7062	41745.332	91.1737	-0.20147	101.5924	2661320
007	2019-02-17t2317	1550467151.78	adult	102.6126	42.0002	-181.995	1112.2584	80.1814	69588.0406	219365.5371	3712005.8704	890.343	0.71711	203.501	0.13438	199.7625	0.11671	439.3425	0.62144	387.3497	159920.6562	253.4849	0.020428	297.5586	-0.10684	7391760	0.2862	240.614	74.1327	73.5762	117.0839	114.6671	42618.5273	97.6712	0.057951	109.6672	2692720
007	2019-02-18t0317	1550481552.4	adult	106.6128	46.0003	-177.9948	1170.2037	78.323	74227.8163	233829.6189	4079979.8383	860.819	0.64473	180.972	-0.87817	177.0024	-0.92785	393.7243	0.0066473	353.5283	152765.0156	236.9283	-0.56716	281.9265	-0.46619	7008130	0.045533	271.187	75.1777	74.3333	123.5441	120.2549	47935.1016	100.7243	0.1568	114.5709	2911260
007	2019-02-18t0717	1550495951.61	adult	110.6125	50.0001	-173.995	1031.6695	80.6524	67682.8044	213413.1025	3745310.0531	811.528	0.46275	190.964	-0.39723	187.3701	-0.42843	412.646	0.37622	364.2544	145664.0312	244.9534	-0.21283	289.4062	-0.17625	6737580	-0.12828	374.533	78.3833	76.9437	145.0327	141.1997	51196.5352	107.8678	0.40789	131.3465	2765520
007	2019-02-18t1117	1550510351.56	adult	114.6125	54.0001	-169.995	948.6939	84.9101	64614.4161	204072.5693	3688265.503	567.915	-0.66923	198.221	-0.037435	196.1072	0.0017536	370.3862	-0.22588	345.9185	124820.1406	260.7836	0.45292	308.2075	0.45524	6672720	-0.1804	213.219	69.6516	68.6012	126.9744	123.1924	42790.3828	96.8649	-0.046121	115.6032	2344680
007	2019-02-18t1517	1550524751.13	adult	118.6124	58	-165.9951	1077.7746	81.1808	71265.25	224698.3774	4041233.1593	715.416	0.080241	185.19	-0.63395	183.7228	-0.57437	363.7351	-0.27244	318.6308	135309.4688	235.7562	-0.51294	274.6689	-0.50269	6876470	-0.076651	265.753	68.6889	67.5772	126.4691	122.9368	47046.5156	95.1394	-0.13366	113.9627	2550560
007	2019-02-18t1917	1550539150.8	adult	122.6123	61.9999	-161.9952	1134.0832	79.6324	72484.8673	228403.7976	3968977.7429	690.532	-0.0033036	184.866	-0.6321	182.1675	-0.63414	350.2495	-0.43065	312.266	132394.3125	236.9571	-0.43803	283.2927	-0.18923	6988130	-0.026287	334.875	74.1678	72.5455	144.3957	141.3857	54581.5781	101.696	0.094492	129.3629	2803620
007	2019-02-18t2317	1550553550.92	adult	126.6124	65.9999	-157.9952	1059.8311	81.0418	69717.4064	219726.8649	3930417.909	598.828	-0.41435	174.456	-1.1132	170.1912	-1.1984	329.3859	-0.709	297.4262	119896.4531	230.7796	-0.66286	270.7759	-0.53426	6340790	-0.39836	212.852	71.8661	70.1532	140.4478	136.4711	51122.9844	101.446	0.06556	125.8037	2612040
007	2019-02-19t0317	1550567950.86	adult	130.6123	69.9999	-153.9952	1125.3247	78.4899	74790.5302	235796.5491	4140565.2648	708.55	0.16375	192.411	-0.22946	189.3676	-0.24864	381.9973	0.19828	327.1894	148978.9531	242.0386	-0.18244	288.064	0.051008	7498280	0.2278	338.299	76.8165	75.1609	150.0685	144.5734	58526.7109	105.4418	0.20768	132.4966	2993540
007	2019-02-19t0717	1550582351.18	adult	134.6124	74	-149.9951	1133.628	81.7709	73665.4142	232049.5498	4149355.7014	825.752	0.77627	190.675	-0.29119	188.3433	-0.27825	378.4903	0.20282	328.7596	145340.2656	236.4027	-0.38938	278.9642	-0.19723	7320020	0.11735	210.479	72.1754	70.5837	145.5909	141.4738	55906.9219	98.4554	-0.10749	125.6414	2770810
007	2019-02-19t1117	1550596750.87	adult	138.6123	77.9999	-145.9952	1189.6644	77.4899	74914.8064	235964.2602	4003211.0402	879.791	1.0681	203.313	0.3454	200.3138	0.32927	411.6652	0.80383	351.8533	160961.0938	252.2008	0.27673	298.357	0.45836	7946900	0.43377	277.314	80.0959	78.0281	155.554	152.4077	60821.6016	111.564	0.43479	140.8169	3130710
007	2019-02-19t1517	1550611152.72	adult	142.6129	82.0004	-141.9947	1164.2693	82.2767	78057.634	246358.4808	4455742.5991	593.823	-0.25868	181.279	-0.70641	176.7264	-0.80988	344.5736	-0.22657	313.2637	140241.4688	238.0306	-0.28328	280.8981	-0.065049	7370460	0.12442	200.593	75.2539	73.2456	151.8763	148.513	61813.6484	105.6433	0.13996	136.1796	3059670
007	2019-02-19t1917	1550625551.35	adult	146.6125	86	-137.9951	1211.2652	82.0322	81747.1336	257725.8538	4572476.981	939.75	1.3968	196.908	0.073977	194.9715	0.10369	407.1827	0.85812	337.6615	173459.8438	246.5385	0.080137	288.3459	0.20336	8387480	0.62474	239.862	74.8271	73.1547	147.4251	143.2621	62803.0977	104.3978	0.040531	129.6126	3187340
007	2019-02-19t2317	1550639951.16	adult	150.6124	90	-133.9951	1184.4999	77.9694	74838.6719	235769.879	4010826.2355	824.27	0.89726	184.261	-0.52492	180.8376	-0.57496	404.5772	0.8816	340.5138	158189.6719	232.6905	-0.46992	275.9296	-0.16506	7192270	0.029	287.209	77.1765	75.3135	152.4569	145.9742	59610.6328	107.4635	0.12133	134.7176	3012430
007	2019-02-20t0317	1550654351.61	adult	154.6125	94.0001	-129.995	1127.1365	79.0714	75231.1468	237139.1373	4231815.6817	919.042	1.3708	200.278	0.26552	196.1722	0.18676	434.3061	1.4406	359.7108	170248	257.6986	0.55117	305.7375	0.801	7850900	0.34252	297.045	79.5607	77.6222	156.9325	153.1703	61517.5586	110.5852	0.19145	138.9493	3118780
007	2019-02-20t0717	1550668751.11	adult	158.6124	98	-125.9951	1301.0757	80.5975	84992.4955	267613.7901	4774315.1039	890.936	1.2971	184.47	-0.49262	180.6264	-0.56586	405.8386	1.0391	344.4606	179786.5	235.273	-0.35219	279.8066	-0.006244	8171840	0.48524	238.616	76.9154	74.3192	162.131	158.2038	71824.0469	111.7128	0.18092	146.9289	3407280
007	2019-02-20t1117	1550683151.19	adult	162.6124	102	-121.9951	1215.7145	81.2208	80250.938	252812.0214	4520323.4688	897.726	1.3837	198.183	0.17757	194.8322	0.1323	430.3211	1.5203	371.8836	180304.5469	246.412	0.098182	296.4785	0.53344	8289380	0.5294	382.259	76.7274	74.893	155.5085	151.2607	65158.0586	107.6334	-0.020854	137.0505	3209280
007	2019-02-20t1517	1550697542.62	adult	166.61	105.9976	-117.9975	1220.0182	83.0428	81875.1387	257954.4937	4676758.1011	655.398	0.34353	184.637	-0.46871	180.6426	-0.55134	386.8528	0.85736	359.5669	165186.1406	239.3668	-0.18413	285.5818	0.20037	7875680	0.33554	216.715	76.2903	73.8814	157.664	152.7788	67322.5469	110.3458	0.034567	140.9686	3254160
007	2019-02-20t1917	1550711942.52	adult	170.61	109.9976	-113.9975	1291.856	82.4578	85793.8541	270156.9806	4900517.1131	683.615	0.52893	190.464	-0.18764	187.111	-0.23771	383.2462	0.86068	344.3295	171694.3125	246.3874	0.08893	296.4894	0.54452	8516200	0.60667	234.432	77.9755	76.0008	156.1159	152.1779	69939.9219	109.0909	-0.057945	138.6855	3486520
007	2019-02-20t2317	1550726342.77	adult	174.6101	113.9977	-109.9975	1253.0293	82.4293	84175.5958	265118.1068	4823515.0761	725.157	0.77936	192.998	-0.080761	189.8867	-0.11782	371.1647	0.69746	321.6085	162941.2969	247.4553	0.10688	289.4153	0.30705	8463930	0.56521	282.514	72.5527	70.6492	152.7238	148.9928	67045.7422	101.8006	-0.38384	134.9302	3181800
007	2019-02-21t0317	1550740742.08	adult	178.6099	117.9975	-105.9977	1286.3188	86.3423	87399.4005	275247.9707	5159383.8243	698.399	0.7097	186.839	-0.38015	181.5883	-0.52161	384.9687	0.99424	340.485	175545.7344	251.5904	0.2505	306.9417	0.83859	8503810	0.56573	248.907	77.5151	74.6945	174.6172	169.6742	79625.4609	111.5324	-0.067814	154.9394	3528020
007	2019-02-21t0717	1550755142.1	adult	182.6099	121.9975	-101.9976	1255.7857	84.5264	84714.5055	266805.4038	4878107.1595	699.871	0.77173	194.064	-0.051109	190.7874	-0.095188	376.8806	0.89819	331.4878	166581.2188	244.0303	-0.06527	291.606	0.35041	8565590	0.57387	364.334	78.1717	75.5566	174.603	167.9855	77174.5234	109.8652	-0.18412	153.1242	3450340
007	2019-02-21t1117	1550769542.54	adult	186.61	125.9976	-97.9975	1161.4467	84.6633	81397.5666	256568.0502	4818742.3755	822.068	1.4287	195.321	-0.011971	191.2725	-0.090722	395.0997	1.2667	338.5865	167522.2812	248.2124	0.065226	292.9706	0.36656	8271630	0.43432	324.667	78.3771	75.7175	171.7641	166.3292	72827.9609	111.2248	-0.18986	151.9867	3319190
007	2019-02-21t1517	1550783942.31	adult	190.61	129.9975	-93.9976	1332.0145	86.0861	92271.184	290661.4955	5406190.9288	714.363	0.95792	189.874	-0.28147	186.2584	-0.34105	375.7854	0.95258	329.0628	180752.7812	245.0324	-0.080924	298.434	0.51414	9121360	0.75956	289.434	81.163	77.6148	182.8192	177.8714	87936.0312	121.7545	0.16824	161.677	3898990
007	2019-02-21t1917	1550798342.12	adult	194.6099	133.9975	-89.9976	1339.1762	88.2783	89734.3306	282667.536	5174752.9323	776.157	1.341	205.302	0.42731	201.8131	0.38207	391.4732	1.2862	341.6153	183209.4688	259.9625	0.46214	309.5993	0.83329	9600550	0.93284	398.479	83.7132	80.5133	186.8425	182.1624	87442.3047	119.8082	0.036685	164.4112	3914680
007	2019-02-21t2317	1550812742.56	adult	198.61	137.9976	-85.9975	1222.3179	88.9016	89076.239	280804.4431	5477970.7853	756.181	1.3114	195.984	-0.021249	192.8383	-0.052766	393.671	1.3749	348.5514	182663.3438	247.6896	-0.027706	299.7058	0.51209	9084040	0.71153	296.359	81.2303	77.8945	200.4796	194.0185	93022.5234	117.0479	-0.13206	171.4388	3765100
007	2019-02-22t0317	1550827142.05	adult	202.6099	141.9975	-81.9977	1284.9116	85.7313	89310.0212	281329.1029	5273540.014	688.764	1.0187	195.397	-0.061356	191.0679	-0.14724	388.3483	1.3106	346.3033	180581.9688	252.1405	0.11559	305.9249	0.67815	9083820	0.696	314.092	80.0712	76.6333	195.6566	188.7531	90980.3438	116.6801	-0.20874	167.9373	3722430
007	2019-02-22t0717	1550841542.17	adult	206.6099	145.9975	-77.9976	1216.8589	88.934	86739.0474	273369.7053	5218229.9963	765.573	1.5235	202.824	0.2734	198.7355	0.20484	405.9449	1.7084	350.7614	183487.1094	259.37	0.35882	309.8198	0.76724	9155470	0.70911	468.245	84.6633	80.6772	209.1577	200.3324	94539.2656	126.184	0.11996	179.8014	3821700
007	2019-02-22t1117	1550855942.83	adult	210.6101	149.9977	-73.9974	1274.5267	85.0117	89387.9577	281613.3017	5273495.4913	745.707	1.4892	195.453	-0.087631	192.0328	-0.12546	375.1947	1.1096	331.1221	174840.75	251.0784	0.01667	296.6619	0.33732	9095040	0.66907	315.427	84.5359	80.761	206.7982	198.7352	96367.9531	124.4505	-0.020303	179.7594	3933710
007	2019-02-22t1517	1550870340.45	adult	214.6094	153.997	-69.9981	1343.3917	90.2979	92907.7572	292538.3634	5580128.6074	731.432	1.4947	202.884	0.24415	198.629	0.17334	396.7417	1.5783	351.5162	192022.9688	261.2649	0.36193	315.5725	0.86986	9815540	0.93969	315.777	84.5517	80.6563	207.5217	199.3253	100440.4766	125.4088	-0.048459	180.0067	4090610
007	2019-02-22t1917	1550884742.12	adult	218.6099	157.9975	-65.9976	681.2724	101.1183	48669.0929	154689.4128	3036963.6205	661.155	1.1263	193.576	-0.21335	190.4189	-0.23416	391.4453	1.4833	371.3346	99427.0938	249.0445	-0.12718	295.0115	0.21694	4901930	-1.0536	198.561	74.6607	72.7342	140.8023	137.6586	35763.7812	105.7342	-0.985	128.2459	1890630
007	2019-02-22t2317	1550899140.12	adult	222.6094	161.9969	-61.9982	1356.6267	88.7377	93519.2623	294511.5183	5503208.5541	708.62	1.5065	200.501	0.092695	197.8854	0.10575	365.1866	0.92947	317.8689	177845.8594	253.8562	0.011271	291.2565	0.066784	9758800	0.88323	413.957	76.5874	73.7837	176.024	170.7764	85723.6875	112.3883	-0.78111	152.7412	3727660
007	2019-02-23t0317	1550913539.72	adult	226.6092	165.9968	-57.9983	1330.5512	89.3082	93968.6156	295927.7227	5757897.6879	653.52	1.2058	207.086	0.3844	204.1634	0.39112	371.2249	1.0714	333.6019	181900.1875	259.3952	0.17484	303.596	0.39016	10129600	1.0171	439.22	82.9631	79.1324	210.4114	203.1909	103101.5859	123.4703	-0.37141	176.2587	4058140
007	2019-02-23t0717	1550927939.44	adult	230.6092	169.9967	-53.9984	1331.2308	90.338	97629.7643	307568.6121	6027396.9907	598.921	0.88165	188.62	-0.51353	185.6131	-0.52198	340.0157	0.38109	311.8854	172727.9844	240.0343	-0.5637	278.8646	-0.36887	9572260	0.77017	434.906	75.4499	71.7313	189.285	179.6315	96156.7969	114.9162	-0.84205	159.0695	3829010
007	2019-02-23t1117	1550942339.81	adult	234.6093	173.9968	-49.9983	1363.9001	92.5491	97112.4993	305859.4564	5936404.6753	566.957	0.69707	200.632	0.037356	197.9491	0.05725	345.7599	0.50448	314.5291	174954.5	249.4298	-0.25836	287.9629	-0.13822	10137500	0.98763	357.041	81.7975	78.2329	195.4733	184.6869	98909.4922	120.1009	-0.68936	166.3103	4133060
007	2019-02-23t1517	1550956739.68	adult	238.6092	177.9968	-45.9983	1389.144	91.0094	99523.6123	313344.6244	6175432.8932	540.705	0.53907	196.912	-0.1614	193.6751	-0.16868	343.5116	0.44926	324.442	177939	247.5935	-0.35842	294.3645	0.014358	10198300	0.99764	307.66	82.259	77.999	207.3604	199.0757	107412.7031	125.1578	-0.53566	175.0609	4260270
007	2019-02-23t1917	1550971139.69	adult	242.6092	181.9968	-41.9983	1316.1648	91.0748	94203.5615	296723.5301	5784500.5355	467.803	-0.0090931	196.122	-0.22093	194.0702	-0.16845	319.8027	-0.10817	307.5854	157023.1094	245.6004	-0.46305	283.6048	-0.33074	9615450	0.73287	325.23	78.4126	75.3195	193.8102	184.3027	95160.7812	114.1389	-1.1362	160.9279	3844410
007	2019-02-23t2317	1550985539.72	adult	246.6092	185.9968	-37.9983	1334.0411	92.047	96895.4731	305326.8923	6000171.2977	453.473	-0.11411	198.462	-0.13087	195.9147	-0.098158	327.5797	0.062874	313.6799	165100.1562	255.9597	-0.12327	292.5983	-0.10111	10001700	0.88334	365.056	88.3188	84.5712	209.6957	198.5542	105686.6172	130.4321	-0.43895	175.0716	4450910
007	2019-02-24t0317	1550999940.38	adult	250.6094	189.997	-33.9981	1263.3826	89.0884	90357.6831	284723.5933	5468753.7938	478.466	0.11251	206.927	0.2529	205.4607	0.34745	324.6697	-0.018474	309.9124	152919.4375	259.2117	-0.038745	291.32	-0.16906	9731150	0.74926	383.574	89.647	85.4474	206.8826	196.6827	97441.7188	133.4418	-0.36643	175.607	4215830
007	2019-02-24t0717	1551014339.74	adult	254.6092	193.9968	-29.9983	1226.0242	90.1808	86978.8361	274100.0507	5231884.704	497.55	0.30349	204.414	0.10959	202.7854	0.19604	321.2195	-0.11614	305.0875	145512.4062	255.5737	-0.20045	287.0575	-0.32279	9248930	0.5168	394.132	90.7216	86.3128	212.9326	198.4088	96458.4688	136.1162	-0.30646	176.9881	4104790
007	2019-02-24t1117	1551028739.52	adult	258.6092	197.9968	-25.9984	1205.3756	87.7544	83992.8358	264618.2714	4998762.491	449.567	-0.12364	202.379	-0.010429	201.3955	0.10759	314.0396	-0.31119	303.7649	137549.3438	257.0354	-0.17869	288.9083	-0.29804	8846580	0.31371	365.459	92.6259	88.0044	207.6295	199.1846	90941.7031	141.4324	-0.11221	181.2572	4048960
007	2019-02-24t1517	1551043139.74	adult	262.6092	201.9968	-21.9983	1276.479	88.007	90726.8196	285875.5865	5481509.2153	424.6	-0.3634	197.282	-0.27635	196.1885	-0.16579	305.8745	-0.53878	300.229	144678.6562	253.7562	-0.32576	285.7988	-0.41678	9314080	0.50867	320.159	92.1305	86.9461	214.1903	206.8831	101312	144.2427	-0.03879	186.9862	4349660
007	2019-02-24t1917	1551057539.48	adult	266.6092	205.9967	-17.9984	1365.6926	87.7551	93338.6139	293848.8647	5549730.1069	382.978	-0.80208	199.9	-0.17274	198.7019	-0.063625	298.541	-0.75327	294.3956	145389.4375	253.8663	-0.3513	282.6777	-0.53539	9715960	0.68029	321.228	92.6271	87.4079	208.2621	202.4923	101423.6484	144.438	-0.096536	184.176	4502050
007	2019-02-24t2317	1551071940.22	adult	270.6094	209.9969	-13.9982	1340.0026	88.1209	91632.5686	288519.1679	5452002.9183	365.589	-1.0251	200.809	-0.15077	199.2796	-0.055334	293.0736	-0.92636	288.8031	140089.1875	253.256	-0.40226	278.2275	-0.69223	9583790	0.60077	288.584	93.4392	88.1593	207.5703	201.7118	99218.5938	144.4516	-0.16502	184.5303	4459480
007	2019-02-25t0317	1551086339.64	adult	274.6092	213.9968	-9.9983	1288.5707	86.3314	88104.2153	277455.0469	5227107.2516	407.247	-0.58668	202.03	-0.1139	200.4604	-0.017794	298.111	-0.81982	293.397	136832.9531	254.6543	-0.38177	282.3353	-0.60075	9271760	0.42951	390.394	95.6647	90.1957	226.8568	215.7044	104127.2812	148.5882	-0.020978	196.3047	4390340
007	2019-02-25t0717	1551100739.39	adult	278.6092	217.9967	-5.9984	1286.0912	85.6189	86829.276	273447.0212	5081794.5283	354.131	-1.2821	203.336	-0.07304	201.7709	0.02597	300.4915	-0.78311	296.9423	136122.6562	256.8483	-0.33327	284.8497	-0.55569	9192800	0.3686	387.431	96.1119	90.3709	223.6082	212.9523	101294.5312	150.9082	0.03031	193.2105	4345220
007	2019-02-25t1117	1551115142.77	adult	282.6101	221.9977	-1.9975	1277.5577	83.1328	84846.9179	267230.9702	4893781.6274	369.995	-1.1568	206.453	0.053805	204.5546	0.14064	305.5507	-0.66888	300.7263	135358.9688	260.9655	-0.21716	289.6406	-0.4451	9129960	0.31334	416.215	97.7958	91.9004	233.504	217.349	103442.2812	154.6321	0.15664	197.703	4324820
007	2019-02-25t1517	1551129524.49	dead	286.605	225.9926	1.9975	1274.2243	81.3716	83756.0517	263745.7597	4760457.5858	393.047	-0.90772	206.453	0.032398	204.6618	0.12627	306.1454	-0.68008	300.9604	133785.5625	260.58	-0.26047	289.3153	-0.48265	9012510	0.22665	443.445	98.731	92.6338	242.9209	225.875	106156.4531	156.2032	0.16987	201.911	4310000
008	2019-02-13t1440	1550090553.49	egg	-1.9993	-54.6117	-154.6118	156.6832	28.5532	2983.9182	9508.3161	53010.8784	0	885.5815	0	-0.45222	0	-0.46563					0	-0.41672	0	-0.29659	0	1.2491	0	0	0				0	-0.48259	0	0
008	2019-02-13t1840	1550104948.25	larva	1.9993	-50.6132	-150.6132	154.1131	36.4766	3438.8193	11187.6032	72513.5113	0	1.1579	0	-0.65229	0	-0.66106					0	-0.62516	0	-0.54521	0	0.61456	0	0	0				0	-0.59422	0	0
008	2019-02-13t2240	1550119347.1	larva	5.999	-46.6135	-146.6135	167.7359	27.1764	3125.0863	9934.0488	53737.9477	0	-0.52153	0	-0.8621	0	-0.86583					0	-0.84453	0	-0.80497	0	0.076531	0	0	0				0	-0.71444	0	0
008	2019-02-14t0240	1550133746.52	larva	9.9988	-42.6137	-142.6137	167.515	27.3433	3147.6089	10009.0265	54576.0492	0	-0.8704	0	-1.0829	0	-1.0811					0	-1.0761	0	-1.0762	0	-0.38817	0	0	0				0	-0.84475	0	0
008	2019-02-14t0640	1550148146.05	larva	13.9987	-38.6138	-138.6138	195.3805	20.0679	3081.9608	9738.313	41929.883	205.016	0.21567	143.398	0.69173	142.9403	0.70154	195.3228	-0.63691	196.0936	3515.8098	175.9198	0.63223	187.1444	0.5658	245497	-0.53632	110.887	62.4374	62.2642	96.3963	95.2955	1735.1334	81.5671	0.61776	91.3693	106893
008	2019-02-14t1040	1550162546.76	larva	17.9989	-34.6136	-134.6136	198.0606	29.6967	4003.0332	12708.8378	74993.7762	236.951	0.013491	152.189	0.65312	151.4321	0.66556	211.2563	-0.66739	207.6764	4647.6382	187.9342	0.59057	203.0829	0.49883	332837	-0.82568	104.823	63.7932	63.6112	97.9415	97.1043	2154.7139	83.7226	0.59928	93.036	139516
008	2019-02-14t1440	1550176948.46	larva	21.9993	-30.6131	-130.6132	330.9768	35.6235	8944.5822	28304.1669	206297.6896	298.877	0.0098496	182.312	0.94065	182.0478	0.96943	262.177	-0.32109	257.5544	12846.6748	232.6979	0.9461	251.9224	0.79257	876738	-0.65742	112.948	62.7899	62.7245	96.894	94.8748	4747.8076	82.7001	0.51167	91.4089	301956
008	2019-02-14t1840	1550191348.95	larva	25.9995	-26.613	-126.613	401.0453	37.83	10963.8037	34611.3547	259843.1172	228.187	-0.6	144.129	0.17291	142.6261	0.1871	209.7301	-1.0603	208.3458	12374.0742	184.5245	0.16394	201.2158	-0.016402	848056	-1.0144	101.394	59.247	58.9095	93.1894	92.5201	5498.1729	78.3443	0.3356	88.7405	348609
008	2019-02-14t2240	1550205747.63	larva	29.9991	-22.6134	-122.6134	479.2697	40.3636	14648.3692	46201.9797	383511.4375	309.681	-0.47024	197.876	0.86745	195.5597	0.87936	281.5488	-0.50746	280.0133	22242.3574	252.605	0.85267	272.7991	0.55511	1547590	-0.72317	107.291	66.7548	66.3903	98.232	97.4487	7760.3301	87.1287	0.47289	94.9066	522089
008	2019-02-15t0240	1550220147.17	larva	33.999	-18.6135	-118.6135	576.906	42.6713	19513.0246	61478.0303	566791.0221	315.768	-0.65914	195.027	0.64244	192.6297	0.66025	279.5425	-0.7015	277.3811	29072.4219	248.3318	0.60342	269.1276	0.2562	2024190	-0.63776	115.137	65.4118	65.2354	98.5085	96.6285	10244.8877	85.137	0.33394	94.1104	678909
008	2019-02-15t0640	1550234546.99	larva	37.9989	-14.6135	-114.6136	836.3087	50.575	35465.5752	111794.3869	1241475.3541	645.07	0.39594	206.534	0.66039	203.9232	0.68348	367.0302	-0.021222	328.5681	68634.6406	272.5988	0.75203	305.683	0.44429	3861970	0.48812	388.064	67.2046	66.9382	103.8271	100.7715	19415.6641	88.024	0.32127	97.3271	1256660
008	2019-02-15t1117	1550251172.29	larva	42.6171	-9.9954	-109.9954	753.8116	51.8038	31536.1098	99436.7391	1097410.1553	857.939	0.88273	191.694	0.11534	185.6271	0.077152	498.7717	1.0301	468.17	83294.875	247.9648	0.092895	314.9903	0.24053	3191510	-0.38615	129.589	67.1954	66.9696	100.5965	99.4996	16799.6152	87.2442	0.15294	95.9122	1118740
008	2019-02-15t1517	1550265556.91	larva	46.6128	-5.9997	-105.9997	956.8515	56.4712	45826.2643	144399.4727	1820098.1101	965.743	1.0569	196.515	0.064906	187.3676	-0.039106	560.4554	1.421	540.5139	135069.75	264.9546	0.22064	362.9757	0.72617	4733840	0.41361	248.069	67.1668	66.9459	103.2569	100.4439	24884.9004	88.0684	0.093952	97.4163	1617980
008	2019-02-15t1917	1550279955.84	larva	50.6125	-2	-102	1076.2694	63.4263	57321.3148	180503.9492	2579792.2499	969.561	0.89532	192.082	-0.17743	182.0404	-0.3091	546.7792	1.1069	512.9615	164580.5312	277.532	0.33499	376.7765	0.79703	5765340	0.81163	188.106	65.0541	64.6504	101.2803	99.6607	30485.3555	86.7356	-0.072681	96.1355	1952600
008	2019-02-15t2317	1550294355.69	adult	54.6125	2	-98	1144.7462	67.0039	62826.285	197808.9823	2938606.1286	1032.4	0.9621	201.313	-0.046918	192.8894	-0.14087	569.5333	1.1264	543.272	187376.4375	275.4701	0.21124	362.6513	0.48538	6618960	1.0816	292.104	67.7852	67.4781	104.4676	101.8667	34369.8359	88.7391	-0.048422	98.3721	2228710
008	2019-02-16t0317	1550308755.84	adult	58.6125	6	-94	1191.6758	72.6617	71753.0712	226144.1053	3588157.9871	779.529	0.018467	190.757	-0.43179	183.3117	-0.50687	471.8713	0.17863	435.4781	176951.75	264.5481	-0.090739	347.6225	0.17781	7151680	1.1553	156.384	68.2888	67.9467	104.4846	102.6186	39181.7188	89.7436	-0.051663	99.1178	2560220
008	2019-02-16t0717	1550323155.81	adult	62.6125	10	-90	1194.1807	71.1421	71680.0906	225792.6659	3586632.3783	1265.82	1.5286	197.627	-0.27824	192.2298	-0.28807	561.4045	0.85102	482.2714	210526.6875	259.9494	-0.24109	321.9913	-0.28442	7397370	1.076	178.566	65.5496	65.2683	99.9602	98.2244	37485.0703	85.8674	-0.43218	95.1054	2453590
008	2019-02-16t1117	1550337556.36	adult	66.6126	14.0002	-85.9999	1170.1394	75.191	72243.3227	227596.607	3738662.9206	851.926	0.12232	198.197	-0.28866	192.0099	-0.32851	487.6588	0.18116	441.4753	183847.375	261.2715	-0.22238	337.7807	-0.030898	7471220	0.92649	212.997	67.7103	67.3009	104.6754	102.5551	39462.6406	88.8135	-0.21742	98.7777	2552410
008	2019-02-16t1517	1550351956.24	adult	70.6126	18.0001	-81.9999	1216.1154	76.1099	76739.0383	241760.5761	4066435.4423	768.433	-0.1819	193.642	-0.46937	188.649	-0.47523	434.8354	-0.29474	401.5004	174369	253.6181	-0.4271	316.1356	-0.38998	7750140	0.93186	350.926	68.1482	67.7863	106.6957	103.3345	42784.9922	89.7949	-0.1654	99.5741	2727490
008	2019-02-16t1917	1550366355.88	adult	74.6125	22	-78	1252.9246	74.5927	76163.3531	239746.4823	3969756.7241	855.591	0.10906	186.778	-0.74177	181.429	-0.77691	442.5662	-0.17924	395.1171	176141.3438	245.0071	-0.66221	307.4829	-0.51204	7427220	0.62073	236.227	68.2266	67.7377	111.587	108.2177	44411.625	90.2635	-0.15419	102.2211	2713030
008	2019-02-16t2317	1550380756.08	adult	78.6126	26.0001	-73.9999	1218.0809	75.8404	76342.9728	240482.4861	4036920.531	1035.29	0.76905	194.732	-0.42483	189.2982	-0.4632	441.5727	-0.11331	384.8987	176187.5	254.713	-0.33839	311.3257	-0.38279	7753850	0.71374	313.166	68.2727	67.8873	105.5883	102.7133	42129.7461	89.2046	-0.2257	98.924	2718480
008	2019-02-17t0317	1550395156	adult	82.6125	30.0001	-70	1239.9227	82.1159	83495.2993	263241.3144	4680287.3133	653.677	-0.55701	182.145	-0.92728	178.5724	-0.91125	368.7956	-0.85285	340.0308	160794.8594	230.786	-1.0564	273.1243	-1.0915	7927660	0.74282	141.096	70.9893	70.6837	110.1931	108.3261	48044.2109	93.5187	-0.024129	103.8705	3089740
008	2019-02-17t0717	1550409555.9	adult	86.6125	34	-66	1324.5662	83.3116	84925.162	267659.3892	4630347.8426	932.164	0.54608	185.083	-0.78977	181.2212	-0.79153	395.8456	-0.4512	324.2905	175359.625	234.1717	-0.90968	273.6657	-1.0344	8196970	0.84611	177.398	69.639	69.2741	107.7951	105.7148	47753.2109	91.3439	-0.14643	101.5715	3084170
008	2019-02-17t1117	1550423956.68	adult	90.6127	38.0003	-61.9998	1361.3139	84.6276	86284.0618	271759.8106	4807982.44	798.378	0.094943	185.964	-0.73138	182.4591	-0.72574	389.3187	-0.43799	342.4857	175582.7188	234.8708	-0.83976	271.6302	-1.0264	8370600	0.91117	314.389	71.3797	70.6913	117.2887	114.4226	52897.2227	95.4409	0.024389	109.039	3212940
008	2019-02-17t1517	1550438356.69	adult	94.6127	42.0003	-57.9998	1300.1544	83.0836	84288.0523	265643.2122	4685182.4682	629.193	-0.55555	184.9	-0.75541	181.8836	-0.73748	367.8064	-0.64248	340.2613	161834.8281	233.3445	-0.84397	268.7338	-1.0373	8126330	0.74765	366.226	72.7528	71.8692	125.7255	122.4403	55319.2109	97.7149	0.10659	113.6587	3197490
008	2019-02-17t1917	1550452756.27	adult	98.6126	46.0001	-53.9999	1251.7368	82.6217	81059.9979	255282.1644	4504236.7072	683.399	-0.27779	187.097	-0.63501	184.3503	-0.6109	383.2532	-0.32478	352.8929	162116.1094	237.317	-0.64631	276.4251	-0.76946	7905780	0.60183	149.701	69.4086	69.0688	108.8747	106.7878	46053.9922	91.9675	-0.16681	102.5605	2932860
008	2019-02-17t2317	1550467156.44	adult	102.6127	50.0002	-49.9998	1320.8744	83.8584	92886.9398	292904.2754	5371171.1	574.635	-0.73097	182.975	-0.80178	179.9529	-0.79994	354.2763	-0.6779	322.3122	171469.7188	231.5329	-0.81681	272.8585	-0.79449	8845190	1.131	156.455	68.0072	67.6367	105.9526	104.306	51281.0391	89.7763	-0.27547	100.3406	3287530
008	2019-02-18t0317	1550481557.02	adult	106.6128	54.0003	-45.9997	1079.9839	81.0847	71924.5117	226800.0661	4017043.5189	723.416	-0.0011981	190.19	-0.45212	186.9116	-0.46362	402.9402	0.14994	372.2357	151505.5156	238.252	-0.51572	281.1722	-0.48794	7133060	0.11824	142.371	71.634	71.0247	113.9962	112.0601	42862.5898	94.9422	-0.078017	107.0866	2686630
008	2019-02-18t0717	1550495956.2	adult	110.6126	58.0001	-41.9999	1297.2854	93.2434	91368.8297	287991.1477	5564457.4175	478.8	-1.1273	171.02	-1.3285	168.7066	-1.3112	299.8371	-1.3977	273.1617	142722.4375	218.2478	-1.2651	250.8027	-1.3178	8131810	0.68099	360.864	76.609	75.1306	144.4852	140.556	68774.9766	105.7415	0.32454	128.9252	3642680
008	2019-02-18t1117	1550510356.14	adult	114.6126	62.0001	-37.9999	1244.3002	87.5469	83379.0528	262658.8208	4766306.4554	525.371	-0.87454	169.781	-1.3753	167.9709	-1.3384	297.9723	-1.3733	267.8633	129617.9375	212.2082	-1.4783	240.5597	-1.5811	7375450	0.22484	165.063	67.2319	66.2624	117.1787	114.406	50972.7188	92.333	-0.21952	108.2572	2920620
008	2019-02-18t1517	1550524755.57	adult	118.6124	65.9999	-34.0001	1204.9825	83.8316	81378.8483	256396.8834	4675916.3772	535.617	-0.79295	172.867	-1.2175	171.3532	-1.1671	306.0558	-1.1918	267.3368	129767.6406	214.9034	-1.3476	239.9021	-1.5641	7327840	0.18112	138.713	69.4711	68.7278	113.8236	111.7452	48261.1875	93.3262	-0.20244	105.9732	2944880
008	2019-02-18t1917	1550539155.23	adult	122.6123	69.9999	-30.0002	663.4103	80.4837	38743.3619	123030.0013	1931251.5057	337.924	-1.7244	180.655	-0.83287	179.4479	-0.76524	260.0783	-1.8752	255.8268	52795.8906	223.0186	-0.99918	247.2202	-1.3045	3658080	-1.9043	173.793	72.3987	71.0297	128.5127	125.9432	26088.0742	99.2892	0.0023395	118.0737	1466000
008	2019-02-18t2317	1550553555.29	adult	126.6123	73.9999	-26.0002	1183.2031	82.9947	79648.1248	251060.4414	4587578.469	543.504	-0.68558	174.565	-1.108	172.2067	-1.1006	320.1826	-0.85709	300.7486	133195.9688	220.7749	-1.0678	261.3118	-0.83024	7246190	0.1044	404.394	69.8138	68.4182	132.178	127.4126	54986.0352	96.5202	-0.12809	118.9674	2897970
008	2019-02-19t0317	1550567955.22	adult	130.6123	77.9998	-22.0002	1156.24	83.4848	76333.0804	240472.5201	4330101.8737	549.657	-0.61684	181.659	-0.74853	179.429	-0.73305	323.6485	-0.74431	291.3312	128812.0938	223.7938	-0.92416	257.7641	-0.9056	7223480	0.077973	329.917	72.6956	71.444	132.1305	126.5396	52587.9297	99.0899	-0.051509	118.1843	2890670
008	2019-02-19t0717	1550582355.59	adult	134.6124	82	-18.0001	1176.2358	82.2471	77490.9303	244156.2116	4383332.004	540.97	-0.61455	180.304	-0.7941	177.7671	-0.79579	321.5518	-0.72021	293.4779	129906.9453	226.3992	-0.79737	263.4581	-0.6902	7279970	0.095967	448.786	73.8377	72.2327	138.077	133.2963	55783.1172	102.0936	0.047191	124.1764	2981270
008	2019-02-19t1117	1550596755.21	adult	138.6123	85.9998	-14.0002	1195.1464	86.0258	82873.3636	261219.7143	4822128.1851	478.234	-0.86548	168.51	-1.3474	165.9493	-1.3569	292.213	-1.1387	279.0311	126236.0078	219.9179	-1.0421	258.8132	-0.80403	7269360	0.080086	220.521	77.5215	75.1901	153.4641	150.3966	66296.4844	111.348	0.42528	137.153	3344200
008	2019-02-19t1517	1550611157.16	adult	142.6129	90.0004	-9.9996	1180.701	94.3006	80645.3136	254314.1913	4797752.2737	439.344	-0.98869	166.339	-1.4343	163.6196	-1.4539	281.1644	-1.2602	270.6669	118089.0547	214.9127	-1.2277	251.729	-0.99742	6985230	-0.071934	204.436	77.0234	74.9903	147.6341	144.7905	62006.3281	108.7986	0.28122	133.7773	3234520
008	2019-02-19t1917	1550625555.84	adult	146.6125	94	-6	1169.7251	87.2345	77950.4341	245634.9863	4475954.7229	383.52	-1.1817	165.879	-1.4381	162.9574	-1.4692	277.746	-1.2561	271.5897	113042.625	218.2469	-1.0736	256.8127	-0.80321	6737490	-0.19598	211.749	78.14	75.5272	155.4291	151.5271	63259.6367	113.5522	0.44176	140.5446	3173810
008	2019-02-19t2317	1550639955.6	adult	150.6124	98	-2.0001	1165.973	86.5994	77670.5865	244742.8016	4434270.3072	362.004	-1.211	164.202	-1.5011	161.073	-1.5446	268.7808	-1.3426	265.1348	108856.2344	217.3516	-1.0934	251.9091	-0.92955	6642620	-0.23788	258.005	78.3847	75.5824	154.2995	150.139	62491.2891	114.7823	0.42678	141.717	3170980
008	2019-02-20t0317	1550654356.14	dead	154.6126	102.0001	2.0001	1162.8125	85.6075	76619.5837	241403.0611	4334558.8767	353.935	-1.1828	164.71	-1.4606	161.6097	-1.5039	273.0778	-1.221	269.0989	108958.0547	218.3441	-1.0411	255.5373	-0.79075	6572090	-0.26373	251.346	78.3891	75.4183	158.9349	154.0043	63415.0156	116.3637	0.42036	144.6069	3127800
009	2019-02-13t1840	1550104952.68	egg	-1.9999	-50.6132	-166.6108	142.6662	34.2812	2988.9482	9674.5377	59284.504	0	885.6338	0	-0.45219	0	-0.4656					0	-0.41669	0	-0.29656	0	1.2492	0	0	0				0	-0.48258	0	0
009	2019-02-13t2240	1550119351.74	larva	1.9999	-46.6135	-162.6111	167.8426	32.8112	3641.2124	11628.8807	74119.9817	0	1.1539	0	-0.65232	0	-0.66109					0	-0.62519	0	-0.54524	0	0.61447	0	0	0				0	-0.59424	0	0
009	2019-02-14t0240	1550133751	larva	5.9997	-42.6137	-158.6113	158.0813	34.952	3573.4461	11477.7247	74662.5731	0	-0.52161	0	-0.86214	0	-0.86586					0	-0.84457	0	-0.80502	0	0.076442	0	0	0				0	-0.71446	0	0
009	2019-02-14t0640	1550148150.61	larva	9.9996	-38.6138	-154.6114	161.2331	20.173	2404.4819	7612.8936	31586.726	233.706	0.99487	164.282	1.133	165.3796	1.1592	222.7525	-0.07338	222.4587	3118.5356	199.3499	1.0547	215.1742	1.0723	221944	-0.13778	104.85	60.5767	60.0926	95.0089	94.7113	1330.1244	81.7511	0.6814	90.2036	81839.1
009	2019-02-14t1040	1550162551.3	larva	13.9997	-34.6136	-150.6112	158.0901	59.7829	4831.4852	16588.4485	155248.793	0	-1.1183	0	-1.3163	0	-1.3086					0	-1.3217	0	-1.3596	0	-0.7952	0	0	0				0	-0.98739	0	0
009	2019-02-14t1440	1550176953.05	larva	18.0002	-30.6131	-146.6107	338.9814	33.1167	8871.0218	28011.0861	197552.2746	270.312	0.20106	155.054	0.69481	154.1192	0.70482	228.0835	-0.48123	225.8022	10948.0088	201.4385	0.74672	219.2018	0.66976	738830	-0.42389	125.541	60.4271	60.0116	98.1353	95.8031	4710.4941	81.5489	0.55396	91.9861	287935
009	2019-02-14t1840	1550191353.53	larva	22.0004	-26.613	-142.6106	420.3894	42.1614	13818.0866	43647.8526	388092.2225	256.804	-0.20182	150.995	0.46459	147.6494	0.44426	234.1441	-0.61975	231.5223	17326.666	205.1967	0.61383	225.612	0.50436	1111780	-0.43793	115.119	66.0706	65.9567	98.6395	97.1805	7299.3252	86.0784	0.58664	93.8431	486478
009	2019-02-14t2240	1550205752.23	larva	26	-22.6134	-138.611	473.3782	39.6366	15270.8786	48196.0706	417257.9043	284.348	-0.34202	189.095	0.88802	188.3343	0.9172	259.1625	-0.55041	257.1954	21251.3262	232.5068	0.77117	251.2236	0.54975	1538860	-0.40286	145.645	65.5544	65.3924	100.4415	97.6519	8236.2021	85.5328	0.50686	94.0101	533482
009	2019-02-15t0240	1550220151.73	larva	29.9999	-18.6135	-134.6111	649.3795	47.5805	24478.2247	77201.2452	765883.6978	308.349	-0.47596	170.713	0.41372	167.8941	0.41519	258.1105	-0.74287	255.5096	33554.3672	225.1158	0.48666	247.7271	0.26097	2211420	-0.16408	126.342	66.6232	66.4118	101.229	99.832	13159.7686	87.2729	0.47661	95.667	863038
009	2019-02-15t0640	1550234551.62	larva	33.9998	-14.6135	-130.6111	652.5664	47.5514	23704.0963	74676.2746	746570.2016	472.899	-0.030482	187.888	0.5165	184.0184	0.50768	340.4634	-0.10325	321.7901	42898.3945	257.3529	0.73043	302.6273	0.66459	2361190	-0.36679	340.105	58.1458	57.8688	96.4625	91.1743	12154.2783	78.103	0.13365	87.0608	730719
009	2019-02-15t1117	1550251176.93	larva	38.618	-9.9954	-125.993	786.9972	56.0668	34945.262	110139.1325	1315361.709	774.298	0.84348	191.024	0.33542	185.5418	0.30384	506.0389	1.288	487.3481	93111.1562	243.5074	0.27802	355.7705	1.0449	3513130	0.16889	155.788	69.3385	69.1022	104.5135	103.1818	19230.4844	90.1219	0.37374	99.1574	1275200
009	2019-02-15t1517	1550265561.55	larva	42.6137	-5.9997	-121.9973	974.6984	60.7986	49709.3399	156642.941	2108493.0831	697.664	0.31011	202.634	0.34119	192.5856	0.22156	498.997	1.0323	491.0431	130238.2109	288.2192	0.75718	386.8672	1.2125	5282660	1.1496	288.204	71.019	70.6647	110.8915	107.9857	28942.6875	93.392	0.39399	103.6599	1851460
009	2019-02-15t1917	1550279960.42	larva	46.6134	-2	-117.9976	1144.335	66.4762	59947.2081	188778.2701	2699029.3248	1148.75	1.6905	201.479	0.17644	189.976	0.019827	608.2407	1.8641	555.8177	190987.5625	295.4775	0.76641	410.3184	1.3978	6325620	1.5271	309.729	64.9257	64.736	100.7491	98.4827	31635.2324	85.0727	-0.043939	94.1951	2038410
009	2019-02-15t2317	1550294360.26	adult	50.6133	2	-113.9976	1062.2234	73.928	61861.8608	194865.5598	3088407.1916	940.674	0.79765	199.921	0.016174	186.956	-0.18676	560.8129	1.2343	515.3546	181703.3906	308.7319	0.94351	408.8017	1.2737	6462440	1.2789	251.021	65.4745	65.2449	101.0676	99.0119	32745.9082	85.9002	-0.11882	95.1925	2116460
009	2019-02-16t0317	1550308760.48	adult	54.6134	6	-109.9976	1146.3024	73.3067	70223.6951	221245.2137	3605224.5548	946.304	0.67623	194.938	-0.22059	184.119	-0.38236	531.2321	0.78614	464.9267	194962.1562	291.6445	0.55551	390.1512	0.91275	7148950	1.4239	203.389	65.2473	65.0539	100.5124	98.6473	36888.0391	85.6466	-0.25567	94.7835	2392810
009	2019-02-16t0717	1550323160.4	adult	58.6134	10	-105.9976	1112.8174	77.5162	70884.2541	223447.3861	3846879.2175	992.892	0.71871	194.243	-0.32761	181.8982	-0.5498	549.9706	0.87546	481.9712	203489.1094	294.8949	0.60988	414.709	1.2581	7181350	1.1738	141.669	64.8556	64.4908	99.8264	98.1041	36935.7852	85.3263	-0.40234	94.4836	2397780
009	2019-02-16t1117	1550337561	adult	62.6136	14.0002	-101.9974	1249.1903	78.7238	80030.3016	252321.7642	4301947.4446	1034.05	0.77111	189.442	-0.54406	178.921	-0.72902	510.735	0.40218	424.0711	213487.25	272.8129	0.077787	372.0937	0.54634	7908050	1.3866	294.449	65.1331	64.7816	100.5996	98.2956	42050.6289	85.8122	-0.4368	95.0435	2718920
009	2019-02-16t1517	1550351960.86	adult	66.6135	18.0001	-97.9975	1086.8182	82.7043	72408.8566	228220.2924	4118423.5	864.949	0.16503	184.907	-0.75172	178.3565	-0.81629	449.0365	-0.16983	405.3188	169735.8125	246.2417	-0.61891	322.2246	-0.29634	6976350	0.63242	202.926	65.0023	64.8424	100.8182	98.6316	38109.2656	85.69	-0.45491	95.139	2452470
009	2019-02-16t1917	1550366360.45	adult	70.6134	22	-93.9976	1127.5812	77.8492	71365.3146	224865.0115	3808052.4062	934.981	0.37205	188.692	-0.65225	180.3655	-0.7902	469.8441	0.036323	405.339	175251.8281	260.3118	-0.24029	338.9654	0.01299	7020870	0.5066	317.21	65.3936	65.1386	100.1834	98.0853	37368.4062	85.5906	-0.44374	95.1534	2433160
009	2019-02-16t2317	1550380760.72	adult	74.6135	26.0001	-89.9975	1168.2988	78.8124	78085.2264	246220.7823	4331258.2734	838.488	0.050803	187.221	-0.72461	180.5837	-0.81068	453.1244	-0.073739	383.6156	184421.6406	258.6293	-0.26167	323.403	-0.2187	7615410	0.72893	309.609	64.2735	63.7487	108.8863	105.1767	44316.7383	86.126	-0.39505	98.8488	2614390
009	2019-02-17t0317	1550395160.63	adult	78.6135	30.0001	-85.9975	1300.6593	79.1276	79758.5035	251012.3826	4307032.6765	669.49	-0.51964	179.632	-1.0323	174.1906	-1.0891	381.7599	-0.75357	341.7732	159193.875	238.0975	-0.85107	294.102	-0.71741	7480050	0.55754	197.564	67.3423	66.9934	104.2576	102.3964	43475.4219	88.2642	-0.27521	98.2689	2804200
009	2019-02-17t0717	1550409560.52	adult	82.6134	34	-81.9976	1170.9126	83.9707	80903.6995	255025.6683	4687214.1071	656.463	-0.54676	183.978	-0.85138	179.2553	-0.8822	390.3854	-0.60157	364.182	164742.6562	238.6167	-0.80378	295.8199	-0.62237	7749510	0.64151	252.881	73.4446	72.9624	121.9871	117.4796	51478.5547	97.1606	0.15439	110.1063	3093640
009	2019-02-17t1117	1550423961.36	adult	86.6137	38.0003	-77.9973	1221.4858	83.202	79775.0932	251229.51	4535001.3857	762.751	-0.10725	178.456	-1.0707	172.889	-1.1532	409.5345	-0.27865	363.4249	170366.3438	235.0503	-0.88014	288.3717	-0.70928	7423790	0.40593	154.401	68.1031	67.7989	105.0779	103.4489	43712.4023	89.737	-0.2216	99.4738	2833090
009	2019-02-17t1517	1550438361.3	adult	90.6136	42.0003	-73.9973	1309.1251	82.8994	86102.4213	271131.1069	4880498.2668	690.722	-0.34156	175.66	-1.1775	171.1925	-1.2236	368.0047	-0.72587	331.5351	165234.0938	227.2517	-1.1059	273.5999	-0.97977	7885040	0.63353	192.458	69.0623	68.7631	106.9559	105.107	48023.1953	91.1075	-0.17275	101.0209	3100070
009	2019-02-17t1917	1550452760.96	adult	94.6135	46.0002	-69.9974	1235.2123	82.1339	83438.481	263025.19	4745088.016	810.517	0.21554	181.775	-0.8933	177.0702	-0.9537	410.8268	-0.028369	360.7283	178709.6719	233.6742	-0.83204	293.4348	-0.41506	7899950	0.61741	280.031	70.3607	69.8681	112.0167	109.0087	48727.25	92.5564	-0.12396	103.8735	3057870
009	2019-02-17t2317	1550467161.1	adult	98.6136	50.0002	-65.9974	1104.3522	81.0547	74649.0096	235294.4053	4276638.9537	631.656	-0.50725	173.602	-1.241	170.0855	-1.2617	366.1903	-0.57835	340.6414	142448.0469	221.6776	-1.2287	267.476	-1.0076	6746180	-0.069287	324.968	69.7942	69.0085	117.747	113.7301	45803.5742	92.9325	-0.12468	107.0049	2712200
009	2019-02-18t0317	1550481561.73	adult	102.6138	54.0004	-61.9972	1175.9348	81.0735	75492.0246	237843.9874	4180434.4038	621.598	-0.51555	168.35	-1.4688	164.4943	-1.5153	344.8769	-0.82145	324.4584	135881.4844	217.4143	-1.3553	264.0394	-1.04	6625080	-0.15943	240.38	67.4016	66.7763	110.4387	107.3869	43512.8398	90.0312	-0.26471	102.2489	2652450
009	2019-02-18t0717	1550495960.87	adult	106.6135	58.0001	-57.9975	1212.0308	85.3159	80334.8902	252967.5137	4675540.2993	509.976	-1.0046	168.304	-1.4637	164.4404	-1.5164	316.2683	-1.1976	293.7986	132516.4062	219.9148	-1.2284	264.5477	-0.96719	7044880	0.066917	204.139	67.3666	66.5032	122.2343	116.4467	51216.1641	90.5191	-0.25765	106.988	2819830
009	2019-02-18t1117	1550510360.68	adult	110.6135	62.0001	-53.9975	1103.4556	80.2115	72990.089	230025.1996	4092779.8304	553.856	-0.76859	177.671	-1.0179	175.1172	-1.008	336.3902	-0.82286	311.0738	128164.6562	222.0176	-1.1166	267.132	-0.83493	6758940	-0.11589	254.832	73.5116	72.3548	132.9823	129.1222	50666.2422	99.4192	0.076713	118.551	2796530
009	2019-02-18t1517	1550524759.99	adult	114.6133	65.9999	-49.9977	1085.973	85.3959	76517.6967	241329.346	4589853.9774	465.646	-1.1628	164.976	-1.6014	162.1711	-1.6146	302.9369	-1.2947	283.7292	120871.8359	209.5404	-1.5844	248.9584	-1.3283	6572660	-0.2381	363.631	69.8832	69.2536	116.5771	113.3083	46514.2812	92.9713	-0.1951	107.1246	2784150
009	2019-02-18t1917	1550539159.68	adult	118.6132	69.9998	-45.9978	1093.1629	83.2137	73568.6727	231887.2725	4257652.8028	591.096	-0.52351	171.596	-1.2777	168.9324	-1.2831	335.8266	-0.71724	308.992	128957.4219	215.3721	-1.3288	260.463	-0.93638	6578650	-0.24674	221.38	67.3638	66.6898	113.9331	110.4862	43750.3203	90.4181	-0.31276	103.8319	2582590
009	2019-02-18t2317	1550553559.71	adult	122.6132	73.9998	-41.9978	1141.2771	83.142	76781.5922	241932.0705	4429783.4001	574.926	-0.56756	174.091	-1.1458	171.5588	-1.1455	339.4719	-0.60329	316.3014	135788.7656	216.0001	-1.2817	266.4004	-0.71149	6963130	-0.040389	156.703	70.6939	69.7118	120.5762	117.5529	48230.4844	94.4769	-0.18192	110.6095	2827540
009	2019-02-19t0317	1550567959.69	adult	126.6132	77.9998	-37.9978	1152.5816	84.3866	79536.6087	250659.6216	4665200.9287	533.901	-0.73266	169.005	-1.3748	166.5393	-1.3754	313.6406	-0.96235	292.3605	130160.8594	210.7862	-1.4721	256.3874	-0.98423	7000020	-0.032299	345.067	69.8969	68.9496	121.6246	116.7699	50474.2188	93.2466	-0.25679	108.9174	2895060
009	2019-02-19t0717	1550582360.08	adult	130.6133	81.9999	-33.9977	1106.1472	82.4694	75313.5354	237460.6409	4303472.7398	482.77	-0.94542	177.276	-0.96012	174.7162	-0.96274	318.075	-0.83433	303.7457	125003.4688	221.4219	-1.0206	268.4592	-0.56793	6954700	-0.068576	186.239	74.3226	73.2243	130.5118	127.1914	51291.1562	100.4024	0.0020417	118.7865	2915750
009	2019-02-19t1117	1550596759.7	adult	134.6132	85.9998	-29.9978	1157.3794	86.4857	79767.8576	251383.5849	4746820.9637	409.365	-1.2573	170.175	-1.2853	167.9625	-1.2756	297.6417	-1.1078	290.2157	123818.9375	212.8898	-1.3484	258.9376	-0.83391	7067730	-0.017371	348.942	74.7544	73.9007	125.9631	122.4635	52400.6562	100.3119	-0.028567	115.6866	3104700
009	2019-02-19t1517	1550611161.65	adult	138.6137	90.0004	-25.9972	1023.6627	85.3297	71554.4366	225718.9083	4312403.9933	472.68	-0.8922	171.306	-1.2114	168.3091	-1.2411	310.3615	-0.84356	296.3114	115764.8438	216.731	-1.1723	266.0067	-0.57437	6379440	-0.38446	188.517	75.279	74.1734	132.5173	129.3518	49428.9648	101.9824	0.01257	120.1627	2803390
009	2019-02-19t1917	1550625560.34	adult	142.6134	94	-21.9976	1165.0681	84.535	79811.5575	251474.7091	4710095.4397	418.242	-1.0884	173.314	-1.0945	170.4795	-1.1168	306.7007	-0.84392	299.2559	127587.5	221.7045	-0.95025	270.8989	-0.38466	7202080	0.038594	374.266	77.2169	75.2219	158.4861	154.4854	65930.2031	107.7978	0.2364	138.5352	3208750
009	2019-02-19t2317	1550639960.11	adult	146.6133	97.9999	-17.9977	1230.5339	87.909	82792.932	260738.0597	4890178.7382	453.708	-0.85635	173.775	-1.0533	171.079	-1.0702	303.4624	-0.83607	284.3409	131095.75	220.5583	-0.97936	260.5755	-0.6831	7492150	0.17939	269.912	76.6994	75.3269	143.8458	136.0986	62141.3945	103.649	0.0077034	125.0554	3306820
009	2019-02-20t0317	1550654360.62	adult	150.6134	102.0001	-13.9975	1052.1011	84.1158	73949.4227	233282.2149	4350736.0309	448.272	-0.81754	173.269	-1.0599	170.7994	-1.0674	294.7084	-0.91792	278.9791	113462.7344	218.1903	-1.0594	253.5377	-0.87772	6670140	-0.22451	330.859	75.4167	73.9776	134.9508	130.9808	51956.0625	103.6175	-0.039194	123.9916	2903240
009	2019-02-20t0717	1550668760.06	adult	154.6133	105.9999	-9.9977	1100.3154	83.9666	74772.9518	235706.2606	4372757.3071	397.497	-0.98594	170.981	-1.1563	168.4346	-1.17	282.5536	-1.0645	270.6793	110195.8828	216.3206	-1.123	246.7441	-1.0696	6660050	-0.22203	326.446	71.1692	70.0655	127.2146	122.7934	49613.707	96.9498	-0.3487	114.1497	2772180
009	2019-02-20t1117	1550683160.14	adult	158.6133	109.9999	-5.9977	1116.2097	83.3126	76041.7669	239656.3396	4426315.3853	389.256	-0.96843	170.294	-1.1782	167.8658	-1.1879	277.6724	-1.0921	266.1978	110235.9531	218.6144	-1.0228	249.0407	-0.97804	6744000	-0.1764	309.893	71.7075	70.348	131.7875	127.9862	52319.6445	98.6875	-0.31692	118.0627	2839760
009	2019-02-20t1517	1550697551.8	adult	162.611	113.9976	-2	1160.5441	83.127	76330.6722	240426.001	4352818.2955	374.224	-0.98365	172.12	-1.0783	169.9322	-1.0771	277.9571	-1.038	265.8045	110626.9219	220.0548	-0.95739	249.6146	-0.9411	6849700	-0.12338	336.234	72.2714	70.975	133.9835	129.8285	53325.4297	99.7056	-0.31737	120.4734	2876110
009	2019-02-20t1917	1550711951.68	dead	166.611	117.9976	2	1159.6004	80.559	73456.1038	231333.8125	4051825.4756	424.007	-0.70846	178.191	-0.7781	175.5325	-0.79857	290.7839	-0.77501	278.2218	111661.0234	228.77	-0.60617	260.8681	-0.57405	6827900	-0.12961	316.696	72.7712	71.5032	134.8022	130.2635	51764.0352	100.1857	-0.34192	119.1081	2788450
010	2019-02-13t1840	1550104957.18	egg	-1.9999	-58.6133	-342.6027	1113.1609	63.3592	37538.9761	118462.4269	1167271.1928	727.27	9097.4901	280.368	2.9751	255.1645	2.668	599.129	6.622	581.6732	119826	443.7598	3.8686	545.1046	4.7076	5594460	9.3519	281.525	97.8407	92.0621	223.654	220.3258	44730.7	151.9856	1.9932	202.9922	1952310
010	2019-02-13t2240	1550119356.27	larva	1.9999	-54.6135	-338.603	1109.4409	63.9833	38191.716	120520.2637	1203237.051	526.756	38.5352	258.168	2.6015	247.7824	2.4759	431.396	3.4363	423.1633	87573.4	350.7696	2.8713	400.0586	3.228	5237190	7.5313	269.992	97.5802	92.4506	217.717	215.0918	44196.5	149.3107	1.9429	197.5921	1979510
010	2019-02-14t0240	1550133755.57	larva	5.9997	-50.6137	-334.6032	1103.0465	64.181	38221.7493	120656.8981	1211090.9412	503.56	5.1532	249.683	2.3896	243.0079	2.3129	403.723	2.5535	397.034	82359.5	323.7434	2.4936	369.2759	2.777	5070820	6.2431	271.64	97.5877	92.6001	215.556	211.4833	43973.4	148.09	1.9186	198.5151	1981910
010	2019-02-14t0640	1550148155.12	larva	9.9996	-46.6138	-330.6033	1109.7246	63.9596	38079.096	120157.2983	1202557.8087	502.447	3.1398	244.333	2.2128	239.1999	2.1592	389.968	1.9671	381.1861	79163.6	308.1654	2.2179	355.8421	2.4769	4944580	5.1919	271.804	97.4391	92.5732	212.767	208.1903	43191.7	146.6815	1.8936	194.2005	1971880
010	2019-02-14t1040	1550162555.95	larva	13.9998	-42.6136	-326.6031	1101.4743	64.5175	37267.8203	117666.0551	1175308.3805	484.187	2.0319	240.92	2.0573	236.8233	2.0218	374.06	1.4323	367.4868	74437.9	301.0638	2.0221	343.6935	2.1763	4773840	4.2368	247.186	97.604	92.9379	209.626	205.5444	41715.5	146.6072	1.8976	191.4202	1934020
010	2019-02-14t1440	1550176957.7	larva	18.0003	-38.6131	-322.6026	1103.8557	64.6738	37195.7339	117434.2165	1176188.9851	428.422	1.0906	236.684	1.8842	233.0899	1.8604	362.257	1.0037	360.1334	71726.9	294.1425	1.8191	334.4481	1.8925	4682330	3.48	251.637	97.0436	92.4331	207.652	204.7472	41115.1	145.0023	1.8763	191.1687	1919810
010	2019-02-14t1840	1550191358.08	larva	22.0004	-34.613	-318.6025	1106.4364	64.7384	35996.1423	113646.1133	1137239.4303	447.51	0.75726	235.823	1.754	232.5665	1.7406	359.127	0.71157	350.9681	68952.4	291.0878	1.6514	331.5794	1.6649	4516480	2.7427	259.588	96.5211	92.3224	204.009	201.1817	39169.7	142.4025	1.837	188.2839	1848570
010	2019-02-14t2240	1550205756.75	larva	26	-30.6134	-314.6028	1108.6426	65.3843	38054.9261	120137.1368	1219936.5591	418.783	0.27561	235.671	1.6288	232.8063	1.6276	350.262	0.38929	342.0482	71103.2	288.6639	1.4819	324.9119	1.3841	4763860	2.4524	248.324	96.4201	92.5011	196.582	193.4715	39906.2	140.7877	1.8234	178.5151	1949040
010	2019-02-15t0240	1550220156.18	larva	29.9998	-26.6136	-310.603	1113.7436	64.4845	40294.2215	127157.3031	1320469.9475	450.582	0.13032	239.103	1.556	236.8501	1.572	347.701	0.15683	342.9743	74408	291.8023	1.3745	323.584	1.1508	5107710	2.2755	243.871	96.3526	92.5106	197.197	193.285	42200.1	139.5005	1.8264	179.4297	2058280
010	2019-02-15t0640	1550234556.13	larva	33.9998	-22.6136	-306.603	1121.6878	63.3536	42526.9266	134207.0971	1433782.3577	440.513	-0.16006	242.39	1.4776	239.422	1.489	350.615	-0.0035506	344.3595	78888.5	299.0032	1.317	329.6173	0.99368	5453300	2.1201	255.226	95.2858	91.577	194.871	191.5254	43845.9	138.2354	1.8457	178.4376	2143740
010	2019-02-15t1117	1550251181.52	larva	38.618	-17.9954	-301.9848	1111.16	65.0505	35938.587	113439.1427	1151756.5235	422.088	-0.48014	242.714	1.3165	240.1214	1.3444	350.217	-0.20942	345.5323	67241.6	294.5133	1.0529	327.5152	0.68238	4646030	1.0362	240.498	97.397	93.3934	198.32	195.9902	38077.4	141.9935	2.0795	181.4724	1864370
010	2019-02-15t1517	1550265566.12	larva	42.6137	-13.9997	-297.9891	1120.5915	66.4248	36734.5532	116044.6006	1177151.2506	418.164	-0.68887	244.539	1.2055	242.3867	1.2537	343.3	-0.43831	336.5605	67286.8	296.1035	0.88724	323.8158	0.36008	4781460	0.78156	257.435	99.0341	95.0706	201.003	196.8766	39396.5	143.2949	2.3497	183.4269	1936410
010	2019-02-15t1917	1550279964.93	larva	46.6134	-10	-293.9895	1122.1231	65.3508	36877.3042	116442.0332	1171706.149	392.127	-0.92924	241.891	1.0847	240.273	1.1569	333.819	-0.68087	327.1943	65762.4	291.8598	0.70172	317.6825	0.083554	4743480	0.4203	269.202	99.2273	95.354	199.175	195.4452	39237.4	142.0558	2.5785	181.7644	1945850
010	2019-02-15t2317	1550294364.9	larva	50.6134	-6	-289.9895	1121.4661	66.2905	36703.1268	115910.2378	1170355.9981	389.655	-1.0644	240.187	1.0109	238.1132	1.0868	332.581	-0.83807	327.3679	65185.9	290.2911	0.58382	316.9715	-0.093183	4695170	0.09416	245.962	99.6808	95.7853	200.084	197.1362	39216.4	143.9909	3.0876	183.1022	1948560
010	2019-02-16t0317	1550308765.02	larva	54.6134	-2	-285.9894	906.7933	61.9665	47984.5718	151374.2929	2111988.5561	1591.3	2.8175	233.917	0.84107	227.7615	0.81914	551.579	0.96685	454.9177	138998	300.7511	0.74936	377.806	0.72087	5880680	0.60465	202.811	78.5902	78.302	118.239	116.6886	29796.2	101.7492	0.82331	111.9775	1975760
010	2019-02-16t0717	1550323164.91	adult	58.6134	2	-281.9895	936.5544	67.7145	50323.062	158512.6359	2354759.3274	1032.44	0.84851	196.59	-0.25744	189.1007	-0.33123	516.851	0.57994	455.0497	136449	279.9445	0.26471	359.3584	0.36677	5176810	-0.079913	179.817	65.9852	65.5995	104.536	103.2972	27597.5	88.4674	-0.15299	98.9347	1737590
010	2019-02-16t1117	1550337565.51	adult	62.6136	6.0002	-277.9893	498.7775	69.1982	25566.916	81760.1816	1078610.2811	424.313	-1.2215	213.255	0.22923	209.8286	0.29497	334.618	-1.158	327.2331	45173.4	279.7109	0.24879	313.7874	-0.42048	2858680	-1.6848	152.744	68.6783	68.4974	105.608	104.2095	14257.1	90.6856	-0.031708	100.8305	920633
010	2019-02-16t1517	1550351965.51	adult	66.6136	10.0002	-273.9893	2126.3013	73.7173	98726.4877	310617.0498	4290859.1291	1351.56	1.7617	243.291	1.2825	240.154	1.3914	518.684	0.46314	455.5191	269197	310.9316	1.0877	412.2514	1.2398	12625600	3.9889	252.998	82.7043	79.3177	178.399	174.144	92589.3	121.4404	2.2632	157.0989	4291940
010	2019-02-16t1917	1550366364.92	adult	70.6134	14	-269.9895	636.3229	84.6822	27528.8856	87735.3631	1245042.7711	415.287	-1.3565	239.953	1.2416	237.7947	1.3934	339.497	-1.1963	333.4066	49566.5	290.9459	0.6147	322.8114	-0.27215	3481000	-1.5574	183.785	91.4757	90.0446	146.94	144.5396	21453.3	120.6267	1.8757	138.2586	1327040
010	2019-02-16t2317	1550380765.36	adult	74.6135	18.0001	-265.9893	1150.9664	75.9097	44070.8593	139172.616	1666190.4467	414.356	-1.3939	244.334	1.4884	242.4176	1.6589	334.199	-1.2618	330.3589	78202.5	295.4187	0.82008	318.8874	-0.3019	5699080	-0.37322	270.068	97.7049	93.7418	205.275	201.1154	48034.5	140.3708	2.7627	185.9981	2278970
010	2019-02-17t0317	1550395165.21	adult	78.6135	22.0001	-261.9894	2015.6923	76.8874	93739.589	294973.3052	4137899.0463	788.421	-0.10065	224.75	0.78269	224.5628	0.99785	443.632	-0.091238	405.3939	218710	298.9393	1.0263	362.23	0.60623	11074100	2.6076	259.41	81.6779	78.0237	182.758	179.2723	90099.6	121.8006	1.4903	160.0539	4024510
010	2019-02-17t0717	1550409565.07	adult	82.6134	26	-257.9894	1052.2013	69.8165	61737.7601	194513.6094	3051886.6332	858.221	0.19472	219.941	0.63778	216.5944	0.70611	447.673	0.065148	409.0387	144598	270.3741	0.22058	320.2342	-0.11772	7094190	0.26888	304.26	69.3108	68.9019	105.489	102.8842	34073	90.0653	-0.19342	99.7099	2235620
010	2019-02-17t1117	1550423965.9	adult	86.6137	30.0003	-253.9892	1031.114	78.5789	67331.8892	212469.0871	3717672.9027	765.488	-0.096694	235.521	1.3486	230.5077	1.3479	463.111	0.39657	431.7851	163015	297.9579	1.2341	382.7274	1.3768	8268440	0.88678	154.118	74.893	74.5719	114.238	112.5443	40211.9	97.769	0.15411	108.4471	2629270
010	2019-02-17t1517	1550438365.91	adult	90.6137	34.0003	-249.9892	1158.5071	80.7324	46010.7701	145424.2775	1850311.7357	414.406	-1.4619	250.178	2.0486	248.9508	2.2123	338.033	-1.1307	332.9354	82480.1	300.9506	1.4683	324.0747	0.21439	6084580	-0.39595	255.69	99.1655	95.6758	199.051	195.0817	48568.6	140.8742	2.0912	180.005	2411800
010	2019-02-17t1917	1550452765.54	adult	94.6136	38.0002	-245.9893	1158.8676	77.9591	44810.1352	141604.7279	1738036.2367	409.529	-1.4897	256.398	2.3996	255.2386	2.5579	345.639	-0.95888	341.2613	81916.4	308.649	1.8788	332.8664	0.57825	6070740	-0.43488	260.319	100.638	96.7817	199.787	195.4775	47349.5	143.8351	2.1678	181.6725	2382810
010	2019-02-17t2317	1550467165.76	adult	98.6136	42.0002	-241.9892	1071.7449	73.3172	66510.0556	209641.5802	3471427.5571	1153.03	1.8049	216.868	0.70183	214.076	0.74525	484.047	1.1732	387.1514	168448	266.6845	0.44725	313.1041	0.20674	7527070	0.38265	296.165	72.8316	72.5547	112.349	110.1979	39097.3	95.8346	0.0020318	106.535	2527840
010	2019-02-18t0317	1550481566.34	adult	102.6138	46.0004	-237.9891	1543.3861	58.7393	63779.0654	200924.111	2290499.1304	914.198	0.82655	277.901	3.5277	277.4479	3.7115	476.734	1.1926	442.8153	160660	346.9492	3.5852	413.6338	3.1248	9348300	1.4234	2669.13	205.387	101.6535	1931.24	1872.325	650827	820.7435	30.5945	1488.0771	6909010
010	2019-02-18t0717	1550495965.46	adult	106.6135	50.0001	-233.9893	1163.1318	77.0925	45529.5461	143806.741	1738145.2557	397.025	-1.5356	259.253	2.7399	257.8639	2.8604	346.647	-0.7253	343.275	83542	310.7917	2.3035	333.8514	1.0308	6239170	-0.40198	242.316	101.742	98.1267	197.372	192.426	47566.6	144.1041	1.9185	179.719	2448520
010	2019-02-18t1117	1550510365.29	adult	110.6135	54.0001	-229.9894	1014.5832	78.779	67184.1501	211886.2198	3743672.5718	772.96	0.27845	204.221	0.22179	198.365	0.091651	449.983	0.96335	395.3825	157944	283.3839	1.3014	357.9525	1.8508	7148940	0.11049	345.027	75.2484	74.8532	116.518	114.182	40897.8	98.9693	0.059076	109.9967	2634140
010	2019-02-18t1517	1550524764.45	adult	114.6133	57.9999	-225.9896	591.0587	100.1934	41847.5629	133903.9922	2540699.5823	678.418	-0.13596	192.175	-0.32185	188.088	-0.3802	443.706	0.93595	422.0563	96728	237.8463	-0.45902	311.4715	0.55351	4188850	-1.6127	311.24	71.1614	70.8784	110.194	107.5783	24022.2	93.8203	-0.16261	103.3242	1551100
010	2019-02-18t1917	1550539164.09	adult	118.6132	61.9998	-221.9897	1023.6192	74.6073	64542.1411	203536.3441	3392214.5054	1092.15	1.9099	231.937	1.5799	229.3498	1.6121	450.732	1.1142	377.7252	151897	295.0265	1.8593	343.3956	1.5955	7815120	0.45941	244.845	80.5648	80.1431	123.059	120.5213	41470.9	105.3989	0.25553	116.5785	2714630
010	2019-02-18t2317	1550553564.14	adult	122.6132	65.9998	-217.9897	2328.7111	81.2103	115974.4781	364783.5821	5339684.6213	933.854	1.1843	232.97	1.6614	235.8257	1.9525	422.936	0.73377	361.1855	257568	309.5104	2.4829	342.8172	1.6511	14174800	4.0268	422.936	82.2932	78.6202	174.368	170.4693	106190	126.2371	1.0341	157.7744	5007050
010	2019-02-19t0317	1550567964.15	adult	126.6132	69.9998	-213.9897	1031.6999	80.2087	67699.8261	213443.8356	3792114.0968	945.153	1.2836	217.69	0.96182	215.4155	0.9945	461.803	1.4218	390.4588	163016	295.6979	1.9646	352.8437	2.0323	7681180	0.34594	330.416	78.5604	77.9445	124.995	122.4336	44123.2	105.8791	0.23983	117.6733	2772000
010	2019-02-19t0717	1550582364.52	adult	130.6133	73.9999	-209.9896	1076.636	82.941	72164.294	227485.3955	4107561.1113	998.995	1.5906	199.782	0.12639	193.7044	-0.037266	435.582	1.0639	362.2861	164214	270.3295	0.9677	330.0834	1.3776	7514220	0.23649	328.976	76.5502	75.5099	138.061	133.8594	52048.9	102.5237	0.088602	121.8718	2879210
010	2019-02-19t1117	1550596764.11	adult	134.6132	77.9998	-205.9897	1133.8672	77.9899	72464.3477	228302.4107	3939912.5928	725.433	0.28634	196.206	-0.022972	193.2409	-0.038583	383.251	0.28001	324.588	145252	245.5271	-0.017228	288.5567	0.10775	7417360	0.16933	186.862	72.0915	71.4756	115.772	112.8204	43877.7	95.4989	-0.2332	107.7115	2725350
010	2019-02-19t1517	1550611166.18	adult	138.6137	82.0003	-201.9891	1191.5975	65.5651	53557.8127	168889.1377	2181923.8025	732.925	0.36093	272.705	3.7206	271.4167	3.818	480.228	1.9188	465.2142	135424	328.8135	3.4066	376.8155	2.9631	7682650	0.29582	1665.51	197.954	113.5357	1225.22	1191.1277	345512	707.0315	26.674	1043.1088	5576750
010	2019-02-19t1917	1550625564.71	adult	142.6133	85.9999	-197.9895	935.3482	82.0341	60727.6675	191539.3818	3425764.639	850.155	0.95266	247.994	2.5441	245.9637	2.5921	477.118	1.934	442.0107	151246	298.0978	2.1706	342.6007	1.9072	7850010	0.36884	398.16	84.7723	84.1164	141.234	129.8058	44771.1	109.3188	0.3045	123.1439	2683380
010	2019-02-19t2317	1550639964.56	adult	146.6133	89.9999	-193.9896	1039.2764	85.1795	71077.2941	224105.0043	4173381.0873	801.05	0.75386	254.496	2.8803	252.1201	2.9114	436.859	1.3429	402.0421	162075	303.8722	2.4183	344.8763	2.0079	9417620	1.1371	242.52	86.3024	85.886	128.024	125.8672	47497	110.2203	0.29572	121.2505	3193620
010	2019-02-20t0317	1550654365.18	adult	150.6135	94.0001	-189.9894	861.6558	86.0907	58052.5313	183358.8456	3337048.2193	688.751	0.27921	257.738	3.051	255.5437	3.09	444.804	1.5405	421.36	134776	300.3578	2.2808	336.9868	1.7782	7792970	0.32066	350.099	90.5045	89.4326	142.335	139.3719	43127.4	117.227	0.52879	132.4538	2736500
010	2019-02-20t0717	1550668764.49	adult	154.6133	97.9999	-185.9896	1067.5212	83.7764	71332.3692	224848.6001	4085134.4945	690.537	0.33823	208.49	0.66406	207.1114	0.72185	390.119	0.71117	354.3718	145124	267.8983	0.96385	309.5694	0.92251	7746220	0.29289	168.483	77.7024	77.1656	121.893	119.3158	45344.3	102.9794	-0.10985	114.9073	2886950
010	2019-02-20t1117	1550683164.6	adult	158.6133	101.9999	-181.9895	1168.4317	78.0355	74339.5692	234459.9165	3966280.9676	723.975	0.54315	255.443	2.9399	253.2677	2.975	410.073	1.1095	366.9236	159108	303.2434	2.3839	331.974	1.6416	9904050	1.2879	180.854	87.3975	86.6942	132.494	130.339	51407.5	112.7076	0.21893	125.417	3388580
010	2019-02-20t1517	1550697556.26	adult	162.611	105.9976	-177.9919	1125.3081	81.3063	75608.7539	238311.0689	4270182.2021	610.703	0.085749	203.384	0.4282	201.2246	0.44277	349.83	0.16879	316.9158	137833	263.641	0.78818	292.4342	0.40619	8013130	0.40415	164.798	74.6433	74.1101	117.496	115.5546	46293.6	99.1175	-0.33937	110.539	2940870
010	2019-02-20t1917	1550711956.18	adult	166.611	109.9976	-173.9919	1119.2092	89.9096	78782.5071	248505.7321	4692580.9625	1054.07	2.1561	232.135	1.8111	233.8868	2.0246	435.344	1.6813	383.6732	178491	291.4259	1.8892	323.6064	1.3919	9517530	1.0644	1191.26	101.461	91.3855	850.322	846.3861	348632	136.1949	0.9924	564.3847	4159900
010	2019-02-20t2317	1550726356.35	adult	170.611	113.9976	-169.9918	1278.5649	84.5392	66147.2845	208720.7959	3312407.5071	936.825	1.6901	228.392	1.6248	228.6474	1.7632	460.593	2.1933	380.824	159826	291.4246	1.8715	324.4725	1.4174	7920860	0.34775	1674.51	157.087	95.892	1189.68	1152.5039	412818	532.4326	15.6365	993.4422	5447940
010	2019-02-21t0317	1550740755.75	adult	174.6108	117.9974	-165.992	1051.0402	78.0827	68810.4947	217028.2631	3752807.7645	501.799	-0.26559	252.787	2.7586	252.722	2.8909	364.021	0.5724	348.5273	130684	304.0252	2.3269	329.2096	1.5409	9071520	0.82426	272.302	94.3169	93.183	154.04	149.566	55300.3	124.2665	0.46078	141.8803	3384660
010	2019-02-21t0717	1550755155.75	adult	178.6108	121.9974	-161.992	1131.245	81.17	71716.3792	225928.0398	3922334.6275	935.811	1.8339	228.055	1.5682	227.8576	1.684	436.578	1.912	377.793	163717	280.5705	1.3797	319.1162	1.2142	8529720	0.57656	252.235	83.7718	82.2396	157.237	147.9418	58963.9	114.0356	0.027245	134.9994	3133230
010	2019-02-21t1117	1550769556.28	adult	182.611	125.9976	-157.9919	1100.3321	80.0138	74430.7634	234702.4625	4197482.8431	571.41	0.15482	235.833	1.9148	235.6729	2.0354	359.879	0.59092	326.2143	139633	286.1814	1.5653	310.5896	0.93332	9143470	0.81139	251.999	81.8115	81.0225	136.21	132.0084	52849.4	107.8285	-0.2623	123.7168	3171920
010	2019-02-21t1517	1550783956.05	adult	186.6109	129.9975	-153.9919	1049.3587	84.3536	74274.7029	234448.5249	4370641.5474	431.026	-0.49639	257.575	2.9098	257.7751	3.0582	340.753	0.26699	337.8185	131872	308.321	2.3745	329.7632	1.492	9961980	1.1197	2002.88	186.144	110.4574	1562.64	1530.7024	604743	742.6719	24.4727	1319.7572	7199310
010	2019-02-21t1917	1550798355.73	adult	190.6108	133.9974	-149.992	1049.8025	77.8955	68750.194	216745.5079	3779335.5008	532.646	0.045055	257.748	2.896	255.4905	2.9294	366.217	0.77343	355.2749	131472	315.5287	2.6105	343.2352	1.8798	9236920	0.8058	277.751	92.7284	91.9131	145.13	142.3001	52101.7	121.7326	0.16737	136.9007	3323110
010	2019-02-21t2317	1550812756.28	adult	194.611	137.9976	-145.9919	1091.8967	81.8643	73611.5979	232065.3973	4171008.251	627.187	0.57018	241.519	2.123	240.3377	2.2028	356.914	0.62652	321.5137	137055	283.1268	1.3426	307.0068	0.75434	9260330	0.79751	208.626	86.8531	85.6834	143.57	140.0383	55130.7	115.1575	-0.14916	132.9238	3330120
010	2019-02-22t0317	1550827155.76	adult	198.6108	141.9974	-141.992	1101.5914	79.4465	72532.8303	228570.3663	4060418.0438	531.186	0.11208	255.55	2.7672	251.3704	2.7136	374.435	1.0005	360.7213	141537	319.8358	2.7024	347.1839	1.9558	9656470	0.93816	236.036	93.5945	91.5263	173.1	168.4484	65431.7	128.3637	0.32556	155.8732	3536650
010	2019-02-22t0717	1550841555.9	adult	202.6109	145.9975	-137.992	1692.8996	79.9092	92472.1949	291315.192	4450564.2358	478.085	-0.14161	279	3.852	277.8938	3.9571	382.828	1.201	375.7665	185672	334.6276	3.2224	363.4219	2.4222	13505000	2.4433	345.724	101.934	99.5222	183.178	180.0423	88841.3	140.3392	0.76124	169.1113	4934130
010	2019-02-22t1117	1550855947.65	adult	206.6086	149.9952	-133.9943	1483.934	85.0703	79296.575	250200.7255	3976786.6275	517.77	0.1101	264.51	3.1637	261.9141	3.1959	394.28	1.472	381.9539	164020	316.7668	2.5097	353.0897	2.0742	10987800	1.4358	249.053	99.0183	96.3758	174.636	171.1658	72648.5	136.8903	0.56657	161.1257	4113220
010	2019-02-22t1517	1550870345.18	adult	210.6079	153.9945	-129.9949	1167.6953	80.7506	77099.0085	242934.7145	4309444.1988	648.253	0.91322	224.42	1.2722	221.2169	1.26	398.69	1.5941	371.7838	160273	287.6396	1.3788	340.8168	1.6631	9017400	0.63813	328.186	80.3271	78.2434	159.755	156.7289	64221.6	113.6858	-0.47635	145.2761	3227630
010	2019-02-22t1917	1550884746.83	adult	214.6084	157.995	-125.9945	1645.1836	81.8268	90179.3626	284315.7483	4524014.3306	565.238	0.47175	270.692	3.4304	268.5866	3.5004	417.065	2.0041	403.6888	197272	333.7282	3.0454	380.8668	2.8195	12782600	2.1248	308.115	99.1435	95.4988	202.658	198.586	95857	144.8403	0.78851	185.5471	4681760
010	2019-02-22t2317	1550899144.79	adult	218.6078	161.9944	-121.995	1825.1307	85.1721	94858.3122	298739.8617	4621536.7292	610.177	0.80045	274.363	3.5941	272.3238	3.6777	415.574	1.9963	396.1361	206956	327.5707	2.7618	366.5409	2.3372	13638900	2.4619	347.431	98.6186	95.499	189.619	185.5678	94430.1	138.1407	0.43142	170.2241	4902430
010	2019-02-23t0317	1550913544.36	adult	222.6077	165.9943	-117.9952	1956.9419	86.5757	96508.7439	303895.8778	4490181.6051	603.527	0.80904	268.026	3.2848	266.581	3.4009	402.742	1.739	376.4565	204190	322.7599	2.5303	356.6575	1.9921	13572300	2.43	238.138	97.6843	94.8636	181.309	178.0392	91923.7	138.4687	0.37436	166.6835	4946540
010	2019-02-23t0717	1550927944.09	adult	226.6076	169.9942	-113.9952	1698.9297	85.9462	81505.7019	256703.2489	3766432.5293	564.405	0.59155	260.804	2.9317	258.7528	3.0207	403.154	1.7711	376.2605	172550	325.7388	2.5873	359.8353	2.0367	11161400	1.4393	255.584	97.14	93.5915	187.819	184.537	80386.5	144.7782	0.58528	174.1653	4157200
010	2019-02-23t1117	1550942344.56	adult	230.6077	173.9943	-109.9951	1683.4242	84.1678	78232.7434	246396.8306	3539028.7138	598.001	0.87504	245.747	2.204	242.6517	2.2366	391.312	1.5211	370.3395	161221	318.5029	2.2778	352.9885	1.7928	10101400	0.9889	255.66	95.0482	91.0916	187.284	182.7771	77161.1	143.7462	0.46981	172.3066	3906960
010	2019-02-23t1517	1550956744.33	adult	234.6077	177.9943	-105.9952	1249.7407	89.7186	86040.0073	270977.817	5158785.672	534.024	0.45204	188.043	-0.56333	185.2607	-0.55863	338.62	0.34337	310.1306	151702	236.0321	-0.74204	272.4589	-0.5893	8421890	0.27047	224.951	73.5743	71.3975	147.388	143.0917	66029.9	106.0102	-1.3392	133.0485	3295170
010	2019-02-23t1917	1550971144.39	adult	238.6077	181.9943	-101.9952	1248.2801	83.0227	82731.2748	260621.9285	4688816.1682	561.248	0.69787	210.584	0.49278	209.9413	0.62325	356.587	0.74921	324.784	154046	266.221	0.31262	295.7463	0.054526	9078060	0.52355	217.181	80.8135	78.9403	155.007	151.7595	66963.1	113.5208	-1.0796	139.666	3483790
010	2019-02-23t2317	1550985544.45	adult	242.6077	185.9943	-97.9951	1128.3949	83.4315	78411.3373	247371.5814	4519838.212	595.383	1.0159	196.247	-0.21493	193.2712	-0.20743	361.441	0.86391	314.8718	147829	248.5054	-0.35857	281.9499	-0.3788	8012370	0.045268	219.216	78.7578	76.2971	160.171	155.7682	65510.1	112.9301	-1.1934	144.1413	3215520
010	2019-02-24t0317	1550999945.09	adult	246.6079	189.9945	-93.995	1141.8505	86.976	80294.1631	253119.8704	4762243.4696	542.85	0.63247	197.3	-0.18664	195.2102	-0.13255	337.974	0.31006	309.8558	141273	246.6114	-0.45895	281.4335	-0.42545	8245560	0.11909	426.842	78.4127	75.3989	164.301	160.7294	68677.9	116.2821	-1.1178	148.357	3277020
010	2019-02-24t0717	1551014344.47	adult	250.6077	193.9943	-89.9951	1222.3552	87.042	82950.8142	261308.7348	4930245.2547	517.983	0.45598	213.569	0.57173	212.3202	0.68226	344.375	0.45916	320.0645	148770	262.8091	0.090265	294.8065	-0.067738	9224460	0.52532	222.002	83.0264	80.6577	168.508	165.2735	72795.3	116.9487	-1.1676	151.4884	3586080
010	2019-02-24t1117	1551028744.19	adult	254.6076	197.9942	-85.9952	1652.7573	88.9994	94598.6512	298119.1815	4983543.7834	565.379	0.91782	235.686	1.6095	232.8128	1.6598	402.435	1.891	387.6039	199205	312.2444	1.8287	365.2292	1.9489	11658200	1.5992	331.53	91.5893	88.5053	189.306	186.0646	93706.5	134.7786	-0.3722	173.327	4530470
010	2019-02-24t1517	1551043144.49	adult	258.6077	201.9943	-81.9951	1268.0823	88.4855	85566.2969	269473.0065	5069030.3563	501.755	0.36999	202.567	-0.0014144	199.6721	0.023724	353.93	0.69416	338.0124	157853	255.8981	-0.21934	311.0106	0.34421	9028000	0.39664	262.294	84.2641	80.4657	184.708	181.0976	82379.8	126.3436	-0.86271	169.3293	3755480
010	2019-02-24t1917	1551057544.15	adult	262.6076	205.9942	-77.9952	1880.6431	78.7849	76450.7577	240695.3322	3013972.9189	569.011	1.0676	261.271	2.7847	258.0799	2.8404	398.081	1.8312	377.3145	160825	321.576	2.0948	356.3911	1.6337	10544100	1.0811	303.094	100.011	96.1812	193.74	189.4286	78271.1	145.2751	0.013177	177.7418	4036160
010	2019-02-24t2317	1551071944.98	adult	266.6078	209.9944	-73.995	1804.1462	94.1914	92015.4696	289875.7967	4666948.8576	543.484	0.87102	230.365	1.2825	222.7532	1.1024	386.051	1.541	372.9913	186462	318.7002	1.9585	355.6823	1.5839	11115800	1.3441	276.919	93.5918	89.646	193.332	189.3584	93379.6	142.7146	-0.18419	176.4257	4516080
010	2019-02-25t0317	1551086344.35	adult	270.6077	213.9943	-69.9952	1622.1458	84.2199	74030.8528	233166.4897	3298356.7192	516.366	0.63693	239	1.6709	234.3166	1.6403	379.944	1.3974	368.7891	148178	321.6076	2.0284	354.2158	1.5119	9308560	0.46767	325.318	96.924	93.4932	197.19	193.6198	76904	149.6062	0.10007	182.0524	3775000
010	2019-02-25t0717	1551100744.13	adult	274.6076	217.9942	-65.9952	1985.491	97.5175	113045.6909	356420.0162	6255745.9275	525.708	0.80326	243.032	1.8393	240.2062	1.9027	381.048	1.4447	368.1158	225580	314.5864	1.7453	350.6786	1.3797	14363700	2.9433	247.845	93.5414	90.0145	191.272	187.672	113233	140.3258	-0.45033	174.7333	5528480
010	2019-02-25t1117	1551115147.66	adult	278.6086	221.9952	-61.9942	1067.9418	83.4485	75372.2908	237867.3538	4417412.6098	558.472	1.2916	222.479	0.83779	219.1351	0.86378	367.416	1.0831	349.1745	144394	281.6514	0.54527	324.2915	0.58595	8730530	0.13541	412.01	87.7591	83.8403	188.243	183.7707	73979.5	131.6174	-0.98251	172.6948	3443840
010	2019-02-25t1517	1551129529.34	adult	282.6035	225.9901	-57.9993	1906.5726	85.1332	89559.7564	281993.5495	4060094.7718	509.379	0.74857	288.201	3.9393	286.1187	4.071	412.659	2.3834	408.1808	194362	344.1693	2.7241	388.2357	2.4053	13563000	2.6008	283.164	111.971	107.8338	220.155	216.8585	103693	159.5477	0.41742	201.922	5269450
010	2019-02-25t1917	1551143926.13	adult	286.6026	229.9892	-54.0002	2240.8068	93.6422	104490.2237	328959.3532	4983896.7654	506.242	0.79691	257.893	2.475	254.822	2.5406	379.828	1.4674	372.5842	208905	321.3459	1.8832	356.425	1.4551	14159900	2.947	410.166	99.997	95.9148	204.142	201.0457	112278	146.8915	-0.32865	185.5637	5490440
010	2019-02-25t2317	1551158326.57	adult	290.6027	233.9893	-50.0001	1067.3036	86.2077	75511.464	238180.1219	4504219.6881	500.889	0.82802	244.969	1.8383	242.4103	1.9217	365.619	1.0642	354.4651	143688	300.4934	1.115	337.1881	0.86958	9625560	0.53151	237.011	93.4997	89.6205	189.085	185.2726	74310.5	137.7048	-0.90171	173.3305	3673880
010	2019-02-26t0317	1551172726.42	adult	294.6027	237.9893	-46.0001	1128.4987	85.4934	78467.1805	247331.3341	4651167.8609	583.864	2.6298	247.478	1.9343	246.148	2.0799	372.603	1.2893	353.467	152395	301.1244	1.1046	335.5774	0.79307	10108000	0.78023	258.771	94.7326	91.1519	194.616	189.4821	79598	137.5419	-0.99314	177.6732	3869260
010	2019-02-26t0717	1551187126.35	adult	298.6027	241.9893	-42.0002	1087.9783	85.4973	74550.7736	234989.1739	4365960.2358	476.21	0.65361	247.238	1.8999	245.1553	2.0108	362.405	0.98755	351.6407	140976	303.0067	1.1381	336.2063	0.78111	9601260	0.47696	263.71	96.5462	93.2264	193.329	188.9003	75204.9	138.1351	-1.0443	174.7342	3749270
010	2019-02-26t1117	1551201527.27	adult	302.6029	245.9895	-37.9999	1103.4486	84.4514	75172.9202	236920.2723	4399914.4224	471.973	0.84926	247.813	1.9041	246.2122	2.04	361.481	0.9687	352.2705	141701	303.2263	1.1132	338.0706	0.80464	9702110	0.5145	273.014	96.9325	93.5061	195.197	190.0568	76517.3	139.2313	-1.0682	175.629	3795000
010	2019-02-26t1517	1551215926.59	adult	306.6027	249.9893	-34.0001	1104.9219	84.3576	74500.0833	234781.2949	4340590.6338	428.442	-89.3403	244.373	1.7183	242.6602	1.8482	351.321	0.643	346.3859	136313	298.459	0.91421	330.9785	0.57102	9481930	0.35895	257.797	97.2161	93.7584	191.457	186.5238	74285.5	139.1134	-1.1598	174.6168	3772080
010	2019-02-26t1917	1551230326.86	adult	310.6028	253.9894	-30	1104.4957	84.1496	73785.4832	232513.3182	4267347.3403	418.536	-131.2678	246.615	1.8011	245.1808	1.947	352.158	0.67374	347.3684	135581	301.1962	0.97772	333.09	0.60186	9482330	0.33232	264.438	98.2096	94.5224	194.781	189.1671	74990.8	141.7094	-1.0993	176.5365	3776160
010	2019-02-26t2317	1551244726.7	adult	314.6028	257.9894	-26.0001	1087.8902	83.4564	71603.1114	225639.4022	4090274.3772	428.426	-79.703	246.524	1.7733	244.7682	1.9052	351.909	0.66858	347.7239	131614	301.4433	0.95434	334.6308	0.61636	9198560	0.11708	248.637	99.0446	95.0188	196.052	192.3559	73323.5	144.1499	-1.046	179.0267	3695650
010	2019-02-27t0317	1551259126.55	adult	318.6027	261.9893	-22.0001	1082.2008	82.3763	71215.9027	224427.8789	4048651.6592	401.039	-205.1123	244.879	1.6721	243.2774	1.8116	347.44	0.50947	343.1392	129248	298.5926	0.82337	330.581	0.47079	9095290	0.0076447	257.077	99.6738	95.8158	195.494	190.3409	72723.6	144.1539	-1.1308	179.0936	3702090
010	2019-02-27t0717	1551273527.19	adult	322.6029	265.9895	-17.9999	1076.9841	81.7828	70082.6739	220843.9882	3940668.0443	426.668	-79.2332	243.934	1.6036	242.4902	1.7513	344.593	0.40056	340.4049	126121	296.8083	0.72988	328.1233	0.37106	8909700	-0.17131	248.436	100.125	96.2682	195.997	192.0438	71734.8	145.2497	-1.153	178.8143	3657070
010	2019-02-27t1117	1551287926.93	adult	326.6028	269.9894	-14	1036.905	81.2218	67394.1978	212419.772	3807473.8147	407.539	-166.1132	246.32	1.6918	244.4894	1.8234	351.3	0.66056	347.2956	123658	300.5704	0.82911	333.6115	0.49899	8649770	-0.42575	267.224	101.378	97.2633	198.125	193.8522	69740	148.5441	-1.0471	181.1812	3560010
010	2019-02-27t1517	1551302326.76	adult	330.6028	273.9894	-10.0001	1032.6203	80.9554	67375.8434	212374.8156	3788702.1657	443.142	7.0468	249.18	1.8017	246.4149	1.8912	370.93	1.4773	366.7058	130567	307.8438	1.0498	351.4501	0.98042	8752450	-0.42012	284.568	102.53	98.4313	197.658	193.9104	69575.7	150.0086	-1.0459	182.4432	3601350
010	2019-02-27t1917	1551316726.7	adult	334.6028	277.9894	-6.0001	1021.2245	81.7341	67351.6508	212322.4014	3826462.033	462.673	103.7472	251.61	1.8907	249.0849	1.9936	368.062	1.4023	362.2699	129190	308.3049	1.0344	348.9211	0.87909	8830240	-0.43705	257.261	103.09	99.2153	195.964	191.2956	68783.3	149.3656	-1.1679	180.6404	3617930
010	2019-02-27t2317	1551331126.9	adult	338.6028	281.9894	-2	954.8273	81.0762	62807.311	198098.4153	3559972.4894	460.041	94.7504	254.508	2.001	251.8203	2.0982	365.774	1.3494	361.4807	119974	310.4237	1.0764	348.548	0.83969	8330560	-0.99508	260.968	105.581	101.1971	198.656	194.71	65159.1	153.5821	-1.0029	184.4306	3455870
010	2019-02-28t0317	1551345527.02	dead	342.6029	285.9895	2	950.6996	81.6725	61874.1663	195131.2847	3474662.2567	454.239	70.4085	260.495	2.255	257.9566	2.3623	370.299	1.6242	365.9333	119606	317.3296	1.2837	353.4803	0.95229	8406940	-1.0782	258.754	107.761	103.5378	202.414	198.3756	65379.7	157.3934	-0.85915	188.0858	3477780
011	2019-02-13t1440	1550090566.53	egg	-1.9993	-54.6119	-314.6015	164.6125	27.0192	3036.5649	9652.7922	51710.0578	0	885.586	0	-0.45221	0	-0.46563					0	-0.41672	0	-0.29659	0	1.2491	0	0	0				0	-0.48259	0	0
011	2019-02-13t1840	1550104961.66	larva	1.9993	-50.6133	-310.6028	161.7464	26.1338	2883.1016	9162.9103	47449.9398	0	1.1575	0	-0.65229	0	-0.66106					0	-0.62516	0	-0.54521	0	0.61455	0	0	0				0	-0.59422	0	0
011	2019-02-13t2240	1550119360.69	larva	5.9991	-46.6136	-306.6031	161.9825	26.6428	2951.7879	9386.3932	49666.8054	0	-0.52154	0	-0.86211	0	-0.86583					0	-0.84454	0	-0.80498	0	0.076518	0	0	0				0	-0.71444	0	0
011	2019-02-14t0240	1550133760.05	larva	9.9989	-42.6137	-302.6033	161.9825	26.59	2952.1414	9389.2436	49673.0817	0	-0.8704	0	-1.0829	0	-1.0811					0	-1.0761	0	-1.0763	0	-0.38818	0	0	0				0	-0.84476	0	0
011	2019-02-14t0640	1550148159.62	larva	13.9988	-38.6139	-298.6034	153.8276	27.1508	2817.3357	8976.6793	47924.2927	0	-1.1183	0	-1.3162	0	-1.3086					0	-1.3216	0	-1.3596	0	-0.79511	0	0	0				0	-0.98735	0	0
011	2019-02-14t1040	1550162560.46	larva	17.999	-34.6136	-294.6031	153.8273	27.2149	2822.3178	8995.07	48121.6817	0	-1.3196	0	-1.5644	0	-1.5504					0	-1.5834	0	-1.6557	0	-1.1552	0	0	0				0	-1.1455	0	0
011	2019-02-14t1440	1550176962.24	larva	21.9995	-30.6131	-290.6026	454.6341	36.0371	12540.7385	39529.1565	299890.3424	300.432	0.017658	171.847	0.78158	168.1441	0.75717	272.6484	-0.20956	270.2154	18540.0938	238.4785	1.0159	262.6923	0.91052	1153090	-0.39926	160.275	60.1384	59.891	96.138	93.04	6537.3872	80.2901	0.45817	88.2563	403529
011	2019-02-14t1840	1550191362.7	larva	25.9996	-26.613	-286.6025	523.5553	50.6039	18296.8538	57798.5432	555425.1511	389.716	0.1421	205.711	1.1523	202.2516	1.1395	298.84	-0.14112	294.6903	29286.3164	262.17	1.1466	286.0366	0.94393	1997660	0.0033682	430.275	68.3964	68.1852	107.7105	103.3026	10555.6299	89.1925	0.59406	99.2631	664197
011	2019-02-14t2240	1550205761.33	larva	29.9992	-22.6134	-282.6029	427.1766	45.8215	14352.594	45368.5222	415767.3856	376.653	-0.18477	209.358	1.0592	205.4889	1.0459	320.7786	-0.1135	319.5196	24699.9492	275.9975	1.1641	306.5471	0.95097	1598240	-0.68052	202.882	66.8011	66.6471	102.9511	100.7648	7927.2349	87.3983	0.47986	97.0588	509959
011	2019-02-15t0240	1550220160.78	larva	33.9991	-18.6135	-278.6031	614.9546	48.4197	22228.8563	70244.1977	664248.6267	497.457	0.067824	230.046	1.26	226.6149	1.2622	364.2403	0.1303	349.6384	42980.3555	296.859	1.2868	334.743	1.0562	2714090	-0.082893	125.447	66.0693	65.7596	101.5998	100.5452	11988.7793	86.7624	0.38021	96.4533	779486
011	2019-02-15t0640	1550234560.76	larva	37.9991	-14.6135	-274.6031	777.6555	52.8941	34025.7793	107364.9499	1233893.1451	982.241	1.6731	220.23	0.91753	214.4008	0.88108	463.7642	0.91092	402.6849	83477.5625	292.1861	1.0463	342.1085	0.90824	3947190	0.55377	331.398	69.6398	69.3498	106.3029	103.3949	19134.5156	90.2324	0.39229	99.8318	1248150
011	2019-02-15t1117	1550251186.15	larva	42.6172	-9.9954	-269.9849	843.8103	59.443	40001.6138	126058.6082	1623581.3848	833.265	0.79453	191.739	0.11626	184.922	0.062528	557.6241	1.5859	547.952	117658.6875	258.1722	0.26128	383.3935	1.1653	4029980	0.22947	205.123	63.1385	62.9018	100.1277	98.2447	21126.9531	84.4861	0.044819	94.6544	1327040
011	2019-02-15t1517	1550265570.64	larva	46.6129	-5.9997	-265.9892	917.8424	64.8383	49163.8288	155000.3408	2199201.3875	1605.93	3.2735	239.847	1.0387	226.376	0.84273	787.2065	3.5238	728.2734	203099.2812	332.1951	1.423	433.1967	1.7224	6173430	1.4207	347.648	67.9767	67.7383	104.2648	101.2542	26900.3203	88.4438	0.11122	97.3215	1749650
011	2019-02-15t1917	1550279969.53	larva	50.6126	-2	-261.9895	1091.9145	72.1059	64479.1179	203132.1016	3263627.1671	1010.02	1.032	192.677	-0.16274	185.4554	-0.22408	548.4336	1.1219	498.9009	184822.125	265.8688	0.1075	346.0221	0.33926	6491100	1.2981	120.438	62.1635	61.9126	97.3984	95.8103	32823.2734	82.5785	-0.30213	92.0243	2094230
011	2019-02-15t2317	1550294369.51	adult	54.6126	2	-257.9895	848.3539	100.2188	64511.0635	204480.7265	4138480.8811	482.147	-0.86463	202.202	-0.022711	196.1909	-0.049992	381.263	-0.54579	374.8225	105228.5859	289.1529	0.50249	354.4223	0.35748	5567440	0.40238	284.2	74.2401	73.8954	120.1352	116.6359	33157.3125	99.9519	0.70286	111.7776	2044130
011	2019-02-16t0317	1550308769.62	adult	58.6126	6	-253.9895	1114.8797	80.897	71786.9766	226595.4191	3858477.32	887.058	0.37139	211.149	0.17781	203.1552	0.095272	563.4078	0.99538	540.8839	182544.1406	292.6308	0.55762	384.2045	0.7669	6830660	0.95453	308.224	75.4383	75.0831	119.7958	116.026	38813.8281	100.1157	0.77165	111.5196	2440430
011	2019-02-16t0717	1550323169.44	adult	62.6126	10	-249.9895	1243.8757	77.2069	79132.1091	249377.4558	4208442.9818	1267.81	1.5351	208.303	0.06843	205.6903	0.15787	565.127	0.884	462.9235	233397.4688	284.1342	0.35846	339.8662	0.011975	8596460	1.8054	286.653	64.9627	64.6465	102.4618	100.009	42316.7344	86.5581	-0.37477	96.4392	2680950
011	2019-02-16t1117	1550337570.1	adult	66.6128	14.0002	-245.9894	1105.6602	80.8857	74888.4993	236156.1234	4256722.6615	909.389	0.31087	217.779	0.3936	210.2178	0.32196	537.9218	0.63796	489.2025	210327.4375	292.5932	0.60394	380.0949	0.6911	8494490	1.5345	344.79	72.3673	72.066	112.24	109.5451	43885.8281	94.9567	0.24964	105.363	2822690
011	2019-02-16t1517	1550351970.14	adult	70.6128	18.0002	-241.9893	1138.2187	80.8581	78383.5987	247154.7606	4487757.597	1328.87	1.6822	214.823	0.31314	211.7702	0.40387	542.8531	0.7267	446.383	222026.9219	280.7538	0.33024	327.6569	-0.18662	8771430	1.5273	192.669	67.3906	66.4013	123.1778	119.592	50379.7109	91.5534	-0.048984	109.8834	2751620
011	2019-02-16t1917	1550366369.48	adult	74.6126	22	-237.9895	792.308	131.754	68549.0969	218639.8521	5336885.3846	598.953	-0.7651	193.294	-0.48929	188.4881	-0.49498	410.0547	-0.50402	394.9351	134497.9375	258.3029	-0.27127	322.4906	-0.23552	6335600	-0.007106	277.677	76.2813	75.994	120.9149	118.341	39660.082	102.2325	0.54256	114.0583	2500270
011	2019-02-16t2317	1550380769.93	adult	78.6127	26.0001	-233.9894	1163.5813	79.8058	78432.4328	247206.921	4428047.815	766.173	-0.17903	194.216	-0.44559	189.9258	-0.4372	444.2823	-0.084296	419.829	181711.4375	248.3099	-0.53596	306.0717	-0.48486	7935680	0.81745	187.661	76.1249	75.613	121.396	118.4477	49650.9805	101.2703	0.40951	113.3515	3110460
011	2019-02-17t0317	1550395169.8	adult	82.6127	30.0001	-229.9894	1109.5874	85.6738	71701.3109	227281.5606	3820392.0283	733.025	-0.26539	183.367	-0.87668	179.3651	-0.87753	424.2773	-0.20716	388.5016	144678.5625	235.3852	-0.90802	288.2905	-0.77801	6240900	-0.21629	230.185	77.7877	77.3555	123.1736	120.4926	42002.2031	103.7381	0.47682	115.9778	2647500
011	2019-02-17t0717	1550409569.62	adult	86.6126	34	-225.9895	1104.9356	80.6356	73710.7142	232361.2035	4141681.5176	1073.63	1.0917	190.417	-0.56363	188.0065	-0.497	425.905	-0.072372	378.3818	163973.4219	234.2564	-0.90683	274.9932	-1.0051	7316210	0.3447	299.118	68.9197	68.5183	107.9099	105.3006	41545.3203	90.9546	-0.16465	101.2569	2648030
011	2019-02-17t1117	1550423970.5	adult	90.6129	38.0003	-221.9892	1046.6173	79.6023	68805.6637	217059.0098	3775184.4019	683.221	-0.37198	182.153	-0.89637	179.6811	-0.8485	373.4749	-0.65199	334.6845	134077.5	227.4989	-1.0973	262.8025	-1.2352	6532560	-0.1398	271.21	71.5614	70.9695	115.5766	113.416	41491.9961	94.8513	-0.0024322	107.9331	2566410
011	2019-02-17t1517	1550438370.53	adult	94.6129	42.0003	-217.9892	1096.129	77.7105	69239.413	218214.6243	3684885.9857	860.225	0.42691	184.067	-0.79216	181.5851	-0.75089	371.4847	-0.58997	313.7661	134477.4688	228.3465	-1.0247	265.2317	-1.1255	6647410	-0.10313	310.364	72.1832	71.5477	118.9378	114.6659	43055.4961	94.991	-0.015151	108.5665	2606820
011	2019-02-17t1917	1550452770.15	adult	98.6128	46.0002	-213.9893	667.0984	80.3241	38626.7894	122859.9083	1886170.8785	340.233	-1.7996	187.864	-0.60056	185.8293	-0.54342	276.6984	-1.9084	273.8356	55893.0703	236.4738	-0.67771	263.6949	-1.1083	3790150	-1.7801	306.547	73.2127	72.0003	131.9795	127.174	26659.8613	98.8757	0.13482	118.3592	1477070
011	2019-02-17t2317	1550467170.36	adult	102.6129	50.0002	-209.9893	1058.856	78.4814	69253.1938	218401.6362	3784362.4982	735.06	0.004866	187.894	-0.57743	184.3881	-0.59471	387.5536	-0.1696	327.9638	139906.8594	241.5193	-0.43593	285.1955	-0.45103	6781670	-0.068406	234.834	74.2528	73.1634	131.159	128.3068	47348.3906	100.8191	0.19089	119.8428	2680010
011	2019-02-18t0317	1550481571.03	adult	106.613	54.0004	-205.9891	1448.4507	79.3789	92385.6262	290893.2951	5041356.4672	745.969	0.10483	188.806	-0.51609	187.0196	-0.45855	350.4362	-0.66639	298.2986	168910.25	231.3759	-0.78295	263.6379	-0.99343	9094970	1.26	310.555	74.5515	73.7303	128.9172	123.6232	62138.0781	98.1674	0.052963	114.265	3591220
011	2019-02-18t0717	1550495970.12	adult	110.6128	58.0002	-201.9893	1105.9271	79.393	73442.8959	231482.2134	4123600.8953	621.375	-0.44594	176.944	-1.0519	174.5466	-1.035	352.8286	-0.56438	323.2012	135133.3438	223.9227	-1.0415	267.5163	-0.82357	6774120	-0.10707	228.025	75.0392	73.1834	158.5675	152.2551	60731.3359	103.8465	0.25026	134.6966	2872800
011	2019-02-18t1117	1550510369.9	adult	114.6127	62.0001	-197.9894	1153.2442	76.9487	75182.3749	236911.5741	4117561.5951	980	1.3194	188.803	-0.48048	185.8091	-0.48875	401.9565	0.27438	324.333	157566.9688	234.5883	-0.58855	269.7476	-0.70249	7397110	0.23733	229.605	72.7423	71.4674	130.0673	126.1216	50986.3984	98.3112	0.0092134	117.2453	2849970
011	2019-02-18t1517	1550524769.06	adult	118.6125	65.9999	-193.9896	1115.5872	78.7238	73417.6286	231422.6038	4044449.6428	928.511	1.1151	201.767	0.15109	198.446	0.13117	425.9867	0.71976	353.46	163152.9062	251.6169	0.12188	287.1299	-0.12227	7721410	0.40589	173.065	77.8996	76.7332	130.848	127.851	50114.7773	104.9796	0.23963	121.5186	2981140
011	2019-02-18t1917	1550539168.75	adult	122.6124	69.9998	-189.9897	1163.2377	76.4118	73209.0973	230571.9467	3941958.0714	903.932	1.0383	206.34	0.39171	202.6564	0.35355	460.5797	1.3368	380.2582	175941.4375	254.185	0.25555	296.4167	0.21653	7880530	0.477	209.771	77.7634	76.7247	129.4714	126.1993	49458.0742	104.6148	0.20625	120.1361	2969940
011	2019-02-18t2317	1550553568.72	adult	126.6124	73.9998	-185.9897	1131.3809	82.1855	77217.2065	243424.8129	4436801.8314	942.599	1.2711	200.062	0.11575	196.4687	0.075789	459.3474	1.3823	379.1442	185117	246.3192	-0.033906	286.7376	-0.035088	8043690	0.54725	372.839	77.055	75.6037	134.9854	132.3414	54399.0938	105.5322	0.2262	124.0849	3098070
011	2019-02-19t0317	1550567968.76	adult	130.6124	77.9998	-181.9897	1196.5357	82.0319	81611.3716	257145.0547	4716985.9129	921.819	1.2115	203.263	0.29443	199.0925	0.22534	433.7559	1.0344	373.3233	184780	253.4726	0.2824	298.0532	0.36638	8644150	0.85256	302.3	77.2093	75.3649	148.6062	142.8891	63306.2266	106.7178	0.25975	130.5222	3283480
011	2019-02-19t0717	1550582369.22	adult	134.6125	81.9999	-177.9896	1210.8531	83.5663	82826.6048	260941.3146	4831816.8832	1017.25	1.7115	196.544	-0.006585	193.5214	-0.024859	447.0446	1.3142	376.6622	193123.2812	240.6119	-0.2177	280.8123	-0.13847	8475190	0.73422	183.135	75.5757	74.3269	129.3848	126.5075	55894.2383	103.289	0.098011	120.2347	3258900
011	2019-02-19t1117	1550596768.77	adult	138.6124	85.9998	-173.9897	1232.2805	78.8444	77506.4236	244032.9649	4186557.0169	872.985	1.0353	203.231	0.34141	198.8864	0.25923	450.5578	1.4363	382.4327	182475.9219	256.0994	0.436	299.8085	0.5047	8220310	0.57649	184.809	76.3591	74.6525	136.9835	134.0672	55478.3281	105.9982	0.18954	126.2894	3088570
011	2019-02-19t1517	1550611170.82	adult	142.613	90.0004	-169.9892	1207.4898	90.4009	82282.9911	259247.3007	4829424.9066	851.948	0.96114	194.743	-0.050412	192.1325	-0.052909	422.9976	1.0518	356.6147	181465.9688	245.9283	0.039358	283.7504	0.026123	8345110	0.62119	177.638	76.7802	75.358	134.8776	132.1284	57862.4766	105.3888	0.12857	124.4775	3290190
011	2019-02-19t1917	1550625569.33	adult	146.6126	93.9999	-165.9896	1224.6096	82.4366	82900.2754	261174.0733	4733139.0476	1038.27	1.8536	199.663	0.20823	195.5834	0.13375	455.3267	1.6445	374.2314	196701.125	247.0218	0.099849	288.1289	0.19644	8624640	0.7427	314.786	74.7137	73.2098	134.9939	131.655	58317.3438	102.5866	-0.038855	122.9154	3227330
011	2019-02-19t2317	1550639969.2	adult	150.6125	97.9999	-161.9896	1275.1549	81.5479	86099.4934	271326.2298	4833894.7953	899.827	1.2419	200.736	0.27687	197.5158	0.24324	409.3197	0.95928	338.4424	183784.5625	249.2978	0.20518	288.6592	0.24008	9004220	0.90877	379.621	76.6217	74.9295	139.4519	135.241	62613.9141	105.385	0.034583	125.6917	3436950
011	2019-02-20t0317	1550654369.81	adult	154.6127	102.0001	-157.9894	1301.0503	84.6553	87195.0664	274550.6731	5021296.5956	966.066	1.5833	195.198	0.018984	191.7035	-0.031833	406.5644	0.98263	330.9951	184986.7812	244.337	0.010547	286.3176	0.18524	8866680	0.82408	214.715	77.146	75.3203	144.1392	140.7112	65583.3281	106.9592	0.047813	130.8219	3504280
011	2019-02-20t0717	1550668769.13	adult	158.6125	105.9999	-153.9896	1290.6777	86.5246	90658.7357	285585.5501	5406828.9043	994.644	1.7655	196.877	0.10742	192.6342	0.019451	419.3569	1.2639	339.0601	197936.4531	248.9598	0.19876	291.3233	0.35754	9285330	1.0012	391.802	75.624	73.4146	148.7657	144.9014	70217.4219	107.5258	0.020889	134.0647	3566650
011	2019-02-20t1117	1550683169.23	adult	162.6125	109.9999	-149.9896	1255.5284	86.7818	89525.9688	282067.8175	5413303.8139	936.01	1.5569	196.131	0.078694	192.1343	0.0012682	400.6959	1.0228	341.3193	186724.2812	253.034	0.36338	296.8526	0.54522	9138510	0.91442	233.631	73.0817	70.9664	145.8629	140.7367	67972.1016	104.8185	-0.12615	130.4843	3405170
011	2019-02-20t1517	1550697560.97	adult	166.6102	113.9976	-145.9919	989.6592	76.2321	62403.9554	198387.7354	3173631.7402	332.161	-1.126	190.595	-0.18274	188.3351	-0.17917	284.6997	-0.8784	279.7298	92812.1094	239.2146	-0.19019	269.3477	-0.30833	6208820	-0.40445	257.654	77.916	75.0662	162.587	157.1208	53003.3516	113.9449	0.16793	145.8004	2538190
011	2019-02-20t1917	1550711960.91	adult	170.6102	117.9976	-141.9919	1310.7803	88.3391	90870.5396	286171.4791	5411953.2534	878.764	1.4238	191.339	-0.14582	187.5582	-0.21617	395.7122	1.0755	329.2734	187567.5938	241.5815	-0.1013	287.5026	0.26418	9055890	0.84138	223.777	75.7192	72.9565	162.1932	158.2494	76879.5781	108.8226	-0.067896	142.9016	3583710
011	2019-02-20t2317	1550726361.05	adult	174.6103	121.9976	-137.9919	1315.0533	87.3879	91846.0451	289284.7574	5416550.9205	825.06	1.2467	198.691	0.1896	195.3921	0.14579	369.6265	0.67053	317.9461	177051.0781	252.668	0.31145	291.2649	0.3644	9501600	1.0076	225.08	75.9692	73.3457	156.0767	152.746	74760.7188	110.3382	-0.062861	140.4798	3632920
011	2019-02-21t0317	1550740760.43	adult	178.6101	125.9975	-133.992	721.5042	91.8968	57507.7004	183518.9785	3736965.638	847.765	1.417	190.06	-0.22788	185.4694	-0.3366	431.9117	1.829	369.5654	129141.6016	241.3606	-0.14811	293.7687	0.43214	5676720	-0.61701	381.786	78.123	74.6163	170.2257	165.3831	50897.4922	117.6304	0.16378	152.3311	2333380
011	2019-02-21t0717	1550755160.46	adult	182.6101	129.9975	-129.992	1264.5388	88.3066	89920.5051	283265.102	5438614.3184	799.516	1.2503	195.693	0.025559	192.1356	-0.031193	374.4594	0.85443	316.7915	175246.9844	247.3085	0.061544	287.029	0.20986	9155310	0.81626	243.485	81.0131	77.8933	175.5733	171.1221	82168.3203	118.4437	0.14512	157.4968	3790120
011	2019-02-21t1117	1550769560.95	adult	186.6102	133.9976	-125.9919	1273.8354	84.6551	89614.9296	282309.2197	5326578.0433	872.698	1.678	204.527	0.4201	200.5367	0.34794	403.0993	1.4138	337.603	188247.375	258.0032	0.44138	303.0688	0.67545	9537520	0.94763	293.75	78.9723	75.7041	176.1023	171.9681	82239.7734	117.8901	0.070467	154.4003	3682630
011	2019-02-21t1517	1550783960.85	adult	190.6102	137.9976	-121.9919	1334.4967	88.3464	92651.9654	291769.5594	5499856.1207	696.482	0.8681	188.996	-0.32257	185.8442	-0.36062	357.2664	0.60583	319.3889	172559.6562	237.9852	-0.34998	281.3966	-0.0051938	9112990	0.7562	328.681	80.0744	76.4725	185.7493	175.3331	89716.8906	119.1249	0.064829	157.172	3861030
011	2019-02-21t1917	1550798360.44	adult	194.6101	141.9975	-117.992	945.0785	82.2367	62810.4952	199157.8725	3468340.9721	392.89	-0.64224	201.061	0.22874	199.7761	0.2858	298.1266	-0.49559	290.9842	97785.5156	247.2491	-0.021078	275.5477	-0.20356	6584740	-0.26675	308.296	75.5397	73.8151	165.447	156.6191	54266.6016	103.0647	-0.63233	133.4782	2473920
011	2019-02-21t2317	1550812760.97	adult	198.6102	145.9976	-113.9919	1333.9626	90.3342	93918.9371	295804.2552	5706122.2963	650.913	0.75025	194.493	-0.091048	192.4462	-0.071298	359.043	0.70084	316.6398	175572.0156	249.2977	0.033145	290.3465	0.22749	9503330	0.87753	245.975	76.3841	73.2613	172.3815	168.0736	84294.5391	115.1151	-0.21023	152.4179	3732280
011	2019-02-22t0317	1550827160.48	adult	202.6101	149.9975	-109.992	1332.9757	89.07	92727.8694	292033.6611	5533008.8568	747.076	1.3399	200.859	0.19431	197.0796	0.13694	379.6422	1.1377	333.8146	183367.1719	256.6598	0.2858	300.3364	0.50863	9696060	0.93796	390.863	82.996	78.7577	192.5609	186.6716	93006.9219	128.0408	0.25703	169.8153	4006470
011	2019-02-22t0717	1550841560.64	adult	206.6102	153.9975	-105.992	1221.9052	92.3116	90367.3634	284796.4122	5692876.4691	730.358	1.3226	195.093	-0.088836	191.2471	-0.14968	370.8279	0.99669	315.1787	174289.0938	247.5032	-0.085879	288.6932	0.12913	9169570	0.7147	336.613	82.957	78.8078	188.6814	184.9429	88680.2656	127.9095	0.19193	170.2151	3899060
011	2019-02-22t1117	1550855952.77	adult	210.608	157.9953	-101.9942	1355.1381	102.6312	104378.9041	329158.6128	6923285.1601	731.252	1.4037	207.104	0.45931	204.337	0.45866	377.543	1.158	330.0057	205005.8438	259.3554	0.32506	302.7929	0.52142	11228300	1.5194	388.836	82.2409	78.0899	195.2332	188.6671	106011.6562	126.4227	0.063295	172.1352	4458780
011	2019-02-22t1517	1550870350.24	adult	214.6073	161.9946	-97.9949	1323.1916	90.4204	95545.4865	300930.0283	5893643.1811	887.087	2.4527	203.716	0.28326	199.5398	0.21667	388.6924	1.4096	333.0291	193568.8125	260.1705	0.32143	306.5657	0.60094	10130200	1.0654	324.673	83.1693	78.3361	205.1483	198.2004	102163.8672	131.7621	0.22523	181.6411	4135760
011	2019-02-22t1917	1550884751.87	adult	218.6077	165.9951	-93.9944	1547.6632	86.0363	104524.9199	329131.3424	6099946.3361	816.68	2.1201	209.768	0.54978	207.0896	0.56205	379.7227	1.2341	327.0499	206948.875	264.0258	0.424	304.0673	0.48539	11417900	1.5682	325.372	80.5071	76.6564	182.8068	178.0462	99629.7266	123.6548	-0.20171	163.172	4382080
011	2019-02-22t2317	1550899149.75	adult	222.6071	169.9945	-89.995	1303.9203	90.2286	91685.2274	288837.0765	5520927.0905	835.346	2.3474	207.626	0.42953	203.8945	0.394	392.0056	1.5076	341.1749	187378.6562	264.5656	0.40281	311.8773	0.67385	9911020	0.94498	445.004	81.6558	76.9351	199.9843	193.6897	95592.5	130.2138	0.008658	174.1987	3897840
011	2019-02-23t0317	1550913549.34	adult	226.607	173.9944	-85.9951	1636.4207	92.9831	112062.4432	352671.8413	6663995.6334	723.717	1.6896	199.856	0.041566	197.3051	0.060767	350.5746	0.61895	325.3581	204735.5938	258.4099	0.13903	300.8727	0.31045	11664400	1.6452	310.658	78.7928	74.7365	196.3811	190.5795	114686.5938	123.2036	-0.38334	172.3065	4598660
011	2019-02-23t0717	1550927949.02	adult	230.6069	177.9943	-81.9952	1291.7429	90.6989	93054.9725	293202.0073	5816220.4528	701.143	1.6136	199.476	0.0028916	195.4777	-0.044885	357.6752	0.77357	324.7141	173114.7812	260.1434	0.16451	303.5205	0.3502	9652620	0.8034	274.976	82.0131	77.1279	198.1856	191.4036	95921.8125	131.7008	-0.078267	175.9928	3968620
011	2019-02-23t1117	1550942349.52	adult	234.6071	181.9944	-77.9951	1307.3814	90.0741	94719.8309	298522.9474	5819514.8633	627.459	1.1472	197.573	-0.1086	193.4948	-0.15895	359.9843	0.82547	330.6039	177472.2812	255.5727	-0.036567	302.9687	0.2984	9736800	0.82014	313.463	86.6283	81.0941	218.3496	212.8062	107646.3359	138.5773	0.16279	191.2898	4269220
011	2019-02-23t1517	1550956749.23	adult	238.607	185.9944	-73.9951	1260.9718	91.1755	92333.1871	290933.6565	5766280.5025	626.485	1.2022	196.015	-0.20431	192.6531	-0.21843	344.5859	0.47391	312.9034	165745.8281	251.7521	-0.20859	293.6032	-0.0077481	9413040	0.66532	294.3	82.2143	77.3886	201.2718	195.3539	96811.7422	130.8885	-0.26775	181.0114	3948100
011	2019-02-23t1917	1550971149.38	adult	242.607	189.9944	-69.9951	1304.7038	90.2671	95214.104	300034.6272	5839145.4254	597.43	1.0324	190.708	-0.48051	187.3574	-0.49594	335.4771	0.25777	306.4625	166396.6406	245.2058	-0.47722	287.0812	-0.22973	9441550	0.65829	294.127	83.8705	78.995	203.1679	197.9436	100771.2812	131.7687	-0.30117	181.0547	4152260
011	2019-02-23t2317	1550985549.46	adult	246.607	193.9944	-65.9951	1350.8368	91.3854	97354.3765	306608.2741	6037079.867	593.151	1.0526	190.915	-0.4931	187.2309	-0.52215	337.6758	0.30297	313.898	171201.6562	247.1905	-0.43815	291.0422	-0.1463	9666960	0.73767	288.035	83.5156	78.467	208.4212	202.2285	105669.5625	132.7529	-0.32757	185.8872	4228810
011	2019-02-24t0317	1550999950.06	adult	250.6072	197.9946	-61.9949	1241.3667	94.4472	94916.0363	299189.2105	6126341.3747	645.214	1.5618	199.687	-0.094598	196.1145	-0.1087	348.0988	0.54942	327.8795	171960.7812	258.462	-0.065609	304.4118	0.21136	9852980	0.80311	322.986	86.6867	81.203	217.4908	212.5424	107440.4531	137.6899	-0.16004	194.6823	4277290
011	2019-02-24t0717	1551014349.47	adult	254.607	201.9944	-57.9951	1347.0411	92.8816	100704.2732	317407.5135	6358181.0578	539.795	0.68609	196.394	-0.27507	192.0023	-0.3296	360.3828	0.85175	349.7015	188840.5625	254.1933	-0.24986	320.138	0.63854	10285000	0.98229	358.523	82.2701	76.198	240.5313	232.5855	126038.4219	134.8781	-0.36729	207.8706	4308400
011	2019-02-24t1117	1551028749.14	adult	258.607	205.9943	-53.9952	1298.0871	97.0586	97985.01	308814.6287	6284344.9627	623.755	1.5239	194.39	-0.39313	189.2888	-0.48157	365.8174	0.99375	351.5152	186566.875	255.4791	-0.23432	324.4202	0.73386	9899290	0.79488	424.612	85.8303	78.8885	245.2554	236.632	125080.25	144.2222	0.026595	214.8675	4370910
011	2019-02-24t1517	1551043149.5	adult	262.6071	209.9944	-49.9951	1273.1633	91.5837	94670.0417	298314.5974	5970559.8307	729.836	2.6612	199.683	-0.16148	195.0429	-0.22142	374.2986	1.2199	357.5523	184529.1875	261.7775	-0.03946	328.8915	0.83496	9825210	0.74654	389.324	85.593	78.9009	250.2515	238.7829	123373.9688	141.1984	-0.19191	214.7132	4211520
011	2019-02-24t1917	1551057549.15	adult	266.607	213.9943	-45.9952	1312.6724	94.0585	98659.0134	310952.8268	6230914.529	648.365	1.9643	194.97	-0.40822	190.3683	-0.46764	365.2239	0.99498	350.2518	187359.875	254.1147	-0.34243	322.4328	0.61871	9999020	0.81453	375.439	86.4582	79.535	249.0251	240.5009	127749.8906	143.5598	-0.14117	217.127	4434010
011	2019-02-24t2317	1551071949.96	adult	270.6072	217.9946	-41.9949	1333.7144	89.0396	93402.2395	294178.501	5603398.1709	525.498	0.73758	198.019	-0.28384	193.7986	-0.32058	355.736	0.74986	346.3628	173243.4062	257.626	-0.24685	322.4134	0.58946	9628500	0.62241	395.766	90.7066	83.6352	255.6442	245.9398	124498.7344	149.6599	0.10285	222.2032	4410520
011	2019-02-25t0317	1551086349.39	adult	274.607	221.9944	-37.9951	1294.1824	96.905	96161.766	303037.6544	6146364.1142	542.094	0.99551	198.637	-0.27552	193.8949	-0.33502	361.0341	0.89826	348.1684	180517.0625	260.6877	-0.16762	326.0215	0.66518	9929280	0.75413	413.223	90.0476	83.069	255.7239	245.8364	127861.9375	149.7331	0.03856	220.5099	4501210
011	2019-02-25t0717	1551100749.1	adult	278.6069	225.9943	-33.9952	1252.5475	93.5413	96363.188	303770.1385	6264750.445	515.782	0.75392	196.21	-0.41208	192.462	-0.42316	356.8787	0.78927	344.1974	178796.2188	254.5267	-0.41549	317.6089	0.39254	9818920	0.68446	468.997	87.8647	81.4457	263.8062	247.0322	132166.875	141.4765	-0.46485	220.2538	4397010
011	2019-02-25t1117	1551115152.72	adult	282.608	229.9953	-29.9942	1575.2724	101.052	105193.9416	331582.6265	6271795.8881	421.482	-0.45288	202.684	-0.12532	200.2384	-0.06733	332.1588	0.089388	324.6183	182023	258.8835	-0.29074	306.8125	0.051358	11105700	1.3329	362.085	89.1961	83.486	236.9231	229.7069	129833.8594	142.1165	-0.50701	210.9991	4887320
011	2019-02-25t1517	1551129534.45	adult	286.6029	233.9903	-25.9993	1200.7887	95.8379	90434.4318	285078.8234	5797508.8662	421.314	-0.482	197.605	-0.38773	194.1475	-0.37979	331.0762	0.046523	324.5552	155936.875	258.18	-0.34512	307.1152	0.031311	9288430	0.37249	352.61	90.9656	84.5652	235.6096	228.4971	110972.1094	148.9917	-0.21621	209.9182	4275840
011	2019-02-25t1917	1551143931.11	adult	290.6019	237.9893	-22.0002	1135.1346	96.3	88288.3853	278495.1259	5811156.0636	411.91	-0.68069	198.265	-0.37749	194.6562	-0.37433	326.0045	-0.11769	321.2231	149636.0625	259.0427	-0.34435	304.7353	-0.06627	9099580	0.24641	330.914	92.1618	85.0568	241.1897	236.5288	110706.0469	153.2078	-0.063834	216.1828	4229860
011	2019-02-25t2317	1551158331.7	adult	294.6021	241.9895	-18	1568.8999	99.3884	104682.8613	330087.7063	6178797.0611	403.266	-0.93992	201.487	-0.24591	199.2561	-0.17245	321.2617	-0.28028	316.7406	175408.8906	257.8601	-0.41559	299.0316	-0.25952	10990700	1.2717	348.282	90.5017	84.5628	232.1264	228.1952	126741.0156	144.39	-0.61965	206.8823	4936680
011	2019-02-26t0317	1551172731.38	adult	298.602	245.9894	-14.0001	1202.3563	94.8204	89082.4255	280725.1028	5697018.6603	448.097	-0.037378	198.082	-0.42853	194.9867	-0.39665	322.4739	-0.26492	316.9927	149627.875	258.0092	-0.44	302.2528	-0.19569	9172600	0.23134	360.758	93.3227	86.3755	234.4394	226.2422	108779.8906	153.3977	-0.20461	209.3838	4321490
011	2019-02-26t0717	1551187131.4	adult	302.602	249.9894	-10.0001	1196.6481	93.0922	88461.3096	278800.5731	5613343.1006	392.809	-2.0093	197.927	-0.45715	195.2349	-0.40393	316.7146	-0.47387	312.0641	146005.4219	255.6247	-0.55312	298.0428	-0.34568	9105820	0.16217	335.644	94.059	87.1613	227.437	222.4407	104848.4375	154.4091	-0.22595	205.095	4327280
011	2019-02-26t1117	1551201532.34	adult	306.6023	253.9897	-5.9998	1571.3601	99.0564	101712.111	320517.3032	5887665.0273	407.162	-189.9538	205.112	-0.13867	203.3727	-0.033451	317.5606	-0.47641	311.5946	168624.6875	260.0355	-0.4285	295.3458	-0.45202	10880800	1.2133	339.952	93.237	87.1309	231.4525	224.4635	122901.2812	148.7848	-0.61871	203.4495	4946040
011	2019-02-26t1517	1551215931.7	adult	310.6021	257.9895	-2	1577.187	97.7037	101665.1117	320411.0786	5837974.7071	406.408	-188.6792	202.496	-0.28401	200.9677	-0.16826	306.9839	-0.87021	300.9851	163008.4688	255.1902	-0.62729	285.4255	-0.76547	10733300	1.1241	326.634	92.767	87.1452	221.1028	214.1813	117405.6094	145.949	-0.86021	194.0244	4917110
011	2019-02-26t1917	1551230331.83	dead	314.6021	261.9895	2	1104.6186	92.0041	82451.9118	260006.6872	5278551.1793	421.106	-114.3943	200.374	-0.4059	198.0086	-0.32939	306.1923	-0.94518	300.2365	131356.5	252.2759	-0.75826	284.6155	-0.81737	8589820	-0.28347	412.058	95.5526	89.4189	229.8953	218.287	98625.0938	150.6913	-0.6743	197.7563	4096240
012	2019-02-13t1440	1550090570.94	egg	-1.9993	-58.612	-274.6065	164.9368	29.5109	3269.5014	10412.0873	60285.7957	0	885.5871	0	-0.45221	0	-0.46563					0	-0.41672	0	-0.29659	0	1.2491	0	0	0				0	-0.48259	0	0
012	2019-02-13t1840	1550104966.16	larva	1.9993	-54.6133	-270.6078	150.049	32.2888	3086.2219	9895.3633	60716.7962	0	1.1574	0	-0.65229	0	-0.66106					0	-0.62516	0	-0.54521	0	0.61455	0	0	0				0	-0.59422	0	0
012	2019-02-13t2240	1550119365.12	larva	5.999	-50.6136	-266.6081	164.6199	29.9193	3321.5492	10583.7175	62257.9873	0	-0.52154	0	-0.86211	0	-0.86583					0	-0.84454	0	-0.80497	0	0.076519	0	0	0				0	-0.71444	0	0
012	2019-02-14t0240	1550133764.55	larva	9.9989	-46.6138	-262.6083	167.7512	30.3801	3405.7923	10853.0561	64520.3699	0	-0.8704	0	-1.0829	0	-1.0811					0	-1.0761	0	-1.0763	0	-0.38818	0	0	0				0	-0.84476	0	0
012	2019-02-14t0640	1550148164.05	larva	13.9987	-42.6139	-258.6084	167.9071	30.1993	3371.7782	10745.2735	63325.6039	0	-1.1183	0	-1.3162	0	-1.3086					0	-1.3216	0	-1.3596	0	-0.79511	0	0	0				0	-0.98735	0	0
012	2019-02-14t1040	1550162564.98	larva	17.999	-38.6137	-254.6082	165.0054	30.2266	3337.8466	10643.9116	63001.4783	0	-1.3196	0	-1.5644	0	-1.5504					0	-1.5834	0	-1.6557	0	-1.1552	0	0	0				0	-1.1455	0	0
012	2019-02-14t1440	1550176966.89	larva	21.9995	-34.6131	-250.6076	332.5078	35.6218	9118.2063	28808.8165	219382.3941	237.37	-0.2995	148.294	0.42357	146.2818	0.42342	214.684	-0.82701	213.1736	10734.1992	189.9545	0.42974	206.6152	0.29636	727232	-0.79711	115.933	61.3594	61.2423	94.5433	92.8606	4727.1665	80.6371	0.46587	90.016	300907
012	2019-02-14t1840	1550191367.22	larva	25.9996	-30.613	-246.6075	422.4921	36.4579	11116.164	35100.3047	250197.6731	329.71	-0.13359	196.504	1.0059	194.0759	1.0089	282.671	-0.3079	278.6104	16960.2617	248.0555	0.96797	271.1795	0.77572	1173320	-0.72646	296.997	67.562	67.2679	103.533	98.9158	6211.9785	88.0226	0.56619	96.4083	403413
012	2019-02-14t2240	1550205765.93	larva	29.9993	-26.6134	-242.6079	398.5322	41.2651	12854.1001	40600.0489	358313.9858	305.412	-0.48845	164.609	0.3118	164.2498	0.35408	236.7804	-0.95705	235.6767	16337.8506	208.7717	0.2691	226.7342	0.014759	1128060	-1.0766	247.366	59.1872	58.9184	93.5862	90.2018	6457.4443	78.5149	0.25028	86.5171	405610
012	2019-02-15t0240	1550220165.28	larva	33.9991	-22.6136	-238.6081	373.8467	37.0848	10194.9417	32195.0863	242045.8625	400.449	-0.32032	259.72	1.7832	258.7681	1.8317	355.2481	0.041984	352.2176	19538.6445	320.7893	1.6239	345.3963	1.1861	1420930	-1.123	196.859	71.9931	71.6651	108.2102	105.5286	5951.5591	91.9314	0.52738	100.9477	393874
012	2019-02-15t0640	1550234565.22	larva	37.9991	-18.6136	-234.6081	594.5833	46.5146	22241.0694	70155.1028	697412.8424	339.557	-0.76135	200.841	0.55349	199.2652	0.59563	283.9769	-0.82154	281.8407	33509.2695	250.7667	0.42401	273.498	0.034337	2367720	-0.6632	122.814	65.2417	64.9645	99.4642	98.3272	11736.7744	85.8728	0.25207	95.1452	769134
012	2019-02-15t1117	1550251190.8	larva	42.6173	-13.9954	-229.9899	666.4343	51.8088	26359.3755	83120.4452	879829.6223	565.142	-0.16374	226.601	0.83538	223.692	0.86608	405.752	0.15144	385.724	56805.2734	307.283	1.0715	352.8611	0.75252	3156780	-0.41167	378.325	66.2702	65.9745	105.708	100.9584	14799.1152	86.975	0.14237	96.0692	923210
012	2019-02-15t1517	1550265575.23	larva	46.613	-9.9997	-225.9942	707.6491	58.9824	33806.2075	106733.6959	1353351.2866	941.526	0.97304	215.817	0.49869	209.285	0.45636	572.9815	1.5371	541.0476	101990.7031	274.3733	0.38905	382.7139	1.0062	3835070	-0.21516	330.783	71.807	71.5496	110.631	107.4593	19692.3203	93.5249	0.34505	103.4764	1276010
012	2019-02-15t1917	1550279974.01	larva	50.6126	-6	-221.9945	534.4008	58.9278	24998.6281	79034.7229	993808.3465	801.592	0.3277	201.184	0.047408	191.3097	-0.078339	596.0853	1.5546	576.4858	66761.5547	269.4921	0.17817	491.6633	2.507	2240380	-1.5514	136.942	77.8413	77.6091	120.165	118.7933	13458.4756	103.1574	0.83368	113.9371	866841
012	2019-02-15t2317	1550294374.12	larva	54.6127	-2	-217.9945	896.0756	62.3216	47672.3025	150315.2501	2120832.8979	777.223	0.11495	208.323	0.144	198.9408	0.02571	522.299	0.70683	493.8175	130574.7578	294.6235	0.61894	411.7975	1.2492	5202460	0.16662	130.807	69.2274	68.9228	105.7332	104.4288	26433.291	90.4097	0.063508	100.3008	1728820
012	2019-02-16t0317	1550308774.18	adult	58.6127	2	-213.9945	962.4755	67.7835	52394.4296	165097.2416	2419174.7599	1145.92	1.221	214.89	0.28964	204.9739	0.15046	567.8015	1.0346	477.0499	156145.4062	306.8877	0.88677	406.3632	1.1237	5894430	0.36897	127.56	70.0058	69.6706	107.9331	106.4728	29681.6055	92.1423	0.13874	102.5701	1920260
012	2019-02-16t0717	1550323173.95	adult	62.6126	5.9999	-209.9946	898.0723	70.8267	53305.1502	168127.5527	2669987.4426	882.26	0.2751	218.3	0.39306	209.9622	0.2994	565.5444	0.88769	534.3477	157786.875	297.6459	0.69342	423.0371	1.3911	6080520	0.27499	124.966	68.4266	68.1954	104.0483	102.6741	29029.4727	89.3013	-0.14676	98.7199	1905950
012	2019-02-16t1117	1550337574.63	adult	66.6128	10.0001	-205.9944	980.8289	71.5277	61016.7865	192520.5177	3136941.5248	1542.32	2.3877	229.736	0.8102	222.0937	0.74622	623.434	1.4151	523.7054	198875.4531	296.8279	0.71566	402.1188	1.0669	7319840	0.83654	366.618	76.2983	75.9363	116.0202	113.2163	37010.4453	99.0525	0.56104	109.2851	2431020
012	2019-02-16t1517	1550351974.88	adult	70.6129	14.0002	-201.9943	1028.2327	73.3684	60756.6841	191496.2814	3021428.8762	776.894	-0.15377	218.951	0.46565	212.2395	0.42171	474.2221	0.077712	450.1248	150802.625	281.2315	0.34357	391.0709	0.93271	6950610	0.46566	138.3	71.0326	70.5994	105.8887	104.6105	33672.6094	91.5494	-0.049245	101.1558	2254930
012	2019-02-16t1917	1550366374.1	adult	74.6127	18	-197.9945	1013.8707	68.1106	56474.0527	177925.7773	2665144.3442	974.652	0.51461	216.579	0.41292	208.9414	0.3219	529.5432	0.68966	457.4057	156744.7812	286.6967	0.5636	385.9281	0.93333	6398620	0.029138	139.604	70.9728	70.6411	106.4253	104.8577	31501.8887	91.6785	-0.071824	100.8283	2096820
012	2019-02-16t2317	1550380774.52	adult	78.6128	22.0001	-193.9944	896.5654	77.4415	59488.8449	187990.8346	3257397.016	610.228	-0.72842	207.221	0.077553	202.5693	0.08663	406.621	-0.48745	380.1252	126052.5078	270.3305	0.14351	346.8277	0.30696	6407900	-0.053999	260.584	78.7379	78.2732	122.6792	119.5042	38030.543	103.826	0.54405	115.0045	2434810
012	2019-02-17t0317	1550395174.33	adult	82.6127	26	-189.9945	1101.27	71.9966	65479.0893	206289.725	3271234.3872	796.71	-0.031345	182.874	-0.89709	177.6863	-0.94894	431.5791	-0.12218	399.3061	147600.0469	238.2328	-0.81617	302.2457	-0.48956	6253910	-0.20889	189.553	64.9104	64.6061	99.8747	97.7266	34157.1445	85.2901	-0.4275	94.2882	2219810
012	2019-02-17t0717	1550409574.2	adult	86.6127	30	-185.9945	1007.0039	74.6259	62048.7753	195685.221	3198726.6845	994.613	0.78692	208.373	0.19761	202.4926	0.13181	535.1062	1.3038	524.7713	173374.4062	268.134	0.23175	323.7	0.071756	6751280	0.023095	367.449	71.3152	70.9744	109.2769	106.5479	35405.7266	93.0115	-0.068429	102.9379	2310610
012	2019-02-17t1117	1550423975.08	adult	90.6129	34.0003	-181.9942	1018.417	71.8086	60587.2052	190945.6828	3046458.8058	599.95	-0.70962	204.52	0.071943	204.0108	0.22656	410.8892	-0.14662	399.9212	130251.875	256.1311	-0.097167	302.3618	-0.29932	6472450	-0.17417	136.156	68.6592	68.396	105.4384	104.4013	33423.9766	89.8503	-0.22994	99.461	2172860
012	2019-02-17t1517	1550438375.11	adult	94.6129	38.0003	-177.9942	984.8391	76.0118	62294.4817	196451.0243	3314591.8651	1002.75	1.033	217.836	0.69797	211.4261	0.58966	483.1676	1.0042	406.4991	157512.625	280.4843	0.86046	350.0588	1.0113	7080320	0.14591	138.669	71.615	71.2554	107.2072	105.6778	34949.5391	92.4596	-0.12828	101.9852	2327700
012	2019-02-17t1917	1550452774.71	adult	98.6128	42.0002	-173.9944	1018.7024	76.2771	64398.9562	203095.7209	3407090.9265	672.377	-0.32667	216.746	0.69634	212.0846	0.6544	408.9741	0.057486	384.2154	137415.2812	272.541	0.66531	325.0836	0.52553	7276580	0.23768	325.256	75.3812	74.0607	138.6582	134.7373	46589.1406	100.9612	0.22587	126.2332	2530700
012	2019-02-17t2317	1550467174.99	adult	102.6129	46.0002	-169.9943	1100.198	74.2929	65448.5161	206189.0391	3297172.554	911.049	0.81209	212.034	0.52356	206.7247	0.43888	467.5179	1.0518	415.6211	159891.125	275.1104	0.84522	342.7046	1.15	7250300	0.20398	330.847	71.8834	71.154	118.0012	113.7611	40356.3984	94.1904	-0.089055	107.0248	2457980
012	2019-02-18t0317	1550481575.56	adult	106.6131	50.0004	-165.9941	1033.698	78.6467	66516.1311	209731.7013	3588822.9801	707.336	-0.076787	206.737	0.31265	199.3615	0.11965	442.726	0.76853	400.4622	153625.9062	282.6172	1.2085	357.9796	1.7263	7170070	0.13978	263.345	72.0821	71.6196	113.5058	110.8347	39386.5156	94.8955	-0.079915	106.3575	2499950
012	2019-02-18t0717	1550495974.77	adult	110.6128	54.0002	-161.9943	1048.1321	79.0755	68818.1197	217006.7183	3790144.3599	694.011	-0.098831	223.351	1.115	220.3907	1.1335	397.1024	0.13181	360.4995	142559.7812	277.0523	1.0519	319.6949	0.71945	8012480	0.61173	208.437	74.7285	74.4143	112.4341	110.3505	40363.832	96.8348	-0.024589	106.9009	2680810
012	2019-02-18t1117	1550510374.34	adult	114.6127	58.0001	-157.9945	1013.1797	79.105	65253.3208	205713.6402	3585667.28	772.574	0.31842	203.851	0.22741	197.9077	0.087513	436.9794	0.82935	411.988	148572.9844	269.3517	0.79357	317.0448	0.72127	6930320	-0.031848	288.418	69.2601	68.4588	127.4218	123.626	43323.4219	91.9741	-0.23325	110.1525	2354640
012	2019-02-18t1517	1550524773.57	adult	118.6125	61.9998	-153.9947	1110.8653	76.4983	70823.081	223210.4549	3786056.1709	1156.08	2.2203	220.126	1.0205	215.5834	0.95238	483.9827	1.6441	433.5089	179073.5938	273.0353	0.97914	332.215	1.2542	8131670	0.64019	149.365	74.2621	73.7032	115.1233	113.2654	42595.6328	96.8968	-0.066992	108.2918	2743320
012	2019-02-18t1917	1550539173.25	adult	122.6124	65.9998	-149.9948	1075.2656	80.1254	72032.9914	227082.8888	4068829.0247	931.446	1.1726	221.038	1.0925	214.5818	0.92842	465.5555	1.4165	420.3208	175048.8594	288.8378	1.6506	354.3399	2.0074	8296440	0.71156	278.531	75.9132	73.885	177.3167	172.0271	66671.0859	103.1026	0.14835	145.5452	2849330
012	2019-02-18t2317	1550553573.17	adult	126.6124	69.9997	-145.9948	1130.2772	79.6088	73286.2884	230929.1857	4013721.4881	661.603	-0.10658	205.825	0.39235	202.5626	0.37128	410.2964	0.59298	373.5144	156733.2344	258.5336	0.46046	312.0065	0.75515	7862510	0.44664	343.621	72.4984	72.1231	111.8856	108.8206	42740.2852	94.3226	-0.21449	104.6371	2769440
012	2019-02-19t0317	1550567973.23	adult	130.6124	73.9997	-141.9948	963.199	79.3588	62633.895	197627.2604	3433943.7539	728.399	0.26126	217.613	0.9872	213.7062	0.9376	414.4422	0.72241	389.68	135522.5938	270.3654	0.96915	323.0594	1.1559	7107250	0.014601	184.683	73.7394	73.0795	126.7036	120.4999	41432.0742	96.4493	-0.15926	111.7205	2408330
012	2019-02-19t0717	1550582373.7	adult	134.6125	77.9999	-137.9946	990.9574	80.2556	64980.2637	204931.145	3601234.9883	883.748	1.0595	204.468	0.37767	198.0442	0.19646	474.1858	1.7541	419.9485	160748.9844	271.7277	1.0514	344.8968	1.8989	6924920	-0.09363	146.561	71.6433	71.0727	112.4642	110.5223	38125.3672	94.0377	-0.29532	105.8684	2426420
012	2019-02-19t1117	1550596773.23	adult	138.6124	81.9997	-133.9948	1099.4876	79.3529	71522.7245	225403.8941	3958568.8331	1041.16	1.8451	205.352	0.44457	200.804	0.35332	469.3253	1.7415	399.2693	175058.3438	256.3585	0.44659	313.685	0.94769	7656760	0.28231	266.984	72.4542	72.0222	111.9382	109.4254	41752.9453	94.3323	-0.32452	105.0883	2701530
012	2019-02-19t1517	1550611175.35	adult	142.613	86.0003	-129.9942	1140.7255	78.3459	74951.3258	236172.8119	4172674.1836	639.293	-0.043799	191.04	-0.23083	186.3005	-0.33946	388.5558	0.49038	344.3229	151925.3281	248.2332	0.13352	296.2753	0.42647	7462790	0.17148	278.425	72.6471	72.2102	113.1827	109.9297	44254.4453	94.4755	-0.35999	105.3985	2837890
012	2019-02-19t1917	1550625573.84	adult	146.6126	89.9999	-125.9946	1080.7955	85.1178	73050.8871	230280.844	4197236.0928	804.624	0.77043	194.17	-0.059448	188.678	-0.20552	413.1083	0.95492	350.6419	157394.2812	258.948	0.58622	306.0302	0.76786	7391260	0.12921	214.878	74.8461	73.1636	153.3277	150.248	58417.8672	101.2958	-0.095428	135.9241	2849090
012	2019-02-19t2317	1550639973.74	adult	150.6126	93.9999	-121.9946	1115.7469	80.5844	72178.3842	227376.5172	4024438.7451	930.299	1.3808	198.088	0.148	194.7449	0.10731	407.9233	0.93641	343.0465	153787.0938	244.5542	0.012345	291.8027	0.34012	7449290	0.15379	205.044	75.547	74.6436	130.4103	126.9497	49164.6797	99.4688	-0.21233	116.9296	2841020
012	2019-02-20t0317	1550654374.31	adult	154.6127	98	-117.9945	1118.2884	82.56	75114.3862	236687.8768	4314709.3358	1031.19	1.8775	203.089	0.40194	200.4368	0.39536	418.0698	1.1726	345.1547	163883.3594	254.6499	0.42781	294.6567	0.44965	7950340	0.38966	209.195	75.6211	74.6338	131.5728	127.1627	51444.9844	101.5774	-0.16538	118.6624	2960340
012	2019-02-20t0717	1550668773.66	adult	158.6125	101.9999	-113.9946	1169.8703	82.5605	75976.9052	239370.386	4219874.7757	914.17	1.4021	207.619	0.62694	204.3923	0.59258	417.8855	1.2394	335.4562	165900.5469	255.3522	0.45608	295.7291	0.4967	8223990	0.50941	231.03	79.5805	77.9812	148.0768	144.3107	58786.4844	107.611	0.024144	131.6908	3152260
012	2019-02-20t1117	1550683173.77	adult	162.6126	105.9999	-109.9946	1098.7322	81.2667	73249.2693	230956.2603	4103598.931	881.422	1.31	203.771	0.44685	200.9798	0.43088	379.6965	0.67027	318.2199	145044.0625	248.8369	0.19529	284.1798	0.14648	7776500	0.29685	193.088	77.8966	77.1497	126.3569	123.8967	48268.3359	102.1922	-0.22438	116.4803	2972770
012	2019-02-20t1517	1550697565.58	adult	166.6103	109.9976	-105.9969	1105.9698	84.4425	75672.7875	238562.2413	4381428.9227	641.972	0.28249	188.797	-0.26904	185.8129	-0.3012	366.2674	0.50758	316.4211	144309.3594	235.0818	-0.35479	275.1886	-0.12531	7437860	0.14117	302.615	76.2691	75.7544	119.0665	115.8877	46912.2188	99.1959	-0.37859	110.8502	3004700
012	2019-02-20t1917	1550711965.51	adult	170.6103	113.9976	-101.9969	1129.5561	84.8053	81192.0703	256138.9515	4852356.5539	565.583	-0.0123	185.891	-0.40617	183.4963	-0.41184	325.3095	-0.13755	287.3913	137605.9375	233.6103	-0.4168	263.1576	-0.49526	7853150	0.3183	167.827	72.5974	71.7285	122.5118	119.067	51822.4727	96.884	-0.51049	112.6652	3066950
012	2019-02-20t2317	1550726365.65	adult	174.6103	117.9976	-97.9969	1140.1454	82.2807	78244.7602	246664.3965	4511011.8935	595.712	0.17377	179.712	-0.71171	178.164	-0.67912	309.4171	-0.38364	267.282	126242.1562	222.7274	-0.86353	248.1144	-0.97356	7321300	0.078044	170.118	70.7347	70.0429	118.4543	115.2129	48329.3672	94.6018	-0.65449	108.7975	2881660
012	2019-02-21t0317	1550740764.98	adult	178.6101	121.9975	-93.9971	1206.4725	82.1731	80098.5916	252305.4126	4542514.1819	490.192	-0.2762	201.462	0.3111	200.0547	0.35866	312.0743	-0.30202	285.7649	130447.0781	242.5627	-0.10127	267.5973	-0.37536	8408430	0.52582	333.964	79.5146	78.9505	125.1347	120.9151	52306.293	103.0036	-0.39173	115.5099	3318700
012	2019-02-21t0717	1550755165.04	adult	182.6101	125.9975	-89.997	1128.2478	83.0506	77384.8427	243931.8915	4459072.9656	666	0.60907	194.608	-0.025507	193.0675	0.013041	341.5646	0.25991	303.5546	137992.0938	243.7271	-0.077001	271.9362	-0.25359	7844240	0.27736	362.671	79.0491	78.2136	133.1588	126.6885	53796.1641	103.8435	-0.41523	118.2357	3186310
012	2019-02-21t1117	1550769565.53	adult	186.6103	129.9976	-85.9969	1073.8056	83.6306	75939.3712	239546.4417	4497241.0684	572.167	0.19844	182.946	-0.59277	180.4576	-0.60282	322.3243	-0.072019	292.7602	127640.4375	232.0465	-0.55585	266.3493	-0.44773	7231660	0.012622	250.59	77.3472	76.6058	125.4396	121.543	49674.0898	101.8205	-0.55717	115.5323	3057460
012	2019-02-21t1517	1550783965.41	adult	190.6102	133.9976	-81.9969	1178.4953	86.4741	80578.6171	253882.0534	4698893.691	525.103	0.0071569	181.497	-0.67363	179.2758	-0.6709	308.2431	-0.31209	275.767	129462.1094	226.13	-0.8026	256.9816	-0.74941	7615970	0.15706	186.528	75.7841	74.9844	123.8217	119.7353	52005.1133	100.3421	-0.67384	113.9363	3180050
012	2019-02-21t1917	1550798365	adult	194.6101	137.9975	-77.997	1255.0445	84.3369	86420.3557	272207.8343	5072644.1053	546.269	0.15144	175.518	-0.96722	173.6027	-0.95117	301.0263	-0.44024	266.2387	135762.875	218.4735	-1.1148	243.2293	-1.1876	7899520	0.25623	149.954	73.2882	72.4964	117.5401	115.4558	53010.6055	97.749	-0.84473	110.6416	3298480
012	2019-02-21t2317	1550812765.59	adult	198.6103	141.9976	-73.9969	1200.079	82.57	80770.2019	254492.4462	4616720.9877	624.72	0.61064	194.405	-0.095167	192.5426	-0.066738	336.6283	0.26449	295.8614	141720.5	242.7585	-0.21431	271.9959	-0.33051	8180550	0.35383	230.733	76.979	76.2428	133.1756	126.7221	56066.9258	104.5191	-0.63876	119.8594	3239280
012	2019-02-22t0317	1550827165.09	adult	202.6101	145.9975	-69.997	1156.2231	86.1753	81074.5684	255532.5017	4799635.1987	507.136	0.018388	197.899	0.055758	194.6656	0.022831	355.9506	0.66715	340.7341	150211.1562	249.4879	0.01568	304.2579	0.62759	8349970	0.40597	300.059	80.6731	78.2706	184.0947	179.7752	77687.9766	111.236	-0.43195	158.1155	3403840
012	2019-02-22t0717	1550841565.22	adult	206.6102	149.9975	-65.997	1156.6936	85.6801	82168.7422	259069.6117	4894215.1715	723.513	1.2836	197.442	0.021227	195.907	0.070929	337.8431	0.32819	293.72	144596.8438	244.6359	-0.19333	272.2911	-0.36628	8444420	0.42712	301.571	79.2894	77.9418	141.628	136.4604	60616.7969	106.7624	-0.69019	126.532	3391130
012	2019-02-22t1117	1550855957.52	adult	210.608	153.9954	-61.9991	1183.8565	86.9563	81353.9471	256435.689	4715423.4746	619.948	0.74595	187.247	-0.47284	185.2317	-0.44831	326.5293	0.10587	283.1216	138448.4375	235.9442	-0.54717	264.383	-0.63188	7931970	0.20546	418.078	76.69	75.1727	146.9112	143.6917	62290.3438	104.8644	-0.8501	130.0396	3248670
012	2019-02-22t1517	1550870354.94	adult	214.6073	157.9947	-57.9998	1170.3476	87.6519	79592.289	250796.1284	4655918.1777	867.419	2.3316	204.555	0.32268	202.5997	0.36219	364.8642	0.91039	308.4703	151418.625	249.656	-0.067946	278.1699	-0.24693	8480640	0.4065	310.073	78.5872	77.5331	131.5115	127.966	54577.2695	105.3548	-0.91217	120.6766	3258150
012	2019-02-22t1917	1550884756.52	adult	218.6078	161.9951	-53.9994	1157.796	85.073	80402.2065	253381.1069	4727915.7292	815.525	2.1128	198.375	0.012839	196.0193	0.033325	349.0082	0.58122	295.1723	146234.4375	246.5246	-0.21986	273.2663	-0.42758	8303970	0.31529	259.96	77.7907	76.6908	131.2544	128.0425	54995.6133	105.2507	-1.0061	121.9212	3256320
012	2019-02-22t2317	1550899154.44	adult	222.6072	165.9945	-50	1138.2113	84.9059	79915.8614	251984.5976	4703835.8953	781.372	1.9893	197.832	-0.033465	195.6348	-0.0021974	336.6439	0.31422	296.8363	140043.8438	244.5987	-0.32715	273.7101	-0.44974	8229040	0.26276	302.697	78.9046	77.1891	143.0776	139.3726	59520.2734	109.7229	-0.89915	130.8081	3282110
012	2019-02-23t0317	1550913553.95	adult	226.6071	169.9944	-46.0001	1103.2004	81.8565	74003.8105	233251.851	4204771.3975	759.777	1.9382	195.791	-0.15119	193.0186	-0.14571	333.318	0.24082	295.5323	128660.7422	245.9604	-0.31366	275.7061	-0.42633	7548710	-0.039103	245.966	80.6204	78.6916	148.7709	144.9444	57425.5625	113.8892	-0.80152	135.7986	3108320
012	2019-02-23t0717	1550927953.72	adult	230.607	173.9943	-42.0002	1122.3183	83.6979	74333.1437	234315.4846	4142651.8149	633.711	1.1307	205.79	0.30324	204.5699	0.39484	326.9171	0.089979	300.837	126843.8438	253.8107	-0.064812	283.4884	-0.23401	7973330	0.10924	354.922	85.4618	83.408	161.4182	155.9352	62630.25	117.6158	-0.71916	142.6241	3311220
012	2019-02-23t1117	1550942354.16	adult	234.6071	177.9944	-38.0001	598.3111	94.0463	40754.3137	130184.523	2363391.1432	574.451	0.7528	198.657	-0.056872	197.2055	0.021163	329.8146	0.14466	300.769	70250.5078	247.529	-0.32697	277.1257	-0.45352	4220260	-1.4859	377.286	84.9283	82.9538	146.9198	143.8275	31293.918	118.2893	-0.77286	137.6365	1804220
012	2019-02-23t1517	1550956753.85	adult	238.607	181.9944	-34.0001	1082.5916	83.9405	70439.8287	221979.8661	3935698.0744	619.146	1.1454	197.253	-0.14507	195.4469	-0.08241	308.4657	-0.35467	289.1816	113515.375	245.0486	-0.45007	275.1137	-0.54508	7246880	-0.25143	352.705	85.6132	83.0652	157.9577	153.6863	58128.4219	121.0063	-0.72967	145.495	3145340
012	2019-02-23t1917	1550971154.01	adult	242.6071	185.9944	-30.0001	1046.1439	83.0242	68644.6396	216365.8494	3872461.3267	492.182	0.18677	191.585	-0.43846	190.2902	-0.35286	291.0592	-0.77919	277.5833	104199.1875	238.4519	-0.72011	265.104	-0.86817	6854160	-0.45152	335.372	84.1846	81.6321	155.8044	151.049	55777.9922	119.9784	-0.85959	142.4097	3011790
012	2019-02-23t2317	1550985554.18	adult	246.6071	189.9945	-26.0001	1041.6493	81.9942	70105.5164	221077.7153	3979764.7965	457.429	-0.081067	191.929	-0.44443	190.5002	-0.36252	287.1357	-0.8989	276.6231	105091.6641	238.3709	-0.75485	265.0881	-0.9003	7007920	-0.41951	361.855	84.6089	82.1175	155.1934	150.17	56800.7852	120.1426	-0.93255	141.6533	3089320
012	2019-02-24t0317	1550999954.72	adult	250.6073	193.9946	-21.9999	1024.355	79.1007	67106.7727	211575.828	3761410.3592	477.609	0.10505	196.765	-0.23485	195.0782	-0.15928	300.159	-0.61257	292.6026	105055.6406	244.4222	-0.56905	275.6703	-0.62376	6881260	-0.5103	328.214	86.4481	83.5696	171.0538	166.165	59868.8398	124.0292	-0.82361	152.5716	3023260
012	2019-02-24t0717	1551014354.15	adult	254.6071	197.9944	-18.0001	747.4325	82.3788	49470.9125	156722.0072	2773989.1879	410.382	-0.48602	195.648	-0.31085	194.1228	-0.22623	288.0849	-0.93503	280.8853	74325.9141	243.697	-0.62568	269.3651	-0.83692	5045960	-1.3714	324.966	86.3521	83.2748	162.6804	157.8202	41971.5391	125.9111	-0.80815	149.3921	2227110
012	2019-02-24t1117	1551028753.81	adult	258.607	201.9943	-14.0002	1026.7368	80.2448	69672.4704	219949.4041	3910545.7089	420.43	-0.39925	198.849	-0.17952	197.3272	-0.090385	296.8855	-0.74351	288.7927	107769.4375	246.2292	-0.565	274.4137	-0.7192	7213430	-0.43274	389.915	88.0005	84.9028	170.1087	165.2058	61749.4766	127.1432	-0.82292	153.3928	3192300
012	2019-02-24t1517	1551043154.17	adult	262.6071	205.9945	-10.0001	952.9056	83.074	62829.3947	198297.9084	3551025.0595	392.655	-0.67994	196.77	-0.30083	195.4581	-0.20125	286.2177	-1.044	280.0115	93879.4062	243.4856	-0.6923	268.893	-0.90784	6442260	-0.82779	346.509	89.1238	86.0389	168.0757	163.482	55128.8125	128.8226	-0.81452	153.6742	2917910
012	2019-02-24t1917	1551057553.78	adult	266.607	209.9943	-6.0002	965.6445	81.5013	65050.1759	205308.4462	3665498.1952	399.211	-0.63285	200.571	-0.14068	199.5131	-0.024285	291.4717	-0.93859	285.3876	98808.9219	246.6358	-0.60888	273.4397	-0.80356	6797960	-0.70346	352.594	90.133	86.9318	172.4348	167.1883	58455.3945	130.6428	-0.79826	156.1028	3054880
012	2019-02-24t2317	1551071954.65	adult	270.6073	213.9946	-1.9999	929.506	79.7161	58044.2431	183015.6597	3156970.454	366.829	-1.0114	202.115	-0.088467	200.6497	0.010986	287.7948	-1.0675	283.2025	87201.8125	248.0882	-0.58601	273.9505	-0.81627	6124290	-1.0723	360.899	92.293	88.9555	173.0088	168.9423	52421.6641	133.7143	-0.71713	158.2175	2796570
012	2019-02-25t0317	1551086354.1	dead	274.6071	217.9944	1.9999	899.4319	77.8462	55651.4524	175505.0765	2993644.2577	447.311	-0.11659	203.856	-0.026908	202.4863	0.080101	293.8147	-0.93711	288.2572	85500.0781	250.7419	-0.52061	277.7071	-0.73485	5921010	-1.2247	444.769	94.0681	90.57	179.4226	175.2105	52211.9883	136.7672	-0.63526	162.8799	2732210
014	2019-02-13t1440	1550090579.64	egg	-1.9994	-58.6121	-186.6084	150.8495	29.5688	3040.9347	9709.6521	56724.3559	0	885.5898	0	-0.45221	0	-0.46563					0	-0.41672	0	-0.29659	0	1.2491	0	0	0				0	-0.48259	0	0
014	2019-02-13t1840	1550104975.08	larva	1.9994	-54.6134	-182.6097	153.3032	29.7326	3115.2208	9945.216	58528.3348	0	1.1572	0	-0.65229	0	-0.66106					0	-0.62516	0	-0.54521	0	0.61454	0	0	0				0	-0.59422	0	0
014	2019-02-13t2240	1550119373.99	larva	5.9991	-50.6137	-178.61	153.3125	29.6612	3106.2018	9918.5831	58260.0432	0	-0.52154	0	-0.86211	0	-0.86583					0	-0.84454	0	-0.80498	0	0.076517	0	0	0				0	-0.71444	0	0
014	2019-02-14t0240	1550133773.37	larva	9.9989	-46.6139	-174.6101	153.6573	30.4716	3202.4031	10234.1999	61824.0196	0	-0.8704	0	-1.0829	0	-1.0811					0	-1.0761	0	-1.0763	0	-0.38819	0	0	0				0	-0.84476	0	0
014	2019-02-14t0640	1550148172.89	larva	13.9988	-42.614	-170.6103	150.8497	30.007	3103.2129	9919.3872	59076.7965	0	-1.1183	0	-1.3162	0	-1.3086					0	-1.3216	0	-1.3596	0	-0.79511	0	0	0				0	-0.98735	0	0
014	2019-02-14t1040	1550162573.96	larva	17.9991	-38.6137	-166.61	242.6228	30.5611	5883.2361	18629.8138	123018.5815	228.098	-0.036334	141.737	0.50082	141.7177	0.52339	202.4324	-0.76506	201.1698	6477.8374	179.5583	0.49367	195.1171	0.41431	450582	-0.70913	120.451	67.8953	67.8454	104.7019	102.8235	3350.4609	89.8995	0.728	98.8347	215839
014	2019-02-14t1440	1550176976.02	larva	21.9996	-34.6131	-162.6094	164.47	30.8205	3276.8221	10472.5162	62079.466	277.709	-0.096631	198.615	1.1884	197.7664	1.2094	266.5201	-0.27484	266.3599	4797.3623	241.455	1.0519	259.6985	0.87772	356912	-1.1431	106.617	70.82	70.7308	102.3616	102.2858	1842.5085	91.7922	0.71349	98.7934	127264
014	2019-02-14t1840	1550191376.31	larva	25.9997	-30.613	-158.6093	460.4963	32.3876	11646.1264	36681.474	257322.8274	252.128	-0.49003	155.51	0.3539	154.8663	0.38261	225.7883	-0.89466	223.8496	14224.665	199.9042	0.35857	218.378	0.17789	975359	-0.90173	124.23	68.9863	68.7765	108.2637	107.413	6820.6123	92.3351	0.66894	103.032	432682
014	2019-02-14t2240	1550205774.97	larva	29.9993	-26.6134	-154.6097	542.9978	41.2375	17035.9693	53699.9626	461524.3632	297.424	-0.5225	170.385	0.40827	167.7228	0.41234	257.9031	-0.74493	254.4178	23469.1797	227.0464	0.51239	247.5231	0.25861	1548970	-0.72203	123.138	68.3504	67.8638	106.1363	104.6058	9658.4043	89.9307	0.5453	100.5799	621373
014	2019-02-15t0240	1550220174.22	larva	33.9991	-22.6136	-150.6099	764.5346	48.7893	28353.5214	89345.5345	889812.2373	291.007	-0.75822	183.823	0.44486	182.8833	0.48761	257.0792	-0.92212	254.3187	38818.9531	227.812	0.31442	247.7887	-0.003994	2764140	-0.042642	208.25	67.1002	66.6763	101.3482	99.2542	15303.5801	87.2277	0.39346	96.3158	1008990
014	2019-02-15t0640	1550234574.14	larva	37.9991	-18.6136	-146.6099	702.6012	49.2361	27889.6867	87970.5125	912345.388	508.605	-0.121	219.849	0.91038	214.7384	0.88744	371.9003	0.025699	355.2118	55041.2383	291.5635	1.037	331.2939	0.77049	3239250	0.0083053	205.058	65.9251	65.7189	101.66	99.3988	15045.6875	86.4538	0.27076	95.6223	971340
014	2019-02-15t1117	1550251199.91	larva	42.6174	-13.9954	-141.9916	702.8971	49.888	28097.4934	88593.2647	939851.5157	542.024	-0.24637	183.34	-0.057007	178.3283	-0.074143	378.5779	-0.10524	364.4215	56408.1055	237.7703	-0.075314	307.3231	0.13684	2722600	-0.73047	451.783	63.9541	63.7007	102.3231	98.1209	15246.1348	84.9319	0.062287	94.3337	949718
014	2019-02-15t1517	1550265584.24	larva	46.613	-9.9997	-137.996	893.3146	56.8841	42191.7209	132931.4598	1689564.4448	690.314	0.10323	205.854	0.27478	199.9897	0.24622	477.8775	0.65512	476.0706	106088.7969	260.4796	0.1406	333.5182	0.30824	4564600	0.29519	236.467	69.4156	69.0201	105.6031	102.7546	23443.8867	89.9376	0.17996	99.2697	1539220
014	2019-02-15t1917	1550279983.04	larva	50.6127	-6.0001	-133.9963	922.8265	60.7668	47145.2	148623.7338	1998017.673	995.748	0.9838	211.856	0.31104	205.3289	0.27067	545.0283	1.091	523.3179	135167.0156	266.1557	0.11309	337.8835	0.21812	5239200	0.45891	129.068	70.0248	69.7794	104.2736	102.7905	25859.8594	90.3248	0.12541	99.7882	1731710
014	2019-02-15t2317	1550294383.22	larva	54.6127	-2	-129.9963	996.036	67.8856	55133.2365	173731.7072	2571552.0134	635.498	-0.35555	209.657	0.18033	204.7204	0.18482	436.2934	-0.05704	424.3796	126088.7812	265.9928	0.0094952	331.7332	0.0048409	6042950	0.70953	138.543	68.8398	68.5116	103.3722	102.1168	29874.5723	89.2943	-0.011229	98.3328	1984170
014	2019-02-16t0317	1550308783.25	adult	58.6127	2	-125.9963	1051.4924	67.623	58450.1923	184162.1027	2766946.7456	786.913	0.042692	211.105	0.17649	206.1726	0.18683	465.7033	0.12359	440.621	142505.2188	267.337	-0.026355	319.8616	-0.26925	6459190	0.72219	302.414	67.3722	67.0568	102.9028	100.5237	31488.2559	87.6418	-0.21851	96.9548	2061390
014	2019-02-16t0717	1550323183.03	adult	62.6127	5.9999	-121.9963	1110.8539	70.8165	64356.8014	202660.2033	3178278.2812	1248.74	1.4727	211.658	0.17737	205.8185	0.16212	550.2618	0.75231	468.2471	185438.2188	271.1521	0.036627	324.8796	-0.23653	7123340	0.9093	131.203	65.4514	65.0541	99.8543	98.3945	33650.9062	85.7003	-0.44608	94.7509	2202770
014	2019-02-16t1117	1550337583.67	adult	66.6129	10.0001	-117.9962	1213.3706	72.6261	71308.2703	224482.6574	3604904.4405	824.418	0.032054	202.184	-0.14975	197.9241	-0.11723	458.5344	-0.083521	415.6033	171033.3125	256.2579	-0.35465	310.7331	-0.49241	7533980	0.96377	292.95	69.9727	69.7226	107.8681	105.6735	40234.7891	92.0954	0.032096	101.9943	2607390
014	2019-02-16t1517	1550351983.85	adult	70.6129	14.0002	-113.9961	1104.5201	77.7451	72894.3431	229875.1103	4003647.0465	872.838	0.16536	200.712	-0.20817	195.1197	-0.22921	505.002	0.36878	478.3479	154025.625	260.412	-0.23749	333.5191	-0.083143	6110270	-0.024315	366.613	74.8865	74.4641	120.1217	116.678	36637.1094	100.2593	0.52737	111.8246	2279770
014	2019-02-16t1917	1550366383.13	adult	74.6127	18	-109.9963	1149.3524	79.2496	72847.5317	229430.4966	3977483.8489	954.569	0.4462	196.817	-0.35279	191.5062	-0.37444	488.8303	0.28294	420.592	185755.5156	256.8852	-0.31296	312.5404	-0.41885	7477870	0.64986	401.556	76.924	76.576	122.3386	118.8056	46488.6562	102.6634	0.56764	114.4059	2922650
014	2019-02-16t2317	1550380783.58	adult	78.6128	22.0001	-105.9962	1124.3989	80.3752	72135.6024	227272.99	4013837.4686	863.866	0.16513	201.074	-0.16972	194.7539	-0.23717	457.795	0.060357	394.8243	172588.7188	264.7229	-0.029517	331.9822	0.01854	7562590	0.60464	204.236	69.3788	69.0576	107.6013	105.6674	40565.707	90.9677	-0.13288	101.4728	2609400
014	2019-02-17t0317	1550395183.37	adult	82.6128	26	-101.9962	1117.4004	82.0894	73125.0782	230460.3648	4059230.6613	920.024	0.42185	188.397	-0.6684	183.5819	-0.69816	448.0818	0.069883	400.0255	171167.2656	241.1802	-0.7211	304.8413	-0.43591	7184710	0.32037	302.913	63.6997	63.2646	99.1476	96.8554	37874.375	84.0958	-0.48604	93.4297	2429250
014	2019-02-17t0717	1550409583.31	adult	86.6128	30	-97.9963	1229.9329	81.8215	75677.4074	238570.0227	3997982.2296	1115.81	1.2543	193.909	-0.41559	189.5748	-0.42892	447.1254	0.19506	366.6942	177061.6406	243.0506	-0.61127	290.6691	-0.65851	7661340	0.54118	159.106	66.7226	66.5715	102.553	100.9685	40610.9844	87.5347	-0.32462	97.1411	2636210
014	2019-02-17t1117	1550423984.12	adult	90.613	34.0002	-93.996	1139.9697	81.6177	74068.5731	233458.98	4094700.0504	756.936	-0.073089	190.314	-0.54306	187.8051	-0.48952	403.3051	-0.24906	360.1435	156079.0938	239.6115	-0.67417	281.942	-0.78242	7352780	0.32919	353.37	65.7336	65.3666	102.538	99.6952	39682.1914	86.6942	-0.37352	96.3651	2539620
014	2019-02-17t1517	1550438384.21	adult	94.613	38.0003	-89.996	1100.8253	78.7428	70686.9043	222789.5294	3828711.1684	741.039	-0.079927	196.533	-0.24207	192.9356	-0.24099	415.3435	0.036087	363.2126	153261.75	245.1606	-0.41673	284.3417	-0.64413	7246950	0.24176	241.965	69.8938	69.4902	108.7322	105.8605	40122.1719	92.0016	-0.14875	101.9272	2577260
014	2019-02-17t1917	1550452784.06	adult	98.613	42.0002	-85.996	1202.4841	80.3424	77664.5121	244714.2857	4252054.3833	945.201	0.88323	215.885	0.65768	211.6375	0.634	453.4171	0.718	371.8453	183633.9062	267.4351	0.47519	310.2973	0.13201	8742920	1.0863	167.583	74.896	74.3847	116.0964	114.1786	47019.0391	98.016	0.097278	109.3206	3033140
014	2019-02-17t2317	1550467184.17	adult	102.613	46.0003	-81.996	1179.1384	90.9518	84405.7678	266258.6032	5067975.9437	837.091	0.47286	189.353	-0.51088	186.1319	-0.51402	404.399	0.087707	336.3279	166208	239.4021	-0.51668	283.4176	-0.50052	7767640	0.50467	390.487	80.2651	79.6243	130.4637	126.1752	53620.5625	108.1617	0.50098	121.7137	3292640
014	2019-02-18t0317	1550481584.7	adult	106.6132	50.0004	-77.9959	1162.7335	82.9653	73660.2851	232128.1984	4073960.9118	726.709	0.014286	198.645	-0.061345	196.1592	-0.030373	383.5778	-0.1511	339.1779	147677.4375	242.5913	-0.34707	277.6501	-0.58947	7632930	0.40914	318.836	71.2209	70.4671	121.0809	115.8585	46616.1602	94.4923	-0.096291	108.8452	2736660
014	2019-02-18t0717	1550495983.88	adult	110.6129	54.0002	-73.9961	1130.0563	81.7715	74843.1149	235885.2375	4189692.7645	802.55	0.41985	197.798	-0.078125	195.4638	-0.045585	374.474	-0.22401	305.2917	146044.875	240.1225	-0.40318	270.081	-0.74773	7713730	0.43832	170.489	72.8473	71.9479	121.9542	118.591	47562.1367	97.2232	-0.0093655	112.5186	2840900
014	2019-02-18t1117	1550510383.52	adult	114.6128	58.0001	-69.9962	1031.6068	80.83	67293.7966	212081.2202	3777915.3801	645.343	-0.29557	196.54	-0.11651	194.3132	-0.083694	366.3785	-0.28938	328.0119	128598.8438	241.2114	-0.32523	274.9772	-0.54507	6893820	-0.052897	199.115	72.2908	71.0769	130.6982	128.1266	45875.0586	98.9252	0.032706	118.9674	2535670
014	2019-02-18t1517	1550524782.52	adult	118.6125	61.9998	-65.9965	1062.797	81.9652	70154.4854	221116.2764	3953505.6759	741.38	0.20634	182.606	-0.75632	179.6634	-0.76889	370.3679	-0.16672	314.2604	135554.6562	229.0072	-0.78307	270.7939	-0.62099	6676800	-0.19068	209.712	71.3426	70.3184	125.8863	122.4695	46074.3711	96.89	-0.067252	114.4791	2608570
014	2019-02-18t1917	1550539182.16	adult	122.6124	65.9997	-61.9966	1127.1455	84.0198	75545.5725	238050.6264	4377474.0636	608.351	-0.40442	178.718	-0.92522	176.0339	-0.92981	351.2721	-0.41427	314.1992	138401.2188	220.4834	-1.1012	267.5488	-0.676	7035230	0.00027545	259.825	70.3187	68.9972	133.9959	128.4778	52794.4023	96.0487	-0.12173	118.6261	2768100
014	2019-02-18t2317	1550553582.16	adult	126.6124	69.9997	-57.9966	1128.1777	85.8433	75600.8238	238258.5421	4342413.2676	799.492	0.56944	202.737	0.24414	199.8331	0.23893	401.4202	0.45015	342.8605	158159.5625	256.4832	0.37747	298.4391	0.33086	7983180	0.51364	188.599	73.6794	72.3668	133.2123	129.3077	52485.6367	101.2112	0.056328	120.201	2901270
014	2019-02-19t0317	1550567982.21	adult	130.6125	73.9997	-53.9966	1098.2856	84.5807	73700.9758	232311.2735	4203146.8942	873.343	0.97332	209.899	0.61479	205.861	0.55523	443.7264	1.1955	368.8625	170390.9531	262.4579	0.64769	315.301	0.91091	8058230	0.5331	316.675	72.8415	70.9901	147.175	141.7025	56515.2188	102.4372	0.085077	129.1435	2796460
014	2019-02-19t0717	1550582382.78	adult	134.6126	77.9999	-49.9964	1201.6042	83.3131	79808.422	251366.5431	4540362.011	759.653	0.45346	209.838	0.63807	206.4628	0.60842	412.4027	0.75258	348.157	171559.5156	258.0168	0.49216	299.972	0.47066	8726120	0.86821	300.891	72.3374	71.003	135.6266	130.4055	56420.6836	98.81	-0.092417	119.8714	3008150
014	2019-02-19t1117	1550596782.33	adult	138.6125	81.9997	-45.9965	1172.8295	81.6315	77492.3676	244174.8751	4360273.4556	942.941	1.3722	210.656	0.70256	207.0766	0.6611	432.2665	1.1389	346.1295	174635.6562	265.544	0.82185	301.2877	0.55192	8506910	0.7261	207.228	73.7336	72.44	131.0245	128.0664	52933.8984	101.4619	-0.010353	120.0517	2977580
014	2019-02-19t1517	1550611184.43	adult	142.6131	86.0003	-41.9959	1193.7481	85.4127	81084.8024	255485.3317	4711871.9197	552.876	-0.45218	189.732	-0.29456	186.8224	-0.31382	342.3775	-0.26236	317.6246	144825.6719	238.0221	-0.28363	275.0843	-0.25088	8013340	0.45209	211.721	71.7897	70.3699	137.7045	132.7988	58248.9922	99.0979	-0.15306	122.1094	3032040
014	2019-02-19t1917	1550625582.86	adult	146.6126	89.9999	-37.9964	1304.5697	83.4145	85018.6409	267697.4839	4839773.2377	668.939	0.14142	199.964	0.2229	196.2458	0.16629	385.0303	0.49628	335.2355	170953.4375	258.5113	0.5684	299.4793	0.55875	8863020	0.86128	357.958	72.6754	71.1583	140.5698	135.9523	62412.9961	100.3505	-0.13686	124.6103	3221190
014	2019-02-19t2317	1550639982.76	adult	150.6126	93.9999	-33.9964	1238.6411	85.0838	82534.0279	259920.0273	4802826.366	568.019	-0.27142	182.105	-0.62984	179.1571	-0.6574	326.2705	-0.40098	301.7589	140296.3125	230.6778	-0.55173	271.123	-0.31804	7827600	0.33748	216.304	73.5525	71.9171	146.2605	140.2362	62892.0234	101.9839	-0.10736	127.3095	3161580
014	2019-02-20t0317	1550654383.41	adult	154.6128	98	-29.9962	1227.8328	82.6996	81820.1617	257681.9622	4705081.2752	621.261	0.025182	184.576	-0.49651	181.9414	-0.50935	327.3581	-0.3249	297.9087	139781.8906	233.327	-0.43493	268.7833	-0.37074	7873640	0.3533	191.866	74.8566	73.468	137.8754	133.3317	58872.7812	102.5219	-0.12797	123.4429	3193230
014	2019-02-20t0717	1550668782.73	adult	158.6126	101.9999	-25.9964	1199.7486	85.098	83828.0616	264196.3689	4988794.9569	592.548	-0.050379	198.113	0.1672	195.1199	0.14061	324.3992	-0.31511	302.7755	141762.4688	247.1969	0.12779	281.5026	0.047329	8645630	0.70479	187.707	78.1996	76.8386	138.2039	134.8796	60395.1094	105.9204	-0.040472	126.1566	3412630
014	2019-02-20t1117	1550683182.83	adult	162.6126	105.9999	-21.9964	1237.3491	83.5382	80843.5685	254564.8602	4575020.279	458.443	-0.60278	184.833	-0.46573	182.2237	-0.48008	300.5168	-0.65915	284.9808	126818.0938	234.0229	-0.39799	265.5882	-0.43849	7787380	0.30179	249.832	77.3906	75.8779	143.3442	139.6133	60491.2422	106.0267	-0.080954	129.442	3260620
014	2019-02-20t1517	1550697570.14	adult	166.6091	109.9964	-17.9999	1231.7415	84.4233	80515.1295	253518.6527	4591243.2751	379.777	-0.90957	185.102	-0.44639	182.8683	-0.44366	288.8809	-0.80736	283.1075	121329.9766	234.5214	-0.37711	267.1681	-0.37663	7766880	0.28724	276.45	78.7474	77.2076	149.7521	145.0902	62895.8633	108.5541	-0.031812	134.3113	3304240
014	2019-02-20t1917	1550711970.09	adult	170.6091	113.9963	-13.9999	1188.4143	82.4307	76037.1305	239439.6964	4248525.0792	538.901	-0.13466	186.304	-0.38643	183.8947	-0.39265	296.8694	-0.62757	285.14	117857.1328	237.7747	-0.25197	270.4064	-0.26913	7387880	0.11596	248.899	80.7156	78.8642	152.793	149.2707	60658.8281	112.0079	0.050206	139.0326	3200780
014	2019-02-20t2317	1550726370.22	adult	174.6091	117.9964	-9.9999	1053.8107	80.3409	66271.3291	208810.2517	3630801.192	461.891	-0.45232	190.76	-0.18704	188.6643	-0.17635	293.4189	-0.66375	285.6407	101522.9531	241.0327	-0.14516	271.7065	-0.24205	6596460	-0.231	250.711	83.8064	81.7567	155.5261	152.2395	53812.0234	116.5713	0.17149	141.9916	2898020
014	2019-02-21t0317	1550740769.56	adult	178.6089	121.9962	-6.0001	1002.7136	80.3237	63317.3155	199549.3267	3484223.5326	389.466	-0.75317	194.434	-0.021114	192.4459	-0.0040318	294.8194	-0.60886	288.7719	97585.2188	244.6769	-0.018879	275.7517	-0.12376	6421190	-0.30555	257.616	85.8187	83.6334	157.1877	153.6866	52029.125	120.3075	0.26547	145.0612	2834160
014	2019-02-21t0717	1550755169.59	adult	182.609	125.9962	-2.0001	936.0769	81.6377	59011.2893	186054.6768	3283701.8933	456.013	-0.39938	199.037	0.18295	196.4635	0.17425	304.1971	-0.41544	296.1564	93692.6875	251.0753	0.20728	283.3432	0.096687	6124950	-0.42933	255.927	88.4159	86.004	163.9105	160.1856	50484.4297	125.7716	0.42637	150.4425	2720820
014	2019-02-21t1117	1550769570.08	dead	186.6091	129.9963	2.0001	1026.5136	83.1973	67103.8059	211524.4643	3794860.3988	397.442	-0.66174	198.338	0.12963	196.1766	0.14149	310.7986	-0.28405	305.0919	108779.5234	251.4397	0.18923	287.8359	0.20951	6938070	-0.10642	279.81	86.5567	84.4758	158.5183	154.6396	55481.3906	121.7119	0.21975	145.1028	3027840
015	2019-02-13t1840	1550104979.52	egg	-1.9999	-54.6134	-202.6097	1239.7784	29.2171	26987.5749	84832.8856	494699.4649	180.415	2922.7642	77.8425	0.49937	73.1243	0.43242	155.488	-0.11125	154.2043	22856.8	127.0196	0.80989	147.6119	1.0586	1141090	2.9019	292.417	152.789	169.0634	255.036	253.2957	37490.3	225.2725	3.187	245.4975	2239740
015	2019-02-13t2240	1550119378.47	larva	1.9999	-50.6137	-198.61	1322.0321	32.3834	30054.0672	94548.2995	573583.7543	200.359	15.3738	90.933	0.49376	85.114	0.41646	173.952	-0.153	172.0536	28354.2	147.024	0.84036	166.1502	1.0219	1480840	2.5702	277.236	148.611	164.2287	251.752	250.2109	41035.5	224.6988	3.2239	243.585	2420140
015	2019-02-14t0240	1550133777.92	larva	5.9997	-46.6138	-194.6102	1322.5532	31.6021	28998.5794	91186.129	536754.4603	217.276	1.927	97.2325	0.40418	92.0151	0.33776	181.035	-0.33603	178.9688	28603.5	152.5464	0.72833	172.3745	0.86701	1529660	1.9367	301.539	151.381	167.2095	252.024	249.51	39819.9	224.1407	3.2708	242.2323	2381530
015	2019-02-14t0640	1550148177.4	larva	9.9996	-42.614	-190.6103	1319.4626	30.7494	28974.8847	91107.6375	534566.4354	214.602	0.8424	101.067	0.28034	96.2011	0.22205	185.32	-0.53016	182.8207	29280.5	155.4543	0.58552	177.0405	0.6915	1590390	1.4066	286.382	151.365	167.9596	252.036	249.0515	39821.6	224.7037	3.3501	243.7758	2381880
015	2019-02-14t1040	1550162578.46	larva	13.9999	-38.6137	-186.61	1324.2411	28.864	28519.152	89658.9243	514708.2307	219.792	0.31168	103.187	0.12861	98.945	0.082795	186.211	-0.74246	182.7276	28862.8	155.1211	0.40117	175.905	0.4501	1599300	0.89059	295.914	151.89	167.2082	250.977	248.2187	38901.4	222.5678	3.3924	241.7163	2354150
015	2019-02-14t1440	1550176980.6	larva	18.0004	-34.6131	-182.6094	1323.5788	27.9772	28718.5355	90279.6965	520902.1437	204.461	-0.16943	104.615	-0.040141	100.7023	-0.076855	184.703	-0.96134	182.8539	28813.7	155.3929	0.21407	177.4087	0.22635	1632100	0.46039	278.86	151.172	166.8485	251.004	248.048	39156.7	222.3188	3.4876	241.8597	2358430
015	2019-02-14t1840	1550191380.78	larva	22.0005	-30.6131	-178.6094	1310.919	26.5576	27779.0989	87310.1245	493927.8776	219.412	-0.38988	105.401	-0.22846	101.8685	-0.25464	186.08	-1.1317	183.4601	28098	154.3479	-0.00043838	175.7476	-0.041756	1591440	0.01015	272.392	151.445	167.1743	249.187	247.0252	37627.2	221.546	3.5938	239.8068	2286670
015	2019-02-14t2240	1550205779.58	larva	26.0002	-26.6134	-174.6097	1309.9104	26.5622	27851.1324	87537.3355	496628.4202	225.839	-0.61083	107.073	-0.41646	103.5175	-0.43764	189.296	-1.2711	186.7583	28773.1	156.4798	-0.19103	178.8344	-0.26985	1622800	-0.32856	299.898	150.927	165.5542	250.133	248.4577	38020.3	220.6933	3.7272	241.0328	2287440
015	2019-02-15t0240	1550220178.78	larva	29.9999	-22.6136	-170.6099	1288.6364	26.2482	27429.1032	86213.5938	486896.2833	220.615	-0.84994	108.77	-0.6209	105.4198	-0.63293	188.392	-1.443	186.0238	28258.8	158.3232	-0.40258	179.1147	-0.54387	1622530	-0.66012	290.094	151.101	166.6219	250.094	247.3582	37514.1	221.7395	3.9518	240.4911	2253980
015	2019-02-15t0640	1550234578.69	larva	33.9999	-18.6136	-166.61	753.1061	53.1827	32036.1968	101023.6333	1149403.3119	320.195	-0.64148	195.063	0.64303	193.6837	0.67888	281.04	-0.68683	278.5939	47495.8	248.891	0.61125	270.9545	0.27841	3291700	0.3816	118.074	63.5663	63.2733	96.7412	95.6419	16349.3	83.5935	0.28997	92.1463	1072680
015	2019-02-15t1117	1550251204.46	larva	38.6182	-13.9954	-161.9917	720.4426	61.0817	35772.7746	113015.0979	1479329.7073	427.094	-0.46133	183.537	0.1933	179.4988	0.18862	356.475	-0.14929	354.5156	67017.3	236.7941	0.17601	322.4871	0.61785	3446460	0.11783	160.017	62.2624	61.9757	95.3743	93.3243	17930.4	81.6377	0.094731	90.2767	1169160
015	2019-02-15t1517	1550265588.79	larva	42.6138	-9.9997	-157.996	829.2742	65.6566	43103.2102	135994.8835	1887578.2796	428.057	-0.65351	181.044	-0.10413	177.4868	-0.091358	353.222	-0.34459	348.8824	79828.2	226.2015	-0.26591	315.1503	0.24293	4090520	0.27421	375.125	71.0153	70.7453	110.996	108.2362	25085	94.1253	0.42273	104.6669	1604520
015	2019-02-15t1917	1550279987.57	larva	46.6135	-6.0001	-153.9964	769.1141	63.3439	38954.2559	122898.0373	1674403.8306	544.843	-0.40048	185.023	-0.19341	181.067	-0.18158	416.905	0.08965	413.0293	85465.6	229.6572	-0.4106	341.6571	0.42368	3780570	-0.25332	332.26	66.1894	65.8998	101.85	98.9125	20879.2	87.012	0.045307	95.9071	1352450
015	2019-02-15t2317	1550294387.73	larva	50.6135	-2	-149.9963	788.7999	70.6205	45779.584	144535.9746	2251595.4498	432.683	-0.91898	175.763	-0.58063	168.3994	-0.64876	349.942	-0.68044	345.0308	83986.1	249.0387	-0.22082	317.1929	-0.089898	4203540	-0.23542	357.364	63.2812	62.8789	99.3356	96.3986	23840.5	83.5435	-0.24892	92.8708	1513430
015	2019-02-16t0317	1550308787.83	adult	54.6136	2	-145.9963	970.8168	69.4699	55200.5491	173938.612	2689936.5157	417.75	-1.0785	180.799	-0.60569	175.0392	-0.63234	335.795	-0.94966	329.305	97044.6	250.775	-0.31448	307.5717	-0.37072	5220380	0.17813	197.057	67.5269	67.2345	105.003	102.6641	30345.9	88.9108	-0.036952	98.7447	1949770
015	2019-02-16t0717	1550323187.62	adult	58.6135	6	-141.9964	778.87	75.9097	49081.5914	155098.6217	2614657.5973	440.3	-1.095	184.511	-0.61855	178.1573	-0.66332	351.579	-0.89474	345.1436	90355.7	255.1131	-0.3086	325.6134	-0.17665	4724390	-0.36288	378.056	70.5825	70.3401	111.371	108.5928	28622.3	94.094	0.29366	104.6394	1807270
015	2019-02-16t1117	1550337588.34	adult	62.6137	10.0002	-137.9962	1033.8434	66.477	56415.7757	177702.3773	2600000.2286	584.07	-0.69941	207.84	0.053384	201.4561	0.017585	417.778	-0.42128	405.2637	123662	274.3563	0.11605	355.7345	0.27507	6138130	0.30997	213.36	73.0639	72.7922	112.766	110.8183	33378.7	96.2845	0.43368	106.6518	2157800
015	2019-02-16t1517	1550351988.4	adult	66.6137	14.0002	-133.9961	909.2515	77.9627	57271.1267	180626.2612	3110125.6009	442.398	-1.2215	182.663	-0.82991	176.1963	-0.89347	343.722	-1.1269	340.1915	102773	254.9753	-0.3885	317.8669	-0.3707	5456880	-0.27038	176.482	62.0059	61.8246	95.7095	93.5175	28617.1	81.5765	-0.76765	90.7087	1852360
015	2019-02-16t1917	1550366387.65	adult	70.6135	18	-129.9964	587.7581	96.6403	40764.2261	130045.4651	2428828.6201	428.126	-1.3138	197.021	-0.34454	192.2958	-0.33658	342.162	-1.1711	335.0155	72880.4	265.6635	-0.090924	316.6114	-0.38159	4182950	-1.1481	122.219	62.5892	62.281	96.1435	94.8326	20478.6	82.1848	-0.66921	91.2105	1328830
015	2019-02-16t2317	1550380788.17	adult	74.6137	22.0001	-125.9962	1078.9529	67.8765	61598.1984	194198.8219	2906647.555	1162.81	1.1555	212.357	0.24934	204.6011	0.14856	509.772	0.49218	439.6326	164656	282.064	0.4274	384.8927	0.91427	6840660	0.28333	291.976	71.2246	70.8904	109.548	106.8689	35383.9	92.8061	-0.0061867	103.0774	2294360
015	2019-02-17t0317	1550395187.89	adult	78.6136	26	-121.9963	809.9467	76.1995	50442.5243	159268.5556	2657520.1627	608.808	-0.73342	187.277	-0.72472	179.6705	-0.86209	422.819	-0.31403	403.6203	111624	267.5702	0.058352	366.4392	0.68801	4933430	-0.89506	216.649	64.4228	64.0796	98.8184	96.8199	26088.1	84.4839	-0.47422	93.0452	1697090
015	2019-02-17t0717	1550409587.9	adult	82.6136	30	-117.9963	860.6756	72.8878	52158.5768	164648.5333	2648441.2038	555.713	-0.91703	197.298	-0.29982	193.4075	-0.2802	372.507	-0.80964	351.6171	101694	247.2013	-0.52688	322.6961	-0.066834	5375790	-0.70822	224.367	70.7135	70.3998	108.764	106.9597	29692.6	92.6892	-0.064797	103.2086	1926730
015	2019-02-17t1117	1550423988.73	adult	86.6138	34.0003	-113.9961	956.8255	74.3529	54410.0595	171500.1595	2659618.3754	512.348	-1.073	191.392	-0.52229	188.645	-0.46927	345.773	-1.0822	320.553	98545.4	237.6215	-0.79373	283.3282	-0.82079	5442240	-0.72214	155.402	67.8869	67.5952	103.131	101.0902	29392.4	88.4813	-0.28034	97.5202	1930370
015	2019-02-17t1517	1550438388.78	adult	90.6138	38.0003	-109.996	1471.5543	61.132	42635.6385	134274.5308	1307192.6054	554.943	-0.89211	150.299	-2.2754	156.8973	-1.8552	316.562	-1.4207	281.0975	72492.8	211.0625	-1.6714	241.8202	-1.7316	3427710	-1.9151	362.526	110.349	80.9459	236.745	234.1875	54214.7	207.812	5.1364	226.9857	2516630
015	2019-02-17t1917	1550452788.85	adult	94.6138	42.0003	-105.996	933.2744	74.9258	52509.8837	165524.2312	2554328.7928	498.912	-1.1096	193.562	-0.37317	191.2784	-0.31543	342.899	-0.99799	317.2238	94297.3	233.26	-0.84701	273.7236	-0.91159	5315590	-0.86929	282.399	68.0742	67.9054	103.498	100.9755	28462	88.2896	-0.31465	97.815	1869450
015	2019-02-17t2317	1550467188.76	adult	98.6138	46.0003	-101.996	942.3019	74.5224	55035.694	173525.4002	2758781.4758	410.614	-1.4875	191.682	-0.42912	190.3855	-0.33555	296.493	-1.6142	284.2122	85390.1	231.0924	-0.87808	257.2835	-1.2789	5516610	-0.7809	144.686	69.8408	69.5979	106.162	104.5549	30574.7	90.9302	-0.2121	100.8002	2010020
015	2019-02-18t0317	1550481589.28	adult	102.614	50.0004	-97.9959	888.2663	73.2349	51636.8385	162895.9289	2556693.198	492.682	-1.1069	183.372	-0.78367	182.4902	-0.68253	323.027	-1.1552	312.6611	87540.3	223.1183	-1.1377	253.3779	-1.3368	4954160	-1.1306	183.667	69.5043	69.0783	109.181	105.8728	29588.1	91.0173	-0.22306	101.5342	1877800
015	2019-02-18t0717	1550495988.51	adult	106.6138	54.0002	-93.9961	697.6138	78.8013	46253.4167	146575.9496	2571200.8928	361.863	-1.7009	164.189	-1.6538	163.1748	-1.5757	245.123	-2.3038	239.4223	57604	201.8647	-1.9299	226.1353	-2.0746	3852540	-1.7909	372.763	73.9975	73.7574	119.286	116.1769	28032.2	99.4728	0.10597	111.8269	1736280
015	2019-02-18t1117	1550510388.2	adult	110.6137	58.0001	-89.9962	895.9835	73.8035	52404.5691	165229.7741	2642092.1797	513.552	-0.96119	181.396	-0.84399	180.8799	-0.73542	288.461	-1.5765	256.8186	79038.4	219.9843	-1.1967	240.0987	-1.6344	4966810	-1.1561	248.639	70.2998	70.0259	107.606	106.0165	29484	91.9035	-0.21789	101.654	1924880
015	2019-02-18t1517	1550524786.99	adult	114.6133	61.9998	-85.9965	919.4486	71.1323	53602.9049	169092.8563	2659058.0439	606.782	-0.48166	188.323	-0.50306	187.1935	-0.42281	294.732	-1.4247	261.233	82819.7	227.3898	-0.87475	248.2593	-1.3493	5276230	-0.9857	134.342	67.8594	67.5303	104.07	102.8228	29243.7	89.1696	-0.34056	98.5547	1901220
015	2019-02-18t1917	1550539186.53	adult	118.6132	65.9997	-81.9967	921.1644	71.9242	55207.8078	174137.7696	2827453.8583	585.601	-0.5502	193.152	-0.25689	192.3789	-0.15957	304.639	-1.2143	269.6193	88040.6	230.7913	-0.71166	252.1802	-1.1893	5568960	-0.82337	133.78	70.3395	70.0523	104.843	103.3954	30299.7	91.2303	-0.28195	100.1897	2028030
015	2019-02-18t2317	1550553586.57	adult	122.6132	69.9997	-77.9967	834.7947	73.1349	50373.3389	158999.5673	2563185.8113	508.054	-0.89395	199.046	0.043962	197.8703	0.12283	310.556	-1.0665	284.4456	81986.8	238.1156	-0.39139	261.9586	-0.84882	5239080	-1.0127	275.384	71.3062	70.6824	118.214	114.3326	31208.6	93.8634	-0.20541	107.8986	1876850
015	2019-02-19t0317	1550567986.59	adult	126.6132	73.9997	-73.9966	872.174	77.0083	54458.9846	171877.9485	2933174.2595	445.58	-1.1657	201.526	0.18602	200.4933	0.27094	305.715	-1.0899	286.1101	87128.7	239.7976	-0.29785	263.0528	-0.77578	5727760	-0.73877	145.712	74.4217	74.0862	113.935	111.8704	32471.6	96.2928	-0.13704	107.2457	2115210
015	2019-02-19t0717	1550582387.32	adult	130.6134	77.9999	-69.9964	827.7182	74.3694	49998.0972	157844.6781	2544204.3127	606.848	-0.33586	186.33	-0.52302	185.2314	-0.45024	304.065	-1.0607	265.3504	79361	223.5069	-0.93582	243.9445	-1.3419	4863220	-1.2089	142.617	71.7099	71.3033	109.266	107.2793	28518.3	93.9457	-0.26143	104.1784	1871630
015	2019-02-19t1117	1550596786.78	adult	134.6133	81.9997	-65.9966	842.3995	78.0194	52997.7446	167422.3494	2850321.0071	449.021	-1.0636	182.291	-0.69774	181.3318	-0.62135	289.028	-1.2474	259.083	80060.6	219.4685	-1.08	240.5039	-1.42	5038160	-1.1012	293.277	72.8685	72.6405	112.637	110.6025	31200.3	95.6498	-0.22678	106.4265	2013940
015	2019-02-19t1517	1550611188.87	adult	138.6139	86.0003	-61.996	850.1064	80.8465	54519.7336	172121.75	2994097.796	463.4	-0.93688	178.57	-0.85807	177.9668	-0.76721	272.431	-1.4604	254.1953	77642.9	217.7241	-1.1318	239.1651	-1.4313	5077450	-1.0641	449.571	74.1722	73.7626	115.814	112.4378	33007	97.7106	-0.17567	108.2236	2109010
015	2019-02-19t1917	1550625587.36	adult	142.6134	89.9999	-57.9964	703.9921	71.0878	41889.7842	132486.0689	2091225.4729	536.949	-0.52743	179.111	-0.81204	178.3415	-0.73052	286.845	-1.1676	263.5421	62819	216.9033	-1.1464	239.2627	-1.3959	3916980	-1.6358	247.42	73.7663	72.6652	119.778	117.2918	26231.5	99.8192	-0.12077	113.1047	1613200
015	2019-02-19t2317	1550639987.24	adult	146.6134	93.9999	-53.9965	809.9059	84.003	50064.8889	158095.7434	2728083.9774	395.187	-1.1276	170.64	-1.2061	169.7198	-1.1369	260.375	-1.5399	241.2632	68218.4	208.7921	-1.4592	228.4322	-1.7091	4457970	-1.3298	153.925	71.5534	70.9422	115.187	113.2883	30179	97.5502	-0.2596	108.8284	1869330
015	2019-02-20t0317	1550654387.91	adult	150.6136	98	-49.9963	504.9452	94.9077	32643.358	105411.4718	1920367.2362	306.583	-1.4637	193.923	-0.054693	193.5059	0.046525	255.992	-1.552	254.1435	43774.6	232.6205	-0.47276	247.6398	-1.0654	3305420	-1.8582	168.51	79.4065	78.3303	130.582	127.7454	22329.5	106.9984	0.1019	121.6966	1353480
015	2019-02-20t0717	1550668787.18	adult	154.6134	101.9998	-45.9965	817.9789	75.9553	46469.7214	146639.8369	2305634.521	415.354	-0.90525	169.083	-1.2484	167.932	-1.1946	278.22	-1.1361	259.7919	67607.5	208.8891	-1.4237	237.4138	-1.3654	4108720	-1.4315	196.71	72.4005	70.8207	136.121	130.3109	33077.3	100.4905	-0.20844	119.2013	1759330
015	2019-02-20t1117	1550683187.34	adult	158.6134	105.9999	-41.9964	901.0877	72.1486	50057.1701	157737.5134	2433158.9122	591.238	-0.056284	191.332	-0.16075	190.6687	-0.076353	290.542	-0.87808	259.6362	76412.5	229.2114	-0.5962	248.3311	-1.0005	5015000	-0.97759	165.398	75.9437	75.016	122.997	120.314	32348.1	101.9429	-0.1925	115.6035	1990560
015	2019-02-20t1517	1550697574.77	adult	162.6099	109.9964	-37.9999	2340.3623	68.109	82509.7558	259544.7999	2858239.9556	493.807	-0.44289	165.997	-1.3734	169.1983	-1.1127	267.271	-1.2174	254.3686	117065	222.8039	-0.84729	244.2175	-1.1109	7264700	0.064793	275.279	102.728	91.01	209.065	205.9262	91570.5	174.2314	2.4702	197.8124	4495790
015	2019-02-20t1917	1550711974.69	adult	166.6099	113.9964	-34	2167.323	76.1629	74031.5544	233162.4808	2674568.636	404.151	-0.79874	162.419	-1.5351	162.6449	-1.4221	264.124	-1.228	254.9726	104065	220.6261	-0.93051	244.0842	-1.1	6389090	-0.32442	310.734	105.458	94.8528	211.055	207.6945	83155.8	175.539	2.4503	198.9476	4148410
015	2019-02-20t2317	1550726374.86	adult	170.61	117.9964	-29.9999	2437.215	81.5673	81724.2466	257488.584	3160359.8117	325.907	-1.1113	163.726	-1.4654	160.9503	-1.4979	258.558	-1.2877	254.1593	112473	227.0521	-0.67638	246.7487	-1.0071	7112920	-0.0036256	280.467	108.551	95.1567	222.428	220.2564	96756.1	187.774	2.859	211.5951	4715880
015	2019-02-21t0317	1550740774.21	adult	174.6098	121.9962	-26.0001	755.8284	75.5284	44776.0966	141473.6057	2270618.7304	349.54	-0.97793	185.531	-0.43537	186.9918	-0.25643	265.403	-1.1543	258.0891	62104.3	230.919	-0.54206	249.2926	-0.93703	4338080	-1.1939	218.799	78.9564	76.4009	165.275	162.7614	38674.3	116.9846	0.18702	152.6454	1846160
015	2019-02-21t0717	1550755174.25	adult	178.6098	125.9962	-22.0001	720.0263	75.0104	42106.4103	133100.412	2106751.2464	319.09	-1.0864	188.595	-0.29714	190.1853	-0.1118	262.814	-1.178	258.8128	58081.9	233.3907	-0.45866	251.3866	-0.87554	4151160	-1.2552	209.794	80.8683	78.0517	166.664	164.1736	36832.8	120.0992	0.25755	155.1872	1779990
015	2019-02-21t1117	1550769574.76	adult	182.6099	129.9964	-17.9999	731.134	72.0998	36807.3931	116948.7426	1672017.8347	352.898	-0.89458	196.135	0.046363	198.7892	0.28464	269.375	-1.0448	264.9128	52258.8	239.7452	-0.23104	258.128	-0.6776	3794630	-1.3872	228.429	88.9769	82.9363	181.476	179.2947	35206.4	147.4769	1.2594	171.9158	1721440
015	2019-02-21t1517	1550783974.73	adult	186.6099	133.9964	-13.9999	719.6042	73.4607	34932.4899	110684.1341	1555423.6242	312.449	-1.0802	195.366	-0.0098586	197.8891	0.22258	268.757	-1.0574	265.2031	49451.3	239.7502	-0.25988	258.6122	-0.68439	3587500	-1.4651	219.765	90.5371	84.8606	181.59	180.1306	33412.6	147.7245	1.2357	171.3195	1662530
015	2019-02-21t1917	1550798374.25	adult	190.6098	137.9962	-10.0001	717.9613	72.6414	34523.7627	109345.4557	1514345.6484	303.172	-1.1077	194.947	-0.043981	197.6785	0.19842	268.131	-1.0632	265.1078	48799.9	239.4048	-0.29578	258.9688	-0.68884	3536730	-1.4755	210.285	91.6111	85.6753	183.267	180.8676	33354.7	148.9479	1.2377	173.1578	1662010
015	2019-02-21t2317	1550812774.88	adult	194.61	141.9964	-5.9999	711.3849	71.5878	33249.4438	105214.0511	1424228.1557	298.037	-1.1331	196.641	0.021793	199.06	0.25196	269.103	-1.0496	266.8322	47093	241.2241	-0.25007	259.9101	-0.67971	3437870	-1.5185	205.552	92.4702	87.0051	180.918	178.179	31660.6	147.8527	1.1572	171.382	1616660
015	2019-02-22t0317	1550827174.45	adult	198.6098	145.9963	-2	709.6906	69.876	32652.6574	103299.0785	1361375.6824	303.597	-1.101	196.634	0.0091802	199.2768	0.25153	271.578	-1.0018	269.5634	46711.5	242.2421	-0.23385	261.6421	-0.64535	3375210	-1.5486	207.369	93.6963	88.0583	181.438	179.3012	31207.4	149.8329	1.1938	171.8469	1608300
015	2019-02-22t0717	1550841574.6	dead	202.6099	149.9963	2	705.2779	70.3593	32395.7378	102523.1545	1352945.3024	308.018	-1.0783	197.399	0.032355	200.4653	0.29699	272.622	-0.9879	268.5389	46618.3	243.7959	-0.1987	262.738	-0.63185	3360920	-1.5658	223.031	94.4528	89.1975	180.762	177.8363	30910.3	149.5615	1.1394	171.4369	1608150
018	2019-02-13t1440	1550090597.28	egg	-1.9994	-58.6122	-238.6017	162.2095	27.3024	2996.5766	9530.6662	51297.2766	0	885.5936	0	-0.45221	0	-0.46562					0	-0.41672	0	-0.29658	0	1.2491	0	0	0				0	-0.48259	0	0
018	2019-02-13t1840	1550104993.03	larva	1.9994	-54.6134	-234.6029	148.1969	27.8921	2706.2233	8633.8388	46520.219	0	1.1569	0	-0.6523	0	-0.66107					0	-0.62517	0	-0.54522	0	0.61454	0	0	0				0	-0.59423	0	0
018	2019-02-13t2240	1550119391.91	larva	5.9991	-50.6137	-230.6032	165.0344	28.3892	3142.5025	10002.2873	55675.1873	0	-0.52154	0	-0.86211	0	-0.86583					0	-0.84454	0	-0.80498	0	0.076513	0	0	0				0	-0.71444	0	0
018	2019-02-14t0240	1550133791.44	larva	9.999	-46.6138	-226.6034	165.1433	28.3138	3133.632	9975.5863	55351.586	0	-0.87041	0	-1.0829	0	-1.0811					0	-1.0761	0	-1.0763	0	-0.38819	0	0	0				0	-0.84476	0	0
018	2019-02-14t0640	1550148190.87	larva	13.9988	-42.614	-222.6035	162.5894	28.6687	3062.4129	9757.1836	54210.8391	0	-1.1183	0	-1.3162	0	-1.3086					0	-1.3216	0	-1.3596	0	-0.79511	0	0	0				0	-0.98736	0	0
018	2019-02-14t1040	1550162591.9	larva	17.9991	-38.6137	-218.6032	154.9963	21.7941	2483.3507	7879.271	34323.4825	384.663	0.84451	216.422	1.589	215.6984	1.606	298.4845	0.29798	289.7319	4178.7827	260.7892	1.4333	284.1402	1.3588	298879	-0.85932	402.308	67.096	66.3668	122.3418	98.5931	1712.7853	85.5577	0.63752	95.2894	92659.6
018	2019-02-14t1440	1550176994.18	larva	21.9997	-34.6131	-214.6026	381.973	38.5108	11801.2821	37327.5291	307030.7638	262.914	-0.17105	159.133	0.58831	157.9264	0.60118	233.2464	-0.62929	229.6341	14694.5254	202.0951	0.57639	222.297	0.4681	1002060	-0.54038	156.532	63.3304	63.0527	100.2563	96.4676	6316.1455	84.0627	0.54191	93.1323	398791
018	2019-02-14t1840	1550191394.38	larva	25.9998	-30.613	-210.6025	375.1745	33.7195	8965.5654	28282.3052	194339.8681	332.244	-0.12196	223.713	1.4386	222.2006	1.4582	305.0522	-0.077046	303.2488	14947.5596	275.5782	1.3163	295.795	1.0544	1083220	-0.80624	130	69.4507	68.9704	106.3323	104.3733	5210.2803	90.9316	0.6355	100.8605	336280
018	2019-02-14t2240	1550205793.12	larva	29.9994	-26.6134	-206.6029	533.5893	44.2519	17544.9483	55351.8739	491401.3062	400.263	-0.084141	197.855	0.86708	196.679	0.89812	271.901	-0.60436	267.9389	25558.6934	241.3061	0.70223	261.289	0.42008	1848360	-0.46986	399.371	67.4401	67.1508	108.889	104.4218	10235.5693	88.7657	0.51519	99.4783	630025
018	2019-02-15t0240	1550220192.05	larva	33.9991	-22.6137	-202.6032	778.7648	47.653	30072.4967	94728.6096	992174.6412	312.087	-0.67388	182.417	0.42006	181.2058	0.45789	261.3595	-0.88008	258.0656	41817.5234	229.8636	0.34331	250.472	0.028723	2901520	0.06785	117.964	66.4733	66.4088	100.4843	98.8724	16077.4805	86.8765	0.38346	95.632	1057320
018	2019-02-15t0640	1550234591.96	larva	37.9991	-18.6137	-198.6032	832.9006	54.4574	36585.7903	115309.3095	1358276.0892	428.74	-0.42352	183.551	0.22886	180.7255	0.24599	314.5308	-0.52712	298.3849	60704.4453	244.1162	0.32408	276.4216	0.071573	3537200	0.23787	221.128	65.8993	65.804	101.1719	99.0739	19526.1797	86.5693	0.27447	96.0267	1269950
018	2019-02-15t1117	1550251218.2	larva	42.6175	-13.9953	-193.9848	835.2361	49.3263	34028.0131	107184.3821	1158878.2057	573.069	-0.13542	163.916	-0.45769	159.9702	-0.45465	388.8749	-0.0079841	381.4501	69997.4844	205.7937	-0.60287	297.1944	-0.00010627	2943430	-0.56834	127.138	65.8524	65.5476	100.927	99.6049	18166.8633	86.377	0.11893	95.889	1182510
018	2019-02-15t1517	1550265602.18	larva	46.6131	-9.9997	-189.9893	816.4867	52.785	35739.0543	112600.9764	1320081.9181	608.194	-0.18111	169.365	-0.54529	165.5584	-0.53215	404.4799	-0.025561	395.8783	76446.7031	212.8979	-0.71025	304.4746	-0.1038	3189830	-0.66655	160.749	74.2499	73.9815	118.1225	115.4164	22325.1445	98.5304	0.57541	110.2529	1398420
018	2019-02-15t1917	1550280000.9	larva	50.6127	-6.0001	-185.9896	863.228	57.1287	39675.7395	124991.2484	1564640.5073	541.21	-0.55221	166.275	-0.81496	163.4633	-0.77159	359.8105	-0.5908	354.2007	75200.4062	208.1815	-1.0177	258.4253	-0.96457	3470990	-0.72642	314.359	71.5483	70.9743	115.3609	111.5635	24110.4258	95.6272	0.41807	107.3213	1493570
018	2019-02-15t2317	1550294401.21	larva	54.6128	-2	-181.9895	969.2248	62.2253	49299.8859	155338.1178	2116196.3851	690.745	-0.17214	176.708	-0.71707	171.4996	-0.72975	402.6078	-0.35622	374.8119	104275.4219	233.6601	-0.67876	289.1697	-0.65668	4569500	-0.24225	158.272	76.4087	76.2246	119.1722	117.111	30865.5898	101.3188	0.79445	112.6998	1975850
018	2019-02-16t0317	1550308801.21	adult	58.6128	2	-177.9895	929.5044	64.9357	50295.71	158563.1902	2273790.3453	951.103	0.58158	206.902	0.050846	199.1483	-0.026319	527.7673	0.67737	485.0449	139330.5781	273.936	0.126	347.777	0.18029	5449400	0.090617	301.972	71.7677	71.5477	110.1911	107.5017	29090.4551	93.5864	0.25337	103.9812	1890220
018	2019-02-16t0717	1550323200.9	adult	62.6127	5.9999	-173.9896	1078.0661	66.9454	58135.8519	183191.5285	2634799.1984	899.328	0.33087	196.198	-0.32465	189.754	-0.37009	460.1648	-0.045808	408.1426	140350.25	262.1623	-0.18623	331.8978	-0.12016	5971880	0.2089	312.751	71.8344	71.3255	112.6208	110.1073	34349.3555	94.9853	0.32569	105.7684	2186500
018	2019-02-16t1117	1550337601.69	adult	66.6129	10.0001	-169.9894	1100.9528	65.847	59627.0004	187801.826	2754317.1823	634.694	-0.59048	186.352	-0.70136	179.6882	-0.7687	416.7106	-0.46362	385.8139	130013.7188	258.2293	-0.30264	325.7793	-0.23568	5814000	-0.058159	156.754	73.7408	73.4149	115.121	113.2022	35917.7617	97.9467	0.47696	108.9751	2300640
018	2019-02-16t1517	1550352001.65	adult	70.6129	14.0001	-165.9894	1048.7796	68.5612	59100.5122	186161.9936	2834881.2544	718.954	-0.34649	190.402	-0.58907	185.3341	-0.60127	412.6318	-0.5047	382.5613	127503.2266	248.9994	-0.55601	310.3536	-0.49204	5883040	-0.15681	212.333	66.7884	66.5887	102.0716	99.9864	31540.1133	87.321	-0.32918	96.4351	2063630
018	2019-02-16t1917	1550366401.05	adult	74.6127	18	-161.9896	1011.7595	67.56	57091.2745	179904.6922	2711735.0688	563.241	-0.88674	199.91	-0.23295	196.1306	-0.18975	376.8588	-0.83565	350.0718	112680.7734	248.9144	-0.54732	308.7227	-0.48919	5968730	-0.21811	341.48	70.4517	70.1501	106.1045	103.8639	31725.2422	90.7896	-0.12356	100.0169	2103480
018	2019-02-16t2317	1550380801.67	adult	78.6129	22.0001	-157.9894	1055.2627	72.5543	61535.7229	193952.4758	3051475.6651	1261.14	1.5647	189.818	-0.6225	185.9061	-0.60374	437.0272	-0.16195	363.6342	140722.75	248.2969	-0.53636	313.3377	-0.34369	6104370	-0.22714	149.503	67.6559	67.3996	103.0405	101.4161	33179.0312	88.4403	-0.26593	98.1232	2175740
018	2019-02-17t0317	1550395201.24	adult	82.6128	26	-153.9895	985.9395	72.2106	59446.9367	187460.8378	2982324.8173	585.442	-0.80778	183.939	-0.85299	179.0315	-0.89172	373.2355	-0.80117	343.8059	116076.25	244.3312	-0.61946	312.1719	-0.28439	5711120	-0.51753	293.113	76.2919	75.9222	118.36	116.0398	36809.9688	100.6597	0.32592	111.7601	2368790
018	2019-02-17t0717	1550409601.32	adult	86.6128	30	-149.9895	1106.4572	70.1218	61548.3853	193753.932	2981215.5012	629.383	-0.6216	192.781	-0.46341	188.9335	-0.45675	383.1335	-0.6114	342.9237	123368.9766	246.8315	-0.4842	293.6522	-0.59256	6207560	-0.28644	136.707	69.18	68.8683	104.861	103.625	33765.2344	90.013	-0.20869	99.3011	2227600
018	2019-02-17t1117	1550424002.13	adult	90.613	34.0003	-145.9893	992.5347	70.2031	56402.8473	177727.4783	2724972.322	1021.99	1.0016	210.411	0.32698	204.1415	0.23234	478.3709	0.76489	406.9383	141119.4062	271.8919	0.45334	348.6331	0.79539	6205030	-0.32707	272.346	70.9792	70.7379	106.2211	104.3211	31335.2148	91.9527	-0.1343	101.0002	2093180
018	2019-02-17t1517	1550438402.38	adult	94.6131	38.0003	-141.9892	975.7705	73.3476	57788.5187	182195.3907	2915825.1964	686.737	-0.31084	199.894	-0.09376	196.8648	-0.064475	400.7774	-0.17183	360.3629	121034.7812	244.6473	-0.43529	302.8292	-0.17842	6033410	-0.45635	277.14	70.3123	70.0383	108.2744	106.2067	32698.8789	91.431	-0.17425	101.9039	2122230
018	2019-02-17t1917	1550452802.28	adult	98.6131	42.0003	-137.9892	1064.9875	72.402	61781.9105	194868.4633	3032348.733	736.434	-0.042592	197.173	-0.18256	193.798	-0.17987	399.6376	-0.081266	355.8577	129482.5781	247.7143	-0.25915	298.7889	-0.17426	6369870	-0.28707	285.013	71.5333	70.7298	127.1651	123.4943	41201.4844	94.0483	-0.07596	110.9261	2310950
018	2019-02-17t2317	1550467202.3	adult	102.6131	46.0003	-133.9892	974.487	69.101	55492.131	174904.689	2672329.767	1036.44	1.3872	209.485	0.40731	204.4823	0.33511	454.5437	0.85364	380.8617	132272.2188	263.5452	0.40413	323.9496	0.62791	6078620	-0.47704	142.46	72.7547	72.4963	109.8222	107.8319	31958.248	93.9074	-0.10101	104.2124	2111120
018	2019-02-18t0317	1550481602.6	adult	106.6132	50.0004	-129.9892	921.7284	74.8404	54144.3246	170678.2795	2745865.6771	588.336	-0.6362	163.279	-1.6959	160.9022	-1.6821	323.6841	-1.0823	303.1917	91602.6094	202.1088	-1.9204	246.0031	-1.5018	4620480	-1.344	469.334	67.2185	66.8835	105.8201	102.2364	29947.0742	88.7853	-0.32806	98.0632	1902150
018	2019-02-18t0717	1550496002.16	adult	110.6131	54.0003	-125.9893	933.1021	68.1799	51838.8454	163405.0026	2435426.9096	507.208	-0.99151	199.821	0.016336	198.1182	0.079977	326.1019	-0.98465	306.5433	88699.7188	240.3315	-0.39494	269.1806	-0.77435	5419340	-0.89345	388.72	75.1488	74.8156	116.1355	112.8666	31588.8613	97.2504	-0.0083009	108.084	2038110
018	2019-02-18t1117	1550510401.89	adult	114.613	58.0002	-121.9893	901.5228	73.5774	48946.0122	154269.2227	2341991.5676	490.148	-1.0445	176.714	-1.0492	175.0648	-1.0005	315.4124	-1.097	290.7553	81061	220.9771	-1.1297	257.0961	-1.0833	4528650	-1.4168	497.503	72.2539	71.3602	129.8402	121.1322	33368.9375	97.1928	-0.03358	112.3428	1851650
018	2019-02-18t1517	1550524800.59	adult	118.6126	61.9998	-117.9897	891.677	68.395	49568.1182	156253.0502	2385510.4382	433.961	-1.2866	193.364	-0.24685	192.3628	-0.16034	295.3728	-1.362	286.2648	76796.9375	231.638	-0.67777	257.1298	-1.0381	5014120	-1.1402	169.097	74.469	74.0987	112.4785	110.203	29244.3984	97.171	-0.056593	106.9203	1931060
018	2019-02-18t1917	1550539200.06	adult	122.6125	65.9997	-113.9899	855.0673	69.5908	47109.35	148548.5402	2222365.8607	592.467	-0.48195	197.817	-0.014636	196.6454	0.063783	339.1937	-0.60776	307.0776	83780.8516	235.7067	-0.48837	259.7585	-0.91685	4877580	-1.2166	202.878	73.0606	72.8642	110.7128	108.4092	27346.0586	94.9234	-0.16482	105.3127	1801460
018	2019-02-18t2317	1550553599.99	adult	126.6125	69.9997	-109.9899	874.5089	74.1676	51565.0806	162718.1359	2581679.3465	400.829	-1.3851	181.993	-0.75148	178.1423	-0.81284	319.3935	-0.86979	314.2066	86236.2422	244.5687	-0.10476	297.8386	0.31208	4905060	-1.1956	238.187	70.1019	67.1868	166.8381	163.9978	45046.2891	106.6177	0.26888	150.6195	1889390
018	2019-02-19t0317	1550567999.99	adult	130.6125	73.9997	-105.9899	834.4986	67.7798	46137.0749	145477.9434	2198234.425	456.006	-1.0769	197.467	0.014624	196.6805	0.10778	303.0268	-1.0774	283.6827	73332.4766	238.3645	-0.3318	262.3701	-0.76018	4769010	-1.2603	133.713	73.7461	73.3519	112.3074	110.699	27178.4023	95.9264	-0.1806	106.028	1781040
018	2019-02-19t0717	1550582400.82	adult	134.6127	77.9999	-101.9896	604.1243	86.698	35323.1132	112181.7256	1839169.801	263.331	-1.9705	171.772	-1.2078	171.1329	-1.1204	234.54	-2.1308	232.3208	42920.8164	208.9756	-1.508	226.3899	-1.8687	3140340	-2.1146	188.959	74.5547	73.6268	122.3298	120.0064	22386.3574	100.7953	-0.0080121	114.5369	1363010
018	2019-02-19t1117	1550596800.39	adult	138.6126	81.9998	-97.9898	864.8116	73.3869	47661.9366	150274.5203	2291956.7473	382.809	-1.325	175.833	-0.9912	174.8771	-0.91881	273.8171	-1.4379	257.9342	68454.2656	221.527	-0.9764	243.0017	-1.3088	4387560	-1.4242	294.837	73.7895	73.187	120.7202	117.1426	30180.0508	98.74	-0.1303	111.531	1841270
018	2019-02-19t1517	1550611202.55	adult	142.6132	86.0004	-93.9892	879.7379	70.4414	50295.1838	158582.8714	2446183.9164	388.629	-1.2283	179.235	-0.806	177.7552	-0.75933	275.3953	-1.3542	271.8658	72428.9609	227.5311	-0.71222	257.539	-0.8117	4713150	-1.23	390.391	73.1337	71.5588	140.046	134.8521	36832.1055	103.0329	0.023098	126.784	1923120
018	2019-02-19t1917	1550625601.03	adult	146.6127	89.9999	-89.9896	851.7021	68.1091	46153.693	145640.5039	2163088.9349	349.665	-1.3387	174.781	-1.0043	174.0296	-0.92519	262.2507	-1.5092	251.8346	63464.6758	217.2883	-1.1127	239.5031	-1.3558	4223580	-1.4464	235.889	72.6589	71.4815	125.5085	122.4468	30373.0684	100.0939	-0.14811	115.788	1755800
018	2019-02-19t2317	1550640000.83	adult	150.6127	93.9999	-85.9896	833.3696	69.2632	44446.034	140104.6341	2062988.2723	450.116	-0.80915	196.935	0.091889	196.3067	0.18393	273.4456	-1.2662	263.6269	63712.8242	234.4715	-0.39752	253.6483	-0.8742	4583260	-1.2378	163.376	78.2096	77.3286	126.636	124.1114	29506.1992	103.8502	-0.029471	119.0171	1820170
018	2019-02-20t0317	1550654401.74	adult	154.6129	98.0001	-81.9894	814.2888	68.5249	43674.4275	137693.9749	2036280.0388	392.961	-1.0064	199.654	0.23524	198.3615	0.29385	285.9252	-1.0089	276.5019	65476.8789	239.5028	-0.18505	264.4658	-0.50764	4568480	-1.2136	357.846	79.492	78.0996	135.591	132.8318	31050.3359	107.0361	0.050856	125.1619	1818940
018	2019-02-20t0717	1550668800.88	adult	158.6127	101.9999	-77.9896	730.73	70.7688	42439.137	134065.5209	2097232.7198	394.535	-0.9446	200.422	0.27887	199.3166	0.34518	280.1709	-1.0505	270.6059	62197.9336	239.432	-0.18477	260.4949	-0.61624	4448370	-1.2402	315.797	80.1428	79.2376	129.2201	125.7035	28686.8633	106.1044	-0.03344	119.7636	1778770
018	2019-02-20t1117	1550683201	adult	162.6127	105.9999	-73.9896	777.9723	69.5241	43766.0193	138095.3543	2115266.965	350.607	-1.0904	196.85	0.11334	196.1159	0.19465	271.3444	-1.149	263.1003	62137.8594	234.2185	-0.39015	252.7656	-0.84195	4507470	-1.1854	171.257	78.8616	77.858	127.5452	125.2628	29207.8555	104.6792	-0.13136	119.5881	1805770
018	2019-02-20t1517	1550697579.4	adult	166.6067	109.9939	-69.9956	706.9284	83.478	45244.8152	143382.4386	2441848.0009	319.189	-1.185	171.097	-1.1186	169.4906	-1.0909	256.4241	-1.3589	249.4346	60259.6562	219.0742	-0.99232	241.026	-1.1958	4020780	-1.3758	164.286	74.3386	73.1885	127.7235	125.7434	30015.0293	102.1618	-0.26865	119.3303	1746960
018	2019-02-20t1917	1550711979.35	adult	170.6067	113.9939	-65.9956	591.6356	109.7447	39591.1169	127237.5564	2430870.9107	325.522	-1.1131	171.028	-1.1164	170.1934	-1.0527	248.833	-1.4552	244.9346	51508.4375	215.4141	-1.137	236.3271	-1.3322	3529850	-1.5619	258.423	76.3632	74.6726	135.5525	132.3033	28059.3594	107.2815	-0.12498	125.8803	1576060
018	2019-02-20t2317	1550726379.45	adult	174.6067	117.994	-61.9956	720.9767	73.7613	39774.9539	125602.2894	1908485.5972	314.532	-1.1417	176.411	-0.86848	175.3865	-0.81212	254.4266	-1.3465	250.9588	53175.1641	220.4069	-0.9546	242.534	-1.1466	3674630	-1.4768	260.146	78.4323	76.9614	136.1829	132.9705	28462.2246	109.167	-0.10686	126.6891	1633750
018	2019-02-21t0317	1550740778.82	adult	178.6066	121.9938	-57.9958	727.0063	68.3879	38591.9747	121770.0305	1783574.2214	417.473	-0.62056	181.123	-0.65033	180.2208	-0.58678	264.0089	-1.1568	259.0085	53593.7969	229.0578	-0.62748	251.1006	-0.88435	3661940	-1.4599	429.935	79.7735	77.8427	140.451	136.2106	28511.5469	112.9892	-0.01244	129.4847	1612860
018	2019-02-21t0717	1550755178.88	adult	182.6066	125.9938	-53.9957	743.7897	68.4233	39505.5516	124637.0943	1824275.302	321.715	-1.0443	181.72	-0.63207	180.6253	-0.57754	265.9444	-1.1068	262.9743	55050.4922	229.6973	-0.61972	252.6531	-0.8457	3760330	-1.4013	242.873	80.792	78.6441	144.528	141.0904	29917.2969	115.6703	0.038721	134.6507	1671830
018	2019-02-21t1117	1550769579.43	adult	186.6067	129.994	-49.9956	681.1676	72.3173	37433.2932	118286.6653	1777663.6709	393.477	-0.68127	182.876	-0.59604	182.2276	-0.51899	266.0596	-1.107	261.3859	52147.6875	229.3837	-0.65813	251.8793	-0.89033	3582350	-1.4672	358.758	81.6904	79.4159	148.4428	143.2032	29094.793	117.2239	0.044494	136.7297	1600230
018	2019-02-21t1517	1550783979.39	adult	190.6067	133.9939	-45.9956	711.7169	68.9041	37882.5732	119575.8962	1750408.0435	419.325	-0.52425	182.629	-0.62062	181.3677	-0.57207	271.9299	-0.99203	265.7063	54114.0469	231.8357	-0.58474	255.4595	-0.79579	3623900	-1.4406	430.009	82.1053	79.3027	150.3226	146.0397	29914.1914	120.2813	0.11035	138.3095	1629220
018	2019-02-21t1917	1550798378.87	adult	194.6066	137.9938	-41.9957	685.0132	70.2265	36842.4213	116372.2348	1708627.3642	357.694	-0.82437	182.2	-0.65434	181.0337	-0.59996	270.2708	-1.0273	266.0616	52162.2656	231.5682	-0.61706	255.0249	-0.82844	3515370	-1.4876	255.521	83.255	80.2487	154.259	151.4787	29771.9922	123.7548	0.19442	144.1943	1606320
018	2019-02-21t2317	1550812779.5	adult	198.6068	141.994	-37.9956	685.4567	68.4622	36585.104	115534.577	1683774.2662	420.258	-0.47921	184.951	-0.53773	184.1481	-0.46347	272.0836	-0.99199	267.0411	52240.0469	232.8544	-0.58907	257.1355	-0.78237	3541990	-1.4826	379.301	84.2149	81.0915	159.7859	154.3806	30678.8984	125.3521	0.20382	146.1218	1612800
018	2019-02-22t0317	1550827179.1	adult	202.6067	145.9939	-33.9957	692.3854	69.0382	36939.6334	116638.4337	1702431.3887	381.069	-0.67594	184.978	-0.54904	184.2509	-0.46947	271.1469	-1.0172	265.3779	52602.5	232.9141	-0.60854	256.8678	-0.80989	3580990	-1.4788	379.288	84.523	81.1355	158.635	154.1977	30775.1895	126.037	0.17493	147.047	1636280
018	2019-02-22t0717	1550841579.31	adult	206.6067	149.9939	-29.9956	687.3701	69.5855	36806.778	116261.2915	1691691.0369	409.865	-0.50533	185.827	-0.52298	184.7925	-0.45525	274.6005	-0.95355	270.4148	52997.8906	235.534	-0.53439	260.286	-0.72886	3582370	-1.5011	409.865	85.223	81.3496	166.0563	158.9397	32048.8711	128.5115	0.2171	151.9499	1642930
018	2019-02-22t1117	1550855967.19	adult	210.6033	153.9906	-25.999	681.048	70.0487	36489.123	115263.9709	1677041.9899	428.178	-0.38737	186.103	-0.52652	184.8338	-0.46718	277.0891	-0.91378	272.2523	53201.0977	236.6544	-0.52067	261.8226	-0.70873	3554930	-1.5393	372.986	86.2665	82.1591	167.6823	162.4019	32194.9922	130.6391	0.24201	153.2007	1647860
018	2019-02-22t1517	1550870364.6	adult	214.6026	157.9898	-21.9997	667.8502	69.4971	35294.6739	111523.9849	1599290.1675	361.99	-0.77921	193.47	-0.19817	191.9926	-0.14224	292.4189	-0.60748	287.0133	54097.4922	247.1085	-0.16224	274.8603	-0.34572	3578420	-1.5515	252.669	87.096	82.4418	175.1925	171.2767	32410.6172	134.5958	0.34736	159.485	1610930
018	2019-02-22t1917	1550884766.15	adult	218.6031	161.9903	-17.9993	663.1412	68.8522	34487.3876	108960.2587	1553636.7928	346.537	-0.88435	191.832	-0.2955	190.2243	-0.24343	293.7354	-0.59373	289.9397	53166.1055	245.7375	-0.24878	275.9312	-0.34855	3466220	-1.6312	238.926	87.6873	82.7087	179.4288	172.993	32476.6055	136.7906	0.3725	162.0108	1584420
018	2019-02-22t2317	1550899163.98	adult	222.6025	165.9897	-13.9999	660.6704	68.4248	34050.3387	107581.6721	1519106.961	350.645	-0.86914	192.028	-0.30781	190.4963	-0.24866	292.9542	-0.62751	286.9955	52438.8008	247.3725	-0.2257	275.0282	-0.41089	3426920	-1.6849	260.654	88.7693	83.1897	183.3539	179.7075	32820.3516	140.04	0.44407	166.5599	1584180
018	2019-02-23t0317	1550913563.43	adult	226.6023	169.9895	-10	661.2193	68.1304	33651.8395	106338.5841	1476059.465	369.404	-0.75255	193.028	-0.28219	191.0555	-0.24025	298.076	-0.5314	293.7665	52759.4453	248.9307	-0.20561	279.7048	-0.30922	3406360	-1.7342	248.613	89.3785	83.8791	184.4396	178.7082	32645.8125	141.6612	0.44543	169.1466	1577260
018	2019-02-23t0717	1550927963.31	adult	230.6023	173.9895	-6.0001	660.4603	67.3055	33368.3453	105425.0264	1452432.2924	366.061	-0.78579	193.578	-0.27765	191.4262	-0.24081	297.6807	-0.55977	292.1982	52094.1289	250.0778	-0.19994	279.8577	-0.33985	3387430	-1.7863	267.611	90.4785	84.6888	187.2801	181.0095	32774.0195	143.0258	0.43712	170.8642	1583280
018	2019-02-23t1117	1550942363.74	adult	234.6024	177.9896	-1.9999	644.0614	69.8405	33397.9341	105591.2865	1492329.8553	360.303	-0.84038	191.168	-0.41419	189.0634	-0.37402	292.2801	-0.70231	287.9217	51441.2969	246.9629	-0.34736	276.6763	-0.46655	3347350	-1.8507	250.375	90.2888	84.5265	186.0936	180.5733	32752.4688	141.9222	0.31713	168.8653	1580960
018	2019-02-23t1517	1550956763.35	dead	238.6023	181.9895	1.9999	654.11	70.0996	33985.5754	107433.6465	1522977.5162	347.82	-0.95204	188.668	-0.55582	186.4396	-0.52091	289.005	-0.80106	285.2313	51731.8984	243.3293	-0.51197	273.9996	-0.57742	3360940	-1.8959	243.092	89.7631	84.0721	182.2649	177.9078	32625.4141	142.5481	0.27731	167.9814	1599040
019	2019-02-13t1440	1550090601.72	egg	-1.9994	-62.6122	-290.5946	161.9932	26.7085	2920.2457	9284.2266	48815.4121	0	885.5943	0	-0.45221	0	-0.46562					0	-0.41672	0	-0.29658	0	1.2491	0	0	0				0	-0.48259	0	0
019	2019-02-13t1840	1550104997.53	larva	1.9994	-58.6133	-286.5958	175.9992	28.4055	3431.8642	10904.2117	61639.3828	0	1.1569	0	-0.6523	0	-0.66107					0	-0.62517	0	-0.54522	0	0.61454	0	0	0				0	-0.59423	0	0
019	2019-02-13t2240	1550119396.39	larva	5.9991	-54.6136	-282.5961	168.4433	29.0745	3274.9033	10423.1326	59353.5081	0	-0.52154	0	-0.86211	0	-0.86583					0	-0.84454	0	-0.80498	0	0.076512	0	0	0				0	-0.71444	0	0
019	2019-02-14t0240	1550133795.99	larva	9.999	-50.6138	-278.5962	168.4528	28.9183	3266.4674	10396.7207	58984.3058	0	-0.87041	0	-1.0829	0	-1.0811					0	-1.0761	0	-1.0763	0	-0.3882	0	0	0				0	-0.84476	0	0
019	2019-02-14t0640	1550148195.37	larva	13.9988	-46.6139	-274.5964	127.6682	19.4764	1596.6947	5089.5273	19030.5654	208.136	0.23596	157.834	0.89386	157.8111	0.91066	204.5358	-0.53026	203.6308	2045.3583	188.1264	0.76779	200.8344	0.70664	142366	-0.64505	100.525	66.0328	65.9457	96.9659	95.9189	969.659	85.5138	0.69542	93.9866	59561.6
019	2019-02-14t1040	1550162596.39	larva	17.9991	-42.6136	-270.5961	309.1265	37.0489	9067.8787	28699.2847	231136.5688	224.813	-0.05482	146.526	0.57059	146.3449	0.5911	196.2507	-0.83348	193.5856	9616.2852	177.4359	0.46912	190.398	0.36424	709919	-0.4524	159.928	68.1378	67.8882	105.607	103.0465	5174.7412	88.8001	0.70509	99.6235	330127
019	2019-02-14t1440	1550176998.76	larva	21.9998	-38.613	-266.5954	357.3619	39.776	11483.2293	36311.4645	318109.4768	245.393	-0.25916	154.821	0.52277	154.8071	0.55356	216.3399	-0.80938	214.6936	13413.0713	192.1505	0.45626	209.1645	0.32427	949519	-0.58947	118.804	67.0283	66.8643	102.0034	100.9364	6324.2085	88.2084	0.63394	97.1437	411085
019	2019-02-14t1840	1550191398.86	larva	25.9998	-34.613	-262.5954	466.4257	46.014	16971.8351	53612.8434	527316.3604	260.19	-0.45299	162.578	0.4663	160.5484	0.47337	235.5182	-0.7943	233.1852	21196.6367	207.9883	0.46088	226.2882	0.26745	1462060	-0.47084	165.853	67.6171	67.2837	103.776	102.2075	9339.8418	88.3901	0.57494	98.1978	608081
019	2019-02-14t2240	1550205797.59	larva	29.9994	-30.6133	-258.5957	291.8055	78.8918	13848.5625	45165.6923	638666.2407	271.234	-0.63415	166.959	0.35104	166.2743	0.38804	236.6391	-0.95848	235.0393	17274.6504	210.3244	0.28976	228.9759	0.041044	1217970	-1.0008	127.429	65.0986	64.791	100.5903	99.3013	7343.0952	85.8726	0.44043	95.249	474894
019	2019-02-15t0240	1550220196.54	larva	33.9991	-26.6136	-254.596	353.3022	45.2986	12610.6229	40025.5709	381880.1589	296.338	-0.73689	180.524	0.38668	179.1945	0.42227	263.6992	-0.8571	262.181	17931.543	228.6621	0.32639	251.6093	0.042589	1210590	-1.2921	114.963	67.2858	66.8288	101.9174	100.7276	6930.3809	88.4429	0.42806	97.0624	451219
019	2019-02-15t0640	1550234596.37	larva	37.9991	-22.6137	-250.5961	681.0127	50.5952	28008.4493	88321.7756	966513.5585	314.059	-0.85793	185.742	0.27	181.8334	0.26688	283.0608	-0.83037	280.5114	41893	246.7693	0.36395	271.9079	0.014082	2743960	-0.37331	226.978	66.3161	66.027	102.5062	99.9721	15170.9199	87.5825	0.30706	96.7811	979688
019	2019-02-15t1117	1550251222.72	larva	42.6175	-17.9952	-245.9777	817.5092	56.7579	35638.122	112241.9749	1338732.772	655.77	0.16015	198.935	0.26468	193.1883	0.23384	433.6318	0.41476	411.1429	81522.7812	266.4578	0.39796	317.4773	0.27412	3738580	0.015493	195.249	67.9725	67.8056	104.2357	101.3828	19596.3105	88.8929	0.21755	98.2773	1277410
019	2019-02-15t1517	1550265606.57	larva	46.613	-13.9997	-241.9821	879.6916	60.2459	43625.9152	137467.0104	1841534.4375	1056.05	1.3696	225.174	0.70898	215.6368	0.59995	643.3381	2.1896	628.7245	147324.4375	302.1464	0.88568	419.5571	1.5289	5149500	0.70437	322.577	67.1978	66.9083	102.7201	99.9215	23522.8984	87.8026	0.081707	96.508	1536750
019	2019-02-15t1917	1550280005.23	larva	50.6127	-10.0001	-237.9825	1023.353	65.235	53606.0783	168840.944	2376000.0952	1087.1	1.2925	217.969	0.46205	207.1748	0.31663	653.0297	2.0716	640.6857	183501.3594	309.5253	0.959	417.3826	1.4014	6119710	1.0492	224.073	64.6132	64.311	100.4323	97.8154	28221.4668	84.9064	-0.17364	94.4876	1814080
019	2019-02-15t2317	1550294405.62	larva	54.6128	-6	-233.9824	1033.4008	74.598	62565.0331	197275.6036	3158519.7996	1139.1	1.3163	226.07	0.62735	214.9217	0.46566	627.9216	1.6449	562.1168	205330.3594	319.0306	1.1385	412.4436	1.2592	7388640	1.5788	174.188	72.4537	72.0426	113.3805	111.486	37075.4141	95.9524	0.43488	107.0695	2368000
019	2019-02-16t0317	1550308805.65	larva	58.6128	-2	-229.9824	1110.8163	75.3224	71024.4358	223905.7213	3776614.7913	1039.6	0.87204	217.925	0.38037	209.2839	0.28124	581.577	1.1575	518.0867	215765.0781	294.4616	0.59988	432.6906	1.5477	8071720	1.7307	145.135	71.3331	70.8661	111.7614	109.955	41463.4766	94.7736	0.34761	105.899	2642110
019	2019-02-16t0717	1550323205.39	adult	62.6127	2	-225.9825	1221.1942	79.4834	79541.6979	250602.1073	4444383.5116	1035.58	0.77614	197.032	-0.29757	188.2165	-0.42103	540.1646	0.66287	470.3759	224168.3125	279.9169	0.25391	408.7109	1.1535	8167780	1.5446	339.813	67.5354	66.9035	110.1305	106.7757	45704.1406	90.8052	-0.021758	102.1555	2799610
019	2019-02-16t1117	1550337606.17	adult	66.6129	6.0002	-221.9823	1184.4827	86.874	82418.7048	259848.8285	4800406.6093	1039.74	0.73858	192.958	-0.4712	185.6837	-0.55451	521.6537	0.49011	467.7519	223267.7812	267.8145	-0.049767	354.4742	0.25394	8255120	1.3922	354.363	70.3442	69.8676	113.4522	110.6354	48557.5469	94.5481	0.21857	105.7781	3009460
019	2019-02-16t1517	1550352006.07	adult	70.6129	10.0002	-217.9823	415.2428	79.0145	22876.4245	73451.9684	1110714.6572	346.391	-1.5857	194.687	-0.43076	193.0552	-0.3077	281.5272	-1.7445	279.023	31812.5762	241.67	-0.76056	268.4011	-1.2325	2194900	-2.3072	215.67	76.9367	76.5655	120.7178	117.7064	13641.1094	101.6935	0.62232	112.8076	867384
019	2019-02-16t1917	1550366405.45	adult	74.6127	14	-213.9825	463.2258	83.1956	27630.9135	88256.0381	1470164.7623	281.327	-1.847	174.251	-1.2271	173.4363	-1.0961	242.4257	-2.1786	239.9205	32969.8906	213.8346	-1.5788	232.6826	-1.8902	2365110	-2.2907	150.631	77.5811	77.369	120.1022	118.1369	16333.9033	102.7729	0.57402	114.1409	1053010
019	2019-02-16t2317	1550380806.11	adult	78.6129	18.0002	-209.9823	924.148	86.6007	60011.2854	189378.5053	3409407.226	874.741	0.20345	197.305	-0.32133	191.3244	-0.37925	542.0423	0.9622	530.7275	163696.7656	251.9002	-0.42518	335.5746	0.088335	5947760	-0.31647	174.627	73.413	73.066	114.314	112.0274	34522.8359	97.3415	0.20267	107.9408	2213040
019	2019-02-17t0317	1550395205.68	adult	82.6128	22	-205.9824	1255.1305	81.6664	82348.0588	259395.1204	4618384.3903	879.52	0.27299	201.085	-0.14301	195.5415	-0.18943	481.8329	0.46268	418.5677	207188.1562	261.0102	-0.081472	309.9979	-0.32932	8632970	1.1439	268.385	70.1752	69.7412	109.6949	106.8278	47168.8047	92.3998	-0.07898	102.6685	3012760
019	2019-02-17t0717	1550409605.75	adult	86.6128	26.0001	-201.9824	1184.4054	84.624	78605.9133	247651.6215	4527079.5875	712.019	-0.30291	194.208	-0.40291	190.7726	-0.37692	397.7783	-0.42683	360.8134	163089.0938	244.5726	-0.56012	282.0943	-0.84808	7954760	0.70822	179.424	77.0734	76.7714	119.4793	117.558	48986.5234	102.1054	0.35696	113.5537	3156930
019	2019-02-17t1117	1550424006.7	adult	90.6131	30.0003	-197.9821	1235.5694	77.6464	78553.287	247345.1753	4280250.0022	780.509	0.022494	198.966	-0.1685	194.8069	-0.18013	439.4662	0.23939	402.3209	180181.125	249.9445	-0.31325	305.9769	-0.21379	8150050	0.78506	140.821	71.9571	71.5994	111.7238	109.8106	45806.7539	95.0715	0.0075846	105.884	2947500
019	2019-02-17t1517	1550438406.85	adult	94.6131	34.0004	-193.9821	969.8686	79.6177	65663.6569	207422.8732	3694356.3316	702.235	-0.24494	191.565	-0.4613	188.1319	-0.45679	440.568	0.39615	427.8709	149352.5625	235.9966	-0.74807	282.7491	-0.68425	6479300	-0.19984	361.657	75.0978	74.6139	119.104	116.6298	40376.2656	100.0104	0.20918	112.1673	2540030
019	2019-02-17t1917	1550452806.98	adult	98.6132	38.0004	-189.982	1171.0254	80.5081	76778.1728	241894.0257	4273935.4388	658.368	-0.38879	192.553	-0.39001	189.8657	-0.35927	388.2502	-0.2505	365.1493	155688.3438	237.2536	-0.64867	275.6595	-0.78983	7703480	0.48475	258.504	70.6784	70.2532	110.5873	108.1253	44345.5078	92.9321	-0.12469	103.8167	2827630
019	2019-02-17t2317	1550467206.77	adult	102.6131	42.0003	-185.9821	1111.1936	77.9048	71285.4459	224781.1249	3832922.2391	667.802	-0.30363	194.745	-0.26496	190.8677	-0.29488	392.8622	-0.088509	354.0192	146144.75	243.881	-0.34585	293.32	-0.22483	7239260	0.19756	316.758	71.6175	70.9194	118.5322	116.2179	44093.9609	95.5343	-0.032298	109.5647	2662240
019	2019-02-18t0317	1550481607.13	adult	106.6132	46.0004	-181.982	1155.0042	76.9215	75145.0934	236828.673	4085581.4818	652.486	-0.33464	188.5	-0.53023	185.8584	-0.51296	380.0006	-0.20672	345.3428	148960.25	231.1578	-0.79142	268.2147	-0.86148	7382990	0.26369	275.168	74.1341	73.2508	123.568	120.5629	48438.6445	99.6547	0.11336	114.1685	2903610
019	2019-02-18t0717	1550496006.69	adult	110.6131	50.0003	-177.9821	1266.9863	78.8792	79085.9955	249099.9273	4274869.775	625.121	-0.42804	194.005	-0.25523	190.7422	-0.26892	371.1656	-0.27604	334.0348	153291.3906	245.4432	-0.19353	291.4702	-0.1152	8004630	0.60717	214.279	78.3833	76.6987	150.1631	145.7308	62017.3438	108.1556	0.41917	134.5037	3234090
019	2019-02-18t1117	1550510406.36	adult	114.613	54.0002	-173.9822	1199.4241	82.0002	77544.2512	244269.3167	4288681.8012	654.483	-0.25146	185.785	-0.62245	182.9071	-0.62697	366.7733	-0.28312	325.0953	148543.1875	239.9559	-0.37515	289.3532	-0.11231	7508320	0.30146	239.881	73.4073	71.8094	141.3912	137.1706	57263.4492	101.8009	0.14273	126.7258	2966680
019	2019-02-18t1517	1550524804.98	adult	118.6126	57.9998	-169.9826	1279.1037	81.8162	82858.9298	261102.6672	4699642.8843	777.133	0.37997	188.03	-0.49946	184.3404	-0.54477	397.1047	0.25943	342.57	171549.25	239.6876	-0.35559	292.472	0.040825	8121020	0.63411	249.228	72.154	70.151	142.3776	138.1548	61507.1406	102.59	0.14898	128.1459	3116330
019	2019-02-18t1917	1550539204.49	adult	122.6125	61.9997	-165.9827	898.6904	89.5919	64430.7118	203998.7809	3823514.4507	593.068	-0.47901	188.191	-0.47357	184.4047	-0.52629	388.6802	0.185	369.2319	130596.5547	238.4479	-0.37802	304.4203	0.46398	6310240	-0.4086	246.148	70.3982	68.7498	137.5213	133.6805	46207.1445	99.4133	0.007091	122.7474	2360520
019	2019-02-18t2317	1550553604.34	adult	126.6124	65.9997	-161.9828	1169.0743	83.6913	80046.1232	252223.8073	4649539.5199	626.385	-0.27924	204.303	0.3193	199.6584	0.23046	420.8058	0.76209	394.1966	175476.0312	260.4986	0.53999	318.6	0.96135	8516580	0.80984	219.802	71.9929	70.1492	143.2932	138.6715	59753.2422	100.7373	0.037695	126.5046	3001100
019	2019-02-19t0317	1550568004.38	adult	130.6124	69.9997	-157.9828	1269.5477	86.1986	86922.5692	273778.383	5145205.6055	662.663	-0.061676	187.646	-0.4595	184.0307	-0.50876	391.7733	0.35621	367.9103	177473.3281	238.1232	-0.34161	289.4849	0.095867	8494190	0.7708	340.341	66.1997	64.5887	131.8427	125.3972	59724.7656	93.9534	-0.2611	115.436	2996660
019	2019-02-19t0717	1550582405.28	adult	134.6127	73.9999	-153.9825	1271.787	86.4732	88090.9634	277462.8629	5210232.4812	724.067	0.27966	194.961	-0.083348	191.5792	-0.1199	424.8015	0.95358	373.2839	194983.875	241.1857	-0.1943	293.0613	0.25095	8943240	0.98416	280.748	72.7942	71.4674	145.7268	138.05	66888.6094	100.3663	-0.026249	123.9488	3339220
019	2019-02-19t1117	1550596804.84	adult	138.6126	77.9998	-149.9826	1218.2828	82.067	82290.8449	259288.1956	4668449.8622	610.902	-0.22665	189.649	-0.3192	185.3632	-0.4043	373.6106	0.18499	343.0584	160278.9531	248	0.10511	299.2241	0.48605	8130610	0.52967	231.674	73.8142	71.8654	152.0756	148.0379	65240.4375	103.4778	0.078476	133.0229	3164560
019	2019-02-19t1517	1550611207.04	adult	142.6132	82.0004	-145.982	1463.9736	80.5274	90705.6117	285598.5218	4961547.745	893.861	1.1592	194.626	-0.056112	190.3211	-0.14191	440.7154	1.3406	358.2039	208899.0938	244.6349	-0.013477	302.4583	0.62411	9209700	1.0619	302.036	73.5137	71.6933	147.4832	142.6756	69907.0156	103.3196	0.035932	130.1391	3478670
019	2019-02-19t1917	1550625605.49	adult	146.6127	86	-141.9824	1195.8599	83.0298	83286.7606	262456.3026	4906010.4123	807.233	0.78252	209.782	0.70134	204.9242	0.59266	455.5294	1.6478	405.8496	197699.7656	265.3933	0.84906	324.6519	1.3623	9096550	0.97744	265.484	76.185	73.9208	161.4151	156.2006	70054.1562	107.3952	0.1719	139.1906	3303530
019	2019-02-19t2317	1550640005.24	adult	150.6127	89.9999	-137.9825	1199.0108	86.6771	84618.8827	266658.9598	5131931.7385	711.389	0.38245	200.183	0.24996	196.0549	0.17157	429.1692	1.2844	391.6565	189263.625	249.9417	0.23135	309.5662	0.90547	8817650	0.81818	401.684	73.0891	71.0485	157.6686	149.8698	69531.8594	102.7437	-0.075651	133.8131	3219430
019	2019-02-20t0317	1550654406.22	adult	154.6129	94.0002	-133.9822	1288.4543	86.7956	89048.9002	280530.8687	5211291.858	657.625	0.1895	198.639	0.18598	194.2494	0.092701	423.583	1.2636	392.9131	196542.5	252.4977	0.34074	314.8433	1.0897	9209120	0.98642	303.524	73.2171	71.159	157.5756	150.0718	73115.0859	102.3951	-0.13299	133.9107	3394420
019	2019-02-20t0717	1550668805.34	adult	158.6127	97.9999	-129.9825	1259.9701	83.396	86410.7776	272268.2533	4946389.8853	716.349	0.5087	196.526	0.090449	192.3358	0.0049067	437.5998	1.5672	389.0877	197357.5	246.2997	0.091681	310.1876	0.95341	8845240	0.79729	257.245	77.1034	74.6938	165.7441	159.8401	74750.5781	108.8149	0.070156	140.7055	3470270
019	2019-02-20t1117	1550683205.49	adult	162.6127	102	-125.9824	1267.298	83.5207	86142.9369	271320.5647	4978161.59	709.36	0.53192	195.446	0.045685	191.7962	-0.015155	406.9253	1.1274	371.1697	182709.4688	246.1793	0.088861	295.626	0.50662	8769080	0.74691	249.005	75.5466	73.123	159.7877	152.4192	71744.6641	108.2583	0.0025159	140.5146	3389550
019	2019-02-20t1517	1550697584.2	adult	166.6068	105.9941	-121.9884	1262.7957	87.0995	88601.7043	279152.2606	5289545.2621	685.157	0.47878	202.496	0.38848	198.0661	0.29162	424.0518	1.4894	387.3449	195911.9531	258.2479	0.56786	320.5864	1.2973	9341140	0.98615	363.353	74.3569	71.7905	164.4325	156.8255	75967.8359	107.2086	-0.081641	141.4397	3430080
019	2019-02-20t1917	1550711984.1	adult	170.6068	109.994	-117.9884	1279.9363	87.4794	89374.0499	281522.6372	5298045.1957	757.299	0.86676	202.542	0.38955	198.533	0.31253	437.9888	1.8038	379.4169	204102.7656	255.8189	0.46226	313.1367	1.0638	9421830	1.0005	293.155	75.3505	72.6632	165.6798	159.1354	77206.7812	109.6415	-0.037496	142.8093	3505150
019	2019-02-20t2317	1550726384.16	adult	174.6068	113.9941	-113.9884	1310.5228	87.7131	92517.1007	291378.777	5594536.4397	757.355	0.92995	204.616	0.47097	200.7091	0.40038	423.2593	1.6095	373.1793	204011	257.6736	0.50789	312.8583	1.0339	9850800	1.1565	354.394	76.5742	73.6611	172.7687	166.2274	83274.5	111.8823	-0.0047712	148.8342	3686510
019	2019-02-21t0317	1550740783.64	adult	178.6067	117.9939	-109.9885	1283.2841	90.0937	93263.7929	293858.1691	5752476.7039	678.532	0.61559	193.057	-0.086196	189.4645	-0.14614	395.8292	1.1873	349.8	192372.9844	242.9295	-0.086953	293.6805	0.42944	9365950	0.92644	269.393	76.322	73.1753	168.8823	161.6013	82076.7812	112.2353	-0.041074	145.9513	3702690
019	2019-02-21t0717	1550755183.61	adult	182.6067	121.9939	-105.9885	1347.6569	91.4053	97198.1788	306105.5791	6084138.6931	618.815	0.38243	184.587	-0.49713	181.8245	-0.52062	339.4518	0.22171	305.9116	171762.625	230.9154	-0.5726	270.3974	-0.30082	9332720	0.88921	272.375	77.2733	74.7199	159.3118	151.5283	80611.7891	110.9836	-0.14115	139.2867	3906940
019	2019-02-21t1117	1550769584.19	adult	186.6068	125.9941	-101.9884	1285.0414	91.169	94204.9769	296830.9433	5835259.9956	587.399	0.27339	194.29	-0.060345	190.7835	-0.11386	383.9657	1.0618	340.8873	188143.1719	245.034	-0.056861	301.5214	0.62814	9517890	0.93969	275.066	79.2296	76.066	177.5068	173.4699	86978.3438	116.0004	-0.0032917	154.578	3881300
019	2019-02-21t1517	1550783984.19	adult	190.6068	129.9941	-97.9884	1255.5104	90.9347	93843.989	295775.4165	5999096.7177	635.889	0.56366	190.824	-0.23698	187.4186	-0.28623	369.806	0.8406	338.7548	180465.3125	241.4634	-0.21716	288.2451	0.20358	9305930	0.83344	293.9	77.6283	74.3708	174.8539	164.8539	85328.7188	115.624	-0.072804	146.8917	3785700
019	2019-02-21t1917	1550798383.61	adult	194.6067	133.9939	-93.9885	1325.3023	88.3326	93892.7076	295711.4014	5762468.6359	577.745	0.31428	185.178	-0.51491	181.6633	-0.57021	357.1621	0.63121	327.5829	174652.25	235.725	-0.45907	288.1145	0.17911	9051110	0.71431	300.371	80.4586	76.3168	184.9766	177.0138	90453.5703	121.9272	0.1214	156.7966	3932650
019	2019-02-21t2317	1550812784.28	adult	198.6068	137.9941	-89.9883	1235.0342	89.036	90409.5377	284964.5433	5622032.1059	556.588	0.24744	191.477	-0.23223	187.4326	-0.30824	370.4768	0.92339	346.2719	174494.5625	246.0047	-0.091445	305.6812	0.6938	9003050	0.67948	351.034	81.7682	76.9852	201.1574	191.3267	94745.1484	126.3255	0.24318	168.1001	3844660
019	2019-02-22t0317	1550827183.89	adult	202.6067	141.994	-85.9884	1258.4074	86.4158	90568.539	285369.0642	5539971	536.408	0.17957	200.136	0.16048	195.391	0.057128	368.2184	0.91078	349.9685	173799.0625	262.8108	0.5175	312.7291	0.88457	9428820	0.83236	365.933	83.561	78.1487	193.7857	185.925	91466.8438	132.7397	0.44973	168.1215	3936720
019	2019-02-22t0717	1550841584.1	adult	206.6068	145.994	-81.9884	1268.2856	90.5158	92820.8908	292460.5158	5772693.0499	505.696	0.041223	187.258	-0.45593	182.9892	-0.54062	348.7724	0.54967	330.2255	168457.0781	245.1949	-0.17236	298.2835	0.41882	9042110	0.66417	313.897	79.517	73.9293	198.016	190.4133	95641.7344	130.3435	0.29351	172.1018	3839640
019	2019-02-22t1117	1550855972.2	adult	210.6035	149.9907	-77.9917	1267.0883	87.2361	89146.5889	280832.1491	5341220.0428	563.869	0.41449	200.813	0.16401	196.1906	0.071947	363.3642	0.86553	338.3219	168601	264.3497	0.51117	309.8858	0.73444	9314530	0.75659	311.612	80.9302	74.7436	196.6111	189.435	91227.5469	135.3757	0.44269	173.3828	3753870
019	2019-02-22t1517	1550870369.48	adult	214.6027	153.99	-73.9924	1233.6903	90.6217	89677.0451	282611.5479	5558337.8892	542.609	0.33241	196.4	-0.060496	191.381	-0.17133	358.3871	0.77467	345.0576	167366.75	261.2443	0.36123	314.4925	0.83768	9158910	0.67744	313.262	84.2946	77.3414	211.8654	206.3043	98941.1562	143.1146	0.71427	187.0984	3931000
019	2019-02-22t1917	1550884771.03	adult	218.6032	157.9904	-69.992	1291.6962	86.6984	92952.793	292844.8449	5689497.9548	518.015	0.21145	198.131	0.001363	193.5632	-0.083959	358.6613	0.78642	341.9766	173592.0625	262.8052	0.37914	312.9731	0.74941	9583420	0.83012	335.278	81.6762	74.5033	213.0135	207.0735	103098.5156	143.6019	0.67019	188.9773	3950600
019	2019-02-22t2317	1550899168.78	adult	222.6025	161.9898	-65.9926	1244.9826	88.8158	89180.8349	281074.1558	5453688.0044	498.063	0.10912	199.098	0.026407	194.21	-0.070523	352.2959	0.6516	334.9307	163465.2812	264.9082	0.41538	309.6669	0.60883	9236180	0.67129	335.412	87.7115	79.6014	219.699	212.587	101940.3281	153.2405	1.0289	195.8233	4068940
019	2019-02-23t0317	1550913568.23	adult	226.6024	165.9896	-61.9928	1338.3942	89.6253	96383.0308	303644.6322	5857722.74	543.266	0.44579	197.306	-0.079329	192.2974	-0.18043	351.0869	0.63016	333.2528	176245.625	263.3903	0.32018	309.4273	0.56095	9894290	0.92081	420.723	82.9866	75.3675	218.3696	210.6222	109621.5156	145.9825	0.63944	192.479	4161530
019	2019-02-23t0717	1550927968.16	adult	230.6024	169.9896	-57.9928	1325.9891	90.8948	95816.1385	301847.2148	5906294.8462	533.204	0.411	198.141	-0.060589	192.7665	-0.17599	355.9343	0.73488	337.3092	177611.2188	265.957	0.37507	314.3031	0.6647	9872380	0.89426	411.138	85.7804	77.3418	221.9016	213.699	110728.875	152.3837	0.86292	197.1995	4274010
019	2019-02-23t1117	1550942368.62	adult	234.6025	173.9897	-53.9927	1246.9722	90.2858	93891.7067	295935.9224	5945619.7901	518.86	0.33918	195.691	-0.19837	190.0743	-0.32496	351.6609	0.63765	336.7946	171962.2031	262.9616	0.23023	310.6792	0.52278	9551480	0.74269	340.036	84.712	75.6975	228.317	219.1133	111647	153.6492	0.85795	201.6767	4134710
019	2019-02-23t1517	1550956768.2	adult	238.6024	177.9896	-49.9928	1304.6455	91.9422	94634.6981	298312.9146	5842500.0711	474.553	0.027637	189.811	-0.50113	184.2767	-0.62622	335.8027	0.27243	321.4119	165550.7188	257.6634	0.0043965	301.1874	0.2127	9342860	0.63564	327.559	88.1868	78.8316	228.8325	221.8644	112814.4297	160.7623	1.1287	207.066	4340730
019	2019-02-23t1917	1550971168.41	adult	242.6024	181.9897	-45.9927	1384.6822	91.3385	99783.847	314232.7504	6171898.5753	428.278	-0.32666	182.572	-0.87058	176.9762	-1.0024	320.5621	-0.090416	310.3279	166692.2812	249.554	-0.32082	292.6069	-0.069174	9477310	0.67365	335.214	86.1758	76.9964	230.8744	222.5479	120054.7031	157.0466	0.89614	204.8598	4473380
019	2019-02-23t2317	1550985568.69	adult	246.6025	185.9898	-41.9927	1353.1706	92.647	99797.7028	314362.3388	6258753.903	427.281	-0.3329	184.432	-0.80425	178.4243	-0.95212	323.1174	-0.043222	316.2355	167697.9219	254.3874	-0.17968	299.5878	0.10199	9572220	0.69646	332.523	87.9975	78.0589	244.3371	237.5791	126810.9766	164.4751	1.1944	219.1433	4567160
019	2019-02-24t0317	1550999969.13	adult	250.6026	189.9899	-37.9925	1370.2799	89.8021	97513.679	307079.7367	5979320.8436	432.661	-0.28564	191.497	-0.48769	186.3223	-0.58661	325.4344	8.09e-05	318.1675	165320.6562	260.3309	0.0014415	302.5961	0.15864	9716170	0.74266	363.843	90.5406	80.2448	250.0663	241.9174	127033.6562	169.3566	1.3783	221.3051	4593850
019	2019-02-24t0717	1551014368.59	adult	254.6025	193.9897	-33.9927	1323.4212	95.5233	99052.1072	312119.7873	6345868.0408	425.985	-0.3447	193.048	-0.43553	188.14	-0.51785	327.4499	0.037859	321.7652	168636.6875	263.578	0.086202	306.3234	0.23712	9941210	0.82785	357.012	90.5792	80.5464	244.6508	236.321	125995.1406	169.1539	1.3179	219.7553	4664470
019	2019-02-24t1117	1551028768.3	adult	258.6024	197.9897	-29.9928	1351.0704	93.3468	100136.1409	315427.8066	6320479.3726	390.111	-0.68601	193.657	-0.42822	188.962	-0.49745	324.5675	-0.04584	319.7774	169099.6562	264.4214	0.085405	305.6201	0.18762	10082000	0.87841	332.779	89.5028	79.5242	239.767	234.3697	124918.5938	168.3947	1.229	216.5779	4659610
019	2019-02-24t1517	1551043168.58	adult	262.6025	201.9897	-25.9927	1418.9752	93.7388	104950.7857	330519.8728	6616012.5536	410.245	-0.50563	193.535	-0.45556	187.8445	-0.57105	327.0531	0.0055901	322.5325	178571	265.2684	0.085165	308.1842	0.2335	10564700	1.0907	344.463	88.0397	77.7838	242.5656	235.4622	132440.8438	168.8444	1.199	219.9507	4805910
019	2019-02-24t1917	1551057568.31	adult	266.6024	205.9897	-21.9928	1398.0828	94.2442	103984.8446	327504.4559	6590066.5981	405.959	-0.5625	195.592	-0.37848	190.0573	-0.48269	331.2895	0.10533	328.2784	179227.625	269.2377	0.19639	313.3687	0.35561	10576300	1.0883	342.939	88.8987	78.1118	241.9218	235.6201	130879.6953	172.4407	1.3281	220.0008	4807020
019	2019-02-24t2317	1551071969.06	adult	270.6026	209.9899	-17.9926	1330.7793	93.6529	95998.4388	302378.3096	5963773.4181	423.688	-0.38462	198.725	-0.25014	192.3234	-0.39195	343.9575	0.43479	339.6968	171978.75	278.5803	0.49833	325.1073	0.66763	9924730	0.76569	387.819	91.6141	79.6637	249.3757	241.9751	124687.8281	178.52	1.587	226.8575	4575390
019	2019-02-25t0317	1551086368.59	adult	274.6025	213.9897	-13.9927	1280.0689	92.7191	94219.9095	296950.4641	5841011.4408	414.647	-0.49982	201.487	-0.13973	194.9034	-0.28627	345.0878	0.46286	341.1591	169093	282.8225	0.61801	327.2521	0.70087	9872670	0.72619	362.775	93.5918	81.2014	248.3761	241.9095	121704.3125	182.7565	1.7548	226.6555	4585900
019	2019-02-25t0717	1551100768.24	adult	278.6024	217.9896	-9.9928	1240.8451	90.8052	88299.4614	278171.1506	5406875.412	421.402	-0.43477	204.917	0.0022208	197.598	-0.17534	353.8239	0.70409	349.0937	162758.9688	289.8393	0.83534	336.6179	0.94279	9415340	0.48089	390.505	96.0806	83.0259	253.254	247.5342	116496.8438	187.5049	1.9518	231.6492	4414610
019	2019-02-25t1117	1551115172.16	adult	282.6035	221.9907	-5.9917	1227.8052	89.6753	87274.1202	275032.2477	5258288.6277	422.916	-0.43326	208.996	0.17471	201.0922	-0.026166	363.4067	0.97986	359.0707	165350.0625	297.4821	1.0737	343.8403	1.1219	9492590	0.5005	447.111	97.5222	84.1279	258.5406	251.8328	117636	190.8553	2.0776	236.992	4429460
019	2019-02-25t1517	1551129544.07	adult	286.5957	225.9829	-1.9995	1191.142	90.6736	84822.2127	267348.5182	5126774.5133	445.92	-0.11148	209.937	0.19788	202.1705	0.0064001	362.6819	0.96763	358.5852	160305.4062	298.0196	1.0604	344.0556	1.098	9264500	0.35988	386.015	98.1388	85.1649	253.4549	247.1554	112027.0781	186.8676	1.8118	231.6936	4330860
019	2019-02-25t1917	1551143940.5	dead	290.5947	229.9819	1.9995	1140.5936	91.5048	81127.2686	255729.0775	4978731.7354	444.685	-0.12498	212.494	0.29762	204.2799	0.088419	367.2076	1.1115	363.0568	154961.625	303.5175	1.2215	348.3313	1.191	8967470	0.17486	402.62	99.7443	86.5017	254.1756	247.8217	107262.0859	189.4862	1.8969	233.7222	4209310
020	2019-02-13t1440	1550090606.19	egg	-1.9994	-50.6123	-282.6024	173.9101	27.9161	3278.9755	10417.8036	57336.1898	0	885.5952	0	-0.45221	0	-0.46562					0	-0.41672	0	-0.29658	0	1.2491	0	0	0				0	-0.48259	0	0
020	2019-02-13t1840	1550105002.07	larva	1.9994	-46.6134	-278.6036	153.4633	36.5902	3329.2804	10879.4284	69788.7416	0	1.1568	0	-0.6523	0	-0.66107					0	-0.62517	0	-0.54522	0	0.61454	0	0	0				0	-0.59423	0	0
020	2019-02-13t2240	1550119400.9	larva	5.9991	-42.6137	-274.6039	184.9585	26.1578	3326.7844	10550.4608	55182.3744	0	-0.52154	0	-0.86211	0	-0.86583					0	-0.84454	0	-0.80498	0	0.076512	0	0	0				0	-0.71444	0	0
020	2019-02-14t0240	1550133800.53	larva	9.999	-38.6139	-270.604	138.9791	29.5898	2623.3249	8410.1736	47178.4794	0	-0.87041	0	-1.0829	0	-1.0811					0	-1.0761	0	-1.0763	0	-0.3882	0	0	0				0	-0.84476	0	0
020	2019-02-14t0640	1550148199.84	larva	13.9988	-34.614	-266.6042	187.8045	25.8733	3344.0611	10606.4601	54941.4248	0	-1.1183	0	-1.3162	0	-1.3086					0	-1.3216	0	-1.3596	0	-0.79511	0	0	0				0	-0.98736	0	0
020	2019-02-14t1040	1550162600.89	larva	17.9991	-30.6138	-262.6039	190.3812	26.2215	3474.7453	11020.7704	58316.8497	0	-1.3196	0	-1.5644	0	-1.5504					0	-1.5834	0	-1.6557	0	-1.1552	0	0	0				0	-1.1455	0	0
020	2019-02-14t1440	1550177003.32	larva	21.9998	-26.6131	-258.6032	388.5011	38.6271	11942.1298	37785.746	310174.3903	283.393	-0.068057	171.21	0.77188	169.2834	0.77455	248.5494	-0.46628	245.9286	15907.1592	220.9018	0.80358	240.4218	0.6666	1091630	-0.45671	143.104	65.8389	65.5316	101.9065	99.8547	6522.0142	87.7105	0.62288	95.7898	419789
020	2019-02-14t1840	1550191403.46	larva	25.9998	-22.613	-254.6032	359.4278	38.1218	11018.8599	34874.1064	287414.1826	310.729	-0.2208	208.194	1.1918	207.0213	1.2157	284.5672	-0.28835	282.6532	16789.4668	254.7137	1.0522	275.7135	0.82704	1224180	-0.68145	116.706	71.4542	71.5253	104.3466	103.077	6156.4521	91.3454	0.64535	100.2006	420150
020	2019-02-14t2240	1550205802.07	larva	29.9994	-18.6134	-250.6036	755.2455	39.9696	23260.5303	73215.717	606540.4769	455.643	0.15192	213.158	1.1227	216.0282	1.2227	335.4002	0.033323	323.8422	41925.0312	285.4735	1.2902	313.7757	1.0358	2646990	0.20284	125.395	70.5218	70.1738	105.1351	103.4771	13141.8906	91.123	0.57612	100.4831	875739
020	2019-02-15t0240	1550220200.91	larva	33.9991	-14.6137	-246.6039	804.903	51.8556	33771.4106	106407.8563	1185706.4653	353.025	-0.51008	188.269	0.52326	182.7463	0.48518	310.2217	-0.40021	306.9756	55529.6914	260.9434	0.78103	294.3146	0.56329	3353640	0.43149	126.084	67.2946	66.9087	104.9196	103.6581	18780.6016	88.832	0.43914	98.9869	1198720
020	2019-02-15t0640	1550234600.91	larva	37.9991	-10.6137	-242.6039	773.1056	57.9023	36350.1413	114739.8613	1412045.2415	467.622	-0.27624	165.135	-0.11691	160.2298	-0.14055	345.9825	-0.22405	339.0169	66082.6641	219.7672	-0.041752	281.2086	0.13255	3153410	-0.057834	128.078	66.4811	66.0416	102.3527	100.9083	19549.3711	87.7371	0.31204	97.248	1269520
020	2019-02-15t1117	1550251227.16	larva	42.6175	-5.9953	-237.9855	817.9576	61.8426	39334.1759	123996.0001	1610446.6687	1160.64	1.9645	194.337	0.16983	186.4237	0.093636	586.3017	1.8568	526.6798	121364.4531	262.9105	0.33944	354.72	0.77764	4015010	0.21846	138.335	66.3643	66.1291	100.5511	99.0458	20814.0742	86.7901	0.13512	95.7711	1371090
020	2019-02-15t1517	1550265611.05	larva	46.613	-1.9998	-233.99	877.2037	64.4973	46230.2208	145715.9373	2081908.5338	1023.17	1.2557	218.544	0.55998	208.857	0.44668	618.3402	1.9578	559.8918	150256.6719	300.8927	0.86326	443.2001	1.8643	5292040	0.80408	224.94	74.8254	74.589	115.1683	112.9271	27985.9023	98.6537	0.58109	108.9594	1811900
020	2019-02-15t1917	1550280009.75	adult	50.6127	1.9998	-229.9903	915.54	66.7381	51874.0656	163636.0036	2435270.8558	1057.5	1.1925	222.005	0.56175	212.8239	0.45727	581.8335	1.4252	510.8329	158258.7031	306.3018	0.89613	427.1108	1.5462	6022110	0.98374	140.856	74.0305	73.8547	113.4302	111.7197	30853.0273	97.0514	0.49668	107.3545	2008150
020	2019-02-15t2317	1550294410.04	adult	54.6128	5.9999	-225.9902	1002.839	69.6513	55326.2011	174331.0474	2597664.5964	837.594	0.31537	213.91	0.29616	205.3089	0.20102	550.8263	0.9602	492.1699	159739.625	294.8615	0.62401	425.7655	1.4663	6190770	0.80501	196.237	76.9602	76.6555	119.8538	117.5225	34757.6133	101.7335	0.82223	113.1372	2227310
020	2019-02-16t0317	1550308810.11	adult	58.6128	9.9999	-221.9902	1178.8293	71.5024	68671.0223	216291.0119	3437285.679	956.485	0.59925	199.83	-0.16057	190.5336	-0.28773	522.5483	0.6308	463.1453	187594.8594	285.3557	0.38965	397.3886	0.97921	7169710	1.1666	267.893	76.998	76.6513	119.8608	117.643	43030.0234	102.1836	0.93581	113.2336	2762610
020	2019-02-16t0717	1550323209.83	adult	62.6127	13.9998	-217.9903	1087.7527	72.3071	65993.7565	207963.4563	3389919.1641	1866.42	3.4913	223.907	0.57513	215.059	0.46825	588.038	1.087	484.2478	202873.0938	299.8914	0.74908	398.8979	0.99081	7716500	1.2701	346.052	69.7705	69.4391	107.5185	104.827	37093.8789	90.8806	-0.015492	100.665	2404500
020	2019-02-16t1117	1550337610.6	adult	66.6129	18.0001	-213.9901	998.9858	76.5497	62765.0025	197958.8916	3295649.0977	890.134	0.24768	216.982	0.36584	206.9551	0.2054	533.7344	0.5999	491.7898	175064.875	299.8997	0.7967	444.5746	1.7913	7104650	0.70868	130.079	69.7732	69.4929	107.2676	105.9066	35183.7812	91.7329	0.0045361	101.7097	2284580
020	2019-02-16t1517	1550352010.56	adult	70.6129	22	-209.9901	1092.5327	76.8519	65655.4554	206815.0207	3367289.739	979.294	0.51945	227.622	0.78599	219.8398	0.71069	545.1761	0.74867	466.8932	186995.3906	310.0734	1.1485	412.9278	1.3185	7804020	0.96326	217.913	77.4519	77.138	117.8058	115.1205	40407.3984	101.1583	0.58689	111.7783	2655440
020	2019-02-16t1917	1550366409.86	adult	74.6127	25.9998	-205.9903	1147.5727	74.3071	67738.5951	213386.7464	3429225.7374	1630.18	2.7475	222.52	0.64312	213.5615	0.50642	578.7207	1.1809	476.7676	204867.125	301.5811	1.0013	405.2509	1.2894	7875190	0.87837	272.516	72.4528	72.0917	109.5487	107.1659	38780.2266	94.0683	0.067296	103.7094	2564180
020	2019-02-16t2317	1550380810.59	adult	78.6129	30.0001	-201.9901	1124.4273	75.3066	70540.8244	222269.4622	3713317.7508	1094.48	0.97757	217.054	0.4731	211.0063	0.43618	489.2144	0.39669	418.8496	180030.9219	279.5154	0.42693	360.9383	0.58111	7986730	0.84657	333.02	74.7591	74.3885	113.3564	111.2325	41715.168	97.261	0.19843	107.5851	2750840
020	2019-02-17t0317	1550395210.14	adult	82.6128	33.9999	-197.9902	1116.0478	77.0221	69215.3886	218097.5258	3631426.3021	618.231	-0.68727	202.729	-0.07494	196.4961	-0.14882	409.338	-0.38102	392.4787	148180.375	274.7249	0.3609	358.2124	0.66725	7324380	0.39979	263.667	74.7675	74.4351	119.1371	115.7318	43127.6133	99.0828	0.24862	111.485	2701280
020	2019-02-17t0717	1550409610.23	adult	86.6128	38	-193.9902	1081.0831	74.5057	65517.3709	206408.8554	3375077.779	870.762	0.30929	216.945	0.56102	209.4418	0.43346	482.5729	0.64179	426.7843	165522.5	290.6331	0.98792	380.1694	1.3202	7419960	0.40377	350.802	73.6866	73.3566	117.6961	113.566	40369.7773	96.3947	0.08983	108.2583	2520230
020	2019-02-17t1117	1550424011.14	adult	90.6131	42.0002	-189.9899	1216.8823	79.9971	72673.7014	228866.627	3750965.0937	838.72	0.25852	207.209	0.18836	200.8886	0.088598	479.0033	0.77344	422.0307	182021.25	272.3826	0.47048	357.1402	0.99665	7864630	0.62186	179.046	77.5831	77.2799	120.6725	118.4281	45855.5664	102.4341	0.34252	114.278	2944670
020	2019-02-17t1517	1550438411.23	adult	94.6131	46.0002	-185.9899	1063.0893	79.3043	68290.3769	215205.5621	3764449.9687	910.547	0.6409	227.845	1.1396	221.845	1.0577	479.1753	0.94724	425.4313	171065.5781	291.7614	1.2682	360.7637	1.281	8115370	0.74134	313.575	75.6121	75.3232	114.3049	111.9554	40806.8359	97.6003	0.10146	107.8671	2693150
020	2019-02-17t1917	1550452811.39	adult	98.6131	50.0003	-181.9899	1076.2356	75.7471	66202.5599	208669.733	3439076.4422	984.932	1.0594	218.598	0.7795	211.2619	0.61687	534.3654	1.9211	446.5308	184890.4375	288.6184	1.264	388.5428	2.2144	7551910	0.39703	320.54	70.9715	70.7514	109.6819	106.12	37949.9414	92.0303	-0.16407	102.1833	2451850
020	2019-02-17t2317	1550467211.38	adult	102.6131	54.0003	-177.9899	1080.5667	77.0851	69014.4932	217578.8251	3705411.3395	1019.11	1.3077	223.408	1.0423	217.9265	0.95722	525.6557	1.9398	451.1225	189761.7031	281.5602	1.0912	361.1623	1.6639	8043810	0.66519	348.158	81.3473	80.8139	128.4183	124.8167	46359	107.1663	0.45894	119.5185	2928910
020	2019-02-18t0317	1550481611.55	adult	106.6132	58.0003	-173.9898	1119.2632	76.4846	69924.7134	220362.3674	3670939.6308	650.095	-0.34588	226.595	1.2305	222.4756	1.2025	419.933	0.41415	392.797	153275.5625	283.7287	1.2517	334.2698	1.0428	8267780	0.77861	238.867	84.6071	81.572	180.756	176.3365	65975.9219	124.0725	1.105	164.0118	3087060
020	2019-02-18t0717	1550496011.23	adult	110.6131	62.0002	-169.9899	1118.7312	76.9771	72182.9295	227548.765	3884021.8032	707.99	-0.032027	216.73	0.80588	214.7305	0.86577	420.6875	0.50268	378.2661	158599.1719	271.3486	0.82721	317.3392	0.64979	8156860	0.69553	171.64	75.7733	75.0687	121.9145	119.0923	45961.75	100.1898	0.10692	113.8849	2851800
020	2019-02-18t1117	1550510410.91	adult	114.613	66.0001	-165.99	1091.2777	78.5	71165.2425	224397.3264	3889336.2667	668.031	-0.18608	222.371	1.0986	217.9829	1.0437	419.4261	0.55121	371.7751	155607.0625	280.0435	1.2187	331.2068	1.1476	8249960	0.72913	233.667	77.4468	75.884	171.2454	167.8798	63532.0352	102.7809	0.18023	147.909	2873280
020	2019-02-18t1517	1550524809.43	adult	118.6126	69.9997	-161.9904	1189.5649	80.1156	80157.8303	252633.3102	4514553.3373	715.707	0.081656	208.351	0.46289	205.6938	0.47848	399.7649	0.30183	354.5589	167101.7344	263.6513	0.60355	301.9214	0.32931	8698640	0.96398	279.943	78.7791	76.8144	150.3402	146.8851	62842.2031	111.8019	0.49843	136.4304	3289030
020	2019-02-18t1917	1550539208.9	adult	122.6124	73.9996	-157.9905	853.6879	81.1258	52300.8343	166087.6132	2702130.0338	380.642	-1.5158	218.742	0.983	216.9131	1.0408	323.1905	-0.86412	317.5067	88554.1875	271.9179	0.96946	304.9571	0.48058	5973200	-0.59868	246.869	70.7304	70.241	112.2789	109.2014	30764.4316	93.2744	-0.22796	104.4904	1931440
020	2019-02-18t2317	1550553608.73	adult	126.6124	77.9995	-153.9906	728.9124	83.1982	49633.3831	157799.5953	2791919.1707	372.84	-1.5223	216.588	0.90892	214.102	0.93081	314.2595	-0.95241	311.0867	81393.2188	265.2723	0.7332	297.391	0.29808	5603780	-0.80762	152.842	76.0559	75.5913	116.7754	114.9297	30244.8281	98.6114	-0.04588	110.3387	1967790
020	2019-02-19t0317	1550568008.81	adult	130.6124	81.9996	-149.9906	1203.8688	82.2221	82677.1234	260554.0251	4775618.3373	1035	1.7675	223.013	1.2479	219.6646	1.228	456.3943	1.4001	356.435	196705.9688	269.3575	0.92818	304.7545	0.57795	9600260	1.3739	329.548	74.5945	73.7857	128.6102	122.5453	55431.0039	98.5593	-0.07316	114.0264	3211140
020	2019-02-19t0717	1550582409.65	adult	134.6126	85.9998	-145.9903	1143.3294	81.0418	75167.8681	236911.4124	4160531.7712	1030.72	1.7773	211.089	0.69874	207.7064	0.66928	441.1436	1.2185	368.3941	172928.2969	257.7929	0.48303	293.5258	0.26572	8265610	0.6223	335.375	76.8444	75.4636	139.0365	135.7806	54502.2891	103.7615	0.1181	124.6963	3009000
020	2019-02-19t1117	1550596809.22	adult	138.6125	89.9997	-141.9905	1214.0594	80.8121	81231.7086	255921.5246	4593784.8095	839.894	0.87599	212.924	0.81287	210.6621	0.83702	396.934	0.56428	354.7975	168300.0312	257.3884	0.48866	289.6537	0.18052	9008410	0.98789	321.646	75.2678	74.3442	123.9126	121.1094	52538.9219	100.7213	-0.042989	114.9732	3184430
020	2019-02-19t1517	1550611211.52	adult	142.6132	94.0003	-137.9898	1185.5617	84.2776	80175.5699	252553.998	4698403.3123	812.284	0.7737	199.47	0.1799	195.8342	0.12897	419.2861	0.99131	374.2232	175261.6094	246.1889	0.050009	296.8757	0.44566	8325070	0.61098	374.211	73.9469	72.9148	123.9597	120.6535	51815.1406	99.4315	-0.13813	114.477	3086250
020	2019-02-19t1917	1550625609.89	adult	146.6127	97.9999	-133.9903	1146.4561	89.1287	84075.1603	265197.8795	5176486.6546	1001.22	1.6818	200.84	0.26559	197.6963	0.23755	405.1248	0.82451	333.3316	177444.6719	250.6994	0.24982	290.157	0.26117	8782120	0.82103	167.573	74.5529	73.393	125.9781	123.9915	55178.3984	101.9588	-0.066372	117.8146	3259980
020	2019-02-19t2317	1550640009.63	adult	150.6126	101.9998	-129.9903	1228.4303	82.9181	81560.6564	256911.316	4617587.0681	878.276	1.1436	201.371	0.30778	198.8666	0.30951	404.9704	0.88804	344.7935	172112.4375	248.157	0.1588	283.0898	0.062822	8555260	0.69078	305.855	74.6685	73.39	126.972	123.7793	53963.1094	101.8157	-0.11438	117.0028	3172290
020	2019-02-20t0317	1550654410.68	adult	154.6129	106.0001	-125.9901	1272.0862	80.5894	83159.162	262039.9045	4547756.4224	1008.85	1.7766	197.099	0.11124	193.7647	0.06899	422.1447	1.2398	347.0303	183210.8125	252.7771	0.35204	291.9266	0.36309	8541660	0.66999	233.61	76.9733	75.2436	146.1411	142.0005	63425.2578	107.9718	0.087922	131.8465	3335790
020	2019-02-20t0717	1550668809.82	adult	158.6127	109.9998	-121.9903	811.591	83.7749	50614.1901	161107.3984	2667098.2221	415.814	-0.8485	194.107	-0.026542	193.7877	0.075674	275.4725	-1.1287	269.7853	73000.2109	236.1113	-0.31845	259.0695	-0.66127	5133750	-0.92256	383.168	71.0202	70.4755	112.2579	109.0335	29748.3535	93.4946	-0.51539	104.9444	1878340
020	2019-02-20t1117	1550683209.95	adult	162.6127	113.9999	-117.9903	1253.7285	87.1036	89889.5389	283259.0887	5418035.0252	756.154	0.74353	188.884	-0.27052	185.8882	-0.3021	371.5671	0.53378	327.8053	173893.4219	236.7752	-0.28776	271.2835	-0.2593	8831280	0.77511	278.182	78.7383	77.1341	144.161	139.0705	67467.3281	108.7975	0.022685	128.4908	3681410
020	2019-02-20t1517	1550697588.68	adult	166.6068	117.994	-113.9962	1259.6078	86.097	87613.5346	275968.1452	5227856.9249	851.57	1.2354	201.169	0.32478	200.4769	0.40825	391.3777	0.93419	340.6426	178859.5938	257.7095	0.54641	295.932	0.5247	9175310	0.91252	214.853	73.2607	71.7445	132.7188	130.4972	60652.4766	104.8908	-0.16753	122.8829	3341420
020	2019-02-20t1917	1550711988.6	adult	170.6068	121.9939	-109.9962	1197.5299	81.3634	79496.5644	250502.7634	4491931.6753	784.544	0.99169	218.59	1.1565	216.3683	1.1717	381.5566	0.83152	329.1054	158346	263.541	0.76791	294.5854	0.48513	9051820	0.83963	342.599	79.6626	77.9475	142.7029	137.5708	59221.6953	110.507	-0.005407	130.2934	3298830
020	2019-02-20t2317	1550726388.62	adult	174.6068	125.9939	-105.9962	1178.3591	82.7587	81143.6166	255706.3645	4715098.55	809.948	1.176	203.69	0.42699	201.3665	0.43186	385.495	0.9483	347.973	163064.375	252.2768	0.2961	289.6686	0.31489	8604880	0.62532	334.819	76.0598	74.1829	135.3879	131.9104	57269.0781	107.0638	-0.18593	125.02	3213150
020	2019-02-21t0317	1550740788.12	adult	178.6067	129.9938	-101.9963	1197.1032	82.3948	81568.5665	256968.2655	4741723.6455	838.896	1.3749	207.54	0.59844	206.0659	0.64523	380.5309	0.91529	341.2702	162106.1719	256.8226	0.45441	291.5343	0.36322	8822310	0.699	342.091	76.0592	74.0924	138.3556	135.0379	58939.4766	109.0197	-0.1632	127.8789	3233200
020	2019-02-21t0717	1550755188.03	adult	182.6066	133.9938	-97.9963	1177.4459	85.7688	84555.9863	266646.8326	5061623.9983	659.339	0.57704	207.388	0.57601	206.088	0.63111	368.3515	0.74402	327.7353	162074.6562	266.0239	0.78559	300.4496	0.62199	9124040	0.80343	221.347	77.0889	74.4771	150.9889	147.8113	66435.1172	115.1549	0.018939	138.916	3391520
020	2019-02-21t1117	1550769588.67	adult	186.6068	137.994	-93.9962	1244.6571	84.5658	84789.1127	267043.5232	4955161.1317	843.044	1.5319	211.2	0.7333	208.3631	0.71854	401.0922	1.3769	346.2213	177282.75	259.7193	0.50734	305.1145	0.73804	9327630	0.86254	449.742	79.4661	76.7941	150.9886	147.2508	66736.9844	114.47	-0.063064	137.8891	3509620
020	2019-02-21t1517	1550783988.67	adult	190.6068	141.994	-89.9962	1309.109	88.2801	91349.461	287657.3	5500011.641	796.764	1.3718	203.533	0.35798	200.4876	0.33113	381.9165	1.0674	330.1346	181792.25	255.2203	0.30806	293.511	0.3641	9680850	0.98349	242.715	78.3375	75.7208	151.9472	149.4979	72326.875	114.7359	-0.10773	140.0102	3726040
020	2019-02-21t1917	1550798388.1	adult	194.6067	145.9938	-85.9963	1217.3582	91.3082	90162.3244	284195.5495	5702696.7346	739.591	1.1518	196.021	-0.0072267	194.0765	0.016446	355.9287	0.60767	312.674	166930.5469	242.8479	-0.18834	277.5662	-0.14208	9191630	0.7702	258.954	74.2241	71.7094	144.2597	141.4237	67657.8125	108.5619	-0.41263	132.405	3480440
020	2019-02-21t2317	1550812788.79	adult	198.6068	149.994	-81.9961	1276.7416	88.4186	91786.5279	289151.1235	5618283.0969	818.362	1.6427	199.01	0.12042	197.2453	0.15553	359.106	0.70204	319.0501	171652.6875	250.5782	0.081623	284.7222	0.056483	9499740	0.87612	192.706	76.1206	72.931	151.6665	149.1041	72496.5781	114.8296	-0.22173	139.8351	3633620
020	2019-02-22t0317	1550827188.34	adult	202.6067	153.9939	-77.9963	1210.905	87.1003	80971.3706	255151.3043	4593114.5834	690.644	1.029	211.105	0.67392	208.1541	0.66045	372.2372	0.9906	330.5629	157084.0938	265.7867	0.62959	300.6602	0.51848	8904630	0.62519	222.704	85.6195	80.9848	168.6809	166.1059	71183.3438	131.6247	0.40401	157.1529	3611520
020	2019-02-22t0717	1550841588.59	adult	206.6068	157.9939	-73.9962	1267.6399	88.9775	87711.8936	276352.5985	5189575.5456	733.622	1.3412	206.439	0.44279	204.0307	0.45553	369.0929	0.9615	331.1314	168675.4688	260.9999	0.41993	300.0057	0.47084	9429320	0.81773	441.79	80.4426	76.3578	171.1154	166.3971	78199.7344	125.0912	0.074422	154.4733	3674290
020	2019-02-22t1117	1550855976.89	adult	210.6035	161.9907	-69.9994	1223.329	89.3303	85347.4397	268905.4242	5085916.5345	625.485	0.77861	207.757	0.48998	205.9725	0.53631	355.8301	0.71015	323.2611	158344.4062	256.6058	0.22266	292.3404	0.20761	9230000	0.72289	244.238	82.5739	77.8838	175.5485	172.4334	78119.0781	130.1338	0.2206	160.538	3668510
020	2019-02-22t1517	1550870374.1	adult	214.6028	165.9899	-66.0002	1203.0682	89.9743	83085.1977	261753.2145	4983977.1761	697.067	1.283	216.083	0.86439	212.7895	0.84681	385.1604	1.3356	341.9324	166774.4688	275.5933	0.89261	317.7183	0.934	9346860	0.75251	297.375	82.2595	77.0138	179.5066	175.2665	77726.3438	132.2397	0.24588	162.8383	3558220
020	2019-02-22t1917	1550884775.63	adult	218.6032	169.9903	-61.9998	1279.3233	88.0782	87625.641	276006.7694	5134907.0656	593.235	0.69213	215.883	0.838	212.6015	0.82532	368.6502	0.99876	334.8968	168473.1406	273.6367	0.77763	313.2312	0.75706	9850300	0.9375	249.832	84.57	78.3252	193.3327	189.3237	88353.0234	141.049	0.55861	176.225	3858760
020	2019-02-22t2317	1550899173.3	adult	222.6025	173.9897	-58.0004	1246.7872	90.5683	90829.6786	286288.1296	5632320.0354	605.128	0.8196	206.379	0.3706	202.1969	0.31259	365.7135	0.94082	343.2719	172982.5	275.921	0.818	323.4252	1.0139	9748320	0.87901	273.753	80.5567	74.5859	189.2296	185.1609	89505.6094	137.0685	0.31242	172.8294	3805090
020	2019-02-23t0317	1550913572.77	adult	226.6024	177.9895	-54.0006	1327.5129	90.7855	95112.4504	299627.3358	5797669.1803	474.947	-0.025093	204.241	0.24952	201.5447	0.26501	341.1054	0.41145	328.2706	169188.2812	266.7759	0.44328	308.5088	0.53406	10110600	1.0093	244.852	80.3309	74.4024	187.9438	183.4273	93220.125	135.5864	0.1727	171.4978	3976620
020	2019-02-23t0717	1550927972.7	adult	230.6024	181.9895	-50.0006	1279.119	90.7608	93884.9103	295982.965	5761089.7928	469.139	-0.047722	204.744	0.25351	201.9984	0.27049	343.0424	0.44837	332.3117	167747.75	268.8634	0.48031	311.354	0.57869	9995180	0.94502	268.776	81.2722	75.2033	192.7804	189.1787	94269.6094	139.0034	0.2541	174.712	3967540
020	2019-02-23t1117	1550942373.16	adult	234.6025	185.9897	-46.0005	1342.9555	87.9768	93613.3643	294820.1499	5567062.3638	532.919	0.44377	206.229	0.30446	201.996	0.25371	345.539	0.4995	334.2031	168623.0156	273.5874	0.61385	316.7503	0.69942	10050200	0.95116	269.405	83.3038	76.4156	200.2879	196.044	97740.5156	145.1683	0.46684	182.8028	4059650
020	2019-02-23t1517	1550956772.74	adult	238.6024	189.9895	-42.0006	761.224	91.5622	56488.0183	179534.5361	3555306.4137	508.629	0.29105	205.965	0.2718	201.8501	0.22935	347.8936	0.54979	339.0486	102280.7031	274.1859	0.5996	320.6094	0.77713	6052690	-0.75678	270.46	85.3502	77.2191	209.9543	206.5718	61726.5508	153.461	0.78739	192.7229	2508190
020	2019-02-23t1917	1550971172.96	adult	242.6025	193.9896	-38.0005	759.7842	83.8963	51832.576	164845.3785	2902029.9512	403.485	-0.52584	202.274	0.074076	198.1201	0.02916	329.2984	0.11353	324.2544	89239.875	266.8723	0.30199	309.8477	0.43167	5466460	-1.0467	273.404	82.575	76.0022	207.9546	202.9578	56355.6992	144.6125	0.30723	190.001	2231590
020	2019-02-23t2317	1550985573.27	adult	246.6025	197.9897	-34.0004	1171.0966	87.9442	82709.7471	260822.5984	4891807.2996	409.491	-0.48149	208.662	0.35875	204.8295	0.33716	333.7424	0.20944	329.2657	143842.9844	274.4245	0.53983	313.2585	0.49914	8981430	0.43936	280.684	88.0064	79.6391	213.0669	208.6592	91831.8359	157.3037	0.85033	195.1031	3788060
020	2019-02-24t0317	1550999973.65	adult	250.6026	201.9898	-30.0003	727.9671	90.7458	53670.9592	170615.2989	3286531.8755	448.592	-0.14717	212.051	0.49889	206.7233	0.40911	353.6197	0.68324	349.989	99013.5156	290.3555	1.0781	331.5932	1.0012	5920660	-0.9348	312.975	90.7953	79.6208	229.5819	226.8415	64282.9414	172.716	1.5414	212.5883	2535100
020	2019-02-24t0717	1551014373.17	adult	254.6025	205.9897	-26.0005	1201.399	88.3368	84417.1141	266067.1277	4995695.3576	453.228	-0.097968	213.711	0.55554	209.2415	0.51079	354.8954	0.71614	348.9164	156153.9844	286.0664	0.89141	331.3833	0.96536	9387230	0.57897	312.684	90.8823	81.5012	232.0374	226.6545	102096.4688	168.3129	1.2765	211.1826	3992010
020	2019-02-24t1117	1551028772.93	adult	258.6024	209.9896	-22.0005	1161.0729	88.2577	80821.1835	254760.7661	4752385.8327	449.278	-0.12639	215.125	0.60021	209.7975	0.5165	361.0341	0.87319	354.6278	151995.3438	291.4395	1.0513	337.852	1.1242	9052230	0.40774	325.768	93.0768	82.9079	242.5047	237.431	102094.4766	176.8384	1.649	221.2254	3916580
020	2019-02-24t1517	1551043173.24	adult	262.6025	213.9897	-18.0005	655.7783	88.7775	45337.1049	144737.1265	2571496.2877	442.995	-0.18112	219.206	0.77247	212.816	0.64189	377.2437	1.2956	370.6715	89406.75	298.9645	1.2878	352.8969	1.5323	5181590	-1.4144	322.858	97.7845	87.2233	261.8308	256.6652	62053.8984	185.2658	2.0251	239.8908	2311430
020	2019-02-24t1917	1551057572.92	adult	266.6024	217.9896	-14.0005	640.4535	92.1635	46553.9987	148398.2884	2806701.2115	393.307	-0.69437	210.388	0.32827	205.6375	0.27266	346.7933	0.51178	343.0456	84270.7734	284.5797	0.74298	329.8042	0.83273	5099380	-1.5089	276.677	90.184	79.934	237.5546	233.5923	57725.7734	176.6048	1.5399	222.5203	2185880
020	2019-02-24t2317	1551071973.65	adult	270.6026	221.9898	-10.0003	631.5919	90.2886	45427.3192	144855.9939	2710012.4398	418.02	-0.44709	210.656	0.31895	205.6092	0.25102	348.4677	0.55544	345.4351	82586.8516	285.15	0.73195	330.7749	0.83202	4984960	-1.6233	300.927	90.7339	80.0432	245.572	242.1185	58200.5625	178.6325	1.5928	226.6483	2147130
020	2019-02-25t0317	1551086373.17	adult	274.6025	225.9897	-6.0005	639.2884	85.5715	39874.5506	127042.3615	2081543.8503	465.585	0.097794	227.809	1.1142	220.1889	0.93548	394.2442	1.805	388.2668	82397.0469	313.7329	1.7151	372.0573	1.9992	4746400	-1.8045	354.767	103.921	92.0191	275.1172	270.8992	57499.4883	199.308	2.6149	254.8829	2165200
020	2019-02-25t0717	1551100772.87	adult	278.6024	229.9896	-2.0006	589.9062	90.7615	39600.3312	126301.3034	2310791.8361	405.344	-0.637	214.448	0.45571	208.9621	0.37297	359.129	0.85202	356.2347	74339.7031	296.1543	1.059	341.3431	1.0796	4431560	-2.0331	324.93	94.6933	82.3864	251.2187	247.0066	52002.2734	188.1173	1.984	233.5278	1956840
020	2019-02-25t1117	1551115176.89	dead	282.6035	233.9907	2.0006	622.3583	83.6295	37529.41	119616.7026	1930779.4067	475.268	0.28232	233.814	1.3543	225.2276	1.1369	410.3441	2.3174	405.1233	80837.7812	324.0276	2.0121	388.8265	2.4224	4586500	-2.0311	341.321	108.553	95.6121	286.503	283.0075	56441.0938	210.8747	3.1392	266.2764	2129370
021	2019-02-13t1440	1550090610.55	egg	-1.9994	-54.6122	-234.6019	130.9784	34.7085	3160.0401	10205.9427	69927.6059	157.652	2665.7756	99.2865	0.76148	98.9178	0.74916	138.634	-0.36707	135.8558	2495.41	124.0866	0.78155	133.312	0.92726	169978	1.4953	112.362	63.5259	63.2956	93.8014	93.0772	1688.43	82.9851	0.86919	89.5957	108756
021	2019-02-13t1840	1550105006.51	larva	1.9994	-50.6133	-230.6031	120.5174	29.9058	2507.5183	8080.1764	47764.9047	185.695	14.3621	132.068	1.0122	131.3476	1.0018	176.444	-0.11823	176.9055	2470.22	158.9663	0.95942	169.7966	1.0563	181462	0.8542	106.249	66.2237	66.0842	98.0497	97.0274	1372.7	84.5041	0.84169	94.5214	90991.4
021	2019-02-13t2240	1550119405.44	larva	5.9991	-46.6136	-226.6034	161.5928	33.9495	3550.1092	11385.1635	74362.728	206.404	1.8047	145.418	1.0318	145.4088	1.0362	192.133	-0.19199	189.3059	3842.66	174.6606	0.95638	186.8921	1.0079	281820	0.41923	106.97	66.6135	66.0309	101.074	101.1177	2021.48	86.8863	0.8304	96.1105	129097
021	2019-02-14t0240	1550133805.05	larva	9.999	-42.6137	-222.6035	220.2531	34.2579	4899.9009	15611.7998	96888.5586	213.209	0.83137	152.31	0.97157	152.1568	0.9801	200.56	-0.34416	199.782	5415.13	181.4226	0.86312	192.7753	0.84865	404841	0.068686	114.552	67.9975	67.726	101.041	99.5213	2728.1	86.9801	0.77903	94.8267	180737
021	2019-02-14t0640	1550148204.46	larva	13.9989	-38.6139	-218.6036	155.491	32.1518	3340.1051	10702.3378	67107.9819	217.437	0.29647	154.237	0.84349	153.9941	0.85698	202.437	-0.55456	199.9066	3846.3	184.0327	0.72232	196.4465	0.66149	280558	-0.49938	111.257	67.3543	66.9177	99.8529	98.7202	1897.2	86.1696	0.70832	97.0195	122518
021	2019-02-14t1040	1550162605.53	larva	17.9992	-34.6136	-214.6033	294.7555	28.5174	6845.8538	21616.0271	136204.9936	305.096	0.39685	156.413	0.71465	155.1654	0.72017	222.914	-0.53839	217.7186	8470.74	195.3158	0.67594	213.1171	0.60527	579511	-0.58151	122.783	59.4489	59.0068	94.6504	92.4912	3596.71	79.3841	0.50886	88.962	220258
021	2019-02-14t1440	1550177008	larva	21.9999	-30.6129	-210.6027	283.7825	38.3476	7223.0184	22874.9943	170091.7112	303.149	0.031293	206.649	1.3106	206.0304	1.3355	274.961	-0.18494	273.0763	10723.5	247.2409	1.1218	264.0152	0.92498	804278	-0.72516	118.775	65.6695	65.469	100.245	97.9382	3909.56	85.452	0.57275	94.669	255586
021	2019-02-14t1840	1550191408.06	larva	25.9999	-26.6129	-206.6026	289.3573	31.5354	7385.5487	23356.3887	161336.2737	289.902	-0.31649	199.236	1.0493	198.3772	1.0776	266.906	-0.47053	263.9622	10676.2	242.5993	0.89891	260.1517	0.65085	793555	-1.0627	114.654	66.3663	66.0855	100.657	99.6021	4026.28	86.322	0.52567	96.4269	264337
021	2019-02-14t2240	1550205806.66	larva	29.9995	-22.6133	-202.603	640.2724	49.1362	26075.4843	82232.1557	902941.3353	275.488	-0.61602	162.536	0.27716	160.205	0.28621	247.28	-0.85162	243.8298	34124.6	217.3967	0.38391	237.7716	0.14422	2236330	-0.14307	267.752	58.2207	57.8673	93.1617	90.3183	12856.3	77.554	0.22544	86.2987	801058
021	2019-02-15t0240	1550220205.48	larva	33.9992	-18.6136	-198.6034	666.6621	50.1222	25826.9462	81454.2202	848150.175	284.217	-0.78539	173.739	0.26703	172.0148	0.2951	253.938	-0.95297	251.3056	34789.6	223.7953	0.25785	243.8472	-0.052053	2372760	-0.35743	153.571	63.4338	63.1049	99.4004	97.7192	13617.8	83.844	0.29712	93.8014	866316
021	2019-02-15t0640	1550234605.45	larva	37.9991	-14.6136	-194.6034	695.2607	67.7428	36158.1824	114293.1518	1581372.6008	351.681	-0.71542	185.45	0.26451	183.2352	0.29332	298.693	-0.67974	296.0552	56751.7	258.7154	0.54343	286.3329	0.19781	3514650	0.22049	126.753	61.0909	60.6957	96.2179	93.96	18281.4	81.4083	0.10847	90.6607	1157790
021	2019-02-15t1117	1550251231.94	larva	42.6176	-9.9952	-189.9849	776.6026	57.2206	35593.7169	112216.5445	1372808.6789	895.521	1.017	222.551	0.75183	215.7288	0.70102	533.804	1.3609	523.1891	100355	285.4054	0.71055	374.3602	1.0432	4164380	0.32812	290.712	69.4686	69.1845	106.484	103.4187	20018.9	90.3233	0.27361	100.0384	1299900
021	2019-02-15t1517	1550265615.65	larva	46.6131	-5.9997	-185.9894	943.5612	57.4138	44434.4821	139966.1061	1748958.8448	743.687	0.28802	181.199	-0.27933	175.1646	-0.31499	459.358	0.48337	449.1416	107490	239.2412	-0.23919	310.1543	-0.023229	4231190	0.061946	167.875	62.8784	62.5907	98.2453	96.4892	22989.4	83.1599	-0.13196	92.6392	1468270
021	2019-02-15t1917	1550280014.37	larva	50.6127	-2	-181.9898	951.5317	65.5484	52724.3717	166261.0871	2425580.4138	767.766	0.21338	182.9	-0.40427	173.7872	-0.51458	470.563	0.41482	437.8006	129875	258.2637	-0.040843	323.9999	0.011471	5042730	0.3272	301.719	61.055	60.757	96.1572	94.0908	26539.4	81.1723	-0.37975	90.6403	1683350
021	2019-02-15t2317	1550294414.63	adult	54.6128	2	-177.9897	1044.5809	70.0436	56087.2592	176687.3633	2546254.0994	1026.75	0.94332	195.426	-0.20727	189.3478	-0.23839	550.581	0.95802	490.5668	161871	265.1309	-0.0088535	349.5053	0.28105	5739260	0.51335	116.222	62.6296	62.2955	96.9437	95.4836	28501.5	83.0625	-0.42879	92.1798	1839310
021	2019-02-16t0317	1550308814.71	adult	58.6128	6.0001	-173.9897	1088.2109	70.3753	61398.5107	193375.9544	2974333.4886	1657.4	2.8997	225.905	0.61893	216.602	0.50331	643.724	1.712	534.2159	207279	309.1729	0.93953	400.6594	1.0319	7257880	1.2217	142.314	68.4437	68.0422	104.763	103.3161	33733.5	89.4556	-0.07453	99.1894	2198960
021	2019-02-16t0717	1550323214.5	adult	62.6128	10	-169.9897	995.8654	74.584	64040.1608	202187.6007	3391502.404	933.751	0.44336	217.998	0.38325	208.8859	0.26374	575.779	0.97836	524.9528	190583	304.1232	0.85399	428.8704	1.4878	7210490	0.96231	364.039	74.9006	74.5494	117.319	114.2831	38832.6	98.879	0.64934	110.1657	2477410
021	2019-02-16t1117	1550337615.22	adult	66.613	14.0002	-165.9895	338.6594	78.6221	20974.9269	68117.5293	1117923.0148	934.955	0.39475	228.527	0.76808	218.8736	0.63118	717.267	2.2679	706.1394	67423.1	298.3177	0.75496	607.8952	4.578	2138790	-2.2418	163.065	78.018	77.6443	123.106	121.1979	11571.9	104.6894	0.9896	117.023	730171
021	2019-02-16t1517	1550352015.17	adult	70.613	18.0002	-161.9896	826.7085	81.6389	54143.8461	171292.5723	2950393.1149	823.94	0.0027169	214.98	0.31895	209.9138	0.33329	522.744	0.53655	479.8813	143232	283.8383	0.41632	372.7878	0.60999	5870040	-0.16439	341.921	75.475	75.2414	121.118	117.8597	33186.3	100.8699	0.5678	112.7953	2060850
021	2019-02-16t1917	1550366414.53	adult	74.6128	22	-157.9897	787.0796	89.5809	56221.6872	178223.8263	3332890.861	805.418	-0.061837	174.108	-1.2327	180.8512	-0.79999	504.008	0.43457	494.9043	142634	245.9758	-0.63373	351.1393	0.29234	4915260	-0.82401	316.583	54.501	57.6297	98.9812	95.5781	28011.7	80.9397	-0.69696	91.0501	1538620
021	2019-02-16t2317	1550380815.25	adult	78.613	26.0002	-153.9895	1150.179	81.3922	77540.951	244472.7115	4345569.9477	752.042	-0.22882	209.775	0.18029	205.6536	0.21442	423.394	-0.30789	383.3883	171474	271.8908	0.19166	325.8172	-0.10123	8477650	1.1266	296.922	68.0333	67.7378	104.864	103.0202	42470.1	89.7793	-0.19545	99.5273	2749430
021	2019-02-17t0317	1550395214.74	adult	82.6128	30.0001	-149.9897	1188.0555	79.3951	77000.3622	242568.1932	4221078.9672	1004.8	0.73341	230.771	1.0862	226.8254	1.1413	481.531	0.45917	433.2235	193575	285.813	0.71855	328.3267	0.049527	9264060	1.5027	289.198	76.7818	76.4147	117.333	114.8637	47167.8	100.0677	0.2969	110.6296	3082330
021	2019-02-17t0717	1550409614.86	adult	86.6129	34.0001	-145.9896	1141.1046	84.6292	78513.8084	247563.0067	4526797.6296	908.71	0.45564	200.133	-0.15172	198.6321	-0.035762	429.754	-0.023857	384.8161	176199	252.289	-0.30078	288.3202	-0.71044	8186030	0.83988	175.565	67.5397	67.0722	106.12	103.9713	43509.2	88.9634	-0.25779	99.6608	2762580
021	2019-02-17t1117	1550424015.78	adult	90.6131	38.0004	-141.9894	1273.3199	78.781	82584.0379	260095.8406	4601366.9526	1034.01	1.0504	226.912	1.0413	223.336	1.0805	462.199	0.54645	404.9574	199208	280.0659	0.73885	327.93	0.30559	9768350	1.7104	292.932	78.0722	77.5146	121.152	118.5593	52216.5	102.6606	0.35283	114.1737	3360930
021	2019-02-17t1517	1550438415.96	adult	94.6132	42.0004	-137.9893	1242.3382	83.8747	84016.8561	264644.152	4842426.8331	661.337	-0.41886	201.81	-0.0092115	199.5854	0.057742	417.006	0.059823	400.1804	165551	257.3195	0.022895	304.9007	-0.12624	8006620	0.67878	175.295	79.6596	79.3246	125.63	123.823	49875.1	106.078	0.48035	118.9477	3160410
021	2019-02-17t1917	1550452816.2	adult	98.6132	46.0005	-133.9893	1205.2114	81.0258	84121.6742	265288.6084	4849502.3626	761.388	0.068074	207.691	0.28974	205.665	0.36153	407.195	0.031057	367.3241	177537	253.5343	-0.042426	289.5456	-0.42026	9054720	1.2668	309.568	80.6907	79.9898	129.565	126.5776	56490.2	107.4081	0.50735	121.1346	3517870
021	2019-02-17t2317	1550467216.02	adult	102.6132	50.0004	-129.9893	1225.3667	81.9158	80443.8765	253422.472	4604311.7658	827.984	0.43109	210.195	0.43969	207.6701	0.48263	429.093	0.4649	372.5464	180219	255.2789	0.08886	291.5029	-0.27542	8813060	1.1123	262.799	74.4537	73.6883	120.389	117.4216	50563.3	99.2308	0.12381	112.0331	3121700
021	2019-02-18t0317	1550481616.2	adult	106.6132	54.0005	-125.9893	956.1356	116.7816	77494.1935	246530.3246	5299541.9079	662.481	-0.28765	196.687	-0.15184	194.1004	-0.12683	409.863	0.25758	389.7361	165175	251.4306	-0.0035443	300.3384	0.064606	7912900	0.57208	333.16	72.443	71.1809	126.722	123.3499	51069.1	100.3261	0.14063	116.4911	2914450
021	2019-02-18t0717	1550496015.97	adult	110.6132	58.0004	-121.9893	1180.4776	83.0654	81171.8094	255849.3515	4677547.7745	801.861	0.41656	221.753	1.0404	218.7627	1.0565	434.786	0.72437	391.4101	183914	268.8755	0.72976	307.9267	0.37145	9375960	1.4031	301.878	80.7787	79.3729	142.708	139.2409	60365.7	110.1271	0.49645	129.9153	3415410
021	2019-02-18t1117	1550510415.51	adult	114.6131	62.0003	-117.9895	1094.3034	83.3347	75763.4512	238953.7945	4386499.3889	944.037	1.1459	207.638	0.40557	204.934	0.42219	420.799	0.57296	379.5186	166216	266.3357	0.67367	305.8199	0.38338	8193620	0.69664	252.961	76.0069	73.5051	149.134	145.3015	58908.1	110.004	0.45659	135.3686	2999310
021	2019-02-18t1517	1550524813.91	adult	118.6126	65.9998	-113.9899	1204.2867	83.975	82226.2114	259057.2381	4764139.2419	797.112	0.477	199.516	0.044487	195.8072	0.0047163	397.436	0.26471	347.0294	170500	255.9251	0.29431	296.4549	0.16242	8544070	0.87571	251.745	73.0422	70.4333	153.475	148.0156	65840.6	107.8928	0.35014	136.6004	3127960
021	2019-02-18t1917	1550539213.36	adult	122.6125	69.9997	-109.9901	1213.8434	84.1079	83191.4754	262126.2142	4837264.9534	983.052	1.4245	210.163	0.57398	206.8376	0.5551	435.851	0.94065	374.2288	189159	263.4412	0.62819	306.5352	0.52937	9101730	1.1657	327.47	76.9802	73.7681	166.129	160.6511	72100	114.3743	0.57993	148.1828	3333860
021	2019-02-18t2317	1550553613.17	adult	126.6124	73.9996	-105.9901	1375.1568	82.2295	85553.2728	269415.8959	4679109.8636	803.78	0.59047	207.642	0.47956	202.1616	0.35183	414.587	0.66202	380.4221	185320	272.5212	1.0266	327.1641	1.2292	9267670	1.2269	327.5	78.4318	74.0931	182.085	176.6218	81391.8	123.5749	0.93552	160.5728	3500650
021	2019-02-19t0317	1550568013.21	adult	130.6124	77.9996	-101.9901	1216.7463	82.4218	83986.0578	264786.1464	4820523.0753	883.918	1.0253	216.467	0.93187	210.5151	0.78207	443.01	1.1839	386.7301	194038	283.9715	1.5223	338.2367	1.635	9471510	1.3037	282.561	78.4532	73.8513	200.508	195.0948	87822.6	123.8152	0.9574	175.129	3432720
021	2019-02-19t0717	1550582414.14	adult	134.6127	81.9999	-97.9898	1205.1119	81.7417	82018.8164	258485.7858	4685912.5462	696.603	0.14553	212.796	0.78151	207.3155	0.65015	400.403	0.55805	369.5546	171372	282.1731	1.4774	331.6634	1.4782	9090000	1.0625	254.193	84.2303	79.4478	193.029	187.9662	82616.6	133.622	1.3877	173.7557	3598060
021	2019-02-19t1117	1550596813.63	adult	138.6125	85.9998	-93.99	1292.852	84.3049	87792.9714	276446.0748	5125656.0364	750.484	0.44546	202.816	0.32123	198.6307	0.24668	390.155	0.45404	353.7457	178691	267.4484	0.89965	314.2311	0.96513	9272340	1.1257	336.379	81.9416	77.5752	194.83	187.659	89232	128.6745	1.1888	170.7585	3746210
021	2019-02-19t1517	1550611215.95	adult	142.6132	90.0004	-89.9893	1214.7125	84.7424	83996.0045	264671.6497	4922720.9646	832.815	0.87072	206.043	0.50015	199.3112	0.29982	423.015	1.0521	371.7242	185280	278.4381	1.3675	332.1423	1.5729	9011720	0.96096	357.399	84.9579	79.4174	206.788	200.3559	90573.2	138.7736	1.6231	182.7985	3715800
021	2019-02-19t1917	1550625614.33	adult	146.6127	94	-85.9898	1172.4209	87.8035	85543.3433	269702.7307	5247426.9225	889.028	1.1617	206.394	0.53624	200.6573	0.38303	417.542	1.0273	352.9731	185806	271.2993	1.0899	317.9658	1.1489	9182900	1.0204	430.357	81.8278	76.7075	201.383	195.879	89615.2	133.076	1.2975	179.2232	3640680
021	2019-02-19t2317	1550640014.09	adult	150.6127	97.9999	-81.9899	1215.8753	83.4114	83462.2913	262950.693	4846616.2379	790.871	0.74494	212.317	0.84048	206.5489	0.68638	417.369	1.0911	362.7191	181556	277.1127	1.3359	327.128	1.4644	9232380	1.0195	367.54	82.0292	76.7411	198.383	192.6797	86296.6	133.7372	1.2179	176.8919	3566960
021	2019-02-20t0317	1550654415.13	adult	154.6129	102.0002	-77.9896	1223.9498	80.8238	81660.1034	257271.5893	4565599.2432	789.188	0.784	200.023	0.25315	193.5791	0.059911	417.968	1.1709	359.2765	178054	268.3068	0.98038	323.6915	1.3703	8510370	0.65516	315.288	82.4969	76.4567	212.758	204.492	90634.8	139.2726	1.3279	187.5085	3509990
021	2019-02-20t0717	1550668814.31	adult	158.6127	105.9999	-73.9898	1434.3999	86.7704	94639.9933	298000.0208	5419642.908	759.35	0.70289	208.253	0.65761	202.5177	0.50121	392.154	0.81153	353.7048	193724	275.1246	1.252	326.0103	1.4532	10273800	1.4593	308.761	86.294	80.5369	214.383	205.9939	105905	140.2555	1.2718	189.1591	4257140
021	2019-02-20t1117	1550683214.38	adult	162.6127	110	-69.9898	1272.2966	86.0029	88501.1045	278792.197	5231979.7	710.885	0.53881	207.707	0.63651	202.3811	0.49894	383.988	0.74233	358.0611	177018	273.0237	1.1639	323.7702	1.3922	9574040	1.1119	321.371	83.4344	77.5426	211.363	203.5562	97438.2	138.0117	1.1154	186.6717	3845830
021	2019-02-20t1517	1550697593.21	adult	166.6069	113.9941	-65.9957	1312.4247	86.8577	91891.2611	289365.0982	5526171.1915	584.425	0.020817	206.811	0.59559	202.0805	0.48584	369.138	0.55631	350.674	176817	275.3408	1.2486	324.7296	1.4271	9888260	1.229	363.684	83.7703	77.8134	213.172	206.3277	102109	142.0884	1.2108	191.5858	4005310
021	2019-02-20t1917	1550711993.13	adult	170.6068	117.9941	-61.9957	1319.0193	86.8679	92511.0332	291346.1056	5534648.2814	732.623	0.75361	209.522	0.72311	203.5545	0.55443	398.339	1.1207	369.7491	191999	277.9523	1.3383	342.0509	1.9658	10089700	1.291	338.762	85.8232	79.45	229.965	223.5215	110843	145.3755	1.2873	204.9976	4132900
021	2019-02-20t2317	1550726393.09	adult	174.6068	121.9941	-57.9957	1331.1645	86.8511	92958.4334	292831.9315	5524816.8626	677.592	0.55678	206.593	0.56486	200.3431	0.38286	390.676	1.039	367.3764	189087	281.9784	1.4617	339.8647	1.8713	9992680	1.217	331.565	85.7867	78.861	229.423	221.0054	111041	148.0347	1.3544	205.2699	4149410
021	2019-02-21t0317	1550740792.61	adult	178.6067	125.9939	-53.9958	1240.5096	89.8229	91189.9859	287352.9901	5695870.3326	621.536	0.3457	212.739	0.8442	206.0523	0.64458	389.802	1.0802	372.9731	185156	286.0383	1.5928	343.6807	1.9722	10091500	1.23	332.443	90.9189	83.6142	240.876	234.4843	114416	156.3573	1.6346	215.2189	4312830
021	2019-02-21t0717	1550755192.5	adult	182.6067	129.9939	-49.9958	1341.5315	86.6281	93428.7534	294176.7864	5598101.0421	537.273	-0.0091626	212.281	0.8063	205.8206	0.61842	386.615	1.0741	375.3159	188282	286.5909	1.5812	352.1154	2.2085	10320700	1.2953	339.647	90.9247	83.2796	247.514	239.1587	120539	158.984	1.7011	221.1971	4420580
021	2019-02-21t1117	1550769593.14	adult	186.6068	133.9941	-45.9957	1293.3751	83.868	91059.2652	286870.0534	5390615.3604	566.609	0.17104	213.694	0.85035	207.4646	0.676	384.669	1.0748	372.9704	182333	291.0259	1.7101	349.1703	2.0856	10129100	1.1875	318.409	91.4207	83.6908	243.158	237.8143	115257	159.7632	1.7059	219.7202	4333340
021	2019-02-21t1517	1550783993.13	adult	190.6068	137.9941	-41.9957	1290.6774	90.8456	92305.7179	290721.1133	5694155.4329	502.826	-0.10478	211.903	0.74981	206.1974	0.60086	373.13	0.90284	366.769	179476	285.7549	1.4738	347.7485	2.0174	10172000	1.1801	337.783	93.3679	85.8103	252.833	246.9912	121613	160.033	1.6736	228.5749	4481940
021	2019-02-21t1917	1550798392.53	adult	194.6067	141.9939	-37.9958	1372.4506	87.4928	96006.2935	302283.0793	5754638.233	433.34	-0.43294	205.526	0.43781	199.7676	0.28541	353.734	0.56578	347.3409	176867	275.5848	1.0559	331.3954	1.497	10266000	1.1976	320.186	92.2984	84.8324	246.18	241.2697	123090	159.0762	1.6057	222.7146	4610300
021	2019-02-21t2317	1550812793.31	adult	198.6069	145.9941	-33.9956	1326.8907	87.3053	93841.8762	295614.0555	5631711.1821	447.509	-0.33396	210.885	0.67632	204.5618	0.50132	373.407	0.98043	368.4161	182596	286.4806	1.4402	348.2187	1.9873	10302300	1.1939	348.751	95.0427	87.047	261.418	257.2155	127834	165.9687	1.8464	239.0773	4643120
021	2019-02-22t0317	1550827192.85	adult	202.6068	149.994	-29.9958	1310.2545	86.8382	93010.4485	292962.4808	5611020.7269	452.099	-0.28475	209.751	0.61054	203.2594	0.42907	369.334	0.93294	363.8361	178758	286.9601	1.4271	346.6497	1.9135	10150500	1.1176	332.186	96.0896	88.1262	257.734	252.9614	124743	169.3182	1.9494	237.1301	4650060
021	2019-02-22t0717	1550841593.06	adult	206.6068	153.994	-25.9957	1286.1014	88.2919	91430.4389	287946.7039	5605840.6722	462.243	-0.2066	212.733	0.7377	206.3658	0.56608	377.367	1.1292	372.4621	179627	289.8369	1.5006	353.3267	2.0814	10116100	1.0901	353.02	98.014	89.5788	269.174	264.797	128127	174.1489	2.1208	244.9694	4660860
021	2019-02-22t1117	1550855981.61	adult	210.6036	157.9909	-21.9989	734.386	92.2965	48807.0936	155003.8492	2835316.6642	455.65	-0.22502	210.79	0.63236	206.926	0.58158	359.158	0.77879	351.7383	91585.4	265.9922	0.57237	329.754	1.331	5365230	-0.81766	363.001	96.5587	91.5882	256.641	251.1735	65443.4	142.4187	0.74109	222.7617	2457710
021	2019-02-22t1517	1550870378.71	adult	214.6028	161.9901	-17.9997	1258.8824	85.8014	87737.787	276341.0915	5217082.9099	489.086	0.003006	225.315	1.2982	218.8521	1.1351	387.363	1.3818	380.037	177025	303.9938	1.9443	362.4199	2.2688	10295300	1.1313	390.098	103.035	93.6633	276.842	268.0909	126517	184.8765	2.513	251.6043	4707970
021	2019-02-22t1917	1550884780.23	adult	218.6033	165.9905	-13.9993	1204.6034	85.1859	82069.2273	258505.5133	4833088.2786	494.966	0.064158	227.174	1.3701	220.1357	1.1852	398.592	1.6352	390.3379	170598	309.5446	2.0987	371.5437	2.4855	9709420	0.88082	417.964	106.391	96.1487	290.88	282.9255	124496	193.2072	2.8382	263.4161	4547140
021	2019-02-22t2317	1550899177.81	adult	222.6026	169.9898	-9.9999	1190.9673	84.7941	80705.7093	254233.8404	4703944.3204	513.003	0.20826	229.554	1.4661	221.9842	1.2617	405.935	1.8078	399.3292	170899	314.6564	2.2341	378.9595	2.6487	9649550	0.83895	399.063	108.479	97.8682	294.552	286.9985	124006	199.1325	3.062	265.2959	4560030
021	2019-02-23t0317	1550913577.36	adult	226.6025	173.9897	-6.0001	1137.1408	81.7091	73894.6831	232771.3985	4148720.3963	532.972	0.37484	234.782	1.6978	226.457	1.465	417.59	2.0874	410.6467	161190	325.1776	2.5669	387.6202	2.8502	9043320	0.57257	389.347	112.997	101.7903	305.646	297.5444	117979	209.3292	3.4834	276.0726	4352440
021	2019-02-23t0717	1550927977.24	adult	230.6024	177.9897	-2.0001	1101.9173	83.5931	74920.6667	236165.4353	4322234.8642	526.156	0.36054	235.841	1.7328	227.2681	1.4926	425.811	2.2878	415.0037	166492	329.816	2.6875	396.2049	3.0532	9202970	0.61755	414.006	113.502	102.1247	306.713	298.0623	119925	211.3758	3.5471	279.1198	4429060
021	2019-02-23t1117	1550942377.87	dead	234.6026	181.9898	2.0001	1138.0992	83.9382	78682.0733	247998.2675	4597570.488	494.213	0.15582	229.659	1.4224	221.5879	1.2047	403.617	1.8101	397.6064	165483	319.3699	2.2667	376.2216	2.4298	9408890	0.68308	427.162	110.112	99.9365	282.677	275.5647	115898	200.9439	3.0391	257.3228	4511190
022	2019-02-13t1440	1550090615	egg	-1.9994	-62.6122	-182.6061	170.6359	28.8432	3265.2364	10386.0189	58443.4716	0	885.5961	0	-0.45221	0	-0.46562					0	-0.41672	0	-0.29658	0	1.2491	0	0	0				0	-0.48259	0	0
022	2019-02-13t1840	1550105010.96	larva	1.9994	-58.6134	-178.6072	162.21	27.4059	3015.6366	9592.2047	51905.772	0	1.1567	0	-0.6523	0	-0.66107					0	-0.62517	0	-0.54522	0	0.61453	0	0	0				0	-0.59423	0	0
022	2019-02-13t2240	1550119409.78	larva	5.9991	-54.6137	-174.6076	161.8066	26.2804	2905.3672	9236.4476	48170.5656	0	-0.52155	0	-0.86211	0	-0.86583					0	-0.84454	0	-0.80498	0	0.076511	0	0	0				0	-0.71444	0	0
022	2019-02-14t0240	1550133809.44	larva	9.999	-50.6138	-170.6077	161.9185	26.0358	2891.4923	9192.8462	47644.7248	0	-0.87041	0	-1.0829	0	-1.0811					0	-1.0761	0	-1.0763	0	-0.3882	0	0	0				0	-0.84476	0	0
022	2019-02-14t0640	1550148208.86	larva	13.9989	-46.6139	-166.6078	153.8638	27.3726	2800.0763	8923.7605	47605.3313	0	-1.1183	0	-1.3162	0	-1.3086					0	-1.3216	0	-1.3596	0	-0.79512	0	0	0				0	-0.98736	0	0
022	2019-02-14t1040	1550162610.08	larva	17.9992	-42.6136	-162.6075	244.1472	29.8274	5291.4929	16737.9042	101353.4079	279.311	0.25178	175.083	0.98668	174.1153	0.99747	245.9173	-0.2838	243.5064	7131.6011	220.6781	0.96932	237.537	0.86435	504063	-0.6562	117.045	64.6133	64.1565	99.6195	99.1355	2888.9644	85.2737	0.6316	95.0844	186022
022	2019-02-14t1440	1550177012.58	larva	21.9999	-38.6129	-158.6068	321.12	37.5094	8815.276	27887.7296	209280.6097	339.69	0.21506	200.336	1.2146	196.8141	1.1948	298.0601	0.061111	291.9355	14306.8838	254.7311	1.2122	284.1157	1.1451	947792	-0.59109	114.591	68.7411	68.6658	101.1952	99.9168	4857.3691	88.56	0.64174	95.9856	325214
022	2019-02-14t1840	1550191412.61	larva	25.9999	-34.6129	-154.6068	462.6927	46.7396	16542.9881	52281.2185	506983.053	276.649	-0.37738	169.958	0.58367	168.4158	0.59903	246.0735	-0.68542	244.3817	21654.4727	217.7722	0.5847	237.5999	0.39551	1492230	-0.44414	131.083	64.5384	64.521	97.6757	96.1828	8595.4639	84.6534	0.48591	93.219	566647
022	2019-02-14t2240	1550205811.1	larva	29.9995	-30.6133	-150.6072	300.6847	38.0871	7916.2157	25052.0216	191949.6735	365.018	-0.23438	226.184	1.3403	224.0452	1.3572	334.6884	0.026171	332.0952	14391.6006	292.4674	1.3834	324.3506	1.1598	963320	-1.2153	114.985	67.3488	66.9277	101.5433	99.6255	4366.3628	87.0308	0.47036	96.2668	286838
022	2019-02-15t0240	1550220209.94	larva	33.9992	-26.6136	-146.6075	288.0037	51.4102	11616.6025	37191.5786	397478.9299	282.994	-0.79029	188.635	0.52971	188.328	0.58405	246.6328	-1.0247	243.4404	15291.2344	222.9576	0.24605	237.2606	-0.13236	1158410	-1.3341	152.699	69.707	69.4823	105.8904	102.6024	6565.2041	89.747	0.46519	98.5057	428071
022	2019-02-15t0640	1550234609.89	larva	37.9991	-22.6137	-142.6075	589.2098	49.1701	22643.7149	71461.5849	731874.8366	258.287	-1.0692	171.611	0.0046753	171.2297	0.066901	232.3161	-1.3194	231.3115	27877.9336	207.2743	-0.22946	224.4968	-0.5898	2056420	-0.90306	176.127	68.489	68.2702	103.5513	101.3464	12426.1611	89.2931	0.36208	97.713	820703
022	2019-02-15t1117	1550251236.41	larva	42.6176	-17.9952	-137.9891	633.9363	44.5924	23373.9634	73835.966	707962.0635	468.725	-0.50835	213.402	0.5631	212.7225	0.63871	304.4002	-0.80588	300.8522	37745.625	265.6755	0.38505	292.1479	-0.068344	2642130	-0.78957	389.663	66.6762	66.4368	105.5184	101.1807	13084.2842	87.014	0.14389	97.5709	825518
022	2019-02-15t1517	1550265620.1	larva	46.6131	-13.9997	-133.9936	654.4761	53.9519	28415.9896	89669.2662	1046428.3267	466.769	-0.67079	209.121	0.3482	205.7206	0.37577	362.3118	-0.41662	359.4915	54346.7656	258.9203	0.11271	310.8263	-0.013695	3129920	-0.70846	196.236	72.0794	71.954	110.3851	108.1639	16557.7617	93.483	0.34312	103.7901	1078810
022	2019-02-15t1917	1550280018.8	larva	50.6127	-10.0001	-129.994	755.3941	52.5452	32241.2846	101591.1609	1169073.8284	742.776	0.12894	196.902	-0.058376	190.815	-0.090659	514.7322	0.81588	503.3301	87504.4844	252.0403	-0.16223	389.8313	0.99133	3347130	-0.80946	158.131	72.3739	72.1146	110.5449	108.7324	18792.625	94.7207	0.36803	105.1016	1230280
022	2019-02-15t2317	1550294419.14	larva	54.6128	-6	-125.9939	922.4338	59.3066	45205.6028	142477.5411	1845196.8314	1032.71	0.96311	195.361	-0.20904	188.5932	-0.25916	625.7455	1.6256	595.5237	148927.4219	257.1511	-0.17872	378.2783	0.72824	4636700	-0.19884	188.857	73.3622	73.1422	114.3348	111.4195	27211.6758	96.4994	0.47153	107.5845	1741180
022	2019-02-16t0317	1550308819.2	larva	58.6128	-2	-121.9938	860.596	60.087	42490.2805	133946.2587	1754974.4313	884.58	0.36324	215.104	0.29604	207.489	0.22678	561.3649	0.97715	541.7941	125745.7344	285.6377	0.39616	376.2261	0.63841	4799610	-0.3158	143.199	72.7924	72.4482	111.8315	109.9095	25050.2461	95.4631	0.40234	105.9928	1624220
022	2019-02-16t0717	1550323218.95	adult	62.6128	2	-117.9939	877.0789	62.598	46268.9706	145888.2741	2047375.148	864.478	0.21698	203.145	-0.099065	196.7774	-0.13741	539.5308	0.65726	521.9796	131105.9844	270.9855	0.032495	357.5525	0.30524	4922610	-0.42934	187.598	65.1413	65.013	101.2844	98.8734	24612.1113	85.9475	-0.42553	95.2957	1578500
022	2019-02-16t1117	1550337619.71	adult	66.613	6.0002	-113.9937	1054.303	71.7449	61865.8624	194929.8554	3087251.5491	569.103	-0.8057	181.861	-0.85784	177.6291	-0.84226	377.8936	-0.81639	363.9283	122437.5312	238.1339	-0.8328	295.7781	-0.74758	5880280	-0.018782	259.281	72.7543	72.3703	114.2695	112.0399	37023.3203	96.4535	0.36344	107.5309	2352440
022	2019-02-16t1517	1550352019.69	adult	70.613	10.0002	-109.9937	965.5904	70.8205	52202.8283	164480.7511	2415361.1617	1324.99	1.6693	209.419	0.1135	204.0336	0.10971	579.1781	1.0702	485.2356	158694.7969	277.0363	0.22648	356.5315	0.32305	5722370	-0.25049	132.82	65.6283	65.4496	100.0624	98.8775	27417.0957	86.0522	-0.41318	95.4215	1793290
022	2019-02-16t1917	1550366419.13	adult	74.6128	14	-105.9939	1061.6503	68.8427	58098.8095	183000.8714	2720929.7756	704.245	-0.40645	199.848	-0.23535	196.5274	-0.1739	392.8349	-0.67605	361.7354	119421.8203	247.205	-0.59759	294.3597	-0.75383	6074380	-0.15735	149.681	73.4057	73.1763	111.0461	109.4536	33758.0234	95.4759	0.14924	105.8621	2231170
022	2019-02-16t2317	1550380819.79	adult	78.613	18.0002	-101.9937	1018.0562	75.3001	61561.6493	194128.9095	3183333.5411	708.322	-0.38284	190.958	-0.57665	186.6244	-0.57398	437.6653	-0.15512	405.5644	140928.2188	245.6751	-0.61726	309.1126	-0.42578	6140250	-0.20667	275.038	66.4767	66.1366	103.3104	101.3026	33265.9531	88.0435	-0.28683	97.4581	2137560
022	2019-02-17t0317	1550395219.25	adult	82.6129	22	-97.9938	1028.1232	68.4033	57429.5889	181082.2813	2678253.2008	1207.3	1.4776	204.171	-0.01523	199.7912	-0.0086593	474.3745	0.37588	423.5094	142786.7188	252.0304	-0.37112	291.4156	-0.71341	6136170	-0.27584	185.763	68.1561	67.8407	102.6738	100.9424	30904.8164	88.2741	-0.28122	97.3122	2048360
022	2019-02-17t0717	1550409619.33	adult	86.6129	26.0001	-93.9938	962.7433	75.7339	55462.8968	174787.4322	2762626.4655	711.536	-0.30477	196.495	-0.30596	191.8644	-0.32953	410.5331	-0.26609	383.722	119054.6094	252.5305	-0.29266	305.0636	-0.34026	5693650	-0.579	135.471	72.0873	71.8298	108.9613	107.3981	31598.7812	94.3512	-0.0057618	103.7106	2088800
022	2019-02-17t1117	1550424020.37	adult	90.6132	30.0004	-89.9935	1079.6967	79.168	66881.0429	210755.1338	3524417.3433	825.726	0.20584	190.566	-0.53215	187.2078	-0.51591	390.1907	-0.4262	352.7408	136176.5625	236.7472	-0.77422	274.9067	-0.94886	6649620	-0.072864	316.801	67.969	67.7939	104.5853	101.7666	36500.2578	88.5741	-0.288	98.2552	2371710
022	2019-02-17t1517	1550438420.44	adult	94.6132	34.0004	-85.9935	1043.4267	71.835	61220.2538	193001.5431	3014292.2406	658.929	-0.42909	187.077	-0.65934	184.3181	-0.62811	370.209	-0.60817	347.7817	118466.8906	231.6155	-0.90648	268.3834	-1.0461	5982910	-0.4854	211.379	67.549	67.1692	103.8405	101.4381	33228.9453	87.9244	-0.33097	97.7571	2160280
022	2019-02-17t1917	1550452820.72	adult	98.6133	38.0005	-81.9934	1076.2327	74.9816	65237.7341	205567.2076	3374563.8524	684.354	-0.27355	183.016	-0.81825	179.4002	-0.83673	387.7395	-0.25809	350.558	132219.1562	231.1328	-0.87658	271.3674	-0.90406	6233350	-0.36608	251.37	64.9056	64.5183	101.7599	99.38	34700.1406	85.9948	-0.42759	96.2762	2210620
022	2019-02-17t2317	1550467220.9	adult	102.6133	42.0005	-77.9934	1085.2535	81.8461	68897.9686	217223.1463	3718333.112	603.067	-0.60055	191.774	-0.40046	190.8286	-0.29668	347.8681	-0.77577	318.2512	125232.5312	237.1916	-0.60098	267.3053	-0.94909	6892740	-0.0038505	147.135	71.1438	70.8985	107.8443	105.9506	38823.9531	92.8113	-0.1473	102.6902	2557050
022	2019-02-18t0317	1550481620.78	adult	106.6133	46.0005	-73.9934	1110.5664	88.6225	74874.2132	236154.6175	4323095.9188	661.666	-0.29148	192.084	-0.36458	189.8918	-0.32399	357.8445	-0.5512	316.6412	139559.3594	237.9358	-0.528	271.031	-0.78029	7490320	0.32615	155.611	72.4388	72.2009	110.9257	108.8071	43261.0234	94.6865	-0.088403	104.9353	2824750
022	2019-02-18t0717	1550496020.7	adult	110.6133	50.0005	-69.9934	1264.7952	75.4313	71628.0067	225497.9466	3574589.1778	512.283	-0.96726	183.79	-0.73221	179.5033	-0.80054	344.5759	-0.69415	322.5717	129215.9531	239.9339	-0.41061	285.3385	-0.29653	6881480	-0.044758	235.579	75.6073	75.2883	116.5713	114.587	43714.2422	99.8335	0.092952	110.1162	2830890
022	2019-02-18t1117	1550510419.95	adult	114.613	54.0002	-65.9936	1114.1256	76.0526	66356.9251	209012.5996	3407135.0113	636.409	-0.33868	197.059	-0.092096	194.4141	-0.078886	364.008	-0.32694	336.824	126310.7812	238.9926	-0.41345	281.5863	-0.34611	6825520	-0.092283	211.13	70.136	69.7394	107.5257	105.6548	37311.4141	91.3441	-0.25736	101.3942	2429300
022	2019-02-18t1517	1550524818.33	adult	118.6126	57.9998	-61.9941	1084.6405	74.0209	67253.8541	212079.0454	3478837.5068	662.72	-0.17567	184.082	-0.68642	181.1276	-0.69873	374.3254	-0.10364	345.9834	131388.2188	227.3194	-0.85062	263.4495	-0.84521	6457780	-0.31576	179.456	68.6586	68.1781	108.5751	105.5871	38109.8516	90.6088	-0.30552	101.7259	2408610
022	2019-02-18t1917	1550539217.8	adult	122.6124	61.9996	-57.9942	1083.8581	75.8238	66953.8832	211029.6001	3480093.5223	547.773	-0.7001	200.962	0.13531	198.0823	0.13305	368.3175	-0.14121	344.9013	128911.1172	256.0888	0.33219	303.6463	0.44005	7026030	-0.0049131	296.215	69.1857	68.6958	109.1973	106.6333	38219.0703	91.5075	-0.29562	102.3818	2418870
022	2019-02-18t2317	1550553617.59	adult	126.6124	65.9996	-53.9943	1131.9552	75.0848	68378.5362	215344.6835	3547503.2652	758.623	0.36908	201.401	0.18002	198.4902	0.17381	412.7845	0.63302	352.6022	147364.0781	246.6192	-0.021765	283.8804	-0.12444	7189810	0.073093	322.706	71.9275	71.1108	120.4653	117.0029	43006.125	95.6353	-0.16288	110.3585	2567740
022	2019-02-19t0317	1550568017.65	adult	130.6124	69.9996	-49.9943	1260.6308	77.4449	77332.1808	243538.1213	4033222.3173	773.835	0.48447	186.603	-0.50985	182.8267	-0.56744	391.5016	0.35182	322.4261	158166.6562	236.0232	-0.42698	280.6485	-0.18311	7531670	0.24601	302.3	70.1786	69.4759	113.2871	110.1833	45768.0078	93.0777	-0.29683	105.0229	2832550
022	2019-02-19t0717	1550582418.54	adult	134.6127	73.9999	-45.994	1160.2702	78.7143	74521.3874	235157.8755	3966618.4125	801.539	0.65802	203.109	0.31177	199.4737	0.26642	420.2113	0.87917	363.2036	163462.1875	254.9186	0.3658	309.9188	0.78689	7890800	0.42215	176.637	73.3549	72.4477	121.8858	118.1416	47413.5898	97.8398	-0.13367	112.1532	2849840
022	2019-02-19t1117	1550596818.03	adult	138.6125	77.9997	-41.9942	1092.2771	76.3252	68481.6758	215867.8428	3590809.4153	564.856	-0.44838	203.362	0.34778	200.2078	0.32407	368.6376	0.10412	350.2538	131972.2656	257.6691	0.50013	305.1662	0.67574	7263670	0.077116	349.86	70.7557	69.74	123.2175	118.1082	44111.875	95.3663	-0.27895	110.8565	2527250
022	2019-02-19t1517	1550611220.44	adult	142.6132	82.0004	-37.9935	1061.5158	77.3803	66661.2538	210093.1088	3546420.8755	527.11	-0.57393	197.701	0.09371	195.4791	0.11153	333.7894	-0.40235	315.1894	116158.7031	255.5071	0.43068	292.6942	0.31201	6875040	-0.1281	422.116	74.2997	72.587	146.0315	140.4369	50818.9609	104.5899	0.092798	128.5041	2583770
022	2019-02-19t1917	1550625618.77	adult	146.6127	85.9999	-33.994	1059.3281	86.029	70650.9543	222799.3721	3986044.4525	394.326	-1.1316	172.052	-1.1373	170.0705	-1.1197	286.0506	-1.1205	276.1741	105552.6875	214.95	-1.2081	250.932	-0.99093	6333050	-0.39716	164.207	72.4514	71.512	121.2289	118.3955	44733.4453	97.3356	-0.269	112.2923	2666860
022	2019-02-19t2317	1550640018.54	adult	150.6127	89.9999	-29.994	1052.3999	75.2013	69273.433	218682.8494	3741995.99	471.253	-0.71275	206.5	0.55739	204.499	0.58582	329.5396	-0.34743	316.1331	119293.3203	255.3839	0.45258	290.0505	0.28436	7460240	0.15911	279.636	78.1625	77.0025	131.1466	128.1209	47475.0703	105.5235	0.040363	121.3667	2823780
022	2019-02-20t0317	1550654419.57	adult	154.6129	94.0001	-25.9937	951.935	80.3728	62905.7635	198489.6535	3521542.3934	408.447	-0.93647	173.652	-1.0267	169.6765	-1.1093	295.3124	-0.8539	285.8774	97157.7812	230.7453	-0.53939	268.4303	-0.38193	5696290	-0.67893	247.915	74.5128	73.1841	133.7991	129.0509	44019.9023	102.2277	-0.13962	120.3719	2444240
022	2019-02-20t0717	1550668818.82	adult	158.6127	97.9999	-21.994	1106.328	77.3033	68275.8408	215101.497	3652595.589	343.155	-1.1766	176.422	-0.88185	173.1015	-0.93265	284.8052	-0.97348	280.5403	101675.4531	231.9401	-0.48636	269.1059	-0.34425	6285200	-0.389	220.043	75.5272	74.2133	132.8453	128.2449	47425.7695	103.8153	-0.12093	120.8669	2690730
022	2019-02-20t1117	1550683218.83	adult	162.6127	101.9999	-17.9939	991.3021	77.8504	60843.4841	191754.7111	3252300.9627	376.912	-0.97147	189.817	-0.22556	185.1706	-0.33695	306.7278	-0.55487	303.371	97539.4375	252.5374	0.3435	290.6411	0.34978	6028220	-0.49585	265.088	79.9592	77.6938	148.3513	143.792	47175.7031	114.1733	0.22376	135.4707	2539340
022	2019-02-20t1517	1550697597.75	adult	166.6069	105.9941	-13.9998	704.9766	105.7991	50523.5744	160838.3928	3183612.0444	397.219	-0.83029	182.827	-0.55558	178.003	-0.67904	292.1353	-0.75208	287.9257	76831.5938	248.7632	0.19011	279.0935	-0.0029432	4806710	-1.0269	365.332	82.3019	79.2306	158.2076	154.0364	41608.6094	123.2452	0.51259	145.1626	2163800
022	2019-02-20t1917	1550711997.59	adult	170.6068	109.994	-9.9998	614.5961	152.7376	52115.1565	172175.7595	4326670.7274	371.655	-0.90159	188.69	-0.2724	183.738	-0.40019	296.5461	-0.63316	292.5812	80660.5312	252.9302	0.34792	283.179	0.12931	5123130	-0.869	245.164	85.6336	81.7728	171.1444	167.3088	46551.2656	130.0411	0.71877	156.7527	2325040
022	2019-02-20t2317	1550726397.63	adult	174.6068	113.994	-5.9998	553.4233	82.6915	31527.4597	100466.6301	1578076.9447	316.262	-1.1337	184.693	-0.47517	183.6211	-0.41783	255.8815	-1.321	253.3167	41964.5742	229.4751	-0.59873	246.8399	-1.0131	3021020	-1.7554	217.464	82.5006	79.8892	149.0028	145.7617	24436.4629	118.3715	0.23919	137.8833	1349460
022	2019-02-21t0317	1550740797.11	adult	178.6067	117.9939	-2	499.2796	154.8988	39202.0524	132400.3768	3231345.3321	416.931	-0.62313	199.942	0.23927	194.6794	0.10245	320.8042	-0.1468	317.072	65764.8672	269.3449	0.94235	304.6561	0.76809	4080810	-1.2847	248.291	91.1289	85.1458	201.5472	197.5402	41317.1758	151.0494	1.433	186.3723	1859940
022	2019-02-21t0717	1550755196.98	dead	182.6067	121.9939	2	504.3678	161.0868	40665.3734	137850.4902	3516711.0679	409.404	-0.62323	201.719	0.3092	195.7232	0.13912	331.0217	0.069352	326.5495	70176.5938	274.6434	1.119	313.7873	1.0315	4269980	-1.1918	293.415	93.2645	86.3929	216.2038	210.4228	45835.2148	158.9349	1.6992	198.7109	1974220
023	2019-02-13t1440	1550090619.35	egg	-1.9994	-58.6123	-194.6063	154.1017	27.4202	2820.9369	8984.3171	48128.676	0	885.5969	0	-0.45221	0	-0.46562					0	-0.41672	0	-0.29658	0	1.2491	0	0	0				0	-0.48259	0	0
023	2019-02-13t1840	1550105015.37	larva	1.9994	-54.6134	-190.6074	174.2268	28.6775	3380.212	10744.5226	60796.7925	0	1.1567	0	-0.6523	0	-0.66107					0	-0.62517	0	-0.54522	0	0.61453	0	0	0				0	-0.59423	0	0
023	2019-02-13t2240	1550119414.19	larva	5.9991	-50.6138	-186.6077	173.6221	29.0161	3386.4232	10769.4783	61434.4171	0	-0.52155	0	-0.86211	0	-0.86583					0	-0.84454	0	-0.80498	0	0.07651	0	0	0				0	-0.71444	0	0
023	2019-02-14t0240	1550133813.87	larva	9.999	-46.6138	-182.6078	173.6538	28.6169	3348.8251	10648.8198	60019.0645	0	-0.87041	0	-1.0829	0	-1.0811					0	-1.0761	0	-1.0763	0	-0.3882	0	0	0				0	-0.84476	0	0
023	2019-02-14t0640	1550148213.33	larva	13.9989	-42.614	-178.6079	173.6266	28.7214	3362.1115	10693.8787	60515.5026	0	-1.1183	0	-1.3162	0	-1.3086					0	-1.3216	0	-1.3596	0	-0.79512	0	0	0				0	-0.98736	0	0
023	2019-02-14t1040	1550162614.59	larva	17.9992	-38.6136	-174.6076	327.3134	30.738	8022.2934	25317.8308	169946.8004	265.612	0.17471	172.731	0.95241	171.363	0.95719	248.7921	-0.25199	246.7643	10946.8516	218.8994	0.94874	240.1431	0.89199	747924	-0.41479	118.231	65.2286	64.9794	101.0293	99.9852	4445.2881	86.2092	0.65109	95.4073	282440
023	2019-02-14t1440	1550177017.21	larva	22	-34.6129	-170.6069	556.8079	45.3162	18771.6737	59286.7088	532791.9524	287.411	-0.047864	171.735	0.77986	168.8291	0.76761	255.1272	-0.39622	253.6039	25512.7168	224.5806	0.84801	245.1104	0.71793	1713400	0.12414	141.971	65.0491	65.0434	98.5918	97.4923	9859.1787	84.892	0.56031	93.6015	648995
023	2019-02-14t1840	1550191417.18	larva	26	-30.6129	-166.6069	496.7485	38.6739	14140.0217	44585.3309	344532.1533	311.186	-0.21871	206.984	1.1725	206.7637	1.2116	278.2465	-0.35356	276.5166	21146.7344	252.4443	1.0235	267.7903	0.73733	1567490	-0.37751	123.324	70.37	69.9056	105.3413	103.707	8005.937	90.4689	0.62447	99.9558	532912
023	2019-02-14t2240	1550205815.66	larva	29.9995	-26.6133	-162.6073	687.1157	45.052	24986.446	78710.379	775532.3543	288.688	-0.55975	178.934	0.55105	176.269	0.55571	267.33	-0.65027	265.8418	35554.8906	234.0038	0.60501	256.1559	0.35986	2369990	-0.030486	119.996	65.9226	65.7052	100.2437	98.9272	13332.4102	86.4923	0.45644	95.2739	873145
023	2019-02-15t0240	1550220214.51	larva	33.9992	-22.6137	-158.6076	616.7025	44.586	21472.5642	67677.2394	632051.2725	470.397	-0.040455	236.288	1.37	233.8601	1.3905	353.637	0.026156	342.5478	40668.2539	300.5544	1.3389	329.4883	0.99214	2695330	-0.097992	122.119	65.9556	65.818	101.2001	99.7386	11638.0156	86.5523	0.37423	95.6876	752355
023	2019-02-15t0640	1550234614.38	larva	37.9992	-18.6137	-154.6077	760.446	53.0218	33636.4653	106030.585	1248440.4641	467.905	-0.27517	206.868	0.66665	203.3945	0.6735	362.2624	-0.067175	352.0247	64482.7109	281.1721	0.88083	329.6745	0.74986	3666730	0.33767	223.925	59.7413	59.4917	96.986	94.9713	17263.5098	81.0485	0.096899	90.8454	1058920
023	2019-02-15t1117	1550251240.9	larva	42.6177	-13.9952	-149.9892	831.4842	58.3442	37544.4738	118473.0084	1396628.5627	597.474	-0.048204	197.505	0.23517	193.9137	0.24887	387.4542	-0.021409	373.6538	76715.9297	241.7307	-0.009995	292.3798	-0.065211	3902500	0.13584	171.939	68.6738	68.4675	102.5481	100.7971	20304.5273	88.9018	0.21789	97.3885	1356930
023	2019-02-15t1517	1550265624.6	larva	46.6131	-9.9997	-145.9937	833.7007	56.1949	38562.6871	121592.7781	1478196.9477	503.36	-0.5441	195.569	0.043627	193.2997	0.094979	366.0054	-0.38237	350.126	74299.0938	237.672	-0.26725	290.2868	-0.30509	3968870	-0.12157	310.52	66.9065	66.6289	102.0033	99.0532	20706.6602	86.7182	0.0318	95.8518	1357800
023	2019-02-15t1917	1550280023.3	larva	50.6128	-6.0001	-141.9941	827.9581	58.0968	38602.1283	121629.6141	1526477.7247	1220.88	1.7446	197.075	-0.054104	193.0291	-0.035539	485.4213	0.54973	385.5427	98540.5312	239.4118	-0.40854	287.9422	-0.52523	3998060	-0.3731	216.03	67.9138	67.7392	103.3384	100.5813	20977.6992	88.1471	0.0052141	97.1607	1377770
023	2019-02-15t2317	1550294423.67	larva	54.6129	-2	-137.994	885.8536	60.9717	43081.5173	135720.0459	1785183.4543	815.572	0.24225	175.296	-0.75553	172.8064	-0.69378	402.7133	-0.35529	359.5591	91415.9062	213.0164	-1.1182	252.8148	-1.2217	3964850	-0.63282	131.875	69.3629	68.9802	106.2556	104.8789	24120.0312	91.032	0.1052	100.8772	1568850
023	2019-02-16t0317	1550308823.72	adult	58.6129	2	-133.9939	832.3909	64.2469	39765.1894	125349.3476	1634922.9557	586.519	-0.61503	202.798	-0.071843	199.0628	-0.028917	385.3298	-0.59357	359.4987	80533.9375	255.6518	-0.29614	326.4263	-0.16354	4233620	-0.66979	138.625	72.1364	71.929	107.4842	106.0923	22464.2051	93.2065	0.22321	102.4359	1505920
023	2019-02-16t0717	1550323223.44	adult	62.6128	5.9999	-129.994	856.709	62.4471	43341.3727	136651.7767	1836439.2835	714.636	-0.2727	195.949	-0.33274	192.7647	-0.27035	403.4882	-0.54787	355.9622	91995.3125	241.3501	-0.70218	287.1806	-0.86164	4455090	-0.71371	248.807	74.2108	73.8127	113.2775	110.0121	25827.2734	96.5821	0.45842	106.7543	1687260
023	2019-02-16t1117	1550337624.21	adult	66.613	10.0001	-125.9938	872.9305	61.1713	44766.5276	141141.86	1914289.794	491.19	-1.0614	168.297	-1.3304	165.0207	-1.2927	335.266	-1.2038	327.1964	78787.5	216.4724	-1.4043	272.584	-1.1433	3948080	-1.1668	246.665	78.7595	78.4018	123.8507	120.6258	29104.9102	104.7757	0.99616	116.481	1847620
023	2019-02-16t1517	1550352024.19	adult	70.613	14.0001	-121.9938	850.832	61.351	43050.0781	135733.1539	1824997.2068	899.404	0.25372	191.294	-0.55612	190.2199	-0.41551	419.2497	-0.44212	351.3976	94750.4297	236.2054	-0.91308	267.6447	-1.2459	4319810	-1.0683	135.216	69.9875	69.7123	106.7065	105.3266	24115.6621	91.4239	-0.057556	101.4456	1580460
023	2019-02-16t1917	1550366423.61	adult	74.6128	18	-117.994	794.5113	60.67	40638.3146	128178.22	1747558.5822	496.477	-1.1142	164.337	-1.6113	161.9175	-1.5562	322.7648	-1.376	301.0751	69071.6719	202.8037	-1.9031	250.386	-1.5641	3501360	-1.6372	214.773	62.1841	61.9582	98.2989	95.833	21035.9688	82.6012	-0.60024	92.2042	1324900
023	2019-02-16t2317	1550380824.33	adult	78.613	22.0002	-113.9938	895.3098	61.8268	46763.1858	147444.7527	2029647.7702	524.141	-1.0317	195.286	-0.40255	193.8931	-0.27283	316.47	-1.4525	295.9455	77535.1406	232.5495	-1.0223	260.1809	-1.3764	4784320	-0.9801	175.139	72.2851	72.0594	108.659	106.378	26621.4492	93.0445	-0.023548	102.812	1770910
023	2019-02-17t0317	1550395223.81	adult	82.6129	26	-109.9939	872.8282	65.3851	45110.9458	142217.2132	1988839.0368	574.968	-0.84627	182.38	-0.91755	180.4898	-0.82969	336.9529	-1.2234	305.4385	79857.8359	226.1151	-1.207	262.4522	-1.3121	4310360	-1.314	399.639	72.9947	72.6251	114.6195	110.3945	27164.832	95.3759	0.066909	105.8667	1725160
023	2019-02-17t0717	1550409623.81	adult	86.6129	30	-105.9939	834.5452	60.8875	41980.037	132398.699	1760826.8977	403.459	-1.4929	172.854	-1.3082	171.3342	-1.2207	286.3082	-1.8316	276.224	63274.1172	212.7731	-1.6289	241.9124	-1.7365	3805560	-1.6539	186.059	75.6877	75.2769	118.9878	116.4093	26296.2969	100.0018	0.25856	111.2721	1666340
023	2019-02-17t1117	1550424024.92	adult	90.6132	34.0003	-101.9936	887.7402	58.3479	42842.4385	135022.7604	1760591.3703	434.476	-1.3806	160.225	-1.8457	158.4873	-1.785	275.3157	-1.9779	256.4656	61946.0352	199.8103	-2.0644	224.7421	-2.1357	3604420	-1.8141	303.558	63.226	62.8226	101.4479	98.5734	22825.7832	83.8762	-0.50171	94.8083	1422330
023	2019-02-17t1517	1550438425.01	adult	94.6132	38.0004	-97.9936	857.481	62.9243	43343.9711	136596.1929	1859497.4609	386.649	-1.587	188.856	-0.58084	188.1206	-0.45729	283.424	-1.847	272.9333	64620.6797	228.6474	-1.0138	251.541	-1.4704	4292880	-1.4576	195.693	77.9996	77.709	120.8138	118.3364	27545.5391	101.6989	0.28464	113.5605	1773010
023	2019-02-17t1917	1550452825.3	adult	98.6133	42.0004	-93.9935	822.7657	60.8871	41597.0865	131196.7991	1782808.835	478.141	-1.188	189.933	-0.50766	189.2224	-0.38862	313.5589	-1.3606	293.104	68355.8359	230.9084	-0.88494	256.988	-1.2867	4124580	-1.5865	187.675	78.6477	78.2473	121.9611	119.9318	26587.5195	103.1616	0.32194	114.9749	1707910
023	2019-02-17t2317	1550467225.45	adult	102.6134	46.0005	-89.9935	884.163	59.3752	44042.2944	138806.8747	1841831.365	443.286	-1.3334	190.832	-0.44343	190.0086	-0.33463	296.9654	-1.5533	274.6569	68895.9766	233.2605	-0.75091	256.537	-1.2489	4410510	-1.4466	135.987	72.3676	71.9904	110.3655	108.5898	25604.7891	93.6204	-0.11313	104.0778	1672560
023	2019-02-18t0317	1550481625.36	adult	106.6133	50.0005	-85.9935	808.6285	61.7631	42027.7985	132703.3924	1798460.0217	403.41	-1.5055	175.853	-1.1148	174.7221	-1.0347	277.5264	-1.8	258.424	61055.8008	219.6505	-1.2386	242.2264	-1.6107	3853810	-1.7902	300.138	76.0616	75.6	120.1349	116.8096	26429.6875	100.1244	0.13244	112.0316	1666890
023	2019-02-18t0717	1550496025.26	adult	110.6133	54.0004	-81.9935	613.0936	66.4964	31470.8967	99635.0362	1365380.8388	360.578	-1.6922	191.114	-0.39022	190.3609	-0.28696	284.068	-1.6456	277.5376	46303.0781	233.1271	-0.67881	258.8981	-1.0784	3099290	-2.2401	160.779	78.8098	78.4693	120.6882	118.6205	19672.1758	103.7846	0.24783	115.1169	1278060
023	2019-02-18t1117	1550510424.56	adult	114.6131	58.0002	-77.9937	830.4098	65.3497	43107.5656	135965.7436	1887065.8833	453.217	-1.2227	201.233	0.10426	200.2004	0.19672	300.7575	-1.3292	283.3612	67971.1875	244.247	-0.20454	267.1572	-0.78046	4547050	-1.4062	178.695	72.8995	72.5174	112.8765	109.9075	25510.0859	94.7912	-0.12547	105.186	1647240
023	2019-02-18t1517	1550524822.81	adult	118.6126	61.9998	-73.9942	826.7	60.0248	40389.5542	127290.5333	1671590.4002	552.628	-0.71033	187.845	-0.50822	187.5933	-0.38889	302.7911	-1.2438	283.779	64494.5078	233.0297	-0.62207	258.7555	-0.98852	3985500	-1.7277	153.889	66.7148	66.2742	107.5743	105.3819	22913.3242	89.9888	-0.32905	101.4265	1415490
023	2019-02-18t1917	1550539222.29	adult	122.6125	65.9996	-69.9943	841.4684	66.3293	45292.1042	142816.7906	2069990.9671	355.352	-1.6393	173.142	-1.1911	171.3839	-1.154	260.2247	-1.8728	253.0649	61933.4766	217.0782	-1.2383	240.8534	-1.5014	4106070	-1.6517	257.289	66.8107	66.3724	106.5712	103.3206	25363.9473	88.5152	-0.41019	99.369	1584420
023	2019-02-18t2317	1550553622.08	adult	126.6124	69.9996	-65.9944	844.518	62.4422	42390.2179	133608.1713	1814321.2339	398.126	-1.3983	176.285	-1.0254	174.393	-0.99463	274.5592	-1.5912	259.2659	61226.707	221.884	-1.0229	245.768	-1.3163	3919170	-1.7431	251.487	67.1096	66.536	108.9128	105.9781	24287.5625	89.4298	-0.40684	101.0981	1491980
023	2019-02-19t0317	1550568022.1	adult	130.6124	73.9996	-61.9944	837.6437	64.5453	43295.6004	136488.68	1900035.0789	657.555	-0.08677	209.732	0.60673	209.4294	0.72915	335.0717	-0.55977	306.992	76061.2656	260.3386	0.56153	287.3625	0.028859	4757150	-1.2667	157.952	72.4329	71.9672	114.7375	112.6697	26045.4199	96.6002	-0.1531	108.5259	1642920
023	2019-02-19t0717	1550582423.03	adult	134.6127	77.9998	-57.9941	769.9052	63.6527	39373.0458	124206.8686	1709915.4166	408.415	-1.2619	216.899	0.98048	215.8994	1.0702	310.8458	-0.89376	299.0421	64345.0781	260.3018	0.58536	285.8769	0.022545	4476140	-1.4013	156.794	74.2681	73.8417	115.5807	113.6554	23925.1973	97.473	-0.14926	108.7998	1532670
023	2019-02-19t1117	1550596822.51	adult	138.6125	81.9997	-53.9943	929.37	57.507	42760.8543	134642.934	1690291.9099	350.044	-1.4827	189.779	-0.31288	188.7777	-0.23676	269.1267	-1.5141	262.0174	60553.5	230.7774	-0.59849	253.5797	-0.9711	4268320	-1.4865	175.816	75.0262	74.3318	119.8676	116.6144	26970.2148	98.3078	-0.14934	110.6031	1687410
023	2019-02-19t1517	1550611224.99	adult	142.6132	86.0004	-49.9936	835.9296	63.9418	41063.8755	129414.7793	1746557.9761	379.476	-1.2716	188.565	-0.35142	188.4501	-0.23384	278.1326	-1.3096	269.6435	60076.6406	234.4404	-0.42995	257.9034	-0.80005	4060750	-1.5625	232.65	75.7747	75.242	118.8992	115.4251	25682.2344	99.1559	-0.15046	110.9819	1631810
023	2019-02-19t1917	1550625623.29	adult	146.6128	89.9999	-45.9941	807.0647	63.4837	40452.6188	127550.9424	1732793.8483	347.081	-1.3507	208.816	0.65426	208.0406	0.74577	283.4497	-1.163	276.7994	60374.7812	247.3566	0.1135	267.7667	-0.45355	4432750	-1.3424	252.193	79.249	78.728	122.3147	118.9907	26053.0391	102.2395	-0.05407	114.0092	1682300
023	2019-02-19t2317	1550640023.04	adult	150.6127	93.9998	-41.9941	790.2961	60.4921	38544.3097	121497.1641	1606517.8104	348.341	-1.2733	194.409	-0.031043	194.5779	0.099114	274.9715	-1.2412	268.774	55819.2227	238.2385	-0.24439	259.3105	-0.69399	3934050	-1.553	189.016	76.8117	76.3204	119.3094	116.7472	24219.8164	100.1102	-0.18556	112.1834	1554360
023	2019-02-20t0317	1550654424.06	adult	154.613	98.0001	-37.9939	571.341	74.5925	33244.0905	105386.0128	1653372.5075	316.464	-1.3521	165.604	-1.4172	164.1676	-1.3788	250.4667	-1.5942	243.2401	43581.207	204.4715	-1.6024	230.8257	-1.5743	2878530	-2.0148	149.76	71.3218	70.4397	119.9572	116.9045	20872.5469	96.0887	-0.38281	111.0016	1239720
023	2019-02-20t0717	1550668823.37	adult	158.6128	101.9999	-33.994	713.0253	64.7837	37589.86	118654.9942	1681057.8815	503.308	-0.45338	216.722	1.0672	215.7668	1.147	319.8782	-0.39028	304.4855	63016.0078	259.1274	0.60805	286.409	0.20231	4265950	-1.3247	160.152	78.0475	77.2457	124.5936	121.4611	24544.9355	102.4961	-0.17135	115.7129	1536290
023	2019-02-20t1117	1550683223.4	adult	162.6128	105.9999	-29.994	720.6478	62.9926	39469.457	124790.7799	1777523.0051	324.329	-1.2093	162.643	-1.535	161.0737	-1.5073	243.6755	-1.6135	238.7575	50440.8281	203.3309	-1.6272	228.5936	-1.6025	3361660	-1.7049	302.894	64.8011	63.9234	112.574	108.9344	23302.8125	89.6042	-0.69523	103.2903	1339370
023	2019-02-20t1517	1550697602.31	adult	166.6069	109.9941	-25.9999	748.9275	64.8345	37052.2632	116827.324	1594726.4278	288.645	-1.3239	169.498	-1.1953	168.1988	-1.1534	243.1919	-1.5837	239.8746	47422.4219	213.6823	-1.2071	233.6155	-1.428	3296400	-1.6974	147.464	70.6016	69.701	118.545	116.7144	23116.2695	96.3482	-0.48407	110.6427	1373060
023	2019-02-20t1917	1550712002.19	adult	170.6069	113.994	-21.9999	554.4192	89.6194	32843.4545	105414.4862	1683642.5606	352.551	-0.98919	194.014	-0.01798	192.9967	0.045829	272.2703	-1.0514	268.555	46830.4883	236.1402	-0.31666	259.4228	-0.61176	3332980	-1.6476	263.097	74.3768	73.7259	119.2905	116.5613	20517.9668	98.672	-0.44416	110.7699	1277720
023	2019-02-20t2317	1550726402.21	adult	174.6069	117.994	-17.9999	678.5749	66.4377	34455.8026	108831.9263	1489708.1184	333.567	-1.0527	210.454	0.74822	209.1174	0.80299	286.099	-0.79194	281.7075	51783.918	252.1639	0.29167	272.7826	-0.20869	3801640	-1.4226	188.663	78.0218	77.3973	121.537	119.0487	21998.1992	101.8714	-0.38114	114.0029	1409380
023	2019-02-21t0317	1550740801.69	adult	178.6068	121.9939	-14.0001	671.5799	61.1314	32683.7393	103164.3172	1357111.3068	326.953	-1.0492	210.404	0.73382	209.3536	0.80195	282.3668	-0.83031	279.0317	48567.0898	252.3095	0.27855	271.3882	-0.25838	3606540	-1.4831	218.438	78.3635	77.5857	121.6926	119.6027	20931.1289	103.3264	-0.37943	115.3565	1343230
023	2019-02-21t0717	1550755201.51	adult	182.6067	125.9938	-10.0001	658.6802	60.6619	32431.9484	102404.881	1358381.271	320.279	-1.0512	211.739	0.78079	210.8902	0.85906	282.1859	-0.81326	279.3371	48253.793	253.2932	0.29309	271.9978	-0.25168	3602310	-1.4662	207.391	78.7074	77.9701	122.5988	119.9185	20964.3906	103.6317	-0.42331	115.6732	1339050
023	2019-02-21t1117	1550769602.24	adult	186.6069	129.994	-5.9999	646.8624	62.9126	32437.3607	102470.6927	1383624.3945	322.914	-1.0286	212.59	0.79854	211.6319	0.87332	283.9181	-0.77853	280.3066	48549.9922	254.7954	0.31816	274.0499	-0.21217	3619130	-1.4522	215.159	79.1434	78.3583	123.8087	121.691	21171.2852	104.4048	-0.45618	117.8317	1347340
023	2019-02-21t1517	1550784002.24	adult	190.6069	133.994	-1.9999	646.9946	62.1517	32237.9957	101850.1723	1364292.6264	324.526	-1.0005	212.906	0.79676	211.9206	0.87121	282.8644	-0.78729	280.0535	48086.957	254.1964	0.26896	273.0336	-0.2601	3600460	-1.45	179.1	79.5858	78.7763	124.4669	122.473	21159.377	105.0196	-0.48984	117.2126	1345880
023	2019-02-21t1917	1550798401.62	dead	194.6067	137.9939	1.9999	619.1832	63.0067	30660.6005	96907.3875	1299362.7967	324.571	-0.99577	212.381	0.75877	211.9503	0.86117	284.2783	-0.75993	280.7369	45768.8047	254.02	0.23629	273.4149	-0.26848	3417840	-1.5264	220.092	79.9364	79.0571	126.3551	124.1146	20343.1758	105.9211	-0.51814	118.349	1286420
025	2019-02-13t1440	1550090628.12	egg	-1.9995	-58.6124	-250.5998	139.7081	32.3704	3069.4157	9854.2079	62524.9042	0	885.5982	0	-0.45221	0	-0.46562					0	-0.41671	0	-0.29658	0	1.2491	0	0	0				0	-0.48259	0	0
025	2019-02-13t1840	1550105024.25	larva	1.9995	-54.6135	-246.6009	145.31	32.4195	3204.0075	10274.2726	65510.0263	0	1.1566	0	-0.6523	0	-0.66107					0	-0.62517	0	-0.54522	0	0.61453	0	0	0				0	-0.59423	0	0
025	2019-02-13t2240	1550119422.99	larva	5.9991	-50.6138	-242.6012	150.833	31.8413	3278.925	10495.4123	66025.1696	0	-0.52155	0	-0.86211	0	-0.86583					0	-0.84454	0	-0.80498	0	0.076511	0	0	0				0	-0.71444	0	0
025	2019-02-14t0240	1550133822.72	larva	9.999	-46.6139	-238.6013	150.8238	32.2439	3321.2728	10639.4121	67812.2733	0	-0.87041	0	-1.0829	0	-1.0811					0	-1.0761	0	-1.0763	0	-0.3882	0	0	0				0	-0.84476	0	0
025	2019-02-14t0640	1550148222.28	larva	13.9989	-42.614	-234.6014	153.2565	31.9552	3331.7266	10668.24	67266.5624	0	-1.1183	0	-1.3162	0	-1.3086					0	-1.3216	0	-1.3596	0	-0.79512	0	0	0				0	-0.98736	0	0
025	2019-02-14t1040	1550162623.53	larva	17.9993	-38.6137	-230.6011	274.0389	32.2281	6828.5506	21594.3291	149728.6208	290.21	0.3131	184.505	1.124	183.815	1.1394	246.3631	-0.27887	242.5259	9115.4365	223.8005	1.0054	237.5028	0.86398	678980	-0.48304	235.56	64.5656	64.0502	102.1708	97.6078	3780.3196	85.7309	0.64112	94.727	237602
025	2019-02-14t1440	1550177026.29	larva	22	-34.6129	-226.6003	170.4319	23.9076	3060.6906	9710.2135	48855.2199	265.072	-0.16021	184.49	0.97373	184.0801	1.0004	248.8389	-0.46321	247.5621	4230.2607	222.367	0.82127	239.8412	0.66022	310866	-1.1861	107.391	62.8822	62.2371	98.9015	97.5376	1681.3259	84.164	0.54415	94.792	105956
025	2019-02-14t1840	1550191426.18	larva	26	-30.6129	-222.6004	470.4689	39.6023	14728.3905	46505.0272	388866.0774	282.637	-0.34988	176.759	0.69183	175.4954	0.71212	253.7995	-0.60573	250.9438	20050.1621	224.7664	0.67321	244.5941	0.47469	1388800	-0.53572	117.12	65.566	65.1406	101.0612	99.6347	7983.8364	87.165	0.54575	96.0088	515152
025	2019-02-14t2240	1550205824.67	larva	29.9996	-26.6134	-218.6008	857.2622	39.5199	21744.0037	68443.9643	501384.2856	311.814	-0.46118	180.287	0.57365	179.4103	0.60841	276.0936	-0.56226	272.6636	32579.0488	242.2652	0.71499	265.1988	0.46593	2110980	-0.24866	131.612	66.761	66.4052	100.9695	99.7143	11914.4023	87.2565	0.47619	96.6043	781704
025	2019-02-15t0240	1550220223.46	larva	33.9992	-22.6137	-214.6011	620.9314	46.2335	22021.4409	69484.0411	662015.5391	408.445	-0.28834	214.804	0.99118	212.8474	1.0183	318.4909	-0.31901	312.2454	37263.4375	273.3514	0.95577	301.6801	0.65308	2508690	-0.24811	170.709	66.2266	66.0382	102.7037	100.2912	12016.335	86.7998	0.38127	96.4523	773460
025	2019-02-15t0640	1550234623.27	larva	37.9992	-18.6137	-210.6012	729.3108	53.4136	32989.2787	104123.4027	1236954.0926	465.6	-0.2839	197.586	0.49237	191.0979	0.4416	355.8706	-0.12877	341.1227	61921.4922	279.5248	0.85608	322.9596	0.66433	3425350	0.15169	169.956	62.7177	62.4201	97.3131	95.109	16932.4727	82.7854	0.15277	92.2124	1087270
025	2019-02-15t1117	1550251249.94	larva	42.6177	-13.9952	-205.9826	949.6983	55.1862	42047.6495	132410.1853	1588545.7914	986.52	1.3422	226.45	0.83225	214.5109	0.67577	665.5583	2.6054	649.593	147753.9375	312.3672	1.1554	450.1564	2.0679	5012010	0.95048	219.161	67.0717	66.8655	103.5193	101.2175	22981.2891	87.6455	0.16865	97.3583	1484500
025	2019-02-15t1517	1550265633.7	larva	46.6132	-9.9997	-201.9872	962.2888	60.8308	45225.6088	142447.3292	1800815.8031	1315.63	2.2683	244.881	1.1519	230.4664	0.93519	836.2871	3.979	852.0957	199036.3281	345.4182	1.6595	485.2281	2.4605	5827420	1.1786	298.665	71.7497	71.39	113.1098	110.0119	26920.1387	95.6368	0.44224	106.2569	1707430
025	2019-02-15t1917	1550280032.25	larva	50.6128	-6.0001	-197.9876	1050.7048	65.7879	57822.6674	182165.4699	2663454.3649	1537.74	2.8153	250.6	1.2681	236.1128	1.0371	782.4662	3.2469	667.9538	237087.2656	365.6295	2.0533	509.4014	2.7711	7583160	2.0302	134.233	70.3736	70.052	107.1769	105.6462	32474.5898	92.2244	0.23026	102.2324	2129500
025	2019-02-15t2317	1550294432.65	larva	54.6129	-2	-193.9874	1077.3489	73.3378	64759.5481	204213.7386	3252090.3024	754.63	0.039939	211.977	0.24351	205.5233	0.20692	502.2364	0.52863	484.4314	166240.25	284.7041	0.40779	388.0951	0.88081	7013470	1.3364	297.852	57.6679	57.38	93.8176	91.2641	31053.6172	77.8926	-0.77519	87.2231	1908000
025	2019-02-16t0317	1550308832.82	adult	58.613	2	-189.9874	547.3529	79.3102	33938.9447	108064.4096	1778301.9569	544.62	-0.75255	234.708	0.88209	223.211	0.70386	456.6796	0.043064	449.7283	78548.8906	360.9782	2.1356	432.7304	1.5483	4025010	-0.80027	138.955	73.8992	73.4547	117.053	115.0104	20133.1211	99.1551	0.69542	110.8526	1267300
025	2019-02-16t0717	1550323232.46	adult	62.6129	5.9999	-185.9875	1243.6729	74.3672	77201.099	243205.0609	4013443.2396	887.758	0.29306	233.307	0.88037	224.2663	0.77329	552.8414	0.77517	518.1357	222795.0938	320.8743	1.2693	465.1145	2.0888	9396690	2.2921	142.997	70.7012	70.3361	108.7914	107.0195	43842.9453	92.778	0.14222	102.992	2847560
025	2019-02-16t1117	1550337633.31	adult	66.6131	10.0002	-181.9873	1192.058	75.708	75476.5301	237800.2785	4001624.359	1060.34	0.80617	227.671	0.73826	222.1959	0.74987	514.3127	0.4234	441.0579	202639.2188	292.3201	0.59674	348.0397	0.14414	8963860	1.8133	291.208	69.9478	69.7101	108.4977	105.6093	42748.0898	91.6773	0.00030751	102.0517	2753980
025	2019-02-16t1517	1550352033.23	adult	70.6131	14.0001	-177.9873	1257.7187	76.8733	79698.639	251240.2674	4203469.1871	1000.01	0.58836	222.299	0.58934	217.4653	0.62041	483.317	0.16372	425.301	201059.8594	290.3798	0.59889	342.3976	0.073573	9244300	1.803	171.405	69.0123	68.6921	107.3031	105.5904	44638.0977	91.102	-0.078867	101.6588	2869880
025	2019-02-16t1917	1550366432.7	adult	74.6129	18	-173.9874	1262.9326	79.044	83603.2266	263445.6995	4601120.6267	1160.25	1.1468	226.1	0.78184	221.8542	0.83763	488.1689	0.27634	404.4359	212841.6562	283.1418	0.45908	329.5258	-0.10589	9851410	2.015	250.815	70.4157	70.0094	107.4787	105.5112	46860.7266	91.9151	-0.058048	101.6987	3068080
025	2019-02-16t2317	1550380833.34	adult	78.6131	22.0002	-169.9873	1207.6724	80.5014	77828.5038	245189.1945	4215445.3321	1023.73	0.72833	225.957	0.83124	221.4141	0.86739	485.1395	0.35308	414.6043	196966.6406	286.6628	0.64747	347.0433	0.31116	9164570	1.5184	288.146	71.9863	71.6821	111.0352	108.5173	45080.2734	94.0062	0.027081	104.7089	2919690
025	2019-02-17t0317	1550395232.96	adult	82.613	26.0001	-165.9874	1159.5172	87.3138	82737.1151	260909.7339	4932319.0651	991.908	0.68603	213.54	0.37272	208.788	0.37404	461.8519	0.23015	382.787	199058.1719	273.0658	0.30739	327.8308	0.039282	9193940	1.4628	157.367	72.7643	72.4318	113.1004	111.3743	48746.2656	96.4406	0.1191	107.1808	3132870
025	2019-02-17t0717	1550409632.92	adult	86.613	30.0001	-161.9874	1229.2015	93.8555	94700.8258	298625.4183	6092827.6591	1028.54	0.91777	211.673	0.33752	208.302	0.38399	426.3498	-0.066754	340.8254	209764.0938	264.4881	0.10922	302.4133	-0.39885	10413700	2.1081	160.239	69.6418	69.2388	107.7296	105.9535	53002.9766	92.0744	-0.11227	102.355	3426170
025	2019-02-17t1117	1550424034.08	adult	90.6133	34.0004	-157.9871	1068.1008	87.6241	74452.3379	234851.1421	4355509.4885	691.271	-0.33934	208.927	0.26273	205.8907	0.30963	409.7432	-0.16209	383.3753	158980.375	259.1022	0.0066162	303.8389	-0.26437	8098000	0.75529	212.649	75.5707	75.0382	121.993	119.5173	47333.2773	100.9086	0.27312	114.5102	2929120
025	2019-02-17t1517	1550438434.1	adult	94.6133	38.0004	-153.987	1238.6814	80.9799	82725.8703	260905.4244	4573592.2634	769.828	0.042502	192.269	-0.43023	189.3354	-0.40272	368.7458	-0.62905	311.0916	159298.1875	245.7695	-0.39471	279.5375	-0.76515	8289310	0.8414	164.818	76.2833	75.3726	124.5073	122.4911	53787.1484	103.3239	0.35726	117.2277	3288800
025	2019-02-17t1917	1550452834.75	adult	98.6135	42.0006	-149.9869	1094.2292	80.1196	71902.1857	226656.9628	3988113.51	1142.89	1.7599	185.436	-0.70959	182.1361	-0.71191	382.1592	-0.34102	315.9742	143309.7031	234.5844	-0.74805	271.7021	-0.89514	6948670	0.047903	160.108	67.4508	66.39	118.8188	115.8366	44557.0586	92.5271	-0.14238	108.9998	2527520
025	2019-02-17t2317	1550467234.55	adult	102.6134	46.0005	-145.9869	698.5877	84.9805	43994.8715	139561.4661	2435094.3146	454.13	-1.2837	189.222	-0.51686	187.0923	-0.46958	337.1827	-0.93898	332.0866	77552.0234	234.6394	-0.69832	282.6883	-0.52082	4335840	-1.49	234.055	77.1263	76.4006	126.6407	123.8693	29127.3594	103.9405	0.32271	118.121	1767270
025	2019-02-18t0317	1550481634.51	adult	106.6134	50.0005	-141.9869	1172.3225	79.6713	76286.7961	240357.9552	4211161.0982	607.426	-0.54646	194.794	-0.23933	191.8445	-0.23251	351.8115	-0.645	327.6886	140020.9688	243.6051	-0.30767	290.0911	-0.23081	7747930	0.47607	205.058	75.7021	74.4352	134.3186	130.4826	53458.8203	103.0185	0.24997	121.5525	3011050
025	2019-02-18t0717	1550496034.54	adult	110.6134	54.0005	-137.9869	1162.7195	79.7928	79206.3666	249898.1569	4456577.5773	606.374	-0.51762	194.747	-0.22058	192.06	-0.20659	351.448	-0.58608	325.7216	145148.0156	242.2583	-0.31902	287.7446	-0.22537	8036840	0.62586	251.117	75.2077	73.6505	140.5467	137.1347	58045.8047	103.4336	0.23407	127.1119	3103670
025	2019-02-18t1117	1550510433.69	adult	114.6132	58.0003	-133.9872	1114.5473	82.0359	73394.9715	231257.9292	4187687.9718	625.774	-0.39001	200.87	0.087183	198.6109	0.12101	340.0945	-0.70587	314.8287	130256.1953	248.5415	-0.033798	289.6803	-0.10246	7683290	0.40236	247.557	70.3667	69.1348	126.6365	122.8256	48501.7617	97.5106	-0.021421	115.4164	2691530
025	2019-02-18t1517	1550524831.71	adult	118.6126	61.9997	-129.9877	1191.3286	84.7607	80139.2378	252492.4828	4581637.775	644.778	-0.26281	185.037	-0.6412	182.36	-0.63967	359.5537	-0.33908	333.0456	150293.4375	232.2583	-0.65294	280.5518	-0.32309	7726760	0.40895	208.064	65.6537	64.5619	122.2866	118.8949	51115.7773	91.0388	-0.28921	109.91	2741570
[truncated: 3,969 more rows]
