# Supplementary material for: Global, cell non-autonomous gene regulation drives individual lifespan among isogenic C. elegans
Source: eLife. 2021 Feb 1;10:e65026. doi: 10.7554/eLife.65026 (PMC7864635; doi:10.7554/eLife.65026)
Supplement: Source data 1. [file elife-65026-data1.zip › figure_data/Figure 5 - daf-16 mutant/mir-47/mutant/mir-47_daf-16_20180511-spans.tsv]

name	larvaspan	adultspan	lifespan
013	54.0005	88.003	142.0035
016	54.0009	92.0057	146.0067
026	48.0034	127.94	175.9434
028	50.003	111.9738	161.9768
029	52.0039	127.94	179.9439
030	52.0041	151.9406	203.9446
031	52.0042	171.9414	223.9456
035	44.0049	167.9332	211.9381
036	52.0051	40.0022	92.0073
037	54.0047	167.9301	221.9348
038	52.0055	111.9314	163.937
039	48.0057	159.9293	207.9349
040	54.0052	175.9307	229.9359
041	52.0059	195.9319	247.9378
042	48.006	127.9288	175.9348
043	52.0062	223.9344	275.9406
044	48.0064	183.931	231.9374
045	56.0066	223.938	279.9446
046	56.0067	207.9352	263.9419
047	54.0063	219.9356	273.942
049	48.0071	187.9276	235.9347
050	48.0073	207.9315	255.9388
051	48.0075	167.9268	215.9343
053	56.0077	207.9285	263.9362
054	60.0078	163.9239	223.9317
055	48.007	143.9219	191.9289
057	58.0077	183.9246	241.9323
058	54.0079	135.9223	189.9302
059	46.0079	183.9249	229.9328
060	68.0087	135.9233	203.932
061	48.0092	175.9244	223.9336
062	48.0093	96.0102	144.0195
063	54.0087	96.0078	150.0165
064	52.0095	199.9234	251.933
065	54.009	151.9198	205.9288
066	56.0098	199.9259	255.9357
067	50.0094	163.9199	213.9293
068	52.0101	104.0057	156.0157
069	50.0096	131.9152	181.9248
070	52.0104	187.9185	239.9289
071	50.0098	207.9227	257.9326
072	54.0099	151.9166	205.9265
073	60.0109	48.0061	108.017
074	48.0111	123.9118	171.9229
075	56.0112	183.9151	239.9263
076	50.0106	151.9127	201.9233
077	58.0108	179.915	237.9258
078	52.0118	151.9134	203.9252
080	58.0113	159.9107	217.922
081	54.0115	123.9088	177.9203
082	44.0123	211.9171	255.9294
084	52.0129	211.9146	263.9275
085	48.0131	163.9066	211.9197
086	48.0132	151.9062	199.9195
087	56.0134	171.9087	227.9221
088	52.0136	151.9067	203.9203
089	50.0128	183.9088	233.9215
090	48.014	115.9095	163.9234
092	52.0142	163.9043	215.9185
093	56.0143	203.9115	259.9258
095	48.0148	159.8991	207.9139
097	52.0151	183.8982	235.9133
098	60.0152	147.8958	207.911
099	56.0154	183.899	239.9144
100	50.0145	171.8979	221.9123
102	52.016	135.8962	187.9122
103	52.0162	179.8992	231.9154
104	52.0164	143.8963	195.9126
106	54.0153	135.8929	189.9082
107	48.017	179.8959	227.9129
108	52.0171	119.8923	171.9094
109	54.0157	123.8924	177.9082
110	52.0175	223.902	275.9195
111	52.0177	107.9561	159.9738
112	52.0178	127.893	179.9108
113	52.018	179.8973	231.9153
114	52.0182	111.8973	163.9156
