# Supplementary material for: Global, cell non-autonomous gene regulation drives individual lifespan among isogenic C. elegans
Source: eLife. 2021 Feb 1;10:e65026. doi: 10.7554/eLife.65026 (PMC7864635; doi:10.7554/eLife.65026)
Supplement: Source data 1. [file elife-65026-data1.zip › figure_data/Figure 5 - daf-16 mutant/mir-47/control/mir-47_20180511-spans.tsv]

name	larvaspan	adultspan	lifespan
001	49.6012	219.7681	269.3693
002	47.7952	175.7927	223.5879
003	49.6015	239.7689	289.3703
004	61.6043	155.7874	217.3916
005	47.7956	207.7957	255.5913
006	51.7982	147.7866	199.5848
007	51.7983	207.8059	259.6042
008	47.7959	99.7753	147.5712
009	51.7985	179.7912	231.5897
010	47.7961	251.7647	299.5608
011	53.6051	203.7898	257.3949
012	47.7963	259.7648	307.5611
013	49.6028	227.7646	277.3674
014	47.7965	195.7903	243.5869
015	55.7988	175.7916	231.5904
016	47.7967	215.7914	263.5882
017	51.7994	223.7621	275.5615
018	55.7991	219.7626	275.5616
019	47.7971	251.765	299.5621
020	85.3755	231.9978	317.3732
021	49.604	163.7856	213.3896
022	49.6041	179.7947	229.3988
023	47.7975	139.7647	187.5623
024	56.0011	243.7632	299.7642
026	51.8004	227.7602	279.5607
027	49.6048	231.7629	281.3677
029	47.7982	171.7825	219.5807
030	51.8009	215.7581	267.559
031	47.7984	183.7871	231.5855
039	49.6064	223.7528	273.3592
040	49.6066	223.7529	273.3595
041	51.802	207.7895	259.5914
048	47.8002	167.7508	215.551
049	49.6078	259.7297	309.3374
050	51.8029	163.7485	215.5514
051	55.8026	203.768	259.5706
052	45.6082	191.7536	237.3618
055	47.801	175.7507	223.5518
056	49.6088	223.7281	273.3369
057	51.8037	207.7644	259.5681
058	51.8039	211.7513	263.5552
059	47.8015	247.7268	295.5284
060	51.8041	191.7497	243.5537
061	51.8042	267.7257	319.5298
062	47.8019	243.7284	291.5303
063	51.8045	179.7532	231.5577
065	49.6103	255.724	305.3344
066	45.6105	223.7282	269.3386
067	49.6107	219.7284	269.3391
068	45.6109	227.7265	273.3374
069	47.8031	175.7487	223.5518
070	49.6112	259.7248	309.336
071	49.6114	123.7225	173.3339
072	47.8035	207.7529	255.5564
073	47.8036	235.728	283.5316
074	55.8058	135.7221	191.528
075	49.6121	211.7659	261.378
076	53.6147	203.7511	257.3659
077	51.8067	151.7442	203.5509
078	49.6126	191.7502	241.3628
079	49.6127	235.7292	285.3419
080	51.8071	159.7434	211.5505
081	57.6151	187.7498	245.3648
082	45.6132	143.7243	189.3376
083	69.5017	199.8439	269.3456
084	49.6138	187.7497	237.3635
085	45.6139	167.7467	213.3605
086	61.6171	211.7267	273.3439
087	49.6144	139.725	189.3393
088	49.6146	215.7555	265.3701
089	47.8063	163.7472	211.5535
090	49.6149	151.7475	201.3624
092	47.8068	87.7745	135.5812
093	53.6179	183.7407	237.3586
094	51.8095	171.7426	223.5521
095	57.6178	175.7463	233.3641
096	47.8074	191.7449	239.5523
097	48.0102	159.7384	207.7486
099	43.8077	183.7461	227.5538
100	51.8104	191.7412	243.5516
101	49.6169	47.7807	97.3976
104	53.6199	143.7177	197.3376
105	47.8091	195.7366	243.5457
106	51.8116	227.7115	279.5231
107	49.6183	207.7399	257.3582
108	49.6185	171.736	221.3546
109	53.621	259.7181	313.3391
110	45.6187	95.7831	141.4018
111	51.8124	235.7089	287.5213
112	47.8102	187.7303	235.5405
113	45.6193	143.7059	189.3252
116	47.8108	195.735	243.5458
117	49.6201	223.7118	273.3319
118	47.8111	183.7361	231.5473
119	47.8113	179.7377	227.5491
120	47.8115	211.7505	259.562
121	43.8117	199.7361	243.5477
122	49.621	211.7507	261.3718
123	47.812	203.7387	251.5507
