# Supplementary material for: Global, cell non-autonomous gene regulation drives individual lifespan among isogenic C. elegans
Source: eLife. 2021 Feb 1;10:e65026. doi: 10.7554/eLife.65026 (PMC7864635; doi:10.7554/eLife.65026)
Supplement: Source data 1. [file elife-65026-data1.zip › figure_data/Figure 5 - daf-16 mutant/mir-47/control/mir-47_20190213.tsv]

name	timepoint	timestamp	stage	age	adult_age	ghost_age	length	max_width	projected_area	surface_area	volume	gfp_maximum	gfp_maximum_z	gfp_mean	gfp_mean_z	gfp_median	gfp_median_z	gfp_over_99_mean	gfp_over_99_mean_z	gfp_over_99_median	gfp_over_99_sum	gfp_percentile_95	gfp_percentile_95_z	gfp_percentile_99	gfp_percentile_99_z	gfp_sum	gfp_sum_z	green_yellow_excitation_autofluorescence_maximum	green_yellow_excitation_autofluorescence_mean	green_yellow_excitation_autofluorescence_median	green_yellow_excitation_autofluorescence_over_99_mean	green_yellow_excitation_autofluorescence_over_99_median	green_yellow_excitation_autofluorescence_over_99_sum	green_yellow_excitation_autofluorescence_percentile_95	green_yellow_excitation_autofluorescence_percentile_95_z	green_yellow_excitation_autofluorescence_percentile_99	green_yellow_excitation_autofluorescence_sum
000	2019-02-13t1215	1550081836.92	larva	0	-47.333	-247.4121	145.3036	30.1152	2984.6346	9546.5614	56731.0337	0	0.44197	0	-0.61704	0	-0.64106					0	-0.49799	0	-0.39415	0	86028.4704	0	0	0				0	-0.64017	0	0
000	2019-02-13t1730	1550100745.28	larva	5.2523	-42.0807	-242.1598	144.9354	29.3164	2904.4833	9284.2184	53801.4419	0	-0.32549	0	-0.85196	0	-0.87682					0	-0.70069	0	-0.61597	0	1.4267	0	0	0				0	-0.81338	0	0
000	2019-02-13t2130	1550115145.3	larva	9.2523	-38.0807	-238.1598	144.9071	29.5179	2932.0828	9376.0733	54809.989	0	-0.68424	0	-1.0429	0	-1.0678					0	-0.86823	0	-0.79945	0	-0.47716	0	0	0				0	-0.95598	0	0
000	2019-02-14t0130	1550129545.59	larva	13.2524	-34.0806	-234.1597	145.2992	29.4049	2922.7927	9347.0662	54428.0399	0	-0.96224	0	-1.2463	0	-1.2708					0	-1.0498	0	-0.99796	0	-1.0363	0	0	0				0	-1.1099	0	0
000	2019-02-14t0530	1550143945.38	larva	17.2524	-30.0806	-230.1598	323.4797	45.6697	10027.343	32226.0865	275552.4941	208.7	-0.12093	114.745	0.14923	110.7361	0.12056	190.9554	-0.54029	189.9831	10311.5908	162.2825	0.25637	181.5766	0.21563	616526	-0.56746	95.5423	55.8004	55.567	87.2537	86.7925	4711.6997	74.7224	0.56118	83.4705	299816
000	2019-02-14t0930	1550158344.89	larva	21.2522	-26.0808	-226.1599	267.6137	50.7063	9385.2817	30092.0275	282516.9992	296.989	0.012007	198.904	1.2337	197.9738	1.2896	266.4234	-0.18629	264.5449	13321.1719	238.2853	0.87342	257.451	0.6906	993327	-0.53233	114.959	68.3172	68.2274	102.7264	101.8445	5136.3213	89.3163	0.85881	99.0672	341176
000	2019-02-14t1330	1550172745.9	larva	25.2525	-22.0805	-222.1596	468.2545	51.6596	18635.5898	58974.5852	640495.0368	353.707	-0.0098569	225.133	1.5371	224.296	1.6076	303.9582	-0.061347	301.7308	30091.8594	273.6542	1.1513	293.6304	0.8789	2219360	0.3934	121.439	73.4398	72.9687	108.578	107.228	10749.2197	94.6324	0.94031	103.3381	723970
000	2019-02-14t1730	1550187147.05	larva	29.2528	-18.0802	-218.1593	558.9708	37.5385	15967.5932	50279.933	397196.2325	365.121	-0.21409	231.194	1.5491	229.5191	1.6096	318.8325	-0.083866	314.0064	27419.5938	283.9639	1.1948	305.7541	0.87169	1977410	-0.27232	181.452	67.9467	67.6373	105.735	102.2288	9093.2129	89.77	0.73609	98.7698	581148
000	2019-02-14t2130	1550201545.15	larva	33.2523	-14.0807	-214.1598	684.2942	57.7495	32620.4649	103018.2421	1298102.5739	369.061	-0.42404	222.913	1.3169	219.8417	1.3496	330.9298	-0.12486	327.4439	56919.9336	285.4624	1.146	315.4261	0.84555	3820280	1.0359	125.254	70.633	70.2453	105.4279	104.5407	18133.5938	91.6723	0.72023	100.6665	1210510
000	2019-02-15t0130	1550215945.59	larva	37.2524	-10.0806	-210.1597	781.6629	61.2543	40688.0603	128434.0633	1750930.0443	466.45	-0.25997	204.528	0.8653	200.0109	0.86327	370.0139	0.050469	363.696	79182.9844	271.83	0.8889	328.6794	0.86324	4363810	1.0828	261.53	69.6029	69.4278	105.4185	102.4218	22559.5625	90.0694	0.58442	99.2624	1485050
000	2019-02-15t0530	1550230344.84	larva	41.2522	-6.0808	-206.1599	896.8758	64.808	45821.2447	144475.9656	1983603.671	410.376	-0.66584	210.065	0.83595	205.4347	0.83278	313.8239	-0.55734	310.7207	75631.5625	270.68	0.76865	300.8754	0.36358	5045140	1.2346	237.949	71.863	71.6237	108.5311	105.9172	26155.9883	92.7446	0.59438	102.1879	1725930
000	2019-02-15t0930	1550244745.43	larva	45.2524	-2.0806	-202.1597	839.232	58.8032	39405.501	124182.5156	1566527.7549	604.459	-0.1688	199.503	0.44597	196.8298	0.48817	409.9366	0.13195	398.5298	85266.8047	239.3019	0.068598	295.7101	0.057071	4133900	0.17795	221.307	70.6288	70.5139	106.4799	104.3558	22147.8125	91.7359	0.46273	100.5537	1463500
000	2019-02-15t1340	1550259725.88	adult	49.4136	2.0806	-197.9985	862.5262	60.0332	41755.043	131572.596	1722669.4357	526.88	-0.61405	208.532	0.52916	211.5904	0.73853	348.0987	-0.58127	327.1102	76581.7188	262.0282	0.3182	291.0169	-0.26705	4573940	0.1673	234.023	64.9761	64.9658	102.3401	100.3846	22514.8281	86.9744	0.1315	96.4592	1425190
000	2019-02-15t1740	1550274120.87	adult	53.4122	6.0792	-193.9999	871.4286	58.7159	41156.7916	129668.6648	1638253.3535	693.412	-0.18864	164.786	-0.79	162.9378	-0.7119	326.7395	-0.91783	292.6537	70902.4688	205.0483	-1.0702	237.0589	-1.3115	3565300	-0.76472	222.174	59.1669	59.024	94.6498	92.1174	20538.998	79.1031	-0.46873	89.1237	1280140
000	2019-02-15t2140	1550288520.53	adult	57.4121	10.0791	-190	819.2693	64.5802	42748.6842	134858.3753	1873836.4389	458.14	-1.0528	213.592	0.62075	211.2813	0.72361	345.7599	-0.87792	338.5174	77450.2266	256.4953	0.029472	300.5797	-0.36978	4784020	-0.18292	142.921	73.5658	73.3539	110.9847	109.1843	24860.5625	95.1095	0.67974	104.9399	1647730
000	2019-02-16t0140	1550302920.39	adult	61.4121	14.0791	-186	904.5463	65.8844	50094.2106	158085.7421	2293989.5459	528.543	-0.90502	223.031	0.98077	220.0499	1.087	391.0829	-0.5751	389.6371	102463.7344	272.3054	0.41619	326.1006	0.010511	5843630	0.27464	330.98	75.0811	74.7149	115.1574	111.3273	30171.2402	97.0092	0.9674	107.4858	1967200
000	2019-02-16t0540	1550317320.68	adult	65.4122	18.0792	-181.9999	902.0617	68.0288	47857.9003	151135.9852	2166059.7403	367.245	-1.4796	208.712	0.49984	207.0145	0.65688	316.6728	-1.2994	312.2192	78218.1719	272.6294	0.44249	302.5882	-0.43559	5151850	-0.30841	331.202	74.4201	74.1944	115.4102	112.5056	28506.332	98.4319	1.2772	108.5881	1836980
000	2019-02-16t0940	1550331721.04	adult	69.4123	22.0793	-177.9998	955.1609	63.9964	51504.3617	162386.3837	2313189.3145	1206.58	1.1599	198.144	0.097155	192.8913	0.09741	472.6155	0.096365	396.1781	127606.1953	258.4571	0.042804	331.8487	0.098538	5345330	-0.32736	368.256	60.7848	60.4443	97.0618	93.8326	26206.6797	81.0979	-0.99349	90.4429	1639790
000	2019-02-16t1340	1550346120.32	adult	73.4121	26.0791	-174	1055.0837	63.0246	52530.6761	165381.7859	2236671.3346	962.724	0.37336	227.376	1.3967	220.4276	1.3676	492.8325	0.32593	439.4037	136021.7656	303.4038	1.5333	388.0853	1.2101	6272850	0.090965	134.066	67.3134	66.967	102.9491	101.3669	28413.9473	88.2229	-0.07849	97.6115	1857040
000	2019-02-16t1740	1550360520.22	adult	77.412	30.079	-170.0001	1076.3328	70.7674	62489.9263	196897.6411	3041032.0936	559.879	-0.94981	240.14	2.0654	235.3658	2.1514	411.656	-0.40827	398.1376	134611.5	301.8433	1.6001	363.4669	0.83469	7838410	0.87538	246.269	75.0066	74.7189	112.9324	110.7514	36928.8945	96.9195	1.2124	106.6555	2448290
000	2019-02-16t2140	1550374920.7	adult	81.4122	34.0792	-165.9999	1141.8688	68.6914	64943.6469	204559.6698	3105610.8278	1099.18	0.92555	235.025	1.9201	230.1763	1.9776	503.6787	0.65417	414.0524	171250.75	288.4088	1.252	353.5485	0.75796	7979790	0.88157	338.291	71.9417	71.7262	109.7464	107.1997	37313.7891	93.4979	0.63243	103.1018	2442640
000	2019-02-17t0140	1550389320.06	adult	85.412	38.079	-162.0001	1111.9544	69.3156	61437.1474	193444.1549	2958378.0947	778.082	-0.13912	185.643	-0.39834	177.1182	-0.61329	433.8867	0.017357	382.9058	139711.5156	264.5271	0.49254	348.8908	0.8059	5966740	-0.27984	266.992	60.8132	60.5148	96.5356	93.7396	31084.4766	81.0989	-1.4471	90.3597	1954600
000	2019-02-17t0540	1550403720.57	adult	89.4121	42.0791	-158	996.1794	74.4124	62185.7371	196183.0964	3227270.0618	483.128	-1.1991	228.676	1.7721	222.3759	1.7045	400.77	-0.25731	395.8959	130250.2344	310.5608	2.3502	376.634	1.6191	7417550	0.4909	191.278	76.1095	75.8987	115.9912	114.1536	37697.1484	99.4623	1.5706	109.9888	2468760
000	2019-02-17t0940	1550418120.05	adult	93.412	46.079	-154.0001	1114.7972	81.2709	72957.2212	230015.9968	4035499.2674	412.094	-1.4671	191.164	-0.05439	182.349	-0.3061	356.1913	-0.71946	352.6777	135708.875	282.7144	1.4148	336.3898	0.84181	7276080	0.39474	341.844	66.7896	66.4478	106.5113	103.1974	40580.7969	89.3347	-0.1842	99.3878	2542150
000	2019-02-17t1340	1550432520.59	adult	97.4121	50.0791	-150	1131.8234	75.7781	68728.8197	216614.9418	3499859.3959	683.148	-0.32159	195.217	0.19654	184.0954	-0.18737	422.25	0.28129	396.8709	151587.75	294.3908	2.0192	368.6257	1.8269	7004380	0.23433	231.795	62.8043	62.3845	99.3749	97.2474	35675.5781	84.1662	-1.1531	93.6987	2253420
000	2019-02-17t1740	1550446920.29	adult	101.412	54.0791	-146.0001	1105.2076	73.7725	67563.8834	212961.4414	3494443.4266	1126.56	1.6752	178.488	-0.63387	170.1098	-0.89478	451.771	0.83535	355.3617	159475.1562	260.2459	0.73305	329.1759	0.96981	6295990	-0.1681	298.834	56.8763	56.4986	92.1951	89.2664	32544.8574	76.5069	-2.6348	85.6477	2006250
000	2019-02-17t2140	1550461320.68	adult	105.4122	58.0792	-141.9999	1060.632	72.8669	65509.8568	206487.4928	3401660.7556	713.603	-0.056344	235.394	2.4364	229.355	2.2972	459.3481	1.0935	436.0688	157556.4062	299.9001	2.5444	392.8185	2.8678	8051640	0.82993	320.528	72.8416	72.4802	111.3957	108.6698	38208.7383	94.4298	0.65027	104.4487	2491550
000	2019-02-18t0140	1550475720.88	adult	109.4122	62.0792	-137.9999	1083.6604	73.8965	64359.7977	202830.9577	3248927.2688	611.972	-0.46026	210.023	1.1465	206.3169	1.1155	404.903	0.42013	385.2742	136452.3125	264.3216	1.122	326.636	1.1975	7059520	0.27015	175.34	73.7409	73.356	114.3377	112.45	38531.7969	97.6987	1.2603	108.1092	2478650
000	2019-02-18t0540	1550490120.4	adult	113.4121	66.0791	-134	1092.6123	71.8622	67277.282	212126.4838	3423221.1597	720.889	0.1141	238.257	2.7707	232.9496	2.6311	466.6451	1.4967	426.2132	163792.4375	301.1707	2.9003	384.3141	3.0347	8362810	1.0286	243.086	71.6543	71.3217	108.5863	106.9225	38113.7734	92.9296	0.3039	102.7293	2515070
000	2019-02-18t0940	1550504523.54	adult	117.4129	70.08	-129.9992	1194.9614	71.2898	70911.6008	223400.7489	3526562.8516	967.323	1.3796	230.781	2.4399	226.4192	2.3407	489.621	2.0031	438.8583	181649.375	301.5267	3.0571	390.2672	3.4092	8548580	1.1431	291.435	70.3289	70.1347	107.1393	104.7732	39748.6875	91.4158	-0.041691	101.1445	2605120
000	2019-02-18t1340	1550518921.77	adult	121.4125	74.0795	-125.9996	1177.1944	72.5311	69657.2561	219355.253	3503921.8487	893.502	1.0977	233.88	2.6901	229.6679	2.5906	488.1252	2.1227	432.9428	177677.5938	290.2597	2.6384	361.189	2.6797	8509030	1.1173	264.44	72.8987	72.5688	109.8848	108.0532	39998.0781	94.21	0.48642	103.9139	2652200
000	2019-02-18t1740	1550533320.8	adult	125.4122	78.0792	-121.9999	1127.8074	75.0539	69671.2378	219582.7081	3659689.0937	564.823	-0.47688	222.651	2.1122	217.8932	1.98	388.2944	0.59006	367.4452	141339.1719	287.9227	2.6269	327.2726	1.7429	8097600	0.87576	344.795	70.3459	70.109	109.6724	107.8667	39920.7578	93.4561	0.28126	103.7688	2558410
000	2019-02-18t2140	1550547720.91	adult	129.4122	82.0792	-117.9999	1149.849	78.7756	73972.6992	233222.6271	3975767.4993	594.982	-0.27117	205.301	1.1478	198.1822	0.87794	402.6207	0.92959	368.859	155411.5938	282.2694	2.4346	337.2169	2.1797	7917830	0.76402	340.561	65.8595	65.1583	108.6521	105.6657	41939.707	90.2729	-0.46932	101.2787	2540000
000	2019-02-19t0140	1550562120.7	adult	133.4122	86.0792	-113.9999	1157.2928	75.2656	71191.0142	224367.2939	3659851.1049	1028.84	2.0311	240.741	3.3091	237.6982	3.2735	504.4287	2.8103	449.4952	187647.4688	289.8186	2.8769	334.7014	2.1998	8948100	1.3326	284.032	70.9743	70.508	113.6736	109.9827	42286.5938	93.544	0.17781	104.5714	2638040
000	2019-02-19t0540	1550576520.59	adult	137.4121	90.0791	-110	1237.5603	79.3738	77531.6759	244183.2851	4196376.0386	1248.64	3.2735	243.033	3.5107	239.6615	3.4599	511.2166	3.0646	403.4142	207042.7344	299.8998	3.4392	362.6368	3.2467	9829730	1.8	376.056	69.5728	69.2398	108.5329	105.267	43955.8281	91.589	-0.33758	101.7375	2813940
000	2019-02-19t0940	1550590920.77	adult	141.4122	94.0792	-105.9999	1173.7762	79.103	74596.9198	235029.8438	4040716.2085	879.374	1.4082	223.111	2.3445	220.5824	2.3458	446.0994	2.0032	391.4646	173978.75	273.382	2.1399	314.6719	1.6607	8684370	1.1395	132.993	68.3682	68.0206	105.6844	104.463	41216.9336	89.9377	-0.79516	100.2132	2661160
000	2019-02-19t1340	1550605321.06	adult	145.4123	98.0793	-101.9998	1140.3509	82.4347	79054.0893	249258.2863	4611681.1266	467.403	-0.74325	189.557	0.30732	187.5767	0.3325	290.304	-0.8036	285.2951	119605.2344	236.1778	0.27539	272.1833	0.21085	7801010	0.63912	398.612	68.8112	68.407	110.4871	105.57	45520.7031	90.8649	-0.68426	101.3549	2831860
000	2019-02-19t1740	1550619720.9	adult	149.4122	102.0792	-97.9999	1153.3676	75.9317	71652.3607	225759.6844	3746104.3976	671.577	0.42595	226.507	2.6096	224.3914	2.6482	381.1614	0.96451	336.8387	142554.375	276.6919	2.3179	307.3583	1.4695	8468660	0.97716	132.322	68.9157	68.5716	105.2367	103.568	39358.543	90.4133	-0.87149	99.6643	2576620
000	2019-02-19t2140	1550634120.77	adult	153.4122	106.0792	-93.9999	1159.0966	75.809	72540.171	228507.8073	3845551.6197	606.216	0.12786	223.327	2.4208	220.4456	2.4129	393.2183	1.2675	366.8393	149029.75	277.9418	2.3535	322.1603	1.9853	8454250	0.94919	157.53	72.4886	72.1325	113.5007	111.317	43016.7734	95.9286	0.13095	107.0647	2744130
000	2019-02-20t0140	1550648520.28	adult	157.412	110.0791	-90.0001	1147.2478	83.5701	79607.4643	251019.0599	4613558.8602	328.637	-1.396	183.907	-0.009908	181.7372	-0.0036807	274.2303	-0.9852	270.2157	113805.5625	229.9618	-0.027858	258.4052	-0.22885	7619280	0.50338	193.97	70.4674	70.2471	107.6453	105.7113	44672.7891	92.2047	-0.68777	101.8897	2919460
000	2019-02-20t0540	1550662920.54	adult	161.4121	114.0791	-86	1090.3513	84.8724	73187.6451	230726.3183	4155117.7655	751.036	1.1033	244.627	3.7378	242.3423	3.7861	425.122	2.046	371.4124	162396.625	292.2284	2.986	326.5237	2.1146	9333020	1.3517	131.406	73.9792	73.5207	111.6152	110.0759	42636.9922	95.8644	-0.14959	106.4104	2822450
000	2019-02-20t0940	1550677320.4	adult	165.4121	118.0791	-82	1200.5675	76.9424	74052.4687	233290.7529	3940370.6559	703.205	0.90432	218.659	2.1365	216.094	2.1444	392.5531	1.4707	352.9898	151918.0625	264.6006	1.6254	298.5597	1.1497	8445940	0.88833	362.219	72.9011	72.4768	111.8255	108.3283	43276.4766	94.8713	-0.42609	104.9435	2815880
000	2019-02-20t1340	1550691722.37	adult	169.4126	122.0796	-77.9995	1103.0736	73.339	66756.3952	210421.7091	3431947.7651	647.086	0.64516	231.785	2.9377	227.5425	2.8503	415.8177	2.0173	382.3768	145120.375	297.5157	3.1646	343.5576	2.6601	8078390	0.69188	391.119	70.4952	70.0859	113.041	109.9093	39451.3203	94.6089	-0.56278	105.4598	2456970
000	2019-02-20t1740	1550706120.91	adult	173.4122	126.0792	-73.9999	1137.3082	75.4707	71988.3737	226926.0595	3820731.7523	706.492	1.0937	236.985	3.2463	235.1696	3.3109	400.6091	1.78	361.5808	150629.0156	280.7892	2.3404	310.1353	1.5217	8891660	1.066	273.054	75.7617	75.2929	115.8413	113.8297	43556.332	98.0679	-0.17017	108.6071	2842580
000	2019-02-20t2140	1550720520.78	adult	177.4122	130.0792	-69.9999	1127.3401	80.9149	73825.9515	232651.4051	4120710.475	415.672	-0.68095	227.233	2.6308	224.8193	2.6482	333.3356	0.43313	328.3371	128334.2188	274.6299	2.0179	311.7127	1.5604	8745270	0.97662	303.988	76.4528	76.1385	114.6595	112.0216	44143.9219	98.0858	-0.27731	108.0006	2942360
000	2019-02-21t0140	1550734920.42	adult	181.4121	134.0791	-66	1116.0639	76.0155	69145.7694	217910.2278	3678394.5279	698.46	1.2087	238.841	3.298	236.3723	3.316	407.3183	2.0559	358.2071	147041.9062	288.5536	2.6223	322.8828	1.9137	8619540	0.89956	199.434	78.0961	77.1672	133.7198	128.2402	48272.8633	103.8226	0.3177	119.9125	2818410
000	2019-02-21t0540	1550749320.42	adult	185.4121	138.0791	-62	1068.5073	74.2882	66590.6424	210034.569	3466416.2968	687.799	1.2201	258.082	4.3986	256.1732	4.4566	400.0906	1.9627	361.8913	139231.5469	305.4709	3.3475	333.2823	2.2357	8967560	1.0438	452.061	79.9538	79.3079	125.8264	120.8749	43787.6016	103.5296	0.15473	115.7572	2778160
000	2019-02-21t0940	1550763720.25	adult	189.412	142.0791	-58.0001	1136.9381	76.7604	73005.1341	230038.4351	3955593.226	541.118	0.29862	240.557	3.3039	238.6095	3.346	369.2993	1.3446	350.4665	140703.0312	292.6638	2.7128	326.3669	1.9863	9158000	1.115	325.557	78.7016	77.9918	125.1999	122.1962	47701.1719	102.6719	-0.051178	115.6194	2996170
000	2019-02-21t1340	1550778120.73	adult	193.4122	146.0792	-53.9999	969.3959	79.6489	63499.0164	200432.9376	3518917.3748	438.927	-0.35673	227.195	2.478	225.9478	2.5522	304.9631	-0.049925	301.4994	101247.75	273.395	1.803	293.8962	0.90306	7521060	0.3629	295.876	72.0326	71.6514	112.6668	110.141	37405.3867	94.6227	-0.97049	105.5233	2384570
000	2019-02-21t1740	1550792520.27	adult	197.412	150.0791	-50.0001	1058.7452	79.089	66702.4952	210337.3143	3634143.0648	574.152	0.65495	255.364	4.0793	253.9456	4.1491	378.3371	1.641	353.4585	131661.3125	306.0206	3.2297	333.6304	2.192	8886170	0.96907	309.564	82.3036	81.5111	131.2807	128.0963	45685.6875	107.4885	0.22677	121.79	2864000
000	2019-02-21t2140	1550806920.7	adult	201.4122	154.0792	-45.9999	903.5319	87.5101	64821.8728	204742.047	3980713.5774	369.89	-0.77891	247.016	3.5662	246.232	3.6659	326.893	0.50453	323.503	110489.8359	292.4398	2.5947	314.5269	1.5555	8329120	0.71466	252.588	86.2817	85.5914	132.5693	129.8783	44808.4258	111.4296	0.48659	124.9811	2909330
000	2019-02-22t0140	1550821320.83	adult	205.4122	158.0792	-41.9999	1099.3627	81.0721	70339.359	221826.3682	3813816.9664	582.288	0.84598	260.714	4.3323	258.8905	4.3704	373.7684	1.6293	357.1989	137173.0156	311.5927	3.4221	341.6029	2.4345	9565580	1.2543	291.561	81.6598	80.5986	137.4017	134.2153	50426.4219	108.8828	0.13879	125.8894	2996100
000	2019-02-22t0540	1550835720.69	adult	209.4122	162.0792	-37.9999	969.2194	90.7742	66316.0724	209489.7758	3824114.0989	324.111	-1.0814	203.933	1.0463	202.0334	1.0707	283.6316	-0.47135	280.7029	98136.5234	252.5822	0.76462	273.6972	0.17607	7045280	0.13731	168.652	78.8387	77.8593	127.9851	125.0901	44282.8516	105.8129	-0.24124	120.1057	2723640
000	2019-02-22t0940	1550850120.23	adult	213.412	166.079	-34.0001	1180.65	76.6769	73183.118	230478.0842	3893750.9018	653.275	1.5339	244.713	3.3876	243.6252	3.4599	380.6154	1.8732	358.3892	145395.0938	306.0677	3.1342	338.9155	2.3189	9345610	1.1417	233.549	79.2191	77.7382	145.7256	141.8966	55667.1875	110.5882	0.065736	132.8246	3025380
000	2019-02-22t1340	1550864521.41	adult	217.4124	170.0794	-29.9997	1005.2633	77.6796	65262.6049	206071.5521	3491266.2879	381.636	-0.59316	257.023	4.0911	256.2929	4.1811	339.8872	0.90115	335.9936	115901.5234	306.3833	3.1202	327.6032	1.9163	8753160	0.87438	257.1	86.7054	85.8523	138.3781	136.0716	47186.9453	115.0354	0.31832	130.0065	2952840
000	2019-02-22t1740	1550878921.89	adult	221.4125	174.0795	-25.9996	974.4565	84.7498	66037.6739	208416.2007	3773893.7655	368.425	-0.68833	251.831	3.7745	250.8633	3.849	331.6213	0.70777	329.6299	114409.3594	300.925	2.8346	321.555	1.6753	8666260	0.82998	285.866	86.0623	85.0166	137.4904	134.2035	47434.1836	113.4905	0.072943	128.5882	2961660
000	2019-02-22t2140	1550893320.21	adult	225.412	178.079	-22.0001	148.1023	28.6835	2977.1936	9543.032	55389.8188	0	-3.826	0	-11.0323	0	-10.8553					0	-10.8106	0	-9.0977	0	-2.9993	0	0	0				0	-8.6652	0	0
000	2019-02-23t0140	1550907720.73	adult	229.4122	182.0792	-17.9999	1227.7785	80.4945	77046.5142	242605.0488	4188269.0585	465.82	0.19025	264.402	4.4605	262.9775	4.5024	360.0706	1.4229	355.9857	144748.375	318.1755	3.5106	345.2756	2.3773	10626900	1.6881	268.409	85.1263	83.3951	152.8641	148.6337	61451.3789	116.0899	0.049475	139.2201	3421390
000	2019-02-23t0540	1550922120.93	adult	233.4122	186.0792	-13.9999	1152.9924	83.5028	76816.0697	242107.1354	4362121.8048	486.185	0.4065	254.799	3.8563	254.2797	3.9537	332.2797	0.70315	329.0211	133244.1562	301.3181	2.6821	321.2711	1.5224	10196800	1.5	449.167	88.7483	86.7378	156.7411	152.2925	62853.1719	120.7249	0.27191	143.4592	3551620
000	2019-02-23t0940	1550936520.75	adult	237.4122	190.0792	-9.9999	1149.5698	82.6232	75735.0184	238683.9336	4281811.0348	452.309	0.1318	250.513	3.559	250.1526	3.6675	328.6045	0.59384	325.112	129798.7812	296.7964	2.4096	317.2464	1.3353	9890250	1.3665	445.446	88.4631	86.5122	157.7777	153.0808	62322.207	121.4312	0.21266	144.116	3492520
000	2019-02-23t1340	1550950920.48	adult	241.4121	194.0791	-6	1049.1553	87.3083	70190.6847	221347.6591	4073941.0555	451.827	0.15826	248.019	3.357	247.1637	3.4385	333.2009	0.69752	328.9193	121951.5234	297.1286	2.3459	321.1466	1.4046	9074520	1.0058	390.34	89.3245	87.0024	162.8233	159.0507	59593.3359	124.0526	0.28375	149.5222	3268210
000	2019-02-23t1740	1550965320.49	adult	245.4121	198.0791	-2	924.1686	88.7818	60314.923	190346.9563	3442390.5765	438.96	0.063756	243.837	3.0514	243.5821	3.1697	335.8407	0.75125	331.6422	105789.8203	295.872	2.2121	321.1493	1.3475	7668690	0.37311	372.223	89.4158	86.6493	169.5133	164.4796	53396.6992	128.0447	0.44046	155.0597	2812130
000	2019-02-23t2140	1550979720.5	dead	249.4121	202.0791	2	998.0309	84.3843	66084.0455	208410.9517	3745032.295	451.677	0.22386	249.664	3.326	248.4931	3.389	349.7867	1.1037	345.3917	120676.4062	305.9658	2.5709	334.81	1.73	8598180	0.80119	358.518	90.7697	87.7141	166.9226	162.5206	57588.3008	131.1769	0.53819	155.688	3126020
003	2019-02-13t1215	1550081851.73	egg	-2.6262	-47.3331	-219.4101	139.7273	29.1711	2777.5834	8885.9324	51076.0334	0	1.2709	0	-0.50547	0	-0.52879					0	-0.40302	0	-0.29047	0	100295.1653	0	0	0				0	-0.55868	0	0
003	2019-02-13t1730	1550100760.33	larva	2.6262	-42.0807	-214.1577	148.1072	30.0996	3041.3736	9722.8889	57811.853	0	-0.0091451	0	-0.73244	0	-0.75697					0	-0.5971	0	-0.50254	0	68776.9977	0	0	0				0	-0.72496	0	0
003	2019-02-13t2130	1550115160.47	larva	6.6262	-38.0807	-210.1576	145.3124	29.1559	2899.5215	9268.0388	53508.5063	0	-0.46129	0	-0.91627	0	-0.94122					0	-0.75683	0	-0.67746	0	0.23192	0	0	0				0	-0.86122	0	0
003	2019-02-14t0130	1550129560.67	larva	10.6263	-34.0806	-206.1576	145.3101	28.9715	2889.1862	9236.1982	53123.0591	0	-0.78659	0	-1.1112	0	-1.1361					0	-0.92886	0	-0.8658	0	-0.7034	0	0	0				0	-1.0075	0	0
003	2019-02-14t0530	1550143960.24	larva	14.6262	-30.0808	-202.1577	165.2239	24.43	2685.7066	8528.9025	40607.1629	238.236	0.25808	168.135	0.97639	167.2103	1.0165	227.8083	-0.22008	225.7257	3417.1243	205.1332	0.72006	221.2429	0.61408	250858	-0.78926	97.7226	61.7587	61.6212	92.3231	92.0475	1384.8461	80.5692	0.7512	89.4463	92144
003	2019-02-14t0930	1550158359.69	larva	18.626	-26.0809	-198.1579	343.1289	29.8038	7976.0322	25158.0736	159942.5988	273.606	0.099308	184.462	1.0931	182.8776	1.1319	251.4247	-0.19915	249.4907	11062.6855	227.7908	0.83247	244.9214	0.67165	796876	-0.48669	110.831	64.5282	64.218	96.7649	95.4289	4257.6562	83.8989	0.76376	91.835	278762
003	2019-02-14t1330	1550172761.27	larva	22.6265	-22.0805	-194.1574	550.047	39.9498	16738.1658	52767.5444	434643.6167	262.38	-0.24573	150.128	0.46537	148.1993	0.48405	227.9847	-0.48867	224.056	20518.6211	196.7122	0.4237	218.1326	0.31144	1340040	-0.27538	144.779	60.0784	59.8298	93.8959	91.2199	8450.6289	79.8593	0.58586	88.2063	536260
003	2019-02-14t1730	1550187162.7	larva	26.6269	-18.0801	-190.157	558.3773	48.7793	21656.458	68364.8104	720891.8484	296.131	-0.34879	177.608	0.75332	174.2738	0.76253	265.4098	-0.37431	261.9757	30522.1211	228.3232	0.63791	254.8264	0.48503	2035920	0.046912	116.82	65.3763	65.1419	97.4897	96.15	11211.3154	84.7743	0.64141	92.8466	749409
003	2019-02-14t2130	1550201560.34	larva	30.6262	-14.0807	-186.1577	699.0041	49.5982	26199.806	82642.9492	819783.9174	301.834	-0.55292	175.765	0.58607	173.9403	0.62071	249.7988	-0.63399	248.0269	34722.0312	221.1047	0.43857	239.8866	0.18386	2438210	0.037988	189.531	65.7159	65.5404	102.354	99.6405	14227.21	86.4564	0.61013	96.018	911611
003	2019-02-15t0130	1550215960.63	larva	34.6263	-10.0807	-182.1576	872.2277	51.3933	32741.25	103134.7994	1064459.0344	397.733	-0.38481	174.143	0.40313	170.8475	0.41263	290.7554	-0.48112	282.0427	50591.4453	232.1625	0.43995	262.7543	0.23751	3019110	0.18821	294.512	62.901	62.5977	100.9817	97.924	17570.8203	84.2751	0.45033	94.3392	1090510
003	2019-02-15t0530	1550230360.09	larva	38.6261	-6.0808	-178.1578	782.6552	53.9219	34498.9221	108763.8702	1272748.8316	1008.17	1.6891	172.624	0.1957	167.64	0.1735	479.4297	0.90074	447.7882	87256.2109	218.9995	0.098827	288.1369	0.33556	3133980	-0.061865	241.536	60.6082	60.3716	95.6887	93.4815	17415.3477	80.9737	0.22259	89.981	1100340
003	2019-02-15t0930	1550244760.65	larva	42.6263	-2.0806	-174.1576	932.1092	58.8848	42762.7747	134691.7849	1650936.078	871.055	0.92172	186.029	0.27148	177.8695	0.18578	536.1732	1.3071	500.5476	120638.9688	250.7355	0.39991	340.8211	0.8276	4183430	0.43587	173.612	65.6698	65.2715	103.934	101.3949	23385.1445	86.6742	0.31411	96.9519	1476780
003	2019-02-15t1340	1550259741.32	adult	46.7876	2.0806	-169.9963	1058.274	60.7989	50210.8405	158114.4584	2042909.5368	1134.33	1.5713	194.152	0.2495	183.5529	0.10183	562.3212	1.4573	454.0941	148452.7812	281.472	0.78736	377.7644	1.1978	5119210	0.77002	308.501	57.3341	56.9781	92.3086	90.5306	24369.4668	77.4264	-0.27862	86.2904	1511730
003	2019-02-15t1740	1550274136.22	adult	50.7862	6.0792	-165.9977	723.3887	61.9974	37591.0957	119229.0899	1584523.084	423.096	-0.99172	194.146	0.13802	186.5954	0.062762	355.2625	-0.56655	349.413	70341.9844	279.2676	0.66889	331.9965	0.36046	3827010	-0.42949	140.125	62.8067	62.4847	98.6162	96.9839	19526	83.699	-0.072733	93.2845	1238040
003	2019-02-15t2140	1550288535.68	adult	54.786	10.0791	-161.9979	1004.3331	65.1239	53474.1477	168546.8506	2377746.1722	1960.38	3.8975	186.231	-0.20057	177.8841	-0.30714	590.3458	1.4147	436.1916	165887.1562	262.9788	0.22658	342.4734	0.39891	5217990	0.24611	318.928	58.6797	58.3592	93.4457	91.2403	26258.2461	78.5816	-0.55999	87.9343	1644150
003	2019-02-16t0140	1550302935.57	adult	58.786	14.0791	-157.9979	1092.7269	73.9691	63072.1753	198971.0848	3137800.7876	438.416	-1.143	177.517	-0.57137	170.9195	-0.63498	355.7729	-0.83371	350.5973	117405.0469	251.1478	-0.12232	327.7632	0.074449	5852900	0.41802	363.103	69.7584	69.3564	114.2125	110.9071	37690.1289	93.9566	0.60608	105.8106	2300000
003	2019-02-16t0540	1550317336.17	adult	62.7862	18.0792	-153.9977	633.2161	76.5844	38065.9253	120731.8786	1929155.2156	697.165	-0.38957	200.183	0.16996	189.3507	-0.037353	506.1652	0.44048	486.3076	100726.875	295.2931	1.0557	390.8889	1.1477	3983630	-0.90831	143.133	64.1499	63.8387	99.3514	97.3642	19770.9336	84.7948	-0.29449	94.247	1276580
003	2019-02-16t0940	1550331736.4	adult	66.7862	22.0793	-149.9977	1156.1187	71.4623	68640.2349	216231.1624	3442685.6442	1544.87	2.2569	204.729	0.35373	197.017	0.26322	525.5174	0.59398	431.172	188660.75	274.74	0.51632	385.6659	1.0678	7342400	0.92702	244.548	61.8793	61.5455	96.0503	94.2484	34482.0742	81.705	-0.79483	90.9623	2219240
003	2019-02-16t1340	1550346135.9	adult	70.7861	26.0791	-145.9978	726.168	89.629	51258.828	163111.8203	2971745.9037	423.317	-1.3611	180.987	-0.62387	176.8696	-0.60373	345.5031	-1.0665	340.6459	86030.2812	245.1384	-0.36552	318.1407	-0.14569	4496450	-0.85014	362.502	74.1861	73.8808	120.9844	117.1827	30125.123	100.1897	1.6776	111.8301	1843080
003	2019-02-16t1740	1550360535.59	adult	74.786	30.0791	-141.9979	1202.6064	73.7447	72044.7137	226838.0634	3661918.9064	1095.64	0.81676	207.638	0.54475	200.9642	0.48979	519.5408	0.62136	406.8032	195347.3594	272.0045	0.53618	344.4502	0.40215	7805330	0.92109	157.821	64.9795	64.7355	99.5419	97.9118	37427.7656	85.2335	-0.55991	94.2769	2442640
003	2019-02-16t2140	1550374936.35	adult	78.7862	34.0793	-137.9977	1258.843	75.1369	76626.0095	241327.384	3981753.6059	1330.99	1.6613	186.805	-0.3772	182.2568	-0.37726	463.8694	0.15665	362.7024	185547.7812	249.8558	-0.15325	324.122	0.081325	7471990	0.64582	148.512	58.7837	58.4831	93.4496	91.5572	37379.8516	78.8023	-1.6637	88.1553	2351290
003	2019-02-17t0140	1550389335.52	adult	82.786	38.079	-133.9979	1196.0228	78.5787	78408.9478	247067.2582	4312170.5127	538.336	-1.0172	183.654	-0.50917	180.1134	-0.47245	367.7198	-0.78338	350.5615	150397.4062	242.7477	-0.34994	311.4014	-0.089315	7505370	0.60139	263.284	64.5041	64.1842	102.2343	99.7926	41813.8164	86.015	-0.59434	95.8927	2636090
003	2019-02-17t0540	1550403736.25	adult	86.7862	42.0792	-129.9977	1153.7141	86.0346	78706.5278	248068.5092	4549256.2215	905.967	0.35311	186.134	-0.36429	181.0114	-0.41188	415.932	-0.15187	352.0121	170532.1406	249.5079	-0.034943	308.7046	-0.042026	7629630	0.62773	335.415	64.2425	63.9587	101.6888	99.1374	41692.4219	85.4156	-0.7587	95.2882	2633300
003	2019-02-17t0940	1550418135.61	adult	90.786	46.0791	-125.9979	1402.7643	77.8094	84484.7887	265874.6549	4410945.3417	875.667	0.32718	188.608	-0.20852	183.7513	-0.25075	424.2849	0.074353	363.4656	187533.9375	243.6456	-0.17989	295.4491	-0.23592	8321780	0.98577	249.782	66.6686	66.3497	103.9265	102.1671	45935.5234	88.3672	-0.31968	98.1167	2941550
003	2019-02-17t1340	1550432536.37	adult	94.7862	50.0793	-121.9977	1254.3648	83.0029	80677.1376	253981.2345	4572097.7381	1402.7	2.5643	188.391	-0.18182	183.7763	-0.22296	468.1304	0.79021	346.7729	197082.9062	244.074	-0.083205	301.0295	0.016507	7925250	0.75337	175.827	62.6074	62.2219	96.963	95.4355	40821.4297	82.8341	-1.3401	92.0479	2633770
003	2019-02-17t1740	1550446936.14	adult	98.7861	54.0792	-117.9977	1229.4969	81.1027	82250.2118	259188.3293	4618080.444	518.755	-0.99885	175.03	-0.83526	172.8014	-0.76894	330.8368	-0.93882	302.492	141928.9844	220.1627	-0.98264	252.1735	-1.1248	7501960	0.51215	149.742	71.0503	70.8197	110.8681	109.0061	47562.3984	94.3446	0.6647	105.0866	3045290
003	2019-02-17t2140	1550461336.55	adult	102.7863	58.0793	-113.9976	1251.0781	83.4622	80457.3992	253436.2572	4443694.9602	887.943	0.66805	187.128	-0.16621	183.4499	-0.17896	409.1763	0.26929	349.83	171854.0312	235.1335	-0.29267	282.4384	-0.23327	7850590	0.71101	254.11	65.6849	65.3986	102.9898	100.7729	43255.7109	86.7211	-0.77097	96.739	2755680
003	2019-02-18t0140	1550475737.02	adult	106.7864	62.0795	-109.9975	963.6124	87.8421	69512.3319	219664.2848	4172158.8825	460.521	-1.1873	171.151	-0.98111	168.4035	-0.95337	338.6815	-0.64408	323.6586	122602.7188	215.4398	-1.0727	282.1458	-0.1343	6191720	-0.22881	255.966	70.5923	70.2324	112.8565	109.7821	40854.0547	93.8919	0.54027	105.2698	2553820
003	2019-02-18t0540	1550490136.36	adult	110.7862	66.0793	-105.9977	1234.7241	87.4428	82735.9234	260660.7459	4711521.7228	738.857	0.15393	192.8	0.22809	189.1971	0.20119	401.3633	0.40024	364.739	172987.5781	239.4495	0.049572	299.2421	0.46115	8308510	0.99076	299.613	66.0958	65.6251	104.8094	102.7563	45172.8438	87.8409	-0.66712	98.2399	2848330
003	2019-02-18t0940	1550504538.5	adult	114.7868	70.0799	-101.9971	1242.383	86.8915	83858.0184	264129.1773	4904780.7458	637.84	-0.26174	183.147	-0.26265	180.8351	-0.22382	358.3081	-0.15666	328.1436	156580.6562	232.0508	-0.21346	284.526	0.14122	7999700	0.82145	371.921	68.8545	68.4995	108.8246	105.4264	47556.3516	91.1999	-0.054594	101.6362	3007490
003	2019-02-18t1340	1550518936.97	adult	118.7864	74.0794	-97.9975	1214.2893	84.0677	78921.7809	248557.6963	4495169.57	692.884	0.065653	190.676	0.19675	187.2359	0.16295	353.2735	-0.14366	326.0775	145548.6875	239.6548	0.20395	288.9847	0.37388	7843080	0.7354	139.648	65.5247	65.1916	102.6304	100.9287	42283.7383	87.0521	-0.95468	96.8528	2695230
003	2019-02-18t1740	1550533336.02	adult	122.7861	78.0792	-93.9978	1254.6003	80.8769	80220.4082	252551.9714	4475530.4408	604.232	-0.31475	192.852	0.35652	189.7835	0.3366	341.9423	-0.24228	315.1536	143273.8125	240.4426	0.2973	282.4259	0.25229	8067570	0.86157	345.516	67.7309	67.0958	110.7792	107.8783	46416.4883	90.2251	-0.36579	102.6312	2833390
003	2019-02-18t2140	1550547735.92	adult	126.7861	82.0791	-89.9978	1095.4255	85.7986	75663.3396	238772.2692	4348599.4012	410.045	-1.2418	184.16	-0.11598	181.6215	-0.10783	306.8327	-0.7549	302.0853	120892.0781	234.8609	0.080142	271.7358	-0.01557	7256100	0.39048	206.308	68.513	67.7667	115.8811	112.7697	45657.1484	91.9759	-0.055634	105.4821	2699480
003	2019-02-19t0140	1550562135.84	adult	130.7861	86.0791	-85.9978	1237.3647	79.1873	78184.0868	246261.4257	4224030.7568	370.033	-1.4073	183.13	-0.15289	180.9656	-0.12778	288.4146	-1.0114	283.0817	117673.1562	229.1166	-0.16184	264.7797	-0.18579	7468240	0.50461	208.339	69.4244	68.4778	131.0583	127.4125	53471.8047	92.6601	0.028714	110.9717	2831200
003	2019-02-19t0540	1550576535.78	adult	134.786	90.0791	-81.9978	1039.967	82.5746	71397.5755	225192.6379	4169077.2531	358.441	-1.4309	178.582	-0.40605	176.0723	-0.40573	283.4544	-1.0487	279.1386	105445.0469	226.0176	-0.28909	261.9649	-0.23871	6637180	0.027125	235.787	67.9808	67.4623	110.5904	107.3581	41139.6172	90.4959	-0.53221	102.0033	2526570
003	2019-02-19t0940	1550590935.98	adult	138.7861	94.0792	-77.9978	1121.4087	87.6947	80421.289	253575.9621	4882611.2346	353.197	-1.4223	175.224	-0.59481	172.6178	-0.60589	269.7758	-1.2496	265.8879	113036.0547	221.1517	-0.51028	252.3263	-0.53149	7332610	0.4063	355.921	68.6138	68.2035	107.6054	105.2633	45086.6797	90.6906	-0.57459	100.9085	2871280
003	2019-02-19t1340	1550605336.31	adult	142.7862	98.0793	-73.9977	1221.8934	81.5809	80307.4364	253003.3937	4587962.2478	327.446	-1.5241	182.642	-0.12888	181.5084	-0.052231	263.4146	-1.3281	259.1076	110370.7109	223.6829	-0.36608	247.7497	-0.66298	7647210	0.56606	159.722	69.1358	68.8409	107.0152	105.1048	44839.3672	91.2462	-0.54327	101.1162	2894720
003	2019-02-19t1740	1550619736.2	adult	146.7862	102.0792	-69.9977	1278.4191	82.4348	82636.8097	260168.7665	4638893.8765	538.088	-0.34254	191.723	0.44422	189.6323	0.46331	323.7854	-0.16033	294.0792	139551.5	237.9261	0.36257	266.7272	0.022773	8260400	0.88003	172.539	70.1056	69.1359	119.5097	116.2817	51508.668	94.5919	0.073358	109.5843	3020500
003	2019-02-19t2140	1550634136	adult	150.7861	106.0792	-65.9978	1141.473	82.5033	79951.2996	252085.0518	4685343.7509	489.092	-0.56102	198.171	0.85661	196.2644	0.89068	325.8281	-0.066155	306.4964	135870.3281	243.5235	0.64693	276.2536	0.37505	8247860	0.85405	179.253	72.1168	71.1508	123.1278	119.5204	51344.3047	97.1924	0.47909	113.2722	3001500
003	2019-02-20t0140	1550648535.58	adult	154.786	110.0791	-61.9979	1122.4511	90.8859	79405.6696	250503.2046	4718927.9894	362.132	-1.2277	183.209	-0.05808	181.3625	-0.031583	279.1139	-0.91632	273.7362	115553.1406	230.1922	-0.015244	258.9168	-0.21694	7571860	0.48629	352.575	73.3633	72.2755	131.5074	126.1534	54444.0703	99.3816	0.74457	116.4382	3032030
003	2019-02-20t0540	1550662935.84	adult	158.7861	114.0791	-57.9978	1240.9748	86.2345	80130.7415	252401.0857	4477124.1311	398.791	-0.97995	194.17	0.62812	192.3971	0.66717	307.1008	-0.32476	297.7374	128368.1406	240.3197	0.48011	274.9903	0.34928	8112420	0.74943	324.174	73.0259	71.6713	131.4132	127.1184	54930.707	99.631	0.61143	118.7946	3051020
003	2019-02-20t0940	1550677335.54	adult	162.786	118.079	-53.9979	1227.4917	84.6539	83436.6415	262845.2436	4901685.1943	549.849	-0.049789	200.82	1.0433	198.2494	1.0371	330.7704	0.19436	306.1987	143885.1406	251.3426	1.0041	285.627	0.71585	8727650	1.0407	278.07	72.0491	70.6753	128.2661	125.0028	55795.75	99.3544	0.39476	116.7104	3131250
003	2019-02-20t1340	1550691738	adult	166.7867	122.0797	-49.9972	1314.4136	84.8283	87210.2112	274545.5225	5067300.4771	529.73	-0.11055	195.703	0.72782	193.4417	0.73572	319.1543	0.011669	300.957	145215.1875	244.0864	0.63909	278.2506	0.45984	8894310	1.1021	272.731	72.1176	70.6673	132.0693	127.4501	60091.5312	99.1178	0.19522	118.8646	3277600
003	2019-02-20t1740	1550706136.16	adult	170.7861	126.0792	-45.9977	1274.1965	85.6678	83878.8298	264212.9745	4782886.0086	510.412	-0.17088	195.255	0.69784	193.376	0.72802	311.1284	-0.10448	295.6812	136274.25	243.2426	0.5836	274.5974	0.33284	8534590	0.90688	216.68	76.42	74.996	137.1915	133.2614	60089.8828	104.5322	0.83451	124.2927	3340320
003	2019-02-20t2140	1550720535.89	adult	174.7861	130.0791	-41.9978	1202.3823	89.3813	85242.834	268656.9254	5107911.3491	549.906	0.13516	199.823	0.97178	197.5695	0.98108	325.9543	0.24794	305.9245	144723.6875	247.9704	0.78852	280.9177	0.53939	8860940	1.0442	185.372	72.6255	70.9297	137.7607	134.1552	61165.7422	101.8939	0.30566	123.8905	3220510
003	2019-02-21t0140	1550734935.58	adult	178.786	134.0791	-37.9979	1320.3912	88.7327	89048.9917	280369.9744	5232560.7527	474.212	-0.28896	200.162	0.98093	197.9637	0.99271	322.7949	0.22616	311.3829	149776.8281	254.3154	1.0605	292.0533	0.90014	9283100	1.223	205.125	72.2535	70.4319	141.6147	137.8612	65709.2344	102.0845	0.19383	127.7553	3350970
003	2019-02-21t0540	1550749335.46	adult	182.786	138.079	-33.9979	1261.6788	85.8886	84913.2196	267511.6415	4954334.1147	399.852	-0.72919	204.467	1.2191	202.9424	1.273	307.1096	-0.07325	298.6404	136049.5469	253.0863	0.97235	283.7403	0.60945	9045190	1.0915	220.8	75.6382	73.8504	143.8738	139.4556	63736.1016	105.1318	0.42692	129.1057	3346080
003	2019-02-21t0940	1550763735.31	adult	186.7859	142.079	-29.998	1243.1656	82.5438	79567.8204	250631.2042	4381582.2049	460.152	-0.28682	211.474	1.6064	206.7321	1.4691	349.4747	0.87714	343.0889	145032	279.2783	2.1339	324.4111	1.9367	8774260	0.94966	270.028	75.3512	73.3362	143.8761	139.8826	59708.582	106.5851	0.45155	130.464	3126400
003	2019-02-21t1340	1550778135.82	adult	190.7861	146.0791	-25.9978	1207.3775	86.0365	81790.6585	257984.3499	4803514.7237	444.985	-0.34284	200.704	0.945	198.7525	0.96828	297.0628	-0.24052	289.8606	126548.7422	248.7164	0.71104	275.9336	0.32228	8548400	0.83291	288.283	75.6856	74.0389	139.9757	134.2165	59629.6641	104.5776	0.1147	125.0741	3223600
003	2019-02-21t1740	1550792535.35	adult	194.7859	150.079	-21.998	1222.3033	83.6597	81172.203	255654.4739	4674271.4179	369.25	-0.83272	199.637	0.86098	198.0853	0.90626	289.8144	-0.38023	284.377	122591.4844	247.2238	0.61704	273.1343	0.21738	8441270	0.77483	244.21	76.7683	74.8239	142.5794	138.2421	60311.0742	108.2821	0.38053	129.5279	3245990
003	2019-02-21t2140	1550806936.05	adult	198.7861	154.0792	-17.9978	1183.5752	84.5947	79252.2571	249633.8461	4620413.814	388.177	-0.66612	201.842	0.97022	199.7369	0.98304	298.2695	-0.17031	294.001	123185.2969	253.4695	0.87211	282.3175	0.50618	8332830	0.72008	262.267	78.8298	76.2351	154.3041	149.4845	63727.6094	114.0036	0.81474	139.9732	3254410
003	2019-02-22t0140	1550821336.22	adult	202.7862	158.0792	-13.9977	1152.411	83.324	77176.0292	243167.5145	4469211.3516	375.088	-0.72992	204.031	1.0791	201.6797	1.0776	303.3308	-0.030498	299.4041	121939	259.3283	1.1085	288.5963	0.69875	8199210	0.65476	260.362	80.3726	77.0187	165.0398	159.8249	66346.0156	119.9309	1.2324	148.4267	3229850
003	2019-02-22t0540	1550835736.01	adult	206.7861	162.0792	-9.9978	1100.2616	83.8802	74069.2942	233580.8299	4295763.6785	371.366	-0.73141	207.05	1.2369	204.4771	1.2227	308.7793	0.11347	304.9622	119188.7969	265.7994	1.3728	294.3383	0.87252	7990070	0.55705	294.33	82.7277	78.8354	168.4558	163.4944	65023.9414	125.606	1.5935	153.2455	3192460
003	2019-02-22t0940	1550850135.5	adult	210.786	166.079	-5.9979	1074.3344	81.8198	70842.4544	223402.9246	4015658.9649	375.331	-0.67754	211.477	1.4757	208.0884	1.4144	321.378	0.43425	318.2401	118909.8594	272.293	1.6373	306.2826	1.2488	7808370	0.4711	226.029	84.9964	80.6471	177.6751	173.8744	65739.7812	131.9061	1.9804	161.9876	3138320
003	2019-02-22t1340	1550864527.82	adult	214.7838	170.0769	-2.0001	1025.8705	80.1469	66584.4456	210024.5382	3705990.9928	428.479	-0.23072	222.328	2.0855	217.4689	1.9384	346.29	1.0498	341.3043	120508.9375	292.0449	2.4953	327.3538	1.928	7717660	0.42461	317.68	87.516	81.9713	197.9113	191.775	68873.125	141.0918	2.5799	176.4418	3037940
003	2019-02-22t1740	1550878928.2	dead	218.7839	174.077	2.0001	1035.8757	79.3226	65882.3502	207767.1225	3602765.984	425.317	-0.23044	222.201	2.0587	216.6571	1.8706	349.1568	1.1361	344.5884	120109.9531	293.8386	2.5424	330.6091	2.0042	7636380	0.38164	282.405	88.5678	82.3308	201.3376	195.9948	69260.1406	145.014	2.6986	181.0657	3043810
004	2019-02-13t1215	1550081856.08	egg	-2.6262	-51.4131	-215.4113	148.1387	30.4369	3041.4074	9729.8345	58107.0856	0	1.2709	0	-0.50547	0	-0.52879					0	-0.40302	0	-0.29047	0	100295.2562	0	0	0				0	-0.55868	0	0
004	2019-02-13t1730	1550100764.81	larva	2.6262	-46.1607	-210.1589	150.8791	30.8805	3119.7352	9982.2913	60271.3733	0	-0.0091476	0	-0.73244	0	-0.75697					0	-0.5971	0	-0.50255	0	68776.8639	0	0	0				0	-0.72496	0	0
004	2019-02-13t2130	1550115164.91	larva	6.6262	-42.1607	-206.1589	145.331	30.8156	3043.8623	9749.4409	59186.8002	0	-0.46129	0	-0.91627	0	-0.94122					0	-0.75683	0	-0.67746	0	0.23192	0	0	0				0	-0.86122	0	0
004	2019-02-14t0130	1550129565.16	larva	10.6263	-38.1606	-202.1588	145.302	30.3184	2968.3826	9507.5968	56525.2268	0	-0.7866	0	-1.1112	0	-1.1361					0	-0.92886	0	-0.8658	0	-0.7034	0	0	0				0	-1.0075	0	0
004	2019-02-14t0530	1550143964.78	larva	14.6262	-34.1607	-198.1589	150.4527	30.1467	3038.6411	9724.4198	57367.4942	0	-1.0457	0	-1.3196	0	-1.3437					0	-1.116	0	-1.0702	0	-1.1795	0	0	0				0	-1.1658	0	0
004	2019-02-14t0930	1550158364.27	larva	18.6261	-30.1609	-194.1591	225.8516	43.07	7002.063	22479.4492	187986.7348	219.528	-0.17021	138.16	0.431	137.7247	0.46551	202.6293	-0.51376	200.7831	7699.9116	176.8134	0.35019	194.0067	0.26287	517964	-0.85062	97.9029	55.2901	55.2359	88.0198	87.2584	3344.751	75.2491	0.54691	84.1664	207282
004	2019-02-14t1330	1550172765.87	larva	22.6265	-26.1604	-190.1586	321.3411	51.7093	11725.185	37263.5108	381016.7803	282.758	-0.15175	156.639	0.56322	156.1845	0.60768	210.3839	-0.60653	206.8988	13254.1885	188.301	0.33909	202.2153	0.17592	971942	-0.69634	312.874	65.5348	65.1831	101.8086	96.9805	6413.9404	84.8228	0.71758	93.5612	406643
004	2019-02-14t1730	1550187167.38	larva	26.6269	-22.16	-186.1582	558.5312	43.52	17731.956	55974.3918	476394.1219	229.836	-0.63516	146.719	0.26323	146.2853	0.30603	209.1956	-0.76696	207.2237	19873.5781	185.1064	0.17208	201.1244	-0.0033344	1386640	-0.62131	122.242	55.9783	55.5761	89.4191	87.5754	8494.8105	75.8762	0.38995	84.6195	529051
004	2019-02-14t2130	1550201564.87	larva	30.6262	-18.1607	-182.1589	618.0695	42.9034	21204.0671	66802.6722	618457.5878	293.925	-0.58523	166.821	0.43538	164.9964	0.46623	249.0869	-0.63921	245.8755	28146.8203	217.934	0.40157	239.3922	0.17901	1879070	-0.48914	181.911	62.4039	62.1039	100.5096	98.2156	11357.5898	83.7815	0.529	93.8316	702917
004	2019-02-15t0130	1550215965.27	larva	34.6263	-14.1606	-178.1588	895.4004	45.7969	30005.8921	94594.4617	882162.7652	283.485	-0.8295	171.592	0.35714	169.4968	0.38775	249.7848	-0.79743	247.5034	39965.5703	218.3142	0.26258	239.8379	-0.0079506	2736730	-0.058764	119.717	63.4106	63.1707	96.5809	95.2289	15452.9473	82.7523	0.40021	91.1107	1011340
004	2019-02-15t0530	1550230364.7	larva	38.6262	-10.1607	-174.1589	776.4851	49.1678	31052.3489	97784.4226	1051143.8904	436.783	-0.44188	185.016	0.43734	181.1548	0.44153	330.2829	-0.31792	322.8035	54496.6836	240.9438	0.41324	284.2809	0.28969	3035560	-0.14248	190.762	62.6469	62.2924	96.3956	93.7924	15905.2754	82.4274	0.27539	91.1657	1027850
004	2019-02-15t0930	1550244765.31	larva	42.6264	-6.1606	-170.1588	871.584	55.5141	38663.6271	121775.1517	1466373.1467	579.77	-0.1221	184.503	0.23878	179.0753	0.21192	412.4927	0.23839	400.8855	84148.5156	237.9704	0.19021	329.4654	0.67493	3754460	0.10468	195.382	66.5221	66.2165	102.4399	100.6495	20897.7422	86.9152	0.32405	97.199	1353660
004	2019-02-15t1340	1550259745.96	larva	46.7876	-1.9993	-165.9975	723.95	69.2126	38616.5176	122171.9449	1759076.1273	574.958	-0.34653	186.806	0.071765	180.0768	0.016972	461.6828	0.54739	455.1842	93721.6094	246.122	0.1075	418.444	1.8153	3778900	-0.2049	337.586	67.3889	67.0017	110.5336	105.663	22438.3242	91.68	0.42875	102.4649	1363210
004	2019-02-15t1740	1550274140.84	adult	50.7862	1.9993	-161.9989	1008.803	69.4617	58233.8138	183691.1766	2800992.3783	504.238	-0.72054	179.951	-0.24102	173.4844	-0.29127	391.8099	-0.23145	383.3834	119502.0312	254.5677	0.14618	341.476	0.51215	5477530	0.70433	326.498	58.5604	58.3167	94.3338	91.2854	28771.8125	78.3236	-0.38639	87.5246	1782520
004	2019-02-15t2140	1550288540.34	adult	54.7861	5.9991	-157.9991	1045.4576	72.1019	61713.4795	194677.0098	3013782.338	494.415	-0.87365	187.968	-0.14851	181.7953	-0.188	399.5085	-0.30643	396.0382	129041.2578	265.9191	0.29552	355.3795	0.61461	6063840	0.79804	242.457	65.5784	65.2778	102.9987	100.5974	33268.5859	87.0532	0.050609	96.8619	2115560
004	2019-02-16t0140	1550302940.25	adult	58.7861	9.9991	-153.9991	1007.3898	78.5599	65755.9214	207590.963	3549071.7169	410.563	-1.2323	172.126	-0.75047	167.9681	-0.73523	344.7744	-0.93096	341.0602	118257.625	223.559	-0.82787	315.233	-0.14169	5902380	0.44894	359.237	61.8635	61.3829	99.189	96.011	34021.8359	82.8228	-0.37361	92.026	2121360
004	2019-02-16t0540	1550317340.85	adult	62.7862	13.9993	-149.9989	777.5121	81.2708	49257.2365	155945.4791	2729498.5774	891.707	0.22997	179.635	-0.57989	173.9343	-0.61652	530.0763	0.65367	486.5184	136759.6875	239.6286	-0.48184	360.4628	0.60937	4618070	-0.52599	112.635	57.0275	56.7463	90.35	88.9294	23310.2969	76.2988	-1.203	85.3638	1466060
004	2019-02-16t0940	1550331741.18	adult	66.7863	17.9994	-145.9988	1235.2767	81.4451	78875.3691	248396.6386	4317602.2857	1637.1	2.5509	200.462	0.18488	194.9207	0.17728	560.5206	0.91163	416.4171	230934.4844	272.6506	0.45458	350.359	0.42763	8248020	1.4569	153.532	62.2303	61.8322	98.9942	97.4217	40785.6211	83.5679	-0.55904	93.5268	2560460
004	2019-02-16t1340	1550346140.58	adult	70.7861	21.9992	-141.999	1098.6554	79.8991	73895.7497	233173.7269	4100564.7754	450.182	-1.2746	196.732	0.042311	192.9266	0.10268	369.8545	-0.83908	365.2099	142393.9844	251.3224	-0.17162	333.508	0.14109	7574180	0.90955	294.605	72.6665	72.2761	116.9609	113.2965	45029.9375	97.4872	1.2917	109.1004	2797660
004	2019-02-16t1740	1550360540.33	adult	74.7861	25.9991	-137.9991	1162.5836	78.9215	74731.9124	235485.3725	4038937.8999	932.101	0.2795	208.552	0.58552	203.8483	0.62361	490.9437	0.34302	425.0266	191468.0312	263.532	0.25636	315.513	-0.15745	8125620	1.1012	195.685	63.4416	63.305	97.5997	95.889	38063.8984	83.4345	-0.83476	92.4109	2471810
004	2019-02-16t2140	1550374941.17	adult	78.7863	29.9994	-133.9988	1232.0433	77.0717	78972.0109	248751.9061	4273893.1973	766.541	-0.24957	211.258	0.75819	207.0941	0.81881	456.1043	0.07692	415.9384	187914.9688	264.1712	0.34142	328.2298	0.16431	8699620	1.3286	397.758	67.1804	66.9015	105.4636	102.503	43450.9844	88.5815	-0.11649	98.5635	2766490
004	2019-02-17t0140	1550389340.26	adult	82.7861	33.9991	-129.9991	1269.5683	78.591	81881.7499	257839.8931	4490322.0461	891.775	0.22707	205.102	0.51721	200.8385	0.55101	471.7648	0.35519	411.4733	201915.3281	258.4796	0.2159	313.6825	-0.040832	8761120	1.2961	291.199	65.8425	65.5019	103.3473	101.1933	44232.6445	87.1191	-0.41536	96.8988	2812530
004	2019-02-17t0540	1550403741.14	adult	86.7863	37.9994	-125.9988	1281.5573	83.5309	84413.7672	265783.1024	4875131.8764	1218.62	1.5059	194.721	0.056752	190.6129	0.071165	476.7717	0.56132	352.3118	209779.5312	251.914	0.054855	305.6502	-0.11062	8564030	1.1443	278.583	62.4112	62.0789	99.6085	97.0442	43827.7188	83.3761	-1.0972	93.4839	2744910
004	2019-02-17t0940	1550418140.51	adult	90.7861	41.9992	-121.999	1096.374	84.4018	76956.3674	242749.0404	4511891.1862	493.648	-1.153	192.733	-0.0019072	189.5845	0.047363	361.5297	-0.71089	355.67	144973.3906	238.4515	-0.3806	314.0591	0.2054	7716660	0.65023	253.275	66.4389	66.143	102.9045	100.4101	41264.7109	87.2444	-0.51113	96.6933	2660080
004	2019-02-17t1340	1550432541.36	adult	94.7864	45.9994	-117.9988	1214.9232	85.836	82887.9465	261183.9372	4814336.6378	572.115	-0.81333	187.778	-0.2131	185.451	-0.13619	359.8627	-0.63977	344.8269	155460.6875	233.1895	-0.51753	267.7009	-0.81269	8104310	0.8532	262.698	73.2438	72.8492	115.8576	113.6023	50050.4883	98.0152	1.3259	109.0272	3161130
004	2019-02-17t1740	1550446941.14	adult	98.7863	49.9994	-113.9988	1235.2276	83.0668	84673.5658	266742.1034	4903512.5294	579.24	-0.74175	190.535	-0.030462	188.3492	0.0461	332.6387	-0.91399	296.9452	146693.6719	242.1462	-0.079036	276.0324	-0.50662	8398790	1.0157	343.396	75.0249	74.7763	119.0719	116.1136	52510.7188	100.0974	1.7058	111.4861	3307100
004	2019-02-17t2140	1550461341.45	adult	102.7864	53.9995	-109.9987	1193.3981	84.4205	83032.3053	261771.6514	4859595.4677	561.046	-0.77533	187.776	-0.13202	184.2358	-0.13727	355.8308	-0.49259	321.9056	154074.75	240.1692	-0.079782	284.753	-0.17111	8119070	0.86299	212.846	64.8185	64.5889	100.862	99.1078	43673.2344	85.8209	-0.93844	95.3123	2802620
004	2019-02-18t0140	1550475741.85	adult	106.7865	57.9996	-105.9986	592.7727	92.2157	39963.0767	127083.8786	2386970.8916	339.44	-1.7397	181.701	-0.41503	179.9645	-0.33259	282.5427	-1.472	278.3676	58768.8828	225.1265	-0.6519	263.3971	-0.65499	3766300	-1.6136	145.912	71.4384	71.1257	111.0365	109.0974	23095.5859	94.5857	0.67255	104.7942	1480770
004	2019-02-18t0540	1550490141.35	adult	110.7864	61.9994	-101.9988	1168.263	86.9986	79095.5306	249303.021	4600111.3016	883.259	0.83132	197.35	0.47655	195.4277	0.54036	401.8762	0.40803	330.7229	165573	240.6151	0.10157	270.4871	-0.36445	8129810	0.88794	166.728	68.381	68.1916	105.2132	103.081	43347.8594	89.355	-0.37159	99.4186	2816950
004	2019-02-18t0940	1550504542.88	adult	114.7868	65.9999	-97.9983	1128.0229	85.4176	77085.5301	243017.2101	4484165.3451	893.469	0.96581	194.893	0.39055	192.0804	0.39772	399.0456	0.48021	329.7037	160416.3125	242.2815	0.25476	283.5949	0.11359	7823410	0.71947	205.532	65.5916	65.1807	105.5619	103.5741	42435.8672	87.6512	-0.76476	98.8115	2632980
004	2019-02-18t1340	1550518941.65	adult	118.7864	69.9995	-93.9987	1178.8471	84.3018	79499.149	250446.3369	4629542.7899	635.457	-0.2156	189.868	0.151	187.5365	0.17983	369.113	0.1106	335.8978	153181.9062	234.1743	-0.052787	274.7123	-0.063213	7864510	0.74782	309.579	67.4677	67.0118	110.1684	106.7029	45719.9062	89.6777	-0.41541	101.5202	2794580
004	2019-02-18t1740	1550533340.54	adult	122.7861	73.9992	-89.999	1057.7246	86.6319	75082.1388	236822.2531	4513593.6458	623.004	-0.22132	191.582	0.28347	188.8423	0.28285	379.031	0.3681	355.9925	148201.1094	235.7037	0.07113	284.0684	0.30403	7487030	0.52663	199.948	69.4728	69.1285	107.7971	105.9249	42148.6484	91.6446	-0.067349	102.0719	2715000
004	2019-02-18t2140	1550547740.39	adult	126.7861	77.9992	-85.999	1075.9911	87.4602	75409.7875	237791.763	4485401.1141	810.059	0.78101	198.215	0.7053	195.2286	0.68272	423.0781	1.2044	377.1993	166269.6875	243.4472	0.49724	280.8956	0.28088	7783710	0.69311	200.409	69.6254	68.9198	114.7949	112.1136	45114.3984	92.9491	0.15383	106.2598	2734120
004	2019-02-19t0140	1550562140.27	adult	130.7861	81.9991	-81.9991	1202.3887	86.0638	80832.3787	254734.1121	4761417.8196	618.618	-0.13135	201.116	0.91382	198.7334	0.92246	386.3225	0.67752	359.9443	163028.0938	245.8735	0.66443	287.2741	0.56041	8471200	1.0746	290.502	70.3451	69.7193	113.0593	109.6281	47711.0234	92.9355	0.08914	104.5585	2963000
004	2019-02-19t0540	1550576540.2	adult	134.786	85.9991	-77.9991	1269.1092	85.1064	86334.0254	271954.5245	5056840.8497	744.201	0.57845	205.773	1.2257	203.6586	1.2486	406.0405	1.1146	359.6455	182718.2344	250.4931	0.9291	289.3434	0.68657	9254850	1.4945	318.085	71.4745	71.0022	115.5546	110.6483	51999.5547	93.605	0.15408	105.7465	3214640
004	2019-02-19t0940	1550590940.43	adult	138.7861	89.9992	-73.999	1116.5807	92.2774	82113.9624	259091.6101	5173878.2261	510.778	-0.58932	214.135	1.7675	211.9892	1.7893	370.2755	0.56274	359.4782	158477.8906	259.0238	1.3902	305.0428	1.2805	9144210	1.4078	188.192	73.4819	72.9393	112.2902	110.3917	48060.1914	96.3844	0.68364	106.7023	3137900
004	2019-02-19t1340	1550605340.77	adult	142.7862	93.9993	-69.9989	1191.6098	91.8884	89104.026	281080.2765	5534912.4917	737.407	0.67503	206.545	1.3353	204.1585	1.3416	387.6663	0.95872	358.6626	179877.1719	253.6464	1.1425	290.2693	0.81562	9569240	1.6123	159.216	73.0486	72.4622	117.1246	114.4566	54345.8242	96.7159	0.65126	109.1231	3384340
004	2019-02-19t1740	1550619740.88	adult	146.7862	97.9993	-65.9989	1192.547	88.1367	84549.5755	266651.403	5131204.7692	619.643	0.10169	211.129	1.6404	209.0743	1.6708	371.7537	0.73933	348.3939	163571.625	259.6117	1.4523	297.7017	1.1062	9288200	1.4303	201.269	72.2869	71.7842	113.0909	110.9276	49760	95.3184	0.22769	106.6106	3180120
004	2019-02-19t2140	1550634140.52	adult	150.7861	101.9992	-61.999	1185.5577	92.8925	88533.4065	279088.2569	5642371.3655	470.587	-0.66352	202.004	1.0937	200.6688	1.1659	329.9443	0.012378	320.2761	152104.3125	245.3158	0.73643	277.575	0.42127	9295400	1.4052	341.287	74.8961	74.4036	117.7668	115.0623	54290.5156	98.5008	0.74486	110.046	3446420
004	2019-02-20t0140	1550648540.2	adult	154.786	105.9991	-57.9991	1246.9405	85.084	84607.2695	266474.1307	4993204.2808	674.277	0.53333	200.404	1.0057	197.5283	0.98118	364.6757	0.74167	336.3275	160821.9688	247.1594	0.82363	282.7837	0.61412	8830220	1.1366	183.323	74.2443	73.2804	127.2748	123.9816	56128.2031	99.7548	0.81605	116.1574	3271350
004	2019-02-20t0540	1550662940.45	adult	158.7861	109.9992	-53.999	1083.159	89.9693	80118.4193	252849.4962	4952687.6863	590.176	0.12175	208.965	1.5416	206.992	1.5805	368.2179	0.87681	352.7207	153546.875	259.8706	1.4352	296.1843	1.0812	8707590	1.0515	311.693	70.9656	69.9787	124.4641	120.5303	51901.5117	95.5932	-0.112	111.6583	2957140
004	2019-02-20t0940	1550677340.23	adult	162.7861	113.9991	-49.9991	1253.0968	87.1684	87887.6119	276953.4738	5200286.1498	457.668	-0.59205	200.785	1.0411	199.2711	1.1008	325.6196	0.091741	312.4571	149133.7812	246.954	0.79241	280.114	0.52735	9185720	1.2692	196.064	75.0995	74.308	122.7827	119.9093	56234.4961	100.3345	0.55868	114.0954	3435730
004	2019-02-20t1340	1550691742.86	adult	166.7868	117.9998	-45.9984	1173.2145	87.1219	79564.062	250842.8016	4694062.0734	460.943	-0.52422	208.779	1.53	206.6677	1.5576	344.1675	0.51691	333.6257	142829.5312	255.3124	1.1748	295.501	1.0441	8648020	0.98129	232.949	73.5804	72.6658	123.2152	119.3399	51134.3086	97.8915	0.0058227	113.1388	3047850
004	2019-02-20t1740	1550706140.89	adult	170.7862	121.9993	-41.9989	1371.1409	89.3931	96482.2962	303804.9683	5858232.3354	460.873	-0.47548	202.806	1.16	199.7414	1.1224	336.4399	0.41441	322.6308	169229.2812	256.2476	1.1994	296.6235	1.0747	10182300	1.7033	214.302	75.7884	73.9577	147.8681	142.987	74377.6406	106.0396	1.0515	131.2272	3805110
004	2019-02-20t2140	1550720540.69	adult	174.7862	125.9992	-37.999	1267.7441	87.0032	87961.0014	277060.5324	5251756.9283	422.501	-0.66656	203.378	1.1886	201.09	1.1983	321.2115	0.14922	313.5846	147114.8906	250.3607	0.90074	284.6162	0.66325	9312060	1.2592	379.63	74.5702	73.5144	126.905	123.4604	58122.5078	100.5743	0.12758	116.7323	3414350
004	2019-02-21t0140	1550734940.43	adult	178.7861	129.9992	-33.999	1300.5522	83.6694	88340.8293	278272.8957	5156024.0385	373.265	-0.93933	202.974	1.1514	201.4021	1.2035	302.4297	-0.2044	296.3146	139420.0781	247.9559	0.76467	277.5578	0.4177	9340040	1.2498	162.128	75.9544	74.9292	125.0431	122.851	57644.8906	101.8454	0.16362	117.0693	3495120
004	2019-02-21t0540	1550749340.36	adult	182.7861	133.9992	-29.999	1322.0068	88.9449	92124.3247	290053.9557	5626972.949	451.477	-0.38903	206.264	1.3271	204.7689	1.3838	312.6344	0.045407	303.5311	150064.5156	253.3496	0.98448	283.4393	0.59948	9890970	1.4843	347.954	76.6874	75.4844	137.8605	132.4593	66173.0469	102.3086	0.09356	121.1012	3677390
004	2019-02-21t0940	1550763740.19	adult	186.786	137.9991	-25.9991	1285.4174	87.9938	90272.8312	284324.604	5494240.1563	380.83	-0.82075	204.608	1.1987	202.9516	1.2427	298.3179	-0.23887	290.661	140209.4062	252.6488	0.91911	279.3117	0.4477	9611870	1.3343	293.845	77.4257	75.8559	144.0026	139.6133	67681.2344	105.5348	0.33514	129.3286	3637230
004	2019-02-21t1340	1550778140.73	adult	190.7862	141.9993	-21.9989	1328.5788	87.4297	90714.3716	285623.5098	5431833.4357	394.871	-0.68827	202.016	1.0221	198.2346	0.9376	317.4908	0.21184	311.3895	150173.125	259.5228	1.1993	295.486	0.96448	9544060	1.2851	272.415	77.2008	75.3186	165.8922	157.2246	78467	106.7215	0.34024	140.6995	3647280
004	2019-02-21t1740	1550792540.38	adult	194.7861	145.9992	-17.999	1325.8244	85.6865	90660.1599	285455.3712	5395555.6249	418.858	-0.48284	199.747	0.86739	196.0472	0.78679	315.8489	0.20498	310.0146	149396.5312	256.8773	1.0501	291.6132	0.82306	9432430	1.2205	292.68	77.7383	75.5053	170.3278	161.6661	80565.0469	107.7986	0.33202	142.8029	3670960
004	2019-02-21t2140	1550806940.98	adult	198.7863	149.9993	-13.9989	1207.0555	86.5167	82089.3508	258636.7753	4894736.401	383.322	-0.70116	201.462	0.94823	199.0674	0.94411	301.6405	-0.093378	295.129	129102.1328	254.6557	0.92511	282.4023	0.50896	8611680	0.84448	208.699	79.1111	77.3364	144.6951	141.2797	61929.4844	109.6261	0.39382	131.8286	3381680
004	2019-02-22t0140	1550821341.17	adult	202.7863	153.9994	-9.9988	1283.5799	84.8236	85817.062	270316.6394	5001299.2057	388.156	-0.63328	200.756	0.89037	198.9727	0.92103	296.3235	-0.19288	291.09	132752.9375	252.5526	0.80647	278.3616	0.36247	8977990	0.9998	229.671	79.4706	77.405	148.818	143.7566	66670.4453	112.2331	0.52048	134.2214	3554000
004	2019-02-22t0540	1550835741.05	adult	206.7863	157.9993	-5.9989	1255.8421	83.9905	83658.1708	263470.1581	4864157.2126	352.143	-0.87711	202.889	0.99713	201.1882	1.0327	297.0923	-0.16155	292.8798	129532.25	256.1526	0.94223	281.6178	0.45284	8845540	0.9343	252.515	81.3559	78.8046	158.0132	153.3248	68893.7344	117.4087	0.86162	142.4213	3546960
004	2019-02-22t0940	1550850140.53	adult	210.7861	161.9992	-1.999	1235.7576	85.0301	82454.7348	259684.8431	4812482.3673	350.019	-0.87427	203.903	1.0382	202.4949	1.0909	293.3677	-0.23562	288.9317	126148.125	256.171	0.91548	279.9199	0.37499	8760060	0.88951	243.936	82.3091	79.6262	160.2924	155.973	68925.7344	119.2611	0.88809	144.4526	3536160
004	2019-02-22t1340	1550864533.31	dead	214.7841	165.9972	1.999	1213.7103	84.7635	81725.7352	257450.3574	4791268.3869	369.653	-0.6999	214.356	1.6237	212.5627	1.6542	308.8963	0.14173	305.5809	131589.8438	269.728	1.4931	294.5579	0.83654	9129410	1.0439	248.304	83.2621	79.9398	168.7058	164.2853	71868.6562	123.7852	1.1328	151.6406	3546130
005	2019-02-13t1215	1550081860.54	egg	-2.6262	-47.3333	-191.4124	147.7249	32.0737	3207.6417	10279.0493	64724.9839	0	1.2709	0	-0.50547	0	-0.52879					0	-0.40302	0	-0.29047	0	100295.2841	0	0	0				0	-0.55868	0	0
005	2019-02-13t1730	1550100769.31	larva	2.6262	-42.0808	-186.16	150.5101	30.766	3127.2023	10003.7309	60451.6242	0	-0.0091484	0	-0.73244	0	-0.75697					0	-0.5971	0	-0.50255	0	68776.8227	0	0	0				0	-0.72496	0	0
005	2019-02-13t2130	1550115169.42	larva	6.6262	-38.0808	-182.16	148.1047	32.1384	3239.279	10381.5636	65758.5521	0	-0.46129	0	-0.91627	0	-0.94122					0	-0.75683	0	-0.67746	0	0.23192	0	0	0				0	-0.86122	0	0
005	2019-02-14t0130	1550129569.6	larva	10.6263	-34.0808	-178.1599	148.0899	31.4351	3191.5334	10221.855	63669.6808	0	-0.78659	0	-1.1112	0	-1.1361					0	-0.92886	0	-0.8658	0	-0.7034	0	0	0				0	-1.0075	0	0
005	2019-02-14t0530	1550143969.2	larva	14.6262	-30.0809	-174.16	267.8823	41.7633	6865.9835	21894.0211	160736.5104	212.722	0.11844	136.749	0.5478	136.0023	0.57601	197.2488	-0.4104	195.5032	7495.4536	173.5712	0.43757	190.9925	0.38379	506517	-0.39153	117.665	61.5923	61.5355	97.9469	96.7914	3721.9832	81.8553	0.7818	91.3736	228138
005	2019-02-14t0930	1550158368.77	larva	18.6261	-26.081	-170.1602	331.9748	35.0936	8753.5808	27652.2179	200109.9161	287.933	0.17071	179.364	1.0202	177.7488	1.0562	255.9846	-0.16975	254.7568	12287.2617	226.9896	0.82489	246.5921	0.68506	847136	-0.42112	116.16	65.7336	65.4571	99.6875	98.5271	4784.998	85.8772	0.81336	95.7766	310460
005	2019-02-14t1330	1550172770.49	larva	22.6265	-22.0805	-166.1597	427.471	33.7695	10570.6278	33372.5992	221927.3324	269.041	-0.21501	158.87	0.59674	157.8923	0.63412	225.8933	-0.50268	222.7858	12875.918	199.5647	0.45239	216.4374	0.29701	905716	-0.77208	116.326	64.0322	63.7118	97.3079	95.926	5546.5493	84.1849	0.70065	92.8758	365048
005	2019-02-14t1730	1550187171.97	larva	26.627	-18.0801	-162.1593	584.4746	44.0737	20728.1289	65372.0227	620362.763	323.089	-0.23235	174.748	0.70794	173.0387	0.74239	259.0262	-0.4189	255.3228	28492.8867	226.6583	0.61996	247.0949	0.41471	1921880	-0.070465	309.696	62.1531	61.8928	98.3086	94.9604	10813.9424	81.8936	0.56	91.1008	683560
005	2019-02-14t2130	1550201569.45	larva	30.6263	-14.0808	-158.16	697.5365	55.2921	25771.033	81398.7902	816525.1573	294.035	-0.58479	160.423	0.32758	157.6364	0.33911	249.1518	-0.63873	244.7686	34133.8008	210.9899	0.32054	234.5562	0.13159	2189460	-0.19652	120.736	63.2696	62.7847	98.2631	96.7141	13462.0459	83.8611	0.53141	93.0499	863503
005	2019-02-15t0130	1550215969.9	larva	34.6264	-10.0807	-154.1598	757.1469	50.5566	29600.3523	93369.8775	959274.4897	689.199	0.74964	198.369	0.8399	192.5746	0.81278	387.8779	0.26869	357.6768	60896.8281	269.0729	0.91268	325.1615	0.90593	3105460	0.26372	166.192	63.3333	63.1742	98.3434	96.7996	15439.9102	83.6752	0.43058	92.9386	991483
005	2019-02-15t0530	1550230369.42	larva	38.6262	-6.0808	-150.16	832.9802	53.1697	35728.0931	112595.5909	1275513.9292	613.047	0.21549	188.468	0.50465	184.2292	0.50251	408.6827	0.32267	397.807	77241.0312	239.2751	0.38933	293.933	0.40449	3550180	0.27902	250.071	65.061	64.7816	99.2988	97.3835	18767.4727	85.1425	0.37401	93.568	1225550
005	2019-02-15t0930	1550244769.98	larva	42.6264	-2.0807	-146.1598	936.3073	55.6119	44213.6744	139334.9374	1741079.5378	1097.94	1.7348	188.074	0.3153	180.7475	0.24818	557.1762	1.4885	514.072	129822.0547	247.7854	0.35145	322.4292	0.58033	4370650	0.5804	154.245	63.5866	63.3648	98.963	97.4123	23058.3789	83.8389	0.19719	93.5683	1477690
005	2019-02-15t1340	1550259750.72	adult	46.7877	2.0807	-141.9985	1039.2747	68.4411	56934.9146	179403.9124	2713063.4958	520.055	-0.53478	170.868	-0.31386	163.5488	-0.3865	404.4646	0.030051	405.2082	120530.4453	238.9447	-0.030544	343.6789	0.6804	5089800	0.74861	165.52	60.9763	60.6392	97.7387	95.8134	29126.1465	82.3445	-0.034556	91.8611	1816360
005	2019-02-15t1740	1550274145.55	adult	50.7863	6.0792	-137.9999	1033.0379	65.3671	52505.0404	165319.6945	2293202.3715	873.019	0.51194	186.578	-0.064067	176.2664	-0.21616	560.2912	1.3133	527.3925	154640.375	263.8149	0.34187	408.4041	1.5832	5131470	0.4666	214.545	61.089	60.7758	96.2086	93.8294	26553.5703	81.2286	-0.21689	90.1136	1680130
005	2019-02-15t2140	1550288545	adult	54.7861	10.0791	-134.0001	1040.0691	63.5488	54178.9138	170641.1106	2394817.7242	838.725	0.24694	185.663	-0.2176	179.0686	-0.27106	494.9848	0.55466	463.8947	140575.6875	242.1896	-0.26084	313.4635	-0.085921	5269300	0.27958	314.753	63.3324	62.9722	98.2435	95.4776	27901.1641	82.9452	-0.24548	91.6929	1797440
005	2019-02-16t0140	1550302944.99	adult	58.7861	14.0791	-130.0001	955.9599	67.745	52746.923	166338.9947	2415078.6177	1225.34	1.3816	190.024	-0.15586	182.2423	-0.25042	547.8538	0.86464	471.6153	150659.7812	256.6924	0.019479	324.4899	0.017987	5212370	0.01778	243.408	70.783	70.2952	112.2933	110.2872	30880.668	94.2962	0.63596	105.5894	1941580
005	2019-02-16t0540	1550317345.51	adult	62.7863	18.0792	-125.9999	1033.4759	72.3847	58639.1394	184758.5167	2820190.0667	1190.48	1.1814	193.742	-0.06509	186.7004	-0.13692	514.4794	0.5146	430.3604	157945.1875	257.8833	0.022393	334.662	0.1529	5939920	0.27058	154.771	66.8203	66.6241	103.1648	101.4813	31671.5996	87.8389	0.031036	97.5518	2048640
005	2019-02-16t0940	1550331746.01	adult	66.7864	22.0793	-121.9998	709.298	77.6282	35122.6585	111016.7956	1623678.0686	546.972	-0.92373	164.51	-1.2378	161.7393	-1.1829	294.1713	-1.5055	260.5801	46184.8984	209.9122	-1.3993	237.0637	-1.6267	2582470	-1.8579	239.048	69.8133	69.3187	110.978	108.6432	17423.5508	93.8047	0.73672	104.4356	1095930
005	2019-02-16t1340	1550346145.3	adult	70.7862	26.0792	-118	1086.6429	66.836	56687.1383	178477.8729	2540962.5242	865.963	0.06416	191.899	-0.16218	184.4103	-0.27199	484.1418	0.22847	420.8835	144274.25	253.2167	-0.11222	359.8398	0.63247	5700930	-0.16148	181.335	64.9629	64.6865	98.5784	97.1036	29376.3516	84.6902	-0.53576	93.6659	1929920
005	2019-02-16t1740	1550360545.03	adult	74.7861	30.0791	-114.0001	1060.1954	66.0085	57743.0968	181983.2894	2631883.9645	1043.97	0.64701	191.251	-0.18628	185.0229	-0.2499	468.2747	0.12238	399.0433	141887.25	247.8774	-0.26068	346.5581	0.44292	5782280	-0.21634	157.615	65.6259	65.3913	100.2222	98.7996	30367.3164	85.8253	-0.4695	94.7675	1984130
005	2019-02-16t2140	1550374945.91	adult	78.7864	34.0793	-109.9998	735.3003	67.9668	41198.5379	130452.0717	1893767.9788	1207.26	1.2424	196.467	0.071423	189.9749	-0.0055838	527.7195	0.81222	496.1776	113987.4219	251.9509	-0.08085	335.465	0.31046	4234650	-1.1546	221.067	65.5107	65.2078	100.3567	97.8432	21677.0488	85.4472	-0.61238	94.6024	1412020
005	2019-02-17t0140	1550389345.1	adult	82.7862	38.0791	-106.0001	573.4448	83.6095	35070.6011	111548.9022	1882956.503	816.671	-0.037322	195.985	0.080923	189.6293	-0.0025276	472.8861	0.36746	441.0817	87011.0469	251.8126	-0.023897	339.6619	0.51133	3589670	-1.5647	152.862	65.6491	65.4274	99.7174	97.8264	18347.998	85.7982	-0.62949	94.9151	1202430
005	2019-02-17t0540	1550403746.07	adult	86.7864	42.0794	-101.9998	443.9702	71.6152	23751.6923	75770.5472	1105881.5288	388.628	-1.5543	187.722	-0.28643	185.1414	-0.2041	313.0802	-1.3575	307.7867	37882.6992	241.4142	-0.33699	288.594	-0.49369	2254170	-2.344	365.776	76.8346	76.3956	125.3299	120.0443	15164.916	102.4413	2.0675	115.6645	922629
005	2019-02-17t0940	1550418145.36	adult	90.7862	46.0792	-98	920.0007	73.4888	50519.9493	159172.8443	2460933.518	711.155	-0.31024	184.959	-0.39129	182.394	-0.32011	386.9138	-0.39326	356.2775	102532.1562	226.527	-0.84138	276.3958	-0.68775	4888650	-0.91792	172.505	68.5609	68.3736	105.6021	103.7041	27984.5664	89.6833	-0.095283	99.5144	1812130
005	2019-02-17t1340	1550432546.22	adult	94.7865	50.0794	-93.9998	972.2013	70.3302	58020.4901	183007.5843	2879690.7851	600.165	-0.69926	160.489	-1.6059	158.6239	-1.526	299.7443	-1.4338	271.7013	91122.2656	201.2226	-1.7931	231.9175	-1.703	4863630	-0.95357	320.426	59.3474	59.1355	93.8772	90.7259	28538.6738	79.0785	-1.9997	87.5371	1798520
005	2019-02-17t1740	1550446946.04	adult	98.7864	54.0794	-89.9998	710.0662	74.1772	37819.8562	119544.988	1761159.698	453.886	-1.2746	188.075	-0.15815	185.7772	-0.088727	327.7417	-0.98147	318.2696	63909.6289	233.5526	-0.43226	277.897	-0.45831	3652970	-1.6488	184.844	75.9433	74.9133	142.4206	139.507	27772.0156	102.4986	2.1403	125.8982	1475050
005	2019-02-17t2140	1550461346.27	adult	102.7865	58.0794	-85.9997	728.4358	91.2044	52380.1489	166056.8931	3180754.0856	340.446	-1.7494	164.417	-1.3646	163.1219	-1.2571	247.7752	-2.0358	242.5966	67642.6406	200.1286	-1.7725	228.8411	-1.6725	4479360	-1.1974	290.739	66.2405	65.9014	102.6795	100.2106	28031.5	87.5373	-0.61914	96.7444	1804660
005	2019-02-18t0140	1550475746.67	adult	106.7866	62.0795	-81.9996	925.8889	67.5724	49881.2857	157229.3533	2329542.3653	358.056	-1.6548	158.888	-1.6391	157.497	-1.539	269.7854	-1.6601	265.2752	70683.7656	200.3259	-1.7292	235.4306	-1.4317	4148420	-1.3954	189.994	66.2302	65.9182	104.8954	102.6431	27482.5898	87.8458	-0.61235	98.3239	1729200
005	2019-02-18t0540	1550490146.18	adult	110.7865	66.0794	-77.9998	870.0369	72.7217	51275.1241	161891.5565	2514343.8943	462.526	-1.1423	191.062	0.13318	189.5051	0.21796	315.961	-0.89768	301.583	84677.5469	230.5297	-0.34832	265.964	-0.49431	5119890	-0.84386	263.908	70.9214	70.5105	109.4743	107.0009	29339.1191	92.6112	0.26397	102.7183	1900480
005	2019-02-18t0940	1550504547.78	adult	114.7869	70.0798	-73.9993	465.9212	76.3242	28229.0326	89840.085	1460244.8273	267.862	-2.0384	172.158	-0.87375	171.7745	-0.7246	233.005	-2.1156	230.0864	34484.7344	209.3831	-1.2509	224.7939	-1.6313	2537780	-2.3383	127.879	71.475	71.225	108.1606	106.9467	16007.7656	93.2237	0.3504	103.3481	1053610
005	2019-02-18t1340	1550518946.5	adult	118.7865	74.0795	-69.9997	941.2243	68.7257	50378.2876	158719.7148	2336777.6715	374.597	-1.4932	167.457	-1.1177	166.312	-1.0126	267.8265	-1.5153	257.7592	70706.1875	205.401	-1.4007	230.5488	-1.4157	4419520	-1.2489	362.265	69.8327	69.3976	110.6037	106.9594	29199.3887	92.1857	0.099732	102.8907	1843020
005	2019-02-18t1740	1550533345.44	adult	122.7863	78.0792	-66	904.8565	63.5958	46961.8276	147971.6586	2100839.7691	447.965	-1.0925	174.017	-0.72685	172.7342	-0.63714	279.4295	-1.2711	259.45	69019.0781	212.6573	-1.0288	238.9581	-1.1167	4283940	-1.3214	232.154	69.1271	68.6912	108.6929	106.3936	26847.1543	91.6215	-0.072188	102.2608	1701770
005	2019-02-18t2140	1550547745.19	adult	126.7862	82.0791	-62	818.2832	81.0028	48002.6983	151690.9148	2475355.3059	484.513	-0.86521	196.65	0.61385	194.888	0.66292	321.419	-0.50905	305.8267	80676.1797	238.6689	0.26513	268.165	-0.13113	4931400	-0.94295	324.058	70.234	69.8763	108.9703	105.3579	27351.5391	91.1505	-0.23331	101.119	1761260
005	2019-02-19t0140	1550562145.02	adult	130.7861	86.0791	-58.0001	630.5687	81.637	42632.415	135609.2841	2432416.5076	328.561	-1.6202	171.993	-0.8134	170.7791	-0.72989	242.771	-1.7988	239.931	54137.9375	210.22	-1.0936	231.8084	-1.2795	3819100	-1.5692	132.967	69.6009	69.2233	105.3343	103.3396	23489.5527	90.9634	-0.34366	100.2315	1545490
005	2019-02-19t0540	1550576544.84	adult	134.7861	90.079	-54.0001	818.8431	68.796	47982.8264	151502.2911	2336083.8177	508.294	-0.65037	198.7	0.80125	197.4156	0.87425	310.7819	-0.56641	288.1771	78006.25	240.0409	0.40887	266.3932	-0.08905	4983400	-0.89994	326.847	71.5775	70.9232	119.5409	113.7363	30004.7773	93.9661	0.23379	107.2252	1795160
005	2019-02-19t0940	1550590945.01	adult	138.7861	94.0791	-50.0001	964.1355	74.332	53518.1858	168604.9667	2617411.268	448.699	-0.91746	172.548	-0.75727	171.6632	-0.66396	282.3544	-1.0228	265.4653	79341.5859	223.7379	-0.3805	248.9817	-0.64645	4833060	-0.97557	162.66	64.4373	63.8783	105.9216	104.3067	29763.957	87.9654	-1.1768	99.3984	1804890
005	2019-02-19t1340	1550605345.41	adult	142.7862	98.0792	-46	1001.1734	79.3986	55687.4907	175554.5646	2766337.2116	305.226	-1.6433	173.427	-0.69335	172.4349	-0.61061	253.6576	-1.5077	249.9751	74068.0234	219.8055	-0.56129	240.4676	-0.91621	5051250	-0.84707	193.163	72.6129	72.075	115.2753	113.4874	33660.375	96.8305	0.67628	108.5674	2114920
005	2019-02-19t1740	1550619745.51	adult	146.7863	102.0792	-41.9999	903.3692	76.4728	52134.4601	164359.6935	2661049.3488	329.949	-1.4763	163.147	-1.3172	161.2787	-1.2976	252.2479	-1.502	245.0248	68863.6719	207.4194	-1.1705	230.6589	-1.2388	4447890	-1.1612	219.741	72.0124	71.5819	114.5786	112.5125	31279.9453	96.0172	0.37613	108.0322	1963270
005	2019-02-19t2140	1550634145.09	adult	150.7862	106.0791	-38.0001	868.3381	75.4614	51332.6149	161914.9759	2633046.5305	375.852	-1.1883	164.577	-1.221	162.8382	-1.1982	262.5977	-1.2725	250.1827	70638.7891	209.5805	-1.0479	234.4409	-1.0877	4415120	-1.1626	328.052	73.0114	72.4809	116.9741	114.035	31466.0391	97.3091	0.5028	108.8301	1958680
005	2019-02-20t0140	1550648544.87	adult	154.7861	110.079	-34.0001	854.0016	73.7243	49939.9534	157526.058	2538758.2379	368.194	-1.1935	165.207	-1.1718	163.372	-1.1587	258.7353	-1.3112	246.4185	67529.9219	210.1075	-1.0082	232.6556	-1.1314	4306290	-1.2014	285.781	73.1486	72.5662	117.3428	115.0645	30626.4688	97.5928	0.40197	109.8532	1906690
005	2019-02-20t0540	1550662945.16	adult	158.7862	114.0791	-30	853.362	75.8529	50242.7698	158468.7131	2581670.1581	396.784	-0.9915	165.984	-1.1122	164.2338	-1.0953	263.3054	-1.1858	248.3807	69249.3281	211.3298	-0.93603	234.6755	-1.043	4359230	-1.1556	331.735	73.6475	73.0108	117.4793	114.3586	30897.0508	98.2202	0.35866	109.9058	1934200
005	2019-02-20t0940	1550677344.9	adult	162.7861	118.079	-26.0001	855.375	74.3606	49094.0638	154805.3199	2463055.335	372.205	-1.0948	168.231	-0.9624	166.4079	-0.94895	258.705	-1.2414	248.6802	66487.1875	213.5843	-0.81725	235.4117	-1.0011	4315290	-1.1598	347.266	74.4214	73.8324	119.2847	116.104	30656.1719	99.3932	0.40125	111.8426	1908980
005	2019-02-20t1340	1550691747.73	adult	166.7869	122.0798	-21.9993	835.5927	74.9254	47596.6123	150110.1905	2388570.6973	347.812	-1.2046	169.459	-0.8821	167.6713	-0.86569	259.6775	-1.1897	250.5415	64659.6953	214.8319	-0.75703	238.1725	-0.89767	4214780	-1.1941	354.829	74.9265	74.2747	120.4512	117.2543	29992.3594	100.1208	0.35014	112.4137	1863570
005	2019-02-20t1740	1550706145.59	adult	170.7863	126.0792	-17.9999	805.8465	75.5062	45854.1572	144621.2657	2300039.7226	352.642	-1.141	169.689	-0.86685	167.9148	-0.84955	255.3036	-1.2489	249.5205	61272.8672	214.1906	-0.79192	236.6902	-0.94391	4066260	-1.2529	350.801	75.1321	74.4508	120.843	117.525	29002.3301	100.4481	0.24655	112.7608	1800390
005	2019-02-20t2140	1550720545.44	adult	174.7863	130.0792	-14	806.9022	74.6434	44830.9407	141377.462	2212205.0251	360.824	-1.0547	170.615	-0.80965	169.2328	-0.76749	254.5432	-1.2385	249.0523	59817.6406	214.9876	-0.76004	237.9917	-0.89808	4002960	-1.2704	338.733	75.5974	75.0181	121.6257	117.9277	28582.0391	100.301	0.090702	113.2732	1773670
005	2019-02-21t0140	1550734945.21	adult	178.7862	134.0791	-10	804.6764	74.516	44398.9861	140012.5986	2178661.9702	350.712	-1.0846	171.696	-0.74516	170.2337	-0.70707	256.6223	-1.1728	249.529	59792.9844	216.5605	-0.69559	239.1749	-0.85975	3990730	-1.2649	332.302	76.0793	75.4376	121.7185	118.4624	28360.4199	101.5484	0.12607	113.6499	1768310
005	2019-02-21t0540	1550749345.23	adult	182.7862	138.0791	-6	694.8582	75.0449	39593.5348	125180.5237	1985813.5528	337.186	-1.1421	175.679	-0.51033	174.4735	-0.45392	258.2227	-1.1232	252.0089	53710.332	219.5484	-0.57227	242.7241	-0.74905	3640240	-1.4188	366.667	77.478	76.7924	125.1563	121.7459	26032.5078	103.792	0.26871	116.947	1605420
005	2019-02-21t0940	1550763745.03	adult	186.7861	142.0791	-2.0001	693.4975	75.0558	40177.9472	126926.2375	2025729.0265	333.49	-1.1394	177.576	-0.4066	176.771	-0.32517	258.7281	-1.1025	254.8326	54591.625	221.2855	-0.5116	243.5262	-0.73378	3731760	-1.3662	292.956	77.5575	76.7905	125.0994	121.9799	26395.9727	104.1842	0.18547	116.9465	1629870
005	2019-02-21t1340	1550778145.62	dead	190.7863	146.0792	2.0001	683.4443	72.495	40834.4643	129205.0839	2045888.8843	340.516	-1.0629	177.29	-0.43178	175.8706	-0.38713	261.6768	-1.0241	257.2163	55998.8242	223.5787	-0.42475	245.9251	-0.66337	3780890	-1.3321	335.915	78.1376	77.2899	128.417	124.6039	27481.2402	105.6708	0.2297	119.9829	1666360
006	2019-02-13t1215	1550081864.85	egg	-2.6263	-55.4126	-267.4092	173.7703	29.1377	3434.6786	10921.4688	62877.6252	0	1.2709	0	-0.50547	0	-0.52879					0	-0.40302	0	-0.29047	0	100295.5218	0	0	0				0	-0.55868	0	0
006	2019-02-13t1730	1550100773.96	larva	2.6263	-50.16	-262.1566	171.6971	30.5544	3715.8164	11827.6481	72556.5036	0	-0.009155	0	-0.73244	0	-0.75698					0	-0.5971	0	-0.50255	0	68776.4728	0	0	0				0	-0.72496	0	0
006	2019-02-13t2130	1550115173.94	larva	6.6263	-46.16	-258.1567	152.7841	31.2842	3105.6101	9936.7468	59743.2222	0	-0.46129	0	-0.91627	0	-0.94122					0	-0.75683	0	-0.67746	0	0.23191	0	0	0				0	-0.86122	0	0
006	2019-02-14t0130	1550129574.19	larva	10.6263	-42.16	-254.1566	157.1929	30.3553	3125.2291	9980.1998	58525.7867	0	-0.7866	0	-1.1112	0	-1.1361					0	-0.92886	0	-0.8658	0	-0.7034	0	0	0				0	-1.0075	0	0
006	2019-02-14t0530	1550143973.86	larva	14.6262	-38.1601	-250.1567	173.4299	32.0777	3642.3297	11616.8641	72110.9163	0	-1.0457	0	-1.3196	0	-1.3437					0	-1.116	0	-1.0702	0	-1.1795	0	0	0				0	-1.1658	0	0
006	2019-02-14t0930	1550158373.32	larva	18.6261	-34.1602	-246.1568	125.2106	21.5162	1897.8981	6053.4876	26276.5736	256.33	0.013201	190.307	1.1766	190.3023	1.2414	246.2041	-0.23281	244.3199	2708.2446	225.8998	0.81458	239.9617	0.63182	201726	-1.2632	96.9264	65.2776	65.2113	94.541	93.4945	1039.9513	84.8334	0.78719	91.9003	69194.3
006	2019-02-14t1330	1550172775.27	larva	22.6266	-30.1597	-242.1563	383.667	37.8071	10818.1075	34189.5783	262411.2194	276.849	-0.17901	166.091	0.70526	164.478	0.73608	251.3283	-0.33236	248.8977	14577.04	219.2741	0.65066	240.5452	0.50225	963492	-0.70602	112.678	60.4485	59.9502	96.3173	94.6203	5586.4053	81.1115	0.61909	90.8202	350662
006	2019-02-14t1730	1550187176.74	larva	26.627	-26.1593	-238.1559	328.338	43.2823	10649.9078	33764.4767	299300.8026	238.716	-0.59681	152.57	0.35606	152.0488	0.40003	214.3398	-0.73103	212.1755	12217.3682	190.7726	0.23315	206.0253	0.041229	866446	-1.1567	113.326	59.0017	58.9254	93.7914	92.2497	5346.1123	79.7105	0.4983	89.3517	335071
006	2019-02-14t2130	1550201574.18	larva	30.6263	-22.16	-234.1566	517.9491	45.6396	18256.1605	57604.9355	545591.1889	366.585	-0.28843	198.055	0.96162	196.2043	1.0052	283.4304	-0.38769	279.5157	27492.752	249.9428	0.77506	272.0113	0.4989	1919350	-0.45117	236.772	64.9436	64.5784	101.466	97.5754	9842.1982	85.2204	0.57264	94.2458	629368
006	2019-02-15t0130	1550215974.64	larva	34.6265	-18.1598	-230.1565	686.5061	46.4942	25329.3191	79899.7626	782275.2493	292.004	-0.79635	157.686	0.10642	155.9845	0.13889	243.3388	-0.8472	240.0231	32850.7344	207.2289	0.1206	230.662	-0.10624	2117880	-0.60002	117.898	57.2057	56.9336	93.4921	91.7049	12621.4385	78.2185	0.25099	87.9132	768330
006	2019-02-15t0530	1550230374.11	larva	38.6263	-14.16	-226.1566	752.4928	54.1573	32474.0418	102378.3684	1173947.9129	442.381	-0.42101	204.353	0.81441	201.2792	0.84065	340.4879	-0.23455	330.3542	58563.9219	265.5739	0.76614	304.3019	0.52781	3495260	0.23403	183.346	61.7687	61.5755	95.8884	94.0753	16492.8047	82.0189	0.26055	90.8696	1056490
006	2019-02-15t0930	1550244774.74	larva	42.6265	-10.1598	-222.1564	840.7221	54.143	37643.515	118613.861	1413380.8116	670.49	0.20299	195.938	0.48379	189.1362	0.43009	453.4688	0.59245	436.4291	90240.2812	259.3864	0.54202	343.9375	0.86948	3879960	0.20156	134.293	62.6601	62.4722	96.6591	95.2462	19235.1602	82.4828	0.14126	91.505	1240800
006	2019-02-15t1340	1550259755.37	larva	46.7878	-5.9985	-217.9951	946.2521	61.7264	49970.3881	157514.931	2194331.9198	951.339	0.9439	231.33	1.149	218.1045	0.94526	610.0587	1.8889	569.5793	159835.375	334.8909	1.8147	469.3375	2.5878	6058070	1.4529	120.84	63.4348	63.1143	98.0873	96.7372	25698.8633	83.9957	0.04739	93.1618	1661230
006	2019-02-15t1740	1550274150.35	larva	50.7864	-1.9999	-213.9965	1045.2453	68.4593	60728.7275	191504.8276	2906143.9156	1131.18	1.3747	206.189	0.45958	193.2039	0.2412	599.0344	1.6686	524.1217	190492.9375	300.0921	1.1096	391.2063	1.308	6547110	1.4391	321.343	62.7962	62.3745	98.9225	96.1176	31457.3672	83.463	-0.086516	92.8964	1993970
006	2019-02-15t2140	1550288549.79	adult	54.7862	1.9999	-209.9967	1032.0267	77.4561	63731.1042	200832.844	3365731.9936	1008.68	0.80007	188.665	-0.12761	178.3621	-0.29259	552.0918	1.0697	494.9948	183846.5781	277.187	0.55971	403.9956	1.4271	6275180	0.93594	368.229	65.015	64.6812	105.2681	101.8896	35054.2852	87.429	0.077698	97.8264	2162460
006	2019-02-16t0140	1550302949.96	adult	58.7863	6	-205.9966	495.5952	71.2438	26884.9708	85314.1462	1257757.9676	420.849	-1.1993	206.985	0.40762	199.1181	0.32275	375.5051	-0.65925	371.059	48440.1562	303.0453	1.2049	355.4986	0.55287	2666580	-1.573	338.448	73.2527	72.8851	117.4423	113.4695	15150.0566	98.3184	0.98989	109.2365	943714
006	2019-02-16t0540	1550317350.32	adult	62.7864	10.0001	-201.9965	1114.1686	78.5034	76729.3588	242150.4659	4348331.4877	882.781	0.20154	181.895	-0.49742	174.6433	-0.58989	460.7227	0.035312	394.9268	184289.0938	254.2683	-0.077461	343.3836	0.30721	7269810	1.072	270.012	61.3988	61.0727	97.5437	95.1571	39017.4609	81.8871	-0.60544	91.1562	2453930
006	2019-02-16t0940	1550331750.82	adult	66.7865	14.0002	-197.9964	1161.2813	82.316	74110.6847	233473.7265	4025722.1061	788.334	-0.15443	199.947	0.1645	194.1354	0.14509	454.4811	-0.05067	409.3345	175884.1719	264.1095	0.2022	332.1888	0.098165	7725570	1.1512	223.287	66.0185	65.7713	102.6721	100.712	39734.1172	87.0503	-0.11824	96.9905	2550820
006	2019-02-16t1340	1550346150.14	adult	70.7863	18	-193.9966	1285.0578	83.8706	84381.359	265830.2505	4690113.399	814.001	-0.10315	188.033	-0.32575	182.6719	-0.34847	435.1229	-0.22941	371.1456	191454.0625	259.3134	0.078951	320.7808	-0.096416	8271010	1.308	245.773	64.4323	64.0934	102.4344	99.9975	45071.1172	85.6138	-0.40387	95.7854	2834180
006	2019-02-16t1740	1550360549.93	adult	74.7863	22	-189.9967	1212.714	85.0125	80771.2803	254466.7122	4581368.7205	854.23	0.02368	193.713	-0.076447	188.5874	-0.084499	435.0048	-0.20145	364.4134	183137	260.275	0.14879	314.1413	-0.18397	8153000	1.1166	286.649	62.3669	62.0979	97.5404	95.7865	41064.5	82.6881	-0.94879	91.6649	2624900
006	2019-02-16t2140	1550374950.9	adult	78.7865	26.0002	-185.9964	1163.6305	81.4024	80420.7476	253558.5623	4628006.9075	691.138	-0.50483	183.359	-0.5372	178.2655	-0.56946	403.114	-0.46715	363.7429	168904.7656	249.9702	-0.14929	307.6781	-0.25084	7678350	0.76059	174.095	60.8341	60.5044	95.7245	94.1143	40108.5781	81.0826	-1.3029	90.4766	2547490
006	2019-02-17t0140	1550389350.22	adult	82.7863	30	-181.9966	1260.7258	83.051	82728.8966	260530.2598	4687169.6588	774.852	-0.18454	184.103	-0.48768	180.5874	-0.44904	389.6974	-0.54288	343.755	167959.5625	239.0287	-0.4837	278.7877	-0.78247	7934630	0.83885	143.617	61.9551	61.6271	99.0861	96.936	42706.1289	82.6676	-1.137	92.5723	2670200
006	2019-02-17t0540	1550403750.97	adult	86.7865	34.0003	-177.9964	1205.3906	85.0584	84705.4322	267123.3524	4932181.4588	670.913	-0.51353	174.84	-0.91806	171.1412	-0.90843	375.5558	-0.62517	338.641	165620.1094	228.3029	-0.82629	285.8247	-0.55588	7707480	0.67077	279.914	65.9147	65.5853	105.6783	102.7946	46604.1328	87.6047	-0.39533	98.2187	2905720
006	2019-02-17t0940	1550418150.3	adult	90.7864	38.0001	-173.9966	1303.821	81.5563	83464.2485	262825.6147	4609599.2333	841.306	0.19405	186.316	-0.32332	182.2284	-0.32857	412.9864	-0.06701	362.8708	180062.0625	235.5485	-0.49277	285.0317	-0.48295	8111260	0.86904	290.597	66.083	65.8137	101.9311	99.3742	44441.9453	86.7663	-0.59264	96.0694	2876920
006	2019-02-17t1340	1550432551.19	adult	94.7866	42.0003	-169.9963	1251.3001	81.6102	85401.7944	269102.7618	4889194.6646	759.804	-0.050074	179.278	-0.64693	175.7051	-0.64109	391.3473	-0.22392	338.4591	174149.5312	228.0924	-0.72091	273.9086	-0.65824	7961380	0.77351	426.791	69.1216	68.2867	123.397	117.5619	54911.6875	93.1407	0.46989	109.0792	3069550
006	2019-02-17t1740	1550446951.06	adult	98.7866	46.0003	-165.9963	1252.284	81.7676	83545.1405	263156.9972	4736822.4653	798.891	0.19189	185.627	-0.28521	182.3328	-0.26929	386.1323	-0.1768	344.8322	168353.6719	230.5818	-0.55437	277.8938	-0.45839	8079250	0.83627	193.846	66.357	65.9396	104.3962	102.6101	45516.7617	87.7722	-0.52467	98.3668	2888120
006	2019-02-17t2140	1550461351.28	adult	102.7866	50.0003	-161.9963	1298.4353	85.3421	88659.471	279285.2966	5166274.4781	757.947	0.094069	165.402	-1.3126	162.6978	-1.2796	356.2436	-0.48669	306.9802	164584.5312	209.9712	-1.3564	246.1923	-1.2066	7639570	0.59156	163.294	64.1693	63.3942	112.6924	108.4682	52063.875	86.503	-0.81156	101.0934	2963850
006	2019-02-18t0140	1550475751.78	adult	106.7868	54.0005	-157.9961	1233.7907	78.6172	79833.6197	251490.7464	4384899.6482	612.584	-0.49354	180.152	-0.49814	177.4292	-0.46872	345.123	-0.54907	310.2776	143916.3125	225.2884	-0.64486	263.2763	-0.65835	7499390	0.5178	167.313	69.8453	69.3594	110.9504	108.6679	46266.3203	92.3752	0.25114	103.7237	2907520
006	2019-02-18t0540	1550490151.23	adult	110.7866	58.0003	-153.9963	1191.6174	82.7628	80074.1035	252282.3558	4587367.6564	633.796	-0.3389	174.232	-0.78584	171.7231	-0.75	352.3635	-0.34444	317.3238	147287.9531	219.2583	-0.85111	255.3553	-0.7989	7266510	0.39123	335.821	69.4425	68.8273	114.3597	110.1503	47802.3594	92.9295	0.3261	105.0314	2896170
006	2019-02-18t0940	1550504552.4	adult	114.7869	62.0006	-149.996	1163.1163	82.7386	80019.7205	252282.257	4624959.8636	459.226	-1.1195	166.994	-1.1609	164.391	-1.1327	296.3377	-1.1255	280.9542	123572.8281	215.7454	-0.95969	256.8992	-0.67858	6958960	0.21938	213.518	64.6948	63.8278	128.4684	117.7639	53571.3438	88.051	-0.68476	104.0779	2695960
006	2019-02-18t1340	1550518951.08	adult	118.7866	66.0003	-145.9963	1278.8578	81.7833	82059.2018	258320.8508	4607756.8652	620.218	-0.29023	166.558	-1.1686	164.3243	-1.1242	330.9522	-0.50197	293.2809	141647.5312	206.9307	-1.329	241.2062	-1.0893	7128830	0.32142	255.814	68.811	68.1529	111.5489	108.4321	47742.9219	91.6161	-0.017268	103.6999	2945180
006	2019-02-18t1740	1550533350.11	adult	122.7863	70	-141.9966	1134.1254	84.058	79690.553	251232.6788	4712641.2778	689.513	0.10971	164.231	-1.2897	161.7158	-1.2664	325.3502	-0.51534	281.4348	135020.3281	207.9923	-1.2514	242.1996	-1.0146	6814600	0.13868	301.922	69.0645	68.308	115.8718	111.5172	48086.7891	92.9213	0.20108	106.0437	2865760
006	2019-02-18t2140	1550547749.84	adult	126.7862	73.9999	-137.9967	1173.718	84.3554	79149.0786	249384.758	4617198.7621	620.098	-0.17958	168.097	-1.0546	164.5213	-1.1013	344.4772	-0.12042	292.2834	142269.0781	217.3182	-0.77203	260.5396	-0.37793	6931810	0.20447	162.506	68.832	68.0545	119.0996	115.3504	49188.125	92.0015	-0.050143	107.7266	2838420
006	2019-02-19t0140	1550562149.76	adult	130.7862	77.9999	-133.9967	1246.5589	86.3715	89186.1426	281049.9394	5437645.2237	560.799	-0.42813	155.972	-1.7636	153.4471	-1.7544	314.231	-0.56608	276.5189	145803.1875	200.9218	-1.5521	236.0841	-1.1377	7236620	0.37298	201.708	70.468	69.4972	129.5513	124.0727	60111.8164	95.2908	0.60604	113.7293	3269500
006	2019-02-19t0540	1550576549.68	adult	134.7862	81.9999	-129.9967	1280.7479	88.9644	88585.8574	279046.4478	5216197.5812	641.687	0.044463	163.942	-1.2846	161.7732	-1.2633	303.5112	-0.69471	271.4492	140222.1875	207.9416	-1.1888	238.184	-1.0424	7560040	0.54445	283.492	71.1131	70.2413	121.1612	116.4857	55976.4766	95.8489	0.64939	110.1959	3279310
006	2019-02-19t0940	1550590949.98	adult	138.7863	86	-125.9966	1278.0937	81.9314	83228.1632	262139.2886	4673443.4976	632.739	0.055365	180.624	-0.26698	177.8111	-0.28996	346.4814	0.13365	303.4056	150372.9062	226.7095	-0.23138	262.6684	-0.17601	7835830	0.68451	449.726	70.979	69.9722	125.438	119.8456	54440.0977	95.6246	0.51574	111.5241	3079210
006	2019-02-19t1340	1550605350.35	adult	142.7864	90.0001	-121.9965	1191.11	87.187	85303.8594	268933.1428	5163183.8781	725.528	0.61131	180.029	-0.28894	177.8368	-0.27818	352.8385	0.31773	293.5561	156660.2812	227.0175	-0.1982	260.7535	-0.21078	7990950	0.75318	308.527	71.14	70.5292	119.8778	116.0048	53225.7617	95.7438	0.43895	109.4788	3157690
006	2019-02-19t1740	1550619750.46	adult	146.7864	94.0001	-117.9965	1197.4752	86.3716	83288.399	262595.2382	4992096.17	552.504	-0.26401	172.634	-0.73244	168.9555	-0.82083	325.9744	-0.11927	296.4364	141472.8906	227.1305	-0.17995	271.9827	0.2066	7485040	0.4649	234.295	66.5053	65.6121	119.4282	115.1859	51831.8359	91.2691	-0.63251	107.1996	2883540
006	2019-02-19t2140	1550634150.13	adult	150.7863	98	-113.9966	1120.2641	87.0942	80883.0065	255025.5918	4943641.2676	522.015	-0.37866	189.154	0.29896	187.432	0.33873	325.6657	-0.06925	292.1426	137105.2812	234.8554	0.21411	264.8518	-0.023837	7957160	0.7011	396.727	70.9315	70.314	116.6444	113.1634	49107.2852	95.6592	0.16764	108.0599	2983870
006	2019-02-20t0140	1550648550.23	adult	154.7863	102	-109.9966	1193.3223	86.7979	82466.2743	259833.3017	4854751.604	675.094	0.53795	179.36	-0.2962	176.6806	-0.3249	351.5622	0.48757	301.6505	151171.75	225.7317	-0.23577	264.2526	-0.031141	7700290	0.55266	355.952	71.1821	69.9916	127.4687	122.4559	54811.5273	97.5136	0.38681	115.4097	3055990
006	2019-02-20t0540	1550662950.48	adult	158.7864	106.0001	-105.9965	1329.3693	83.7092	89109.9916	280556.7116	5171709.7254	662.836	0.54002	188.313	0.26648	185.2899	0.22241	355.5453	0.62767	311.0262	165328.5938	238.004	0.36699	280.166	0.52802	8744140	1.0701	210.325	71.6504	70.7345	124.0564	119.9041	57686.2031	96.093	-0.022471	112.3492	3327020
006	2019-02-20t0940	1550677350.16	adult	162.7863	110	-101.9966	1272.9544	84.1938	87365.8178	275153.4606	5127238.9218	627.159	0.405	191.163	0.44893	189.0056	0.46052	339.9887	0.37803	305.0511	155034.8594	243.3828	0.62014	280.8773	0.55345	8702140	1.028	315.417	71.0289	69.6263	133.5865	130.2699	60915.4297	98.5281	0.25656	120.2088	3233380
006	2019-02-20t1340	1550691753.2	adult	166.7872	114.0009	-97.9957	1288.3344	83.6325	88881.4695	279967.5088	5176281.3697	647.223	0.59605	190.481	0.40748	187.913	0.39216	354.4242	0.72409	309.4809	164452.8125	236.854	0.29394	277.7547	0.44305	8823280	1.0673	185.753	72.2363	71.1516	127.955	124.2981	59371.125	97.7425	-0.017213	116.4258	3346060
006	2019-02-20t1740	1550706151.02	adult	170.7866	118.0003	-93.9964	1265.6457	84.5871	88473.6465	278693.5419	5240102.5899	569.874	0.19474	190.227	0.39012	187.948	0.3917	351.3487	0.72005	317.9061	161971.7656	238.8983	0.37791	283.6475	0.63766	8760320	1.016	191.64	70.1538	69.0982	124.9525	120.9043	57603.125	95.5773	-0.45468	112.9902	3230720
006	2019-02-20t2140	1550720550.96	adult	174.7865	122.0002	-89.9964	1329.6761	86.7506	90169.3096	283968.9615	5249729.1867	588.727	0.37945	189.62	0.34948	186.9972	0.32869	343.1503	0.60589	308.0107	161280.6562	236.9179	0.2696	274.5643	0.32664	8901890	1.0637	248.831	72.8662	71.0546	146.0258	143.3232	68632.1328	101.4683	0.24821	129.6979	3420780
006	2019-02-21t0140	1550734950.7	adult	178.7865	126.0002	-85.9964	1183.6917	91.6431	90268.4983	284826.1152	5764512.5075	416.095	-0.66338	184.643	0.039903	182.4916	0.044302	294.0605	-0.38133	283.834	138208.4375	228.4085	-0.14452	261.2656	-0.12454	8663280	0.93167	346.234	75.0395	73.9946	125.632	123.5255	59047.0234	102.0281	0.18669	116.567	3520780
006	2019-02-21t0540	1550749350.81	adult	182.7865	130.0002	-81.9964	1214.4665	92.3052	91826.055	289603.0041	5785290.6521	379.553	-0.86293	192.919	0.52537	191.559	0.5825	286.5411	-0.51499	279.9892	136966.6562	235.6642	0.16996	262.6072	-0.090502	9207850	1.167	184.622	75.6334	74.5143	128.1092	125.9449	61236.1875	102.9434	0.1685	118.9627	3609910
006	2019-02-21t0940	1550763750.74	adult	186.7865	134.0002	-77.9964	1214.7357	90.6303	88169.8591	278262.4261	5275886.7857	306.042	-1.3242	183.229	-0.0709	182.6565	0.027297	251.2485	-1.2657	249.5656	115323.0469	223.9679	-0.38924	242.2694	-0.77527	8403440	0.77935	159.824	73.3189	72.6407	117.8413	115.9903	54089.1641	98.7999	-0.41121	111.0671	3362620
006	2019-02-21t1340	1550778151.3	adult	190.7866	138.0003	-73.9963	1255.5651	92.2277	93559.5878	295025.5635	5810476.9784	486.778	-0.05476	188.269	0.2138	186.3302	0.23244	302.8135	-0.11317	294.9926	147470.1875	232.4488	-0.023982	268.0244	0.062493	9159110	1.1102	425.931	73.7837	72.2667	135.2706	128.9625	65876.8047	101.2074	-0.23986	120.1508	3589500
006	2019-02-21t1740	1550792550.99	adult	194.7866	142.0003	-69.9964	1334.9057	90.0919	93044.2211	293022.0138	5571615.9324	457.259	-0.21199	184.606	-0.014714	182.8831	0.015133	305.8077	-0.020724	291.3742	148316.7188	231.6361	-0.082193	265.613	-0.029148	8939890	0.99904	200.96	76.4075	74.1191	151.4672	147.7791	73461.5781	109.0435	0.4569	135.8723	3700190
006	2019-02-21t2140	1550806951.66	adult	198.7867	146.0004	-65.9962	1334.6384	86.4156	92374.5374	290871.8532	5551706.8004	448.674	-0.22949	180.169	-0.28406	177.9579	-0.28357	293.7073	-0.27443	281.6138	141273.2344	232.7959	-0.051582	263.9702	-0.095824	8663990	0.86781	361.385	73.3925	71.2734	145.2968	140.0149	69887.7656	105.4373	-0.0089622	129.8564	3529300
006	2019-02-22t0140	1550821351.9	adult	202.7868	150.0005	-61.9961	1205.5505	92.7301	90461.2849	285330.083	5662842.3163	374.81	-0.73197	183.364	-0.11204	182.2533	-0.046185	273.7885	-0.71509	267.2824	128954.4062	226.3076	-0.36333	251.3769	-0.52418	8620870	0.84158	303.761	75.2416	73.6732	134.9126	131.4147	63543.8477	104.3129	-0.21204	123.6581	3537480
006	2019-02-22t0540	1550835751.89	adult	206.7868	154.0005	-57.9961	1196.7583	90.3822	88426.8583	279025.1213	5577033.5905	324.999	-1.0828	185.08	-0.029053	184.9944	0.097328	257.2549	-1.099	254.868	118337.2656	228.9973	-0.26974	247.6533	-0.66776	8511260	0.78689	233.035	74.9247	73.707	128.8495	126.2018	59270.7656	103.9156	-0.34314	120.0228	3445560
006	2019-02-22t0940	1550850151.36	adult	210.7867	158.0004	-53.9963	1149.0103	95.2668	88745.6196	280185.3377	5690600.338	293.199	-1.3159	178.509	-0.4285	177.5248	-0.35306	248.0564	-1.3193	245.7149	114602.0469	219.8956	-0.7087	238.8178	-0.98744	8229960	0.65645	174.409	78.3741	77.2433	131.6176	128.7579	60807.3203	106.7235	-0.19495	122.9612	3613360
006	2019-02-22t1340	1550864538.45	adult	214.7831	161.9968	-49.9998	1077.7522	90.3226	79313.7878	250288.8351	4908842.7401	318.429	-1.1085	190.476	0.24049	189.6312	0.32606	261.3889	-1.012	258.3328	107953.5938	231.9153	-0.20512	251.5084	-0.5962	7852750	0.48388	288.613	78.5475	77.0706	137.1715	133.9281	56651.8203	108.4411	-0.1501	126.86	3238280
006	2019-02-22t1740	1550878939.11	adult	218.7833	165.997	-45.9997	1035.8062	95.9545	79393.7302	250906.6773	5065242.1056	317.012	-1.1166	189.428	0.14925	188.5956	0.2378	258.6859	-1.0939	256.2381	106837.2812	231.1348	-0.28518	250.2077	-0.67922	7813330	0.45936	310.779	79.8077	78.4808	136.4749	133.9817	56364.1445	109.9036	-0.13927	127.4789	3291830
006	2019-02-22t2140	1550893337.1	adult	222.7827	169.9964	-42.0002	1018.7303	95.6727	81623.1567	258132.763	5413943.6674	303.394	-1.2307	188.426	0.054589	187.4842	0.13941	259.9216	-1.0822	257.339	110466.6641	231.1166	-0.33574	249.7198	-0.73842	7992280	0.53136	165.466	80.4104	78.7993	137.1063	135.1972	58270.1914	111.5803	-0.11538	129.1645	3410690
006	2019-02-23t0140	1550907737.73	adult	226.7829	173.9966	-38	995.7555	96.2888	76811.579	242736.0024	5002799.9226	293.463	-1.3213	188.994	0.048197	188.2834	0.1491	257.1222	-1.1808	255.2265	102848.875	229.8748	-0.44354	248.0616	-0.83726	7544630	0.32827	175.072	80.935	79.3677	139.9262	137.9657	55970.4922	111.8083	-0.20259	130.353	3230930
006	2019-02-23t0540	1550922137.82	adult	230.7829	177.9966	-34	1003.4393	96.365	78147.7751	247124.3129	5080512.5097	298.198	-1.2854	189.191	0.021875	188.4428	0.12291	257.0677	-1.212	254.7384	104369.5078	229.9473	-0.48875	247.9193	-0.88238	7680200	0.38308	177.481	81.9548	80.3279	140.6251	137.9735	57093.7734	113.2825	-0.19058	130.7344	3326950
006	2019-02-23t0940	1550936537.71	adult	234.7829	181.9966	-30	963.4102	91.0739	74419.2416	235310.3075	4762221.0091	292.7	-1.3444	189.799	0.016003	189.1691	0.12642	258.3046	-1.2094	255.546	99963.8828	230.8491	-0.49874	249.1663	-0.88201	7339130	0.22768	186.089	83.1768	81.2492	144.9881	142.2715	56110.4141	116.0611	-0.090305	135.5891	3216280
006	2019-02-23t1340	1550950937.53	adult	238.7828	185.9965	-26.0001	967.0159	90.8572	75724.1227	239466.744	4915030.8129	304.709	-1.2444	187.291	-0.17536	186.5613	-0.067362	253.8529	-1.3517	251.7801	100018.0312	227.2989	-0.70646	244.8004	-1.0641	7365410	0.23687	175.553	83.4417	81.6026	144.5046	142.1125	56934.8281	116.4352	-0.15934	134.8427	3281430
006	2019-02-23t1740	1550965337.52	adult	242.7828	189.9965	-22.0001	961.0338	90.298	75458.8916	238702.0002	4886154.748	285.634	-1.4397	181.223	-0.57305	180.477	-0.46165	246.6998	-1.5623	243.9247	96953.0312	220.4286	-1.053	237.7894	-1.3253	7104320	0.11764	179.508	82.6841	80.7865	142.2595	140.0813	55907.9766	115.1818	-0.32802	132.9066	3241380
006	2019-02-23t2140	1550979737.47	adult	246.7828	193.9965	-18.0001	973.7207	92.6093	74645.5082	235903.9406	4774877.0518	286.486	-1.4488	184.365	-0.42876	183.5193	-0.32239	251.1547	-1.4689	248.86	97448.0156	224.2396	-0.92427	242.2637	-1.2083	7148190	0.13625	183.019	84.4548	82.481	144.8419	142.3529	56198.6484	118.0389	-0.22519	135.9693	3274480
006	2019-02-24t0140	1550994137.72	adult	250.7829	197.9966	-14	1016.0824	91.782	76130.5896	240460.2496	4761434.3061	286.018	-1.473	188.707	-0.2153	187.8876	-0.10768	257.3987	-1.3255	255.3833	101929.875	229.183	-0.74731	248.1299	-1.0468	7473190	0.2853	188.004	85.5994	83.6751	146.9814	144.6499	58351.6055	119.9246	-0.186	137.7916	3389910
006	2019-02-24t0540	1551008537.57	adult	254.7828	201.9965	-10.0001	999.8754	87.766	74643.7115	235857.8196	4606294.2981	302.832	-1.3155	191.565	-0.088682	190.4854	0.0040235	262.3826	-1.2112	259.688	101804.4453	233.6538	-0.59283	252.5162	-0.93345	7432330	0.26761	178.372	87.3428	85.2391	151.0793	148.8887	58618.7578	123.0095	-0.075522	142.4431	3388720
006	2019-02-24t0940	1551022937.68	adult	258.7829	205.9966	-6.0001	1006.2817	91.5672	75542.648	238712.9914	4710087.1	316.83	-1.1792	192.108	-0.094706	191.2102	0.0090574	264.0193	-1.1831	261.4034	103759.5781	234.1938	-0.60541	253.7084	-0.92095	7543320	0.32123	174.791	87.8346	85.7972	150.9525	149.4584	59324.3398	123.9345	-0.095821	142.6426	3448910
006	2019-02-24t1340	1551037337.78	adult	262.7829	209.9966	-2	982.5535	92.8347	73902.4394	233605.6013	4618608.1871	306.975	-1.3088	193.978	-0.025244	192.9324	0.070294	266.6471	-1.1282	263.6354	102659.1406	235.7834	-0.57388	255.685	-0.88415	7454960	0.28107	191.094	88.9196	86.7111	153.4343	151.0187	59072.2109	125.6258	-0.070928	144.3	3417360
006	2019-02-24t1740	1551051737.99	dead	266.7829	213.9966	2	909.8102	92.8945	71095.476	225135.161	4577369.0411	321.045	-1.1643	198.735	0.2054	197.6772	0.29887	272.1553	-0.99676	268.788	100697.4688	241.1798	-0.3873	261.7585	-0.72277	7342080	0.22797	198.696	90.4551	88.1173	157.983	155.479	58453.7266	128.0625	-0.0050925	148.5565	3341770
007	2019-02-13t1215	1550081869.25	egg	-2.6263	-55.4127	-163.4127	168.1773	28.6679	3255.1404	10355.0147	58450.6284	0	1.2709	0	-0.50547	0	-0.52879					0	-0.40302	0	-0.29047	0	100295.5498	0	0	0				0	-0.55868	0	0
007	2019-02-13t1730	1550100778.4	larva	2.6263	-50.1601	-158.1601	156.3519	27.1503	2866.5601	9124.6331	48739.4273	0	-0.0091558	0	-0.73244	0	-0.75698					0	-0.5971	0	-0.50255	0	68776.4317	0	0	0				0	-0.72496	0	0
007	2019-02-13t2130	1550115178.52	larva	6.6263	-46.1601	-154.1601	153.9092	27.452	2815.1133	8968.9504	48049.9663	0	-0.4613	0	-0.91627	0	-0.94122					0	-0.75683	0	-0.67746	0	0.23189	0	0	0				0	-0.86123	0	0
007	2019-02-14t0130	1550129578.72	larva	10.6264	-42.16	-150.16	164.9358	26.2449	2971.1089	9444.6768	49409.1559	0	-0.7866	0	-1.1112	0	-1.1361					0	-0.92886	0	-0.8658	0	-0.70341	0	0	0				0	-1.0075	0	0
007	2019-02-14t0530	1550143978.55	larva	14.6263	-38.1601	-146.1601	153.8742	27.2863	2805.9553	8942.2571	47700.8742	0	-1.0457	0	-1.3196	0	-1.3437					0	-1.116	0	-1.0702	0	-1.1795	0	0	0				0	-1.1658	0	0
007	2019-02-14t0930	1550158378.03	larva	18.6262	-34.1602	-142.1602	290.708	32.4735	6637.6966	20973.7725	138033.5086	220.088	-0.16743	137.249	0.41797	135.566	0.43365	202.8751	-0.51218	201.5367	7303.5039	178.6103	0.36719	194.9414	0.27037	493683	-0.88231	105.021	53.9271	53.8295	86.327	84.221	3107.771	72.7209	0.48352	81.5425	193976
007	2019-02-14t1330	1550172780.07	larva	22.6267	-30.1597	-138.1597	488.9789	39.6117	14842.3165	46802.1798	388287.831	231.485	-0.38823	149.048	0.44913	147.7736	0.47745	213.88	-0.58313	212.4256	17110.4023	189.3021	0.34915	207.0529	0.2171	1181500	-0.45671	112.122	62.376	61.9528	95.3946	94.6023	7631.5693	82.3215	0.6512	91.2435	494454
007	2019-02-14t1730	1550187181.45	larva	26.6271	-26.1593	-134.1593	462.1799	39.8701	13976.4424	44102.7971	364141.8678	264.635	-0.48486	148.849	0.29701	146.7537	0.31366	227.4099	-0.63974	223.5305	17055.7402	196.4909	0.29478	217.7559	0.1479	1110120	-0.90591	100.452	54.8984	54.6793	87.5795	85.9454	6568.4639	74.233	0.3435	83.2102	409432
007	2019-02-14t2130	1550201578.9	larva	30.6264	-22.16	-130.16	601.996	42.6771	20353.6021	64140.0232	584363.1692	265.579	-0.70103	158.727	0.299	156.7709	0.32416	235.2169	-0.74079	232.6787	25638.6465	207.6604	0.28168	226.3781	0.051381	1717900	-0.64109	158.721	64.1537	63.8844	100.1753	97.5681	10919.1064	84.852	0.56147	94.1549	694336
007	2019-02-15t0130	1550215979.41	larva	34.6266	-18.1598	-126.1599	682.9764	49.1129	25857.7131	81741.985	798273.4059	262.869	-0.90975	156.984	0.093762	154.5792	0.113	237.6092	-0.89144	235.0887	32552.4551	207.9681	0.13006	227.8164	-0.13672	2150050	-0.57189	194.852	58.0421	57.5946	93.1007	90.4094	12754.791	77.8176	0.23779	87.0499	794945
007	2019-02-15t0530	1550230378.81	larva	38.6264	-14.16	-122.16	624.6421	53.7673	28036.8769	88953.0392	1017709.6418	305.625	-0.93104	162.482	-0.0020768	159.1851	0.0058033	261.2155	-0.88228	258.0484	38659.8945	225.4509	0.19125	250.1931	-0.11574	2397750	-0.66491	110.3	55.0059	54.6678	88.2851	86.3653	13066.1992	74.8252	-0.00076597	83.0207	811722
007	2019-02-15t0930	1550244779.58	larva	42.6266	-10.1598	-118.1598	800.7508	50.2304	35190.8204	111032.5833	1266146.3404	711.684	0.3506	173.927	0.012163	168.8895	-0.0089687	458.9698	0.63998	453.9581	85368.375	223.2487	-0.051649	301.963	0.30517	3224090	-0.3048	208.215	63.737	63.4517	99.2642	96.8856	18463.1328	83.4919	0.18287	92.6551	1181490
007	2019-02-15t1340	1550259760.07	larva	46.7878	-5.9985	-113.9986	869.4009	53.4932	37626.8367	118478.4237	1393732.9081	521.32	-0.53044	167.621	-0.39243	165.0121	-0.35079	381.2104	-0.18021	382.0851	75860.8594	214.5091	-0.50051	279.461	-0.29439	3320410	-0.53841	258.831	58.8531	58.471	94.4223	91.6257	18790.0312	78.7416	-0.21337	87.9885	1165820
007	2019-02-15t1740	1550274155.15	larva	50.7865	-1.9999	-109.9999	990.6767	53.8125	44334.9854	139603.8417	1667906.6127	876.958	0.5251	185.622	-0.089604	180.1341	-0.11173	479.7309	0.57468	448.6217	112257.0312	235.2353	-0.26295	301.6758	-0.12477	4330550	-0.083606	112.581	62.9106	62.7044	95.7304	94.4406	22400.9062	82.415	-0.14767	90.9803	1467700
007	2019-02-15t2140	1550288554.52	adult	54.7863	1.9999	-106.0001	1144.1283	60.5093	54033.6596	170213.9327	2161370.8643	978.562	0.70205	176.591	-0.48954	170.7976	-0.52301	527.4867	0.84778	470.1549	149806.2188	247.2049	-0.14325	325.6093	0.11707	5013940	0.11295	140.052	60.9366	60.5788	95.8598	94.14	27224.1699	81.4116	-0.35602	90.8996	1730170
007	2019-02-16t0140	1550302954.79	adult	58.7864	6	-102	1021.2401	68.1887	55268.7977	174094.5759	2548610.4093	610.057	-0.5923	167.25	-0.91247	159.7287	-1.0151	419.983	-0.26598	405.8134	121795.0625	241.3582	-0.37267	330.9314	0.1291	4839370	-0.2153	537.903	66.9952	66.5861	109.6729	105.072	31805.1523	90.2791	0.28249	101.226	1938510
007	2019-02-16t0540	1550317355.1	adult	62.7865	10.0001	-97.9999	1106.7104	64.9328	57424.2787	180797.1223	2545913.8801	889.847	0.22405	159.575	-1.3119	153.9299	-1.3681	470.5717	0.12312	413.906	141642.0781	210.5661	-1.2846	278.1777	-0.84641	4801620	-0.41538	116.1	58.1027	57.8421	91.4064	89.8681	27513.334	77.6171	-1.0621	86.7853	1748310
007	2019-02-16t0940	1550331755.59	adult	66.7866	14.0002	-93.9998	1072.8357	61.9466	55127.3705	173580.9258	2397235.4366	1078.27	0.76969	191.29	-0.17807	186.5458	-0.16603	504.2402	0.40089	457.0736	145725.4062	236.8144	-0.60437	285.0065	-0.75736	5527910	-0.1346	199.831	66.8681	66.6138	102.2576	100.1095	29552.4395	87.4135	-0.072275	96.4253	1932350
007	2019-02-16t1340	1550346154.95	adult	70.7864	18	-90	79.219	51.1777	2426.4316	8969.1282	74645.984	247.51	-1.9272	146.816	-2.0697	146.8576	-1.9241	199.3277	-2.432	193.0423	1793.9493	176.5672	-2.5156	189.4314	-2.5476	126702	-3.3486	259.112	63.9265	62.857	119.7527	103.4371	1077.7742	86.7582	-0.24044	98.9344	55168.6
007	2019-02-16t1740	1550360554.8	adult	74.7864	22	-86	1046.3569	64.2465	54539.4241	171774.9369	2416726.5415	510.072	-1.107	166.833	-1.2756	163.8892	-1.2305	326.7914	-1.2547	297.8697	93462.3281	215.8004	-1.3201	259.2378	-1.2457	4767770	-0.78673	133.697	65.5233	65.1761	101.1926	99.7715	28941.0898	86.5341	-0.36121	96.0127	1872520
007	2019-02-16t2140	1550374955.76	adult	78.7866	26.0003	-81.9998	1041.7384	62.5407	54181.5835	170617.3115	2400054.3398	420.436	-1.4212	153.219	-1.9366	149.4716	-1.9561	287.0676	-1.6586	267.2113	81527.1875	202.6523	-1.7844	235.5202	-1.7085	4349570	-1.0907	288.63	62.2199	61.7853	99.1326	97.0431	28153.6445	83.5236	-0.91671	93.2981	1766300
007	2019-02-17t0140	1550389355.04	adult	82.7864	30.0001	-78	958.965	64.8527	51667.2532	162853.1989	2334701.7716	636.013	-0.67331	162.593	-1.517	161.39	-1.3971	317.8278	-1.3294	288.8595	86131.3359	204.6582	-1.7199	234.1598	-1.731	4400250	-1.1163	137.728	64.6821	64.2207	103.7759	101.1012	28123.2773	85.8571	-0.61994	96.6766	1750490
007	2019-02-17t0540	1550403755.84	adult	86.7867	34.0003	-73.9997	1002.9941	61.6168	50367.3411	158657.2752	2194585.728	435.411	-1.3818	173.392	-0.98906	172.232	-0.85356	292.8021	-1.5953	275.8439	77592.5625	208.7632	-1.5555	236.0583	-1.6736	4579640	-1.0584	341.167	69.869	69.5305	109.4652	106.2183	29008.2793	91.4994	0.25116	102.2994	1845380
007	2019-02-17t0940	1550418155.16	adult	90.7865	38.0001	-69.9999	977.0465	65.333	50295.3551	158397.3275	2220661.0487	547.48	-0.94441	159.769	-1.653	158.3365	-1.5496	308.4508	-1.375	268.7924	81431.0078	201.749	-1.7988	233.3688	-1.7081	4212640	-1.2928	162.09	66.054	65.5827	109.5766	106.4526	28928.2227	88.4862	-0.29939	100.1284	1741650
007	2019-02-17t1340	1550432556.11	adult	94.7867	42.0004	-65.9997	1011.3651	62.56	50644.5724	159530.7659	2152004.3217	592.607	-0.73	174.603	-0.88553	172.6981	-0.79687	314.5679	-1.238	268.1894	83675.0703	212.7417	-1.3334	240.5707	-1.4877	4638860	-1.0789	294.908	68.6038	68.002	116.8496	113.6241	31082.0039	91.2373	0.13563	106.3642	1822660
007	2019-02-17t1740	1550446955.99	adult	98.7867	46.0003	-61.9997	981.6988	73.4712	54303.4158	171186.1885	2557700.8511	526.337	-0.96661	158.627	-1.6867	157.0527	-1.5945	293.4226	-1.4544	255.707	83625.4375	205.6583	-1.5788	230.801	-1.6786	4506590	-1.1696	260.344	64.1642	63.7125	107.1667	102.5527	30542.5137	85.8462	-0.87323	97.4967	1822910
007	2019-02-17t2140	1550461356.24	adult	102.7868	50.0004	-57.9996	943.5824	63.4108	48155.3719	151729.0833	2113469.1342	696.984	-0.17511	175.02	-0.80511	173.1283	-0.72638	320.8836	-0.99169	275.9812	81183.5469	214.2105	-1.1772	240.5346	-1.3585	4418370	-1.2319	166.306	67.854	67.2324	110.457	107.32	27945.6133	89.7749	-0.20284	102.1544	1712980
007	2019-02-18t0140	1550475756.73	adult	106.7869	54.0005	-53.9995	943.0458	62.6851	47539.2023	149735.8541	2057502.1167	503.96	-0.98911	174.608	-0.79562	173.2049	-0.69555	290.1628	-1.3596	261.9281	72540.6875	212.7879	-1.1879	238.1357	-1.3566	4356460	-1.2766	323.239	69.3033	68.6771	110.7064	107.811	27676.5938	91.6648	0.11571	102.8038	1729120
007	2019-02-18t0540	1550490156.39	adult	110.7868	58.0004	-49.9996	986.0604	62.7522	50332.1515	158487.7952	2211633.0446	401.494	-1.4286	178.1	-0.57462	176.7923	-0.47406	281.1802	-1.4263	262.6501	74231.5625	218.5152	-0.88425	243.7318	-1.1326	4698460	-1.0863	337.593	76.5084	75.7751	126.5323	122.2876	33404.5273	101.8918	2.0754	116.1865	2018370
007	2019-02-18t0940	1550504556.86	adult	114.787	62.0006	-45.9995	929.9786	64.2257	47672.9255	150241.7764	2057317.1816	392.355	-1.4406	161.905	-1.4439	160.7026	-1.3366	261.7744	-1.6658	244.9949	65443.6016	207.0024	-1.3598	230.8981	-1.4501	4046340	-1.4656	251.463	70.4481	70.0214	113.5394	110.9018	28384.8594	93.4515	0.39598	105.352	1760640
007	2019-02-18t1340	1550518955.56	adult	118.7866	66.0002	-41.9998	935.1013	63.7055	47193.4156	148623.4344	2072998.675	499.583	-0.88106	189.367	0.12264	187.7002	0.18904	301.2767	-0.97833	282.7136	74716.625	231.3917	-0.18314	258.8832	-0.54798	4685880	-1.0945	165.293	69.6314	69.0736	113.6755	111.1786	28191.5312	92.1685	0.096203	105.1036	1723030
007	2019-02-18t1740	1550533354.53	adult	122.7863	69.9999	-38.0001	931.9722	62.8018	46346.0782	145969.303	1985319.3095	459.064	-1.0373	172.487	-0.81485	170.7394	-0.75107	287.1192	-1.1445	267.3471	70057.0938	220.6958	-0.64512	250.6802	-0.74752	4192650	-1.374	212.698	69.3589	68.5078	117.9934	112.6832	28790.3789	92.4628	0.10469	106.1676	1685910
007	2019-02-18t2140	1550547754.42	adult	126.7863	73.9999	-34.0001	910.3614	60.1817	45199.0257	142440.312	1918214.8007	424.447	-1.169	173.683	-0.72818	171.1309	-0.7173	285.7926	-1.1095	269.3013	68018.6328	224.9072	-0.40338	253.9738	-0.59043	4119410	-1.4087	164.081	69.8543	69.032	117.8153	114.8046	28040.0352	93.7922	0.33529	108.6697	1656800
007	2019-02-19t0140	1550562154.3	adult	130.7862	77.9999	-30.0002	826.203	64.2267	43868.8746	138405.361	1951256.2579	371.298	-1.4008	185.371	-0.019979	183.6938	0.033485	275.8702	-1.2278	268.7772	63450.1484	227.2019	-0.25624	256.6451	-0.45564	4257610	-1.32	293.241	71.204	70.4875	117.7116	113.9612	27073.6582	93.7879	0.27621	107.0966	1635410
007	2019-02-19t0540	1550576554.2	adult	134.7862	81.9998	-26.0002	797.2407	60.1627	39449.0658	124364.9656	1655738.4335	409.701	-1.1639	183.318	-0.12184	180.7619	-0.12448	286.3201	-0.99808	276.1859	59554.5781	230.4049	-0.070726	261.2945	-0.26136	3797990	-1.5644	278.384	71.6492	70.8437	119.0617	114.9622	24764.8242	94.7515	0.40716	108.2903	1484430
007	2019-02-19t0940	1550590954.59	adult	138.7863	85.9999	-22.0001	898.6463	64.3203	46729.6835	147267.8337	2096247.8957	314.691	-1.6258	178.448	-0.39908	178.2866	-0.26103	261.2478	-1.4034	258.1697	64266.957	225.2235	-0.30595	248.2324	-0.6722	4372680	-1.2301	193.77	73.2701	72.9305	115.8792	113.6038	28506.2852	96.072	0.61459	108.2648	1795410
007	2019-02-19t1340	1550605355.01	adult	142.7864	90	-18	720.2105	76.225	41292.0147	131199.5672	1977839.936	300.991	-1.666	153.982	-1.8845	150.3833	-1.9677	252.3479	-1.5318	249.8904	54759.4961	207.2458	-1.1936	239.1794	-0.96101	3326480	-1.786	169.127	69.6482	68.8852	118.2423	114.8634	25658.582	93.9154	0.03966	107.8103	1504610
007	2019-02-19t1740	1550619755.1	adult	146.7865	94.0001	-13.9999	730.168	66.1299	40120.0389	126686.6925	1860690.2501	318.287	-1.5398	154.397	-1.8566	151.1566	-1.9262	255.2977	-1.4448	251.6746	53612.5234	207.404	-1.1713	240.236	-0.90384	3242490	-1.8065	166.043	70.5555	69.8196	118.8191	114.9675	24952.0078	94.5639	0.067395	107.9163	1481740
007	2019-02-19t2140	1550634154.67	adult	150.7863	98	-10.0001	592.1147	81.5658	34785.9894	111079.7066	1716381.0991	311.308	-1.5458	156.126	-1.7436	152.405	-1.8501	259.1368	-1.3386	255.7466	47162.8945	213.7484	-0.83982	245.6335	-0.69618	2839000	-1.9918	168.094	71.7875	70.8177	127.3103	123.44	23170.4805	97.1635	0.47321	114.0247	1305380
007	2019-02-20t0140	1550648554.82	adult	154.7864	102	-6	500.8396	89.4183	30910.8312	99149.3633	1643209.4294	308.331	-1.5312	153.796	-1.8777	150.2082	-1.9834	258.2393	-1.3208	255.4773	41834.7578	209.3774	-1.0443	243.4512	-0.75546	2476570	-2.147	141.871	71.4109	70.5766	117.0372	114.865	18960.0254	96.1778	0.13097	109.2221	1149930
007	2019-02-20t0540	1550662955.1	adult	158.7865	106.0001	-1.9999	516.7562	89.2953	31148.6073	99683.8005	1632996.4199	307.02	-1.5082	155.2	-1.7781	151.4452	-1.8956	266.9396	-1.1143	264.274	43511.1523	212.8935	-0.85965	250.8585	-0.48413	2520140	-2.0891	149.949	72.0988	71.441	118.0019	115.7075	19234.3125	96.8495	0.11307	110.3319	1170740
007	2019-02-20t0940	1550677354.69	dead	162.7864	110	1.9999	429.4747	101.9438	26628.8152	87059.822	1499564.7638	308.765	-1.468	161.473	-1.3783	157.2578	-1.5197	268.9554	-1.0372	266.2408	37653.7539	226.1322	-0.21198	256.4535	-0.28163	2248180	-2.1907	187.44	74.2851	73.0662	130.1065	125.9231	18214.916	101.7231	0.7909	117.6732	1034270
008	2019-02-13t1215	1550081873.62	egg	-2.6263	-59.4127	-187.4129	151.0104	34.7761	3308.6359	10727.6812	67193.3002	0	1.2709	0	-0.50547	0	-0.52879					0	-0.40302	0	-0.29047	0	100295.6127	0	0	0				0	-0.55868	0	0
008	2019-02-13t1730	1550100782.86	larva	2.6263	-54.1601	-182.1603	156.6733	28.6891	3010.8242	9595.6373	53876.1594	0	-0.0091575	0	-0.73244	0	-0.75698					0	-0.5971	0	-0.50255	0	68776.3391	0	0	0				0	-0.72496	0	0
008	2019-02-13t2130	1550115183.02	larva	6.6263	-50.16	-178.1603	165.3293	27.7845	3126.151	9944.8392	54715.5092	0	-0.4613	0	-0.91627	0	-0.94122					0	-0.75684	0	-0.67747	0	0.23188	0	0	0				0	-0.86123	0	0
008	2019-02-14t0130	1550129583.19	larva	10.6264	-46.16	-174.1602	164.5567	27.1953	3080.7312	9800.2329	53210.1771	0	-0.7866	0	-1.1112	0	-1.1361					0	-0.92886	0	-0.8658	0	-0.70341	0	0	0				0	-1.0075	0	0
008	2019-02-14t0530	1550143983.01	larva	14.6263	-42.16	-170.1603	153.7823	28.1192	2916.2763	9299.9406	51392.6246	0	-1.0458	0	-1.3196	0	-1.3437					0	-1.116	0	-1.0702	0	-1.1795	0	0	0				0	-1.1658	0	0
008	2019-02-14t0930	1550158382.54	larva	18.6262	-38.1602	-166.1604	347.1161	39.241	10085.2628	31891.5628	255296.8821	250.777	-0.014483	162.91	0.78489	161.5946	0.81777	229.6181	-0.33975	227.9886	12628.9941	204.3836	0.61102	221.7332	0.48547	880363	-0.37778	115.614	64.5549	64.3668	96.883	94.8681	5328.563	84.2527	0.77263	92.3216	348855
008	2019-02-14t1330	1550172784.62	larva	22.6268	-34.1596	-162.1598	405.8864	37.6082	11363.4761	35850.0974	279569.7876	259.468	-0.25918	171.371	0.7846	170.5833	0.8306	233.1363	-0.45418	229.966	14221.3164	206.6913	0.52408	224.1476	0.36264	1043310	-0.61475	108.755	62.9334	62.8191	95.3008	94.332	5813.3516	82.4962	0.65583	90.8548	383139
008	2019-02-14t1730	1550187185.97	larva	26.6271	-30.1592	-158.1594	489.6854	37.8018	14200.3136	44777.8604	351849.8371	315.208	-0.2664	205.675	1.1986	203.9326	1.2463	292.2624	-0.18675	289.6593	22504.2031	261.1497	0.99174	283.436	0.74519	1564780	-0.438	113.97	66.2465	66.0342	99.9426	98.7708	7695.5786	86.5806	0.69245	95.3972	504004
008	2019-02-14t2130	1550201583.53	larva	30.6265	-26.1599	-154.1601	620.4706	46.686	21819.2712	68860.2795	639697.9938	310.977	-0.51559	192.641	0.87039	190.8442	0.91266	272.7386	-0.466	269.8534	31637.6738	243.8552	0.70402	263.3484	0.41394	2232900	-0.15559	118.169	68.1031	67.8203	101.7354	100.4093	11801.3086	88.7754	0.68046	97.0632	789384
008	2019-02-15t0130	1550215983.83	larva	34.6266	-22.1598	-150.16	775.822	51.6927	30556.9083	96385.2701	998540.7973	414.318	-0.32027	198.507	0.84238	196.4883	0.88485	314.9513	-0.29433	298.4376	51022.1094	251.3344	0.68549	279.2142	0.41379	3207480	0.35293	114.337	63.0758	62.7388	96.5686	95.2368	15644.1074	83.489	0.42445	92.4483	1019180
008	2019-02-15t0530	1550230383.29	larva	38.6264	-18.16	-146.1602	861.8904	56.4598	35816.6796	112773.5838	1291318.8786	566.737	0.042765	181.708	0.37283	175.6615	0.33258	402.9091	0.27549	397.2455	76149.8125	242.9165	0.4415	303.7005	0.52065	3432640	0.18274	116.007	66.2218	65.9525	101.1418	99.404	19115.793	86.9009	0.43788	96.4062	1251000
008	2019-02-15t0930	1550244784.09	larva	42.6266	-14.1598	-142.16	837.5258	49.9145	34812.9575	109710.0007	1199173.2552	551.931	-0.22187	150.833	-0.48266	146.1999	-0.50099	406.9009	0.19007	399.5348	74869.7656	194.7186	-0.52034	286.6859	0.099787	2768390	-0.65662	112.436	60.4297	60.192	93.4249	92.1288	17190.1738	80.0256	0.039927	88.8302	1109130
008	2019-02-15t1340	1550259764.62	larva	46.7879	-9.9985	-137.9987	862.6392	53.8211	37220.2581	117228.9599	1354797.6114	712.607	0.12539	163.759	-0.48588	160.0105	-0.47288	423.8632	0.20544	403.9156	83501.0469	204.8262	-0.68674	298.9793	0.0018843	3211480	-0.61765	132.905	62.2143	61.9675	96.9053	95.6344	19090.3359	82.7957	-0.012167	91.7534	1220080
008	2019-02-15t1740	1550274159.66	larva	50.7865	-5.9999	-134.0001	1004.4284	54.3718	45312.2754	142698.0911	1714138.1176	579.757	-0.46817	162.059	-0.71878	157.1319	-0.73285	382.9951	-0.31228	366.1882	91535.8438	218.469	-0.61776	282.971	-0.4241	3865280	-0.40322	161.046	61.5929	61.2707	96.82	95.0496	23139.9707	82.4495	-0.14566	91.5915	1469050
008	2019-02-15t2140	1550288559.04	larva	54.7863	-2	-130.0002	690.6417	64.6343	38154.6553	120743.86	1736326.7309	414.661	-1.1332	184.16	-0.26266	177.7176	-0.31222	339.9148	-0.8439	333.8436	67982.9531	256.3542	0.071264	319.2338	0.010515	3678050	-0.75876	169.947	64.9936	64.639	101.4793	99.663	20295.8555	85.9026	-0.032326	95.7159	1298050
008	2019-02-16t0140	1550302959.34	adult	58.7864	2	-126.0002	1026.9094	62.9004	53061.7772	167160.6334	2284967.9199	1030.01	0.75498	194.942	0.0075219	187.6714	-0.066025	557.9681	0.95406	508.0206	155673.0938	254.7905	-0.029159	337.4369	0.24132	5421150	0.14823	164.236	65.2511	64.8879	100.5935	99.0482	28065.5723	85.7321	-0.11761	95.0239	1814570
008	2019-02-16t0540	1550317359.68	adult	62.7865	6.0001	-122.0001	1256.9231	65.0311	64248.1981	202126.9371	2851964.2696	734.554	-0.2705	170.445	-0.91526	164.1532	-0.98399	416.6269	-0.35785	385.6457	140403.25	234.4391	-0.62519	315.5013	-0.18608	5739580	0.14985	155.337	62.5465	62.0992	98.3184	96.7504	33133.3047	83.6552	-0.41636	93.0517	2106190
008	2019-02-16t0940	1550331760.11	adult	66.7866	10.0003	-117.9999	1042.4546	68.0847	56431.476	177724.2295	2605475.9775	892.035	0.1761	196.599	0.032015	190.703	0.0043882	495.3251	0.31998	448.1639	146616.2188	251.5076	-0.17019	318.4819	-0.15037	5811650	0.031406	179.034	63.9011	63.4885	99.0907	97.3626	29330.832	84.1984	-0.47923	93.4407	1888980
008	2019-02-16t1340	1550346159.58	adult	70.7865	14.0001	-114.0001	1130.822	68.2464	63680.9481	200573.058	3018583.1528	875.115	0.093631	202.662	0.29322	197.3477	0.29718	487.8436	0.26305	437.193	162939.7656	261.1038	0.13509	328.3267	0.044403	6753090	0.44009	219.744	72.4119	72.0954	112.7869	110.469	37670.8125	95.8041	1.0514	106.0802	2412910
008	2019-02-16t1740	1550360559.36	adult	74.7864	18	-110.0002	1090.5544	68.2613	61848.2429	194821.5124	2976338.325	986.551	0.45838	211.367	0.7111	203.8552	0.62394	528.5329	0.70889	445.2551	171244.6562	276.001	0.66819	366.1256	0.82134	6838150	0.3773	133.495	66.4723	66.2064	100.2345	98.4006	32475.9668	86.5122	-0.36456	95.3867	2150510
008	2019-02-16t2140	1550374960.36	adult	78.7867	22.0003	-105.9999	1165.1941	68.9253	64911.0213	204411.9791	3063957.4601	977.694	0.46526	207.237	0.57149	200.8642	0.5188	506.8402	0.59785	429.311	172325.6562	270.9247	0.5748	356.667	0.73876	7036930	0.40386	239.629	65.6582	65.4543	100.2359	97.95	34080.1953	85.6363	-0.58246	94.3563	2229490
008	2019-02-17t0140	1550389359.7	adult	82.7865	26.0001	-102.0001	1133.0544	72.8047	65048.0797	204864.6296	3234909.8021	934.753	0.37838	202.682	0.40141	197.8066	0.40129	503.7204	0.7049	427.8111	171768.6562	255.6265	0.11329	328.7843	0.28015	6891990	0.26208	159.661	65.1393	64.7823	99.673	98.1887	33988.4766	85.3231	-0.7065	94.5113	2215000
008	2019-02-17t0540	1550403760.42	adult	86.7867	30.0003	-97.9999	1174.1925	70.8684	72092.1804	227431.0597	3643780.2984	656.314	-0.56736	178.151	-0.75571	173.5223	-0.78864	390.4121	-0.45102	357.8727	142500.4062	233.4523	-0.63411	304.129	-0.14478	6501280	0.0039373	336.066	69.9456	69.5607	112.4129	109.4994	41030.7188	93.7602	0.62645	104.9307	2552520
008	2019-02-17t0940	1550418160	adult	90.7866	34.0002	-94	1116.4567	72.1717	66357.4116	209017.4232	3379322.9955	877.445	0.33408	192.85	0.0039582	187.7484	-0.046468	455.8371	0.46919	398.7615	158175.4844	252.1402	0.14836	336.9597	0.74849	6682630	0.07685	261.827	62.8552	62.5083	99.2245	97.0439	34430.9062	83.949	-1.073	93.3905	2178060
008	2019-02-17t1340	1550432560.79	adult	94.7868	38.0004	-89.9998	1266.0133	73.7396	73799.2207	232258.8152	3732645.1727	669.322	-0.41803	169.911	-1.125	166.0438	-1.1416	387.2832	-0.27759	347.8499	149491.3125	220.2857	-1.0324	292.9881	-0.18354	6553990	-0.011146	268.883	59.7741	59.4583	95.8505	93.2797	36998.2852	79.609	-1.9065	89.1474	2305670
008	2019-02-17t1740	1550446960.65	adult	98.7868	42.0004	-85.9998	970.5619	77.2511	62023.8928	195910.8337	3287015.7637	554.541	-0.84673	178.726	-0.64341	175.1335	-0.64668	367.9337	-0.42758	362.5808	117738.7656	229.9524	-0.58024	279.3369	-0.42099	5705290	-0.49657	138.959	73.3355	73.1127	115.3298	113.156	36905.543	97.9661	1.3201	108.9761	2341020
008	2019-02-17t2140	1550461360.89	adult	102.7868	46.0005	-81.9997	1229.8154	77.6085	77020.0657	242588.5746	4115464.9521	704.076	-0.14379	179.949	-0.54502	174.2968	-0.66441	402.3571	0.17191	363.3811	161345.1875	242.5627	0.021412	318.1278	0.7251	7210210	0.34851	365.734	72.5266	71.9536	121.1361	117.8154	48575.5664	98.4142	1.4045	111.467	2906000
008	2019-02-18t0140	1550475761.67	adult	106.7871	50.0007	-77.9995	1243.3859	75.0556	74968.2804	236051.1118	3880872.0223	679.345	-0.18895	173.637	-0.84772	168.0696	-0.97129	379.8365	-0.037124	343.0363	148895.8906	235.16	-0.21606	291.5058	0.12567	6796140	0.11628	129.707	65.3694	65.0831	100.8705	99.508	39541.2344	86.4329	-0.8817	95.5769	2558560
008	2019-02-18t0540	1550490161.08	adult	110.7869	54.0005	-73.9997	1146.2446	71.4092	72133.0553	227467.0184	3721386.7156	711.017	0.023345	194.077	0.29782	189.8662	0.23763	425.3507	0.76481	387.2677	159506.5312	253.7249	0.68637	325.857	1.2253	7269360	0.39287	315.712	74.8278	74.521	116.7829	114.1431	43793.5742	98.7257	1.4574	109.8667	2802750
008	2019-02-18t0940	1550504561.28	adult	114.787	58.0006	-69.9996	1221.89	70.9953	70789.0331	222862.7146	3519962.5578	867.959	0.84331	196.598	0.48537	192.5449	0.4234	431.0753	0.98096	349.3623	159497.875	248.823	0.55414	297.5932	0.52898	7270980	0.39988	153.238	70.638	70.2279	108.6764	107.2136	40210.2734	92.4829	0.20215	102.9127	2612470
008	2019-02-18t1340	1550518960.17	adult	118.7866	62.0003	-65.9999	1212.102	75.9062	73467.7925	231347.7035	3849511.5617	818.548	0.68111	186.303	-0.050819	182.7209	-0.0907	426.7146	1.0352	355.036	163858.4219	235.5732	0.012747	284.922	0.24946	7143620	0.32999	267.931	69.0464	68.5975	109.9321	107.3032	42213.918	90.9476	-0.15457	102.6664	2647520
008	2019-02-18t1740	1550533359.06	adult	122.7863	66	-62.0002	1111.5211	77.1886	70642.1423	222658.1842	3744969.3453	889.736	1.1062	201.334	0.8444	197.3237	0.76725	450.8456	1.55	366.6373	166362.0312	247.5984	0.63881	297.3935	0.7237	7422170	0.48921	261.423	71.1559	70.802	109.7251	107.4811	40488.5781	92.8469	0.18545	103.169	2623160
008	2019-02-18t2140	1550547758.83	adult	126.7863	69.9999	-58.0003	1191.1393	77.4093	75971.8571	239349.3758	4070980.1719	914.288	1.3081	177.985	-0.4768	173.9682	-0.55246	411.8465	1.0151	346.628	163503.0469	228.2387	-0.24154	281.9657	0.31552	7050510	0.27256	159.579	66.5139	66.0443	107.46	104.103	42661.625	88.3355	-0.83919	98.8659	2634820
008	2019-02-19t0140	1550562158.74	adult	130.7863	73.9999	-54.0003	1228.1515	74.2997	75169.4114	236705.0863	3928650.6738	825.838	0.9323	191.343	0.33421	187.3975	0.2524	411.8029	1.1171	351.772	161838.5625	244.1371	0.57881	299.1233	0.95349	7509840	0.52826	223.611	67.0937	66.4781	113.2713	109.1545	44515.6094	88.9099	-0.79434	102.5706	2633300
008	2019-02-19t0540	1550576558.61	adult	134.7862	77.9998	-50.0004	1222.9719	75.5442	75460.8927	237581.1368	3993147.9099	873.528	1.2521	177.159	-0.49145	174.4729	-0.50164	364.5204	0.38191	301.7224	143621.0312	220.2162	-0.57783	256.8115	-0.41287	6975800	0.21695	200.01	67.4998	67.0853	105.0819	103.0217	41402.2656	88.9424	-0.87514	98.547	2657870
008	2019-02-19t0940	1550590959	adult	138.7863	81.9999	-46.0003	1289.3714	74.1619	74849.0513	235605.999	3785777.5634	692.867	0.3732	188.525	0.2127	186.4514	0.23567	361.6714	0.40758	303.9352	141775.1875	230.1882	-0.05682	263.782	-0.13773	7374170	0.42928	388.034	68.363	67.9212	109.2998	105.3499	42845.5039	90.4114	-0.63629	101.2501	2674020
008	2019-02-19t1340	1550605359.56	adult	142.7865	86.0001	-42.0001	1153.1121	78.7011	75404.4784	237634.9489	4142503.0977	767.751	0.8378	178.629	-0.3747	175.6501	-0.41275	380.4081	0.82514	321.6638	149880.7812	224.4611	-0.3269	267.1216	0.01067	7021380	0.22539	179.605	67.7292	67.0276	119.5572	114.4396	47105.5547	91.4747	-0.49336	106.3513	2662230
008	2019-02-19t1740	1550619759.55	adult	146.7865	90.0001	-38.0001	1248.7916	80.8819	79025.0865	248832.9122	4337503.7746	763.053	0.88284	184.46	-0.0034719	181.4883	-0.042476	379.9662	0.89336	329.7682	156926.0625	231.3422	0.031707	281.701	0.54653	7600860	0.52691	216.208	72.0295	71.4306	121.6867	112.6407	50256.625	94.9	0.13881	106.376	2968050
008	2019-02-19t2140	1550634159.13	adult	150.7864	94	-34.0002	1188.6337	74.2695	69162.3893	217738.5717	3527641.9964	470.257	-0.66535	190.677	0.39315	188.0372	0.37655	334.0641	0.090984	324.7846	120931.2188	240.1739	0.47968	295.7883	1.0585	6892580	0.14097	323.13	70.5295	69.864	109.6048	107.3372	39676.9531	92.1983	-0.53539	103.1369	2549500
008	2019-02-20t0140	1550648559.37	adult	154.7864	98	-30.0002	1044.9499	77.7849	65444.9997	206331.2136	3479237.9109	407.803	-0.97005	187.466	0.20528	186.0262	0.26059	294.369	-0.62071	281.5797	100674.1875	234.0436	0.17517	263.2967	-0.064426	6402910	-0.11783	401.21	75.2897	74.7242	123.4453	118.8385	42218.2891	99.1579	0.7017	112.5885	2571520
008	2019-02-20t0540	1550662959.65	adult	158.7865	102.0001	-26.0001	1020.3405	73.9407	59177.8516	186422.6296	3005741.0979	444.655	-0.71593	195.947	0.73784	193.0222	0.7063	308.1648	-0.30384	298.9357	95531.0859	247.5271	0.83219	282.1208	0.59553	6061240	-0.29171	370.618	75.6239	74.9781	120.1569	117.8987	37248.6445	100.3642	0.74277	112.6456	2339270
008	2019-02-20t0940	1550677359.13	adult	162.7864	106	-22.0002	958.225	74.6172	54926.213	173049.4837	2783587.033	505.161	-0.31266	198.267	0.88614	194.1916	0.78399	330.7472	0.1939	323.8495	95255.1797	256.5458	1.2551	297.9098	1.1358	5692450	-0.47298	393.071	76.8041	75.9764	123.8194	121.3266	35659.9922	103.1368	1.0273	115.867	2205120
008	2019-02-20t1340	1550691762.37	adult	166.7873	110.0009	-17.9993	912.3201	75.5855	52972.9519	166974.7797	2700241.61	482.93	-0.39199	199.11	0.93682	194.9395	0.8288	331.8164	0.26744	321.8149	91913.1328	258.5967	1.3316	300.6096	1.2172	5508780	-0.55914	468.676	78.0359	77.0015	128.3107	124.9291	35542.0664	105.6958	1.2112	119.3555	2159020
008	2019-02-20t1740	1550706160	adult	170.7866	114.0002	-14	889.525	75.1066	51285.1479	161667.907	2602727.1855	404.025	-0.82501	198.602	0.90268	194.2911	0.78472	321.946	0.11729	316.3975	86603.4688	259.0829	1.3336	298.3442	1.1327	5325920	-0.64407	444.355	79.4204	78.2759	130.7569	127.3315	35173.5938	108.5905	1.4187	122.2385	2129820
008	2019-02-20t2140	1550720560.11	adult	174.7866	118.0003	-9.9999	885.1373	76.5213	50403.7539	158893.4999	2549016.6229	473.988	-0.34256	200.065	0.98654	195.6058	0.8599	341.6399	0.57445	330.3583	90192.9219	261.145	1.4071	307.6541	1.4347	5275110	-0.66426	407.862	80.6142	79.1645	133.2043	129.9316	35165.9375	111.1035	1.5484	124.9198	2125550
008	2019-02-21t0140	1550734959.8	adult	178.7865	122.0002	-6	885.8008	75.6763	50515.5861	159248.0185	2540290.544	438.066	-0.52183	202.027	1.094	197.4138	0.959	344.1635	0.67794	336.7823	91203.3125	265.0458	1.5596	313.4572	1.6125	5335540	-0.63269	418.438	81.8173	80.2546	137.4828	134.0376	36432.9375	113.0576	1.5807	128.2348	2160800
008	2019-02-21t0540	1550749359.95	adult	182.7866	126.0002	-2	891.3595	75.5547	51388.9066	162014.6207	2597245.5179	517.099	0.043348	203.059	1.1345	198.2217	0.98667	344.0695	0.72054	333.6467	92554.7031	268.4687	1.6808	314.2193	1.6189	5453750	-0.57653	376.594	82.8901	81.232	141.5109	137.2738	38066.4297	114.9673	1.5882	131.0558	2226260
008	2019-02-21t0940	1550763759.89	dead	186.7866	130.0002	2	914.5326	76.3947	54605.2121	172214.9802	2842584.5136	475.686	-0.18225	202.691	1.0848	197.3945	0.90991	343.7028	0.75123	336.9412	98299	270.0791	1.7142	319.4845	1.774	5781570	-0.4248	409.643	81.9181	80.599	136.9895	132.1693	39179	111.7966	1.029	126.5381	2336630
009	2019-02-13t1730	1550100787.33	egg	-2	-54.1601	-230.1545	135.9331	29.8754	2623.544	8417.0743	48063.8966	0	1.0034	0	-0.53174	0	-0.55524					0	-0.4253	0	-0.31478	0	97090.1027	0	0	0				0	-0.57783	0	0
009	2019-02-13t2130	1550115187.5	larva	2	-50.1601	-226.1545	173.378	27.6216	3311.7655	10523.5579	58173.746	0	0.082108	0	-0.70456	0	-0.72899					0	-0.57307	0	-0.47626	0	73267.3683	0	0	0				0	-0.70443	0	0
009	2019-02-14t0130	1550129587.67	larva	6.0001	-46.16	-222.1544	173.3834	27.841	3350.4504	10650.2331	59506.67	0	-0.40137	0	-0.8868	0	-0.91172					0	-0.73107	0	-0.64925	0	0.56822	0	0	0				0	-0.83928	0	0
009	2019-02-14t0530	1550143987.46	larva	10	-42.1601	-218.1545	146.9739	29.6299	2849.8369	9116.4434	52046.4024	0	-0.74096	0	-1.0799	0	-1.1048					0	-0.90101	0	-0.83533	0	-0.60651	0	0	0				0	-0.98382	0	0
009	2019-02-14t0930	1550158386.93	larva	13.9999	-38.1602	-214.1546	144.8617	22.2286	2113.439	6723.9111	28964.5965	226.42	0.25142	170.148	1.0215	170.9711	1.0869	218.7862	-0.25598	219.229	2625.4343	200.0996	0.69078	214.3244	0.58174	202306	-0.7907	121.568	64.3068	64.2797	102.0439	99.2859	1224.5267	85.2263	0.87193	95.9409	76460.8
009	2019-02-14t1330	1550172789.27	larva	18.0005	-34.1596	-210.154	310.2557	35.2591	8779.3033	27770.3271	213566.4389	267.815	0.12066	163.442	0.81166	162.6525	0.85236	224.5313	-0.35145	220.653	10777.502	199.8577	0.58505	215.6755	0.45861	769812	-0.44865	156.504	63.4928	63.3115	98.2805	96.2533	4717.4634	82.945	0.75071	91.5958	299051
009	2019-02-14t1730	1550187190.61	larva	22.0009	-30.1592	-206.1536	283.8989	41.4418	8691.8012	27580.2272	233561.7265	266.56	-0.18403	181.946	0.96174	181.5947	1.019	241.607	-0.37585	240.4621	11355.5273	217.7561	0.65189	233.4615	0.46427	844048	-0.78362	108.646	66.0892	66.0325	99.8728	99.5417	4694.0229	85.5298	0.74734	95.3855	306588
009	2019-02-14t2130	1550201588.04	larva	26.0002	-26.1599	-202.1543	403.2697	29.554	9824.6696	31003.8166	199051.167	277.497	-0.39183	164.293	0.56417	162.741	0.59627	243.6035	-0.50368	241.9581	13154.5879	212.634	0.48762	234.1678	0.32185	872889	-1.1007	110.992	58.817	58.6764	92.658	90.8655	5003.5337	78.3012	0.47252	87.5355	312495
009	2019-02-15t0130	1550215988.36	larva	30.0003	-22.1598	-198.1542	598.4555	48.371	22915.5521	72362.4041	736248.6007	306.361	-0.5002	193.482	0.90416	192.1594	0.95466	272.1161	-0.44748	269.7601	33198.1641	240.912	0.68672	262.3324	0.42856	2346930	0.012111	147.645	68.5478	68.2076	103.2088	101.5828	12591.4707	89.3934	0.71105	98.4708	831485
009	2019-02-15t0530	1550230387.83	larva	34.0001	-18.16	-194.1544	549.6195	59.3049	23896.891	75628.8667	889271.9856	315.481	-0.67378	156.416	0.11273	155.3789	0.15617	225.7631	-0.95478	223.717	28446.1465	198.6939	0.039297	215.8903	-0.22854	1969900	-0.6814	377.636	62.2296	61.9564	100.9381	96.7051	12718.2051	82.7427	0.41606	92.3887	783719
009	2019-02-15t0930	1550244788.62	larva	38.0003	-14.1597	-190.1542	757.2407	55.0141	33650.1392	106143.2586	1247238.5326	359.448	-0.70066	177.617	0.32179	174.3902	0.33563	296.3652	-0.56958	291.9987	52753.0117	242.5239	0.45912	277.3569	0.23908	3146130	0.00013483	110.899	58.0845	57.7849	93.0014	91.5469	16554.2441	78.8828	0.16793	88.0993	1028850
009	2019-02-15t1340	1550259769.08	larva	42.1616	-9.9985	-185.9929	841.7595	56.4901	37169.4034	117108.4187	1388126.7932	683.409	0.27507	187.262	0.32061	178.4424	0.22162	447.8772	0.55636	423.0054	87783.9375	262.9059	0.61629	343.1199	0.87554	3662280	0.071064	107.058	58.0364	57.6739	90.9719	89.7617	17830.4883	77.6958	-0.03567	86.4569	1135020
009	2019-02-15t1740	1550274164.15	larva	46.1602	-5.9999	-181.9943	914.4726	60.2631	45657.4547	143869.6749	1921057.2776	960.769	1.016	217.215	0.82623	205.5659	0.66006	636.6005	2.1398	618.6292	152784.125	309.2953	1.3303	456.1994	2.3953	5202520	0.88836	119.511	64.2063	63.8042	99.6401	98.2211	23913.6289	84.7439	0.1078	94.2003	1537810
009	2019-02-15t2140	1550288563.54	larva	50.16	-2	-177.9945	1023.9638	67.9573	57806.2495	182119.9746	2777197.4776	1146.96	1.4445	208.032	0.51304	193.8088	0.26419	647.8994	2.1404	571.3669	196313.5	312.5444	1.3696	449.4711	2.2403	6286940	1.3082	272.533	64.7477	64.3259	103.0151	100.8201	31213.5781	86.6431	0.10622	96.7844	1956740
009	2019-02-16t0140	1550302963.87	adult	54.1601	2	-173.9944	1079.7101	77.3154	67968.9111	214314.3252	3621999.5742	1201.06	1.4338	186.87	-0.17613	176.3403	-0.34711	545.2935	1.0351	449.3545	193579.1875	279.1909	0.60476	382.4478	1.0655	6627150	1.2035	181.004	58.775	58.4382	92.8217	91.0206	32951.6914	78.9835	-0.51784	87.9504	2084400
009	2019-02-16t0540	1550317364.19	adult	58.1602	6.0001	-169.9943	1272.3179	73.4685	72311.4802	227677.4923	3568995.5063	931.015	0.44139	184.88	-0.3231	176.7972	-0.43032	510.7893	0.56122	470.0172	193589.1406	260.4642	0.11456	354.383	0.52989	6989200	1.158	149.459	60.1184	59.8962	95.0755	93.3123	36033.625	80.5036	-0.56419	89.7395	2272720
009	2019-02-16t0940	1550331764.62	adult	62.1603	10.0003	-165.9942	789.7706	81.0629	45118.8569	142637.7042	2300911.5282	467.635	-1.1159	197.41	0.067159	190.9107	0.020654	370.6136	-0.76589	363.3669	84129.2812	275.8366	0.51113	343.2276	0.29756	4468960	-0.59859	385.082	69.668	69.3159	113.4249	109.5933	25747.4531	93.6895	0.65704	105.623	1577140
009	2019-02-16t1340	1550346164.06	adult	66.1602	14.0001	-161.9943	1204.4215	78.8366	76329.3672	240443.9453	4145955.1373	819.103	-0.058287	195.931	0.0027671	187.3377	-0.13463	457.4331	-0.029121	429.5392	182515.7969	281.4487	0.70381	374.3879	0.84973	7799040	1.2113	176.807	59.4485	59.1848	93.9757	91.5856	37496.3203	79.2895	-1.083	88.1604	2366350
009	2019-02-16t1740	1550360563.89	adult	70.1601	18.0001	-157.9944	772.7213	75.438	45610.1597	144025.8127	2312958.2259	791.865	-0.17869	224.538	1.2088	216.8553	1.1476	516.9537	0.52214	485.2696	110628.0938	304.3033	1.4725	384.3537	1.0716	4796140	-0.66876	141.345	72.8814	72.5722	113.4882	111.6576	24286.4766	96.6277	1.1736	107.598	1556750
009	2019-02-16t2140	1550374964.89	adult	74.1604	22.0003	-153.9941	1109.3361	85.4125	78522.6047	247767.8609	4611944.6115	941.897	0.30242	200.481	0.21925	193.2608	0.128	501.0207	0.42502	430.9385	204917.4688	277.3058	0.69701	363.1516	0.74467	8191650	1.1458	133.644	63.0664	62.7708	99.6471	98.1622	40755.6602	84.6577	-0.63596	94.3516	2576890
009	2019-02-17t0140	1550389364.28	adult	78.1602	26.0002	-149.9943	1221.9084	83.9438	81901.4538	257973.7675	4697428.7051	881.961	0.13102	197.573	0.11614	193.0449	0.13724	456.0099	0.059687	390.4294	194716.2344	261.1984	0.22552	331.9366	0.22142	8429250	1.1823	344.752	61.1385	60.9047	96.5238	93.9033	41215.6484	81.2624	-1.262	90.3489	2608410
009	2019-02-17t0540	1550403764.97	adult	82.1604	30.0004	-145.9941	1393.1026	85.3361	80129.5911	252983.241	4173358.8106	610.832	-0.76772	203.237	0.41996	199.041	0.45617	406.7869	-0.37061	382.1618	170850.5	262.1393	0.3331	329.7862	0.28227	8517460	1.1629	152.613	69.1702	68.3146	117.6917	115.6314	49430.5156	93.4593	0.61702	109.4683	2898860
009	2019-02-17t0940	1550418164.57	adult	86.1603	34.0002	-141.9942	1215.6986	87.3743	86704.3332	273317.8624	5207867.1591	1054.24	0.88378	187.905	-0.28371	183.743	-0.27934	442.7514	0.14277	352.6262	200123.625	250.4739	-0.01205	301.0378	-0.23075	8479760	1.0978	141.73	61.8605	61.4478	98.246	96.6365	44407.1836	82.6488	-1.2079	92.8547	2791640
009	2019-02-17t1340	1550432565.42	adult	90.1606	38.0005	-137.9939	970.4041	95.9619	68829.2715	217654.7421	4200928.1161	886.482	0.35638	199.47	0.32776	192.7809	0.20493	478.8742	0.73384	416.9227	171915.8438	270.3249	0.83469	337.1493	0.73156	7142020	0.33171	352.231	72.3281	71.1435	133.2533	129.9964	47837.9375	100.3014	1.7119	121.5083	2589710
009	2019-02-17t1740	1550446965.28	adult	94.1605	42.0004	-133.994	1276.1065	81.7606	79751.4159	251044.0334	4393059.0384	784.128	0.038218	209.831	0.90345	204.9276	0.86581	443.8084	0.44924	378.6246	184624.3125	267.9098	0.85216	332.9521	0.78996	8724160	1.1972	220.671	73.2239	72.8046	114.45	112.2999	47611.1797	96.9169	1.1316	108.0456	3044430
009	2019-02-17t2140	1550461365.7	adult	98.1606	46.0006	-129.9939	1247.5975	78.9721	77586.2968	244235.9807	4214840.939	812.092	0.23706	204.569	0.68985	200.101	0.6557	429.4958	0.40239	367.674	173945.7969	259.562	0.62268	306.3627	0.2619	8280750	0.94806	224.391	68.8667	68.5373	106.7983	104.3816	43253.3203	90.5718	-0.014508	100.6141	2787650
009	2019-02-18t0140	1550475766.41	adult	102.1608	50.0008	-125.9937	1102.6709	90.6003	80234.6607	253229.275	4882860.6809	975.751	1.0427	187.9	-0.13093	183.5675	-0.17685	402.0446	0.15118	344.9493	168054.625	244.9236	0.10992	289.5846	-0.056146	7838230	0.70312	194.969	69.8247	69.0351	122.3095	116.5795	51125.3516	94.5598	0.68823	108.897	2912740
009	2019-02-18t0540	1550490165.73	adult	106.1606	54.0006	-121.9939	1057.0205	87.6521	74986.8701	236731.9328	4410736.5305	632.738	-0.40957	187.532	-0.10725	182.7392	-0.18735	404.2097	0.30643	375.0608	158046	248.7714	0.36383	309.219	0.60083	7318990	0.41442	141.198	65.1263	64.7838	103.4379	101.7329	40444.2148	86.6368	-0.83441	97.4003	2541750
009	2019-02-18t0940	1550504565.76	adult	110.1607	58.0006	-117.9939	1226.6675	84.53	83044.9645	261569.9294	4842470.6882	694.078	-0.06487	185.92	-0.15217	182.8516	-0.14776	386.92	0.16635	343.932	167536.375	232.4547	-0.27034	283.6843	0.0018938	8038990	0.83559	283.964	70.1149	69.5178	113.2277	110.1748	49027.5938	93.1298	0.36949	105.2569	3031700
009	2019-02-18t1340	1550518964.7	adult	114.1604	62.0003	-113.9941	1173.0471	81.198	78137.4829	246192.2936	4404016.9849	611.137	-0.39789	191.524	0.19804	186.5676	0.089104	388.2361	0.29722	358.2665	158400.3125	249.7969	0.58903	308.6572	0.84227	7798490	0.70558	234.689	69.1613	68.5644	112.5707	109.7044	45928.832	92.2432	0.16078	104.5908	2816110
009	2019-02-18t1740	1550533363.47	adult	118.16	65.9999	-109.9945	1193.5866	85.8979	78854.7163	248444.0257	4489258.2195	732.041	0.2482	189.457	0.12315	185.7446	0.075557	392.0271	0.46468	339.638	161123.125	243.128	0.35896	286.0242	0.27219	7783650	0.70217	280.099	68.9146	68.0371	122.8361	118.9565	50485.6484	93.6843	0.41487	110.5227	2831290
009	2019-02-18t2140	1550547763.28	adult	122.16	69.9999	-105.9945	1253.7577	88.223	85600.3363	269668.9772	5020564.0186	655.986	-0.067132	179.379	-0.42323	174.9361	-0.51487	356.249	-0.018193	316.4118	158887.0625	237.0277	0.12276	286.0244	0.34836	7995480	0.81863	159.042	69.9799	69.0806	119.6443	117.5941	53361.3633	94.3493	0.50501	110.416	3119220
009	2019-02-19t0140	1550562163.23	adult	126.1599	73.9999	-101.9946	1177.4568	84.0358	78307.8417	246723.004	4457386.5737	722.693	0.32864	193.298	0.41159	189.3855	0.33805	390.799	0.64742	340.2904	159445.9688	248.3543	0.72371	297.1388	0.78917	7884240	0.75045	166.675	71.6074	70.5982	125.5692	122.6331	51232.2148	96.5007	0.91956	114.2321	2920720
009	2019-02-19t0540	1550576563.1	adult	130.1599	77.9998	-97.9946	1127.217	84.5537	78198.8679	246458.6668	4647937.9461	770.537	0.63763	186.153	0.021922	182.0344	-0.067812	378.504	0.53076	321.8583	154429.625	238.0925	0.27221	284.7714	0.4636	7579040	0.56814	193.916	68.9638	68.0256	123.5135	119.5137	50393.4922	93.4213	0.20126	110.3	2807790
009	2019-02-19t0940	1550590963.54	adult	134.16	82	-93.9945	1228.8453	89.0285	84473.6795	266105.4514	5038852.2385	682.344	0.24673	188.297	0.17395	184.4822	0.096155	372.8476	0.51757	319.4657	164052.9375	243.5502	0.58046	286.0037	0.56791	8285270	0.95451	193.84	70.8332	69.6482	130.0774	126.9379	57234.0508	96.4435	0.799	117.2592	3116730
009	2019-02-19t1340	1550605364.05	adult	138.1602	86.0001	-89.9943	1204.4591	84.6696	83453.5571	262966.1199	4870800.0348	588.689	-0.18606	191.472	0.38899	187.9859	0.32672	373.244	0.6053	341.6058	162361.125	241.0269	0.4854	284.2713	0.56259	8323080	0.95743	179.338	70.3441	69.3622	127.827	123.7819	55604.7422	95.2711	0.45862	114.2519	3057790
009	2019-02-19t1740	1550619764.1	adult	142.1602	90.0001	-85.9943	1248.5848	84.9059	84623.1011	266537.4507	4936454.4042	617.967	0.0251	192.691	0.48467	188.0082	0.34596	372.0911	0.66152	329.7496	164092.1719	252.4703	1.0838	300.9689	1.1861	8490160	1.0286	268.215	72.084	70.9637	130.0875	126.0848	57368.5938	97.0131	0.74251	116.3038	3176090
009	2019-02-19t2140	1550634163.62	adult	146.1601	94	-81.9944	1141.9583	87.6408	81354.9281	256484.3115	4896296.9056	596.855	-0.031668	195.21	0.65777	190.9964	0.54664	364.7269	0.59772	339.6202	154644.2188	253.3978	1.1424	298.2385	1.1255	8264810	0.88542	306.882	71.6673	70.3427	136.6338	131.4319	57932.7344	97.7337	0.77122	120.4024	3034250
009	2019-02-20t0140	1550648563.88	adult	150.1601	98	-77.9944	1251.4645	86.7234	84100.4985	264873.0482	4863962.0555	546.942	-0.24926	200.218	0.9825	195.5179	0.84321	363.9523	0.65069	338.4384	159775.0781	260.2604	1.4871	307.0598	1.4557	8772370	1.1337	295.252	71.1181	69.7521	136.3175	131.8255	59843.375	98.3285	0.74277	121.9037	3115970
009	2019-02-20t0540	1550662964.16	adult	154.1602	102.0001	-73.9943	1258.1689	91.408	87428.0952	275485.2152	5198887.9864	548.657	-0.18419	190.393	0.38405	186.9073	0.31373	333.3919	0.12582	313.0237	152026.7031	241.9234	0.56372	285.8278	0.71632	8665170	1.0549	197.714	70.2259	68.8916	134.1291	130.5592	61162.8672	95.9385	0.10359	119.0455	3196120
009	2019-02-20t0940	1550677363.67	adult	158.1601	106	-69.9944	1177.9153	88.0858	78322.4092	246684.8228	4626948.3212	467.314	-0.59346	184.746	0.044252	181.8283	0.0040482	339.6813	0.30583	329.5886	138929.6562	234.7098	0.20549	283.946	0.65635	7541900	0.46165	215.691	73.915	72.6085	135.402	130.7179	55379.4141	101.0083	0.88298	121.3516	3017430
009	2019-02-20t1340	1550691767.06	adult	162.161	110.0009	-65.9935	1191.59	92.7861	86252.2825	271893.44	5304861.0606	682.376	0.71723	201.923	1.1097	198.3679	1.0431	392.6865	1.4178	362.3651	176316.25	256.0746	1.234	307.3344	1.4579	9060890	1.2107	305.112	72.2077	70.856	134.2218	130.1616	60265.5664	98.5288	0.27787	119.6599	3240180
009	2019-02-20t1740	1550706164.6	adult	166.1603	114.0002	-61.9942	1246.9813	89.3866	85686.6866	269946.34	5101796.0008	578.804	0.17367	199.084	0.93404	194.9623	0.82913	391.5679	1.4631	374.6389	175030.8594	258.2186	1.3158	318.7921	1.8341	8882940	1.0999	426.101	70.7027	69.0695	145.7969	138.3412	65171.1953	98.7992	0.1658	124.7876	3154680
009	2019-02-20t2140	1550720564.74	adult	170.1604	118.0003	-57.9941	1208.659	91.4235	85886.9744	270650.5941	5271459.5018	633.194	0.57328	192.704	0.54305	188.5216	0.4287	395.7896	1.6209	381.8766	176917.9688	248.5003	0.83586	312.9601	1.6266	8614060	0.94836	443.641	70.5527	68.9181	145.5095	139.7724	65042.7422	99.051	0.067476	124.8988	3153780
009	2019-02-21t0140	1550734964.38	adult	174.1603	122.0002	-53.9942	1337.8758	89.4106	91155.9078	287121.3318	5389095.5838	660.358	0.81896	195.589	0.71587	192.0417	0.64243	384.6871	1.4613	359.9054	182726.375	251.3019	0.94903	312.1209	1.5861	9283620	1.2492	367.702	75.7207	73.9176	150.2056	144.6512	71347.6562	105.0688	0.76415	132.138	3594080
009	2019-02-21t0540	1550749364.6	adult	178.1603	126.0002	-49.9942	1284.3087	88.9855	87293.8496	274896.1896	5167507.3822	610.357	0.57554	198.313	0.86952	194.4524	0.7782	394.7615	1.7362	377.9545	179616.4844	258.8669	1.2762	325.4685	2.0162	9017500	1.1013	313.053	72.8111	70.7412	157.2692	150.902	71557.4922	103.5698	0.40206	133.7178	3310790
009	2019-02-21t0940	1550763764.49	adult	182.1603	130.0002	-45.9942	1148.6942	90.0559	83278.3606	262679.9045	5041691.6508	569.993	0.38277	196.28	0.73128	192.4108	0.63812	380.6883	1.4991	369.8627	165218.7344	251.9336	0.92467	321.4268	1.8605	8503240	0.84233	251.506	74.4145	72.2975	165.0676	160.0934	71639.3516	104.5859	0.38547	139.1698	3223780
009	2019-02-21t1340	1550778165.23	adult	186.1605	134.0004	-41.994	1153.7381	90.3947	83219.8196	262397.5595	5072321.3571	548.076	0.29641	192.776	0.49957	188.7226	0.39395	372.3883	1.37	361.1371	161244.125	250.5292	0.82748	318.7868	1.7536	8345280	0.75456	277.076	74.6494	72.2812	160.0428	153.5027	69298.5234	107.0903	0.53009	138.1235	3231570
009	2019-02-21t1740	1550792564.88	adult	190.1604	138.0003	-37.9941	1277.8267	86.3061	87184.0115	274549.5831	5139855.3485	515.355	0.13426	186.165	0.092691	181.3571	-0.059858	366.1867	1.2837	354.0987	166248.75	247.0661	0.64093	313.6497	1.5632	8452060	0.79071	360.423	74.1056	71.3517	167.2723	161.1305	75941.625	107.2066	0.41139	142.5341	3364470
009	2019-02-21t2140	1550806965.61	adult	194.1606	142.0005	-33.9939	1293.9172	91.1539	90326.4342	284439.9073	5485329.6768	462.15	-0.18433	179.16	-0.33033	174.628	-0.46746	333.0604	0.58626	324.8367	156871.4531	239.387	0.2691	299.0286	1.0678	8423900	0.76804	305.002	77.0813	73.7453	191.0713	184.8733	89994.5625	113.4551	0.92217	161.7895	3624290
009	2019-02-22t0140	1550821365.91	adult	198.1607	146.0006	-29.9938	1311.3255	86.8375	86655.8038	272782.6194	5024697.5432	437.559	-0.31584	178.109	-0.40157	174.1723	-0.5023	317.1789	0.25724	307.4926	143364.875	238.1557	0.19137	282.0702	0.49993	8046260	0.59281	309.682	80.2718	77.1663	171.7674	164.7509	77638.8828	118.4619	1.2676	150.3815	3626360
009	2019-02-22t0540	1550835766.1	adult	202.1607	150.0007	-25.9938	1237.5136	93.8395	87579.8279	276030.237	5315727.5684	425.333	-0.36389	182.563	-0.15598	179.6644	-0.19393	312.4883	0.17682	305.9504	142494.6406	240.9378	0.29249	284.041	0.55126	8319760	0.70887	280.988	81.2932	78.0174	180.3418	175.4712	82235.8359	119.29	1.1964	153.7266	3704690
009	2019-02-22t0940	1550850165.47	adult	206.1606	154.0005	-21.9939	1285.9776	90.6506	90216.8792	284150.0969	5536350.7083	413.237	-0.41883	182.847	-0.15484	179.2203	-0.23354	312.5104	0.19866	306.018	146879.875	245.5121	0.47154	285.0637	0.56943	8585400	0.82052	281.223	81.1975	77.2982	189.4507	181.115	89041.8047	123.2538	1.4077	162.1648	3812550
009	2019-02-22t1340	1550864544.12	adult	210.1546	157.9946	-17.9999	1195.6115	91.4754	83593.469	263468.6203	5069353.5733	396.167	-0.52158	189.258	0.19492	185.9769	0.13818	314.1755	0.25769	305.3612	136980.5312	253.3184	0.79202	290.1784	0.71751	8233500	0.65925	324.476	82.8993	78.6706	194.9028	189.5185	84977.6016	127.3769	1.6127	171.1893	3606450
009	2019-02-22t1740	1550878944.94	adult	214.1549	161.9948	-13.9996	1189.5605	89.7324	82153.2938	258811.7578	4956474.9633	386.873	-0.5656	188.846	0.15032	186.4474	0.14565	313.2907	0.24778	308.6421	134088.4375	251.2862	0.67058	290.27	0.69871	8077130	0.5834	367.942	83.9121	79.4574	206.8152	197.6551	88516.9219	129.5266	1.639	176.2595	3589000
009	2019-02-22t2140	1550893342.88	adult	218.1543	165.9942	-10.0002	1187.4775	90.6753	81668.6304	257254.6622	4945269.7459	372.504	-0.66465	189.496	0.15841	187.5202	0.1801	308.1831	0.12353	302.7945	131285.9844	250.2291	0.58289	287.4856	0.57114	8058140	0.56799	282.21	84.8115	80.3458	203.6479	197.5887	86754	131.0387	1.5957	179.1216	3606520
009	2019-02-23t0140	1550907743.54	adult	222.1545	169.9944	-6	1176.0449	90.1032	79194.0051	249443.3469	4723786.1728	405.078	-0.37984	192.762	0.3143	191.1756	0.36048	311.4949	0.20582	306.5076	128647.3828	253.2672	0.67296	289.4484	0.59505	7947580	0.51265	310.617	86.5511	81.8651	215.1365	207.7568	88851.3594	132.8623	1.5702	187.0226	3568500
009	2019-02-23t0540	1550922143.67	adult	226.1545	173.9944	-2	1080.1507	87.8197	72470.3788	228408.6306	4281774.4653	380.777	-0.57032	196.645	0.50395	194.794	0.53616	319.3229	0.39508	315.0567	120704.0625	256.4953	0.76689	298.4986	0.85139	7424910	0.27625	294.63	89.0222	84.0584	220.0956	214.5029	83196.1406	138.503	1.8277	196.3053	3361300
009	2019-02-23t0940	1550936543.6	dead	230.1545	177.9944	2	1038.7187	86.304	69260.615	218337.4948	4038582.2062	399.891	-0.38602	197.917	0.54206	195.6634	0.55224	323.097	0.47837	318.9367	116638.0156	258.1108	0.78957	300.2573	0.8675	7140450	0.14472	291.658	90.5138	85.6559	215.5838	212.0963	77825.75	140.9283	1.8381	193.9484	3265560
012	2019-02-13t1215	1550081891.12	larva	0	-51.4137	-251.4048	162.2094	27.0521	2973.4358	9455.3834	50476.5769	0	0.44197	0	-0.61704	0	-0.64106					0	-0.49799	0	-0.39415	0	86028.4704	0	0	0				0	-0.64017	0	0
012	2019-02-13t1730	1550100800.74	larva	5.2527	-46.161	-246.1521	173.3142	28.5957	3422.8868	10879.2045	61987.9277	0	-0.32553	0	-0.85198	0	-0.87684					0	-0.7007	0	-0.61599	0	1.4259	0	0	0				0	-0.8134	0	0
012	2019-02-13t2130	1550115201.03	larva	9.2528	-42.1609	-242.1521	167.783	28.7924	3296.8967	10492.2413	59931.755	0	-0.68427	0	-1.0429	0	-1.0679					0	-0.86825	0	-0.79947	0	-0.47723	0	0	0				0	-0.956	0	0
012	2019-02-14t0130	1550129601.3	larva	13.2528	-38.1608	-238.152	172.9264	27.4759	3272.0657	10399.5869	57110.7568	0	-0.96227	0	-1.2463	0	-1.2708					0	-1.0498	0	-0.99798	0	-1.0364	0	0	0				0	-1.1099	0	0
012	2019-02-14t0530	1550144000.97	larva	17.2527	-34.1609	-234.1521	257.4115	22.3131	4474.6429	14128.058	65398.5573	256.99	0.12706	192.55	1.2439	192.0317	1.3017	246.7292	-0.18507	245.3028	6168.229	225.3883	0.84178	241.0934	0.68455	474635	-0.76293	110.275	67.802	67.2145	101.9613	101.2427	2549.0334	88.3446	0.89645	97.5556	167132
012	2019-02-14t0930	1550158400.51	larva	21.2526	-30.1611	-230.1522	352.8348	35.379	10007.9058	31617.4401	244870.0384	276.064	-0.086978	172.931	0.85017	171.073	0.88004	250.1142	-0.29405	247.0216	13506.165	221.3256	0.70649	241.5271	0.55781	927949	-0.61032	157.595	65.6029	65.3668	100.3993	98.7681	5421.561	85.9832	0.77211	95.1239	352025
012	2019-02-14t1330	1550172802.98	larva	25.2533	-26.1604	-226.1515	456.5177	35.6193	13320.0289	42000.3695	328386.5849	313.704	-0.18643	190.078	0.99143	187.5764	1.0196	284.4089	-0.19588	282.2971	20477.4395	248.1506	0.88312	272.5907	0.692	1356210	-0.52562	110.274	62.3056	62.3154	94.6349	92.7225	6813.7095	81.6484	0.58147	89.4429	444551
012	2019-02-14t1730	1550187204.48	larva	29.2537	-22.1599	-222.1511	435.6675	36.1515	11946.6765	37680.0304	283000.0915	344.108	-0.30156	197.04	0.98583	193.4083	0.99843	299.7774	-0.22111	294.9581	19485.5293	256.134	0.87924	286.66	0.68943	1261450	-0.96686	187.148	64.4545	64.2586	100.6342	98.6115	6541.2222	84.127	0.5692	93.1622	412638
012	2019-02-14t2130	1550201601.75	larva	33.253	-18.1607	-218.1519	596.4103	46.9333	20167.0731	63623.2965	577105.1073	343.074	-0.52684	193.319	0.79613	189.8661	0.81007	284.9636	-0.47319	280.6504	30776.0703	248.7881	0.69187	273.3708	0.40924	2074120	-0.52933	112.765	62.578	62.3846	97.5493	95.5866	10535.3242	82.173	0.41668	91.2123	671399
012	2019-02-15t0130	1550216002.02	larva	37.253	-14.1606	-214.1518	788.9154	45.8069	29210.159	91959.3763	914654.5571	618.867	0.31655	211.84	1.0039	208.2309	1.022	387.0984	0.18732	368.9223	60000.2461	275.278	0.9363	315.3621	0.71074	3277370	0.17344	274.789	62.0532	61.8525	98.0984	94.221	15205.2529	81.8632	0.29694	90.899	960025
012	2019-02-15t0530	1550230401.53	larva	41.2529	-10.1608	-210.1519	802.6541	51.5198	34093.7278	107441.1413	1218245.298	878.679	1.0354	202.036	0.66973	194.8818	0.61132	536.2767	1.3294	520.6411	96529.7969	265.2623	0.68396	353.2831	1.038	3636240	0.12508	179.297	62.6161	62.4269	98.4436	96.9932	17719.8555	82.7291	0.20064	92.526	1126970
012	2019-02-15t0930	1550244802.45	larva	45.2531	-6.1605	-206.1517	978.2652	59.2562	44603.9463	140445.7853	1731096.6744	1127.23	1.6544	188.315	0.18787	179.4238	0.082864	636.9971	2.1562	613.0441	149694.3281	258.7133	0.42118	354.9022	0.92054	4420320	0.39089	356.595	58.6476	58.2911	95.4357	92.8077	22427.3945	79.3729	-0.10562	88.8942	1376640
012	2019-02-15t1340	1550259782.53	larva	49.4143	-1.9994	-201.9905	1067.0249	65.5031	57003.3289	179566.8237	2577161.2688	1305.03	1.9914	212.823	0.6411	198.9675	0.40578	655.4903	2.2355	579.9426	195991.5938	324.8982	1.6205	452.6208	2.2879	6355540	1.4142	358.974	63.727	63.4407	102.6116	99.1181	30680.8672	85.791	0.064765	95.2529	1903080
012	2019-02-15t1740	1550274178.07	adult	53.413	1.9994	-197.9918	1123.4248	67.269	64040.1883	201750.1267	3052098.2768	1764.85	3.3176	221.467	0.85146	211.018	0.70075	689.6204	2.3778	534.0891	231022.8125	301.368	1.1212	403.863	1.4414	7411180	1.7863	126.778	62.9847	62.8234	95.8234	94.5701	32100.8242	82.442	-0.24271	91.0825	2107720
012	2019-02-15t2140	1550288577.17	adult	57.4128	5.9991	-193.992	1181.9366	70.2402	66653.7286	209790.2491	3257702.8104	1287.27	1.6159	195.041	0.02435	184.2292	-0.16368	611.9525	1.4911	509.9472	213571.4062	281.7608	0.65806	403.2609	1.3839	6800090	1.0942	129.821	61.4637	61.1701	96.832	95.312	33794.375	82.0053	-0.40115	91.1648	2142930
012	2019-02-16t0140	1550302977.68	adult	61.4129	9.9993	-189.9919	1113.8418	74.5214	70973.3199	223711.1557	3779568.8959	1245.86	1.3811	201.729	0.22583	195.7818	0.20358	549.2972	0.82572	474.8781	203789.25	263.8114	0.18717	349.8604	0.42727	7470650	1.2661	134.826	71.1914	70.9061	111.3832	109.6792	41323.1758	94.5433	0.71928	105.163	2636430
012	2019-02-16t0540	1550317377.86	adult	65.413	13.9993	-185.9918	1271.1631	76.8321	75306.4084	237011.0082	3912485.903	942.232	0.34915	189.31	-0.24916	182.7018	-0.31378	517.8352	0.50343	445.5979	204027.0625	267.0483	0.28103	369.8522	0.77306	7442740	1.0438	333.077	61.9926	61.5996	100.2918	97.47	39514.9688	83.2406	-0.55317	93.7567	2437240
012	2019-02-16t0940	1550331778.38	adult	69.4131	17.9995	-181.9917	1202.2828	76.1007	76535.0896	241108.6332	4112501.7418	1418.2	1.8377	203.804	0.33186	195.517	0.21055	576.0415	1.0486	469.5357	230416.5938	283.642	0.81785	379.9633	0.98675	8136890	1.2793	149.554	63.5103	62.9359	109.958	107.303	43983.2109	85.452	-0.39145	98.7622	2535650
012	2019-02-16t1340	1550346177.88	adult	73.413	21.9993	-177.9918	1131.8913	80.4192	75368.9659	237920.4192	4127971.6819	910.213	0.2023	205.92	0.45447	199.3776	0.40566	503.5092	0.42823	453.7002	188312.4219	278.4754	0.72335	371.8666	0.90061	7692770	0.8929	148.113	72.3574	72.1286	113.9392	112.0203	42613.2773	96.7456	1.202	108.1729	2703130
012	2019-02-16t1740	1550360577.85	adult	77.413	25.9993	-173.9918	1364.1599	75.4093	82907.2185	261033.4633	4322485.4967	1095.66	0.84305	202.422	0.33462	196.5505	0.30159	539.5624	0.88319	425.2123	233630.5312	276.4474	0.73509	360.2712	0.77116	8760240	1.3894	312.252	62.7991	62.3212	99.4625	96.6509	43067.2656	83.8009	-0.84309	93.0858	2717760
012	2019-02-16t2140	1550374978.91	adult	81.4133	29.9996	-169.9915	1218.556	79.5033	78374.133	247015.4465	4280639.9747	985.761	0.53194	197.326	0.13241	193.8492	0.1966	450.8385	0.085478	375.4853	183040.4375	245.0327	-0.28807	289.9606	-0.56986	7992680	0.88868	309.004	68.2409	67.7785	108.9382	106.0156	44228.9219	91.1773	0.25917	101.9063	2764100
012	2019-02-17t0140	1550389378.33	adult	85.4131	33.9995	-165.9917	1298.5946	77.1134	81515.9465	256612.9295	4393119.3776	1109.79	1.0644	201.424	0.36952	196.5219	0.35731	494.3463	0.71532	413.0867	210591.5312	253.2987	0.078558	309.8748	-0.054318	8564930	1.1557	343	64.9348	64.6386	102.1234	99.8049	43504.5625	85.5474	-0.71493	95.1858	2761160
012	2019-02-17t0540	1550403778.91	adult	89.4133	37.9996	-161.9915	1300.6099	80.4223	82919.778	261058.8774	4573741.0312	929.752	0.50294	199.565	0.32403	195.3092	0.32826	458.8568	0.45987	387.9339	198685.0156	250.9865	0.074272	310.8862	0.086915	8629180	1.1617	227.081	65.2243	64.8969	101.2127	99.1224	43825.0898	85.9026	-0.71933	95.1581	2820300
012	2019-02-17t0940	1550418178.52	adult	93.4132	41.9995	-157.9916	1323.1111	80.538	84887.8113	267272.7875	4646169.7601	1199.92	1.6872	197.134	0.24846	192.4293	0.21381	507.5457	1.2583	395.1131	224842.75	255.1655	0.32701	314.2994	0.30041	8727530	1.2022	302.828	64.4311	64.0381	101.3633	98.912	44903.9531	85.4082	-0.86674	95.1481	2852490
012	2019-02-17t1340	1550432579.49	adult	97.4134	45.9998	-153.9914	1196.1996	85.0356	83118.3006	261873.9616	4935671.0021	832.984	0.30625	187.597	-0.19673	183.8068	-0.20243	425.9355	0.33162	378.4754	184430.0469	239.8911	-0.19884	283.4169	-0.35212	8120330	0.85925	272.391	64.2109	63.8825	102.2894	100.2168	44291.3203	85.816	-0.85757	96.0733	2779430
012	2019-02-17t1740	1550446979.24	adult	101.4134	49.9997	-149.9914	1241.1019	79.9376	80167.4562	252588.1566	4426031.2246	850.265	0.47045	198.142	0.39735	193.5459	0.34316	439.7436	0.66516	398.9755	183812.8281	253.957	0.46975	312.4089	0.52498	8281330	0.95248	193.47	74.4666	73.7657	128.0647	124.1126	53531.0234	100.0269	1.7011	115.0729	3112330
012	2019-02-17t2140	1550461379.88	adult	105.4135	53.9999	-145.9913	1178.9223	78.958	76874.5815	242222.5815	4297934.5034	1015.05	1.3044	198.813	0.48493	193.9212	0.40278	461.3784	1.1232	395.9965	185012.7188	249.6488	0.38162	315.7112	0.75077	7968020	0.78233	323.92	70.3289	69.9518	110.2289	108.036	44201.7812	92.8839	0.35791	103.549	2818640
012	2019-02-18t0140	1550475780.7	adult	109.4138	58.0001	-141.991	1139.3519	83.7136	77452.1187	244102.3158	4476658.539	569.667	-0.6569	170.466	-1.0003	167.6963	-0.97655	321.3185	-0.83984	285.1726	129812.6875	217.5822	-0.944	255.5068	-0.8214	6877940	0.16594	182.598	67.1311	66.6379	106.2504	104.3286	42925.1641	89.9656	-0.23673	100.842	2708610
012	2019-02-18t0540	1550490180.06	adult	113.4136	61.9999	-137.9912	1149.5263	81.8096	77701.1474	244873.3265	4451807.6144	707.262	0.049182	181.235	-0.38048	178.4078	-0.36733	359.0739	-0.17193	310.3929	145424.9062	229.0572	-0.37174	273.3979	-0.21991	7336410	0.43575	236.243	73.5739	73.0047	116.9791	114.041	47376.5547	98.2645	1.3622	110.1902	2978270
012	2019-02-18t0940	1550504579.25	adult	117.4134	65.9997	-133.9914	1035.0552	81.2207	69761.9135	219995.755	3967253.5425	633.731	-0.24376	180.984	-0.3622	177.3599	-0.39973	353.8385	-0.16023	313.2464	128797.2188	231.3552	-0.20488	276.2735	-0.044941	6577690	0.0010338	311.673	69.1799	68.0892	127.7418	120.5602	46498.0312	93.0481	0.29056	110.1924	2514280
012	2019-02-18t1340	1550518978.49	adult	121.4132	69.9995	-129.9916	1203.9309	79.4058	76936.6252	242306.0627	4216956.922	677.243	0.027634	175.702	-0.63747	173.8143	-0.58114	332.0461	-0.42723	283.2773	133482.5469	217.8235	-0.79556	248.9519	-0.82041	7047750	0.27322	283.641	70.0639	69.356	114.864	111.3377	46175.3359	92.9389	0.22143	105.3732	2810400
012	2019-02-18t1740	1550533377.04	adult	125.4128	73.9991	-125.992	1207.0124	78.9135	78496.1561	247312.6032	4281897.3664	555.424	-0.52415	175.926	-0.60359	172.613	-0.63521	333.2594	-0.33085	297.1748	136636.3438	226.9053	-0.32007	266.9944	-0.19031	7201880	0.36073	204.903	71.7249	70.0951	139.7205	135.7175	57285.3984	100.2119	1.7242	123.6264	2936200
012	2019-02-18t2140	1550547776.78	adult	129.4127	77.999	-121.9921	568.5059	87.7507	36958.8425	119136.2359	2044661.2383	356.312	-1.49	171.6	-0.84098	170.1993	-0.76638	271.3214	-1.3194	268.1049	52365.0273	215.0995	-0.86162	247.7579	-0.76385	3311370	-1.8631	242.397	70.5489	69.5294	137.5632	131.7816	26549.6973	94.1838	0.38378	113.8403	1361380
012	2019-02-19t0140	1550562176.74	adult	133.4127	81.999	-117.9921	1216.039	81.8021	79142.7511	249226.4948	4451745.9702	670.774	0.17548	171.792	-0.81763	169.5217	-0.80099	326.0457	-0.31628	277.1716	134656.8594	216.0842	-0.78909	253.6748	-0.52764	7086060	0.28242	284.968	66.853	66.1678	113.2521	109.5067	46773.1172	89.372	-0.74634	102.8001	2757550
012	2019-02-19t0540	1550576576.5	adult	137.4126	85.9989	-113.9922	1154.1969	83.2777	78362.658	246975.6776	4503828.9607	738.227	0.58997	163.066	-1.336	159.7472	-1.3899	334.633	-0.099834	305.6602	136864.8906	213.4001	-0.90415	267.9714	-0.0019252	6655360	0.03381	269.795	66.4502	65.0076	148.9389	143.6216	60916.0234	91.8974	-0.26887	122.1491	2712100
012	2019-02-19t0940	1550590976.91	adult	141.4127	89.9991	-109.9921	1209.4107	80.9646	80015.6419	252072.0529	4552577.3436	746.179	0.69789	173.846	-0.67165	171.6204	-0.66361	329.6881	-0.12721	282.3229	137479.9531	217.5829	-0.67744	249.2186	-0.61837	7248170	0.35245	167.574	70.3635	69.6288	115.8351	112.6659	48303.2383	93.2575	-0.059207	107.0365	2933660
012	2019-02-19t1340	1550605377.54	adult	145.4129	93.9992	-105.9919	1189.1289	81.9162	77037.8387	242669.3529	4282247.722	699.964	0.5154	175.676	-0.54877	173.3318	-0.55214	338.7773	0.099838	287.339	136188.4688	221.1841	-0.48174	257.1467	-0.31714	7057790	0.23851	175.972	70.3589	69.2313	129.4233	126.041	52028.1562	94.69	0.14633	115.2236	2826670
012	2019-02-19t1740	1550619777.61	adult	149.4129	97.9993	-101.9919	1193.4216	83.7246	79141.6333	249356.742	4495307.042	710.046	0.63756	173.787	-0.65524	171.1375	-0.6829	344.5949	0.27082	292.3243	142317.6875	219.4205	-0.55942	254.3656	-0.39496	7167310	0.2878	157.479	68.8883	67.9991	118.5197	116.2408	48948.6406	92.8306	-0.36646	108.1437	2841090
012	2019-02-19t2140	1550634177	adult	153.4127	101.9991	-97.9921	1280.7848	80.0955	82315.173	259156.0666	4581237.0061	768.371	1.0368	175.312	-0.55023	172.8774	-0.56593	341.3614	0.26854	295.7499	146785.4062	221.2724	-0.45871	257.8679	-0.25809	7523520	0.4652	186.105	74.9873	74.0622	130.9103	125.8875	56291.4141	100.4429	1.0142	117.2464	3218080
012	2019-02-20t0140	1550648577.41	adult	157.4129	105.9992	-93.9919	1300.0715	81.5247	83544.9524	263085.8046	4655558.597	766.804	1.1099	180.315	-0.23165	178.2279	-0.22316	339.0324	0.28129	292.8306	147818.125	224.4167	-0.2994	257.0266	-0.27646	7852550	0.6225	207.874	74.7644	73.8987	125.8189	122.4089	54857.0469	99.7077	0.67567	115.5013	3255910
012	2019-02-20t0540	1550662977.56	adult	161.4129	109.9992	-89.9919	1251.0548	80.8291	83027.6708	261504.2434	4748349.4878	616.179	0.3159	168.156	-0.97179	165.7789	-0.99257	333.086	0.22127	290.6954	144226.25	211.956	-0.90012	248.3802	-0.56267	7273570	0.31837	248.645	72.7285	71.6271	130.2191	125.3233	56384.8828	98.2166	0.25016	115.3235	3145870
012	2019-02-20t0940	1550677377.22	adult	165.4128	113.9991	-85.992	1304.0075	83.3948	85204.1383	268329.5828	4847690.4247	475.783	-0.45293	172.742	-0.68278	170.7823	-0.67424	316.9991	-0.0481	298.6574	141064.5781	218.508	-0.58172	263.0506	-0.0562	7670260	0.50557	218.562	74.8433	73.4141	145.1261	137.1172	64581.0938	102.2242	0.73549	123.6768	3323270
012	2019-02-20t1340	1550691780.67	adult	169.4138	118.0001	-81.991	1295.0813	82.3185	85765.8197	270355.4073	4844154.0058	660.969	0.72992	175.503	-0.50885	172.7344	-0.5488	333.923	0.34682	294.5909	149263.5625	224.1712	-0.3142	263.0657	-0.053461	7841280	0.57673	327.878	73.0854	71.8725	131.0701	127.1331	58588.3359	99.6689	0.1858	118.8206	3265380
012	2019-02-20t1740	1550706177.99	adult	173.413	121.9994	-77.9918	1300.2792	81.8709	85034.0189	267764.2744	4789103.1058	608.526	0.48165	179.128	-0.28683	176.9899	-0.28523	334.9338	0.42008	292.5103	148710.5938	224.3308	-0.31469	259.8197	-0.1638	7936110	0.60882	263.633	76.6887	75.1591	146.3766	139.1972	64991.2188	105.1981	0.81865	127.4179	3397620
012	2019-02-20t2140	1550720578.18	adult	177.4131	125.9994	-73.9917	1182.3547	82.5932	80527.1593	253734.6421	4640285.295	626.098	0.6638	175.281	-0.52661	172.1963	-0.58585	340.8194	0.59052	296.6966	143144.1562	227.7051	-0.17196	266.607	0.055983	7351290	0.31835	366.717	71.0626	69.2236	140.9399	136.0105	59194.7422	100.332	0.013009	124.6505	2980370
012	2019-02-21t0140	1550734977.84	adult	181.413	129.9993	-69.9918	1179.3577	78.6472	79412.1667	250353.5328	4424417.7324	706.325	1.2601	178.371	-0.34627	175.1717	-0.40956	345.9762	0.74548	298.8839	143234.1562	229.3686	-0.11356	265.2269	-0.00017743	7380620	0.32169	203.623	72.6579	70.7237	138.3298	134.8276	57268.5469	103.5675	0.2869	126.239	3006440
012	2019-02-21t0540	1550749378.06	adult	185.413	133.9994	-65.9918	1316.5748	82.1233	84474.9066	265930.8099	4729665.1067	663.955	1.0608	172.487	-0.70608	169.9993	-0.72849	348.1452	0.83559	310.8941	153532.0156	223.2894	-0.41267	262.2614	-0.11022	7598570	0.41279	228.659	71.7927	69.378	144.9712	140.5858	63932.3047	104.1898	0.22945	130.0137	3162680
012	2019-02-21t0940	1550763777.96	adult	189.413	137.9994	-61.9918	1233.6117	82.3455	78510.8629	247229.8105	4400418.8764	723.231	1.5437	190.076	0.32551	185.7475	0.20298	356.8744	1.0709	317.7234	146318.5	248.574	0.71436	291.4566	0.83775	7782290	0.48793	382.211	76.8344	73.5764	160.3447	156.8134	65741.3438	115.5426	1.3265	146.9064	3145830
012	2019-02-21t1340	1550778178.84	adult	193.4133	141.9996	-57.9916	1289.8772	80.9757	83160.4708	261859.8437	4650007.8423	609.917	0.83938	182.739	-0.11957	178.3921	-0.24477	349.4193	0.94433	321.804	151647.9688	244.9834	0.52522	294.365	0.91844	7925020	0.54516	251.886	82.689	78.8558	178.5683	174.701	77498.6328	125.8992	2.2165	162.1867	3586060
012	2019-02-21t1740	1550792578.49	adult	197.4132	145.9995	-53.9916	1199.2985	79.38	78267.7907	246536.4087	4366263.4831	683.999	1.4416	180.091	-0.28469	175.9806	-0.39527	351.8301	1.0392	317.7686	143898.5	238.0188	0.18938	285.5427	0.6159	7352410	0.28325	289.672	75.8029	72.1842	165.9131	161.043	67858.4688	116.6215	1.1173	149.4394	3094730
012	2019-02-21t2140	1550806979.18	adult	201.4134	149.9997	-49.9915	1198.393	79.5609	76937.9426	242290.0422	4267976.0243	646.264	1.2475	181.508	-0.21465	177.2453	-0.33206	358.5391	1.234	325.4996	144132.7031	239.785	0.24553	291.4469	0.79729	7280630	0.24899	232.328	80.6362	76.3474	178.8278	175.0281	71888.7734	125.4656	1.8018	164.065	3234480
012	2019-02-22t0140	1550821379.62	adult	205.4135	153.9998	-45.9913	1312.3413	79.1688	82095.6159	258431.0371	4458519.7506	554.643	0.63821	180.372	-0.2941	175.651	-0.43666	346.3189	0.98676	319.5358	148570.8125	240.1073	0.23546	288.2186	0.67657	7725150	0.44179	238.849	83.3718	78.8063	182.0962	177.8247	78119.2812	131.0949	2.1451	166.0227	3570730
012	2019-02-22t0540	1550835779.81	adult	209.4135	157.9999	-41.9913	1290.999	79.165	82399.4778	259423.7507	4526929.2626	501.305	0.28355	188.974	0.18246	184.8491	0.076684	323.4803	0.47632	308.2475	139096.5312	246.0366	0.47166	287.4015	0.62984	8120970	0.61092	231.081	80.2057	75.9118	173.3999	169.1243	74561.9375	125.4425	1.4739	157.0997	3446760
012	2019-02-22t0940	1550850179.13	adult	213.4133	161.9997	-37.9915	1261.2475	79.0812	81038.5925	255218.0844	4517060.8816	426.498	-0.25854	184.722	-0.084971	180.925	-0.17084	306.4611	0.081734	299.097	129633.0547	241.1292	0.22003	281.2975	0.40373	7807840	0.46652	314.587	79.8493	75.5576	176.7895	171.556	74781.9766	124.8765	1.2738	159.4623	3375070
012	2019-02-22t1340	1550864549.01	adult	217.405	165.9913	-33.9998	1151.2815	79.981	74562.6943	234951.106	4177860.1671	425.214	-0.23977	181.748	-0.28612	176.5247	-0.45306	324.9722	0.5355	318.2125	126414.1953	248.635	0.51922	298.3697	0.94132	7067990	0.1347	283.805	78.7971	73.2352	196.962	190.0271	76618.2344	131.677	1.6798	173.0243	3064340
012	2019-02-22t1740	1550878949.9	adult	221.4052	169.9916	-29.9996	1131.6007	79.2821	73857.0491	232708.4281	4116715.5072	409.37	-0.34762	176.578	-0.62511	170.0799	-0.86386	308.3436	0.12862	303.3571	119020.6406	249.378	0.50653	287.8123	0.54858	6798780	0.0085007	338.848	78.7994	72.8078	190.9376	185.9031	73701.9062	133.033	1.6159	172.6166	3034010
012	2019-02-22t2140	1550893347.75	adult	225.4046	173.991	-26.0002	1091.7951	80.8417	71035.9211	223885.348	3975701.1204	397.608	-0.42884	175.336	-0.73963	168.3783	-1.0026	309.1403	0.14054	304.9473	114691.0625	250.9651	0.52709	290.0557	0.57856	6495660	-0.13273	339.354	80.1462	73.4728	192.1912	185.407	71302.9375	137.9241	1.8176	174.2739	2969180
012	2019-02-23t0140	1550907748.41	adult	229.4048	177.9911	-22	1068.9998	79.7353	69376.4639	218781.4376	3856820.1197	442.913	-0.011048	176.665	-0.7002	169.101	-0.99625	337.372	0.84456	327.741	122128.6562	257.1893	0.7587	308.4303	1.1493	6391040	-0.18579	330.888	81.3607	74.25	210.5526	202.9179	76220.0547	142.013	1.951	185.6687	2943300
012	2019-02-23t0540	1550922148.47	adult	233.4048	181.9912	-18	1037.0824	80.4655	67474.8923	212776.0109	3752552.107	457.968	0.15153	178.167	-0.65557	170.519	-0.95382	346.8386	1.0777	335.7085	122087.1875	261.1304	0.87756	313.294	1.258	6267370	-0.24734	360.522	83.4199	75.8106	217.6989	210.1575	76630	146.6858	2.105	192.4538	2934460
012	2019-02-23t0940	1550936548.4	adult	237.4048	185.9911	-14	1019.4923	79.2437	65585.4817	206822.4373	3620866.289	490.86	0.49028	179.183	-0.63741	171.1373	-0.95576	347.499	1.0834	338.3848	118844.6484	264.0809	0.95048	316.6534	1.3159	6127160	-0.31607	378.372	84.9426	76.9447	217.245	211.1998	74297.8047	149.752	2.1423	196.4124	2904610
012	2019-02-23t1340	1550950948.25	adult	241.4048	189.9911	-10	1022.8163	79.4251	65605.2567	206857.8005	3616785.1794	454.434	0.18318	177.172	-0.7967	168.5719	-1.1425	346.7562	1.0504	338.8339	118937.3828	263.2278	0.84971	315.9746	1.236	6061220	-0.3516	390.782	85.2855	77.3695	216.4818	209.4077	74253.2656	150.5885	2.0301	192.9981	2917700
012	2019-02-23t1740	1550965348.3	adult	245.4048	193.9911	-6	1007.2984	80.965	63991.2922	201745.4843	3520083.0874	448.265	0.15563	173.608	-1.0425	164.5197	-1.4103	355.3808	1.2616	347.125	118697.1719	259.6217	0.6315	316.902	1.2105	5797100	-0.47734	352.312	85.7459	77.4725	221.5306	214.2736	73991.2188	151.7378	1.9514	195.1459	2863230
012	2019-02-23t2140	1550979748.3	adult	249.4048	197.9911	-2	980.3167	80.8058	61953.0683	195361.9551	3384329.2867	485.31	0.56688	179.767	-0.71953	169.6244	-1.1448	380.673	1.9138	375.1492	123338.0625	273.5753	1.1765	337.3416	1.811	5810240	-0.47818	369.72	89.2175	79.7618	238.7654	231.3358	77360	161.7608	2.4343	210.7371	2883600
012	2019-02-24t0140	1550994148.54	dead	253.4048	201.9912	2	986.0663	80.2794	61417.5353	193626.7826	3314942.1581	512.169	0.89865	186.384	-0.37324	174.5855	-0.88993	405.0015	2.5414	400.9761	130005.4766	288.5565	1.7538	358.7982	2.4335	5972670	-0.40992	353.795	91.598	80.9077	251.317	244.3986	80672.7656	171.5914	2.8874	222.8912	2935260
013	2019-02-13t1215	1550081895.45	larva	0	-59.413	-255.405	187.137	26.0207	3487.4135	11053.2877	58801.8574	0	0.44197	0	-0.61704	0	-0.64106					0	-0.49799	0	-0.39415	0	86028.4704	0	0	0				0	-0.64017	0	0
013	2019-02-13t1730	1550100805.17	larva	5.2527	-54.1603	-250.1523	176.0138	28.5231	3458.8881	10991.7863	62559.979	0	-0.32553	0	-0.85198	0	-0.87684					0	-0.70071	0	-0.61599	0	1.4259	0	0	0				0	-0.8134	0	0
013	2019-02-13t2130	1550115205.55	larva	9.2528	-50.1601	-246.1522	184.7714	27.7543	3508.4653	11137.5781	61626.2431	0	-0.68427	0	-1.0429	0	-1.0679					0	-0.86825	0	-0.79948	0	-0.47724	0	0	0				0	-0.956	0	0
013	2019-02-14t0130	1550129605.91	larva	13.2529	-46.16	-242.1521	174.2249	28.1708	3345.6901	10635.6666	59444.3199	0	-0.96227	0	-1.2464	0	-1.2708					0	-1.0498	0	-0.99799	0	-1.0364	0	0	0				0	-1.1099	0	0
013	2019-02-14t0530	1550144005.63	larva	17.2528	-42.1601	-238.1522	176.0497	28.1332	3394.8124	10791.5261	60500.7068	0	-1.1929	0	-1.4651	0	-1.4883					0	-1.2491	0	-1.215	0	-1.4166	0	0	0				0	-1.278	0	0
013	2019-02-14t0930	1550158405.1	larva	21.2527	-38.1603	-234.1523	236.9279	29.8234	5179.6318	16399.4917	98222.1711	290.912	-0.016766	195.917	1.1896	194.4963	1.2366	265.3435	-0.19344	262.4492	7694.9609	240.6047	0.89623	258.0135	0.69528	551900	-1.0587	99.7833	64.8091	64.5705	95.8938	95.585	2780.9204	84.6211	0.73668	92.2317	182567
013	2019-02-14t1330	1550172807.64	larva	25.2534	-34.1596	-230.1516	379.7665	36.5222	10855.1863	34263.6341	273202.9509	253.523	-0.45198	154.033	0.43042	153.0013	0.46596	220.365	-0.63655	216.6743	13001.5342	194.5995	0.31999	210.9387	0.1444	896166	-1.0154	109.304	60.9609	60.4882	93.3164	92.5519	5505.6699	80.0402	0.53702	88.3692	354671
013	2019-02-14t1730	1550187209.08	larva	29.2538	-30.1592	-226.1512	448.8292	35.762	12334.663	38893.3468	289988.3016	412.675	-0.016317	202.204	1.071	200.6411	1.1208	286.6969	-0.31531	281.5599	19208.6914	253.4195	0.84846	274.3096	0.57155	1339200	-0.89145	408.257	62.6419	62.2691	101.0105	94.5077	6767.7021	82.1303	0.51015	91.1144	414877
013	2019-02-14t2130	1550201606.43	larva	33.2531	-26.1599	-222.1519	579.3941	41.7799	19895.5588	62717.3118	573782.3373	324.516	-0.60023	178.909	0.54256	177.1136	0.58053	273.0093	-0.56377	271.3492	28938.9902	237.6875	0.55442	261.6002	0.28713	1891960	-0.69261	152.657	62.2136	62.0955	96.3049	94.2493	10208.3174	82.1252	0.41515	90.7601	657908
013	2019-02-15t0130	1550216006.67	larva	37.2531	-22.1598	-218.1519	707.1973	45.0755	25940.1826	81777.0871	790459.4356	399.548	-0.51307	206.844	0.90917	202.4677	0.91068	329.5109	-0.27404	320.3629	45472.5078	272.0048	0.89129	303.2893	0.57251	2845140	-0.18834	124.287	64.471	64.2769	98.0341	96.6688	13528.7061	83.8903	0.36795	92.807	886799
013	2019-02-15t0530	1550230406.14	larva	41.253	-18.16	-214.152	807.4991	55.3057	32618.0655	102773.6354	1144710.6525	684.687	0.33063	190.298	0.42677	188.013	0.46718	420.4221	0.34676	410.4503	72733.0312	247.057	0.39943	310.9045	0.49262	3274080	-0.16012	110.647	61.1152	60.7709	95.5583	94.3129	16531.584	81.8182	0.16483	90.7012	1051490
013	2019-02-15t0930	1550244807.15	larva	45.2533	-14.1597	-210.1517	837.4881	49.9678	33411.3153	105235.9583	1140893.7589	646.289	-0.022959	153.882	-0.60636	149.692	-0.6094	413.9447	0.16765	390.8868	73268.2188	195.3072	-0.73066	287.3894	-0.064375	2716170	-0.87646	167.802	60.9673	60.6937	95.3536	93.4055	16877.5918	80.7539	-0.04214	90.3328	1076130
013	2019-02-15t1340	1550259787.12	larva	49.4144	-9.9986	-205.9906	394.5826	57.5799	17453.7206	55512.9098	662549.6853	272.027	-1.4674	173.645	-0.38098	173.1072	-0.27593	241.5935	-1.5573	238.318	22226.6035	213.8115	-0.68059	232.3385	-1.1948	1582080	-1.9268	141.665	69.632	69.2561	108.7863	106.4229	10008.3418	93.1804	0.48145	103.061	634417
013	2019-02-15t1740	1550274182.73	larva	53.4131	-5.9998	-201.9919	822.9284	55.1702	36510.8344	115068.2082	1370368.1383	662.442	-0.29003	155.341	-1.0636	152.9096	-1.0066	356.9379	-0.64359	342.918	68889.0156	190.915	-1.3918	226.5887	-1.4843	2986440	-1.1488	123.429	60.7969	60.578	93.9673	92.5378	18135.6797	80.4447	-0.37795	89.1949	1168820
013	2019-02-15t2140	1550288581.82	larva	57.4129	-2.0001	-197.9921	861.8858	58.7621	39401.7635	124140.1371	1528319.401	567.397	-0.70115	158.558	-1.1485	155.677	-1.1002	339.7088	-0.9318	320.7462	70659.4219	204.6074	-1.2615	246.2337	-1.298	3285320	-1.1324	272.414	63.5705	63.3574	99.2342	97.0007	20640.7188	83.9277	-0.24258	92.6679	1317180
013	2019-02-16t0140	1550302982.34	adult	61.413	2.0001	-193.992	873.4303	58.3234	40570.1827	127801.5658	1617944.3409	821.285	0.027941	184.288	-0.39229	180.1954	-0.36385	425.2807	-0.27231	376.872	91010.0781	228.7761	-0.75748	287.5656	-0.66547	3928280	-0.89269	166.541	67.4168	67.1474	102.193	99.9441	21869.2988	87.9015	0.050794	97.0312	1437060
013	2019-02-16t0540	1550317382.52	adult	65.4131	6.0001	-189.9919	890.5135	57.5466	39741.612	125131.3452	1536556.5951	521.018	-0.99051	179.456	-0.62958	176.0877	-0.57785	334.7283	-1.1376	310.3441	70292.9375	228.6419	-0.83003	281.3927	-0.81646	3755300	-1.1328	140.172	66.1056	65.765	101.0484	99.39	21220.1641	86.2625	-0.18908	95.888	1383330
013	2019-02-16t0940	1550331783.05	adult	69.4132	10.0003	-185.9918	851.6065	82.7924	56461.8871	178455.8381	3175721.3597	1223.67	1.2147	200.129	0.17947	194.4908	0.16633	612.7363	1.3864	568.8918	180757.2188	258.7122	0.050651	367.4635	0.756	5890800	-0.013452	184.129	65.6526	65.0378	115.783	112.9653	34155.9922	90.0613	0.24593	105.1399	1932480
013	2019-02-16t1340	1550346182.64	adult	73.4131	14.0002	-181.9919	945.261	58.6732	45457.3515	143181.9102	1874895.4023	585.246	-0.85624	175.331	-0.88887	172.5274	-0.8214	327.4259	-1.2585	303.1067	78254.7969	219.4372	-1.1949	268.7302	-1.0678	4185680	-1.0879	325.837	69.3975	69.0654	107.664	104.2079	25731.7051	90.9514	0.33143	100.5959	1656730
013	2019-02-16t1740	1550360582.54	adult	77.4131	18.0001	-177.9919	894.2278	58.8452	41333.9049	130159.4822	1643162.856	413.72	-1.4389	168.667	-1.2143	167.0657	-1.1036	285.6834	-1.6802	273.5489	62278.9922	210.6708	-1.5055	244.5371	-1.5304	3664460	-1.4521	147.918	74.7757	74.4384	116.3435	114.4963	25362.8926	99.0152	1.5408	110.6583	1624580
013	2019-02-16t2140	1550374983.62	adult	81.4134	22.0004	-173.9916	802.0179	59.6836	38047.8758	119919.0682	1541118.2297	398.393	-1.5065	171.608	-1.0871	169.9652	-0.97438	278.406	-1.7705	267.0299	55681.207	213.6262	-1.4032	246.0095	-1.4876	3426160	-1.6396	132.096	72.2994	71.8865	112.1046	110.5932	22420.9219	95.3521	0.93062	106.6172	1443460
013	2019-02-17t0140	1550389383.03	adult	85.4132	26.0003	-169.9918	686.2077	66.1734	36973.6516	117140.4931	1633652.8518	338.146	-1.7352	166.448	-1.3323	165.4125	-1.1988	260.4174	-1.9851	256.2622	50520.9844	216.0306	-1.2956	243.9855	-1.5071	3224590	-1.795	254.141	72.2506	71.7705	113.7935	110.7417	22075.9336	95.2194	0.87702	106.0484	1399710
013	2019-02-17t0540	1550403783.53	adult	89.4134	30.0004	-165.9916	878.2404	59.9439	40547.0028	127704.7095	1603880.817	418.461	-1.4456	156.615	-1.8125	154.7339	-1.7349	267.4115	-1.9038	251.9195	57226.0586	199.0276	-1.9108	228.0596	-1.8433	3339980	-1.7666	138.852	64.7107	64.3092	100.8782	99.011	21587.9355	84.9921	-0.8731	95.2174	1380020
013	2019-02-17t0940	1550418183.28	adult	93.4133	34.0003	-161.9917	819.52	60.5086	39495.2103	124519.6618	1612493.0236	502.101	-1.1067	174.509	-0.89923	173.1853	-0.77873	279.3705	-1.7232	262.1297	58109.0625	213.021	-1.3372	238.1197	-1.5668	3619500	-1.6394	293.064	68.7979	68.468	106.5543	104.2164	22163.2852	89.839	-0.096549	99.9816	1426940
013	2019-02-17t1340	1550432584.31	adult	97.4136	38.0006	-157.9914	858.6223	57.883	40081.4684	126283.6519	1594865.4714	474.744	-1.1948	175.687	-0.81145	174.6735	-0.67932	287.2028	-1.5618	263.5513	60599.7891	211.0295	-1.3735	232.8036	-1.6465	3701540	-1.6152	212.641	71.3213	71.0437	109.9135	108.1062	23191.7559	93.1475	0.45581	103.5054	1502670
013	2019-02-17t1740	1550446983.94	adult	101.4135	42.0005	-153.9915	823.875	82.2734	56950.8209	180123.7791	3312980.0915	935.268	0.84112	173.826	-0.87846	192.0793	0.26569	521.2257	1.8184	478.546	154804.0312	244.7122	0.082628	316.6082	0.63641	5157430	-0.81074	166.973	65.2483	71.9066	123.872	120.7315	36789.9961	101.7103	2.0115	115.3713	1935920
013	2019-02-17t2140	1550461384.65	adult	105.4137	46.0007	-149.9913	809.0573	59.0427	36001.3778	113434.2531	1393776.5777	381.722	-1.5544	161.931	-1.4827	160.3031	-1.3946	253.517	-1.9161	238.3522	48168.2344	204.5381	-1.5599	226.5473	-1.6974	3067290	-2.0076	181.285	68.1129	67.9377	106.6936	104.0729	20271.7891	89.9209	-0.2024	100.1884	1290190
013	2019-02-18t0140	1550475785.5	adult	109.4139	50.001	-145.9911	1156.8488	82.5459	78960.5069	248838.2699	4564118.0917	647.699	-0.29414	173.393	-0.84143	170.5293	-0.82308	332.9551	-0.66442	303.3596	137177.5	222.7078	-0.71743	263.939	-0.58205	7126980	0.30888	177.827	67.7464	67.2329	110.0249	108.3552	45330.25	91.7887	0.11619	103.1389	2784580
013	2019-02-18t0540	1550490184.84	adult	113.4137	54.0008	-141.9913	742.4186	59.2191	34169.6255	107738.1263	1352983.3963	512.942	-0.87691	167.986	-1.1127	167.9854	-0.94029	284.062	-1.3356	254.7487	51131.1641	208.7484	-1.2932	232.6399	-1.4159	3020050	-2.0575	455.803	70.7008	70.2095	114.2965	110.0981	20573.375	93.5611	0.42916	104.7848	1271060
013	2019-02-18t0940	1550504583.78	adult	117.4134	58.0005	-137.9916	683.3085	60.6453	32878.325	103787.0891	1332763.223	337.504	-1.6853	153.878	-1.8875	153.19	-1.7499	244.6438	-1.9	231.567	42323.3789	191.6016	-2.0529	214.0449	-1.9305	2657320	-2.2707	230.555	66.7982	66.3926	106.5915	103.12	18440.332	88.1465	-0.70715	98.5282	1153540
013	2019-02-18t1340	1550518982.92	adult	121.4132	62.0002	-133.9918	464.1319	72.412	24096.123	77070.3558	1067998.8453	269.571	-1.9896	166.389	-1.1701	166.8099	-0.97889	232.722	-2.0499	231.0694	29555.6914	207.6302	-1.2788	224.2198	-1.5917	2102830	-2.583	152.336	64.6038	64.2208	103.3162	101.9105	13121.1582	87.2844	-0.95742	97.3248	816463
013	2019-02-18t1740	1550533381.5	adult	125.4128	65.9998	-129.9922	735.2052	60.4074	35462.295	111903.0936	1445213.0348	567.973	-0.46102	191.857	0.32238	190.7824	0.41417	292.9353	-1.0056	264.2585	54778.9062	229.7766	-0.18139	250.3963	-0.72265	3573330	-1.7256	146.599	72.6368	72.0758	113.2607	110.3764	21179.748	95.4661	0.71055	106.105	1352860
013	2019-02-18t2140	1550547781.27	adult	129.4127	69.9998	-125.9923	753.4567	58.7646	33224.2891	104710.9038	1268025.6887	387.261	-1.332	187.194	0.07927	186.1695	0.17206	275.6161	-1.2458	261.6833	48232.8125	226.8565	-0.28468	248.7862	-0.73001	3273460	-1.8848	140.734	73.5625	73.1199	113.7288	112.0669	19902.5312	96.3975	0.86669	107.7192	1286390
013	2019-02-19t0140	1550562181.25	adult	133.4127	73.9998	-121.9923	663.4623	61.015	33757.5214	106689.8966	1421089.9128	330.653	-1.5872	178.548	-0.41327	178.7326	-0.25051	253.5819	-1.5864	248.6575	45137.5781	217.307	-0.7283	236.2204	-1.1152	3162090	-1.9306	136.686	68.5457	68.1188	106.4639	104.2257	18950.5742	89.7293	-0.6672	100.2486	1213940
013	2019-02-19t0540	1550576581.07	adult	137.4127	77.9997	-117.9923	742.7129	58.8915	33669.15	106152.3695	1306535.5339	363.533	-1.38	180.648	-0.27034	180.0114	-0.16013	265.743	-1.3344	261.4039	47302.2539	222.5953	-0.44244	248.4621	-0.67142	3201080	-1.8882	247.916	69.7664	68.7607	131.1514	126.4382	23344.9395	93.2496	0.03256	115.995	1236260
013	2019-02-19t0940	1550590981.39	adult	141.4128	81.9998	-113.9922	763.2214	58.0355	33965.961	107012.3302	1312242.9571	350.809	-1.4106	179.619	-0.31821	180.8761	-0.09471	265.6907	-1.2984	256.5625	47558.6406	226.0949	-0.24766	247.944	-0.66275	3211410	-1.8596	150.872	67.9197	67.5522	110.2034	107.6558	19726.4102	91.437	-0.4628	102.8896	1214340
013	2019-02-19t1340	1550605382.14	adult	145.413	86	-109.992	732.7521	59.3963	32861.3412	103585.9016	1274228.4827	368.547	-1.2783	183.297	-0.078756	183.9854	0.10947	275.8828	-1.0724	261.7875	47727.7188	228.9466	-0.089761	251.6711	-0.50941	3171220	-1.8564	147.164	68.7842	68.408	110.0039	107.957	19030.6719	92.3151	-0.36939	103.1664	1190040
013	2019-02-19t1740	1550619782.16	adult	149.413	90	-105.992	739.2618	57.5667	32801.1564	103386.7571	1260074.0308	270.841	-1.7782	156.232	-1.7424	155.2469	-1.6769	225.5683	-1.9872	223.8518	39023.3203	198.0841	-1.6313	216.1558	-1.7393	2696090	-2.0807	148.117	63.738	63.2526	105.9758	103.6773	18333.8203	86.6241	-1.6632	98.4791	1099930
013	2019-02-19t2140	1550634181.53	adult	153.4128	93.9998	-101.9922	744.115	57.5162	33106.915	104363.4279	1279143.3904	257.071	-1.8291	155.101	-1.8008	154.1302	-1.7399	223.77	-1.9967	221.013	39159.7422	196.8578	-1.6703	214.6316	-1.7667	2705110	-2.0404	139.279	64.1939	63.6607	106.1958	104.3238	18584.2695	87.5489	-1.5087	99.2156	1119610
013	2019-02-20t0140	1550648582	adult	157.4129	98	-97.9921	695.6572	61.0763	30754.4485	97056.5831	1190346.5876	244.709	-1.876	154.456	-1.828	154.5929	-1.7014	217.1115	-2.1015	214.5089	35172.0625	192.7122	-1.852	208.5078	-1.9522	2501420	-2.11	124.476	64.0606	63.7296	101.953	100.2025	16516.3906	85.875	-1.838	96.4197	1037460
013	2019-02-20t0540	1550662982.16	adult	161.413	102	-93.992	655.1635	58.4083	30203.9986	95343.8958	1184566.3964	278.206	-1.6576	154.485	-1.8137	154.2818	-1.7102	218.6948	-2.0467	214.5938	34772.4766	192.2729	-1.853	209.0234	-1.9111	2454920	-2.0994	121.383	64.4778	64.0056	103.6426	101.9855	16479.1719	86.8015	-1.6899	98.0784	1024620
013	2019-02-20t0940	1550677381.81	adult	165.4129	105.9999	-89.9921	1320.4839	81.8827	84260.8216	265213.9267	4734789.2323	458.283	-0.55737	174.817	-0.55537	173.0043	-0.53603	302.7671	-0.33419	285.8819	133217.5312	221.2626	-0.44982	260.5104	-0.14246	7681120	0.51093	200.863	74.6441	73.556	138.1943	133.1477	60805.4766	101.7389	0.65881	121.9964	3279710
013	2019-02-20t1340	1550691785.31	adult	169.4138	110.0009	-85.9911	529.1159	75.5698	27619.5977	88241.56	1242382.5318	249.065	-1.7844	145.926	-2.3201	144.4676	-2.3018	211.8875	-2.1425	209.3951	30723.6836	184.5033	-2.1957	202.1495	-2.1071	2115630	-2.2039	154.943	63.1289	62.3748	106.8043	104.672	15486.6299	86.9657	-1.6936	99.828	915242
013	2019-02-20t1740	1550706182.61	adult	173.4131	114.0001	-81.9919	588.0188	70.7266	31452.3075	99983.9937	1416378.6839	226.621	-1.9044	144.106	-2.4255	143.6411	-2.3465	202.8217	-2.3155	200.4127	33465.5742	179.2893	-2.4329	194.4724	-2.3528	2374010	-2.0526	175.258	62.9949	62.4593	106.7849	104.3067	17619.5156	85.6598	-1.891	99.3115	1037780
013	2019-02-20t2140	1550720582.84	adult	177.4132	118.0002	-77.9918	584.2159	71.7068	30882.0116	98213.914	1385959.5379	223.605	-1.9084	144.384	-2.4044	143.9107	-2.3242	201.8635	-2.3316	199.4269	32903.7578	179.5144	-2.4209	194.9634	-2.3336	2339740	-2.0482	136.365	62.889	62.1691	106.1931	104.1873	17309.4746	86.1312	-1.8226	98.9422	1019120
013	2019-02-21t0140	1550734982.46	adult	181.4131	122.0001	-73.9919	586.6169	71.7716	30831.2575	98092.9017	1375112.2181	232.619	-1.8358	145.959	-2.2996	145.4803	-2.217	207.1246	-2.2208	205.2875	33554.1875	182.154	-2.296	198.4249	-2.2176	2360450	-2.0198	135.524	63.2073	62.4704	108.5106	106.0818	17578.7246	86.882	-1.7258	100.8432	1022190
013	2019-02-21t0540	1550749382.69	adult	185.4131	126.0002	-69.9919	584.7456	71.8025	30578.994	97204.3495	1370413.3135	245.656	-1.7354	146.956	-2.2287	146.3694	-2.1503	208.5783	-2.1928	206.2175	33581.1016	183.0294	-2.2547	200.253	-2.1584	2358360	-2.0027	148.482	63.4036	62.5743	110.4042	108.5262	17775.0723	87.5432	-1.6553	101.5294	1017500
013	2019-02-21t0940	1550763782.63	adult	189.4131	130.0002	-65.9919	417.1282	93.345	23980.3849	77711.3715	1260845.7871	249.646	-1.6942	142.458	-2.4839	141.1475	-2.4488	210.4969	-2.1532	208.7534	26522.6133	179.923	-2.3973	199.6971	-2.181	1787710	-2.2446	218.001	62.2993	61.2598	111.6934	107.8593	14073.3711	86.8047	-1.7496	102.2343	781794
013	2019-02-21t1340	1550778183.54	adult	193.4134	134.0004	-61.9916	420.1593	90.6054	23839.2935	76948.9021	1229178.0223	248.761	-1.6869	142.722	-2.4578	141.3427	-2.4238	211.766	-2.1342	208.7179	26470.752	180.7601	-2.363	200.7192	-2.1543	1778180	-2.2282	206.678	63.1451	62.1945	117.0094	113.4255	14626.1807	87.7337	-1.6725	104.4456	786724
013	2019-02-21t1740	1550792583.17	adult	197.4133	138.0003	-57.9917	464.3263	68.4807	21928.4881	69652.4463	904887.3869	247.25	-1.686	147.243	-2.1891	145.9698	-2.1445	213.0518	-2.1117	209.5269	24714.0078	183.8688	-2.2317	203.1225	-2.0855	1695060	-2.2465	131.51	62.4651	61.8564	100.8328	99.3867	11696.6006	84.0136	-2.0624	95.054	719098
013	2019-02-21t2140	1550806983.9	adult	201.4135	142.0005	-53.9915	463.8693	67.3738	22706.7806	72056.5749	966143.9031	261.641	-1.5726	147.56	-2.174	146.3491	-2.1226	215.8616	-2.0549	213.0276	25687.5293	185.042	-2.1968	204.3656	-2.0633	1750210	-2.2073	135.564	61.9732	61.6276	100.6393	97.9219	11976.0762	83.4907	-2.1314	94.4635	735064
013	2019-02-22t0140	1550821384.35	adult	205.4136	146.0006	-49.9914	466.5495	67.6888	22669.7135	71929.1769	966837.9936	280.311	-1.4238	149.5	-2.0718	148.1728	-2.0235	222.4095	-1.9137	217.0747	26466.7285	188.1346	-2.0814	208.9361	-1.9341	1774710	-2.1853	154.868	62.4585	61.9168	104.3381	101.3621	12416.2363	84.7096	-2.0447	96.1123	741444
013	2019-02-22t0540	1550835784.61	adult	209.4137	150.0007	-45.9913	460.9338	66.6087	21028.7628	66800.4289	857951.9076	284.723	-1.3848	151.928	-1.9569	150.3459	-1.9191	231.7794	-1.7045	226.513	25727.5156	190.9647	-1.9931	213.5439	-1.8158	1675920	-2.2268	164.757	62.8738	61.8924	121.5599	116.9186	13493.1436	86.0893	-1.9647	103.7244	693560
013	2019-02-22t0940	1550850183.87	adult	213.4134	154.0005	-41.9915	476.0194	70.8488	22375.6727	71155.0904	977205.3786	298.48	-1.2704	155.593	-1.7711	154.0575	-1.7266	237.5576	-1.5829	233.9463	28031.791	193.5214	-1.9164	219.2174	-1.6598	1824950	-2.1604	182.847	64.1878	63.1988	128.4866	121.4161	15161.4189	88.172	-1.8296	110.2227	752859
013	2019-02-22t1340	1550864554.1	adult	217.4052	157.9922	-37.9998	487.6615	66.8202	23968.9298	75963.0183	1026709.107	332.857	-0.98878	164.588	-1.284	162.5969	-1.2622	251.0809	-1.276	247.0516	31636.1895	207.895	-1.3158	233.212	-1.2319	2058340	-2.0643	169.48	62.2306	61.2089	127.2945	124.3175	16039.1064	86.1565	-2.0437	109.3273	778256
013	2019-02-22t1740	1550878955.05	adult	221.4054	161.9925	-33.9995	452.6278	83.7903	26332.5654	84647.6586	1332840.0268	293.133	-1.3149	158.281	-1.6949	156.203	-1.6735	242.847	-1.501	237.7659	33512.8828	200.0559	-1.7211	227.9775	-1.4495	2179520	-2.0235	184.03	62.6622	61.1877	126.1657	122.0938	17410.873	89.7296	-1.8026	110.5253	862858
013	2019-02-22t2140	1550893352.73	adult	225.4048	165.9918	-30.0002	445.8705	86.4196	26798.3206	86309.3535	1403545.3432	286.326	-1.3796	157.055	-1.8128	155.0276	-1.7838	240.4343	-1.5913	237.2875	33901.2383	198.0588	-1.863	224.6331	-1.6039	2201130	-2.0279	178.186	62.7969	61.4867	123.2366	119.1667	17376.3594	89.9842	-1.8262	109.0323	880099
013	2019-02-23t0140	1550907753.38	adult	229.405	169.992	-26	449.7197	86.6951	27138.3347	87357.0594	1430625.1576	297.318	-1.2901	157.988	-1.7988	156.281	-1.7472	244.8162	-1.5139	240.4381	34763.8984	200.1886	-1.8135	228.2375	-1.5235	2242170	-2.0211	169.864	63.1175	61.8173	123.5217	120.0073	17540.082	89.4653	-1.9031	109.8314	895764
013	2019-02-23t0540	1550922153.43	adult	233.405	173.992	-22	530.8518	63.8719	26774.7859	84714.7031	1165132.6972	344.561	-0.87294	158.256	-1.8279	156.1035	-1.7984	246.8295	-1.4948	242.6907	34802.9609	201.5334	-1.7988	229.8609	-1.5086	2223190	-2.0457	175.472	63.6596	62.1572	132.89	129.3288	18737.4883	91.66	-1.7799	117.2304	894291
013	2019-02-23t0940	1550936553.35	adult	237.405	177.992	-18	463.6369	85.9575	26202.9218	84186.9618	1319453.9309	335.172	-0.95769	158.602	-1.8482	156.8089	-1.7941	252.9072	-1.3672	249.3563	34901.1953	199.9366	-1.9107	229.9969	-1.5395	2176020	-2.0827	192.054	63.7148	61.9814	140.6758	135.248	19413.2598	90.9885	-1.8611	114.1283	874167
013	2019-02-23t1340	1550950953.2	adult	241.4049	181.992	-14.0001	459.5883	86.5468	25971.4552	83539.1945	1303381.4682	314.377	-1.1586	156.309	-2.0199	154.5039	-1.9625	249.6543	-1.4772	242.6747	34202.6328	196.5064	-2.0953	229.5417	-1.5842	2126900	-2.1239	203.711	63.968	62.2937	138.2457	134.5715	18939.6562	90.6707	-1.9127	115.0836	870413
013	2019-02-23t1740	1550965353.22	adult	245.4049	185.992	-10.0001	457.0434	86.6302	25764.2421	82879.9872	1291655.4649	306.884	-1.2411	151.805	-2.3135	150.0322	-2.2495	240.6125	-1.7358	233.2951	32482.6914	191.1219	-2.3555	218.46	-1.9673	2046630	-2.1815	193.545	63.4958	61.9165	139.0823	137.2689	18776.1094	90.4979	-1.9535	112.2568	856050
013	2019-02-23t2140	1550979753.25	adult	249.4049	189.992	-6	458.2289	86.5396	25867.6409	83205.9278	1300376.1857	312.73	-1.1936	155.475	-2.1255	153.7356	-2.0582	248.5598	-1.5511	242.503	33804.1328	195.8283	-2.1708	224.6181	-1.7886	2104980	-2.1785	200.107	64.2976	62.6365	142.9518	137.3648	19441.4414	91.2932	-1.9341	117.9428	870526
013	2019-02-24t0140	1550994153.46	adult	253.405	193.9921	-2	458.6194	84.9544	25984.1777	83479.2539	1298633.7357	321.24	-1.1156	158.934	-1.9499	157.0337	-1.8907	258.9016	-1.2972	253.4581	35210.6211	199.6701	-2.025	231.8981	-1.5761	2161350	-2.1779	209.586	64.2498	62.5014	143.982	139.3551	19581.5527	91.9439	-1.9264	117.1424	873733
013	2019-02-24t0540	1551008553.37	dead	257.405	197.992	2	455.0661	85.2182	25335.6315	81504.5957	1250656.6492	312.784	-1.2187	161.201	-1.8439	159.3912	-1.7783	261.9209	-1.2333	258.306	34835.4844	202.5769	-1.9213	235.7343	-1.4746	2138010	-2.2161	216.892	64.8191	62.8663	151.0047	147.5658	20083.6289	93.5038	-1.8673	123.9924	859696
014	2019-02-13t1215	1550081899.74	egg	-2.6264	-51.4138	-287.4001	148.1046	29.3471	2961.2358	9459.5423	54813.8601	0	1.2709	0	-0.50547	0	-0.52878					0	-0.40301	0	-0.29047	0	100295.9693	0	0	0				0	-0.55868	0	0
014	2019-02-13t1730	1550100809.49	larva	2.6264	-46.1611	-282.1474	154.2797	31.1846	3285.208	10497.8003	64702.5254	0	-0.0091674	0	-0.73244	0	-0.75698					0	-0.5971	0	-0.50255	0	68775.8143	0	0	0				0	-0.72497	0	0
014	2019-02-13t2130	1550115209.99	larva	6.6265	-42.161	-278.1473	150.8333	30.8936	3179.6686	10167.5115	62068.8354	0	-0.46132	0	-0.91628	0	-0.94123					0	-0.75684	0	-0.67747	0	0.23181	0	0	0				0	-0.86123	0	0
014	2019-02-14t0130	1550129610.46	larva	10.6266	-38.1608	-274.1471	154.2783	30.8901	3271.5679	10456.1409	64125.5821	0	-0.78662	0	-1.1113	0	-1.1361					0	-0.92887	0	-0.86581	0	-0.70345	0	0	0				0	-1.0075	0	0
014	2019-02-14t0530	1550144010.07	larva	14.6265	-34.1609	-270.1472	150.8333	30.8007	3180.0484	10172.2454	62075.9853	0	-1.0458	0	-1.3196	0	-1.3437					0	-1.116	0	-1.0702	0	-1.1796	0	0	0				0	-1.1659	0	0
014	2019-02-14t0930	1550158409.62	larva	18.6264	-30.1611	-266.1474	150.8008	30.8162	3186.773	10196.4457	62348.0022	0	-1.2643	0	-1.5445	0	-1.567					0	-1.3226	0	-1.2948	0	-1.5265	0	0	0				0	-1.3397	0	0
014	2019-02-14t1330	1550172812.16	larva	22.6271	-26.1604	-262.1467	411.2567	52.2696	15105.6277	48081.1752	472350.2805	302.029	-0.06292	176.861	0.86709	175.8664	0.91239	242.5242	-0.39133	240.5427	19644.459	217.4801	0.6326	234.9026	0.4542	1418960	-0.18519	222.105	66.5695	66.2235	101.1329	98.7814	8191.7632	86.3381	0.75779	94.2826	534087
014	2019-02-14t1730	1550187213.76	larva	26.6275	-22.1599	-258.1462	478.5355	48.824	17861.7033	56487.2696	571147.6513	287.182	-0.38749	177.433	0.75053	175.481	0.7822	259.5047	-0.41558	257.4517	24652.9453	227.6597	0.63074	247.8441	0.42151	1676740	-0.32281	172.945	65.1114	64.6901	100.0661	97.8394	9506.2832	85.3114	0.65658	94.7134	615302
014	2019-02-14t2130	1550201611.03	larva	30.6268	-18.1607	-254.147	555.2107	51.1561	22550.3895	71292.3943	771573.3929	326.398	-0.45261	164.126	0.38995	162.8865	0.42977	239.9671	-0.70602	237.2036	28796.0469	210.5501	0.31539	229.0203	0.077275	1954740	-0.41785	330.845	59.879	59.4771	95.0422	91.3886	11405.0645	79.7253	0.40596	87.9235	713159
014	2019-02-15t0130	1550216011.28	larva	34.6269	-14.1606	-250.1469	726.2654	51.8332	31765.256	100214.4393	1148142.1788	347.632	-0.57985	204.979	0.95906	201.0903	0.9696	305.1062	-0.37035	301.8981	51257.8398	263.6113	0.84272	292.7125	0.55836	3430730	0.54816	113.867	63.4157	63.2042	96.1418	94.9303	16151.8203	83.1121	0.41204	91.9258	1061390
014	2019-02-15t0530	1550230410.65	larva	38.6267	-10.1608	-246.1471	858.1129	49.8975	35160.5252	110700.2362	1223158.8239	680.925	0.46861	197.696	0.68458	190.6614	0.63006	446.8554	0.63457	424.5058	83115.1094	267.6662	0.7961	337.0194	0.91693	3673190	0.37974	119.86	64.1387	63.7524	97.9985	96.6386	18227.7227	84.0182	0.33316	93.3314	1191700
014	2019-02-15t0930	1550244811.77	larva	42.627	-6.1605	-242.1468	884.7846	53.7518	39974.1351	126053.1597	1483499.4079	593.084	-0.074423	194.191	0.44633	189.345	0.43459	408.7231	0.2058	401.5778	86240.5781	246.0791	0.32339	311.186	0.42915	4087140	0.36147	178.084	67.8137	67.6148	102.8904	100.7659	21709.8672	88.0609	0.37127	97.5902	1427280
014	2019-02-15t1340	1550259791.66	larva	46.7881	-1.9994	-237.9857	1007.1642	59.8285	48323.2344	152115.8965	1992799.1788	1217.22	1.8555	232.46	1.1764	221.3437	1.0243	663.2039	2.3694	597.2979	168453.7812	313.8201	1.4095	434.6548	2.0613	5901460	1.339	133.347	64.9914	64.6077	99.8316	98.1593	25357.2227	85.4038	0.11726	94.8037	1649940
014	2019-02-15t1740	1550274187.3	adult	50.7869	1.9994	-233.9869	1074.6247	62.7196	53668.0029	168921.0574	2306256.8749	1408.51	2.3015	226.396	0.99914	213.9135	0.80041	771.1583	3.2467	735.3272	217466.6562	310.5725	1.3314	442.0134	2.121	6375320	1.321	148.93	63.3362	63.0821	96.9438	95.4093	27338.1484	83.327	-0.094467	92.1225	1783550
014	2019-02-15t2140	1550288586.48	adult	54.7866	5.9992	-229.9871	1062.502	66.5076	58176.5663	183216.0961	2711303.4195	968.786	0.67023	216.424	0.70449	207.9439	0.60852	586.0116	1.3756	555.4606	178733.5312	292.5093	0.91896	383.9045	1.0913	6590550	1.1417	216.913	64.8532	64.5769	99.2841	97.4905	30281.6484	85.195	-0.08333	94.281	1974910
014	2019-02-16t0140	1550302987.01	adult	58.7868	9.9993	-225.987	1168.4506	64.6371	63742.6098	200760.1047	2913006.6847	1211.45	1.3371	209.011	0.47493	201.3919	0.39998	597.3465	1.3022	530.2108	199513.7344	283.7294	0.71093	378.1133	0.94296	6970310	1.1162	240.074	67.8398	67.4714	106.3754	104.2677	35529.3906	90.3046	0.28474	100.248	2262390
014	2019-02-16t0540	1550317387.07	adult	62.7868	13.9993	-221.987	692.4618	82.2498	45920.155	145768.0888	2527947.1242	1336.82	1.6475	235.678	1.4653	224.7401	1.2922	689.2578	2.0729	620.6019	165421.875	318.527	1.6975	472.9128	2.5988	5645660	0.093241	234.96	72.5549	72.2162	112.793	111.1601	27070.3242	95.6913	0.87076	107.0044	1738050
014	2019-02-16t0940	1550331787.67	adult	66.787	17.9995	-217.9868	1140.4931	75.9261	71049.6875	223893.9803	3727587.522	1691.47	2.7242	221.687	1.0248	212.656	0.90432	634.3672	1.5818	510.4425	235350.2344	300.9711	1.2915	435.4408	1.9704	8217290	1.4389	342.037	71.7079	71.3009	112.8058	109.3934	41850.9609	94.6671	0.84588	105.157	2658000
014	2019-02-16t1340	1550346187.33	adult	70.7869	21.9994	-213.9869	1258.2053	75.7144	81258.4873	256066.7964	4341912.3049	1032.04	0.59892	205.756	0.42413	197.9347	0.32301	517.7355	0.54227	434.8352	219519.875	277.3938	0.64589	356.5847	0.57174	8721980	1.5658	330.86	65.6395	65.2779	102.6146	100.6404	43508.5859	86.6235	-0.25968	96.2748	2782460
014	2019-02-16t1740	1550360587.16	adult	74.7868	25.9994	-209.9869	1163.5723	72.5005	71989.4576	226822.9797	3718740.1969	1748.68	2.9622	216.911	0.95843	210.3456	0.9251	591.6617	1.3233	461.5804	222464.7812	286.6806	1.0209	389.5107	1.2736	8154540	1.1174	150.531	67.5652	67.1499	106.3336	104.3337	39981.4375	89.4564	0.085233	99.9412	2540050
014	2019-02-16t2140	1550374988.33	adult	78.7871	29.9997	-205.9866	1320.9495	75.0011	80078.0458	252121.9166	4180779.0223	1009.44	0.57274	198.096	0.14707	191.3665	0.061436	511.8431	0.64923	444.3015	213950.4375	267.7077	0.46365	357.7778	0.76121	8280420	1.0954	127.537	66.51	66.2414	102.5064	100.8409	42847.6641	87.6682	-0.261	97.3396	2780120
014	2019-02-17t0140	1550389387.66	adult	82.787	33.9995	-201.9868	1217.2783	79.5783	79538.6282	250551.7663	4403708.8294	726.573	-0.35449	193.318	-0.046695	187.0566	-0.12957	447.5578	0.090314	406.6697	185736.5	264.5359	0.43375	362.1033	0.98832	8010700	0.88093	240.108	64.4985	64.1351	100.8395	98.3049	41848.4102	85.4002	-0.69402	94.8631	2672690
014	2019-02-17t0540	1550403788.15	adult	86.7871	37.9996	-197.9867	1270.5444	77.4812	79708.3318	250985.0315	4314158.4108	1149.99	1.2529	208.067	0.71115	201.0725	0.59738	523.0013	1.1033	431.1844	217568.5312	274.0262	0.88008	363.1448	1.1807	8651200	1.1925	131.48	66.0826	65.8963	100.5026	99.113	41809.0625	86.4464	-0.5876	95.6404	2747650
014	2019-02-17t0940	1550418187.98	adult	90.787	41.9996	-193.9867	1160.1366	81.5707	77478.2653	244174.9042	4431992.9347	698.034	-0.36106	178.819	-0.69882	174.8366	-0.70633	395.2988	-0.28831	357.5317	159700.7031	231.5044	-0.64903	288.8457	-0.39249	7218760	0.37414	222.251	65.6507	65.393	102.3035	100.6869	41330.6172	87.2154	-0.51608	96.7405	2650250
014	2019-02-17t1340	1550432589.02	adult	94.7873	45.9999	-189.9864	1159.892	79.4083	73737.71	232263.2793	4011043.7561	848.112	0.30905	198.644	0.34149	194.2583	0.32009	395.3288	-0.17131	351.1816	152201.5781	253.9986	0.31284	312.101	0.292	7641040	0.59492	175.162	71.0012	70.3737	116.7955	114.3854	44966.2656	94.0166	0.62372	108.1744	2731130
014	2019-02-17t1740	1550446988.83	adult	98.7873	49.9998	-185.9865	781.2038	83.0539	46923.9523	148563.4263	2513525.5785	1019.95	1.1315	185.609	-0.28614	182.0856	-0.28224	433.6306	0.47779	390.1662	103637.7031	233.2163	-0.44607	298.1751	0.067124	4433460	-1.2106	157.564	77.3406	77.0652	121.4411	119.1037	29024.4297	102.9169	2.216	114.7065	1847360
014	2019-02-17t2140	1550461389.37	adult	102.7874	54	-181.9863	1127.0936	92.6631	81225.6545	256303.1422	5016289.2732	796.62	0.26484	178.48	-0.62253	174.2774	-0.66544	386.3536	-0.056635	358.9911	136769.1875	233.7525	-0.35104	310.4118	0.51792	6316770	-0.15725	220.889	76.6012	75.9141	129.7185	124.8788	45920.3359	103.877	2.4208	118.0936	2711070
014	2019-02-18t0140	1550475790.27	adult	106.7877	58.0002	-177.9861	1181.2117	75.2271	73078.2974	230284.5803	3812703.5195	858.24	0.62723	193.349	0.20998	189.0898	0.15741	467.8605	1.261	444.1878	178722.7188	237.3996	-0.11877	364.839	2.1623	7371040	0.44452	157.192	69.4754	68.8698	109.4476	107.2412	41808.9922	91.3169	0.049369	102.782	2648610
014	2019-02-18t0540	1550490189.68	adult	110.7875	62.0001	-173.9862	1215.3302	76.8201	75326.9401	237243.1046	4047121.0007	1079.36	1.7512	198.379	0.53275	194.2435	0.47591	476.2328	1.5381	449.2529	187159.4688	249.7775	0.5103	384.41	2.9065	7795690	0.6957	245.352	73.6181	72.9677	115.9759	113.6275	45578.5195	97.3627	1.1914	109.0546	2892970
014	2019-02-18t0940	1550504588.2	adult	114.7871	65.9996	-169.9866	1144.46	75.8419	71475.2778	225154.3475	3835481.6292	909.824	1.0444	191.574	0.20598	187.1095	0.12298	468.7836	1.5705	443.5989	174856.2812	245.3521	0.3953	382.5851	3.0511	7144560	0.32675	157.482	73.644	72.8009	119.4693	116.9659	44562.0391	98.4455	1.3954	111.9553	2746480
014	2019-02-18t1340	1550518987.41	adult	118.7869	69.9994	-165.9869	1141.3698	79.8772	73128.3751	230440.2851	4007913.622	1013.9	1.6379	187.495	0.016665	182.2994	-0.11438	457.0911	1.5229	433.4493	174608.7812	238.9122	0.16916	369.2295	2.8314	7153500	0.33572	143.95	71.2783	70.6375	114.0563	112.0421	43569.5234	94.5661	0.58865	106.791	2719480
014	2019-02-18t1740	1550533386.04	adult	122.7865	73.999	-161.9872	1078.5456	79.5552	69786.0121	219896.9529	3871509.6061	885.339	1.0844	189.529	0.16539	182.7421	-0.065554	461.1159	1.719	440.7851	167846.2031	255.4899	1.0154	392.1911	3.7093	6893950	0.18446	213.203	71.9904	70.8227	133.2267	125.8307	48494.5078	97.4678	1.157	115.0416	2618580
014	2019-02-18t2140	1550547785.72	adult	126.7864	77.999	-157.9873	1201.8752	78.3042	77206.0533	243177.2058	4224753.379	1089.59	2.1946	190.696	0.26594	185.5451	0.12012	449.1231	1.6434	390.2196	180996.625	241.7149	0.4131	352.5994	2.6016	7678190	0.63259	238.177	72.8903	72.0024	124.1506	120.9292	50032.6875	97.694	1.1751	113.6175	2934860
014	2019-02-19t0140	1550562185.69	adult	130.7864	81.9989	-153.9873	1205.0453	79.2683	77154.8339	243002.3362	4208867.1222	870.97	1.164	188.082	0.14081	180.7577	-0.14006	444.6296	1.6833	414.4184	179185.75	256.3883	1.1829	372.7549	3.3961	7566720	0.56058	160.635	67.871	67.0578	119.7908	117.4886	48275.707	91.4921	-0.22763	109.1119	2730520
014	2019-02-19t0540	1550576585.49	adult	134.7864	85.9989	-149.9874	1261.3478	79.5514	79362.371	249910.4595	4339871.0002	1153.25	2.7092	211.394	1.563	204.92	1.3243	511.1234	2.969	458.0426	211605.0938	271.2657	1.963	404.2039	4.5684	8750020	1.2115	413.838	74.9971	74.1297	126.2057	122.3828	52249.1562	100.4709	1.6696	115.7344	3104280
014	2019-02-19t0940	1550590985.91	adult	138.7865	89.999	-145.9873	1172.3796	77.0112	75635.8894	238308.1894	4101132.6115	663.356	0.21721	201.866	1.0226	196.8591	0.86883	390.4677	0.92688	365.6875	154234.7188	263.7105	1.6253	337.6288	2.4005	7960990	0.7537	412.682	70.6144	69.6294	124.1941	119.9529	49056.6758	95.9664	0.59126	112.2676	2784820
014	2019-02-19t1340	1550605386.61	adult	142.7867	93.9992	-141.9871	1233.8283	78.4613	79279.658	249710.3789	4346160.2044	1026.64	2.2265	203.8	1.1672	199.4607	1.0526	403.7172	1.2541	337.0101	167138.9062	261.2813	1.5268	313.0392	1.6074	8426520	0.99029	258.598	76.1334	75.1528	130.889	127.9764	54188.0391	102.2508	1.86	119.4278	3147890
014	2019-02-19t1740	1550619786.64	adult	146.7867	97.9992	-137.9871	1197.1402	76.3837	79498.8747	250601.2588	4372764.763	938.852	1.8404	206.199	1.3365	201.5337	1.2025	433.303	1.8937	386.0159	179820.7656	270.8321	2.0162	341.1304	2.6252	8544900	1.0323	186.906	73.7261	72.8657	123.0014	119.8095	51045.5938	98.0682	0.81181	112.3037	3055210
014	2019-02-19t2140	1550634185.99	adult	150.7865	101.999	-133.9873	1217.4887	81.2181	80384.1079	253265.124	4531678.7495	736.041	0.80681	192.328	0.49526	185.0917	0.19249	429.8226	1.918	398.5592	180095.6562	271.2869	2.0332	352.2681	3.0344	8054720	0.75243	179.74	70.6312	69.4885	126.1817	122.8913	52870.1289	95.9114	0.21886	113.3055	2958040
014	2019-02-20t0140	1550648586.53	adult	154.7866	105.9992	-129.9871	1215.1828	82.1491	81937.4225	258154.1808	4756479.3619	677.612	0.55216	193.563	0.58248	188.7621	0.43199	384.2446	1.1209	365.5594	164072.4375	252.7639	1.1007	329.7093	2.2481	8261470	0.84268	219.318	72.808	71.507	132.2041	126.3	56451.1523	98.6142	0.59756	116.9999	3107520
014	2019-02-20t0540	1550662986.75	adult	158.7867	109.9992	-125.987	1154.8353	87.7411	81174.0184	256032.5376	4818031.1084	510.16	-0.33885	216.185	1.9874	212.1078	1.9007	394.9575	1.4025	385.9653	167067.0156	283.426	2.5858	355.994	3.1468	9128400	1.2651	278.251	76.5895	75.9463	122.8877	120.1624	51981.5117	102.4375	1.1142	114.898	3233990
014	2019-02-20t0940	1550677386.29	adult	162.7866	113.9991	-121.9872	1227.6915	80.7738	80356.2664	253145.936	4519881.3364	665.903	0.63291	205.291	1.3184	199.6093	1.1219	402.2503	1.6185	376.1103	168542.875	277.4112	2.2616	349.6034	2.9033	8596350	0.97526	347.044	75.4526	73.9965	131.4521	128.0858	55078.4258	104.7546	1.2979	121.4434	3159500
014	2019-02-20t1340	1550691789.93	adult	166.7876	118.0001	-117.9862	1250.7612	81.7739	83180.0601	261962.8701	4725959.6652	568.894	0.12499	203.311	1.1945	199.5496	1.1153	361.3798	0.86459	346.4562	156838.8125	260.1027	1.4034	324.1409	2.0142	8810480	1.061	291.736	75.551	74.025	138.6624	133.9358	60179.4609	104.326	0.9996	124.757	3274000
014	2019-02-20t1740	1550706187.08	adult	170.7868	121.9993	-113.987	1211.894	85.3029	84292.5974	265636.6291	4943575.6394	797.664	1.5954	206.557	1.3895	202.7961	1.3117	371.2931	1.1289	345.0952	162997.6562	262.6894	1.5043	322.9104	1.9601	9065980	1.1637	225.444	77.2494	75.4852	140.8216	136.534	61820.6875	108.088	1.3464	128.8593	3390550
014	2019-02-20t2140	1550720587.36	adult	174.7869	125.9994	-109.9869	1182.2476	83.9944	78239.118	246461.3794	4456168.8729	382.217	-0.92004	194.771	0.66365	191.3301	0.59606	312.6082	-0.029863	308.5019	127544.1562	252.5055	1.0014	295.0184	1.0116	7942350	0.60656	212.997	75.0273	73.6109	130.5963	128.0305	53283.3047	103.8896	0.57492	121.2491	3059460
014	2019-02-21t0140	1550734987.03	adult	178.7868	129.9993	-105.987	1239.2339	86.9394	87204.5215	274830.9025	5190702.1407	689.299	1.0968	216.628	1.9794	213.9062	1.9699	376.7255	1.3664	360.3648	171033.375	275.871	2.0631	333.1691	2.2685	9831440	1.4808	233.87	80.1437	78.5959	137.5544	135.2516	62449.7109	109.9526	1.1882	127.5811	3637240
014	2019-02-21t0540	1550749387.24	adult	182.7868	133.9994	-101.9869	1272.0237	84.1646	87163.1656	274560.5054	5051122.7059	570.84	0.39745	212.952	1.7289	210.3537	1.7226	362.0741	1.1072	348.94	164743.7188	272.1989	1.8526	325.9092	2.0061	9669930	1.3817	282.428	76.0624	73.6517	148.9379	144.1368	67766.7422	109.7842	0.97621	134.1579	3453920
014	2019-02-21t0940	1550763787.15	adult	186.7868	137.9994	-97.9869	1372.5906	84.2865	91445.8801	287840.6418	5311574.2704	508.153	0.036296	207.009	1.3413	202.796	1.2334	366.0562	1.2389	357.0095	174608.8281	273.5404	1.8721	336.2465	2.3274	9859030	1.4479	221.415	74.9525	72.3669	145.6874	143.0931	69492.875	110.2584	0.85858	133.5765	3569690
014	2019-02-21t1340	1550778188.11	adult	190.7871	141.9996	-93.9867	1303.1264	87.5778	88341.0315	278281.4031	5165879.4277	581.276	0.59661	217.471	1.9309	214.2763	1.8878	372.6536	1.4334	358.9672	171793.2969	277.6385	2.0178	334.392	2.2424	10007600	1.4956	226.616	81.5465	78.534	160.19	156.5179	73847.6094	120.3181	1.7706	145.6475	3752610
014	2019-02-21t1740	1550792587.73	adult	194.787	145.9995	-89.9868	1273.7981	85.1373	86485.7837	272407.6791	5020217.0826	349.568	-0.97153	199.155	0.83289	197.3454	0.86289	297.7921	-0.2009	293.7374	134304.2188	251.8506	0.82457	282.8338	0.5353	8971730	1.0134	301.634	77.2909	74.8318	145.6784	142.6353	65700.9766	112.2697	0.78056	133.3922	3481880
014	2019-02-21t2140	1550806988.47	adult	198.7872	149.9997	-85.9866	1292.3056	85.4515	89545.3216	282215.8153	5266061.378	639.311	1.1464	208.676	1.3657	206.7567	1.3913	343.2495	0.85623	330.1638	160297.5	271.1099	1.6603	311.5984	1.4669	9727630	1.3423	209.556	76.188	73.7615	145.6472	142.5247	68017.2422	111.556	0.57935	134.8971	3551580
014	2019-02-22t0140	1550821388.91	adult	202.7873	153.9998	-81.9864	1284.5415	87.9877	91987.6904	289832.9959	5565110.6682	527.167	0.39477	206.053	1.1957	203.1619	1.1634	331.8195	0.62969	318.6466	158941.5625	264.0818	1.3203	303.6478	1.1933	9863570	1.3922	275.654	77.2106	73.3377	167.9299	162.0315	80438.4375	120.092	1.2473	150.9747	3695990
014	2019-02-22t0540	1550835789.23	adult	206.7874	157.9999	-77.9864	1323.7563	80.9208	89605.6595	282213.846	5090527.1374	386.366	-0.61771	209.598	1.3837	207.2674	1.3839	320.6518	0.39287	316.5287	149744.4062	267.0356	1.4279	303.4214	1.1722	9782780	1.3476	382.063	78.4559	75.1813	157.289	154.311	73453.9766	118.132	0.92616	145.1442	3661850
014	2019-02-22t0940	1550850188.47	adult	210.7872	161.9997	-73.9866	1282.4641	88.4043	90127.9442	284006.8172	5341910.3036	420.748	-0.32453	202.126	0.93559	199.8625	0.93869	318.8901	0.37475	314.5698	149878.3438	265.8613	1.3493	301.3034	1.0838	9482120	1.207	228.028	77.8267	74.0753	158.9172	155.4643	74691.0938	120.5819	1.0022	146.2949	3651010
014	2019-02-22t1340	1550864558.89	adult	214.779	165.9915	-69.9948	1388.9437	84.5018	93243.5999	293527.6858	5406894.7155	401.236	-0.44803	200.53	0.82288	197.9772	0.80948	310.1592	0.1724	303.1616	150737.3906	255.3411	0.84698	288.0579	0.62025	9742760	1.313	223.876	77.0432	73.0185	163.9082	160.8643	79659.3906	120.7714	0.88103	151.3442	3743150
014	2019-02-22t1740	1550878959.82	adult	218.7792	169.9918	-65.9945	1029.2972	83.9716	67561.3292	213261.9849	3687386.9395	367.894	-0.70028	234.311	2.7644	234.9181	2.9331	323.4891	0.50337	320.5744	114191.6406	289.3755	2.3412	311.5236	1.3673	8252200	0.65213	279.612	85.9766	83.7817	152.5994	149.0209	53867.5977	123.3711	0.94943	143.0912	3028010
014	2019-02-22t2140	1550893357.34	adult	222.7785	173.9911	-61.9952	1169.9674	85.8645	82127.19	258996.3045	4899488.9441	520.218	0.58982	216.552	1.7016	214.5433	1.72	327.6078	0.61068	317.1596	140216.1562	273.8044	1.5931	303.1965	1.0472	9258250	1.0888	214.118	81.1035	77.162	161.897	159.8259	69291.9219	126.2747	1.03	152.5436	3467420
014	2019-02-23t0140	1550907757.93	adult	226.7787	177.9912	-57.995	1277.8871	86.0826	89107.4582	280708.9527	5245426.4403	422.697	-0.20691	219.237	1.8253	215.8934	1.7658	333.5446	0.75309	328.2049	154764.7031	277.437	1.704	314.3034	1.3708	10171300	1.4889	270.473	85.9655	80.9993	187.2588	183.5661	86888.1016	137.2567	1.7064	172.5789	3988280
014	2019-02-23t0540	1550922158.04	adult	230.7787	181.9913	-53.995	1206.066	86.2448	84948.0195	267796.1512	4985449.3741	422.054	-0.18699	224.609	2.1065	222.6897	2.1296	332.5076	0.71691	328.5573	147300.875	282.7471	1.8909	314.9091	1.3472	9930400	1.3802	335.705	88.8737	84.7816	178.1507	175.1043	78920.75	135.4301	1.4127	165.6167	3929290
014	2019-02-23t0940	1550936557.92	adult	234.7787	185.9912	-49.9951	1407.4595	84.2474	93182.0339	293361.5033	5332297.9964	420.453	-0.17854	213.485	1.4108	211.4123	1.4295	326.149	0.54047	321.3537	158508.4375	271.9586	1.3451	307.4143	1.0477	10363200	1.5741	257.951	85.002	79.975	187.859	183.6596	91299.4531	137.138	1.3808	172.237	4126250
014	2019-02-23t1340	1550950957.63	adult	238.7786	189.9912	-45.9951	1289.1643	88.0281	91695.385	288928.0436	5529698.8392	356.769	-0.75533	214.791	1.4411	213.6181	1.5142	304.8645	-0.027731	303.0072	145725.2188	268.2414	1.1137	293.0286	0.51998	10249200	1.5294	240.325	87.4298	83.6615	173.8143	171.1446	83083.25	131.6643	0.86562	161.5287	4171890
014	2019-02-23t1740	1550965357.68	adult	242.7786	193.9912	-41.9951	1314.7684	85.3444	91229.6841	287360.8877	5362824.9896	383.92	-0.48818	206.847	0.92672	204.7393	0.94995	307.173	0.01386	303.3949	145907.1875	261.3332	0.74519	292.3315	0.44794	9823800	1.3462	236.639	87.9183	83.8544	180.7262	177.9797	85844.9219	134.6771	0.94063	167.1182	4175500
014	2019-02-23t2140	1550979757.66	adult	246.7786	197.9912	-37.9951	1342.7079	84.8894	93316.6764	293907.5346	5498822.6945	432.253	0.0069587	212.43	1.2035	210.1925	1.2189	318.3715	0.29008	312.9995	154728.5312	268.2164	0.9851	301.6336	0.70109	10321300	1.5828	252.01	89.5998	84.7604	191.3851	187.9864	93013.1641	140.4632	1.1905	177.298	4353390
014	2019-02-24t0140	1550994157.9	adult	250.7787	201.9912	-33.9951	1396.7466	86.5034	94847.753	298635.0326	5544852.343	434.72	0.061178	215.995	1.3601	214.0025	1.3895	323.2315	0.40216	318.9195	159999.6094	271.597	1.0708	306.611	0.81379	10670600	1.7579	280.137	90.3799	85.1543	200.2636	195.5557	99130.4688	143.954	1.2904	185.2018	4464950
014	2019-02-24t0540	1551008557.86	adult	254.7787	205.9912	-29.9951	1428.1492	83.9359	96829.4905	304791.0748	5645186.2953	405.061	-0.22404	219.692	1.5227	218.1947	1.5796	327.1595	0.49183	323.9762	165215.5469	275.1529	1.164	309.4781	0.86001	11079100	1.9659	299.568	91.5146	86.1046	204.0436	199.9457	103042.0312	146.6061	1.3391	187.3258	4615080
014	2019-02-24t0940	1551022958.01	adult	258.7787	209.9913	-25.995	1278.4994	89.1325	92698.1844	292206.6569	5732684.6899	396.081	-0.30159	219.925	1.4871	218.6667	1.5579	320.0269	0.29213	316.4122	154252.9688	275.6397	1.1284	305.6447	0.69808	10600200	1.7617	300.196	93.0275	87.6953	204.1495	199.9602	98400.0391	148.1249	1.3221	187.7791	4483830
014	2019-02-24t1340	1551037358.2	adult	262.7788	213.9913	-21.995	1360.3604	85.0325	92518.6791	291285.8089	5452599.8757	383.352	-0.42907	219.682	1.4262	218.4498	1.4989	319.4902	0.26666	315.6965	153994.2812	274.249	1.0171	303.9252	0.60543	10586500	1.7749	261.47	93.6032	88.0685	203.6466	199.466	98157.6562	150.0135	1.3289	188.088	4510740
014	2019-02-24t1740	1551051758.26	adult	266.7788	217.9913	-17.995	1309.7372	85.1832	89050.1441	280404.8988	5248328.0636	383.652	-0.41186	222.537	1.5407	221.32	1.6133	323.0175	0.34896	320.0198	149880.1094	277.6184	1.1038	308.1898	0.69791	10320600	1.667	269.183	95.3938	89.4285	209.8398	206.2829	97365.6562	153.9039	1.449	194.9233	4424080
014	2019-02-24t2140	1551066158.15	adult	270.7788	221.9913	-13.995	1299.8776	84.9582	87920.1841	276821.4058	5165841.4068	375.265	-0.50366	220.745	1.3952	219.5996	1.4732	322.1593	0.31526	318.79	147548.9688	275.8457	0.98076	306.0771	0.59528	10107500	1.5824	257.013	95.8585	89.8529	209.2278	205.6708	95826.3203	155.3149	1.4281	193.3357	4389170
014	2019-02-25t0140	1551080558.4	adult	274.7788	225.9914	-9.9949	1365.4578	84.6487	91803.8302	289042.9535	5326549.61	389.868	-0.30188	223.416	1.4991	222.1349	1.5688	326.2103	0.41155	322.0533	156254.7188	278.5793	1.0408	310.0918	0.67833	10687500	1.8893	270.697	96.4011	90.1788	211.5831	207.7634	101348.3125	157.5532	1.453	197.4802	4611540
014	2019-02-25t0540	1551094958.45	adult	278.7788	229.9914	-5.9949	1327.0761	85.6809	89767.3222	282725.7884	5253163.0727	394.912	-0.21257	224.271	1.5018	223.0567	1.5753	329.4969	0.4874	325.3979	154204.5625	278.9773	1.0067	312.9615	0.72533	10486000	1.8119	289.284	97.4194	90.8895	215.5932	211.5229	100897.6172	158.9621	1.4327	199.6866	4554940
014	2019-02-25t0940	1551109358.59	adult	282.7789	233.9914	-1.9949	1323.5244	85.2924	89373.9881	281513.1713	5219659.5227	382.545	-0.37383	223.785	1.4307	222.649	1.5096	325.815	0.37675	321.3536	151829.7812	278.1727	0.92549	310.1429	0.60286	10418500	1.8012	273.112	98.2799	91.7135	214.8027	210.8691	100098.0391	160.3767	1.4133	198.7284	4575520
014	2019-02-25t1340	1551123721.63	dead	286.7686	237.9812	1.9949	1305.6066	86.0213	90158.8722	284049.2596	5376372.9494	394.103	-0.17577	220.518	1.2084	219.0569	1.2725	327.2219	0.40122	322.9827	153794.2812	275.2785	0.76394	309.9041	0.55759	10344300	1.7873	274.874	98.7767	91.9792	221.7385	219.1122	104217.0781	162.3506	1.4233	204.6112	4633520
016	2019-02-13t1215	1550081908.66	larva	0	-51.4139	-283.4042	156.6772	28.2018	2923.1871	9313.0629	51071.2973	0	0.44197	0	-0.61704	0	-0.64106					0	-0.49799	0	-0.39415	0	86028.4704	0	0	0				0	-0.64017	0	0
016	2019-02-13t1730	1550100818.44	larva	5.2527	-46.1612	-278.1515	168.1158	26.979	3083.5896	9798.5221	52324.7325	0	-0.32553	0	-0.85198	0	-0.87684					0	-0.70071	0	-0.61599	0	1.4258	0	0	0				0	-0.8134	0	0
016	2019-02-13t2130	1550115219	larva	9.2529	-42.161	-274.1513	168.1158	26.9301	3083.9562	9801.3203	52330.9351	0	-0.68428	0	-1.0429	0	-1.0679					0	-0.86826	0	-0.79948	0	-0.47726	0	0	0				0	-0.956	0	0
016	2019-02-14t0130	1550129619.33	larva	13.253	-38.1609	-270.1512	230.5375	20.7829	3659.9007	11551.5695	50365.4468	251.148	0.46378	168.492	1.0201	167.2337	1.0555	241.6631	-0.091133	239.5166	5074.9243	214.6324	0.83718	234.1451	0.75403	342544	-0.46084	119.236	64.1032	63.8942	98.9588	98.3289	2078.135	84.4554	0.86565	92.9766	130322
016	2019-02-14t0530	1550144018.94	larva	17.2529	-34.161	-266.1513	410.5799	35.6846	12017.5817	37981.0764	297944.4864	229.243	-0.015458	144.157	0.56301	143.0975	0.59071	203.3409	-0.46143	201.4077	13217.1572	179.722	0.41814	195.329	0.32397	926499	-0.14061	209.543	61.6608	61.5149	98.294	95.1022	6389.1118	81.6853	0.73254	91.5785	396294
016	2019-02-14t0930	1550158418.64	larva	21.2528	-30.1611	-262.1514	318.3561	31.5256	6983.9666	22083.9158	132189.1436	302.926	0.040043	206.237	1.342	204.7868	1.3933	284.3772	-0.067687	283.6083	10806.332	254.9284	1.0372	273.8747	0.82752	783083	-0.78306	121.014	65.2349	65.1314	99.9205	97.8498	3796.9783	85.0579	0.74804	93.564	247697
016	2019-02-14t1330	1550172821.26	larva	25.2535	-26.1604	-258.1507	453.496	36.8231	13199.3827	41631.1833	327291.3268	308.586	-0.20902	183.322	0.88628	181.2547	0.91838	267.0287	-0.31548	263.8839	18959.041	234.9822	0.74464	256.3609	0.54784	1294070	-0.5918	130.285	62.3071	61.8054	95.1685	93.0901	6756.9648	82.0425	0.59235	90.2412	439826
016	2019-02-14t1730	1550187223.02	larva	29.254	-22.1599	-254.1502	499.8419	53.3874	20927.5815	66184.5745	747908.5426	372.385	-0.18394	197.944	1.0007	195.6059	1.0356	298.2489	-0.23213	290.4448	33105.6289	246.2269	0.76689	278.6246	0.61273	2184910	-0.071166	202.796	64.1944	63.9535	98.3103	96.1378	10912.4443	84.5088	0.58048	93.1696	708578
016	2019-02-14t2130	1550201619.99	larva	33.2531	-18.1607	-250.151	774.7908	47.9049	28768.953	90664.7308	888950.5913	293.359	-0.72345	168.924	0.36685	166.9148	0.39696	251.4022	-0.7275	249.447	38464.5352	220.1597	0.3374	241.6732	0.080399	2575920	-0.079562	172.059	60.6006	60.3605	95.0769	93.1282	14546.7607	80.5668	0.36535	89.3606	924099
016	2019-02-15t0130	1550216020.41	larva	37.2533	-14.1606	-246.1509	807.8392	49.8202	30379.2743	95716.7942	956072.824	360.448	-0.66099	182.79	0.45325	177.4781	0.42817	306.2096	-0.46072	302.0138	49299.75	255.4913	0.66419	291.0077	0.43189	2940360	-0.10866	141.907	62.2807	61.985	98.401	96.3894	15842.5605	83.0697	0.3392	93.0099	1001850
016	2019-02-15t0530	1550230419.78	larva	41.2531	-10.1608	-242.1511	908.4321	55.5882	39797.8337	125316.1813	1478643.7453	640.257	0.16922	163.962	-0.11837	157.3098	-0.1771	428.8247	0.41802	413.3119	90053.1797	220.5338	-0.0151	306.4647	0.43547	3436630	-0.032127	199.305	60.6934	60.4316	94.8185	92.9009	19911.8789	80.563	0.11548	89.6013	1272130
016	2019-02-15t0930	1550244821.08	larva	45.2534	-6.1604	-238.1507	971.3382	59.2119	47586.2644	149920.0127	1941647.0466	1328.96	2.3579	220.214	0.92364	207.6427	0.73988	705.1399	2.7636	667.6871	176284.9688	306.0837	1.2817	406.3753	1.6714	5501170	1.1947	186.41	62.4432	62.133	97.3962	95.8725	24349.0391	82.8451	0.053986	91.961	1559890
016	2019-02-15t1340	1550259800.71	larva	49.4145	-1.9994	-233.9897	1088.1193	67.3933	61006.6436	192224.5485	2844305.0244	1612.94	3.0224	237.12	1.275	224.3071	1.0738	701.3534	2.6557	594.2614	224433.0938	330.1816	1.73	424.5835	1.8447	7570060	2.2643	149.194	66.4899	66.0979	103.3566	101.7485	33074.1094	88.3796	0.21073	97.9225	2122690
016	2019-02-15t1740	1550274196.48	adult	53.4133	1.9994	-229.9909	1390.8159	74.6366	78116.9176	246708.4006	3700082.9661	1137.62	1.265	177.502	-0.42181	169.7305	-0.51238	550.943	1.1184	460.8536	225335.6875	262.4519	0.23577	357.1522	0.67051	7252010	1.6807	385.094	56.6333	56.3129	92.58	89.2011	37865.2109	76.6124	-0.63744	85.7711	2313810
016	2019-02-15t2140	1550288595.62	adult	57.413	5.9992	-225.9911	1193.1588	78.6415	71151.0918	224363.4813	3605231.035	504.89	-0.90235	185.754	-0.27423	177.6338	-0.38001	381.8127	-0.55709	374.5746	108053	274.237	0.47086	351.5801	0.50121	5239550	0.10559	198.385	70.3827	70.2044	113.7383	111.1206	32187.9258	95.631	0.7228	106.8979	1985290
016	2019-02-16t0140	1550302996.32	adult	61.4132	9.9994	-221.9909	1085.1786	85.2342	73532.3389	232015.7469	4161207.548	936.121	0.39392	181.519	-0.49043	175.6953	-0.52769	482.2947	0.23249	417.4456	185201.1562	243.6418	-0.35667	293.5881	-0.55983	6954890	0.9518	422.189	57.0749	56.8041	93.5603	89.423	35927.1562	76.8535	-1.0612	85.984	2186820
016	2019-02-16t0540	1550317396.42	adult	65.4133	13.9994	-217.9909	1234.9958	82.3979	83866.1616	264272.5103	4777354.2122	814.564	-0.056904	180.692	-0.58187	175.6532	-0.5952	425.399	-0.325	390.1081	185899.3438	241.4357	-0.45992	292.4443	-0.61788	7893160	1.3097	362.382	66.2555	65.7704	108.3062	104.0907	47329.8125	89.2962	0.17645	99.7128	2894240
016	2019-02-16t0940	1550331797	adult	69.4134	17.9996	-213.9908	1203.2024	77.3989	77258.5702	243366.9339	4192381.096	1244.68	1.282	213.87	0.74927	207.5322	0.72826	554.9785	0.85468	455.5393	223656.3438	278.2321	0.65136	323.7951	-0.050145	8618310	1.5564	209.573	72.3763	71.9488	114.0711	111.6961	45970.6641	96.6228	1.1533	107.6156	2916550
016	2019-02-16t1340	1550346196.75	adult	73.4134	21.9995	-209.9908	1324.7049	76.1354	83670.0569	263589.2588	4442586.3715	1179.41	1.0792	209.078	0.59317	204.7596	0.65162	507.0788	0.46244	380.4586	221593.4375	270.4829	0.46367	316.3923	-0.15814	9129380	1.7043	324.001	72.6524	72.3216	113.7462	110.93	49707.0703	96.0326	1.0949	106.6338	3172370
016	2019-02-16t1740	1550360596.55	adult	77.4133	25.9994	-205.9909	1358.002	78.2299	86054.4283	270923.8979	4686762.4736	1019.27	0.58743	213.521	0.84393	206.1337	0.75832	501.8808	0.50274	411.4113	225344.4688	282.0474	0.92585	341.0562	0.38905	9584730	1.8491	349.244	66.7076	66.338	104.4668	101.6504	46905.6055	87.6651	-0.23761	97.5958	2994440
016	2019-02-16t2140	1550374997.75	adult	81.4136	29.9998	-201.9905	1175.1726	85.7977	81637.0971	257320.2081	4764472.8526	937.131	0.36318	192.749	-0.084628	188.1736	-0.081659	500.0692	0.61538	450.0235	213029.4688	250.4321	-0.096355	298.2028	-0.39774	8194740	1.0005	176.299	64.1169	63.7309	104.0655	101.1455	44331.8984	85.4387	-0.66381	96.3072	2725930
016	2019-02-17t0140	1550389397.1	adult	85.4135	33.9996	-197.9907	1301.6867	86.2897	86620.9573	272744.0289	4990089.6358	918.947	0.37198	204.008	0.49525	200.2685	0.54472	452.7826	0.23553	374.5127	204657.7188	265.0231	0.51086	307.4671	-0.1074	9206260	1.5101	220.387	70.7376	70.4467	109.9846	107.8182	49713.0469	93.5837	0.6078	103.8984	3192180
016	2019-02-17t0540	1550403797.7	adult	89.4136	37.9998	-193.9906	1230.5975	82.3452	85001.2801	267948.9169	4882621.0193	752.267	-0.17344	197.948	0.2436	193.982	0.26078	420.2646	-0.016586	383.6369	186177.2188	251.768	0.10414	301.6489	-0.12835	8761790	1.2351	211.467	71.9505	71.4333	116.3427	113.5407	51539.8281	96.5428	1.0776	108.494	3184750
016	2019-02-17t0940	1550418197.55	adult	93.4136	41.9997	-189.9906	1280.4952	81.793	81897.4604	257821.8978	4524807.6639	1098.1	1.2795	204.229	0.60837	199.7075	0.58919	465.514	0.7091	368.3042	198774.4844	256.943	0.39722	299.7973	-0.055044	8720180	1.1981	195.236	68.8714	68.1377	120.9314	111.8486	51637.7148	91.4751	0.18783	104.4431	2940670
016	2019-02-17t1340	1550432598.7	adult	97.4139	46	-185.9903	1292.6667	80.3769	85146.4002	268108.6947	4772610.451	792.299	0.13579	184.528	-0.35513	181.7682	-0.30887	377.2416	-0.33295	312.5632	167495.2812	233.9203	-0.44183	270.7165	-0.6769	8191930	0.89935	352.281	75.5765	74.9403	124.8657	121.1716	55440.3906	102.3503	2.1044	115.8925	3355140
016	2019-02-17t1740	1550446998.54	adult	101.4139	50	-181.9903	1246.6016	78.2621	78930.276	248562.1987	4324801.8321	847.325	0.45764	189.918	-0.034139	185.6939	-0.071591	403.7708	0.15603	322.1829	166353.5625	243.2437	0.021147	285.2625	-0.19528	7818140	0.69104	150.235	66.5429	65.901	108.0579	106.0501	44519.8438	88.9889	-0.33376	101.402	2739300
016	2019-02-17t2140	1550461399.05	adult	105.414	54.0001	-177.9902	1139.7691	84.6036	78069.788	246024.1386	4570033.2543	749.295	0.1048	171.66	-0.96363	168.0648	-0.97961	341.5482	-0.62888	285.4899	139010.0938	220.1895	-0.88629	256.9027	-0.86391	6980890	0.22037	176.218	67.3836	66.2797	122.7812	119.1071	49971.9297	92.679	0.31917	109.7638	2740290
016	2019-02-18t0140	1550475800.03	adult	109.4143	58.0004	-173.9899	1297.391	84.7817	88550.456	278839.2993	5155181.2011	686.736	-0.11266	172.88	-0.86926	170.083	-0.84725	333.3981	-0.65773	290.8722	148695.5625	222.0824	-0.74507	259.6369	-0.70415	7701310	0.63851	246.601	76.1377	74.7621	146.9578	142.0569	65543.1641	104.7105	2.6177	127.0446	3391710
016	2019-02-18t0540	1550490199.67	adult	113.4142	62.0003	-169.99	1291.7224	84.5814	85028.9102	267713.1368	4849694.4713	639.106	-0.27563	176.571	-0.63822	174.0381	-0.60754	331.3019	-0.60274	289.0708	147098.0625	223.4141	-0.62778	259.3591	-0.63184	7822820	0.71671	212.335	70.1035	69.2708	118.8694	115.7681	52778.0195	94.7552	0.66603	109.7398	3105870
016	2019-02-18t0940	1550504597.03	adult	117.4134	65.9996	-165.9907	1235.8118	85.1316	81693.5082	257348.728	4749748.9321	829.362	0.70824	166.484	-1.1781	164.0391	-1.1438	329.7035	-0.54476	275.8073	140453.6719	209.5106	-1.2203	250.2736	-0.83276	7083890	0.29437	262.147	69.2917	68.2022	129.5507	125.7395	55188.5781	93.8151	0.44669	114.1137	2948360
016	2019-02-18t1340	1550518996.42	adult	121.4133	69.9994	-161.9909	1205.6093	85.3347	81715.7258	257424.8164	4787727.4909	832.377	0.79526	167.508	-1.1061	163.967	-1.1403	349.8325	-0.13664	300.4037	149028.625	215.3308	-0.91372	267.2785	-0.2489	7128820	0.32004	390.884	69.671	68.2325	132.9413	129.0206	56633.0156	96.1192	0.88445	117.5075	2965060
016	2019-02-18t1740	1550533394.92	adult	125.4128	73.999	-157.9913	1214.8347	83.4868	80871.6089	254744.275	4659472.585	1023.01	1.8278	169.846	-0.95698	166.273	-1.0014	363.1651	0.16957	299.6915	153255.6562	216.1971	-0.83725	263.7845	-0.29326	7156470	0.33462	246.961	69.6095	68.3513	130.0085	126.0339	54863.6055	95.0782	0.62771	114.2211	2933000
016	2019-02-18t2140	1550547794.68	adult	129.4128	77.9989	-153.9914	776.6621	93.9575	57555.741	182490.2313	3612158.5132	762.258	0.58311	179.829	-0.35536	176.8205	-0.37731	397.9772	0.85007	344.0711	119393.1484	228.2005	-0.21872	281.7312	0.35401	5383350	-0.68145	336.223	72.0982	70.6703	136.6243	132.4776	40987.2852	99.7169	1.5908	122.1892	2158330
016	2019-02-19t0140	1550562194.58	adult	133.4128	81.9989	-149.9914	1183.1973	83.0829	81161.491	255920.5066	4618886.488	986.302	1.8107	179.042	-0.3837	175.3738	-0.45124	362.257	0.31842	301.0341	153234.6875	229.759	-0.1092	273.3705	0.13533	7568990	0.55479	231.552	72.581	70.8229	142.632	139.4709	60333.3555	101.3764	1.9128	128.9075	3068360
016	2019-02-19t0540	1550576594.35	adult	137.4127	85.9988	-145.9915	1292.6679	85.4454	88445.634	278564.545	5167370.3296	671.379	0.23851	175.042	-0.61011	171.6639	-0.66672	341.1193	0.016405	298.8573	157256	227.3951	-0.20143	268.6986	0.023029	8061930	0.81643	226.444	71.7695	70.1188	143.5751	138.0483	66188.1172	99.9169	1.5187	124.9724	3305490
016	2019-02-19t0940	1550590994.75	adult	141.4128	89.9989	-141.9914	1272.6862	84.9839	86810.7843	273498.4806	4992994.3719	910.955	1.5766	188.23	0.20899	184.5959	0.13393	376.7572	0.7342	324.6913	170671	240.5452	0.48194	292.7968	0.89899	8510060	1.0439	243.114	74.7645	72.4978	161.3692	154.5156	73100.2344	105.5496	2.6658	139.7543	3380180
016	2019-02-19t1340	1550605395.65	adult	145.4131	93.9992	-137.9911	1280.4191	80.6984	87578.1944	275909.6837	5014027.2064	770.171	0.89537	184.355	-0.013504	180.5237	-0.10551	361.834	0.52957	312.5524	165358.1562	236.5495	0.29416	282.2621	0.56475	8408610	0.96663	265.843	73.2672	71.702	144.2826	138.6749	65937.1328	100.3366	1.3724	125.0574	3341790
016	2019-02-19t1740	1550619795.62	adult	149.413	97.9992	-133.9911	1239.2733	86.4333	83993.2175	264523.3441	4915593.0519	889.348	1.6238	173.009	-0.70342	169.17	-0.80597	353.8576	0.44654	297.814	154989.625	224.7086	-0.29375	267.0744	0.052185	7569850	0.50104	268.192	69.1305	67.4307	138.2077	132.9797	60534.957	97.3961	0.58742	122.6522	3024730
016	2019-02-19t2140	1550634194.86	adult	153.4128	101.999	-129.9913	1359.2738	81.4315	88613.9657	279053.111	4952459.1142	732.377	0.83502	193.5	0.57519	190.4428	0.53404	359.9252	0.62615	316.8065	166285.4375	245.8821	0.76253	289.1921	0.83492	8934280	1.1988	207.106	77.669	75.4553	154.8309	151.7045	71531.8672	111.0349	3.0867	140.3711	3586140
016	2019-02-20t0140	1550648595.65	adult	157.4131	105.9992	-125.9911	1284.9543	87.2804	87975.7375	277122.2547	5128086.5732	734.687	0.92627	184.087	0.0012072	180.7417	-0.065939	352.0756	0.5362	316.3902	161602.6875	234.5198	0.19535	281.0786	0.55427	8434690	0.91976	321.477	72.5173	71.0492	141.656	135.1554	65020.1016	99.697	0.67373	123.4373	3322670
016	2019-02-20t0540	1550662995.74	adult	161.4131	109.9992	-121.9911	1369.611	83.1132	90374.3904	284513.6095	5162249.1665	604.263	0.24632	184.224	0.017779	180.814	-0.054163	342.292	0.4038	313.4219	161219.5156	235.9288	0.26043	285.1658	0.69764	8676940	1.0225	218.679	78.0309	75.9522	153.2961	149.0245	72202.4844	110.1187	2.273	136.8396	3675250
016	2019-02-20t0940	1550677395.42	adult	165.413	113.9991	-117.9912	1390.5264	87.4266	92442.5242	291054.1747	5336822.972	602.69	0.30446	183.164	-0.042868	179.7179	-0.11841	343.2533	0.47966	319.3417	165448.0781	237.0113	0.30432	284.3519	0.66717	8824480	1.0751	234.065	76.4309	74.3583	157.0273	151.3433	75687.1484	107.1771	1.5179	137.4865	3682290
016	2019-02-20t1340	1550691798.97	adult	169.414	118.0001	-113.9902	1292.3395	81.9018	85255.6141	268450.2668	4812173.4936	530.629	-0.065686	184.304	0.030103	179.0664	-0.15611	343.5231	0.54265	328.0327	152867.7812	249.5618	0.89009	300.4086	1.2055	8187900	0.74506	236.744	79.732	76.8931	170.1058	165.6055	75697.0938	116.2824	2.6436	151.78	3542170
016	2019-02-20t1740	1550706196.24	adult	173.4132	121.9993	-109.991	1301.8426	88.5187	91497.2779	288148.8897	5611916.6912	487.868	-0.2722	164.299	-1.1924	160.167	-1.3251	328.9113	0.29538	319.1127	156890.7188	217.8956	-0.61733	283.5992	0.63276	7825410	0.55585	282.924	71.3938	68.6944	170.3626	163.7107	81262.9688	103.2075	0.54258	144.8748	3400420
016	2019-02-20t2140	1550720596.36	adult	177.4132	125.9994	-105.9909	1242.8584	85.2244	86029.5468	271033.831	5120138.4703	484.294	-0.24241	165.112	-1.1446	161.2899	-1.2561	317.5296	0.10075	305.8549	142253.25	217.7914	-0.63462	278.7829	0.46209	7394220	0.33862	422.919	69.1645	66.6781	158.1084	152.3826	70832.5391	101.0104	0.10069	138.1131	3097390
016	2019-02-21t0140	1550734996.02	adult	181.4132	129.9993	-101.991	1244.9858	86.4081	85683.7569	269922.0296	5019844.2309	689.913	1.1529	180.864	-0.19602	177.604	-0.2615	333.5082	0.47912	313.7868	149078.1875	231.6547	-0.0078811	289.0503	0.79062	8066890	0.64178	253.518	79.7154	77.0464	169.879	165.8478	75766.0312	113.4141	1.4746	149.8222	3555470
016	2019-02-21t0540	1550749396.31	adult	185.4132	133.9994	-97.9909	1312.5162	86.3432	87347.1751	275047.521	5024187.1147	486.83	-0.12322	170.005	-0.8541	165.8483	-0.97826	334.0781	0.53036	322.372	152339.5938	222.9865	-0.42653	291.4765	0.85479	7740180	0.47806	294.631	75.0498	72.0846	184.3875	176.0135	84080.7188	109.3547	0.81424	155.0548	3416940
016	2019-02-21t0940	1550763796.22	adult	189.4132	137.9993	-93.991	1307.5932	82.5277	86186.8226	271343.3153	4890767.8951	469.321	-0.19224	185.107	0.032344	181.7629	-0.033932	326.9915	0.41272	313.8263	147146.1562	238.7797	0.27043	288.9423	0.75503	8316860	0.7316	256.068	82.8726	80.1212	174.6422	168.9281	78588.9844	120.5936	1.8671	155.865	3723470
016	2019-02-21t1340	1550778197.27	adult	193.4135	141.9996	-89.9907	1268.6871	85.701	84851.5457	267246.1047	4931761.6437	572.517	0.57777	182.594	-0.12804	178.8363	-0.21865	330.3819	0.51857	312.7735	146359.1875	238.6908	0.24223	289.1397	0.74698	8073030	0.61194	273.147	80.9892	77.6363	175.1702	170.1924	77600.4062	120.7943	1.6963	157.693	3580780
016	2019-02-21t1740	1550792596.84	adult	197.4134	145.9995	-85.9908	1294.8772	85.9412	87214.6864	274690.6225	5025912.0307	504.52	0.15633	181.006	-0.23164	177.6407	-0.29851	329.3692	0.52921	318.2195	149862.9688	231.4115	-0.10604	293.2912	0.86987	8223260	0.67265	344.961	79.1836	76.5311	179.4309	174.3983	81641.0469	113.7937	0.84158	155.8304	3597390
016	2019-02-21t2140	1550806997.65	adult	201.4136	149.9997	-81.9906	1319.0759	86.1406	89379.9474	281438.5358	5221348.4099	551.411	0.55202	178.871	-0.36685	176.0754	-0.39986	323.2861	0.4214	307.5632	150651.3125	226.395	-0.35186	277.935	0.35342	8330200	0.71514	291.487	82.9015	80.6357	173.4697	163.9257	80836.8672	114.4391	0.76854	147.5746	3860810
016	2019-02-22t0140	1550821398.16	adult	205.4137	153.9999	-77.9904	1382.214	84.7386	88038.2113	277059.8144	4950522.3673	560.707	0.6838	180.543	-0.28425	178.0345	-0.29901	318.7009	0.34027	306.0236	146602.4062	227.3007	-0.33544	277.9711	0.33913	8291620	0.69188	288.678	83.1781	80.877	181.8531	173.2413	83652.4375	114.3778	0.63509	153.3639	3820040
016	2019-02-22t0540	1550835798.57	adult	209.4139	158	-73.9903	1331.8988	83.4862	88394.8616	278296.4818	5052136.088	505.635	0.31691	178.227	-0.43818	175.3543	-0.47254	307.8762	0.10523	296.5645	141930.9062	226.4496	-0.40497	273.11	0.15661	8209310	0.64981	277.262	84.7107	82.2859	178.5986	171.0494	82333.9375	118.482	0.86571	155.1743	3901860
016	2019-02-22t0940	1550850197.67	adult	213.4136	161.9997	-69.9906	1289.8969	83.6748	87257.9387	274809.1177	5061886.105	479.428	0.15983	186.174	-0.00092248	183.8479	-0.0015917	304.1139	0.025026	294.0764	138371.8125	233.3908	-0.12724	274.6573	0.18302	8461630	0.75358	297.118	87.5862	85.1357	180.0319	172.2854	81914.5312	123.3335	1.1433	157.4996	3980790
016	2019-02-22t1340	1550864563.49	adult	217.4041	165.9902	-66.0001	731.0381	107.9798	60098.542	191596.8773	4202333.3568	467.044	0.099459	190.598	0.22851	188.3603	0.23454	334.3412	0.76518	322.3165	104648.8125	237.1527	0.0020588	293.8678	0.79117	5947980	-0.35693	344.702	86.2002	83.5161	210.3309	198.9251	65833.5859	117.6483	0.53232	173.0281	2690050
016	2019-02-22t1740	1550878964.57	adult	221.4044	169.9905	-61.9998	1297.7925	81.5947	84789.326	266951.8305	4759181.9406	426.454	-0.20546	188.024	0.044085	186.1057	0.071089	299.391	-0.09412	289.825	132330.8125	232.6744	-0.24788	269.2502	-0.071265	8309540	0.67307	320.247	86.0581	83.6858	179.4422	172.322	79313.4375	120.1533	0.59917	155.2216	3803250
016	2019-02-22t2140	1550893362.01	adult	225.4037	173.9898	-58.0005	1279.7278	81.0562	84055.1518	264670.4509	4780833.5075	415.342	-0.27733	185.698	-0.13135	183.8422	-0.097752	297.8891	-0.14306	291.0443	130773.3125	230.8186	-0.38303	266.9493	-0.19226	8136520	0.59139	315.625	86.9812	84.6907	183.2389	176.3277	80441.8906	121.9314	0.6021	155.0104	3811170
016	2019-02-23t0140	1550907762.74	adult	229.4039	177.99	-54.0003	1233.4146	80.1799	81075.8802	255379.9137	4570713.9824	402.903	-0.36254	185.548	-0.17768	183.6918	-0.14159	301.4344	-0.07117	294.1211	127506.7656	232.8439	-0.3399	271.1455	-0.093367	7840900	0.45559	283.941	88.1676	85.75	183.876	176.0398	77779.5469	125.3473	0.72868	157.1667	3725790
016	2019-02-23t0540	1550922162.86	adult	233.4039	181.9901	-50.0002	677.3851	80.6625	36599.0377	117182.795	1683015.7713	413.037	-0.25436	177.241	-0.71008	175.0603	-0.68774	315.4615	0.27058	312.2076	60884.0625	222.0692	-0.87654	280.599	0.17385	3404090	-1.5206	292.59	83.1744	79.3232	213.8178	207.6785	41266.8438	121.3231	0.31438	182.3164	1597450
016	2019-02-23t0940	1550936562.81	adult	237.4039	185.9901	-46.0003	1203.5416	80.7861	79625.6406	250894.8444	4518998.1325	378.527	-0.55447	186.717	-0.19416	184.7332	-0.16023	299.1236	-0.16986	292.9518	124435.4219	238.0938	-0.20866	275.7294	-0.032563	7750620	0.40982	307.413	91.5766	88.1889	193.9021	188.5856	80663.2812	135.6437	1.1811	170.7859	3801340
016	2019-02-23t1340	1550950962.51	adult	241.4038	189.99	-42.0003	1140.0224	83.6709	76036.975	239598.4654	4334528.6466	380.902	-0.52129	184.118	-0.38944	182.2426	-0.34563	294.4604	-0.31088	289.3074	116900.7656	237.4493	-0.2881	274.5706	-0.11498	7295660	0.20449	299.282	92.2308	88.9355	188.9828	184.6975	75026.1719	137.1733	1.1473	171.0906	3654650
016	2019-02-23t1740	1550965362.57	adult	245.4039	193.99	-38.0003	1111.8274	83.5794	74486.5572	234783.0741	4255243.667	360.193	-0.71447	179.865	-0.67771	178.1925	-0.6182	287.1692	-0.51985	282.7446	111421.6562	232.6615	-0.54413	267.7425	-0.37642	6975520	0.05813	291.283	91.7882	88.2929	187.2532	183.0619	72654.2266	138.1487	1.0849	171.3075	3559730
016	2019-02-23t2140	1550979762.57	adult	249.4039	197.99	-34.0003	1094.3453	83.2976	73958.2768	233191.5461	4229078.6918	363.236	-0.67837	182.903	-0.53801	181.4452	-0.46525	289.9636	-0.46523	286.8091	111925.9375	236.5465	-0.41768	270.7139	-0.31662	7045600	0.088714	307.496	93.6362	89.777	193.7811	188.4429	74799.4844	141.9089	1.2037	176.8939	3606960
016	2019-02-24t0140	1550994162.86	adult	253.4039	201.9901	-30.0002	1082.5422	82.7772	73522.8433	231846.0777	4205956.9437	347.939	-0.8339	186.841	-0.34699	185.3758	-0.27467	293.8086	-0.38002	290.1816	112528.7031	240.2539	-0.2997	276.1603	-0.17757	7151330	0.13684	313.422	95.416	91.5565	195.9832	192.4286	75061.5625	143.8653	1.2117	179.2252	3652050
016	2019-02-24t0540	1551008562.87	adult	257.4039	205.9901	-26.0002	1072.8269	83.1882	72793.0199	229599.6352	4165212.0561	386.486	-0.41288	189.106	-0.25317	187.5795	-0.18396	296.2656	-0.32926	292.5696	112580.9375	243.9459	-0.18378	278.8705	-0.12542	7173750	0.14712	283.744	97.001	92.8108	204.257	199.3676	77617.6562	147.7729	1.3377	185.3428	3679730
016	2019-02-24t0940	1551022963.1	adult	261.404	209.9901	-22.0002	1063.9069	83.2907	72103.5738	227430.2366	4121900.1029	361.127	-0.68618	189.744	-0.25226	188.2084	-0.18257	296.7824	-0.32844	292.9662	111590.2031	244.3008	-0.2083	280.2451	-0.11484	7128100	0.1253	301.248	97.9515	93.9525	205.2089	200.6235	77158.5547	148.796	1.2936	186.1273	3679740
016	2019-02-24t1340	1551037363.28	adult	265.4041	213.9902	-18.0001	994.2921	83.818	68528.0545	216386.9794	3969042.4989	384.358	-0.40824	192.37	-0.13943	190.7157	-0.076361	301.2238	-0.22347	297.2771	107536.8828	245.4723	-0.19846	281.8641	-0.096698	6867780	-0.00042329	298.37	100.603	96.3482	216.5284	211.2093	77300.6562	153.4158	1.4562	193.9155	3591630
016	2019-02-24t1740	1551051763.36	adult	269.4041	217.9902	-14.0001	988.8126	82.9806	66402.2859	209567.9217	3787372.1253	412.252	-0.048562	194.594	-0.050555	193.0804	0.020459	303.8867	-0.16517	298.1171	105144.7812	247.0789	-0.17123	282.7381	-0.10164	6732570	-0.068607	315.465	101.933	97.6062	219.3926	213.3153	75909.8438	156.0853	1.5049	195.7728	3526680
016	2019-02-24t2140	1551066163.35	adult	273.4041	221.9902	-10.0001	965.1038	81.494	63579.9833	200599.6387	3589447.7959	419.449	0.076943	195.506	-0.035842	193.9576	0.034037	309.84	-0.019478	303.2977	102866.875	247.2249	-0.20363	284.7565	-0.072337	6475160	-0.19915	353.105	103.632	99.4585	229.5461	220.5842	76209.2969	158.0431	1.5132	203.8348	3432310
016	2019-02-25t0140	1551080563.55	adult	277.4041	225.9903	-6	986.0384	80.9488	64239.9529	202750.8629	3557494.1893	384.8	-0.35952	197.39	0.032063	196.1189	0.11738	307.6585	-0.090227	302.1623	103065.5859	249.6342	-0.14564	285.9453	-0.068804	6606240	-0.13897	332.114	104.471	100.3176	226.7405	221.289	75958.0547	159.2091	1.4788	201.2477	3496440
016	2019-02-25t0540	1551094963.62	adult	281.4042	229.9903	-2	984.3781	79.3336	62823.0735	198161.6335	3433783.4507	387.154	-0.31057	199.27	0.098623	197.881	0.17772	304.5128	-0.18766	299.3313	99880.1875	250.8267	-0.13729	283.666	-0.16864	6526500	-0.18432	329.038	105.89	101.9142	223.8181	216.07	73412.3438	160.5707	1.4557	199.9807	3468100
016	2019-02-25t0940	1551109363.81	dead	285.4042	233.9903	2	986.2081	79.6782	63569.8498	200641.5783	3474790.2528	373.195	-0.5129	198.059	-0.0049527	196.8285	0.08481	296.2619	-0.42279	290.7513	98358.9531	248.1338	-0.28157	277.4629	-0.38258	6565060	-0.17016	325.699	105.607	101.9981	216.7167	209.6975	71949.9531	159.9542	1.3309	196.1456	3500560
017	2019-02-13t1215	1550081912.97	egg	-2.6264	-55.4132	-279.4044	167.7005	26.3846	3047.5349	9679.6292	50903.0331	0	1.271	0	-0.50546	0	-0.52878					0	-0.40301	0	-0.29046	0	100296.1441	0	0	0				0	-0.55867	0	0
017	2019-02-13t1730	1550100822.97	larva	2.6264	-50.1605	-274.1516	173.2908	28.5517	3334.498	10600.1101	59591.864	0	-0.0091723	0	-0.73245	0	-0.75698					0	-0.5971	0	-0.50255	0	68775.557	0	0	0				0	-0.72497	0	0
017	2019-02-13t2130	1550115223.49	larva	6.6265	-46.1603	-270.1515	187.8669	28.5551	3676.1356	11669.7553	66441.8873	0	-0.46132	0	-0.91628	0	-0.94123					0	-0.75684	0	-0.67747	0	0.23179	0	0	0				0	-0.86123	0	0
017	2019-02-14t0130	1550129623.76	larva	10.6266	-42.1602	-266.1514	187.5221	26.8224	3456.559	10965.4552	58838.7545	0	-0.78662	0	-1.1113	0	-1.1361					0	-0.92887	0	-0.86581	0	-0.70344	0	0	0				0	-1.0075	0	0
017	2019-02-14t0530	1550144023.5	larva	14.6265	-38.1603	-262.1515	187.5944	27.0601	3519.3532	11167.0632	60727.7632	0	-1.0458	0	-1.3196	0	-1.3437					0	-1.116	0	-1.0702	0	-1.1796	0	0	0				0	-1.1659	0	0
017	2019-02-14t0930	1550158423.1	larva	18.6264	-34.1604	-258.1516	189.181	28.0722	3473.5546	11059.6573	56037.1699	290.946	0.1857	192.153	1.203	190.3837	1.2426	264.1898	-0.11686	263.1049	5283.7959	233.7357	0.88871	254.2716	0.7467	366436	-1.0484	112.699	64.535	64.3688	97.0747	95.951	1941.4938	83.4425	0.75232	92.9523	123068
017	2019-02-14t1330	1550172825.9	larva	22.6272	-30.1596	-254.1508	384.516	33.174	9822.2033	31029.7477	209998.4794	251.935	-0.29395	155.625	0.54795	153.8675	0.57178	225.3599	-0.50627	222.0039	11944.0732	197.3427	0.43002	214.194	0.27788	824500	-0.86502	111.243	58.94	58.7988	91.5439	89.8174	4851.8242	78.0616	0.53813	86.8757	312264
017	2019-02-14t1730	1550187227.66	larva	26.6277	-26.1592	-250.1503	189.0391	49.2185	5545.6178	18176.6318	151028.5821	335.788	-0.17754	215.596	1.356	211.3389	1.3671	304.2828	-0.10281	299.388	9128.4834	271.6475	1.1049	293.6096	0.83769	641397	-1.3883	111.973	66.626	66.2079	100.5627	99.1126	3016.8796	86.6292	0.69382	95.4407	198212
017	2019-02-14t2130	1550201624.54	larva	30.6268	-22.16	-246.1512	498.6934	36.0803	13826.9655	43587.8622	325194.9169	304.849	-0.54064	190.172	0.82878	189.4238	0.88812	270.8914	-0.47954	268.202	20316.8555	241.2343	0.67343	261.2689	0.39353	1410130	-0.93127	121.102	61.0729	60.8912	95.0564	93.5678	7129.2266	81.8565	0.4706	90.6672	452855
017	2019-02-15t0130	1550216024.96	larva	34.6269	-18.1599	-242.151	622.3608	44.6533	21871.0992	69042.2769	632055.3896	312.347	-0.71719	181.103	0.52859	177.4414	0.53404	280.0697	-0.56364	277.6883	32768.1602	244.7713	0.60142	269.3828	0.30847	2102600	-0.61342	208.81	64.0692	63.8647	97.9492	95.4768	11460.0566	84.0073	0.4415	92.6383	743843
017	2019-02-15t0530	1550230424.28	larva	38.6268	-14.1601	-238.1512	604.6188	46.829	21991.7136	69498.6569	656688.7501	338.561	-0.80822	203.198	0.79187	202.688	0.86858	287.1124	-0.67069	284.9259	33592.1484	255.4354	0.62086	276.6786	0.19925	2371120	-0.68675	120.641	61.5293	61.3865	96.3744	95.2778	11275.8008	81.9579	0.25832	91.1244	717985
017	2019-02-15t0930	1550244825.72	larva	42.6272	-10.1597	-234.1508	701.0921	46.168	26096.1037	82230.3435	819621.8378	862.475	0.89092	240.775	1.4445	235.3667	1.4326	466.2045	0.70248	408.7191	64802.4297	307.7752	1.3369	355.5678	1.0258	3327750	-0.22481	157.19	64.5033	64.1301	99.9149	98.1134	13888.168	84.8555	0.23908	94.2484	891500
017	2019-02-15t1340	1550259805.19	larva	46.7881	-5.9987	-229.9899	846.4931	54.1438	37781.2123	119026.4561	1429467.6209	504.916	-0.5867	225.844	1.0163	223.3953	1.0744	374.9395	-0.23691	361.6676	74612.9531	269.8538	0.5639	316.0807	0.26146	4490680	0.31279	139.686	71.1248	70.9338	106.7473	105.3749	21242.707	92.4537	0.46714	102.0138	1414250
017	2019-02-15t1740	1550274201.01	larva	50.787	-1.9999	-225.991	844.2192	57.2554	39991.3391	126095.8133	1570869.9047	1061.29	1.1411	223.506	0.92197	214.1574	0.807	602.3826	1.6992	562.7623	127102.7188	299.4603	1.0962	388.7692	1.2689	4700340	0.17038	307.016	70.0076	69.7082	109.3856	105.5837	23080.3672	92.0845	0.41655	102.1453	1472260
017	2019-02-15t2140	1550288600.21	adult	54.7867	1.9999	-221.9913	991.0693	55.6804	46457.8681	146535.7155	1785538.3487	1008.32	0.79889	192.8	-0.0036666	183.3995	-0.13915	558.3437	1.1261	505.1238	136794.2031	277.0393	0.55625	373.3491	0.91493	4711460	-0.08445	166.618	59.9796	59.7438	94.3978	92.2688	23127.4492	79.5201	-0.49236	88.679	1465720
017	2019-02-16t0140	1550303000.91	adult	58.7869	6.0001	-217.9911	643.481	87.1095	41161.1492	130788.3853	2257385.203	311.171	-1.5512	170.376	-0.80862	168.0824	-0.73135	265.2785	-1.6339	261.1912	57034.875	226.1247	-0.76226	252.6451	-1.2213	3659500	-0.95256	114.877	62.339	62.1089	96.6754	95.2984	20785.2109	82.7214	-0.38254	91.8509	1338980
017	2019-02-16t0540	1550317401.06	adult	62.787	10.0001	-213.991	990.2187	67.3627	51824.9086	163226.5088	2317319.7237	614.47	-0.65292	217.175	0.79005	209.7378	0.72857	472.5393	0.14065	464.5545	128530.7031	293.4971	1.0061	422.8806	1.7137	5898910	0.24585	248.69	69.2121	69.0008	104.6025	102.5711	28451.8711	90.1047	0.27333	99.2824	1879940
017	2019-02-16t0940	1550331801.52	adult	66.7871	14.0003	-209.9909	1033.2095	62.6452	55487.0793	174874.8824	2473853.5692	1177.1	1.0847	224.435	1.1336	217.9667	1.122	560.9514	0.91553	459.235	163236.8594	291.3971	1.0086	370.0684	0.78503	6522760	0.44745	129.637	66.4385	66.2619	101.8559	100.576	29640.0547	86.8672	-0.14143	96.1015	1930900
017	2019-02-16t1340	1550346201.34	adult	70.787	18.0002	-205.9909	1122.2866	68.0795	62205.9898	195935.4513	2902087.196	962.367	0.37458	229.691	1.4368	222.4472	1.4014	530.9109	0.66534	439.4909	173076.9688	301.4909	1.4015	381.41	1.035	7477380	0.85419	164.838	71.7379	71.3699	109.4738	107.712	35688.4492	93.6309	0.74101	103.5156	2335360
017	2019-02-16t1740	1550360601.17	adult	74.787	22.0002	-201.991	1106.12	68.2646	60942.8625	191947.1858	2848489.2881	815.11	-0.10483	203.239	0.34852	197.9078	0.34798	445.0468	-0.1037	395.7576	141969.9375	270.4269	0.4841	339.8486	0.31319	6479460	0.17563	195.705	65.2669	65.0196	100.7144	98.8587	32127.9062	85.8531	-0.46527	95.2977	2080770
017	2019-02-16t2140	1550375002.31	adult	78.7873	26.0005	-197.9907	1083.9501	73.5442	62245.2102	196104.4427	3016726.1977	749.668	-0.30668	216.348	0.99454	212.4863	1.0785	430.5376	-0.18557	394.4313	140355.25	275.8829	0.74615	328.4414	0.16861	7042790	0.40711	233.385	68.5753	68.1859	106.1744	104.0291	34612.8516	90.2271	0.14384	99.7304	2232330
017	2019-02-17t0140	1550389401.71	adult	82.7872	30.0003	-193.9908	1089.8069	69.5143	62587.9441	197170.9889	3063775.6387	622.332	-0.72147	216.709	1.0727	211.0649	1.056	436.5616	-0.030015	421.7977	143192.2188	300.3255	1.721	386.014	1.4965	7090920	0.37212	197.06	71.9797	71.78	109.5681	107.9454	35938.3438	93.9044	0.68458	103.908	2355250
017	2019-02-17t0540	1550403802.29	adult	86.7873	34.0005	-189.9907	1049.1694	68.715	61321.0453	193260.8313	2985905.6207	652.738	-0.58054	192.13	-0.07028	187.1454	-0.10327	402.2577	-0.31214	367.6935	129124.7266	252.9348	0.092971	315.7534	0.11632	6156810	-0.1865	364.581	73.7701	73.4323	116.6919	113.5808	37458.1094	97.8675	1.3082	108.8796	2363960
017	2019-02-17t0940	1550418202.18	adult	90.7873	38.0004	-185.9907	1050.9951	71.0359	61809.4177	194780.6072	3039264.8724	580.082	-0.81808	198.344	0.27915	190.8707	0.11311	410.5014	-0.098073	396.7295	133002.4688	285.2933	1.4295	364.3239	1.3974	6410290	-0.074166	176.56	72.4028	72.16	112.125	110.2278	36328.4922	95.4201	0.88287	105.7782	2339990
017	2019-02-17t1340	1550432603.4	adult	94.7876	42.0008	-181.9904	1200.4292	71.0229	70213.8959	221120.9475	3451180.544	514.985	-1.0456	182.191	-0.49824	176.8551	-0.58151	360.2056	-0.63521	345.6116	132195.4375	244.8098	-0.053817	313.8628	0.33584	6677500	0.057715	155.984	70.2976	69.8655	109.9419	108.0914	40348.6953	93.3609	0.50858	103.7262	2576480
017	2019-02-17t1740	1550447003.24	adult	98.7876	46.0007	-177.9904	1144.0123	72.6486	67542.0176	212702.3487	3418755.5579	506.496	-1.0509	176.774	-0.74473	171.7016	-0.82658	350.9293	-0.6619	333.2715	123878.0312	236.4067	-0.31493	302.3651	0.1757	6237480	-0.19778	161.642	72.926	72.4612	114.3733	113.0419	40373.7656	97.2753	1.1951	108.6331	2573190
017	2019-02-17t2140	1550461403.75	adult	102.7877	50.0009	-173.9903	1048.5603	69.3625	62372.9824	196624.1445	3073428.7799	636.331	-0.4429	188.975	-0.068737	184.8947	-0.10232	384.4419	-0.083931	343.1102	124943.625	239.9491	-0.089068	297.5776	0.17329	6128080	-0.26406	428.543	70.8547	70.3706	114.413	110.3071	37184.2383	93.9457	0.57311	105.9256	2297680
017	2019-02-18t0140	1550475804.7	adult	106.788	54.0011	-169.99	1063.2819	71.1595	64544.4195	203515.2068	3260210.3584	744.387	0.1078	208.998	1.0497	205.4598	1.0364	396.9176	0.2148	352.7652	134158.1406	258.7403	0.80824	308.4314	0.59576	7045540	0.25868	133.093	69.634	69.4121	104.476	103.0279	35312.8906	90.2776	-0.14877	99.1077	2347430
017	2019-02-18t0540	1550490204.38	adult	110.7879	58.001	-165.9901	1182.978	70.8217	71023.3551	223757.8881	3553248.4803	1014.25	1.4458	207.963	1.0561	203.8592	0.99935	438.1751	0.95974	363.7294	162562.9688	258.2644	0.88889	315.0388	0.91475	7714180	0.6488	199.803	69.6457	69.3244	106.6233	104.2401	39557.2578	90.6318	-0.1224	100.2406	2583440
017	2019-02-18t0940	1550504601.46	adult	114.7871	62.0002	-161.9909	1108.5615	71.2554	67291.3769	212082.5534	3407431.6041	783.457	0.43753	207.373	1.0846	203.3688	1.0216	410.7588	0.66334	340.7974	144587.1094	262.976	1.2019	305.0525	0.75034	7286270	0.40873	176.267	67.5212	67.0281	111.1995	107.7014	39142.2383	89.2781	-0.43919	101.1546	2372430
017	2019-02-18t1340	1550519001.06	adult	118.787	66.0001	-157.991	1140.0163	70.8667	69571.7188	219359.6211	3522907.6728	663.046	-0.080473	219.414	1.8237	215.687	1.7613	394.3481	0.5157	353.0881	143542.6875	271.8821	1.7137	325.6843	1.4978	7970890	0.80948	293.661	73.2478	72.3336	124.0548	121.2541	45155.9453	97.1789	1.1253	113.8114	2660940
017	2019-02-18t1740	1550533399.42	adult	122.7865	69.9997	-153.9915	1171.1245	77.0819	71326.8225	224663.9644	3691892.5838	796.54	0.6424	188.839	0.1257	184.2659	0.021477	396.7871	0.66033	342.9662	148001.5938	243.4953	0.443	312.208	1.1903	7033500	0.26497	152.829	66.6801	66.3785	103.4622	101.7575	38591.4141	87.9131	-0.85191	97.8556	2483570
017	2019-02-18t2140	1550547799.16	adult	126.7864	73.9996	-149.9915	1179.453	73.5686	70880.6928	223226.5504	3612181.5688	867.661	1.0723	208.751	1.321	203.8514	1.1837	429.6717	1.3155	374.5449	159408.1875	269.8225	1.7785	331.6272	1.9228	7726310	0.66019	186.923	69.0914	68.4586	116.3661	113.9125	43171.8359	92.4141	0.038668	106.4808	2557210
017	2019-02-19t0140	1550562199.14	adult	130.7864	77.9996	-145.9915	1245.1738	73.7416	75035.8464	236284.9868	3834728.051	654.166	0.051118	200.956	0.90433	197.8412	0.86972	378.0594	0.53499	341.648	148199.2656	246.2575	0.68337	302.3319	1.0599	7877280	0.73707	336.703	68.4653	68.2218	104.8738	102.8068	41110.5312	88.8487	-0.80778	98.6517	2683770
017	2019-02-19t0540	1550576599.02	adult	134.7864	81.9996	-141.9916	1175.192	74.5142	70797.1694	222960.5298	3623231.5872	770.112	0.71342	194.786	0.56637	190.8379	0.47978	368.4191	0.45071	332.2353	136315.0781	248.8729	0.84846	298.4635	0.99479	7200260	0.34277	177.298	67.8957	67.5383	104.8076	103.0616	38778.8281	89.3681	-0.78117	99.0834	2509760
017	2019-02-19t0940	1550590999.3	adult	138.7865	85.9996	-137.9915	1250.8237	72.2384	73871.4887	232593.202	3717994.9137	838.088	1.1408	196.381	0.68964	194.718	0.73857	352.877	0.24899	286.0844	136210.5156	236.8307	0.2765	262.9182	-0.16742	7579320	0.5427	210.092	68.7263	68.3727	106.4643	104.3824	41095.2188	90.6601	-0.58132	100.7812	2652490
017	2019-02-19t1340	1550605400.12	adult	142.7867	89.9999	-133.9913	1251.8899	72.1833	72390.2383	227833.1156	3603352.3841	515.788	-0.51376	173.176	-0.70872	172.0456	-0.63456	294.8123	-0.75022	263.5673	111733.8438	216.7481	-0.71522	241.7496	-0.87163	6554720	-0.028643	205.027	63.7332	63.2276	103.7726	101.4949	39329.8047	85.5666	-1.7836	96.5373	2412300
017	2019-02-19t1740	1550619800.14	adult	146.7867	93.9999	-129.9913	1192.824	77.573	73517.2694	231591.9155	3845966.7161	417.604	-0.9988	171.307	-0.81423	167.8204	-0.89133	308.1235	-0.45406	296.3882	118319.4219	222.6124	-0.40699	266.8751	0.027948	6571000	-0.024465	221.006	67.9255	67.4723	106.6017	104.4875	40935.0352	89.6525	-0.97593	100.4234	2605490
017	2019-02-19t2140	1550634199.38	adult	150.7865	97.9997	-125.9915	1267.5207	74.0405	75994.6992	239266.558	3917854.403	549.38	-0.22709	177.961	-0.39327	176.8033	-0.32547	291.4365	-0.72231	259.1686	115700.2969	217.9693	-0.62906	241.9272	-0.82584	7063460	0.23088	415.305	68.2828	67.8416	108.4661	105.73	43061.0234	89.98	-0.98599	100.8213	2710210
017	2019-02-20t0140	1550648600.2	adult	154.7867	101.9999	-121.9913	1211.8088	76.0034	75211.396	237051.3688	3945714.8486	576.838	-0.016385	187.851	0.2291	185.8119	0.24717	331.0389	0.089877	306.2267	130098.3047	241.5689	0.54723	282.9639	0.6204	7369200	0.38155	268.066	74.3885	73.4512	140.8536	137.1261	55355.4531	99.0108	0.67352	121.2296	2918190
017	2019-02-20t0540	1550663000.3	adult	158.7868	105.9999	-117.9912	1177.0693	73.8511	71793.3556	226143.4618	3710757.5538	694.611	0.72293	201.539	1.0831	199.4252	1.107	363.3001	0.78014	322.3759	136237.5469	244.258	0.67249	280.8399	0.5513	7553890	0.46593	324.351	70.6788	70.2608	110.8375	107.9974	41564.0469	92.4969	-0.66677	103.2947	2649110
017	2019-02-20t0940	1550677399.96	adult	162.7867	109.9998	-113.9913	1273.0221	75.1711	76943.2956	242272.8483	3991213.1667	743.635	1.0902	192.664	0.54131	190.5669	0.55791	354.2729	0.66262	313.335	142417.7188	237.4887	0.33583	278.1924	0.46165	7737020	0.54669	305.001	71.6902	71.2155	116.8676	112.478	46980.7891	93.7807	-0.53744	106.5682	2878930
017	2019-02-20t1340	1550691803.69	adult	166.7877	114.0009	-109.9903	1222.424	76.1233	76896.0797	242240.765	4071532.5036	700.906	0.91891	182.789	-0.064378	180.945	-0.040837	320.2794	0.03441	275.7814	128752.3125	226.0651	-0.22094	254.0456	-0.36002	7335500	0.33723	240.589	72.7209	72.036	124.1222	117.5474	49897.1367	96.2047	-0.25474	109.6209	2918360
017	2019-02-20t1740	1550706200.78	adult	170.7869	118	-105.9911	1212.0374	73.4808	73741.9535	232350.953	3795548.8715	866.821	2.0206	195.196	0.69423	193.6503	0.74502	351.5598	0.72438	291.3403	135702.0938	240.5933	0.45817	267.4223	0.091179	7516020	0.41454	252.499	74.2198	73.7533	127.2419	122.1138	49115.375	98.1125	-0.089714	112.3485	2857840
017	2019-02-20t2140	1550720601	adult	174.787	122.0001	-101.991	1208.6545	80.7594	77525.7977	244259.4926	4166911.1571	479.77	-0.30617	174.773	-0.55605	172.8529	-0.54411	305.2045	-0.18398	284.5028	123607.8125	223.2958	-0.36997	259.9844	-0.1616	7064830	0.18846	395.996	72.6891	72.2032	118.8514	113.8772	48134.8047	95.7025	-0.52983	108.1821	2938310
017	2019-02-21t0140	1550735000.62	adult	178.7868	126	-97.9911	1209.6581	76.2155	75973.085	239352.4244	4031737.9753	561.909	0.27606	184.834	0.051484	184.1775	0.14765	299.0454	-0.27594	268.319	118721.0312	232.4873	0.045191	255.156	-0.32787	7324800	0.30245	164.421	74.6952	74.1663	116.2903	113.981	46167.2578	98.4502	-0.26552	109.5137	2960090
017	2019-02-21t0540	1550749400.88	adult	182.7869	130.0001	-93.9911	1183.0243	74.0891	73509.5608	231587.0387	3821475.6589	608.913	0.64831	186.806	0.15813	185.7282	0.2288	307.9755	-0.054647	276.6138	118262.5781	232.9067	0.042953	258.4964	-0.22665	7166080	0.21875	191.857	73.9862	73.288	127.0683	121.0225	48794.2344	98.244	-0.38639	113.4598	2838180
017	2019-02-21t0940	1550763800.87	adult	186.7869	134.0001	-89.9911	1209.7095	74.8618	74384.9507	234288.308	3896080.6935	599.681	0.65239	181.418	-0.17845	181.0914	-0.066429	273.6168	-0.77773	250.1232	106436.9375	221.3924	-0.50673	240.8455	-0.82228	7043920	0.15496	230.636	75.4829	74.8237	121.3953	118.5172	47222.7578	99.6961	-0.31191	113.2006	2930780
017	2019-02-21t1340	1550778202	adult	190.7872	138.0004	-85.9908	1129.7657	77.4815	71984.7286	226886.5747	3825149.7	667.293	1.1895	191.353	0.39514	190.3281	0.46926	298.5352	-0.2079	266.2468	112249.2422	232.0256	-0.043107	253.3654	-0.41899	7180540	0.21174	227.672	75.0284	74.4142	118.6932	115.964	44628.6445	97.948	-0.58276	110.3673	2815440
017	2019-02-21t1740	1550792601.46	adult	194.7871	142.0002	-81.9909	1209.5077	76.6067	74119.3546	233468.0707	3844138.9277	518.902	0.22278	195.707	0.63202	194.6921	0.70736	294.4511	-0.276	269.666	113952.5625	237.4793	0.17991	258.695	-0.2559	7573480	0.38462	197.986	76.8516	76.1985	122.4072	119.4798	47371.5742	101.0565	-0.34441	113.7525	2974000
017	2019-02-21t2140	1550807002.25	adult	198.7873	146.0005	-77.9907	1231.8582	80.3537	77463.5548	243976.2571	4160620.5822	349.037	-0.94859	161.559	-1.3611	160.289	-1.3112	247.348	-1.3324	238.392	99928.6016	204.3805	-1.3212	227.73	-1.2849	6526980	-0.085537	171.495	74.5435	73.7163	121.5053	119.2967	49088.1562	99.4156	-0.58797	113.1994	3011560
017	2019-02-22t0140	1550821402.84	adult	202.7875	150.0006	-73.9905	1186.8977	73.1029	71260.7056	224398.6214	3686075.9412	454.24	-0.14455	199.301	0.8065	198.2131	0.87708	283.2436	-0.49599	271.7527	105649.8516	240.936	0.28868	262.1977	-0.16864	7418390	0.30881	210.042	79.9246	78.9821	135.2218	131.3884	50437.7461	106.113	-0.045575	123.1419	2974950
017	2019-02-22t0540	1550835803.24	adult	206.7876	154.0007	-69.9904	1109.7649	74.8674	68290.5237	215155.1588	3580045.8371	566.243	0.74568	193.387	0.4496	192.563	0.53451	288.1382	-0.37225	266.8141	102865.3516	234.6002	-0.019677	255.6748	-0.40311	6894420	0.073878	170.429	78.5851	77.6198	127.6301	125.0626	45563.9531	104.9092	-0.25445	119.3002	2801640
017	2019-02-22t0940	1550850202.33	adult	210.7873	158.0005	-65.9907	1138.8936	74.623	69349.1559	218415.7146	3583483.9013	376.648	-0.66729	192.351	0.37099	192.6848	0.52362	292.6989	-0.25162	286.5207	105957.0078	242.629	0.30915	269.241	0.021006	6961950	0.098966	213.712	81.4038	80.1715	144.9899	138.7051	52486.3398	109.8484	0.074972	128.4752	2946330
017	2019-02-22t1340	1550864568.33	adult	214.7779	161.991	-62.0001	1165.6957	77.9249	70137.9805	220993.4843	3607756.9237	446.825	-0.084438	180.595	-0.33181	179.6309	-0.25311	274.0498	-0.70448	263.5721	100576.2891	230.2027	-0.28198	253.1873	-0.54027	6614460	-0.05931	308.884	78.4908	77.2652	133.4727	130.0066	48984.4922	107.4531	-0.23257	123.9609	2874800
017	2019-02-22t1740	1550878969.47	adult	218.7782	165.9914	-57.9998	953.2245	75.4007	59136.263	186650.6562	3045279.6355	408.829	-0.36537	189.264	0.13973	188.1584	0.21241	288.5791	-0.3571	279.3214	89170.9297	235.6128	-0.083189	261.5493	-0.30064	5837290	-0.40852	257.987	81.5297	79.9267	148.0568	140.7601	45749.5391	111.7251	0.0081085	130.569	2514540
017	2019-02-22t2140	1550893366.82	adult	222.7775	169.9906	-54.0005	1010.2607	78.8921	64103.4437	202222.833	3386934.6791	288.469	-1.3561	165.545	-1.2852	164.5494	-1.2001	239.2811	-1.5984	235.8131	80159.1562	208.4367	-1.3604	228.6111	-1.4432	5538470	-0.54911	234.78	75.7192	74.4507	132.2607	128.9247	44307.3281	105.0147	-0.62695	121.8029	2533260
017	2019-02-23t0140	1550907767.52	adult	226.7777	173.9908	-50.0003	696.1754	98.7304	45614.8524	145219.9461	2687348.4065	435.382	-0.097536	180.825	-0.43178	178.3686	-0.43142	291.9057	-0.30055	281.293	69473.5625	239.3899	-0.01386	267.1839	-0.19981	4303440	-1.1039	246.524	81.3271	78.7055	151.51	146.2868	36059.3789	117.541	0.22754	137.9736	1935500
017	2019-02-23t0540	1550922167.61	adult	230.7777	177.9908	-46.0003	1099.8552	69.1899	61643.4857	194255.1226	2941598.7936	371.547	-0.63493	187.432	-0.081595	186.3049	-0.002299	301.2744	-0.081675	296.7726	97311.6484	241.5262	0.033154	278.4011	0.13218	6043570	-0.34213	237.619	83.5957	80.5364	180.0146	177.1719	58144.707	121.2071	0.38317	156.6925	2695460
017	2019-02-23t0940	1550936567.67	adult	234.7777	181.9909	-42.0003	939.0457	95.4385	58106.6296	184735.3283	3131738.9221	388.574	-0.46947	183.119	-0.37729	181.804	-0.30497	284.8163	-0.52561	276.0757	86584.1562	238.44	-0.15821	265.1962	-0.35091	5554000	-0.56709	213.333	82.8161	79.9486	156.2709	152.4388	47506.3438	120.8761	0.24589	143.3658	2511810
017	2019-02-23t1340	1550950967.31	adult	238.7776	185.9907	-38.0004	938.6563	95.0261	58006.5263	184422.6654	3120300.9985	400.097	-0.34828	180.421	-0.57912	179.0633	-0.50558	280.4247	-0.66205	275.0949	84968.6797	235.5646	-0.33895	263.09	-0.46334	5461700	-0.61639	220.114	83.5073	80.6591	158.5198	154.7723	48031.4922	122.0579	0.21917	146.0346	2527930
017	2019-02-23t1740	1550965367.46	adult	242.7776	189.9908	-34.0003	929.835	96.6092	57849.286	184066.5677	3148742.4858	352.54	-0.79197	176.299	-0.86119	175.5034	-0.75096	272.4801	-0.89034	266.9221	82561.4609	229.6261	-0.64866	254.6891	-0.77582	5325800	-0.68581	215.893	83.0958	80.2662	156.6123	152.8513	47453.5352	121.5944	0.089358	145.0772	2510240
017	2019-02-23t2140	1550979767.43	adult	246.7776	193.9908	-30.0004	926.589	94.6986	57959.7866	184225.3922	3132038.6925	351.872	-0.79581	180.553	-0.65041	179.5061	-0.55425	279.8413	-0.71819	274.398	84791.9141	236.3693	-0.39759	262.8182	-0.54723	5463890	-0.63158	238.169	85.2482	82.0108	163.2838	160.4353	49474.9844	127.4389	0.36831	151.4047	2579780
017	2019-02-24t0140	1550994167.77	adult	250.7777	197.9909	-26.0003	941.0812	71.8019	55920.8463	176360.1066	2849923.0426	391.432	-0.38543	184.306	-0.46931	182.9004	-0.39354	293.2484	-0.38469	286.1943	85921.7891	243.1568	-0.14827	272.0644	-0.2853	5386890	-0.67555	239.985	87.3427	83.688	165.0472	161.4574	48358.8203	131.0036	0.49475	153.6733	2552850
017	2019-02-24t0540	1551008567.84	adult	254.7777	201.9909	-22.0002	935.2005	72.6808	54823.3535	172807.678	2782451.5872	371.56	-0.58172	187.109	-0.34391	186.5149	-0.22169	285.3081	-0.60843	280.1548	81883.4219	242.9858	-0.19773	268.3223	-0.43577	5360660	-0.69716	224.992	88.989	85.2144	167.4033	164.5766	48044.7422	133.7087	0.56597	156.353	2549530
017	2019-02-24t0940	1551022968.12	adult	258.7778	205.991	-18.0002	900.9767	72.9678	53751.6358	169607.6239	2728227.7613	362.697	-0.67129	186.135	-0.4343	184.8222	-0.35123	291.6249	-0.45597	287.4583	81946.6094	243.9465	-0.1974	273.2305	-0.31236	5225560	-0.77092	218.885	90.1687	85.6666	178.1638	175.2224	50064.0156	138.5129	0.75876	165.6685	2531400
017	2019-02-24t1340	1551037368.33	adult	262.7779	209.991	-14.0001	891.3023	74.1923	53310.2476	168288.4585	2718869.1086	360.769	-0.68918	186.817	-0.42954	185.6748	-0.33598	290.6982	-0.49332	285.3085	81104.7969	245.5708	-0.16902	273.6642	-0.32896	5201720	-0.7938	232.246	91.6251	86.2908	182.2618	178.5355	50851.0508	143.7248	0.96796	170.298	2551210
017	2019-02-24t1740	1551051768.46	adult	266.7779	213.9911	-10.0001	890.8622	72.695	52819.7434	166697.8346	2680508.6399	381.968	-0.4321	189.336	-0.32181	188.1893	-0.22855	299.5142	-0.27288	294.4042	82665.9219	250.0612	-0.023819	281.1949	-0.12804	5224350	-0.79519	236.164	92.6831	87.2103	188.1297	184.3738	51923.7969	146.4021	1.0269	174.684	2557400
017	2019-02-24t2140	1551066168.47	adult	270.7779	217.9911	-6.0001	887.7272	70.4216	50873.7972	160423.2483	2509287.8888	358.992	-0.70858	190.882	-0.26989	189.8157	-0.17178	302.2374	-0.21314	298.028	80395.1406	251.4188	-0.0086302	284.4407	-0.060863	5076710	-0.88033	257.595	94.117	88.1755	193.1728	189.6332	51383.9688	149.7516	1.121	179.9202	2503140
017	2019-02-25t0140	1551080568.68	adult	274.778	221.9911	-2	871.2603	71.3637	48713.9729	153596.1142	2384566.0995	383.403	-0.38758	196.877	0.027742	195.9551	0.13171	308.3947	-0.062182	302.3932	78640.6562	257.3356	0.1888	291.8397	0.12961	5020160	-0.92299	246.684	97.0231	91.1119	199.0413	195.286	50755.5352	154.106	1.2661	185.5333	2473990
017	2019-02-25t0540	1551094968.76	dead	278.778	225.9912	2	869.5923	69.6117	47157.4222	148642.838	2241001.6173	392.383	-0.24807	200.878	0.21179	198.8411	0.25376	315.58	0.11641	310.6279	78263.8359	264.8831	0.44681	298.7097	0.30056	4962100	-0.96801	274.874	99.0741	92.5838	204.2772	200.9259	50660.7344	159.7785	1.4762	190.1987	2447330
019	2019-02-13t1215	1550081921.75	egg	-2.6264	-55.4133	-275.4032	167.7585	35.8978	3648.4633	11831.6188	74457.2909	0	1.271	0	-0.50546	0	-0.52878					0	-0.40301	0	-0.29046	0	100296.158	0	0	0				0	-0.55867	0	0
019	2019-02-13t1730	1550100831.77	larva	2.6264	-50.1605	-270.1504	153.826	27.4008	2789.2966	8885.359	47341.2346	0	-0.0091727	0	-0.73245	0	-0.75698					0	-0.5971	0	-0.50255	0	68775.5364	0	0	0				0	-0.72497	0	0
019	2019-02-13t2130	1550115232.42	larva	6.6266	-46.1603	-266.1502	153.4537	27.1136	2781.4873	8859.978	46967.9352	0	-0.46132	0	-0.91629	0	-0.94123					0	-0.75685	0	-0.67748	0	0.23178	0	0	0				0	-0.86124	0	0
019	2019-02-14t0130	1550129632.78	larva	10.6267	-42.1602	-262.1501	153.807	27.2282	2778.958	8854.346	46942.1956	0	-0.78662	0	-1.1113	0	-1.1361					0	-0.92888	0	-0.86582	0	-0.70345	0	0	0				0	-1.0075	0	0
019	2019-02-14t0530	1550144032.47	larva	14.6266	-38.1603	-258.1502	153.8782	27.4625	2787.7325	8886.2923	47348.2377	0	-1.0458	0	-1.3196	0	-1.3437					0	-1.116	0	-1.0702	0	-1.1796	0	0	0				0	-1.1659	0	0
019	2019-02-14t0930	1550158432.02	larva	18.6265	-34.1605	-254.1504	256.57	28.1524	5145.7431	16263.5535	89409.9721	239.719	-0.069615	153.056	0.64398	152.1534	0.67843	215.2987	-0.43209	212.8728	6243.6626	190.5079	0.47974	207.2064	0.36883	429321	-0.96632	103.612	60.1611	59.9233	95.7205	94.4639	2775.8938	79.7667	0.66016	89.9578	168752
019	2019-02-14t1330	1550172835.11	larva	22.6273	-30.1596	-250.1495	353.6897	35.5256	10122.4367	31968.5494	249539.8598	290.474	-0.11622	177.834	0.88171	174.7489	0.89508	265.9465	-0.23449	263.0084	14627.0557	231.4314	0.77293	255.2188	0.62716	963149	-0.70648	128.15	65.8114	65.7776	100.0799	98.1992	5504.3936	85.9944	0.74867	94.482	356435
019	2019-02-14t1730	1550187236.8	larva	26.6278	-26.1591	-246.149	501.3738	39.0944	15141.5505	47719.7504	394892.8353	280.806	-0.41504	165.984	0.56886	163.9749	0.59452	242.9614	-0.53114	241.0679	19679.8711	213.368	0.47668	233.9177	0.29485	1339990	-0.6694	111.114	61.4102	61.2641	96.0867	94.976	7783.0234	81.3051	0.54335	90.7437	495764
019	2019-02-14t2130	1550201633.59	larva	30.6269	-22.16	-242.1499	454.7756	39.8163	14562.997	45941.4927	399821.3308	323.425	-0.46476	205.575	1.0883	203.3746	1.1291	290.0963	-0.3389	286.5355	22627.5098	257.1015	0.85858	277.8955	0.55658	1594850	-0.75713	206.985	63.6162	63.2789	97.701	94.9866	7620.6807	83.4552	0.51909	92.3543	493534
019	2019-02-15t0130	1550216034.08	larva	34.627	-18.1599	-238.1498	660.7515	45.1642	23170.2986	72984.4299	694052.5814	466.245	-0.11819	210.128	1.0519	207.7083	1.0915	329.8753	-0.17913	312.7184	40574.6641	268.839	0.90967	296.2655	0.59641	2583530	-0.19281	117.196	63.6019	63.3781	97.5959	96.2808	12004.29	84.1911	0.44755	93.3284	781985
019	2019-02-15t0530	1550230433.28	larva	38.6268	-14.1601	-234.15	727.7793	47.3915	28777.5542	90681.0835	959114.0155	914.899	1.3412	227.315	1.2622	220.7322	1.2264	468.2219	0.80915	420.3011	71169.7344	299.0208	1.2454	342.8249	0.98597	3453140	0.19949	127.022	62.8659	62.6001	96.1153	94.2109	14609.5234	82.6747	0.28435	91.1667	954996
019	2019-02-15t0930	1550244834.83	larva	42.6272	-10.1597	-230.1496	901.0564	54.4177	40205.2793	126578.8018	1534468.7513	953.632	1.2176	193.477	0.43102	187.0621	0.38507	547.2568	1.4028	551.9516	116018.4531	249.8751	0.38574	333.967	0.73541	4094170	0.36687	261.544	64.726	64.459	100.2051	98.1716	21243.4902	85.1025	0.24926	94.4075	1369670
019	2019-02-15t1340	1550259814.14	larva	46.7882	-5.9988	-225.9887	940.9764	63.4293	48085.4552	151580.3146	2042951.5683	1366.19	2.3662	224.103	0.97416	209.1741	0.72725	778.6064	3.4128	733.684	196987.4375	339.8651	1.9104	481.3356	2.7699	5651660	1.1573	353.42	56.3478	55.8742	93.1769	89.9902	23573.7637	76.5856	-0.32038	86.1277	1421030
019	2019-02-15t1740	1550274210.11	larva	50.787	-1.9999	-221.9898	1103.7274	67.6317	61214.4054	192755.5047	2887380.6604	1387.96	2.2329	234.704	1.221	223.119	1.049	682.4441	2.4333	579.542	219064.5625	321.2516	1.5574	428.8461	1.9103	7516160	2.1047	204.711	66.412	66.0767	103.8482	101.7983	33335.2773	88.1486	0.18687	98.1742	2126780
019	2019-02-15t2140	1550288609.25	adult	54.7868	1.9999	-217.99	1081.8584	72.6985	66076.2377	208234.7505	3385961.2132	1113.12	1.14	210.863	0.53779	204.4318	0.50154	587.9732	1.3933	541.1997	203438.7344	280.4385	0.63595	363.538	0.75096	7276880	1.5895	184.477	59.6662	59.3932	94.9312	93.2075	32846.2031	80.1308	-0.44835	89.7816	2059080
019	2019-02-16t0140	1550303010.12	adult	58.787	6.0001	-213.9898	1071.7408	75.3118	66425.5059	209439.2519	3427923.7468	1249.8	1.4601	229.593	1.1587	221.9931	1.0997	599.8265	1.3241	517.5223	208139.8125	302.5935	1.1934	370.0604	0.80405	7959530	1.7343	224.363	70.9085	70.6037	110.3002	107.7075	38274.1562	93.7124	0.5846	103.9921	2458260
019	2019-02-16t0540	1550317410.11	adult	62.787	10.0001	-209.9898	1212.7503	76.489	77053.8069	242863.8968	4100160.4848	1028.11	0.66436	193.651	-0.06841	186.5787	-0.14149	497.7243	0.36519	426.8585	200085.1875	265.6287	0.23635	332.7624	0.1193	7781490	1.3803	164.021	59.7327	59.4955	94.6229	93.1059	38038.3984	79.9288	-0.81489	89.4588	2400240
019	2019-02-16t0940	1550331810.6	adult	66.7872	14.0003	-205.9896	563.2511	77.7738	33740.9814	107296.0716	1709469.3298	497.038	-1.0829	229.125	1.3192	220.8089	1.2385	412.0039	-0.43616	408.1343	70452.6719	326.1826	2.0365	387.0351	1.0927	3913920	-1.0789	203.669	71.2806	71.0794	111.1092	108.3011	18999.6719	94.625	0.84055	104.635	1217620
019	2019-02-16t1340	1550346210.5	adult	70.7872	18.0002	-201.9897	1186.2731	76.6434	74555.4047	234804.4635	3992377.6148	1231.15	1.24	219.296	0.99702	211.1205	0.90311	564.5159	0.97924	439.3243	220161.1875	300.5281	1.3713	387.0931	1.1411	8532830	1.4576	224.615	64.2718	63.8244	101.0447	98.9951	39407.418	85.3412	-0.44282	95.074	2500810
019	2019-02-16t1740	1550360610.31	adult	74.7871	22.0002	-197.9897	859.5914	88.1283	59121.2483	186988.6255	3426647.4	1088.68	0.79391	204.815	0.41883	199.7775	0.43474	562.5233	1.0397	530.7028	172132.125	260.5887	0.15917	328.3761	0.091328	6254040	0.048889	325.238	69.3559	68.8334	110.9445	108.0037	33949.0312	93.1338	0.64705	103.7282	2117780
019	2019-02-16t2140	1550375011.48	adult	78.7874	26.0005	-193.9894	1187.4687	78.3219	79380.575	250225.5321	4399397.4047	891.569	0.17371	209.954	0.69766	204.3498	0.68666	493.3296	0.45915	436.1543	204238.4375	273.2885	0.6565	329.3737	0.18744	8684750	1.3203	238.261	66.8775	66.5168	103.768	101.713	42959.9531	88.0419	-0.20187	97.8228	2766390
019	2019-02-17t0140	1550389411.08	adult	82.7873	30.0004	-189.9895	1122.1851	77.4311	71529.6042	225467.1096	3805447.4016	862.511	0.12407	209.013	0.70438	204.0798	0.71109	452.6037	0.14554	394.435	168821.1875	265.8016	0.47929	324.2871	0.18459	7795750	0.76202	247.123	64.9912	64.6678	99.8336	97.3775	37237.9453	85.159	-0.73312	94.0855	2424040
019	2019-02-17t0540	1550403811.42	adult	86.7874	34.0005	-185.9894	1174.0858	77.7404	75631.776	238280.0374	4110060.5883	649.166	-0.5937	199.86	0.30874	195.3712	0.31056	415.2961	-0.15929	390.3456	164041.9375	257.0646	0.24709	321.1118	0.23667	7881290	0.76686	376.796	71.6729	71.0766	118.2285	115.0056	46700.2656	96.0493	1.0064	108.9941	2826350
019	2019-02-17t0940	1550418211.41	adult	90.7874	38.0005	-181.9894	1026.1281	79.5788	69771.0703	220268.2381	3918006.4925	799.678	0.032776	200.794	0.40187	196.8897	0.42071	451.6451	0.41677	400.8523	163043.8906	256.836	0.32983	312.2114	0.16162	7246850	0.38971	233.349	69.9773	69.6019	109.8117	107.5448	39642.0352	93.0295	0.47526	103.7998	2525550
019	2019-02-17t1340	1550432612.58	adult	94.7877	42.0008	-177.9891	662.6938	110.9886	52458.0352	167653.4557	3614903.9265	809.412	0.15168	199.067	0.36309	193.7834	0.29549	479.0758	0.93482	456.3391	130787.6875	254.719	0.34159	327.176	0.66707	5429360	-0.63816	286.683	68.8303	68.4415	107.0029	103.9863	29211.8047	90.3756	-0.015702	100.2828	1877280
019	2019-02-17t1740	1550447012.55	adult	98.7877	46.0008	-173.9891	1134.0478	80.9829	72159.8913	227279.94	4001351.2059	663.213	-0.3848	195.481	0.22628	191.7464	0.2242	383.155	-0.2178	344.3344	144449.4375	250.6598	0.27093	300.9968	0.14025	7358510	0.43162	355.078	70.457	69.8352	112.5498	109.8318	42431.2617	94.1449	0.62856	105.4182	2652210
019	2019-02-17t2140	1550461413.03	adult	102.7879	50.0009	-169.989	1076.1377	78.9405	71345.4962	224935.4689	3971419.0003	688.997	-0.21036	192.908	0.1388	190.099	0.1737	384.2295	-0.086962	338.9894	142933.375	238.739	-0.14022	277.09	-0.37686	7172700	0.32727	261.148	70.1523	69.6844	112.8737	108.7646	41989.0117	92.4502	0.29487	104.2197	2608400
019	2019-02-18t0140	1550475814.21	adult	106.7882	54.0013	-165.9886	1143.6801	79.8248	76795.875	242054.2998	4322085.9737	686.277	-0.15731	189.188	-0.013285	186.5956	0.023488	361.582	-0.30631	314.8483	144994.3906	238.7129	-0.061711	274.3683	-0.35027	7570150	0.5582	368.161	68.4044	68.1061	106.4047	103.5655	42668.2812	90.2709	-0.15003	99.8949	2737130
019	2019-02-18t0540	1550490213.9	adult	110.7881	58.0012	-161.9887	1027.216	84.1679	67326.4125	212286.295	3771436.931	809.05	0.48323	188.07	-0.030187	184.8318	-0.036418	387.7077	0.19275	338.8198	136085.4062	239.1103	0.034466	282.3179	-0.02473	6598240	0.0067286	322.859	67.1712	66.7916	105.192	102.9856	36922.4062	88.3501	-0.56776	98.8061	2356630
019	2019-02-18t0940	1550504610.42	adult	114.7871	62.0002	-157.9897	1132.9628	81.402	74008.5663	233188.8322	4110645.7731	817.475	0.60089	187.394	-0.026467	184.7627	-0.006731	377.5427	0.14405	335.6516	145731.4688	230.7783	-0.27169	268.7607	-0.3266	7230210	0.3763	253.547	69.6733	69.0634	111.5426	108.2836	43055.4531	92.4553	0.19662	103.8676	2688210
019	2019-02-18t1340	1550519010.11	adult	118.787	66.0001	-153.9898	1151.1427	79.3857	77855.5973	245432.6563	4394496.4411	734.738	0.27065	189.377	0.12321	186.4587	0.11929	370.6499	0.13528	316.5305	150483.875	234.3369	-0.045164	272.6439	-0.12655	7681500	0.64175	134.301	67.6672	67.1836	107.1742	105.3956	43512.7422	89.6077	-0.4298	101.1554	2744720
019	2019-02-18t1740	1550533408.37	adult	122.7866	69.9996	-149.9903	1206.6796	84.2446	82920.5754	261239.8762	4927762.6501	642.675	-0.12341	186.813	0.0091691	184.4561	0.032338	346.9842	-0.1593	302.7983	149897.1719	237.2566	0.14525	272.2659	-0.067678	8066960	0.86122	236.604	64.9868	64.0805	112.914	110.1384	48778.8594	88.704	-0.6856	102.4896	2806260
019	2019-02-18t2140	1550547808.23	adult	126.7865	73.9996	-145.9903	1206.2076	77.3258	76710.7784	241560.3634	4154529.65	764.456	0.55042	188.811	0.1558	185.8892	0.14012	363.4766	0.19982	321.0224	145754.1094	237.2201	0.19476	278.4887	0.203	7553220	0.56091	277.929	62.5706	61.9075	108.1418	103.9829	43364.8477	85.1553	-1.5237	97.9383	2503080
019	2019-02-19t0140	1550562208.06	adult	130.7865	77.9995	-141.9903	1181.4058	80.6589	77838.3994	245286.7079	4374380.7288	464.529	-0.92228	186.051	0.020352	184.5951	0.086761	316.0621	-0.53449	301.2109	128321.2031	226.8583	-0.27319	256.1018	-0.47366	7548650	0.55031	149.204	70.1167	69.668	112.6659	110.3485	45742.3711	92.7248	0.042889	104.8609	2844840
019	2019-02-19t0540	1550576607.92	adult	134.7864	81.9995	-137.9904	1166.8702	82.4961	79151.8701	249392.8711	4578144.7103	628.04	-0.02662	186.199	0.051054	183.2769	0.026343	352.7493	0.17419	311.1056	145685.4531	236.7447	0.24482	280.0295	0.3718	7678670	0.61095	160.926	62.267	61.3626	110.6832	107.8628	45712.1484	85.9433	-1.5372	100.9561	2567830
019	2019-02-19t0940	1550591008.26	adult	138.7865	85.9996	-133.9903	1249.8847	79.8286	81194.7853	255824.0399	4489511.9365	576.171	-0.24365	189.371	0.26406	187.4047	0.29367	345.5054	0.11605	311.3216	146494.2812	233.4914	0.10893	271.1761	0.11641	8018330	0.7854	181.404	71.6954	70.8872	126.1108	120.7659	53470.9688	96.0837	0.61716	113.1361	3035730
019	2019-02-19t1340	1550605409.11	adult	142.7868	89.9998	-129.99	1235.1467	80.2117	79286.8854	249761.5996	4405609.0121	670.169	0.31436	195.618	0.66598	193.1558	0.66455	354.9514	0.35662	324.2605	146949.875	242.0716	0.55971	282.1349	0.53275	8086280	0.80507	157.405	68.5848	67.9187	115.4456	112.6655	47794.4727	91.445	-0.49987	105.8717	2835090
019	2019-02-19t1740	1550619809.1	adult	146.7868	93.9998	-125.9901	1217.5904	78.8893	77731.6422	244844.021	4321071.542	743.501	0.77634	205.296	1.2809	202.1126	1.2384	379.9279	0.89265	338.7605	154250.75	256.3221	1.287	300.1522	1.1919	8321470	0.91272	380.147	69.98	69.1483	122.9564	117.0634	49920.2969	93.7987	-0.095168	108.8237	2836570
019	2019-02-19t2140	1550634208.24	adult	150.7865	97.9996	-121.9903	1288.8246	79.6245	82411.9072	259477.6223	4534621.2478	666.858	0.42361	200.646	1.0097	198.3816	1.023	363.937	0.66093	339.3281	156492.9219	250.177	0.97916	296.1171	1.07	8623360	1.0516	423.113	68.5473	67.7425	122.213	117.6394	52551.6016	92.2528	-0.52433	109.5759	2946030
019	2019-02-20t0140	1550648609.2	adult	154.7868	101.9999	-117.99	1298.035	78.7226	83615.3717	263305.2879	4638905.6789	889.667	1.7485	203.807	1.2162	200.8912	1.1919	366.5674	0.77834	322.3562	159823.3594	253.3887	1.1316	293.1322	0.97447	8885360	1.1651	152.879	71.5667	70.8213	118.7114	116.6217	51758.1602	94.8839	-0.11685	109.7758	3120090
019	2019-02-20t0540	1550663009.27	adult	158.7868	105.9999	-113.99	1296.407	80.4587	84853.1883	267186.7304	4728020.4609	718.278	0.85917	197.858	0.85583	194.881	0.82262	370.8221	0.92802	338.9586	164274.2031	252.4915	1.0747	296.7017	1.0991	8752250	1.0742	295.68	71.9761	71.0035	125.4663	121.0623	55581.5859	96.4021	0.032899	112.5088	3183860
019	2019-02-20t0940	1550677408.78	adult	162.7867	109.9998	-109.9901	1327.7261	78.6588	84067.0068	264789.6867	4546820.4363	511.188	-0.2772	189.739	0.36129	187.5032	0.36682	332.6044	0.23091	314.6054	146013.3438	237.2401	0.32383	279.6344	0.51095	8320060	0.83746	234.044	72.447	71.2848	133.9488	129.8132	58803.5234	98.5279	0.25651	118.8352	3176800
019	2019-02-20t1340	1550691812.72	adult	166.7878	114.0008	-105.989	1228.7205	86.0806	84817.7265	267309.8238	5035065.2048	675.689	0.76725	200.625	1.0298	197.6807	0.99914	361.0296	0.85753	328.5138	159575.0781	252.4116	1.0364	295.5272	1.045	8854000	1.0824	199.311	69.5578	68.6664	119.0444	116.1601	52617.6289	93.1904	-0.7203	107.8267	3069730
019	2019-02-20t1740	1550706209.72	adult	170.7869	118	-101.9899	1318.3761	80.1879	84591.1289	266275.8326	4713226.6904	623.347	0.52354	197.669	0.84558	195.0053	0.82898	347.8527	0.64838	318.3241	153750.8906	246.0343	0.71578	287.8454	0.77905	8719180	0.9961	263.025	73.7644	72.3943	141.7887	135.6693	62670.6094	99.8757	0.16412	123.4665	3253750
019	2019-02-20t2140	1550720609.96	adult	174.787	122.0001	-97.9898	1254.7497	85.5807	85527.9288	269399.8688	4983839.3357	435.785	-0.58296	185.931	0.12449	183.5084	0.11341	316.9242	0.059979	308.6694	141348.2031	238.2441	0.33186	282.2108	0.58269	8280450	0.76765	400.722	69.5458	68.0609	139.5464	133.8114	62237.6836	96.5413	-0.41665	120.8169	3097220
019	2019-02-21t0140	1550735009.59	adult	178.7869	126	-93.9899	1268.3755	79.7887	82138.0823	258668.3543	4601155.6187	543.288	0.15609	194.078	0.61201	191.1255	0.57354	340.8373	0.60762	324.8197	146219.1875	244.2802	0.5937	295.0867	1.0011	8308860	0.76506	240.137	72.8121	71.2411	153.1524	145.2191	65702.3828	99.3499	-0.15181	129.4555	3117230
019	2019-02-21t0540	1550749409.76	adult	182.7869	130	-89.9899	1285.2077	82.2504	86963.9119	273881.5409	5057231.3434	648.292	0.90777	201.237	1.0251	199.402	1.0583	349.0368	0.82723	317.8052	158113.6875	253.4855	0.99073	288.2362	0.75836	9112420	1.1227	327.099	69.5049	68.7335	121.9237	118.6564	55231.4375	95.546	-0.70495	111.3821	3147320
019	2019-02-21t0940	1550763809.78	adult	186.7869	134	-85.9899	1319.4129	80.4451	85649.9223	269695.3194	4775303.5384	473.727	-0.19543	191.941	0.44646	189.8879	0.46037	317.4856	0.17929	299.7255	141916.0781	240.544	0.36692	276.5194	0.35551	8569770	0.85574	342.708	72.8057	71.426	139.3804	135.0192	62303.0391	99.5229	-0.33111	123.0875	3250630
019	2019-02-21t1340	1550778211.11	adult	190.7873	138.0004	-81.9895	1340.187	80.6539	86819.6059	273324.0843	4876672.0424	702.826	1.4344	199.078	0.84938	196.1381	0.81341	364.5671	1.2543	340.8962	165148.9062	248.3591	0.69488	303.6069	1.2312	9006690	1.041	261.202	75.0575	73.6596	149.0156	143.9901	67504.0547	101.2906	-0.23113	127.7197	3395750
019	2019-02-21t1740	1550792610.41	adult	194.7871	142.0002	-77.9897	1197.3077	83.5783	80359.4676	253278.915	4653616.9557	488.15	0.0058838	213.596	1.6742	211.7533	1.7075	349.8557	0.96941	333.015	146589.5625	264.459	1.3902	299.5618	1.0836	8946040	1.0018	360.931	74.405	73.5067	123.1211	119.9787	51587.7344	100.2917	-0.42114	113.832	3116300
019	2019-02-21t2140	1550807011.33	adult	198.7874	146.0005	-73.9894	1197.4022	83.4749	80523.1246	253747.0055	4558780.8597	530.144	0.3585	197.108	0.69624	194.6748	0.68864	349.5754	1.0006	335.6497	146821.6875	248.4101	0.64606	306.515	1.3001	8267520	0.69094	276.913	73.7352	72.0006	155.471	146.8044	65297.8359	101.4314	-0.39415	127.9821	3092750
019	2019-02-22t0140	1550821411.94	adult	202.7876	150.0006	-69.9893	715.7085	88.4616	47892.9849	152342.732	2703281.1566	482.295	0.062925	205.343	1.1547	203.2834	1.1704	335.964	0.72573	321.3199	83990.9922	257.9751	1.0482	300.0027	1.0735	5126580	-0.70659	210.393	78.5767	76.1382	158.5705	153.7012	39642.6328	111.2515	0.42965	139.6931	1961740
019	2019-02-22t0540	1550835812.29	adult	206.7876	154.0007	-65.9892	1247.8402	80.1344	78911.8393	248440.6962	4365319.7558	483.882	0.12142	201.173	0.89824	197.1134	0.79736	363.7054	1.406	357.9673	149846.625	259.4587	1.0898	328.7828	2.0089	8280870	0.68529	340.521	77.4608	75.7169	157.7762	151.3647	65003.7734	105.6525	-0.18809	132.9494	3188520
019	2019-02-22t0940	1550850211.33	adult	210.7874	158.0005	-61.9894	1224.4293	83.695	82464.0062	259793.7704	4722454.6889	423.439	-0.30362	191.112	0.29943	188.8367	0.30109	310.0654	0.16371	303.154	133328.1406	240.7948	0.22703	280.0256	0.37849	8209390	0.6474	315.49	77.857	76.0512	166.4745	160.0614	71584.0469	106.4958	-0.21464	134.2875	3344430
019	2019-02-22t1340	1550864573.04	adult	214.7767	161.9898	-58.0001	1238.1951	78.6497	79994.2264	251938.9891	4444615.3432	489.159	0.25318	199.917	0.78738	197.8416	0.80164	319.7684	0.40574	306.7164	133663.2031	248.8127	0.55381	286.0397	0.5531	8338940	0.69716	307.855	76.1368	74.2923	155.9324	149.4882	65179.7266	104.9633	-0.44073	133.8226	3175820
019	2019-02-22t1740	1550878974.12	adult	218.777	165.9901	-53.9998	1289.6844	82.173	84834.4045	267111.0067	4822250.593	457.29	0.031106	203.547	0.97193	201.92	1.0131	332.4976	0.72539	321.7833	146963.9375	253.518	0.72426	300.4377	0.99731	8996780	0.97915	293.78	75.0103	72.9778	158.506	150.4454	70059.6406	104.2485	-0.5962	134.1647	3315460
019	2019-02-22t2140	1550893371.39	adult	222.7763	169.9894	-50.0005	1218.3709	83.7642	80854.1018	254832.7702	4672399.2122	643.2	1.6224	201.541	0.82262	200.0538	0.87365	331.4867	0.7077	311.3776	139887.375	250.0214	0.51852	286.0441	0.4745	8486680	0.74907	395.963	73.6034	71.8563	144.9662	138.9942	61175.7266	102.0499	-0.858	125.6126	3099370
019	2019-02-23t0140	1550907772.15	adult	226.7765	173.9896	-46.0003	1315.4316	84.6017	86952.2624	273795.998	4913389.23	496.586	0.4302	196.35	0.48048	193.4113	0.4494	327.166	0.59169	313.5656	148533.3438	247.4555	0.35033	288.9775	0.52665	8895060	0.92501	365.846	75.467	73.0572	164.4365	153.246	74654.1719	107.2595	-0.54365	136.5475	3418800
019	2019-02-23t0540	1550922172.2	adult	230.7765	177.9896	-42.0003	1270.31	81.7611	84168.8276	265085.2977	4799275.5609	480.373	0.33021	196.414	0.44705	193.3182	0.40864	329.1924	0.63215	319.6387	144515.4375	249.0053	0.37024	291.4415	0.56621	8614310	0.797	285.378	76.9248	74.34	165.5967	156.2298	72696.9531	110.502	-0.3917	140.6615	3373770
019	2019-02-23t0940	1550936572.28	adult	234.7765	181.9896	-38.0003	1199.5384	88.403	80685.9311	254276.3023	4726611.869	488.447	0.44193	199.003	0.55805	196.7514	0.57067	330.5714	0.65454	316.605	139170.5625	251.2182	0.41494	288.0681	0.40682	8366470	0.68507	290.655	78.5829	76.3163	153.846	147.5933	64769.1562	111.0963	-0.43667	134.3478	3303780
019	2019-02-23t1340	1550950971.88	adult	238.7764	185.9895	-34.0004	1246.1932	83.836	81082.8371	255396.9697	4629094.1363	455.223	0.1696	195.805	0.32516	193.8416	0.35825	309.6566	0.096657	303.1012	130984.7422	247.3487	0.18494	283.9625	0.22223	8277270	0.64558	227.444	78.5899	76.3496	154.864	150.516	65507.4766	111.6378	-0.48205	137.1719	3322230
019	2019-02-23t1740	1550965372.1	adult	242.7765	189.9896	-30.0003	1142.8879	84.2214	78613.6251	247826.1673	4577918.4277	398.846	-0.3437	189.348	-0.097442	186.354	-0.11967	298.7061	-0.2068	292.0547	122469.5156	245.7602	0.060624	277.5712	-0.031898	7749280	0.40901	230.33	77.8551	75.5674	150.137	144.268	61556.1562	111.1019	-0.59338	133.7735	3186300
019	2019-02-23t2140	1550979772.12	adult	246.7765	193.9896	-26.0003	1147.0669	84.02	76670.3425	241544.7622	4429698.5041	418.191	-0.13349	192.328	0.034419	190.237	0.065843	299.7937	-0.19606	294.8302	119917.4688	245.2286	-0.012934	278.0595	-0.05705	7683520	0.3803	207.644	80.4608	77.9145	157.7205	153.7324	63088.1836	115.4957	-0.38561	142.5273	3214410
019	2019-02-24t0140	1550994172.43	adult	250.7766	197.9897	-22.0002	1138.3769	86.9435	77052.4192	242880.9373	4481906.8265	391.632	-0.38337	194.336	0.10972	191.7368	0.11304	306.6608	-0.032703	300.2804	123277.6562	249.4572	0.12181	284.3237	0.10474	7800070	0.43585	206.795	81.4145	78.4449	156.5463	152.2291	62931.6094	118.9342	-0.24672	143.1239	3267740
019	2019-02-24t0540	1551008572.58	adult	254.7766	201.9897	-18.0002	1105.7674	86.4209	74901.3193	236175.3036	4371769.7756	380.979	-0.48116	197.351	0.24285	194.7037	0.24393	303.4472	-0.13155	298.4804	118344.4219	253.6786	0.25494	286.3399	0.13153	7696510	0.39064	237.442	82.7591	79.5395	159.4821	156.005	62198.0391	121.7138	-0.15308	146.2748	3227520
019	2019-02-24t0940	1551022972.76	adult	258.7767	205.9897	-14.0001	1090.4009	83.6701	73984.0667	233233.2944	4267748.3749	445.253	0.24292	197.494	0.21161	195.2602	0.23757	327.0178	0.47627	319.8066	126228.8672	253.499	0.20221	291.4344	0.25512	7612980	0.35405	259.563	83.7594	80.4821	171.0795	161.6055	66036.6953	123.3633	-0.12918	149.1307	3228760
019	2019-02-24t1340	1551037372.99	adult	262.7767	209.9898	-10.0001	1071.0616	84.3899	71067.1844	224036.3852	4077284.8073	415.043	-0.064082	199.645	0.2948	197.2387	0.31144	311.0525	0.043948	303.9379	115400.4766	255.6171	0.24652	288.8506	0.13998	7390460	0.2503	225.964	85.05	81.8184	165.3604	160.4461	61348.6914	124.3143	-0.14609	150.3988	3148380
019	2019-02-24t1740	1551051773.12	adult	266.7768	213.9898	-6	1033.2901	81.2287	67114.5607	211618.0779	3743280.9679	496.374	0.9429	204.471	0.52723	202.4898	0.56647	340.5056	0.81166	329.9235	119176.9688	262.4935	0.48493	306.6726	0.65151	7151380	0.13583	242.424	86.5634	83.5126	174.4047	167.5562	61041.6523	126.5614	-0.089442	152.763	3027550
019	2019-02-24t2140	1551066173.14	adult	270.7768	217.9899	-2	986.6418	79.937	63346.6901	199830.3359	3525874.0704	510.221	1.1957	205.856	0.56503	203.4076	0.57891	373.747	1.6836	364.9789	123710.2656	263.6948	0.48862	327.2731	1.2381	6800240	-0.036622	278.191	88.7369	85.3114	184.1888	178.1733	60966.4961	130.4251	0.054074	159.9809	2931330
019	2019-02-25t0140	1551080573.43	dead	274.7769	221.9899	2	983.2403	79.4175	62666.497	197667.4772	3460415.2532	521.099	1.4377	208.859	0.69205	206.0624	0.68653	383.0003	1.9217	374.873	125624.0859	268.6659	0.64325	334.984	1.4267	6830320	-0.024749	260.949	90.4205	86.7327	186.8856	179.2481	61298.4883	134.2826	0.1917	162.6272	2957020
020	2019-02-13t1215	1550081926.05	larva	0	-47.3342	-199.4137	171.1178	26.5917	3085.5989	9798.1584	51495.1547	0	0.44197	0	-0.61704	0	-0.64106					0	-0.49799	0	-0.39415	0	86028.4704	0	0	0				0	-0.64017	0	0
020	2019-02-13t1730	1550100836.29	larva	5.2528	-42.0813	-194.1609	173.9132	33.5554	3615.6909	11644.2966	69810.9388	0	-0.32555	0	-0.85198	0	-0.87684					0	-0.70071	0	-0.61599	0	1.4256	0	0	0				0	-0.8134	0	0
020	2019-02-13t2130	1550115236.81	larva	9.253	-38.0812	-190.1607	167.7052	34.2322	3432.9265	11101.7974	67160.9365	0	-0.68429	0	-1.0429	0	-1.0679					0	-0.86826	0	-0.79948	0	-0.47728	0	0	0				0	-0.95601	0	0
020	2019-02-14t0130	1550129637.32	larva	13.2531	-34.081	-186.1606	167.7393	33.7628	3544.0334	11422.2374	69559.8431	0	-0.96228	0	-1.2464	0	-1.2708					0	-1.0498	0	-0.998	0	-1.0364	0	0	0				0	-1.1099	0	0
020	2019-02-14t0530	1550144036.94	larva	17.253	-30.0811	-182.1607	270.8751	36.6174	6745.1245	21373.8155	153339.5175	297.248	0.33381	200.136	1.3506	199.806	1.4146	260.8525	-0.095124	257.7153	9651.5439	236.7374	0.94705	253.5546	0.78273	726892	-0.41554	116.697	69.9092	69.3324	105.5042	104.2388	3903.6548	90.7288	0.95513	100.6569	253910
020	2019-02-14t0930	1550158436.6	larva	21.2529	-26.0812	-178.1608	354.3317	41.2782	11203.6322	35424.0685	308788.4583	269.258	-0.11919	188.134	1.0747	186.9125	1.1212	249.7412	-0.29653	247.2867	14984.4707	225.0212	0.74285	242.855	0.56888	1123160	-0.37761	115.166	67.9343	67.7326	100.617	99.4192	6037.0195	87.8089	0.81959	96.6414	405568
020	2019-02-14t1330	1550172839.73	larva	25.2538	-22.0804	-174.1599	504.0863	39.0278	15631.9816	49294.4845	414552.2622	328.109	-0.1229	208.608	1.2798	207.4453	1.3378	289.2104	-0.16286	287.2004	24293.6719	259.3776	1.0012	278.3542	0.74317	1735200	-0.12219	215.374	65.5255	65.1534	100.6095	97.8075	8451.1992	85.7175	0.69391	94.2112	545042
020	2019-02-14t1730	1550187241.47	larva	29.2543	-18.0799	-170.1594	640.7196	46.0738	22745.0255	71656.5373	696016.5474	337.048	-0.33096	198.436	1.0088	196.6471	1.0532	271.1433	-0.42733	268.9782	32808.3398	244.2937	0.74496	261.6741	0.45094	2395120	0.1327	244.813	67.4457	67.2052	102.4866	99.8726	12400.874	87.2878	0.66266	95.7648	814069
020	2019-02-14t2130	1550201638.1	larva	33.2533	-14.0808	-166.1604	798.5182	52.96	34381.1212	108293.1696	1271494.1753	360.187	-0.45919	202.941	0.96543	199.0681	0.97568	310.4198	-0.28031	307.9098	56496.4062	269.6401	0.95005	297.8304	0.66297	3677900	0.90816	143.902	67.1567	66.8755	102.5871	100.8054	18670.8496	88.027	0.60373	97.4167	1217080
020	2019-02-15t0130	1550216038.64	larva	37.2535	-10.0807	-162.1602	680.7359	57.1827	32489.3739	102674.3466	1280654.409	460.793	-0.28142	197.229	0.72692	193.4419	0.7364	361.7255	-0.015967	356.8852	61855.0547	260.595	0.73437	320.8712	0.7738	3367490	0.24882	120.494	66.7833	66.4504	101.9237	100.247	17428.9531	87.8398	0.50629	96.8462	1140260
020	2019-02-15t0530	1550230437.75	larva	41.2533	-6.0809	-158.1605	898.8079	56.1067	42554.9104	134104.5481	1673347.5541	535.26	-0.21221	194.7	0.51787	188.9435	0.4867	410.6732	0.26406	405.5711	91990.7891	254.9607	0.52295	339.4339	0.85977	4352510	0.68909	132.972	67.5319	67.2044	103.2975	101.6831	23138.6367	88.5942	0.4312	98.3639	1509680
020	2019-02-15t0930	1550244839.41	larva	45.2537	-2.0805	-154.16	1013.7035	61.5331	51483.2338	162173.4643	2183557.0491	1026.41	1.3027	218.211	0.87743	207.7054	0.74133	605.1069	1.8719	564.7448	163378.875	295.1996	1.084	389.0059	1.418	5890390	1.4841	127.514	67.0669	66.8813	101.8263	100.2371	27493.1133	87.468	0.2665	96.8334	1810400
020	2019-02-15t1340	1550259818.75	adult	49.4146	2.0805	-149.9991	1169.6013	64.7313	61695.6596	194271.1907	2779178.8424	1187.01	1.5962	228.028	1.0378	219.2035	0.93922	607.0647	1.7917	554.4092	196688.9688	301.0536	1.1266	371.9395	1.0123	7377630	2.1296	307.122	68.0763	67.6828	108.6366	105.8694	35198.25	90.6488	0.3387	101.3511	2202540
020	2019-02-15t1740	1550274214.6	adult	53.4135	6.0793	-146.0002	1119.3903	67.1242	64454.1351	203169.0683	3065850.5016	1006.56	0.83609	229.051	1.0711	220.8985	0.99106	594.6609	1.5154	537.9911	200400.75	299.1538	1.0708	396.8633	1.3259	7718330	1.99	184.701	68.3599	68.0577	105.0503	103.4774	35401.9609	90.0136	0.26994	99.7994	2303520
020	2019-02-15t2140	1550288613.63	adult	57.4132	10.079	-142.0005	1144.7811	66.9163	63827.5972	201062.7396	2986352.3537	1112.22	1.0525	200.142	0.18834	191.3927	0.071275	571.6937	1.1328	480.7152	191517.375	283.9682	0.71297	394.7545	1.2386	6685130	1.0213	135.481	60.3359	60.0711	95.41	93.5017	31962.3555	80.5761	-0.51906	89.8138	2015340
020	2019-02-16t0140	1550303014.57	adult	61.4135	14.0793	-138.0002	1137.6904	69.7475	66268.7331	208729.4769	3236172.2942	955.519	0.45574	212.453	0.6059	207.7467	0.63917	519.7671	0.56427	466.7986	180359.1875	270.8519	0.37699	349.4024	0.41922	7360230	1.1988	343.562	70.8532	70.3937	112.2514	108.9698	38951.2227	94.3024	0.69505	104.4558	2454640
020	2019-02-16t0540	1550317414.54	adult	65.4135	18.0793	-134.0002	853.8211	62.2956	44190.5515	139376.2626	1929676.5969	296.148	-1.7057	148.182	-1.8369	153.582	-1.4764	238.9698	-1.9958	236.0992	55440.9922	199.1759	-1.6825	225.1317	-1.8274	3433220	-1.323	270.52	71.5369	73.65	127.3529	124.3585	29545.8633	104.8039	2.045	118.6939	1657440
020	2019-02-16t0940	1550331815.23	adult	69.4137	22.0795	-130.0001	1001.2762	73.1464	60624.7798	191174.2926	3064251.4258	803.315	-0.13171	193.52	-0.094595	187.6519	-0.12835	446.8978	-0.14039	398.567	141666.5938	253.7099	-0.10329	335.6732	0.16913	6126070	0.12194	272.429	71.6836	71.4691	111.5198	109.7308	35351.7656	95.0471	0.93539	105.1494	2269220
020	2019-02-16t1340	1550346215.12	adult	73.4136	26.0795	-126.0001	1009.0038	71.4724	57573.3826	181362.2321	2827430.8287	648.974	-0.64866	195.358	-0.0093667	189.936	-0.025826	412.7792	-0.44086	379.2305	124246.5312	254.4705	-0.056593	327.5483	0.054778	5877540	-0.13236	228.489	67.2723	66.988	103.8268	101.7459	31251.8672	88.3342	-0.061809	98.194	2023950
020	2019-02-16t1740	1550360614.82	adult	77.4135	30.0794	-122.0002	995.808	78.4795	62274.132	196341.8094	3305928.5368	726.286	-0.39298	168.785	-1.2089	165.3364	-1.186	362.5181	-0.90437	313.8948	117818.3672	217.8299	-1.2616	269.1488	-1.0409	5485180	-0.43686	169.184	62.0716	61.7611	97.5351	95.5421	31698.918	82.3445	-1.0713	91.9755	2017200
020	2019-02-16t2140	1550375016.06	adult	81.4139	34.0797	-117.9998	934.2625	69.58	53015.3172	167088.9327	2564660.9104	499.437	-1.1559	177.866	-0.79038	174.5427	-0.74996	327.0497	-1.2469	305.2059	90919.8125	230.4078	-0.80736	270.4297	-0.9777	4931160	-0.80638	379.764	68.0123	67.6753	106.0988	103.5895	29495.4785	90.015	0.072223	99.9625	1885570
020	2019-02-17t0140	1550389415.65	adult	85.4138	38.0796	-113.9999	984.6261	71.008	56555.9912	178189.0165	2794115.1966	734.284	-0.298	174.504	-0.94033	172.7369	-0.83245	342.6357	-1.036	298.5258	101420.1484	217.0058	-1.2596	253.7549	-1.2917	5159390	-0.72596	167.748	65.0932	64.7339	102.4627	99.9592	30328.957	85.6632	-0.69588	95.5996	1924550
020	2019-02-17t0540	1550403815.85	adult	89.4138	42.0797	-109.9999	1017.0022	70.4954	57358.3237	180781.1514	2743044.6587	619.232	-0.68043	166.157	-1.3378	164.0242	-1.2625	311.2367	-1.3627	279.1523	93682.25	209.2566	-1.52	241.833	-1.5223	4985710	-0.85548	282.353	61.4196	61.1659	96.5631	94.5691	29065.4922	81.7628	-1.4185	90.4926	1842960
020	2019-02-17t0940	1550418215.9	adult	93.4138	46.0797	-105.9999	973.7564	70.923	55951.6135	176322.0056	2750828.0533	732.876	-0.18275	174.011	-0.92449	172.4134	-0.81854	333.3799	-1.0175	290.9926	97680.3125	215.4444	-1.2415	243.4446	-1.4363	5088420	-0.82228	117.898	62.7605	62.4666	97.9698	96.8464	28705.1504	83.4612	-1.2052	93.031	1835240
020	2019-02-17t1340	1550432617.14	adult	97.4142	50.08	-101.9995	1003.8563	70.1326	57194.8323	180179.9271	2790632.3761	556.32	-0.85298	180.172	-0.57995	178.9946	-0.45369	317.5591	-1.1475	284.7589	94950.1562	221.5778	-0.94415	249.3389	-1.2236	5387150	-0.67131	310.657	72.8783	72.4994	113.9192	111.2592	34061.8477	96.4349	1.0447	106.7756	2179060
020	2019-02-17t1740	1550447017.22	adult	101.4142	54.08	-97.9995	993.2831	71.9718	55970.4618	176340.7076	2729314.8547	597.095	-0.63353	179.849	-0.56244	177.5311	-0.50276	316.3557	-1.0812	287.6157	92692.2344	230.149	-0.52718	261.7728	-0.81853	5267070	-0.74886	140.675	68.1166	67.8657	104.0549	102.6499	30488.0898	89.2385	-0.28775	98.378	1994860
020	2019-02-17t2140	1550461417.63	adult	105.4143	58.0802	-93.9994	740.0468	79.8557	46739.9501	148019.2691	2464899.2715	545.581	-0.81474	166.814	-1.2221	164.229	-1.1847	301.7624	-1.2106	275.2673	73630.0234	212.4144	-1.2209	241.9354	-1.2749	4068260	-1.4377	191.997	61.2836	61.0493	96.0316	94.6985	23431.7109	81.7367	-1.7501	90.8056	1494580
020	2019-02-18t0140	1550475818.87	adult	109.4147	62.0805	-89.999	850.6646	80.6567	56675.9678	179426.7984	3104417.8048	377.805	-1.5488	167.127	-1.1815	165.0979	-1.1173	267.264	-1.6547	258.1241	76437.5156	213.7255	-1.1145	242.7035	-1.1848	4774140	-1.0415	371.296	77.5063	76.8042	132.1813	127.4323	37803.8516	104.5083	2.5785	119.6284	2214050
020	2019-02-18t0540	1550490218.56	adult	113.4146	66.0804	-85.9991	819.2136	68.1218	46821.6873	147824.5495	2259499.0759	371.699	-1.55	184.193	-0.217	183.0821	-0.11034	276.8539	-1.4474	266.3215	67829.1953	224.063	-0.59833	249.0861	-0.93328	4508320	-1.1978	138.098	73.4917	73.1331	113.2635	112.2181	27749.5527	96.4984	1.0119	107.2596	1798780
020	2019-02-18t0940	1550504614.82	adult	117.4135	70.0794	-82.0002	411.4503	113.7911	22424.4762	76900.343	1345674.4867	541.443	-0.69286	183.982	-0.1935	181.6465	-0.16028	361.6165	-0.036298	357.8986	43032.3594	222.7786	-0.60357	274.1608	-0.10895	2183320	-2.5454	129.02	71.8983	71.3999	110.8059	109.4829	13185.9004	94.5782	0.60201	105.13	853217
020	2019-02-18t1340	1550519014.62	adult	121.4135	74.0793	-78.0002	332.714	106.0638	22993.1849	76008.2614	1415286.5964	284.3	-1.9167	165.87	-1.1998	165.0904	-1.0765	233.0305	-2.0449	230.1374	27963.6543	205.5587	-1.377	223.8107	-1.6044	1977010	-2.6557	124.934	64.2292	63.726	104.4923	102.9466	12539.0771	87.9512	-0.81842	98.9224	765548
020	2019-02-18t1740	1550533412.84	adult	125.413	78.0788	-74.0007	817.9409	72.9011	45246.5784	142696.0638	2184924.4861	468.422	-0.96177	195.91	0.55795	195.1134	0.66431	287.8614	-1.0905	269.5393	68223.1406	233.3389	-0.0093378	254.7259	-0.58378	4640120	-1.1122	128.979	69.56	69.1818	106.8511	105.4123	25323.6992	91.4047	-0.1569	101.7041	1647530
020	2019-02-18t2140	1550547812.69	adult	129.413	82.0788	-70.0008	806.408	68.9284	43820.72	138191.1755	2057272.5166	423.35	-1.1477	196.086	0.60402	195.2052	0.70301	281.3633	-1.1474	270.3722	64713.5586	234.7123	0.10083	255.4672	-0.51018	4497810	-1.1865	134.211	70.1204	69.7789	107.9312	106.3951	24824.1797	91.9022	-0.11392	102.631	1608420
020	2019-02-19t0140	1550562212.44	adult	133.4129	86.0787	-66.0008	636.2425	81.1705	39253.3369	124734.5508	2019375.9173	385.091	-1.3051	194.054	0.5148	193.0054	0.6025	280.7971	-1.1094	271.4018	57844.207	234.2502	0.11409	257.6779	-0.39289	3979850	-1.4694	140.486	69.4024	68.906	110.0727	107.6889	22674.9727	91.8826	-0.19022	103.1077	1423370
020	2019-02-19t0540	1550576612.43	adult	137.4129	90.0787	-62.0008	648.3842	74.4903	37379.5571	118479.5121	1793627.2351	292.984	-1.751	196.279	0.67704	195.622	0.78726	263.5265	-1.3741	261.1781	51651.1836	235.5759	0.20936	254.5147	-0.46371	3836280	-1.5347	140.08	69.6929	69.2553	109.0289	106.9857	21369.6699	91.9621	-0.25446	102.9577	1362150
020	2019-02-19t0940	1550591012.59	adult	141.4129	94.0788	-58.0008	807.7869	69.5728	42880.2665	135243.474	1977432.9154	365.032	-1.3348	189.037	0.2584	188.864	0.39626	268.7583	-1.2423	262.1401	60470.625	232.1512	0.058121	252.7137	-0.49667	4243870	-1.2938	145.934	68.7006	68.3153	106.9165	105.1122	24056.2168	90.7761	-0.60931	101.3768	1542330
020	2019-02-19t1340	1550605413.64	adult	145.4132	98.079	-54.0005	721.871	69.3863	39978.6748	126287.4062	1872910.3423	339.308	-1.4365	193.788	0.56827	193.0573	0.67287	271.0705	-1.1621	263.7689	56924.8086	234.6663	0.19906	256.3023	-0.34679	4053270	-1.381	202.427	69.5527	69.0881	109.0944	106.7135	22909.832	91.6257	-0.51909	102.3593	1454760
020	2019-02-19t1740	1550619813.45	adult	149.4132	102.079	-50.0005	638.9867	68.716	37695.8593	119533.5442	1823098.8136	356.034	-1.3096	195.929	0.71596	195.2513	0.82547	277.4249	-1.0035	270.57	54930.1328	235.8257	0.26477	257.8154	-0.27359	3861370	-1.4634	267.456	70.9139	70.6068	111.1334	107.8681	22004.4043	93.1426	-0.30128	103.4453	1397570
020	2019-02-19t2140	1550634212.68	adult	153.413	106.0788	-46.0008	525.4792	71.5273	31711.3495	100985.4532	1578884.0813	341.902	-1.3537	196.662	0.77084	195.7524	0.86653	277.1522	-0.96838	271.6768	46007.2695	237.2852	0.33592	261.0529	-0.14696	3261640	-1.751	138.771	71.7816	71.2629	111.2496	109.9369	18467.4414	94.3743	-0.1732	105.046	1190500
020	2019-02-20t0140	1550648613.73	adult	157.4132	110.0791	-42.0005	563.3575	80.2369	33725.567	107377.5633	1697567.7007	336.582	-1.3505	193.514	0.58317	192.8742	0.69286	268.3629	-1.0999	264.5532	47500.2227	234.047	0.1722	254.1873	-0.37452	3410300	-1.6459	223.658	71.3892	71.0844	110.9075	107.9349	19630.6289	93.8151	-0.39514	104.2622	1258090
020	2019-02-20t0540	1550663013.84	adult	161.4133	114.0791	-38.0004	527.0031	81.3182	31670.1195	101100.8463	1603635.5687	327.283	-1.371	193.048	0.56122	192.2493	0.65956	272.073	-0.98841	267.1235	45164.125	234.1113	0.17244	257.1626	-0.26177	3193590	-1.7288	132.338	71.7792	71.3095	111.3014	110.0266	18476.0371	94.9992	-0.29666	105.7915	1187440
020	2019-02-20t0940	1550677413.22	adult	165.4131	118.0789	-34.0006	525.9648	79.9208	31973.3713	101985.2669	1634800.9671	329.506	-1.3259	191.787	0.48658	191.2649	0.59988	262.0858	-1.152	257.4811	44030.4062	230.5784	-0.0037271	249.6526	-0.51118	3203600	-1.6985	147.516	71.3299	70.7843	112.3002	110.3988	18866.4375	94.638	-0.46298	105.8285	1191490
020	2019-02-20t1340	1550691817.38	adult	169.4143	122.0801	-29.9995	519.8506	79.3465	31099.3102	99244.02	1561621.3577	289.958	-1.5348	190.996	0.4399	190.904	0.57803	257.5618	-1.2108	255.0137	41982.5664	230.4559	-0.016115	248.091	-0.5583	3105030	-1.7234	128.309	71.3694	70.9947	110.7662	109.5397	18054.8887	93.8561	-0.67419	105.7038	1160250
020	2019-02-20t1740	1550706214.23	adult	173.4134	126.0792	-26.0003	495.2326	88.8534	31418.0663	100836.3035	1682240.232	311.96	-1.3712	191.209	0.45091	190.5697	0.55414	260.1306	-1.1288	256.5777	42921.5391	231.7075	0.032211	249.6412	-0.50476	3136210	-1.6879	144.864	72.2405	71.7969	111.1558	109.713	18340.7129	95.3463	-0.54765	106.1177	1184890
020	2019-02-20t2140	1550720614.41	adult	177.4134	130.0793	-22.0003	519.3567	89.7635	33095.5586	106118.157	1794148.3795	314.527	-1.3273	193.355	0.57186	193.0316	0.69464	259.9576	-1.1099	256.7274	44972.6719	232.6135	0.057099	250.217	-0.49068	3341560	-1.5751	187.644	72.3037	71.8525	112.2579	110.4495	19420.6094	95.8815	-0.56227	105.8773	1249550
020	2019-02-21t0140	1550735014.14	adult	181.4134	134.0792	-18.0004	518.8363	88.9165	33104.1511	106024.0406	1797996.1337	331.724	-1.1881	194.735	0.63992	194.0995	0.74265	270.4532	-0.86793	264.8355	46788.4062	235.3549	0.16316	255.4681	-0.32411	3364040	-1.5517	186.692	72.5756	71.9809	113.8963	111.396	19704.0625	95.7315	-0.65833	106.8991	1253740
020	2019-02-21t0540	1550749414.3	adult	185.4134	138.0792	-14.0003	507.2191	87.3366	32284.6396	103413.6843	1741234.5713	330.739	-1.1666	195.663	0.67607	195.3772	0.7985	263.0973	-1.0098	260.6176	44463.4414	235.5227	0.14706	253.5561	-0.39777	3296920	-1.5701	190.398	73.1278	72.6146	113.864	111.422	19243.0156	96.5656	-0.6338	107.894	1232200
020	2019-02-21t0940	1550763814.27	adult	189.4134	142.0792	-10.0003	570.1837	87.3403	36565.4684	116811.2052	1978242.5607	337.538	-1.0932	193.084	0.50298	192.5644	0.60829	267.8923	-0.88902	262.7784	51167.4219	234.8597	0.09276	253.6296	-0.40672	3685020	-1.3797	207.326	72.1333	71.6718	113.5605	111.0259	21690.0488	94.8644	-0.88692	105.9737	1376660
020	2019-02-21t1340	1550778215.61	adult	193.4138	146.0796	-5.9999	566.3017	87.0519	35926.7289	114727.5646	1912854.9807	323.33	-1.1653	192.801	0.46836	192.2919	0.57273	263.5872	-0.97528	259.8482	49554.3867	234.4962	0.05359	253.342	-0.42764	3617910	-1.3981	254.555	72.7444	72.1931	114.9715	112.4805	21614.6484	96.0999	-0.81999	107.5568	1365050
020	2019-02-21t1740	1550792615	adult	197.4136	150.0794	-2.0001	523.6115	85.4545	31959.8548	102282.7913	1649122.722	294.124	-1.3503	193.68	0.50314	193.2189	0.60949	259.8033	-1.0502	257.8769	43646.9492	234.2136	0.01924	251.9269	-0.48588	3236790	-1.5571	134.949	73.4899	72.8748	114.65	112.3402	19261.1934	97.6804	-0.72969	108.4455	1228160
020	2019-02-21t2140	1550807015.84	dead	201.4138	154.0797	2.0001	533.6338	82.4308	31225.2387	99713.4426	1551329.0678	301.147	-1.2829	196.882	0.67266	196.2761	0.77083	262.5531	-0.97857	260.1676	43058.7109	236.9984	0.1212	254.0991	-0.42959	3215280	-1.5566	147.107	74.0817	73.3723	117.4401	115.0805	19260.1758	98.5853	-0.71701	110.8905	1209830
021	2019-02-13t1215	1550081930.31	egg	-2.6264	-51.4142	-275.4022	81.5744	38.6001	2109.0485	7180.0422	50999.6243	119.171	3.1091	80.0899	0.41996	79.6134	0.427	114.0525	-0.34154	113.6516	1368.63	99.9763	0.33227	109.4705	0.39725	91302.5	109399.7085	101.381	60.727	60.7237	94.1599	93.0512	1129.9183	79.0189	1.0006	88.761	69228.7
021	2019-02-13t1730	1550100840.74	larva	2.6264	-46.1613	-270.1493	176.1543	26.2714	3200.3031	10156.4191	53423.0879	0	-0.0091806	0	-0.73245	0	-0.75698					0	-0.59711	0	-0.50256	0	68775.1145	0	0	0				0	-0.72497	0	0
021	2019-02-13t2130	1550115241.3	larva	6.6266	-42.1611	-266.1492	130.4119	29.2486	2381.1862	7655.4581	42124.9183	0	-0.46133	0	-0.91629	0	-0.94124					0	-0.75685	0	-0.67748	0	0.23176	0	0	0				0	-0.86124	0	0
021	2019-02-14t0130	1550129641.8	larva	10.6267	-38.161	-262.149	171.1173	26.7384	3134.8113	9960.3897	53042.0182	0	-0.78663	0	-1.1113	0	-1.1361					0	-0.92888	0	-0.86582	0	-0.70346	0	0	0				0	-1.0075	0	0
021	2019-02-14t0530	1550144041.43	larva	14.6266	-34.1611	-258.1491	146.9766	28.9382	2767.7892	8848.41	49217.3319	0	-1.0458	0	-1.3196	0	-1.3437					0	-1.116	0	-1.0702	0	-1.1796	0	0	0				0	-1.1659	0	0
021	2019-02-14t0930	1550158441.07	larva	18.6265	-30.1612	-254.1492	326.6879	35.2911	8923.8218	28199.9575	211371.29	283.336	0.14776	156.712	0.69626	155.9596	0.7346	218.7435	-0.40988	215.6759	10499.6865	194.87	0.52101	209.2934	0.38558	751277	-0.54625	238.755	62.3141	62.0788	101.565	97.3984	4875.1182	83.7061	0.75892	94.0592	298734
021	2019-02-14t1330	1550172844.4	larva	22.6275	-26.1602	-250.1483	476.8131	39.542	15614.2831	49307.1443	425750.3827	266.613	-0.22627	159.471	0.60574	157.6164	0.62982	233.9651	-0.44866	232.2246	19653.0684	203.0674	0.4876	224.0615	0.36188	1325360	-0.29227	146.238	63.2526	62.99	96.7105	95.0088	8123.6787	82.8858	0.66616	91.4188	525693
021	2019-02-14t1730	1550187246.09	larva	26.6279	-22.1598	-246.1478	541.8757	43.5105	18374.0527	57966.8616	522888.8036	235.152	-0.61226	153.272	0.36716	152.5636	0.40839	215.4959	-0.72299	213.7879	21118.5957	190.7324	0.23268	208.056	0.059656	1497000	-0.50783	117.012	60.7059	60.2844	97.6664	96.3409	9571.3057	82.8002	0.5856	92.1418	592915
021	2019-02-14t2130	1550201642.65	larva	30.627	-18.1607	-242.1488	612.9249	47.2461	23403.7663	73776.5513	766828.9069	288.548	-0.60724	194.824	0.90716	193.5319	0.95907	265.7391	-0.51728	263.9436	32951.6484	235.7503	0.60944	256.0929	0.34276	2409780	0.011111	183.799	68.685	68.3374	103.5198	101.4241	12836.4561	88.9914	0.687	98.4438	849565
021	2019-02-15t0130	1550216043.29	larva	34.6272	-14.1605	-238.1486	779.2222	46.5529	29483.7335	92929.4402	927369.6555	297.525	-0.77489	172.026	0.36493	169.9492	0.39605	255.3813	-0.75426	252.2297	40094.8711	221.5352	0.3038	243.2682	0.028749	2685490	-0.10365	133.443	65.4645	65.1918	101.436	99.4746	15925.4502	86.5869	0.5264	96.416	1021970
021	2019-02-15t0530	1550230442.27	larva	38.6269	-10.1608	-234.1489	519.6228	48.6799	17183.6742	54952.2545	502416.9771	331.469	-0.83468	188.507	0.50539	184.8575	0.51494	293.0092	-0.62251	289.9459	26956.8496	247.2947	0.50421	281.1506	0.25243	1729360	-1.2124	125.244	68.3217	68.1203	104.0154	102.7736	9569.4131	89.4904	0.53193	99.2025	626784
021	2019-02-15t0930	1550244843.95	larva	42.6273	-6.1604	-230.1484	975.0681	54.7123	39973.6206	125858.4299	1391468.8083	682.86	0.24727	195.972	0.48448	190.8776	0.46781	446.7827	0.53465	428.3355	94717.9219	249.0946	0.37291	328.5899	0.66312	4137350	0.4002	130.389	61.9884	61.7869	94.521	93.4005	20038.4609	81.6551	0.1071	90.0578	1308700
021	2019-02-15t1340	1550259823.26	larva	46.7883	-1.9994	-225.9875	1006.1625	57.4933	48157.303	151624.4084	1933979.231	1353.15	2.3215	219.261	0.857	206.6741	0.66622	727.7435	2.953	649.1799	184119.0938	313.8371	1.4098	409.9255	1.686	5546220	1.0806	346.376	59.4195	58.9767	95.3897	92.7696	24133.6016	79.7864	-0.16153	89.0349	1503020
021	2019-02-15t1740	1550274219.25	adult	50.7871	1.9994	-221.9886	461.3912	56.3246	19359.5772	61375.623	701597.05	360.538	-1.2008	198.606	0.25707	192.7959	0.23016	320.4139	-0.8861	318.9497	28516.834	277.5398	0.63229	308.5931	-0.014114	1755480	-1.8526	126.592	68.1538	67.8818	107.9817	106.6815	9610.3701	92.5096	0.44135	102.9012	602412
021	2019-02-15t2140	1550288618.27	adult	54.7869	5.9992	-217.9889	1212.1219	70.0432	67477.1879	212522.5051	3281467.5083	1200.04	1.4229	194.387	0.043905	185.2523	-0.082707	587.65	1.3904	505.3556	207440.4375	271.7019	0.43111	348.6203	0.50164	6857960	1.3162	182.31	62.5612	62.246	99.8809	98.0826	35257.9727	84.273	-0.14979	94.2297	2207160
021	2019-02-16t0140	1550303019.14	adult	58.7871	9.9994	-213.9886	1072.4928	76.2162	68143.3156	214889.4387	3592939.5435	923.013	0.41171	192.822	-0.062911	184.1716	-0.1849	528.3532	0.69218	495.4047	188093.7344	266.0056	0.25766	350.8072	0.47195	6853650	1.0433	279.684	61.8861	61.5134	98.339	96.2292	35008.6875	82.8372	-0.37236	92.5385	2199680
021	2019-02-16t0540	1550317419.16	adult	62.7871	13.9994	-209.9886	1148.8688	77.5281	74016.6647	233198.7386	4033322.3168	960.638	0.44949	192.807	-0.09921	186.238	-0.15429	493.9908	0.3319	419.8754	191174.4531	261.5706	0.12425	323.9789	-0.036093	7443320	1.1765	192.742	61.7347	61.3426	97.2783	95.5708	37646.6875	82.6733	-0.52138	91.88	2383270
021	2019-02-16t0940	1550331819.89	adult	66.7873	17.9996	-205.9884	1034.5323	75.6615	65801.448	207476.8755	3503321.7298	927.505	0.28915	211.151	0.60788	202.7496	0.49823	500.7733	0.36941	445.4782	172266.0156	287.0142	0.87904	355.7772	0.5259	7248610	0.87211	188.289	67.9479	67.6153	106.6965	104.6559	36703.6016	90.4424	0.31112	100.9482	2332580
021	2019-02-16t1340	1550346219.81	adult	70.7873	21.9996	-201.9885	1249.4622	77.0748	75747.904	238544.7993	3989855.18	1194.41	1.1217	216.667	0.88579	209.2633	0.8214	551.7664	0.86015	450.4729	218499.5	284.6148	0.87232	345.8299	0.37105	8567650	1.4775	158.008	64.4142	64.2407	98.9341	97.6791	39177.9219	84.7514	-0.52704	93.8866	2547130
021	2019-02-16t1740	1550360619.52	adult	74.7872	25.9995	-197.9885	1200.4549	76.8965	76024.5496	239486.4611	4069363.1078	815.353	-0.10403	208.223	0.57086	198.1276	0.35818	484.7065	0.28232	428.7256	192428.5	299.0635	1.4299	371.836	0.93179	8255210	1.174	280.526	64.9811	64.6061	103.0731	100.7189	40920.0352	86.6201	-0.34809	96.9965	2576240
021	2019-02-16t2140	1550375020.69	adult	78.7875	29.9998	-193.9882	524.2474	76.5364	31354.0497	99743.2241	1592677.3354	424.778	-1.4065	230.87	1.6688	225.0674	1.6843	368.6025	-0.82149	363.9537	58239.2031	310.0252	1.926	350.4063	0.61232	3639430	-1.4857	155.456	75.2191	74.8719	117.687	116.0506	18594.5508	100.2287	1.7262	111.7827	1185750
021	2019-02-17t0140	1550389420.42	adult	82.7875	33.9998	-189.9883	1249.9858	80.132	82445.4672	259796.8512	4545289.3004	834.923	0.026955	195.85	0.074478	191.4107	0.085452	450.4996	0.12252	413.9571	193714.8281	253.7264	0.044967	306.082	-0.20233	8417630	1.106	373.048	69.0611	68.5586	112.8161	109.7281	48510.9375	92.918	0.52467	104.8018	2968250
021	2019-02-17t0540	1550403820.49	adult	86.7875	37.9998	-185.9883	1228.9174	79.593	79974.9772	251992.075	4369399.6019	757.079	-0.19582	192.738	-0.040466	189.6869	0.024587	401.2328	-0.32415	363.889	167314.0625	243.8019	-0.24786	293.0944	-0.39259	8034860	0.85176	264.819	70.9552	70.3864	114.8412	112.0515	47888.7812	95.0408	0.83901	107.4103	2957980
021	2019-02-17t0940	1550418220.6	adult	90.7875	41.9998	-181.9882	1172.9671	82.5753	79885.2382	251932.888	4527969.7754	902.3	0.4304	194.828	0.10304	190.3816	0.088113	447.6278	0.3665	392.6268	186660.7812	250.0279	0.06676	295.8745	-0.22579	8106990	0.86667	312.126	65.2152	64.4299	111.7022	108.6182	46579.8281	87.2391	-0.51204	101.6346	2713670
021	2019-02-17t1340	1550432621.93	adult	94.7879	46.0002	-177.9879	1136.4212	81.6031	78394.6977	247271.6957	4491486.1687	652.306	-0.48721	194.946	0.15276	191.9965	0.20292	389.5006	-0.24828	360.254	159305.75	242.1362	-0.1605	284.6558	-0.39082	7954980	0.76995	310.591	75.6297	75.209	120.8799	117.9159	49439.8906	100.7217	1.8013	112.2441	3086140
021	2019-02-17t1740	1550447021.96	adult	98.7879	50.0002	-173.9879	1319.3903	81.8159	82363.1807	259206.6494	4534826.6831	608.345	-0.61802	173.371	-0.92136	170.3187	-0.89908	348.7449	-0.692	324.4235	149960.3125	220.3008	-0.97694	257.7124	-0.98126	7449410	0.48265	411.071	69.3755	68.6713	116.8923	112.7317	50263.6719	93.9501	0.59329	106.8537	2980930
021	2019-02-17t2140	1550461422.33	adult	102.788	54.0003	-169.9878	1170.4579	84.724	79332.3515	250052.6689	4581349.9982	519.677	-0.95798	173.324	-0.8946	170.885	-0.84535	328.5948	-0.88154	313.0074	136038.25	218.2347	-1.0071	256.8936	-0.91919	7160720	0.32049	297.663	77.0877	76.3718	128.0081	124.01	52995.3672	104.1282	2.4675	118.3568	3184800
021	2019-02-18t0140	1550475823.6	adult	106.7884	58.0007	-165.9874	884.5808	84.5425	59259.6703	187369.1596	3309436.8818	603.082	-0.53687	185.33	-0.22029	183.0028	-0.16943	379.0816	-0.048226	362.3502	115998.9609	233.2933	-0.29712	277.6574	-0.25891	5669610	-0.52691	351.567	77.4486	76.7117	135.1031	129.6324	41341.5508	103.8377	2.4363	120.8134	2369310
021	2019-02-18t0540	1550490223.32	adult	110.7883	62.0006	-161.9875	1073.4192	76.3546	68209.229	214991.8457	3653765.3547	644.389	-0.28919	181.583	-0.38442	178.8715	-0.36087	353.0527	-0.33393	310.7429	125686.7734	227.0585	-0.50314	264.4028	-0.53911	6459250	-0.073242	297.707	67.0874	66.3998	110.8023	107.8564	39445.6328	89.2882	-0.38466	102.3042	2386430
021	2019-02-18t0940	1550504619.23	adult	114.7871	65.9994	-157.9886	1224.206	78.7249	77755.5424	244906.8664	4222073.9719	707.242	0.071539	171.068	-0.93436	169.2493	-0.86417	333.1335	-0.55022	272.9664	135252.1875	211.923	-1.1346	238.4982	-1.2246	6939390	0.20806	208.63	67.1787	66.5865	109.3257	106.6511	44386.2148	89.2481	-0.44519	101.302	2725100
021	2019-02-18t1340	1550519019.11	adult	118.7871	69.9994	-153.9887	1205.3604	82.9108	77853.0176	245304.5377	4323744.5975	682.368	0.01416	174.904	-0.69614	172.0261	-0.69154	340.3291	-0.35144	279.8457	138173.625	220.6755	-0.68515	253.7394	-0.7055	7098820	0.30402	287.425	66.5887	66.1389	107.2494	104.0769	43543.2656	88.3221	-0.69385	99.365	2702640
021	2019-02-18t1740	1550533417.27	adult	122.7866	73.9989	-149.9892	1139.894	80.7343	74696.8175	235422.0182	4113402.6083	818.022	0.74932	171.783	-0.85535	169.7103	-0.80985	333.6893	-0.37809	273.4865	130138.8203	213.9503	-0.96705	244.0427	-0.95657	6690100	0.066851	298.27	67.8053	67.2882	110.6814	107.4416	43165.7461	90.1126	-0.38946	101.8742	2640680
021	2019-02-18t2140	1550547817.16	adult	126.7866	77.9989	-145.9892	1190.2273	84.4975	79606.2015	250822.5906	4596209.2038	618.728	-0.1865	163.897	-1.3	161.9777	-1.2491	294.7692	-0.95822	260.5787	122329.2344	207.4914	-1.2494	236.4683	-1.157	6797470	0.12742	333.657	70.4075	69.6432	122.8628	117.2707	50988.0547	94.3413	0.45348	108.6254	2920080
021	2019-02-19t0140	1550562216.88	adult	130.7865	81.9988	-141.9893	1174.8114	81.2327	76244.7984	240210.3969	4217971.9305	441.581	-1.0401	160.886	-1.4721	158.7483	-1.441	285.0675	-1.0692	264.7405	113456.8594	204.1706	-1.3919	238.2907	-1.0645	6394570	-0.10556	314.181	71.2887	70.2045	130.3716	126.1077	51887.9023	97.2837	1.0434	117.8203	2833440
021	2019-02-19t0540	1550576616.86	adult	134.7865	85.9988	-137.9893	1268.5269	82.1418	81906.3445	257943.93	4538647.2374	621.962	-0.058279	172.149	-0.79211	169.5904	-0.79445	310.5522	-0.57046	274.941	132605.7812	217.2804	-0.72395	249.4403	-0.66198	7349570	0.42647	162.945	68.037	67.2726	115.8756	112.4358	49478.8906	90.5127	-0.52852	105.3799	2904710
021	2019-02-19t0940	1550591017.07	adult	138.7865	89.9988	-133.9892	1249.9617	81.2054	80311.0674	252871.0997	4482898.82	557.463	-0.34254	164.979	-1.2168	162.6074	-1.2149	296.7244	-0.76364	268.8318	124327.5234	209.7608	-1.0819	244.0579	-0.81568	6907020	0.17102	253.533	65.0708	64.2239	115.3706	111.0902	48340.2891	88.5669	-1.0439	104.0618	2724250
021	2019-02-19t1340	1550605418.11	adult	142.7868	93.9991	-129.9889	1149.2402	83.4072	77891.1521	245453.5373	4512637.9396	648.383	0.1975	170.916	-0.84716	169.498	-0.79134	306.3061	-0.53868	266.0757	124360.2734	217.6774	-0.66843	248.0173	-0.65367	6932340	0.17692	354.239	68.7188	67.8381	122.474	118.9292	49724.4336	93.534	-0.043653	110.3719	2787240
021	2019-02-19t1740	1550619817.91	adult	146.7868	97.9991	-125.989	691.5987	82.9841	32943.0562	105379.7832	1481514.2362	340.847	-1.4169	151.037	-2.0637	149.969	-2	219.7686	-2.1112	212.7883	38239.7422	187.0335	-2.1949	206.46	-2.0852	2615650	-2.1421	377.203	68.153	67.6093	114.6722	107.7809	19952.957	90.2531	-0.84835	101.7801	1180270
021	2019-02-19t2140	1550634217.15	adult	150.7866	101.9989	-121.9892	1194.7322	83.286	78185.2265	246256.0214	4408618.7617	512.93	-0.42898	167.859	-1.018	166.1609	-0.99052	279.4407	-0.95118	261.7121	114011.7969	209.1736	-1.0683	240.3702	-0.88031	6839250	0.11291	393.024	69.8394	68.8992	124.5818	120.0629	50829.3672	92.8995	-0.39295	110.676	2845540
021	2019-02-20t0140	1550648618.22	adult	154.7869	105.9992	-117.9889	1196.5043	80.8477	75935.3788	239250.8192	4209752.3826	511.72	-0.38376	170.395	-0.85083	168.4286	-0.84187	301.1425	-0.48945	273.8625	119553.5938	212.7785	-0.87619	245.6476	-0.67898	6749020	0.061043	258.292	73.6354	72.5476	133.4538	128.9394	52981.1484	99.1192	0.69429	118.0361	2916550
021	2019-02-20t0540	1550663018.38	adult	158.7869	109.9992	-113.9889	1064.0333	84.0575	72848.0527	229827.4885	4178092.9897	520.022	-0.28208	168.363	-0.96534	165.7167	-1.0025	305.8165	-0.35	280.6159	116210.2578	215.6395	-0.72551	253.8851	-0.3796	6391410	-0.12412	390.675	74.4335	73.177	134.8178	129.7631	51230.7695	101.3214	0.91425	121.4548	2825640
021	2019-02-20t0940	1550677417.77	adult	162.7867	113.999	-109.989	1255.3574	81.1436	82194.2675	258867.9723	4568198.76	457.57	-0.59261	174.47	-0.57842	172.5858	-0.56362	294.5366	-0.52753	277.7792	126356.2031	217.6889	-0.61926	249.6925	-0.51279	7477270	0.41715	324.269	70.6604	69.5591	130.246	124.4292	55875.5547	94.9622	-0.33984	113.805	3028290
021	2019-02-20t1340	1550691822.02	adult	166.7879	118.0002	-105.9878	1228.1798	85.3891	79784.0825	251221.0284	4557423.8211	387.607	-0.96525	156.28	-1.6905	154.5271	-1.6825	264.1227	-1.0999	251.7757	109875.0312	197.4448	-1.5868	228.9196	-1.2111	6500960	-0.072278	186.192	65.2511	64.3671	117.3199	114.2154	48805.0898	89.818	-1.2412	106.0909	2714320
021	2019-02-20t1740	1550706218.74	adult	170.787	121.9993	-101.9888	1282.1857	80.5509	80476.999	253412.8804	4385270.3406	492.765	-0.27937	174.283	-0.58568	172.3895	-0.5723	293.4296	-0.46729	268.8678	123240.4219	215.7341	-0.71884	246.5122	-0.61309	7318150	0.3189	210.669	70.4969	69.3348	125.0943	122.2192	52539.6016	95.5748	-0.45505	113.0662	2960160
021	2019-02-20t2140	1550720618.93	adult	174.7871	125.9994	-97.9887	1243.3272	81.5312	78723.5137	247915.9252	4300598.138	588.562	0.37842	170.62	-0.80935	168.9295	-0.78621	292.1085	-0.45658	266.8567	120056.5781	212.9199	-0.85712	241.482	-0.7812	7006670	0.16075	319.327	69.3978	68.6065	123.2556	118.3872	50658.0547	94.0523	-0.75252	109.719	2849890
021	2019-02-21t0140	1550735018.68	adult	178.787	129.9993	-93.9888	1172.1072	82.3485	80244.1408	252893.6998	4627336.7774	481.372	-0.24282	164.519	-1.1804	162.3315	-1.1915	281.4168	-0.64864	263.268	117632.2422	209.9803	-1.0017	239.793	-0.83918	6871610	0.089409	160.34	66.6892	65.366	123.3611	120.93	51564.9297	93.5886	-0.87997	112.6477	2785470
021	2019-02-21t0540	1550749418.83	adult	182.787	133.9993	-89.9887	1311.7828	81.9653	82318.2163	259200.8158	4497357.0758	595.72	0.56138	182.484	-0.10152	180.4429	-0.091815	303.7092	-0.14627	278.843	130594.9531	225.0412	-0.3193	255.4827	-0.32647	7836390	0.53007	283.047	76.7637	75.4401	138.3872	133.7051	59506.5039	104.2435	0.32199	124.6743	3296460
021	2019-02-21t0940	1550763818.82	adult	186.787	137.9993	-85.9887	1313.996	82.8004	86027.1368	270995.9145	4826282.4374	546.596	0.29507	176.16	-0.49069	174.3822	-0.46822	307.6393	-0.035508	273.7718	138130.0625	217.8658	-0.6676	248.6451	-0.56477	7900760	0.54848	341.442	71.7648	70.5029	133.7289	128.4378	60044.2734	97.9985	-0.50003	118.4567	3218650
021	2019-02-21t1340	1550778220.18	adult	190.7874	141.9997	-81.9884	1322.8466	82.9072	85640.44	269590.1512	4831236.9311	593.249	0.67914	170.139	-0.85227	167.4818	-0.88404	310.8693	0.065222	275.973	138958.5625	215.2504	-0.80106	248.4864	-0.57924	7597040	0.40088	289.341	74.2851	72.7859	140.7983	134.481	62936.8438	102.9436	-0.057228	124.5199	3316980
021	2019-02-21t1740	1550792619.61	adult	194.7872	145.9995	-77.9885	1272.5383	87.8963	87616.4473	276023.35	5141810.2935	469.808	-0.12348	163.931	-1.2192	161.8347	-1.2187	275.6941	-0.69763	256.8824	125992.2031	208.5197	-1.1191	238.9233	-0.90396	7478860	0.34208	330.795	76.7831	75.0993	143.7405	139.1523	65689.3984	107.0309	0.25496	129.632	3503000
021	2019-02-21t2140	1550807020.42	adult	198.7875	149.9998	-73.9883	1283.7293	85.1575	85279.3255	268573.0408	4856822.5126	548.101	0.4881	175.679	-0.54391	173.148	-0.56331	311.4613	0.13076	280.0294	138600.2969	220.8043	-0.58737	254.9863	-0.3906	7804700	0.48447	353.754	72.983	71.1912	138.4157	133.8385	61595.0039	102.0645	-0.33328	125.2693	3242340
021	2019-02-22t0140	1550821421.28	adult	202.7877	154	-69.9881	1327.0935	82.6737	84117.0943	264773.3347	4685653.2131	590.491	0.86308	170.534	-0.85151	168.0559	-0.8675	300.0112	-0.10742	273.8795	131704.9062	214.4103	-0.89363	247.6888	-0.64536	7484060	0.3379	328.442	73.3396	71.3402	142.0864	136.2465	62375.9141	103.789	-0.26051	127.2908	3218580
021	2019-02-22t0540	1550835821.51	adult	206.7878	158.0001	-65.988	1305.0403	83.9897	85177.0091	268207.7902	4779307.5177	502.358	0.26146	176.327	-0.53342	174.0876	-0.53269	307.2085	0.076518	280.9781	136400.5625	220.6591	-0.64188	254.4458	-0.44366	7827690	0.48544	284.852	75.9716	73.8249	147.0446	142.8776	65287.8125	107.6429	-0.010375	132.3715	3372610
021	2019-02-22t0940	1550850220.53	adult	210.7875	161.9998	-61.9883	1295.0254	83.6652	84448.6032	265888.7227	4821323.9661	598.595	1.0578	181.079	-0.28007	178.3673	-0.30434	315.3665	0.29048	285.986	139076.6094	228.1646	-0.33847	262.395	-0.20592	7971260	0.54271	288.622	74.5393	72.2655	144.6954	139.7093	63810.6562	106.1506	-0.24446	130.3962	3281290
021	2019-02-22t1340	1550864577.95	adult	214.7757	165.988	-58.0001	1332.2086	87.5313	84484.7302	266229.3478	4627741.8556	666.81	1.67	186.224	-0.0057493	182.7514	-0.072358	333.6432	0.74267	300.1019	147136.6719	236.9774	0.022292	276.682	0.24168	8206710	0.63916	253.76	76.2817	73.1214	157.771	153.3566	69577	113.4597	0.26975	141.6789	3361660
021	2019-02-22t1740	1550878979.15	adult	218.776	169.9883	-53.9998	1347.3209	81.5037	84069.3903	264653.8605	4605210.2225	631.544	1.4567	191.368	0.26234	188.0836	0.20807	337.8524	0.85737	315.6154	148317.1875	245.1362	0.3463	286.8985	0.54543	8393570	0.71422	296.269	78.9105	75.0271	171.9456	164.8683	75484.1172	120.5844	0.72429	151.8606	3461100
021	2019-02-22t2140	1550893376.22	adult	222.7752	173.9875	-50.0006	1345.9345	85.3043	84752.9082	266797.3764	4708284.09	582.903	1.1161	181.336	-0.36051	176.4297	-0.5062	329.3518	0.6543	313.7463	145902.8438	240.767	0.10039	287.2974	0.51636	8017750	0.54259	277.201	77.619	73.1436	178.4501	173.947	79053.4062	124.5331	0.89437	159.4711	3431920
021	2019-02-23t0140	1550907776.9	adult	226.7754	177.9877	-46.0004	1351.2816	88.5084	87846.2427	276623.4873	4961400.7566	491.343	0.38498	185.286	-0.16963	180.7137	-0.29408	338.4944	0.87835	324.9604	155030.4375	245.3008	0.25305	302.3817	0.97347	8481480	0.74226	291.968	77.0246	72.2258	192.696	187.4557	88254.7578	123.869	0.70226	168.8882	3525800
021	2019-02-23t0540	1550922177.01	adult	230.7754	181.9877	-42.0003	1266.744	86.7414	84855.6997	267250.9968	4947020.3107	517.317	0.65783	180.536	-0.48744	175.0174	-0.66364	332.5032	0.7168	319.3014	147298.9375	244.5493	0.16943	296.998	0.75116	7981320	0.51652	291.324	77.8877	72.4356	193.9011	190.0455	85898.1719	129.3978	0.97614	172.5816	3443340
021	2019-02-23t0940	1550936577.13	adult	234.7754	185.9877	-38.0003	1271.5408	81.0562	81716.5188	257320.2324	4478953.1484	539.382	0.90673	188.483	-0.061408	182.2325	-0.27985	356.8939	1.3335	340.9805	152036.8125	256.7219	0.6618	315.4725	1.3147	8029180	0.53491	269.129	80.4685	74.4027	199.3927	194.6438	84941.2891	135.7544	1.2844	180.396	3427880
021	2019-02-23t1340	1550950976.69	adult	238.7753	189.9876	-34.0004	1249.8854	84.6861	81105.6338	255467.8655	4487851.4556	539.928	0.96534	182.697	-0.44531	177.0541	-0.623	342.7156	0.95469	331.1059	145311.4062	248.1319	0.21977	305.6031	0.93303	7728450	0.39959	267.12	79.5113	73.8777	197.5628	193.1754	83766.6094	132.2505	0.90517	174.1724	3363490
021	2019-02-23t1740	1550965376.96	adult	242.7754	193.9877	-30.0004	1225.8849	84.6241	82227.7262	259081.1856	4786456.3276	443.227	0.085929	179.227	-0.6898	173.584	-0.86262	327.0804	0.53272	319.6931	140317.4688	245.3761	0.043752	298.0825	0.63495	7676820	0.37627	275.256	78.4836	72.8595	193.8639	188.5966	83167.6016	131.8279	0.75533	171.5094	3361690
021	2019-02-23t2140	1550979776.99	adult	246.7754	197.9877	-26.0004	1240.3094	80.0384	77996.7877	245638.7069	4254356.7111	474.39	0.42775	183.48	-0.48016	176.8298	-0.70888	336.8673	0.77409	329.5087	137105	256.3645	0.47057	309.0485	0.93959	7463800	0.28013	298.721	81.117	74.9671	200.0068	193.8216	81402.7656	138.4642	1.0644	179.2629	3299760
021	2019-02-24t0140	1550994177.31	adult	250.7755	201.9878	-22.0003	1234.1842	80.7484	78117.6627	245955.6964	4298199.8038	439.869	0.11428	184.957	-0.43171	178.3377	-0.65509	346.2353	1.0059	338.3632	141264.0156	256.7206	0.43318	316.1274	1.1166	7539230	0.31572	294.826	82.0135	75.6941	213.7265	205.9878	87200.4219	139.6474	1.0259	185.1848	3343030
021	2019-02-24t0540	1551008577.44	adult	254.7755	205.9878	-18.0002	1210.9215	80.6575	77823.473	245076.4595	4347579.117	440.101	0.15006	188.725	-0.25131	181.8239	-0.4884	343.1021	0.91096	335.8276	139299.4531	264.7757	0.72473	317.745	1.1203	7657310	0.37238	305.483	83.6089	76.7699	209.4415	203.1202	85033.2344	145.4499	1.2699	188.2886	3392350
021	2019-02-24t0940	1551022977.62	adult	258.7756	209.9879	-14.0002	1143.4604	83.1187	74088.7922	233411.8445	4110259.5076	446.85	0.26059	188.493	-0.3002	181.5708	-0.53462	353.1039	1.1634	346.1086	136651.1875	265.9484	0.723	326.2436	1.3402	7282790	0.19846	308.668	85.7658	78.6478	218.891	212.0991	84710.8281	148.2011	1.3267	191.6651	3313730
021	2019-02-24t1340	1551037377.88	adult	262.7757	213.988	-10.0001	1146.8552	84.2368	73905.8933	232836.3338	4112105.9778	462.953	0.4877	188.608	-0.32839	180.9262	-0.60181	359.8701	1.3325	353.6031	138909.8438	269.2541	0.81058	329.0174	1.3803	7265200	0.19054	304.04	86.8051	79.2474	224.9899	218.9757	86846.1094	151.7125	1.4265	199.1213	3343730
021	2019-02-24t1740	1551051778.14	adult	266.7757	217.988	-6	1140.1608	82.9076	72680.5409	228988.0435	3986944.9879	441.368	0.28179	190.707	-0.24488	183.0375	-0.51494	363.0243	1.4075	356.5369	137949.2344	272.9315	0.91208	335.0624	1.5202	7229690	0.17367	348.5	88.0219	80.3256	227.2817	220.9932	86367.0312	153.8185	1.4442	202.7344	3336910
021	2019-02-24t2140	1551066178.15	adult	270.7757	221.988	-2	1047.4642	81.3553	68710.3498	216596.2579	3909572.3354	430.935	0.19731	190.499	-0.29122	182.9864	-0.54895	351.7938	1.1013	345.8545	126293.9688	272.1475	0.83101	327.1061	1.2331	6823670	-0.025152	331.362	90.0208	81.9151	220.7527	214.0698	79250.2031	156.971	1.5196	197.6211	3224550
021	2019-02-25t0140	1551080578.37	dead	274.7758	225.9881	2	1000.7134	82.0739	64686.6775	204013.6361	3631736.5752	485.879	0.97082	196.27	-0.0058907	188.7377	-0.26445	362.568	1.3784	355.4424	122547.9922	275.8002	0.9294	334.404	1.4093	6620590	-0.12882	303.329	93.26	84.7797	230.2536	225.1114	77825.7109	160.7241	1.6249	205.2486	3145850
022	2019-02-13t1215	1550081934.62	egg	-2.6265	-51.4142	-263.4022	68.5764	35.1801	1632.1227	5658.4318	36588.2026	97.7226	2.7783	59.6772	0.18409	59.9466	0.19089	91.5061	-0.46397	90.2801	823.5551	78.2967	0.17283	86.8777	0.25532	53291.7	105609.9693	90.4147	56.7925	57.1321	85.0618	84.3317	765.5566	74.6794	0.91497	82.1161	50715.7
022	2019-02-13t1730	1550100845.21	larva	2.6265	-46.1613	-258.1493	156.9448	28.7975	3031.3269	9661.245	54488.6661	0	-0.0091837	0	-0.73245	0	-0.75698					0	-0.59711	0	-0.50256	0	68774.9499	0	0	0				0	-0.72497	0	0
022	2019-02-13t2130	1550115245.77	larva	6.6266	-42.1611	-254.1491	153.7983	28.8662	2979.0176	9502.091	53712.9274	0	-0.46133	0	-0.91629	0	-0.94124					0	-0.75685	0	-0.67748	0	0.23175	0	0	0				0	-0.86124	0	0
022	2019-02-14t0130	1550129646.34	larva	10.6268	-38.161	-250.149	153.7663	28.9714	2989.0256	9536.8788	54100.6914	0	-0.78663	0	-1.1113	0	-1.1361					0	-0.92888	0	-0.86582	0	-0.70347	0	0	0				0	-1.0075	0	0
022	2019-02-14t0530	1550144045.99	larva	14.6267	-34.1611	-246.1491	153.4467	28.5439	2953.1121	9421.3718	52808.2971	0	-1.0458	0	-1.3196	0	-1.3437					0	-1.116	0	-1.0702	0	-1.1796	0	0	0				0	-1.1659	0	0
022	2019-02-14t0930	1550158445.63	larva	18.6266	-30.1612	-242.1492	334.7812	35.2124	9234.592	29181.5131	218589.4325	246.188	-0.037384	147.356	0.56248	146.6875	0.59776	210.568	-0.46259	208.1412	10528.4014	184.2789	0.42081	202.6837	0.33251	729856	-0.5742	101.397	55.7024	55.3489	89.1035	87.516	4455.1738	76.3894	0.57549	84.8478	275894
022	2019-02-14t1330	1550172849.02	larva	22.6275	-26.1602	-238.1482	283.0128	26.1204	5360.7684	16917.6321	91199.0445	329.345	0.063022	200.65	1.2246	198.9832	1.2703	273.5323	-0.1837	270.5511	8205.9678	249.3122	0.9528	263.5205	0.69783	589712	-1.1335	165.968	65.2597	64.9844	99.7503	95.6459	2992.509	84.5737	0.71096	93.1561	191798
022	2019-02-14t1730	1550187250.75	larva	26.628	-22.1598	-234.1477	560.0861	45.3687	18749.2874	59164.4672	535184.1954	390.66	0.059463	156.486	0.41815	155.3744	0.45424	225.5132	-0.65302	221.9433	22551.3164	198.1278	0.3124	216.429	0.1358	1559070	-0.44395	328.042	63.8138	63.4478	101.2387	97.6103	10123.8652	84.5679	0.63556	93.905	635777
022	2019-02-14t2130	1550201647.25	larva	30.627	-18.1607	-230.1487	602.2722	40.1326	19723.5424	62173.932	544653.462	282.766	-0.63086	167.12	0.44038	164.6662	0.4605	248.8416	-0.64104	245.3892	26377.2109	214.7934	0.36489	236.8621	0.15417	1755100	-0.60607	116.652	65.1378	64.8436	99.508	98.3647	10547.8496	86.0171	0.59679	94.8194	684077
022	2019-02-15t0130	1550216047.91	larva	34.6272	-14.1605	-226.1485	804.603	46.1232	27916.616	87897.82	831248.3876	308.669	-0.73152	172.767	0.37829	171.3323	0.42152	257.715	-0.73624	255.6022	38399.5312	223.9887	0.33522	246.5508	0.063906	2558500	-0.21472	111.648	59.8305	59.5103	93.3515	91.8282	13909.3809	79.2875	0.28615	88.2408	886030
022	2019-02-15t0530	1550230446.79	larva	38.6269	-10.1609	-222.1488	833.9268	50.603	32974.9684	103858.0028	1107416.0476	418.343	-0.51069	181.459	0.36795	176.6304	0.35177	318.965	-0.41043	309.9867	55818.875	255.7533	0.62541	295.736	0.4259	3163180	-0.038013	148.94	54.8687	54.4014	90.2833	88.5006	15799.5762	75.3954	0.019926	84.2231	956472
022	2019-02-15t0930	1550244848.54	larva	42.6274	-6.1604	-218.1484	1013.2943	53.0718	44021.7303	138628.2862	1618860.7941	931.146	1.137	181.949	0.18401	175.4503	0.13326	531.1989	1.2641	504.1693	123769.3281	239.9662	0.22294	302.8446	0.31698	4223040	0.46635	167.872	63.8437	63.5115	99.6095	97.8778	23209.0156	84.6149	0.22915	94.5149	1481810
022	2019-02-15t1340	1550259827.83	larva	46.7883	-1.9995	-213.9874	1001.9741	65.2892	54936.6207	173126.348	2504650.4049	1168.74	1.6892	207.873	0.58146	194.8555	0.37771	650.0532	2.2505	597.7391	187215.3125	306.7827	1.2741	402.5101	1.5734	5975720	1.393	292.944	60.5232	60.0778	98.1463	95.6125	28266.1484	81.7785	-0.062668	91.6893	1739860
022	2019-02-15t1740	1550274223.91	adult	50.7872	1.9995	-209.9885	1222.5219	68.6855	68200.093	214714.0507	3229707.0685	1254.9	1.7881	211.102	0.59074	200.7961	0.44619	599.9428	1.6769	506.2365	214179.5938	296.8862	1.0417	393.0349	1.3372	7531260	2.115	179.631	65.0374	64.6235	102.9679	101.0968	36759.5508	87.3253	0.13883	97.1428	2320280
022	2019-02-15t2140	1550288622.83	adult	54.7869	5.9992	-205.9888	1200.9762	75.9283	74221.602	233819.6648	3928745.9353	974.508	0.68885	193.969	0.031374	184.0714	-0.11868	536.0062	0.92459	467.3357	207970.4062	289.2895	0.84347	372.7679	0.90522	7513580	1.744	225.258	59.8082	59.4762	95.1963	93.0566	36936.1758	80.1674	-0.44571	89.1283	2316730
022	2019-02-16t0140	1550303023.79	adult	58.7872	9.9994	-201.9886	1145.1035	76.6619	75218.407	237092.0648	4119678.6444	1044.51	0.8015	205.428	0.35589	196.4668	0.2327	556.39	0.94008	480.8021	218661.2656	278.364	0.57371	371.7374	0.83298	8053400	1.793	128.15	64.1095	63.7383	100.6809	99.1845	39567.5938	85.582	-0.13083	95.4836	2513280
022	2019-02-16t0540	1550317423.79	adult	62.7872	13.9994	-197.9886	1126.8335	78.7758	73254.7811	230884.0767	3982633.8866	1085.18	0.84611	209.499	0.50993	203.6113	0.4984	536.9176	0.71463	491.1172	205102.5312	272.3944	0.42324	333.8657	0.13882	8003050	1.5138	133.659	69.9908	69.5493	110.0557	108.4939	42041.2617	93.5462	0.64137	104.4517	2673720
022	2019-02-16t0940	1550331824.5	adult	66.7874	17.9996	-193.9884	1190.6046	80.6056	78022.3091	245792.9835	4347510.1412	1069.92	0.74308	214.431	0.73768	207.7773	0.70433	537.0389	0.69852	451.5668	218574.8594	278.8309	0.63723	352.2387	0.46173	8722850	1.7346	324.229	63.6659	63.3046	98.9706	96.2835	40281.0312	83.8553	-0.52268	93.1608	2589870
022	2019-02-16t1340	1550346224.42	adult	70.7874	21.9996	-189.9884	1252.1115	80.8298	81792.0414	257571.1249	4568536.4236	1119.09	0.87922	214.298	0.78556	208.4561	0.78589	555.6011	0.89597	480.6567	237241.6562	273.9601	0.53823	326.0026	0.0010488	9131900	1.8002	330.668	62.2644	61.9348	97.3186	95.3721	41555.0391	82.4798	-0.85144	91.6302	2653270
022	2019-02-16t1740	1550360624.17	adult	74.7873	25.9995	-185.9885	1336.3204	81.378	88738.871	279470.9665	4956094.4567	1097.78	0.82381	207.308	0.53004	203.565	0.61048	506.3303	0.49279	434.4678	234430.9219	262.9904	0.23849	304.7968	-0.36466	9588200	1.9235	309.61	66.861	66.5091	104.4296	102.1469	48350.9062	88.376	-0.07983	98.0433	3092390
022	2019-02-16t2140	1550375025.31	adult	78.7876	29.9998	-181.9881	1312.7786	78.7174	82631.2939	260148.9318	4434502.7725	857.053	0.056862	208.088	0.61102	203.1854	0.63059	464.9907	0.16819	418.5743	200411	266.4204	0.41918	319.1548	-0.018978	8967560	1.4776	369.436	63.5194	63.2612	99.5183	97.1471	42892.3984	83.8458	-0.86575	93.4061	2737370
022	2019-02-17t0140	1550389425.12	adult	82.7876	33.9998	-177.9882	1260.7643	85.9754	86198.5225	271518.4195	5029462.7105	792.733	-0.12157	182.47	-0.56581	178.8022	-0.53719	415.4313	-0.26124	382.1599	186528.6562	233.9694	-0.66566	278.7632	-0.78297	8188720	0.97941	184.441	63.3394	63.0007	99.8107	98.6613	44815.0195	84.6147	-0.82137	94.4317	2842480
022	2019-02-17t0540	1550403825.05	adult	86.7875	37.9998	-173.9882	1273.6388	84.2735	84236.9828	265277.4673	4788508.1925	877.785	0.24923	191.451	-0.10357	187.6871	-0.076022	424.0733	-0.056394	370.9802	186168.1875	244.6987	-0.21439	287.6457	-0.51496	8403380	1.0555	163.05	65.5334	65.2469	101.9733	100.4906	44766.2578	86.8254	-0.52469	96.4774	2876460
022	2019-02-17t0940	1550418225.19	adult	90.7876	41.9998	-169.9882	1114.9868	81.9691	78586.8552	248006.9225	4577058.0411	410.015	-1.477	178.505	-0.71454	176.1986	-0.63673	277.5062	-1.7623	271.8353	99902.2266	231.0854	-0.66522	260.1009	-1.0741	6426370	-0.06525	291.697	72.9937	72.5173	117.4383	114.566	42277.7891	98.3404	1.3808	109.8178	2627850
022	2019-02-17t1340	1550432626.55	adult	94.788	46.0002	-165.9878	1183.5004	80.328	79163.2632	249386.3733	4491574.1976	803.447	0.12743	186.162	-0.29557	182.663	-0.28062	419.8931	0.15315	354.1761	173415.8594	230.8866	-0.60939	272.5455	-0.69213	7678800	0.61597	317.749	65.266	64.7736	104.0644	101.2638	42978.5977	86.588	-0.68089	96.9534	2692090
022	2019-02-17t1740	1550447026.78	adult	98.788	50.0003	-161.9877	1218.6451	77.0805	76415.766	240682.8689	4073209.4933	678.206	-0.32107	179.677	-0.59404	175.8671	-0.60822	373.9991	-0.34397	328.5698	149225.625	229.6054	-0.59448	274.3278	-0.55075	7163190	0.32195	340.756	72.4229	71.7979	116.91	113.803	46647.0898	96.8856	1.1245	108.9765	2887290
022	2019-02-17t2140	1550461426.97	adult	102.7881	54.0003	-157.9877	1163.2945	79.833	74955.8435	236146.3386	4104063.1374	847.981	0.49163	186.816	-0.18266	183.6185	-0.17	395.4115	0.072748	334.3773	154605.9062	232.0649	-0.42238	277.5267	-0.36513	7302810	0.40093	142.686	69.8123	69.3046	111.2278	108.8288	43490.0586	92.4078	0.287	104.0934	2729030
022	2019-02-18t0140	1550475828.43	adult	106.7885	58.0007	-153.9873	1202.2777	78.139	77127.3389	242929.4539	4215493.8606	727.247	0.029612	180.556	-0.47645	178.2204	-0.42623	343.1637	-0.57793	302.0918	138294.9531	224.1156	-0.69578	262.3158	-0.68499	7262520	0.38256	273.484	69.6815	69.1577	113.2201	109.9055	45627.6914	92.3349	0.24344	104.3589	2802800
022	2019-02-18t0540	1550490227.98	adult	110.7884	62.0006	-149.9874	1253.6187	78.0786	77785.2761	244882.4616	4155173.4686	652.282	-0.25216	174.547	-0.76863	172.3228	-0.71735	341.7698	-0.50541	299.3492	138758.5312	217.9546	-0.90925	254.0193	-0.83723	7083630	0.28601	196.38	67.2729	66.8202	109.5673	106.3459	44484.3359	89.0326	-0.43455	101.0321	2730140
022	2019-02-18t0940	1550504623.65	adult	114.7871	65.9994	-145.9886	1147.0568	85.1631	77127.8359	243013.9438	4438281.9057	613.763	-0.37735	171.076	-0.93392	168.8552	-0.88596	333.7234	-0.541	298.4831	134156.8125	214.526	-1.0155	256.7248	-0.68376	6874180	0.17033	171.225	67.7247	67.1705	112.811	109.622	45350.0312	91.1487	-0.064848	103.7146	2721310
022	2019-02-18t1340	1550519023.56	adult	118.7871	69.9994	-141.9886	1229.2134	83.9946	80406.466	253237.7024	4605594.505	714.984	0.1739	165.178	-1.2468	162.8442	-1.2074	328.6314	-0.53921	288.0824	138025.2031	206.0939	-1.3682	247.0175	-0.91136	6923100	0.20218	313.609	66.834	66.1664	114.5732	108.4129	48120.7266	89.1533	-0.52313	101.9796	2801210
022	2019-02-18t1740	1550533421.76	adult	122.7866	73.9989	-137.9891	979.1807	95.5229	69843.3489	220897.2816	4199244.3089	532.112	-0.67369	165.841	-1.1971	163.4542	-1.1672	317.2419	-0.64877	294.5149	115476.0469	209.8693	-1.1618	246.5928	-0.87625	6028000	-0.31514	287.858	69.9116	69.2182	117.7133	113.3177	42847.6289	93.3256	0.28609	107.3654	2541150
022	2019-02-18t2140	1550547821.7	adult	126.7866	77.9988	-133.9891	1204.0963	84.8113	81406.5431	256412.6829	4774161.8728	765.68	0.55661	169.884	-0.95017	167.5235	-0.92689	336.5555	-0.25393	292.3732	143036.0938	211.1469	-1.0718	246.536	-0.83115	7204450	0.36086	296.779	68.6375	67.9447	119.2732	113.2565	50691.1094	91.6003	-0.13648	105.134	2910780
022	2019-02-19t0140	1550562221.45	adult	130.7865	81.9988	-129.9892	1257.0371	83.4376	82726.294	260502.3575	4708512.4713	679.054	0.17887	179.48	-0.36936	176.7645	-0.3761	347.6073	0.0096819	312.4122	149818.75	222.7195	-0.47727	260.426	-0.33021	7735430	0.65646	362.372	67.8161	67.1429	117.2023	111.1982	50514.1992	90.3434	-0.47973	103.988	2922800
022	2019-02-19t0540	1550576621.37	adult	134.7865	85.9987	-125.9892	1298.1424	83.5842	85217.3405	268322.3591	4882166.74	679.995	0.24401	177.615	-0.46408	174.7505	-0.48499	349.031	0.10858	307.3755	155318.7969	222.0286	-0.48762	261.5984	-0.25109	7891270	0.73013	399.537	68.6085	67.7147	121.1952	115.2983	53931.875	92.1618	-0.1645	107.0883	3048210
022	2019-02-19t0940	1550591021.57	adult	138.7866	89.9988	-121.9892	1257.4805	88.7394	86034.0099	270917.2267	5180457.5786	657.29	0.18515	171.461	-0.82326	168.8766	-0.83349	345.4087	0.11431	296.8479	154743.0938	214.8194	-0.82803	253.8963	-0.47752	7680270	0.59851	283.533	68.9146	68.0405	121.8631	116.9094	54594.6641	91.7798	-0.3339	107.5404	3086890
022	2019-02-19t1340	1550605422.62	adult	142.7869	93.9991	-117.9889	1331.9142	83.4098	87942.0954	276891.3807	5070714.1833	881.19	1.4463	182.222	-0.1546	179.5183	-0.17469	371.5216	0.6616	309.2254	170528.4375	226.9838	-0.1999	271.3937	0.15923	8354130	0.95088	346.531	69.1269	67.7716	142.6144	137.3767	65459.9961	93.7708	0.0080505	118.6778	3169190
022	2019-02-19t1740	1550619822.5	adult	146.7868	97.9991	-113.9889	1331.9834	92.254	93448.4604	294339.2705	5656430.4878	531.145	-0.38035	168.161	-1.0082	165.4712	-1.0372	319.7443	-0.23611	293.9077	155715.4531	214.5799	-0.81065	255.6013	-0.36639	8179000	0.83644	419.661	67.6669	66.4812	129.8483	123.3783	63236.1094	93.7032	-0.11544	113.1704	3291180
022	2019-02-19t2140	1550634221.72	adult	150.7866	101.9988	-109.9891	1383.9235	91.1914	91360.2477	287760.2196	5291857.2039	758.392	0.93061	170.716	-0.84133	168.3731	-0.85228	336.4019	0.13559	290.8027	160463.6875	212.5228	-0.90102	247.2091	-0.64106	8128980	0.7915	222.121	70.702	69.7537	128.093	121.9513	61100.3594	94.8052	-0.005847	111.6391	3366620
022	2019-02-20t0140	1550648622.84	adult	154.7869	105.9992	-105.9888	1404.6552	86.0571	95994.1462	302275.126	5627315.5766	631.658	0.2929	173.178	-0.67865	170.4935	-0.71251	330.2781	0.075136	294.3209	165139.0312	218.0181	-0.61714	257.1014	-0.28015	8655940	1.0465	236.444	68.7266	67.4588	131.9887	126.7562	65994.3438	94.6869	-0.15457	115.5374	3435160
022	2019-02-20t0540	1550663022.95	adult	158.787	109.9992	-101.9888	1317.8321	87.8898	92332.3301	290844.903	5578095.2701	612.906	0.25261	177.507	-0.40074	174.6799	-0.44157	337.0088	0.26325	306.2935	162101.2188	223.7452	-0.32954	265.4204	0.018777	8529580	0.96116	221.798	70.5334	69.3688	135.6632	128.4179	65254.0156	95.7887	-0.077006	115.2003	3389270
022	2019-02-20t0940	1550677422.31	adult	162.7868	113.999	-97.989	1356.5422	88.9973	95454.824	300701.3	5820587.8248	562.999	0.027579	167.699	-0.99514	165.1186	-1.0294	312.5296	-0.16905	294.1492	155327.2188	214.7297	-0.762	252.4043	-0.42008	8331120	0.84298	408.906	70.3873	68.8443	140.1965	131.059	69677.6562	98.1	0.18494	119.1356	3496770
022	2019-02-20t1340	1550691826.68	adult	166.788	118.0002	-93.9878	1384.1962	88.3389	96206.4402	302938.8252	5760368.7218	577.677	0.17782	169.812	-0.86044	167.6539	-0.86677	306.0452	-0.2531	285.6103	153328.6406	214.8532	-0.75601	251.0108	-0.46281	8507230	0.9122	279.324	70.8801	69.5037	139.831	132.5723	70055.3125	97.0343	-0.12661	118.7428	3550950
022	2019-02-20t1740	1550706223.31	adult	170.7871	121.9993	-89.9887	1331.9095	89.9196	95435.9443	300625.4714	5823681.0964	575.79	0.23113	169.663	-0.86844	167.8161	-0.85566	308.5425	-0.15747	289.4546	153345.6406	213.8514	-0.80798	249.4462	-0.51427	8426140	0.85446	221.61	73.5347	72.0271	140.9318	134.6722	70043.125	100.5842	0.26611	121.0695	3652030
022	2019-02-20t2140	1550720623.54	adult	174.7871	125.9994	-85.9886	1264.7651	90.5694	95753.0116	301897.4424	6057369.7913	596.832	0.43046	171.3	-0.76788	168.7285	-0.79861	312.5929	-0.03018	288.9961	155671.25	217.4145	-0.6461	254.9952	-0.32868	8526300	0.88478	257.183	71.7741	70.0665	147.1874	138.3034	73299.3438	99.8235	0.026243	123.5865	3572490
022	2019-02-21t0140	1550735023.3	adult	178.7871	129.9993	-81.9887	1264.3355	92.3586	95394.0977	300664.0207	6073494.4944	542.055	0.14815	165.884	-1.0976	163.4547	-1.1226	299.9434	-0.25696	277.985	148771.9375	210.7056	-0.96792	249.3215	-0.52206	8225520	0.72588	246.855	73.592	71.5473	149.7203	141.9468	74261.25	103.3076	0.34838	128.0704	3649130
022	2019-02-21t0540	1550749423.44	adult	182.7871	133.9993	-77.9887	1357.3495	86.7793	93002.1304	292973.8819	5541105.4187	495.964	-0.095902	161.468	-1.3641	158.5015	-1.4228	292.1461	-0.39461	273.0752	141690.875	208.9388	-1.0609	247.6907	-0.58455	7820860	0.52286	234.751	75.4056	73.0468	156.4904	151.3976	75897.8438	108.0896	0.77611	136.2443	3652340
022	2019-02-21t0940	1550763823.37	adult	186.7871	137.9993	-73.9887	1379.4129	92.2337	97282.28	306378.027	6017693.3306	523.825	0.14179	169.441	-0.88969	167.0121	-0.90959	301.8515	-0.16177	286.1347	153038.7031	216.7827	-0.71701	257.3218	-0.27831	8581520	0.86113	211.229	77.2925	75.0211	157.1074	152.1124	79653.4688	110.2337	0.85583	137.9354	3914560
022	2019-02-21t1340	1550778224.84	adult	190.7875	141.9997	-69.9883	1371.1448	91.0833	95790.1896	301622.7653	5870299.5254	532.816	0.26259	171.353	-0.78089	168.433	-0.8277	315.5392	0.16863	295.241	157454.0312	218.2564	-0.66524	261.068	-0.166	8542110	0.83005	236.817	75.4137	73.0714	153.3206	148.1703	76506.9922	107.7438	0.44774	134.7231	3759450
022	2019-02-21t1740	1550792624.24	adult	194.7873	145.9995	-65.9884	1337.4537	91.9737	95460.637	300601.0009	5920997.1832	668.996	1.2814	175.367	-0.55297	172.7087	-0.58128	323.3159	0.37284	295.4891	160688	224.9631	-0.38153	265.273	-0.040296	8709420	0.89541	267.39	72.7666	70.3179	153.8324	147.8554	76454.7188	106.3439	0.18604	134.9626	3613880
022	2019-02-21t2140	1550807025.06	adult	198.7875	149.9998	-61.9882	1416.9806	91.441	99355.0271	312821.1156	6048248.4699	608.244	0.92217	172.295	-0.73976	169.6448	-0.76705	318.1884	0.28429	290.573	164821.5938	222.4144	-0.51543	261.076	-0.19079	8909700	0.97743	252.383	72.211	69.5717	155.821	149.3218	80715.25	106.6717	0.10971	135.9572	3734170
022	2019-02-22t0140	1550821425.94	adult	202.7878	154	-57.988	1404.7818	94.8992	99935.0694	314706.2624	6227199.4754	523.612	0.36848	170.518	-0.85243	167.9755	-0.87216	306.6984	0.047547	284.7159	159789.8438	218.3419	-0.71839	256.1403	-0.36767	8867600	0.95089	319.825	77.3501	74.6052	162.2539	155.2812	84534.2812	112.9174	0.58371	142.784	4022520
022	2019-02-22t0540	1550835826.2	adult	206.7879	158.0001	-53.9879	1440.2022	91.8241	101363.3191	319065.6786	6230577.4516	596.196	0.97271	179.062	-0.37582	176.2028	-0.41051	321.397	0.41041	297.2071	169697.6406	229.9737	-0.22617	270.6787	0.091913	9444620	1.1985	418.891	76.317	73.1841	164.7462	158.9534	86985.9766	113.8312	0.54215	146.5389	4025340
022	2019-02-22t0940	1550850225.2	adult	210.7876	161.9998	-49.9882	1326.1093	92.7403	93368.299	294147.681	5798858.8355	546.086	0.64964	172.858	-0.7549	169.1247	-0.83883	317.1721	0.33367	298.8723	154462.8125	226.4296	-0.41615	269.9619	0.044899	8401740	0.73197	256.444	78.8666	75.3558	173.5622	166.6475	84524.7969	118.8199	0.84994	152.9129	3833310
022	2019-02-22t1340	1550864582.78	adult	214.7758	165.988	-46	1371.75	87.8271	96731.3725	304679.07	5810863.2896	655.02	1.576	180.138	-0.35827	176.0852	-0.45846	330.251	0.6603	309.5276	166446.5	235.0484	-0.064342	278.4394	0.30016	9070680	1.0182	297.507	78.455	74.7641	173.6583	167.1512	87523.7734	120.2476	0.83734	153.546	3950520
022	2019-02-22t1740	1550878984.04	adult	218.7761	169.9884	-41.9996	1335.5657	94.0506	98330.5275	309845.0029	6142449.4835	599.021	1.1907	173.469	-0.78053	169.7253	-0.86011	322.5715	0.48073	305.9415	165156.5938	227.156	-0.46452	276.8887	0.21135	8867070	0.92219	326.228	77.9297	73.746	182.6087	175.8072	93495.6641	120.9826	0.75647	160.538	3983450
022	2019-02-22t2140	1550893380.93	adult	222.7753	173.9875	-38.0005	1356.9549	89.9515	99230.9351	312674.1809	6137048.3805	474.292	0.20418	178.807	-0.5086	175.8457	-0.54031	315.2332	0.3012	303.1758	162975.5938	231.9465	-0.29814	277.3644	0.1847	9228760	1.0758	310.866	74.8882	71.1023	170.4327	165.8217	88113.7031	116.2328	0.24744	151.4042	3865200
022	2019-02-23t0140	1550907781.73	adult	226.7755	177.9877	-34.0002	1355.4163	91.8664	99836.8103	314569.5857	6192624.5927	556.018	0.94265	180.793	-0.43364	177.1849	-0.50071	324.5916	0.52655	307.934	168787.625	235.2242	-0.20193	278.3663	0.17295	9387130	1.1424	358.175	76.4141	72.2343	174.4097	168.4805	90693.0312	120.1716	0.42492	153.9452	3967570
022	2019-02-23t0540	1550922181.78	adult	230.7755	181.9878	-30.0002	1471.9968	90.7033	106052.9194	334071.3998	6514161.2122	491.58	0.42959	176.101	-0.74846	173.0619	-0.77822	309.7566	0.13521	294.7287	170985.625	229.3124	-0.51727	270.1701	-0.14174	9714060	1.2843	278.76	74.5081	70.7862	170.4288	163.5404	94076.7188	115.7277	-0.0134	149.0688	4110020
022	2019-02-23t0940	1550936581.87	adult	234.7755	185.9878	-26.0002	1470.1471	91.5111	103301.6324	325244.5365	6352818.0745	501.642	0.56233	177.476	-0.70955	173.7098	-0.77912	311.8423	0.17148	299.6619	167771.1562	233.5102	-0.37929	275.6959	-0.0030456	9542530	1.2087	278.456	76.2945	72.0271	177.2837	171.6011	95378.6172	121.3488	0.27894	155.3549	4102200
022	2019-02-23t1340	1550950981.44	adult	238.7754	189.9877	-22.0003	1394.326	91.2931	102299.0523	322132.2896	6462648.7176	451.255	0.13231	176.715	-0.79693	173.5791	-0.82613	300.0267	-0.15328	288.8693	159614.2188	229.8886	-0.59125	267.8234	-0.30785	9399290	1.1485	255.442	77.0521	72.9298	173.6308	168.6915	92371.5625	122.328	0.2374	156.2067	4098330
022	2019-02-23t1740	1550965381.72	adult	242.7755	193.9877	-18.0002	1396.2229	92.6357	102779.2486	323668.5189	6503769.3696	432.597	-0.016974	171.388	-1.1486	168.5138	-1.1576	289.4491	-0.44807	280.7413	154855.25	223.0517	-0.93765	260.7393	-0.57911	9161210	1.0469	278.027	75.7855	71.9649	170.9244	166.1724	91444.5312	118.2881	-0.12574	152.2664	4050960
022	2019-02-23t2140	1550979781.75	adult	246.7755	197.9877	-14.0002	1419.1821	96.084	105028.5726	330758.5001	6689740.6629	396.548	-0.34964	174.872	-0.98079	171.7471	-1.0026	288.6584	-0.48745	281.8378	157896.1562	228.7156	-0.72987	265.4462	-0.46269	9550980	1.2316	301.221	76.8574	72.6513	175.7982	171.7233	96161.6328	121.5744	-0.0018524	157.2697	4197720
022	2019-02-24t0140	1550994182.08	adult	250.7756	201.9878	-10.0001	1383.5374	94.0249	102131.1387	321618.2702	6509285.9355	398.667	-0.3108	179.892	-0.72411	176.4652	-0.76244	298.4674	-0.24772	292.9982	158784.6562	239.6408	-0.29896	277.5519	-0.1107	9553000	1.2432	293.38	78.7948	73.5791	189.1246	184.3447	100614.2656	129.2768	0.38872	168.5346	4184320
022	2019-02-24t0540	1551008582.3	adult	254.7757	205.9879	-6.0001	1380.8913	91.2851	100220.9185	315552.9173	6314309.5759	410.941	-0.16127	182.686	-0.59728	178.7072	-0.66562	309.3305	0.023118	303.8559	161470.5312	246.0526	-0.067879	287.1666	0.15757	9522490	1.241	304.289	80.264	74.279	200.0356	193.3972	104418.5547	135.0458	0.64618	178.0118	4183760
022	2019-02-24t0940	1551022982.47	adult	258.7757	209.9879	-2	1389.2423	91.7576	100356.5993	315979.0543	6283859.9352	424.222	0.010018	181.579	-0.69335	177.96	-0.7383	306.8729	-0.054337	301.7307	160494.5	244.0744	-0.19203	284.8165	0.048828	9481330	1.2344	287.789	80.466	74.4579	200.7719	192.5118	105003.7188	135.7304	0.59572	177.9316	4201610
022	2019-02-24t1340	1551037382.74	dead	262.7758	213.988	2	1371.0068	91.5044	99658.4021	313840.3857	6225082.9405	398.336	-0.25651	182.043	-0.69909	178.1614	-0.7566	306.925	-0.064998	301.0255	159294.0625	244.0833	-0.23052	284.6572	0.0105	9439300	1.2276	312.732	81.3232	75.1612	203.2111	196.7284	105466.5625	137.7284	0.62384	180.0201	4216770
024	2019-02-13t1215	1550081943.33	larva	0	-55.4136	-327.3872	156.4468	32.3698	3447.2421	11023.7308	70391.1084	0	0.44197	0	-0.61704	0	-0.64106					0	-0.49799	0	-0.39415	0	86028.4704	0	0	0				0	-0.64017	0	0
024	2019-02-13t1730	1550100854.13	larva	5.253	-50.1606	-322.1342	147.7251	32.925	3309.3885	10613.6932	68763.0929	0	-0.32556	0	-0.85199	0	-0.87685					0	-0.70072	0	-0.616	0	1.4252	0	0	0				0	-0.81341	0	0
024	2019-02-13t2130	1550115254.66	larva	9.2531	-46.1605	-318.1341	147.7318	32.0117	3219.7318	10319.4712	65103.6453	0	-0.6843	0	-1.0429	0	-1.0679					0	-0.86827	0	-0.79949	0	-0.47731	0	0	0				0	-0.95601	0	0
024	2019-02-14t0130	1550129655.51	larva	13.2534	-42.1603	-314.1338	145.3096	32.0877	3188.2492	10225.8472	64843.7726	0	-0.9623	0	-1.2464	0	-1.2708					0	-1.0498	0	-0.99801	0	-1.0364	0	0	0				0	-1.1099	0	0
024	2019-02-14t0530	1550144055.04	larva	17.2533	-38.1604	-310.134	232.4473	20.7928	3855.8911	12171.6061	54381.629	251.32	0.097899	175.109	0.99846	173.9546	1.039	236.1825	-0.25226	234.215	5196.0156	213.302	0.72964	226.7907	0.57184	374559	-0.90081	117.438	64.6302	64.548	98.353	96.7089	2163.7651	85.4994	0.82642	93.8581	138244
024	2019-02-14t0930	1550158454.64	larva	21.2531	-34.1605	-306.1341	228.5445	16.8868	2469.4844	7790.4461	23952.3705	263.388	-0.14696	192.031	1.1322	191.6958	1.194	255.3204	-0.25967	254.7004	3829.8059	232.9648	0.82103	250.7117	0.63438	273068	-1.3912	106.833	65.1761	64.4575	98.3642	97.0874	1475.463	84.7424	0.73983	93.7788	92680.4
024	2019-02-14t1330	1550172858.33	larva	25.2542	-30.1595	-302.1331	398.5314	56.7809	18354.4025	58342.2847	728896.5157	274.688	-0.35864	180.803	0.84705	180.8266	0.9115	243.8284	-0.47513	241.2471	23651.3555	218.4416	0.57069	234.1549	0.35058	1745840	-0.11091	117.66	65.2951	65.24	98.6839	97.328	9572.3389	85.211	0.67991	93.5794	630490
024	2019-02-14t1730	1550187259.92	larva	29.2546	-26.159	-298.1326	633.7445	50.1201	23975.3205	75848.9768	792084.4291	389.107	-0.11441	173.374	0.59549	172.8018	0.64965	251.4953	-0.56883	247.9982	31939.9043	219.3746	0.46236	239.6262	0.2405	2199590	-0.056988	437.156	60.7942	60.499	100.7576	95.5125	12796.2178	82.0027	0.50636	91.761	771296
024	2019-02-14t2130	1550201656.46	larva	33.2536	-22.16	-294.1336	691.5224	54.6996	31409.2341	99108.809	1195583.5715	342.038	-0.53098	190.727	0.75049	188.8401	0.79158	279.0829	-0.51778	276.0392	46327.7578	243.9058	0.6314	267.4323	0.34761	3148700	0.43379	135.72	63.7532	63.5699	97.5182	95.9659	16188.0127	83.4568	0.45769	92.6395	1052500
024	2019-02-15t0130	1550216057.1	larva	37.2538	-18.1598	-290.1334	690.0243	44.7152	25009.924	78755.155	777936.815	737.628	0.76574	193.833	0.66254	189.3951	0.65825	408.9799	0.3626	381.0924	54394.3203	247.5566	0.55505	286.9182	0.38504	2569450	-0.41914	123.201	64.7617	64.6058	99.2451	97.6272	13199.5957	85.0534	0.40867	94.4609	858482
024	2019-02-15t0530	1550230455.89	larva	41.2535	-14.1602	-286.1337	752.8286	50.396	31625.2454	99662.734	1116126.872	731.971	0.50237	174.019	0.089782	168.322	0.053962	459.9172	0.68173	436.5478	76806.1719	229.3317	0.12238	313.4785	0.52572	2902470	-0.45279	224.624	58.7054	58.2582	95.1533	92.4552	15890.5996	79.8142	0.086026	89.0866	979147
024	2019-02-15t0930	1550244857.64	larva	45.254	-10.1597	-282.1332	893.1577	56.8929	41115.0513	129570.5774	1575180.0085	1143.18	1.71	188.758	0.19805	181.5062	0.13131	597.5543	1.8045	558.2483	129669.2812	251.5087	0.29026	347.1558	0.80749	4083210	0.14012	221.691	58.6031	58.2086	96.3171	93.0872	20900.8008	79.647	-0.093058	89.3764	1267700
024	2019-02-15t1340	1550259836.93	larva	49.4149	-5.9988	-277.9723	1002.3931	58.7403	49170.8905	154864.1694	2040514.9922	1840.79	3.7853	204.652	0.42793	194.0958	0.27735	704.3754	2.6834	586.9442	182433.2188	280.8613	0.70831	366.5011	0.92636	5281650	0.66255	142.041	57.9695	57.6768	92.3531	91.1736	23919.457	78.1674	-0.36515	87.1685	1496080
024	2019-02-15t1740	1550274233.03	larva	53.4138	-1.9998	-273.9734	1001.9347	67.962	55965.4254	176376.9552	2619973.2558	899.21	0.48477	218.236	0.75788	209.3449	0.65159	579.4443	1.3772	562.3821	169777.1875	296.1164	1.0017	404.8921	1.4584	6388860	1.1081	345.116	65.8969	65.6368	103.6422	99.6589	30367.1777	87.2417	0.082252	96.369	1929130
024	2019-02-15t2140	1550288631.84	adult	57.4135	1.9998	-269.9737	1084.1287	67.8626	58193.9442	183376.6173	2676706.7375	2119.25	4.2938	222.344	0.90212	214.3344	0.82376	694.8822	2.2291	501.9037	211939.0625	290.4481	0.8742	375.9093	0.91671	6777260	1.0797	164.017	66.6635	66.4137	103.2061	101.3934	31477.8652	87.9964	0.093026	97.7355	2031970
024	2019-02-16t0140	1550303032.91	adult	61.4138	6.0001	-265.9734	1125.6913	73.1776	64844.794	204384.1142	3217621.4416	1571.37	2.4185	204.113	0.31032	195.6255	0.19789	616.3839	1.4197	472.625	209570.5	283.3858	0.71494	396.3607	1.2429	6922490	0.93201	352.629	64.3259	64.0193	101.4935	99.5844	34507.8047	86.1506	-0.12544	95.4998	2181610
024	2019-02-16t0540	1550317432.89	adult	65.4138	10.0001	-261.9735	1087.1743	72.1261	65056.5564	204956.8619	3290021.6301	726.237	-0.33784	192.071	-0.14258	182.8379	-0.30836	476.3777	0.13189	436.6939	161968.4375	276.6067	0.55755	370.361	0.78219	6529080	0.50447	243.283	58.3573	57.9674	93.5799	91.6527	31817.1699	78.5935	-1.1132	87.8113	1983740
024	2019-02-16t0940	1550331833.63	adult	69.414	14.0003	-257.9732	637.2066	78.3118	41475.5559	131596.1786	2248014.8549	989.436	0.46442	229.169	1.3837	218.2868	1.1917	632.0261	1.5641	606.9418	137149.6562	311.577	1.6776	443.5191	2.16	4957390	-0.55071	219.635	63.7623	63.7233	97.6972	95.7563	21200.2852	83.8524	-0.61268	92.3659	1379310
024	2019-02-16t1340	1550346233.53	adult	73.4139	18.0003	-253.9733	939.9655	81.8506	64229.15	203090.1751	3634090.4752	893.57	0.14808	227.304	1.3936	218.7957	1.2931	544.8566	0.82433	505.7723	168905.5625	312.3468	1.8239	411.5437	1.6579	7025510	0.51599	233.55	72.8305	72.5267	115.3063	112.6289	35744.9453	97.2646	1.28	108.3371	2251040
024	2019-02-16t1740	1550360633.27	adult	77.4139	22.0002	-249.9734	1090.5986	81.1059	70377.9321	221782.6426	3931373.2492	457.059	-1.2939	206.676	0.52983	201.3	0.52796	377.6941	-0.75114	372.8841	138613.7344	290.8941	1.2272	357.3571	0.71323	7582930	0.73285	146.422	62.957	62.6287	99.0107	97.6221	36336.9141	84.29	-0.76648	93.5835	2309890
024	2019-02-16t2140	1550375034.51	adult	81.4142	26.0006	-245.973	994.5955	79.3132	65443.0792	206536.0951	3571233.4475	810.507	-0.076273	216.312	1.0327	207.9687	0.88886	481.8144	0.41891	439.3891	163816.9062	301.2173	1.7069	388.7252	1.4926	7341860	0.52832	300.703	68.9031	68.53	109.2344	106.7147	37139.7031	91.5294	0.31578	102.3701	2338640
024	2019-02-17t0140	1550389434.25	adult	85.4141	30.0005	-241.9731	1195.5212	80.7577	76686.8547	241560.7466	4223833.5863	583.869	-0.84372	204.873	0.53735	198.5747	0.46	410.9404	-0.24747	394.4294	164376.1562	282.6907	1.1623	360.3056	1.0577	8188770	0.94786	241.27	61.8108	61.4607	99.3875	97.0851	39755	82.8127	-1.1651	92.3538	2470580
024	2019-02-17t0540	1550403834.22	adult	89.4141	34.0005	-237.9731	951.8151	82.0454	54886.7364	173106.9451	2815505.5299	955.855	0.60244	207.564	0.72194	202.1443	0.67581	565.3932	1.7752	532.715	140217.5156	264.0165	0.57209	349.4973	0.98678	5144270	-0.7677	168.528	72.4726	72.0591	116.0668	114.5293	28784.5703	97.9079	1.3081	109.8522	1796160
024	2019-02-17t0940	1550418234.39	adult	93.4142	38.0005	-233.973	1202.7331	76.3898	74867.6928	235789.4486	3960379.4278	1203.45	1.7013	221.901	1.5048	216.6448	1.4628	511.4704	1.3096	419.6242	199984.9375	285.0773	1.5082	355.3996	1.3079	8667910	1.169	274.472	65.5511	65.2271	101.7359	99.5954	39778.7344	86.504	-0.67627	96.1109	2560560
024	2019-02-17t1340	1550432635.83	adult	97.4146	42.0009	-229.9726	1069.1731	80.1691	72768.6186	229658.7272	4112465.2048	950.05	0.7968	220.306	1.4915	215.6182	1.4586	469.7477	0.92963	390.2813	178504.1406	278.1252	1.3573	338.0924	1.0462	8353570	0.98986	362.635	69.1551	68.7631	111.3073	107.6058	42296.7734	91.4917	0.15916	102.0681	2622220
024	2019-02-17t1740	1550447036.05	adult	101.4146	46.001	-225.9726	1109.2587	83.0417	76162.3035	240163.6571	4371689.8888	460.856	-1.2276	193.438	0.15056	190.8393	0.20021	351.9983	-0.57671	346.0905	139743.3125	243.4201	0.02855	299.5175	0.18298	7669630	0.60722	360.717	61.6009	61.2648	100.1031	96.3985	39740.9258	81.7035	-1.6769	91.6316	2442420
024	2019-02-17t2140	1550461436.3	adult	105.4147	50.0011	-221.9725	1252.2424	79.0883	78263.9829	246413.2122	4251290.8091	521.325	-0.92423	204.752	0.80178	201.5108	0.80857	365.9792	-0.27163	347.2745	149685.5	257.6362	0.72543	307.262	0.51883	8364120	1.0078	185.548	71.375	71.0676	110.7373	108.485	45291.5703	94.5884	0.68023	105.0911	2915670
024	2019-02-18t0140	1550475837.76	adult	109.4151	54.0015	-217.9721	1204.7681	80.0909	74744.0889	235358.363	4023980.3538	998.474	1.3366	208.306	1.0534	204.6169	1.0234	443.4267	1.0009	363.8958	172936.4062	255.1813	0.71805	298.4324	0.39709	8122250	0.88011	323.239	67.4405	67.0249	105.2171	102.6849	41034.6719	88.6454	-0.49232	98.279	2629640
024	2019-02-18t0540	1550490237.57	adult	113.4151	58.0014	-213.9722	835.4595	76.6843	50344.8665	159420.2687	2575432.7451	371.271	-1.5521	201.728	0.75206	198.2441	0.72319	311.044	-0.91699	307.1489	82115.6094	256.8509	0.88942	293.8986	0.3817	5306450	-0.7368	317.105	66.43	66.0134	103.2992	100.8544	27271	87.0571	-0.86113	96.536	1747440
024	2019-02-18t0940	1550504632.49	adult	117.4137	62	-209.9736	1137.5414	80.5552	72202.0226	227409.6099	4009243.9265	595.44	-0.43009	187.568	0.0082915	183.5447	-0.054242	357.1377	-0.10765	327.7425	134640.9062	242.7154	0.32322	294.3247	0.50204	7063040	0.28228	187.413	67.886	67.2709	108.5168	106.4993	40910.8516	90.367	-0.25519	101.4478	2556320
024	2019-02-18t1340	1550519032.68	adult	121.4137	66.0001	-205.9735	1125.35	78.4584	72439.9773	228220.8907	3971089.8954	575.382	-0.47638	189.773	0.16735	186.3529	0.13089	354.5013	-0.060358	315.4241	134001.4688	241.4746	0.32568	283.6822	0.26266	7169440	0.3435	178.527	67.2209	66.6958	109.2789	106.8906	41307.418	90.1221	-0.36583	102.1464	2539540
024	2019-02-18t1740	1550533430.7	adult	125.4132	69.9995	-201.9741	1078.5902	82.0786	70828.046	223303.3814	3986872.0833	889.841	1.158	198.007	0.67984	195.9484	0.71254	363.4601	0.17452	308.243	134480.25	240.5225	0.33762	272.0332	-0.028698	7308060	0.42178	232.495	65.2317	64.7492	105.3874	102.3948	38993.3516	87.8278	-0.92087	98.6986	2407570
024	2019-02-18t2140	1550547830.66	adult	129.4131	73.9995	-197.9741	1222.957	79.7217	78030.2255	245749.6633	4302470.4851	817.719	0.86636	201.888	0.94641	199.2877	0.94291	379.6895	0.53683	320.1775	154913.3125	247.5553	0.73108	283.1529	0.4008	8218060	0.93524	262.672	67.4416	67.0565	108.1249	105.8204	44114.9453	89.8895	-0.55299	100.8287	2745280
024	2019-02-19t0140	1550562230.44	adult	133.4131	77.9994	-193.9741	1169.2847	80.8246	76935.547	242349.2946	4329641.3429	802.886	0.86016	204.259	1.1256	201.5901	1.1156	405.6086	1.0783	344.3916	162649.0625	247.7268	0.78413	284.1705	0.49887	8189170	0.90456	142.178	69.6129	68.8127	113.2246	111.2556	45403.0664	93.282	0.11975	106.5012	2790920
024	2019-02-19t0540	1550576630.26	adult	137.413	81.9994	-189.9742	1218.0095	82.4491	73499.4597	231413.5536	3969157.6432	716.599	0.47627	199.651	0.88141	196.6102	0.84723	394.4066	0.97135	346.0165	151452.1562	245.2221	0.69371	282.0174	0.48009	7659790	0.59267	296.099	68.3823	67.528	115.1646	111.9564	44223.2188	92.3335	-0.17166	105.9296	2623560
024	2019-02-19t0940	1550591030.54	adult	141.4131	85.9995	-185.9741	1157.4708	79.0009	76033.8655	239568.9316	4227777.0991	936.43	1.7125	190.976	0.37711	187.575	0.31704	398.8482	1.1385	326.2415	158342.75	235.3439	0.21932	274.4936	0.26168	7568200	0.52782	156.364	68.0694	67.2009	114.9824	112.472	45648.0078	92.0161	-0.33443	106.6398	2697520
024	2019-02-19t1340	1550605431.58	adult	145.4134	89.9998	-181.9738	1137.828	82.2943	76174.2842	240127.0482	4356581.1357	803.329	1.0748	197.477	0.79578	194.7496	0.77796	382.7305	0.91904	323.119	151944	243.3364	0.63687	275.2657	0.31909	7834710	0.65728	191.276	70.1043	69.4454	110.5965	108.7094	43906.793	93.0455	-0.21078	103.9828	2781320
024	2019-02-19t1740	1550619831.44	adult	149.4134	93.9997	-177.9739	650.0757	96.4466	46229.8103	147654.5197	2822871.551	749.475	0.85444	195.161	0.6684	190.759	0.54447	442.8843	2.1355	430.6689	106735.125	243.8538	0.6681	314.4708	1.7198	4699670	-1.0194	322.495	68.0643	66.9059	122.3236	119.2296	29479.9785	93.8324	-0.15715	111.8326	1639060
024	2019-02-19t2140	1550634230.63	adult	153.4131	97.9995	-173.9741	1213.7303	81.9996	79834.8374	251437.6875	4549180.443	739.268	0.87365	201.108	1.0459	197.5607	0.97977	388.229	1.1714	339.869	161503.2812	251.3844	1.0356	295.6123	1.0589	8365890	0.90324	334.313	69.3793	68.3621	122.9119	119.4467	51131.3359	93.8025	-0.28508	110.6963	2886110
024	2019-02-20t0140	1550648631.83	adult	157.4135	101.9998	-169.9738	1246.8625	82.0208	81241.4326	255835.5278	4564216.5135	518.854	-0.3081	183.818	-0.015398	180.0647	-0.10828	341.1226	0.32214	320.5568	144635.9688	240.9136	0.50845	288.6307	0.81511	7783780	0.58738	311.48	66.0187	64.7871	123.5216	119.3846	52373.1641	91.2889	-0.85421	109.7196	2795560
024	2019-02-20t0540	1550663031.91	adult	161.4135	105.9999	-165.9737	1195.7724	84.1759	80466.4671	253474.2525	4624218.9049	656.51	0.55141	194.792	0.66862	191.64	0.62154	370.9649	0.9723	325.5752	155805.2656	243.574	0.63054	288.1244	0.799	8165670	0.76598	301.604	70.6197	69.3038	132.309	128.0458	55569.7969	96.2516	-0.08381	117.5599	2960380
024	2019-02-20t0940	1550677431.22	adult	165.4133	109.9997	-161.9739	1127.6185	81.9295	77768.2071	245141.8513	4501283.6133	500.349	-0.30631	204.778	1.2842	202.6655	1.309	338.3252	0.3806	322.181	137021.7031	248.4447	0.85181	282.6926	0.61082	8287370	0.81008	391.2	72.4241	71.6298	122.4515	116.5534	49592.8672	96.5541	-0.16029	110.4402	2931000
024	2019-02-20t1340	1550691835.74	adult	169.4146	114.0009	-157.9727	1188.4051	83.7386	78852.0043	248491.8316	4488485.3104	645.997	0.63854	185.262	0.088768	182.3702	0.048786	348.9128	0.6526	304.2863	143403.1406	232.7442	0.092419	268.9974	0.14651	7613350	0.46603	243.349	70.9396	69.921	122.9692	119.4656	50540.3359	96.133	-0.33734	112.4547	2915260
024	2019-02-20t1740	1550706232.24	adult	173.4136	117.9999	-153.9736	1224.064	84.0957	81835.2585	257792.1593	4696178.219	502.248	-0.18235	175.274	-0.52218	173.094	-0.52604	311.2687	-0.069931	293.5025	132911.7188	223.2393	-0.36603	260.7783	-0.13169	7472640	0.38705	226.463	65.2692	64.0043	124.2578	121.5488	53058.082	91.4499	-1.088	112.4668	2782690
024	2019-02-20t2140	1550720632.53	adult	177.4137	122	-149.9736	1126.2063	83.911	77371.2914	243905.2715	4483347.7697	637.041	0.73374	191.891	0.48288	189.2451	0.46192	357.7321	0.94619	322.8351	144166.0469	238.9199	0.3514	285.12	0.67346	7734930	0.49951	283.191	69.9359	68.4257	140.3675	135.5267	56708.4531	95.9187	-0.55747	122.4134	2819050
024	2019-02-21t0140	1550735032.23	adult	181.4136	125.9999	-145.9736	1099.4321	81.4428	75400.7555	237773.1471	4332816.8734	606.346	0.60672	192.566	0.5092	189.4191	0.45774	357.8623	0.99941	322.6097	140639.875	243.2531	0.52825	287.7259	0.74666	7561490	0.40605	277.936	70.4333	68.7546	137.961	134.3494	54218.6797	98.9874	-0.2656	123.9995	2765700
024	2019-02-21t0540	1550749432.49	adult	185.4137	130	-141.9736	1155.2605	77.613	74262.9648	233965.7654	4058336.6742	564.608	0.39669	186.287	0.11691	182.9111	0.048414	352.5252	0.93064	331.5344	136779.7812	235.1799	0.13137	288.6212	0.76047	7211180	0.23422	221.346	69.4846	67.516	150.8264	145.1379	58520.6406	98.2554	-0.44248	130.8626	2689750
024	2019-02-21t0940	1550763832.36	adult	189.4136	134	-137.9736	1109.8123	80.6737	74009.3532	233382.6537	4134868.5551	676.299	1.2229	195.153	0.62505	192.8613	0.62594	348.1126	0.87795	305.1256	134371.4688	241.7499	0.40506	273.3645	0.24254	7526280	0.37123	175.373	70.5235	69.4132	126.553	122.7451	48849.4688	97.0079	-0.65749	114.6774	2719810
024	2019-02-21t1340	1550778233.91	adult	193.4141	138.0004	-133.9732	1131.0591	85.2858	80520.0879	253948.1838	4810723.0224	471.22	-0.13081	211.805	1.5788	210.3824	1.6367	327.0257	0.44352	314.6418	137350.7812	251.4895	0.81781	282.0562	0.51455	8876960	0.97466	389.74	76.9268	76.1025	122.2361	119.0427	51339.1719	102.09	-0.20961	114.6434	3224080
024	2019-02-21t1740	1550792633.32	adult	197.4139	142.0002	-129.9733	1105.2678	83.8129	74730.2593	235569.315	4265947.6814	569.047	0.61842	202.553	1.0176	201.0035	1.0632	349.1426	0.97815	323.7897	136165.625	248.6725	0.6657	290.5508	0.78005	7883760	0.52084	377.27	75.3242	73.7375	144.6284	139.3483	56405.0977	103.1452	-0.1968	129.3069	2931770
024	2019-02-21t2140	1550807034.12	adult	201.4141	146.0005	-125.9731	963.3558	78.5564	63220.8572	199589.8282	3495438.0181	347.122	-0.94583	213.623	1.6389	212.6742	1.7211	293.0071	-0.27657	286.7155	96692.3438	253.5226	0.85843	276.5571	0.30815	7038660	0.14152	212.68	79.5852	79.0467	119.7517	117.676	39518.0703	103.5492	-0.25189	113.9415	2622250
024	2019-02-22t0140	1550821435.07	adult	205.4144	150.0007	-121.9729	1064.5255	87.3636	73982.8701	233322.9094	4352531.4116	580.326	0.83127	194.229	0.50383	191.9342	0.50369	343.3085	0.9163	321.5717	132517.0938	241.7323	0.30789	289.5631	0.72085	7481700	0.3343	258.171	74.4671	72.2778	157.7462	152.6132	60890.0273	103.907	-0.31071	137.3389	2868470
024	2019-02-22t0540	1550835835.33	adult	209.4144	154.0008	-117.9728	1249.6007	84.3053	83986.8926	264546.7171	4833754.3367	602.865	1.0659	188.015	0.12707	185.4992	0.11428	345.3428	0.99626	312.3542	151260.1562	236.6509	0.051592	278.6052	0.33857	8225070	0.65675	314.864	75.4171	73.263	163.2791	156.3337	71516.2656	106.5862	-0.17373	140.0834	3299270
024	2019-02-22t0940	1550850234.29	adult	213.4142	158.0005	-113.9731	1217.8173	82.4762	83435.099	262981.4769	4755383.2408	672.599	1.6867	203.741	1.0159	201.569	1.0246	353.7621	1.2245	319.3231	153886.5	253.676	0.78307	290.8358	0.72078	8852740	0.9253	227.432	77.1911	74.8951	160.8185	154.8399	69956.0312	109.1387	-0.056877	141.9068	3354030
024	2019-02-22t1340	1550864587.36	adult	217.4011	161.9875	-109.9861	1170.8538	83.7708	79885.3945	251804.6115	4551388.7314	651.962	1.5991	213.493	1.5599	210.3986	1.5149	384.8009	2.0022	349.971	160461.9688	265.9975	1.3013	314.2175	1.4699	8882820	0.93132	243.95	76.5113	73.8219	168.3703	163.4177	70210.4062	110.623	-0.042256	147.9229	3183400
024	2019-02-22t1740	1550878988.69	adult	221.4015	165.9878	-105.9857	1046.787	89.3731	74766.6398	235940.9627	4479569.9508	452.384	0.010294	234.407	2.7559	232.856	2.7985	350.514	1.1778	343.7989	136700.4531	279.9195	1.886	314.0523	1.4249	9123590	1.0312	294.219	82.1727	80.9952	133.1202	130.5778	51916.8711	110.8088	-0.13845	125.4395	3198330
024	2019-02-22t2140	1550893385.52	adult	225.4006	169.987	-101.9866	1081.4601	91.0866	78351.7589	247278.6537	4810531.9422	492.397	0.38097	220.547	1.9144	218.9364	1.9558	345.5415	1.0581	334.436	140980.9375	268.1767	1.3047	299.8569	0.90557	8993240	0.96946	333.056	77.6731	76.0113	132.905	129.563	54225.2266	107.5203	-0.49319	123.754	3167280
024	2019-02-23t0140	1550907786.32	adult	229.4008	173.9872	-97.9864	1169.5472	84.4252	78179.8211	246328.4605	4506004.1668	590.078	1.2817	225.967	2.1998	222.8406	2.1515	388.604	2.15	369.1476	158550.4375	278.9322	1.7399	321.0027	1.5684	9207940	1.0603	310.289	78.3564	75.1926	168.343	163.8349	68683.9453	115.5532	0.010417	149.0794	3192940
024	2019-02-23t0540	1550922186.32	adult	233.4008	177.9872	-93.9864	1213.306	84.6715	81574.6363	256992.6512	4674412.0924	653.247	1.9155	217.048	1.6337	213.4661	1.5625	404.5329	2.5617	368.516	172331.0156	270.4111	1.2944	326.905	1.7094	9226260	1.0684	242.892	77.4687	74.1448	176.0982	170.4979	75017.8438	115.4079	-0.10317	152.8938	3293040
024	2019-02-23t0940	1550936586.54	adult	237.4009	181.9873	-89.9863	1033.6622	83.8241	69861.6139	220443.5174	4029474.6692	404.723	-0.31085	233.098	2.5346	232.0201	2.6066	324.9706	0.49974	315.122	118289.2891	277.6864	1.5574	301.4872	0.8162	8479160	0.73557	254.174	83.3864	82.422	131.4083	129.5982	47701.2266	111.6921	-0.45056	124.4363	3033260
024	2019-02-23t1340	1550950985.98	adult	241.4007	185.9871	-85.9865	1140.2388	86.4874	80220.4115	253062.6907	4690963.7254	450.89	0.1492	220.502	1.7438	218.441	1.7644	340.4558	0.88641	328.3704	142310.5156	268.8412	1.0975	304.0375	0.84652	9208830	1.0663	224.189	81.5863	79.6549	143.4645	140.8458	59968.1484	113.7069	-0.39676	133.287	3407290
024	2019-02-23t1740	1550965386.25	adult	245.4008	189.9872	-81.9864	1079.6224	87.4538	71651.9637	225850.0049	4153388.8157	365.291	-0.66411	199.008	0.43827	197.6033	0.50631	294.7227	-0.32257	287.8428	110226.2812	243.7311	-0.061385	272.2271	-0.23162	7431140	0.26516	342.183	76.377	74.9764	130.5011	127.8099	48807.4023	106.3257	-0.94418	121.9812	2851990
024	2019-02-23t2140	1550979786.38	adult	249.4008	193.9872	-77.9864	1056.0954	89.9149	76320.7195	240879.3742	4620473.9585	439.516	0.099715	219.516	1.5812	218.6537	1.6738	316.4666	0.22988	303.1416	125953.7188	266.6707	0.87933	290.4488	0.3136	8717650	0.85599	285.136	81.7861	80.1838	139.6635	136.6797	55586.0781	113.6087	-0.55064	130.1513	3247970
024	2019-02-24t0140	1550994186.63	adult	253.4009	197.9873	-73.9863	1125.4656	82.9646	77913.9217	245827.3666	4555902.7314	609.199	1.9222	230.889	2.1831	228.8819	2.2061	374.2223	1.7327	342.5747	151934.25	283.5626	1.5415	318.197	1.1507	9369710	1.1659	190.188	81.5751	79.4267	149.8621	146.8714	60844.0078	116.0796	-0.46764	137.9931	3310400
024	2019-02-24t0540	1551008586.96	adult	257.401	201.9874	-69.9862	1213.0148	84.3109	80649.3315	254210.6664	4567002.8971	449.316	0.274	238.072	2.5382	236.7455	2.5969	344.7273	0.94635	334.6928	145130.1875	288.5462	1.6895	318.0192	1.0991	10001400	1.4741	189.362	83.1531	81.2711	142.9866	140.6711	60197.3477	116.9809	-0.48077	134.0323	3493260
024	2019-02-24t0940	1551022987.04	adult	261.401	205.9874	-65.9862	1280.7051	85.709	87263.9313	274832.697	5089326.8406	517.807	1.0935	232.501	2.1677	230.8483	2.2107	363.8683	1.441	355.2506	165560.0625	284.6782	1.4682	326.3738	1.3141	10558600	1.7548	309.471	82.3358	78.894	195.8031	187.9731	89090.4062	120.3347	-0.35149	167.0338	3739110
024	2019-02-24t1340	1551037387.45	adult	265.4011	209.9875	-61.9861	1327.3846	87.7661	91563.715	288428.7924	5365809.9768	512.23	1.1056	232.203	2.1	230.924	2.1643	353.5927	1.161	342.4421	168663.7344	283.0632	1.3454	318.3075	1.0219	11070700	2.0212	326.154	82.7855	79.5948	188.4306	180.3454	89881.375	120.1563	-0.4277	158.4736	3946960
024	2019-02-24t1740	1551051787.62	adult	269.4012	213.9876	-57.986	1152.5835	81.2445	75651.1395	238522.8651	4276465.6677	411.818	-0.05396	239.418	2.4538	239.8013	2.6066	332.0201	0.5804	324.4433	131147.9531	291.7788	1.6456	314.9453	0.87808	9437370	1.2494	168.942	86.3409	85.305	142.1099	140.5705	56133.4062	119.7108	-0.51613	134.8328	3403390
024	2019-02-24t2140	1551066187.7	adult	273.4012	217.9876	-53.986	903.2255	79.4363	57149.1793	180304.4629	3131971.0417	368.213	-0.58997	241.66	2.5279	242.1524	2.6851	328.3097	0.47123	324.5709	98164.6094	295.5158	1.7398	317.0614	0.90179	7204610	0.16111	178.648	87.3572	86.0238	143.9262	142.3737	43033.9258	122.5019	-0.42521	136.6048	2604380
024	2019-02-25t0140	1551080587.87	adult	277.4013	221.9876	-49.986	905.899	84.5833	59342.5235	187244.5674	3361098.5763	398.291	-0.17397	242.523	2.5255	242.8701	2.6739	329.14	0.48195	325.4418	102033.3906	296.1348	1.7077	317.7915	0.88323	7500990	0.30912	172.094	88.0987	86.1986	146.9416	144.8289	45551.9062	124.5058	-0.38018	139.7725	2724800
024	2019-02-25t0540	1551094987.93	adult	281.4013	225.9876	-45.9859	743.9149	81.4922	47513.7674	150223.0502	2651474.4111	360.539	-0.70003	242.849	2.4937	241.9485	2.5739	328.1917	0.4446	325.7073	81391.5312	297.8325	1.7186	319.022	0.87926	6018050	-0.44264	175.304	87.8521	85.5658	148.956	147.4555	36941.082	124.7124	-0.43176	141.0587	2177060
024	2019-02-25t0940	1551109388.72	adult	285.4015	229.9879	-41.9857	973.5148	85.7166	62540.3902	197491.7757	3378307.5289	363.592	-0.66371	242.314	2.415	242.3028	2.5441	322.693	0.28459	320.6746	105520.6094	292.272	1.4449	312.5097	0.64724	7906710	0.52177	169.196	91.5667	90.4831	147.2309	145.4975	48144.5078	125.6373	-0.44483	140.5881	2987820
024	2019-02-25t1340	1551123738.81	adult	289.3876	233.974	-37.9996	1021.6573	84.2466	62634.8767	197575.3313	3321200.1291	355.903	-0.80914	242.308	2.3658	242.8127	2.5229	322.0828	0.25439	319.6815	105321.0625	293.9153	1.4551	313.1972	0.62849	7922260	0.53507	195.309	92.7219	91.3361	151.6644	149.4384	49594.2656	129.0123	-0.33291	144.2464	3031540
024	2019-02-25t1740	1551138139.87	adult	293.3879	237.9743	-33.9993	996.6166	86.9437	61193.4114	193320.1777	3238230.698	378.235	-0.4266	243.379	2.3749	242.831	2.4751	325.7641	0.33872	323.4609	104244.5	294.5114	1.4242	314.6941	0.63279	7776940	0.46342	190.97	93.7948	91.8247	156.5867	154.1383	50107.7422	131.5825	-0.26541	148.5167	2997120
024	2019-02-25t2140	1551152537.68	adult	297.3873	241.9737	-29.9999	834.7145	84.6414	52906.198	166971.5449	2976211.1455	373.372	-0.53368	244.105	2.3647	243.6409	2.4696	329.951	0.43641	326.7158	91066.4844	298.1665	1.5096	319.1303	0.72068	6736570	-0.095156	194.229	93.9631	90.9115	163.3399	160.9284	45081.8008	135.8985	-0.11427	154.7398	2593100
024	2019-02-26t0140	1551166937.04	adult	301.3871	245.9735	-26.0001	981.4301	86.4394	62449.8552	197110.764	3441124.9117	377.387	-0.46694	246.792	2.4591	246.5738	2.5759	332.6088	0.49265	329.8112	108430.4609	300.6491	1.5488	322.0579	0.76381	8040960	0.6193	205.89	97.149	94.9782	161.7163	159.7817	52719.5117	137.9055	-0.079989	154.2533	3165310
024	2019-02-26t0540	1551181337.05	adult	305.3871	249.9735	-22.0001	992.0339	83.1301	60536.9484	191072.3455	3155940.1481	379.539	-0.44888	247.055	2.4227	248.2992	2.6169	330.4001	0.41727	327.8853	104406.4297	300.3639	1.4833	321.0158	0.69421	7806940	0.49656	198.424	98.0804	97.0363	160.7517	158.2577	50797.5312	137.5655	-0.15891	152.4253	3099340
024	2019-02-26t0940	1551195737.34	adult	309.3872	253.9736	-18	980.6022	82.6101	61178.6525	193017.4143	3253469.0254	373.117	-0.91245	251.387	2.6018	252.5017	2.7866	333.8282	0.49357	330.8353	106825.0312	305.4284	1.6163	324.8818	0.76232	8028030	0.63032	198.624	98.8957	98.0678	163.4701	161.678	52310.4219	138.9242	-0.1556	155.4179	3158240
024	2019-02-26t1340	1551210138.16	adult	313.3875	257.9738	-13.9998	970.4812	83.3301	60713.3866	191507.5097	3267188.1621	403.03	70.4004	250.142	2.4839	251.1248	2.663	333.9195	0.47952	331.476	105852.4922	303.9117	1.5054	323.8832	0.6947	7929000	0.58284	196.551	100.194	99.3027	164.1249	162.2946	52027.6016	140.4268	-0.14573	156.5514	3175960
024	2019-02-26t1740	1551224536.23	adult	317.3869	261.9733	-10.0003	962.5413	82.1157	58948.6009	185985.7936	3113098.4096	363.71	-117.7022	240.515	1.9269	240.3535	2.0539	320.9009	0.11124	318.6572	98837.4688	291.0908	0.9864	311.1623	0.30767	7402560	0.2779	198.653	101.878	99.7772	167.5987	165.9637	51620.4062	143.7394	-0.053372	160.0355	3135590
024	2019-02-26t2140	1551238937.15	adult	321.3872	265.9735	-6	749.7797	81.8452	49673.3768	157028.7408	2810147.727	379.761	-24.6639	256.803	2.7273	258.7522	2.9522	339.6403	0.60043	336.9608	87966.8438	309.8204	1.6102	330.0174	0.78326	6647610	-0.18132	197.834	103.574	103.4052	168.5375	166.5248	43651.2188	145.2956	-0.042629	160.7687	2681110
024	2019-02-27t0140	1551253336.94	adult	325.3871	269.9735	-2.0001	880.0368	86.8722	54989.9973	173603.9363	2984316.5531	385.16	14.3561	258.528	2.7626	260.0664	2.9653	340.6333	0.61032	338.3004	97761.75	311.7888	1.6257	331.3053	0.7786	7417160	0.29547	198.347	105.602	105.8837	170.0236	168.1826	48796.7617	146.664	-0.040366	162.4747	3029710
024	2019-02-27t0540	1551267737.72	dead	329.3873	273.9737	2.0001	718.2423	80.3023	44990.1257	142208.0139	2459008.516	383.159	15.5703	258.583	2.7108	260.6268	2.9392	339.563	0.5646	337.0548	79797.3047	310.6289	1.5307	330.2542	0.71195	6068160	-0.57153	204.221	106.302	106.6566	171.3577	169.6262	40269.0703	146.9153	-0.086976	162.2793	2494580
026	2019-02-13t1215	1550081952.13	egg	-2.6265	-59.4137	-291.3868	160.1029	26.8632	2943.448	9361.6917	49915.9557	0	1.271	0	-0.50546	0	-0.52878					0	-0.40301	0	-0.29046	0	100296.8991	0	0	0				0	-0.55867	0	0
026	2019-02-13t1730	1550100863.21	larva	2.6265	-54.1607	-286.1337	162.6694	34.12	3454.7591	11146.918	68585.17	0	-0.0091932	0	-0.73245	0	-0.75699					0	-0.59711	0	-0.50256	0	68774.4456	0	0	0				0	-0.72497	0	0
026	2019-02-13t2130	1550115263.62	larva	6.6267	-50.1605	-282.1336	171.2344	27.9588	3261.6071	10368.9233	57475.7888	0	-0.46133	0	-0.91629	0	-0.94124					0	-0.75685	0	-0.67748	0	0.23174	0	0	0				0	-0.86124	0	0
026	2019-02-14t0130	1550129664.51	larva	10.6269	-46.1603	-278.1333	173.4272	27.6138	3265.2439	10377.5701	56903.3306	0	-0.78664	0	-1.1113	0	-1.1361					0	-0.92889	0	-0.86583	0	-0.70349	0	0	0				0	-1.0075	0	0
026	2019-02-14t0530	1550144064.04	larva	14.6268	-42.1604	-274.1335	173.4282	27.5368	3269.3616	10392.4298	56999.389	0	-1.0458	0	-1.3196	0	-1.3437					0	-1.116	0	-1.0702	0	-1.1796	0	0	0				0	-1.1659	0	0
026	2019-02-14t0930	1550158463.71	larva	18.6267	-38.1605	-270.1335	355.3644	38.7192	10038.8744	31735.6211	246209.0243	255.162	0.0073337	163.691	0.79604	163.2963	0.84287	228.1398	-0.3493	226.8847	12319.5479	204.7841	0.6148	221.6372	0.48468	879510	-0.37895	106.413	56.3372	56.1034	89.7669	88.0868	4847.4116	76.0173	0.56615	84.6501	302700
026	2019-02-14t1330	1550172867.43	larva	22.6277	-34.1595	-266.1325	428.6363	67.8661	18327.5637	58632.766	693225.0277	341.955	0.12116	149.744	0.45956	148.4936	0.48856	227.6633	-0.49086	224.5363	22083.3398	194.2741	0.39914	215.6408	0.29018	1448780	-0.15116	220.644	59.0124	58.8907	93.8835	91.074	9106.7041	78.4628	0.54877	87.3238	570945
026	2019-02-14t1730	1550187269.09	larva	26.6282	-30.159	-262.132	503.9884	38.9366	16103.1133	50799.8051	432596.831	336.111	-0.17617	170.913	0.64705	167.9996	0.66016	268.5307	-0.35255	265.3314	23093.6367	228.1428	0.63593	257.0208	0.50494	1466600	-0.53913	116.224	62.5524	62.2863	95.9743	94.686	8253.791	82.8217	0.58621	91.9338	536762
026	2019-02-14t2130	1550201665.51	larva	30.6272	-26.16	-258.133	559.0159	41.4488	18031.1097	56821.9799	497362.0696	298.255	-0.5676	176.375	0.59631	175.17	0.64191	258.7277	-0.56864	256.0068	24837.8555	225.0086	0.48409	246.3979	0.24768	1691960	-0.66561	106.153	59.1382	58.8649	92.4287	91.0871	8873.1602	78.9243	0.38166	87.9408	567313
026	2019-02-15t0130	1550216066.27	larva	34.6274	-22.1598	-254.1328	561.0588	41.3485	18157.7412	57225.8672	503616.3752	269.92	-0.88235	175.184	0.42186	174.3052	0.47627	239.7967	-0.87459	236.538	23260.2812	211.4016	0.174	230.0052	-0.11332	1694380	-0.97048	155.078	65.2932	64.8461	99.6714	97.3167	9668.1289	85.2233	0.48151	93.8586	631516
026	2019-02-15t0530	1550230465.02	larva	38.627	-18.1602	-250.1332	705.2395	45.7125	25224.1981	79496.2659	763062.7439	379.571	-0.65529	169.999	0.14447	167.5779	0.17222	282.593	-0.70763	271.8948	37867.4688	219.1041	0.10028	249.8765	-0.11955	2274250	-0.76611	166.285	59.7763	59.4876	92.904	91.2024	12449.1318	79.3936	0.16516	88.3052	799687
026	2019-02-15t0930	1550244866.88	larva	42.6276	-14.1596	-246.1327	730.4572	53.8311	29167.4524	91991.889	976613.5179	568.724	-0.16175	195.772	0.48019	193.0777	0.51551	361.9067	-0.19874	353.9306	56095.5391	243.709	0.28442	285.7271	0.086839	3018620	-0.4635	342.294	65.1983	64.9352	100.5524	97.2847	15585.6152	85.1694	0.25202	93.6314	1005290
026	2019-02-15t1340	1550259846.04	larva	46.7884	-9.9988	-241.9718	484.0571	52.8956	18726.6173	59783.8232	612277.7294	717	0.14042	203.246	0.4695	192.4173	0.31818	585.5412	1.6672	581.9408	47428.8359	276.0055	0.6822	515.7205	3.2919	1632060	-1.7665	135.811	68.2877	67.9842	109.9197	108.4072	8903.4961	92.9412	0.49132	103.543	548350
026	2019-02-15t1740	1550274242.24	larva	50.7874	-5.9998	-237.9728	946.6164	54.3245	42274.8271	133200.1888	1560035.9089	1283.66	1.8843	216.656	0.73905	207.3119	0.62214	719.8161	2.7759	672.4891	160518.9844	285.1921	0.79423	408.7281	1.5883	4820160	0.25266	268.03	69.7198	69.4422	108.778	106.5368	24257.4883	92.6212	0.44786	103.0138	1551130
026	2019-02-15t2140	1550288641.1	larva	54.7871	-2.0001	-233.9732	968.013	63.6433	49371.2452	155497.657	2147897.2242	979.307	0.70446	189.664	-0.097674	178.8678	-0.27719	586.4844	1.3798	553.8026	151899.4688	276.3479	0.54004	382.3226	1.0649	4906990	0.043122	139.948	68.3418	68.0351	108.4314	106.5354	28083.7305	91.5986	0.37822	102.4218	1768140
026	2019-02-16t0140	1550303042.04	adult	58.7873	2.0001	-229.9729	1092.5477	63.8604	56491.4634	177922.3274	2506834.9382	1080.89	0.91821	199.759	0.16755	190.9023	0.043707	620.7917	1.5095	579.8511	184375.1406	270.0389	0.36081	379.0456	0.95904	5918250	0.4588	133.402	70.072	69.7939	110.0662	108.4363	32689.6719	93.7295	0.5861	104.3468	2076020
026	2019-02-16t0540	1550317442.07	adult	62.7873	6.0001	-225.9729	1174.3453	66.6721	62696.3248	197361.2777	2850498.9284	1169.51	1.1147	208.959	0.49023	200.2431	0.37187	615.298	1.4135	554.3124	202433.0625	276.9365	0.5487	355.5111	0.52178	6862430	0.82647	378.245	67.3606	67.0294	106.7249	103.4559	35112.4883	89.1786	0.17429	99.3978	2212190
026	2019-02-16t0940	1550331842.89	adult	66.7876	10.0004	-221.9727	1192.3655	71.0821	66879.2373	210668.108	3173576.4976	1162.43	1.0379	194.202	-0.062836	185.4728	-0.21002	578.8333	1.0778	492.1265	202591.6562	270.3146	0.38557	365.0482	0.69401	6793950	0.6061	173.549	60.149	59.8414	94.4202	92.1186	33047.082	79.9624	-1.0154	88.8306	2104250
026	2019-02-16t1340	1550346242.95	adult	70.7876	14.0004	-217.9726	1131.2388	68.8405	63748.2011	200753.1187	3038949.4339	976.91	0.42141	223.365	1.1692	216.7594	1.1512	546.7258	0.81306	511.2262	182606.4062	289.8823	1.0375	361.483	0.66317	7450580	0.83886	134.283	68.9511	68.6104	106.2349	104.7909	35482.4688	90.8362	0.3419	100.8142	2299930
026	2019-02-16t1740	1550360642.66	adult	74.7875	18.0003	-213.9727	1255.631	71.4641	74567.6015	234797.4789	3726508.0464	998.658	0.49818	220.611	1.1235	213.2769	1.0611	546.7154	0.88588	480.1564	213219	291.7104	1.1871	368.1106	0.85976	8591240	1.3629	187.709	66.2753	66.0421	102.3796	100.5563	39928.043	87.2601	-0.25033	96.9862	2580960
026	2019-02-16t2140	1550375043.82	adult	78.7878	22.0006	-209.9724	1089.7092	71.1632	66272.3088	208885.4974	3347042.8174	887.744	0.16077	227.592	1.5166	220.8451	1.481	538.095	0.9188	494.9622	186718.9688	296.4633	1.4573	384.0064	1.2911	7875120	0.87001	281.28	67.3879	67.0643	104.9644	101.7393	36422.6562	88.6669	-0.10299	98.5075	2331760
026	2019-02-17t0140	1550389443.74	adult	82.7878	26.0006	-205.9724	1305.1943	72.4238	77660.0226	244454.2713	3953392.0774	975.342	0.5213	209.154	0.71114	204.2709	0.72053	513.8685	0.81601	440.5019	208630.625	285.3192	1.1813	367.4298	1.1016	8485170	1.1434	249.689	63.8455	63.4877	100.3569	98.0172	40744.9141	84.6923	-0.80878	93.9101	2590150
026	2019-02-17t0540	1550403843.69	adult	86.7878	30.0006	-201.9724	1188.0965	74.6603	72185.1049	227317.1639	3734591.2351	1246.02	1.607	213.809	0.99271	208.5516	0.97366	534.1138	1.2336	471.3462	201360.8906	272.1608	0.81049	327.6779	0.38415	8056950	0.86397	343.864	63.9833	63.6721	99.9834	97.2203	37693.7305	84.0726	-0.98164	93.7014	2411080
026	2019-02-17t0940	1550418243.86	adult	90.7878	34.0006	-197.9724	1243.1035	75.0683	76011.0246	239487.4097	3885145.3984	985.886	0.75427	210.119	0.86894	205.5669	0.86418	527.4402	1.3652	439.1804	209393.75	272.5042	0.9353	328.4004	0.54555	8337930	0.99473	164.832	63.5742	63.2565	98.9132	96.6151	39268.5312	83.9974	-1.0648	93.0358	2522750
026	2019-02-17t1340	1550432645.34	adult	94.7882	38.001	-193.972	1263.0092	74.4295	77021.2252	242499.9893	3999936.3408	1105.97	1.3577	214.312	1.1412	208.9991	1.0838	500.5859	1.2189	429.1313	201736.1094	273.6973	1.0989	333.2453	0.81809	8619830	1.1406	175.875	67.9314	67.3417	109.9714	106.3651	44318.4688	89.7272	-0.12957	101.2951	2732270
026	2019-02-17t1740	1550447045.69	adult	98.7883	42.0011	-189.9719	1254.3574	80.3193	83305.4996	262380.5158	4700899.6637	731.923	-0.092735	195.204	0.21191	193.3103	0.30619	410.7094	0.16195	385.2035	178658.5938	252.3356	0.33983	291.3869	-0.10873	8473020	1.0574	183.355	63.1104	62.5955	104.9848	99.7881	45668.3906	84.4649	-1.1232	95.6758	2739370
026	2019-02-17t2140	1550461445.87	adult	102.7884	46.0012	-185.9718	1011.5534	82.2622	67171.1553	212499.5606	3657102.9786	658.198	-0.34634	185.711	-0.24096	182.5219	-0.22816	423.8647	0.47913	401.5948	122073.0391	233.3787	-0.36683	296.1706	0.13553	5343820	-0.70802	169.402	73.4772	72.9384	120.1806	117.7592	34612.0156	99.6708	1.6382	112.5163	2114310
026	2019-02-18t0140	1550475847.57	adult	106.7889	50.0017	-181.9714	1229.5183	77.5314	77359.3118	243695.3314	4081271.4402	873.003	0.6946	201.234	0.63308	197.668	0.61804	474.0418	1.3522	401.434	191512.9062	255.5228	0.66849	312.3249	0.70392	8124810	0.87488	298.951	72.0657	71.8101	111.3074	109.2625	44968.1719	94.8945	0.73139	105.3117	2909650
026	2019-02-18t0540	1550490247.2	adult	110.7888	54.0016	-177.9715	1198.486	77.306	75198.1413	236880.4722	4005919.5907	913.918	0.97518	200.924	0.67173	195.8416	0.56291	509.1933	2.0391	468.1187	200112.9688	254.1156	0.70384	340.7028	1.6516	7879820	0.74411	191.258	68.336	67.9402	106.9663	104.3334	42037.7656	90.0172	-0.24236	99.8721	2680000
026	2019-02-18t0940	1550504641.38	adult	114.7871	57.9999	-173.9731	1221.652	77.5604	75087.0153	236423.3315	3996604.2715	799.082	0.51256	186.015	-0.10315	181.3969	-0.19276	442.6757	1.1623	397.7901	173528.8594	233.3935	-0.152	314.9025	1.0426	7291240	0.4116	141.573	65.778	65.3691	102.6942	100.6752	40256.1211	87.0003	-0.89501	96.9095	2578300
026	2019-02-18t1340	1550519041.87	adult	118.7873	62.0001	-169.9729	1180.7763	77.4495	75029.8247	236344.5584	4067736.582	858.2	0.87532	188.999	0.10181	185.1042	0.043196	410.7032	0.77824	353.0072	160995.6562	236.511	0.056683	292.6707	0.48678	7397590	0.47719	146.638	66.7301	66.3151	103.8132	102.0453	40694.7773	88.2438	-0.70993	98.2316	2611880
026	2019-02-18t1740	1550533439.88	adult	122.7867	65.9995	-165.9735	1178.5451	76.1714	72744.261	229066.1118	3873187.4571	667.114	-0.0017677	183.793	-0.16454	180.7009	-0.18213	378.2696	0.35558	333.5252	143742.4375	238.1541	0.18809	283.5051	0.2863	6979730	0.23395	196.098	66.1359	65.6265	105.7796	103.3878	40196.2539	88.1474	-0.80263	98.9238	2511580
026	2019-02-18t2140	1550547839.72	adult	126.7867	69.9995	-161.9735	1129.4288	77.7492	70719.3299	222761.8098	3832125.1726	724.895	0.35036	186.61	0.027188	183.6077	0.007571	379.2439	0.46557	336.0255	139941	232.0735	-0.055253	282.8715	0.34485	6882560	0.17622	310.307	66.7881	66.1171	117.2015	110.3026	43247.3672	89.4733	-0.5943	103.4095	2463280
026	2019-02-19t0140	1550562239.59	adult	130.7866	73.9994	-157.9736	1270.2806	74.69	75589.5646	237908.6948	3887787.5071	619.185	-0.12843	181.81	-0.23117	179.0912	-0.23857	360.3507	0.22951	328.8545	142338.5156	225.4168	-0.34426	265.6367	-0.15735	7179870	0.34073	187.889	67.779	67.2087	108.1689	106.2773	42726.7031	89.8512	-0.58777	101.4897	2676660
026	2019-02-19t0540	1550576639.28	adult	134.7866	77.9994	-153.9737	1184.4485	80.0567	75073.1557	236568.0589	4011425.2063	618.604	-0.07577	178.177	-0.43036	175.5277	-0.43838	351.4948	0.15205	308.6182	137785.9531	222.6638	-0.45601	257.9227	-0.37531	6975800	0.21694	171.366	68.5896	67.7072	116.0616	112.0628	45496.1602	92.3663	-0.11937	106.3629	2685350
026	2019-02-19t0940	1550591039.61	adult	138.7866	81.9995	-149.9736	1210.7742	76.3159	74724.886	235302.9094	3950687.4128	684.461	0.32877	188.538	0.21349	186.8023	0.25702	341.4384	0.042714	287.8142	133502.4062	230.9724	-0.017469	258.1437	-0.33153	7353920	0.41808	424.252	68.6807	68.0492	115.1318	111.0072	45016.5234	92.0141	-0.28212	105.6286	2678890
026	2019-02-19t1340	1550605440.85	adult	142.787	85.9998	-145.9732	1065.6088	78.9528	68919.1137	217217.732	3793957.0924	633.557	0.11797	183.356	-0.08514	181.4374	-0.056596	349.1738	0.25029	299.608	125702.5625	228.6514	-0.11594	260.9369	-0.2044	6590360	-0.0092421	176.587	69.4947	68.4476	127.2684	123.8846	45816.6328	94.4291	0.15181	112.5262	2497850
026	2019-02-19t1740	1550619840.65	adult	146.7869	89.9997	-141.9733	1191.8954	77.0807	74427.9376	234355.9368	4014598.9591	638.631	0.20512	179.025	-0.33849	176.6092	-0.34549	356.8054	0.45898	306.8327	138797.2969	232.226	0.076121	267.8508	0.062074	6949940	0.17842	240.403	68.0436	66.799	124.3325	120.7067	48365.332	94.1333	-0.024085	112.8548	2641520
026	2019-02-19t2140	1550634239.81	adult	150.7867	93.9995	-137.9735	1148.4642	82.8553	74158.5369	233646.3953	4112418.9535	716.602	0.69914	177.525	-0.42023	173.3806	-0.53936	366.87	0.71689	320.5458	141978.6719	231.1671	0.029944	281.4271	0.55604	6865050	0.12648	244.642	72.6102	70.591	158.9159	154.1448	61500.4688	102.1135	1.4787	137.1911	2807910
026	2019-02-20t0140	1550648641.12	adult	154.7871	97.9999	-133.9732	1200.4886	79.3387	76010.2676	239394.3252	4115891.2837	655.178	0.4256	177.135	-0.43385	174.5477	-0.45852	352.1675	0.49931	305.1647	139810.5	221.8788	-0.42626	260.7573	-0.15285	7024620	0.20347	200.972	72.8246	71.6509	141.2962	136.1975	56094.5898	98.1413	0.50698	118.2797	2888010
026	2019-02-20t0540	1550663041.08	adult	158.7871	101.9999	-129.9732	1221.0419	83.2315	80393.9821	253217.8216	4548909.4162	666.356	0.56029	173.374	-0.65593	170.7074	-0.69016	349.2796	0.5045	307.5121	146348.1719	219.3988	-0.54187	250.6569	-0.49109	7263840	0.3187	250.337	72.4088	71.3201	132.2276	127.4339	55403.3828	97.6972	0.26492	117.1751	3033710
026	2019-02-20t0940	1550677440.4	adult	162.7869	105.9997	-125.9733	1278.0313	85.4299	85845.4388	270402.7501	4958250.8997	588.531	0.17777	161.373	-1.3845	158.8535	-1.4201	319.7176	-0.025838	279.0497	143233.4688	202.9114	-1.3321	231.5505	-1.1331	7215820	0.28676	214.134	69.7044	68.8178	120.8925	117.1791	54159.8438	93.5726	-0.57225	108.7015	3116830
026	2019-02-20t1340	1550691845.13	adult	166.7882	110.001	-121.972	1262.4213	78.4161	80951.3936	254957.6505	4383982.6107	755.417	1.2467	186.257	0.14836	183.652	0.12738	360.3466	0.84374	309.4505	152426.625	237.0015	0.30098	274.2702	0.32502	7860960	0.59507	189.278	74.8183	73.5083	135.1877	131.2146	57184.3867	102.086	0.65361	121.8825	3157710
026	2019-02-20t1740	1550706241.47	adult	170.7872	114	-117.9731	1202.3334	80.3085	78030.9381	245850.3302	4322612.8418	716.647	1.0972	171.547	-0.75313	168.1677	-0.83388	340.531	0.49829	274.5193	138596.125	220.2497	-0.50504	252.8773	-0.39871	6980080	0.15549	274.101	66.0135	64.9524	119.9285	116.1041	48810.8906	91.088	-1.101	107.1877	2686020
026	2019-02-20t2140	1550720641.91	adult	174.7873	118.0001	-113.9729	1231.5842	80.7642	78623.3925	247608.2165	4295645.5128	937.377	2.5734	194.291	0.63437	191.722	0.62025	380.7036	1.3876	304.9174	156088.5	244.7191	0.63586	277.4869	0.4245	7963010	0.6164	216.103	72.7482	71.7489	127.0651	123.7159	52096.6797	99.162	-0.06303	115.6093	2981580
026	2019-02-21t0140	1550735041.46	adult	178.7872	122	-109.9731	1249.179	79.5106	81702.1923	257379.8032	4548116.3632	626.946	0.69508	173.701	-0.62359	170.9152	-0.6653	320.7594	0.18314	293.7741	136643.5	221.363	-0.47223	254.7878	-0.34013	7393250	0.33463	463.299	68.9286	67.4899	140.0049	134.3485	59642.1016	97.0557	-0.44178	122.5638	2933810
026	2019-02-21t0540	1550749441.73	adult	182.7872	126	-105.973	1263.2525	79.1281	83054.0221	261659.2349	4625077.9307	752.438	1.594	187.511	0.20048	184.5338	0.15634	368.0852	1.2363	309.7642	159380.875	235.2466	0.15072	269.1237	0.12533	8116960	0.66038	382.167	71.1515	70.1968	124.7969	119.9289	54037.0625	96.9985	-0.53345	112.5816	3080000
026	2019-02-21t0940	1550763841.7	adult	186.7872	130	-101.973	1202.251	81.397	82606.6107	260353.328	4747319.2992	601.404	0.66399	168.596	-0.93987	165.7563	-0.9848	325.8659	0.36212	285.2398	140448.2188	213.4528	-0.86891	247.9454	-0.58788	7251300	0.2502	255.031	67.0915	65.8234	125.6832	122.3144	54169.4609	92.9359	-1.0611	112.7163	2885600
026	2019-02-21t1340	1550778243.35	adult	190.7877	134.0005	-97.9725	1273.9845	80.3885	81880.0351	257917.6265	4476481.1523	534.273	0.27263	173.555	-0.65141	171.1269	-0.66812	296.9218	-0.24363	274.3815	126785.6328	219.7194	-0.59914	252.746	-0.43933	7409930	0.31591	209.189	74.7659	73.285	143.2955	138.335	61187.1797	102.5601	-0.097579	125.8319	3192130
026	2019-02-21t1740	1550792642.86	adult	194.7876	138.0004	-93.9727	1293.3277	80.3575	83381.9924	262532.3442	4617006.3652	577.675	0.6373	169.695	-0.88341	167.0473	-0.91314	313.5339	0.15295	274.4043	136387.25	216.2114	-0.77411	246.9258	-0.64166	7376110	0.29587	200.861	71.364	70.2056	132.4549	127.4528	57617.8906	97.5386	-0.69735	116.4469	3101980
026	2019-02-21t2140	1550807043.45	adult	198.7877	142.0005	-89.9725	1266.988	79.1809	80768.5413	254337.6963	4432719.5027	577.3	0.69884	182.212	-0.16583	180.0246	-0.16338	318.0168	0.28037	288.1856	134203.0938	226.7712	-0.32077	261.5568	-0.17501	7673680	0.42602	346.264	74.0355	72.5319	143.3554	139.1731	60495.9844	101.6974	-0.36858	126.7034	3117930
026	2019-02-22t0140	1550821444.6	adult	202.788	146.0008	-85.9722	1245.0379	80.5845	81220.2848	255824.8823	4487001.3024	613.519	1.0334	180.802	-0.25971	177.9	-0.29803	327.6314	0.53264	286.0628	138915.7188	229.3635	-0.22713	261.8252	-0.18088	7658060	0.415	335.094	74.1498	72.5362	142.1512	137.5182	60272.1055	103.6111	-0.27698	126.562	3140690
026	2019-02-22t0540	1550835844.78	adult	206.7881	150.0009	-81.9721	1264.2779	82.5611	83049.3873	261613.9767	4644471.8027	508.548	0.30838	173.594	-0.6909	171.5683	-0.67822	302.8774	-0.025401	271.7421	131145.9062	220.0562	-0.6688	250.4892	-0.57421	7515240	0.34765	370.987	73.2086	71.6138	144.2014	138.6556	62439.1992	101.8265	-0.5297	126.3567	3169350
026	2019-02-22t0940	1550850243.83	adult	210.7878	154.0006	-77.9724	1280.4971	80.3843	81521.943	256627.4253	4501877.0154	635.712	1.3462	184.077	-0.10691	181.2746	-0.13622	331.5403	0.67729	293.5233	141236.1719	233.0635	-0.11913	270.4074	0.059667	7825650	0.47869	228.525	78.7992	76.4999	156.6079	151.4168	66714.9844	112.1783	0.27622	139.6145	3349990
026	2019-02-22t1340	1550864592.32	adult	214.7735	157.9863	-73.9867	1207.0022	81.1554	80904.529	254955.4128	4553845.4978	654.681	1.5732	189.387	0.17748	187.0709	0.17783	353.8627	1.2337	308.4462	149330.0625	239.6069	0.1404	276.8256	0.24647	7979440	0.53947	228.767	73.47	71.2182	154.3083	148.6007	65118.0977	105.652	-0.38305	132.8346	3095510
026	2019-02-22t1740	1550878993.73	adult	218.7739	161.9867	-69.9863	1277.5746	83.5287	84782.0347	267030.7188	4802622.7845	535.573	0.67154	169.04	-1.0386	166.1442	-1.0685	299.1618	-0.096272	274.8049	132229.5312	218.2135	-0.86776	250.955	-0.65418	7467010	0.30727	272.487	68.5846	65.8938	150.0632	143.7604	66327.9375	102.7552	-0.71684	130.5824	3029590
026	2019-02-22t2140	1550893390.37	adult	222.773	165.9858	-65.9872	1277.8479	82.7435	81520.4658	256728.9276	4483164.102	566.401	0.97752	177.115	-0.60765	174.806	-0.60102	323.5933	0.51029	286.9262	137850.75	224.612	-0.62951	261.5292	-0.34401	7529520	0.32761	248.304	76.7894	74.1978	163.4802	157.8222	69642.5703	110.1806	-0.22421	140.8622	3264470
026	2019-02-23t0140	1550907791.1	adult	226.7732	169.986	-61.987	1313.7364	79.6562	84310.2288	265590.2042	4668587.4108	560.865	0.98441	189.217	0.061369	187.2266	0.087284	326.4326	0.57314	300.3808	143630.3438	235.7475	-0.17828	270.2273	-0.098329	8317590	0.66984	351.433	77.1052	74.6241	157.8102	152.4337	69436.4688	110.5913	-0.29366	138.7589	3389390
026	2019-02-23t0540	1550922191.05	adult	230.7732	173.986	-57.9871	1217.4878	82.4549	78886.4215	248450.8172	4417817.2817	413.645	-0.2616	174.751	-0.82789	173.7048	-0.74053	292.4348	-0.30767	276.0609	120483.1562	223.5437	-0.77722	254.3316	-0.66886	7186450	0.1643	292.017	77.1735	74.4178	161.4392	153.8316	66512.9375	112.2569	-0.26458	140.5456	3173680
026	2019-02-23t0940	1550936591.34	adult	234.7732	177.986	-53.987	1213.7683	79.9914	77913.7554	245347.6913	4329066.7962	595.576	1.4195	192.146	0.15431	190.1033	0.18125	314.425	0.2381	292.1832	127970.9688	241.7815	-0.0082737	272.3266	-0.11464	7806500	0.43577	333.336	80.7777	77.6793	156.4891	151.7455	63691.0664	118.8124	0.10197	142.3801	3281840
026	2019-02-23t1340	1550950990.7	adult	238.7731	181.9859	-49.9872	1267.0859	81.4652	80727.305	254274.2314	4400502.1697	441.98	0.045161	183.516	-0.39714	181.1037	-0.38627	302.4897	-0.089341	287.5713	127650.6328	233.0912	-0.44885	266.4793	-0.35197	7731700	0.40105	355.267	81.8775	78.4008	165.2779	159.4094	69747.2656	121.3999	0.175	147.0667	3449580
026	2019-02-23t1740	1550965390.94	adult	242.7731	185.9859	-45.9871	1075.183	83.9373	71678.4781	226086.0477	4002465.6043	474.426	0.38793	182.356	-0.50664	180.5198	-0.45907	303.5665	-0.080113	290.2742	113533.875	227.697	-0.73341	264.9029	-0.44372	6809720	-0.015441	264.037	84.1039	80.8152	170.2865	163.6891	63687.1602	122.5151	0.14938	149.0785	3140690
026	2019-02-23t2140	1550979791.19	adult	246.7732	189.986	-41.987	1178.2264	75.817	71829.3566	226272.5411	3733255.0126	509.531	0.77866	186.604	-0.29845	184.8495	-0.24544	304.3474	-0.076885	288.7059	114434.6406	235.839	-0.42057	268.6573	-0.3594	7000470	0.068914	244.86	86.1776	82.1929	171.9592	166.5076	64656.6562	128.5822	0.4406	154.5256	3232950
026	2019-02-24t0140	1550994191.35	adult	250.7732	193.986	-37.987	1114.3033	77.2153	69363.4814	218685.1427	3656479.9156	495.16	0.68468	188.595	-0.22167	187.0042	-0.15824	305.7038	-0.057806	294.4573	110664.7656	238.233	-0.35929	272.773	-0.26272	6825270	-0.013098	298.295	87.5272	82.9855	177.4107	170.3319	64222.668	132.2852	0.5736	158.9915	3167610
026	2019-02-24t0540	1551008591.65	adult	254.7733	197.9861	-33.9869	986.114	77.9461	64035.0025	201994.9526	3495729.7064	477.783	0.55234	190.486	-0.15041	188.6035	-0.1029	308.4307	-0.00052896	296.2665	103015.8594	240.6229	-0.29772	275.5641	-0.20772	6361480	-0.23107	278.523	90.1212	85.3441	182.3139	177.872	60892.8516	137.2559	0.77873	163.1696	3009690
026	2019-02-24t0940	1551022991.83	adult	258.7734	201.9862	-29.9868	1048.1776	79.1024	66846.838	210662.7945	3669062.915	420.568	-0.030462	190.701	-0.17463	189.045	-0.11299	305.7512	-0.083874	296.6721	106707.1641	240.1614	-0.35569	276.1552	-0.22115	6646500	-0.10136	302.621	90.9472	86.0021	192.185	186.0926	67072.5781	137.6832	0.71024	168.9242	3169780
026	2019-02-24t1340	1551037392.2	adult	262.7735	205.9863	-25.9867	734.2418	86.0716	46183.6965	146170.3186	2544865.2127	444.625	0.27659	188.552	-0.33154	186.7697	-0.27464	305.6161	-0.099541	296.4008	73959.0859	238.3884	-0.46605	275.0714	-0.28547	4545430	-1.1069	254.162	89.8339	84.6128	185.2452	178.1713	44829.3438	138.5167	0.66913	166.1792	2165630
026	2019-02-24t1740	1551051792.39	adult	266.7735	209.9863	-21.9867	753.7039	72.7029	45473.3763	143894.7429	2314353.462	376.296	-0.50029	191.103	-0.22265	188.8294	-0.19293	304.1415	-0.15044	294.3928	72385.6719	243.7498	-0.28204	279.8683	-0.1686	4537930	-1.1268	250.798	89.5058	84.0098	186.4707	182.3419	44380.0312	139.6299	0.64594	170.4998	2125410
026	2019-02-24t2140	1551066192.43	adult	270.7735	213.9864	-17.9867	1012.5864	78.1783	63772.9479	201021.7826	3454165.3722	399.624	-0.19696	191.935	-0.21113	189.9176	-0.16612	310.7034	0.011419	299.5479	103464.2188	244.6347	-0.28338	279.4241	-0.21297	6385300	-0.23974	289.26	94.2318	88.3616	197.5185	191.3772	65773.6719	145.7466	0.89999	176.7836	3134900
026	2019-02-25t0140	1551080592.68	adult	274.7736	217.9864	-13.9866	712.455	86.2687	46506.8807	147522.9252	2635236.3038	399.023	-0.18055	193.111	-0.18101	191.4506	-0.11552	294.7931	-0.42385	290.9164	71634.7188	245.5883	-0.28232	276.211	-0.34021	4682370	-1.0906	258.138	93.9632	88.0668	192.8795	187.8428	46869.7148	145.9233	0.82272	174.3976	2278330
026	2019-02-25t0540	1551094992.69	adult	278.7736	221.9864	-9.9866	707.0777	83.6119	44129.0789	139794.852	2405842.8591	358.72	-0.72063	195.217	-0.10035	193.2562	-0.050996	290.412	-0.55451	285.5189	67085.1797	248.2487	-0.21396	274.5837	-0.4185	4497210	-1.2019	269.518	96.0812	89.244	196.3535	190.7801	45357.6484	153.4227	1.1379	182.1584	2213420
[truncated: 4,015 more rows]
