# Supplementary material for: Global, cell non-autonomous gene regulation drives individual lifespan among isogenic C. elegans
Source: eLife. 2021 Feb 1;10:e65026. doi: 10.7554/eLife.65026 (PMC7864635; doi:10.7554/eLife.65026)
Supplement: Source data 1. [file elife-65026-data1.zip › figure_data/Figure 5 - daf-16 mutant/mir-47/control/mir-47_20190213-spans.tsv]

name	larvaspan	adultspan	lifespan
000	47.333	200.0791	247.4121
003	44.7069	172.077	216.7839
004	48.7869	163.9982	212.7851
005	44.7071	144.0792	188.7862
006	52.7863	211.9966	264.7829
007	52.7864	108	160.7864
008	56.7864	128.0002	184.7866
009	52.1601	175.9944	228.1545
012	51.4137	199.9911	251.4048
013	59.413	195.992	255.405
014	48.7875	235.9863	284.7737
016	51.4139	231.9903	283.4042
017	52.7868	223.9911	276.778
019	52.7869	219.9899	272.7768
020	47.3342	152.0795	199.4137
021	48.7877	223.9881	272.7758
022	48.7878	211.988	260.7757
024	55.4136	271.9736	327.3872
026	56.7872	231.973	288.7602
027	51.4145	259.972	311.3865
028	55.414	191.986	247.3999
029	51.4146	183.9854	235.4001
030	56.7874	215.9866	272.7739
031	76.7879	263.9683	340.7562
032	48.7881	115.9996	164.7877
033	48.7882	259.967	308.7552
034	60.7878	203.9851	264.7729
035	52.7876	187.9848	240.7724
036	55.4144	283.9665	339.3808
037	52.7877	179.985	232.7727
038	52.7878	195.9851	248.7729
040	52.7879	99.9994	152.7872
041	52.7879	131.9998	184.7878
042	52.788	163.9819	216.7699
043	48.7887	191.9804	240.7691
044	48.7887	239.9576	288.7463
045	56.7882	152.0009	208.789
046	52.7881	199.9816	252.7697
048	48.7889	83.998	132.7869
049	48.789	156.0004	204.7894
051	44.7092	140.079	184.7882
052	52.7884	203.9767	256.7652
053	56.7886	235.9479	292.7365
054	51.4161	259.9471	311.3632
055	48.7892	235.9625	284.7517
056	52.7887	187.9763	240.7649
057	52.7887	231.9627	284.7514
059	48.7893	223.9754	272.7647
060	51.4163	215.9752	267.3915
061	48.7894	211.9752	260.7646
062	56.789	203.9757	260.7646
065	60.7893	231.9392	292.7285
066	48.7894	183.9723	232.7617
067	52.7889	215.9736	268.7624
068	48.7895	187.9721	236.7616
069	68.7894	115.9992	184.7886
070	56.7891	140.0004	196.7896
072	56.7892	159.9701	216.7593
073	64.7895	127.9999	192.7895
074	48.7897	191.9672	240.7568
075	51.4168	207.9678	259.3846
076	51.4168	175.9672	227.384
077	48.7897	211.968	260.7578
078	52.7891	136.0001	188.7893
079	56.7893	140.0004	196.7897
081	52.7893	287.9207	340.71
082	52.7893	195.9646	248.7539
083	48.7898	275.9191	324.7089
084	56.7895	136.0003	192.7898
085	52.7893	156.0013	208.7907
086	48.1617	140.0004	188.1621
087	52.7893	223.9633	276.7526
088	52.7894	183.9618	236.7512
091	56.7896	163.9603	220.7498
092	76.7903	83.9983	160.7886
093	60.7901	183.9581	244.7481
096	60.7901	159.9562	220.7464
097	52.7896	179.956	232.7457
102	48.7902	144.0004	192.7906
103	48.7902	231.9544	280.7447
104	52.7897	123.9998	176.7895
105	52.7898	163.9527	216.7424
106	51.4175	187.9506	239.3681
107	48.7902	144.0006	192.7908
