# Supplementary material for: Global, cell non-autonomous gene regulation drives individual lifespan among isogenic C. elegans
Source: eLife. 2021 Feb 1;10:e65026. doi: 10.7554/eLife.65026 (PMC7864635; doi:10.7554/eLife.65026)
Supplement: Source data 1. [file elife-65026-data1.zip › figure_data/Figure 5 - daf-16 mutant/mir-47/control/mir-47_20180511.tsv]

name	timepoint	timestamp	stage	age	adult_age	ghost_age	length	max_width	projected_area	surface_area	volume	gfp_maximum	gfp_maximum_z	gfp_mean	gfp_mean_z	gfp_median	gfp_median_z	gfp_over_99_mean	gfp_over_99_mean_z	gfp_over_99_median	gfp_over_99_sum	gfp_percentile_95	gfp_percentile_95_z	gfp_percentile_99	gfp_percentile_99_z	gfp_sum	gfp_sum_z	green_yellow_excitation_autofluorescence_maximum	green_yellow_excitation_autofluorescence_mean	green_yellow_excitation_autofluorescence_median	green_yellow_excitation_autofluorescence_over_99_mean	green_yellow_excitation_autofluorescence_over_99_median	green_yellow_excitation_autofluorescence_over_99_sum	green_yellow_excitation_autofluorescence_percentile_95	green_yellow_excitation_autofluorescence_percentile_95_z	green_yellow_excitation_autofluorescence_percentile_99	green_yellow_excitation_autofluorescence_sum
001	2018-05-11t1523	1526070292.2	larva	0	-49.6012	-269.3693	156.4334	27.6324	2984.658	9494.8946	52545.2361	0	1447.255	0	-0.74891	0	-0.75935					0	-0.72142	0	-0.59049	0	138770.5339	0	0	0				0	-0.60657	0	0
001	2018-05-11t1859	1526083296.02	larva	3.6122	-45.9891	-265.7571	167.6576	28.6655	3213.4637	10212.2493	57965.3124	0	0.078699	0	-0.93939	0	-0.93798					0	-0.94423	0	-0.89976	0	90350.3387	0	0	0				0	-0.72424	0	0
001	2018-05-11t2259	1526097646.05	larva	7.5983	-42.0029	-261.771	156.6397	28.1809	3035.3514	9662.1117	54306.1049	0	-0.63318	0	-1.1584	0	-1.1434					0	-1.1979	0	-1.2427	0	-0.4667	0	0	0				0	-0.86297	0	0
001	2018-05-12t0259	1526112051.32	larva	11.5998	-38.0015	-257.7695	155.871	32.1424	3942.0216	12641.3443	86861.4485	547.61	0.31943	363.821	0.78783	357.3012	0.77472	516.9102	-0.42769	511.8592	11372.0254	467.1373	0.82166	500.0211	0.78321	773119	-0.64054	302.855	86.3597	86.1908	138.7929	127.4304	3053.4446	108.745	0.59999	123.7057	183514
001	2018-05-12t0659	1526126459.73	larva	15.6021	-33.9991	-253.7672	576.2935	56.6657	18331.7323	58461.4646	522656.6109	576.326	-0.10737	268.94	0.038341	238.3303	-0.10939	505.8775	-0.70748	500.2253	49575.9922	435.7269	0.46041	484.6793	0.39206	2630770	-0.14243	194.084	76.8595	76.426	121.896	117.3434	11945.8066	100.7443	0.39662	111.8293	751840
001	2018-05-12t1059	1526140852.97	larva	19.6002	-30.001	-249.7691	544.8017	44.8517	18629.1565	58878.5893	537042.5032	641.213	-0.35904	372.527	0.51731	358.1397	0.48305	592.8457	-0.65987	589.6572	58691.7227	523.5395	0.70286	572.3258	0.49899	3683180	-0.20801	318.993	90.2776	89.8978	137.2286	133.2528	13585.6299	116.3018	0.56254	128.2325	892574
001	2018-05-12t1458	1526155234.61	larva	23.5951	-26.0061	-245.7742	423.1039	37.7092	12775.6399	40340.5898	329646.4157	682.645	-0.60066	434.277	0.75975	430.6117	0.81216	607.327	-0.83241	603.5158	41905.5625	550.1622	0.63749	589.2292	0.26704	2967850	-1.038	198.501	91.2031	90.7156	135.6768	133.371	9361.7021	116.9643	0.49027	127.9568	623282
001	2018-05-12t1859	1526169656.88	larva	27.6013	-21.9999	-241.768	785.8314	49.412	28172.9252	88776.8729	886496.9275	638.101	-0.93801	365.829	0.10623	349.8265	0.088397	591.1973	-1.0873	586.4451	88679.5938	519.1035	0.24811	572.3287	-0.13506	5461830	-0.4297	181.377	90.4807	89.9557	132.8231	131.171	19923.4609	115.006	0.36093	126.4437	1350880
001	2018-05-12t2259	1526184058.01	larva	31.6016	-17.9996	-237.7677	717.4583	48.3496	28192.9809	89017.9896	906453.6108	902.468	-0.78802	452.893	0.54656	438.4573	0.55672	741.5828	-0.83116	729.8139	111237.4219	620.8433	0.60478	695.1044	0.16483	6752180	-0.36491	186.321	98.3085	97.7222	142.5809	140.401	21387.1289	125.0105	0.45783	136.4889	1465680
001	2018-05-13t0259	1526198475.27	larva	35.6064	-13.9948	-233.7629	745.8382	46.3794	29253.6269	92309.1709	953132.5038	1399.72	-0.33589	468.701	0.47723	455.6548	0.5155	1036.4293	-0.14602	1020.537	160646.5469	662.8612	0.63169	824.4081	0.51226	7253140	-0.58107	250.154	83.9585	83.5114	129.2557	126.8936	20034.627	109.3015	-0.00059398	121.3893	1299260
001	2018-05-13t0659	1526212857.73	larva	39.6015	-9.9997	-229.7678	845.1146	52.4799	35088.3924	110768.3854	1206215.2549	1765.16	-0.095978	409.683	-0.22541	390.4357	-0.2238	1283.924	0.39559	1265.9098	238809.8438	554.5082	-0.29407	941.6463	0.81322	7583230	-0.82707	187.186	94.9747	94.4407	142.1562	140.54	26441.0586	122.8929	0.17467	135.4774	1757980
001	2018-05-13t1059	1526227268.07	larva	43.6044	-5.9968	-225.7649	926.0023	57.2133	44150.4043	139157.5581	1742997.0862	3249.61	1.5226	471.177	0.060082	427.7452	-0.13882	2011.837	2.3459	1918.2936	466746.1875	701.1637	0.40032	1132.9319	1.5284	10922800	-0.12845	324.429	93.3075	92.5082	142.1088	138.766	32969.2344	121.2935	-0.037435	134.2632	2163050
001	2018-05-13t1459	1526241644.25	larva	47.5978	-2.0034	-221.7715	1009.9743	65.1157	55023.1297	173412.5256	2488176.5817	2425.57	0.23308	440.126	-0.49201	391.8507	-0.74896	1645.7537	1.0847	1610.9081	473977.0625	713.3367	0.25069	1123.7177	1.1928	12672500	0.026795	253.67	88.1554	87.2375	136.963	134.1639	39445.3477	115.9269	-0.47364	128.0293	2538260
001	2018-05-13t1859	1526256068.99	adult	51.6047	2.0034	-217.7646	1052.5778	69.8563	61366.3856	193387.94	2969214.2171	3269.69	1.0644	465.489	-0.37387	420.6107	-0.60811	1765.9731	1.2477	1601.1151	566877.375	743.3888	0.38102	1154.7215	1.229	14931900	0.35611	251.946	91.4325	90.4425	140.5268	138.0476	45109.1016	119.8986	-0.53678	133.2784	2932970
001	2018-05-13t2259	1526270462.53	adult	55.6029	6.0016	-213.7664	1076.4589	71.1593	60167.3728	189532.6757	2838279.1032	2728.89	0.28089	462.832	-0.51878	428.4327	-0.64347	1667.0127	0.77764	1513.1406	525109	699.1172	-0.034224	1038.5587	0.46838	14560200	-0.018461	196.961	94.8591	94.1212	142.9756	140.8415	45037.3125	123.3539	-0.59407	135.878	2984170
001	2018-05-14t0259	1526284865.72	adult	59.6038	10.0025	-209.7655	1112.7369	69.3239	64072.7036	201866.2404	3059144.1095	2698.46	0.13159	469.923	-0.51192	437.0703	-0.62673	1573.6904	0.38675	1460.4142	527186.3125	702.8834	-0.033631	1022.4362	0.3135	15737300	0.062111	219.596	97.7608	96.9278	148.2278	146.0509	49656.3203	127.0039	-0.59292	140.6835	3273910
001	2018-05-14t0659	1526299266.82	adult	63.6041	14.0028	-205.7652	1105.0077	72.9535	63445.1638	199871.9822	3128888.7746	2756.84	0.11722	464.466	-0.65649	431.2947	-0.80021	1544.4711	0.21347	1377.0797	512764.375	700.3201	-0.056122	1064.3954	0.54628	15402600	-0.21204	208.556	92.13	91.1964	142.263	139.4584	47231.3047	120.3677	-1.4197	134.3038	3055210
001	2018-05-14t1059	1526313672.85	adult	67.6057	18.0045	-201.7636	1120.6007	73.5607	65940.205	207695.9236	3264305.7441	2816.73	0.13791	466.358	-0.67495	431.9395	-0.86789	1538.2551	0.19491	1348.2875	530698	704.4533	0.014098	1064.0594	0.57189	16057600	-0.19898	219.801	97.5403	96.688	147.5576	144.682	50907.3906	126.7025	-1.1553	140.0364	3358510
001	2018-05-14t1445	1526327235.09	adult	71.373	21.7718	-197.9963	1251.7759	74.8472	74671.9276	235274.0452	3714968.7779	2996.57	0.34527	459.573	-0.81792	432.5256	-0.90739	1480.3402	0.052291	1208.4867	578813	668.7435	-0.30894	935.8349	-0.17693	17926100	0.14968	326.625	98.7016	97.7491	151.4226	148.2257	59206.2539	129.1143	-1.1713	143.1808	3849960
001	2018-05-14t1845	1526341635.9	adult	75.3733	25.772	-193.996	1121.07	70.4353	64882.205	204362.9156	3160769.616	3187.4	0.60844	494.764	-0.13769	465.6432	-0.23876	1671.5466	0.78695	1370.3066	568325.875	713.196	0.25261	1062.5227	0.7423	16776000	-0.21926	281.775	96.5113	95.6237	150.4693	147.146	51159.5547	127.3606	-1.6006	141.6803	3272410
001	2018-05-14t2245	1526356035.11	adult	79.373	29.7718	-189.9963	1222.741	73.5684	70558.978	222142.6036	3455816.9254	3244.94	0.74797	469.541	-0.58802	445.5363	-0.64194	1549.7012	0.51853	1281.7083	571839.75	671.0579	-0.12546	1020.4602	0.60358	17316200	-0.1484	375.595	97.1101	96.2179	149.3358	145.7339	55104.8984	127.1199	-1.8326	141.2622	3581320
001	2018-05-15t0245	1526370435.61	adult	83.3732	33.7719	-185.9961	1205.5138	76.8053	70020.9793	220474.5661	3481180.0258	2571.71	-0.084892	474.229	-0.4247	445.7573	-0.59069	1385.4825	0.05511	1164.7513	507086.5938	684.8694	0.15858	977.1962	0.4647	17348200	-0.17413	302.704	101.436	100.542	155.3005	151.9715	56839.9922	132.5182	-1.4667	146.7626	3710720
001	2018-05-15t0645	1526384835.3	adult	87.3731	37.7719	-181.9962	1041.1851	76.9062	65041.043	205083.503	3451392.9964	2626.28	0.065719	454.89	-0.7426	425.403	-0.98475	1438.995	0.45937	1298.9893	489258.2812	656.5198	-0.051341	984.2055	0.70673	15436700	-0.64947	520.604	105.255	102.9944	248.8899	199.0777	84622.5625	136.8605	-1.2195	158.5923	3571820
001	2018-05-15t1045	1526399234.69	adult	91.3729	41.7717	-177.9964	1155.0497	73.5952	70942.7455	223613.4925	3640254.7415	2308.41	-0.32132	445.858	-0.83656	425.4514	-0.90586	1330.5044	0.16883	1212.7319	493617.125	609.0254	-0.51297	829.3756	-0.30907	16503000	-0.38121	368.277	106.496	105.1556	168.5725	163.6193	62540.4062	140.4647	-1.061	157.4351	3941860
001	2018-05-15t1445	1526413641.34	adult	95.3748	45.7735	-173.9945	1074.6035	87.2083	73193.5259	230878.7884	4198418.6565	2295.14	-0.26554	390.022	-1.9376	371.984	-2.0562	1146.5135	-0.51813	976.9067	437968.1875	536.2106	-1.3323	778.4094	-0.55105	14861400	-0.76444	407.776	94.1844	92.3612	182.4341	162.8811	69689.8438	129.6823	-2.0919	151.4553	3588800
001	2018-05-15t1845	1526428045.2	adult	99.3758	49.7746	-169.9935	1109.132	77.0896	69940.5501	220376.1239	3754487.4617	1764.77	-0.99218	365.972	-2.3655	357.8339	-2.3045	967.7587	-1.2149	892.4428	353231.9375	473.1135	-2.0611	649.65	-1.4664	13354000	-1.1091	376.231	108.754	107.4316	179.3085	168.4744	65447.6172	142.6413	-1.1892	160.0626	3968330
001	2018-05-15t2245	1526442448.38	adult	103.3767	53.7755	-165.9926	1069.465	77.5663	65963.3724	207933.0415	3448673.0385	2260.45	-0.16613	388.184	-1.7732	376.8089	-1.7671	981.9562	-0.98638	788.9715	338774.9062	493.7247	-1.6689	652.2081	-1.2986	13373000	-1.0641	375.302	100.773	98.8173	181.176	171.9086	62505.7188	138.4929	-1.6185	160.4041	3471650
001	2018-05-16t0245	1526456841.6	adult	107.3748	57.7736	-161.9945	1149.3207	74.9061	69569.0726	219207.5125	3605166.7115	1522.51	-1.1927	395.404	-1.5059	384.7704	-1.4813	923.2795	-1.1106	839.8139	336073.75	504.7435	-1.4077	646.9155	-1.2076	14363400	-0.76196	323.142	111.212	109.267	193.048	178.409	70269.4688	147.6128	-1.114	168.5407	4039900
001	2018-05-16t0645	1526471240.27	adult	111.3745	61.7732	-157.9948	1154.8715	76.4539	71271.2487	224595.8228	3716394.656	2039.97	-0.35098	415.174	-0.94633	402.0053	-0.96075	1045.0916	-0.373	910.439	388774.0625	534.622	-0.87079	686.2526	-0.71721	15444000	-0.43514	245.343	113.768	111.8438	183.2837	178.6984	68181.5469	150.4917	-1.0661	170.2179	4232070
001	2018-05-16t1045	1526485642.29	adult	115.375	65.7738	-153.9943	1206.8407	76.5834	73066.4082	230054.2779	3844147.9023	2054.05	-0.26091	398.147	-1.2269	386.4232	-1.2437	1037.6637	-0.26803	904.9437	396387.5312	514.3309	-1.0518	678.3212	-0.65247	15187300	-0.4441	315.134	110.18	108.2668	179.7224	174.5015	68653.9688	146.9077	-1.4121	166.9667	4202840
001	2018-05-16t1445	1526500047.94	adult	119.3766	69.7754	-149.9927	1319.5711	74.8652	77420.804	243824.2304	4052728.0542	1937.43	-0.36071	398.833	-1.1056	388.4508	-1.0945	992.7888	-0.35005	888.52	402079.4375	511.3531	-0.99496	655.7292	-0.73446	16143200	-0.14847	237.895	109.349	107.5916	175.5519	171.3274	71098.5078	145.7828	-1.5882	164.9706	4426020
001	2018-05-16t1845	1526514442.59	adult	123.3751	73.7739	-145.9942	1152.9816	79.5599	75691.9537	238531.8501	4160800.3022	2005.95	-0.19833	424.554	-0.39122	410.185	-0.43808	1045.1282	0.018725	910.2637	412825.625	544.9161	-0.40378	709.211	-0.12874	16749500	0.053605	399.153	113.957	112.5159	177.2007	173.9942	69994.2656	149.6927	-1.4771	167.0801	4495840
001	2018-05-16t2245	1526528842.32	adult	127.375	77.7738	-141.9943	1188.9727	81.0778	78045.1902	245926.6597	4372750.4263	2440.22	0.46822	443.649	0.18114	425.5062	0.070225	1203.6565	0.87637	958.656	489888.1875	592.2555	0.40533	816.174	0.97997	18047600	0.41794	485.15	115.823	113.1146	256.0485	231.522	104211.7188	155.0848	-1.2986	188.9453	4711690
001	2018-05-17t0245	1526543248.05	adult	131.3766	81.7754	-137.9927	1285.7815	79.925	83888.8208	264416.4165	4578918.2924	2525.38	0.64101	424.053	-0.1865	410.687	-0.2128	1070.0027	0.35261	860.5379	468661.1875	544.9621	-0.22384	691.2974	-0.095712	18544300	0.57463	508.6	110.063	106.954	271.4561	254.1509	118897.75	150.3059	-1.6345	203.1521	4813170
001	2018-05-17t0645	1526557634.71	adult	135.3729	85.7717	-133.9964	1272.8943	81.1011	85247.1772	268559.3485	4769582.1863	1743.18	-0.37239	402.765	-0.61548	386.5558	-0.76501	1010.1319	0.16978	903.3509	448498.5625	546.5119	-0.11893	757.1974	0.62088	17880300	0.44783	568.343	118.062	115.0491	278.769	218.2815	123773.4531	156.3316	-1.4298	185.3743	5241230
001	2018-05-17t1045	1526572035.84	adult	139.3732	89.772	-129.9961	1279.2434	77.441	81170.9662	255638.3629	4344477.3732	2178.44	0.2819	426.363	0.082502	411.8935	0.030548	1057.7393	0.48706	882.7134	448481.4688	558.2812	0.14359	736.2947	0.50244	18046600	0.51493	553.718	116.941	113.8822	240.9387	214.4305	102158.0156	161.0995	-1.2965	195.5973	4949770
001	2018-05-17t1445	1526586447.25	adult	143.3764	93.7752	-125.9929	1296.9621	82.778	85211.2302	268356.9537	4804774.9207	1765.48	-0.21758	392.506	-0.69418	378.526	-0.80603	961.4727	0.11885	808.8674	427855.3438	514.1001	-0.49441	697.2905	0.19428	17434700	0.40093	525.985	120.543	116.6112	318.5809	297.087	141768.4844	163.168	-1.2885	214.8439	5354410
001	2018-05-17t1845	1526600850.39	adult	147.3773	97.776	-121.992	1327.9693	83.96	88837.2475	279711.7853	5103778.9717	1506.67	-0.50698	386.472	-0.76674	375.7679	-0.79722	862.8663	-0.26688	731.7237	399507.125	493.3588	-0.77467	633.1678	-0.37698	17888200	0.52564	264.06	118.803	116.9232	197.8278	193.1581	91594.25	159.9811	-1.4977	182.4682	5498910
001	2018-05-17t2245	1526615240.37	adult	151.3745	101.7733	-117.9948	1268.5141	82.3091	82664.8262	260332.3933	4673572.2239	1865.62	0.047389	392.111	-0.53367	380.2727	-0.5815	880.2474	-0.10505	736.4355	380266.875	510.8107	-0.43671	646.4992	-0.19459	16905500	0.3335	542.835	123.21	120.5441	233.4673	213.9786	100857.8594	165.935	-1.3189	196.7439	5312050
001	2018-05-18t0245	1526629639.03	adult	155.3741	105.7729	-113.9952	1303.7483	84.7543	88268.2629	277971.7557	5087396.285	2097.67	0.43735	386.771	-0.59645	375.9215	-0.62379	912.1652	0.127	742.846	419596	495.4435	-0.64298	629.7097	-0.3171	17784100	0.54255	750.247	122.409	119.2065	254.1384	211.6461	116903.6641	165.9903	-1.3783	195.0211	5628480
001	2018-05-18t0645	1526644037.56	adult	159.3737	109.7725	-109.9956	1371.0515	84.1041	91467.2605	288052.3862	5187155.8381	1895.8	0.23038	387.57	-0.49788	376.1581	-0.53595	873.5941	0.013343	716.2215	416704.375	497.2417	-0.56947	626.5545	-0.31001	18470100	0.70349	863.601	127.362	124.2204	271.7706	230.331	129634.5703	172.1607	-1.2002	206.1161	6069580
001	2018-05-18t1045	1526658439.46	adult	163.3742	113.773	-105.995	1326.0931	88.4005	86681.8214	272935.1154	4908336.233	2427.73	1.0702	394.184	-0.23619	382.9472	-0.25112	926.0157	0.35154	754.4196	418559.125	509.3968	-0.32245	644.8167	-0.088504	17810000	0.58341	657.784	127.939	123.6529	352.1112	296.8302	159154.25	176.7252	-1.0987	224.6931	5780530
001	2018-05-18t1445	1526672835.38	adult	167.3731	117.7719	-101.9962	1308.3823	83.2907	85224.7202	268330.1833	4749466.486	1810.24	0.25856	379.223	-0.5815	370.8623	-0.53668	833.8559	-0.043767	707.6405	371065.875	480.8165	-0.76475	593.9971	-0.56793	16851200	0.40685	596.284	127.321	123.1286	302.017	266.3647	134397.5469	179.3489	-1.0714	225.2484	5657620
001	2018-05-18t1845	1526687220.15	adult	171.3689	121.7676	-98.0004	1262.576	83.1599	83116.5431	261724.6674	4677107.5258	1399.05	-0.28291	363.957	-0.94799	357.2997	-0.87715	763.7714	-0.34355	685.6259	331476.7812	456.1548	-1.1453	555.9796	-0.9225	15762600	0.20921	750.731	126.055	122.4548	290.9388	238.3247	126267.4375	174.7066	-1.283	214.1743	5459310
001	2018-05-18t2245	1526701619.24	adult	175.3686	125.7674	-94.0007	1260.5987	83.2059	83629.7742	263388.6343	4715932.9992	1972.23	0.67221	369.149	-0.73192	362.4245	-0.64677	817.8121	0.0083539	705.8811	356566.0938	460.9559	-1.0272	557.1974	-0.87933	16089700	0.29616	668.213	123.219	117.8229	343.887	286.5036	149934.7188	177.889	-1.2336	227.2329	5370640
001	2018-05-19t0245	1526716019.09	adult	179.3686	129.7674	-90.0007	1287.8523	83.5289	85191.856	268272.6313	4821033.8453	1331.7	-0.26089	345.469	-1.3594	339.5077	-1.2917	669.4833	-0.74679	566.5986	297250.5625	436.718	-1.402	501.838	-1.4125	15334400	0.17029	345.099	122.465	117.9349	241.4866	232.7113	107220.0391	176.0815	-1.3379	212.8569	5435870
001	2018-05-19t0645	1526730419.02	adult	183.3686	133.7673	-86.0007	1300.4618	84.7902	86319.0948	271782.0741	4876356.2351	1531.2	0.13523	351.319	-1.1275	346.5694	-1.0044	685.1481	-0.60951	584.3385	308316.625	436.0439	-1.3768	518.303	-1.2137	15803700	0.28656	536.56	130.533	125.1377	323.365	309.3625	145514.25	184.4789	-1.1421	248.9257	5871900
001	2018-05-19t1045	1526744819.22	adult	187.3686	137.7674	-82.0007	1287.8086	86.6739	88882.4631	279987.5049	5249107.1868	1252.23	-0.26756	333.077	-1.6096	328.3247	-1.5155	633.0155	-0.86835	537.7662	293086.1875	420.883	-1.5957	487.243	-1.4972	15416800	0.23662	389.712	123.674	118.5819	253.8976	244.0173	117554.6094	181.8711	-1.2669	224.1402	5724360
001	2018-05-19t1445	1526759218.6	adult	191.3684	141.7672	-78.0008	1221.2815	83.95	83667.494	263554.5771	4855733.1803	958.653	-0.72812	332.585	-1.5681	327.8764	-1.4678	600.6525	-1.0231	556.8653	261884.4688	427.8857	-1.4418	497.8277	-1.3579	14484100	0.080169	650.662	129.692	123.2723	304.606	281.5013	132808.2188	191.7811	-1.0534	251.0114	5648070
001	2018-05-19t1845	1526773626.41	adult	195.3706	145.7694	-73.9987	1247.098	85.9895	84017.4121	264601.7945	4868971.7559	1137.32	-0.35471	329.029	-1.6199	321.1263	-1.6219	615.8378	-0.89667	555.3826	269736.9375	423.7011	-1.4736	499.1504	-1.3128	14398000	0.090279	568.245	124.409	117.544	299.1279	280.8458	131018.0156	187.1153	-1.2276	239.9502	5443990
001	2018-05-19t2246	1526788087.9	adult	199.3877	149.7865	-69.9816	844.4278	86.2571	60218.942	191262.7932	3566504.4694	1048.71	-0.46998	337.87	-1.3048	332.0993	-1.2197	665.5558	-0.54834	619.2737	208984.5156	439.2818	-1.1845	556.8081	-0.71029	10594900	-0.63301	562.379	138.573	129.0836	390.4417	385.6493	122598.7109	216.003	-0.57972	309.8365	4345370
001	2018-05-20t0246	1526802499.32	adult	203.3909	153.7896	-65.9784	1207.211	86.4136	81153.4181	255768.3437	4670043.0351	1026.61	-0.46326	348.967	-0.92468	344.5212	-0.77474	596.1584	-0.95477	554.592	252175	442.8069	-1.0969	517.331	-1.0749	14756800	0.21443	440.22	137.54	131.6673	302.801	288.3421	128084.8125	205.6122	-0.89653	263.017	5816150
001	2018-05-20t0646	1526816899.09	adult	207.3908	157.7896	-61.9785	1269.7536	85.643	83286.8117	262220.4545	4710032.2701	1236.29	0.023451	347.807	-0.9117	340.9135	-0.83761	609.1442	-0.84026	551.5636	264977.75	445.3017	-1.0308	515.0763	-1.0741	15096600	0.30843	468.966	135.468	129.6419	296.9321	282.9153	129165.4609	203.4036	-1.0124	255.2298	5879980
001	2018-05-20t1046	1526831298.72	adult	211.3907	161.7895	-57.9786	1125.5764	85.3672	78349.0179	247145.0839	4607545.8154	1078.02	-0.26068	358.097	-0.56939	351.5964	-0.46418	620.1451	-0.73778	586.6715	253019.1875	463.3695	-0.73091	547.2552	-0.74237	14606400	0.23572	542.536	141.99	133.2936	359.0226	347.2912	146481.2188	223.9054	-0.62982	304.7425	5791630
001	2018-05-20t1446	1526845687.64	adult	215.3876	165.7864	-53.9817	1227.7953	84.4372	82667.1845	260420.3667	4826221.9263	1107.27	-0.14331	345.949	-0.8725	337.1763	-0.85282	638.5258	-0.58401	603.5958	275204.625	461.368	-0.74396	556.016	-0.64135	14899000	0.32051	722.096	139.704	129.1705	406.0286	381.356	174998.3125	228.294	-0.61139	329.93	6016620
001	2018-05-20t1847	1526860106.97	adult	219.393	169.7918	-49.9763	659.2449	84.7003	42724.8294	136633.8737	2324896.3377	1153.87	0.019741	357.063	-0.51906	349.4318	-0.44715	620.0435	-0.68726	580.1622	138269.6875	477.4123	-0.49167	541.9134	-0.76341	7956090	-1.0856	474.323	144.156	134.5389	323.4172	306.5207	72122.0469	232.5855	-0.59732	282.956	3212090
001	2018-05-20t2246	1526874505.17	adult	223.3925	173.7913	-45.9768	1222.8253	88.7408	82213.982	258954.4894	4823625.935	1069.52	-0.13162	338.924	-0.97216	333.6473	-0.85665	583.4426	-0.92196	549.4452	250296.8906	439.0075	-1.0373	513.431	-1.0242	14513400	0.29136	483.285	139.492	131.916	328.0391	316.272	140728.7812	220.4584	-0.92133	284.063	5973320
001	2018-05-21t0247	1526888909.29	adult	227.3936	177.7924	-41.9757	1204.6969	87.2	80648.0372	254015.5901	4673835.9542	924.446	-0.4484	338.047	-0.95059	332.4273	-0.84536	562.7028	-1.0518	539.2125	236897.875	440.628	-0.99599	511.2157	-1.032	14201400	0.25054	514.639	143.191	134.4017	335.2493	323.0766	141139.9375	229.7408	-0.80197	293.6889	6015430
001	2018-05-21t0647	1526903339.9	adult	231.4021	181.8009	-37.9671	1189.4875	87.2904	79813.8489	251390.808	4643276.9643	918.934	-0.42355	335.443	-0.97606	328.3884	-0.91202	579.434	-0.91189	554.0168	241044.5156	444.2708	-0.92787	523.9196	-0.89653	13947000	0.22168	606.968	142.232	132.18	348.5787	331.9094	145008.75	235.9308	-0.74713	300.1435	5913730
001	2018-05-21t1047	1526917706.39	adult	235.3928	185.7916	-33.9765	1207.4987	89.3075	80210.5885	252676.2519	4635852.6108	802.443	-0.70088	332.908	-1.0006	327.1961	-0.90303	570.9805	-0.954	553.4373	238669.8438	443.1204	-0.92887	518.891	-0.93129	13910600	0.23928	535.95	143.296	134.4359	347.4855	331.3202	145248.9531	235.62	-0.82073	303.424	5987620
001	2018-05-21t1447	1526932106.59	adult	239.3929	189.7917	-29.9764	1203.3938	88.7173	80768.6808	254404.2356	4684287.789	820.129	-0.62325	334.272	-0.9285	327.6891	-0.85228	572.313	-0.92446	559.4437	240943.7812	444.9245	-0.88988	523.2609	-0.87636	14068200	0.30074	529.898	144.636	135.3941	354.0344	340.7321	149048.4844	237.3539	-0.85239	309.4377	6087140
001	2018-05-21t1847	1526946512.13	adult	243.3944	193.7932	-25.9749	1199.5825	89.0844	79320.2668	249810.9629	4584944.2406	786.381	-0.69079	333.325	-0.9168	326.755	-0.84107	576.0671	-0.87592	564.5302	238491.7812	447.0606	-0.84758	529.8974	-0.79984	13775000	0.26316	524.007	146.745	136.8981	363.3177	351.3771	150413.5469	241.9845	-0.82681	317.8405	6064400
001	2018-05-21t2247	1526960908.56	adult	247.3934	197.7922	-21.9759	1133.3586	88.3594	78380.7259	246995.8838	4638777.3861	888.881	-0.35186	334.399	-0.85678	326.8143	-0.80589	590.0206	-0.74742	573.3475	241318.4375	452.4794	-0.76202	539.99	-0.69023	13654800	0.26397	619.189	149.204	137.6849	377.9782	361.7721	154593.0781	250.6888	-0.7226	326.3179	6092580
001	2018-05-22t0247	1526975318.15	adult	251.3961	201.7949	-17.9732	1146.7841	90.1732	77650.8512	244639.5044	4584484.307	845.904	-0.44517	334.926	-0.8118	327.9444	-0.74519	585.8262	-0.75809	570.6046	237259.5938	452.5983	-0.74903	536.1626	-0.71397	13546100	0.26758	614.772	151.224	139.7769	382.691	369.5737	154989.875	253.6647	-0.72957	331.9381	6116240
001	2018-05-22t0647	1526989715.06	adult	255.3952	205.794	-13.9741	1125.0749	88.1818	75372.6627	237520.6904	4445224.0587	909.832	-0.19357	342.85	-0.59042	334.2202	-0.55844	609.3592	-0.54793	594.6866	239478.1719	472.7411	-0.46991	559.7627	-0.47446	13462300	0.27716	627.66	153.975	142.2099	395.3635	383.1671	155377.8438	257.8953	-0.71251	341.087	6046000
001	2018-05-22t1047	1527004120.3	adult	259.3967	209.7955	-9.9726	1054.2001	87.8682	71476.8233	225429.5847	4210910.1127	957.278	0.025429	359.719	-0.16107	347.857	-0.19537	661.5966	-0.097896	647.1855	246775.5312	505.5055	-0.028129	597.8924	-0.09433	13390200	0.28986	713.03	158.915	146.8655	411.385	393.8009	153446.5938	262.6702	-0.68545	350.563	5915440
001	2018-05-22t1448	1527018604.66	adult	263.4201	213.8189	-5.9492	913.1313	88.1296	64054.2223	202258.2963	3853277.0585	1095.99	0.60624	364.441	-0.026543	352.4716	-0.059698	721.93	0.43417	695.1508	241124.625	514.0151	0.088824	637.066	0.29721	12147500	0.018161	634.295	168.467	154.1789	416.0466	397.8466	138959.5625	291.8092	-0.19961	364.626	5615350
001	2018-05-22t1845	1527032820.66	adult	267.369	217.7678	-2.0003	926.3388	88.4925	63919.8819	201771.7671	3802908.0502	893.396	-0.082423	361.814	-0.066605	349.9252	-0.099637	659.5263	-0.048924	650.6003	219622.25	511.2626	0.057057	607.9851	0.029972	12041200	0.01766	673.275	169.671	154.0941	426.0097	411.6331	141861.2188	296.3075	-0.18019	371.7414	5646660
001	2018-05-22t2245	1527047222.62	dead	271.3696	221.7683	2.0003	932.4787	87.8206	63747.696	201172.4545	3753379.3721	942.995	0.19434	368.421	0.10682	354.7287	0.035583	679.9449	0.15994	665.5742	226421.6406	522.5614	0.20733	624.3252	0.20169	12235600	0.093298	650.86	174.349	157.8693	440.2956	425.049	146618.4375	305.9715	-0.065379	383.8666	5790290
002	2018-05-11t1523	1526070305.05	egg	-1.8061	-49.6014	-225.3941	156.099	28.0563	2936.2986	9343.668	51906.9728	0	1753.226	0	-0.6562	0	-0.67242					0	-0.61235	0	-0.43652	0	157452.7398	0	0	0				0	-0.55026	0	0
002	2018-05-11t1859	1526083309.1	larva	1.8061	-45.9891	-221.7818	167.53	27.7414	3113.1157	9886.323	54382.8897	0	1056.4115	0	-0.84327	0	-0.84784					0	-0.83203	0	-0.74492	0	117107.1207	0	0	0				0	-0.66452	0	0
002	2018-05-11t2259	1526097658.93	larva	5.7922	-42.0031	-217.7958	170.7046	27.4227	3128.1255	9927.663	53961.6641	0	-0.39437	0	-1.0579	0	-1.0492					0	-1.0819	0	-1.0871	0	0.26681	0	0	0				0	-0.79886	0	0
002	2018-05-12t0259	1526112064.25	larva	9.7937	-38.0016	-213.7943	170.6984	27.511	3138.7159	9961.9169	54321.2364	0	-0.8559	0	-1.2835	0	-1.2609					0	-1.3416	0	-1.4321	0	-0.93209	0	0	0				0	-0.94397	0	0
002	2018-05-12t0659	1526126472.68	larva	13.796	-33.9992	-209.7919	132.9849	22.9189	2104.4616	6695.5287	30483.0527	501.974	-0.067942	376.359	0.7776	378.4699	0.82495	489.1766	-0.65458	489.4181	5870.1191	449.1453	0.62169	480.1865	0.51439	441469	-1.202	146.714	84.9171	84.5204	129.2752	126.1312	1551.3025	108.4936	0.55379	122.0502	99607.7
002	2018-05-12t1059	1526140865.89	larva	17.7941	-30.0011	-205.7938	329.7489	39.768	9230.7952	29217.2812	227275.9854	668.918	-0.14389	427.831	0.94431	420.6814	0.94986	608.6326	-0.5067	603.6776	30431.6309	552.957	0.94541	590.3895	0.72824	2115620	-0.76167	226.752	89.4167	89.0394	135.722	131.7762	6786.0977	115.2274	0.58084	126.4426	442166
002	2018-05-12t1458	1526155247.49	larva	21.789	-26.0062	-201.7989	433.9285	43.3241	16411.7974	51989.6938	516916.7409	559.157	-0.67733	376.512	0.44931	373.5258	0.49809	515.1684	-1.022	510.6658	44819.6484	464.1841	0.27434	501.5235	-0.02011	3270760	-0.69619	194.756	94.8322	94.4028	138.4416	135.0927	12044.4199	120.1951	0.58407	131.5439	823807
002	2018-05-12t1859	1526169669.65	larva	25.7952	-22.0001	-197.7928	555.6821	49.7847	22291.92	70543.7932	744521.3105	705.704	-0.71672	449.075	0.77116	440.3886	0.7988	648.8577	-0.82007	643.3151	76565.2031	591.0564	0.74577	630.3991	0.29734	5286960	-0.29273	186.386	100.115	99.6155	145.0701	141.7181	17118.2656	125.259	0.59224	137.5161	1178650
002	2018-05-12t2259	1526184071.36	larva	29.7956	-17.9996	-193.7923	709.0499	46.4496	27172.6879	85851.6078	851219.1946	709.429	-0.96248	424.549	0.42178	416.9432	0.47407	636.4932	-1.0587	632.3264	91655.0156	564.1714	0.37849	614.2958	-0.10011	6105440	-0.41742	158.651	90.7567	90.2488	135.7368	133.7017	19546.1055	117.3566	0.35008	129.4878	1305170
002	2018-05-13t0259	1526198488.59	larva	33.8004	-13.9948	-189.7875	856.361	48.836	33801.4151	106472.1694	1120199.3263	1208.25	-0.48827	496.746	0.77905	475.3876	0.74619	971.9483	-0.25001	946.1593	173978.75	732.3322	1.1459	860.1957	0.83543	8877350	0.16907	198.836	93.1385	92.4081	138.8466	137.0845	24853.5449	119.7203	0.2884	131.238	1664480
002	2018-05-13t0659	1526212871.06	larva	37.7956	-9.9997	-185.7924	917.7588	55.3474	41716.5451	131404.0434	1606867.6042	2239.31	0.65001	369.237	-0.44344	342.5541	-0.51127	1384.7699	0.78048	1348.8091	304649.375	546.1939	-0.22204	840.5361	0.42447	8102540	-0.49673	379.886	81.1956	80.7844	125.1089	121.0372	27523.9512	105.2524	-0.18538	116.4889	1781760
002	2018-05-13t1059	1526227281.58	larva	41.7985	-5.9968	-181.7895	972.6518	53.231	42622.2814	134190.516	1566982.1613	2664.99	0.9184	416.234	-0.31304	382.9486	-0.42604	1578.0839	1.1581	1485.5527	355068.875	606.8518	-0.10874	941.3993	0.6406	9346540	-0.45527	317.016	97.0942	96.4358	144.9228	140.4918	32607.6328	124.0161	0.12092	136.0167	2180250
002	2018-05-13t1459	1526241657.6	larva	45.7918	-2.0034	-177.7961	1008.9617	64.419	52525.9624	165454.4919	2299477.6201	2907.62	0.93773	452.571	-0.25061	402.928	-0.51301	1684.3694	1.2818	1504.2647	464885.9375	761.6577	0.69019	1074.0332	1.0482	12458400	0.13263	336.146	97.0115	96.1529	145.8169	142.877	40245.4531	125.4365	-0.012514	138.057	2670530
002	2018-05-13t1859	1526256082.33	adult	49.7987	2.0034	-173.7893	1066.4526	69.5392	57758.8035	181885.492	2652331.7317	2943.99	0.75047	473.166	-0.2368	429.3614	-0.45042	1758.7933	1.3115	1646.2869	532914.375	730.1236	0.31175	1110.7431	1.0335	14310000	0.31836	349.088	98.0617	97.2598	147.4503	143.9367	44677.4453	126.4032	-0.15164	138.8452	2965680
002	2018-05-13t2259	1526270475.86	adult	53.7969	6.0016	-169.7911	1059.1913	69.9099	59824.6401	188454.6024	2855933.38	2665.73	0.27156	477.151	-0.29699	426.5544	-0.60868	1626.3939	0.74274	1476.1499	509061.3125	803.7897	0.8417	1150.1058	1.1531	14926700	0.2009	285.972	96.7107	95.8585	145.9892	143.4191	45694.6094	125.0548	-0.39125	138.366	3025400
002	2018-05-14t0259	1526284879.17	adult	57.7978	10.0026	-165.7901	1169.5443	70.4457	66355.309	208899.6141	3182419.5222	3107.76	0.66437	481.039	-0.32837	437.5956	-0.57613	1651.7719	0.63701	1435.1008	574816.625	733.2062	0.24132	1088.7367	0.72825	16703100	0.41971	282.687	99.9947	99.0838	150.3683	147.8465	52328.1797	129.2714	-0.33445	142.7444	3472110
002	2018-05-14t0659	1526299280.24	adult	61.7981	14.0029	-161.7898	1053.1878	73.6357	64809.2795	204358.5151	3331064.4447	2947.34	0.37936	496.757	-0.15085	447.3416	-0.51139	1650.6779	0.53566	1378.9493	559579.8125	822.5222	1.0707	1201.8811	1.3715	16806800	0.22949	367.725	93.628	92.9545	143.7819	139.9894	48742.0664	121.5286	-1.1647	134.8865	3167720
002	2018-05-14t1059	1526313686.29	adult	65.7998	18.0045	-157.7882	1112.8558	75.1085	67668.7119	213165.8859	3488709.2154	2891.99	0.24979	492.103	-0.23523	454.8232	-0.43779	1558.4086	0.2498	1403.745	551676.625	727.0117	0.22078	1016.862	0.27026	17387500	0.20011	327.363	101.189	99.1532	190.427	185.2986	67411.1719	134.1798	-0.33632	166.7725	3575310
002	2018-05-14t1445	1526327248.52	adult	69.5671	21.7718	-154.0209	1159.6944	75.0199	70378.5335	221673.7642	3572166.5991	2496.62	-0.26262	477.875	-0.48642	448.1019	-0.59343	1477.3455	0.021448	1338.0352	543663.125	676.5703	-0.25041	968.4033	0.00053945	17561900	0.10818	209.144	98.0006	97.07	148.6538	146.4567	54704.6094	127.0494	-1.2609	141.1876	3601520
002	2018-05-14t1845	1526341649.28	adult	73.5673	25.772	-150.0207	1147.6241	71.5444	67857.9376	213745.9288	3367656.86	2618.45	-0.12186	460.496	-0.80989	430.5532	-0.97142	1488.8853	0.11963	1337.2601	528554.25	660.9927	-0.36437	983.5299	0.16932	16324100	-0.29622	199.814	99.6129	98.6445	149.1127	146.722	52935.0195	128.1986	-1.4081	142.0765	3531180
002	2018-05-14t2245	1526356048.45	adult	77.567	29.7718	-146.0209	1169.2161	75.5507	67334.4083	212063.2947	3317473.9137	3922.65	1.591	461.574	-0.77088	428.6129	-1.0229	1568.653	0.51317	1247.4874	553734.5	700.8595	0.16899	979.1544	0.25273	16248300	-0.38579	460.37	96.4437	93.8677	241.1755	231.2324	85134.9375	129.0628	-1.5457	176.3563	3395010
002	2018-05-15t0245	1526370448.99	adult	81.5672	33.772	-142.0207	1197.722	75.106	70346.4192	221541.4058	3522327.7208	2042.16	-0.82945	437.882	-1.2062	411.9391	-1.3677	1195.4443	-0.74581	1078.7277	439923.5	614.4281	-0.73928	830.1713	-0.66055	16096100	-0.4672	254.343	107.199	106.2205	163.1788	158.5833	60049.8008	137.8512	-0.85265	152.3996	3940510
002	2018-05-15t0645	1526384848.73	adult	85.5671	37.7719	-138.0208	1081.4847	78.3655	69014.4871	217612.1672	3678910.5134	2820.85	0.30511	428.955	-1.3257	400.8856	-1.5689	1348.7556	-0.0062934	1150.8311	485552.0312	627.231	-0.47448	895.6154	-0.043118	15440200	-0.64751	489.953	97.3528	96.0838	161.9012	154.8633	58284.4219	128.9968	-1.8923	146.246	3504210
002	2018-05-15t1045	1526399247.95	adult	89.5669	41.7717	-134.021	1165.8038	76.1781	72001.3301	226776.6141	3754403.4459	2615.92	0.096754	402.882	-1.7948	380.2769	-1.9741	1170.9518	-0.6252	1023.3084	440277.875	556.2416	-1.2436	821.2883	-0.44715	15137100	-0.72326	283.873	105.128	103.7295	166.7013	161.4001	62679.6758	139.0404	-1.1124	155.0419	3949870
002	2018-05-15t1445	1526413654.88	adult	93.5688	45.7736	-130.0191	1198.4083	78.2812	73975.6075	232998.4472	3877742.4444	2476.63	-0.031035	379.444	-2.2041	360.6704	-2.3488	1106.4473	-0.77678	957.427	427088.6562	519.6729	-1.6	768.0592	-0.70934	14645800	-0.82135	546.6	105.383	103.2519	224.7306	176.4171	86746.0156	138.5459	-1.305	158.9788	4067580
002	2018-05-15t1845	1526428058.9	adult	97.57	49.7747	-126.018	1069.9364	81.1869	69272.3631	218430.397	3756885.856	2466.59	0.032609	399.348	-1.6783	376.3203	-1.907	1138.9166	-0.4649	1001.1089	412287.8125	568.7179	-0.83414	795.1044	-0.3251	14420500	-0.8514	315.746	101.064	99.471	188.0492	167.3722	68073.7969	134.4295	-1.7587	154.4324	3649420
002	2018-05-15t2245	1526442462	adult	101.5708	53.7756	-122.0171	1048.0851	79.0394	68338.7762	215524.0218	3712419.1546	2099.98	-0.44294	403.1	-1.4915	385.8672	-1.5937	1072.559	-0.62089	934.079	382903.5625	556.9768	-0.86216	778.6685	-0.29288	14355200	-0.83173	267.544	111.234	109.6653	180.5825	176.3499	64467.9492	146.4548	-0.98424	166.3285	3961260
002	2018-05-16t0245	1526456855.18	adult	105.5689	57.7737	-118.019	1117.8536	79.8455	70557.032	222310.7353	3761623.1863	2367.75	0.032138	398.644	-1.4823	381.9863	-1.5919	1079.9387	-0.42536	870.0071	398497.375	523.7059	-1.1958	703.9616	-0.77545	14673300	-0.70645	415.218	107.023	105.5268	177.5202	171.8633	65504.9375	141.3301	-1.4796	161.7683	3939300
002	2018-05-16t0645	1526471253.8	adult	109.5685	61.7733	-114.0194	1102.8507	77.6426	69702.9718	219665.2985	3695452.4643	2651.09	0.51835	397.907	-1.3896	385.7847	-1.4029	1054.1498	-0.39608	846.1322	383710.5	509.9435	-1.2725	655.169	-1.0573	14462300	-0.70804	436.266	110.719	108.757	187.0386	180.5792	68082.0469	147.0859	-1.2222	170.7976	4024200
002	2018-05-16t1045	1526485655.81	adult	113.5691	65.7738	-110.0188	1129.4115	80.1103	69310.5445	218331.9858	3632863.534	2190.61	-0.093166	382.957	-1.6245	372.5127	-1.6322	942.3242	-0.78584	779.0037	341121.375	488.7087	-1.4676	598.9849	-1.4261	13861100	-0.80453	314.393	112.342	110.2186	204.4596	194.0007	74014.3906	148.5487	-1.2586	178.3603	4066200
002	2018-05-16t1445	1526500061.4	adult	117.5706	69.7754	-106.0173	1008.3314	78.9109	64591.338	203710.1105	3479974.3139	1977.13	-0.33444	383.296	-1.515	373.9717	-1.5026	928.9427	-0.71151	817.9634	313053.6875	490.7958	-1.3388	583.5346	-1.4464	12916300	-0.98461	276.511	115.266	113.3325	199.5266	194.7497	67240.4531	154.7751	-1.0191	180.2969	3884240
002	2018-05-16t1845	1526514456.18	adult	121.5692	73.7739	-102.0187	1095.9289	83.1315	71777.1024	226254.8743	4005229.4982	1253.4	-1.2921	328.062	-2.7254	322.5984	-2.725	694.4747	-1.6916	628.1235	260428	409.016	-2.4594	500.6649	-2.1036	12279000	-1.0837	411.574	108.658	105.5827	225.6366	202.883	84613.7344	147.6976	-1.5386	181.4731	4066950
002	2018-05-16t2245	1526528855.79	adult	125.5691	77.7738	-98.0189	1066.416	79.3763	68099.8456	214652.7705	3695914.5101	1737.66	-0.53859	357.841	-1.9361	351.5874	-1.9051	757.1964	-1.2742	647.2049	268804.7188	446.2942	-1.8342	525.2515	-1.7846	12703300	-0.91735	367.17	107.629	105.0386	217.4989	203.8832	77212.1094	149.7792	-1.5284	183.0054	3820830
002	2018-05-17t0245	1526543261.65	adult	129.5707	81.7755	-94.0172	1059.0212	75.2977	64741.4866	204034.7305	3346869.3257	1518.98	-0.77489	354.922	-1.9273	347.0968	-1.9473	788.9901	-1.0139	659.5956	267467.6562	440.8592	-1.8512	518.083	-1.7703	11997400	-1.0288	399.447	124.716	120.7417	264.015	251.6168	89501.0703	174.2132	-0.39368	223.3361	4215780
002	2018-05-17t0645	1526557648.12	adult	133.567	85.7717	-90.021	1133.2127	86.0368	75466.6936	238345.9894	4323506.5624	1234.71	-1.0978	324.311	-2.614	317.9011	-2.6625	627.0667	-1.6727	564.5807	247064.25	412.3689	-2.2351	499.4938	-1.8761	12752600	-0.78764	487.648	107.436	103.0709	285.6123	264.5495	112531.2656	153.9943	-1.5018	207.2644	4224610
002	2018-05-17t1045	1526572049.3	adult	137.5673	89.772	-86.0207	1063.7907	79.7549	66319.2528	209012.6208	3539828.4508	1148.03	-1.1488	333.938	-2.3089	328.5055	-2.3112	657.2001	-1.4387	575.1478	227391.2188	424.4687	-1.9992	507.7015	-1.7363	11553300	-1.0118	562.397	130.727	125.6333	329.2105	323.5352	113906.8516	186.3165	-0.092993	280.2806	4522770
002	2018-05-17t1445	1526586460.97	adult	141.5705	93.7753	-82.0174	988.0639	80.0501	63347.2003	199888.8429	3384149.4943	1215.75	-0.99238	332.357	-2.2853	327.2715	-2.2799	645.942	-1.4072	568.5116	213806.7812	418.6083	-2.0494	503.3184	-1.7252	10976100	-1.0848	462.868	122.702	119.4514	238.9662	225.3052	79097.8047	170.3531	-0.93253	209.2418	4052230
002	2018-05-17t1845	1526600864.14	adult	145.5714	97.7762	-78.0165	663.3524	107.3421	46120.6935	147703.0674	2743370.3576	1586.43	-0.4266	351.731	-1.7148	347.3079	-1.6446	741.8052	-0.87455	624.0879	178775.0469	433.9855	-1.7614	536.2721	-1.3542	8454200	-1.589	606.868	135.745	131.8583	290.7001	250.0995	70058.7188	189.6539	-0.20251	229.3814	3262770
002	2018-05-17t2245	1526615254.04	adult	149.5686	101.7734	-74.0193	864.8846	76.1347	54869.0383	173404.861	2897625.4186	1426.92	-0.58177	334.188	-2.1121	331.1684	-2.0349	613.0579	-1.4219	541.3033	175947.6094	423.5104	-1.8937	499.4654	-1.6742	9566800	-1.279	312.646	134.593	130.2706	248.8074	244.3683	71407.7188	193.9646	-0.14051	231.6362	3853000
002	2018-05-18t0245	1526629652.55	adult	153.5682	105.7729	-70.0198	984.8514	76.7719	58876.8339	185562.3966	3030062.1268	959.982	-1.1635	340.005	-1.8945	336.1533	-1.822	589.0914	-1.4746	544.6075	181440.1562	426.1797	-1.8128	504.3843	-1.5868	10456500	-1.0317	465.867	140.585	135.7233	275.5799	262.2864	84878.5938	203.3998	0.1185	243.9344	4323550
002	2018-05-18t0645	1526644051.27	adult	157.5678	109.7726	-66.0201	565.6801	104.4126	39567.7782	127254.465	2368310.9945	961.514	-1.108	318.921	-2.4108	314.7643	-2.3859	584.3032	-1.4425	545.955	120950.75	397.832	-2.2506	476.9413	-1.8267	6578710	-1.7958	341.554	134.795	130.0933	252.4248	247.505	52251.9297	195.079	-0.3128	231.5195	2780540
002	2018-05-18t1045	1526658453.11	adult	161.5683	113.7731	-62.0196	663.6165	74.5222	40765.4956	129510.0872	2093810.6801	897.36	-1.1511	337.781	-1.8366	335.1673	-1.7163	561.0604	-1.5102	528.4312	119505.8672	417.6625	-1.8826	481.9125	-1.7455	7191350	-1.6142	346.121	144.381	138.7347	266.479	262.9137	56760.0312	211.5269	0.1845	246.8059	3073880
002	2018-05-18t1445	1526672848.76	adult	165.5671	117.7719	-58.0208	616.3929	117.5369	33864.3999	110880.7288	1736715.4082	548.343	-1.6119	315.614	-2.4032	311.5938	-2.3637	475.5474	-1.9046	470.895	84647.4375	402.3684	-2.1066	453.2494	-2.0063	5604350	-1.887	363.634	140.508	133.4495	268.1313	264.4151	47727.3711	212.1101	0.090586	248.2408	2495000
002	2018-05-18t1845	1526687236.25	adult	169.5637	121.7684	-54.0243	690.5892	104.18	44496.8937	142036.0903	2474667.6737	636.06	-1.4494	293.503	-2.9849	285.6438	-3.0995	505.4226	-1.7205	493.401	117763.4688	392.1908	-2.2449	464.2365	-1.8676	6813960	-1.5968	504.682	132.818	123.7306	303.041	285.252	70608.5625	210.9401	-0.056618	266.1862	3083510
002	2018-05-18t2245	1526701635.47	adult	173.5634	125.7682	-50.0245	696.5376	95.4709	43127.9718	138277.6372	2315834.7839	874.804	-1.0508	293.229	-2.9507	286.001	-3.0376	546.9744	-1.4731	509.1559	123616.2188	387.2054	-2.2945	465.7827	-1.8235	6605280	-1.598	491.75	132.43	123.2226	315.5013	294.28	71303.2812	210.2753	-0.178	262.8722	2983110
002	2018-05-19t0245	1526716035.36	adult	177.5634	129.7682	-46.0245	689.5313	95.265	43899.0275	140428.6874	2394509.6399	588.475	-1.4647	291.944	-2.943	286.8798	-2.9564	480.3836	-1.8075	468.5218	110488.2266	381.1582	-2.3589	441.1153	-2.0446	6688730	-1.5486	480.193	134.973	125.8702	311.3748	287.4632	71616.2031	218.3661	-0.027582	266.5358	3092370
002	2018-05-19t0645	1526730435.23	adult	181.5634	133.7681	-42.0246	686.02	79.3582	44044.2882	139916.8723	2373966.5069	658.898	-1.324	308.763	-2.4031	304.6571	-2.3449	511.9848	-1.6091	504.1036	117756.5	406.3303	-1.895	475.8412	-1.6597	7094150	-1.4357	416.951	140.086	133.2167	300.6485	291.9179	69149.1562	221.0094	-0.049258	273.0076	3218610
002	2018-05-19t1045	1526744835.58	adult	185.5635	137.7682	-38.0245	839.0016	80.8078	53182.1043	168014.9477	2846221.8103	738.755	-1.1617	302.425	-2.538	298.8814	-2.4663	503.4802	-1.6371	491.8336	139967.4844	397.9439	-1.9975	464.7426	-1.7399	8393190	-1.151	442.866	139.945	131.7072	300.6245	288.8413	83573.6172	226.1422	-0.0028841	270.7518	3883900
002	2018-05-19t1445	1526759234.83	adult	189.5633	141.768	-34.0247	818.4324	79.3651	51614.9807	163209.3948	2720624.371	712.196	-1.1804	301.53	-2.5135	298.8589	-2.4092	484.7563	-1.7281	474.2644	130884.1875	394.2318	-2.0195	450.0142	-1.8551	8124110	-1.1783	433.269	141.725	134.4174	291.181	284.5366	78618.8672	226.7207	-0.091374	268.4273	3818480
002	2018-05-19t1845	1526773642.72	adult	193.5655	145.7702	-30.0225	678.8066	83.5628	39892.8175	127403.0571	1984719.4128	611.788	-1.3376	287.27	-2.8835	281.1471	-2.9079	486.1305	-1.7037	476.1761	101601.2734	386.8873	-2.0973	456.4046	-1.7558	5992460	-1.5722	471.677	138.492	126.023	320.9327	309.478	67074.9375	237.3237	0.082368	289.4862	2888940
002	2018-05-19t2246	1526788104.21	adult	197.5825	149.7873	-26.0054	813.6938	79.6977	51574.1533	162982.2884	2770581.1955	645.937	-1.2545	300.091	-2.4486	296.7607	-2.3558	492.9642	-1.645	484.6413	132607.3594	396.3967	-1.8971	458.0409	-1.7051	8072760	-1.1391	483.795	145.179	136.5951	312.1405	300.6057	83965.8047	236.7749	-0.031546	282.6927	3905460
002	2018-05-20t0246	1526802515.66	adult	201.5857	153.7905	-22.0022	819.9305	79.0228	51611.9129	163130.9192	2752463.633	634.43	-1.2595	300.737	-2.3749	297.4247	-2.2763	494.0637	-1.6216	481.9477	133397.1875	398.4169	-1.8212	458.8046	-1.6655	8093430	-1.1149	494.108	145.862	137.283	316.1123	305.0067	85350.3125	236.4699	-0.13613	286.6646	3925450
002	2018-05-20t0646	1526816915.23	adult	205.5856	157.7904	-18.0023	814.6747	78.2313	50773.4565	160394.595	2699551.5387	623.504	-1.2668	302.016	-2.281	297.9278	-2.2006	495.8159	-1.5952	486.9001	131391.2188	401.9587	-1.7254	464.701	-1.5796	8003440	-1.1153	445.653	148.696	139.5226	331.4293	320.9975	87828.75	244.1951	-0.050768	299.8214	3940450
002	2018-05-20t1046	1526831315.12	adult	209.5856	161.7903	-14.0024	806.6896	77.2757	49474.7625	156261.7515	2584592.8737	673.464	-1.1475	305.012	-2.1323	300.0637	-2.0695	511.2375	-1.4792	501.1665	132410.5	406.7536	-1.6144	476.3492	-1.4421	7874500	-1.127	488.01	151.45	141.3929	344.7929	335.5389	89301.3594	251.1953	0.011195	310.7525	3910000
002	2018-05-20t1446	1526845703.99	adult	213.5825	165.7872	-10.0055	780.0847	78.412	48459.5528	153157.0721	2565496.4976	615.392	-1.2615	305.977	-2.0381	300.8004	-1.9753	515.6391	-1.4357	509.5667	130456.6875	410.7624	-1.5195	483.3629	-1.3533	7732660	-1.1439	486.617	154.459	144.502	354.5275	345.1403	89695.4531	254.9833	0.00020529	320.2104	3903500
002	2018-05-20t1847	1526860123.36	adult	217.5879	169.7926	-6.0001	785.7954	79.5391	46952.4749	148232.5506	2426156.1065	605.174	-1.2746	307.653	-1.9152	301.4673	-1.8732	516.4149	-1.417	508.5441	127038.0625	413.1116	-1.4525	485.1691	-1.319	7549190	-1.174	476.783	155.725	144.026	359.9875	352.6717	88556.9375	266.0557	0.14313	329.6102	3821190
002	2018-05-20t2246	1526874521.59	adult	221.5874	173.7921	-2.0006	778.2945	75.9623	45808.5942	144729.7983	2326174.344	656.538	-1.1429	305.975	-1.8915	299.5026	-1.8542	517.6651	-1.395	510.1931	124239.625	411.3923	-1.4486	484.318	-1.3103	7323210	-1.2133	489.354	158.45	146.9492	365.8102	357.957	87794.4375	267.2202	0.077124	334.027	3792350
002	2018-05-21t0247	1526888925.71	dead	225.5885	177.7933	2.0006	774.1373	74.3351	44379.1653	140151.339	2227257.8081	686.425	-1.0549	309.053	-1.7414	301.9384	-1.713	529.142	-1.2998	516.8248	123290.0781	417.0363	-1.3415	491.0335	-1.2314	7177140	-1.2393	477.206	161.609	149.1599	370.8437	364.0296	86406.5781	274.9076	0.14866	339.7122	3753060
003	2018-05-11t1523	1526070318.1	larva	0	-49.6015	-289.3703	98.7406	22.4063	1462.2602	4688.2125	20544.6868	542.435	5195.2814	231.411	0.50693	228.1472	0.47516	509.182	0.39069	510.9883	4582.64	349.5771	0.85344	466.9421	1.5475	190451	152494.701	394.86	180.115	173.83	352.056	351.7938	3168.5	282.2589	3.0617	332.4723	148235
003	2018-05-11t1859	1526083322.25	larva	3.6123	-45.9892	-285.7581	97.2084	29.4888	1915.6769	6232.4	35560.8201	535.42	3.119	266.477	0.54846	262.4047	0.52338	491.564	0.037478	492.3424	5407.2	377.176	0.79627	460.5271	1.2318	280600	121406.199	321.07	175.582	174.674	306.821	305.4163	3375.04	269.5123	2.9163	299.7549	184887
003	2018-05-11t2259	1526097671.78	larva	7.5982	-42.0032	-281.7721	138.7983	30.2541	2663.7166	8528.0373	49331.7565	615.883	1.3045	291.849	0.52655	286.4461	0.50689	565.261	0.0038947	565.1226	8478.92	443.8707	0.90853	537.4413	1.2752	426683	0.018105	362.237	182.501	182.5979	333.311	330.4346	4999.67	276.1713	3.0404	314.9765	266816
003	2018-05-12t0259	1526112077.16	larva	11.5997	-38.0017	-277.7706	140.6318	33.143	3171.9467	10178.8194	66240.9029	625.869	0.50919	294.425	0.37258	286.6184	0.3524	581.028	-0.21488	574.3808	10458.5	454.9781	0.76222	556.9244	1.0531	506706	-0.83661	386.643	181.689	184.3114	351.179	349.4873	6321.22	275.3239	3.0715	328.1013	312687
003	2018-05-12t0659	1526126485.47	larva	15.602	-33.9994	-273.7683	143.7031	33.5056	3217.4584	10329.3208	68137.9882	652.742	0.049447	296.489	0.20959	289.9122	0.211	597.831	-0.41116	593.772	10761	456.6662	0.56603	571.4631	0.80872	519745	-1.3749	376.144	181.597	182.8921	345.05	340.893	6210.9	280.575	3.2073	327.2833	318339
003	2018-05-12t1059	1526140878.77	larva	19.6002	-30.0013	-269.7701	440.3268	39.1708	14250.678	45040.6729	386896.0869	568.718	-0.49083	371.497	0.51064	364.876	0.52666	531.238	-0.85359	525.3636	40374.1	473.5865	0.4425	514.1252	0.21604	2815940	-0.63993	173.942	97.3203	96.9502	139.779	136.8868	10623.2	121.3963	0.64678	133.0751	737688
003	2018-05-12t1458	1526155260.46	larva	23.5951	-26.0064	-265.7752	382.7496	43.2588	13413.2062	42476.3995	402335.6332	625.09	-0.69591	388.629	0.45121	380.5442	0.47341	563.042	-0.96892	559.4194	40539.1	496.2488	0.34657	541.9179	0.034004	2766260	-1.127	162.229	99.4402	99.0529	141.668	140.2436	10200.1	124.8813	0.62953	136.6331	707815
003	2018-05-12t1859	1526169682.46	larva	27.6012	-22.0003	-261.7691	637.0746	41.2755	21867.2487	68911.2259	632351.6593	656.794	-0.90932	386.619	0.25345	374.1032	0.26066	598.818	-1.0642	593.176	70061.8	529.3229	0.30533	579.5749	-0.09885	4493290	-0.81733	169.491	91.413	90.8837	135.602	133.4009	15865.5	117.4204	0.40647	129.4117	1062400
003	2018-05-12t2259	1526184084.79	larva	31.6019	-17.9996	-257.7685	725.6507	55.9396	27506.1531	88331.3862	880199.6137	686.615	-1.0992	403.086	0.17564	387.8611	0.17868	609.54	-1.227	602.9952	88992.9	540.64	0.13768	587.4561	-0.38131	5871350	-0.68995	249.026	98.8518	98.344	143.039	140.6857	20883.6	125.185	0.46139	136.0448	1439880
003	2018-05-13t0259	1526198501.88	larva	35.6066	-13.9949	-253.7637	792.7279	50.2905	32375.2487	102123.2245	1083614.5017	940.414	-0.9639	447.346	0.30908	438.1716	0.37719	788.909	-0.88145	781.4026	134903	623.1596	0.39034	726.8935	0.0089221	7641560	-0.44739	275.628	90.8731	90.342	136.242	133.1059	23297.3	117.1906	0.1768	129.4767	1552290
003	2018-05-13t0659	1526212884.45	larva	39.6018	-9.9997	-249.7686	753.1898	49.2188	31049.7647	97998.8698	1053803.3847	1561.6	-0.3618	418.519	-0.15128	398.0327	-0.15967	1100.05	-0.1471	1084.166	180409	609.469	0.056369	795.7362	0.045299	6857020	-1.0624	164.147	90.1864	89.5225	135.752	133.7997	22263.3	116.7593	0.018931	129.0654	1477610
003	2018-05-13t1059	1526227294.87	larva	43.6047	-5.9968	-245.7657	940.4031	53.5664	41529.3345	130834.0941	1563114.497	2864.61	1.0408	420.655	-0.39818	390.055	-0.48365	1553.7	1.0012	1450.868	340261	596.5624	-0.30556	882.1884	0.1792	9195520	-0.65853	176.047	98.8171	98.0857	145.625	143.7574	31891.9	126.4133	0.11649	138.7105	2160140
003	2018-05-13t1459	1526241671.02	larva	47.598	-2.0034	-241.7723	1150.0531	57.2459	54727.8377	172251.5989	2173910.9985	2671.03	0.52766	409.118	-0.80461	377.9786	-0.89059	1513.28	0.69809	1389.876	435824	597.6011	-0.58928	929.4273	0.12192	11759300	-0.23911	188.457	93.9869	92.9784	144.249	142.7127	41543.6	123.5189	-0.17835	137.3419	2701470
003	2018-05-13t1859	1526256095.76	adult	51.6049	2.0034	-237.7654	1171.5088	67.9093	62463.7173	196706.8257	2852082.9446	2185.53	-0.21932	422.317	-0.85562	389.1047	-0.96608	1414.9	0.23026	1362.4176	462672	657.6669	-0.28573	955.0611	0.10141	13810200	0.04404	197.842	92.9303	91.7197	145.91	143.8946	47712.7	123.2723	-0.37406	138.6156	3038910
003	2018-05-13t2259	1526270489.13	adult	55.6031	6.0016	-233.7673	1402.6293	70.5847	72330.2119	227598.8653	3286074.7659	3009.25	0.61031	437.208	-0.83734	399.9057	-1.0075	1602.88	0.59326	1368.7612	609094	707.4768	0.03548	1077.2187	0.69149	16574100	0.52036	179.236	95.9366	94.8558	147.126	145.1641	55907.8	125.9526	-0.43783	140.0752	3636860
003	2018-05-14t0259	1526284892.57	adult	59.604	10.0025	-229.7663	1123.3452	70.1901	64073.5483	201889.1088	3055245.6944	3698	1.3046	497.848	-0.12473	457.8141	-0.32827	1929.48	1.415	1690.8126	646374	754.8319	0.42964	1198.3368	1.3491	16670900	0.3038	333.817	94.0657	93.2419	144.224	141.2397	48315.2	123.1565	-0.87609	136.5064	3149880
003	2018-05-14t0659	1526299293.53	adult	63.6043	14.0028	-225.766	1268.9594	92.4058	73211.8232	230974.8926	3671205.3048	2835.82	0.2105	474.518	-0.50169	440.6741	-0.64834	1571.59	0.29312	1383.5117	601919	719.8122	0.12918	1128.3775	0.93121	18157400	0.4823	204.98	101.573	100.6796	152.675	150.781	58474.6	132.0063	-0.41532	145.5016	3886700
003	2018-05-14t1059	1526313699.64	adult	67.606	18.0045	-221.7643	1148.1269	75.4261	71285.4622	224519.6805	3751743.0975	3098.67	0.47602	484.742	-0.36331	446.4043	-0.60657	1676.15	0.61559	1434.1699	623528	734.1308	0.31391	1182.5133	1.304	18026600	0.28723	225.931	99.1063	98.0812	151.033	148.3646	56184.2	129.1058	-0.92377	142.9308	3685560
003	2018-05-14t1445	1526327261.88	adult	71.3733	21.7718	-217.997	1173.1629	79.6245	73499.3139	231626.5398	3850299.5271	4081.28	1.6766	492.764	-0.21215	462.314	-0.32217	1759.45	0.94565	1449.1554	675628	711.1628	0.14232	1145.4254	1.16	18892600	0.38533	276.363	92.4059	91.5747	146.797	143.3488	56370.2	123.7097	-1.7222	137.7576	3542840
003	2018-05-14t1845	1526341662.6	adult	75.3735	25.772	-213.9969	1277.4974	77.9135	78037.0915	245721.6046	4076974.2399	3537.59	1.0525	490.379	-0.22282	459.4737	-0.36851	1571.98	0.44704	1263.9827	641366	719.5364	0.3235	1112.7049	1.0754	19970200	0.55318	303.886	98.5549	97.631	151.977	149.0813	62006.5	129.1146	-1.4183	143.9226	4013550
003	2018-05-14t2245	1526356061.7	adult	79.3732	29.7718	-209.9971	1247.0164	79.4083	79433.1426	250208.1395	4253625.439	2974.95	0.39176	490.482	-0.16477	460.4001	-0.31627	1537.09	0.47207	1308.389	637891	718.0149	0.42203	1117.4983	1.2771	20309400	0.57378	385.551	102.751	101.7661	157.827	155.0808	65498.3	135.1976	-1.0072	149.8771	4254620
003	2018-05-15t0245	1526370462.3	adult	83.3734	33.7719	-205.9969	1269.6085	81.3884	82653.6717	260284.9194	4540985.279	2715.37	0.11306	470.783	-0.49602	447.777	-0.54552	1432.11	0.2416	1230.5557	617240	665.0226	-0.081151	1020.3216	0.77825	20288900	0.53742	266.596	103.787	102.7755	164.49	158.9571	70895	136.7039	-1.0563	152.1889	4472790
003	2018-05-15t0645	1526384862.09	adult	87.3733	37.7719	-201.997	1212.3037	84.0434	84988.0001	268043.426	4938114.1074	2683.88	0.14841	465.448	-0.52038	447.9377	-0.47418	1397.75	0.28148	1201.1486	619202	640.644	-0.24933	908.0405	0.12775	20586800	0.60513	349.228	98.7201	96.0546	214.374	200.6048	94967.6	135.1377	-1.3792	163.529	4366390
003	2018-05-15t1045	1526399261.37	adult	91.3731	41.7717	-197.9972	1256.1398	82.1818	79962.0785	251750.679	4376497.0454	2882.49	0.5291	479.647	-0.11487	458.5404	-0.14722	1457.83	0.75062	1222.3653	609374	651.9416	0.038354	968.9234	0.79499	20004200	0.47938	279.798	104.184	102.7434	168.051	164.9019	70245.5	139.4607	-1.1482	157.7835	4345100
003	2018-05-15t1445	1526413668.42	adult	95.3751	45.7736	-193.9952	1159.5422	88.0167	83663.2717	263883.2752	5066302.6599	2074.98	-0.59752	457.327	-0.48008	441.7241	-0.43784	1248.78	-0.033807	1148.8025	544467	608.6215	-0.37716	844.9549	-0.0061835	19903800	0.48689	351.222	106.955	105.2469	180.222	168.9871	78576.7	142.4298	-1.0568	160.9185	4654900
003	2018-05-15t1845	1526428072.78	adult	99.3763	49.7748	-189.994	1206.1694	87.1916	82405.7995	259840.7601	4724677.9349	2458.01	0.058127	471.659	-0.046047	450.6516	-0.12343	1365.06	0.69887	1248.3077	586974	635.6888	0.13364	925.1035	0.85488	20237500	0.61435	322.286	109.181	107.2605	183.408	177.2938	78865.5	146.9097	-0.86528	167.8059	4684620
003	2018-05-15t2245	1526442475.71	adult	103.3771	53.7756	-185.9932	1209.0521	83.0097	81291.3463	256097.9061	4585449.197	3329.46	1.4449	495.393	0.61034	469.3303	0.436	1579.51	1.9028	1337.4832	669712	688.3834	1.0122	1047.3807	2.1108	20980900	0.85427	1097.58	117.203	107.0263	578.827	534.3326	245423	171.2694	0.71041	388.7033	4963790
003	2018-05-16t0245	1526456868.76	adult	107.3752	57.7737	-181.9951	1228.0468	82.7673	79864.3794	251517.2645	4393991.4392	3662.3	1.9872	498.325	0.812	475.643	0.7135	1501.16	1.6764	1250.0421	625985	662.0389	0.7954	886.7316	0.89783	20743800	0.84936	501.665	111.161	108.2956	215.981	197.663	90064	154.9621	-0.62511	185.1427	4627290
003	2018-05-16t0645	1526471267.44	adult	111.3748	61.7733	-177.9955	1188.6423	87.266	81054.4629	255399.7433	4672699.1885	2884.53	0.88759	459.393	0.062663	441.0307	-0.0042176	1355.45	1.1154	1179.6997	573357	603.3812	0.10814	823.6308	0.5088	19387300	0.5619	446.467	111.348	107.5831	239.269	215.5459	101211	157.2925	-0.63885	194.83	4699110
003	2018-05-16t1045	1526485669.56	adult	115.3754	65.7739	-173.9949	1169.7423	85.4986	79449.0663	250430.5923	4535207.5975	2682.21	0.64716	440.403	-0.24946	419.5985	-0.41773	1314.18	1.0497	1112.8943	544070	597.7876	0.15485	805.055	0.4945	18225200	0.32231	644.608	117.56	112.9713	309.121	250.5979	127976	163.1915	-0.44234	208.7594	4864980
003	2018-05-16t1445	1526500074.96	adult	119.3769	69.7754	-169.9934	1244.7744	78.9662	80812.4782	254487.6932	4435265.0315	2286.02	0.13613	408.237	-0.8849	392.7343	-0.98605	1036.98	-0.14068	870.6696	437605	545.9014	-0.48783	707.5195	-0.25984	17195400	0.11538	655.477	118.875	113.7913	328.742	267.7989	138729	168.0989	-0.32416	222.6647	5007140
003	2018-05-16t1845	1526514469.78	adult	123.3755	73.774	-165.9949	1275.9137	82.3345	78395.1017	246776.8238	4222937.4641	3353.33	1.6971	400.233	-0.97109	384.3539	-1.1037	1123.98	0.39062	868.5086	459709	529.4125	-0.63482	671.6069	-0.47729	16369500	-0.040691	376.143	114.944	111.1159	235.244	226.8878	96215	163.9228	-0.70884	206.8292	4701200
003	2018-05-16t2245	1526528869.47	adult	127.3754	77.7739	-161.9949	1253.5044	87.302	80702.3773	254358.838	4467878.5453	2851.61	1.0402	384.378	-1.256	369.5906	-1.3976	1064.09	0.22012	864.9252	447982	510.783	-0.82758	644.2858	-0.63081	16178100	-0.039667	684.944	122.471	115.0111	358.975	326.3709	151129	183.5351	0.1676	270.2107	5154660
003	2018-05-17t0245	1526543275.27	adult	131.377	81.7755	-157.9933	622.1739	92.9819	47557.7703	152065.7304	3032499.1063	2179.59	0.16499	366.199	-1.6143	349.0878	-1.8606	1207.42	0.99787	1121.8076	299441	488.1899	-1.0966	732.1279	0.29113	9055740	-1.7088	314.497	117.691	112.2755	242.609	236.4375	60167.1	173.8978	-0.47236	219.8709	2910390
003	2018-05-17t0645	1526557661.54	adult	135.3732	85.7717	-153.9971	1226.354	83.0234	78282.7142	246737.3312	4240319.1181	2467.36	0.61706	390.519	-0.92311	376.6317	-1.0354	1041.65	0.31786	894.7651	426036	519.8422	-0.53545	658.0394	-0.32894	15935500	-0.011107	461.787	126.483	121.5162	278.052	263.2471	113723	181.6163	-0.23669	240.7343	5161280
003	2018-05-17t1045	1526572062.86	adult	139.3735	89.7721	-149.9968	1237.8086	83.9975	80370.5765	253185.3164	4410356.2378	2992.7	1.3892	389.365	-0.8631	373.5892	-1.0315	1082.3	0.60275	795.2404	454568	526.3423	-0.36304	667.3878	-0.16482	16317100	0.11543	604.875	121.528	115.4004	344.845	317.8274	144835	179.999	-0.44032	256.6055	5092860
003	2018-05-17t1445	1526586474.74	adult	143.3768	93.7754	-145.9935	1235.1275	84.8846	81706.7709	257377.6986	4649287.9642	1873.16	-0.071328	365.358	-1.3995	352.7641	-1.5319	924.815	-0.054993	762.4925	393971	491.257	-0.86213	625.6447	-0.50662	15558800	-0.022811	389.009	121.302	116.2451	262.303	256.3363	111741	176.1069	-0.72503	234.0996	5165630
003	2018-05-17t1845	1526600877.87	adult	147.3777	97.7762	-141.9926	1222.9644	81.4003	79636.0169	250810.0722	4359237.7822	2488.26	0.82958	370.858	-1.1787	359.0744	-1.2745	969.67	0.24303	750.6783	403383	499.7244	-0.67082	645.7772	-0.25252	15400300	-0.023874	570.758	129.557	121.8401	334.127	320.745	138997	202.0682	0.26413	287.2523	5379990
003	2018-05-17t2245	1526615267.81	adult	151.3749	101.7734	-137.9954	1265.0942	90.2137	81766.7029	257782.7111	4556500.1721	1612.59	-0.29941	345.391	-1.7845	332.8023	-1.957	796.184	-0.51007	711.6266	339970	480.936	-0.92959	632.4858	-0.33391	14725000	-0.13776	422.162	121.961	113.9479	305.353	299.2413	130386	194.8886	-0.15503	270.327	5199560
003	2018-05-18t0245	1526629666.19	adult	155.3745	105.773	-133.9959	1215.1446	93.873	81739.5048	259314.3023	4630607.441	2371.66	0.81701	362.771	-1.2484	350.2918	-1.3761	898.431	0.060025	735.3587	382732	492.1937	-0.69709	658.9306	-0.024865	15450400	0.048352	447.312	132.179	125.6235	316.686	308.5424	134908	198.5233	-0.12383	285.1401	5629490
003	2018-05-18t0645	1526644064.86	adult	159.3741	109.7726	-129.9962	1177.1103	84.2337	78455.0342	247240.3438	4410263.0526	1825.53	0.13127	362.708	-1.1822	353.5496	-1.2071	826.504	-0.2199	726.6273	338040	490.6958	-0.67903	646.6767	-0.10796	14826800	-0.054747	456.833	132.14	125.5924	317.591	310.4871	129895	198.7472	-0.22059	283.0197	5401620
003	2018-05-18t1045	1526658466.91	adult	163.3747	113.7732	-125.9957	1201.9755	82.7654	76777.7556	241854.279	4173472.2294	2008.98	0.4683	353.479	-1.3725	342.1277	-1.4775	818.372	-0.19178	672.5994	328167	484.685	-0.73856	619.1273	-0.3477	14149800	-0.16613	449.037	135.215	127.9692	310.619	303.3763	124558	207.8613	0.0024343	283.7015	5412640
003	2018-05-18t1445	1526672862.31	adult	167.3734	117.7719	-121.9969	1154.3979	83.2714	75880.9611	239057.2341	4251299.1897	1730.85	0.14184	343.358	-1.5964	331.5903	-1.7302	807.892	-0.17764	700.2172	319925	489.1962	-0.62303	630.4598	-0.19846	13579100	-0.25396	621.977	135.807	125.9313	415.612	393.2456	164582	220.0662	0.3111	342.3746	5370910
003	2018-05-18t1845	1526687249.64	adult	171.3699	121.7684	-118.0004	1191.6122	84.5916	76365.9105	240573.2316	4210363.5382	1524.88	-0.093007	348.521	-1.3902	340.277	-1.3997	743.489	-0.45062	654.8122	296652	469.4215	-0.9204	602.4607	-0.45004	13879900	-0.16682	415.17	134.15	127.3939	316.98	309.7066	126475	205.6814	-0.27395	286.8886	5342540
003	2018-05-18t2245	1526701649.04	adult	175.3697	125.7682	-114.0006	762.038	90.9064	52076.8264	166423.6231	3010022.1176	1811.38	0.42243	353.145	-1.1954	342.5909	-1.261	812.494	-0.020436	687.9906	220998	487.974	-0.56897	615.2397	-0.28827	9593180	-0.98967	417.77	133.411	125.0678	314.775	307.8392	85618.9	215.2821	-0.064414	284.8288	3624110
003	2018-05-19t0245	1526716048.9	adult	179.3697	129.7682	-110.0007	1191.715	87.6949	77700.5793	244765.9995	4395918.1126	1212.82	-0.45152	340.896	-1.4929	332.2193	-1.5187	720.161	-0.465	680.0798	291665	466.6541	-0.89571	609.0457	-0.3215	13806600	-0.13073	723.138	133.295	124.2215	428.877	399.0488	173695	209.0143	-0.35265	322.0561	5398570
003	2018-05-19t0645	1526730448.87	adult	183.3697	133.7682	-106.0007	1186.4622	86.4208	79179.047	249435.7965	4537118.077	1512.16	0.10367	340.62	-1.4423	332.4529	-1.4468	725.69	-0.37794	642.7233	299710	464.4549	-0.89783	587.5369	-0.51004	14047800	-0.05783	489.27	130.634	123.4202	314.618	305.7516	129937	202.4598	-0.62615	276.2714	5387590
003	2018-05-19t1045	1526744849.23	adult	187.3698	137.7683	-102.0006	1127.1629	85.3825	73686.1645	232159.218	4166797.2743	1738.32	0.56788	340.971	-1.3762	331.2561	-1.4233	721.145	-0.35175	649.3895	276920	473.0447	-0.72237	595.8649	-0.39788	13089900	-0.21956	669.492	137.313	127.4926	363.399	343.4971	139545	223.7803	-0.11724	304.6031	5271460
003	2018-05-19t1445	1526759248.45	adult	191.3695	141.7681	-98.0008	832.6806	87.5913	58049.5939	184587.5779	3473004.1645	1363.66	-0.0054067	344.587	-1.212	335.4152	-1.2303	715.905	-0.32947	653.3171	216919	482.2562	-0.53897	596.2933	-0.36617	10416500	-0.71693	503.765	136.751	128.2398	340.511	329.209	103175	221.6985	-0.26678	302.4914	4133840
003	2018-05-19t1845	1526773656.39	adult	195.3717	145.7703	-93.9986	1111.322	79.7361	71187.5344	224412.0256	3889820.4414	1103.17	-0.41801	336.354	-1.4025	327.2508	-1.429	684.838	-0.47124	641.7976	254760	472.8358	-0.6682	593.0005	-0.37449	12485100	-0.28551	601.883	142.334	132.6934	406.547	386.8761	151235	228.9022	-0.17547	327.2873	5283290
003	2018-05-19t2246	1526788117.78	adult	199.3888	149.7873	-89.9815	1147.7765	82.0608	73966.1753	233115.9333	4144991.1382	1168.7	-0.23856	326.912	-1.6295	317.135	-1.6898	643.112	-0.68995	615.8003	248241	458.9195	-0.86752	570.444	-0.57498	12606700	-0.2362	571.813	139.066	128.9861	350.719	336.0172	135377	223.7709	-0.3919	309.3206	5362790
003	2018-05-20t0246	1526802529.38	adult	203.392	153.7906	-85.9783	1150.5452	87.0692	75089.8171	236628.282	4211587.1885	1294.09	0.074897	331.215	-1.4493	321.3044	-1.5017	662.543	-0.5256	638.1307	259717	473.2784	-0.61218	588.2424	-0.37585	12962100	-0.14115	585.17	143.022	133.9218	371.582	354.4619	145660	229.376	-0.34235	317.6285	5597180
003	2018-05-20t0646	1526816928.85	adult	207.3919	157.7904	-81.9784	922.2165	87.2238	64432.212	203530.2269	3776146.1657	1204.96	-0.042204	336.576	-1.2412	327.0602	-1.268	661.332	-0.49541	632.79	222207	478.8534	-0.50612	590.2179	-0.3378	11286400	-0.45215	503.912	149.142	138.6184	357.274	345.5288	120044	241.7504	-0.14764	321.2295	5001180
003	2018-05-20t1046	1526831328.78	adult	211.3919	161.7904	-77.9785	656.3419	124.4697	48493.7308	156852.5369	3187857.3627	918.434	-0.60773	340.502	-1.077	328.096	-1.1809	695.807	-0.22714	672.2999	176039	493.6567	-0.26662	626.94	0.034163	8592220	-0.97754	601.556	148.017	134.7311	452.945	451.0121	114595	250.7058	-0.042677	369.7021	3735060
003	2018-05-20t1446	1526845717.52	adult	215.3887	165.7873	-73.9816	1013.4058	87.6239	69974.7684	220736.4575	4087685.9865	1077.97	-0.20962	330.212	-1.3179	319.1509	-1.3907	716.717	-0.04604	673.4453	261602	473.9971	-0.55408	603.3543	-0.1825	12031900	-0.26393	1144.14	150.17	135.8037	534.448	427.7227	195073	247.4788	-0.2017	357.302	5471750
003	2018-05-20t1847	1526860137.03	adult	219.3941	169.7927	-69.9762	663.1518	80.1483	34264.1212	110983.1461	1582076.1295	719.561	-1.0021	327.486	-1.3371	322.3328	-1.2347	558.27	-1.1188	544.6918	101047	446.4064	-0.94856	519.2876	-0.98155	5897370	-1.5102	566.198	152.296	143.2379	325.609	297.4171	58935.2	236.2411	-0.521	274.1037	2742550
003	2018-05-20t2246	1526874535.14	adult	223.3936	173.7922	-65.9767	647.4131	106.987	38613.3333	126680.4146	2115800.2113	716.804	-0.98995	317.923	-1.5378	311.0947	-1.4928	551.18	-1.1511	536.022	111890	430.1909	-1.1647	508.8431	-1.0683	6431270	-1.3975	466.399	149.605	139.644	333.246	322.1776	67648.9	230.0031	-0.72551	281.5701	3026360
003	2018-05-21t0247	1526888939.3	adult	227.3948	177.7933	-61.9755	645.2055	102.2117	41400.4208	134110.7155	2333090.7657	955.064	-0.37133	321.109	-1.3965	310.3396	-1.4526	676.78	-0.23087	648.4053	146861	455.1304	-0.78995	573.3029	-0.438	6945580	-1.2864	970.45	153	137.9102	540.436	508.625	117275	247.3864	-0.44527	359.7741	3309400
003	2018-05-21t0647	1526903369.81	adult	231.4033	181.8018	-57.9671	702.7782	88.2984	44277.2022	140964.0545	2522249.9383	952.972	-0.33454	331.061	-1.0893	321.1974	-1.1056	661.361	-0.31414	646.8636	153436	479.469	-0.43498	605.4953	-0.11805	7649480	-1.1306	517.118	158.771	144.7513	401.501	390.4909	93148.2	269.7839	-0.072562	359.3607	3668570
003	2018-05-21t1047	1526917736.26	adult	235.3939	185.7925	-53.9764	698.221	83.3092	40463.4612	129763.2739	2053429.9901	678.861	-1.0353	313.335	-1.4982	308.4838	-1.3978	531.124	-1.2491	522.0826	112598	429.4481	-1.1181	497.3417	-1.1368	6630490	-1.3467	506.608	152.632	142.2724	320.907	307.1424	68032.3	243.06	-0.67395	286.5179	3229850
003	2018-05-21t1447	1526932136.53	adult	239.394	189.7925	-49.9763	645.3871	101.5902	38670.5574	125453.2152	2025983.9893	911.802	-0.36607	317.125	-1.3585	306.382	-1.4072	631.794	-0.47768	606.2763	128254	448.5759	-0.8398	559.1613	-0.53367	6426210	-1.3886	881.709	159.226	143.1167	493.668	461.0667	100215	261.9515	-0.37102	369.2356	3226560
003	2018-05-21t1847	1526946542.09	adult	243.3956	193.7941	-45.9748	625.66	98.7891	39299.4792	127253.7531	2181326.9089	985.636	-0.11021	319.195	-1.267	304.2344	-1.42	707.539	0.1265	679.7766	145753	471.0561	-0.52115	601.2393	-0.11792	6559450	-1.3558	980.421	158.763	138.1283	591.22	558.3552	121791	275.3406	-0.1786	412.5472	3262570
003	2018-05-21t2247	1526960938.33	adult	247.3945	197.793	-41.9758	711.4558	102.8313	47562.0874	151504.7782	2892511.6539	823.331	-0.55071	331.592	-0.92559	319.7438	-0.98549	665.89	-0.15994	653.3882	165141	488.0735	-0.28138	611.5652	-0.0049147	8222820	-0.97353	635.244	163.617	144.3172	426.175	417.7796	105691	286.0424	-0.039965	389.6757	4057370
003	2018-05-22t0247	1526975348.02	adult	251.3972	201.7957	-37.9731	677.3756	82.9272	37465.6152	121708.7408	1854872.6848	843.118	-0.45399	312.216	-1.3629	303.3091	-1.3639	601.649	-0.6336	576.189	118525	434.5283	-0.99129	531.0095	-0.7634	6131610	-1.4483	839.088	159.649	144.5197	402.722	354.4689	79336.2	265.5593	-0.50131	321.0942	3135340
003	2018-05-22t0647	1526989745.02	adult	255.3964	205.7949	-33.974	662.3941	95.1244	46089.3258	146979.7453	2851613.2635	965.563	-0.0085219	337.949	-0.70814	322.8203	-0.84153	710.578	0.2614	691.4238	170539	507.4329	-0.0080809	641.7783	0.31379	8109760	-0.98181	905.166	171.617	149.0766	517.252	480.5523	124140	306.8152	0.22082	427.0635	4118280
003	2018-05-22t1047	1527004150.3	adult	259.3978	209.7964	-29.9725	691.9644	90.5113	41134.6487	131830.1509	2153187.7394	1052.16	0.35695	320.465	-1.0943	313.1475	-1.0476	650.997	-0.18406	605.4948	140615	446.1246	-0.81299	551.0608	-0.5453	6900580	-1.2625	1019.06	163.887	146.9795	480.743	416.2303	103841	276.0822	-0.43105	351.919	3528970
003	2018-05-22t1448	1527018634.83	adult	263.4213	213.8198	-25.949	668.3251	87.8228	38882.1336	124949.8945	1996798.3587	687.159	-0.90454	311.191	-1.2793	302.6777	-1.2681	563.457	-0.87625	555.5326	114945	437.5593	-0.9144	521.7586	-0.81535	6328380	-1.3986	516.092	162.784	146.6177	368.334	353.3392	75140.2	275.9475	-0.49882	331.4002	3310380
003	2018-05-22t1845	1527032850.82	adult	267.3702	217.7687	-22.0001	656.3603	92.7165	37725.6685	121165.315	1913775.3346	982.584	0.26785	314.334	-1.1718	305.4737	-1.1659	629.785	-0.29907	587.2116	124697	443.1924	-0.8297	541.1295	-0.61635	6213140	-1.4271	937.929	166.341	147.835	467.581	414.2082	92581.1	284.9401	-0.39349	361.5788	3287900
003	2018-05-22t2245	1527047252.95	adult	271.3708	221.7693	-17.9995	656.6245	88.2606	38812.4396	124918.4786	2020149.8314	993.055	0.40495	316.286	-1.0935	307.531	-1.083	634.777	-0.22669	598.4311	129495	445.2504	-0.7924	549.887	-0.51938	6424400	-1.3749	952.149	168.558	149.7813	490.028	439.7621	99965.7	289.9856	-0.36378	363.5912	3423750
003	2018-05-23t0245	1527061647.83	adult	275.3694	225.7679	-14.001	662.0722	85.2962	38062.0388	122071.1734	1930406.5269	977.895	0.44788	319.45	-0.98927	311.0604	-0.96761	655.186	-0.017772	604.0024	131037	447.8643	-0.7486	552.5583	-0.48124	6369520	-1.3902	1026.62	171.985	151.8459	525.477	480.1548	105095	295.7294	-0.32132	375.539	3429210
003	2018-05-23t0645	1527076048.7	adult	279.3696	229.7681	-10.0007	664.7648	87.3577	37735.3464	121662.566	1896888.2079	1065.1	1.0097	322.503	-0.88981	312.7916	-0.89658	743.213	0.79873	712.1665	147156	453.5587	-0.66625	586.7974	-0.13593	6376860	-1.3905	1060.82	177.319	154.8417	678.268	623.5103	134297	302.8893	-0.25298	476.1588	3506120
003	2018-05-23t1045	1527090452.83	adult	283.3708	233.7693	-5.9996	657.2865	85.4996	40537.01	129199.7013	2276467.6251	874.507	0.16237	340.267	-0.46492	325.8655	-0.56808	669.81	0.18578	657.2578	142000	495.6666	-0.12439	622.0414	0.22074	7209570	-1.1698	741.321	188.693	166.061	488.289	477.1364	103517	335.8577	0.29013	446.5663	3998030
003	2018-05-23t1445	1527104849.61	adult	287.3699	237.7684	-2.0005	835.4256	85.3478	52881.8622	166992.4036	2981601.3063	845.687	0.10947	334.744	-0.56234	320.887	-0.65518	661.597	0.14991	647.2438	182601	484.872	-0.25478	607.1694	0.089334	9231240	-0.61266	775.426	185.676	164.3407	489.308	470.8613	135049	329.5124	0.10831	435.0707	5120400
003	2018-05-23t1845	1527119252.91	dead	291.3708	241.7693	2.0005	834.9148	84.4765	53252.9445	168176.5322	2989124.5639	1040.01	1.7306	338.815	-0.44859	324.3022	-0.55295	694.258	0.49717	657.4358	193004	490.7931	-0.17468	618.1709	0.21103	9410920	-0.54844	1064.46	189.235	165.8892	549.827	490.9111	152852	338.3218	0.20523	447.5221	5256190
004	2018-05-11t1523	1526070330.99	larva	0	-61.6043	-217.3916	127.918	19.3842	1825.4493	5791.8083	23470.6966	352.732	3884.5034	232.207	0.51125	229.7837	0.48401	340.6567	-0.23881	340.5261	3747.2234	299.8611	0.62946	327.3005	0.90809	239870	156055.9037	383.463	187.311	184.0229	327.1933	316.4431	3599.126	263.9825	2.8241	305.9663	193492
004	2018-05-11t1859	1526083335.31	larva	3.6123	-57.992	-213.7793	167.2025	27.0326	3213.85	10204.1341	56506.5853	0	0.078654	0	-0.9394	0	-0.93799					0	-0.94423	0	-0.89977	0	90347.9749	0	0	0				0	-0.72425	0	0
004	2018-05-11t2259	1526097684.71	larva	7.5983	-54.006	-209.7934	244.829	30.0675	5935.5849	18844.9626	122518.4817	540.894	1.0686	288.693	0.50833	277.8491	0.45736	505.7115	-0.20077	501.7272	16688.4785	400.837	0.70431	486.3683	1.0359	927859	0.58753	435.84	176.47	172.9012	307.7138	300.8381	10154.5566	247.8834	2.6406	290.4272	567174
004	2018-05-12t0259	1526112090.13	larva	11.5998	-50.0045	-205.7919	234.1832	32.2856	5711.6049	18196.8515	118564.3393	600.124	0.44676	295.447	0.3787	284.8001	0.34154	527.8157	-0.39149	519.0545	16362.2881	419.5055	0.5888	504.3036	0.80352	912636	-0.53785	372.027	179.179	175.2397	308.2101	306.3458	9554.5117	251.1698	2.7131	293.2905	553484
004	2018-05-12t0659	1526126498.41	larva	15.6021	-46.0022	-201.7896	346.0199	38.6327	9781.2153	31038.2081	233809.3232	520.525	-0.22188	320.757	0.36045	313.2267	0.35582	485.0316	-0.77465	481.266	25706.6719	426.4463	0.41361	468.9579	0.31658	1683330	-0.69559	296.317	82.8017	82.026	138.0922	128.3436	7318.8848	108.8074	0.52264	122.9542	434543
004	2018-05-12t1059	1526140891.67	larva	19.6002	-42.0041	-197.7914	496.7561	46.844	18194.2952	57515.4361	562559.1174	574.118	-0.48101	334.906	0.27378	324.0925	0.26264	518.2707	-0.89437	514.8472	50272.2578	453.0373	0.33539	498.255	0.13889	3232180	-0.43262	193.054	91.7424	91.2171	135.873	133.0677	13179.6846	116.1435	0.55992	128.7629	885406
004	2018-05-12t1458	1526155273.39	larva	23.5951	-38.0092	-193.7965	877.8814	76.46	33509.8725	106925.882	1085128.9806	827.05	-0.36166	351.569	0.20072	321.9982	0.0773	656.131	-0.68197	643.1166	116791.3281	524.1996	0.49739	599.197	0.31614	6238600	0.40533	243.847	94.3068	93.8698	139.8529	136.6862	24893.8086	120.2408	0.5479	132.607	1673480
004	2018-05-12t1859	1526169695.26	larva	27.6012	-34.0031	-189.7904	681.0407	39.4999	21943.5768	69102.2168	607484.9115	623.768	-0.95999	363.151	0.087278	358.7321	0.15159	553.7806	-1.2008	549.7558	64792.3359	491.5701	0.093962	536.1152	-0.31595	4247780	-0.91559	278.02	89.2888	88.7279	137.4674	133.0186	16083.6816	115.2885	0.36626	127.7881	1044410
004	2018-05-12t2259	1526184098.21	larva	31.602	-30.0023	-185.7896	609.6119	40.0906	20324.7543	64086.1993	567600.1341	616.777	-1.1999	370.871	-0.06426	362.8095	-0.0084951	544.8339	-1.421	537.7678	59386.8945	473.1983	-0.25509	516.4944	-0.74133	4009110	-1.3771	200.83	90.8176	90.1429	137.7064	134.7172	15010	116.9607	0.29337	130.2465	981739
004	2018-05-13t0259	1526198515.19	larva	35.6067	-25.9975	-181.7849	596.7612	47.9203	23540.9388	74336.2238	771673.4707	573.929	-1.465	347.121	-0.48006	340.9628	-0.39181	501.4948	-1.7354	498.2496	62686.8438	441.565	-0.71355	481.1724	-1.2594	4321660	-1.5902	184.217	93.857	93.1818	136.7445	134.7355	17093.0586	119.2671	0.22349	130.8875	1168520
004	2018-05-13t0659	1526212897.72	larva	39.6019	-22.0024	-177.7898	702.5589	44.8131	25935.9136	81771.8015	791189.8166	1259.61	-0.75614	405.699	-0.25886	388.6724	-0.23871	921.8975	-0.6729	923.8101	127221.8516	546.4246	-0.34564	720.7057	-0.34958	5575920	-1.4775	467.226	91.4727	90.8481	140.727	136.0848	19420.3203	118.2935	0.057882	130.9494	1257200
004	2018-05-13t1059	1526227308.32	larva	43.6048	-17.9995	-173.7868	499.5853	70.1937	22298.3953	71216.3781	859006.1809	1833.31	-0.24976	401.101	-0.57555	371.8743	-0.64999	1385.948	0.50883	1350.6913	163541.8594	549.1519	-0.6255	1102.0099	1.362	4711730	-2.0345	171.388	94.5191	93.8856	142.5854	140.1101	16825.0781	122.9742	0.013081	135.5442	1110320
004	2018-05-13t1459	1526241684.49	larva	47.5982	-14.0061	-169.7934	1304.4614	51.0504	46464.978	146426.086	1401477.4225	2894.83	0.79625	404.425	-0.85194	366.4007	-1.0088	1668.1494	1.1501	1596.2118	412032.9062	611.0716	-0.49153	917.7157	0.057356	9975560	-0.75847	213.158	92.903	92.3369	142.7739	140.5803	35265.1484	122.589	-0.21452	135.7426	2291540
004	2018-05-13t1859	1526256109.22	larva	51.6051	-9.9992	-165.7866	836.6921	63.9878	39371.2652	124211.2143	1552516.2629	3665.44	1.533	466.662	-0.3608	419.0019	-0.62641	2124.3999	2.2865	2020.1273	439750.7812	711.5038	0.133	1262.058	1.8351	9660380	-1.1104	430.845	89.6421	88.9292	140.8345	136.1845	29152.7324	117.3437	-0.66005	131.0097	1855680
004	2018-05-13t2259	1526270502.54	larva	55.6032	-6.0011	-161.7884	951.8446	56.966	45118.6745	142136.5291	1770798.7779	3219.99	0.85792	460.412	-0.54888	421.8089	-0.728	1969.3486	1.6468	1921.7548	468704.9688	670.031	-0.27678	1178.564	1.2764	10918200	-0.99294	209.03	90.0785	89.4306	135.5421	133.3164	32259.0215	116.3677	-1.0142	129.0379	2136120
004	2018-05-14t0259	1526284905.86	larva	59.6041	-2.0001	-157.7875	958.145	63.4864	48945.332	154306.3269	2095177.2085	2600.74	0.016896	453.8	-0.73549	421.308	-0.85353	1588.5885	0.42981	1541.1851	408267.25	669.3293	-0.33288	966.6051	-0.015229	11646300	-0.99706	231.7	96.9848	96.239	144.272	142.1121	37077.9062	124.2527	-0.79542	136.5286	2489020
004	2018-05-14t0659	1526299306.85	adult	63.6044	2.0001	-153.7872	1013.5798	68.5987	56703.1025	178821.2467	2638424.4795	1853.65	-0.94959	433.332	-1.136	398.4723	-1.3317	1319.5919	-0.44704	1306.4369	391918.8125	690.3049	-0.15134	966.7002	-0.041487	12858300	-0.85337	173.313	92.6351	91.8145	139.466	137.439	41421.3906	119.5511	-1.4902	132.698	2748760
004	2018-05-14t1059	1526313713.09	adult	67.6061	6.0019	-149.7855	1084.2704	66.6507	58235.841	183356.1659	2690932.9214	2514.08	-0.22506	439.915	-1.1232	413.8937	-1.1939	1448.7338	-0.078194	1356.6523	441863.7812	646.4288	-0.57208	900.9581	-0.43616	13414300	-0.85174	288.719	96.1563	95.3526	145.0544	142.5921	44241.5859	123.9472	-1.4208	137.3031	2932100
004	2018-05-14t1445	1526327275.25	adult	71.3734	9.7691	-146.0182	990.1805	80.2016	60843.4865	191874.6315	3145162.5819	1696.08	-1.2509	424.004	-1.4671	398.1379	-1.583	1218.2155	-0.78669	1203.1862	387392.5312	647.4353	-0.53562	893.9417	-0.44415	13473600	-0.93602	211.987	94.6122	93.8546	142.7156	141.0376	45383.5625	121.9568	-1.9008	135.5057	3006490
004	2018-05-14t1845	1526341675.95	adult	75.3736	13.7693	-142.018	1136.7964	68.933	65051.1558	204914.6655	3101096.2759	2201.08	-0.64215	444.898	-1.1057	422.2162	-1.1521	1280.7498	-0.5472	1194.6008	436735.6875	608.1587	-0.92167	796.115	-1.0258	15131400	-0.61698	193.58	100.138	99.3769	149.0658	146.5258	50831.4531	129.0644	-1.4235	141.8909	3405800
004	2018-05-14t2245	1526356074.95	adult	79.3733	17.7691	-138.0183	1074.3438	76.9892	65442.0351	206294.423	3399150.833	2176.19	-0.66206	436.094	-1.264	409.3974	-1.4338	1349.4104	-0.21955	1222.5313	461498.375	657.5314	-0.28317	1019.8769	0.59954	14894400	-0.73273	339.436	86.8321	86.2505	134.0442	131.2057	45843.1172	113.4455	-3.2299	126.0444	2965660
004	2018-05-15t0245	1526370475.56	adult	83.3735	21.7692	-134.0181	1195.6234	72.6878	67089.2311	211370.7992	3224956.5391	2304.8	-0.45265	449.439	-0.93783	427.2146	-1.0055	1314.6527	-0.22815	1205.2866	461443.0938	628.2286	-0.5256	872.7099	-0.29493	15766800	-0.55678	205.436	100.229	99.4914	148.5435	146.5696	52138.7617	128.5638	-1.8546	141.2377	3516130
004	2018-05-15t0645	1526384875.49	adult	87.3735	25.7692	-130.0182	1232.4528	75.8751	74961.7106	236059.3559	3899378.1369	2314.76	-0.38144	437.791	-1.1025	421.9522	-1.0629	1288.0038	-0.19186	1135.4489	504897.5	628.6974	-0.39832	860.3828	-0.23453	17132500	-0.23636	389.32	89.6683	88.9749	139.934	136.6788	54854.1406	117.9487	-2.9723	131.5082	3509080
004	2018-05-15t1045	1526399274.81	adult	91.3733	29.769	-126.0183	1269.1546	68.6576	68714.1714	216330.7809	3138841.0215	2889.6	0.53963	465.753	-0.41162	450.715	-0.32663	1455.0995	0.73815	1275.8344	523835.8125	643.9506	-0.064296	860.4312	-0.063354	16762900	-0.31733	296.042	97.8178	96.7658	155.8407	152.3771	56102.6562	129.9708	-1.9727	146.1213	3520560
004	2018-05-15t1445	1526413681.77	adult	95.3752	33.7709	-122.0164	1117.5219	89.0797	71562.6948	225651.5816	3900005.2745	2315.26	-0.23519	444.615	-0.75537	431.007	-0.68653	1293.2496	0.17679	1158.5173	483675.3438	637.9361	0.0095128	866.5461	0.1706	16590800	-0.33527	298.539	96.486	95.3491	152.8555	149.2745	57167.9531	128.1285	-2.2181	143.1861	3600370
004	2018-05-15t1845	1526428086.39	adult	99.3765	37.7722	-118.0151	1184.6136	71.8232	66901.3872	210815.7572	3224328.6209	2169.39	-0.37914	475.806	0.044972	459.9037	0.093994	1273.5349	0.25801	1196.5959	445737.2188	640.0343	0.19231	874.1122	0.42519	16639900	-0.2864	230.853	105.213	104.2761	159.2275	157.1412	55729.625	137.8792	-1.5506	151.8947	3679510
004	2018-05-15t2245	1526442489.21	adult	103.3773	41.773	-114.0143	1108.0286	71.3515	64565.3112	203376.1227	3240232.5054	2070.48	-0.45241	483.276	0.34096	464.3019	0.31627	1315.7871	0.62772	1238.0532	444736.0625	656.5972	0.57438	909.6723	0.92272	16310600	-0.32338	318.086	106.951	106.0961	161.4183	158.0862	54559.3945	138.5692	-1.6131	153.2855	3609610
004	2018-05-16t0245	1526456882.28	adult	107.3754	45.7711	-110.0163	1159.3654	74.3251	67483.4694	212629.9327	3339512.7573	2279.2	-0.068189	494.165	0.71832	470.8086	0.59674	1332.2072	0.8616	1213.7612	470269.125	681.181	1.0635	945.3716	1.4127	17423800	0.010924	251.001	109.798	108.6984	171.8558	167.5371	60665.1055	144.0209	-1.3529	161.1558	3871360
004	2018-05-16t0645	1526471280.9	adult	111.375	49.7707	-106.0167	1191.1058	73.2181	69345.0939	218342.8682	3419775.5881	2251.43	-0.040862	485.2	0.65153	465.3128	0.59095	1315.032	0.92158	1192.6716	477356.5938	664.3634	0.97636	898.7712	1.1794	17577300	0.10426	262.251	104.915	103.1874	174.0845	170.0416	63192.668	142.0893	-1.594	162.5672	3800740
004	2018-05-16t1045	1526485682.97	adult	115.3756	53.7713	-102.0161	1149.5367	72.4739	70242.7139	221336.1379	3607418.3436	2088.43	-0.2112	471.356	0.4665	455.6818	0.48063	1189.6716	0.45635	1088.9332	436609.5	630.8863	0.63341	854.3062	0.94024	17291200	0.08668	424.852	111.792	110.556	176.5015	172.3115	64776.0508	148.7655	-1.3015	166.0981	4100990
004	2018-05-16t1445	1526500088.48	adult	119.3771	57.7728	-98.0146	1158.5463	72.4844	70121.742	220960.1218	3537375.9623	2155.82	-0.049434	456.861	0.25631	442.6228	0.27696	1233.0857	0.78842	1143.2822	452542.4375	600.8362	0.31854	781.0381	0.41389	16724800	-0.0026262	301.52	111.632	109.6274	181.4029	177.7871	66574.8672	150.4325	-1.3248	169.823	4086630
004	2018-05-16t1845	1526514483.56	adult	123.3757	61.7714	-94.0159	1181.3224	77.0655	71859.5242	226437.0226	3641054.4886	2265.94	0.16741	456.939	0.38095	441.8788	0.37866	1233.4597	0.90696	1111.2086	462547.375	607.1296	0.52337	773.2873	0.46522	17135700	0.14945	361.59	104.339	101.3612	189.0044	184.8422	70876.6406	147.1396	-1.615	174.2196	3912800
004	2018-05-16t2245	1526528883.06	adult	127.3756	65.7713	-90.0161	1205.6535	76.3177	74486.3148	234755.2909	3849353.1525	2271.46	0.2336	452.04	0.38461	439.25	0.43102	1209.4268	0.90351	1064.191	470467	602.0748	0.55394	775.471	0.59856	17571700	0.30145	423.29	107.706	104.2713	196.2777	192.0568	76352.0234	153.9009	-1.3596	179.8134	4186750
004	2018-05-17t0245	1526543288.99	adult	131.3772	69.773	-86.0144	1169.1082	73.5821	69944.6643	220257.8066	3513333.2428	2388.33	0.45235	442.709	0.27393	429.4785	0.28989	1277.4137	1.3265	1131.663	467533.4062	581.7914	0.34235	745.3537	0.41644	16173500	0.0041023	403.291	109.367	105.4572	210.7183	205.5877	77122.8984	158.0649	-1.2523	191.4221	3995500
004	2018-05-17t0645	1526557674.94	adult	135.3733	73.7691	-82.0183	1139	74.5897	69288.1583	218280.2689	3537215.3333	1775.3	-0.3285	429.817	0.064104	415.6227	0.027035	1053.2675	0.37244	991.3345	381282.8125	555.7765	0.025767	689.7877	-0.024826	15537000	-0.10514	567.299	120.267	115.0186	312.5396	288.0609	113139.3438	170.3371	-0.76893	217.4733	4347410
004	2018-05-17t1045	1526572076.43	adult	139.3737	77.7695	-78.0179	1184.0222	74.1856	71731.2681	225913.2539	3649735.3895	1856.41	-0.15603	408.873	-0.3645	395.5646	-0.42221	1036.186	0.38555	953.3487	388569.75	530.2314	-0.30134	676.9467	-0.072252	15313900	-0.11629	439.951	115.522	111.0491	228.1106	222.8479	85541.4922	165.763	-1.0852	207.0345	4326770
004	2018-05-17t1445	1526586488.47	adult	143.3771	81.7728	-74.0146	1194.2018	76.105	71732.074	225908.0372	3661949.2404	1901.1	-0.033377	411.473	-0.2014	398.0199	-0.25676	1030.3378	0.44547	862.4608	386376.6562	553.7003	0.1431	695.4979	0.17675	15415000	-0.055292	349.096	119.095	114.1658	245.438	239.991	92039.25	173.8729	-0.82232	220.6741	4461660
004	2018-05-17t1845	1526600891.71	adult	147.378	85.7737	-70.0137	1139.0941	77.0016	72669.1212	229124.2186	3844901.8026	1799.72	-0.10794	401.813	-0.36199	390.4407	-0.37773	1005.8272	0.41566	899.1756	382214.3438	518.6855	-0.36149	672.8332	0.014545	15235900	-0.060183	396.855	117.912	112.8756	238.5203	233.1603	90637.7188	171.9487	-0.99671	215.2697	4471000
004	2018-05-17t2245	1526615281.44	adult	151.3751	89.7709	-66.0165	1166.5645	74.0429	69525.8377	218952.1871	3494298.5513	2014.7	0.25173	418.444	0.17136	405.7659	0.15721	989.5346	0.42151	800.2766	360190.5938	543.0704	0.095537	651.3406	-0.14645	15197500	-0.035636	431.989	125.379	118.7545	282.2796	274.9991	102749.7656	189.2142	-0.38314	250.9248	4553650
004	2018-05-18t0245	1526629679.77	adult	155.3747	93.7704	-62.017	1195.9952	75.2803	75743.1557	238653.7722	3999123.5084	2080.84	0.41404	394.377	-0.38984	381.4919	-0.46028	1027.0106	0.68714	829.0624	406696.1875	519.4315	-0.24355	626.0853	-0.35334	15579800	0.075756	526.016	124.134	116.4109	322.7838	309.9509	127822.3672	191.1762	-0.40715	269.5386	4903930
004	2018-05-18t0645	1526644078.49	adult	159.3743	97.77	-58.0173	1177.6377	77.5033	72245.0254	227480.1897	3814839.9155	2581.87	1.1981	417.101	0.31498	402.3965	0.24293	1081.1707	1.0415	863.4088	407601.3438	554.8712	0.39517	672.6846	0.15319	15723000	0.13177	358.635	123.68	117.5034	271.9445	263.9666	102523.0781	185.2466	-0.71805	241.5177	4662220
004	2018-05-18t1045	1526658480.71	adult	163.3749	101.7707	-54.0167	1107.2033	77.6952	68343.494	215330.9997	3579927.995	2602.58	1.3216	416.653	0.39107	402.967	0.3504	1053.0579	0.9928	926.4506	375941.6562	552.9071	0.41022	693.2673	0.40036	14866600	-0.019343	397.858	125.531	118.6682	276.7718	268.0537	98807.5156	192.3039	-0.54777	248.0812	4479080
004	2018-05-18t1445	1526672875.77	adult	167.3735	105.7693	-50.0181	1242.4476	77.4237	72222.8652	227306.0234	3638327.3547	2121.48	0.71618	404.016	0.12009	390.7369	0.067335	1069.9526	1.1736	908.4323	404442.0938	532.9299	0.11659	692.0543	0.42564	15243900	0.082252	509.684	122.267	115.593	281.3504	272.5774	106350.4688	186.9409	-0.81362	243.3978	4613250
004	2018-05-18t1845	1526687263.16	adult	171.37	109.7658	-46.0216	1251.7108	77.5963	74767.7847	235382.4102	3902816.2212	2369.96	1.1823	401.409	0.1249	386.5223	0.019979	1101.2181	1.4381	912.9515	430576.2812	536.6529	0.21914	689.4334	0.43398	15671800	0.19108	410.567	124.226	117.3956	291.8412	285.593	114109.8906	190.8952	-0.75563	256.8172	4850020
004	2018-05-18t2245	1526701662.48	adult	175.3699	113.7656	-42.0218	1233.3586	77.3968	74501.4911	234545.6809	3803141.9443	2213.12	1.0463	393.77	-0.018819	378.0272	-0.16354	1079.7925	1.4275	911.1911	421119.0625	532.163	0.18042	690.7274	0.48043	15323600	0.14453	397.198	126.318	118.65	296.7952	288.6615	115750.1406	196.442	-0.6535	262.7817	4915670
004	2018-05-19t0245	1526716062.46	adult	179.3699	117.7656	-38.0218	1215.6681	75.1189	74338.5662	234261.9922	3750460.6945	2082.39	0.943	389.034	-0.087372	376.3296	-0.14431	921.3141	0.65345	740.9629	358391.1875	516.8882	-0.046163	662.0995	0.21842	15100000	0.12411	428.503	128.004	120.3456	313.1778	305.3344	121826.1641	196.4484	-0.72858	269.5553	4968360
004	2018-05-19t0645	1526730462.45	adult	183.3699	121.7656	-34.0218	1185.7034	76.7715	71178.3842	224245.0867	3556094.9866	1935.88	0.8064	390.306	0.019698	376.9019	-0.053791	956.6824	0.94134	760.7031	355885.875	525.9104	0.13814	676.0637	0.38963	14499500	0.030765	471.272	126.879	117.3836	318.0248	309.608	118305.2188	204.0545	-0.58039	277.4253	4713440
004	2018-05-19t1045	1526744862.81	adult	187.3699	125.7657	-30.0217	1197.1046	72.6337	69816.9084	219798.3004	3512400.6616	1841.18	0.74466	400.705	0.38963	387.5756	0.34721	846.9114	0.38545	785.4552	309969.5938	553.8841	0.63114	698.8272	0.64418	14630600	0.082498	508.839	123.417	114.2574	338.5076	329.4026	123893.7656	199.7547	-0.77633	278.1423	4506190
004	2018-05-19t1445	1526759261.88	adult	191.3697	129.7654	-26.0219	1246.4164	77.7134	76034.14	239375.7069	3936727.4394	1839.26	0.84326	383.334	-0.062517	369.6064	-0.15313	890.3441	0.72032	746.3044	353466.625	529.7593	0.24977	674.3403	0.41989	15215300	0.22347	435.333	123.714	115.0272	320.1337	310.0131	127093.0703	198.09	-0.8875	279.4549	4910470
004	2018-05-19t1845	1526773669.98	adult	195.3719	133.7677	-22.0197	1215.0712	78.159	74337.1908	234030.299	3868422.4393	2096.65	1.4239	388.044	0.13154	377.667	0.15838	873.2274	0.69028	745.9378	339685.4688	517.7834	0.068524	662.036	0.31575	15058500	0.22005	510.206	124.258	115.2476	334.9281	324.1442	130287.0469	200.3326	-0.89481	283.9419	4821950
004	2018-05-19t2246	1526788131.41	adult	199.389	137.7847	-18.0026	1269.3602	79.1237	76377.9467	240470.6548	3942779.1443	1891.36	1.1551	371.257	-0.31557	358.8786	-0.37842	992.3206	1.5136	837.1434	395935.9375	488.7917	-0.38529	652.7715	0.24192	14807200	0.19783	601.724	129.889	121.1213	342.819	320.2152	136784.7969	203.4579	-0.88311	279.4223	5180490
004	2018-05-20t0246	1526802543.04	adult	203.3922	141.788	-13.9994	1192.2519	79.3415	77530.4674	244375.1371	4173562.1612	1894.38	1.2826	382.775	0.074545	368.3792	-0.027677	980.5946	1.5305	841.1138	397140.8125	509.5246	-0.035664	681.4684	0.54321	15465200	0.3548	620.191	134.944	126.3106	367.9512	347.2569	149020.25	208.7233	-0.82399	295.0935	5452130
004	2018-05-20t0646	1526816942.46	adult	207.3921	145.7878	-9.9996	1283.756	78.5827	82432.5877	259531.364	4504998.8149	1822.14	1.2515	372.966	-0.1735	359.5888	-0.25742	942.3777	1.3617	813.8601	405222.4062	515.7776	0.071292	692.1604	0.66111	16028600	0.49449	592.583	131.513	120.4704	363.6514	344.7158	156370.0938	220.497	-0.62696	306.398	5651890
004	2018-05-20t1046	1526831342.43	adult	211.3921	149.7878	-5.9996	1271.0348	80.6682	81663.2072	257136.3354	4415534.4488	1414.79	0.47173	358.156	-0.56767	346.0045	-0.63469	845.2029	0.78111	776.1844	360056.4375	496.2592	-0.22673	641.9184	0.18013	15242800	0.36411	575.477	136.015	126.828	353.3418	334.961	150523.5938	219.2456	-0.73193	298.1276	5788680
004	2018-05-20t1446	1526845731.06	adult	215.3889	153.7846	-2.0027	1276.573	82.3796	83662.2785	263456.4741	4610253.7174	1205.57	0.07923	341.53	-0.99757	332.1531	-1.0027	750.3243	0.18518	673.2446	327891.7188	475.1705	-0.53644	587.0191	-0.34084	14894100	0.31952	501.61	133.981	126.134	317.0257	301.8824	138540.2188	211.0364	-0.97996	277.1453	5842910
004	2018-05-20t1847	1526860150.67	dead	219.3944	157.7901	2.0027	1330.6919	82.615	86496.1765	272353.502	4752135.3783	1132.6	-0.030287	336.02	-1.101	327.0666	-1.0972	711.827	-0.046071	663.4525	321033.9688	475.248	-0.52356	594.2774	-0.25855	15151100	0.39831	496.566	134.528	126.5498	319.5078	307.84	144098	214.347	-0.97829	283.7665	6065850
005	2018-05-11t1523	1526070343.91	egg	-1.8062	-49.6018	-257.3975	170.3805	28.1521	3426.4532	10884.5781	62297.472	0	1753.2356	0	-0.6562	0	-0.67241					0	-0.61234	0	-0.43651	0	157453.3475	0	0	0				0	-0.55026	0	0
005	2018-05-11t1859	1526083348.41	larva	1.8062	-45.9894	-253.7852	173.7753	31.6587	3863.8613	12305.4443	78054.867	0	1056.3955	0	-0.84328	0	-0.84784					0	-0.83203	0	-0.74493	0	117106.3011	0	0	0				0	-0.66453	0	0
005	2018-05-11t2259	1526097697.78	larva	5.7921	-42.0035	-249.7992	170.9959	32.8633	3759.7113	11983.0328	75573.2479	0	-0.39436	0	-1.0579	0	-1.0492					0	-1.0819	0	-1.0871	0	0.26685	0	0	0				0	-0.79886	0	0
005	2018-05-12t0259	1526112103.16	larva	9.7936	-38.002	-245.7977	139.081	27.7013	2717.4876	8678.3029	48903.039	515.097	0.52527	373.975	0.91778	372.9271	0.93037	484.1248	-0.42126	480.4247	7261.8716	441.7262	0.78874	471.7302	0.79281	556101	-0.45527	191.001	90.9621	90.5218	138.4866	134.7223	2077.2988	115.6257	0.73369	127.5181	135261
005	2018-05-12t0659	1526126511.28	larva	13.7959	-33.9997	-241.7955	249.8175	37.1801	6246.1492	19826.1209	142526.9155	504.291	-0.062837	342.563	0.57116	341.4294	0.59895	446.8627	-0.79266	443.2801	15193.333	409.8738	0.42643	434.8183	0.29779	1157860	-0.74343	165.379	95.0362	94.3513	137.3509	135.3186	4669.9316	119.4971	0.7217	130.6299	321222
005	2018-05-12t1059	1526140904.66	larva	17.794	-30.0016	-237.7973	355.326	41.2565	11497.0502	36413.587	317965.4281	620.645	-0.23619	397.636	0.75245	390.8345	0.76028	563.3985	-0.65043	559.7721	34930.707	508.3988	0.71663	542.7314	0.49787	2435920	-0.59129	154.331	96.3851	95.8306	138.7372	136.7858	8601.7061	121.99	0.68979	132.6274	590455
005	2018-05-12t1458	1526155286.2	larva	21.7889	-26.0067	-233.8024	454.5818	44.7184	16074.434	50862.3333	479053.8951	570.213	-0.65828	390.6	0.54266	388.3529	0.5964	533.4553	-0.96519	529.6253	45877.1602	480.7489	0.36232	516.9644	0.055498	3331430	-0.668	160.155	94.3006	93.7693	137.6029	135.6486	11833.8516	120.4602	0.5886	131.4908	804290
005	2018-05-12t1859	1526169708.15	larva	25.795	-22.0006	-229.7963	603.9652	49.8956	24304.7693	76786.9632	817777.4492	773.942	-0.60858	441.895	0.7214	429.6893	0.72453	705.4631	-0.64716	701.5215	91004.7344	614.8042	0.87651	684.0759	0.56376	5675710	-0.1305	170.781	98.1891	97.6679	141.5688	138.8291	18262.3711	123.6608	0.56306	135.0916	1261140
005	2018-05-12t2259	1526184111.58	larva	29.7959	-17.9996	-225.7954	632.3759	47.9436	26445.1041	83563.4838	910089.0462	661.669	-1.0332	387.947	0.15548	384.1457	0.23479	588.3779	-1.2037	584.0963	82372.8984	514.0899	0.092054	565.2751	-0.34705	5411470	-0.68265	324.587	95.1648	94.7087	144.8275	140.6874	20275.8438	122.0169	0.44175	134.3982	1327450
005	2018-05-13t0259	1526198528.51	larva	33.8007	-13.9949	-221.7907	847.3592	47.2719	33656.0513	106072.677	1103145.5416	1256.32	-0.42104	485.858	0.69551	469.0451	0.69733	944.872	-0.33077	915.0676	168187.2188	692.0613	0.90587	818.1441	0.6201	8632250	0.0821	207.87	87.5118	86.8128	133.6337	131.0161	23786.793	114.0517	0.16661	126.4287	1554820
005	2018-05-13t0659	1526212911.09	larva	37.7958	-9.9998	-217.7955	855.9819	52.7988	37636.6379	118659.008	1371041.2084	2501.44	0.99925	396.637	-0.22035	368.2938	-0.30053	1584.7214	1.3723	1536.8861	315359.5625	581.894	0.00054208	825.2358	0.34466	7855780	-0.57885	352.516	92.6314	91.9746	142.0955	137.561	28277.0059	119.7814	0.16235	132.051	1834660
005	2018-05-13t1059	1526227321.96	larva	41.7988	-5.9968	-213.7925	953.0759	54.5107	44372.3634	139754.5151	1714885.8626	2122.58	0.2266	415.152	-0.32252	382.224	-0.43244	1499.7987	0.92776	1460.5724	350952.9062	625.7534	0.015388	1084.8084	1.4043	9680100	-0.35045	383.679	94.8209	94.0416	143.0868	140.6269	33482.3047	123.0648	0.094615	135.6304	2210940
005	2018-05-13t1459	1526241697.86	larva	45.7921	-2.0035	-209.7992	1043.4931	65.0671	51901.3382	163475.5635	2169980.3402	3357.69	1.4882	446.74	-0.30641	405.1373	-0.49167	1830.9194	1.7106	1664.3044	499841	671.7454	0.060371	964.0341	0.4485	12166500	0.045556	301.602	95.3013	94.5478	145.1014	141.925	39612.6953	123.0449	-0.09419	136.448	2595440
005	2018-05-13t1859	1526256122.71	adult	49.799	2.0035	-205.7923	1103.7193	68.5739	63726.2492	200764.7083	3085589.5598	2173.58	-0.16562	444.176	-0.54597	401.7744	-0.74918	1480.4237	0.50198	1447.8541	494461.5	697.5231	0.065846	1002.765	0.43029	14791900	0.45502	286.811	85.8128	85.048	133.7018	131.4137	44656.3984	113.195	-0.73199	126.6897	2857740
005	2018-05-13t2259	1526270515.91	adult	53.7972	6.0016	-201.7942	1112.7717	68.2346	62855.7757	197993.1684	2959057.4796	4565.71	2.513	491.432	-0.12837	449.6772	-0.32963	1945.5044	1.6635	1633.5902	640070.9375	747.3218	0.3858	1072.6496	0.71013	16152400	0.53457	285.249	97.6819	96.8183	148.5425	145.3725	48870.4844	127.1626	-0.27727	140.4858	3210610
005	2018-05-14t0259	1526284919.35	adult	57.7981	10.0025	-197.7932	1072.9345	73.8851	63919.6279	201386.7733	3215229.4117	3527.51	1.1575	512.861	0.090603	465.5504	-0.19637	1945.2959	1.4777	1662.6695	649728.8125	824.85	1.0336	1200.1004	1.3784	17114700	0.52785	295.518	96.1095	95.3186	148.0094	145.0142	49435.1289	125.8886	-0.56096	139.4924	3207270
005	2018-05-14t0659	1526299320.14	adult	61.7983	14.0027	-193.793	1201.6656	72.2343	70638.8754	222416.2372	3525616.9489	3575.1	1.1187	487.544	-0.28589	457.9069	-0.34963	1757.83	0.84627	1507.8361	650397.0625	717.614	0.10253	1012.9055	0.24556	18002100	0.53443	244.817	87.3937	86.449	143.6319	138.7873	53143.8125	116.9851	-1.5296	132.0677	3226920
005	2018-05-14t1059	1526313726.53	adult	65.8001	18.0045	-189.7912	1210.9305	79.6136	75153.0997	236658.841	3955528.2279	2544.27	-0.16422	488.937	-0.28656	455.3593	-0.42859	1507.2509	0.096621	1384.6504	592349.5625	734.9314	0.29858	1071.7075	0.60499	19172700	0.64505	218.708	99.0613	98.3167	148.204	146.0919	58244.1836	128.61	-0.84752	141.5289	3884490
005	2018-05-14t1445	1526327288.56	adult	69.5673	21.7717	-186.024	1286.3086	79.8983	79902.4638	251656.7894	4293907.0023	2732.52	0.023375	488.442	-0.29963	450.8476	-0.5414	1568.7498	0.30691	1355.8439	654168.625	742.9301	0.43918	1146.482	1.1186	20355300	0.79264	343.004	93.4751	92.6604	150.4136	146.4115	62722.4844	124.9746	-1.4683	140.678	3895480
005	2018-05-14t1845	1526341689.42	adult	73.5676	25.772	-182.0238	1192.1908	76.3138	76589.6524	241327.9931	4085544.9427	3084.18	0.45947	506.505	0.06296	476.2234	-0.034441	1548.2937	0.3163	1202.1252	619317.5	713.1812	0.20732	1023.6109	0.43051	20217700	0.6474	341.334	106.786	105.998	160.3472	157.358	64138.8828	137.1472	-0.47866	151.3089	4262480
005	2018-05-14t2245	1526356088.23	adult	77.5672	29.7717	-178.0241	1268.4465	79.192	79438.6586	250089.3268	4299244.9972	2606.12	-0.11498	489.438	-0.21576	461.1858	-0.31913	1485.5627	0.21772	1281.4766	616508.5625	705.493	0.2221	1077.0249	0.91861	20276900	0.58587	354.783	104.409	103.7978	156.7157	153.5987	65037	134.9133	-0.93972	148.7395	4325570
005	2018-05-15t0245	1526370488.87	adult	81.5674	33.7718	-174.0239	1254.4285	82.0764	82300.665	259200.4093	4571374.9321	2573.87	-0.11022	469.232	-0.56299	444.5972	-0.64248	1431.4254	0.16372	1230.9918	615512.9375	669.4414	-0.08444	1007.4584	0.60287	20131900	0.50703	249.084	101.016	100.3815	152.0834	149.6245	65395.8633	130.7051	-1.5695	144.3486	4334000
005	2018-05-15t0645	1526384888.83	adult	85.5674	37.7718	-170.0239	1222.8618	81.2032	79535.4575	250450.9135	4400666.5268	2046.36	-0.78893	476.445	-0.33315	451.9932	-0.41724	1306.4581	-0.18288	1177.373	542180.125	676.9935	0.13779	1020.4463	0.88829	19751500	0.39888	508.021	102.506	100.0289	258.5953	233.3465	107317.0391	139.3785	-0.90236	177.373	4249500
005	2018-05-15t1045	1526399288.2	adult	89.5672	41.7716	-166.0241	1184.4639	78.6736	78031.9363	245858.5054	4292991.2233	2625.38	0.11062	461.403	-0.55282	442.6367	-0.55208	1414.3857	0.46144	1273.4215	575655	619.5712	-0.44007	830.6696	-0.37411	18757900	0.16293	282.484	110.308	109.1142	168.5383	165.964	68595.0781	144.7059	-0.60457	160.1392	4484450
005	2018-05-15t1445	1526413695.28	adult	93.5692	45.7736	-162.0221	1162.9614	81.8651	79793.6125	251605.1342	4550655.1918	1979.55	-0.76976	462.633	-0.41422	444.6845	-0.40902	1201.2689	-0.33376	1117.2802	499727.875	639.2044	-0.045633	893.6609	0.29941	19221500	0.30877	289.192	102.478	101.3434	166.8548	159.851	69411.6094	136.9383	-1.4387	153.3183	4257770
005	2018-05-15t1845	1526428100.14	adult	97.5706	49.775	-158.0208	1250.2973	81.3176	81882.9578	257981.1027	4521096.473	2408	-0.055442	446.57	-0.64834	426.5355	-0.73319	1289.6471	0.25705	1014.4396	550679.3125	619.9504	-0.15112	879.4218	0.37383	19060500	0.30425	299.098	106.462	104.8346	176.3906	171.0378	75318.7891	144.0323	-1.0128	163.2018	4544000
005	2018-05-15t2245	1526442502.81	adult	101.5713	53.7757	-154.02	1241.0697	81.02	79958.5034	251887.302	4398859.6541	2752.67	0.53905	464.356	-0.13765	440.3307	-0.30421	1364.4481	0.79001	1114.3998	568974.875	646.8197	0.3624	919.0903	0.90292	19357100	0.42307	329.349	110.654	107.8918	225.2466	219.4519	93927.8438	151.7463	-0.59929	190.7273	4612740
005	2018-05-16t0245	1526456895.77	adult	105.5693	57.7737	-150.022	1254.1194	82.8347	82568.5859	260091.3597	4616799.7198	2614.99	0.40142	450.095	-0.33029	429.7656	-0.44523	1270.7361	0.49642	1065.5178	547687.25	604.2978	-0.075931	834.8624	0.36404	19370700	0.47804	350.69	113.597	112.0006	180.5947	176.8662	77836.3203	149.9956	-0.88743	169.3767	4888860
005	2018-05-16t0645	1526471294.29	adult	109.5689	61.7733	-146.0224	1267.5065	84.6356	85579.9882	269594.4955	4878585.1945	2297.23	-0.0038283	452.391	-0.15375	436.882	-0.15893	1255.2521	0.57103	1139.8831	559842.4375	591.6973	-0.11691	820.7609	0.41012	20168000	0.73439	368.608	115.908	113.0492	216.1425	206.5534	96399.5781	158.0521	-0.51556	188.9187	5167310
005	2018-05-16t1045	1526485696.36	adult	113.5695	65.7739	-142.0218	1216.714	79.7308	78784.2496	248137.0883	4312057.5064	2028.41	-0.32917	471.027	0.39992	450.2221	0.2887	1203.4117	0.46191	1120.6379	494602.25	633.0862	0.60553	846.2359	0.79793	19331400	0.57752	377.143	122.697	120.0416	212.8643	204.4646	87487.25	167.0292	-0.13161	192.5869	5035590
005	2018-05-16t1445	1526500101.87	adult	117.571	69.7754	-138.0203	1185.7725	82.3892	78705.2891	248053.2448	4391653.6648	2321.61	0.15965	449.002	0.016802	428.9142	-0.12232	1297.1572	1.0374	1109.4154	533131.625	614.7162	0.46781	873.7823	1.1989	18414900	0.39865	408.014	115.986	112.915	207.5981	203.0956	85322.8359	160.1539	-0.70762	191.0886	4756950
005	2018-05-16t1845	1526514497.08	adult	121.5697	73.7741	-134.0216	1208.1367	80.4339	80415.1192	253390.492	4587464.743	1738.6	-0.60558	454.891	0.27686	433.7152	0.11526	1160.1267	0.5087	1110.0728	487253.2188	621.8466	0.69076	872.3131	1.324	19064900	0.60876	422.005	122.883	120.3014	211.4745	204.3828	88819.2891	166.3474	-0.50994	193.2301	5150160
005	2018-05-16t2245	1526528896.52	adult	125.5695	77.774	-130.0218	1275.0444	79.4435	82587.1186	260202.4981	4572373.5914	2135.51	0.017368	422.813	-0.37287	405.8972	-0.49139	1124.547	0.45514	955.1207	484679.7812	559.8937	-0.127	705.7947	-0.10094	18208000	0.43904	377.46	122.602	119.6559	220.5048	216.0238	95037.5781	170.2514	-0.45119	203.3226	5279720
005	2018-05-17t0245	1526543302.54	adult	129.5712	81.7756	-126.0201	1258.9517	86.7002	85263.2329	268592.9091	4934654.7019	2657.32	0.79884	417.816	-0.38758	398.3974	-0.5866	1145.5077	0.66088	923.6959	509750.9375	564.6532	0.03831	722.9786	0.16133	18552300	0.56133	427.279	117.598	113.8736	247.4081	235.6823	110096.5859	167.4571	-0.73328	211.3448	5221720
005	2018-05-17t0645	1526557688.24	adult	133.5672	85.7717	-122.0241	1191.8144	86.6969	81282.0161	256133.4827	4718257.9471	2370.49	0.45889	410.935	-0.45526	395.4242	-0.56749	1138.6127	0.72942	985.6733	482771.7812	551.7843	-0.073189	711.3	0.14271	17394100	0.31769	371.942	123.718	119.8221	236.226	231.0556	100159.8125	174.8568	-0.49838	213.9984	5236750
005	2018-05-17t1045	1526572089.76	adult	137.5677	89.7721	-118.0237	703.4693	88.0427	48251.1083	153757.3428	2812538.5364	1107.66	-1.2038	423.342	-0.041349	408.067	-0.12205	784.611	-0.83937	757.1689	197721.9688	579.3854	0.44116	703.792	0.15332	10640300	-1.2248	449.36	127.094	121.2013	277.2183	262.9046	69859	190.8077	0.11418	243.9251	3194390
005	2018-05-17t1445	1526586502.24	adult	141.5711	93.7755	-114.0202	1195.9671	81.8713	78737.9445	247992.1273	4413368.5772	2528.01	0.79014	422.9	0.049999	404.0955	-0.13053	1159.25	1.0161	920.5695	476451.75	577.3976	0.49023	747.2314	0.65029	17354600	0.37071	657.714	121.932	116.9358	290.531	254.0507	119408.2266	177.3797	-0.62108	229.5969	5003730
005	2018-05-17t1845	1526600905.39	adult	145.572	97.7764	-110.0193	1220.4774	84.5024	79915.782	251750.9448	4572186.7224	2831.07	1.2654	408.141	-0.23671	389.8538	-0.43601	1126.0438	0.9496	857.7518	469560.25	550.5458	0.12915	716.4094	0.41702	17010100	0.31995	392.843	129.709	125.8266	258.513	249.1842	107799.9062	183.1317	-0.48048	230.774	5405890
005	2018-05-17t2245	1526615295.09	adult	149.5691	101.7736	-106.0222	1260.1754	84.797	83116.9141	261765.9777	4719284.6376	3458.34	2.1928	402.663	-0.29083	385.0476	-0.48304	1121.0223	1.0146	792.9282	486523.7188	547.214	0.13742	676.9172	0.084691	17445400	0.44032	577.632	130.969	125.6263	297.7782	281.0283	129235.7266	188.4484	-0.3664	255.6785	5674250
005	2018-05-18t0245	1526629693.31	adult	153.5687	105.7731	-102.0227	1241.7651	85.707	83228.2626	262116.3976	4771624.5726	2670.47	1.1937	407.288	-0.078713	389.1435	-0.27555	1086.153	0.93543	832.9191	471390.375	553.8403	0.30463	709.7756	0.46216	17666900	0.50903	432.939	127.901	123.2893	267.7292	258.854	116194.5	182.2284	-0.71343	237.2187	5547970
005	2018-05-18t0645	1526644092.08	adult	157.5683	109.7727	-98.023	1212.0185	83.9321	82076.5742	258593.3646	4699156.1375	2819.27	1.4864	410.413	0.094018	394.6871	-0.023835	1108.1558	1.1332	875.9294	474290.6562	548.9592	0.27669	709.9843	0.5105	17546800	0.50277	355.789	124.061	119.4409	257.0182	250.1762	110003.7734	177.9833	-0.95711	230.9735	5304110
005	2018-05-18t1045	1526658494.47	adult	161.569	113.7734	-94.0224	1267.6101	87.966	85610.1529	269853.5861	5030266.4879	2819.13	1.5866	384.735	-0.53402	369.1383	-0.70116	989.9416	0.63574	750.7784	441513.9375	523.0909	-0.11174	650.6247	-0.046848	17156100	0.44081	461.401	130.742	125.8176	297.0841	285.8599	132499.5	189.0957	-0.62361	257.7605	5830040
005	2018-05-18t1445	1526672889.29	adult	165.5675	117.7719	-90.0238	1213.725	84.9171	85279.5978	268797.5473	5005034.385	1945.65	0.42087	391.131	-0.27907	375.8267	-0.42143	947.3633	0.50416	780.3286	420629.3125	540.5908	0.22698	677.4489	0.26129	17357600	0.50085	607.512	131.313	125.4127	308.4522	297.1855	136952.7656	191.5778	-0.61951	269.6246	5827430
005	2018-05-18t1845	1526687276.7	adult	169.564	121.7684	-86.0273	1302.5806	83.9781	86665.3434	272913.8044	4924776.9575	2877.45	1.8928	389.098	-0.2614	373.7581	-0.40661	966.4943	0.68733	715.5323	436855.4375	525.7797	0.017241	653.303	0.051587	17571300	0.56223	451.188	130.242	125.1533	278.1601	268.2053	125728.3594	187.8897	-0.82149	247.1649	5881620
005	2018-05-18t2245	1526701676.01	adult	173.5638	125.7683	-82.0275	1224.1536	87.2711	85671.5257	269930.6305	5072628.5715	2850.96	1.9775	393.127	-0.071052	376.4137	-0.248	992.6031	0.91323	762.6258	442700.9688	541.8409	0.32802	670.1343	0.25607	17524800	0.57146	642.857	130.038	123.7495	311.5531	289.3855	138952.7031	194.6578	-0.67548	264.0381	5796840
005	2018-05-19t0245	1526716076.06	adult	177.5639	129.7683	-78.0275	1292.6519	84.305	87049.6606	274110.7305	5044949.5491	2671.36	1.8281	383.681	-0.27522	368.3584	-0.42545	944.5043	0.74253	719.8452	428804.9375	517.3567	-0.053682	645.4625	0.035283	17397300	0.56723	347.492	131.268	126.8121	268.0829	262.6701	121709.6328	188.5495	-0.93636	243.2752	5952070
005	2018-05-19t0645	1526730476.13	adult	181.5639	133.7683	-74.0275	1252.9872	84.7971	86158.7236	271421.1734	4994676.3861	2508.2	1.6959	382.202	-0.24924	367.4462	-0.38191	914.9538	0.66455	713.6882	410814.25	520.1174	0.026396	645.6785	0.067696	17143300	0.5389	435.505	132.105	126.3507	290.9572	284.4556	130639.7969	196.7531	-0.75859	262.3414	5925440
005	2018-05-19t1045	1526744876.31	adult	185.5639	137.7683	-70.0274	1268.2401	85.3177	84683.9342	266684.1489	4908942.9166	2390.51	1.6315	380.151	-0.24303	366.8285	-0.33162	908.3198	0.70739	741.6138	401477.3438	508.3609	-0.14101	637.6515	0.01482	16777600	0.49082	540.503	134.28	127.9634	326.9273	304.8927	144501.875	201.643	-0.6899	275.2149	5926300
005	2018-05-19t1445	1526759275.46	adult	189.5637	141.7681	-66.0276	1228.9789	87.5748	86530.7488	272664.4922	5217915.5534	2224.55	1.4721	367.451	-0.56067	355.5608	-0.62434	858.2592	0.49292	689.5822	387074.875	503.2951	-0.20134	621.8784	-0.12022	16538300	0.47085	574.332	129.206	120.2731	393.2368	380.3798	177349.7812	206.625	-0.6298	316.452	5815310
005	2018-05-19t1845	1526773683.72	adult	193.566	145.7704	-62.0253	1300.7673	82.2605	85843.6784	270319.9616	4872174.7224	2001.89	1.1937	359.648	-0.73673	348.1475	-0.79847	736.3856	-0.17859	661.4264	329900.7188	482.1033	-0.5284	602.0973	-0.29501	16084600	0.40944	414.586	134.062	128.0372	292.0869	284.0751	130854.9453	198.5262	-0.91241	261.5058	5995670
005	2018-05-19t2246	1526788145	adult	197.583	149.7874	-58.0083	1264.6049	87.9816	86872.6056	273615.1468	5083808.4628	2258.2	1.803	356.077	-0.78676	343.2772	-0.89169	828.1736	0.45101	684.2184	375162.6562	479.2707	-0.54834	618.879	-0.10284	16109600	0.44165	416.383	135.841	129.4692	309.8303	303.3224	140353.1406	203.6775	-0.84693	276.4471	6145730
005	2018-05-20t0246	1526802556.72	adult	201.5863	153.7907	-54.0051	1256.3035	83.2322	86445.3141	272361.2255	5081528.7928	1941.62	1.3195	349.821	-0.92243	338.9716	-0.9733	807.436	0.38194	695.7344	364153.625	466.7919	-0.72642	609.6938	-0.17378	15747200	0.39832	586.574	135.918	128.0356	355.4339	334.3516	160300.6719	209.343	-0.77893	293.3074	6118360
005	2018-05-20t0646	1526816956.19	adult	205.5861	157.7905	-50.0052	1291.0109	80.301	85524.9213	269359.9303	4821043.1109	1837.05	1.2268	350.78	-0.84615	339.4447	-0.90672	752.6058	0.083338	663.6033	335662.1875	466.6202	-0.70703	597.1298	-0.27863	15632200	0.40304	653.632	143.892	137.1387	350.562	318.1494	156350.6562	212.947	-0.76586	282.2397	6412420
005	2018-05-20t1046	1526831356.16	adult	209.5861	161.7905	-46.0052	1291.3928	84.5178	85493.7842	269205.3307	4830256.7584	1585.04	0.80249	356.885	-0.62278	347.4026	-0.61186	727.149	-0.037009	659.5587	324308.4688	466.1804	-0.69504	604.1109	-0.19405	15894200	0.48297	437.842	136.272	130.8827	306.0242	298.742	136486.7812	203.6816	-1.0428	268.2773	6068990
005	2018-05-20t1446	1526845744.7	adult	213.5829	165.7873	-42.0084	1293.1421	84.6162	87042.5289	274086.9867	5083504.1383	1583.74	0.89589	341.698	-1.0154	331.3277	-1.0526	695.1899	-0.21231	633.9351	315616.2188	456.2024	-0.82959	579.8033	-0.41624	15495300	0.42993	567.396	139.449	132.7257	321.0889	302.9394	145774.375	213.2348	-0.90088	275.5486	6323750
005	2018-05-20t1847	1526860164.28	adult	217.5884	169.7928	-38.003	1334.8832	82.8937	90143.683	283840.4776	5230343.109	918.527	-0.55156	349.373	-0.75131	341.3005	-0.70412	662.4659	-0.40351	639.9319	311359	463.0821	-0.71001	584.2544	-0.36139	16404800	0.64351	501.139	139.029	132.2452	330.9269	321.4588	155535.6406	216.1344	-0.91043	290.0178	6528120
005	2018-05-20t2246	1526874562.38	adult	221.5878	173.7922	-34.0035	1345.8226	84.484	89943.1811	283209.1028	5191988.755	821.547	-0.74735	347.374	-0.76333	338.1771	-0.74885	633.4635	-0.57762	624.6597	297094.375	467.8895	-0.62536	574.803	-0.44023	16278300	0.64682	583.104	143.98	135.2467	362.5828	344.4479	170051.3438	236.7004	-0.55391	308.5148	6747070
005	2018-05-21t0247	1526888966.81	adult	225.5891	177.7935	-30.0023	1330.1953	84.7264	89352.3415	281369.9371	5156338.102	926.366	-0.46013	346.377	-0.74904	338.129	-0.70694	630.3304	-0.57593	616.6661	293734	469.4747	-0.59113	573.2915	-0.44345	16125200	0.64442	605.855	146.633	137.8495	357.229	338.6831	166468.7188	242.5534	-0.5096	313.5836	6826370
005	2018-05-21t0647	1526903396.95	adult	229.5974	181.8019	-25.9939	1302.3653	85.0218	90569.1053	285198.8697	5354437.8959	852.701	-0.6108	334.343	-1.0238	326.65	-0.97885	626.9618	-0.57622	611.963	295925.9688	463.076	-0.66997	565.5091	-0.50528	15750600	0.59531	697.962	148.324	137.9317	379.3909	367.6577	179072.5	258.8058	-0.25761	338.252	6987400
005	2018-05-21t1047	1526917763.39	adult	233.5881	185.7925	-22.0032	803.324	88.5506	52020.9867	165579.7756	2970546.0127	796.769	-0.7284	337.379	-0.90429	332.4137	-0.78212	613.9977	-0.64618	600.6995	167007.375	453.6753	-0.78875	556.6421	-0.57716	9147010	-0.80333	537.778	150.376	142.4679	361.14	352.2941	98230.0859	238.8459	-0.7266	319.9426	4077000
005	2018-05-21t1447	1526932163.61	adult	237.5882	189.7926	-18.0032	897.8144	97.4007	58952.7487	188258.1365	3336577.7135	873.684	-0.489	320.483	-1.2929	313.0201	-1.2535	623.8535	-0.54879	610.8867	192146.8906	424.8384	-1.1727	553.4087	-0.59466	9857080	-0.63639	619.85	140.527	129.8718	374.8175	359.7611	115443.7812	225.265	-1.0603	316.7858	4322180
005	2018-05-21t1847	1526946569.29	adult	241.5898	193.7942	-14.0016	896.9316	101.6022	59222.3962	189659.1586	3357088.7032	814.744	-0.6219	321.694	-1.2223	313.0317	-1.2116	664.3051	-0.21691	654.7583	205270.2812	433.856	-1.0336	596.5037	-0.16953	9938410	-0.60429	705.883	144.26	131.9963	488.8453	478.5038	151053.2031	233.9618	-0.95403	378.6325	4456780
005	2018-05-21t2247	1526960965.47	adult	245.5887	197.7931	-10.0026	863.0756	97.1792	61789.2733	196614.7571	3804266.1259	834.223	-0.53309	353.846	-0.39258	345.2517	-0.35004	669.403	-0.14705	662.1198	215547.75	464.946	-0.59841	587.0329	-0.24607	11376900	-0.26405	782.728	164.138	152.463	502.8167	482.3377	161906.9688	272.1296	-0.27823	379.4696	5277380
005	2018-05-22t0247	1526975375.44	adult	249.5915	201.7959	-5.9999	866.9067	89.9261	62532.5367	198649.6891	3839086.8044	801.037	-0.60149	358.788	-0.24436	350.0279	-0.202	636.2485	-0.37412	625.4386	207417.0312	470.7613	-0.50981	574.8753	-0.34873	11679600	-0.17421	704.244	166.752	156.389	442.6356	418.1222	144299.1875	272.9024	-0.33041	359.3811	5428270
005	2018-05-22t0647	1526989772.33	adult	253.5906	205.795	-2.0007	874.6473	90.1513	62769.3647	199348.2778	3854138.5602	804.787	-0.55749	371.43	0.086275	361.4693	0.10867	643.8303	-0.28566	637.7267	210532.5	497.3818	-0.14488	596.6542	-0.12611	12130900	-0.046883	704.205	170.134	159.8191	433.7548	413.4309	141837.8125	276.5757	-0.32631	359.5796	5556580
005	2018-05-22t1047	1527004177.59	dead	257.5921	209.7965	2.0007	863.2478	91.4364	62142.4525	197444.257	3844215.1017	817.54	-0.47986	380.413	0.32246	368.1705	0.29505	663.5401	-0.096883	657.4464	214987	516.8437	0.11973	618.5775	0.098546	12305200	0.01881	647.953	175.247	163.466	424.6759	404.5162	137595	293.0056	-0.079715	369.8895	5668700
006	2018-05-11t1523	1526070356.75	egg	-1.8062	-53.6044	-201.391	74.1122	36.6241	1826.5908	6266.2976	42515.9997	367.988	3852.1424	262.51	0.7492	261.6603	0.72413	353.1971	-0.048744	349.8224	3531.9709	319.1671	0.80904	338.9388	1.1071	261198	174042.5511	126.083	81.2062	81.0666	121.0305	120.6946	1210.3046	105.1733	0.79152	117.4622	80800.1
006	2018-05-11t1859	1526083361.49	larva	1.8062	-49.992	-197.7786	171.127	26.7623	3306.0387	10493.4714	57879.9163	0	1056.3869	0	-0.84328	0	-0.84785					0	-0.83203	0	-0.74493	0	117105.8639	0	0	0				0	-0.66453	0	0
006	2018-05-11t2259	1526097710.62	larva	5.7921	-46.0061	-193.7927	167.4574	27.9783	3169.4634	10071.1396	56090.5731	0	-0.39435	0	-1.0579	0	-1.0492					0	-1.0819	0	-1.0871	0	0.26687	0	0	0				0	-0.79886	0	0
006	2018-05-12t0259	1526112116.15	larva	9.7936	-42.0046	-189.7912	127.614	18.597	1500.0738	4757.5896	17206.568	460.536	0.37897	358.538	0.82691	357.1956	0.83794	449.5257	-0.53783	449.921	4045.7314	421.6667	0.692	439.8561	0.64248	307267	-0.66863	191.719	80.8597	80.6398	131.5908	124.1941	1184.3169	105.698	0.58965	117.9039	69296.7
006	2018-05-12t0659	1526126524.18	larva	13.7959	-38.0024	-185.789	167.4664	26.9233	3197.7689	10155.756	55661.3067	0	-1.1705	0	-1.5214	0	-1.4843					0	-1.6115	0	-1.7782	0	-1.4845	0	0	0				0	-1.1017	0	0
006	2018-05-12t1059	1526140917.63	larva	17.794	-34.0042	-181.7908	452.3919	38.9174	14025.3685	44275.7779	370731.0381	581.164	-0.31169	368.609	0.56802	358.417	0.55438	545.6168	-0.70693	543.6159	40921.2578	488.4844	0.61439	530.4396	0.43846	2759040	-0.41942	154.858	90.6752	90.2529	133.797	132.0443	10034.7764	115.6907	0.58831	127.3112	678704
006	2018-05-12t1458	1526155299.05	larva	21.7889	-30.0093	-177.796	529.3469	41.5722	16728.1994	52918.7841	435653.1315	664.815	-0.49536	373.59	0.42995	362.217	0.42313	596.076	-0.77052	589.825	53646.8398	515.7112	0.548	573.9191	0.33435	3327570	-0.66979	175.76	85.9042	85.2343	132.1545	129.4778	11893.9053	112.0222	0.44438	124.4463	765149
006	2018-05-12t1859	1526169721.12	larva	25.795	-26.0032	-173.7898	642.6753	42.7221	22543.1766	71134.4237	653292.4475	649.655	-0.80552	391.008	0.36871	381.7867	0.392	589.9875	-0.99988	584.5003	70798.5	530.1558	0.41053	573.5548	0.015233	4677620	-0.54697	211.925	86.8469	86.354	130.9119	127.8427	15709.4336	111.6918	0.34456	123.2885	1038950
006	2018-05-12t2259	1526184125.03	larva	29.7961	-22.0021	-169.7887	696.9711	40.8401	24309.015	76593.888	708307.2526	661.978	-1.0328	381.116	0.10577	369.4305	0.12743	611.0817	-1.1353	608.3003	79440.625	530.9595	0.18852	587.9962	-0.23262	4922490	-0.86951	195.39	88.949	88.6307	133.86	131.5103	17401.8047	113.7788	0.27967	125.9258	1148860
006	2018-05-13t0259	1526198541.86	larva	33.8008	-17.9975	-165.7841	737.2915	45.0292	27258.7327	85979.7146	827052.8038	910.006	-0.90548	441.363	0.35413	426.8301	0.37213	737.9185	-0.94795	723.8363	106998.1875	618.874	0.4697	692.3832	-0.02383	6372840	-0.71938	276.152	90.9473	90.3118	138.464	133.9552	20077.2812	116.6972	0.22344	128.8758	1313190
006	2018-05-13t0659	1526212924.38	larva	37.7959	-14.0023	-161.7889	872.4226	45.4418	32412.6447	102149.0499	992110.3702	1226.29	-0.69974	477.65	0.4393	456.9412	0.42531	861.1717	-0.76922	816.4442	148121.5312	703.2088	0.75696	783.4382	0.12667	8188360	-0.46821	237.393	97.1324	96.5794	143.3518	140.6415	24656.5156	124.6875	0.27977	136.6724	1665140
006	2018-05-13t1059	1526227335.27	larva	41.7989	-9.9993	-157.7859	1011.5617	51.5809	42280.1724	133030.5658	1505157.8261	2007.06	0.079258	419.849	-0.28149	387.6848	-0.38438	1301.0912	0.3431	1242.8694	290143.3438	602.7443	-0.13575	885.7843	0.3444	9355080	-0.45262	196.719	97.298	96.5016	144.5479	142.0121	32234.1699	125.0851	0.15044	137.1488	2167990
006	2018-05-13t1459	1526241711.34	larva	45.7923	-6.0059	-153.7925	1029.6708	60.7621	52173.616	164412.8597	2206736.9353	2870.74	0.89259	462.973	-0.15113	422.2603	-0.32617	1742.3357	1.4514	1694.0407	477399.9688	710.7779	0.33377	1019.0676	0.74853	12677100	0.19781	313.818	97.8379	97.0095	148.445	144.7175	40673.9375	126.7377	0.031893	140.2544	2679000
006	2018-05-13t1859	1526256136.09	larva	49.7992	-1.9991	-149.7857	1045.0127	65.7849	56114.0082	176696.8792	2536760.2894	3900.23	1.8875	489.415	-0.063524	439.8529	-0.33681	2079.0347	2.2427	1898.8486	611236.1875	781.3407	0.69807	1117.3885	1.0706	14376600	0.33722	391.545	93.183	92.3109	144.4239	141.1502	42460.6328	122.1265	-0.33956	136.1514	2737250
006	2018-05-13t2259	1526270529.27	adult	53.7973	1.9991	-145.7876	1136.9716	82.8395	71034.5083	223981.0658	3722007.7763	3048.71	0.72337	439.925	-0.73655	399.9683	-0.92953	1677.3622	0.88978	1530.5979	622301.375	713.7174	0.11448	1071.6609	0.70448	16308900	0.57716	284.67	82.7303	81.8654	132.7299	129.9916	49242.8125	110.7793	-1.1633	124.364	3066980
006	2018-05-14t0259	1526284932.68	adult	57.7982	6	-141.7866	1254.8269	74.4892	72082.0049	226864.0618	3534572.074	3614.07	1.2591	455.334	-0.66681	425.867	-0.73547	1780.5959	1.006	1578.5035	671284.6875	652.2913	-0.45823	918.3955	-0.26622	17150600	0.53727	186.225	94.2237	93.366	142.2475	140.3342	53627.3203	122.6334	-0.77892	134.9589	3549030
006	2018-05-14t0659	1526299333.64	adult	61.7985	10.0003	-137.7863	1231.1021	73.5539	72509.5306	228294.1969	3673277.3617	3704.96	1.2717	471.652	-0.51883	446.2617	-0.52792	1760.1079	0.85287	1539.0227	667080.875	650.6289	-0.51567	895.4819	-0.45407	17863800	0.49914	695.174	97.8695	96.9678	148.7763	144.8875	56386.2031	126.6324	-0.75481	139.7185	3706810
006	2018-05-14t1059	1526313740.04	adult	65.8003	14.002	-133.7846	1219.3861	86.5505	77904.0707	245371.6339	4257428.3192	3426	0.88562	493.551	-0.21175	468.6114	-0.20111	1687.7096	0.63695	1490.1471	686897.8125	688.2891	-0.15954	917.2603	-0.3376	20057900	0.86568	277.317	92.3186	91.4879	144.7413	141.7274	58909.7109	121.9594	-1.4579	136.1827	3751830
006	2018-05-14t1445	1526327301.91	adult	69.5674	17.7692	-130.0174	1198.808	84.2504	77563.8155	245215.6428	4331720.0126	3507.21	0.96258	497.22	-0.14445	465.7387	-0.25919	1756.6494	0.89373	1471.0958	711443	735.5314	0.3623	1051.04	0.51936	20098600	0.72974	242.018	94.5618	93.8109	143.7367	141.2944	58213.3594	122.6714	-1.6985	136.3127	3822380
006	2018-05-14t1845	1526341702.79	adult	73.5677	21.7695	-126.0171	1146.2833	79.2342	75163.0986	236913.0051	4118703.0739	3431.87	0.89346	524.283	0.40023	491.7564	0.28424	1814.1902	1.1965	1580.3199	711162.5625	761.3529	0.73501	1086.6682	0.84141	20537700	0.72495	262.546	105.367	104.2736	158.0185	155.6159	61943.2422	136.3254	-0.56401	150.4394	4127530
006	2018-05-14t2245	1526356101.48	adult	77.5673	25.7691	-122.0175	1370.5268	94.4796	87507.1099	275694.8065	4896651.0095	2908.63	0.27701	485.95	-0.28524	466.2925	-0.20878	1483.5812	0.21068	1306.0436	677996.625	680.3123	-0.066499	942.8173	0.005517	22187000	1.0466	276.161	101.946	99.5178	205.3485	200.8599	93844.25	138.953	-0.52133	183.2517	4654560
006	2018-05-15t0245	1526370502.34	adult	81.5676	29.7693	-118.0173	1226.5724	88.8466	83566.6884	263466.3312	4785338.8027	2977.91	0.43631	484.21	-0.25567	470.6928	-0.062978	1486.625	0.37647	1279.4382	648168.5	668.2889	-0.098153	908.8531	-0.099821	21076700	0.73511	198.374	97.7856	96.7559	154.4119	151.4431	67323.5938	129.0155	-1.739	144.5219	4256410
006	2018-05-15t0645	1526384902.22	adult	85.5675	33.7693	-114.0173	1205.7803	83.876	81640.4551	257235.225	4623949.7987	2858.77	0.35869	498.432	0.1264	484.5046	0.31534	1467.5901	0.48987	1284.0048	625193.375	682.1436	0.20116	922.3117	0.15609	21198800	0.75015	256.18	102.04	100.9456	158.2141	155.1172	67399.2188	133.6603	-1.4476	148.9622	4339870
006	2018-05-15t1045	1526399301.54	adult	89.5673	37.7691	-110.0175	1367.6387	84.9099	88408.9483	278405.7737	4926838.9209	3099	0.80465	459.992	-0.58276	442.898	-0.54611	1473.0291	0.72321	1250.955	679066.375	626.5657	-0.35132	814.9346	-0.49658	21201500	0.76101	315.952	105.211	103.8502	163.1923	159.749	75231.6406	137.8319	-1.2208	153.9869	4849280
006	2018-05-15t1445	1526413708.7	adult	93.5693	41.7711	-106.0155	1332.6998	85.9396	90651.0706	285487.5205	5196896.1044	3014.06	0.76767	460.839	-0.45282	445.8187	-0.38283	1423.7482	0.70565	1186.4465	673432.875	626.3526	-0.21275	791.1167	-0.52414	21758500	0.93536	299.029	104.86	102.9478	175.3725	167.3327	82951.1875	140.8148	-1.1164	159.8026	4950980
006	2018-05-15t1845	1526428113.73	adult	97.5707	45.7725	-102.0141	1415.3933	82.3825	92811.1911	292134.7747	5157749.4486	2452.38	0.011264	472.732	-0.077743	457.0041	-0.020991	1310.0359	0.35471	1160.1834	634057.375	624.9916	-0.08391	768.6352	-0.54448	22871200	1.2534	215.47	114.407	112.6865	179.6337	177.001	86942.7188	151.7625	-0.4123	169.8353	5535150
006	2018-05-15t2245	1526442516.35	adult	101.5715	49.7732	-98.0134	1355.554	85.996	92530.169	291369.4019	5300733.1968	2608.91	0.32276	464.405	-0.13656	448.7421	-0.10506	1270.9995	0.33832	1096.8093	612621.75	608.5362	-0.15939	777.2695	-0.30477	22382000	1.1819	425.832	112.015	109.2794	219.8982	201.0119	105990.9531	154.5122	-0.39807	183.3479	5398570
006	2018-05-16t0245	1526456909.33	adult	105.5695	53.7713	-94.0153	1382.4056	89.1702	90440.7392	284784.0036	5113012.509	2378.43	0.048098	429.957	-0.78118	416.8686	-0.75474	1071.8843	-0.46424	813.8528	505929.4062	563.1495	-0.6477	695.8739	-0.84583	20263400	0.70315	337.611	108.015	104.8558	196.6447	190.3381	92816.3125	152.5229	-0.71472	178.9957	5090620
006	2018-05-16t0645	1526471307.75	adult	109.5691	57.7709	-90.0158	1327.1565	83.1761	88886.6998	279853.0077	5020961.7229	2138.95	-0.2374	415.38	-0.99326	403.928	-0.9612	1111.51	-0.12021	976.3654	515740.625	534.6232	-0.92363	641.8077	-1.1757	19235000	0.49853	696.044	112.748	108.8682	220.2959	208.8069	102217.2734	161.4689	-0.29539	194.8463	5221000
006	2018-05-16t1045	1526485709.89	adult	113.5697	61.7714	-86.0152	1359.3378	82.3983	89771.2412	282646.5668	5012139.1838	2346.28	0.13335	383.77	-1.6058	374.4836	-1.5834	1003.6063	-0.49295	758.419	469687.7188	489.7399	-1.4528	596.4447	-1.449	17955800	0.22999	289.59	118.033	114.324	213.4467	209.5748	99893.0469	164.8437	-0.2649	197.2627	5522530
006	2018-05-16t1445	1526500115.34	adult	117.5712	65.773	-82.0137	1335.9404	87.079	88488.9481	278599.2305	5063195.8239	2854.86	0.92449	384.272	-1.4923	370.8275	-1.5816	1084.4358	0.027031	841.4592	501009.3438	505.9996	-1.1172	627.6649	-1.0442	17718800	0.22354	386.067	114.601	110.278	219.06	214.6899	101205.7109	165.3135	-0.4088	200.4402	5284230
006	2018-05-16t1845	1526514510.65	adult	121.5699	69.7717	-78.015	1257.6366	88.8763	83002.3207	261396.2752	4771149.688	2667.42	0.70865	386.932	-1.3318	373.4495	-1.4252	1069.6704	0.081295	808.0883	463167.3125	506.974	-1.0095	628.2942	-0.92649	16743300	0.029752	337.241	123.684	119.187	237.2093	231.5777	102711.6094	176.1606	0.031346	216.7691	5352060
006	2018-05-16t2245	1526528909.89	adult	125.5697	73.7714	-74.0152	1354.5506	88.0045	86879.0733	273491.8719	4855591.6017	2497.81	0.52364	363.551	-1.7987	352.1147	-1.8913	1003.4578	-0.1149	727.7474	455569.8438	479.4835	-1.3354	598.0293	-1.1059	16471400	0.011138	521.161	115.869	110.4976	245.5177	238.679	111465.0312	174.1269	-0.24726	223.3676	5249690
006	2018-05-17t0245	1526543316.04	adult	129.5714	77.7732	-70.0135	1291.2088	86.3863	87719.5601	276310.0266	5201682.0449	2394.24	0.43514	347.8	-2.1017	337.053	-2.2137	944.574	-0.283	717.7664	431670.3125	454.0989	-1.6491	576.5552	-1.2191	15886400	-0.085364	393.042	120.539	115.0669	254.538	248.3787	116323.8516	177.8963	-0.20859	229.227	5505880
006	2018-05-17t0645	1526557701.69	adult	133.5674	81.7692	-66.0174	1253.3243	90.8272	84856.4524	267258.6959	4983567.4465	2141.92	0.14563	348.209	-2.0185	336.7179	-2.154	902.5913	-0.37887	694.0339	399847.9375	461.9381	-1.4664	581.7435	-1.0921	15391600	-0.15918	346.07	121.716	115.5754	259.5375	254.3242	114975.1094	183.2326	-0.095523	236.6299	5380090
006	2018-05-17t1045	1526572103.3	adult	137.5678	85.7696	-62.017	1307.0019	86.1531	87573.5258	275777.9928	5103551.4386	2265.79	0.37386	359.76	-1.6539	348.423	-1.7631	921.7825	-0.19416	764.829	421254.625	472.8872	-1.2365	612.0041	-0.7312	16410100	0.12111	550.388	127.524	120.8278	298.4552	285.134	136394.0156	193.4378	0.2355	259.9863	5816880
006	2018-05-17t1445	1526586516	adult	141.5714	89.7731	-58.0135	1293.6087	86.7257	85286.3645	268562.686	4807454.4576	2404.63	0.62255	367.809	-1.3709	357.4644	-1.4352	915.8057	-0.13317	729.6949	407533.5312	476.429	-1.1246	590.1283	-0.87976	16344700	0.14026	394.654	131.699	125.5992	282.4843	276.0074	125705.5234	195.9006	0.19988	255.8726	5852420
006	2018-05-17t1845	1526600919.21	adult	145.5722	93.774	-54.0126	1333.6357	89.2641	87699.2439	276151.4519	5000491.2519	1987.4	0.1185	361.558	-1.4573	349.4029	-1.5851	866.7316	-0.28146	759.7659	396096.3125	481.7237	-0.98712	606.6672	-0.66204	16521800	0.21101	391.615	133.244	127.1515	294.5735	287.539	134620.0625	195.6463	0.052844	262.3457	6088710
006	2018-05-17t2245	1526615308.79	adult	149.5694	97.7711	-50.0155	1350.0646	90.3007	88990.5765	280151.479	5110169.037	1595.65	-0.3513	367.855	-1.2166	359.0293	-1.2324	837.9387	-0.34321	736.5081	388803.5312	486.9637	-0.85184	612.6484	-0.55234	17061500	0.35654	596.752	135.032	128.7898	305.9209	297.2247	141947.2812	198.9725	0.064531	274.1307	6262900
006	2018-05-18t0245	1526629707.03	adult	153.5689	101.7707	-46.016	1302.6428	87.8973	88278.2984	278164.0782	5174688.2635	1503.11	-0.415	332.736	-2.0906	321.4735	-2.2504	782.1467	-0.53854	720.9648	359787.5	443.3916	-1.5273	575.1898	-0.88043	15301500	0.0036003	422.108	128.648	120.4389	309.3559	301.0286	142303.7031	200.2349	-0.0058856	276.3092	5916130
006	2018-05-18t0645	1526644105.72	adult	157.5685	105.7703	-42.0163	1327.591	86.473	87177.7581	274512.9181	4953576.1106	1637.69	-0.16368	373.921	-0.90504	366.4129	-0.85946	810.9379	-0.3282	714.6954	368976.75	487.5285	-0.7506	600.4121	-0.5884	16984600	0.38495	482.837	143.088	135.8026	337.7991	331.1166	153698.5938	215.9881	0.47518	301.253	6499480
006	2018-05-18t1045	1526658508.24	adult	161.5692	109.771	-38.0156	1297.3483	87.4256	87015.4199	274137.7016	4993236.282	1620.69	-0.12069	350.319	-1.4887	340.0572	-1.5702	748.5743	-0.57197	676.3052	339852.75	470.471	-0.99558	578.0003	-0.77805	15877800	0.17719	503.022	130.937	123.173	321.2898	310.0551	145865.5625	203.8119	-0.093463	281.6752	5934590
006	2018-05-18t1445	1526672902.74	adult	165.5677	113.7695	-34.0172	1320.1765	88.9108	88039.8565	277202.9734	5168631.6783	1426.53	-0.33432	340.598	-1.7004	331.0414	-1.7756	716.6729	-0.67357	647.7518	328952.875	454.1277	-1.2327	569.9633	-0.82584	15619500	0.14773	540.684	130.387	122.4283	327.9829	315.7734	150544.1719	203.1736	-0.21849	286.0739	5979420
006	2018-05-18t1845	1526687290.33	adult	169.5642	117.766	-30.0206	1308.0032	86.2934	86480.0508	272268.739	4986624.2373	1147.99	-0.68606	337.932	-1.7191	328.5329	-1.7888	690.6356	-0.75325	648.413	311476.6562	446.4397	-1.3263	558.7634	-0.90809	15226600	0.091637	456.48	136.851	128.7764	332.4334	327.4626	149927.4688	207.7618	-0.1621	292.4087	6166220
006	2018-05-18t2245	1526701689.54	adult	173.564	121.7658	-26.0208	1370.0035	85.1739	91848.2065	289177.6142	5254897.7424	1363.51	-0.30191	333.571	-1.7878	325.881	-1.8071	692.479	-0.69395	631.1929	331697.4375	440.5679	-1.3895	544.0275	-1.0273	15958400	0.26026	418.557	135.342	128.0519	321.4254	314.6762	153962.7812	206.0495	-0.31262	284.5021	6474910
006	2018-05-19t0245	1526716089.66	adult	177.564	125.7658	-22.0208	1276.4272	88.8371	88253.7522	278002.0144	5277005.5162	1367.36	-0.23337	348.211	-1.3067	340.284	-1.2975	702.0034	-0.58986	647.2724	322921.5625	465.0301	-0.93934	577.3826	-0.65764	15996100	0.29037	494.357	141.907	134.3029	345.903	336.1929	159115.4062	220.7014	0.043577	309.5076	6518940
006	2018-05-19t0645	1526730489.56	adult	181.564	129.7658	-18.0208	1404.5801	93.1818	96838.2407	304820.6934	5889451.4713	991.511	-0.78084	320.613	-2.0555	312.8016	-2.0903	626.5046	-0.96295	603.4362	315758.3125	440.3135	-1.3211	549.7925	-0.90755	16158600	0.34542	454.062	129.57	121.6143	333.0745	325.4227	167869.5312	208.1562	-0.42514	296.9085	6530190
006	2018-05-19t1045	1526744889.95	adult	185.5641	133.7659	-14.0207	1218.1228	90.249	80278.2426	252837.2743	4686562.5625	946.598	-0.81023	333.264	-1.6274	323.8031	-1.6833	654.2427	-0.76403	630.5787	274127.6875	463.0065	-0.90355	578.4392	-0.58609	13939100	-0.065014	500.27	144.778	134.124	349.6097	341.4555	146486.4688	243.3707	0.48022	319.9001	6055470
006	2018-05-19t1445	1526759288.89	adult	189.5638	137.7656	-10.021	1360.6176	85.4066	86770.0312	273105.0902	4855597.6839	904.536	-0.84308	337.505	-1.4478	329.8091	-1.4349	644.1827	-0.78007	623.1587	291814.75	465.107	-0.83795	573.9162	-0.60438	15271100	0.22249	554.036	149.494	140.7115	352.9724	343.2616	159896.4688	241.3266	0.29995	320.881	6764170
006	2018-05-19t1845	1526773697.34	adult	193.5662	141.768	-6.0187	1368.4439	86.3691	88887.9016	279795.4551	5043436.803	978.091	-0.6706	334.654	-1.4781	327.8541	-1.4374	614.7955	-0.9196	595.6399	285265.125	458.8146	-0.91213	557.8783	-0.73836	15507800	0.29619	491.757	151.229	142.9907	344.2202	337.2407	159718.1875	241.9944	0.20211	315.9958	7007950
006	2018-05-19t2246	1526788158.63	adult	197.5832	145.785	-2.0016	1351.2817	87.234	87745.813	276201.6059	5003203.5369	989.531	-0.60292	336.114	-1.3793	327.0509	-1.4024	636.5945	-0.74688	615.2873	291560.3125	466.187	-0.76128	577.4135	-0.51592	15374200	0.29701	673.955	153.387	143.579	374.37	355.9852	171461.4531	254.126	0.39589	332.6865	7016060
006	2018-05-20t0246	1526802570.35	dead	201.5865	149.7882	2.0016	1360.183	85.8867	88518.5808	278618.566	5024113.791	1081.08	-0.3783	336.517	-1.3161	328.0345	-1.3163	636.1351	-0.71328	604.5033	293894.4375	461.4661	-0.8117	564.0065	-0.62545	15524600	0.35431	553.952	153.696	144.3572	361.9965	351.3467	167242.375	254.1073	0.28178	330.3466	7090450
007	2018-05-11t1523	1526070369.57	egg	-1.8063	-53.6046	-261.4105	145.09	41.1411	3166.1354	10419.5639	67087.6565	0	1753.249	0	-0.6562	0	-0.67241					0	-0.61234	0	-0.4365	0	157454.1846	0	0	0				0	-0.55026	0	0
007	2018-05-11t1859	1526083374.69	larva	1.8063	-49.992	-257.798	156.697	27.5078	2905.7202	9243.5542	50480.3687	0	1056.3734	0	-0.84328	0	-0.84785					0	-0.83204	0	-0.74493	0	117105.1718	0	0	0				0	-0.66453	0	0
007	2018-05-11t2259	1526097723.49	larva	5.792	-46.0063	-253.8122	153.8973	27.587	2886.5564	9187.838	50477.8393	0	-0.39435	0	-1.0579	0	-1.0492					0	-1.0819	0	-1.0871	0	0.2669	0	0	0				0	-0.79886	0	0
007	2018-05-12t0259	1526112129.01	larva	9.7936	-42.0047	-249.8107	182.8704	19.8301	2834.1098	8984.8008	37578.1889	502.703	0.49204	386.099	0.98914	386.0935	1.0077	490.9704	-0.39819	490.0513	7855.5259	455.9067	0.85713	482.226	0.84232	605790	-0.41266	149.722	89.3689	89.4447	133.2983	132.4286	2132.7734	114.8692	0.72271	127.1972	140220
007	2018-05-12t0659	1526126537.02	larva	13.7958	-38.0025	-245.8084	142.4091	30.7005	3292.4693	10555.3126	68180.4207	550.162	0.037922	387.875	0.84795	386.9472	0.87668	508.6233	-0.5911	503.3857	9155.2197	459.7702	0.67453	487.5502	0.54956	692357	-1.0414	151.659	96.21	95.5189	139.3254	139.2848	2507.8567	121.1514	0.74694	132.4304	171735
007	2018-05-12t1059	1526140930.34	larva	17.7939	-34.0044	-241.8103	370.9066	46.3507	12627.2088	40138.8029	364929.1199	625.96	-0.22602	404.759	0.79772	398.1387	0.80668	580.9448	-0.59467	577.4134	39504.25	523.1294	0.79227	563.5287	0.59841	2719570	-0.4404	191.969	97.8101	97.7208	140.8206	138.7616	9575.7998	122.2446	0.69389	133.8135	657186
007	2018-05-12t1458	1526155311.82	larva	21.7888	-30.0095	-237.8154	410.9882	44.2594	13412.7809	42439.1869	373295.8296	603.729	-0.60056	409.607	0.6686	405.5597	0.71047	545.9255	-0.92642	541.9233	39306.6328	495.259	0.43938	531.1052	0.12474	2928280	-0.85523	163.352	104.223	104.0345	145.754	144.1921	10494.291	129.2923	0.73956	140.0316	745090
007	2018-05-12t1859	1526169733.97	larva	25.795	-26.0034	-233.8093	626.1864	47.8187	21572.1387	68238.5691	618133.8578	703.481	-0.72023	433.04	0.66003	431.9085	0.73994	632.0098	-0.87152	626.8405	72681.1328	569.977	0.62974	611.6409	0.20426	4962200	-0.42822	204.286	99.4821	99.0849	144.1535	142.469	16577.6504	125.8396	0.60284	137.8311	1139970
007	2018-05-12t2259	1526184138.34	larva	29.7962	-22.0021	-229.8081	658.0488	47.0854	25438.6664	80334.5331	813736.1736	750.454	-0.90177	417.839	0.37294	404.1832	0.38096	654.1127	-1.0057	645.9692	88305.2188	569.0295	0.40624	630.559	-0.018239	5622030	-0.60221	193.964	95.7694	95.3272	141.9498	138.4106	19163.2266	122.5542	0.45232	133.7052	1288580
007	2018-05-13t0259	1526198555.14	larva	33.8008	-17.9975	-225.8034	807.2293	49.2645	32910.7557	103907.2635	1089571.2485	1165.68	-0.54784	489.843	0.72607	476.5819	0.75538	911.7183	-0.42965	909.8559	158638.9844	687.8294	0.88064	776.8873	0.40884	8511510	0.039251	234.848	96.1577	95.805	142.324	140.1409	24764.3828	123.33	0.36593	135.5042	1670840
007	2018-05-13t0659	1526212937.61	larva	37.796	-14.0023	-221.8083	795.8317	50.1993	35165.8979	110873.9559	1281081.697	3087.74	1.7804	519.026	0.7762	491.3212	0.70682	1734.9624	1.8169	1638.313	322703	707.318	0.78258	1089.3909	1.7223	9607180	0.0038264	353.796	105.37	104.7859	154.3338	149.9058	28706.0938	132.6544	0.47045	144.67	1950400
007	2018-05-13t1059	1526227348.6	larva	41.799	-9.9993	-217.8052	909.3125	53.9416	41899.2107	132092.2676	1587295.8339	2275.08	0.42108	427.744	-0.21253	401.7019	-0.26101	1427.1222	0.71392	1363.2725	315394	607.759	-0.10282	912.7125	0.48779	9425770	-0.43041	178.065	99.9275	99.3573	147.7166	145.6931	32645.3789	127.7839	0.22502	140.6685	2202000
007	2018-05-13t1459	1526241724.63	larva	45.7924	-6.006	-213.8119	985.2909	60.0875	48125.465	151598.0581	1956642.9368	2992.97	1.0421	478.001	-0.0073769	432.1583	-0.23051	1831.2944	1.7117	1746.4401	463317.5	746.5666	0.58445	1077.1939	1.0654	12071000	0.017056	322.703	93.5629	92.763	145.8108	141.4938	36890.1211	122.6795	-0.10668	135.3424	2362740
007	2018-05-13t1859	1526256149.49	larva	49.7993	-1.999	-209.805	1044.3398	70.8275	59341.9546	187026.1576	2808916.6323	3303.8	1.1783	484.858	-0.11212	435.4916	-0.38404	1804.2189	1.4435	1585.5199	561112.0625	776.5947	0.66227	1156.1877	1.2874	15051500	0.52864	364.135	96.4133	95.5464	150.5968	146.459	46835.6016	127.732	-0.093268	141.7216	2992960
007	2018-05-13t2259	1526270542.62	adult	53.7974	1.999	-205.8069	1125.189	69.8361	63779.1109	200897.2759	3082364.0033	3050.53	0.72551	453.395	-0.5775	414.6727	-0.75208	1657.4722	0.83239	1500.8646	553595.6875	733.8129	0.27673	1059.8371	0.63686	15123000	0.25432	261.865	89.2272	88.4063	138.285	134.8976	46187.1797	116.5246	-0.85261	129.6294	2976170
007	2018-05-14t0259	1526284946.1	adult	57.7983	6	-201.8059	1127.1419	69.1836	63807.8079	201060.2914	3029029.4817	3479.06	1.1005	507.599	0.021323	469.5096	-0.14259	1788.2212	1.0278	1468.9962	597265.875	760.9034	0.48078	1072.7712	0.63505	16936600	0.48104	295.48	106.643	105.7616	157.3839	155.3216	52566.2148	136.2729	0.13433	149.3697	3558250
007	2018-05-14t0659	1526299346.93	adult	61.7986	10.0002	-197.8057	1122.8519	73.5483	68349.9128	216006.3933	3538295.2711	3355.94	0.86062	481.567	-0.3735	445.2308	-0.54371	1749.6969	0.82269	1468.0631	624641.8125	741.5849	0.32377	1084.1362	0.66998	17184300	0.32578	307.098	100.946	99.9205	152.3445	149.6338	54387	130.5151	-0.44298	144.0241	3602160
007	2018-05-14t1059	1526313753.45	adult	65.8004	14.0021	-193.8039	1123.3107	84.6393	70876.1035	223627.3823	3726744.6178	3172.53	0.58382	523.092	0.26719	477.4656	-0.049116	1708.2164	0.69835	1444.0932	632040.0625	839.3934	1.3246	1265.1804	1.7858	19336600	0.6859	249.753	105.129	104.1543	159.7597	157.2101	59111.082	137.3943	-0.041341	152.276	3886190
007	2018-05-14t1445	1526327315.16	adult	69.5675	17.7692	-190.0367	1184.6606	76.2452	72487.5615	228303.5582	3754894.5097	2983.5	0.32765	502.049	-0.059088	464.9255	-0.2746	1601.6543	0.40968	1385.998	607027	743.0763	0.44071	1064.3629	0.60301	19002100	0.46106	359.25	99.8869	98.883	153.085	150.2381	58019.207	130.545	-0.91158	144.5678	3780620
007	2018-05-14t1845	1526341716.07	adult	73.5678	21.7694	-186.0365	1168.3709	79.5838	76968.2776	242804.326	4218510.5015	2401.2	-0.39302	471.057	-0.60953	435.1783	-0.87653	1393.5784	-0.19587	1209.2269	560218.5	708.7484	0.15877	1063.0671	0.68762	18898300	0.32764	221.513	106.714	105.9139	160.9503	159.0254	64702.0078	138.6181	-0.32589	153.4565	4281270
007	2018-05-14t2245	1526356114.76	adult	77.5674	25.7691	-182.0368	1149.9062	77.916	74541.8095	234968.0005	3993585.3682	2668.81	-0.033743	457.779	-0.84647	428.7571	-1.0198	1424.0066	-0.0011559	1255.9357	553938.5625	660.9977	-0.28787	962.8664	0.14193	17793000	-0.013222	300.018	104.99	104.0794	159.8977	156.3942	62200.2109	136.9981	-0.7238	151.4884	4080760
007	2018-05-15t0245	1526370515.67	adult	81.5677	29.7693	-178.0366	1142.677	85.0629	74077.1785	233518.145	4089847.2355	2336.95	-0.43069	483.168	-0.27705	456.0027	-0.38919	1365.532	-0.090243	1207.7623	528460.875	666.4849	-0.11962	979.451	0.40329	18659500	0.1516	224.879	111.724	110.1152	175.8349	172.5258	68048.1094	147.5296	0.11818	166.1346	4314680
007	2018-05-15t0645	1526384915.53	adult	85.5676	33.7693	-174.0366	1122.4648	78.0099	72923.844	229916.9913	3935010.2519	2998.29	0.55578	481.506	-0.22736	453.3462	-0.38675	1502.6373	0.6362	1281.38	572504.8125	675.5021	0.11945	967.9783	0.49682	18301100	0.046856	378.649	113.61	112.3333	188.6999	178.8574	71894.6562	149.494	0.062195	168.2861	4318100
007	2018-05-15t1045	1526399314.8	adult	89.5674	37.7691	-170.0368	1164.4482	77.3727	73190.2792	230586.7594	3850745.2901	2613.99	0.093935	467.066	-0.43263	444.0043	-0.52089	1363.5525	0.23454	1205.6459	520877.0625	635.0869	-0.24321	869.8445	-0.069194	17839600	-0.061817	383.724	113.265	111.723	174.2824	170.9576	66575.8672	148.5088	-0.26367	165.045	4326150
007	2018-05-15t1445	1526413722.12	adult	93.5694	41.7711	-166.0348	1164.5338	80.7838	73578.1115	231823.3022	3942069.479	2305.16	-0.28585	442.408	-0.84936	419.1576	-0.99839	1270.1539	-0.011929	1078.9055	487739.0938	630.8585	-0.15415	883.4302	0.21725	16980100	-0.24481	411.907	114.649	112.809	207.5594	189.3341	79702.7969	152.6535	-0.13219	175.7883	4400320
007	2018-05-15t1845	1526428127.32	adult	97.5709	45.7726	-162.0333	1250.6658	82.8878	80490.3104	253583.26	4481906.4257	2049.17	-0.59476	434.425	-0.91321	417.6515	-0.94084	1199.6465	-0.174	1062.8321	503851.5312	577.9128	-0.71153	800.2303	-0.28258	18228100	0.096938	431.523	113.414	111.4383	179.9133	176.3529	75563.5859	149.928	-0.55481	168.7982	4758740
007	2018-05-15t2245	1526442529.97	adult	101.5716	49.7733	-158.0326	1137.6616	75.4155	72389.9504	228224.9765	3810763.0213	2221.61	-0.25993	448.506	-0.48794	428.5781	-0.58246	1184.9691	-0.077511	915.6485	447918.3438	588.0135	-0.43911	784.1697	-0.246	16936000	-0.18429	331.842	119.852	117.3017	227.8512	220.5326	86127.7578	158.6666	-0.095838	195.5157	4525740
007	2018-05-16t0245	1526456922.85	adult	105.5696	53.7713	-154.0346	1201.8172	78.2794	73992.1615	232935.5462	3902772.2626	1923.6	-0.63122	423.568	-0.92422	402.1507	-1.108	1159.5344	-0.040792	1059.3409	448739.8125	582.9194	-0.37298	810.2076	0.14943	16359000	-0.28138	493.614	118.158	112.5432	376.4527	376.0687	145687.1875	160.517	-0.16841	308.3515	4563500
007	2018-05-16t0645	1526471321.17	adult	109.5692	57.7709	-150.0351	1116.7211	80.5276	70418.5685	221995.0272	3689352.0352	2544.36	0.36086	431.215	-0.63407	413.6864	-0.72363	1135.1454	-0.006546	923.9392	417733.5	583.6913	-0.23007	756.8397	-0.15632	15839800	-0.35979	406.132	125.499	121.7905	274.9083	257.6318	101166.2422	171.105	0.32554	215.35	4609960
007	2018-05-16t1045	1526485723.42	adult	113.5698	61.7715	-146.0344	1069.3985	80.6712	71504.8154	225455.1338	3991834.7924	2040.28	-0.31189	410.944	-0.98119	395.7627	-1.0574	1060.8228	-0.21951	900.4985	395686.875	549.3137	-0.59736	726.3125	-0.28078	15311300	-0.43813	387.781	124.945	120.9288	264.9387	255.9415	98822.1406	171.7473	0.1561	220.7828	4655340
007	2018-05-16t1445	1526500128.82	adult	117.5713	65.773	-142.0329	1095.7357	79.5758	70838.9957	223320.1591	3828067.5305	1676.82	-0.76516	387.873	-1.4083	373.3613	-1.518	980.1895	-0.46809	832.4155	362670.125	533.1844	-0.72084	711.2198	-0.28269	14321000	-0.63122	360.609	122.602	119.5666	231.0195	223.3646	85477.2344	167.363	-0.29011	205.0833	4526700
007	2018-05-16t1845	1526514524.4	adult	121.5701	69.7718	-138.0342	1150.139	74.132	69690.2916	219558.2204	3533944.2962	2117.61	-0.069295	394.688	-1.1482	383.325	-1.1728	958.8878	-0.44216	779.8622	349035.1562	521.1534	-0.7996	650.7127	-0.71973	14356400	-0.56554	549.666	127.901	123.9378	262.8486	249.1499	95676.8984	176.1765	0.032217	224.7655	4652260
007	2018-05-16t2245	1526528923.48	adult	125.5698	73.7715	-134.0344	1138.3561	80.8557	72413.1201	228128.9348	3909673.8735	1535.29	-0.82137	372.486	-1.5838	358.2023	-1.7329	895.8374	-0.62154	769.2262	338626.5312	508.3151	-0.90211	649.586	-0.6251	14068800	-0.58087	614.499	122.195	117.1296	330.2792	308.2094	124845.5547	169.8431	-0.47269	245.7036	4615320
007	2018-05-17t0245	1526543329.76	adult	129.5716	77.7733	-130.0327	1171.9513	79.0753	75952.834	239389.5212	4124387.0179	1729.76	-0.48348	368.968	-1.5835	357.3024	-1.6766	880.2703	-0.58506	698.4743	349467.3125	480.4132	-1.2475	595.9252	-1.0364	14616300	-0.39347	337.619	120.187	116.9651	236.456	228.4753	93873.0234	165.7546	-0.81886	207.6831	4761080
007	2018-05-17t0645	1526557715.13	adult	133.5675	81.7692	-126.0367	1154.5074	78.9082	75109.3642	236674.7352	4105768.3433	1229.64	-1.1047	376.726	-1.3078	369.4577	-1.2692	732.0275	-1.1798	684.2512	286954.7812	488.1336	-1.0602	598.9404	-0.92822	14747700	-0.31252	548.749	128.623	124.4864	275.5072	255.5452	107998.8281	181.8097	-0.16397	230.4237	5035220
007	2018-05-17t1045	1526572116.83	adult	137.568	85.7697	-122.0363	964.7601	145.0042	64155.4774	207900.196	3925105.4766	1486.37	-0.68792	347.148	-1.9738	337.7861	-2.0558	812.9805	-0.70592	722.5467	272348.4688	451.8503	-1.5679	581.4091	-1.026	11625000	-0.9951	573.834	119.918	112.8958	405.3082	404.2983	135778.2344	177.6242	-0.49401	285.718	4015710
007	2018-05-17t1445	1526586529.96	adult	141.5716	89.7733	-118.0326	1089.6846	82.2125	72323.0454	227965.7313	4041101.6453	1408.65	-0.73034	354.867	-1.7047	347.5401	-1.7128	713.9296	-1.0862	635.3743	269151.4688	450.8617	-1.5336	559.2611	-1.1804	13371000	-0.5383	570.14	129.816	125.3291	320.0553	299.5162	120660.8359	183.1534	-0.36517	248.3336	4891340
007	2018-05-17t1845	1526600933.06	adult	145.5725	93.7742	-114.0318	1157.6546	82.3899	77138.6728	243067.4228	4341535.4334	1001.87	-1.2212	330.34	-2.2753	320.3981	-2.409	656.7275	-1.2784	612.0629	264004.4375	438.6721	-1.6854	554.6301	-1.1737	13277400	-0.51286	656.696	129.135	122.8597	383.7947	366.1776	154285.4688	182.7234	-0.49789	296.2836	5190320
007	2018-05-17t2245	1526615322.42	adult	149.5695	97.7712	-110.0347	1227.5759	82.1174	77717.8563	244789.4787	4194176.0775	1458.87	-0.53812	348.02	-1.7442	339.888	-1.7838	709.0828	-0.96126	599.4879	287887.625	445.5151	-1.5324	530.6347	-1.3653	14109100	-0.28775	356.409	125.355	120.5095	253.8303	246.702	103055.0859	178.4007	-0.77783	222.1017	5082000
007	2018-05-18t0245	1526629720.64	adult	153.569	101.7707	-106.0352	1153.8131	84.2011	76947.7397	242549.0921	4315155.2011	1419.94	-0.52962	336.548	-1.9878	328.8254	-2.0358	700.9431	-0.93225	616.6185	281078.1875	428.916	-1.7674	527.069	-1.3605	13490900	-0.38328	467.732	121.961	117.206	267.4842	259.7985	107261.1719	174.6249	-1.0122	230.1078	4888940
007	2018-05-18t0645	1526644119.37	adult	157.5687	105.7704	-102.0356	1178.4854	80.9206	75600.7425	238153.2546	4214105.0595	1590.96	-0.22893	362.363	-1.2215	351.2092	-1.3088	741.3812	-0.67019	652.813	292845.5625	479.4224	-0.88615	586.1409	-0.73152	14283600	-0.18109	525.631	125.753	119.9594	319.6552	298.2919	126263.8203	183.9066	-0.73388	254.245	4956940
007	2018-05-18t1045	1526658521.94	adult	161.5694	109.7711	-98.0348	1138.6586	78.7719	70903.3698	223363.8264	3814014.8603	1778.28	0.10381	387.078	-0.46902	378.2777	-0.42803	788.0469	-0.37446	664.8914	291577.375	498.2158	-0.52955	601.6129	-0.54031	14316100	-0.14486	587.546	139.15	134.0332	324.9818	304.4034	120243.25	199.5485	-0.24706	272.0754	5146450
007	2018-05-18t1445	1526672916.18	adult	165.5678	113.7695	-94.0364	1153.755	83.9617	74579.966	234959.0205	4104126.4954	1126.1	-0.77137	351.738	-1.3871	342.5491	-1.4277	676.5929	-0.87819	617.0297	263194.625	473.2521	-0.90986	564.1753	-0.88438	13681200	-0.24607	504.135	139.838	131.4227	357.0887	347.4733	138907.4844	214.7218	0.18089	305.4041	5439160
007	2018-05-18t1845	1526687303.85	adult	169.5644	117.7661	-90.0399	1182.7453	83.8096	77510.058	244137.8077	4371991.618	1504.38	-0.15463	337.303	-1.737	328.7961	-1.7807	735.8252	-0.51726	676.8282	297273.375	441.0632	-1.4173	553.1288	-0.96529	13626400	-0.22953	1667.96	128.089	120.5848	440.162	303.3161	177825.4688	184.986	-0.91785	260.3766	5174540
007	2018-05-18t2245	1526701703.1	adult	173.5642	121.7658	-86.0401	1171.8719	85.2239	77649.2344	244652.2679	4390058.5181	994.556	-0.86732	334.924	-1.7488	328.0428	-1.7404	631.4877	-1.0206	586.5238	255752.5312	431.2233	-1.548	527.8021	-1.1924	13548000	-0.21863	708.816	125.853	120.586	285.2136	271.588	115511.5078	182.5452	-1.0613	243.9515	5090890
007	2018-05-19t0245	1526716103.23	adult	177.5642	125.7659	-82.04	1156.6554	83.9316	75768.3984	238723.4419	4282616.6721	1352.57	-0.25675	362.482	-0.89169	356.7819	-0.78505	706.809	-0.56345	653.127	279189.5625	468.5163	-0.88034	575.4431	-0.67738	14309300	-0.042916	687.008	135.215	129.0064	354.6037	311.7888	140068.4688	196.4838	-0.69454	276.4543	5337730
007	2018-05-19t0645	1526730503.24	adult	181.5642	129.7659	-78.04	1150.408	80.5319	73245.1726	230766.428	3994680.4292	1690.89	0.36125	366.546	-0.7084	353.3016	-0.82412	739.7044	-0.32425	665.933	282567.0938	490.3133	-0.47686	611.1941	-0.28304	14001700	-0.078387	585.755	136.554	129.4023	347.5551	322.7171	132766.0312	210.112	-0.36795	284.503	5216230
007	2018-05-19t1045	1526744903.67	adult	185.5643	133.766	-74.0399	1198.254	84.1197	77868.3898	245337.7584	4352526.1023	1083.22	-0.57919	335.243	-1.569	323.9839	-1.6776	670.4379	-0.67024	635.1295	272868.2188	451.5335	-1.0964	573.3582	-0.63765	13613900	-0.12869	687.116	125.856	117.0974	370.8936	326.6288	150953.7188	196.0268	-0.84739	280.8726	5110880
007	2018-05-19t1445	1526759302.4	adult	189.564	137.7657	-70.0403	1183.1575	78.6282	75368.073	237471.2302	4103190.6558	1515.58	0.22862	357.629	-0.85163	350.6167	-0.77996	704.7343	-0.42	641.6477	276960.5625	470.7649	-0.74363	584.0808	-0.50177	14049100	-0.017016	533.488	132.328	126.3366	315.085	302.5719	123828.3906	204.142	-0.69634	274.7346	5198360
007	2018-05-19t1845	1526773711.12	adult	193.5664	141.7681	-66.0378	1195.2667	80.3335	74816.5948	235661.3929	4005836.0074	1564.68	0.39757	358.349	-0.77525	349.3716	-0.75993	694.4452	-0.43419	632.5121	271528.0625	470.2661	-0.72344	575.4136	-0.56255	13990000	-0.0018341	415.605	136.876	129.6242	309.4539	302.6003	120996.4922	211.4276	-0.58163	279.2245	5343630
007	2018-05-19t2246	1526788172.29	adult	197.5834	145.7851	-62.0209	1165.0232	78.7137	72760.454	229206.4118	3919111.3495	1251.26	-0.10657	357.809	-0.73534	346.4331	-0.79236	705.6695	-0.31497	660.1309	268154.4062	480.1655	-0.53378	598.1793	-0.30905	13584200	-0.055053	520.837	138.742	131.5462	330.3613	319.9413	125537.2969	217.9767	-0.49467	294.4687	5267340
007	2018-05-20t0246	1526802584.06	adult	201.5866	149.7883	-58.0176	1174.6242	78.572	73103.4444	230239.5353	3856549.1814	1642.9	0.73015	362.344	-0.55185	357.0505	-0.40631	714.384	-0.21299	665.512	272894.6875	475.4501	-0.58779	600.7577	-0.26212	13820500	0.017385	586.061	145.106	136.8278	394.75	380.0575	150794.5	225.0922	-0.40575	334.2431	5534650
007	2018-05-20t0646	1526816983.23	adult	205.5864	153.7881	-54.0178	1075.3066	76.4329	68608.8235	216273.3425	3685003.3322	1527.03	0.58976	368.898	-0.31306	358.6064	-0.30953	719.5281	-0.13288	671.1566	257591.0781	507.4907	-0.063371	627.6587	0.021274	13198400	-0.081344	575.087	155.777	142.6777	449.853	440.6385	161047.3594	268.0388	0.49485	401.2843	5573370
007	2018-05-20t1046	1526831383.55	adult	209.5865	157.7882	-50.0177	1119.1879	76.0373	67800.9328	213556.6875	3483190.0814	1674.39	0.99363	365.354	-0.37632	357.0842	-0.31375	722.8339	-0.065826	665.2663	256606.0469	485.5441	-0.39547	608.2408	-0.15371	12936500	-0.11077	550.666	151.933	143.7992	369.7387	362.7301	131257.25	239.7294	-0.24318	325.8436	5379640
007	2018-05-20t1446	1526845771.9	adult	213.5833	161.785	-46.021	1022.4773	78.917	63691.5228	200991.4629	3367179.7984	1517.32	0.74792	355.514	-0.61991	342.888	-0.70312	720.8494	-0.037479	673.8307	240042.8438	489.9411	-0.31737	621.4552	-0.011532	11816600	-0.31589	683.383	153.665	143.0456	418.5712	402.6163	139384.2188	245.7465	-0.19917	356.6577	5107530
007	2018-05-20t1847	1526860191.6	adult	217.5887	165.7904	-42.0155	731.8481	88.6166	47416.2028	151623.5308	2587707.4185	799.477	-0.82625	339.036	-1.0397	332.8918	-0.95092	566.4543	-1.0698	540.7461	140480.6562	429.1526	-1.2141	506.19	-1.1158	8397910	-0.9998	597.015	143.675	138.1222	371.2108	341.2033	92060.2656	202	-1.2087	304.9155	3558830
007	2018-05-20t2246	1526874589.57	adult	221.5882	169.7899	-38.0161	1119.3149	78.0903	67130.3186	211509.7356	3508736.1639	1261.58	0.30738	348.537	-0.73163	336.4546	-0.79807	681.327	-0.23976	643.2579	239145.7969	477.155	-0.49034	595.7711	-0.2386	12214500	-0.19732	612.296	154.576	144.1844	410.1851	392.2375	143974.9688	250.4035	-0.27059	352.83	5417100
007	2018-05-21t0247	1526888994.16	adult	225.5895	173.7911	-34.0148	671.1207	81.6685	39703.646	127390.0268	1996491.4599	817.816	-0.72919	325.423	-1.3061	320.3543	-1.2011	648.0849	-0.44892	637.9449	134801.6562	400.4059	-1.5794	544.5094	-0.71917	6760330	-1.327	733.452	144.335	138.5219	506.4949	499.8691	105350.9375	197.4353	-1.4275	368.6112	2998410
007	2018-05-21t0647	1526903424.28	adult	229.5978	177.7995	-30.0064	775.1599	94.6398	50973.392	161809.6477	2881024.5016	1006.43	-0.21494	358.832	-0.38557	348.1009	-0.39563	686.4747	-0.14474	670.3323	182602.2656	498.9599	-0.16442	629.0802	0.10176	9539920	-0.72977	700.352	172.765	156.4836	490.3369	476.5379	130429.625	288.3881	0.33496	422.3518	4593120
007	2018-05-21t1047	1526917790.57	adult	233.5885	181.7901	-26.0158	941.7485	78.6437	59606.5871	188033.427	3225441.0025	1127.48	0.15259	348.962	-0.60779	338.2344	-0.62701	685.5142	-0.12	660.9725	213194.9062	488.2795	-0.30736	614.6714	-0.023605	10847100	-0.43538	728.578	168.982	154.9652	479.1277	457.1707	149008.7031	282.5178	0.13871	406.1776	5252630
007	2018-05-21t1447	1526932190.76	adult	237.5885	185.7902	-22.0157	969.5739	79.6248	59299.261	186955.024	3142640.6749	955.194	-0.26407	350.655	-0.53185	340.6144	-0.5301	683.9913	-0.10004	669.4917	212037.3125	484.9699	-0.34468	620.7074	0.047473	10854500	-0.41736	733.628	172.966	156.9772	496.914	481.2599	154043.3438	289.781	0.20673	411.0286	5354160
007	2018-05-21t1847	1526946596.59	adult	241.5901	189.7918	-18.0141	958.727	78.2975	57675.8023	181810.0619	3027741.5543	815.329	-0.62022	351.074	-0.4904	340.8402	-0.49267	669.9053	-0.1745	659.4222	202311.4062	483.6091	-0.3544	610.7029	-0.033895	10577500	-0.46186	707.134	176.09	159.6117	488.6596	479.6153	147575.1875	294.8051	0.23199	410.3535	5305400
007	2018-05-21t2247	1526960992.88	adult	245.5891	193.7908	-14.0151	917.7485	80.3467	56474.7489	178149.5899	2996513.1793	853.286	-0.47632	352.568	-0.42406	341.8931	-0.43581	676.5295	-0.092251	666.3908	199576.2031	490.5428	-0.25162	615.073	0.02219	10389800	-0.48738	743.064	177.829	160.6025	499.7812	481.3419	147435.4531	301.9591	0.29938	417.8313	5240450
007	2018-05-22t0247	1526975402.77	adult	249.5918	197.7935	-10.0124	884.3269	78.6266	55025.8356	173721.7323	2921780.4404	813.627	-0.56238	349.747	-0.46478	340.2931	-0.44774	647.4782	-0.2864	636.5093	186473.7188	490.006	-0.25097	594.6967	-0.15875	10041900	-0.55051	742.575	179.392	160.1938	481.6959	461.9949	138728.4062	308.1461	0.34782	410.8745	5150700
007	2018-05-22t0647	1526989799.77	adult	253.591	201.7927	-6.0132	873.9856	79.0734	53056.1401	167455.4255	2769682.5346	861.783	-0.3723	355.556	-0.2968	344.0532	-0.32603	647.6439	-0.25539	637.7855	180045.0156	500.1949	-0.10731	598.2219	-0.11105	9852110	-0.57893	708.092	184.641	164.7427	485.4168	466.6496	134945.875	316.7202	0.44163	418.6839	5116230
007	2018-05-22t1047	1527004204.98	adult	257.5925	205.7941	-2.0118	830.272	79.0278	49166.4169	155178.9821	2537779.9329	821.694	-0.46568	367.586	0.01607	353.3078	-0.071751	670.5814	-0.040066	658.4932	172339.4219	517.957	0.13449	624.2095	0.15273	9444380	-0.66028	734.284	192.086	170.7116	493.2621	476.066	126768.3672	330.3139	0.62982	438.7282	4935260
007	2018-05-22t1448	1527018689.74	dead	261.616	209.8177	2.0118	816.5127	78.5817	47509.452	149981.9861	2427297.0522	853.875	-0.3102	364.207	-0.041957	351.0624	-0.104	660.185	-0.091266	644.7606	164386.0625	505.9507	-0.019307	605.3675	-0.014767	9048720	-0.74182	748.843	197.171	171.3006	507.3816	492.2967	126338.0078	346.1253	0.85743	448.9081	4898720
008	2018-05-11t1523	1526070382.55	egg	-1.8063	-49.6022	-149.3775	153.85	27.2369	2838.8009	9032.0405	48951.4507	0	1753.2503	0	-0.6562	0	-0.67241					0	-0.61234	0	-0.4365	0	157454.2656	0	0	0				0	-0.55026	0	0
008	2018-05-11t1859	1526083387.73	larva	1.8063	-45.9896	-145.765	176.0646	27.0706	3381.0693	10724.7837	59196.9069	0	1056.3712	0	-0.84328	0	-0.84785					0	-0.83204	0	-0.74493	0	117105.0625	0	0	0				0	-0.66453	0	0
008	2018-05-11t2259	1526097736.31	larva	5.792	-42.0039	-141.7792	165.1128	27.7456	3117.324	9904.0026	54813.2172	0	-0.39434	0	-1.0579	0	-1.0492					0	-1.0819	0	-1.0871	0	0.26694	0	0	0				0	-0.79885	0	0
008	2018-05-12t0259	1526112141.96	larva	9.7936	-38.0023	-137.7777	167.9067	27.3762	3136.0422	9956.2475	54489.2363	0	-0.85589	0	-1.2835	0	-1.2609					0	-1.3415	0	-1.4321	0	-0.93207	0	0	0				0	-0.94397	0	0
008	2018-05-12t0659	1526126549.87	larva	13.7958	-34.0001	-133.7755	167.906	27.1099	3129.3559	9932.5231	53948.8545	0	-1.1705	0	-1.5214	0	-1.4843					0	-1.6115	0	-1.7782	0	-1.4845	0	0	0				0	-1.1017	0	0
008	2018-05-12t1059	1526140943.23	larva	17.7939	-30.002	-129.7773	242.4756	26.0718	4930.2506	15576.9474	88299.6771	632.177	-0.21413	443.677	1.045	440.9709	1.0787	590.4324	-0.56452	585.0806	15941.6758	535.2416	0.85446	577.1006	0.66402	1197040	-1.2503	163.96	100.926	100.1283	145.5428	143.7275	3929.6553	128.2365	0.79042	138.5218	272299
008	2018-05-12t1458	1526155324.7	larva	21.7888	-26.0071	-125.7825	405.1182	43.4601	14421.5701	45607.071	438558.9663	670.752	-0.48513	398.198	0.59301	389.4862	0.60391	611.0096	-0.72409	606.2283	47047.7383	541.9869	0.68755	589.2684	0.40951	3046220	-0.80045	278.107	98.3768	97.8167	141.3221	138.1715	10881.8008	123.2943	0.63704	133.7599	752582
008	2018-05-12t1859	1526169746.84	larva	25.7949	-22.001	-121.7763	673.571	40.6516	20385.1919	64303.2158	522012.7192	643.591	-0.81513	399.288	0.4261	394.4695	0.48004	581.9994	-1.0243	576.7563	63437.9336	522.3689	0.36767	564.4761	-0.02982	4352240	-0.68273	188.478	95.8791	95.5414	139.6173	137.994	15218.2881	121.4254	0.52226	133.9469	1045080
008	2018-05-12t2259	1526184151.62	larva	29.7962	-17.9997	-117.775	639.496	41.0527	22351.0597	70491.7657	646831.2402	732.076	-0.92898	435.569	0.50192	421.7757	0.50929	662.7507	-0.97966	658.6567	78867.3281	594.8665	0.554	645.1027	0.055011	5172380	-0.77404	195.439	93.2984	92.8229	138.5007	136.6503	16481.582	119.6103	0.3944	131.656	1107920
008	2018-05-13t0259	1526198568.4	larva	33.8009	-13.995	-113.7703	717.2152	46.8395	26887.4239	84847.4454	831933.9757	780.618	-1.0865	469.733	0.57178	460.9755	0.63515	685.4902	-1.1043	678.7501	98025.0938	608.3053	0.40671	657.7282	-0.20128	6683840	-0.60908	254.672	101.019	100.5202	146.9619	144.2413	21015.5469	126.6205	0.43661	138.7231	1437400
008	2018-05-13t0659	1526212950.9	larva	37.796	-9.9999	-109.7752	881.0734	44.2486	33066.1819	104162.4784	1028745.123	1054.74	-0.92832	450.077	0.21477	441.0579	0.29525	815.5156	-0.90435	787.1505	143530.75	605.2807	0.14635	682.0542	-0.40209	7881300	-0.57038	195.059	90.5696	89.856	137.6286	136.0112	24222.6348	118.2344	0.12531	131.0585	1585960
008	2018-05-13t1059	1526227361.89	larva	41.7991	-5.9968	-105.7721	434.0275	104.4333	21356.3672	71291.7104	1011030.4557	1760.2	-0.23559	400.266	-0.45258	367.0488	-0.56602	1410.3241	0.66449	1372.5101	159366.625	604.8486	-0.12194	1155.8896	1.7828	4516600	-1.9735	169.274	79.8293	79.3981	125.5152	121.9453	14183.2129	104.7464	-0.41164	117.1978	900794
008	2018-05-13t1459	1526241737.96	larva	45.7925	-2.0035	-101.7788	932.4926	59.9374	45093.2513	142109.9005	1826633.6324	3393.04	1.5314	464.212	-0.13929	429.5517	-0.25571	2041.0741	2.3256	1928.1479	483734.5625	673.0983	0.069828	1213.5307	1.8087	10991100	-0.30498	263.78	94.0124	93.1539	145.4965	142.5616	34482.6719	122.8127	-0.10214	136.9295	2225930
008	2018-05-13t1859	1526256162.83	adult	49.7994	2.0035	-97.7719	1027.7092	65.1654	55698.6771	175556.6381	2485786.826	2841.83	0.62898	468.105	-0.29078	420.6625	-0.54464	1821.3455	1.4933	1753.3547	531832.875	777.8198	0.67151	1194.3533	1.5006	13645300	0.12978	316.524	84.2835	83.3882	134.753	130.7439	39347.8672	111.9049	-0.78869	125.0068	2456860
008	2018-05-13t2259	1526270556	adult	53.7975	6.0016	-93.7738	1037.7528	67.8084	57304.1792	180609.0139	2642304.9571	3560.57	1.3272	524.034	0.25659	479.6809	0.032455	2122.5449	2.1743	2021.2611	636763.5	786.5596	0.70259	1155.0948	1.1816	15709000	0.41384	340.458	100.241	99.3317	151.8972	148.3893	45569.1562	129.8592	-0.13143	143.4247	3004920
008	2018-05-14t0259	1526284959.49	adult	57.7984	10.0025	-89.7728	1102.935	71.4823	64968.0889	204805.1895	3151095.2037	2269.53	-0.32033	436.605	-0.9134	404.8478	-1.021	1383.0884	-0.13261	1309.1913	470250.0625	634.2105	-0.61454	910.6437	-0.31148	14819200	-0.075312	197.126	92.5309	91.7459	139.552	137.6231	47447.6719	119.3056	-1.0017	132.0454	3140680
008	2018-05-14t0659	1526299360.2	adult	61.7986	14.0027	-85.7726	1149.8105	87.1947	69760.7587	219877.698	3610430.1398	2214.84	-0.48338	413.241	-1.375	387.8535	-1.4222	1349.3978	-0.33771	1279.1476	492530.1875	594.3554	-1.035	856.7982	-0.68455	15048600	-0.21908	325.366	87.1692	85.1699	179.6025	176.3669	65554.8984	117.2662	-1.5071	162.5251	3174350
008	2018-05-14t1059	1526313766.91	adult	65.8005	18.0046	-81.7707	1151.6457	68.7201	64877.0134	204526.1336	3049014.6566	1962.77	-0.85659	410.383	-1.5601	384.8462	-1.639	1248.6105	-0.67781	1162.2518	424527.5625	593.4777	-1.0908	912.2019	-0.36847	13923500	-0.66327	340.916	97.9786	96.7354	155.4537	150.7901	52854.2461	128.4115	-0.86576	144.3325	3324220
008	2018-05-14t1445	1526327328.35	adult	69.5676	21.7717	-78.0037	1133.972	66.6954	60458.3039	190403.3974	2710327.2077	2314.8	-0.48305	430.855	-1.3176	405.571	-1.3995	1363.0664	-0.33544	1255.7577	432092.0625	591.2281	-1.1372	894.8093	-0.46149	13638300	-0.85322	450.534	96.1115	95.1527	152.5499	148.0145	48358.3086	127.3644	-1.2295	142.3386	3042310
008	2018-05-14t1845	1526341729.33	adult	73.5678	25.7719	-74.0034	1167.6513	66.0838	64035.2183	201703.9872	2898555.5484	2404.26	-0.3892	430.1	-1.3865	405.0907	-1.4938	1344.233	-0.35922	1239.3105	451662.2812	591.9208	-1.121	877.6695	-0.52047	14414800	-0.75894	279.896	107.542	105.7978	187.0219	177.5093	62839.375	140.4548	-0.13513	162.7025	3604270
008	2018-05-14t2245	1526356128	adult	77.5675	29.7716	-70.0038	1040.1263	70.2101	60137.9953	189506.4617	2910746.6466	2295.54	-0.51742	449.989	-1.0017	428.4455	-1.0265	1335.8475	-0.31463	1260.6726	420791.9688	612.777	-0.84054	897.7534	-0.30108	14142700	-0.89364	245.926	104.704	103.5402	158.5716	156.0438	49950.0508	135.7198	-0.85621	150.6297	3290750
008	2018-05-15t0245	1526370528.97	adult	81.5677	33.7718	-66.0035	1172.432	70.457	65310.2444	205671.1756	3051533.8464	2427.37	-0.30838	461.564	-0.72032	439.2419	-0.7614	1352.187	-0.14167	1265.3051	462447.9375	618.3138	-0.69301	839.7188	-0.59249	15767000	-0.54664	266.86	107.988	106.7561	162.3995	160.2928	55540.6328	140.8532	-0.55155	154.5394	3688860
008	2018-05-15t0645	1526384928.92	adult	85.5677	37.7718	-62.0035	1177.7535	71.4345	66448.816	209219.1338	3144074.7605	2433.85	-0.24156	469.805	-0.47192	447.3919	-0.52091	1442.1476	0.38365	1383.6954	501867.3438	631.743	-0.41894	882.801	-0.1387	16327600	-0.43213	393.126	102.602	101.6373	159.168	154.2053	55390.4766	133.8765	-1.427	148.7397	3565850
008	2018-05-15t1045	1526399328.09	adult	89.5675	41.7716	-58.0037	1255.0235	72.7794	70886.5282	223358.5806	3388657.7327	2114.17	-0.63848	456.795	-0.65061	434.4112	-0.73964	1269.8148	-0.18388	1187.318	471101.3125	632.1072	-0.28101	833.9308	-0.34872	16936600	-0.28283	296.391	103.774	102.7703	157.5766	154.2121	58460.9375	135.8478	-1.3986	149.4621	3847640
008	2018-05-15t1445	1526413735.6	adult	93.5696	45.7737	-54.0017	1207.4635	74.3536	73238.2913	230639.8045	3746805.5563	1963.57	-0.7935	460.513	-0.45982	440.7578	-0.49967	1237.3663	-0.1651	1150.8141	473911.3125	611.0116	-0.41224	841.3111	-0.12101	17612300	-0.088672	235.34	104.531	103.1885	171.1422	166.8682	65547.4688	137.7781	-1.3689	157.7015	3997790
008	2018-05-15t1845	1526428141.06	adult	97.5711	49.7752	-50.0001	1224.7276	70.2475	72295.223	227783.3455	3526194.3824	2397.92	-0.070583	478.158	0.04061	458.2449	0.0080237	1375.0626	0.66618	1309.6448	519773.6875	639.3178	0.10709	877.0492	0.35419	18063400	0.05592	253.18	104.66	103.6709	158.1223	155.7289	59770.2148	136.1148	-1.6278	149.9166	3953720
008	2018-05-15t2245	1526442543.7	adult	101.5718	53.7759	-45.9994	1191.3427	76.4577	71637.4275	225666.5703	3646846.0593	2225.52	-0.25404	480.657	0.22264	459.478	0.14914	1267.5891	0.32185	1166.9194	475345.9375	649.0009	0.39215	908.1236	0.80955	17987600	0.079519	533.3	103.278	101.9913	188.261	167.912	70597.8594	137.7418	-1.6182	157.156	3864990
008	2018-05-16t0245	1526456936.38	adult	105.5698	57.7739	-42.0014	1249.7936	76.6039	76139.4774	239745.7089	3891780.3293	2703.61	0.53378	469.133	0.095992	449.2842	0.023218	1392.0149	1.0823	1194.4675	554021.9375	609.7857	0.00033989	883.3086	0.78577	18637200	0.29309	244.655	107.675	106.3894	166.8949	163.9099	66424.1719	141.7756	-1.4492	157.5	4277600
008	2018-05-16t0645	1526471334.61	adult	109.5693	61.7734	-38.0019	1276.5378	75.2012	77800.1998	244938.0702	4089331.9062	2033.95	-0.39234	449.359	-0.22252	428.1114	-0.37244	1261.0934	0.59914	1143.4523	513265	608.5121	0.12077	887.5349	1.0019	18253400	0.25038	526.385	111.191	108.9533	224.9802	185.4735	91566.9531	146.404	-1.2662	167.7617	4516670
008	2018-05-16t1045	1526485737.05	adult	113.57	65.7741	-34.0013	1213.5572	80.1164	76134.6919	239839.6635	4042408.6667	2037.93	-0.31531	440.643	-0.2985	416.7812	-0.5379	1244.4167	0.65789	1131.3267	495277.875	609.4962	0.26681	900.9332	1.29	17508100	0.11688	246.343	111.131	109.2761	178.4498	175.4633	71023	149.3194	-1.2116	167.3992	4415580
008	2018-05-16t1445	1526500142.35	adult	117.5714	69.7755	-29.9998	1243.3684	83.7566	77340.6633	243949.8636	4089693.8622	1828.68	-0.54735	430.63	-0.4115	407.6743	-0.65591	1190.7871	0.53216	1101.1396	481078	586.6365	0.058443	831.8758	0.81696	17378500	0.13793	285.851	110.477	108.7068	177.1453	173.6835	71566.7109	147.5257	-1.439	165.8884	4458430
008	2018-05-16t1845	1526514538.12	adult	121.5703	73.7744	-26.001	1149.7767	77.4372	72562.86	228747.8094	3785125.3875	1871.54	-0.41747	427.237	-0.37773	412.2278	-0.43397	1155.9049	0.48877	1080.1605	438087.9375	554.5348	-0.30551	797.5466	0.63444	16174800	-0.11203	444.36	109.309	107.3137	211.4094	187.5574	80124.1797	148.8309	-1.4762	172.6611	4138310
008	2018-05-16t2245	1526528937.04	adult	125.57	77.7741	-22.0013	1156.195	89.6587	77466.1461	244293.8357	4361220.4568	1444.96	-0.94759	401.296	-0.89057	388.3286	-0.94869	893.8024	-0.63111	826.3426	361096.1562	537.2448	-0.46735	722.463	0.054507	16199500	-0.055856	585.372	111.706	105.8552	398.2542	392.0157	160894.7188	155.322	-1.2368	324.7819	4509350
008	2018-05-17t0245	1526543343.41	adult	129.5717	81.7758	-17.9995	1243.5696	102.0854	81066.5052	256440.4479	4464027.5364	1462.03	-0.8536	386.609	-1.1516	373.7252	-1.241	952.7438	-0.24461	907.7205	403010.625	501.8581	-0.92015	712.4895	0.062464	16336200	0.023754	531.767	122.238	118.753	300.6675	275.3723	127182.375	164.2993	-0.89201	191.5248	5165150
008	2018-05-17t0645	1526557728.62	adult	133.5676	85.7717	-14.0036	1209.6007	81.1303	79476.1874	250378.6894	4391692.4381	1509.66	-0.72091	369.538	-1.4869	362.7133	-1.4515	917.3953	-0.30935	864.4984	380719.0312	483.7391	-1.1283	612.0792	-0.80299	15302900	-0.1803	419.762	117.045	114.2636	213.1832	197.74	88471.0234	158.6603	-1.2774	184.5498	4846930
008	2018-05-17t1045	1526572130.3	adult	137.5681	89.7722	-10.0031	1209.0362	82.7276	75007.5369	236152.9433	3999872.8719	1524.53	-0.63593	370.922	-1.3708	358.4261	-1.4879	902.8849	-0.28305	830.5659	353930.9062	506.3892	-0.70872	621.1783	-0.64279	14511600	-0.32175	420.663	116.5	113.1524	221.7134	216.8233	86911.6484	166.3826	-1.0126	202.489	4557830
008	2018-05-17t1445	1526586543.7	adult	141.5718	93.7759	-5.9994	1198.8671	79.7067	76079.1702	239596.4571	4106319.74	1223.28	-0.98213	355.507	-1.6882	345.3606	-1.7738	760.4346	-0.86664	708.6619	301892.5312	475.3229	-1.1423	572.1165	-1.0552	14105400	-0.37071	504.183	118.742	114.7555	269.133	240.9074	106845.7812	167.3713	-1.0647	209.8017	4711330
008	2018-05-17t1845	1526600946.96	adult	145.5727	97.7768	-1.9985	1203.6167	84.8561	78618.0281	247713.4555	4309837.3503	1366.2	-0.72596	343.237	-1.9374	334.4816	-2.0089	716.7021	-0.99371	625.842	293847.8438	461.4477	-1.316	556.7309	-1.153	14064500	-0.33724	541.103	120.407	116.3407	251.726	230.3856	103207.6641	170.8484	-1.004	212.0453	4933790
008	2018-05-17t2245	1526615336.15	dead	149.5697	101.7738	1.9985	1326.9994	93.7868	86381.2847	273363.3096	4759495.0381	1114.69	-1.0082	338.166	-2.0063	331.4858	-2.0258	629.7752	-1.3417	579.5972	284028.625	447.9361	-1.4926	532.1715	-1.35	15236100	-0.041807	410.703	121.822	117.761	240.5844	232.3656	108503.5469	174.517	-0.93686	215.8659	5488700
009	2018-05-11t1523	1526070395.47	egg	-1.8063	-53.6048	-233.396	156.6924	27.5021	2907.5098	9249.2914	50518.8953	0	1753.2537	0	-0.65619	0	-0.67241					0	-0.61234	0	-0.4365	0	157454.4816	0	0	0				0	-0.55026	0	0
009	2018-05-11t1859	1526083400.81	larva	1.8063	-49.9922	-229.7834	156.6956	27.1248	2892.4073	9197.96	49767.9727	0	1056.3655	0	-0.84328	0	-0.84785					0	-0.83204	0	-0.74494	0	117104.7711	0	0	0				0	-0.66453	0	0
009	2018-05-11t2259	1526097749.13	larva	5.7919	-46.0066	-225.7977	164.861	27.2328	3093.8462	9826.2736	53836.1912	0	-0.39433	0	-1.0579	0	-1.0492					0	-1.0819	0	-1.0871	0	0.26697	0	0	0				0	-0.79885	0	0
009	2018-05-12t0259	1526112154.91	larva	9.7935	-42.005	-221.7961	170.3449	27.8497	3169.1104	10061.4259	55507.8612	0	-0.85589	0	-1.2835	0	-1.2609					0	-1.3415	0	-1.4321	0	-0.93207	0	0	0				0	-0.94397	0	0
009	2018-05-12t0659	1526126562.85	larva	13.7958	-38.0027	-217.7939	213.006	37.9779	5391.7748	17278.0305	119947.1671	406.091	-0.27851	296.13	0.28753	295.9323	0.32135	387.1634	-0.98749	383.8526	11614.9023	354.506	0.15114	376.5578	0.019639	861443	-0.93313	233.719	81.2703	80.3991	129.5418	122.9434	3886.2537	104.435	0.49186	117.6379	236415
009	2018-05-12t1059	1526140956.11	larva	17.7939	-34.0046	-213.7958	426.3964	42.9254	14820.0074	46882.8366	438736.2235	603.922	-0.26816	359.414	0.5096	351.1389	0.50816	546.4571	-0.70425	542.9186	43170.1094	487.5703	0.6097	529.7964	0.43536	2830390	-0.38144	224.519	89.5395	88.9055	134.0226	130.1647	10587.7891	114.3378	0.56651	125.6627	705124
009	2018-05-12t1458	1526155337.69	larva	21.7888	-30.0097	-209.8009	349.1033	47.4877	12369.8674	39244.5677	383389.7172	640.76	-0.53678	404.772	0.63657	398.1849	0.66158	586.3934	-0.80061	579.1654	38701.9609	516.4444	0.5519	565.0397	0.29089	2659760	-0.97995	162.921	98.5158	98.1626	142.2233	140.0147	9386.7344	124.378	0.65556	135.3276	647347
009	2018-05-12t1859	1526169759.63	larva	25.7949	-26.0036	-205.7948	551.9711	42.868	19673.6588	62131.6983	583692.9809	805.631	-0.55835	443.829	0.73481	431.2563	0.73541	730.8855	-0.5695	723.7582	76742.9766	625.8037	0.93707	698.1612	0.63368	4626030	-0.56848	186.675	95.7017	95.3074	140.132	137.4757	14713.8555	121.6148	0.52572	133.1173	997499
009	2018-05-12t2259	1526184164.89	larva	29.7963	-22.0022	-201.7934	787.5175	52.0192	29229.6745	92309.4201	947909.1364	746.288	-0.90794	441.258	0.54331	428.0956	0.5554	653.4626	-1.0076	646.4828	101286.7031	578.3722	0.45967	627.1964	-0.035188	6830230	-0.14053	219.638	104.497	104.1311	149.7403	147.1676	23209.7441	130.8108	0.61476	142.4189	1617510
009	2018-05-13t0259	1526198581.73	larva	33.801	-17.9975	-197.7887	773.0073	49.502	33498.5117	105834.8685	1184742.238	992.018	-0.79078	494.729	0.76355	483.6268	0.80964	819.533	-0.70457	807.4175	145057.3438	676.6783	0.81417	776.6529	0.40763	8726030	0.11533	289.559	97.1152	96.5979	144.3519	140.3432	25550.2812	122.9704	0.3582	135.4109	1712920
009	2018-05-13t0659	1526212964.14	larva	37.7961	-14.0024	-193.7936	833.8057	55.54	36386.5146	114631.9613	1358857.5569	1403.66	-0.46343	398.733	-0.2033	376.7962	-0.23093	1057.1489	-0.1892	1038.9402	202972.5938	578.2393	-0.022265	883.3938	0.64794	7637720	-0.65142	172.275	87.6176	86.9639	131.024	129.0839	25156.6133	112.6093	-0.009323	124.225	1678320
009	2018-05-13t1059	1526227375.19	larva	41.7992	-9.9993	-189.7905	857.5944	51.1149	37081.2712	116898.4026	1330958.708	3562.12	2.0625	481.072	0.25334	446.9572	0.13729	1745.6906	1.6512	1630.5638	342155.3438	659.8984	0.23964	975.9365	0.82446	9381870	-0.44422	370.13	107.438	106.6301	155.2014	151.9351	30419.4727	135.2238	0.43063	147.6981	2095260
009	2018-05-13t1459	1526241751.42	larva	45.7926	-6.0059	-185.7971	988.809	57.987	47763.03	150424.2916	1933502.7212	2323.55	0.22333	453.122	-0.24538	412.7859	-0.41777	1561.6908	0.92275	1518.5016	391984.375	703.7488	0.28452	1063.6617	0.99164	11365200	-0.19344	197.651	93.1047	92.3296	141.9809	139.7874	35637.1953	121.6679	-0.14123	135.5005	2335250
009	2018-05-13t1859	1526256176.09	larva	49.7994	-1.9991	-181.7903	1027.6543	65.6574	53850.4153	169593.061	2393422.8821	2743.48	0.51203	457.12	-0.40793	413.5215	-0.62197	1658.325	1.0193	1569.3446	469305.9688	732.1061	0.3267	1122.5372	1.0994	12896300	-0.082664	177.773	93.7579	92.862	143.9011	141.5876	40724.0156	123.1467	-0.29474	136.9608	2645100
009	2018-05-13t2259	1526270569.4	adult	53.7976	1.9991	-177.7921	1110.9987	69.3859	62880.3201	198059.8906	2977799.1174	4196.81	2.0778	497.756	-0.053696	459.7428	-0.20816	1873.9082	1.4569	1483.3418	616515.8125	713.2898	0.11103	1040.8862	0.52849	16365700	0.59261	264.518	106.06	105.2839	155.7892	153.8907	51254.6406	135.2333	0.15921	148.6585	3487140
009	2018-05-14t0259	1526284972.81	adult	57.7985	6	-173.7912	1159.1898	75.4917	70383.5612	221747.5365	3623314.9394	3296.96	0.88662	472.273	-0.44379	443.1907	-0.50013	1558.7208	0.37045	1289.0999	573609.25	693.5841	-0.10123	1029.7938	0.38414	17353200	0.59049	286.742	89.4581	88.7506	139.849	137.0743	51464.4492	117.817	-1.1014	131.7001	3287050
009	2018-05-14t0659	1526299373.45	adult	61.7987	10.0002	-169.791	1085.016	75.9327	66812.0177	210648.6582	3419268.0302	4826.47	2.5926	512.184	0.075286	476.4802	-0.065276	1867.9781	1.1656	1291.1655	651924.375	728.7343	0.20517	1045.0179	0.4369	17853200	0.49643	229.418	105.677	104.3569	163.9011	161.3764	57201.4688	139.5438	0.28216	155.5955	3683580
009	2018-05-14t1059	1526313780.34	adult	65.8006	14.0021	-165.7891	1057.3128	74.887	64077.9315	201959.1571	3243998.4326	2965.08	0.33682	462.647	-0.71278	431.5272	-0.83768	1375.6897	-0.29731	1127.3885	460856.0312	666.7158	-0.37144	941.1457	-0.19182	15474200	-0.27677	254.514	101.392	100.0984	157.5779	154.5819	52788.6055	133.6714	-0.38303	148.9268	3391260
009	2018-05-14t1445	1526327341.72	adult	69.5677	17.7692	-162.022	1089.6331	73.8213	64396.4476	202868.4467	3207193.6236	2757.92	0.054172	420.479	-1.501	395.716	-1.5862	1316.7556	-0.48007	1045.9011	443746.625	586.4646	-1.1867	876.7428	-0.57491	14144500	-0.72919	251.204	103.016	101.7448	175.9902	166.9393	59308.6914	135.4959	-0.41675	154.5038	3465350
009	2018-05-14t1845	1526341742.6	adult	73.5679	21.7694	-158.0218	1105.1594	78.1135	67642.5248	213126.7801	3540026.612	1873.06	-1.0522	383.935	-2.2623	362.9263	-2.3589	1047.5398	-1.3414	924.7721	370829.0938	528.2581	-1.8184	749.466	-1.3559	13563300	-0.9653	254.178	99.6043	98.1125	164.8203	157.3831	58346.3828	130.5741	-1.1614	147.791	3518720
009	2018-05-14t2245	1526356141.21	adult	77.5675	25.769	-154.0222	999.6953	74.7126	60840.4725	191801.2379	3113090.7063	2382.4	-0.40487	455.862	-0.88466	428.2729	-1.0303	1333.7725	-0.32201	1141.7219	424139.625	640.5067	-0.52272	941.4209	-0.0039762	14475900	-0.81327	324.559	106.102	104.9894	163.9659	161.0808	52141.1602	139.324	-0.48292	154.7955	3369270
009	2018-05-15t0245	1526370542.24	adult	81.5678	29.7693	-150.0219	1065.9861	75.8114	61611.6189	194098.5945	3045903.0296	2734.74	0.10739	458.818	-0.77666	438.3552	-0.78108	1305.8833	-0.32014	1095.7155	420494.4375	596.068	-0.95781	819.3451	-0.73768	14773900	-0.78638	331.817	107.933	106.671	168.004	164.851	54097.2969	142.3367	-0.40273	158.6118	3475430
009	2018-05-15t0645	1526384942.18	adult	85.5678	33.7693	-146.0219	1169.4996	74.4582	66543.0701	209641.6426	3238607.0097	3152.99	0.77431	470.009	-0.46766	448.9528	-0.48574	1362.9626	0.053049	1129.5928	475673.9688	613.475	-0.6437	784.7638	-0.87018	16374600	-0.42072	477.647	111.616	110.1854	199.0216	185.1504	69458.5391	147.2676	-0.15011	169.9021	3888600
009	2018-05-15t1045	1526399341.39	adult	89.5676	37.7691	-142.0221	1138.1536	74.0136	66187.4172	208548.4964	3260375.9528	4082.42	2.2457	482.017	-0.11533	459.8203	-0.16023	1514.5325	0.90848	1070.1369	524028.25	634.5167	-0.25043	799.9001	-0.61359	16671000	-0.34783	357.11	118.665	116.5964	219.4003	205.7056	75912.4922	154.8423	0.30405	179.668	4104140
009	2018-05-15t1445	1526413749.07	adult	93.5697	41.7712	-138.02	1124.6354	78.3819	68103.3827	214604.8183	3550228.3599	2992.27	0.73529	423.125	-1.2642	400.413	-1.4312	1279.0698	0.029736	1025.4061	455348.8438	595.5526	-0.61326	788.0701	-0.5486	15051000	-0.72126	372.394	104.942	102.4818	226.1402	212.8162	80505.9219	140.1505	-1.1717	169.0909	3732900
009	2018-05-15t1845	1526428154.59	adult	97.5712	45.7727	-134.0185	1109.6751	80.5849	71232.6282	224466.9075	3848753.0411	2346.21	-0.1483	392.764	-1.8218	378.3156	-1.8603	1114.0026	-0.58418	945.3656	414408.9688	523.0927	-1.4423	687.5557	-1.2165	14589200	-0.80937	431.748	98.2095	96.5217	177.9665	164.7058	66203.5312	129.7474	-2.1225	150.2966	3647990
009	2018-05-15t2245	1526442557.27	adult	101.572	49.7735	-130.0177	1054.5848	76.6759	65401.0194	206088.3195	3418853.3328	3040.48	0.97207	444.652	-0.5731	426.8327	-0.62378	1351.6571	0.72821	1137.2278	462266.75	587.9916	-0.4394	729.706	-0.70979	15167100	-0.62804	284.67	108.979	107.4116	175.8644	171.7633	60145.6172	145.718	-1.0379	164.674	3717270
009	2018-05-16t0245	1526456950.06	adult	105.57	53.7715	-126.0197	1158.5718	74.6922	69994.8823	220529.1021	3574581.1451	3953.37	2.4004	442.179	-0.50751	433.1133	-0.36487	1250.3126	0.39778	865.328	457614.4062	567.0227	-0.59387	688.859	-0.90688	16161700	-0.33112	356.734	119.848	117.0644	255.0865	253.4083	93361.6406	163.6206	0.043664	205.7055	4380450
009	2018-05-16t0645	1526471348.04	adult	109.5694	57.7709	-122.0203	1137.4066	78.1202	68515.7985	215853.7124	3500414.7149	3364.89	1.5717	434.219	-0.56593	411.5905	-0.77465	1298.8142	0.78054	935.9391	464975.4688	597.5772	-0.033791	788.7366	0.12635	15535500	-0.43672	369.337	117.65	116.1668	184.1944	180.9338	65941.5781	153.7288	-0.79417	173.2918	4209270
009	2018-05-16t1045	1526485750.64	adult	113.5701	61.7716	-118.0195	1084.5129	78.0444	66152.8904	208428.3419	3449598.0229	2399.5	0.2108	414.065	-0.90944	398.3617	-0.9932	1174.3213	0.32291	960.1952	406315.1562	532.0128	-0.84578	692.2714	-0.58698	14303900	-0.69264	246.709	118.096	116.9514	189.0168	186.2444	65399.8047	158.688	-0.64031	177.9736	4079630
009	2018-05-16t1445	1526500155.85	adult	117.5716	65.7731	-114.0181	1108.0645	72.4828	64483.8553	203079.8753	3202422.4121	3210.1	1.434	442.929	-0.12476	426.5037	-0.18286	1263.5736	0.87787	927.6132	425824.3125	577.9587	-0.068068	744.689	0.022349	14927100	-0.47875	548.335	127.944	123.7899	327.5914	315.3044	110398.2969	180.4187	0.46601	257.7495	4311860
009	2018-05-16t1845	1526514551.69	adult	121.5704	69.7719	-110.0193	1106.0734	74.5871	66514.4827	209593.1574	3381052.7793	2577.27	0.5811	415.414	-0.65759	399.5058	-0.75915	1133.13	0.38116	861.7536	394329.25	547.9188	-0.40343	718.1867	-0.097443	14420700	-0.5495	274.214	125.15	123.5248	203.3555	198.842	70767.7188	164.5186	-0.61084	188.473	4344440
009	2018-05-16t2245	1526528950.58	adult	125.5701	73.7716	-106.0196	991.0492	79.0467	62867.6141	198293.1276	3329564.1684	2516.07	0.54917	406.8	-0.75813	391.7299	-0.86015	1243.7869	1.0165	962.0611	407962.0938	527.3954	-0.61536	760.7296	0.41136	13339800	-0.7605	290.646	124.142	121.4871	211.145	207.0526	69255.5469	168.847	-0.52512	195.2115	4070880
009	2018-05-17t0245	1526543357.01	adult	129.5719	77.7734	-102.0178	1051.8948	78.7415	68175.023	215068.0845	3692434.853	2894.01	1.1261	419.663	-0.34234	410.1861	-0.2739	1120.8066	0.54486	836.1482	399007.1562	547.449	-0.22427	708.2112	0.022136	14912700	-0.32156	376.562	129.31	124.961	260.1442	244.3601	92611.3203	183.1103	0.053461	223.4768	4595030
009	2018-05-17t0645	1526557741.83	adult	133.5677	81.7692	-98.022	1042.5682	78.6594	63999.0999	201707.3695	3349195.3666	2430.09	0.54058	429.529	0.008131	418.9846	0.069237	1093.3934	0.5171	853.8581	366286.8125	532.3878	-0.37396	691.5548	-0.045475	14352700	-0.40658	285.266	129.289	127.446	226.4597	222.3023	75863.9844	176.9059	-0.39984	206.7594	4320190
009	2018-05-17t1045	1526572143.82	adult	137.5682	85.7697	-94.0214	1129.6809	80.5405	69543.0202	219137.2809	3640247.7209	1805.13	-0.25368	377.841	-1.1953	368.7791	-1.203	884.3994	-0.36999	684.2689	321921.375	472.7234	-1.239	585.9901	-0.98188	13719800	-0.50645	361.395	125.719	123.1008	230.9618	219.1544	84070.0938	171.3	-0.78576	204.6776	4564990
009	2018-05-17t1445	1526586557.36	adult	141.572	89.7735	-90.0177	1149.8073	78.735	71215.8821	224517.3492	3723592.0936	1515.55	-0.58512	381.59	-1.0155	371.2846	-1.0485	834.9422	-0.51489	706.0363	310598.5	486.1375	-0.96935	605.4288	-0.73074	14180300	-0.35362	301.417	134.192	131.3192	230.7361	225.4127	85833.8125	180.281	-0.4925	212.6737	4986690
009	2018-05-17t1845	1526600960.77	adult	145.573	93.7745	-86.0167	1143.8477	81.8731	72795.0385	229391.7396	3936222.52	1609.38	-0.39538	341.943	-1.9713	337.2713	-1.9297	696.702	-1.0887	562.7783	264746.75	429.9962	-1.8261	496.022	-1.75	12985000	-0.57809	405.798	123.804	118.6922	248.2444	237.9106	94332.8906	179.6291	-0.62977	218.4168	4701340
009	2018-05-17t2245	1526615349.76	adult	149.5699	97.7714	-82.0198	1088.4712	79.5304	67319.1474	212130.0012	3532903.0597	1909.41	0.077258	392.629	-0.55769	388.6182	-0.38018	798.5004	-0.53236	617.4208	281072.125	476.718	-1.0201	549.6285	-1.177	13791500	-0.35706	336.421	144.601	142.0469	245.6368	237.8178	86464.1562	195.0859	-0.094632	225.4393	5079250
009	2018-05-18t0245	1526629747.74	adult	153.5693	101.7708	-78.0204	1097.6717	77.456	66327.5765	208981.1411	3391816.5987	1802.21	-0.0028142	386.99	-0.62648	383.4423	-0.44192	746.225	-0.71269	572.9629	258940.0625	474.3168	-1.0143	531.258	-1.3187	13398000	-0.40313	317.429	147.246	145.3384	257.4217	253.0845	89325.3281	203.5013	0.12245	238.5205	5097800
009	2018-05-18t0645	1526644146.51	adult	157.569	105.7705	-74.0207	1086.0983	80.9539	67255.2456	211925.7528	3551153.3637	1213.45	-0.75613	359.046	-1.3123	352.5323	-1.2697	664.728	-1.0471	576.3773	233319.5156	454.0054	-1.3112	515.2647	-1.4423	12595300	-0.53491	340.058	134.476	131.0509	249.3446	244.8365	87519.9688	187.901	-0.58335	227.3669	4717420
009	2018-05-18t1045	1526658549.53	adult	161.5698	109.7713	-70.0199	1067.5604	80.7523	65991.1047	207992.2457	3463632.6427	1367.18	-0.48182	368.068	-0.99636	364.4933	-0.83995	647.0168	-1.0801	559.9641	223220.8125	455.5287	-1.2466	515.0546	-1.4118	12672200	-0.48387	383.978	141.425	138.2675	259.8076	253.3609	89633.6406	194.7763	-0.41899	235.6598	4869120
009	2018-05-18t1445	1526672943	adult	165.568	113.7695	-66.0217	1012.6214	78.4139	63956.877	201718.7092	3405949.2898	1177.27	-0.69693	348.954	-1.4654	346.2452	-1.3159	636.7531	-1.0816	560.3617	212675.5469	433.6892	-1.5778	500.8849	-1.5245	11643600	-0.66004	474.003	143.07	138.2704	299.1724	286.3534	99923.5781	209.6135	0.0042224	260.181	4773800
009	2018-05-18t1845	1526687317.4	adult	169.5609	117.7624	-62.0288	1142.5067	78.4789	70944.4533	223542.5479	3783372.3593	1118.71	-0.72976	328.994	-1.9738	322.5499	-1.9717	589.6935	-1.2804	517.7064	218776.3125	418.5068	-1.7993	477.9045	-1.7289	12176400	-0.52058	416.627	138.019	132.5878	301.0108	292.8008	111675.0234	204.3027	-0.27679	264.9071	5108220
009	2018-05-18t2245	1526701716.55	adult	173.5607	121.7622	-58.029	1070.4513	80.8111	67327.1405	212353.5566	3655537.6665	1668.96	0.16611	350.651	-1.2955	350.3111	-1.0534	646.9357	-0.93787	536.2193	227721.3594	449.045	-1.2457	505.0875	-1.4236	12319100	-0.4628	444.708	137.626	132.793	275.9205	269.1024	97124.0312	213.4026	-0.078307	253.5281	4835080
009	2018-05-19t0245	1526716116.8	adult	177.5607	125.7622	-54.029	1014.6147	76.9103	60474.454	190598.5822	3060860.2639	1028.14	-0.76967	356.732	-1.059	352.7849	-0.90926	595.2737	-1.1763	545.9139	188106.5	451.3684	-1.1706	510.661	-1.3368	11266700	-0.64411	395.184	154.365	146.2478	314.843	310.454	99490.3906	237.2088	0.54681	292.9343	4875330
009	2018-05-19t0645	1526730516.89	adult	181.5608	129.7623	-50.0289	436.6055	126.3464	33323.1303	111572.4028	2230152.2929	563.074	-1.4805	337.465	-1.5613	335.8699	-1.3691	486.6994	-1.7518	482.9335	85172.3906	426.3209	-1.5574	467.5879	-1.7437	5874580	-1.6753	369.884	157.778	152.157	290.3625	284.5751	50813.4453	232.3442	0.28228	271.7312	2746600
009	2018-05-19t1045	1526744917.29	adult	185.5609	133.7624	-46.0288	924.2579	77.786	56712.4586	178948.7954	2929057.6457	763.485	-1.1199	351.483	-1.0896	345.5459	-1.0003	561.2057	-1.3029	540.7899	166116.875	457.1956	-1.0013	513.0587	-1.2496	10401100	-0.75785	515.671	159.728	149.1915	361.3982	358.5776	106973.8594	260.4853	0.96025	338.0451	4726680
009	2018-05-19t1445	1526759315.91	adult	189.5605	137.762	-42.0292	624.9425	75.389	34720.3841	111070.4447	1620560.4046	589.625	-1.3954	348.968	-1.1082	346.0321	-0.92432	498.7766	-1.6447	493.5497	91276.125	433.7646	-1.3605	476.4067	-1.5887	6354000	-1.5252	381.341	161.278	154.2805	291.0496	286.1701	53262.0781	237.9344	0.20916	272.2516	2936540
009	2018-05-19t1845	1526773724.59	adult	193.5629	141.7644	-38.0268	865.5032	76.2481	53419.8429	168791.3197	2753274.5904	792.015	-1.0095	353.204	-0.9279	347.6785	-0.81328	560.6717	-1.2495	544.7358	156427.4062	459.9836	-0.89289	520.0524	-1.1176	9847690	-0.81521	507.898	170.368	157.3209	377.9466	371.9728	105447.1094	277.641	1.1162	352.7292	4750040
009	2018-05-19t2246	1526788185.79	adult	197.5799	145.7814	-34.0098	953.1208	75.7643	55921.3287	176351.6062	2840718.7077	687.894	-1.175	348.694	-1.006	341.7893	-0.93856	562.1116	-1.2126	549.2654	164698.6875	468.0334	-0.73125	525.8248	-1.0299	10191600	-0.72234	493.222	168.239	154.2073	404.8168	400.5863	118611.3125	286.0358	1.1821	374.7972	4917300
009	2018-05-20t0246	1526802597.72	adult	201.5832	149.7847	-30.0065	949.8683	75.1974	55929.6542	176407.1116	2824761.6471	731.362	-1.0683	348.76	-0.95386	341.7545	-0.88606	566.3498	-1.1595	552.3124	165940.4844	469.8613	-0.6773	529.4865	-0.96674	10196000	-0.69924	545.785	169.638	152.946	407.7049	402.7972	119457.5469	293.1794	1.2077	375.613	4959350
009	2018-05-20t0646	1526816996.76	adult	205.583	153.7844	-26.0067	937.6453	76.1419	55268.4225	174459.6349	2774735.2012	716.312	-1.0761	347.746	-0.93546	339.7952	-0.89584	565.2681	-1.1412	553.7651	163362.4844	472.5315	-0.61395	531.5166	-0.9232	10042200	-0.70952	572.533	173.725	156.0201	410.37	405.4645	118596.9375	302.7593	1.2895	378.8384	5016840
009	2018-05-20t1046	1526831397.15	adult	209.5831	157.7846	-22.0066	927.0063	76.6792	53513.9763	168703.4629	2657320.2833	721.335	-1.0451	353.708	-0.71526	345.5856	-0.66783	572.9411	-1.067	564.7948	160423.5156	481.0237	-0.46541	542.5566	-0.79538	9894280	-0.7215	560.369	178.856	160.5854	410.7277	403.9359	115003.7656	312.9253	1.3806	381.8811	5003130
009	2018-05-20t1446	1526845785.45	adult	213.5798	161.7813	-18.0099	867.3738	73.7337	50963.3742	160785.5856	2552992.2089	720.58	-1.0271	360.359	-0.48123	350.9666	-0.45896	584.774	-0.96464	575.7698	156134.6562	491.3851	-0.29545	552.3838	-0.68267	9598520	-0.76559	526.088	183.385	164.3605	412.1226	405.3575	110036.7422	318.3184	1.3673	385.1385	4884650
009	2018-05-20t1847	1526860205.14	adult	217.5853	165.7868	-14.0044	867.8152	71.4317	49832.8256	157170.2152	2458812.5915	740.511	-0.96232	367.361	-0.24953	356.719	-0.25161	611.0372	-0.76041	600.263	159480.7188	507.1511	-0.055237	575.7171	-0.4439	9568640	-0.75953	575.933	186.312	167.5894	418.3343	407.6042	109185.25	317.5245	1.2294	386.1288	4852860
009	2018-05-20t2246	1526874603.16	adult	221.5847	169.7862	-10.005	864.4277	71.381	49118.7132	154912.8915	2416554.0162	850.629	-0.67767	373.398	-0.054175	360.1514	-0.12082	629.3118	-0.60694	614.8524	161733.125	520.3097	0.1385	587.8003	-0.31526	9588870	-0.74273	595.762	192.226	172.355	434.7517	422.8177	111731.1875	331.3992	1.4042	399.7031	4936360
009	2018-05-21t0247	1526889007.74	adult	225.586	173.7875	-6.0037	853.1607	72.0507	48199.5753	152080.3985	2341900.8822	865.388	-0.6113	380.182	0.1497	366.1688	0.072506	644.3807	-0.47544	629.4993	163028.3125	528.6516	0.25564	604.3286	-0.14614	9588570	-0.73164	658.706	197.568	177.1195	443.9526	433.8786	112320.0078	340.6463	1.4862	407.7936	4982860
009	2018-05-21t0647	1526903437.96	adult	229.5944	177.7959	-1.9953	794.3462	72.4249	45324.1946	143057.7281	2216611.2097	916.334	-0.44697	400.543	0.70155	383.0329	0.55411	682.7606	-0.1717	669.4739	162497.0312	562.529	0.73118	633.8303	0.14711	9493670	-0.73965	670.854	211.883	188.8704	482.5792	469.9405	114853.8438	367.497	1.9197	440.6118	5022060
009	2018-05-21t1047	1526917804.08	dead	233.585	181.7865	1.9953	788.3607	71.4983	43079.941	135938.7494	2055577.0846	983.847	-0.23007	425.623	1.3546	403.7521	1.1189	756.8198	0.40459	737.8063	171041.2812	617.3283	1.4879	699.7738	0.7882	9602910	-0.70467	684.23	226.11	201.4477	522.2864	505.6349	118036.7188	398.2991	2.4329	475.2268	5101500
010	2018-05-11t1523	1526070408.44	egg	-1.8063	-49.6024	-301.3671	167.4095	27.3171	3061.468	9719.4585	52646.3771	0	1753.2558	0	-0.65619	0	-0.67241					0	-0.61234	0	-0.4365	0	157454.6167	0	0	0				0	-0.55026	0	0
010	2018-05-11t1859	1526083413.88	larva	1.8063	-45.9898	-297.7545	162.2163	43.0985	3546.8495	11659.8122	76633.0813	0	1056.362	0	-0.84328	0	-0.84785					0	-0.83204	0	-0.74494	0	117104.589	0	0	0				0	-0.66453	0	0
010	2018-05-11t2259	1526097762.02	larva	5.7919	-42.0042	-293.7689	165.1122	27.3882	3022.3728	9599.7277	52091.5853	0	-0.39432	0	-1.0579	0	-1.0491					0	-1.0819	0	-1.0871	0	0.26699	0	0	0				0	-0.79885	0	0
010	2018-05-12t0259	1526112167.99	larva	9.7936	-38.0025	-289.7673	165.1121	27.6387	3027.9463	9619.3668	52483.4636	0	-0.85589	0	-1.2835	0	-1.2609					0	-1.3415	0	-1.4321	0	-0.93207	0	0	0				0	-0.94397	0	0
010	2018-05-12t0659	1526126575.92	larva	13.7958	-34.0003	-285.7651	167.729	27.3602	3072.8166	9755.3766	52928.4322	0	-1.1705	0	-1.5214	0	-1.4843					0	-1.6115	0	-1.7782	0	-1.4845	0	0	0				0	-1.1017	0	0
010	2018-05-12t1059	1526140969.15	larva	17.7939	-30.0022	-281.7669	387.2646	43.1316	13346.6495	42386.7332	386800.477	589.189	-0.29633	382.908	0.65888	374.884	0.65898	553.5659	-0.68166	549.6685	39303.1797	498.5839	0.66625	540.819	0.48864	2718260	-0.44109	159.294	92.4618	91.874	133.7776	131.5254	9498.2129	116.8075	0.6063	127.8344	656386
010	2018-05-12t1458	1526155350.89	larva	21.7888	-26.0073	-277.772	523.447	42.0974	17865.723	56418.7401	512737.9504	646.501	-0.5269	401.272	0.61337	392.6683	0.62501	592.255	-0.78239	590.5986	56264.2266	528.7832	0.61742	575.1439	0.34036	3808880	-0.44623	190.914	91.4118	91.027	133.9132	131.9225	12721.752	116.319	0.51782	126.6719	867681
010	2018-05-12t1859	1526169772.51	larva	25.7948	-22.0013	-273.766	521.3611	68.973	20973.9666	67392.8263	729013.8789	789.237	-0.58433	476.897	0.96401	472.4399	1.0213	725.7159	-0.58529	721.5595	80554.4688	635.9768	0.99307	699.3134	0.6394	5285930	-0.29312	193.356	91.6198	91.2398	137.8773	135.3161	15304.3818	117.5629	0.45174	130.0772	1015510
010	2018-05-12t2259	1526184178.3	larva	29.7964	-17.9997	-269.7644	739.2399	49.0149	28541.2549	89998.898	956377.2444	618.93	-1.0965	366.945	0.0026563	360.9815	0.065777	533.6151	-1.3688	528.8628	81109.4844	471.4739	-0.1517	511.9592	-0.61564	5541610	-0.63296	194.503	87.0207	86.3506	133.3626	130.2968	20271.1133	113.2789	0.26983	125.6497	1314190
010	2018-05-13t0259	1526198595.06	larva	33.8011	-13.995	-265.7598	642.389	47.5378	25880.393	81704.0862	867169.7981	777.97	-1.0902	442.221	0.36069	434.4509	0.43082	694.9225	-1.0762	686.1407	95204.3906	585.6762	0.27184	657.0147	-0.20495	6047370	-0.83486	158.304	84.705	84.0054	128.7874	127.2322	17643.8789	110.1889	0.083617	122.2283	1158340
010	2018-05-13t0659	1526212977.53	larva	37.7962	-9.9999	-261.7646	833.2138	51.0979	35101.1052	110590.3723	1239115.3102	1461.12	-0.38688	458.788	0.2857	440.2937	0.28899	1082.4746	-0.11425	1064.011	201340.2812	627.0555	0.28211	873.8287	0.59805	8493550	-0.3667	234.29	89.9539	89.3821	135.0984	132.4946	25128.3125	116.702	0.08863	128.3105	1665320
010	2018-05-13t1059	1526227388.71	larva	41.7993	-5.9968	-257.7615	899.7525	55.2051	41633.9469	131322.7812	1580157.3625	2548.28	0.76949	492.203	0.35058	460.9106	0.2601	1606.0662	1.2404	1593.7096	351728.5	679.2846	0.36696	1059.5288	1.2696	10774800	-0.0063942	364.582	106.58	105.952	154.4949	151.4548	33834.3828	134.1848	0.40191	146.3968	2333140
010	2018-05-13t1459	1526241764.85	larva	45.7927	-2.0034	-253.7681	888.1936	69.0429	43616.5291	139064.6837	1801319.6724	2181.64	0.049765	495.548	0.16046	458.9266	0.02822	1546.6246	0.87866	1483.3337	355723.6562	811.0385	1.036	1219.8189	1.843	11351000	-0.19768	219.18	89.6534	88.4915	144.3183	142.2958	33193.2188	121.3532	-0.15199	136.6332	2053600
010	2018-05-13t1859	1526256189.48	adult	49.7995	2.0034	-249.7613	1078.7095	64.2297	58828.529	185392.5593	2667071.2268	2688.05	0.44612	499.824	0.047478	467.8188	-0.033947	1660.6357	1.026	1604.1864	513136.4375	728.5054	0.29954	972.7665	0.26269	15395600	0.62622	226.573	99.4157	98.5126	150.6053	148.6859	46537.0469	129.7365	-0.0052002	142.8582	3062200
010	2018-05-13t2259	1526270582.93	adult	53.7977	6.0016	-245.7631	1107.1829	68.3867	59373.8228	187105.451	2662515.3764	2894.67	0.54164	527.96	0.30295	486.9881	0.12064	1800.0969	1.2439	1731.12	559830.125	792.7557	0.75262	1198.3348	1.4289	16415900	0.60627	241.837	96.9012	96.1708	147.5337	145.3289	45882.9688	126.2562	-0.32631	139.7947	3012950
010	2018-05-14t0259	1526284986.22	adult	57.7986	10.0025	-241.7622	1110.7422	69.5749	63086.7871	198725.8322	3035628.1326	2660.95	0.13948	516.644	0.14041	482.8841	0.039102	1622.6473	0.55355	1518.1503	535473.625	741.4258	0.31239	1182.403	1.2751	17040000	0.5082	314.53	102.539	101.6918	154.4549	151.5021	50970.1133	131.9984	-0.15189	145.7122	3381930
010	2018-05-14t0659	1526299386.84	adult	61.7988	14.0027	-237.762	1084.316	76.2654	63368.2712	199691.2263	3123771.6939	2695.29	0.082497	536.94	0.43816	504.1215	0.35792	1727.0646	0.75707	1665.2446	573385.4375	797.0066	0.83526	1136.2633	0.98057	17777000	0.47698	185.036	99.5682	98.6275	151.3037	149.6015	50232.8359	129.8957	-0.49274	143.8454	3296500
010	2018-05-14t1059	1526313793.74	adult	65.8007	18.0046	-233.7601	1173.97	75.9795	71451.8135	225128.8268	3652768.532	2902.65	0.26249	532.745	0.4237	495.1938	0.25521	1622.6578	0.44216	1433.5902	605251.375	805.5752	0.99247	1141.6355	1.0318	19860200	0.81639	209.6	104.7	103.4316	159.4625	156.5452	59479.5078	136.1334	-0.15708	151.188	3903100
010	2018-05-14t1445	1526327355.16	adult	69.5678	21.7717	-229.9931	1231.4996	74.0763	72840.5021	229341.0407	3644873.3176	2315.13	-0.48265	524.085	0.33045	504.2518	0.4707	1439.8173	-0.095737	1401.0337	548570.375	712.102	0.11884	1037.3751	0.43358	19936200	0.68994	246.412	106.957	105.8916	160.719	158.6112	61233.9258	138.8493	-0.081584	153.0455	4068650
010	2018-05-14t1845	1526341755.98	adult	73.568	25.7719	-225.9928	1181.1348	80.979	73524.3685	231670.722	3914645.5453	1849.05	-1.0822	483.759	-0.36855	461.6096	-0.33425	1278.4517	-0.57698	1224.3171	490925.4375	679.5729	-0.16082	971.0678	0.08814	18560400	0.24575	281.712	98.3824	97.4759	149.5881	146.6176	57441.8281	127.4956	-1.4811	141.854	3774640
010	2018-05-14t2245	1526356154.54	adult	77.5676	29.7715	-221.9932	1206.717	76.8235	72331.7461	227842.323	3639841.7267	2436.98	-0.33415	499.28	-0.019671	472.9412	-0.065121	1520.5873	0.34228	1386.5473	574782	703.6093	0.20052	1027.2243	0.5798	18869800	0.24649	276.078	109.772	108.4721	175.1168	169.0116	66194.1328	142.7942	-0.12351	160.446	4148720
010	2018-05-15t0245	1526370555.63	adult	81.5679	33.7718	-217.9929	1236.7426	77.7101	74831.6657	235663.2395	3827791.4938	2159.04	-0.67134	449.071	-0.97665	423.0204	-1.1216	1305.5522	-0.32141	1218.6405	510470.9375	624.4623	-0.61982	931.883	0.064313	17554200	-0.11522	258.498	97.8484	96.8957	148.932	146.5008	58232.4062	127.5477	-1.8862	141.8663	3824900
010	2018-05-15t0645	1526384955.49	adult	85.5679	37.7718	-213.993	1135.0244	82.9091	76424.9939	240979.1217	4277510.9642	2064.78	-0.76291	454.565	-0.79045	430.7003	-0.89702	1285.0104	-0.27241	1200.5281	511434.125	651.4632	-0.17631	959.9717	0.43709	18090300	-0.0043049	283.236	102.869	101.6948	157.8435	154.7748	62821.7109	133.9716	-1.418	148.7525	4093860
010	2018-05-15t1045	1526399354.83	adult	89.5677	41.7716	-209.9931	1225.3596	78.584	76807.1339	241843.8973	4085844.9818	2181.77	-0.53942	458.618	-0.61191	436.163	-0.69968	1333.2751	0.099403	1231.3169	534643.3125	614.7193	-0.50162	891.8207	0.10187	18376400	0.069567	411.514	101.965	100.8344	159.2089	154.6177	63842.7812	133.9455	-1.5692	148.8036	4085640
010	2018-05-15t1445	1526413762.5	adult	93.5698	45.7737	-205.991	1233.857	73.9132	74790.473	235509.7551	3806118.3762	2792.74	0.43876	451.93	-0.64448	432.4837	-0.6907	1346.974	0.34698	1158.5048	526666.8125	592.1709	-0.65723	833.2293	-0.18591	17640200	-0.081778	310.973	102.43	101.1209	163.2819	160.6362	63843.2188	136.4493	-1.4794	153.6203	3998160
010	2018-05-15t1845	1526428168.13	adult	97.5714	49.7753	-201.9895	1245.2241	81.4389	79811.9438	251348.3109	4320149.4548	1928.22	-0.77654	416.866	-1.2962	396.94	-1.425	1078.3574	-0.7549	974.175	449675.0625	561.2293	-0.93393	785.7147	-0.40288	17349500	-0.12188	459.28	104.9	103.2951	189.3158	167.4275	78944.6875	140.0749	-1.3202	158.5749	4365840
010	2018-05-15t2245	1526442570.83	adult	101.5721	53.776	-197.9887	1238.363	80.0552	78529.0669	247315.597	4209850.9469	1893.68	-0.75329	420.174	-1.1141	398.6026	-1.2922	1120.1622	-0.39074	1008.8904	459266.5	573.8959	-0.63152	807.8471	-0.044357	17209100	-0.11577	324.436	103.37	102.0253	165.3901	161.9507	67809.9375	137.7884	-1.6148	154.4652	4233720
010	2018-05-16t0245	1526456963.63	adult	105.5701	57.774	-193.9907	1169.9318	74.5714	71198.9557	224237.5867	3633697.675	2143.52	-0.30275	425.766	-0.875	409.1442	-0.9401	1187.6149	0.094888	1039.5825	441792.75	562.2132	-0.66069	811.1173	0.15737	15827400	-0.41542	322.217	112.31	109.8708	201.3511	189.4735	74902.5938	150.4634	-0.85549	175.2	4175000
010	2018-05-16t0645	1526471361.49	adult	109.5695	61.7734	-189.9913	1197.475	81.0651	74999.1525	236294.0863	3988877.4779	1831.96	-0.69041	400.357	-1.334	381.4026	-1.5096	960.9614	-0.84417	864.6054	376696.875	548.9766	-0.72074	754.5215	-0.17686	15666400	-0.40362	251.833	110.812	109.1325	181.2908	175.7243	71065.9844	148.3289	-1.1421	167.9719	4336170
010	2018-05-16t1045	1526485764.09	adult	113.5703	65.7741	-185.9906	1117.0399	78.6042	72030.5992	227020.1266	3893310.9381	2195.83	-0.085552	410.609	-0.98888	390.9419	-1.1766	1124.3774	0.084234	979.2442	422765.9375	569.6729	-0.30501	809.9041	0.47114	15416300	-0.4116	500.529	116.648	113.3996	279.0287	262.2029	104914.7969	155.2985	-0.84702	192.6685	4379560
010	2018-05-16t1445	1526500169.29	adult	117.5717	69.7756	-181.9891	1195.4632	77.1	76953.9183	242407.1715	4136687.9374	2053.61	-0.22473	401.337	-1.0944	388.0379	-1.1492	1061.9108	-0.079936	910.256	426888.125	513.3427	-1.0101	722.8606	-0.17659	16095600	-0.18479	309.456	113.753	111.7414	191.4151	187.5483	76948.8828	153.2236	-1.109	176.0975	4562050
010	2018-05-16t1845	1526514565.11	adult	121.5705	73.7744	-177.9903	1205.9062	79.3354	77241.0385	243333.7656	4178908.5209	1751.12	-0.58785	388.134	-1.3033	373.4678	-1.4247	990.7375	-0.29165	889.298	399267.2188	508.0506	-0.99352	705.6617	-0.21295	15633600	-0.247	477.464	116.663	112.9453	275.9375	251.2758	111202.8125	158.5618	-0.93942	197.5891	4699080
010	2018-05-16t2245	1526528963.98	adult	125.5702	77.7741	-173.9906	1164.9229	74.9873	70488.9274	222005.443	3590377.0835	2715.92	0.82843	426.431	-0.2858	410.1222	-0.3814	1149.3827	0.57207	965.2604	424122.2188	559.3002	-0.1359	744.9022	0.26377	15705900	-0.17748	316.262	123.108	121.6102	201.1667	196.2619	74230.5312	163.3661	-0.81353	185.5118	4534200
010	2018-05-17t0245	1526543370.5	adult	129.572	81.7759	-169.9888	1184.1677	78.7622	75665.8856	238301.3799	4097558.7639	2193.23	0.15726	423.996	-0.23626	409.6297	-0.28865	1047.4167	0.20012	910.4237	413729.5938	543.2583	-0.28823	753.0734	0.44507	16725000	0.11807	343.562	118.234	115.2979	214.642	208.2289	84783.5781	162.4485	-0.98505	191.6573	4663870
010	2018-05-17t0645	1526557755.02	adult	133.5677	85.7716	-165.9931	1200.5905	78.1	73321.9789	230949.8073	3848774.7537	2247.65	0.29054	421.787	-0.18481	404.8329	-0.31321	1074.2738	0.42732	938.3144	411446.8438	562.2593	0.089254	782.5145	0.8215	16140100	0.019066	503.11	114.798	111.6866	225.0119	209.7991	86179.5625	158.8921	-1.2663	193.5129	4392870
010	2018-05-17t1045	1526572157.23	adult	137.5684	89.7722	-161.9925	1195.8562	77.783	76474.1005	240864.7326	4125234.9645	1677.7	-0.42727	399.043	-0.65761	384.4142	-0.77283	989.0128	0.12207	904.8472	394616.125	533.0304	-0.28904	751.4893	0.61297	15910600	0.0045959	350.17	121.538	118.129	221.5581	213.9855	88401.6797	167.5057	-0.96079	197.7039	4845970
010	2018-05-17t1445	1526586571.06	adult	141.5722	93.7761	-157.9886	1209.8279	76.2606	76209.9286	240061.7151	4011592.1954	2205.77	0.35244	402.783	-0.46884	391.2756	-0.48918	878.6259	-0.30867	714.4764	349693.125	518.4893	-0.45192	630.5559	-0.48602	16017900	0.065699	316.158	124.72	122.497	221.6986	214.3007	88236.0312	170.3521	-0.93262	199.8172	4959870
010	2018-05-17t1845	1526600974.44	adult	145.5731	97.777	-153.9877	1171.2968	77.8231	74436.301	234479.5756	3974910.3569	2491.88	0.80431	389.379	-0.72831	377.2776	-0.79323	921.5208	-0.021337	775.6435	358471.5938	504.2589	-0.62159	668.8299	-0.0508	15120800	-0.10157	383.851	117.887	114.6713	212.6545	206.8848	82722.6094	163.15	-1.3321	193.0508	4577890
010	2018-05-17t2245	1526615363.2	adult	149.57	101.7739	-149.9908	1212.0715	79.5409	77350.256	243598.8875	4171878.6066	2417.87	0.77174	400.333	-0.35278	384.9005	-0.48726	1000.3646	0.43588	838.6982	404147.3125	530.8494	-0.13126	715.6716	0.46884	16137800	0.15497	362.194	123.294	120.4351	219.5321	211.2681	88690.9531	165.9065	-1.2894	196.019	4970090
010	2018-05-18t0245	1526629761.11	adult	153.5694	105.7733	-145.9914	1168.8483	80.2453	75076.6907	236468.6514	4090403.0782	2153.45	0.48122	421.544	0.30603	405.2263	0.19381	1038.3248	0.70355	895.2764	407023.3125	565.0757	0.491	760.4611	0.96779	16503400	0.26042	647.84	128.465	123.2115	368.1358	353.8249	144309.25	178.6076	-0.85572	272.2681	5029390
010	2018-05-18t0645	1526644159.97	adult	157.5691	109.773	-141.9917	1261.2561	79.4792	77114.5679	242815.5624	4022881.257	2105.82	0.49008	413.773	0.18603	400.8968	0.15971	958.8286	0.39896	857.4025	386407.9375	549.3954	0.28399	719.2516	0.60346	16657300	0.31636	408.363	134.689	131.1093	276.2995	266.6744	111348.7031	183.8939	-0.73437	237.3453	5422160
010	2018-05-18t1045	1526658563.08	adult	161.57	113.7739	-137.9909	1181.7058	80.7377	76531.7519	241142.4891	4178928.5486	1916.5	0.30072	387.62	-0.45397	375.3234	-0.5163	916.2927	0.26724	766.6968	365600.7812	505.2692	-0.41107	644.0087	-0.11345	15459800	0.090998	337.06	126.454	122.8515	238.4427	232.242	95138.6484	174.9579	-1.133	211.2646	5043490
010	2018-05-18t1445	1526672956.27	adult	165.5681	117.772	-133.9927	1221.726	77.7038	76646.852	241364.2997	4036368.9672	1809.41	0.22269	393.362	-0.21631	381.4283	-0.25203	896.5217	0.24461	777.7086	358608.6875	513.942	-0.22291	677.3769	0.26057	15723100	0.16878	331.945	132.5	128.3762	244.811	236.9253	97924.4062	184.8901	-0.85081	220.1426	5296140
010	2018-05-18t1845	1526687330.81	adult	169.561	121.7649	-129.9998	1181.2743	81.2187	77399.2808	243934.2124	4225921.6892	1941.93	0.49774	389.13	-0.26054	377.2334	-0.30046	897.0798	0.32478	780.9534	362420.25	519.9377	-0.081713	667.9632	0.20038	15694400	0.18551	432.814	127.776	124.4897	232.2151	224.6012	93814.8984	176.0149	-1.2155	209.4841	5153470
010	2018-05-18t2245	1526701729.99	adult	173.5608	125.7647	-126	1225.9549	79.8525	80687.5887	254170.347	4465873.0962	2316.53	1.1585	376.566	-0.54848	366.843	-0.54335	873.5665	0.27573	725.7773	367771.5	488.1542	-0.58249	611.8376	-0.33721	15827800	0.23429	401.872	120.943	118.0941	226.0949	219.9512	95185.9375	169.6936	-1.4707	205.6022	5083490
010	2018-05-19t0245	1526716130.27	adult	177.5609	129.7648	-122	1228.079	84.6583	79132.5378	249251.7455	4347839.7172	1782.08	0.42218	381.287	-0.34488	369.8966	-0.37772	840.9948	0.17376	742.4315	347330.8438	498.3812	-0.37488	634.862	-0.072631	15739900	0.23973	527.442	132.321	126.6247	313.6605	288.2487	129541.7891	187.4024	-0.97128	248.159	5462340
010	2018-05-19t0645	1526730530.33	adult	181.5609	133.7648	-118	1211.0721	79.3988	78017.9444	245712.3085	4263077.9875	1024.46	-0.72706	366.444	-0.71144	359.0001	-0.64601	697.4371	-0.56277	653.306	283856.9062	473.2601	-0.76484	582.762	-0.57224	14912100	0.10048	445.433	117.793	113.8965	241.037	233.3885	98102.0469	169.2739	-1.5621	213.1749	4793480
010	2018-05-19t1045	1526744930.86	adult	185.561	137.7649	-113.9998	1301.7464	84.3993	83078.8571	261508.8123	4631125.4667	1481.71	0.094612	362.248	-0.7717	352.715	-0.77507	755.5734	-0.17725	684.7636	327918.8438	473.4103	-0.72866	592.038	-0.44811	15693000	0.27842	390.298	119.393	116.0567	231.4935	222.4783	100468.1562	167.0524	-1.6599	204.0744	5172230
010	2018-05-19t1445	1526759329.32	adult	189.5606	141.7645	-110.0002	1203.6833	79.971	77603.708	244465.7296	4270807.3065	1272.89	-0.19708	371.628	-0.43697	364.6396	-0.3386	695.1478	-0.47705	624.7781	281534.875	480.2754	-0.58511	562.2101	-0.72257	15032700	0.17574	570.147	124.334	119.7239	253.6838	240.6271	102741.9219	179.6231	-1.3532	221.9347	5029450
010	2018-05-19t1845	1526773738.09	adult	193.563	145.7669	-105.9978	1117.741	82.3924	75314.9575	237520.3625	4228383.1755	1394.99	0.088505	344.936	-1.1731	336.3051	-1.1714	702.459	-0.38539	628.7887	276066.375	443.9613	-1.1569	556.2117	-0.75509	13533600	-0.091472	409.307	124.632	120.2751	261.8702	253.7839	102915.0078	177.0573	-1.4628	229.2092	4889930
010	2018-05-19t2246	1526788199.38	adult	197.5801	149.7839	-101.9808	1250.7188	76.056	75728.2457	238531.4369	3922041.9947	798.735	-0.96476	351.069	-0.93545	345.478	-0.82246	575.6544	-1.1279	563.0975	227959.125	450.0409	-1.0241	527.1644	-1.0165	13881300	0.0033596	354.684	129.326	125.6107	254.128	246.9988	100634.7031	182.9565	-1.3574	227.2996	5113560
010	2018-05-20t0246	1526802611.34	adult	201.5834	153.7873	-97.9775	1196.711	81.9173	76650.3374	241401.4238	4186609.3088	1039.72	-0.45994	358.338	-0.67043	352.1793	-0.55912	686.2395	-0.39297	647.5225	274495.8125	463.2445	-0.78324	574.3216	-0.52349	14324600	0.11703	405.355	132.846	129.2167	257.8441	251.3635	103137.6406	184.8807	-1.3585	230.0726	5310530
010	2018-05-20t0646	1526817010.21	adult	205.5831	157.787	-93.9778	1211.1066	78.2198	77350.6705	244122.555	4213542.0821	1884.8	1.3248	341.935	-1.1064	333.8762	-1.0803	688.3929	-0.33643	607.3586	278110.75	443.2032	-1.0758	540.5996	-0.83398	13799800	0.03833	485.97	133.226	128.1686	314.6776	296.3411	127129.7344	188.3	-1.3298	252.7434	5376730
010	2018-05-20t1046	1526831410.87	adult	209.5833	161.7871	-89.9776	1184.4219	80.6627	75623.3893	238306.7138	4162819.449	1057.1	-0.3269	339.2	-1.1375	334.177	-1.0191	628.9048	-0.69324	588.0577	248417.4062	441.4237	-1.0781	533.2254	-0.88654	13374300	-0.022904	416.06	127.694	123.2096	264.6789	257.6823	104548.1641	182.4939	-1.5128	236.491	5034860
010	2018-05-20t1446	1526845798.95	adult	213.5799	165.7838	-85.9809	1263.7945	82.0125	80716.1619	254154.4423	4427231.8249	1030.23	-0.3373	341.733	-1.0145	332.7957	-1.0082	644.2089	-0.55969	618.2711	271211.9375	446.532	-0.97642	554.3754	-0.66332	14380100	0.20382	383.968	132.803	127.8721	268.7966	261.4971	113163.3594	189.5505	-1.412	240.4849	5588360
010	2018-05-20t1847	1526860218.64	adult	217.5854	169.7893	-81.9754	1205.481	83.8572	77839.3333	245166.482	4320856.9948	1058.23	-0.22926	344.082	-0.89894	337.0932	-0.82764	647.0952	-0.5102	610.5568	262720.625	440.2979	-1.0486	538.7252	-0.80141	13964600	0.14268	379.245	135.187	130.8667	265.7664	257.4832	107901.1484	189.1668	-1.4795	237.5074	5486560
010	2018-05-20t2246	1526874616.86	adult	221.5849	173.7888	-77.9759	1184.6288	83.0455	76476.4314	240860.3942	4249427.0167	1202.37	0.16541	334.418	-1.1164	324.9184	-1.1278	649.3249	-0.46568	627.2194	259080.6406	441.8777	-1.0044	563.1434	-0.55235	13335300	0.035482	604.856	138.909	129.8758	389.5022	360.5723	155411.375	213.949	-1.0243	289.4238	5539150
010	2018-05-21t0247	1526889021.39	adult	225.5862	177.7901	-73.9747	1146.5767	82.4842	75197.0319	236918.5717	4200301.917	1085.58	-0.06551	331.982	-1.1318	327.098	-1.0136	604.7776	-0.75874	576.2845	237072.8125	432.9761	-1.1134	519.5848	-0.95794	13011400	-0.01109	598.516	143.659	136.1493	338.8387	316.0698	132824.75	219.2629	-0.98339	289.1488	5630410
010	2018-05-21t0647	1526903451.54	adult	229.5945	181.7984	-69.9663	1143.157	93.3723	74300.6317	234297.137	4126724.0302	1242.56	0.39305	321.805	-1.3507	316.5148	-1.2544	578.6906	-0.92621	543.3529	224531.9688	422.4811	-1.2419	498.9601	-1.1408	12468300	-0.105	380.432	138.926	132.8424	289.2076	281.9497	112212.5391	207.4122	-1.287	260.4538	5382710
010	2018-05-21t1047	1526917817.72	adult	233.5852	185.789	-65.9757	1143.8109	81.0735	72592.628	228767.2255	3900451.8703	882.552	-0.4999	325.551	-1.2071	320.9421	-1.0879	551.0728	-1.1092	522.6087	208856.5781	418.9932	-1.2712	485.697	-1.2539	12327000	-0.11511	429.587	143.868	138.0226	293.6188	286.3047	111281.5312	211.8497	-1.2615	264.4777	5447580
010	2018-05-21t1447	1526932217.93	adult	237.5852	189.7891	-61.9756	1212.3798	83.9574	79683.7757	250990.3109	4481419.3757	745.254	-0.84342	309.158	-1.5786	306.3044	-1.4296	496.9001	-1.4961	482.4033	206710.4375	400.4292	-1.5088	458.4627	-1.5006	12845200	0.019778	523.208	130.265	123.8311	280.4432	273.967	116664.3906	198.0201	-1.5953	252.7114	5412380
010	2018-05-21t1847	1526946623.89	adult	241.5869	193.7908	-57.974	1148.725	80.2332	73457.7602	231436.4588	3967312.738	897.705	-0.38437	316.388	-1.3545	310.6559	-1.2731	515.8651	-1.341	499.4226	198092.1719	413.4514	-1.3122	468.2101	-1.395	12118900	-0.11835	514.303	142.549	136.125	304.9914	297.7527	117116.7031	218.1349	-1.2625	278.0991	5460200
010	2018-05-21t2247	1526961020.11	adult	245.5858	197.7897	-53.975	1121.0677	82.9503	71228.0089	224391.2753	3866615.7305	834.649	-0.53185	316.212	-1.3198	312.2167	-1.1937	513.1052	-1.3488	491.1093	190875.125	408.9464	-1.3571	459.9344	-1.462	11747600	-0.1802	382.209	143.822	136.6871	291.9049	285.9811	108588.6172	217.9187	-1.3279	267.9922	5343140
010	2018-05-22t0247	1526975429.9	adult	249.5885	201.7924	-49.9723	1151.5074	79.8893	71925.1879	226505.9771	3883310.956	844.271	-0.46725	311.249	-1.4034	306.0991	-1.3109	520.1399	-1.281	494.5717	195572.5938	404.6908	-1.3985	461.4464	-1.4359	11674000	-0.17551	413.51	145.686	136.9905	304.0303	298.6375	114315.4062	227.6885	-1.2005	277.3909	5464240
010	2018-05-22t0647	1526989826.79	adult	253.5877	205.7916	-45.9732	1159.343	81.1987	73523.714	231595.6441	4019696.0635	811.376	-0.53611	309.979	-1.3967	304.2793	-1.3188	511.0366	-1.3397	489.9138	196238.0625	409.0096	-1.3251	464.829	-1.392	11888300	-0.10354	488.291	145.725	135.5464	325.0817	317.1881	124831.3672	238.7595	-1.0497	297.5072	5588860
010	2018-05-22t1047	1527004232.15	adult	257.5892	209.7931	-41.9717	872.2018	103.6777	57035.4494	181940.2876	3250234.1838	690.485	-0.91344	314.652	-1.2484	311.2683	-1.1093	507.2574	-1.3579	492.4744	151162.6875	408.2506	-1.3202	464.9075	-1.38	9364030	-0.67937	416.162	150.774	140.546	324.1071	317.9838	96583.9297	246.0327	-0.97302	300.9868	4487020
010	2018-05-22t1448	1527018717.19	adult	261.6128	213.8167	-37.948	926.5101	89.7592	62254.6714	197309.5051	3554310.5302	714.963	-0.81046	308.305	-1.3634	304.8284	-1.232	506.3556	-1.3536	487.5422	164565.5625	405.171	-1.346	461.3902	-1.4027	10003600	-0.51121	474.259	151.594	141.5065	329.7877	323.8125	107181	247.5792	-1.006	305.2441	4918770
010	2018-05-22t1845	1527032933.28	adult	265.5617	217.7656	-33.9991	1134.2173	82.4611	71417.3161	224945.1573	3868348.4192	645.605	-1.0563	306.267	-1.3758	302.5383	-1.2523	493.0362	-1.4535	481.6945	183902.5	401.8748	-1.3746	455.7649	-1.4464	11407800	-0.14976	396.504	150.47	138.7671	331.5686	327.3025	123675.1016	253.3044	-0.95912	309.5117	5604700
010	2018-05-22t2245	1527047336.41	adult	269.5626	221.7665	-29.9983	1108.5959	82.5845	70287.1786	221441.1355	3816799.4263	603.954	-1.2252	302.955	-1.4167	298.6088	-1.3107	488.9258	-1.4791	478.4968	179435.75	400.3199	-1.3801	458.4075	-1.4103	11103600	-0.20274	453.56	152.707	139.3586	359.7115	354.1911	132014.125	259.3982	-0.90675	326.5712	5596870
010	2018-05-23t0245	1527061728.78	adult	273.5604	225.7643	-26.0004	1089.0234	82.2554	69778.671	219889.3473	3816579.6334	606.897	-1.2291	302.311	-1.3956	298.3458	-1.2812	491.0001	-1.4526	482.2707	178724.0469	400.6352	-1.3614	459.8522	-1.3858	11001700	-0.2064	528.387	153.396	139.8433	363.924	351.2836	132468.3125	259.9801	-0.95758	324.5284	5582400
010	2018-05-23t0645	1527076130.44	adult	277.5609	229.7648	-21.9999	1077.3284	81.9713	69184.521	218058.2903	3795345.4961	603.764	-1.2696	303.028	-1.344	298.3965	-1.2451	491.7518	-1.4373	484.0098	177522.4062	404.2237	-1.3012	460.3938	-1.3702	10930800	-0.20239	466.519	155.158	141.0189	363.8415	354.9402	131346.7812	267.2315	-0.88448	331.4639	5596860
010	2018-05-23t1045	1527090535.11	adult	281.5622	233.7661	-17.9986	1049.9503	81.7728	67881.8012	213947.1481	3779121.2705	584.794	-1.4115	300.221	-1.3724	295.6339	-1.2745	482.7213	-1.5097	475.6977	170883.3594	399.6039	-1.3461	455.0679	-1.4119	10624500	-0.26113	465.702	156.294	141.9658	364.2209	357.6996	128934.2188	267.7494	-0.93628	330.9151	5531080
010	2018-05-23t1445	1527104931.53	adult	285.5612	237.7651	-13.9996	1023.7802	79.0641	64940.2527	204719.3734	3539585.8221	621.991	-1.2711	301.884	-1.3014	297.2462	-1.204	506.3124	-1.2873	495.6885	171639.9062	402.4939	-1.2959	469.9563	-1.2567	10222700	-0.3488	459.869	158.958	143.9464	362.2509	356.7256	122803.0391	274.0087	-0.88214	335.033	5382810
010	2018-05-23t1845	1527119335.1	adult	289.5622	241.7661	-9.9986	993.5443	79.7045	63291.9641	199594.5483	3449329.3474	632.55	-1.2958	305.828	-1.182	301.8012	-1.0692	498.9536	-1.3453	491.2888	165153.6562	404.3582	-1.2594	467.1897	-1.2737	10094200	-0.36471	466.717	161.146	146.1677	360.399	352.3311	119292.0625	273.7137	-0.94839	332.6578	5318790
010	2018-05-23t2245	1527133729.7	adult	293.5607	245.7646	-6.0001	973.3277	78.6088	59607.7298	187890.9109	3151652.2367	581.199	-1.9184	305.396	-1.1602	299.8499	-1.0821	486.4975	-1.4548	478.7175	151787.2188	403.1866	-1.2614	459.6311	-1.3382	9501780	-0.51427	528.217	164.746	149.8368	346.095	336.6787	107981.6484	273.9801	-1.0038	319.9604	5125760
010	2018-05-24t0245	1527148130.23	adult	297.5609	249.7647	-2	896.4426	76.1006	54334.4067	171415.4242	2853065.4619	627.32	-2.0466	302.76	-1.1863	297.2141	-1.11	489.128	-1.4231	482.2131	138912.3438	402.0924	-1.2625	461.5821	-1.3095	8587480	-0.76633	500.539	171.011	154.0722	359.9758	352.3092	102233.1172	286.4906	-0.83614	333.3428	4850560
010	2018-05-24t0645	1527162530.09	dead	301.5608	253.7647	2	898.962	75.3288	53276.548	168032.2224	2750455.2507	600.113	-612.9756	307.046	-1.065	300.2654	-1.014	493.8458	-1.3701	485.8639	137782.9688	408.5285	-1.1712	464.4511	-1.2718	8544460	-0.7703	490.769	173.773	158.5445	370.8416	362.7418	103464.8203	289.2636	-0.84593	341.6894	4835770
011	2018-05-11t1523	1526070421.41	larva	0	-53.6051	-257.3949	156.349	27.243	2886.6523	9180.0999	49806.9912	0	1447.255	0	-0.74891	0	-0.75935					0	-0.72142	0	-0.59049	0	138770.5339	0	0	0				0	-0.60657	0	0
011	2018-05-11t1859	1526083426.95	larva	3.6126	-49.9924	-253.7823	150.9956	27.2673	2774.1999	8831.0799	47770.2682	0	0.078542	0	-0.93942	0	-0.93801					0	-0.94426	0	-0.8998	0	90342.2069	0	0	0				0	-0.72426	0	0
011	2018-05-11t2259	1526097774.9	larva	7.5982	-46.0069	-249.7967	159.0438	24.052	2971.8496	9441.8296	48677.4975	476.307	0.86541	362.357	0.93362	360.7776	0.93514	451.0247	-0.38872	450.8686	7667.4194	418.9513	0.79028	439.664	0.81715	592816	0.20688	137.498	82.3601	82.1631	124.4523	121.6014	2115.6895	106.4402	0.64145	117.6013	134741
011	2018-05-12t0259	1526112180.86	larva	11.5998	-42.0052	-245.7951	173.2465	28.4398	3287.9363	10436.6043	57985.4223	0	-1.0084	0	-1.3892	0	-1.3601					0	-1.462	0	-1.5881	0	-1.2096	0	0	0				0	-1.0134	0	0
011	2018-05-12t0659	1526126588.85	larva	15.6021	-38.003	-241.7928	254.1286	35.9778	7057.144	22375.376	171691.4445	635.36	0.013774	418.975	0.971	416.9726	1.0002	544.0378	-0.58451	536.8797	20673.4375	499.9001	0.78409	528.3192	0.60158	1585820	-0.75252	336.165	97.9236	97.9656	144.6427	137.1606	5496.4229	121.8136	0.72592	133.3152	370641
011	2018-05-12t1059	1526140982.08	larva	19.6002	-34.0049	-237.7947	422.2565	31.841	11271.0954	35563.802	253483.9628	708.243	-0.23719	455.259	1.0529	446.8786	1.0575	662.5621	-0.44065	657.6656	40416.2891	601.3113	1.1082	645.8381	0.85637	2762060	-0.66676	193.646	90.7881	90.4469	133.4397	130.3338	8139.8218	115.6937	0.55248	126.3257	550811
011	2018-05-12t1458	1526155363.97	larva	23.5952	-30.0099	-233.7997	543.0752	42.3405	17034.726	53843.9999	444593.3458	669.785	-0.62194	421.43	0.67291	413.8322	0.69863	611.5354	-0.81944	607.8716	55649.7188	548.9685	0.63104	595.4787	0.29782	3826580	-0.65909	188.79	91.903	91.2939	136.09	133.9111	12384.1865	116.9495	0.49001	128.8373	834479
011	2018-05-12t1859	1526169785.34	larva	27.6011	-26.004	-229.7938	527.7761	109.0461	28251.5037	92941.6518	1431182.387	704.43	-0.83622	377.7	0.1903	361.2307	0.16933	631.5287	-0.9649	626.938	94097.7812	546.9714	0.40414	609.4221	0.05026	5600920	-0.37401	180.168	92.8933	92.4896	135.0124	133.0774	20116.8477	117.5002	0.40798	128.4789	1377510
011	2018-05-12t2259	1526184191.64	larva	31.6028	-22.0022	-225.7921	887.8634	42.5643	30372.0642	95688.3112	861498.3044	788.95	-0.95173	416.927	0.27867	411.8089	0.35756	653.6426	-1.0949	645.6702	105890.1094	572.6831	0.32424	622.6407	-0.20289	6732960	-0.37213	223.481	87.3744	86.739	135.8674	133.3801	22010.5273	114.9644	0.25256	127.9316	1411010
011	2018-05-13t0259	1526198608.4	larva	35.6075	-17.9976	-221.7874	878.1781	49.2031	37456.0395	118035.1143	1321722.1457	1966.88	0.4395	522.211	0.8985	499.8229	0.86486	1218.6804	0.39543	1139.3354	241298.7188	730.9892	1.0458	840.4387	0.59492	10310000	0.47104	313.857	97.9654	97.4459	144.6087	142.4741	28632.5273	124.8296	0.34855	137.2006	1934130
011	2018-05-13t0659	1526212990.94	larva	39.6026	-14.0024	-217.7923	887.8065	51.2615	38120.6792	120094.0426	1364718.5056	1956.16	0.15336	423.251	-0.11163	395.9124	-0.17762	1338.3274	0.55611	1323.5527	269003.8125	585.557	-0.096165	935.7391	0.78204	8500150	-0.53005	353.796	95.7928	95.2337	143.1754	140.322	28778.25	122.8947	0.17468	135.1138	1923810
011	2018-05-13t1059	1526227402.06	larva	43.6057	-9.9993	-213.7892	932.4436	56.6244	41681.0765	131268.7012	1578431.2785	2208.4	0.21957	379.464	-0.77188	352.9075	-0.82357	1427.5381	0.63086	1369.8923	314058.375	533.1773	-0.73337	919.8502	0.38176	8328480	-0.92469	442.781	88.4606	87.7707	135.4753	131.406	29804.5586	114.4498	-0.24329	126.5518	1941530
011	2018-05-13t1459	1526241778.21	larva	47.5991	-6.0059	-209.7958	512.0918	56.6179	22151.7682	70841.3972	797713.3042	1871.43	-0.43207	392.4	-0.97323	350.7078	-1.1691	1578.9801	0.88979	1570.6852	184740.6719	595.5521	-0.60422	1305.6544	2.1956	4589120	-2.3268	252.128	83.1696	82.3906	130.5022	127.2074	15268.7539	108.774	-0.752	121.1534	972668
011	2018-05-13t1859	1526256202.84	larva	51.606	-1.9991	-205.789	1031.7582	60.4663	53137.6652	167423.3547	2264021.0836	2624.43	0.3003	440.175	-0.65641	405.3349	-0.78175	1455.1615	0.3469	1327.2209	405990.0625	648.0967	-0.36023	915.95	-0.11953	12258000	-0.38785	202.148	100.062	99.3336	149.7675	147.985	41785.1289	129.2578	-0.085382	142.3543	2786520
011	2018-05-13t2259	1526270596.4	adult	55.6042	1.9991	-201.7907	1049.5878	66.022	54949.3144	173051.8187	2417891.5857	2534.9	0.052889	408.854	-1.1899	383.484	-1.2171	1345.3479	-0.14715	1266.1984	387460.1875	568.6366	-1.1223	832.3981	-0.72149	11771300	-0.76475	230.122	97.5446	96.6696	146.7828	144.1977	42273.4375	125.8827	-0.44212	138.6547	2808410
011	2018-05-14t0259	1526284999.68	adult	59.6051	6	-197.7898	979.4401	67.268	51864.6094	163420.6335	2307562.3635	1768.93	-0.95933	384.486	-1.6967	364.0853	-1.6769	1134.5677	-0.88234	1090.765	308602.4375	520.1456	-1.6634	762.0218	-1.2198	10446900	-1.3076	256.481	94.4695	93.4441	144.1425	141.2802	39206.75	123.4084	-0.85765	136.6214	2566830
011	2018-05-14t0659	1526299400.2	adult	63.6052	10.0002	-193.7897	1037.827	60.019	52430.2634	165141.096	2212655.4491	2561	-0.11413	404.852	-1.5747	380.0551	-1.63	1371.4651	-0.2947	1236.7106	377152.9062	566.6506	-1.3269	812.1273	-0.97146	11131800	-1.2886	226.339	100.401	99.4729	153.0384	150.628	42085.5508	131.1348	-0.49059	145.0821	2760620
011	2018-05-14t1059	1526313807.08	adult	67.6071	14.0021	-189.7878	994.3082	64.6204	52916.8246	166714.6508	2386273.8629	1986.63	-0.85764	373.933	-2.2418	357.4972	-2.2129	1173.4949	-0.91789	1128.8149	326231.5625	487.7058	-2.1756	686.6237	-1.7609	10361700	-1.6056	186.024	97.889	96.8941	150.1971	147.9465	41754.8047	128.4335	-0.98864	142.4076	2712500
011	2018-05-14t1445	1526327368.43	adult	71.3742	17.7691	-186.0207	1099.1063	69.167	57686.8099	181725.863	2568530.0768	1783.3	-1.1439	341.789	-2.9677	328.4166	-2.9528	990.4134	-1.5158	935.2562	300095.25	435.5277	-2.79	628.7048	-2.136	10331300	-1.7022	323.46	87.8423	87.0042	137.4686	134.0975	41653	115.6274	-2.546	129.2194	2655210
011	2018-05-14t1845	1526341769.28	adult	75.3744	21.7693	-182.0205	1039.648	63.6795	54106.7966	170422.8023	2374899.1333	1572.84	-1.4387	340.898	-3.1247	329.6964	-3.0979	954.6345	-1.6605	917.3331	271116.1875	423.7499	-2.9833	592.0005	-2.3806	9670930	-1.9375	381.744	96.9651	95.8785	151.2887	147.2658	42966	127.7708	-1.558	142.0946	2750800
011	2018-05-14t2245	1526356167.91	adult	79.374	25.769	-178.0209	1005.732	62.5327	50981.446	160596.12	2170930.2435	1967.85	-0.93693	395.526	-2.084	381.5052	-2.0449	1136.223	-1.0052	1077.9184	304507.7812	491.0856	-2.2238	652.3911	-1.9509	10578300	-1.7741	290.073	108.63	107.9249	162.9183	159.4722	43662.1016	140.3422	-0.48156	154.5019	2905300
011	2018-05-15t0245	1526370568.92	adult	83.3743	29.7693	-174.0206	1053.5066	65.6027	53695.8994	169101.5918	2309923.4479	2148.09	-0.66858	373.607	-2.5075	361.6477	-2.472	1109.6299	-1.0481	1014.834	312915.625	462.4181	-2.5285	638.6232	-1.9968	10519300	-1.8265	241.798	104.617	103.3422	161.0307	158.4162	45410.6641	136.7691	-1.0499	152.24	2945590
011	2018-05-15t0645	1526384968.68	adult	87.3742	33.7692	-170.0207	1005.0154	65.8908	51672.1045	162742.0356	2258314.3356	1833.89	-1.0717	366.106	-2.6112	353.2373	-2.6198	1077.5139	-1.0997	1000.4811	292006.2812	450.2728	-2.6236	644.3285	-1.8769	9914890	-1.9946	196.478	101.968	100.5644	158.8021	156.6231	43035.3594	134.8216	-1.4085	150.205	2761490
011	2018-05-15t1045	1526399368.25	adult	91.3741	37.7691	-166.0208	999.7085	64.6846	51588.5305	162501.0218	2233313.9589	2470.38	-0.081361	395.358	-1.9151	385.1556	-1.8297	1165.5348	-0.58492	1031.6171	315859.9375	472.7109	-2.2641	627.9081	-1.903	10686500	-1.8109	221.427	112.228	111.0162	172.4777	168.8081	46741.4453	146.4147	-0.5441	162.8781	3033510
011	2018-05-15t1445	1526413775.92	adult	95.3763	41.7712	-162.0187	1036.6749	65.2134	52770.0353	166184.8708	2274577.3429	1913.62	-0.84083	378.735	-2.182	368.6099	-2.1344	977.7969	-1.3171	880.3083	270849.75	456.563	-2.3828	593.3328	-2.0663	10472400	-1.8536	272.559	106.075	104.9969	169.5194	166.3539	46956.875	140.7607	-1.1924	158.2662	2933070
011	2018-05-15t1845	1526428181.66	adult	99.3778	45.7728	-158.0171	1056.6892	64.6912	55370.5143	174555.572	2416542.228	1941.77	-0.72398	367.171	-2.3392	358.3644	-2.292	924.3779	-1.4238	828.6442	268993.9688	440.8962	-2.4959	547.1092	-2.3304	10650500	-1.786	239.81	105.472	103.6046	183.4102	180.4741	53372.3789	144.2216	-1.0693	167.8457	3059410
011	2018-05-15t2245	1526442584.44	adult	103.3786	49.7736	-154.0163	1024.3584	63.0399	52568.6943	165586.7971	2254543.0539	1778.89	-0.89183	379.976	-1.9556	371.5907	-1.8913	934.6026	-1.2153	843.5297	257950.3125	454.2352	-2.2128	588.9333	-1.8444	10471400	-1.7958	335.188	116.926	114.9766	196.1378	192.9576	54134.0312	156.3545	-0.34941	182.8242	3222240
011	2018-05-16t0245	1526456977.22	adult	107.3766	53.7716	-150.0183	1011.7255	62.4629	50542.6764	159147.3767	2161697.783	1658.51	-0.99055	395.673	-1.4998	389.5215	-1.3665	843.2578	-1.4964	741.951	224306.5625	466.4389	-1.9442	550.6258	-2.0529	10495200	-1.7388	287.967	125.78	123.5907	212.7665	209.0771	56595.8828	168.0882	0.24795	196.7835	3336320
011	2018-05-16t0645	1526471374.97	adult	111.376	57.7709	-146.0189	1032.7897	66.119	51316.1378	161597.1557	2165804.0218	1377.22	-1.3229	365.661	-2.0761	358.3913	-2.0297	844.3365	-1.3357	812.4421	227970.8438	448.8456	-2.092	565.1719	-1.7977	9848350	-1.8499	410.454	119.458	115.1927	321.3377	316.2442	86761.1719	166.3203	-0.071705	264.2622	3217350
011	2018-05-16t1045	1526485777.72	adult	115.3768	61.7717	-142.0182	988.3501	62.0893	48946.8687	154162.7277	2085209.184	1814.14	-0.60769	383.376	-1.5685	375.3893	-1.5184	921.7343	-0.8204	812.5873	236885.7188	460.5182	-1.8298	580.2773	-1.5397	9850470	-1.7904	348.404	117.777	114.7413	215.3093	210.8776	55334.4844	163.9701	-0.39603	197.6818	3026160
011	2018-05-16t1445	1526500182.83	adult	119.3782	65.7731	-138.0167	1026.8226	60.9994	50053.5686	157533.8617	2121880.5029	1627.43	-0.80251	373.784	-1.6935	368.0305	-1.6114	838.1801	-1.0825	736.6014	220441.3594	442.4728	-2.006	531.2773	-1.8749	9823780	-1.7331	271.426	124.647	121.5001	217.8359	214.7317	57290.8359	173.0118	-0.045933	203.6759	3275980
011	2018-05-16t1845	1526514578.61	adult	123.377	69.7719	-134.0179	978.8449	62.4581	48718.5142	153522.7295	2050853.5566	1374.48	-1.0866	384.15	-1.3545	379.6833	-1.224	754.1634	-1.3535	658.5965	193065.8281	458.6588	-1.6892	515.6068	-1.9232	9818880	-1.6663	307.967	133.378	129.8154	237.0059	233.5232	60673.5078	183.7239	0.36016	219.927	3409150
011	2018-05-16t2245	1526528977.47	adult	127.3767	73.7716	-130.0182	947.7591	65.5101	49011.9538	154519.3161	2133216.6184	1544.34	-0.77728	348.153	-2.1343	340.2791	-2.167	782.4741	-1.104	692.5654	201878.3125	428.5785	-2.0715	521.297	-1.7833	8951010	-1.8087	264.466	120.593	118.1576	210.3351	206.8194	54266.4492	162.0809	-0.93807	193.3314	3100440
011	2018-05-17t0245	1526543383.99	adult	131.3785	77.7734	-126.0164	836.5656	59.5428	43244.9159	136439.0813	1857649.4672	1359.29	-0.96423	364.481	-1.6566	359.1444	-1.5916	771.0743	-1.051	687.4808	175033.875	438.9316	-1.8538	527.8969	-1.6437	8267160	-1.8985	358.132	120.519	117.557	217.8801	211.7735	49458.793	164.4416	-0.93822	199.575	2733600
011	2018-05-17t0645	1526557768.41	adult	135.3742	81.7691	-122.0207	998.3383	69.5628	53392.2216	168284.3147	2488876.983	694.371	-1.8054	307.857	-2.9996	303.1502	-3.0377	515.1933	-2.1555	501.6331	144254.125	381.2398	-2.7001	434.4968	-2.4702	8608910	-1.74	272.409	106.544	102.6949	205.5041	201.72	57541.1406	152.0733	-1.6308	186.9208	2979390
011	2018-05-17t1045	1526572170.56	adult	139.3748	85.7697	-118.0201	961.1111	62.2532	46421.4525	146212.9112	1902380.9265	1226.66	-1.0124	359.724	-1.6207	354.8084	-1.5523	664.4016	-1.3656	590.3223	162114	443.1242	-1.6831	502.8908	-1.7577	8776550	-1.6263	293.211	123.356	119.5942	238.4922	235.9977	58192.0859	174.6738	-0.68159	217.7051	3009650
011	2018-05-17t1445	1526586584.84	adult	143.3787	89.7737	-114.0162	950.633	60.5986	44559.1392	140310.6139	1787638.6928	1257.59	-0.90735	359.114	-1.5617	353.7424	-1.5043	656.4304	-1.3278	569.2159	153604.7031	443.0928	-1.6375	500.5378	-1.7305	8401470	-1.6395	328.329	125.004	120.4844	249.4114	246.7055	58362.2578	179.9325	-0.55848	227.6732	2924460
011	2018-05-17t1845	1526600988.14	adult	147.3796	93.7746	-110.0153	948.0687	59.3754	43691.8619	137563.2282	1727734.9672	1163.63	-0.97404	358.878	-1.4947	353.4637	-1.4348	634.0501	-1.3593	562.2618	145831.5312	442.724	-1.6007	498.7616	-1.7036	8245220	-1.6042	319.003	126.111	121.5716	249.7422	244.5949	57440.7188	181.7716	-0.58555	228.6406	2897410
011	2018-05-17t2245	1526615376.82	adult	151.3765	97.7714	-106.0184	945.1063	58.7952	42840.6285	134868.9007	1671918.3764	1094.99	-1.0088	356.556	-1.4856	351.1195	-1.4262	623.1071	-1.344	553.0599	140822.2031	441.9527	-1.5727	494.6485	-1.7043	8036420	-1.5833	318.036	127.273	122.768	255.9781	250.55	57851.0625	183.7581	-0.60249	233.3042	2868610
011	2018-05-18t0245	1526629774.63	adult	155.3759	101.7708	-102.019	944.8946	58.3369	42264.2143	133058.5966	1620200.5766	1117.36	-0.92098	358.964	-1.3517	353.2251	-1.2899	624.887	-1.2741	546.8849	139349.7969	446.6376	-1.4556	502.3925	-1.5903	7983350	-1.5329	319.117	129.14	124.0742	255.1734	249.7957	56903.6641	188.9622	-0.49255	236.5833	2872060
011	2018-05-18t0645	1526644173.52	adult	159.3756	105.7705	-98.0193	467.1836	127.5402	36339.4348	119871.5232	2624216.8394	1004.22	-1.0272	349.952	-1.5333	343.7422	-1.4982	617.7119	-1.2541	554.0367	117365.25	441.2797	-1.5062	499.1402	-1.5894	6619350	-1.7628	312.875	124.596	119.9757	251.6999	247.2524	47822.9766	182.7866	-0.80872	231.097	2356730
011	2018-05-18t1045	1526658576.77	adult	163.3765	109.7714	-94.0184	752.7144	95.31	39297.1192	125247.8446	1807946.2681	824.765	-1.234	345.01	-1.6089	338.8925	-1.5747	564.8	-1.4717	527.2097	116913.6094	438.0726	-1.5234	493.8205	-1.612	7116520	-1.6064	310.307	124.521	119.2941	253.1083	248.7491	52393.4102	183.8526	-0.84668	233.645	2568490
011	2018-05-18t1445	1526672969.64	adult	167.3745	113.7695	-90.0204	753.3438	90.6365	38773.0243	123248.2342	1756083.9191	775.341	-1.263	342.215	-1.6287	335.6629	-1.6064	555.9305	-1.4768	521.2377	113409.8203	436.5472	-1.5134	487.9962	-1.642	6963390	-1.59	323.691	125.687	120.5535	255.5787	249.8197	52138.0625	185.2122	-0.87233	235.7415	2557480
011	2018-05-18t1845	1526687344.34	adult	171.3675	117.7624	-86.0274	771.6038	89.8508	38532.8688	122545.6818	1703574.4002	853.168	-1.1067	341.555	-1.5897	335.2896	-1.5529	561.1114	-1.4135	525.4818	113905.6094	436.2385	-1.4829	493.4487	-1.5581	6917520	-1.5574	388.666	123.482	118.1662	256.4978	251.4724	52069.0469	185.7009	-0.9248	234.9868	2500880
011	2018-05-18t2245	1526701743.37	adult	175.3672	121.7622	-82.0277	737.5051	97.4269	37700.0972	120458.7048	1728391.1854	740.229	-1.2411	341.325	-1.5378	334.4525	-1.5131	544.7548	-1.4707	520.2383	107861.4375	436.7321	-1.438	492.2661	-1.5405	6757890	-1.5509	341.439	122.667	117.4751	249.7975	246.5877	49459.9141	182.9609	-1.075	230.1968	2428680
011	2018-05-19t0245	1526716143.71	adult	179.3673	125.7622	-78.0276	625.5751	64.7632	32251.8423	102264.5246	1424235.9439	643.08	-1.3652	337.969	-1.5784	330.7778	-1.5637	530.0217	-1.5222	515.1134	89573.6719	438.8168	-1.3665	487.8399	-1.555	5704580	-1.7271	353.412	119.853	114.9416	260.2071	255.5046	43974.9961	176.0783	-1.338	236.5865	2023000
011	2018-05-19t0645	1526730543.71	adult	183.3673	129.7622	-74.0276	774.505	62.6385	37258.6445	117517.5364	1519824.4806	777.542	-1.1147	337.177	-1.5436	331.007	-1.4921	551.9266	-1.3704	518.7973	108177.625	431.5504	-1.4525	485.1501	-1.5506	6600910	-1.5184	321.38	122.92	117.2961	247.4704	241.7454	48504.1914	186.2951	-1.09	228.6204	2406400
011	2018-05-19t1045	1526744944.45	adult	187.3675	133.7625	-70.0274	609.5095	110.5897	34047.3504	110362.5609	1846901.7762	681.376	-1.2487	329.297	-1.7213	322.0646	-1.7123	516.8507	-1.5493	493.9256	92516.2734	425.8337	-1.5128	470.0079	-1.6717	5867750	-1.6355	326.657	120.384	113.6216	249.4836	245.7152	44657.5703	189.6014	-1.0548	231.4959	2145130
011	2018-05-19t1445	1526759342.73	adult	191.367	137.762	-66.0279	626.5755	71.64	33202.5094	105490.8275	1514930.784	621.679	-1.3294	328.944	-1.6761	321.8163	-1.6587	507.2971	-1.5849	493.8148	88777	425.627	-1.4793	472.0433	-1.6176	5726260	-1.6361	316.507	123.384	116.7323	255.5869	251.602	44727.7148	195.1816	-0.96393	237.0586	2147870
011	2018-05-19t1845	1526773751.57	adult	195.3695	141.7644	-62.0254	631.6243	64.5512	30221.1879	96650.3172	1240701.131	693.509	-1.1775	322.309	-1.8194	311.957	-1.9106	515.1763	-1.5173	500.2482	81913.0312	427.9275	-1.4043	476.8872	-1.5354	5120520	-1.7323	322.044	117.191	112.0093	249.3936	244.5618	39653.582	176.0587	-1.506	224.1788	1861810
011	2018-05-19t2246	1526788212.86	adult	199.3865	145.7815	-58.0084	619.1914	62.9706	29896.7824	95303.4209	1222940.44	571.008	-1.3912	321.992	-1.7753	311.5782	-1.8644	496.026	-1.6181	489.3244	78372.1016	429.4855	-1.3427	474.4173	-1.5278	5060110	-1.7247	295.645	118.007	111.9189	253.2321	250.3694	40010.6641	182.7676	-1.3834	231.4723	1854480
011	2018-05-20t0246	1526802624.79	adult	203.3898	149.7848	-54.0051	590.1896	127.0659	33477.5027	110930.6041	1885067.1699	555.73	-1.4106	327.006	-1.5738	318.8978	-1.5771	495.4381	-1.6059	490.7565	87197.1094	431.8938	-1.2704	475.1961	-1.4903	5727180	-1.5746	346.333	122.842	116.0634	261.7083	256.1271	46060.6562	197.5882	-1.0836	241.6894	2151450
011	2018-05-20t0646	1526817023.57	adult	207.3895	153.7844	-50.0054	596.9662	127.2856	34117.1412	112849.2352	1938053.4489	572.845	-1.3672	322.828	-1.6446	314.7506	-1.6504	482.6409	-1.6762	478.9052	86392.7188	426.1815	-1.3298	465.1535	-1.5633	5761510	-1.555	308.649	124.284	117.7234	260.5341	256.2192	46635.6094	199.9563	-1.0902	245.1674	2218100
011	2018-05-20t1046	1526831424.42	adult	211.3897	157.7847	-46.0052	715.5471	62.1462	33991.2104	107231.0344	1421681.5693	657.334	-1.1756	326.314	-1.4864	318.251	-1.4811	518.3707	-1.4246	503.5276	92788.3516	431.4446	-1.2203	481.9697	-1.3786	5825040	-1.5358	318.87	125.335	117.6776	259.6085	255.1257	46469.9219	203.9833	-1.0663	243.9495	2237350
011	2018-05-20t1446	1526845812.56	adult	215.3864	161.7814	-42.0085	640.5771	70.3174	32625.1301	103606.2514	1474350.9743	564.828	-1.3712	325.021	-1.4649	318.5011	-1.4101	496.9001	-1.5584	492.1427	85466.8125	430.3416	-1.2104	476.5935	-1.4112	5561760	-1.5829	317.732	128.163	120.8042	266.319	261.7166	45806.875	206.3263	-1.0805	245.9448	2193130
011	2018-05-20t1847	1526860232.2	adult	219.3919	165.7868	-38.003	535.6564	73.1671	28330.8436	90116.1717	1312131.286	573.285	-1.3463	332.608	-1.1954	321.2511	-1.2662	520.9348	-1.3796	516.8307	77619.2891	451.1138	-0.8792	499.3314	-1.174	4939230	-1.7078	351.259	127.337	120.278	281.6919	278.0287	41972.0898	197.051	-1.3395	258.9343	1890950
011	2018-05-20t2246	1526874630.49	adult	223.3914	169.7864	-34.0035	689.3939	63.5898	33753.4795	106702.58	1386626.2863	586.577	-1.3069	322.592	-1.4121	311.7679	-1.4739	511.7209	-1.4313	504.1157	91086.3281	434.7245	-1.0992	486.6616	-1.2812	5716970	-1.5468	347.298	128.009	118.8517	281.34	276.9939	50078.5195	209.2203	-1.1519	259.7293	2268570
011	2018-05-21t0247	1526889034.98	adult	227.3927	173.7876	-30.0022	576.6862	79.0225	30594.85	97473.7857	1440651.015	553.779	-1.3813	323.673	-1.329	314.2914	-1.344	500.8364	-1.4971	496.264	80634.6562	434.7696	-1.0792	481.6571	-1.3148	5190420	-1.6581	339.317	129.56	121.5878	284.7438	278.914	45843.7578	209.2955	-1.2153	262.2893	2077630
011	2018-05-21t0647	1526903465.01	adult	231.401	177.7959	-25.9939	574.3392	80.5305	29242.9074	93450.2392	1310168.7281	572.962	-1.3281	318.696	-1.4088	308.4906	-1.4479	498.6984	-1.5009	494.3625	76799.5469	433.9035	-1.073	478.3844	-1.3311	4892300	-1.7227	332.525	127.71	119.184	279.4333	275.1123	43032.7305	207.3142	-1.3174	259.2957	1960480
011	2018-05-21t1047	1526917831.15	adult	235.3916	181.7865	-22.0033	567.9271	68.4504	28931.6074	91928.7341	1277517.7683	582.711	-1.2955	326.983	-1.1513	316.0299	-1.1983	511.7863	-1.3923	505.9328	77791.5156	442.3039	-0.94018	490.81	-1.1992	4966550	-1.7091	349.824	134.26	124.7484	292.2649	288.3829	44424.2578	222.1423	-1.0866	275.38	2039270
011	2018-05-21t1447	1526932231.38	adult	239.3917	185.7866	-18.0032	568.1989	64.9344	27660.7603	88223.3687	1153056.9994	582.132	-1.2909	319.769	-1.2922	307.5405	-1.3771	516.9017	-1.3407	511.6725	75467.6562	442.5866	-0.92195	495.8492	-1.138	4649770	-1.7813	339.562	128.337	119.4157	284.8942	280.9554	41594.5547	205.2331	-1.481	263.5435	1866140
011	2018-05-21t1847	1526946637.34	adult	243.3933	189.7883	-14.0016	573.6237	65.1978	28825.393	91637.1979	1247275.4914	568.566	-1.3254	323.602	-1.1578	315.0593	-1.1417	500.2108	-1.4543	494.8305	76032.0469	435.6888	-1.0023	479.9796	-1.277	4897720	-1.7287	369.475	138.176	128.4646	301.1205	297.2797	45770.3125	229.8793	-1.062	281.2732	2091290
011	2018-05-21t2247	1526961033.65	adult	247.3923	193.7872	-10.0026	568.8432	64.479	28226.1813	89744.5096	1205133.0336	619.487	-1.1691	327.689	-1.0213	319.1454	-1.0007	519.3484	-1.2947	511.1013	77382.9219	442.5156	-0.89657	493.2335	-1.1379	4857670	-1.7402	368.752	139.723	129.737	309.501	305.9307	46115.6484	234.2992	-1.039	288.121	2071250
011	2018-05-22t0247	1526975443.53	adult	251.395	197.79	-5.9999	554.7776	65.1608	27228.7876	86987.9666	1145504.7868	620.713	-1.1586	317.314	-1.2392	304.3835	-1.3369	519.741	-1.278	512.7769	74842.7109	437.3689	-0.95321	490.4818	-1.1522	4542040	-1.8162	368.344	131.983	121.9724	307.6747	302.9495	44305.1484	213.3026	-1.5042	278.9249	1889210
011	2018-05-22t0647	1526989840.39	adult	255.3942	201.7891	-2.0007	564.1096	60.504	26254.655	83820.8146	1042674.3923	599.485	-1.224	318.114	-1.1846	303.7848	-1.3143	521.8124	-1.2479	516.0553	72531.9219	444.1832	-0.85008	501.0555	-1.0387	4394110	-1.8558	424.27	132.337	121.7405	301.5179	294.4492	41910.9844	214.3594	-1.5431	272.1652	1827970
011	2018-05-22t1047	1527004245.74	dead	259.3956	205.7906	2.0007	565.3658	60.0568	27260.1656	86560.1238	1139875.2294	578.229	-1.2989	329.824	-0.87185	318.2437	-0.92247	529.3478	-1.173	524.177	76226.0859	454.2605	-0.70546	504.8005	-0.99078	4730990	-1.7815	399.315	144.96	133.4598	320.5605	317.0953	46160.7109	244.2765	-1.0344	297.4197	2079310
012	2018-05-11t1523	1526070434.38	egg	-1.8063	-49.6026	-309.3674	150.9997	44.0206	3306.5816	10979.3537	72909.4115	0	1753.2599	0	-0.65619	0	-0.67241					0	-0.61233	0	-0.4365	0	157454.8732	0	0	0				0	-0.55026	0	0
012	2018-05-11t1859	1526083440.01	larva	1.8063	-45.9899	-305.7548	173.9238	26.6872	3352.2187	10635.0167	58120.4094	0	1056.3552	0	-0.84328	0	-0.84785					0	-0.83204	0	-0.74494	0	117104.2429	0	0	0				0	-0.66453	0	0
012	2018-05-11t2259	1526097787.7	larva	5.7918	-42.0045	-301.7693	156.698	30.0097	3149.4179	10043.3219	58224.2972	0	-0.39431	0	-1.0579	0	-1.0491					0	-1.0819	0	-1.0871	0	0.26706	0	0	0				0	-0.79885	0	0
012	2018-05-12t0259	1526112193.58	larva	9.7934	-38.0028	-297.7677	151.086	28.1365	2790.0466	8889.5531	49016.4806	0	-0.85588	0	-1.2835	0	-1.2608					0	-1.3415	0	-1.432	0	-0.93205	0	0	0				0	-0.94396	0	0
012	2018-05-12t0659	1526126601.77	larva	13.7957	-34.0006	-293.7654	123.5747	57.1125	4684.6971	15898.9228	168266.3015	623.16	0.19827	434.569	1.1332	430.5171	1.1425	586.2338	-0.33781	581.3856	14655.8447	534.7163	1.0472	570.8959	0.9475	1080770	-0.79275	146.351	98.9233	98.6273	138.2113	136.92	3455.2834	123.1929	0.7781	134.0593	246022
012	2018-05-12t1059	1526140994.8	larva	17.7938	-30.0025	-289.7673	490.989	53.7902	16640.3048	52920.6536	476805.5879	718.306	-0.049417	415.955	0.86886	400.3748	0.82089	649.8745	-0.37563	644.8579	57838.832	571.1721	1.0389	630.0885	0.92017	3678290	0.069588	252.007	99.7078	99.2323	143.2069	140.1731	12745.415	124.4403	0.72927	135.7568	881716
012	2018-05-12t1458	1526155376.95	larva	21.7888	-26.0075	-285.7723	752.3359	47.1955	23959.8911	75750.9045	671763.501	604.188	-0.59977	355.149	0.30777	346.332	0.31782	521.9014	-1.0011	515.9374	66803.375	467.4428	0.29165	504.672	-0.0046804	4540580	-0.10639	188.974	85.2717	84.6231	128.799	127.0947	16486.2695	110.9374	0.42584	122.6814	1090200
012	2018-05-12t1859	1526169798.05	larva	25.7947	-22.0016	-281.7664	595.4616	43.677	22811.6261	72042.8698	723601.9476	736.687	-0.66759	447.042	0.75709	433.0415	0.74781	680.7348	-0.72267	675.7897	82368.9141	614.487	0.87478	660.8483	0.44851	5394000	-0.24801	200.057	92.214	91.7354	136.7893	133.765	16551.5039	117.7463	0.4551	129.5511	1112650
012	2018-05-12t2259	1526184204.84	larva	29.7966	-17.9997	-277.7645	618.0607	53.063	26165.0577	82752.5954	921720.3128	840.546	-0.7684	418.9	0.38064	401.6654	0.36257	714.5598	-0.82357	701.17	99323.8125	604.2102	0.60742	669.6485	0.17862	5782920	-0.54077	302.186	91.4311	90.8622	138.4025	135.3019	19237.9434	118.1954	0.36655	129.9004	1262210
012	2018-05-13t0259	1526198621.66	larva	33.8012	-13.995	-273.7599	944.4278	52.8498	41591.4381	130984.706	1531591.1461	1161.01	-0.5544	411.275	0.12326	397.3992	0.14539	841.1364	-0.64016	816.0758	184208.875	596.3376	0.33537	698.7744	0.0088563	9005290	0.21436	209.898	79.7869	79.2636	121.5336	119.4492	26615.8574	103.9041	-0.0514	114.912	1747010
012	2018-05-13t0659	1526213004.19	larva	37.7964	-9.9999	-269.7647	1017.9382	51.8495	45668.8058	143982.1108	1685503.0766	1918.78	0.22289	435	0.091989	413.0636	0.066018	1286.9504	0.49092	1240.675	310155.0625	614.2925	0.20252	858.0729	0.51586	10463000	0.28851	197.292	94.9526	94.4313	141.614	138.9341	34128.9844	122.0075	0.21561	134.2869	2283890
012	2018-05-13t1059	1526227415.41	larva	41.7995	-5.9968	-265.7616	1015.3179	63.187	51056.6519	160900.9003	2152783.2672	2886.34	1.2006	464.669	0.11002	418.7048	-0.11139	1798.0653	1.8053	1714.3378	481881.5	722.0886	0.6481	1156.5684	1.7864	12443400	0.51808	321.908	85.6914	84.8978	134.5013	131.4897	36046.3516	113.4501	-0.17113	126.1237	2294730
012	2018-05-13t1459	1526241791.49	larva	45.7929	-2.0034	-261.7682	1046.7273	65.8115	58043.8759	182944.3295	2671224.8679	3755.88	1.9751	514.839	0.34499	464.1433	0.078637	2071.9202	2.4158	1972.4722	629863.75	812.3134	1.045	1112.5189	1.258	15635700	1.08	293.193	91.5071	90.8168	142.4053	139.1724	43291.2031	120.1347	-0.1936	133.7606	2779070
012	2018-05-13t1859	1526256216.08	adult	49.7997	2.0034	-257.7614	1168.3197	70.4144	66665.8791	209889.09	3221301.3692	3377.76	1.2662	485.849	-0.10156	440.0735	-0.33442	1739.5099	1.2553	1511.3995	607088.9375	807.6223	0.89631	1101.707	0.98303	16940600	1.0644	358.551	83.8813	83.2494	132.0259	128.526	46077.0312	110.0403	-0.87063	122.7907	2924770
012	2018-05-13t2259	1526270609.8	adult	53.7979	6.0017	-253.7632	1156.1607	77.0654	65383.4857	205883.8904	3157804.1746	3458.49	1.2068	521.205	0.22319	477.8359	0.010187	1783.0383	1.1947	1582.2498	609799.125	827.4965	1.0331	1156.0903	1.1873	17816300	0.98749	306.381	94.2465	93.4844	142.9695	140.5854	48895.5703	122.4025	-0.53474	136.108	3221630
012	2018-05-14t0259	1526285013.08	adult	57.7989	10.0026	-249.7623	1175.7306	72.7393	72110.2383	227238.1217	3715736.0465	3146.07	0.70936	467.828	-0.50231	432.8615	-0.64045	1573.0781	0.41156	1374.4343	593050.4375	705.4385	0.0012619	948.2769	-0.091768	17610900	0.65819	197.376	92.0576	91.3193	139.7402	137.3534	52682.0391	119.2448	-1.0058	132.4237	3465420
012	2018-05-14t0659	1526299413.41	adult	61.7989	14.0027	-245.7622	1268.1102	79.1941	78283.9851	246487.8639	4130087.2934	2892.66	0.31496	477.318	-0.43578	441.7853	-0.59646	1543.5249	0.22502	1349.9449	631301.6875	722.7571	0.15001	1028.1135	0.33619	19499900	0.91652	225.461	94.9963	94.1342	144.2824	142.3682	59011.4844	123.4256	-1.0124	137.2719	3880880
012	2018-05-14t1059	1526313820.33	adult	65.8009	18.0046	-241.7602	689.4731	87.5265	40308.856	129561.6879	2114268.9641	1072.54	-1.9166	489.304	-0.2806	468.5753	-0.20172	938.892	-1.6052	930.4682	199045.1094	718.3609	0.13584	886.4261	-0.52578	10332100	-1.5584	618.54	93.6777	92.3439	152.4713	146.4218	32323.9219	125.4185	-1.1405	140.3955	1978100
012	2018-05-14t1445	1526327381.6	adult	69.5679	21.7716	-237.9932	1255.5507	80.3711	79029.006	248877.6033	4252833.8287	2780.48	0.081525	465.532	-0.70461	435.1399	-0.83908	1501.9146	0.098199	1300.4337	620290.6875	680.3088	-0.21154	982.7975	0.090933	19186900	0.50634	374.334	101.108	99.6074	166.8004	161.5972	68888.5781	133.0562	-0.66061	152.6533	4167170
012	2018-05-14t1845	1526341782.56	adult	73.5682	25.7719	-233.993	1287.061	78.8317	80498.6977	253558.8717	4280894.7206	2551.81	-0.20503	469.512	-0.63883	439.9526	-0.77857	1427.2416	-0.084417	1245.8137	599441.4375	689.654	-0.050382	951.0175	-0.042508	19713900	0.5253	265.505	98.6258	97.6766	150.3527	147.9778	63148.1406	128.2546	-1.4023	142.3464	4141100
012	2018-05-14t2245	1526356181.26	adult	77.5678	29.7715	-229.9933	1249.7496	87.3111	78888.7231	248559.8831	4244929.3505	2774.41	0.1031	477.436	-0.45485	449.0208	-0.58196	1442.6158	0.065029	1293.1407	594357.75	687.7715	0.019009	921.9086	-0.13672	19636500	0.43141	311.351	102.305	101.399	155.8108	153.0268	64194.0469	133.3191	-1.1049	147.433	4207700
012	2018-05-15t0245	1526370582.23	adult	81.5681	33.7718	-225.993	1250.203	79.5807	77506.3459	244037.4521	4102759.8173	2388.63	-0.36078	483.128	-0.27785	460.958	-0.27914	1392.2686	0.012821	1270.7135	563868.75	657.9018	-0.22178	935.9654	0.093412	19544500	0.36524	333.666	104.461	103.3981	161.4245	158.0898	65376.9141	136.39	-0.99927	151.3302	4225880
012	2018-05-15t0645	1526384981.96	adult	85.568	37.7717	-221.9931	1256.9621	80.6532	81945.5431	258185.361	4505312.4284	2673.72	0.097293	444.751	-0.99557	428.3517	-0.94994	1284.8861	-0.27292	1126.7507	549931.25	583.7157	-1.0098	760.1121	-1.0541	18997600	0.21591	270.204	106.695	105.4271	163.9089	161.6817	70153.0078	141.0957	-0.73865	156.4311	4557470
012	2018-05-15t1045	1526399381.67	adult	89.5679	41.7716	-217.9932	1222.4978	81.3684	76941.6306	242338.7872	4127190.256	2660.94	0.16274	428.918	-1.2422	405.5412	-1.398	1287.9045	-0.10311	1115.144	517737.625	588.0683	-0.83976	821.8474	-0.44275	17217200	-0.21414	314.34	109.217	107.7758	169.1831	166.2192	68011.6094	143.7983	-0.68595	159.3882	4384090
012	2018-05-15t1445	1526413789.29	adult	93.57	45.7738	-213.9911	1201.366	83.0584	78129.2795	246153.344	4312381.808	2208.74	-0.42913	418.916	-1.3548	396.0406	-1.5321	1182.2625	-0.42253	1077.8377	482363.0625	591.2971	-0.66858	825.5996	-0.24717	17063700	-0.22416	268.89	108.741	107.1399	178.3619	172.6557	72771.6406	144.6437	-0.79813	163.8835	4429350
012	2018-05-15t1845	1526428195.27	adult	97.5717	49.7754	-209.9894	1309.5545	80.5236	85154.1313	268117.5781	4695097.6726	1692.38	-1.131	364.671	-2.4345	353.9969	-2.4287	947.2895	-1.3826	896.3954	420596.5312	477.8752	-2.0451	684.8989	-1.2385	16185200	-0.41186	571.583	113.336	108.9071	318.4493	285.3496	141391.4844	155.9063	-0.090453	222.2845	5030170
012	2018-05-15t2245	1526442597.99	adult	101.5724	53.7762	-205.9887	883.294	83.5179	51278.1368	164213.042	2573517.7304	797.439	-2.4026	374.813	-2.1166	366.845	-2.0441	656.0747	-2.634	641.8083	176484.0938	494.6347	-1.7118	591.2575	-1.8888	10055500	-1.9103	292.644	112.357	110.4119	197.2699	187.1829	53065.6016	150.0528	-0.72255	172.807	3014300
012	2018-05-16t0245	1526456990.86	adult	105.5705	57.7742	-201.9906	1264.1627	83.7694	82094.1991	258569.2258	4587783.77	1602.95	-1.1101	351.32	-2.5419	337.5331	-2.6587	897.4381	-1.307	835.2497	384103.5	463.0854	-2.0381	674.6035	-1.031	15027300	-0.61716	331.067	105.571	102.0506	209.5235	199.453	89676.0547	149.6514	-0.911	181.6239	4515690
012	2018-05-16t0645	1526471388.44	adult	109.5698	61.7735	-197.9913	1231.0507	83.9563	78910.929	248588.7355	4261977.0075	1960.31	-0.501	377.13	-1.8608	366.1818	-1.8801	962.0276	-0.83903	873.7696	396355.375	488.5358	-1.575	651.2284	-1.0922	15517000	-0.44139	466.666	121.028	118.0079	241.9006	226.0778	99663.0469	163.7001	-0.15166	204.2313	4979690
012	2018-05-16t1045	1526485791.37	adult	113.5706	65.7743	-193.9905	1229.0414	83.6424	78513.8076	247271.9116	4379389.6508	2581.63	0.47581	368.972	-1.946	355.6782	-2.0483	987.8041	-0.56843	863.1511	404999.6875	484.259	-1.5315	631.0592	-1.1376	15107500	-0.48961	376.939	113.502	109.9724	227.8997	216.4201	93438.875	157.3572	-0.72149	197.4261	4647350
012	2018-05-16t1445	1526500196.32	adult	117.572	69.7757	-189.9891	1213.4851	83.465	76303.1594	240260.8484	4128509.944	1971.36	-0.34269	381.079	-1.5667	370.8894	-1.58	921.108	-0.74868	810.4628	367522.0938	488.0632	-1.3787	648.5382	-0.85396	15173800	-0.41668	367.986	120.29	117.397	240.0488	232.0527	95779.4531	163.6624	-0.50446	208.2421	4789720
012	2018-05-16t1845	1526514592.13	adult	121.5708	73.7745	-185.9903	1234.1476	81.9476	78597.7865	247530.5659	4323180.9967	2123.65	-0.060737	369.084	-1.7543	358.9005	-1.7971	870.2665	-0.86088	741.622	356809.25	475.9665	-1.4684	617.8442	-1.0228	15125000	-0.37384	394.813	115.229	111.7522	228.4512	220.9085	93664.9844	159.0613	-0.91188	199.429	4722070
012	2018-05-16t2245	1526528991.08	adult	125.5705	77.7742	-181.9906	1193.9355	85.4041	77509.5693	244120.6469	4340654.0007	2296.24	0.24198	387.25	-1.2285	373.8883	-1.3246	992.2574	-0.16761	797.0292	401864.25	511.8078	-0.8496	671.4782	-0.42092	15649200	-0.19145	327.712	117.903	114.3832	235.2255	227.891	95266.3438	165.161	-0.71909	207.3918	4764560
012	2018-05-17t0245	1526543397.56	adult	129.5723	81.776	-177.9888	1245.4116	82.322	80525.4303	253632.2634	4435099.8179	2941.65	1.1919	376.386	-1.4018	365.5224	-1.4585	985.4547	-0.090941	735.2992	413890.9688	483.8521	-1.195	620.3053	-0.80658	15804100	-0.10532	1323.98	125.865	121.3016	279.0102	254.3746	117184.2891	177.3072	-0.23823	229.1719	5284960
012	2018-05-17t0645	1526557781.74	adult	133.5679	85.7717	-173.9932	1177.5514	82.22	78973.4772	249206.6919	4401176.3611	2334.3	0.4093	386.983	-1.0522	373.7172	-1.1541	957.5966	-0.12057	755.8639	394529.8125	514.5137	-0.65112	656.4196	-0.38036	15924000	-0.032394	552.386	125.55	120.8571	310.8228	287.5342	128058.9844	175.3476	-0.47479	236.6809	5166250
012	2018-05-17t1045	1526572184.05	adult	137.5686	89.7723	-169.9925	1246.7237	80.1846	78724.4003	247844.3416	4271071.4979	2480.06	0.66577	401.708	-0.59002	388.2184	-0.66816	1005.6752	0.20045	796.5999	413332.5	519.6085	-0.50047	656.732	-0.30017	16492500	0.14034	394.818	130.448	126.4844	262.5914	252.5505	107925.0781	180.1589	-0.3771	226.7482	5355660
012	2018-05-17t1445	1526586598.6	adult	141.5726	93.7763	-165.9885	1237.5721	82.8962	77484.1317	244049.4308	4139719.4688	3301.95	1.8414	408.665	-0.31712	392.7538	-0.44781	1131.5356	0.88529	830.392	458271.9375	535.4506	-0.18064	687.6002	0.069556	16517400	0.17968	383.476	128.696	125.3105	242.4142	234.2153	98177.7578	175.982	-0.68308	211.8813	5201640
012	2018-05-17t1845	1526601001.83	adult	145.5735	97.7772	-161.9876	1298.127	81.9874	84361.6303	265625.9759	4628447.3306	2698.69	1.0855	395.671	-0.56343	383.9068	-0.60491	1016.2151	0.42823	782.6043	447134.6562	515.9797	-0.43148	651.7164	-0.21907	17403600	0.40776	472.519	127.586	122.319	303.9871	297.919	133754.3281	180.5098	-0.59226	256.0405	5611860
012	2018-05-17t2245	1526615390.48	adult	149.5704	101.7741	-157.9908	1283.6956	80.8442	82055.3892	258546.6358	4492159.6003	3540.25	2.3048	406.081	-0.19989	393.3899	-0.24273	1076.2438	0.79985	816.6785	460632.3125	527.0438	-0.19374	667.9031	-0.0046434	17373800	0.4247	416.214	129.015	124.6851	278.3123	267.3526	119117.6641	179.6909	-0.72502	233.5772	5519770
012	2018-05-18t0245	1526629788.12	adult	153.5697	105.7734	-153.9914	1296.0659	83.4232	85180.7446	268263.9313	4868044.7024	2922.78	1.5414	405.145	-0.13652	391.957	-0.19343	1049.0304	0.75546	852.2629	465769.5	528.067	-0.12283	667.2832	0.038276	17980800	0.57611	370.751	127.279	123.9308	255.666	248.355	113515.7109	174.3716	-1.0222	224.8807	5648780
012	2018-05-18t0645	1526644187.27	adult	157.5695	109.7732	-149.9916	1265.2493	86.245	84411.1378	265839.3351	4766097.0962	2240.67	0.67841	404.053	-0.080077	391.712	-0.11173	1044.6993	0.82118	876.0198	459667.6875	543.5701	0.18658	718.7499	0.59843	17767800	0.54909	482.896	121.3	116.6977	260.0746	250.2072	114432.8125	173.8049	-1.1146	221.6142	5334050
012	2018-05-18t1045	1526658590.51	adult	161.5704	113.7741	-145.9907	1345.0153	82.5192	87619.2001	275876.9577	4892083.9293	2607.58	1.2852	396.362	-0.21146	382.2876	-0.30818	1006.7816	0.72003	839.6825	460099.1875	523.5545	-0.10394	666.3594	0.11159	18110200	0.63757	554.656	131.342	126.1494	317.0754	306.9798	144903.4531	185.0259	-0.77026	267.2259	6001150
012	2018-05-18t1445	1526672983.26	adult	165.5684	117.7721	-141.9928	1235.0222	88.5167	84249.9396	265534.7819	4975905.5745	2694.07	1.5097	388.405	-0.35573	376.2224	-0.40944	1011.4824	0.83152	796.2248	444040.75	506.5559	-0.3476	677.8396	0.26525	17037400	0.4358	409.485	131.11	126.5064	284.8885	276.8809	125066.0703	185.8135	-0.81888	240.9296	5751140
012	2018-05-18t1845	1526687357.82	adult	169.5613	121.765	-137.9998	1273.031	85.4634	85407.4211	268983.8415	4909418.5277	2040.41	0.64459	369.524	-0.81911	358.2847	-0.87955	873.5331	0.20182	736.0251	388722.2188	494.7383	-0.50843	632.8038	-0.15652	16437200	0.33459	532.641	132.011	126.6666	312.1534	299.9385	138908.2812	188.6471	-0.79631	260.652	5872100
012	2018-05-18t2245	1526701756.88	adult	173.561	125.7647	-134.0001	1343.4109	86.2293	90227.1455	284106.2391	5145856.8657	2322.2	1.1672	384.285	-0.32598	374.7676	-0.29884	939.5599	0.62913	758.8962	442532.6875	493.9394	-0.48437	635.0567	-0.10092	18066400	0.67904	408.624	132.411	128.1541	279.5612	269.4971	131673.3125	187.2616	-0.91104	240.9236	6225050
012	2018-05-19t0245	1526716157.09	adult	177.5611	129.7648	-130	1368.5861	90.1478	93381.9412	294023.0372	5557235.0554	2204.37	1.0898	377.43	-0.45704	366.449	-0.48481	912.8083	0.56833	709.8936	444537.625	494.4759	-0.44098	627.7712	-0.1448	18355900	0.75662	407.753	123.822	119.0902	255.5132	245.0288	124434.9062	178.3082	-1.2485	223.4805	6021940
012	2018-05-19t0645	1526730557.1	adult	181.5611	133.7648	-126	1267.5674	88.746	89658.7399	282731.2956	5293666.0626	1814.44	0.56294	386.365	-0.12719	375.7692	-0.12175	850.6305	0.30157	735.5793	397244.4375	509.5672	-0.15177	644.8229	0.058976	18025100	0.71215	752.068	127.003	120.7102	340.1934	301.0864	158870.3125	186.8356	-1.0486	259.9061	5925090
012	2018-05-19t1045	1526744957.99	adult	185.5613	137.7651	-121.9998	928.6827	113.4111	72886.8641	231531.655	4838981.3932	1886.47	0.77907	364.625	-0.70151	356.4501	-0.65772	948.7535	0.94149	827.7075	359577.5625	472.9625	-0.73619	649.8563	0.13866	13804700	-0.091351	869.58	136.403	127.2428	490.3855	466.4728	185856.0938	201.441	-0.69552	366.0328	5164200
012	2018-05-19t1445	1526759356.08	adult	189.5608	141.7645	-118.0003	1227.6778	91.1286	86192.4175	271629.2992	5116571.9348	1744.77	0.63053	383.567	-0.083295	375.2148	-0.0057186	858.0519	0.49164	717.8452	385265.2812	496.2182	-0.31933	604.945	-0.29117	17206800	0.60185	441.857	129.925	124.4133	293.3643	278.8764	131720.5781	192.118	-1.0184	247.6823	5828440
012	2018-05-19t1845	1526773765	adult	193.5633	145.767	-113.9978	1282.4781	86.9961	89456.1306	281734.6328	5281354.2043	1973.45	1.1418	366.722	-0.52695	360.5592	-0.40774	834.9308	0.42194	704.0445	389077.75	469.2574	-0.74008	584.5281	-0.47118	17079300	0.60474	522.318	136.839	130.8709	322.3159	304.1388	150199.2344	202.5558	-0.80904	268.3373	6372990
012	2018-05-19t2246	1526788226.25	adult	197.5803	149.784	-109.9808	1274.657	87.7871	86831.2346	273503.8877	5138543.247	1438.81	0.24904	350.701	-0.94637	344.1871	-0.86309	747.4521	-0.053758	677.543	338595.8125	456.0388	-0.92646	566.2023	-0.62762	15860800	0.39269	535.889	135.252	129.2251	314.9218	302.2528	142659.5938	197.9394	-0.98825	263.1876	6116920
012	2018-05-20t0246	1526802638.22	adult	201.5836	153.7873	-105.9775	1329.2492	90.7127	92761.447	292136.5466	5525693.612	1708.14	0.85879	366.899	-0.41709	361.7703	-0.25832	810.1006	0.39893	692.1386	391278.625	469.767	-0.6788	571.4739	-0.55164	17715300	0.78741	450.07	132.997	127.4945	300.0735	287.3681	144935.5156	197.8937	-1.0502	255.0621	6421630
012	2018-05-20t0646	1526817037.02	adult	205.5833	157.787	-101.9778	1194.8246	93.4533	89212.4014	281271.9132	5652356.6492	2245.64	2.0663	370.77	-0.25801	361.3681	-0.22349	867.1875	0.83228	717.5756	402375	480.1127	-0.49455	599.6724	-0.25366	17199600	0.71498	483.512	138.764	132.7864	327.8842	315.5545	152138.2969	206.5247	-0.91278	278.7176	6437110
012	2018-05-20t1046	1526831437.96	adult	209.5835	161.7873	-97.9776	1243.759	91.8759	89244.2531	281226.3742	5408174.5247	1987.76	1.6639	360.978	-0.50369	351.018	-0.50056	843.3345	0.73899	668.8525	392150.5625	475.0377	-0.55802	576.7261	-0.46158	16763800	0.65752	472.939	137.722	129.2529	346.4035	339.8376	161077.6094	216.0136	-0.76921	301.0638	6395820
012	2018-05-20t1446	1526845825.97	adult	213.5802	165.7839	-93.9809	1311.8647	87.4686	90776.5778	286156.5412	5370991.8909	1616.37	0.96852	355.471	-0.62117	348.942	-0.52015	693.4285	-0.22434	608.9468	327991.6875	462.3555	-0.73618	554.5865	-0.66127	16801400	0.69471	593.792	142.343	134.5594	370.6122	352.4729	175299.5938	215.8944	-0.84343	298.9633	6727850
012	2018-05-20t1847	1526860245.63	adult	217.5857	169.7894	-89.9754	1339.6115	91.1739	91774.4852	288970.1634	5460982.2405	1701.69	1.2554	360.902	-0.42971	349.981	-0.44937	814.0002	0.648	725.2573	389092.0938	477.6741	-0.49321	580.5699	-0.397	17249600	0.81688	560.854	141.696	134.8954	335.2886	321.511	160267.9688	213.2301	-0.97168	282.5197	6772510
012	2018-05-20t2246	1526874644.09	adult	221.5852	173.789	-85.9759	1284.0516	88.1595	87978.5521	277138.9051	5224771.1799	1303.66	0.4082	353.237	-0.60358	344.4421	-0.56981	754.7047	0.27816	698.7613	346409.4688	465.4349	-0.66113	577.9238	-0.41023	16179300	0.62624	549.289	134.012	126.129	340.6301	323.3625	156349.2344	209.919	-1.1076	280.5955	6138160
012	2018-05-21t0247	1526889048.55	adult	225.5865	177.7902	-81.9746	1267.5629	90.8925	89047.1517	280516.8389	5387503.2366	1642.7	1.3154	348.969	-0.68015	340.8942	-0.6301	732.0776	0.15189	646.1786	339684	456.1553	-0.78173	556.7704	-0.60172	16179200	0.65577	524.775	142.344	136.2384	323.8713	307.4618	150276.2656	214.2869	-1.0846	273.9857	6599490
012	2018-05-21t0647	1526903478.55	adult	229.5948	181.7985	-77.9663	1224.3178	90.2722	88863.6687	280146.508	5377808.342	1394.87	0.78525	352.292	-0.55605	345.3884	-0.4694	710.0956	0.026489	653.5014	328774.2812	463.5861	-0.6628	566.4403	-0.4964	16284000	0.70909	523.74	148.276	140.6525	356.8535	343.403	165223.1719	226.4968	-0.90476	301.8802	6853770
012	2018-05-21t1047	1526917844.53	adult	233.5854	185.7891	-73.9757	1226.3672	85.6559	84346.0743	265674.3915	4928556.2309	1480.2	1.0921	351.77	-0.53593	344.1688	-0.46889	722.1575	0.14957	659.1728	317749.3125	476.2502	-0.47471	583.4552	-0.32139	15446600	0.56005	576.416	153.934	145.0433	374.8835	362.346	164948.75	245.1239	-0.60216	327.3912	6759400
012	2018-05-21t1447	1526932244.83	adult	237.5855	189.7892	-69.9757	775.2115	110.196	53160.1936	170813.2858	3137561.6096	1331.44	0.77413	355.828	-0.4014	343.4927	-0.45467	738.095	0.30365	677.5223	205190.4062	498.2385	-0.16198	609.0941	-0.063347	9888100	-0.62958	576.025	151.547	139.1599	384.1912	374.408	106805.1562	255.5172	-0.46613	337.9832	4211350
012	2018-05-21t1847	1526946650.83	adult	241.5871	193.7908	-65.974	1281.7875	92.5443	85077.0776	268059.2763	4849573.2284	1182.24	0.43036	344.015	-0.66626	335.4484	-0.63209	699.363	0.048551	653.4543	310517.1875	467.7328	-0.57115	570.4726	-0.41819	15252900	0.5801	753.923	151.141	141.77	391.2491	376.3735	173714.5938	239.348	-0.84899	330.0441	6701290
012	2018-05-21t2247	1526961047.15	adult	245.5861	197.7898	-61.975	1243.4102	91.0845	85271.3612	268640.8549	4956835.6469	1318.06	0.90768	342.772	-0.66542	334.9657	-0.61274	659.835	-0.22064	617.0214	293626.5938	470.4754	-0.5235	554.9424	-0.5531	15219800	0.60537	561.527	154.577	145.2454	368.7518	357.2065	164094.5312	246.8329	-0.76804	319.565	6863540
012	2018-05-22t0247	1526975457.09	adult	249.5889	201.7926	-57.9723	1198.2287	93.6497	87782.0309	276709.7788	5428859.2593	1066.4	0.22258	331.342	-0.91352	324.3764	-0.84956	649.0831	-0.27389	621.6152	296631	451.5205	-0.76861	547.76	-0.60862	15133700	0.61945	612.728	151.781	142.3369	390.7726	375.054	178583.0938	242.8952	-0.90783	331.411	6932460
012	2018-05-22t0647	1526989853.88	adult	253.588	205.7917	-53.9731	1304.2907	90.3826	91650.2503	288616.736	5514358.404	1058.65	0.26731	323.342	-1.0742	315.1049	-1.0486	624.7858	-0.43684	595.9775	298022.8438	454.5833	-0.71646	544.4132	-0.62776	15416600	0.72023	700.697	149.858	140.2269	380.5793	366.969	181536.3281	248.7833	-0.85792	327.258	7145070
012	2018-05-22t1047	1527004259.28	adult	257.5895	209.7932	-49.9716	1229.8867	93.76	88795.3614	279760.4918	5468034.3849	1016.01	0.19737	329.996	-0.88186	323.9007	-0.79752	627.6134	-0.38678	606.7242	290585	453.6588	-0.71812	550.3838	-0.55757	15249100	0.7176	565.455	153.893	144.1894	374.3381	363.5434	173318.5469	253.0294	-0.83996	327.937	7111410
012	2018-05-22t1448	1527018744.45	adult	261.6131	213.8169	-45.948	1252.6004	91.7629	87484.7461	275601.8238	5327825.948	924.861	-0.054612	328.924	-0.876	323.8718	-0.76737	610.692	-0.49742	591.8583	278475.5625	451.7075	-0.73341	542.3257	-0.62251	14977200	0.69002	493.243	157.924	148.2289	374.4675	367.1842	170757.1719	261.3745	-0.74517	336.7527	7190930
012	2018-05-22t1845	1527032960.6	adult	265.5621	217.7658	-41.9991	1201.2009	92.9614	85482.7129	269383.5368	5200099.5786	836.276	-0.32865	324.592	-0.94713	318.4273	-0.86915	604.3092	-0.52489	591.9314	268917.5938	452.5581	-0.71219	545.0894	-0.58362	14437500	0.59504	632.399	156.931	146.1109	389.4599	378.4861	173309.6719	261.2619	-0.80947	340.9218	6980130
012	2018-05-22t2245	1527047364.19	adult	269.5631	221.7668	-37.9981	1204.1388	92.8375	85317.6662	268837.1884	5177640.0566	874.429	-0.12337	324.733	-0.91282	318.5994	-0.83432	622.0746	-0.34837	601.7358	276201.125	454.6275	-0.67545	542.5867	-0.59558	14414200	0.62646	550.722	160.176	147.7982	388.264	371.0486	172389.2188	269.7001	-0.71403	337.1605	7109870
012	2018-05-23t0245	1527061755.65	adult	273.5607	225.7644	-34.0004	1168.8866	93.2228	83321.8164	262612.8501	5061233.11	866.476	-0.091045	325.783	-0.85846	317.4324	-0.83186	593.3254	-0.56809	576.3368	257503.25	461.0195	-0.58367	538.7801	-0.6204	14123700	0.59095	597.71	162.41	151.6928	376.766	364.7804	163516.4531	268.2263	-0.80408	336.4745	7040970
012	2018-05-23t0645	1527076157.53	adult	277.5612	229.7649	-29.9999	1167.8693	92.5561	83320.936	262583.3507	5062770.4057	747.481	-0.58414	326.678	-0.80877	319.23	-0.76052	594.4718	-0.5331	580.4638	258000.75	460.606	-0.58031	545.117	-0.54686	14163100	0.64013	532.269	164.97	153.7017	382.5751	369.659	166037.5938	271.1049	-0.81272	340.7012	7152260
012	2018-05-23t1045	1527090562.35	adult	281.5625	233.7663	-25.9986	1107.605	92.4809	79847.683	251850.8933	4906035.8822	747.179	-0.55651	326.759	-0.77843	319.6981	-0.7215	580.8165	-0.62996	567.0742	241619.6562	459.7592	-0.58254	538.9389	-0.59499	13572600	0.52385	523.131	167.756	156.0668	376.6151	367.4663	156671.8906	275.4998	-0.79332	340.953	6968090
012	2018-05-23t1445	1527104958.98	adult	285.5616	237.7653	-21.9995	1152.7688	92.3986	82705.9997	260645.4655	5102711.9381	826.375	-0.057084	321.725	-0.86209	315.4054	-0.79162	587.3002	-0.54688	569.3089	253126.4062	448.3814	-0.71753	528.2378	-0.6876	13849900	0.63879	532.849	165.632	151.9151	387.657	374.8794	167080.1406	278.7021	-0.79592	346.258	7130290
012	2018-05-23t1845	1527119362.57	adult	289.5626	241.7663	-17.9985	1145.2285	92.8236	82111.0133	258811.8971	5042330.8741	825.19	0.041005	322.014	-0.82744	315.7327	-0.75654	585.1442	-0.54144	570.0897	250441.7344	446.7014	-0.72929	522.7843	-0.72938	13755500	0.65576	499.223	166.563	152.4811	388.1861	381.1576	166143.6562	280.318	-0.82749	351.2353	7115070
012	2018-05-23t2245	1527133756.7	adult	293.561	245.7647	-14.0001	1086.5395	91.2689	77588.1938	244619.3699	4805062.1067	805.699	0.025377	321.764	-0.80532	315.4085	-0.73687	588.7467	-0.48136	571.4293	237853.6719	446.3446	-0.72448	527.2779	-0.67378	12987000	0.4813	617.844	171.277	157.2891	411.1111	395.5703	166088.8906	289.8456	-0.71434	363.1922	6913100
012	2018-05-24t0245	1527148157.38	adult	297.5612	249.7649	-9.9999	1084.8242	90.3347	76571.8166	241404.0709	4669793.4267	779.477	-0.089299	316.611	-0.889	311.0861	-0.80552	569.6289	-0.64005	552.9632	227281.9219	435.5285	-0.84907	507.3034	-0.85897	12620100	0.41579	543.55	174.949	161.0073	405.4387	393.144	161770.0469	293.4445	-0.70961	363.1789	6973470
012	2018-05-24t0645	1527162557.2	adult	301.5611	253.7648	-6	1054.3687	89.2159	74515.4519	234988.7117	4543110.6687	775.058	17.3916	319.789	-0.79408	313.3509	-0.72981	582.8006	-0.48508	561.7445	226126.6406	440.9956	-0.77207	520.5988	-0.7165	12400400	0.3913	580.878	177.942	162.6418	414.6252	404.1137	160874.5781	301.8118	-0.61813	372.5337	6900060
012	2018-05-24t1045	1527176958.33	adult	305.5614	257.7652	-1.9997	1021.0126	89.3795	72051.425	227323.1743	4388144.6983	844.687	329.5111	323.189	-0.6964	316.2398	-0.64238	583.6926	-0.44826	564.2176	219468.4062	446.365	-0.69715	521.9653	-0.69142	12120900	0.34712	746.841	181.803	165.4834	432.9142	414.61	162775.75	310.2687	-0.52519	380.7368	6818350
012	2018-05-24t1445	1527191356.05	dead	309.5608	261.7645	1.9997	1026.4978	88.3719	70719.4151	223025.0643	4221959.6873	887.685	549.7609	322.044	-0.69547	314.7079	-0.65094	598.632	-0.26331	574.4544	220895.1875	446.0356	-0.69235	529.751	-0.60217	11866000	0.30837	722.513	184.779	168.041	458.3018	433.832	169113.375	315.9327	-0.4828	396.1956	6808350
013	2018-05-11t1523	1526070447.37	larva	0	-49.6028	-277.3674	173.7368	26.6448	3384.9246	10744.0152	59328.5175	0	1447.255	0	-0.74891	0	-0.75935					0	-0.72142	0	-0.59049	0	138770.5339	0	0	0				0	-0.60657	0	0
013	2018-05-11t1859	1526083453.12	larva	3.6127	-45.99	-273.7547	140.4882	65.4016	5585.3443	19164.3761	221736.3416	400.808	2.3542	265.998	0.54577	263.7635	0.53093	364.4132	-0.4177	360.3385	10932.3965	322.7324	0.54501	350.4507	0.72228	791077	177906.6744	1085.17	434.884	391.7562	1015.9678	1012.1981	30479.0352	828.3425	10.465	988.1756	1293350
013	2018-05-11t2259	1526097800.71	larva	7.5982	-42.0046	-269.7692	177.0378	101.4827	9304.3434	33956.985	529683.8868	489.968	0.9084	282.463	0.47237	279.0359	0.4642	413.6099	-0.51731	400.3204	20266.8867	347.7807	0.45253	379.2213	0.53398	1384350	1.1062	925.438	359.371	337.3376	849.2299	840.8949	41612.2656	667.4697	8.571	815.653	1761280
013	2018-05-12t0259	1526112206.53	larva	11.5998	-38.003	-265.7676	186.8248	107.0796	10262.7006	37542.0081	595477.6248	473.82	0.1405	290.124	0.34684	286.7769	0.35335	427.2643	-0.72522	422.5154	23072.2734	357.0907	0.28368	401.7207	0.31702	1564640	-0.057978	758.894	309.784	292.5449	695.6696	690.7017	37566.1562	571.95	7.4724	670.4215	1670670
013	2018-05-12t0659	1526126614.77	larva	15.6021	-34.0007	-261.7653	190.3885	107.0648	10495.3008	38381.258	607451.7495	475.057	-0.31519	292.859	0.18703	288.6956	0.20345	432.9904	-0.94235	428.9618	24247.4648	363.1637	0.094423	415.0645	0.057837	1613950	-0.73609	692.315	285.563	270.1899	633.488	631.4535	35475.3281	509.3883	6.7836	603.3463	1573740
013	2018-05-12t1059	1526141007.78	larva	19.6001	-30.0026	-257.7673	516.3314	51.949	20207.1153	63988.9492	664947.9437	585.546	-0.46023	357.786	0.42189	354.3448	0.45848	536.4716	-0.83713	531.403	57402.4609	480.969	0.48098	520.7103	0.24806	3823650	-0.13803	160.643	94.9782	94.6758	137.7573	136.1738	14740.0303	119.4761	0.61503	131.6592	1015030
013	2018-05-12t1458	1526155390.09	larva	23.5952	-26.0076	-253.7722	585.245	40.2169	18094.2322	57093.2201	466913.0983	683.31	-0.59956	404.455	0.55818	397.7444	0.58978	621.4987	-0.78873	615.6035	60285.3672	552.3348	0.64921	599.8718	0.31945	3901770	-0.62591	209.737	90.3898	89.8917	132.182	130.0723	12821.6572	116.0223	0.47369	126.8822	871991
013	2018-05-12t1859	1526169811.11	larva	27.601	-22.0017	-249.7664	902.7645	44.3434	32659.0467	102991.8648	968445.6085	707.253	-0.83189	383.844	0.23381	368.7818	0.22291	625.1113	-0.98437	621.8798	108769.375	523.0456	0.27019	597.947	-0.0070589	6644340	0.043605	170.877	97.4708	96.6765	144.0418	142.4202	25063.2656	126.3724	0.57529	138.312	1687220
013	2018-05-12t2259	1526184218.26	larva	31.603	-17.9997	-245.7644	725.6618	46.7726	29604.4982	93471.459	984963.8196	1217.01	-0.33471	515.533	1.013	499.6023	1.0135	889.9209	-0.38652	846.7685	139717.5781	717.9271	1.1701	793.2404	0.66258	8064480	0.11915	208.912	97.1102	96.4484	143.0535	140.4478	22459.3965	124.034	0.43785	135.8325	1519090
013	2018-05-13t0259	1526198635.06	larva	35.6077	-13.9951	-241.7597	817.9789	51.9757	34716.8602	109370.7604	1226796.8296	1687.33	0.057272	484.148	0.59879	461.0833	0.55839	1162.8402	0.22951	1143.0284	213962.5938	680.3123	0.7377	890.8913	0.85532	8861360	-0.027622	224.197	90.679	90.0091	139.9348	136.3889	25748.0098	118.3499	0.20283	130.9383	1659700
013	2018-05-13t0659	1526213017.66	larva	39.6029	-9.9999	-237.7645	883.9019	53.9603	41513.8055	131025.8182	1592965.849	2305.74	0.60982	457.949	0.1795	424.3355	0.062379	1428.7533	0.82298	1349.271	312896.9688	655.0602	0.34701	870.0361	0.43624	9991990	-0.046662	288.82	103.768	103.0048	151.797	148.6118	33243.5312	130.8506	0.37668	143.1455	2264120
013	2018-05-13t1059	1526227428.89	larva	43.606	-5.9968	-233.7614	1086.374	61.0231	55351.3254	174282.7939	2376320.7995	3643.35	2.0152	433.198	-0.2845	396.0841	-0.42858	1779.7749	1.6647	1658.1622	517914.5	689.1879	0.31941	958.1889	0.58802	12573100	0.37783	229.926	92.4305	91.7947	138.8515	136.6099	40405.7891	118.7545	-0.11386	131.3921	2682700
013	2018-05-13t1459	1526241804.97	larva	47.5993	-2.0034	-229.7681	1159.4729	70.3736	64165.2688	202122.7492	2985266.0803	3114.35	1.0596	478.078	-0.1095	426.8199	-0.39206	1791.4697	1.5099	1612.3354	601933.8125	804.2841	0.91067	1163.4717	1.4119	16053400	1.011	473.153	94.3377	92.8291	156.535	151.2093	52595.75	125.2854	-0.1097	143.3605	3167770
013	2018-05-13t1859	1526256229.58	adult	51.6062	2.0034	-225.7612	1183.5276	72.7703	68998.5717	217444.6318	3329758.5478	4093.53	2.0398	490.147	-0.098777	441.4922	-0.37094	1934.7296	1.7367	1645.3344	698437.375	812.1159	0.91555	1141.4219	1.1538	17669300	1.1175	364.251	95.6948	94.7335	148.1946	144.8909	53498.2617	125.6358	-0.26013	139.586	3449700
013	2018-05-13t2259	1526270623.31	adult	55.6044	6.0017	-221.763	1178.6719	75.3265	71933.5468	226615.7336	3656991.327	3576.41	1.2766	488.166	-0.20389	445.2686	-0.42871	1805.0464	1.1744	1513.7259	678697.4375	779.1165	0.63285	1186.0194	1.3193	18335000	0.99138	182.859	94.2326	93.3976	143.8791	141.6484	54098.5391	122.2374	-0.66134	135.9979	3539280
013	2018-05-14t0259	1526285026.72	adult	59.6054	10.0026	-217.762	1215.0738	75.4628	73310.1013	230885.1008	3738456.7958	4282.03	1.9899	496.988	-0.13667	464.5911	-0.23079	1811.402	1.0738	1472.4338	693766.9375	699.5574	-0.063322	1024.2811	0.32431	19026200	0.91347	224.517	99.4036	98.2414	154.2278	151.2364	59069.2461	129.6972	-0.3948	145.4359	3805470
013	2018-05-14t0659	1526299426.85	adult	63.6054	14.0027	-213.762	1209.2018	75.4478	74051.4908	233182.1266	3832607.3033	3211.62	0.65434	510.973	0.059751	480.5651	-0.0023772	1624.1489	0.44746	1377.1545	628545.625	721.397	0.14424	1035.3915	0.37176	19754700	0.88483	321.544	104.81	103.9182	157.9018	155.2636	61108.0039	135.4676	-0.11665	149.7401	4052040
013	2018-05-14t1059	1526313833.79	adult	67.6073	18.0046	-209.7601	1265.8914	79.2573	79227.0943	249708.9768	4129277.4626	2979.09	0.33258	496.754	-0.1597	469.7679	-0.1845	1524.2721	0.15224	1320.9371	631048.625	710.316	0.073327	1017.0129	0.28111	20525900	0.90433	354.002	102.363	101.5392	153.4315	150.7736	63520.6562	131.9091	-0.65379	145.6318	4229620
013	2018-05-14t1445	1526327395.09	adult	71.3744	21.7716	-205.993	1268.1955	84.1501	80950.3734	254873.4056	4404040.8721	3043.6	0.40298	479.302	-0.45786	449.1482	-0.58085	1487.7954	0.076189	1276.5175	629337.4375	707.6271	0.10472	1004.0054	0.25791	20234700	0.71253	201.39	102.834	101.9275	153.8305	151.7257	65070.2969	132.2517	-0.85167	146.1562	4341340
013	2018-05-14t1845	1526341796.11	adult	75.3747	25.7719	-201.9927	1221.0159	82.6034	80248.3914	252915.0683	4405215.7767	2732.88	0.032139	482.548	-0.37484	464.4292	-0.26429	1398.3917	-0.14554	1212.3933	585926.125	661.3781	-0.32668	861.3732	-0.59272	20183000	0.6046	317.224	105.685	104.2199	181.0291	166.3956	75851.1797	138.6506	-0.42734	156.3895	4420390
013	2018-05-14t2245	1526356194.74	adult	79.3743	29.7715	-197.9931	1233.6281	80.9827	78638.1245	247708.8997	4192161.6836	2917.76	0.31633	496.498	-0.043164	469.9789	-0.1064	1516.3278	0.3956	1305.7316	623210.6875	690.9585	0.10659	980.6271	0.32717	20364400	0.58702	406.515	116.128	113.0041	249.0205	242.4823	102347.4297	156.0704	1.1256	215.9751	4763120
013	2018-05-15t0245	1526370595.83	adult	83.3746	33.7718	-193.9928	1209.5663	81.8419	79359.5867	250066.7882	4343211.4694	2670.56	0.051333	492.738	-0.041554	468.5169	-0.081603	1420.4451	0.19499	1281.8081	588064.25	682.7064	0.1325	937.6096	0.17695	20377200	0.55876	199.578	103.068	101.9682	159.7812	157.0903	66149.4062	135.5756	-1.167	151.2036	4262380
013	2018-05-15t0645	1526384995.39	adult	87.3745	37.7717	-189.9929	1164.7924	83.3758	77877.9755	245507.427	4342787.4691	2888.94	0.44279	490.108	-0.0013507	464.6124	-0.09636	1450.2523	0.50798	1274.8701	588802.4375	688.1275	0.34292	909.2551	0.13703	19878800	0.43265	357.075	108.622	107.4628	168.7894	165.7234	68528.4922	142.6881	-0.67946	158.9374	4405690
013	2018-05-15t1045	1526399395.07	adult	91.3744	41.7716	-185.993	1317.7772	82.3355	86490.7707	272381.0351	4772719.2729	2167.35	-0.53026	457.829	-0.58084	437.5302	-0.6289	1191.1136	-0.46803	1023.9268	537192.25	632.7367	-0.20831	837.4091	-0.24545	20631600	0.6336	341.629	108.097	106.6189	187.0317	176.3106	84351.2969	144.1798	-0.73828	164.1743	4871270
013	2018-05-15t1445	1526413802.82	adult	95.3765	45.7738	-181.9909	1208.7615	82.1594	78757.1802	248111.0778	4319345.2755	2558.45	0.13157	488.789	0.2013	459.0194	-0.036476	1360.7489	0.4965	1184.817	559267.8125	701.7864	0.85178	944.5184	0.80909	20070600	0.52829	395.494	116.879	114.8617	201.4593	192.8048	82799.7656	155.4618	0.0013387	180.0903	4799290
013	2018-05-15t1845	1526428209.08	adult	99.3783	49.7755	-177.9891	1297.0771	80.0292	82860.0802	260958.6057	4559496.9975	2134.37	-0.43217	444.705	-0.63754	424.9903	-0.72639	1225.5728	0.027049	1060.8048	530673	600.7486	-0.33796	809.6523	-0.11792	19213000	0.35786	283.801	108.538	106.2137	188.2986	184.2484	81533.2969	147.7172	-0.80408	174.1813	4689290
013	2018-05-15t2245	1526442611.6	adult	103.379	53.7762	-173.9884	1268.9317	83.7995	85112.5065	268067.6442	4921394.4621	2443.06	0.10912	437.218	-0.68296	414.0035	-0.88137	1162.8864	-0.11148	997.3914	516321.5312	603.7352	-0.15363	805.4781	0.023865	19382800	0.45132	332.038	112.373	110.3111	188.9343	184.8011	83886.8281	152.7857	-0.603	175.0624	4981740
013	2018-05-16t0245	1526457004.4	adult	107.377	57.7742	-169.9904	1324.0568	84.3771	85746.7872	271118.3167	4847134.5879	2145.19	-0.26731	400.242	-1.3969	386.7762	-1.4328	999.8362	-0.74129	890.5927	447926.625	530.4139	-1.0481	628.2227	-1.3716	17900800	0.13141	501.555	118.098	110.4357	348.9877	347.3671	156346.5	181.4778	1.1386	283.0551	5281920
013	2018-05-16t0645	1526471401.81	adult	111.3762	61.7735	-165.9912	1163.016	85.8748	81471.5158	256799.9837	4794489.1776	2236.25	-0.063103	427.734	-0.65969	404.9204	-0.88925	1147.7644	0.11946	955.9809	487799.875	596.7391	0.013619	823.5761	0.50836	18146600	0.24822	451.131	117.458	114.0652	219.0269	213.5997	93086.4375	165.1131	-0.14757	200.2539	4983170
013	2018-05-16t1045	1526485805.01	adult	115.3771	65.7744	-161.9903	1249.9981	80.6736	82055.5972	258452.7685	4511727.921	2310.03	0.10917	433.605	-0.40666	410.7348	-0.63837	1159.4814	0.31255	960.326	496258.0625	599.4155	0.17843	802.1309	0.46809	18547500	0.40364	739.564	128.471	123.7013	333.3789	266.4655	142686.1875	178.1579	0.44888	230.4105	5495350
013	2018-05-16t1445	1526500209.79	adult	119.3785	69.7757	-157.9889	1216.2395	82.6748	80919.2362	254924.2326	4529308.8181	2942.6	1.072	428.617	-0.40654	407.1528	-0.62099	1176.9366	0.52245	935.5704	496667.25	589.4136	0.15091	755.7198	0.18191	18075600	0.33611	418.241	120.457	116.5028	250.4956	238.8544	105709.1406	168.6398	-0.29358	218.029	5079900
013	2018-05-16t1845	1526514605.61	adult	123.3773	73.7745	-153.9901	1206.3726	82.2007	80173.1179	252570.2153	4517298.9631	3344.88	1.6852	439.9	-0.025253	414.0829	-0.33756	1269.6361	1.0776	997.9034	530707.875	624.9078	0.78836	800.7124	0.71949	18374200	0.45682	660.144	133.843	126.3279	392.2634	368.8595	163966.0938	195.2645	0.98321	302.4161	5590490
013	2018-05-16t2245	1526529004.62	adult	127.377	77.7743	-149.9904	1283.7859	81.1809	83112.6231	261808.7989	4594079.0156	3064.74	1.3365	412.787	-0.56712	392.596	-0.79362	1106.1047	0.41772	795.0722	480049.4688	580.8129	0.23223	700.2374	-0.10642	17887300	0.37872	428.06	125.687	120.7334	261.282	253.4285	113396.3906	181.943	0.085489	234.4122	5446400
013	2018-05-17t0245	1526543411.11	adult	131.3788	81.7761	-145.9886	1306.9505	85.4635	87141.8714	274374.7279	4935602.3226	2460.96	0.55235	425.03	-0.16233	400.8187	-0.47672	1151.1329	0.73361	934.7229	523765.5	601.8498	0.65075	778.1063	0.7268	19298500	0.75615	426.496	121.394	116.9515	252.4829	244.9908	114879.7344	172.4161	-0.54541	224.7767	5511880
013	2018-05-17t0645	1526557794.97	adult	135.3743	85.7716	-141.9931	1305.9138	81.1466	86865.7781	273542.1819	4903295.9393	2985.79	1.3254	418.363	-0.22361	396.0398	-0.50655	1189.2651	1.0114	933.8102	538737.125	591.3044	0.58066	762.3427	0.67019	18936400	0.69705	381.788	127.627	122.8368	264.42	256.2619	119782.2656	181.0974	-0.26121	238.4412	5776770
013	2018-05-17t1045	1526572197.43	adult	139.375	89.7723	-137.9924	1356.908	82.5743	88124.5603	277405.65	4889773.3628	3166.46	1.6256	410.313	-0.32767	387.9984	-0.63198	1162.8344	0.98212	868.296	534903.8125	580.5094	0.49622	742.4719	0.56228	18853400	0.7013	437.8	130.167	124.6962	293.6697	285.446	135088.0625	189.5477	-0.0077994	254.7111	5981050
013	2018-05-17t1445	1526586612.3	adult	143.3791	93.7764	-133.9882	1327.8826	85.7029	90345.5276	284491.4447	5175894.1881	3164.27	1.6823	395.698	-0.61119	373.5651	-0.94575	1126.7273	0.90265	840.7842	530688.5625	559.6438	0.23881	725.9242	0.47444	18620400	0.66877	385.483	124.187	118.4152	285.1063	276.0378	134285.0625	181.6439	-0.48397	248.6194	5843850
013	2018-05-17t1845	1526601015.54	adult	147.38	97.7773	-129.9873	1275.1852	87.1424	88540.9203	278900.7761	5201305.7184	2598.83	0.98018	405.369	-0.26813	381.172	-0.64267	1153.4545	1.1205	970.6648	531742.5	587.0202	0.75333	797.1839	1.242	18677000	0.69988	397.499	122.888	116.691	293.7732	287.679	135429.4375	182.3484	-0.56141	261.0929	5661940
013	2018-05-17t2245	1526615404.11	adult	151.3769	101.7741	-125.9905	1297.1205	86.7478	89741.5314	282652.8985	5225081.7681	3008.46	1.6138	398.447	-0.36399	374.8007	-0.74001	1191.569	1.395	933.141	557654.25	575.1632	0.62504	782.0513	1.1532	18623800	0.70488	463.683	126.607	119.9966	308.5102	298.4232	144382.7812	190.766	-0.3208	272.1794	5917740
013	2018-05-18t0245	1526629801.71	adult	155.3762	105.7735	-121.9912	1397.3976	86.8074	95115.9881	299511.2541	5521428.6352	2166.23	0.53239	385.092	-0.64202	363.8207	-0.97892	1023.6537	0.6708	856.8288	507732.25	558.457	0.4063	752.3553	0.90947	19082400	0.81749	549.422	127.412	120.3617	319.4075	308.0048	158426.1406	191.4917	-0.39502	275.7629	6313670
013	2018-05-18t0645	1526644200.72	adult	159.3759	109.7732	-117.9915	1268.0397	92.9604	94480.9619	297879.4517	5883704.1142	2028.57	0.41771	377.062	-0.78708	356.9611	-1.1058	1003.0651	0.65469	859.884	493508.0312	546.3124	0.25192	747.9678	0.90913	18526900	0.71532	491.858	129.776	121.84	333.5345	322.0564	164098.9688	196.7357	-0.29475	286.2572	6376550
013	2018-05-18t1045	1526658604.07	adult	163.3769	113.7741	-113.9905	1378.8837	91.0633	97301.0007	306379.6899	5889095.5208	2409.12	1.0435	388.299	-0.40043	366.0669	-0.75824	1062.4716	1.0404	883.0157	538673.0625	560.0936	0.53124	771.8083	1.1928	19665800	0.96345	494.696	125.996	118.3522	329.3002	318.4794	166955.2188	192.9637	-0.52448	285.9235	6381210
013	2018-05-18t1445	1526672996.6	adult	167.3748	117.772	-109.9926	1387.4534	89.1514	95941.5484	302056.9321	5760573.9148	2237.85	0.88731	379.838	-0.56407	357.5334	-0.94173	1025.1093	0.94242	850.6846	512554.625	545.8307	0.33478	742.0579	0.93232	18972500	0.83526	500.554	125.214	117.5807	330.389	322.4962	165194.5156	194.8744	-0.54428	288.1376	6254320
013	2018-05-18t1845	1526687371.46	adult	171.3678	121.7651	-105.9996	1351.108	91.6087	98102.0868	308988.3088	6067888.7034	2054.53	0.70624	365.625	-0.90023	346.9274	-1.1956	893.1835	0.33968	786.8868	456416.7812	518.5749	-0.087293	709.212	0.63499	18658900	0.78768	499.588	131.686	123.9517	338.577	325.4935	173012.8594	200.6515	-0.43776	290.4733	6720350
013	2018-05-18t2245	1526701770.3	adult	175.3675	125.7647	-101.9999	1457.8973	92.1837	99410.4186	312949.8337	5899363.1501	2074.98	0.83175	367.102	-0.79123	346.5714	-1.1378	949.7784	0.72315	801.9292	491985.1875	529.2401	0.13083	717.5788	0.75384	18996800	0.87155	675.86	130.615	121.7213	369.4469	345.6376	191373.5	207.3293	-0.31303	303.6352	6759070
013	2018-05-19t0245	1526716170.67	adult	179.3676	129.7648	-97.9998	1312.561	94.1565	97485.2065	307172.5648	6141489.4188	1546.26	0.083175	355.844	-1.0565	335.0752	-1.4298	908.7331	0.58346	811.2761	460727.6875	519.5909	-0.00047174	720.143	0.8091	18033400	0.70208	544.687	133.533	122.0748	387.765	374.5291	196596.8281	224.0665	0.097717	332.0551	6767180
013	2018-05-19t0645	1526730570.64	adult	183.3676	133.7648	-93.9998	1411.5008	94.3937	101818.8218	320616.1868	6360212.3521	2546.32	1.8187	359.396	-0.88985	337.9762	-1.2737	990.5031	1.1344	820.3941	524966.625	518.0279	0.0052491	722.6369	0.86293	19032900	0.91991	535.084	127.691	117.3434	359.8768	347.8602	190734.6875	213.5137	-0.3089	311.7786	6762240
013	2018-05-19t1045	1526744971.61	adult	187.3678	137.7651	-89.9995	1440.0319	94.8334	101367.5088	319145.1702	6119429.9309	1443.33	0.060856	361.938	-0.75641	345.4958	-0.97568	867.6169	0.50679	809.539	458101.75	522.2665	0.10175	715.9981	0.81795	19100600	0.95882	806.077	139.708	129.7262	413.9027	378.804	218540.625	223.8467	-0.11537	327.3929	7372790
013	2018-05-19t1445	1526759369.44	adult	191.3672	141.7645	-86.0001	1359.5743	94.3253	99289.3959	312737.7424	6249588.9698	1658	0.51976	356.245	-0.8662	337.7498	-1.1568	885.8851	0.69343	799.1961	458002.625	505.0895	-0.15987	697.717	0.65532	18386200	0.84483	679.898	125.899	115.136	383.9879	370.3574	198521.7188	214.1709	-0.46465	327.3855	6497790
013	2018-05-19t1845	1526773778.47	adult	195.3698	145.767	-81.9976	1406.3755	95.0868	99054.4079	311876.4385	6027981.0063	1784.22	0.84461	348.736	-1.0351	328.9143	-1.3767	865.9689	0.64548	764.7001	446839.9688	498.7252	-0.24386	686.7487	0.56282	17982200	0.79441	521.847	132.242	121.4582	380.7709	370.0816	196477.7812	219.2481	-0.4185	325.7869	6818950
013	2018-05-19t2246	1526788239.69	adult	199.3868	149.784	-77.9806	1347.2281	92.2266	97381.5056	306717.8208	5967769.1478	1618.18	0.62825	352.027	-0.88537	333.9661	-1.1611	858.1678	0.66706	780.1027	435091.0625	499.8189	-0.20728	696.6513	0.67731	17835800	0.79517	586.316	138.024	127.4973	399.5412	388.4757	202567.4062	228.1357	-0.2863	338.8641	6993150
013	2018-05-20t0246	1526802651.63	adult	203.3901	153.7873	-73.9773	1390.0724	92.5367	98726.036	310864.0837	6065528.7413	1465.69	0.42009	351.54	-0.84865	332.8899	-1.139	840.6725	0.6259	776.4363	432105.6875	506.2192	-0.088249	688.3044	0.61059	18060000	0.8689	553.452	131.334	120.2274	374.6892	358.7424	192590.2656	224.0428	-0.46669	323.7497	6747150
013	2018-05-20t0646	1526817050.49	adult	207.3898	157.787	-69.9776	1426.8325	92.172	103573.9529	326105.312	6449308.8271	1456.48	0.48497	333.114	-1.3428	315.7056	-1.6207	828.7563	0.61085	772.18	446699.625	476.9459	-0.53596	668.2478	0.42679	17940200	0.87606	661.421	136.759	124.8525	417.7856	399.2348	225186.4688	229.4261	-0.42554	352.0547	7365300
013	2018-05-20t1046	1526831451.56	adult	211.3901	161.7873	-65.9773	1439.5891	92.6598	102064.2101	321354.371	6297895.0771	1699.2	1.0902	349.01	-0.83157	331.094	-1.0894	857.2841	0.86262	787.4171	455217.875	493.9937	-0.26146	689.9657	0.64834	18530000	1.0272	717.2	136.552	124.6348	418.1007	403.845	222011.4531	234.7406	-0.39242	352.6862	7249950
013	2018-05-20t1446	1526845839.46	adult	215.3867	165.7839	-61.9807	1346.3272	94.388	99200.3461	312501.1848	6314453.875	1827.9	1.4879	339.368	-1.0588	319.5198	-1.3797	843.0731	0.82327	771.3395	435025.7188	492.0041	-0.28335	673.0861	0.49339	17509000	0.85255	600.826	133.552	120.4311	420.9193	409.5289	217194.3438	233.8068	-0.49364	353.7204	6890360
013	2018-05-20t1847	1526860259.17	adult	219.3922	169.7894	-57.9752	1418.3283	108.3326	106160.7233	334637.6289	6842029.5621	1212.91	0.15864	322.991	-1.4614	305.0197	-1.738	778.2355	0.41782	750.6535	429586.0312	466.901	-0.64656	660.649	0.38135	17826200	0.95002	697.415	138.426	125.6011	443.6729	430.4978	244907.4219	239.4977	-0.45294	370.3068	7639890
013	2018-05-20t2246	1526874657.72	adult	223.3918	173.789	-53.9756	1460.8765	95.404	110351.53	349798.6616	7033631.0587	1294.69	0.41632	333.261	-1.1247	316.737	-1.3337	791.8161	0.5578	744.0745	455294.25	474.9854	-0.51758	668.5097	0.46416	19134200	1.2569	740.992	143.873	131.407	418.4092	397.6935	240585.2812	250.466	-0.3056	351.203	8260480
013	2018-05-21t0247	1526889062.15	adult	227.393	177.7902	-49.9744	1323.199	94.205	97088.8007	305864.4787	6072440.6905	1083.14	-0.049013	344.192	-0.78882	326.1584	-1.0177	778.1669	0.49875	751.7125	392974.2812	497.8415	-0.18316	684.9779	0.63047	17381300	0.92409	874.41	145.873	132.3494	486.6787	456.9482	245772.75	258.8023	-0.21445	396.5472	7366470
013	2018-05-21t0647	1526903492.21	adult	231.4013	181.7986	-45.966	1359.7583	94.7881	99575.3911	313609.0039	6248462.0493	1254.68	0.45425	344.18	-0.75031	327.8408	-0.92678	770.5383	0.4824	745.5889	399138.8438	496.5825	-0.19533	676.0324	0.55507	17828900	1.0552	606.842	144.341	131.2938	430.2882	417.0442	222889.3125	252.5917	-0.41512	370.4536	7476990
013	2018-05-21t1047	1526917858.13	adult	235.3919	185.7891	-41.9755	1308.9291	95.909	96526.5155	304115.1579	6091336.038	1277.32	0.58419	339.716	-0.82761	323.6085	-0.9979	749.2239	0.36566	726.8664	376110.375	489.8219	-0.28234	665.4471	0.46671	17050000	0.92318	731.405	145.142	132.0789	444.216	426.9404	222996.4375	254.5325	-0.44756	380.9873	7284520
013	2018-05-21t1447	1526932258.43	adult	239.392	189.7892	-37.9754	1372.7962	94.7112	96514.0741	303868.6137	5961565.9488	1290.33	0.69576	336.437	-0.87422	316.7229	-1.1379	744.4556	0.36853	713.2272	374461.1562	488.5628	-0.2914	650.8652	0.34169	16894200	0.92544	637.539	147.434	132.7151	436.8177	423.8436	219719.2969	260.2437	-0.40441	378.8977	7403380
013	2018-05-21t1847	1526946664.4	adult	243.3936	193.7909	-33.9738	1372.6744	95.1955	97887.1563	308239.2554	6094194.3847	1214.51	0.55662	334.93	-0.87703	317.0081	-1.0916	732.5351	0.31707	705.6613	373592.9062	482.865	-0.3605	644.7344	0.29782	17058000	0.99977	672.42	148.671	134.0857	435.5872	420.5734	222149.4844	262.0639	-0.43658	378.3488	7571800
013	2018-05-21t2247	1526961060.72	adult	247.3926	197.7898	-29.9748	1361.6585	95.4709	97478.2837	306953.45	6097093.0536	1049.57	0.13561	331.36	-0.9313	313.3383	-1.1482	716.2213	0.22977	700.2098	363840.4375	483.3292	-0.34544	641.376	0.28051	16805600	0.98178	658.835	150.781	134.5461	449.5848	434.7252	228389.0938	270.6689	-0.33678	388.5924	7647180
013	2018-05-22t0247	1526975470.73	adult	251.3954	201.7926	-25.972	1332.216	94.3857	95258.6498	299987.4527	5930050.0164	938.619	-0.15144	333.301	-0.85125	316.0113	-1.0449	701.999	0.15585	689.8844	348191.5	486.967	-0.28825	633.9323	0.22388	16524000	0.95673	641.556	155.915	137.7153	461.3417	446.7569	228825.5	284.381	-0.14006	403.0916	7729790
013	2018-05-22t0647	1526989867.5	adult	255.3945	205.7917	-21.9729	1326.1984	95.6451	95229.1193	299925.8186	5970101.5576	950.67	-0.057997	332.518	-0.83861	314.4574	-1.0492	702.011	0.19289	685.5042	348197.4688	485.8741	-0.29508	631.4997	0.215	16474300	0.98561	729.618	157.153	137.7732	472.1731	453.8872	234197.875	290.2365	-0.095457	409.4836	7786010
013	2018-05-22t1047	1527004273.05	adult	259.396	209.7933	-17.9714	1309.624	95.8826	94555.2024	297839.5285	5951571.6362	988.803	0.13556	333.42	-0.78635	315.958	-0.97858	706.9731	0.27099	691.2935	347830.7812	486.2092	-0.28318	629.5983	0.21099	16395200	1.0087	755	159.062	138.6537	477.8575	458.295	235105.9062	296.9585	-0.035014	415.2934	7821550
013	2018-05-22t1448	1527018758.03	adult	263.4196	213.8169	-13.9478	1197.9219	96.6452	91768.4854	289329.3001	5953294.7002	906.264	-0.094874	330.887	-0.81592	314.3623	-0.98456	688.9974	0.16185	674.8987	328651.7812	484.6285	-0.29678	624.5689	0.17663	15777300	0.90188	761.036	162.737	141.0565	489.391	472.0969	233439.5	307.648	0.099162	426.7433	7759610
013	2018-05-22t1845	1527032974.17	adult	267.3686	217.7658	-9.9988	1200.4664	96.7325	92335.7596	291157.7753	5979720.767	874.287	-0.15747	330.483	-0.79591	315.0517	-0.93616	676.8636	0.096896	664.4663	324894.5625	483.4702	-0.305	617.8494	0.12533	15855600	0.96321	654.179	163.296	141.354	483.2285	467.2149	231949.7031	314.4186	0.15962	426.9122	7834430
013	2018-05-22t2245	1527047377.91	adult	271.3696	221.7668	-5.9978	1183.8007	98.9119	88077.077	277636.0327	5729785.1936	912.737	0.067065	330.6	-0.76395	315.8748	-0.88528	686.0756	0.21242	669.2077	314908.6875	478.637	-0.36067	615.6796	0.11794	15142500	0.82775	744.338	168.965	146.5768	501.2017	490.8305	230051.5625	320.1235	0.19877	440.7058	7739110
013	2018-05-23t0245	1527061768.98	adult	275.3671	225.7644	-2.0003	1173.7147	99.5804	87058.2007	274439.9649	5660238.2015	916.157	0.16708	333.474	-0.66996	320.0012	-0.75828	671.4377	0.12384	652.8185	304161.2812	480.0172	-0.33588	604.3763	0.021746	15094700	0.85856	609.91	170.911	149.5954	483.6038	475.4251	219072.5	319.5293	0.12078	433.2298	7736300
013	2018-05-23t0645	1527076170.98	dead	279.3677	229.7649	2.0003	1168.0956	98.821	85653.6847	269998.5477	5539671.9734	919.942	0.28726	336.188	-0.58165	322.2588	-0.6776	686.6924	0.297	668.4485	306264.8125	486.073	-0.25191	615.9796	0.14795	14976800	0.8725	790.359	174.441	152.8332	494.1217	482.8691	220378.2812	324.6512	0.14942	442.9508	7771160
014	2018-05-11t1523	1526070460.29	egg	-1.8064	-49.6029	-245.3932	156.1014	27.162	2913.7482	9265.0833	50484.8336	0	1753.2664	0	-0.65619	0	-0.6724					0	-0.61233	0	-0.43649	0	157455.2783	0	0	0				0	-0.55025	0	0
014	2018-05-11t1859	1526083466.22	larva	1.8064	-45.9901	-241.7805	153.3095	27.2752	2851.0691	9070.6012	49402.9246	0	1056.3445	0	-0.84329	0	-0.84785					0	-0.83204	0	-0.74494	0	117103.6965	0	0	0				0	-0.66453	0	0
014	2018-05-11t2259	1526097813.59	larva	5.7918	-42.0048	-237.7951	156.4273	27.1225	2949.1307	9377.6933	51150.2118	0	-0.3943	0	-1.0579	0	-1.0491					0	-1.0819	0	-1.0871	0	0.26709	0	0	0				0	-0.79885	0	0
014	2018-05-12t0259	1526112219.44	larva	9.7934	-38.0031	-233.7935	189.2165	21.8551	2887.5547	9170.3483	37919.7782	541.516	0.59615	382.805	0.96976	381.6207	0.98146	502.2725	-0.3601	498.5596	8538.6328	457.6457	0.86553	487.4793	0.86711	619378	-0.40096	162.343	91.6273	91.5126	133.707	131.1092	2273.019	116.3153	0.7437	127.9189	148253
014	2018-05-12t0659	1526126627.92	larva	13.7957	-34.0008	-229.7911	167.0338	26.9437	3212.4141	10211.6589	55721.3664	549.716	0.03695	393.057	0.87961	392.5385	0.9108	521.7968	-0.5481	517.2137	9392.3418	482.3717	0.78691	508.9208	0.6516	692960	-1.041	135.447	87.7304	86.951	128.723	128.2417	2317.0134	112.0608	0.60823	122.8442	154669
014	2018-05-12t1059	1526141020.71	larva	17.7937	-30.0028	-225.7931	389.6283	37.3337	11599.4908	36668.956	292097.7699	629.741	-0.21877	413.787	0.85509	409.1625	0.87671	577.6223	-0.60521	570.2353	35812.5781	523.8833	0.79615	561.1403	0.58688	2563820	-0.52321	182.954	97.2365	96.6596	140.5694	137.6608	8715.3057	121.5788	0.68317	132.3677	602477
014	2018-05-12t1458	1526155403.24	larva	21.7889	-26.0076	-221.798	457.7615	45.0223	16255.2463	51455.7689	484954.5873	600.469	-0.60618	403.514	0.62823	397.1017	0.6544	572.4137	-0.84408	572.7148	49799.9922	515.9479	0.54925	556.7512	0.2503	3479900	-0.59904	243.364	98.2737	97.9115	142.5449	139.1694	12401.4043	123.1822	0.63512	134.8811	847512
014	2018-05-12t1859	1526169824.15	larva	25.7947	-22.0018	-217.7922	625.4683	46.4683	23405.2763	73985.2672	716956.4432	769.662	-0.61534	461.082	0.8544	452.7314	0.8845	702.4393	-0.65638	694.7852	87102.4766	622.6334	0.91962	681.7009	0.552	5716960	-0.11325	164.077	99.0478	98.4496	141.231	139.8303	17512.6387	124.2737	0.57426	135.8745	1228090
014	2018-05-12t2259	1526184231.72	larva	29.7968	-17.9997	-213.7901	770.9527	49.8171	31081.3989	97978.9136	1063856.2421	708.036	-0.96461	419.717	0.38657	411.4017	0.43359	636.1058	-1.06	631.882	104957.4531	559.8205	0.35354	611.6066	-0.11375	6886300	-0.11916	163.699	93.263	92.307	141.8682	139.6206	23408.2559	122.1543	0.44444	135.1158	1530170
014	2018-05-13t0259	1526198648.44	larva	33.8014	-13.9951	-209.7854	782.9941	48.9181	33423.575	105449.8798	1168760.9591	1027.65	-0.74096	527.715	1.0166	514.5456	1.0478	878.6171	-0.52839	866.6678	155515.2188	720.4958	1.0753	813.4242	0.59587	9302030	0.3196	205.558	98.723	98.1613	144.0759	141.8799	25501.4258	125.3995	0.41037	137.007	1740190
014	2018-05-13t0659	1526213031.05	larva	37.7966	-9.9999	-205.7902	852.6105	50.9894	35013.2232	110305.5396	1199081.62	1874.79	0.16426	422.419	-0.010466	401.7172	-0.026899	1267.5703	0.43355	1244.1851	234500.5	583.5578	0.010865	813.5403	0.2836	7799970	-0.59749	224.155	93.3219	92.8538	137.9333	135.1966	25517.6523	118.8896	0.14097	131.0464	1723190
014	2018-05-13t1059	1526227442.41	larva	41.7998	-5.9968	-201.7871	910.8064	56.1181	43207.1864	136208.2981	1683658.581	2592.21	0.82549	438.375	-0.1197	398.0989	-0.29277	1617.895	1.2752	1550.8978	367262.1562	659.2943	0.23563	1001.3067	0.95952	9946280	-0.26686	418.749	91.3552	90.5779	141.6359	137.1031	32151.3477	118.792	-0.02351	131.5602	2072760
014	2018-05-13t1459	1526241818.43	larva	45.7931	-2.0034	-197.7938	1067.8644	62.2548	54952.2683	173020.0909	2378792.4805	2609.39	0.5729	467.555	-0.10735	424.8725	-0.30098	1609.5922	1.0629	1528.3838	463562.5312	744.2559	0.56822	1057.7584	0.95941	13466000	0.43298	346.932	95.3427	94.551	146.4715	141.7286	42183.7812	124.022	-0.060875	137.0708	2745960
014	2018-05-13t1859	1526256243.04	adult	49.7999	2.0034	-193.7869	1098.6219	65.5368	60308.8212	189997.3024	2742926.6349	3149.48	0.99479	475.79	-0.20884	433.7629	-0.40277	1702.1508	1.1467	1513.5188	537879.625	765.0565	0.57524	1129.9681	1.1409	15029300	0.52229	197.208	88.3932	87.7398	138.7473	136.417	43844.1406	116.4276	-0.58999	130.4966	2792160
014	2018-05-13t2259	1526270636.79	adult	53.7982	6.0017	-189.7887	1117.8358	65.1349	61106.7612	192482.3089	2837568.5371	3728.67	1.5255	485.283	-0.20098	440.377	-0.44188	1880.6208	1.4762	1511.9272	601798.6875	772.6231	0.59008	1167.9235	1.255	15515000	0.36099	384.755	97.4928	96.5644	147.0018	143.3949	47040.5625	125.8972	-0.34574	138.6692	3116940
014	2018-05-14t0259	1526285040.29	adult	57.7992	10.0027	-185.7877	1125.0597	67.5651	63578.3943	200396.9883	2956320.9855	2454.09	-0.10353	446.62	-0.78155	414.5493	-0.88923	1477.6534	0.13822	1369.5743	492058.5938	663.9773	-0.35719	957.8159	-0.036076	14851000	-0.066986	316.205	95.222	94.2168	151.3145	147.397	50387.7109	126.0425	-0.5507	140.9708	3166320
014	2018-05-14t0659	1526299440.26	adult	61.7992	14.0026	-181.7877	1123.0721	68.189	61585.5298	193944.7316	2845801.0749	2080.35	-0.64179	428.426	-1.1524	399.125	-1.2496	1283.9744	-0.52737	1218.3215	414723.7188	623.0949	-0.76978	866.0397	-0.62949	13798800	-0.53794	349.672	100.126	99.4231	151.7872	148.483	49027.25	129.6757	-0.51043	143.3636	3224860
014	2018-05-14t1059	1526313847.25	adult	65.8011	18.0046	-177.7857	1000.7418	72.9689	58835.9882	185634.3532	2896143.5264	1937.99	-0.88609	417.966	-1.4372	395.9925	-1.4477	1229.8876	-0.73389	1188.7304	378805.375	581.4637	-1.2088	819.0455	-0.937	12848300	-0.93126	213.303	99.7896	99.0464	149.6468	147.881	46091.2188	129.0254	-0.80945	141.9054	3067530
014	2018-05-14t1445	1526327408.46	adult	69.5681	21.7716	-174.0187	1121.6846	67.4027	61288.0697	193006.4501	2868678.1994	1900.85	-0.98491	427.619	-1.3748	403.4678	-1.4393	1216.8689	-0.79201	1153.8712	390614.9062	598.8333	-1.0582	843.95	-0.78078	13724000	-0.83223	206.065	103.745	102.7515	155.5327	153.075	49925.9883	133.8691	-0.57937	147.9135	3329590
014	2018-05-14t1845	1526341809.55	adult	73.5684	25.7719	-170.0184	1123.6025	70.2257	63625.7183	200437.2834	3023358.8615	2076.17	-0.79872	436.171	-1.2714	413.0213	-1.3311	1264.554	-0.62298	1185.2794	421096.4688	601.0082	-1.0214	856.8507	-0.65611	14515800	-0.73447	353.091	101.014	100.1761	153.3275	150.9291	51058.0742	131.5311	-1.062	144.9998	3361760
014	2018-05-14t2245	1526356208.27	adult	77.5681	29.7715	-166.0188	1077.3087	76.3426	64922.9542	204700.3725	3273794.364	2444.07	-0.32495	452.47	-0.95223	430.5264	-0.98156	1377.0653	-0.16805	1274.3953	466825.125	609.1948	-0.88158	889.6485	-0.3562	15336900	-0.60561	438.514	99.4993	98.6182	153.8194	150.6456	52144.7734	130.6767	-1.3785	145.0992	3372630
014	2018-05-15t0245	1526370609.37	adult	81.5684	33.7718	-162.0185	811.2776	82.1176	46882.9481	149041.1229	2277020.9625	886.599	-2.3925	421.961	-1.5329	410.896	-1.3909	740.9121	-2.4977	732.2198	182264.375	594.1619	-0.98048	702.55	-1.57	10347800	-1.8548	345.59	97.7737	96.8259	151.4643	146.6603	37260.2109	126.788	-1.9625	141.0828	2397710
014	2018-05-15t0645	1526385008.75	adult	85.5682	37.7717	-158.0187	1185.543	72.354	66502.669	209366.4872	3168807.0981	2503.16	-0.14364	431.902	-1.2641	409.3	-1.3792	1319.7874	-0.1272	1173.1899	459286	590.2449	-0.92951	835.9321	-0.48839	15023700	-0.74859	363.234	101.339	100.341	153.297	150.1787	53347.3555	130.8466	-1.716	144.836	3525070
014	2018-05-15t1045	1526399408.56	adult	89.5681	41.7716	-154.0187	1059.7463	73.3566	64234.6079	202479.7577	3241526.0313	1766.56	-1.1478	419.975	-1.432	401.1417	-1.4983	1124.4598	-0.83268	1071.7206	377818.5	590.1803	-0.81295	810.7353	-0.52923	14086000	-0.9805	225.815	100.662	99.4517	157.0757	154.519	52777.4297	132.6886	-1.6818	148.2463	3376190
014	2018-05-15t1445	1526413816.32	adult	93.5703	45.7738	-150.0166	1100.1624	71.4706	64004.017	201635.4362	3122539.344	2668.84	0.25464	425.15	-1.2206	400.9512	-1.4187	1323.2572	0.2362	1154.9166	443291.1562	593.474	-0.64027	819.8371	-0.29344	14217000	-0.92724	424.39	103.942	102.7445	163.8327	159.1126	54883.9375	136.8323	-1.4475	152.7022	3475810
014	2018-05-15t1845	1526428225.1	adult	97.5727	49.7762	-146.0141	1112.1395	69.3519	63558.6597	200188.3245	3067272.5869	2485.21	0.060642	409.547	-1.4558	394.3417	-1.4857	1175.1844	-0.29109	991.5091	391336.4375	517.9089	-1.5114	695.4662	-1.1509	13600200	-1.0557	281.758	109.246	107.7244	173.2006	170.0369	57675.8125	145.1889	-0.92302	162.5718	3627830
014	2018-05-15t2245	1526442625.2	adult	101.5728	53.7762	-142.0141	1183.4443	72.8045	68915.7276	217043.4837	3402145.3503	1677.16	-1.079	398.632	-1.5902	383.7574	-1.6436	971.426	-1.1097	856.1544	349713.375	514.3426	-1.4432	713.9178	-0.84421	14351100	-0.83273	465.936	107.758	106.1165	171.7448	168.0056	61828.1445	144.2314	-1.1461	161.4021	3879410
014	2018-05-16t0245	1526457018.09	adult	105.5708	57.7743	-138.0161	1143.0677	71.0665	67303.0152	212018.234	3312458.2794	1905.69	-0.65795	398.402	-1.4877	386.4622	-1.4844	925.0938	-1.1733	809.7083	325633.0312	498.7567	-1.5424	637.889	-1.3505	14006200	-0.87464	536.96	112.411	108.5206	297.119	297.9277	104585.875	155.2722	-0.52689	211.5666	3951930
014	2018-05-16t0645	1526471415.34	adult	109.57	61.7735	-134.0168	1148.8029	71.7595	65089.1309	204943.4048	3139671.6888	1504.15	-1.1741	387.419	-1.6275	379.3672	-1.5591	853.0901	-1.3629	786.4353	290903.75	468.0707	-1.8643	595.6029	-1.5851	13192400	-1.0291	372.563	112.458	110.4921	189.6692	180.922	64677.2031	150.7343	-0.98716	171.8187	3829420
014	2018-05-16t1045	1526485818.64	adult	113.5709	65.7744	-130.0159	1116.6335	71.8549	61224.2799	192796.013	2944698.7	1382.89	-1.2684	394.904	-1.3499	388.9175	-1.2266	850.0255	-1.2269	766.0405	272858.1875	469.1928	-1.7478	603.5356	-1.3851	12659800	-1.108	318.102	112.028	109.9703	188.1844	183.6178	60407.1875	150.9388	-1.1129	172.9648	3591380
014	2018-05-16t1445	1526500223.28	adult	117.5722	69.7757	-126.0146	1055.1963	69.4319	59520.1397	187450.8845	2859162.8983	1696.88	-0.73637	391.6	-1.3214	386.4921	-1.1881	786.7862	-1.3866	694.1937	245477.2969	466.2563	-1.6966	543.0364	-1.8155	12186200	-1.1682	301.813	120.664	118.8776	197.8035	193.4155	61714.7031	161.2753	-0.64272	183.7438	3754940
014	2018-05-16t1845	1526514619.19	adult	121.5711	73.7746	-122.0158	1092.5497	74.8346	66354.6864	209064.5721	3407012.4611	1265.5	-1.275	364.368	-1.8659	357.349	-1.8367	708.1045	-1.6271	641.9109	245712.2656	444.7248	-1.9308	524.5594	-1.8831	12620600	-0.99843	320.104	114.407	111.5235	202.9376	198.01	70419.3594	158.7458	-0.92929	187.078	3962700
014	2018-05-16t2245	1526529018.09	adult	125.5708	77.7743	-118.0161	1135.7194	69.4142	62711.3843	197441.0507	2998602.2487	1261.13	-1.2045	379.904	-1.4053	374.0582	-1.3201	719.3571	-1.4523	636.0314	236668.4688	463.3224	-1.5782	563.295	-1.4298	12466600	-0.97565	279.316	124.576	121.3284	218.0244	215.2352	71730.0156	171.4909	-0.38601	201.8169	4087970
014	2018-05-17t0245	1526543424.74	adult	129.5726	81.7761	-114.0142	970.1258	75.7146	57851.5251	182348.4657	2952677.8349	989.365	-1.507	373.198	-1.4799	366.1834	-1.441	673.9587	-1.5542	641.8324	204209.5	468.3898	-1.431	585.6559	-1.1332	11278400	-1.2032	322.895	125.897	121.8372	241.7501	235.2867	73250.2812	181.4275	-0.031149	221.5142	3804730
014	2018-05-17t0645	1526557808.17	adult	133.568	85.7715	-110.0188	1052.9349	76.774	63121.1547	198901.1068	3197458.2099	743.305	-1.7712	361.543	-1.6861	352.4875	-1.7278	622.5324	-1.6939	613.6576	205435.7031	458.5138	-1.5195	577.6243	-1.1314	11915400	-0.98699	370.18	124.215	120.0426	252.8818	246.3404	83450.9844	180.458	-0.229	231.2271	4093750
014	2018-05-17t1045	1526572210.67	adult	137.5687	89.7722	-106.0181	1051.1369	76.4521	62217.024	195987.7296	3141584.6376	811.335	-1.6075	373.171	-1.3138	363.0693	-1.3601	689.0854	-1.2887	682.5613	224641.8594	506.1166	-0.713	640.217	-0.45931	12133300	-0.87652	347.286	132.116	126.0452	279.293	274.3045	91049.5234	200.0052	0.53843	257.3101	4295610
014	2018-05-17t1445	1526586626.02	adult	141.573	93.7765	-102.0139	949.311	74.5365	58849.299	185629.9943	3055706.431	872.536	-1.4585	369.536	-1.3263	357.5612	-1.4324	744.6114	-0.94131	738.2097	229340.3125	526.6073	-0.32207	688.9341	0.082555	11348100	-0.99988	420.167	131.347	122.9968	316.7538	311.0279	97560.1562	209.9423	0.82223	290.5594	4033540
014	2018-05-17t1845	1526601029.13	adult	145.5739	97.7773	-98.013	520.4404	138.6459	44127.3999	146376.1407	3317686.9895	937.203	-1.3091	377.944	-1.0279	355.1235	-1.4225	798.4305	-0.60569	787.4715	183639.0312	588.2866	0.74132	746.6713	0.7146	8679860	-1.5386	443.336	134.025	124.0829	350.2679	344.3537	80561.625	232.5382	1.625	320.89	3078020
014	2018-05-17t2245	1526615417.7	adult	149.5707	101.7742	-94.0162	967.6935	77.6397	59266.4929	186929.6771	3094743.1236	1048.37	-1.0988	372.285	-1.0988	350.8137	-1.4691	828.2484	-0.38966	816.0357	256757.0156	566.8146	0.45927	759.9155	0.90739	11523700	-0.85195	488.545	135.939	125.4361	360.3316	355.9128	111702.7969	244.6518	1.9349	332.4657	4207850
014	2018-05-18t0245	1526629815.2	adult	153.57	105.7735	-90.0169	1008.1712	72.1706	58125.5494	183133.8211	2864076.2759	1001.24	-1.1066	374.513	-0.96318	354.1196	-1.2976	860.2668	-0.15975	852.5114	261521.0938	579.5518	0.73111	795.6492	1.3188	11377000	-0.83497	496.534	137.321	126.3795	377.5352	369.4286	114770.6953	237.1634	1.4451	345.935	4171540
014	2018-05-18t0645	1526644214.18	adult	157.5697	109.7732	-86.0172	919.0447	75.1221	53531.849	168776.785	2645072.3864	1240.55	-0.71827	391.54	-0.42265	367.2598	-0.83441	981.8413	0.51212	966.439	274915.5625	630.4579	1.6396	895.4856	2.3709	10957200	-0.87819	612.457	145.839	132.1871	451.5685	439.3883	126439.1719	270.7036	2.5372	408.1011	4081300
014	2018-05-18t1045	1526658617.64	adult	161.5707	113.7741	-82.0162	457.1792	80.6903	24489.0312	81448.1819	1192586.4626	970.908	-1.0463	362.522	-1.1502	348.2977	-1.3239	798.3793	-0.32275	786.0987	103789.3047	522.0561	-0.1291	745.4764	0.90817	4686320	-2.1307	412.065	133.268	124.4429	342.9894	335.7561	44588.625	219.8846	0.48551	312.2775	1722760
014	2018-05-18t1445	1526673009.91	adult	165.5685	117.772	-78.0183	898.5135	77.8094	53650.0223	169291.3561	2734883.9563	1237.48	-0.60933	386.128	-0.41978	358.6483	-0.94084	1023.8897	0.89486	1004.761	287713	654.562	2.1511	931.1091	2.8269	10815800	-0.82821	621.218	149.959	134.0287	484.8839	474.616	136252.3906	291.6162	2.8402	436.827	4200490
014	2018-05-18t1845	1526687384.77	adult	169.5615	121.765	-74.0253	503.1552	122.7703	30735.2496	102845.3938	1728087.1313	1196.02	-0.61447	398.972	0.019869	355.7013	-0.9585	1012.1447	0.92567	999.4359	165991.7188	739.4017	3.6347	936.9364	2.9307	6504830	-1.6589	789.372	166.988	135.1053	640.3755	632.6005	105021.5781	404.4146	6.3636	582.9441	2722580
014	2018-05-18t2245	1526701783.55	adult	173.5612	125.7647	-70.0257	431.6556	156.0263	33398.5947	114171.6636	2643593.6574	934.578	-0.95926	346.8	-1.4065	328.6188	-1.7227	779.9339	-0.22566	774.327	136488.4375	500.3878	-0.37501	702.668	0.58714	6057900	-1.7067	454.381	132.624	124.172	335.7107	330.062	58749.3789	210.0676	-0.18456	294.9171	2316680
014	2018-05-19t0245	1526716184.05	adult	177.5613	129.7648	-66.0255	414.9335	160.1546	35624.9009	122810.7482	2877695.7131	630.108	-1.3989	326.89	-1.9268	319.0683	-1.9566	516.3674	-1.6098	511.0332	96560.7109	425.6276	-1.6063	487.9771	-1.5676	6082770	-1.6684	337.81	123.839	117.2933	244.5469	238.7671	45730.2656	188.8072	-0.92847	225.449	2304390
014	2018-05-19t0645	1526730584.02	adult	181.5613	133.7648	-62.0255	455.0679	113.9528	29415.8552	97703.0091	1667754.1957	580.412	-1.4522	311.874	-2.3119	305.7353	-2.3112	492.0268	-1.7217	486.2969	76264.1562	400.2309	-1.998	465.6765	-1.7631	4810960	-1.8843	297.049	120.193	115.0336	234.2276	228.7165	36305.2812	177.862	-1.311	215.2987	1854090
014	2018-05-19t1045	1526744984.93	adult	185.5616	137.7651	-58.0253	485.6241	126.3371	30741.8059	103272.5581	1749742.5578	1568.21	0.2409	384.477	-0.11534	330.211	-1.482	1278.1152	2.8489	1240.0643	207054.6719	791.2047	4.6144	1165.1505	5.3681	6203540	-1.5798	775.572	150.041	123.9076	669.4355	663.5845	108448.5469	347.9039	3.4117	607.4562	2420920
014	2018-05-19t1445	1526759382.67	adult	189.5609	141.7644	-54.0259	417.7752	115.3899	25787.6076	90311.2534	1438840.662	1473.46	0.1547	367.265	-0.56621	315.0379	-1.8999	1261.7473	2.8922	1244.0027	174121.125	820.7607	5.0909	1182.4712	5.5387	5060550	-1.7787	800.585	160.091	130.203	692.2692	684.4066	95533.1562	421.4719	5.1268	643.3599	2205900
014	2018-05-19t1845	1526773791.78	adult	193.5635	145.767	-50.0234	419.5199	161.3414	31010.184	110966.4838	2369871.4237	1502.76	0.28475	413.825	0.87015	362.0536	-0.36069	1278.2563	3.1237	1257.7075	208355.7812	901.9763	6.39	1167.1514	5.3704	6710590	-1.4312	895.178	176.52	142.5679	729.4717	708.7887	118903.8906	433.9261	5.1234	660.7453	2862450
014	2018-05-19t2246	1526788253.06	adult	197.5805	149.784	-46.0064	394.2891	96.7724	27654.9872	90150.7039	1664338.8882	1568.75	0.49546	408.46	0.76811	341.8211	-0.93756	1328.5972	3.5799	1312.0133	192646.5938	947.7082	7.0755	1218.1986	5.8676	5891220	-1.5681	930.829	178.32	140.911	759.7613	748.0113	110165.3906	471.92	5.7616	692.9966	2571910
014	2018-05-20t0246	1526802664.96	adult	201.5838	153.7873	-42.0031	469.0274	88.6014	25649.9731	84673.0051	1240848.7809	616.881	-1.2942	289.641	-2.7033	277.4805	-2.9018	549.2842	-1.2686	543.5324	74153.375	389.0781	-1.9708	515.5045	-1.105	3905230	-1.943	382.604	127.489	119.7901	286.023	278.0191	38613.1094	196.4006	-1.0856	256.5505	1718930
014	2018-05-20t0646	1526817063.91	adult	205.5835	157.787	-38.0033	519.1799	122.4494	36267.9571	119582.723	2225666.1467	1591.02	0.72118	405.541	0.76508	349.1639	-0.60385	1318.4686	3.7821	1278.8793	250509.0312	864.3347	5.5565	1198.5078	5.6291	7679330	-1.1798	926.118	175.131	142.0881	755.9359	730.2544	143627.8125	405.9861	3.6518	681.8839	3316270
014	2018-05-20t1046	1526831465.03	adult	209.5838	161.7873	-34.003	522.0195	131.1283	40734.6595	132849.1974	2906828.9346	1487.96	0.59477	323.916	-1.5822	305.2307	-1.9104	1008.6523	1.8432	977.2761	214842.9375	466.8952	-0.68399	754.8322	1.2783	6871550	-1.3283	998.657	137.2	121.4288	565.5801	540.47	120468.5547	237.4319	-0.29408	384.3979	2910560
014	2018-05-20t1446	1526845852.85	adult	213.5804	165.7839	-30.0064	534.0203	89.5081	34372.9466	110293.9737	1900460.7054	1700.54	1.156	402.49	0.72494	340.3571	-0.77966	1408.1575	4.6454	1373.3081	253468.3438	892.1149	5.7885	1281.4731	6.4015	7230320	-1.2457	1049.02	181.191	144.0122	855.082	835.7311	153914.75	439.9977	3.9936	768.7277	3254910
014	2018-05-20t1847	1526860272.5	adult	217.5859	169.7894	-26.001	528.6532	118.1257	39949.6596	129512.0524	2701342.4333	1687.66	1.223	340.066	-1.011	303.7621	-1.8059	1354.6238	4.3995	1319.3547	283116.375	530.6397	0.29376	1214.4906	5.7295	7078820	-1.2705	1006.19	150.028	122.1136	800.1454	787.7021	167230.3906	283.9807	0.52147	705.6622	3122980
014	2018-05-20t2246	1526874671.24	adult	221.5856	173.789	-22.0013	486.7184	112.1878	31848.334	104326.3072	1847706.0526	1718.79	1.4032	413.182	1.03	348.6615	-0.44921	1406.1846	4.8767	1386.1407	234832.8281	935.2017	6.1842	1265.2662	6.1992	6879900	-1.3054	1095.64	191.233	152.0183	863.1315	842.0724	144142.9531	473.1116	4.3342	770.6909	3184230
014	2018-05-21t0247	1526889075.67	adult	225.5868	177.7903	-18.0001	417.054	114.1142	34745.8286	114589.7404	2540402.0734	1564.29	1.1211	339.246	-0.93865	299.8474	-1.7712	1321.6183	4.3691	1294.6539	239212.9062	541.8915	0.44509	1194.8993	5.5112	6125420	-1.4607	995.372	155.605	128.5246	805.7776	786.8511	145845.75	297.1589	0.6014	707.1647	2809600
014	2018-05-21t0647	1526903505.68	adult	229.5951	181.7986	-13.9917	420.9524	111.3823	31804.4138	105473.798	2119382.1347	1558.98	1.2078	412.199	1.0053	343.5835	-0.51847	1349.4484	4.6619	1333.3701	224008.4375	904.3759	5.5473	1239.7055	5.9327	6826430	-1.3087	1014.35	190.167	150.8957	833.5007	814.6668	138361.125	449.7984	3.5683	752.8962	3149360
014	2018-05-21t1047	1526917871.41	adult	233.5856	185.7891	-10.0013	420.732	112.9641	34359.2061	113126.5617	2468834.4407	1653.59	1.554	329.335	-1.1102	303.8584	-1.5431	1279.3948	4.2493	1250.6023	229011.6562	485.1082	-0.35148	1088.346	4.4949	5893120	-1.5076	1043.12	150.682	129.0321	797.5171	806.9349	142755.5625	261.2583	-0.28248	628.6283	2696310
014	2018-05-21t1447	1526932271.8	adult	237.5857	189.7892	-6.0012	420.9452	104.5061	30650.6443	101545.7123	1940840.1936	1668.02	1.7029	415.059	1.0926	346.0658	-0.38722	1401.9042	5.2569	1393.6208	224304.6719	924.5181	5.7079	1270.4784	6.2473	6635960	-1.3437	1110.68	196.099	155.3534	877.4959	858.1847	140399.3438	470.1346	3.7488	779.933	3135240
014	2018-05-21t1847	1526946677.7	adult	241.5873	193.7908	-1.9995	434.6183	99.252	29985.099	98228.1341	1764123.1783	1606.77	1.646	415.051	1.1033	347.8055	-0.31261	1384.3081	5.2354	1376.4393	217336.375	928.1305	5.7143	1267.3415	6.2384	6507170	-1.369	1104.57	196.998	154.2989	873.0958	854.9533	137076.0312	475.2952	3.7504	779.135	3088530
014	2018-05-21t2247	1526961074.19	dead	245.5864	197.7898	1.9995	434.7523	112.4684	29919.2488	98435.6696	1815802.5081	1568.82	1.6544	415.721	1.1317	345.6877	-0.33892	1358.3866	5.1505	1348.798	213266.6875	933.6545	5.7517	1242.0014	6.0201	6510600	-1.365	1041.61	200.034	160.5322	847.6736	833.6149	133084.7656	470.0664	3.5547	755.2268	3132730
015	2018-05-11t1523	1526070473.25	egg	-1.8064	-57.6052	-233.3969	162.7337	27.3916	3009.8975	9561.8001	52096.2542	0	1753.2726	0	-0.65619	0	-0.6724					0	-0.61233	0	-0.43649	0	157455.6698	0	0	0				0	-0.55025	0	0
015	2018-05-11t1859	1526083479.47	larva	1.8064	-53.9924	-229.784	164.4235	28.0254	3086.9409	9809.4752	54477.3186	0	1056.3342	0	-0.84329	0	-0.84786					0	-0.83205	0	-0.74495	0	117103.1683	0	0	0				0	-0.66453	0	0
015	2018-05-11t2259	1526097826.65	larva	5.7917	-50.007	-225.7987	153.6398	28.0819	2951.1132	9397.0018	52551.0201	0	-0.3943	0	-1.0579	0	-1.0491					0	-1.0819	0	-1.0871	0	0.2671	0	0	0				0	-0.79885	0	0
015	2018-05-12t0259	1526112232.36	larva	9.7933	-46.0055	-221.7971	150.8605	28.0507	2910.4792	9274.4186	51972.6946	0	-0.85587	0	-1.2835	0	-1.2608					0	-1.3415	0	-1.432	0	-0.93203	0	0	0				0	-0.94396	0	0
015	2018-05-12t0659	1526126640.91	larva	13.7957	-42.0031	-217.7947	153.2993	27.9694	2967.2415	9446.68	52772.7547	0	-1.1705	0	-1.5214	0	-1.4843					0	-1.6115	0	-1.7782	0	-1.4845	0	0	0				0	-1.1017	0	0
015	2018-05-12t1059	1526141033.6	larva	17.7937	-38.0051	-213.7968	187.6074	32.0428	3935.0419	12508.3214	78263.7888	628.606	-0.22094	462.133	1.1623	463.7757	1.2236	596.3986	-0.54555	596.6556	13120.7686	547.3696	0.91674	582.2917	0.68913	992661	-1.3589	222.52	101.756	101.4493	149.0714	144.3896	3279.571	126.147	0.75676	140.0437	218572
015	2018-05-12t1458	1526155416.41	larva	21.7889	-34.0099	-209.8015	317.4555	37.9	9193.0466	29107.0186	229479.2965	701.782	-0.4317	465.277	1.0375	462.9276	1.0908	652.7656	-0.59429	648.646	32638.2812	595.3575	0.97099	634.9284	0.63306	2291020	-1.1512	160.563	99.231	98.5466	143.0377	141.1579	7151.8828	126.07	0.68448	138.2591	488614
015	2018-05-12t1859	1526169837.24	larva	25.7947	-30.0041	-205.7957	436.7507	49.5825	16467.4115	52039.0537	549519.6745	589.865	-0.90025	366.489	0.19879	362.539	0.2584	526.9363	-1.1924	523.2823	46370.3906	469.4309	0.07627	508.8956	-0.30565	3196150	-1.1651	170.298	93.8454	93.1583	140.0142	137.8204	12321.252	121.1027	0.51637	134.0792	818425
015	2018-05-12t2259	1526184245.17	larva	29.7969	-26.0019	-201.7935	613.1888	42.6464	21318.9787	67230.3671	628008.642	827.77	-0.78734	500.707	0.97579	492.0799	1.0222	755.585	-0.69997	751.4866	86136.6953	678.4453	1.032	733.373	0.49958	5664500	-0.58605	230.099	100.088	99.4453	148.006	144.9661	16872.6875	126.6281	0.53245	139.4663	1132300
015	2018-05-13t0259	1526198661.84	larva	33.8015	-21.9973	-197.7889	642.1805	46.2447	23694.3621	74675.0706	753530.8143	713.81	-1.18	457.621	0.47883	449.2587	0.54487	645.4385	-1.2238	639.2665	81325.2578	568.9009	0.17184	620.3671	-0.39263	5743600	-0.94266	181.383	103.672	103.1	151.819	149.6644	19129.1895	131.1999	0.53498	144.2738	1301190
015	2018-05-13t0659	1526213044.49	larva	37.7967	-18.0021	-193.7937	683.0494	49.4369	29481.1907	93218.8446	1046409.1112	884.534	-1.1551	466.906	0.35177	455.5246	0.41368	768.7537	-1.0428	760.5035	119925.5703	641.053	0.36936	728.13	-0.16184	7251980	-0.77981	243.138	90.7373	89.5481	144.333	142.1138	22515.9492	121.8148	0.21099	136.5629	1409330
015	2018-05-13t1059	1526227455.88	larva	41.7999	-13.9989	-189.7906	769.1765	49.5982	32771.8471	103346.5006	1161585.8181	2055.64	0.14116	494.245	0.36838	472.0256	0.3579	1359.9766	0.51632	1325.0708	235275.9531	678.3072	0.36051	959.9126	0.73908	8541540	-0.70843	482.005	94.6028	93.7871	149.1786	144.8707	25807.8984	125.7768	0.16952	139.4771	1634930
015	2018-05-13t1459	1526241831.94	larva	45.7932	-10.0056	-185.7972	826.769	55.4601	38050.7203	119997.2847	1451703.6875	2440.18	0.36594	441.643	-0.35524	412.834	-0.41735	1513.7343	0.78238	1460.3689	302746.8438	594.5784	-0.48023	933.6784	0.28291	8832430	-0.94877	288.546	101.723	100.9882	150.808	147.6765	30161.6055	129.6469	0.13119	142.841	2034360
015	2018-05-13t1859	1526256256.52	larva	49.8	-5.9987	-181.7904	949.4379	60.2344	45236.8126	142580.1037	1799857.9844	2980.91	0.79434	484.577	-0.11513	439.7241	-0.33821	1866.2715	1.6239	1737.7956	444172.625	771.442	0.62341	1094.3916	0.94216	11507200	-0.4767	271.422	101.741	100.9997	151.3943	148.7014	36031.8516	130.312	0.020077	143.0693	2416040
015	2018-05-13t2259	1526270650.32	larva	53.7983	-2.0005	-177.7921	1024.6686	69.5942	60313.9531	190144.1936	2960417.1626	1692.54	-0.87657	435.336	-0.79075	404.7588	-0.87174	1286.1769	-0.23897	1276.8278	406431.875	661.6137	-0.30619	1021.9211	0.42003	13719200	-0.12789	304.805	86.0833	85.465	131.6697	129.4264	41607.6289	112.35	-1.0784	124.6809	2712830
015	2018-05-14t0259	1526285053.7	adult	57.7993	2.0005	-173.7912	1292.6005	66.5283	65854.3581	207151.0014	2921805.0334	3039.01	0.5836	459.034	-0.6181	433.3476	-0.63385	1563.9596	0.38543	1368.3943	541130	655.1748	-0.43329	976.5394	0.073236	15848600	0.19513	284.264	100.489	99.6299	151.7311	148.2074	52498.9609	129.8782	-0.29387	143.6222	3469500
015	2018-05-14t0659	1526299453.71	adult	61.7993	6.0005	-169.7912	1109.222	72.1548	62899.9672	198233.3765	3016821.1856	2783.83	0.18678	509.626	0.037795	480.0399	-0.010774	1638.3638	0.49993	1564.6263	539021.6875	724.2377	0.16368	1069.8389	0.5848	16752900	0.2157	264.449	103.07	102.0687	155.5952	153.0227	51190.8203	133.7506	-0.18315	147.9258	3388220
015	2018-05-14t1059	1526313860.7	adult	65.8012	10.0024	-165.7892	1056.6809	70.5701	63353.8459	199772.2755	3178163.6658	3073.94	0.46644	487.614	-0.308	461.1304	-0.32952	1625.7406	0.45139	1440.0854	539745.875	708.2587	0.036618	1018.5984	0.28089	16144400	-0.10975	388.861	94.8974	93.6388	153.0096	148.453	50799.1953	126.16	-1.0724	141.7503	3141960
015	2018-05-14t1445	1526327421.78	adult	69.5682	13.7694	-162.0223	1119.2759	71.4616	64813.3357	204142.8523	3146905.519	2739.92	0.032355	507.673	0.04034	484.4109	0.094688	1506.6504	0.113	1347.0223	510754.5	700.5386	-0.0013135	1001.0736	0.20568	17197400	0.01885	214.351	104.875	104.0752	157.2214	155.0882	53298.0469	136.2116	-0.34525	150.1292	3552640
015	2018-05-14t1845	1526341822.95	adult	73.5685	17.7697	-158.0219	1121.4601	70.0154	63736.9774	200760.5826	3028074.4135	2199.34	-0.64498	517.297	0.26772	492.8204	0.30608	1395.7461	-0.18867	1268.7084	466179.1875	693.0554	-0.013113	1007.1939	0.32356	17243100	-0.073503	197.486	105.613	104.6489	160.7539	158.0585	53691.8125	137.0749	-0.48622	152.2934	3520380
015	2018-05-14t2245	1526356221.75	adult	77.5682	21.7694	-154.0223	1112.413	70.7055	62928.6515	198281.1014	2999950.0824	2628.98	-0.085343	468.199	-0.63887	444.5267	-0.67906	1433.6654	0.033216	1257.9279	473109.5938	634.1799	-0.59521	921.8319	-0.13723	15410300	-0.58791	334.31	105.01	104.0247	160.4155	156.7626	52937.1094	135.7468	-0.85344	151.1943	3456290
015	2018-05-15t0245	1526370622.78	adult	81.5684	25.7697	-150.022	1150.5158	71.9214	67942.6478	214076.1991	3336009.5167	1766.86	-1.2018	452.224	-0.91194	436.4353	-0.8237	1137.1671	-0.97039	1071.8425	403694.3438	584.2886	-1.098	842.4876	-0.57273	16049000	-0.47857	318.309	107.977	105.5904	203.0276	183.6561	72074.7969	148.2178	0.18716	168.9323	3831990
015	2018-05-15t0645	1526385022.1	adult	85.5683	29.7695	-146.0222	600.7406	107.072	42058.9352	135055.3567	2535734.6973	1850.73	-1.0653	436.416	-1.1698	416.1257	-1.2254	1281.0636	-0.28887	1225.6193	281834	583.6369	-1.0108	930.1098	0.2143	9564490	-2.0736	206.577	106.108	103.6934	172.3139	170.181	37909.0703	144.2242	-0.44035	163.9395	2325450
015	2018-05-15t1045	1526399422.04	adult	89.5682	33.7695	-142.0222	1034.3801	72.2839	61883.2948	195148.0996	3079128.6173	1599.55	-1.3926	443.529	-0.93212	431.401	-0.80826	1028.8406	-1.2595	985.3557	333344.3438	560.87	-1.1848	743.7825	-1.0504	14341100	-0.91807	361.282	115.819	113.191	262.6533	259.724	85099.6562	156.6812	0.46884	220.1317	3744880
015	2018-05-15t1445	1526413829.82	adult	93.5704	37.7716	-138.02	996.4438	77.3222	63965.8611	201770.6018	3423165.7297	1837.59	-0.98071	372.209	-2.3597	359.5879	-2.3737	966.3125	-1.4314	866.4878	322748.375	474.1942	-2.1914	651.5806	-1.6448	12414300	-1.3725	422.868	107.649	104.6289	246.1423	227.0746	82211.5156	146.2422	-0.66525	181.8382	3590420
015	2018-05-15t1845	1526428238.83	adult	97.5729	41.7741	-134.0175	1000.1206	75.0749	60329.1238	190245.6917	3059559.3731	1618.82	-1.2415	375.432	-2.1998	363.5218	-2.2061	923.1998	-1.498	829.2691	291731.125	469.0818	-2.1623	697.4277	-1.1346	11831400	-1.4962	453.474	108.893	106.1517	235.9501	205.4834	74560.2344	146.663	-0.80853	172.9425	3431670
015	2018-05-15t2245	1526442638.91	adult	101.5729	45.7741	-130.0175	1072.7653	70.5774	59277.3825	186717.267	2858542.0546	1616.16	-1.1708	421.691	-1.0805	412.4137	-0.96514	978.8405	-1.0738	900.9991	304419.375	525.273	-1.2942	692.0174	-1.0307	13081300	-1.1513	552.298	115.323	112.5911	264.1262	212.8376	82143.25	154.4163	-0.40512	185.1455	3577420
015	2018-05-16t0245	1526457031.78	adult	105.5709	49.7722	-126.0195	974.6558	75.0017	58472.6372	184465.8429	2966731.5532	2367.17	0.031304	406.765	-1.3004	396.8155	-1.236	1071.4473	-0.46629	940.7353	327862.875	493.6055	-1.614	639.8714	-1.3333	12421400	-1.2743	301.248	117.862	115.6167	206.1747	198.0335	63089.4453	157.5257	-0.3729	182.7462	3599150
015	2018-05-16t0645	1526471428.8	adult	109.5701	53.7713	-122.0203	968.759	73.4229	56301.0905	177510.6302	2744816.8385	2255.51	-0.065374	435.486	-0.53717	420.7983	-0.55046	1160.4985	0.11541	1080.594	342347.0625	544.1665	-0.78871	704.467	-0.62041	12819400	-1.1233	399.546	123.503	120.0375	254.049	249.4758	74944.4531	168.783	0.17586	228.8845	3635570
015	2018-05-16t1045	1526485832.23	adult	113.5711	57.7723	-118.0194	1054.1729	74.8746	61597.7913	194141.5227	3020316.6812	2251.48	-0.0045656	405.15	-1.1143	391.5742	-1.161	1094.9681	-0.056281	974.0583	352579.75	506.4234	-1.2132	670.8645	-0.77951	13039400	-1.0121	295.179	113.388	111.827	185.5014	178.6255	59731.4492	149.7587	-1.1849	168.9701	3649290
015	2018-05-16t1445	1526500236.81	adult	117.5723	61.7736	-114.0181	957.9207	76.501	57067.3822	179952.5034	2919081.9041	2214.25	0.0056874	420.938	-0.63743	408.1123	-0.64489	1134.9022	0.26676	1013.7575	339335.75	523.7694	-0.85808	709.3475	-0.29973	12548600	-1.0771	513.635	116.603	114.6182	191.7313	187.3691	57327.6523	156.7859	-0.90273	178.8246	3476040
015	2018-05-16t1845	1526514632.73	adult	121.5712	65.7724	-110.0192	1009.4592	84.3912	67981.1158	214571.2241	3844874.731	2094.81	-0.10154	349.057	-2.2283	338.6462	-2.3148	947.7338	-0.49483	808.4344	336445.5	443.3808	-1.9507	546.0322	-1.6851	12360500	-1.0633	359.519	105.172	102.4377	188.9982	182.836	67094.3672	145.853	-1.6404	171.8624	3724240
015	2018-05-16t2245	1526529031.6	adult	125.5709	69.7721	-106.0195	1036.3925	71.732	58585.8543	184678.452	2781426.3501	2267.93	0.20243	440.016	0.041088	428.7284	0.10294	1102.3094	0.35048	996.2599	338409	534.0108	-0.51593	689.7943	-0.25011	13481600	-0.72555	413.905	134.943	132.9504	212.8537	208.4507	65346.0938	176.1744	-0.13957	198.1745	4134530
015	2018-05-17t0245	1526543438.37	adult	129.5728	73.774	-102.0177	1031.8849	70.9065	60261.0758	189961.1341	2957133.5867	2335.77	0.35433	443.993	0.25333	431.0624	0.27984	1110.394	0.49597	935.7195	349774.125	551.4805	-0.16271	737.6024	0.29925	13984000	-0.54683	351.347	127.901	126.4035	198.0864	194.1312	62397.2266	166.5926	-0.77678	186.1207	4028380
015	2018-05-17t0645	1526557821.47	adult	133.5681	77.7693	-98.0224	1069.6227	76.6335	63624.4642	200499.1459	3206099.8094	2983.38	1.2989	397.578	-0.78811	387.5081	-0.7814	1009.5389	0.12334	771.6605	336176.4688	500.8921	-0.86235	633.3954	-0.59981	13202000	-0.68061	241.268	118.899	117.6127	188.6554	184.9779	62822.2344	156.8062	-1.3666	177.2515	3948170
015	2018-05-17t1045	1526572224.05	adult	137.5688	81.77	-94.0216	1069.9938	72.2051	61444.6414	193563.4504	3005263.3775	2547.18	0.75721	417.871	-0.18008	406.2755	-0.17131	1104.2531	0.66413	953.4606	355569.5	512.7694	-0.6082	685.5328	-0.02262	13421600	-0.576	250.235	130.401	128.8776	203.7009	200.3696	65591.6719	171.9891	-0.75398	192.8336	4188360
015	2018-05-17t1445	1526586639.75	adult	141.5732	85.7744	-90.0173	1106.8328	77.029	66782.739	210435.2712	3460444.5756	1493.89	-0.61453	358.925	-1.6	349.9738	-1.6447	864.7056	-0.37436	781.3469	301782.25	452.2422	-1.5115	598.9701	-0.79362	12512800	-0.73411	523.376	121.961	118.2991	307.2122	288.3435	107217.0781	165.0453	-1.1679	222.937	4251790
015	2018-05-17t1845	1526601042.87	adult	145.574	89.7752	-86.0164	975.1529	71.5425	57077.1201	179885.2044	2831858.2985	2804.29	1.229	398.425	-0.49126	390.6696	-0.41279	967.0867	0.195	779.1153	289158.9375	484.807	-0.93709	607.9911	-0.649	11882200	-0.82413	491.009	135.193	132.892	260.0799	229.012	77763.8906	180.462	-0.59431	209.5058	4031850
015	2018-05-17t2245	1526615431.14	adult	149.5708	93.772	-82.0197	1097.7296	69.1132	62926.4778	198203.5903	3077525.5321	1720.68	-0.1805	372.034	-1.1055	364.6206	-1.0714	815.228	-0.45211	734.0665	268210	452.3938	-1.4194	547.548	-1.1976	12232500	-0.69727	450.769	131.099	129.0508	228.8688	212.8949	75297.8438	174.5266	-0.93649	200.2141	4310530
015	2018-05-18t0245	1526629828.77	adult	153.5701	97.7713	-78.0203	1068.7539	77.6487	65254.4139	205717.8196	3374355.5715	1729.3	-0.10328	359.487	-1.3687	352.7086	-1.3388	771.3511	-0.59086	673.0388	263030.7188	437.1732	-1.6304	558.8107	-1.0438	12248100	-0.64883	283.854	129.654	128.001	210.971	207.4153	71941.125	173.3968	-1.0605	197.819	4417450
015	2018-05-18t0645	1526644227.69	adult	157.5698	101.771	-74.0206	1067.0914	71.1793	61033.4913	192247.0225	2969351.9721	1761.45	0.0091759	377.638	-0.80325	372.6707	-0.67449	795.6516	-0.40334	667.016	254608.5	459.8867	-1.2128	522.3314	-1.3715	12050800	-0.64901	497.426	135.218	131.9473	242.4121	237.462	77571.8672	192.4033	-0.4137	225.6389	4314950
015	2018-05-18t1045	1526658631.17	adult	161.5708	105.772	-70.0197	1024.6654	71.1063	58098.4178	183020.3284	2803503.5476	2053.3	0.49562	388.019	-0.44289	383.2587	-0.27915	737.7212	-0.62626	600.8589	224267.25	461.674	-1.1433	514.381	-1.4186	11789200	-0.66596	547.32	145.469	142.543	241.1579	236.1676	73312.0078	200.771	-0.20305	226.7893	4419790
015	2018-05-18t1445	1526673023.3	adult	165.5686	109.7698	-66.0218	1053.4269	84.0336	67743.6725	213771.1847	3789813.0491	1040.63	-0.8957	333.128	-1.9105	330.1689	-1.802	588.6657	-1.3271	535.0099	208387.6562	411.5299	-1.9519	467.892	-1.8582	11767700	-0.63482	416.963	126.604	121.6424	245.317	236.3101	86842.2188	191.4799	-0.62292	223.0159	4472280
015	2018-05-18t1845	1526687398.08	adult	169.5616	113.7628	-62.0289	1021.275	78.6644	64575.2926	203724.1341	3416519.8979	957.153	-0.97065	321.914	-2.1755	319.3748	-2.0687	645.313	-0.98996	615.4123	217470.5	403.0928	-2.0603	514.1289	-1.3612	10843000	-0.78819	948.633	144.245	134.6051	447.2647	378.5147	150728.2031	220.0159	0.2446	323.7399	4858610
015	2018-05-18t2245	1526701796.77	adult	173.5612	117.7624	-58.0292	948.9341	76.5654	57907.2226	182748.3768	3039429.8979	868.441	-1.0606	337.041	-1.6878	333.7037	-1.5658	588.6437	-1.25	552.5079	178359.0469	426.7311	-1.6242	497.4044	-1.5018	10191100	-0.88557	405.573	134.162	124.2211	302.64	293.5945	91699.9375	222.8135	0.22146	270.9867	4056640
015	2018-05-19t0245	1526716197.46	adult	177.5614	121.7626	-54.029	982.0165	71.9683	53570.9185	168727.4993	2527025.2076	1000.16	-0.8139	361.645	-0.91607	356.766	-0.78558	615.0085	-1.0679	559.5872	172817.4062	449.726	-1.1984	511.3507	-1.3297	10138400	-0.86704	475.184	151.818	140.5861	323.8158	315.9384	90992.2344	247.5285	0.86133	297.6706	4256060
015	2018-05-19t0645	1526730597.28	adult	181.5614	125.7626	-50.0291	898.0895	71.7387	50820.5458	160220.5364	2469889.6125	822.209	-1.0573	354.175	-1.0713	348.1097	-0.98647	562.9577	-1.3215	545.0293	149746.75	457.0898	-1.0379	511.374	-1.2983	9411490	-0.98033	379.039	151.17	140.7599	296.8793	292.0408	78969.8984	239.6624	0.49627	276.1769	4017030
015	2018-05-19t1045	1526744998.25	adult	185.5616	129.7628	-46.0288	874.1193	76.5037	53411.9432	168582.2692	2790274.0008	885.659	-0.9133	343.88	-1.314	341.6882	-1.1215	571.5424	-1.243	544.3545	159460.3125	448.0153	-1.1556	511.0758	-1.2697	9589100	-0.91686	420.506	148.371	135.4424	334.6435	328.5929	93365.5469	261.3965	0.98577	312.709	4137310
015	2018-05-19t1445	1526759395.91	adult	189.561	133.7622	-42.0295	859.6947	74.1031	51902.2025	163733.8948	2651739.9047	677.971	-1.2405	342.36	-1.304	340.3099	-1.1044	524.962	-1.489	515.8291	142264.6875	440.6376	-1.2459	491.8607	-1.4327	9276590	-0.95242	406.936	152.337	138.0391	333.3279	328.3892	90331.8594	270.489	1.0814	313.7306	4127720
015	2018-05-19t1845	1526773805.08	adult	193.5635	137.7647	-38.0269	784.4235	74.8852	50415.0361	160189.1012	2698667.8692	935.161	-0.7488	326.373	-1.7237	322.8665	-1.5945	550.3373	-1.3125	513.7487	144738.7188	430.0516	-1.3861	483.522	-1.4839	8580670	-1.064	420.052	145.334	131.2862	336.2529	331.7007	88434.5156	263.9505	0.76514	314.4076	3820970
015	2018-05-19t2246	1526788266.49	adult	197.5806	141.7818	-34.0098	774.6416	94.9107	52494.5024	167890.0449	2975080.3732	935.798	-0.70484	325.872	-1.6834	323.0629	-1.528	538.6259	-1.3595	509.8499	147583.5	428.5089	-1.3745	480.9887	-1.4765	8928900	-0.97069	428.575	147.217	133.1527	341.9037	336.2305	93681.6016	267.1368	0.7165	320.2534	4033760
015	2018-05-20t0246	1526802678.32	adult	201.5839	145.7851	-30.0066	783.7315	75.7063	51776.4353	164087.7689	2821229.7341	847.771	-0.83863	327.611	-1.5797	324.1845	-1.4371	539.2125	-1.333	517.5596	145587.375	433.077	-1.2663	488.5392	-1.3716	8839610	-0.96741	449.22	150.963	136.0319	346.6335	339.2082	93591.0391	271.6562	0.6977	322.7112	4073270
015	2018-05-20t0646	1526817077.34	adult	205.5836	149.7848	-26.0068	784.734	74.0879	50748.6828	160691.4118	2709068.7343	791.48	-0.92168	328.824	-1.4922	325.8674	-1.3299	529.4846	-1.3751	512.5027	140313.4219	436.3907	-1.1831	488.4189	-1.3466	8706610	-0.97534	470.586	154.489	139.693	358.1762	348.499	94916.7031	278.224	0.72802	330.6552	4090550
015	2018-05-20t1046	1526831478.48	adult	209.5839	153.7851	-22.0065	774.7232	72.7298	49879.6452	158007.0333	2643380.4862	752.161	-0.97919	328.949	-1.4358	325.2369	-1.2944	530.1187	-1.3531	517.4565	138360.9688	439.5241	-1.1075	493.6249	-1.2734	8558940	-0.98956	460.977	156.481	140.8535	362.6474	355.6803	94650.9609	283.3595	0.72475	336.6263	4071470
015	2018-05-20t1446	1526845866.17	adult	213.5805	157.7817	-18.0099	840.3387	73.9354	52483.7365	165774.1222	2743096.3122	656.981	-1.1688	330.21	-1.3444	328.513	-1.1377	526.2631	-1.3633	516.7192	144196.0938	437.5505	-1.1128	492.8876	-1.2608	9044440	-0.87792	506.676	157.471	142.8114	362.9476	356.1471	99447.6328	283.4028	0.61365	336.2551	4313140
015	2018-05-20t1847	1526860285.86	adult	217.586	161.7872	-14.0045	822.9946	75.2965	51095.618	161422.3809	2663374.722	648.054	-1.1756	332.167	-1.2313	331.0447	-1.0052	527.6803	-1.3388	518.9592	140890.6406	439.2579	-1.064	495.3085	-1.221	8860210	-0.90493	494.872	159.572	145.0446	363.2791	353.5827	96995.5156	283.6915	0.51537	335.5483	4256410
015	2018-05-20t2246	1526874684.68	adult	221.5856	165.7869	-10.0048	757.1899	71.3061	47852.5567	151523.3127	2507726.5285	615.144	-1.2421	331.149	-1.2055	329.0101	-1.0109	523.6107	-1.353	516.5417	130902.6719	443.6671	-0.97833	494.6337	-1.2111	8266150	-1.0175	473.238	163.184	148.1305	364.8018	355.9517	91200.4375	289.9257	0.54663	338.6605	4073410
015	2018-05-21t0247	1526889089.21	adult	225.5869	169.7881	-6.0035	710.076	72.7876	44716.8516	141735.978	2337492.8305	673.401	-1.0872	338.775	-0.95117	335.6926	-0.7747	547.3385	-1.1696	539.7128	128077.2109	458.609	-0.74662	518.056	-0.97259	7901590	-1.0868	442.592	169.392	155.0126	363.0524	356.6681	84954.2656	295.1308	0.56014	342.4739	3950900
015	2018-05-21t0647	1526903519.09	adult	229.5952	173.7964	-1.9952	679.5467	86.9408	43624.4088	139402.8768	2347899.9197	821.633	-0.69081	361.174	-0.32455	354.6396	-0.21787	634.1735	-0.52395	620.4636	144591.5469	498.4238	-0.17198	579.8186	-0.36865	8228640	-1.0095	603.783	178.445	160.7774	411.3521	392.6777	93788.2656	314.3782	0.85563	369.3096	4065520
015	2018-05-21t1047	1526917884.79	dead	233.5857	177.7869	1.9952	658.4946	71.8675	40518.0693	128507.7254	2091362.8768	797.521	-0.72641	372.347	-0.0092	369.5497	0.20748	617.8328	-0.61797	595.5519	130980.5625	500.009	-0.14419	565.049	-0.49697	7877740	-1.078	606.937	189.922	173.4328	433.6997	417.1114	91944.3438	335.386	1.1863	390.1443	4018170
016	2018-05-11t1523	1526070486.2	egg	-1.8065	-49.6032	-265.3946	138.9342	28.8108	2668.0863	8546.8218	47635.8936	0	1753.278	0	-0.65619	0	-0.6724					0	-0.61233	0	-0.43649	0	157456.0074	0	0	0				0	-0.55025	0	0
016	2018-05-11t1859	1526083492.67	larva	1.8065	-45.9903	-261.7817	165.4082	46.3043	3873.5214	12848.6991	88230.3753	0	1056.3253	0	-0.84329	0	-0.84786					0	-0.83205	0	-0.74495	0	117102.7129	0	0	0				0	-0.66453	0	0
016	2018-05-11t2259	1526097839.67	larva	5.7917	-42.005	-257.7964	156.6362	28.0016	3035.1902	9661.9113	54258.624	0	-0.3943	0	-1.0579	0	-1.0491					0	-1.0819	0	-1.0871	0	0.26711	0	0	0				0	-0.79884	0	0
016	2018-05-12t0259	1526112245.34	larva	9.7933	-38.0034	-253.7949	237.2258	33.5747	5428.1004	17272.1977	114082.4951	513.39	0.52074	381.613	0.96275	381.4989	0.98075	491.2632	-0.39719	488.9659	14737.8965	451.7151	0.83693	479.3879	0.82896	1124230	0.031934	146.683	87.982	87.6679	128.9377	127.204	3868.1316	112.5162	0.68858	122.9329	259195
016	2018-05-12t0659	1526126653.88	larva	13.7957	-34.0011	-249.7925	272.2456	38.1969	8171.8978	25923.0513	215014.7785	527.129	-0.012654	372.612	0.75472	370.9462	0.77906	488.4763	-0.65684	485.6922	21492.959	446.6405	0.60925	475.045	0.48987	1627570	-0.44276	273.59	89.2484	88.5009	139.0589	132.3067	6118.5903	114.477	0.6451	127.1856	389837
016	2018-05-12t1059	1526141046.57	larva	17.7936	-30.0031	-245.7945	412.4265	40.76	12962.5574	41099.7043	339501.9183	565.466	-0.34168	362.511	0.52929	356.6451	0.54314	534.5302	-0.74213	530.7994	37417.1094	477.1327	0.55612	516.9796	0.37342	2504230	-0.5549	338.02	87.086	86.6241	131.143	126.5203	9180.0078	112.6637	0.53955	123.424	601590
016	2018-05-12t1458	1526155429.59	larva	21.7889	-26.0078	-241.7992	410.8374	36.0193	9916.5656	31280.7664	216051.229	611.718	-0.58681	420.142	0.7384	416.4615	0.78274	575.1416	-0.8356	572.3579	31057.6465	522.3947	0.58349	559.0501	0.26155	2251120	-1.1698	360.346	97.6631	97.3952	144.3195	137.7135	7793.2539	122.219	0.61866	134.1861	523279
016	2018-05-12t1859	1526169850.33	larva	25.7947	-22.0021	-237.7935	580.5773	42.0819	21045.2323	66479.0864	629654.2416	816.645	-0.54089	468.963	0.90902	458.0269	0.92126	719.4766	-0.60434	711.0981	80581.3828	624.1457	0.92795	691.6995	0.60162	5236910	-0.31356	369.422	92.403	91.9608	139.2545	134.3143	15596.502	118.4412	0.46778	129.9007	1031860
016	2018-05-12t2259	1526184258.55	larva	29.797	-17.9998	-233.7912	494.5255	46.1676	20718.6147	65728.7305	708305.8721	795.597	-0.83498	439.733	0.53218	425.6752	0.53771	715.902	-0.81955	711.8103	78749.2266	616.6431	0.6785	688.0734	0.2714	4798810	-0.91686	372.909	86.1112	85.6448	136.362	132.1424	14999.8174	113.228	0.26881	126.9732	939732
016	2018-05-13t0259	1526198675.3	larva	33.8016	-13.9951	-229.7865	922.2311	50.098	36851.5207	116193.4124	1225742.9977	1047.81	-0.71277	477.317	0.62993	461.3093	0.63769	869.5107	-0.55556	855.554	169554.5938	696.6176	0.93297	808.7102	0.57172	9296220	0.31752	277.179	85.4993	84.7727	134.4933	130.6847	26226.1973	113.3435	0.15137	125.6797	1665180
016	2018-05-13t0659	1526213058	larva	37.7968	-9.9999	-225.7913	843.0374	50.1737	34478.751	108657.4871	1196079.6568	2735.85	1.3115	490.346	0.54263	459.4505	0.44582	1655.7057	1.5823	1564.0272	301338.4375	687.5333	0.65917	1043.3952	1.4823	8921840	-0.22427	173.635	96.6131	95.962	141.0196	139.4539	25665.5742	122.5302	0.2281	133.845	1757870
016	2018-05-13t1059	1526227469.36	larva	41.8	-5.9968	-221.7882	932.3676	52.2805	41059.8243	129348.4583	1502606.0771	2251.61	0.39108	412.124	-0.34905	388.4568	-0.37765	1333.3416	0.43795	1263.5859	289335.125	559.8099	-0.41783	817.5811	-0.018891	8904360	-0.59439	239.16	90.411	89.6774	139.7889	137.3375	30334.1992	118.4894	-0.031881	131.1566	1953420
016	2018-05-13t1459	1526241845.45	larva	45.7933	-2.0034	-217.7948	1022.2156	61.1066	50193.5226	158066.4609	2073194.2473	2895.89	0.92328	443.398	-0.33846	408.6521	-0.45778	1577.2377	0.96821	1442.0171	416390.75	657.7509	-0.037733	972.8469	0.49645	11683500	-0.098588	295.47	87.8256	86.8894	136.9859	134.4716	36164.2695	116.386	-0.32164	129.4487	2314200
016	2018-05-13t1859	1526256270.02	adult	49.8002	2.0034	-213.788	1055.6164	64.9708	56757.2491	178853.0231	2544977.4841	3218.84	1.0773	463.071	-0.34448	416.4629	-0.59013	1699.6284	1.1394	1498.5852	506489.2812	746.9065	0.43834	1106.3252	1.0088	13755500	0.16099	376.855	95.1107	94.2503	148.2006	143.5779	44163.7656	124.4513	-0.23744	138.4426	2825260
016	2018-05-13t2259	1526270663.92	adult	53.7985	6.0017	-209.7897	1171.4571	66.4603	63249.9665	199091.3942	2896095.9843	3271.6	0.9863	469.508	-0.38725	433.1319	-0.52932	1680.8723	0.89986	1496.3065	556368.75	703.722	0.033786	1052.3533	0.59406	15535600	0.36658	304.055	89.6088	88.7919	141.927	137.6075	46977.8398	118.5421	-0.74354	132.114	2965070
016	2018-05-14t0259	1526285067.22	adult	57.7994	10.0026	-205.7888	1165.4608	67.7752	64191.2419	202071.8285	2966126.8945	3283.66	0.87099	484.781	-0.27911	445.8069	-0.46459	1638.8047	0.5998	1380.7405	550638.375	716.1014	0.093454	1139.1052	1.0223	16278900	0.30819	242.702	90.9183	90.0857	141.8238	138.9726	47652.7812	119.8478	-0.96549	133.1131	3053040
016	2018-05-14t0659	1526299467.3	adult	61.7994	14.0027	-201.7888	1129.1573	71.0893	66991.0382	211050.1743	3311544.8298	3268.31	0.75741	518.699	0.17079	477.4273	-0.050773	1704.5466	0.69178	1425.5856	596591.3125	801.9767	0.88115	1189.7914	1.2995	18152400	0.57274	210.508	104.251	103.1982	158.3161	156.6497	55410.6172	136.3599	0.026418	151.0732	3648370
016	2018-05-14t1059	1526313874.23	adult	65.8013	18.0046	-197.7868	1184.4444	70.1605	68338.2527	215137.265	3346235.6299	3135.9	0.54022	502.923	-0.059793	470.8247	-0.16311	1588.8114	0.34081	1347.5961	568794.5	708.8337	0.042268	1039.3829	0.40774	17961400	0.34312	184.759	97.5273	96.7306	151.0092	148.7712	54061.2969	128.1891	-0.88621	142.8164	3483090
016	2018-05-14t1445	1526327435.28	adult	69.5683	21.7715	-194.0199	1191.2601	74.028	75225.7985	237220.4718	3896756.4964	2704.81	-0.01021	453.96	-0.90917	430.981	-0.91789	1340.5214	-0.40583	1092.1998	526824.875	639.9455	-0.63097	929.6512	-0.24272	17820200	0.17145	218.775	98.0386	97.036	150.4471	147.8847	59125.6914	128.6641	-1.0996	142.5291	3848500
016	2018-05-14t1845	1526341836.56	adult	73.5686	25.7719	-190.0195	1229.5094	75.3281	73129.1084	230236.8437	3702131.2942	2858.94	0.17834	491.105	-0.22918	466.3428	-0.23714	1454.5669	0.0060571	1249.0536	555644.5625	675.8825	-0.20123	959.7256	0.014253	18753300	0.29249	183.373	100.753	99.5854	155.6013	152.9059	59439.707	132.4435	-0.96724	147.7555	3847370
016	2018-05-14t2245	1526356235.27	adult	77.5683	29.7715	-186.0199	1196.7026	75.4713	72547.7985	228507.5884	3781778.3634	2466.21	-0.29626	501.989	0.034315	476.9444	0.02139	1402.7847	-0.076588	1233.5425	531655.375	700.1468	0.16086	975.2071	0.22592	19014800	0.28146	452.794	98.3309	97.4324	155.0411	151.8279	58760.5938	130.3412	-1.4133	145.8855	3724680
016	2018-05-15t0245	1526370636.33	adult	81.5686	33.7718	-182.0196	1258.2544	79.4125	79765.4817	251168.7529	4333743.2956	2723.82	0.09263	484.843	-0.24265	466.334	-0.15975	1325.3856	-0.24494	1098.063	551360.4375	665.4697	-0.13168	935.5097	0.090186	20169000	0.516	370.49	104.299	102.9633	163.5475	160.2388	68035.7812	136.7066	-0.96754	153.4905	4338730
016	2018-05-15t0645	1526385035.62	adult	85.5684	37.7716	-178.0198	1266.9386	78.7411	78053.5326	245781.9419	4082290.511	2523.61	-0.11475	507.569	0.3174	493.0892	0.5088	1337.1097	-0.054867	1149.4843	545540.75	678.5572	0.15707	898.5966	-0.020821	20663600	0.62026	322.098	107.735	105.7608	187.8014	175.9332	76622.9688	144.7388	-0.39129	165.7892	4385990
016	2018-05-15t1045	1526399435.47	adult	89.5683	41.7716	-174.0198	1262.5903	77.4536	79779.9406	251356.0805	4214593.8643	3014.68	0.68111	470.865	-0.35198	455.3333	-0.26252	1306.5669	-0.01979	1080.3123	543531.8125	623.9126	-0.38495	869.9075	-0.068664	19588000	0.36611	216.073	109.905	107.6811	177.452	175.312	73820.0156	147.8327	-0.32433	167.6844	4572040
016	2018-05-15t1445	1526413843.35	adult	93.5705	45.7738	-170.0176	1296.9577	78.9432	81024.2669	255110.2061	4317044.177	3187.25	1.0251	461.24	-0.44415	441.7726	-0.47621	1335.1531	0.29179	1107.2939	564769.75	627.223	-0.20139	858.7729	0.019269	19496100	0.3766	274.084	109.646	107.5913	181.3418	178.6455	76707.5625	147.4013	-0.5689	169.2381	4634630
016	2018-05-15t1845	1526428252.56	adult	97.5731	49.7763	-166.0151	1348.5844	78.0068	85797.3949	270130.8583	4632939.6507	2472.78	0.041966	461.052	-0.33241	443.5659	-0.33504	1251.3881	0.073909	1048.4491	560621.875	616.9615	-0.19088	849.4289	0.12532	20630200	0.69524	460.741	110.946	107.6663	246.8879	229.5416	110605.7891	152.0349	-0.39126	189.8209	4964390
016	2018-05-15t2245	1526442652.49	adult	101.5731	53.7763	-162.0151	1314.8965	79.0292	82718.6177	260386.9206	4424839.5286	2789.46	0.59443	479.926	0.20652	460.8588	0.18187	1337.1354	0.65806	1122.881	577642.5	627.4284	0.098159	840.2016	0.2312	20705000	0.76123	486.567	118.278	115.2084	216.6747	204.2351	93603.4531	162.54	0.18587	190.9454	5102770
016	2018-05-16t0245	1526457045.33	adult	105.5711	57.7743	-158.0171	1243.7874	81.721	84490.8681	266151.0486	4816342.4304	2503.48	0.23489	454.145	-0.23955	437.3306	-0.26362	1218.7394	0.24529	965.445	536245.3125	600.5911	-0.12739	794.8619	0.015901	19980600	0.63186	441.858	109.195	106.5468	192.2202	187.9521	84576.9062	151.882	-0.75859	177.7261	4804130
016	2018-05-16t0645	1526471442.28	adult	109.5702	61.7735	-154.0179	1333.7628	83.4541	88750.6002	279429.6866	5088080.5714	2316.47	0.024584	436.49	-0.51439	420.5965	-0.55537	1172.7523	0.17435	1044.7606	542984.3125	579.8406	-0.28447	744.7868	-0.2631	20189900	0.73994	377.335	109.825	105.7725	225.3484	210.7407	104336.2969	157.0328	-0.58131	193.8008	5079980
016	2018-05-16t1045	1526485845.83	adult	113.5712	65.7745	-150.0169	1259.7778	80.3496	82792.9407	260746.1012	4602455.6593	2692.89	0.63771	465.846	0.28088	443.4252	0.12074	1289.032	0.87115	1090.9333	556861.8125	629.8558	0.55919	798.5143	0.36872	20102200	0.77228	356.018	122.631	118.0275	247.6669	239.6159	106992.1094	174.1912	0.30506	219.7837	5291780
016	2018-05-16t1445	1526500250.35	adult	117.5725	69.7757	-146.0157	1224.5766	83.4033	84712.5498	266975.6027	4876592.9447	2676.86	0.66921	444.108	-0.097254	421.7069	-0.30335	1196.6145	0.55987	1040.0148	528903.625	602.21	0.28551	803.7652	0.56079	19588300	0.69385	295.027	118.849	115.0306	225.2491	220.2962	99560.1094	168.636	-0.21643	206.9095	5242080
016	2018-05-16t1845	1526514646.29	adult	121.5713	73.7746	-142.0168	1273.8681	81.4198	82924.2822	261304.5864	4575088.2805	2461.17	0.41684	440.024	-0.075011	418.6984	-0.26854	1192.0967	0.65981	1003.285	516177.875	623.7372	0.7188	815.9287	0.80402	19023600	0.59848	344.72	127.825	122.5232	262.1537	256.9361	113512.5469	185.3459	0.53793	234.8595	5526240
016	2018-05-16t2245	1526529045.04	adult	125.571	77.7743	-138.0172	1315.9525	84.335	85682.2906	269796.3626	4780051.9298	2568.79	0.62285	414.69	-0.56827	397.4839	-0.71035	1092.4495	0.30407	942.9761	488324.9062	559.6589	-0.13049	699.2693	-0.16175	18522500	0.51656	328.318	120.12	114.9068	248.3718	241.4687	111022.2109	175.1814	-0.19183	225.2021	5365290
016	2018-05-17t0245	1526543451.91	adult	129.5729	81.7762	-134.0152	1279.8239	81.6255	85625.4741	269691.2873	4826530.9783	2470.03	0.53994	430.288	-0.082194	410.7932	-0.25777	1141.6577	0.64283	923.5586	510321	582.7479	0.31455	732.0404	0.24681	19193800	0.71697	446.77	127.623	121.7671	306.3732	290.6504	136948.8125	187.4349	0.27078	251.0922	5692880
016	2018-05-17t0645	1526557834.65	adult	133.5681	85.7714	-130.02	1359.3688	85.5382	92495.1053	291396.9937	5381208.8489	2033.44	-0.0030363	374.764	-1.3567	359.4498	-1.5397	928.4016	-0.25766	779.428	447489.5625	519.2418	-0.5778	661.5763	-0.33121	18055700	0.47525	427.12	117.826	111.5812	280.6063	275.225	135252.25	176.9893	-0.39584	246.9991	5676760
016	2018-05-17t1045	1526572237.42	adult	137.5689	89.7721	-126.0193	1289.4288	80.5126	84260.7715	265413.7649	4711114.0959	2669.98	0.9245	397.156	-0.70546	377.6758	-0.95823	1039.6622	0.36032	801.1322	457451.375	562.253	0.17131	697.3665	0.091418	17438700	0.36105	400.064	119.383	113.9863	270.6308	259.8078	119077.5312	180.5392	-0.35956	233.3344	5241980
016	2018-05-17t1445	1526586653.44	adult	141.5733	93.7766	-122.0148	1293.712	85.0009	83288.2112	262204.4934	4570865.9904	2444.47	0.6767	380.933	-1.0324	364.5498	-1.2369	985.8294	0.19745	812.8464	428835.7812	531.8158	-0.23876	705.5227	0.24412	16539000	0.18462	492.867	125.122	119.5975	278.6956	265.7028	121232.5781	183.1703	-0.36447	240.4537	5432410
016	2018-05-17t1845	1526601056.64	adult	145.5742	97.7775	-118.0139	1265.5816	94.5965	84042.2315	265361.6218	4803024.4199	2363.99	0.63047	374.37	-1.1216	358.1753	-1.3358	943.9837	0.085326	761.6517	413464.875	522.4323	-0.32681	666.0099	-0.078516	16395500	0.18284	550.852	123.887	117.2596	308.9064	289.4555	135301	186.8107	-0.32376	252.6499	5425620
016	2018-05-17t2245	1526615444.55	adult	149.5709	101.7741	-114.0173	1306.354	83.2527	83522.5516	262960.9375	4606637.0083	2504.15	0.8896	385.078	-0.75851	369.9904	-0.9167	988.3909	0.37847	822.4737	430938.4062	536.5746	-0.037245	693.1936	0.24604	16769000	0.29272	625.494	130.546	123.8117	290.2513	275.5027	126549.5781	196.6891	-0.029016	250.2115	5684900
016	2018-05-18t0245	1526629842.32	adult	153.5702	105.7735	-110.0179	1249.8293	82.4261	81922.8161	258009.5902	4527937.3724	2192.27	0.53474	368.127	-1.1355	353.849	-1.3055	906.7068	0.065418	744.1459	387163.8125	522.0976	-0.22184	668.1195	0.046624	15712800	0.091495	437.498	133.157	125.5624	310.4869	299.4401	132577.9062	205.2169	0.18983	270.0423	5683540
016	2018-05-18t0645	1526644241.23	adult	157.5699	109.7732	-106.0182	1244.4677	83.1226	83594.6262	263280.0179	4726624.8248	2103.14	0.48635	370.545	-0.99744	358.0198	-1.1075	875.0548	-0.012923	752.4277	381523.9062	511.2833	-0.35334	669.1933	0.10143	16136500	0.20723	478.717	136.143	128.8499	314.5113	303.5034	137126.9062	208.0627	0.17645	273.7455	5928770
016	2018-05-18t1045	1526658644.65	adult	161.5709	113.7741	-102.0173	1303.4104	81.6988	84032.5181	264535.123	4657088.6241	1643.04	-0.088823	371.97	-0.88809	359.7172	-0.98266	838.8276	-0.12035	740.1064	368245.3125	514.8485	-0.25016	673.1563	0.18003	16294900	0.26322	470.466	130.927	123.3259	315.2704	303.0978	138403.6875	204.4733	-0.06968	271.4107	5735510
016	2018-05-18t1445	1526673036.6	adult	165.5687	117.7719	-98.0195	699.9142	82.2132	44106.696	141425.7051	2353778.0539	1056.2	-0.87305	345.461	-1.5636	328.3425	-1.8572	714.3581	-0.68537	685.0739	165016.7188	513.7373	-0.22636	640.7806	-0.10957	7962520	-1.4079	434.96	129.529	120.1982	320.0263	311.4734	73926.0781	211.3852	0.065475	286.7284	2985510
016	2018-05-18t1845	1526687411.53	adult	169.5617	121.7649	-94.0265	1260.3367	84.7448	85452.0297	269182.0036	4885993.3224	1262.69	-0.51506	343.563	-1.5587	330.3604	-1.7329	730.4886	-0.54516	684.9709	325067.4375	493.7136	-0.52578	624.5984	-0.23981	15288600	0.10407	526.063	134.308	124.4505	367.7505	357.507	163648.9844	217.5783	0.16371	309.6966	5976700
016	2018-05-18t2245	1526701810.06	adult	173.5613	125.7645	-90.0269	1239.5504	80.1798	81250.6547	256010.5634	4540685.1761	1506.91	-0.082203	359.501	-1.0404	349.0639	-1.0919	733.2667	-0.47556	692.6183	310905.0625	496.9865	-0.4327	645.2823	0.003144	15226700	0.11487	471.438	141.292	134.467	324.7025	312.5352	137673.8594	217.1642	0.041502	283.0544	5984410
016	2018-05-19t0245	1526716210.92	adult	177.5615	129.7648	-86.0266	1110.0504	89.9711	78829.5992	248984.1244	4799234.9696	1436.97	-0.12337	345.602	-1.3826	329.8316	-1.6222	782.1563	-0.1495	740.3888	321466.25	511.1927	-0.15803	663.7343	0.22124	14175200	-0.069429	497.789	133.805	124.4002	328.2805	318.7998	134923.2812	218.3746	-0.027273	292.0191	5488130
016	2018-05-19t0645	1526730610.61	adult	181.5614	133.7647	-82.0267	1281.9073	84.1445	82464.938	259608.2514	4633497.1451	1208.83	-0.42599	365.642	-0.73495	353.623	-0.81411	775.5266	-0.12217	741.6738	333476.4375	513.5795	-0.084018	673.0835	0.34641	15719700	0.25916	483.828	143.406	135.5026	332.1303	321.0507	142816.0312	223.659	0.028275	291.1342	6165330
016	2018-05-19t1045	1526745011.55	adult	185.5617	137.7649	-78.0265	1265.009	83.683	84021.3564	264564.3596	4816269.6259	1555.17	0.21885	344.909	-1.2836	335.102	-1.3284	745.4697	-0.23575	693.4307	326515.75	465.5439	-0.86091	623.6439	-0.12735	15089400	0.16022	598.498	141.101	134.2559	328.068	312.5261	143693.7969	218.4269	-0.2192	286.1774	6173030
016	2018-05-19t1445	1526759409.18	adult	189.561	141.7643	-74.0271	1162.1637	89.3489	81994.2521	258415.5522	4973631.8282	1264.18	-0.21234	338.489	-1.4187	327.3684	-1.5118	715.7889	-0.3543	673.4672	305641.875	469.2307	-0.76922	622.0187	-0.11882	14443300	0.060225	493.06	140.175	131.5785	353.4894	344.1759	150939.9688	227.3318	-0.074941	309.8127	5981260
016	2018-05-19t1845	1526773818.44	adult	193.5636	145.7669	-70.0245	1255.4402	86.862	84968.1802	267683.4533	5031803.3576	1233.29	-0.20593	335.351	-1.4574	323.0694	-1.5881	697.4716	-0.41577	661.1569	308979.9375	476.5822	-0.61939	618.8699	-0.12685	14836600	0.16438	453.329	134.971	125.3658	334.7751	326.9301	148305.375	229.1173	-0.128	302.3483	5971400
016	2018-05-19t2246	1526788279.8	adult	197.5807	149.7839	-66.0075	1174.6953	86.5117	80515.9913	253677.9474	4679904.3386	1157.29	-0.28481	339.81	-1.2696	326.9112	-1.4068	711.5112	-0.27848	689.096	298834.6875	479.0326	-0.55223	623.4272	-0.057543	14255000	0.076864	542.969	136.777	126.5791	336.1848	326.6248	141197.5938	229.0322	-0.22225	298.7991	5737810
016	2018-05-20t0246	1526802691.71	adult	201.584	153.7872	-62.0042	1252.0381	84.213	81524.2641	256681.5388	4626381.0095	1147.38	-0.24753	339.491	-1.2281	328.5613	-1.2998	716.8654	-0.19716	690.3436	304667.8125	477.8088	-0.55004	623.1076	-0.04118	14427400	0.13736	438.814	137.666	127.4842	330.2357	323.0013	140350.1719	232.432	-0.23177	298.8415	5850380
016	2018-05-20t0646	1526817090.73	adult	205.5837	157.7869	-58.0045	1146.9486	86.3493	79208.1856	249692.0151	4577493.83	1332.47	0.18993	334.34	-1.3299	324.1519	-1.3834	680.8775	-0.38555	649.3528	281202.4062	470.115	-0.652	599.9784	-0.25066	13789900	0.036364	438.922	139.152	128.5312	326.9282	319.0974	135021.3438	235.3889	-0.25225	297.6818	5739340
016	2018-05-20t1046	1526831491.93	adult	209.584	161.7873	-54.0041	1175.4732	86.9992	77988.2378	245631.4973	4465017.5301	1341.5	0.28148	339.123	-1.1397	326.8266	-1.2454	713.3254	-0.12937	678.2902	290323.4375	483.3601	-0.42926	618.5092	-0.053407	13779200	0.058382	453.144	140.866	129.1831	340.738	331.1119	138680.375	241.6252	-0.20106	306.9134	5723680
016	2018-05-20t1446	1526845879.68	adult	213.5806	165.7839	-50.0075	1173.3241	87.2306	80470.3379	253593.044	4685399.3249	1206.56	0.055541	334.394	-1.2246	323.6478	-1.2847	683.9069	-0.28921	654.443	286557	471.5815	-0.59611	599.7416	-0.22252	14009500	0.12869	493.658	141.529	129.9316	350.1657	340.3958	146719.4375	241.9602	-0.28084	313.1591	5929370
016	2018-05-20t1847	1526860299.25	adult	217.5861	169.7893	-46.0021	1141.474	87.199	79264.1674	249842.4747	4629632.1892	1169.78	0.028127	333.903	-1.1829	324.0074	-1.2117	667.7311	-0.36699	640.794	275772.9375	467.2492	-0.6481	588.8682	-0.31681	13775500	0.10387	474.52	141.985	130.7677	340.3088	332.3525	140547.5312	240.9145	-0.38742	306.429	5857710
016	2018-05-20t2246	1526874698.14	adult	221.5858	173.789	-42.0024	1123.5785	87.787	78405.5956	247183.3916	4652639.3859	908.887	-0.53802	329.888	-1.2399	319.5497	-1.2813	659.5066	-0.3938	636.1087	269738.1875	463.7668	-0.68544	583.9735	-0.35205	13467700	0.062989	623.52	143.361	131.0484	354.5906	341.8541	145027.5469	246.1655	-0.35817	314.9049	5852700
016	2018-05-21t0247	1526889102.7	adult	225.587	177.7903	-38.0011	1130.6699	87.4415	77353.266	243737.5652	4508742.682	929.643	-0.45202	324.363	-1.3343	313.1469	-1.4014	665.7529	-0.32255	638.2595	268298.4375	457.4125	-0.76374	579.9845	-0.37934	13068600	0.00095542	482.789	144.285	130.6643	344.6438	336.3452	138891.4531	249.3602	-0.37107	311.4775	5813250
016	2018-05-21t0647	1526903532.61	adult	229.5953	181.7986	-33.9928	1122.4841	86.8591	77042.8546	242851.9078	4511084.9522	1029.37	-0.1559	327.027	-1.2145	316.9802	-1.2418	646.1412	-0.43718	621.8026	259748.75	457.9328	-0.74244	570.7481	-0.45526	13122300	0.034537	492.707	146.322	132.313	353.5915	346.694	142143.7969	253.7127	-0.35959	317.9718	5871310
016	2018-05-21t1047	1526917898.34	adult	233.5858	185.7891	-30.0024	1134.9432	86.9084	77983.8816	245768.0559	4563073.0503	1072.53	0.0061768	324.605	-1.2313	314.0582	-1.2713	656.5161	-0.33337	628.3743	267202.0625	455.0463	-0.76969	573.5138	-0.41623	13180300	0.069572	488.712	146.247	132.78	356.6594	347.5886	145160.3594	253.3775	-0.43863	321.0821	5938230
016	2018-05-21t1447	1526932298.51	adult	237.5859	189.7891	-26.0023	1128.3733	87.3999	77811.6578	245251.1782	4563148.2084	905.314	-0.40174	324.554	-1.1902	313.7987	-1.2331	653.5542	-0.32718	619.9336	265343	456.4704	-0.73712	567.7996	-0.45736	13148000	0.086275	501.884	147.245	133.5925	353.9652	347.5016	143709.875	254.9431	-0.47741	319.1791	5965060
016	2018-05-21t1847	1526946704.49	adult	241.5875	193.7908	-22.0006	1128.3661	85.7016	76919.7911	242415.0436	4473453.1731	964.854	-0.19209	325.148	-1.1363	314.8609	-1.1644	647.8307	-0.34168	618.1544	259780.125	455.0865	-0.7438	561.5336	-0.50357	13025100	0.083609	476.395	148.156	134.4035	352.2886	343.5944	141267.7188	255.5183	-0.53379	319.566	5935000
016	2018-05-21t2247	1526961101.32	adult	245.5866	197.7899	-18.0015	1105.2741	87.1695	75837.644	239018.6424	4467922.4043	985.822	-0.081668	330.139	-0.97664	319.6022	-1.0051	656.9116	-0.24311	628.706	259480.0938	463.4801	-0.61827	570.1943	-0.40718	13036200	0.11134	475.315	150.113	136.292	350.7947	343.9181	138563.9062	260.0081	-0.51292	321.1208	5927530
016	2018-05-22t0247	1526975511.02	adult	249.5893	201.7926	-13.9988	1078.6639	86.1598	73581.0042	232022.8149	4273495.7689	1197.13	0.62857	333.42	-0.86285	321.0592	-0.93329	703.7722	0.15327	660.7171	270248.5	473.8445	-0.46835	590.0328	-0.20346	12774000	0.077248	470.793	153.578	139.0524	367.6912	360.3425	141193.4219	268.8857	-0.40767	336.738	5883860
016	2018-05-22t0647	1526989907.96	adult	253.5885	205.7917	-9.9997	1026.1333	87.0066	69225.1835	218326.8609	4017897.7591	1123.58	0.47829	344.158	-0.57188	331.1583	-0.64791	701.1256	0.16908	653.0908	253106.3438	493.1351	-0.2016	603.8068	-0.057431	12407900	0.017777	506.746	159.571	144.1516	383.8262	376.0531	138561.25	280.2385	-0.2562	351.2266	5753010
016	2018-05-22t1047	1527004313.77	adult	257.5901	209.7933	-5.9981	946.5711	85.9206	63353.2312	199902.2789	3666573.4108	1258.65	1.0254	356.321	-0.25303	340.9907	-0.37575	720.5814	0.36334	681.3685	238512.4375	517.8682	0.13331	633.6996	0.24403	11761800	-0.11019	561.939	167.179	146.9042	409.7104	402.1368	135614.1562	305.1185	0.15069	376.1373	5518410
016	2018-05-22t1448	1527018798.69	adult	261.6137	213.8169	-1.9745	953.2074	82.564	62533.3454	197224.9545	3568106.0329	1176.35	0.85103	360.074	-0.13967	343.9158	-0.27837	711.9167	0.33322	680.8738	232796.75	524.6994	0.22751	638.1692	0.30144	11739500	-0.091949	531.678	172.141	150.4675	417.1487	409.3567	136407.625	313.0088	0.23123	386.18	5612320
016	2018-05-22t1845	1527033014.91	dead	265.5626	217.7659	1.9745	951.5945	83.2592	61822.2631	195002.9155	3502014.3763	1185.54	1.0043	366.899	0.042484	351.8269	-0.063675	711.7603	0.37185	678.34	229898.5625	535.0137	0.36554	636.2516	0.2969	11828100	-0.046431	554.234	175.857	154.0766	423.0072	413.4783	136631.3125	317.9541	0.25677	387.9639	5669270
017	2018-05-11t1523	1526070499.21	egg	-1.8065	-53.6059	-277.368	184.9055	27.0018	3350.8475	10616.0226	57043.0282	0	1753.2846	0	-0.65618	0	-0.6724					0	-0.61232	0	-0.43648	0	157456.426	0	0	0				0	-0.55025	0	0
017	2018-05-11t1859	1526083505.99	larva	1.8065	-49.9929	-273.755	153.5398	27.8419	2842.3805	9047.4745	49673.2075	0	1056.3143	0	-0.84329	0	-0.84786					0	-0.83205	0	-0.74495	0	117102.1483	0	0	0				0	-0.66454	0	0
017	2018-05-11t2259	1526097852.69	larva	5.7917	-46.0077	-269.7698	153.8838	27.8572	2822.6849	8985.7683	49157.9293	0	-0.39429	0	-1.0579	0	-1.0491					0	-1.0819	0	-1.0871	0	0.26714	0	0	0				0	-0.79884	0	0
017	2018-05-12t0259	1526112258.25	larva	9.7932	-42.0061	-265.7683	160.4672	19.4259	2320.5294	7359.1945	28802.0084	544.76	0.60487	424.611	1.2158	424.9268	1.2359	523.7858	-0.2876	521.5329	7333.0015	490.0307	1.0217	512.8155	0.98662	554967	-0.45616	135.478	93.3371	93.0447	129.7099	128.7498	1815.9392	116.7603	0.75016	126.7903	121992
017	2018-05-12t0659	1526126666.79	larva	13.7956	-38.0038	-261.7659	312.6304	35.3823	8947.764	28306.5657	221627.1552	571.546	0.084913	399.496	0.91894	396.5349	0.93519	523.8291	-0.54146	519.8059	25143.7969	479.9181	0.77472	508.7889	0.65098	1914380	-0.25918	161.975	94.5936	94.3607	135.1915	132.8089	6489.1895	118.7401	0.71015	128.6888	453293
017	2018-05-12t1059	1526141059.45	larva	17.7936	-34.0058	-257.7679	536.5458	42.3784	18482.4802	58346.4562	541488.095	641.378	-0.1965	411.123	0.83817	399.8791	0.81775	587.4708	-0.57391	585.3367	58159.6133	524.7782	0.80076	569.9173	0.62932	4036400	0.26011	175.019	97.8681	97.682	140.4473	138.101	13904.2822	122.8436	0.70355	134.243	960869
017	2018-05-12t1458	1526155442.68	larva	21.7889	-30.0105	-253.7726	534.124	38.8652	15394.795	48577.0151	373027.0162	638.965	-0.53988	419.713	0.73556	419.2057	0.80094	575.6138	-0.83413	572.6684	47775.9414	523.4245	0.58896	559.2468	0.26251	3457600	-0.6094	218.425	90.6878	90.2719	135.4958	133.2751	11246.1475	115.8252	0.50938	128.3471	747086
017	2018-05-12t1859	1526169863.3	larva	25.7946	-26.0047	-249.7669	553.8318	46.6714	18630.0048	58893.3149	549230.7423	716.975	-0.69882	460.198	0.84827	453.153	0.88743	648.9182	-0.81986	646.0477	64891.8242	586.2701	0.71945	628.5149	0.28803	4564240	-0.59423	167.951	100.876	100.2802	144.1841	143.3063	14418.4072	126.5448	0.61572	138.0809	1000480
017	2018-05-12t2259	1526184271.89	larva	29.797	-22.0024	-245.7645	791.0605	45.0181	31116.5075	98133.0333	1007488.7519	880.423	-0.70939	456.215	0.65209	450.5317	0.71905	729.1978	-0.77949	714.6202	120317.625	623.6409	0.71852	685.8951	0.26042	7499260	0.11504	220.984	81.8259	81.1041	126.9875	124.6232	20952.9453	107.7607	0.16125	119.8699	1345050
017	2018-05-13t0259	1526198688.68	larva	33.8017	-17.9977	-241.7598	807.528	48.1202	33158.3721	104581.9809	1120919.0924	2798.47	1.7361	552.18	1.2043	523.7492	1.1187	1470.7589	1.2375	1296.4025	258853.5781	789.9527	1.4892	945.5129	1.2722	9669770	0.45002	368.031	102.879	102.2378	149.7116	146.4069	26349.2402	129.2785	0.49369	141.0474	1801610
017	2018-05-13t0659	1526213071.36	larva	37.7969	-14.0025	-237.7646	889.3271	50.4158	35863.054	112963.6244	1221395.1366	2495.86	0.99174	414.503	-0.07494	389.9546	-0.12323	1460.1954	1.0036	1375.6745	277437.125	562.9936	-0.11738	927.9862	0.88044	7851930	-0.58022	373.582	95.258	94.6435	144.3338	140.2004	27423.4297	122.3475	0.22373	134.7711	1804470
017	2018-05-13t1059	1526227482.84	larva	41.8001	-9.9993	-233.7614	970.7569	55.6385	44957.9088	141724.7826	1721521.1854	2554.1	0.77686	454.259	0.019047	420.3625	-0.096835	1521.2096	0.9907	1453.9386	360526.6875	643.7762	0.13368	901.1482	0.42612	10734600	-0.019101	380.059	104.333	103.8035	151.8104	148.6302	35979.0625	131.7916	0.33575	144.1577	2465500
017	2018-05-13t1459	1526241858.86	larva	45.7934	-6.006	-229.7681	1155.7899	57.8651	54053.5268	170128.5989	2141427.9106	3544.53	1.7166	452.63	-0.25014	412.8911	-0.41681	1681.1038	1.2722	1415.1531	477433.4688	690.6046	0.19239	966.0165	0.45921	12855100	0.25078	325.068	96.6434	95.9435	145.9879	142.7416	41460.5625	124.0859	-0.058709	137.1499	2744770
017	2018-05-13t1859	1526256283.48	larva	49.8002	-1.9991	-225.7613	1191.2411	66.2527	65787.9117	207255.1959	3016560.7954	3760.94	1.7219	499.323	0.04213	455.942	-0.16258	1884.6932	1.6775	1625.0542	650219.1875	746.2453	0.43335	1138.0795	1.1862	17188700	1.1348	312.406	101.903	101.05	154.3332	150.9475	53244.9688	132.2458	0.10504	146.6496	3507920
017	2018-05-13t2259	1526270677.28	adult	53.7985	1.9991	-221.763	1257.3784	69.4593	71920.0282	226512.3711	3459961.8184	3817.89	1.6308	457.655	-0.52721	425.2937	-0.62392	1714.9908	0.9983	1496.8988	646551.5625	661.736	-0.3052	946.9391	-0.008774	17214200	0.82355	285.803	98.2603	97.3541	149.5747	147.1255	56389.6641	128.1192	-0.22557	142.0562	3695960
017	2018-05-14t0259	1526285080.64	adult	57.7995	6.0001	-217.762	1192.7778	74.984	72774.1462	229174.7962	3725035.7067	3179	0.74805	500.668	-0.069931	463.697	-0.22156	1674.6122	0.70236	1501.0792	636352.625	724.5586	0.16657	1069.4974	0.61595	19016400	1.0275	323.352	99.388	98.3311	153.4107	150.88	58296.0508	130.9517	-0.222	145.8581	3774950
017	2018-05-14t0659	1526299480.63	adult	61.7995	10.0001	-213.762	1163.0787	76.5209	72226.9156	227572.1837	3750451.4848	2799	0.20465	491.184	-0.23253	457.0181	-0.36324	1643.8234	0.51575	1434.3	621365.25	748.7297	0.38972	1095.3295	0.73669	18521100	0.6668	324.327	92.5305	91.6347	146.4526	143.2243	55359.0898	123.2452	-1.0269	137.5123	3489050
017	2018-05-14t1059	1526313887.62	adult	65.8014	14.002	-209.7601	1288.0361	77.2631	82123.0729	258701.6093	4430075.0866	3331.99	0.7737	484.42	-0.35978	462.2197	-0.31082	1588.7008	0.34048	1319.4504	681552.625	657.5596	-0.46136	946.6436	-0.15825	20752100	1.0387	415.757	95.1053	93.5709	155.0338	151.2694	66509.5156	128.6567	-0.8433	144.5158	4074220
017	2018-05-14t1445	1526327448.57	adult	69.5683	17.7689	-205.9932	1341.4112	77.8339	81744.0926	257341.529	4254525.4698	3836.76	1.3621	482.265	-0.40881	455.6561	-0.45026	1604.938	0.41996	1252.1792	685308.5	661.6929	-0.40498	992.8355	0.15397	20592200	0.85067	257.901	103.998	102.9296	157.8284	154.8468	67392.7422	135.0961	-0.45674	149.5888	4440600
017	2018-05-14t1845	1526341849.96	adult	73.5687	21.7693	-201.9928	1262.3179	81.4195	80389.6615	253188.8196	4373385.5576	2877.75	0.20182	465.064	-0.72321	441.9822	-0.73693	1420.3583	-0.10719	1213.1931	596550.5	645.3293	-0.53591	942.7581	-0.09631	19504300	0.4745	357.039	97.9052	96.4837	163.1612	154.4387	68527.7031	129.2791	-1.2959	146.5128	4106050
017	2018-05-14t2245	1526356248.7	adult	77.5684	25.769	-197.9931	1250.9348	78.5981	79351.4643	249955.714	4319360.0178	3421.94	0.94218	480.369	-0.39641	452.9577	-0.49689	1594.2664	0.6043	1313.7853	660026.25	659.2303	-0.30809	988.2439	0.31462	19881500	0.4905	399.508	106.025	104.4148	183.314	176.3355	75891.9844	138.4792	-0.57047	159.021	4388160
017	2018-05-15t0245	1526370649.83	adult	81.5687	29.7693	-193.9928	1219.2812	78.3656	76663.6367	241571.7527	4080726.0522	3227.68	0.77419	478.948	-0.36361	454.9739	-0.41202	1523.7925	0.51977	1306.2389	609517	643.4542	-0.39373	917.5966	-0.037466	19149800	0.26996	397.45	108.619	107.6803	164.9928	160.7765	65997.1094	140.547	-0.58232	154.832	4342930
017	2018-05-15t0645	1526385049.05	adult	85.5685	33.7691	-189.993	713.8666	99.2489	47858.1721	153076.6804	2716495.1459	923.227	-2.3755	456.914	-0.74134	441.6204	-0.65095	786.7425	-2.3527	780.554	196685.625	618.2614	-0.58479	726.9126	-1.3018	11416000	-1.6242	193.018	108.097	107.096	162.6816	160.6137	40670.3906	139.364	-0.90379	154.5333	2700810
017	2018-05-15t1045	1526399448.75	adult	89.5684	37.769	-185.9931	1336.3621	79.8869	87460.4663	275387.3271	4849994.1654	3254.93	1.0332	435.757	-1.0971	423.0262	-0.99923	1325.5795	0.065079	1073.4489	604464.25	567.9489	-1.095	724.054	-1.2039	19864000	0.43367	345.005	104.477	102.5299	184.7494	170.2585	84245.7188	139.3393	-1.0857	159.9165	4762600
017	2018-05-15t1445	1526413856.8	adult	93.5706	41.7712	-181.9909	1264.8457	82.168	81961.3363	258184.6669	4494799.6534	3034.07	0.79743	455.715	-0.56302	436.407	-0.6001	1323.5828	0.23774	1081.1451	566493.4375	607.3269	-0.46011	776.4137	-0.64218	19474500	0.37127	425.309	105.807	103.9523	178.7714	169.1786	76514.1562	142.1773	-1.0032	161.19	4521570
017	2018-05-15t1845	1526428266.47	adult	97.5733	45.7739	-177.9882	1299.8647	80.962	84451.6364	266007.0362	4679966.5899	2552.89	0.16237	443.183	-0.72213	431.749	-0.61125	1112.6411	-0.59062	880.265	490674.7188	578.4689	-0.70404	685.5124	-1.2334	19508900	0.41597	481.305	101.986	100.3144	175.5836	169.6694	77432.3672	140.7933	-1.2645	160.8188	4489440
017	2018-05-15t2245	1526442666.03	adult	101.5732	49.7738	-173.9883	1296.6901	82.1699	86398.7384	272138.9923	4973895.2693	2413.67	0.029053	405.48	-1.4388	393.6231	-1.41	1078.6689	-0.59127	887.1561	486479.6875	525.6959	-1.2885	636.697	-1.5018	18267300	0.1497	312.449	104.382	102.5336	170.3509	165.3763	76828.25	140.1754	-1.4411	157.8732	4702500
017	2018-05-16t0245	1526457058.87	adult	105.5712	53.7718	-169.9903	1309.9906	83.3137	87797.8968	276615.6032	5059584.9393	2062.8	-0.42329	399.521	-1.4626	387.2392	-1.4658	1033.2009	-0.65105	905.4728	473206.0312	521.6626	-1.2241	639.9885	-1.3323	18270900	0.20075	307.348	99.1407	96.5774	200.727	191.3568	91932.9531	136.8834	-1.7836	167.9706	4533900
017	2018-05-16t0645	1526471455.83	adult	109.5703	57.771	-165.9912	1240.0343	79.688	80643.4604	254060.2874	4441865.0169	2293.5	-0.00931	411.421	-1.083	393.7463	-1.2091	1139.1295	0.012661	961.7047	479573.5312	547.1413	-0.74666	689.5009	-0.75303	17291200	0.0071418	572.458	114.47	108.1951	369.0509	361.382	155370.4375	161.6835	-0.28163	297.4511	4810950
017	2018-05-16t1045	1526485859.29	adult	113.5713	61.7719	-161.9902	1198.1071	83.9235	82050.2189	258563.543	4719075.4007	2444.6	0.27644	399.455	-1.2452	386.8759	-1.2771	1081.7341	-0.11952	867.6269	462982.2188	522.9303	-0.97617	637.5212	-1.0794	17059100	0.0034617	421.751	112.6	109.2847	209.1278	194.7858	89506.6875	156.9762	-0.74475	182.0415	4808680
017	2018-05-16t1445	1526500263.78	adult	117.5725	65.7732	-157.9889	1121.8694	79.3268	77298.9061	243906.4544	4399763.7626	2517.01	0.43994	404.362	-1.0239	388.033	-1.1493	1131.8468	0.25225	858.986	456134.2812	527.1122	-0.80934	665.8573	-0.6961	16279200	-0.1386	373.071	116.666	113.7346	207.0019	201.4334	83421.7656	159.2185	-0.76185	188.8867	4696850
017	2018-05-16t1845	1526514659.72	adult	121.5714	69.772	-153.9901	1261.0552	81.1935	81852.8526	257737.7781	4497708.8493	2647.44	0.6804	390.266	-1.2529	378.5055	-1.2959	1068.1824	0.074304	809.9933	456113.875	500.5608	-1.1044	629.4447	-0.91583	16649900	0.00648	362.701	116.974	114.0352	203.7934	198.99	87019.7891	159.7003	-0.87665	187.07	4990470
017	2018-05-16t2245	1526529058.52	adult	125.5711	73.7717	-149.9904	1218.4004	82.7697	81935.651	258104.6109	4653021.5093	2513.97	0.54624	390.931	-1.1399	374.8017	-1.3008	1064.0638	0.17044	832.762	454355.25	521.8927	-0.69803	640.453	-0.71022	16683400	0.063395	313.08	114.469	111.3773	204.815	199.806	87456.0234	157.6433	-1.1147	188.4191	4885080
017	2018-05-17t0245	1526543465.46	adult	129.573	77.7736	-145.9885	1185.1211	84.1928	80491.9411	253706.9964	4614074.6872	2508.53	0.59316	387.921	-1.1194	372.9841	-1.2606	1082.9919	0.36725	877.3968	454856.625	520.3265	-0.63822	643.0966	-0.5917	16266700	0.0069105	669.61	118.914	114.4813	272.3586	231.1586	114390.5938	165.6477	-0.82428	209.0659	4986420
017	2018-05-17t0645	1526557847.83	adult	133.5681	81.7687	-141.9934	1270.1574	84.3682	83654.8718	263539.247	4741429.7696	2707.19	0.92037	394.991	-0.85258	378.2235	-1.0323	1066.6887	0.39171	822.389	465076.2812	527.0763	-0.45631	654.2754	-0.40079	17220000	0.27623	675.578	120.183	116.2017	251.9347	223.6542	109843.5312	167.3764	-0.8582	205.2713	5239510
017	2018-05-17t1045	1526572250.75	adult	137.5689	85.7695	-137.9926	1234.5012	84.4345	83787.062	263957.175	4768550.0166	2096.39	0.14311	379.643	-1.1496	363.8407	-1.3389	1020.267	0.26909	874.2552	445856.6875	510.8919	-0.63777	646.4419	-0.39932	16559600	0.15599	390.345	118.395	114.5009	223.397	218.0415	97624.4688	164.9047	-1.0808	201.1602	5164260
017	2018-05-17t1445	1526586667.03	adult	141.5735	89.7741	-133.988	1249.6433	85.5285	83688.9208	263599.7368	4767071.2868	2523.5	0.78405	382.396	-0.99464	367.1219	-1.1649	1061.5676	0.555	850.3284	462843.5	514.4213	-0.51696	638.7852	-0.40585	16671700	0.2149	640.556	121.138	116.3442	261.0212	234.9989	113805.2656	171.6853	-0.87356	216.2597	5281390
017	2018-05-17t1845	1526601070.5	adult	145.5744	93.775	-129.9871	1208.3748	81.056	80791.6334	254555.1657	4511437.864	2707.24	1.0971	412.556	-0.12097	396.4995	-0.24718	1054.9492	0.61213	846.5017	445188.5938	555.7247	0.21318	689.2064	0.14957	17371900	0.40069	692.162	128.131	123.3788	279.2515	251.3971	117844.125	180.8503	-0.57776	227.5961	5395360
017	2018-05-17t2245	1526615458.14	adult	149.571	97.7716	-125.9905	1327.2583	79.9996	84839.0674	267056.2117	4701946.6404	2591.21	1.0085	385.28	-0.75314	370.4445	-0.90362	1024.2726	0.55058	807.0238	453752.7812	511.994	-0.44084	633.416	-0.34648	17046700	0.35332	337.688	124.651	120.2369	243.177	237.6969	107727.4062	178.4766	-0.77475	221.2955	5515180
017	2018-05-18t0245	1526629856.02	adult	153.5704	101.771	-121.9911	1290.2174	82.2668	84153.3072	265007.1334	4769208.3024	1939.37	0.18622	388.85	-0.57626	374.9988	-0.68831	931.8568	0.18736	768.5981	409085.125	520.3824	-0.25028	634.5055	-0.2887	17056100	0.37853	337.283	117.628	113.377	243.1094	237.6369	106725.0312	171.8434	-1.1215	219.3569	5159500
017	2018-05-18t0645	1526644254.91	adult	157.5701	105.7707	-117.9914	1273.5881	82.8273	86029.0227	270930.2272	4989033.7118	2282.5	0.73683	380.448	-0.72631	368.3996	-0.80071	955.4966	0.3826	746.8756	429018	499.8298	-0.54487	609.6882	-0.49535	17048300	0.39831	455.271	119.622	115.0422	255.6701	247.3983	114795.875	174.8666	-1.0746	223.1395	5360360
017	2018-05-18t1045	1526658658.26	adult	161.571	109.7716	-113.9905	1250.3487	88.7198	90344.6166	284844.6926	5498558.8052	1965.32	0.37029	355.598	-1.3423	342.2692	-1.5041	908.5261	0.2284	727.2424	427007.25	476.7089	-0.89078	614.9925	-0.40558	16704900	0.34777	472.459	123.785	118.4581	286.2506	269.1227	134537.7656	176.286	-1.0851	238.2788	5815070
017	2018-05-18t1445	1526673049.96	adult	165.5687	113.7693	-109.9928	1285.8106	84.576	88536.3408	278949.1598	5111908.9749	2275.44	0.90066	372.02	-0.8166	359.1503	-0.92566	905.9828	0.29292	722.8751	417658.0625	499.5444	-0.46597	618.3945	-0.33599	17144900	0.45764	693.268	133.219	126.5997	372.7349	343.9634	171830.7969	191.1114	-0.63567	278.2342	6139520
017	2018-05-18t1845	1526687425.09	adult	169.5618	117.7624	-105.9997	1279.9398	81.8391	85248.1575	268473.7547	4861717.3311	1980.32	0.555	380.025	-0.51992	368.2232	-0.57581	918.2989	0.43561	752.7413	408643	500.259	-0.41494	617.2189	-0.31472	16881500	0.42377	621.957	122.2	116.4875	292.6594	277.5442	130233.4375	182.6076	-0.99673	245.2007	5428350
017	2018-05-18t2245	1526701823.53	adult	173.5614	121.762	-102.0001	1248.8802	83.3422	86173.9964	271515.8564	5004237.487	1980.89	0.64414	367.434	-0.81171	355.6854	-0.88759	899.9312	0.41692	731.1423	404069.125	483.906	-0.65453	615.3942	-0.30102	16486400	0.36514	521.96	119.197	113.257	291.6553	270.6259	130953.2422	178.0576	-1.2042	240.4963	5348240
017	2018-05-19t0245	1526716224.42	adult	177.5616	125.7622	-97.9999	1246.5116	84.8883	86370.2285	272123.9797	5045821.3824	2137.54	0.98413	357.619	-1.0331	344.4724	-1.1675	874.0327	0.35529	689.5509	393314.7188	479.1039	-0.70116	596.6123	-0.46194	16080300	0.30699	636.461	124.378	118.2258	297.9102	279.467	134059.5781	184.3912	-1.0631	248.6214	5592640
017	2018-05-19t0645	1526730624.17	adult	181.5615	129.7622	-94	1186.8651	86.9774	85912.5575	270884.9594	5204771.1315	1775.12	0.49874	365.962	-0.72557	353.8192	-0.80798	851.0721	0.30407	716.1332	380429.25	497.8716	-0.34926	616.2172	-0.23197	16355200	0.38403	420.254	123.333	118.029	270.8116	261.0201	121052.7812	179.2304	-1.271	238.2097	5511880
017	2018-05-19t1045	1526745025.06	adult	185.5618	133.7624	-89.9997	1211.454	81.6573	83248.1187	262375.3065	4740904.1876	1836.31	0.69426	363.394	-0.73784	354.7721	-0.71043	789.9511	0.021851	648.7875	342838.7812	472.9471	-0.73644	575.5389	-0.61554	15755300	0.29062	541.415	125.175	119.3055	305.5905	284.3285	132626.2656	188.5401	-1.0573	252.3462	5427110
017	2018-05-19t1445	1526759422.58	adult	189.5611	137.7617	-86.0004	1282.6566	87.0329	92596.589	291738.8665	5637895.8209	1571.17	0.32607	324.192	-1.8422	314.7063	-1.9104	749.753	-0.15234	647.8041	361380.9375	425.2691	-1.5021	551.5854	-0.82982	15617900	0.29044	653.499	123.695	117.7612	299.0957	264.4837	144164.1406	179.4652	-1.3575	236.993	5959000
017	2018-05-19t1845	1526773831.94	adult	193.5637	141.7643	-81.9978	1181.7146	85.139	82833.8906	261109.0814	4892767.8722	1488.53	0.25885	350.492	-1.0083	340.3307	-1.0446	779.3311	0.083102	674.1969	336671.0312	465.2706	-0.80577	599.8899	-0.31715	15110800	0.21822	444.514	122.507	115.7312	303.268	293.1715	131011.7969	190.67	-1.1138	260.2419	5281630
017	2018-05-19t2246	1526788293.34	adult	197.5808	145.7814	-77.9807	1295.8417	86.2812	88019.7442	277300.871	5116905.9425	1637.9	0.62659	351.327	-0.92778	342.5447	-0.91478	757.4034	0.0084695	670.9745	347648.1875	465.5742	-0.77127	583.9264	-0.45105	16099900	0.43972	507.875	128.693	121.7868	328.8225	317.57	150929.5312	198.5497	-0.97322	280.2949	5897480
017	2018-05-20t0246	1526802705.17	adult	201.584	149.7847	-73.9775	1242.3745	88.1887	88960.0261	280373.0788	5363029.8568	1410.11	0.27081	334.38	-1.3794	326.6159	-1.3608	728.9216	-0.12007	664.1125	337490.6875	439.5544	-1.1625	574.1048	-0.52563	15475500	0.34458	550.154	122.093	116.4436	307.0559	285.1514	142166.875	182.782	-1.4083	253.0121	5650600
017	2018-05-20t0646	1526817104.37	adult	205.5838	153.7844	-69.9777	842.5615	86.1834	58815.2511	186929.5457	3486075.8009	1186.84	-0.10931	329.12	-1.4835	318.3398	-1.5645	714.2943	-0.16712	641.846	219288.3438	455.9078	-0.87575	569.8556	-0.54657	10081900	-0.70162	554.447	125.579	117.9297	341.0235	326.1567	104694.2266	198.4938	-1.0966	282.3344	3846850
017	2018-05-20t1046	1526831505.41	adult	209.5841	157.7847	-65.9774	1215.3362	86.3063	84831.1949	267239.8713	5063304.9192	1252.69	0.091505	324.641	-1.5611	315.664	-1.5891	673.1575	-0.39766	615.4254	297535.625	434.8802	-1.1793	545.4735	-0.76688	14337100	0.17038	554.87	127.406	120.7215	303.7561	291.0197	134260.1875	193.5907	-1.2666	260.2816	5626630
017	2018-05-20t1446	1526845893.25	adult	213.5807	161.7814	-61.9808	1328.6045	89.2819	93997.0305	296653.8283	5620270.0032	1019.21	-0.36184	316.875	-1.7261	308.1887	-1.752	602.8624	-0.84139	564.0005	295402.5625	436.5025	-1.1287	520.7699	-0.98985	15500900	0.43105	607.894	127.948	116.1126	411.1407	402.4819	201458.9688	220.6386	-0.74104	369.5596	6258950
017	2018-05-20t1847	1526860312.75	adult	217.5862	165.7868	-57.9753	1244.0196	82.6367	82752.334	260623.9917	4776107.0263	962.079	-0.4511	323.017	-1.4866	313.9857	-1.5059	627.3318	-0.64733	598.6052	271007.3438	442.257	-1.0194	548.8231	-0.70382	13930400	0.13566	651.083	130.357	121.6717	356.9856	340.6786	154217.7969	208.0877	-1.0802	300.2244	5621760
017	2018-05-20t2246	1526874711.7	adult	221.5859	169.7865	-53.9756	594.6053	111.7532	46108.029	148936.8028	3088029.454	903.833	-0.55014	320.468	-1.4966	319.1895	-1.2916	587.3609	-0.90305	541.1926	140966.6094	407.6898	-1.5026	480.4931	-1.3471	7687390	-1.1377	614.306	133.817	129.0389	292.2299	266.9094	70135.1641	196.7112	-1.3807	245.6517	3210010
017	2018-05-21t0247	1526889116.25	adult	225.5871	173.7877	-49.9744	556.6632	126.9694	30639.6072	106551.3184	1753629.4675	689.917	-1.0462	315.278	-1.5759	310.4854	-1.4754	555.5884	-1.1106	540.1968	90005.3281	408.5654	-1.4627	488.371	-1.257	5083230	-1.6801	571.354	133.616	127.4312	316.0262	287.5752	51196.25	197.6368	-1.4234	258.0872	2154290
017	2018-05-21t0647	1526903546.27	adult	229.5955	177.7961	-45.966	649.354	108.1998	42950.5586	139309.3412	2455209.7076	714.48	-0.96673	308.769	-1.6904	299.2925	-1.7227	577.7184	-0.93325	568.8909	129986.6328	431.3373	-1.1171	527.794	-0.86543	6932800	-1.286	453.006	133.236	126.128	314.375	305.8035	70734.3828	209.2823	-1.2496	279.0056	2991560
017	2018-05-21t1047	1526917911.89	adult	233.5859	181.7865	-41.9756	670.345	118.9536	44150.2386	145218.1511	2518541.8698	771.208	-0.7965	307.177	-1.6774	296.92	-1.728	582.6932	-0.87651	571.8844	135184.8125	431.0292	-1.1038	534.3939	-0.7894	7099790	-1.2464	468.298	133.98	126.2957	324.5439	316.267	75294.1719	211.104	-1.2762	284.0427	3096670
017	2018-05-21t1447	1526932312.01	adult	237.5859	185.7866	-37.9756	700.6476	131.3393	48400.9112	158570.8998	2968869.1821	718.839	-0.91631	309.221	-1.577	303.4991	-1.5031	547.0356	-1.122	536.7151	138400	412.3525	-1.3446	499.4219	-1.1098	7816180	-1.0846	527.303	135.049	130.5371	284.6916	277.3153	72026.9688	201.8279	-1.5206	253.3619	3413630
017	2018-05-21t1847	1526946718.11	adult	241.5876	189.7883	-33.9739	653.6015	122.1838	44948.0947	146751.9172	2698442.7545	712.817	-0.91378	302.778	-1.6935	292.912	-1.7318	575.3129	-0.89083	568.6011	135198.5312	424.2524	-1.1648	529.3322	-0.81116	7111340	-1.2343	459.15	134.375	126.1844	329.3116	322.4764	77388.2344	215.0681	-1.3223	295.231	3156070
017	2018-05-21t2247	1526961114.97	adult	245.5868	193.7874	-29.9747	640.7865	126.1758	40356.6457	137028.6759	2477801.107	678.447	-0.99699	298.371	-1.7593	291.9394	-1.7115	528.5773	-1.2299	521.432	112058.375	400.5817	-1.4704	487.256	-1.2007	6306670	-1.4112	607.906	133.913	124.4486	338.8755	321.239	71841.6094	218.2254	-1.322	289.1668	2830510
017	2018-05-22t0247	1526975524.63	adult	249.5895	197.7901	-25.972	643.8221	147.4323	56949.6444	184189.3536	4819568.1089	643.169	-1.0918	301.315	-1.6456	298.0764	-1.5135	504.0963	-1.4063	491.4011	149212.5	396.0261	-1.515	459.8177	-1.4515	8912280	-0.81008	501.241	137.194	129.9311	312.8218	299.1786	92595.2656	214.8656	-1.4472	274.9105	4057910
017	2018-05-22t0647	1526989921.52	adult	253.5886	201.7892	-21.9729	629.3516	149.4368	57313.5094	185381.5139	4931554.3351	698.755	-0.90202	304.258	-1.5348	300.6389	-1.4097	506.555	-1.3752	496.5059	150953.3906	397.9966	-1.4722	467.0042	-1.3711	9041320	-0.76824	631.349	138.766	130.7512	328.9777	310.9746	98035.3594	219.9544	-1.4094	281.8044	4123580
017	2018-05-22t1047	1527004327.34	adult	257.5902	205.7908	-17.9713	635.9718	120.5649	45314.6948	146935.4415	2824774.2318	679.385	-0.95132	306.569	-1.4414	296.6492	-1.4701	562.6846	-0.91066	553.6968	133356.25	428.3168	-1.0542	517.2785	-0.87608	7249750	-1.1812	454.577	139.579	129.4195	355.6678	348.0123	84293.2656	233.2165	-1.2168	315.5637	3300750
017	2018-05-22t1448	1527018812.29	adult	261.6138	209.8144	-13.9477	643.8926	140.4597	56075.0954	180901.758	4585680.5789	699.73	-0.86531	302.145	-1.509	298.7492	-1.3803	529.0043	-1.1677	515.3807	154469.25	397.4737	-1.4474	477.0445	-1.2518	8798770	-0.8022	630.836	141.842	132.4032	352.0628	334.5659	102802.3281	229.0126	-1.3572	303.1722	4130580
017	2018-05-22t1845	1527033028.64	adult	265.5628	213.7634	-9.9987	651.0355	141.3375	54619.1418	176521.4356	4252108.1319	740.272	-0.69502	302.098	-1.4733	297.8492	-1.3654	555.6559	-0.93092	542.3504	157806.2656	400.397	-1.394	497.1421	-1.0467	8565380	-0.84852	587.67	143.042	132.9818	362.2762	349.2681	102886.4297	236.3976	-1.2771	318.2108	4055670
017	2018-05-22t2245	1527047433.21	adult	269.5641	217.7647	-5.9974	667.4616	129.7243	52831.4398	170171.4036	3764697.8076	819.009	-0.34913	301.391	-1.4529	297.2728	-1.3425	547.7042	-0.97993	530.2742	150618.6406	401.6477	-1.3628	492.7438	-1.078	8282830	-0.90925	491.004	145.321	134.7777	357.1033	349.6776	98203.4141	244.7077	-1.1816	321.2196	3993700
017	2018-05-23t0245	1527061822.96	adult	273.5612	221.7618	-2.0003	639.5659	96.3913	46691.137	149101.7851	2988659.5173	649.66	-1.0416	304.75	-1.3398	301.0889	-1.2166	521.1401	-1.1921	511.3128	126637.0469	406.4138	-1.2869	482.5741	-1.1655	7404200	-1.1252	479.835	148.467	137.5895	359.5668	349.4289	87374.7344	254.7771	-1.0544	324.133	3607150
017	2018-05-23t0645	1527076225.03	dead	277.5618	225.7624	2.0003	620.593	95.5001	44405.4196	141531.5226	2820959.006	657.934	-1.0112	306.294	-1.2701	302.6194	-1.1469	522.7083	-1.1648	514.0448	121268.3203	406.731	-1.2691	485.8071	-1.1233	7081830	-1.2056	516.328	150.897	139.1636	371.4935	359.8329	86186.5	258.1885	-1.052	339.5693	3488890
018	2018-05-11t1523	1526070512.24	egg	-1.8065	-57.6056	-277.3681	165.5465	28.5498	3248.2489	10330.8708	59028.7548	0	1753.2883	0	-0.65618	0	-0.6724					0	-0.61232	0	-0.43648	0	157456.6555	0	0	0				0	-0.55025	0	0
018	2018-05-11t1859	1526083519.19	larva	1.8065	-53.9925	-273.7551	153.9095	26.9165	2823.3722	8982.3428	48182.0802	0	1056.3082	0	-0.84329	0	-0.84786					0	-0.83205	0	-0.74495	0	117101.8386	0	0	0				0	-0.66454	0	0
018	2018-05-11t2259	1526097865.6	larva	5.7916	-50.0074	-269.77	173.4676	17.5989	2535.4346	8024.1129	31573.3621	290.608	0.70872	224.119	0.2162	223.5056	0.21854	282.0842	-0.85567	281.7182	4231.2627	260.6186	0.1391	276.6714	0.20201	317577	0.84977	217.734	95.5926	92.4661	171.7973	165.6857	2576.9595	136.4631	1.09	157.9247	135455
018	2018-05-12t0259	1526112271.11	larva	9.7932	-46.0059	-265.7685	186.4204	21.614	3068.9971	9720.4512	43323.9388	317.901	-0.0034229	228.857	0.063598	228.3132	0.080674	294.1507	-1.0613	291.4274	5294.7119	266.2854	-0.057322	284.9744	-0.087966	390202	-0.59742	195.358	97.6043	93.3064	174.6407	170.977	3143.5334	143.3229	1.1356	166.5173	166415
018	2018-05-12t0659	1526126679.65	larva	13.7955	-42.0035	-261.7661	176.8017	28.871	3786.8262	12040.5813	72304.4294	566.655	0.074179	443.084	1.1852	443.0135	1.2188	538.3903	-0.49394	536.0096	11306.1953	506.2929	0.90587	528.4271	0.74475	910980	-0.9014	175.527	99.2874	98.5783	143.6194	140.7394	3016.0083	125.2765	0.80989	136.3382	204135
018	2018-05-12t1059	1526141072.46	larva	17.7935	-38.0055	-257.7681	340.6651	44.5247	10667.2379	33908.2246	289196.7241	634.79	-0.2091	429.613	0.95565	427.0696	0.99045	569.313	-0.6316	563.5348	32450.8418	526.5032	0.80961	555.475	0.55951	2445790	-0.58597	156.068	99.8738	99.392	140.0111	138.9933	7980.6318	123.8802	0.72025	135.1547	568582
018	2018-05-12t1458	1526155455.79	larva	21.7889	-34.0102	-253.7727	345.8012	36.0433	10017.7712	31668.2791	251266.0408	662.953	-0.49857	443.075	0.89035	434.8398	0.90458	632.2996	-0.65791	630.3076	34144.1797	567.1609	0.82124	615.2565	0.53674	2377980	-1.1108	156.66	97.9625	97.4632	142.6224	141.3511	7701.6113	124.3245	0.65465	135.9537	525765
018	2018-05-12t1859	1526169876.2	larva	25.7946	-30.0045	-249.767	548.0768	37.0326	15618.46	49318.5235	368601.7733	777.358	-0.60313	461.868	0.85985	457.4295	0.91712	700.0356	-0.66372	694.8678	58802.9883	611.3738	0.85765	668.7542	0.48775	3857980	-0.88893	257.671	83.4009	82.655	130.0262	126.3575	10922.2041	109.4774	0.30414	122.4974	696648
018	2018-05-12t2259	1526184285.25	larva	29.7971	-26.002	-245.7645	656.4326	45.893	21854.1707	69005.0777	609656.6328	710.627	-0.96079	437.927	0.51904	434.3866	0.60126	636.1315	-1.0599	631.8344	74427.3828	571.6053	0.42092	613.9405	-0.10202	5100100	-0.80174	186.216	96.505	95.9408	140.6256	138.5632	16453.1992	121.7494	0.43646	134.1267	1123900
018	2018-05-13t0259	1526198702.11	larva	33.8018	-21.9973	-241.7598	759.5843	48.9303	29389.3441	92750.3639	934068.0373	1788.03	0.32266	566.444	1.3137	556.1469	1.3683	1017.6406	-0.11381	907.1179	158751.9375	761.341	1.3187	853.6779	0.80196	8812180	0.1458	396.425	102.547	101.7372	151.2533	147.9073	23595.5059	130.3251	0.51618	142.8624	1595320
018	2018-05-13t0659	1526213084.71	larva	37.7969	-18.0021	-237.7647	913.7027	50.6528	37982.6733	119630.8135	1309315.454	2399.37	0.86317	504.94	0.66146	481.4069	0.62559	1471.9381	1.0384	1353.4147	295859.5625	699.5528	0.73411	999.8734	1.2553	10125100	0.17604	288.314	104.013	103.4576	150.8078	148.5543	30312.3691	131.4595	0.44182	143.2667	2085670
018	2018-05-13t1059	1526227496.32	larva	41.8002	-13.9989	-233.7615	799.925	56.0062	35033.7034	110699.3887	1273924.0945	2979.5	1.3194	464.82	0.1113	443.4601	0.10646	1513.4629	0.9679	1434.6587	279990.625	580.7049	-0.2806	880.6316	0.31686	8571750	-0.69896	187.739	107.268	106.7034	155.0383	152.746	28682.0781	135.0896	0.42689	147.9555	1978140
018	2018-05-13t1459	1526241872.27	larva	45.7935	-10.0056	-229.7681	952.2745	51.7353	41633.1753	131076.0423	1527166.4172	1431.28	-0.868	387.859	-0.86977	371.4252	-0.81764	963.6506	-0.82735	938.6994	212003.125	523.3569	-0.97914	775.3624	-0.58025	8499940	-1.0479	233.504	88.4039	87.8675	134.623	132.1691	29617.0527	115.7144	-0.34458	127.3392	1937370
018	2018-05-13t1859	1526256297.03	larva	49.8004	-5.9987	-225.7613	947.9483	56.9704	44286.1628	139476.5433	1725540.0666	2064.92	-0.29486	447.295	-0.51273	424.0641	-0.50781	1295.0459	-0.037141	1274.7781	301745.6875	602.5386	-0.65063	798.8125	-0.70913	10412100	-0.78732	267.513	107.44	106.6622	156.4943	153.4355	36463.1797	135.6213	0.25336	148.8926	2500990
018	2018-05-13t2259	1526270690.64	larva	53.7986	-2.0005	-221.763	998.793	58.4261	46254.6083	145632.0871	1826372.3095	2930.68	0.58411	465.887	-0.43001	438.1452	-0.46882	1550.1501	0.52267	1432.7493	378236.625	632.3811	-0.54221	919.0933	-0.16802	11336000	-0.77669	312.974	104.238	103.2726	155.4682	152.6102	37934.2422	133.5886	0.07024	147.377	2536330
018	2018-05-14t0259	1526285094.02	adult	57.7995	2.0005	-217.7621	989.6067	57.3535	46542.6696	146513.3865	1861543.8213	2514.19	-0.032929	465.872	-0.52807	435.5222	-0.60431	1564.2891	0.38636	1489.7336	383250.8125	647.9873	-0.49543	951.5628	-0.072581	11389600	-0.97648	240.005	99.512	98.7351	151.1173	148.3953	37023.7383	130.2452	-0.26931	144.0164	2432870
018	2018-05-14t0659	1526299493.98	adult	61.7995	6.0005	-213.7621	1040.135	58.9064	51825.325	163235.6487	2147737.7312	2203.75	-0.49645	428.252	-1.155	402.5128	-1.1977	1286.8506	-0.51905	1219.9846	350023.375	614.1938	-0.85193	847.0731	-0.74249	11643300	-1.0879	222.994	99.0981	98.1897	150.1466	147.8394	40839.8711	128.6647	-0.59164	142.7825	2694280
018	2018-05-14t1059	1526313901	adult	65.8015	10.0024	-209.7601	1040.7768	65.2971	53831.7338	169547.8687	2368986.458	1893.79	-0.93872	414.697	-1.4902	389.3049	-1.5625	1176.8157	-0.89281	1105.335	333038.8438	632.7199	-0.70534	900.4477	-0.44019	11695700	-1.2185	371.235	95.8855	94.5432	154.2216	150.7842	43644.7031	129.8021	-0.73819	144.7237	2704260
018	2018-05-14t1445	1526327461.96	adult	69.5684	13.7693	-205.9932	940.9947	65.7333	49069.3562	154599.2776	2162091.8778	1847.26	-1.0499	402.632	-1.8165	385.0955	-1.7875	1102.5081	-1.1492	1028.012	284447.0938	547.4436	-1.5922	765.576	-1.2728	10350500	-1.6588	358.05	97.7394	96.5859	154.6301	151.5882	39894.5781	131.7079	-0.79539	146.2861	2512590
018	2018-05-14t1845	1526341863.28	adult	73.5688	17.7697	-201.9928	962.1791	58.8887	45630.0437	143691.3315	1849298.628	1921.82	-0.99138	392.434	-2.1011	379.2955	-2.023	1147.1724	-1.0116	1080.2526	275321.375	485.9431	-2.2819	732.1064	-1.469	9404290	-1.9732	245.348	102.089	100.7377	158.4326	155.1329	38023.8203	133.9505	-0.81074	149.3067	2446470
018	2018-05-14t2245	1526356262.13	adult	77.5684	21.7694	-197.9932	968.7965	61.6605	49496.356	156023.0115	2086458.1789	1741.06	-1.2359	415.17	-1.6953	404.123	-1.5521	1002.6875	-1.4993	938.6689	260698.75	500.4307	-2.1282	667.2298	-1.8694	10781600	-1.7043	373.526	114.124	113.4705	167.7245	165.1594	43608.3672	145.9213	0.2003	160.0472	2963680
018	2018-05-15t0245	1526370663.28	adult	81.5688	25.7697	-193.9928	975.948	61.6518	48643.9674	153218.3149	2036564.0773	2011.69	-0.87065	401.058	-1.9618	386.1223	-1.941	1141.8503	-0.95233	1105.7187	292313.6875	513.1257	-1.9451	673.1776	-1.7793	10231400	-1.8829	234.298	108.767	107.6593	165.4763	162.8386	42361.9453	142.691	-0.36726	157.4635	2774750
018	2018-05-15t0645	1526385062.38	adult	85.5685	29.7695	-189.9931	984.9798	61.8407	51048.6412	160843.171	2193771.8385	1842.24	-1.0773	421.435	-1.4829	407.0882	-1.4291	1098.8357	-1.0497	1017.7287	294487.9688	526.2563	-1.7168	722.4854	-1.3348	11283500	-1.6564	307.635	115.279	114.4527	171.7533	169.0899	46029.875	148.2893	-0.052742	162.8828	3086480
018	2018-05-15t1045	1526399462.15	adult	89.5685	33.7694	-185.9932	877.1385	61.9159	44742.7223	141081.398	1898011.3947	1298.99	-1.833	408.888	-1.6673	395.8191	-1.6196	947.2188	-1.6238	948.8665	222596.4062	524.676	-1.6441	720.3183	-1.233	9594560	-2.0798	235.865	104.552	103.2663	168.1224	165.143	39508.7656	141.0653	-0.93097	158.7732	2453300
018	2018-05-15t1445	1526413870.31	adult	93.5707	37.7717	-181.9909	977.6077	61.3403	48128.6788	151604.6513	1989156.2076	2385.18	-0.16691	421.244	-1.3047	407.9154	-1.2579	1163.9904	-0.50787	1091.2192	294489.5625	511.5318	-1.7058	691.5798	-1.3235	10645300	-1.8094	391.33	115.175	113.9182	176.8971	173.3767	44754.9727	149.5517	-0.39013	166.9805	2910590
018	2018-05-15t1845	1526428280.09	adult	97.5734	41.7744	-177.9882	926.8185	62.5544	46384.5868	146254.38	1953476.5252	1293.94	-1.7298	350.474	-2.7441	341.9264	-2.7108	846.8919	-1.8634	802.9243	206641.625	422.9427	-2.7774	610.0044	-1.8593	8529130	-2.3187	730.376	105.166	103.5853	166.8323	160.8677	40707.0703	138.6609	-1.4301	155.6226	2559330
018	2018-05-15t2245	1526442679.56	adult	101.5733	45.7742	-173.9883	529.2951	85.7592	32551.3261	104232.5289	1671589.1163	1088.71	-1.9643	349.314	-2.6801	341.022	-2.6554	768.2616	-2.0917	743.0256	131372.7344	433.5157	-2.5449	588.8284	-1.9094	5939740	-2.9428	211.852	98.488	96.4748	166.363	163.7823	28448.0684	134.3058	-1.8682	154.6094	1674690
018	2018-05-16t0245	1526457072.34	adult	105.5713	49.7722	-169.9903	920.222	60.649	41954.6281	132152.4425	1613262.8886	1321.79	-1.53	359.017	-2.3695	353.0756	-2.2857	857.7825	-1.4985	822.9921	189569.9375	428.0482	-2.5249	598.2086	-1.6959	7925310	-2.408	298.706	111.201	109.6887	177.1724	173.3104	39155.0938	147.5805	-1.0525	166.4123	2454770
018	2018-05-16t0645	1526471469.32	adult	109.5704	53.7714	-165.9912	881.7386	56.2686	39819.7271	125444.6093	1542285.3381	958.929	-1.9787	386.686	-1.6441	383.8569	-1.4498	732.5679	-1.9425	715.2113	153839.25	462.83	-1.9384	578.1081	-1.7402	8103770	-2.3155	388.994	121.088	119.5049	192.8723	187.618	40503.1797	157.9973	-0.51916	179.3012	2537650
018	2018-05-16t1045	1526485872.89	adult	113.5714	57.7724	-161.9902	888.4951	63.2273	42389.2018	133587.2524	1782792.1369	1189.19	-1.5502	386.473	-1.5437	382.9546	-1.374	797.5099	-1.4778	753.761	177844.7031	485.5696	-1.5126	580.1223	-1.5957	8602890	-2.1329	323.521	114.01	111.8356	224.8624	213.0441	50144.3164	160.1607	-0.55056	193.3234	2537860
018	2018-05-16t1445	1526500277.22	adult	117.5726	61.7736	-157.989	824.0544	100.6246	48500.0367	154277.197	2469722.0241	1146.09	-1.5264	362.522	-1.9993	355.9766	-1.9547	694.1859	-1.8264	634.6951	176323.2188	444.8881	-2.0081	538.765	-1.8544	9192460	-1.9214	441.189	114.826	108.1206	335.8522	328.5076	85306.4609	169.3906	-0.17274	291.6394	2911640
018	2018-05-16t1845	1526514673.3	adult	121.5716	65.7725	-153.9901	912.706	58.2953	41288.2857	129970.8485	1646464.679	1293	-1.236	343.273	-2.3652	337.2116	-2.3515	749.5182	-1.4314	692.1419	163394.9688	417.0733	-2.3401	540.7948	-1.7334	7457950	-2.286	331.349	112.936	110.9214	187.9114	183.4151	40964.6875	150.8555	-1.3645	173.106	2453650
018	2018-05-16t2245	1526529071.96	adult	125.5712	69.7721	-149.9904	851.1477	64.3264	43829.4774	138292.9974	1868060.2498	950.128	-1.639	336.583	-2.4476	333.2691	-2.3818	664.0435	-1.7127	632.0618	152730	404.8826	-2.4564	505.277	-1.9708	7734680	-2.1416	244.42	111.653	110.2178	174.9838	171.9818	40246.2734	150.3313	-1.4995	166.4661	2565790
018	2018-05-17t0245	1526543479.1	adult	129.5732	73.7741	-145.9885	852.9378	62.2638	42663.6385	134514.6063	1800630.0673	785.339	-1.7891	348.523	-2.0839	345.6069	-1.9867	589.6073	-1.9504	576.8847	132072.0312	415.7366	-2.2346	484.5909	-2.086	7801330	-2.0466	506.762	107.033	104.7421	191.3539	184.2614	42863.2812	149.2196	-1.65	172.6471	2395830
018	2018-05-17t0645	1526557861.07	adult	133.5682	77.7691	-141.9935	824.4361	57.5048	37919.1643	119453.1607	1472396.9515	1136.88	-1.2318	408.296	-0.52101	403.3661	-0.35284	727.2181	-1.2024	691.3614	145443.625	481.34	-1.1655	564.2868	-1.2585	8143860	-1.8851	280.131	137.96	135.848	218.7398	215.3356	43747.9531	179.711	-0.26493	204.7819	2751750
018	2018-05-17t1045	1526572264.2	adult	137.569	81.77	-137.9926	633.6294	119.8236	43252.1089	139863.9656	2690032.0268	898.564	-1.4887	316.724	-2.7454	312.5853	-2.7492	609.8754	-1.6612	593.0008	137831.8438	385.8463	-2.6076	475.6165	-2.0455	7148790	-2.0392	247.35	110.529	108.1374	189.5663	186.0037	42841.9805	149.7656	-1.7792	174.9543	2494760
018	2018-05-17t1445	1526586680.63	adult	141.5736	85.7745	-133.988	895.6143	59.9636	43645.8809	137573.2475	1772695.7863	1638.06	-0.41869	405.868	-0.38923	400.9933	-0.21726	798.3171	-0.68777	693.5422	183612.9375	488.8596	-0.92579	553.128	-1.2401	9302080	-1.4667	490.453	137.148	135.2365	227.8395	222.2655	52403.0859	183.2796	-0.35963	209.9376	3143290
018	2018-05-17t1845	1526601084.29	adult	145.5746	89.7755	-129.987	867.0088	68.1446	46427.528	146471.1365	2157396.2411	820.473	-1.4678	308.665	-2.8433	301.3282	-2.9506	588.402	-1.6028	573.7583	143570.0781	392.1529	-2.4399	464.351	-2.0614	7507350	-1.8002	827.53	113.39	111.0182	200.5281	192.8468	48928.8477	153.3105	-1.7514	179.6563	2757870
018	2018-05-17t2245	1526615471.76	adult	149.5711	93.7721	-125.9905	893.108	58.6219	41862.5744	131852.4202	1665025.0359	1208.92	-0.87949	380.438	-0.88192	374.9315	-0.77438	712.5578	-0.94456	655.1348	156762.7188	465.2511	-1.2083	530.5118	-1.3665	8365840	-1.5411	304.911	139.145	137.1989	229.2764	223.8124	50440.8125	182.202	-0.62222	211.2274	3059790
018	2018-05-18t0245	1526629869.61	adult	153.5705	97.7715	-121.9911	539.0156	110.2167	33601.0349	108897.8761	1940398.4459	1549.01	-0.35172	401.077	-0.24629	395.4542	-0.091348	775.6838	-0.56984	694.722	136520.3438	487.7757	-0.7911	557.6033	-1.0559	7039300	-1.7618	416.124	145.527	143.2471	236.2598	231.8369	41581.7227	188.624	-0.46217	218.1556	2554140
018	2018-05-18t0645	1526644268.38	adult	157.5702	101.7711	-117.9914	546.9569	106.4648	34175.5618	110664.0216	1934714.0719	1172.01	-0.81398	400.038	-0.18998	394.0406	-0.042896	719.1234	-0.7796	660.5431	128723.0938	486.5532	-0.76689	555.7922	-1.0359	7141880	-1.6778	389.657	147.798	145.7682	242.9817	238.6624	43493.7188	190.8067	-0.47388	223.7976	2638630
018	2018-05-18t1045	1526658671.74	adult	161.5711	105.7721	-113.9905	666.4406	89.0944	35028.9186	111468.3961	1599116.1775	1173.09	-0.75829	384.084	-0.55204	375.9916	-0.49631	740.1404	-0.61415	685.554	136185.8281	475.1423	-0.9171	568.5964	-0.87272	7061390	-1.6409	318.548	143.33	140.5175	247.247	242.4111	45493.4414	189.7935	-0.59852	228.8944	2635120
018	2018-05-18t1445	1526673063.27	adult	165.5688	109.7697	-109.9929	418.1654	78.3257	22620.2149	73118.5016	1070552.5601	713.703	-1.3713	358.533	-1.196	350.7232	-1.1805	590.1066	-1.3197	588.4438	70222.6875	461.0997	-1.115	541.3188	-1.1155	4257580	-2.1606	539.834	146.464	139.9799	438.2157	432.8965	52147.6719	207.6428	-0.063954	353.7395	1739260
018	2018-05-18t1845	1526687438.42	adult	169.5619	113.7628	-105.9998	509.1638	121.3803	38357.7022	124518.4329	2738748.4865	639.965	-1.4436	315.764	-2.3507	308.8768	-2.3895	515.311	-1.6688	506.0274	103062.2109	409.4771	-1.9522	472.4496	-1.7843	6304860	-1.699	309.328	112.315	108.3247	223.0095	216.8504	44601.8906	163.8006	-1.6208	201.7108	2242580
018	2018-05-18t2245	1526701836.9	adult	173.5614	117.7624	-102.0002	565.6828	122.7188	39046.5658	126995.8574	2542616.36	718.157	-1.2909	317.211	-2.2594	310.7195	-2.275	537.6969	-1.5228	517.4527	109690.1719	415.1619	-1.8204	491.8516	-1.5583	6453670	-1.6281	342.692	110.962	107.1229	219.6307	214.0465	44804.6562	161.9757	-1.7165	199.7249	2257520
018	2018-05-19t0245	1526716237.75	adult	177.5617	121.7626	-97.9999	694.1512	76.1197	37971.655	120636.5857	1758623.7765	649.648	-1.368	318.943	-2.1579	313.8125	-2.1198	506.7472	-1.6627	493.7517	101349.4453	405.9443	-1.9394	467.4267	-1.7768	6349510	-1.6157	256.374	111.771	108.2776	210.1414	205.9163	42028.2812	162.4476	-1.7319	194.9286	2225140
018	2018-05-19t0645	1526730637.53	adult	181.5616	125.7626	-94	677.5338	73.2288	37050.2543	118106.5043	1714102.6693	674.415	-1.2987	318.775	-2.1095	313.5307	-2.0675	513.2362	-1.6021	502.7621	99567.8281	405.5465	-1.9082	467.0338	-1.7493	6180720	-1.6151	284.532	112.68	109.3002	213.4643	208.5407	41412.0664	164.0441	-1.7151	197.0836	2184760
018	2018-05-19t1045	1526745038.56	adult	185.5619	129.7628	-89.9997	386.2206	107.4374	31797.5925	104441.2769	2306202.3563	763.421	-1.12	306.104	-2.4294	293.4789	-2.636	570.4894	-1.2491	551.9084	94701.2344	421.6554	-1.5988	516.152	-1.2182	5058370	-1.8041	265.96	107.736	103.2555	214.029	210.4846	35528.8125	159.4452	-1.8732	196.7274	1780340
018	2018-05-19t1445	1526759435.89	adult	189.5612	133.7621	-86.0005	475.0046	130.557	35743.6187	117801.6362	2507307.4961	657.224	-1.2768	297.42	-2.6353	286.6162	-2.7946	518.2283	-1.5291	506.1866	96908.6875	411.8267	-1.7262	478.4964	-1.5676	5533510	-1.686	268.338	107.357	102.9877	206.8394	201.3233	38678.9609	158.2717	-1.9253	190.2832	1997390
018	2018-05-19t1845	1526773845.33	adult	193.5638	137.7647	-81.9978	397.1752	126.3263	35550.0781	120523.947	2860291.7472	667.565	-1.2361	298.657	-2.5458	286.8257	-2.7292	533.2969	-1.4163	524.1583	98659.9375	415.6156	-1.624	498.7995	-1.3307	5513200	-1.6663	303.669	108.824	104.7098	217.5773	213.0537	40251.7969	159.9126	-1.9024	198.4794	2008900
018	2018-05-19t2246	1526788306.8	adult	197.5809	141.7818	-77.9808	441.3428	124.0564	26888.9563	95717.0024	1624018.8529	644.178	-1.2579	296.381	-2.5588	285.6328	-2.706	540.0566	-1.3505	532.4554	76147.9844	402.4325	-1.7989	500.5902	-1.2812	4178680	-1.905	274.588	105.474	102.8081	198.9863	193.8932	28057.0625	147.3818	-2.2338	179.0683	1487080
018	2018-05-20t0246	1526802718.6	adult	201.5841	145.7851	-73.9775	433.0182	128.4971	33561.1511	112047.3556	2597694.9309	713.644	-1.1033	300.021	-2.3961	287.6869	-2.5817	575.4784	-1.1011	567.6091	100708.7188	410.3759	-1.6297	525.0272	-1.0108	5243180	-1.6785	305.658	110.083	104.5814	234.7697	228.7939	41084.7031	168.3837	-1.7495	213.3659	1923810
018	2018-05-20t0646	1526817117.78	adult	205.5839	149.7848	-69.9777	440.8471	129.9741	34847.0161	116268.7149	2742725.084	699.173	-1.1113	296.437	-2.4451	285.0289	-2.6027	563.9916	-1.1496	556.1318	102646.4688	401.6005	-1.731	508.1888	-1.1524	5377360	-1.6379	337.331	111.257	105.27	248.0082	241.528	45137.4883	171.317	-1.7185	222.9476	2018200
018	2018-05-20t1046	1526831518.91	adult	209.5842	153.7852	-65.9774	373.6372	128.6281	32288.7936	108690.9495	2648316.9183	734.346	-1.0173	298.944	-2.3089	284.8045	-2.5394	564.2976	-1.1248	556.8446	94802	413.9945	-1.5024	505.988	-1.1526	5018370	-1.7003	346.757	112.446	105.6077	251.7986	246.4778	42302.168	178.671	-1.5976	230.723	1887630
018	2018-05-20t1446	1526845906.79	adult	213.5809	157.7818	-61.9808	365.6652	126.8531	31008.8494	104562.4439	2526689.2267	676.374	-1.1256	297.708	-2.2749	283.8139	-2.4888	559.2084	-1.1388	551.5648	90591.7656	411.1417	-1.5137	506.9524	-1.1241	4798460	-1.7387	330.4	113.472	106.3313	253.8197	249.2485	41118.7852	181.3468	-1.5891	233.2021	1828940
018	2018-05-20t1847	1526860326.19	adult	217.5862	161.7872	-57.9754	373.7716	127.329	31610.1956	106494.9871	2558000.3169	691.098	-1.0763	295.108	-2.2652	281.7631	-2.4516	566.5575	-1.0691	559.9096	93481.9844	406.7899	-1.5464	520.1404	-0.98102	4847160	-1.7285	335.248	113.655	106.4793	260.4586	255.3279	42975.6641	181.1774	-1.6481	236.4962	1866780
018	2018-05-20t2246	1526874725.35	adult	221.586	165.7869	-53.9756	379.4022	127.6576	31790.0141	106568.2673	2564505.1251	676.947	-1.094	294.685	-2.1992	281.7218	-2.3624	541.6136	-1.226	531.8688	89907.8594	406.7899	-1.5157	498.763	-1.1714	4865840	-1.7238	328.368	114.985	106.9593	266.1428	260.6916	44179.7031	189.1066	-1.5379	243.5139	1898640
018	2018-05-21t0247	1526889129.77	adult	225.5872	169.7882	-49.9744	370.2083	129.1198	31758.1552	106718.1633	2589701.9795	635.646	-1.1808	287.889	-2.304	275.4208	-2.4502	531.4667	-1.2832	523.0539	87692.0156	396.2561	-1.6388	487.313	-1.2671	4749600	-1.7503	339.647	114.833	106.5998	273.7625	269.5041	45170.8203	190.9885	-1.5587	252.0259	1894520
018	2018-05-21t0647	1526903559.76	adult	229.5956	173.7965	-45.966	363.6875	128.7008	31521.9945	105991.9684	2593600.8132	625.632	-1.1955	289.53	-2.1918	276.5296	-2.3416	539.7912	-1.2082	538.8312	88525.7578	399.8386	-1.5609	497.0379	-1.1591	4743650	-1.7531	354.957	114.772	106.3627	280.5471	275.4639	46009.7266	191.9646	-1.5965	253.4068	1880420
018	2018-05-21t1047	1526917925.33	adult	233.586	177.7869	-41.9756	361.6754	127.902	31013.4128	104537.6938	2544742.2292	672.854	-1.0585	287.654	-2.1772	273.9284	-2.3407	549.5233	-1.1205	536.643	89022.7656	402.7514	-1.4972	501.4019	-1.1041	4636120	-1.7796	364.009	115.463	106.3442	283.388	277.2597	45908.8594	194.4459	-1.6063	260.9518	1860910
018	2018-05-21t1447	1526932325.6	adult	237.5861	181.787	-37.9755	365.5832	128.6804	31143.3012	104718.3403	2544589.3333	654.161	-1.0948	288.752	-2.0932	274.2841	-2.269	545.362	-1.1345	536.5841	88348.6484	403.3914	-1.468	506.5761	-1.0415	4674600	-1.7744	353.911	115.994	107.0509	287.7837	280.0258	46620.9609	198.4978	-1.586	262.6999	1877830
018	2018-05-21t1847	1526946731.66	adult	241.5878	185.7887	-33.9739	369.0431	128.4944	31931.2908	107210.391	2649619.2358	652.772	-1.0857	286.534	-2.0982	272.4112	-2.2619	553.1471	-1.0587	543.4935	91822.4219	400.8349	-1.4845	507.4641	-1.02	4754450	-1.7596	353.885	116.41	106.9778	295.8816	292.5941	49116.3477	200.7143	-1.6021	272.5793	1931600
018	2018-05-21t2247	1526961128.66	adult	245.5869	189.7879	-29.9747	384.7827	125.4402	31202.3292	104226.1435	2420493.5744	809.785	-0.60588	288.001	-2.0147	275.9281	-2.1204	592.9326	-0.73504	573.0479	96648.0156	400.562	-1.4707	518.2446	-0.90418	4669940	-1.7815	368.678	119.794	110.3213	293.7003	286.5919	47873.1484	204.3789	-1.5901	269.5274	1942470
018	2018-05-22t0247	1526975538.2	adult	249.5896	193.7905	-25.972	387.7449	129.6724	31521.5456	105644.9345	2479740.8081	745.435	-0.77418	284.669	-2.0514	272.8875	-2.1493	557.1223	-0.99215	538.5443	91368.0469	389.3834	-1.6044	491.8661	-1.1443	4668000	-1.7853	384.183	120.399	111.1237	284.6228	277.0883	46678.1328	200.8337	-1.7173	259.3428	1974300
018	2018-05-22t0647	1526989935.06	adult	253.5887	197.7896	-21.9729	367.8299	131.2445	27490.5627	92771.8398	1973478.8086	640.67	-1.0907	289.787	-1.884	276.4348	-2.0138	551.2814	-1.0202	548.0316	79384.5234	410.475	-1.3055	503.8062	-1.0177	4154390	-1.9092	341.707	118.336	111.9571	260.1099	252.429	37455.8203	182.9728	-2.1169	236.6166	1696460
018	2018-05-22t1047	1527004340.92	adult	257.5903	201.7913	-17.9713	331.5906	127.2757	28246.6195	97734.0382	2264250.108	622.669	-1.1449	290.899	-1.8158	277.8569	-1.9339	517.3137	-1.2767	510.543	76045.1094	409.4567	-1.3042	479.1372	-1.243	4276210	-1.8871	358.149	123.576	114.7708	296.5497	291.1531	43592.8047	205.475	-1.7444	269.4476	1816570
018	2018-05-22t1448	1527018825.84	adult	261.6139	205.8149	-13.9477	322.8382	119.1364	27196.5838	92869.3365	2101320.0256	637.577	-1.0891	287.17	-1.863	275.1142	-1.9569	513.3011	-1.2966	501.7668	72888.75	403.5127	-1.3679	478.3128	-1.2396	4066620	-1.9451	396.71	124.548	116.0836	286.5544	279.4539	40690.7305	205.6295	-1.7993	259.4227	1763720
018	2018-05-22t1845	1527033042.2	adult	265.5629	209.7639	-9.9987	327.0618	121.017	27755.1389	95245.831	2184194.0278	582.865	-1.2957	285.748	-1.8557	273.4726	-1.9533	501.0994	-1.3862	494.9911	72659.4062	400.5146	-1.3924	469.1305	-1.3173	4123340	-1.9405	358.363	124.931	116.6191	274.6121	269.3174	39818.7578	204.1672	-1.8833	253.1829	1802760
018	2018-05-22t2245	1527047447.1	adult	269.5643	213.7652	-5.9973	329.8558	121.5052	27558.2055	94860.6868	2138210.2942	578.258	-1.3299	281.726	-1.9079	270.2222	-1.9871	496.9135	-1.4112	489.9465	71555.5469	393.1415	-1.4732	468.066	-1.3168	4046430	-1.9703	364.98	127.05	117.8139	290.1841	284.9984	41786.5078	212.0728	-1.7922	267.1426	1824820
018	2018-05-23t0245	1527061836.58	adult	273.5614	217.7623	-2.0003	323.1666	121.029	26875.4374	92686.7288	2067863.6007	613.53	-1.2	281.617	-1.8692	269.6374	-1.9571	498.3653	-1.3889	490.8994	69771.1406	393.7599	-1.4499	462.3333	-1.3618	3936720	-2.0108	368.049	127.752	118.1186	296.1435	289.0926	41460.0859	213.5705	-1.8215	268.3204	1785840
018	2018-05-23t0645	1527076238.5	dead	277.5619	221.7628	2.0003	320.0388	120.4632	26934.198	92966.0847	2106261.8856	553.882	-1.5075	280.125	-1.8624	268.0836	-1.9501	469.0679	-1.637	464.9374	66138.5781	391.9941	-1.4575	446.3843	-1.5064	3926230	-2.0282	363.287	127.988	118.4934	297.2721	291.1511	41915.3672	216.4191	-1.8259	272.7947	1793870
019	2018-05-11t1523	1526070525.01	egg	-1.8066	-49.6037	-301.3687	156.6313	27.0418	2949.9002	9382.9642	51054.8227	0	1753.2962	0	-0.65618	0	-0.67239					0	-0.61232	0	-0.43648	0	157457.1551	0	0	0				0	-0.55025	0	0
[truncated: 5,099 more rows]
