# Supplementary material for: Global, cell non-autonomous gene regulation drives individual lifespan among isogenic C. elegans
Source: eLife. 2021 Feb 1;10:e65026. doi: 10.7554/eLife.65026 (PMC7864635; doi:10.7554/eLife.65026)
Supplement: Source data 1. [file elife-65026-data1.zip › figure_data/Figure 5 - daf-16 mutant/mir-243/mutant/mir-243_daf-16_20180613-spans.tsv]

name	larvaspan	adultspan	lifespan
000	59.9083	116.0075	175.9158
002	61.793	164.0119	225.8048
003	61.7931	116.0078	177.8009
004	55.9127	128.0076	183.9204
005	63.9115	136.0119	199.9234
006	71.9114	100.0074	171.9188
007	65.7962	72.0052	137.8014
008	63.9119	120.0093	183.9211
009	59.9096	116.008	175.9176
010	79.9138	80.0033	159.9171
011	65.7967	144.0079	209.8046
012	63.9125	216.0186	279.9311
013	59.9103	136.0136	195.9238
014	57.7988	132.0159	189.8148
015	53.7989	128.0054	181.8043
016	55.9148	128.0079	183.9227
017	56.0256	108.0104	164.036
018	61.7956	108.0104	169.806
019	67.9144	116.0089	183.9233
020	65.7981	84.0048	149.8029
021	59.9115	132.02	191.9316
022	55.9157	108.0046	163.9203
023	63.9141	100.0065	163.9205
024	57.8006	144.0112	201.8118
025	53.8007	144.0102	197.8109
026	57.8009	116.0062	173.8071
027	55.9166	148.0087	203.9254
028	61.7972	72.0054	133.8026
029	57.8014	144.0113	201.8128
030	71.9154	144.0968	216.0122
031	67.916	116.0095	183.9254
032	57.8019	72.0014	129.8032
033	63.9155	112.0068	175.9223
035	71.9163	116.0187	187.935
036	59.9138	188.0189	247.9327
037	59.914	80.0087	139.9227
038	57.8029	112.0071	169.81
039	47.9162	108.0079	155.9242
041	59.9146	96.01	155.9245
042	69.8025	120.0188	189.8213
043	67.9179	132.0131	199.931
044	59.9151	168.0152	227.9303
045	79.9195	116.011	195.9305
046	63.9177	52.0114	115.929
048	71.9184	172.0143	243.9327
049	59.9159	100.0085	159.9244
050	92.0345	52.0034	144.0379
051	67.9192	88.0071	155.9264
052	55.9204	144.0124	199.9328
053	61.8014	104.0098	165.8112
054	57.8056	120.0055	177.8111
055	63.9191	196.0242	259.9432
056	53.8064	140.0184	193.8248
057	53.8065	112.0054	165.8119
058	63.9196	176.0142	239.9338
059	55.9216	196.0167	251.9383
060	57.8066	96.0063	153.8129
061	63.92	172.0172	235.9372
062	61.8028	152.0301	213.8329
063	57.8071	132.0194	189.8265
064	67.9212	96.0072	163.9284
065	65.8057	96.007	161.8127
066	63.9209	128.0218	191.9426
067	63.921	96.0071	159.9282
068	59.9188	104.0106	163.9294
069	51.9236	144.0124	195.936
070	59.9191	112.0121	171.9312
071	63.9217	160.0135	223.9352
072	63.9218	144.0112	207.933
073	61.8048	120.0118	181.8166
074	53.8097	116.008	169.8177
075	61.8052	76.0092	137.8144
076	71.9231	64.0062	135.9294
077	63.9228	96.0076	159.9304
078	63.9229	116.0095	179.9324
079	63.9231	100.0085	163.9316
080	71.9238	88.0071	159.9309
081	75.9246	136.0297	211.9543
082	59.9211	84.0086	143.9297
083	63.9238	132.0155	195.9393
084	53.8116	136.021	189.8326
085	67.9247	104.0097	171.9344
086	63.9242	120.0127	183.9369
087	55.9261	188.0158	243.9419
089	71.9254	152.014	223.9394
090	59.9225	96.0121	155.9346
091	57.8122	156.0309	213.8431
092	67.926	144.0321	211.9581
093	59.923	84.0091	143.932
094	63.9257	112.0093	175.9349
095	63.9259	116.0105	179.9364
096	79.9284	116.0142	195.9426
097	55.9278	172.0149	227.9427
098	59.9239	100.0113	159.9352
099	65.812	136.0173	201.8293
101	57.8139	140.0155	197.8295
102	69.8131	144.034	213.8471
103	63.9273	136.0177	199.9449
104	59.9248	116.0126	175.9375
105	71.9285	88.0085	159.937
106	63.9279	124.0256	187.9535
108	59.9256	88.0108	147.9363
109	59.9257	112.0146	171.9403
110	63.9285	108.0119	171.9404
111	64.0427	108.0098	172.0525
112	59.9262	92.0136	151.9398
113	61.8119	100.0126	161.8245
114	65.8148	116.0122	181.827
115	71.9303	84.0103	155.9407
117	59.927	144.019	203.946
118	67.9307	112.0119	179.9426
119	59.9273	120.0155	179.9428
121	59.9276	124.0184	183.946
122	56.0409	132.0309	188.0718
123	59.9279	172.0254	231.9534
124	51.9334	108.008	159.9414
126	51.9339	116.0109	167.9448
127	53.8197	156.0132	209.8329
128	63.9318	120.0165	183.9483
129	55.9335	148.0158	203.9492
131	59.9297	128.0312	187.9608
132	63.9325	108.0135	171.946
133	61.8158	132.0323	193.8481
