# Supplementary material for: Global, cell non-autonomous gene regulation drives individual lifespan among isogenic C. elegans
Source: eLife. 2021 Feb 1;10:e65026. doi: 10.7554/eLife.65026 (PMC7864635; doi:10.7554/eLife.65026)
Supplement: Source data 1. [file elife-65026-data1.zip › figure_data/Figure 5 - daf-16 mutant/mir-243/mutant/mir-243_daf-16_20180613.tsv]

name	timepoint	timestamp	stage	age	adult_age	ghost_age	length	max_width	projected_area	surface_area	volume	gfp_mean	gfp_mean_z	gfp_median	gfp_median_z	gfp_over_99_mean	gfp_over_99_mean_z	gfp_over_99_median	gfp_over_99_sum	gfp_percentile_95	gfp_percentile_95_z	gfp_percentile_99	gfp_percentile_99_z	gfp_sum	gfp_sum_z	green_yellow_excitation_autofluorescence_mean	green_yellow_excitation_autofluorescence_median	green_yellow_excitation_autofluorescence_over_99_mean	green_yellow_excitation_autofluorescence_over_99_median	green_yellow_excitation_autofluorescence_over_99_sum	green_yellow_excitation_autofluorescence_percentile_95	green_yellow_excitation_autofluorescence_percentile_95_z	green_yellow_excitation_autofluorescence_percentile_99	green_yellow_excitation_autofluorescence_sum
000	2018-06-13t1246	1528912082.26	egg	-1.8843	-61.7926	-177.8001	603.4968	38.7283	15398.2654	48591.5625	351928.5537	227.5874	1.5174	231.7881	1.4375	311.5268	4.6281	308.0166	25856.727	281.4596	1.8766	300.6517	2.2771	1887837.9	4.4099	102.0468	97.6684	188.0248	185.9377	15606.062	152.5584	0.011851	175.8323	846478.25
000	2018-06-13t1632	1528925649.39	larva	1.8843	-58.024	-174.0315	514.9466	52.1562	15081.4759	48005.2513	397786.8597	232.9417	1.177	237.8996	1.1372	312.2805	2.546	309.5472	25294.719	284.9373	1.2977	304.0134	1.4742	1880072.5	2.4885	102.8133	100.4039	178.946	176.9397	14494.629	148.1203	0.0049772	167.8469	829806.4
000	2018-06-13t2032	1528940055.07	larva	5.8859	-54.0224	-170.0299	517.5612	42.367	15437.5418	48731.2173	398164.1316	234.389	0.7855	239.9505	0.79426	316.2332	1.2058	314.2007	26247.352	289.1397	0.7132	308.7974	0.74439	1936288	1.3734	104.3846	101.9877	178.9076	175.9934	14849.332	148.1841	0.0028753	168.2857	862321.56
000	2018-06-14t0034	1528954522.52	larva	9.9046	-50.0036	-166.0112	549.8449	46.635	15834.8507	50199.184	405625.6669	241.9562	0.42151	246.9316	0.4806	324.6257	0.28226	321.1699	27917.81	295.5129	0.1626	314.5461	0.1089	2057595.6	0.629	107.4024	103.6085	191.4158	187.1473	16461.76	155.5201	0.0094926	177.9581	913349.75
000	2018-06-14t0434	1528968928.2	larva	13.9062	-46.0021	-162.0096	554.5874	47.2055	16352.0438	51842.4986	429279.2084	251.0685	0.060582	256.1461	0.18189	334.5657	-0.41183	332.0993	29441.785	304.6327	-0.34807	323.8088	-0.43886	2196096	0.065628	108.289	104.8471	192.9475	188.4875	16979.375	156.6382	0.0097059	178.3413	947203.9
000	2018-06-14t0834	1528983344.8	larva	17.9108	-41.9975	-158.005	564.7065	44.8342	16275.2815	51525.8132	418989.7181	263.1406	-0.29144	268.1005	-0.10152	350.747	-0.95546	346.6838	30865.73	319.0267	-0.8142	338.5251	-0.91255	2296691.5	-0.40929	110.5633	107.5377	192.0866	189.4692	16903.621	159.1102	0.012035	178.9253	964996.4
000	2018-06-14t1320	1529000517.82	larva	22.6811	-37.2272	-153.2347	581.5282	40.2481	15048.5114	47421.1729	347578.9665	273.4101	-0.74957	278.4751	-0.46686	363.868	-1.5092	360.985	29473.31	332.3175	-1.3503	351.7602	-1.4271	2211341	-0.94687	113.8651	111.5572	197.7599	195.1054	16018.552	161.846	0.01512	185.9397	920941
000	2018-06-14t1634	1529012144.48	larva	25.9107	-33.9975	-150.0051	556.2842	44.5538	15982.2395	50548.0804	408508.9559	278.0985	-1.084	283.1746	-0.73268	364.8253	-1.8537	363.3792	31374.973	335.2187	-1.7147	354.4756	-1.76	2376073.8	-1.2029	112.558	110.0206	190.1094	187.498	16349.405	158.0914	0.0092848	179.5904	961695.44
000	2018-06-14t2034	1529026539.85	larva	29.9095	-29.9988	-146.0064	617.3698	48.3119	22936.1703	72581.7129	703502.0094	441.8884	-0.49175	251.0015	-1.3123	1416.2782	-0.04617	1383.4833	172785.94	1046.6568	0.070932	1279.2506	0.0053519	5368502	-0.76522	81.9869	81.0413	130.5776	128.0109	15930.469	109.6182	-0.068319	123.2922	996058.94
000	2018-06-15t0034	1529040932.13	larva	33.9073	-26.001	-142.0085	557.0866	53.589	22734.461	71853.7331	791668.729	599.9951	0.070408	589.8887	0.48157	1131.0697	-1.0878	1128.3563	136859.44	978.8066	-0.63296	1090.62	-0.88236	7205940.5	-0.67526	80.8545	80.3197	124.4832	122.2319	15062.472	105.7173	-0.083936	117.5847	971062.5
000	2018-06-15t0434	1529055330.8	larva	37.9069	-22.0013	-138.0089	522.1653	49.6928	18976.2082	60087.67	575476.1819	1129.8267	3.2217	1055.4796	3.2355	3314.0073	2.4806	3180.5164	334714.75	2039.1215	1.987	2766.8478	2.1916	11364926	-0.1694	108.4481	107.7676	153.0391	150.0476	15456.946	134.7475	-0.035277	146.4998	1090879.5
000	2018-06-15t0834	1529069738.32	larva	41.909	-17.9993	-134.0068	502.7201	50.7721	16776.8288	53557.1264	505697.1249	745.5354	0.13099	645.0519	0.19366	2932.657	1.2079	2929.098	263939.12	1697.2121	0.3933	2689.6713	1.3822	6655394.5	-1.6587	89.3039	88.7865	133.514	132.0177	12016.257	114.9954	-0.078722	126.8786	797216.2
000	2018-06-15t1234	1529084144.8	larva	45.9108	-13.9975	-130.005	673.7034	64.3833	30899.0842	98107.6166	1183520.1963	797.2255	0.047706	584.1265	-0.52251	2616.1106	0.19195	2570.0696	426426.03	1855.7747	0.2878	2401.939	0.28395	12968468	-0.88135	106.6933	106.2377	152.0716	148.8472	24787.664	133.1426	-0.034745	144.5087	1735579.8
000	2018-06-15t1634	1529098534.2	larva	49.9079	-10.0004	-126.0079	563.6053	76.0745	29868.84	95872.3489	1333368.5787	766.0726	-0.63049	592.4048	-0.73991	2946.601	0.23576	2946.3037	462616.38	1657.9451	-0.72686	2662.4406	0.2679	11996697	-1.5147	103.6443	103.0983	150.9583	148.0425	23700.451	130.2487	-0.04068	143.2857	1623069.8
000	2018-06-15t2034	1529112963.2	larva	53.9159	-5.9923	-121.9999	1169.0349	59.1415	46297.653	145875.9727	1633827.3688	858.5798	-0.38999	493.6617	-1.6526	3703.874	0.85221	3574.5352	907449.1	2269.4925	0.35643	3276.6049	0.83907	20996568	-0.43803	93.6774	89.029	182.2948	178.7458	44662.227	144.4121	0.01457	170.7203	2290881.8
000	2018-06-16t0034	1529127335.73	larva	57.9083	-2	-118.0075	917.1763	64.4323	48021.6199	151491.6468	2086849.1236	1021.179	0.34175	857.9855	0.50011	3302.0088	-0.10252	3254.4465	832106.2	2264.1764	-0.11023	2823.4608	-0.31064	25695926	-0.14468	104.8016	104.1322	153.0585	151.18	38570.742	132.4257	-0.03366	145.7116	2637121.8
000	2018-06-16t0434	1529141735.52	adult	61.9082	2	-114.0076	1496.1578	64.1685	64499.488	202941.1511	2515007.224	968.7151	-0.43809	526.5295	-1.8093	4725.6504	1.3249	4632.3613	1606721.1	2868.27	0.84425	4043.1381	1.1521	32915970	0.52119	112.3448	110.7534	185.6976	182.4039	63137.18	148.5851	0.039028	173.007	3817365.2
000	2018-06-16t0834	1529156153.38	adult	65.9132	6.0049	-110.0026	1080.4951	69.8116	59446.7642	187309.0539	2738066.9861	969.7648	-0.78828	738.338	-0.70921	3672.825	-0.31992	3611.6378	1145921.4	2515.8036	-0.33527	3374.1025	-0.20538	30181990	-0.31009	91.1261	90.3437	138.9839	136.0248	43362.984	118.3259	-0.11458	130.9991	2836119
000	2018-06-16t1234	1529170539.77	adult	69.9094	10.0012	-106.0064	1078.8876	77.9439	65869.8442	207896.8203	3330160.505	991.0282	-0.95339	737.2654	-0.87781	4261.43	0.067509	4153.5212	1465932	2445.4219	-0.80296	3898.2272	0.20564	34076504	-0.10091	97.8551	96.7842	149.7858	147.0049	51526.3	128.0599	-0.076966	142.1883	3364745.8
000	2018-06-16t1634	1529184946.77	adult	73.9114	14.0031	-102.0044	1112.0831	70.5342	62901.9221	198267.176	3015628.7826	1144.5006	-0.30572	808.2446	-0.63525	4617.1562	0.19107	4547.3818	1519044.4	3044.0464	0.10762	4171.9698	0.27834	37646060	0.098231	98.7216	96.6134	160.4614	157.7156	52791.812	135.4824	-0.052349	151.7219	3247250.2
000	2018-06-16t2034	1529199341.52	adult	77.9099	18.0016	-98.0059	983.2076	68.7474	56332.8817	177681.1764	2679779.7107	1247.1927	0.034179	1095.3588	0.66165	3509.0881	-1.2151	3413.8713	1035181	2661.6204	-0.83384	3228.6201	-1.1604	36732320	-0.28234	122.0856	121.8476	176.3768	173.5713	52031.16	154.0595	0.026513	168.3418	3595666.2
000	2018-06-17t0034	1529213757.84	adult	81.9144	22.0062	-94.0014	1821.3421	64.8288	78410.4475	246737.1254	3098002.9246	1298.5157	0.11653	596.7776	-1.8015	6058.5312	1.2493	5916.3022	2502173.5	4005.1738	1.3818	5415.6449	1.3596	53602732	1.8457	126.215	124.6929	212.4789	207.3418	87753.79	163.9809	0.066557	190.8746	5210154.5
000	2018-06-17t0434	1529228142.35	adult	85.9101	26.0019	-90.0057	1005.0028	68.3993	58125.0039	183396.4045	2768268.0018	1776.197	2.2807	1444.4257	1.9859	6506.0605	1.5045	6375.6135	1977842.4	4296.1952	1.6813	5790.0075	1.6109	53971524	1.7279	107.2528	106.105	169.9603	165.3708	51667.92	140.7184	-0.067083	158.0188	3258985
000	2018-06-17t0834	1529242557.31	adult	89.9143	30.006	-86.0015	1042.8434	69.6128	59896.6894	188926.9675	2846200.2265	1821.3308	2.297	1193.9036	0.78521	6528.5737	1.3622	6365.5452	2049972.1	4596.1879	2.0116	5785.6917	1.4468	57029510	2.014	118.2323	117.112	180.1952	177.6896	56581.31	153.673	-0.0089816	171.5424	3702089.2
000	2018-06-17t1234	1529256948.83	adult	93.9119	34.0037	-82.0039	553.9356	117.0879	38387.8749	124774.4711	2530723.2166	2741.0327	6.2144	2527.0483	6.3795	7507.0933	2.1531	7407.626	1508925.8	6007.5918	4.078	7050.3446	2.7479	54850810	1.653	135.6398	134.2349	207.6723	200.786	41742.14	171.969	0.097321	191.7115	2714288.2
000	2018-06-17t1634	1529271347.15	adult	97.9115	38.0032	-78.0043	964.4696	71.3319	56443.1762	177943.9342	2775286.5708	1728.5883	1.6826	1581.2828	2.3426	5725.7656	0.38088	5658.5405	1689100.9	4075.3905	1.0341	5264.3831	0.65833	50974340	1.1266	100.8473	97.851	177.691	174.3595	52418.84	141.6728	-0.13824	164.077	2973884.5
000	2018-06-17t2034	1529285748.11	adult	101.9117	42.0035	-74.0041	1013.6799	71.1772	55204.9567	173909.8842	2563875.7033	1762.6511	1.7998	1439.4697	1.7618	6008.3555	0.56955	5849.1023	1742423.1	4252.8514	1.2763	5401.0178	0.75165	50944144	1.1207	123.9491	122.0822	208.6537	203.1643	60509.58	164.7174	0.018813	192.5525	3582377
000	2018-06-18t0034	1529300147.12	adult	105.9115	46.0032	-70.0043	982.1029	71.0414	57733.5212	182063.4197	2829957.1556	1669.9639	1.4324	1094.0193	0.39344	6184.6616	0.67809	6044.3604	1867767.8	4505.5374	1.6486	5642.6723	0.9763	50384480	1.0736	127.1019	123.9732	224.0137	218.0925	67652.15	174.0856	0.09115	206.184	3834791.5
000	2018-06-18t0434	1529314567.45	adult	109.9171	50.0088	-65.9987	1010.772	78.4579	61236.9638	193011.4099	3157789.3831	1536.2327	0.96172	1080.3865	0.41273	6520.263	0.94447	6259.8174	2086484.2	3941.0364	0.90074	5658.3938	1.001	49113360	0.97676	134.6639	133.1653	226.3867	218.9813	72443.74	176.1379	0.084868	204.867	4305204
000	2018-06-18t0834	1529328952.94	adult	113.9131	54.0048	-62.0027	983.0153	71.5114	57461.0816	181141.0853	2830077.3936	1606.1414	1.3214	1253.4141	1.196	6470.4307	0.89797	6260.2954	1947599.6	4120.3895	1.2216	5743.9961	1.1009	48224396	0.93149	145.2087	141.7996	261.3572	255.3282	78668.52	196.8509	0.41073	235.5373	4359890
000	2018-06-18t1235	1529343401.33	adult	117.9265	58.0183	-57.9893	1070.379	70.3836	61455.0897	193555.4857	3010584.8004	1435.4385	0.72863	1199.49	1.0652	6796.8643	1.1924	6593.1128	2188590.2	3258.9297	0.08642	5425.2274	0.80824	46129252	0.76967	132.2723	128.544	243.5376	240.491	78419.09	181.2173	0.051593	224.2638	4250701
000	2018-06-18t1634	1529357771.16	adult	121.9181	62.0099	-53.9977	1103.6245	67.3552	62169.8878	195783.6602	2965419.5524	1233.7651	0.015837	1050.9309	0.54338	5082.8926	-0.20574	5044.5635	1651940.1	2813.0797	-0.45042	4526.0682	-0.053017	40076390	0.19959	125.6764	124.2686	212.5937	208.1788	69092.96	166.4132	-0.34191	193.9256	4082347.5
000	2018-06-18t2034	1529372152.25	adult	125.9129	66.0046	-50.0029	1083.7881	71.8585	61752.0488	194526.2811	2960131.1348	1221.0414	0.070947	1036.0834	0.57257	5643.9443	0.31616	5579.2656	1822994	2769.5219	-0.41245	4849.1952	0.34246	39403004	0.22049	139.962	134.9117	347.3156	340.7772	112182.94	195.282	0.11994	290.792	4516574
000	2018-06-19t0034	1529386552.24	adult	129.9129	70.0046	-46.0029	1052.0914	69.6966	60467.4472	190493.3231	2921331.3432	1229.979	0.2151	1024.9464	0.61357	6503.6113	1.0842	6195.7397	2061644.8	2912.62	-0.10318	5142.1495	0.71159	38872256	0.25632	131.0181	126.0531	270.1475	264.9842	85636.766	190.6104	-0.070868	247.013	4140696
000	2018-06-19t0434	1529400952.44	adult	133.9129	74.0047	-42.0029	1076.9678	72.7282	63111.1556	198787.2584	3117760.2464	1170.0404	0.061581	976.7927	0.48499	5085.262	-0.018288	5038.3074	1678136.5	2684.2373	-0.34122	4451.7833	0.088898	38586764	0.31463	136.9724	133.423	276.1344	262.7521	91124.36	190.7799	-0.17178	242.2283	4517213.5
000	2018-06-19t0834	1529415371.95	adult	137.9184	78.0101	-37.9974	1071.1062	71.4483	61766.1344	194563.3187	2988465.8326	1131.5059	-0.022961	935.6237	0.36549	5900.4194	0.71118	5851.687	1905835.5	2587.7382	-0.40241	4854.5916	0.5655	36546508	0.18909	140.5889	135.794	271.1306	264.1133	87575.18	198.1016	-0.14776	248.7871	4540882.5
000	2018-06-19t1234	1529429756.68	adult	141.9141	82.0058	-34.0017	1040.3069	81.7935	63231.7372	200276.2279	3200817.618	1134.5043	0.064295	918.7428	0.34409	5392.6167	0.35938	5231.3071	1784956.1	2548.0414	-0.38844	4624.8913	0.40089	37480616	0.35968	151.1177	148.2694	281.0902	272.6416	93040.85	208.7174	-0.066734	253.6334	4992475
000	2018-06-19t1634	1529444158.06	adult	145.9145	86.0062	-30.0013	1043.6024	69.2455	59347.1452	186965.2946	2818394.3799	1140.2743	0.16528	1013.4353	0.83201	4475.093	-0.32058	4451.8662	1387278.8	2481.0673	-0.41913	3844.3847	-0.31598	35348504	0.22131	166.3699	162.3662	316.3042	307.8853	98054.3	238.4138	0.3535	286.6249	5157467
000	2018-06-19t2034	1529458559.33	adult	149.9149	90.0066	-26.001	966.3843	70.2512	54412.5757	171452.4237	2649053.0345	1155.1083	0.29554	970.136	0.67738	4941.6704	0.11107	4665.2993	1408376.1	2451.2783	-0.40764	4019.9925	-0.08135	32889398	0.044295	163.3003	157.3282	326.3938	321.3817	93022.24	249.6696	0.43673	299.849	4649648
000	2018-06-20t0034	1529472974.32	adult	153.919	94.0107	-21.9968	897.2695	69.5955	50667.5354	159863.178	2449427.2845	1156.2999	0.35819	1019.7638	0.94999	4995.798	0.20694	4730.8809	1323886.4	2319.3161	-0.56565	4050.943	0.0042279	30638478	-0.11645	171.0388	164.88	350.2845	338.826	92825.4	264.125	0.57837	313.4736	4532015.5
000	2018-06-20t0434	1529487359.55	adult	157.9149	98.0066	-18.0009	911.9856	68.7102	50611.5079	159528.4066	2392273.6193	1115.5205	0.20355	979.6987	0.78647	4453.8926	-0.18471	4308.5684	1180281.5	2293.9429	-0.56914	3821.1902	-0.18299	29557948	-0.17183	174.8152	168.5876	355.2384	347.5525	94138.19	270.5222	0.58871	318.5317	4632077
000	2018-06-20t0834	1529501761.14	adult	161.9154	102.0071	-14.0005	901.8101	69.0102	50094.3411	157930.6254	2371569.9634	1046.6915	-0.097469	934.6212	0.5931	4136.8164	-0.40204	4138.0073	1087982.8	2021.6987	-0.97942	3556.2702	-0.40964	27426458	-0.3338	173.5637	167.3999	356.1993	347.8509	93680.42	271.3098	0.50445	329.6882	4547890
000	2018-06-20t1234	1529516165.03	adult	165.9164	106.0082	-9.9994	889.6488	68.0031	48702.5738	153571.8303	2300831.8206	1076.2833	0.080625	945.1118	0.66105	4586.288	0.00016898	4401.6724	1169503.5	2281.8386	-0.51872	3975.0347	0.058884	27430158	-0.2882	181.3615	175.3324	382.4239	373.6241	97518.11	281.6754	0.59451	344.564	4622179.5
000	2018-06-20t1634	1529530575.15	adult	169.9193	110.011	-5.9966	839.6622	69.4509	46476.6019	146679.6193	2220703.0863	1073.5829	0.091247	979.1425	0.83946	4240.611	-0.25105	4159.3486	1034709	2131.8886	-0.74757	3735.8555	-0.15418	26100948	-0.38361	186.702	182.0145	395.9294	391.158	96606.766	285.5139	0.58236	351.5386	4539099.5
000	2018-06-20t2034	1529544961.72	adult	173.9155	114.0072	-2.0003	811.1667	68.4614	45665.5743	144239.8513	2192132.0465	1004.7488	-0.24239	922.2333	0.57706	3725.4165	-0.65172	3604.9626	890374.56	1972.2954	-1.0017	3292.8634	-0.58708	24005460	-0.55922	188.4474	185.2262	382.4887	374.0527	91414.805	283.8635	0.47951	345.2567	4502384.5
000	2018-06-21t0034	1529559363.81	dead	177.9161	118.0078	2.0003	825.3211	67.5653	45115.0333	142296.322	2143680.7499	1079.2634	0.17444	992.1828	0.94361	4034.9019	-0.37013	3973.6467	956271.75	2133.9083	-0.70291	3576.5935	-0.26217	25485728	-0.37522	200.9514	198.0529	414.5953	409.2519	98259.08	305.1201	0.79587	371.7435	4745267
002	2018-06-13t1246	1528912110.61	larva	0	-61.793	-225.8048	144.9271	30.369	2952.7502	9436.308	56505.1312	0	0.010367	0	-0.12027					0	0.47156	0	0.72848	0	1.9949	0	0				0	-0.14802	0	0
002	2018-06-13t1632	1528925677.97	larva	3.7687	-58.0242	-222.0361	145.3114	30.6692	2973.7877	9506.3342	57338.4211	0	-0.37922	0	-0.4637					0	-0.07742	0	0.05484	0	0.87996	0	0				0	-0.15601	0	0
002	2018-06-13t2032	1528940083.5	larva	7.7702	-54.0227	-218.0346	150.5201	33.1692	3226.4396	10324.33	65023.7916	0	-0.80223	0	-0.83007					0	-0.63253	0	-0.56799	0	0.10437	0	0				0	-0.16507	0	0
002	2018-06-14t0034	1528954551.08	larva	11.789	-50.0039	-214.0158	148.1042	33.1576	3218.9326	10303.5354	65451.8722	0	-1.2378	0	-1.2007					0	-1.1613	0	-1.1175	0	-0.47801	0	0				0	-0.17495	0	0
002	2018-06-14t0434	1528968956.76	larva	15.7906	-46.0024	-210.0143	279.6552	44.7914	9153.1735	29164.0376	258054.5716	409.7003	0.83654	391.4963	0.85218	781.7609	0.56125	770.8683	38306.2852	646.7747	0.60167	743.4503	0.49854	1998108.1	-0.25345	84.8438	84.6136	125.6851	124.0378	6158.5713	109.0691	-0.049966	119.4551	413783.12
002	2018-06-14t0834	1528983373.4	larva	19.7952	-41.9977	-206.0096	297.1587	42.7999	9779.4343	31108.5779	282491.0491	427.8025	0.53214	415.8905	0.6533	822.9823	0.005711	812.8138	43618.0625	651.7494	0.079722	782.3259	0.045471	2228851.2	-0.64359	90.0263	89.5614	131.0473	130.3439	6945.5078	113.7159	-0.048139	125.4817	469037.16
002	2018-06-14t1320	1529000546.46	larva	24.5655	-37.2274	-201.2393	526.501	42.0688	17304.7998	54774.1755	469355.8818	525.2787	0.63832	456.0553	0.48301	1187.7515	0.18115	1181.1545	110460.8906	986.9542	0.56734	1139.5503	0.33734	4847272.5	-0.37319	89.9188	89.6993	131.1096	128.2878	12193.1934	114.1617	-0.053034	124.8717	829770.9
002	2018-06-14t1634	1529012173.21	larva	27.7952	-33.9978	-198.0097	346.2262	20.9773	5494.1449	17331.3307	74372.1033	284.628	-1.2596	285.6124	-0.89202	366.7606	-2.0366	361.6962	11369.5791	335.742	-1.9249	354.5946	-1.9477	868969.4	-1.7737	93.9314	94.1675	130.8575	129.8848	4056.5811	117.5007	-0.052559	126.4869	286772.6
002	2018-06-14t2034	1529026569.31	larva	31.7941	-29.9989	-194.0108	482.2083	47.2225	17761.244	56387.2642	544242.2816	694.6248	0.93463	709.4821	1.4453	1594.1644	0.076454	1547.9258	151445.625	1128.3108	0.08834	1413.3678	0.08791	6534335.5	-0.64344	93.2144	92.5133	137.6398	132.8003	13075.7773	117.9257	-0.058552	129.323	876867.75
002	2018-06-15t0034	1529040961.82	larva	35.792	-26.001	-190.0128	735.7138	49.7073	29936.1649	94346.2371	1037708.2472	673.688	0.33688	612.6496	0.45528	2175.0566	0.68747	2113.2416	343658.9375	1335.6872	0.20896	1860.7675	0.58732	10644270	-0.047138	94.451	93.9274	141.1708	138.3003	22304.9922	120.6455	-0.061298	132.7296	1492325
002	2018-06-15t0434	1529055360.35	larva	39.7916	-22.0014	-186.0133	661.7691	54.1503	30167.0886	95457.4709	1128623.5247	671.3666	-0.14483	533.878	-0.39568	2229.1355	0.2744	2244.5947	354432.5625	1542.745	0.24957	1915.3279	0.13882	10662644	-0.57803	93.5242	92.5727	144.3036	141.9481	22944.2754	122.6624	-0.060228	136.5804	1485351.2
002	2018-06-15t0834	1529069767.99	larva	43.7937	-17.9992	-182.0111	767.5081	54.4155	34502.4813	108766.9599	1300649.9122	548.7959	-1.5063	409.3363	-1.5725	2049.1155	-0.48117	1990.5051	372939	1327.5959	-0.88989	1813.2356	-0.56284	9958450	-1.2077	71.8805	71.3111	120.0235	116.2051	21844.2812	97.4051	-0.124	110.3904	1304343.5
002	2018-06-15t1234	1529084174.63	larva	47.7956	-13.9974	-178.0093	698.5358	54.3179	30664.416	97005.3697	1122567.9986	1023.2349	1.4963	970.9314	2.0251	2870.8755	0.36145	2847.6765	465081.8125	2179.2181	0.90339	2697.3003	0.5844	16525243	-0.45826	109.889	109.2769	156.0991	154.3976	25288.0605	136.5382	-0.023158	148.6542	1774707.5
002	2018-06-15t1634	1529098563.91	larva	51.7926	-10.0004	-174.0123	874.7826	54.3185	40456.2107	127471.2496	1551066.9455	952.0242	0.52616	707.5483	-0.075648	3132.5537	0.29064	3046.0295	667233.9375	2298.3024	0.68945	2839.893	0.35502	20237178	-0.30735	83.1531	82.2599	135.8736	131.3242	28941.0762	110.9934	-0.1083	125.3137	1767585.8
002	2018-06-15t2034	1529112992.85	larva	55.8006	-5.9923	-170.0042	897.5522	68.1776	46914.2565	147920.5777	2061984.9443	967.6086	0.19216	703.0649	-0.36899	3633.2866	0.53858	3526.0132	893788.5	2350.3278	0.33264	3168.3096	0.45167	23795432	-0.20262	82.6413	81.4633	136.1667	134.572	33496.9961	113.9559	-0.10998	128.4825	2032315.9
002	2018-06-16t0034	1529127365.39	larva	59.793	-2	-166.0119	1049.2657	64.8056	57028.1447	179650.1114	2584183.166	1033.3357	0.22246	643.015	-0.98752	4811.9775	1.6388	4704.5957	1438781.25	3108.8427	1.6488	4229.3788	1.6709	30853338	0.44904	88.7715	88.1263	138.4006	134.4722	41381.7891	116.1846	-0.11226	128.9237	2650540
002	2018-06-16t0434	1529141765.12	adult	63.7929	2	-162.0119	1097.2736	76.5848	65530.9706	206591.2762	3268700.3812	1035.9742	-0.16647	684.0518	-0.93181	4590.1528	0.95074	4484.4604	1574422.5	3100.0319	1.1521	4090.6823	1.0299	35468652	0.70389	88.4636	87.6358	138.2346	135.7753	47414.4766	116.6606	-0.11864	130.4588	3028728.8
002	2018-06-16t0834	1529156183.08	adult	67.7979	6.005	-158.0069	1122.4296	74.2042	68081.324	214494.9498	3447198.4495	1139.0769	0.12824	661.7576	-1.223	4902.3794	0.96002	4763.6985	1745247.125	3182.7392	0.9047	4373.9766	1.048	40507852	1.0382	102.0433	101.3896	152.9408	151.0189	54446.9414	131.7319	-0.054347	145.7931	3628865
002	2018-06-16t1234	1529170569.45	adult	71.7941	10.0012	-154.0107	1195.3905	75.729	76725.5083	241788.7248	4079689.0292	1095.2716	-0.45407	752.933	-0.85731	4328.7788	-0.006999	4295.8979	1735840.25	3150.6404	0.47644	4067.8058	0.29173	43831670	1.1534	94.715	93.5558	149.8505	145.7511	60090.0586	125.1363	-0.095908	139.9203	3790399.8
002	2018-06-16t1634	1529184976.78	adult	75.7962	14.0032	-150.0087	1121.8268	79.811	72367.6301	228192.6873	3871856.7655	1297.4608	0.43581	656.3136	-1.4535	5802.1045	1.3439	5594.5347	2193195.5	3578.7859	0.99688	4984.1249	1.2044	48959684	1.5697	106.5634	105.6982	162.1315	158.4851	61285.7227	138.0006	-0.045775	152.4346	4021169.5
002	2018-06-16t2034	1529199371.52	adult	79.7947	18.0017	-146.0102	1153.2439	81.5961	71818.8451	226196.3923	3814928.149	1265.3442	0.037721	680.0507	-1.3922	4548.8291	-0.21649	4411.4766	1705811	3446.7795	0.50528	4118.9372	-0.12892	47427630	1.105	94.3312	93.1816	162.2965	152.8429	60861.1953	126.1679	-0.11756	142.9691	3535720.2
002	2018-06-17t0034	1529213787.77	adult	83.7992	22.0063	-142.0056	1162.7159	77.0244	72816.5769	229423.6766	3815104.6918	1385.2773	0.47615	793.7165	-0.90715	5824.917	0.91018	5669.2986	2213468.5	3749.7555	0.84907	5178.5545	0.9784	52608676	1.625	114.8227	111.6967	241.5971	237.0505	91806.8906	156.1187	0.021668	215.6588	4360620
002	2018-06-17t0434	1529228172.16	adult	87.7949	26.0019	-138.01	1119.6245	79.0789	74168.7345	233835.2411	4076620.3345	1419.2732	0.50556	680.9863	-1.4374	5813.4365	0.73364	5603.104	2249800	4115.3082	1.3074	5238.5564	0.88721	54847812	1.7842	110.7052	109.544	185.2556	180.7317	71693.9297	151.6656	-0.013682	171.6338	4278200.5
002	2018-06-17t0834	1529242587.32	adult	91.7991	30.0061	-134.0058	1116.3419	78.4404	69777.8703	219817.5147	3707860.756	1518.0513	0.86123	734.4156	-1.2058	6322.0239	1.0848	6028.2617	2307538.75	4361.0171	1.5789	5522.6842	1.0858	55261620	1.7415	102.5584	100.2612	183.1863	177.8004	66862.9922	141.4988	-0.091249	166.6596	3733433.2
002	2018-06-17t1234	1529256978.92	adult	95.7968	34.0038	-130.0081	1130.7729	85.973	74465.1453	234741.5436	4140890.2181	1466.5596	0.57657	789.3468	-0.95948	5129.1201	-0.1462	4997.4243	1995227.75	3988.1663	0.92414	4800.0262	0.18016	56927444	1.8932	118.3639	116.6612	195.2327	190.6244	75945.5312	156.7291	-0.011841	179.1974	4594531.5
002	2018-06-17t1634	1529271377.29	adult	99.7963	38.0033	-126.0085	1082.9702	81.8241	68929.9389	217288.5283	3690280.6246	1600.7856	1.1275	792.053	-0.91656	6492.2759	1.0288	6231.0779	2337219.25	4467.2304	1.6034	5673.0583	1.0756	57569056	1.9373	103.7552	101.9548	186.2712	180.2822	67057.6328	144.7107	-0.1344	168.0122	3731349
002	2018-06-17t2034	1529285778.09	adult	103.7965	42.0036	-122.0083	1078.6947	76.4674	67462.3316	212708.65	3490662.2719	1669.5964	1.4171	827.6777	-0.72192	5991.9941	0.51226	5868.6541	2109182	4569.1238	1.7358	5493.9822	0.83324	58754770	2.0651	118.7899	115.0754	271.2468	255.9229	95478.875	164.3205	0.0018981	210.7604	4180334.5
002	2018-06-18t0034	1529300177.02	adult	107.7962	46.0033	-118.0086	1021.3866	81.0705	67074.8481	211554.7799	3684401.3514	1682.7494	1.5049	793.6962	-0.7978	7271.1929	1.5969	6979.4028	2544917.5	4973.4664	2.3307	6346.7945	1.7086	58803676	2.0716	130.7095	127.4284	245.9224	234.1863	86072.8281	179.7771	0.1547	216.7429	4567644.5
002	2018-06-18t0434	1529314597.35	adult	111.8019	50.0089	-114.003	1130.439	79.4011	68428.6427	215532.0496	3581728.9983	1717.518	1.7101	897.9199	-0.30122	7746.0166	1.979	7650.8601	2773074	4833.6797	2.1777	7076.895	2.4568	61358330	2.3798	132.6083	128.1182	246.3792	242.0132	88203.7422	186.3503	0.25992	226.6844	4737431
002	2018-06-18t0834	1529328982.95	adult	115.7979	54.0049	-110.007	980.1582	78.5572	57317.4036	180607.0235	2947121.3861	1932.9694	2.6696	1307.9854	1.4566	8074.1436	2.2543	7943.5579	2422243	5372.2387	3.0189	7459.3512	2.8603	57873104	2.0219	117.5002	112.1176	249.1716	243.3118	74751.4922	174.7239	-0.025761	223.985	3517957.2
002	2018-06-18t1235	1529343431.91	adult	119.8115	58.0185	-105.9934	966.2836	79.0056	60064.6729	189427.6543	3145461.5881	1826.2712	2.359	1070.7985	0.57964	6736.9014	1.156	6594.9297	2115387	4910.1541	2.4739	6204.462	1.6179	57240820	2.0026	137.2954	131.7682	286.4541	276.5962	89946.6016	198.9424	0.3644	254.8024	4303248
002	2018-06-18t1634	1529357801.27	adult	123.803	62.01	-102.0019	1032.2626	74.8506	60322.9889	190145.4063	2973639.919	1576.6355	1.473	1153.6658	1.0181	6128.1802	0.69026	5974.208	1936505	4169.1924	1.5414	5499.02	0.96574	49697130	1.2636	126.9701	121.1828	271.4195	264.3479	85768.5469	189.1596	0.057301	244.1475	4002225
002	2018-06-18t2034	1529372182.37	adult	127.7977	66.0048	-98.0071	1000.3412	85.7724	65525.5732	206806.7044	3633447.7891	1416.0253	0.93351	1087.8427	0.83585	4990.1431	-0.1971	4810.0786	1706629	3588.1875	0.82217	4451.0554	-0.026807	48351600	1.1972	120.3174	115.6181	265.7137	253.4476	90874.0938	176.544	-0.2819	229.257	4108356.2
002	2018-06-19t0034	1529386582.23	adult	131.7977	70.0047	-94.0072	1006.7859	88.9428	67231.0736	212002.9514	3866288.1957	1347.8135	0.75757	731.1422	-0.62824	6468.4316	1.0842	6199.4932	2270419.5	3911.5618	1.4069	5599.7612	1.2082	47213904	1.1554	109.7958	102.7069	324.1611	291.7388	113780.5312	178.1261	-0.35535	249.9619	3846148.5
002	2018-06-19t0434	1529400982.4	adult	135.7977	74.0048	-90.0071	1016.0639	86.9797	68141.7857	214873.5272	3914666.8292	1290.5804	0.61963	881.7572	0.093199	5314.2349	0.20071	5247.1582	1891867.625	3426.0716	0.80091	4738.3605	0.41115	45824640	1.0883	117.9315	109.9816	351.5592	329.5907	125155.0703	186.6126	-0.30146	275.9468	4187392.2
002	2018-06-19t0834	1529415401.96	adult	139.8032	78.0102	-86.0017	946.0571	82.9908	61864.2254	195268.718	3397053.6739	1386.648	1.1423	759.9627	-0.3921	6716.0503	1.4005	6527.6206	2169284.25	4171.3608	2.0277	6043.4969	1.7919	44716624	1.0497	126.0886	119.7497	317.7362	305.1372	102628.7891	194.5807	-0.26328	273.9591	4066105.8
002	2018-06-19t1234	1529429786.92	adult	143.799	82.006	-82.0059	971.3321	79.066	61128.561	192855.3774	3220877.4293	1428.6599	1.4262	854.8472	0.079401	6183.8081	1.0274	6090.1387	1972634.75	4064.3434	1.969	5464.5706	1.2742	45549964	1.2021	137.7799	129.763	359.7972	344.2737	114775.2969	213.4932	-0.032974	301.797	4392837.5
002	2018-06-19t1634	1529444188.2	adult	147.7993	86.0064	-78.0055	1034.6594	78.8449	63203.2965	199156.2491	3291550.2638	1321.1741	1.0251	849.6842	0.095661	5667.5264	0.66642	5542.0815	1870283.625	3673.5927	1.4607	5143.2402	1.0139	43610636	1.075	139.1159	130.9355	380.6371	360.6557	125990.875	216.5585	-0.090339	319.9584	4592077
002	2018-06-19t2034	1529458589.58	adult	151.7997	90.0068	-74.0051	963.5379	79.1507	60166.9652	189702.6037	3175442.7472	1375.4814	1.3646	992.7786	0.80477	5730.5811	0.77376	5613.8347	1799402.375	3795.7632	1.7441	5044.6665	0.97621	43163984	1.0958	144.9828	139.1119	357.7705	335.2915	112339.9375	222.0053	-0.10365	300.1473	4549706
002	2018-06-20t0034	1529473004.62	adult	155.8039	94.0109	-70.001	1048.8843	78.1019	64594.7282	203555.7387	3432874.9037	1385.2461	1.481	879.4537	0.29771	7134.1377	1.9624	6761.6868	2411338.5	3936.95	2.0493	5793.9251	1.7877	46706344	1.5045	154.2375	145.3768	389.4398	378.4228	131630.6719	239.7072	0.10125	336.1585	5200426.5
002	2018-06-20t0434	1529487389.86	adult	159.7998	98.0068	-66.0051	1002.7855	79.8492	62410.6927	196784.0397	3299855.6016	1343.0375	1.3424	831.8264	0.091444	6554.1694	1.5455	6241.4958	2136659.25	3845.3431	1.9818	5580.5391	1.6282	43753476	1.2656	140.6486	130.9931	358.0646	344.9997	116729.0469	225.1292	-0.25546	312.0228	4582051
002	2018-06-20t0834	1529501791.49	adult	163.8002	102.0073	-62.0046	997.04	82.0939	64127.8795	202244.6111	3475925.4773	1311.9414	1.2437	899.2757	0.43224	7103.9165	2.0437	6924.1577	2379812	3662.2673	1.753	6030.4127	2.1424	43870010	1.3272	142.82	135.6293	359.1898	342.0916	120328.6016	214.8781	-0.53284	290.5716	4775756
002	2018-06-20t1234	1529516195.31	adult	167.8013	106.0083	-58.0035	1000.5483	87.2606	67349.0552	212544.0997	3915598.7701	1241.9834	0.93367	663.3597	-0.70338	6717.1636	1.7758	6410.5029	2357724.5	3697.7433	1.8755	5779.6565	1.9378	43555116	1.3415	122.681	115.868	350.7665	332.222	123119.0469	198.8718	-0.90882	277.8589	4302299
002	2018-06-20t1634	1529530605.51	adult	171.8041	110.0112	-54.0007	817.2554	87.356	52397.4135	167218.8781	2889314.4988	1295.9583	1.2516	590.3343	-1.0553	6410.0718	1.5669	6287.2979	1756359.625	4484.1781	3.2802	5862.7968	2.0753	35472970	0.57534	128.5687	116.4247	362.9482	355.461	99447.8125	229.6548	-0.44916	323.9377	3519181.5
002	2018-06-20t2034	1529544992.04	adult	175.8004	114.0074	-50.0045	751.466	106.6133	49064.2225	157546.6814	2749834.3435	1153.8176	0.55152	513.6678	-1.4297	6219.9155	1.4529	5989.8374	1598518.25	4252.1026	2.9604	5661.6036	1.9167	29574654	0.020659	144.1602	125.5143	374.4437	359.4833	96232.0312	273.8764	0.26706	331.2722	3695114
002	2018-06-21t0034	1529559394.06	adult	179.801	118.008	-46.0039	808.0313	88.1615	53224.9475	169633.1921	2973971.8964	1185.67	0.75992	630.6191	-0.8455	6925.1675	2.0969	6847.7947	1925196.5	3717.5396	2.097	5805.8183	2.1238	32897602	0.39877	155.699	140.7309	431.2087	414.4226	119876.0312	284.6241	0.3941	370.2207	4320024
002	2018-06-21t0434	1529573799.66	adult	183.8025	122.0096	-42.0023	837.7958	78.9203	53823.1815	170268.4533	2878584.5406	1105.1534	0.36191	556.1472	-1.2119	6095.4912	1.4377	5942.6196	1712833	3801.37	2.312	5454.5675	1.8034	31021656	0.24708	155.3433	141.1794	362.7023	358.336	101919.3516	280.5977	0.25562	338.1581	4360487
002	2018-06-21t0835	1529588212.91	adult	187.8062	126.0132	-37.9987	691.6858	81.3259	41662.7295	133133.8678	2160341.0349	1011.4617	-0.12793	489.3642	-1.5477	5809.8892	1.2365	5759.0042	1266555.875	3347.3565	1.5541	5121.2903	1.4941	22033682	-0.65385	138.0728	126.7	335.2496	327.0299	73084.4062	251.07	-0.36079	309.9784	3007778
002	2018-06-21t1235	1529602653.88	adult	191.8176	130.0246	-33.9873	491.3832	102.7976	36892.1551	119689.5817	2391877.6736	993.4695	-0.20936	522.4519	-1.377	5752.7256	1.2329	5639.5815	1110276	3253.1462	1.434	5208.8368	1.6425	19086536	-0.94031	156.0307	136.1563	426.9005	414.1022	82391.7969	294.6819	0.39183	386.9296	2997662.5
002	2018-06-21t1634	1529617007.34	adult	195.8046	134.0117	-30.0002	450.2437	107.1398	32117.6434	104373.5257	2065905.7899	1004.5067	-0.12352	558.6365	-1.1844	5137.4956	0.72158	5038.8052	863099.25	2922.3683	0.86375	4637.8126	1.051	16810420	-1.1642	154.5316	139.5638	396.7862	389.7971	66660.0781	271.4188	-0.11932	367.3022	2586086
002	2018-06-21t2035	1529631415.48	adult	199.8069	138.014	-25.9979	493.5123	101.3066	33285.8148	107337.4044	2007023.3218	853.4143	-1.0092	521.6208	-1.3761	3995.5562	-0.29838	3917.8679	695226.75	2327.8295	-0.23435	3362.1448	-0.37306	14823805	-1.365	153.0785	136.8193	379.5342	371.0117	66038.9531	274.2185	-0.13692	343.8991	2658973.5
002	2018-06-22t0035	1529645817	adult	203.8073	142.0144	-21.9975	482.6846	99.6412	32557.7068	105347.0317	1913079.836	976.1193	-0.25247	535.7226	-1.2981	4593.3965	0.28379	4535.1592	780877.375	2961.0246	1.0285	4185.3083	0.61076	16593052	-1.1554	157.4975	140.3034	431.6191	424.7194	73375.25	285.6338	0.016887	385.6911	2677300.5
002	2018-06-22t0434	1529660198.55	adult	207.8022	146.0092	-18.0026	416.4377	100.3917	27975.8247	91561.451	1626765.3125	937.7993	-0.47532	589.3823	-1.0018	4568	0.28781	4527.7651	666928	2835.027	0.82587	4125.0609	0.5757	13690932	-1.4694	172.5463	152.0209	439.6716	433.5083	64192.0586	324.584	0.73908	394.9238	2519003.5
002	2018-06-22t0834	1529674601.68	adult	211.8031	150.0101	-14.0018	410.4052	102.4181	28259.942	92303.7303	1682967.5541	905.4886	-0.67161	561.6804	-1.1491	3930.4978	-0.31346	3830.3882	581713.6875	2355.8772	-0.10571	3466.7035	-0.19106	13346902	-1.5003	163.1239	146.7926	418.3799	413.389	61920.2227	292.6849	0.013831	378.136	2404445.8
002	2018-06-22t1235	1529689081.07	adult	215.8251	154.0322	-9.9797	407.1763	100.3613	26416.1309	86624.2637	1490121.0221	934.0579	-0.47261	591.3503	-0.97766	4601.1934	0.38023	4566.2354	639565.875	2647.9789	0.53098	4032.5231	0.53576	12906812	-1.5447	175.7637	155.4369	444.294	437.5422	61756.8633	328.6042	0.70248	405.3083	2428702.2
002	2018-06-22t1643	1529703936.09	adult	219.9515	158.1586	-5.8533	408.8592	98.1903	26305.2136	85582.2717	1462642.4911	880.9508	-0.82471	581.426	-1.0279	4234.0864	0.032233	4049.1796	584303.9375	2513.4945	0.28729	3697.8382	0.14751	12109550	-1.6348	169.0988	149.1283	399.454	394.2029	55124.6523	309.4971	0.22199	373.3551	2324431.8
002	2018-06-22t2034	1529717805.32	adult	223.8041	162.0111	-2.0008	402.3444	88.487	25434.5453	81925.2581	1387445.9113	922.6068	-0.52626	583.5153	-1.0104	4207.9136	0.027319	4091.5188	559652.5	2278.2123	-0.191	3538.4062	-0.032225	12267903	-1.6128	167.4906	152.0585	399.9232	393.6414	53189.7812	287.9635	-0.32929	372.8005	2227122.5
002	2018-06-23t0035	1529732210.81	dead	227.8056	166.0127	2.0008	402.1597	81.2625	21732.1043	70318.3879	1025457.1719	977.7021	-0.10888	643.5739	-0.64862	4378.7622	0.23871	4269.8779	503557.6562	2925.6828	1.2872	3971.6781	0.57289	11154603	-1.7506	188.1777	162.6056	463.5772	456.04	53311.3828	354.1988	1.098	434.4765	2146919
003	2018-06-13t1246	1528912123.37	larva	0	-61.7931	-177.8009	148.3409	25.7888	2521.0866	8017.147	40666.3555	0	0.010367	0	-0.12027					0	0.47156	0	0.72848	0	1.9949	0	0				0	-0.14802	0	0
003	2018-06-13t1632	1528925690.87	larva	3.7687	-58.0244	-174.0321	142.6084	27.3657	2489.1539	7938.3921	41301.1653	0	-0.37923	0	-0.4637					0	-0.077427	0	0.054833	0	0.87995	0	0				0	-0.15601	0	0
003	2018-06-13t2032	1528940096.34	larva	7.7703	-54.0228	-170.0306	142.0785	26.8428	2423.9656	7733.8918	40214.486	0	-0.80224	0	-0.83007					0	-0.63253	0	-0.568	0	0.10437	0	0				0	-0.16507	0	0
003	2018-06-14t0034	1528954563.96	larva	11.7891	-50.0041	-166.0118	142.0783	26.3201	2379.1625	7586.3099	38714.1854	0	-1.2378	0	-1.2007					0	-1.1613	0	-1.1175	0	-0.47801	0	0				0	-0.17495	0	0
003	2018-06-14t0434	1528968969.71	larva	15.7907	-46.0025	-162.0102	323.4001	38.7365	9050.1918	28672.8226	219919.4902	402.1356	0.79002	395.6859	0.87813	762.6935	0.50738	756.5408	37371.9844	585.5007	0.38749	729.5585	0.45926	1949553.2	-0.27033	80.0695	79.5574	123.2752	117.0176	6040.4829	103.0655	-0.057445	113.8573	388177.12
003	2018-06-14t0834	1528983386.31	larva	19.7953	-41.9978	-158.0056	142.5201	26.6102	2483.2381	7915.882	41095.0392	0	-2.1387	0	-1.9473					0	-2.1291	0	-2.039	0	-1.3467	0	0				0	-0.1982	0	0
003	2018-06-14t1320	1529000559.33	larva	24.5655	-37.2276	-153.2353	377.8709	43.2637	12523.1287	39765.7283	349854.9524	687.5738	1.6688	683.6913	1.921	1422.332	0.72124	1398.7843	95296.25	1157.3669	1.1238	1322.8262	0.79458	4585430	-0.44804	97.9185	97.4167	142.2971	140.9157	9533.9043	123.0867	-0.040314	135.3731	653018.44
003	2018-06-14t1634	1529012186.2	larva	27.7952	-33.9979	-150.0056	490.4729	60.2177	23421.8863	74240.5881	944605.5253	441.9934	-0.24926	413.2425	-0.080742	867.7444	-0.9518	857.37	107600.3125	716.6711	-0.71158	827.5609	-0.81576	5440054	-0.5424	90.1374	89.7319	130.1409	128.3311	16137.4707	114.0688	-0.057747	124.2539	1109411.5
003	2018-06-14t2034	1529026582.79	larva	31.7943	-29.9988	-146.0066	578.2197	66.4236	29112.4166	92193.1615	1238706.0231	515.124	-0.23611	497.665	0.086579	1108.3551	-0.90417	1088.4913	169578.3281	871.9213	-0.70489	1018.4937	-0.81294	7869034	-0.30759	82.6084	82.2476	122.0095	120.168	18667.457	106.4921	-0.077378	116.9698	1261925.8
003	2018-06-15t0034	1529040975.27	larva	35.7922	-26.0009	-142.0087	725.9979	50.8541	32470.0869	102441.8692	1206094.2306	736.2772	0.75747	614.4478	0.46705	1913.3088	0.19407	1896.0326	327175.8125	1516.0803	0.75224	1806.4218	0.46897	12585923	0.40832	97.1916	96.8628	143.0705	140.9332	24465.0488	124.0234	-0.055043	136.0616	1661393.1
003	2018-06-15t0434	1529055373.74	larva	39.7918	-22.0013	-138.0091	859.4858	56.1152	39456.5977	124283.3284	1524571.5798	566.2916	-0.87828	529.0545	-0.42825	1548.7915	-0.91877	1528.5931	322148.625	1109.8813	-1.002	1406.1961	-0.89636	11755081	-0.34518	83.7342	83.2295	126.7265	124.0988	26359.1094	107.7287	-0.091665	118.9695	1738154.1
003	2018-06-15t0834	1529069781.32	larva	43.7939	-17.9992	-134.007	737.6448	47.4833	29760.3184	93839.6918	992389.6664	765.0045	0.054459	701.6085	0.44341	2293.5039	-0.083823	2245.0742	362373.625	1617.1363	-0.087055	2074.9556	-0.064688	12022046	-0.80426	77.5265	76.8463	126.4704	124.1793	19982.3301	104.5442	-0.10649	118.4121	1218329
003	2018-06-15t1234	1529084188.16	larva	47.7958	-13.9973	-130.0051	798.9242	53.0264	35068.1387	110522.4529	1292032.2719	874.1046	0.40004	825.3972	1.0166	2634.679	0.0043336	2588.8789	487415.5938	1723.0726	-0.30742	2429.2474	0.10461	16149082	-0.52661	98.8916	98.2789	146.9372	144.867	27183.3906	126.0047	-0.053992	139.219	1827021.6
003	2018-06-15t1634	1529098577.48	larva	51.7928	-10.0003	-126.0081	905.8495	63.4257	47589.7209	150148.3618	2090775.9646	848.5103	-0.2324	738.1178	0.13275	2336.1536	-0.83476	2321.8011	584038.375	1826.9212	-0.50672	2151.1586	-0.8101	21163544	-0.14902	95.7179	95.0968	143.3019	141.1468	35825.4844	123.1553	-0.065335	136.4633	2387395.2
003	2018-06-15t2034	1529113006.16	larva	55.8008	-5.9923	-122.0001	943.3685	68.1545	53799.361	169859.9151	2529094.1017	878.8281	-0.44474	726.4612	-0.21473	2630.3557	-0.80106	2605.8346	741760.3125	2024.1744	-0.45853	2467.9928	-0.67429	24727586	-0.050899	88.5924	87.9782	133.202	131.3591	37562.9727	114.4382	-0.10796	126.5547	2492724
003	2018-06-16t0034	1529127378.74	larva	59.7932	-2	-118.0077	1021.8606	65.8369	54796.244	172674.8784	2443845.7519	1004.5682	0.022997	675.5112	-0.78258	3481.04	-0.056685	3399.2927	999058.5	2518.4031	0.28049	3152.1438	0.017747	28818048	0.13052	100.8703	100.3266	148.9374	146.0688	42745.0469	128.1192	-0.056049	140.4833	2893665
003	2018-06-16t0434	1529141778.39	adult	63.7931	2	-114.0078	990.3676	71.0385	56613.894	178777.2786	2711140.2711	940.2435	-0.80099	671.9398	-1.0043	3599.2075	-0.25853	3575.5945	1068964.625	2476.5854	-0.22501	3338.3978	-0.07444	27841550	-0.452	101.4771	100.8039	147.2939	145.533	43746.3008	128.2987	-0.062402	140.4775	3004839.2
003	2018-06-16t0834	1529156196.35	adult	67.7981	6.0049	-110.0028	1222.7059	70.3078	66871.9834	210698.8227	3164000.2889	992.2159	-0.79456	587.9034	-1.6399	4062.8911	-0.023556	3960.715	1422011.875	2785.9093	0.07134	3601.1202	-0.038042	34701760	0.18104	101.8515	101.0747	150.5403	147.5812	52689.0859	130.3561	-0.060931	143.0939	3562154
003	2018-06-16t1234	1529170582.86	adult	71.7943	10.0012	-106.0066	1095.0071	70.9517	61651.8454	194233.0596	2913612.1381	1068.0789	-0.61503	764.944	-0.79343	4247.6748	-0.09835	4062.6169	1371999	2879.6847	-0.063413	3697.0607	-0.20726	34446612	-0.20137	82.2043	81.6973	128.6928	126.4909	41567.7773	108.6486	-0.17475	121.1492	2651172.2
003	2018-06-16t1634	1529184990.12	adult	75.7963	14.0032	-102.0046	1014.7871	92.6679	66136.7202	210135.4219	3586785.7651	1035.6702	-1.0202	691.8818	-1.2747	3712.8718	-0.91821	3556.3389	1280940.75	2543.4975	-0.95948	3290.9279	-0.98202	35682980	-0.30675	102.1924	101.3581	163.4039	156.4549	56374.3359	131.7508	-0.076053	148.2331	3520935.8
003	2018-06-16t2034	1529199384.95	adult	79.7949	18.0018	-98.006	1043.4855	71.4029	61070.0415	192481.9729	3000615.3157	1284.1693	0.13625	969.9016	-0.0078462	4734.3154	-0.022953	4524.4966	1514981	3255.5737	0.16196	4244.0226	0.026562	40994536	0.21439	102.7005	101.9469	153.4581	151.3815	49106.5898	131.7577	-0.089675	146.221	3278507.5
003	2018-06-17t0034	1529213801.12	adult	83.7994	22.0063	-94.0015	1061.6327	70.3689	57126.2193	179876.3908	2653126.3424	1565.9651	1.3697	1253.5609	1.1943	5753.4434	0.83803	5560.0747	1720279.625	4065.8445	1.39	5235.688	1.0471	46808264	0.83845	100.9577	100.816	155.9012	153.6075	46614.4609	133.961	-0.094222	148.197	3017726.5
003	2018-06-17t0434	1529228185.58	adult	87.7951	26.0019	-90.0058	1095.5833	71.4173	65216.5716	205589.2596	3234884.3787	1581.1633	1.2663	1177.4049	0.74975	5151.3833	0.08459	5030.6094	1756621.75	3871.0089	0.9071	4808.4089	0.38502	53863908	1.6535	114.083	113.1946	170.7148	167.7828	58213.75	146.615	-0.042058	162.3429	3886351.5
003	2018-06-17t0834	1529242600.81	adult	91.7993	30.0062	-86.0016	1117.3291	70.2984	64658.9964	203890.0414	3088627.9221	1556.2849	1.0332	1177.446	0.69056	5219.0459	0.031627	5054.8311	1764037.5	3739.4262	0.59869	4624.3793	0.062803	52582200	1.3934	117.3837	116.3429	181.5405	178.0217	61360.6914	150.4605	-0.03553	169.3909	3966043
003	2018-06-17t1234	1529256992.18	adult	95.7969	34.0038	-82.004	922.8678	71.3635	56407.1125	178064.6178	2863443.8305	1805.824	2.0483	1332.7177	1.3166	6058.9146	0.72068	5879.9873	1787379.75	4449.7563	1.6284	5476.9702	0.93419	53165264	1.4162	111.3023	108.2781	225.4084	217.7658	66495.4766	153.9707	-0.031378	197.018	3276851.5
003	2018-06-17t1634	1529271390.72	adult	99.7965	38.0034	-78.0044	1073.8573	71.2663	60157.0004	189510.6529	2835211.2124	1656.527	1.3625	1112.165	0.40377	6016.7441	0.59512	5825.582	1895274.375	4293.2926	1.3452	5417.8012	0.79719	52102744	1.2621	109.6765	108.22	190.2514	184.4574	59929.1758	148.5681	-0.10264	172.179	3449655
003	2018-06-17t2034	1529285791.43	adult	103.7967	42.0036	-74.0042	1039.1357	71.6568	58873.2472	185477.4228	2864275.8514	1549.9453	0.92371	1366.7031	1.4792	4357.6069	-0.94647	4323.8147	1342142.875	3422.9802	0.071359	4138.8974	-0.61595	47708868	0.739	121.449	118.2255	284.0857	263.23	87498.3906	162.0901	-0.020056	201.0039	3738320.5
003	2018-06-18t0034	1529300190.37	adult	107.7964	46.0033	-70.0045	960.0456	68.9613	56564.4485	178395.8135	2765293.4804	1601.017	1.173	1366.9717	1.5319	5550.3198	0.092058	5475.5972	1642894.625	3830.2189	0.69613	4999.7574	0.29327	47303650	0.73072	121.8904	118.0089	269.9749	240.7704	79912.5625	166.7686	-0.010011	216.8263	3601374.5
003	2018-06-18t0434	1529314610.69	adult	111.802	50.0089	-65.9988	946.8049	72.953	54921.7508	173132.7954	2697849.8048	1581.1344	1.1608	1484.7167	2.0842	5123.5972	-0.2751	5031.2222	1475596	3680.2029	0.54343	4661.6341	-0.044527	45389624	0.56987	114.1386	111.978	198.7469	193.9299	57239.1172	152.5838	-0.32927	181.4338	3276576.2
003	2018-06-18t0834	1529328996.38	adult	115.7981	54.0049	-62.0028	1095.2437	68.6387	61422.0791	193439.2979	2883430.2581	1478.4949	0.84098	1313.205	1.4779	5058.3833	-0.30316	4939.0308	1628799.5	3485.0511	0.35129	4526.8857	-0.14513	47498130	0.87598	130.9186	128.4134	233.2468	226.0165	75105.4688	172.2258	-0.078639	209.9022	4205892
003	2018-06-18t1235	1529343445.51	adult	119.8117	58.0186	-57.9892	997.2508	76.9513	60083.0229	189384.3749	3096600.0524	1293.6523	0.20349	1044.8232	0.47225	4885.3989	-0.39776	4708.6257	1534015.25	3203.0623	0.051553	4271.4039	-0.35059	40570230	0.2029	129.4408	125.5522	257.5368	254.7658	80866.5547	177.797	-0.062846	229.6237	4059393.5
003	2018-06-18t1634	1529357814.7	adult	123.8031	62.01	-53.9977	1048.4074	76.2538	63998.7767	201644.784	3320316.4556	1260.1077	0.17452	892.9816	-0.076155	5767.9941	0.39036	5579.4536	1932278	3573.7576	0.68761	5119.9537	0.58092	42110276	0.45875	123.9238	120.8463	241.7522	237.1115	80986.9844	174.2877	-0.23039	218.6913	4141284.5
003	2018-06-18t2034	1529372195.76	adult	127.7979	66.0048	-50.003	1084.5192	74.5458	64836.9897	204239.296	3306284.327	1118.0721	-0.30734	789.2033	-0.43834	5276.9121	0.040084	5144.2051	1788873.25	2943.3431	-0.11288	4840.6317	0.36768	37869104	0.10365	131.3224	128.8261	229.224	222.8439	77706.9453	173.1832	-0.34522	206.8548	4447890.5
003	2018-06-19t0034	1529386595.71	adult	131.7979	70.0048	-46.003	1075.3133	79.8852	70382.0505	222284.9056	3776588.775	1063.4998	-0.44802	700.7511	-0.76006	5459.5981	0.25549	5321.103	2003672.5	3087.4372	0.1966	4720.8162	0.32068	39008108	0.3109	117.2156	110.4472	273.8029	263.8761	100485.6875	182.9285	-0.2659	240.2418	4299352.5
003	2018-06-19t0434	1529400995.77	adult	135.7979	74.0048	-42.003	1118.8384	74.3252	68028.3103	214315.2323	3473745.5819	1041.7804	-0.45596	767.9541	-0.40874	4357.1592	-0.57999	4187.6558	1551148.625	2545.805	-0.50956	3875.2225	-0.45794	37008210	0.19204	146.0543	140.2529	295.5084	290.2851	105200.9844	214.8573	0.21817	274.1313	5188432.5
003	2018-06-19t0834	1529415415.48	adult	139.8034	78.0103	-37.9975	1159.5215	103.6132	74729.9858	236800.3507	4020245.1868	945.4467	-0.80503	683.6242	-0.73428	3955.3896	-0.83618	3858.4297	1542602	2491.0131	-0.50975	3640.1148	-0.62144	36842170	0.25696	139.1433	135.9823	268.7658	254.5405	104818.6797	187.5362	-0.3916	235.0865	5422138
003	2018-06-19t1234	1529429800.32	adult	143.7992	82.006	-34.0017	1089.0748	75.874	67432.2268	212502.4127	3560277.9619	961.7418	-0.67829	695.5131	-0.64569	4322.7349	-0.47302	4179.3342	1521602.75	2575.7029	-0.31096	3795.8089	-0.39936	33834076	0.030522	135.9837	137.3189	247.5763	232.8689	87146.8594	187.9941	-0.49148	215.88	4783907.5
003	2018-06-19t1634	1529444201.68	adult	147.7995	86.0064	-30.0013	1127.7169	75.7904	68294.1404	215093.6698	3524351.8163	991.0944	-0.49559	707.4265	-0.56165	4552.3047	-0.23313	4452.7422	1625172.75	2633.2759	-0.157	4017.5412	-0.11582	35340444	0.25151	136.9822	137.0186	257.173	246.1777	91810.7734	190.1803	-0.55908	226.8118	4884510.5
003	2018-06-19t2034	1529458603	adult	151.7999	90.0068	-26.001	1162.7284	75.1009	69493.9841	218888.477	3513961.3953	978.4047	-0.50654	697.9141	-0.57852	4851.252	0.064483	4778.9785	1765855.625	2588.17	-0.16351	4146.2239	0.073316	35520984	0.3373	148.4603	146.7092	289.7076	275.1434	105453.5469	202.3102	-0.4499	251.3361	5389852
003	2018-06-20t0034	1529473018.03	adult	155.8041	94.011	-21.9968	1087.0863	82.6123	68848.0194	218084.0905	3701450.0822	956.3494	-0.58254	717.9483	-0.46933	4435.5049	-0.22202	4268.9744	1596781.75	2408.1969	-0.4047	3714.3506	-0.31377	34347290	0.27718	139.7552	139.8016	262.6582	251.4769	94556.9531	197.1178	-0.64514	233.1256	5019309
003	2018-06-20t0434	1529487403.25	adult	159.8	98.0069	-18.0009	1112.2639	74.8159	67472.9755	212627.3854	3458800.9055	1039.3563	-0.14774	799.7477	-0.062499	4349.292	-0.24796	4254.1504	1535300	2544.3353	-0.14001	3856.8956	-0.12367	36617564	0.55631	157.4251	154.4737	299.4191	291.0292	105694.9531	213.7588	-0.45457	264.9914	5546243
003	2018-06-20t0834	1529501804.88	adult	163.8004	102.0073	-14.0005	1148.3504	73.6768	68989.4035	217294.7956	3511853.8011	1047.5463	-0.077255	838.7063	0.13931	4154.6294	-0.37167	4015.7566	1499821.125	2468.3779	-0.2249	3693.1072	-0.24975	37756710	0.71838	158.8149	155.6885	295.5249	284.0415	106684.5	219.063	-0.45934	263.694	5724166
003	2018-06-20t1234	1529516208.74	adult	167.8015	106.0084	-9.9994	1102.4847	77.0889	65517.2339	206409.7894	3361182.0592	1069.3152	0.05675	869.4625	0.29879	4216.1143	-0.28682	4143.1279	1446127.25	2468.7049	-0.19217	3720.1703	-0.18742	36597310	0.6461	169.1364	165.4062	311.3401	306.9382	106789.6641	243.3094	-0.12276	288.0363	5788692
003	2018-06-20t1634	1529530619.05	adult	171.8044	110.0112	-5.9965	1053.6802	74.91	62120.8718	195807.0928	3111940.9661	1075.303	0.11184	867.8866	0.30262	4193.1738	-0.27723	4061.6489	1362781.5	2541.5748	-0.037944	3762.4305	-0.11179	34891430	0.51689	177.6078	170.4747	344.558	335.7445	111981.3594	270.6514	0.28196	315.1661	5763019
003	2018-06-20t2034	1529545005.58	adult	175.8006	114.0075	-2.0003	1027.2801	73.9754	60266.0496	189935.692	3028521.1948	1051.5925	0.013599	850.321	0.23103	4031.2627	-0.38506	3917.0308	1269847.75	2466.5837	-0.13667	3544.8275	-0.31022	33107288	0.37844	183.9689	175.732	368.6904	357.3013	116137.4844	283.6621	0.44318	334.4912	5791892
003	2018-06-21t0034	1529559407.47	dead	179.8011	118.008	2.0003	932.5181	73.0736	54968.5747	173316.1223	2785572.6997	1079.4792	0.18972	886.069	0.42743	4227.019	-0.19663	4052.5178	1217381.5	2396.7023	-0.23032	3628.947	-0.19362	30992928	0.204	193.674	186.2646	380.0945	371.6385	109467.2031	296.7466	0.6146	348.0444	5560573.5
004	2018-06-13t1246	1528912136.11	egg	-1.8844	-57.7971	-185.8047	145.5585	44.6132	2865.1138	9751.2736	63003.754	0	0.20241	0	0.051242					0	0.75576	0	1.1046	0	2.8807	0	0				0	-0.14418	0	0
004	2018-06-13t1632	1528925703.75	larva	1.8844	-54.0283	-182.036	164.8012	58.9661	3768.3357	13532.9294	107524.411	0	-0.18345	0	-0.29186					0	0.19387	0	0.37971	0	1.3668	0	0				0	-0.15196	0	0
004	2018-06-13t2032	1528940109.2	larva	5.8859	-50.0268	-178.0344	164.7703	61.1874	3937.1828	14177.1892	118583.2982	0	-0.60175	0	-0.65726					0	-0.37468	0	-0.28516	0	0.43677	0	0				0	-0.16072	0	0
004	2018-06-14t0034	1528954576.88	larva	9.9047	-46.008	-174.0156	164.7682	48.2893	3221.0477	11006.8476	71789.0493	0	-1.0322	0	-1.0265					0	-0.91698	0	-0.86834	0	-0.2224	0	0				0	-0.17021	0	0
004	2018-06-14t0434	1528968982.7	larva	13.9063	-42.0064	-170.014	438.7327	34.7825	11576.5688	36472.1742	270024.2608	300.0378	0.35945	264.2722	0.23197	605.4094	0.39558	600.5784	38140.7891	527.6347	0.44262	579.1832	0.30447	1864434.5	-0.055602	67.9826	67.7331	105.8666	104.4523	6669.5947	90.0697	-0.071151	100.5411	422443.56
004	2018-06-14t0834	1528983399.19	larva	17.9109	-38.0018	-166.0094	307.0595	41.8814	9438.5581	29898.0062	258139.7108	512.7973	1.2562	450.2432	1.0324	985.6862	0.7408	978.968	50269.9961	861.057	1.0498	947.6966	0.75568	2583985.5	-0.31464	98.1224	97.9092	139.0323	136.173	7090.6465	122.3622	-0.035126	132.7447	494438.84
004	2018-06-14t1320	1529000572.28	larva	22.6812	-33.2315	-161.2391	376.9455	40.6123	11548.2163	36546.923	304218.651	505.5068	0.71455	506.296	0.96678	771.5403	-0.53363	761.4375	47835.4961	659.7872	-0.26522	741.807	-0.42904	3113922	-0.6791	104.0046	103.829	145.5847	144.2255	9026.249	128.6636	-0.0307	139.3851	640668.5
004	2018-06-14t1634	1529012199.05	larva	25.9109	-30.0019	-158.0095	517.5318	44.9873	19018.7806	60089.5339	588360.3107	538.6988	0.5783	464.7919	0.4176	1219.5726	0.063294	1210.3342	123176.8359	941.4165	0.24414	1153.8437	0.19954	5429007	-0.35212	99.971	99.6097	140.6564	139.0244	14206.2998	124.7667	-0.039354	134.838	1007508.1
004	2018-06-14t2034	1529026596.2	larva	29.9101	-26.0027	-154.0103	596.5011	47.4666	23383.7307	73739.1837	783985.48	581.5385	0.41169	576.8268	0.76766	1138.6744	-0.62513	1126.5149	141195.625	934.9044	-0.27956	1085.1767	-0.44738	7190723.5	-0.29203	97.4033	96.988	139.9165	137.8895	17349.6523	122.2042	-0.04846	133.8433	1204392.2
004	2018-06-15t0034	1529040988.62	larva	33.908	-22.0048	-150.0124	658.0321	49.0198	28445.3151	89875.8188	1007254.1513	656.1549	0.44119	636.4008	0.7824	1845.7609	0.3036	1737.0853	276864.125	1034.1562	-0.46425	1498.9866	0.026754	9842324	-0.035223	101.1027	100.8687	143.0007	140.9981	21450.0977	125.8215	-0.048931	136.9447	1516540.6
004	2018-06-15t0434	1529055387.02	larva	37.9075	-18.0052	-146.0128	805.4671	56.9687	37742.6822	119040.2144	1465403.279	581.4816	-0.54082	414.5229	-1.0378	2141.0874	0.35089	2113.6763	426076.375	1335.062	-0.09005	1980.7169	0.53941	11548806	-0.12849	88.0282	87.919	139.667	137.631	27793.7383	119.984	-0.064509	133.0333	1748328.8
004	2018-06-15t0834	1529069794.73	larva	41.9097	-14.0031	-142.0107	760.7915	53.3426	33149.617	104466.8212	1226190.402	605.6545	-0.8642	575.6873	-0.28069	1711.9688	-0.84879	1622.4886	299594.5312	949.9816	-1.7204	1347.2555	-1.2524	10579574	-0.8608	110.5997	110.2692	154.3376	152.1519	27009.0879	136.5152	-0.029783	148.2582	1931955.8
004	2018-06-15t1234	1529084201.5	larva	45.9115	-10.0012	-138.0088	795.1743	51.9844	34931.6691	110140.7208	1278506.5279	881.8712	0.66601	840.4774	1.2542	2419.1096	-0.11615	2362.2253	445116.1875	1759.7339	0.027427	2210.2379	-0.069114	16220257	-0.27099	100.3725	99.9575	146.3261	143.9671	26923.9961	127.0041	-0.05123	138.7867	1846150.6
004	2018-06-15t1634	1529098591.02	larva	49.9086	-6.0041	-134.0117	835.3836	63.3888	45499.4211	143736.3538	2050848.7651	834.9948	-0.12342	752.0368	0.35958	2533.478	-0.36671	2501.8237	605501.25	1724.0017	-0.55571	2371.1537	-0.23788	19886236	-0.12924	89.1931	88.046	139.8652	137.8578	33427.7773	118.4908	-0.078688	131.9209	2124222
004	2018-06-15t2034	1529113019.49	larva	53.9165	-1.9962	-130.0038	895.8266	65.0298	49902.5241	157586.8789	2291841.6607	883.311	-0.21052	855.2045	0.77313	2533.4219	-0.75532	2525.1259	663756.5	1654.1521	-1.1682	2188.9482	-0.95079	23062368	-0.094473	103.8569	103.2789	149.8821	147.5548	39269.1094	130.6321	-0.039026	142.8764	2711600.5
004	2018-06-16t0034	1529127392.12	adult	57.9089	1.9962	-126.0114	1080.4109	67.0223	58606.9976	184662.9968	2637311.0383	1002.1266	0.20725	611.2993	-1.0907	4588.3096	1.5746	4410.1519	1408611	2767.9266	1.0828	3953.2773	1.461	30738228	0.65829	104.877	104.2233	152.4945	149.5283	46815.8164	132.2492	-0.034457	145.3353	3216892.5
004	2018-06-16t0434	1529141791.69	adult	61.9088	5.9961	-122.0115	546.5323	87.9192	32807.4742	105297.2816	1665411.1054	1141.6283	0.73488	754.4885	-0.40899	5739.4702	2.5893	5750.5105	987188.875	3188.7656	1.5687	4873.031	2.3956	19599474	-1.5243	100.7585	99.9878	146.7422	144.3963	25239.6621	127.5617	-0.062358	140.9192	1729822
004	2018-06-16t0834	1529156209.71	adult	65.9138	10.0011	-118.0065	1036.8106	69.8922	60989.6798	192358.1999	2957430.3916	1046.5199	-0.29329	590.2267	-1.5688	4343.3232	0.48127	4226.585	1385520.125	2947.7317	0.59386	3884.9098	0.52726	33343172	0.16204	98.8167	95.7766	314.3826	271.2762	100288.0625	133.7424	-0.040487	181.5391	3148398.5
004	2018-06-16t1234	1529170596.12	adult	69.9101	13.9973	-114.0103	1076.7647	71.1034	63373.7439	199739.8403	3096237.2593	1085.343	-0.37885	833.1398	-0.35337	4013.063	-0.21734	3864.9637	1332336.875	2714.4122	-0.25348	3477.6711	-0.372	35945476	0.17162	97.4921	95.6101	180.2858	177.102	59854.8672	134.4083	-0.046655	165.282	3228841.5
004	2018-06-16t1634	1529185003.4	adult	73.9121	17.9993	-110.0083	1119.9815	72.4424	66528.9958	209559.7069	3306341.0643	1114.7988	-0.47587	813.557	-0.60786	4018.3528	-0.46834	3842.2878	1398386.75	2740.4473	-0.48055	3543.1459	-0.54942	38749292	0.25566	104.4161	103.709	154.5511	152.5356	53783.793	134.1298	-0.05885	147.3795	3629397.8
004	2018-06-16t2034	1529199398.35	adult	77.9107	21.9979	-106.0097	1012.6559	72.8039	58521.6907	184471.2794	2829607.9311	1356.6344	0.62344	1033.6323	0.35989	4972.5991	0.33549	4758.8809	1521615.375	3404.0767	0.53137	4445.0296	0.37835	41485880	0.38213	101.0797	100.0384	158.4569	155.9279	48487.8203	134.4443	-0.069781	149.4826	3091018
004	2018-06-17t0034	1529213814.39	adult	81.9151	26.0024	-102.0052	1113.2989	76.2753	67166.7954	211910.5389	3368718.0011	1355.7434	0.40702	852.7792	-0.60807	5352.4688	0.52684	5246.6255	1878716.5	3407.7567	0.33646	4691.8124	0.47628	47549988	1.0168	105.33	103.5551	218.0615	208.1094	76539.5938	143.8101	-0.036337	171.2344	3694240
004	2018-06-17t0434	1529228198.91	adult	85.9108	29.9981	-98.0095	1086.8534	71.8914	61212.5848	192976.1073	2907425.2878	1514.6415	1.0226	1250.579	1.1179	4794.2695	-0.19476	4765.2437	1538960.5	3695.1328	0.67663	4490.0894	0.073331	48492760	0.99302	110.6705	109.525	168.0138	163.9177	53932.4219	142.7476	-0.056102	158.6322	3543225.5
004	2018-06-17t0834	1529242614.25	adult	89.9151	34.0023	-94.0053	1050.6029	78.2307	62276.1463	196543.1905	3119648.7786	1443.4197	0.56349	1206.0077	0.83768	4942.5996	-0.17107	4777.1655	1611287.5	3383.4068	0.065715	4377.3083	-0.17523	46993416	0.69658	111.9701	107.8631	346.3932	347.8203	112924.2031	154.6454	-0.0032423	264.9369	3645410.8
004	2018-06-17t1234	1529257005.63	adult	93.9127	38	-90.0077	1023.153	72.7345	60794.5803	191761.9983	3011068.7364	1429.8898	0.43452	1111.1664	0.39308	4854.8257	-0.35124	4830.5977	1543834.5	3438.2871	0.099165	4532.7355	-0.085202	45416160	0.44262	119.5987	117.9125	189.499	186.45	60260.6875	155.3891	-0.012774	177.1131	3798695
004	2018-06-17t1634	1529271404.01	adult	97.9122	41.9995	-86.0081	1015.2708	75.3983	60412.8265	190395.2163	3057256.8968	1443.3658	0.46513	1156.582	0.57941	5337.6074	0.02245	5265.6475	1686683.875	3608.7797	0.33293	4725.7843	0.06505	45565616	0.45007	108.8162	106.7775	199.8733	191.7414	63159.9492	145.1692	-0.11148	174.5885	3435219.5
004	2018-06-17t2034	1529285804.86	adult	101.9125	45.9997	-82.0079	1102.2126	73.3725	62910.0309	198177.1107	3038161.0178	1584.6993	1.0591	882.8069	-0.52049	6269.6343	0.80556	6153.019	2062709.75	4547.9291	1.7089	5799.7217	1.182	52120760	1.2639	121.7204	119.3994	218.3109	212.52	71824.2812	163.0132	0.0034884	197.602	4003384
004	2018-06-18t0034	1529300203.72	adult	105.9122	49.9994	-78.0082	921.9831	74.4107	54625.3584	172256.1999	2734852.5103	1732.8663	1.6895	1116.3792	0.48447	6724.5903	1.1554	6609.0071	1923232.875	4869.0251	2.1717	6177.8184	1.5431	49475068	0.9661	128.3446	124.3824	250.279	245.5543	71579.7812	178.1507	0.13638	225.6222	3664366.5
004	2018-06-18t0434	1529314623.94	adult	109.9178	54.005	-74.0026	1062.4227	74.8498	62067.3683	195781.6699	3046824.3023	1442.9913	0.58278	1090.2184	0.45284	5553.6777	0.10624	5507.5205	1804945.25	3682.9529	0.53185	4896.4739	0.20504	46812080	0.71218	115.3986	112.4365	214.3246	207.3387	69655.5	158.4865	-0.1539	194.6158	3743644.8
004	2018-06-18t0834	1529329009.69	adult	113.9138	58.0011	-70.0065	914.3882	66.8462	49416.7188	155828.9539	2249929.4134	1451.5319	0.69634	812.9693	-0.60479	6912.3125	1.2752	6764.3809	1790289	4405.9406	1.6272	6318.7853	1.6937	37554030	-0.26322	133.7119	128.9167	274.2137	265.0682	71021.3594	185.4175	0.20508	240.061	3459394.5
004	2018-06-18t1235	1529343459.09	adult	117.9275	62.0148	-65.9928	1033.376	73.8217	59553.2502	187706.9347	2988062.1942	936.4728	-1.2916	720.171	-0.90921	4105.0381	-1.0773	3984.3606	1280771.875	2118.7771	-1.5328	3362.5905	-1.3001	29162700	-1.0847	135.0645	132.6055	238.0582	231.5924	74274.1562	178.0043	-0.014584	210.7469	4206043
004	2018-06-18t1634	1529357828.11	adult	121.9189	66.0062	-62.0014	1033.614	74.2083	63083.336	198918.5478	3201719.7426	967.374	-1.071	603.044	-1.3237	5231.1143	-0.081891	5077.6599	1726267.75	2616.4885	-0.73113	4427.5443	-0.15319	31861430	-0.67964	139.0576	135.5421	301.6121	297.6096	99531.9844	195.3217	0.2281	271.8335	4580001.5
004	2018-06-18t2034	1529372209.09	adult	125.9137	70.0009	-58.0067	1041.2216	72.3117	60539.3901	190688.761	3015974.0817	974.04	-0.94993	690.2823	-0.89118	4106.9141	-0.95906	3943.8328	1301891.75	2491.9298	-0.8127	3548.8142	-0.97579	30815702	-0.68219	130.5801	128.3158	244.4732	233.9087	77498.0156	175.863	-0.24967	211.7356	4131162
004	2018-06-19t0034	1529386609.25	adult	129.9137	74.001	-54.0067	1033.8514	80.0801	59736.3123	188223.9591	2965684.9613	963.0278	-0.90701	720.233	-0.69845	3661.6387	-1.2578	3634.8821	1146092.875	2332.5689	-0.94998	3339.9606	-1.1109	30048394	-0.65692	117.2331	114.2746	257.4551	241.0588	80583.4375	167.4645	-0.50336	213.0698	3657905.8
004	2018-06-19t0434	1529401009.17	adult	133.9137	78.0009	-50.0067	1010.8911	77.0326	62396.5915	196618.1197	3326141.0415	896.0283	-1.1125	636.9176	-1.0036	3794.3308	-1.0744	3614.4768	1236951.875	2347.9023	-0.83899	3296.2775	-1.0764	29176474	-0.64657	117.1745	113.2294	267.5187	253.4525	87211.1094	177.9652	-0.4088	224.857	3815434.8
004	2018-06-19t0834	1529415428.83	adult	137.9191	82.0064	-46.0012	632.0836	120.4918	43461.7935	140586.6906	2822233.686	1096.5438	-0.17574	771.6258	-0.36406	4332.189	-0.56329	4261.4409	983406.9375	2918.8832	0.094269	3929.2114	-0.36491	24827944	-0.99575	172.0967	157.6561	522.4282	513.6385	118591.2031	290.6126	1.5449	441.5376	3896612.5
004	2018-06-19t1234	1529429813.68	adult	141.9149	86.0022	-42.0054	745.6628	73.8219	43821.2096	138450.958	2168011.9921	950.4285	-0.75685	704.3852	-0.6241	3748.4106	-0.97092	3726.1819	858386.0625	2403.3546	-0.60848	3317.2495	-0.91149	21762912	-1.2173	168.2828	158.5286	498.5362	501.058	114164.7812	267.7156	0.99942	396.5915	3853340.2
004	2018-06-19t1634	1529444215.18	adult	145.9153	90.0026	-38.005	761.0113	73.9585	44147.1083	139466.564	2165412.2999	884.4551	-1.0014	666.752	-0.75891	3538.9956	-1.0752	3459.5479	817508	2176.0975	-0.88996	3150.5826	-1.0114	20411456	-1.2677	172.831	161.3913	517.9104	513.0949	119637.2969	277.8038	1.0575	417.7828	3988593.5
004	2018-06-19t2034	1529458616.43	adult	149.9157	94.003	-34.0047	728.1181	70.9372	42128.6809	133084.6911	2068098.3303	903.0302	-0.87973	687.7195	-0.63817	3303.4292	-1.21	3279.6812	730057.875	2197.2844	-0.80589	3020.1298	-1.0854	19896464	-1.2469	179.7857	162.6648	534.8113	527.746	118193.3047	318.7274	1.657	479.9215	3961219
004	2018-06-20t0034	1529473031.56	adult	153.9199	98.0072	-30.0005	725.5329	70.5156	41202.2866	130148.4527	1979560.0062	911.6997	-0.80749	690.9055	-0.60347	3436.448	-1.0538	3408.7264	742272.75	2236.7023	-0.69726	3094.0232	-0.95997	19649864	-1.207	185.0667	167.2635	523.473	518.2022	113070.1562	331.3192	1.7566	471.1517	3988743.2
004	2018-06-20t0434	1529487416.77	adult	157.9158	102.003	-26.0046	706.4817	73.0266	40307.1927	127347.2699	1948241.1174	902.5574	-0.83148	676.9026	-0.65905	3441.9893	-1.0062	3412.5161	726259.75	2204.3471	-0.71417	3036.4606	-0.97877	19027714	-1.2185	186.9855	174.1817	499.1155	491.2771	105313.3672	305.9536	1.2101	426.3334	3942028
004	2018-06-20t0834	1529501818.27	adult	161.9162	106.0035	-22.0041	727.219	71.9446	40746.0491	128655.6702	1945831.5524	884.7752	-0.89931	648.9966	-0.78266	3226.136	-1.1454	3170.7158	690393.125	2168.2086	-0.73848	2894.3782	-1.0851	18847480	-1.1877	194.4227	174.8909	575.4704	564.5497	123150.6641	346.4996	1.8248	527.6634	4141593
004	2018-06-20t1234	1529516222.14	adult	165.9173	110.0045	-18.0031	691.149	71.5131	39031.4497	123354.1912	1867923.7224	879.4037	-0.91169	685.0873	-0.60027	3171.8379	-1.1627	3112.2124	650226.75	2058.5889	-0.89161	2843.0869	-1.1045	17964460	-1.2324	193.7752	181.2072	541.821	535.6345	111073.3125	314.2478	1.1686	450.8883	3958439.8
004	2018-06-20t1634	1529530632.58	adult	169.9202	114.0074	-14.0002	714.8123	70.5939	39553.0396	124863.0309	1882671.8453	874.3613	-0.92944	675.1076	-0.6434	3434.7305	-0.91859	3384.0327	710989.1875	2039.3163	-0.90456	2902.5497	-1.0181	18095782	-1.1859	200.1227	182.8473	570.4235	563.2449	118077.6562	331.5251	1.3997	531.187	4141738.8
004	2018-06-20t2034	1529545019.13	adult	173.9164	118.0037	-10.0039	740.1829	69.6102	39983.4763	126177.7478	1883227.6855	843.7971	-1.0818	642.4633	-0.79734	3223.2649	-1.0713	3144.9207	676885.625	1938.7846	-1.0594	2821.5341	-1.0805	17664048	-1.199	203.1195	184.8809	575.1046	567.8635	120771.9531	350.3227	1.6703	530.9838	4252104
004	2018-06-21t0034	1529559421.02	adult	177.917	122.0042	-6.0034	730.9012	70.4629	39817.09	125664.2168	1854971.668	846.8377	-1.0616	647.1946	-0.76696	3241.5149	-1.0405	3159.6763	677476.625	1956.4965	-1.0132	2841.8092	-1.0399	17661646	-1.1715	209.831	190.8905	588.4532	581.5612	122986.7344	366.5801	1.908	555.0867	4376236
004	2018-06-21t0434	1529573826.59	adult	181.9185	126.0058	-2.0018	723.0675	68.5258	39411.3096	124736.0936	1833671.0506	857.3839	-0.99986	677.9241	-0.60377	3059.2717	-1.1842	3002.2209	633269.25	2022.3845	-0.88093	2749.6801	-1.1215	17704978	-1.1416	212.5276	196.428	566.088	557.2864	117180.2031	363.5865	1.8052	527.0091	4388694
004	2018-06-21t0835	1529588239.82	dead	185.9222	130.0094	2.0018	646.8753	68.196	34617.7077	109377.8139	1578324.8726	934.2119	-0.56801	758.9523	-0.17993	3364.9922	-0.91076	3298.7109	612428.5625	2225.731	-0.4975	2968.0203	-0.87044	16955012	-1.1959	228.8714	214.7499	576.5224	568.3919	104927.0781	390.5286	2.2597	529.9934	4153787.2
005	2018-06-13t1246	1528912148.86	egg	-1.8844	-65.7959	-201.8078	159.6134	26.0989	3150.3344	10038.4358	53996.0625	132.1357	0.96588	131.0522	0.83502	182.752	3.8075	181.7243	3289.5359	162.1576	1.4015	174.9996	1.7871	227669.81	3.0651	65.0957	64.1482	104.4006	102.9113	1879.2102	87.48	-0.054709	99.991	112159.81
005	2018-06-13t1632	1528925716.61	larva	1.8844	-62.0271	-198.0389	153.667	29.8815	3063.0882	9766.6959	57534.3106	0	-0.18345	0	-0.29186					0	0.19387	0	0.37971	0	1.3668	0	0				0	-0.15196	0	0
005	2018-06-13t2032	1528940122.22	larva	5.886	-58.0255	-194.0374	147.7197	29.7808	2945.2541	9401.2616	55223.2596	0	-0.60176	0	-0.65726					0	-0.37468	0	-0.28517	0	0.43676	0	0				0	-0.16072	0	0
005	2018-06-14t0034	1528954589.84	larva	9.9048	-54.0067	-190.0186	148.0365	29.9906	2963.021	9459.2231	55871.9448	0	-1.0322	0	-1.0265					0	-0.91698	0	-0.86835	0	-0.2224	0	0				0	-0.17021	0	0
005	2018-06-14t0434	1528968995.63	larva	13.9064	-50.0051	-186.017	151.7309	22.2582	2352.9241	7464.2535	33016.9005	389.4302	0.90505	389.7045	1.0051	551.0479	0.23351	547.3529	7714.6699	496.0327	0.33056	541.5315	0.19487	513658.47	-0.54929	78.677	78.6512	119.0726	115.8637	1667.0168	100.6275	-0.058327	113.4621	103775.016
005	2018-06-14t0834	1528983412.16	larva	17.911	-46.0005	-182.0124	278.2386	33.7766	7062.7181	22376.0135	155163.3689	501.5075	1.1862	494.045	1.3051	1121.6481	1.104	1097.548	43744.2734	829.3952	0.94089	1034.1537	0.99244	1914254.2	-0.53532	78.4629	77.9966	120.3039	118.139	4691.8525	101.6514	-0.061705	112.8589	299492.84
005	2018-06-14t1320	1529000585.22	larva	22.6812	-41.2302	-177.2421	460.6859	40.976	13994.2799	44224.0695	360473.3365	494.4708	0.64493	393.7714	0.25868	1296.3973	0.72237	1269.7195	97229.7969	930.0098	0.63015	1134.9406	0.57696	3699135.8	-0.50548	87.1231	86.7959	131.33	128.7055	9849.752	113.5006	-0.051638	125.0513	651768.1
005	2018-06-14t1634	1529012212.04	larva	25.9109	-38.0006	-174.0124	553.1469	44.2332	18858.0142	59523.7431	547986.5995	524.1161	0.48527	437.9107	0.24734	1298.9491	0.24131	1262.2634	131193.8594	976.9886	0.35908	1186.833	0.2804	5252167.5	-0.40141	88.1806	87.7038	131.4928	128.5811	13280.7734	112.495	-0.057265	124.7138	883657.44
005	2018-06-14t2034	1529026609.55	larva	29.9102	-34.0012	-170.0131	570.5382	47.6638	22600.8886	71336.1102	752388.1722	491.2539	-0.17246	460.2811	0.023632	942.9727	-1.0332	930.4248	113156.7188	770.4905	-0.79513	878.2411	-0.93006	5866062.5	-0.63607	96.9296	96.4164	142.2206	137.5278	17066.4688	121.5574	-0.049481	132.2933	1157436.6
005	2018-06-15t0034	1529041002.1	larva	33.9082	-30.0033	-166.0152	687.3306	51.6213	27628.8565	87230.5025	921951.2173	607.7206	0.12132	546.1094	0.19827	1381.1992	-0.60091	1372.4709	201655.0938	1139.7847	-0.14216	1314.6253	-0.38373	8869682	-0.27139	90.7875	90.2523	135.3603	131.7895	19762.6016	116.2658	-0.06557	127.3692	1325043.9
005	2018-06-15t0434	1529055400.39	larva	37.9077	-26.0038	-162.0157	737.2612	48.1952	29693.2134	93658.2678	990050.379	690.2304	0.20534	602.375	0.21461	2234.3379	0.52018	2195.6558	350791.0312	1448.899	0.24573	1950.9379	0.47681	10830404	-0.28874	94.1582	93.6196	136.6073	134.5585	21447.3477	119.4595	-0.065547	130.6941	1477435.5
005	2018-06-15t0834	1529069808.07	larva	41.9098	-22.0017	-158.0135	815.1239	54.1695	36578.5081	115384.5061	1346818.9201	537.6972	-1.3477	466.7613	-1.0255	1872.6691	-0.57807	1756.2311	361425.125	1177.4748	-1.0769	1591.151	-0.77379	10355510	-0.90638	87.7129	87.1824	129.9561	127.857	25081.5352	111.873	-0.085824	123.725	1689263.5
005	2018-06-15t1234	1529084214.93	larva	45.9117	-17.9997	-154.0116	782.4524	53.2018	35103.0422	110752.2208	1300397.3192	655.04	-0.99114	606.2231	-0.36942	2056.189	-0.6836	1941.2767	380394.9375	1286.6694	-1.2546	1677.2848	-1.0504	12099898	-1.0445	95.2129	94.6281	141.5231	139.5042	26181.7656	121.2399	-0.066709	133.5064	1758773.4
005	2018-06-15t1634	1529098604.47	larva	49.9088	-14.0027	-150.0145	928.6656	58.5781	44970.0208	141680.8648	1825632.1606	726.2835	-0.92337	553.2133	-1.0099	2306.7683	-0.69731	2237.1914	546704.0625	1682.8173	-0.66249	2080.8431	-0.74189	17162804	-0.60754	90.3652	89.7078	137.1352	133.8633	32501.0508	117.72	-0.08118	129.9251	2135419.2
005	2018-06-15t2034	1529113032.98	larva	53.9167	-9.9947	-146.0066	957.4231	65.9857	47602.6174	150049.8671	2000612.5308	838.4972	-0.53586	582.3734	-1.0575	3317.4971	0.32149	3231.7932	829374.25	2192.4875	0.16555	2980.1153	0.3511	20945660	-0.44659	84.1359	83.6409	128.7571	125.2656	32189.2773	108.9358	-0.12341	120.9198	2101714.2
005	2018-06-16t0034	1529127405.52	larva	57.9091	-6.0024	-142.0143	1036.5352	67.9442	54897.17	173049.4029	2425089.4949	921.2729	-0.36327	625.6989	-0.99783	4045.6406	0.86702	3919.9093	1165144.5	2617.243	0.7259	3589.9551	0.89128	26488438	-0.018549	93.1753	92.4292	140.4571	138.3442	40451.6328	121.1207	-0.084657	133.3616	2678975
005	2018-06-16t0434	1529141804.96	larva	61.909	-2.0025	-138.0144	1023.0668	67.9297	57193.9947	180215.5306	2687918.8737	947.2089	-0.58406	597.556	-1.373	4723.8335	1.3225	4507.2642	1417150	2616.4037	0.27479	3919.6338	0.96694	28368908	-0.17734	100.7954	100.1601	153.3796	150.4456	46013.8672	131.2192	-0.04472	145.0894	3018822.8
005	2018-06-16t0834	1529156223.08	adult	65.914	2.0025	-134.0094	1076.924	69.7155	60025.7669	189133.1283	2809848.7785	963.6252	-0.82793	661.2974	-1.1563	4116.6865	0.21043	4005.4402	1296756.25	2624.969	-0.10049	3681.3788	0.23531	30270358	-0.29695	96.235	95.2879	144.3961	141.5961	45484.7852	124.0957	-0.086853	136.5606	3023029
005	2018-06-16t1234	1529170609.44	adult	69.9102	5.9987	-130.0132	606.2823	72.7199	35322.1452	113052.4371	1720335.6475	1128.1134	-0.11831	806.893	-0.49695	3871.7485	-0.3794	3758.0166	720145.25	2700.9144	-0.28106	3449.5426	-0.41064	20876866	-2.026	95.4259	94.8766	144.9467	142.8215	26960.082	124.2529	-0.095145	137.6966	1765951.5
005	2018-06-16t1634	1529185016.87	adult	73.9123	10.0008	-126.0111	1079.2072	75.466	61294.0742	193099.846	2987704.3944	1070.0065	-0.73242	740.7754	-0.98334	4642.1797	0.21857	4477.7236	1490139.625	2964.7716	-0.046003	4075.2467	0.15097	34315108	-0.37723	96.5207	95.682	149.2233	145.2804	47900.6953	125.3545	-0.10101	139.5392	3095418
005	2018-06-16t2034	1529199411.65	adult	77.9108	13.9993	-122.0125	1124.1584	80.6651	66144.1805	208468.4917	3326263.5562	1043.5198	-1.0625	575.9025	-1.8776	4684.271	0.029991	4444.3325	1620757.75	2978.4856	-0.25121	3957.7123	-0.23811	36063000	-0.37593	87.3739	86.6042	141.6929	137.1292	49025.7422	116.6399	-0.15719	131.2214	3019553.5
005	2018-06-17t0034	1529213827.88	adult	81.9153	18.0039	-118.008	1202.0668	74.286	71450.5136	225069.3136	3552291.561	1085.091	-0.96689	725.1648	-1.203	3690.23	-1.174	3664.9672	1380146	2819.6932	-0.69247	3451.2615	-1.0376	40516212	0.053647	100.3885	99.4995	157.9638	153.0102	59078.4453	131.9968	-0.096599	147.4129	3748407.2
005	2018-06-17t0434	1529228212.41	adult	85.911	21.9996	-114.0123	1129.3776	77.1346	66042.977	207996.0704	3258725.1606	1250.202	-0.24932	871.4179	-0.57994	4437.9824	-0.54844	4367.6499	1531104	3418.4625	0.21418	4140.6844	-0.33996	43115716	0.27185	99.9691	99.0119	152.9166	150.834	52756.2305	129.9691	-0.12527	144.236	3447633
005	2018-06-17t0834	1529242627.78	adult	89.9153	26.0038	-110.0081	1113.8633	73.2078	65736.2426	207062.936	3255966.9178	1411.6294	0.41766	1049.8215	0.16064	4774.353	-0.33372	4735.9373	1642377.5	3601.0052	0.41485	4420.6698	-0.1253	48465470	0.88981	105.8202	104.5394	166.8734	162.9834	57404.4648	139.2195	-0.094337	155.8281	3633126
005	2018-06-17t1234	1529257019.17	adult	93.9129	30.0014	-106.0105	1102.2928	74.99	66655.5858	210228.9873	3355661.5476	1511.7538	0.7954	1059.2255	0.17347	5112.7612	-0.1077	5044.418	1784353.75	3860.8439	0.75353	4721.3426	0.12704	52612056	1.3658	109.2141	107.959	171.3818	167.08	59812.2578	142.9971	-0.095061	159.5042	3800867.5
005	2018-06-17t1634	1529271417.37	adult	97.9124	34.0009	-102.011	1122.9844	71.3185	63824.8568	201070.5421	3126902.3283	1549.023	0.91613	1242.8911	0.93773	5230.4653	-0.076486	5170.6414	1746975.5	3968.9333	0.87412	4894.9558	0.25139	51701740	1.2176	106.5133	104.9905	172.2857	168.5434	57543.4102	141.595	-0.13884	160.7553	3555095
005	2018-06-17t2034	1529285818.28	adult	101.9127	38.0012	-98.0107	1065.2152	76.8034	63577.4453	200296.3904	3225952.1673	1521.684	0.79681	980.8715	-0.11842	5649.6064	0.24548	5562.3496	1881319	4010.7834	0.92137	5227.468	0.56435	50551864	1.073	107.5765	106.0174	173.2982	168.2774	57708.2891	141.9064	-0.18624	160.9623	3573799.2
005	2018-06-18t0034	1529300217.02	adult	105.9123	42.0008	-94.0111	1063.7748	74.4893	62482.917	196952.8331	3058305.3191	1650.1696	1.3515	1306.6693	1.259	5740.2681	0.28521	5654.4834	1877067.625	4007.4451	0.93182	5183.2773	0.48977	53886290	1.4876	116.5728	114.399	205.3994	193.8192	67165.6172	155.7184	-0.11325	182.7304	3806684.5
005	2018-06-18t0434	1529314637.25	adult	109.9179	46.0065	-90.0054	1120.635	75.8169	67291.6439	212023.6692	3402522.5407	1589.0786	1.1765	892.7303	-0.35266	6001.7402	0.49481	5822.2021	2112612.5	4347.1973	1.4813	5477.9204	0.81244	55810028	1.7467	114.0531	110.8931	202.754	197.8706	71369.4141	157.5488	-0.16659	186.6027	4005658.8
005	2018-06-18t0834	1529329023.13	adult	113.914	50.0025	-86.0094	1023.4214	73.3279	59932.571	188831.6953	2977810.5279	1658.8044	1.5344	1546.7993	2.3955	5245.3506	-0.14792	5142.0774	1647040.125	3860.4806	0.85243	4678.765	0.0024203	51935508	1.347	114.664	110.638	221.677	215.8474	69606.5781	161.6657	-0.22212	198.0979	3590015.5
005	2018-06-18t1235	1529343472.67	adult	117.9278	54.0163	-81.9956	1108.6792	76.8941	67526.014	212731.308	3464492.6625	1530.631	1.1141	1312.2939	1.53	5591.9463	0.17639	5454.6636	1973957.125	3845.7703	0.91989	4918.0006	0.2898	53940970	1.6235	115.6809	111.9814	222.6344	215.0063	78589.9297	163.3358	-0.3166	201.3093	4076709.5
005	2018-06-18t1634	1529357841.52	adult	121.9191	58.0076	-78.0043	1130.6905	75.8835	70597.3418	222763.9702	3665613.4042	1480.7722	1.0236	1052.1564	0.54851	5367.2871	0.031884	5204.6758	1980529	3822.4465	0.99097	4862.3612	0.28895	54551650	1.7489	123.2679	119.2802	236.3073	230.5887	87197.3906	174.3293	-0.18584	216.4178	4541191
005	2018-06-18t2034	1529372222.57	adult	125.9138	62.0024	-74.0095	1072.4465	78.8178	69341.9663	218703.3883	3719132.7559	1449.8359	1.0166	1012.6213	0.47327	5473.292	0.17459	5328.4265	1981331.625	3858.987	1.1585	4928.5467	0.42292	52402870	1.587	121.8784	118.4883	241.0944	235.2129	87276.1562	171.1781	-0.33884	216.0706	4405173
005	2018-06-19t0034	1529386622.86	adult	129.9139	66.0025	-70.0094	1118.0249	79.8041	68981.5406	217305.8695	3617997.4414	1494.0657	1.3252	1250.004	1.5827	5288.4053	0.082788	5186.478	1909114.25	3731.9309	1.093	4823.169	0.38903	53801304	1.8015	120.7656	116.8447	252.0669	244.2322	90996.1406	167.5259	-0.50222	219.7409	4348771
005	2018-06-19t0434	1529401022.74	adult	133.9139	70.0024	-66.0095	1184.208	79.0306	73294.2326	230938.6808	3906822.4424	1345.099	0.8117	1000.48	0.58876	5113.563	0.0048799	5004.7964	1958494.625	3508.2409	0.87836	4627.2771	0.2659	51462144	1.6298	122.3363	116.9336	274.241	262.2056	105034.3047	177.7441	-0.4129	234.2413	4680465
005	2018-06-19t0834	1529415442.29	adult	137.9193	74.0079	-62.004	1226.3552	83.0034	73660.5212	231901.4222	3827394.7118	1376.0421	1.0457	1151.3889	1.3253	5616.7104	0.48063	5522.0859	2162433.5	3446.4534	0.88555	5021.8423	0.73367	52933588	1.846	130.7461	125.8354	243.9296	239.9011	93912.875	188.9805	-0.31467	226.7998	5029540.5
005	2018-06-19t1234	1529429827.16	adult	141.9151	78.0037	-58.0082	1229.4043	83.3743	79295.9985	249732.0705	4326563.9664	1314.9034	0.86907	1078.8983	1.0675	5767.0381	0.66234	5536.0132	2387553.75	3236.2519	0.65824	4847.4755	0.6243	54351536	2.0524	130.9875	128.4906	230.6778	224.9408	95500.5938	177.182	-0.63665	208.1243	5414368
005	2018-06-19t1634	1529444228.64	adult	145.9155	82.0041	-54.0078	1250.1766	83.7211	78480.8812	247104.3049	4232778.8918	1354.5546	1.1425	1140.1942	1.4137	5923.4492	0.84698	5667.6663	2428614.25	3341.5143	0.90935	5005.0811	0.84752	55471720	2.2273	135.4614	131.6843	257.0889	249.8339	105406.4531	191.7885	-0.47983	233.4823	5547414
005	2018-06-19t2034	1529458629.89	adult	149.9159	86.0044	-50.0075	1209.9145	83.1216	78275.6672	246574.4042	4299592.8761	1353.9128	1.2224	1076.2617	1.1717	6079.2012	1.0284	5861.3425	2480314	3573.5303	1.3521	5066.6355	0.96965	55232870	2.2648	137.5169	133.7032	258.6808	251.2216	105541.7578	192.7737	-0.56868	233.5644	5610002
005	2018-06-20t0034	1529473044.99	adult	153.9201	90.0086	-46.0033	1267.9866	84.376	79589.9554	250584.904	4292514.3738	1303.7389	1.0609	1073.6631	1.2046	5540.1206	0.64705	5359.8887	2304690.25	3400.0622	1.1561	4603.3222	0.56083	54136456	2.2156	140.8377	136.6245	278.2449	266.3133	115749.875	196.9792	-0.59903	244.6125	5848144.5
005	2018-06-20t0434	1529487430.35	adult	157.916	94.0045	-42.0074	1216.8497	81.7434	80767.0227	254473.7136	4559511.8923	1333.8	1.2644	1062.0461	1.1796	5659.355	0.79389	5561.7993	2382588.5	3491.9923	1.3703	5098.1599	1.112	56138310	2.4701	142.4664	136.6066	347.4113	325.1874	146260.1562	206.6247	-0.53201	283.928	5996268
005	2018-06-20t0834	1529501831.76	adult	161.9164	98.0049	-38.007	1281.8634	84.9237	84182.1735	265036.3728	4713080.6711	1224.4225	0.7827	1032.9479	1.0667	5405.5493	0.63362	5209.4414	2373036.25	3199.1449	0.95688	4598.7964	0.65422	53703170	2.2815	142.6893	138.6958	304.0494	283.3915	133477.6719	204.8171	-0.6632	251.4047	6258352
005	2018-06-20t1234	1529516235.68	adult	165.9175	102.006	-34.0059	1253.7692	84.2406	78543.1425	248174.2105	4269698.2747	1238.2642	0.89705	1071.9902	1.2765	5392.6587	0.66315	5162.6953	2210990	3155.5169	0.9406	4659	0.76187	50744064	2.0375	150.7675	146.9581	295.0075	284.1666	120953.0859	217.3001	-0.54009	263.1459	6178453.5
005	2018-06-20t1634	1529530646.22	adult	169.9204	106.0089	-30.0029	1208.3457	90.9586	79470.7526	250741.3051	4455742.7978	1221.7389	0.85031	1090.5787	1.383	4803.8433	0.21551	4622.7368	1993595	2789.9885	0.36854	4149.3547	0.27452	50597092	2.0714	158.6802	155.5017	280.8697	273.7009	116560.9219	225.3772	-0.48593	259.3617	6571583
005	2018-06-20t2034	1529545032.76	adult	173.9167	110.0052	-26.0067	1169.4114	85.2025	77377.734	243785.5045	4322770.8971	1237.7036	0.9725	1060.0863	1.2543	4833.7119	0.27436	4705.5835	1952819.625	2933.6895	0.65382	4168.4415	0.32946	49921536	2.0554	165.1661	160.1781	296.6237	292.1732	119835.9688	244.5501	-0.22489	278.288	6661810
005	2018-06-21t0034	1529559434.51	adult	177.9172	114.0057	-22.0062	1062.3784	76.3533	68092.421	214750.7817	3675729.0928	1279.5835	1.2397	1136.2838	1.6581	4715.833	0.20524	4561.875	1678836.625	2941.3968	0.70936	4185.0995	0.38191	45438010	1.6554	177.4124	173.7891	317.6415	313.0848	113080.3672	260.0662	-0.019399	298.241	6299914.5
005	2018-06-21t0434	1529573840.28	adult	181.9188	118.0073	-18.0046	1166.5283	79.2778	73398.0811	231141.2522	3919638.3774	1171.7605	0.7072	1010.1092	1.0615	4553.9585	0.09566	4404.3335	1744166.125	2745.2314	0.40351	4003.8387	0.22283	44852650	1.6507	176.845	173.3868	331.3751	324.8109	126916.6641	264.9473	-0.00023526	309.2835	6769271
005	2018-06-21t0835	1529588253.36	adult	185.9224	122.0109	-14.001	1116.5851	79.4907	71102.545	224074.8556	3807116.5734	1156.4073	0.66504	1000.4462	1.0457	4411.7305	-0.0006519	4271.8779	1636752	2662.3504	0.29102	3829.3612	0.065878	42886524	1.5037	182.6765	179.8978	337.0605	331.4521	125049.4531	269.818	0.021224	314.8387	6774741.5
005	2018-06-21t1235	1529602695.21	adult	189.934	126.0226	-9.9893	1080.6692	80.392	70144.1899	221096.6055	3854738.8617	1159.58	0.72561	961.0708	0.87876	4639.3052	0.22627	4489.074	1697985.75	2719.93	0.43132	3992.6519	0.27572	42413956	1.5112	186.8195	183.7734	350.4268	345.114	128256.2188	276.8282	0.084573	327.3468	6833296
005	2018-06-21t1634	1529617048.25	adult	193.921	130.0095	-6.0024	1057.4798	78.4952	64287.609	202649.7786	3310963.6498	1182.8503	0.90122	997.7964	1.101	4723.3521	0.33097	4511.8096	1587046.25	2740.3151	0.50345	4033.3922	0.35218	39710652	1.2788	195.5191	195.6574	361.1151	356.361	121334.6797	283.6463	0.14801	336.8595	6563966
005	2018-06-21t2035	1529631456.09	adult	197.9232	134.0117	-2.0002	1034.8034	82.2983	63656.1109	200560.0977	3372136.7418	1202.589	1.066	1014.0658	1.2245	4589.6733	0.23881	4471.7979	1528361.25	2760.0027	0.5776	4096.7329	0.4568	39935576	1.3591	202.9727	201.8159	383.3464	378.0474	127654.3594	298.3608	0.36767	358.2484	6740317
005	2018-06-22t0035	1529645857.56	dead	201.9236	138.0121	2.0002	989.6998	81.7327	63688.221	200782.7438	3492177.021	1240.1644	1.3469	1027.236	1.3346	4663.7183	0.33632	4511.3828	1553018.125	2904.8396	0.89713	4130.2056	0.52961	41184620	1.5554	212.1901	210.3914	398.0859	394.1635	132562.6094	318.2864	0.69866	374.3782	7046620
006	2018-06-13t1246	1528912161.64	egg	-1.8844	-73.7958	-173.8032	193.5118	32.0487	3566.2785	11372.3938	61638.3606	0	0.20241	0	0.051243					0	0.75576	0	1.1046	0	2.8807	0	0				0	-0.14418	0	0
006	2018-06-13t1632	1528925729.38	larva	1.8844	-70.027	-170.0344	195.386	28.0412	3654.423	11601.8351	61816.9152	0	-0.18345	0	-0.29186					0	0.19387	0	0.37971	0	1.3668	0	0				0	-0.15196	0	0
006	2018-06-13t2032	1528940134.93	larva	5.8859	-66.0255	-166.0328	187.943	26.5825	3425.3999	10866.2097	56765.8265	0	-0.60176	0	-0.65726					0	-0.37468	0	-0.28516	0	0.43676	0	0				0	-0.16072	0	0
006	2018-06-14t0034	1528954602.64	larva	9.9048	-62.0066	-162.014	187.9424	29.6991	3567.1753	11350.0723	62055.2546	0	-1.0322	0	-1.0265					0	-0.91698	0	-0.86835	0	-0.2224	0	0				0	-0.17021	0	0
006	2018-06-14t0434	1528969008.46	larva	13.9064	-58.005	-158.0124	185.1594	29.6338	3517.7486	11199.1301	61319.2285	0	-1.4718	0	-1.397					0	-1.4282	0	-1.3814	0	-0.73702	0	0				0	-0.18055	0	0
006	2018-06-14t0834	1528983424.91	larva	17.9109	-54.0005	-154.0078	336.6109	36.7185	10023.3772	31735.6865	253194.8544	387.3975	0.47884	370.5911	0.53653	821.5305	0.30225	814.5911	44362.6484	615.7482	0.20618	781.9199	0.30169	2080324.6	-0.4806	82.3874	81.9583	120.9453	119.5094	6531.0439	105.9704	-0.056162	115.5265	442420.4
006	2018-06-14t1320	1529000598.03	larva	22.6813	-49.2302	-149.2375	376.2872	40.4965	11658.8392	36846.4236	315508.8289	471.5075	0.50007	377.0726	0.15359	1231.8762	0.56797	1218.6675	77608.2031	958.0135	0.72294	1150.9326	0.61788	2935134	-0.73215	87.9682	87.3005	130.5165	128.6254	8222.54	112.6244	-0.052848	124.5414	547602.25
006	2018-06-14t1634	1529012224.84	larva	25.9109	-46.0005	-146.0078	320.4038	44.6679	11441.6961	36390.8956	350600.4145	474.2444	0.16715	421.9724	0.14639	1014.7867	-0.396	1000.6421	61901.9883	840.3352	-0.082502	975.0087	-0.23885	2883406	-1.0616	90.3524	90.0693	133.2189	131.4901	8126.356	114.4435	-0.054421	126.735	549342.75
006	2018-06-14t2034	1529026622.88	larva	29.9104	-42.001	-142.0084	531.9179	45.1279	17836.13	56378.3666	502227.8963	604.5771	0.56071	504.7886	0.30775	1588.9449	0.31376	1554.8562	150949.7656	1257.5877	0.73222	1479.5542	0.47243	5740460	-0.6687	92.6989	92.3392	137.1899	135.3839	13033.0449	119.0818	-0.053388	130.8072	880176.1
006	2018-06-15t0034	1529041015.36	larva	33.9083	-38.0031	-138.0105	590.9544	45.2787	22506.125	71011.3574	731416.4566	548.9802	-0.26659	496.3411	-0.1237	1326.4166	-0.70759	1303.6105	159170	1018.132	-0.51316	1236.2804	-0.55817	6533962	-0.8385	93.9839	93.5338	137.7561	135.888	16530.7344	119.3827	-0.060143	131.393	1118596.9
006	2018-06-15t0434	1529055413.67	larva	37.9078	-34.0036	-134.0109	610.7363	43.6248	21913.9181	69106.8152	661765.9384	834.7553	1.197	755.9565	1.2385	2070.7178	0.22309	2034.348	242273.9844	1574.5588	0.6164	1915.5417	0.4024	9702361	-0.54035	98.9119	98.3421	143.2127	140.5204	16755.8828	124.7139	-0.055144	136.232	1149653.5
006	2018-06-15t0834	1529069821.37	larva	41.91	-30.0014	-130.0088	801.3028	57.151	36660.5537	115571.0093	1409253.7994	689.0593	-0.27089	478.1352	-0.94776	2080.761	-0.2275	2045.8892	401586.875	1524.2526	-0.096058	1890.7234	-0.18591	13278172	-0.3121	103.0214	102.4691	149.1604	146.4401	28787.957	129.9096	-0.044805	141.214	1985222.9
006	2018-06-15t1234	1529084228.36	larva	45.9119	-25.9995	-126.0069	813.3847	58.0325	37536.951	118336.1453	1441933.9643	659.7326	-0.95688	531.3458	-0.8884	1889.2532	-0.94463	1829.8862	374072.125	1387.3236	-0.98186	1722.2556	-0.96766	13017844	-0.87223	103.9726	103.3507	151.3193	148.4736	29961.2246	131.3704	-0.039504	143.6682	2051587.8
006	2018-06-15t1634	1529098617.74	larva	49.909	-22.0025	-122.0098	773.818	51.9095	32616.9896	102773.1905	1163890.1232	786.619	-0.47942	676.5418	-0.16045	2310.6233	-0.6917	2219.2646	399737.8125	1687.635	-0.65002	2117.7227	-0.67788	13532994	-1.245	85.3583	84.8331	135.455	132.4986	23433.7168	114.6066	-0.091244	127.6142	1468504.2
006	2018-06-15t2034	1529113046.37	larva	53.9169	-17.9945	-118.0019	841.6978	57.3344	38251.7054	120536.662	1461381.5574	995.7481	0.60566	858.7854	0.79713	3162.2336	0.10824	3068.1298	638771.1875	2155.0954	0.072888	2770.6383	0.0063726	20046400	-0.59619	98.5402	97.9965	149.7072	146.6155	30240.8438	127.8473	-0.049858	141.4431	1983810.8
006	2018-06-16t0034	1529127418.78	larva	57.9092	-14.0022	-114.0095	982.0711	62.6612	49758.3709	156766.4674	2107826.1384	966.4963	-0.044189	766.1223	-0.092329	3246.4893	-0.17499	3194.8525	847333.6875	2354.3871	0.10333	2988.9678	-0.051182	25212990	-0.22169	98.4216	97.7785	148.9895	146.8203	38886.2578	128.9595	-0.049297	141.7798	2567525.5
006	2018-06-16t0434	1529141818.29	larva	61.9091	-10.0023	-110.0097	1115.1186	63.9975	56258.0818	177260.8628	2414156.0207	939.1688	-0.63862	751.6537	-0.42642	3078.3442	-0.72978	3054.1331	911189.875	2334.1482	-0.3633	2862.9105	-0.6166	27728960	-0.27566	81.2333	80.5182	132.1571	126.2991	39118.4922	108.0213	-0.15659	121.1211	2398412.5
006	2018-06-16t0834	1529156236.35	larva	65.9141	-5.9973	-106.0046	1106.4329	75.9357	63055.5105	198790.3545	2985223.9941	1043.2275	-0.31454	764.6941	-0.55629	3898.8511	-0.049887	3831.1423	1286620.875	2631.3199	-0.086836	3505.9845	-0.016278	34382692	0.31728	102.4283	101.818	155.2028	151.6078	51216.9141	132.4421	-0.046737	146.139	3375830.5
006	2018-06-16t1234	1529170622.88	larva	69.9104	-2.001	-102.0084	1149.3573	73.9387	69291.052	218299.8047	3468165.4892	945.2535	-1.2323	723.26	-0.95445	3368.5459	-0.95646	3261.2109	1219413.625	2372.0335	-0.95294	3006.5861	-1.019	34191708	-0.08417	83.3053	82.6277	133.5524	128.361	48345.9688	110.2223	-0.16214	123.3223	3013317.5
006	2018-06-16t1634	1529185030.26	adult	73.9124	2.001	-98.0063	1204.5173	72.3818	71153.1941	224020.576	3573954.5325	980.3731	-1.2458	750.983	-0.93068	3119.157	-1.4585	3031.7968	1160326.375	2304.0901	-1.3259	2864.1105	-1.4433	36421840	-0.076552	99.1302	98.2909	152.1618	150.1593	56604.1719	129.6006	-0.080613	144.1118	3682785.2
006	2018-06-16t2034	1529199425.14	adult	77.911	5.9996	-94.0078	1109.787	73.6014	67122.8128	211497.8578	3396761.353	1213.9713	-0.14474	939.6754	-0.099395	3734.7041	-0.9761	3665.4192	1310881.125	2916.4686	-0.36525	3466.8605	-0.85905	42543624	0.52998	111.144	110.3682	161.114	159.107	56551.0156	140.6566	-0.039285	154.0314	3895040.2
006	2018-06-17t0034	1529213841.28	adult	81.9155	10.0041	-90.0033	704.2288	74.6898	44143.3102	140413.5022	2290846.7268	1217.1385	-0.29659	914.052	-0.32245	4051.8159	-0.80402	4029.3965	935969.5	3096.4717	-0.2082	3809.2201	-0.6008	28056262	-1.6525	107.6294	106.4516	165.2991	162.7178	38184.082	141.3453	-0.048911	156.4457	2480964.2
006	2018-06-17t0434	1529228225.99	adult	85.9112	13.9998	-86.0075	1062.7228	74.1805	64093.2756	201976.4069	3227647.2514	1237.5386	-0.31023	979.7975	-0.094633	4197.3037	-0.78736	4172.9878	1406096.75	2959.4831	-0.55299	3884.6613	-0.64279	41410516	0.043144	109.3098	108.1264	168.3791	165.3997	56406.9844	143.4148	-0.052492	159.5682	3657723.2
006	2018-06-17t0834	1529242641.32	adult	89.9155	18.0041	-82.0033	1036.4145	69.3791	60906.2431	191927.9991	2985156.775	1349.675	0.13348	994.2127	-0.08041	5109.146	-0.010073	4963.0435	1629817.5	3501.5714	0.25531	4480.478	-0.056418	42939910	0.16447	116.8325	115.3558	184.4595	180.117	58842.5781	152.4877	-0.015986	171.3942	3717025.5
006	2018-06-17t1234	1529257032.5	adult	93.9131	22.0016	-78.0057	1171.0297	72.1918	67139.3489	211395.863	3271035.252	1290.584	-0.17958	956.0672	-0.26268	4774.7026	-0.4269	4712.2981	1680695.25	3356.3092	-0.027783	4372.589	-0.26542	45321436	0.43047	111.6454	110.2359	185.0356	179.8511	65132.543	147.6572	-0.064118	169.1134	3920651
006	2018-06-17t1634	1529271430.9	adult	97.9126	26.0012	-74.0062	1039.0912	72.5077	61890.9718	195007.3771	3106916.2129	1460.7275	0.53924	1122.9388	0.43974	5447.4028	0.12383	5339.2092	1764958.5	3810.9666	0.63675	4971.208	0.33539	47201948	0.65476	115.8278	113.3806	215.8333	210.543	69929.9844	157.0949	-0.020174	192.0804	3742860
006	2018-06-17t2034	1529285831.71	adult	101.9128	30.0014	-70.0059	1041.8498	70.7731	59350.0866	186985.3513	2825113.9004	1510.6613	0.75093	979.3966	-0.12446	6389.8403	0.91414	6225.0063	1987240.375	4285.1538	1.3236	5725.4782	1.1018	46883372	0.62655	120.9872	118.8946	218.2923	211.5922	67888.9141	163.1555	0.0047649	196.0448	3754836.5
006	2018-06-18t0034	1529300230.45	adult	105.9125	34.0011	-66.0063	1080.767	71.7298	60321.2144	189941.8462	2881156.4522	1484.3486	0.67392	899.53	-0.39818	6867.3506	1.2816	6561.4924	2170082.75	4105.3449	1.0727	5786.3932	1.1285	46820810	0.65235	124.834	123.4456	214.5958	209.1317	67812.2812	163.724	-0.024163	192.1166	3937638
006	2018-06-18t0434	1529314650.7	adult	109.9181	38.0067	-62.0007	1085.0187	70.1814	63577.1499	200463.8402	3086939.7528	1187.6115	-0.45513	904.7877	-0.30348	5076.5991	-0.30749	4813.6562	1690507.5	3048.5376	-0.375	4185.4689	-0.53769	39451264	-0.13415	127.2659	124.304	225.6102	220.7587	75128.2031	172.0662	0.029778	206.515	4227646
006	2018-06-18t0834	1529329036.57	adult	113.9142	42.0028	-58.0046	1097.6443	76.0224	67801.8068	213649.6476	3530336.8564	930.2141	-1.4114	766.405	-0.79516	3700.1929	-1.4671	3577.3157	1309868.25	2229.6128	-1.4641	3241.8571	-1.4794	32912836	-0.78287	125.3472	122.3902	239.4977	232.6885	84782.1719	172.9677	-0.018852	214.2359	4435036
006	2018-06-18t1235	1529343486.45	adult	117.928	46.0166	-53.9907	989.8079	74.269	59681.1783	188086.5183	3050649.5626	992.0642	-1.0665	776.7374	-0.67619	4666.1069	-0.60426	4360.7468	1455825.375	2491.0745	-1.0041	3757.7127	-0.89618	30900816	-0.89472	136.7025	134.65	260.5285	253.4606	81284.8906	178.1145	-0.012327	224.3381	4258010.5
006	2018-06-18t1634	1529357855.06	adult	121.9193	50.0079	-49.9994	1072.7296	72.6026	65394.7387	206066.8749	3330020.8754	963.9897	-1.0848	709.0917	-0.88162	5394.5615	0.054675	5108.436	1844940	2378.0571	-1.0716	3998.7072	-0.58923	32909646	-0.56744	126.3502	123.8289	254.6437	248.8109	87088.1406	169.3037	-0.28494	219.1481	4313469.5
006	2018-06-18t2034	1529372236.01	adult	125.914	54.0026	-46.0047	1071.8192	80.3053	67488.7266	212736.0844	3566962.793	946.7798	-1.0626	710.0947	-0.80731	4833.0537	-0.3566	4559.7529	1706067.875	2303.091	-1.085	3929.6876	-0.58967	33341796	-0.41664	131.4614	126.5098	284.4019	266.1606	100393.8828	191.3601	0.04527	241.3193	4629545
006	2018-06-19t0034	1529386636.3	adult	129.9141	58.0027	-42.0047	1071.4372	75.4119	64621.2136	203557.5931	3325056.4329	956.6711	-0.93372	769.1349	-0.48788	4531.9668	-0.54059	4174.623	1531804.75	2234.9826	-1.0924	3507.0486	-0.94196	32293388	-0.42456	135.6555	135.4374	248.229	239.7657	83901.3906	183.583	-0.2022	220.4366	4579187
006	2018-06-19t0434	1529401036.34	adult	133.9141	62.0027	-38.0047	1128.7004	75.4576	68810.1981	216714.686	3559186.5247	943.1075	-0.91075	741.0656	-0.54747	4100.3843	-0.82398	3938.9253	1472038	2160.0123	-1.1171	3386.4656	-0.98545	33857560	-0.16841	147.0367	146.9641	258.7076	251.2896	92876.0234	192.0856	-0.14765	228.0728	5278616.5
006	2018-06-19t0834	1529415455.73	adult	137.9195	66.0081	-33.9993	957.335	74.0973	56016.5444	176597.6629	2777380.4925	1052.7742	-0.36701	734.84	-0.5277	5214.1182	0.15345	4943.5508	1527736.625	2938.757	0.12408	4220.0851	-0.072444	30821016	-0.38978	154.3276	148.5291	306.4324	292.3958	89784.6875	218.3215	0.22216	267.5889	4518093.5
006	2018-06-19t1234	1529429840.67	adult	141.9153	70.0039	-30.0034	1089.0564	74.6503	65064.2395	204960.7198	3335797.6391	1016.0848	-0.46396	777.2282	-0.29509	5343.7822	0.31989	5130.8005	1816886	2486.8525	-0.48148	4064.7636	-0.16125	34520464	0.062704	161.484	160.2035	289.9745	281.6357	98591.3438	214.677	0.04093	258.4347	5486258.5
006	2018-06-19t1634	1529444242.12	adult	145.9157	74.0043	-26.003	996.5108	76.1054	61837.7043	194946.5914	3267541.3865	1096.8284	-0.032827	794.3928	-0.17316	5349.6279	0.38441	5166.7563	1727929.75	2741.5652	-0.016914	4616.675	0.45818	35372716	0.22375	166.5009	164.9047	303.7993	294.0308	98127.1797	226.1216	0.13378	270.5732	5369654.5
006	2018-06-19t2034	1529458643.34	adult	149.9161	78.0047	-22.0027	1054.8538	75.5383	61123.8907	192480.2255	3101493.7657	1110.3896	0.087057	952.2302	0.59398	5074.8647	0.2185	4869.5422	1623956.75	2604.0912	-0.16801	4352.5998	0.25265	35480280	0.3018	169.3864	165.4072	323.0482	317.1024	103375.4297	241.9104	0.29959	289.212	5412404
006	2018-06-20t0034	1529473058.51	adult	153.9203	82.0089	-17.9985	972.3779	76.0648	56093.0837	176741.6012	2804025.6415	1119.5121	0.18289	948.7075	0.61434	4438.7383	-0.24344	4250.9778	1304989	2448.8638	-0.35925	3681.8541	-0.36766	32836408	0.1017	179.0685	176.0908	319.5871	314.7839	93958.6016	257.8359	0.46806	300.9021	5252258.5
006	2018-06-20t0434	1529487443.85	adult	157.9162	86.0048	-14.0026	970.5163	76.045	56262.4634	177254.5933	2826651.0915	1022.6168	-0.24797	869.1246	0.2586	3931.0271	-0.60916	3743.0371	1155722	2164.9259	-0.77798	3250.7177	-0.76149	30055730	-0.12234	181.6509	178.213	326.8134	322.0309	96083.125	262.2648	0.44386	307.9119	5338903
006	2018-06-20t0834	1529501845.29	adult	161.9166	90.0052	-10.0022	935.4569	75.3915	54821.8385	172905.3486	2737197.0972	990.1709	-0.37736	826.2715	0.071219	3708.2034	-0.7519	3441.7739	1064254.375	2110.9944	-0.83256	2979.9593	-0.99773	28359484	-0.24093	189.3163	183.8603	354.7428	348.5335	101811.1797	282.1479	0.69474	332.296	5422208
006	2018-06-20t1234	1529516249.25	adult	165.9177	94.0063	-6.0011	906.5232	74.503	51925.5459	163662.7308	2564886.5339	987.4642	-0.36704	828.9631	0.097643	3480.4219	-0.90903	3217.2601	946674.75	2050.118	-0.90576	2890.465	-1.0558	26798792	-0.35117	196.8423	190.9471	380.4727	373.9064	103488.5625	296.6245	0.85795	352.9633	5342103
006	2018-06-20t1634	1529530659.87	adult	169.9207	98.0092	-1.9981	866.889	73.6831	49958.6964	157524.9372	2481703.1675	969.9029	-0.43994	823.7526	0.081583	3570.1221	-0.80644	3364.0746	935372	1988.7671	-0.99029	2927.941	-0.99177	25325134	-0.46136	206.6582	200.9044	406.6038	398.1828	106530.2031	311.1214	1.0372	374.7636	5396051.5
006	2018-06-20t2034	1529545046.29	dead	173.9169	102.0055	1.9981	829.0522	73.6964	48158.6797	151897.0639	2392708.1215	977.4605	-0.38469	841.5067	0.18048	3733.6934	-0.64479	3586.2496	940890.75	2015.7333	-0.92687	3044.6573	-0.84689	24603658	-0.49886	217.2073	212.3706	446.1517	431.1352	112430.2188	327.9315	1.2691	403.243	5467324.5
007	2018-06-13t1246	1528912174.32	larva	0	-65.7962	-137.8014	166.0445	28.5833	3427.0317	10901.0589	63814.4684	0	0.010367	0	-0.12027					0	0.47156	0	0.72848	0	1.9949	0	0				0	-0.14802	0	0
007	2018-06-13t1632	1528925742.2	larva	3.7689	-62.0273	-134.0326	153.6415	31.4503	3226.4379	10306.1321	62514.1619	0	-0.37924	0	-0.46371					0	-0.077442	0	0.054815	0	0.87992	0	0				0	-0.15601	0	0
007	2018-06-13t2032	1528940147.69	larva	7.7704	-58.0258	-130.031	150.8483	29.2578	2980.1833	9504.6003	55127.6366	0	-0.80225	0	-0.83008					0	-0.63255	0	-0.56801	0	0.10435	0	0				0	-0.16507	0	0
007	2018-06-14t0034	1528954615.48	larva	11.7892	-54.007	-126.0122	153.636	29.3755	2989.0866	9528.3752	55024.376	0	-1.2379	0	-1.2007					0	-1.1613	0	-1.1176	0	-0.47803	0	0				0	-0.17495	0	0
007	2018-06-14t0434	1528969021.29	larva	15.7908	-50.0053	-122.0106	393.9682	38.2605	12331.4131	38982.5555	328799.3046	364.832	0.56063	325.104	0.44098	844.6927	0.73898	834.8125	55749.7188	661.2993	0.65241	800.0633	0.65856	2400959.5	-0.11355	84.0348	83.66	123.8135	122.7435	8171.6895	107.7874	-0.051563	117.3931	553032.9
007	2018-06-14t0834	1528983437.79	larva	19.7954	-46.0008	-118.006	314.229	23.6518	5307.5013	16724.871	79210.3275	694.8247	2.1992	707.8319	2.4788	1209.8579	0.99294	1190.235	36295.7383	1007.0543	1.2838	1133.9962	0.98247	2040005.2	-0.70319	93.705	93.1145	139.7005	135.1633	4191.0142	118.2083	-0.042211	129.977	275118
007	2018-06-14t1320	1529000610.85	larva	24.5657	-41.2305	-113.2357	514.0404	49.2871	19562.5708	61806.9483	625433.3888	461.3339	0.23228	413.8987	0.21668	1050.8394	-0.13409	1040.6169	109287.2891	870.4317	0.18684	1000.6172	-0.0093052	4775728	-0.39366	90.8959	90.2891	136.4766	134.8103	14193.5664	118.1102	-0.047407	130.814	940954.75
007	2018-06-14t1634	1529012237.66	larva	27.7954	-38.0008	-110.006	409.3646	46.3823	16046.3094	50858.8804	531130.1437	437.1397	-0.28044	386.8661	-0.24842	962.4266	-0.7468	956.0621	81806.2578	794.6426	-0.46323	912.4895	-0.6125	3707382.2	-1.0091	87.2133	86.6687	127.5292	125.2959	10839.9805	111.4783	-0.061663	122.0862	739656.1
007	2018-06-14t2034	1529026636.26	larva	31.795	-34.0012	-106.0064	627.4089	44.6775	23865.714	75332.3421	753314.3542	657.7015	0.69372	608.2326	0.79575	1845.4707	0.58359	1779.6613	234374.7812	1282.423	0.56501	1636.4861	0.5968	8305455	-0.19784	84.1847	83.6739	131.809	128.4915	16739.748	110.2983	-0.071113	122.8631	1063084.8
007	2018-06-15t0034	1529041028.69	larva	35.7929	-30.0033	-102.0085	790.7013	51.4402	34492.4433	108814.5359	1241441.1917	572.7164	-0.34178	484.3897	-0.38605	1912.1667	0.19184	1884.5461	348014.3438	1215.1639	-0.15414	1708.6536	0.25602	10407975	-0.10267	80.0695	79.3244	132.8099	126.987	24171.4023	106.685	-0.08715	120.3369	1455103.5
007	2018-06-15t0434	1529055427.05	larva	39.7924	-26.0037	-98.009	834.4869	52.852	36383.4352	114713.1242	1310629.4752	595.015	-0.67787	514.376	-0.5274	1861.2789	-0.37082	1822.0627	357365.5625	1255.0809	-0.58229	1618.1045	-0.46559	11392752	-0.42249	96.9091	96.4971	142.9342	141.5282	27443.375	124.704	-0.055931	137.2799	1855518.8
007	2018-06-15t0834	1529069834.85	larva	43.7946	-22.0016	-94.0068	736.2274	56.1512	33735.1937	106377.6708	1297574.6431	725.5691	-0.2303	661.3126	0.16542	2051.6675	-0.47711	2020.3334	365196.8125	1429.3484	-0.60785	1917.6756	-0.36414	12881028	-0.63639	94.5069	93.9586	142.7428	139.0494	25408.2109	121.5947	-0.06467	134.0444	1677781.2
007	2018-06-15t1234	1529084241.77	larva	47.7965	-17.9997	-90.0049	911.7395	59.1506	42327.1724	133327.3594	1646145.7496	812.8723	-0.05014	717.1721	0.26666	2480.6379	-0.22863	2447.6021	553182.25	1871.1119	0.085442	2237.8484	-0.23804	18096162	-0.17306	82.4066	81.4762	132.7698	128.7351	29607.666	110.2466	-0.10012	123.7003	1834536.5
007	2018-06-15t1634	1529098631.09	larva	51.7935	-14.0026	-86.0079	901.1914	60.2088	43948.1498	138473.5569	1798113.0287	1144.87	1.9392	934.6382	1.4725	4040.0515	1.5729	3917.5684	933251.875	2692.6901	1.6901	3565.6252	1.5826	26409862	0.74767	99.9984	99.3185	147.3226	144.689	34031.5312	127.4419	-0.050193	139.9212	2306763.5
007	2018-06-15t2034	1529113059.71	larva	55.8015	-9.9947	-81.9999	999.6112	65.1288	53605.2822	168856.0138	2416751.1832	1094.6442	1.1034	872.7719	0.74993	3985.283	1.0086	3818.8232	1119864.5	2699.2695	1.179	3482.9046	0.95736	30732136	0.92642	100.7306	100.13	147.7285	145.031	41511.6953	127.5301	-0.052915	139.5805	2828011.2
007	2018-06-16t0034	1529127432.1	larva	59.7938	-6.0023	-78.0076	1036.6436	73.1569	58018.7555	182943.1828	2764023.7857	1161.1359	1.1084	799.8493	0.001553	5179.0981	2.1064	5051.7827	1574445.875	3416.5652	2.3617	4685.5364	2.3709	35224216	1.1329	87.8103	87.2308	138.2573	134.5112	42030.2109	116.4353	-0.11108	129.7164	2663812
007	2018-06-16t0434	1529141831.52	larva	63.7937	-2.0025	-74.0077	1154.949	72.9158	66108.8429	208159.6472	3209945.4549	1222.5873	1.0703	862.1621	0.13359	5623.5332	2.2117	5528.3601	1945742.5	3440.4059	1.9038	5015.8322	2.3879	42261176	1.7332	99.5603	98.9976	148.7275	145.827	51459.7031	127.1858	-0.067781	140.5126	3441502
007	2018-06-16t0834	1529156249.58	adult	67.7987	2.0025	-70.0027	1129.7256	80.1908	68976.7726	217582.0453	3477759.2231	1242.2825	0.77663	996.0243	0.66383	4980.1572	1.0511	4924.1724	1797836.75	3129.2011	0.79218	4442.1468	1.1437	44744530	1.6635	105.2478	104.399	155.983	153.6948	56309.8672	134.3946	-0.041608	148.1683	3790816
007	2018-06-16t1234	1529170636.23	adult	71.795	5.9988	-66.0064	1085.5167	73.4215	64913.8818	204601.8699	3226327.0408	1389.3309	1.2863	1136.0477	1.1806	5270.2056	1.0531	5210.0161	1786599.75	3459.5739	1.0919	4820.3096	1.3044	47089984	1.6236	111.965	109.5911	300.5472	293.7148	101885.4922	141.9691	-0.015423	174.5313	3794941.2
007	2018-06-16t1634	1529185043.64	adult	75.797	10.0009	-62.0044	1050.4668	74.4868	67422.0909	212719.2842	3570017.7042	1301.731	0.45949	911.3353	-0.17181	5953.0176	1.5072	5893.3457	2095462.125	3940.3967	1.6801	5372.0648	1.7053	45783180	1.1206	101.7188	100.4996	157.0462	154.7031	55280.2617	134.6329	-0.062093	149.2323	3577551
007	2018-06-16t2034	1529199438.36	adult	79.7956	13.9994	-58.0058	1042.1878	76.0896	67226.9455	212162.6308	3568624.9271	1317.7854	0.31216	916.8039	-0.26148	5550.5532	0.8287	5475.2583	1948244.25	3814.1069	1.1648	5116.089	1.1106	46169930	0.93079	110.1573	109.1993	163.9459	161.6752	57545.0078	141.0023	-0.043557	156.5763	3859472.5
007	2018-06-17t0034	1529213854.47	adult	83.8	18.0039	-54.0014	1025.0125	76.4612	63453.5117	200142.425	3272786.622	1269.9379	-0.094271	1082.979	0.41472	4274.3809	-0.65496	4127.9973	1419094.5	2778.6454	-0.8129	3821.8482	-0.65212	42062884	0.19492	103.8782	103.4016	163.4833	159.131	54276.4453	138.5984	-0.06997	153.7355	3440652.5
007	2018-06-17t0434	1529228239.23	adult	87.7958	21.9996	-50.0056	1103.0627	74.2736	66771.0933	210406.8189	3384383.1733	1143.2357	-0.79168	919.58	-0.38619	4654.7588	-0.4023	4423.7129	1624510.75	2934.2091	-0.6279	4054.3516	-0.49533	39871490	-0.20446	98.6362	97.1464	165.8185	161.1684	57870.6562	132.8493	-0.1194	152.488	3440037
007	2018-06-17t0834	1529242654.63	adult	91.8001	26.0039	-46.0013	1100.6564	76.185	65513.5361	206389.9142	3350356.9894	1073.919	-1.1363	844.3549	-0.73523	4495.1621	-0.65959	4344.8975	1541840.625	2533.1208	-1.3035	3772.6662	-0.90718	36750580	-0.66294	110.2179	107.5006	241.6053	227.969	82870.6094	149.6173	-0.040776	192.3215	3771765.5
007	2018-06-17t1234	1529257045.9	adult	95.7977	30.0015	-42.0038	1113.1324	75.6371	68527.9529	216090.3391	3517449.039	1070.5819	-1.1412	872.9739	-0.60919	3840.8428	-1.3473	3773.8608	1375021.75	2614.5797	-1.1717	3468.2483	-1.3033	38315056	-0.4669	108.1609	106.6306	175.662	170.5441	62887.0156	144.8086	-0.096276	162.5156	3870970.5
007	2018-06-17t1634	1529271444.25	adult	99.7972	34.001	-38.0042	1078.7469	74.8232	63534.9346	200114.3507	3169691.356	1270.8071	-0.26328	1032.2443	0.07413	5214.937	-0.13606	5126.498	1731359.125	3237.0331	-0.22259	4561.3482	-0.1371	42176816	0.036236	120.1931	116.7938	261.0451	256.2573	86666.9844	160.818	-0.0017911	230.2917	3989087.8
007	2018-06-17t2034	1529285845.1	adult	103.7974	38.0013	-34.004	1079.4229	75.0202	62705.5421	197539.8023	3076177.3	1250.6737	-0.31023	558.3137	-1.8219	5367.7256	-0.044932	5301.7571	1760614	3835.7291	0.67076	5055.4427	0.36423	40985828	-0.068101	109.2048	106.6289	198.1111	192.6556	64980.4531	149.4482	-0.1445	179.7774	3578749.5
007	2018-06-18t0034	1529300243.65	adult	107.797	42.0009	-30.0044	974.4917	73.0335	57135.4789	180107.4619	2813689.761	1116.4928	-0.79468	821.7635	-0.68373	4896.3345	-0.47985	4769.2861	1464004	2866.0553	-0.68237	4321.3591	-0.41952	33338474	-0.89754	135.3691	131.7251	269.7973	260.9024	80669.3828	186.0475	0.23411	239.0646	4042121.5
007	2018-06-18t0434	1529314663.96	adult	111.8027	46.0065	-25.9987	960.5993	74.7606	56235.5706	177309.6809	2773515.8878	986.3058	-1.2349	484.4913	-1.9819	4878.4756	-0.4858	4640.6541	1434271.875	3128.8013	-0.23781	4106.0097	-0.61994	28981610	-1.2898	126.0692	121.0381	247.9145	243.2879	72886.8672	193.4526	0.38388	229.7418	3704419
007	2018-06-18t0834	1529329049.8	adult	115.7987	50.0026	-22.0027	606.8765	77.6351	30312.0278	101787.3602	1363953.4395	814.5404	-1.8304	463.4191	-1.997	3229.1865	-1.8544	3199.2944	519899.0312	2221.7108	-1.4344	2969.9722	-1.7408	13064414	-2.9271	127.8561	121.6817	250.9854	246.0467	40408.6562	197.6429	0.45931	233.1217	2050683.8
007	2018-06-18t1235	1529343499.99	adult	119.8127	54.0165	-17.9887	663.798	138.3197	44798.957	147766.8476	2839284.8097	812.5986	-1.7433	468.1917	-1.9119	3779.9429	-1.3255	3680.4668	884506.625	2192.8921	-1.3819	3054.3019	-1.59	18995304	-2.1262	132.3372	120.9547	300.8266	289.902	70393.4141	227.3948	0.93922	273.4928	3093513.5
007	2018-06-18t1634	1529357868.31	adult	123.8039	58.0077	-13.9975	679.5324	120.2054	44682.3244	145578.5053	2550300.8282	756.5369	-1.8913	448.3164	-1.9426	3209.7734	-1.7397	3110.376	751087	1944.5977	-1.6484	2748.1384	-1.8269	17641684	-2.137	138.5994	123.1015	335.3042	329.6756	78461.1875	254.9037	1.329	307.9249	3231999
007	2018-06-18t2034	1529372249.42	adult	127.7986	62.0025	-10.0028	607.6103	123.3472	39817.2237	130930.9889	2338602.357	781.858	-1.7075	471.0718	-1.7957	3391.7158	-1.5191	3185.2192	705476.875	2014.4038	-1.4599	2698.1417	-1.8018	16243881	-2.1523	145.0206	128.7716	386.5251	368.9779	80397.2188	263.7418	1.3608	336.4922	3012947.2
007	2018-06-19t0034	1529386649.54	adult	131.7987	66.0025	-6.0027	624.8707	101.0374	38686.2802	124434.7234	2062032.7894	803.7563	-1.5494	559.4903	-1.3728	3103.3376	-1.68	3050.9895	629977.5625	1904.4217	-1.5408	2565.7613	-1.8553	16264813	-2.0297	153.2303	137.3499	406.8208	395.0259	82584.6172	274.8626	1.4465	355.2652	3100768.5
007	2018-06-19t0434	1529401049.77	adult	135.7987	70.0026	-2.0027	591.6669	67.9719	31507.3969	101329.9469	1429127.1871	831.0598	-1.3669	503.6465	-1.5745	3283.6035	-1.4557	3164.4967	545078.1875	2237.9268	-0.96789	2982.2245	-1.3571	13730770	-2.1743	160.3446	136.2553	419.0098	410.9043	69555.6328	313.9513	2.0413	386.25	2649214
007	2018-06-19t0834	1529415469.06	dead	139.8041	74.0079	2.0027	581.2876	67.1788	32035.372	101653.6169	1483754.9935	831.5025	-1.3079	556.8458	-1.3026	3371.6011	-1.3092	3312.8909	566429	2136.7076	-1.0448	3047.8779	-1.2161	13949286	-2.0476	168.4045	144.6162	425.4626	418.8824	71477.7188	320.0156	2.0216	395.3797	2825153.8
008	2018-06-13t1246	1528912187.18	egg	-1.8844	-65.7963	-185.8056	173.756	29.1652	3511.5442	11155.4963	64139.5667	0	0.20242	0	0.051247					0	0.75577	0	1.1046	0	2.8807	0	0				0	-0.14418	0	0
008	2018-06-13t1632	1528925755.21	larva	1.8844	-62.0274	-182.0367	179.2042	35.8517	4156.3446	13274.6341	87740.3107	0	-0.18346	0	-0.29187					0	0.19386	0	0.3797	0	1.3668	0	0				0	-0.15196	0	0
008	2018-06-13t2032	1528940160.62	larva	5.886	-58.0259	-178.0352	181.5358	40.3759	4379.7608	14103.0368	97737.8849	0	-0.60176	0	-0.65726					0	-0.37468	0	-0.28516	0	0.43676	0	0				0	-0.16072	0	0
008	2018-06-14t0034	1528954628.38	larva	9.9048	-54.0071	-174.0163	184.6316	35.9832	4224.876	13481.8314	88856.2092	0	-1.0322	0	-1.0265					0	-0.91698	0	-0.86835	0	-0.2224	0	0				0	-0.17021	0	0
008	2018-06-14t0434	1528969034.15	larva	13.9064	-50.0055	-170.0147	179.8146	34.2119	4057.1764	12938.2236	83566.8419	0	-1.4718	0	-1.397					0	-1.4282	0	-1.3814	0	-0.73702	0	0				0	-0.18055	0	0
008	2018-06-14t0834	1528983450.73	larva	17.911	-46.0009	-166.0101	339.7	34.7441	8503.2118	26863.7336	183956.4444	451.6796	0.87734	372.3181	0.54728	1120.7145	1.1015	1090.6938	51552.8672	870.0687	1.0808	1035.0781	0.99496	2075016.1	-0.48235	84.7605	84.0838	125.0033	123.8499	5750.1514	108.3341	-0.053129	120.09	389389.88
008	2018-06-14t1320	1529000623.68	larva	22.6812	-41.2306	-161.2399	307.5086	39.9369	9999.6372	31723.7628	280523.04	476.4452	0.53122	453.4177	0.63402	981.662	-0.030804	971.809	53009.75	815.0491	0.24923	934.2005	0.063274	2537070.8	-0.85024	86.0325	85.5711	125.5336	123.7818	6778.8125	109.7859	-0.056768	119.4407	458123.06
008	2018-06-14t1634	1529012250.49	larva	25.9109	-38.0009	-158.0102	515.6203	50.4634	19280.9123	60894.4648	617502.2256	460.1882	0.07749	366.8324	-0.20284	1267.7495	0.17134	1248.0112	130578.1953	981.5026	0.37367	1189.9457	0.28804	4696220.5	-0.55635	83.6926	83.1367	126.4311	124.911	13022.4072	107.5654	-0.06446	118.8027	854082.6
008	2018-06-14t2034	1529026649.71	larva	29.9107	-34.0012	-154.0104	538.2336	42.7428	18554.6419	58545.4048	532822.2539	449.4999	-0.44265	399.5533	-0.36409	1165.9105	-0.56841	1137.4827	115425.1406	832.5548	-0.60057	1060.8356	-0.50423	4426675	-1.0099	88.0856	87.453	129.1578	126.7217	12786.6182	112.2371	-0.064189	122.6577	867466.8
008	2018-06-15t0034	1529041042.07	larva	33.9086	-30.0033	-150.0125	492.4809	42.8323	17094.4987	54054.3565	497234.8548	753.7159	1.0854	764.4169	1.6105	1777.4978	0.17062	1746.5527	161752.2969	1329.8891	0.43751	1597.8081	0.24669	6839218	-0.76442	96.3287	95.9138	138.8875	136.7752	12638.7588	121.0751	-0.057197	132.4051	874087
008	2018-06-15t0434	1529055440.4	larva	37.9081	-26.0037	-146.013	686.1163	45.7631	26716.1773	84349.5201	851777.0484	676.1381	0.10859	636.1243	0.43959	1650.1261	-0.5406	1611.2712	234317.9062	1297.2572	-0.20166	1514.5571	-0.44033	9552479	-0.57382	84.9269	84.252	132.0619	128.6079	18752.7949	111.7575	-0.080797	124.2168	1199846.6
008	2018-06-15t0834	1529069848.31	larva	41.9103	-22.0016	-142.0108	642.0715	54.1297	25163.1301	79404.239	845304.5128	686.8762	-0.28646	601.8232	-0.10202	1978.0881	-0.40052	1910.6542	263085.7188	1354.6607	-0.5758	1756.2953	-0.44977	9134767	-1.1547	106.1137	104.9093	159.5376	156.1361	21218.4961	135.1693	-0.032844	150.3273	1411205.8
008	2018-06-15t1234	1529084255.22	larva	45.9122	-17.9996	-138.0089	720.7344	43.8374	27160.2622	85563.5287	856331.2676	565.7905	-1.6432	516.0524	-0.99442	1456.8428	-1.6207	1448.8666	209785.3594	1146.9859	-1.6332	1348.2004	-1.6564	8133238	-1.7892	80.9694	80.3273	127.432	124.103	18350.2148	106.158	-0.10721	119.2243	1163935.9
008	2018-06-15t1634	1529098644.5	larva	49.9093	-14.0026	-134.0119	692.402	50.4959	28079.7066	88524.9396	949527.5488	796.1424	-0.40937	747.7077	0.32971	2231.6968	-0.80681	2171.271	332522.8125	1547.8279	-1.0125	1965.7673	-0.94171	11802811	-1.5489	96.4045	95.778	146.5886	144.4088	21841.6992	126.6889	-0.052188	140.2968	1429196.4
008	2018-06-15t2034	1529113073.01	larva	53.9172	-9.9947	-130.004	862.468	58.8021	42630.656	134498.0633	1729185.1183	712.7513	-1.4487	617.5588	-0.8214	1942.049	-1.5675	1921.6407	435018.9688	1591.2312	-1.3242	1849.5101	-1.5094	15947810	-1.278	87.3687	86.8164	133.0367	130.7742	29800.2246	113.0266	-0.1075	125.4931	1954874.5
008	2018-06-16t0034	1529127445.46	larva	57.9095	-6.0023	-126.0116	956.0762	65.3802	49848.4825	157116.1123	2197756.8623	862.3106	-0.77934	644.0148	-0.87974	3184.8772	-0.25535	3166.9561	834437.8125	2293.4238	-0.04108	2947.0038	-0.11701	22525276	-0.64977	92.6737	91.4451	155.3969	150.5375	40713.9844	122.2047	-0.079768	140.8592	2420821.5
008	2018-06-16t0434	1529141844.84	larva	61.9093	-2.0025	-122.0118	932.116	64.4358	48951.2283	154216.7449	2157993.1304	945.9301	-0.59277	762.55	-0.35949	2992.272	-0.83714	2972.5437	769013.875	2399.1106	-0.21647	2862.2528	-0.61761	24252700	-0.80965	91.1008	90.3997	141.2305	139.4203	36296.2266	120.9396	-0.094294	134.2749	2335733.5
008	2018-06-16t0834	1529156262.94	adult	65.9144	2.0025	-118.0067	983.662	63.6263	53207.858	167687.1309	2419235.6322	974.0799	-0.76053	759.8613	-0.58435	3194.7517	-0.89128	3158.2466	891335.75	2465.8287	-0.44286	3017.9452	-0.71631	27124228	-0.76691	104.008	103.2546	155.1654	152.5355	43291.1562	133.8894	-0.039782	147.9006	2896206.2
008	2018-06-16t1234	1529170649.61	adult	69.9107	5.9988	-114.0105	984.4093	68.0782	55782.9563	175886.2867	2635264.1982	1096.955	-0.30815	771.7625	-0.68914	4007.6643	-0.22357	3922.3948	1170238	3008.3582	0.34697	3703.8246	-0.061438	32017920	-0.40121	105.0798	104.3474	153.6448	151.6045	44864.2852	133.1636	-0.0526	146.419	3067069.2
008	2018-06-16t1634	1529185057.02	adult	73.9127	10.0009	-110.0084	1058.2316	71.9904	61686.9111	194576.516	3006149.6131	938.2215	-1.4872	726.0428	-1.0594	3019.604	-1.5681	2963.2712	975332.125	2262.7344	-1.406	2791.5503	-1.5388	30267964	-0.95489	101.124	99.8567	158.4395	154.9188	51175.9609	132.6312	-0.066053	148.7802	3262360.5
008	2018-06-16t2034	1529199451.74	adult	77.9113	13.9994	-106.0099	1065.3286	70.0543	61089.1904	192425.7361	2975373.9956	1081.7798	-0.85653	765.0229	-0.95313	3618.0305	-1.0997	3569.4159	1157769.75	2825.4819	-0.53257	3398.9737	-0.94493	34542310	-0.58852	108.5149	107.6285	160.971	158.1894	51510.707	138.1496	-0.051594	152.9951	3464988.5
008	2018-06-17t0034	1529213867.77	adult	81.9157	18.0039	-102.0054	1005.6333	69.3949	56845.27	179127.6654	2700527.8465	1252.5471	-0.11685	832.6541	-0.70189	4445.0791	-0.40163	4362.8127	1324633.5	3309.6912	0.16486	4078.4088	-0.2723	37239480	-0.39506	107.5493	106.7558	160.7152	158.3768	47893.1328	137.6448	-0.067789	152.4717	3197549.5
008	2018-06-17t0434	1529228252.56	adult	85.9115	21.9996	-98.0096	1008.503	69.3482	57086.4848	179897.9503	2716812.0838	1405.9945	0.5	852.6544	-0.66396	5693.5469	0.69789	5635.7715	1702370.5	3824.7506	0.89327	5270.2717	0.99613	41997056	0.12181	109.7876	108.9052	166.4977	162.3052	49782.8125	141.1624	-0.064685	156.4768	3279354.8
008	2018-06-17t0834	1529242668.04	adult	89.9158	26.0039	-94.0053	951.0696	70.3846	54900.8729	173010.3114	2688030.0632	1425.4225	0.48093	947.8386	-0.28143	4868.9292	-0.2423	4777.3931	1397382.75	3726.9163	0.61687	4539.0987	0.01109	40888244	-0.10485	108.5945	107.6003	167.7911	164.1357	48156.0547	141.9974	-0.077936	159.0724	3115032.8
008	2018-06-17t1234	1529257059.4	adult	93.9134	30.0015	-90.0077	895.7437	72.1151	52559.738	165791.5307	2611844.5602	1621.2249	1.278	1158.5392	0.59338	5985.5117	0.71637	5930.7612	1646015.75	4161.6896	1.2194	5458.4601	0.95651	44505864	0.32584	111.9529	109.9193	205.4714	183.0387	56504.6328	148.4495	-0.058859	171.1115	3073332.2
008	2018-06-17t1634	1529271457.57	adult	97.9129	34.001	-86.0082	975.2579	79.2342	58453.9448	184508.6414	2961217.9178	1499.1324	0.70318	808.5094	-0.86563	5945.3457	0.58363	5842.3232	1819275.75	4070.7435	1.0271	5365.7741	0.77	45765516	0.47508	113.4528	113.1392	184.4544	181.9107	56443.0352	152.7621	-0.053349	171.7694	3463485.8
008	2018-06-17t2034	1529285858.51	adult	101.9131	38.0013	-82.008	917.4713	73.2492	50669.4843	159776.8776	2377137.9012	1812.3163	2.0065	1120.1719	0.45273	6341.6509	0.87061	6178.3831	1686879.125	4707.1305	1.9423	5761.0019	1.1402	48071690	0.77116	121.6099	119.251	213.9361	208.4682	56907.0078	165.327	0.024283	195.1259	3225701.8
008	2018-06-18t0034	1529300257.04	adult	105.9127	42.0009	-78.0084	1096.9735	70.5159	58982.5995	185722.8655	2772376.3944	1479.7894	0.6553	903.9187	-0.38031	5641.8652	0.19821	5560.8223	1743336.375	3945.7784	0.84308	5166.2193	0.4717	45684060	0.51798	108.2785	105.3605	204.2719	200.2416	63120.0195	151.8823	-0.15594	181.7276	3342774.5
008	2018-06-18t0434	1529314677.21	adult	109.9183	46.0065	-74.0028	922.6258	70.7367	53050.7506	167264.3108	2573090.4267	1637.849	1.3747	1181.9254	0.8269	5647.9458	0.18799	5581.9919	1570129	4222.7153	1.3034	5259.2356	0.584	45402812	0.55015	120.8397	117.9252	222.3578	213.9173	61815.4727	166.4899	-0.045655	199.9288	3349796.5
008	2018-06-18t0834	1529329063.09	adult	113.9144	50.0026	-70.0067	1026.6955	71.0741	57661.0229	181645.6082	2755888.5033	1550.0532	1.0947	924.2517	-0.1498	6383.5566	0.82381	6223.0181	1927834.125	4545.0283	1.8248	5809.6006	1.1686	46762004	0.76777	120.6794	117.1651	254.8182	247.8624	76955.0859	169.5024	-0.081184	219.7141	3640656
008	2018-06-18t1235	1529343513.64	adult	117.9285	54.0166	-65.9927	904.3196	72.0312	52729.5565	166430.5193	2585381.8007	1570.2716	1.2746	879.8643	-0.25136	5922.625	0.45523	5868.6387	1634644.5	4523.4454	1.8824	5548.1579	0.93391	43276684	0.45793	120.7742	117.6299	248.4761	241.3095	68579.3906	168.5815	-0.20861	216.5697	3328536
008	2018-06-18t1634	1529357881.55	adult	121.9195	58.0077	-62.0016	1000.7154	68.9232	56561.793	178174.4705	2707230.8224	1566.5476	1.3736	795.5128	-0.52135	7398.7568	1.7292	7162.304	2190032	4501.9818	1.9614	6271.0942	1.7214	46351012	0.8712	131.1014	127.2382	264.3788	257.6373	78256.1406	183.3469	-0.0080429	234.4412	3879028.5
008	2018-06-18t2034	1529372262.81	adult	125.9143	62.0025	-58.0068	938.7579	72.96	54885.2754	173131.4271	2700865.0857	1532.9567	1.3602	875.9934	-0.10506	6034.6846	0.64037	5893.5869	1731954.5	4088.4346	1.4894	5474.9184	0.97681	43968264	0.70042	136.2245	131.5849	268.3827	256.0532	77025.8281	193.8278	0.092229	237.965	3907189.8
008	2018-06-19t0034	1529386662.86	adult	129.9144	66.0025	-54.0068	1063.9505	69.4946	59592.6735	187688.8475	2880764.1099	1421.7306	1.0212	992.66	0.47459	5789.8374	0.49603	5712.7322	1806429.25	3860.5396	1.2807	5211.5626	0.78182	44335250	0.82176	113.8494	109.3757	257.0758	246.4785	80207.6562	167.2047	-0.50823	222.9957	3550280
008	2018-06-19t0434	1529401063.17	adult	133.9144	70.0026	-50.0067	1059.3797	71.8332	60794.5104	191462.9694	2959951.8452	1277.8317	0.52349	917.6595	0.22602	6143.2988	0.84729	6050.968	1953569	3467.2974	0.81778	5266.5125	0.91058	40615880	0.52193	128.5842	126.4268	251.5454	242.3302	79991.4375	180.2293	-0.36695	221.0395	4087048
008	2018-06-19t0834	1529415482.28	adult	137.9197	74.0079	-46.0014	1063.8525	71.1797	60646.5958	191013.4287	2927104.2914	1217.5818	0.35323	913.3876	0.26659	6472.8633	1.1764	6314.7659	2058370.5	3191.828	0.50366	5284.6583	0.99793	38625348	0.39931	129.7779	127.486	274.0117	257.4526	87135.7031	182.3775	-0.4355	227.1636	4116944.2
008	2018-06-19t1234	1529429867.28	adult	141.9156	78.0037	-42.0055	1029.6015	71.1345	57579.4326	181343.5586	2816437.1453	1153.9303	0.15098	821.1516	-0.096692	5740.9429	0.64123	5677.3289	1733764.75	2926.202	0.18671	4836.2552	0.61305	34756380	0.086378	131.1908	126.7161	283.4349	266.0011	85597.3438	194.8176	-0.31796	236.8676	3951466.5
008	2018-06-19t1634	1529444269.07	adult	145.9161	82.0042	-38.005	1008.8844	72.9137	50885.7533	160698.0113	2386076.9853	1196.8108	0.42315	831.4877	-0.0029251	5106.2969	0.18826	4963.2305	1363381.25	3151.8767	0.61658	4517.4691	0.35875	31939288	-0.1185	145.4102	138.5062	302.6337	293.3646	80803.1875	223.6458	0.08952	273.1536	3880562.8
008	2018-06-19t2034	1529458670.08	adult	149.9164	86.0045	-34.0048	981.374	67.4307	54332.7436	171176.4013	2539988.5688	1089.6381	-0.0096909	646.8478	-0.82856	4531.7739	-0.21946	4437.2207	1291555.5	2857.4916	0.22933	3979.4698	-0.12202	30992576	-0.14419	138.8749	129.5485	312.7667	302.5689	89138.5	235.5007	0.18632	284.4132	3950017.8
008	2018-06-20t0034	1529473085.23	adult	153.9206	90.0087	-30.0006	943.8108	69.2427	50762.3269	159911.4212	2337878.0567	1037.7422	-0.2068	630.6453	-0.88813	4409.7715	-0.26685	4147.156	1172999.25	2541.6412	-0.21144	3532.4903	-0.51816	27589414	-0.41904	140.2211	128.6947	307.2645	300.6588	81732.3438	236.4127	0.092403	282.4052	3727917.8
008	2018-06-20t0434	1529487470.73	adult	157.9165	94.0047	-26.0046	882.9876	67.8046	46592.1988	146823.2543	2140970.0218	1016.2402	-0.27896	658.6209	-0.74633	3780.8115	-0.7311	3640.2035	922518	2438.6611	-0.33486	3260.6391	-0.75143	24790164	-0.64571	150.6598	136.2807	319.6178	314.9168	77986.7422	252.7209	0.27646	297.9595	3675194
008	2018-06-20t0834	1529501872.08	adult	161.9169	98.0051	-22.0042	889.6397	67.7318	45933.8654	144726.7323	2104474.1461	943.6713	-0.60764	622.882	-0.90845	3601.6804	-0.83885	3477.7041	868005	2210.3992	-0.66909	3039.3329	-0.93714	22711336	-0.80308	154.8567	138.4845	338.8582	329.5573	81664.8281	262.3685	0.3474	308.7066	3726937
008	2018-06-20t1234	1529516276.12	adult	165.918	102.0062	-18.0031	922.1725	69.3164	48949.6075	154275.6962	2259578.0302	875.2811	-0.93247	590.4427	-1.0594	3270.4353	-1.0817	3227.29	840501.875	2051.6686	-0.90317	2811.0954	-1.1374	22446584	-0.78532	154.1997	139.4308	334.2964	326.9044	85914.1719	257.9572	0.17646	307.9783	3954451.5
008	2018-06-20t1634	1529530686.56	adult	169.9209	106.0091	-14.0002	870.2742	70.6726	45772.3763	144278.5063	2145865.8111	881.1498	-0.89465	665.1797	-0.69182	3128.3752	-1.1724	3052.5544	750810.0625	2031.0576	-0.91856	2737.2509	-1.1895	21132616	-0.88153	161.5161	144.7269	352.7671	344.5047	84664.1094	269.5924	0.2995	319.4165	3873640.8
008	2018-06-20t2034	1529545073.16	adult	173.9172	110.0054	-10.0039	870.3983	70.4301	46007.9851	145033.0933	2163904.3657	882.2804	-0.88106	736.0719	-0.33748	2845.3801	-1.3871	2794.1816	685736.625	1974.1648	-0.99844	2636.0028	-1.2747	21260310	-0.83616	166.5719	154.3101	370.7834	355.1977	89358.7969	267.7825	0.19135	326.6784	4013883.8
008	2018-06-21t0034	1529559474.92	adult	177.9177	114.0058	-6.0034	825.7076	72.6338	44241.1671	139606.4323	2095043.2108	897.7364	-0.79088	758.8948	-0.21311	2857.4478	-1.365	2731.6647	662927.875	1990.1641	-0.95431	2512.1519	-1.3888	20807736	-0.85129	176.5863	160.3354	376.5326	364.787	87355.5547	287.0998	0.46977	342.5887	4092916.5
008	2018-06-21t0434	1529573880.9	adult	181.9194	118.0075	-2.0018	792.7353	70.9259	42847.1822	135171.9991	2048677.3613	943.9786	-0.52965	842.3628	0.22057	3108.4517	-1.1421	2854.5103	699401.625	1949.5358	-1.0104	2553.8333	-1.3315	21182880	-0.78385	184.0804	164.2199	391.9352	384.0083	88185.4219	302.8688	0.69385	357.2832	4130763.5
008	2018-06-21t0835	1529588293.57	dead	185.9229	122.011	2.0018	837.0941	72.3523	45286.8765	142874.6817	2177077.3284	913.3213	-0.68394	830.8792	0.18511	2288.8972	-1.8464	2258.3242	544757.5625	1755.099	-1.3474	2138.8259	-1.7718	21652108	-0.70694	184.1621	163.2987	386.4502	379.2004	91975.1406	304.1927	0.65867	357.139	4365931
009	2018-06-13t1246	1528912200.01	egg	-1.8844	-61.794	-177.8021	156.3504	27.9073	2908.4847	9253.7243	51003.6082	0	0.20242	0	0.051246					0	0.75577	0	1.1046	0	2.8807	0	0				0	-0.14418	0	0
009	2018-06-13t1632	1528925767.97	larva	1.8844	-58.0251	-174.0332	156.7041	27.6166	2927.508	9312.2963	51165.7992	0	-0.18346	0	-0.29186					0	0.19386	0	0.37971	0	1.3668	0	0				0	-0.15196	0	0
009	2018-06-13t2032	1528940173.43	larva	5.886	-54.0236	-170.0317	153.6383	28.7147	2920.2014	9302.7736	52534.7113	0	-0.60176	0	-0.65726					0	-0.37468	0	-0.28516	0	0.43676	0	0				0	-0.16072	0	0
009	2018-06-14t0034	1528954641.32	larva	9.9048	-50.0048	-166.0128	156.092	27.6171	2900.5409	9226.0529	50554.0938	0	-1.0322	0	-1.0266					0	-0.91699	0	-0.86836	0	-0.22241	0	0				0	-0.17021	0	0
009	2018-06-14t0434	1528969047.11	larva	13.9064	-46.0032	-162.0112	153.6383	28.7147	2920.2014	9302.7736	52534.7113	0	-1.4718	0	-1.397					0	-1.4282	0	-1.3814	0	-0.73703	0	0				0	-0.18055	0	0
009	2018-06-14t0834	1528983463.74	larva	17.911	-41.9985	-158.0066	287.1379	28.6005	6391.2931	20180.7749	122788.8727	572.7486	1.6279	595.6973	1.9379	883.1772	0.46692	876.6677	30911.2031	801.3986	0.8446	860.5058	0.51689	1992019.6	-0.5097	91.2419	90.8858	129.6527	128.6065	4537.8452	114.3471	-0.045412	124.2676	317339.3
009	2018-06-14t1320	1529000636.59	larva	22.6813	-37.2283	-153.2363	369.0673	48.5445	13051.081	41322.3059	411500.5354	548.5031	0.98577	536.2684	1.1554	981.9749	-0.030059	973.8344	68738.2422	870.8085	0.43398	949.1057	0.10141	3800029.8	-0.47555	100.5622	100.4111	143.1029	140.3288	10017.2012	125.517	-0.035045	136.3998	696694.6
009	2018-06-14t1634	1529012263.32	larva	25.9109	-33.9987	-150.0067	480.2823	57.7809	19386.4328	61432.7057	671240.3012	548.9049	0.64339	464.1883	0.41377	1503.2186	0.69944	1492.8702	154831.5156	1091.369	0.72869	1357.6859	0.69922	5621883.5	-0.29837	93.6594	93.1309	137.0337	135.8837	14114.4746	119.3027	-0.047329	131.8613	959259.1
009	2018-06-14t2034	1529026663.13	larva	29.9109	-29.9987	-146.0067	586.308	42.778	20459.9122	64505.1729	599487.891	582.2888	0.41645	572.1884	0.73798	1202.6218	-0.49188	1194.7618	131085.7812	958.6743	-0.20513	1134.5031	-0.33243	6320745	-0.51805	91.7774	91.2384	131.8133	129.7109	14367.6533	115.8655	-0.058464	126.2363	996243.5
009	2018-06-15t0034	1529041055.43	larva	33.9087	-26.0008	-142.0089	717.0185	46.636	28893.652	91112.96	968902.4021	718.4897	0.85274	674.8141	1.0308	1648.9261	-0.079724	1623.5592	252285.7031	1305.6859	0.36368	1539.9636	0.11789	10956968	0.23532	99.9391	99.3517	146.889	143.7191	22474.0156	126.5343	-0.047691	138.892	1524071.8
009	2018-06-15t0434	1529055453.8	larva	37.9083	-22.0013	-138.0093	803.8514	60.0726	40434.2729	127628.9077	1698237.7395	542.2645	-0.81	473.1664	-0.64688	1598.4178	-0.6345	1590.3015	340463	1005.7253	-1.0617	1414.874	-0.64984	11501972	-0.13906	91.6763	91.0617	140.5137	137.8861	29929.4199	120.1994	-0.064082	133.4041	1944546.9
009	2018-06-15t0834	1529069861.78	larva	41.9105	-17.9991	-134.0071	814.4226	51.5367	36100.256	113901.4831	1315994.5502	677.9965	-0.34965	585.1934	-0.21575	1908.8732	-0.51715	1876.5229	364594.7812	1387.94	-0.4817	1745.8417	-0.4703	12890748	-0.39096	97.8913	97.9985	144.973	142.9674	27689.8457	126.4331	-0.052712	137.7563	1861207.6
009	2018-06-15t1234	1529084268.65	larva	45.9124	-13.9972	-130.0052	982.9076	53.8555	45596.0688	143621.1677	1763320.1218	762.0251	-0.20963	572.3936	-0.60393	2335.4517	-0.24705	2301.0504	560508.375	1699.1531	-0.13686	2133.0796	-0.21129	18275648	0.11474	95.4041	94.6105	148.1239	145.5112	35549.7422	125.4093	-0.055513	139.7911	2288077
009	2018-06-15t1634	1529098657.87	larva	49.9094	-10.0002	-126.0082	979.7127	60.1275	47470.7383	149545.6591	1925712.3435	949.9488	0.72236	808.9633	0.75162	2920.4592	0.19748	2874.9896	730114.8125	2024.1152	0.22213	2549.0003	0.070786	23666076	0.53444	98.3284	97.5553	147.9975	145.1722	36999.375	127.8378	-0.048474	140.9705	2449654
009	2018-06-15t2034	1529113086.4	larva	53.9173	-5.9922	-122.0003	1040.9308	64.2671	55878.4842	176006.9209	2491242.9086	977.0952	0.4702	741.8661	0.012625	2991.8064	-0.12586	2963.5623	876599.25	2348.0656	0.55094	2828.7376	0.10193	28591760	0.82518	102.6738	101.8902	154.401	151.8121	45239.4844	131.748	-0.034687	146.5072	3004442
009	2018-06-16t0034	1529127458.83	larva	57.9097	-1.9999	-118.0079	1147.4094	72.4517	66998.5763	211090.7592	3271992.7819	973.2056	0.0031051	730.0719	-0.32482	3085.2864	-0.38522	3075.7561	1082935.5	2483.3401	0.4087	2918.9578	-0.16101	34075820	1.1897	94.7985	94.1133	143.4523	141.4871	50351.75	122.9991	-0.076185	135.9523	3319274.8
009	2018-06-16t0434	1529141858.15	adult	61.9095	1.9999	-114.0081	1106.0542	71.2303	67064.5138	211389.4366	3359220.9516	1082.1223	0.33112	612.2121	-1.283	4888.1353	1.5274	4824.2319	1715735.5	3352.9014	1.9397	4474.5052	1.7984	37882936	1.284	100.3894	99.3808	157.1365	151.9218	55154.9062	130.5943	-0.047734	145.8145	3514431.5
009	2018-06-16t0834	1529156276.33	adult	65.9145	6.005	-110.0031	1174.3723	73.5619	70652.6719	222573.7268	3546657.0814	1183.6759	0.59124	820.6854	-0.23137	4077.2581	0.16327	4003.374	1508585.5	3191.4289	1.118	3794.4071	0.39739	43684744	1.7066	102.8358	102.072	154.1504	151.9591	57035.6484	133.2454	-0.042878	146.8059	3795258
009	2018-06-16t1234	1529170663.15	adult	69.9109	10.0013	-106.0067	1228.1073	74.6679	74200.6491	233733.4817	3760760.4995	1238.094	0.55164	794.9592	-0.56226	4554.0352	0.40296	4502.5916	1766965.625	3515.4211	1.3828	4244.6796	0.68136	47974904	1.9259	104.1816	103.4476	156.2581	154.1803	60628.1289	134.639	-0.045556	148.9796	4036934.2
009	2018-06-16t1634	1529185070.34	adult	73.9129	14.0033	-102.0047	616.9318	111.8025	42255.5971	136461.0504	2574756.9829	1792.9655	3.4081	1540.5259	3.1425	5947.7637	1.6562	5893.0112	1314455.75	4192.5747	2.3324	5338.7442	1.8141	39518750	0.36544	96.1631	95.3092	149.2742	146.7212	32989.5938	127.3111	-0.091616	140.9762	2119530
009	2018-06-16t2034	1529199465.05	adult	77.9114	18.0018	-98.0062	1126.1345	71.0491	67530.9797	212783.6015	3357290.7763	1427.3052	1.0039	1177.6605	1.0639	4960.5293	0.32266	4854.2681	1751066.875	3395.5274	0.51562	4494.8072	0.44128	50353900	1.6217	110.1737	108.4714	204.5762	199.8713	72215.3984	143.3064	-0.026278	183.0498	3886816.5
009	2018-06-17t0034	1529213881.17	adult	81.9159	22.0063	-94.0017	1207.3348	75.5197	73663.8765	232143.2217	3763078.0395	1306.5286	0.15717	946.7877	-0.16985	4535.3647	-0.30926	4376.9414	1746115.5	3114.4198	-0.1768	3907.0768	-0.48139	50253010	1.3869	112.5131	111.2592	174.3783	170.6832	67135.6484	145.7064	-0.026666	162.9784	4327592
009	2018-06-17t0434	1529228265.86	adult	85.9116	26.002	-90.006	1121.7116	75.481	71439.4722	225372.3583	3752138.9566	1256.3207	-0.2199	949.359	-0.23093	4765.8882	-0.22296	4579.3208	1777676.25	3248.4158	-0.070052	4222.7487	-0.2429	46820560	0.76874	100.6527	97.9616	194.3623	188.2394	72497.1406	142.4367	-0.057788	174.8108	3751125.5
009	2018-06-17t0834	1529242681.55	adult	89.916	30.0064	-86.0016	1083.9871	77.4516	66498.2649	209534.6188	3446003.8355	1254.7538	-0.30193	1160.9078	0.64218	3776.9641	-1.2979	3731.4078	1314383.5	2831.7992	-0.81933	3476.2424	-1.213	43557524	0.24555	101.2188	100.1583	157.3821	154.9211	54768.9609	132.637	-0.13321	148.2125	3513710
009	2018-06-17t1234	1529257072.85	adult	93.9136	34.004	-82.004	997.37	73.1207	62147.1296	195948.4736	3244639.1399	1257.2148	-0.32667	1033.6281	0.065252	4715.0415	-0.48324	4529.9517	1532388.5	3156.8864	-0.3366	4209.4717	-0.44898	40766450	-0.15389	108.822	106.6119	221.2807	214.6988	71916.2188	146.8443	-0.069519	183.8254	3528661.5
009	2018-06-17t1634	1529271470.85	adult	97.913	38.0034	-78.0046	1126.0107	72.9738	66288.4522	208861.2014	3307049.5397	1238.5005	-0.40933	1038.5367	0.089344	4867.1147	-0.41201	4625.8242	1688888.75	2931.038	-0.68546	4064.8922	-0.66293	42914044	0.11841	117.9978	115.488	221.2616	214.0014	76777.7578	159.0253	-0.0053973	195.3691	4088624.5
009	2018-06-17t2034	1529285871.83	adult	101.9133	42.0037	-74.0043	1106.8007	74.7145	68139.9881	214685.4096	3516118.4551	1233.8853	-0.40111	949.8713	-0.24551	5174.2749	-0.1839	4985.1794	1842041.875	3154.5673	-0.33392	4563.2139	-0.15255	43889300	0.26221	107.6006	105.0471	215.6905	205.2991	76785.8125	147.3306	-0.13749	185.5783	3827352.2
009	2018-06-18t0034	1529300270.42	adult	105.9129	46.0033	-70.0047	1158.6945	72.199	69422.5793	218634.748	3477843.4136	1217.2144	-0.4177	939.3066	-0.23626	4985.2612	-0.38228	4851.7173	1809649.75	3148.146	-0.30476	4205.2249	-0.54607	44144710	0.33601	120.6128	117.974	234.8382	226.021	85246.2812	160.4897	-0.06016	204.6659	4374264.5
009	2018-06-18t0434	1529314690.68	adult	109.9185	50.0089	-65.9991	1195.1347	73.2553	71516.8046	225177.5659	3623182.3314	1143.6273	-0.63388	925.3072	-0.21977	5630.0073	0.17244	5378.6992	2105622.75	2976.0566	-0.47859	4777.5834	0.080857	42706476	0.24014	122.3327	119.4833	225.2658	217.5663	84249.4062	164.7286	-0.069482	199.5309	4568268
009	2018-06-18t0834	1529329076.39	adult	113.9146	54.005	-62.0031	1191.5264	76.1918	71817.1517	226158.6105	3644741.4022	1096.3517	-0.73965	835.596	-0.51227	4701.8105	-0.61196	4598.4165	1763179	2840.6394	-0.59615	4172.1287	-0.52003	41104416	0.13432	122.9841	120.6784	223.9905	214.8195	83996.4531	163.7512	-0.18463	197.9091	4610920
009	2018-06-18t1235	1529343527.15	adult	117.9287	58.0191	-57.989	1178.9519	75.0219	72518.7821	228475.9321	3717914.4821	1068.9473	-0.75518	801.4168	-0.57451	5921.2769	0.45409	5640.9888	2244164	2969.4584	-0.32464	4830.2901	0.20015	40456450	0.14969	125.1476	123.0517	236.7989	225.78	89746.7812	168.1182	-0.21816	204.7067	4736461.5
009	2018-06-18t1634	1529357894.95	adult	121.9197	62.0101	-53.9979	1152.8301	75.2485	72990.5683	229971.2385	3856483.2764	1047.0302	-0.74598	736.0556	-0.76921	4893.8608	-0.36366	4851.7969	1864561	2761.2032	-0.52446	4334.5658	-0.24771	39838452	0.17416	132.1656	129.2059	280.4786	256.3882	106862.3594	177.7465	-0.11848	222.8623	5028769.5
009	2018-06-18t2034	1529372276.21	adult	125.9145	66.0049	-50.0031	1139.4113	82.2423	75296.2984	237256.4029	4216615.887	1048.5151	-0.6421	688.0778	-0.9005	6474.8701	1.0056	6249.3647	2544624	2881.8467	-0.25044	5407.4286	0.9084	41148976	0.40406	142.1571	139.4309	273.7941	261.4446	107601.0781	188.7267	-0.0048615	235.5934	5578955
009	2018-06-19t0034	1529386676.12	adult	129.9145	70.0049	-46.0031	1221.1562	76.9838	71932.3893	227013.5862	3620836.525	1015.516	-0.68636	739.304	-0.61632	4767.4736	-0.34651	4632.2373	1792570	2656.3686	-0.47724	4205.6331	-0.23547	38169184	0.18359	143.5926	140.8615	287.8706	280.1683	108239.3438	192.6821	-0.032197	248.5553	5397070
009	2018-06-19t0434	1529401076.52	adult	133.9146	74.005	-42.003	1206.0441	76.3143	74036.5627	233150.8096	3925587.2095	984.1423	-0.73491	739.5751	-0.55399	4888.4663	-0.17926	4868.3247	1891836.375	2610.2137	-0.45073	4348.1823	-0.015551	38021356	0.25692	135.3854	132.39	260.2079	253.2318	100700.4453	185.2347	-0.27437	228.3565	5230480
009	2018-06-19t0834	1529415495.56	adult	137.9199	78.0103	-37.9977	1015.6307	79.4394	58386.1657	185525.4604	2913470.5474	988.1626	-0.64937	724.1405	-0.5753	4471.0034	-0.45047	4232.8774	1368127	2726.698	-0.19397	3875.1209	-0.41928	30160698	-0.45654	136.4633	129.8162	286.8944	275.7084	87789.7031	208.6523	0.045236	254.1463	4165134.2
009	2018-06-19t1234	1529429880.66	adult	141.9157	82.0062	-34.0019	660.7162	77.3788	41129.6141	130637.3605	2203273.3449	809.2167	-1.3868	607.7818	-1.0604	2864.7825	-1.6858	2793.7517	615928.25	1801.1289	-1.5244	2554.135	-1.6774	17383594	-1.6566	141.2477	133.4185	316.5023	305.3124	68048	220.9459	0.1542	280.9948	3034283.2
009	2018-06-19t1634	1529444282.34	adult	145.9162	86.0066	-30.0014	914.2352	78.6165	59792.2498	188896.536	3325818.1701	933.0869	-0.77956	777.5279	-0.25055	3471.092	-1.1299	3431.2148	1082980.75	2371.6693	-0.58799	3197.0107	-0.96487	29089918	-0.40254	150.6824	141.1749	351.0223	332.2776	109518.9688	232.0666	0.24001	297.1058	4697673
009	2018-06-19t2034	1529458683.34	adult	149.9165	90.0069	-26.0011	720.3364	88.2377	45897.1871	147125.3129	2472030.8799	911.7276	-0.83918	589.7677	-1.0945	3692.7751	-0.89605	3645.6877	886266.0625	2533.4131	-0.27883	3394.7235	-0.70919	21848640	-1.0529	145.2323	134.6768	333.1021	316.2656	79944.5	233.3207	0.14779	287.4295	3480346.8
009	2018-06-20t0034	1529473098.71	adult	153.9208	94.0112	-21.9969	727.1218	96.5808	47390.5739	151426.6356	2643114.1296	810.7653	-1.2885	601.8864	-1.024	3835.9602	-0.73079	3729.1388	951318.125	2167.8229	-0.80699	3298.4017	-0.75402	20070494	-1.1653	144.8108	135.256	324.1659	309.1651	80393.1484	229.3117	-0.032113	279.44	3584792.5
009	2018-06-20t0434	1529487484.03	adult	157.9167	98.0071	-18.0009	721.1921	92.5132	45271.3901	145023.5359	2446509.9361	796.4099	-1.3474	613.1645	-0.96333	3566.2527	-0.90527	3464.6824	845201.875	2115.2555	-0.85838	3085.3656	-0.92917	18846242	-1.2365	146.7831	135.9349	335.9737	325.3325	79625.7656	235.3393	-0.028399	290.7066	3473475.5
009	2018-06-20t0834	1529501885.58	adult	161.9171	102.0075	-14.0005	734.1117	97.9941	50694.4976	162238.5799	3017833.5913	656.6093	-2.0292	612.6135	-0.95791	1872.5641	-2.2503	1824.6472	496229.4688	1276.8649	-2.2043	1675.439	-2.3289	17363376	-1.3354	157.8622	149.1592	360.1402	353.5426	95437.1406	247.7223	0.090208	319.7134	4174508.8
009	2018-06-20t1234	1529516289.54	adult	165.9182	106.0086	-9.9994	901.7019	86.485	59845.0957	188907.7571	3439548.517	759.7587	-1.5147	639.6693	-0.82058	3397.3093	-0.97736	3327.8263	1059960.5	1783.1562	-1.3517	2918.3984	-1.0271	23698392	-0.66045	161.8415	152.5152	360.4023	353.0172	112445.5078	255.9178	0.14051	322.3017	5048160
009	2018-06-20t1634	1529530699.93	adult	169.9211	110.0115	-5.9965	853.0618	82.7864	56431.873	178476.4604	3182550.9629	738.155	-1.6273	600.7346	-1.0061	3380.2153	-0.96375	3241.8108	997163.5	1728.1581	-1.4323	2923.7565	-0.9961	21712828	-0.82338	166.2954	159.2802	361.8817	354.1488	106755.0938	256.9116	0.074231	326.9956	4891579
009	2018-06-20t2034	1529545086.57	adult	173.9174	114.0078	-2.0002	846.7817	83.9037	51474.2963	164857.7811	2761943.3088	733.6581	-1.6561	602.1212	-0.99552	3073.5757	-1.1964	3001.4929	826791.875	1720.8227	-1.4347	2643.354	-1.267	19728068	-0.99074	169.0851	162.0692	376.6122	369.6581	101308.6875	263.2004	0.10925	340.0496	4546698.5
009	2018-06-21t0034	1529559488.27	dead	177.9179	118.0083	2.0002	873.4359	83.696	53156.4578	169820.3185	2865160.1416	759.3082	-1.527	614.7719	-0.92772	3204.5461	-1.0717	3153.823	890863.8125	1766.7088	-1.3451	2821.801	-1.0611	21095858	-0.82197	179.9908	173.999	395.3199	389.8018	109898.9219	279.5767	0.33363	357.5455	5000685.5
010	2018-06-13t1246	1528912212.87	egg	-1.8844	-81.7982	-161.8015	207.0407	28.7391	3972.4574	12575.2708	71780.9449	0	0.20242	0	0.051245					0	0.75576	0	1.1046	0	2.8807	0	0				0	-0.14418	0	0
010	2018-06-13t1632	1528925780.75	larva	1.8844	-78.0294	-158.0327	192.9519	44.3081	4100.6898	13460.2121	85919.2701	0	-0.18345	0	-0.29186					0	0.19386	0	0.37971	0	1.3668	0	0				0	-0.15196	0	0
010	2018-06-13t2032	1528940186.31	larva	5.886	-74.0278	-154.0311	187.4635	30.1452	3385.4106	10754.9268	57127.4505	0	-0.60176	0	-0.65726					0	-0.37468	0	-0.28517	0	0.43676	0	0				0	-0.16072	0	0
010	2018-06-14t0034	1528954654.14	larva	9.9048	-70.009	-150.0123	184.6683	32.5462	3433.4167	10954.7828	60222.0916	0	-1.0322	0	-1.0266					0	-0.91699	0	-0.86836	0	-0.22241	0	0				0	-0.17021	0	0
010	2018-06-14t0434	1528969059.96	larva	13.9064	-66.0074	-146.0107	184.2753	30.4442	3323.2179	10566.6257	56140.2516	0	-1.4718	0	-1.397					0	-1.4283	0	-1.3814	0	-0.73703	0	0				0	-0.18055	0	0
010	2018-06-14t0834	1528983476.71	larva	17.9111	-62.0027	-142.006	180.7275	32.0161	3402.5876	10846.2108	60106.5028	0	-1.9228	0	-1.7706					0	-1.9113	0	-1.8396	0	-1.1661	0	0				0	-0.19216	0	0
010	2018-06-14t1320	1529000649.5	larva	22.6813	-57.2325	-137.2358	136.9569	21.7578	2015.3651	6396.9923	27659.0882	599.4667	1.3073	631.2776	1.7533	891.42	-0.24677	884.0751	10697.04	805.6139	0.21796	869.1109	-0.10329	678596.25	-1.4016	83.6477	83.1022	130.0032	121.7654	1560.0378	106.9219	-0.060723	118.3181	94689.2
010	2018-06-14t1634	1529012276.05	larva	25.9109	-54.0029	-134.0062	238.8386	20.665	4009.6912	12656.141	58160.4562	697.8307	1.5934	731.8142	2.1088	1342.3503	0.33865	1326.3788	30874.0586	1120.1671	0.82175	1250.7913	0.43719	1547090.6	-1.434	86.0465	86.0277	125.6282	123.2944	2889.4485	109.069	-0.062265	118.9693	190765.06
010	2018-06-14t2034	1529026676.52	larva	29.911	-50.0028	-130.0061	184.6686	31.9545	3437.8269	10952.6522	60215.48	0	-3.3509	0	-2.9148					0	-3.2112	0	-2.9785	0	-2.1596	0	0				0	-0.24129	0	0
010	2018-06-15t0034	1529041068.81	larva	33.9089	-46.0049	-126.0082	179.2289	23.305	2596.0996	8219.7561	36800.9436	733.2977	0.95051	729.4265	1.3841	1525.5286	-0.31999	1506.3646	22882.9277	1267.5495	0.24736	1478.7989	-0.018301	1067681.5	-2.1657	90.3774	90.2247	128.2164	126.8261	1923.246	114.2248	-0.069126	122.8602	131589.45
010	2018-06-15t0434	1529055467.28	larva	37.9085	-42.0053	-122.0086	340.5533	37.1796	9180.0815	29016.0161	217783.7922	786.7777	0.86771	775.7487	1.3705	1814.3812	-0.24241	1802.39	90719.0625	1479.022	0.33447	1750.6744	0.055824	3880387.8	-1.8389	88.6186	88.5035	129.6015	129.0292	6480.0742	112.5206	-0.079286	122.8688	437066.9
010	2018-06-15t0834	1529069875.1	larva	41.9106	-38.0032	-118.0065	500.0864	48.6822	18974.4868	60009.463	604770.2929	654.2034	-0.51893	424.1623	-1.3169	2210.1257	-0.009632	2191.3047	223222.7031	1590.3735	0.09087	2025.7362	0.078957	6572781	-1.6757	90.7891	90.3155	132.4465	130.7592	13377.0986	116.0702	-0.076279	127.2292	912157.75
010	2018-06-15t1234	1529084282.01	larva	45.9126	-34.0012	-114.0045	409.4379	36.7986	13046.6429	41282.2444	345102.5388	1063.831	1.9952	1037.8392	2.622	3124.4348	0.98649	3000.416	218710.4375	1982.5807	0.63121	2632.9709	0.70912	7400008.5	-1.9269	101.0477	100.3294	144.6846	142.9473	10127.9248	127.5263	-0.049828	139.2838	702887.7
010	2018-06-15t1634	1529098671.2	larva	49.9096	-30.0042	-110.0076	700.3333	83.1406	35941.2499	114357.7278	1709875.4406	618.0966	-1.7195	549.3334	-1.0367	1738.3236	-1.5262	1717.2302	302468.3125	1338.7927	-1.5543	1610.6784	-1.5582	10715941	-1.7398	100.3502	104.1196	165.148	161.4491	28735.75	139.0641	-0.012185	154.3041	1739771.2
010	2018-06-15t2034	1529113099.73	larva	53.9175	-25.9963	-105.9996	673.5187	51.6087	26198.5416	82730.648	847855.4588	825.6735	-0.62903	515.153	-1.5085	2840.4365	-0.33376	2821.1172	394820.6875	2038.913	-0.21503	2672.617	-0.15498	11440532	-2.0277	98.6378	97.99	143.9433	142.2062	20008.1133	124.7685	-0.061833	136.963	1366725.4
010	2018-06-16t0034	1529127472.15	larva	57.9098	-22.004	-102.0073	606.5247	57.4305	27232.3335	85974.402	1042815.1316	802.2437	-1.2032	456.8315	-2.0868	3987.3645	0.79097	3908.2045	574180.5	1893.7248	-0.98775	3400.7635	0.59452	11491338	-2.4071	91.0621	89.8598	142.8774	140.5615	20574.3438	122.2407	-0.079606	135.662	1304373.6
010	2018-06-16t0434	1529141871.42	larva	61.9096	-18.0042	-98.0075	695.8719	71.2038	31595.412	99889.2581	1279772.2899	572.4471	-3.1265	421.7361	-2.4532	2166.5767	-1.867	2137.5178	361818.3125	1300.9505	-2.699	1977.788	-1.943	9515789	-3.0733	91.2855	90.6276	134.4774	132.7609	22457.7266	116.9353	-0.11361	129.0581	1517438.9
010	2018-06-16t0834	1529156289.66	larva	65.9147	-13.9991	-94.0024	820.2442	56.1928	38776.1454	122329.1313	1521298.5061	732.4994	-2.3186	514.6505	-2.0074	2730.4578	-1.4461	2619.0808	557013.375	1737.0795	-2.0106	2297.0839	-1.7503	14931268	-2.5881	93.9001	93.3128	140.7499	138.384	28712.9844	121.0407	-0.10154	133.0358	1914059.2
010	2018-06-16t1234	1529170676.55	larva	69.911	-10.0028	-90.0061	715.8637	53.3823	32733.3711	103224.4197	1267811.7698	1121.2919	-0.15992	749.3352	-0.81183	4737.6387	0.61349	4627.7896	819611.5	2896.6505	0.11874	4065.9515	0.43588	19304160	-2.2554	110.8475	110.3547	160.249	156.4463	27723.0781	138.0468	-0.029285	151.3751	1908350.2
010	2018-06-16t1634	1529185083.82	larva	73.9131	-6.0007	-86.004	798.8982	54.8684	36059.7221	113725.4914	1365303.0612	1255.6246	0.33063	796.0001	-0.69846	4807.2988	0.40034	4731.3535	913386.75	3449.7599	0.89346	4361.0343	0.5271	23820456	-1.8751	109.2392	108.545	156.814	154.8767	29794.668	137.3034	-0.043604	149.3284	2072376.4
010	2018-06-16t2034	1529199478.35	larva	77.9115	-2.0023	-82.0056	865.1476	56.2822	42983.5434	135577.8977	1757848.0413	1229.1688	-0.062933	886.6174	-0.35876	4439.8413	-0.22902	4344.2317	1003404.125	3252.6661	0.25292	4087.3129	-0.074199	27705466	-1.5442	94.4355	93.3173	143.3885	140.9024	32405.7969	124.0174	-0.12097	136.6189	2128575
010	2018-06-17t0034	1529213894.61	adult	81.9161	2.0023	-78.001	855.6908	58.6171	41532.9209	130960.1394	1687448.571	1442.0614	0.84516	1108.9935	0.58628	5571.0137	0.75042	5431.0933	1220052	3820.058	1.0578	4964.1424	0.80858	31447032	-1.1882	100.1223	99.3409	154.1351	150.5436	33755.582	131.2456	-0.10043	145.0748	2183367.8
010	2018-06-17t0434	1529228279.32	adult	85.9118	5.998	-74.0053	869.3902	70.975	41387.5309	130569.4477	1675375.6119	1659.3391	1.7185	1355.7677	1.5889	6190.3579	1.191	6124.1189	1349498	4296.9983	1.6826	5597.2598	1.3829	36062416	-0.67415	109.5598	108.829	163.2783	160.3222	35594.6719	139.2603	-0.074983	153.8753	2381063.5
010	2018-06-17t0834	1529242695.04	adult	89.9162	10.0024	-70.0009	833.7741	67.7839	43531.1839	137330.9928	1987883.389	1531.899	0.96933	1032.577	0.085893	6525.8145	1.3594	6338.9272	1494411.5	4364.0464	1.6391	5799.8926	1.4631	34951810	-0.88411	99.6521	98.4398	152.7265	149.9988	34974.3594	129.8245	-0.14982	144.3597	2273661
010	2018-06-17t1234	1529257086.22	adult	93.9137	13.9999	-66.0034	928.8597	65.1305	49424.2711	155815.108	2185702.7776	1571.9209	1.0606	1039.1965	0.088797	6909.4663	1.5888	6753.3809	1789551.75	4322.7319	1.4688	6040.1983	1.6111	40682884	-0.16461	106.8316	105.8631	162.0832	160.0533	41979.5586	139.2732	-0.1198	154.3831	2764907.5
010	2018-06-17t1634	1529271484.31	adult	97.9132	17.9994	-62.0039	776.9689	67.1106	41696.3008	131611.597	1890338.6587	1656.3496	1.3743	1250.9743	0.9713	7262.3403	1.7997	6876.3242	1590452.5	4387.807	1.5035	6087.6313	1.5651	36177988	-0.72417	110.2519	109.3383	169.2412	165.8959	37063.8281	142.722	-0.13022	159.4174	2408120.8
010	2018-06-17t2034	1529285885.27	adult	101.9135	21.9997	-58.0036	894.6948	59.4689	44917.7231	141537.6223	1890734.2939	1356.2394	0.10818	1191.6647	0.74586	5559.5669	0.16414	5476.604	1312057.75	3235.686	-0.21499	4878.6327	0.18786	31936724	-1.1923	109.7108	108.595	173.6592	171.2879	40983.5703	145.1244	-0.15733	163.3661	2583469
010	2018-06-18t0034	1529300283.88	adult	105.9131	25.9993	-54.004	850.6187	62.1416	43886.9276	138372.0075	1911450.8931	1445.9077	0.51685	1115.5267	0.48102	7738.7466	2.052	7058.1348	1787650.5	3788.5764	0.61687	5817.2338	1.1612	33266000	-0.94995	111.766	110.4951	176.4418	171.6607	40758.0469	145.8401	-0.22319	163.8967	2571401
010	2018-06-18t0434	1529314704.2	adult	109.9187	30.0049	-49.9984	814.7055	66.7633	43322.3769	136667.6883	1943115.9524	1312.5328	0.052593	947.8949	-0.12764	6996.7754	1.3577	6510.4194	1588268	3465.188	0.22059	5364.4355	0.6939	29795808	-1.2443	107.46	106.0248	185.2696	177.586	42056.1953	141.8886	-0.37844	165.1981	2439449.2
010	2018-06-18t0834	1529329089.83	adult	113.9147	34.0009	-46.0024	947.2568	62.7877	48136.6177	151642.6866	2061105.9562	1130.0815	-0.60328	725.2849	-0.96327	6322.5703	0.77175	6083.1372	1599610.25	3161.2721	-0.14072	5134.4465	0.47235	28517608	-1.275	112.4932	111.0361	184.1836	178.6764	46598.4609	145.914	-0.50545	166.8055	2838766
010	2018-06-18t1235	1529343540.81	adult	117.9289	38.0151	-41.9882	909.4046	63.355	47878.2933	150971.7688	2140843.9386	1241.8109	-0.055277	748.108	-0.7941	7051.4131	1.407	6612.832	1769904.625	3620.6355	0.60018	5827.6465	1.2196	31150828	-0.86737	125.9062	124.4715	194.8457	189.6088	48906.2734	162.8591	-0.32644	182.3275	3158356.8
010	2018-06-18t1634	1529357908.33	adult	121.9199	42.0061	-37.9972	954.0491	63.0484	47923.6834	150941.1547	2029079.6077	1061.6295	-0.68641	577.2692	-1.4311	5178.208	-0.12608	5012.7305	1304908.375	2918.2521	-0.3002	4396.4072	-0.18483	26679810	-1.2342	116.313	114.3879	193.3736	188.7582	48730.1562	154.9997	-0.56701	178.6522	2923062.8
010	2018-06-18t2034	1529372289.71	adult	125.9147	46.0009	-34.0024	868.1749	57.0162	40463.7547	127476.1202	1596374.92	1060.272	-0.5935	713.2815	-0.79381	4094.9167	-0.969	3987.8606	872217.25	2678.3187	-0.54392	3613.193	-0.91051	22547744	-1.5513	126.352	124.5017	212.519	208.2397	45266.5352	166.0184	-0.43706	194.2272	2687001.5
010	2018-06-19t0034	1529386689.64	adult	129.9147	50.0009	-30.0024	842.8747	63.0843	43515.7036	137203.5445	1903282.8446	832.7979	-1.4544	510.5227	-1.6014	4250.0835	-0.77289	4067.261	973269.125	2183.8094	-1.1671	3497.5031	-0.9516	19016940	-1.7986	135.8784	133.7266	222.8158	219.1635	51024.8281	178.0413	-0.30576	207.5754	3102783
010	2018-06-19t0434	1529401089.89	adult	133.9147	54.0009	-26.0024	808.5867	62.6035	40904.6472	129003.4198	1766887.103	800.4067	-1.5222	498.8839	-1.6082	3428.7686	-1.3734	3386.3643	737185.25	2263.3085	-0.96416	3066.2769	-1.3083	17170326	-1.8729	140.6533	137.7258	244.919	241.9959	52657.5938	187.5601	-0.23137	223.5985	3017295
010	2018-06-19t0834	1529415508.99	adult	137.9201	58.0063	-21.9971	816.4993	64.5191	42197.3229	133026.236	1851031.7923	717.7787	-1.831	473.6245	-1.6897	2996.6494	-1.6487	2925.2377	665256.1875	1917.1756	-1.4081	2701.7189	-1.5991	15875829	-1.9009	143.4932	140.3977	242.2107	236.8833	53770.7812	192.6377	-0.24778	225.9526	3173782.8
010	2018-06-19t1234	1529429894.22	adult	141.9159	62.0022	-18.0012	746.6518	61.4447	38511.3481	121529.5029	1664335.0146	723.6052	-1.7687	499.9232	-1.5476	2992.1052	-1.5828	2898.1473	604405.25	1780.0777	-1.5564	2522.5944	-1.709	14594392	-1.9365	146.1781	142.8955	259.2151	249.661	52361.4531	197.2692	-0.27367	232.2242	2948266
010	2018-06-19t1634	1529444295.87	adult	145.9164	66.0026	-14.0007	777.9159	61.0525	37798.9373	119137.3211	1572044.1428	726.0355	-1.7238	498.1241	-1.5327	3340.3228	-1.2353	3305.7041	664724.25	1854.5357	-1.3864	2921.4528	-1.2411	14416160	-1.8653	147.2531	144.1296	261.0956	251.3648	51958.0352	197.9996	-0.36884	232.6644	2923857.2
010	2018-06-19t2034	1529458696.83	adult	149.9167	70.0029	-10.0004	678.2033	60.2215	33750.8367	106580.558	1430857.57	791.7935	-1.3984	564.7979	-1.2108	3475.6626	-1.0711	3284.3428	618667.9375	1895.5554	-1.279	2894.5083	-1.2115	14020288	-1.8309	154.5001	151.3922	260.5666	252.2107	46380.8594	207.1127	-0.31532	238.8415	2735733.5
010	2018-06-20t0034	1529473112.38	adult	153.921	74.0072	-5.9961	656.0685	59.2155	32134.7799	101490.3509	1329751.7567	808.0574	-1.3014	533.3492	-1.3477	3441.0415	-1.0501	3247.0649	581536	2049.012	-0.99627	2973.1991	-1.0817	13636776	-1.8038	161.7718	156.3255	270.6409	265.868	45738.3047	223.8851	-0.12727	255.0991	2730060.8
010	2018-06-20t0434	1529487497.53	adult	157.9169	78.0031	-2.0002	601.7162	60.7711	29614.2998	93659.4871	1232349.5678	845.9791	-1.1065	637.1977	-0.8486	3500.3049	-0.95881	3439.079	546047.5625	2070.8411	-0.93028	3102.2181	-0.91208	13156666	-1.802	168.0958	164.3124	265.3081	262.4531	41388.0625	225.0018	-0.20971	252.3524	2614226.2
010	2018-06-20t0834	1529501899.24	dead	161.9173	82.0035	2.0002	591.7405	62.5481	28827.8638	91303.4342	1187092.1387	867.207	-0.98631	703.0338	-0.52238	3463.2139	-0.95188	3397.4191	526408.5	2027.7431	-0.96946	3082.0251	-0.89357	13120841	-1.7576	175.2655	171.1303	272.2025	269.2128	41374.7852	237.3446	-0.092033	260.3073	2651767
011	2018-06-13t1246	1528912225.56	larva	0	-65.7967	-209.8046	156.6976	27.8212	2922.8122	9300.9408	51225.9828	0	0.010367	0	-0.12027					0	0.47156	0	0.72848	0	1.9949	0	0				0	-0.14802	0	0
011	2018-06-13t1632	1528925793.34	larva	3.7688	-62.0279	-206.0358	175.5848	26.5936	3355.7649	10641.8988	58034.5362	0	-0.37924	0	-0.46371					0	-0.077437	0	0.05482	0	0.87993	0	0				0	-0.15601	0	0
011	2018-06-13t2032	1528940199	larva	7.7704	-58.0263	-202.0342	170.6509	25.988	3147.0748	9981.4298	53079.2687	0	-0.80225	0	-0.83008					0	-0.63255	0	-0.56802	0	0.10435	0	0				0	-0.16507	0	0
011	2018-06-14t0034	1528954666.92	larva	11.7893	-54.0075	-198.0153	167.9048	27.0001	3017.9972	9578.9786	51174.1757	0	-1.2379	0	-1.2007					0	-1.1613	0	-1.1176	0	-0.47804	0	0				0	-0.17495	0	0
011	2018-06-14t0434	1528969072.62	larva	15.7908	-50.0059	-194.0138	173.3989	25.5833	3223.1546	10219.1605	53770.5688	0	-1.6826	0	-1.5725					0	-1.6591	0	-1.6033	0	-0.94752	0	0				0	-0.18583	0	0
011	2018-06-14t0834	1528983489.59	larva	19.7956	-46.0012	-190.0091	156.0198	37.9789	4081.8352	13124.9408	99069.3288	473.8466	0.81957	456.2133	0.90542	809.2479	-0.02939	805.3115	18612.7012	726.8246	0.33411	790.4171	0.066984	1043410.1	-1.0176	96.2325	96.0654	136.1591	134.0094	3131.6582	119.7344	-0.040197	130.4939	211903.94
011	2018-06-14t1320	1529000662.28	larva	24.5658	-41.231	-185.2389	383.096	34.257	11313.1658	35778.3909	278003.5512	594.8471	1.08	578.4734	1.2563	1232.9432	0.28517	1206.5117	75209.5391	992.9302	0.58682	1160.7382	0.39017	3591687	-0.73212	98.5399	98.0832	140.6158	139.1035	8577.5625	123.6091	-0.03957	134.6907	594984.1
011	2018-06-14t1634	1529012288.82	larva	27.7953	-38.0014	-182.0093	531.0649	43.343	19794.4837	62552.828	613331.6485	529.2807	0.31113	491.6287	0.41751	1113.8279	-0.41896	1105.7986	116951.9219	915.4961	-0.078278	1049.3871	-0.28485	5553213	-0.51194	84.3021	83.8476	128.804	125.4475	13524.4219	109.9033	-0.064044	121.4747	884498
011	2018-06-14t2034	1529026689.78	larva	31.7956	-34.0011	-178.009	384.9014	53.4011	12655.631	40271.6419	368504.5091	528.8179	-0.14695	534.803	0.32468	891.0322	-1.343	885.6409	60590.1875	783.6704	-0.97808	855.8679	-1.1841	3556829	-1.3928	89.6885	89.2542	133.2241	131.174	9059.2363	114.4957	-0.064203	126.7751	603244.9
011	2018-06-15t0034	1529041082.1	larva	35.7935	-30.0033	-174.0111	707.0152	36.4118	20435.5832	64592.2131	481945.5012	438.3972	-1.2445	402.6528	-0.92222	976.8423	-1.5712	961.8587	107452.6562	829.4861	-1.3158	939.0776	-1.4196	4797380	-1.4188	75.0481	74.7236	121.5043	113.498	13365.4697	99.061	-0.10127	109.6573	821250.9
011	2018-06-15t0434	1529055480.59	larva	39.7931	-26.0037	-170.0116	632.9486	52.389	26119.5935	82460.583	896620.2691	548.5941	-1.002	491.2561	-0.68353	1274.0038	-1.4008	1268.4424	175812.5156	1010.1312	-1.2906	1202.0035	-1.3117	7567856	-1.2379	93.7259	93.2947	142.6272	139.1413	19682.5508	121.6105	-0.062444	134.0793	1292948.2
011	2018-06-15t0834	1529069888.49	larva	43.7953	-22.0015	-166.0094	708.3147	45.5229	28168.2694	88817.8893	931240.2109	778.3633	0.15074	682.3758	0.31065	2092.8455	-0.41023	2057.1365	311833.9688	1549.5775	-0.27456	1953.7676	-0.29552	11585159	-0.88984	102.0506	101.6217	146.802	144.5167	21873.502	127.99	-0.048983	140.042	1518921.5
011	2018-06-15t1234	1529084295.46	larva	47.7972	-17.9996	-162.0074	676.7708	53.4846	29300.9998	92536.8013	1063193.2116	612.7949	-1.5209	499.6714	-1.2406	2088.7217	-0.8212	2030.7153	323751.8438	1201.8685	-1.691	1752.1063	-1.1075	9461554	-1.7414	101.7595	101.3851	147.3478	144.7975	22838.9141	128.2359	-0.047459	140.0286	1571166.2
011	2018-06-15t1634	1529098684.58	larva	51.7942	-14.0026	-158.0104	834.1043	51.4004	36692.6705	115647.4174	1341265.5476	641.6743	-1.7482	551.354	-1.1406	1879.058	-1.4808	1836.3607	364537.25	1253.3408	-1.9623	1714.9739	-1.5481	12397148	-1.6477	97.3883	96.5703	149.7471	144.8166	29050.9375	126.289	-0.054266	140.0983	1881542.5
011	2018-06-15t2034	1529113113.1	larva	55.8021	-9.9947	-154.0025	940.5716	55.7113	42731.8053	134684.5572	1604235.7811	779.6991	-1.156	643.4573	-0.76211	2489.0383	-0.98994	2396.7825	560033.625	1761.9654	-1.0947	2217.2739	-1.0775	17532314	-1.2223	95.5683	95.0099	142.171	139.7406	31988.4844	122.6495	-0.073437	135.1905	2148949
011	2018-06-16t0034	1529127485.62	larva	59.7945	-6.0023	-150.0102	1014.9361	60.4079	50262.2234	158328.5473	2063230.771	909.768	-0.63438	757.3359	-0.26661	2745.6968	-0.99356	2700.2849	724863.9375	2079.4888	-0.73677	2507.7422	-0.9713	23999680	-0.62363	105.4741	104.7085	154.0679	151.8484	40673.9297	133.2704	-0.031789	146.4593	2782407.5
011	2018-06-16t0434	1529141884.74	larva	63.7942	-2.0025	-146.0104	1012.9023	65.5785	55267.0561	174183.3952	2500935.511	972.9518	-0.58431	811.666	-0.16851	3508.1809	-0.36971	3351.1348	1017372.4375	2247.1888	-0.73181	2885.2447	-0.73975	28143604	-0.40636	105.4677	104.304	186.1906	165.4292	53995.2852	134.0465	-0.03463	151.6693	3050758
011	2018-06-16t0834	1529156302.97	adult	67.7993	2.0025	-142.0053	1042.4417	68.4482	59574.5982	187722.3425	2845127.201	997.1968	-0.76337	861.7599	-0.094089	3404.6956	-0.79481	3279.8145	1062265	2231.2851	-1.0935	2835.3046	-1.1143	31067668	-0.35559	97.7601	96.9341	147.6878	145.4746	46078.6016	126.8649	-0.077638	140.4384	3045716.2
011	2018-06-16t1234	1529170690.06	adult	71.7957	5.9989	-138.0089	1128.685	66.4933	61910.2256	194997.5159	2863969.6171	1082.725	-0.52845	902.6602	-0.060932	3943.5686	-0.44093	3829.9219	1277716.25	2616.0878	-0.5887	3385.9354	-0.6261	35064050	-0.11238	104.1167	103.3537	153.0605	150.3937	49591.6094	132.393	-0.061214	145.1495	3371819.2
011	2018-06-16t1634	1529185097.31	adult	75.7977	10.001	-134.0069	1207.2947	68.7607	66234.1756	208698.4604	2992511.2119	1120.8406	-0.5466	953.2996	0.039057	3835.9824	-0.78499	3696.9976	1331085.875	2678.1665	-0.7051	3350.1788	-0.90559	38869630	0.1435	105.4939	104.7654	155.8978	153.5366	54096.5508	135.2487	-0.059112	148.3918	3658423
011	2018-06-16t2034	1529199491.68	adult	79.7961	13.9994	-130.0085	1151.552	64.4987	61796.0681	194617.2076	2806422.2413	1362.0034	0.54357	1281.1398	1.4786	4293.4795	-0.483	4225.55	1391087.375	2974.8044	-0.34224	3911.1317	-0.38732	44073068	0.64048	110.3547	109.6381	160.402	158.2109	51970.25	139.1777	-0.052662	152.8842	3570967
011	2018-06-17t0034	1529213908.13	adult	83.8007	18.004	-126.0039	1085.5983	68.5693	61416.7847	193506.0246	2877783.0143	1522.4504	1.1544	1406.1253	1.8914	4876.9604	-0.046752	4788.1174	1570381.25	3468.1596	0.36708	4382.7834	0.021973	48907196	1.123	107.0518	106.0989	161.311	159.4219	51942.1445	138.7408	-0.069227	153.2109	3438931
011	2018-06-17t0434	1529228292.78	adult	87.7965	21.9997	-122.0082	1074.1532	70.3579	62206.373	196178.6512	2976461.7368	1479.906	0.79043	1393.7706	1.7029	4484.9619	-0.56878	4447.5747	1462097.625	3384.3679	0.10968	4266.274	-0.24795	48123584	0.89125	110.4212	109.4618	169.2492	164.7701	55175.2344	143.0165	-0.062281	158.494	3590676.2
011	2018-06-17t0834	1529242708.66	adult	91.8009	26.0041	-118.0038	1167.2288	71.5389	67157.1302	211637.7126	3234259.9702	1483.1456	0.70418	1209.573	0.82804	4708.2559	-0.45614	4672.7703	1657306.125	3598.4151	0.37628	4335.5002	-0.26623	52071760	1.3271	113.5677	110.9494	236.7666	227.0968	83341.8594	151.2965	-0.030337	196.3622	3987249.2
011	2018-06-17t1234	1529257099.72	adult	95.7984	30.0016	-114.0062	1095.4443	71.2562	64649.6765	203968.4285	3139745.6767	1588.417	1.1051	1379.2537	1.5115	4756.6777	-0.49348	4685.9619	1607757	3641.2937	0.39485	4490.9005	-0.16421	53640840	1.4765	115.1651	113.8375	182.4477	179.4617	61667.3359	151.9307	-0.045834	170.8729	3889124.2
011	2018-06-17t1634	1529271497.67	adult	99.7978	34.0011	-110.0068	1089.499	68.9207	61714.6099	194407.3321	2934972.0937	1572.0872	1.0065	1528.2153	2.1198	4228.4731	-1.0356	4179.4175	1365796.75	3345.8762	-0.061043	3994.4251	-0.75554	50754830	1.0957	113.1787	112.0663	179.6627	174.4236	58031.0625	149.2357	-0.097158	167.9134	3653973
011	2018-06-17t2034	1529285898.71	adult	103.7981	38.0013	-106.0065	1099.7717	72.2278	65012.6504	204973.7688	3175130.8045	1566.7003	0.99279	1302.0597	1.2153	5219.0869	-0.17761	5158.6521	1774489.5	3720.9113	0.50401	4888.0928	0.18525	53197308	1.3979	118.4257	116.5272	198.1185	194.6229	67360.2734	158.942	-0.051057	182.8905	4021143.5
011	2018-06-18t0034	1529300297.47	adult	107.7978	42.001	-102.0069	1136.4029	67.0186	60605.861	190857.0199	2742835.5756	1487.2627	0.71103	1431.3119	1.7933	4120.9897	-1.1579	4076.8757	1310474.75	3165.8302	-0.25376	3892.5669	-0.87004	47228028	0.72192	125.7751	123.5079	214.1476	209.1358	68098.9531	166.7609	-0.010122	197.5295	3993987
011	2018-06-18t0434	1529314717.69	adult	111.8034	46.0066	-98.0012	1036.8574	69.858	58459.4388	184195.0046	2815541.5362	1531.9569	0.96276	1320.6852	1.4174	5722.6934	0.23986	5633.8545	1751144.125	3725.1699	0.60716	5101.9143	0.41143	46844180	0.73475	124.0919	120.116	237.2279	231.9988	72591.75	173.2987	0.032173	215.3641	3794483.5
011	2018-06-18t0834	1529329103.44	adult	115.7994	50.0027	-94.0052	976.9752	70.7411	56723.8836	178950.3103	2715525.9188	1604.3401	1.3473	1442.6332	2.0072	5240.0957	-0.14906	5184.4521	1556308.375	3785.0582	0.77538	4874.4751	0.21112	47555850	0.88238	119.7989	114.9549	246.8057	240.6555	73301.2891	178.9598	0.063858	224.2137	3551078.8
011	2018-06-18t1235	1529343554.56	adult	119.8136	54.0169	-89.991	1064.1372	66.5122	58557.73	184442.5283	2685584.2495	1589.4851	1.4008	1370.2243	1.8177	5637.8057	0.23368	5586.3027	1730806.375	3985.4496	1.1618	5163.6906	0.55809	48736790	1.0846	131.131	124.6645	341.7862	330.0618	104928.375	190.5279	0.19433	284.1939	4020740.2
011	2018-06-18t1634	1529357921.69	adult	123.8045	58.0077	-86.0001	991.934	69.9476	55899.5158	176276.4236	2614147.7429	1673.0151	1.8685	1478.496	2.3816	6142.6133	0.7023	6106.0566	1799785.625	4190.8417	1.5725	5610.6023	1.079	48922308	1.1814	132.5645	127.4274	298.6466	290.1008	87503.4453	187.0714	0.016866	257.7071	3876451.5
011	2018-06-18t2034	1529372303.17	adult	127.7993	62.0026	-82.0053	1099.5485	73.3604	62788.8032	197775.7548	3071406.6684	1433.3407	1.0057	1114.0228	0.94759	7212.3384	1.6408	7094.8521	2372859.25	4056.1736	1.5008	6189.6018	1.7337	47056576	1.0621	126.7485	120.6994	310.9126	294.2819	102290.25	188.8921	-0.049318	269.7277	4161153.5
011	2018-06-19t0034	1529386703.27	adult	131.7994	66.0026	-78.0053	1107.9369	71.1341	62590.8136	197161.8739	2960548.6827	1389.613	0.93485	1148.1526	1.1805	5632.5962	0.39763	5518.2178	1847491.5	3767.6021	1.1956	5187.2924	0.79171	45497320	0.97876	124.7381	118.7893	331.3811	319.1138	108693.0156	181.2937	-0.29639	276.9457	4084048.5
011	2018-06-19t0434	1529401103.37	adult	135.7994	70.0026	-74.0052	1011.291	71.1182	59353.2378	187164.0989	2906572.383	1323.8733	0.7636	1022.7471	0.71507	4812.4668	-0.20856	4765.668	1496677.125	3313.5255	0.6334	4530.38	0.20177	41042720	0.60222	131.1399	126.0841	298.3817	283.8953	92796.7266	192.8026	-0.18763	257.7759	4065598.2
011	2018-06-19t0834	1529415522.4	adult	139.8047	74.0079	-69.9999	1023.6901	67.824	55497.3157	174832.1277	2518675.9243	1278.284	0.66405	769.7048	-0.34841	5393.0835	0.32865	5218.2603	1569387.25	3369.1798	0.81636	4581.3889	0.32378	37127760	0.28574	139.2142	130.9606	352.8035	339.2815	102665.8047	212.46	0.062367	304.7142	4043477.8
011	2018-06-19t1234	1529429907.75	adult	143.8006	78.0039	-66.004	1023.465	69.7037	56409.8629	177714.6209	2678166.4035	1171.7444	0.26826	836.3199	-0.0048979	4316.6455	-0.47791	4209.8918	1277727	3039.9118	0.40004	3956.6257	-0.23805	34575830	0.10472	146.381	139.6977	354.8923	333.0698	105048.1094	216.128	0.014355	297.5661	4319410
011	2018-06-19t1634	1529444309.34	adult	147.801	82.0043	-62.0036	1039.2729	68.8463	56684.3186	178515.341	2665121.2315	1107.7759	0.041983	946.7581	0.54422	3763.4082	-0.86945	3667.2671	1117732.25	2577.2537	-0.24409	3438.8887	-0.69652	32866604	0.0052098	150.4666	144.0195	349.7621	332.3465	103879.3281	219.7543	-0.033599	299.3969	4464194.5
011	2018-06-19t2034	1529458710.36	adult	151.8013	86.0046	-58.0033	946.0296	67.2128	52451.2537	165285.1168	2473302.2394	1127.2803	0.19503	917.7752	0.45292	3438.1052	-1.0754	3380.2478	945478.9375	2551.0615	-0.22211	3154.7178	-0.92309	30933698	-0.11791	157.9996	149.0947	361.182	348.309	99325.0625	241.4488	0.23813	318.8273	4335667
011	2018-06-20t0034	1529473125.93	adult	155.8057	90.0089	-53.999	961.6103	66.9938	52315.2042	164803.7425	2409679.1467	1044.425	-0.15877	735.9643	-0.38376	3307.4155	-1.1352	3223.1344	906231.875	2432.1412	-0.36625	3019.6951	-1.0157	28602626	-0.29327	163.5598	150.9607	389.6647	383.7029	106768.125	259.4979	0.44804	345.8685	4479248.5
011	2018-06-20t0434	1529487511.05	adult	159.8015	94.0048	-50.0031	861.4598	67.9355	47604.4513	150119.8417	2268897.4136	1037.5204	-0.15674	787.3281	-0.12209	3147.158	-1.2258	3076.4525	786789.5	2369.8744	-0.42453	2921.2874	-1.0746	25843596	-0.5145	169.9139	154.8	411.6996	393.1126	102924.8906	276.5691	0.64528	359.1695	4232386
011	2018-06-20t0834	1529501912.89	adult	163.802	98.0053	-46.0026	891.2416	66.3787	48768.5952	153798.6502	2271579.562	968.3181	-0.47308	697.3326	-0.5444	3421.5405	-0.97204	3366.0775	875914.375	2186.9672	-0.69109	3055.8409	-0.90194	24714384	-0.58043	171.5923	157.7737	413.9332	384.8603	105966.9062	271.415	0.46014	347.1346	4379550.5
011	2018-06-20t1234	1529516316.84	adult	167.8031	102.0064	-42.0015	875.2263	66.6016	47741.1785	150488.594	2245698.2851	959.2189	-0.50239	659.8674	-0.72036	3191.1694	-1.1321	3129.3575	797792.375	2189.0271	-0.66268	2911.3175	-1.0221	23962248	-0.61678	174.98	156.9986	431.312	409.6354	107828	285.1465	0.61728	370.9346	4371174
011	2018-06-20t1634	1529530727.44	adult	171.8061	106.0093	-37.9985	850.314	67.4148	46157.4219	145503.9214	2162331.2116	950.1462	-0.53462	661.7088	-0.70613	3162.719	-1.1344	3114.5975	765378	2184.2089	-0.64836	2864.0297	-1.0473	22951732	-0.68315	179.6184	160.5643	451.8102	434.0642	109338.0781	293.9922	0.69818	390.2145	4338861.5
011	2018-06-20t2034	1529545113.67	adult	175.8023	110.0055	-34.0024	875.0003	66.6108	47556.3983	149914.9776	2218812.4681	894.6623	-0.81219	603.717	-0.98545	2963.2842	-1.2819	2892.8301	737857.75	2069.6774	-0.82511	2698.1235	-1.201	22270828	-0.71904	180.3323	160.9497	449.0216	433.6628	111806.3906	295.3964	0.65434	388.8059	4489013
011	2018-06-21t0034	1529559515.66	adult	179.8028	114.0061	-30.0018	869.8659	66.2796	47176.7091	148714.4998	2192386.4937	884.2431	-0.85862	603.1601	-0.98232	2929.3718	-1.2997	2852.9587	723554.8125	2036.5467	-0.86491	2654.0437	-1.2315	21833730	-0.73259	183.0567	162.8365	455.0632	438.915	112400.6094	301.9189	0.70865	393.3072	4520035
011	2018-06-21t0434	1529573921.54	adult	183.8044	118.0077	-26.0002	846.9838	67.0685	46159.6768	145580.3883	2142051.4651	871.8796	-0.91767	614.8394	-0.91601	2863.3015	-1.3493	2788.4211	692918.9375	1989.296	-0.93239	2564.4343	-1.3146	21062868	-0.78291	186.4113	165.5655	463.1608	448.3299	112084.9219	308.509	0.76951	403.6257	4503324
011	2018-06-21t0835	1529588333.92	adult	187.8079	122.0111	-21.9967	838.6116	66.2301	44775.5997	141153.0217	2056728.0984	866.0397	-0.94344	644.106	-0.75752	2840.5176	-1.3654	2791.3872	667521.625	1957.3401	-0.97591	2539.0039	-1.3327	20310364	-0.83435	190.3742	169.1383	473.5016	453.0099	111272.875	315.0715	0.83398	404.8694	4464655
011	2018-06-21t1235	1529602778.48	adult	191.8203	126.0235	-17.9844	838.8912	66.8296	45120.3898	142256.5296	2092719.4134	854.5914	-1.0059	662.5921	-0.65216	2616.6904	-1.5637	2582.8953	620155.625	1880.1129	-1.1084	2356.6572	-1.5296	20205104	-0.8215	191.3321	170.6286	470.7525	448.4552	111568.3359	315.6716	0.79028	407.0698	4523665.5
011	2018-06-21t1634	1529617129.94	adult	195.8068	130.01	-13.9978	825.8232	66.6117	44319.0585	139760.3055	2026026.3119	844.2569	-1.0642	649.0158	-0.71047	2683.1287	-1.5082	2629.7952	625169	1898.0744	-1.0669	2393.3371	-1.4876	19600268	-0.86341	194.4953	172.7938	486.2517	467.5527	113296.6406	322.556	0.86794	414.9582	4515403
011	2018-06-21t2035	1529631537.65	adult	199.8089	134.0122	-9.9957	819.428	65.9623	43305.8534	136547.5079	1966125.9162	828.5492	-1.1587	656.2563	-0.66004	2582.6917	-1.6074	2528.3186	586271	1847.8644	-1.156	2308.778	-1.5858	18804752	-0.92882	197.6448	176.2223	495.3143	480.6036	112436.3516	329.4121	0.94791	419.8311	4485746.5
011	2018-06-22t0035	1529645938.51	adult	203.8092	138.0124	-5.9955	814.4995	66.8369	42894.8532	135247.3981	1933264.8028	827.2696	-1.1699	668.6773	-0.58073	2637.4812	-1.566	2563.0569	593433.25	1834.1975	-1.178	2333.2929	-1.5617	18592058	-0.93267	199.0855	179.6685	505.1524	486.3699	113659.2969	325.9748	0.82488	429.0872	4474247
011	2018-06-22t0434	1529660320.38	adult	207.8041	142.0074	-2.0005	815.812	66.7274	43280.9088	136495.7691	1962568.227	820.3921	-1.2178	677.4879	-0.51939	2567.5159	-1.6453	2526.5847	582826.125	1761.1746	-1.32	2282.8199	-1.6278	18592546	-0.91343	200.7329	181.8977	503.2361	478.6158	114234.6016	327.1061	0.79058	428.2944	4549209
011	2018-06-22t0834	1529674723.97	dead	211.8051	146.0084	2.0005	797.6766	66.0235	42034.3787	132569.723	1904643.0422	820.2573	-1.2254	681.1931	-0.48498	2595.7622	-1.6326	2569.8716	573663.4375	1758.181	-1.3256	2325.5594	-1.584	18066986	-0.95498	207.1293	186.855	501.4966	477.7782	110830.7422	338.0286	0.9594	431.059	4562229
012	2018-06-13t1246	1528912238.25	egg	-1.8844	-65.7969	-281.8155	165.1107	31.302	3333.4823	10616.4826	63210.5954	0	0.20242	0	0.051244					0	0.75576	0	1.1046	0	2.8807	0	0				0	-0.14418	0	0
012	2018-06-13t1632	1528925806.06	larva	1.8844	-62.0281	-278.0467	167.5127	27.9165	3184.7779	10113.7209	56018.8722	0	-0.18345	0	-0.29186					0	0.19386	0	0.37971	0	1.3668	0	0				0	-0.15196	0	0
012	2018-06-13t2032	1528940211.91	larva	5.886	-58.0264	-274.0451	153.8843	28.0316	2834.6545	9025.8254	49636.3654	0	-0.60177	0	-0.65727					0	-0.37469	0	-0.28518	0	0.43674	0	0				0	-0.16072	0	0
012	2018-06-14t0034	1528954679.81	larva	9.9049	-54.0076	-270.0262	153.8701	27.4553	2819.1248	8971.4781	48667.1922	0	-1.0322	0	-1.0266					0	-0.917	0	-0.86837	0	-0.22242	0	0				0	-0.17021	0	0
012	2018-06-14t0434	1528969085.35	larva	13.9064	-50.006	-266.0247	153.7938	27.3713	2819.1206	8970.8299	48595.4547	0	-1.4718	0	-1.397					0	-1.4283	0	-1.3814	0	-0.73703	0	0				0	-0.18055	0	0
012	2018-06-14t0834	1528983502.5	larva	17.9112	-46.0013	-262.0199	319.2919	34.409	8652.501	27365.0564	203485.1996	434.7019	0.77207	427.1698	0.88874	780.5779	0.1928	774.5201	36687.1641	669.4325	0.39076	745.4676	0.20183	2021798.5	-0.49991	82.0909	81.8455	123.853	123.381	5821.0923	106.5573	-0.055409	117.0887	381804.7
012	2018-06-14t1320	1529000675.09	larva	22.6814	-41.2311	-257.2497	463.1241	43.6489	17080.1131	54010.7505	528787.2979	350.0778	-0.26596	306.0195	-0.29355	812.3986	-0.43588	797.3573	73928.2734	660.0525	-0.26437	768.9371	-0.35964	3161902.2	-0.66488	83.0871	82.7968	122.9203	119.5207	11185.7461	105.7504	-0.062341	116.824	750443
012	2018-06-14t1634	1529012301.54	larva	25.9109	-38.0015	-254.0202	538.6355	45.58	18908.0433	59800.0438	554266.2163	417.321	-0.19595	376.2821	-0.143	1144.8949	-0.1042	1122.2795	115634.3828	812.0351	-0.17395	1047.5458	-0.061037	4189485.2	-0.69757	72.5368	72.0498	116.6626	112.8132	11782.9219	95.5417	-0.082009	106.7734	728197.1
012	2018-06-14t2034	1529026703	larva	29.9113	-34.0011	-250.0198	609.2249	42.456	22590.6474	71278.438	697157.8299	401.6619	-0.75223	350.4162	-0.67784	951.1043	-1.0164	943.2108	114132.5156	769.3218	-0.79893	907.2946	-0.86242	4807491	-0.91109	86.5624	85.7983	128.8945	125.8597	15467.3457	111.1551	-0.065897	122.0234	1036064.9
012	2018-06-15t0034	1529041095.37	larva	33.9092	-30.0033	-246.0219	780.3972	46.1158	30727.9467	96820.607	1002532.323	458.1647	-0.86643	425.9776	-0.57898	1106.4056	-1.136	1093.0822	180344.125	854.0624	-1.0136	1023.8057	-1.0313	7434180	-0.62003	82.8262	82.4234	124.3861	122.925	20274.9297	106.4774	-0.082617	117.9724	1343938
012	2018-06-15t0434	1529055493.75	larva	37.9088	-26.0037	-242.0223	788.5302	53.0448	35288.6322	111390.7856	1317116.3451	598.6762	-0.42299	566.8268	-0.022474	1549.2178	-0.72388	1533.3113	288154.5	1090.2857	-0.81229	1390.8338	-0.70043	11123404	-0.22357	92.0648	91.5758	138.3194	136.6754	25727.4023	119.7511	-0.06497	131.8801	1710563.5
012	2018-06-15t0834	1529069901.76	larva	41.911	-22.0015	-238.0201	842.5248	90.8224	42380.9679	134871.3076	1840398.5633	488.5837	-1.6972	426.0072	-1.3043	1271.0884	-1.5917	1253.3359	283452.7188	971.8642	-1.6586	1192.565	-1.5561	10861704	-0.80362	88.3074	87.8703	132.5629	130.2962	29561.5234	113.5651	-0.081977	125.5972	1963160.9
012	2018-06-15t1234	1529084308.81	larva	45.913	-17.9995	-234.0182	940.2835	55.8784	43974.3844	138565.1672	1721287.8693	640.3594	-1.0985	621.4616	-0.26389	1731.5065	-1.1914	1719.3767	401709.5	1204.1206	-1.4785	1595.1227	-1.2019	14794865	-0.53877	87.3572	86.7819	136.8463	131.6386	31748.3438	114.1785	-0.085673	126.876	2018300
012	2018-06-15t1634	1529098697.85	larva	49.9099	-14.0026	-230.0212	1032.3815	64.442	54714.5587	172395.2531	2402009.8918	741.6865	-0.81015	622.0041	-0.53616	2063.5374	-1.0521	2038.2584	592235.25	1612.0926	-0.84595	1943.4335	-0.98055	21261184	0.11204	92.1476	91.2976	143.6597	140.3528	41230.332	122.1288	-0.066929	135.1389	2641503
012	2018-06-15t2034	1529113126.29	larva	53.9178	-9.9947	-226.0133	1129.7855	70.4021	62968.1054	198361.71	2987820.8	844.2441	-0.49426	597.7906	-0.95407	2886.6565	-0.27032	2831.2506	952596.625	2071.6296	-0.13401	2654.771	-0.18438	27796736	0.69288	94.581	93.7183	147.3889	145.2077	48638.3438	126.2757	-0.055972	139.8715	3114080.2
012	2018-06-16t0034	1529127499	larva	57.9102	-6.0022	-222.0209	1114.5411	71.4219	64739.8457	203936.3796	3147656.3997	954.3725	-0.12984	740.3625	-0.2585	3316.1467	-0.084253	3218.7119	1124173.75	2314.8146	0.0095086	2974.3182	-0.074246	32281650	0.90395	91.2011	90.5932	141.6726	138.4304	48027.0039	119.8085	-0.090579	133.2555	3084877.8
012	2018-06-16t0434	1529141897.97	larva	61.9099	-2.0025	-218.0212	1148.8893	74.7113	69956.8235	220379.7752	3563636.9781	1022.6122	-0.072635	732.4991	-0.54414	4503.1201	1.0472	4226.1882	1648141.875	2619.3341	0.2813	3686.784	0.6179	37328412	1.1987	93.652	93.2285	147.0763	144.6391	53829.9414	125.1125	-0.074171	139.0975	3418580.2
012	2018-06-16t0834	1529156316.2	adult	65.915	2.0025	-214.0161	1420.8781	77.1471	78860.4201	248315.4586	3917990.6356	999.4141	-0.59718	634.9988	-1.309	3907.3613	-0.039779	3758.7336	1613740.25	2642.0221	-0.063884	3505.9699	-0.016366	41242820	1.3419	94.6065	93.9161	146.7378	143.4463	60602.7266	124.7597	-0.083664	138.0046	3904125.5
012	2018-06-16t1234	1529170703.43	adult	69.9115	5.999	-210.0196	1120.7454	76.7437	69943.8344	220440.2267	3643823.1988	1180.6083	0.2014	856.4201	-0.22608	4179.2095	-0.026904	4129.1548	1529590.75	3038.87	0.40925	3823.9367	0.10347	43107550	1.216	102.9591	102.31	154.6727	151.928	56610.1992	132.9062	-0.053831	146.6967	3759346.8
012	2018-06-16t1634	1529185110.59	adult	73.9135	10.001	-206.0177	1093.6292	80.9049	70240.3253	221915.5658	3717738.0736	1286.936	0.50993	877.5578	-0.27772	4742.9229	0.32943	4528.1196	1740652.75	3235.8804	0.47911	4084.8908	0.1636	47125024	1.451	108.3223	107.4577	161.3824	158.6216	59227.3281	139.5576	-0.032774	153.2321	3966546.5
012	2018-06-16t2034	1529199505.05	adult	77.9119	13.9994	-202.0192	1050.09	75.5213	66668.7927	210245.2029	3518021.4381	1406.3041	0.89081	1228.7225	1.3135	4354.6445	-0.3193	4277.635	1515416.375	3307.7632	0.35422	4036.1512	-0.13893	48926724	1.4222	104.2371	103.1466	166.1777	161.6003	57829.8242	136.4184	-0.060094	153.4558	3626511.8
012	2018-06-17t0034	1529213921.51	adult	81.9165	18.004	-198.0146	1148.489	77.2927	67493.6983	212512.5819	3428165.0751	1371.7196	0.48807	1114.0724	0.60995	4822.1309	-0.015858	4664.2695	1702212.125	3450.9365	0.41197	4285.3625	-0.019776	48349000	1.1262	111.0248	109.1699	188.4093	182.8598	66508.4844	147.2469	-0.01881	172.5503	3913291.5
012	2018-06-17t0434	1529228306.09	adult	85.9122	21.9997	-194.0189	1073.9232	76.816	64413.0481	203004.3755	3287967.7757	1349.9238	0.2303	1023.4755	0.10094	5093.9756	0.1027	4957.2617	1716669.75	3412.4713	0.20415	4545.7645	0.13915	45396588	0.57775	111.4286	109.9936	179.7532	174.353	60576.8398	144.7556	-0.045239	164.6874	3747233.5
012	2018-06-17t0834	1529242722.18	adult	89.9167	26.0042	-190.0144	1199.9529	76.6052	72864.5386	229423.5496	3742924.4966	1164.501	-0.71591	853.7263	-0.68938	4435.6528	-0.66118	4207.9287	1689983.75	2944.7083	-0.63817	3855.4411	-0.77629	44315084	0.34499	109.445	108.1507	178.1826	172.8283	67887.5547	144.336	-0.06413	163.6906	4164931
012	2018-06-17t1234	1529257113.12	adult	93.9142	30.0017	-186.017	1143.2702	77.6063	69768.0943	219739.4182	3606329.622	1157.925	-0.76436	730.3098	-1.2172	4362.0508	-0.81655	4230.3818	1592148.5	3077.4892	-0.45955	3832.4021	-0.8733	42176260	0.026979	113.2216	111.6686	195.157	190.6852	71232.2969	153.537	-0.025081	179.6907	4123983.8
012	2018-06-17t1634	1529271510.92	adult	97.9135	34.0011	-182.0176	1141.4131	76.9056	69706.8057	219516.3087	3659929.4367	989.5657	-1.4719	761.229	-1.0619	4187.9189	-1.0392	4034.9248	1524402.5	2448.365	-1.4107	3613.7358	-1.1599	36005348	-0.74576	112.0187	110.0654	201.3278	196.0394	73283.3281	152.5579	-0.054917	180.5336	4075799.2
012	2018-06-17t2034	1529285912.13	adult	101.9139	38.0014	-178.0172	974.6015	73.3469	59077.3433	186242.5428	3012559.104	930.8386	-1.6625	800.5553	-0.8577	3737.1533	-1.4821	3582.676	1154780.375	2039.1763	-1.9692	3120.4609	-1.7096	28723816	-1.5833	125.4884	121.9409	307.3289	295.2409	94964.625	168.5087	0.052879	233.2848	3872321.5
012	2018-06-18t0034	1529300310.94	adult	105.9136	42.0011	-174.0176	1053.0761	79.4619	69273.4539	218444.2648	3827762.4749	881.4747	-1.7897	653.9034	-1.3979	4152.3711	-1.1186	3994.879	1503158.25	2252.776	-1.5932	3518.2623	-1.2736	31826526	-1.1201	116.4073	113.0689	237.5417	228.111	85990.1094	159.8596	-0.06718	210.4217	4203003.5
012	2018-06-18t0434	1529314731.01	adult	109.9191	46.0066	-170.012	1080.9843	78.0067	65915.58	207662.887	3464925.9644	977.9513	-1.3072	769.2159	-0.85642	4351.9937	-0.93586	4147.8491	1501437.875	2511.7008	-1.1423	3812.413	-0.92737	33664996	-0.79941	117.0082	114.6291	210.2022	204.7202	72519.75	157.9687	-0.16093	189.4962	4027890.8
012	2018-06-18t0834	1529329116.8	adult	113.9152	50.0027	-166.0159	1159.7728	83.5541	74991.5299	236258.5549	4107414.5589	880.1521	-1.6138	727.9308	-0.95245	4460.7402	-0.81776	4188.989	1748610.125	2214.9134	-1.4849	3455.2138	-1.2593	34416588	-0.61447	108.077	104.3331	246.4791	229.2822	96619.8047	151.1565	-0.41117	194.1402	4226137
012	2018-06-18t1235	1529343568.12	adult	117.9294	54.017	-162.0017	1081.2336	76.714	66739.0498	210267.6932	3484572.6835	1120.3706	-0.54696	859.955	-0.33335	5899.5767	0.4358	5471.3682	2058952.25	2894.2783	-0.4314	4379.2327	-0.26089	39024748	-0.0067702	127.6816	124.172	254.2833	240.391	88744.8594	173.2423	-0.11267	216.9188	4447406
012	2018-06-18t1634	1529357935.1	adult	121.9203	58.0078	-158.0109	977.24	78.2829	59511.0526	187632.209	3084378.9291	1211.4208	-0.075272	914.309	-0.02611	5237.2964	-0.076709	5109.6191	1628799.25	3189.8139	0.087603	4655.0726	0.078198	37626730	-0.062544	132.4719	129.7164	252.2966	239.9899	78464.25	182.0361	-0.033908	219.7079	4114576
012	2018-06-18t2034	1529372316.61	adult	125.9151	62.0026	-154.016	972.8372	76.4505	58965.788	185938.7923	3029760.6866	1299.7909	0.39649	957.4499	0.23975	7852.5649	2.1486	7226.6257	2418590	3443.72	0.55977	6068.7155	1.5788	40011464	0.2845	141.5981	137.3464	271.8786	260.6646	83738.6094	192.58	0.068459	237.7436	4358814
012	2018-06-19t0034	1529386716.62	adult	129.9151	66.0026	-150.016	636.9307	80.3425	40372.3682	128473.291	2152309.3182	1452.8893	1.1522	1010.689	0.55224	7635.1523	2.0168	7518.25	1611017.125	4056.2392	1.5665	5978.2626	1.5572	30615284	-0.59821	136.2846	130.52	325.7779	316.2538	68739.1406	194.0109	-0.0073837	268.8459	2871789
012	2018-06-19t0434	1529401116.81	adult	133.9152	70.0027	-146.0159	1126.5658	75.9012	67314.6474	211999.017	3439353.3022	1152.0913	-0.015266	937.1823	0.31155	5477.4443	0.30258	5266.759	1928060.375	2925.0957	0.01532	4643.5249	0.28231	40484490	0.50853	125.1918	122.5107	269.3543	254.646	94812.7031	179.6313	-0.37803	223.976	4399240
012	2018-06-19t0834	1529415535.83	adult	137.9205	74.008	-142.0106	984.6114	74.8065	59694.4099	188195.0717	3073951.171	1248.5785	0.4887	1033.3989	0.80048	6133.4185	0.90057	5941.4795	1913626.5	3027.3278	0.25695	5018.6851	0.73052	38915696	0.42868	129.5802	123.7149	310.1603	289.5745	96770.0156	190.269	-0.29113	249.6495	4038756
012	2018-06-19t1234	1529429921.11	adult	141.9164	78.0039	-138.0147	986.0192	76.099	60522.9783	190779.5773	3150386.4794	1218.6602	0.43975	1028.9353	0.84183	5316.9194	0.29817	5173.1399	1680146.5	2903.8206	0.15268	4596.0269	0.37196	38491380	0.46113	136.4241	130.1209	303.0497	294.1483	95763.6875	199.712	-0.22954	262.002	4308954
012	2018-06-19t1634	1529444322.84	adult	145.9169	82.0044	-134.0143	1036.0118	78.6317	63167.3336	199096.0185	3291050.2202	1277.9852	0.79337	959.7012	0.58546	7095.1597	1.7915	6833.3489	2341402.75	3429.7428	1.0456	5841.5703	1.686	42131340	0.8975	135.7535	129.0401	337.7316	316.9492	111451.4219	202.4827	-0.28873	270.7273	4475384.5
012	2018-06-19t2034	1529458723.85	adult	149.9171	86.0047	-130.014	1058.9311	75.3582	65840.0956	207507.2487	3436565.943	1212.6205	0.56371	945.1787	0.56114	6192.9062	1.1201	6001.354	2130359.75	3179.1809	0.73375	4971.9025	0.87454	41671704	0.91712	131.9693	128.3462	282.4862	272.8476	97175.25	203.5214	-0.3788	251.0059	4535125
012	2018-06-20t0034	1529473139.35	adult	153.9214	90.009	-126.0097	1090.5762	81.0275	68631.6031	216377.803	3643199.7883	1141.0854	0.28571	949.8711	0.61985	5540.627	0.64747	5337.4189	1989085	2798.6373	0.19801	4501.7823	0.45853	40862270	0.89825	124.8721	117.9613	332.3394	314.4515	119309.8359	195.007	-0.63365	272.2576	4471668.5
012	2018-06-20t0434	1529487524.57	adult	157.9173	94.0049	-122.0138	884.3513	81.9648	53995.4662	171944.5634	2914726.978	980.9498	-0.45047	723.7358	-0.43547	4114.7515	-0.45999	3892.2532	1164474.625	2419.7061	-0.36554	3422.0231	-0.58776	27669652	-0.35949	125.0232	117.2402	324.7795	304.1595	91912.6016	203.6095	-0.58492	265.0503	3526529.5
012	2018-06-20t0834	1529501926.27	adult	161.9178	98.0053	-118.0133	1043.1086	89.3416	69336.2535	218602.5833	3962660.3764	1074.4805	0.040165	806.8763	-0.022198	5266.3911	0.52004	5014.7688	1906433.5	2952.9426	0.55202	4494.0366	0.54733	38826350	0.80086	120.5619	112.7043	288.0648	278.2525	104279.4609	195.0422	-0.83488	250.5048	4356506
012	2018-06-20t1234	1529516330.34	adult	165.9189	102.0065	-114.0122	1307.1578	80.1738	78784.0821	248207.9104	4067316.9044	1021.4474	-0.19575	704.1637	-0.50773	5153.5742	0.4666	4950.0649	2123272.5	2733.2971	0.23537	4406.4666	0.50233	42010090	1.1662	120.6632	113.902	286.995	270.629	118241.9219	190.039	-1.0206	244.8908	4962635.5
012	2018-06-20t1634	1529530740.82	adult	169.9219	106.0094	-110.0093	1069.2333	77.9996	65951.1944	207840.9355	3464863.5179	1187.6365	0.67561	988.8438	0.88678	5149.7412	0.50205	4849.3184	1776660.75	2845.6857	0.46302	4207.732	0.33505	40883200	1.0979	146.9912	139.1111	320.1163	307.4751	110440.1094	228.3594	-0.43299	286.4242	5060025
012	2018-06-20t2034	1529545127.06	adult	173.918	110.0055	-106.0131	1113.9326	79.7658	68334.28	215407.2223	3605936.1248	1147.2969	0.50103	947.1076	0.69927	5123.1602	0.51623	4960.895	1828968.25	2897.3993	0.59134	4348.4336	0.51788	40921784	1.1475	140.148	134.2742	306.8463	295.1844	109544.1328	219.1371	-0.68025	274.6108	4998798.5
012	2018-06-21t0034	1529559529.12	adult	177.9186	114.0061	-102.0125	1140.3849	84.5718	72534.2654	228491.157	3953896.6784	1072.4574	0.13827	900.7512	0.49027	4421.8442	-0.043163	4288.9595	1675879	2601.0858	0.11418	3798.9755	-0.02677	40575350	1.1605	133.5438	125.3381	300.3366	292.9877	113827.5781	210.5652	-0.91515	272.3788	5052496
012	2018-06-21t0434	1529573934.99	adult	181.9202	118.0078	-98.0109	1062.7068	82.1442	68675.8641	216420.4512	3825082.4377	1099.9603	0.31734	786.8629	-0.05765	4916.2959	0.40593	4712.2319	1764950.25	2877.6723	0.63887	4176.9189	0.40837	39384080	1.0883	133.1274	122.8103	319.1538	307.471	114576.2188	224.1469	-0.74705	286.0039	4766625
012	2018-06-21t0835	1529588347.32	adult	185.9237	122.0112	-94.0075	989.8435	78.1248	62269.9841	196353.8123	3364117.761	1232.2646	1.086	828.2094	0.17157	6181.0708	1.5378	5962.6714	2008848	3295.779	1.435	5129.2245	1.4789	40043670	1.2077	149.3585	137.6943	364.7951	351.7278	118558.3984	253.395	-0.28335	322.8034	4853552.5
012	2018-06-21t1235	1529602792.24	adult	189.9361	126.0237	-89.995	1028.9755	76.3694	59190.5355	186511.9732	2968580.0747	1280.5569	1.4123	939.1258	0.7659	5705.5645	1.1692	5437.9927	1768725	3415.7252	1.7092	4833.9709	1.2043	39625550	1.2171	152.577	142.3436	364.2839	348.4063	112928.0156	249.8063	-0.4239	318.9775	4721342
012	2018-06-21t1634	1529617143.48	adult	193.9226	130.0101	-86.0085	600.3594	88.7901	37430.0797	119221.8204	2079341.0482	1174.1929	0.85098	1071.8783	1.4869	4592.2378	0.21292	4538.2336	900078.5625	2585.5377	0.2142	3769.6614	0.056298	22954296	-0.51483	149.292	137.455	336.2315	332.7771	65901.3828	251.3082	-0.47133	312.4098	2918509
012	2018-06-21t2035	1529631551.16	adult	197.9247	134.0122	-82.0064	480.6825	171.0239	41307.0566	141355.9166	3582823.1002	1212.686	1.126	1031.4021	1.3161	4922.5903	0.5444	4788.6143	1058356.875	3122.9958	1.2685	4469.0209	0.88182	26071536	-0.14823	132.8948	123.1363	342.7057	330.4688	73681.7266	221.2973	-1.1342	298.5989	2857106.2
012	2018-06-22t0035	1529645952.12	adult	201.925	138.0125	-78.0061	588.4969	171.5213	53741.6998	179900.7752	5101812.0673	1225.6372	1.2584	1031.7603	1.3588	4869.8271	0.52936	4739.7222	1358681.75	3041.0067	1.1613	4261.0756	0.68178	34160960	0.77911	145.8853	134.2569	340.1982	332.7866	94915.3125	254.9263	-0.5591	311.0478	4066115.8
012	2018-06-22t0434	1529660333.97	adult	205.9199	142.0075	-74.0112	914.2516	80.7553	59159.4285	186644.6982	3266963.6951	1256.3821	1.5086	961.953	1.0208	5662.7646	1.3216	5416.6987	1749794.25	3218.7445	1.5642	4684.542	1.2218	38761900	1.3458	162.0508	150.9007	388.7079	376.0528	120110.7344	267.765	-0.38323	346.8797	4999591
012	2018-06-22t0834	1529674737.49	adult	209.9209	146.0084	-70.0102	1085.6351	83.5937	66040.7194	208133.4218	3448864.9697	1109.0983	0.63062	843.8896	0.40612	4911.5947	0.6389	4737.1631	1694500.25	2763.7276	0.70608	3979.1534	0.41866	38235052	1.3462	163.0777	152.3921	385.9671	376.8173	133158.6406	266.3519	-0.49498	348.1637	5621940.5
012	2018-06-22t1235	1529689223.17	adult	213.9447	150.0322	-65.9864	756.023	139.4381	46225.4157	152669.4785	2640211.765	1153.5444	0.96871	843.3188	0.43091	5681.3638	1.4466	5495.7876	1380571.375	3113.8677	1.4739	4851.8079	1.5301	27967686	0.21029	163.89	151.9601	400.1305	382.9037	97231.7109	276.1719	-0.37502	354.3133	3973513.5
012	2018-06-22t1643	1529704071.32	adult	218.0692	154.1567	-61.8619	585.1249	76.7075	33054.9566	106134.5055	1594128.6223	1000.7181	-0.011854	819.6042	0.32542	4131.5176	-0.083875	3971.9363	718884.0625	2415.3071	0.062689	3375.2661	-0.27316	17327434	-1.0148	156.9559	145.858	352.3498	345.5976	61308.8672	259.3134	-0.82716	322.228	2717691.5
012	2018-06-22t2034	1529717941.71	adult	221.9221	158.0096	-58.009	743.4724	76.1365	48253.0966	153272.1831	2590160.8048	1072.6566	0.5192	778.9524	0.1169	5065.79	0.9186	4939.1689	1276579.125	2625.7334	0.54825	4040.9119	0.60461	26989112	0.1752	166.8879	154.5752	385.2481	373.877	97082.5234	276.5069	-0.54184	347.4641	4199066
012	2018-06-23t0035	1529732347.02	adult	225.9236	162.0111	-54.0075	996.7762	74.2481	60654.8235	191338.2282	3085941.2442	1112.5212	0.85496	921.3284	0.97878	5226.6689	1.141	4927.6104	1656854	2681.5331	0.71646	3922.8271	0.48938	35225760	1.2407	163.3372	150.8557	391.9275	378.2524	124241.0078	274.3621	-0.68303	354.2933	5171745
012	2018-06-23t0435	1529746749.06	adult	229.9241	166.0117	-50.007	1086.6765	75.2224	64192.0517	202243.2626	3207060.5519	1058.7007	0.51299	795.8182	0.26865	4611.8169	0.51428	4366.9451	1549570.5	2725.3134	0.86624	3796.3729	0.35714	35483412	1.3417	165.7555	152.4131	404.6265	392.3871	135954.5	282.3918	-0.59493	363.2364	5555463
012	2018-06-23t0835	1529761172.28	adult	233.9306	170.0181	-46.0005	945.551	74.5821	56737.6771	178958.8446	2854471.3834	1110.4934	0.96902	698.124	-0.29724	5233.8696	1.2687	5121.375	1554459.25	2881.7502	1.2876	4493.0712	1.3645	32903918	1.0789	170.4846	155.899	417.6495	407.927	124041.8906	299.9276	-0.27507	387.6837	5051460
012	2018-06-23t1235	1529775547.25	adult	237.9236	174.0112	-42.0075	980.6346	75.3936	60057.7359	189602.0278	3066841.5916	1054.9249	0.59221	658.8942	-0.52139	5003.9258	1.0639	4753.1833	1571232.75	2769.4167	1.0877	4296.963	1.1507	33081392	1.172	176.9731	159.5792	432.2608	421.1501	135729.9062	314.6827	-0.0039097	392.5914	5549698
012	2018-06-23t1635	1529789950.56	adult	241.9246	178.0121	-38.0066	980.6254	72.4659	57966.5309	182716.5268	2899611.9666	1034.4912	0.48139	700.111	-0.24446	4435.7539	0.43004	4326.3457	1344033.5	2585.9678	0.70048	3952.7337	0.70614	31325428	1.0056	171.7526	157.6361	423.0592	412.4089	128186.9375	298.3557	-0.50207	378.135	5200841.5
012	2018-06-23t2035	1529804353.23	adult	245.9253	182.0128	-34.0058	524.1573	72.4262	30383.7655	97016.9592	1506150.4487	992.678	0.16977	788.8639	0.35238	2965.2971	-1.4069	2924.2241	471482.25	2127.2709	-0.41406	2678.8759	-1.1868	15780602	-1.1244	190.345	172.1947	444.4903	431.8786	70673.9531	328.5451	0.1843	401.2456	3025914.2
012	2018-06-24t0035	1529818768.84	adult	249.9296	186.0172	-30.0015	860.0773	75.0742	50135.8845	158112.8486	2529656.0094	1052.0165	0.77948	681.7354	-0.3205	4796.5322	1.0042	4643.0894	1261488	2585.9473	0.81929	4086.7023	1.028	27573352	0.60966	185.9924	168.7233	434.3943	425.6172	114245.7031	326.1837	0.037743	399.8324	4874860
012	2018-06-24t0435	1529833155.03	adult	253.9258	190.0133	-26.0053	750.6173	75.935	46498.6949	147346.9737	2414903.0854	1044.7996	0.79915	759.8012	0.23107	4532.2036	0.71145	4481.0952	1101325.5	2472.1832	0.57437	3949.7518	0.87359	25369824	0.34287	193.4487	174.0587	442.4347	427.5032	107511.6328	337.3863	0.26332	406.3945	4697321.5
012	2018-06-24t0835	1529847586.51	adult	257.9345	194.0221	-21.9966	825.9366	77.0904	48674.1888	153593.5753	2459473.7023	975.0425	0.15099	608.6766	-0.78373	4603.9722	0.88606	4433.0415	1174012.875	2409.2041	0.45578	3868.119	0.80269	24806058	0.31483	193.0685	172.2851	466.0365	452.4996	118839.2969	347.0215	0.46276	423.3909	4911855
012	2018-06-24t1235	1529861969.43	adult	261.9298	198.0173	-18.0013	865.8118	77.886	49575.3776	156384.796	2413396.9014	917.2612	-0.46378	554.0448	-1.1638	4565.1289	0.91083	4443.2451	1186933.5	2255.2827	0.057556	3683.8075	0.54206	23771740	0.20749	195.0914	171.7054	465.1304	451.6992	120933.8984	353.7955	0.5944	425.7712	5055987.5
012	2018-06-24t1635	1529876371.45	adult	265.9304	202.0179	-14.0008	849.31	73.8454	48070.7308	151606.111	2327769.4955	908.5252	-0.57048	567.4615	-1.0658	4396.6152	0.72552	4154.259	1107947	2183.5894	-0.12159	3536.5133	0.32595	22848500	0.10989	199.5659	175.5704	480.3134	465.9165	121038.9766	364.4794	0.8686	439.2984	5018884
012	2018-06-24t2035	1529890761.28	adult	269.9275	206.0151	-10.0036	739.7527	73.3847	44571.534	140865.9053	2286590.1079	944.5764	-0.055564	739.3986	0.24171	4321.1069	0.68371	4064.8965	1006817.9375	2190.7499	-0.061555	3600.1637	0.50813	21980292	0.012466	204.8857	186.161	474.9501	467.7955	110663.3828	364.1307	0.79817	442.9794	4767690.5
012	2018-06-25t0035	1529905157.53	adult	273.9265	210.014	-6.0046	822.3076	72.176	46580.7536	146952.4828	2266290.7209	886.3066	-0.9986	654.2626	-0.38227	4288.5615	0.72532	4090.9158	1046409	2021.8436	-0.60352	3508.8555	0.38468	21609928	-0.00075675	205.7369	184.2903	495.5473	488.6811	120913.5312	373.1668	1.0671	463.5518	5016278
012	2018-06-25t0435	1529919562.59	adult	277.9279	214.0154	-2.0032	797.9493	72.1865	45390.5933	143224.5148	2223809.9969	879.3611	-1.3387	698.4693	0.0021603	4185.8501	0.62823	4049.6906	996232.3125	1890.2623	-1.0788	3502.9662	0.4413	20879550	-0.089395	208.9676	187.9555	500.2909	494.6517	119069.2344	379.4731	1.2748	466.253	4961726
012	2018-06-25t0835	1529933985.74	dead	281.9343	218.0218	2.0032	781.2012	72.3832	43924.9866	138606.3554	2130721.7057	878.575	-2.1077	729.499	0.30565	4207.0752	0.83954	4043.2212	967627.25	1829.8755	-1.3466	3617.5262	0.81499	20172082	-0.18695	213.3261	193.7998	499.0826	491.7256	114788.9922	383.0913	1.4132	466.9318	4897966
013	2018-06-13t1246	1528912251.08	egg	-1.8844	-61.7947	-197.8083	170.6009	44.5611	3274.1473	11015.8049	67316.871	0	0.20242	0	0.051244					0	0.75576	0	1.1046	0	2.8807	0	0				0	-0.14418	0	0
013	2018-06-13t1632	1528925818.91	larva	1.8844	-58.0258	-194.0394	167.7002	37.8318	2785.6538	9195.5274	48504.7985	0	-0.18345	0	-0.29186					0	0.19386	0	0.37971	0	1.3668	0	0				0	-0.15196	0	0
013	2018-06-13t2032	1528940224.9	larva	5.8861	-54.0242	-190.0378	181.2792	42.9209	3124.8137	10444.9102	59356.6373	0	-0.60177	0	-0.65727					0	-0.3747	0	-0.28518	0	0.43673	0	0				0	-0.16072	0	0
013	2018-06-14t0034	1528954692.85	larva	9.905	-50.0053	-186.0189	181.2764	38.9119	3080.1498	10139.6592	54992.671	0	-1.0322	0	-1.0266					0	-0.91701	0	-0.86838	0	-0.22243	0	0				0	-0.17021	0	0
013	2018-06-14t0434	1528969098.2	larva	13.9064	-46.0038	-182.0174	178.9818	39.5721	3073.0515	10140.1932	55247.8102	0	-1.4718	0	-1.397					0	-1.4283	0	-1.3814	0	-0.73703	0	0				0	-0.18055	0	0
013	2018-06-14t0834	1528983515.43	larva	17.9112	-41.999	-178.0126	461.4152	39.4241	14481.8989	45702.5544	390729.8679	384.7365	0.46232	344.3574	0.37318	792.4736	0.22457	784.8972	61812.9414	673.7813	0.40571	759.7929	0.24105	2967472.8	-0.18832	92.2378	91.7849	144.3025	140.8347	11255.5967	120.5438	-0.03746	135.285	711430
013	2018-06-14t1320	1529000687.93	larva	22.6814	-37.2289	-173.2425	448.9244	40.0374	14709.6046	46455.6256	412064.8769	440.7549	0.30606	358.0469	0.033854	1030.906	0.087021	1021.5201	81441.5703	807.6048	0.22455	976.367	0.17116	3451551.8	-0.57894	89.2319	88.9332	133.8093	131.736	10570.9326	115.4483	-0.048949	127.1511	698774.9
013	2018-06-14t1634	1529012314.4	larva	25.9109	-33.9993	-170.0129	533.8874	79.6721	26029.06	83437.6687	1094114.3536	439.5417	-0.054213	404.2087	0.03388	834.0653	-0.80132	827.4674	99253.7734	711.5531	-0.49865	799.7134	-0.66856	5220876	-0.41013	103.1414	102.8871	163.4084	156.3552	19445.6055	135.5489	-0.023617	150.4082	1225113
013	2018-06-14t2034	1529026716.32	larva	29.9115	-29.9988	-166.0124	403.3506	53.7341	16941.5141	53783.5166	602497.4111	444.4608	-0.47535	349.991	-0.68057	1137.7596	-0.6272	1126.1981	102398.3672	889.7077	-0.42146	1052.9331	-0.52275	3972591	-1.1279	94.556	94.2011	138.876	134.94	12498.8379	119.3549	-0.052959	130.2161	845141.3
013	2018-06-15t0034	1529041108.68	larva	33.9094	-26.0009	-162.0145	700.3542	45.9885	27518.6281	86815.0197	895105.5559	497.8511	-0.60437	440.7841	-0.48321	1166.5012	-1.0191	1145.7572	170309.1719	926.4884	-0.79276	1074.4625	-0.91855	7239751	-0.66724	88.0885	87.5742	131.7368	129.3909	19233.5664	113.7418	-0.069968	125.2702	1280983.4
013	2018-06-15t0434	1529055507.1	larva	37.9089	-22.0013	-158.0149	469.4855	78.5121	22110.584	70836.1776	925149.5506	576.6073	-0.57443	486.1964	-0.56006	1674.5129	-0.49641	1639.5796	195918.0156	1245.0721	-0.35572	1539.2508	-0.38855	6711709	-1.2075	83.771	83.2702	126.6683	124.2476	14820.1914	108.4361	-0.087374	119.5541	975094.4
013	2018-06-15t0834	1529069915.17	larva	41.9112	-17.9991	-154.0127	877.4217	52.3531	35316.0626	111203.1644	1206909.4358	548.0014	-1.2745	472.7921	-0.98438	1732.0134	-0.81517	1705.8682	323886.5	1147.1014	-1.163	1566.9611	-0.82143	10215294	-0.93508	78.1349	77.6409	122.8492	120.6468	22972.7969	102.9375	-0.10615	115.06	1456512.6
013	2018-06-15t1234	1529084322.24	larva	45.9131	-13.9971	-150.0107	890.0632	52.3532	36415.3606	114709.1879	1246236.0946	748.4155	-0.30914	678.7947	0.13347	2242.5884	-0.39232	2187.8064	432819.5625	1640.9325	-0.29473	2020.9264	-0.41788	14380804	-0.61653	83.7692	83.1461	128.6225	126.9098	24824.1484	109.3559	-0.098625	122.3345	1609625
013	2018-06-15t1634	1529098711.4	larva	49.9101	-10.0001	-146.0137	898.1248	57.0409	42523.8223	134077.7686	1669517.7337	896.7976	0.33118	743.7003	0.30205	3151.8704	0.53482	3077.2468	706018.9375	2003.3171	0.16813	2762.2168	0.44085	20035354	-0.10325	103.3888	102.8603	150.8062	148.8397	33780.5859	131.6523	-0.036144	144.1722	2309808
013	2018-06-15t2034	1529113139.71	larva	53.918	-5.9923	-142.0059	1063.0289	61.4831	54003.9884	170256.0893	2253731.865	921.1767	0.064203	714.1758	-0.17321	3381.8208	0.4097	3270.6174	960437.125	2297.357	0.42523	2995.3944	0.37611	26098778	0.41042	98.7656	98.1732	147.7889	145.5545	41972.0586	127.936	-0.049514	141.0296	2798225.5
013	2018-06-16t0034	1529127512.45	larva	57.9104	-1.9998	-138.0134	991.3827	75.6054	61610.7216	194478.7159	3164232.8423	1136.0853	1.1523	875.7713	0.61464	4273.5059	1.164	4172.2102	1376068.875	3003.7099	1.6411	3883.3396	1.3512	36524010	1.5796	99.1791	98.0937	162.8327	157.4949	52432.1328	133.3745	-0.029383	150.4702	3188509
013	2018-06-16t0434	1529141911.35	adult	61.9101	1.9998	-134.0137	1108.0603	84.2359	70578.5658	222547.5512	3771839.2689	1182.893	1.0147	784.9676	-0.22183	4360.3813	0.86912	4294.6748	1608980.75	3212.6789	1.6226	3995.6334	1.0807	43532828	2.1517	99.8616	98.4813	164.8004	159.4341	60811.332	134.4096	-0.029335	151.8877	3675105.8
013	2018-06-16t0834	1529156329.51	adult	65.9151	6.0049	-130.0087	1055.6429	70.3314	59759.7388	188237.4142	2858826.9644	1237.2649	0.9368	975.9453	0.66963	4604.6548	0.79345	4505.958	1441256.875	3261.4843	1.2687	4275.3428	1.0872	38657104	0.95564	100.0944	99.2017	150.2356	148.5246	47023.7344	129.76	-0.059631	143.2546	3127349.8
013	2018-06-16t1234	1529170716.71	adult	69.9116	10.0013	-126.0122	1064.8726	69.0165	58730.0451	185118.3429	2698221.8175	1477.3152	2.0089	1135.0351	1.298	6741.8662	2.9118	6546.5347	2076494.75	3884.0627	2.1358	5896.4883	2.9499	45412668	1.5522	110.8826	110.1942	161.069	158.3731	49609.2539	139.9599	-0.020151	153.5716	3408531.2
013	2018-06-16t1634	1529185124.02	adult	73.9136	14.0034	-122.0102	1040.0644	72.9082	59470.5324	187520.4185	2853034.2294	1318.9089	0.69304	1175.6957	1.2603	4403.0493	-0.044818	4296.8511	1369348.375	3058.4253	0.13535	4013.57	0.069711	41018068	0.57939	108.4424	107.8421	159.2165	157.5575	49516.3203	139.3448	-0.033797	152.2235	3372558.2
013	2018-06-16t2034	1529199518.41	adult	77.9121	18.0018	-118.0118	1004.1214	69.7724	56316.5336	177663.0559	2669911.7429	1603.246	1.9512	1355.6553	1.9339	6164.9707	1.5987	6089.9678	1818666.375	4331.0088	2.2357	5680.0218	1.9405	47209180	1.1821	108.9315	107.8531	167.9139	164.4009	49534.5938	141.1245	-0.036991	157.4688	3207596.5
013	2018-06-17t0034	1529213934.83	adult	81.9166	22.0064	-114.0072	1050.7775	73.7841	57195.7389	180155.3635	2750090.1968	1477.7919	1.0265	1108.7683	0.58522	5161.7349	0.33162	5131.551	1548520.5	3740.9494	0.91938	4652.2216	0.42791	44248044	0.56463	102.3135	101.2394	158.0594	156.3673	47417.832	135.1345	-0.080598	149.5648	3063472
013	2018-06-17t0434	1529228319.42	adult	85.9123	26.0021	-110.0115	1074.2001	72.4889	60447.0286	190328.3211	2919679.5133	1466.4604	0.79081	1158.4441	0.70531	5224.9043	0.23267	5161.075	1651069.75	3899.7019	1.0185	4983.9925	0.65749	46338684	0.7041	111.3492	110.3324	178.5157	174.6097	56410.9766	145.9149	-0.038963	165.2875	3518523.2
013	2018-06-17t0834	1529242735.88	adult	89.9169	30.0067	-106.0069	959.8163	74.1498	56381.5675	177784.1991	2778434.397	1613.9397	1.3456	1219.5963	0.89658	6348.3237	1.1878	6266.582	1872755.5	4549.1813	1.9362	5972.3491	1.6617	47546664	0.76919	102.3849	100.6444	177.6096	171.7425	52394.8359	141.6617	-0.079924	162.2627	3016260.2
013	2018-06-17t1234	1529257126.48	adult	93.9143	34.0041	-102.0095	937.6388	71.1628	50708.7248	159806.1902	2363922.3621	1811.2423	2.1156	1428.5693	1.7351	6807.6636	1.4926	6742.0583	1810838.5	4923.9591	2.3998	6227.5686	1.822	48099350	0.78685	115.5843	113.2799	202.2799	196.7919	53806.4492	155.1866	-0.014128	183.7483	3069457.8
013	2018-06-17t1634	1529271524.36	adult	97.9137	38.0035	-98.0101	995.6422	76.5306	56479.9765	178035.5479	2727513.9592	1494.1879	0.68208	854.4952	-0.67471	6180.9189	0.80115	6001.075	1829552	4425.6461	1.5604	5669.8346	1.1049	44127852	0.27025	104.077	102.2529	178.8333	174.8178	52934.6484	139.4578	-0.15522	163.3997	3073705
013	2018-06-17t2034	1529285925.46	adult	101.914	42.0038	-94.0098	902.6663	68.2442	47637.459	150108.613	2128563.7737	1429.939	0.41496	842.8024	-0.68448	7583.3677	1.9923	7250.6038	1895841.875	3942.7222	0.82161	5864.5265	1.2519	35689850	-0.73557	122.7304	119.3059	219.6997	215.3917	54924.9336	171.9777	0.084061	202.3866	3063227
013	2018-06-18t0034	1529300324.25	adult	105.9137	46.0034	-90.0102	931.2343	67.0441	49048.8214	154540.9885	2198253.0068	1256.6265	-0.25663	672.0515	-1.3241	6355.1304	0.8288	6015.1396	1633268.5	3633.2519	0.39336	5067.2054	0.36685	32291530	-1.0651	133.4118	127.9819	251.7303	246.5154	64694.6758	192.7607	0.29896	234.0345	3428283.5
013	2018-06-18t0434	1529314744.34	adult	109.9193	50.009	-86.0046	1023.7535	70.5471	59408.4057	187203.4603	2925284.3838	825.7224	-1.9259	645.7087	-1.3602	3664.3188	-1.5322	3532.29	1139603.125	1969.2829	-1.9177	3166.1287	-1.6025	25643634	-1.7217	116.3633	114.233	197.421	191.309	61397.9375	158.2848	-0.15666	181.6364	3613777.5
013	2018-06-18t0834	1529329130.11	adult	113.9153	54.0051	-82.0085	909.1945	75.9902	55017.1714	173673.1305	2886381.8143	1270.8829	-0.033993	1017.757	0.23252	5438.7397	0.017197	5295.8848	1566357	3015.3238	-0.34801	4514.4685	-0.16699	36490860	-0.38222	131.2298	127.6847	252.4275	240.7647	72699.1172	182.7194	0.15651	223.8094	3768001.2
013	2018-06-18t1235	1529343581.63	adult	117.9296	58.0194	-77.9942	967.8579	72.4921	54582.2415	171999.4236	2619962.6047	955.7352	-1.2135	607.8083	-1.372	4909.5557	-0.39897	4767.0564	1404132.875	2831.4394	-0.52064	4318.3458	-0.32312	27283374	-1.29	123.2409	118.7978	281.0898	269.2485	80391.6719	170.0566	-0.17827	249.2612	3518159.5
013	2018-06-18t1634	1529357948.39	adult	121.9204	62.0101	-74.0034	912.3672	70.8614	51199.7593	161362.868	2455974.1332	1012.8177	-0.88555	698.0989	-0.92743	4593.5654	-0.61454	4380.0076	1231075.5	2658.5146	-0.67109	4057.6429	-0.52929	27130348	-1.186	144.322	139.6523	272.9688	268.3117	73155.625	203.6953	0.39317	251.231	3865953.8
013	2018-06-18t2034	1529372330.01	adult	125.9153	66.005	-70.0086	874.5339	79.8647	57559.3182	182178.643	3188748.9913	980.3303	-0.9239	775.2188	-0.53163	4348.0835	-0.75894	4134.6406	1291380.75	2435.9513	-0.89339	3697.6056	-0.82492	29074634	-0.86517	124.7954	121.6764	240.0507	233.0551	71295.0469	174.7635	-0.27063	215.6192	3701182.8
013	2018-06-19t0034	1529386730.1	adult	129.9153	70.0051	-66.0085	925.1553	73.1409	55332.9634	174551.9192	2789751.7855	962.8547	-0.9077	718.8775	-0.70426	3777.5698	-1.1623	3728.4188	1095495.25	2512.3997	-0.6874	3421.5744	-1.0284	27830354	-0.88644	123.6305	119.6623	252.3269	237.4023	73174.8125	174.3469	-0.3748	212.3043	3573415.8
013	2018-06-19t0434	1529401130.17	adult	133.9153	74.0051	-62.0085	924.8582	72.2444	52071.1064	164091.6	2498124.8764	1110.2711	-0.19445	773.0156	-0.40751	5774.665	0.54574	5530.9434	1576483.5	2856.1601	-0.086704	4722.4365	0.3619	30241566	-0.53773	147.4573	142.6222	288.861	276.0078	78859.0625	202.4934	0.044809	251.4969	4016443.5
013	2018-06-19t0834	1529415549.1	adult	137.9206	78.0103	-58.0033	905.2091	70.4878	51744.747	163145.0045	2498243.8806	1079.5934	-0.24979	763.9068	-0.39839	4671.1611	-0.28779	4573.6826	1265884.625	2889.7286	0.050569	4280.0239	-0.012161	29204080	-0.55325	139.5048	136.1793	271.224	260.4933	73501.7031	186.33	-0.3632	236.9853	3773743.2
013	2018-06-19t1234	1529429934.44	adult	141.9165	82.0063	-54.0073	969.5248	73.1554	55406.3336	174581.5454	2751161.5644	1090.583	-0.1316	714.2556	-0.57951	5621.7339	0.54479	5430.1316	1630302.875	3109.289	0.46518	4957.4228	0.73467	31605096	-0.22977	135.6835	131.7447	287.8479	271.5924	83475.8906	185.3752	-0.48862	241.6127	3932107.8
013	2018-06-19t1634	1529444336.21	adult	145.917	86.0068	-50.0068	983.9085	71.9605	56748.5105	178839.9971	2775144.0575	1040.894	-0.28789	741.7039	-0.41493	4564.6338	-0.24837	4528.5068	1355696.25	2721.6065	-0.047701	4034.053	-0.12581	30869796	-0.22509	122.105	119.2621	245.8918	233.4627	73029.8672	175.2928	-0.77468	210.0021	3621267.5
013	2018-06-19t2034	1529458737.31	adult	149.9173	90.0071	-46.0065	947.7368	75.0718	55197.5606	174031.4112	2726031.0031	1055.5422	-0.16865	683.0091	-0.66011	5330.8745	0.42498	5231.4873	1540622.75	2962.0469	0.39328	4717.3496	0.61894	30441838	-0.19891	123.8105	119.7495	280.6143	266.3534	81097.5469	175.6577	-0.87117	238.7702	3570694
013	2018-06-20t0034	1529473152.66	adult	153.9216	94.0113	-42.0023	959.2835	74.9857	56610.8697	178420.2529	2835334.0691	1079.2697	-0.008883	689.5751	-0.60975	6082.6816	1.0857	5816.5876	1800473.75	2997.447	0.51474	5144.2325	1.1059	31912924	0.010067	132.7208	128.3042	325.397	314.8549	96317.5156	184.646	-0.81532	262.2323	3924421
013	2018-06-20t0434	1529487537.91	adult	157.9175	98.0072	-38.0064	957.5964	73.3836	56500.592	178078.5268	2826746.4301	1100.5846	0.13098	712.8554	-0.48741	6496.5884	1.4736	6149.9604	1922990.125	2999.5041	0.57304	5369.2482	1.3869	32493660	0.11999	148.5303	145.183	294.2714	275.952	87104.3359	195.494	-0.72726	245.1794	4385207.5
013	2018-06-20t0834	1529501939.78	adult	161.918	102.0077	-34.0058	927.9997	70.5002	53447.793	168556.7195	2662070.6143	1037.3938	-0.1435	745.3839	-0.31839	4496.7344	-0.10822	4394.1316	1259085.625	2697.4873	0.13193	4080.856	0.1257	28973372	-0.17981	133.8532	130.4166	293.8872	284.9176	82288.4062	188.4327	-0.95095	249.0051	3738387
013	2018-06-20t1234	1529516343.72	adult	165.9191	106.0088	-30.0047	935.2737	68.8785	51443.5112	162128.875	2419156.5193	1008.4479	-0.26127	751.1391	-0.27986	4492.7427	-0.076719	4395.0737	1213040.5	2603.5461	0.01865	4065.4692	0.15186	27156494	-0.31548	138.0351	134.6875	298.3454	280.6964	80553.25	189.4059	-1.0317	247.6169	3717146.5
013	2018-06-20t1634	1529530754.33	adult	169.922	110.0118	-26.0018	802.2567	70.2226	44068.0063	138975.8637	2118918.1022	1110.3334	0.27955	703.3651	-0.50558	6405.5703	1.5423	6438.6328	1479686.75	3434.9292	1.4624	5598.4475	1.7769	25609840	-0.43281	144.9342	140.1871	313.2874	299.3073	72369.3984	206.5956	-0.81961	265.1195	3342906.8
013	2018-06-20t2034	1529545140.42	adult	173.9182	114.0079	-22.0057	815.4295	68.3558	41627.7227	131187.7432	1884182.8318	1064.0696	0.066991	535.3436	-1.3236	6023.7393	1.2687	5673.7637	1319198.875	3179.6476	1.0774	4976.1987	1.175	23217998	-0.63865	151.2799	141.0363	343.9726	329.2079	75330	239.7115	-0.31162	302.95	3300928
013	2018-06-21t0034	1529559542.54	adult	177.9188	118.0085	-18.0051	799.6886	65.8847	40368.8363	127233.7746	1798491.9636	999.6942	-0.24868	563.8852	-1.18	5928.4727	1.2299	5861.3359	1256836.25	2985.9743	0.78734	4946.5685	1.1879	21156528	-0.81579	154.6347	146.0784	333.2308	321.651	70644.9219	239.0562	-0.39961	293.0704	3272534.8
013	2018-06-21t0434	1529573948.31	adult	181.9204	122.0101	-14.0035	767.3139	64.6555	38090.7652	120066.376	1668839.324	989.626	-0.28178	581.3531	-1.0879	6435.6436	1.7069	6456.6094	1287128.75	2919.2947	0.71283	5240.3731	1.5483	19777676	-0.92838	159.5884	149.0537	360.1412	349.319	72028.2422	253.4347	-0.21098	312.0701	3189375
013	2018-06-21t0835	1529588360.68	adult	185.9238	126.0136	-10	756.0766	63.5621	37085.3045	116903.3581	1602199.6379	980.4907	-0.31119	640.23	-0.78246	6208.9321	1.562	6212.3926	1210741.75	2799.0363	0.53788	5214.0029	1.5711	19093096	-0.97334	163.3985	153.0529	356.1353	348.0788	69446.375	258.1292	-0.19556	316.4048	3181858.5
013	2018-06-21t1235	1529602806.02	adult	189.9364	130.0261	-5.9874	729.3885	63.1023	35682.2869	112520.6822	1535969.357	989.8311	-0.23782	639.5461	-0.7749	6452.8052	1.83	6203.5356	1213127.375	2880.7106	0.72663	5562.7603	2.0087	18541516	-1.0074	167.6133	155.878	361.4843	348.3487	67959.0469	267.9514	-0.082491	327.4962	3139732.2
013	2018-06-21t1634	1529617157.05	adult	193.9228	134.0125	-2.001	704.1263	61.8107	34251.6454	108051.4299	1458070.4434	972.809	-0.31817	672.877	-0.59179	6527.1582	1.9552	6316.5547	1174888.5	2859.0764	0.72543	5555.8157	2.0603	17504724	-1.0982	172.2631	160.4409	367.4286	360.5722	66137.1484	273.4243	-0.047782	333.356	3099703.2
013	2018-06-21t2035	1529631564.57	dead	197.9249	138.0146	2.001	632.2217	62.3573	31095.3545	98190.4723	1341315.3129	987.7537	-0.2111	714.1806	-0.35986	5923.8809	1.4635	5664.9114	971516.5	2635.3758	0.34041	4937.3882	1.4165	16126067	-1.2296	179.8081	167.2296	369.5099	360.9946	60599.625	284.9073	0.10546	342.4041	2935547.2
014	2018-06-13t1246	1528912263.8	larva	0	-57.7988	-189.8148	190.6373	47.4877	4192.4778	13917.052	92645.1333	0	0.010367	0	-0.12027					0	0.47156	0	0.72848	0	1.9949	0	0				0	-0.14802	0	0
014	2018-06-13t1632	1528925831.81	larva	3.7689	-54.0299	-186.0459	210.2499	26.3656	4004.3044	12661.5775	69034.547	0	-0.37924	0	-0.46372					0	-0.077446	0	0.05481	0	0.87991	0	0				0	-0.15601	0	0
014	2018-06-13t2032	1528940237.89	larva	7.7706	-50.0282	-182.0442	192.8599	28.9618	3865.5861	12250.7313	70543.055	0	-0.80227	0	-0.8301					0	-0.63258	0	-0.56804	0	0.10432	0	0				0	-0.16507	0	0
014	2018-06-14t0034	1528954705.82	larva	11.7894	-46.0094	-178.0253	212.9511	32.2843	4629.5564	14692.0746	89429.1813	0	-1.2379	0	-1.2007					0	-1.1614	0	-1.1176	0	-0.47806	0	0				0	-0.17495	0	0
014	2018-06-14t0434	1528969111.05	larva	15.7909	-42.0079	-174.0238	324.653	44.6782	10646.4577	33924.5099	300334.3908	342.8192	0.42527	332.8291	0.48882	628.3863	0.12794	618.8482	35818.0195	549.0476	0.26004	600.2475	0.093653	1945498.9	-0.27176	72.1755	71.5526	117.6124	114.1504	6703.9043	96.0614	-0.06617	107.9442	409596.22
014	2018-06-14t0834	1528983528.37	larva	19.7957	-38.0031	-170.019	520.356	44.859	19157.5677	60456.9769	606049.6968	335.8711	-0.041853	287.8113	-0.14764	680.2382	-0.35863	673.5008	69384.2969	573.3806	-0.18593	650.9539	-0.30463	3409763.8	-0.2711	83.215	82.9267	123.4453	121.797	12591.417	105.9769	-0.058352	116.2719	844799.1
014	2018-06-14t1320	1529000700.87	larva	24.5659	-33.233	-165.2489	395.2112	42.4631	12099.762	38221.702	329650.2824	615.8505	1.2134	620.2422	1.5202	1189.2064	0.18446	1170.8818	77298.4141	1001.7767	0.61569	1132.389	0.31943	3976546.5	-0.62212	95.2274	94.6236	137.2861	136.395	8923.5938	120.3393	-0.04423	132.1297	614883.4
014	2018-06-14t1634	1529012327.33	larva	27.7954	-30.0034	-162.0193	586.4409	49.3577	24645.2932	77890.5236	854957.0698	433.7644	-0.30211	400.3983	-0.1624	824.3434	-1.0458	814.7014	107164.6406	694.3939	-0.78256	782.6098	-0.92336	5633732	-0.49025	92.0519	91.6373	133	130.748	17290.0039	116.5157	-0.054048	126.703	1195570.2
014	2018-06-14t2034	1529026729.58	larva	31.796	-26.0028	-158.0187	609.4895	42.8204	22331.0257	70459.2819	682887.83	624.0331	0.474	619.1755	0.86585	1400.1069	-0.31549	1340.1951	166612.7188	1068.0258	-0.098412	1262.7154	-0.256	7387304.5	-0.42899	97.1522	96.7233	140.5694	137.6235	16727.7598	121.9545	-0.051922	133.1829	1150088.1
014	2018-06-15t0034	1529041122.01	larva	35.7939	-22.0049	-154.0208	698.6474	47.9846	28365.4919	89451.9973	957683.0064	700.6284	0.5177	687.3383	0.94498	1926.6523	0.21901	1816.0268	288997.8438	1279.0716	0.038197	1589.9529	-0.0025476	10494713	-0.082436	83.8066	83.3192	130.334	127.6717	19550.1055	110.3396	-0.080385	122.848	1255339.4
014	2018-06-15t0434	1529055520.42	larva	39.7935	-18.0053	-150.0212	857.9006	60.1868	40904.8074	129175.1001	1617042.0191	480.3095	-1.4787	446.2054	-0.98768	1150.058	-1.6182	1130.6615	247262.4688	926.1921	-1.5334	1075.1341	-1.5696	10325694	-0.65006	89.3194	88.7355	133.688	131.3184	28742.918	114.9825	-0.076398	127.3563	1920188
014	2018-06-15t0834	1529069928.54	larva	43.7958	-14.0031	-146.019	907.2667	53.8155	41396.6026	130454.5504	1557294.1306	691.2718	-0.47803	578.6259	-0.405	2245.9653	-0.16133	2204.257	489620.4375	1621.5654	-0.075011	2039.9549	-0.13153	15051062	-0.21222	89.5044	88.8122	138.7939	134.2633	30257.0586	116.443	-0.077308	128.6828	1948779
014	2018-06-15t1234	1529084335.68	larva	47.7977	-10.0011	-142.017	971.1034	57.6047	46401.6108	146172.4325	1848692.208	924.0302	0.76683	754.5211	0.52538	3405.563	1.1695	3332.1552	830957.375	2194.5139	0.94371	3042.952	1.2028	22508452	0.62816	97.4899	96.8624	143.222	140.5171	34946.1562	124.0301	-0.059771	135.8242	2374755.8
014	2018-06-15t1634	1529098724.79	larva	51.7947	-6.0041	-138.02	1019.3272	68.2092	51933.0702	163505.5601	2274952.1587	1031.7551	1.1102	824.4531	0.72123	3264.79	0.47725	3182.9651	891287.6875	2479.7233	1.1495	2990.633	0.60977	28111200	1.0383	96.6036	95.9399	144.529	141.1933	39456.4062	123.349	-0.064653	136.3795	2632062.8
014	2018-06-15t2034	1529113153.15	larva	55.8026	-1.9962	-134.0122	1102.3151	73.165	63914.5121	201429.9825	3106004.2142	1013.8803	0.52387	632.6213	-0.83359	4269.9888	1.3888	4200.6416	1430446.25	3032.7064	1.9876	3899.5571	1.6271	33880836	1.4388	87.8841	87.1278	136.2441	132.5757	45641.7812	114.5799	-0.10737	127.5365	2936823
014	2018-06-16t0034	1529127525.94	adult	59.795	1.9962	-130.0197	1131.5768	74.8191	67632.6317	213054.6806	3388846.0334	1076.4747	0.52131	755.0847	-0.28084	4293.8242	0.97851	4230.5935	1520013.75	3089.5135	1.6037	3925.2027	1.2039	38045850	1.5743	90.7174	89.6648	143.469	140.6046	50788.0234	120.3617	-0.09259	134.6725	3206226.2
014	2018-06-16t0434	1529141924.64	adult	63.7947	5.9959	-126.0201	1166.7109	88.3183	73772.117	232692.0511	3910401.2664	1139.431	0.51904	751.2829	-0.52974	4129.4692	0.38839	4045.7664	1589845.625	3163.544	1.2921	3837.4052	0.6579	43849864	1.9738	90.944	89.9323	140.685	138.1627	54163.7109	119.2868	-0.10595	133.4842	3499889.5
014	2018-06-16t0834	1529156342.81	adult	67.7997	10.0009	-122.015	1168.2596	77.883	69420.3742	218745.8642	3462575.7387	1269.6938	0.94876	1056.8751	1.0072	4376.5093	0.34373	4156.7158	1588672.875	3157.5862	0.85168	3893.7724	0.37304	46045450	1.8555	98.2186	97.4787	151.0464	146.8346	54829.8516	127.1474	-0.076287	141.3662	3561896
014	2018-06-16t1234	1529170730.19	adult	71.7962	13.9974	-118.0185	1103.6638	77.276	68200.3608	214908.3751	3541660.1511	1423.3135	1.4873	1023.0296	0.57932	6835.8433	2.8162	6614.7046	2440396	3881.0964	1.9315	5945.8509	2.8191	50688464	2.1429	104.7118	103.3347	170.3912	162.138	60829.6484	135.7677	-0.045079	153.2878	3729100
014	2018-06-16t1634	1529185137.43	adult	75.7982	17.9994	-114.0165	1117.1299	78.6738	67516.041	212777.9955	3445359.1039	1560.2399	1.8971	1355.2532	2.0591	5781.3965	1.3213	5710.8003	2040832.875	3822.9451	1.4581	5122.0318	1.3823	55001576	2.4234	108.4106	107.4213	166.6838	162.1201	58839.3906	139.7913	-0.037107	155.7028	3821690
014	2018-06-16t2034	1529199531.73	adult	79.7966	21.9978	-110.0181	1006.5521	77.9087	63175.0393	199184.7973	3334941.8417	1646.0968	2.0305	1310.1229	1.617	5578.1909	0.85748	5392.9358	1840803	3903.2584	1.3248	5047.6797	1.0255	54263580	2.0511	116.6676	115.2816	183.2406	179.5542	60469.3984	151.2466	0.0075471	170.7724	3845947.8
014	2018-06-17t0034	1529213948.19	adult	83.8012	26.0024	-106.0135	1122.5424	74.6809	64494.0053	203110.2676	3139547.6214	1464.8804	0.86969	1361.9465	1.6895	4572.8032	-0.35379	4419.0955	1545607.5	3341.653	0.15056	4231.1527	-0.16028	49379652	1.187	115.3635	113.0706	195.7759	192.0085	66172.2656	156.6286	0.02433	182.2075	3888787.2
014	2018-06-17t0434	1529228332.74	adult	87.7969	29.9981	-102.0178	1037.3325	76.2654	65498.0218	206514.7094	3477970.7007	1480.5388	0.79338	1040.1359	0.14492	5544.6968	0.4701	5378.6018	1896286.375	3824.4718	0.83077	4973.921	0.57817	50573724	1.2166	116.8377	114.5392	199.0148	195.0756	68063.0781	156.649	0.014312	183.5424	3991060.8
014	2018-06-17t0834	1529242749.46	adult	91.8016	34.0028	-98.0132	1157.0398	75.5263	70383.7442	221987.218	3592272.8596	1373.9574	0.21307	877.1241	-0.59498	5973.5449	0.75196	5798.2961	2198264.5	3802.3033	0.69776	5107.0316	0.61238	50498428	1.1227	114.6299	111.7512	222.113	217.6879	81737.5781	159.3379	0.019662	196.8066	4213108.5
014	2018-06-17t1234	1529257139.81	adult	95.7989	38.0001	-94.0159	1031.2713	75.1038	64275.9659	202602.7842	3386486.7084	1402.267	0.29762	1057.8452	0.16517	5247.3477	-0.03603	5049.4595	1763108.75	3697.1999	0.48014	4695.9526	0.064178	47030630	0.63825	109.5858	106.0334	216.3984	209.8288	72709.8516	154.7909	-0.025578	193.6855	3675398
014	2018-06-17t1634	1529271537.79	adult	99.7983	41.9995	-90.0164	1065.5801	76.7501	63538.5317	200171.6602	3256177.0732	1436.629	0.43561	953.1177	-0.25223	7582.2461	2.0226	7346.0642	2517305.75	4206.1556	1.2159	6279.3459	1.737	47657296	0.71309	121.5469	118.0583	232.1342	223.6705	77068.5469	166.6317	0.046073	208.2566	4032076.2
014	2018-06-17t2034	1529285938.89	adult	103.7986	45.9998	-86.0161	1075.6204	75.0826	66111.5515	208383.4081	3405963.1571	1476.558	0.62112	1162.2289	0.64425	6079.6479	0.59045	5925.7693	2103558.25	3887.2652	0.74559	5413.7541	0.7474	50948630	1.1279	119.8407	117.4185	217.2906	210.3616	75182.5469	161.7451	-0.023469	195.682	4135105
014	2018-06-18t0034	1529300337.68	adult	107.7983	49.9995	-82.0164	1074.3023	72.8103	61922.7729	195074.0386	3068526.8022	1445.5197	0.54151	1166.2579	0.71623	5606.6069	0.14126	5461.0015	1816540.625	3549.5154	0.2948	4824.0867	0.10868	46791470	0.67102	118.3595	114.6651	245.6045	237.4723	79575.8516	166.8635	-0.008828	214.2158	3831298
014	2018-06-18t0434	1529314757.64	adult	111.8038	54.005	-78.0109	1138.6553	75.1571	68372.6828	215347.9983	3457332.1908	1281.04	-0.047836	1052.5853	0.32756	5037.0015	-0.34954	4987.6611	1798209.5	3132.6637	-0.23232	4447.9702	-0.2658	45713910	0.60665	120.0691	117.4736	229.5736	220.3686	81957.7656	163.6318	-0.13656	202.3374	4284666.5
014	2018-06-18t0834	1529329143.44	adult	115.7999	58.0011	-74.0148	1198.134	75.1659	70119.1705	220760.5883	3521943.2207	1225.892	-0.17533	931.9202	-0.081206	5452.458	0.031027	5358.7271	2001052	3199.6465	-0.052099	4779.5757	0.11386	44915456	0.59076	120.0934	116.3009	240.9905	231.9794	88443.5	166.7811	-0.19393	209.6202	4400102.5
014	2018-06-18t1235	1529343595.14	adult	119.8143	62.0154	-70.0005	1149.5753	89.8905	68845.9207	216996.2546	3556810.1147	1248.1892	0.019578	960.0674	0.12187	5219.6826	-0.11721	5024.0703	1879085.75	3328.1124	0.22907	4505.8733	-0.11178	44857424	0.66578	120.7204	116.4809	243.8091	233.0716	87771.2656	173.7153	-0.14537	216.6328	4338449.5
014	2018-06-18t1634	1529357961.7	adult	123.805	66.0062	-66.0098	1015.0831	82.254	59784.0458	188448.3778	3018627.9183	1154.0182	-0.26066	639.4066	-1.1405	5212.1499	-0.072431	5142.4429	1631402.875	3451.0766	0.51174	4633.6453	0.087259	36033064	-0.18592	127.3419	122.0844	259.9905	253.5881	81377.0156	188.7219	0.04878	233.5289	3976125
014	2018-06-18t2034	1529372343.26	adult	127.7999	70.001	-62.0149	1190.8859	80.7914	73132.8884	230277.0529	3836020.3628	919.7725	-1.1331	739.7236	-0.64943	4091.0479	-0.94068	3823.0704	1562780.25	2222.844	-1.1576	3515.2264	-0.97439	35117830	-0.18332	115.5921	112.3095	225.4884	219.3321	86136.5703	160.7183	-0.58009	200.3255	4413420.5
014	2018-06-19t0034	1529386743.49	adult	131.7999	74.0011	-58.0148	1141.4885	79.0479	69744.4745	219669.3371	3645027.6477	1026.6293	-0.60433	761.3986	-0.49698	5211.2061	0.05149	5027.9951	1902090.25	2533.9852	-0.61617	4447.7383	0.044994	37395996	0.14504	140.5389	135.7529	303.4584	298.4358	110762.3281	197.3185	0.0020812	271.782	5119270
014	2018-06-19t0434	1529401143.5	adult	135.7999	78.0011	-54.0148	1180.4198	76.0712	71119.3164	223913.9913	3650522.2646	1013.3215	-0.57897	763.3938	-0.42883	4774.8398	-0.23925	4594.2725	1776240.5	2465.5048	-0.62907	4145.9364	-0.18532	37642868	0.2566	139.2188	136.9312	281.8979	273.5376	104866.0312	188.7175	-0.2628	241.2626	5171698
014	2018-06-19t0834	1529415562.46	adult	139.8052	82.0064	-50.0096	1184.8614	77.0964	72052.1348	226874.2555	3724485.4814	1063.8074	-0.28258	711.0705	-0.61123	6223.082	1.0011	5928.9209	2346102	2777.1928	-0.077563	5008.7209	0.75289	40016180	0.57652	144.3108	141.1045	285.7264	273.7682	107718.8516	191.5255	-0.31898	239.6012	5428395
014	2018-06-19t1234	1529429947.73	adult	143.8011	86.0023	-46.0137	1163.5622	75.721	70952.7336	223459.5786	3695990.5161	1077.0492	-0.15855	721.0918	-0.52927	6292.3491	1.115	5816.3389	2334461.5	2834.9691	0.086162	5128.5301	0.93725	39899290	0.63707	154.801	150.9458	303.9672	297.3275	112771.8125	209.7488	-0.10036	271.5696	5734602
014	2018-06-19t1634	1529444349.71	adult	147.8016	90.0028	-42.0131	1101.723	75.0204	67397.8508	212396.5325	3489348.5419	1116.6199	0.082735	730.2312	-0.45627	5670.1606	0.66857	5235.363	1995896.625	3073.4745	0.52755	4674.5609	0.54357	39264820	0.64231	160.4791	156.0334	322.0566	314.4129	113363.9141	220.0928	-0.0276	286.8729	5643086.5
014	2018-06-19t2034	1529458750.65	adult	151.8019	94.0031	-38.0128	1043.2891	79.5421	64646.1554	203779.271	3388703.9582	1133.3983	0.22387	750.7627	-0.33058	5955.9375	0.95557	5414.2271	2013106.875	3157.6357	0.73613	4784.919	0.71521	38236324	0.6068	165.5308	160.867	317.4601	310.0851	107301.5156	231.1641	0.057307	290.0371	5584346.5
014	2018-06-20t0034	1529473165.99	adult	155.8062	98.0073	-34.0086	882.6358	78.2606	52578.2569	165777.0709	2724345.3982	1183.673	0.51121	805.5614	-0.053218	6319.6479	1.3032	6102.27	1737903.25	3367.2514	1.1348	5316.858	1.3056	32510762	0.094831	173.1719	166.4124	335.2963	323.7191	92206.4688	252.4671	0.32481	301.7569	4756340
014	2018-06-20t0434	1529487551.2	adult	159.8021	102.0032	-30.0127	964.302	73.6901	58036.0938	182952.9983	2974678.7037	1115.9923	0.22833	824.0159	0.053971	5029.834	0.30562	4877.5393	1529069.5	2737.7623	0.17548	4426.9786	0.45578	33834656	0.27974	149.2997	146.6377	269.5618	258.9001	81946.7734	195.9663	-0.76619	232.3096	4526467.5
014	2018-06-20t0834	1529501953.12	adult	163.8026	106.0038	-26.0122	924.285	77.2541	53043.2419	167152.0099	2634258.7348	1004.5995	-0.2918	725.7938	-0.40675	4716.3184	0.088356	4422.9827	1311136.5	2570.4706	-0.055732	3944.7519	0.0078217	27858548	-0.26731	180.4548	169.2287	368.2883	358.5312	102384.1406	275.3294	0.52888	331.962	5004191
014	2018-06-20t1234	1529516357.19	adult	167.8037	110.0049	-22.011	901.5438	75.7697	51726.1572	163052.2827	2547206.0059	1001.0902	-0.28973	736.4925	-0.34777	4522.9028	-0.033797	4259.6743	1225706.625	2530.0697	-0.088914	3711.7748	-0.19606	27069480	-0.3062	185.6173	172.9993	387.9615	380.6191	105137.5625	289.3117	0.69095	353.0471	5019090.5
014	2018-06-20t1634	1529530767.82	adult	171.8067	114.0079	-18.0081	888.5876	74.8228	49460.9417	155890.5	2381729.4645	995.2839	-0.30147	744.3077	-0.302	4257.6113	-0.22361	4114.4746	1102721.375	2427.1619	-0.23336	3526.0698	-0.35789	25761928	-0.40069	192.4144	180.1667	397.3183	388.6655	102905.4375	300.6717	0.81729	364.7978	4980454
014	2018-06-20t2034	1529545153.76	adult	175.8028	118.0039	-14.012	819.7138	75.115	47028.4589	148393.0377	2329170.8112	981.9428	-0.3529	742.5334	-0.30067	4117.6294	-0.31252	3933.3655	1012936.875	2432.9129	-0.19506	3454.541	-0.40519	24138116	-0.52992	198.5509	185.2647	414.7484	404.1256	102028.0938	307.7443	0.87656	375.6309	4880778
014	2018-06-21t0034	1529559555.86	adult	179.8033	122.0045	-10.0114	802.9036	71.2955	45169.0824	142562.5827	2166870.7117	985.5964	-0.31439	725.7354	-0.37152	4037.2214	-0.35796	3857.0049	956821.5	2403.8744	-0.21767	3345.1302	-0.49575	23277816	-0.58492	204.5717	193.838	418.9438	406.5559	99289.6875	318.3032	1.0067	382.0123	4831573.5
014	2018-06-21t0434	1529573961.67	adult	183.805	126.0061	-6.0098	772.412	73.6496	44118.3633	139398.5845	2159120.5057	991.6561	-0.26065	731.7141	-0.32678	4089.7593	-0.29178	3827.2397	944734.375	2403.4886	-0.19081	3373.5721	-0.4417	22886432	-0.5943	209.9261	200.0524	438.1699	428.2522	101217.25	323.3146	1.0421	394.5225	4844885
014	2018-06-21t0835	1529588374.11	adult	187.8084	130.0096	-2.0063	764.8892	73.8098	43585.9649	137610.0598	2142979.3629	1000.3566	-0.1902	752.5539	-0.20372	4419.8936	0.018568	4192.5881	1007735.75	2321.4589	-0.31317	3576.4083	-0.19704	22805128	-0.57303	215.0988	208.6765	438.8973	423.4397	100068.5781	326.7246	1.0515	391.1203	4903607
014	2018-06-21t1235	1529602819.69	dead	191.8211	134.0223	2.0063	752.447	74.2514	43796.9545	138318.6012	2197102.3175	998.5266	-0.18034	760.2433	-0.1471	4229.752	-0.12522	4052.4072	968613.25	2247.1056	-0.42885	3510.3996	-0.24641	22849284	-0.54066	219.8276	214.2103	426.2078	417.5461	97601.5781	331.276	1.0865	388.2241	5030315
015	2018-06-13t1246	1528912276.47	larva	0	-53.7989	-181.8043	150.8964	29.6877	2994.2691	9550.0863	55923.2646	0	0.010367	0	-0.12027					0	0.47156	0	0.72848	0	1.9949	0	0				0	-0.14802	0	0
015	2018-06-13t1632	1528925844.56	larva	3.7689	-50.03	-178.0354	153.6405	29.2837	3114.8129	9920.897	57735.0752	0	-0.37925	0	-0.46372					0	-0.077449	0	0.054806	0	0.87991	0	0				0	-0.15601	0	0
015	2018-06-13t2032	1528940250.83	larva	7.7707	-46.0282	-174.0337	164.3694	29.5908	3207.0404	10207.8154	59374.4932	0	-0.80228	0	-0.83011					0	-0.63259	0	-0.56805	0	0.1043	0	0				0	-0.16507	0	0
015	2018-06-14t0034	1528954718.98	larva	11.7896	-42.0093	-170.0147	153.5838	29.685	3165.2121	10087.8368	59503.936	0	-1.2379	0	-1.2007					0	-1.1614	0	-1.1176	0	-0.47808	0	0				0	-0.17495	0	0
015	2018-06-14t0434	1528969123.94	larva	15.791	-38.0079	-166.0133	233.7394	23.5203	4444.7731	14059.0798	72554.677	496.9655	1.3731	484.7811	1.4299	1009.6429	1.2049	997.907	25241.0723	739.6817	0.92637	928.5929	1.0219	1216074.6	-0.52513	92.5285	91.9046	131.7876	130.2509	3294.6912	115.8354	-0.041538	125.0517	226417.28
015	2018-06-14t0834	1528983541.27	larva	19.7958	-34.0031	-162.0085	146.7057	34.9936	3625.2222	11649.8458	82052.5829	477.9064	0.84489	489.7544	1.1151	750.8575	-0.17843	743.1585	15017.1514	657.8946	0.10047	715.6659	-0.13222	940041.8	-1.0502	93.0388	92.7054	134.0875	134.2826	2681.7502	116.0958	-0.044999	127.5964	183007.28
015	2018-06-14t1320	1529000713.75	larva	24.5659	-29.233	-157.2384	571.1704	48.3617	21787.6199	68892.1693	695176.6905	441.6024	0.10697	401.3575	0.13744	968.8771	-0.32283	955.8898	112389.7422	767.3017	-0.14992	916.1229	-0.22013	5086818	-0.30476	85.6089	84.9941	128.4645	125.3619	14901.8828	110.0227	-0.058934	121.4204	986129.2
015	2018-06-14t1634	1529012340.15	larva	27.7955	-26.0034	-154.0088	505.9726	36.8131	15207.7474	47976.8524	389572.2173	510.3143	0.18935	493.9516	0.43227	1271.6819	-0.077169	1241.7881	104277.9141	946.0224	0.018943	1165.2412	-0.0075812	4144773	-0.89133	78.5149	77.8927	120.7425	118.397	9900.8848	103.0728	-0.074371	113.9784	637698.06
015	2018-06-14t2034	1529026742.91	larva	31.7962	-22.0026	-150.0081	867.0377	54.8619	34114.9346	107640.7051	1120951.8265	463.5247	-0.57288	352.8331	-0.84264	1163.0342	-0.79402	1149.6747	210509.1875	981.9521	-0.36472	1113.3743	-0.59671	8358740.5	-0.18456	85.3088	84.9486	125.1034	122.9075	22643.707	109.1418	-0.07302	119.5589	1538374.2
015	2018-06-15t0034	1529041135.44	larva	35.7942	-18.0047	-146.0101	734.5351	43.7441	27676.1456	87298.5107	856867.0703	712.8589	0.59987	622.3774	0.51888	2160.2976	0.65937	2105.6606	317563.75	1495.5512	0.69015	1962.7933	0.80916	10434828	-0.096507	88.2586	87.8095	132.7083	129.9303	19508.1172	113.9125	-0.073769	125.203	1291928.9
015	2018-06-15t0434	1529055533.9	larva	39.7937	-14.0051	-142.0106	720.9228	51.805	30683.1636	96771.6242	1086986.8675	673.5172	-0.13008	580.7227	-0.079656	1855.1555	-0.3817	1837.5292	300535.1875	1356.9514	-0.28791	1699.5855	-0.30007	10897508	-0.5282	96.1038	95.4418	144.8295	140.2196	23462.3828	122.7367	-0.060074	135.092	1554960
015	2018-06-15t0834	1529069942.03	larva	43.796	-10.0029	-138.0083	770.9876	56.7775	33388.3877	105233.1465	1220163.1746	624.174	-0.96244	516.6196	-0.83271	2215.7205	-0.21052	2145.5822	389966.8125	1375.0302	-0.75863	1898.4711	-0.40085	10977972	-1.0086	82.2743	81.7078	129.9583	127.18	22872.6523	109.3817	-0.09463	122.1927	1447041.4
015	2018-06-15t1234	1529084349.13	larva	47.798	-6.0009	-134.0063	895.8867	56.304	42072.6891	132599.4932	1643730.8717	765.3117	-0.39991	712.4525	0.23386	1939.5382	-1.0468	1904.7123	430577.4688	1544.5826	-0.78145	1815.7052	-0.99374	16924868	-0.38597	92.3871	91.6919	137.9402	135.9825	30622.7266	118.81	-0.075054	131.1833	2043140.8
015	2018-06-15t1634	1529098738.22	larva	51.7949	-2.0039	-130.0094	866.4432	58.2562	42472.6744	133978.9855	1723938.5087	897.8029	0.12858	682.1039	-0.24928	3534.5095	0.85835	3366.2329	788195.625	2320.8734	0.74643	3152.1593	0.88298	20021004	-0.34459	83.3194	82.5256	132.9155	128.0145	29640.1562	109.5694	-0.11334	122.3751	1858023
015	2018-06-15t2034	1529113166.61	adult	55.8028	2.0039	-126.0015	888.7835	62.5025	44825.9593	141292.423	1892523.4392	1010.5048	0.49964	898.2046	0.91753	2908.8091	-0.42933	2882.9542	686478.9375	2354.161	0.34167	2765.5558	-0.19609	23780210	-0.20536	94.1647	93.3538	141.3173	139.0001	33350.8828	121.803	-0.076998	133.673	2215977.2
015	2018-06-16t0034	1529127539.39	adult	59.7953	5.9964	-122.0091	1073.7873	61.9918	54904.639	172951.2863	2349467.5198	858.0764	-0.99284	620.576	-1.1292	3421.3899	-0.13288	3320.3939	985360.3125	2197.5674	-0.46323	3058.66	-0.12593	24703160	-0.51364	84.9465	84.1895	134.7703	129.8083	38813.8438	111.4011	-0.1348	124.2237	2445524.2
015	2018-06-16t0434	1529141937.91	adult	63.7948	9.996	-118.0095	996.1176	64.8836	53969.9921	170103.7696	2448238.6078	907.9106	-1.0155	740.0519	-0.59693	3363.7312	-0.54604	3278.2534	951935.9375	2151.1798	-0.94394	3014.5521	-0.54999	25649382	-0.78442	89.6259	88.7782	143.4263	138.4063	40589.6406	118.7982	-0.10831	132.1176	2532020.5
015	2018-06-16t0834	1529156356.08	adult	67.7999	14.001	-114.0044	1140.3334	79.1717	65747.2597	207606.4339	3180406.3488	854.5018	-1.66	524.558	-1.9975	3225.604	-1.0047	3152.5309	1109607.75	2288.8965	-0.97255	2951.3268	-0.9513	29377772	-0.60512	97.4657	96.6443	146.1076	143.0708	50261.0273	126.0037	-0.08176	138.601	3350869.8
015	2018-06-16t1234	1529170743.48	adult	71.7964	17.9975	-110.0079	968.9225	68.4929	56816.2443	179234.5193	2770705.4306	1076.8551	-0.56325	809.3234	-0.55745	3823.8682	-0.57578	3764.3101	1135688.875	2821.265	-0.17999	3575.4003	-0.37117	31965366	-0.55974	100.6911	99.91	151.9377	147.5279	45125.5039	129.402	-0.075517	142.3998	2988916
015	2018-06-16t1634	1529185150.86	adult	75.7984	21.9996	-106.0059	1039.9932	73.3997	63112.8759	198967.6322	3200430.4594	1071.6162	-0.82041	866.214	-0.39864	3770.897	-0.8555	3704.5378	1244396	2599.8401	-0.85315	3430.8041	-0.80153	35318330	-0.35846	107.0603	106.2645	156.1732	153.6222	51537.1562	135.1614	-0.059537	148.3202	3528493.5
015	2018-06-16t2034	1529199545.29	adult	79.7969	25.998	-102.0074	1048.8338	67.9478	58031.0776	182775.5747	2720917.4747	1159.4095	-0.51689	918.7438	-0.25226	3983.907	-0.80605	3905.6969	1211107.75	2779.6857	-0.69261	3585.8326	-0.79173	35210108	-0.5865	106.4817	105.8854	157.367	153.6226	47839.5625	135.8727	-0.069153	148.9044	3233742
015	2018-06-17t0034	1529213961.53	adult	83.8014	30.0025	-98.0029	1035.4248	71.7729	60199.1673	189686.6497	2967844.5606	1197.6792	-0.45166	1004.6175	0.056574	4137.75	-0.79293	4030.8745	1303391.25	2827.4092	-0.7295	3698.458	-0.80047	37690964	-0.39799	106.251	105.3276	157.8146	155.4887	49711.5859	136.4568	-0.081176	149.9791	3343719
015	2018-06-17t0434	1529228346.07	adult	87.7971	33.9982	-94.0072	1078.6311	70.8764	63091.5039	198780.9805	3108310.5645	1153.1887	-0.74494	863.1727	-0.63473	4219.0981	-0.82944	4112.1931	1392302.375	2767.1829	-0.90161	3803.7189	-0.78798	38029856	-0.44905	109.749	108.4798	172.6509	169.3302	56974.8047	144.1095	-0.056142	161.5584	3619301.8
015	2018-06-17t0834	1529242762.99	adult	91.8018	38.0029	-90.0025	1050.3316	72.214	59516.0919	187544.3462	2861816.6616	1387.1755	0.27251	1078.4434	0.26674	5014.1235	-0.16412	4928.5627	1564406.5	3431.8317	0.11358	4557.2852	-0.013686	43182776	0.17249	109.3596	107.9057	170.6582	167.1133	53245.3516	143.5621	-0.078434	161.0709	3404364.5
015	2018-06-17t1234	1529257153.29	adult	95.7991	42.0002	-86.0052	992.6314	71.1604	59153.1643	186486.2884	2929189.3097	1476.0049	0.61749	1127.775	0.45808	5159.2539	-0.11817	5003.5347	1594209.5	3584.5612	0.30827	4546.78	-0.10199	45601172	0.45699	111.1259	109.7043	172.1653	168.5893	53199.0742	144.5084	-0.098413	161.5373	3433233.5
015	2018-06-17t1634	1529271551.3	adult	99.7986	45.9997	-82.0057	1006.7921	71.5128	59509.8845	187572.5265	2930412.2985	1490.9103	0.66439	1001.7686	-0.051571	6238.623	0.79739	6001.7056	1940211.75	3869.9463	0.71682	5073.4324	0.42148	46352400	0.55193	119.4034	117.8768	194.6191	187.8621	60526.5547	155.2179	-0.047908	177.1498	3712253
015	2018-06-17t2034	1529285952.24	adult	103.7988	50	-78.0055	1007.0474	71.9453	59546.0092	187680.7856	2956753.9277	1527.4277	0.83086	1222.1955	0.88913	5371.1323	-0.041916	5194.28	1675793.25	3624.0587	0.36336	4723.2388	0.0089375	47509110	0.71502	118.9729	114.9332	249.7723	239.8637	77928.9531	165.506	0.013553	221.3456	3700534.2
015	2018-06-18t0034	1529300351.08	adult	107.7985	53.9996	-74.0058	1226.5788	73.4576	68463.6059	215645.7201	3298053.2933	1368.8644	0.23022	801.8881	-0.76447	5443.0273	-0.0017906	5241.0312	1954046.875	3568.5641	0.32204	4779.7743	0.062119	49039570	0.93314	121.8926	117.7817	263.5837	256.8838	94626.5625	168.1076	0.0069257	237.5738	4366803.5
015	2018-06-18t0434	1529314771.06	adult	111.8041	58.0052	-70.0003	1029.733	76.7597	61685.4614	194360.4632	3129687.9726	1523.0557	0.92691	1304.0884	1.35	4864.9766	-0.4974	4767.1035	1571387.5	3612.0234	0.44685	4426.5398	-0.28799	49048484	0.98459	113.5505	111.1725	200.5282	196.8224	64770.6016	154.3193	-0.29911	183.3198	3656781.2
015	2018-06-18t0834	1529329156.72	adult	115.8001	62.0012	-66.0042	1054.6195	72.7094	62676.9559	197565.981	3126776.7561	1389.0568	0.48117	1209.9581	1.0558	4656.626	-0.64385	4483.8958	1527373.25	3279.9637	0.061433	4132.9132	-0.54889	45484664	0.65363	121.0836	118.9616	211.2908	205.5231	69303.3828	161.1144	-0.31388	192.1602	3964881.5
015	2018-06-18t1235	1529343608.64	adult	119.8145	66.0156	-61.9898	1065.4935	74.5259	63955.4917	201516.8197	3215921.9507	1327.3231	0.33984	994.5008	0.26425	5625.5928	0.22344	5448.9995	1884573.5	3373.3302	0.29324	4788.8637	0.1764	44335250	0.60941	121.9459	120.0526	242.3722	222.8014	81194.6875	162.7792	-0.36632	197.0466	4073236.8
015	2018-06-18t1634	1529357975	adult	123.8051	70.0063	-57.9992	1114.4878	75.5976	69460.2652	218835.7539	3666100.9686	1275.1874	0.23644	894.8158	-0.06842	5686.2559	0.32233	5545.1201	2064110.875	3433.0907	0.48596	4996.2906	0.45542	46228092	0.89564	131.4754	127.1389	344.4779	341.2161	125045.4688	179.824	-0.12334	282.33	4766244.5
015	2018-06-18t2034	1529372356.7	adult	127.8001	74.0012	-54.0042	1158.3933	76.0301	74576.9131	235172.5293	3989618.5251	1126.8788	-0.27061	730.3301	-0.68951	5388.0044	0.132	5244.5142	2095933.625	3288.3231	0.38741	4692.7959	0.21802	43826570	0.72519	120.3868	117.6312	261.0106	253.17	101533.1328	160.0636	-0.59243	209.0661	4682085
015	2018-06-19t0034	1529386756.88	adult	131.8001	78.0012	-50.0042	1047.4881	83.8162	65217.1782	207327.8935	3464364.7259	1187.456	0.077646	915.829	0.17286	5092.7139	-0.04584	4980.229	1736615.375	3119.2917	0.24344	4388.4189	-0.014897	40423380	0.4566	124.4952	123.4188	205.5114	199.4176	70079.375	166.7819	-0.56672	189.3161	4238065
015	2018-06-19t0434	1529401156.91	adult	135.8001	82.0012	-46.0042	1090.7165	74.8772	69782.549	220057.5659	3713270.7407	1124.4349	-0.098596	920.0676	0.2622	4500.5146	-0.46302	4401.1052	1638187.25	2721.1138	-0.24853	3901.6377	-0.43131	40922684	0.59003	134.6523	130.6003	289.1508	282.8383	105250.9062	188.5822	-0.26529	254.4122	4900535
015	2018-06-19t0834	1529415575.78	adult	139.8054	86.0065	-41.9989	1148.1629	74.6893	64530.5393	204094.8311	3199979.5233	1048.2842	-0.35109	796.6097	-0.2278	4752.0981	-0.19066	4650.4946	1606209.25	2645.1141	-0.27701	4020.0176	-0.23992	35386930	0.11051	133.9209	131.4995	266.4178	261.3491	90049.2188	182.6511	-0.48064	232.7801	4520769.5
015	2018-06-19t1234	1529429961.07	adult	143.8013	90.0024	-38.003	983.3717	73.4838	59625.8575	187977.9902	3028052.6882	1136.2972	0.1085	723.8256	-0.51683	4888.1528	-0.017126	4688.6128	1525103.75	3064.6784	0.43799	4234.0065	0.04014	35386570	0.18581	140.7561	135.6393	304.9356	291.6461	95139.9219	202.7932	-0.22544	265.767	4383425.5
015	2018-06-19t1634	1529444362.99	adult	147.8018	94.0029	-34.0025	981.1388	71.935	57235.2667	180347.845	2833452.1888	1070.1008	-0.13158	829.5951	0.0028561	3752.5317	-0.87821	3660.1891	1125759.5	2525.198	-0.32503	3413.2223	-0.72226	32017418	-0.079334	153.9621	148.1523	334.3611	327.0444	100308.3281	221.3383	-0.0054733	289.9666	4606546.5
015	2018-06-19t2034	1529458764.03	adult	151.8021	98.0032	-30.0022	865.4636	72.9092	49950.968	157910.4519	2449076.9677	1120.4548	0.16288	957.009	0.63699	3988.0547	-0.63176	3968.6083	1044870.3125	2585.7688	-0.16727	3595.9115	-0.47969	29251714	-0.28481	156.3828	150.8201	340.2028	330.6053	89133.1406	232.1253	0.074201	299.7763	4082687
015	2018-06-20t0034	1529473179.23	adult	155.8063	102.0074	-25.998	947.3619	71.9403	53421.4065	168376.1674	2567437.7335	1046.097	-0.15072	902.3517	0.40647	3585.6943	-0.90989	3511.0994	1003994.4375	2413.4042	-0.39632	3279.0158	-0.75366	29224814	-0.23147	156.7684	150.6641	347.7499	337.8477	97369.9844	241.5157	0.13288	310.9979	4379637.5
015	2018-06-20t0434	1529487564.46	adult	159.8022	106.0033	-22.0021	615.2798	79.4631	34930.7167	112114.9981	1685376.9491	1018.4736	-0.2502	853.1549	0.19381	3381.8059	-1.0349	3342.8271	618870.5	2387.0971	-0.39644	3128.2942	-0.8642	18612604	-1.2332	159.0837	147.9317	382.39	371.6808	69977.3672	267.5403	0.48715	343.2119	2907254.5
015	2018-06-20t0834	1529501966.43	adult	163.8028	110.0039	-18.0015	602.0394	74.3692	32326.1339	104612.3501	1491113.1535	1001.6454	-0.30656	866.3682	0.2731	3483.5317	-0.92127	3386.5033	592200.375	2382.7087	-0.36679	3134.591	-0.82134	16982898	-1.3504	162.2943	155.7005	367.5818	360.1444	62488.9102	264.4309	0.33745	332.696	2751700
015	2018-06-20t1234	1529516370.58	adult	167.8039	114.005	-14.0004	587.6135	77.6375	34054.0946	108782.883	1671938.3323	963.8625	-0.4788	749.9019	-0.28257	3491.3896	-0.88448	3466.8386	624958.75	2282.4384	-0.50552	3258.0276	-0.66429	17183740	-1.2943	166.193	152.8125	390.0746	385.8105	69823.3594	287.5144	0.65915	360.1388	2962889.5
015	2018-06-20t1634	1529530781.05	adult	171.8068	118.008	-9.9975	470.9545	73.1182	25851.8057	82923.6802	1199391.7452	1077.5625	0.12352	848.0668	0.20565	3889.9277	-0.52947	3820.3213	529030.1875	2717.4351	0.26247	3586.7419	-0.29471	14616057	-1.521	177.2061	165.4781	395.4792	384.5717	53785.1641	299.1936	0.79093	363.8739	2403623.5
015	2018-06-20t2034	1529545167.11	adult	175.803	122.0041	-6.0014	484.3325	71.1275	26286.9145	83692.3215	1275588.5545	857.4174	-1.0082	798.9664	-0.022291	2166.5781	-1.9509	2148.436	298987.7812	1727.7469	-1.4182	2072.2191	-1.8595	11810924	-1.7784	179.1308	173.3559	361.3875	349.4006	49871.4766	257.6648	-0.024749	317.8332	2467527.2
015	2018-06-21t0034	1529559569.07	adult	179.8035	126.0046	-2.0008	474.5203	74.9399	22092.2041	72017.2885	936229.4516	1153.4703	0.58704	913.6259	0.56476	5107.626	0.55195	5070.8989	597592.25	2994.4622	0.82297	4390.9473	0.61761	13427548	-1.5922	192.7769	183.8321	436.2756	421.5964	51044.2422	310.0136	0.85588	387.088	2244115.5
015	2018-06-21t0434	1529573974.89	dead	183.8051	130.0062	2.0008	477.5435	75.6771	26111.8257	83319.9002	1287021.7691	831.5366	-1.139	759.6027	-0.18618	2026.6946	-2.0707	2001.6638	277657.1562	1649.2566	-1.5412	1925.0948	-2.0044	11378747	-1.7845	185.8907	183.0831	365.2915	353.0591	50044.9375	261.5557	-0.095039	313.0941	2543728.5
016	2018-06-13t1246	1528912289.23	egg	-1.8844	-57.7992	-185.8071	156.2813	26.7071	2871.8607	9130.0204	48914.2011	0	0.20242	0	0.051247					0	0.75577	0	1.1046	0	2.8807	0	0				0	-0.14418	0	0
016	2018-06-13t1632	1528925857.23	larva	1.8844	-54.0303	-182.0382	151.0351	27.7192	2756.0802	8777.0509	47757.1963	0	-0.18346	0	-0.29187					0	0.19386	0	0.3797	0	1.3668	0	0				0	-0.15196	0	0
016	2018-06-13t2032	1528940263.58	larva	5.8862	-50.0286	-178.0365	145.5044	41.7756	3098.8564	10221.6838	65678.5955	0	-0.60178	0	-0.65728					0	-0.37472	0	-0.2852	0	0.43671	0	0				0	-0.16073	0	0
016	2018-06-14t0034	1528954731.89	larva	9.9052	-46.0096	-174.0175	145.553	41.7885	3084.3753	10175.2686	65444.8139	0	-1.0323	0	-1.0266					0	-0.91704	0	-0.86841	0	-0.22246	0	0				0	-0.17021	0	0
016	2018-06-14t0434	1528969136.71	larva	13.9065	-42.0082	-170.0161	145.4653	39.6591	3001.9556	9850.4317	60700.4346	0	-1.4718	0	-1.3971					0	-1.4283	0	-1.3815	0	-0.73704	0	0				0	-0.18055	0	0
016	2018-06-14t0834	1528983554.16	larva	17.9114	-38.0034	-166.0113	344.276	36.4469	9522.5779	30078.9949	226318.6202	541.7728	1.4358	483.2022	1.2376	1147.7612	1.1737	1131.2642	59683.5859	908.3191	1.2122	1068.3109	1.0859	2766833.8	-0.25445	88.3346	88.0547	129.5624	128.0754	6737.2451	112.5631	-0.047702	124.2179	451124.6
016	2018-06-14t1320	1529000726.54	larva	22.6815	-33.2333	-161.2412	555.1781	45.1489	17490.4119	55337.0221	481279.213	357.7428	-0.21761	304.4704	-0.30331	727.5493	-0.63894	720.1885	68389.6328	617.4399	-0.40557	695.988	-0.54632	3332374	-0.61431	85.1811	84.4641	127.5698	125.1525	11991.5615	109.2212	-0.057548	120.6656	793462.4
016	2018-06-14t1634	1529012352.87	larva	25.911	-30.0038	-158.0117	322.8692	40.7214	9646.6531	30629.7388	245311.7763	612.4006	1.0484	620.729	1.4052	1133.2872	-0.13024	1128.6395	58930.9375	959.2522	0.30175	1085.5036	0.032001	3155088	-0.98585	93.9877	93.9742	134.3349	132.2358	6985.416	117.9252	-0.04934	128.5864	484224.7
016	2018-06-14t2034	1529026756.24	larva	29.9119	-26.0028	-154.0107	578.5112	47.912	22672.7715	71594.0199	751630.7497	441.1311	-0.49694	354.7287	-0.65037	1367.6888	-0.14781	1359.338	164122.6562	877.9965	-0.45824	1274.9187	-0.0050523	5286956.5	-0.78663	87.0924	86.6657	128.166	126.5154	15379.916	110.7409	-0.066552	122.2274	1043803.06
016	2018-06-15t0034	1529041148.83	larva	33.9099	-22.0049	-150.0128	608.015	45.6293	22573.3699	71185.8579	717328.7856	640.7253	0.33907	600.2469	0.54834	1546.0671	-0.28012	1474.9366	185528.0625	1153.4844	-0.1006	1361.4229	-0.27974	7670123	-0.56281	92.9208	92.3568	139.8495	134.7229	16781.9434	117.9164	-0.0627	130.2586	1112354.5
016	2018-06-15t0434	1529055547.18	larva	37.9094	-18.0053	-146.0132	672.7927	49.6196	28266.9568	89166.5271	989893.3862	632.8042	-0.18889	609.4501	0.26165	1198.842	-1.3601	1187.7678	178627.4688	1008.4895	-1.0537	1141.382	-1.2247	9428150	-0.60174	103.9901	103.5738	147.8889	145.7083	22035.4492	128.9698	-0.046716	140.7878	1549348
016	2018-06-15t0834	1529069955.36	larva	41.9117	-14.0031	-142.011	711.5964	57.0888	32419.3187	102393.3122	1247600.226	607.1801	-0.85358	511.8171	-0.71757	1570.8982	-1.0867	1534.0612	268623.5938	1194.5982	-1.0287	1460.4218	-1.0306	10348170	-0.90814	98.4764	97.9689	143.7491	140.5803	24581.0938	124.2583	-0.057658	136.0781	1678333
016	2018-06-15t1234	1529084362.61	larva	45.9137	-10.0011	-138.009	831.2576	53.3087	37604.4335	118717.2945	1401242.7178	728.8762	-0.45195	613.3263	-0.32032	2091.1809	-0.62911	2067.8975	414053.8125	1545.9245	-0.55228	1926.4653	-0.59187	14430292	-0.60732	96.8389	96.2983	141.6234	139.8673	28041.4375	122.8854	-0.062291	134.4108	1917216.2
016	2018-06-15t1634	1529098751.68	larva	49.9107	-6.0041	-134.012	920.7325	63.3143	47417.5432	149465.623	2029437.8019	791.7739	-0.44167	627.2218	-0.50027	2534.9993	-0.3647	2473.6274	631214.8125	1878.0306	-0.15669	2305.1186	-0.35274	19678748	-0.16595	89.4839	88.6743	137.1981	134.7545	34162.3359	116.7118	-0.084441	129.5647	2224033.2
016	2018-06-15t2034	1529113179.98	larva	53.9185	-1.9962	-130.0041	989.8624	65.0617	54561.0155	172152.5581	2492519.7296	959.4975	0.34232	821.5521	0.54718	2745.7971	-0.46383	2666.9955	785298	2169.3143	0.10793	2553.2751	-0.35147	27387896	0.62478	89.8149	88.8888	143.2937	139.8648	40981.9844	121.5886	-0.074203	135.2473	2563675.8
016	2018-06-16t0034	1529127552.83	adult	57.911	1.9962	-126.0117	798.7632	86.1885	47088.2892	149656.1463	2429443.9082	1037.0304	0.4533	875.7037	0.61416	3068.0842	-0.40776	3010.8032	757816.8125	2341.2811	0.072112	2847.1622	-0.27371	25528576	-0.17162	81.2457	80.5078	127.156	123.3235	31407.5234	107.278	-0.1471	118.6963	2000024.8
016	2018-06-16t0434	1529141951.21	adult	61.9106	5.9958	-122.0121	1124.5514	71.3185	66088.8642	208239.7461	3218854.8501	962.9942	-0.47714	743.1316	-0.47885	3361.665	-0.37652	3325.8716	1163136.125	2453.2357	-0.094247	3113.2494	-0.24161	33272412	0.57565	96.2274	95.44	144.7327	142.9664	50077.5078	124.2502	-0.07833	137.2055	3324753
016	2018-06-16t0834	1529156369.34	adult	65.9156	10.0008	-118.0071	1188.3897	80.6779	71889.6166	226737.0592	3682740.2134	1011.9627	-0.5163	608.4099	-1.4633	4246.0107	0.36485	4187.6836	1596500	2898.573	0.48796	3952.9134	0.62465	37985030	0.85522	96.6616	95.9882	146.3935	144.6175	55043.9688	125.7703	-0.078808	139.6751	3628288.5
016	2018-06-16t1234	1529170756.98	adult	69.9122	13.9974	-114.0105	1108.0124	76.6524	66420.2876	209432.6016	3382413.1903	1191.535	0.26791	854.8975	-0.23444	4674.1406	0.5406	4554.917	1621926.75	3115.2791	0.56529	4254.9238	0.69533	41333160	0.9572	102.557	101.6227	155.3688	151.5872	53912.9688	132.3694	-0.056396	146.1093	3557600.2
016	2018-06-16t1634	1529185164.19	adult	73.9142	17.9994	-110.0085	1043.1363	74.3705	62992.032	198608.3117	3175051.2039	1361.0985	0.93462	1143.2729	1.093	4918.2578	0.52246	4759.2104	1618106.75	3442.3006	0.87893	4331.9834	0.4888	44766532	1.1144	108.5531	107.8157	160.6591	157.1656	52856.8477	137.8944	-0.040768	151.6175	3570310.8
016	2018-06-16t2034	1529199558.71	adult	77.9126	21.9979	-106.01	1235.6756	77.0799	72735.1241	229103.9968	3621260.3835	1347.1067	0.57204	861.6419	-0.48087	4984.5654	0.34807	4920.9873	1899119.5	3572.1957	0.84041	4592.279	0.56452	51198136	1.7397	99.4933	98.3677	154.2393	150.9862	58765.1719	130.0371	-0.091424	144.8367	3781342.8
016	2018-06-17t0034	1529213974.98	adult	81.9172	26.0024	-102.0055	1031.5711	73.1579	60737.2393	191413.3522	3007170.9603	1583.5953	1.5636	1424.1812	2.0555	5108.2334	0.27686	4947.8582	1624418.25	3660.5959	0.77877	4551.9747	0.30556	50241144	1.3853	112.5412	109.6159	218.6046	210.2213	69516.2734	153.4381	0.012772	192.4968	3570482
016	2018-06-17t0434	1529228359.45	adult	85.9128	29.9981	-98.0098	1133.2385	69.7379	65424.7193	206155.4178	3135569.6578	1476.3138	0.83819	1159.429	0.70971	5178.1401	0.18623	4870.127	1770924	3700.8761	0.68619	4540.1155	0.13245	50489932	1.2609	111.6135	109.6938	195.4841	191.2442	66855.5703	148.6578	-0.024118	177.2351	3817182.8
016	2018-06-17t0834	1529242776.58	adult	89.9176	34.0028	-94.0051	1042.387	72.8395	62111.4848	195765.451	3082671.2924	1516.1631	0.89713	1364.672	1.5254	4971.3325	-0.14335	4836.7861	1615683.125	3539.319	0.31586	4499.7782	-0.034225	49222236	0.98914	110.377	109.05	181.8949	176.0106	59115.8555	145.9357	-0.054688	166.4468	3583389.5
016	2018-06-17t1234	1529257166.79	adult	93.9149	38.0001	-90.0078	1086.2469	76.2205	65165.6534	205405.2629	3266649.7979	1383.1014	0.22827	1084.269	0.27937	4902.9536	-0.30583	4855.8159	1671907.25	3558.8609	0.28589	4573.3199	-0.039553	47058644	0.65334	101.3387	99.5419	183.6019	177.6549	62608.2578	140.7251	-0.11016	166.3549	3447949
016	2018-06-17t1634	1529271564.84	adult	97.9143	41.9996	-86.0083	1007.8736	68.4366	54845.5582	172752.8427	2526716.2459	1423.0677	0.37851	898.762	-0.49092	5346.5918	0.030727	5161.2883	1539818.5	3653.199	0.3997	4736.8495	0.07723	40849160	-0.13986	125.3738	121.7239	248.1135	239.7988	71456.6875	173.2559	0.10355	221.5755	3598854.8
016	2018-06-17t2034	1529285965.74	adult	101.9146	45.9998	-82.0081	1115.9865	79.1797	67679.1614	213181.6429	3483176.0849	1084.9707	-1.0209	949.1721	-0.24835	4330.5244	-0.94606	4119.0911	1533005.625	2555.4954	-1.2122	3668.5996	-1.1181	38338524	-0.41324	100.7992	97.2126	223.1438	217.9564	78992.8906	141.2558	-0.19212	198.8951	3561840.8
016	2018-06-18t0034	1529300364.56	adult	105.9143	49.9995	-78.0084	1072.0364	72.6688	63948.0949	201517.7691	3220696.5428	1280.3802	-0.15955	870.1675	-0.51766	5269.1011	-0.13134	5104.1917	1759879.75	3295.2986	-0.092967	4620.033	-0.10674	42763420	0.17276	120.0208	117.5177	242.9086	228.092	81131.4609	161.5332	-0.048565	203.2995	4008575
016	2018-06-18t0434	1529314784.41	adult	109.9198	54.005	-74.0029	938.9618	74.6095	55025.8309	173427.7054	2757458.2505	1471.7969	0.69991	1064.733	0.34894	6057.8511	0.54348	5894.3667	1744661.125	3792.292	0.68818	5119.4748	0.43802	42321520	0.19591	118.2152	114.9937	260.8336	242.7713	75120.0938	159.4139	-0.1414	203.1341	3399278.8
016	2018-06-18t0834	1529329170.29	adult	113.9158	58.0011	-70.0068	1052.5792	72.6757	60193.474	189563.8493	2957423.6348	1395.3246	0.46915	1099.064	0.56496	5208.1938	-0.17962	5124.5249	1640581.125	3608.6911	0.49483	4725.424	0.050565	43899704	0.44732	127.5431	120.5426	344.4547	334.3625	108503.2344	189.4192	0.27701	293.567	4012762.2
016	2018-06-18t1235	1529343622.36	adult	117.9303	62.0155	-65.9924	1008.8468	72.5411	60575.9074	190951.2202	3048855.6149	1327.2073	0.29051	1003.7545	0.25903	6265.1357	0.74404	5984.7075	1986048	3528.9105	0.46994	5364.1174	0.74581	41983548	0.31663	126.8635	122.0402	298.474	275.4351	94616.2578	177.0167	-0.034984	241.9856	4013073
016	2018-06-18t1634	1529357988.46	adult	121.9209	66.0061	-62.0018	1090.1065	71.2126	63362.029	199575.4944	3095548.0945	1218.3708	-0.0469	1012.5121	0.38328	5381.3584	0.043664	5220.9934	1786611	3143.8141	0.021932	4745.18	0.16983	40339040	0.22777	135.3789	129.9283	323.4051	289.9912	107370.4766	191.3474	0.14968	252.9144	4482260.5
016	2018-06-18t2034	1529372370.28	adult	125.9158	70.0011	-58.0068	1116.4326	71.769	63780.4795	200837.1335	3113810.7884	1207.2959	0.014206	893.8516	-0.029444	5570.4844	0.25526	5448.0923	1860541.75	3225.2046	0.2447	4908.7666	0.4029	40270560	0.31175	132.1358	128.3624	324.6863	295.3263	108445.2344	185.1953	-0.072108	256.2231	4407521.5
016	2018-06-19t0034	1529386770.43	adult	129.9159	74.0011	-54.0068	1108.3438	80.1409	68455.5687	215684.539	3595328.5376	1088.9491	-0.37764	811.6003	-0.30499	5469.4565	0.23202	5248.4058	1958065.5	3011.3576	0.041053	4703.405	0.26795	38899440	0.2592	110.6908	105.3303	297.5901	277.7083	106537.2734	157.5906	-0.6879	235.8124	3954095.8
016	2018-06-19t0434	1529401170.48	adult	133.9159	78.0011	-50.0068	1086.2398	76.2811	64199.2008	202202.0907	3255563.7911	1138.5298	-0.073356	906.6823	0.17797	5470.71	0.29709	5331.8606	1838158.625	3006.1783	0.13535	4657.8182	0.29674	38172628	0.2724	123.4269	118.3212	326.3695	294.6148	109660.1562	171.5175	-0.52811	250.1031	4138256.2
016	2018-06-19t0834	1529415589.34	adult	137.9211	82.0064	-46.0015	1097.483	72.9385	64303.3086	202515.9375	3176505.6694	1131.694	-0.022091	907.8401	0.24192	5804.5371	0.6333	5560.7051	1956129	2780.0802	-0.11388	4716.7051	0.42691	38029444	0.33908	133.9654	130.1702	295.8847	276.1103	99713.1406	180.6599	-0.46696	241.3651	4501772
016	2018-06-19t1234	1529429974.67	adult	141.9171	86.0023	-42.0056	1111.6716	75.3791	66285.431	208814.4666	3348101.406	1081.9324	-0.17018	841.3982	-0.0052288	6456.7437	1.2204	5855.6094	2240490	2590.5805	-0.3237	4858.9408	0.63584	37460828	0.35774	141.5255	136.9635	329.7271	301.2619	114415.3203	192.7621	-0.35515	255.4833	4900180.5
016	2018-06-19t1634	1529444376.55	adult	145.9176	90.0028	-38.0051	1146.2598	73.6051	66683.4143	210059.1605	3292022.7878	1167.0723	0.28756	945.3358	0.51955	5982.7788	0.89483	5507.4355	2087989.75	2943.5417	0.29496	4675.1674	0.51685	40667800	0.75162	144.0178	139.4519	319.8207	280.1576	111617.4375	197.4576	-0.37856	251.0003	5018443.5
016	2018-06-19t2034	1529458777.55	adult	149.9179	94.0031	-34.0048	1117.2392	70.5706	62582.3759	197034.8885	3052687.0264	1131.3248	0.18469	906.7819	0.38229	5607.7896	0.6483	5262.5312	1839355	2672.2537	-0.061107	4130.1866	0.029342	37023736	0.45521	148.3243	142.7051	335.3084	298.0324	109981.1562	212.5292	-0.21964	267.1275	4854062
016	2018-06-20t0034	1529473192.78	adult	153.9221	98.0073	-30.0006	915.9431	68.7297	51547.5965	162485.4221	2461846.768	1198.7972	0.56077	796.9894	-0.10234	4168.7778	-0.46168	4127.1406	1125570	2896.0177	0.35316	3832.8945	-0.21544	32318376	0.050315	157.9807	147.4218	361.6218	351.3941	97637.875	253.0666	0.38438	323.0391	4259002
016	2018-06-20t0434	1529487577.96	adult	157.918	102.0032	-26.0047	624.9807	116.5409	43273.8638	140267.5557	2655007.6769	974.0284	-0.48411	736.2903	-0.37553	3841.0398	-0.68218	3752.5662	868075	2325.2104	-0.5185	3417.0954	-0.59275	22008172	-0.92221	154.4512	149.0697	346.9852	336.0997	78418.6562	232.7181	-0.074405	306.8475	3489825
016	2018-06-20t0834	1529501980	adult	161.9185	106.0038	-22.0041	602.6011	89.4175	30505.5729	98391.0486	1350018.7538	848.2321	-1.0803	514.4016	-1.431	3893.4114	-0.6007	3754.9043	626839.25	2016.4668	-0.988	3438.225	-0.53007	13609884	-1.7089	155.1646	146.4623	349.0817	343.096	56202.1562	236.3306	-0.10987	327.1655	2489616.8
016	2018-06-20t1234	1529516384.15	adult	165.9197	110.0049	-18.003	682.4626	72.8468	41033.3544	129898.2278	2080966.4422	1034.227	-0.13133	839.4636	0.14858	3942.9099	-0.52877	3697.3044	847725.625	2297.6685	-0.49226	3278.409	-0.65708	22160384	-0.81386	171.9099	161.4925	398.6017	389.4196	85699.375	263.9778	0.28253	345.7782	3683513
016	2018-06-20t1634	1529530794.56	adult	169.9226	114.0078	-14.0001	611.6636	78.8356	31907.2426	101076.5972	1459623.2149	779.1278	-1.4174	520.396	-1.398	2826.6045	-1.4223	2812.6451	474869.5625	1767.5051	-1.3655	2623.1532	-1.3077	13035587	-1.693	161.6871	152.6737	325.2521	311.1552	54642.3555	242.3026	-0.18532	286.4574	2705186.5
016	2018-06-20t2034	1529545180.79	adult	173.9188	118.004	-10.0039	609.0603	75.5928	30577.6197	99176.2821	1354843.6946	1003.2784	-0.25004	803.9986	-0.0037734	3441.3083	-0.88909	3339.8232	554050.625	2391.2243	-0.28027	3155.0397	-0.73133	16139740	-1.3528	178.9209	171.1488	339.5206	324.8224	54662.8164	257.9085	0.014411	302.6466	2878301.2
016	2018-06-21t0034	1529559582.74	adult	177.9193	122.0045	-6.0034	630.4923	75.0778	35945.3655	114200.5255	1776498.6014	943.3768	-0.54816	859.5889	0.28618	2396.1531	-1.7548	2339.3793	450476.7812	1815.9696	-1.259	2198.7468	-1.7205	17726050	-1.1649	191.5035	184.3061	354.0063	344.8123	66553.1797	278.5518	0.31506	328.4561	3598350.5
016	2018-06-21t0434	1529573988.64	adult	181.9209	126.0062	-2.0017	608.944	71.2807	29926.1547	96248.7485	1281574.6077	1073.054	0.17124	924.1947	0.63081	3012.2473	-1.2245	2960.8691	475935.0625	2210.2054	-0.54718	2737.8669	-1.1342	16887724	-1.2256	202.0003	197.3054	357.6923	350.1659	56515.3828	294.0086	0.53165	332.3898	3179081
016	2018-06-21t0835	1529588401.05	dead	185.9244	130.0096	2.0017	620.4814	70.7734	33398.1861	106596.4117	1517761.6016	1030.3649	-0.034409	927.1298	0.67361	2424.6453	-1.7284	2400.2878	424312.9375	2012.5874	-0.88242	2297.5542	-1.5993	18006656	-1.0864	201.6979	195.8928	363.8945	355.4041	63681.5312	292.8616	0.44852	332.5507	3524872.5
017	2018-06-13t1632	1528925869.92	egg	-2.0009	-58.0265	-166.0369	175.2289	27.923	3719.8251	11836.6146	69209.1127	186.1593	1.2895	186.2175	1.1754	242.6975	4.2728	237.9222	5096.6475	221.0375	1.6546	234.2757	2.0449	378461.84	3.2596	71.0813	70.207	118.7768	115.4454	2494.3118	95.9918	-0.045871	109.3096	144508.34
017	2018-06-13t2032	1528940276.5	larva	2.0009	-54.0247	-162.0351	158.0268	21.5123	2806.0042	8918.5532	42257.7542	196.4344	0.95212	196.2422	0.87657	260.1822	2.2448	258.424	4162.915	233.4783	1.0806	248.5975	1.2519	304866.2	1.5139	71.0989	70.2557	118.0167	116.0867	1888.2668	96.8143	-0.049512	109.7232	110345.47
017	2018-06-14t0034	1528954744.68	larva	6.0199	-50.0057	-158.0161	169.4644	20.8596	2730.3105	8641.4568	38712.1922	194.8736	0.538	194.0868	0.50487	257.6595	0.93677	256.6082	4122.552	231.3117	0.47624	251.6471	0.5311	295233.47	0.55344	72.1093	71.1434	120.1264	117.6077	1922.0227	96.6578	-0.054161	113.9493	109245.65
017	2018-06-14t0434	1528969149.41	larva	10.0212	-46.0044	-154.0148	171.151	20.9592	2604.7211	8234.7636	36003.1389	198.259	0.14686	198.5292	0.17477	255.1904	0.023664	254.8546	3827.8567	234.0069	-0.078125	249.337	-0.11104	287673.8	-0.12044	72.7587	72.2176	120.3	117.1526	1804.4996	96.1737	-0.059213	111.3564	105572.83
017	2018-06-14t0834	1528983567	larva	14.0261	-41.9995	-150.0099	281.2498	45.2804	9129.0822	29082.3954	254913.0056	366.2079	0.75105	356.8117	0.79193	685.2839	0.6107	678.9113	33578.91	591.4668	0.6522	659.313	0.51966	1784165.1	-0.10102	70.4521	70.0561	113.7756	110.3322	5575.0063	93.7422	-0.066838	105.5608	343242.75
017	2018-06-14t1320	1529000739.34	larva	18.7961	-37.2294	-145.2398	390.9423	40.9248	11689.3206	37009.2133	298974.7042	528.5512	1.2637	430.9557	0.83504	1331.3027	1.4904	1308.259	83872.07	1038.6427	1.5331	1236.3722	1.4077	3307144.8	-0.18513	85.6759	85.349	129.6614	127.117	8168.67	111.362	-0.050169	123.3521	536074.3
017	2018-06-14t1634	1529012365.64	larva	22.0257	-33.9999	-142.0103	486.632	39.2988	15041.0351	47430.4872	407374.2006	428.3284	0.29822	387.0449	0.2749	903.4733	-0.12476	899.6211	73181.336	771.1298	0.18893	873.3063	-0.0085149	3436479	-0.51336	83.5847	83.485	124.0198	122.3108	10045.602	106.342	-0.060654	117.4172	670600
017	2018-06-14t2034	1529026769.42	larva	26.0267	-29.9988	-138.0093	480.4031	35.6655	14214.1762	44879.5435	352026.982	709.2173	1.6538	692.3174	1.8485	1688.9628	1.0977	1660.9043	130050.13	1293.4744	1.3659	1574.166	1.2137	5395016	-0.37379	97.4118	96.8789	138.7437	137.7883	10683.266	121.3403	-0.044494	133.3912	741011.6
017	2018-06-15t0034	1529041162.08	larva	30.0247	-26.0009	-134.0113	526.3741	55.803	23738.1356	75367.9081	885920.4679	410.4867	-0.70839	309.5016	-0.94982	1066.0621	-0.78985	1055.1284	133257.77	831.4864	-0.61769	1008.5006	-0.63915	5129852	-0.83782	81.4878	81.0071	123.3297	119.8421	15416.209	105.5423	-0.074992	115.9363	1018353.6
017	2018-06-15t0434	1529055560.56	larva	34.0243	-22.0013	-130.0117	598.9507	44.9544	21996.2815	69424.062	672661.5391	795.8065	1.3506	754.0236	1.5331	2002.1182	0.59245	1961.639	234247.83	1512.1034	0.97771	1854.389	0.80294	9276716	-0.18452	94.5676	93.9276	140.0141	137.3577	16381.649	120.6388	-0.058171	132.87	1102374.4
017	2018-06-15t0834	1529069968.59	larva	38.0265	-17.9991	-126.0095	839.5013	51.3988	33604.2875	105834.5627	1167640.3713	647.5186	-0.10127	486.34	-0.56771	2238.2373	0.512	2187.3666	398406.25	1492.708	0.3565	2048.4448	0.66255	11496044	-0.15961	92.7479	92.2336	138.4537	135.0539	24644.762	118.9602	-0.066564	130.7139	1646646.6
017	2018-06-15t1234	1529084375.93	larva	42.0285	-13.997	-122.0075	876.0977	50.8911	37695.8727	118776.9563	1370813.9821	561.6014	-1.1914	493.6525	-0.84973	2051.8662	-0.28915	1996.2716	408321.38	1146.8593	-1.1787	1608.3886	-0.75446	11154527	-0.76066	89.5642	89.1608	133.9716	132.1136	26660.354	114.7579	-0.079341	127.2528	1778924.2
017	2018-06-15t1634	1529098765.01	larva	46.0255	-10.0001	-118.0105	1023.8294	63.385	52392.0444	165128.6752	2214945.5282	617.8638	-1.2753	533.1021	-0.8834	1828.6915	-1.0507	1797.3557	502890.16	1384.0845	-1.0044	1648.0965	-1.1163	16977044	-0.14558	82.1027	81.5214	125.3176	123.226	34462.344	107.0582	-0.10497	118.5561	2255935.5
017	2018-06-15t2034	1529113193.25	larva	50.0333	-5.9922	-114.0026	1045.2525	62.5817	54239.0225	170881.9168	2377449.889	787.8658	-0.48385	692.9484	-0.056133	2256.3508	-0.78262	2191.1743	643060	1713.1158	-0.59833	2035.6821	-0.83294	22406116	0.29575	93.2507	92.158	144.2135	141.9782	41100.836	123.7038	-0.061975	137.1547	2651957.8
017	2018-06-16t0034	1529127566.09	larva	54.0258	-1.9998	-110.0102	1068.1762	74.5027	63859.4173	201241.3447	3206529.1402	834.0629	-0.57936	650.6416	-0.60604	2922.979	-0.2314	2862.2842	976275	2162.7505	0.079606	2700.8199	-0.11948	27815996	0.68204	81.4161	80.7359	126.267	124.3702	42173.195	106.9176	-0.1315	119.1718	2715227
017	2018-06-16t0434	1529141964.46	adult	58.0253	1.9998	-106.0106	1092.1943	72.0756	64525.7549	203299.7896	3182980.6595	967.8508	-0.046579	648.6285	-0.85609	4508.061	1.458	4332.5884	1519216.5	2795.2698	1.1341	3891.0884	1.3511	32617540	0.94403	92.4911	91.6163	141.4457	138.5291	47667.19	120.5178	-0.087602	133.9239	3117041
017	2018-06-16t0834	1529156382.67	adult	62.0304	6.0048	-102.0056	1239.9922	74.8416	68863.7057	216830.6569	3310505.3384	1050.527	0.10362	717.1578	-0.64525	4051.6167	0.47172	3985.5803	1462633.6	2968.9398	1.0567	3668.0007	0.57659	37853640	1.263	92.3362	91.6017	145.1344	139.4029	52393.523	120.7032	-0.095636	134.2958	3327149
017	2018-06-16t1234	1529170770.29	adult	66.027	10.0014	-98.009	1065.6807	78.153	66395.0713	209249.8844	3484895.9577	1111.1963	0.11411	805.2058	-0.32644	5178.4937	1.4674	5067.7158	1796937.2	3189.3029	1.1025	4494.281	1.3911	38496284	0.92209	101.8889	101.0965	153.1085	149.5927	53128.637	131.289	-0.052555	144.6899	3529839.5
017	2018-06-16t1634	1529185177.42	adult	70.0289	14.0034	-94.007	1163.4628	76.7335	71848.2832	226278.3786	3771405.9852	1228.4941	0.48373	903.9831	0.028972	4781.7637	0.65379	4684.0933	1793161.4	3403.3107	1.1435	4363.8755	0.83618	46035360	1.6345	104.62	103.6405	156.9068	153.34	58840.055	134.7418	-0.045375	148.8906	3920425.5
017	2018-06-16t2034	1529199572.05	adult	74.0275	18.0019	-90.0085	1120.0285	84.1178	70981.6976	223770.2827	3795134.2435	1289.5103	0.51728	1067.4452	0.69693	4603.9595	0.16827	4498.8506	1708068.9	3309.0513	0.61361	4132.6221	0.21993	47747984	1.5334	99.4668	98.6442	150.5373	147.7234	55849.344	129.0345	-0.083725	142.7139	3683055
017	2018-06-17t0034	1529213988.23	adult	78.0319	22.0064	-86.004	1044.3738	78.9298	64706.9342	203999.7745	3386691.5484	1463.2374	1.1901	1137.0457	0.86131	5418.8545	0.80045	5252.0879	1831572.8	3795.8633	1.2448	4778.018	0.7933	49414990	1.4853	105.4211	104.2412	163.2045	160.2932	55163.12	137.4797	-0.055277	153.1986	3560176.5
017	2018-06-17t0434	1529228372.72	adult	82.0276	26.0021	-82.0083	1163.5456	76.9395	70718.2966	222811.4354	3623244.2153	1397.8643	0.61695	918.1681	-0.30443	5608.1978	0.78256	5472.4329	2075033.1	3745.5065	0.92315	4925.2739	0.75665	51596570	1.5675	104.9365	103.3759	170.1798	167.5361	62966.508	140.5636	-0.053313	159.8242	3873311.2
017	2018-06-17t0834	1529242790.15	adult	86.0325	30.0069	-78.0035	1062.1236	85.0416	71613.0883	225953.9308	4022506.8204	1342.969	0.19507	1112.5988	0.49899	4843.5605	-0.15049	4687.8828	1811491.6	3215.0494	-0.1273	4229.854	-0.23728	50106172	1.2073	101.7318	97.7308	224.8438	220.3213	84091.58	145.1711	-0.043477	201.5888	3795614
017	2018-06-17t1234	1529257180.23	adult	90.0297	34.0042	-74.0063	945.7668	76.9841	59972.3416	189248.9055	3159883.4492	1506.6471	0.85235	1320.8326	1.335	5099.825	-0.022914	5003.6797	1596245.2	3472.9108	0.20867	4521.356	-0.01125	47139976	0.71531	111.2185	108.6326	208.0054	200.8409	65105.68	152.7125	-0.015135	183.525	3479803.5
017	2018-06-17t1634	1529271578.22	adult	94.0292	38.0036	-70.0068	1152.4843	78.8352	72371.0317	228050.2632	3839741.1594	1227.3966	-0.45693	949.3468	-0.28991	4347.651	-0.8329	4242.9709	1643412	3153.3416	-0.34134	3999.4441	-0.68609	46341588	0.56183	114.3884	109.5079	262.5929	257.4635	99260.125	166.9171	0.063382	235.801	4318850
017	2018-06-17t2034	1529285979.14	adult	98.0294	42.0039	-66.0066	928.0356	80.5034	57528.1245	181441.8028	3040615.1757	1576.4573	1.0343	1146.6797	0.53992	7142.04	1.6845	6927.0054	2149754	4412.4478	1.541	6363.1174	1.8674	47304750	0.66868	123.3428	118.0529	268.3371	258.3224	80769.47	177.563	0.13621	237.7933	3701148
017	2018-06-18t0034	1529300377.9	adult	102.0291	46.0035	-62.0069	1015.7785	78.126	61992.4081	195324.7281	3254839.8216	1468.963	0.57946	1092.5082	0.34143	6130.209	0.67698	6003.7844	1986187.8	3988.6799	0.89061	5456.5331	0.81155	47537110	0.70766	121.6275	117.507	271.7804	261.741	88056.836	169.7897	0.063667	230.0488	3935989
017	2018-06-18t0434	1529314797.86	adult	106.0346	50.0091	-58.0014	1072.8401	83.5617	72938.411	229983.7024	4162356.2093	1290.2122	-0.11655	1023.0444	0.10711	5587.246	0.14824	5382.6484	2123153.5	3394.5549	0.052372	4871.876	0.1609	49016450	0.91379	111.3806	105.1758	312.7044	304.367	118827.664	162.6598	-0.037512	270.0273	4231461.5
017	2018-06-18t0834	1529329183.67	adult	110.0307	54.0051	-54.0053	1194.3046	82.7822	79636.8499	250868.6994	4470948.1038	1155.4011	-0.5843	878.353	-0.40961	5029.833	-0.34859	4936.7375	2092410.6	3146.9832	-0.23312	4545.0905	-0.16233	47980344	0.84741	116.199	111.3391	291.938	288.4429	121446.234	163.5321	-0.088048	247.0335	4825394.5
017	2018-06-18t1235	1529343635.91	adult	114.0452	58.0196	-49.9908	1157.7008	78.1328	72214.5547	227448.011	3840866.4788	1185.0553	-0.37832	957.9834	-0.0094416	5243.352	-0.14952	5175.0269	1976743.8	3135.9387	-0.17448	4637.5404	-0.039598	44652884	0.53364	124.3941	120.0371	275.3759	262.2288	103816.7	175.3704	0.022348	237.1464	4687171
017	2018-06-18t1634	1529358001.82	adult	118.0357	62.0102	-46.0003	1119.5973	80.5072	70447.837	221921.1932	3842568.7799	1115.4446	-0.56425	910.5671	-0.12259	4836.589	-0.45975	4686.978	1779864.8	2786.0008	-0.5828	4240.2446	-0.40196	40984780	0.20963	124.208	122.1916	255.5737	242.9067	94051.13	174.3265	-0.092949	215.9635	4563773.5
017	2018-06-18t2034	1529372383.73	adult	122.0307	66.0051	-42.0053	1117.0619	80.8468	71623.5653	225648.6063	3891570.3666	1068.3463	-0.65605	715.1944	-0.85393	5376.4653	0.040706	5144.1755	2010798	3007.2013	-0.17031	4382.5891	-0.19733	39894188	0.18266	130.3571	126.9933	279.7473	260.7528	104625.5	178.4689	-0.10675	231.9176	4867795
017	2018-06-19t0034	1529386783.91	adult	126.0308	70.0052	-38.0052	1121.9344	83.2805	73215.5328	230715.7967	4027824.6342	1045.9103	-0.64979	648.9388	-1.0641	6187.686	0.76893	5827.9001	2363696	3061.1601	0.011339	4945.803	0.44237	39900430	0.27548	128.6357	121.5574	369.712	359.6494	141229.97	189.1817	0.00098143	322.1955	4907324.5
017	2018-06-19t0434	1529401183.99	adult	130.0308	74.0052	-34.0052	1202.815	79.9298	74649.3081	235037.4674	3973144.0382	1057.7175	-0.50659	663.7415	-0.94027	6232.927	0.86299	6008.6826	2430841.5	3158.6544	0.25893	5164.6178	0.7365	41189636	0.49867	137.911	133.2843	311.6746	302.1076	121553.086	189.4887	-0.095008	260.7472	5370531
017	2018-06-19t0834	1529415602.74	adult	134.036	78.0104	-30	1177.8468	80.0813	76070.8057	239615.7859	4136500.5659	996.7903	-0.67863	646.3669	-0.96102	5334.636	0.18781	5106.6426	2117850.5	2884.7562	-0.041732	4573.3387	0.21374	39542670	0.41479	139.3938	135.8462	345.7067	300.6649	137245.55	192.5346	-0.14275	260.81	5529751.5
017	2018-06-19t1234	1529429988.08	adult	138.0319	82.0063	-26.0041	1176.1823	82.0403	76482.6667	240992.3892	4238429.7891	1009.4789	-0.55457	621.0593	-1.033	5833.564	0.65858	5645.4526	2327592	3012.438	0.23683	4986.7764	0.70026	40251960	0.56585	140.6558	135.8096	392.8643	373.3568	156752.84	197.027	-0.17066	291.9999	5608510
017	2018-06-19t1634	1529444390.05	adult	142.0325	86.0069	-22.0035	1169.5868	93.0772	77441.781	244216.6059	4349020.9719	1028.662	-0.40554	664.5983	-0.80243	5672.4404	0.5876	5512.4248	2291666	3027.6298	0.34379	4957.3448	0.73661	41523996	0.76761	144.0321	139.3197	363.9153	339.5224	147021.78	201.7692	-0.19545	277.2761	5814142.5
017	2018-06-19t2034	1529458790.95	adult	146.0327	90.0071	-18.0033	1171.1793	83.2934	67850.0875	214319.4229	3507723.5477	1031.7941	-0.32796	671.4272	-0.73676	6015.317	0.92265	5731.6294	2135437.5	2975.5066	0.3463	5033.6931	0.87796	36577100	0.3458	142.3983	139.4509	301.4265	294.3131	107006.4	205.8024	-0.23262	264.6747	5048019.5
017	2018-06-20t0034	1529473206.17	adult	150.0369	94.0114	-13.9991	1034.9589	79.3085	63885.8897	201299.5067	3378576.0775	1219.0616	0.59551	811.1583	-0.062408	5475.3423	0.54329	5224.7393	1828764.4	3388.4442	1.064	4856.7987	0.76064	40632544	0.81567	158.5678	153.1187	316.527	307.8967	105720.03	243.1544	0.31815	292.4725	5285223
017	2018-06-20t0434	1529487591.38	adult	154.0328	98.0073	-10.0032	960.5918	81.0427	59362.8118	187146.1302	3183643.3203	1165.3594	0.40274	804.986	-0.06401	5181.485	0.35867	4949.0774	1606260.2	3223.3452	0.8764	4563.8068	0.52246	36085350	0.42572	166.0315	159.0626	337.3768	331.8077	104586.82	260.645	0.51431	311.7574	5141166
017	2018-06-20t0834	1529501993.47	adult	158.0334	102.0078	-6.0026	864.5851	80.6656	54074.0308	170625.7287	2901874.2542	1196.1552	0.59739	867.128	0.25002	5876.719	0.972	5607.0483	1663111.5	3058.6851	0.67093	4855.0121	0.86711	33759090	0.24758	179.436	173.506	369.8801	359.9644	104676.055	277.6755	0.71087	336.9804	5064223
017	2018-06-20t1234	1529516397.6	adult	162.0346	106.009	-2.0014	906.9636	80.6765	56926.0259	179571.7899	3088258.389	1171.6619	0.52249	858.1383	0.22507	5138.2314	0.41659	4860.0747	1531193	3076.3125	0.75637	4393.5903	0.44608	34804216	0.40184	192.0464	186.1562	388.8924	380.7808	115889.92	298.3931	0.97743	356.5829	5704737.5
017	2018-06-20t1634	1529530807.96	dead	166.0374	110.0119	2.0014	839.4227	80.3312	53624.1612	169259.2515	2976930.5104	1219.3993	0.80307	959.8338	0.73284	5436.212	0.70021	5174.7991	1522139.4	2854.9949	0.43987	4341.4015	0.43662	34110256	0.37942	209.4043	207.3043	408.5808	400.2132	114402.61	316.0968	1.1988	373.4672	5857666.5
018	2018-06-13t1246	1528912314.64	larva	0	-61.7956	-169.806	157.3843	28.0564	2323.0744	7431.4501	33908.9098	0	0.010367	0	-0.12027					0	0.47156	0	0.72848	0	1.9949	0	0				0	-0.14802	0	0
018	2018-06-13t1632	1528925882.68	larva	3.7689	-58.0267	-166.0371	181.6729	59.3656	4017.8865	14185.9979	109792.1054	0	-0.37924	0	-0.46372					0	-0.077448	0	0.054808	0	0.87991	0	0				0	-0.15601	0	0
018	2018-06-13t2032	1528940289.36	larva	7.7708	-54.0248	-162.0352	150.5594	25.4123	2182.3445	6947.9899	30216.6432	0	-0.80229	0	-0.83012					0	-0.6326	0	-0.56807	0	0.10429	0	0				0	-0.16508	0	0
018	2018-06-14t0034	1528954757.52	larva	11.7897	-50.0059	-158.0163	150.7563	25.3761	2242.2487	7133.6229	31323.9001	0	-1.2379	0	-1.2007					0	-1.1614	0	-1.1176	0	-0.47809	0	0				0	-0.17495	0	0
018	2018-06-14t0434	1528969162.2	larva	15.791	-46.0046	-154.015	217.5802	26.2307	3946.8576	12471.2816	65862.7315	562.407	1.7755	586.9551	2.0627	1002.5289	1.1848	999.3212	22055.6367	838.6302	1.2722	968.6459	1.1351	1225484.8	-0.52187	86.9574	86.3258	128.9421	126.4255	2836.7261	110.9075	-0.047677	120.8503	189480.19
018	2018-06-14t0834	1528983579.87	larva	19.7959	-41.9997	-150.0101	119.278	22.2577	2056.2066	6566.1045	31432.5119	620.3507	1.7342	621.275	1.9375	948.9442	0.32704	941.8636	11387.3301	840.0396	0.71774	910.9304	0.38804	707820.2	-1.1235	96.3572	96.6104	131.626	130.716	1579.512	119.2921	-0.040781	128.7232	109943.58
018	2018-06-14t1320	1529000752.19	larva	24.566	-37.2296	-145.24	500.8892	43.9248	16614.1554	52536.0426	464657.2241	565.6368	0.89453	516.4981	0.86478	1260.5498	0.34869	1239.7781	112188.9297	1018.7601	0.67113	1185.4184	0.45171	5001360.5	-0.3292	90.5018	90.0368	132.1436	130.2967	11760.7764	116.2391	-0.050074	126.4396	800217.06
018	2018-06-14t1634	1529012378.56	larva	27.7955	-34	-142.0105	353.3333	39.5097	8863.0266	28034.3867	202316.0736	559.4749	0.50496	557.9548	0.8391	1096.2565	-0.45703	1090.4029	52620.3125	856.5223	-0.26615	1038.5094	-0.31091	2675409	-1.2871	95.8487	95.1324	139.1051	135.8026	6677.0459	120.5172	-0.047999	130.9285	458348.25
018	2018-06-14t2034	1529026782.66	larva	31.7967	-29.9989	-138.0093	692.9222	46.2335	27874.2333	87910.3196	933789.0289	522.123	-0.19074	472.1947	-0.077027	1214.4238	-0.69035	1206.182	179734.7188	955.4778	-0.44668	1141.4181	-0.53279	7685128.5	-0.35411	91.6505	91.267	133.3802	131.0501	19740.2695	116.2131	-0.061377	127.613	1349003.1
018	2018-06-15t0034	1529041175.32	larva	35.7946	-26.0009	-134.0114	786.4347	49.0453	34386.3434	108600.5833	1222039.7871	570.4888	-0.35697	513.5358	-0.19506	1430.7146	-0.71584	1390.9387	260390.0625	1073.6266	-0.58064	1302.3886	-0.62871	10329840	-0.12119	91.8872	91.4535	137.335	135.5249	24994.9766	118.7409	-0.064829	130.7689	1663801.2
018	2018-06-15t0434	1529055573.97	larva	39.7943	-22.0013	-130.0117	902.7895	55.6775	40461.5706	127486.4887	1499244.6692	468.1336	-1.5638	434.9119	-1.064	1116.5533	-1.677	1106.002	237825.875	912.2913	-1.5737	1056.5177	-1.6076	9964223	-0.72719	81.152	80.4898	126.9563	122.7528	27041.6836	105.5476	-0.096263	117.4496	1727320.8
018	2018-06-15t0834	1529069981.87	larva	43.7965	-17.9991	-126.0095	887.7592	56.3471	42731.3477	134642.7824	1707753.2605	551.9892	-1.4836	518.257	-0.82146	1426.955	-1.493	1421.9221	321064.875	1098.606	-1.5252	1360.0792	-1.4257	12398230	-0.73099	85.3677	84.6749	129.8589	127.7104	29218.25	111.325	-0.089864	122.9333	1917444.5
018	2018-06-15t1234	1529084389.29	larva	47.7985	-13.997	-122.0075	908.5479	54.2404	40956.4828	129092.3968	1529507.2096	714.0441	-0.77684	633.624	-0.31242	1988.673	-0.97257	1969.7702	429553.375	1533.5968	-0.81067	1850.6966	-0.93117	15391220	-0.66457	86.4159	85.8105	132.9922	130.3976	28726.3066	114.137	-0.088737	126.0339	1862695
018	2018-06-15t1634	1529098778.43	larva	51.7955	-10.0001	-118.0105	998.9203	57.7288	47780.6637	150484.0387	1895865.5718	809.6373	-0.51755	705.3435	-0.090873	2479.0527	-0.6331	2417.4741	622242.25	1791.635	-0.59656	2197.5807	-0.73184	20314608	-0.29447	82.0148	81.4795	130.1019	126.0798	32655.584	108.5251	-0.11703	121.1576	2057833.2
018	2018-06-15t2034	1529113206.64	larva	55.8033	-5.9922	-114.0027	929.5136	60.6793	48199.049	151931.6091	2076871.8359	1024.8464	0.60246	819.8756	0.40103	3695.5745	0.62147	3613.5835	934980.3125	2558.7837	0.83795	3262.2619	0.60241	25906068	0.14061	93.1097	92.3903	143.7643	140.0809	36372.3555	121.8185	-0.076934	134.8467	2353625.8
018	2018-06-16t0034	1529127579.47	larva	59.7958	-1.9998	-110.0102	1129.3557	65.2515	62226.2991	195977.7172	2895675.8779	968.8273	-0.22508	625.8054	-1.0962	3562.99	0.047442	3488.5924	1161534.75	2638.2611	0.55792	3303.2814	0.24941	31543078	0.55661	96.8413	96.2327	146.5648	143.9974	47780.1406	126.1914	-0.065133	138.3119	3152958
018	2018-06-16t0434	1529141977.86	adult	63.7953	1.9998	-106.0106	1043.559	67.9133	58522.3972	184439.6655	2712549.765	1134.0044	0.483	868.8427	0.17344	4325.2261	0.6272	4262.9373	1323519.25	2935.0171	0.7873	3925.2167	0.78673	34700536	0.58718	94.5089	94.1011	143.2745	141.0271	43841.9922	122.3628	-0.091089	136.0426	2891972.5
018	2018-06-16t0834	1529156395.89	adult	67.8003	6.0048	-102.0056	1057.2679	70.3108	64667.1218	204006.7912	3246782.4266	1127.2886	0.05393	825.5134	-0.29875	4439.1323	0.41704	4299.709	1500426.75	2976.4794	0.4713	3947.6296	0.44866	38059516	0.67646	102.0546	101.3616	151.7414	149.0979	51288.5859	130.3303	-0.061059	143.9237	3445568.5
018	2018-06-16t1234	1529170783.54	adult	71.7969	10.0014	-98.0091	1098.921	79.4445	67808.6926	213793.7717	3529548.5874	1125.545	-0.27512	952.0341	0.20164	3585.5378	-0.84421	3560.7166	1269280.375	2750.9604	-0.3201	3371.7781	-0.64525	39813904	0.57311	93.5644	92.599	145.0738	141.681	51356.1289	122.1828	-0.11004	136.6327	3309653.5
018	2018-06-16t1634	1529185190.79	adult	75.7989	14.0034	-94.0071	1163.0199	71.8365	68742.2296	216509.6596	3428396.9737	1274.9567	0.31044	941.2723	-0.021443	4547.4443	-0.014759	4493.6406	1637079.875	3295.1905	0.46076	4153.1736	0.13122	45798990	1.1227	104.0434	102.9798	157.5319	154.3723	56711.4844	134.4781	-0.062848	149.3638	3737448.2
018	2018-06-16t2034	1529199585.43	adult	79.7974	18.0019	-90.0085	1209.1215	74.1245	72729.4806	229174.0578	3673513.576	1254.3735	-0.019864	827.7224	-0.687	4697.7139	-0.061278	4618.7009	1785131.25	3341.6937	0.31643	4347.0055	0.15443	47627308	1.1324	97.1338	96.2369	153.7935	150.1935	58441.5508	129.4784	-0.10106	144.4854	3688072
018	2018-06-17t0034	1529214001.49	adult	83.8019	22.0063	-86.0041	1069.3712	71.7864	63342.322	199543.2559	3154700.6011	1412.3811	0.61004	1027.4746	0.16101	5234.8242	0.31442	5177.8694	1737961.625	3548.5611	0.50462	4678.7586	0.37761	46754052	0.83096	107.5915	106.8871	164.4451	159.5231	54595.7578	138.6211	-0.069858	153.7489	3561600.2
018	2018-06-17t0434	1529228385.99	adult	87.7976	26.002	-82.0084	1126.1664	72.7807	69941.3827	220524.2079	3595686.7979	1339.6025	0.13105	804.5646	-0.89294	5197.9019	0.1301	5145.7246	1897234.25	3603.1723	0.46815	4789.2779	0.36258	48894150	0.99352	110.8098	109.8243	174.5087	169.3634	63695.6562	144.7209	-0.052708	161.6369	4044448
018	2018-06-17t0834	1529242803.47	adult	91.8025	30.0069	-78.0035	1088.8374	76.3711	64422.581	202957.3391	3231848.8225	1296.264	-0.13638	951.2675	-0.27763	4529.6338	-0.62674	4471.5693	1526486.625	3305.1743	-0.086152	4185.2644	-0.43737	43599840	0.22665	113.4601	111.9845	182.668	177.7817	61559.125	148.6009	-0.047105	168.3456	3816230
018	2018-06-17t1234	1529257193.63	adult	95.7997	34.0042	-74.0063	1025.9403	78.3754	60298.7671	190252.8813	3013553.9012	1375.1509	0.17997	1093.5834	0.31486	5033.9517	-0.23501	4858.675	1590728.75	3606.5898	0.34187	4538.6861	-0.11102	43324130	0.16825	108.9598	107.0278	190.3867	184.3683	60162.1875	145.976	-0.088021	170.8906	3432777
018	2018-06-17t1634	1529271591.61	adult	99.7992	38.0036	-70.0068	1016.4259	73.4553	59852.4103	188564.699	3000061.3641	1343.696	0.043917	1113.1296	0.40774	4608.4595	-0.68914	4528.189	1442447.75	3383.2343	-0.0056065	4256.3635	-0.46983	42006624	0.015211	115.2145	113.0257	202.7896	197.4294	63473.1367	153.833	-0.059316	182.5762	3601834.2
018	2018-06-17t2034	1529285992.53	adult	103.7994	42.0039	-66.0066	1050.0347	73.9361	60949.2047	192003.2856	3065217.2838	1357.4236	0.12991	1052.1213	0.19463	4877.5986	-0.48241	4781.5747	1555954	3416.1132	0.061378	4403.4348	-0.33308	43235300	0.20196	113.5985	110.9106	224.9941	216.588	71773.1328	154.1766	-0.097984	191.1863	3618225.5
018	2018-06-18t0034	1529300391.21	adult	107.799	46.0035	-62.0069	1082.3657	69.4634	59738.2777	188140.8037	2848851.893	1416.2753	0.42275	1035.9035	0.18651	6185.0078	0.64705	6054.2817	1935907.5	4031.6444	0.98412	5552.3461	0.87383	44295424	0.38	122.4535	119.6303	234.9061	230.0223	73525.625	162.2232	-0.06761	205.5997	3829856.5
018	2018-06-18t0434	1529314811.23	adult	111.8046	50.009	-58.0014	962.2641	73.3761	58552.4842	184639.7441	2977842.397	1422.0018	0.51992	1149.7094	0.7224	5310.2539	-0.11466	5241.835	1624937.625	3748.7245	0.64054	4934.1563	0.2377	43473440	0.35273	113.1458	110.4369	216.6172	208.1781	66284.875	153.9242	-0.30604	191.0072	3459095
018	2018-06-18t0834	1529329196.97	adult	115.8006	54.0051	-54.0053	1128.7814	74.2656	66645.6833	209813.9408	3396051.3361	1196.6812	-0.29284	1021.8704	0.28664	4586.8911	-0.70299	4513.373	1600825	3058.3065	-0.25187	4137.1487	-0.54454	41673224	0.23268	113.703	111.6833	211.8173	202.9346	73924.25	154.7159	-0.44933	186.8369	3959593
018	2018-06-18t1235	1529343649.55	adult	119.8153	58.0197	-49.9907	1051.3466	71.4075	59122.4925	186180.414	2859639.8408	1328.2384	0.34356	1167.2098	0.97838	5758.583	0.33505	5629.3772	1785160.75	3181.0468	0.020403	5135.3554	0.52925	41065148	0.25641	129.5931	125.2291	312.8848	304.0293	96994.2812	175.27	-0.11398	240.2644	4006630
018	2018-06-18t1634	1529358015.15	adult	123.8057	62.0101	-46.0003	1081.7406	72.6525	63088.2723	198726.6205	3121114.418	1171.0315	-0.19084	1015.2112	0.43695	5752.4399	0.37744	5553.7844	1898305.25	2806.5604	-0.41242	4992.6768	0.45176	38607736	0.087237	125.188	122.6067	261.6598	253.3224	86347.7344	168.7265	-0.33803	227.2905	4127323
018	2018-06-18t2034	1529372397.09	adult	127.8007	66.0051	-42.0053	1017.9047	77.5619	62062.5633	195608.7049	3205365.6196	1083.4625	-0.45141	872.3087	-0.083711	5333.2749	0.086739	5232.6069	1727981	2522.3366	-0.7233	4438.8407	-0.039119	35102020	-0.18495	124.8084	122.5971	225.3952	219.5433	73028.0312	167.5817	-0.45082	201.8534	4043542
018	2018-06-19t0034	1529386797.32	adult	131.8007	70.0052	-38.0052	1073.7101	79.4733	65576.0183	206683.6875	3395467.3056	1025.3405	-0.60978	863.4196	-0.054458	5059.8076	-0.072859	4909.042	1735514	2539.1989	-0.6085	4286.1994	-0.1181	35102532	-0.090967	126.7811	123.2199	258.417	251.3569	88637.0391	174.6331	-0.4205	233.3788	4340349.5
018	2018-06-19t0434	1529401197.49	adult	135.8008	74.0052	-34.0052	1083.4778	74.1546	65890.4867	207566.2275	3396147.6729	1026.677	-0.52121	779.2016	-0.3591	5275.7241	0.16935	5141.8438	1820124.875	2701.0175	-0.27843	4530.0844	0.20149	35321796	0.020661	133.7629	131.4725	269.215	252.8501	92879.1719	179.3788	-0.43464	222.1687	4601980.5
018	2018-06-19t0834	1529415616.01	adult	139.8059	78.0104	-30	660.6988	100.8437	40513.7009	131195.871	2184174.4664	1139.4207	0.051174	761.5038	-0.38515	6208.6416	0.98943	6069.6516	1316232	3436.107	0.91746	5352.8931	1.0985	24120396	-1.0237	147.548	144.3688	300.8427	297.7814	63778.6406	201.698	-0.1337	261.2083	3123444.8
018	2018-06-19t1234	1529430001.48	adult	143.8019	82.0063	-26.0041	668.3786	78.3139	37717.6615	120334.7801	1818634.826	1142.3248	0.13568	776.2615	-0.2782	6390.6528	1.1942	6280.7957	1265349.25	3598.1141	1.255	5771.8176	1.5824	22571196	-1.0957	148.4551	146.1284	258.1059	252.9284	51104.9688	203.6855	-0.20941	236.3363	2933324
018	2018-06-19t1634	1529444403.46	adult	147.8024	86.0069	-22.0035	1017.8911	73.6416	61708.0276	194480.0075	3186377.0495	982.6327	-0.53454	768.8695	-0.27773	5084.1006	0.19586	4980.8682	1642164.5	2425.5156	-0.48003	4348.8266	0.21669	31650600	-0.11585	154.5354	151.4059	279.4158	267.2023	90251.2969	210.9793	-0.18957	249.1797	4977586
018	2018-06-19t2034	1529458804.27	adult	151.8027	90.0071	-18.0033	1067.7822	77.0779	57050.7957	180640.0043	2672525.0117	986.1797	-0.46986	807.9451	-0.062308	4643.6338	-0.10295	4587.251	1388446.5	2237.0571	-0.71813	4064.0423	-0.0092281	29484800	-0.26167	148.9012	143.7813	282.1939	276.3304	84375.9766	218.6358	-0.16297	257.8513	4451847
018	2018-06-20t0034	1529473219.52	adult	155.8069	94.0113	-13.9991	950.9953	76.9611	56802.3079	179099.4792	2890018.7087	1020.5878	-0.27345	855.4889	0.18391	4646.7666	-0.050979	4599.3325	1380089.75	2224.6061	-0.69938	4162.7969	0.13943	30263490	-0.12832	161.9834	157.3981	294.6837	285.6905	87521.0469	233.2461	-0.012057	270.0527	4803294.5
018	2018-06-20t0434	1529487604.88	adult	159.8028	98.0073	-10.0031	1026.2352	73.6912	56099.6857	176652.4643	2718309.5773	1010.9926	-0.28691	833.7412	0.10064	4749.5068	0.077605	4597.3833	1396355	2409.0013	-0.36071	4185.7264	0.21058	29688808	-0.1323	166.6374	158.3587	303.8625	298.8717	89335.5859	249.7515	0.17563	283.688	4893474.5
018	2018-06-20t0834	1529502006.82	adult	163.8034	102.0078	-6.0026	981.4908	74.0011	54293.6931	171013.9478	2626260.0167	1005.6737	-0.28643	800.3563	-0.046143	4805.3188	0.16125	4661.8315	1369515.875	2466.6143	-0.22778	4251.246	0.32151	28565156	-0.19693	171.6946	162.2953	317.6919	311.865	90542.1875	261.1217	0.27931	297.4262	4876814
018	2018-06-20t1234	1529516411.09	adult	167.8046	106.009	-2.0014	955.6125	73.9116	53414.8916	168316.502	2640074.1048	999.8735	-0.29591	826.4374	0.08959	4528.5601	-0.029125	4469.2493	1267996.75	2367.4593	-0.36248	4038.2409	0.14083	27952464	-0.21794	179.008	170.155	329.2822	322.1905	92199.0234	269.749	0.34488	307.3774	5004348
018	2018-06-20t1634	1529530821.28	dead	171.8074	110.0118	2.0014	908.3558	74.0219	50947.1752	160624.7009	2533352.0159	1025.6702	-0.14451	847.7337	0.20402	4954.4009	0.35602	4773.2573	1322825	2336.388	-0.38841	4311.0359	0.45949	27337186	-0.24235	193.3832	184.6033	353.0032	344.5518	94251.8516	294.9833	0.71583	332.6355	5154242
019	2018-06-13t1246	1528912327.36	egg	-1.8845	-69.7988	-185.8077	196.0237	26.5482	3323.4739	10542.4565	50698.2982	0	0.20242	0	0.051248					0	0.75577	0	1.1046	0	2.8807	0	0				0	-0.14418	0	0
019	2018-06-13t1632	1528925895.45	larva	1.8845	-66.0299	-182.0388	190.2612	43.3701	3570.0503	11850.6233	71516.4377	0	-0.18346	0	-0.29187					0	0.19386	0	0.3797	0	1.3668	0	0				0	-0.15196	0	0
019	2018-06-13t2032	1528940302.23	larva	5.8863	-62.028	-178.0369	171.6294	33.6738	2842.847	9185.5249	46223.7917	0	-0.6018	0	-0.6573					0	-0.37474	0	-0.28522	0	0.43669	0	0				0	-0.16073	0	0
019	2018-06-14t0034	1528954770.48	larva	9.9053	-58.0091	-174.018	162.3116	41.5385	3000.3699	9970.6788	58958.9022	0	-1.0323	0	-1.0266					0	-0.91705	0	-0.86842	0	-0.22248	0	0				0	-0.17021	0	0
019	2018-06-14t0434	1528969175.09	larva	13.9066	-54.0078	-170.0167	164.4439	33.1349	2699.4474	8718.7943	44098.2016	0	-1.4718	0	-1.3971					0	-1.4283	0	-1.3815	0	-0.73705	0	0				0	-0.18055	0	0
019	2018-06-14t0834	1528983592.87	larva	17.9115	-50.0028	-166.0117	224.6948	33.8512	5209.339	16526.7272	111850.6639	641.2039	2.0522	664.706	2.3675	1221.5555	1.3708	1211.1289	35425.1094	1052.5949	1.7084	1178.5901	1.3879	1813324.5	-0.56864	87.6594	87.1482	128.2911	124.9221	3720.4414	110.9779	-0.049737	122.593	247900.62
019	2018-06-14t1320	1529000765.06	larva	22.6816	-45.2328	-161.2417	409.5036	38.9423	12979.0192	40984.3543	355664.0193	425.0862	0.20719	422.1459	0.4372	732.9544	-0.62602	722.1118	51306.8086	649.292	-0.30005	704.2885	-0.5251	2942446.5	-0.73001	86.1851	86.0015	125.4167	123.2045	8779.1719	109.6332	-0.056979	119.9714	596573
019	2018-06-14t1634	1529012391.49	larva	25.9111	-42.0032	-158.0121	400.3471	36.6291	11303.3757	35678.0901	275982.0069	710.3012	1.6729	706.6284	1.9493	1666.0178	1.0645	1622.7051	101627.0859	1251.1529	1.245	1509.7401	1.0719	4307977	-0.66457	99.4446	99.0802	141.5565	139.8405	8634.9492	123.9255	-0.040582	135.4225	603131.75
019	2018-06-14t2034	1529026796.09	larva	29.9124	-38.0019	-154.0109	285.5179	43.5992	8780.1423	27919.5635	236183.4444	640.4559	0.79261	638.1559	1.159	1418.3101	-0.042316	1386.241	66660.5703	1095.136	0.22257	1277.9301	0.0019152	3006300.2	-1.379	97.3031	96.8553	138.9452	137.4596	6530.4224	122.1958	-0.048477	133.5341	456740.7
019	2018-06-15t0034	1529041188.58	larva	33.9103	-34.004	-150.0129	579.6031	40.9848	20130.2886	63537.6479	580650.0755	484.5451	-0.69236	450.8976	-0.41788	1175.8669	-1.0009	1136.0792	125817.7656	847.9135	-1.0325	1061.8236	-0.9468	5178333.5	-1.1678	78.46	77.8211	122.8504	119.9271	13144.9941	103.0429	-0.088601	114.7229	838502.2
019	2018-06-15t0434	1529055587.41	larva	37.91	-30.0044	-146.0133	390.1157	42.6734	13445.1338	42590.0368	396163.2092	600.393	-0.41135	572.3805	0.014465	1250.9966	-1.2655	1242.5281	90071.75	1001.9132	-1.0731	1194.2179	-1.1138	4289808	-1.7478	108.1595	107.9047	152.291	150.3169	10964.9521	133.3527	-0.038038	145.8679	772799.5
019	2018-06-15t0834	1529069995.22	larva	41.9122	-26.0022	-142.0111	625.6283	42.5885	19586.2927	61765.6616	516335.2366	615.1414	-0.797	499.1	-0.80456	2074.8589	-0.23769	2034.7548	217860.1875	1356.5915	-0.57059	1814.4479	-0.33589	6426382	-1.7056	87.2567	86.6658	129.9206	127.2964	13641.6621	111.7015	-0.086216	123.2501	911571.06
019	2018-06-15t1234	1529084402.83	larva	45.9143	-22.0001	-138.009	709.6878	56.4705	25103.9923	79491.0435	745306.209	773.5488	-0.12566	660.5305	0.006802	2638.187	0.22603	2613.8278	353517.0625	1785.2555	0.096223	2422.3389	0.32106	10304443	-1.3819	88.771	88.2519	132.0094	128.5584	17689.2656	113.7884	-0.086722	124.3444	1182518.5
019	2018-06-15t1634	1529098792	larva	49.9113	-18.0031	-134.012	767.1746	50.6389	30895.2191	97329.413	1048772.0053	648.9868	-1.4924	457.0808	-1.6722	2337.2061	-0.65316	2299.3102	383301.8125	1742.9922	-0.5068	2176.4097	-0.57624	10596007	-1.761	81.0499	80.6709	128.1343	124.8348	21014.0312	106.5057	-0.11744	118.9996	1323302.5
019	2018-06-15t2034	1529113220.15	larva	53.9191	-13.9953	-130.0042	699.1205	47.5844	27325.7185	86107.0992	902496.4716	864.7855	-0.34528	755.9139	0.10675	3017.9282	-0.090161	2958.3455	437599.5938	1992.8558	-0.32931	2739.1411	-0.04568	12497016	-1.8522	98.7372	98.1984	143.9268	142.3563	20869.3906	125.1157	-0.060485	137.8043	1426850.9
019	2018-06-16t0034	1529127592.9	larva	57.9115	-10.0028	-126.0117	885.1319	53.9653	41439.7627	130684.326	1593915.6639	749.5823	-1.5749	587.4883	-1.2443	3085.2954	-0.38536	3030.7616	672594.375	1818.2696	-1.1666	2755.3646	-0.41771	16328152	-1.6369	84.9515	83.9032	137.6169	132.1475	30000.4844	114.4581	-0.11472	127.4383	1850497.8
019	2018-06-16t0434	1529141991.17	larva	61.911	-6.0033	-122.0122	849.6816	55.3972	39077.3915	123145.8774	1496584.2178	988.5474	-0.30384	779.8673	-0.25322	3645.1289	-0.023025	3549.817	750896.5625	2456.5275	-0.086861	3309.8156	0.052897	20310696	-1.4153	96.5994	95.8697	142.7657	140.5442	29409.7383	123.1902	-0.083443	135.4872	1984731.1
019	2018-06-16t0834	1529156409.25	larva	65.9161	-1.9983	-118.0072	1048.4336	64.8065	55385.4916	174631.9265	2465007.3884	861.9288	-1.4839	570.1219	-1.6855	3589.4148	-0.41978	3537.7869	1044519.6875	2596.7828	-0.16129	3297.4903	-0.31547	25020068	-1.0813	84.3213	83.7881	129.8163	125.7452	37776.5391	108.8764	-0.16001	120.7636	2447678.8
019	2018-06-16t1234	1529170796.91	adult	69.9126	1.9983	-114.0106	916.8225	71.463	47830.9708	151322.3576	2083560.0623	1108.2372	-0.23955	788.8452	-0.59576	3724.3257	-0.5486	3673.876	934805.75	2826.9103	-0.023834	3454.2805	-0.40428	27799020	-1.0166	101.4431	100.3038	156.4483	153.6842	39268.5156	133.8886	-0.049144	148.7557	2544598.2
019	2018-06-16t1634	1529185204.11	adult	73.9146	6.0003	-110.0086	1045.5213	68.2673	59265.6797	186694.9161	2823015.0777	998.8318	-1.1401	737.0688	-1.0025	4621.0674	0.19519	4575.7573	1437152	2692.3063	-0.57392	3789.4466	-0.22535	30965784	-0.85539	107.2476	106.6994	155.2024	152.7506	48267.9414	135.5025	-0.052262	148.6129	3324888.8
019	2018-06-16t2034	1529199598.76	adult	77.9132	9.9988	-106.0101	1075.5689	70.3466	61334.2255	193350.6698	2924519.2841	1104.7133	-0.73309	854.6623	-0.51499	4073.4136	-0.61731	3812.1055	1307565.75	2628.9127	-0.89406	3419.0508	-0.9196	35422630	-0.46552	104.3508	103.6886	155.1661	152.4208	49808.3047	134.8418	-0.067838	147.7095	3346008
019	2018-06-17t0034	1529214014.94	adult	81.9176	14.0033	-102.0056	1098.1623	68.8981	60301.8955	189906.4746	2783861.1655	1184.0504	-0.46459	974.4125	-0.041099	4277.0093	-0.57366	4172.6372	1351535	2771.2434	-0.77727	3679.5712	-0.75908	37366264	-0.37773	103.3487	102.5719	155.2627	151.3812	49063.0273	132.3825	-0.094641	145.5051	3261479.5
019	2018-06-17t0434	1529228399.33	adult	85.9133	17.999	-98.01	1059.1138	70.1744	59656.4023	187927.3504	2816286.8767	1343.4713	0.19925	1075.457	0.3337	4145.2578	-0.83907	4025.7732	1297465.75	3166.9245	-0.20628	3811.5587	-0.7293	41939144	0.11402	118.0337	117.3875	169.3319	166.0136	53000.875	147.8649	-0.028412	161.5201	3684659.2
019	2018-06-17t0834	1529242817.01	adult	89.9182	22.0039	-94.005	970.2855	69.577	54247.9162	171041.9268	2521090.3686	1560.0387	1.0984	1336.6868	1.4041	5588.7446	0.4535	5523.7866	1587203.5	3814.9442	0.75808	4916.7806	0.44602	44284820	0.34102	115.6644	113.7673	226.5025	214.3917	64326.7188	149.8121	-0.031799	172.9289	3283364.2
019	2018-06-17t1234	1529257207.06	adult	93.9155	26.0011	-90.0078	996.6364	81.7841	59151.296	186497.9613	2969252.4548	1575.6432	1.077	1471.8595	1.9181	4670.291	-0.52552	4576.8838	1447790.25	3537.4827	0.25279	4365.331	-0.27361	48695252	0.8633	102.9649	102.1455	155.2288	153.0187	48120.9375	133.6657	-0.15705	147.4538	3182131
019	2018-06-17t1634	1529271604.99	adult	97.9149	30.0005	-86.0084	1037.0789	73.1131	58642.9429	184780.6506	2801822.7387	1798.9539	1.983	1349.8962	1.382	6707.8965	1.2877	6599.8979	2059324.25	4697.9694	1.9696	5916.0142	1.3761	55166720	1.651	121.164	118.4673	223.2522	218.4019	68538.4375	161.9752	0.017178	202.0048	3715615.5
019	2018-06-17t2034	1529286005.88	adult	101.9151	34.0008	-82.0081	1056.1305	70.4779	58804.7326	185214.8661	2751305.8726	1821.2224	2.0436	1582.7386	2.3493	6368.167	0.89455	6224.728	1961395.5	4484.6288	1.6161	5826.6334	1.211	56017160	1.7381	113.9258	112.5344	186.3002	181.9091	57380.4727	152.64	-0.089785	173.7175	3504131
019	2018-06-18t0034	1529300404.75	adult	105.9148	38.0005	-78.0084	896.4672	70.1263	50757.2596	160082.3243	2397553.1377	2145.531	3.3759	1919.2219	3.7524	6244.7534	0.73122	6225.7458	1661104.375	4887.2047	2.1979	5912.7436	1.2623	56968140	1.8519	119.2411	117.3692	202.1581	197.1038	53774.0664	158.8469	-0.078467	186.1899	3166089
019	2018-06-18t0434	1529314824.57	adult	109.9203	42.006	-74.0029	967.2657	67.882	53281.2496	167911.333	2462886.2225	2114.413	3.3117	1856.8128	3.5797	7520.4014	1.8118	7460.7246	2098192	5235.4309	2.7511	7140.1836	2.5489	58954064	2.1083	126.4923	124.3829	207.6778	204.74	57942.1133	171.4979	0.022058	196.0595	3526858.5
019	2018-06-18t0834	1529329210.38	adult	113.9164	46.002	-70.0069	914.4139	70.9279	50790.2631	160114.0763	2400166.5099	2115.5376	3.381	1818.2319	3.5053	6703.6128	1.0971	6578.5378	1783161	5048.527	2.54	6127.8889	1.4968	56216180	1.8263	124.8701	122.1924	223.3811	215.253	59419.3867	169.7961	-0.075948	200.1349	3318174.2
019	2018-06-18t1235	1529343663.06	adult	117.931	50.0167	-65.9922	1050.0762	69.651	58991.4226	185826.0959	2791273.6283	1840.6075	2.3692	1298.5727	1.4735	7136.5366	1.4788	6929.6841	2205189.75	4518.6394	1.8756	6149.5797	1.5487	56797468	1.9357	126.6685	122.7819	248.1146	239.0882	76667.4062	178.3612	-0.0073178	220.2096	3908737
019	2018-06-18t1634	1529358028.4	adult	121.9214	54.007	-62.0019	991.744	70.8665	56257.816	177327.4017	2703420.922	1730.6487	2.0432	1035.8099	0.48042	6546.1812	1.0169	6453.3433	1931123.5	4563.7078	2.0496	6084.8667	1.5321	50913950	1.3596	132.9835	128.9591	260.1709	254.9919	76750.4219	188.5131	0.093775	237.2751	3912241
019	2018-06-18t2034	1529372410.56	adult	125.9164	58.0021	-58.0068	1064.6907	76.9371	59361.4352	186966.5977	2947428.8543	1564.9205	1.4924	807.1465	-0.39646	5777.4585	0.42699	5673.2188	1796789.625	4408.9319	1.9516	5408.0716	0.90909	48597044	1.187	115.942	111.1614	246.2537	235.9371	76584.9141	170.9322	-0.34358	213.428	3600462.8
019	2018-06-19t0034	1529386810.73	adult	129.9165	62.0021	-54.0068	956.5968	76.784	58148.0877	183323.0444	2988907.4577	1410.0479	0.97214	779.9766	-0.44115	5642.5288	0.37466	5530.7598	1715328.75	3917.1043	1.3634	5112.319	0.68149	42841484	0.66721	122.6294	116.5801	258.6586	252.8699	78632.2188	185.0064	-0.17566	235.3989	3725847.8
019	2018-06-19t0434	1529401210.92	adult	133.9165	66.0022	-50.0067	1003.989	73.4237	58768.8211	185201.0474	2903035.7341	1323.0842	0.71745	730.2838	-0.59465	5550.1724	0.3621	5518.9287	1709453.125	3608.6172	1.027	5058.0392	0.70037	40637210	0.52416	132.4959	127.4945	282.7775	276.4015	87095.4609	200.4083	0.0062149	258.4863	4069479.2
019	2018-06-19t0834	1529415629.43	adult	137.9217	70.0073	-46.0016	939.2166	71.872	52417.8958	165175.1486	2494334.5374	1350.4241	0.93381	852.7605	-0.0030978	5432.0156	0.33057	5357.123	1493804.25	3567.7708	1.0676	5036.8669	0.74882	37020524	0.23708	150.4657	140.9208	330.8362	321.3933	90979.9453	236.882	0.56168	302.3468	4124867.5
019	2018-06-19t1234	1529430014.87	adult	141.9176	74.0033	-42.0056	916.9323	71.463	51398.7256	162007.021	2453354.0511	1257.3135	0.61221	812.7977	-0.13441	5177.752	0.18559	5128.2559	1392815.25	3203.1047	0.60788	4717.5129	0.4939	33797844	-0.0097546	156.801	146.3222	343.2565	338.7933	92336	249.9725	0.67869	315.0721	4214966.5
019	2018-06-19t1634	1529444416.76	adult	145.9182	78.0038	-38.0051	936.2032	71.5461	52909.0521	166791.7238	2555026.9403	1110.7388	0.030662	691.2548	-0.64643	4900.749	0.022594	4857.0166	1357507.5	2835.9884	0.12892	4477.8417	0.31906	30734142	-0.23859	162.8427	148.8029	362.704	350.8275	100469.0234	267.1936	0.86776	328.8928	4505857
019	2018-06-19t2034	1529458817.64	adult	149.9184	82.004	-34.0049	877.395	68.3843	48883.9219	154103.9903	2299175.7547	1129.0112	0.17391	804.3573	-0.094831	5142.0952	0.27276	5039.9299	1316376.375	2867.6028	0.24521	4462.0091	0.36255	28872204	-0.35488	169.5633	152.9924	400.7733	384.2908	102597.9531	297.2003	1.2765	363.0408	4336242.5
019	2018-06-20t0034	1529473232.99	adult	153.9227	86.0083	-30.0006	836.7261	77.182	49238.9691	155502.9916	2460843.573	1015.5866	-0.31237	754.8051	-0.3016	4302.2583	-0.35375	4158.5376	1109982.625	2598.2171	-0.12128	3767.2845	-0.28155	26113778	-0.56546	159.3971	140.3624	402.8585	394.7681	103937.5	289.487	1.023	363.3048	4098577.2
019	2018-06-20t0434	1529487618.15	adult	157.9185	90.0042	-26.0047	944.1914	70.1171	52294.716	164809.8598	2504913.9253	980.9356	-0.45053	672.6878	-0.67917	4722.9937	0.033793	4538.4031	1294100.25	2582.2947	-0.10232	4009.183	0.0076871	26828588	-0.44308	165.7923	148.9003	408.4641	401.986	111919.1719	302.0117	1.1409	379.652	4534420
019	2018-06-20t0834	1529502020.25	adult	161.9191	94.0048	-22.0041	914.087	70.0907	50130.0515	158051.0008	2373374.901	993.6035	-0.36035	711.1949	-0.48306	4866.9346	0.19398	4701.4521	1280003.75	2632.6838	0.02537	4217.2556	0.2649	26068182	-0.46895	169.5287	149.0864	464.6652	452.743	122206.9375	327.037	1.483	415.697	4447755
019	2018-06-20t1234	1529516424.61	adult	165.9203	98.006	-18.0029	915.21	72.9966	50104.9169	157947.6725	2384980.0076	979.0873	-0.40925	720.0741	-0.43055	4473.0293	-0.092916	4367.2646	1176406.75	2584.9522	-0.012398	4028.1933	0.11355	25664816	-0.46427	169.4896	148.3042	473.5456	465.5525	124542.5	331.001	1.4638	421.0084	4442830.5
019	2018-06-20t1634	1529530834.77	adult	169.9232	102.0088	-14.0001	878.081	73.5076	47763.036	150668.946	2270894.6422	1015.9008	-0.20426	768.0955	-0.18987	4468.6714	-0.062105	4324.2012	1121636.5	2641.0661	0.116	3782.5386	-0.10575	25402598	-0.45357	175.7094	153.6763	461.8075	453.4567	115913.6875	336.6198	1.4901	421.2311	4393612.5
019	2018-06-20t2034	1529545221	adult	173.9193	106.005	-10.0039	806.2816	73.4148	43610.8846	137602.314	2044082.8025	1070.1831	0.098881	847.0356	0.20765	4399.5894	-0.08836	4263.1763	1007506	2657.3763	0.17804	3754.6979	-0.10362	24434422	-0.51591	183.998	164.192	443.1565	437.1985	101482.8438	336.4109	1.4209	407.0374	4201042
019	2018-06-21t0034	1529559623.14	adult	177.9199	110.0056	-6.0033	787.1701	69.9738	41269.5352	130232.1009	1874670.4719	1093.3408	0.24933	877.455	0.37477	4264.0767	-0.17646	4175.4575	925304.6875	2658.9147	0.21533	3597.1843	-0.24035	23636936	-0.56334	191.2373	170.4696	442.7446	434.4681	96075.5781	352.8608	1.6597	413.7901	4134359
019	2018-06-21t0434	1529574029.16	adult	181.9216	114.0072	-2.0017	793.1806	71.5062	41690.2019	131503.6664	1917292.8174	1070.6558	0.15822	786.6123	-0.0589	4135.9502	-0.26225	3973.8025	905773.125	2575.5115	0.10196	3513.3817	-0.30289	23397040	-0.55609	195.0825	172.8259	474.292	467.9712	103869.9531	374.57	2.0062	446.3392	4263138
019	2018-06-21t0835	1529588441.14	dead	185.9249	118.0106	2.0017	776.9962	73.9472	41728.9326	131661.7419	1970463.6008	1034.4883	-0.011523	797.0439	0.013406	3908.8237	-0.4379	3790.6797	856032.375	2484.7557	-0.029695	3368.4753	-0.43511	22599432	-0.6083	196.7055	176.2441	475.5253	470.5214	104140.0469	373.8306	1.95	444.9392	4297228.5
020	2018-06-13t1246	1528912340.19	larva	0	-65.7981	-149.8029	153.4465	27.2835	2761.0833	8786.3983	47128.956	0	0.010367	0	-0.12027					0	0.47156	0	0.72848	0	1.9949	0	0				0	-0.14802	0	0
020	2018-06-13t1632	1528925908.18	larva	3.7689	-62.0293	-146.034	170.5281	28.6384	3359.2748	10678.0529	61342.8035	0	-0.37924	0	-0.46372					0	-0.077446	0	0.054811	0	0.87992	0	0				0	-0.15601	0	0
020	2018-06-13t2032	1528940315.12	larva	7.7708	-58.0273	-142.0321	153.8619	48.5708	3524.6709	11957.7712	82269.0113	0	-0.80229	0	-0.83012					0	-0.63261	0	-0.56808	0	0.10428	0	0				0	-0.16508	0	0
020	2018-06-14t0034	1528954783.47	larva	11.7898	-54.0083	-138.0131	153.9002	47.1343	3503.3778	11730.7335	81189.1932	0	-1.2379	0	-1.2007					0	-1.1614	0	-1.1176	0	-0.47811	0	0				0	-0.17495	0	0
020	2018-06-14t0434	1528969187.79	larva	15.791	-50.0071	-134.0119	259.7707	40.1247	7972.2609	25322.5042	215737.1144	408.8893	0.83152	414.7867	0.99639	570.3742	-0.035948	564.5674	24526.0918	516.4217	0.14599	552.9993	-0.039935	1743503.9	-0.34194	84.3251	83.8011	128.0761	124.8623	5507.2734	108.066	-0.051216	121.5185	359562.25
020	2018-06-14t0834	1528983605.67	larva	19.796	-46.0022	-130.0069	115.9019	29.7656	2275.8751	7337.7498	42354.0385	374.1624	0.19718	365.1045	0.33566	544.554	-0.70491	542.9725	7079.2012	490.2505	-0.46769	529.6348	-0.62792	467328.78	-1.1994	81.6381	81.124	118.7966	118.0077	1544.3562	103.9115	-0.061078	113.5211	101965.97
020	2018-06-14t1320	1529000777.86	larva	24.566	-41.2321	-125.2369	415.5765	48.0193	15792.6033	50077.3366	511117.0341	553.9987	0.82062	530.4055	0.95263	1087.3998	-0.049962	1077.7094	91341.5781	875.8188	0.20439	1046.0919	0.10411	4633645	-0.43431	91.2852	90.7428	134.5418	132.8521	11301.5078	116.8117	-0.049258	127.9326	763509.2
020	2018-06-14t1634	1529012404.13	larva	27.7955	-38.0026	-122.0074	599.817	47.2994	23686.1117	74781.2592	778283.1558	450.8399	-0.1925	363.6252	-0.39616	1030.1755	-0.60012	1020.0561	129802.125	827.6711	-0.35805	974.6138	-0.46384	5642261	-0.48797	96.0823	95.7411	139.8653	137.0065	17623.0273	120.4993	-0.048026	132.5107	1202470
020	2018-06-14t2034	1529026809.24	larva	31.797	-34.0012	-118.0059	518.9785	41.7168	17727.259	55972.1887	501326.9956	545.3439	-0.039325	451.3692	-0.21064	1565.7139	0.018661	1523.1508	148742.8125	1062.7492	-0.11485	1397.0691	0.050383	5135503	-0.99569	91.9368	91.5491	137.8941	136.4752	13099.9395	119.1204	-0.05659	131.6216	865769.25
020	2018-06-15t0034	1529041201.76	larva	35.7949	-30.0033	-114.008	571.109	44.8114	22136.7575	69995.567	704883.1858	681.2496	0.38736	652.7884	0.71829	1525.6113	-0.537	1479.9	180022.1406	1171.5775	-0.28567	1386.2461	-0.44616	7978795.5	-0.6727	81.3895	80.673	130.8063	127.713	15435.1465	109.7011	-0.08157	123.6196	953233.8
020	2018-06-15t0434	1529055600.6	larva	39.7946	-26.0036	-110.0083	729.0639	56.2762	34988.4676	110487.9345	1393404.198	655.6459	-0.25493	580.7171	-0.079768	1820.1744	-0.44314	1777.6435	334912.0938	1343.3417	-0.32737	1625.993	-0.44979	12042248	-0.28429	90.2792	89.7501	138.1269	135.4882	25415.3516	118.1988	-0.069628	130.2449	1658157.8
020	2018-06-15t0834	1529070008.55	larva	43.7968	-22.0014	-106.0061	655.8039	65.8848	35000.8551	110656.8223	1562082.6196	584.4611	-1.2492	558.5609	-0.54349	1073.3822	-2.0679	1067.3019	197502.3281	935.6971	-1.9769	1036.5732	-2.0414	10720769	-1.059	89.8083	89.1602	141.6474	136.1677	26063.1133	117.4282	-0.074892	130.5376	1647354.1
020	2018-06-15t1234	1529084416.14	larva	47.7989	-17.9993	-102.004	842.1798	54.3933	38482.8658	121379.7594	1463730.0214	736.5798	-0.61122	581.6612	-0.67253	2606.8811	-0.038024	2477.7878	529196.875	1657.4694	-0.48192	2237.9928	-0.23805	14916477	-0.75084	93.4699	92.9035	141.3153	138.8614	28687.0078	120.9216	-0.068873	133.8579	1892858.5
020	2018-06-15t1634	1529098805.36	larva	51.7959	-14.0023	-98.007	1030.3334	59.0473	50241.7878	158193.1619	2063993.786	792.6783	-0.64186	580.5306	-0.94184	2691.5786	-0.33283	2630.6732	710576.75	1880.9192	-0.37005	2421.601	-0.35293	20910062	-0.19273	96.7104	96.0349	142.7937	140.6905	37697.5234	123.4293	-0.06437	135.9369	2551124
020	2018-06-15t2034	1529113233.5	larva	55.8037	-9.9944	-93.9992	993.2357	67.5561	51713.2541	163136.9388	2220133.7012	1000.5648	0.42823	726.1812	-0.21677	3678.7126	0.59891	3460.9265	996931.125	2401.58	0.45658	3208.0378	0.51519	27109302	0.33642	100.8036	100.1415	147.5599	145.4413	39988.7344	127.5811	-0.052702	140.2527	2731171.5
020	2018-06-16t0034	1529127606.02	larva	59.7961	-6.0021	-90.0068	1077.0909	70.6453	61481.6845	193730.418	2928683.8688	994.2679	-0.048731	792.9489	-0.04211	2862.7441	-0.8446	2834.9106	921803.625	2221.3322	-0.40825	2701.0204	-0.67485	31953784	0.62084	95.1302	94.4696	145.0642	140.8964	46710.6797	123.0937	-0.079724	136.4677	3057293.5
020	2018-06-16t0434	1529142004.39	larva	63.7956	-2.0025	-86.0073	1107.0791	73.3592	65675.4517	206935.6851	3251211.2799	1030.014	-0.20626	721.3773	-0.70868	4330.1938	0.63324	4140.1423	1489586.75	2743.2553	0.36372	3792.4664	0.59183	35348020	0.68527	98.6635	97.8655	148.7665	143.4954	51175.6641	126.3881	-0.071638	138.6515	3385934
020	2018-06-16t0834	1529156422.59	adult	67.8007	2.0025	-82.0022	1147.5344	75.8243	68298.1154	215147.6662	3402803.7374	1092.1188	-0.16708	814.7841	-0.35933	3854.813	-0.26757	3697.8394	1376168.25	2700.4502	-0.10838	3456.363	-0.24169	38961336	0.80956	100.2168	99.6923	147.7346	145.6734	52741.25	128.4236	-0.070182	141.1333	3575233.8
020	2018-06-16t1234	1529170810.07	adult	71.7972	5.999	-78.0057	1172.2026	70.1708	66601.2209	209931.2627	3116297.7796	1191.2756	0.11388	944.5021	0.16156	4175.7349	-0.17958	4083.6062	1457331.5	2922.0071	0.020652	3771.6994	-0.10704	41483790	0.81412	102.9381	102.3757	150.5723	148.1071	52549.7305	130.9272	-0.068226	143.4371	3584614
020	2018-06-16t1634	1529185217.37	adult	75.7992	10.0011	-74.0037	1027.0556	74.6033	63694.3417	200822.5036	3320953.3936	1182.9482	-0.20129	926.6382	-0.095	4890.5361	0.35669	4774.7227	1628548.5	3126.2509	0.14151	4287.9971	0.30529	39314100	0.20619	101.0003	99.7769	153.4338	151.3643	51093.4453	132.2623	-0.073583	146.0039	3356643.5
020	2018-06-16t2034	1529199611.98	adult	79.7977	13.9996	-70.0052	1067.896	73.9736	64864.9133	204457.7129	3304600.1249	1104.3397	-0.80518	1002.8397	0.14936	3536.1638	-1.2733	3312.8452	1198759.5	2416.75	-1.3443	3029.7866	-1.483	37385212	-0.28545	105.2018	104.2598	160.2563	156.7563	54326.875	135.797	-0.069533	150.9789	3561397
020	2018-06-17t0034	1529214028.2	adult	83.8022	18.0041	-66.0007	850.8114	74.5596	53601.0255	169418.6719	2840726.3452	1064.5603	-1.11	909.3414	-0.37884	3108.937	-1.8314	3099.1949	870502.375	2297.3099	-1.6367	2897.7334	-1.7628	29755524	-1.4741	102.9086	102.2277	156.7255	153.7963	43883.1406	134.3864	-0.092008	148.3224	2876399
020	2018-06-17t0434	1529228412.57	adult	87.7979	21.9997	-62.005	1056.974	78.946	67851.0014	213800.0372	3725012.0249	949.8324	-1.7006	924.9344	-0.36264	2490.5398	-2.524	2458.6769	881651.0625	1894.8945	-2.3309	2332.3431	-2.5057	33581324	-1.0398	100.2472	99.3856	153.1493	149.5526	54214.8555	130.1601	-0.13452	144.1304	3544239.2
020	2018-06-17t0834	1529242830.39	adult	91.8028	26.0047	-58.0001	1030.9463	71.8499	61517.0112	193901.7864	3084828.2145	1142.9908	-0.82573	878.1301	-0.59069	4098.1069	-1.0388	4047.9055	1319590.375	2971.675	-0.61203	3837.1789	-0.83378	36720868	-0.66685	106.2201	104.6781	178.3996	173.9966	57444.6641	140.2118	-0.099273	161.8355	3412532
020	2018-06-17t1234	1529257220.4	adult	95.8001	30.0019	-54.0028	886.8217	73.5267	54888.9868	173254.4657	2840978.1915	1351.1338	0.075782	1038.818	0.085461	5547.6133	0.24388	5403.9795	1592165	3569.4938	0.28526	4870.5984	0.25868	38714036	-0.41633	114.5549	112.6933	206.369	198.6888	59227.8984	150.0313	-0.059297	183.0327	3282341
020	2018-06-17t1634	1529271618.21	adult	99.7994	34.0013	-50.0034	542.3338	77.2397	32279.8847	102874.4286	1648653.3868	1286.3396	-0.19782	1070.4805	0.23183	5540.9268	0.16115	5315.5552	936416.625	3268.7237	-0.17558	4640.1951	-0.051135	21717272	-2.4906	112.1809	111.235	181.7838	170.6623	30721.4629	145.8614	-0.12496	162.8036	1893950.9
020	2018-06-17t2034	1529286019.27	adult	103.7997	38.0016	-46.0031	927.8134	73.9426	55695.6959	175888.0478	2841150.9207	1472.8617	0.60587	1362.4597	1.4619	4142.5815	-1.1384	4102.0635	1205491.25	3265.747	-0.15698	3923.6825	-0.84614	42827870	0.15305	115.1149	114.1144	179.3482	176.0155	52190.3359	151.0503	-0.12877	169.0569	3347312.2
020	2018-06-18t0034	1529300418.18	adult	107.7994	42.0013	-42.0034	1016.1894	74.8614	61129.6621	192631.0551	3164447.1654	1441.0011	0.52317	1210.0612	0.89424	5350.896	-0.082367	5345.2703	1712286.75	3346.3798	0.0043824	4889.2637	0.17715	46001080	0.57887	119.9264	118.5058	194.3199	190.9601	62182.3516	157.2656	-0.13041	180.3321	3828411.5
020	2018-06-18t0434	1529314837.79	adult	111.8049	46.0067	-37.998	996.8142	70.8378	58773.032	185195.8007	2928252.8699	1509.6556	0.87295	1195.8777	0.91009	6627.167	1.0173	6389.6138	2034540.25	3892.9402	0.84487	5603.5672	0.93094	46344920	0.67818	122.5603	119.9575	224.0845	215.0443	68793.9375	162.5533	-0.15542	198.1501	3762478.8
020	2018-06-18t0834	1529329223.78	adult	115.801	50.0029	-34.0019	928.3132	73.163	55061.7982	173770.124	2751709.2525	1551.5258	1.1349	1205.6681	1.0382	6923.7578	1.2787	6623.1604	1994042.25	3915.2617	0.95945	5610.5857	0.96555	44623430	0.55852	121.1842	117.8984	253.3674	243.413	72969.8125	162.3815	-0.28709	214.8279	3485379.5
020	2018-06-18t1235	1529343676.57	adult	119.8157	54.0175	-29.9872	965.426	74.1543	57396.1251	180891.5867	2899583.5831	1549.2692	1.2381	1005.5645	0.31002	8812.998	2.8983	8354.8291	2643899.5	4139.1985	1.38	6980.7948	2.4085	46461030	0.83892	125.9879	123.0188	233.1192	224.2674	69935.75	171.0878	-0.19848	208.0498	3778251
020	2018-06-18t1634	1529358041.66	adult	123.806	58.0078	-25.9969	1066.605	78.3478	66369.9838	209234.3821	3473445.466	1276.1833	0.24054	1006.6266	0.40092	5441.9033	0.11888	5372.479	1888340.375	3110.1863	0.022958	4693.912	0.14846	44212096	0.68178	115.7293	110.0518	323.5292	315.1304	112264.625	166.8893	-0.37357	270.8181	4009326.2
020	2018-06-18t2034	1529372423.99	adult	127.8011	62.0029	-22.0018	957.0366	75.1708	56639.1747	178524.1088	2840943.7994	1467.0989	1.1463	939.4124	0.20261	6980.4663	1.4491	6693.5183	2066218	4048.6376	1.4899	5941.1033	1.4821	43382110	0.67885	128.7465	125.3373	248.5203	238.878	73562.0156	180.3143	-0.21096	221.7012	3807033.2
020	2018-06-19t0034	1529386824.32	adult	131.8011	66.003	-18.0017	1061.9979	74.6858	62925.705	198216.7353	3225294.1677	1190.0643	0.088729	981.6284	0.45828	4738.3716	-0.33689	4644.8496	1558924.25	2947.589	-0.0087082	4198.6636	-0.20647	39081710	0.31855	126.6858	123.0247	267.0758	248.0453	87867.9453	176.0853	-0.39346	219.5173	4160362.2
020	2018-06-19t0434	1529401224.39	adult	135.8012	70.003	-14.0017	950.0156	75.2454	57373.4335	180905.2318	2911233.9293	1212.6818	0.28293	922.8087	0.2743	4933.3169	-0.10995	4864.0037	1479995	3090.7505	0.30179	4325.6277	-0.0043701	36330732	0.12324	133.1609	129.5263	252.049	237.5758	75614.6875	184.9188	-0.33272	216.8633	3989368
020	2018-06-19t0834	1529415642.72	adult	139.8063	74.0081	-9.9966	861.5112	74.3076	51803.3536	163498.7739	2650410.7656	1219.0238	0.40253	911.033	0.28512	5665.1963	0.54914	5484.4629	1535268.25	3298.8111	0.71014	4852.0611	0.5956	32978252	-0.13195	146.6669	138.2566	425.5855	423.2142	115333.6797	224.4544	0.28081	360.8319	3967779.5
020	2018-06-19t1234	1529430028.28	adult	143.8022	78.0041	-6.0006	912.3734	72.3585	51563.8291	162497.7255	2526573.1887	1138.3099	0.11759	787.3779	-0.22761	5506.6714	0.48156	5380.605	1486801.25	3083.0348	0.46612	4790.3373	0.5981	30688836	-0.28395	150.5066	141.6832	428.3097	428.5437	115643.6094	235.7961	0.36796	342.7125	4057656.5
020	2018-06-19t1634	1529444430.18	adult	147.8028	82.0046	-2.0001	853.0302	74.98	50184.0319	158261.7728	2537729.3937	1133.3112	0.15965	772.1652	-0.2625	5009.3242	0.13555	4839.4292	1317452.25	2809.0771	0.11642	4250.4324	0.11795	29722218	-0.30786	159.053	146.7089	460.3048	459.7971	121060.1641	265.5132	0.77947	397.6488	4171323
020	2018-06-19t2034	1529458831.01	dead	151.803	86.0049	2.0001	812.215	75.0347	48628.47	153610.5946	2526142.4816	1208.1514	0.57616	983.7164	0.7623	5162.3022	0.31542	5065.8652	1311224.75	2838.6798	0.23228	4315.9589	0.24394	30687044	-0.14235	171.6477	160.507	424.9189	419.5254	107929.4141	268.1544	0.70758	356.6673	4359852.5
021	2018-06-13t1246	1528912352.98	egg	-1.8845	-61.796	-193.816	158.1103	36.7776	3728.8638	12006.6292	80682.8407	0	0.20242	0	0.051247					0	0.75577	0	1.1046	0	2.8807	0	0				0	-0.14418	0	0
021	2018-06-13t1632	1528925921.05	larva	1.8845	-58.0271	-190.0471	179.7312	29.9501	3644.1501	11572.3429	66196.7182	0	-0.18346	0	-0.29187					0	0.19386	0	0.3797	0	1.3668	0	0				0	-0.15196	0	0
021	2018-06-13t2032	1528940328.1	larva	5.8864	-54.0251	-186.0452	158.6795	35.7228	4380.6472	14096.7691	105898.813	376.4758	1.6264	380.5075	1.6445	557.3409	2.1667	554.6664	13376.1807	505.8003	1.5283	542.1657	1.5224	883212.25	0.86388	73.8926	73.3674	120.9973	115.1891	2903.9358	97.2996	-0.053303	109.2325	173352.12
021	2018-06-14t0034	1528954796.47	larva	9.9054	-50.0061	-182.0262	170.8859	31.4215	3569.3092	11358.7835	68732.5903	0	-1.0323	0	-1.0266					0	-0.91707	0	-0.86844	0	-0.22249	0	0				0	-0.17021	0	0
021	2018-06-14t0434	1528969200.66	larva	13.9066	-46.005	-178.025	285.2864	35.3707	6997.2678	22231.7763	160404.3389	375.2485	0.81847	376.5207	0.92386	535.6844	0.18768	529.6876	20356.0078	481.8934	0.2804	521.3087	0.13597	1419565	-0.21823	78.2146	77.7693	117.9247	116.6856	4481.1396	100.921	-0.05797	111.499	295886
021	2018-06-14t0834	1528983618.57	larva	17.9115	-42	-174.02	270.3564	66.2703	11513.1565	37146.3077	470698.2314	369.6937	0.36903	290.4618	0.037626	907.2018	0.53102	886.616	55339.3086	701.4874	0.50095	853.0045	0.49627	2229992.5	-0.43135	89.6788	89.636	132.6893	130.847	8094.0479	115.4519	-0.043995	128.3717	540942.56
021	2018-06-14t1320	1529000790.84	larva	22.6816	-37.2299	-169.25	445.5108	41.5455	15006.9886	47506.9557	422431.9574	568.5669	1.1123	546.098	1.2172	1042.3531	0.11438	1038.7393	83388.25	926.1916	0.61745	1014.3398	0.2683	4535458	-0.25739	95.6212	95.3001	135.6302	133.1293	10850.4199	120.185	-0.042409	130.1706	762770.5
021	2018-06-14t1634	1529012416.92	larva	25.9111	-34.0005	-166.0205	611.3499	39.5971	19875.3447	62623.9938	543329.8781	417.2189	-0.19662	394.1077	-0.030108	871.5218	-0.71733	864.1389	92381.3125	718.1575	-0.47733	827.2499	-0.60107	4420851.5	-0.63311	78.3151	78.0172	120.7176	117.2753	12796.0654	101.3454	-0.073538	112.9886	829826.75
021	2018-06-14t2034	1529026822.61	larva	29.9127	-29.9989	-162.0189	702.6076	50.921	28876.5351	91244.3287	980297.8826	479.4673	-0.249	457.3852	0.0049182	955.989	-1.0064	945.5689	146266.3125	837.9665	-0.58384	924.5202	-0.82239	7311397	-0.26095	77.3412	76.8794	122.9002	120.1538	18803.7266	102.791	-0.079099	115.3277	1179375.8
021	2018-06-15t0034	1529041215.16	larva	33.9106	-26.0009	-158.021	722.6316	50.7647	31442.3544	99275.6802	1123209.6098	640.0449	0.3345	594.2012	0.50916	1657.0175	-0.064199	1648.1762	275064.9062	1131.2698	-0.16844	1517.8408	0.068413	10604264	0.14949	97.6504	97.0857	140.8616	138.5993	23383.0234	122.9744	-0.053893	134.7462	1617872
021	2018-06-15t0434	1529055613.98	larva	37.9103	-22.0013	-154.0213	574.2146	67.7568	24673.4097	79546.1443	927417.2142	466.5607	-1.3297	410.8768	-1.0623	1118.549	-1.506	1112.1064	146529.9062	880.7469	-1.4306	1059.2353	-1.3975	6071354	-1.3505	88.7266	88.2807	133.0812	129.8201	17433.6387	113.7083	-0.076936	125.9311	1154599.8
021	2018-06-15t0834	1529070022.04	larva	41.9125	-17.999	-150.0191	885.1828	56.8143	40721.1616	128300.4957	1569545.6282	662.0373	-0.46342	568.8913	-0.32736	1842.3005	-0.62951	1795.5897	396094.625	1363.0274	-0.55244	1694.94	-0.57045	14177530	-0.12962	86.1826	85.6408	137.345	134.1093	29529.1836	115.3561	-0.077904	129.2249	1845600.5
021	2018-06-15t1234	1529084429.63	larva	45.9146	-13.9969	-146.017	993.2951	58.1295	46736.9321	147175.5776	1874542.8678	767.7972	-0.16772	648.7617	-0.074788	2146.0444	-0.54343	2092.312	527926.9375	1626.6775	-0.33356	1947.5954	-0.55307	18870152	0.22601	95.7185	95.2119	142.3731	139.6268	35023.7734	123.1424	-0.061602	135.9826	2352474.2
021	2018-06-15t1634	1529098818.84	larva	49.9116	-9.9999	-142.02	936.4103	62.8685	50598.5326	159549.2369	2256086.7331	913.7643	0.45585	794.2069	0.64981	2570.0083	-0.31375	2545.4702	681052.1875	1968.8048	0.078488	2395.0903	-0.19665	24190996	0.62631	94.9339	94.2787	139.7041	137.4872	37021.5938	120.9455	-0.070757	133.0829	2513280.8
021	2018-06-15t2034	1529113246.93	larva	53.9194	-5.9921	-138.0121	1067.7942	65.3721	59252.4671	186668.6341	2726366.9531	921.6521	0.067495	735.1805	-0.032376	3332.6643	0.34204	3288.4419	1036458.625	2265.6673	0.34655	3073.8938	0.50512	28583196	0.82348	97.1355	96.5663	144.4927	142.1924	44937.2188	125.0377	-0.060789	137.3329	3012464.5
021	2018-06-16t0034	1529127619.46	larva	57.9118	-1.9998	-134.0198	1114.0436	71.0584	63869.355	201218.0546	3064184.4171	934.6483	-0.26916	678.0869	-0.66016	3436.634	0.072709	3389.7892	1147835.75	2346.1855	0.083646	3054.8971	0.051968	31196692	0.73098	94.241	93.3807	142.3607	139.8935	47548.4844	122.2435	-0.079598	134.6942	3145577.2
021	2018-06-16t0434	1529142017.69	adult	61.9113	1.9998	-130.0203	1141.5623	71.8943	67698.031	213214.5399	3364562.5562	1050.7965	0.11842	805.8288	-0.093752	3663.1716	-0.00054208	3637.5786	1296762.75	2591.6337	0.21853	3421.8666	0.22078	37160370	1.1727	95.5183	94.8989	147.6285	144.7856	52260.4922	125.1206	-0.074134	139.067	3377910
021	2018-06-16t0834	1529156435.87	adult	65.9163	6.0048	-126.0152	1301.6614	75.629	74102.6095	233255.1562	3722266.0947	1074.3542	-0.11398	690.8765	-0.98476	3526.4795	-0.49501	3480.4812	1368274	2671.0408	-0.0015683	3296.3574	-0.31712	41634450	1.4002	93.0822	92.2915	147.9146	144.5413	57390.875	124.3231	-0.085766	139.2402	3607213.8
021	2018-06-16t1234	1529170823.4	adult	69.9129	10.0013	-122.0187	1232.7767	75.2554	74903.3724	235962.6287	3795707.4781	1122.501	-0.15268	893.1097	-0.025445	3195.0847	-1.1555	3168.8418	1249278.125	2639.4937	-0.4067	3046.3237	-0.96457	43890910	1.3302	97.8893	97.331	153.6692	149.8078	60084.6641	129.7963	-0.068684	144.1087	3827570.5
021	2018-06-16t1634	1529185230.72	adult	73.9149	14.0034	-118.0167	1145.2753	75.3028	69920.6745	220322.0538	3647335.0803	1212.8782	0.085705	941.1978	0.050546	3747.353	-0.76688	3705.0791	1367783.875	2923.6103	-0.12588	3540.2255	-0.55341	44254290	1.0412	100.8393	99.8178	154.0392	151.42	56224.3125	132.1282	-0.068476	145.8844	3679325
021	2018-06-16t2034	1529199625.35	adult	77.9134	18.0019	-114.0181	1139.6862	74.4503	71498.5972	225323.8285	3720715.1135	1287.8525	0.25296	936.5492	-0.11473	4170.0903	-0.5149	4096.1035	1555443.75	3260.2833	0.26685	3863.9976	-0.35677	48033036	1.2972	107.1443	105.9361	169.0329	166.1283	63049.2891	140.5325	-0.039902	157.9132	3996160.8
021	2018-06-17t0034	1529214041.52	adult	81.9179	22.0064	-110.0137	657.0539	101.8804	45686.776	146462.7419	2698273.477	1418.5459	0.72572	1108.7761	0.58523	4192.7871	-0.65985	4153.8281	1002076.125	3465.2863	0.43703	4010.2815	-0.35551	33813880	-0.86417	100.3938	99.1438	162.959	160.829	38947.2031	133.1906	-0.09052	152.4829	2393087
021	2018-06-17t0434	1529228425.87	adult	85.9136	26.002	-106.018	1079.529	74.4262	66951.2846	211107.5008	3460540.8404	1413.5128	0.53612	1045.1169	0.19784	4705.2974	-0.28316	4693.7522	1646854	3635.6339	0.57712	4520.943	0.10975	49409340	1.1159	108.4755	106.4975	183.8951	177.0736	64363.2891	146.1522	-0.037684	168.0709	3791762.5
021	2018-06-17t0834	1529242844.02	adult	89.9186	30.0071	-102.013	1143.2766	78.706	70456.3346	222285.5966	3636795.755	1353.0352	0.14888	818.7433	-0.84101	4967.8599	-0.14672	4908.9946	1828172.375	3629.6695	0.46081	4570.7449	0.047488	49732160	1.0561	106.6698	104.1086	198.3408	192.5011	72989.4297	147.923	-0.042956	179.6237	3920754.2
021	2018-06-17t1234	1529257233.77	adult	93.9158	34.0042	-98.0158	1166.0203	77.8926	72485.8413	228491.2655	3807141.3171	1400.9064	0.30677	1117.5947	0.42028	4372.1123	-0.80707	4312.4663	1657030.5	3512.762	0.2145	4050.6114	-0.62776	52975276	1.4124	104.7134	102.7939	189.3432	184.0298	71571.7344	144.1434	-0.087469	169.4562	3959735.5
021	2018-06-17t1634	1529271631.48	adult	97.9151	38.0036	-94.0164	1065.2283	76.2002	65574.9604	206751.1378	3345486.5178	1608.2867	1.1691	1314.0015	1.233	4842.9663	-0.43432	4710.8062	1661137.5	3838.454	0.67808	4545.5784	-0.13346	55046830	1.636	116.2476	113.2082	236.1467	227.5384	80998.3203	162.5807	0.021812	208.4467	3978805.8
021	2018-06-17t2034	1529286032.7	adult	101.9155	42.0039	-90.0161	1144.9549	76.3723	68426.5372	215587.4339	3557476.7144	1477.4672	0.61281	999.8503	-0.040553	5189.6841	-0.16998	5132.5212	1857906.875	4044.9282	0.97147	4861.3477	0.16921	52770696	1.343	109.154	105.1444	264.0552	247.239	94531.7578	155.9761	-0.059798	205.8313	3898652.5
021	2018-06-18t0034	1529300431.55	adult	105.9151	46.0036	-86.0164	1144.3678	76.5128	69661.2174	219448.6305	3640538.415	1404.7844	0.34885	1254.8121	1.048	4348.9595	-0.94481	4271.4709	1583021.25	3316.9636	-0.061772	4008.741	-0.75414	51058296	1.1533	116.4758	112.1983	301.2789	272.4636	109665.5312	163.578	-0.025819	232.0551	4233430
021	2018-06-18t0434	1529314851.17	adult	109.9206	50.0091	-82.011	1105.2254	75.254	68291.0755	215358.3767	3541368.252	1507.1387	0.84357	1215.8094	0.96516	5981.8979	0.47762	5909.8569	2135537.5	3894.2407	0.83393	5503.6892	0.83938	53747580	1.5096	119.4317	115.646	250.1451	245.8191	89301.8125	167.5162	-0.031809	221.512	4259173.5
021	2018-06-18t0834	1529329237.37	adult	113.9168	54.0052	-78.0148	1107.8377	74.9356	69084.7816	217789.4612	3561636.4622	1437.5728	0.63999	1218.3444	1.0527	4849.7075	-0.48566	4776.6919	1750744.5	3773.3563	0.72875	4570.0299	-0.10967	51824496	1.3346	114.2292	110.926	245.1406	239.0922	88495.7578	163.1424	-0.19563	214.2194	4117962.8
021	2018-06-18t1235	1529343690.17	adult	117.9314	58.0199	-74.0001	1116.6609	73.1154	67285.0442	211936.3561	3442092.5148	1438.6036	0.74157	1184.1302	1.0021	5159.1401	-0.1885	5073.5986	1816017.25	3770.2687	0.81274	4772.8787	0.14149	50556850	1.2537	121.7994	116.965	270.4476	263.0342	95197.5469	175.5054	-0.066127	234.853	4280396.5
021	2018-06-18t1634	1529358054.96	adult	121.9217	62.0101	-70.0099	1226.7707	77.499	70261.1287	221187.972	3560962.2794	1321.441	0.37364	1072.6467	0.63399	5102.3633	-0.18943	4903.1079	1877669.75	3251.0027	0.17502	4399.5587	-0.18159	48543136	1.1059	130.523	123.2399	359.6135	350.0254	132337.7656	194.1653	0.20522	281.1336	4794761.5
021	2018-06-18t2034	1529372437.39	adult	125.9168	66.0052	-66.0148	1171.0349	75.2496	70491.9876	222021.7422	3607904.1179	1207.1317	0.013549	987.6049	0.36743	4623.3164	-0.53056	4432.7925	1706003.75	2944.7011	-0.15975	3928.1173	-0.59121	44440550	0.75011	126.8875	123.7916	247.9338	244.7657	91487.5703	179.222	-0.18582	226.7607	4671365
021	2018-06-19t0034	1529386837.61	adult	129.9168	70.0053	-62.0147	1157.7464	75.3233	71995.9182	226813.0505	3760721.98	1141.6981	-0.15588	887.7024	0.022714	4670.7446	-0.42618	4614.5413	1756200	2986.7391	0.0051389	4216.4682	-0.22447	42897024	0.67296	135.0633	128.7363	292.5869	284.5648	109720.0781	202.0464	0.14271	264.374	5074731.5
021	2018-06-19t0434	1529401237.82	adult	133.9169	74.0053	-58.0147	1162.9275	76.0382	69984.8065	220431.5806	3554326.2191	1105.8325	-0.21343	834.5683	-0.13787	5012.2109	-0.077985	4869.1885	1834469.25	2986.9811	0.10696	4434.9909	0.072039	40431450	0.50315	138.5511	131.0699	328.6317	316.1332	120279.2188	213.2814	0.24429	285.5123	5065705.5
021	2018-06-19t0834	1529415655.99	adult	137.9219	78.0104	-54.0096	1043.9543	72.4349	60141.7052	189490.9206	2934382.8904	1166.6886	0.13086	866.8742	0.059692	5538.7241	0.41729	5473.9268	1744698.125	3132.5374	0.41478	4906.5837	0.61783	36691188	0.20379	140.6863	132.0905	338.5322	328.1519	106637.6406	226.0759	0.36396	298.7923	4424443
021	2018-06-19t1234	1529430041.7	adult	141.918	82.0064	-50.0136	1020.5566	74.729	55705.2186	175455.6909	2661433.9688	1014.8015	-0.46965	657.4581	-0.83604	3932.896	-0.82161	3907.6653	1148405.625	2576.0571	-0.34577	3577.4481	-0.6503	29604802	-0.43044	143.4498	132.222	349.7385	340.4719	102123.6328	237.8103	0.4589	318.7711	4184861.5
021	2018-06-19t1634	1529444443.66	adult	145.9185	86.007	-46.0131	877.185	82.2236	51323.0377	161979.4691	2556102.4628	990.6169	-0.51716	604.0454	-1.0466	3962.374	-0.73384	3884.7551	1065878.625	2552.2341	-0.30917	3459.7632	-0.70145	26560420	-0.65464	154.7467	140.3183	378.2538	366.3156	101750.2656	266.9626	0.86362	338.6765	4149069
021	2018-06-19t2034	1529458844.46	adult	149.9187	90.0072	-42.0128	390.3776	135.221	32040.0568	106513.7708	2533729.004	913.3834	-0.83144	640.4468	-0.85837	3469.6868	-1.0759	3445.6882	579437.6875	2266.5173	-0.6973	3127.5317	-0.97747	15254417	-1.7082	148.2375	137.5813	365.2116	352.8331	60990.3438	237.5309	0.22213	315.5544	2475714.2
021	2018-06-20t0034	1529473259.73	adult	153.923	94.0114	-38.0086	466.3418	112.5336	32336.3537	104658.9223	2007652.7298	892.8696	-0.89721	654.8376	-0.77384	3112.1716	-1.316	3046.4692	525957	2084.5601	-0.93961	2810.6696	-1.2454	15076104	-1.6609	145.5608	137.351	308.0616	302.0092	52062.4102	225.4504	-0.099878	278.3785	2457794.8
021	2018-06-20t0434	1529487644.89	adult	157.9189	98.0073	-34.0127	358.115	120.9616	26732.2036	89569.5084	1806890.3871	1034.0929	-0.19217	796.3687	-0.088719	3401.9644	-1.0386	3360.3716	476275	2387.0502	-0.41838	3128.7386	-0.88516	14442142	-1.6742	171.8776	152.4	431.5822	422.4002	60421.5078	306.8787	1.2263	388.9473	2400442.5
021	2018-06-20t0834	1529502047.09	adult	161.9195	102.0079	-30.0121	363.0343	119.6132	26503.036	88509.5488	1769898.1502	1016.7072	-0.24593	830.7646	0.09287	3272.6431	-1.1074	3240.7891	454897.375	2220.3431	-0.65272	3007.5546	-0.96955	14099696	-1.6602	173.9019	153.1995	424.1902	417.6003	58962.4453	315.128	1.2738	393.2614	2411672
021	2018-06-20t1234	1529516451.78	adult	165.9208	106.0092	-26.0108	378.4887	115.3719	27511.5504	91440.2252	1779951.532	787.1628	-1.3766	551.1362	-1.25	2431.3862	-1.7715	2415.1642	350119.625	1778.8743	-1.3588	2230.3183	-1.7343	11309168	-1.8963	155.2073	145.9145	352.4059	345.4164	50746.4453	249.1385	0.020971	319.1743	2229863.2
021	2018-06-20t1634	1529530861.87	adult	169.9236	110.012	-22.008	368.0902	119.8777	29100.311	96745.7802	2070379.4185	811.7148	-1.2504	557.5742	-1.2166	2759.6401	-1.4778	2640.7157	419465.3125	1825.5387	-1.2671	2358.5061	-1.5821	12321020	-1.7646	156.6637	145.6655	343.6033	337.3878	52227.6953	254.5331	0.031927	311.6963	2377998.2
021	2018-06-20t2034	1529545247.96	adult	173.9197	114.0082	-18.0119	376.875	108.8821	24770.5492	82826.2381	1435248.1617	904.1901	-0.76679	617.8861	-0.91807	3110.3469	-1.1656	3027.8171	404345.0938	1947.7793	-1.0439	2711.7104	-1.1954	11702028	-1.8005	188.1491	165.9344	481.6125	471.2523	62609.625	350.0228	1.6648	433.7056	2435025.5
021	2018-06-21t0034	1529559650.13	adult	177.9203	118.0088	-14.0113	382.7158	109.2219	24995.9542	83586.2836	1448711.6575	900.6065	-0.77561	642.0544	-0.79244	2851.3455	-1.3702	2826.5505	373526.25	1903.1855	-1.1064	2602.6642	-1.293	11767325	-1.7713	190.8371	168.1078	483.4282	472.651	63329.0977	352.109	1.6461	439.8172	2493477
021	2018-06-21t0434	1529574056.13	adult	181.922	122.0104	-10.0096	378.361	96.8925	23546.078	77799.7542	1275862.5634	911.7646	-0.70456	696.7956	-0.50916	2838.7209	-1.3731	2761.5002	352001.4062	1851.9715	-1.1837	2504.7016	-1.3841	11240234	-1.8065	199.0251	180.0837	493.2838	476.0622	61167.1875	356.6193	1.6776	440.0103	2453581.8
021	2018-06-21t0835	1529588468.02	adult	185.9253	126.0137	-6.0063	360.1871	95.0085	22443.1912	74628.9445	1207536.4855	920.3441	-0.64496	775.3845	-0.096518	2759.8665	-1.4369	2711.0936	325664.25	1849.3766	-1.1772	2448.3219	-1.4354	10841654	-1.8324	204.744	188.2757	483.7327	478.5398	57080.4609	361.1777	1.7154	438.8804	2411884.8
021	2018-06-21t1235	1529602916.08	adult	189.9386	130.0271	-1.9929	343.5576	106.2926	23614.4084	78794.1805	1440773.1001	836.3669	-1.1088	639.8972	-0.77309	2397.1785	-1.7565	2360.4602	297250.125	1745.1774	-1.3588	2190.0532	-1.7138	10365932	-1.87	186.835	169.8668	464.6467	456.2882	57616.1953	314.4913	0.79317	415.0645	2315632.5
021	2018-06-21t1634	1529617265.26	dead	193.9245	134.013	1.9929	346.7933	101.7336	23035.0703	76906.1024	1362724.6737	971.2596	-0.32716	917.2696	0.68146	2667.0093	-1.5206	2626.4287	322708.125	1895.2317	-1.0759	2413.1731	-1.4656	11725046	-1.7168	205.8287	186.1901	471.3824	462.2744	57037.2695	364.3428	1.6934	434.1911	2484763.5
022	2018-06-13t1246	1528912365.73	egg	-1.8845	-57.8002	-165.8048	176.7865	25.5748	3300.8649	10458.898	55007.6172	0	0.20242	0	0.051249					0	0.75577	0	1.1046	0	2.8807	0	0				0	-0.14418	0	0
022	2018-06-13t1632	1528925933.95	larva	1.8845	-54.0313	-162.0359	171.4351	31.5533	3486.2506	11097.6102	64733.9325	0	-0.18346	0	-0.29187					0	0.19386	0	0.3797	0	1.3668	0	0				0	-0.15196	0	0
022	2018-06-13t2032	1528940341.01	larva	5.8864	-50.0293	-158.0339	156.678	29.2889	3122.2363	9948.209	57424.8846	0	-0.60181	0	-0.6573					0	-0.37475	0	-0.28524	0	0.43667	0	0				0	-0.16073	0	0
022	2018-06-14t0034	1528954809.34	larva	9.9054	-46.0103	-154.0149	156.575	29.2953	3122.6325	9949.6928	57436.1621	0	-1.0323	0	-1.0266					0	-0.91707	0	-0.86844	0	-0.2225	0	0				0	-0.17021	0	0
022	2018-06-14t0434	1528969213.43	larva	13.9066	-42.0092	-150.0138	330.3126	32.2079	8635.1785	27278.2392	195695.118	340.4478	0.60607	333.1522	0.65653	624.6624	0.45293	619.3862	29359.1309	532.5906	0.46016	592.7998	0.34407	1583763.1	-0.15821	81.3247	80.8904	118.2878	116.643	5559.5283	104.1656	-0.054029	114.4823	378322.44
022	2018-06-14t0834	1528983631.54	larva	17.9116	-38.0042	-146.0087	348.5664	38.7324	10188.7835	32213.9752	260600.6737	458.7767	0.92128	362.7088	0.4874	1033.7491	0.86908	1018.1638	56856.2031	842.9702	0.98749	982.7749	0.85164	2498498	-0.34289	91.4217	90.9239	132.8142	130.1058	7304.7808	114.8033	-0.044827	124.8003	497882.8
022	2018-06-14t1320	1529000803.7	larva	22.6816	-33.2341	-141.2387	455.8384	43.867	16174.1222	51221.5149	482133.7792	419.0884	0.16935	374.7912	0.1392	1014.0046	0.046538	1013.5956	87204.3984	765.3425	0.084478	961.3156	0.13261	3597455	-0.53568	74.9022	74.1546	130.9545	119.1419	11262.0889	99.9938	-0.07029	111.8277	642960.75
022	2018-06-14t1634	1529012429.75	larva	25.9111	-30.0047	-138.0092	602.8787	53.4399	24427.6007	77197.3923	838641.9743	438.6774	-0.059742	392.5974	-0.039674	895.9341	-0.66258	889.4453	115575.5	746.9701	-0.38422	858.3006	-0.52496	5656745	-0.28868	97.3856	96.9755	139.8911	137.5722	18045.9551	122.1826	-0.043126	133.432	1255786.8
022	2018-06-14t2034	1529026835.81	larva	29.9128	-26.003	-134.0076	645.8231	43.2363	24115.3826	76124.3278	744167.5939	453.8827	-0.41454	415.5047	-0.26246	1172.0269	-0.5559	1163.5101	150019.4375	822.278	-0.63305	1055.0162	-0.51804	5793813.5	-0.65507	78.0235	77.4317	126.2664	122.9267	16162.0977	103.6344	-0.077768	116.411	995970.06
022	2018-06-15t0034	1529041228.35	larva	33.9107	-22.0051	-130.0096	830.8961	52.5255	34640.1473	109317.2877	1207571.8997	537.6749	-0.34154	479.3438	-0.23389	1523.239	-0.32466	1508.1564	278752.75	1049.8424	-0.41676	1348.9179	-0.30768	9822783	-0.040254	75.6585	75.0142	121.9489	118.9376	22316.6465	100.7928	-0.09252	113.9741	1382204.9
022	2018-06-15t0434	1529055627.36	larva	37.9104	-18.0053	-126.0099	799.8306	50.7619	34060.1814	107302.8244	1234356.3877	620.118	-0.27605	439.1865	-0.87359	2295.624	0.6311	2238.5361	413212.3125	1404.7875	0.11519	1973.8246	0.52447	11127397	-0.22294	100.433	100.0929	143.6521	140.9779	25857.373	125.587	-0.053414	137.0631	1802169.8
022	2018-06-15t0834	1529070035.26	larva	41.9126	-14.0031	-122.0077	847.4898	55.2638	38167.2143	120342.7281	1427180.2419	694.136	-0.23508	607.0464	-0.066467	2291.1001	0.12656	2185.3523	460511.125	1512.7378	-0.129	1964.3803	-0.041721	13932003	-0.17956	85.5495	84.8178	135.3899	131.9972	27213.3789	113.5168	-0.082087	126.9418	1717063.8
022	2018-06-15t1234	1529084442.97	larva	45.9148	-10.001	-118.0056	865.9753	60.6554	42372.218	133621.3298	1715259.4234	776.8508	-0.10159	656.0417	-0.024342	2579.291	0.1339	2447.0251	575181.875	1756.9894	0.01956	2229.677	-0.033722	17282600	-0.072028	84.2271	83.3823	133.7202	131.1149	29819.6094	112.2709	-0.090798	125.8231	1873799.8
022	2018-06-15t1634	1529098832.29	larva	49.9118	-6.004	-114.0085	1035.7908	64.7141	53844.8877	169602.1748	2340546.3465	891.0372	0.2886	696.1586	-0.02553	2927.1748	0.207	2882.8708	828390.5	2214.4797	0.71527	2715.0525	0.35878	25137942	0.79257	80.2511	79.6875	125.9142	123.8949	35633.7109	106.4056	-0.11776	119.0378	2264045.2
022	2018-06-15t2034	1529113260.27	larva	53.9196	-1.9962	-110.0008	1182.0648	69.2202	64818.291	204078.1525	3000963.064	901.4517	-0.07916	640.3819	-0.66841	3240.79	0.21585	3164.4865	1101868.625	2430.0785	0.75387	2956.6571	0.31219	30588058	1.1569	82.7556	81.9987	132.6494	129.5952	45100.8047	110.8439	-0.116	123.7438	2808063
022	2018-06-16t0034	1529127632.81	adult	57.9119	1.9962	-106.0084	1087.7773	75.8964	64803.5888	204205.2748	3250798.4978	983.4399	0.075081	656.0323	-0.80238	4757.5542	1.795	4652.7437	1612810.875	3047.6756	1.745	4147.8156	1.7658	33278622	1.0625	84.1351	83.0916	138.0517	134.3474	46799.5234	114.3332	-0.11528	128.0033	2847047
022	2018-06-16t0434	1529142031.02	adult	61.9114	5.9957	-102.0089	1098.1074	74.4343	65044.837	204891.8982	3261067.3449	1119.9111	0.58726	658.9037	-0.99632	5353.8291	2.108	5154.645	1820301.875	3368.7792	1.9753	4685.7202	2.1146	38063540	1.3114	97.6023	96.6749	147.2514	145.0105	50065.4922	126.5277	-0.067349	139.8629	3317307.5
022	2018-06-16t0834	1529156449.05	adult	65.9164	10.0007	-98.0039	1125.9668	78.0441	70007.8969	220803.7152	3584506.8867	1167.087	0.48407	726.0591	-0.7806	6522.4277	3.085	6358.0024	2387208.5	3272.8602	1.293	5187.8159	2.3958	42644190	1.5511	99.8356	99.2257	148.2099	146.3249	54244.8125	128.7431	-0.064522	141.9929	3647892.2
022	2018-06-16t1234	1529170836.64	adult	69.913	13.9973	-94.0073	1177.0772	75.024	72322.6945	227822.1016	3704947.8262	1151.0938	0.021492	815.8895	-0.44784	4464.7104	0.30039	4283.1431	1687660.625	3076.7813	0.48658	3850.1831	0.13941	43452640	1.2662	89.7998	88.9398	144.9214	139.2531	54780.2969	119.0347	-0.12007	133.4903	3389853.8
022	2018-06-16t1634	1529185244.02	adult	73.915	17.9993	-90.0053	1141.1831	77.9303	72336.3041	228009.0817	3814845.091	1212.1823	0.081712	952.6865	0.10981	4132.7319	-0.34254	4052.1816	1562172.75	3047.0467	0.11322	3786.6128	-0.2291	45721090	1.2506	96.7847	95.9245	153.5356	151.0666	58036.457	130.5635	-0.075995	145.3127	3650525.5
022	2018-06-16t2034	1529199638.58	adult	77.9135	21.9978	-86.0068	1106.3809	73.1195	65834.4765	207548.7046	3303182.6849	1374.877	0.72151	1019.8381	0.29239	5289.2617	0.67085	5248.1699	1819506	3812.2297	1.2817	4887.5994	0.93805	47276520	1.1915	104.3418	103.3197	158.7632	156.2619	54614.5234	134.9506	-0.067306	149.8969	3587898.5
022	2018-06-17t0034	1529214054.73	adult	81.918	26.0023	-82.0023	1130.8	74.1432	67134.5831	211447.9248	3346186.8392	1365.5597	0.45676	1061.1185	0.36307	5176.3062	0.34647	5016.4873	1816883.5	3504.3877	0.50544	4731.1998	0.52424	47879252	1.0618	107.0358	105.613	169.5009	164.9507	59494.8125	140.4773	-0.053349	157.4525	3752890.2
022	2018-06-17t0434	1529228439.28	adult	85.9137	29.998	-78.0066	1130.5465	77.848	68117.5	214613.4137	3476626.4231	1157.3938	-0.69572	948.3235	-0.23558	4402.1094	-0.58412	4316.4663	1567151	2881.6976	-0.68302	3836.0797	-0.7003	41146508	0.0077137	105.8288	103.7453	176.5284	171.3084	62844.1094	142.2272	-0.058931	163.3294	3762318.2
022	2018-06-17t0834	1529242857.45	adult	89.9188	34.003	-74.0015	1134.8152	76.8074	69936.1861	220333.5048	3629719.8686	1161.924	-0.72772	888.269	-0.53964	4953.1914	-0.16091	4890.2932	1812868	3152.2821	-0.30513	4452.393	-0.088817	42416036	0.095707	115.7528	113.7909	199.2033	195.0005	72908.4062	152.7818	-0.014263	181.8817	4225556.5
022	2018-06-17t1234	1529257247.2	adult	93.9159	38.0002	-70.0044	1013.1434	77.5615	61965.2608	195335.1872	3188408.3741	1309.1045	-0.097911	966.704	-0.21768	5125.7861	-0.095443	4974.3184	1660754.75	3454.9814	0.12503	4482.8816	-0.14133	42353456	0.049726	104.4133	101.6869	196.0073	189.0565	63506.3789	145.2202	-0.08032	175.4117	3378084.5
022	2018-06-17t1634	1529271644.82	adult	97.9153	41.9995	-66.0051	1163.7842	71.9524	68345.4056	215264.6845	3374208.0243	1115.138	-0.93586	932.4135	-0.3512	5008.6831	-0.2813	4931.7676	1793108.5	2773.0536	-0.92282	4339.7434	-0.36019	39828268	-0.26754	115.1872	112.8484	206.2665	199.5824	73843.4141	153.9917	-0.043953	183.2776	4114024.8
022	2018-06-17t2034	1529286046.13	adult	101.9156	45.9999	-62.0047	1101.3091	70.8795	64450.6538	202962.0218	3186302.077	917.4899	-1.718	766.7039	-0.99646	3794.4978	-1.4303	3722.6299	1278745.75	2175.6743	-1.769	3168.1523	-1.6582	30893718	-1.3192	118.7448	116.67	205.2679	200.6868	69175.2656	159.8601	-0.024883	188.9227	3998375
022	2018-06-18t0034	1529300444.83	adult	105.9153	49.9995	-58.0051	744.2013	109.3468	53016.7905	171532.7125	3238804.6797	935.693	-1.5681	533.8018	-1.8868	3480.3296	-1.7127	3431.89	960570.9375	2449.5027	-1.3101	3200.301	-1.6103	25826064	-1.8293	109.9074	105.2145	216.7168	212.2705	59813.8477	161.2369	-0.051875	197.0717	3033553.5
022	2018-06-18t0434	1529314864.6	adult	109.9208	54.005	-53.9996	1087.7949	81.9832	69794.541	219973.7376	3781418.3504	830.4126	-1.9068	688.5467	-1.1854	2980.0295	-2.1256	2950.5629	1084730.75	1906.5919	-2.0073	2697.9189	-2.0916	30226188	-1.1947	117.9085	116.0294	206.8968	198.2247	75310.4375	159.3773	-0.14191	185.807	4291751
022	2018-06-18t0834	1529329250.86	adult	113.9169	58.0012	-50.0034	804.7782	135.7876	50183.9334	164806.1485	2836316.5734	796.1023	-1.9535	606.4125	-1.4493	3983.7415	-1.225	3966.0184	1051707.75	1977.9181	-1.8215	3591.4422	-1.1188	20964558	-2.1206	120.9732	117.2471	256.0526	234.3926	67597.8984	172.2356	-0.032083	203.4588	3185708.2
022	2018-06-18t1235	1529343703.71	adult	117.9316	62.0159	-45.9887	754.3913	81.1717	41221.316	133492.609	1963612.102	828.58	-1.7283	664.2968	-1.1393	3971.9136	-1.1895	3832.1162	861905.25	2053.5771	-1.6253	3526.6215	-1.1323	17899814	-2.3156	128.6596	125.0708	295.0657	289.227	64029.2656	174.8661	-0.079296	241.1953	2779433.5
022	2018-06-18t1634	1529358068.4	adult	121.9218	66.0061	-41.9985	769.7618	111.2701	52761.3709	171073.1998	3176274.8086	748.5096	-1.9639	591.0594	-1.3736	3842.0715	-1.2424	3750.2174	1060411.75	1823.6585	-1.8632	3281.461	-1.3185	20605722	-1.8842	123.6915	119.8064	294.5884	292.6676	81306.4062	170.7146	-0.25719	245.1638	3405104.5
022	2018-06-18t2034	1529372450.7	adult	125.9169	70.0012	-38.0034	1094.5225	75.4889	68345.9452	215348.6705	3595377.1747	868.4566	-1.3863	727.4036	-0.734	4189.7349	-0.89029	3961.218	1495735.375	1954.4666	-1.5876	3530.955	-0.99383	30973504	-0.66552	134.4405	131.4893	263.949	258.5808	94229.7812	182.2848	-0.12753	235.3296	4794821
022	2018-06-19t0034	1529386850.97	adult	129.917	74.0012	-34.0033	1103.5517	88.6472	69167.5945	218320.0123	3702959.1987	872.0749	-1.2893	708.1447	-0.75044	4764.8511	-0.34863	4722.3975	1720111.25	2114.4231	-1.2684	4228.5906	-0.21221	31466208	-0.5101	132.0524	127.7011	276.3416	268.7164	99759.3281	192.9276	-0.02767	249.9319	4764715
022	2018-06-19t0434	1529401251.26	adult	133.9171	78.0013	-30.0033	1001.5389	77.8036	63452.1514	200154.5952	3389585.0814	982.1585	-0.74336	801.8721	-0.28108	4758.4375	-0.28559	4649.7476	1579801.25	2365.649	-0.81264	4086.1044	-0.27981	32511410	-0.30584	132.1541	128.7528	277.6634	258.9567	92184.2344	182.6234	-0.32273	234.2585	4374566.5
022	2018-06-19t0834	1529415669.42	adult	137.9221	82.0064	-25.9982	1007.106	72.5221	56140.0563	176865.979	2671127.3274	1126.2896	-0.045693	918.9149	0.2912	5578.7061	0.44979	5363.9924	1640139.625	2779.3219	-0.115	4355.4743	0.063725	33096018	-0.15971	141.4861	135.7576	296.2851	284.5167	87107.8203	207.6809	0.027398	260.2442	4157567.5
022	2018-06-19t1234	1529430055	adult	141.9181	86.0024	-22.0022	870.0744	72.4419	49857.6361	157179.5691	2460110.6946	1132.9882	0.057594	888.0776	0.20562	5380.1406	0.34934	5055.7642	1404216.75	2683.0642	-0.18303	4212.1043	-0.013333	29549464	-0.43599	151.2464	142.7082	340.1391	317.867	88776.2969	230.2632	0.32251	284.1645	3944656
022	2018-06-19t1634	1529444457.01	adult	145.9187	90.0029	-18.0017	895.0234	70.0058	48933.2827	154189.2348	2307033.3552	1072.3441	-0.14443	766.7476	-0.29999	4739.7188	-0.10721	4520.7705	1218107.75	2507.4553	-0.3783	3888.6483	-0.27153	27454154	-0.56554	156.957	145.4958	344.8427	331.5174	88624.5781	245.3829	0.47794	303.9535	4018414
022	2018-06-19t2034	1529458857.84	adult	149.9189	94.0031	-14.0014	872.5099	69.5619	47470.0837	149601.7689	2220721.8317	1011.0476	-0.37609	772.4216	-0.24359	4505.6689	-0.24047	4225.4033	1121911.625	2305.4423	-0.63626	3751.1867	-0.35122	25130598	-0.72671	161.0468	148.7313	361.4282	345.7444	89995.6094	256.3578	0.5548	317.8598	4002978.8
022	2018-06-20t0034	1529473273.23	adult	153.9232	98.0074	-9.9972	804.8149	71.7607	44228.9255	139470.386	2147899.1044	1030.6985	-0.24034	874.6969	0.26475	4477.3232	-0.21221	4240.1792	1038739	2248.7375	-0.67805	3775.9988	-0.27276	23842116	-0.7909	169.2863	154.7198	378.6619	361.1509	87849.5547	277.6549	0.81549	340.5121	3915930
022	2018-06-20t0434	1529487658.28	adult	157.919	102.0033	-6.0013	794.6909	70.6337	43961.2471	138659.1729	2135472.1064	1035.9612	-0.18309	897.6964	0.39502	4398.4341	-0.22968	4166.0605	1016038.25	2295.5319	-0.56653	3743.5988	-0.26164	23830214	-0.7411	176.3656	160.8728	407.8826	389.342	94220.875	290.354	0.93644	358.2986	4056937
022	2018-06-20t0834	1529502060.68	adult	161.9197	106.0039	-2.0006	781.6338	69.9838	43205.5929	136340.9939	2089870.5808	1059.1504	-0.035741	915.2557	0.49984	4346.8296	-0.23057	4112.2739	986730.3125	2338.6983	-0.45808	3724.9311	-0.23749	23956924	-0.67908	185.7129	165.6347	434.9833	411.9998	98741.2109	309.3238	1.1719	385.9195	4200641
022	2018-06-20t1234	1529516465.35	dead	165.921	110.0052	2.0006	749.63	70.6684	41005.4162	129406.1597	1977050.8173	1105.7504	0.22918	955.0933	0.70948	4495.1313	-0.074739	4291.542	966453.25	2442.7455	-0.24992	3891.0437	-0.027401	23737144	-0.65655	200.8548	182.469	412.0288	399.6669	88586.1875	322.4138	1.3124	379.6124	4311750
023	2018-06-13t1246	1528912378.53	egg	-1.8845	-65.7986	-165.805	162.7673	29.9827	3164.7949	10086.6258	58966.2321	0	0.20242	0	0.051248					0	0.75577	0	1.1046	0	2.8807	0	0				0	-0.14418	0	0
023	2018-06-13t1632	1528925946.66	larva	1.8845	-62.0296	-162.0361	156.3328	28.1105	2972.0121	9468.4264	52389.3437	0	-0.18346	0	-0.29187					0	0.19386	0	0.3797	0	1.3668	0	0				0	-0.15196	0	0
023	2018-06-13t2032	1528940353.78	larva	5.8864	-58.0277	-158.0341	153.4501	27.6237	2813.5516	8954.4799	48750.0799	0	-0.60181	0	-0.6573					0	-0.37475	0	-0.28524	0	0.43667	0	0				0	-0.16073	0	0
023	2018-06-14t0034	1528954822.25	larva	9.9055	-54.0086	-154.0151	153.8827	27.8623	2823.2366	8987.5428	49176.9093	0	-1.0323	0	-1.0266					0	-0.91707	0	-0.86844	0	-0.2225	0	0				0	-0.17021	0	0
023	2018-06-14t0434	1528969226.17	larva	13.9065	-50.0075	-150.014	153.7249	27.5912	2857.2167	9094.4945	49768.0702	0	-1.4718	0	-1.3971					0	-1.4283	0	-1.3815	0	-0.73704	0	0				0	-0.18055	0	0
023	2018-06-14t0834	1528983644.37	larva	17.9116	-46.0025	-146.0089	315.8344	34.65	8096.0214	25635.8234	179406.637	554.965	1.5176	543.3953	1.6123	1167.5065	1.2264	1147.6995	51370.2852	911.0892	1.2217	1091.0354	1.1481	2421867	-0.36814	89.6204	89.2215	132.0314	127.7497	5809.3828	113.8792	-0.046013	124.8342	391103.5
023	2018-06-14t1320	1529000816.43	larva	22.6816	-41.2325	-141.2389	339.0095	32.8321	8923.2086	28178.3995	203015.8934	589.1449	1.2421	609.062	1.6134	1024.626	0.071957	1010.9336	50206.6719	895.2241	0.51484	985.5636	0.19466	2830252	-0.7633	82.5741	81.9796	121.9154	120.8901	5973.856	107.248	-0.060273	117.3174	396686.16
023	2018-06-14t1634	1529012442.59	larva	25.9111	-38.003	-138.0094	416.4776	39.088	13385.1909	42381.9744	357198.8539	684.5258	1.5085	672.8219	1.7352	1482.095	0.65203	1444.733	106710.8359	1177.3712	1.0066	1381.6383	0.75791	4882038	-0.50458	90.9871	90.771	132.3164	129.5242	9526.7832	115.0685	-0.053509	126.5431	648920
023	2018-06-14t2034	1529026849	larva	29.9129	-34.0012	-134.0077	642.995	46.8908	23192.5987	73264.7376	692722.337	551.84	0.21922	412.3938	-0.28233	1571.7386	0.27755	1535.7581	193323.8594	1137.4987	0.35534	1429.4916	0.35535	6788184	-0.39685	96.3743	95.9688	138.7496	136.7739	17066.1973	121.4965	-0.049581	132.6925	1185500.1
023	2018-06-15t0034	1529041241.54	larva	33.9108	-30.0033	-130.0097	517.304	40.7531	17847.214	56369.9115	511059.0683	875.3843	1.8886	860.821	2.234	2155.5327	0.90633	2085.6777	204775.6094	1618.3563	1.3169	1946.1966	1.022	8292515	-0.41179	98.6285	98.1063	145.4711	144.5979	13819.7529	125.0013	-0.050364	138.0729	934308
023	2018-06-15t0434	1529055640.68	larva	37.9106	-26.0035	-126.01	590.9717	49.8775	23106.031	72928.3949	766289.8829	583.82	-0.52513	430.9742	-0.92835	1752.7104	-0.35462	1693.4817	215583.3906	1259.7299	-0.31272	1557.0886	-0.3513	7129026	-1.1146	89.7336	89.2828	135.9126	134.1676	16717.2559	117.3654	-0.069694	129.083	1095736.8
023	2018-06-15t0834	1529070048.49	larva	41.9127	-22.0013	-122.0078	733.9903	56.0325	34823.7019	109870.3928	1373686.1117	591.8902	-0.96248	545.0845	-0.49016	1355.8138	-1.4491	1271.6716	249469.75	992.9881	-1.5991	1179.7416	-1.5815	10838101	-0.80866	107.6624	107.3137	153.6064	151.0218	28263.5742	134.1489	-0.035163	146.2142	1971405.6
023	2018-06-15t1234	1529084456.32	larva	45.9149	-17.9992	-118.0056	635.7763	67.1155	30795.3394	98189.6769	1242330.6846	826.6094	0.2619	708.6964	0.34058	2529.0996	0.055407	2392.4877	409714.125	1729.7263	-0.054343	2174.268	-0.13576	13371234	-0.80629	91.3175	90.2495	140.8804	139.0981	22822.6191	121.3112	-0.06652	133.9915	1477151.2
023	2018-06-15t1634	1529098845.65	larva	49.912	-14.0021	-114.0086	715.1682	57.6697	33219.6126	104806.281	1294537.5923	1280.0217	3.1508	1088.444	2.6764	4575.2651	2.61	4431.0479	800671.375	2840.5673	2.3381	3900.3848	2.4165	22365820	0.30574	105.4017	104.749	153.038	150.8047	26781.6582	132.9419	-0.031976	146.1492	1841683.2
023	2018-06-15t2034	1529113273.72	larva	53.9198	-9.9943	-110.0008	903.1112	65.5189	46430.9621	146544.8356	1991692.9243	1263.9712	2.5524	971.7387	1.5547	4691.5103	2.2081	4636.8645	1144728.5	3195.261	2.6496	4217.5673	2.387	30766324	1.1866	101.1407	100.5861	149.164	145.6032	36396.0234	128.26	-0.048257	140.8084	2461866.8
023	2018-06-16t0034	1529127646.15	larva	57.9121	-6.002	-106.0084	943.066	69.9543	53575.1363	168946.0768	2559376.0779	1164.0356	1.3493	893.1176	0.72637	5081.5464	2.2174	5013.1499	1427914.5	2907.9739	1.4141	4359.0727	2.097	32627918	0.95887	91.9455	90.9326	144.9617	141.3788	40734.2344	121.0549	-0.08496	135.3619	2577232
023	2018-06-16t0434	1529142044.36	larva	61.9116	-2.0025	-102.0089	996.0611	70.5126	57811.9115	182253.2612	2795875.4778	1127.97	0.64191	821.7625	0.0041094	5124.6216	1.8221	5039.3115	1552760.375	3090.0872	1.3453	4555.8591	1.92	34074844	0.69876	95.2829	94.4498	144.9108	142.6264	43907.9766	123.7929	-0.080537	137.4318	2878400.2
023	2018-06-16t0834	1529156462.33	adult	65.9166	2.0025	-98.004	1003.2266	74.7785	61276.1185	193255.3043	3105407.222	1231.8668	0.90184	1036.5239	1.0211	4966.7446	1.226	4814.845	1589358.25	2996.2656	0.69802	4333.2709	1.1701	39412348	1.0683	97.8739	96.998	147.1908	145.5567	47101.0469	126.9397	-0.07319	140.4864	3131379
023	2018-06-16t1234	1529170849.96	adult	69.9132	5.9991	-94.0074	999.9408	73.0366	59965.8467	189171.3999	2987097.6846	1359.229	1.2894	1138.7023	1.3179	5131.8262	1.0654	5023.2778	1611393.375	3388.0768	1.1225	4596.1169	1.1638	42576490	1.1385	104.7865	104.0633	153.6555	150.9932	48247.8438	133.0689	-0.053059	145.7218	3282333
023	2018-06-16t1634	1529185257.3	adult	73.9152	10.0011	-90.0054	905.6428	75.5208	55252.4554	174344.2399	2831217.4499	1222.118	0.13861	982.2952	0.26255	6677.3921	2.4594	6596.6323	1929766.25	3244.2027	0.49513	5893.862	2.5446	35250772	-0.24383	97.0858	96.1661	148.6841	145.7758	42969.6953	126.2026	-0.09695	140.19	2800343.5
023	2018-06-16t2034	1529199651.83	adult	77.9137	13.9996	-86.0069	907.6775	70.0352	51403.6979	162154.0607	2442975.0742	1399.7219	0.85528	1137.2682	0.86639	6178.6587	1.6131	6086.416	1662059.125	3612.1646	0.91385	5073.6003	1.1733	37638524	-0.15579	111.6926	110.7074	170.1724	166.6901	45776.3867	143.9488	-0.023131	160.3853	3003415
023	2018-06-17t0034	1529214068	adult	81.9182	18.0041	-82.0024	865.3261	72.6177	50545.8918	159447.4391	2482585.2519	1412.4342	0.69469	1046.8564	0.29659	5466.4893	0.64338	5348.1899	1448619.625	3607.7788	0.68633	4939.0979	0.77793	37317924	-0.38436	108.596	107.3353	169.3365	164.7079	44874.1758	140.741	-0.052004	157.0155	2869215.8
023	2018-06-17t0434	1529228452.67	adult	85.9139	21.9998	-78.0066	942.3731	70.4679	52920.7286	166792.0844	2519718.66	1378.5209	0.36782	1112.3226	0.49877	5328.396	0.33535	5298.2788	1475965.75	3683.1293	0.6565	4932.6073	0.59666	38160216	-0.3928	104.3988	103.2655	165.3165	162.1811	45792.6562	139.0003	-0.0764	154.9225	2889968.8
023	2018-06-17t0834	1529242871.11	adult	89.919	26.0049	-74.0015	980.8297	77.4843	58037.4791	182924.6417	2961501.5896	1443.6097	0.56433	1148.3457	0.58772	6024.4878	0.87472	5803.0481	1831444.25	3607.8382	0.42578	4919.029	0.44859	43777464	0.27442	104.2546	102.7544	176.4421	170.8007	53638.3867	140.0029	-0.089733	161.3176	3161521.5
023	2018-06-17t1234	1529257260.76	adult	93.9162	30.0021	-70.0044	942.9709	71.9019	55578.956	175205.0829	2779094.9197	1804.4347	2.0856	1272.0042	1.0731	7379.8799	2.0329	7294.2739	2147545	4781.5678	2.1793	6652.9109	2.3006	52418828	1.341	116.5344	114.8839	192.5046	185.4052	56018.8359	151.4543	-0.038923	172.9565	3385323
023	2018-06-17t1634	1529271658.2	adult	97.9154	34.0013	-66.0051	909.1299	74.4705	53580.299	168901.3899	2703520.2239	1803.8369	2.0038	1645.942	2.6111	6139.4771	0.76286	6070.5132	1719053.625	4389.7354	1.5064	5581.5269	1.0076	50509236	1.0685	104.5469	102.8436	177.3886	170.0451	49668.8203	140.0648	-0.15059	160.5923	2927418.5
023	2018-06-17t2034	1529286059.48	adult	101.9158	38.0017	-62.0047	965.5507	68.9495	54470.6899	171794.5762	2634703.381	1782.9274	1.8843	1319.9979	1.2721	7819.8643	2.2059	7640.8804	2228661.25	4841.0202	2.1386	6869.1737	2.3362	50758160	1.0981	134.3822	124.5422	770.4568	752.3212	219580.1875	179.2872	0.14976	404.1786	3825726.5
023	2018-06-18t0034	1529300458.25	adult	105.9155	42.0014	-58.0051	918.9407	72.8739	52501.8271	165517.5418	2537817.0756	1602.0831	1.1551	1273.6648	1.1247	6763.6206	1.1899	6568.2114	1859995.625	4254.6351	1.2876	5889.3138	1.2375	43969172	0.31531	116.084	114.0895	214.1873	206.9609	58901.5156	155.2345	-0.11868	187.795	3185925.8
023	2018-06-18t0434	1529314878.02	adult	109.921	46.0069	-53.9996	1002.0074	73.6876	57838.9723	182251.7199	2811992.1495	1306.4468	0.027914	1065.2852	0.35122	5141.7808	-0.25094	5000.085	1557959.5	3371.4479	0.086647	4604.7927	-0.099615	39492580	-0.12933	106.8587	104.6007	209.1775	202.0154	63380.7812	142.7572	-0.36674	176.7342	3230232
023	2018-06-18t0834	1529329264.21	adult	113.9171	50.003	-50.0034	907.3578	70.337	51828.0656	163598.0162	2466453.3794	1441.0436	0.65403	759.4102	-0.82371	5795.6792	0.32195	5711.1992	1570629	3944.9022	0.97242	5331.541	0.67563	39043636	-0.096354	133.1182	129.8172	250.7265	245.1894	67946.875	179.1549	0.092364	219.6103	3606705
023	2018-06-18t1235	1529343717.39	adult	117.9319	54.0178	-45.9887	989.8897	74.2834	55724.4648	175537.9013	2685728.7994	1156.5157	-0.40055	841.6861	-0.40856	5027.7397	-0.29929	4813.2612	1468100	3074.0973	-0.17596	4324.044	-0.31727	33692772	-0.58947	126.6888	125.825	225.5195	218.1979	65851.7031	175.3165	-0.070028	204.2266	3690824
023	2018-06-18t1634	1529358081.92	adult	121.922	58.0079	-41.9985	999.4514	71.7297	58016.6396	182796.839	2875314.8425	1083.5844	-0.59679	798.5917	-0.50847	5119.1343	-0.17541	5053.2126	1556216.75	2800.5865	-0.46817	4431.4021	-0.14921	32852110	-0.57352	119.1359	117.0095	222.9315	212.2363	67771.1719	157.5361	-0.51704	189.7652	3611963.2
023	2018-06-18t2034	1529372464.05	adult	125.9171	62.003	-38.0035	953.7573	74.7388	56545.9058	178218.6518	2870812.286	1099.1908	-0.43259	836.3444	-0.27285	5507.0718	0.20267	5417.1511	1630093.25	2678.7046	-0.5433	4641.6668	0.13215	32452508	-0.51004	122.2553	120.0494	221.3596	210.8373	65522.457	164.6696	-0.46279	193.7799	3609465.5
023	2018-06-19t0034	1529386864.39	adult	129.9172	66.0031	-34.0034	982.0535	73.0924	57868.2589	182602.6271	2896688.3434	1008.6172	-0.71529	754.2546	-0.55189	5578.8623	0.3222	5160.2759	1690395.25	2442.8706	-0.78886	4512.9782	0.075393	30495540	-0.61055	125.8915	123.6582	235.0727	219.7586	71227.0156	168.0177	-0.4931	201.1086	3806328.5
023	2018-06-19t0434	1529401264.63	adult	133.9172	70.0031	-30.0033	987.3631	71.7464	55239.281	174028.3308	2632279.9662	1089.4453	-0.28364	850.2357	-0.069241	4390.9062	-0.58625	4268.6406	1268971.875	2658.3478	-0.37943	3768.7068	-0.5999	31481702	-0.41101	138.314	137.1254	238.4009	231.5929	68897.8516	187.1697	-0.23865	216.5005	3996858.8
023	2018-06-19t0834	1529415682.77	adult	137.9223	74.0082	-25.9983	914.3747	110.2018	52253.4121	167596.6273	2644322.0862	1035.5615	-0.44219	616.1255	-1.0558	4019.5618	-0.8173	3786.123	1105379.5	2534.7757	-0.48178	3523.1898	-0.77308	28394062	-0.63511	141.6568	138.1297	266.1827	259.8773	73200.2422	203.3874	-0.051163	240.9111	3884087.5
023	2018-06-19t1234	1529430068.41	adult	141.9183	78.0042	-22.0023	882.3399	67.0643	47631.3959	150107.1338	2213064.1202	1006.7194	-0.5057	841.4959	-0.0047758	4145.127	-0.64989	3971.8827	1036281.75	2257.7898	-0.82981	3310.5077	-0.9182	25117648	-0.88063	146.7408	145.1905	259.0447	252.163	64761.1797	208.2447	-0.075396	236.7098	3661183.8
023	2018-06-19t1634	1529444470.54	adult	145.9189	82.0048	-18.0017	798.8764	72.2017	43545.2888	137312.4956	2046313.0675	990.8671	-0.51601	806.1414	-0.1192	4057.7856	-0.65693	3891.9237	925175.125	2295.873	-0.70497	3428.8393	-0.73244	22581860	-1.0512	154.0338	151.9818	284.3936	275.3007	64841.7383	223.0859	0.079437	257.7593	3510429.5
023	2018-06-19t2034	1529458871.27	adult	149.9191	86.005	-14.0015	785.3827	70.8184	42964.5049	135613.0949	1994394.2069	958.5915	-0.62066	811.7367	-0.060451	4019.3525	-0.63264	3949.5234	904354.3125	2083.0077	-0.98504	3432.3652	-0.67136	21544344	-1.0831	158.6885	155.8561	294.8552	286.3027	66342.4219	234.2361	0.1639	271.3605	3566525
023	2018-06-20t0034	1529473286.67	adult	153.9234	90.0093	-9.9972	770.454	71.3949	42834.5601	135410.1008	2008516.8797	928.9973	-0.72503	782.2224	-0.17209	3793.0283	-0.76547	3617.0195	853431.375	2128.0565	-0.87031	3217.0211	-0.83599	20826260	-1.0902	163.4145	160.5467	307.8544	301.1445	69267.2344	238.519	0.12926	281.2956	3663426
023	2018-06-20t0434	1529487671.65	adult	157.9192	94.0051	-6.0014	728.9005	69.5503	40745.3721	129211.7725	1911292.3435	943.7053	-0.63148	818.138	0.015208	3758.5063	-0.74917	3637.2327	804320.375	2186.8957	-0.74239	3296.5486	-0.71499	20135840	-1.1083	168.8637	166.3519	315.4466	307.5501	67505.5625	243.8529	0.12086	290.0917	3603045.5
023	2018-06-20t0834	1529502074.22	adult	161.9199	98.0058	-2.0007	698.4966	68.2996	38943.3325	123081.3453	1827730.8827	938.4215	-0.63363	820.6172	0.043994	3956.8025	-0.54895	3800.1482	807187.6875	2123.4487	-0.81206	3469.0141	-0.49864	19121276	-1.1604	172.5997	169.7831	317.9088	313.9798	64853.3984	250.9495	0.14681	294.4988	3516891.2
023	2018-06-20t1234	1529516478.92	dead	165.9212	102.0071	2.0007	709.3716	69.6113	39466.3653	124609.2068	1886903.0131	919.0551	-0.71182	828.8474	0.09709	3532.834	-0.86591	3416.0144	731296.625	1979.3414	-1.024	3170.6739	-0.76779	18975730	-1.1315	177.3854	174.4183	323.0329	318.8383	66867.8125	256.8455	0.15679	301.2127	3662476
024	2018-06-13t1246	1528912391.2	larva	0	-57.8006	-201.8118	159.1334	50.4362	3745.4046	12668.5615	91291.2874	0	0.010367	0	-0.12027					0	0.47156	0	0.72848	0	1.9949	0	0				0	-0.14802	0	0
024	2018-06-13t1632	1528925959.37	larva	3.7689	-54.0316	-198.0428	156.3602	28.3646	2962.7128	9429.439	52854.984	0	-0.37925	0	-0.46372					0	-0.077453	0	0.054802	0	0.8799	0	0				0	-0.15601	0	0
024	2018-06-13t2032	1528940366.56	larva	7.7709	-50.0296	-194.0408	156.1007	28.5489	2980.0924	9486.2902	53532.1137	0	-0.80231	0	-0.83013					0	-0.63262	0	-0.5681	0	0.10426	0	0				0	-0.16508	0	0
024	2018-06-14t0034	1528954835.07	larva	11.79	-46.0106	-190.0218	153.632	28.9622	2951.2105	9403.3848	53593.5037	0	-1.2379	0	-1.2007					0	-1.1614	0	-1.1177	0	-0.47813	0	0				0	-0.17495	0	0
024	2018-06-14t0434	1528969238.89	larva	15.791	-42.0095	-186.0208	281.1887	37.4729	8187.9104	25996.5722	203800.1388	405.0116	0.80767	406.4144	0.94454	658.7831	0.21379	651.5917	28986.459	552.8767	0.27341	619.4043	0.14779	1780430.9	-0.32912	77.0137	76.7674	117.8875	114.7956	5187.0483	101.6158	-0.059251	111.0886	338552.12
024	2018-06-14t0834	1528983657.15	larva	19.7961	-38.0045	-182.0157	97.8677	24.1127	1547.0507	4978.411	23295.2727	642.7874	1.8742	662.8137	2.1973	962.4124	0.36138	958.7169	8661.7119	837.0991	0.70775	933.7087	0.44871	551511.6	-1.1728	89.5717	89.0499	127.3764	125.6791	1146.3878	112.9819	-0.049108	122.142	76852.55
024	2018-06-14t1320	1529000829.15	larva	24.5661	-33.2345	-177.2457	399.6738	41.5104	12522.8072	39659.9537	331424.2429	592.9208	1.0678	593.3753	1.3504	1179.1917	0.16136	1168.9449	79005.8438	949.4433	0.44478	1098.2411	0.2342	3959524.8	-0.62701	84.973	84.4244	129.7663	127.9073	8694.3408	111.0729	-0.057438	122.8626	567449.6
024	2018-06-14t1634	1529012455.28	larva	27.7956	-30.005	-174.0162	376.9947	46.4466	11076.399	35405.3389	300430.6197	461.7802	-0.12226	360.6461	-0.4151	1284.0282	-0.05045	1248.3104	77041.6953	915.8702	-0.077115	1184.8276	0.039283	2734200.5	-1.2713	83.9832	83.7002	130.7841	124.8411	7847.0479	108.1308	-0.066724	119.6716	497264.66
024	2018-06-14t2034	1529026862.2	larva	31.7975	-26.0031	-170.0143	681.8009	47.9588	26760.2329	84532.3553	874917.6672	503.142	-0.31464	471.0222	-0.084626	1078.4381	-0.96491	1068.1084	153138.2031	900.3688	-0.61727	1025.4409	-0.79745	7120465	-0.49627	81.2022	80.7432	125.8764	122.102	17874.4414	105.5912	-0.078869	117.8135	1149173.6
024	2018-06-15t0034	1529041254.83	larva	35.7955	-22.0051	-166.0163	738.7814	48.1695	31156.2439	98397.6295	1077547.1786	610.9669	-0.08504	527.8332	-0.10136	1690.2004	-0.22685	1649.4246	278883.0625	1270.1653	0.011177	1539.0654	-0.11352	10021079	-0.1937	74.109	73.684	119.8901	116.0119	19781.8691	100.0807	-0.099387	111.819	1215535.6
024	2018-06-15t0434	1529055654.03	larva	39.7952	-18.0053	-162.0165	803.9651	52.6808	34498.5897	108770.5914	1232266.0424	602.1675	-0.62831	514.2387	-0.52859	1833.0303	-0.42067	1763.4117	333611.5	1294.4456	-0.46883	1591.3526	-0.5203	10945598	-0.51811	89.657	89.0099	138.5323	135.3183	25212.875	118.1398	-0.069754	130.8691	1629695.1
024	2018-06-15t0834	1529070061.71	larva	43.7974	-14.0032	-158.0144	836.7327	51.89	35375.1737	111411.8026	1269113.0254	874.546	0.84485	760.1341	0.84685	2750.9563	0.65954	2702.0349	514428.8125	1906.9474	0.71608	2491.1553	0.72707	16305909	0.032936	97.7177	97.2813	144.2086	141.4389	26967.0078	124.1752	-0.058341	136.7056	1821947.1
024	2018-06-15t1234	1529084469.63	larva	47.7996	-10.001	-154.0122	840.7861	56.8119	39443.9989	124342.7807	1555682.9837	985.421	1.2179	915.3855	1.64	3410.8606	1.1773	3323.1335	709459	1991.9125	0.4057	2874.981	0.90191	20435660	0.25146	89.7148	89.1441	141.3512	137.3543	29401.0391	119.0038	-0.074489	132.24	1860505.8
024	2018-06-15t1634	1529098859.04	larva	51.7966	-6.0039	-150.0152	965.5191	60.267	49503.2715	156044.5398	2106983.6085	1100.8125	1.616	940.4359	1.5118	3437.9868	0.72176	3415.0647	893876.5625	2642.55	1.5624	3250.409	1.049	28569386	1.1164	80.0657	79.2386	131.8463	127.4376	34280.0273	107.6014	-0.1203	121.9686	2077944.1
024	2018-06-15t2034	1529113286.96	larva	55.8044	-1.9962	-146.0074	957.7486	66.7591	54027.9255	170405.2037	2521968.3935	1383.5099	3.1752	1079.9849	2.116	4870.7812	2.191	4771.7695	1378431.125	3638.6615	3.4572	4508.0508	2.6051	39093840	2.2871	94.8506	94.2785	149.3273	144.6473	42259.6133	123.8504	-0.068391	138.2196	2680193.5
024	2018-06-16t0034	1529127659.5	adult	59.7967	1.9962	-142.015	1003.5298	67.2623	54914.4926	173082.867	2509397.3872	1236.446	1.6302	1043.9834	1.541	4438.8994	1.1631	4370.9834	1278403	3046.2295	1.5032	4033.9028	1.3705	35541640	1.1822	94.7271	93.9777	144.1139	140.4737	41504.8008	122.608	-0.082013	135.6927	2722930.5
024	2018-06-16t0434	1529142057.76	adult	63.7963	5.9957	-138.0155	1048.5004	70.0824	63815.644	201522.5925	3168063.5762	1248.448	1.2414	955.574	0.69219	4464.7319	0.79734	4412.4226	1491220.5	3225.1111	1.4279	4174.7134	1.1529	41597040	1.6322	105.4697	104.8068	155.0508	150.9651	51786.9727	133.1372	-0.039027	145.5694	3514143.2
024	2018-06-16t0834	1529156475.56	adult	67.8012	10.0006	-134.0106	1054.6592	71.6917	59619.8398	187865.4988	2828647.9345	1346.4946	1.4312	1156.058	1.567	4834.2148	0.87984	4785.1436	1508275	3310.414	1.1724	4531.4238	1.2689	41983704	1.2557	101.0117	100.3856	149.6001	147.2714	46675.2188	129.6948	-0.064101	142.5512	3149545.8
024	2018-06-16t1234	1529170863.3	adult	71.7978	13.9972	-130.014	1029.4604	73.03	59973.9602	188966.8052	2939256.6604	1143.3351	-0.16991	931.7064	0.093463	5155.2485	0.92343	5044.6394	1618748	3035.5791	0.24686	4499.3215	0.87216	35834410	-0.001397	97.8185	97.0149	146.2881	144.9718	45934.4531	127.1039	-0.086508	139.9367	3065828
024	2018-06-16t1634	1529185270.6	adult	75.7998	17.9993	-126.0119	1064.5355	71.9405	62162.2	195990.066	3021971.0819	1135.2891	-0.46639	912.1032	-0.16807	4808.7529	0.2681	4759.5374	1567653.5	2734.9344	-0.59797	4028.1116	-0.030333	36900300	-0.135	100.4118	99.3498	158.8962	154.9896	51800.168	132.8513	-0.070732	148.5327	3263685.8
024	2018-06-16t2034	1529199665.16	adult	79.7983	21.9978	-122.0135	1058.3492	69.5218	60303.5708	190121.5741	2874923.6869	1130.2987	-0.66934	901.0369	-0.33688	5203.8633	0.4668	5057.9871	1644420.75	2844.1819	-0.57688	4149.5754	-0.091042	35634930	-0.52778	106.8672	105.4005	173.1567	166.7475	54717.5312	139.3501	-0.051809	157.8314	3369201
024	2018-06-17t0034	1529214081.33	adult	83.8028	26.0022	-118.009	1086.7212	71.3555	60819.7242	191570.3923	2863105.5474	1209.2563	-0.39447	982.1782	-0.046012	5128.106	0.20666	5019.4326	1635865.75	2966.5769	-0.49139	4387.5689	0.027625	38479748	-0.2911	109.8945	108.311	175.3637	170.5408	55941.0312	143.2907	-0.045437	162.2424	3496953
024	2018-06-17t0434	1529228466.08	adult	87.7986	29.998	-114.0132	1039.3765	71.5604	59687.4472	188110.7698	2869065.3433	1349.9246	0.17952	999.578	-0.033805	6332.2852	1.2421	5931.7788	1982005.25	3838.4151	0.85355	5375.5697	1.047	42129796	0.0953	110.3246	108.898	177.0869	172.9986	55428.1953	144.4321	-0.054334	163.9794	3443120.5
024	2018-06-17t0834	1529242884.79	adult	91.8038	34.0032	-110.008	1080.7033	73.9763	63565.0063	200636.8222	3087129.3216	1288.3965	-0.1718	850.3594	-0.70957	7828.5742	2.5231	7467.7876	2606915.25	4266.2465	1.4292	6169.4481	1.8222	42791510	0.12162	114.6338	113.2462	189.3174	183.6346	63042.7109	150.171	-0.037346	171.4982	3807330.8
024	2018-06-17t1234	1529257274.14	adult	95.8008	38.0003	-106.011	1063.2068	71.6917	63096.939	198946.5643	3104440.2501	1359.3971	0.11161	739.0911	-1.17	8288.415	2.7991	7858.6882	2735177	4531.0471	1.7523	6909.2443	2.5294	44797572	0.35507	108.3832	106.1081	196.4265	190.1006	64820.7422	146.6582	-0.083196	173.8635	3571658.5
024	2018-06-17t1634	1529271671.6	adult	99.8001	41.9995	-102.0117	1020.2865	71.5843	57047.8068	179696.4113	2702570.7028	1446.3354	0.4765	1083.8944	0.28716	7012.8008	1.5033	6648.5391	2096827.5	4171.0985	1.1638	6047.6786	1.4842	43148524	0.15624	117.4214	114.9145	222.8774	215.7266	66640.3359	155.2896	-0.047329	192.3524	3503032.8
024	2018-06-17t2034	1529286072.98	adult	103.8005	45.9999	-98.0113	1085.0089	71.188	63110.8275	198846.3592	3058280.0416	1309.3948	-0.068111	990.1949	-0.058246	6725.7515	1.1671	6624.3022	2219498	3396.4959	0.032886	5474.6583	0.81249	43204790	0.1983	117.9403	116.6276	191.8501	186.5294	63310.5234	154.8802	-0.091073	176.739	3891557
024	2018-06-18t0034	1529300471.78	adult	107.8002	49.9996	-94.0116	1138.5319	72.8336	66834.3563	210455.2888	3305865.1638	1238.7029	-0.29835	812.0121	-0.72331	8641.1016	2.7948	8214.0942	3024385.5	3535.581	0.27489	6373.7293	1.7368	43265416	0.25992	112.5279	110.599	209.099	204.0803	73184.6641	152.4889	-0.19094	184.8876	3930375
024	2018-06-18t0434	1529314891.45	adult	111.8056	54.0051	-90.0062	1167.0569	73.571	67930.9918	213952.3409	3345641.4858	1148.3928	-0.58205	821.5287	-0.61169	7755.791	1.9874	7344.0894	2753305.75	3001.0972	-0.4187	5676.8314	1.0068	40742680	0.043244	120.0781	118.4369	205.1918	198.1885	72843.0781	156.9424	-0.25341	183.0704	4260129
024	2018-06-18t0834	1529329277.58	adult	115.8018	58.0012	-86.01	1150.0321	75.4323	70244.6162	221223.8929	3630759.6786	1114.2144	-0.62462	772.007	-0.73509	7619.2144	1.8685	7216.8521	2796251.75	3117.5223	-0.16814	5643.1104	0.99888	40857130	0.14257	108.8841	106.328	227.1622	216.6026	83368.5312	149.1411	-0.56738	191.9373	3992670.8
024	2018-06-18t1235	1529343731.05	adult	119.8166	62.0161	-81.9952	1149.5713	72.7049	66686.4302	210564.1228	3308661.5054	1149.8923	-0.37816	793.0872	-0.5685	7792.5537	2.042	7406.6558	2719601.25	3050.6883	-0.16454	5953.8003	1.3627	40093296	0.15153	130.1258	128.1094	227.0381	222.475	79236.3047	168.7867	-0.24499	203.9406	4537097
024	2018-06-18t1634	1529358095.29	adult	123.8067	66.0061	-78.0051	1132.3467	74.1252	67709.6323	213198.3579	3454575.8054	1131.1174	-0.35457	845.8708	-0.27384	7354.7773	1.7116	7252.8184	2603591.25	2907.96	-0.267	5845.3177	1.3174	39999704	0.23493	124.9545	124.1746	217.2711	211.6388	76913.9688	164.9894	-0.41034	193.6825	4418765
024	2018-06-18t2034	1529372477.41	adult	127.8017	70.0012	-74.0101	1139.6014	71.5408	68434.3586	215560.137	3489955.1381	1132.2034	-0.2484	840.1612	-0.22086	7841.4414	2.1612	7515.6672	2807236	2884.2988	-0.19841	6062.723	1.6052	40463816	0.37442	129.3537	127.0602	232.7621	225.2639	83328.8281	169.589	-0.41303	205.0264	4622972.5
024	2018-06-19t0034	1529386877.69	adult	131.8018	74.0012	-70.01	1103.7336	76.8626	69512.2336	219090.2514	3676486.127	1157.0219	-0.051372	858.119	-0.077434	7634.3276	2.042	7201.4541	2771261	2833.6812	-0.17598	5778.6229	1.3888	41961710	0.61495	129.9026	128.1718	222.5729	213.6674	80793.9688	168.6358	-0.53224	194.5438	4711178
024	2018-06-19t0434	1529401277.98	adult	135.8019	78.0013	-66.0099	1098.6755	90.0334	67936.5884	215168.9911	3582623.5425	1226.4618	0.34252	914.3377	0.23695	7281.8198	1.8058	7233.4961	2585046	3260.6977	0.55481	5855.6502	1.5362	43507504	0.85283	136.4805	134.958	240.9823	230.6696	85548.7344	176.3106	-0.49111	208.6829	4841510.5
024	2018-06-19t0834	1529415696.05	adult	139.8069	82.0063	-62.0049	1120.8537	75.1483	67099.5072	211342.358	3399981.5474	1215.8922	0.38873	1009.6123	0.72701	6136.0127	0.9306	5816.2236	2153740.5	2844.5352	0.024171	5042.0869	0.78643	42596350	0.8363	143.8629	142.3479	233.2146	225.9707	81858.3281	181.5797	-0.5002	210.3935	5039949
024	2018-06-19t1234	1529430081.8	adult	143.8029	86.0024	-58.0088	1125.6828	74.5501	67042.2237	211160.7231	3349132.6866	1184.8158	0.32721	947.0003	0.49881	5775.1367	0.69802	5642.9648	2027073	3026.9682	0.38026	5091.4144	0.90005	41473292	0.7945	138.9033	138.6161	248.0232	236.2132	87056.1484	182.1441	-0.59677	215.1493	4862170.5
024	2018-06-19t1634	1529444483.97	adult	147.8035	90.003	-54.0082	1176.7979	80.55	72566.6049	228581.2821	3766423.85	1076.5553	-0.10182	844.7021	0.072673	6806.6416	1.5853	6392.0542	2579717.25	2646.0936	-0.13701	5230.5551	1.1016	40769148	0.79214	133.4681	131.5271	233.4558	220.2857	88479.75	173.49	-0.85576	201.8984	5054438
024	2018-06-19t2034	1529458884.67	adult	151.8037	94.0032	-50.008	1133.6232	74.8291	70522.5829	222253.0404	3646020.6604	1091.8584	0.028152	811.8897	-0.043792	6448.5107	1.3529	6270.3945	2373052	2665.8103	-0.040792	5261.5082	1.1942	40171656	0.79889	130.5503	128.7064	258.3149	250.7261	95059.8828	176.0127	-0.91232	225.4612	4803206.5
024	2018-06-20t0034	1529473300.15	adult	155.808	98.0075	-46.0037	1204.318	74.6585	72776.4026	229267.6019	3714294.4529	1084.5048	0.034092	860.4194	0.20733	6135.5864	1.1542	6029.3193	2337658.5	2759.3399	0.15901	5063.3006	1.0494	41218772	0.95959	131.972	130.5404	242.7767	234.3279	92497.9297	180.5453	-0.93567	215.3455	5015861.5
024	2018-06-20t0434	1529487684.98	adult	159.8038	102.0033	-42.008	1243.7417	75.9202	76178.8294	240029.7396	3901089.0668	1083.4882	0.068847	861.206	0.23245	6585.0693	1.5707	6478.865	2620857.5	2757.3229	0.2074	5327.4775	1.3711	43076240	1.1983	139.3227	134.9743	296.3029	290.9529	117928.5469	202.1355	-0.65821	266.7777	5539051
024	2018-06-20t0834	1529502087.6	adult	163.8046	106.004	-38.0072	1045.72	77.7974	63844.4713	201263.0866	3310784.099	1307.8853	1.2235	1088.1815	1.3459	5867.2925	1.031	5865.2705	1959675.75	3247.0556	1.0652	5239.1501	1.3326	43594430	1.2998	152.7689	146.6772	365.0013	332.7495	121910.4531	220.2924	-0.43786	268.2711	5092091.5
024	2018-06-20t1234	1529516492.38	adult	167.8059	110.0053	-34.0059	997.9758	74.3363	56988.5809	179615.9852	2805068.9436	1291.4061	1.1847	1071.9523	1.2834	5527.5923	0.79479	5196.6514	1652750.125	3116.7677	0.89816	4363.0833	0.47606	38487776	0.83511	160.711	152.1885	356.869	313.0995	106703.8203	254.0105	0.066445	295.7912	4789670.5
024	2018-06-20t1634	1529530902	adult	171.8086	114.008	-30.0032	968.8595	74.7369	53961.3952	169990.7562	2608762.6691	1210.5414	0.81042	1052.6738	1.2067	5211.3921	0.56981	5116.2451	1474824	2864.7217	0.51407	4539.5304	0.69744	34162690	0.44369	170.8831	157.8636	352.8197	329.6206	99847.9688	272.0117	0.30613	311.7176	4822491
024	2018-06-20t2034	1529545288.27	adult	175.8047	118.0042	-26.007	969.6778	73.8591	54858.5454	172905.658	2656416.1801	1062.1829	0.069355	952.9912	0.73752	4494.8652	0.0042873	4451.9795	1290026.375	2418.9176	-0.21932	3944.2572	0.11003	30480400	0.11243	172.8097	159.5444	355.5493	336.2491	102042.6562	274.4212	0.27679	315.8725	4958946
024	2018-06-21t0034	1529559690.45	adult	179.8053	122.0048	-22.0064	979.783	73.6155	53040.0686	167056.6571	2513495.8305	1023.8683	-0.10887	912.4279	0.5588	4482.9629	0.020961	4456.7593	1246263.625	2353.3443	-0.30669	3874.772	0.068115	28406204	-0.060472	176.9949	163.8142	359.5148	348.2924	99945.1094	283.024	0.36493	328.2195	4910547.5
024	2018-06-21t0434	1529574096.71	adult	183.8071	126.0065	-18.0047	974.0994	73.1124	52951.8385	166785.7761	2494688.4125	998.2294	-0.22458	882.1076	0.43145	4429.5503	0.0012303	4328.5989	1231415	2338.5152	-0.30712	3809.8334	0.028976	27677908	-0.098713	179.923	167.9078	362.7268	349.5394	100838.0625	285.2811	0.34178	328.2543	4988726
024	2018-06-21t0835	1529588508.38	adult	187.8103	130.0098	-14.0014	915.4569	75.5992	52031.6316	164083.5621	2546474.7576	1015.1402	-0.10728	882.7277	0.46104	4438.4717	0.03486	4320.8535	1207264.25	2335.761	-0.28712	3772.5823	0.017727	27612828	-0.069423	188.6205	179.8242	381.5541	358.6803	103782.7188	289.927	0.36453	331.8063	5130666
024	2018-06-21t1235	1529602957.24	adult	191.8239	134.0233	-9.9879	921.5844	74.263	51554.2142	162462.6961	2508353.6884	1046.9286	0.097288	927.5466	0.71823	4550.7461	0.16106	4359.1885	1228701.5	2355.3934	-0.22831	3768.7387	0.040931	28238804	0.031782	198.0608	187.5545	426.305	399.062	115102.3516	309.7675	0.67814	358.5673	5342293.5
024	2018-06-21t1634	1529617305.78	adult	195.8096	138.009	-6.0022	889.0079	74.1075	50618.3317	159619.8028	2493521.628	1061.3809	0.21037	973.2122	0.98969	4276.5811	-0.060517	4024.8484	1133294	2234.4221	-0.43288	3555.0734	-0.1736	28095814	0.052618	206.9512	199.9734	436.0563	415.1994	115554.9219	320.4624	0.82748	373.4341	5478206
024	2018-06-21t2035	1529631713.4	adult	199.8117	142.0112	-2.0001	909.1578	73.0414	51067.2532	160968.0539	2478945.1322	1064.176	0.25803	998.3187	1.1593	4066.1531	-0.23295	3939.3064	1089729	2188.6871	-0.50152	3481.1307	-0.23604	28431590	0.12595	214.7786	205.3753	460.4229	440.1137	123393.3438	339.9238	1.1545	399.4103	5738239.5
024	2018-06-22t0035	1529646113.8	dead	203.8118	146.0113	2.0001	911.198	74.6442	51821.8955	163369.4812	2558922.0647	1091.4718	0.45854	1020.3996	1.317	3713.929	-0.54796	3655.9575	1006474.75	2171.7261	-0.51703	3222.1194	-0.51905	29560330	0.28953	219.6482	210.0113	447.8545	430.8178	121368.5703	349.5058	1.2962	403.9114	5948733
025	2018-06-13t1246	1528912403.92	larva	0	-53.8007	-197.8109	153.6439	30.967	3177.6995	10142.6849	61886.5175	0	0.010367	0	-0.12027					0	0.47156	0	0.72848	0	1.9949	0	0				0	-0.14802	0	0
025	2018-06-13t1632	1528925972.19	larva	3.769	-50.0318	-194.0419	148.1043	29.4886	2918.5246	9311.8818	54137.2742	0	-0.37925	0	-0.46372					0	-0.077457	0	0.054798	0	0.8799	0	0				0	-0.15601	0	0
025	2018-06-13t2032	1528940379.4	larva	7.771	-46.0298	-190.0399	148.1041	29.8876	2957.5806	9440.3453	55601.3616	0	-0.80231	0	-0.83014					0	-0.63263	0	-0.5681	0	0.10425	0	0				0	-0.16508	0	0
025	2018-06-14t0034	1528954847.97	larva	11.79	-42.0107	-186.0209	148.0814	29.9689	2965.7165	9467.1682	55912.2708	0	-1.238	0	-1.2007					0	-1.1614	0	-1.1177	0	-0.47813	0	0				0	-0.17495	0	0
025	2018-06-14t0434	1528969251.8	larva	15.7911	-38.0096	-182.0198	277.7628	47.8287	9930.9648	31654.2929	311416.2903	406.1358	0.81458	403.9085	0.92902	596.7532	0.038554	592.4054	31627.9219	525.3459	0.17717	575.9566	0.024956	2139929.8	-0.20425	95.6404	95.0973	136.5935	134.2278	7239.4575	119.3158	-0.037203	130.8679	503929.2
025	2018-06-14t0834	1528983669.96	larva	19.7961	-34.0046	-178.0148	150.8962	29.4079	2964.6524	9453.0463	54837.5624	0	-2.1388	0	-1.9474					0	-2.1292	0	-2.0391	0	-1.3468	0	0				0	-0.1982	0	0
025	2018-06-14t1320	1529000841.92	larva	24.5661	-29.2346	-173.2448	677.5895	44.5106	24128.6826	76064.243	722373.0925	428.5575	0.024118	375.838	-0.023784	1029.0537	-0.18431	1009.3518	131718.875	790.3647	-0.074642	964.1823	-0.10026	5482536.5	-0.19167	91.334	90.8461	133.0504	131.5273	17030.4531	115.4736	-0.051165	127.6593	1168435.2
025	2018-06-14t1634	1529012468.07	larva	27.7956	-26.0051	-170.0153	513.0976	44.6416	18758.6953	59192.6886	583928.3349	490.9818	0.065216	460.2294	0.2179	922.4363	-0.83342	912.974	92243.625	771.3752	-0.53737	881.8303	-0.68591	4871521.5	-0.69558	94.3946	94.0615	135.675	133.9612	13567.4971	118.5635	-0.050952	129.3995	936583.75
025	2018-06-14t2034	1529026875.56	larva	31.7977	-22.003	-166.0132	657.744	47.7333	26571.9859	83817.2055	899425.9753	573.7532	0.14588	535.0197	0.32587	1268.043	-0.58224	1252.411	178794.0625	974.8553	-0.38686	1193.9288	-0.41311	8060658	-0.25971	96.4928	95.9121	138.0573	136.3994	19466.0781	120.9005	-0.05366	132.432	1355627.8
025	2018-06-15t0034	1529041268.16	larva	35.7956	-18.0051	-162.0153	849.7094	51.4588	37050.8895	116814.3678	1332640.1496	608.8582	-0.099233	484.8129	-0.38355	1682.3099	-0.24174	1648.4678	329732.75	1262.4661	-0.012032	1550.5316	-0.088579	11892218	0.24519	93.082	92.5089	139.1834	135.8044	27279.9473	119.1658	-0.064044	132.3686	1818078.5
025	2018-06-15t0434	1529055667.3	larva	39.7954	-14.0053	-158.0155	831.9499	53.1536	34260.2698	107922.572	1185120.7961	648.0577	-0.308	510.7986	-0.55183	2089.3159	0.028741	1972.176	378166.1875	1396.8683	-0.17271	1821.8355	-0.051724	11723364	-0.35235	94.3788	93.6362	144.0067	141.5696	26065.2188	124.1899	-0.057016	137.0383	1707312.5
025	2018-06-15t0834	1529070075.12	larva	43.7976	-10.0032	-154.0133	1054.4172	56.3839	47893.5402	150870.0021	1826548.0686	732.0381	-0.18395	539.685	-0.67375	2386.2983	0.066639	2303.3984	603733.5	1696.7124	0.13313	2157.4648	0.091924	18462002	0.45447	100.6678	100.1021	148.1939	145.5342	37493.0469	128.0738	-0.048777	140.3587	2538842
025	2018-06-15t1234	1529084483.02	larva	47.7997	-6.001	-150.0111	994.1186	60.4579	46874.8573	147574.9119	1889334.9706	888.3255	0.50416	690.0337	0.078383	3385.1099	1.1384	3217.4028	836122.125	2114.0672	0.72991	2888.1976	0.92554	21870574	0.51204	88.9659	88.1708	139.4398	135.6706	34441.6328	117.3692	-0.079275	130.787	2190340.2
025	2018-06-15t1634	1529098872.57	larva	51.7968	-2.0039	-146.014	1008.3463	69.3927	56310.0008	177543.9122	2612075.5043	960.3421	0.58664	688.7319	-0.20422	3757.4719	1.1732	3641.2812	1108454.25	2375.6512	0.88517	3344.2759	1.2077	28308004	1.0717	100.9209	100.3557	148.1151	146.2108	43693.9609	128.0821	-0.04793	141.1134	2974844
025	2018-06-15t2034	1529113300.46	adult	55.8046	2.0039	-142.0063	1078.6545	70.4201	62417.9945	196632.8339	3011654.7639	1002.023	0.43859	725.876	-0.21884	3856.0222	0.83563	3799.8296	1260919.25	2573.7527	0.8741	3496.417	0.97871	32688996	1.2445	97.5972	96.9857	144.2401	142.0447	47166.5234	124.6452	-0.065049	136.7948	3183913
025	2018-06-16t0034	1529127672.99	adult	59.797	5.9962	-138.0139	1147.7903	74.6965	70087.5566	220855.0492	3560540.5655	996.4041	-0.03402	823.5767	0.15099	3095.532	-0.54815	3051.6277	1132964.75	2464.7094	0.15562	2924.9242	-0.33134	36443480	1.3233	87.8284	87.3907	132.6689	130.0602	48556.8047	113.438	-0.12521	125.5113	3212322.8
025	2018-06-16t0434	1529142071.18	adult	63.7965	9.9957	-134.0144	1153.0399	74.1375	66360.3293	208984.5124	3228120.4484	1203.8202	0.94561	967.7148	0.7648	4441.4995	0.76897	4322.5127	1541200.25	2968.7844	0.86175	3900.4545	0.75026	41752096	1.6557	97.5493	96.8977	145.5148	144.0066	50493.6289	124.9558	-0.078561	138.3392	3383303.8
025	2018-06-16t0834	1529156488.81	adult	67.8014	14.0006	-130.0095	1018.0478	78.24	61153.4585	192787.2003	3107067.8852	1473.4408	2.2288	1301.8572	2.3899	5121.4829	1.2164	5016.7893	1638874.5	3609.7052	1.8009	4655.8607	1.4438	47058750	2.0048	99.9276	99.018	154.8398	148.8225	49548.75	129.0696	-0.067093	143.1549	3191488
025	2018-06-16t1234	1529170876.59	adult	71.798	17.9972	-126.0129	1053.3833	79.1339	67210.613	211921.3739	3595722.2399	1402.9203	1.3664	1155.1127	1.2818	4641.998	0.34543	4575.4902	1629341.25	3361.9346	0.89704	4240.4912	0.5238	49190590	1.9265	103.5999	102.875	154.6651	151.7021	54287.4688	133.2313	-0.057211	146.544	3632524
025	2018-06-16t1634	1529185284.05	adult	75.8	21.9993	-122.0108	1065.7721	78.9677	62328.41	196273.9094	3163535.793	1520.6307	1.6766	1368.587	2.126	4831.4331	0.29264	4730.4758	1575047.25	3510.8611	0.8682	4383.1485	0.4281	49514780	1.6477	100.6023	99.8994	153.2673	150.1175	49965.1562	129.9013	-0.085023	144.0736	3275811
025	2018-06-16t2034	1529199678.49	adult	79.7985	25.9978	-118.0124	1005.4504	88.728	61328.6762	193629.188	3146186.6407	1717.8806	2.4061	1529.2993	2.6637	5905.9937	1.1994	5758.2124	1895824	4132.5842	1.7364	5283.236	1.3182	54991076	2.1517	111.0634	109.7466	177.45	172.2702	56961.4648	144.7092	-0.025073	163.0753	3555250
025	2018-06-17t0034	1529214094.7	adult	83.803	30.0023	-114.0079	994.3429	73.5208	60645.8016	191259.861	3084942.3603	1647.0321	1.7703	1585.489	2.7109	4605.084	-0.32128	4555.8013	1459811.625	3625.3022	0.63589	4333.5925	-0.037251	52126920	1.5595	110.3828	109.0993	175.6527	171.0606	55681.8945	144.9573	-0.036721	163.0651	3493505
025	2018-06-17t0434	1529228479.33	adult	87.7987	33.998	-110.0122	1014.195	75.0216	60446.3202	190470.1214	3107454.4096	1588.3121	1.2997	1389.2172	1.6828	4799.5527	-0.26046	4706.3005	1516658.625	3647.3533	0.54049	4350.8728	-0.14927	50136660	1.1585	116.6304	113.5695	231.4496	228.0678	73138.0781	156.9105	0.015778	210.4937	3681555
025	2018-06-17t0834	1529242898.42	adult	91.804	38.0033	-106.0068	918.575	77.2606	59775.62	188665.2816	3269621.8879	1606.341	1.2581	1341.5365	1.3928	6839.9927	1.5792	6672.8931	2134077.75	4408.154	1.653	6141.9782	1.7909	50076070	1.0678	111.7118	108.4715	235.3487	223.6456	73428.7969	154.7857	-0.0086498	197.5723	3482505
025	2018-06-17t1234	1529257287.54	adult	95.801	42.0003	-102.0099	1086.7269	73.8969	64350.8422	202839.0597	3240060.4369	1510.1584	0.7656	1323.6267	1.2784	6544.8174	1.1735	6425.814	2205603.5	3987.1168	0.92243	5876.6513	1.3792	50766996	1.112	109.3294	106.7288	207.2193	201.5453	69832.8906	147.4935	-0.07728	183.8223	3675328.2
025	2018-06-17t1634	1529271684.93	adult	99.8003	45.9996	-98.0106	1081.0611	80.079	65157.0885	205307.4165	3358003.8289	1545.6368	0.89501	1086.7097	0.29877	7571.2983	2.0126	7385.2861	2581812.75	4214.7067	1.2285	6614.4306	2.1024	52571744	1.32	123.4364	120.8753	230.2698	219.7904	78522.0156	164.3805	0.02753	200.0124	4198440.5
025	2018-06-17t2034	1529286086.35	adult	103.8007	50	-94.0102	1061.7655	81.5646	65453.0642	206369.2404	3407214.7897	1475.8285	0.6181	1179.2659	0.71383	7497.2163	1.8556	7150.979	2564048	3670.7402	0.43114	6320.8657	1.7174	50402496	1.0624	120.4399	117.8649	224.6496	214.5067	76830.1641	160.4601	-0.036137	197.5744	4113264.2
025	2018-06-18t0034	1529300485.17	adult	107.8003	53.9996	-90.0105	1052.2073	78.1929	63298.7596	199933.3832	3316266.2906	1361.2662	0.19938	1035.6007	0.18529	6897.6406	1.2702	6735.3779	2283119	3664.1212	0.45866	5950.049	1.2917	44976236	0.45939	120.5186	118.4182	226.7848	213.6936	75065.7578	163.3978	-0.052753	194.2925	3981936
025	2018-06-18t0434	1529314904.81	adult	111.8058	58.0051	-86.0051	652.2236	84.0358	38074.4719	123658.9459	1933698.7224	1484.5334	0.77178	1184.4913	0.86382	7033.9639	1.3669	6674.178	1406792.75	3866.0286	0.80675	5848.0051	1.1841	29586752	-1.2211	119.3622	115.6323	277.4972	269.8179	55499.4375	163.9491	-0.13109	231.7936	2378888
025	2018-06-18t0834	1529329290.85	adult	115.8019	62.0012	-82.009	1071.0822	75.5443	63176.2863	198981.4068	3242189.3956	1310.0719	0.16342	1044.2108	0.37802	6877.9341	1.2399	6563.1294	2269718.25	3171.9798	-0.091165	5524.7885	0.87762	43204860	0.40187	119.9281	116.9566	231.0335	219.0737	76241.0703	162.458	-0.2855	200.0813	3955107.2
025	2018-06-18t1235	1529343744.72	adult	119.8169	66.0162	-77.994	1033.672	77.8868	61544.4889	193866.1823	3133016.0841	1338.6573	0.38577	1085.548	0.64077	6128.1543	0.64522	5829.4641	1973265.75	3376.0354	0.29714	5173.2149	0.56782	43036496	0.46926	126.6659	123.136	288.1595	264.627	92787.3516	170.3679	-0.21305	224.2974	4072181.2
025	2018-06-18t1634	1529358108.52	adult	123.8068	70.0061	-74.004	1051.7418	77.3934	57758.1568	181926.3631	2838356.8657	1261.0587	0.17852	1054.2894	0.601	6010.3545	0.59221	5800.7212	1821137.375	3044.6779	-0.070954	5082.8471	0.54332	38107932	0.034242	120.1068	116.5515	278.0779	258.3378	84257.6016	164.2447	-0.42475	219.1308	3629508.2
025	2018-06-18t2034	1529372490.61	adult	127.8019	74.0011	-70.009	1116.3341	74.9763	66815.1736	210425.5977	3425039.6285	1201.3833	0.039715	970.3022	0.33443	5375.9956	0.12209	5243.0449	1876222.5	3054.0333	0.047724	4812.831	0.33961	41918668	0.5262	123.4377	118.1107	311.0109	301.4425	108542.8125	175.5105	-0.30148	263.4839	4306986.5
025	2018-06-19t0034	1529386890.95	adult	131.802	78.0012	-66.0089	1140.2668	76.419	68783.546	216627.6231	3551167.1356	1170.1019	0.0040964	948.437	0.31432	4976.8994	-0.14094	4799.397	1791683.75	2966.2127	0.018661	4304.4968	-0.099599	42030060	0.62198	127.438	123.3735	288.6797	262.3862	103924.6719	173.2037	-0.44716	230.4104	4577572.5
025	2018-06-19t0434	1529401291.25	adult	135.802	82.0013	-62.0088	1173.9531	73.9071	68914.6372	216980.3563	3415856.082	1243.9297	0.41804	962.0195	0.44726	6507.6982	1.1743	6356.8501	2349279	3230.6019	0.51001	5530.0767	1.2084	44808836	0.98513	129.624	127.3463	266.4044	250.6788	96172.0078	174.7369	-0.52007	220.4322	4669316
025	2018-06-19t0834	1529415709.44	adult	139.8071	86.0064	-58.0038	1071.8643	79.8402	67606.1224	213075.0369	3575777.9603	1136.0328	0.036249	856.7518	0.041817	6644.4956	1.3426	6523.8364	2345507	2960.3549	0.19907	5650.9099	1.3978	40054244	0.58039	122.4946	118.8582	258.8177	242.0767	91362.6562	167.1869	-0.76238	213.4396	4318914
025	2018-06-19t1234	1529430095.18	adult	143.8031	90.0024	-54.0077	739.2611	153.1734	46678.0165	154671.3834	3165919.3814	1027.017	-0.38403	863.5472	0.11903	4454.6357	-0.36661	4270.314	1091385.75	2490.014	-0.44214	3822.8932	-0.37213	25070512	-0.84576	122.6018	112.1617	473.675	469.1246	116050.3906	187.0956	-0.50774	392.2731	2992833.5
025	2018-06-19t1634	1529444497.32	adult	147.8037	94.003	-50.0072	1115.9284	75.7236	67414.3663	212381.7866	3443071.6959	1201.0852	0.4719	999.9373	0.78996	6044.8276	0.97081	5778.5054	2127779.25	2796.2989	0.096566	4969.3351	0.83943	42272190	0.9418	130.62	125.4387	379.2514	375.7693	133496.4844	176.8675	-0.79575	306.0863	4597171.5
025	2018-06-19t2034	1529458898.09	adult	151.8039	98.0032	-46.0069	1105.524	72.9415	67524.9821	212749.0129	3455693.3898	1277.9218	0.90496	974.5792	0.71944	7117.0649	1.8922	6750.292	2512324	3378.2844	1.0847	5911.2973	1.8472	45025016	1.2805	135.4269	131.7438	278.9102	267.5866	98455.3125	182.3487	-0.80094	238.2401	4771497
025	2018-06-20t0034	1529473313.5	adult	155.8082	102.0075	-42.0027	1134.7835	77.6051	67739.5155	213370.4714	3469327.9597	1220.873	0.69022	937.7191	0.57445	6618.5708	1.5452	6344.4961	2342974	3252.0451	0.94992	5535.2662	1.5264	43192050	1.1555	122.4577	118.8738	256.4278	244.2287	90775.4297	169.9228	-1.1218	217.7705	4332310
025	2018-06-20t0434	1529487698.44	adult	159.804	106.0033	-38.0068	1019.7259	79.0126	65931.9917	207937.3067	3571819.0093	1276.4155	1.0156	1054.0128	1.1577	6412.2051	1.4301	6164.9229	2205798.5	3110.3103	0.78311	5523.9796	1.5708	43860190	1.2762	134.9884	132.1923	274.7037	250.8673	94498.0781	179.4561	-1.0554	220.6305	4638470.5
025	2018-06-20t0834	1529502101.13	adult	163.8048	110.0041	-34.0061	1139.8	76.5885	69452.2373	218780.5403	3580947.8338	1210.914	0.73903	975.672	0.80174	6297.4282	1.3833	6115.5439	2285966.5	2999.076	0.65437	5348.5893	1.4446	43905316	1.3308	133.1624	131.0913	282.7821	252.2093	102649.8906	178.8099	-1.1665	218.4526	4828202.5
025	2018-06-20t1234	1529516505.95	adult	167.8061	114.0054	-30.0048	1196.946	77.2222	71828.8602	226203.3148	3683990.7574	1179.6251	0.61701	980.7066	0.83973	6290.2578	1.4238	6084.9243	2365137	2885.907	0.50977	4971.7393	1.1041	44268972	1.413	135.0635	131.818	316.9202	277.9879	119162.0078	177.7423	-1.2827	226.0683	5068661.5
025	2018-06-20t1634	1529530915.36	adult	171.8087	118.008	-26.0021	1111.8379	74.7428	68815.2754	216791.7773	3601686.583	1266.423	1.0991	1037.0791	1.1304	6444.6196	1.5957	6117.5652	2320063	2931.9803	0.62896	5196.101	1.3811	45497510	1.583	142.7153	139.9369	307	287.483	110520.0078	185.738	-1.2325	237.3373	5127188.5
025	2018-06-20t2034	1529545301.82	adult	175.805	122.0043	-22.0059	1151.3118	76.9903	68861.5189	217039.8481	3460630.743	1249.1339	1.0531	1023.2781	1.0842	6182.1431	1.4212	5788.7297	2225571.5	3166.7134	1.0778	5139.4578	1.3675	44942588	1.5771	152.8051	147.9193	410.2387	400.7948	147685.9375	204.7101	-0.97784	334.8219	5497775
025	2018-06-21t0034	1529559703.91	adult	179.8056	126.0048	-18.0053	1119.2255	75.141	66602.7653	209729.7383	3409639.8077	1239.8458	1.0509	966.4296	0.8279	5531.1099	0.91195	5398.1462	1924826.25	3210.6822	1.204	4925.3256	1.1865	43134236	1.4456	137.6295	135.3303	268.174	259.4154	93324.5703	186.5603	-1.3897	230.6917	4788132
025	2018-06-21t0434	1529574110.24	adult	183.8073	130.0066	-14.0036	1159.0282	71.5695	66330.793	208873.116	3248448.762	1165.4495	0.69271	954.874	0.79831	4140.7817	-0.24777	3984.2993	1436851.25	2643.5386	0.23901	3646.2088	-0.14755	40425944	1.2198	142.4678	138.8853	268.8786	255.491	93300.8672	198.9111	-1.2485	236.0254	4941781.5
025	2018-06-21t0835	1529588521.74	adult	187.8105	134.0098	-10.0004	1059.3761	71.453	60005.3885	189016.6608	2929801.1903	1206.7805	0.96745	986.6864	0.99192	3942.8289	-0.39945	3793.1121	1238048.25	2633.6335	0.25505	3485.2887	-0.29678	37857910	1.0037	151.2057	145.4308	274.8669	267.5042	86308.2188	220.1928	-0.9373	253.7352	4743475
025	2018-06-21t1235	1529602971.01	adult	191.8242	138.0235	-5.9867	992.4235	71.7454	56153.8733	176894.1271	2753097.8393	1225.7051	1.1227	1103.2429	1.6269	4029.9944	-0.30334	3917.7992	1184818.375	2673.5978	0.36093	3595.5224	-0.15172	36000184	0.85612	155.5666	149.0844	281.8661	275.8893	82868.6172	227.9416	-0.87536	262.9129	4569147
025	2018-06-21t1634	1529617319.31	adult	195.8098	142.0091	-2.001	873.3474	78.5498	52111.0119	164408.3396	2748877.4998	1345.9688	1.881	1336.4741	2.8947	4796.5288	0.41186	4543.7051	1309452.375	2880.6646	0.7852	4021.4055	0.35385	36638616	0.97373	168.9003	163.1235	318.0951	309.3841	86839.9688	246.6762	-0.59711	288.0675	4597635.5
025	2018-06-21t2035	1529631726.85	dead	199.8119	146.0112	2.001	910.7154	75.3972	52749.8431	166273.7761	2696550.7214	1353.8118	1.9995	1395.0001	3.2692	4281.8184	-0.033134	4236.5022	1181781.875	2889.8861	0.84503	3866.5261	0.20769	37331360	1.101	182.2674	174.7457	334.7717	328.4423	92396.9844	275.4421	-0.11297	313.8966	5026024.5
026	2018-06-13t1246	1528912416.59	larva	0	-57.8009	-173.8071	186.9137	32.9269	3725.4491	11896.2605	66994.6856	0	0.010367	0	-0.12027					0	0.47156	0	0.72848	0	1.9949	0	0				0	-0.14802	0	0
026	2018-06-13t1632	1528925984.91	larva	3.769	-54.032	-170.0381	190.6411	35.4053	3982.0659	12771.9226	75398.6493	0	-0.37925	0	-0.46372					0	-0.077458	0	0.054795	0	0.87989	0	0				0	-0.15601	0	0
026	2018-06-13t2032	1528940392.3	larva	7.771	-50.0299	-166.0361	187.9426	46.916	4290.965	14164.9439	95536.3694	0	-0.80232	0	-0.83014					0	-0.63264	0	-0.56811	0	0.10424	0	0				0	-0.16508	0	0
026	2018-06-14t0034	1528954860.73	larva	11.79	-46.0109	-162.0171	187.9416	46.8812	4293.6156	14170.0979	95631.7024	0	-1.238	0	-1.2007					0	-1.1614	0	-1.1177	0	-0.47814	0	0				0	-0.17495	0	0
026	2018-06-14t0434	1528969264.6	larva	15.7911	-42.0098	-158.016	308.0518	39.6897	9828.062	31164.1815	272334.9851	337.9584	0.39536	335.021	0.50237	580.8452	-0.0063883	576.9868	30784.7949	503.8081	0.10188	555.1268	-0.033936	1772591.6	-0.33185	78.8886	78.6885	123.0715	119.6069	6522.7896	102.8131	-0.05776	114.215	413770.5
026	2018-06-14t0834	1528983682.7	larva	19.7961	-38.0048	-154.011	222.4127	30.5992	5443.9938	17303.072	116463.879	476.4601	0.83582	441.6311	0.81418	981.3717	0.40975	970.1757	29441.1504	810.1208	0.61632	938.6529	0.46188	1400792.6	-0.90492	94.1717	94.201	133.9757	131.7141	4019.2712	117.3376	-0.04336	128.3646	276864.72
026	2018-06-14t1320	1529000854.55	larva	24.5661	-33.2348	-149.241	405.2957	71.7629	16828.2027	54331.2716	617607.5654	467.7936	0.27325	419.7007	0.2533	1095.4587	-0.031418	1085.8676	98591.2812	880.3039	0.21903	1021.0837	0.041706	4168508.8	-0.56727	86.4745	86.0385	130.6233	125.3316	11756.0967	110.957	-0.057603	121.8622	770574.2
026	2018-06-14t1634	1529012480.7	larva	27.7956	-30.0053	-146.0115	491.3316	39.0355	15809.5	49908.2345	430122.2072	499.6677	0.12098	491.9922	0.4198	1063.2433	-0.52852	1045.2986	90375.6797	795.5491	-0.46037	957.6006	-0.50456	4207702	-0.87439	88.3327	88.0173	130.3783	128.2831	11082.1582	113.1817	-0.059089	123.9867	743849.9
026	2018-06-14t2034	1529026888.77	larva	31.7978	-26.0031	-142.0093	628.9763	54.2417	24021.8281	75802.9885	803370.1653	620.8406	0.45298	567.3367	0.53316	1470.0151	-0.1746	1447.9315	188161.9375	1142.6741	0.1323	1363.2332	-0.026909	7898334.5	-0.30057	92.3564	91.7323	135.0441	132.5637	17285.6445	116.7943	-0.060422	127.5418	1174958.8
026	2018-06-15t0034	1529041281.33	larva	35.7958	-22.0052	-138.0113	727.4268	47.6772	27350.9439	86229.0468	859919.07	757.9555	0.90276	626.3523	0.54481	2130.6108	0.6032	2075.5227	308938.5625	1587.3412	0.96638	1961.0324	0.80512	10982775	0.031847	97.2332	96.6712	140.3653	138.8733	20352.9648	122.6713	-0.057552	134.824	1408908.6
026	2018-06-15t0434	1529055680.68	larva	39.7956	-18.0054	-134.0115	792.8527	79.0177	40785.8124	129013.6464	1824289.848	543.2465	-1.0397	398.3586	-1.3109	1673.9329	-0.6997	1646.0819	358221.625	1154.2439	-0.87424	1516.0083	-0.67352	11618955	-0.37463	89.8541	89.4075	133.4229	131.7422	28552.4941	115.1049	-0.076144	127.0622	1921798.8
026	2018-06-15t0834	1529070088.36	larva	43.7977	-14.0032	-130.0094	784.8841	51.3766	33285.1868	104860.8392	1189593.3977	622.6441	-0.9737	593.0978	-0.30534	1640.4703	-1.146	1613.8405	288722.7812	1162.1789	-1.349	1463.3748	-1.2292	10912461	-1.0216	92.747	92.2451	138.0093	136.4501	24289.6367	119.0509	-0.070913	131.6262	1625484
026	2018-06-15t1234	1529084496.38	larva	47.7999	-10.001	-126.0072	888.4359	55.1459	43516.8063	137246.9179	1748449.3439	732.7642	-0.6394	648.921	-0.20652	1891.3158	-1.1199	1859.3571	433111.3125	1469.2892	-0.98152	1744.3381	-1.1217	16740732	-0.41964	88.5596	88.0469	135.5795	133.3221	31047.6992	116.6673	-0.081331	128.962	2023233
026	2018-06-15t1634	1529098885.92	larva	51.797	-6.0039	-122.0101	819.1737	60.5536	39654.338	125132.0659	1601079.2522	1044.5206	1.2035	897.0842	1.2163	3189.6985	0.37088	3115.2251	666647	2249.1748	0.56423	2857.0599	0.38355	21750054	-0.049298	100.2059	99.43	148.8589	145.5176	31111.5098	127.4894	-0.050024	140.6025	2086586.9
026	2018-06-15t2034	1529113313.75	larva	55.8048	-1.9962	-118.0023	1007.5448	62.2111	53123.1219	167403.2142	2320803.7521	1015.5155	0.53536	778.7379	0.1297	3259.7979	0.039266	3226.4905	909483.625	2461.0583	0.60072	3062.9123	0.28175	28252656	0.52238	100.3379	99.7031	147.1241	144.7485	41047.6328	128.1187	-0.050442	140.1374	2791500.5
026	2018-06-16t0034	1529127686.15	adult	59.7971	1.9962	-114.01	1065.7075	61.4295	56592.4915	178393.4657	2492338.9335	1119.0679	0.81636	901.3203	0.64128	3467.7124	-0.074061	3399.5164	1029910.5625	2671.8496	0.6356	3199.4401	0.089914	33172530	0.81141	103.4347	102.7286	149.2277	147.5534	44320.625	130.1151	-0.046653	142.28	3066114
026	2018-06-16t0434	1529142084.48	adult	63.7966	5.9957	-110.0105	1047.3387	68.3288	61347.1692	193937.0759	2969770.9386	1140.2705	0.52439	727.6994	-0.67092	4936.3462	1.3728	4815.8545	1584567.125	3499.0794	2.033	4450.7566	1.558	36545668	0.86663	97.7812	97.0773	148.4416	145.1724	47649.7539	127.048	-0.068451	139.8851	3133887.2
026	2018-06-16t0834	1529156501.99	adult	67.8015	10.0006	-106.0056	1161.867	70.204	68164.4288	214750.8166	3339558.7488	1156.4843	0.23726	923.9355	0.25674	3841.8672	-0.2828	3765.3096	1371546.625	2935.5968	0.38532	3517.6392	-0.15566	41209004	1.1413	98.3175	97.5786	151.6623	148.1516	54143.4531	128.8645	-0.068074	142.6723	3503347.5
026	2018-06-16t1234	1529170889.88	adult	71.7981	13.9972	-102.009	1032.0159	72.4774	63806.8704	201212.0795	3277303.6324	1222.9615	0.30132	998.1509	0.44687	4829.2041	0.55623	4668.4658	1608125	3168.5441	0.51174	4232.5948	0.51316	40722172	0.70409	100.2835	99.5139	149.2909	147.5449	49713.8789	129.5973	-0.074587	142.6304	3339239.2
026	2018-06-16t1634	1529185297.32	adult	75.8002	17.9993	-98.0069	1107.3415	73.4577	66602.9841	209910.8692	3328313.0708	1305.7981	0.48186	1173.3184	1.1447	4561.3403	0.0002042	4497.7214	1587346.5	2948.28	-0.19486	4080.7188	0.037571	45407824	1.0673	100.7369	99.8853	153.1455	149.6967	53294.6328	130.363	-0.082787	144.2387	3503025.8
026	2018-06-16t2034	1529199691.88	adult	79.7987	21.9978	-94.0084	1071.364	71.0121	64018.3686	201760.9332	3188757.4326	1333.693	0.39523	1222.543	1.1986	4597.0996	-0.16632	4593.0737	1540028.375	2872.7634	-0.52558	3805.2996	-0.51902	44592024	0.71214	99.8555	99.069	149.6552	147.4926	50134.5078	128.9726	-0.10358	142.2895	3338670.5
026	2018-06-17t0034	1529214108	adult	83.8032	26.0022	-90.0039	976.5964	76.1616	59800.3827	188543.9928	3085432.9904	1376.4296	0.43219	1102.9327	0.50579	5407.0703	0.48822	5347.9727	1692413	3406.6754	0.26174	4758.1749	0.47299	42980388	0.31918	96.8681	95.9836	157.6517	153.4606	49344.9961	129.8127	-0.11593	145.7894	3024804.5
026	2018-06-17t0434	1529228492.64	adult	87.7989	29.998	-86.0082	1063.2848	73.2034	62997.0723	198587.6927	3096853.2586	1247.0652	-0.30385	1097.0424	0.39558	3986.395	-1.0576	3939.9036	1315510.375	2872.4478	-0.72918	3668.0027	-0.94647	41030940	-0.05062	110.8666	110.0296	164.9394	161.3916	54429.9961	141.4053	-0.071343	155.6576	3647731
026	2018-06-17t0834	1529242911.94	adult	91.8043	34.0033	-82.0028	1056.8831	73.2316	63224.893	199242.4637	3197685.4437	1277.8464	-0.21926	975.2052	-0.1752	5055.0254	-0.12515	4928.2231	1673213.375	3194.1092	-0.26132	4449.3925	-0.13663	42185544	0.042905	107.7472	106.0429	172.8472	169.6273	57212.4141	141.9743	-0.08832	161.9801	3557058.2
026	2018-06-17t1234	1529257300.93	adult	95.8012	38.0003	-78.0059	1014.1973	75.5142	62344.0888	196513.1972	3238763.917	1295.4998	-0.16557	791.7575	-0.9494	5299.5864	0.012607	5171.1941	1727665.25	3601.5098	0.33409	4780.6479	0.15845	42140016	0.018079	102.723	100.6193	177.8899	170.6967	57992.1133	137.9404	-0.14496	159.8767	3341374.2
026	2018-06-17t1634	1529271698.23	adult	99.8005	41.9995	-74.0066	1009.5661	73.4998	59756.992	188329.0049	2966852.4375	1511.8376	0.75256	989.458	-0.10235	5939.3271	0.52441	5830.0967	1853070	4084.2182	1.0348	5358.1781	0.73205	47167824	0.65263	113.959	112.573	188.6311	183.8924	58852.9023	151.079	-0.082005	174.169	3555407.5
026	2018-06-17t2034	1529286099.72	adult	103.8009	45.9999	-70.0062	974.129	72.6163	57094.2885	179962.847	2805382.3146	1674.797	1.4385	1049.7244	0.18485	6625.9038	1.0779	6471.2461	1981145.25	4592.854	1.7702	5942.0078	1.3123	49944120	1.0073	111.8614	110.1136	189.8215	183.7099	56756.6406	148.8358	-0.15059	172.693	3335819.8
026	2018-06-18t0034	1529300498.63	adult	107.8006	49.9996	-66.0065	1053.0949	76.0535	64022.8708	201851.0413	3274281.3318	1506.114	0.78759	891.2943	-0.40112	6416.7114	0.84964	6040.458	2149598.25	4148.9713	1.1519	5557.7176	0.87946	50344870	1.0853	111.7131	109.6182	200.9305	195.0384	67311.7031	150.2033	-0.21991	179.3286	3734234.8
026	2018-06-18t0434	1529314918.26	adult	111.806	54.0051	-62.0011	995.8412	76.1555	61682.0636	194455.8016	3224029.7855	1593.6239	1.2112	1118.8194	0.59685	6288.6997	0.72636	6108.8794	2024961.375	4219.7301	1.3079	5555.3546	0.88101	51301940	1.24	110.9902	108.6419	245.6327	239.599	79093.7344	154.1157	-0.30278	195.1391	3572997
026	2018-06-18t0834	1529329304.29	adult	115.8021	58.0012	-58.005	1066.1248	72.3329	60359.6468	190171.7942	2864168.1402	1668.3606	1.605	657.9086	-1.2017	7005.894	1.3484	6792.6082	2213862.5	5078.43	2.6036	6291.3238	1.6632	52676816	1.448	118.6119	116.4405	216.2774	209.8738	68343.6719	161.0962	-0.31433	194.5096	3745050.5
026	2018-06-18t1235	1529343758.34	adult	119.8172	62.0162	-53.9899	1035.725	74.1002	63176.7806	199078.7193	3244151.8791	1217.804	-0.10331	946.1699	0.064474	4451.5605	-0.76179	4266.1992	1469015	2982.6161	-0.26112	3956.8537	-0.67083	40177788	0.16066	121.5423	118.7825	270.0945	249.8824	89131.2031	162.3535	-0.37497	203.6206	4009923.5
026	2018-06-18t1634	1529358121.86	adult	123.807	66.0061	-50.0001	1038.0504	75.5337	60797.5721	191525.8086	3029049.1168	1192.5731	-0.10244	569.7231	-1.433	4479.1118	-0.68275	4257.0317	1424357.5	3136.255	0.060366	3826.2746	-0.73234	37874930	0.0095286	125.2657	122.2694	242.6422	235.535	77160.2031	172.0452	-0.27386	215.3016	3978314.8
026	2018-06-18t2034	1529372504.08	adult	127.8021	70.0011	-46.005	929.4456	72.6268	54803.9519	172872.8586	2721025.4846	1074.8574	-0.48722	549.8961	-1.4593	5235.1987	0.0056445	5120.3135	1502502	2871.123	-0.2175	4078.2357	-0.40424	30779616	-0.63583	132.8364	127.6386	290.9489	281.4924	83502.3438	198.5713	0.13295	253.4498	3803904
026	2018-06-19t0034	1529386904.46	adult	131.8022	74.0013	-42.0049	1140.1986	72.4725	66102.8764	208171.6576	3253959.4883	854.1154	-1.3358	680.5815	-0.8475	3283.8481	-1.5317	3137.1257	1136211.5	1996.8807	-1.4049	2815.1225	-1.6034	29513104	-0.66615	128.1898	127.1433	243.5709	236.0497	84275.5469	175.2951	-0.40821	212.3664	4429471
026	2018-06-19t0434	1529401304.66	adult	135.8022	78.0013	-38.0049	1064.1793	78.0717	66830.032	210648.5865	3544218.9133	864.607	-1.2219	576.6354	-1.2525	3351.947	-1.3999	3285.9907	1169829.5	2280.5619	-0.90436	3096.7888	-1.2417	30126366	-0.50747	116.4499	112.1266	268.8384	264.5127	93824.6094	167.674	-0.65001	226.2996	4057580.5
026	2018-06-19t0834	1529415722.81	adult	139.8073	82.0063	-33.9998	970.7907	78.893	61733.0159	194770.4687	3312606.552	921.1403	-0.91223	484.9566	-1.6248	4052.9875	-0.75705	3925.3696	1305062	2847.0564	0.027987	3601.2072	-0.66043	29657032	-0.46626	123.2086	115.6801	268.3391	260.6929	86405.1875	195.5107	-0.24644	234.3936	3966824
026	2018-06-19t1234	1529430108.58	adult	143.8033	86.0024	-30.0038	924.3935	78.4414	57332.0405	180861.9451	2994057.2998	820.273	-1.3159	445.2712	-1.7845	3882.77	-0.82766	3731.8854	1164831	2426.106	-0.54002	3377.306	-0.81901	24546670	-0.89814	132.0823	118.4904	286.5441	281.2936	85963.2344	225.8215	0.18857	264.8339	3952564.2
026	2018-06-19t1634	1529444510.93	adult	147.804	90.0031	-26.0031	946.4637	77.4404	57881.9389	182546.1174	2983499.0925	762.2787	-1.5497	453.4611	-1.7351	3213.2192	-1.3132	3092.796	970392.1875	2051.366	-1.0618	2685.885	-1.4522	23007860	-0.97641	139.3689	125.4509	304.959	298.8358	92097.6094	240.9494	0.34294	281.4092	4206570
026	2018-06-19t2034	1529458911.46	adult	151.8041	94.0032	-22.003	872.601	78.8199	52871.3546	166732.1314	2759374.0422	725.4387	-1.6986	449.3066	-1.7448	3274.6821	-1.2072	3097.5054	907086.9375	1920.2274	-1.2186	2836.828	-1.2425	20030814	-1.1998	144.8007	129.5845	323.3443	308.9036	89566.375	249.5693	0.38081	291.0438	3998238.2
026	2018-06-20t0034	1529473326.93	adult	155.8084	98.0075	-17.9987	979.2879	76.9441	58475.7397	184342.9245	2973861.9481	664.1427	-1.9884	438.1502	-1.7982	2730.1614	-1.6024	2660.4347	835429.375	1723.4967	-1.5038	2374.3174	-1.6679	20293544	-1.1183	144.0713	132.0127	322.5968	303.7157	98714.6172	244.875	0.1917	284.3397	4402243
026	2018-06-20t0434	1529487711.89	adult	159.8043	102.0033	-14.0028	940.501	77.165	55593.8281	175207.0505	2845066.537	688.2697	-1.8705	440.3678	-1.7871	2905.0535	-1.4227	2775.8059	845370.5625	1850.3425	-1.2718	2534.5213	-1.4677	19998364	-1.0954	149.5842	131.3487	352.7473	334.7754	102649.4531	270.3026	0.53548	315.9374	4346318.5
026	2018-06-20t0834	1529502114.66	adult	163.805	106.0041	-10.0021	916.9076	75.7097	54020.8707	170268.0954	2745605.9886	663.0486	-1.9983	441.1268	-1.7835	2860.1418	-1.4318	2778.083	809420.125	1718.7679	-1.4667	2526.7026	-1.4435	18705928	-1.1787	155.3096	135.5204	369.9669	354.3235	104700.6328	281.2095	0.63209	328.0583	4381595
026	2018-06-20t1234	1529516519.41	adult	167.8063	110.0054	-6.0008	868.5578	74.9979	50259.8509	158498.688	2518032.2307	676.0515	-1.9405	448.7784	-1.7468	2993.4399	-1.2951	2949.6509	787274.6875	1796.2393	-1.3235	2681.1263	-1.2596	17757168	-1.237	162.5983	141.1236	382.7486	370.7708	100662.8906	291.322	0.72646	347.4445	4270806
026	2018-06-20t1634	1529530928.83	adult	171.809	114.008	-1.9981	816.4206	74.7998	47385.3068	149553.3953	2376579.0101	681.2559	-1.9235	455.6683	-1.7142	2829.6426	-1.4115	2782.7832	701751.375	1855.4642	-1.2099	2594.5224	-1.3279	16881522	-1.2932	171.185	147.5961	390.9132	383.5987	96946.4844	303.7338	0.87186	360.1248	4241965
026	2018-06-20t2034	1529545315.42	dead	175.8052	118.0043	1.9981	794.4893	74.2746	46076.0745	145465.7602	2317300.8244	670.8612	-1.9899	452.6162	-1.7308	2725.4036	-1.4817	2650.1719	656822.25	1810.8085	-1.2741	2488.577	-1.4214	16157692	-1.3381	175.4928	150.5782	409.4164	400.0153	98669.3594	310.157	0.91994	371.699	4226743
027	2018-06-13t1246	1528912429.31	egg	-1.8845	-57.8011	-205.8099	173.2872	26.8426	3244.0347	10291.8519	55931.5131	0	0.20242	0	0.051252					0	0.75578	0	1.1046	0	2.8807	0	0				0	-0.14418	0	0
027	2018-06-13t1632	1528925997.73	larva	1.8845	-54.0321	-202.0409	184.1094	28.5455	3638.3853	11534.1351	65105.3602	0	-0.18346	0	-0.29187					0	0.19385	0	0.37969	0	1.3668	0	0				0	-0.15196	0	0
027	2018-06-13t2032	1528940405.22	larva	5.8866	-50.03	-198.0388	190.7144	26.379	3700.4209	11719.8158	64298.4496	0	-0.60182	0	-0.65732					0	-0.37477	0	-0.28526	0	0.43664	0	0				0	-0.16073	0	0
027	2018-06-14t0034	1528954873.65	larva	9.9056	-46.011	-194.0198	190.4743	26.8762	3811.0153	12076.7599	67932.4415	0	-1.0323	0	-1.0266					0	-0.91709	0	-0.86846	0	-0.22252	0	0				0	-0.17021	0	0
027	2018-06-14t0434	1528969277.47	larva	13.9067	-42.01	-190.0187	206.634	23.4744	2879.6264	9127.3507	37050.7192	456.7512	1.3159	462.4687	1.4536	681.9026	0.62355	668.3872	11592.3438	599.894	0.69879	654.3177	0.52313	739023.4	-0.46696	79.8161	79.7921	126.6172	125.6386	2152.4927	103.6012	-0.054715	115.6108	129142.516
027	2018-06-14t0834	1528983695.59	larva	17.9117	-38.0049	-186.0137	302.2513	38.3208	8711.4439	27614.145	217252.6241	529.6009	1.3603	488.1752	1.2685	1068.275	0.9613	1041.5565	50208.9258	890.6227	1.1513	1010.3181	0.92705	2471647.5	-0.35174	81.5683	80.8397	122.1692	119.7427	5741.9536	105.7189	-0.056486	116.5892	380679.4
027	2018-06-14t1320	1529000867.47	larva	22.6817	-33.235	-181.2437	483.6661	35.8454	14097.3417	44436.6404	353078.2126	439.7192	0.29949	442.4009	0.56466	787.1991	-0.49622	782.9218	59827.1328	679.8135	-0.19892	752.4913	-0.40176	3320759.5	-0.61778	84.5816	83.7797	131.9751	126.8506	10030.1055	109.5609	-0.057079	121.6097	638760.6
027	2018-06-14t1634	1529012493.52	larva	25.9111	-30.0055	-178.0143	664.5166	63.7276	26037.4285	82953.1602	859786.2589	399.9212	-0.30696	310.6492	-0.5587	988.0272	-0.45604	976.3209	136347.75	760.7347	-0.33975	934.3526	-0.33853	5514113	-0.32843	85.1842	84.8467	127.5063	123.9534	17595.8691	108.9917	-0.062378	119.7127	1174520.2
027	2018-06-14t2034	1529026902.11	larva	29.9135	-26.0031	-174.0119	648.3037	42.4925	23327.7923	73546.1086	696886.3701	465.1309	-0.34185	455.836	-0.0050495	973.5642	-0.96981	963.119	120721.9609	786.0813	-0.74663	931.4007	-0.80643	5752739	-0.66581	83.5169	83.0659	128.3876	124.3857	15920.0645	107.9	-0.071038	119.8453	1032937
[truncated: 4,636 more rows]
