# Supplementary material for: Global, cell non-autonomous gene regulation drives individual lifespan among isogenic C. elegans
Source: eLife. 2021 Feb 1;10:e65026. doi: 10.7554/eLife.65026 (PMC7864635; doi:10.7554/eLife.65026)
Supplement: Source data 1. [file elife-65026-data1.zip › figure_data/Figure 5 - daf-16 mutant/mir-243/mutant/mir-243_daf-16_20190122.tsv]

name	timepoint	timestamp	stage	age	adult_age	ghost_age	length	max_width	projected_area	surface_area	volume	gfp_maximum	gfp_maximum_z	gfp_mean	gfp_mean_z	gfp_median	gfp_median_z	gfp_over_99_mean	gfp_over_99_mean_z	gfp_over_99_median	gfp_over_99_sum	gfp_percentile_95	gfp_percentile_95_z	gfp_percentile_99	gfp_percentile_99_z	gfp_sum	gfp_sum_z	green_yellow_excitation_autofluorescence_maximum	green_yellow_excitation_autofluorescence_mean	green_yellow_excitation_autofluorescence_median	green_yellow_excitation_autofluorescence_over_99_mean	green_yellow_excitation_autofluorescence_over_99_median	green_yellow_excitation_autofluorescence_over_99_sum	green_yellow_excitation_autofluorescence_percentile_95	green_yellow_excitation_autofluorescence_percentile_95_z	green_yellow_excitation_autofluorescence_percentile_99	green_yellow_excitation_autofluorescence_sum
000	2019-01-22t1520	1548192078.86	egg	-1.9988	-62.0198	-178.0204	136.9249	29.9783	2791.6478	8944.5723	52690.0684	0	0.56859	0	0.095097	0	-0.11121					0	0.87844	0	1.3689	0	4.9227	0	0	0				0	-0.4561	0	0
000	2019-01-22t1920	1548206469.91	larva	1.9988	-58.0223	-174.0229	147.7285	30.3857	3063.3472	9796.9945	58782.8626	0	0.12395	0	-0.3278	0	-0.45981					0	0.15113	0	0.39009	0	1.9859	0	0	0				0	-0.63804	0	0
000	2019-01-22t2320	1548220869.73	larva	5.9987	-54.0224	-170.0229	145.3119	30.6206	3040.2052	9731.3644	58875.1881	0	-0.30508	0	-0.76357	0	-0.81503					0	-0.53102	0	-0.417	0	0.74074	0	0	0				0	-0.83364	0	0
000	2019-01-23t0320	1548235269.55	larva	9.9987	-50.0224	-166.023	145.3041	31.006	3087.1585	9888.1574	60695.7947	0	-0.71589	0	-1.2137	0	-1.1779					0	-1.1704	0	-1.1025	0	-0.061669	0	0	0				0	-1.0457	0	0
000	2019-01-23t0720	1548249670.47	larva	13.9989	-46.0222	-162.0227	234.8816	27.4543	4787.3395	15135.862	86658.56	354.095	0.274	175.075	1.1665	166.5549	1.073	336.9145	1.3674	336.1708	9096.6924	280.2882	1.1835	324.6553	1.1145	457470	-0.21804	86.9026	52.4765	52.4499	79.2991	78.0261	2141.075	69.972	1.0067	76.6025	137121
000	2019-01-23t1120	1548264130	larva	18.0154	-42.0056	-158.0062	403.8697	37.9853	11855.4013	37409.2591	300120.6126	1708.91	4.9814	135.336	0.084513	88.5624	-0.50949	444.988	1.2709	403.1261	28479.2324	307.6829	0.80226	381.5259	0.86864	858029	-0.40657	2090.73	43.4058	42.4484	117.8394	74.7247	7541.7222	62.0698	0.62177	70.1412	275193
000	2019-01-23t1520	1548278533.83	larva	22.0165	-38.0046	-154.0051	287.616	33.5603	6640.21	20990.7482	140428.3332	718.533	0.80414	222.285	1.1079	213.1075	1.1676	509.1953	0.89075	486.7064	18331.0312	382.2726	0.90902	460.353	0.81907	799338	-0.93518	105.277	52.3784	52.0491	86.2394	84.5835	3104.6189	70.5542	0.80113	79.9127	188353
000	2019-01-23t1920	1548292949.9	larva	26.021	-34.0001	-150.0006	509.4972	50.2524	19139.3952	60481.2009	619385.4471	597.038	-0.038583	153.287	-0.5247	136.0523	-0.45351	414.0748	-0.49294	405.757	42235.6289	285.1402	-0.62664	372.7533	-0.42561	1554790	-0.79705	114.453	51.5718	51.3642	82.4641	80.8411	8411.335	69.8808	0.64449	78.0598	523093
000	2019-01-23t2320	1548307328.85	larva	30.0151	-30.006	-146.0065	304.1107	34.554	7601.1757	24024.6366	171525.984	619.072	-0.33902	249.602	0.69414	258.2008	1.2549	492.9044	-0.5188	484.1042	20209.082	375.4795	-0.34268	430.5919	-0.5525	1021870	-1.5606	98.1833	50.1713	49.9865	84.3112	82.7159	3456.7603	70.4939	0.51975	79.5699	205401
000	2019-01-24t0320	1548321749.51	larva	34.0209	-26.0002	-142.0008	680.1073	41.0876	21749.6057	68495.5669	592241.0053	541.194	-0.95714	208.146	-0.52838	197.5074	-0.1498	456.0172	-1.2129	452.9116	53354.0078	360.1947	-1.0241	428.4618	-1.065	2415530	-1.011	147.913	50.6952	50.5161	82.7595	81.3836	9682.8662	69.1419	0.26772	77.445	588317
000	2019-01-24t0720	1548336150.12	larva	38.021	-22	-138.0006	680.447	44.7323	24045.8488	75792.3253	710536.3721	1127.56	0.58616	266.346	0.031347	239.5414	0.21389	838.1211	0.41543	828.9152	107279.5	529.6511	-0.085164	710.4024	0.21569	3399640	-0.78716	354.374	50.2595	49.8372	86.4079	82.0606	11060.2051	69.1832	0.026555	78.272	641513
000	2019-01-24t1120	1548350549.61	larva	42.0209	-18.0002	-134.0007	711.0405	54.5281	30038.8761	94776.9372	1071418.8756	843.419	-0.70543	229.304	-1.1652	199.3469	-0.84893	671.2355	-0.90235	656.4207	106726.4375	468.7813	-1.1368	606.082	-0.9305	3629890	-1.1077	188.359	53.0774	52.8444	86.8741	84.0899	13812.9746	71.4287	0.011117	80.3476	840215
000	2019-01-24t1520	1548364951.08	larva	46.0213	-13.9998	-130.0003	792.6886	54.9886	33625.6809	105962.9963	1205827.2763	972.165	-0.68066	266.818	-0.90427	188.8336	-1.3738	766.7344	-0.84682	750.575	136478.7188	578.9544	-0.73801	715.7299	-0.77095	4728820	-0.97448	266.99	52.0227	51.7616	85.7128	83.12	15256.8828	70.9382	-0.16562	80.3237	921999
000	2019-01-24t1920	1548379353.63	larva	50.022	-9.9991	-125.9996	825.6231	50.5916	35088.83	110658.7445	1234788.6354	1684.68	0.86908	301.012	-0.65176	237.9423	-0.68957	1136.3619	0.36353	1107.1477	211363.3125	697.1532	-0.30308	963.5473	0.081765	5570230	-0.99656	318.03	50.9018	50.6434	83.6714	80.8454	15562.8887	69.2315	-0.48285	77.4917	941938
000	2019-01-24t2320	1548393749.2	larva	54.0208	-6.0003	-122.0008	962.9737	58.5706	45820.9046	144258.3789	1873150.1132	1271.37	-0.53772	318.337	-0.69909	240.776	-0.87203	988.423	-0.65957	963.1555	238209.9375	761.6632	-0.27526	902.0897	-0.64224	7666180	-0.48928	177.829	50.7318	50.3938	83.8867	81.9811	20216.7031	69.4903	-0.64624	77.9926	1221720
000	2019-01-25t0320	1548408150.15	larva	58.021	-2	-118.0006	903.5823	69.3669	52263.341	164970.4016	2495894.3765	2284.23	1.5007	355.698	-0.33166	208.2076	-1.6931	1669.1195	1.5625	1637.8643	457338.75	974.4515	0.7348	1439.4851	1.4368	9723000	-0.05738	211.774	46.8777	46.5094	80.4224	78.3358	22035.7246	65.7828	-1.5807	74.8062	1281400
000	2019-01-25t0720	1548422550.39	adult	62.0211	2	-114.0005	988.2878	67.5425	54095.8182	170525.7706	2469851.2768	2701.81	2.0214	410.858	0.34473	257.0914	-0.94176	1789.5552	1.5512	1738.1144	508233.6562	1061.3445	0.86474	1545.4683	1.4539	11632200	0.28311	215.627	48.6041	48.2486	82.3536	79.8469	23388.4219	68.1931	-1.5757	76.6229	1376080
000	2019-01-25t1120	1548436949.83	adult	66.021	5.9999	-110.0007	1052.1426	69.9003	57041.2867	179638.3685	2665112.2889	2199.91	0.62184	426.664	0.28567	341.4967	0.36248	1554.7423	0.36013	1511.2045	464867.9375	1025.1676	0.27996	1329.7803	0.1743	12745300	0.32444	349.379	52.018	51.8372	84.5116	82.2365	25268.9668	70.438	-1.3931	78.9341	1553880
000	2019-01-25t1520	1548451351.66	adult	70.0215	10.0004	-106.0002	1092.5654	69.9091	62248.5453	196006.7771	3051291.1323	1731.66	-0.56086	414.409	-0.20795	372.5727	0.66864	1403.8667	-0.42669	1377.1108	457660.5625	904.0208	-0.69394	1269.6025	-0.36206	13485700	0.26149	243.721	52.4086	52.1841	85.0729	82.8815	27733.752	71.2109	-1.4431	79.5374	1705480
000	2019-01-25t1920	1548465752.33	adult	74.0217	14.0006	-102	936.1545	77.1014	55619.6772	175399.1514	2833118.291	2474.51	0.62938	436.126	-0.10384	380.5393	0.59336	1931.7897	0.96126	1865.9419	562150.8125	1025.7267	-0.261	1600.7644	0.63172	12666400	-0.28032	267.352	52.2928	52.0428	84.9015	82.863	24706.3359	70.8986	-1.7648	79.3704	1518740
000	2019-01-25t2320	1548480152.22	adult	78.0216	18.0005	-98	1066.0099	71.7888	59843.1829	188712.1	2838403.6348	3477.99	2.2024	470.055	0.19441	367.8827	0.23072	2108.8694	1.2308	2021.5555	660076.125	1243.8485	0.66239	1781.0288	1.0368	14711800	0.16548	130.243	53.5393	53.1844	85.8547	84.1066	26872.5312	72.2018	-1.455	80.805	1675670
000	2019-01-26t0320	1548494552.29	adult	82.0216	22.0006	-94	999.026	70.3098	57859.2568	182419.9372	2812334.7504	2760.97	0.72365	391.443	-1.1052	304.0706	-0.81113	1823.6672	0.19134	1769.9635	552571.1875	990.9271	-0.77885	1429.6874	-0.41097	11839200	-0.91386	170.125	50.7954	50.571	82.6001	81.0565	25027.8438	68.9822	-2.7529	77.2717	1536310
000	2019-01-26t0720	1548508953.08	adult	86.0219	26.0008	-89.9998	885.4496	74.1069	56627.9663	178981.8432	2974142.7239	1255	-1.9322	365.907	-1.561	328.8689	-0.55833	1096.5179	-1.9841	1089.6174	324569.3125	770.6708	-1.9538	1010.6041	-1.9834	10810000	-1.3483	272.172	53.171	52.9455	85.4846	83.6793	25303.4531	71.9556	-1.8875	80.5781	1570830
000	2019-01-26t1120	1548523351.68	adult	90.0215	30.0004	-86.0002	1046.6538	68.2417	56941.9769	179306.5071	2667125.1242	3282.48	1.2481	434.478	-0.7185	356.9958	-0.26908	1888.051	0.07646	1788.4148	564527.25	1027.9178	-0.79208	1495.9445	-0.45	12957900	-0.78167	254.04	53.467	53.1921	85.6523	83.7823	25610.0234	72.2263	-1.9795	80.6151	1594600
000	2019-01-26t1520	1548537752.14	adult	94.0216	34.0005	-82	926.4117	72.4944	56075.6181	176878.7881	2852359.7067	1460.52	-1.714	394.45	-1.311	385.7872	0.023306	1175.2828	-1.9169	1170.5194	344357.875	794.7173	-1.9365	1069.1989	-1.9416	11553800	-1.2605	203.766	52.4915	52.2016	84.8046	82.9222	24847.7422	71.2949	-2.4509	79.7973	1537530
000	2019-01-26t1920	1548552152.18	adult	98.0216	38.0005	-78	828.5365	74.1497	51588.8276	162970.8244	2711713.163	2733.96	0.16015	457.487	-0.55094	417.2825	0.3481	1978.2831	0.10934	1904.3235	534136.4375	998.531	-1.0241	1613.1603	-0.24468	12316900	-1.0683	106.533	54.4009	54.1494	85.9564	84.5136	23208.2227	73.3212	-1.9858	81.7198	1464640
000	2019-01-26t2320	1548566552.16	adult	102.0216	42.0005	-74	897.5672	76.1904	56141.3479	177186.2332	2945759.4767	2715.92	0.053156	480.912	-0.29614	413.0923	0.24359	1910.9364	-0.13937	1849.0175	559904.375	1202.3993	-0.12251	1674.8865	-0.11339	14078200	-0.57286	165.763	56.256	55.9443	90.3401	88.6876	26469.6367	75.9352	-1.3919	85.1671	1646840
000	2019-01-27t0320	1548580953.34	adult	106.0219	46.0009	-69.9997	920.4663	77.7629	54999.7028	173481.4277	2824610.6899	4027.42	1.8599	461.52	-0.55785	398.7587	0.038936	2277.2317	0.7165	2152.8156	655842.75	1023.2529	-0.93913	1725.3344	-0.0076894	13258500	-0.81055	194.629	54.9676	54.6557	89.2224	86.8487	25696.0449	74.4778	-1.9706	83.5632	1579110
000	2019-01-27t0720	1548595352.1	adult	110.0216	50.0005	-66	1032.0066	70.528	56820.477	178905.8361	2746310.3317	1744.01	-1.4188	448.052	-0.71755	409.4393	0.15416	1334.5978	-1.6628	1296.6468	397710.125	948.2119	-1.2613	1201.8968	-1.6445	13324200	-0.77223	166.602	57.209	56.8693	91.827	90.486	27364.4492	76.9569	-1.477	86.285	1701280
000	2019-01-27t1120	1548609751.46	adult	114.0214	54.0003	-62.0002	928.1257	78.8396	54032.6416	170331.9568	2769016.3468	2864.89	0.08517	446.236	-0.73428	380.5232	-0.18919	1839.2433	-0.45566	1696.549	520505.8438	1022.6281	-0.92141	1434.1786	-0.94888	12604400	-0.95037	118.13	56.6579	56.3995	89.5799	88.1535	25351.1172	76.0481	-1.8714	84.9113	1600360
000	2019-01-27t1520	1548624151.84	adult	118.0215	58.0004	-58.0001	914.0422	75.9259	54715.8369	172642.6802	2775658.7967	4508.12	2.1936	482.772	-0.28974	404.5028	0.085848	2579.3672	1.2739	2420.7001	737699	1096.595	-0.58283	2035.4091	0.82595	13789400	-0.60302	156.205	58.3315	57.9004	94.861	91.9884	27130.2363	77.8074	-1.6125	87.4249	1666120
000	2019-01-27t1920	1548638551.69	adult	122.0215	62.0004	-54.0002	1125.2127	64.2627	51437.2489	163146.071	2070322.6478	3787.28	1.1691	475.826	-0.35696	409.7478	0.15043	2193.8933	0.32621	1975.0342	596739	1086.903	-0.607	1705.2324	-0.16683	12913000	-0.80886	111.736	58.6347	58.3732	91.9425	90.7306	25008.3672	77.7596	-1.7852	86.8925	1591230
000	2019-01-27t2320	1548652951.86	adult	126.0215	66.0004	-50.0001	1057.8029	69.8683	59164.7707	186546.5093	2812334.4676	2761.93	-0.16993	442.174	-0.72711	377.3203	-0.19865	1885.0835	-0.40406	1821.1508	584375.875	984.9057	-1.0252	1502.7957	-0.75518	13684000	-0.5795	272.348	58.5688	58.4002	91.7976	89.7825	28457.2578	77.4762	-1.9939	86.081	1812530
000	2019-01-28t0320	1548667351.66	adult	130.0215	70.0004	-46.0002	1040.937	72.8058	60065.62	189284.7523	2918868.5534	3309.31	0.46545	422.706	-0.92438	359.9504	-0.37085	1887.3467	-0.40681	1738.5419	592626.875	897.6972	-1.3723	1408.3463	-1.015	13269600	-0.65662	276.329	59.7622	59.3563	94.0599	91.5056	29534.8066	79.0573	-1.8032	87.8212	1876050
000	2019-01-28t0720	1548681751.77	adult	134.0215	74.0004	-42.0001	702.2018	77.7999	42553.0912	134557.2934	2219986.1692	3852.97	1.0754	437.107	-0.73144	353.0038	-0.42364	2432.7009	0.78044	2306.332	542492.3125	1054.7364	-0.67399	1856.4894	0.24497	9709890	-1.5029	167.809	61.0643	60.8444	98.0987	95.3958	21876.0195	80.8814	-1.5775	91.3592	1356480
000	2019-01-28t1120	1548696151.57	adult	138.0214	78.0004	-38.0002	944.9312	78.1619	59830.8693	188785.1779	3195432.2372	2755.51	-0.23251	447.37	-0.58579	368.3198	-0.23343	1864.6927	-0.44902	1777.8204	581784.125	1003.7043	-0.85846	1580.3399	-0.50753	13956200	-0.42944	134.134	63.4848	63.0107	101.2354	99.2843	31585.4492	84.5836	-1.0254	94.7442	1980470
000	2019-01-28t1520	1548710551.82	adult	142.0215	82.0004	-34.0001	980.9258	76.0797	60592.1568	191015.8443	3225561.4033	3771.55	0.93594	432.385	-0.72265	361.4188	-0.28101	2067.0344	-0.009658	1899.8862	655249.875	953.1959	-1.0317	1573.2961	-0.50235	13669400	-0.46888	127.284	64.5096	64.1617	102.396	100.7406	32459.5488	86.0409	-0.91255	96.7622	2039410
000	2019-01-28t1920	1548724952.05	adult	146.0216	86.0005	-30.0001	954.1112	74.9138	55901.1352	176172.4616	2851452.9676	3882.4	1.0612	450.182	-0.4917	289.4708	-1.0324	2249.7676	0.39041	2060.2798	659181.875	1077.0644	-0.47652	1715.9029	-0.091988	13146200	-0.56397	152.676	66.7339	66.0472	109.8251	107.4216	32178.7637	91.0667	-0.23438	102.9283	1948760
000	2019-01-28t2320	1548739352.54	adult	150.0217	90.0006	-25.9999	936.337	72.068	52775.6567	166285.4151	2620501.7641	3210.07	0.29682	453.629	-0.42316	281.1826	-1.0979	2292.1729	0.49322	2248.5583	634931.875	1079.9604	-0.4285	1959.2245	0.57608	12524700	-0.68138	147.167	68.6148	67.7414	115.9262	114.5675	32111.5703	95.334	0.25508	108.8508	1894450
000	2019-01-29t0320	1548753751.75	adult	154.0215	94.0004	-22.0001	903.7871	72.7355	50864.0473	160298.8655	2506134.1442	4282.7	1.5139	429.352	-0.66603	270.404	-1.1935	2236.1077	0.39798	1998.9092	594804.625	1009.1401	-0.68289	1662.616	-0.17944	11417800	-0.91226	168.868	69.8796	68.5402	123.6508	120.1496	32891.1016	98.2828	0.50195	113.3301	1858310
000	2019-01-29t0720	1548768152.03	adult	158.0216	98.0005	-18.0001	834.7475	72.7675	47700.5195	150428.5582	2370015.2658	3713.08	0.89031	431.266	-0.62017	275.4811	-1.1208	2204.1738	0.36284	2052.2297	551043.4375	1004.9224	-0.66384	1698.4573	-0.051508	10751500	-1.0488	191.016	71.604	70.0053	130.2378	127.5139	32559.4414	101.8474	0.80833	118.8039	1785090
000	2019-01-29t1120	1548782551.76	adult	162.0215	102.0004	-14.0001	864.5422	72.6172	47948.4874	151135.5757	2329911.8552	3679.8	0.87887	409.972	-0.83804	277.0114	-1.0877	2119.6292	0.22388	1937.4412	532026.9375	908.7901	-1.0224	1622.234	-0.21394	10289100	-1.1421	182.52	71.8084	70.0558	132.4203	129.6853	33237.4961	103.0549	0.77145	121.1833	1802180
000	2019-01-29t1520	1548796952.86	adult	166.0218	106.0007	-9.9998	860.936	70.1792	46220.2204	145659.6813	2187794.5068	3138.77	0.29017	402.81	-0.89802	305.627	-0.75013	1981.2104	-0.025756	1842.5194	481434.125	828.5312	-1.3185	1536.9851	-0.39933	9749210	-1.2532	207.438	72.7782	70.8167	137.5351	132.9272	33421.0391	104.6727	0.79152	123.8024	1761450
000	2019-01-29t1920	1548811352.38	adult	170.0217	110.0006	-6	852.0815	70.1796	45100.5324	142133.96	2106698.8621	2581.79	-0.31445	397.689	-0.93629	341.526	-0.32068	1769.778	-0.4199	1708.5276	419437.375	770.0912	-1.5302	1412.5067	-0.68332	9394210	-1.3249	192.18	74.0632	72.1024	138.7779	134.8669	32890.3594	105.9969	0.76921	125.3842	1749520
000	2019-01-29t2320	1548825752.23	adult	174.0216	114.0005	-2	786.5652	68.9714	42746.5679	134839.0161	2012296.8973	2004.91	-0.95507	402.949	-0.84957	368.2565	0.019183	1611.4368	-0.70607	1583.7322	360961.8438	759.4887	-1.5454	1377.1454	-0.73217	9016380	-1.4007	197.665	75.7603	74.3183	138.31	134.9193	30981.4375	107.4739	0.76465	125.7094	1695210
000	2019-01-30t0320	1548840152.25	dead	178.0216	118.0005	2	742.624	67.5937	40084.0163	126495.2642	1874622.698	1688.23	-1.3043	411.957	-0.70912	390.4973	0.32055	1425.7432	-1.0555	1410.1158	299406.0625	740.3995	-1.5965	1273.0994	-0.96329	8645340	-1.4734	174.79	77.8732	76.699	136.9165	133.78	28752.4609	108.3829	0.69323	126.0013	1634250
001	2019-01-22t1520	1548192085.07	egg	-1.9988	-70.02	-214.0197	145.3031	30.1652	2988.9663	9560.8935	56902.306	0	0.56859	0	0.095098	0	-0.11121					0	0.87844	0	1.3689	0	4.9227	0	0	0				0	-0.4561	0	0
001	2019-01-22t1920	1548206476.24	larva	1.9988	-66.0225	-210.0221	145.3035	31.1397	3086.1826	9881.1833	60662.7874	0	0.12395	0	-0.32781	0	-0.45982					0	0.15113	0	0.39009	0	1.9859	0	0	0				0	-0.63804	0	0
001	2019-01-22t2320	1548220875.84	larva	5.9987	-62.0226	-206.0222	123.3113	21.1877	1894.9684	6033.5117	26026.9154	297.795	0.9236	180.952	2.0584	188.11	2.0387	283.4082	3586.0292	280.8797	3117.4907	252.0259	2.309	273.2717	2.342	191267	0.99606	88.1136	48.9297	48.2745	79.8606	77.8798	878.4668	67.5995	1.1425	76.2081	51718.7
001	2019-01-23t0320	1548235275.73	larva	9.9986	-58.0226	-202.0222	147.7235	31.9574	3198.6858	10254.0331	64401.8503	0	-0.71589	0	-1.2137	0	-1.1779					0	-1.1704	0	-1.1025	0	-0.061665	0	0	0				0	-1.0456	0	0
001	2019-01-23t0720	1548249676.68	larva	13.9989	-54.0224	-198.022	147.7235	31.9107	3198.9752	10256.9874	64407.4507	0	-1.1066	0	-1.6793	0	-1.5494					0	-1.7686	0	-1.6965	0	-0.66353	0	0	0				0	-1.2785	0	0
001	2019-01-23t1120	1548264136.41	larva	18.0155	-50.0058	-194.0054	339.9096	29.8516	8116.845	25605.9078	168318.7748	376.579	-0.054074	167.749	0.62274	162.6814	0.68081	333.413	0.24888	329.9494	14670.1709	272.8578	0.44788	317.1913	0.34768	735578	-0.51319	152.465	52.2531	51.9952	86.8049	82.8863	3819.4143	71.4031	0.94688	79.8788	229130
001	2019-01-23t1520	1548278540.41	larva	22.0166	-46.0047	-190.0043	271.1186	35.6577	7175.8217	22791.6731	161005.4482	297.871	-0.73497	154.179	-0.046778	156.8682	0.2465	267.3607	-1.001	265.4438	10427.0654	231.0223	-0.57765	259.1283	-0.713	595592	-1.0966	94.1324	53.1396	53.1421	83.7077	83.1661	3264.6011	71.3638	0.83143	79.2126	205278
001	2019-01-23t1920	1548292956.24	larva	26.021	-42.0003	-185.9999	400.5729	34.8266	10918.5117	34443.7744	253386.4819	324.047	-1.0047	166.423	-0.29741	166.1551	0.049213	298.9753	-1.2895	297.9377	17639.5391	249.7419	-0.96273	284.5448	-1.0599	975071	-1.2201	97.9927	53.0804	52.8479	85.5941	85.1274	5050.0542	71.6523	0.7165	81.509	310998
001	2019-01-23t2320	1548307335.27	larva	30.0152	-38.0061	-182.0057	608.4273	41.869	19577.8462	61742.1955	523735.4204	608.419	-0.37549	201.261	-0.15976	171.7082	-0.21847	496.3943	-0.49696	491.9793	52121.4023	380.1985	-0.29938	455.6183	-0.38184	2097950	-0.83077	240.046	53.3302	53.1758	86.1074	82.9583	9041.2803	71.5108	0.5653	79.8416	555914
001	2019-01-24t0320	1548321755.9	larva	34.0209	-34.0004	-178	478.2475	40.1657	14470.007	45618.4888	382048.6707	899.286	0.22982	239.948	0.04699	207.169	0.01858	683.9763	0.095583	666.2722	53350.1523	493.8552	0.16397	622.3601	0.19392	1856960	-1.3651	102.603	54.4692	54.3729	85.1797	83.6607	6644.019	73.3114	0.47843	80.662	421538
001	2019-01-24t0720	1548336156.63	larva	38.0211	-30.0002	-173.9998	700.9356	45.5463	25836.5545	81420.7366	802377.0134	548.875	-1.2705	206.958	-1.0852	188.0007	-0.71793	492.4334	-1.4196	489.481	67463.375	401.0461	-1.1959	467.677	-1.2886	2832220	-1.1231	103.166	52.2641	52.0691	84.5654	83.4549	11585.4541	71.1577	0.14382	79.768	715234
001	2019-01-24t1120	1548350556	larva	42.0209	-26.0003	-169.9999	697.7722	56.5904	28434.9046	89804.9462	985151.4682	676.326	-1.2075	243.347	-0.89122	228.5235	-0.29975	580.0858	-1.3516	572.79	87592.9609	473.1513	-1.1009	553.6694	-1.2345	3653130	-1.0952	103.744	52.3569	52.1523	84.6838	83.4814	12787.2559	71.187	-0.0057204	79.8573	785981
001	2019-01-24t1520	1548364957.63	larva	46.0214	-21.9999	-165.9995	694.0249	43.1936	23768.1529	74830.2814	700097.4376	1018.28	-0.55127	282.924	-0.58075	240.247	-0.37249	890.2241	-0.28036	879.4991	113058.4531	625.944	-0.37057	822.0539	-0.19314	3567110	-1.5477	141.152	53.0962	52.8071	84.7366	83.0073	10761.5488	71.735	-0.098265	80.3402	669437
001	2019-01-24t1920	1548379360.23	larva	50.0221	-17.9992	-161.9988	763.5966	46.5081	27034.4026	85172.2034	800581.7894	1741.95	1.019	294.063	-0.79268	227.7666	-0.89108	1157.8865	0.45557	1126.7128	166735.6562	685.2993	-0.39076	1007.9261	0.30819	4219800	-1.6125	276.287	51.2465	50.9568	86.4183	81.8712	12444.2412	70.4174	-0.35667	79.0903	735387
001	2019-01-24t2320	1548393755.67	larva	54.0208	-14.0004	-158	810.4455	52.4045	34542.7593	108811.8638	1242981.1116	967.208	-1.2817	302.612	-1.0128	269.3461	-0.31095	808.3844	-1.3813	793.0294	147934.3438	626.3022	-1.2189	742.0988	-1.4106	5511170	-1.4058	231.384	51.5337	51.2233	84.5615	81.3365	15474.7607	70.1007	-0.56195	78.1963	938531
001	2019-01-25t0320	1548408156.75	larva	58.0211	-10.0001	-153.9997	1005.3318	55.1508	45192.4333	142254.4285	1721761.5653	1616.39	-0.029517	319.201	-1.0322	233.4521	-1.2127	1161.0195	-0.35136	1130.3798	276322.6562	839.293	-0.15214	1047.2168	-0.34075	7592200	-0.90849	151.35	49.4826	49.0932	86.2688	82.1135	20531.9766	68.634	-1.0578	78.186	1176940
001	2019-01-25t0720	1548422556.81	larva	62.0212	-6.0001	-149.9997	985.8218	59.1762	43999.5435	138546.0066	1703295.9481	1859.14	0.20344	369.391	-0.41166	242.3713	-1.2091	1554.6857	0.71642	1536.4759	360687.0625	985.7275	0.39702	1384.5138	0.76343	8553980	-0.87886	172.537	52.5015	52.1093	85.8197	83.3034	19910.1641	71.4681	-0.77451	79.9599	1215780
001	2019-01-25t1120	1548436956.32	larva	66.021	-2.0003	-145.9999	960.383	61.914	48159.0071	151752.0737	2016234.3011	2059.12	0.33411	341.262	-1.1878	232.8324	-1.5079	1559.7194	0.37689	1519.9335	394609	902.0823	-0.44027	1397.464	0.45026	8619260	-1.1567	313.352	50.8204	50.5993	83.571	81.1573	21143.457	68.8465	-1.8877	77.3676	1283570
001	2019-01-25t1520	1548451358.17	adult	70.0215	2.0003	-141.9993	983.7024	61.6163	49870.3458	157076.6715	2128449.1471	1651.93	-0.71599	361.291	-1.0752	264.1629	-1.0983	1383.569	-0.49181	1384.1995	362495.0625	883.9045	-0.80586	1240.0038	-0.47733	9451730	-1.1245	285.716	52.3025	51.9314	85.139	82.3698	22306.4141	70.9616	-1.5315	79.2	1368280
001	2019-01-25t1920	1548465758.84	adult	74.0217	6.0004	-137.9992	1023.1491	68.9581	54092.6882	170446.4958	2419901.2071	1585.42	-1.0239	367.94	-1.1611	247.4193	-1.466	1321.608	-0.91281	1310.1051	375336.6875	944.9821	-0.69078	1212.6832	-0.81924	10437700	-1.0179	140.624	52.4114	52.1652	84.956	83.2013	24127.4922	71.1176	-1.6846	79.7154	1486810
001	2019-01-25t2320	1548480158.83	adult	78.0217	10.0004	-133.9992	985.7787	65.4753	53265.0318	167839.9685	2406065.3368	1968.24	-0.48917	390.715	-0.9798	289.4412	-0.92572	1374.9583	-0.93796	1317.6163	383613.3438	1001.3804	-0.5803	1243.9427	-0.9005	10897000	-1.058	116.132	52.8173	52.6446	85.0869	83.7202	23739.2363	71.6053	-1.6701	80.2752	1473070
001	2019-01-26t0320	1548494559	adult	82.0218	14.0005	-129.9991	995.3867	64.9708	53585.4825	168829.3574	2426656.9585	1656.03	-1.1703	425.084	-0.62721	293.2098	-0.96443	1452.8981	-0.86766	1441.7957	408264.375	1072.6506	-0.37297	1346.879	-0.70057	11925300	-0.88694	138.848	52.8588	52.6203	85.3398	83.5308	23980.4883	71.7779	-1.773	80.5055	1482900
001	2019-01-26t0720	1548508959.68	adult	86.022	18.0007	-125.9989	977.6023	70.5979	55217.0877	174015.5651	2627201.1362	1723.27	-1.1586	425.607	-0.7422	283.2003	-1.1781	1456.7542	-0.98525	1437.6041	421001.9375	1137.1916	-0.17974	1360.5215	-0.79111	12284700	-0.89656	284.117	52.4716	52.214	85.0126	82.6995	24568.6445	70.9887	-2.2161	79.2609	1514540
001	2019-01-26t1120	1548523358.36	adult	90.0216	22.0003	-121.9993	934.1155	66.9338	49760.1214	156866.4522	2247919.2461	2429.21	-0.11418	502.228	0.18313	338.3713	-0.51302	1810.3503	-0.13349	1774.2163	472501.4375	1313.1707	0.55965	1655.4057	0.081544	13087600	-0.7426	110.579	51.9739	51.6121	83.4552	82.0632	21781.8027	70.725	-2.4727	79.1788	1354390
001	2019-01-26t1520	1548537758.71	adult	94.0217	26.0004	-117.9992	1036.2553	66.0103	54869.7948	172783.8601	2477583.2109	1995.82	-0.88567	476.543	-0.24621	307.2152	-0.97385	1650.5857	-0.66124	1626.6196	475368.6875	1276.7021	0.30668	1521.6385	-0.46198	13696800	-0.62421	159.434	53.5243	53.2748	86.3326	84.5414	24863.7734	72.553	-2.0533	81.5231	1538400
001	2019-01-26t1920	1548552158.86	adult	98.0217	30.0004	-113.9992	1041.5804	69.5209	58564.0269	184488.0504	2814834.1615	2010.03	-0.92865	459.973	-0.5194	331.2168	-0.71465	1561.7648	-0.96918	1524.5116	479461.7812	1199.8443	-0.10201	1441.4722	-0.7964	14089900	-0.54889	221.116	54.4572	54.2073	87.9224	86.0682	26992.1738	73.3108	-1.9889	82.1959	1668130
001	2019-01-26t2320	1548566558.76	adult	102.0217	34.0004	-109.9992	968.1766	65.1444	49637.1138	156354.4722	2183652.0603	2514.92	-0.24129	566.986	0.77578	419.7871	0.3244	1937.9705	-0.070642	1898.9425	505810.2812	1431.4033	0.91197	1780.0692	0.2191	14771100	-0.37259	129.346	54.3971	53.9832	87.7658	86.2039	22906.8672	73.867	-1.9864	82.7322	1417150
001	2019-01-27t0320	1548580959.92	adult	106.022	38.0007	-105.9989	865.1334	81.1927	53480.5579	168853.7519	2843697.8934	2612.91	-0.1612	496.497	-0.12899	344.5253	-0.60362	1819.8353	-0.42666	1790.3026	509553.875	1217.9095	-0.069743	1628.7057	-0.30848	13857200	-0.63994	258.028	51.8103	51.4837	87.3644	84.1489	24462.0195	71.5101	-2.7808	80.7306	1446030
001	2019-01-27t0720	1548595358.61	adult	110.0217	42.0004	-101.9992	935.4599	65.805	50684.358	159733.9404	2331144.6263	2533.63	-0.32009	554.619	0.57207	379.1287	-0.1996	2099.5557	0.21761	2067.7502	558481.8125	1502.769	1.1943	1909.1968	0.52348	14723500	-0.38082	250.493	54.9708	54.6337	91.0816	88.565	24227.6934	75.0146	-1.9783	84.7235	1459310
001	2019-01-27t1120	1548609758.04	adult	114.0215	46.0002	-97.9994	959.3213	66.2103	51737.3611	162989.7904	2381122.8124	2587.79	-0.28969	537.586	0.35713	371.7305	-0.29035	1918.1501	-0.26506	1843.098	519818.6875	1349.8624	0.51543	1730.2842	-0.055988	14554600	-0.41503	261.536	54.5735	54.3418	89.2209	86.8591	24178.8594	74.0884	-2.352	83.6159	1477520
001	2019-01-27t1520	1548624158.37	adult	118.0216	50.0003	-93.9993	1040.0819	68.4358	57671.1888	181652.7157	2725876.6248	2598.59	-0.31348	502.281	-0.059391	273.2914	-1.4039	1981.8203	-0.14215	1952.337	598509.75	1315.7355	0.37226	1777.2379	0.060691	15156800	-0.23533	275.755	55.8527	55.4838	92.1882	89.6442	27840.8398	76.0962	-2.012	85.6194	1685410
001	2019-01-27t1920	1548638558.2	adult	122.0215	54.0003	-89.9993	740.1254	80.9794	49801.3615	157973.1806	2768867.2855	1746.8	-1.4312	550.091	0.51022	517.0468	1.3533	1505.4762	-1.2721	1497.9423	391423.8125	1023.1808	-0.88289	1363.1223	-1.1636	14264900	-0.45318	127.034	57.2045	56.8352	91.7936	90.1375	23866.3262	77.6791	-1.8031	86.7668	1483430
001	2019-01-27t2320	1548652958.4	adult	126.0216	58.0003	-85.9993	974.8965	77.5771	58451.3676	184303.9642	2974752.1106	2159.04	-0.91683	503.361	-0.020136	391.5954	-0.040555	1699.6569	-0.82551	1654.851	520095	1183.4064	-0.17112	1540.0103	-0.64855	15367100	-0.14644	155.94	57.7624	57.1296	96.7671	95.3006	29610.7227	79.2123	-1.6253	90.3571	1763430
001	2019-01-28t0320	1548667358.06	adult	130.0215	62.0002	-81.9994	1066.5647	74.6958	62783.5322	197863.6948	3214570.7007	2416.18	-0.61325	478.529	-0.28571	335.9476	-0.63377	1814.5376	-0.56881	1741.0382	595168.3125	1165.8057	-0.22593	1566.1747	-0.56999	15695800	-0.046145	145.214	57.0048	56.3997	95.0908	92.737	31189.7812	78.0217	-2.0129	88.478	1869760
001	2019-01-28t0720	1548681758.08	adult	134.0215	66.0002	-77.9994	1014.3091	71.6887	59690.636	188103.8991	2985149.8826	2545.03	-0.47049	507.782	0.070015	378.0729	-0.15151	1809.2676	-0.57879	1730.313	564491.5	1248.4588	0.1487	1584.3312	-0.51065	15836200	0.0055841	250.344	57.6647	56.9186	101.2287	98.469	31583.3418	79.6529	-1.814	93.0495	1798390
001	2019-01-28t1120	1548696157.91	adult	138.0215	70.0002	-73.9994	685.9924	82.72	44473.1777	140788.5152	2478704.9827	1776.26	-1.3699	538.004	0.43421	503.7441	1.2278	1553.2809	-1.1164	1542.9732	360361.1562	1069.412	-0.5816	1440.9273	-0.88887	12478500	-0.78594	160.291	60.4662	60.0914	97.1156	95.0529	22530.8164	81.307	-1.6233	91.1628	1402450
001	2019-01-28t1520	1548710558.26	adult	142.0216	74.0003	-69.9993	447.2895	90.2632	30033.3088	96804.2344	1734034.9651	2178.31	-0.89465	595.406	1.1049	543.8986	1.6886	1927.5609	-0.30404	1923.2092	302627.0625	1239.7954	0.16598	1808.5322	0.13287	9316920	-1.502	161.247	59.7357	59.5223	94.1546	92.4907	14782.2656	79.9271	-1.9633	89.2307	934744
001	2019-01-28t1920	1548724958.46	adult	146.0216	78.0003	-65.9993	886.3459	78.0962	56594.503	178655.7206	3067316.8381	3829.02	1.0003	557.029	0.70365	348.7264	-0.39098	2421.7761	0.74954	2306.0448	716845.75	1507.723	1.3092	2045.1142	0.78752	16439600	0.20868	151.221	60.7304	60.0698	101.6749	99.4755	30095.7852	82.7995	-1.576	94.8208	1792340
001	2019-01-28t2320	1548739359.01	adult	150.0218	82.0005	-61.9991	840.0841	87.52	58164.979	184181.9649	3343974.772	1664.86	-1.4538	525.767	0.38206	465.32	0.89962	1465.8702	-1.2144	1456.5232	444158.6875	1106.9331	-0.31745	1360.321	-1.0077	15918700	0.10676	213.763	58.8365	58.4576	96.3377	93.2101	29190.3359	79.6861	-2.1584	89.5857	1781390
001	2019-01-29t0320	1548753758.24	adult	154.0216	86.0003	-57.9993	754.8322	77.2752	48306.6106	153264.7434	2600929.6127	2452.4	-0.54965	508.376	0.2162	359.4767	-0.22327	1844.8837	-0.40431	1800.2946	466755.5625	1194.556	0.076454	1653.4062	-0.2036	12820700	-0.58841	160.352	61.2645	60.9689	100.1982	98.2778	25350.1484	82.608	-1.8019	93.8782	1545030
001	2019-01-29t0720	1548768158.7	adult	158.0217	90.0004	-53.9992	966.5793	73.8898	60503.0289	191013.7162	3164182.0617	2985.92	0.069549	513.437	0.30263	400.2737	0.24885	1783.9375	-0.49755	1718.3496	563724.25	1193.2423	0.10687	1569.6598	-0.3882	16214800	0.21712	130.676	63.6181	63.2265	101.5084	100.1975	32076.6699	85.3158	-1.5095	96.1515	2009120
001	2019-01-29t1120	1548782558.39	adult	162.0216	94.0003	-49.9993	952.7307	79.4807	63234.3697	199677.0839	3532803.656	2550.05	-0.40209	463.349	-0.2328	332.7755	-0.46998	1770.8121	-0.49103	1705.874	584368	1073.7013	-0.34541	1495.1974	-0.54577	15276100	0.023833	251.729	60.8567	60.157	104.8881	102.1543	34613.0664	83.8746	-1.8038	96.7708	2006380
001	2019-01-29t1520	1548796959.52	adult	166.0219	98.0006	-45.999	1056.7768	73.0775	62510.1284	196941.6892	3165067.24	2180.66	-0.8017	461.128	-0.22966	298.6045	-0.82868	1699.2886	-0.60418	1656.7135	555667.375	1103.2981	-0.18563	1494.6071	-0.51002	15062700	0.0004112	309.7	64.4192	63.358	113.3386	109.9622	37061.7344	88.8327	-1.2531	103.5132	2104250
001	2019-01-29t1920	1548811359.06	adult	170.0218	102.0005	-41.9991	934.6921	75.5651	57036.2207	179912.1156	2925468.0534	2431.97	-0.48737	438.604	-0.45922	266.2653	-1.1736	1764.948	-0.42988	1716.0743	525954.5	1086.6161	-0.21115	1543.255	-0.33966	13055000	-0.44559	295.402	65.697	64.2915	121.9986	118.5459	36355.5781	92.0402	-0.96517	111.2033	1955470
001	2019-01-29t2320	1548825759.06	adult	174.0218	106.0005	-37.9991	929.2821	81.4672	60783.4955	191973.1755	3397232.777	1598.61	-1.4318	394.776	-0.94682	269.5828	-1.1153	1324.9916	-1.3049	1306.3163	420022.3125	890.3568	-0.99217	1192.8674	-1.2216	12502200	-0.54547	208.303	64.4426	63.5558	110.7863	108.7841	35119.2578	89.7335	-1.3655	103.3163	2040830
001	2019-01-30t0320	1548840159.04	adult	178.0218	110.0005	-33.9991	978.7066	78.5254	63529.2132	200383.9661	3485149.8099	1655.68	-1.3432	361.839	-1.3191	229.7273	-1.5563	1333.5104	-1.2508	1302.2133	441391.9375	860.7171	-1.0789	1179.5058	-1.2154	11976200	-0.6361	279.4	64.2882	63.1267	111.5448	109.2334	36921.3438	90.1244	-1.4349	103.7228	2127810
001	2019-01-30t0720	1548854559.03	adult	182.0218	114.0005	-29.9991	978.95	78.1436	61708.485	194589.3662	3353720.713	1652.5	-1.3216	352.477	-1.4112	230.8499	-1.5236	1286.6116	-1.3105	1267.5984	414288.9375	820.6392	-1.2115	1130.0374	-1.3051	11348400	-0.7515	315.908	65.0308	63.6756	113.8312	110.6373	36653.6328	91.9787	-1.3423	105.8568	2093730
001	2019-01-30t1120	1548868959.12	adult	186.0218	118.0005	-25.9991	986.2516	75.9733	59984.3375	189031.1959	3177245.4666	1682.26	-1.2513	348.639	-1.4306	231.4339	-1.4942	1284.2869	-1.2724	1249.9248	403266.0625	801.9695	-1.2486	1129.625	-1.2562	10918000	-0.81082	328.942	65.966	64.4715	118.9346	115.2469	37345.4688	94.6179	-1.1779	109.9183	2065790
001	2019-01-30t1520	1548883360.91	adult	190.0223	122.001	-21.9986	1008.8391	77.3193	61989.7393	195408.3254	3262319.3329	1548.34	-1.3848	333.263	-1.5989	225.5121	-1.5448	1226.9821	-1.3543	1215.7396	397542.1875	778.4209	-1.3055	1078.695	-1.3457	10788100	-0.78766	290.672	66.63	65.0676	120.3478	117.9844	38992.6719	95.658	-1.1986	111.6114	2156880
001	2019-01-30t1920	1548897757.94	adult	194.0215	126.0002	-17.9994	1002.7946	77.1518	60147.1493	189509.8892	3158823.4629	1412.61	-1.5258	334.406	-1.5508	234.0206	-1.4186	1140.4351	-1.5029	1121.4829	359237.0625	739.0812	-1.4364	1012.9568	-1.4797	10504400	-0.80488	318.324	67.6543	66.1554	120.053	117.3529	37816.7031	96.2353	-1.2695	111.6326	2125160
001	2019-01-30t2320	1548912158.36	adult	198.0216	130.0003	-13.9993	989.8103	75.7458	59763.0549	188314.2823	3133878.1124	1410.81	-1.4915	325.883	-1.6332	232.2911	-1.4193	1075.0284	-1.606	1056.8776	336483.9062	696.9449	-1.5862	948.2261	-1.6157	10173700	-0.83719	334.052	68.2462	66.8587	120.1225	117.0365	37598.3359	96.4443	-1.3781	111.8268	2130580
001	2019-01-31t0320	1548926558.62	adult	202.0217	134.0004	-9.9992	918.9909	80.4178	56730.1	178864.0969	3071562.7667	1374.9	-1.5039	330.047	-1.5405	239.3351	-1.3076	1052.9399	-1.6078	1012.0958	312723.1562	696.535	-1.5367	908.4428	-1.6822	9770380	-0.89471	307.079	69.7641	68.2437	123.4489	120.4779	36664.3281	98.475	-1.2931	115.0333	2065230
001	2019-01-31t0720	1548940958.45	adult	206.0216	138.0003	-5.9993	791.4397	85.8414	54088.3142	171102.0716	3142257.7426	989.863	-2.0269	325.322	-1.574	292.2133	-0.58738	867.9074	-2.0224	860.1115	244749.8906	582.0056	-2.0703	810.3722	-1.9366	9158790	-1.0228	272.482	71.3498	70.6482	115.6047	112.56	32600.5117	96.5041	-1.6246	108.4191	2008710
001	2019-01-31t1120	1548955359.25	adult	210.0218	142.0006	-1.999	771.3993	85.5752	54248.7312	171699.6695	3211901.0457	1022.68	-1.9592	317.705	-1.6551	292.3333	-0.5488	820.0459	-2.1072	811.7551	232072.9844	540.1451	-2.2549	757.2504	-2.0612	8972950	-1.0242	257.213	72.6881	71.8572	117.5319	114.8582	33261.5273	97.7261	-1.6222	109.8253	2052930
001	2019-01-31t1520	1548969752.37	dead	214.0199	145.9986	1.999	715.5131	87.3044	50817.3393	161104.3176	3052513.5298	951.038	-2.053	317.308	-1.6308	290.1642	-0.5401	823.8344	-2.0613	817.039	218316.125	540.8066	-2.223	762.4956	-2.001	8398500	-1.1589	245.254	73.8359	73.0769	118.627	116.596	31436.1641	99.4397	-1.571	111.3055	1954290
002	2019-01-22t1520	1548192089.48	larva	0	-58.0198	-174.0207	147.726	29.3855	2962.2455	9464.3505	54952.0062	0	0.34445	0	-0.11491	0	-0.2848					0	0.50885	0	0.85355	0	3.022	0	0	0				0	-0.54551	0	0
002	2019-01-22t1920	1548206480.7	larva	3.9976	-54.0222	-170.0231	87.3335	32.5153	1973.5066	6530.1036	40919.2108	231.797	0.87627	171.927	2.1119	171.5135	1.944	221.4439	16844.711	219.1326	2435.8828	200.4896	2.1029	214.7041	2.2349	184821	1.5556	116.05	52.8182	52.3521	86.8267	84.4686	955.0941	71.9159	1.317	78.7285	56779.5
002	2019-01-22t2320	1548220880.25	larva	7.9974	-50.0224	-166.0232	116.5826	45.4534	3630.0649	12067.5273	104806.0134	233.573	0.43808	173.998	1.7541	173.9013	1.6661	221.4879	3.584	218.7427	4429.7578	204.572	1.4109	216.2497	1.322	337383	0.71494	90.6375	54.4996	54.7477	83.4112	82.3277	1668.2241	72.9966	1.2524	81.3467	105675
002	2019-01-23t0320	1548235280.05	larva	11.9974	-46.0224	-162.0233	157.9422	52.565	5623.5474	18425.3762	186651.6549	247.408	0.065346	174.861	1.3679	174.4578	1.3579	225.6591	0.69713	223.2223	6769.7739	205.9625	0.73202	218.498	0.55108	523535	0.16351	116.753	55.8029	55.8597	88.8271	85.6583	2664.8132	74.822	1.213	83.3252	167074
002	2019-01-23t0720	1548249681.08	larva	15.9977	-42.0221	-158.023	153.8925	53.5577	5785.2319	19027.9638	199673.4145	242.22	-0.36375	177.799	1.0032	177.381	1.082	228.6208	-0.33488	227.3484	7087.2441	209.0533	0.11228	222.9292	-0.099756	545843	-0.4171	127.752	58.0418	57.6809	90.2174	88.1205	2796.7393	76.7179	1.1803	86.014	178188
002	2019-01-23t1120	1548264141.03	larva	20.0143	-38.0055	-154.0063	172.3727	59.0318	6993.4808	22977.5667	262723.4913	252.335	-0.71514	179.394	0.60074	179.4751	0.78503	230.6624	-1.0098	228.829	8534.5068	211.3703	-0.4789	224.543	-0.69741	663579	-0.81824	132.828	57.5303	57.4067	91.2276	88.6003	3375.4194	76.6124	1.0791	85.399	212804
002	2019-01-23t1520	1548278544.93	larva	24.0154	-34.0044	-150.0052	257.6051	50.3301	9050.5296	28891.4725	286274.164	322.651	-0.82931	189.573	0.33097	185.8956	0.5522	301.9545	-1.0134	299.5465	14795.7725	266.4618	-0.5207	291.9363	-0.7416	912982	-1.062	99.4918	56.7658	56.4297	88.3284	87.4465	4328.0933	75.5286	0.93235	83.2445	273384
002	2019-01-23t1920	1548292960.62	larva	28.0198	-30	-146.0009	407.2285	38.9451	12882.355	40760.2939	346679.4972	991.602	1.1441	283.747	1.5173	263.803	1.5167	770.5888	1.5769	748.4446	53170.6289	528.0338	1.3637	667.6255	1.3712	1946510	-0.72924	146.627	56.9836	56.5935	91.4597	89.6768	6310.7212	76.9141	0.87107	85.8368	390908
002	2019-01-23t2320	1548307339.72	larva	32.014	-26.0058	-142.0067	494.657	45.8427	16861.8728	53275.901	485009.3913	603.217	-0.57426	244.554	0.37156	230.6351	0.60908	515.0897	-0.63612	512.3207	46358.0742	423.3721	-0.1856	488.6222	-0.42026	2190960	-0.96576	217.992	57.2743	56.9198	90.1127	87.403	8110.1475	76.0975	0.69896	84.5362	513120
002	2019-01-24t0320	1548321760.52	larva	36.0197	-22.0001	-138.0009	327.7549	47.3095	12061.0794	38278.2317	387085.8683	546.978	-1.1082	252.981	0.036461	242.7919	0.45717	491.6432	-1.2231	487.4732	31465.1641	419.3044	-0.76924	472.4552	-1.0217	1617300	-1.6826	107.173	55.6944	55.3971	87.513	85.6545	5600.833	74.9498	0.46878	83.3282	356054
002	2019-01-24t0720	1548336161.13	larva	40.0199	-17.9999	-134.0007	554.9448	47.1923	21052.9592	66413.1098	686321.7044	818.031	-0.59934	320.034	0.82388	304.3228	1.2549	730.0259	-0.39238	727.6078	81762.9062	598.9116	0.21692	690.2168	-0.18397	3568370	-0.92013	218.597	57.3692	57.1023	91.9223	89.4405	10295.2988	76.439	0.40525	85.7911	639666
002	2019-01-24t1120	1548350560.54	larva	44.0197	-14.0001	-130.0009	615.7859	47.4509	23260.1517	73344.2	747828.629	1262.52	0.33797	298.076	-0.05047	221.1299	-0.59422	933.2891	0.14609	906.682	115727.8516	690.4352	0.40289	845.485	0.18735	3672600	-1.2958	103.438	54.3376	54.0847	87.6003	86.0212	10862.4355	73.6633	0.11255	82.957	669493
002	2019-01-24t1520	1548364962.37	larva	48.0202	-9.9996	-126.0004	708.7619	51.8753	28775.4346	90683.9302	990554.4026	1523.94	0.65142	333.073	0.21096	304.555	0.75485	1001.5845	0.0044753	949.1063	152240.8438	600.3206	-0.8036	804.3093	-0.51806	5056710	-1.0281	229.774	58.0121	57.693	91.7101	89.1821	13939.9346	77.0785	0.34622	85.3932	880740
002	2019-01-24t1920	1548379364.98	larva	52.021	-5.9988	-121.9997	982.4988	57.4512	50208.4315	158631.3326	2062064.5399	2196.57	1.9598	349.874	0.13128	222.2419	-1.1239	1480.8087	1.5705	1448.0565	390933.5	908.9872	0.99935	1298.5162	1.5174	9216030	0.40935	107.032	58.7296	58.4792	90.5741	89.6231	23911.5586	77.7673	0.45425	86.2991	1547000
002	2019-01-24t2320	1548393760.21	larva	56.0196	-2.0002	-118.001	802.5037	62.8785	38700.063	121960.7715	1630265.057	2963.44	3.3201	446.151	1.6259	315.5489	0.47175	1925.92	2.8025	1834.6681	392887.6875	1066.5198	1.5861	1611.7949	2.483	9064890	-0.11502	150.737	59.9198	59.6953	93.6323	91.3533	19100.9961	79.2289	0.78373	87.9238	1217450
002	2019-01-25t0320	1548408161.35	adult	60.02	2.0002	-114.0007	882.0042	59.754	43563.3841	137296.7623	1811143.0678	1507.36	-0.4224	405.477	0.42944	336.0242	0.61312	1210.543	-0.35582	1179.4465	277214.3438	880.0863	-0.078006	1093.7801	-0.3131	9277310	-0.42779	154.255	59.5472	59.2214	92.4396	90.4615	21168.6602	78.9586	0.94323	87.0295	1362440
002	2019-01-25t0720	1548422561.38	adult	64.02	6.0002	-110.0007	969.9156	63.4809	48957.3577	154140.4772	2145430.6334	2677.33	1.776	438.076	0.65522	342.3367	0.48833	1634.3865	0.78917	1571.5488	420037.3125	976.8679	0.1622	1281.1393	0.14145	11251100	-0.043688	269.567	58.7915	58.5532	92.5621	90.5344	23788.4648	78.0404	0.91112	86.6789	1509940
002	2019-01-25t1120	1548436960.99	adult	68.0199	10.0001	-106.0008	1046.4385	63.2886	55652.8205	175293.6702	2488402.8361	2368.42	0.81669	396.772	-0.36919	267.3263	-0.98331	1643.0276	0.47107	1598.0702	479764.0625	1062.9201	0.33808	1477.3037	0.60461	11556800	-0.25848	374.506	54.883	54.4736	91.9549	87.9712	26850.8438	74.6867	-0.13618	83.9015	1598580
002	2019-01-25t1520	1548451362.78	adult	72.0204	14.0006	-102.0003	939.8787	71.5869	52490.2835	165446.0736	2515335.2265	2715.98	1.211	443.39	0.13085	323.9379	-0.20616	1982.2052	1.2418	1898.5631	545106.4375	1118.3532	0.3583	1707.171	1.1789	12179000	-0.32087	329.724	56.3353	56.0863	93.1811	89.0375	25624.7969	76.3126	0.2997	85.3618	1547420
002	2019-01-25t1920	1548465763.46	adult	76.0206	18.0007	-98.0001	986.5374	64.1904	52083.5235	164072.5758	2329029.9123	2837.21	1.1769	481.985	0.48297	395.7686	0.73174	1931.5233	0.80479	1861.2642	529237.375	1116.9795	0.11214	1501.3993	0.13845	13161600	-0.23015	139.084	58.7684	58.4843	93.2357	91.6991	25546.5703	78.9175	1.0755	88.0966	1604790
002	2019-01-25t2320	1548480163.49	adult	80.0206	22.0008	-94.0001	1012.3026	65.0449	54145.0851	170667.3938	2421862.9164	3411.36	1.9562	482.668	0.28067	251.304	-1.5236	2241.9248	1.4776	2157.2653	636706.625	1290.1201	0.79713	1904.9157	1.3612	13688000	-0.25487	125.641	57.9099	57.613	91.4833	90.129	25981.2598	77.4245	0.31942	86.4235	1642270
002	2019-01-26t0320	1548494563.71	adult	84.0206	26.0008	-90	910.8092	67.0434	50302.9213	158636.7424	2346584.6959	2737.93	0.59725	514.203	0.55119	338.0245	-0.38535	2082.3428	0.81834	2071.8174	549738.5	1254.5624	0.45451	1792.8947	0.76583	13536400	-0.45291	174.378	59.0391	58.7442	94.1126	92.2913	24845.7188	79.4959	0.80453	88.8122	1554200
002	2019-01-26t0720	1548508964.37	adult	88.0208	30.001	-85.9998	1152.9048	69.5083	62114.0958	195735.5302	2784796.9347	3394.03	1.5103	495.746	0.15451	255.5527	-1.5771	2232.395	1.0682	2159.3951	727760.75	1319.5335	0.64227	1904.0702	0.98168	16129600	0.22321	129.621	59.2806	59.0277	93.6498	92.2435	30529.8359	79.6943	0.6083	88.8622	1928750
002	2019-01-26t1120	1548523363.12	adult	92.0205	34.0006	-82.0002	950.0959	63.8628	49406.3599	155748.3027	2141132.7556	1978.44	-0.87521	541.465	0.64689	436.1284	0.71179	1660.9559	-0.5972	1636.1084	430187.5938	1274.9891	0.33558	1565.1128	-0.2724	14018000	-0.49898	164.154	59.4735	59.1022	93.2765	91.3787	24158.6016	78.8141	0.054594	87.8046	1539710
002	2019-01-26t1520	1548537763.44	adult	96.0205	38.0007	-78.0001	963.2092	67.3449	51413.3697	162039.7847	2339596.7394	2969.45	0.56537	574.371	0.97385	429.6979	0.53819	2153.8672	0.60369	2082.1307	581544.125	1425.5462	0.96275	1903.6147	0.73537	15458600	-0.12742	117.732	58.7148	58.4364	92.3397	91.0067	24931.7188	78.513	-0.29493	87.7424	1580250
002	2019-01-26t1920	1548552163.54	adult	100.0206	42.0008	-74.0001	983.0066	66.9839	53880.9684	169846.7525	2461226.7511	2259.16	-0.58649	547.499	0.55922	450.0575	0.71859	1825.8098	-0.32257	1785.4056	514878.375	1256.4269	0.13714	1658.5919	-0.13388	15440000	-0.16861	345.003	58.7836	58.4968	93.6992	90.646	26423.1641	78.2057	-0.6265	87.5198	1657760
002	2019-01-26t2320	1548566563.6	adult	104.0206	46.0008	-70.0001	936.4385	62.6412	48021.7874	151249.7027	2105746.6144	3054.52	0.50798	567.85	0.76372	389.1803	-0.061672	2235.8086	0.64793	2210.5199	563423.75	1360.2447	0.57624	1824.9517	0.32982	14288200	-0.51645	116.073	62.0179	61.8625	96.1607	94.5477	24232.5039	82.2422	0.28309	90.9299	1560490
002	2019-01-27t0320	1548580964.73	adult	108.0209	50.0011	-65.9997	1027.5609	68.0817	56205.6164	177035.5811	2651189.909	2669.19	-0.10963	480.805	-0.32748	352.0783	-0.52006	1998.8396	-0.0060666	1925.3461	589657.6875	1281.5195	0.2094	1761.3173	0.081837	14145300	-0.55502	194.026	60.0584	59.635	96.5555	94.885	28483.8594	81.0588	-0.29544	91.2129	1766920
002	2019-01-27t0720	1548595363.4	adult	112.0205	54.0007	-62.0001	965.6384	68.6925	52878.5761	166611.4839	2479498.813	3685.7	1.2364	484.743	-0.28269	362.8705	-0.39879	2640.9111	1.5136	2565.7183	731532.375	1264.4609	0.13286	2214.3464	1.4244	13416200	-0.7445	336.11	62.2704	61.8009	99.9098	97.0903	27675.0234	82.9122	-0.059532	92.7282	1723460
002	2019-01-27t1120	1548609762.78	adult	116.0204	58.0006	-58.0003	1026.6991	65.503	54589.9199	171932.019	2464823.7092	3404.25	0.77678	457.888	-0.59549	381.2115	-0.18556	1988.7909	-0.11097	1844.9631	568794.1875	1094.6247	-0.60283	1639.847	-0.3445	13090100	-0.80988	327.611	61.3548	60.9671	102.7939	98.0181	29399.0469	82.0226	-0.51518	93.053	1754010
002	2019-01-27t1520	1548624163.1	adult	120.0204	62.0006	-54.0002	924.8861	74.2758	54024.1347	170528.8537	2694004.8112	2778.55	-0.10096	516.441	0.10954	405.6613	0.098187	1959.3739	-0.20762	1902.4119	554502.8125	1314.243	0.3695	1764.1947	0.0086363	14585300	-0.38193	219.533	58.9818	58.7378	97.1849	94.9882	27503.3398	80.261	-1.135	90.8597	1665760
002	2019-01-27t1920	1548638563.05	adult	124.0204	66.0006	-50.0002	729.1597	68.2777	37651.0461	118838.1809	1683322.776	2996.79	0.14051	555.384	0.576	332.9714	-0.7005	2102.9922	0.1025	2044.7283	416392.4688	1436.1002	0.91021	1888.0569	0.35658	10964900	-1.3004	124.234	64.4324	63.9084	102.1094	100.1297	20217.666	85.928	-0.085404	96.0754	1272090
002	2019-01-27t2320	1548652963.21	adult	128.0205	70.0007	-46.0002	940.0383	71.6839	54775.9916	172737.887	2674931.8862	2764.9	-0.18005	633.964	1.4902	535.3827	1.5506	2237.7837	0.38697	2206.5491	642243.9375	1518.5654	1.2765	2018.6024	0.71347	18170100	0.5754	149.676	68.5144	67.898	110.2825	107.5777	31651.0664	90.7527	0.69267	102.2024	1963690
002	2019-01-28t0320	1548667362.9	adult	132.0204	74.0006	-42.0003	946.3163	66.9082	52440.9782	165292.7642	2481932.7561	3342.26	0.4872	609.359	1.216	541.0493	1.6143	2309.4304	0.52399	2210.969	635093.375	1348.8597	0.56564	1966.2667	0.55313	16721400	0.21744	172.438	67.5716	67.018	108.5452	105.8391	29849.9277	89.3556	0.16543	101.0835	1854230
002	2019-01-28t0720	1548681762.85	adult	136.0204	78.0006	-38.0003	772.3772	71.2784	45325.6535	143370.152	2219972.0161	3337.8	0.45961	599.24	1.1176	504.4802	1.2323	2336.9834	0.56807	2259.4504	553865.0625	1426.1774	0.91381	1998.429	0.64084	14185800	-0.3871	272.424	68.4847	67.9464	109.9855	106.2772	26066.5645	90.4558	0.15088	101.9432	1621240
002	2019-01-28t1120	1548696162.63	adult	140.0203	82.0005	-34.0003	987.0439	71.9504	53246.118	167705.5286	2548947.7505	3354.42	0.46186	615.053	1.3146	530.576	1.5333	2272.2383	0.4228	2156.3936	633954.5	1384.7594	0.76005	1915.6948	0.41739	17150800	0.34978	298.307	65.6952	65.0737	106.8654	103.1353	29815.4453	87.6525	-0.55232	98.9157	1831910
002	2019-01-28t1520	1548710562.98	adult	144.0204	86.0006	-30.0002	679.2502	71.7921	37531.2036	119256.1962	1783980.3821	2625.52	-0.3795	691.598	2.1926	673.8608	3.1039	2130.7285	0.1296	2112.4956	419753.5	1269.236	0.30334	1910.269	0.41408	13581600	-0.4751	231.364	65.937	65.1705	111.4781	108.9622	21961.1875	89.3234	-0.43505	101.6917	1294870
002	2019-01-28t1920	1548724963.11	adult	148.0205	90.0006	-26.0002	784.3032	71.7576	46100.6137	145574.0001	2297713.8886	2512.64	-0.50134	724.832	2.585	657.198	2.9556	2142.106	0.16807	2112.9541	516247.5312	1582.7841	1.6276	1984.3712	0.62778	17461200	0.45468	337.014	70.2977	69.8182	113.3742	110.04	27323.1875	93.7909	0.11208	105.1777	1693470
002	2019-01-28t2320	1548739363.69	adult	152.0206	94.0008	-22	950.4069	67.7854	52317.5531	164839.8385	2464909.4875	2698.99	-0.27734	664.647	1.946	475.4559	1.0246	2345.1409	0.61147	2321.2313	642568.625	1692.5369	2.104	2205.7641	1.2359	18196100	0.64374	348.581	67.0507	66.12	117.9003	113.7596	32304.6699	92.1181	-0.32409	106.7353	1835650
002	2019-01-29t0320	1548753762.86	adult	156.0204	98.0006	-18.0003	889.9586	83.5125	50222.8495	158675.2475	2523286.5091	2673.08	-0.29093	644.902	1.7615	530.9435	1.665	1992.4106	-0.084666	1946.1003	524004	1454.0897	1.158	1800.8375	0.2012	16942900	0.3751	133.687	68.361	67.9404	112.3207	110.4932	29540.3555	94.6564	-0.11774	106.6735	1795980
002	2019-01-29t0720	1548768163.38	adult	160.0205	102.0007	-14.0001	899.9694	78.4546	55258.2743	174364.2543	2883211.0193	1952.03	-1.0892	532.86	0.53635	420.7887	0.48863	1642.6771	-0.77113	1619.17	474733.6875	1254.6151	0.37579	1532.2526	-0.46877	15368200	0.031935	242.058	67.4026	66.6947	113.1979	110.8027	32714.1855	93.6176	-0.4215	105.4979	1943960
002	2019-01-29t1120	1548782563.01	adult	164.0204	106.0006	-10.0002	844.7419	70.5752	45392.5905	143095.8145	2112350.1539	1866.56	-1.1685	453.799	-0.3276	317.2667	-0.631	1300.8625	-1.4379	1279.8972	309605.2812	1000.5614	-0.62759	1206.1211	-1.2822	10788600	-1.0166	160.056	76.806	76.3802	120.3681	118.5227	28647.6094	101.5107	0.47224	113.9323	1825990
002	2019-01-29t1520	1548796964.18	adult	168.0208	110.0009	-5.9999	611.5098	66.9971	27905.998	88396.593	1114565.8259	1163.17	-1.9574	387.026	-1.0705	283.1697	-0.99206	1038.4297	-1.9464	1027.3978	152649.1562	808.1889	-1.3876	975.9955	-1.8483	5684260	-2.217	184.614	77.8578	77.6374	114.9259	112.7395	16894.1016	99.6124	0.055073	109.7336	1143500
002	2019-01-29t1920	1548811363.76	adult	172.0206	114.0008	-2	629.5813	67.1852	31035.3692	97989.651	1362321.9293	1026.74	-2.1051	407.795	-0.80625	365.9627	-0.027042	867.81	-2.271	856.2996	142320.8438	709.6082	-1.7682	813.0869	-2.243	6651550	-1.9814	170.59	81.3902	80.5749	130.5844	127.9451	21415.8496	107.2015	0.82526	122.1143	1327560
002	2019-01-29t2320	1548825763.88	dead	176.0207	118.0009	2	647.9825	66.8508	31057.3476	98066.157	1322597.0521	1104.72	-2.0074	400.4	-0.86466	351.1667	-0.15744	934.7279	-2.1078	918.6956	153295.375	734.5045	-1.6374	873.0635	-2.0567	6532130	-2.008	180.763	83.4981	82.5807	132.9043	129.5494	21796.3047	110.1524	0.99056	124.8268	1362190
005	2019-01-22t1520	1548192102.67	egg	-1.9988	-62.0201	-250.0173	145.3119	30.6959	3039.8597	9728.4769	58869.5451	0	0.56859	0	0.0951	0	-0.11121					0	0.87844	0	1.3689	0	4.9227	0	0	0				0	-0.4561	0	0
005	2019-01-22t1920	1548206493.95	larva	1.9988	-58.0226	-246.0198	136.9282	30.101	2799.6119	8971.417	53018.1075	0	0.12395	0	-0.32781	0	-0.45982					0	0.15113	0	0.39008	0	1.9859	0	0	0				0	-0.63804	0	0
005	2019-01-22t2320	1548220893.53	larva	5.9987	-54.0227	-242.0199	142.4904	30.0086	2922.7948	9355.0393	55452.5261	0	-0.30508	0	-0.76357	0	-0.81503					0	-0.53101	0	-0.41699	0	0.74075	0	0	0				0	-0.83363	0	0
005	2019-01-23t0320	1548235293.23	larva	9.9986	-50.0228	-238.02	145.3116	29.9792	2983.4631	9545.5782	56676.961	0	-0.71588	0	-1.2137	0	-1.1779					0	-1.1704	0	-1.1024	0	-0.061657	0	0	0				0	-1.0456	0	0
005	2019-01-23t0720	1548249694.26	larva	13.9989	-46.0225	-234.0197	234.1458	25.546	4169.5691	13176.9631	67690.131	340.157	0.21966	190.939	1.4244	194.6133	1.5148	310.8019	1.0678	306.6917	7148.4443	269.0802	1.0655	297.849	0.88242	438777	-0.23624	88.1929	51.9582	51.8894	80.63	80.6384	1854.4891	69.941	1.0057	77.4226	119400
005	2019-01-23t1120	1548264154.61	larva	18.0156	-42.0057	-230.0029	311.0247	44.8496	10354.9318	32847.5795	301809.7864	487.272	0.36427	163.107	0.54564	160.5458	0.6465	292.2731	-0.12798	284.7508	16367.2949	246.6837	0.18151	276.407	0.017409	899208	-0.37074	508.719	50.4816	50.1165	90.8842	79.8175	5089.5137	69.4524	0.87893	77.5623	278305
005	2019-01-23t1520	1548278558.85	larva	22.0168	-38.0045	-226.0017	160.9664	27.5336	3216.7422	10284.1906	55961.2826	183.184	-1.1546	129.846	-0.45935	129.3246	-0.20462	173.1894	-1.7377	171.3938	3117.4094	157.7026	-1.2983	168.1708	-1.4056	229697	-1.3865	107.44	58.1376	57.5767	90.8197	89.1004	1634.7543	77.0508	1.0443	84.5403	102845
005	2019-01-23t1920	1548292974.01	larva	26.021	-34.0003	-221.9975	545.3317	41.233	17414.7118	54875.6098	476819.5221	464.937	-0.5061	203.457	0.34339	197.9577	0.58032	401.9968	-0.57654	397.4604	37385.6992	335.9704	-0.14404	380.248	-0.37172	1888490	-0.55354	95.7637	52.9239	52.6494	84.1504	83.0613	7825.9888	71.8294	0.7237	80.5062	491240
005	2019-01-23t2320	1548307353.14	larva	30.0152	-30.0061	-218.0033	596.7886	43.5993	21003.0408	66192.4642	628348.1938	533.922	-0.63056	229.364	0.33664	208.0672	0.4009	477.346	-0.6162	473.0823	53462.75	407.5196	-0.048613	456.7481	-0.37414	2556490	-0.51978	169.169	53.9712	53.6142	87.2543	85.3274	9772.4795	73.3862	0.64929	82.4707	601563
005	2019-01-24t0320	1548321774.04	larva	34.021	-26.0003	-213.9975	642.5955	47.7934	24365.6043	76852.1831	771900.2858	710.733	-0.39518	281.606	0.80066	267.9991	1.0787	616.4727	-0.29189	609.6194	80141.4531	501.4761	0.2317	587.6484	-0.031462	3635250	-0.23784	246.849	54.1642	53.8368	88.3238	84.7	11482.0938	73.2758	0.47662	81.5645	699206
005	2019-01-24t0720	1548336174.68	larva	38.0212	-22.0001	-209.9973	823.2802	50.2335	36481.4811	115292.7218	1305707.6667	741.326	-0.65303	227.529	-0.69845	193.977	-0.6099	625.9038	-0.71109	617.6738	120799.4375	480.0815	-0.51332	584.5912	-0.56402	4373340	-0.21073	122.021	53.8318	53.5812	86.2898	84.3542	16653.9336	72.5586	0.22701	81.0334	1034700
005	2019-01-24t1120	1548350574.07	larva	42.021	-18.0003	-205.9975	883.6626	48.7221	34247.4152	107778.4665	1138283.7149	903.456	-0.52504	260.978	-0.54726	215.3501	-0.54772	750.1882	-0.51327	739.902	135784.0625	533.9818	-0.60003	693.3434	-0.42441	4719530	-0.52105	178.333	55.8174	55.7085	88.6021	87.3157	16036.9775	75.0367	0.26242	83.5707	1009400
005	2019-01-24t1520	1548364976.27	larva	46.0217	-13.9997	-201.9969	892.535	53.2847	39391.2122	124045.4058	1469133.6434	1457.2	0.68027	334.217	0.44957	273.5515	0.27613	1068.5692	0.5377	1036.6846	222262.4062	753.0771	0.62353	978.9015	0.6592	6939690	0.11627	127.599	54.0366	53.7731	88.5858	87.283	18425.8418	73.9462	0.088649	83.4262	1122020
005	2019-01-24t1920	1548379379.08	larva	50.0224	-9.9989	-197.9961	968.2826	61.2959	47245.9546	148797.1859	1943911.2641	1178.34	-0.45668	313.835	-0.39179	248.3493	-0.48352	984.7206	-0.28503	974.199	245195.4219	759.3078	0.15652	927.2631	-0.10342	7785920	0.014054	137.282	53.1774	52.8997	85.7568	84.0483	21353.4473	72.3781	-0.14805	80.723	1319280
005	2019-01-24t2320	1548393773.8	larva	54.021	-6.0004	-193.9976	999.435	59.699	49009.5064	154319.19	2044826.5928	2644.72	2.8214	378.06	0.49216	252.8076	-0.63575	1665.1172	2.053	1601.2935	429600.25	1028.855	1.5873	1405.779	1.7765	9728620	0.38788	241.285	51.2043	50.8987	88.028	85.0038	22711.2207	71.4793	-0.37156	80.9858	1317640
005	2019-01-25t0320	1548408175.18	larva	58.0214	-2	-189.9972	1116.0889	63.716	58251.5656	183422.4529	2563261.6267	2052.09	0.96879	365.41	-0.14527	241.2119	-1.065	1566.233	1.1749	1531.6223	479267.3125	938.8825	0.50135	1355.6288	1.0567	11151600	0.51321	123.098	53.6256	53.34	87.4748	85.8817	26767.2949	73.4484	-0.17482	82.6171	1636550
005	2019-01-25t0720	1548422575.21	adult	62.0214	2	-185.9972	1081.5393	68.8488	62170.2422	195846.7352	3014475.6651	1819.19	0.11723	359.417	-0.59361	224.625	-1.5314	1453.4642	0.35666	1420.8884	472375.875	976.4188	0.33942	1300.6354	0.40361	11681400	0.30166	117.195	54.0714	53.7969	87.1067	85.5348	28309.6621	73.5069	-0.27576	82.2125	1757370
005	2019-01-25t1120	1548436974.85	adult	66.0213	5.9999	-181.9973	1090.9409	66.0324	58248.7588	183370.5184	2668508.07	2042.48	0.30009	441.861	0.54785	320.9484	0.008784	1687.8246	0.80835	1671.9688	516474.3125	1130.612	0.89692	1507.7304	0.89982	13485200	0.59001	109.94	53.409	53.0617	86.7453	84.9482	26544.0762	73.0379	-0.58522	81.7842	1629990
005	2019-01-25t1520	1548451376.68	adult	70.0218	10.0004	-177.9968	588.9173	69.3145	33595.0888	106629.7407	1603078.8061	2542.82	1.0174	400.701	-0.43178	272.5734	-0.96118	1997.6007	1.4779	1963.8675	351577.7188	1132.4801	0.57715	1763.4628	1.5611	7039520	-1.9532	113.025	55.9762	55.5971	88.4951	87.2454	15575.1338	75.7539	0.16807	84.6045	983389
005	2019-01-25t1920	1548465777.3	adult	74.0219	14.0006	-173.9966	1075.5914	69.6789	61111.7064	192549.2846	2929856.3079	2979.78	1.5689	459.228	0.25435	308.5576	-0.52019	1944.7842	1.0012	1875.4037	622330.9375	1198.5904	0.65909	1685.2731	0.94766	14665900	0.38136	227.251	55.8011	55.4183	90.5162	88.1201	28965.1895	75.2933	-0.15541	84.5049	1782060
005	2019-01-25t2320	1548480177.39	adult	78.022	18.0006	-169.9966	1115.9328	72.5852	63281.887	199278.3131	3057865.7706	2529.42	0.5113	473.638	0.24742	316.5763	-0.52568	1859.51	0.49391	1788.3274	617357.3125	1294.569	0.92233	1662.1494	0.60796	15681700	0.47654	121.01	55.5102	55.1328	88.18	86.616	29275.7656	74.4997	-0.62636	82.9435	1837890
005	2019-01-26t0320	1548494577.68	adult	82.022	22.0007	-165.9965	1056.2503	70.1466	56880.7177	179173.3768	2637015.8489	2817.19	0.82	560.327	1.2943	416.4589	0.7751	2135.2029	1.0811	2083.0664	636290.4375	1458.5977	1.5439	1917.1694	1.2938	16684800	0.60122	234.082	55.6017	55.3173	92.7094	90.2466	27627.4141	76.2405	-0.20892	86.1063	1655650
005	2019-01-26t0720	1548508978.37	adult	86.0222	26.0009	-161.9963	1141.5748	69.3394	62192.7332	195783.14	2905614.5153	2516.59	0.15203	508.639	0.39663	414.3816	0.60208	1791.4824	-0.057148	1716.1849	584023.25	1232.3526	0.28085	1592.0913	-0.0021088	16560300	0.41324	282.877	56.788	56.524	92.2685	89.228	30079.5312	76.2822	-0.41765	85.6595	1848900
005	2019-01-26t1120	1548523377.16	adult	90.0219	30.0005	-157.9967	1064.6702	75.3661	63735.3109	201083.1928	3186070.8853	2495.08	-0.0090233	538.034	0.65962	449.1436	0.93783	1986.9054	0.34356	1949.1967	661639.5	1301.923	0.50634	1758.6344	0.42563	17909000	0.70978	308.905	56.793	56.4087	93.5973	90.5204	31167.9141	76.8467	-0.46183	86.3608	1890410
005	2019-01-26t1520	1548537777.58	adult	94.022	34.0007	-153.9965	1108.6853	77.8545	68569.634	216191.17	3607777.7388	2854.13	0.44255	497.947	0.031385	286.8049	-1.2329	2191.8459	0.76867	2146.25	784680.875	1369.4779	0.73844	1941.2439	0.91027	17825500	0.60162	133.03	56.6481	56.3213	92.9171	90.8481	33264.3242	77.2476	-0.56966	86.6025	2027890
005	2019-01-26t1920	1548552177.65	adult	98.022	38.0007	-149.9965	1089.1005	70.2122	62106.8851	195671.1047	2972053.808	2467.99	-0.23988	570.978	0.88896	516.6486	1.5751	1995.9592	0.1551	1981.1809	648686.75	1326.1808	0.47664	1771.9522	0.26559	18540200	0.75476	302.455	58.9603	58.5839	99.1527	95.0508	32224.6387	80.1118	0.065754	90.9035	1914500
005	2019-01-26t2320	1548566577.84	adult	102.0221	42.0007	-145.9965	1049.8196	71.9955	64376.0668	202966.1421	3286533.2425	3163.23	0.7084	518.112	0.16712	363.4358	-0.35576	2160.1023	0.49408	2085.8862	727954.5	1313.9026	0.38118	1861.6346	0.47692	17414300	0.39137	132.997	59.3404	58.9119	95.8742	93.8542	32309.5918	79.998	-0.22398	89.6056	1994490
005	2019-01-27t0320	1548580979.15	adult	106.0225	46.0011	-141.9961	1092.7347	71.1413	62124.3813	195596.0156	3056012.2404	2369.32	-0.50925	521.99	0.18359	483.7544	1.0459	1712.1003	-0.69593	1616.1517	556432.625	1125.5113	-0.48242	1485.3255	-0.75482	16961000	0.24455	130.188	57.9462	57.4973	94.9602	93.2981	30862.0508	79.1118	-0.70557	89.5827	1882850
005	2019-01-27t0720	1548595377.72	adult	110.0221	50.0007	-137.9965	1000.5404	74.2655	56650.2396	178453.9387	2830174.9655	2059.9	-0.97928	555.972	0.58844	507.534	1.299	1712.0201	-0.73503	1690.5422	508470	1196.295	-0.16276	1576.3841	-0.49665	16479000	0.11022	344.002	59.6811	59.1447	98.8425	96.0119	29356.2129	81.0593	-0.41818	91.3156	1768950
005	2019-01-27t1120	1548609777.09	adult	114.0219	54.0005	-133.9967	1027.6934	70.3536	58455.1904	184106.9396	2875415.5989	3217.96	0.56279	537.33	0.35407	445.1456	0.55431	2142.1509	0.27603	2017.6851	655498.1875	1329.9769	0.42812	1820.6994	0.21665	16420800	0.097249	148.612	59.9069	59.1215	110.3022	107.362	33752.4609	82.2278	-0.35579	98.5924	1830750
005	2019-01-27t1520	1548624177.56	adult	118.022	58.0007	-129.9965	1070.2558	72.1528	62043.2812	195399.1871	3104758.3811	4065.75	1.6128	538.356	0.36655	416.7925	0.22539	2287.6255	0.58255	2152.7959	743478.25	1366.8757	0.59514	1935.6647	0.53029	17455100	0.38267	217.133	61.9089	61.2066	110.0664	106.4247	35771.5898	85.172	0.10656	99.6051	2007270
005	2019-01-27t1920	1548638577.45	adult	122.022	62.0006	-125.9966	1071.7207	72.6434	61067.2814	192376.8228	2950274.5235	3017.08	0.18763	543.011	0.42755	460.4358	0.71867	2178.4414	0.29033	2126.9946	697101.25	1273.1132	0.19923	1866.4484	0.30291	17335600	0.35473	212.435	61.9234	60.9488	121.5812	117.8435	38905.9688	85.8206	0.0088841	106.2082	1976900
005	2019-01-27t2320	1548652977.71	adult	126.0221	66.0007	-121.9965	1065.2518	71.9272	62004.243	195281.772	3122077.5566	2695.14	-0.25268	518.649	0.15651	445.6264	0.55784	2027.3945	-0.080611	1994.3622	656875.8125	1189.6035	-0.14445	1734.5737	-0.091037	16804800	0.22347	186.873	62.3795	61.1828	124.9655	120.8773	40488.8281	85.7822	-0.2301	106.9032	2021160
005	2019-01-28t0320	1548667377.45	adult	130.022	70.0006	-117.9966	1133.9732	70.959	63464.4687	199792.4098	3050874.6172	3186.05	0.31658	525.959	0.25694	442.1515	0.52955	2144.3923	0.1651	2014.416	711938.25	1192.6806	-0.11101	1743.0712	-0.071205	17456100	0.39678	281.788	62.9026	61.8945	123.5036	118.4269	41003.1797	86.7296	-0.24995	107.1236	2087670
005	2019-01-28t0720	1548681777.49	adult	134.022	74.0006	-113.9966	1095.6355	76.8503	64982.6008	204709.4304	3289363.4331	2998.81	0.065846	503.734	0.024113	414.1324	0.23993	2212.6816	0.30074	2171.3678	752311.75	1206.0474	-0.031412	1824.1591	0.15521	17092200	0.31485	405.349	63.3198	62.294	122.5307	116.7961	41660.4336	86.9042	-0.41813	105.8373	2148500
005	2019-01-28t1120	1548696177.38	adult	138.022	78.0006	-109.9966	1047.811	72.5359	61285.3577	193052.8501	3062439.4968	3609.34	0.7592	509.432	0.11266	439.4495	0.53404	2377.9719	0.65095	2293.2146	763329	1242.8136	0.14905	1793.798	0.076347	16310000	0.13842	319.256	62.5703	61.269	126.2944	121.2693	40540.4922	86.0373	-0.76013	107.3403	2003250
005	2019-01-28t1520	1548710577.48	adult	142.022	82.0006	-105.9966	1101.4884	74.7751	65434.9901	206121.4501	3302066.222	2778.87	-0.20462	492.535	-0.048339	432.2953	0.484	2006.1644	-0.13813	1924.8065	686108.25	1145.6347	-0.22752	1596.8553	-0.43873	16839300	0.28355	245.005	65.2828	64.0703	126.2465	121.9667	43176.3125	90.3765	-0.16742	111.7673	2231960
005	2019-01-28t1920	1548724977.68	adult	146.022	86.0007	-101.9965	1119.8811	73.0872	63946.2672	201348.8712	3149810.3722	3293.71	0.38948	509.676	0.17389	441.2729	0.61074	2066.3298	0.0074191	2002.8302	692220.5	1221.6896	0.12317	1668.3017	-0.21915	17043100	0.35027	290.929	64.6404	63.375	124.88	121.1713	41834.8125	88.7496	-0.61042	110.9373	2161510
005	2019-01-28t2320	1548739378.24	adult	150.0222	90.0008	-97.9964	1080.4932	73.2523	64531.5893	203299.4786	3266073.6335	3530.01	0.65928	530.667	0.43675	407.9889	0.2777	2226.5266	0.35756	2136.8083	752566	1301.6323	0.48414	1860.2918	0.31446	17887200	0.56388	388.395	65.8534	64.6909	130.3997	126.1378	44075.1094	90.4016	-0.50571	112.4841	2219720
005	2019-01-29t0320	1548753777.35	adult	154.022	94.0006	-93.9966	1097.6295	72.7502	64716.1279	203814.0835	3277711.8948	3077.35	0.15494	528.523	0.44112	441.0559	0.66538	2027.6256	-0.029557	1963.2494	687365.0625	1273.1914	0.3985	1747.3171	0.042727	17884200	0.58049	302.734	65.7697	64.4867	129.2026	125.4724	43799.6719	91.1858	-0.54116	112.9278	2225520
005	2019-01-29t0720	1548768177.72	adult	158.0221	98.0007	-89.9965	1093.4319	72.7259	64031.3616	201678.3605	3212044.3859	3250.15	0.36779	550.388	0.71761	477.0128	1.0911	2078.7527	0.10606	1988.5011	696382.1875	1273.851	0.43677	1745.9135	0.072554	18414900	0.72692	284.311	66.9178	65.8221	123.1659	119.5223	41260.5781	92.7284	-0.47025	110.6134	2238930
005	2019-01-29t1120	1548782577.2	adult	162.0219	102.0006	-85.9966	1061.3157	75.8803	65782.3434	207304.486	3455536.5772	3459.46	0.62904	514.376	0.3458	408.36	0.36726	2121.9961	0.22873	2043.0823	729966.6875	1246.8194	0.36528	1752.5064	0.12636	17659000	0.58096	292.735	65.546	64.4435	122.3382	117.8471	42084.3438	91.0149	-0.84512	108.9865	2250260
005	2019-01-29t1520	1548796978.26	adult	166.0222	106.0009	-81.9963	1131.8253	73.8912	65278.31	205518.145	3271523.3866	2077	-0.91983	510.06	0.33114	467.3749	1.0591	1627.3915	-0.75169	1598.0903	556567.875	1151.6604	0.013764	1490.6793	-0.52028	17407300	0.55358	246.491	64.0583	62.5707	133.2672	128.3002	45577.375	90.2525	-1.0698	115.0728	2186180
005	2019-01-29t1920	1548811377.7	adult	170.0221	110.0007	-77.9965	1138.3491	71.9508	63116.2584	198667.1833	3061517.0967	3242.26	0.44788	516.661	0.45094	417.8596	0.5444	2041.2662	0.14125	1978.1713	675659.125	1290.7326	0.63945	1772.7709	0.26362	17063300	0.51716	171.564	67.0777	65.4896	130.7965	127.8798	43293.6484	93.7929	-0.74737	117.9398	2215310
005	2019-01-29t2320	1548825777.92	adult	174.0221	114.0008	-73.9964	1172.5222	73.961	68198.7286	214781.3111	3388318.7248	3120.37	0.35377	487.616	0.15787	435.0289	0.78689	1709.3004	-0.50148	1618.0698	610220.25	1101.9189	-0.097801	1452.5792	-0.53183	17381100	0.65158	357.697	64.1874	62.6937	135.4704	129.8836	48362.9492	89.6658	-1.3737	115.2501	2287960
005	2019-01-30t0320	1548840177.95	adult	178.0221	118.0008	-69.9964	1148.9198	74.0727	66871.131	210590.0092	3310820.6672	3173.58	0.47332	516.297	0.56072	463.1211	1.1684	1778.1914	-0.30929	1698.2738	622367	1117.6283	0.026414	1476.2596	-0.41611	18049800	0.89059	271.277	68.5276	66.7378	150.6825	143.477	52738.8633	95.7968	-0.77379	125.88	2395730
005	2019-01-30t0720	1548854577.98	adult	182.0221	122.0008	-65.9964	1071.7276	78.9024	66059.8528	208163.7633	3469067.3397	2774.39	0.051701	494.767	0.36281	372.4241	0.15571	1796.9438	-0.2064	1729.0769	619945.625	1152.6805	0.24618	1571.996	-0.094129	17057600	0.72249	239.622	68.5316	67.5756	123.6707	120.0932	42666.4062	94.4666	-1.0595	112.1674	2362700
005	2019-01-30t1120	1548868977.97	adult	186.0221	126.0008	-61.9964	1167.2126	73.4226	69171.6182	217845.316	3475070.8546	2039.18	-0.80281	479.852	0.24824	444.5803	1.0759	1410.0436	-0.99432	1357.6492	510435.7812	1039.3219	-0.18086	1259.4864	-0.89258	17341400	0.89824	336.181	67.3396	65.4511	147.3566	142.1125	53343.1016	95.0108	-1.1341	124.2572	2433580
005	2019-01-30t1520	1548883380.6	adult	190.0229	130.0015	-57.9957	1121.3257	76.5699	69457.9721	218837.0774	3628774.4804	1888.88	-0.94518	456.109	0.014275	414.522	0.77306	1415.3956	-0.92761	1361.8875	513788.5938	1012.4734	-0.22611	1270.0874	-0.79765	16539400	0.7893	336.834	67.4037	65.4456	150.2826	142.9022	54552.5859	95.9045	-1.1716	126.807	2444190
005	2019-01-30t1920	1548897776.94	adult	194.0218	134.0005	-53.9967	1191.2292	74.7656	69289.7055	218186.9848	3513937.232	1879.31	-0.90635	444.371	-0.06887	388.0252	0.50309	1502.8296	-0.66012	1485.5404	545527.125	1022.2756	-0.09754	1345.822	-0.50477	16093400	0.7746	231.667	67.4498	65.4084	151.8485	146.0242	55121.0156	95.2842	-1.3723	128.3872	2442760
005	2019-01-30t2320	1548912177.61	adult	198.022	138.0007	-49.9965	1105.128	75.4182	66920.4173	210796.2409	3508606.6219	1769.46	-1.0015	449.841	0.082124	403.7802	0.7594	1436.642	-0.7423	1418.4496	502824.6875	957.6984	-0.32183	1292.3909	-0.58432	15717400	0.77925	255.244	70.7444	68.835	154.6784	148.0042	54137.4375	98.8498	-1.1222	128.915	2471810
005	2019-01-31t0320	1548926577.94	adult	202.0221	142.0008	-45.9964	1053.8983	73.619	63653.3473	200613.7696	3292255.872	1414.87	-1.4476	448.331	0.14226	440.1334	1.2915	1191.1906	-1.2684	1171.5778	396666.4688	872.0967	-0.66258	1082.1954	-1.1489	14891300	0.64878	244.094	70.4206	68.7348	143.4262	138.2469	47760.918	99.8508	-1.1489	125.6588	2339020
005	2019-01-31t0720	1548940977.98	adult	206.0221	146.0008	-41.9964	939.5341	87.355	60971.0451	193220.2137	3287445.4824	1780.89	-0.8753	456.445	0.34697	377.8375	0.54265	1481.9673	-0.47075	1467.5699	472747.5625	1023.1161	0.18871	1360.279	-0.20587	14520900	0.65207	297.822	74.1253	72.1759	161.3369	153.6192	51466.4844	103.2931	-0.92304	134.4158	2358150
005	2019-01-31t1120	1548955378.83	adult	210.0224	150.001	-37.9962	722.1735	78.3207	38263.285	120953.3692	1817794.8237	1971.64	-0.52811	445.193	0.27222	290.9581	-0.56731	1643.6444	0.038967	1621.3549	328728.875	1116.7091	0.78835	1507.9744	0.36565	8862010	-1.0602	215.268	73.3896	71.9689	143.177	134.973	28635.3906	102.4524	-1.1405	123.0057	1460890
005	2019-01-31t1520	1548969764.19	adult	214.0183	153.9969	-34.0003	648.3713	60.48	32235.181	101779.5419	1361388.9294	2860.82	0.93914	423.833	0.034915	235.1731	-1.2964	2104.4802	1.388	2032.9133	357761.625	1185.9829	1.2956	1771.9314	1.357	7168290	-1.5757	211.74	71.6222	70.1146	139.2018	133.9885	23664.3125	99.2485	-1.5902	121.1304	1211350
005	2019-01-31t1920	1548984166.75	adult	218.019	157.9977	-29.9995	617.667	75.1669	33907.6575	107448.9858	1604336.2135	2442.29	0.39473	411.701	-0.069395	245.0721	-1.1344	1778.6985	0.63997	1716.6525	314829.625	1092.774	0.92333	1529.7699	0.67506	7279290	-1.5015	163.532	73.5099	72.1505	130.6173	127.8263	23119.2578	101.9042	-1.4475	119.3011	1299730
005	2019-01-31t2320	1548998563.99	adult	222.0182	161.9969	-26.0003	597.2499	87.4142	34364.5814	109285.1314	1806952.5096	2008.35	-0.22432	389.407	-0.35299	254.0535	-0.97822	1452.5414	-0.16565	1413.1715	260004.9062	1007.8936	0.57359	1308.3737	0.02303	6957150	-1.5846	149.722	74.6782	73.7517	127.2248	124.8852	22773.2461	101.9895	-1.5612	118.271	1334200
005	2019-02-01t0320	1549012964.13	adult	226.0183	165.9969	-22.0003	482.3094	81.6534	27847.2089	88526.0483	1437349.6448	1088.06	-1.7807	383.677	-0.36904	338.188	0.29269	990.8116	-1.4504	982.9345	144658.5	791.9641	-0.60785	957.7008	-1.1512	5587870	-2.096	212.719	75.8651	75.4171	116.969	114.7201	17077.4688	100.1155	-1.863	111.2479	1104900
005	2019-02-01t0720	1549027363.74	adult	230.0182	169.9968	-18.0004	564.1223	69.2944	29337.305	93208.4557	1289632.5739	626.089	-2.6457	357.873	-0.75746	359.4319	0.67784	554.0227	-2.7797	548.8737	85319.4922	477.027	-2.539	529.6368	-2.7166	5501940	-2.1385	355.37	83.4941	83.2187	124.369	121.0308	19152.8281	106.7454	-1.3442	117.6087	1283640
005	2019-02-01t1120	1549041763.91	adult	234.0182	173.9969	-14.0003	533.933	62.549	24737.4304	78869.2319	977247.434	570.551	-2.8062	354.072	-0.75897	354.4633	0.67744	524.6915	-2.8915	521.545	68734.5938	456.4629	-2.684	506.2215	-2.8046	4605410	-2.5661	162.588	84.5878	84.215	125.3027	123.4236	16414.6484	108.8741	-1.2643	119.4555	1100230
005	2019-02-01t1520	1549056165.17	adult	238.0186	177.9972	-10	297.6024	56.7811	9839.0268	31472.5012	311583.7814	554.58	-2.9172	371.538	-0.32274	375.1735	1.0873	524.4821	-2.922	522.4612	27797.5527	471.6058	-2.5978	506.5398	-2.8076	1948720	-3.9613	149.767	91.3846	91.2458	131.3106	129.6838	6959.4609	113.7754	-0.92657	124.2391	479312
005	2019-02-01t1920	1549070564.22	adult	242.0183	181.997	-6.0002	191.1235	49.8344	6555.4309	21186.8275	208784.3992	557.842	-3.0201	358.144	-0.50916	355.3825	0.85709	529.2695	-2.9491	525.4131	18524.4316	482.7968	-2.5405	515.6926	-2.779	1249920	-4.6053	152.527	93.6302	93.4455	133.4383	131.3935	4670.3413	117.2265	-0.73087	127.9564	326770
005	2019-02-01t2320	1549084964.71	adult	246.0184	185.9971	-2.0001	111.1815	33.0325	2555.1297	8366.7906	54418.3284	492.192	-3.3549	354.408	-0.49535	355.8052	0.95591	472.6352	-3.2474	468.7466	6616.8931	428.8106	-3.0308	458.2642	-3.0697	493690	-5.5226	153.97	97.5474	96.9832	136.9735	134.2637	1917.6289	120.387	-0.56611	130.8487	135884
005	2019-02-02t0320	1549099365.5	dead	250.0187	189.9973	2.0001	131.7609	35.3247	3211.7188	10421.7089	72663.0715	228.672	-4.4248	163.008	-5.3429	162.5222	-2.33	213.0641	-4.5363	209.9515	3835.1548	194.3044	-5.288	207.0625	-4.3927	283798	-6.5	117.414	63.3212	63.4002	96.2792	93.6394	1733.0258	83.322	-4.0767	90.9657	110242
006	2019-01-22t1520	1548192107.16	egg	-1.9988	-62.0202	-226.0171	164.8607	29.5321	3318.5727	10569.0728	61794.0192	0	0.56859	0	0.095099	0	-0.11121					0	0.87844	0	1.3689	0	4.9227	0	0	0				0	-0.4561	0	0
006	2019-01-22t1920	1548206498.4	larva	1.9988	-58.0226	-222.0196	156.4177	28.5027	3011.6058	9595.9941	53793.5183	0	0.12395	0	-0.32781	0	-0.45982					0	0.15113	0	0.39009	0	1.9859	0	0	0				0	-0.63804	0	0
006	2019-01-22t2320	1548220897.99	larva	5.9987	-54.0227	-218.0197	163.1476	27.7607	3171.5452	10091.7853	56398.7567	0	-0.30508	0	-0.76357	0	-0.81503					0	-0.53101	0	-0.41699	0	0.74075	0	0	0				0	-0.83363	0	0
006	2019-01-23t0320	1548235297.65	larva	9.9986	-50.0228	-214.0198	173.7542	27.8507	3327.7715	10578.2921	58851.5147	0	-0.71588	0	-1.2137	0	-1.1779					0	-1.1704	0	-1.1024	0	-0.061655	0	0	0				0	-1.0456	0	0
006	2019-01-23t0720	1548249698.71	larva	13.9989	-46.0225	-210.0195	173.7553	27.3625	3274.1633	10406.3356	56946.573	0	-1.1066	0	-1.6793	0	-1.5494					0	-1.7686	0	-1.6965	0	-0.66353	0	0	0				0	-1.2785	0	0
006	2019-01-23t1120	1548264159.21	larva	18.0157	-42.0057	-206.0027	176.0045	27.645	3381.5652	10749.8348	59788.5152	0	-1.4773	0	-2.1628	0	-1.9318					0	-2.3287	0	-2.2208	0	-1.1537	0	0	0				0	-1.5404	0	0
006	2019-01-23t1520	1548278563.42	larva	22.0168	-38.0045	-202.0015	176.534	27.4678	3355.9306	10668.8112	58895.2168	0	-1.8248	0	-2.6608	0	-2.3227					0	-2.8484	0	-2.6859	0	-1.5685	0	0	0				0	-1.84	0	0
006	2019-01-23t1920	1548292978.44	larva	26.021	-34.0004	-197.9973	532.02	46.631	19205.9844	60660.4309	582046.4664	396.397	-0.74867	191.393	0.13465	191.4994	0.47246	335.8436	-1.0344	331.4896	34256.043	282.533	-0.6514	319.4854	-0.80863	1947620	-0.51039	108.664	57.4317	57.3362	89.6371	88.2645	9142.9834	76.3998	0.90949	84.8814	584424
006	2019-01-23t2320	1548307357.61	larva	30.0152	-30.0061	-194.0031	466.883	45.2063	16569.5784	52297.1018	516560.8134	499.832	-0.74727	184.088	-0.46311	172.6106	-0.2031	432.8534	-0.89471	427.4431	38091.0977	328.8142	-0.77102	403.5725	-0.73678	1619610	-1.1552	109.2	51.0031	50.7462	84.2716	82.9833	7331.6328	70.0833	0.50136	79.3097	448725
006	2019-01-24t0320	1548321778.57	larva	34.0211	-26.0003	-189.9973	655.1572	44.838	24108.0846	75985.2661	747879.1879	579.38	-0.83058	221.555	-0.2858	208.5377	0.04242	498.0289	-0.97174	492.5481	63747.6953	395.0496	-0.71432	464.6752	-0.82986	2831690	-0.74721	211.786	56.3728	56.0501	92.756	90.4633	11872.7627	76.3803	0.63351	86.1343	720500
006	2019-01-24t0720	1548336179.13	larva	38.0212	-22.0002	-185.9971	683.2692	50.0912	26709.2025	84199.3363	890823.4351	1232.58	0.92309	295.35	0.57661	269.6461	0.75815	801.8054	0.22264	763.6971	113856.3672	569.419	0.25828	692.3912	0.10404	4169760	-0.33125	374.537	55.2768	55.0279	90.1728	86.6172	12804.5439	74.3265	0.33201	83.0089	780397
006	2019-01-24t1120	1548350578.58	larva	42.0211	-18.0003	-181.9973	856.0888	57.2967	33776.7837	106377.8055	1184865.9022	895.247	-0.54971	265.769	-0.45379	227.4877	-0.31926	726.6144	-0.62944	722.8766	130063.9688	500.1789	-0.87835	668.094	-0.57085	4741850	-0.50904	108.813	57.4564	57.2489	89.401	87.2857	16002.7754	76.3029	0.35061	84.7962	1025140
006	2019-01-24t1520	1548364981.01	larva	46.0217	-13.9996	-177.9966	871.5685	58.0974	39623.3101	124809.6225	1522604.0767	686.213	-1.483	257.779	-1.0859	230.6133	-0.56014	613.0336	-1.5519	606.7916	128124.0156	505.1141	-1.3155	584.8245	-1.4824	5371340	-0.65752	122.787	57.256	57.0184	93.3108	91.811	19501.9531	78.0149	0.43259	88.0617	1193040
006	2019-01-24t1920	1548379383.76	larva	50.0225	-9.9989	-173.9958	757.5386	62.3407	36638.3854	115563.8877	1506503.8447	1892.16	1.4123	381.009	0.97034	311.5294	0.7676	1306.811	1.0924	1265.7135	252214.5312	842.2682	0.77002	1149.8028	1.0321	7327170	-0.1952	117.329	56.4827	56.285	89.3463	88.3072	17243.8398	75.8962	0.2263	84.7345	1086220
006	2019-01-24t2320	1548393778.34	larva	54.021	-6.0004	-169.9974	1005.4382	63.4305	50876.1522	160171.973	2221682.13	1318.18	-0.42324	339.426	-0.27846	264.3953	-0.40819	1039.9879	-0.45289	1019.0854	277676.7812	778.4909	-0.15797	956.3359	-0.38176	9059280	0.1032	204.089	56.4124	56.0403	90.375	88.6586	24130.123	76.2028	0.28081	85.0932	1505650
006	2019-01-25t0320	1548408179.7	larva	58.0214	-2	-165.997	1017.0607	69.1588	57145.55	180092.4824	2700586.3748	1743.89	0.26261	362.59	-0.1994	281.4899	-0.29857	1320.1415	0.24797	1289.6133	396042.4375	831.3894	-0.20403	1139.1203	0.075673	10844000	0.39034	310.088	58.1589	57.956	92.9396	89.2044	27881.8887	76.9347	0.46458	85.5777	1739360
006	2019-01-25t0720	1548422579.71	adult	62.0214	2	-161.997	1012.3612	69.0489	59641.3476	188045.1177	2916872.4978	1793.76	0.062372	383.085	-0.16189	291.4036	-0.3186	1306.4604	-0.16579	1280.4368	407615.6562	890.1334	-0.19428	1161.2187	-0.19444	11940000	0.39927	255.831	57.7684	57.5561	91.4941	89.6608	28546.1543	77.2463	0.63903	86.3632	1800530
006	2019-01-25t1120	1548436979.43	adult	66.0213	5.9999	-157.997	1045.723	76.5036	67426.446	212610.6954	3634972.6165	1436.4	-0.93852	346.365	-1.0998	265.1684	-0.9513	1175.4491	-0.9174	1163.8384	413758.0938	830.6145	-0.85847	1083.3339	-0.83053	12178600	0.12098	167.238	54.6167	54.3839	87.8711	86.1633	30930.6289	73.8841	-0.32227	82.3939	1920380
006	2019-01-25t1520	1548451381.28	adult	70.0218	10.0004	-153.9965	1036.4564	76.1058	63978.1391	201692.0007	3345935.7017	1588.73	-0.83897	400.014	-0.443	327.1612	-0.071501	1198.0234	-1.087	1159.7184	400139.8125	886.8034	-0.78975	1090.759	-1.0585	13360900	0.21859	398.167	56.7856	56.5102	92.4586	89.1515	30881.1758	76.976	0.6015	86.0575	1896700
006	2019-01-25t1920	1548465781.88	adult	74.022	14.0006	-149.9964	1081.0967	77.0203	66109.2547	208440.0597	3433855.3706	3030.38	1.663	461.159	0.28429	285.7996	-0.87225	2051.3914	1.3286	1956.5381	709781.375	1199.843	0.66576	1770.0864	1.2648	15916000	0.79506	246.502	60.1153	59.8109	95.6403	92.9924	33091.5469	79.9433	1.5475	89.1599	2074760
006	2019-01-25t2320	1548480181.95	adult	78.022	18.0006	-145.9963	1064.2586	72.9736	63846.0786	201292.4988	3211836.9716	2221.01	-0.038536	488.641	0.46946	349.9313	-0.033945	1816.9004	0.368	1776.8831	606844.75	1264.6845	0.76916	1660.7912	0.60306	16297600	0.67407	123.08	59.0378	58.7704	91.997	90.4588	30726.9922	78.251	0.72638	87.1001	1969090
006	2019-01-26t0320	1548494582.33	adult	82.0221	22.0007	-141.9962	968.1331	72.5948	58746.7995	185230.0771	2992501.3276	2907.03	0.97399	527.235	0.82412	452.7895	1.2879	1977.2207	0.62991	1906.2216	607006.75	1175.1703	0.1362	1687.3288	0.49001	16160300	0.43722	126.256	59.2971	58.9833	94.3487	92.7456	28965.043	79.3179	0.86971	88.9852	1817520
006	2019-01-26t0720	1548508982.98	adult	86.0223	26.0009	-137.9961	1035.8013	73.0732	61215.0508	192879.644	3071556.7736	2711.07	0.47332	561.031	1.1152	473.4431	1.4036	1914.4275	0.28374	1831.6883	612616.8125	1297.1114	0.5943	1681.0198	0.30089	17944600	0.83731	137.518	61.147	60.7925	95.2119	93.6803	30467.8223	80.9793	1.1782	90.136	1955790
006	2019-01-26t1120	1548523381.8	adult	90.0219	30.0006	-133.9964	1063.558	73.5328	62790.1067	197823.2936	3144535.1091	1638.38	-1.3767	462.823	-0.34129	406.8749	0.38421	1338.9214	-1.4073	1321.7777	440505.125	1010.0059	-0.87697	1231.1232	-1.3328	15182900	-0.11142	161.266	58.0215	57.6787	93.1794	90.93	30656.0332	78.0382	-0.070429	87.2619	1903400
006	2019-01-26t1520	1548537782.25	adult	94.0221	34.0007	-129.9963	1020.3675	76.1009	60199.9028	189693.043	3055533.2182	2259.83	-0.47713	561.176	0.85146	483.5937	1.2645	1824.4246	-0.202	1780.6013	574693.75	1245.0823	0.15951	1644.1373	-0.061377	17643400	0.54755	251.702	61.246	60.7779	102.143	98.8908	32175.0566	81.8403	0.88174	93.2627	1925580
006	2019-01-26t1920	1548552182.29	adult	98.0221	38.0007	-125.9963	1004.2918	79.0977	62873.7818	198163.4207	3379034.3137	2403.95	-0.3362	547.216	0.58748	495.9955	1.3201	1809.0363	-0.32891	1760.3699	595172.9375	1282.0078	0.27432	1645.1107	-0.14202	17952000	0.58245	134.584	60.1772	59.6556	101.0587	98.9131	33248.3203	82.1152	0.67101	93.7105	1974170
006	2019-01-26t2320	1548566582.5	adult	102.0221	42.0008	-121.9962	1004.6886	72.1466	61123.8543	192706.4872	3105483.9976	2625.76	-0.07893	579.65	0.93348	470.2679	0.93368	1987.5955	0.055514	1945.2923	636030.5625	1405.5808	0.79532	1815.9294	0.33244	18501300	0.70555	162.034	63.5755	62.9434	104.2912	100.6229	33373.1914	84.8471	1.17	95.6629	2029200
006	2019-01-27t0320	1548580983.82	adult	106.0225	46.0011	-117.9958	990.4062	73.4269	59998.2568	189097.2458	3102370.7366	2640.19	-0.12223	563.216	0.68907	479.2099	0.99211	2008.1017	0.043859	1973.9394	630543.9375	1340.7451	0.47887	1803.4302	0.2354	17636600	0.43707	153.09	64.1493	63.4395	110.4193	107.732	34671.6719	86.2655	1.2474	100.1762	2008770
006	2019-01-27t0720	1548595382.39	adult	110.0221	50.0007	-113.9962	964.3943	72.1602	53435.4007	168312.3986	2577408.9906	2854.97	0.12704	549.142	0.50579	365.9234	-0.35372	2365.4736	0.87128	2347.2849	662332.625	1432.2434	0.88202	2046.3998	0.94402	15356200	-0.20385	141.069	63.8541	63.1413	111.2332	108.1663	31145.2832	87.8155	1.3256	101.4737	1785620
006	2019-01-27t1120	1548609781.83	adult	114.022	54.0006	-109.9964	946.844	78.4422	60353.5405	190387.5965	3253143.8639	1713.97	-1.4718	425.202	-0.98558	389.2521	-0.088755	1409.5127	-1.4937	1381.6833	443996.5	921.5835	-1.3651	1275.3922	-1.4277	13381100	-0.73716	194.782	63.5376	62.8475	112.8675	106.8237	35553.2617	85.9693	0.56179	99.2853	1999530
006	2019-01-27t1520	1548624182.24	adult	118.0221	58.0007	-105.9963	921.7693	72.8539	54642.0275	172285.8448	2775407.6535	2208.68	-0.82541	484.794	-0.26586	434.9796	0.43188	1635.3907	-0.96313	1581.9485	467721.75	1069.3979	-0.70136	1475.555	-0.83354	13838500	-0.58981	356.756	63.9324	63.1081	120.6291	113.5929	34499.9219	86.2381	0.35542	101.926	1824950
006	2019-01-27t1920	1548638582.13	adult	122.022	62.0007	-101.9963	1004.8933	75.7727	60946.2175	192082.5533	3152892.4702	2525.05	-0.43939	487.774	-0.21745	442.0754	0.51284	1804.2141	-0.57853	1764.1925	575544.3125	1073.4101	-0.66541	1578.3485	-0.53653	15527300	-0.12104	182.543	68.4959	67.7181	121.8753	116.4345	38878.2227	91.4335	1.2581	107.4908	2180430
006	2019-01-27t2320	1548652982.52	adult	126.0221	66.0008	-97.9962	956.4981	75.7364	58774.5239	185272.192	3112054.8514	3581.14	0.84494	529.392	0.28064	450.7803	0.61492	2366.3489	0.68978	2261.5371	726469.125	1306.9232	0.36035	1967.3559	0.57599	16239100	0.077919	323.335	63.7963	62.6758	129.0388	121.8554	39614.9062	87.0505	0.039227	107.8021	1956950
006	2019-01-28t0320	1548667382.23	adult	130.0221	70.0007	-93.9963	676.1181	82.0236	41882.6071	132817.6872	2235233.9019	2216.89	-0.85395	444.128	-0.67929	361.5684	-0.35313	1722.0699	-0.77455	1671.2782	377133.3125	1141.0179	-0.33192	1546.5712	-0.62526	9707300	-1.553	205.882	62.9564	61.7182	120.1801	115.7107	26319.4453	88.0198	0.011234	105.3685	1376040
006	2019-01-28t0720	1548681782.26	adult	134.0221	74.0007	-89.9963	1019.2382	74.6776	60958.789	192095.9588	3112715.8636	3256.61	0.37055	504.762	0.035771	434.5442	0.4615	2311.1572	0.51544	2260.2441	737259.125	1203.0467	-0.044154	1856.188	0.24413	16069600	0.063056	199.304	65.2581	64.1431	127.2755	121.7169	40600.875	89.6391	0.10836	110.2769	2077560
006	2019-01-28t1120	1548696182.19	adult	138.0221	78.0007	-85.9963	1059.7477	72.54	63479.3728	200074.4919	3235273.671	3731.71	0.90133	529.274	0.33596	442.6878	0.56898	2425.9507	0.75377	2350.5729	805415.625	1255.3228	0.20176	1980.8529	0.588	17541200	0.43545	208.183	69.8256	68.4259	137.6498	131.7484	45699.7266	95.2071	0.91319	119.1174	2314160
006	2019-01-28t1520	1548710582.33	adult	142.0221	82.0007	-81.9962	985.388	76.5251	58337.2964	183865.9735	2991791.0372	2656.57	-0.34514	548.646	0.58069	478.5244	0.98298	1942.4207	-0.27268	1875.9197	592438.3125	1307.4846	0.44885	1771.0142	0.031559	16722200	0.25575	267.491	68.5648	67.4262	131.0524	126.8316	39970.9922	94.3608	0.51734	113.772	2089790
006	2019-01-28t1920	1548724982.45	adult	146.0221	86.0008	-77.9962	1012.4127	75.8751	60904.863	191922.9072	3144863.2064	4166.41	1.3853	561.273	0.75113	470.9198	0.93164	2811.8315	1.5639	2700.5416	894162.4375	1375.1118	0.75934	2321.0523	1.5247	17847400	0.53896	257.285	70.7316	69.4927	139.3165	135.1355	44302.6328	96.8548	0.70489	120.6807	2249120
006	2019-01-28t2320	1548739382.99	adult	150.0223	90.0009	-73.9961	1028.1025	74.0675	60010.3418	189064.3944	3022141.5519	3730.16	0.88603	550.023	0.65281	474.8411	1.0029	2555.3032	1.037	2472.5464	802365.25	1307.0862	0.50659	2120.0113	1.0013	17241000	0.41382	252.137	69.367	68.0658	139.7038	135.4797	43867.0078	95.8883	0.34054	121.1253	2174380
006	2019-01-29t0320	1548753782.13	adult	154.022	94.0007	-69.9963	951.4104	76.9207	59857.8595	188771.7618	3187375.8547	3837.8	1.0123	518.192	0.32579	447.0864	0.73107	2449.4517	0.83549	2324.3945	766678.375	1231.734	0.22871	1998.8841	0.70258	16188800	0.18911	278.71	69.2756	68.0146	140.5211	133.916	43983.1172	95.7266	0.12623	119.3771	2164240
006	2019-01-29t0720	1548768182.53	adult	158.0222	98.0008	-65.9962	1022.4126	75.4686	61491.5534	193726.22	3219645.6381	3452.64	0.59635	494.184	0.08642	425.1358	0.52173	2289.0469	0.53662	2184.4247	737073.0625	1159.2271	-0.032336	1897.1365	0.46787	15870200	0.13727	247.033	69.5235	68.1491	139.7708	133.954	45006.1875	96.4375	0.049803	121.0875	2232680
006	2019-01-29t1120	1548782582.05	adult	162.022	102.0007	-61.9963	1026.0797	77.8039	64796.6938	204244.4721	3506917.7853	3536.28	0.71614	477.801	-0.068922	405.9162	0.34019	2293.6982	0.58064	2185.5156	775270	1145.6717	-0.049954	1852.764	0.38825	16146300	0.22729	284.744	68.6466	67.5253	133.7318	126.7447	45201.3398	95.0139	-0.3082	116.0899	2319780
006	2019-01-29t1520	1548796983.09	adult	166.0223	106.0009	-57.996	1072.2544	75.4323	65030.4065	204831.3516	3422385.6358	3296.88	0.47036	487.903	0.077202	433.7021	0.68243	2132.0544	0.28374	2023.9705	724898.5	1126.6728	-0.089255	1757.4831	0.17659	16560400	0.35377	280.593	69.4235	68.2469	136.0147	130.774	46245	95.6691	-0.37067	117.3634	2356370
006	2019-01-29t1920	1548811382.6	adult	170.0222	110.0008	-53.9962	1068.0799	77.0666	66526.6014	209607.8256	3556826.6926	3229.27	0.43289	466.824	-0.13017	413.3138	0.49289	2010.8871	0.078458	1886.4863	699788.6875	1062.8849	-0.31004	1656.8801	-0.040991	16203900	0.31074	228.369	68.3378	66.9481	139.6427	134.6509	48595.668	95.008	-0.59638	118.7864	2372070
006	2019-01-29t2320	1548825782.71	adult	174.0222	114.0008	-49.9961	1020.4026	73.101	59677.2733	187990.4239	3041608.3119	3329.49	0.59914	507.099	0.38969	457.203	1.0418	2038.1169	0.18591	1933.4839	635892.5	1156.7921	0.13417	1696.5176	0.11601	15803700	0.26456	274.16	70.4663	68.8254	153.6501	145.2152	47938.8203	98.2714	-0.34037	127.1806	2196080
006	2019-01-30t0320	1548840182.82	adult	178.0222	118.0009	-45.9961	1003.3439	79.9068	63293.8882	199524.402	3426682.6981	2108.43	-0.80141	475.792	0.067771	434.2375	0.8312	1638.3328	-0.60541	1612.0253	540649.8125	1046.0132	-0.28169	1489.007	-0.38178	15699200	0.29973	234.114	68.6971	67.3339	135.6793	130.335	44774.1641	95.1604	-0.84796	118.2661	2266730
006	2019-01-30t0720	1548854582.92	adult	182.0223	122.0009	-41.9961	1068.6172	80.2353	67199.296	211732.1946	3626015.7364	2027.23	-0.86287	475.507	0.12269	435.3667	0.90231	1635.5175	-0.55563	1622.8623	574066.625	1050.5205	-0.20229	1504.9452	-0.27784	16674100	0.62348	261.966	68.2761	66.8123	140.7505	134.5063	49403.4297	95.2655	-0.96871	122.029	2394170
006	2019-01-30t1120	1548868982.8	adult	186.0222	126.0009	-37.9961	1064.1569	80.5114	66496.1729	209509.6504	3635809.3766	2395.26	-0.35536	477.1	0.21303	428.6348	0.88366	1809.1494	-0.11188	1759.8628	629584	1089.597	0.045309	1602.2361	0.067206	16557300	0.68962	278.76	67.7813	66.21	144.3272	137.0864	50225.8516	94.5523	-1.1852	122.2206	2352280
006	2019-01-30t1520	1548883385.61	adult	190.023	130.0016	-33.9953	1101.6924	79.0446	68238.2777	214944.9582	3679244.5761	2311.72	-0.39929	467.998	0.1704	430.281	0.96631	1724.0201	-0.22866	1695.4359	615475.1875	1027.3697	-0.15741	1543.6693	-0.014225	16665400	0.82385	208.41	67.663	66.0245	139.7248	134.2527	49881.7422	94.6759	-1.3064	120.5268	2409480
006	2019-01-30t1920	1548897781.87	adult	194.022	134.0006	-29.9964	1101.9568	80.2087	70980.0148	223636.6889	3934190.6391	2686.55	0.16517	450.606	0.015157	394.4894	0.58376	1846.9771	0.14018	1784.7047	685228.5	1031.1669	-0.055503	1589.4757	0.20883	16677400	0.93964	278.552	67.6289	66.0611	146.7839	138.4746	54456.8281	93.9497	-1.5165	120.9638	2503010
006	2019-01-30t2320	1548912182.55	adult	198.0222	138.0008	-25.9962	1152.6401	79.9286	71063.9701	223834.6949	3794516.7206	2961.55	0.62744	449.322	0.074944	408.8126	0.82334	1866.2877	0.28387	1743.4485	692392.75	1007.1562	-0.082014	1570.1626	0.2481	16659000	1.0538	268.841	68.0691	66.4952	145.5041	138.3839	53982.0234	95.1605	-1.5147	122.3844	2523730
006	2019-01-31t0320	1548926582.92	adult	202.0223	142.0009	-21.9961	1064.684	80.0576	66477.8844	209486.8829	3601526.3879	2712.93	0.38129	457.289	0.2697	401.1149	0.78649	1861.4819	0.37715	1818.2456	645934.25	1043.0475	0.18859	1619.168	0.4992	15854200	0.93901	281.956	68.3134	66.6308	144.7644	136.8237	50233.25	95.8665	-1.5666	122.7612	2368430
006	2019-01-31t0720	1548940983.07	adult	206.0223	146.0009	-17.996	1133.835	76.1596	67983.3707	214092.5398	3536552.8012	2274.47	-0.15673	437.372	0.067557	395.8693	0.78063	1679.093	0.02738	1647.4012	597757.125	953.2308	-0.16917	1441.7245	0.050467	15529800	0.96721	269.55	68.6563	67.124	141.3258	134.1322	50311.9727	96.3544	-1.6401	121.3008	2437780
006	2019-01-31t1120	1548955383.77	adult	210.0225	150.0011	-13.9958	1070.9886	75.5127	65012.299	204790.1046	3399910.3814	3232.59	1.3735	468.525	0.62494	423.4058	1.2164	1831.6584	0.52891	1763.7525	622763.875	1014.592	0.24935	1577.3787	0.59001	15904500	1.2266	230.159	71.1453	69.4634	146.5965	140.2257	49842.8203	99.7921	-1.4116	125.2836	2415100
006	2019-01-31t1520	1548969769.2	adult	214.0184	153.9971	-9.9999	977.8209	84.5211	65636.6032	207015.582	3788818.8882	2105.8	-0.2438	464.052	0.66383	416.246	1.194	1554.8048	-0.09249	1524.5536	531743.25	1017.8208	0.37848	1416.0446	0.17308	15865500	1.3707	160.764	72.326	71.2882	124.7553	122.5098	42666.2969	98.6754	-1.6478	115.0663	2472750
006	2019-01-31t1920	1548984171.65	adult	218.0191	157.9978	-5.9992	951.7938	83.9848	64912.281	204843.9274	3805348.0633	2315.76	0.18805	473.004	0.92495	439.5629	1.6	1307.0779	-0.67664	1247.9159	441792.3125	941.845	0.070315	1170.1642	-0.55881	15988000	1.5902	161.255	75.7113	74.9828	121.7956	120.4656	41166.9023	101.794	-1.4584	114.8541	2559120
006	2019-01-31t2320	1548998568.8	adult	222.0183	161.997	-2	661.2017	89.7363	43458.249	137881.2754	2477576.9099	1485.08	-1.1191	454.726	0.74944	473.9988	2.1857	1216.7875	-0.85	1203.1932	276210.75	725.9404	-1.0834	1111.3101	-0.6762	10306800	-0.33206	137.973	75.5268	75.1622	114.7831	113.2153	26055.7715	99.1144	-1.8431	109.5067	1711890
006	2019-02-01t0320	1549012968.82	dead	226.0183	165.997	2	463.0138	80.3471	27802.099	88501.8448	1481875.958	906.562	-2.1072	426.062	0.378	432.5087	1.6824	828.2193	-1.943	821.0692	120920.0156	640.2586	-1.5386	796.3759	-1.745	6186000	-1.859	125.142	75.5023	75.2127	112.2537	110.9562	16389.0332	97.7369	-2.0935	107.7246	1096220
007	2019-01-22t1520	1548192111.54	egg	-1.9988	-78.0208	-178.0211	156.4143	30.9292	3218.1283	10276.7506	61891.0047	0	0.56859	0	0.0951	0	-0.11121					0	0.87844	0	1.3689	0	4.9227	0	0	0				0	-0.4561	0	0
007	2019-01-22t1920	1548206502.82	larva	1.9988	-74.0232	-174.0235	156.0828	28.2073	2982.2668	9500.7077	52780.5531	0	0.12395	0	-0.32781	0	-0.45982					0	0.15113	0	0.39008	0	1.9859	0	0	0				0	-0.63804	0	0
007	2019-01-22t2320	1548220902.41	larva	5.9987	-70.0233	-170.0237	153.9104	28.138	2899.6169	9242.4802	50878.647	0	-0.30508	0	-0.76357	0	-0.81503					0	-0.53101	0	-0.41699	0	0.74075	0	0	0				0	-0.83363	0	0
007	2019-01-23t0320	1548235302.01	larva	9.9986	-66.0235	-166.0238	153.555	27.6043	2877.2857	9169.2951	49935.2207	0	-0.71588	0	-1.2137	0	-1.1779					0	-1.1704	0	-1.1024	0	-0.061653	0	0	0				0	-1.0456	0	0
007	2019-01-23t0720	1548249703.06	larva	13.9989	-62.0232	-162.0235	153.907	28.2923	2914.403	9294.6904	51434.0421	0	-1.1066	0	-1.6793	0	-1.5494					0	-1.7686	0	-1.6965	0	-0.66353	0	0	0				0	-1.2785	0	0
007	2019-01-23t1120	1548264163.73	larva	18.0157	-58.0063	-158.0066	153.8917	28.013	2894.872	9232.2294	50703.4271	0	-1.4773	0	-2.1628	0	-1.9318					0	-2.3287	0	-2.2208	0	-1.1537	0	0	0				0	-1.5404	0	0
007	2019-01-23t1520	1548278568.03	larva	22.0169	-54.0051	-154.0054	232.3282	26.5326	4209.1906	13317.7728	70911.115	499.156	0.001454	245.83	1.5071	246.4118	1.713	464.0808	0.53776	458.3285	11137.9404	390.3615	0.98847	441.1609	0.67289	567866	-1.1186	102.532	49.5587	49.4065	81.2885	78.2108	1950.9246	69.0539	0.74495	76.6312	114481
007	2019-01-23t1920	1548292982.83	larva	26.021	-50.001	-150.0013	449.602	42.5228	15029.4812	47424.845	435327.6124	488.81	-0.42161	168.296	-0.265	141.654	-0.35996	414.3316	-0.49117	410.3983	33560.8594	321.8844	-0.27778	381.8361	-0.3603	1346870	-0.94878	169.947	55.0166	54.6121	91.1337	88.2916	7381.8325	75.2093	0.86109	84.9124	440298
007	2019-01-23t2320	1548307362	larva	30.0152	-46.0068	-146.0071	311.323	26.2398	6531.7391	20611.3102	116351.0546	569.57	-0.50851	252.597	0.74703	256.5033	1.226	503.2142	-0.45427	497.0559	18115.7129	400.3282	-0.11462	483.7616	-0.18992	899246	-1.6438	106.717	52.0567	52.0186	86.0703	84.9044	3098.531	71.5888	0.56879	81.8938	185322
007	2019-01-24t0320	1548321782.97	larva	34.0211	-42.001	-142.0013	366.436	30.3557	7498.7111	23652.7755	142939.0579	1046.75	0.7186	436.811	3.6087	433.7162	3.967	886.2766	1.2567	868.3323	36337.3398	688.7994	1.8968	818.1117	1.4648	1788300	-1.4086	153.771	63.4065	63.2531	98.0001	95.1368	4018.0044	83.3892	0.98772	91.0365	259586
007	2019-01-24t0720	1548336183.56	larva	38.0212	-38.0008	-138.0011	580.9042	48.0807	21562.5869	68017.4634	684502.9997	679.183	-0.8524	210.868	-1.0117	171.4828	-1.0166	538.4087	-1.1755	521.772	61916.9961	429.9124	-0.94662	498.9778	-1.0946	2407480	-1.3746	113.791	52.1036	52.0651	85.041	83.5432	9779.7148	71.2316	0.1482	80.1519	594867
007	2019-01-24t1120	1548350583.03	larva	42.0211	-34.0009	-134.0013	520.228	40.5364	17001.7109	53647.3783	465450.9085	1187.89	0.32966	349.073	1.1714	334.9787	1.704	888.7786	0.16973	861.9549	80878.8516	625.4248	0.15285	792.775	0.15229	3160160	-1.3607	350.899	58.3894	57.8715	98.4021	92.5863	8954.5938	78.7154	0.51865	87.9079	528600
007	2019-01-24t1520	1548364985.47	larva	46.0217	-30.0003	-130.0006	656.4011	45.1213	23156.5196	72999.2376	681979.0893	1102.96	-0.3137	336.057	0.48652	287.5473	0.5487	937.785	-0.062233	922.8373	115347.5625	712.6712	0.30756	871.0086	0.072852	4130480	-1.2697	115.962	56.3307	55.9907	90.0604	88.873	11077.4307	76.7343	0.32433	85.2526	692361
007	2019-01-24t1920	1548379388.4	larva	50.0226	-25.9995	-125.9998	496.3814	46.7254	18148.8636	57321.6623	571740.5839	1192.27	-0.42021	331.53	-0.032985	287.3978	0.28973	951.528	-0.42699	920.5441	92298.2109	612.3413	-0.93035	814.4837	-0.67888	3194290	-2.0804	241.241	60.6717	60.4245	95.7517	91.802	9287.9121	80.5896	0.72573	88.5694	584572
007	2019-01-24t2320	1548393782.81	larva	54.021	-22.001	-122.0013	545.5969	48.6536	21003.9919	66277.7604	692379.1412	1863.11	0.90961	403.043	0.99049	356.7886	1.4063	1141.0579	-0.047736	1065.7052	127798.4844	759.0285	-0.29365	974.9971	-0.29215	4477000	-1.8457	260.261	65.7575	65.4233	100.594	97.7102	11266.5273	85.7316	1.5968	94.419	730434
007	2019-01-25t0320	1548408184.21	larva	58.0214	-18.0006	-118.0009	614.3201	51.7652	24705.704	77915.9735	855503.4738	1078.26	-1.2626	372.96	-0.00034557	340.0571	0.81592	903.6066	-1.321	888.3902	118372.4609	644.7392	-1.4289	818.4211	-1.3775	4864520	-1.998	218.453	66.0636	65.9065	100.5624	98.4162	13173.6797	85.6511	2.0632	94.8695	861668
007	2019-01-25t0720	1548422584.17	larva	62.0214	-14.0006	-114.0009	616.1707	58.4198	28952.8782	91445.6831	1152312.7582	1796.42	0.06811	424.082	0.58592	280.9546	-0.50837	1424.6206	0.25415	1410.3888	217966.9531	972.1622	0.31309	1319.9942	0.48664	6455370	-1.6711	317.898	64.5313	64.4177	99.3079	95.5146	15194.1064	83.7913	2.2402	92.0481	982295
007	2019-01-25t1120	1548436983.97	larva	66.0213	-10.0007	-110.001	725.9305	53.0671	31127.6087	98104.2241	1142197.453	1881.52	-0.028862	442.75	0.56318	383.7578	1.0898	1533.9384	0.29004	1515.9467	253099.8281	950.3652	-0.15777	1357.1438	0.28584	7263750	-1.6433	301.56	62.0894	61.8335	97.9834	95.3349	16167.2617	82.5985	2.3858	91.7036	1018640
007	2019-01-25t1520	1548451385.73	larva	70.0218	-6.0002	-106.0005	608.0738	55.2027	23621.1813	74531.2375	819713.0123	2396.58	0.73285	550.513	2.0143	493.3711	2.6374	1782.5989	0.78823	1710.8643	222824.8594	1173.5874	0.80586	1579.1437	0.84335	6880860	-2.0078	118.306	63.864	63.5657	98.238	97.1371	12279.7471	84.4585	3.2552	93.6222	798236
007	2019-01-25t1920	1548465786.38	larva	74.022	-2	-102.0003	789.3295	51.3545	33536.6837	105647.4016	1212883.6424	2154.71	0.034702	411.535	-0.48515	281.1218	-0.94461	1549.8315	-0.21188	1511.2902	274320.1875	1031.149	-0.23215	1366.5814	-0.24386	7274290	-2.0647	132.433	63.4617	63.1454	99.6193	98.3559	17632.6113	84.9463	3.3797	94.2221	1121750
007	2019-01-25t2320	1548480186.49	adult	78.022	2	-98.0003	709.4591	54.3824	31115.6346	98124.9927	1150833.2533	2099.9	-0.25445	443.061	-0.20511	380.4609	0.41614	1455.9272	-0.6987	1371.4006	238772.0625	948.5262	-0.85119	1237.1961	-0.92485	7258230	-2.2251	192.467	62.0631	61.8486	96.7162	94.528	15861.4512	81.9677	2.0667	90.7177	1016720
007	2019-01-26t0320	1548494586.93	adult	82.0222	6.0001	-94.0002	535.8661	59.3231	26351.8082	83381.7574	1101866.8155	2048.71	-0.49726	475.167	0.084348	376.1313	0.20592	1450.8138	-0.87362	1399.6929	201663.125	1010.8448	-0.67994	1278.4745	-0.9398	6568240	-2.562	119.774	68.4553	68.1807	102.1478	100.9131	14198.5391	88.8915	4.2253	98.0215	946258
007	2019-01-26t0720	1548508987.51	adult	86.0223	10.0003	-90	830.8165	51.6563	34938.5591	110143.8216	1251593.6213	1358.18	-1.7617	422.051	-0.79099	383.0161	0.17645	1145.7253	-1.8477	1125.7246	211959.1875	908.6098	-1.2861	1080.8098	-1.7442	7779670	-2.2766	134.883	57.955	57.5939	91.5754	90.0403	16941.4492	77.6822	0.057983	86.7799	1068280
007	2019-01-26t1120	1548523386.44	adult	90.022	14	-86.0003	760.908	57.6797	35217.7294	110978.0093	1409368.7477	2202.35	-0.47637	514.94	0.35229	355.6536	-0.28667	1719.6781	-0.3785	1684.8391	319860.125	1208.0711	0.0616	1566.7312	-0.21406	9544420	-1.8099	133.628	64.0565	63.8086	100.1945	98.0578	18636.168	85.1906	2.279	94.5062	1187290
007	2019-01-26t1520	1548537786.82	adult	94.0221	18.0001	-82.0002	741.6584	60.1841	35571.613	112197.5982	1451426.995	2375.54	-0.29807	513.022	0.2269	396.941	0.16484	1879.1798	-0.057343	1833.0433	351406.625	1169.5231	-0.19214	1709.231	0.1515	9584790	-1.8451	252.483	67.5013	67.2977	102.6965	100.6879	19204.25	87.7673	2.7548	97.0757	1261130
007	2019-01-26t1920	1548552186.89	adult	98.0221	22.0001	-78.0002	655.7441	56.5788	29026.2739	91583.4979	1115652.7513	2104.54	-0.78651	503.574	0.033778	456.1423	0.82794	1799.2898	-0.35415	1789.2032	275291.3438	1060.6285	-0.73967	1610.6715	-0.25269	7693600	-2.4226	233.909	56.2161	55.6629	94.5986	90.9516	14473.582	77.7224	-0.65613	87.3053	858870
007	2019-01-26t2320	1548566587.1	adult	102.0222	26.0002	-74.0001	774.9531	57.7948	34860.524	109943.5693	1319958.4435	2605.51	-0.1086	503.215	-0.018402	415.973	0.27835	1768.75	-0.50086	1706.0864	325450	1156.9406	-0.32787	1551.6064	-0.5031	9237010	-1.9721	138.809	64.2366	63.8797	100.5984	98.9416	18510.1133	85.614	1.3905	95.0216	1179130
007	2019-01-27t0320	1548580988.48	adult	106.0226	30.0006	-69.9997	882.2591	60.74	41960.5843	132245.664	1676763.9786	2134.89	-0.8442	412.565	-1.1581	309.2356	-1.0217	1827.3394	-0.40791	1822.3489	403842	955.9327	-1.2398	1622.0746	-0.32914	9090450	-1.9983	302.102	55.577	55.2508	93.5596	90.3529	20676.6641	76.3138	-1.4694	86.4041	1224580
007	2019-01-27t0720	1548595386.99	adult	110.0222	34.0002	-66.0002	852.7367	56.4865	40282.3609	126906.4355	1605859.8711	2343.55	-0.58459	512.809	0.066108	372.7689	-0.27383	1875.4858	-0.3332	1826.9355	397603	1182.3345	-0.22458	1665.205	-0.2244	10848500	-1.4647	226.865	64.6291	64.3086	104.2473	101.2218	22100.4219	87.8904	1.345	98.0158	1367230
007	2019-01-27t1120	1548609786.48	adult	114.022	38	-62.0003	801.9886	57.5101	38166.4496	120353.4925	1519125.5325	2880.31	0.10602	525.438	0.21199	363.2484	-0.38793	2372.3936	0.83219	2346.8914	476851.125	1212.3479	-0.088376	2057.3169	0.93015	10538700	-1.5174	177.144	65.0753	64.6844	102.0402	100.1421	20510.082	86.2142	0.62186	96.174	1305220
007	2019-01-27t1520	1548624186.88	adult	118.0221	42.0001	-58.0002	704.7689	62.8787	36202.4398	114288.3032	1588523.0163	2701.24	-0.17871	561.964	0.6453	425.8355	0.32806	2039.7556	-0.0048553	2005.315	387553.5625	1251.587	0.09268	1816.8938	0.17824	10664400	-1.4433	215.975	72.6572	72.3093	108.5707	106.7672	20628.4297	93.7948	2.1194	102.9798	1378820
007	2019-01-27t1920	1548638586.79	adult	122.0221	46.0001	-54.0002	775.5751	56.4193	36263.1711	114300.6241	1432650.8022	1666.43	-1.5336	482.929	-0.27402	453.116	0.63661	1367.1844	-1.5932	1357.2223	261132.2344	953.0159	-1.1867	1267.0358	-1.4436	9196910	-1.7866	144.206	71.9479	71.8873	109.3768	107.2283	20890.9746	93.6933	1.761	103.875	1370180
007	2019-01-27t2320	1548652987.18	adult	126.0222	50.0002	-50.0001	881.6873	55.6062	37630.318	118532.6337	1361744.4476	3423.98	0.65024	458.941	-0.53338	383.0638	-0.13504	2245.4966	0.4151	2183.187	446853.8438	1065.0876	-0.68022	1799.2021	0.094151	9105400	-1.7575	116.67	60.7716	60.4808	95.4489	94.1384	18994.332	80.9827	-1.2493	90.3461	1205710
007	2019-01-28t0320	1548667386.92	adult	130.0222	54.0001	-46.0002	853.3132	60.2127	40157.1205	126509.1933	1613985.7535	2630.51	-0.35439	464.173	-0.44995	343.9772	-0.54581	2094.5593	0.054223	2085.6248	441952.0312	1087.3507	-0.56139	1773.0732	0.013389	9794040	-1.5311	293.157	63.4346	63.0927	105.6372	101.7352	22289.457	87.0863	-0.17776	98.1953	1338470
007	2019-01-28t0720	1548681786.96	adult	134.0222	58.0001	-42.0002	883.5029	51.5052	36035.3913	113456.949	1265023.7356	2648.29	-0.34845	431.501	-0.79501	340.4724	-0.55967	2109.7341	0.076294	2073.9851	400849.5	1019.8219	-0.82226	1771.2434	0.0082927	8198960	-1.8749	180.368	61.4816	60.7667	101.4084	99.0902	19267.6035	84.3255	-0.91454	94.9282	1168210
007	2019-01-28t1120	1548696186.92	adult	138.0222	62.0001	-38.0002	708.3072	54.1679	31630.1624	99739.4566	1206967.2658	2867.1	-0.1029	468.368	-0.34947	351.6246	-0.41356	2269.2617	0.41799	2267.4602	378966.6875	1100.9403	-0.44874	1892.355	0.34593	7801130	-1.9143	140.723	69.2749	68.5046	114.1492	112.0948	19062.9219	95.34	0.93743	106.7886	1153840
007	2019-01-28t1520	1548710587.08	adult	142.0222	66.0002	-34.0001	725.2146	56.1644	32600.5235	102766.9376	1260063.3894	2977.91	0.024069	427.612	-0.77615	290.5437	-1.046	2278.0139	0.43565	2236.726	391818.375	1040.425	-0.66719	1880.446	0.32706	7331400	-1.9733	139.831	70.5619	69.5759	117.5176	115.5184	20213.0273	97.7904	1.1068	110.6096	1209780
007	2019-01-28t1920	1548724987.17	adult	146.0222	70.0002	-30.0001	689.8638	52.5991	29878.2948	94191.8055	1102263.2011	2869.15	-0.094956	426.935	-0.75178	293.271	-0.99122	2175.7959	0.23597	2135.3827	343775.75	1022.3577	-0.70336	1896.574	0.39069	6719530	-2.0717	141.059	72.3485	71.1211	121.7535	119.965	19237.0469	100.6825	1.326	114.4421	1138690
007	2019-01-28t2320	1548739387.75	adult	150.0224	74.0004	-26	665.9395	52.1748	28799.5467	90827.9614	1056979.5901	2446.74	-0.56796	416.236	-0.84055	302.7416	-0.864	1985.7759	-0.13998	1986.2194	301837.9375	974.4382	-0.86293	1713.8972	-0.072677	6311390	-2.1242	140.502	73.5106	72.3075	122.6334	120.9773	18640.2812	102.3381	1.3353	115.6474	1114640
007	2019-01-29t0320	1548753786.86	adult	154.0221	78.0001	-22.0002	668.5163	50.8161	28049.9204	88431.8775	1006280.9969	2168.56	-0.86966	397.033	-1.0268	299.3899	-0.87779	1760.2173	-0.57794	1755.0751	260512.1562	908.4989	-1.095	1527.8305	-0.53298	5871720	-2.1926	154.928	74.2195	73.1701	123.3622	121.7442	18257.6016	102.9826	1.1927	117.1211	1097630
007	2019-01-29t0720	1548768187.27	adult	158.0222	82.0002	-18.0001	342.3606	58.5984	15428.0011	49779.4337	578128.4441	2841.58	-0.093367	387.376	-1.1131	293.016	-0.92836	2005.7832	-0.043339	1861.5629	164474.2188	1021.6375	-0.59543	1627.6562	-0.23659	3152850	-2.8096	139.92	71.5101	70.5202	120.9491	119.5937	9917.8223	98.5995	0.35292	113.0661	582021
007	2019-01-29t1120	1548782586.85	adult	162.0221	86.0001	-14.0002	352.6088	66.0597	16624.3757	53573.6025	672113.4315	2594.2	-0.35203	389.714	-1.0677	299.1242	-0.84272	1806.1351	-0.41863	1685.4656	158939.8906	963.0503	-0.79965	1504.4914	-0.52149	3414680	-2.7494	145.114	74.9272	73.8988	124.6161	123.0869	10966.2207	104.5713	0.97503	117.2204	656512
007	2019-01-29t1520	1548796987.85	adult	166.0224	90.0004	-9.9999	349.8284	69.5501	17175.2066	55458.7535	730554.6841	2143.62	-0.84391	378.769	-1.1735	288.1453	-0.94567	1635.7074	-0.73463	1571.1907	148849.375	936.9925	-0.87128	1440.3926	-0.65162	3421420	-2.7462	151.682	75.2575	74.3315	125.2608	123.5836	11398.7354	105.413	0.88703	117.6844	679801
007	2019-01-29t1920	1548811387.36	adult	170.0223	94.0003	-6.0001	351.4957	62.9433	16878.0288	54144.6826	704376.2342	2159.55	-0.8018	398.953	-0.92155	319.6889	-0.56815	1663.0524	-0.64048	1667.943	148011.6562	913.1856	-0.93388	1468.4625	-0.53624	3539110	-2.7312	160.035	78.1506	76.1477	131.8284	129.2847	11732.7314	111.114	1.4051	124.8421	693274
007	2019-01-29t2320	1548825787.49	adult	174.0223	98.0003	-2	358.1722	57.3225	16347.0576	52333.2237	639157.0036	2163.11	-0.76944	401.428	-0.86767	332.8614	-0.38776	1538.1045	-0.85937	1477.853	133815.0938	993.9339	-0.5543	1376.8467	-0.73296	3458300	-2.7644	165.845	79.7751	77.7952	136.1651	134.2253	11846.3594	112.9408	1.4211	129.0037	687262
007	2019-01-30t0320	1548840187.65	dead	178.0224	102.0003	2	506.1763	56.2158	23240.428	73532.4108	910703.2706	2129.61	-0.77606	381.819	-1.0759	324.649	-0.44818	1512.1439	-0.87258	1468.4626	185993.7031	820.448	-1.2521	1349.8948	-0.75645	4670800	-2.4724	164.068	77.7788	75.6833	141.2805	139.8321	17377.502	113.2489	1.2603	132.111	951468
009	2019-01-22t1520	1548192120.29	egg	-1.9988	-78.0209	-190.0219	80.4912	36.2306	1970.4115	6658.793	44840.559	114.523	1.0647	65.5985	1.0828	65.4323	0.85224	101.6598	2027.1291	99.5743	1118.2583	87.7785	1.9388	97.1014	2.5647	70321.6	5.1234	104.302	48.3032	47.9431	82.5366	80.7993	907.9025	66.9004	1.326	77.0684	51781
009	2019-01-22t1920	1548206511.57	larva	1.9988	-74.0233	-186.0243	175.9442	27.7331	3328.039	10572.0363	58227.9033	0	0.12395	0	-0.32781	0	-0.45982					0	0.15113	0	0.39008	0	1.9859	0	0	0				0	-0.63804	0	0
009	2019-01-22t2320	1548220911.13	larva	5.9987	-70.0235	-182.0244	167.2033	27.4017	3132.4872	9959.2867	54203.9938	0	-0.30508	0	-0.76356	0	-0.81503					0	-0.53101	0	-0.41699	0	0.74075	0	0	0				0	-0.83363	0	0
009	2019-01-23t0320	1548235310.81	larva	9.9986	-66.0235	-178.0245	156.6431	28.0522	2946.8151	9389.7663	51609.4775	0	-0.71588	0	-1.2137	0	-1.1779					0	-1.1704	0	-1.1024	0	-0.061655	0	0	0				0	-1.0456	0	0
009	2019-01-23t0720	1548249711.74	larva	13.9988	-62.0233	-174.0242	156.6351	28.2003	2968.9838	9463.4672	52354.877	0	-1.1066	0	-1.6793	0	-1.5494					0	-1.7686	0	-1.6965	0	-0.66353	0	0	0				0	-1.2785	0	0
009	2019-01-23t1120	1548264172.74	larva	18.0158	-58.0063	-170.0073	426.0087	40.7561	13310.9845	42046.0257	358553.2798	335.25	-0.2103	144.258	0.23263	123.4851	0.051321	309.34	0.028315	308.5331	21963.1406	260.7383	0.32451	295.1316	0.16901	1024230	-0.26191	127.846	49.1543	48.8793	84.8071	82.3252	6021.3042	68.988	0.86275	79.5387	348996
009	2019-01-23t1520	1548278577.15	larva	22.017	-54.0051	-166.0061	419.8217	40.1143	13213.8818	41755.5711	355752.8127	434.045	-0.23678	177.56	0.34958	155.8765	0.23023	382.0015	-0.10431	377.4854	27122.1055	321.9368	0.3159	364.6281	0.090176	1250730	-0.57761	173.961	52.9795	52.5821	87.8475	84.7517	6237.1699	72.2128	0.8632	81.3613	373188
009	2019-01-23t1920	1548292991.69	larva	26.021	-50.0011	-162.002	457.8033	42.3942	15111.8893	47732.969	427572.2973	403.076	-0.72503	182.571	-0.018005	172.7349	0.15909	367.6541	-0.81422	363.7034	29779.9863	308.6754	-0.4032	352.0223	-0.57468	1470070	-0.85888	107.841	54.9782	54.6325	86.8036	85.2758	7031.0933	73.4419	0.78925	82.3272	442685
009	2019-01-23t2320	1548307370.84	larva	30.0153	-46.0069	-158.0078	501.7034	45.3543	18079.4253	57120.9593	552771.2774	512.959	-0.70233	201.696	-0.15209	195.8276	0.1924	442.188	-0.83628	435.3734	42450.0508	347.1718	-0.60253	417.8618	-0.63933	1934270	-0.94179	95.4104	52.5983	52.285	84.4832	83.4619	8110.3828	71.8487	0.58043	80.0161	504418
009	2019-01-24t0320	1548321791.84	larva	34.0211	-42.001	-154.002	412.3972	59.9629	18264.2755	58047.8885	701099.5579	480.232	-1.1592	171.413	-1.193	145.6549	-1.0535	430.1535	-1.3613	425.0273	41724.8867	346.8099	-1.1431	412.324	-1.1698	1647960	-1.4976	303.65	52.7063	52.4793	89.4568	85.2167	8677.3086	71.9491	0.40958	82.374	506719
009	2019-01-24t0720	1548336192.51	larva	38.0213	-38.0008	-150.0018	632.0427	41.0563	19950.9684	62884.8229	526088.3953	896.887	-0.15394	213.657	-0.95925	156.6736	-1.2843	710.2821	-0.2632	695.4083	76000.1875	504.9643	-0.29841	651.4819	-0.14949	2271390	-1.4551	100.085	51.8038	51.5007	82.9577	81.8364	8876.4707	70.8572	0.12596	79.1949	550726
009	2019-01-24t1120	1548350591.91	larva	42.0211	-34.001	-146.002	623.8483	41.9415	21135.4669	66585.1842	613520.6854	764.381	-0.94295	232.52	-1.1025	215.1275	-0.55192	660.5771	-0.95489	655.612	74645.2188	466.9984	-1.1515	612.2277	-0.89488	2611200	-1.6562	193.544	54.4762	54.1643	87.3044	84.8513	9865.4004	73.4621	0.15274	81.9662	611768
009	2019-01-24t1520	1548364994.67	larva	46.0219	-30.0002	-142.0012	623.9468	45.8061	22449.2858	70760.3358	685848.8411	863.111	-0.9867	301.853	-0.20057	290.8375	0.61277	735.8879	-0.98837	728.6972	87570.6562	582.6623	-0.70908	695.2197	-0.88247	3588120	-1.5373	135.674	54.711	54.5094	88.4101	86.7468	10520.8018	73.7883	0.075288	82.6096	650350
009	2019-01-24t1920	1548379397.74	larva	50.0227	-25.9994	-138.0003	788.1345	47.3738	28551.9718	89973.6328	866647.5769	1247.2	-0.27641	253.687	-1.6115	173.2915	-1.9699	986.4998	-0.27745	974.9298	149947.9688	645.6457	-0.68408	891.4506	-0.28618	3839550	-1.786	116.893	52.787	52.61	84.6482	83.0684	12866.5332	71.092	-0.28492	79.9254	798931
009	2019-01-24t2320	1548393791.78	larva	54.0211	-22.0011	-134.002	714.7877	54.8649	29496.8525	93006.6375	1033387.3991	732.148	-1.8566	234.719	-2.367	229.4255	-1.095	588.5768	-2.2624	573.8893	91817.9844	425.9395	-2.6156	531.5204	-2.4218	3652470	-2.1964	104.329	54.5359	54.3195	86.3561	85.475	13471.5566	73.607	-0.077706	81.9751	848632
009	2019-01-25t0320	1548408193.31	larva	58.0215	-18.0006	-130.0016	820.6022	46.8063	32415.9384	102133.6286	1067266.9667	1048.56	-1.3306	297.035	-1.4578	276.9946	-0.38412	866.2887	-1.4615	859.5325	149001.6562	592.9539	-1.7687	774.5923	-1.5761	5089690	-1.9081	169.499	51.8603	51.5174	82.2223	80.3462	14142.2305	70.0336	-0.80114	78.162	888626
009	2019-01-25t0720	1548422593.21	larva	62.0215	-14.0007	-126.0016	931.8316	54.2273	39518.6986	124447.1171	1416220.7731	986.263	-1.6797	322.599	-1.2652	273.0833	-0.65133	868.6255	-1.7218	859.5125	181542.7344	709.8796	-1.3092	825.0505	-1.6365	6721020	-1.5708	112.522	52.1736	51.9021	83.6549	82.4032	17483.8652	70.7316	-0.95471	78.8749	1086980
009	2019-01-25t1120	1548436993.01	larva	66.0214	-10.0007	-122.0017	973.2339	56.8793	44501.1766	140097.573	1733913.5669	1948.67	0.10836	368.545	-0.7171	276.4821	-0.75657	1468.0104	0.067978	1430.3171	343514.4375	934.6204	-0.24991	1297.6255	0.043163	8623210	-1.1553	257.291	52.2718	51.918	87.3372	84.72	20436.9121	71.3406	-1.1127	80.5315	1223060
009	2019-01-25t1520	1548451394.77	larva	70.0219	-6.0002	-118.0012	962.601	62.5948	49585.1191	156305.987	2135154.2652	1316.2	-1.3692	334.105	-1.5191	260.3482	-1.1604	1091.5177	-1.4287	1061.0731	284886.125	801.2684	-1.2657	1002.8991	-1.4007	8691070	-1.3858	140.539	53.765	53.4483	86.9868	85.4129	22703.5645	73.1768	-0.74589	81.8209	1398590
009	2019-01-25t1920	1548465795.48	larva	74.0221	-2	-114.001	991.2848	66.7772	52500.4777	165367.4379	2368399.7858	1382.64	-1.4009	357.385	-1.3248	279.8875	-0.96371	1136.4854	-1.4814	1118.9855	312533.4688	876.2924	-1.0564	1058.9245	-1.3941	9825570	-1.2205	159.5	52.9314	52.618	86.6695	85.2348	23834.125	72.7206	-1.0976	81.8694	1455240
009	2019-01-25t2320	1548480195.65	adult	78.0221	2	-110.0009	1052.9032	67.2962	55305.0514	174305.5767	2464010.6839	1572.91	-1.194	363.936	-1.3761	287.0593	-0.96085	1212.2539	-1.4188	1181.7357	351553.625	897.1763	-1.1144	1110.4823	-1.3819	10553400	-1.1682	111.392	54.52	54.2721	86.1071	85.1005	24971.0547	73.3707	-1.0335	81.8443	1580970
009	2019-01-26t0320	1548494596.27	adult	82.0223	6.0002	-106.0008	998.144	65	53816.9802	169578.2166	2437307.776	1647.66	-1.1847	382.134	-1.2374	294.2309	-0.95002	1309.022	-1.2786	1284.7853	369144.1875	952.9264	-0.9676	1204.545	-1.1983	10770400	-1.2481	223.361	53.4376	53.038	87.4766	85.4101	24668.4062	72.9315	-1.3687	81.969	1506140
009	2019-01-26t0720	1548508996.68	adult	86.0224	10.0003	-102.0006	1056.4422	65.9632	55408.6613	174434.9953	2525279.9106	1567.98	-1.4151	385.767	-1.2886	321.6573	-0.65621	1224.3218	-1.6297	1195.7433	356277.625	914.4161	-1.258	1135.4338	-1.558	11195700	-1.2302	211.75	53.3093	52.9725	88.0335	85.5704	25617.7461	72.811	-1.5969	81.8962	1547140
009	2019-01-26t1120	1548523395.6	adult	90.0221	14	-98.0009	1005.2813	69.1421	55319.2823	174225.788	2617493.4801	2029.52	-0.7523	381.265	-1.4267	273.0544	-1.3685	1405.6155	-1.2271	1363.3236	407628.5	969.6872	-1.068	1261.7832	-1.2306	11033000	-1.3615	264.698	54.0014	53.783	88.1213	85.2338	25555.1738	72.9281	-1.749	81.2482	1562690
009	2019-01-26t1520	1548537796.14	adult	94.0223	18.0002	-94.0008	1088.0856	74.6327	62935.8616	198250.2386	3105845.5119	1646.15	-1.4268	376.075	-1.5493	237.6367	-1.8569	1327.8761	-1.5138	1306.9509	436871.2188	944.154	-1.241	1201.4799	-1.509	12367600	-1.0189	112.12	53.6334	53.3459	85.5604	84.5134	28149.3633	72.4763	-2.0776	81.0658	1763790
009	2019-01-26t1920	1548552196.21	adult	98.0223	22.0002	-90.0008	1020.1146	68.8124	58106.2575	183094.6709	2778497.5406	1744.79	-1.3276	406.453	-1.1984	288.1526	-1.2464	1469.0551	-1.2092	1460.324	446592.75	1000.6716	-1.0143	1343.5675	-1.111	12354100	-1.0574	261.44	54.3529	54.0798	87.2602	85.2621	26527.1055	73.1857	-2.0268	81.8218	1652060
009	2019-01-26t2320	1548566596.39	adult	102.0224	26.0002	-86.0007	1017.8268	65.2237	53238.7993	167636.0107	2384877.0809	1921.54	-1.1105	472.573	-0.4	354.2652	-0.46645	1587.5406	-0.96155	1559.3503	442923.8438	1205.1697	-0.11001	1477.3943	-0.73769	13178200	-0.833	218.293	55.0448	54.7787	89.7063	87.4854	25028.0547	74.6357	-1.7655	84.0224	1534980
009	2019-01-27t0320	1548580997.88	adult	106.0228	30.0006	-82.0003	973.3758	69.3091	54883.4116	172984.3827	2611624.5712	1923.59	-1.1461	440.504	-0.81554	337.7684	-0.68368	1568.8705	-1.0539	1562.6378	451834.6875	1075.852	-0.70421	1401.1023	-1.017	12643800	-0.98572	243.13	53.9421	53.6324	90.2531	87.7637	25992.8867	74.5327	-1.9557	83.8498	1548300
009	2019-01-27t0720	1548595396.28	adult	110.0223	34.0002	-78.0008	1155.9593	70.5113	59486.753	187224.653	2746773.0178	1833.94	-1.2937	422.491	-1.0269	290.4352	-1.2348	1548.5101	-1.137	1528.4799	483135.1562	1041.1423	-0.84977	1370.3893	-1.1281	13167800	-0.81598	251.331	55.7722	55.3212	90.0303	86.9229	28089.4473	75.1699	-1.9383	83.728	1738250
009	2019-01-27t1120	1548609795.83	adult	114.0222	38.0001	-74.0009	987.5888	67.954	54745.0397	172467.6006	2585577.367	1894.16	-1.228	453.314	-0.64971	316.9841	-0.92022	1635.6544	-0.94744	1628.3611	469432.8125	1112.7767	-0.52558	1465.2978	-0.85504	12975700	-0.84844	199.787	55.3203	55.0102	90.5228	88.6915	25980.0508	75.1672	-2.0874	84.6377	1583490
009	2019-01-27t1520	1548624196.34	adult	118.0223	42.0002	-70.0007	934.0793	70.2769	51661.5239	162824.6567	2428029.4567	2006.7	-1.0906	465.975	-0.48806	271.4521	-1.4248	1681.7317	-0.85331	1665.9351	455749.2812	1195.0858	-0.15357	1579.7471	-0.5247	12597200	-0.92359	253.545	56.0406	55.6737	90.793	89.2861	24604.8984	76.4942	-1.9191	85.4774	1515000
009	2019-01-27t1920	1548638596.22	adult	122.0223	46.0002	-66.0008	986.9017	68.7732	54660.6685	172224.4279	2558564.2026	2375.69	-0.62972	465.215	-0.48086	298.8461	-1.0928	1665.1655	-0.90137	1593.9494	476237.3438	1102.1503	-0.54098	1469.6865	-0.85314	13302800	-0.7063	172.226	56.7285	56.3032	93.1107	91.0754	26629.6602	76.9299	-1.9699	86.7127	1622150
009	2019-01-27t2320	1548652996.6	adult	126.0224	50.0003	-62.0007	887.4039	67.9766	50484.0818	159227.8794	2409450.9979	2697.68	-0.24953	515.211	0.11679	307.9071	-0.96739	1961.0529	-0.2314	1889.8798	517717.9688	1315.4724	0.39714	1702.2737	-0.18359	13602100	-0.60056	123.992	57.6854	57.143	96.2268	94.6624	25403.8672	79.5541	-1.5527	90.3016	1522950
009	2019-01-28t0320	1548667396.42	adult	130.0224	54.0002	-58.0007	1001.1352	67.966	55528.5865	174928.9321	2629168.4215	2057.37	-1.0466	460.011	-0.49757	310.0575	-0.91735	1571.3	-1.11	1542.3445	457248.3125	1092.9963	-0.53725	1392.0853	-1.0609	13356900	-0.63465	215.954	57.4193	57.0516	95.062	92.5845	27663.0391	77.7196	-2.0741	88.0415	1667230
009	2019-01-28t0720	1548681796.47	adult	134.0224	58.0003	-54.0007	935.0044	69.672	53058.8497	167250.4555	2575505.8705	1869.8	-1.2686	543.725	0.47761	441.0095	0.53169	1595.1274	-1.0457	1583.5212	443445.4375	1144.267	-0.29377	1429.8764	-0.93947	15087800	-0.17869	224.165	59.0254	58.6981	95.2531	93.1222	26480.3516	79.8397	-1.7781	89.4396	1637900
009	2019-01-28t1120	1548696196.5	adult	138.0224	62.0003	-50.0007	956.1121	73.6365	54713.6896	172387.9645	2732808.0772	3507.14	0.64049	515.331	0.17905	322.6478	-0.72621	2198.9966	0.26741	2094.5375	628913	1252.0477	0.18796	1758.4985	-0.020208	14738500	-0.2407	345.057	59.5471	59.1212	96.961	94.5576	27730.8359	79.863	-1.8868	89.8274	1703050
009	2019-01-28t1520	1548710596.64	adult	142.0224	66.0003	-46.0006	958.1437	69.4979	52366.0601	165052.7109	2438633.3081	2832.5	-0.143	518.123	0.23851	354.4832	-0.35586	2131.5466	0.12651	2078.374	586175.3125	1228.5561	0.11901	1809.9419	0.13668	14201800	-0.3425	174.655	60.3617	59.6426	101.8954	98.931	28021.2266	82.5373	-1.5147	94.2156	1654520
009	2019-01-28t1920	1548724996.76	adult	146.0225	70.0003	-42.0006	989.9123	67.6335	52504.0177	165361.7459	2417198.9286	2741.05	-0.24112	502.908	0.098176	321.6341	-0.68422	2005.8409	-0.11887	1928.9529	551606.25	1179.5808	-0.051429	1692.1488	-0.15544	13827000	-0.40425	310.212	61.9441	61.3039	102.6151	100.1465	28219.1484	84.2085	-1.3473	95.6939	1703090
009	2019-01-28t2320	1548739397.34	adult	150.0226	74.0005	-38.0005	1015.7218	71.883	56461.1885	177821.1234	2749594.3529	2847.93	-0.11345	485.317	-0.069449	252.7764	-1.406	2004.6372	-0.101	1975.9519	593372.625	1245.7497	0.25407	1673.5614	-0.17934	14329900	-0.26218	232.011	62.5536	61.7457	106.1756	103.9107	31427.9766	85.4779	-1.2651	98.0584	1847020
009	2019-01-29t0320	1548753796.48	adult	154.0224	78.0003	-34.0007	971.783	67.5712	53105.4324	167336.5501	2478178.1652	1470.6	-1.6566	421.569	-0.75291	322.8337	-0.62241	1224.7866	-1.676	1213.0379	340490.6875	958.7181	-0.88938	1137.5443	-1.5567	11715400	-0.84356	171.613	63.9087	63.2575	105.4763	103.012	29322.4238	87.251	-1.1195	98.9858	1776020
009	2019-01-29t0720	1548768197.01	adult	158.0225	82.0004	-30.0005	956.6527	70.228	54043.4605	170265.1056	2641537.0667	1357.89	-1.768	397.472	-0.99969	287.0349	-0.994	1160.6234	-1.7737	1144.8657	328456.4375	898.5021	-1.0994	1080.0006	-1.6682	11238100	-0.93606	144.307	65.1755	64.2128	108.3388	105.9633	30659.873	89.8449	-0.87454	101.9331	1842770
009	2019-01-29t1120	1548782596.62	adult	162.0224	86.0003	-26.0007	954.8926	70.7971	52465.7364	165269.8816	2531627.2037	1444.99	-1.655	378.062	-1.1999	271.5119	-1.1486	1222.8434	-1.6141	1208.6172	336281.9375	858.7503	-1.2278	1101.4384	-1.5743	10382700	-1.1202	161.403	66.0366	65.1655	111.8378	109.8064	30755.3867	91.5502	-0.77327	104.5024	1813560
009	2019-01-29t1520	1548796997.63	adult	166.0227	90.0006	-22.0004	864.6957	70.0273	49869.4641	157264.8803	2451254.5032	1487.81	-1.5913	357.983	-1.4118	263.6078	-1.2201	1177.8396	-1.674	1149.1056	307416.125	782.8011	-1.507	1059.8455	-1.6456	9338700	-1.3501	176.847	67.6867	66.563	114.3284	112.1721	29839.7207	94.526	-0.51823	107.583	1765740
009	2019-01-29t1920	1548811397.07	adult	170.0225	94.0004	-18.0005	907.025	70.9321	51062.8111	160928.2007	2495440.2643	1157.71	-1.9581	331.444	-1.7087	255.5132	-1.2954	994.2717	-2.0228	987.8292	266464.8125	706.6055	-1.7947	919.9841	-1.9779	8853540	-1.4547	151.256	68.1311	66.9494	115.23	113.2666	30881.6309	94.9571	-0.60272	108.4033	1819920
009	2019-01-29t2320	1548825797.2	adult	174.0226	98.0005	-14.0005	852.4483	71.3582	47597.3698	150058.5948	2297804.4527	1306.18	-1.7749	307.69	-1.983	227.6491	-1.5974	1038.5393	-1.9037	1018.7344	258596.2812	639.0164	-2.0547	914.9336	-1.9597	7655330	-1.7347	153.314	69.0684	67.797	116.7364	114.6118	29067.375	96.5376	-0.54856	110.0233	1718420
009	2019-01-30t0320	1548840197.37	adult	178.0226	102.0005	-10.0004	844.756	70.1894	47154.1105	148670.9181	2290855.4078	1233.31	-1.8487	310.125	-1.9484	242.6599	-1.4054	980.9482	-1.9973	963.3527	242294.2188	655.4722	-1.9619	883.6101	-2.0123	7655750	-1.7221	177.68	69.4768	68.0304	120.4175	118.6408	29743.1348	97.6407	-0.55889	112.6415	1715100
009	2019-01-30t0720	1548854597.44	adult	182.0226	106.0005	-6.0004	742.0432	71.7975	43322.6786	136806.6397	2159443.3756	1247.75	-1.817	312.557	-1.9089	260.547	-1.1713	944.0298	-2.0516	916.3245	214294.7812	606.6006	-2.1511	810.2634	-2.1812	7079730	-1.8536	161.421	71.8438	70.6364	123.5559	121.4243	28047.1992	99.6736	-0.46772	114.437	1627330
009	2019-01-30t1120	1548868997.41	adult	186.0226	110.0005	-2.0004	588.0012	65.9437	31121.8762	98513.8477	1402944.2733	1278.84	-1.7582	341.076	-1.5274	290.7121	-0.7794	1028.3118	-1.8383	1013.8343	167614.8125	662.5025	-1.876	935.8132	-1.7989	5559190	-2.2366	173.428	75.0255	73.3474	131.0572	129.3342	21362.3281	106.081	0.10032	122.2661	1222840
009	2019-01-30t1520	1548883400.55	dead	190.0235	114.0014	2.0004	704.1139	71.8789	40276.9498	127221.3755	1999409.9134	1139.49	-1.9126	338.958	-1.5241	288.0922	-0.77738	900.5009	-2.0937	882.7479	190005.6875	646.6654	-1.9131	805.9434	-2.1268	7138460	-1.7883	179.26	76.4628	74.6337	132.0322	129.5021	27858.8008	107.2722	0.075675	123.5968	1610310
010	2019-01-22t1520	1548192124.7	egg	-1.9988	-74.0208	-158.0213	165.059	33.4688	3587.4979	11538.9716	70975.4654	0	0.56859	0	0.095101	0	-0.11121					0	0.87844	0	1.3689	0	4.9227	0	0	0				0	-0.4561	0	0
010	2019-01-22t1920	1548206516.05	larva	1.9988	-70.0232	-154.0237	173.9247	27.6396	3247.8822	10317.3099	56237.798	0	0.12395	0	-0.32781	0	-0.45982					0	0.15112	0	0.39008	0	1.9859	0	0	0				0	-0.63804	0	0
010	2019-01-22t2320	1548220915.68	larva	5.9987	-66.0233	-150.0238	309.5747	40.6194	8112.5287	25687.413	199900.4603	196.055	0.50383	103.329	0.84788	102.7457	0.74366	146.664	1534.1868	143.6847	6453.2158	128.1737	0.91335	139.0586	0.98698	451238	1.3431	211.273	48.2081	48.0307	82.8816	78.3806	3646.79	66.275	1.1038	74.4936	210525
010	2019-01-23t0320	1548235315.23	larva	9.9986	-62.0234	-146.0239	334.559	39.5886	9214.9314	29134.9868	228133.5717	584.234	1.6296	105.552	0.46612	105.1499	0.44618	158.634	0.47941	147.9848	7931.6992	130.1224	0.24726	141.4487	0.21481	522273	0.52162	691.256	50.7314	50.2457	98.4249	82.021	4921.2461	70.2721	1.1201	79.5101	251019
010	2019-01-23t0720	1548249716.22	larva	13.9988	-58.0231	-142.0237	357.3648	45.1101	11967.5737	37877.1702	353682.1693	568.444	1.1097	110.218	0.11228	109.8673	0.18044	159.177	-0.67179	151.2547	10187.3262	135.5572	-0.34083	146.5741	-0.42737	702089	0.020188	723.713	51.1966	50.834	96.9308	83.6968	6203.5742	70.3974	1.0206	79.5805	326122
010	2019-01-23t1120	1548264177.34	larva	18.0158	-54.0062	-138.0067	356.8048	35.5573	8781.6694	27790.7121	185240.7469	614.06	0.84343	112.874	-0.28852	112.5733	-0.12392	164.8958	-1.2947	154.5569	7914.9985	138.6799	-0.91754	149.6844	-1.0088	534685	-0.68814	794.769	50.9751	50.5063	98.6442	81.5031	4734.9204	69.9304	0.89558	77.9652	241469
010	2019-01-23t1520	1548278581.64	larva	22.017	-50.005	-134.0055	681.432	47.0172	18445.2261	58198.0512	456554.0089	183.54	-1.1533	117.097	-0.67553	116.8675	-0.40866	159.6035	-1.844	158.072	15960.3506	143.4767	-1.4382	153.9104	-1.5142	1160320	-0.64924	136.996	54.2407	54.252	87.4121	85.9414	8741.2061	73.258	0.90233	82.1284	537472
010	2019-01-23t1920	1548292996.1	larva	26.021	-46.001	-130.0015	688.8984	45.2717	19388.1125	61127.0292	482660.258	198.538	-1.4489	119.411	-1.1109	119.2672	-0.73383	164.7406	-2.2186	162.6758	17133.0234	146.5575	-1.9424	158.2564	-1.9679	1239970	-1.0268	158.989	54.6813	54.4551	88.3098	86.2743	9184.2227	74.0365	0.81342	82.5473	567811
010	2019-01-23t2320	1548307375.24	larva	30.0152	-42.0068	-126.0073	600.3514	43.8781	16282.8466	51361.2915	394647.0377	214.169	-1.7253	122.026	-1.5594	121.5762	-1.0725	167.0541	-2.5585	164.4568	14700.7637	148.9187	-2.4222	160.4214	-2.395	1066630	-1.5303	165.893	54.5046	54.2765	87.8048	85.4196	7726.8213	74.124	0.68234	82.5041	476425
010	2019-01-24t0320	1548321796.26	larva	34.0211	-38.0009	-122.0014	586.0244	37.2803	14391.6163	45347.3808	306789.3973	192.189	-2.114	125.661	-2.0208	125.2647	-1.4089	171.3438	-2.8468	168.9371	13364.8125	152.462	-2.8706	164.3148	-2.7799	973498	-1.9251	104.383	54.7263	54.5361	88.6658	86.9484	6915.9302	73.8761	0.50696	83.5913	423965
010	2019-01-24t0720	1548336196.94	larva	38.0213	-34.0007	-118.0012	383.9291	48.5472	14538.5878	46168.6886	457644.489	637.649	-0.98566	221.452	-0.8127	189.6736	-0.68771	566.5811	-1.026	562.4604	44193.3242	455.1813	-0.72838	540.9646	-0.8344	1707400	-1.789	168.268	54.5849	54.3871	87.5408	85.7722	6828.1816	73.5441	0.28554	81.9635	420849
010	2019-01-24t1120	1548350596.29	larva	42.0211	-30.0009	-114.0014	556.9866	47.1783	18584.9487	58593.5158	547732.0444	607.029	-1.4158	221.002	-1.3272	211.3356	-0.62329	531.354	-1.5917	523.8322	52604.0469	396.4132	-1.7327	485.15	-1.6319	2184820	-1.8858	341.145	52.2025	51.764	89.4825	84.7503	8858.7695	71.7578	0.034027	80.9808	516074
010	2019-01-24t1520	1548364999.15	larva	46.0219	-26.0001	-110.0006	702.2386	47.0698	25082.8208	79055.6736	755569.0352	809.294	-1.1377	262.184	-0.99743	244.0163	-0.29912	681.4292	-1.2382	675.8787	91311.5156	511.901	-1.2624	630.8459	-1.2323	3488100	-1.5867	293.072	51.5318	51.1483	88.172	83.7972	11815.043	71.254	-0.13895	79.7929	685579
010	2019-01-24t1920	1548379402.25	larva	50.0227	-21.9993	-105.9998	637.1854	45.7499	23116.5761	72862.241	707378.0066	989.977	-0.94988	309.074	-0.48836	286.0602	0.26323	862.0285	-0.80976	850.6947	106029.5078	628.6703	-0.80962	808.6221	-0.70881	3789250	-1.809	105.462	52.6951	52.5387	83.5544	82.3742	10277.1904	71.1223	-0.2817	79.3727	646042
010	2019-01-24t2320	1548393796.22	larva	54.0211	-18.0009	-102.0014	741.1525	41.8475	26083.7402	82141.2227	774873.4062	1241.93	-0.60975	281.181	-1.4403	237.0802	-0.94463	913.0669	-0.96167	885.713	126916.2969	611.0625	-1.3251	816.7727	-1.052	3889300	-2.0957	133.707	50.7233	50.3044	83.9439	81.9219	11668.2051	69.9349	-0.58486	78.7922	701605
010	2019-01-25t0320	1548408197.73	larva	58.0215	-14.0005	-98.001	787.4086	47.2997	28860.5998	90892.9455	894737.135	1006.42	-1.4272	312.264	-1.1654	291.6508	-0.10522	814.7649	-1.6556	796.6072	125473.7891	597.9636	-1.7358	747.2274	-1.7001	4779520	-2.032	111.457	51.0853	50.8379	82.1707	80.8155	12654.2939	69.74	-0.85498	78.1262	781912
010	2019-01-25t0720	1548422597.66	larva	62.0215	-10.0005	-94.001	858.0697	53.1607	37613.7826	118561.6877	1372035.3986	1070.97	-1.4969	332.672	-1.0815	300.6658	-0.15039	877.0743	-1.6918	853.434	174537.7812	684.4698	-1.4664	809.3744	-1.7037	6595550	-1.6182	440.598	51.2392	50.8798	86.9172	83.1638	17296.5312	70.614	-0.98349	79.8174	1015870
010	2019-01-25t1120	1548436997.48	larva	66.0214	-6.0006	-90.0011	976.5556	57.3741	43881.7759	138110.795	1710411.5024	1359.98	-1.0947	351.935	-1.0037	305.6159	-0.25513	1110.2826	-1.1369	1086.445	257585.5625	789.7027	-1.0979	1013.3703	-1.1158	8130410	-1.3322	119.429	51.1008	50.7133	84.6039	83.1013	19628.0938	70.9242	-1.2421	79.8729	1180530
010	2019-01-25t1520	1548451399.22	larva	70.0219	-2.0001	-86.0006	1006.6189	63.5632	51137.1443	161000.6416	2253035.1782	1549.14	-0.916	319.154	-1.7632	238.8328	-1.5111	1106.8253	-1.3796	1061.9856	297736	777.5416	-1.3977	987.8946	-1.4591	8560350	-1.4307	145.768	53.0595	52.6952	85.5353	83.6791	23008.9863	71.9628	-1.1765	80.565	1423160
010	2019-01-25t1920	1548465799.89	adult	74.0221	2.0001	-82.0004	1011.8866	63.7543	49789.2321	156756.833	2097050.5766	1477.11	-1.2253	348.372	-1.4645	255.2685	-1.3446	1220.8516	-1.2223	1203.8411	319863.0938	854.86	-1.1705	1119.226	-1.1687	9102280	-1.4598	276.218	52.4095	52.0846	85.6148	82.7655	22431.084	70.9136	-1.7593	79.4714	1369360
010	2019-01-25t2320	1548480200.16	adult	78.0222	6.0002	-78.0003	867.576	66.1067	45088.9905	142111.3111	2020334.0444	1730.15	-0.91365	373.807	-1.2301	284.4809	-0.99886	1358.5289	-0.98652	1325.1998	321971.3438	924.5867	-0.97389	1197.2983	-1.0688	8840920	-1.7175	207.999	53.4254	53.1184	85.4542	83.6199	20252.6484	71.9666	-1.5398	80.4152	1263560
010	2019-01-26t0320	1548494600.79	adult	82.0223	10.0003	-74.0002	823.4665	61.0448	42282.3911	133328.9701	1833470.3973	1610.83	-1.2478	410.53	-0.834	326.3818	-0.49625	1335.6396	-1.2026	1314.7273	296512	990.7541	-0.77973	1257.3686	-1.0136	9094470	-1.7721	315.342	53.8855	53.7873	87.6566	84.3883	19459.7734	72.7966	-1.416	80.7056	1193730
010	2019-01-26t0720	1548509001.21	adult	86.0225	14.0005	-70.0001	983.4771	62.9706	47934.8982	150972.6106	2020471.2493	1502.21	-1.5238	384.845	-1.3013	288.7398	-1.1029	1277.5475	-1.4822	1261.1006	321941.9688	922.9106	-1.2169	1174.0535	-1.4265	9688850	-1.6918	299.371	54.5238	54.4431	87.2772	84.9879	21993.8516	73.4464	-1.3811	81.563	1372690
010	2019-01-26t1120	1548523400.14	adult	90.0222	18.0002	-66.0004	905.0765	64.7624	45768.4431	144203.1088	1972871.882	1726.67	-1.2358	407.492	-1.0776	301.7034	-0.9933	1469.0659	-1.0557	1450.0021	352575.8125	1007.2302	-0.89013	1347.1264	-0.94608	9773690	-1.7409	159.07	54.6328	54.3469	86.7446	85.031	20818.6973	73.7007	-1.4952	81.9387	1310370
010	2019-01-26t1520	1548537800.7	adult	94.0223	22.0003	-62.0002	806.416	68.0491	42405.9786	133713.6633	1915948.9058	2486.24	-0.12677	427.456	-0.88289	239.0672	-1.8387	1713.3788	-0.49536	1647.579	382083.4688	1135.2308	-0.35174	1498.059	-0.53911	9495080	-1.8717	114.863	54.1896	53.8438	87.9933	86.3744	19622.4961	73.4624	-1.7659	82.8047	1203710
010	2019-01-26t1920	1548552200.79	adult	98.0223	26.0003	-58.0002	884.9325	60.236	44923.5023	141618.4436	1916816.5142	1717.68	-1.3684	418.432	-1.0465	308.6207	-0.99368	1421.5786	-1.3322	1393.2632	335492.5625	1025.5112	-0.90052	1320.3508	-1.1856	9854070	-1.7897	169.653	55.7912	55.4897	89.0247	87.3584	21009.8223	75.3872	-1.3616	84.1808	1313880
010	2019-01-26t2320	1548566600.95	adult	102.0224	30.0004	-54.0001	523.1395	92.0465	32389.2013	103854.7776	1836654.1668	1658.79	-1.4954	376.727	-1.5936	339.4198	-0.64563	1446.4897	-1.3201	1439.3398	245903.25	846.7537	-1.7291	1351.0504	-1.1371	6371950	-2.8002	354.114	56.2615	55.9947	93.4513	88.5656	15886.7207	75.9918	-1.3756	85.1476	951608
010	2019-01-27t0320	1548581002.51	adult	106.0228	34.0008	-49.9997	1022.1074	65.543	51785.5852	163064.8228	2264794.0076	1834.09	-1.274	422.112	-1.0411	233.8476	-1.9149	1508.0386	-1.2059	1486.4859	410186.5	1073.6248	-0.71416	1385.9078	-1.0643	11465400	-1.3215	191.438	56.0996	55.8587	90.4905	88.1799	24613.418	75.7705	-1.6177	84.614	1523780
010	2019-01-27t0720	1548595400.9	adult	110.0224	38.0004	-46.0001	824.1713	64.6161	43479.0117	137106.1719	1954768.1524	1722.66	-1.4485	482.354	-0.30244	444.2419	0.56034	1342.7823	-1.6427	1311.6115	306154.375	1034.3078	-0.88004	1238.5048	-1.5323	10985100	-1.4265	271.553	56.5987	56.2603	93.0038	89.9293	21204.8691	76.6308	-1.5612	85.7407	1288980
010	2019-01-27t1120	1548609800.45	adult	114.0222	42.0002	-42.0003	876.2563	64.8045	46048.2311	145135.7006	2061713.2241	2203.39	-0.80971	429.722	-0.93158	266.0509	-1.5062	1610.605	-1.0079	1554.6195	389766.4062	1087.0339	-0.63861	1423.5074	-0.98105	10360200	-1.5664	358.562	57.0806	56.8167	93.9466	90.5651	22735.082	77.0265	-1.6314	86.6325	1376160
010	2019-01-27t1520	1548624201.02	adult	118.0224	46.0004	-38.0001	805.7846	70.6602	45877.8951	144736.1936	2262522.5387	2222.56	-0.80718	441.769	-0.77386	216.2789	-2.0512	1684.6302	-0.84644	1636.2709	404311.25	1183.5941	-0.20365	1515.7661	-0.71435	10601100	-1.4603	148.402	57.921	57.4893	93.724	91.9149	22493.752	78.7395	-1.395	87.6865	1389930
010	2019-01-27t1920	1548638600.86	adult	122.0224	50.0004	-34.0002	857.696	69.4227	46298.8487	145919.4771	2173244.8425	2189.9	-0.86649	397.845	-1.2675	194.4748	-2.2629	1685.5018	-0.85415	1640.4244	409576.9375	1116.9744	-0.47679	1509.0999	-0.7383	9649330	-1.6675	372.656	59.2143	58.6069	99.6593	96.4199	24217.2051	81.4632	-0.96094	92.5892	1436180
010	2019-01-27t2320	1548653001.25	adult	126.0225	54.0005	-30	871.8498	63.9834	42344.3939	133370.3543	1820627.6631	1832.79	-1.321	363.126	-1.6405	201.6204	-2.1445	1437.3573	-1.4217	1412.6041	320530.6875	927.7067	-1.2713	1272.5836	-1.4148	8071570	-2.0235	406.704	60.9774	60.2515	104.318	100.4877	23262.9219	84.1162	-0.58392	96.0165	1355410
010	2019-01-28t0320	1548667401.01	adult	130.0224	58.0004	-26.0001	829.4799	67.0722	41720.1466	131491.2155	1845899.6756	1725.45	-1.4475	330.239	-1.9823	195.4297	-2.1729	1290.1045	-1.7357	1274.9126	282532.875	831.8869	-1.6537	1152.8703	-1.7354	7228270	-2.1767	359.629	61.4952	60.6537	103.9855	100.7326	22772.8164	85.2677	-0.54594	96.2904	1346010
010	2019-01-28t0720	1548681801.17	adult	134.0224	62.0004	-22.0001	789.9346	66.4939	39951.1254	125962.5975	1765028.0428	1490.31	-1.7171	315.256	-2.1132	202.6117	-2.0562	1180.7065	-1.9492	1170.0178	247948.375	742.2445	-2.0011	1039.6672	-2.0228	6607130	-2.2668	353.54	62.7955	62.0144	106.713	104.2193	22409.7383	86.738	-0.45014	99.0367	1316070
010	2019-01-28t1120	1548696201.23	adult	138.0225	66.0005	-18.0001	790.8029	65.5093	39644.8007	124988.414	1738819.4446	1439.58	-1.7609	296.457	-2.2841	188.7848	-2.1705	1121.6781	-2.0413	1105.494	234430.7188	697.6649	-2.148	972.8528	-2.1692	6169860	-2.3079	325.645	63.1245	62.196	109.1518	106.5341	22812.7363	87.7441	-0.44869	100.9873	1313750
010	2019-01-28t1520	1548710601.33	adult	142.0225	70.0005	-14	775.8425	65.8202	39707.9909	125219.4508	1770313.1787	1545.13	-1.6222	285.067	-2.3741	188.1457	-2.1512	1031.2584	-2.1958	1000.9715	215533	665.0874	-2.2357	897.4742	-2.3273	5940220	-2.3035	355.407	64.0491	63.1234	109.9087	107.1159	22970.9199	89.0744	-0.39123	102.6976	1334660
010	2019-01-28t1920	1548725001.42	adult	146.0225	74.0005	-10	777.8332	63.241	38186.1089	120366.3432	1635988.1083	1375.07	-1.7998	278.666	-2.4105	190.7289	-2.1011	983.9972	-2.2523	955.48	197783.4375	629.3599	-2.3329	854.6403	-2.3929	5586150	-2.3376	358.934	64.4256	63.3364	110.7251	107.6917	22255.75	89.5814	-0.47545	102.5844	1291480
010	2019-01-28t2320	1548739402.05	adult	150.0227	78.0007	-5.9998	744.254	65.4904	37446.2777	118096.6822	1646582.8946	1447.94	-1.6995	282.646	-2.3317	192.6986	-2.0577	1039.1556	-2.0963	1013.6586	204713.6562	663.3072	-2.1439	903.7347	-2.2151	5554000	-2.3001	392.039	65.542	64.4877	112.4237	108.7231	22147.4668	91.1387	-0.39205	103.5382	1287900
010	2019-01-29t0320	1548753801.12	adult	154.0224	82.0004	-2.0001	592.2481	64.9412	30711.1318	97085.2171	1379604.8999	1878.99	-1.1961	316.204	-1.9292	216.5932	-1.7797	1285.8005	-1.5508	1250.8404	208299.6875	736.3335	-1.8001	1126.2252	-1.5864	5101640	-2.3703	344.98	67.7224	66.9275	112.9217	109.7507	18293.3203	93.0718	-0.26398	105.0656	1092630
010	2019-01-29t0720	1548768201.71	dead	158.0226	86.0006	2.0001	326.1154	54.6383	14278.2119	45493.8979	541969.0621	2303.4	-0.70082	354.815	-1.4787	209.7512	-1.8422	1584.9745	-0.9049	1524.1466	120458.0625	1005.9085	-0.65979	1355.0359	-0.94925	2669270	-2.9216	137.043	67.7657	66.6494	116.0568	113.6392	8820.3145	95.2985	-0.10992	109.4927	509802
011	2019-01-22t1520	1548192129.16	larva	0	-62.0203	-202.0215	162.2701	27.962	3048.718	9701.3273	53242.412	0	0.34445	0	-0.11491	0	-0.2848					0	0.50885	0	0.85355	0	3.022	0	0	0				0	-0.54551	0	0
011	2019-01-22t1920	1548206520.63	larva	3.9976	-58.0226	-198.0239	170.7002	26.98	3133.2611	9952.8554	53190.2642	0	-0.092585	0	-0.54387	0	-0.63644					0	-0.19524	0	-0.030956	0	1.2788	0	0	0				0	-0.73394	0	0
011	2019-01-22t2320	1548220920.27	larva	7.9975	-54.0227	-194.024	168.1224	27.1243	3104.6221	9867.6959	53041.008	0	-0.51278	0	-0.98663	0	-0.99535					0	-0.85577	0	-0.77252	0	0.30573	0	0	0				0	-0.9373	0	0
011	2019-01-23t0320	1548235319.81	larva	11.9974	-50.0229	-190.0241	174.9663	24.703	3517.1449	11168.2551	60269.8991	743.242	2.0275	182.526	1.4912	146.2725	0.91837	444.2908	3.647	425.5971	8885.8154	341.674	2.1859	408.1764	2.2529	351544	-0.01517	597.293	53.0907	52.6509	113.0732	83.0726	2261.4641	70.901	1.0887	80.2032	102253
011	2019-01-23t0720	1548249720.76	larva	15.9977	-46.0226	-186.0238	284.2497	35.5095	7731.26	24462.478	183278.1408	313.419	-0.09036	178.672	1.0175	175.1725	1.0468	287.5191	0.26217	285.5478	12075.8037	248.6682	0.52246	277.828	0.35968	741133	-0.23769	102.363	55.1327	54.8026	87.3466	86.0221	3668.5583	74.4086	1.1024	83.4431	228691
011	2019-01-23t1120	1548264182.01	larva	20.0147	-42.0056	-182.0068	388.7269	38.966	11686.6692	36916.3679	301399.7463	596.057	0.56319	187.197	0.73163	149.0596	0.29172	488.392	1.1594	480.1404	30768.6973	376.4778	1.1723	442.4823	1.0128	1168110	-0.39997	130.247	51.4575	51.1106	86.3092	84.8277	5437.4766	71.3354	0.88871	80.8224	321095
011	2019-01-23t1520	1548278586.32	larva	24.0159	-38.0044	-178.0056	346.2697	37.569	9944.2582	31427.0864	245205.9738	650.908	0.35194	255.763	1.4646	252.7197	1.6573	529.0054	0.65163	515.367	28566.293	421.2455	0.97447	485.2174	0.68773	1361940	-0.72112	127.572	55.0339	55.0618	89.3934	86.6878	4827.2437	74.1171	0.87736	82.9118	293056
011	2019-01-23t1920	1548293000.63	larva	28.0199	-34.0004	-174.0017	613.0085	44.26	20757.5642	65459.9558	595910.9322	717.129	0.18872	196.358	-0.010333	144.2663	-0.49926	592.6276	0.40809	584.9304	65781.6562	428.9005	0.43837	533.8063	0.43458	2165440	-0.57537	163.097	54.0994	53.7789	86.9271	84.7937	9648.9121	72.921	0.70106	81.5032	596608
011	2019-01-23t2320	1548307379.69	larva	32.014	-30.0062	-170.0075	402.329	43.2142	13700.7706	43311.2816	400183.5711	518.314	-0.86026	188.557	-0.6287	169.3609	-0.44595	437.4022	-1.1012	432.8563	31930.3594	339.4464	-0.94346	407.7777	-0.95798	1372320	-1.5023	97.6342	56.7657	56.4471	89.3231	88.8712	6520.585	76.2474	0.70606	84.2891	413141
011	2019-01-24t0320	1548321800.77	larva	36.0199	-26.0004	-166.0016	830.4042	45.627	28914.0306	91096.5298	836090.5196	903.684	0.05549	244.278	-0.12355	198.0847	-0.33393	702.7678	-0.058577	685.596	108226.2344	508.9176	0.015555	631.7409	-0.011443	3748940	-0.37556	240.379	53.829	53.5887	89.0357	85.0605	13711.4902	73.0639	0.36614	81.4256	826114
011	2019-01-24t0720	1548336201.36	larva	40.0201	-22.0002	-162.0015	776.9312	49.1466	29414.6463	92657.1499	948385.3827	1237.94	0.7052	287.261	0.19606	257.2857	0.38709	925.6284	0.60782	913.6292	144398.0312	569.949	-0.027437	768.1302	0.28311	4467780	-0.41272	442.415	53.9493	53.5582	90.2948	86.7793	14085.9873	73.523	0.21837	83.109	839074
011	2019-01-24t1120	1548350600.76	larva	44.0199	-18.0004	-158.0016	413.9779	88.4239	25798.4042	83121.0489	1417389.9301	648.3	-1.4459	226.932	-1.4613	212.1114	-0.76716	545.3812	-1.6973	535.578	73626.4531	433.3755	-1.6608	503.9058	-1.7299	3056770	-1.6129	108.076	53.7311	53.4959	85.9076	84.607	11597.5234	72.4701	0.021427	81.0975	723757
011	2019-01-24t1520	1548365003.75	larva	48.0207	-13.9996	-154.0008	904.1515	52.3566	38320.1639	120688.759	1380505.5178	752.441	-1.4397	258.497	-1.2988	239.3273	-0.52971	657.6086	-1.5208	648.1824	132836.9375	507.4065	-1.5106	620.3896	-1.4863	5218800	-0.95137	102.436	54.1938	53.9231	86.9078	86.0352	17555.3828	73.3744	-0.003501	82.3595	1094120
011	2019-01-24t1920	1548379406.8	larva	52.0216	-9.9987	-149.9999	973.3496	57.3904	46144.2071	145303.888	1848699.5693	1277.49	-0.3655	334.932	-0.17024	283.7947	0.093827	965.9074	-0.56335	936.0618	234715.5	729.3636	-0.29077	885.9114	-0.52436	8123440	-0.071475	345.673	53.4299	53.0848	86.8202	84.3399	21097.3066	72.6674	-0.16185	80.9745	1295890
011	2019-01-24t2320	1548393800.7	larva	56.0199	-6.0004	-146.0016	958.7401	61.9928	50235.2119	158311.2656	2205293.2345	1544.27	-0.038079	358.24	-0.098085	271.0955	-0.38971	1247.7805	0.1643	1223.3312	329414.0625	883.7966	0.35016	1119.2625	0.18615	9428520	0.034711	112.672	53.8425	53.5998	85.3539	83.9046	22533.4219	72.5385	-0.27826	80.9829	1417080
011	2019-01-25t0320	1548408202.19	larva	60.0203	-2	-142.0012	1122.5636	70.4451	59731.6324	188051.8798	2739042.3039	1540.84	-0.34805	364.189	-0.34395	262.4317	-0.75689	1275.4314	-0.11825	1253.5038	399210.0312	917.4536	0.15995	1157.9684	-0.030262	11397300	0.39474	385.941	50.8929	50.4704	86.9466	83.3029	27214.2812	70.5987	-0.83054	79.7577	1592690
011	2019-01-25t0720	1548422602.14	adult	64.0203	2	-138.0012	1044.1872	68.0923	58404.1224	183972.468	2775582.5661	1747.91	-0.17417	390.082	-0.19639	305.9956	-0.15448	1313.1812	-0.3223	1277.811	401833.4375	927.842	-0.13261	1184.6139	-0.26203	11922500	0.20324	343.365	54.0393	53.6998	88.7887	85.9189	27169.3418	73.4461	-0.36858	82.4193	1651660
011	2019-01-25t1120	1548437001.96	adult	68.0202	5.9999	-134.0013	1217.1294	67.7998	64541.9809	203218.6416	2946962.3284	1833.51	-0.24941	413.75	-0.084334	297.856	-0.47205	1489.6683	-0.032645	1458.7743	504997.5625	1074.3487	0.40321	1364.7946	0.15655	13993000	0.59635	336.442	53.7979	53.4847	89.2579	85.4268	30258.4258	73.2216	-0.62973	82.1104	1819440
011	2019-01-25t1520	1548451403.67	adult	72.0207	10.0004	-130.0008	1145.5722	67.1498	61245.5447	192825.4515	2777571.791	2047.4	-0.060185	430.063	-0.081104	327.5185	-0.14934	1599.9108	0.04391	1567.2233	513571.3438	1072.3154	0.10794	1433.7181	0.13608	13796000	0.22393	232.746	54.164	53.855	87.7582	85.4502	28170.3984	73.5632	-0.70034	82.0386	1737530
011	2019-01-25t1920	1548465804.38	adult	76.0209	14.0006	-126.0006	1040.1397	65.4631	57731.6151	181938.077	2675194.0378	2279.01	0.16094	470.822	0.31396	382.2593	0.52782	1670.1296	0.019033	1637.8615	506049.2812	1163.0481	0.35254	1511.2103	0.17443	14226300	0.11643	156.99	56.8323	56.5717	91.1314	89.16	27612.8027	76.3322	0.13319	85.5366	1717250
011	2019-01-25t2320	1548480204.62	adult	80.021	18.0007	-122.0006	1029.4076	74.477	58677.8682	184856.1712	2882751.2944	2971.53	1.1875	464.474	0.017011	335.885	-0.3042	2137.3044	1.1743	2102.3108	656152.5	1215.7158	0.422	1744.4686	0.79168	14243600	-0.07907	263.496	57.0688	56.7009	90.7745	88.8585	27867.7578	76.8451	0.11329	85.5674	1750070
011	2019-01-26t0320	1548494605.28	adult	84.0211	22.0009	-118.0004	1060.8134	67.5601	58673.1214	184770.6503	2774365.1322	2358.65	-0.040833	491.286	0.23146	395.9659	0.41612	1832.2816	0.1161	1796.9944	564342.75	1129.1636	-0.15996	1606.6844	0.1234	15084400	0.025904	135.782	55.6609	55.2772	88.2493	86.6647	27180.793	74.9702	-0.75753	83.5139	1709010
011	2019-01-26t0720	1548509005.72	adult	88.0213	26.001	-114.0002	1103.7405	70.8041	60623.7939	190946.784	2869732.2203	1871.32	-0.9618	487.851	0.047885	408.4826	0.4608	1560.4489	-0.76728	1538.8433	496222.75	1160.425	-0.11939	1443.2119	-0.57079	15477600	0.025202	191.499	57.8693	57.52	92.8682	90.8739	29532.0918	77.6401	-0.07828	86.9497	1835960
011	2019-01-26t1120	1548523404.65	adult	92.021	30.0007	-110.0005	1072.7712	69.6357	58715.623	184864.5898	2791103.1354	2948.79	0.64944	562.067	0.9174	435.7274	0.7066	2123.5078	0.63615	2060.0054	654040.4375	1433.1496	1.0781	1893.6854	0.81217	17265000	0.47187	307.346	57.5001	57.2244	91.8129	89.098	28278.3711	76.8104	-0.59149	85.4911	1766230
011	2019-01-26t1520	1548537805.25	adult	96.0211	34.0009	-106.0004	1090.0477	70.5685	61328.0235	193198.3335	2914270.5328	2400.24	-0.30278	549.01	0.64864	450.8255	0.80251	1948.9758	0.068715	1902.1522	625621.25	1369.361	0.70338	1775.7119	0.32077	17603500	0.5051	120.503	56.2718	55.8042	92.5126	90.7134	29696.5586	76.6605	-0.8678	86.9126	1804300
011	2019-01-26t1920	1548552205.37	adult	100.0212	38.0009	-102.0003	1052.3207	69.4153	58487.1835	184182.7548	2790377.9558	2825.77	0.25435	584.549	1.0247	485.7786	1.1544	2192.1179	0.6171	2134.2191	670788.0625	1487.6116	1.1884	1902.7528	0.64418	17884300	0.54265	253.879	57.6924	57.3197	92.4296	89.8169	28283.4609	77.2185	-0.91756	86.8948	1765100
011	2019-01-26t2320	1548566605.49	adult	104.0212	42.0009	-98.0003	1195.2126	70.0482	65015.6015	204658.6726	3078912.6813	2762.99	0.086247	552.026	0.56824	435.0499	0.48659	2154.5737	0.44318	2092.8762	734709.625	1409.6345	0.79801	1907.7583	0.58953	18802000	0.77919	434.737	57.0883	56.5097	101.0453	97.3547	34456.4531	78.9388	-0.64248	91.185	1944430
011	2019-01-27t0320	1548581007.13	adult	108.0217	46.0014	-93.9999	1111.996	69.5409	61217.3924	192739.6741	2914918.1182	2768.23	0.030116	561.491	0.65509	427.5969	0.36754	2180.4014	0.44397	2127.7979	699908.8125	1474.2349	1.066	1937.8978	0.62742	17980100	0.52941	335.706	59.1668	58.7016	96.2477	93.4912	30895.5098	79.5597	-0.69425	89.5544	1894640
011	2019-01-27t0720	1548595405.5	adult	112.0212	50.0009	-90.0003	1031.5568	74.3275	60388.8804	190250.2915	3026353.1166	3376.35	0.81115	566.784	0.70402	475.4639	0.90577	2315.7932	0.72124	2202.1013	731790.625	1328.1265	0.41348	1832.8872	0.26355	17878100	0.49578	170.07	57.837	57.446	94.9253	92.4398	29996.3945	78.8862	-1.0765	88.6155	1824350
011	2019-01-27t1120	1548609805.12	adult	116.0211	54.0008	-86.0004	1100.6856	72.2777	63668.003	200607.0901	3144315.0716	2629.71	-0.25779	542.801	0.41412	413.8166	0.18732	2088.2271	0.12698	2042.9885	695379.625	1392.1189	0.69902	1864.0151	0.32668	18054100	0.54324	254.303	60.7726	60.1755	113.2872	106.2904	37724.6484	82.3602	-0.43414	96.2931	2021360
011	2019-01-27t1520	1548624205.69	adult	120.0213	58.001	-82.0003	1064.7214	70.5182	59363.1776	186949.1743	2875878.3694	2449.71	-0.52708	566.225	0.69493	485.094	0.99505	2041.7537	-0.014358	2011.0697	634985.375	1380.2305	0.6564	1847.9246	0.25512	17588100	0.41922	264.924	60.9027	60.4853	99.8329	97.3023	31048.0391	81.6314	-0.82152	92.3316	1891760
011	2019-01-27t1920	1548638605.49	adult	124.0212	62.0009	-78.0003	1018.5301	70.9293	59500.5722	187555.9508	2907432.1995	3148.3	0.33082	571.705	0.76557	480.1988	0.93981	2385.9094	0.75245	2287.1501	744403.75	1441.9898	0.93563	2084.7165	0.92479	17788000	0.47497	267.494	60.7245	60.2301	99.7782	96.8448	31130.791	81.648	-1.0159	92.0988	1889380
011	2019-01-27t2320	1548653005.93	adult	128.0213	66.001	-74.0002	1033.9285	72.7448	61973.6339	195274.2792	3151025.1678	2561.42	-0.42885	559.061	0.62909	480.6722	0.94808	1984.9495	-0.18077	1942.8489	643123.625	1407.8075	0.80137	1831.9224	0.18288	18095100	0.55631	140.654	59.4169	58.9193	100.1122	98.3453	32436.3555	81.6999	-1.1849	92.9115	1923150
011	2019-01-28t0320	1548667405.58	adult	132.0212	70.0009	-70.0003	1005.0122	73.3287	61840.8513	195003.3563	3172140.9109	2756.68	-0.2121	549.638	0.53581	459.5546	0.72597	2151.6062	0.17658	2100.2596	697120.4375	1352.5412	0.58134	1894.8079	0.35321	17754400	0.47454	220.424	62.2029	61.5379	104.7628	102.2449	33943.1406	85.1559	-0.66406	97.5701	2009280
011	2019-01-28t0720	1548681805.79	adult	136.0213	74.001	-66.0002	1100.511	71.2856	63092.3002	198685.478	3113541.3978	3104.99	0.18641	513.06	0.14262	443.4225	0.56997	2050.0522	-0.052032	1942.1997	676517.25	1188.4924	-0.091727	1667.8	-0.27055	16918200	0.27927	285.312	62.0057	61.0013	122.6365	118.3136	40470.0469	85.8001	-0.71758	102.3184	2044640
011	2019-01-28t1120	1548696205.93	adult	140.0213	78.001	-62.0002	1005.1455	75.3334	59896.6207	188768.6359	3041285.5736	2392.31	-0.65042	521.835	0.26672	448.4095	0.64563	1885.9233	-0.39859	1829.4978	590294	1260.4829	0.23851	1684.3012	-0.21159	16331400	0.15364	166.574	62.3887	61.7918	103.4257	101.09	32372.2539	84.4363	-1.1205	96.3617	1952520
011	2019-01-28t1520	1548710605.96	adult	144.0213	82.0011	-58.0002	1033.2051	71.6701	60720.5379	191294.4011	3046708.9584	2779.25	-0.20382	501.079	0.06182	436.3487	0.5409	1944.5239	-0.26075	1861.7587	618358.625	1148.5639	-0.19883	1616.5922	-0.37397	15893700	0.069483	179.041	64.4167	63.8573	105.4953	103.2907	33547.5156	87.0307	-0.81856	98.8696	2043230
011	2019-01-28t1920	1548725006.15	adult	148.0214	86.0011	-54.0001	1089.0139	71.6042	63066.406	198630.1378	3152740.0574	2936.32	-0.021333	494.955	0.022705	421.7083	0.41058	1895.0004	-0.3438	1797.0579	625350.125	1198.5388	0.041452	1585.3827	-0.4306	16312200	0.18754	147.531	61.1147	60.3635	105.9878	103.481	34975.9727	84.2226	-1.4058	97.4759	2014160
011	2019-01-28t2320	1548739406.76	adult	152.0216	90.0013	-50	1130.0438	73.709	64450.3604	202949.869	3200357.3295	2861.38	-0.093867	460.422	-0.33303	231.6479	-1.625	2034.7103	-0.027381	1980.6052	685697.375	1210.7585	0.12632	1791.4346	0.14499	15515300	0.02342	321.052	64.1086	63.4072	108.1025	104.577	36430.5469	86.9817	-1.0972	99.3199	2160330
011	2019-01-29t0320	1548753805.86	adult	156.0213	94.001	-46.0002	1015.7033	71.5862	58577.0228	184531.2383	2892727.5858	2115.44	-0.92081	411.328	-0.85625	307.054	-0.78471	1564.3646	-0.96281	1525.3734	480259.9375	977.8791	-0.79253	1340.2032	-1.0061	12587900	-0.63378	147.941	66.6282	65.5178	113.709	111.1661	34908.6641	90.7911	-0.6719	104.9086	2039020
011	2019-01-29t0720	1548768206.44	adult	160.0215	98.0012	-42	1095.1614	72.557	63311.8354	199407.3504	3147691.3189	2295.75	-0.70122	432.647	-0.59236	358.028	-0.20266	1634.6143	-0.7876	1566.6561	541057.3125	997.8816	-0.67482	1393.9621	-0.82956	14310600	-0.21348	176.883	69.0984	68.3591	117.2644	113.58	38814.5039	92.8498	-0.5269	107.3962	2285570
011	2019-01-29t1120	1548782606.01	adult	164.0213	102.0011	-38.0002	1109.9029	75.0621	64487.5214	203045.0371	3275676.5413	2302.85	-0.6728	421.501	-0.6956	343.2194	-0.3422	1724.7903	-0.56893	1694.1686	581254.3125	969.0555	-0.75714	1482.2043	-0.56135	14201200	-0.21558	307.091	65.5011	64.6457	117.0015	112.8199	39429.5156	90.4558	-0.98277	105.5672	2206860
011	2019-01-29t1520	1548797007.02	adult	168.0216	106.0013	-33.9999	1057.3334	74.3154	61774.4009	194615.294	3122416.9568	2748.16	-0.13735	406.208	-0.84853	311.2458	-0.67581	1763.8955	-0.45118	1667.1443	569738.25	985.2325	-0.65298	1519.4566	-0.42298	13118500	-0.44431	264.715	67.5817	66.4903	121.5725	118.4336	39267.918	93.7777	-0.68345	110.1129	2182550
011	2019-01-29t1920	1548811406.38	adult	172.0215	110.0012	-30.0001	1022.8475	80.7452	63986.3074	201619.5599	3506513.6827	2245.64	-0.68954	370.775	-1.2416	247.7157	-1.376	1679.2023	-0.58751	1626.8779	560853.5625	945.2831	-0.78098	1417.6165	-0.64895	12372400	-0.59585	143.811	64.8455	63.4368	117.2437	115.1229	39159.3828	93.9249	-0.79564	108.3503	2163830
011	2019-01-29t2320	1548825806.53	adult	176.0215	114.0012	-26	653.7562	170.0071	55522.9279	186622.9633	4961946.2257	1876.76	-1.0916	340.33	-1.5881	249.6884	-1.3333	1394.2931	-1.1414	1335.3507	404345	785.5121	-1.4196	1173.8629	-1.2514	9867870	-1.1786	356.024	69.9522	68.4632	125.8807	121.9772	36505.3984	99.6718	-0.24922	115.49	2028260
011	2019-01-30t0320	1548840206.67	adult	180.0215	118.0013	-22	1078.2151	73.455	61050.3152	192221.4818	3046492.8451	2249.22	-0.61468	333.766	-1.6539	218.8293	-1.676	1416.1044	-1.0539	1361.2592	453153.4062	816.6252	-1.2497	1195.2909	-1.1509	10652800	-0.95296	201.774	70.28	68.5964	128.6314	125.1585	41162.0469	100.0326	-0.35223	117.4664	2243130
011	2019-01-30t0720	1548854606.76	adult	184.0216	122.0013	-18	1028.998	72.6733	59711.3208	188077.8785	3013278.9015	1952.58	-0.93371	327.329	-1.7147	216.8111	-1.6803	1398.6875	-1.0433	1341.0748	436390.5	793.9049	-1.3077	1161.3043	-1.1943	10212400	-1.0226	174.59	70.9942	69.0233	134.105	130.6857	41840.75	102.284	-0.24747	121.4388	2214950
011	2019-01-30t1120	1548869006.71	adult	188.0215	126.0013	-14	1047.3294	73.2271	59879.5291	188599.1541	2976267.685	1592.94	-1.3461	310.919	-1.9034	216.6111	-1.6633	1228.9241	-1.372	1196.996	384653.25	742.0736	-1.4964	1105.7191	-1.2966	9727710	-1.1037	229.508	70.8542	69.1423	127.5737	124.4238	39930.5742	101.9552	-0.43414	118.3618	2216820
011	2019-01-30t1520	1548883410.12	adult	192.0225	130.0022	-9.999	1096.7776	69.4927	60535.6374	190581.2122	2897823.198	1638.6	-1.2475	303.998	-1.9722	210.5915	-1.7193	1215.9291	-1.3542	1177.7367	385449.5	715.249	-1.5735	1073.5625	-1.3319	9634910	-1.0777	211.832	72.0084	69.6035	133.917	130.3537	42451.6953	105.7963	-0.16199	123.5445	2282230
011	2019-01-30t1920	1548897805.7	adult	196.0213	134.001	-6.0003	1120.5039	68.8635	60843.5702	191533.8056	2868537.9544	1989.92	-0.73034	296.395	-2.0523	202.7952	-1.801	1288.3368	-1.1283	1216.8978	410979.4375	722.821	-1.4874	1088.0929	-1.2285	9445530	-1.0771	227.721	71.655	69.5539	135.6726	132.5461	43279.5586	104.6878	-0.42917	124.0782	2283500
011	2019-01-30t2320	1548912206.43	adult	200.0215	138.0012	-2.0001	1116.2706	69.315	61245.706	192856.4793	2890360.5527	2106.58	-0.50742	287.306	-2.1577	205.8111	-1.7485	1243.3589	-1.1726	1182.952	399118.1875	677.4273	-1.6565	1053.9567	-1.2675	9211320	-1.0908	221.747	71.8233	69.7786	136.3508	131.2884	43768.6055	104.1062	-0.63326	122.8949	2302730
011	2019-01-31t0320	1548926606.8	dead	204.0216	142.0013	2.0001	1099.1589	69.4885	60299.3321	189843.8812	2866556.965	2504.83	0.13256	284.407	-2.1814	211.8191	-1.656	1205.0911	-1.2027	1105.8644	380808.7812	645.3591	-1.7687	983.7321	-1.4213	8976470	-1.1071	181.319	72.3843	70.5518	134.4244	131.2179	42478.0977	104.1429	-0.76747	122.814	2284590
013	2019-01-22t1920	1548206529.54	egg	-1.9999	-58.0227	-198.0242	151.0199	36.6384	3373.925	11009.3616	71291.8902	0	0.56872	0	0.09522	0	-0.11111					0	0.87866	0	1.3692	0	4.9244	0	0	0				0	-0.45605	0	0
013	2019-01-22t2320	1548220929.11	larva	1.9999	-54.0228	-194.0243	150.9954	32.8802	3189.1388	10276.0357	62070.9617	0	0.12382	0	-0.32793	0	-0.45992					0	0.15092	0	0.38983	0	1.9855	0	0	0				0	-0.6381	0	0
013	2019-01-23t0320	1548235328.55	larva	5.9998	-50.023	-190.0244	150.9954	32.9165	3189.8281	10282.7193	62091.4822	0	-0.30519	0	-0.76369	0	-0.81513					0	-0.53119	0	-0.4172	0	0.74048	0	0	0				0	-0.83369	0	0
013	2019-01-23t0720	1548249729.56	larva	10.0001	-46.0227	-186.0242	151.0478	33.5534	3112.4847	10067.3607	60807.9479	0	-0.71603	0	-1.2139	0	-1.1781					0	-1.1707	0	-1.1027	0	-0.061909	0	0	0				0	-1.0457	0	0
013	2019-01-23t1120	1548264191.16	larva	14.0172	-42.0056	-182.0071	151.0478	33.1665	3113.6058	10064.7721	60720.2739	0	-1.1083	0	-1.6815	0	-1.5512					0	-1.7712	0	-1.699	0	-0.66598	0	0	0				0	-1.2797	0	0
013	2019-01-23t1520	1548278595.45	larva	18.0184	-38.0044	-178.0059	417.7166	40.0305	13136.3528	41502.2557	349765.0104	473.365	0.31142	178.032	0.79318	157.4236	0.59613	387.0141	0.73916	378.3014	27478	309.1749	0.81697	362.3638	0.71298	1247470	-0.067904	109.048	56.4224	56.1144	89.2993	87.9793	6340.2471	75.7644	1.0987	84.1367	395351
013	2019-01-23t1920	1548293009.45	larva	22.0223	-34.0005	-174.002	314.2792	27.77	6582.7405	20774.7123	118316.1534	189.603	-1.1316	124.75	-0.54638	124.5587	-0.28316	171.2587	-1.7534	170.0483	6165.314	152.05	-1.3547	163.4573	-1.4421	447480	-1.2146	98.7542	57.861	57.5721	89.2758	89.0129	3213.9282	76.385	1.0192	84.9936	207547
013	2019-01-23t2320	1548307388.63	larva	26.0165	-30.0063	-170.0078	413.5774	36.4493	12249.3141	38671.9174	308699.1484	657.787	0.17686	265.979	1.4257	262.9476	1.666	555.9942	0.49003	551.7343	36695.6172	441.8546	0.86197	509.9943	0.56189	1740560	-0.66099	108.776	54.533	54.2475	86.0562	84.3257	5679.7109	72.6249	0.75619	81.6489	356864
013	2019-01-24t0320	1548321809.69	larva	30.0223	-26.0004	-166.0019	347.1728	49.9446	14532.061	46447.1545	498800.1387	436.758	-0.96384	221.851	0.2031	209.5405	0.42536	397.8395	-1.1147	394.944	30633.6387	347.8876	-0.59693	381.5999	-0.88751	1703370	-1.0991	210.983	56.2348	56.028	89.4391	85.8088	6886.8076	74.9224	0.71784	82.6363	431771
013	2019-01-24t0720	1548336210.41	larva	34.0225	-22.0002	-162.0017	651.0049	40.7636	21217.0307	66891.3665	575108.7816	715.723	-0.37878	279.431	0.76114	267.0547	1.0622	622.0061	-0.26032	616.0588	70286.6875	492.1275	0.14839	576.6116	-0.10331	3157290	-0.54097	95.4792	54.3945	54.0439	84.1551	82.9399	9509.5264	72.6259	0.44371	80.4727	614604
013	2019-01-24t1120	1548350609.77	larva	38.0223	-18.0004	-158.0019	764.383	48.5228	30367.6752	95753.8405	992443.8901	1059.95	0.36912	283.517	0.35401	246.5186	0.33992	853.9705	0.49939	839.4365	137489.25	583.7839	0.38219	760.5658	0.52638	4551290	-0.1055	104.207	54.4559	54.2575	85.9373	85.0132	13835.9023	72.704	0.23558	81.5232	874181
013	2019-01-24t1520	1548365012.9	larva	42.0232	-13.9995	-154.001	712.1521	55.1933	30149.499	95074.7281	1078439.3171	1126.7	0.14558	291.524	0.04841	261.8335	0.32704	847.0264	-0.036285	819.6037	135524.2188	566.1043	-0.33584	742.6293	-0.13882	4636690	-0.56589	151.379	56.1053	55.8331	88.566	86.2095	14170.5547	74.7427	0.24185	82.7417	892355
013	2019-01-24t1920	1548379416.06	larva	46.0241	-9.9987	-150.0001	851.0422	53.3826	36952.0913	116400.8771	1350797.4495	1232.57	0.049758	317.591	0.11531	278.0952	0.36445	946.5166	-0.022443	920.6841	184570.7344	666.7258	-0.052018	854.5181	-0.017047	6185080	-0.25631	379.131	53.991	53.6834	89.6506	85.3167	17481.8594	73.3992	0.042311	81.9164	1051480
013	2019-01-24t2320	1548393809.72	larva	50.0223	-6.0004	-146.0019	523.4817	65.6593	26182.8624	83235.3818	1094626.6728	1611.85	0.67836	358.673	0.51744	270.6858	-0.041194	1339.3739	1.2317	1339.0742	184833.5938	868.8456	0.96659	1190.5151	1.2398	4932840	-1.2873	159.16	53.9682	53.6968	87.2814	85.1855	12044.8281	73.1798	-0.062741	81.8143	742225
013	2019-01-25t0320	1548408211.31	larva	54.0228	-2	-142.0015	622.0323	109.3809	46229.7326	147417.0904	3094537.1006	1384.1	-0.26215	358.795	0.10771	253.7226	-0.6179	1117.7186	-0.14147	1096.9602	269370.1875	853.5248	0.36487	1039.7577	0.01865	8631900	-0.078771	368.767	51.3677	50.9699	86.1511	82.9664	20762.4258	70.5815	-0.49568	79.5733	1235800
013	2019-01-25t0720	1548422611.16	adult	58.0227	2	-138.0015	1037.6275	67.1102	57802.8488	182195.9673	2700499.7476	1823.34	0.44453	352.467	-0.39384	254.6459	-0.80947	1257.8281	0.013121	1216.4358	381121.9062	848.3728	-0.092727	1104.8547	-0.079734	10654400	0.31445	131.099	54.9474	54.6323	87.1815	85.6968	26416.0078	74.1001	-0.055312	82.3895	1660950
013	2019-01-25t1120	1548437011.06	adult	62.0227	6	-134.0015	1108.5391	68.9965	60789.6961	191403.7503	2875884.124	1826	0.13183	361.299	-0.55938	259.6273	-0.89576	1381.9951	0.10254	1344.0872	440856.4375	900.8447	-0.12814	1228.0212	0.092002	11493600	0.23064	128.87	53.9502	53.6931	86.9858	85.1189	27748.457	73.0717	-0.3823	81.7204	1716260
013	2019-01-25t1520	1548451412.75	adult	66.0232	10.0004	-130.0011	1049.5102	75.9751	63037.9872	198616.6681	3217665.0155	1883.38	-0.025175	368.483	-0.71828	279.6148	-0.70272	1450.1034	0.0075378	1424.9899	478534.125	906.6333	-0.41379	1277.4182	-0.039357	12133800	0.10475	145.862	52.0301	51.7262	86.5892	84.1702	28574.4297	71.6967	-1.0021	80.9247	1713300
013	2019-01-25t1920	1548465813.46	adult	70.0234	14.0006	-126.0009	1137.5759	70.6594	64949.2214	204492.1459	3178608.3537	2119.33	0.19332	395.84	-0.51124	292.8924	-0.63008	1532.9111	-0.012865	1459.9904	521189.7812	987.0116	-0.2323	1333.0201	-0.11522	13443500	0.24687	207.468	55.1544	54.8455	89.3074	87.4748	30364.5039	74.7696	-0.18109	83.864	1873150
013	2019-01-25t2320	1548480213.77	adult	74.0235	18.0007	-122.0008	1153.5558	72.1757	65161.5943	205186.9407	3185903.0838	2413.41	0.51568	435.669	-0.11101	329.007	-0.20389	1755.8464	0.42077	1703.9065	598743.625	1116.7945	0.22365	1544.7289	0.42212	14845900	0.44086	394.767	56.0212	55.6607	89.6802	87.6284	30580.957	75.5746	-0.052473	84.1312	1908980
013	2019-01-26t0320	1548494614.52	adult	78.0237	22.0009	-118.0006	1143.8843	75.1986	67048.8467	211193.6314	3367192.2087	2416.25	0.30947	473.002	0.23793	348.4781	-0.055424	1773.9658	0.24104	1735.1208	622662	1198.4438	0.4296	1595.3556	0.36695	16562200	0.75886	377.889	54.7044	54.4259	91.126	87.0451	31985.2129	74.3891	-0.66635	83.5455	1915480
013	2019-01-26t0720	1548509014.89	adult	82.0238	26.001	-114.0005	1128.1452	78.7749	68669.9256	216375.2015	3612410.4868	1815.3	-0.89739	478.094	0.12588	416.3322	0.77326	1523.2402	-0.66681	1506.6218	546843.25	1115.5827	-0.1598	1418.3432	-0.45071	17135800	0.74218	355.827	54.59	54.3141	88.2336	86.0947	31675.8477	73.863	-1.0423	82.7653	1956610
013	2019-01-26t1120	1548523413.8	adult	86.0235	30.0007	-110.0008	1053.4185	70.542	60125.1241	189394.0528	2927760.9919	2539.66	0.19011	544.744	0.8918	442.9856	0.99021	1907.4806	0.26444	1862.7072	600856.375	1371.0678	0.95224	1731.0667	0.47137	17117500	0.5839	254.011	58.583	58.2899	93.9953	91.6551	29608.5078	78.5957	0.36825	88.1894	1840850
013	2019-01-26t1520	1548537814.49	adult	90.0237	34.0009	-106.0006	1087.8571	77.1959	65697.2696	206953.657	3401520.1033	2336.22	-0.26269	477.808	-0.14191	410.5305	0.43205	1670.703	-0.51087	1624.4332	574721.8125	1075.8533	-0.56497	1434.5212	-0.6548	16393100	0.2531	219.746	56.7958	56.3565	93.6721	91.1043	32223.1992	77.2654	-0.32438	87.2879	1948610
013	2019-01-26t1920	1548552214.65	adult	94.0237	38.0009	-102.0005	1061.1992	76.9372	64411.7202	202896.9443	3410688.6048	2130.92	-0.67665	500.612	0.065911	434.7917	0.64516	1655.1885	-0.64912	1621.728	557798.5	1144.8095	-0.30718	1464.8213	-0.64784	16835600	0.30768	356.797	55.8697	55.3592	94.1073	91.294	31714.1641	76.9145	-0.67505	86.7312	1878900
013	2019-01-26t2320	1548566614.81	adult	98.0237	42.001	-98.0005	1046.8148	71.9847	59876.4917	188628.0957	2954001.1734	2611.69	-0.023787	509.77	0.11237	421.6304	0.40176	1809.7213	-0.32716	1723.1646	568252.5	1237.2137	0.069128	1582.3564	-0.34371	15962400	-0.00038592	265.055	59.6669	58.9793	102.5645	99.0644	32205.2578	81.2969	0.42368	93.851	1868350
013	2019-01-27t0320	1548581016.54	adult	102.0242	46.0015	-94	936.934	70.9696	53623.5042	168989.9521	2643685.0263	2899.81	0.32248	559.654	0.68442	451.1316	0.70267	2047.3766	0.20746	1959.8337	575312.8125	1352.8948	0.55729	1766.5965	0.17646	15692100	-0.10641	188.892	60.0934	59.2487	108.6083	105.2002	30518.9238	82.869	0.60122	97.1369	1684960
013	2019-01-27t0720	1548595414.83	adult	106.0238	50.001	-90.0005	1019.965	72.5311	58684.9268	184927.5314	2871333.4646	2594.23	-0.18792	532.285	0.3098	426.7245	0.37025	1898.2498	-0.2307	1842.282	582762.6875	1280.7217	0.21078	1690.0714	-0.11749	16325700	0.0635	229.78	62.7009	61.789	114.2105	110.9182	35062.6094	85.5252	1.0452	102.259	1923100
013	2019-01-27t1120	1548609814.43	adult	110.0236	54.0009	-86.0006	1015.595	73.6441	60375.972	190213.0015	3072523.1798	3118.59	0.49383	561.033	0.64968	413.1324	0.19725	2239.9749	0.56276	2129.1305	707832.0625	1465.7159	1.0302	1936.1878	0.60619	17697800	0.45114	192.659	60.7278	59.7383	112.3268	107.7721	35495.2695	84.1512	0.37973	101.2168	1915660
013	2019-01-27t1520	1548624215.08	adult	114.0238	58.0011	-82.0004	1059.4717	77.6452	63258.2996	199252.4388	3298638.7695	3666.98	1.1702	566.5	0.70258	429.4299	0.3735	2514.7644	1.1761	2404.6799	832387	1516.6673	1.2478	2132.7783	1.1577	18716600	0.72745	157.825	60.7046	59.6749	113.2898	109.6714	37498.9219	83.8283	0.036596	101.033	2005620
013	2019-01-27t1920	1548638614.85	adult	118.0238	62.001	-78.0005	1074.0591	77.0901	65022.8938	204804.5644	3424893.5164	3926.93	1.4305	616.526	1.2895	494.423	1.1068	2608.4363	1.3428	2489.1464	886868.375	1534.351	1.3251	2083.1005	0.9673	20922400	1.315	250.408	60.5231	59.4542	113.6389	110.0572	38637.2227	85.1926	0.11127	101.4619	2053910
013	2019-01-27t2320	1548653015.24	adult	122.0239	66.0011	-74.0004	1118.6235	75.85	67837.9113	213651.626	3530629.6976	3564.18	0.8848	590.551	0.98268	472.6019	0.85505	2390.8037	0.78336	2273.074	848735.3125	1461.0283	1.0128	2012.7234	0.7291	20922100	1.2983	386.635	61.5844	60.6508	114.5423	107.9152	40662.5234	85.1856	-0.13257	100.7306	2181810
013	2019-01-28t0320	1548667415.06	adult	126.0238	70.0011	-70.0004	1052.3909	75.6174	63710.205	200721.7151	3300765.8604	3641.72	0.91997	586.854	0.94458	480.8068	0.94746	2438.4587	0.85366	2325.2314	812006.75	1455.7747	1.0008	2055.6725	0.82904	19517000	0.9213	204.53	62.5942	61.5853	114.4031	111.0405	38096.2188	86.686	-0.038282	103.2679	2081700
013	2019-01-28t0720	1548681815.21	adult	130.0239	74.0011	-66.0004	928.5545	87.3021	62099.9052	196458.8724	3472822.4467	2448.64	-0.57405	522.331	0.21544	446.1117	0.57293	1911.9906	-0.35199	1873.1592	619484.9375	1293.6555	0.32076	1726.1626	-0.11888	16915200	0.26068	175.328	60.7	59.5494	115.2055	111.8435	37326.5781	85.48	-0.50304	103.1976	1965710
013	2019-01-28t1120	1548696215.44	adult	134.0239	78.0012	-62.0003	1121.5832	76.9549	66393.4771	209082.3979	3403659.5186	2960.52	0.020577	556.823	0.62615	479.3309	0.94768	2013.5966	-0.13331	1911.6556	698718	1332.8061	0.50691	1775.7842	0.020899	19310600	0.86107	426.011	62.8768	61.8219	119.464	113.8381	41454.0156	87.0144	-0.39699	105.0234	2180570
013	2019-01-28t1520	1548710615.43	adult	138.0239	82.0012	-58.0003	1041.5488	76.8404	61669.6792	194269.9266	3170053.8289	3736.93	0.90738	599.661	1.1281	494.8895	1.1322	2416.334	0.73316	2288.5974	780475.875	1491.543	1.1971	2061.202	0.80778	19322300	0.86514	450.126	63.8857	62.5549	128.4291	122.2784	41482.5938	90.3751	0.031352	111.1174	2058520
013	2019-01-28t1920	1548725015.67	adult	142.024	86.0012	-54.0002	1063.8645	79.3716	65202.9013	205452.7191	3429887.7185	2819.18	-0.15831	541.268	0.49799	452.7763	0.70508	2100.5562	0.061102	2036.4064	716289.625	1368.6761	0.70459	1840.7921	0.21999	18433400	0.66194	212.278	64.3279	62.863	125.7952	120.3057	42896.168	89.9404	-0.24246	110.443	2190750
013	2019-01-28t2320	1548739416.29	adult	146.0242	90.0014	-50.0001	1084.704	75.2321	64668.0721	203719.9292	3311271.8594	4850.83	2.1662	570.184	0.85084	474.14	0.96651	2852.0728	1.648	2666.1249	964000.625	1431.4636	0.99301	2268.936	1.3855	19261400	0.8707	330.378	64.9134	63.3373	132.9705	125.5821	44944.0312	91.8286	-0.11086	114.3071	2192840
013	2019-01-29t0320	1548753815.44	adult	150.0239	94.0012	-46.0003	1055.3054	76.513	66393.7379	209240.5256	3546165.766	2803.77	-0.16347	536.86	0.5059	463.9919	0.88523	2033.7076	-0.040911	1957.9651	705696.5625	1274.7756	0.37358	1780.9452	0.10464	18602700	0.73004	229.339	64.4944	62.9236	136.6667	131.222	47423.3594	92.3226	-0.20949	118.2545	2234790
013	2019-01-29t0720	1548768216.08	adult	154.0241	98.0013	-42.0001	1060.3216	78.2922	66597.8551	209893.3918	3559040.9638	3736.06	0.89759	515.902	0.30024	431.8261	0.56485	2211.6782	0.34789	2098.7916	769664	1214.7265	0.15908	1839.2229	0.2838	17931700	0.59146	346.037	67.2576	65.6009	140.0346	133.7573	48732.0391	93.4702	-0.20549	119.9036	2337740
013	2019-01-29t1120	1548782615.69	adult	158.024	102.0012	-38.0002	1109.0853	76.6952	67834.2581	213648.6958	3586982.2798	2641.29	-0.31943	472.605	-0.15591	361.9049	-0.17225	2007.6613	-0.03948	2006.1992	712719.75	1146.3151	-0.085161	1712.9384	-0.01363	16743900	0.33973	257.018	67.6727	66.0087	133.239	128.9788	47299.8594	95.2463	-0.1173	118.347	2397580
013	2019-01-29t1520	1548797016.72	adult	162.0243	106.0015	-34	990.5772	81.2485	64143.0443	202267.8489	3519101.3805	2710.59	-0.22006	468.21	-0.17766	361.186	-0.15527	1981.8163	-0.058545	1909.9811	663908.4375	1200.9511	0.177	1772.061	0.17746	15655500	0.11255	178.547	68.7106	67.1263	133.4039	129.7569	44690.3242	96.4337	-0.11766	118.1955	2297480
013	2019-01-29t1920	1548811416.06	adult	166.0241	110.0013	-30.0001	1092.6577	79.7527	67670.1315	213191.8875	3610397.0686	2306.58	-0.65818	422.362	-0.67393	288.1046	-0.94611	1749.9153	-0.50029	1724.5659	619470	998.5316	-0.61754	1488.2891	-0.5265	14913200	-0.034842	257.553	70.132	68.4995	136.1314	131.4209	48190.5312	99.5891	0.13524	121.3747	2476290
013	2019-01-29t2320	1548825816.3	adult	170.0242	114.0014	-26.0001	1028.0758	78.4164	62141.434	195754.2036	3312203.7198	2568.57	-0.32968	427.794	-0.58525	277.3619	-1.0478	1857.3309	-0.23891	1780.4845	603632.5625	1071.2594	-0.27512	1653.6106	-0.049559	13872100	-0.24931	237.635	71.6815	69.9691	133.1401	129.2708	43270.5195	101.5962	0.22223	120.6043	2324420
013	2019-01-30t0320	1548840216.37	adult	174.0242	118.0014	-22.0001	1085.7859	78.7326	65878.7644	207485.9349	3507210.3079	2615.66	-0.23842	388.438	-1.0222	237.8567	-1.48	1764.0247	-0.38706	1708.8165	606824.5	1020.0573	-0.44384	1542.3941	-0.29328	13358800	-0.33528	217.608	72.3291	70.4621	136.6956	133.6549	47023.2734	103.8301	0.32701	124.3902	2487470
013	2019-01-30t0720	1548854616.56	adult	178.0242	122.0015	-18	1053.8454	78.5013	64559.889	203372.7499	3464399.9881	2085.58	-0.82873	387.022	-1.0126	257.2671	-1.2348	1615.0807	-0.65461	1580.5856	544282.1875	968.8429	-0.61368	1436.1897	-0.524	13042700	-0.36799	214.089	73.9822	72.3152	134.1171	130.8619	45197.4727	105.1345	0.31448	123.6087	2493200
013	2019-01-30t1120	1548869016.52	adult	182.0242	126.0015	-14	963.1964	77.6426	58375.6909	183963.7026	3104938.6489	2284.52	-0.5479	426.159	-0.49253	328.3665	-0.36687	1753.3795	-0.30062	1710.3279	534780.75	1025.7066	-0.31119	1468.0559	-0.37888	12986800	-0.32847	253.086	77.0993	75.1268	139.6556	136.4943	42594.9453	110.114	0.7188	128.8064	2349520
013	2019-01-30t1520	1548883420.28	adult	186.0253	130.0025	-9.999	914.7116	82.0168	57111.4675	180075.4853	3147920.2873	2304.69	-0.46913	447.258	-0.16875	360.8638	0.066519	1697.1919	-0.35937	1648.4387	507460.375	1036.8857	-0.19176	1494.479	-0.23448	13332800	-0.16826	291.867	81.2873	79.4061	145.9809	140.6428	43648.293	115.233	1.1207	132.7098	2423170
013	2019-01-30t1920	1548897815.53	adult	190.0239	134.0012	-6.0003	885.7757	79.8191	55346.1576	174544.2758	3014672.1964	2657.04	0.04654	477.79	0.299	386.0193	0.42353	1846.3672	0.048442	1796.8997	533600.125	1117.6397	0.25891	1603.8878	0.15824	13799500	0.038068	217.431	84.0661	82.1793	149.419	145.089	43182.0859	119.6233	1.4308	137.631	2428000
013	2019-01-30t2320	1548912216.34	adult	194.0242	138.0014	-2.0001	856.9069	79.5514	54261.3629	171244.7161	2988850.395	3043.77	0.63939	490.841	0.55743	403.2302	0.69286	1948.0481	0.37527	1861.2024	551297.625	1150.4698	0.50856	1684.1873	0.48627	13889300	0.15176	227.038	85.592	83.8459	150.0198	146.8508	42455.6094	121.6367	1.4745	139.0814	2422000
013	2019-01-31t0320	1548926616.79	dead	198.0243	142.0015	2.0001	904.5663	79.5922	57457.4817	181274.5745	3149919.8692	2533.92	0.043159	477.613	0.46648	407.5092	0.80681	1738.7078	-0.020796	1686.4925	521612.3125	1077.6592	0.2599	1546.0013	0.17575	14322200	0.3725	245.219	84.4456	82.9661	144.3439	141.1149	43303.1641	118.3241	0.94976	134.4859	2532270
014	2019-01-22t1520	1548192142.37	larva	0	-58.0202	-234.0099	150.897	29.5294	3034.1696	9688.7997	56499.505	0	0.34445	0	-0.11491	0	-0.2848					0	0.50885	0	0.85355	0	3.022	0	0	0				0	-0.54551	0	0
014	2019-01-22t1920	1548206534	larva	3.9977	-54.0225	-230.0122	148.1052	29.7626	3005.5761	9604.0165	56443.1969	0	-0.09259	0	-0.54387	0	-0.63644					0	-0.19525	0	-0.030965	0	1.2787	0	0	0				0	-0.73394	0	0
014	2019-01-22t2320	1548220933.54	larva	7.9975	-50.0226	-226.0124	150.8496	29.6231	3054.3131	9755.674	57228.1293	0	-0.51278	0	-0.98663	0	-0.99536					0	-0.85577	0	-0.77252	0	0.30573	0	0	0				0	-0.9373	0	0
014	2019-01-23t0320	1548235332.97	larva	11.9974	-46.0228	-222.0125	150.8496	29.5531	3054.6405	9758.5084	57234.141	0	-0.91372	0	-1.4444	0	-1.3625					0	-1.4744	0	-1.4093	0	-0.38037	0	0	0				0	-1.159	0	0
014	2019-01-23t0720	1548249733.92	larva	15.9977	-42.0225	-218.0123	150.8633	29.6988	3071.3788	9815.6292	57875.2019	0	-1.2938	0	-1.9179	0	-1.7385					0	-2.0523	0	-1.9654	0	-0.91856	0	0	0				0	-1.4047	0	0
014	2019-01-23t1120	1548264195.67	larva	20.0148	-38.0054	-213.9951	400.8439	40.5697	12264.4045	38711.2786	330190.2928	1378.9	3.4747	208.893	1.0957	182.5004	0.83405	450.2874	0.83865	433.2155	29718.9688	356.8165	0.97568	421.097	0.84496	1368460	-0.23388	1599.63	54.5172	54.3278	109.3683	84.9663	7218.3076	73.0474	0.95046	81.7185	357142
014	2019-01-23t1520	1548278599.92	larva	24.016	-34.0042	-209.9939	362.6298	50.4683	13410.1357	42538.4442	432115.0236	374.222	-0.64377	176.444	0.10603	168.5664	0.26555	334.3543	-0.77591	330.4882	24073.5117	276.4609	-0.42419	317.775	-0.55059	1255400	-0.80204	104.901	53.9275	53.6899	87.0231	86.0525	6265.665	72.8678	0.8287	81.4904	383694
014	2019-01-23t1920	1548293013.77	larva	28.0198	-30.0003	-205.9901	523.8522	44.1798	18751.1996	59184.1497	571503.826	667.372	0.015535	237.529	0.70935	206.5174	0.55058	540.1413	0.063383	531.3438	54014.1289	430.0902	0.44948	505.3748	0.23559	2364130	-0.43572	171.842	56.077	55.8038	89.0589	86.3237	8905.8857	74.4423	0.76583	83.1686	558134
014	2019-01-23t2320	1548307393.03	larva	32.0141	-26.0061	-201.9958	545.9221	44.3573	19596.3505	61819.3557	594651.4272	603.169	-0.57444	232.76	0.16088	211.623	0.28172	536.7255	-0.50661	536.4264	55819.4453	404.4915	-0.35611	508.053	-0.29103	2419070	-0.81626	100.015	55.7358	55.4258	86.2141	85.2005	8966.2617	74.3601	0.61661	82.5155	579262
014	2019-01-24t0320	1548321814.15	larva	36.0199	-22.0002	-197.99	772.3219	46.9058	29524.6055	92980.2523	953984.1979	680.75	-0.67178	233.506	-0.32158	210.5351	-0.11363	545.8107	-0.92433	538.9051	85692.2812	442.7099	-0.56429	513.8139	-0.75942	3646430	-0.43842	142.201	54.8802	54.5365	88.3727	86.7224	13874.5166	74.1425	0.42484	83.0809	857009
014	2019-01-24t0720	1548336214.91	larva	40.0202	-18	-193.9898	810.338	53.1553	34788.1685	109633.2074	1248350.1794	1170.28	0.49499	268.534	-0.16268	223.9773	-0.22741	907.2393	0.51377	884.5656	166932.0312	523.7678	-0.41704	757.531	0.21956	4925180	-0.15468	283.768	55.6511	55.4083	89.6017	86.0673	16486.707	74.2339	0.26392	82.666	1020700
014	2019-01-24t1120	1548350614.14	larva	44.0199	-14.0002	-189.99	866.8059	48.3744	35616.0786	112190.3627	1220594.6199	1168.42	0.064662	293.782	-0.13565	274.5729	0.43051	863.494	-0.1856	832.218	162336.8594	541.5643	-0.79226	735.3896	-0.43063	5523400	-0.34298	199.605	53.2936	53.077	85.8017	83.9746	16130.7266	72.1444	-0.0034489	80.855	1001970
014	2019-01-24t1520	1548365017.51	larva	48.0209	-9.9993	-185.989	875.737	55.4668	37915.8198	119534.2538	1380422.2688	723.846	-1.5172	265.42	-1.1587	246.3997	-0.39045	632.8833	-1.6305	625.2685	126576.6562	510.1744	-1.4895	596.2099	-1.6136	5302560	-0.91169	328.724	55.8393	55.5566	91.0067	87.6466	18201.3359	75.2924	0.17759	84.1894	1115560
014	2019-01-24t1920	1548379420.63	larva	52.0217	-5.9984	-181.9882	930.2759	49.9574	38300.1149	120607.3456	1315002.2891	1675.77	0.64211	373.737	0.61264	323.3634	0.87664	1314.7172	0.8821	1277.6725	266887.5938	826.7342	0.40852	1148.4188	0.77461	7556210	-0.32108	102.204	54.4984	54.3071	85.8231	84.544	17422.0898	73.0699	-0.11322	81.2998	1101850
014	2019-01-24t2320	1548393814.13	larva	56.0199	-2.0002	-177.99	1045.7807	59.7704	50277.9525	158267.8791	2078614.0027	1421.95	-0.32753	348.91	-0.28105	286.2728	-0.095597	1134.7793	-0.27531	1113.3094	299581.7188	786.0597	-0.3109	985.6145	-0.43709	9208430	-0.055935	264.798	50.9531	50.5737	85.5799	83.0808	22593.082	70.0997	-0.6654	79.143	1344750
014	2019-01-25t0320	1548408215.77	adult	60.0204	2.0002	-173.9895	1035.8403	58.8303	50538.1138	159125.7918	2076968.7912	2052	0.78755	411.942	0.55049	284.1559	-0.35248	1589.5272	1.0318	1558.3597	422814.25	1068.9307	1.1247	1445.6869	1.2376	10930500	0.21361	158.194	54.9222	54.6168	87.6991	86.2554	23327.9727	74.4519	-0.012964	82.9022	1457310
014	2019-01-25t0720	1548422615.62	adult	64.0203	6.0002	-169.9896	1055.2952	63.4178	56069.7177	176598.6138	2528270.999	1506.94	-0.67978	411.795	0.18887	320.6274	0.10432	1285.7101	-0.41736	1264.9749	377998.75	1004.6232	0.32905	1205.8978	-0.17308	12095300	0.26679	295.844	52.6497	52.4564	86.794	83.7736	25517.4492	71.9431	-0.78722	80.2827	1546430
014	2019-01-25t1120	1548437015.52	adult	68.0203	10.0002	-165.9896	1168.6372	62.7509	60931.7961	191850.9215	2663828.4918	2164.73	0.4107	426.421	0.12827	290.8672	-0.58909	1718.8043	0.7199	1689.0617	550017.375	1151.7305	0.84442	1520.8371	0.77792	13616500	0.46423	170.142	55.2627	54.9183	88.302	86.2745	28256.625	74.2306	-0.28985	82.6169	1764650
014	2019-01-25t1520	1548451417.19	adult	72.0208	14.0006	-161.9891	1061.6782	68.7237	60492.8725	190584.5518	2903646.0781	2641.58	1.0695	435.88	0.011395	274.0483	-0.99801	1848.2307	0.82198	1793.7845	585889.125	1150.8802	0.53515	1604.988	0.7892	13785600	0.22043	175.852	55.4611	55.1322	89.2183	87.3659	28282.1992	74.8352	-0.23768	83.7476	1754070
014	2019-01-25t1920	1548465817.89	adult	76.021	18.0008	-157.9889	1158.2517	68.7948	64335.9705	202555.8789	3031449.3566	2858.7	1.216	445.223	-0.073557	285.6051	-0.93103	2109.7817	1.3406	2068.9277	710996.4375	1218.1334	0.64001	1818.6231	1.3027	14987500	0.36423	215.237	56.3426	56.0747	89.6136	87.5428	30199.791	75.4096	-0.20307	84.2768	1896660
014	2019-01-25t2320	1548480218.26	adult	80.0211	22.0009	-153.9888	1130.4788	72.0417	62129.2952	195575.7941	2971491.5471	2389.57	0.1705	442.673	-0.2989	308.993	-0.69189	1728.2577	-0.011353	1675.9608	561683.75	1157.1093	0.12653	1552.2066	0.10926	14386400	-0.033888	117.09	57.0267	56.788	90.602	89.0829	29445.6367	76.5691	0.015094	85.5685	1853310
014	2019-01-26t0320	1548494619.01	adult	84.0213	26.0011	-149.9886	1133.1776	74.1934	65237.3394	205590.7861	3176990.1038	2285.14	-0.1645	447.892	-0.37391	326.8168	-0.54041	1664.609	-0.35475	1628.0056	567631.6875	1122.3631	-0.19329	1468.3786	-0.35375	15272700	0.084144	216.753	56.9868	56.6786	91.2371	89.0559	31111.8535	76.6803	-0.16729	85.5093	1943190
014	2019-01-26t0720	1548509019.41	adult	88.0214	30.0012	-145.9885	1062.9214	69.0334	58315.6117	183687.5165	2730528.3881	2449.53	-0.023109	483.476	-0.011193	382.7001	0.11723	1794.4597	-0.12808	1743.3813	549104.6875	1160.3116	-0.11994	1564.2355	-0.16312	14758600	-0.19314	213.561	57.9577	57.7542	91.5925	89.4974	28027.2949	77.461	-0.13815	86.1163	1769220
014	2019-01-26t1120	1548523418.28	adult	92.0211	34.0009	-141.9888	1089.4954	69.2787	60740.8932	191264.2101	2903320.312	2071.83	-0.72849	489.902	-0.030232	365.497	-0.19842	1622.0199	-0.70104	1595.8691	515802.3438	1179.2626	-0.11385	1479.5033	-0.55501	15566100	-0.036114	207.286	58.0349	57.7592	92.8868	90.1642	29538.0078	77.4928	-0.37145	86.5587	1844000
014	2019-01-26t1520	1548537819.05	adult	96.0213	38.0011	-137.9886	1094.9254	69.2822	62233.6125	196171.6789	2967103.1955	2582.5	-0.024807	492.967	-0.069969	397.1642	0.13112	1893.3823	-0.076438	1861.0826	617242.625	1178.9405	-0.17558	1646.7965	-0.097095	16048500	0.046528	125.177	58.2798	58.0853	92.6256	91.2394	30195.9551	78.1155	-0.41789	87.0547	1897300
014	2019-01-26t1920	1548552219.17	adult	100.0213	42.0012	-133.9886	1220.6572	68.8716	65995.6823	207698.6374	3094022.5119	1852.93	-1.1893	466.318	-0.46082	365.5486	-0.31255	1509.5117	-1.134	1485.6299	522291.0625	1088.6507	-0.62582	1360.6533	-1.0833	16110800	0.026579	236.296	58.4692	58.13	93.4853	91.6483	32345.9277	78.3346	-0.58855	87.7744	2020050
014	2019-01-26t2320	1548566619.38	adult	104.0214	46.0012	-129.9885	1179.2296	69.5802	64982.2265	204625.7867	3053151.3535	2323.05	-0.55016	456.328	-0.6139	349.7803	-0.53262	1657.2925	-0.81015	1608.0348	565136.75	1081.5175	-0.67536	1481.4777	-0.74751	15518800	-0.16322	288.666	58.886	58.4833	94.602	92.2329	32259.2656	78.9831	-0.63009	88.273	2002600
014	2019-01-27t0320	1548581021.13	adult	108.0219	50.0017	-125.988	1037.7934	74.1108	61052.854	192342.2969	3075306.9018	2526.77	-0.31063	489.421	-0.22256	358.9531	-0.43926	1861.7028	-0.346	1791.2867	593883.1875	1203.622	-0.13685	1654.4199	-0.24847	15610600	-0.14066	175.767	59.1281	58.6388	96.1757	94.0743	30680.0508	79.7826	-0.63498	90.0692	1885950
014	2019-01-27t0720	1548595419.4	adult	112.0214	54.0012	-121.9885	1109.7142	71.5411	63667.8182	200517.5663	3106651.1708	2255.24	-0.73003	473.428	-0.41878	296.9124	-1.163	1813.7887	-0.50227	1771.5935	603991.625	1222.0568	-0.054048	1628.5679	-0.35823	15760900	-0.092737	163.825	60.0266	59.4621	101.5818	98.8756	33826.7422	81.6243	-0.38491	93.7459	1998340
014	2019-01-27t1120	1548609818.98	adult	116.0213	58.0011	-117.9886	1168.4927	72.3966	67550.2869	212743.12	3354298.1524	2398.66	-0.56641	470.987	-0.43975	271.4421	-1.4409	1792.6942	-0.58025	1743.0568	634613.75	1224.809	-0.033133	1599.3431	-0.46577	16632000	0.15559	282.218	61.1156	60.4661	105.1926	101.7207	37238.1914	82.3587	-0.43451	95.1558	2158170
014	2019-01-27t1520	1548624219.6	adult	120.0215	62.0013	-113.9885	1130.4538	73.8585	65339.8869	205757.7245	3239575.1581	2767	-0.11594	503.568	-0.041829	290.4827	-1.2023	1958.0328	-0.21077	1871.8916	669647.25	1306.5764	0.33617	1717.669	-0.12833	17203400	0.31659	162.907	63.6617	62.962	105.448	103.0796	36063.2266	86.0133	0.18114	98.3087	2174880
014	2019-01-27t1920	1548638619.41	adult	124.0214	66.0012	-109.9885	1071.3733	72.4644	61897.7188	194974.7318	3054899.293	2947.52	0.078615	520.332	0.16888	336.7861	-0.65799	2046.9957	-0.026155	1991.1445	663226.625	1377.3733	0.65674	1820.2794	0.16074	16834300	0.22683	414.219	61.6179	60.8266	110.2258	105.1082	35713.1523	84.2077	-0.45946	98.8959	1993520
014	2019-01-27t2320	1548653019.93	adult	128.0215	70.0014	-105.9884	1140.7204	70.2537	62887.0178	197990.4452	2964507.1013	2416.94	-0.6055	503.846	-0.0056768	322.0312	-0.79887	1943.6659	-0.27348	1900.8133	641409.75	1276.5362	0.23828	1744.3689	-0.065968	16579600	0.17072	315.714	62.1636	61.3347	110.9673	106.5723	36619.2188	85.1083	-0.47805	99.9845	2045560
014	2019-01-28t0320	1548667419.66	adult	132.0215	74.0013	-101.9884	1105.9355	73.2596	63265.2753	199243.2082	3112787.1726	2908.72	-0.030537	472.292	-0.34508	283.4472	-1.1938	2055.2666	-0.035492	2009.1123	680293.25	1238.6842	0.096101	1799.3971	0.08627	15616300	-0.057591	154.497	63.4199	62.637	112.5919	108.9935	37267.9141	86.1003	-0.47755	101.8222	2096980
014	2019-01-28t0720	1548681819.83	adult	136.0215	78.0014	-97.9884	1146.2378	70.535	64676.927	203669.6202	3130689.7635	2122.88	-0.96607	481.974	-0.20908	342.1395	-0.52875	1701.6243	-0.80504	1663.333	576850.625	1189.2753	-0.088413	1538.6154	-0.62665	16295500	0.12741	338.046	64.2832	63.1012	118.3313	114.3276	40114.2969	88.949	-0.13024	106.9809	2173420
014	2019-01-28t1120	1548696220.13	adult	140.0216	82.0014	-93.9883	1130.5991	74.1179	65403.6419	205975.6483	3212010.0798	2361.23	-0.68635	464.164	-0.38155	319.6404	-0.74556	1767.4828	-0.65041	1732.8837	604479.125	1141.7901	-0.2596	1556.37	-0.55933	15862800	0.041466	171.008	63.2634	62.1083	119.6753	114.7866	40928.9453	88.3433	-0.43035	106.7196	2162030
014	2019-01-28t1520	1548710620.13	adult	144.0216	86.0014	-89.9883	1176.0483	72.8725	65785.7243	207153.3567	3189380.5811	2364.34	-0.67799	473.132	-0.25074	307.8322	-0.84592	1812.6437	-0.53722	1754.0262	625362.0625	1173.113	-0.096666	1611.3428	-0.38805	16285700	0.16181	203.376	64.2902	62.9551	123.8908	118.7019	42742.3242	89.787	-0.35756	108.0993	2212930
014	2019-01-28t1920	1548725020.31	adult	148.0217	90.0015	-85.9883	1124.2219	76.474	67181.8609	211658.5655	3407169.248	2584.26	-0.4202	457.306	-0.39694	288.1981	-1.0323	1877.8711	-0.37928	1808.4304	659132.75	1120.1264	-0.28223	1615.1474	-0.35164	16047800	0.12607	228.502	66.4618	64.9456	129.4193	123.9287	45426.1562	92.2238	-0.13656	113.927	2332280
014	2019-01-28t2320	1548739420.97	adult	152.0218	94.0017	-81.9881	1190.1468	71.6848	66886.7865	210522.765	3282513.0538	2310.97	-0.71574	464.925	-0.28278	337.6803	-0.47268	1617.1428	-0.88671	1571.5544	566000	1098.0823	-0.33622	1422.4339	-0.82658	16264500	0.19678	218.423	67.6169	66.3274	129.0334	124.425	45161.7031	93.9837	-0.043341	113.9518	2365440
014	2019-01-29t0320	1548753820.14	adult	156.0216	98.0014	-77.9883	1188.1337	74.7916	69790.4762	219800.7711	3485546.6209	2459.5	-0.53217	451.711	-0.40367	318.0143	-0.66478	1639.0945	-0.8095	1596.9392	598269.5	1090.8024	-0.33001	1447.4631	-0.72497	16470800	0.26574	186.219	67.6803	66.4551	128.9416	123.3314	47063.6836	93.8813	-0.22892	112.154	2467830
014	2019-01-29t0720	1548768220.77	adult	160.0218	102.0016	-73.9881	1142.0759	74.544	66293.1028	208780.1011	3307535.2268	2622.84	-0.332	487.633	0.02696	343.6774	-0.36073	1870.1978	-0.30589	1824.5341	648958.625	1142.056	-0.084818	1623.9161	-0.22961	16893600	0.38592	204.918	68.4943	66.713	132.8789	127.9124	46108.9922	97.3037	0.084269	118.838	2372920
014	2019-01-29t1120	1548782620.47	adult	164.0217	106.0015	-69.9882	1136.6616	73.2136	65816.959	207357.8901	3213222.215	2400.1	-0.56231	496.038	0.15369	340.3624	-0.37399	1834.6128	-0.34381	1806.0934	631106.8125	1192.0196	0.15976	1653.6714	-0.11365	17062200	0.45597	213.414	69.2828	67.5905	135.8983	129.3047	46749	97.4523	-0.06195	118.561	2383120
014	2019-01-29t1520	1548797021.46	adult	168.022	110.0018	-65.9879	1184.128	71.7697	66880.6012	210576.7818	3236196.2543	1966.58	-1.0348	476.659	-0.033319	324.1381	-0.53059	1670.6737	-0.64332	1647.9076	584735.8125	1169.6028	0.11199	1561.2877	-0.31327	16666900	0.40182	196.712	68.8067	66.8965	137.4107	132.8393	48093.7305	98.5027	-0.08543	122.5247	2405890
014	2019-01-29t1920	1548811420.76	adult	172.0218	114.0016	-61.9881	1155.5445	76.121	68626.3354	216180.0594	3448572.7001	2266.68	-0.6651	446.263	-0.35386	286.2724	-0.93611	1589.6288	-0.77335	1537.8586	570676.75	1103.2373	-0.11934	1442.8757	-0.58234	15995400	0.28162	319.754	70.413	68.477	143.7675	137.4342	51612.5391	99.9553	-0.059429	123.781	2523810
014	2019-01-29t2320	1548825821.14	adult	176.0219	118.0017	-57.988	1122.2117	76.3807	64550.667	203303.1516	3194355.7329	2170.3	-0.74343	460.686	-0.13863	340.1747	-0.2848	1627.038	-0.65203	1589.0883	549938.8125	1092.763	-0.10774	1441.7983	-0.53405	15545400	0.23303	224.05	70.6368	68.472	141.6627	135.1957	47882.0039	101.9568	0.021055	124.3588	2383570
014	2019-01-30t0320	1548840221.09	adult	180.0219	122.0017	-53.988	1156.8137	74.7068	65858.6602	207411.1277	3191998.2472	2291.09	-0.56407	455.442	-0.15648	356.1277	-0.060568	1542.2181	-0.78406	1506.5311	532065.25	1077.2277	-0.11917	1406.0993	-0.57923	15692200	0.32888	314.644	71.4928	69.1743	145.4681	140.3509	50186.4961	103.5972	0.057471	127.8751	2463290
014	2019-01-30t0720	1548854621.32	adult	184.0219	126.0018	-49.988	1105.3933	75.3721	64702.8396	203874.4521	3205673.2535	2775.52	0.086788	447.557	-0.19621	337.4383	-0.23773	1711.3624	-0.35899	1590.8834	578440.5	1062.606	-0.11373	1426.3415	-0.46021	15124700	0.26486	234.75	72.1008	69.5438	148.9493	142.1288	50344.8789	105.61	0.12676	130.9166	2436580
014	2019-01-30t1120	1548869021.29	adult	188.0219	130.0018	-45.988	1011.0019	74.7703	61422.5969	193668.4679	3133780.3709	2116.65	-0.67908	470.525	0.16549	374.6661	0.25851	1678.1155	-0.36621	1646.1155	538675.0625	1105.8431	0.16045	1517.7335	-0.12986	15096300	0.34634	238.994	72.3945	69.7379	151.5229	145.3475	48638.8672	107.8758	0.22062	133.7448	2322710
014	2019-01-30t1520	1548883425.33	adult	192.023	134.0029	-41.9869	1090.6186	69.7994	61388.8116	193317.7031	2959533.5785	2766.72	0.22908	471.232	0.25239	373.5472	0.29641	1824.1512	0.04164	1747.0579	585552.5625	1050.0234	-0.010392	1530.3026	-0.0091715	15123700	0.45011	358.725	74.5411	71.419	162.6504	154.9138	52210.7656	112.128	0.52732	141.2783	2392320
014	2019-01-30t1920	1548897820.33	adult	196.0217	138.0015	-37.9882	1116.7267	73.1105	64113.9231	201872.3564	3173923.6543	2517.59	-0.019822	430.718	-0.21816	286.7278	-0.74433	1706.4982	-0.14291	1665.5923	573383.375	1043.7719	0.049146	1488.5699	-0.042136	14431600	0.3539	265.889	76.5502	73.5069	164.9137	156.2377	55410.9844	113.6152	0.52787	141.2339	2564890
014	2019-01-30t2320	1548912221.17	adult	200.0219	142.0017	-33.988	1182.7781	73.5558	67847.6679	213578.5103	3357785.635	2679.88	0.28786	390.308	-0.71277	250.6228	-1.1739	1605.6046	-0.29552	1499.7964	569989.625	921.9023	-0.45551	1331.1519	-0.42694	13843100	0.28196	228.763	73.9106	70.0303	161.3222	156.1629	57269.3711	114.8076	0.49687	144.5557	2621390
014	2019-01-31t0320	1548926621.6	adult	204.022	146.0018	-29.9879	1134.2189	73.7097	66583.2667	209652.4795	3371066.8848	2333.37	-0.11292	371.87	-0.91903	244.4883	-1.2291	1435.5385	-0.62881	1373.7488	499567.375	883.3614	-0.56722	1221.6054	-0.68207	12932200	0.10617	248.951	73.928	70.3274	165.6748	158.7089	57654.8203	115.1772	0.38096	147.2045	2570920
014	2019-01-31t0720	1548941021.56	adult	208.022	150.0018	-25.9879	681.7468	78.7396	40665.0409	129417.1394	2029566.2432	1639.21	-1.0558	355.14	-1.1134	229.8518	-1.4004	1262.3685	-0.99052	1218.8081	268884.5	833.5736	-0.74449	1109.2597	-0.95994	7543890	-1.5078	178.494	71.6065	69.938	125.0449	123	26634.5547	101.2967	-1.1942	116.7511	1521070
014	2019-01-31t1120	1548955422.16	adult	212.0222	154.002	-21.9877	669.8286	83.4954	44193.4316	140302.5051	2468897.285	1324.03	-1.4868	342.499	-1.2587	229.5979	-1.3834	1076.5808	-1.4099	1064.975	248690.1562	779.2766	-0.95797	982.592	-1.301	7897340	-1.3513	189.317	73.9327	72.0059	135.0187	131.648	31189.3203	106.0345	-0.84204	124.8682	1704740
014	2019-01-31t1520	1548969779.09	adult	216.0102	157.99	-17.9997	1021.9089	76.3033	60551.1986	190758.9106	3104420.0482	1641.69	-0.94255	335.526	-1.3257	243.2059	-1.1735	1112.3311	-1.2528	1061.5365	352608.9375	734.2321	-1.1361	953.4487	-1.3345	10611300	-0.36522	260.014	76.7099	73.0188	175.2524	168.8295	55555	117.3444	0.15725	150.5254	2426030
014	2019-01-31t1920	1548984181.66	adult	220.0109	161.9908	-13.999	1003.1673	77.0016	61421.7819	193646.9052	3181602.4689	1306.97	-1.4419	325.744	-1.4457	238.0603	-1.2208	1054.9003	-1.3507	1028.29	338622.9688	727.3404	-1.1092	956.7014	-1.2585	10444300	-0.33076	324.91	76.6835	73.0395	175.0876	164.9092	56203.1094	116.2542	-0.09287	149.9277	2458700
014	2019-01-31t2320	1548998578.66	adult	224.0101	165.9899	-9.9998	991.1911	76.4209	60255.817	189934.6212	3113855.4347	1438.56	-1.1748	325.976	-1.405	242.7926	-1.1267	1071.8788	-1.2383	1037.7964	337641.8125	710.3648	-1.1423	957.3853	-1.188	10256200	-0.30034	303.926	77.6457	74.1284	177.446	166.3677	55895.4883	117.9601	-0.064647	151.5437	2442970
014	2019-02-01t0320	1549012978.35	adult	228.01	169.9898	-5.9999	961.012	86.7502	62781.2605	198117.9705	3498417.0705	1374.66	-1.2432	324.458	-1.3942	252.0692	-0.96049	986.4996	-1.4351	948.4977	323571.875	668.7945	-1.3348	882.2705	-1.3979	10617900	-0.040801	241.062	79.8009	77.1085	160.4289	153.7122	52620.6875	116.4876	-0.34369	142.4172	2611480
014	2019-02-01t0720	1549027377.96	adult	232.0099	173.9897	-2	885.3519	86.0242	58817.561	185887.9807	3325305.0487	1075.62	-1.7849	322.517	-1.3925	265.6832	-0.71949	860.1022	-1.7881	840.6226	264051.375	628.9157	-1.5381	786.4878	-1.7082	9886100	-0.22293	206.284	81.748	79.6246	154.9305	150.4372	47563.668	116.9948	-0.42829	139.7405	2505820
014	2019-02-01t1120	1549041778.09	dead	236.0099	177.9898	2	733.5588	84.6294	46233.6149	146187.3338	2557538.1469	1027.39	-1.8804	337.269	-1.0588	295.4831	-0.21108	843.0217	-1.8083	829.3453	204011.25	614.7088	-1.5889	756.8402	-1.7791	8134580	-0.91935	198.181	86.8844	85.1323	156.2611	152.7674	37815.1953	121.0445	-0.17745	142.9198	2095560
015	2019-01-22t1520	1548192146.78	larva	0	-54.0209	-242.0102	162.2093	27.2256	2988.6349	9504.8733	51020.597	0	0.34445	0	-0.11491	0	-0.2848					0	0.50885	0	0.85355	0	3.022	0	0	0				0	-0.54551	0	0
015	2019-01-22t1920	1548206538.49	larva	3.9977	-50.0232	-238.0125	159.483	27.7935	2973.5221	9464.996	51569.6909	0	-0.092592	0	-0.54387	0	-0.63644					0	-0.19525	0	-0.03097	0	1.2787	0	0	0				0	-0.73394	0	0
015	2019-01-22t2320	1548220938.01	larva	7.9976	-46.0233	-234.0126	161.8035	26.3217	2924.9906	9299.7387	48754.4163	0	-0.51278	0	-0.98664	0	-0.99536					0	-0.85577	0	-0.77252	0	0.30573	0	0	0				0	-0.9373	0	0
015	2019-01-23t0320	1548235337.46	larva	11.9974	-42.0235	-230.0127	189.7905	27.5441	3646.6379	11567.9389	63909.6562	352.879	0.48272	164.876	1.2073	156.3781	1.0759	317.4602	1.9357	312.5378	6666.6646	273.6171	1.4568	302.1772	1.3018	330247	-0.037295	118.612	51.1035	50.8925	81.2827	78.2065	1706.9375	68.7957	1.022	76.5046	102360
015	2019-01-23t0720	1548249738.37	larva	15.9977	-38.0232	-226.0125	92.0237	25.9787	1439.3822	4886.036	20454.8162	370.002	0.12691	167.099	0.82737	153.9762	0.70981	342.2262	0.81672	334.9203	3080.0354	257.7162	0.61614	312.1331	0.64677	136687	-0.79299	89.0157	54.9958	54.5505	84.6374	84.5547	761.7364	75.7402	1.1473	81.6527	44986.6
015	2019-01-23t1120	1548264200.19	larva	20.0148	-34.006	-221.9953	443.7721	40.5012	14386.5605	45420.5915	395040.4635	416.082	-0.10618	152.492	0.14927	124.7717	-0.10219	360.8451	0.085815	358.4413	27785.0742	287.9019	0.28644	343.9751	0.23975	1169160	-0.39912	128.364	49.1231	48.9303	83.0226	80.2412	6392.7373	68.0832	0.7714	76.4962	376627
015	2019-01-23t1520	1548278604.47	larva	24.016	-30.0048	-217.9941	278.7142	38.7543	8548.3888	27216.2195	224896.4152	508.471	-0.16066	234.13	1.0941	236.3504	1.3866	438.4048	-0.01284	435.8729	20166.623	357.295	0.35667	410.5559	0.13555	1068100	-0.94428	108.333	55.4381	55.2074	87.2511	86.2351	4013.5522	74.3678	0.88712	81.9436	252908
015	2019-01-23t1920	1548293018.13	larva	28.0198	-26.001	-213.9903	544.5454	41.4144	19043.0232	60119.0976	552196.5478	675.48	0.043758	202.504	0.097105	167.6924	-0.10419	577.9733	0.31185	572.9129	58375.3047	408.609	0.24898	544.5666	0.50989	2044680	-0.66025	163.442	56.5928	56.4683	89.8464	87.7632	9074.4893	75.5493	0.81296	85.025	571417
015	2019-01-23t2320	1548307397.43	larva	32.0141	-22.0068	-209.9961	570.1517	42.6161	18982.9541	59853.3389	536093.7416	513.598	-0.87615	208.484	-0.27275	196.9196	0.028552	450.6331	-1.022	443.7435	45513.9375	363.3685	-0.72745	426.7306	-0.83193	2104230	-1.0226	108.312	56.0821	55.8796	89.032	87.8778	8992.2295	75.4044	0.66611	84.1755	566036
015	2019-01-24t0320	1548321818.48	larva	36.0199	-18.0009	-205.9902	662.4489	51.7923	26235.6449	82767.7085	875274.9085	704.893	-0.59302	262.959	0.21987	237.9091	0.37075	608.5956	-0.57802	600.5114	84594.7891	483.2998	-0.20881	570.9875	-0.39679	3646450	-0.4384	238.807	57.2151	56.9035	91.036	88.3358	12654	76.5817	0.55758	85.3238	793402
015	2019-01-24t0720	1548336219.29	larva	40.0201	-14.0007	-201.99	771.8274	49.8807	31903.8166	100499.9918	1116003.5296	973.681	-0.11579	278.964	0.037117	227.8859	-0.1553	783.5316	-0.1188	772.7869	132416.8438	590.0867	0.14243	723.0737	0.012982	4695810	-0.28408	214.324	57.8458	57.6516	92.6799	89.4323	15662.9004	76.936	0.43709	85.9911	973718
015	2019-01-24t1120	1548350618.56	larva	44.0199	-10.0009	-197.9902	863.5796	53.8834	37931.5027	119555.8864	1381179.0921	905.058	-0.70022	254.41	-0.91642	220.3863	-0.60849	726.0041	-0.83895	707.4465	145200.8125	521.2279	-0.95552	665.623	-0.82222	5080560	-0.57097	370.263	53.3468	53.072	86.1541	83.5021	17230.8242	71.9865	-0.015513	80.3058	1065340
015	2019-01-24t1520	1548365022.15	larva	48.0209	-5.9999	-193.9892	898.8331	57.971	42969.389	135388.5788	1724872.0767	1303.69	0.054392	319.441	-0.065082	277.2065	0.21623	937.2652	-0.2808	901.1323	211821.9375	686.0169	-0.15167	849.4034	-0.28074	7210100	-0.0077869	117.737	53.4916	53.2744	86.0371	84.8327	19444.375	72.4619	-0.089667	80.9555	1207360
015	2019-01-24t1920	1548379425.2	larva	52.0218	-1.9991	-189.9884	1005.3913	59.9175	51288.9107	161607.4656	2177374.4635	1917.24	1.253	402.111	1.1851	311.3962	0.63988	1427.936	1.3513	1370.5833	384114.7812	967.2873	1.418	1266.7801	1.3603	10815600	1.1131	108.826	55.0098	54.8359	88.2516	86.7704	23739.668	74.1399	0.016036	83.1134	1479600
015	2019-01-24t2320	1548393818.58	adult	56.0199	1.9991	-185.9902	735.0327	68.7698	41309.0932	130708.1907	1913456.326	1911.62	0.83117	396.651	0.65514	301.8295	0.20587	1536.2095	1.2864	1518.6011	333357.4688	1002.145	1.1506	1376.0866	1.3838	8576390	-0.31623	110.915	54.4809	54.2217	87.1017	85.8661	18901.0781	73.3446	-0.15031	82.4596	1177990
015	2019-01-25t0320	1548408220.29	adult	60.0204	5.9996	-181.9897	1094.3491	70.0254	61310.4781	193097.6622	2917259.0063	2475.92	1.7293	460.159	1.4536	322.5074	0.36147	1828.87	1.9082	1793.2794	587067.25	1254.3342	2.3055	1651.0932	2.1428	14762400	1.7004	249.579	53.7671	53.4633	87.7705	85.6449	28174.3203	72.9459	-0.33252	81.8294	1724900
015	2019-01-25t0720	1548422620.06	adult	64.0204	9.9995	-177.9898	1184.8843	68.3834	65331.5302	205922.067	3085312.8427	2440.47	1.279	488.947	1.5578	349.3807	0.6129	1969.4308	1.9485	1933.2554	675514.75	1373.5422	2.5473	1780.0649	2.2268	16723400	1.9691	192.185	53.1366	52.8853	86.327	84.4796	29610.1426	72.3262	-0.6805	80.9941	1817430
015	2019-01-25t1120	1548437020.01	adult	68.0203	13.9995	-173.9898	1080.137	69.3116	61374.0994	193298.2426	2952493.9954	2380.98	0.84169	546.696	2.1464	438.7261	1.887	1948.2667	1.4735	1906.8824	627341.875	1408.6097	2.3091	1793.6372	1.8642	17550000	1.8445	271.707	54.7365	54.4054	89.7983	86.7031	28915.0508	74.3352	-0.25461	83.4052	1757150
015	2019-01-25t1520	1548451421.65	adult	72.0208	17.9999	-169.9894	1141.8058	69.2059	65781.5541	207166.5573	3187662.4161	2236.26	0.29889	555.374	1.9116	455.4026	1.8804	1863.3823	0.86946	1833.488	641003.5	1399.8749	1.8891	1754.0674	1.3577	19094900	2.0093	123.322	55.0772	54.7706	87.5375	85.8488	30112.9062	74.0835	-0.51109	82.3055	1893660
015	2019-01-25t1920	1548465822.35	adult	76.021	22.0001	-165.9892	1073.6522	71.9258	63203.6434	199135.9806	3170255.2875	2744.96	1.009	610.518	2.4287	502.1375	2.3372	2224.9065	1.6866	2197.2109	736444.0625	1529.5714	2.2653	2040.0007	2.1151	20166600	2.0502	142.97	56.011	55.7371	89.6985	88.0114	29690.2031	75.216	-0.27364	84.3715	1850160
015	2019-01-25t2320	1548480222.75	adult	80.0211	26.0002	-161.989	1095.4856	74.3566	64500.0429	203215.3463	3201836.8261	2077.42	-0.37501	553.131	1.3017	456.1593	1.4298	1802.3154	0.20331	1791.1814	607380.3125	1334.6191	1.0214	1683.6885	0.57594	18639400	1.312	201.972	57.0829	56.7755	92.3291	90.0387	31114.9082	77.1884	0.2354	86.5365	1923580
015	2019-01-26t0320	1548494623.49	adult	84.0213	30.0004	-157.9888	1072.6262	72.7244	63776.2734	200889.8615	3244899.7602	2256.12	-0.21332	471.751	-0.04107	389.0619	0.32061	1719.8301	-0.19968	1673.0964	574423.25	1123.1382	-0.18949	1503.0998	-0.23397	15716400	0.22139	158.505	56.596	56.1404	93.4166	91.5362	31201.1289	77.4103	0.084663	87.3717	1885500
015	2019-01-26t0720	1548509023.92	adult	88.0214	34.0006	-153.9887	1070.7512	75.0577	61303.5006	193100.3962	3083402.8385	2103.25	-0.58528	493.393	0.12271	423.7114	0.66373	1667.1887	-0.47572	1645.0811	535167.5625	1170.4805	-0.07126	1537.8899	-0.25187	15805800	0.12486	161.808	57.9561	57.5587	94.9091	92.6814	30465.8125	78.6936	0.27381	88.9486	1856620
015	2019-01-26t1120	1548523422.78	adult	92.0211	38.0002	-149.989	1097.7361	72.9239	64337.0324	202632.2038	3254029.5292	2714.52	0.28134	464.947	-0.35793	409.3189	0.36629	1913.3917	0.075885	1827.7377	644813	1031.4308	-0.80788	1627.4669	-0.066597	15627800	-0.017666	218.514	60.0508	59.5204	99.7283	97.321	33608.4453	81.3898	0.88507	92.6455	2018430
015	2019-01-26t1520	1548537823.58	adult	96.0213	42.0005	-145.9888	1111.0737	69.7564	59838.0121	188343.5205	2842764.2035	2446.7	-0.23192	472.525	-0.33209	416.9641	0.37885	1785.0078	-0.35939	1735.3741	560492.4375	1072.345	-0.66762	1527.3164	-0.48437	14808900	-0.31903	195.435	58.7686	57.9586	103.4121	99.6214	32471.3984	80.6663	0.37091	93.4425	1841810
015	2019-01-26t1920	1548552223.7	adult	100.0214	46.0005	-141.9888	993.2652	73.6143	59171.7393	186436.9947	3038954.4686	2399.69	-0.37795	456.961	-0.57839	408.3835	0.21009	1666.7388	-0.73064	1592.2047	516689	989.6893	-1.0758	1403.2767	-0.94752	14130100	-0.54978	290.383	59.8132	59.3181	101.5113	97.1073	31468.5078	80.5475	0.063863	91.3532	1849540
015	2019-01-26t2320	1548566623.96	adult	104.0214	50.0006	-137.9887	1010.2943	71.3023	58864.0424	185484.7835	2894017.1108	3566.28	1.2483	525.353	0.23875	459.6538	0.78067	2110.1616	0.33124	2015.1188	649929.8125	1177.2429	-0.24552	1743.7957	0.075253	16159900	0.020797	408.658	59.6471	58.9684	108.1579	102.8499	33312.6328	82.0803	0.23767	95.6729	1834750
015	2019-01-27t0320	1548581025.68	adult	108.0219	54.0011	-133.9882	982.6764	75.9316	58013.3276	182853.2099	2919402.9072	3937.52	1.6802	488.969	-0.22807	434.3228	0.44659	2058.2256	0.14112	1911.331	625700.5625	1066.7703	-0.74513	1593.8556	-0.4356	14825500	-0.36267	157.615	60.7275	60.0622	106.5839	103.4835	32401.4961	82.6171	0.119	96.0483	1841260
015	2019-01-27t0720	1548595423.99	adult	112.0214	58.0006	-129.9887	960.2341	76.4717	59802.7861	188563.8736	3162099.1698	1911.83	-1.2021	494.609	-0.16403	432.8467	0.41199	1612.3987	-0.9931	1587.874	503068.375	1150.6399	-0.36883	1500.2321	-0.74878	15426800	-0.18561	273.695	62.5896	61.807	110.4386	107.6419	34456.8555	85.5907	0.61701	99.9651	1952170
015	2019-01-27t1120	1548609823.63	adult	116.0213	62.0005	-125.9888	986.037	69.9669	56341.5553	177483.9834	2754624.4444	3364.5	0.72367	558.713	0.60332	493.3169	1.0965	2290.6479	0.61139	2220.9116	675741.125	1319.4879	0.38119	1921.6735	0.49931	16453500	0.10694	238.091	63.2778	62.3487	116.9752	112.5631	34507.6953	86.9344	0.66461	103.7987	1863470
015	2019-01-27t1520	1548624224.23	adult	120.0215	66.0007	-121.9886	964.553	71.4204	52945.7134	166829.2096	2526637.2124	3631.55	1.0043	619.972	1.3269	543.9348	1.6594	2608.6555	1.3156	2538.2964	725206.25	1488.0419	1.1251	2239.4446	1.4077	17185600	0.31184	167.276	63.7199	62.6689	118.4555	115.3473	32930.6211	87.9679	0.62839	105.2987	1766320
015	2019-01-27t1920	1548638623.97	adult	124.0214	70.0006	-117.9887	995.4316	69.7931	54939.4191	173036.6957	2638138.5013	3615.67	0.9179	689.644	2.1354	562.3201	1.8548	2740.1636	1.5663	2679.1066	789167.125	1743.1264	2.2354	2428.3942	1.9178	19830000	1.0063	237.966	62.911	61.6435	122.7783	117.8793	35360.1562	88.6559	0.50759	108.6158	1808940
015	2019-01-27t2320	1548653024.6	adult	128.0216	74.0008	-113.9885	1024.8275	75.7887	60241.5017	189808.7206	3047721.9356	3799.39	1.0848	630.688	1.4525	508.4379	1.2538	2805.752	1.6623	2689.3562	883811.875	1601.9034	1.634	2316.7439	1.5608	19856600	1.0045	162.138	61.6413	60.6431	113.8044	111.0096	35848.3828	85.3848	-0.4207	102.7269	1940720
015	2019-01-28t0320	1548667424.34	adult	132.0215	78.0007	-109.9886	1102.9604	73.4775	64236.5654	202351.6441	3189087.4846	3935.18	1.1952	614.363	1.273	542.717	1.6325	2577.6384	1.1144	2430.4559	866086.5	1486.319	1.1515	2168.6941	1.1195	20630900	1.1904	177.797	60.9498	59.8033	117.3155	113.3822	39418	86.3843	-0.42146	102.9357	2046760
015	2019-01-28t0720	1548681824.5	adult	136.0216	82.0007	-105.9886	1047.9187	69.599	59901.0596	188692.4833	2891941.8953	4718.66	2.08	704.587	2.3095	463.8547	0.79162	3387.094	2.8375	3259.7874	1063547.5	1959.5267	3.1702	2722.9761	2.6381	22059200	1.533	424.278	62.4503	61.1832	120.5071	116.6495	37839.2188	88.791	-0.15971	107.7475	1955200
015	2019-01-28t1120	1548696224.8	adult	140.0217	86.0008	-101.9885	1080.1204	69.5952	62036.4199	195374.7297	3038763.1032	4905.62	2.2552	656.113	1.7761	530.8469	1.5363	3022.4287	2.0179	2876.1868	982289.3125	1624.4037	1.7658	2408.6483	1.7574	21280400	1.3383	308.249	64.6551	63.4237	127.953	123.5298	41584.7148	89.3988	-0.2439	111.0799	2097020
015	2019-01-28t1520	1548710624.8	adult	144.0217	90.0008	-97.9885	1101.9587	72.5935	65839.7526	207387.405	3345208.693	4395.65	1.6434	639.887	1.6143	583.4165	2.1279	2702.9763	1.3292	2588.4901	929823.875	1445.5186	1.0369	2165.1437	1.098	21999300	1.5076	293.909	63.4989	62.5222	122.4968	118.7211	42138.9102	87.5031	-0.73955	107.3281	2183090
015	2019-01-28t1920	1548725025.04	adult	148.0217	94.0009	-93.9884	982.0319	75.5738	60802.1248	191799.4468	3136832.8574	4362.38	1.5943	697.444	2.2797	576.1087	2.0792	3166.4519	2.29	3077.4502	1006931.6875	1665.5058	1.9691	2446.7507	1.8543	22139000	1.5423	356.985	65.6126	64.0273	137.9492	134.0439	43867.8594	92.2364	-0.13457	119.76	2082740
015	2019-01-28t2320	1548739425.69	adult	152.0219	98.0011	-89.9882	1125.7388	73.7168	65873.0493	207443.0592	3321618.5652	4910.41	2.2212	648.239	1.7629	597.5183	2.3512	3030.0229	2.0209	2879.4543	1045357.9375	1485.2334	1.253	2263.001	1.3866	22320200	1.598	218.33	64.1167	63.0928	119.5181	115.1385	41233.7344	88.6958	-0.83926	106.1941	2207670
015	2019-01-29t0320	1548753824.85	adult	156.0217	102.0008	-85.9885	1021.0928	72.9281	62307.1375	196417.0785	3185674.1698	3970.24	1.1743	671.881	2.0638	487.754	1.1924	2909.2043	1.7962	2793.7012	945491.375	1739.4417	2.3267	2439.0939	1.874	21835500	1.5085	309.451	64.2579	63.1983	116.9234	113.0012	38000.1172	88.4057	-1.0139	104.8635	2088320
015	2019-01-29t0720	1548768225.57	adult	160.0219	106.001	-81.9883	1150.0201	72.9825	66669.6659	209921.5287	3326991.429	4854.58	2.1872	623.287	1.5549	538.2556	1.7825	2785.0276	1.5647	2620.0803	971974.625	1445.921	1.1587	2075.752	0.94921	21717200	1.5053	383.199	65.8812	64.6542	125.8189	120.8808	43910.8086	91.2632	-0.74463	110.2617	2295500
015	2019-01-29t1120	1548782625.34	adult	164.0218	110.001	-77.9883	1113.7799	75.7947	66921.5543	210762.3056	3506768.0405	3881.62	1.1209	558.232	0.86234	483.6699	1.2207	2712.8481	1.4564	2597.2406	949496.8125	1282.7226	0.53275	2198.9407	1.31	19512400	1.0311	163.798	63.2963	62.3253	113.1056	109.7354	39586.9531	86.9197	-1.4482	102.6466	2212460
015	2019-01-29t1520	1548797026.19	adult	168.0221	114.0012	-73.9881	1090.2367	72.9142	64692.6707	203809.2917	3245816.4107	3475.04	0.69733	601.667	1.4132	551.1104	2.026	2460.0056	0.98356	2364.7122	831481.875	1350.4378	0.8623	2003.8702	0.84744	20330900	1.2755	328.156	64.0111	62.8082	122.3612	118.0048	41358.0703	89.9498	-1.168	108.1877	2163000
015	2019-01-29t1920	1548811425.5	adult	172.0219	118.001	-69.9883	1133.2064	77.8522	68533.6088	215859.5361	3548455.019	3271.77	0.50219	532.926	0.66529	492.481	1.4162	2285.1462	0.66973	2206.8452	818082.375	1200.9391	0.28992	1784.7209	0.31903	19069700	1.0262	256.182	64.4502	63.4404	118.8421	115.478	42545.4727	88.3957	-1.4707	105.2649	2306220
015	2019-01-29t2320	1548825825.86	adult	176.022	122.0011	-65.9882	1083.1197	74.0826	65735.039	207074.8353	3413881.3643	3847.04	1.2454	553.212	0.97566	391.2673	0.30725	2744.0415	1.6968	2680.8907	943950.25	1386.6443	1.147	2182.7783	1.4498	18999500	1.0918	183.247	64.569	63.3623	120.202	115.1853	41349.4844	89.8014	-1.4168	107.2654	2217560
015	2019-01-30t0320	1548840225.86	adult	180.022	126.0011	-61.9882	1174.9408	74.5204	71452.0835	225006.9173	3703186.1916	3885.75	1.3633	492.165	0.29546	418.3228	0.67119	2434.1479	1.1241	2359.7072	910371.375	1111.1657	0.028059	1823.3992	0.55234	18362200	1.008	189.512	69.0303	68.0327	124.1781	119.5643	46442.6055	93.8824	-1.0591	111.3504	2575450
015	2019-01-30t0720	1548854626.15	adult	184.022	130.0012	-57.9881	1183.829	74.9355	69546.3814	218952.7564	3540842.3329	3670.63	1.1968	472.031	0.1129	427.2811	0.83668	2334.4724	1.0048	2244.5212	849748	1002.9722	-0.37871	1737.9728	0.40287	17157400	0.7976	175.298	68.721	67.6273	123.2376	119.2667	44858.4922	94.4452	-1.1295	110.4502	2497870
015	2019-01-30t1120	1548869026.15	adult	188.022	134.0012	-53.9881	1070.4384	77.3315	67278.31	212002.5903	3589549.43	3912.78	1.6084	495.435	0.48839	440.2716	1.0562	2377.6414	1.2001	2257.0773	836929.75	1083.3112	0.057825	1793.9678	0.65235	17393300	0.96677	210.186	69.9607	68.964	125.2429	121.5543	43960.2734	96.258	-1.0642	113.5191	2456110
015	2019-01-30t1520	1548883430.21	adult	192.0232	138.0023	-49.987	767.4388	73.5041	47193.3221	149788.3391	2371286.5946	4531.59	2.5392	481.701	0.39166	402.8687	0.6591	2740.6812	2.145	2610.4382	676948.25	1104.0094	0.24168	2123.0829	1.7075	11884100	-0.45162	259.012	71.402	70.5866	122.3331	117.7525	30216.2695	95.6981	-1.2614	110.108	1761560
015	2019-01-30t1920	1548897825.18	adult	196.0218	142.0009	-45.9884	1147.5005	78.0444	72909.3853	229656.5041	3964855.3409	3886.58	1.8235	444.34	-0.032159	391.6209	0.57626	2223.4094	1.0752	2144.6536	847119	953.7077	-0.38202	1663.0356	0.47469	16896900	1.0615	178.679	69.7971	68.7598	124.1076	120.579	47284.9766	95.5906	-1.4045	112.2117	2654170
015	2019-01-30t2320	1548912226.01	adult	200.022	146.0011	-41.9881	1132.4867	75.6074	69308.411	218288.1102	3631178.4778	3473.37	1.3886	458.886	0.24925	412.1286	0.89697	2164.3765	1.0573	2108.4381	783504.25	976.9449	-0.1851	1654.9096	0.55481	16601100	1.0994	301.992	72.908	71.7312	130.8731	125.2517	47376.0469	100.2153	-1.0442	117.7142	2637590
015	2019-01-31t0320	1548926626.45	adult	204.0221	150.0013	-37.988	1119.0884	75.9944	65719.2227	206973.2189	3326000.4357	2949.86	0.76976	474.289	0.55918	436.5096	1.2804	1957.6882	0.67144	1897.2603	673444.75	1001.2621	0.027986	1542.8294	0.31611	16292800	1.1369	321.019	73.7892	72.1481	138.5128	133.6546	47648.4219	104.9563	-0.68284	123.8569	2534810
015	2019-01-31t0720	1548941026.52	adult	208.0222	154.0013	-33.988	1052.4803	76.1758	59091.3798	186354.5226	2850227.4007	2597.4	0.36349	468.933	0.5796	430.5423	1.2749	1923.7172	0.70611	1887.8796	596352.3125	993.4615	0.086539	1589.5166	0.57158	14491900	0.70401	264.933	77.388	75.8109	151.7399	145.1445	47039.3789	109.9784	-0.30326	132.052	2391600
015	2019-01-31t1120	1548955427.08	adult	212.0223	158.0014	-29.9878	707.8387	75.5838	42151.0714	133658.8479	2074790.8232	2722.52	0.6621	506.22	1.2577	438.9462	1.4654	1958.1782	0.92504	1927.8624	432757.375	1110.4575	0.81833	1651.4925	0.89193	11152000	-0.27231	262.239	82.1599	80.1052	164.3805	155.2655	36328.0938	118.3172	0.40131	142.8671	1809980
015	2019-01-31t1520	1548969784.15	adult	216.0104	161.9895	-25.9998	635.0423	80.8924	38393.482	122176.9487	1979325.1627	2969.55	1.1806	475.411	0.90109	390.58	0.87552	2026.7859	1.2536	2001.0276	407383.9688	1065.012	0.69948	1712.8863	1.2303	9534360	-0.73845	260.579	82.0393	79.8359	161.6823	156.183	32498.1348	120.3812	0.46065	145.8147	1645300
015	2019-01-31t1920	1548984186.77	adult	220.0111	165.9902	-21.999	1039.5211	71.651	60045.1849	189118.2883	2990417.4177	2862.16	1.1556	422.332	0.15157	336.3916	0.17737	1785.2076	0.72718	1696.1389	560555.1875	927.1772	0.041927	1435.7397	0.41227	13257400	0.69337	226.027	81.9777	79.564	160.0854	155.5402	50266.8203	118.3124	0.11016	143.2466	2573360
015	2019-01-31t2320	1548998583.74	adult	224.0103	169.9894	-17.9999	772.1365	88.1035	50670.4034	160495.2907	2821721.0319	2695.71	1.0283	402.921	-0.078692	299.5843	-0.30008	1744.5818	0.75553	1685.8911	462314.1875	916.501	0.094675	1371.9163	0.30926	10644400	-0.15104	220.572	82.3818	80.0048	157.9586	152.815	41859.0234	120.5657	0.18931	143.8674	2176360
015	2019-02-01t0320	1549012983.31	adult	228.0101	173.9893	-14	700.5081	83.2303	43728.2172	138485.0213	2351781.0774	2180.14	0.24595	407.982	0.11232	345.6529	0.43554	1605.4799	0.48375	1582.5814	367654.875	870.0288	-0.071404	1279.515	0.092694	9309340	-0.576	215.555	84.4917	82.0606	164.0548	160.511	37568.543	125.5194	0.52657	150.4285	1927930
015	2019-02-01t0720	1549027382.92	adult	232.01	177.9892	-10.0001	563.7524	80.8436	35466.986	112955.5435	1876865.6155	1849.03	-0.26645	405.145	0.17395	338.8512	0.40042	1413.0566	0.013573	1390.6899	262828.5312	866.9765	0.033414	1209.1909	-0.054306	7506920	-1.2667	197.641	83.7439	81.7666	155.7719	153.0126	28973.5762	120.805	-0.06516	143.2846	1551690
015	2019-02-01t1120	1549041783.03	adult	236.0101	181.9892	-6.0001	640.7408	79.8459	39619.6403	125553.5899	2120414.2463	1609.53	-0.65651	395.805	0.11374	347.9354	0.61376	1261.2321	-0.36778	1230.6533	261075.0312	808.2184	-0.23763	1103.9972	-0.35666	8186030	-0.89487	219.998	86.2788	83.2412	169.1787	165.8549	35019.9844	128.7443	0.54879	154.5284	1784420
015	2019-02-01t1520	1549056183.89	adult	240.0103	185.9894	-1.9998	769.8904	75.3195	46910.1367	148108.2035	2453239.0728	1786.25	-0.16383	397.772	0.28854	364.2219	0.9565	1160.6942	-0.60907	1100.8671	284370.0938	771.3088	-0.38014	1003.5704	-0.66909	9736660	0.00021047	212.252	89.3541	87.4599	166.2326	161.9302	40726.9883	128.3383	0.37098	151.179	2187210
015	2019-02-01t1920	1549070582.75	dead	244.01	189.9891	1.9998	768.1639	78.0551	46185.5314	145817.9996	2419882.3709	1441.81	-0.88115	408.226	0.68421	377.4542	1.27	1145.3611	-0.55098	1133.8655	277177.375	778.6985	-0.18935	1010.6902	-0.52713	9839050	0.25727	235.513	92.8315	90.9652	168.7535	164.7133	40838.3398	131.6686	0.54213	155.6049	2237430
018	2019-01-22t1520	1548192159.86	egg	-1.9989	-70.0207	-182.0224	1196.2762	41.1971	36697.4196	115413.1458	945569.3897	911.768	4.518	42.4732	0.73461	41.7289	0.50323	85.8555	1885.6515	76.3238	16827.7	62.8461	1.6376	72.5418	2.2622	831244	7.2951	1343.46	50.4699	49.968	98.7101	85.4381	19347.2	70.7728	1.4292	80.5878	987746
018	2019-01-22t1920	1548206551.64	larva	1.9989	-66.023	-178.0247	751.3486	43.0449	19646.2146	62510.3296	470329.5698	884.254	3.8661	63.3746	0.64229	62.913	0.47937	116.182	2458.9825	99.6064	12431.5	85.4642	1.1478	96.04	1.4528	672594	3.149	1404.18	52.6052	52.0193	113.332	88.8059	12126.6	72.3967	1.3784	83.2943	558299
018	2019-01-22t2320	1548220951.29	larva	5.9988	-62.0231	-174.0248	723.6419	31.7717	19060.4814	60277.4077	402252.4818	1000	3.8208	66.8579	0.27909	66.4726	0.19338	124.376	1199.7228	105.9839	12810.8	89.8893	0.48192	101.2914	0.60566	685361	1.6556	1405.13	55.1309	54.4406	116.51	89.235	12000.5	75.9266	1.3859	85.9119	565147
018	2019-01-23t0320	1548235350.85	larva	9.9986	-58.0232	-170.0249	728.7301	31.4926	19259.5141	60941.1142	407037.836	1006.65	3.3254	71.1893	-0.080759	70.3953	-0.090635	129.332	-0.021027	111.4443	13450.6	95.2032	-0.1332	105.8911	-0.11634	736311	0.76064	1333.02	56.7207	55.9044	118.565	91.6602	12330.8	78.3309	1.3684	88.1494	586662
018	2019-01-23t0720	1548249751.69	larva	13.9989	-54.023	-166.0247	733.9794	29.9517	18538.5513	58544.2491	376681.8587	947.822	2.5889	76.8245	-0.43053	76.2656	-0.34863	136.804	-0.92849	119.1606	13680.4	101.8255	-0.69611	113.6327	-0.71259	767938	0.08431	1456.36	57.4991	56.7897	120.975	93.2983	12097.5	79.0801	1.3042	89.7473	574761
018	2019-01-23t1120	1548264213.94	larva	18.0162	-50.0057	-162.0074	775.505	33.1963	21433.9796	67727.4873	476605.0395	971.541	2.1945	80.4215	-0.82744	79.7181	-0.65158	139.073	-1.5313	123.2744	15993.4	105.4951	-1.2553	117.5276	-1.2692	923802	-0.3494	1315	57.5267	56.8529	115.868	93.2065	13324.8	78.8801	1.2073	89.3921	660810
018	2019-01-23t1520	1548278618.2	larva	22.0173	-46.0045	-158.0062	775.6026	33.1219	21373.266	67543.7429	472714.7781	251.403	-0.90505	84.3224	-1.2312	83.68	-0.95223	131.423	-2.0645	128.6122	15113.6	110.3013	-1.7643	123.2245	-1.7478	967178	-0.8023	257.095	59.5295	59.1292	97.6798	93.8895	11233.2	80.9384	1.1898	90.4566	682804
018	2019-01-23t1920	1548293031.62	larva	26.0211	-42.0008	-154.0025	783.0643	33.5998	21964.8634	69428.4599	495916.0387	222.348	-1.3646	88.0403	-1.6537	87.3613	-1.2667	136.973	-2.4107	133.5814	16162.8	114.458	-2.2472	127.9275	-2.186	1037730	-1.1744	256.555	59.6738	59.4009	98.3299	95.1763	11602.9	80.7174	1.085	90.3197	703375
018	2019-01-23t2320	1548307410.85	larva	30.0153	-38.0066	-150.0082	484.9418	87.9769	28225.9151	90306.8152	1488124.4638	471.401	-0.84462	186.916	-0.41317	162.0305	-0.38334	406.292	-1.061	401.51	60131.3	328.2607	-0.77612	385.1985	-0.86209	2759250	-0.38227	241.329	57.9769	57.6032	95.42	91.8824	14122.2	79.3128	0.91474	88.4929	855855
018	2019-01-24t0320	1548321831.99	larva	34.0212	-34.0007	-146.0024	778.6119	36.6692	20984.5087	66325.3835	463580.8081	248.972	-1.9258	94.8882	-2.5775	94.1539	-1.9511	144.694	-2.9998	141.7972	16350.4	122.034	-3.1411	136.2117	-2.9624	1070340	-1.8637	262.276	59.6083	59.3869	97.6778	93.958	11037.6	80.8085	0.8573	90.5501	672382
018	2019-01-24t0720	1548336232.83	larva	38.0214	-30.0005	-142.0021	655.9259	59.1573	29474.637	93222.2739	1118081.1983	642.431	-0.97033	234.434	-0.56866	213.1322	-0.2636	549.318	-1.1176	541.7949	85693.6	436.0404	-0.89372	511.0044	-1.0201	3636310	-0.64709	308.783	56.4042	55.9723	92.2042	89.4114	14383.9	76.5857	0.46618	86.0199	874886
018	2019-01-24t1120	1548350632.21	larva	42.0212	-26.0006	-138.0023	778.2904	47.5138	30253.9882	95270.2258	1004001.8806	1014.24	-0.19216	285.411	-0.070608	258.4599	0.2637	802.484	-0.25557	779.6597	128397	528.8472	-0.64233	704.7869	-0.35806	4566570	-0.60343	296.31	55.115	54.8438	92.6598	89.7133	14825.6	75.8643	0.32006	85.8462	881841
018	2019-01-24t1520	1548365035.95	larva	46.0223	-21.9996	-134.0013	805.281	65.5965	41240.6379	130246.4416	1758257.9386	796.63	-1.1733	256.242	-1.1168	225.9381	-0.65125	639.821	-1.4291	630.3845	138841	470.7533	-1.5842	596.6631	-1.4181	5540470	-0.57414	295.081	56.9239	56.6777	94.7449	91.2932	20559.6	77.7555	0.41065	87.4625	1230810
018	2019-01-24t1920	1548379439.2	larva	50.0232	-17.9987	-130.0004	880.3061	59.8365	43010.2968	135532.4063	1778323.2422	1038.65	-0.82247	296.05	-0.75251	267.0679	-0.11289	790.301	-1.1166	769.0942	178608	554.3248	-1.3595	694.9055	-1.2891	6682440	-0.48936	106.824	55.5051	55.2198	88.1259	87.0589	19916.5	74.8812	0.11829	83.7609	1252860
018	2019-01-24t2320	1548393832.23	larva	54.0212	-14.0006	-126.0023	843.9191	59.6363	41979.2649	132303.182	1767647.4559	1675.76	0.45135	372.281	0.37686	296.9712	0.23155	1327.35	0.69901	1295.4515	293344	871.1433	0.48787	1190.5719	0.74305	8202840	-0.26108	273.146	55.0362	54.7089	87.907	85.7477	19427.4	73.6654	-0.069646	82.2038	1212670
018	2019-01-25t0320	1548408234.02	larva	58.0217	-10.0001	-122.0018	1052.1641	63.0431	53752.7102	169226.2421	2357783.0689	1448.16	-0.41503	374.545	0.030046	306.5737	0.17874	1181.21	-0.27537	1156.4501	333101	866.4227	0.025821	1094.228	-0.12779	10552100	0.27371	119.14	54.8852	54.7182	86.6532	85.2759	24436.2	73.6243	-0.14258	82.0699	1546280
018	2019-01-25t0720	1548422633.85	larva	62.0217	-6.0002	-118.0019	1034.6627	74.0374	58693.3025	185119.6135	2828115.8504	1408.02	-0.76983	345.452	-0.84837	284.1411	-0.45052	1141.36	-0.75257	1118.1184	351538	792.0089	-0.80124	1047.4571	-0.68246	10606100	-0.10427	226.108	56.1063	55.7053	90.4052	88.0685	27844.8	75.9085	0.31175	84.7285	1722580
018	2019-01-25t1120	1548437033.69	larva	66.0217	-2.0002	-114.0019	1020.8183	72.2331	56433.0463	177794.5624	2685189.0738	1450.34	-0.91005	378.145	-0.55149	298.9147	-0.37048	1196.48	-0.84658	1176.7	354157	880.7453	-0.56517	1095.7463	-0.77995	11164700	-0.243	297.806	56.6133	56.3348	92.7136	89.9233	27443.2	76.9869	0.64193	86.3244	1671510
018	2019-01-25t1520	1548451435.3	adult	70.0221	2.0002	-110.0015	932.5069	66.5448	49152.7021	154832.4801	2247728.0655	2656.53	1.2386	445.379	0.29767	361.1721	0.4828	1892.11	1.1395	1842.8278	488163	1077.022	0.26858	1572.4226	0.81716	11463200	-0.43342	177.821	56.4476	56.0339	91.3371	89.5436	23565	77.401	0.7522	86.3469	1452850
018	2019-01-25t1920	1548465836.13	adult	74.0223	6.0005	-106.0012	980.9358	69.0225	55639.8397	175361.8911	2702300.3308	1639.04	-0.92418	419.077	-0.36822	369.9508	0.42953	1301.7	-0.97398	1263.8772	378795	887.8832	-0.99472	1191.6772	-0.8978	12193900	-0.43671	350.618	55.4131	55.0382	93.5111	90.3199	27211.7	76.9126	0.43756	86.6479	1612350
018	2019-01-25t2320	1548480236.51	adult	78.0224	10.0006	-102.0011	947.9655	69.7665	53225.2864	167768.3853	2535743.4438	2193.85	-0.086974	477.37	0.30263	394.769	0.62706	1809.64	0.34652	1789.9303	504891	1121.0408	0.032955	1643.9184	0.54218	13297100	-0.28828	109.058	56.494	56.1845	90.014	88.4811	25113.9	76.0941	-0.051424	85.4096	1573640
018	2019-01-26t0320	1548494637.28	adult	82.0226	14.0008	-98.0009	961.7531	66.7319	52231.0146	164670.5714	2440977.5607	1663.35	-1.1578	517.793	0.68995	483.9006	1.7269	1469.01	-0.82167	1457.2616	402508	1087.2556	-0.30045	1388.0359	-0.55666	14161600	-0.18773	317.158	58.1045	57.7849	94.8867	92.2368	25998.9	78.6031	0.61915	88.504	1589160
018	2019-01-26t0720	1548509037.78	adult	86.0228	18.0009	-94.0008	987.0128	67.6475	54755.0559	172537.3276	2583932.411	2830.55	0.67069	533.667	0.73989	470.8016	1.3677	2101.39	0.80212	2038.3342	603099	1212.0898	0.18276	1797.326	0.69715	15289000	0.02377	218.899	55.3994	55.029	89.701	87.6324	25744.2	74.7734	-0.93026	83.7455	1587140
018	2019-01-26t1120	1548523436.62	adult	90.0225	22.0006	-90.0011	1008.2499	70.0596	55953.1185	176399.9958	2663414.6573	1849.78	-1.0393	510.654	0.29523	482.6639	1.3769	1532.73	-0.88365	1519.9286	449089	1112.8177	-0.38979	1426.9272	-0.68009	14954500	-0.18024	322.067	57.3245	56.9361	95.0451	91.5058	27848.2	78.0896	-0.053574	87.3244	1678750
018	2019-01-26t1520	1548537837.56	adult	94.0227	26.0009	-86.0008	961.1914	69.6407	55602.8918	175272.2137	2716585.3507	2067	-0.77555	487.29	-0.10685	464.7021	1.0248	1539.47	-0.9548	1490.1525	447986	964.018	-1.1486	1350.4569	-1.0218	14167000	-0.48463	281.032	57.5441	57.1388	93.5707	91.2293	27229.1	77.8314	-0.38523	87.2792	1672980
018	2019-01-26t1920	1548552237.64	adult	98.0227	30.0009	-82.0008	996.8922	67.482	54240.5415	170935.5641	2496066.926	1895.09	-1.1015	494.022	-0.087423	460.8776	0.8864	1589.53	-0.8973	1563.5073	451425	1098.6625	-0.56547	1462.0768	-0.73021	14021300	-0.56899	317.122	59.8955	59.6412	96.5547	93.3674	27421.5	80.7201	0.24947	90.4318	1699950
018	2019-01-26t2320	1548566637.96	adult	102.0228	34.001	-78.0007	975.1655	70.0829	54747.7082	172477.4045	2650804.9211	2260.35	-0.61423	469.792	-0.43464	410.2889	0.20973	1758.2	-0.52769	1727.5469	504604	1086.0905	-0.64793	1577.1109	-0.42249	13462300	-0.75089	239.87	57.6882	57.4257	95.3172	93.2206	27356	79.2545	-0.43773	89.2418	1653110
018	2019-01-27t0320	1548581039.71	adult	106.0233	38.0014	-74.0002	934.6757	73.1665	52548.1009	165613.7646	2600359.0639	2142.48	-0.83336	462.858	-0.54146	396.4901	0.012041	1728.07	-0.65602	1712.6331	476948	1041.5866	-0.85726	1481.0811	-0.76804	12729500	-0.9613	270.638	57.8375	57.5101	96.9036	94.4094	26745.4	80.2398	-0.39768	90.4328	1590650
018	2019-01-27t0720	1548595437.91	adult	110.0228	42.0009	-70.0007	908.8623	70.6687	48314.1548	152234.6444	2262766.2044	2221.43	-0.75452	452.074	-0.66887	403.6776	0.08691	1594.46	-1.024	1530.2003	404992	962.6455	-1.1974	1355.1788	-1.1747	11438800	-1.2996	242.417	61.0778	60.5852	100.988	98.7127	25651	83.9318	0.32315	94.368	1545450
018	2019-01-27t1120	1548609837.72	adult	114.0228	46.0009	-66.0008	775.042	80.767	51927.242	164393.5317	2922742.5483	1692.06	-1.5014	330.476	-2.1173	179.53	-2.5017	1378.66	-1.5682	1370.4832	373616	863.4502	-1.6203	1191.4587	-1.6808	8937720	-1.9569	331.789	61.4254	60.839	101.548	99.2147	27519.5	84.2175	0.13211	95.2618	1661250
018	2019-01-27t1520	1548624238.25	adult	118.0229	50.001	-62.0006	780.9851	75.3271	46879.6195	147993.4555	2420514.4695	1668.47	-1.5347	333.622	-2.0508	223.7871	-1.966	1424.71	-1.4624	1419.1761	349053	797.5106	-1.8863	1279.3229	-1.4152	8171740	-2.1136	140.335	62.7405	62.2267	103.332	101.6655	25316.4	85.7248	0.23555	97.2892	1536760
018	2019-01-27t1920	1548638638.06	adult	122.0229	54.001	-58.0007	806.8857	73.8449	46253.6342	146013.4508	2294325.5529	2307.32	-0.71685	320.175	-2.1745	198.9222	-2.213	1749.35	-0.70591	1725.0375	423344	736.5246	-2.124	1530.1076	-0.67709	7740560	-2.1697	150.356	63.8694	63.1922	106.622	104.7509	25802.6	88.0593	0.50707	99.8977	1544110
018	2019-01-27t2320	1548653038.77	adult	126.0231	58.0012	-54.0005	541.9184	92.0644	35944.327	114731.076	2043247.9656	930.268	-2.4391	289.268	-2.4938	219.4861	-1.9466	803.294	-2.8628	790.8891	151019	618.1484	-2.6033	741.7419	-2.9359	5422330	-2.7051	131.734	64.1584	63.4002	106.278	104.3581	19980.3	89.1556	0.4862	100.2648	1202650
018	2019-01-28t0320	1548667438.61	adult	130.023	62.0011	-50.0005	535.8201	91.9823	35411.7003	113067.7987	2007308.5763	1073.84	-2.2345	282.584	-2.5275	208.0734	-2.0344	838.366	-2.7407	820.3738	155098	602.4023	-2.635	754.9022	-2.8575	5217620	-2.6826	130.354	64.5408	63.5493	108.144	106.549	20006.6	89.8938	0.39057	102.3606	1191680
018	2019-01-28t0720	1548681838.71	adult	134.023	66.0012	-46.0005	544.7632	100.0138	37005.304	118685.8009	2189450.099	972.491	-2.3291	284.333	-2.4639	230.9534	-1.7485	791.528	-2.7977	774.0562	152765	581.2875	-2.6846	720.3191	-2.9095	5484210	-2.5433	138.604	65.3763	64.5846	108.169	106.7208	20876.6	90.5017	0.27436	102.5597	1260980
018	2019-01-28t1120	1548696239.04	adult	138.0231	70.0013	-42.0004	609.979	87.15	38931.223	123760.9871	2139015.8071	1189.97	-2.0509	286.881	-2.3919	192.4014	-2.1315	1067.81	-2.1567	1063.4696	217834	635.2637	-2.4109	993.1753	-2.1136	5828570	-2.3902	345.421	65.174	64.3532	109.718	106.3002	22382.4	90.4171	0.039047	102.7174	1324140
018	2019-01-28t1520	1548710639.13	adult	142.0232	74.0013	-38.0004	603.8175	94.6123	40775.4923	130284.7978	2360613.2128	1279.63	-1.9272	289.661	-2.3226	191.7147	-2.1127	1119.38	-2.0098	1111.8398	238428	643.5423	-2.3257	1043.7727	-1.9322	6156740	-2.2521	355.303	65.8019	64.7572	111.278	108.5189	23702.3	91.8892	0.092503	104.0792	1398620
018	2019-01-28t1920	1548725039.37	adult	146.0232	78.0014	-34.0003	638.3174	87.2886	40807.4479	129513.0085	2244995.1499	1250.06	-1.9424	283.882	-2.3522	191.6701	-2.0909	1109.56	-1.9902	1103.2885	236337	627.3782	-2.3411	1028.7162	-1.9278	6044710	-2.23	135.017	65.8131	64.7706	110.554	108.3825	23548	91.4312	-0.17529	103.8679	1401360
018	2019-01-28t2320	1548739439.95	adult	150.0234	82.0015	-30.0002	601.5238	84.449	38665.7151	122835.1907	2129776.5861	1170.8	-2.0135	301.507	-2.1212	206.3149	-1.91	1041.38	-2.0917	1029.1124	210358	695.3017	-2.0121	977.0069	-2.0214	6084720	-2.1768	144.665	67.1176	65.9849	113.615	111.7453	22950.1	94.6879	0.15534	107.5999	1354500
018	2019-01-29t0320	1548753839.25	adult	154.0232	86.0013	-26.0004	594.4826	86.5942	38551.3989	122627.7814	2147674.4896	1214.88	-1.9449	300.299	-2.1068	209.2214	-1.86	1062.82	-2.0081	1052.6114	214690	681.1136	-2.0263	987.5819	-1.95	6040220	-2.1536	142.035	67.4028	66.3907	114.532	112.5408	23135.4	94.1311	-0.10832	107.5815	1355740
018	2019-01-29t0720	1548768239.98	adult	158.0234	90.0015	-22.0001	643.6635	80.9586	40350.8618	127787.1952	2180388.0469	1269.58	-1.8677	301.897	-2.073	208.7491	-1.8532	1072.05	-1.9551	1070.9944	226203	680.5507	-1.9913	983.8747	-1.9195	6358550	-2.0667	145.676	66.9404	65.7446	113.911	111.6806	24035.3	94.4957	-0.22251	107.931	1409900
018	2019-01-29t1120	1548782639.8	adult	162.0233	94.0015	-18.0002	646.5851	80.81	39926.0587	126432.8124	2131338.8018	1243.51	-1.8835	302.879	-2.0524	212.115	-1.8065	1057.71	-1.9525	1044.3876	221061	680.1832	-1.9609	984.5176	-1.8797	6315030	-2.0713	145.005	67.3736	66.1459	117.024	115.4524	24458	95.0673	-0.30108	109.6046	1404740
018	2019-01-29t1520	1548797040.73	adult	166.0236	98.0017	-13.9999	621.4795	79.0897	37700.2865	119392.1418	1993252.103	1180.48	-1.9415	311.992	-1.9389	231.0733	-1.584	1067.33	-1.9008	1057.0394	210264	681.1162	-1.9262	997.0876	-1.8095	6144360	-2.1037	147.873	68.3937	67.0387	118.311	115.5871	23307.2	96.1093	-0.3139	110.7861	1346950
018	2019-01-29t1920	1548811439.9	adult	170.0234	102.0015	-10.0002	613.553	78.736	37290.61	118127.3433	1963038.8914	1198.76	-1.9108	311.07	-1.9463	237.6431	-1.498	1039.88	-1.9285	1024.411	202776	672.1138	-1.9385	972.1717	-1.8407	6061200	-2.1254	153.289	69.1896	68.0221	119.569	117.1803	23316	97.367	-0.30328	111.6902	1348160
018	2019-01-29t2320	1548825840.46	adult	174.0235	106.0017	-6	1310.6999	34.9008	36021.0449	113305.6718	813474.9922	285.826	-2.9722	132.402	-4.0688	131.0978	-2.7075	195.522	-3.6661	191.611	37931.2	167.4564	-4.0482	185.3785	-3.8972	2560120	-2.9848	267.784	64.1882	63.6853	104.185	100.4602	20212	86.581	-1.7441	96.2867	1241140
018	2019-01-30t0320	1548840240.36	adult	178.0235	110.0016	-2	1308.6336	34.8758	35660.3177	112159.2449	800257.0766	333.26	-2.9259	133.399	-4.0992	132.0086	-2.6972	198.13	-3.6547	193.9139	38040.9	169.5592	-4.0525	187.2009	-3.888	2553250	-3.0047	323.766	64.1701	63.7614	105.053	100.3566	20170.2	86.2993	-1.8808	96.7292	1228220
018	2019-01-30t0720	1548854640.68	dead	182.0236	114.0017	2	1300.02	32.4567	34172.3105	107485.6105	735852.1375	325.594	-2.9458	134.271	-4.1316	133.0445	-2.6837	200.156	-3.6609	197.292	36828.7	170.0831	-4.0673	188.7522	-3.8841	2466830	-3.0445	299.015	64.1782	63.8365	104.838	101.5741	19290.2	86.4284	-1.9731	96.423	1179080
019	2019-01-22t1520	1548192164.27	egg	-1.9989	-66.0205	-198.0224	339.1756	47.0804	9283.0684	29588.8544	251685.5428	1467.94	6.927	48.8666	0.83087	49.0701	0.61133	120.107	2192.2673	89.5675	6005.36	73.0773	1.7612	85.5368	2.4223	241645	5.6125	2267.85	55.2783	55.4079	146.081	96.6728	7304.03	80.2835	1.6825	92.1084	273351
019	2019-01-22t1920	1548206556.24	larva	1.9989	-62.0228	-194.0247	351.8263	44.717	9004.3841	28550.4741	236143.2478	1503.69	6.4876	75.5857	0.82921	77.0899	0.69101	158.61	3123.9817	128.3694	7771.87	108.3869	1.4151	122.2411	1.7428	366968	2.6205	2140.9	56.4549	56.981	148.302	101.5462	7266.81	83.1	1.6765	95.8701	274088
019	2019-01-22t2320	1548220955.89	larva	5.9988	-58.0229	-190.0248	325.8044	46.3387	8619.3711	27410.5858	234097.1008	1610.92	6.3414	85.142	0.56424	85.4473	0.48123	178.67	2014.3525	145.2387	8397.5	120.7065	0.82919	136.9156	0.96532	394037	1.2667	2100.23	59.098	59.5413	149.815	101.535	7041.3	85.3218	1.6606	96.6944	273505
019	2019-01-23t0320	1548235355.43	larva	9.9987	-54.023	-186.0249	337.0153	44.6744	8497.9805	26988.5968	222301.7987	1517.24	5.3752	91.9194	0.24915	91.7485	0.23918	193.766	1.0793	161.9079	8913.26	131.6688	0.26409	150.68	0.30076	419796	0.40716	2297.43	60.9835	61.6223	159.327	103.9949	7329.02	86.749	1.6279	97.9401	278512
019	2019-01-23t0720	1548249756.26	larva	13.9989	-50.0228	-182.0247	339.8599	45.9064	8971.6576	28512.6102	237584.5929	1513.55	4.7946	94.7099	-0.13981	95.1938	-0.050603	194.684	-0.26442	161.7904	9344.85	135.4485	-0.34198	153.8012	-0.3648	454324	-0.2211	2233.34	61.9674	62.9942	157.075	108.2684	7539.62	88.8016	1.6217	101.0178	297258
019	2019-01-23t1120	1548264218.59	larva	18.0162	-46.0054	-178.0073	333.1274	45.485	8553.5425	27184.8305	227114.7654	1554.22	4.3966	97.6998	-0.54053	98.0818	-0.35668	198.496	-0.98703	164.6495	9130.8	139.5931	-0.9083	157.9693	-0.94172	449517	-0.76234	2126.11	62.4186	62.9115	158.26	107.9124	7279.97	89.339	1.5716	102.5289	287188
019	2019-01-23t1520	1548278622.83	larva	22.0174	-42.0043	-174.0062	334.5172	44.5412	8335.6904	26492.7966	215539.4801	359.535	-0.50943	101.864	-0.93383	101.3686	-0.66253	175.23	-1.7218	170.2773	7885.35	143.4317	-1.4387	160.6105	-1.4632	457575	-1.206	414.943	66.0566	66.479	118.932	109.8389	5351.95	92.9368	1.639	104.8	296726
019	2019-01-23t1920	1548293036.15	larva	26.0211	-38.0006	-170.0025	336.4985	47.5686	9021.3834	28762.9372	243616.92	367.505	-0.85093	101.48	-1.4211	102.4003	-1.0155	175.087	-2.147	169.4811	8404.16	142.763	-1.9785	161.4789	-1.9448	486189	-1.5769	420.357	64.6426	65.6652	115.699	106.7029	5553.55	91.8513	1.5376	102.5347	309702
019	2019-01-23t2320	1548307415.35	larva	30.0153	-34.0063	-166.0082	524.1639	44.5068	17428.8656	54999.6101	498027.9898	670.346	-0.16348	233.185	0.40413	191.4736	0.11822	593.779	0.11262	585.2933	55221.4	457.8037	0.41292	556.9503	0.3092	2161860	-0.78744	119.486	55.7832	55.2762	90.718	89.4546	8436.78	76.3171	0.78056	85.5122	517166
019	2019-01-24t0320	1548321836.43	larva	34.0212	-30.0005	-162.0024	441.3456	39.5304	13787.0267	43488.7219	372405.9811	697.115	-0.44034	276.912	0.71572	262.6846	0.98611	606.974	-0.34643	597.2779	44916.1	493.7774	0.16325	571.2734	-0.13779	2040010	-1.2491	108.513	59.0357	58.9239	92.7574	92.1949	6864.05	79.5453	0.79346	88.5427	434916
019	2019-01-24t0720	1548336237.35	larva	38.0214	-26.0002	-158.0021	696.9588	45.0366	25417.6348	80230.0496	759096.0421	1023.5	0.25227	272.386	0.14485	230.9246	0.058071	812.342	0.27854	795.4487	109666	572.3502	0.28357	727.8407	0.32371	3669040	-0.62771	198.375	58.0283	57.6537	96.7638	93.495	13063.1	80.176	0.67942	90.5781	781641
019	2019-01-24t1120	1548350636.67	larva	42.0212	-22.0004	-154.0023	300.1062	53.1988	12161.469	38789.094	425173.3206	964.125	-0.34275	243.549	-0.88732	190.7503	-1.0108	817.334	-0.18238	808.6049	53126.7	566.3743	-0.33335	696.4227	-0.40657	1566510	-2.2187	221.217	41.3815	48.6461	88.8946	86.0164	5778.15	72.1219	0.059382	81.9292	266166
019	2019-01-24t1520	1548365040.48	larva	46.0223	-17.9994	-150.0013	774.697	54.6373	36611.3454	115661.8221	1419418.7635	1287.36	0.20366	284.005	-0.55915	226.8805	-0.63289	988.053	0.16829	967.7857	190694	599.5725	-0.5769	829.9079	-0.15057	5467670	-0.61005	148.174	56.5291	56.1614	93.8926	92.0067	18121.3	77.7382	0.40919	88.3908	1088300
019	2019-01-24t1920	1548379443.77	larva	50.0232	-13.9984	-146.0004	687.2778	47.1576	26736.0518	84238.3602	885927.3552	1470.63	0.30854	372.467	0.79706	348.4935	1.4995	1090.55	0.16748	1057.1579	154858	716.9529	-0.1568	892.5946	-0.2804	5262580	-1.137	246.017	54.9461	54.5877	91.4533	88.5537	12986.4	75.6609	0.20126	84.9061	776334
019	2019-01-24t2320	1548393836.71	larva	54.0212	-10.0004	-142.0023	1085.277	51.7853	42438.7608	133871.7267	1410555.1541	1192.77	-0.73001	263.102	-1.8009	214.2017	-1.3939	889.573	-1.0559	855.8065	200154	504.8028	-2.0659	742.6411	-1.408	5905330	-1.2382	172.061	60.3735	60.1531	94.5633	92.2132	21276.7	80.3331	0.85127	88.8588	1355080
019	2019-01-25t0320	1548408238.48	larva	58.0217	-5.9999	-138.0018	804.3215	53.8276	34958.3739	110184.1445	1268043.6597	1384.83	-0.56014	363.297	-0.18586	305.1672	0.15197	1045.7	-0.78578	1009.7136	193455	749.8378	-0.73922	921.9107	-0.9086	6690850	-1.2686	121.25	58.2346	58.0748	92.5717	90.6746	17125.8	77.688	0.60277	87.0855	1072510
019	2019-01-25t0720	1548422638.27	larva	62.0217	-2	-134.0019	813.8407	55.5613	37665.835	118717.2082	1462593.781	1614.8	-0.32373	370.82	-0.38564	317.0024	0.14629	1113.01	-0.85333	1061.925	221489	745.1519	-1.0911	963.7615	-1.0415	7344830	-1.3353	349.464	57.5679	57.1956	91.3478	88.9805	18178.2	76.9248	0.56037	85.8165	1140250
019	2019-01-25t1120	1548437038.11	adult	66.0216	2	-130.0019	936.4013	61.7613	46746.778	147277.5107	1973352.422	1093	-1.6403	386.658	-0.40461	336.3527	0.2739	921.029	-1.7743	913.7029	226573	785.0781	-1.1249	881.7762	-1.6523	9482030	-0.84701	388.754	55.1662	54.8243	91.9637	88.3558	22623.1	76.2197	0.40351	84.5529	1352840
019	2019-01-25t1520	1548451439.69	adult	70.0221	6.0004	-126.0015	964.16	61.7712	50049.0171	157724.0253	2169530.7935	1306.15	-1.3888	395.235	-0.52104	315.4851	-0.26181	1097.67	-1.409	1080.1674	288688	875.6365	-0.85189	1034.8286	-1.2764	10374500	-0.80746	114.683	56.6604	56.2506	89.7462	88.2165	23603.2	75.8584	0.20514	84.3888	1487280
019	2019-01-25t1920	1548465840.56	adult	74.0223	10.0007	-122.0012	987.3553	65.2445	54318.0927	171221.2367	2491911.2149	2484.64	0.64818	416.098	-0.41441	299.6848	-0.65746	1691.44	0.22303	1639.2161	482059	1068.2245	-0.034822	1456.9423	0.093962	11832600	-0.55628	331.187	58.7931	58.5237	93.7939	90.8739	26731.3	78.5267	1.0287	87.7208	1671900
019	2019-01-25t2320	1548480240.95	adult	78.0224	14.0008	-118.0011	716.2004	70.5617	41039.4055	129938.2425	1950794.8843	1210.51	-1.8401	362.257	-1.401	309.0883	-0.63609	1013.53	-2.006	996.3989	217910	751.2705	-1.8622	938.809	-2.0011	7786350	-2.0557	118.637	55.0205	54.7369	90.6754	88.4928	19495.2	75.7343	-0.18118	85.4502	1182610
019	2019-01-26t0320	1548494641.8	adult	82.0227	18.001	-114.0009	1079.9413	64.1675	56192.1182	176908.6198	2489466.422	1551.28	-1.3499	455.458	-0.19569	373.7464	0.17224	1362.36	-1.1263	1353.2396	401896	1080.3851	-0.33458	1297.1478	-0.87451	13414600	-0.4213	394.544	57.6826	57.3555	92.9098	90.0413	27408.4	77.6054	0.26944	86.5026	1698930
019	2019-01-26t0720	1548509042.28	adult	86.0228	22.0011	-110.0008	980.1429	64.5773	53763.4762	169449.7421	2467422.0238	2021.11	-0.66654	505.382	0.35194	400.2606	0.41044	1542.27	-0.74816	1495.8651	434920	1136.5417	-0.18291	1408.4478	-0.62784	14223000	-0.30279	339.729	60.1624	59.9456	96.947	93.2576	27339	79.9626	0.83272	89.3484	1693150
019	2019-01-26t1120	1548523441.15	adult	90.0225	26.0008	-106.0011	1055.0547	65.0676	57161.5917	180170.392	2587990.0885	1843.75	-1.0489	479.555	-0.11863	372.0463	-0.071976	1526.36	-0.90086	1509.2338	457909	1140.9353	-0.25655	1384.7566	-0.82066	14351600	-0.36185	305.749	57.7646	57.6196	91.2074	89.065	27362.2	76.9463	-0.42915	85.6043	1728720
019	2019-01-26t1520	1548537842.07	adult	94.0227	30.0011	-102.0008	575.5149	73.8812	31115.0136	98915.6219	1429251.6567	1053.3	-2.3442	376.603	-1.5425	341.6876	-0.53638	935.517	-2.5503	927.9289	153425	701.8915	-2.3685	872.5411	-2.5848	6143150	-2.867	260.836	61.5892	61.3546	98.4623	94.3905	16147.8	81.5024	0.7749	90.5574	1004640
019	2019-01-26t1920	1548552242.13	adult	98.0227	34.0011	-98.0008	1072.6727	68.8575	60268.2939	189874.6756	2863324.5403	2196.8	-0.64776	498.185	-0.034606	375.8056	-0.16408	1637.66	-0.77267	1599.6804	517502	1160.8661	-0.28056	1465.8766	-0.718	15702300	-0.076572	201.16	60.463	60.2209	95.5064	93.2279	30180	80.6883	0.23988	89.8813	1905730
019	2019-01-26t2320	1548566642.51	adult	102.0228	38.0012	-94.0007	1067.0021	69.1382	60730.0799	191349.5089	2920270.7353	2497.86	-0.2663	539.521	0.43372	391.9954	-0.011064	1842.03	-0.31457	1800.6238	585766	1320.9449	0.41298	1659.7053	-0.1614	17134600	0.31052	223.538	61.8714	61.5016	96.8866	95.0626	30809.9	82.1576	0.3968	91.3569	1964970
019	2019-01-27t0320	1548581044.33	adult	106.0234	42.0017	-90.0002	1046.8891	68.7462	58347.7745	183738.6814	2786290.4571	2118.9	-0.86706	567.156	0.73737	451.7913	0.66724	1752.84	-0.59411	1738.3983	536368	1320.9173	0.39031	1637.526	-0.28105	17312400	0.34468	355.446	62.3897	62.0521	97.0069	95.1074	29684.1	82.1653	0.12799	91.3777	1904440
019	2019-01-27t0720	1548595442.51	adult	110.0228	46.0012	-86.0007	971.3512	69.513	57075.3279	179969.5932	2811838.1422	1902.32	-1.1985	581.542	0.89788	515.7969	1.3955	1584.75	-1.0479	1562.8225	473841	1259.8728	0.11876	1486.6863	-0.77159	17356100	0.35556	342.563	60.7057	60.1632	101.819	98.588	30443.8	82.6374	-0.010934	93.9644	1811760
019	2019-01-27t1120	1548609842.35	adult	114.0228	50.0012	-82.0007	1099.8533	70.8598	60514.6886	190636.0613	2850771.9708	2736	-0.089206	542.249	0.41284	437.0599	0.46129	2018.94	-0.021601	1962.7821	640003	1269.5719	0.16289	1785.4415	0.11033	17173000	0.30373	236.46	63.0596	62.7052	100.016	97.5414	31705	83.9082	0.056251	93.6041	1997100
019	2019-01-27t1520	1548624242.85	adult	118.0229	54.0013	-78.0006	1029.6654	67.3828	55364.7224	174333.572	2586554.6497	3067.2	0.30177	586.921	0.93997	462.9832	0.74984	2117.53	0.17945	2001.6797	614084	1352.9912	0.53463	1775.4937	0.055517	17011900	0.2635	298.711	62.6789	62.2104	99.8786	97.5433	28964.8	83.6316	-0.25306	93.7334	1816750
019	2019-01-27t1920	1548638642.7	adult	122.0229	58.0013	-74.0007	1088.7435	69.2487	59493.5622	187397.0828	2773082.7343	3037.74	0.21395	593.381	1.0157	431.0693	0.38946	2256.62	0.47183	2173.3964	704066	1376.0923	0.6451	1902.8593	0.409	18478500	0.65542	160.105	63.7995	63.2574	102.12	100.2156	31861.4	85.6425	-0.030806	96.1164	1986780
019	2019-01-27t2320	1548653043.37	adult	126.0231	62.0014	-70.0005	1060.5427	68.0634	60732.3942	191372.7803	2924133.9596	2854.44	-0.055337	550.254	0.52169	479.3073	0.93085	2180.37	0.26707	2116.1521	693359	1188.3926	-0.14966	1834.9754	0.19666	17468400	0.39421	169.046	63.3663	63.0094	100.775	98.8244	32046.4	84.845	-0.42918	94.57	2011630
019	2019-01-28t0320	1548667443.26	adult	130.0231	66.0014	-66.0005	1027.4829	70.309	58778.1045	185193.1312	2846428.0647	2409.25	-0.62162	620.684	1.3407	577.5764	2.0129	1966.96	-0.22968	1955.7877	605825	1361.7372	0.61187	1802.0561	0.09511	19078600	0.80503	263.081	66.1925	65.461	113.883	109.9274	35075.9	90.1819	0.4489	104.3467	2034620
019	2019-01-28t0720	1548681843.35	adult	134.0231	70.0014	-62.0005	1064.4491	72.8075	61019.6323	192165.3742	3044666.6298	2361.17	-0.68781	566.668	0.73779	428.2626	0.39332	1970.54	-0.22718	1943.0757	628602	1314.1021	0.42747	1800.7117	0.090107	18075000	0.55684	168.632	63.9137	63.3989	105.177	102.9649	33551.6	85.9711	-0.5978	97.983	2038660
019	2019-01-28t1120	1548696243.7	adult	138.0232	74.0015	-58.0004	1126.8165	69.7067	60931.0817	191785.6953	2887144.0163	2939.53	-0.018779	570.738	0.8026	426.2787	0.39193	2107.13	0.070537	2036.1692	672174	1358.875	0.63809	1846.208	0.2197	18186600	0.59115	228.704	66.3987	65.4835	116.452	113.0248	37148.1	90.4467	0.044446	106.1809	2115790
019	2019-01-28t1520	1548710643.9	adult	142.0232	78.0016	-54.0003	1108.9546	72.114	60833.8425	191540.157	2860856.4381	2527.16	-0.49383	551.745	0.61543	415.7763	0.30571	1921.75	-0.3163	1849.2479	613039	1313.5334	0.47414	1706.5801	-0.14243	17557600	0.45405	212.081	67.6503	66.7064	118.447	114.3925	37784.6	92.1038	0.12937	107.5565	2152770
019	2019-01-28t1920	1548725044.07	adult	146.0233	82.0016	-50.0003	1050.9278	69.2355	60321.7666	190070.5449	2891627.0864	1824.37	-1.2871	473.155	-0.23468	378.6709	-0.06685	1443.38	-1.2932	1409.8762	456108	1025.9911	-0.68828	1302.4659	-1.1965	14929000	-0.14571	160.93	69.0526	67.9788	121.722	119.6198	38464.3	95.5273	0.4894	112.4188	2178750
019	2019-01-28t2320	1548739444.62	adult	150.0234	86.0018	-46.0001	1126.7062	69.7412	62566.6769	196991.6887	2965862.2752	2530.9	-0.47261	499.299	0.086627	424.9397	0.46159	1676.36	-0.77941	1607.5475	549846	1074.1036	-0.4526	1454.7027	-0.7581	16346000	0.20599	228.306	71.3012	70.2955	123.814	119.8407	40610.9	95.9007	0.34239	111.3837	2334260
019	2019-01-29t0320	1548753844.03	adult	154.0233	90.0016	-42.0003	1109.5168	70.4882	62101.4994	195522.5976	2992267.1645	1918.14	-1.152	480.81	-0.091537	421.5962	0.45341	1464.97	-1.1834	1428.4213	476114	1019.6793	-0.63971	1331.8257	-1.0471	15615800	0.056843	208.833	72.9217	71.8376	128.282	124.9911	41691.6	99.0393	0.61304	116.7097	2368350
019	2019-01-29t0720	1548768244.7	adult	158.0235	94.0018	-38.0001	1038.7458	76.0328	62553.7202	197147.166	3201409.3236	3072.44	0.16722	464.593	-0.24589	383.2489	0.062005	1727.96	-0.61215	1644.839	565042	1047.539	-0.48941	1452.1569	-0.69536	15173100	-0.024251	262.558	73.1502	72.1311	129.2	124.3677	42248.4	98.4749	0.33539	115.7056	2389010
019	2019-01-29t1120	1548782644.6	adult	162.0234	98.0018	-34.0001	1065.8535	75.2515	61545.9829	193860.1195	3061690.2959	2674.48	-0.261	449.848	-0.38587	374.0181	-0.013132	1666.41	-0.70499	1574.7373	536584	1028.3958	-0.53138	1375.4263	-0.85862	14468900	-0.16488	257.091	69.473	68.4817	127.961	123.3902	41203.4	94.627	-0.3602	111.8263	2234530
019	2019-01-29t1520	1548797045.51	adult	166.0237	102.002	-29.9999	1067.3487	75.6224	62858.946	197980.4428	3216005.8435	2051.31	-0.9491	412.911	-0.78225	361.3831	-0.12647	1487.49	-1.0387	1447.0214	489385	894.6567	-1.0458	1308.6832	-0.99562	13561700	-0.35371	353.706	69.8822	68.9153	126.451	119.4962	41602.3	94.4404	-0.52932	110.6978	2295210
019	2019-01-29t1920	1548811444.64	adult	170.0234	106.0018	-26.0001	1091.2893	69.7269	60623.3311	190883.9743	2912193.7722	1888.16	-1.115	446.068	-0.37217	369.2828	-0.0060989	1563.92	-0.84537	1542.5889	497328	1041.0921	-0.40085	1431.6832	-0.6329	14148000	-0.18305	208.939	75.5273	74.4029	136.069	131.9112	43270	102.9323	0.38829	121.5858	2395500
019	2019-01-29t2320	1548825845.21	adult	174.0236	110.002	-22	1009.7249	68.8746	55406.3071	174499.2892	2637416.9967	2072.17	-0.87614	427.388	-0.55876	324.4682	-0.48425	1543.5	-0.84808	1500.4611	447616	999.6547	-0.5301	1319.6437	-0.88486	12390000	-0.57298	203.576	78.2485	76.5522	140.557	136.3048	40761.5	108.9985	0.94762	128.458	2268420
019	2019-01-30t0320	1548840245.13	adult	178.0236	114.0019	-18	983.9956	68.505	53896.9229	169768.9829	2563107.8634	1981.23	-0.95362	403.336	-0.81402	310.5399	-0.61289	1418.82	-1.0702	1403.4465	400107	895.0703	-0.93108	1206.8422	-1.1417	11372900	-0.78772	196.704	79.7492	77.7293	145.006	141.5824	40891.6	112.3297	1.1531	131.8903	2248690
019	2019-01-30t0720	1548854645.47	adult	182.0237	118.002	-13.9999	969.615	67.2909	52069.4298	164019.9346	2421387.3664	1912.93	-1.0028	391.153	-0.92897	308.4193	-0.60348	1364.9	-1.1411	1340.5564	372616	845.4958	-1.1023	1112.898	-1.352	10665200	-0.92787	197.897	81.3463	79.1255	149.766	146.5653	40886.1	116.6515	1.4618	138.7385	2217990
019	2019-01-30t1120	1548869045.46	adult	186.0237	122.002	-9.9999	940.2959	67.7197	51243.6141	161505.8953	2406088.0617	1823.51	-1.0738	388.498	-0.92062	295.5484	-0.72107	1319.59	-1.1943	1293.6299	354970	815.8395	-1.1862	1079.6143	-1.3962	10423000	-0.9425	199.029	82.59	80.3455	149.221	145.1476	40140.5	117.8284	1.4102	137.577	2215810
019	2019-01-30t1520	1548883449.9	adult	190.0249	126.0033	-5.9987	876.0118	68.6393	48682.9421	153484.1331	2315911.6138	1746.13	-1.1294	391.884	-0.82907	319.029	-0.39798	1321.64	-1.1399	1303.2417	337019	835.0334	-1.0444	1140.7325	-1.168	9983250	-1.0083	210.076	84.3751	81.9405	154.49	150.4805	39395	120.066	1.4794	141.3159	2149460
019	2019-01-30t1920	1548897844.63	adult	194.0234	130.0018	-2.0001	790.858	68.598	44209.8558	139470.4074	2113955.2792	1836.52	-0.96313	407.685	-0.56324	343.9886	-0.04639	1415.15	-0.86399	1382.5887	328315	916.1684	-0.59914	1244.0366	-0.80285	9433430	-1.1075	202.508	86.4628	83.6933	158.282	154.7381	36721.4	124.2913	1.7613	146.5906	2000660
019	2019-01-30t2320	1548912245.46	dead	198.0237	134.002	2.0001	769.1771	66.8281	41200.4915	129979.5115	1884183.804	1929.42	-0.78286	413.214	-0.42469	332.5894	-0.14503	1423.53	-0.77359	1366.2241	307482	935.5315	-0.42929	1277.8076	-0.62799	8914270	-1.2044	207.519	88.692	85.8774	162.625	159.5864	35127.1	128.3919	2.021	150.823	1913350
020	2019-01-22t1520	1548192168.72	larva	0	-54.0211	-238.0055	161.9906	26.4437	2920.1936	9282.3277	48618.2661	0	0.34445	0	-0.11491	0	-0.2848					0	0.50885	0	0.85355	0	3.022	0	0	0				0	-0.54551	0	0
020	2019-01-22t1920	1548206560.72	larva	3.9978	-50.0233	-234.0077	170.6911	26.269	3059.95	9715.9257	50668.932	0	-0.092601	0	-0.54388	0	-0.63645					0	-0.19526	0	-0.030986	0	1.2787	0	0	0				0	-0.73395	0	0
020	2019-01-22t2320	1548220960.22	larva	7.9976	-46.0235	-230.0078	167.9043	26.5412	3034.3579	9640.9441	50721.5232	0	-0.51279	0	-0.98664	0	-0.99536					0	-0.85578	0	-0.77253	0	0.30571	0	0	0				0	-0.9373	0	0
020	2019-01-23t0320	1548235359.74	larva	11.9975	-42.0236	-226.008	165.002	26.5429	2996.5594	9526.5617	50287.2257	0	-0.91373	0	-1.4444	0	-1.3625					0	-1.4744	0	-1.4093	0	-0.38039	0	0	0				0	-1.1591	0	0
020	2019-01-23t0720	1548249760.62	larva	15.9977	-38.0234	-222.0077	279.4716	38.2276	8253.1661	26181.3561	209473.6166	470.678	0.51347	190.724	1.2155	174.1381	1.0304	401.892	1.4215	397.8929	18085.1387	327.9095	1.3429	382.2983	1.234	840711	-0.14622	526.433	49.8681	49.6081	91.144	79.806	4101.481	67.9223	0.88389	76.3742	219819
020	2019-01-23t1120	1548264223.1	larva	20.0151	-34.006	-217.9904	346.8153	38.4822	10387.772	32840.0781	270960.665	432.732	-0.044284	186.284	0.71627	177.4262	0.75174	368.6383	0.15136	363.8072	20643.7461	301.3227	0.42063	349.9248	0.28639	1035180	-0.51024	276.113	49.6829	49.3379	90.2428	81.7561	5053.5957	69.0193	0.80516	77.9505	276088
020	2019-01-23t1520	1548278627.39	larva	24.0163	-30.0048	-213.9892	481.494	42.5426	16163.394	51109.1318	452795.5948	437.248	-0.41699	176.849	0.11293	166.8884	0.23778	365.4746	-0.54773	358.5826	31430.8203	301.9546	-0.17796	343.6435	-0.35933	1519480	-0.60152	142.085	54.694	54.398	88.5755	86.9904	7617.4971	74.2794	0.88367	82.9785	469930
020	2019-01-23t1920	1548293040.58	larva	28.02	-26.0012	-209.9855	616.2133	49.7825	20899.6147	65889.9146	632940.984	408.078	-0.88699	198.689	0.030401	190.1355	0.27429	348.212	-1.1971	344.1617	38999.7422	293.7476	-0.82313	331.0358	-0.98461	2207630	-0.54573	221.01	59.1949	58.9767	93.4444	91.3465	10465.7754	78.9565	0.95802	87.3454	657714
020	2019-01-23t2320	1548307419.79	larva	32.0142	-22.0069	-205.9913	660.4243	49.5039	26585.737	83869.806	897196.9951	701.907	-0.24186	223.49	-0.0047229	202.251	0.12034	547.4196	-0.44261	532.9018	77186.1562	395.2827	-0.43928	490.287	-0.40922	3139580	-0.34404	226.732	56.475	56.2375	89.464	87.2751	12614.4238	75.239	0.65826	83.8044	793360
020	2019-01-24t0320	1548321840.9	larva	36.0201	-18.0011	-201.9854	804.1973	45.5174	31164.7217	98197.0062	998477.7637	696.054	-0.62187	251.054	0.0009963	240.5259	0.41705	596.6949	-0.64367	589.8224	98454.6562	478.4808	-0.25103	563.8878	-0.44183	4139130	-0.13633	100.003	52.9668	52.7232	84.0842	83.3073	13873.8887	71.5516	0.28384	79.9598	873263
020	2019-01-24t0720	1548336241.76	larva	40.0203	-14.0008	-197.9852	636.4605	66.0925	30656.7319	97107.3052	1230681.0302	654.911	-1.1061	237.438	-0.75837	218.6262	-0.32614	543.1287	-1.3481	536.019	87986.8438	436.1038	-1.1566	514.8668	-1.2353	3826080	-0.77477	387.553	57.599	57.1685	99.0061	93.5093	16038.9902	78.5185	0.5385	89.0308	928150
020	2019-01-24t1120	1548350641.1	larva	44.0201	-10.001	-193.9854	853.6005	51.3905	36723.2288	115728.198	1310509.2346	980.193	-0.48202	317.556	0.33579	301.0412	0.93802	798.4756	-0.49458	791.7467	154904.2656	624.8571	-0.12361	752.1678	-0.33648	6145980	-0.022458	221.822	55.9517	55.8219	88.0622	86.1966	17084.0742	74.8573	0.20371	83.4035	1082890
020	2019-01-24t1520	1548365045.07	larva	48.0212	-5.9999	-189.9843	816.7248	63.7686	42341.1991	133539.9028	1837267.8544	1458.04	0.47271	360.05	0.75697	300.269	0.67039	1160.2002	0.70768	1134.6641	257564.4375	770.8523	0.49376	1026.0581	0.64921	7989520	0.36152	170.18	55.0748	54.8783	89.0971	87.0622	19779.5547	74.1345	0.068246	82.9862	1222110
020	2019-01-24t1920	1548379448.37	larva	52.0221	-1.999	-185.9833	1021.5463	62.312	52096.8931	164063.5267	2249545.8173	1337.96	-0.21256	341.079	-0.046283	278.998	-0.0011049	1105.5638	0.01533	1089.8015	301818.9375	795.3152	0.18282	1013.943	0.10913	9311790	0.45134	221.187	53.7296	53.4331	87.8994	85.6761	23996.5469	72.9372	-0.12927	81.7593	1466870
020	2019-01-24t2320	1548393841.14	adult	56.0201	1.999	-181.9854	991.6106	68.3784	55822.1156	175954.5305	2633129.8671	1487.26	-0.173	370.256	0.13752	290.8341	-0.0072161	1254.7334	0.19132	1239.2159	366382.1562	884.6975	0.35623	1156.7662	0.36101	10807400	0.60255	174.991	54.5724	54.4144	87.3266	85.4127	25499.3672	73.2856	-0.15967	82.009	1592910
020	2019-01-25t0320	1548408243	adult	60.0206	5.9995	-177.9848	1003.0504	69.9561	57136.3646	180028.4128	2762296.0132	1755.88	0.12967	389.181	0.12414	300.4931	-0.048362	1423.1024	0.42243	1392.2183	425507.625	937.556	0.28795	1264.6058	0.43964	11629500	0.4848	230.267	56.5708	56.2426	91.7536	89.5308	27434.3125	76.7042	0.46492	85.8441	1690450
020	2019-01-25t0720	1548422642.77	adult	64.0206	9.9994	-173.9849	1068.4327	69.4677	62533.6635	197054.4931	3061092.097	1978.87	0.31041	426.204	0.44452	337.8661	0.40922	1585.7574	0.62084	1554.0964	518542.6875	1027.4536	0.46631	1403.1535	0.65139	13923200	0.93909	161.364	52.9336	52.5917	87.8232	85.7738	28718.1738	73.1383	-0.4543	82.3607	1729230
020	2019-01-25t1120	1548437042.62	adult	68.0205	13.9994	-169.9849	1126.4922	71.9675	67924.3203	214042.8001	3427829.8442	1902.67	-0.1116	445.995	0.45669	338.6994	0.21193	1505.4095	0.019028	1479.3062	534420.375	1080.8488	0.44025	1374.1232	0.19367	15809600	1.2338	326.719	55.2967	55.1701	88.2469	85.8911	31327.6562	74.3626	-0.24538	82.6634	1960160
020	2019-01-25t1520	1548451444.15	adult	72.021	17.9998	-165.9845	1112.08	73.6599	67932.7801	214062.3763	3474116.6936	1645.5	-0.82433	429.092	-0.096559	351.2762	0.22773	1435.0681	-0.47262	1420.4003	509449.1875	1045.4995	-0.037889	1326.2283	-0.27383	15214300	0.70179	240.264	56.2565	55.9078	90.3693	87.505	32081.0859	75.2917	-0.071661	84.0204	1994690
020	2019-01-25t1920	1548465845.07	adult	76.0212	22.0001	-161.9843	1086.6447	77.3637	68210.1787	214942.218	3660588.1328	2185.75	-0.0088177	472.555	0.34018	374.3359	0.40822	1608.3845	-0.16659	1559.941	572584.875	1126.2107	0.16027	1474.8467	0.040951	16809700	0.95741	193.186	56.5849	56.2448	90.7397	88.2495	32303.332	75.7181	-0.090657	84.9912	2012840
020	2019-01-25t2320	1548480245.47	adult	80.0213	26.0002	-157.9842	1086.1319	71.5171	65008.9033	204836.57	3266400.3887	2179.47	-0.19668	495.029	0.45974	439.435	1.1886	1563.3507	-0.48937	1503.0397	531539.25	1131.0235	-0.0049901	1398.6475	-0.4358	16813700	0.73423	368.688	56.5867	56.3305	90.3934	87.1126	30733.7422	75.7524	-0.27544	84.0139	1921970
020	2019-01-26t0320	1548494646.34	adult	84.0216	30.0004	-153.9839	1118.3356	76.024	68637.5047	216255.9201	3560196.0045	2320.05	-0.10579	464.822	-0.13774	401.94	0.49874	1546.6643	-0.68596	1478.0226	555252.5	1066.9218	-0.46495	1374.3617	-0.67811	16657400	0.51245	211.394	57.2831	57.0468	90.8129	89.2463	32601.8184	76.4496	-0.24695	85.6001	2052800
020	2019-01-26t0720	1548509046.83	adult	88.0217	34.0006	-149.9838	1077.1261	74.9542	65213.1103	205528.5457	3353683.9433	2143.04	-0.52069	470.573	-0.18543	409.103	0.46905	1549.348	-0.79762	1516.6747	528327.6875	1060.2739	-0.59882	1399.0724	-0.7195	16021100	0.19023	284.955	58.4887	58.1885	94.186	91.4081	32117.4277	78.4734	0.2002	88.0019	1991310
020	2019-01-26t1120	1548523445.71	adult	92.0214	38.0003	-145.9841	1023.4955	80.5306	63825.5073	201171.6271	3406551.5448	2219.1	-0.4971	451.97	-0.52834	380.6244	-0.0034928	1588.7181	-0.78984	1531.2285	530631.875	1061.6842	-0.66585	1419.3457	-0.75359	15056900	-0.18837	229.509	58.3629	57.9561	93.9732	91.7547	31387.0547	78.4397	-0.066159	87.9365	1944300
020	2019-01-26t1520	1548537846.61	adult	96.0216	42.0005	-141.9838	957.8975	74.9555	57679.8811	181819.0148	3002836.6931	3075.59	0.72722	520.007	0.27674	431.712	0.56336	2031.4473	0.28403	1935.9299	613497.0625	1295.8752	0.36417	1774.2503	0.31602	15659000	-0.068341	187.441	57.8149	57.3742	94.015	91.7709	28392.5273	77.9372	-0.47303	87.664	1740980
020	2019-01-26t1920	1548552246.68	adult	100.0217	46.0005	-137.9838	1020.3399	72.1901	60388.5422	190280.6405	3034342.8532	2468.07	-0.27648	512.037	0.11362	422.6535	0.3842	1958.59	0.018029	1929.4754	618914.4375	1304.7217	0.35674	1790.9292	0.28782	16158900	0.040571	262.58	58.8458	58.4564	97.8646	95.6025	30925.2188	79.8633	-0.13787	90.8376	1857060
020	2019-01-26t2320	1548566647.1	adult	104.0218	50.0007	-133.9837	1125.5205	75.2154	69925.7952	220345.3197	3649778.8113	1906.4	-1.1529	457.858	-0.59501	385.2293	-0.10891	1591.6884	-0.9755	1566.1321	580966.25	1113.2337	-0.53294	1483.8874	-0.73996	16705400	0.17737	233.202	57.9083	57.5423	97.1271	93.8006	35451.375	79.311	-0.53823	89.4319	2112840
020	2019-01-27t0320	1548581048.97	adult	108.0223	54.0012	-129.9832	1153.671	77.4434	68233.5717	214844.072	3509595.9482	2919.05	0.24294	457.631	-0.60969	387.8231	-0.099944	2045.8275	0.11039	1968.3622	730360.4375	1065.5309	-0.75064	1707.6803	-0.08391	16311300	0.057492	168.587	59.4013	58.9143	101.3498	98.0073	36181.875	81.0106	-0.30835	92.4202	2117240
020	2019-01-27t0720	1548595447.08	adult	112.0218	58.0006	-125.9837	1003.7578	74.4431	59406.7326	187218.9492	3015083.7046	3721.55	1.2857	506.218	-0.024412	421.663	0.2824	2396.7524	0.91855	2280.9536	745390	1269.4095	0.15467	1957.3392	0.64227	15709000	-0.10716	397.319	61.6993	61.0271	106.9696	102.0143	33267.5508	83.8025	0.16528	96.0901	1914650
020	2019-01-27t1120	1548609846.97	adult	116.0217	62.0006	-121.9837	1039.1428	73.1777	61259.5507	193037.8166	3077630.1708	3009.19	0.24907	484.252	-0.28203	413.1753	0.17998	2072.1804	0.088576	1988.1821	665169.9375	1178.6584	-0.23509	1770.4113	0.046415	15507200	-0.15101	264.482	60.1883	59.5873	105.5174	100.9993	33871.0898	82.1493	-0.48484	95.3905	1927410
020	2019-01-27t1520	1548624247.44	adult	120.0219	66.0007	-117.9836	1041.0411	74.6452	61058.1228	192354.8433	3130311.7612	3324	0.60581	507.592	0.0054889	416.9518	0.22567	2187.4021	0.32733	2108.835	697781.25	1275.6302	0.20162	1914.3509	0.45067	16189100	0.045972	374.274	63.4241	62.6947	111.4123	107.7147	35540.5352	86.365	0.26161	100.0002	2022850
020	2019-01-27t1920	1548638647.35	adult	124.0218	70.0007	-113.9836	1021.2118	76.6901	64536.73	203433.2028	3466591.3713	2533.29	-0.44171	478.076	-0.32191	423.3109	0.30601	1774.6537	-0.65182	1729.9446	598058.3125	1144.6352	-0.34779	1608.6385	-0.45075	16098200	0.0353	280.52	60.4467	59.7921	104.4834	101.1508	35210.9062	83.2193	-0.67435	95.9229	2035420
020	2019-01-27t2320	1548653048	adult	128.022	74.0009	-109.9835	1037.253	81.0854	65954.2858	207891.532	3580459.2801	2485.09	-0.52218	513.764	0.10835	442.7198	0.53016	2019.8837	-0.10233	1989.9645	696859.875	1260.4735	0.16938	1842.8664	0.21398	17675000	0.44943	207.327	61.1878	60.4493	109.9872	105.2565	37945.5938	84.0233	-0.70309	98.8296	2105040
020	2019-01-28t0320	1548667447.88	adult	132.022	78.0009	-105.9835	1031.0792	77.0718	63916.7963	201395.7281	3417576.5918	2780.12	-0.18411	534.185	0.35982	451.0414	0.63317	2184.707	0.24944	2142.17	729692.125	1343.6337	0.54338	1941.5172	0.48388	17815600	0.48977	178.847	61.6701	60.9153	112.5257	107.6694	37583.5703	85.5193	-0.59232	100.6081	2056760
020	2019-01-28t0720	1548681847.97	adult	136.022	82.0009	-101.9835	1029.2854	76.9103	63948.5475	201567.0689	3400699.0074	2719.37	-0.2661	542.745	0.47847	442.3945	0.55882	2146.7898	0.15703	2104.2009	717027.8125	1350.0369	0.5917	1910.587	0.3987	18106500	0.56907	184.008	63.8537	63.0421	116.7544	112.2453	38995.9766	87.621	-0.37796	103.5156	2130220
020	2019-01-28t1120	1548696248.33	adult	140.0221	86.001	-97.9834	1029.4334	78.9156	62561.2834	197125.7448	3311306.7731	2672.05	-0.32702	553.309	0.62053	462.193	0.79455	2061.7083	-0.024826	1987.7333	674178.5625	1384.4498	0.75876	1831.9674	0.18981	18073800	0.57073	413.76	64.8518	63.9963	117.252	112.0486	38341.4102	89.1712	-0.28412	103.5488	2118380
020	2019-01-28t1520	1548710648.6	adult	144.0222	90.0011	-93.9833	1059.0304	79.528	65365.9872	205924.3861	3525273.8089	2412.94	-0.62244	534.238	0.43268	481.9792	1.0333	1849.4309	-0.4601	1797.293	632505.375	1237.854	0.17276	1668.8384	-0.23376	18227700	0.61922	316.119	62.6921	61.8944	112.9914	108.6353	38643.0625	86.5037	-0.90672	100.948	2138990
020	2019-01-28t1920	1548725048.75	adult	148.0222	94.0011	-89.9832	1089.5739	75.3973	64790.8216	204040.5885	3363737.6045	2231.35	-0.82003	545.677	0.58808	518.7473	1.4593	1764.152	-0.61484	1724.3231	598047.5	1139.2598	-0.20324	1547.5912	-0.53084	18463000	0.68761	229.087	66.3326	65.4882	114.6841	111.5761	38877.9141	90.7082	-0.37701	105.2762	2244360
020	2019-01-28t2320	1548739449.3	adult	152.0224	98.0013	-85.9831	1052.2971	76.2281	66652.803	210068.1094	3568541.3301	2276.52	-0.75466	541.377	0.57037	504.0793	1.3357	1769.9844	-0.57217	1737.6287	615954.5625	1199.6687	0.080802	1595.3657	-0.37125	18824800	0.78923	394.076	66.0935	65.0969	121.1855	115.7914	42172.5586	90.3723	-0.58692	107.9232	2298200
020	2019-01-29t0320	1548753848.82	adult	156.0222	102.0011	-81.9832	704.3053	86.9941	46081.1821	146515.1053	2592697.2082	2417.05	-0.58012	552.726	0.72843	416.3141	0.41078	1996.6354	-0.075983	1938.75	481189.125	1434.9744	1.0797	1834.5088	0.28946	13293100	-0.47041	215.252	67.4058	66.417	128.6248	122.0309	30998.5781	91.1622	-0.61873	111.2469	1621110
020	2019-01-29t0720	1548768249.39	adult	160.0224	106.0013	-77.9831	1087.0128	76.5234	64691.4592	203733.4483	3361965.8074	2673.74	-0.27454	574.244	1.0025	494.3925	1.2994	2023.2681	0.0071075	1987.2678	683864.625	1399.2512	0.9677	1832.2916	0.31404	19402000	0.96802	186.165	67.4036	66.3579	126.2995	123.1954	42689.2461	93.3652	-0.4562	112.1149	2277360
020	2019-01-29t1120	1548782649.37	adult	164.0224	110.0013	-73.9831	938.4103	78.4707	60616.355	191250.4499	3298145.3793	2858.11	-0.041942	564.886	0.93816	445.5243	0.79624	2309.7585	0.63012	2293.9792	732193.4375	1375.277	0.91337	1945.6094	0.64859	17857700	0.6427	295.139	67.2496	66.0126	126.778	121.3811	40188.6211	93.0225	-0.64499	111.815	2125960
020	2019-01-29t1520	1548797050.24	adult	168.0226	114.0015	-69.9828	1066.5041	73.9748	63164.1894	198984.5792	3238651.2961	2876.07	0.0095333	554.283	0.8649	474.8516	1.167	2101.7249	0.24512	2048.5854	695670.9375	1297.1834	0.64135	1774.07	0.24477	18294100	0.78983	327.333	67.2099	66.1291	125.709	121.2337	41609.6797	92.4329	-0.85369	111.0012	2218260
020	2019-01-29t1920	1548811449.35	adult	172.0224	118.0013	-65.9831	1134.2858	79.6269	72458.3804	228343.8329	3919437.6071	2338.2	-0.58203	489.102	0.14993	435.0975	0.76164	1771.0211	-0.39699	1720.3214	669446	1097.5332	-0.14322	1516.7786	-0.38747	18479800	0.88334	361.457	68.3885	67.3802	128.2033	120.3657	48460.832	92.5853	-0.95921	110.9769	2583920
020	2019-01-29t2320	1548825849.92	adult	176.0226	122.0014	-61.9829	1077.7875	74.2911	65869.3789	207509.1583	3447968.5545	2400.53	-0.47034	513.175	0.4935	475.3503	1.2816	1788.0197	-0.31351	1764.3007	615078.75	1134.1408	0.068939	1563.2637	-0.20884	17646000	0.75532	379.759	69.0956	67.897	128.1831	124.3644	44094.9844	94.2073	-0.89564	113.647	2375920
020	2019-01-30t0320	1548840249.83	adult	180.0225	126.0014	-57.9829	1090.0107	76.5652	66498.9371	209470.0447	3509482.2548	2400.15	-0.43225	501.34	0.40838	458.1175	1.1394	1724.7222	-0.3936	1673.0634	600203.3125	1106.5475	0.0080338	1493.9147	-0.34109	17404500	0.76444	242.27	69.2299	67.9965	132.6615	127.0126	46166.1953	95.0029	-0.93037	114.5412	2403390
020	2019-01-30t0720	1548854650.23	adult	184.0226	130.0015	-53.9828	1125.7294	75.4232	67184.4663	211564.9584	3464687.8495	2789.31	0.1039	509.9	0.59121	444.1113	1.038	1823.9384	-0.11258	1729.0466	642026.3125	1154.3328	0.29387	1548.449	-0.12202	17899500	0.99211	294.14	69.2804	67.9841	137.0423	131.9106	48238.875	95.5046	-1.0103	117.6532	2432020
020	2019-01-30t1120	1548869050.26	adult	188.0226	134.0015	-49.9828	1098.4976	75.9102	66440.1214	209283.6512	3431012.6146	2405.44	-0.31127	503.429	0.59202	463.7535	1.3418	1707.2385	-0.30099	1655.0947	592411.75	1081.7375	0.05067	1459.3421	-0.2952	17466000	0.98642	261.492	68.8353	67.6427	137.1144	131.1281	47578.7031	94.5535	-1.2528	117.5792	2388170
020	2019-01-30t1520	1548883454.76	adult	192.0239	138.0028	-45.9816	970.8627	81.3779	62235.7409	196318.7504	3395772.8058	2455.19	-0.17868	519.677	0.89685	422.8911	0.90678	1797.7792	-0.018862	1744.2485	584278.25	1223.025	0.7974	1605.1237	0.20752	16871300	0.93657	207.832	67.4022	66.0013	135.5557	131.2343	44055.6172	95.4699	-1.2863	118.5895	2188210
020	2019-01-30t1920	1548897849.38	adult	196.0224	142.0013	-41.9831	642.2998	89.8928	45480.5056	144730.9941	2699050.6872	2483.62	-0.065548	480.176	0.45717	420.9825	0.94593	1695.7507	-0.16822	1659.7886	401892.9375	1030.5926	-0.013931	1426.9096	-0.22478	11378200	-0.52242	338.273	67.5234	66.5284	131.6693	118.6845	31205.6289	91.8512	-1.8054	108.2999	1600030
020	2019-01-30t2320	1548912250.22	adult	200.0226	146.0015	-37.9828	859.895	79.1496	53435.8968	168613.1479	2853659.6743	2984.17	0.70999	543.148	1.4313	328.7599	-0.17202	2482.8464	1.8284	2475.593	692714.1875	1410.4637	1.9447	2200.8506	2.2103	15150000	0.66931	229.684	70.7632	69.274	138.517	131.4031	38646.25	99.2709	-1.144	120.6605	1973800
020	2019-01-31t0320	1548926650.67	adult	204.0228	150.0016	-33.9827	725.6701	79.1563	47101.3044	148973.1429	2589980.6946	3303.04	1.2754	548.165	1.6254	323.5465	-0.19589	2593.8779	2.2557	2591.7314	638094	1385.7646	1.9691	2206.3466	2.378	13467300	0.27032	281.099	70.4838	68.9069	131.3316	125.6868	32307.5859	99.8755	-1.2117	117.7047	1731650
020	2019-01-31t0720	1548941051.04	adult	208.0229	154.0017	-29.9826	960.0485	75.2115	57348.0205	180725.6736	2967545.8033	3183.52	1.2317	453.777	0.35414	255.0315	-1.0647	2322.1201	1.7282	2268.5734	696636	1157.3207	0.93823	1905.7689	1.5801	13592000	0.41756	205.541	70.5363	68.669	134.5705	130.4718	40371.1562	100.6316	-1.2625	121.3778	2112770
020	2019-01-31t1120	1548955451.77	adult	212.0231	158.0019	-25.9824	533.433	81.8646	33656.3389	107233.6917	1834294.6821	1932.1	-0.55241	377.055	-0.72759	244.6904	-1.1781	1363.6085	-0.64965	1341.8695	239995.0938	934.584	-0.12495	1211.4283	-0.55079	6626750	-1.7725	179.001	69.2437	67.2937	129.6948	125.5153	22826.2871	99.6615	-1.4872	118.1662	1216960
020	2019-01-31t1520	1548969789.21	adult	216.0057	161.9846	-21.9998	394.3143	118.3341	31312.9412	102499.3098	2243994.9051	1615.97	-0.98374	396.382	-0.35705	246.2165	-1.1316	1368.1833	-0.55161	1343.2098	224382.0625	968.2254	0.16225	1240.9991	-0.36352	6463410	-1.8028	163.766	71.1628	68.8751	133.6866	130.9238	21924.6094	104.31	-1.1449	124.0715	1160380
020	2019-01-31t1920	1548984191.84	adult	220.0064	165.9853	-17.9991	565.3986	88.9253	37555.3912	119693.8614	2108430.0576	1337.22	-1.3914	338.495	-1.2349	229.8585	-1.3374	1099.5714	-1.2237	1078.2266	215516	838.8775	-0.4668	1023.921	-1.0242	6631120	-1.719	263.678	71.5453	69.6553	134.5255	130.0562	26366.9883	102.8684	-1.4133	122.3448	1401570
020	2019-01-31t2320	1548998588.74	adult	224.0056	169.9844	-13.9999	551.9103	87.0453	35997.5561	114819.9319	2041490.1057	1205.5	-1.5833	322.086	-1.4721	224.7774	-1.389	1003.4443	-1.4412	981.5847	188647.5312	757.6099	-0.8589	929.9066	-1.2873	6055220	-1.9159	285.419	71.7364	69.6863	132.4007	129.0254	24891.332	104.3458	-1.3915	121.7682	1348640
020	2019-02-01t0320	1549012988.34	adult	228.0054	173.9843	-10	567.6635	80.7042	34316.126	109719.7129	1730476.3875	1832.62	-0.39666	336.591	-1.1754	209.3504	-1.5978	1505.1226	0.17248	1505.2016	270922.0625	915.7718	0.21563	1344.2491	0.33545	6036760	-1.9145	164.018	67.4628	65.6984	123.7962	122.1217	22283.3086	97.0094	-2.2204	113.4398	1209950
020	2019-02-01t0720	1549027387.89	adult	232.0053	177.9842	-6.0001	560.0711	80.7717	36107.1936	115306.5068	1916515.0454	1666.87	-0.62419	318.582	-1.4671	204.0283	-1.6632	1385.2363	-0.077224	1375.5543	261809.6562	873.5611	0.076725	1231.9826	0.034723	6007810	-1.9243	151.312	67.7108	65.9037	124.1321	121.4049	23460.9668	97.8258	-2.2551	115.5301	1276890
020	2019-02-01t1120	1549041787.99	adult	236.0054	181.9842	-2.0001	542.1384	71.512	30964.8661	98799.1594	1471961.6921	1441.96	-1.0089	322.567	-1.3534	217.9406	-1.4305	1285.6489	-0.28383	1276.4973	209560.7812	824.9396	-0.12102	1183.4298	-0.031358	5229450	-2.3014	170.64	69.1522	67.0677	129.035	125.5458	21032.6992	100.6538	-2.1006	118.2627	1121100
020	2019-02-01t1520	1549056188.86	dead	240.0056	185.9845	2.0001	484.2656	80.4028	28063.629	89903.1694	1450929.6853	1500.52	-0.8143	344.745	-0.84128	241.5496	-1.0284	1203.8644	-0.4509	1171.6974	176968.0625	818.4556	-0.029479	1059.0051	-0.43018	5067410	-2.4446	188.311	72.9018	70.4303	142.1021	138.3469	20889.0039	107.0631	-1.6158	129.0558	1071580
021	2019-01-22t1520	1548192173.01	egg	-1.9989	-54.0212	-190.0234	165.102	28.0802	3113.2341	9903.6261	54584.5052	0	0.5686	0	0.095112	0	-0.1112					0	0.87846	0	1.3689	0	4.9229	0	0	0				0	-0.4561	0	0
021	2019-01-22t1920	1548206565.14	larva	1.9989	-50.0234	-186.0256	164.6931	27.7133	3117.4806	9915.7494	54518.5723	0	0.12394	0	-0.32782	0	-0.45983					0	0.15111	0	0.39006	0	1.9859	0	0	0				0	-0.63805	0	0
021	2019-01-22t2320	1548220964.68	larva	5.9988	-46.0235	-182.0257	156.3604	27.9002	2962.3454	9436.2804	51956.0524	0	-0.30509	0	-0.76358	0	-0.81504					0	-0.53103	0	-0.41701	0	0.74072	0	0	0				0	-0.83364	0	0
021	2019-01-23t0320	1548235364.18	larva	9.9986	-42.0237	-178.0259	156.7048	28.4479	2987.77	9523.2332	53054.508	0	-0.71589	0	-1.2137	0	-1.1779					0	-1.1704	0	-1.1025	0	-0.061666	0	0	0				0	-1.0457	0	0
021	2019-01-23t0720	1548249765.06	larva	13.9989	-38.0234	-174.0256	164.8906	27.3115	3102.7028	9871.344	53836.6135	0	-1.1066	0	-1.6793	0	-1.5494					0	-1.7686	0	-1.6965	0	-0.66353	0	0	0				0	-1.2785	0	0
021	2019-01-23t1120	1548264227.67	larva	18.0163	-34.006	-170.0082	332.0244	35.6558	9251.1668	29230.0937	221792.8818	339.981	-0.19247	160.419	0.50093	153.6887	0.53633	307.9591	0.015566	303.2786	15397.9531	254.4909	0.26086	291.5046	0.13956	796318	-0.46041	103.949	51.8474	51.6716	83.6824	82.6878	4184.1216	71.2457	0.94138	79.0624	257370
021	2019-01-23t1520	1548278631.91	larva	22.0175	-30.0048	-166.0071	372.5609	41.3339	10594.0164	33484.7007	266369.5464	345.883	-0.55938	195.13	0.64742	190.4935	0.79714	320.1177	-0.58846	316.3894	18246.709	273.08	-0.16439	305.3418	-0.36127	1106580	-0.69187	109.51	57.1434	56.9562	89.753	88.7973	5115.9219	75.9755	1.004	84.0852	324060
021	2019-01-23t1920	1548293045.08	larva	26.0211	-26.0012	-162.0034	459.9559	38.3512	14973.7214	47424.0839	396331.3547	498.934	-0.38579	206.572	0.39728	191.9756	0.48041	413.2676	-0.49855	403.1911	33061.4102	329.3924	-0.20651	382.4513	-0.35589	1649070	-0.72826	112.243	56.5442	56.2221	89.0263	87.4636	7122.1074	75.5129	0.87343	84.429	451392
021	2019-01-23t2320	1548307424.27	larva	30.0153	-22.007	-158.0092	306.1326	51.7938	10768.8334	34527.1644	327589.843	810.213	0.31538	231.821	0.38003	206.919	0.38133	650.0796	0.46504	632.3161	37704.6172	419.9822	0.065763	574.8463	0.43124	1327640	-1.3532	163.307	57.7951	57.5137	91.5749	88.3281	5311.3428	76.7066	0.79801	84.9147	330992
021	2019-01-24t0320	1548321845.38	larva	34.0212	-18.0011	-154.0033	715.0971	46.6068	25777.3523	81297.2961	784356.2955	522.285	-1.0198	196.986	-0.73033	182.934	-0.40383	446.977	-1.2648	444.2107	61235.8477	353.5069	-1.0836	415.6548	-1.1481	2691410	-0.83615	156.872	55.8089	55.542	89.1277	86.8107	12210.4961	75.179	0.5728	83.852	762518
021	2019-01-24t0720	1548336246.26	larva	38.0214	-14.0009	-150.0031	850.5865	50.1816	34500.7601	108686.8859	1166743.2499	724.792	-0.70609	225.247	-0.74138	202.6966	-0.45228	577.0632	-0.97037	565.7752	105602.5703	432.9095	-0.92077	535.5696	-0.86785	4102420	-0.37114	201.732	54.0908	53.8208	88.143	86.0409	16130.1738	73.172	0.26343	82.5641	985156
021	2019-01-24t1120	1548350645.67	larva	42.0213	-10.001	-146.0032	730.8413	54.1767	30904.54	97419.8384	1115874.0478	1051.58	-0.07996	274.263	-0.28811	243.281	-0.022009	719.7809	-0.66314	691.4706	117324.2969	491.7507	-0.94777	636.1827	-0.75596	4469940	-0.65546	202.395	56.4664	56.2904	90.9897	88.6063	14831.3232	75.7979	0.31543	85.0903	920290
021	2019-01-24t1520	1548365049.64	larva	46.0224	-5.9999	-142.0021	940.6018	56.9203	46045.6781	145138.4442	1867045.914	665.977	-1.5399	229.849	-1.647	204.7701	-1.0635	561.7885	-1.787	555.8287	135952.8125	443.5789	-1.7967	530.4623	-1.7779	5554310	-0.56732	310.923	54.9278	54.6095	90.5261	87.6104	21907.3242	74.0921	0.10096	83.3806	1327330
021	2019-01-24t1920	1548379453.02	larva	50.0233	-1.999	-138.0012	962.8244	59.8032	48074.8643	151445.5253	2019530.1446	994.287	-0.93864	301.091	-0.65031	255.4269	-0.34343	824.4255	-0.97063	813.0551	208579.6406	648.53	-0.66281	764.7884	-0.93252	7599540	-0.071061	147.531	55.0283	54.6769	88.4522	86.8785	22378.4102	74.1745	0.043085	83.1452	1388920
021	2019-01-24t2320	1548393845.69	adult	54.0213	1.999	-134.0032	1056.4468	65.0076	56345.172	177423.7511	2564858.7301	1323.28	-0.41079	326.456	-0.5372	257.7222	-0.53926	1041.2744	-0.44776	1020.8074	308217.2188	769.9877	-0.21728	957.2318	-0.37749	9632410	0.34692	127.15	53.7866	53.4432	87.1865	85.1474	25807.2188	73.0963	-0.14825	82.0193	1587030
021	2019-01-25t0320	1548408247.49	adult	58.0218	5.9995	-130.0027	1028.8368	69.8964	59374.9096	187174.8259	2875868.3581	1573.04	-0.1289	361.295	-0.2243	277.9437	-0.36608	1218.0874	-0.13647	1198.4098	378825.1875	838.919	-0.15466	1103.7226	-0.084767	11213900	0.53804	324.175	52.4793	52.1977	87.6686	85.3398	27264.9473	71.9013	-0.45859	81.5238	1628850
021	2019-01-25t0720	1548422647.37	adult	62.0217	9.9994	-126.0028	1112.4434	69.9169	63135.5632	198831.4099	3037389.2209	1889.38	0.26863	393.858	0.034583	304.5014	-0.080746	1416.7404	0.22611	1360.4296	468941.0625	951.5114	0.18533	1246.7205	0.1723	12998100	0.79865	168.776	54.0934	53.8094	87.3257	85.1496	28904.793	73.299	-0.32665	81.7011	1785190
021	2019-01-25t1120	1548437047.17	adult	66.0217	13.9994	-122.0028	1139.7006	68.3535	63043.4413	198501.8563	2960750.5176	1861.21	-0.070391	425.735	0.26958	351.6513	0.53722	1420.2921	-0.092761	1387.936	468696.4062	971.9182	-0.031686	1269.3689	-0.072066	14041200	0.78955	271.246	54.7392	54.5207	89.2695	87.408	29458.9258	73.9108	-0.31401	83.3549	1805350
021	2019-01-25t1520	1548451448.64	adult	70.0221	17.9998	-118.0024	1237.7576	70.2021	71775.3397	226028.4443	3522653.3551	1700.55	-0.62141	429.962	0.045954	356.2708	0.40292	1291.6609	-0.78668	1254.201	484372.8125	994.0386	-0.19313	1192.4207	-0.66266	16124000	1.1679	291.238	55.5101	55.1131	90.4478	88.0891	33917.9102	75.4173	0.048693	84.6627	2081680
021	2019-01-25t1920	1548465849.67	adult	74.0224	22.0001	-114.0021	1138.3202	75.3011	70040.8463	220613.0566	3665109.1111	2671.92	0.99642	450.936	0.12576	342.4274	0.0037534	1764.7863	0.4483	1679.8513	645911.75	1090.4188	0.083309	1494.9596	0.2361	16491200	0.98539	209.896	57.5905	57.3416	92.2389	90.2192	33759.4219	77.3298	0.59035	86.5268	2106140
021	2019-01-25t2320	1548480250.06	adult	78.0225	26.0002	-110.002	1248.2348	71.7063	72927.3745	229593.5311	3645410.3836	2227.93	-0.026218	494.237	0.55226	389.4991	0.54937	1692.6573	0.00082912	1646.4253	646595.125	1192.4821	0.3991	1503.4436	0.035486	18834900	1.4878	335.33	57.1434	56.9412	91.7675	89.2107	35055.1914	76.7056	0.16907	85.4403	2177680
021	2019-01-26t0320	1548494650.94	adult	82.0227	30.0004	-106.0018	1114.2975	76.0018	68312.4945	215194.0805	3567924.3249	2929.11	1.0118	547.33	1.1096	430.8368	0.97801	1989.3907	0.66464	1892.7974	710212.5	1353.8567	1.0236	1732.2128	0.64695	19519400	1.4875	254.795	57.2454	56.8638	92.7533	90.1194	33112.9258	77.0888	0.088368	86.3313	2041540
021	2019-01-26t0720	1548509051.4	adult	86.0229	34.0006	-102.0017	1213.4391	73.2018	70224.936	221076.2856	3513563.3641	2294.11	-0.21553	539.393	0.81842	435.8501	0.89339	1796.7397	-0.042589	1770.0292	659403.5	1288.1186	0.55076	1651.3341	0.19972	19788700	1.4022	160.766	57.2029	56.831	91.1625	89.6413	33456.6445	77.0711	-0.14965	86.1306	2098600
021	2019-01-26t1120	1548523450.3	adult	90.0226	38.0003	-98.002	1157.376	71.5802	68758.7005	216605.6384	3432318.6676	2974.7	0.75667	561.876	0.9769	452.9893	0.98818	1984.1378	0.33606	1898.7834	714289.625	1390.3118	0.92517	1721.3245	0.30125	20188800	1.3965	296.518	58.3965	58.1209	93.5996	91.3175	33695.8438	78.0609	-0.063017	87.8141	2098240
021	2019-01-26t1520	1548537851.23	adult	94.0228	42.0005	-94.0017	1141.4093	73.6159	67878.8377	213794.8477	3426848.2007	3198.61	0.9756	593.924	1.2762	466.6344	1.0493	2152.1582	0.6638	2032.3979	764016.125	1494.7262	1.3213	1884.3914	0.72432	21060500	1.5621	144.116	58.6906	58.302	96.1293	93.9131	34125.8906	80.0781	0.32478	89.7829	2081170
021	2019-01-26t1920	1548552251.31	adult	98.0228	46.0005	-90.0017	1161.1118	73.459	68871.8571	216846.3291	3512726.5305	2556.11	-0.10736	583.039	1.042	459.7819	0.87287	1932.7028	-0.0087056	1871.8226	695773	1454.5717	1.0647	1781.2287	0.29538	20976600	1.4685	143.46	59.4831	58.9277	99.8038	97.7842	35929.3594	81.6395	0.52726	92.8963	2140080
021	2019-01-26t2320	1548566651.73	adult	102.023	50.0007	-86.0016	1092.98	75.5633	68177.3938	214809.8378	3617253.1669	2113.97	-0.82866	537.096	0.40352	490.6539	1.1797	1702.863	-0.66837	1689.7833	606219.25	1252.3719	0.10321	1583.1128	-0.40352	19101300	0.87896	188.203	60.7697	60.0918	101.5626	99.1537	36156.2891	83.4346	0.76389	95.052	2161210
021	2019-01-27t0320	1548581053.64	adult	106.0235	54.0012	-82.001	1135.7663	75.2834	67229.3223	211678.8652	3452628.3229	2457.45	-0.38334	566.926	0.73455	526.1488	1.5482	1771.2374	-0.54814	1719.7969	623475.5625	1311.6358	0.34885	1613.5905	-0.35556	19909300	1.0847	180.688	60.5679	59.4995	109.6562	106.2473	38598.9727	85.9843	1.1706	100.8855	2127020
021	2019-01-27t0720	1548595451.69	adult	110.0229	58.0006	-78.0016	1114.8609	79.1138	67250.2632	211863.4072	3498993.7413	2463.12	-0.41822	574.463	0.81221	493.5477	1.1358	1878.3363	-0.3262	1840.9795	661174.375	1370.6492	0.60928	1702.6273	-0.1097	20171700	1.1431	150.392	64.0623	62.9597	112.0267	109.9456	39433.3828	89.0124	1.6345	103.5561	2249480
021	2019-01-27t1120	1548609851.68	adult	114.0229	62.0006	-74.0016	1138.5957	78.1397	72383.8125	228038.0593	3909406.7887	2872.11	0.094919	577.497	0.83397	493.7176	1.1131	1895.373	-0.32008	1829.2864	716451	1368.1625	0.59579	1698.4828	-0.15189	21797100	1.573	298.819	63.7588	62.2046	120.9849	117.9197	45732.3086	91.0825	1.8157	110.0226	2406510
021	2019-01-27t1520	1548624252.1	adult	118.0231	66.0008	-70.0015	1181.9952	77.5079	71670.0693	225659.1669	3727133.7006	3000.54	0.21424	589.654	0.97224	329.0893	-0.77039	2155.6277	0.26973	2080.533	808360.375	1607.0388	1.6418	1950.5707	0.57447	22071300	1.6239	299.675	64.0777	62.4452	120.8946	117.4984	45335.4805	91.6897	1.6279	110.3318	2398490
021	2019-01-27t1920	1548638652.04	adult	122.023	70.0007	-66.0015	1155.2607	82.3751	77036.2042	242701.7631	4404951.6242	2245.21	-0.796	456.085	-0.58747	346.9446	-0.55361	1742.1132	-0.72272	1699.0538	700329.5	1104.6619	-0.5301	1563.047	-0.58112	18310500	0.61122	177.504	66.5745	65.0555	127.408	124.895	51218.0273	94.3491	1.9069	115.1081	2672760
021	2019-01-27t2320	1548653052.68	adult	126.0232	74.0009	-62.0013	1205.8461	77.5342	73625.5868	231863.3099	3908782.17	2361.45	-0.66607	476.357	-0.33214	300.3568	-1.051	1848.3677	-0.48752	1806.8792	711621.5625	1179.9022	-0.18619	1666.8988	-0.28495	18313500	0.61165	295.753	66.2514	64.4881	124.825	121.6674	48057.6172	96.3448	2.0128	114.8192	2547030
021	2019-01-28t0320	1548667452.59	adult	130.0232	78.0009	-58.0013	1264.8674	80.568	81720.1353	257302.9747	4552871.4025	2701.25	-0.26896	418.376	-0.97391	320.1567	-0.80673	1911.4889	-0.3531	1853.1371	814294.25	1047.0308	-0.73379	1639.1643	-0.36418	17820700	0.48852	234.821	67.7933	65.9923	134.2078	130.5988	57172.5273	97.0903	1.8475	119.4681	2887660
021	2019-01-28t0720	1548681852.68	adult	134.0232	82.0009	-54.0013	1224.1713	77.4847	76986.8745	242392.1956	4154367.7895	4387.37	1.707	441.433	-0.68237	336.468	-0.60313	2271.3574	0.42866	2145.3877	913085.6875	1116.9598	-0.40973	1842.8896	0.20721	17731500	0.47226	229.306	69.4211	67.7739	130.3282	126.8843	52391.918	98.3915	1.7932	118.6962	2788510
021	2019-01-28t1120	1548696253.05	adult	138.0233	86.001	-50.0012	1252.9086	80.6973	79528.777	250395.8748	4406208.0942	3278.41	0.37482	432.978	-0.74774	322.6326	-0.72637	2321.8232	0.53063	2233.5229	963556.625	1106.775	-0.42415	1908.2852	0.38951	17961700	0.53689	297.882	69.2859	67.3904	138.1611	135.0632	57336.8711	98.5747	1.5276	123.4531	2874260
021	2019-01-28t1520	1548710653.32	adult	142.0234	90.0011	-46.0011	1192.4453	82.2325	78331.1525	246759.8763	4365546.5857	2823.76	-0.15304	405.222	-1.0271	298.7587	-0.95731	2012.7484	-0.12423	1924.3066	823214.125	1062.5066	-0.5749	1708.1617	-0.13816	16546800	0.21413	246.73	72.3144	70.3789	142.606	137.4848	58325.8516	102.5302	1.9213	127.6022	2952880
021	2019-01-28t1920	1548725053.49	adult	146.0234	94.0011	-42.0011	1264.153	84.1584	74211.5848	233712.7138	3871009.1584	3707.53	0.86167	410.429	-0.93643	315.1559	-0.75433	2186.5415	0.25841	2093.7405	848378.0625	981.5792	-0.87243	1736.317	-0.037436	15921800	0.08721	210.764	72.0322	70.1735	141.6189	136.7882	54948.125	101.8318	1.5125	126.6042	2794340
021	2019-01-28t2320	1548739454.05	adult	150.0236	98.0013	-38.0009	1285.3987	76.7511	80204.6836	252490.7604	4268033.5859	3839.19	1.0096	418.452	-0.81581	310.2528	-0.78252	2134.7288	0.16786	2009.4257	894451.375	1048.4063	-0.55839	1734.7625	-0.017489	17501300	0.47427	284.663	72.6167	70.4601	149.1311	144.1085	62485.9375	103.9748	1.5877	131.2345	3037120
021	2019-01-29t0320	1548753853.63	adult	154.0235	102.0012	-34.001	1053.9838	80.4424	68024.9636	214394.0811	3786002.6844	3482.76	0.61201	444.028	-0.50217	330.6035	-0.53777	2214.5908	0.35386	2140.0889	786179.75	1166.3577	-0.039013	1875.2146	0.37821	15751900	0.088262	340.887	75.1733	72.6847	159.7584	155.0593	56714.2422	109.9279	2.2134	140.2722	2666770
021	2019-01-29t0720	1548768254.09	adult	158.0236	106.0013	-30.0009	1061.6312	76.8215	66241.3346	208718.1716	3558896.1708	3292.98	0.41615	403.81	-0.92851	287.5659	-0.98817	1964.7574	-0.12732	1866.6971	679806.0625	1053.3354	-0.46569	1654.3011	-0.16692	13958100	-0.30579	394.747	76.0308	72.8432	157.4819	152.3715	54488.75	115.7382	2.7558	141.5518	2628080
021	2019-01-29t1120	1548782654.19	adult	162.0236	110.0013	-26.0009	1002.268	77.9148	62240.1546	196167.6944	3356881.9804	2931.75	0.030702	416.724	-0.76147	292.3902	-0.91731	1844.3236	-0.34035	1794.615	599405.1875	1070.6668	-0.35785	1625.3063	-0.20589	13533900	-0.38348	397.338	78.5713	74.8871	164.8533	159.4635	53577.3281	122.6274	3.3992	149.5523	2551760
021	2019-01-29t1520	1548797055.02	adult	166.0239	114.0016	-22.0006	1036.29	77.6867	63654.0838	200546.4826	3421987.95	2797.29	-0.098965	387.857	-1.0694	277.1895	-1.0682	1684.3386	-0.63484	1608.7783	560884.75	959.625	-0.77795	1465.7879	-0.58527	12882300	-0.514	375.68	78.9682	75.1695	167.796	163.1101	55876.0625	123.0224	3.1599	151.8388	2622850
021	2019-01-29t1920	1548811454.12	adult	170.0236	118.0013	-18.0009	1030.8082	77.1937	63567.2024	200309.0702	3397915.1727	2736.11	-0.13631	370.617	-1.2519	267.7291	-1.157	1581.4377	-0.80916	1510.2429	525037.3125	903.5428	-0.97405	1356.5594	-0.83036	12300400	-0.62682	357.367	79.8283	75.9901	169.0712	163.5642	56131.6523	123.3057	2.92	152.1513	2649420
021	2019-01-29t2320	1548825854.74	adult	174.0238	122.0015	-14.0007	991.009	77.0954	62098.3213	195733.5356	3352232.9925	2840.4	0.025281	366.627	-1.2817	272.6943	-1.0795	1618.0718	-0.69218	1542.5309	525873.3125	880.0638	-1.0357	1352.1951	-0.79841	11880900	-0.69789	395.946	81.8466	78.0995	173.4474	167.1295	56370.3945	126.2207	3.0155	155.3943	2652320
021	2019-01-30t0320	1548840254.61	adult	178.0238	126.0015	-10.0008	1004.1644	77.7658	62119.732	195779.7518	3338141.4545	2214.01	-0.67504	361.306	-1.3255	275.3565	-1.0236	1565.0585	-0.76053	1516.7015	508644	848.6099	-1.131	1343.4699	-0.77373	11713200	-0.70218	384.012	82.4107	78.7698	173.8132	168.4092	56489.2812	127.1354	2.8788	157.0114	2671670
021	2019-01-30t0720	1548854655.04	adult	182.0239	130.0016	-6.0006	945.6622	79.4685	57725.5025	181942.1059	3115558.2071	2489	-0.29761	372.201	-1.1653	292.1149	-0.79687	1607.3295	-0.61659	1562.7217	485413.5	886.5559	-0.92206	1339.6258	-0.73078	11219300	-0.78481	381.152	84.7899	81.4194	175.1333	171.361	52890.25	130.2134	3.0032	160.2236	2555820
021	2019-01-30t1120	1548869055.08	adult	186.0239	134.0016	-2.0006	897.0069	79.2069	54702.0933	172471.8098	2922064.1843	2688.97	0.013735	383.389	-0.98599	304.4801	-0.61337	1655.2421	-0.45215	1600.5574	473399.2188	907.6252	-0.77328	1410.8041	-0.46882	10944200	-0.80382	370.702	87.1515	84.3723	172.4348	168.8402	49316.3672	131.0322	2.8825	157.4827	2487830
021	2019-01-30t1520	1548883459.61	dead	190.0251	138.0028	2.0006	856.5857	80.8982	53978.9435	170332.0942	2970140.925	2720.29	0.12822	387.306	-0.88918	312.0386	-0.4837	1676.8397	-0.33547	1577.7928	472868.8125	882.9485	-0.82339	1411.7696	-0.39189	10906200	-0.75523	401.571	88.0007	85.1181	178.327	172.0814	50288.1992	132.2931	2.8209	162.3361	2478010
022	2019-01-22t1520	1548192177.43	egg	-1.9989	-74.0211	-178.0228	176.0438	28.8468	3655.0021	11614.9688	68387.2398	0	0.5686	0	0.095113	0	-0.1112					0	0.87847	0	1.3689	0	4.9229	0	0	0				0	-0.4561	0	0
022	2019-01-22t1920	1548206569.6	larva	1.9989	-70.0233	-174.0249	150.7972	29.2454	3006.5479	9596.7453	55457.0744	0	0.12394	0	-0.32782	0	-0.45983					0	0.1511	0	0.39006	0	1.9859	0	0	0				0	-0.63805	0	0
022	2019-01-22t2320	1548220969.15	larva	5.9988	-66.0234	-170.0251	148.0044	29.3612	2965.0473	9472.2352	54965.9789	0	-0.30509	0	-0.76358	0	-0.81504					0	-0.53103	0	-0.41701	0	0.74072	0	0	0				0	-0.83364	0	0
022	2019-01-23t0320	1548235368.67	larva	9.9987	-62.0236	-166.0252	147.7255	28.7909	2925.156	9344.1781	53494.7436	0	-0.71589	0	-1.2137	0	-1.1779					0	-1.1704	0	-1.1025	0	-0.061668	0	0	0				0	-1.0457	0	0
022	2019-01-23t0720	1548249769.52	larva	13.9989	-58.0233	-162.025	206.3175	25.097	3657.728	11578.8091	59254.5931	920.922	2.484	220.321	1.902	220.4009	1.9208	422.456	2.3489	396.3122	8871.5752	350.5426	1.9235	383.5945	1.6248	445930	-0.22927	1206.25	49.607	48.8955	142.0048	84.3104	2982.0999	69.8021	1.0012	81.3774	100405
022	2019-01-23t1120	1548264232.22	larva	18.0163	-54.0059	-158.0075	214.2892	24.4475	4075.4476	12894.4828	66011.057	629.967	0.9035	204.484	1.2326	212.0569	1.4737	353.9408	0.43672	342.066	8140.6392	286.1161	0.58267	318.4702	0.35791	456204	-0.75653	679.556	53.0023	52.2814	113.7548	85.3696	2616.3601	72.9709	1.0015	81.3409	118248
022	2019-01-23t1520	1548278636.48	larva	22.0175	-50.0047	-154.0064	335.8971	36.9761	9869.2264	31242.9895	245119.2078	415.766	-0.30371	220.97	1.0855	216.3459	1.2205	370.7087	-0.19273	366.7398	19647.5625	320.915	0.30578	355.0469	0.017156	1167170	-0.64387	336.998	56.0981	56.12	92.4117	87.5546	4897.8198	74.744	0.95794	82.7977	296310
022	2019-01-23t1920	1548293049.56	larva	26.0211	-46.0011	-150.0027	150.5216	29.0124	3024.8657	9669.5404	56152.7665	0	-2.1516	0	-3.1771	0	-2.7256					0	-3.3339	0	-3.1059	0	-1.9317	0	0	0				0	-2.1962	0	0
022	2019-01-23t2320	1548307428.68	larva	30.0153	-42.0069	-146.0085	584.858	41.9796	18645.2323	58721.968	526681.5941	533.745	-0.63117	202.495	-0.13798	186.84	0.039286	448.0947	-0.79932	437.8943	44809.4688	347.8623	-0.5962	415.0028	-0.65884	2013210	-0.88826	104.508	52.955	52.629	84.9763	83.6665	8497.6289	71.6924	0.57343	80.0402	526479
022	2019-01-24t0320	1548321849.82	larva	34.0212	-38.001	-142.0027	941.1413	41.3576	28541.0688	90035.8355	734256.7286	519.507	-1.0291	183.94	-0.96636	156.1503	-0.87063	419.7856	-1.4209	411.6795	64227.1953	335.3048	-1.2454	388.6628	-1.3234	2804710	-0.76433	226.013	53.2696	52.9674	87.3143	85.0884	13359.0811	72.6707	0.44604	81.5379	812256
022	2019-01-24t0720	1548336250.76	larva	38.0215	-34.0008	-138.0024	509.069	33.8944	13966.1378	44030.9472	323390.514	836.883	-0.34647	257.131	-0.14195	261.2754	0.60679	632.7561	-0.67475	623.7275	47456.707	416.3184	-1.0641	532.3938	-0.88754	1928480	-1.6582	113.183	56.7064	56.5121	89.6227	88.0711	6721.7036	75.7315	0.41545	84.7125	425298
022	2019-01-24t1120	1548350650.09	larva	42.0213	-30.001	-134.0026	570.4123	42.6365	19273.2006	60781.8454	546837.0952	867.576	-0.63287	353.147	1.2509	350.0684	1.988	725.3273	-0.63581	715.4635	74708.7109	595.864	-0.09056	688.1995	-0.45427	3622580	-1.1117	379.847	55.5653	55.1415	93.1048	86.1548	9589.7939	74.7211	0.24043	83.2636	569989
022	2019-01-24t1520	1548365054.23	larva	46.0224	-25.9998	-130.0014	590.9336	47.8702	21518.1254	67916.7904	666307.1166	1027.14	-0.5265	363.341	1.0345	341.8352	1.606	893.3162	-0.26629	883.5905	101838.0391	686.2529	0.10089	834.4649	-0.12582	4141730	-1.2642	103.807	55.7205	55.3465	86.5579	84.9368	9867.6025	74.1634	0.10698	81.6233	635158
022	2019-01-24t1920	1548379457.56	larva	50.0233	-21.9989	-126.0005	741.8539	50.7621	27815.0596	87637.7911	895465.1335	993.539	-0.9406	299.439	-0.68381	278.4987	0.11346	747.1007	-1.3013	724.2984	110570.9062	559.2901	-1.3228	669.5129	-1.4187	4404450	-1.5284	320.958	56.1485	55.8937	88.8219	85.7826	13145.6367	74.7646	0.10588	82.6792	825888
022	2019-01-24t2320	1548393850.09	larva	54.0213	-18.001	-122.0026	880.8248	54.1983	38444.3019	121067.2899	1429881.7545	1233.58	-0.63019	286.326	-1.3377	239.2287	-0.90245	879.6219	-1.0958	850.9374	178563.25	588.4011	-1.4831	735.4377	-1.4426	5796960	-1.2843	139.796	53.4019	53.1824	85.922	83.7695	17442.168	72.1767	-0.27526	80.4658	1081170
022	2019-01-25t0320	1548408251.93	larva	58.0218	-14.0005	-118.0021	918.3009	59.7462	46571.2107	146768.4389	1967792.6309	1237.95	-0.89669	363.589	-0.18026	283.2179	-0.26571	1029.5721	-0.84653	1005.1262	252245.1875	807.7411	-0.35926	948.9711	-0.78599	8878840	-0.39464	131.842	53.6822	53.2762	86.4161	84.8105	21171.9375	72.7229	-0.30791	81.5307	1310920
022	2019-01-25t0720	1548422651.78	larva	62.0217	-10.0005	-114.0021	890.6561	63.5229	44453.2866	140117.5665	1861717.3469	2095.33	0.71294	397.416	0.099484	309.7858	0.015227	1463.0385	0.39066	1406.0865	342351	941.8605	0.12564	1297.8635	0.39168	9267350	-0.60963	165.116	53.2003	52.8696	89.1696	86.3817	20865.6758	73.3438	-0.31568	82.4	1240580
022	2019-01-25t1120	1548437051.59	larva	66.0217	-6.0005	-110.0022	1002.2313	65.0076	50404.0422	158784.9373	2149728.6503	1413.88	-0.98456	382.565	-0.47523	310.8105	-0.16573	1176.599	-0.91354	1155.6852	311798.75	885.7128	-0.5361	1079.1256	-0.84772	10119200	-0.6183	139.925	52.3722	52.0209	84.9834	83.3108	22520.5996	71.1327	-1.1773	80.2272	1385300
022	2019-01-25t1520	1548451453.07	larva	70.0221	-2.0001	-106.0018	998.3067	69.1515	53308.1903	167959.9581	2405714.4474	1875.62	-0.28079	439.154	0.19604	355.5039	0.39042	1383.5175	-0.49201	1339.5563	387384.875	969.3	-0.33077	1249.2017	-0.44154	12254200	-0.16165	110.605	57.7172	57.461	91.4901	89.8163	25617.2266	77.5003	0.78744	85.9114	1610540
022	2019-01-25t1920	1548465854.06	adult	74.0224	2.0001	-102.0015	1093.3889	69.3482	61113.74	192524.5022	2865094.4991	2113.26	-0.042389	411.293	-0.48891	290.9773	-0.79216	1580.1317	-0.11884	1534.6886	505642.1562	956.414	-0.62996	1387.0953	-0.16718	13156000	-0.11833	376.349	57.4648	57.1418	92.6871	89.8784	29659.8711	76.9761	0.46081	86.2079	1838130
022	2019-01-25t2320	1548480254.53	adult	78.0225	6.0003	-98.0013	1057.1636	70.0637	58620.3346	184654.4085	2744090.2193	2140.55	-0.182	426.123	-0.4558	325.6318	-0.3922	1500.8226	-0.56605	1456.4305	460752.5625	980.7865	-0.68587	1322.8157	-0.61603	13063600	-0.36317	145.48	58.4702	58.2302	92.0076	90.6422	28246.3359	77.9295	0.61044	87.2236	1792520
022	2019-01-26t0320	1548494655.37	adult	82.0227	10.0005	-94.0011	1062.4454	71.9658	62056.3025	195502.7385	3083353.5019	1822.31	-0.88534	380.649	-1.2586	282.8045	-1.1113	1399.3394	-1.0207	1347.8687	454785.2812	915.3109	-1.1544	1220.3264	-1.1432	12344100	-0.75602	135.124	54.9902	54.6533	88.3967	86.7485	28728.9395	74.4403	-0.83993	83.1566	1783280
022	2019-01-26t0720	1548509055.9	adult	86.0229	14.0006	-90.001	1223.814	78.9368	71498.4618	225328.0548	3759318.2739	2365.59	-0.097446	366.574	-1.5519	222.5398	-2.0013	1406.7623	-1.1239	1352.524	526129.125	930.167	-1.1818	1216.0586	-1.2834	13699200	-0.46326	364.92	55.8289	55.5103	90.2644	87.6328	33758.8906	75.2979	-0.75208	84.4642	2086380
022	2019-01-26t1120	1548523454.79	adult	90.0226	18.0003	-86.0013	1063.3864	70.6611	59154.9882	186339.0361	2795388.3696	1589.98	-1.454	466.144	-0.29711	417.4155	0.52225	1387.3209	-1.2766	1373.8635	430069.5	1006.5998	-0.89312	1293.869	-1.1236	14429000	-0.33854	154.806	57.27	57.1081	92.282	90.4246	28607.418	77.405	-0.27846	86.8199	1772740
022	2019-01-26t1520	1548537855.69	adult	94.0228	22.0006	-82.001	1039.8049	69.7482	58420.1202	184013.3324	2822273.9884	1745.26	-1.2734	518.321	0.29561	479.3111	1.2102	1412.5422	-1.2901	1392.439	432237.9062	1074.355	-0.63506	1320.6254	-1.1194	15836800	0.011145	214.462	56.1973	55.8672	91.478	89.6488	27992.2617	76.8664	-0.69018	85.5895	1717050
022	2019-01-26t1920	1548552255.8	adult	98.0229	26.0006	-78.001	1046.035	72.2871	58823.8347	185286.5216	2852557.7996	2326.9	-0.45209	555.891	0.69753	430.8142	0.51517	1825.5217	-0.28623	1790.6304	562260.6875	1274.7447	0.24104	1663.767	-0.082081	17098100	0.33231	346.707	59.7975	59.4807	95.6592	93.0837	29463.0352	80.2656	0.11218	89.5211	1839250
022	2019-01-26t2320	1548566656.31	adult	102.023	30.0008	-74.0009	1096.9027	70.1554	60808.4215	191491.8207	2881734.8383	2614.74	-0.09509	563.527	0.73267	482.959	1.0868	1887.7428	-0.19835	1797.9934	602189.9375	1274.0455	0.20112	1657.9295	-0.16702	17931400	0.54082	130.557	57.0121	56.6619	94.7074	92.6974	30211.6641	78.3178	-0.70704	88.4809	1814120
022	2019-01-27t0320	1548581058.17	adult	106.0235	34.0013	-70.0003	1108.7663	72.8787	63099.8696	198803.737	3050941.9097	2542.91	-0.26124	550.384	0.53172	355.2762	-0.47625	1963.8822	-0.066668	1919.1705	650045	1395.1917	0.72203	1788.3544	0.18846	18164900	0.58761	220.605	59.8923	59.5147	96.4538	94.7056	31926.1992	80.7168	-0.26747	90.7196	1976680
022	2019-01-27t0720	1548595456.24	adult	110.023	38.0007	-66.0009	1075.0062	71.6068	59997.9171	188949.8684	2877601.6883	2865.51	0.14169	589.618	0.99561	463.5583	0.78578	2034.7604	0.058316	1974.6345	638914.75	1423.5787	0.84365	1825.5924	0.26721	18506900	0.67746	299.922	60.0571	59.534	97.3509	94.8678	30568.168	80.4433	-0.57723	90.6765	1885070
022	2019-01-27t1120	1548609856.17	adult	114.023	42.0007	-62.0009	1098.3302	76.2916	64613.2356	203500.2097	3302006.4179	1728.33	-1.4524	488.298	-0.23174	409.9288	0.14914	1434.7874	-1.4326	1419.4899	484958.125	1119.0103	-0.4982	1349.9489	-1.2029	16483000	0.11433	370.776	58.4549	57.962	97.2528	94.2749	32871.4609	79.3233	-1.0682	90.0615	1973200
022	2019-01-27t1520	1548624256.6	adult	118.0231	46.0008	-58.0008	1077.9987	75.6294	67035.7196	211246.3532	3512790.3572	2013.38	-1.0818	469.445	-0.44708	381.9189	-0.17057	1685.6331	-0.84406	1659.975	589971.5625	1136.1163	-0.41057	1546.0474	-0.62459	16425000	0.10569	245.514	58.3599	57.793	98.3238	95.6893	34413.3203	80.2142	-1.0508	91.4423	2041900
022	2019-01-27t1920	1548638656.6	adult	122.0231	50.0008	-54.0008	1138.4081	74.4614	65927.9091	207557.879	3304794.4915	3579.35	0.90415	494.95	-0.13365	361.3362	-0.39228	2656.8601	1.4011	2614.8726	916616.75	1337.5916	0.47841	2240.3202	1.3923	17056500	0.2813	249.72	63.8271	63.346	105.5506	102.5801	36414.9531	85.2649	-0.11487	97.6215	2199540
022	2019-01-27t2320	1548653057.3	adult	126.0233	54.001	-50.0006	1154.8339	75.4496	67335.0939	212007.3025	3394844.6037	3713.36	1.0087	509.999	0.05657	382.0753	-0.14598	2573.9221	1.1616	2509.3359	906020.625	1331.285	0.46518	2161.0914	1.1311	17947400	0.51745	281.89	64.4012	63.6925	109.9287	106.0722	38694.8984	86.5682	-0.063259	99.8791	2266340
022	2019-01-28t0320	1548667457.23	adult	130.0233	58.001	-46.0006	1146.4273	77.1212	61196.8229	192900.909	2915402.9332	3078.07	0.18615	433.814	-0.79728	323.1379	-0.77407	2394.8999	0.72246	2381.8569	768762.875	1090.0801	-0.54972	1984.2335	0.60878	13904600	-0.49683	168.999	61.8268	61.2176	106.7659	103.6508	34271.8516	83.7246	-0.85839	97.189	1981670
022	2019-01-28t0720	1548681857.28	adult	134.0233	62.001	-42.0006	780.4572	78.9898	38134.0039	121508.5908	1662818.558	3040.73	0.11538	411.275	-1.0244	255.2855	-1.4844	2223.8191	0.32502	2183.6575	446987.625	1248.3229	0.14813	1903.5574	0.37564	8240720	-1.8646	155.295	62.8763	62.1141	111.4395	109.16	22399.334	85.2563	-0.73542	100.5943	1259850
022	2019-01-28t1120	1548696257.67	adult	138.0234	66.0011	-38.0005	663.5811	72.4485	36551.2366	115922.6407	1689560.1081	2572.33	-0.44527	476.264	-0.2606	375.017	-0.16116	2050.4583	-0.050911	2013.0869	393688	1272.358	0.27354	1829.2956	0.17344	9119980	-1.5962	149.665	63.9477	62.9928	114.2711	110.0345	21940.0527	88.2855	-0.34993	103.3887	1224530
022	2019-01-28t1520	1548710657.96	adult	142.0235	70.0012	-34.0004	1105.4724	73.7354	66309.9606	209026.7934	3338447.324	3215.11	0.2966	475.181	-0.24287	350.7743	-0.39588	2279.8801	0.43959	2221.6736	791118.375	1278.7333	0.32871	1995.7475	0.63841	16451700	0.19155	331.556	66.3013	65.3879	119.7554	115.3327	41555.125	91.3832	0.0055241	107.2999	2295480
022	2019-01-28t1920	1548725058.13	adult	146.0235	74.0013	-30.0003	982.7538	83.9334	62263.9303	196367.641	3391022.6085	3533.15	0.6627	443.782	-0.56329	317.0628	-0.73369	2033.6835	-0.060732	1815.7128	660947.125	1151.5736	-0.16755	1618.0624	-0.35336	14407400	-0.26808	387.246	68.4406	67.1647	121.7496	118.0213	39568.6328	96.944	0.71928	112.476	2221920
022	2019-01-28t2320	1548739458.69	adult	150.0237	78.0014	-26.0002	1055.3482	82.9129	66185.2067	208521.281	3630111.8905	2605.01	-0.38865	380.399	-1.2406	271.8107	-1.1995	1977.2229	-0.15764	1925.0903	684119.125	1003.9844	-0.74128	1625.9736	-0.30518	13131700	-0.54042	313.325	69.1786	67.9222	121.8453	118.9972	42158.4844	97.4191	0.57657	112.7668	2388120
022	2019-01-29t0320	1548753858.29	adult	154.0235	82.0013	-22.0003	1026.294	81.7041	63663.9391	200621.0084	3459351.0755	2862.31	-0.087502	370.446	-1.3236	271.3292	-1.1834	1906.6582	-0.27762	1813.615	634917.1875	913.4693	-1.0747	1433.8948	-0.77936	12304000	-0.70767	270.323	70.4858	69.2197	126.9503	123.487	42274.4375	99.3384	0.657	115.9823	2341110
022	2019-01-29t0720	1548768258.7	adult	158.0237	86.0014	-18.0002	1037.3985	79.4307	64501.7627	203246.9058	3489892.3386	2486.35	-0.49432	353.576	-1.4927	260.4729	-1.2855	1663.8335	-0.74344	1561.4049	560711.875	856.5574	-1.271	1286.4922	-1.1284	11909100	-0.78058	352.558	71.3823	70.0018	131.3606	127.3882	44268.5234	101.3195	0.73422	118.9229	2404300
022	2019-01-29t1120	1548782658.87	adult	162.0237	90.0015	-14.0001	1018.7258	84.2452	60589.3779	191007.9617	3198785.8233	2525.99	-0.42936	340.278	-1.6283	252.8206	-1.3556	1534.7709	-0.97478	1453.8119	486522.375	827.4221	-1.3564	1218.2957	-1.2691	10773900	-1.0288	342.577	72.4184	70.6124	134.4688	131.4598	42626.5938	104.0013	0.89842	122.4922	2292910
022	2019-01-29t1520	1548797059.77	adult	166.024	94.0017	-9.9999	1013.0306	83.6994	61315.761	193283.4639	3249772.9853	2366.11	-0.59034	336.411	-1.659	255.2859	-1.3132	1501.6146	-1.0097	1406.2885	482018.3125	814.9553	-1.3744	1207.6568	-1.2595	10769200	-1.0126	362.716	73.6045	71.5443	137.8495	134.2553	44249.6797	107.0145	1.0937	126.6831	2356230
022	2019-01-29t1920	1548811458.79	adult	170.0237	98.0015	-6.0002	985.3756	81.1339	62995.9805	198572.3418	3519474.0066	2269.35	-0.67505	330.681	-1.7176	253.5732	-1.3174	1383.0549	-1.2192	1298.8445	455025.0625	799.5357	-1.4075	1148.1548	-1.3781	10866200	-0.9713	358.127	74.8951	72.8281	141.6448	138.7608	46601.1328	109.4749	1.2013	130.0164	2461050
022	2019-01-29t2320	1548825859.44	adult	174.0239	102.0016	-2	963.6602	81.6725	61600.2589	194196.886	3437114.5806	2079.47	-0.86757	331.895	-1.695	257.6101	-1.2529	1314.3805	-1.3271	1251.5928	423230.5312	803.6855	-1.3585	1141.6008	-1.3577	10662100	-0.99693	400.193	76.3922	74.26	147.5431	142.5588	47508.8672	111.3587	1.231	132.8925	2454100
022	2019-01-30t0320	1548840259.32	dead	178.0238	106.0016	2	947.9378	87.1353	57570.0708	181680.8324	3078863.1445	2377.6	-0.47926	330.429	-1.7013	254.368	-1.2687	1418.2748	-1.0713	1353.5043	426900.7188	811.4391	-1.2909	1158.3525	-1.2723	9930380	-1.1503	380.995	77.2257	75.1643	151.955	146.577	45738.4531	112.2908	1.1486	134.5185	2320860
023	2019-01-22t1520	1548192181.66	egg	-1.9989	-70.0209	-174.0229	147.7282	30.244	3039.1719	9719.4574	57944.0541	0	0.56861	0	0.095115	0	-0.11119					0	0.87847	0	1.3689	0	4.9229	0	0	0				0	-0.45609	0	0
023	2019-01-22t1920	1548206573.96	larva	1.9989	-66.023	-170.025	147.7285	30.348	3053.5191	9766.0362	58461.7472	0	0.12393	0	-0.32782	0	-0.45983					0	0.1511	0	0.39005	0	1.9859	0	0	0				0	-0.63805	0	0
023	2019-01-22t2320	1548220973.58	larva	5.9988	-62.0231	-166.0251	147.7207	29.8951	3023.8705	9668.4166	57238.2313	0	-0.30509	0	-0.76358	0	-0.81504					0	-0.53104	0	-0.41702	0	0.74071	0	0	0				0	-0.83364	0	0
023	2019-01-23t0320	1548235373.06	larva	9.9987	-58.0233	-162.0253	178.1056	18.9432	2701.1571	8542.9548	34749.7486	404.757	0.90904	231.487	2.4703	235.513	2.4597	385.0463	4.3459	384.7813	6160.7412	339.838	2.5321	368.3717	2.328	349314	0.32844	93.4276	50.1035	49.8485	81.3365	78.9491	1301.3835	69.5434	1.0976	77.9349	75606.2
023	2019-01-23t0720	1548249773.98	larva	13.9989	-54.023	-158.025	113.6149	28.4829	2436.2243	7860.8989	46238.5198	293.841	0.039072	164.393	0.99289	166.8328	1.0774	276.2072	0.6709	273.3867	3866.9009	242.8468	0.78917	267.311	0.618	218807	-0.45046	84.608	50.7646	50.4061	79.5281	79.6612	1113.3936	68.2861	0.95165	75.7355	67567.7
023	2019-01-23t1120	1548264236.9	larva	18.0164	-50.0056	-154.0075	147.7306	30.0662	3047.3695	9752.931	58198.0573	0	-1.4774	0	-2.1629	0	-1.9318					0	-2.3288	0	-2.2209	0	-1.1537	0	0	0				0	-1.5404	0	0
023	2019-01-23t1520	1548278641.04	larva	22.0176	-46.0044	-150.0064	319.1667	32.2277	7542.2017	23806.8456	155697.6793	674.191	0.64179	255.248	1.6667	257.39	1.8928	538.2254	1.1176	525.3075	22067.2422	416.6168	1.2464	490.2172	1.0463	1041160	-0.74371	99.9952	52.7421	52.4794	84.0417	81.9071	3445.7085	71.7264	0.84498	79.2265	215135
023	2019-01-23t1920	1548293054.06	larva	26.0212	-42.0008	-146.0028	488.3471	43.9846	17272.6252	54582.3674	511955.6038	575.361	-0.11532	192.281	0.14999	157.4767	-0.095734	487.9709	0.018455	480.6985	44893.3281	379.7534	0.27163	458.2397	0.18905	1761300	-0.64637	112.458	54.7299	54.4606	86.584	84.48	7965.729	73.1886	0.77895	81.4177	501326
023	2019-01-23t2320	1548307433.18	larva	30.0154	-38.0066	-142.0086	225.584	38.5981	5674.2751	18065.0439	135645.7391	555.638	-0.55622	318.482	1.9108	319.4713	2.2986	503.6094	-0.45182	501.436	15611.8916	445.5015	0.29999	488.4152	-0.1582	975191	-1.5923	157.444	54.9508	54.7581	87.8938	83.9819	2724.7083	74.2929	0.6899	81.9245	168259
023	2019-01-24t0320	1548321854.3	larva	34.0212	-34.0007	-138.0027	434.8769	34.884	11643.5317	36702.5297	268891.695	1119.37	0.95929	379.525	2.5722	357.7035	2.6422	944.1679	1.589	926.9976	59482.5781	707.244	2.0607	866.5445	1.7792	2370520	-1.0396	102.603	55.8606	55.5745	89.4649	88.5093	5636.2886	74.4741	0.53718	83.5708	348905
023	2019-01-24t0720	1548336255.32	larva	38.0215	-30.0004	-134.0024	570.4074	50.2557	22200.915	70022.2908	745449.5386	539.663	-1.3001	253.661	-0.2072	249.5407	0.39463	480.9865	-1.4804	473.8072	56756.4062	414.5198	-1.0796	460.0225	-1.336	2976970	-1.0374	111.454	53.7465	53.5509	86.148	84.6366	10165.4688	72.7275	0.23703	81.2797	630769
023	2019-01-24t1120	1548350654.59	larva	42.0213	-26.0006	-130.0026	683.9639	43.7653	23151.1787	72930.8389	663535.6172	1064.52	-0.041082	332.629	0.85059	306.143	1.1612	857.7593	0.01683	831.2133	106362.1484	627.7677	0.17211	773.8496	0.04249	4095660	-0.85699	204.748	52.9136	52.8039	86.9169	82.7792	10777.6963	71.3767	0.0074715	79.6389	651526
023	2019-01-24t1520	1548365058.85	larva	46.0225	-21.9995	-126.0014	751.5965	54.6065	31451.2659	99072.7388	1141798.8614	1548.44	0.93619	312.682	0.016884	241.4227	-0.34968	999.1217	0.21904	930.5548	165854.2031	694.6691	0.16669	866.7563	0.049651	5188330	-0.7479	160.053	52.5638	52.09	89.3002	87.276	14823.8281	73.462	0.047683	83.6865	872191
023	2019-01-24t1920	1548379462.28	larva	50.0235	-17.9985	-122.0005	805.8641	55.4506	36953.3923	116481.2434	1423471.5275	1353.07	0.00071776	355.103	0.44493	302.2521	0.58383	1038.8688	-0.053566	1004.97	202579.4062	733.3872	-0.035295	900.6015	-0.23957	6899660	-0.39031	109.65	55.228	54.9803	87.8828	86.3553	17137.1445	74.5377	0.081732	83.232	1073080
023	2019-01-24t2320	1548393854.55	larva	54.0213	-14.0007	-118.0026	895.6853	59.4619	44774.83	141196.8735	1851437.825	2239.26	1.8296	383.696	0.60455	300.4687	0.30023	1327.8268	0.70092	1273.7307	312039.2812	915.688	0.79838	1191.1611	0.74587	9016090	0.084793	152.746	52.3228	51.9882	88.0107	85.742	20682.5215	72.7304	-0.19877	82.0993	1229480
023	2019-01-25t0320	1548408256.48	larva	58.0219	-10.0001	-114.0021	886.7932	64.4063	46963.9966	148053.6381	2117125.4633	2358.37	1.6705	406.99	0.65282	325.7363	0.54338	1419.7839	0.62323	1369.5045	349266.8438	946.8414	0.55352	1255.7021	0.60389	10012400	0.058125	282.956	50.8847	50.5802	84.787	82.1546	20857.5938	69.8511	-0.83464	78.4675	1251810
023	2019-01-25t0720	1548422656.37	larva	62.0218	-6.0002	-110.0021	1099.089	74.3058	66016.5669	208018.0564	3342228.6973	1256.84	-1.096	363.007	-0.52816	308.2518	-0.012637	1048.4863	-1.0827	1040.6704	361727.7812	834.1861	-0.54037	990.4786	-0.92688	12510000	0.61439	136.93	52.462	52.186	84.9634	83.5395	29312.3828	71.6936	-0.71941	80.2572	1807950
023	2019-01-25t1120	1548437056.15	larva	66.0218	-2.0002	-106.0022	1070.6641	73.3734	61728.9844	194529.4826	2981410.1529	1959.42	0.13031	470.067	1.0344	351.2677	0.53061	1577.6001	0.43706	1547.6648	509564.8438	1156.298	1.0472	1451.0757	0.66878	15171400	1.1952	211.287	54.4601	54.1866	89.5448	87.6334	28922.9805	74.9344	0.0040908	84.0596	1757700
023	2019-01-25t1520	1548451457.68	adult	70.0222	2.0002	-102.0018	1147.0297	68.2141	62903.0987	198089.9671	2935110.7664	2321.03	0.58583	432.517	0.087666	324.8882	-0.10856	1705.1594	0.53978	1642.0615	562702.625	1082.4643	0.29885	1487.5245	0.48654	14238400	0.52005	262.314	53.812	53.592	86.8516	84.9378	28661.0156	72.7308	-0.90411	81.542	1771490
023	2019-01-25t1920	1548465858.57	adult	74.0224	6.0005	-98.0015	1061.3724	70.6959	59567.3564	187664.1953	2853113.1869	3378.35	2.31	498.37	0.86123	381.6658	0.61076	1899.0906	0.86078	1817.7142	592516.25	1197.8483	0.65512	1645.9493	0.80061	15529200	0.66703	108.296	54.3736	54.0953	86.7414	85.4862	27063.332	73.3839	-0.85468	81.9431	1694280
023	2019-01-25t2320	1548480259.14	adult	78.0226	10.0006	-94.0014	1062.7756	72.8914	59903.0483	188730.967	2929318.5663	2957.91	1.2752	527.942	1.0511	443.2733	1.3421	1981.8778	0.85548	1902.6447	622309.625	1224.2288	0.5618	1646.0095	0.54971	16538800	0.75141	234.646	55.8587	55.5514	89.6351	87.1842	28145.4258	75.0353	-0.43326	83.8931	1749890
023	2019-01-26t0320	1548494659.93	adult	82.0228	14.0008	-90.0011	1000.93	75.332	56447.244	177883.7117	2771052.8741	3639.64	2.2297	570.32	1.4362	426.8824	0.92219	2168.2922	1.1756	2080.0771	641814.5	1430.3612	1.4036	1891.5658	1.2042	16835300	0.64826	431.06	56.4625	56.1233	92.3888	89.0726	27347.0977	76.3934	-0.15535	85.5399	1666720
023	2019-01-26t0720	1548509060.48	adult	86.023	18.001	-86.001	1021.8802	76.4032	60049.4608	189190.9717	3041747.0164	2628	0.33606	532.329	0.72153	364.0988	-0.080281	2111.6526	0.83057	2074.7048	663058.875	1373.5855	0.96444	1914.7634	1.0973	16703400	0.45706	410.29	58.268	57.8582	95.1759	92.5349	29885.2227	78.7732	0.42861	88.9424	1828330
023	2019-01-26t1120	1548523459.36	adult	90.0227	22.0007	-82.0013	994.193	74.8847	59715.969	188243.8161	3084943.6063	1963.47	-0.85776	481.511	-0.092607	400.1476	0.29608	1639.8666	-0.59417	1622.061	511638.375	1151.3328	-0.20728	1509.4159	-0.40513	15022200	-0.15985	159.987	57.3218	56.7975	94.0283	92.0787	29336.8203	77.5791	-0.22126	87.7473	1788330
023	2019-01-26t1520	1548537860.29	adult	94.0229	26.0009	-78.001	1014.0683	75.1531	61580.7628	194176.3154	3163571.4309	3181.53	0.94917	467.112	-0.36856	290.5568	-1.1853	2128.6624	0.60173	2029.3619	685429.25	1281.1063	0.32715	1836.6917	0.56832	15031200	-0.22804	166.578	56.0609	55.8025	91.0718	88.9673	29325.1074	76.1894	-0.90413	85.3997	1803980
023	2019-01-26t1920	1548552260.41	adult	98.0229	30.001	-74.001	905.1807	77.6258	52939.1427	166929.5654	2705621.4235	3503.37	1.3173	553.834	0.67143	319.5489	-0.85874	2627.7168	1.7909	2536.1902	727877.5625	1532.7559	1.4228	2215.9712	1.6924	15324600	-0.18721	152.296	60.6015	59.9965	104.3803	101.087	28913.3496	82.5951	0.81593	95.0768	1676840
023	2019-01-26t2320	1548566660.93	adult	102.0231	34.0011	-70.0009	996.2239	73.9301	57662.7827	181652.9126	2900219.7462	2344.1	-0.49155	543.045	0.4776	457.4439	0.77888	1846.1143	-0.30419	1810.001	557526.5	1267.1978	0.17018	1705.7728	-0.015787	16367400	0.088776	326.565	58.8802	58.4411	98.4306	95.3421	29726.0469	80.5548	-0.06396	91.2811	1774650
023	2019-01-27t0320	1548581062.89	adult	106.0236	38.0017	-66.0003	987.4387	69.3491	53461.4217	168517.1125	2545412.1909	2749.94	0.034562	591.724	1.0386	508.2291	1.3359	2331.0164	0.85089	2324.0333	652684.5625	1472.8587	1.0689	2143.8684	1.2951	16556400	0.12924	250.349	58.392	57.8489	98.9895	95.8798	27717.0508	80.7441	-0.26002	91.8718	1633810
023	2019-01-27t0720	1548595460.92	adult	110.0231	42.0011	-62.0009	933.345	74.2355	55329.1692	174498.5073	2816028.4396	4259.63	2.0816	587.133	0.96553	382.7623	-0.15719	2487.9268	1.1723	2400.7122	721498.75	1523.1113	1.2844	2147.7381	1.2546	16974000	0.24868	261.111	60.6726	59.9855	102.1288	98.4944	29617.3398	81.5632	-0.2882	93.1145	1754040
023	2019-01-27t1120	1548609860.81	adult	114.0231	46.0011	-58.0009	906.4683	72.247	52641.2736	166011.739	2641810.8196	4694.82	2.5606	593.206	1.0217	356.2386	-0.46858	3099.7454	2.5891	2983.4753	855529.75	1583.8844	1.543	2530.3845	2.3566	16322100	0.070159	125.686	59.2112	58.8151	96.9718	94.6795	26764.2227	79.9968	-0.903	90.2483	1629200
023	2019-01-27t1520	1548624261.35	adult	118.0232	50.0012	-54.0007	967.8037	79.4263	57351.2066	180758.1632	2987212.8063	2557.04	-0.36804	494.854	-0.14708	234.83	-1.8406	1969.5619	-0.17121	1898.9791	590868.5625	1369.0902	0.6048	1745.6216	-0.033029	14831800	-0.32271	133.909	58.9088	58.5959	95.3278	93.8559	28598.3457	79.9774	-1.1061	90.1628	1765610
023	2019-01-27t1920	1548638661.38	adult	122.0232	54.0012	-50.0007	570.7967	138.3308	44747.9284	146680.6026	3414619.5247	3081.08	0.26918	459.205	-0.55104	291.3084	-1.1773	1994.4377	-0.13689	1881.0267	464704	1168.9916	-0.25157	1691.4713	-0.20693	10690800	-1.3935	419.212	63.0356	62.4427	105.9131	102.4012	24677.75	86.2857	0.11232	98.2072	1467530
023	2019-01-27t2320	1548653062.06	adult	126.0234	58.0014	-46.0005	957.6812	74.3994	56093.8948	176752.9446	2861389.4217	2049.05	-1.0531	410.224	-1.0963	228.0348	-1.852	1666.8434	-0.9001	1643.8739	490051.9375	1075.4594	-0.63558	1505.3378	-0.74789	12022400	-1.007	205.612	59.8028	58.9379	105.1473	101.81	30913.3086	84.4381	-0.51561	96.8322	1752640
023	2019-01-28t0320	1548667462.08	adult	130.0234	62.0014	-42.0005	897.0407	72.4804	51211.8441	161426.9283	2543211.0826	1922.07	-1.21	393.632	-1.257	219.5197	-1.9091	1483.8801	-1.3045	1445.1922	397679.875	1016.1755	-0.86573	1282.1025	-1.371	10538700	-1.3437	242.199	60.9599	59.6285	113.8958	111.4462	30524.0801	89.4963	0.31007	105.4504	1632080
023	2019-01-28t0720	1548681862.09	adult	134.0234	66.0014	-38.0005	828.9119	73.7161	48175.8497	151965.8083	2445260.042	1847.42	-1.295	373.311	-1.4549	211.1742	-1.9632	1437.5234	-1.3893	1429.3823	362255.9062	1008.2651	-0.87133	1329.6496	-1.2177	9403340	-1.5783	240.342	62.8003	60.9103	122.1434	118.7781	30780.1445	93.8039	0.91004	111.6538	1581880
023	2019-01-28t1120	1548696262.45	adult	138.0235	70.0015	-34.0004	788.6847	74.3211	45773.8248	144442.9169	2311933.2558	1677.93	-1.4841	362.683	-1.5388	214.2495	-1.8958	1404.7277	-1.4347	1390.2775	337134.625	932.0712	-1.1603	1281.097	-1.326	8676830	-1.7031	213.469	64.6346	62.3159	130.7671	127.6712	31384.0996	98.1111	1.443	119.5145	1546320
023	2019-01-28t1520	1548710662.79	adult	142.0236	74.0016	-30.0003	795.0123	74.8407	45738.4004	144290.4961	2316377.7624	1694.76	-1.4502	350.514	-1.6404	218.7712	-1.8207	1262.8767	-1.707	1219.8547	303090.4062	862.5079	-1.4107	1134.5469	-1.6871	8381830	-1.7239	235.564	66.0065	63.5733	134.2497	131.6646	32219.9258	100.1285	1.5085	122.5014	1578410
023	2019-01-28t1920	1548725063.02	adult	146.0237	78.0017	-26.0003	781.5123	74.4999	45318.3249	142990.9594	2312791.0391	1593	-1.5511	338.064	-1.746	216.6295	-1.8208	1235.677	-1.7269	1203.5215	292855.4375	828.4122	-1.5075	1093.8458	-1.7538	8010080	-1.7689	228.802	67.2145	64.5034	137.4118	133.7711	32566.5977	103.2947	1.7498	125.2821	1592580
023	2019-01-28t2320	1548739463.51	adult	150.0238	82.0018	-22.0001	780.6851	73.7659	45273.0684	142855.1961	2299915.0401	1529.37	-1.6072	329.754	-1.8059	216.9399	-1.7948	1174.2461	-1.8171	1154.3672	278296.3125	787.5949	-1.6322	1027.8304	-1.8869	7799670	-1.7786	268.763	67.7641	64.7746	141.706	137.7856	33584.3203	104.481	1.6658	128.771	1602820
023	2019-01-29t0320	1548753863.17	adult	154.0237	86.0017	-18.0002	771.8407	74.9115	44952.8799	141863.9346	2296883.3676	1541.85	-1.5762	320.91	-1.8767	216.127	-1.7848	1169.6	-1.7891	1136.3845	274856	770.8636	-1.6587	1022.1629	-1.8593	7539460	-1.8075	248.876	68.257	65.4002	142.8502	138.5874	33569.8047	106.0304	1.6405	130.7276	1603630
023	2019-01-29t0720	1548768263.53	adult	158.0238	90.0018	-14.0001	730.53	71.851	40830.5132	128879.857	2002524.4827	1590.46	-1.5055	332.992	-1.7238	218.2751	-1.7487	1246.4204	-1.5981	1227.018	266733.9688	857.2454	-1.2682	1132.9293	-1.5299	7111390	-1.8923	325.146	70.8724	66.8958	157.8144	153.1799	33772.2891	113.0463	2.3784	141.849	1513550
023	2019-01-29t1120	1548782663.79	adult	162.0239	94.0019	-10.0001	700.5346	69.5514	38234.7745	120701.9492	1821869.4393	1560.15	-1.5245	334.858	-1.6898	223.5522	-1.6798	1250.5331	-1.5573	1228.7104	251357.1562	839.1995	-1.3081	1167.9851	-1.4005	6705870	-1.9799	319.439	72.0679	68.2507	158.8735	154.0466	31933.5781	114.42	2.2972	143.9931	1443230
023	2019-01-29t1520	1548797064.74	adult	166.0241	98.0022	-5.9998	671.3593	67.0322	33312.4728	105126.8113	1479565.0454	1441.9	-1.6436	351.341	-1.4879	239.9531	-1.4847	1226.6475	-1.5739	1212.9565	214663.3125	918.7173	-0.94661	1140.9135	-1.4338	6144250	-2.1037	259.529	74.2646	70.4275	154.9596	152.2518	27117.9297	118.0596	2.5193	143.5588	1298740
023	2019-01-29t1920	1548811463.68	adult	170.0239	102.0019	-2.0001	642.8713	65.3149	31824.1925	100463.7491	1400732.7081	1520.87	-1.539	358.825	-1.3894	248.6764	-1.3729	1305.3575	-1.3798	1288.0271	217994.7031	930.0806	-0.86346	1223.7787	-1.1794	5992740	-2.1419	271.107	75.6266	71.9356	152.3991	149.7545	25450.6484	118.8915	2.3715	141.3165	1263040
023	2019-01-29t2320	1548825864.36	dead	174.024	106.0021	2.0001	616.4509	69.0399	33168.8154	104826.754	1554579.0609	1595.18	-1.4358	350.524	-1.4734	238.0232	-1.4781	1309.4576	-1.3373	1292.7364	227845.625	924.5717	-0.8475	1222.1392	-1.1438	6087900	-2.1192	250.876	75.6155	71.6539	154.5888	150.187	26898.4531	120.1107	2.2819	143.2822	1313290
024	2019-01-22t1520	1548192186.1	larva	0	-54.0214	-262.002	156.2983	28.4099	2979.6166	9493.9962	52834.5855	0	0.34445	0	-0.11491	0	-0.2848					0	0.50885	0	0.85355	0	3.022	0	0	0				0	-0.54551	0	0
024	2019-01-22t1920	1548206578.44	larva	3.9979	-50.0235	-258.0042	164.4784	28.0853	3161.6758	10059.7534	56116.2024	0	-0.092611	0	-0.54389	0	-0.63646					0	-0.19528	0	-0.031005	0	1.2787	0	0	0				0	-0.73395	0	0
024	2019-01-22t2320	1548220978.06	larva	7.9978	-46.0236	-254.0043	156.4262	28.428	3008.5793	9587.5964	53670.414	0	-0.5128	0	-0.98666	0	-0.99538					0	-0.8558	0	-0.77256	0	0.30569	0	0	0				0	-0.93731	0	0
024	2019-01-23t0320	1548235377.54	larva	11.9976	-42.0237	-250.0044	164.4778	27.327	3094.2162	9844.3953	53719.6426	0	-0.91374	0	-1.4444	0	-1.3625					0	-1.4744	0	-1.4093	0	-0.3804	0	0	0				0	-1.1591	0	0
024	2019-01-23t0720	1548249778.45	larva	15.9979	-38.0235	-246.0042	309.4774	30.6817	7192.0579	22699.3495	146641.7499	302.361	-0.13284	163.683	0.77123	163.4977	0.86119	274.508	0.13023	272.2816	10705.8105	236.4421	0.39583	265.0397	0.25262	638364	-0.33213	86.2707	48.795	48.7987	79.0473	78.396	3082.8438	67.3076	0.86317	75.7135	190300
024	2019-01-23t1120	1548264241.53	larva	20.0154	-34.006	-241.9866	405.8905	41.4258	13137.2306	41522.2271	367413.0959	1503.75	3.939	164.757	0.35502	135.6506	0.074191	489.3555	1.1673	458.9349	34744.2383	310.8343	0.51571	422.8589	0.85868	1154120	-0.41166	1978.27	54.6027	53.8485	124.2305	88.2908	8820.3633	74.3673	0.99805	84.3252	382492
024	2019-01-23t1520	1548278645.73	larva	24.0166	-30.0048	-237.9855	425.3572	34.3877	12051.692	38019.4275	290051.0083	432.807	-0.433	183.876	0.23326	177.975	0.4211	366.287	-0.54181	362.0474	23808.6543	304.7013	-0.15147	344.9229	-0.34991	1188570	-0.85285	98.1437	51.0666	50.8022	84.8006	84.0289	5512.0405	70.361	0.73105	79.718	330094
024	2019-01-23t1920	1548293058.51	larva	28.0201	-26.0013	-233.9819	614.608	41.8981	20385.9673	64195.7399	588679.6787	501.225	-0.56279	189.238	-0.13482	164.4665	-0.15862	440.4074	-0.59167	435.5082	48004.4102	352.4667	-0.27508	412.1502	-0.41692	2051160	-0.65572	113.799	51.4976	51.231	84.2176	82.7217	9179.7129	70.0264	0.57781	78.5738	558183
024	2019-01-23t2320	1548307437.79	larva	32.0144	-22.007	-229.9877	614.3668	48.4657	23309.9457	73515.0143	743441.4955	456.235	-1.0694	205.546	-0.32527	190.0518	-0.089725	409.3314	-1.2693	405.9418	50757.0977	347.904	-0.86713	393.366	-1.0539	2535620	-0.7399	212.199	58.0842	57.823	91.8175	89.6027	11385.3672	77.2299	0.75261	86.071	716526
024	2019-01-24t0320	1548321858.92	larva	36.0202	-18.0011	-225.9818	672.8305	46.6588	26174.5151	82524.0773	850156.4992	761.165	-0.40947	242.647	-0.15358	216.0317	-0.016395	637.7828	-0.41706	635.4318	88651.8047	469.0641	-0.33352	579.1325	-0.34516	3359680	-0.61427	168.944	51.3024	50.9589	85.5296	83.1932	11888.6084	70.4923	0.22618	79.4732	710332
024	2019-01-24t0720	1548336259.83	larva	40.0205	-14.0009	-221.9816	819.8188	50.2465	33603.6514	105864.5737	1163656.351	1141.37	0.40514	254.173	-0.43782	187.2837	-0.90438	853.5904	0.2394	832.9901	151939.0938	560.9729	-0.10322	746.7127	0.15466	4505210	-0.39165	156.757	53.9365	53.5939	87.4701	85.5917	15569.6738	73.3119	0.20482	82.4897	956025
024	2019-01-24t1120	1548350659.22	larva	44.0203	-10.0011	-217.9817	762.5335	51.7835	31958.5897	100761.7005	1125629.2695	965.828	-0.52375	294.98	-0.11194	275.9079	0.45608	772.4718	-0.61818	751.9914	130547.7344	533.9003	-0.85384	691.8674	-0.67496	4971300	-0.62727	112.699	52.7693	52.6186	84.9647	83.115	14359.0332	71.6909	-0.038102	80.2717	889320
024	2019-01-24t1520	1548365063.51	larva	48.0215	-5.9999	-213.9805	942.9947	54.9298	43590.7752	137322.3843	1692287.0531	1083.46	-0.54256	294.362	-0.57284	251.3671	-0.29267	852.8583	-0.65513	830.5908	196157.4062	629.6581	-0.58053	771.6732	-0.69001	6744420	-0.22852	320.925	54.214	53.885	89.8296	86.6432	20660.8086	73.7546	0.032367	82.6732	1242150
024	2019-01-24t1920	1548379466.93	larva	52.0225	-1.9989	-209.9796	950.0068	61.6454	46842.0238	147547.1058	1969033.5981	1617.09	0.49358	386.424	0.86853	321.5668	0.84106	1348.2882	1.0211	1345.5175	331678.9062	892.166	0.87835	1153.8454	0.80137	9490190	0.5298	189.621	51.1615	50.9634	84.3603	82.6121	20752.6328	70.3315	-0.44409	79.0279	1256470
024	2019-01-24t2320	1548393859.14	adult	56.0203	1.9989	-205.9817	960.7767	64.7884	51179.7782	161435.0996	2251684.3718	1927.42	0.86853	432.41	1.3563	360.5909	1.3446	1601.6042	1.5407	1601.3888	429229.9375	1018.5652	1.2616	1374.7744	1.3776	11586000	0.92318	371.566	56.0619	55.7752	91.164	88.3764	24431.9453	75.7994	0.23937	85.0759	1502120
024	2019-01-25t0320	1548408261.06	adult	60.0208	5.9995	-201.9812	1036.8332	69.0298	57866.1141	182417.0974	2720346.1009	1934.42	0.5263	430.778	0.90326	378.042	1.3953	1494.0007	0.68201	1448.2959	452682.2188	1010.6561	0.75349	1351.2268	0.82134	13038800	1.0316	365.28	54.061	53.9059	86.5462	84.266	26223.5117	72.8474	-0.35343	81.1692	1636320
024	2019-01-25t0720	1548422660.84	adult	64.0208	9.9994	-197.9813	1071.8527	67.9376	58522.2214	184351.7121	2699904.0346	2967.42	2.3846	471.656	1.251	376.4175	1.0911	1995.7277	2.0394	1885.0005	612688.375	1209.7609	1.5625	1667.9919	1.7583	14450600	1.1331	123.176	56.8095	56.4738	89.7663	88.4129	27558.2559	76.2763	0.41976	85.0846	1740530
024	2019-01-25t1120	1548437060.72	adult	68.0207	13.9994	-193.9813	1101.4848	67.6911	61177.8242	192885.5432	2808736.0334	2595.03	1.2683	504.415	1.4369	397.2111	1.1918	2001.3943	1.648	1932.3507	642447.5625	1275.0391	1.5474	1770.7467	1.7731	16153900	1.3546	174.206	54.2989	54.0523	87.9358	85.7623	28227.3926	73.5037	-0.53472	82.8307	1738920
024	2019-01-25t1520	1548451462.23	adult	72.0211	17.9998	-189.9809	1040.3241	69.2985	59177.6918	186470.8982	2838094.0673	2309.83	0.43875	562.698	2.0281	494.7397	2.5047	1943.803	1.1214	1914.4265	602578.9375	1341.6656	1.5726	1732.2716	1.2746	17409300	1.4413	200.544	54.0329	53.7673	87.5789	85.9282	27149.4688	73.4771	-0.73168	82.602	1671720
024	2019-01-25t1920	1548465863.13	adult	76.0214	22	-185.9806	1194.0593	66.4992	61410.0374	193337.4233	2708086.3793	2873.42	1.2427	599.371	2.2599	486.0297	2.094	2301.3606	1.9164	2257.6807	741038.125	1491.0184	2.0641	2062.113	2.1963	19292600	1.7657	302.92	56.0975	55.8056	90.1129	88.2477	29016.3594	75.5842	-0.13946	84.4212	1805670
024	2019-01-25t2320	1548480263.69	adult	80.0216	26.0002	-181.9805	1119.5605	70.0085	60144.0331	189359.3876	2792910.9615	1793.69	-0.87086	572.053	1.5758	540.1829	2.6411	1578.7214	-0.44482	1571.7212	497297.25	1204.924	0.36756	1474.6386	-0.16609	18019100	1.1157	233.566	55.6837	55.4574	90.1493	87.2201	28397.0449	74.9691	-0.55413	83.8235	1753980
024	2019-01-26t0320	1548494664.55	adult	84.0218	30.0004	-177.9802	1055.633	66.4441	59445.3401	187391.427	2791017.4306	2141.03	-0.40696	466.757	-0.11076	393.9303	0.38793	1724.7504	-0.18589	1687.6055	538122.125	1124.8493	-0.18113	1547.7154	-0.08007	14519000	-0.14902	292.122	56.2646	55.9882	92.0148	89.5281	28708.6328	76.4594	-0.24358	85.5267	1750170
024	2019-01-26t0720	1548509065.08	adult	88.0219	34.0006	-173.9801	1118.3161	65.3051	57843.8058	182060.904	2592276.3403	1903.37	-0.90979	394.325	-1.215	285.541	-1.1775	1446.1631	-1.0795	1401.0717	439633.5625	985.4693	-0.95691	1288.6773	-1.0914	11950800	-1.0458	259.414	58.3822	57.8602	96.1287	93.4678	29223.125	79.1021	0.41031	89.2107	1769390
024	2019-01-26t1120	1548523463.95	adult	92.0216	38.0003	-169.9804	1150.6111	70.7093	63695.3957	200537.6707	3051488.5919	1856.54	-1.0668	328.604	-2.1483	244.9602	-1.7517	1356.4257	-1.4092	1322.6338	453046.1875	850.7141	-1.6563	1196.8417	-1.4881	10946800	-1.4173	143.263	58.5139	58.123	96.8104	94.3787	32237.8555	79.6635	0.32842	90.1183	1949270
024	2019-01-26t1520	1548537865	adult	96.0219	42.0005	-165.9801	1165.8159	70.9353	60871.2944	191698.4121	2736001.0995	2584.04	-0.022474	384.682	-1.4585	241.604	-1.8152	1826.3445	-0.25148	1757.4417	582603.875	907.4706	-1.4287	1553.2229	-0.40042	12267500	-1.0685	148.958	61.8643	61.3221	103.5301	101.0305	33026.1094	83.9475	1.3855	95.5356	1972850
024	2019-01-26t1920	1548552264.99	adult	100.0219	46.0005	-161.9801	1045.1553	68.8626	55529.4616	174808.8786	2594976.4065	2756.53	0.15158	479.998	-0.28894	371.8777	-0.23534	2215.543	0.67718	2211.9839	644723	1135.244	-0.41395	1825.4162	0.39771	13967900	-0.59699	199.267	58.7086	58.1894	100.2976	97.0728	29186.6055	79.82	-0.15064	91.4582	1708420
024	2019-01-26t2320	1548566665.54	adult	104.0221	50.0007	-157.98	1035.3629	70.5199	59917.7549	188768.3694	2939260.4823	3216.9	0.74284	483.677	-0.27607	401.8395	0.08962	2173.0044	0.48961	2112.8655	682323.375	1021.2312	-0.94607	1680.9536	-0.12186	15159400	-0.26639	133.316	57.444	56.8377	97.3063	94.9764	30554.1875	78.534	-0.75595	89.9313	1800410
024	2019-01-27t0320	1548581067.61	adult	108.0226	54.0013	-153.9794	1166.3205	66.9291	62882.0648	198114.6447	2858126.7741	2757.19	0.01452	471.034	-0.44648	346.1639	-0.58959	2026.8976	0.063464	1926.4026	668876.1875	1075.4086	-0.70673	1610.7037	-0.38355	15508300	-0.16959	227.75	57.8295	57.4616	99.0177	95.7425	32675.8457	79.0027	-0.84246	90.2946	1903980
024	2019-01-27t0720	1548595465.65	adult	112.0221	58.0007	-149.9799	1120.2153	71.2837	62414.7038	196558.9462	3024594.7201	2347.53	-0.60316	472.782	-0.42655	357.4991	-0.46103	1826.7749	-0.47062	1770.463	597355.375	1130.263	-0.45865	1566.4709	-0.54721	15435400	-0.18322	196.831	61.0965	60.6971	99.7842	97.357	32629.4238	82.4441	-0.17788	93.0384	1994680
024	2019-01-27t1120	1548609865.42	adult	116.022	62.0007	-145.98	1166.7317	69.0088	64523.3442	203165.114	3045787.3418	2379.14	-0.59249	466.787	-0.48968	333.563	-0.73049	1853.9062	-0.43377	1792.3571	626620.3125	1114.834	-0.51439	1607.6431	-0.44093	15758700	-0.082453	279.747	61.8	61.2065	102.3928	99.5276	34608.7656	83.7328	-0.10448	94.5055	2086370
024	2019-01-27t1520	1548624266.04	adult	120.0222	66.0008	-141.9798	1156.491	70.7532	64347.2831	202636.0514	3081266.7307	2524.39	-0.43032	478.335	-0.33853	332.11	-0.73226	1966.2535	-0.19149	1903.9631	662627.4375	1221.8397	-0.032245	1700.783	-0.17805	16107000	0.024069	297.125	60.8261	60.1721	104.0474	101.1766	35063.9844	82.2722	-0.67494	94.629	2048200
024	2019-01-27t1920	1548638666	adult	124.0222	70.0008	-137.9798	688.4915	61.9825	33612.4096	106055.8995	1405268.9135	2511.51	-0.46907	518.038	0.14224	415.8802	0.22322	1979.6692	-0.18083	1891.2441	350401.4375	1212.7781	-0.053676	1762.1356	-0.0072521	9138710	-1.7755	177.752	60.7249	60.1453	99.3478	96.1703	17584.5664	81.2509	-1.1023	92.1956	1071250
024	2019-01-27t2320	1548653066.75	adult	128.0224	74.001	-133.9796	1173.9027	88.4704	73629.1512	231942.514	4087477.4579	2521.91	-0.47716	459.87	-0.51123	286.9844	-1.1848	1929.3036	-0.30573	1880.5494	742781.875	1159.4269	-0.26406	1663.8378	-0.29485	17664100	0.44666	245.285	59.3309	58.7615	101.1734	97.9207	38951.7578	81.3753	-1.2523	92.8582	2278960
024	2019-01-28t0320	1548667466.81	adult	132.0224	78.001	-129.9796	1217.0938	73.4147	69444.4356	218689.9749	3348518.7067	2216.09	-0.85766	461.14	-0.47208	345.4214	-0.51818	1701.2476	-0.81477	1663.2198	617552.875	1098.7956	-0.50007	1558.663	-0.58724	16738000	0.22158	157.768	63.0303	62.4326	106.8507	104.3841	38786.8086	85.1497	-0.66534	97.5204	2287810
024	2019-01-28t0720	1548681866.83	adult	136.0224	82.0011	-125.9796	1178.5801	71.0436	66329.9344	208828.018	3175705.8841	2421.84	-0.61525	477.003	-0.26531	339.143	-0.56125	1902.8868	-0.37008	1849.4925	662204.625	1180.8931	-0.12387	1696.0609	-0.19264	16553900	0.19043	169.942	63.0391	62.2145	109.7552	107.6455	38194.8047	85.4386	-0.78505	99.8303	2187710
024	2019-01-28t1120	1548696267.14	adult	140.0225	86.0011	-121.9795	1094.8051	73.6314	64044.1244	201742.6388	3213144.8982	2653.21	-0.3488	477.045	-0.23675	291.6222	-1.0483	2162.5725	0.18963	2137.562	724461.75	1238.9831	0.14829	1904.6226	0.3873	15963400	0.065552	233.988	62.7521	62.0262	110.8201	106.8767	37124.7227	85.6383	-0.90821	100.6519	2099870
024	2019-01-28t1520	1548710667.53	adult	144.0226	90.0012	-117.9794	1180.3916	74.5759	68431.7665	215472.1604	3386011.1987	2802.25	-0.17753	474.061	-0.24035	292.313	-1.0134	2129.2371	0.12648	2056.7312	762266.875	1165.5868	-0.12798	1815.6429	0.16017	16952000	0.31875	151.223	62.6767	61.7412	112.3484	108.576	40220.7344	85.3962	-1.092	101.4108	2241260
024	2019-01-28t1920	1548725067.79	adult	148.0227	94.0013	-113.9793	1179.3519	74.654	68090.2369	214405.7882	3386327.4327	3043.07	0.099608	500.238	0.0816	293.1396	-0.97889	2281.0115	0.45581	2233.8108	814321.0625	1234.4294	0.18961	1956.4752	0.55379	17810000	0.53579	409.975	64.4212	63.4403	119.8986	114.758	42803.8086	89.0542	-0.6394	105.7439	2293590
024	2019-01-28t2320	1548739468.25	adult	152.0228	98.0014	-109.9792	1180.0309	75.0118	67702.7149	213122.5807	3379019.126	3535.29	0.66754	484.782	-0.061181	297.0724	-0.914	2366.4119	0.65525	2274.6318	840076.25	1165.5125	-0.059406	1941.5286	0.54019	17162200	0.40451	298.411	64.968	63.983	118.1751	114.7959	41952.1484	89.207	-0.76234	106.4981	2300000
024	2019-01-29t0320	1548753867.93	adult	156.0227	102.0014	-105.9793	1211.823	74.664	70535.7417	222044.5534	3547811.4085	3128.31	0.22329	463.716	-0.26912	286.0784	-1.0142	2072.5791	0.079823	1938.432	764781.6875	1159.0464	-0.05048	1697.1482	-0.070547	17084200	0.40785	187.909	66.3282	65.1463	126.9885	123.0043	46858.7656	90.9424	-0.65026	110.8477	2443660
024	2019-01-29t0720	1548768268.25	adult	160.0228	106.0014	-101.9792	1255.9768	72.8361	72634.4289	228665.5446	3586124.8264	2920.27	0.0037513	416.594	-0.77317	264.3014	-1.235	1891.4622	-0.2624	1782.8524	718755.625	1072.2945	-0.37029	1585.7411	-0.3292	15808100	0.13403	194.908	68.0632	66.7859	131.6111	125.9147	50012.207	93.566	-0.42866	114.2768	2582730
024	2019-01-29t1120	1548782668.57	adult	164.0229	110.0015	-97.9791	1131.0727	77.7766	66458.12	209244.0001	3436220.2394	3561.91	0.75767	455.617	-0.30686	296.6342	-0.86058	2475.0217	0.96888	2428.0187	861307.5625	1201.0271	0.19681	1875.6879	0.46603	15827200	0.16609	213.175	68.1764	66.6938	140.6136	135.3669	48933.543	93.9136	-0.52773	119.608	2368310
024	2019-01-29t1520	1548797069.55	adult	168.0232	114.0018	-93.9789	1229.9572	77.2368	71656.634	225568.4714	3619194.0674	3322.26	0.5219	421.078	-0.67645	298.0131	-0.82485	2231.7922	0.5132	2140.2859	836922.125	1080.9328	-0.2559	1862.6599	0.47711	15767300	0.18731	362.586	69.4631	68.2144	140.0232	132.2766	52508.6875	94.4653	-0.59648	116.3209	2601050
024	2019-01-29t1920	1548811468.5	adult	172.0229	118.0015	-89.9791	1216.5956	75.2861	71396.6866	224849.3541	3552209.055	3371.38	0.61789	416.495	-0.70392	305.2316	-0.71982	2331.8115	0.76657	2260.5515	872097.5	1112.2337	-0.081637	1949.8334	0.75441	15538600	0.17101	261.736	69.3569	67.9051	143.9679	134.0634	53843.9922	95.4407	-0.61063	119.6465	2587570
024	2019-01-29t2320	1548825869.21	adult	176.0231	122.0017	-85.979	1196.385	75.8667	70751.0878	222749.2014	3597362.6652	2382.92	-0.49122	428.674	-0.52414	302.3767	-0.72279	1852.4642	-0.17798	1808.9541	685411.75	1128.3718	0.044314	1673.5176	0.08635	15839500	0.30617	270.987	69.5316	68.1028	145.523	135.9778	53843.5273	96.5744	-0.61566	120.8811	2569190
024	2019-01-30t0320	1548840269.16	adult	180.0231	126.0017	-81.979	1147.5097	80.6914	67957.4524	214018.5387	3508359.4119	2871.4	0.13732	404.545	-0.78284	313.3886	-0.56341	1759.3627	-0.31949	1656.392	624573.75	913.7842	-0.82821	1502.4675	-0.31789	14350800	-0.012302	340.039	71.1529	69.609	147.5528	136.817	52381.2461	99.3423	-0.43162	122.9219	2524080
024	2019-01-30t0720	1548854669.58	adult	184.0232	130.0018	-77.9788	1155.4127	76.2958	70295.1201	221361.6579	3668387.3129	2627.84	-0.096323	391.894	-0.89922	325.6995	-0.3781	1786.312	-0.19493	1690.6116	655576.5	915.5515	-0.76715	1552.1925	-0.11164	14378600	0.069339	289.626	72.5359	71.0279	149.4723	141.2984	54856.3242	100.8368	-0.41036	124.999	2661340
024	2019-01-30t1120	1548869069.66	adult	188.0232	134.0018	-73.9788	1136.7752	77.6467	69449.1925	218761.8667	3621471.1047	2353.49	-0.37742	389.852	-0.88021	329.4956	-0.29072	1695.7279	-0.32675	1654.5828	615549.25	948.2754	-0.55721	1462.2373	-0.28699	14142300	0.088691	254.196	71.8684	70.0729	146.4427	139.0764	53158.6875	101.9996	-0.42929	126.1318	2607100
024	2019-01-30t1520	1548883474.54	adult	192.0246	138.0032	-69.9775	1114.6253	77.8215	66786.5836	210404.4521	3410169.5329	2447.05	-0.18932	402.793	-0.65799	329.4968	-0.24846	1715.3474	-0.20802	1652.274	598656.25	950.3594	-0.47571	1487.8882	-0.13197	14045400	0.15	243.286	73.6632	71.5714	155.1369	147.4679	54142.7734	106.923	-0.039399	133.149	2568640
024	2019-01-30t1920	1548897868.83	adult	196.023	142.0016	-65.9791	821.5728	79.3704	47116.9549	149306.3311	2293962.3	2225.34	-0.41332	408.987	-0.51486	345.8945	0.00058422	1561.8651	-0.48372	1493.9312	385780.6875	913.0675	-0.57655	1325.5901	-0.52491	10064800	-0.89936	215.968	76.4314	73.9799	152.2438	145.0952	37604.2266	111.71	0.32357	135.2013	1880900
024	2019-01-30t2320	1548912269.72	adult	200.0232	146.0019	-61.9788	735.6497	79.2791	43430.7581	137594.3078	2209980.038	1940.09	-0.73834	371.795	-0.97246	280.9524	-0.78503	1396.8241	-0.80098	1340.8057	317079.0625	880.1278	-0.66071	1238.1589	-0.7089	8434540	-1.321	280.698	76.2373	73.1555	169.3977	157.0233	38453.2773	112.7114	0.27545	139.9558	1729520
024	2019-01-31t0320	1548926670.09	adult	204.0233	150.002	-57.9787	643.4773	78.9408	31207.9739	99297.4315	1342108.7556	1868.73	-0.77815	362.329	-1.0567	303.7282	-0.45488	1419.4381	-0.66888	1354.0905	232787.8594	784.0211	-1.0687	1251.0639	-0.59051	5941100	-2.0381	321.271	75.6725	72.6434	185.0099	170.7762	30341.6211	112.0299	0.053342	151.048	1240800
024	2019-01-31t0720	1548941070.72	adult	208.0235	154.0021	-53.9785	1174.6711	77.637	70250.7018	221270.846	3617310.618	1883.46	-0.69398	366.224	-0.94843	332.5162	-0.031806	1336.1012	-0.80134	1300.715	490349.125	743.1816	-1.2143	1162.7905	-0.78921	13429800	0.36595	272.458	76.7176	74.8929	164.0818	156.7136	60218.0156	109.257	-0.37734	139.5968	2813310
024	2019-01-31t1120	1548955471.54	adult	212.0237	158.0024	-49.9783	766.2366	90.1503	51084.2418	162256.853	2923343.8919	1067.75	-1.8805	335.632	-1.3643	306.5409	-0.33637	914.4527	-1.8392	905.0974	244158.875	622.7599	-1.7974	840.5716	-1.7666	8936210	-1.0068	247.411	78.4564	76.3966	148.1705	141.1691	39561.5273	112.0801	-0.23011	132.2999	2088900
024	2019-01-31t1520	1548969794.12	adult	216.0022	161.9809	-45.9998	735.5927	76.7445	41470.9124	131798.4785	1991490.1618	1840.35	-0.62506	386.411	-0.51583	329.0103	0.019396	1403.8251	-0.45401	1351.9128	306033.875	871.191	-0.37628	1223.2381	-0.42358	8392080	-1.1344	259.445	79.4723	76.6251	162.5613	157.5526	35438.3672	117.4873	0.17182	144.4132	1725980
024	2019-01-31t1920	1548984196.91	adult	220.003	165.9816	-41.999	703.5365	64.1623	32614.1947	103254.7546	1287794.7992	1709.23	-0.77015	352.91	-0.9966	262.523	-0.87302	1387.2347	-0.40535	1367.788	238604.375	806.7147	-0.65213	1238.7741	-0.27491	6046400	-1.9319	250.99	76.5281	73.4659	150.4328	144.9759	25874.4355	115.8401	-0.13345	135.9074	1311160
024	2019-01-31t2320	1548998593.91	adult	224.0022	169.9808	-37.9999	786.1904	82.6222	49035.3314	155188.7487	2660963.3678	1514.28	-1.0422	338.591	-1.1877	299.9372	-0.29504	1052.1447	-1.2969	1022.4357	270401.1875	651.3365	-1.4966	849.1009	-1.5792	8668950	-0.91087	284.046	83.0527	79.4227	167.1218	162.2013	42950.293	126.5455	0.77246	151.5792	2126400
024	2019-02-01t0320	1549012993.32	adult	228.002	173.9806	-34	778.265	75.6944	42541.8924	134973.7544	1995836.338	1849.45	-0.36563	357.389	-0.80033	301.9503	-0.2165	1383.2509	-0.20541	1328.5652	308464.9375	784.7674	-0.60688	1213.8657	-0.15388	7957980	-1.1288	353.769	81.2314	77.7391	164.1011	157.1199	36594.5547	122.1775	0.20484	146.9149	1808780
024	2019-02-01t0720	1549027392.89	adult	232.0019	177.9805	-30.0001	716.7867	82.9149	42215.1154	134015.2262	2172923.0499	2241.46	0.50371	352.358	-0.82689	294.9862	-0.27108	1437.7731	0.093824	1337.7457	317747.8438	765.6985	-0.63536	1151.7815	-0.27916	7775130	-1.1491	293.509	82.3476	78.4078	168.4257	162.7974	37222.0859	125.4265	0.37558	149.8502	1817080
024	2019-02-01t1120	1549041793.23	adult	236.002	181.9806	-26.0001	744.6166	72.1496	39477.8443	125257.4966	1796948.9858	1703.95	-0.45819	340.367	-0.99691	281.7502	-0.42713	1281.0822	-0.29966	1262.0941	265184	764.1661	-0.54546	1086.6082	-0.42813	7034360	-1.4428	328.518	82.2704	78.4425	168.4334	162.5023	34865.7109	124.6032	0.15848	149.8172	1700280
024	2019-02-01t1520	1549056193.95	adult	240.0022	185.9808	-21.9999	746.7497	70.6006	39091.0096	124013.0673	1738480.3405	1551.75	-0.69777	327.719	-1.204	268.7104	-0.58901	1212.4686	-0.41945	1187.2485	248556.0625	730.7098	-0.68246	1031.3896	-0.54935	6714630	-1.5822	340.072	83.2093	79.4845	167.5996	159.1539	34357.9219	125.552	0.11104	148.1592	1704880
024	2019-02-01t1920	1549070592.78	adult	244.0019	189.9805	-18.0002	728.353	72.7402	38883.7453	123206.3423	1788084.596	1632.21	-0.40512	329.319	-1.1185	282.9573	-0.30599	1179.9165	-0.41509	1144.9977	240702.9688	706.9276	-0.76404	966.9416	-0.72712	6711850	-1.5841	275.256	85.8436	82.0824	171.3662	167.5108	34958.7109	129.5271	0.34429	156.9575	1749580
024	2019-02-01t2320	1549084993.16	adult	248.002	193.9806	-14.0001	702.6363	69.8394	35399.6666	112464.4432	1552015.0107	1626.34	-0.28963	331.73	-1.0037	286.0815	-0.19649	1223.1322	-0.086597	1201.0681	227502.5938	700.2961	-0.71361	1003.2392	-0.43877	6165530	-1.9864	299.729	86.8294	83.3597	174.4922	169.6415	32455.543	131.2392	0.36565	158.8018	1613810
024	2019-02-02t0320	1549099393.73	adult	252.0021	197.9807	-9.9999	939.1207	78.5457	55844.4712	176134.7964	2903698.3657	1729.41	0.21326	337.311	-0.78682	301.6697	0.14245	1159.7617	-0.19579	1112.7002	338650.4375	661.4689	-0.96873	947.0404	-0.59374	9842750	0.94849	360.825	91.0397	87.3947	189.0953	183.3931	55215.8203	140.3148	1.0558	170.9489	2656540
024	2019-02-02t0720	1549113793.63	adult	256.0021	201.9807	-5.9999	946.9111	81.4367	57395.7031	181120.6732	3035709.532	1503.87	-0.38345	330.415	-0.90767	293.6499	0.070125	1129.0197	-0.15862	1103.8198	338705.9062	653.4336	-0.96432	947.9799	-0.45146	9903850	1.8835	332.5	90.8442	86.944	190.0716	185.0046	57021.4766	140.5986	0.94191	172.1143	2722960
024	2019-02-02t1120	1549128193.92	adult	260.0022	205.9808	-1.9999	923.0976	79.5229	56164.2574	177169.6804	2980051.9667	1576.83	0.26886	331.519	-0.79677	296.5543	0.2022	1139.0835	0.1483	1100.7922	334890.5625	642.2247	-1.0226	949.5199	-0.27812	9720470	59286.0131	359.982	92.2109	88.2951	197.1243	189.1086	57954.5547	142.2393	0.9512	176.2373	2703720
024	2019-02-02t1520	1549142592.94	dead	264.0019	209.9805	1.9999	721.2556	73.6609	39615.4957	125867.7945	1870729.3763	1419.58	-119.5446	314.867	-1.4431	276.8171	-0.10842	1129.3445	0.46381	1111.1307	234903.6406	643.119	-0.9638	991.6168	0.23577	6525620	-42111.5671	268.27	88.6432	85.5185	188.7975	181.6256	39269.875	132.7403	-0.028088	166.6712	1837130
025	2019-01-22t1520	1548192190.37	larva	0	-58.0206	-198.0233	164.8588	28.1717	3151.9801	10027.642	55796.8697	0	0.34445	0	-0.11491	0	-0.2848					0	0.50885	0	0.85355	0	3.022	0	0	0				0	-0.54551	0	0
025	2019-01-22t1920	1548206582.84	larva	3.9979	-54.0227	-194.0254	153.8949	27.4607	2843.2989	9055.8454	48795.5715	0	-0.092615	0	-0.5439	0	-0.63646					0	-0.19528	0	-0.031012	0	1.2787	0	0	0				0	-0.73395	0	0
025	2019-01-22t2320	1548220982.52	larva	7.9978	-50.0228	-190.0254	164.5611	26.538	2990.0108	9504.0576	50141.4305	0	-0.51281	0	-0.98666	0	-0.99538					0	-0.85581	0	-0.77257	0	0.30568	0	0	0				0	-0.93731	0	0
025	2019-01-23t0320	1548235382.02	larva	11.9977	-46.023	-186.0256	246.691	24.6735	4186.7122	13218.8767	63009.5446	336.533	0.41801	173.702	1.3492	168.1609	1.2597	307.8048	1.8053	304.2732	7387.3164	257.7142	1.2864	293.4029	1.2231	402642	0.037868	106.983	52.9661	53.0446	86.5364	84.4326	2076.8745	70.9932	1.0917	80.0237	122775
025	2019-01-23t0720	1548249782.99	larva	15.998	-42.0227	-182.0253	222.3664	28.2264	4554.9747	14414.0404	83467.9071	439.206	0.39261	246.282	2.1282	256.9413	2.347	409.6284	1.4999	408.1472	10240.71	353.7692	1.6106	397.4706	1.3609	610532	-0.35771	102.136	55.3239	55.1162	87.6641	86.9894	2191.603	75.111	1.1261	84.5089	137148
025	2019-01-23t1120	1548264246.2	larva	20.0155	-38.0051	-178.0078	122.0771	61.3808	4915.6374	16928.5401	187466.3804	414.965	-0.1104	173.814	0.50698	144.3427	0.21515	385.7602	0.29539	384.6648	10415.5244	324.4178	0.65154	366.3245	0.41502	454698	-0.99156	99.6629	54.8562	54.6162	86.5821	85.0052	2337.7168	73.2299	0.95702	81.4465	143504
025	2019-01-23t1520	1548278650.35	larva	24.0167	-34.004	-174.0066	507.6549	42.0712	16716.1478	52761.7041	469073.0579	445.013	-0.38908	201.396	0.53333	194.9825	0.70237	385.6633	-0.39973	380.6217	34324.0312	335.1778	0.14292	370.0088	-0.1644	1791220	-0.3952	106.584	53.1112	52.8903	84.6133	83.5373	7530.5869	71.808	0.7874	80.5774	472371
025	2019-01-23t1920	1548293063.08	larva	28.0202	-30.0005	-170.0031	339.0162	34.7931	8379.8678	26474.2336	181224.0541	627.954	-0.1217	258.185	1.0704	248.4742	1.2581	516.6475	-0.090967	509.2456	23765.7871	437.3484	0.51717	492.3632	0.14447	1170350	-1.2748	97.9346	55.7083	55.6339	86.6183	85.1099	3984.4412	74.3487	0.76183	81.8506	252526
025	2019-01-23t2320	1548307442.39	larva	32.0145	-26.0062	-166.0088	582.5456	40.1207	19321.5899	60920.477	536417.3607	734.528	-0.132	289.187	1.1688	280.6461	1.4701	626.9277	0.033323	611.8551	64573.5586	502.4854	0.52872	583.6707	0.21187	2972550	-0.45354	211.325	52.9744	52.6412	87.1665	84.8946	8978.1445	72.6101	0.53366	81.2894	544524
025	2019-01-24t0320	1548321863.48	larva	36.0203	-22.0003	-162.003	742.7744	49.5335	29905.528	94251.0746	1010134.2534	1019.02	0.43171	278.486	0.50526	238.2662	0.37704	790.1656	0.42344	780.7291	125636.3281	574.4831	0.58971	727.6414	0.59676	4401760	0.024674	112.181	56.7252	56.4424	90.1029	89.2165	14326.3535	76.2116	0.53743	85.3407	896599
025	2019-01-24t0720	1548336264.41	larva	40.0206	-18.0001	-158.0027	763.6154	49.162	31456.3125	99235.5067	1061269.2863	749.727	-0.8116	241.598	-0.67872	225.6177	-0.19719	598.8162	-1.0634	588.0051	100002.2969	458.5258	-0.96748	560.7489	-0.96023	4011250	-0.67033	160.391	57.5235	57.1566	91.7197	90.0014	15317.1953	77.8291	0.49431	86.6106	955062
025	2019-01-24t1120	1548350663.79	larva	44.0204	-14.0003	-154.0029	927.803	54.158	42837.6999	134955.9635	1643831.4618	850.434	-0.8589	265.678	-0.69303	228.101	-0.46061	675.2203	-1.0803	657.2707	152599.7812	524.9851	-0.92542	623.5132	-1.0586	5982800	-0.1065	102.697	53.278	52.9967	85.1571	84.0476	19245.5117	71.9229	-0.020387	80.3082	1199770
025	2019-01-24t1520	1548365068.26	larva	48.0216	-9.999	-150.0016	999.2515	59.4332	48699.9916	153354.7253	2016074.8448	1115.35	-0.45614	314.787	-0.15938	262.3546	-0.076299	933.146	-0.29914	917.3276	238885.375	689.813	-0.12287	859.6956	-0.22664	8043450	0.38702	262.906	51.678	51.375	87.8389	84.0163	22486.75	71.6516	-0.1662	80.5194	1320480
025	2019-01-24t1920	1548379471.64	larva	52.0226	-5.9981	-146.0007	1065.0622	62.6723	56332.7026	177425.3505	2507186.6259	1391.99	-0.075908	362.005	0.37586	260.7753	-0.36165	1166.3605	0.26722	1147.8343	345242.6875	880.6053	0.79531	1080.2502	0.43718	10681300	1.0539	229.31	56.6195	56.3496	90.5607	87.945	26805.9648	76.0142	0.24248	84.7531	1670610
025	2019-01-24t2320	1548393863.75	larva	56.0204	-2.0003	-142.0029	1092.8963	67.1833	57886.5614	182289.5014	2636990.7326	1415.6	-0.34259	393.411	0.59156	321.8036	0.59291	1201.313	-0.016528	1184.913	365199.1562	919.9275	0.59448	1131.1038	0.24131	11928200	1.0641	225.627	51.8436	51.4585	86.6016	84.2064	26326.875	71.6505	-0.41925	80.57	1571900
025	2019-01-25t0320	1548408265.66	adult	60.0209	2.0003	-138.0023	1164.0427	70.9812	67371.8066	212146.4033	3306699.0139	1538.06	-0.35426	395.95	0.2509	275.5085	-0.51349	1273.733	-0.12453	1257.2018	449627.7812	983.7884	0.58236	1208.3583	0.19174	13945800	1.3835	358.219	54.4448	54.1902	87.8764	84.8847	31020.3867	73.2933	-0.25882	81.7038	1917600
025	2019-01-25t0720	1548422665.42	adult	64.0208	6.0002	-134.0024	1117.2397	72.5711	68115.1982	214667.1702	3469273.3117	2109.1	0.58364	433.74	0.57821	299.1848	-0.27497	1635.9087	0.79435	1601.7219	582383.5	1146.911	1.1845	1497.5736	1.046	15419000	1.4892	138.488	55.3267	54.9917	87.9126	86.5544	31296.8945	74.4961	-0.076103	82.9324	1966810
025	2019-01-25t1120	1548437065.37	adult	68.0208	10.0002	-130.0024	1117.3175	75.4394	70711.8148	222831.9696	3758438.8203	2611.3	1.3007	481.083	1.0454	353.238	0.45538	1842.7784	1.127	1782.6691	679985.25	1251.8846	1.4154	1609.8691	1.1324	17740400	1.9112	146.775	53.9712	53.6811	85.7718	84.3201	31649.8047	72.6779	-0.81292	81.0605	1990240
025	2019-01-25t1520	1548451466.84	adult	72.0212	14.0006	-126.002	1289.0315	76.2392	74557.161	234634.7454	3812099.0037	1847.67	-0.43996	483.639	0.77084	373.2465	0.57642	1573.6002	-0.038572	1555.3831	613704.0625	1213.5698	0.876	1483.9214	0.3275	18850800	1.927	409.503	53.8856	53.5762	89.6429	87.1013	34960.7305	74.2107	-0.46486	83.4985	2100300
025	2019-01-25t1920	1548465867.81	adult	76.0215	18.0009	-122.0018	1050.2088	81.103	67827.1415	213828.0757	3696970.3692	3125.27	1.7011	521.591	1.0824	380.0754	0.49483	2308.2642	1.9372	2215.5038	817125.5	1393.2114	1.5537	1974.4356	1.8745	18437700	1.4874	110.363	54.0428	53.6759	87.6402	86.2707	31024.6465	73.8383	-0.77581	82.7517	1910360
025	2019-01-25t2320	1548480268.31	adult	80.0217	22.001	-118.0016	1008.7269	74.4684	60815.8498	191646.5164	3135760.9455	2496.11	0.35665	524.419	0.88559	447.817	1.3095	1785.8657	0.1556	1706.3796	567905.3125	1203.2652	0.35919	1596.5017	0.26645	16651900	0.683	130.244	55.9213	55.6638	90.5925	88.7748	28808.4121	75.6634	-0.30713	84.755	1775670
025	2019-01-26t0320	1548494669.21	adult	84.0219	26.0013	-114.0014	536.4161	83.6554	31288.6926	100111.8434	1547830.2225	1900.18	-0.81214	468.748	-0.08299	286.8387	-1.0934	1562.9573	-0.64022	1533.633	256325	1192.7452	0.15155	1445.6187	-0.4323	7678090	-2.2651	105.751	55.0129	54.7562	86.8504	84.9281	14243.4668	74.4336	-0.94276	82.4755	901111
025	2019-01-26t0720	1548509069.69	adult	88.022	30.0014	-110.0012	1194.4074	75.4102	68925.7617	217089.7944	3410830.5385	2170.03	-0.47688	468.452	-0.21408	275.8308	-1.3069	1697.8927	-0.39187	1667.3867	612939.25	1171.6469	-0.065697	1544.6333	-0.22917	16880200	0.4511	230.403	58.3239	57.9432	95.0568	92.3954	34315.5195	78.7148	0.28088	88.29	2101640
025	2019-01-26t1120	1548523468.61	adult	92.0217	34.0011	-106.0015	1054.867	77.2398	61405.1787	193503.407	3094518.838	1992.25	-0.85354	438.389	-0.70669	314.7657	-0.85218	1490.9301	-1.0506	1455.6552	478588.5625	1055.6729	-0.69408	1346.8971	-0.99275	14064000	-0.48526	162.369	60.2429	59.6358	99.2406	97.4119	31856.2227	81.8476	1.0326	92.5999	1932650
025	2019-01-26t1520	1548537869.66	adult	96.022	38.0014	-102.0012	849.7096	95.269	57046.0834	180779.3481	3323907.7914	1230.61	-2.0867	328.691	-2.1764	297.4899	-1.116	973.0279	-2.4794	945.4924	289962.3125	682.1098	-2.4689	874.8399	-2.5993	9771340	-1.8046	472.835	56.6924	56.2493	96.186	92.2427	28663.4141	78.5544	-0.2822	88.8776	1685350
025	2019-01-26t1920	1548552269.65	adult	100.022	42.0014	-98.0012	1019.5699	78.2581	62321.5572	196401.4505	3250748.5889	2411.31	-0.36072	413.621	-1.123	314.3867	-0.9368	1687.1085	-0.6784	1650.3444	549997.375	996.1029	-1.0467	1488.6589	-0.67544	13447200	-0.7485	140.463	59.4384	58.8802	102.7901	99.4456	33509.5586	80.6027	0.080094	93.561	1932400
025	2019-01-26t2320	1548566670.21	adult	104.0222	46.0015	-94.0011	1146.5106	73.307	67769.5646	213411.0266	3409937.5307	2149.76	-0.80085	402.184	-1.2827	317.8969	-0.91372	1509.7814	-1.1819	1486.6229	535972.375	955.1837	-1.2426	1316.4675	-1.2651	14240100	-0.53026	367.804	60.5529	59.9267	105.1595	101.8155	37331.6172	82.575	0.37625	95.3795	2144000
025	2019-01-27t0320	1548581072.36	adult	108.0228	50.0021	-90.0005	1154.1982	74.7155	68444.7831	215557.8453	3466733.5607	1919.2	-1.168	414.296	-1.1374	334.8085	-0.72305	1491.7549	-1.263	1458.9646	534048.25	961.8151	-1.2116	1326.5652	-1.2615	14805700	-0.36827	276.118	58.7691	58.1188	103.2549	99.1467	36965.2539	80.585	-0.42159	93.3618	2100230
025	2019-01-27t0720	1548595470.35	adult	112.0222	54.0016	-86.001	1050.3473	74.9938	61685.4452	194291.8229	3167113.287	2840.99	0.075183	453.979	-0.65269	351.3731	-0.53201	2072.8616	0.12914	2008.9159	669534.25	1110.4367	-0.54604	1655.0792	-0.27756	14633600	-0.40609	274.001	59.9965	59.2947	109.1205	105.2567	35245.9062	82.7334	-0.1048	97.2592	1933930
025	2019-01-27t1120	1548609870.09	adult	116.0221	58.0015	-82.0011	1129.0015	72.9215	65704.5534	206873.5487	3299679.843	2524.33	-0.39856	465.922	-0.49997	374.2664	-0.26499	1976.7753	-0.13974	1955.2353	680010.6875	1117.6716	-0.50197	1696.3367	-0.17537	15991800	-0.018914	171.014	63.7901	62.9824	111.4269	107.402	38330.8516	86.3082	0.51414	100.0919	2189470
025	2019-01-27t1520	1548624270.74	adult	120.0223	62.0017	-78.0009	1050.7226	77.3262	65231.3891	205563.3663	3458667.3728	2334.58	-0.67628	476.273	-0.36278	378.7198	-0.206	1790.0428	-0.60487	1753.3497	610404.625	1155.9706	-0.31863	1598.9415	-0.47786	16210400	0.051656	176.556	63.2272	62.3869	115.9819	111.5164	39549.8438	86.6865	0.33514	102.7815	2152000
025	2019-01-27t1920	1548638670.74	adult	124.0223	66.0017	-74.0009	1126.4978	75.9877	66934.6243	210768.4261	3445792.1136	2414.13	-0.59139	468.105	-0.43771	377.8358	-0.20064	1833.405	-0.51685	1807.9117	641691.75	1158.1145	-0.28961	1619.7409	-0.41867	16366400	0.10508	298.259	63.04	62.0165	117.7572	112.712	41215.0234	86.062	-0.056378	103.7833	2204070
025	2019-01-27t2320	1548653071.49	adult	128.0225	70.0019	-70.0007	1070.0973	74.2934	65016.5376	204894.9845	3337052.3972	2402.16	-0.62358	498.7	-0.064832	398.5332	0.043576	1913.7485	-0.34066	1860.4236	650674.5	1268.8173	0.20518	1716.3449	-0.14562	16929400	0.25973	217.297	61.74	60.7974	115.9024	110.6977	39406.8008	86.3821	-0.21393	102.5048	2095890
025	2019-01-28t0320	1548667471.57	adult	132.0226	74.0019	-66.0007	977.3579	76.4018	59810.485	188514.8005	3149969.3777	4039.31	1.3196	533.301	0.34975	389.8153	-0.034248	2451.7991	0.83737	2329.3516	767413.125	1448.9213	0.9921	2068.1606	0.8382	16650700	0.19985	352.872	63.514	62.2637	128.3482	121.8173	40173	89.2383	0.14215	110.2066	1983030
025	2019-01-28t0720	1548681871.6	adult	136.0226	78.0019	-62.0007	1076.9873	75.0381	63442.496	199808.3462	3239456.3661	2762.68	-0.21528	502.995	0.028758	395.1792	0.046635	2146.5159	0.15644	2081.8981	712643.25	1256.4105	0.19561	1904.1425	0.38094	16663700	0.21721	263.404	63.2042	61.7675	127.7619	120.3058	42416.9531	89.2172	-0.080266	109.9895	2093890
025	2019-01-28t1120	1548696271.91	adult	140.0227	82.002	-58.0006	1076.8381	76.2752	65307.3445	205693.1908	3455142.1429	2537.18	-0.48293	476.234	-0.24587	417.3119	0.30967	1766.0134	-0.65353	1717.2789	602210.5625	1130.9803	-0.30495	1562.4718	-0.54274	16235800	0.13076	456.611	62.3688	61.3117	121.8049	116.3783	41535.4609	88.0377	-0.48438	105.7829	2126280
025	2019-01-28t1520	1548710672.33	adult	144.0228	86.0021	-54.0005	763.2704	82.3789	50083.7429	158631.7056	2812218.6277	2396.36	-0.64139	432.798	-0.70184	342.7332	-0.46929	1769.6897	-0.62726	1734.9841	463658.6875	1032.4724	-0.68192	1520.8485	-0.63087	11301600	-1.0121	221.525	63.6598	62.2711	127.5978	121.2946	33430.625	89.8656	-0.34447	109.4297	1662350
025	2019-01-28t1920	1548725072.57	adult	148.0228	90.0022	-50.0004	1108.3604	73.7706	63283.7523	199275.8915	3147350.4093	3355.42	0.45348	522.109	0.32538	433.9375	0.54276	2345.074	0.58852	2254.7363	776219.5	1288.6445	0.41341	1881.2264	0.35418	17270800	0.41042	212.897	65.2353	63.5051	135.4187	129.6627	44823.6055	94.167	0.17164	116.8797	2157920
025	2019-01-28t2320	1548739473.02	adult	152.023	94.0023	-46.0003	1041.6555	78.1146	62032.3951	195460.2053	3163978.2985	2703.83	-0.27187	522.836	0.36347	420.3514	0.42579	2116.4434	0.14083	2075.3667	687844.0625	1342.521	0.66722	1888.093	0.3995	16945600	0.35439	256.246	65.2649	63.479	140.8708	132.858	45783.0039	95.0285	0.11386	119.7074	2115300
025	2019-01-29t0320	1548753872.7	adult	156.0229	98.0022	-42.0004	920.6973	76.3077	55232.0873	174110.1701	2870948.8594	2971.3	0.045941	572.575	0.95089	480.7019	1.1153	2105.0151	0.14637	2050.0559	608349.375	1381.7549	0.8617	1927.2118	0.53244	16513600	0.27566	220.473	66.9468	64.8982	139.3015	134.0107	40258.1289	98.2432	0.39632	122.5329	1930810
025	2019-01-29t0720	1548768273.12	adult	160.023	102.0023	-38.0003	1081.324	74.9269	61425.3622	193536.6282	3031525.3409	3250.57	0.3766	514.081	0.32486	422.7901	0.5107	2252.9263	0.47671	2185.8306	725442.25	1251.2731	0.36214	1859.4114	0.3848	16516900	0.29852	239.035	66.698	64.5305	142.0936	136.1375	45754.125	97.8909	0.16479	125.2184	2142940
025	2019-01-29t1120	1548782673.48	adult	164.0231	106.0024	-34.0002	959.9823	78.3418	59998.8363	189195.5418	3194855.3123	2527.82	-0.41719	512.891	0.34573	420.9547	0.52284	1915.2915	-0.17843	1867.7031	599486.25	1237.9061	0.34847	1739.8944	0.11148	16052500	0.21898	200.284	66.9178	64.6947	140.5811	136.969	44001.875	98.676	0.099043	123.855	2094390
025	2019-01-29t1520	1548797074.39	adult	168.0233	110.0027	-29.9999	1037.5222	73.9712	58639.457	184670.4695	2920084.395	2062.58	-0.9246	503.276	0.27469	324.2218	-0.52964	1757.4935	-0.46436	1744.7251	539550.5	1177.3427	0.14412	1611.3466	-0.18198	15437000	0.10855	183.039	69.0085	66.7622	137.3405	133.7688	42163.5469	101.2558	0.26296	124.761	2116700
025	2019-01-29t1920	1548811473.35	adult	172.0231	114.0024	-26.0002	1004.8212	76.5808	59272.9616	186860.4677	3009645.1532	2046.73	-0.92053	448.911	-0.32271	262.6635	-1.2054	1526.6	-0.90411	1491.0281	473246	1068.7777	-0.26366	1373.5942	-0.76501	13903700	-0.22496	366.392	69.9981	67.8244	131.9433	128.2867	40902.4258	103.1441	0.32981	122.1959	2167980
025	2019-01-29t2320	1548825874.04	adult	176.0232	118.0026	-22	958.6912	75.1941	55149.7729	173764.8196	2802110.8584	2044.54	-0.89259	450.665	-0.2593	258.4574	-1.2317	1647.8927	-0.60816	1627.2477	476241	1093.6743	-0.10383	1465.4638	-0.47068	12992700	-0.40165	170.658	71.48	69.5489	133.9556	131.7424	38713.1719	104.1378	0.27899	124.833	2060770
025	2019-01-30t0320	1548840273.96	adult	180.0232	122.0026	-18	946.2978	76.7988	56075.3291	176957.9793	2869316.9655	2222.37	-0.64711	438.441	-0.36569	252.5377	-1.2794	1661.318	-0.52924	1624.7605	486766.1875	1067.1599	-0.16283	1413.7796	-0.55838	12845400	-0.39522	180.173	72.0242	70.0388	136.0707	133.1697	39868.7266	104.9608	0.21414	126.7639	2110170
025	2019-01-30t0720	1548854674.47	adult	184.0234	126.0027	-13.9999	924.9304	76.705	54312.9969	171310.0857	2772391.9109	2055.3	-0.80631	449.006	-0.17788	260.1016	-1.1626	1602.4137	-0.59743	1557.4907	455085.5	1086.147	-0.0090971	1378.9142	-0.59154	12747700	-0.3581	179.11	74.2274	71.9193	141.5304	138.9524	40194.6406	109.1262	0.52234	130.9345	2107390
025	2019-01-30t1120	1548869074.49	adult	188.0234	130.0027	-9.9999	910.8464	76.0797	52320.4258	164922.6543	2659792.8453	2007.64	-0.81789	481.719	0.31062	288.1867	-0.79301	1582.5126	-0.58025	1538.9747	433608.4375	1127.1371	0.25747	1431.0578	-0.37528	13176900	-0.17207	208.357	76.9748	74.788	144.0167	141.8671	39460.5703	112.3825	0.71896	133.1129	2105570
025	2019-01-30t1520	1548883479.51	adult	192.0248	134.0041	-5.9985	896.857	76.0754	51743.0458	163101.4594	2640059.4377	1947.16	-0.84364	494.364	0.56014	315.0774	-0.42682	1519.3975	-0.6577	1483.3459	411756.7188	1113.9731	0.28824	1392.5539	-0.40804	13374000	-0.036879	190.732	78.5593	76.3264	147.9119	144.6408	40084.1289	114.1432	0.74664	136.4557	2125260
025	2019-01-30t1920	1548897873.65	adult	196.0231	138.0025	-2.0001	820.8342	79.4529	48189.2083	152057.5886	2502149.3241	1904.59	-0.84522	523.42	1.0477	373.6182	0.34963	1576.3718	-0.44953	1550.8257	397245.6875	1129.9466	0.46173	1421.1342	-0.24187	13181300	-0.0049046	194.179	81.9912	79.3035	153.7361	150.9826	38741.5	120.9453	1.3136	143.2097	2064780
025	2019-01-30t2320	1548912274.58	dead	200.0234	142.0027	2.0001	825.6229	78.0632	46853.0181	147804.4708	2373204.3547	1926.33	-0.75743	527.054	1.2056	379.4136	0.4775	1571.0106	-0.37924	1547.2059	384897.5938	1111.188	0.47442	1407.1631	-0.19642	12912800	0.006284	193.378	84.4059	81.6631	160.6733	157.8787	39364.9609	124.8702	1.5595	147.7705	2067940
026	2019-01-22t1520	1548192194.74	egg	-1.999	-66.0209	-230.001	136.2226	30.3253	2626.4314	8433.6802	48526.2745	0	0.56861	0	0.095117	0	-0.11119					0	0.87847	0	1.3689	0	4.9229	0	0	0				0	-0.45609	0	0
026	2019-01-22t1920	1548206587.19	larva	1.999	-62.023	-226.0031	152.4664	29.4675	2943.3612	9398.2229	53458.2548	0	0.12393	0	-0.32783	0	-0.45983					0	0.1511	0	0.39005	0	1.9859	0	0	0				0	-0.63805	0	0
026	2019-01-22t2320	1548220986.95	larva	5.9989	-58.023	-222.0031	176.8078	27.848	3316.515	10535.1545	57785.8426	0	-0.3051	0	-0.76359	0	-0.81505					0	-0.53105	0	-0.41703	0	0.7407	0	0	0				0	-0.83364	0	0
026	2019-01-23t0320	1548235386.52	larva	9.9988	-54.0232	-218.0032	176.8078	27.8205	3316.9057	10538.0578	57792.6383	0	-0.7159	0	-1.2137	0	-1.178					0	-1.1705	0	-1.1025	0	-0.061687	0	0	0				0	-1.0457	0	0
026	2019-01-23t0720	1548249787.46	larva	13.999	-50.0229	-214.003	100.6374	23.8333	1711.5223	5514.8526	26467.6918	304.369	0.08011	196.819	1.52	196.618	1.5463	287.9676	0.8058	286.8941	2879.6763	250.9929	0.87496	278.3218	0.71332	187962	-0.48051	96.1783	55.6491	55.7709	89.8392	90.3597	898.3925	74.5152	1.1551	85.111	53144.9
026	2019-01-23t1120	1548264250.72	larva	18.0166	-46.0053	-209.9854	248.581	41.749	7479.2162	23793.1639	202604.0515	540.656	0.56592	208.532	1.2998	205.4716	1.3679	329.3779	0.21168	324.1332	13504.4932	278.6775	0.50692	308.9575	0.28083	834962	-0.4268	598.457	57.5899	57.1041	107.4801	89.7201	4406.6851	76.3935	1.1207	84.95	230590
026	2019-01-23t1520	1548278655.01	larva	22.0178	-42.0041	-205.9842	474.7309	43.1331	15904.5341	50219.7961	451974.5993	486.936	-0.043344	211.318	0.92184	182.3615	0.66393	420.9552	0.20026	415.5974	35781.1914	358.3429	0.67362	403.1658	0.38347	1787110	-0.15275	352.869	57.5199	57.3052	91.4924	87.3681	7776.855	75.8412	0.99901	84.0265	486446
026	2019-01-23t1920	1548293067.64	larva	26.0213	-38.0006	-201.9807	506.1802	45.7472	15938.1371	50253.4938	457315.2956	521.502	-0.30594	174.329	-0.16065	145.335	-0.29851	432.0655	-0.36848	426.3903	37157.6328	335.3714	-0.14977	408.2587	-0.17035	1483020	-0.84946	101.207	54.1324	53.8437	86.5969	85.1091	7447.333	72.803	0.76327	81.7419	460504
026	2019-01-23t2320	1548307446.92	larva	30.0155	-34.0064	-197.9865	494.1035	42.6392	16267.5718	51326.1315	460622.2102	486.418	-0.79323	237.059	0.47253	233.219	0.82933	441.0638	-0.84336	435.386	38372.5508	386.5115	-0.24148	425.7515	-0.58556	2051980	-0.86199	117.648	57.2076	56.8526	95.0852	92.9662	8272.4082	78.6388	0.88454	89.3474	495189
026	2019-01-24t0320	1548321868.01	larva	34.0214	-30.0005	-193.9806	487.7674	43.979	16603.2593	52403.0431	488425.8983	1185.6	1.1788	320.003	1.4953	264.1056	1.0109	927.397	1.4927	898.3867	82538.3281	611.9291	1.2134	838.0418	1.5941	2824990	-0.75149	110.724	59.5589	59.2901	94.0549	92.5086	8370.8887	79.8931	0.81103	89.3051	525786
026	2019-01-24t0720	1548336268.92	larva	38.0217	-26.0003	-189.9804	643.7273	50.0198	23933.1826	75420.0478	773592.8629	603.849	-1.0941	210.778	-1.0134	188.6871	-0.70558	489.9874	-1.4326	482.2104	62228.4023	392.825	-1.267	455.1768	-1.3661	2672870	-1.2175	379.763	53.6502	53.399	88.4858	84.1318	11237.6914	72.1998	0.20567	80.8149	680338
026	2019-01-24t1120	1548350668.36	larva	42.0215	-22.0004	-185.9805	695.3534	48.4721	26447.4049	83408.3433	847709.7939	683.499	-1.186	250.42	-0.75331	224.323	-0.37887	597.4102	-1.2662	592.731	83637.4219	488.0358	-0.97838	571.7656	-1.1296	3505130	-1.175	116.576	56.0426	55.6991	88.9054	87.6305	12446.7598	76.0486	0.33288	84.6851	784428
026	2019-01-24t1520	1548365072.81	larva	46.0227	-17.9992	-181.9793	625.6552	48.4274	23971.4763	75611.7523	772246.5753	1071.47	-0.40214	397.822	1.7271	373.9461	2.2314	942.8091	-0.039298	927.8123	119736.75	754.4411	0.63405	893.1708	0.19317	5039610	-0.82129	134.308	57.7952	57.4847	91.6262	89.2053	11636.5254	77.0449	0.35058	85.8664	732150
026	2019-01-24t1920	1548379476.34	larva	50.0237	-13.9982	-177.9783	760.9402	49.1649	29408.1321	92659.7059	953522.3459	837.007	-1.3505	285.994	-0.95649	260.0945	-0.25102	682.7913	-1.5764	676.3854	106515.4375	513.5039	-1.6614	626.9323	-1.636	4449790	-1.5078	218.456	53.67	53.2291	88.1241	85.734	13747.3623	73.3725	-0.042274	82.2758	835052
026	2019-01-24t2320	1548393868.29	larva	54.0215	-10.0005	-173.9805	916.8603	57.479	40600.6872	128148.3411	1479270.8852	1043.89	-1.0942	280.623	-1.4514	228.8978	-1.1053	860.5873	-1.1721	841.7416	184165.6719	584.1562	-1.5127	785.3524	-1.2029	6001680	-1.1973	227.844	51.6556	51.2675	87.8604	84.4451	18802.125	71.3527	-0.38907	80.4898	1104760
026	2019-01-25t0320	1548408270.26	larva	58.022	-5.9999	-169.98	900.1495	56.1443	42262.7519	133195.2791	1647657.9305	1322.78	-0.70233	322.588	-0.96731	261.8087	-0.67313	976.9678	-1.0447	948.669	217863.8281	717.8197	-0.94935	889.809	-1.0541	7164030	-1.0796	102.866	53.8781	53.6272	85.7193	84.5216	19115.4102	72.5897	-0.33234	81.1609	1196520
026	2019-01-25t0720	1548422669.92	larva	62.0219	-2	-165.9801	1019.1241	61.4008	50225.45	158142.3555	2104318.4799	1234.43	-1.1443	365.178	-0.48857	310.4516	0.027309	1017.0819	-1.1943	1002.2869	268509.625	803.9922	-0.72713	945.6255	-1.1193	9624270	-0.47491	294.729	55.9433	55.6112	93.0491	90.8699	24564.959	77.4178	0.68098	86.7176	1474390
026	2019-01-25t1120	1548437069.92	adult	66.0219	2	-161.9801	1031.5136	60.5439	51212.2874	161229.8867	2159136.0633	1406.23	-1.0002	389.005	-0.36414	316.9848	-0.059469	1161.6909	-0.96377	1143.7749	312494.8438	889.3294	-0.51495	1074.9259	-0.86486	10458400	-0.49655	226.137	51.9432	51.6076	87.2992	84.1212	23483.4766	72.1543	-0.85985	81.1633	1396490
026	2019-01-25t1520	1548451471.41	adult	70.0223	6.0004	-157.9797	1080.8155	63.438	57424.2106	180975.8909	2542171.5369	1464.88	-1.08	376.372	-0.82904	299.9794	-0.51454	1237.418	-0.96071	1224.2446	372462.8125	928.7787	-0.55623	1173.5728	-0.73607	11328100	-0.47985	290.433	53.8308	53.421	91.3104	88.0944	27484.4258	74.5719	-0.25115	84.0562	1620200
026	2019-01-25t1920	1548465872.36	adult	74.0226	10.0007	-153.9794	1072.7096	70.2274	61134.3046	192584.1149	2922035.61	1462.61	-1.2523	380.235	-0.97048	306.3855	-0.55381	1186.1949	-1.3287	1163.288	379582.375	823.6503	-1.3366	1064.2523	-1.3742	12151500	-0.45076	218.662	60.8927	60.5781	96.0571	94.2445	30738.2773	81.317	2.0505	90.4774	1946010
026	2019-01-25t2320	1548480272.91	adult	78.0228	14.0008	-149.9792	1115.9622	67.3518	62579.4942	197072.5116	2974142.5179	1842.96	-0.71255	407.714	-0.72826	311.4356	-0.60149	1440.3755	-0.74469	1405.4365	472443.1562	986.499	-0.6566	1324.8308	-0.60877	13349000	-0.27164	336.847	56.4547	56.1372	89.7771	87.3136	29446.875	75.5578	-0.24484	83.8895	1848380
026	2019-01-26t0320	1548494673.79	adult	82.023	18.0011	-145.979	1159.6312	67.9942	64285.7321	202374.2403	3040860.5993	1973.88	-0.62555	455.415	-0.19631	353.5844	-0.11233	1532.1221	-0.64142	1488.3561	516325.125	1079.4964	-0.339	1400.47	-0.51319	15317900	0.1738	226.467	57.9034	57.5888	93.9489	91.5612	31660.7871	78.6453	0.6339	88.3262	1947580
026	2019-01-26t0720	1548509074.27	adult	86.0231	22.0012	-141.9789	1353.6791	70.4611	76429.9483	240597.8976	3685193.8127	1562.46	-1.4243	400.535	-1.0861	298.929	-0.96464	1301.9999	-1.4144	1291.8168	520799.9375	914.3495	-1.2584	1190.2515	-1.3713	16008200	0.24408	310.045	61.3927	61.0907	97.8792	95.9401	39151.6953	82.7688	1.786	91.7161	2453680
026	2019-01-26t1120	1548523473.19	adult	90.0228	26.0009	-137.9792	1039.4905	70.0719	62687.5929	197627.6522	3147597.5754	1838.84	-1.0567	469.199	-0.25646	406.3794	0.3777	1515.5557	-0.93006	1497.8045	497102.25	1049.6631	-0.68906	1373.9859	-0.85657	15362500	-0.057336	216.851	58.8406	58.5174	93.2055	90.3375	30571.4004	78.4427	0.06237	86.9828	1926560
026	2019-01-26t1520	1548537874.27	adult	94.0231	30.0012	-133.9789	1068.3181	71.6395	60922.7434	191887.6089	3025007.4205	2120.95	-0.69207	526.641	0.40351	461.1005	0.97906	1676.1447	-0.59374	1640.1459	534690.125	1185.3888	-0.11832	1535.7629	-0.41583	16771400	0.28863	170.742	57.4225	57.1271	90.7332	89.349	28943.8984	76.8147	-0.70656	86.0448	1828680
026	2019-01-26t1920	1548552274.29	adult	98.0231	34.0012	-129.9789	1165.2006	68.2661	62321.9624	196168.1074	2915050.1153	2273.06	-0.53308	563.937	0.79961	511.4061	1.5103	1916.1903	-0.051467	1890.2168	626594.25	1177.9756	-0.2022	1746.0799	0.18242	18400100	0.7137	232.24	59.4964	59.2066	96.3174	94.2534	31495.7852	80.2546	0.10881	90.003	1941250
026	2019-01-26t2320	1548566674.83	adult	102.0233	38.0014	-125.9787	1249.6808	71.2255	64438.6736	202951.1267	3001230.3241	2253.54	-0.62421	573.87	0.86147	477.2534	1.018	1861.7834	-0.26436	1847.4737	629282.8125	1347.1142	0.53119	1728.9498	0.057472	19383600	0.96055	305.449	58.4825	58.12	93.0672	90.9902	31456.7148	78.3818	-0.68863	87.7653	1975360
026	2019-01-27t0320	1548581077.03	adult	106.0239	42.002	-121.9781	1146.9686	69.895	64808.7448	204127.4267	3124005.8745	2094.12	-0.90247	581.581	0.91423	513.2014	1.3948	1774.1289	-0.54091	1750.7499	603203.8125	1296.5525	0.28148	1647.4422	-0.25019	19717300	1.03	262.221	57.696	57.3371	96.046	92.9411	32655.6289	79.1293	-0.70087	89.0821	1956070
026	2019-01-27t0720	1548595475.01	adult	110.0233	46.0014	-117.9787	1098.5994	76.6024	65312.3449	205693.7384	3398764.9117	2225.8	-0.74844	569.824	0.75607	513.6536	1.3704	1827.6857	-0.45071	1799.0606	625068.5	1232.2354	-0.0036143	1628.9377	-0.33557	19447000	0.94042	371.608	61.9193	61.5314	104.1892	99.235	35632.707	84.4065	0.44566	95.1304	2113180
026	2019-01-27t1120	1548609874.74	adult	114.0233	50.0013	-113.9787	1093.0102	76.0455	68367.2398	215538.2732	3594601.8689	1960.74	-1.138	519.386	0.13969	464.3262	0.77499	1610.6713	-1.0078	1584.8724	575009.625	1181.3326	-0.22456	1467.0988	-0.84961	18525500	0.67499	177.442	60.9263	60.5419	96.6943	94.9693	34519.8672	81.8373	-0.45165	91.5097	2173120
026	2019-01-27t1520	1548624275.4	adult	118.0235	54.0015	-109.9786	1042.2151	72.6066	59459.3369	187240.4821	2972742.832	2684.59	-0.20058	592.283	1.0033	546.3755	1.6967	2063.7805	0.052071	1989.7522	641835.75	1241.0824	0.046903	1842.432	0.25393	18408800	0.63912	178.124	62.3693	61.9647	99.8206	97.9107	31044.2031	83.7439	-0.22687	93.8816	1938500
026	2019-01-27t1920	1548638675.35	adult	122.0234	58.0015	-105.9786	1008.5733	74.6319	61525.6967	193949.0632	3215190.7154	1903.52	-1.2314	550.965	0.52043	477.1119	0.90561	1640.6256	-0.95835	1622.5738	528281.4375	1219.6158	-0.032384	1532.7777	-0.66931	17704200	0.45171	351.87	64.4686	63.9777	104.3734	101.8163	33608.2188	86.8561	0.23925	97.4691	2071570
026	2019-01-27t2320	1548653076.17	adult	126.0237	62.0017	-101.9783	1016.4042	70.5065	56279.5792	177268.5816	2698323.6304	3445.13	0.67643	585.023	0.92342	341.3208	-0.59733	2691.6338	1.4291	2635.6897	794032	1495.7022	1.1726	2435.8128	1.9183	17231300	0.33321	222.23	63.2569	62.5763	107.0428	104.3421	31577.6133	86.1042	-0.16182	98.4864	1863170
026	2019-01-28t0320	1548667476.29	adult	130.0237	66.0018	-97.9783	1029.5875	73.3867	57962.8453	182542.5431	2864952.7774	2980.15	0.067886	529.914	0.3022	481.6755	0.96248	1894.4387	-0.39104	1770.5876	575909.375	1148.7227	-0.29896	1570.6942	-0.55724	16062800	0.046206	153.895	64.0576	63.5492	106.9581	103.7828	32515.2539	86.1463	-0.36814	98.2905	1941710
026	2019-01-28t0720	1548681876.27	adult	134.0237	70.0018	-93.9783	1054.7123	72.595	62779.5027	197789.8565	3197083.922	2758.95	-0.21766	549.668	0.54501	481.685	0.97323	1911.9836	-0.35485	1838.4232	627130.625	1223.9326	0.044551	1659.5577	-0.30179	18025300	0.5446	279.272	62.7632	62.0982	107.2357	103.8347	35173.2969	85.321	-0.72297	97.9692	2058190
026	2019-01-28t1120	1548696276.61	adult	138.0238	74.0019	-89.9782	1080.0032	73.0623	63545.4864	200149.4585	3204879.0174	3023.24	0.078445	577.635	0.88022	528.5884	1.4958	2122.5186	0.10352	2008.5153	704676.1875	1276.7534	0.29207	1805.6806	0.10885	19176900	0.83006	207.816	63.6246	62.8794	109.7676	106.6875	36442.8281	87.3982	-0.51187	100.8551	2112270
026	2019-01-28t1520	1548710677.07	adult	142.0239	78.002	-85.9781	1073.3936	72.6254	62814.7894	197822.2482	3183589.8382	2365.19	-0.67993	560.516	0.71377	514.1424	1.3674	1802.0068	-0.56903	1753.9788	591058.25	1228.9538	0.12069	1617.7117	-0.3824	18380400	0.64936	150.548	66.5233	65.7822	112.8056	110.274	37000.2227	89.4744	-0.32255	103.0356	2181430
026	2019-01-28t1920	1548725077.3	adult	146.024	82.002	-81.978	1077.7984	72.336	64410.81	202937.0421	3246375.2431	3636.29	0.78039	572.445	0.87614	501.8051	1.266	2130.2119	0.14081	1969.7362	717881.375	1288.1673	0.39884	1732.6395	-0.047256	19265600	0.87169	165.678	68.1095	67.4404	113.4785	109.6348	38242.2656	90.8759	-0.26545	103.9086	2292230
026	2019-01-28t2320	1548739477.72	adult	150.0241	86.0022	-77.9779	1196.0526	70.5407	66453.9628	209352.3244	3210272.0572	3459.34	0.57923	580.486	0.99286	478.2622	1.04	2175.7502	0.25264	2051.8231	757161.125	1290.2115	0.43714	1835.0992	0.24785	20180000	1.0963	245.118	67.2606	66.5492	117.625	112.8987	40933.5	91.0098	-0.41198	105.5616	2338250
026	2019-01-29t0320	1548753877.47	adult	154.024	90.0021	-73.978	1021.614	73.6804	62644.9302	197455.7822	3238926.8836	2519.85	-0.4736	567.616	0.87757	535.5906	1.6952	1888.3339	-0.31519	1821.5363	619373.5	1258.9192	0.34006	1669.1665	-0.16225	18570100	0.73883	145.656	64.9059	64.2458	110.4268	107.9886	36219.9766	87.6608	-1.0593	101.2925	2123460
026	2019-01-29t0720	1548768277.84	adult	158.0241	94.0022	-69.9779	1016.3632	75.1234	62731.7949	197725.8094	3300958.9698	2750.87	-0.19574	553.085	0.74792	479.86	1.1224	1873.9399	-0.31326	1795.2762	614652.3125	1242.6145	0.30895	1626.5044	-0.23958	18109700	0.65622	156.992	66.2054	65.2815	114.5154	111.4456	37561.0664	89.92	-0.86406	105.3532	2167760
026	2019-01-29t1120	1548782678.28	adult	162.0243	98.0023	-65.9778	1096.6745	76.589	64813.972	204184.8347	3322672.479	1912.88	-1.1245	530.784	0.53187	492.6617	1.3011	1555.307	-0.93269	1538.1498	527249.0625	1160.3796	0.010444	1449.143	-0.66605	17979800	0.65597	415.752	71.8337	70.919	126.04	121.5234	42727.5625	97.7519	0.059324	114.1905	2433290
026	2019-01-29t1520	1548797079.12	adult	166.0245	102.0026	-61.9775	1086.2935	74.6101	65651.2167	206816.2623	3399025.186	1549.05	-1.5215	490.556	0.10763	481.0764	1.2124	1321.3943	-1.3795	1307.2759	453238.25	1007.2989	-0.58139	1230.3566	-1.2002	16809900	0.41266	344.444	70.7433	70.0144	116.741	113.2721	40042.1484	95.4766	-0.39559	108.1825	2424160
026	2019-01-29t1920	1548811478.15	adult	170.0242	106.0023	-57.9778	1008.2154	71.7898	60106.4431	189446.9775	3028774.7359	2165.47	-0.79495	509.63	0.36898	439.2501	0.78684	1597.4207	-0.77612	1556.5842	501590.0938	1087.3385	-0.20812	1420.0573	-0.66345	16000900	0.26201	159.34	71.954	71.0897	121.1579	118.1864	38043.5664	97.6501	-0.26814	112.1209	2259140
026	2019-01-29t2320	1548825878.76	adult	174.0244	110.0025	-53.9776	1076.6731	71.6415	64001.3568	201620.9551	3242119.0962	2731.51	-0.10248	506.263	0.37978	436.4133	0.80284	1806.1758	-0.29894	1735.9213	605068.875	1136.8462	0.049884	1546.339	-0.2828	16929400	0.54079	266.486	69.7797	68.8838	122.8509	118.9504	41155.0547	94.5628	-0.78575	110.7612	2333430
026	2019-01-30t0320	1548840278.69	adult	178.0244	114.0024	-49.9776	1026.0471	77.9467	63866.8718	201269.705	3404782.86	2800.58	0.02696	472.518	0.027956	396.3061	0.3884	1722.6233	-0.42691	1633.4124	575356.1875	1024.7541	-0.37313	1454.2397	-0.47538	15748600	0.31219	210.07	71.2989	70.2515	124.8532	121.2713	41700.9727	97.7941	-0.54108	113.9572	2376320
026	2019-01-30t0720	1548854679.22	adult	182.0245	118.0026	-45.9775	1055.3303	72.1602	61810.5836	194717.0865	3126228.0757	2846.68	0.14023	508.467	0.53366	476.6345	1.3918	1770.5309	-0.2635	1647.7566	573652	1071.5131	-0.1101	1455.9226	-0.41212	16425000	0.55922	335.818	75.9248	74.8076	133.7438	128.6651	43332.9922	103.1992	-0.067093	121.0995	2452600
026	2019-01-30t1120	1548869079.31	adult	186.0245	122.0026	-41.9775	1064.7213	74.9449	64319.7046	202688.3234	3312001.0899	2755.48	0.097322	493.921	0.42831	379.8074	0.29493	1862.7916	0.0067711	1767.7069	625898	1101.1361	0.097266	1573.2916	-0.0138	16591800	0.69886	196.604	77.0468	75.7086	134.2966	131.5378	45123.6523	106.3201	0.1269	123.3332	2588160
026	2019-01-30t1520	1548883484.4	adult	190.026	126.004	-37.9761	1035.4322	74.498	61349.619	193269.429	3161525.8933	3255.59	0.81933	468.388	0.17558	315.8906	-0.43646	2166.7461	0.77407	2074.1958	695525.5	1068.7988	0.033712	1647.6994	0.28374	15002000	0.36783	307.528	74.083	72.7994	131.077	127.512	42075.6992	103.2005	-0.37117	120.0979	2372800
026	2019-01-30t1920	1548897878.46	adult	194.0243	130.0024	-33.9777	1068.6887	74.5367	62122.0862	195742.8777	3165530.6347	3006.73	0.59023	429.282	-0.27217	263.1186	-1.0555	1850.3573	0.1481	1710.7139	601366.125	999.6223	-0.20458	1428.6107	-0.26226	13944800	0.16745	178.451	73.8346	71.9967	132.1446	130.3653	42946.9883	104.891	-0.33455	122.7242	2398440
026	2019-01-30t2320	1548912279.36	adult	198.0246	134.0026	-29.9775	644.6033	79.6733	42590.5514	135202.1259	2324257.8914	2868.9	0.50089	422.452	-0.29684	287.0829	-0.72317	1856.046	0.25947	1773.313	413898.25	1005.343	-0.090753	1491.6481	0.012868	9380550	-1.0684	188.068	77.1903	74.8702	140.9301	137.0032	31427.4004	111.4232	0.21552	129.6345	1714010
026	2019-01-31t0320	1548926679.71	adult	202.0247	138.0027	-25.9774	675.4715	80.2343	44385.42	140690.4638	2470943.479	1105.81	-1.883	354.978	-1.1858	261.8596	-1.016	909.3805	-1.9602	895.3199	210976.2812	734.8263	-1.346	860.2828	-1.8299	8213830	-1.3638	167.865	75.7849	73.7689	133.6969	131.298	31017.6914	108.7472	-0.2163	125.2673	1753590
026	2019-01-31t0720	1548941080.5	adult	206.0249	142.0029	-21.9771	636.5308	93.1071	42530.5168	135484.4311	2462650.58	2257.18	-0.18185	355.158	-1.1368	229.4083	-1.4162	1549.9924	-0.29879	1515.9287	344098.3125	828.1374	-0.80974	1247.5814	-0.5605	7880240	-1.4221	195.449	72.5738	69.787	137.3061	133.2991	30481.9531	106.3999	-0.60207	125.2508	1610270
026	2019-01-31t1120	1548955481.43	adult	210.0251	146.0032	-17.9769	898.2863	81.0821	55023.4204	173585.7038	2912364.9334	2012.33	-0.4667	359.593	-1.0218	252.5906	-1.084	1399.0806	-0.59827	1341.9142	402935.1875	778.4613	-0.99696	1193.0002	-0.65249	10329300	-0.58371	201.259	77.6774	74.6505	145.6588	142.6964	41949.7344	115.418	0.18081	134.6175	2231280
026	2019-01-31t1520	1548969799.32	adult	214.0023	149.9804	-13.9997	948.1621	78.7613	57150.0638	180147.5327	3002463.3387	1978.98	-0.44281	342.707	-1.2338	258.2807	-0.97875	1301.6646	-0.77462	1278.979	389197.7188	728.8351	-1.1978	1007.1127	-1.1876	10230100	-0.53876	239.009	77.6882	74.6556	151.6705	145.9861	45349.4844	115.0943	0.0038206	136.1358	2319070
026	2019-01-31t1920	1548984202.06	adult	218.0031	153.9811	-9.9989	938.0196	78.1348	55887.8018	176147.2265	2922018.4014	1994.06	-0.33778	334.604	-1.3201	253.3925	-1.0175	1239.8702	-0.86457	1151.1218	362042.125	690.3304	-1.3514	968.0261	-1.2527	9768430	-0.61815	231.806	78.7709	75.59	152.622	148.2335	44565.625	118.0195	0.15283	138.9612	2299640
026	2019-01-31t2320	1548998598.97	adult	222.0022	157.9803	-5.9998	897.5757	81.3041	54796.4099	172849.1292	2906444.9378	1765.81	-0.63936	331.818	-1.3251	257.4965	-0.92881	1169.3699	-0.98795	1092.9894	334439.7812	682.4402	-1.3393	942.0842	-1.2769	9490340	-0.63769	197.108	79.3022	76.3184	151.3417	147.0642	43283.7305	118.4964	0.057877	137.7902	2268120
026	2019-02-01t0320	1549012998.37	adult	226.0021	161.9801	-2	814.6075	82.4204	52050.3321	164445.9622	2859315.8931	2119.04	0.073431	327.355	-1.3619	256.5025	-0.91102	1155.2042	-0.9526	1041.5969	314215.5625	659.1258	-1.423	885.049	-1.4189	8885060	-0.78976	211.086	81.4255	78.8387	150.2561	146.4841	40869.6719	119.4283	0.0089685	138.6523	2210050
026	2019-02-01t0720	1549027398.02	dead	230.002	165.98	2	786.2874	80.2767	49986.1032	157877.9072	2772817.2058	1996.45	-0.037444	328.491	-1.3007	252.4701	-0.93837	1170.8805	-0.82063	1082.631	305599.8125	671.8637	-1.2856	924.4423	-1.2048	8568680	-0.84115	291.785	83.1841	80.5805	165.0991	157.9509	43090.8555	121.6492	0.084411	144.5958	2169860
027	2019-01-22t1520	1548192199.09	larva	0	-58.0208	-146.023	184.9741	28.6286	3681.4971	11686.8747	67129.6964	0	0.34445	0	-0.11491	0	-0.2848					0	0.50885	0	0.85355	0	3.022	0	0	0				0	-0.54551	0	0
027	2019-01-22t1920	1548206591.62	larva	3.9979	-54.0228	-142.0251	167.7984	26.6461	3048.783	9686.017	51188.1325	0	-0.092617	0	-0.5439	0	-0.63646					0	-0.19529	0	-0.031016	0	1.2787	0	0	0				0	-0.73395	0	0
027	2019-01-22t2320	1548220991.41	larva	7.9979	-50.0229	-138.0251	165.0033	27.0743	3041.161	9669.4738	51854.1371	0	-0.51281	0	-0.98667	0	-0.99539					0	-0.85582	0	-0.77257	0	0.30567	0	0	0				0	-0.93732	0	0
027	2019-01-23t0320	1548235390.99	larva	11.9978	-46.023	-134.0253	170.5999	27.0853	3146.0553	9997.8716	53688.5554	0	-0.91376	0	-1.4444	0	-1.3625					0	-1.4745	0	-1.4093	0	-0.38042	0	0	0				0	-1.1591	0	0
027	2019-01-23t0720	1548249791.93	larva	15.998	-42.0227	-130.025	170.6604	27.6723	3200.2381	10175.8548	55664.013	0	-1.2939	0	-1.9179	0	-1.7385					0	-2.0523	0	-1.9654	0	-0.9186	0	0	0				0	-1.4048	0	0
027	2019-01-23t1120	1548264255.34	larva	20.0156	-38.0051	-126.0074	218.1906	36.5291	5589.4514	17767.1362	130669.3856	420.825	-0.08862	222.376	1.3218	219.7995	1.4389	378.6256	0.23532	372.9936	11737.3936	324.7223	0.65457	363.7162	0.39454	669130	-0.81379	275.574	54.0226	53.7185	97.4544	86.7175	3021.0869	74.069	0.98729	82.8805	162554
027	2019-01-23t1520	1548278659.6	larva	24.0168	-34.0039	-122.0062	310.138	44.5539	10690.7445	33958.9383	319101.7548	501.602	-0.18545	229.82	1.0202	228.1711	1.2512	396.1227	-0.32305	390.6936	22578.9941	331.1085	0.10359	373.304	-0.14005	1302390	-0.76644	112.624	59.7192	59.446	94.5139	92.7628	5387.2915	80.0238	1.1074	88.6576	338429
027	2019-01-23t1920	1548293072.09	larva	28.0203	-30.0005	-118.0027	460.6255	53.9891	19002.3487	60094.141	681660.3194	555.095	-0.3753	228.157	0.54547	221.7152	0.80685	460.9236	-0.45695	453.5083	46553.2852	336.0815	-0.42804	422.3085	-0.34584	2289790	-0.48802	135.153	58.1332	57.7323	92.4929	90.2574	9341.7783	78.2886	0.92957	87.2761	583424
027	2019-01-23t2320	1548307451.39	larva	32.0145	-26.0062	-114.0085	513.5735	41.3646	17255.5965	54410.7101	501366.1199	501.591	-0.91663	250.383	0.47562	246.1235	0.87571	448.2111	-1.0365	443.9529	41235.418	383.4745	-0.54596	426.1682	-0.83573	2296760	-0.89647	110.064	57.4117	57.1269	88.8907	87.489	8177.9468	76.0536	0.69686	83.9376	526638
027	2019-01-24t0320	1548321872.5	larva	36.0204	-22.0004	-110.0026	619.6928	48.1948	24616.1566	77682.6209	817733.2083	619.7	-0.87098	248.32	-0.049308	230.8118	0.24512	543.8058	-0.93544	535.9501	71238.5625	437.7625	-0.60768	515.8613	-0.74649	3231390	-0.69294	132.856	55.732	55.5156	91.628	90.3123	12003.2715	76.0445	0.52833	85.4612	725241
027	2019-01-24t0720	1548336273.4	larva	40.0206	-18.0001	-106.0024	751.2815	51.0486	30642.022	96541.3638	1066169.4731	795.508	-0.66938	279.488	0.047092	236.993	0.012665	713.2125	-0.47844	708.9223	115540.4219	555.287	-0.15121	671.0167	-0.29917	4521550	-0.38245	176.148	58.3971	58.2686	92.3534	90.0395	14961.2461	77.6826	0.48492	86.3053	944749
027	2019-01-24t1120	1548350672.9	larva	44.0205	-14.0002	-102.0025	721.546	46.6672	27723.3489	87363.5681	891524.8922	797.599	-1.0124	271.055	-0.58641	228.4561	-0.45381	686.5997	-1.0263	679.5181	100930.1641	556.5703	-0.67187	647.7283	-0.92273	3972850	-1.1413	111.159	52.5117	52.2235	85.1471	83.634	12516.6309	71.8905	-0.022868	80.9454	769664
027	2019-01-24t1520	1548365077.42	larva	48.0218	-9.999	-98.0013	732.1185	55.9102	33590.9638	105978.5935	1296694.4196	750.247	-1.4457	276.612	-0.93221	270.7119	0.088276	621.1682	-1.6825	610.098	109946.7578	456.5415	-1.8977	557	-1.8201	4888290	-1.1081	115.894	53.7306	53.4054	89.5399	87.6548	15848.5586	74.6187	0.11395	84.4895	949528
027	2019-01-24t1920	1548379481	larva	52.0228	-5.998	-94.0003	897.9581	58.6402	43526.3096	137127.205	1783632.9716	891.874	-1.3412	331.468	-0.24025	301.9579	0.4531	777.5702	-1.3439	768.1242	178063.5781	624.6195	-1.0432	731.3635	-1.2892	7578340	-0.31146	213.699	56.8899	56.4718	93.9481	91.4369	21514.1133	77.7492	0.4521	87.3997	1300670
027	2019-01-24t2320	1548393872.83	larva	56.0205	-2.0003	-90.0025	946.3594	67.9161	51099.4148	161725.8291	2252662.4848	1368.63	-0.45374	354.592	-0.16968	284.0764	-0.13819	1069.6371	-0.52879	1031.9143	286662.75	769.8591	-0.42053	966.6996	-0.52534	9490650	0.060229	135.116	56.1182	55.9192	88.657	86.8186	23760.0859	75.3315	0.1651	83.7808	1502000
027	2019-01-25t0320	1548408274.77	adult	60.021	2.0003	-86.002	986.6265	66.3504	52548.3417	165528.9739	2382992.8033	1239.27	-1.0181	368.08	-0.27113	309.2175	0.11403	1018.3605	-1.0596	996.5985	281067.5	785.6047	-0.67983	948.2925	-0.95432	10126200	-0.098519	122.53	54.5794	54.286	89.3598	87.8149	24663.3047	74.9907	0.10136	84.2574	1501530
027	2019-01-25t0720	1548422674.43	adult	64.0209	6.0002	-82.0021	1018.5129	64.0921	56436.6192	177895.1143	2587373.3692	2366.97	1.1247	390.035	-0.19728	273.4458	-0.73023	1727.7557	1.1121	1686.8319	511415.6875	1003.5831	0.32275	1503.6983	1.0716	11515800	0.05359	249.056	56.2578	56.021	89.7387	87.5844	26562.6484	75.3341	0.15732	84.0217	1661010
027	2019-01-25t1120	1548437074.44	adult	68.0209	10.0002	-78.0021	1119.4827	68.6353	63749.3831	200781.7223	3081221.2328	1838.2	-0.24011	383.734	-0.58803	268.4143	-0.96512	1353.7646	-0.47905	1326.9805	452157.4062	952.0713	-0.29404	1214.3176	-0.44273	12789900	0.17411	163.228	56.9618	56.7346	90.4431	88.8546	30207.9941	76.6652	0.53033	85.6547	1898540
027	2019-01-25t1520	1548451475.95	adult	72.0214	14.0006	-74.0017	1128.2754	71.887	64547.788	203271.9303	3146606.6768	2745.86	1.2678	426.524	-0.13742	301.9174	-0.5557	1626.0428	0.12574	1558.0738	549602.5	1075.5667	0.12559	1433.2546	0.13428	14393100	0.42508	200.16	58.3767	58.1682	91.7523	89.9923	31012.2773	77.8323	0.85239	86.2359	1969920
027	2019-01-25t1920	1548465876.91	adult	76.0216	18.0009	-70.0014	1108.487	70.0628	66646.691	210064.0678	3322480.0656	1906.51	-0.51706	471.374	0.32227	354.535	0.10934	1525.954	-0.41439	1491.3769	531032	1122.779	0.14234	1392.4622	-0.26143	16396800	0.82296	284.699	57.0973	56.8937	92.1315	90.2279	32061.7715	77.2424	0.46492	86.6791	1986130
027	2019-01-25t2320	1548480277.49	adult	80.0218	22.001	-66.0012	1062.0469	75.1775	66525.7364	209697.646	3510082.9062	1946.95	-0.60304	457.786	-0.079945	338.0925	-0.2724	1598.8594	-0.38646	1568.3999	556403.0625	1133.4607	0.0072714	1436.6549	-0.30092	15887000	0.44094	198.28	58.0198	57.7429	92.5256	90.4276	32198.8926	77.8229	0.4611	86.6216	2013520
027	2019-01-26t0320	1548494678.4	adult	84.022	26.0013	-62.001	1151.2277	70.2926	66442.4331	209324.2051	3259190.8802	3096.99	1.2012	495.088	0.28446	349.6333	-0.22482	1992.6687	0.56645	1942.0223	693448.6875	1288.4668	0.62057	1766.0998	0.67332	17190400	0.6773	114.696	56.592	56.4111	89.3455	88.0404	31092.2344	75.7964	-0.4724	84.7574	1964990
027	2019-01-26t0720	1548509078.9	adult	88.0222	30.0014	-58.0008	1021.4523	71.8535	62402.598	196790.5594	3161490.223	3398.67	1.5177	535.856	0.69603	434.0768	0.80183	2003.2239	0.44214	1918.5242	653051	1298.37	0.54091	1742.6955	0.43801	17461400	0.62758	408.684	57.943	57.6438	95.1616	92.3359	31022.6719	78.7078	0.27851	88.2361	1888130
027	2019-01-26t1120	1548523477.83	adult	92.0219	34.0011	-54.0011	998.0379	71.8242	60822.4683	191781.7855	3097324.0605	2146.06	-0.61187	472.524	-0.25845	425.9063	0.58001	1635.0836	-0.66622	1600.4431	519956.5938	1070.087	-0.62642	1424.1014	-0.73791	15013500	-0.20136	127.58	59.6735	59.332	96.8808	95.1969	30808.0898	80.6996	0.66249	91.0408	1896010
027	2019-01-26t1520	1548537878.9	adult	96.0222	38.0014	-50.0008	940.6908	76.504	60343.9384	190411.6289	3230268.2924	1758.08	-1.2822	443.664	-0.70217	415.508	0.36061	1507.5514	-1.0838	1507.9617	474878.6875	871.7012	-1.5938	1349.1523	-1.0619	13969700	-0.56652	429.209	60.2919	59.87	102.4528	96.6178	32272.625	82.6373	0.98034	92.5845	1898410
027	2019-01-26t1920	1548552278.89	adult	100.0222	42.0014	-46.0008	973.2543	73.1707	60222.7633	190214.3138	3084220.3342	1995.13	-0.97833	476.907	-0.32779	402.6223	0.13978	1556.3605	-1.0138	1502.7487	490253.5625	1030.0983	-0.89209	1402.6881	-0.94941	14998700	-0.29704	282.27	61.4682	60.9813	99.9904	97.6506	31496.9863	83.2493	0.86038	93.7869	1933180
027	2019-01-26t2320	1548566679.41	adult	104.0223	46.0016	-42.0007	1085.9779	73.5195	62474.8653	196768.5151	3102531.3557	2391.27	-0.45149	474.456	-0.38998	345.8294	-0.57985	1786.1912	-0.48529	1736.5411	584084.5	1174.3665	-0.25844	1580.3407	-0.43744	15495200	-0.17	209.757	61.8005	61.3095	102.5473	99.7088	33532.9805	82.973	0.48775	94.5085	2018340
027	2019-01-27t0320	1548581081.66	adult	108.0229	50.0022	-38.0001	985.4495	75.7531	59504.1927	187557.2189	3058546.6666	2817.04	0.098973	501.311	-0.077776	390.8344	-0.064557	1999.1107	-0.0054157	1916.7231	621723.4375	1202.3425	-0.14254	1644.1803	-0.28012	15578300	-0.14979	355.942	62.7849	62.1427	105.426	102.5556	32787.4922	85.4708	0.87799	97.341	1951040
027	2019-01-27t0720	1548595479.72	adult	112.0224	54.0016	-34.0006	1004.2899	75.978	58670.7211	184920.6106	2967613.491	2325.76	-0.63309	496.602	-0.14007	329.3482	-0.7872	1899.9122	-0.29237	1859.0399	583273.0625	1234.6705	0.001548	1700.9572	-0.13795	15232300	-0.23967	296.274	61.4253	61.0526	102.6706	98.6292	31519.8789	82.1833	-0.24377	93.7163	1884100
027	2019-01-27t1120	1548609879.34	adult	116.0223	58.0015	-30.0007	608.4411	78.7275	33610.4543	106718.8081	1634490.1391	1878.89	-1.2607	475.343	-0.38795	416.3108	0.21584	1585.1548	-1.0769	1570.2693	278987.25	1080.0357	-0.66667	1443.4478	-0.93254	8356060	-2.1003	316.895	62.8466	62.2181	107.4779	102.8308	18916.1055	85.2665	0.26391	97.321	1104780
027	2019-01-27t1520	1548624280.04	adult	120.0225	62.0017	-26.0005	600.3142	141.8151	51810.6887	169182.9111	4138112.0149	1842.18	-1.3143	457.749	-0.5806	325.7553	-0.80401	1671.6932	-0.88252	1661.2769	451357.1875	1163.844	-0.28439	1573.5223	-0.55269	12329000	-0.9839	162.231	60.4966	59.7053	109.5231	106.1928	29571.2422	85.2902	0.015626	98.9296	1629420
027	2019-01-27t1920	1548638680.02	adult	124.0225	66.0017	-22.0005	846.1769	74.6542	50851.1263	160456.5881	2631968.681	2326.52	-0.70144	409.588	-1.1174	262.4969	-1.4857	1887.8866	-0.39169	1854.2547	502177.8438	1020.175	-0.88497	1654.2388	-0.319	10879100	-1.3227	288.813	63.2646	62.2216	112.0083	108.6164	29794.2148	87.0829	0.16556	102.0984	1680370
027	2019-01-27t2320	1548653080.93	adult	128.0227	70.002	-18.0003	910.1243	76.8045	53367.8765	168219.2835	2752961.6803	1658.88	-1.5324	349.182	-1.7837	222.8701	-1.8908	1334.6434	-1.641	1305.9401	372365.5312	856.4479	-1.5637	1206.5854	-1.5945	9736930	-1.5702	145.368	62.794	61.9057	108.0862	105.8955	30156.0391	87.0471	-0.076001	100.4739	1751010
027	2019-01-28t0320	1548667480.99	adult	132.0228	74.002	-14.0003	761.4069	75.8135	47293.7191	149421.0192	2509402.453	1582.71	-1.614	323.697	-2.0374	228.4026	-1.7938	1245.8354	-1.8172	1235.6097	307721.3438	715.9807	-2.1316	1106.273	-1.8529	7993700	-1.9547	158.439	63.5167	62.031	116.9292	113.2358	28881.5078	90.3548	0.36263	106.6085	1568550
027	2019-01-28t0720	1548681880.94	adult	136.0227	78.002	-10.0003	875.528	70.7456	48126.0654	151699.3049	2321191.2742	1659.7	-1.5096	314.114	-2.1082	225.9991	-1.7886	1141.4988	-2.0156	1081.3821	287657.6875	699.9591	-2.1585	978.7924	-2.1698	7913480	-1.9167	165.513	69.4332	67.4082	129.6568	126.1811	32673.5	99.9379	1.9194	118.1681	1749230
027	2019-01-28t1120	1548696281.29	adult	140.0228	82.0021	-6.0002	851.35	70.0949	46197.8505	145623.463	2188330.862	1493.4	-1.6896	304.473	-2.1766	223.5929	-1.7832	1040.9524	-2.1952	1000.6481	251910.4688	665.5988	-2.258	897.2348	-2.351	7359730	-1.994	174.64	70.6552	68.6166	132.2637	129.7752	32007.8203	101.1627	1.8341	120.662	1707880
027	2019-01-28t1520	1548710681.83	adult	144.023	86.0022	-2	670.5051	69.2075	33216.6469	104826.1295	1486524.3121	1600.04	-1.5514	347.062	-1.6607	301.5316	-0.9139	1171.9686	-1.8803	1116.2711	205094.5156	678.5732	-2.1547	1013.4769	-1.9923	6056920	-2.2474	171.089	75.7077	73.8283	133.682	131.0163	23394.3516	107.3033	2.572	124.9479	1321250
027	2019-01-28t1920	1548725082.03	dead	148.023	90.0023	2	583.5339	64.7131	29429.2413	92999.3719	1293342.0716	1196.48	-1.9925	336.342	-1.7452	298.7201	-0.91858	986.0829	-2.2266	963.7845	152842.8438	642.4447	-2.254	875.6132	-2.3134	5190760	-2.3982	186.242	79.0275	76.9674	141.8074	139.3845	21980.1406	112.5082	3.0811	132.6041	1219630
028	2019-01-22t1520	1548192203.53	larva	0	-58.0207	-150.0231	175.8957	27.1595	3262.9236	10359.6374	55885.6741	0	0.34445	0	-0.11491	0	-0.2848					0	0.50885	0	0.85355	0	3.022	0	0	0				0	-0.54551	0	0
028	2019-01-22t1920	1548206596.08	larva	3.9979	-54.0228	-146.0252	167.8993	26.921	3064.4341	9736.8732	51784.9603	0	-0.092618	0	-0.5439	0	-0.63646					0	-0.19529	0	-0.031017	0	1.2787	0	0	0				0	-0.73395	0	0
028	2019-01-22t2320	1548220995.89	larva	7.9979	-50.0229	-142.0253	167.8075	27.6593	3130.7458	9954.5234	54228.729	0	-0.51281	0	-0.98667	0	-0.99539					0	-0.85582	0	-0.77258	0	0.30566	0	0	0				0	-0.93732	0	0
028	2019-01-23t0320	1548235395.41	larva	11.9977	-46.023	-138.0254	170.653	27.4054	3173.6534	10087.5916	54695.2955	0	-0.91376	0	-1.4444	0	-1.3625					0	-1.4745	0	-1.4093	0	-0.38042	0	0	0				0	-1.1591	0	0
028	2019-01-23t0720	1548249796.36	larva	15.998	-42.0227	-134.0251	220.7739	33.2047	5576.9276	17695.2343	124219.3381	306.052	-0.11868	192.018	1.2367	190.1482	1.2849	283.8984	0.22538	281.1974	8800.8506	252.3722	0.56075	272.1081	0.31175	577590	-0.38798	172.086	56.189	56.056	95.4655	89.3848	2959.4316	75.5262	1.1401	84.1857	169017
028	2019-01-23t1120	1548264259.97	larva	20.0157	-38.0051	-130.0075	254.3963	32.084	5785.1053	18305.319	119538.4715	359.337	-0.31731	196.982	0.89572	197.8947	1.0837	322.6557	-0.23577	318.2813	10324.9834	281.3034	0.22032	311.0142	-0.019041	618129	-0.85608	180.849	53.2523	53.2155	87.2189	83.1693	2791.0044	71.6084	0.89853	81.3683	167106
028	2019-01-23t1520	1548278664.18	larva	24.0168	-34.0039	-126.0063	354.5748	43.712	11757.683	37294.5007	329674.7968	500.4	-0.18978	230.053	1.0242	210.2727	0.95523	442.6998	0.018522	434.3783	27890.0879	386.0846	0.63466	426.0383	0.24993	1441970	-0.66045	110.376	57.4671	57.3046	91.3598	89.0968	5755.6694	76.614	0.97458	85.394	360204
028	2019-01-23t1920	1548293076.59	larva	28.0203	-30.0004	-122.0028	435.3331	48.5948	16135.5628	50982.986	524506.6895	445.64	-0.75628	205.785	0.1544	196.6435	0.38402	380.2008	-0.9871	376.6746	32697.2656	321.3342	-0.56569	362.3601	-0.76542	1759260	-0.8609	113.265	57.6071	57.411	92.2717	90.2172	7935.3638	77.5513	0.89818	86.7792	492483
028	2019-01-23t2320	1548307455.79	larva	32.0145	-26.0062	-118.0086	562.5654	45.7847	20966.7822	66172.0395	651204.9064	774.495	0.0026192	264.362	0.72532	235.7674	0.6974	686.7178	0.39124	678.3164	76912.3984	478.3123	0.31043	648.9949	0.64634	2936000	-0.4775	177.509	54.898	54.7168	89.2232	87.0685	9993.0029	74.0116	0.60008	83.5373	609697
028	2019-01-24t0320	1548321876.92	larva	36.0204	-22.0004	-114.0027	635.3382	52.2245	26285.016	82946.579	915852.6555	655.721	-0.75347	270.459	0.35769	256.7419	0.70396	574.94	-0.76371	570.0727	79916.6562	464.3183	-0.37511	549.3218	-0.53426	3748830	-0.37568	214.478	54.5972	54.1478	88.6766	86.4162	12326.0449	74.1068	0.42288	82.95	756772
028	2019-01-24t0720	1548336277.81	larva	40.0206	-18.0001	-110.0025	702.5017	61.9814	34721.2805	109635.7216	1453071.3801	589.893	-1.3082	247.14	-0.57257	228.8594	-0.13739	512.058	-1.507	504.7955	93706.6172	428.6273	-1.2197	490.2214	-1.3831	4502400	-0.39325	123.39	58.1994	57.853	95.933	93.8381	17555.7383	80.2127	0.64707	89.8114	1060280
028	2019-01-24t1120	1548350677.32	larva	44.0205	-14.0002	-106.0026	816.8853	49.1801	34115.7013	107564.7545	1172286.9524	834.958	-0.90385	306.762	0.12169	273.1458	0.4031	746.0069	-0.74395	737.3307	135027.25	602.1075	-0.3063	708.1607	-0.58353	5525090	-0.34217	108.442	58.5545	58.2951	90.8996	89.9009	16452.8203	78.1385	0.45428	86.6432	1054630
028	2019-01-24t1520	1548365081.92	larva	48.0218	-9.999	-102.0014	832.6696	60.5119	41181.6569	129860.2992	1707602.6334	918.625	-0.98934	349.511	0.54356	312.2718	0.90673	815.573	-0.82048	809.1793	176979.3438	685.1881	-0.15808	775.7893	-0.66837	7553640	0.1549	319.755	56.6708	56.309	96.1515	92.9448	20864.8789	78.1437	0.4468	88.4009	1224770
028	2019-01-24t1920	1548379485.46	larva	52.0228	-5.998	-98.0004	940.9035	61.9326	46701.6197	147141.7872	1978736.2757	1179.54	-0.6134	407.118	1.286	330.4411	1.0166	1041.8584	-0.24873	1031.7944	256297.1562	889.1223	0.85646	998.3612	0.031952	9980080	0.74531	358.094	56.4244	56.1023	93.6134	89.7808	23028.9062	77.2378	0.39031	86.613	1383190
028	2019-01-24t2320	1548393877.19	larva	56.0205	-2.0003	-94.0027	1014.3812	67.0316	53658.9646	169007.5465	2416423.6351	1609.87	0.1171	423.14	1.1745	328.0562	0.71408	1267.5106	0.24099	1234.0314	357438	989.2618	1.0634	1172.4161	0.43395	11895300	1.0505	168.052	54.7483	54.5139	89.3456	87.7553	25195.4688	74.6249	0.052921	83.8189	1539080
028	2019-01-25t0320	1548408279.22	adult	60.021	2.0003	-90.0021	1030.3494	68.5456	57509.3286	181139.0649	2735338.574	1370.05	-0.72752	403.144	0.38564	310.6548	0.14079	1136.7279	-0.6262	1124.327	342155.0938	940.4599	0.3064	1078.1525	-0.38206	12124900	0.67697	447.496	52.1564	51.8566	90.4287	86.2629	27219.043	72.919	-0.33824	82.7684	1568660
028	2019-01-25t0720	1548422678.84	adult	64.0209	6.0002	-86.0022	818.6704	72.2666	44470.6486	140770.2601	2013272.1808	1341.28	-1.0274	371.574	-0.52484	297.3228	-0.30791	1167.7767	-0.82548	1153.8063	272091.9688	896.895	-0.31874	1096.1549	-0.63182	8653600	-0.99916	120.184	57.1786	56.7887	90.162	88.6492	21007.7461	76.5194	0.48747	85.3962	1331630
028	2019-01-25t1120	1548437078.83	adult	68.0209	10.0002	-82.0022	1105.0036	69.1793	64952.4393	204683.9509	3186956.6949	2234.09	0.54889	459.892	0.68984	334.1944	0.13646	1628.8993	0.42457	1587.6346	553825.75	1164.6352	0.91794	1501.886	0.7024	15603200	1.1613	115.414	55.1277	54.8343	89.157	87.4653	30313.3945	75.0843	-0.0022547	84.2564	1870370
028	2019-01-25t1520	1548451480.34	adult	72.0213	14.0006	-78.0018	1064.7256	68.4368	60673.4072	191175.496	2899928.7947	2186.02	0.20334	502.021	1.0631	404.4354	1.0714	1745.4115	0.49977	1712.956	555040.875	1254.1187	1.0965	1593.0216	0.74353	15922100	0.94025	166.23	55.5617	55.2265	91.4325	89.433	29075.5352	76.0994	0.2221	85.7267	1762200
028	2019-01-25t1920	1548465881.35	adult	76.0216	18.0009	-74.0015	1079.0629	72.1083	64047.4662	201769.1362	3210813.0964	2122.06	-0.12476	459.949	0.14932	373.7493	0.39934	1635.8922	-0.083928	1601.2186	548023.875	1091.9441	-0.01858	1488.65	0.091582	15383000	0.49293	419.36	54.6979	54.2752	92.7018	89.5988	31055.1016	75.82	-0.05354	85.6245	1829370
028	2019-01-25t2320	1548480281.94	adult	80.0218	22.001	-70.0014	990.7553	72.227	59929.1204	189044.7486	3011035.7961	2459.14	0.29204	459.818	-0.050501	353.1701	-0.055032	1820.5157	0.25603	1751.1759	569821.4375	1248.2761	0.5861	1650.3625	0.45761	14391800	-0.032221	122.412	58.711	58.4479	92.6407	91.4395	28996.5293	78.5054	0.70391	87.2196	1837600
028	2019-01-26t0320	1548494682.88	adult	84.022	26.0013	-66.0011	1045.6105	69.125	60045.259	189163.1095	2906083.058	2198.49	-0.3103	466.678	-0.11187	385.9109	0.27699	1820.5889	0.083228	1792.9641	573485.5	1133.5681	-0.13842	1602.409	0.1086	14657400	-0.10622	140.163	57.0544	56.8903	90.4333	88.7131	28486.5039	76.6732	-0.16978	85.6473	1791960
028	2019-01-26t0720	1548509083.39	adult	88.0222	30.0014	-62.001	875.8525	71.1251	51919.0495	163773.3187	2606984.1982	2805.66	0.55502	529.707	0.613	428.1862	0.72333	2226.0791	1.0509	2209.403	605493.5	1268.1171	0.39609	1893.1051	0.94468	14372000	-0.31057	109.923	56.5079	56.2363	89.9378	88.7511	24463.082	76.0274	-0.61731	85.163	1533170
028	2019-01-26t1120	1548523482.32	adult	92.0219	34.0011	-58.0012	905.2723	72.0326	51720.6855	163071.9978	2511819.8609	2373.24	-0.25492	551.715	0.78143	458.3416	0.99798	1892.1841	0.019311	1857.3828	512781.875	1255.7939	0.24542	1737.261	0.29579	14920000	-0.22932	158.951	60.6032	60.2708	95.1334	93.4209	25781.1426	80.6882	0.6588	89.5351	1638890
028	2019-01-26t1520	1548537883.44	adult	96.0222	38.0015	-54.0009	635.5047	74.4612	38882.8545	123432.4072	1982864.9425	2274.57	-0.49447	482.547	-0.2036	343.7088	-0.53771	1601.4899	-0.83856	1514.4577	326703.9375	1122.3569	-0.43678	1418.5607	-0.83691	9801490	-1.7957	222.676	60.676	60.2161	98.5637	96.7579	20107.0039	82.0117	0.78689	92.434	1232450
028	2019-01-26t1920	1548552283.39	adult	100.0222	42.0014	-50.001	870.3092	66.1338	46951.321	147994.3567	2154473.4588	2153.55	-0.74324	443.623	-0.74599	326.9843	-0.7831	1665.4565	-0.73394	1621.6008	409702.3125	1016.6133	-0.95341	1474.3226	-0.72113	10906000	-1.488	241.726	63.561	63.1428	101.9472	98.8326	25079.0156	84.831	1.3267	95.0594	1562580
028	2019-01-26t2320	1548566683.94	adult	104.0223	46.0016	-46.0008	961.8545	68.0659	52489.731	165346.5487	2469765.0611	1943.47	-1.0993	418.069	-1.0865	346.0011	-0.5778	1403.0641	-1.4509	1361.9414	385842.625	945.0147	-1.2883	1239.0399	-1.5079	11485200	-1.321	296.138	62.9501	62.5386	99.4637	96.9343	27352.5078	83.6093	0.666	93.019	1729360
028	2019-01-27t0320	1548581086.18	adult	108.023	50.0022	-42.0002	818.3906	67.0045	43476.6748	137184.7755	1951546.3357	2223.07	-0.73921	447.798	-0.72944	289.0446	-1.2609	1711.2211	-0.71901	1659.5579	390158.4062	1050.9304	-0.81553	1520.7888	-0.66137	10194100	-1.6724	169.402	64.1715	63.3688	110.6043	107.7386	25217.7871	89.1407	1.8542	102.7846	1460860
028	2019-01-27t0720	1548595484.19	adult	112.0224	54.0017	-38.0007	815.2085	66.7987	42180.2614	133035.7868	1860328.0882	1876.6	-1.2505	399.775	-1.3046	281.8053	-1.338	1446.7146	-1.3969	1414.6005	319723.9375	848.1301	-1.7022	1292.349	-1.3814	8835030	-2.0179	170.07	66.4467	65.3419	115.7512	113.34	25581.0215	94.0049	2.7424	107.6286	1468470
028	2019-01-27t1120	1548609883.91	adult	116.0223	58.0016	-34.0008	791.6564	67.492	42590.2445	134321.4762	1964075.6461	1675.23	-1.5327	367.43	-1.671	264.5495	-1.5197	1337.9648	-1.6684	1322.2664	299704.125	780.5124	-1.9774	1149.6548	-1.8122	8196990	-2.1437	168.434	67.8217	66.4022	121.6161	119.0231	27242.0156	96.7285	3.0171	113.1391	1513030
028	2019-01-27t1520	1548624284.63	adult	120.0225	62.0018	-30.0006	789.7199	64.5552	41013.8593	129333.3169	1830492.7711	1498.14	-1.7601	352.093	-1.823	265.076	-1.4891	1244.1108	-1.8856	1229.3374	268727.9375	705.7154	-2.2762	1103.2445	-1.9371	7573160	-2.2527	177.772	69.1411	67.541	122.765	120.3015	26517.2383	98.9329	3.1373	114.0159	1487160
028	2019-01-27t1920	1548638684.61	adult	124.0225	66.0018	-26.0006	699.6974	64.2771	36532.7283	115369.7891	1630568.5658	1688.49	-1.5029	357.792	-1.719	292.706	-1.1491	1325.2306	-1.6843	1303.7413	254444.2812	708.8424	-2.2287	1156.9863	-1.7557	6847780	-2.3716	156.258	70.3223	68.8693	125.1836	123.4302	24035.25	100.7485	3.1365	117.1912	1345900
028	2019-01-27t2320	1548653085.47	adult	128.0228	70.002	-22.0004	695.5335	64.3974	36314.0513	114675.451	1622960.8624	1611.13	-1.5908	353.522	-1.7338	286.6111	-1.1889	1266.8677	-1.7932	1223.6631	241971.7188	690.7601	-2.2744	1135.2386	-1.7972	6728240	-2.3357	154.72	71.1099	69.707	125.1367	123.0594	23901.1133	102.104	3.0467	117.2888	1353360
028	2019-01-28t0320	1548667485.6	adult	132.0228	74.0021	-18.0003	693.9918	63.5201	35731.5517	112811.5664	1580876.8307	1614.82	-1.5757	352.804	-1.7059	270.1681	-1.3385	1271.709	-1.7603	1240.6015	239081.2812	736.874	-2.0425	1090.3792	-1.8974	6610140	-2.299	182.521	72.0576	69.6845	134.7199	132.2182	25327.3477	107.0614	3.6621	125.8409	1350070
028	2019-01-28t0720	1548681885.59	adult	136.0228	78.0021	-14.0003	661.31	64.7205	34485.0796	108892.1913	1558135.1463	1515.35	-1.679	355.616	-1.6386	299.2072	-0.99447	1267.9708	-1.7422	1270.579	229502.7188	682.4492	-2.2326	1089.1946	-1.8655	6423840	-2.28	163.387	73.1884	71.3533	130.4802	127.7853	23616.9141	105.7242	2.9986	122.1502	1322070
028	2019-01-28t1120	1548696285.87	adult	140.0229	82.0021	-10.0003	648.7312	65.1314	33998.7607	107402.9502	1545548.2	1469.78	-1.7169	348.74	-1.679	292.5268	-1.0385	1215.4554	-1.8241	1204.1909	217566.5312	668.6532	-2.2452	1102.9824	-1.7917	6213150	-2.2684	175.168	74.2457	72.052	136.6578	133.4622	24461.75	108.4704	3.1249	125.9533	1322760
028	2019-01-28t1520	1548710686.41	adult	144.023	86.0023	-6.0001	636.797	63.7179	33055.0556	104454.3849	1483206.589	1643.36	-1.5019	369.018	-1.4152	291.2264	-1.0251	1261.2821	-1.6931	1230.1643	219463.0781	768.7739	-1.7793	1134.038	-1.6688	6396190	-2.1675	195.423	76.3653	74.1866	134.5804	131.9535	23416.9922	110.8721	3.1689	126.6924	1323640
028	2019-01-28t1920	1548725086.6	adult	148.0231	90.0023	-2.0001	612.2486	62.0488	30595.0675	96677.3873	1325392.375	1530.72	-1.6138	381.088	-1.2465	314.7291	-0.74556	1246.0052	-1.6882	1220.9987	200606.8438	812.3405	-1.5527	1137.8738	-1.6177	6118740	-2.1824	168.231	78.8386	76.9726	137.0149	134.2753	22059.3945	112.7662	3.122	129.2803	1265830
028	2019-01-28t2320	1548739487.03	dead	152.0232	94.0025	2.0001	588.3678	59.9514	29118.4909	92053.5339	1236175.5623	1561.97	-1.562	393.139	-1.0838	323.6882	-0.62474	1306.2578	-1.5265	1271.9304	199857.4375	846.4306	-1.3692	1203.8708	-1.402	6011090	-2.1758	175.318	80.4587	78.2113	140.0444	137.3922	21426.7969	116.2207	3.3035	132.507	1230210
029	2019-01-22t1520	1548192207.97	egg	-1.999	-74.0215	-225.9988	176.4852	48.7641	4963.8192	16668.1514	136094.7788	0	0.56861	0	0.095118	0	-0.11119					0	0.87848	0	1.3689	0	4.923	0	0	0				0	-0.45609	0	0
029	2019-01-22t1920	1548206600.53	larva	1.999	-70.0236	-222.0009	167.904	26.5921	3033.8826	9637.8304	50712.2653	0	0.12393	0	-0.32783	0	-0.45983					0	0.15109	0	0.39005	0	1.9859	0	0	0				0	-0.63805	0	0
029	2019-01-22t2320	1548221000.34	larva	5.9989	-66.0236	-218.0009	150.9442	34.7453	3285.7546	10642.6283	66689.2305	0	-0.3051	0	-0.76359	0	-0.81505					0	-0.53105	0	-0.41704	0	0.74069	0	0	0				0	-0.83365	0	0
029	2019-01-23t0320	1548235399.79	larva	9.9988	-62.0238	-214.0011	150.995	34.7307	3298.9357	10718.1948	66676.969	0	-0.7159	0	-1.2137	0	-1.178					0	-1.1705	0	-1.1025	0	-0.061687	0	0	0				0	-1.0457	0	0
029	2019-01-23t0720	1548249800.77	larva	13.999	-58.0235	-210.0008	162.8955	20.3581	2509.831	7947.7491	33909.817	584.817	1.1736	279.616	2.8658	278.1131	2.8295	535.512	3.6459	531.1072	7497.168	454.3556	3.0169	512.6969	2.7426	391182	-0.28261	103.544	53.6812	53.6148	84.7728	82.7152	1186.819	72.8003	1.0991	79.6314	75100.1
029	2019-01-23t1120	1548264264.49	larva	18.0167	-54.0058	-205.9831	150.9442	34.8836	3288.2627	10667.4611	66773.9646	0	-1.4774	0	-2.1629	0	-1.9319					0	-2.3288	0	-2.2209	0	-1.1538	0	0	0				0	-1.5404	0	0
029	2019-01-23t1520	1548278668.75	larva	22.0179	-50.0046	-201.9819	325.9187	32.9602	8009.9771	25344.5115	167385.7144	551.64	0.19338	211.733	0.92887	210.0786	1.1179	444.6996	0.38597	436.0218	19566.7832	350.3291	0.59483	403.4715	0.38577	913416	-0.84496	98.0851	51.222	50.9448	86.4141	85.6106	3802.2222	71.921	0.85225	82.2675	220972
029	2019-01-23t1920	1548293080.93	larva	26.0213	-46.0012	-197.9785	266.0735	33.6979	6087.1787	19265.6274	128682.2712	462.948	-0.51317	224.472	0.70698	219.2467	0.93582	417.3553	-0.47028	414.4561	14190.0801	350.4298	-0.0067974	396.5985	-0.25419	741880	-1.3903	112.225	57.8807	57.7914	90.5294	87.6231	3077.998	77.3532	0.94823	85.266	191296
029	2019-01-23t2320	1548307460.17	larva	30.0155	-42.007	-193.9843	306.475	38.9415	8291.3305	26232.8384	204649.5551	414.477	-1.0395	180.916	-0.51918	171.2327	-0.2266	367.0033	-1.3069	365.0581	16515.1484	286.1648	-1.1625	340.7496	-1.1652	806343	-1.7068	112.432	57.4905	57.3623	91.8367	90.443	4132.6509	77.9742	0.85478	86.3925	256235
029	2019-01-24t0320	1548321881.32	larva	34.0214	-38.0011	-189.9784	404.4497	42.468	13493.7381	42620.5433	393330.8031	518.442	-1.0326	213.316	-0.43491	208.2983	0.038214	452.2436	-1.2346	445.268	32561.5371	357.8203	-1.0453	427.9632	-1.0683	1530550	-1.572	126.684	60.643	60.133	98.1201	96.678	7064.6445	82.6632	0.95102	92.4661	435113
029	2019-01-24t0720	1548336282.26	larva	38.0217	-34.0009	-185.9782	541.7633	42.3378	18099.079	57101.9926	507105.9815	895.663	-0.1579	246.415	-0.34344	180.4754	-0.85405	746.4174	-0.071432	738.5071	72402.4922	548.2038	0.074984	687.8338	0.07574	2372970	-1.395	120.409	60.6098	60.1282	96.8618	95.1154	9395.5938	81.9618	0.78547	92.2494	583672
029	2019-01-24t1120	1548350681.74	larva	42.0215	-30.001	-181.9783	458.5653	39.0854	14327.1184	45216.1131	382689.0875	997.112	-0.24365	300.114	0.21621	272.4121	0.5263	776.033	-0.38595	769.2777	59754.5391	559.3186	-0.39149	689.9792	-0.44398	2289870	-1.8293	97.2666	57.5632	57.2819	88.1317	86.9126	6786.1421	75.7702	0.31349	84.4497	439207
029	2019-01-24t1520	1548365086.46	larva	46.0228	-25.9997	-177.977	630.0145	46.0236	23125.534	73042.8384	697901.7615	686.374	-1.4827	280.48	-0.63003	259.5981	0.0042791	626.996	-1.488	620.5601	77120.5156	536.4058	-1.0709	600.5413	-1.3971	3435880	-1.6125	175.457	52.5417	52.0844	86.8429	83.8307	10681.6816	72.183	-0.06046	80.4792	643636
029	2019-01-24t1920	1548379490.01	larva	50.0238	-21.9987	-173.976	749.4325	46.4251	28031.816	88338.1046	874603.4998	1116.52	-0.61864	304.848	-0.57418	243.8842	-0.57204	961.4746	-0.38458	951.5515	143259.7188	687.249	-0.37654	891.2325	-0.28742	4524860	-1.4736	105.096	55.8525	55.49	88.9831	87.6378	13258.4766	75.3744	0.17077	84.3472	829019
[truncated: 3,524 more rows]
