# Supplementary material for: Global, cell non-autonomous gene regulation drives individual lifespan among isogenic C. elegans
Source: eLife. 2021 Feb 1;10:e65026. doi: 10.7554/eLife.65026 (PMC7864635; doi:10.7554/eLife.65026)
Supplement: Source data 1. [file elife-65026-data1.zip › figure_data/Figure 5 - daf-16 mutant/mir-243/mutant/mir-243_daf-16_20190122-spans.tsv]

name	larvaspan	adultspan	lifespan
000	60.0211	116.0005	176.0216
001	68.0213	143.9996	212.0209
002	58.0198	116.0008	174.0207
005	60.0214	187.9972	248.0186
006	60.0214	163.997	224.0183
007	76.022	100.0003	176.0223
009	76.0221	112.0009	188.0231
010	72.022	84.0005	156.0225
011	62.0203	140.0012	202.0215
013	56.0228	140.0015	196.0242
014	58.0202	175.9897	234.0099
015	54.0209	187.9893	242.0102
018	68.0219	112.0017	180.0235
019	64.0216	132.0019	196.0236
020	54.0211	183.9844	238.0055
021	52.0223	136.0022	188.0245
022	72.0222	104.0016	176.0239
023	68.022	104.002	172.0239
024	54.0214	207.9807	262.002
025	58.0206	140.0026	198.0233
026	64.0219	163.9801	228.002
027	58.0208	88.0023	146.023
028	58.0207	92.0024	150.0231
029	72.0225	151.9773	223.9998
030	66.021	155.9785	221.9995
031	60.0221	144.0032	204.0252
032	66.021	147.9904	214.0114
033	66.021	175.977	241.9979
034	60.022	187.9771	247.9991
035	62.021	187.9772	249.9982
036	60.022	148.0039	208.0259
037	60.022	167.9772	227.9992
039	68.0222	120.0043	188.0265
040	58.0208	116.0034	174.0243
041	60.0235	136.0039	196.0273
042	68.0224	108.0033	176.0256
045	56.0232	112.0035	168.0268
046	56.0221	152.0051	208.0272
047	58.0211	167.9677	225.9888
048	60.0223	167.9675	227.9898
049	76.0232	132.0044	208.0275
050	56.0222	96.0036	152.0258
051	52.0235	159.9846	212.0081
052	58.0213	136.0058	194.0271
054	60.0225	175.9631	235.9856
055	68.0228	163.9628	231.9856
056	60.0226	136.0049	196.0275
057	68.0229	179.9619	247.9848
059	58.0215	167.961	225.9826
060	56.0225	203.9614	259.9839
061	60.0228	175.9613	235.984
062	70.022	100.0047	170.0267
063	68.023	179.96	247.983
064	68.023	155.9598	223.9829
065	62.0219	179.9603	241.9822
066	66.0219	80.0042	146.0261
067	72.0234	159.9585	231.982
068	64.0229	147.9837	212.0066
069	64.023	191.9597	255.9827
070	56.0228	183.9598	239.9826
071	60.0231	84.0045	144.0276
072	60.0231	159.9592	219.9823
073	56.0228	183.9588	239.9817
074	56.0229	183.9589	239.9819
075	68.0246	139.9832	208.0078
076	62.0223	128.008	190.0303
077	64.0231	147.9834	212.0066
078	60.0232	100.0056	160.0288
079	60.0241	116.0065	176.0306
080	64.0232	163.9551	227.9783
081	62.0223	163.9553	225.9776
082	60.0233	171.9555	231.9788
083	58.0221	187.9561	245.9782
084	60.0233	116.0066	176.0299
085	62.0224	92.0057	154.0282
086	66.0224	64.0044	130.0269
087	52.025	179.9504	231.9754
088	56.0231	36.0024	92.0255
090	72.0242	128.0074	200.0316
091	60.0243	151.9498	211.9742
092	70.023	88.0059	158.0289
093	56.0233	124.0078	180.0312
094	60.0237	44.0035	104.0272
096	68.0239	116.0078	184.0317
097	60.0237	72.005	132.0287
098	64.0238	179.9412	243.965
100	58.0229	171.9413	229.9642
101	70.0235	112.0081	182.0317
103	72.0249	96.0075	168.0324
109	58.0235	124.0093	182.0329
