# Supplementary material for: Global, cell non-autonomous gene regulation drives individual lifespan among isogenic C. elegans
Source: eLife. 2021 Feb 1;10:e65026. doi: 10.7554/eLife.65026 (PMC7864635; doi:10.7554/eLife.65026)
Supplement: Source data 1. [file elife-65026-data1.zip › figure_data/Figure 5 - daf-16 mutant/mir-243/control/mir-243_20180613-spans.tsv]

name	larvaspan	adultspan	lifespan
035	60.0063	148.0071	208.0133
037	56.0066	112.0038	168.0104
038	56.0068	180.0013	236.0081
039	52.0069	96.0035	148.0103
041	56.0073	152.0082	208.0155
042	56.0075	128.0039	184.0114
044	64.0079	136.0034	200.0113
046	52.0081	156.0094	208.0174
047	52.0083	152.0036	204.0119
048	54.0083	140.008	194.0163
049	56.0089	128.0045	184.0134
051	56.0092	128.0047	184.0139
052	56.0094	136.0084	192.0178
053	52.0094	164.0083	216.0178
054	56.0098	124.005	180.0148
055	56.0099	196.0044	252.0144
056	52.0099	160.0152	212.0251
058	54.0103	132.0054	186.0157
059	56.0108	128.0053	184.0161
060	54.0107	124.0055	178.0162
061	68.0108	168.0044	236.0152
062	70.0111	116.0058	186.0169
063	56.0115	152.0124	208.0239
065	58.0119	120.0054	178.0173
066	52.0117	108.0061	160.0178
067	58.0123	104.0058	162.0181
068	58.0125	152.0132	210.0256
069	54.0123	140.0104	194.0227
070	56.0127	132.0091	188.0218
071	62.0131	136.0068	198.0198
072	80.0134	148.005	228.0184
073	56.0132	112.0061	168.0193
074	52.0129	120.0063	172.0192
075	52.0131	124.0064	176.0195
076	52.0133	132.0068	184.0202
077	52.0136	128.0067	180.0202
078	54.0141	100.0058	154.0199
079	54.0143	172.0073	226.0216
080	50.0144	104.006	154.0204
081	52.0143	168.008	220.0222
082	58.0152	196.0075	254.0228
083	56.0151	152.0158	208.0309
084	52.0148	180.0064	232.0212
085	56.0154	124.0067	180.0221
086	54.0155	124.007	178.0224
087	58.0161	136.0119	194.028
088	56.0159	136.0121	192.028
089	68.0158	124.0125	192.0283
090	60.0163	200.01	260.0263
091	56.0165	164.0085	220.025
092	62.0172	164.0082	226.0253
093	54.0169	108.0077	162.0245
094	52.0166	144.009	196.0256
095	56.0172	120.0071	176.0243
096	60.0174	128.0118	188.0292
097	56.0175	180.0078	236.0254
098	58.0182	156.0242	214.0424
099	92.021	104.006	196.0269
101	60.0183	124.0082	184.0264
102	56.0184	172.0084	228.0268
103	64.0186	116.0079	180.0265
104	48.0182	164.0263	212.0444
106	56.0191	104.0082	160.0273
108	54.0195	128.0089	182.0284
109	60.0197	136.01	196.0297
112	52.0195	124.0089	176.0284
113	50.0204	132.0094	182.0297
