# Supplementary material for: Global, cell non-autonomous gene regulation drives individual lifespan among isogenic C. elegans
Source: eLife. 2021 Feb 1;10:e65026. doi: 10.7554/eLife.65026 (PMC7864635; doi:10.7554/eLife.65026)
Supplement: Source data 1. [file elife-65026-data1.zip › figure_data/Figure 5 - daf-16 mutant/mir-243/control/mir-243_20190122.tsv]

name	timepoint	timestamp	stage	age	adult_age	ghost_age	length	max_width	projected_area	surface_area	volume	gfp_maximum	gfp_maximum_z	gfp_mean	gfp_mean_z	gfp_median	gfp_median_z	gfp_over_99_mean	gfp_over_99_mean_z	gfp_over_99_median	gfp_over_99_sum	gfp_percentile_95	gfp_percentile_95_z	gfp_percentile_99	gfp_percentile_99_z	gfp_sum	gfp_sum_z	green_yellow_excitation_autofluorescence_maximum	green_yellow_excitation_autofluorescence_mean	green_yellow_excitation_autofluorescence_median	green_yellow_excitation_autofluorescence_over_99_mean	green_yellow_excitation_autofluorescence_over_99_median	green_yellow_excitation_autofluorescence_over_99_sum	green_yellow_excitation_autofluorescence_percentile_95	green_yellow_excitation_autofluorescence_percentile_95_z	green_yellow_excitation_autofluorescence_percentile_99	green_yellow_excitation_autofluorescence_sum
000	2019-01-22t1645	1548197204.86	egg	-1.9991	-54.0203	-226.0201	145.3001	29.3451	2910.1645	9300.8687	53904.498	0	1772.7421	0	0.15218	0	-0.23987					0	2.2412	0	1435.3974	0	1.7961	0	0	0				0	-0.50434	0	0
000	2019-01-22t2045	1548211598.46	larva	1.9991	-50.0221	-222.0219	165.406	29.0236	3286.5955	10464.6377	60345.4258	0	1.4657	0	-0.3119	0	-0.56266					0	0.65133	0	2.0569	0	1.1396	0	0	0				0	-0.60199	0	0
000	2019-01-23t0045	1548225998.35	larva	5.9991	-46.0221	-218.0219	150.7159	23.4372	2608.0997	8288.7875	39896.0087	292.806	1.5273	167.511	1.7157	165.168	1.4206	274.8974	4068.3646	271.1739	4123.4604	239.3684	2.2358	263.1476	2.6359	241552	0.69512	99.1608	49.172	48.8926	79.7094	78.0686	1195.641	67.0606	0.52884	75.272	70906.1
000	2019-01-23t0445	1548240398.3	larva	9.9991	-42.0221	-214.022	165.4189	30.3324	3441.9322	10973.322	66220.0455	0	-0.59437	0	-1.2388	0	-1.2089					0	-0.99425	0	-0.85136	0	0.051398	0	0	0				0	-0.80943	0	0
000	2019-01-23t0845	1548254798.2	larva	13.999	-38.0222	-210.022	302.3783	42.6681	10204.0772	32368.794	299161.6979	261.334	-0.1674	144.253	0.44712	143.3152	0.49444	231.9147	0.36478	229.3817	12755.3086	202.2506	0.11314	222.4554	0.018748	783296	-0.035852	143.362	52.3611	51.9939	83.7222	81.7631	4604.7207	70.9524	0.47698	78.974	284321
000	2019-01-23t1245	1548269258.06	larva	18.0157	-34.0055	-206.0054	451.3733	46.6009	16511.1967	52195.0832	517126.7806	662.104	0.52658	151.588	0.094435	134.3126	0.054171	326.8474	0.029125	318.7426	28762.5664	261.2724	-0.062405	305.6257	-0.12924	1327910	-0.23286	585.449	51.542	51.1651	92.0153	81.1603	8097.3438	69.8743	0.39047	78.563	451508
000	2019-01-23t1645	1548283657.61	larva	22.0155	-30.0057	-202.0055	550.3435	45.8809	18545.1083	58589.7348	526055.2046	454.373	-0.4724	179.516	0.050745	164.9044	0.17916	406.8308	-0.23326	403.338	40276.2461	324.5621	-0.18164	387.2584	-0.2557	1768770	-0.46111	218.907	53.6978	53.3721	86.8047	83.8326	8593.6699	72.0655	0.36905	80.9555	529084
000	2019-01-23t2045	1548298056.54	larva	26.0152	-26.0059	-198.0058	584.9165	54.2647	22857.5954	72202.0314	763965.7343	631.227	-0.40621	188.772	-0.26959	157.5976	-0.23816	549.3494	-0.1635	544.063	66471.2812	363.4373	-0.44444	510.5113	-0.17716	2282440	-0.64503	214.013	54.4907	54.2329	87.4508	84.9128	10581.5498	73.0357	0.32032	81.2872	658847
000	2019-01-24t0045	1548312456.77	larva	30.0153	-22.0059	-194.0057	712.713	44.7748	24441.4372	76977.2151	709785.9635	644.398	-0.70378	213.679	-0.35796	192.3218	-0.051927	524.002	-0.73861	515.475	68120.2656	406.2502	-0.65489	486.9747	-0.7248	2772910	-0.82741	145.054	53.3463	53.0637	85.257	83.2868	11083.4043	71.7714	0.2164	80.1801	692274
000	2019-01-24t0445	1548326856.68	larva	34.0153	-18.0059	-190.0057	702.8343	48.358	27615.7665	87263.1807	893460.4634	1004.06	-0.27828	285.602	0.24466	246.1914	0.41238	775.0563	-0.27321	748.8177	113933.2734	606.9471	0.054345	714.815	-0.22785	4170930	-0.6565	139.866	52.409	52.1927	85.184	82.9443	12522.0459	71.3227	0.12241	79.3565	765381
000	2019-01-24t0845	1548341277.68	larva	38.0211	-14.0001	-185.9999	834.4365	50.3848	33110.2555	104247.412	1128688.2926	914.516	-0.74407	250.758	-0.72881	207.9277	-0.46481	778.1943	-0.66155	772.4276	136184	519.3802	-0.87356	730.7032	-0.56763	4386520	-0.92908	110.11	52.4669	52.0848	84.6515	83.4354	14814.0117	71.5442	0.035032	80.0036	917804
000	2019-01-24t1245	1548355677.27	larva	42.021	-10.0002	-182	847.0208	52.75	35583.932	112047.1273	1279586.3827	1262.07	-0.39709	293.236	-0.56965	220.3383	-0.61143	964.2532	-0.46195	939.2114	181279.6094	680.6004	-0.43589	872.8273	-0.44247	5504910	-0.87344	173.86	51.37	51.208	84.8339	82.9525	15948.7676	70.1052	-0.10501	79.1063	964368
000	2019-01-24t1645	1548370078.46	larva	46.0213	-5.9999	-177.9997	922.3873	59.6289	44727.3493	140901.9512	1833745.8121	1493.15	-0.30708	326.572	-0.50923	269.8433	-0.15848	1191.4998	-0.17629	1172.7372	280002.4375	792.6395	-0.28716	989.2672	-0.42993	7666940	-0.5481	343.554	50.4488	50.2057	83.9314	81.0128	19723.8867	69.2497	-0.19064	77.4884	1184390
000	2019-01-24t2045	1548384478.13	larva	50.0212	-1.9999	-173.9998	1007.2878	65.9233	54609.3393	172040.4433	2508656.2709	1910.1	0.061458	381.142	-0.11498	284.8648	-0.19049	1323.2666	-0.17537	1255.5397	378454.25	931.2958	-0.01163	1139.6013	-0.30516	10888500	0.063223	293.979	50.224	49.8602	82.8334	81.0721	23690.3555	68.9167	-0.24837	77.7693	1434800
000	2019-01-25t0045	1548398877.77	adult	54.0211	1.9999	-169.9999	1098.5634	66.6631	61271.2407	193007.6449	2858303.8523	1863.06	-0.27576	438.999	0.3437	311.1241	-0.035988	1606.2307	0.18957	1590.5527	515600.0625	1209.4672	0.89703	1511.6864	0.47419	14073000	0.6088	198.676	51.0555	50.7492	83.4007	81.1334	26771.6406	69.8847	-0.25055	77.7571	1636690
000	2019-01-25t0445	1548413277.23	adult	58.021	5.9998	-166	1107.9726	81.6599	69537.2289	219277.7264	3710097.2347	3059.67	1.1731	479.654	0.5686	213.5697	-1.608	2390.3853	1.6706	2321.1113	867709.875	1462.0885	1.657	2085.0227	1.7868	17391800	1.1623	358.106	48.9095	48.6791	81.2939	78.748	29509.6855	66.9953	-0.36266	75.4228	1773410
000	2019-01-25t0845	1548427678.02	adult	62.0212	10	-161.9998	1162.4251	71.0397	64533.2926	203158.9868	3076855.9575	2763.85	0.51336	565.831	1.4226	384.6857	0.59285	2210.064	0.94679	2164.5684	747001.625	1521.4298	1.571	2002.0812	1.2405	19099600	1.2535	385.453	49.7159	49.3904	85.034	81.3384	28741.5039	68.8656	-0.31508	77.7974	1678160
000	2019-01-25t1245	1548442077.93	adult	66.0212	14	-157.9998	1191.3951	73.9017	71135.31	224000.3839	3656023.6046	2827.37	0.38565	562.924	1.0724	446.8043	1.2323	2140.2434	0.53437	2069.6649	796170.5625	1456.3511	0.99565	1864.8529	0.6023	20899100	1.3916	268.129	51.8065	51.4668	85.5809	82.3164	31836.082	70.4314	-0.27433	79.0919	1923370
000	2019-01-25t1645	1548456478.41	adult	70.0213	18.0001	-153.9997	1165.9411	78.3792	69934.2019	220227.0539	3621262.902	2592.67	-0.10193	552.002	0.66095	482.5805	1.5072	2072.3459	0.17259	2012.5673	758478.625	1328.9289	0.21933	1826.0045	0.27562	20154700	0.88087	229.749	53.147	52.8811	85.8022	83.8334	31403.6094	72.211	-0.22674	80.7181	1940500
000	2019-01-25t2045	1548470877.71	adult	74.0211	21.9999	-149.9999	1216.0954	72.6008	71556.1331	225402.6429	3572079.2978	4803.29	2.5549	635.877	1.4869	374.3201	0.0050682	2886.22	1.7115	2680.1556	1079446.25	1714.2291	1.5576	2313.8194	1.3487	23770400	1.5608	200.894	50.9008	50.5799	84.6701	82.6637	31666.625	70.4188	-0.29968	79.3884	1902770
000	2019-01-26t0045	1548485278.56	adult	78.0214	26.0002	-145.9997	1159.6794	79.9944	72249.4389	227640.2722	3895516.0235	3145.5	0.3141	581.548	0.61221	398.7141	0.1974	2300.593	0.33067	2245.9598	869624.125	1532.1313	0.65001	2050.3913	0.50652	21928400	0.85993	270.679	53.2806	52.9874	86.3063	83.7842	32623.7793	72.2309	-0.25485	80.3474	2009050
000	2019-01-26t0445	1548499677.92	adult	82.0212	30	-141.9998	1066.6745	74.0182	66416.9541	209319.5104	3462882.5181	2249.97	-0.90501	562.065	0.2282	520.9429	1.5287	1784.1715	-0.84617	1726.881	619107.5	1213.9114	-0.71846	1583.3414	-0.79581	19477800	0.067136	117.192	53.9345	53.5664	87.3281	85.6891	30302.8438	73.5698	-0.22801	82.328	1869050
000	2019-01-26t0845	1548514077.13	adult	86.021	33.9998	-138.0001	1108.1586	77.9968	67849.4887	213710.6004	3612078.2931	2530.45	-0.63577	522.328	-0.34094	470.1544	0.85671	1751.5286	-0.98482	1712.4877	621792.625	1167.774	-0.97655	1560.6403	-0.93617	18495100	-0.29942	139.94	54.0931	53.7458	87.7567	86.6493	31153.6133	73.2484	-0.25841	82.6111	1915380
000	2019-01-26t1245	1548528477.94	adult	90.0212	38	-133.9998	1084.3164	80.8943	70472.196	222097.2061	3958465.4923	2323.12	-0.95041	543.416	-0.16291	507.5009	1.2109	1777.4318	-0.97923	1728.2585	654094.875	1175.6203	-0.99541	1569.2634	-0.97226	19959100	-0.014499	303.985	55.284	54.8624	92.3923	89.5189	34000.3633	75.673	-0.19905	85.4368	2030530
000	2019-01-26t1645	1548542878.05	adult	94.0212	42	-129.9998	1029.8367	80.8339	65148.3193	205347.4624	3574892.8837	2858.76	-0.33377	582.923	0.2404	517.1084	1.2715	2283.0298	0.036251	2230.1427	776230.125	1357.6366	-0.33758	2030.506	0.13625	19804200	-0.099557	203.224	55.7603	55.451	91.5605	89.2553	31130.5781	75.8603	-0.2155	85.823	1894400
000	2019-01-26t2045	1548557277.88	adult	98.0212	46	-125.9998	1182.4294	72.7421	67843.5378	213551.822	3383661.1419	4046.6	1.1091	572.148	0.09738	429.9584	0.31321	2518.2581	0.50971	2370.6572	893981.625	1499.6136	0.17954	2111.9793	0.31534	20298100	0.003272	273.89	55.4136	54.9094	92.5059	89.8178	32839.5898	75.4317	-0.2538	85.425	1965910
000	2019-01-27t0045	1548571678.45	adult	102.0213	50.0001	-121.9997	1069.7982	76.7567	66411.1435	209302.7186	3553231.2066	3608.01	0.5476	552.978	-0.11694	456.4302	0.59787	2554.3596	0.57597	2418.8132	886362.75	1354.2815	-0.36014	2089.9983	0.247	19161200	-0.27179	201.978	56.0826	55.7632	91.8218	89.9402	31862.1602	76.497	-0.24315	86.1789	1943320
000	2019-01-27t0445	1548586077.68	adult	106.0211	53.9999	-117.9999	1035.7861	78.3009	62478.7071	196843.695	3293495.5139	2533.7	-0.81155	569.716	0.075345	513.0948	1.2145	2117.7844	-0.34388	2100.4211	692515.5	1299.3529	-0.55075	1885.8275	-0.26631	18586400	-0.38912	121.88	57.0624	56.6398	94.6894	92.7687	30963.4297	77.9994	-0.21875	88.2445	1861600
000	2019-01-27t0845	1548600477.7	adult	110.0211	57.9999	-113.9999	1039.6712	75.3165	62712.6523	197570.6627	3276047.6742	2940.01	-0.31507	563.303	0.027434	506.9352	1.1792	2264.3506	-0.046599	2227.8918	742707	1321.4283	-0.45018	2008.4638	0.032397	18450400	-0.38374	122.833	57.1803	56.5668	97.7551	95.7604	32063.6562	78.0794	-0.24357	90.1241	1872880
000	2019-01-27t1245	1548614877.62	adult	114.0211	61.9999	-109.9999	1120.188	73.8228	66334.6233	208880.955	3395466.0853	4453.45	1.5504	579.998	0.23699	455.1022	0.67094	2815.4062	1.0751	2730.0461	976945.9375	1514.1331	0.26779	2373.4167	0.91306	20091100	0.053293	306.12	57.5829	56.8676	104.1592	99.595	36143.25	78.6692	-0.25256	92.7673	1994670
000	2019-01-27t1645	1548629277.32	adult	118.021	65.9998	-106	1071.0379	78.2151	68218.5516	214942.7972	3743293.3716	4273.24	1.2958	536.08	-0.19116	462.2941	0.7976	2593.3279	0.60301	2412.7828	923224.75	1303.2628	-0.45572	2020.6801	0.062071	19079100	-0.13178	186.726	57.6835	56.8687	106.1462	101.9867	37788.0625	80.3087	-0.22687	94.9995	2052960
000	2019-01-27t2045	1548643677.95	adult	122.0212	70	-101.9998	1094.6672	85.4925	67857.4633	213829.3434	3682498.2623	5156.76	2.3138	574.23	0.25854	399.5896	0.17684	2851.8887	1.0987	2664.2407	1012420.5	1568.589	0.51231	2283.0296	0.6787	20339800	0.20931	398.776	56.2295	55.5573	104.1722	99.4594	36981.125	78.8749	-0.30746	92.8428	1991700
000	2019-01-28t0045	1548658077.31	adult	126.021	73.9998	-98	1068.375	73.761	66291.5237	208952.1001	3444624.7974	3668.85	0.52102	570.039	0.26393	443.6071	0.70706	2445.2659	0.29162	2374.6001	846062	1481.8235	0.24566	2110.5353	0.28309	19713600	0.12314	236.103	58.384	57.5044	108.5287	104.8176	37550.9375	80.4506	-0.28531	96.39	2019090
000	2019-01-28t0445	1548672478.6	adult	130.0214	78.0002	-93.9997	1152.279	82.8003	74353.3248	234191.9464	4175894.2135	4604.99	1.5687	516.49	-0.24272	295.7077	-0.85985	2633.8794	0.64857	2452.8041	1021945.25	1458.4637	0.20867	2122.9415	0.32289	20023300	0.2437	274.9	55.5033	54.8386	100.3141	97.3969	38921.875	78.5618	-0.38426	90.9172	2151750
000	2019-01-28t0845	1548686878	adult	134.0212	82	-89.9998	1028.3502	79.3459	62669.2849	197462.99	3343861.4394	3577.21	0.39758	599.843	0.68194	455.7884	0.94665	2574.2053	0.53799	2495.986	844339.3125	1541.8946	0.54156	2162.6574	0.4272	19617900	0.21223	264.784	58.797	57.688	118.3841	112.7897	38829.9922	82.0495	-0.29622	101.743	1922960
000	2019-01-28t1245	1548701277.38	adult	138.021	85.9998	-86	1126.5939	77.0562	67275.338	211910.5698	3517630.8572	4360.89	1.2408	590.465	0.63917	435.3039	0.76673	3036.4016	1.3765	2910.3889	1068813.375	1570.7983	0.69078	2496.169	1.168	20747800	0.49202	361.134	59.6306	58.559	116.0058	111.3699	40834.0547	83.0169	-0.29698	101.2355	2095300
000	2019-01-28t1645	1548715678.61	adult	142.0214	90.0002	-81.9996	1150.1446	76.0534	68833.2854	216731.0347	3591463.97	3141.32	-0.054487	552.232	0.29916	457.1216	1.0522	2253.3125	-0.0031875	2209.7731	811192.5	1345.2515	-0.014598	1976.7018	0.078493	19852200	0.36327	165.458	59.9705	58.9838	112.4874	108.8552	40495.4453	82.8631	-0.33899	99.5395	2155880
000	2019-01-28t2045	1548730077.49	adult	146.0211	93.9999	-78	1161.0651	77.5729	70200.625	221102.764	3676643.2037	2501.99	-0.68962	530.481	0.13119	446.8736	0.97868	1894.1376	-0.58976	1858.1023	695148.5	1263.3154	-0.22979	1708.1195	-0.44844	19443200	0.33536	157.308	60.5202	59.569	110.802	107.8069	40664.3359	84.1579	-0.33071	99.8329	2218190
000	2019-01-29t0045	1548744477.63	adult	150.0211	97.9999	-73.9999	1032.987	77.9383	64977.9566	204770.6226	3555308.4252	3201.28	0.054311	525.892	0.14142	402.0814	0.51515	2523.0291	0.52291	2494.1667	855306.8125	1242.645	-0.23566	2181.7213	0.58066	17816700	0.086235	190.355	62.2361	61.0426	118.1347	114.4909	40047.6523	87.0906	-0.26379	107.2929	2108500
000	2019-01-29t0445	1548758877.58	adult	154.0211	101.9999	-69.9999	1124.0669	75.1403	68388.1491	215425.1083	3575536.6157	5353.84	2.2179	528.931	0.23168	432.9107	0.90094	2973.6174	1.3163	2821.1744	1064555	1278.9598	-0.047057	2323.1218	0.91332	18885500	0.33821	353.593	62.8463	61.9451	117.5203	110.2102	42072.2852	85.9891	-0.34487	101.0395	2243930
000	2019-01-29t0845	1548773277.41	adult	158.021	105.9999	-66	986.0053	76.0447	57146.782	180034.9169	2925830.7193	3983.69	0.88992	547.861	0.48839	362.4925	0.14054	2942.0488	1.3033	2894.3232	879672.625	1444.8765	0.58245	2468.8896	1.2632	16372800	-0.050072	252.635	65.0802	63.8227	127.1117	123.2826	38006.3984	91.8881	-0.16913	112.8897	1944920
000	2019-01-29t1245	1548787678.99	adult	162.0215	110.0003	-61.9995	1068.9085	78.6706	67788.0944	213640.4178	3709773.932	4576.69	1.4971	457.664	-0.38402	346.4529	-0.0071566	2769.2678	1.0591	2627.1888	980320.8125	1111.0846	-0.47205	2104.3732	0.57003	16179800	-0.019767	325.002	62.6869	61.6697	120.872	115.7513	42788.6875	86.4228	-0.414	105.3811	2216170
000	2019-01-29t1645	1548802078.37	adult	166.0213	114.0001	-57.9997	983.1203	79.1969	62205.6912	196113.4053	3431577.7815	2432.35	-0.54444	434.598	-0.56593	336.9537	-0.083458	1976.4138	-0.19191	1961.2635	642334.5	1035.357	-0.6594	1697.354	-0.20136	14100500	-0.31489	201.935	64.7289	63.279	121.8753	118.4802	39609.457	92.1209	-0.24327	110.2935	2100130
000	2019-01-29t2045	1548816477.77	adult	170.0211	117.9999	-53.9999	862.1942	77.237	54316.5136	171472.0843	2922538.4775	3037.79	0.087709	459.056	-0.25068	284.2501	-0.66442	2418.5261	0.58811	2381.4794	686861.4375	1211.4431	0.011365	2102.342	0.68951	13010100	-0.43474	281.093	67.2569	64.7794	146.1597	140.6085	41509.3398	99.3816	-0.011587	125.8994	1906130
000	2019-01-30t0045	1548830878.12	adult	174.0212	122	-49.9998	924.5334	72.0963	54596.6412	172175.7368	2730773.2251	4141.31	1.2065	438.781	-0.40504	259.6701	-0.92733	2357.8169	0.5475	2186.7371	674335.625	1193.2436	0.022511	1838.8119	0.21291	12511000	-0.45337	295.316	68.2423	65.3501	148.049	143.0437	42342.0039	102.8015	0.076744	129.4659	1945790
000	2019-01-30t0445	1548845277.79	adult	178.0211	126	-45.9999	907.2313	73.7304	54002.4091	170326.3639	2726126.3148	3255.61	0.39426	408.906	-0.66666	243.3749	-1.0999	2210.043	0.36528	2119.6648	625442.1875	1080.0987	-0.29716	1840.04	0.28152	11532800	-0.55579	313.582	68.4389	65.2166	150.9032	144.1278	42705.6172	103.5231	0.062958	127.2632	1930250
000	2019-01-30t0845	1548859677.7	adult	182.0211	129.9999	-41.9999	770.3702	79.21	49509.5086	156867.9094	2672487.8641	2895.09	0.091059	415.17	-0.55357	293.9145	-0.47957	2054.0232	0.1685	1948.3965	531992	1066.6979	-0.28243	1746.392	0.15198	10724700	-0.63866	255.252	69.8575	67.1684	142.9252	136.3065	37017.6406	104.2449	0.048665	125.637	1804560
000	2019-01-30t1245	1548874077.97	adult	186.0212	134	-37.9998	759.4258	84.9848	49855.0505	158148.9736	2767564.9757	2824.45	0.069864	380.931	-0.8764	242.6126	-1.0829	1950.2316	0.052978	1856.046	507060.2188	923.9482	-0.72522	1567.8687	-0.16501	9875630	-0.72672	300.251	69.4474	65.9598	150.1111	145.0197	39028.8984	107.1796	0.11852	133.2293	1800420
000	2019-01-30t1645	1548888479.6	adult	190.0216	138.0005	-33.9994	800.625	79.3713	52532.1654	166082.865	2904985.0272	2998.02	0.2997	387.777	-0.7611	233.6333	-1.1827	2004.7303	0.20967	1892.012	549296.125	1029.8101	-0.29109	1593.788	-0.049266	10619300	-0.54975	259.429	70.203	66.5258	155.1769	149.3387	42518.4609	108.7879	0.14098	137.2447	1922510
000	2019-01-30t2045	1548902877.68	adult	194.0211	141.9999	-29.9999	800.1806	76.0027	49276.7151	155633.3956	2618310.4434	2449.05	-0.21912	387.801	-0.7167	250.4346	-0.9611	1886.3531	0.062798	1810.6976	486679.125	978.9558	-0.4159	1639.2253	0.11522	9975790	-0.60998	286.131	70.0916	66.3369	150.867	145.5582	38923.6914	108.5369	0.094226	133.3103	1803040
000	2019-01-31t0045	1548917277.23	adult	198.021	145.9998	-26	791.8286	76.3319	48281.2302	152527.0778	2528729.6552	2771.75	0.17246	391.491	-0.63339	273.7013	-0.65216	1867.0612	0.088844	1771.6039	472366.4688	936.4164	-0.52007	1571.0313	0.023641	9871440	-0.58581	279.46	70.5441	67.3588	145.1345	139.7493	36719.0234	107.4481	0.02103	128.3127	1778770
000	2019-01-31t0445	1548931677.71	adult	202.0211	149.9999	-21.9999	786.7333	73.5171	46483.5242	146722.8819	2385275.5521	2765.93	0.22071	393.399	-0.56813	304.7897	-0.23372	1920.338	0.25296	1848.1842	466642.125	931.6296	-0.48565	1577.3737	0.10068	9554090	-0.60336	312.749	71.4346	69.0088	146.6422	141.3404	35634.0625	106.2323	-0.055679	130.2182	1734860
000	2019-01-31t0845	1548946076.78	adult	206.0209	153.9997	-18.0002	773.4939	74.2921	46725.1143	147572.0883	2419411.5725	2911.26	0.4406	398.907	-0.45939	302.5955	-0.23527	1893.3643	0.26812	1809.7538	461980.875	975.4714	-0.26118	1585.6569	0.18723	9730930	-0.52864	290.297	72.058	69.488	147.0368	141.3732	35876.9844	107.4903	-0.039558	130.53	1757780
000	2019-01-31t1245	1548960477.28	adult	210.021	157.9998	-14	772.8048	73.9641	47362.2237	149613.057	2452297.7198	2659.46	0.21285	391.952	-0.49564	298.2647	-0.26268	1843.3977	0.23725	1749.4736	457162.625	949.8426	-0.30607	1533.7228	0.1268	9688670	-0.50279	297.778	72.0837	69.3478	147.818	142.8505	36658.8555	106.9343	-0.089657	131.019	1781840
000	2019-01-31t1645	1548974877.28	adult	214.021	161.9998	-10	772.7139	74.1314	47505.2648	150077.2167	2469340.3248	2690.27	0.30369	385.818	-0.5255	290.9068	-0.33189	1803.0973	0.2228	1717.3499	448971.2188	937.4103	-0.30225	1492.8433	0.089417	9572160	-0.49389	311.128	72.3622	69.7318	150.3459	143.9821	37436.125	107.2235	-0.10708	131.4094	1795310
000	2019-01-31t2045	1548989279.83	adult	218.0217	166.0005	-5.9993	771.757	72.8502	45811.8753	144671.9349	2324931.6525	2770.03	0.45591	390.813	-0.42445	301.8926	-0.15502	1826.4382	0.34237	1764.1349	438345.1875	950.0573	-0.19766	1513.0817	0.20683	9351370	-0.50815	294.494	72.4201	69.8198	150.351	144.9084	36084.2383	106.678	-0.16048	132.1914	1732870
000	2019-02-01t0045	1549003677.52	adult	222.0211	169.9999	-2	746.8496	72.5084	43233.4496	136493.4112	2175830.8793	3134.25	0.96317	400.359	-0.26587	316.5763	0.077833	1894.4131	0.56108	1793.4252	428137.3438	966.3523	-0.074524	1515.819	0.28328	9045710	-0.54228	308.629	73.4998	71.2161	147.6365	142.3301	33365.8438	107.6137	-0.15354	131.2502	1660650
000	2019-02-01t0445	1549018077.16	dead	226.021	173.9998	2	707.5365	71.9916	41067.1628	129740.2571	2063545.0469	3260.75	1.1968	411.033	-0.088638	319.9988	0.15769	1994.004	0.86307	1903.2148	428710.875	990.8964	0.089337	1619.7652	0.64272	8826100	-0.56201	313.604	74.7656	72.6159	146.9284	142.9576	31589.6035	109.5212	-0.10391	132.0641	1605440
001	2019-01-22t1645	1548197210.61	egg	-1.9991	-54.0203	-294.0205	156.5702	29.9102	3237.1902	10327.2669	61533.2611	0	1772.7449	0	0.15218	0	-0.23987					0	2.2412	0	1435.3998	0	1.7961	0	0	0				0	-0.50434	0	0
001	2019-01-22t2045	1548211604.4	larva	1.9991	-50.022	-290.0222	151.0156	29.68	3104.1177	9911.2925	58612.3758	0	1.4656	0	-0.3119	0	-0.56266					0	0.65132	0	2.0569	0	1.1396	0	0	0				0	-0.60199	0	0
001	2019-01-23t0045	1548226004.22	larva	5.9991	-46.0221	-286.0223	135.7901	32.2475	2920.803	9391.7648	58682.0099	0	0.029386	0	-0.77576	0	-0.88565					0	-0.30097	0	-0.044459	0	0.56389	0	0	0				0	-0.70357	0	0
001	2019-01-23t0445	1548240404.23	larva	9.9991	-42.0221	-282.0223	130.2729	31.8588	2756.4323	8877.7229	54585.7625	0	-0.59437	0	-1.2388	0	-1.2089					0	-0.99426	0	-0.85136	0	0.051395	0	0	0				0	-0.80943	0	0
001	2019-01-23t0845	1548254804.1	larva	13.9991	-38.0221	-278.0223	130.2982	32.0124	2779.586	8955.629	55416.3156	0	-1.0176	0	-1.7	0	-1.5322					0	-1.5469	0	-1.3922	0	-0.41087	0	0	0				0	-0.92027	0	0
001	2019-01-23t1245	1548269264.01	larva	18.0157	-34.0055	-274.0057	215.9986	27.6394	4099.6236	12981.4539	70499.6168	440.688	-0.10047	242.624	1.4485	250.4198	1.7063	388.4877	0.39594	378.4298	8935.2168	342.9969	0.54769	372.0949	0.23739	546389	-0.58681	111.183	53.0116	52.664	86.6643	84.8191	1993.2787	71.5286	0.42429	80.818	119382
001	2019-01-23t1645	1548283663.53	larva	22.0156	-30.0056	-270.0058	303.5996	50.1165	10931.8515	34757.1661	351265.13	314.903	-0.82562	141.569	-0.51274	140.6767	-0.16753	271.6528	-0.88737	267.2708	15755.8633	225.6464	-0.86275	260.3469	-0.88205	820532	-0.86923	150.561	53.9559	53.5912	85.8728	83.1239	4980.6211	72.9032	0.38685	80.7843	312728
001	2019-01-23t2045	1548298062.36	larva	26.0152	-26.0059	-266.0061	481.0642	42.1419	15892.5957	50169.2595	448725.3668	440.522	-0.84586	189.636	-0.25679	181.2237	0.10162	378.7576	-0.87634	371.713	32194.3965	316.284	-0.74703	358.1069	-0.8627	1604890	-0.92319	181.615	53.1311	52.8376	85.7316	83.3559	7287.1836	71.6646	0.28995	80.7665	449649
001	2019-01-24t0045	1548312462.57	larva	30.0153	-22.0059	-262.0061	650.2485	48.1497	23122.6474	72876.4803	702323.1809	601.226	-0.79555	208.962	-0.42763	171.4961	-0.35274	522.2408	-0.74517	516.9274	64235.625	403.7939	-0.6697	495.3365	-0.69007	2559150	-0.91136	152.953	55.8764	55.7861	89.6564	87.5018	11027.7314	75.0793	0.29298	83.992	684318
001	2019-01-24t0445	1548326862.58	larva	34.0153	-18.0059	-258.0061	702.4938	46.6922	26400.3377	83251.4466	822476.1534	688.991	-0.90201	247.097	-0.32241	232.74	0.21729	575.4053	-0.95192	568.477	80556.7344	458.9956	-0.78928	533.3985	-0.93071	3456390	-0.92554	115.252	54.9002	54.6957	87.9685	86.3869	12315.5957	73.8762	0.18446	82.9884	767943
001	2019-01-24t0845	1548341283.45	larva	38.0211	-14.0001	-254.0003	718.7599	45.5066	26440.6374	83289.8522	825744.1413	1129.5	-0.34476	356.226	0.82202	333.1495	1.3604	880.0853	-0.34148	858.0966	124092.0312	696.6218	0.087006	820.9622	-0.23913	4988600	-0.71157	98.906	53.6784	53.4282	86.3691	85.2655	12178.0391	72.4615	0.058577	81.5893	751712
001	2019-01-24t1245	1548355683.08	larva	42.021	-10.0002	-250.0004	692.8242	58.2403	30170.024	95380.1249	1104458.1241	781.131	-1.2384	255.967	-1.1192	216.2535	-0.67158	649.0632	-1.3854	640.2679	103850.1094	501.9563	-1.3584	584.8374	-1.4306	4071410	-1.369	129.164	53.754	53.5904	86.5994	84.9026	13855.9102	72.6165	-0.03623	81.4623	855011
001	2019-01-24t1645	1548370084.27	larva	46.0213	-5.9999	-246.0001	954.224	55.4365	43622.0194	137398.3786	1679193.692	991.729	-1.1247	292.929	-1.0026	231.0218	-0.7306	862.6125	-1.0801	855.2271	198400.8906	655.0291	-0.96422	811.2152	-1.0043	6723300	-0.8564	137.533	52.4497	52.1042	84.2896	82.4066	19386.6016	70.8675	-0.14401	79.2123	1203820
001	2019-01-24t2045	1548384483.98	larva	50.0212	-1.9999	-242.0001	1091.9458	62.4519	54133.5173	170406.0515	2312073.96	1384	-0.74672	328.977	-0.87209	245.7309	-0.76344	1108.1345	-0.73149	1088.1003	315818.3438	793.6808	-0.66074	997.3425	-0.74086	9348870	-0.41464	336.186	51.3377	50.9852	88.5996	83.5948	25250.9004	70.6819	-0.19506	79.9297	1458920
001	2019-01-25t0045	1548398883.55	adult	54.0211	1.9999	-238.0003	1126.8354	65.1108	57770.4166	181835.9201	2543440.2068	2772.21	1.0535	430.265	0.21901	273.3417	-0.58032	1741.499	0.51981	1661.7864	527674.1875	1152.5352	0.63813	1530.6198	0.52974	13030200	0.29908	382.818	51.1871	50.9075	86.5968	83.3092	26238.8164	70.3672	-0.2354	79.6219	1550150
001	2019-01-25t0445	1548413283.04	adult	58.021	5.9998	-234.0004	1178.0805	67.7441	65344.0461	205741.5893	3073174.9177	2681.89	0.64276	467.826	0.40346	303.7671	-0.34035	1901.5448	0.53821	1845.1226	652229.875	1276.0994	0.83783	1676.4474	0.62957	16002000	0.76439	278.83	53.173	52.8449	87.3353	85.0391	29956.0195	72.0185	-0.20057	81.3672	1818780
001	2019-01-25t0845	1548427683.77	adult	62.0212	10	-230.0002	1139.7086	69.944	66164.9246	208347.1935	3261382.8003	2762.75	0.51187	528.36	0.91292	393.9295	0.71885	2051.2122	0.59076	2003.0787	709719.375	1390.7439	1.0113	1821.5144	0.74374	18267500	1.0224	315.912	52.4051	52.0662	85.7021	82.6481	29652.916	71.0936	-0.24193	79.3361	1811850
001	2019-01-25t1245	1548442083.69	adult	66.0212	14	-226.0002	1173.7889	73.8318	70705.1343	222680.147	3646095.7998	2781.51	0.32503	539.267	0.75922	388.5695	0.46458	2079.0518	0.40069	2020.1011	767170.0625	1429.4392	0.88321	1850.4986	0.56376	19894600	1.1194	232.995	52.9409	52.6735	85.4478	83.3634	31530.2227	71.6591	-0.23364	80.3148	1953100
001	2019-01-25t1645	1548456484.28	adult	70.0213	18.0001	-222.0001	1139.4555	74.1777	69410.3797	218625.07	3607220.1113	2703.93	0.04193	559.942	0.76323	439.342	0.95637	2080.4819	0.19001	2064.281	755214.9375	1349.3848	0.30291	1787.3926	0.17406	20278300	0.91365	327.892	54.8319	54.4107	90.4517	87.6822	32833.9531	74.954	-0.13548	84.1625	1985740
001	2019-01-25t2045	1548470883.53	adult	74.0211	21.9999	-218.0003	1159.8447	74.3468	70642.9012	222480.7359	3642500.2333	2840.53	0.062001	534.803	0.2197	434.4233	0.74549	2029.8715	-0.09364	1972.0992	749022.5625	1294.7449	-0.12171	1685.7515	-0.27437	19724100	0.5072	135.894	53.7348	53.3281	86.1307	84.3663	31782.2227	72.8387	-0.21915	81.1957	1981790
001	2019-01-26t0045	1548485284.42	adult	78.0214	26.0002	-214	1082.6032	76.2518	67664.0054	213193.8441	3598969.8982	2609.18	-0.35769	568.745	0.45589	493.8633	1.3328	1991.4728	-0.31327	1936.3469	704981.375	1323.2993	-0.17094	1800.5163	-0.12992	20085800	0.3877	186.109	54.2757	53.9154	87.2482	85.4225	30885.8789	73.4044	-0.21581	81.7221	1916800
001	2019-01-26t0445	1548499683.72	adult	82.0212	30	-210.0002	1129.967	73.9144	68714.9994	216512.0959	3536177.2831	2453.06	-0.65305	576.573	0.4009	468.5658	0.92184	1949.156	-0.50509	1894.0594	699747	1375.1722	-0.094394	1789.9593	-0.27534	20681700	0.37162	289.093	54.54	54.1346	88.4538	86.3897	31754.9121	73.6999	-0.22369	82.5744	1956350
001	2019-01-26t0845	1548514082.93	adult	86.021	33.9998	-206.0004	1101.0659	78.3536	67618.1566	213030.3052	3544221.1626	3549.61	0.62162	590.629	0.45333	337.6797	-0.63864	2399.4802	0.35059	2329.9077	847016.5	1588.8455	0.63171	2073.706	0.34635	20846800	0.28908	183.109	54.3895	54.1806	89.8525	87.7661	31717.9297	74.7849	-0.20728	83.9287	1919730
001	2019-01-26t1245	1548528483.8	adult	90.0212	38	-202.0002	1094.6692	75.659	67748.8469	213494.8479	3583333.8064	2588.51	-0.62353	568.152	0.11894	513.3287	1.2753	1858.9548	-0.81106	1780.6635	658070	1269.853	-0.63927	1674.8417	-0.70951	20089800	0.01795	294.95	56.1073	55.6929	91.401	89.0384	32355.9629	75.9424	-0.19006	85.4022	1983960
001	2019-01-26t1645	1548542883.92	adult	94.0212	42	-198.0002	978.9219	76.4157	64300.3399	202913.6751	3518242.4955	2881.13	-0.30615	590.549	0.32582	471.7224	0.77881	1995.5227	-0.5591	1901.2928	670495.625	1433.7292	-0.052331	1717.665	-0.64109	19797600	-0.10119	192.524	56.3782	56.0426	89.8529	88.1044	30190.5703	76.0319	-0.20977	84.7094	1890020
001	2019-01-26t2045	1548557283.78	adult	98.0212	46	-194.0002	975.2505	77.3148	60758.0443	191621.5684	3174383.6918	2792.93	-0.44652	620.085	0.62694	551.6393	1.6175	2095.7114	-0.36953	2052.085	664340.5	1475.891	0.091214	1884.3563	-0.25016	19656700	-0.1544	199.617	56.6888	56.2744	91.468	88.9617	28995.3418	76.3306	-0.22367	85.5662	1797030
001	2019-01-27t0045	1548571684.3	adult	102.0213	50.0001	-190.0001	794.2819	86.7952	56322.3847	178387.9041	3324503.928	2139.99	-1.2847	593.734	0.32837	441.1878	0.4358	1823.3682	-0.94992	1800.1129	536070.25	1449.4919	-0.0080502	1709.6429	-0.69692	17400600	-0.70257	190.796	56.0676	55.7593	89.3106	87.4475	26257.3301	75.5335	-0.27554	84.6258	1643170
001	2019-01-27t0445	1548586083.54	adult	106.0211	53.9999	-186.0003	1145.2168	75.2637	70252.6778	221373.8771	3699440.1214	3495.41	0.39285	582.618	0.21506	424.8927	0.27996	2260.3157	-0.046607	2167.6045	829535.8125	1496.7679	0.17326	1976.5634	-0.042093	21367500	0.2865	118.529	57.3445	56.9899	92.3269	90.8247	33883.9883	77.5927	-0.23247	87.104	2103110
001	2019-01-27t0845	1548600483.62	adult	110.0211	58	-182.0002	736.2898	82.9013	46130.575	146247.3319	2508020.3594	3009.58	-0.22813	530.744	-0.32254	445.9763	0.53312	1971.187	-0.65445	1890.0123	475056.0625	1200.2947	-0.88994	1632.5985	-0.88819	12767000	-1.7486	190.156	59.8332	59.4141	95.7185	93.9132	23068.1523	80.4296	-0.16396	90.2498	1439290
001	2019-01-27t1245	1548614883.55	adult	114.0211	61.9999	-178.0003	1125.7087	73.8692	69037.418	217458.6746	3595738.5469	4250.71	1.2994	544.395	-0.14323	408.3091	0.17326	2386.9165	0.19673	2257.7546	861676.875	1366.9374	-0.26043	1961.6481	-0.081983	19616200	-0.058835	256.719	59.1358	58.8675	94.93	92.6849	34269.7461	79.2091	-0.23418	88.9995	2130840
001	2019-01-27t1645	1548629283.33	adult	118.0211	65.9999	-174.0003	1150.362	71.6471	68625.8	216146.5348	3495280.8531	4605.11	1.7002	588.561	0.36601	384.6339	-0.033438	2964.2173	1.3507	2821.7637	1064154	1594.9424	0.57825	2424.4899	1.0214	21103400	0.33573	123.585	59.9963	59.54	96.7422	95.0038	34730.4375	80.9849	-0.20373	91.0164	2151230
001	2019-01-27t2045	1548643683.96	adult	122.0212	70.0001	-170.0001	1236.2947	82.4126	76822.6754	241956.7355	4258099.061	4802.6	1.8914	580.651	0.32633	397.9859	0.15954	2851.9314	1.0988	2712.3623	1143624.5	1545.243	0.43055	2291.4219	0.69826	23276000	0.87004	274.02	56.4622	56.0232	94.8081	92.3682	38018.0547	77.6975	-0.348	87.9749	2263340
001	2019-01-28t0045	1548658083.22	adult	126.021	73.9998	-166.0004	1095.1756	78.6775	71097.4984	224014.9729	3944224.5309	4136.77	1.0657	594.426	0.52006	420.5376	0.45616	3061.4253	1.4807	2986.4475	1135788.75	1620.4501	0.72578	2545.3299	1.2761	22037800	0.63155	179.493	57.8704	57.3914	96.2519	94.0658	35709.4492	79.3889	-0.3221	89.7417	2145490
001	2019-01-28t0445	1548672484.57	adult	130.0214	78.0002	-162	1129.6551	78.1944	72348.2638	227967.7967	3923455.4524	3158.9	-0.070846	592.019	0.54665	466.1508	1.0084	2337.7024	0.090733	2309.9977	883651.5	1469.3146	0.24589	2065.8338	0.19503	22341600	0.73618	170.484	60.1962	59.7289	99.311	97.2008	37539.5547	81.477	-0.28251	92.5	2271680
001	2019-01-28t0845	1548686883.85	adult	134.0212	82	-158.0002	1131.891	79.3274	73751.6249	232356.5497	4084452.4629	4651.29	1.5834	580.382	0.47947	450.4548	0.88781	2631.9419	0.64415	2483.9485	1013297.625	1433.8504	0.17383	2106.8777	0.30467	22324400	0.77047	380.44	59.8656	59.2093	107.4501	102.0511	41368.2695	82.3128	-0.28696	95.1112	2302730
001	2019-01-28t1245	1548701283.38	adult	138.0211	85.9999	-154.0003	1176.9682	77.8855	73103.2223	230177.0276	3943539.8566	4144.41	1.0078	578.639	0.51661	429.5481	0.70289	2855.4307	1.0513	2794.6779	1090774.5	1490.4135	0.41877	2391.9629	0.943	22080900	0.75908	166.555	61.1047	60.5748	99.563	97.4121	38033.0508	82.5241	-0.31446	93.0907	2331760
001	2019-01-28t1645	1548715684.61	adult	142.0214	90.0002	-150	1139.2127	75.4795	70458.3163	221917.0791	3728637.1108	3885.66	0.72741	601.879	0.81222	475.1183	1.2527	2438.1699	0.32177	2357.9382	897246.5625	1505.9019	0.52693	2109.1933	0.36008	22128700	0.80654	321.593	63.0888	62.4485	106.288	102.6011	39113.9688	85.809	-0.23359	98.0008	2319520
001	2019-01-28t2045	1548730083.47	adult	146.0211	93.9999	-146.0003	1195.9383	76.6275	72693.5956	228895.7725	3829113.3986	4049.38	0.90046	589.369	0.73857	485.2409	1.408	2611.1545	0.6457	2537.3055	992238.6875	1435.7902	0.35025	2159.089	0.49708	22364800	0.88904	308.466	62.1628	61.4381	105.5378	102.6663	40104.3672	84.5677	-0.31591	96.9771	2358890
001	2019-01-29t0045	1548744483.66	adult	150.0212	98	-142.0002	1176.0779	75.9372	73638.6361	231952.1253	3895437.5437	3391.09	0.2456	567.985	0.57519	456.7241	1.1292	2306.7004	0.15679	2252.1191	888079.625	1394.896	0.27587	1990.7406	0.18471	21831100	0.82805	265.852	63.2084	62.4373	107.2724	103.8467	41299.8672	86.5357	-0.284	99.4961	2429480
001	2019-01-29t0445	1548758883.65	adult	154.0212	102	-138.0002	1199.3538	76.5549	75198.15	236788.6368	4034347.3209	3925.58	0.8022	566.979	0.62381	435.7138	0.93259	2580.939	0.65993	2490.6211	1014309	1409.3359	0.39099	2075.2017	0.40389	22240300	0.94407	441.91	61.1561	60.4216	105.8674	102.7689	41605.8828	84.9292	-0.3838	97.7747	2398910
001	2019-01-29t0845	1548773283.4	adult	158.0211	105.9999	-134.0003	1188.6638	80.1468	68995.8296	217762.7398	3442470.7653	4240.44	1.142	554.412	0.55612	414.8825	0.73598	2510.4402	0.58747	2371.0195	906268.875	1401.4399	0.43611	2057.5955	0.42103	19997600	0.59331	285.387	62.4202	61.7359	108.5502	106.1444	39186.6289	86.7782	-0.35816	99.6937	2251500
001	2019-01-29t1245	1548787685.12	adult	162.0216	110.0004	-129.9998	1126.82	85.7388	78428.6625	247199.0775	4660322.9867	3039.83	0.0022479	517.691	0.23813	394.915	0.54738	2211.3928	0.1408	2131.196	904459.6875	1312.6853	0.20856	1872.8887	0.097756	21139400	0.84643	227.132	58.4885	57.4224	107.0389	103.5503	43778.9102	83.0527	-0.53959	98.1227	2388320
001	2019-01-29t1645	1548802084.37	adult	166.0214	114.0002	-126	1187.9713	76.473	73708.3235	232238.415	3858758.1166	3565.11	0.55641	532.411	0.45388	410.8553	0.76976	2206.4705	0.18524	2109.5662	849491.125	1336.6885	0.36332	1871.5455	0.15495	20474900	0.78835	284.831	62.7168	61.7398	112.0197	108.6196	43127.6016	87.2004	-0.42767	102.3886	2411900
001	2019-01-29t2045	1548816483.85	adult	170.0212	118	-122.0002	1167.76	79.9998	74069.9909	233387.1772	4040658.7781	2790.1	-0.15263	524.64	0.43684	439.1322	1.1393	2002.3947	-0.093841	1951.092	774926.75	1261.6667	0.18274	1704.915	-0.12545	20271600	0.81122	342.772	63.0578	61.763	115.4918	112.211	44695.3438	88.1515	-0.43465	104.996	2436490
001	2019-01-30t0045	1548830884.18	adult	174.0213	122.0001	-118.0001	1192.5995	78.3652	73936.7096	232800.409	3997627.2361	4213.28	1.2765	545.816	0.725	430.816	1.0851	2479.4324	0.74755	2290.7607	959540.375	1367.9294	0.62298	1962.0571	0.46709	21071800	1.008	296.078	64.0282	62.857	117.1039	114.1631	45319.1992	89.2914	-0.43388	106.7714	2471870
001	2019-01-30t0445	1548845283.93	adult	178.0212	126	-114.0002	1247.8636	76.2818	74847.5352	235630.1719	3919946.558	3666.13	0.79589	565.115	0.99705	465.9199	1.545	2335.4543	0.57327	2249.7563	913162.625	1357.6134	0.66583	1936.9989	0.48331	22084700	1.2423	355.32	65.13	63.8595	123.8177	119.3097	48412.7266	90.5933	-0.42618	109.8745	2545280
001	2019-01-30t0845	1548859683.7	adult	182.0212	130	-110.0002	1222.1375	75.9872	72628.7234	228617.5611	3770820.9386	3516.45	0.70955	600.124	1.4396	470.8719	1.651	2485.8503	0.89826	2404.3135	944623.125	1515.5464	1.2965	2115.3005	0.9333	22766900	1.4271	363.05	64.7043	62.9526	128.2203	125.1028	48723.707	92.9443	-0.37649	115.1243	2454690
001	2019-01-30t1245	1548874084.01	adult	186.0213	134.0001	-106.0001	1158.1303	77.7807	73840.887	232586.1517	4003436.0891	3185.49	0.43382	572.469	1.2094	468.2342	1.6657	2370.2085	0.77351	2313.7036	912530.25	1408.2326	0.99948	2044.2684	0.8586	22037200	1.3661	172.23	64.5774	63.1037	122.4123	119.0016	47128.7188	90.6696	-0.50192	111.3833	2485910
001	2019-01-30t1645	1548888485.64	adult	190.0217	138.0005	-101.9997	1167.1261	77.9597	75170.1349	236798.5014	4115066.4679	3241.18	0.54984	571.39	1.261	478.2219	1.8328	2113.7722	0.40057	2059.4794	828598.75	1362.8163	0.91234	1808.722	0.42188	22396800	1.497	273.533	65.0615	63.5649	127.9278	125.1358	50147.6875	91.7337	-0.49961	115.3874	2550220
001	2019-01-30t2045	1548902883.72	adult	194.0212	142	-98.0002	1171.1979	79.1225	74773.3864	235505.199	4124738.1668	3888.11	1.2884	601.3	1.6615	472.1684	1.8056	2372.0859	0.93209	2310.1149	925113.5	1504.9518	1.5127	2056.7052	1.0477	23448300	1.7491	344.411	65.1843	63.54	129.6651	125.3485	50569.3789	93.3815	-0.47647	115.5403	2541930
001	2019-01-31t0045	1548917283.28	adult	198.021	145.9999	-94.0003	1215.1994	76.4793	76226.3446	240026.2154	4086665.5188	3394.51	0.83942	568.03	1.3549	457.7805	1.6712	2239.5298	0.7718	2151.4956	891332.875	1417.7298	1.2732	1914.5343	0.80803	22596200	1.6723	232.125	66.9848	65.2487	133.0861	128.6705	52968.2578	94.7031	-0.46351	118.4335	2664650
001	2019-01-31t0445	1548931683.74	adult	202.0212	150	-90.0002	1260.0503	78.7528	77250.3412	243348.6707	4101472.2026	2633.14	0.075405	537.868	1.0779	459.374	1.7418	1902.3245	0.21911	1830.5821	768539.0625	1265.7132	0.78028	1673.2816	0.32476	21683100	1.5816	280.223	66.4741	64.7109	136.7293	132.693	55238.6211	94.6499	-0.5025	121.5902	2679770
001	2019-01-31t0845	1548946082.82	adult	206.0209	153.9997	-86.0005	1211.352	78.2037	77727.0781	245002.7149	4199930.672	2517.28	-0.0002757	530.073	1.0544	436.2096	1.4962	1887.0696	0.25598	1823.202	766150.25	1221.0279	0.68583	1651.4015	0.34454	21483900	1.6189	185.759	66.0193	64.3008	133.0465	130.3067	54016.8672	93.8923	-0.57053	119.8651	2675760
001	2019-01-31t1245	1548960483.4	adult	210.0211	157.9999	-82.0003	1247.942	79.3111	78933.321	248539.6681	4303089.263	2971.45	0.56975	508.696	0.8707	462.2447	1.8956	1766.5637	0.085068	1682.0206	727824.25	1130.6352	0.40503	1522.512	0.099282	20934400	1.592	321.289	65.1443	63.4792	136.0203	131.1303	56040.3633	93.4341	-0.62803	120.2847	2680880
001	2019-01-31t1645	1548974883.53	adult	214.0211	161.9999	-78.0003	1237.4967	81.4709	79943.2152	251793.1357	4441596.3	2247.07	-0.21476	480.72	0.60292	430.455	1.5374	1640.239	-0.10888	1602.6133	683979.6875	1060.6903	0.19313	1422.9371	-0.086884	20032500	1.4963	228.573	65.8431	64.0652	134.6997	132.3017	56169.7891	94.2671	-0.63578	120.7687	2743810
001	2019-01-31t2045	1548989286.12	adult	218.0218	166.0007	-73.9995	1207.974	79.3042	75876.6259	238993.5874	4137205.698	3641.31	1.4987	529.963	1.2589	429.1359	1.5817	2031.9429	0.77384	1936.3849	804649.375	1240.0621	0.99462	1713.0732	0.7257	20979700	1.7556	427.056	69.7067	67.7802	143.6162	138.513	56872.0156	99.9127	-0.44333	126.3562	2759480
001	2019-02-01t0045	1549003683.59	adult	222.0211	170	-70.0003	1212.8153	86.3729	79951.2192	251795.3229	4618101.3701	1846.37	-0.6151	443.996	0.27171	355.5364	0.61976	1397.9547	-0.51307	1353.1682	582947.125	980.8488	-0.013475	1244.0703	-0.44291	18495100	1.343	330.537	66.4053	64.4817	133.4957	129.3668	55667.7188	96.684	-0.62209	120.1014	2766180
001	2019-02-01t0445	1549018083.22	adult	226.021	173.9998	-66.0004	823.3498	83.5884	55237.9144	174970.0297	3138036.97	1737.77	-0.71593	452.554	0.43244	401.9831	1.3193	1300.7014	-0.68439	1271.9674	374602	931.8787	-0.16549	1177.4473	-0.57634	13033600	0.29945	230.873	70.8366	68.3023	146.1253	142.2864	42084.0742	105.5991	-0.27645	132.213	2040090
001	2019-02-01t0845	1549032484.59	adult	230.0214	178.0002	-62	950.4685	79.2051	61639.4017	194619.0508	3367129.2824	1726.32	-0.69728	369.962	-0.56717	221.7729	-1.2274	1320.0391	-0.599	1288.9626	425052.5625	953.7719	-0.012046	1222.1373	-0.40239	11894300	0.10804	241.817	69.5136	67.2329	140.766	137.4268	45326.6641	103.4812	-0.41102	127.4596	2234860
001	2019-02-01t1245	1549046883.56	adult	234.0211	181.9999	-58.0003	490.2227	106.9124	31535.2351	104152.5864	1896088.0277	1466.06	-1.0074	371.038	-0.51519	237.9468	-0.98324	1224.7057	-0.78192	1211.9341	202076.4375	912.3411	-0.1388	1129.5867	-0.62136	6112480	-1.0997	209.505	74.0537	71.3084	147.1133	142.9975	24273.6895	110.7735	-0.1162	134.1041	1219960
001	2019-02-01t1645	1549061283.3	adult	238.0211	185.9999	-54.0003	647.5455	94.5052	47621.8918	151473.6456	2968099.475	1168.54	-1.3865	337.687	-0.91854	254.8417	-0.71979	1006.9612	-1.2815	992.9255	249726.375	727.0811	-0.94643	932.7488	-1.1759	8370920	-0.5874	270.158	72.7324	69.5389	147.9039	143.7243	36680.1719	110.9349	-0.14526	135.9175	1802960
001	2019-02-01t2045	1549075683.49	adult	242.0211	189.9999	-50.0003	591.0651	113.0139	46577.897	148882.6835	3293810.8957	1359.47	-1.1041	348.131	-0.74475	259.6943	-0.63003	1143.2008	-0.91191	1126.2804	276654.5938	798.6451	-0.56399	1030.8186	-0.83851	8425130	-0.5508	290.986	73.6343	69.8384	159.0932	155.8802	38500.5625	114.5573	-0.0050205	145.276	1782020
001	2019-02-02t0045	1549090083.92	adult	246.0212	194	-46.0002	514.0742	106.6482	34919.641	114268.2946	2157452.6517	1542.27	-0.81646	370.17	-0.40378	239.8343	-0.91941	1366.0515	-0.28102	1356.7949	249987.4375	958.2522	0.2806	1278.3128	0.021926	6740050	-0.92758	215.811	68.1901	67.0297	118.493	115.1191	21684.2109	94.5556	-1.065	108.9242	1241610
001	2019-02-02t0445	1549104483.34	adult	250.0211	197.9999	-42.0003	555.5255	85.0963	36378.8119	115709.9047	2056175.2715	1645.89	-0.6288	407.15	0.16223	285.9777	-0.17903	1382.2831	-0.1725	1365.7655	261251.5	984.6177	0.49625	1285.8302	0.12852	7660530	-0.68868	198.098	76.5552	72.7476	160.4729	158.0445	30329.3848	118.5721	0.13596	148.0766	1440390
001	2019-02-02t0845	1549118883.36	adult	254.0211	201.9999	-38.0003	539.3282	119.7255	42706.4351	137458.7295	3021442.1675	1419.58	-0.94031	338.672	-0.76778	252.0586	-0.6967	1208.8295	-0.61198	1187.1746	269568.9688	830.933	-0.2335	1111.8584	-0.41767	7524280	-0.70464	216.848	72.095	69.4583	150.6898	147.2811	33603.8359	107.4066	-0.51624	135.9094	1601730
001	2019-02-02t1245	1549133284.28	adult	258.0213	206.0001	-34.0001	567.7726	100.2819	41319.7209	132126.626	2585587.8607	1488.74	-0.8006	355.614	-0.48031	246.3493	-0.77263	1233.5333	-0.48555	1216.101	265209.6562	870.081	0.050126	1134.0993	-0.26799	7640360	-0.65597	295.387	75.0651	71.1571	165.5384	162.5602	35590.7578	118.2863	0.054675	151.0394	1612770
001	2019-02-02t1645	1549147683.8	adult	262.0212	210	-30.0002	559.0427	113.4132	43368.5774	139288.7946	2952945.8943	1428.21	-0.86833	330.76	-0.81108	234.0864	-0.96183	1192.5341	-0.56253	1170.2423	269512.6875	807.8348	-0.22993	1075.2957	-0.435	7453670	-0.69056	279.191	75.5602	71.6234	166.5267	163.2632	37635.0469	120.004	0.12338	151.9404	1702750
001	2019-02-02t2045	1549162084.19	adult	266.0213	214.0001	-26.0001	558.1162	115.5233	42483.6401	136396.5814	2888845.7572	1410.95	-0.86768	312.665	-1.0546	221.1947	-1.1708	1162.1345	-0.6154	1144.6959	255669.5938	778.6695	-0.33605	1068.0938	-0.39988	6870810	-0.85028	206.515	73.43	70.5632	155.9017	152.2115	34298.3828	110.9321	-0.50714	141.1564	1613620
001	2019-02-03t0045	1549176484.43	adult	270.0214	218.0002	-22	545.5877	98.396	38310.8291	122286.0838	2344319.8069	1311.54	-1.0198	332.199	-0.71303	238.4919	-0.86044	1122.3179	-0.71669	1109.8925	223341.25	802.8112	-0.11335	1039.5853	-0.46503	6583200	-0.93991	233.304	76.3793	72.6175	164.1621	161.0298	32668.252	120.5072	0.085893	148.8106	1513610
001	2019-02-03t0445	1549190890.18	adult	274.023	222.0018	-17.9984	541.9455	97.1319	37729.6583	120454.1393	2291821.2845	1192.08	-1.2292	335.24	-0.62315	246.8199	-0.69661	1042.1005	-1.0134	1029.799	205293.7812	780.0708	-0.18349	975.3517	-0.74069	6580420	-0.95062	207.655	76.9088	73.2331	164.97	161.1004	32499.0879	119.6111	-0.024614	151.8018	1509640
001	2019-02-03t0845	1549205289.31	adult	278.0227	226.0015	-13.9987	539.9594	93.1647	36985.9895	117948.0525	2187038.1734	1473.66	-0.64393	338.233	-0.52958	245.014	-0.71204	1126.059	-0.61561	1087.7684	217329.375	812.9079	0.13862	1016.7492	-0.45431	6518100	-0.99261	225.034	77.1907	73.0948	169.1526	166.1404	32646.4473	120.3183	-0.021052	151.5714	1487540
001	2019-02-03t1245	1549219687.53	adult	282.0222	230.001	-9.9992	542.8545	95.1242	36454.2211	116287.1924	2169808.2679	1309.51	-0.96038	344.616	-0.37159	255.3743	-0.49765	1110.675	-0.65476	1095.7906	211028.25	806.5649	0.20384	1014.2019	-0.39881	6534610	-1.0213	227.606	78.942	75.4174	167.4297	165.5899	31811.6367	120.9548	-0.023589	150.001	1496900
001	2019-02-03t1645	1549234084.23	adult	286.0213	234.0001	-6.0001	535.3152	113.6648	40080.2552	129005.0805	2729239.378	1069.82	-1.5059	310.654	-0.93403	272.3776	-0.14078	916.3896	-1.95	908.9138	191525.4375	642.488	-1.0698	861.0134	-1.783	6480240	-1.1064	379.166	77.5273	74.7608	160.7349	155.4402	33593.5859	114.3276	-0.90359	143.2193	1617220
001	2019-02-03t2045	1549248484.38	adult	290.0214	238.0002	-2	522.2722	94.618	34770.7872	111028.6522	2095890.2363	1351.59	-0.81846	371.26	0.23874	320.0692	0.85976	1028.2773	-1.4718	994.1161	186118.2031	753.1003	-0.010389	929.4558	-1.7476	6702730	-1.0979	217.459	83.103	78.9026	172.3501	169.1357	31195.3633	127.985	0.93284	157.812	1500340
001	2019-02-04t0045	1549262884.61	dead	294.0214	242.0002	2	534.3767	93.5787	35943.4643	114658.3538	2155721.6668	1003.37	-1.7845	365.745	0.21177	353.2795	1.6259	783.678	-1084.5348	761.4889	146547.7812	628.367	-1.2464	727.5177	-869.7708	6833940	-1.2145	224.32	84.308	80.387	173.9424	171.0641	32527.2383	128.4548	4.3688	160.3353	1575300
002	2019-01-22t1645	1548197215.01	larva	0	-50.0205	-238.0204	144.936	29.9159	2958.2863	9462.4715	55871.7458	0	1543.0522	0	-0.079911	0	-0.40128					0	1.3158	0	1240.618	0	1.4564	0	0	0				0	-0.5527	0	0
002	2019-01-22t2045	1548211608.87	larva	3.9983	-46.0222	-234.0221	139.7266	29.8358	2838.9549	9088.7888	53385.2785	0	0.53066	0	-0.5438	0	-0.72407					0	0.13025	0	0.62915	0	0.843	0	0	0				0	-0.65225	0	0
002	2019-01-23t0045	1548226008.69	larva	7.9982	-42.0222	-230.0221	139.7266	29.7758	2839.2616	9091.3814	53390.2848	0	-0.32062	0	-1.0073	0	-1.0472					0	-0.67	0	-0.49962	0	0.30075	0	0	0				0	-0.75591	0	0
002	2019-01-23t0445	1548240408.69	larva	11.9982	-38.0222	-226.0221	139.7266	29.7154	2839.5694	9094.1095	53395.8672	0	-0.82151	0	-1.4696	0	-1.3705					0	-1.284	0	-1.1418	0	-0.18525	0	0	0				0	-0.86414	0	0
002	2019-01-23t0845	1548254808.51	larva	15.9982	-34.0223	-222.0222	151.201	29.7829	2956.7707	9452.5626	54146.2515	389.64	-0.012684	216.142	1.2869	216.5393	1.3779	365.9423	0.76529	364.28	6221.0186	308.4272	0.62219	351.956	0.45977	349718	-0.46344	128.793	53.3038	53.1678	87.4601	83.8071	1486.8218	72.2505	0.47122	80.2093	86245.5
002	2019-01-23t1245	1548269268.47	larva	20.0149	-30.0056	-218.0055	261.5603	28.3259	5892.7698	18628.1124	113792.6687	609.544	0.13698	209.688	0.72865	160.1988	0.26743	506.8298	0.62893	489.653	16218.5527	409.536	0.71108	469.1184	0.44323	668905	-0.7369	102.915	49.2334	49.1047	84.7573	83.6677	2712.2334	68.7402	0.3333	78.2123	157055
002	2019-01-23t1645	1548283668.02	larva	24.0147	-26.0057	-214.0056	437.7678	49.5206	17498.5629	55339.573	596222.2443	320.727	-0.97247	174.379	-0.25431	175.0522	0.16896	294.7927	-1.015	292.9697	27415.7168	254.6011	-0.91066	283.4657	-0.99181	1613880	-0.72736	127.045	54.4064	54.0548	88.7845	86.1958	8256.959	73.6096	0.36802	82.4771	503531
002	2019-01-23t2045	1548298066.71	larva	28.0144	-22.0061	-210.006	553.9356	54.6494	23120.1911	72988.1473	837387.1113	689.013	-0.44707	197.879	-0.36307	159.5084	-0.36784	570.819	-0.33217	560.8072	70210.7344	386.3738	-0.54279	518.55	-0.37563	2415500	-0.78259	207.03	55.256	54.846	88.6652	86.5919	10905.8145	74.2251	0.31069	82.7003	674510
002	2019-01-24t0045	1548312467	larva	32.0144	-18.006	-206.0059	637.0437	47.744	24710.2556	77958.6769	806071.564	708.095	-0.7209	258.166	0.069914	237.6566	0.44638	621.1398	-0.5955	617.2972	81369.3203	464.8258	-0.53466	574.6387	-0.57229	3372160	-0.7781	106.231	54.6058	54.2388	86.941	85.0688	11389.2676	73.6997	0.22161	82.355	713261
002	2019-01-24t0445	1548326867.06	larva	36.0145	-14.006	-202.0059	841.065	46.7451	30324.1257	95513.0817	947668.8794	989.837	-0.45931	339.788	0.81198	311.1414	1.1978	853.936	-0.22215	841.7786	137483.6875	670.85	0.1779	796.4231	-0.1257	5462430	-0.35843	220.408	57.5618	57.2376	91.3904	88.5038	14713.8477	76.8669	0.21555	85.4923	925364
002	2019-01-24t0845	1548341288	larva	40.0203	-10.0002	-198.0001	915.6323	53.4943	37513.9187	118105.9382	1300805.9208	1132.78	-0.4837	241.194	-1.1015	192.4433	-0.85514	768.5123	-0.8693	741.4992	152165.4375	519.9336	-1.0714	673.8336	-0.95355	4773950	-0.95933	271.021	49.5986	49.2655	83.8748	81.51	16607.2031	69.0289	-0.081447	78.0895	981705
002	2019-01-24t1245	1548355687.53	larva	44.0201	-6.0003	-194.0002	873.6932	69.1127	43866.0092	138320.074	1893137.6313	1196.04	-0.65199	348.592	0.01518	293.0546	0.3062	1019.1511	-0.48062	1002.4224	235423.9062	754.4275	-0.27273	958.5026	-0.34353	8020740	-0.19885	114.475	56.3092	56.0686	89.0558	88.0937	20571.8848	75.234	-0.0081995	83.9088	1295620
002	2019-01-24t1645	1548370088.71	larva	48.0205	-2	-189.9999	927.7897	70.3356	51737.2705	163285.3219	2402564.2581	1885.14	0.17098	380.342	0.0589	302.3258	0.18036	1473.6515	0.40119	1418.5133	399359.5625	921.6338	0.12859	1248.1045	0.2018	10295900	0.10156	198.154	52.3939	52.1706	86.376	84.8336	23407.9043	71.8498	-0.15196	81.1925	1418300
002	2019-01-24t2045	1548384488.55	adult	52.0204	2	-185.9999	1051.5957	65.6437	59489.5192	187546.2138	2785222.1021	2408.28	0.65755	460.07	0.82475	341.2781	0.51351	1755.8466	0.74387	1722.5208	547824.125	1233.3565	1.182	1586.7292	0.85406	14309600	0.89409	270.468	55.7005	55.345	89.5021	86.4705	27924.6426	75.2669	-0.076613	83.6449	1732450
002	2019-01-25t0045	1548398887.99	adult	56.0203	5.9998	-182.0001	1104.1351	70.6044	61244.1239	192863.822	2914109.993	3373.31	1.7415	501.069	1.0336	289.2894	-0.4608	2384.7913	1.8693	2309.4043	765518	1517.6236	2.0617	2097.6858	1.9686	16060200	0.96896	323.697	50.6025	50.3557	84.9675	82.8722	27274.5605	69.9321	-0.26247	78.9601	1621910
002	2019-01-25t0445	1548413287.5	adult	60.0201	9.9997	-178.0002	1127.8106	73.3455	63045.37	198621.7948	3010178.7888	3129.46	1.1066	527.069	1.042	352.4119	0.24225	2391.0044	1.5426	2358.0804	789031.4375	1542.3221	1.7933	2094.7913	1.612	17378000	0.93469	387.786	47.8632	47.4661	82.2711	79.045	27149.4727	67.3749	-0.35803	76.02	1578100
002	2019-01-25t0845	1548427688.26	adult	64.0203	13.9999	-174	1135.6232	70.8523	66397.3518	209192.694	3271851.7614	2601.45	0.15924	579.816	1.4277	419.6723	0.96746	2096.5364	0.59629	2058.2153	727498.125	1500.3326	1.2864	1913.8806	0.82428	20113200	1.3133	256.58	53.0978	52.7187	86.8975	84.525	30153.4355	72.2166	-0.2084	80.7664	1841910
002	2019-01-25t1245	1548442088.17	adult	68.0203	17.9999	-170	1170.8319	72.1049	69210.2244	217955.7216	3491355.1942	2489.31	-0.17857	597.887	1.3607	446.6189	1.1281	2021.7317	0.20091	2000.2702	731866.875	1518.3607	1.079	1877.6648	0.48239	21637500	1.3817	164.123	55.3767	54.9857	88.8485	87.1379	32163.1562	74.5996	-0.13933	83.3774	2004080
002	2019-01-25t1645	1548456488.76	adult	72.0205	22	-165.9999	1108.7697	73.0825	67054.481	211345.6329	3426808.958	2737.09	-0.024289	590.395	0.99831	482.716	1.4059	2052.9792	0.073863	1995.8284	720595.75	1471.049	0.64779	1822.5084	0.13244	20673300	0.8334	238.244	55.1041	54.7955	88.4615	86.6038	31049.9766	74.0082	-0.1711	83.1723	1929520
002	2019-01-25t2045	1548470888.12	adult	76.0203	25.9999	-162	1140.7423	80.9729	69993.1455	220491.6813	3714859.2647	4649.76	2.2329	601.086	0.91062	421.6924	0.5061	2978.5867	1.8627	2827.5088	1090162.75	1687.9436	1.3132	2420.91	1.4923	21966700	0.92583	205.098	51.026	50.6418	84.497	82.4686	30925.8867	69.9116	-0.32175	78.6395	1864740
002	2019-01-26t0045	1548485288.92	adult	80.0205	30.0001	-157.9998	961.3477	80.8791	65702.1483	207503.902	3721469.6079	2074.06	-1.0967	563.655	0.28123	465.985	0.91757	1809.5184	-0.72132	1796.1145	620664.8125	1366.7509	-0.10173	1729.4118	-0.40229	19288300	0.05275	136.945	54.8137	54.464	87.462	85.7975	29999.4727	74.2687	-0.19375	82.737	1875730
002	2019-01-26t0445	1548499688.31	adult	84.0204	33.9999	-154	1176.2086	78.5258	71151.1466	224068.6096	3698531.4626	4652.34	1.9989	621.897	0.84181	422.8627	0.33174	2995.7966	1.6408	2818.9902	1114436.375	1636.5172	0.83285	2461.5099	1.335	23105300	0.87296	248.137	54.9858	54.7593	91.4373	88.733	34014.6914	75.1514	-0.18345	84.8284	2042890
002	2019-01-26t0845	1548514087.5	adult	88.0201	37.9997	-150.0002	1169.3637	79.4042	70937.392	223547.9818	3718034.235	3444.92	0.44565	637.649	0.92378	450.4835	0.58239	2570.4521	0.69117	2490.6035	953637.75	1686.6159	0.94639	2274.6437	0.79552	23619800	0.90017	181.829	55.7898	55.4664	90.9516	89.0871	33743.043	75.8357	-0.18154	85.3963	2066570
002	2019-01-26t1245	1548528488.32	adult	92.0204	41.9999	-146	1105.2544	76.5572	65711.7207	207049.7526	3345646.6269	3511.26	0.4835	624.405	0.70733	423.5875	0.24935	2456.8557	0.4137	2361.0911	845158.375	1641.4252	0.72945	2151.3509	0.44493	21443900	0.30083	193.882	57.1338	56.7393	93.5563	91.6845	32183.377	77.7747	-0.13919	87.6743	1962150
002	2019-01-26t1645	1548542888.51	adult	96.0204	46	-141.9999	910.877	124.5738	72077.6405	230198.8973	5009329.9607	1927.82	-1.5083	530.171	-0.37494	394.9008	-0.074847	1697.194	-1.1831	1684.8815	636447.75	1311.9801	-0.52562	1591.9476	-0.97366	19854900	-0.11784	204.12	56.7531	56.4005	92.4662	90.0764	34674.8164	77.0503	-0.18675	86.4371	2125400
002	2019-01-26t2045	1548557288.42	adult	100.0204	49.9999	-138	1066.4823	77.0555	63535.604	200238.2774	3289673.5161	2795.87	-0.45656	494.166	-0.77323	395.9455	-0.061471	1876.9371	-0.83018	1831.1573	623143.125	1122.43	-1.2301	1618.7406	-0.92179	16401400	-0.96863	167.985	60.9137	60.4919	99.0651	96.5396	32889.625	81.4015	-0.065213	91.5291	2021730
002	2019-01-27t0045	1548571688.89	adult	104.0205	54.0001	-133.9998	939.3332	80.3364	57640.1894	181696.8378	3081145.4162	2741.93	-0.54341	460.794	-1.122	399.7931	-0.0055232	1681.0698	-1.2493	1584.033	506002	1093.5924	-1.321	1441.3359	-1.3695	13870400	-1.5676	154.136	58.6033	58.1433	95.7042	93.7919	28806.957	79.7225	-0.14685	89.4247	1764020
002	2019-01-27t0445	1548586088.18	adult	108.0203	57.9999	-130	1105.0544	74.4142	63922.7837	201290.5883	3213410.0531	2016.65	-1.4704	428.674	-1.4412	344.5338	-0.56193	1596.0728	-1.4302	1570.0883	534684.375	1018.4995	-1.57	1428.6342	-1.3971	14324100	-1.4142	285.091	59.8202	59.3754	100.0985	96.4281	33532.9883	80.272	-0.15484	91.1984	1998890
002	2019-01-27t0845	1548600488.16	adult	112.0203	61.9999	-126	1141.0688	76.7162	70124.2711	220860.0496	3691460.1442	2639.44	-0.69695	436.407	-1.321	337.3988	-0.60186	1890.5186	-0.81958	1855.8348	693820.3125	1046.7184	-1.4324	1631.632	-0.88904	15979500	-0.95748	188.38	60.9097	60.4046	105.4737	100.8608	38708.8633	82.4342	-0.10937	94.7115	2230270
002	2019-01-27t1245	1548614888.21	adult	116.0203	65.9999	-122	1075.5463	74.5703	64705.7165	203820.9599	3332677.6531	2511.72	-0.85879	466.758	-0.9537	389.2735	-0.0073584	1900.8722	-0.79268	1856.8297	642494.8125	1087.1989	-1.2471	1596.7862	-0.95973	15769400	-0.94026	241.972	63.472	62.8487	105.0983	102.4784	35523.2344	85.275	-0.041455	96.5561	2144400
002	2019-01-27t1645	1548629288.03	adult	120.0203	69.9998	-118.0001	1137.3092	80.9343	71880.1224	226438.5219	3894862.7471	3910.7	0.84077	453.848	-1.0418	335.6368	-0.53444	2391.6074	0.196	2303.4432	899244.375	1187.7667	-0.84808	1988.1804	-0.016695	17020200	-0.57801	210.027	60.7224	60.0612	109.1927	103.8461	41056.457	82.9065	-0.1525	96.4943	2277210
002	2019-01-27t2045	1548643688.6	adult	124.0204	74	-113.9999	1066.1741	77.7507	63803.3943	200977.8075	3295595.9918	3305.6	0.096912	506.46	-0.43334	400.807	0.21834	2397.4214	0.20435	2316.2449	800738.75	1273.968	-0.50219	2069.0892	0.17834	16873700	-0.53909	299.695	61.6768	60.9222	114.3032	108.4929	38177.2578	83.3056	-0.16988	97.8801	2054890
002	2019-01-28t0045	1548658087.83	adult	128.0202	77.9998	-110.0001	1076.7185	79.6067	64326.1148	202617.3641	3371017.9726	2630.3	-0.67963	513.239	-0.30499	409.817	0.3655	2114.541	-0.33196	2091.5126	710485.8125	1280.812	-0.42617	1850.856	-0.2988	17237600	-0.38324	300.284	62.8389	62.2002	111.2574	107.3292	37382.4727	85.4174	-0.12896	99.3707	2110510
002	2019-01-28t0445	1548672489.22	adult	132.0206	82.0002	-105.9997	1074.0133	75.7418	63849.8008	201083.8707	3309860.4644	3308.36	0.099017	507.79	-0.30485	388.9801	0.18646	2281.1553	-0.0021376	2226.6777	761905.875	1317.9108	-0.24758	1971.9236	-0.004146	16937400	-0.37608	239.839	64.5082	63.7131	114.1555	109.5732	38127.9336	87.0336	-0.10461	101.0162	2151670
002	2019-01-28t0845	1548686888.53	adult	136.0204	86	-101.9999	1061.0538	77.6538	62261.1973	196112.7371	3201740.8573	3301.38	0.096213	545.116	0.14085	434.4746	0.73505	2407.2119	0.24467	2356.8265	784751.0625	1364.8407	-0.03399	2120.5681	0.34531	17734300	-0.14374	170.808	62.0199	61.2599	113.3808	108.999	36962.1289	84.2685	-0.23519	98.9068	2017690
002	2019-01-28t1245	1548701288.08	adult	140.0203	89.9998	-98.0001	1080.8038	77.4002	65749.258	207102.1258	3457568.4942	3353.83	0.16228	531.073	0.052098	418.9631	0.60666	2415.595	0.27771	2351.8839	830964.6875	1309.655	-0.16402	2066.4597	0.25423	18226400	0.017045	313.325	64.7691	64.1825	114.0841	109.5484	39244.918	87.7804	-0.14534	102.1773	2222880
002	2019-01-28t1645	1548715689.31	adult	144.0206	94.0002	-93.9997	1129.3602	75.2214	68604.8473	216129.3763	3584269.7042	2312.68	-0.89944	503.294	-0.1761	416.6418	0.61971	1857.9204	-0.66952	1823.3514	666993.4375	1160.5597	-0.6026	1654.8971	-0.5777	18020400	0.039127	222.567	65.5886	64.8635	114.0854	109.4856	40956.6719	88.9182	-0.14136	102.954	2348400
002	2019-01-28t2045	1548730088.17	adult	148.0203	97.9999	-90	1094.5306	74.3007	64148.4032	202053.9017	3282921.8809	4085.74	0.94695	580.789	0.68042	454.8905	1.0877	2755.7991	0.91109	2625.8956	925948.5	1486.015	0.55439	2332.6343	0.88328	19468600	0.36865	374.461	65.4199	64.5063	122.0568	117.1229	41011.082	88.6433	-0.18876	105.3234	2192940
002	2019-01-29t0045	1548744488.33	adult	152.0204	101.9999	-86	1105.4671	76.3266	66804.9609	210438.7147	3517630.0421	3475.32	0.34752	570.506	0.63207	440.3485	0.96444	2654.6375	0.76643	2607.9722	926468.5	1443.0909	0.47398	2299.9552	0.85124	19899800	0.49897	192.617	65.043	64.0288	119.0367	114.703	41543.793	89.2883	-0.20431	105.5946	2268760
002	2019-01-29t0445	1548758888.43	adult	156.0204	105.9999	-82	1113.0885	73.31	67282.5384	211956.4183	3471395.0582	2865.1	-0.22738	548.078	0.46014	443.447	1.04	2247.8062	0.12552	2192.4337	791227.75	1345.799	0.21387	1971.8412	0.22	19254500	0.4342	324.958	64.7785	63.8421	116.5762	110.6952	41034.832	88.4008	-0.27739	103.9769	2275730
002	2019-01-29t0845	1548773288.09	adult	160.0203	109.9998	-78.0001	1105.106	81.8386	68362.4423	215360.845	3689842.0877	3221.74	0.1601	555.719	0.60069	434.0031	0.97385	2378.1345	0.38776	2325.0005	848994	1433.4265	0.57963	2095.5829	0.52482	19834200	0.5911	235.283	62.7517	61.8563	115.4457	111.4734	41214.1016	87.0661	-0.36866	103.2309	2239670
002	2019-01-29t1245	1548787689.96	adult	164.0208	114.0004	-73.9995	1120.6109	77.7597	68077.054	214431.3407	3580343.986	3854.85	0.8129	561.973	0.72923	419.7465	0.85181	2702.874	0.96865	2606.0634	962223.125	1441.6452	0.68122	2291.6692	0.9803	19981500	0.67196	219.66	63.7103	62.7818	120.3935	113.3758	42860.0898	87.3501	-0.40091	103.2639	2265280
002	2019-01-29t1645	1548802089.12	adult	168.0206	118.0001	-69.9998	1120.8162	78.7395	68456.2613	215671.8144	3629043.2688	3457.77	0.46937	541.644	0.58281	414.7961	0.83539	2668.8357	0.96527	2635.5507	955443.1875	1404.1758	0.63062	2297.6128	1.0532	19353000	0.62153	208.042	65.4487	64.2773	123.5214	117.5052	44220.6562	90.6511	-0.31978	107.7394	2338480
002	2019-01-29t2045	1548816488.58	adult	172.0204	122	-65.9999	1116.7661	80.6434	71228.1709	224529.9045	3910844.4172	4472.54	1.5033	546.518	0.6992	413.6787	0.86323	2628.5266	0.96648	2464.5183	977811.9375	1345.7151	0.50792	2193.2696	0.90932	20306400	0.84702	427.035	63.8428	63.1509	111.4153	107.9199	41446.4883	88.8842	-0.42821	102.3919	2372140
002	2019-01-30t0045	1548830888.95	adult	176.0205	126.0001	-61.9998	1138.9978	77.79	68699.869	216399.6534	3551122.5643	3256.26	0.37236	574.184	1.0585	452.5191	1.3632	2444.8972	0.7254	2394.321	877718.125	1382.1051	0.71002	2162.3043	0.91843	20588500	0.9584	220.833	68.1761	67.0734	127.4745	120.3237	45763.3516	92.6856	-0.32573	110.872	2444590
002	2019-01-30t0445	1548845288.67	adult	180.0205	130	-57.9999	1167.0957	84.0903	70939.3075	223991.4802	3662860.1164	2891.11	0.062205	480.508	0.12353	396.9498	0.74348	2126.5125	0.25862	2102.168	788936.125	1132.2786	-0.083722	1813.8651	0.26088	17813400	0.54609	306.351	62.5488	61.5432	118.8178	114.1004	44081.4062	87.8278	-0.54998	105.3597	2318810
002	2019-01-30t0845	1548859688.53	adult	184.0204	134	-53.9999	775.8785	145.2723	61508.7531	198754.8594	4825305.6177	4074.89	1.297	593.07	1.3987	469.6685	1.6598	2954.7622	1.7278	2868.2906	945523.875	1360.7502	0.79115	2491.8213	1.7747	18958700	0.80499	364.499	71.1027	69.7159	141.3587	134.8252	45234.7734	98.3747	-0.19235	122.8839	2272940
002	2019-01-30t1245	1548874088.79	adult	188.0205	138	-49.9999	1131.3564	78.572	69572.2964	219177.5122	3625743.0518	1811.83	-0.93579	481.189	0.2415	458.9798	1.5744	1472.8805	-0.74457	1449.0695	536128.5	942.9829	-0.63112	1328.6557	-0.65471	17477800	0.61187	215.995	65.714	64.8042	113.3316	111.1034	41252.7148	90.2811	-0.5353	104.7888	2386860
002	2019-01-30t1645	1548888490.45	adult	192.021	142.0005	-45.9994	878.5654	87.1431	59658.065	188743.3216	3508751.6432	3795.2	1.1546	541.104	0.95918	449.8163	1.5045	2408.24	0.9556	2331.7063	748962.625	1221.865	0.43887	2023.2125	0.93199	16808900	0.55619	314.538	67.3907	66.2424	125.8969	120.5251	39153.9414	93.7213	-0.44437	112.1453	2093420
002	2019-01-30t2045	1548902888.46	adult	196.0204	146	-42	1046.2341	77.1716	65855.7231	207578.9122	3552210.5052	3170.09	0.56746	558.638	1.2174	480.6988	1.9357	2177.79	0.62119	2127.3903	749159.75	1236.3195	0.5623	1866.0523	0.65932	19190900	1.0358	328.798	72.5322	71.6909	131.1837	124.93	45127.2109	97.8849	-0.32481	115.8555	2491700
002	2019-01-31t0045	1548917288.02	adult	200.0203	149.9998	-38.0001	685.1731	92.7422	49569.5148	157957.5154	3013595.1596	2153.37	-0.46983	523.573	0.88428	484.3919	2.0335	1699.7321	-0.18997	1663.208	440230.5938	1109.4709	0.15625	1542.5213	-0.01132	13515000	0.085653	184.015	69.7168	68.328	129.9186	126.6965	33648.9062	98.9604	-0.31896	117.7702	1799600
002	2019-01-31t0445	1548931688.46	adult	204.0204	154	-34	849.4696	74.2837	55530.4523	175637.7955	2982259.2121	2648.39	0.11903	568.382	1.4608	532.1572	2.7052	1849.3066	0.15106	1804.1757	536298.9375	1153.1237	0.38868	1648.5918	0.30211	16463200	0.67132	192.662	78.812	77.508	140.9866	136.3203	40886.1055	108.4995	0.01568	127.3227	2282790
002	2019-01-31t0845	1548946087.61	adult	208.0202	157.9997	-30.0002	641.1263	99.4298	42640.1925	136155.691	2445513.0111	3035.72	0.61143	528.855	1.0731	398.6203	1.0331	1927.2081	0.368	1797.2075	429767.4062	1183.5411	0.57693	1596.9943	0.24794	11751200	-0.13883	270.456	80.4972	78.2386	154.3653	149.9963	34423.4648	114.5892	0.22656	137.6172	1788650
002	2019-01-31t1245	1548960488.35	adult	212.0204	161.9999	-26	649.0289	69.0464	35019.9694	110895.4437	1581448.0288	2342.56	-0.12643	507.161	0.88483	387.0313	0.93036	1778.8265	0.14111	1738.801	325525.25	1117.794	0.3884	1514.2884	0.11106	9276480	-0.56456	267.896	80.1056	77.7317	156.973	150.8006	28726.0664	113.6166	0.16542	138.0594	1465210
002	2019-01-31t1645	1548974888.45	adult	216.0204	166	-22	830.477	84.2677	52356.0348	165411.9932	2830258.1016	2293.25	-0.13787	496.407	0.82109	438.9049	1.6827	1602.2482	-0.15755	1537.6747	439016	1045.0652	0.1615	1416.0874	-0.074733	13561800	0.28829	242.736	82.5039	80.5118	150.7334	146.4807	41300.9414	116.2315	0.24989	135.853	2254010
002	2019-01-31t2045	1548989291.06	adult	220.0211	170.0007	-17.9992	565.3402	84.1079	32623.2676	103575.0309	1680698.7586	2248.7	-0.14525	460.942	0.45213	328.7844	0.22997	1637.7969	-0.024185	1577.8955	278425.4688	1010.0397	0.078987	1396.5669	-0.065752	7805600	-0.79926	211.94	80.8038	78.9486	153.1412	149.2245	26034.0039	111.7489	0.037861	135.4259	1368330
002	2019-02-01t0045	1549003688.37	adult	224.0204	173.9999	-14	567.2047	84.2092	32815.216	104198.0773	1704435.5356	1882.3	-0.55291	463.533	0.54119	353.2552	0.60859	1493.0598	-0.28148	1465.1064	255313.2188	1014.1277	0.15785	1330.3933	-0.18388	7922230	-0.75672	209.515	82.9413	80.892	155.3958	151.2799	26572.6797	115.096	0.15449	138.6973	1417550
002	2019-02-01t0445	1549018088.03	adult	228.0203	177.9998	-10.0001	562.7151	86.2176	35412.7835	112986.1559	1883597.5076	1753.58	-0.67929	482.151	0.83538	446.2493	1.9784	1440.4631	-0.34726	1412.1948	266485.6875	968.2644	0.021533	1300.0097	-0.21005	8904850	-0.5335	214.19	86.0877	84.0428	153.4563	150.0443	28389.4141	120.5848	0.37244	141.0338	1589950
002	2019-02-01t0845	1549032489.42	adult	232.0207	182.0002	-5.9997	535.0222	86.8247	31140.7063	99127.7183	1629279.199	2112.28	-0.17635	494.814	1.0631	419.1606	1.6479	1552.6399	-0.03183	1506.8822	249975.0312	1009.2954	0.26781	1365.8162	0.040058	7962040	-0.70933	206.059	87.3543	84.6506	159.4203	155.5947	25666.6758	123.845	0.50026	146.6826	1405620
002	2019-02-01t1245	1549046888.44	adult	236.0204	185.9999	-2	527.797	69.6967	25889.8455	82090.0243	1106048.6208	1942.8	-0.35463	519.05	1.4513	463.6786	2.3641	1492.9331	-0.11175	1435.1115	203038.9062	1059.1177	0.5683	1348.3494	0.058018	7045060	-0.89056	214.506	89.5254	86.6586	164.7277	162.5492	22402.9629	125.7803	0.57341	149.7181	1215130
002	2019-02-01t1645	1549061288.15	dead	240.0203	189.9999	2	543.4477	96.5867	32946.2509	105140.6746	1869681.5653	1878.65	-0.39798	510.173	1.4106	498.3368	2.9564	1323.0566	-0.47539	1275.4166	223596.5625	936.1254	0.065379	1137.9313	-0.52385	8619880	-0.519	232.258	89.3077	87.2865	153.2149	150.8023	25893.3242	123.8133	0.46211	141.9913	1508940
003	2019-01-22t1645	1548197219.45	egg	-1.9992	-66.0203	-186.0205	153.7884	31.0314	3303.3119	10560.3222	65345.2925	0	1772.747	0	0.15219	0	-0.23987					0	2.2413	0	1435.4015	0	1.7961	0	0	0				0	-0.50434	0	0
003	2019-01-22t2045	1548211613.38	larva	1.9992	-62.022	-182.0222	147.6641	30.9314	3118.5613	9978.8132	60941.0183	0	1.4656	0	-0.3119	0	-0.56267					0	0.65131	0	2.0568	0	1.1396	0	0	0				0	-0.60199	0	0
003	2019-01-23t0045	1548226013.22	larva	5.9991	-58.0221	-178.0223	147.6061	36.6532	3316.3021	10709.3036	72862.7234	231.607	1.2142	166.228	1.6966	165.9707	1.4318	218.3312	3407.2909	217.2176	4148.292	199.236	1.8105	211.4898	2.1097	300375	0.72707	94.385	55.6565	55.4226	87.5736	86.7526	1663.8987	75.9902	0.69294	83.2187	100571
003	2019-01-23t0445	1548240413.18	larva	9.9991	-54.0221	-174.0223	138.4505	36.5452	2562.7487	8545.8223	48249.3511	235.276	0.32363	170.143	1.2934	169.5575	1.1735	227.1721	2242.1	226.5733	3407.5815	202.4245	0.86667	218.7476	0.82053	241093	0.174	99.8702	57.114	56.914	87.9014	87.1431	1318.5209	77.7375	0.66824	84.0994	80930.6
003	2019-01-23t0845	1548254812.95	larva	13.999	-50.0221	-170.0223	147.9524	36.9024	3354.5032	10846.6115	73233.8899	252.277	-0.19686	172.987	0.87482	172.949	0.91349	231.0439	0.35739	229.2289	4389.8345	206.9415	0.15164	222.4851	0.018936	316913	-0.25914	104.337	57.5093	57.2306	89.5392	87.5734	1701.2455	77.1823	0.59966	85.7086	105357
003	2019-01-23t1245	1548269273.06	larva	18.0157	-46.0054	-166.0057	263.1525	35.4956	6847.5659	21685.5709	160028.9554	1263.14	2.2287	216.875	1.0655	217.6748	1.2403	374.9299	0.31525	324.5673	13872.4062	287.9349	0.13663	313.4868	-0.085891	801137	-0.47144	1657.53	57.0014	55.7068	176.3128	90.4151	6523.5742	76.2843	0.52149	86.1946	210563
003	2019-01-23t1645	1548283672.59	larva	22.0156	-42.0056	-162.0058	183.568	36.9151	4230.7644	13555.2903	94580.1797	261.221	-0.96157	177.321	0.018144	176.9524	0.35156	232.7834	-1.0755	230.4238	5354.0176	209.6493	-0.97291	222.7584	-1.0676	406775	-1.0473	110.755	59.6966	59.549	94.4969	93.0617	2173.4292	79.5622	0.52837	89.077	136944
003	2019-01-23t2045	1548298071.16	larva	26.0152	-38.006	-158.0062	364.7861	31.9601	9331.0715	29438.4681	205908.6634	946.751	0.3212	331.791	1.8489	338.4126	2.3622	697.6987	0.4564	671.6019	35582.6328	533.8074	0.64885	634.9157	0.38243	1665590	-0.89826	116.817	57.7089	57.3074	89.0881	87.527	4543.4922	76.5023	0.3971	84.8045	289698
003	2019-01-24t0045	1548312471.42	larva	30.0153	-34.0059	-154.0061	602.5983	55.2677	24606.5641	77640.3117	868585.5255	588.478	-0.82265	210.738	-0.4014	191.4415	-0.064639	514.6125	-0.77362	510.0467	66899.6328	399.8992	-0.69318	484.2263	-0.73622	2734530	-0.84248	125.009	56.4352	55.979	92.7861	90.894	12062.1992	76.7941	0.33268	86.5082	732304
003	2019-01-24t0445	1548326871.45	larva	34.0153	-30.0059	-150.0061	601.4682	48.9198	24685.7419	77976.4592	839633.5707	680.198	-0.91941	278.319	0.1374	256.6519	0.56409	596.2156	-0.88117	591.1415	78104.2422	480.3186	-0.6677	565.1554	-0.80767	3623990	-0.86244	133.676	57.3592	57.2091	91.0664	89.4107	11929.6953	76.4084	0.24598	85.8001	746874
003	2019-01-24t0845	1548341292.46	larva	38.0211	-26.0001	-146.0003	649.4043	48.5468	26270.6221	82897.5963	883747.7427	963.522	-0.65304	365.612	0.96003	342.9889	1.5039	823.1649	-0.52028	811.0397	114419.9219	666.2989	-0.077331	773.6189	-0.41144	5073970	-0.68073	222.006	57.5348	57.2768	90.8381	88.4002	12626.4932	76.9037	0.17259	85.0553	798468
003	2019-01-24t1245	1548355691.93	larva	42.021	-22.0002	-142.0004	659.574	45.0555	24285.9109	76606.2043	740449.1308	1517.41	0.049566	388.129	0.82969	329.1808	0.99131	1097.6519	-0.071092	1061.9937	141597.0938	778.1761	0.067959	994.0087	-0.02668	4990180	-1.0514	104.441	56.3471	56.0429	87.7576	86.7651	11320.7363	75.2349	0.03549	83.8761	724454
003	2019-01-24t1645	1548370093.16	larva	46.0213	-17.9999	-138.0001	937.0555	56.6771	42527.3416	133905.072	1637360.5894	1052.62	-1.0254	329.63	-0.46438	280.5537	-0.00063725	847.7827	-1.1208	831.9704	189903.3125	633.7371	-1.069	771.6217	-1.132	7373150	-0.64408	213.357	59.8026	59.4842	93.285	91.8573	20895.8398	79.4564	0.10355	87.9334	1337660
003	2019-01-24t2045	1548384493.07	larva	50.0213	-13.9999	-134.0001	929.2849	66.204	46431.2356	146409.9946	1956483.5588	1838.59	-0.048397	367.566	-0.31203	277.9706	-0.29143	1309.4327	-0.21114	1261.2218	319501.5938	844.8111	-0.41957	1118.9759	-0.36833	8956850	-0.53631	353.412	51.7157	51.2065	90.3384	85.826	22042.5723	72.2773	-0.14688	82.1132	1260210
003	2019-01-25t0045	1548398892.42	larva	54.0211	-10.0001	-130.0003	978.7011	71.3698	54947.2314	173254.0283	2621196.0285	1832.98	-0.31973	380.286	-0.49454	239.9079	-1.062	1483.368	-0.11037	1456.7008	427210	972.5798	-0.1802	1357.5541	0.021941	10930900	-0.32442	237.622	50.7055	50.2663	86.9732	83.805	25048.2891	70.8032	-0.22172	80.0792	1457480
003	2019-01-25t0445	1548413291.9	larva	58.021	-6.0002	-126.0004	1076.0281	63.4378	56658.9581	178470.3407	2502344.7954	2293.61	0.097659	470.715	0.4438	320.1815	-0.10966	1759.1978	0.20846	1721.3086	522481.75	1152.8567	0.295	1565.9519	0.3166	13968500	0.18216	235.164	57.9325	57.7115	91.5211	89.438	27181.7559	77.2508	-0.031742	86.1187	1719150
003	2019-01-25t0845	1548427692.66	larva	62.0212	-2	-122.0002	1161.4758	68.7248	66417.0453	209129.0479	3196446.5876	2086.19	-0.40698	458.975	-0.030932	330.6687	-0.14343	1555.2169	-0.5209	1499.9815	541215.5	1098.9742	-0.23836	1395.0372	-0.42958	15929700	0.37297	263.224	56.2663	55.9056	91.1913	88.4775	31734.5879	75.7833	-0.087954	84.9098	1952830
003	2019-01-25t1245	1548442092.63	adult	66.0212	2	-118.0002	1052.7202	77.1197	65668.9016	207112.4892	3432857.3249	1833.73	-0.92784	451.407	-0.40388	373.4255	0.26494	1520.3011	-0.81993	1484.3815	521463.3125	1053.757	-0.68643	1389.7358	-0.67345	15456600	-0.082868	317.733	56.9154	56.5819	92.212	89.9298	31628.7188	77.3713	-0.044309	86.3573	1948840
003	2019-01-25t1645	1548456493.17	adult	70.0213	6.0001	-114.0001	1153.9346	72.0238	68268.2247	214992.0037	3435497.512	2110.71	-0.72512	521.338	0.26593	389.4824	0.32117	1788.438	-0.43533	1782.1011	638472.375	1264.9287	-0.042164	1645.058	-0.2003	18594000	0.46696	346.618	57.554	57.2589	91.4179	88.68	32636.1934	77.0253	-0.06657	85.5201	2052720
003	2019-01-25t2045	1548470892.63	adult	74.0212	10	-110.0002	1215.1464	76.8987	73202.2884	230628.6279	3731894.8713	3810.48	1.2939	543.769	0.33211	289.467	-1.0403	2587.4717	1.0817	2481.6448	991001.625	1390.6347	0.26217	2143.4308	0.90836	20787700	0.78413	179.798	54.3252	54.0581	89.1465	87.0963	34143.0977	74.8427	-0.15245	83.8113	2076800
003	2019-01-26t0045	1548485293.39	adult	78.0214	14.0002	-106	1355.3147	78.551	79503.0284	250191.6812	4091145.3033	2247.29	-0.81099	546.018	0.17841	386.5262	0.051964	1781.3307	-0.75102	1742.6854	741033.5625	1379.0546	0.048237	1667.1371	-0.46964	22673400	1.0509	354.744	59.6488	59.3468	94.7713	92.3474	39424.8594	79.5532	-0.011271	88.7305	2476920
003	2019-01-26t0445	1548499692.78	adult	82.0212	18	-102.0002	1184.4192	76.0452	73273.5215	230818.4903	3827308.8496	2705.49	-0.33987	553.812	0.12996	388.8252	-0.0020307	2011.517	-0.37617	1942.0143	770411	1389.443	-0.039169	1766.1387	-0.33535	21176600	0.49678	259.013	56.4018	56.1065	91.4153	89.3054	35012.0703	76.2183	-0.13993	85.501	2156690
003	2019-01-26t0845	1548514091.93	adult	86.021	21.9998	-98.0004	1095.2533	74.844	66776.0623	210362.8674	3465765.11	2475.28	-0.70384	548.798	-0.033123	357.0871	-0.41957	1954.6891	-0.56612	1904.5527	682186.5	1396.833	-0.10167	1741.3506	-0.48445	19135500	-0.13917	122.65	57.241	56.954	91.9641	90.712	32095.4805	77.4119	-0.11986	87.3739	1995880
003	2019-01-26t1245	1548528492.92	adult	90.0213	26.0001	-94.0001	1116.3609	74.3698	69108.121	217719.883	3619827.3073	1936.32	-1.4268	496.979	-0.69202	366.1625	-0.35022	1664.0414	-1.2131	1641.8987	600718.9375	1259.2649	-0.67928	1560.323	-0.99451	17921600	-0.52035	160.655	59.3466	59.0971	94.5929	92.8971	34148.0273	79.8729	-0.059056	88.9764	2140100
003	2019-01-26t1645	1548542892.99	adult	94.0213	30.0001	-90.0001	1196.9696	75.5738	69879.3547	219960.2305	3586257.5285	1816.64	-1.6202	441.434	-1.3444	340.7891	-0.64261	1470.6478	-1.646	1446.7576	536786.4375	1049.3342	-1.4933	1325.6719	-1.6151	16110600	-1.0114	201.979	58.2926	58.0189	94.1142	92.028	34351.668	79.2085	-0.10363	88.6368	2127450
003	2019-01-26t2045	1548557293.01	adult	98.0213	34.0001	-86.0001	1087.3653	82.7177	70921.4446	223497.7826	3944474.8222	1678.21	-1.8297	467.167	-1.0623	362.1533	-0.41361	1462.2429	-1.6877	1451.0326	541029.875	1114.8784	-1.253	1359.3122	-1.5546	17273500	-0.74024	287.349	60.4282	60.1111	99.0206	96.0503	36637.6172	81.6333	-0.045962	91.9576	2234330
003	2019-01-27t0045	1548571693.47	adult	102.0214	38.0002	-82	1018.171	77.628	63621.2948	200666.9005	3332325.7696	2265.12	-1.1285	501.321	-0.68134	368.0102	-0.34233	1744.6826	-1.1142	1694.9923	580979.3125	1129.1579	-1.1926	1527.0612	-1.15	16652400	-0.88563	238.46	63.5685	63.3318	99.0277	97.007	32976.2109	84.0036	0.0092555	93.6613	2111560
003	2019-01-27t0445	1548586092.71	adult	106.0212	42	-78.0002	1176.6383	74.4264	68250.802	214990.0173	3418414.7949	2761.29	-0.52653	486.13	-0.82983	291.7537	-1.1307	1924.8136	-0.74635	1859.8944	687158.4375	1285.3867	-0.60197	1684.9226	-0.76276	17347100	-0.69019	352.482	59.3004	58.9465	99.3329	95.6951	35461.8281	81.007	-0.11727	91.8258	2116070
003	2019-01-27t0845	1548600492.73	adult	110.0212	46	-74.0002	576.8456	101.1505	43151.6504	138036.3816	2780523.8193	3010.32	-0.22721	592.562	0.34194	346.0693	-0.52572	2400.4917	0.23568	2324.4478	540110.625	1588.8387	0.52062	2123.1263	0.31323	13317800	-1.6163	136.466	57.2046	56.6678	99.6268	97.0734	22416.0352	79.1634	-0.20685	91.6739	1285670
003	2019-01-27t1245	1548614892.85	adult	114.0212	50.0001	-70.0002	910.5777	72.8415	55553.6747	175283.1268	2833701.7116	3324.76	0.1527	642.454	0.90399	461.3958	0.73788	2444.1006	0.31395	2343.55	711233.25	1627.763	0.67556	2144.975	0.36103	18649200	-0.28715	190.738	65.0804	64.6444	103.784	101.5862	30201.1348	86.8488	0.025866	97.6862	1889150
003	2019-01-27t1645	1548629292.61	adult	118.0212	54	-66.0002	1182.1969	71.3248	65681.4437	206720.7758	3209695.2412	2468.64	-0.90354	505.996	-0.51054	256.7528	-1.4019	2031.4695	-0.52975	2011.2609	698825.5	1463.3752	0.11186	1909.0588	-0.2031	17389100	-0.52209	222.279	61.0827	60.4297	104.4369	101.5895	35926.3047	83.5312	-0.11658	95.7069	2099170
003	2019-01-27t2045	1548643693.26	adult	122.0213	58.0002	-62	1207.1797	75.1093	67608.7506	212841.3116	3334437.1461	2399.55	-0.97532	438.191	-1.1778	231.1591	-1.6397	1808.615	-0.96174	1779.3468	640249.6875	1210.3498	-0.74237	1625.2828	-0.85398	15500100	-0.87974	292.088	57.5453	56.7811	103.4859	99.6309	36634.0156	79.3344	-0.29164	92.5186	2035550
003	2019-01-28t0045	1548658092.43	adult	126.0211	61.9999	-58.0003	993.233	79.1973	60226.2233	189861.7791	3123413.5824	1921.38	-1.513	427.578	-1.2323	244.8655	-1.4544	1660.126	-1.2235	1640.5625	522939.6875	1226.2726	-0.63941	1557.9294	-0.97899	13441800	-1.2488	337.789	61.2116	60.4198	109.8612	106.1325	34606.2656	85.2955	-0.1174	99.0847	1924310
003	2019-01-28t0445	1548672493.84	adult	130.0215	66.0003	-53.9999	1009.3511	72.9714	58927.3466	185693.694	2977528.2864	2654.39	-0.64285	517.539	-0.23175	303.917	-0.76986	2079.2661	-0.39602	2052.6342	640413.9375	1333.2204	-0.22092	1857.1432	-0.2722	15939200	-0.62391	252.85	67.1366	66.2837	117.3943	113.1043	36157.4414	91.5017	0.067373	106.5969	2067670
003	2019-01-28t0845	1548686893.25	adult	134.0213	70.0002	-50	1040.1766	69.7342	57548.5013	181314.4613	2743106.2525	3484.42	0.29513	553.267	0.19736	338.5113	-0.34724	2388.4768	0.19653	2295.0648	721320	1397.0867	0.048707	2043.2172	0.16482	16656100	-0.39867	308.124	67.7797	67.0668	114.0972	111.3657	34457.3594	91.7975	0.046609	105.7359	2040510
003	2019-01-28t1245	1548701292.68	adult	138.0212	74	-46.0002	990.5677	70.8794	57192.2752	180209.4851	2805249.7586	2841.86	-0.39374	498.536	-0.31359	289.4976	-0.85028	2175.8899	-0.16942	2109.0923	650591.0625	1343.8937	-0.077037	1879.6296	-0.16301	14904700	-0.6785	151.299	67.9158	67.163	116.4698	113.8869	34824.4766	93.0223	0.057802	107.8582	2030480
003	2019-01-28t1645	1548715693.96	adult	142.0215	78.0004	-41.9998	1048.5477	71.6946	58373.9447	183835.8279	2803910.6887	2421.56	-0.81056	474.101	-0.50825	269.0878	-1.0426	2032.861	-0.39071	1990.6801	622055.4375	1257.9128	-0.309	1815.8639	-0.26334	14480000	-0.6828	280.1	69.9886	68.342	138.4797	133.0693	42374.7812	98.3194	0.214	122.1414	2137590
003	2019-01-28t2045	1548730092.95	adult	146.0213	82.0001	-38.0001	970.6218	70.9835	55546.2915	175094.7034	2673241.8294	2688.46	-0.498	466.98	-0.52378	298.7519	-0.67863	1923.6815	-0.53886	1878.0785	559791.3125	1131.7086	-0.67239	1704.1029	-0.45686	13562500	-0.77912	335.059	73.5761	71.8511	142.2821	137.3509	41404.0781	102.1379	0.31854	126.0746	2136870
003	2019-01-29t0045	1548744492.98	adult	150.0213	86.0001	-34.0001	719.1647	70.0506	37908.1213	120524.4387	1665253.2665	2436.33	-0.7166	465.851	-0.4773	271.3864	-0.95357	1843.1128	-0.62779	1813.6768	366779.4375	1295.487	-0.058118	1714.9249	-0.38711	9259720	-1.495	223.325	71.8947	69.7028	155.9816	151.1993	31040.3359	103.5553	0.33603	133.4324	1429050
003	2019-01-29t0445	1548758893.05	adult	154.0213	90.0001	-30.0001	357.4491	139.254	37022.6866	125066.4036	3531107.7867	2809.25	-0.3043	532.446	0.26791	374.3736	0.23999	2264.0256	0.13024	2201.2556	436956.9375	1246.9467	-0.15461	1985.3811	0.21933	10235200	-1.224	332.124	75.7524	73.2988	163.2447	150.1588	31506.2324	110.2212	0.54517	137.2592	1456190
003	2019-01-29t0845	1548773292.82	adult	158.0212	94	-26.0002	427.5403	87.0084	22611.2347	74783.4503	1091437.895	2451.5	-0.61416	532.758	0.33226	389.196	0.44404	1883.0778	-0.45298	1822.6385	225969.3281	1245.5442	-0.089105	1674.019	-0.3644	6351010	-1.8289	167.981	74.4193	73.3246	128.584	125.9511	15430.0742	100.7001	0.15684	116.4546	887152
003	2019-01-29t1245	1548787694.8	adult	162.0218	98.0006	-21.9996	327.0011	100.1896	23687.433	79802.7715	1492308.5964	1864.21	-1.1412	463.37	-0.32488	387.5434	0.46303	1594.1696	-0.87521	1561.4406	197677.0312	1034.2205	-0.73154	1450.2224	-0.76457	5735600	-1.8438	183.142	76.1352	74.4627	142.071	139.7995	17616.8086	108.9922	0.42704	131.2499	942402
003	2019-01-29t1645	1548802093.8	adult	166.0215	102.0003	-17.9999	322.9322	126.1306	25865.8922	89379.8204	1931155.7891	3072.02	0.077212	528.55	0.41363	396.1208	0.59964	2282.2168	0.30942	2243.9919	310381.5	1156.9138	-0.24683	1986.6693	0.39044	7176120	-1.5133	346.915	75.2276	73.1445	139.3633	135.3973	18953.4102	107.7261	0.34155	127.7248	1021360
003	2019-01-29t2045	1548816493.43	adult	170.0214	106.0002	-14	298.4165	164.1461	32826.6899	115198.7348	3451354.214	2347.61	-0.58198	489.158	0.064883	392.3262	0.59424	1850.8217	-0.34224	1819.3411	316490.5	1059.8372	-0.50594	1587.7425	-0.36572	8332320	-1.2374	189.739	78.6259	76.1514	146.6844	143.7292	25083.0352	113.8202	0.53234	135.5775	1339310
003	2019-01-30t0045	1548830893.72	adult	174.0215	110.0003	-9.9999	300.0021	173.506	33256.9433	118242.8585	3614176.0545	2166.25	-0.714	486.161	0.095181	392.1183	0.63005	1721.2117	-0.49966	1702.9518	297769.625	1026.9291	-0.54918	1529.4508	-0.4251	8372190	-1.1599	191.451	78.9529	76.4943	147.6131	144.587	25537.0723	114.5736	0.52168	135.9833	1359650
003	2019-01-30t0445	1548845293.4	adult	178.0214	114.0002	-6	300.7992	167.1117	32547.0788	114739.0094	3435240.2436	2301.21	-0.53947	477.479	0.063682	388.714	0.62741	1773.7463	-0.35829	1745.6078	299763.125	1000.9365	-0.57185	1527.5635	-0.3688	8044560	-1.1502	210.062	80.1386	77.5444	153.8875	148.9348	26006.9922	116.2881	0.54586	139.6942	1350180
003	2019-01-30t0845	1548859693.35	adult	182.0214	118.0002	-2	336.9049	100.9339	22704.8463	75909.6666	1375120.5433	2714.85	-0.088345	482.966	0.17705	343.7093	0.11996	2151.1487	0.33264	2085.6467	258137.8281	1039.1276	-0.37942	1917.8002	0.51501	5754540	-1.4912	198.848	84.2174	80.5446	167.1049	162.3587	20052.584	126.2143	0.87521	153.9371	1003450
003	2019-01-30t1245	1548874093.46	dead	186.0214	122.0002	2	336.2433	104.4656	22565.4275	76273.655	1375241.1859	2242.34	-0.51695	467.516	0.066483	360.4133	0.35222	1928.7236	0.016081	1909.4955	229518.1094	904.2335	-0.79543	1738.7508	0.20216	5541940	-1.4725	212.304	84.1532	80.3811	168.9074	166.5642	20099.9824	126.1478	0.83134	156.4893	997552
005	2019-01-22t1645	1548197228.38	egg	-1.9992	-62.0202	-186.0206	148.1055	31.6214	3186.2622	10201.3475	63537.1539	0	1772.7467	0	0.15219	0	-0.23987					0	2.2413	0	1435.4013	0	1.7961	0	0	0				0	-0.50434	0	0
005	2019-01-22t2045	1548211622.29	larva	1.9992	-58.0219	-182.0223	150.8493	31.492	3223.8613	10315.6406	63949.3861	0	1.4656	0	-0.3119	0	-0.56267					0	0.65131	0	2.0569	0	1.1396	0	0	0				0	-0.60199	0	0
005	2019-01-23t0045	1548226022.31	larva	5.9992	-54.0219	-178.0223	150.8493	31.4287	3224.1869	10318.386	63954.789	0	0.029371	0	-0.77577	0	-0.88565					0	-0.30099	0	-0.044479	0	0.56388	0	0	0				0	-0.70357	0	0
005	2019-01-23t0445	1548240422.36	larva	9.9992	-50.0219	-174.0223	148.1064	30.8232	3120.8448	9989.0812	60933.4626	0	-0.59438	0	-1.2388	0	-1.2089					0	-0.99427	0	-0.85137	0	0.051385	0	0	0				0	-0.80943	0	0
005	2019-01-23t0845	1548254821.98	larva	13.9991	-46.022	-170.0224	148.1072	30.8558	3128.6641	10016.0328	61219.5763	0	-1.0176	0	-1.7	0	-1.5322					0	-1.5469	0	-1.3922	0	-0.41087	0	0	0				0	-0.92027	0	0
005	2019-01-23t1245	1548269282.22	larva	18.0158	-42.0052	-166.0056	265.2329	28.8155	6039.0797	19086.3885	117969.7627	577.721	0.28759	215.748	1.0487	212.9786	1.1735	461.2226	0.82876	444.0559	15220.3467	363.4233	0.70016	417.721	0.48903	706142	-0.51447	465.031	47.2359	46.5468	101.2556	80.2076	3341.4353	66.8353	0.32836	77.3619	154603
005	2019-01-23t1645	1548283681.78	larva	22.0157	-38.0054	-162.0058	465.2535	41.8991	13669.0695	43217.3861	344546.6565	588.76	-0.13207	185.906	0.14562	146.3555	-0.086278	476.4645	0.10367	463.5887	35258.3711	370.0543	0.13159	445.1889	0.030184	1358420	-0.63774	109.252	53.3553	53.1367	86.3025	84.7652	6386.3867	71.965	0.36691	81.1272	389868
005	2019-01-23t2045	1548298080.31	larva	26.0153	-34.0058	-158.0062	327.544	33.0226	8403.4989	26548.9842	184986.9271	636.369	-0.39436	247.755	0.60412	246.6774	1.0429	531.395	-0.23853	514.8288	24444.168	421.9709	-0.068827	487.434	-0.28097	1118610	-1.1228	108.409	53.6503	53.4796	83.5302	82.1572	3842.3911	71.91	0.29539	78.9037	242231
005	2019-01-24t0045	1548312480.52	larva	30.0153	-30.0057	-154.0061	586.2629	44.0755	20257.1847	63955.5944	588151.7246	794.843	-0.38396	244.706	0.10028	214.7049	0.27138	656.4114	-0.24473	643.8962	70892.4297	479.7889	-0.2115	598.4029	-0.26192	2632310	-0.88263	103.358	51.4802	51.1057	83.8665	82.403	9057.583	70.3498	0.18349	78.952	553772
005	2019-01-24t0445	1548326880.44	larva	34.0153	-26.0057	-150.0061	506.9421	43.3375	15677.2916	49466.3005	415590.2426	1029.13	-0.22866	319.173	0.73905	303.2638	1.2401	802.0214	-0.18154	789.8564	67369.7969	580.6959	-0.095343	715.7812	-0.22411	2671790	-1.221	136.132	55.736	55.5478	87.0613	85.1515	7313.1489	73.9275	0.1857	82.0398	466566
005	2019-01-24t0845	1548341301.47	larva	38.0211	-21.9999	-146.0003	630.7299	41.7726	20848.9542	65679.3788	584296.4692	1479.46	0.30523	421.659	1.7842	405.0669	2.4087	1160.9435	0.54078	1142.3438	128864.7266	837.1757	0.84873	1052.4173	0.60323	4676200	-0.82443	297.755	54.9567	54.487	91.6459	87.2396	10172.6914	74.3152	0.10615	83.6494	609470
005	2019-01-24t1245	1548355700.92	larva	42.021	-18.0001	-142.0004	776.1324	48.6913	30196.9277	95123.0792	987006.9814	1436.1	-0.092666	350.495	0.27472	248.8742	-0.19123	1140.3381	0.053975	1109.7722	182454.0938	824.3171	0.30622	1034.0736	0.11079	5594960	-0.8423	113.272	54.4957	54.1196	87.1993	85.1686	13951.8887	73.3292	-0.016707	81.8976	869915
005	2019-01-24t1645	1548370102.31	larva	46.0214	-13.9997	-138.0001	802.3207	52.4285	34445.3505	108550.6943	1234881.6444	1275.58	-0.66185	295.965	-0.95804	240.6157	-0.58922	1094.4883	-0.44288	1081.4212	199196.875	679.8521	-0.84209	1003.0495	-0.38547	5367610	-1.2993	115.914	50.9227	50.4781	84.1803	82.7638	15320.8203	70.0579	-0.16735	78.5395	923534
005	2019-01-24t2045	1548384502.16	larva	50.0213	-9.9997	-134.0001	796.4122	77.3088	48253.8514	152359.0165	2487797.4603	939.151	-1.4301	313.64	-1.0947	266.3496	-0.46158	830.0341	-1.4504	823.4138	209168.5938	666.618	-1.2601	792.1018	-1.3695	7899030	-0.86464	270.065	51.068	50.8028	84.9892	82.1818	21417.2695	69.8163	-0.2212	78.5908	1286150
005	2019-01-25t0045	1548398901.26	larva	54.0211	-6	-130.0004	1002.9266	61.7143	50430.7945	158820.2905	2149213.4772	2704.11	0.95391	440.562	0.36602	319.5033	0.084734	1838.6997	0.75711	1783.9015	487255.4375	1128.1707	0.52734	1569.5952	0.64411	11652000	-0.11025	268.277	49.5964	49.2587	84.0011	81.441	22260.3008	69.0854	-0.27563	78.3299	1311730
005	2019-01-25t0445	1548413300.77	larva	58.021	-2.0001	-126.0005	1098.0925	63.1277	57900.5316	182398.881	2584982.4957	2804.21	0.81449	464.573	0.35805	312.9223	-0.21168	1943.2281	0.63477	1878.5153	590741.375	1171.8023	0.37845	1683.7534	0.65027	14097500	0.2191	244.146	54.4062	54.1362	88.066	85.5413	26772.0703	73.4058	-0.15581	81.9884	1650960
005	2019-01-25t0845	1548427701.46	adult	62.0211	2.0001	-122.0003	1166.383	69.9213	66642.9257	209874.4948	3211157.333	2902.95	0.70228	483.447	0.30197	291.6536	-0.67524	2100.0146	0.70015	2016.7	732905.125	1343.7566	0.81002	1861.7041	0.85431	16846700	0.62771	387.085	52.2389	51.9818	86.0324	83.5351	30025.3008	71.4562	-0.23003	80.3301	1820370
005	2019-01-25t1245	1548442101.51	adult	66.0212	6.0001	-118.0003	1234.075	70.5132	70836.5676	223053.2808	3455622.316	3691.56	1.528	508.443	0.35117	270.6188	-1.0903	2443.8997	1.1977	2324.8662	906686.8125	1425.4879	0.8667	2080.9275	1.1825	18828200	0.83054	256.64	53.9235	53.6774	87.7474	85.4664	32554.291	72.7247	-0.19832	81.5477	1996840
005	2019-01-25t1645	1548456502	adult	70.0213	10.0002	-114.0001	1013.1878	88.588	65015.1478	205242.6057	3557645.2235	3736.63	1.3772	606.681	1.3653	422.4058	0.74061	2446.0334	0.97276	2363.6451	831651.375	1515.7232	0.98254	2092.0492	0.97537	20571900	0.99151	343.588	54.1972	53.7719	90.0935	86.9744	30631.7852	73.8675	-0.17163	83.3577	1837770
005	2019-01-25t2045	1548470901.52	adult	74.0212	14.0001	-110.0003	1104.1004	75.1244	68630.8252	216314.5279	3577012.2784	4623.09	2.326	615.047	1.2258	436.8437	0.77531	2875.0142	1.6879	2745.3333	1032130.125	1639.5096	1.2585	2427.9202	1.6435	22031000	1.1079	311.731	53.9378	53.549	88.3321	85.8623	31711.2188	72.9537	-0.21532	82.1764	1932050
005	2019-01-26t0045	1548485302.28	adult	78.0214	18.0003	-106.0001	1343.02	77.8208	82006.2953	258128.1402	4315599.6053	2499.76	-0.49475	601.125	0.85123	479.7348	1.1642	1902.9038	-0.49777	1845.9382	816345.75	1406.4099	0.15578	1691.0331	-0.40877	25734100	1.8353	245.503	53.4747	53.2049	88.5575	86.4717	37991.1641	73.8125	-0.20224	82.9668	2289250
005	2019-01-26t0445	1548499701.72	adult	82.0212	22.0002	-102.0002	1107.7479	75.6379	71414.9839	225351.4231	3785617.2237	4922.64	2.4108	646.73	1.236	434.3013	0.52485	2826.9226	1.3096	2619.9514	1054442.125	1672.1117	1.0547	2347.9572	1.1303	24091300	1.2339	116.031	54.5317	54.2016	88.074	86.401	32851.6016	74.0608	-0.21168	83.204	2031360
005	2019-01-26t0845	1548514100.83	adult	86.021	25.9999	-98.0005	1081.8285	80.1508	68841.057	216977.5389	3727119.9038	3316.52	0.33404	728.499	2.0566	540.6829	1.6528	2395.2124	0.34179	2297.2966	859881.25	1747.6503	1.2383	2150.5591	0.53846	26149500	1.6161	117.174	56.4372	56.0984	90.383	89.1436	32447.5078	76.066	-0.16465	85.3417	2025810
005	2019-01-26t1245	1548528501.72	adult	90.0212	30.0002	-94.0002	1203.0526	76.3119	72805.861	229278.7566	3780295.0352	3115.49	0.025545	699.494	1.6155	596.1068	2.1896	2224.4961	-0.057012	2145.564	847533	1613.0704	0.6579	2025.6774	0.1636	26596900	1.6335	234.79	54.1843	53.902	90.3451	88.3351	34421.4766	74.6486	-0.23319	84.668	2060250
005	2019-01-26t1645	1548542901.85	adult	94.0213	34.0002	-90.0002	1161.7626	82.7021	78377.5018	246990.0524	4468953.9791	3952.95	1.0169	633.88	0.81116	343.1408	-0.61708	2488.9695	0.4627	2346.6265	1017988.5	1680.2971	0.87196	2147.3457	0.42656	25882600	1.4011	171.551	54.3461	53.9925	90.0462	88.0366	36828.9062	74.651	-0.25591	84.401	2219060
005	2019-01-26t2045	1548557301.89	adult	98.0213	38.0002	-86.0002	1279.4702	79.2307	79298.9161	249830.7734	4300390.1572	3614.33	0.57271	596.929	0.37114	374.0224	-0.28638	2354.3074	0.16856	2246.3389	974683.25	1569.1314	0.43839	2050.8448	0.16346	24696800	1.0846	160.554	55.1089	54.724	90.3238	88.8465	37394.0469	75.2727	-0.25913	84.6678	2280020
005	2019-01-27t0045	1548571702.47	adult	102.0214	42.0004	-82	1096.4933	78.6689	70037.5926	220816.6583	3732612.8682	2817.63	-0.4389	688.808	1.3672	558.9216	1.6877	2359.4075	0.16902	2332.9331	863543.125	1692.9876	0.89239	2157.9077	0.41552	25160100	1.196	315.46	57.9898	57.5973	96.7318	94.1434	35403.832	79.3303	-0.14788	89.7965	2118190
005	2019-01-27t0445	1548586101.65	adult	106.0212	46.0001	-78.0002	1147.4853	78.4777	72356.9526	227892.1665	3918392.8979	2991	-0.23885	649.541	0.9398	532.6237	1.4214	2219.0327	-0.13271	2150.9608	838794.375	1580.9771	0.48209	1984.3154	-0.022938	24524100	1.0533	227.747	58.5084	58.0915	96.1158	94.2312	36331.7773	79.1677	-0.17933	89.743	2209040
005	2019-01-27t0845	1548600501.64	adult	110.0212	50.0001	-74.0002	1283.2334	80.2522	79432.5742	250150.3139	4248136.8946	3189.91	-0.0027775	576.187	0.16592	478.6216	0.87911	2230.1555	-0.1175	2089.0952	925514.5625	1376.6431	-0.24973	1836.4078	-0.38901	23892800	0.92324	345.743	57.678	57.2422	94.4119	92.2148	39180.9453	78.1909	-0.2398	88.1432	2391730
005	2019-01-27t1245	1548614901.7	adult	114.0212	54.0002	-70.0002	1188.713	82.2246	75530.3834	237941.3982	4068941.1192	3259.13	0.071423	614.885	0.60957	398.8283	0.072422	2389.2043	0.20142	2335.3342	941346.5	1676.487	0.85041	2186.7577	0.462	24222800	1.0288	290.959	60.8608	60.3729	100.6962	97.5603	39674.3008	82.018	-0.13857	92.9449	2397550
005	2019-01-27t1645	1548629301.46	adult	118.0211	58.0001	-66.0003	1176.6903	79.4057	73627.305	231839.2828	4000648.8321	2810.95	-0.48636	579.795	0.27294	418.4137	0.32804	2127.9841	-0.33517	2078.2988	819273.875	1499.5681	0.24016	1933.3331	-0.14543	22270500	0.60528	276.628	57.5124	56.7719	104.1492	98.5881	40097.4609	80.5764	-0.21771	93.9168	2209110
005	2019-01-27t2045	1548643702.31	adult	122.0214	62.0003	-62.0001	1139.4958	79.1645	70604.5632	222368.9032	3775169.301	3672.56	0.54329	538.591	-0.11774	403.9427	0.22379	2299.0918	0.0069536	2212.1819	848364.875	1371.2513	-0.17884	1943.1349	-0.11332	19844900	0.097951	170.084	62.2872	61.7251	106.6963	103.9615	39370.9375	84.5689	-0.11142	97.0881	2295030
005	2019-01-28t0045	1548658101.38	adult	126.0211	66.0001	-58.0003	1178.4531	81.6689	78722.8657	248038.0027	4431051.8023	3890.44	0.77894	482.134	-0.65932	342.2644	-0.39512	2414.2725	0.23181	2343.8545	989851.6875	1280.0264	-0.45324	2070.9688	0.19272	19766500	0.13471	384.179	58.3145	57.8166	101.024	96.2213	41419.8555	80.072	-0.29843	91.537	2390780
005	2019-01-28t0445	1548672502.84	adult	130.0215	70.0005	-53.9999	1103.9829	77.4196	72549.4698	228754.4082	3973014.1104	2676.93	-0.61729	518.002	-0.22691	323.5377	-0.55479	2149.1885	-0.26432	2115.854	814542.4375	1310.9156	-0.29743	1914.2051	-0.14445	19588800	0.1514	312.65	63.4798	62.8888	107.443	103.8881	40720.8828	86.1191	-0.12049	98.0713	2400550
005	2019-01-28t0845	1548686902.23	adult	134.0214	74.0003	-50.0001	1039.7298	80.229	68846.7792	217086.7973	3842998.5484	3907.39	0.7621	542.883	0.089322	425.7464	0.61521	2500.897	0.40321	2430.1023	897822	1355.7057	-0.092133	2130.5423	0.35665	19483000	0.18441	218.027	67.2618	66.5413	119.2728	114.1835	42818.9219	90.5865	0.0040183	105.3325	2413890
005	2019-01-28t1245	1548701301.63	adult	138.0212	78.0001	-46.0003	1151.692	77.8468	72747.8501	229300.4804	3928487.9358	3545.37	0.36326	481.955	-0.48544	338.6669	-0.30498	2320.9751	0.091219	2221.7733	881970.5	1243.0338	-0.41833	1998.2936	0.093157	18294500	0.00056534	242.488	65.0072	64.1143	114.1266	110.1535	43368.0977	88.9639	-0.086105	103.11	2467610
005	2019-01-28t1645	1548715702.93	adult	142.0216	82.0005	-41.9999	1066.9942	78.5883	69799.2042	220048.0549	3841191.7168	3366.89	0.18246	501.994	-0.22	383.2554	0.22929	2342.762	0.15405	2291.1111	852765.375	1258.2067	-0.30801	2019.6485	0.16977	18271100	0.0554	159.842	69.8936	69.2788	115.556	112.7223	42062.3828	92.9653	0.022443	106.1479	2543920
005	2019-01-28t2045	1548730101.91	adult	146.0213	86.0002	-38.0002	1059.5049	82.793	72520.871	228668.2638	4221389.2295	3821.43	0.66622	429.451	-0.91086	321.1306	-0.42824	2158.3701	-0.13447	2034.8933	815863.875	997.211	-1.1247	1772.9595	-0.3125	16224700	-0.27459	227.376	67.6978	67.0694	114.7222	110.9267	43364.9844	91.615	-0.061439	104.6982	2557620
005	2019-01-29t0045	1548744502.06	adult	150.0213	90.0003	-34.0001	1097.5625	81.2093	72547.3964	228680.8763	4037270.2514	2598.91	-0.55275	451.482	-0.62538	377.9208	0.24364	1974.0894	-0.40612	1919.173	748179.875	1004.1861	-1.0368	1705.6716	-0.40629	17071000	-0.051557	202.76	70.0369	68.9093	129.5538	123.9372	49100.8945	95.648	0.04796	114.3323	2648170
005	2019-01-29t0445	1548758902.08	adult	154.0213	94.0003	-30.0001	1113.628	86.4467	71848.9445	226339.8573	4133306.5959	1681.98	-1.4217	397.21	-1.1258	348.249	-0.054989	1427.3573	-1.2682	1423.2539	535259	874.7084	-1.4053	1263.8896	-1.2632	14882300	-0.38474	147.266	66.1552	65.2631	112.963	111.0279	42361.1406	91.4144	-0.1456	105.5564	2478640
005	2019-01-29t0845	1548773301.89	adult	158.0213	98.0002	-26.0002	1176.0238	79.5736	74774.8578	235560.0617	4061915.6506	3710.88	0.62211	417.965	-0.85447	327.8185	-0.25355	2195.5469	0.065236	2101.5525	858458.875	959.9317	-1.0513	1809.8065	-0.08635	16304800	-0.062138	249.145	71.017	70.0088	130.6781	120.0911	51095.1484	95.7013	-0.028076	111.635	2770370
005	2019-01-29t1245	1548787704.15	adult	162.0219	102.0008	-21.9996	1142.1238	80.6759	71688.1977	225818.419	3888568.1543	2384.75	-0.63493	401.174	-0.96951	316.1669	-0.3537	1790.9047	-0.55136	1762.9302	671589.25	871.1572	-1.282	1509.9105	-0.64279	15004700	-0.22499	307.833	67.6527	66.2864	130.7459	123.8097	49029.7109	94.9966	-0.094508	114.2514	2530350
005	2019-01-29t1645	1548802103	adult	166.0216	106.0005	-17.9999	1076.5859	78.595	65855.3566	207478.1233	3483206.7839	2048.19	-0.91778	381.674	-1.1177	280.6049	-0.73402	1636.5219	-0.74912	1628.0408	562963.5	844.8858	-1.3059	1409.6491	-0.78986	13119300	-0.48471	318.698	69.8431	67.7905	140.2583	134.3073	48248.8672	101.7785	0.11866	122.8648	2400720
005	2019-01-29t2045	1548816502.55	adult	170.0214	110.0004	-14	1067.933	77.7978	64659.7355	203716.7658	3380167.0062	1851.65	-1.0632	362.626	-1.2616	270.2359	-0.82762	1432.682	-1.0275	1419.4326	484246.5	778.5061	-1.4659	1200.6882	-1.1594	12240800	-0.56673	317.917	71.8314	69.203	149.7124	142.9479	50602.7812	106.4901	0.2562	131.1249	2424740
005	2019-01-30t0045	1548830902.76	adult	174.0215	114.0005	-9.9999	1003.0748	78.7648	61489.2333	193821.5999	3241342.7253	1741.44	-1.1271	363.904	-1.1956	293.2809	-0.53212	1348.7245	-1.1124	1309.7456	432940.5625	797.2651	-1.3386	1173.8616	-1.1585	11681300	-0.595	301.407	72.9192	70.4261	155.0016	150.1878	49755.5156	106.8466	0.22963	135.1139	2340710
005	2019-01-30t0445	1548845302.48	adult	178.0214	118.0004	-6	963.9468	80.1301	60035.5903	189323.9595	3192738.1913	1691.28	-1.1362	359.389	-1.194	268.4684	-0.80164	1302.9586	-1.1391	1273.8222	409129	761.2572	-1.4036	1138.7227	-1.178	11260000	-0.60227	288.072	73.3429	70.4619	148.8647	142.9521	46743.5	110.0073	0.30825	133.0256	2297910
005	2019-01-30t0845	1548859702.49	adult	182.0214	122.0004	-2	946.1275	79.831	57496.0809	181282.2791	3015819.4745	1638.16	-1.1601	366.332	-1.0799	277.9322	-0.672	1297.6287	-1.1098	1286.3052	390586.2188	768.1398	-1.3327	1138.0376	-1.1365	11005700	-0.59045	305.473	74.6881	71.6293	152.8875	147.7508	46019.1406	112.4148	0.35604	136.2363	2243850
005	2019-01-30t1245	1548874102.58	dead	186.0215	126.0004	2	914.6564	83.2775	56992.2826	179806.8495	3074252.6259	1986.29	-0.77507	369.055	-1.0057	270.1663	-0.74721	1469.7006	-0.77144	1452.2304	437970.75	819.5363	-1.0971	1242.659	-0.86377	10972400	-0.53798	314.584	74.9518	71.5964	159.2493	155.6002	47456.3008	113.6211	0.36059	140.435	2228390
006	2019-01-22t1645	1548197232.96	egg	-1.9991	-58.0202	-246.0168	153.6417	28.5853	2962.803	9445.4873	53031.6675	0	1772.7442	0	0.15218	0	-0.23987					0	2.2412	0	1435.3991	0	1.7961	0	0	0				0	-0.50434	0	0
006	2019-01-22t2045	1548211626.7	larva	1.9991	-54.0219	-242.0185	153.6438	28.8033	2979.427	9500.4947	53678.2288	0	1.4656	0	-0.3119	0	-0.56266					0	0.65132	0	2.0569	0	1.1396	0	0	0				0	-0.60199	0	0
006	2019-01-23t0045	1548226026.77	larva	5.9991	-50.0219	-238.0185	156.1046	28.2667	3009.7163	9590.5047	53647.4386	0	0.029373	0	-0.77577	0	-0.88565					0	-0.30099	0	-0.044476	0	0.56388	0	0	0				0	-0.70357	0	0
006	2019-01-23t0445	1548240426.8	larva	9.9992	-46.0219	-234.0185	156.4493	28.4814	3021.5346	9631.275	54106.8726	0	-0.59438	0	-1.2388	0	-1.2089					0	-0.99427	0	-0.85137	0	0.051387	0	0	0				0	-0.80943	0	0
006	2019-01-23t0845	1548254826.5	larva	13.9991	-42.022	-230.0186	156.43	28.5499	3029.7365	9660.0399	54414.3476	0	-1.0176	0	-1.7	0	-1.5322					0	-1.5469	0	-1.3922	0	-0.41087	0	0	0				0	-0.92027	0	0
006	2019-01-23t1245	1548269286.79	larva	18.0158	-38.0052	-226.0018	156.1046	28.1414	3010.409	9598.1294	53661.0543	0	-1.3485	0	-2.1603	0	-1.857					0	-2.0129	0	-1.815	0	-0.83428	0	0	0				0	-1.0377	0	0
006	2019-01-23t1645	1548283686.22	larva	22.0157	-34.0054	-222.002	298.3813	31.7456	7102.8707	22438.7277	148024.94	646.13	0.013227	259.523	1.2388	236.0507	1.1972	554.9075	0.48324	542.9721	21641.3945	444.2496	0.64248	520.3323	0.40104	997348	-0.79314	110.381	56.6852	56.4514	88.1013	86.7918	3435.9495	75.9654	0.45193	83.7651	217841
006	2019-01-23t2045	1548298084.89	larva	26.0153	-30.0057	-218.0024	485.285	36.8016	14300.9555	45081.6365	357430.2715	658.176	-0.34409	240.101	0.49074	226.9726	0.75955	547.954	-0.16934	539.808	42192.4609	423.6854	-0.057828	505.7835	-0.19844	1833410	-0.82938	101.32	54.7933	54.3383	87.9743	86.7222	6774.0205	74.307	0.34848	83.2894	418402
006	2019-01-24t0045	1548312485	larva	30.0153	-26.0057	-214.0023	591.8014	41.7745	19313.4576	60832.2549	544548.7453	755.807	-0.46694	235.745	-0.032067	192.0058	-0.056492	638.6927	-0.31082	630.0574	65785.3438	483.4277	-0.18956	591.5406	-0.29043	2422750	-0.96493	363.773	53.6306	53.3081	88.5245	84.5728	9118.0205	72.6237	0.23613	81.3379	551162
006	2019-01-24t0445	1548326885.05	larva	34.0153	-22.0057	-210.0023	674.3504	44.8656	24028.0857	75729.8174	718920.0709	900.358	-0.48358	254.755	-0.20963	229.7732	0.17426	669.3049	-0.63271	648.8431	85671.0312	481.1404	-0.66302	593.8749	-0.69641	3247880	-1.0041	141.261	54.8129	54.4749	88.1156	86.6011	11278.8027	73.9432	0.18608	82.8097	698809
006	2019-01-24t0845	1548341305.94	larva	38.0211	-17.9999	-205.9965	745.1349	40.3127	24638.8803	77580.7665	699016.8721	1371.52	0.10475	384.558	1.2386	360.8978	1.7649	1040.6592	0.16293	1017.3424	137367.0156	728.0941	0.25757	944.264	0.20962	5039240	-0.69328	111.472	55.571	55.5282	87.5364	85.7953	11554.8066	74.3009	0.10579	82.4461	728203
006	2019-01-24t1245	1548355705.34	larva	42.021	-14.0001	-201.9967	853.1001	48.3769	35619.5564	112323.3155	1223489.5644	836.396	-1.1417	240.59	-1.346	218.1785	-0.64323	661.4467	-1.3492	648.6952	124351.9766	461.9227	-1.5651	578.6467	-1.4518	4523340	-1.2128	109.268	52.1958	51.9119	84.0461	82.6925	15800.666	71.0914	-0.078001	79.4038	981334
006	2019-01-24t1645	1548370106.93	larva	46.0214	-9.9996	-197.9962	1052.7596	49.8933	43945.9593	138370.3022	1529249.5868	1061.77	-1.0105	297.472	-0.93595	246.0983	-0.50842	861.1169	-1.0842	845.5789	199779.125	644.647	-1.0153	799.2588	-1.0429	6898380	-0.79921	170.65	51.5229	51.1619	86.3801	84.4819	20040.1758	71.9153	-0.11381	80.8529	1194820
006	2019-01-24t2045	1548384506.74	larva	50.0214	-5.9997	-193.9963	1107.83	60.1356	53268.7512	167696.7734	2192546.8693	1209.45	-1.0149	353.746	-0.51261	289.6319	-0.12071	1042.4628	-0.90125	1032.7465	291889.5625	820.1584	-0.53586	977.3556	-0.80208	9898530	-0.24405	281.504	54.309	54.0531	87.5428	85.0372	24511.9746	73.2176	-0.11848	81.6366	1519670
006	2019-01-25t0045	1548398905.8	larva	54.0211	-1.9999	-189.9965	1073.3923	66.757	60623.5505	190978.1481	2870897.9095	2248.92	0.2884	422.221	0.10416	305.9667	-0.11029	1601.559	0.17817	1559.6538	507694.1875	1090.4825	0.35596	1401.9525	0.15221	13384000	0.40417	179.269	52.4286	52.0921	85.6559	83.4638	27152.918	71.6344	-0.19563	80.1212	1661930
006	2019-01-25t0445	1548413305.3	adult	58.021	1.9999	-185.9967	1143.4552	69.4186	66535.7497	209562.8492	3269108.8842	2677.67	0.63684	477.087	0.53277	340.591	0.17718	2054.7466	0.89311	2005.4746	715051.8125	1332.6867	1.0871	1811.4068	1.0118	16592100	0.93334	318.751	52.1737	51.8345	85.7493	83.417	29840.7656	71.3723	-0.22142	80.1888	1814500
006	2019-01-25t0845	1548427705.9	adult	62.0211	6.0001	-181.9965	1316.3685	68.6492	73965.211	233091.261	3472609.5492	2992.6	0.82404	529.39	0.92693	340.3389	-0.011621	2322.1758	1.1981	2290.3326	901004.25	1549.0063	1.6891	2059.8899	1.3996	20490100	1.6398	178.664	53.8649	53.5433	88.9988	86.7502	34531.5508	74.1309	-0.14221	83.2891	2084840
006	2019-01-25t1245	1548442106.12	adult	66.0212	10.0002	-177.9965	1177.3092	74.4982	72267.8275	227577.9656	3780550.6141	3317.65	1.0337	593.837	1.4816	407.1816	0.70994	2566.6052	1.4658	2484.7358	970176.8125	1708.0283	2.0472	2228.8182	1.5796	22400100	1.7982	114.627	53.2484	52.9108	87.8317	86.1678	33200.4023	72.9639	-0.19039	82.254	2008580
006	2019-01-25t1645	1548456506.57	adult	70.0213	14.0003	-173.9963	1265.0412	77.7042	80118.2856	252447.1524	4281484.7966	3652.3	1.2682	550.182	0.6375	340.5494	-0.30221	2677.7942	1.469	2589.8477	1119318	1701.4025	1.7412	2343.1	1.6357	22988800	1.6325	163.913	53.7045	53.2859	88.2438	86.3475	36885.9141	73.6922	-0.17746	83.1856	2243990
006	2019-01-25t2045	1548470905.98	adult	74.0212	18.0001	-169.9965	1283.5463	75.4829	78906.7732	248472.3188	4071131.9919	2957.11	0.21007	611.509	1.1814	442.0828	0.83985	2264.6797	0.40132	2201.0999	933048.0625	1591.7202	1.0672	2035.4877	0.62942	25185600	1.9293	280.826	55.3227	54.9346	91.1677	88.2804	37561.0859	75.3856	-0.13438	84.6021	2278520
006	2019-01-26t0045	1548485306.83	adult	78.0214	22.0004	-165.9963	1287.9284	74.7789	78165.3204	246344.1697	3977025.3665	2852.02	-0.053509	567.063	0.43535	469.2897	1.0395	1990.8962	-0.31447	1888.8224	814276.5625	1378.8789	0.047546	1742.693	-0.2772	23143000	1.1712	169.129	55.6492	55.3375	89.1413	87.195	36458.8008	74.7977	-0.16946	83.5439	2271160
006	2019-01-26t0445	1548499706.26	adult	82.0212	26.0002	-161.9964	767.1184	84.6132	53051.9704	168471.6831	3085679.7193	2087.44	-1.1067	474.717	-0.81156	321.7786	-0.77883	1827.0311	-0.75757	1817.5909	506087.625	1192.7087	-0.80051	1717.2059	-0.45861	13123500	-1.5399	197.626	54.2089	53.9248	88.0732	85.7509	24396.2891	73.415	-0.23316	82.4007	1498600
006	2019-01-26t0845	1548514105.31	adult	86.021	29.9999	-157.9967	1281.6572	75.4686	79169.1094	249267.6307	4141571.6854	2792.07	-0.313	454.744	-1.1269	263.5305	-1.4756	1693.835	-1.1037	1602.6815	701247.6875	1223.8992	-0.76218	1491.0181	-1.1102	18793700	-0.2247	274.644	55.7003	55.2901	92.4414	89.3997	38270.7578	75.8265	-0.17262	85.6191	2301980
006	2019-01-26t1245	1548528506.21	adult	90.0212	34.0002	-153.9964	1155.7906	74.7388	72001.7649	226849.7255	3799732.706	2566.51	-0.65063	497.085	-0.69081	319.9377	-0.86078	1802.9604	-0.92657	1740.0031	677913.125	1279.7195	-0.60198	1570.8692	-0.96827	18668500	-0.33492	297.349	56.9183	56.4991	94.8708	91.8966	35671.418	77.1069	-0.15125	87.1186	2137620
006	2019-01-26t1645	1548542906.43	adult	94.0213	38.0002	-149.9964	1230.2757	74.251	75001.851	236135.535	3932427.5306	3173.5	0.054757	517.09	-0.49698	305.922	-1.0211	1987.5746	-0.57556	1911.9946	779129.25	1417.0354	-0.11491	1769.9155	-0.51126	20234800	0.0067486	254.876	57.0544	56.4663	96.6123	93.406	37872.0391	77.1995	-0.17075	88.2907	2232650
006	2019-01-26t2045	1548557306.37	adult	98.0213	42.0002	-145.9964	1178.7602	73.5358	68625.9334	216165.5663	3406659.9197	3083.17	-0.086377	634.414	0.78523	407.2008	0.069265	2299.3708	0.054246	2244.4548	825474.125	1665.1372	0.79587	2097.9533	0.28049	22756400	0.60758	242.954	59.1159	58.5728	102.6357	98.9346	36846.207	81.0744	-0.064694	93.0469	2120490
006	2019-01-27t0045	1548571706.94	adult	102.0214	46.0004	-141.9962	1098.5926	76.4478	68806.0779	216746.9196	3683313.5638	2735.15	-0.54184	616.505	0.57717	443.6805	0.4623	2181.0291	-0.20333	2147.5818	785170.5	1582.323	0.48316	2004.6405	0.035167	22136200	0.45612	127.153	57.8162	57.2779	98.1291	95.8919	35326.4922	78.8667	-0.16347	90.5171	2075950
006	2019-01-27t0445	1548586106.28	adult	106.0212	50.0002	-137.9964	1183.5231	75.4996	70687.0114	222641.5307	3671270.1176	3825.9	0.80674	653.188	0.97929	414.5401	0.17028	2536.2781	0.52896	2447.7498	938422.875	1691.0554	0.88579	2196.2838	0.50085	24108500	0.95238	134.031	60.2887	59.6082	103.3344	100.9655	38233.7188	82.4765	-0.067683	95.4876	2225200
006	2019-01-27t0845	1548600506.19	adult	110.0212	54.0002	-133.9964	1211.1091	79.6249	75906.4326	239082.0642	4053135.5962	3921.94	0.91202	640.884	0.86135	433.4762	0.40064	2440.9688	0.31961	2280.9546	969064.625	1651.6512	0.74866	2140.1838	0.35501	25387300	1.2821	371.063	57.7875	57.2599	97.1181	94.5928	38555.8867	79.3683	-0.19991	90.1805	2289140
006	2019-01-27t1245	1548614906.38	adult	114.0213	58.0002	-129.9964	1134.5102	78.5425	67763.5514	213435.1023	3534247.3124	4059.08	1.062	695.943	1.4752	448.7194	0.60306	2737.8335	0.91607	2642.0042	971930.875	1778.3253	1.2159	2405.4843	0.99056	24640600	1.1275	332.076	62.373	61.7344	105.3731	101.7036	37407.457	84.1753	-0.06514	96.1171	2208380
006	2019-01-27t1645	1548629306.1	adult	118.0212	62.0002	-125.9965	1174.7558	83.2944	76239.1183	240162.2682	4322457.4813	3793.34	0.71089	589.007	0.37074	416.6734	0.30942	2371.9255	0.15664	2253.9674	944026.375	1477.6579	0.16249	2010.0226	0.036754	23421900	0.8712	183.893	58.5751	57.9431	99.0827	96.4413	39434.9219	80.2184	-0.22996	91.7326	2329240
006	2019-01-27t2045	1548643706.94	adult	122.0214	66.0004	-121.9962	1109.9341	77.3463	69147.8924	217846.2721	3672633.5399	4149.51	1.1123	611.425	0.65125	359.6187	-0.25425	2580.1074	0.56196	2480.363	931418.8125	1611.5584	0.66281	2203.8871	0.49429	22066900	0.59796	140.326	64.1546	63.5406	107.0279	104.6033	38637.0547	86.764	-0.035837	99.1903	2315400
006	2019-01-28t0045	1548658105.94	adult	126.0211	70.0001	-117.9965	1164.7725	79.3722	70057.6307	220629.7898	3701202.8386	3768.95	0.63753	554.549	0.10124	323.3464	-0.60087	2569.0752	0.53055	2499.3562	940281.5	1481.5536	0.24473	2178.8562	0.43912	20281000	0.24726	348.392	63.9869	63.2355	110.2078	106.6844	40336.0664	86.5018	-0.0756	100.1386	2340130
006	2019-01-28t0445	1548672507.39	adult	130.0215	74.0005	-113.9961	1286.29	75.6655	76619.0324	241188.5369	3941271.6852	2827.42	-0.44667	474.752	-0.67892	219.403	-1.6962	2037.0708	-0.47549	1972.5349	816865.375	1378.6039	-0.065252	1815.2301	-0.36604	19000100	0.026336	160.225	61.6843	60.6972	112.6703	109.2363	45180.8047	85.8404	-0.13022	101.767	2468670
006	2019-01-28t0845	1548686906.81	adult	134.0214	78.0003	-109.9963	1091.551	74.4955	66486.7196	209474.8647	3454357.1223	2423.43	-0.87623	490.749	-0.45309	242.8964	-1.4021	1891.1902	-0.71775	1867.8931	658134.1875	1351.0589	-0.10795	1747.5271	-0.48476	17036800	-0.32015	241.773	64.1549	62.8869	121.4665	117.9613	42270.3359	90.3543	-0.0041451	109.7673	2227200
006	2019-01-28t1245	1548701306.29	adult	138.0212	82.0002	-105.9964	852.4987	73.059	53675.1005	169587.0315	2803911.9322	3051.55	-0.16811	528.033	-0.0078811	288.2814	-0.86376	2154.0212	-0.20871	2121.1793	603125.9375	1436.3938	0.23597	1968.408	0.028642	14781200	-0.70324	325.31	66.4605	64.9703	127.0747	123.1811	35580.9297	94.8121	0.12127	114.2905	1860430
006	2019-01-28t1645	1548715707.55	adult	142.0216	86.0006	-101.9961	979.5569	76.4276	59025.0012	186297.3751	3010908.4325	2536.88	-0.68942	482.088	-0.42571	267.0888	-1.0649	1938.6678	-0.55629	1879.4011	599048.375	1238.3813	-0.37484	1711.1257	-0.48594	14859400	-0.60892	318.542	67.0169	65.663	124.8727	121.0917	38585.6562	94.2533	0.068526	112.1315	2065660
006	2019-01-28t2045	1548730106.48	adult	146.0213	90.0003	-97.9964	418.8549	117.7759	35115.3784	113897.7752	2600263.4961	2230.44	-0.96866	491.373	-0.27218	319.7582	-0.4436	1907.7227	-0.56635	1871.8502	349113.25	1357.1959	0.085935	1773.3492	-0.31168	8964110	-1.6506	166.467	66.734	65.3501	121.6781	118.9907	22267.0938	94.3728	0.038142	111.7737	1217430
006	2019-01-29t0045	1548744506.71	adult	150.0214	94.0003	-93.9963	357.9536	99.3809	26969.6558	90188.5134	1797796.6421	2411.17	-0.74195	513.278	0.011434	333.4841	-0.25573	1799.3134	-0.70191	1761.8992	255502.5	1260.2709	-0.17643	1645.5565	-0.53092	7240810	-1.868	328.737	68.8891	66.8976	139.1945	133.2714	19765.625	99.4589	0.18679	122.5756	971819
006	2019-01-29t0445	1548758906.64	adult	154.0213	98.0003	-89.9963	381.6151	81.4062	23617.5787	76172.8441	1307390.4432	1622.95	-1.4802	346.484	-1.6486	254.3388	-1.1153	1126.5598	-1.7709	1083.7756	138566.8594	751.1273	-1.8205	971.5093	-1.864	4251360	-2.3046	281.121	66.4546	64.8528	126.8847	122.8317	15606.8174	93.9698	-0.051745	115.237	815398
006	2019-01-29t0845	1548773306.56	adult	158.0213	102.0003	-85.9963	391.5206	122.9535	31856.3224	107530.0648	2361425.4555	1760.78	-1.2922	418.777	-0.84608	297.7305	-0.59552	1409.3701	-1.2386	1392.1349	235364.8125	960.7385	-1.0486	1251.6242	-1.2293	6983940	-1.7165	162.661	68.2714	66.377	130.7401	128.5056	21833.6016	98.7656	0.085281	119.4432	1138560
006	2019-01-29t1245	1548787708.9	adult	162.022	106.0009	-81.9957	386.1446	118.0307	30612.4354	101698.2443	2172436.6837	2255.9	-0.76026	490.703	-0.041578	322.4653	-0.28163	1771.7295	-0.58292	1717.0357	283476.7188	1156.9056	-0.31735	1590.6465	-0.47807	7844380	-1.4755	296.471	70.4349	67.9847	140.8659	136.5404	22538.5469	104.4694	0.2585	127.3325	1125970
006	2019-01-29t1645	1548802107.63	adult	166.0216	110.0006	-77.996	372.2331	141.2976	32413.3415	109660.4498	2570684.0251	2333.82	-0.64019	475.393	-0.14059	345.2259	0.01205	1809.1267	-0.46616	1797.8962	307551.5312	1148.7897	-0.2744	1580.792	-0.43979	8069320	-1.3587	180.313	69.7821	67.5896	140.3353	136.5305	23857.0039	102.2464	0.13619	125.8077	1184480
006	2019-01-29t2045	1548816507.27	adult	170.0215	114.0005	-73.9961	364.9786	102.9592	27343.6218	90758.9815	1773059.7303	2004.44	-0.91495	508.695	0.26969	366.612	0.29477	1738.2722	-0.52668	1716.3573	248572.9219	1222.5395	0.049234	1578.6778	-0.3843	7258060	-1.4217	201.518	73.2879	70.5274	150.1897	146.6931	21477.1289	110.145	0.39389	135.3988	1045670
006	2019-01-30t0045	1548830907.41	adult	174.0216	118.0005	-69.9961	360.8064	98.8237	26782.5005	89143.3458	1705471.5017	2439.64	-0.44815	501.905	0.2614	395.5826	0.67079	1742.3627	-0.46487	1679.5969	243930.7656	1122.05	-0.22221	1556.449	-0.36942	7018140	-1.391	192.909	73.7931	71.817	141.8974	138.8274	19865.6367	106.0481	0.19945	128.3876	1031850
006	2019-01-30t0445	1548845307.22	adult	178.0215	122.0005	-65.9961	363.2209	84.0713	23315.2525	76656.256	1364483.7129	1140.1	-1.6754	372.691	-1.0524	292.6241	-0.51457	995.6841	-1.6487	983.7807	122469.1484	775.7994	-1.3531	934.8835	-1.6023	4569940	-1.7423	183.774	74.8218	72.4396	144.8509	140.8858	17816.6582	109.8711	0.3031	133.9727	917466
006	2019-01-30t0845	1548859707.17	adult	182.0215	126.0005	-61.9962	349.0033	86.913	23995.4695	78371.9775	1389216.4764	1640.26	-1.158	480.368	0.14906	353.2903	0.23531	1429.4581	-0.88698	1412.2871	180111.7188	1082.3215	-0.22747	1323.1001	-0.74453	6022860	-1.4452	181.509	77.0585	74.3104	152.4876	150.7823	19213.4434	115.3521	0.46655	140.6637	966160
006	2019-01-30t1245	1548874107.29	adult	186.0215	130.0005	-57.9961	349.7317	94.2609	25833.7996	85017.2697	1631756.9716	1851.66	-0.91078	472.092	0.11632	346.8778	0.18733	1554.6713	-0.62566	1529.3191	209880.625	1079.9305	-0.16971	1395.7456	-0.53484	6361910	-1.3314	186.359	76.0077	73.3498	147.5784	144.0307	19923.082	112.4014	0.31475	135.0871	1024280
006	2019-01-30t1645	1548888509.23	adult	190.0221	134.001	-53.9956	347.9394	137.1936	30342.9046	102312.4636	2425040.2284	1825.16	-0.90678	433.548	-0.25703	318.6785	-0.13416	1487.0536	-0.69661	1454.0616	234954.4688	1047.7814	-0.22614	1349.0526	-0.58574	6841390	-1.2063	162.077	71.5533	69.7144	133.8667	131.2094	21150.9375	103.4545	-0.059355	122.3898	1129110
006	2019-01-30t2045	1548902907.01	adult	194.0214	138.0004	-49.9962	353.3711	86.5091	23550.1136	77146.624	1327607.4716	1717.92	-0.98501	501.974	0.55507	415.0809	1.0933	1422.6182	-0.76713	1411.0952	176404.6562	1101.3931	0.03304	1295.1381	-0.65328	6182310	-1.2742	198.661	78.6384	75.6872	155.2787	152.1684	19254.5645	117.6512	0.43743	143.959	968511
006	2019-01-31t0045	1548917306.6	adult	198.0213	142.0003	-45.9963	358.7056	88.7008	24982.7022	82173.9389	1476134.5438	2028.79	-0.62322	473.406	0.2892	380.4113	0.69471	1419.1484	-0.73244	1364.5273	185908.4375	1081.2577	0.01958	1297.3715	-0.60125	6178430	-1.2412	242.599	78.6279	75.6134	166.7986	159.6196	21850.6172	116.4319	0.36257	146.7829	1026170
006	2019-01-31t0445	1548931707.14	adult	202.0215	146.0004	-41.9962	362.3484	98.087	26111.1696	85717.0032	1613689.6169	2078.19	-0.53186	416.129	-0.30915	312.8108	-0.13121	1468.965	-0.5952	1399.6213	201248.2031	966.5018	-0.3535	1299.2515	-0.5491	5668090	-1.3034	157.223	72.9935	71.8068	124.0045	120.9611	16988.6211	103.0981	-0.17659	116.6717	994244
006	2019-01-31t0845	1548946106.27	adult	206.0212	150.0002	-37.9964	342.3514	82.0202	22379.0982	73442.3934	1236280.3387	1850.72	-0.74618	500.703	0.71547	396.6056	0.98298	1561.7677	-0.37132	1530.5331	184288.5938	1110.2682	0.25868	1396.4597	-0.26543	5873750	-1.2334	205.054	81.0495	77.9108	161.0816	157.8917	19007.6328	121.6322	0.51265	148.1335	950792
006	2019-01-31t1245	1548960507.32	adult	210.0215	154.0005	-33.9961	343.9533	84.0292	21786.8654	70854.7796	1274937.9387	1825.79	-0.74081	444.5	0.11938	345.175	0.35475	1476.1744	-0.4901	1427.6927	168283.8906	1067.7643	0.15775	1325.0837	-0.38535	5061520	-1.3647	169.968	73.0395	70.8465	136.4164	134.763	15551.4678	106.469	-0.10822	127.3932	831701
006	2019-01-31t1645	1548974893.37	adult	214.0176	157.9966	-30	349.1952	86.9558	21584.2987	69953.2599	1214840.5869	1668.14	-0.89202	434.19	0.049617	324.3935	0.11663	1434.4288	-0.52808	1414.9121	162090.4531	1029.8135	0.069002	1336.1521	-0.3058	4890280	-1.3847	179.189	72.9296	70.7029	140.9103	137.8018	15922.8623	106.7938	-0.12458	128.9105	821406
006	2019-01-31t2045	1548989295.91	adult	218.0184	161.9973	-25.9993	341.9658	81.8718	22481.4071	73563.2805	1251970.8593	1797.64	-0.70795	490.386	0.78009	361.9966	0.66529	1507.5143	-0.32726	1489.4987	177886.6875	1099.3188	0.41593	1398.9596	-0.089303	5768900	-1.2056	288.351	83.0573	78.8043	184.6121	176.8665	21784.2246	131.1886	0.86427	161.9688	977086
006	2019-02-01t0045	1549003693.14	adult	222.0176	165.9966	-22.0001	346.9871	76.8736	21979.2796	71587.7443	1155659.3859	1785.8	-0.68935	499.569	0.95628	397.0439	1.1971	1500.6975	-0.29082	1481.5609	172580.2188	1095.7473	0.47033	1392.895	-0.045263	5744540	-1.2009	210.05	84.5352	80.6523	174.5936	171.6382	20078.2676	130.3401	0.82074	159.7003	972070
006	2019-02-01t0445	1549018092.92	adult	226.0175	169.9965	-18.0001	344.5795	81.2681	21550.3231	70295.7309	1131422.1125	1893.69	-0.52015	497.724	0.99926	395.4221	1.2263	1528.0383	-0.17702	1512.7178	172668.3281	1096.2398	0.54413	1381.7126	-0.013425	5617810	-1.2189	300.845	85.2335	80.8967	184.1373	178.2074	20807.5117	133.4409	0.94834	165.3443	962031
006	2019-02-01t0845	1549032494.22	adult	230.0179	173.9969	-13.9998	347.0037	86.98	22489.9549	73528.7248	1233394.1111	1978.03	-0.373	483.859	0.88909	374.9018	0.98115	1507.6686	-0.1665	1471.6534	177904.8906	1082.9603	0.56034	1381.6654	0.051706	5693570	-1.1966	274.118	85.5173	80.9928	187.1979	178.7456	22089.3496	134.5847	0.99437	166.15	1006280
006	2019-02-01t1245	1549046893.22	adult	234.0176	177.9966	-10	349.0834	95.8797	24268.3467	79490.5033	1455645.8796	1455.87	-1.0209	360.449	-0.65319	277.2078	-0.40705	1208.511	-0.82058	1199.9678	153480.8906	810.4327	-0.60276	1102.0915	-0.7024	4565450	-1.4347	164.422	76.308	74.6144	133.0788	130.0285	16901.0117	108.003	-0.24491	123.4776	966517
006	2019-02-01t1645	1549061292.94	adult	238.0175	181.9965	-6.0001	345.0746	90.1049	22839.1961	74814.5913	1284927.4808	2245.92	0.080395	455.024	0.63975	357.4534	0.81256	1570.8745	0.11245	1460.2252	188504.9375	997.831	0.32139	1291.7128	-0.078957	5437540	-1.2421	250.07	86.0343	81.7448	177.439	172.6308	21292.6797	132.9371	0.90829	161.5502	1028110
006	2019-02-01t2045	1549075693.15	adult	242.0176	185.9966	-2.0001	335.4686	79.3366	21162.7574	69175.0942	1112480.3834	2214.33	0.095125	462.265	0.80094	353.2418	0.79174	1640.3362	0.36517	1557.09	182077.3125	1021.497	0.51111	1337.3629	0.13586	5116810	-1.3134	247.778	88.7599	84.4563	182.1415	177.0317	20217.707	138.1154	1.1601	165.708	982484
006	2019-02-02t0045	1549090093.57	dead	246.0177	189.9967	2.0001	342.2737	84.1796	22977.5398	75039.8529	1302133.3434	1417.34	-0.99737	350.834	-0.67102	273.3931	-0.40012	1192.9868	-0.7445	1173.0284	144351.4062	759.783	-0.70775	1090.4744	-0.60122	4213520	-1.5305	190.939	78.6016	76.7565	138.3483	135.6208	16740.1387	112.2625	-0.15778	129.8631	944005
007	2019-01-22t1645	1548197237.35	egg	-1.9991	-62.0202	-302.0171	273.4468	20.0535	3658.7488	11533.5305	45483.3141	152.649	2633.8329	93.7249	1.5447	93.3867	1.0508	139.857	2587.8736	137.8802	2937	119.4975	4.3155	131.9031	2354.329	193636	1.9185	136.27	54.6252	53.8247	96.1925	92.244	2020.04	75.8738	0.80529	87.4364	112856
007	2019-01-22t2045	1548211631.09	larva	1.9991	-58.0219	-298.0189	263.8361	20.7555	3622.9081	11424.4015	46411.8403	172.02	3.0286	115.759	1.4087	115.7565	1.0446	161.827	2560.3448	161.7943	3398.36	145.3013	2.5173	155.8724	5.2163	237191	1.2781	103.471	56.1799	55.6286	93.4406	92.7213	1962.25	76.5081	0.75955	87.941	115113
007	2019-01-23t0045	1548226031.19	larva	5.9992	-54.0219	-294.0188	246.7668	19.173	3101.4159	9783.0356	36480.6699	193.446	1.019	117.77	0.97589	117.3671	0.75318	166.071	2796.5363	163.9967	2989.27	145.6326	1.2424	157.813	1.563	207982	0.67687	106.667	57.8043	57.5974	93.4022	90.9129	1681.24	77.8549	0.72721	88.2816	102082
007	2019-01-23t0445	1548240431.17	larva	9.9992	-50.0219	-290.0188	224.0079	18.2004	2766.5408	8732.0992	31499.1322	172.089	0.077076	116.787	0.49932	116.6225	0.42977	162.56	1388.9496	160.9352	2600.96	146.112	0.34897	156.8486	0.34742	183939	0.14493	103.249	59.3448	58.853	93.7968	92.8656	1500.75	81.1707	0.73349	89.391	93468.1
007	2019-01-23t0845	1548254830.9	larva	13.9991	-46.022	-286.0189	214.4501	18.0706	2664.2112	8413.4767	30392.2876	188.103	-0.40564	119.285	0.075478	118.8909	0.14905	167.35	-0.18343	163.4624	2677.59	149.4518	-0.32023	161.0679	-0.37061	181790	-0.32384	104.978	60.7572	60.5447	96.1718	95.1071	1538.75	81.1125	0.67706	90.9307	92593.9
007	2019-01-23t1245	1548269291.38	larva	18.0159	-42.0052	-282.0021	307.191	32.132	7457.1555	23552.1593	159406.3519	328.79	-0.41738	177.334	0.47735	176.7677	0.65825	303.998	-0.10689	302.5959	12463.9	262.2378	-0.055229	293.369	-0.19688	714301	-0.51078	117.6	51.3483	51.3012	83.226	80.9242	3412.27	69.8467	0.38991	78.3833	206831
007	2019-01-23t1645	1548283690.73	larva	22.0157	-38.0054	-278.0023	416.5836	44.0259	14279.6018	45160.6978	416148.3234	466.814	-0.4409	171.939	-0.061786	149.6576	-0.039027	414.765	-0.19489	411.2243	31522.1	334.2885	-0.11469	395.1203	-0.21692	1305700	-0.66043	341.514	55.161	54.7639	90.6895	86.3367	6892.4	74.5702	0.42228	83.0199	418892
007	2019-01-23t2045	1548298089.31	larva	26.0153	-34.0058	-274.0027	406.4263	37.8262	12420.4485	39234.9844	322213.0683	604.048	-0.46887	224.219	0.25548	214.4554	0.57953	514.511	-0.30909	505.048	34472.2	406.9674	-0.16511	474.5929	-0.33874	1486570	-0.97176	105.715	53.7954	53.6792	87.4663	85.9279	5860.24	72.806	0.31523	81.6679	356664
007	2019-01-24t0045	1548312489.38	larva	30.0153	-30.0057	-270.0027	604.736	43.5285	19058.3044	60126.4786	516612.5236	791.482	-0.3911	256.996	0.2818	216.353	0.29518	678.602	-0.16196	669.3497	69217.5	550.3129	0.21371	646.622	-0.061618	2611590	-0.89077	153.43	49.8094	49.3546	84.4209	81.9742	8610.93	69.2917	0.159	77.9401	506163
007	2019-01-24t0445	1548326889.47	larva	34.0153	-26.0057	-266.0026	555.5868	42.8372	17178.9447	54121.6273	483281.769	527.792	-1.2211	258.839	-0.14949	252.2797	0.50067	480.145	-1.2758	475.9818	44173.3	406.474	-1.0888	461.0638	-1.211	2374590	-1.3329	272.433	55.8218	55.399	92.0864	86.7463	8471.95	74.6622	0.20355	82.9095	512109
007	2019-01-24t0845	1548341310.4	larva	38.0212	-21.9999	-261.9968	659.3196	50.5348	26550.2414	83773.1518	895550.9362	914.682	-0.74376	293.798	-0.095944	270.828	0.45203	768.124	-0.69319	760.5209	108305	586.2403	-0.51121	724.1684	-0.59142	4117280	-1.0264	152.099	52.6368	52.4703	86.0019	83.7056	12126.3	71.6389	0.037462	80.1447	737652
007	2019-01-24t1245	1548355709.77	larva	42.021	-18.0001	-257.997	813.9811	46.8753	32404.4685	102174.9483	1057526.5655	1666.45	0.31027	321.326	-0.15542	213.7559	-0.70836	1208.61	0.25401	1163.1102	207882	780.5611	0.080274	1020.4528	0.064053	5501430	-0.87464	161.499	55.4371	55.2439	88.3904	86.6764	15203.1	74.419	0.013141	83.52	949139
007	2019-01-24t1645	1548370111.42	larva	46.0214	-13.9996	-253.9965	888.4688	52.467	37912.5058	119556.4729	1332283.8232	1112.22	-0.92822	269.334	-1.3486	219.4023	-0.90185	860.96	-1.0846	836.5395	172192	587.5914	-1.296	775.0579	-1.121	5376990	-1.2963	296.7	55.7138	55.3918	90.8205	87.3898	18164.1	75.0965	-0.02212	84.0208	1112270
007	2019-01-24t2045	1548384511.27	larva	50.0214	-9.9997	-249.9966	1022.5277	51.6473	44683.103	140691.9907	1628071.3033	1351.3	-0.79696	351.58	-0.54405	268.8599	-0.42483	1008.24	-0.98972	988.2228	237945	781.6041	-0.71772	932.6295	-0.93907	8277940	-0.74704	231.318	55.6028	55.3938	89.1757	86.2828	21045.5	74.1858	-0.089239	83.006	1309170
007	2019-01-25t0045	1548398910.32	larva	54.0211	-5.9999	-245.9968	1112.2564	59.5458	53403.1492	168091.9983	2195472.4273	1556.67	-0.72372	399.932	-0.21406	291.3251	-0.32123	1239.22	-0.70642	1215.5997	348220	964.1074	-0.21873	1158.459	-0.56224	11218900	-0.23888	209.796	53.4846	53.2093	88.1582	85.4089	24772.5	72.5856	-0.16578	82.0113	1500350
007	2019-01-25t0445	1548413309.77	larva	58.021	-2.0001	-241.997	1123.5472	65.7013	60765.2124	191340.41	2767745.0547	2063.47	-0.22544	432.243	-0.093337	270.4943	-0.80799	1536.68	-0.30701	1486.6134	490201	1111.3889	0.11236	1394.2192	-0.16982	13751400	0.12	189.581	51.2408	50.9436	84.9626	82.8288	27103.1	70.2946	-0.2562	79.31	1630180
007	2019-01-25t0845	1548427710.34	adult	62.0211	2.0001	-237.9968	1080.002	70.0779	60058.7198	189120.3333	2880093.8387	2193.03	-0.26188	491.666	0.41377	339.2828	-0.026016	1789.78	0.004826	1754.7839	563779	1339.2971	0.79092	1659.9324	0.2992	15455500	0.24125	173.783	52.2541	51.842	84.6668	83.2878	26670	71.5439	-0.22715	80.1317	1642610
007	2019-01-25t1245	1548442110.66	adult	66.0212	6.0002	-233.9967	1258.8381	70.5922	70655.0146	222357.0158	3432304.5894	2467.55	-0.089998	501.617	0.2608	270.5868	-1.0908	1936.58	0.089452	1902.0999	716536	1374.8421	0.65509	1750.2456	0.29456	18533300	0.75064	220.389	52.7565	52.4195	86.5685	84.6331	32030.3	72.1572	-0.21713	80.9627	1949190
007	2019-01-25t1645	1548456511.05	adult	70.0213	10.0003	-229.9966	1215.4253	75.784	64397.4214	203006.5361	3138059.8411	2528.23	-0.18526	460.816	-0.51371	236.0548	-1.6334	1833.07	-0.33976	1773.0706	619578	1210.2263	-0.26567	1615.5698	-0.27786	15541500	-0.34257	302.976	54.8853	54.5395	90.8544	88.2259	30708.8	74.8265	-0.13972	84.0012	1851060
007	2019-01-25t2045	1548470910.47	adult	74.0212	14.0001	-225.9968	703.5846	84.2209	48626.5807	154210.6958	2816922.6832	2832.04	0.051215	552.225	0.43813	424.7989	0.62692	2270.32	0.41321	2234.3206	576661	1379.9172	0.21926	1906.9575	0.29727	13984000	-0.98741	110.213	54.5821	54.3255	88.0371	86.844	22361.4	74.0384	-0.17922	83.1381	1382180
007	2019-01-26t0045	1548485311.37	adult	78.0214	18.0004	-221.9966	1092.7362	72.2244	64468.0153	203055.5038	3247592.5027	2934.81	0.050191	524.784	-0.08085	356.7226	-0.30367	1952.54	-0.39437	1860.7875	658005	1329.756	-0.14557	1694.8366	-0.39909	17674700	-0.23024	211.836	56.2785	55.9285	89.3754	87.3583	30119.5	75.4553	-0.14759	84.0703	1895460
007	2019-01-26t0445	1548499710.76	adult	82.0213	22.0002	-217.9967	990.3497	69.6137	59922.5184	189076.6365	2991897.3689	2582.91	-0.49195	547.537	0.055261	425.5286	0.42321	1929.65	-0.54542	1862.479	603982	1337.1439	-0.24156	1703.4328	-0.49331	17131900	-0.52617	154.781	55.8071	55.5537	89.1472	87.4462	27903.1	75.2061	-0.17359	83.7557	1746150
007	2019-01-26t0845	1548514109.84	adult	86.021	25.9999	-213.997	1152.8472	75.1204	69362.9218	218663.4116	3517235.298	3034.09	-0.014406	533.201	-0.2145	299.1387	-1.0737	2334.64	0.21695	2260.2214	847475	1480.5326	0.21802	2031.913	0.24188	19316800	-0.093796	181.779	55.887	55.5832	89.3391	87.4552	32430.1	75.1418	-0.1954	84.2601	2024670
007	2019-01-26t1245	1548528510.78	adult	90.0213	30.0002	-209.9967	1112.7169	69.8938	64480.1009	203201.1494	3152049.4804	2908.16	-0.22982	529.62	-0.3201	342.1843	-0.61506	2096.43	-0.32119	2034.379	708595	1384.908	-0.20442	1847.0663	-0.2809	17858800	-0.53594	287.964	56.8639	56.5393	90.8576	88.162	30709.9	76.2403	-0.18014	84.85	1917450
007	2019-01-26t1645	1548542911.09	adult	94.0214	34.0003	-205.9966	1092.1209	68.6385	62206.1101	195970.2119	2991616.1357	2996.6	-0.16361	585.865	0.27335	454.78	0.59488	2096.5	-0.35	2008.6215	683458	1482.9438	0.13216	1841.8242	-0.33258	19063400	-0.28244	193.862	58.0789	57.7571	92.1764	90.6683	30049.5	77.7502	-0.15235	87.0525	1889830
007	2019-01-26t2045	1548557311.03	adult	98.0213	38.0003	-201.9966	821.6223	73.4527	47542.7045	150537.3494	2287804.1574	4605.68	1.8028	633.085	0.77055	434.1996	0.35867	2835.21	1.1692	2646.8157	705967	1699.8061	0.92495	2353.1326	0.91446	15741700	-1.1168	129.042	55.6845	55.3105	92.1868	90.7239	22954.5	77.1227	-0.19713	86.7482	1384590
007	2019-01-27t0045	1548571711.48	adult	102.0215	42.0004	-197.9965	1180.9008	73.7484	65501.7253	206295.7016	3182110.5844	3121.5	-0.059629	537.498	-0.28607	263.7876	-1.4506	2407.82	0.27008	2372.0161	825882	1637.6831	0.68788	2207.8446	0.53945	18431900	-0.45023	139.642	57.3328	57.0157	92.4235	90.6252	31701.3	77.7119	-0.2023	86.9552	1966060
007	2019-01-27t0445	1548586110.87	adult	106.0213	46.0002	-193.9967	1130.6873	74.5207	66105.61	208201.7008	3350538.5795	2104.69	-1.3488	486.283	-0.82818	383.5954	-0.15759	1640.13	-1.3401	1611.7742	567486	1184.4941	-0.97198	1504.3489	-1.209	16789900	-0.82555	166.439	58.3455	58.079	92.8336	90.864	32120.4	78.2403	-0.21062	87.3122	2014500
007	2019-01-27t0845	1548600510.7	adult	110.0212	50.0002	-189.9967	1046.3645	72.8367	61261.412	192991.3894	3058461.1432	3855.01	0.82838	592.568	0.342	425.0587	0.31143	2555.03	0.5561	2425.3857	820164	1536.022	0.32888	2188.8572	0.47423	18971100	-0.25869	208.085	58.6147	58.2904	94.7525	92.4228	30415.6	79.6537	-0.19024	88.983	1876550
007	2019-01-27t1245	1548614911.01	adult	114.0213	54.0003	-185.9967	1099.2566	76.2736	65457.7684	206141.5379	3376835.2991	2828.9	-0.46136	426.102	-1.4065	323.7472	-0.72613	1771.79	-1.0642	1683.2694	607724	1115.519	-1.1627	1493.4939	-1.2133	14574800	-1.2492	235.809	56.5979	56.1411	93.8614	91.0244	32194.4	77.4624	-0.29364	87.6779	1935930
007	2019-01-27t1645	1548629310.66	adult	118.0212	58.0002	-181.9967	1122.3949	74.5465	66794.7386	210343.1533	3441262.5008	2780.54	-0.52342	424.837	-1.3722	311.2527	-0.81868	1825.23	-0.94554	1746.6707	637005	1142.3318	-1.0262	1590.0186	-0.96101	14813600	-1.1169	219.998	58.8115	58.498	96.8675	94.6561	33806.8	80.0149	-0.23693	90.388	2050700
007	2019-01-27t2045	1548643711.63	adult	122.0215	62.0004	-177.9965	1184.1695	74.9408	70113.0734	220765.7052	3598320.1583	2215.21	-1.1952	415.114	-1.4214	313.423	-0.75246	1691.47	-1.1931	1661.9579	620770	1117.0386	-1.0692	1534.2915	-1.066	15197300	-0.94788	138.443	58.8984	58.4603	94.9189	92.8608	34835.2	79.2207	-0.29555	89.1021	2156270
007	2019-01-28t0045	1548658110.58	adult	126.0212	66.0001	-173.9968	1094.5672	69.2239	61696.9886	194274.2584	2984289.9257	2344.4	-1.0206	452.477	-0.9708	296.5565	-0.89222	1850.26	-0.85662	1815.1125	597632	1155.5131	-0.88448	1654.235	-0.75904	14602400	-0.99493	123.168	61.5949	61.1868	97.9609	96.2691	31641.4	82.1384	-0.22681	92.2607	1987790
007	2019-01-28t0445	1548672512.02	adult	130.0216	70.0005	-169.9964	1110.0696	77.4698	68238.7224	214973.796	3634474.5771	2409.49	-0.9205	436.82	-1.0754	336.7903	-0.40953	1814.75	-0.89422	1770.0898	647866	1140.4261	-0.88222	1592.0836	-0.86565	15553000	-0.70594	153.507	56.9885	56.581	95.3556	93.4034	34042	78.3938	-0.39013	88.6718	2029080
007	2019-01-28t0845	1548686911.48	adult	134.0215	74.0004	-165.9965	1077.9335	77.8215	65097.0771	205065.0143	3445989.6052	3079	-0.15246	551.69	0.18095	386.8345	0.1859	2357.16	0.13895	2310.3575	801433	1451.2563	0.23307	2031.1667	0.13835	18756400	0.034539	275.794	58.8549	58.4027	97.285	94.7162	33076.9	80.3977	-0.35432	90.0842	2000950
007	2019-01-28t1245	1548701310.95	adult	138.0213	78.0002	-161.9967	1120.5831	72.0869	63058.7525	198605.2458	3089881.053	3428.47	0.23747	599.06	0.72825	390.3314	0.26798	2433.32	0.29304	2369.6311	802996	1583.5563	0.73395	2183.6212	0.49324	19749200	0.29198	137.069	61.5727	61.0756	98.7704	96.8455	32594.2	83.3941	-0.28361	93.0026	2029870
007	2019-01-28t1645	1548715712.23	adult	142.0217	82.0006	-157.9963	1152.8784	69.9835	66123.0698	208216.8858	3228606.7987	3642.23	0.4717	628.3	1.0853	386.4299	0.26466	2669.12	0.72775	2598.1732	923515	1722.1587	1.2559	2346.6266	0.8647	21723500	0.72765	199.256	61.1816	60.6979	100.162	97.7956	34656	83.3252	-0.32246	93.6541	2115350
007	2019-01-28t2045	1548730111.17	adult	146.0214	86.0003	-153.9966	1123.7886	74.0958	66226.9228	208607.098	3306605.2399	3427.73	0.26166	624.381	1.0997	362.9683	0.039878	2473.76	0.40897	2383.3168	855920	1669.7748	1.1372	2190.815	0.5636	21602900	0.74465	182.444	60.7611	60.295	98.057	95.966	33927.7	81.9642	-0.40993	92.2102	2102270
007	2019-01-29t0045	1548744511.37	adult	150.0214	90.0004	-149.9966	1206.6872	73.5249	68388.414	215284.3884	3395297.5123	3772.82	0.63031	641.197	1.3296	416.1383	0.67312	2629.73	0.70349	2551.3401	941444	1679.194	1.231	2279.745	0.78388	22927900	1.0307	235.836	63.6938	63.2996	100.568	98.4564	36003.4	84.4996	-0.35818	94.3806	2277560
007	2019-01-29t0445	1548758911.32	adult	154.0214	94.0004	-145.9966	1271.6027	75.5052	74256.9502	233755.3142	3787637.4918	2835.52	-0.27826	585.664	0.81638	416.3602	0.71407	2244.97	0.098391	2191.1285	871047	1497.6648	0.68777	1990.5276	0.2299	22720300	1.0308	137.446	61.9225	61.4616	98.7729	96.9979	38323.9	82.9701	-0.45576	93.0004	2402220
007	2019-01-29t0845	1548773311.29	adult	158.0214	98.0003	-141.9966	1166.6399	72.5304	68774.53	216567.071	3483410.7027	2952.35	-0.1225	617.187	1.2051	382.4343	0.36719	2281.56	0.20789	2204.9312	821361	1610.8074	1.1415	2059.2924	0.42451	22190300	0.98251	249.47	59.6914	59.2708	100.377	97.6144	36135.8	82.0295	-0.53383	93.2473	2146150
007	2019-01-29t1245	1548787713.75	adult	162.0221	102.001	-137.9959	1236.1918	72.0562	70922.3984	223296.6633	3506844.9458	2834.51	-0.19746	593.612	1.025	368.1632	0.24127	2232.81	0.17606	2191.3682	828374	1504.3783	0.85573	2022.8738	0.40376	22014100	0.9992	268.953	60.8052	60.2745	100.776	97.4838	37388	82.5565	-0.55809	93.4879	2254960
007	2019-01-29t1645	1548802112.3	adult	166.0217	106.0006	-133.9963	1230.9371	75.0358	74479.9871	234457.7681	3899312.0169	2476.96	-0.50108	524.638	0.37285	370.5329	0.30423	1854.61	-0.39159	1814.647	721442	1305.0471	0.25594	1681.8697	-0.23303	20393700	0.7743	281.311	59.5438	59.0803	98.0654	95.3749	38147.4	80.8521	-0.66558	91.1144	2314590
007	2019-01-29t2045	1548816511.98	adult	170.0216	110.0005	-129.9964	1229.0742	72.6916	71707.2745	225739.3881	3627251.901	2368.95	-0.56127	549.415	0.69656	369.666	0.33034	1830.69	-0.37523	1788.7089	686511	1334.7539	0.43213	1657.8424	-0.22197	20583300	0.8647	291.269	63.8417	63.2572	103.471	99.9349	38801.8	85.4514	-0.53637	95.649	2391770
007	2019-01-30t0045	1548830912.08	adult	174.0216	114.0006	-125.9964	1412.889	76.0428	77400.818	243779.7819	3876440.8917	2460.35	-0.42801	527.104	0.52745	292.4402	-0.54201	1942.73	-0.13528	1903.219	788747	1360.7907	0.59845	1762.2186	0.054952	21350300	1.0556	237.266	63.7549	63.1737	103.785	101.2368	42136.9	85.6272	-0.57238	96.9024	2582390
007	2019-01-30t0445	1548845311.97	adult	178.0216	118.0005	-121.9964	1261.3222	75.443	77439.6394	243844.5321	4071353.3937	2311.27	-0.52963	488.097	0.17677	318.6123	-0.20571	1752.48	-0.39356	1713.0061	709754	1204.3269	0.13393	1533.8021	-0.35581	19728900	0.84084	213.433	62.4665	61.749	105.635	102.6958	42782	85.1331	-0.63275	97.4429	2524900
007	2019-01-30t0845	1548859711.91	adult	182.0216	122.0005	-117.9964	1203.8251	72.4776	69509.7298	218828.3424	3490469.7077	3087.67	0.28276	542.674	0.82051	361.7192	0.3368	2029.93	0.12779	1932.2971	738893	1308.8135	0.5693	1740.4796	0.13946	19707800	0.90232	236.598	63.8581	63.0706	107.84	105.0463	39253.9	86.555	-0.61688	99.7446	2319070
007	2019-01-30t1245	1548874112.08	adult	186.0216	126.0006	-113.9964	1111.8845	82.4274	77074.9731	243605.2385	4387084.0525	2550.96	-0.20583	478.183	0.18265	281.4419	-0.60984	1844.23	-0.12888	1766.7018	741382	1161.2901	0.12004	1528.4803	-0.24964	19187100	0.87563	149.88	61.52	60.8576	105.299	102.3357	42330.3	84.1669	-0.74629	97.1531	2468490
007	2019-01-30t1645	1548888514.01	adult	190.0222	130.0011	-109.9958	764.7671	80.5936	47797.1505	151172.1816	2558062.44	2450.27	-0.26375	526.44	0.76597	279.9912	-0.61113	2049.37	0.28783	2021.0569	512343	1323.7956	0.77134	1850.4048	0.51326	13131500	-0.11317	244.511	65.0833	64.6406	103.576	100.8511	25893.9	86.5748	-0.69339	96.935	1623440
007	2019-01-30t2045	1548902911.78	adult	194.0215	134.0005	-105.9964	1219.5144	73.5172	70753.5311	222720.0061	3553103.9819	2746.74	0.092728	473.181	0.23435	238.5635	-1.1092	2045.85	0.34825	1997.39	756965	1274.9265	0.66933	1788.7742	0.44925	17498700	0.70732	174.629	65.6155	64.7678	114.178	110.8195	42245.7	89.0893	-0.6381	103.8158	2426530
007	2019-01-31t0045	1548917311.36	adult	198.0214	138.0004	-101.9966	1213.6371	75.2685	73132.3747	230233.1564	3795654.4909	2610.33	-0.00040576	410.715	-0.41687	226.7935	-1.2442	1830.59	0.021978	1773.941	699284	1067.4338	-0.031924	1563.7165	0.0069442	15686400	0.4461	163.213	62.9066	61.9627	113.695	110.2593	43431.5	87.7126	-0.72928	102.9262	2402590
007	2019-01-31t0445	1548931711.97	adult	202.0216	142.0005	-97.9964	744.0783	78.5732	42524.4847	134652.9539	2175065.249	1877.24	-0.75176	404.038	-0.44691	223.5495	-1.272	1597.99	-0.35275	1586.5615	356351	1048.8444	-0.041483	1463.4994	-0.16536	8982970	-0.70624	158.799	65.7993	64.3874	122.883	119.8315	27403	92.4211	-0.58848	112.0218	1462920
007	2019-01-31t0845	1548946110.99	adult	206.0213	146.0003	-93.9967	1096.7274	76.4576	68617.9534	216223.639	3652361.636	2752.6	0.26306	408.624	-0.34724	232.6838	-1.1412	1955.62	0.38818	1877.434	700111	1071.091	0.10759	1647.1197	0.3343	14625900	0.3658	409.271	63.0275	61.6358	120.633	117.0572	43186.8	90.4338	-0.70558	109.8902	2255940
007	2019-01-31t1245	1548960512.08	adult	210.0216	150.0006	-89.9964	1109.3313	72.3121	64625.8905	203583.7457	3169355.372	2065.7	-0.46636	394.679	-0.46371	239.4043	-1.0374	1636.91	-0.17173	1619.3082	553276	998.8569	-0.11328	1480.7074	-0.0033287	13332200	0.1759	179.171	67.4934	65.9776	126.123	123.256	42629.5	95.6016	-0.5416	115.2732	2279930
007	2019-01-31t1645	1548974898.32	adult	214.0178	153.9967	-86.0002	697.3663	102.8153	50374.3634	160745.4787	3102233.8144	2037.91	-0.45947	357.233	-0.86541	229.1067	-1.1597	1649.64	-0.089785	1633.5804	433855	880.6715	-0.53028	1405.9947	-0.12966	9373430	-0.53173	233.914	61.2579	59.7496	120.926	117.4961	31803.6	90.1141	-0.80521	108.5832	1607350
007	2019-01-31t2045	1548989300.79	adult	218.0185	157.9974	-81.9995	1046.3361	75.8456	63648.5236	200587.0248	3284169.9305	2154.51	-0.28082	385.487	-0.48892	241.7261	-0.97624	1678.32	0.03134	1648.6371	558882	975.2484	-0.094142	1468.2554	0.090479	12804300	0.16403	230.263	67.3798	66.1261	124.086	121.2499	41320.7	94.6538	-0.66315	113.0761	2238090
007	2019-02-01t0045	1549003697.96	adult	222.0177	161.9966	-78.0003	1039.9542	73.6403	62334.6547	196423.0424	3222619.6071	1782.96	-0.69283	370.899	-0.62883	232.8821	-1.0863	1493.61	-0.30615	1477.3383	486918	956.7597	-0.11497	1351.1629	-0.15678	12069400	0.060943	264.074	68.1339	67.1731	124.677	120.8938	40644.8	95.2291	-0.68442	113.5643	2217140
007	2019-02-01t0445	1549018097.8	adult	226.0177	165.9966	-74.0003	703.7646	78.7889	44173.691	139839.9707	2353033.7597	1755.4	-0.69382	340.731	-0.97094	230.73	-1.1071	1471.7	-0.30276	1455.9049	339962	815.5521	-0.6678	1349.9425	-0.10098	7853510	-0.76116	169.463	70.5835	69.1797	131.397	127.7537	30352.6	98.9304	-0.56978	119.1815	1626880
007	2019-02-01t0845	1549032499.03	adult	230.018	169.9969	-70	1139.4497	78.413	68695.3495	216344.7109	3576523.4356	1459.48	-1.0411	339.681	-0.95438	236.7745	-1.011	1237.39	-0.78957	1221.0612	444222	813.9346	-0.63173	1131.8999	-0.65932	12185400	0.16925	226.054	65.9453	64.5987	126.279	122.6517	45334	95.2611	-0.78239	114.638	2365660
007	2019-02-01t1245	1549046898.06	adult	234.0177	173.9967	-66.0002	1094.4366	71.7184	61999.5221	195238.9095	3024747.3994	1483.02	-0.98497	335.364	-0.98002	233.6329	-1.0466	1146.25	-0.96905	1132.5704	372530	774.9857	-0.76412	1027.0847	-0.92338	10872500	-0.069112	220.349	68.2417	66.754	135.753	130.9903	44119.6	97.1262	-0.75037	119.6968	2212400
007	2019-02-01t1645	1549061297.76	adult	238.0177	177.9966	-62.0003	927.6618	75.2929	56289.9583	177491.1551	2908444.7995	1631.41	-0.75629	340.376	-0.88286	241.8442	-0.91391	1273.17	-0.62347	1240.0261	374313	766.736	-0.76077	1148.0979	-0.51784	10006000	-0.2225	237.456	68.0331	66.6104	127.456	123.8236	37472.1	98.0586	-0.76178	117.0601	1999970
007	2019-02-01t2045	1549075698.02	adult	242.0177	181.9967	-58.0003	1099.5436	74.525	57530.7375	181184.4871	2765001.2385	1416.01	-1.0248	328.583	-1.0095	229.3513	-1.0912	1182.86	-0.81006	1172.55	357225	775.9525	-0.67351	1094.63	-0.63571	9898890	-0.2111	230.15	70.5994	69.4308	129.752	125.7061	39185.1	98.5238	-0.79794	117.2518	2126880
007	2019-02-02t0045	1549090098.43	adult	246.0178	185.9968	-54.0001	1233.4928	72.3164	62349.7555	196379.5167	2980017.1252	1402.09	-1.0194	310.199	-1.2325	228.504	-1.0948	1080.13	-1.0467	1066.0412	354283	681.1344	-1.0994	972.885	-0.99128	10144100	-0.11527	265.006	69.5664	68.1855	133.316	127.8046	43727.6	98.4362	-0.86613	117.4432	2274960
007	2019-02-02t0445	1549104497.94	adult	250.0177	189.9966	-50.0003	984.1091	75.5682	58916.8994	185700.1699	3017176.115	1231.52	-1.2492	312.841	-1.1685	234.2187	-0.99505	1018.22	-1.1923	1006.8016	313613	694.2591	-0.99931	942.589	-1.0643	9628610	-0.2012	252.078	68.7275	67.1696	133.703	128.893	41180.4	98.7536	-0.9196	118.4897	2115290
007	2019-02-02t0845	1549118897.98	adult	254.0177	193.9966	-46.0003	1055.1668	72.207	59916.8458	188702.7587	2958281.7011	1407.34	-0.95932	310.349	-1.1763	235.7163	-0.95939	1072.68	-1.0127	1055.9079	336822	653.3983	-1.1817	982.8555	-0.88956	9717970	-0.1388	238.361	70.0261	68.5009	131.726	126.1839	41362.1	100.3961	-0.90609	119.0186	2192730
007	2019-02-02t1245	1549133298.95	adult	258.018	197.9969	-42	1030.957	74.7325	60516.9323	190654.27	3079936.6063	1141.77	-1.3597	298.641	-1.3209	228.3749	-1.0675	968.668	-1.3087	959.6285	307068	638.4691	-1.2364	890.805	-1.2101	9443910	-0.16967	253.137	68.994	67.448	135.032	129.1559	42805.2	99.6598	-1.0327	119.9473	2181800
007	2019-02-02t1645	1549147698.43	adult	262.0178	201.9968	-38.0001	994.3401	76.6599	59530.7839	187627.3591	3072715.4719	1167.87	-1.3052	295.472	-1.3444	227.6695	-1.0694	960.285	-1.3296	948.9308	298649	616.7116	-1.3379	889.4149	-1.2025	9187700	-0.19954	228.264	69.2129	67.5996	135.645	129.607	42185.5	100.5309	-1.0777	121.1926	2152180
007	2019-02-02t2045	1549162098.87	adult	266.018	205.9969	-34	1007.2002	75.7397	59986.8336	189084.1205	3054455.7289	1110.24	-1.3949	290.394	-1.3999	226.2927	-1.0834	922.144	-1.4646	913.7086	289553	596.2753	-1.4442	854.5718	-1.3487	9105600	-0.18191	222.125	69.6866	67.8515	137.504	131.4186	43176.2	100.5544	-1.1889	121.8791	2185090
007	2019-02-03t0045	1549176499.22	adult	270.0181	209.997	-29.9999	988.2441	77.6633	59323.4766	187023.612	3057957.1296	1100.09	-1.4086	290.028	-1.3847	227.9895	-1.0448	913.066	-1.5185	902.8369	283050	589.338	-1.4795	847.6266	-1.3946	8983330	-0.17636	252.398	70.155	68.522	134.938	129.5605	41830.8	101.1571	-1.2825	120.9803	2172980
007	2019-02-03t0445	1549190907.67	adult	274.0204	213.9993	-25.9976	988.036	77.7442	59237.5451	186755.2436	3051342.3362	1137.8	-1.3344	289.722	-1.3694	228.1702	-1.0323	913.436	-1.5551	903.2527	283165	592.9079	-1.4532	849.2649	-1.418	8964570	-0.13637	210.518	70.3819	68.6684	138.901	134.1299	43059.2	102.3988	-1.3536	124.1408	2177760
007	2019-02-03t0845	1549205306.43	adult	278.0201	217.999	-21.9979	985.9233	76.0163	58370.0207	183996.8952	2973140.0691	1108.76	-1.3924	288.452	-1.3713	227.8914	-1.0286	902.853	-1.6705	892.0238	275370	582.755	-1.5297	834.7865	-1.568	8791430	-0.14888	232.236	70.8226	68.9103	140.208	134.9556	42763.3	103.2375	-1.4907	125.3174	2158530
007	2019-02-03t1245	1549219703.88	adult	282.0194	221.9983	-17.9986	985.385	73.8849	58865.0518	185551.8325	3004315.1208	1032.21	-1.5669	281.027	-1.483	223.4038	-1.1058	875.571	-1.9447	866.3995	269676	565.2473	-1.6848	808.3735	-1.9014	8638780	-0.1579	259.048	71.2534	69.395	139.732	135.5951	43037.4	103.795	-1.7219	125.5273	2190330
007	2019-02-03t1645	1549234098.93	adult	286.018	225.9969	-14	984.43	74.7595	57774.6419	182049.7593	2940868.0912	1002.68	-1.6639	277.592	-1.5329	220.2954	-1.1618	858.382	-2.3432	851.535	260090	553.5339	-1.8321	794.6783	-2.4191	8383850	-0.22021	278.421	71.1499	69.1233	140.579	134.609	42595.3	103.847	-2.1669	126.0355	2148870
007	2019-02-03t2045	1549248499.04	adult	290.018	229.9969	-10	971.3701	75.0215	57656.6775	181762.9254	2937519.1516	1036.81	-1.6249	278.602	-1.5058	222.0332	-1.1246	867.11	-3.0579	855.3706	261867	554.4394	-1.9131	802.7966	-4.0642	8392600	-0.16533	235.468	71.995	69.8879	142.364	137.8922	42993.9	105.6871	-2.8221	127.6042	2168780
007	2019-02-04t0045	1549262899.29	adult	294.0181	233.997	-5.9999	965.9326	75.1133	57164.8375	180198.5916	2909250.0753	1058.65	-1.6276	277.346	-1.5242	221.3909	-1.1362	859.865	-860.097	850.7266	257100	549.6937	-2.1161	794.6885	-657.7245	8282380	-0.17692	254.668	72.1853	70.1475	142.444	137.5042	42590.8	106.0809	-13.6651	127.3111	2155670
007	2019-02-04t0445	1549277298.98	adult	298.018	237.9969	-2	970.0028	73.7667	56824.3628	179063.0177	2880484.7039	1027.02	-1.8259	278.153	-1.5054	221.5444	-1.133	856.34	-803.3046	843.3322	254333	558.7032	-2.2918	795	-594.4818	8259750	-0.13889	269.444	73.194	71.1703	145.446	139.8535	43197.6	106.9548	-150.5276	129.6338	2173500
007	2019-02-04t0845	1549291698.92	dead	302.018	241.9969	2	970.701	74.3282	56839.8068	179122.2729	2874916.4408	1069.33	-1.855	275.069	-1.5732	219.004	-1.1921	852.988	-745.021	841.3959	254190	544.4755	-3.2588	790.2725	-546.3952	8170920	-1328.067	244.789	73.5665	71.4198	146.178	140.61	43561	107.9158	-147.1249	130.8263	2185290
008	2019-01-22t1645	1548197241.71	egg	-1.9991	-54.0205	-290.0172	287.8827	18.535	4261.9395	13433.6633	54387.1053	603.392	5176.4607	120.354	1.9404	119.6857	1.4143	192.915	2879.5599	166.4004	4629.97	146.1254	4.7777	160.1367	2551.0245	285840	1.9768	722.062	51.0554	50.1423	137.711	96.1315	3305.06	71.2484	0.72546	83.8679	121257
008	2019-01-22t2045	1548211635.51	larva	1.9991	-50.0222	-286.019	301.0717	19.8083	4506.2718	14235.6969	58044.7148	598.827	6.9065	148.99	1.9026	147.7923	1.4894	223.896	2996.3453	199.2695	5821.31	179.4254	2.9555	194.0067	5.9892	373368	1.3577	664.552	52.2223	51.6095	121.662	83.5246	3163.21	70.7501	0.65708	78.7102	130869
008	2019-01-23t0045	1548226035.65	larva	5.9992	-46.0221	-282.0189	306.6762	18.574	4154.5641	13086.9918	47719.8346	611.607	3.1581	150.946	1.4693	150.525	1.2162	220.27	3429.975	199.2047	5286.49	180.6019	1.613	194.6965	1.9386	353515	0.75593	655.424	53.6081	53.0696	122.019	91.0436	2928.45	73.6535	0.65	83.6274	125550
008	2019-01-23t0445	1548240435.58	larva	9.9992	-42.0222	-278.019	312.5542	21.6771	4949.5023	15654.4299	66664.295	604.305	1.7635	150.457	1.0004	149.799	0.89592	218.061	2121.7421	199.5607	6105.71	180.2591	0.66289	193.4144	0.62689	414209	0.26203	665.465	54.9416	54.2705	115.367	87.3158	3230.28	74.3603	0.60404	83.2964	151254
008	2019-01-23t0845	1548254835.28	larva	13.9991	-38.0222	-274.019	311.7447	21.4917	4833.5005	15248.7877	63225.7992	565.965	0.8236	152.984	0.57708	152.1842	0.61985	216.984	0.238	199.4212	5858.57	182.9943	-0.044916	195.1262	-0.1546	413056	-0.21312	691.025	55.903	55.2884	117.032	87.9252	3159.87	75.9304	0.57501	84.9647	150938
008	2019-01-23t1245	1548269295.98	larva	18.0159	-34.0054	-270.0022	325.5718	40.3029	10184.0079	32217.7015	278025.2027	354.067	-0.3458	179.575	0.51068	172.966	0.60415	321.16	-0.0047742	319.0164	17663.8	268.9128	-0.0054081	304.5877	-0.13501	976171	-0.39219	127.026	53.9187	53.7205	86.4847	84.8541	4756.66	72.8301	0.45088	80.8023	293102
008	2019-01-23t1645	1548283695.2	larva	22.0157	-30.0056	-266.0024	432.3614	52.907	15258.4453	48447.164	468218.4406	703.111	0.15753	173.069	-0.045008	126.2317	-0.37425	564.449	0.5294	550.0402	46284.8	381.1805	0.20819	494.3598	0.27285	1402890	-0.6186	149.066	54.6346	54.4161	87.1067	85.1926	7142.75	73.5311	0.40019	82.0761	442868
008	2019-01-23t2045	1548298093.72	larva	26.0153	-26.006	-262.0028	383.7289	38.0532	10220.8159	32286.8313	235254.9032	855.487	0.11079	302.301	1.4121	305.4678	1.8884	654.022	0.27387	637.5342	35971.2	502.1652	0.44579	599.1717	0.22163	1657820	-0.90146	140.358	55.3024	54.9533	87.8255	85.6235	4830.4	74.0322	0.34239	82.7243	303278
008	2019-01-24t0045	1548312493.77	larva	30.0153	-22.006	-258.0028	633.1669	39.7247	21064.349	66368.1763	588958.5689	776.12	-0.42376	232.559	-0.079121	168.0773	-0.40212	686.117	-0.13393	678.9171	76845.2	506.4408	-0.050811	644.9426	-0.068595	2604430	-0.89358	225.14	55.4225	55.1555	89.158	86.7962	9985.7	74.1569	0.27163	82.8352	620677
008	2019-01-24t0445	1548326893.94	larva	34.0154	-18.0059	-254.0027	534.8087	37.9946	16375.0255	51619.0224	422348.9949	1070.04	-0.14767	336.455	0.99356	324.9406	1.5545	850.402	-0.01708	825.6316	74835.3	618.0479	0.11763	775.5103	0.007292	2939950	-1.12	128.256	57.064	56.748	90.1512	88.0681	7933.31	76.1601	0.23995	85.0018	498625
008	2019-01-24t0845	1548341314.92	larva	38.0212	-14.0001	-249.9969	797.9116	50.2184	29520.5886	92985.8472	926253.0664	1351.73	0.067988	314.003	0.20115	260.6773	0.30406	1092.2	0.32483	1069.2821	171475	701.07	0.1111	957.3682	0.2573	4914150	-0.73848	104.735	53.5574	53.1519	85.52	84.1483	13426.6	72.882	0.069368	80.9244	838173
008	2019-01-24t1245	1548355714.23	larva	42.021	-10.0003	-245.9971	1085.1088	55.5771	43458.0306	136847.9161	1512501.5288	1120.71	-0.64436	250.39	-1.2015	217.4792	-0.65353	839.216	-0.8283	816.4162	193020	496.4773	-1.3867	722.1132	-0.95959	5747950	-0.78941	304.468	56.3827	56.12	92.3858	89.6196	21248.7	76.8582	0.07995	86.0717	1294320
008	2019-01-24t1645	1548370115.87	larva	46.0215	-5.9999	-241.9967	892.1566	54.8841	38927.0573	122731.6092	1408921.7231	1501.64	-0.29325	319.351	-0.61513	243.05	-0.55335	1141.02	-0.31502	1113.9278	235050	739.1412	-0.55039	1012.8993	-0.3537	6548930	-0.91338	230.215	56.1478	55.928	89.0984	87.03	18354.3	74.8856	-0.0282	83.5499	1151420
008	2019-01-24t2045	1548384515.87	larva	50.0215	-1.9999	-237.9967	1131.3643	60.1296	51242.8928	161329.8121	1967987.1581	1819.81	-0.077259	384.623	-0.064485	267.117	-0.45035	1377.57	-0.035019	1339.942	371945	927.6858	-0.02868	1214.4104	-0.076062	10369800	-0.09779	320.622	55.9762	55.6523	89.5251	86.907	24171.8	74.997	-0.064742	83.7728	1509170
008	2019-01-25t0045	1548398914.8	adult	54.0212	1.9999	-233.9969	1040.3667	64.2345	55668.5509	175324.861	2523819.8947	1726.58	-0.4753	394.651	-0.28946	300.0402	-0.19568	1365.23	-0.39879	1343.0806	398649	990.4883	-0.098763	1240.1096	-0.32266	11508800	-0.15278	340.203	51.7566	51.4261	87.1034	84.1919	25434.2	71.7562	-0.19181	80.941	1509330
008	2019-01-25t0445	1548413314.25	adult	58.021	5.9997	-229.9971	1073.1092	65.0857	59126.0813	186418.0221	2697014.8732	2812.37	0.82594	486.111	0.65875	322.3932	-0.078577	2074.79	0.93954	2028.909	643186	1305.7491	0.96842	1820.0656	1.0364	15044700	0.49029	158.248	56.0347	55.8129	88.6305	87.0095	27475.5	75.3378	-0.093469	83.9162	1734220
008	2019-01-25t0845	1548427714.82	adult	62.0212	9.9999	-225.9969	1104.8322	68.0154	61698.0485	194316.7113	2923251.6169	3813.16	1.9385	529.864	0.93338	375.8884	0.47294	2462.84	1.5133	2370.8403	795499	1410.5627	1.0961	2073.4858	1.437	17108300	0.70038	216.318	55.8986	55.5487	91.7691	89.2088	29641.4	76.2023	-0.074194	85.3416	1804860
008	2019-01-25t1245	1548442115.14	adult	66.0213	13.9999	-221.9969	1090.5521	73.6569	64101.0043	201882.6468	3236740.2939	2732.52	0.26026	534.367	0.69434	396.7094	0.57189	2097.31	0.44057	2039.3457	702599	1430.9251	0.88941	1863.569	0.59885	17897600	0.57842	166.779	55.3109	54.9512	88.7553	86.5611	29733	74.5861	-0.13662	83.3098	1852530
008	2019-01-25t1645	1548456515.54	adult	70.0214	18.0001	-217.9967	1134.2555	74.4533	69051.1939	217494.0535	3589203.8492	4362.96	2.1871	545.499	0.57717	330.6746	-0.42801	2643.02	1.3946	2503.3416	954131	1537.0083	1.0695	2151.4343	1.1316	19664700	0.75091	249.201	56.1787	55.8043	90.4437	88.2973	32650.2	76.1	-0.097356	85.0049	2025190
008	2019-01-25t2045	1548470914.97	adult	74.0212	21.9999	-213.9969	1236.9734	77.0034	76350.1236	240383.5607	4043233.224	2906.64	0.14596	491.347	-0.32514	331.9401	-0.51702	2140.05	0.13861	2064.9216	853878	1372.1318	0.18809	1855.9294	0.1654	19578700	0.46933	236.727	52.7889	52.4277	86.0588	84.1472	34337.5	72.2321	-0.23933	81.0874	2103480
008	2019-01-26t0045	1548485315.87	adult	78.0215	26.0001	-209.9967	1153.7773	75.3887	71120.7975	224026.461	3713457.664	4023.22	1.4135	545.883	0.17675	405.87	0.28278	2665.68	1.0912	2594.3516	991634	1464.615	0.38458	2118.5424	0.6801	20255000	0.43105	152.129	55.6266	55.3178	89.6376	87.9932	33345.2	75.1888	-0.15646	84.5927	2064020
008	2019-01-26t0445	1548499715.24	adult	82.0213	30	-205.9968	887.8243	79.7375	55303.2401	175333.6616	2829216.218	2665.71	-0.38923	485.962	-0.6777	363.4943	-0.29551	2054.52	-0.28727	2013.5632	593757	1319.715	-0.30901	1763.5743	-0.34181	14028800	-1.311	140.638	55.399	55.1025	89.5505	87.8682	25880.1	75.1626	-0.17504	84.1908	1599260
008	2019-01-26t0845	1548514114.33	adult	86.021	33.9997	-201.9971	1166.5993	76.3394	73112.1714	230253.3987	3926125.8591	3735.77	0.85129	597.268	0.53054	443.2478	0.55299	2437.57	0.42909	2292.0707	931151	1576.8347	0.58584	2078.1186	0.35738	22787600	0.77475	126.314	56.0948	55.778	89.8706	87.8505	34330.6	75.6773	-0.17758	84.306	2140190
008	2019-01-26t1245	1548528515.3	adult	90.0213	38	-197.9968	1201.8359	75.3846	76251.9208	240262.1589	4046937.2583	3696.4	0.74104	609.1	0.5855	452.148	0.59951	2545.77	0.60572	2445.9279	1013210	1673.4424	0.88608	2220.0317	0.64728	24225700	1.0448	355.628	57.7361	57.4224	94.713	91.6867	37695.8	78.6555	-0.099636	87.9377	2296340
008	2019-01-26t1645	1548542915.73	adult	94.0214	42.0001	-193.9967	1152.5708	74.8108	71058.2889	223834.6513	3699141.3041	3342.45	0.26331	637.424	0.85085	483.9447	0.91149	2630.58	0.75593	2584.9094	975946	1742.9268	1.1067	2374.9946	0.99222	23640800	0.84762	311.969	58.7588	58.3957	95.7186	94.0801	35511.6	79.9988	-0.077221	89.9088	2179250
008	2019-01-26t2045	1548557315.56	adult	98.0214	46.0001	-189.9967	1135.5776	75.0809	70944.8664	223558.581	3736543.1886	3341.43	0.23408	620.097	0.62707	473.9724	0.785	2421.13	0.3076	2340.9233	898241	1597.4844	0.54396	2123.2156	0.34325	22951000	0.65541	221.878	58.5649	58.1773	93.4221	91.1882	34659.6	78.423	-0.15355	87.7	2167600
008	2019-01-27t0045	1548571716.07	adult	102.0215	50.0002	-185.9966	1295.6079	83.5564	82074.5625	258518.8638	4483243.6194	2432.12	-0.92006	514.335	-0.53915	365.6944	-0.36696	1896.83	-0.79657	1838.9698	813740	1306.2707	-0.53768	1687.562	-0.75172	22025900	0.42913	144.448	56.9155	56.548	91.6988	90.1066	39338.8	77.1569	-0.22096	86.6447	2437350
008	2019-01-27t0445	1548586115.43	adult	106.0213	54	-181.9968	1149.6138	70.9003	67159.8919	211639.9066	3278837.7638	2559.48	-0.77927	512.108	-0.54851	261.2597	-1.4537	1974.19	-0.64337	1947.4998	692939	1410.9732	-0.14139	1809.3407	-0.45531	17973500	-0.53801	246.228	62.2054	61.7145	100.062	97.7243	35121.8	83.3907	-0.036836	93.4098	2183220
008	2019-01-27t0845	1548600515.32	adult	110.0213	58	-177.9968	1156.056	71.3389	67996.0868	214138.0103	3384313.7194	3371.27	0.22386	468.3	-0.99375	270.7346	-1.3241	1851.44	-0.90274	1753.3572	659111	1179.4045	-0.96578	1603.853	-0.95859	16634500	-0.81982	236.978	63.7918	63.2776	104.452	102.1386	37184.7	86.6004	0.045086	97.7026	2265950
008	2019-01-27t1245	1548614915.59	adult	114.0214	62.0001	-173.9967	1222.2226	82.614	77825.7307	245369.3729	4216498.752	1991.16	-1.4988	376.492	-1.9363	303.8244	-0.93803	1480.57	-1.6612	1452.0297	602593	901.7555	-1.9298	1310.7902	-1.6548	15294200	-1.0793	302.551	60.5189	60.1077	101.488	98.4745	41305.4	82.7091	-0.11505	93.9237	2458460
008	2019-01-27t1645	1548629315.27	adult	118.0213	66	-169.9968	1242.5252	76.4875	76019.5602	239393.9934	3960760.9122	2684.76	-0.64015	414.69	-1.4799	328.2576	-0.63671	1677.92	-1.2425	1630.3713	666135	1027.9699	-1.4316	1477.4477	-1.2284	16456100	-0.73757	241.77	62.493	61.9124	103.476	100.3216	41080.1	84.5205	-0.082723	95.8992	2479910
008	2019-01-27t2045	1548643716.21	adult	122.0216	70.0002	-165.9966	629.6206	111.015	48010.8714	153471.4579	3366618.0638	2538.86	-0.80913	451.688	-1.0353	383.6413	0.0048384	1790.33	-0.99785	1742.2816	447583	997.058	-1.4894	1547.15	-1.036	11278200	-1.8298	225.292	61.1825	60.6454	102.111	99.0872	25527.7	82.4896	-0.18301	93.2538	1527670
008	2019-01-28t0045	1548658115.22	adult	126.0213	74	-161.9968	1185.0632	73.8861	73249.9281	230724.6776	3814946.287	3072.98	-0.17255	469.138	-0.79581	370.6665	-0.086222	2123.28	-0.32975	2042.0333	813216	1102.5129	-1.068	1794.3608	-0.43901	17936600	-0.26558	295.546	63.1793	62.7306	102.294	99.8818	39178.8	84.5955	-0.14166	95.217	2415530
008	2019-01-28t0445	1548672516.66	adult	130.0217	78.0004	-157.9964	1190.5184	80.2218	74516.2143	234682.7142	4018128.7629	3112.8	-0.12311	463.089	-0.80081	346.6362	-0.3016	2439.16	0.28182	2417.7603	948834	1168.8297	-0.7848	2043.9605	0.14606	17997900	-0.18656	172.099	62.6845	62.1317	103.692	99.6682	40336.2	84.0305	-0.19339	95.8487	2436230
008	2019-01-28t0845	1548686916.07	adult	134.0215	82.0002	-153.9966	1221.8492	82.1906	69568.0701	219580.4215	3489808.8192	3510.78	0.32424	481.628	-0.54798	354.2556	-0.17354	2380.02	0.18098	2285.1483	866328	1245.1398	-0.46844	1959.3761	-0.019363	17529300	-0.21856	147.007	62.8816	62.3866	103.386	100.3997	37632.5	84.6355	-0.20528	95.4969	2288640
008	2019-01-28t1245	1548701315.63	adult	138.0214	86.0001	-149.9967	1121.9378	76.955	69338.2106	218381.4373	3715982.9213	3776	0.61142	555.101	0.27266	427.1348	0.67613	2676.24	0.72944	2616.2092	968798	1385.9438	0.065258	2223.9414	0.58028	20084700	0.35919	236.319	65.7652	64.98	113.895	109.304	41230.1	89.5257	-0.066188	103.4359	2379520
008	2019-01-28t1645	1548715716.88	adult	142.0217	90.0004	-145.9964	1234.4215	78.6601	79829.2417	251427.0414	4448899.5189	3329.37	0.14305	482.024	-0.42637	360.9428	-0.019277	2449.49	0.34167	2381.8901	1021440	1240.7328	-0.36691	2078.062	0.29392	20059900	0.40371	240.753	62.4916	61.8199	105.246	102.2263	43887.6	84.6498	-0.27507	96.5991	2600650
008	2019-01-28t2045	1548730115.79	adult	146.0214	94.0001	-141.9967	1097.1502	77.4693	68698.482	216440.5993	3672835.3906	3756.2	0.59919	610.207	0.9535	473.7535	1.2794	2849	1.0555	2790.5515	1022790	1562.4783	0.77631	2471.2729	1.1516	21880800	0.79732	184.64	65.045	64.2579	112.931	109.6928	40542.2	90.1962	-0.11267	103.7995	2332380
008	2019-01-29t0045	1548744516	adult	150.0215	98.0002	-137.9966	1100.9269	77.1657	70526.2936	222321.385	3795177.5579	4796.67	1.6621	590.258	0.80472	473.9922	1.3233	2970.42	1.2801	2801.4521	1093110	1404.729	0.30891	2271.8139	0.76744	21717400	0.80704	181.815	64.6297	63.857	113.874	110.1819	41905.8	89.7942	-0.1653	103.5735	2377920
008	2019-01-29t0445	1548758915.96	adult	154.0215	102.0002	-133.9966	1081.8913	77.9551	68998.3782	217426.9741	3757739.9953	3352.35	0.23402	579.394	0.75176	483.2313	1.4691	2439.5	0.42353	2327.6459	878219	1389.5086	0.32438	2029.5712	0.31013	20843700	0.69186	267.662	66.1664	65.4997	113.541	109.9321	40874.9	90.7605	-0.16962	104.5057	2380340
008	2019-01-29t0845	1548773315.93	adult	158.0215	106.0002	-129.9966	1198.5097	78.2679	71282.4542	224859.316	3587755.9227	3901.35	0.80909	557.082	0.58373	450.4136	1.1398	2577.29	0.69834	2375.2754	961328	1315.4219	0.14632	1991.4484	0.28559	20759100	0.72848	334.65	65.8895	65.1091	116.644	112.4968	43508.3	90.8436	-0.20777	105.4238	2455300
008	2019-01-29t1245	1548787718.61	adult	162.0222	110.0009	-125.9959	1208.5175	77.2109	72772.0141	229293.8757	3736627.2285	3522.04	0.47129	554.383	0.61844	449.4884	1.1718	2391.51	0.4373	2287.8965	911166	1351.1234	0.33834	2007.0017	0.37138	21071600	0.8346	356.873	63.4055	62.5643	113.499	109.3059	43243.3	88.1518	-0.34958	102.2287	2409980
008	2019-01-29t1645	1548802116.91	adult	166.0218	114.0004	-121.9964	1151.207	81.4054	73805.3817	232498.8564	4131343.1706	3619.6	0.60937	530.748	0.43655	433.4022	1.0301	2382.11	0.47319	2256.658	917114	1261.2302	0.10722	1962.9498	0.34193	20433300	0.78116	337.881	65.173	64.1829	119.198	114.6093	45891.2	90.3083	-0.3112	107.0979	2509090
008	2019-01-29t2045	1548816516.72	adult	170.0217	118.0004	-117.9964	1078.0476	78.8137	68434.3776	215620.5493	3743560.4593	4131.83	1.1493	573.136	0.94523	473.7331	1.5423	2407.52	0.57009	2259.3376	859484	1331.9707	0.42264	1921.9115	0.31953	20448900	0.84164	253.792	68.0818	67.0524	126.489	121.5258	45156.6	95.3044	-0.16519	112.7168	2429090
008	2019-01-30t0045	1548830916.73	adult	174.0217	122.0004	-113.9964	1221.116	78.4196	74582.3915	234787.6601	3989042.9073	3605.08	0.68512	540.758	0.6716	446.8036	1.2731	2427.62	0.66233	2395.6962	946772	1277.3655	0.31168	2042.7871	0.63359	21043000	1.0031	275.749	63.0555	61.8014	121.142	117.5539	47245.2	90.7092	-0.3803	109.1044	2453740
008	2019-01-30t0445	1548845316.68	adult	178.0217	126.0004	-109.9964	1235.337	76.1159	74989.4626	236138.0622	3905570.3569	2952.03	0.09726	545.163	0.78456	453.3369	1.3954	2246.76	0.42619	2205.505	880728	1307.3469	0.49141	1974.3175	0.56099	21346400	1.1165	302.149	67.8212	66.6369	125.514	119.1747	49201.4	94.2925	-0.28625	111.2875	2655610
008	2019-01-30t0845	1548859716.61	adult	182.0217	130.0004	-105.9964	1183.837	76.6792	71093.2728	223821.6996	3724885.3451	3547.2	0.74016	547.791	0.87566	456.4267	1.4771	2446.23	0.83131	2317.781	909997	1283.5269	0.48034	2009.7807	0.70983	20329100	1.0089	276.314	66.6891	65.213	129.714	123.0292	48253.7	93.0943	-0.37086	113.142	2474900
008	2019-01-30t1245	1548874116.71	adult	186.0217	134.0004	-101.9964	1191.093	81.7633	75667.1067	238302.6892	4131637.4657	3266.72	0.51572	506.54	0.49145	421.4341	1.0956	2058.28	0.23836	2005.3513	813020	1195.5873	0.24218	1741.1187	0.20725	19996200	1.0149	170.304	66.5853	65.528	119.073	115.7587	47033.9	92.2768	-0.44152	108.5963	2628520
008	2019-01-30t1645	1548888518.79	adult	190.0223	138.001	-97.9958	995.2636	101.5371	71103.4142	225724.742	4325864.9844	2932.19	0.23199	513.515	0.62363	414.9355	1.0526	2170.31	0.49956	2120.0793	805187	1236.1968	0.45477	1796.327	0.39472	19004200	0.90739	227.807	68.2867	67.1597	125.332	120.8493	46498.2	94.1571	-0.40859	113.3389	2527150
008	2019-01-30t2045	1548902916.49	adult	194.0216	142.0003	-93.9965	1056.143	81.8177	69227.9394	218237.3868	3848476.1647	3018.99	0.37792	543.389	1.0164	453.8061	1.5765	2191.41	0.60875	2123.238	791100	1269.4506	0.64925	1866.1014	0.62196	19606600	1.0764	269.188	67.8995	66.4804	127.013	123.0918	45851.7	94.0549	-0.45112	113.7976	2449950
008	2019-01-31t0045	1548917316.08	adult	198.0215	146.0002	-89.9966	1124.4137	78.3111	70954.0342	223500.1314	3885288.1987	2512.65	-0.10502	511.739	0.72094	437.4737	1.4149	2010.71	0.35224	1971.7566	743964	1169.332	0.34773	1772.5601	0.48384	18930200	1.0217	273.323	66.969	65.5306	128.052	123.5569	47379.1	93.9604	-0.49175	113.5877	2477320
008	2019-01-31t0445	1548931716.7	adult	202.0217	150.0004	-85.9964	1226.0387	79.9061	76082.8725	239572.3045	4115398.5088	2367.92	-0.21481	487.072	0.49915	421.2864	1.2551	1819.72	0.063902	1777.1397	724247	1107.8079	0.18195	1533.0913	-0.0027679	19346000	1.1606	246.768	67.4615	66.1517	131.649	126.6733	52396.2	93.8291	-0.53417	115.1813	2679500
008	2019-01-31t0845	1548946115.75	adult	206.0214	154.0001	-81.9967	1160.6395	82.3542	72254.8182	227545.6824	3923612.8287	2699.12	0.20322	491.922	0.61413	437.2918	1.5102	1809.33	0.10608	1774.0361	682117	1070.922	0.10694	1531.9931	0.058848	18544500	1.0818	209.704	67.4869	66.0225	130.105	125.6807	49049.7	94.305	-0.55442	114.6736	2544120
008	2019-01-31t1245	1548960516.9	adult	210.0217	158.0004	-77.9964	547.855	105.9081	40716.8186	130325.2948	2667087.4402	2657.71	0.21086	460.938	0.31177	371.7028	0.7039	1876.48	0.30279	1834.8517	397813	1059.8563	0.12665	1580.8562	0.24251	9769120	-0.4878	173.661	67.2128	66.0952	118.274	115.0849	25074	94.0773	-0.60239	108.3412	1424510
008	2019-01-31t1645	1548974903.21	adult	214.0179	161.9966	-74.0002	1212.3221	74.4805	74278.7951	233897.1679	3881657.772	3396.96	1.1303	512.929	0.98584	440.1317	1.6669	1865.49	0.34981	1788.3438	723809	1098.3203	0.34428	1538.7046	0.20503	19884200	1.468	226.912	73.6849	72.3509	142.334	137.3932	55225.6	101.7232	-0.3315	125.1471	2856470
008	2019-01-31t2045	1548989305.61	adult	218.0186	165.9973	-69.9995	1213.9027	77.4772	74754.244	235416.1385	3918921.3053	3397.67	1.2071	537.586	1.3511	450.0739	1.8674	2220.75	1.1702	2113.5842	868314	1182.2752	0.75698	1775.8821	0.88858	20972300	1.7541	196.753	73.765	72.4951	140.568	135.8104	54962.2	102.0708	-0.35307	124.4718	2877720
008	2019-02-01t0045	1549003702.78	adult	222.0178	169.9965	-66.0003	1158.9616	79.3684	70547.203	222116.8417	3771384.9699	3518.77	1.4343	569.365	1.8161	466.1098	2.1578	2370.32	1.5907	2301.8396	874648	1263.0665	1.1749	1943.6148	1.4264	20971400	1.8369	218.938	76.8899	75.4163	148.042	142.0746	54627.7	106.0698	-0.2197	130.4005	2832090
008	2019-02-01t0445	1549018102.61	adult	226.0178	173.9965	-62.0003	1154.0893	79.671	75613.0363	238340.5322	4143410.8649	3048.23	0.92981	527.866	1.3775	435.9357	1.8003	2043.25	0.97292	1987.1578	807082	1181.8592	0.91381	1654.4466	0.73823	20804300	1.8904	420.116	74.3094	72.9404	153.282	149.28	60546.2	105.5664	-0.27786	131.9345	2928680
008	2019-02-01t0845	1549032503.8	adult	230.0181	177.9968	-58	1238.4098	75.9777	76394.4737	240608.5224	4010275.3969	3165.34	1.1568	529.503	1.4727	433.3623	1.8243	2094.07	1.1853	2022.1007	835532	1191.3959	1.0408	1741.6417	1.0765	21119200	2.0488	471.807	75.5888	74.1355	149.205	144.609	59532.8	105.4779	-0.32076	130.206	3014860
008	2019-02-01t1245	1549046902.8	adult	234.0178	181.9965	-54.0003	1152.0213	77.1197	72159.4338	227434.7052	3851918.4598	2925.31	0.92397	515.844	1.3715	419.201	1.6769	2009.92	1.0906	1936.4852	757742	1131.4721	0.85869	1693.8298	1.0409	19411200	1.7796	272.313	76.0997	74.5702	151.53	144.994	57126.6	106.1742	-0.3299	132.1761	2863630
008	2019-02-01t1645	1549061302.54	adult	238.0178	185.9964	-50.0004	1148.3164	76.1449	74217.4445	234092.2556	3950896.4958	2768.67	0.79215	502.811	1.2744	410.3083	1.6019	1982.23	1.1293	1917.613	767122	1124.0745	0.91256	1641.609	0.99033	19453300	1.886	495.118	77.1564	75.6828	153.683	148.8877	59475.3	108.1627	-0.27797	133.8039	2985100
008	2019-02-01t2045	1549075702.75	adult	242.0178	189.9965	-46.0003	1001.3678	76.5687	63739.6174	201057.0997	3391455.9836	3095.62	1.3314	539.406	1.8457	455.8698	2.3515	2097.58	1.5398	2011.132	698496	1180.5272	1.2783	1776.3155	1.5312	17946600	1.644	249.948	80.066	78.4027	160.079	156.4079	53306.2	113.7588	-0.044486	141.2062	2663880
008	2019-02-02t0045	1549090103.23	adult	246.018	193.9966	-42.0002	1016.4014	73.364	59194.4322	186484.1239	2994942.2947	3407.05	1.8835	529.957	1.8042	422.4573	1.9066	2247.1	2.0781	2148.4216	696600	1180.304	1.3862	1853.8285	1.9309	16395800	1.3766	215.196	82.3051	80.3119	161.621	156.912	50102.6	117.3558	0.10315	144.4957	2546360
008	2019-02-02t0445	1549104502.75	adult	250.0178	197.9965	-38.0003	999.3208	72.9291	59099.6713	186255.2575	2968590.1941	2974.18	1.3599	506.773	1.5679	361.0323	1.0042	2055.87	1.7142	1972.432	635263	1116.4109	1.175	1723.2744	1.6486	15645600	1.2892	225.351	84.1745	81.6743	162.402	158.1773	50182.2	122.7824	0.36023	147.7957	2598720
008	2019-02-02t0845	1549118902.74	adult	254.0178	201.9965	-34.0003	914.53	76.0464	57074.0874	180582.1562	2992339.9372	2193.49	0.26033	502.99	1.6018	374.1722	1.2661	1735.55	0.93797	1712.4133	517194	1109.4061	1.2537	1532.5719	1.1211	14988100	1.2206	244.99	86.6036	84.0205	164.464	160.975	49010.2	126.2514	0.53187	152.0654	2580610
008	2019-02-02t1245	1549133303.85	adult	258.0181	205.9968	-30	924.9273	75.8349	58842.9832	185981.8125	3117387.2048	2237.07	0.40521	464.034	1.1193	311.8093	0.30112	1615.82	0.70236	1574.4092	496057	1038.1991	0.98385	1399.8379	0.76088	14242600	1.1243	460.22	87.0898	84.076	173.158	168.3906	53159.6	129.3277	0.6993	156.5701	2673050
008	2019-02-02t1645	1549147703.32	adult	262.018	209.9967	-26.0001	921.2222	73.809	56509.0924	178367.0271	2918449.1756	2351.8	0.68155	451.604	1.0152	311.027	0.32748	1626.68	0.8712	1585.0511	481498	990.7843	0.83053	1345.191	0.67922	13334000	0.97457	487.3	87.3723	83.8128	181.894	176.6671	53840.6	130.9354	0.79765	161.712	2579750
008	2019-02-02t2045	1549162103.67	adult	266.0181	213.9968	-22	884.3285	74.3485	53660.233	169413.4904	2764403.1419	2223.19	0.55629	451.048	1.0907	322.5307	0.56607	1590.68	0.90093	1541.9738	446981	968.2513	0.81563	1324.6814	0.74017	12646500	0.87708	443.835	89.0615	85.2472	183.909	179.3924	51678.5	135.1157	1.0817	165.9613	2497110
008	2019-02-03t0045	1549176504.02	adult	270.0182	217.9969	-17.9999	871.8036	74.989	51443.8846	162242.8755	2623187.6492	2404.9	0.99018	453.2	1.2142	340.9765	0.93843	1506.68	0.75605	1454.1326	405296	958.5333	0.88312	1307.1748	0.83067	12179300	0.84036	227.222	90.8082	86.6535	186.035	182.4357	50043.3	138.3325	1.3465	170.3761	2440380
008	2019-02-03t0445	1549190913.49	adult	274.0208	221.9995	-13.9973	860.3829	74.9807	51117.3559	161231.1878	2597658.8464	2388.35	1.0873	447.845	1.2229	335.3515	0.8971	1490.34	0.87397	1442.9507	399412	946.1563	0.94317	1284.6599	0.92074	11962800	0.8876	228.225	91.8109	87.6517	186.301	184.6157	49928.8	139.7155	1.5278	171.1951	2452450
008	2019-02-03t0845	1549205312.05	adult	278.0204	225.9991	-9.9977	853.883	75.8408	52527.8205	166160.8641	2725498.355	2215.85	0.87826	435.058	1.1075	355.5226	1.3312	1490.92	1.1086	1440.1068	410002	887.0835	0.67623	1265.5073	1.0681	11933600	1.0173	484.978	91.6418	88.8754	176.9	172.1237	48647.6	133.9789	1.1544	160.6987	2513740
008	2019-02-03t1245	1549219709.16	adult	282.0196	229.9983	-5.9985	839.9938	73.6959	50127.3568	158336.1541	2561589.4672	2491.44	1.6247	442.034	1.331	375.3808	1.7851	1428.73	1.0903	1389.4531	374327	902.5365	0.95483	1238.4981	1.2385	11580400	1.049	224.541	92.8939	90.3811	175.56	172.4265	45996.8	133.9245	1.2601	161.2851	2433630
008	2019-02-03t1645	1549234103.76	adult	286.0181	233.9968	-2	822.1109	75.2732	48100.0771	151772.469	2440847.9455	2065.31	0.83668	454.33	1.6684	407.1491	2.5012	1376.09	1.1685	1321.7529	346776	894.5102	1.0898	1188.9274	1.3637	11425000	1.1954	226.915	94.0257	91.7224	173.687	169.491	43769.2	134.1019	1.4806	160.0154	2364460
008	2019-02-03t2045	1549248503.86	dead	290.0181	237.9968	2	814.95	72.4704	47622.5791	150345.732	2396034.5945	1985.99	0.80685	484.695	2.3744	440.5381	3.2981	1439.51	2.577	1401.7305	358439	934.5935	1.7277	1255.1644	4.2157	12059200	1.8578	223.101	97.514	95.2595	179.041	175.7903	44581.2	139.19	2.8194	165.68	2426150
009	2019-01-22t1645	1548197246.11	egg	-1.9991	-54.0205	-206.0208	153.8678	27.5523	2838.7973	9042.3124	48749.5699	0	1772.7449	0	0.15218	0	-0.23987					0	2.2412	0	1435.3998	0	1.7961	0	0	0				0	-0.50434	0	0
009	2019-01-22t2045	1548211639.9	larva	1.9991	-50.0222	-202.0225	151.0206	34.7407	3278.5938	10635.3835	66289.0713	0	1.4656	0	-0.3119	0	-0.56266					0	0.65132	0	2.0569	0	1.1396	0	0	0				0	-0.60199	0	0
009	2019-01-23t0045	1548226040.1	larva	5.9992	-46.0221	-198.0225	165.0086	35.6622	3589.4216	11668.0305	73072.9107	0	0.029364	0	-0.77577	0	-0.88566					0	-0.30099	0	-0.044487	0	0.56388	0	0	0				0	-0.70357	0	0
009	2019-01-23t0445	1548240440.03	larva	9.9992	-42.0222	-194.0225	161.7421	26.1869	2912.262	9260.3399	48355.2684	0	-0.59438	0	-1.2388	0	-1.2089					0	-0.99427	0	-0.85137	0	0.051385	0	0	0				0	-0.80943	0	0
009	2019-01-23t0845	1548254839.67	larva	13.9991	-38.0223	-190.0226	276.2686	32.9914	6271.8182	19864.1462	124049.166	648.319	1.0915	171.335	0.85023	172.898	0.91277	270.7938	0.69488	258.2062	9477.7812	226.1805	0.30955	251.0603	0.20017	583226	-0.13164	832.289	54.1133	53.4784	109.8087	84.8442	3843.3057	72.8474	0.5143	81.2131	184202
009	2019-01-23t1245	1548269300.43	larva	18.016	-34.0054	-186.0057	402.8606	45.4318	13629.9444	43093.4545	398533.6264	379.999	-0.27237	148.587	0.049766	133.4865	0.042395	325.3631	0.020235	322.0585	23751.5039	259.589	-0.075015	305.467	-0.13016	1075170	-0.34736	135.685	50.1138	49.9678	84.8835	82.1434	6196.499	68.5481	0.36336	76.5835	362624
009	2019-01-23t1645	1548283699.66	larva	22.0157	-30.0056	-182.0059	439.8683	43.723	15429.8862	48769.7514	467090.2755	439.417	-0.51029	201.809	0.38176	192.2934	0.57107	381.195	-0.35733	379.0009	31257.9902	322.9888	-0.1925	365.0706	-0.36523	1653630	-0.51069	101.285	56.6146	56.2823	89.1367	88.0608	7309.2134	75.8204	0.44884	84.4809	463900
009	2019-01-23t2045	1548298098.16	larva	26.0153	-26.006	-178.0063	467.6448	37.1673	13623.1183	43028.2146	328986.4532	686.526	-0.27873	264.938	0.85864	256.933	1.1904	624.717	0.15142	619.5571	45604.3398	502.9567	0.45086	587.8437	0.17068	1933780	-0.78818	95.6934	51.446	51.3862	83.1934	82.2685	6073.1182	70.356	0.26097	78.6973	375504
009	2019-01-24t0045	1548312498.21	larva	30.0153	-22.006	-174.0063	664.0298	48.6571	21654.7323	68278.4303	614294.8377	511.021	-0.98731	197.357	-0.59903	191.3233	-0.066351	423.8874	-1.112	415.5939	49170.9414	338.1825	-1.0653	396.3229	-1.1014	2275920	-1.0226	99.8389	54.5049	54.2369	85.5546	84.625	9924.3291	73.3466	0.25287	81.8402	628550
009	2019-01-24t0445	1548326898.38	larva	34.0154	-18.006	-170.0063	704.1426	46.4834	25150.3404	79193.9668	775353.2634	814.893	-0.65277	303.039	0.50144	290.6903	1.0577	689.9761	-0.56245	680.54	92456.7969	554.2977	-0.24588	648.9762	-0.48294	4041940	-0.70508	142.931	55.46	55.1744	88.266	86.561	11827.6396	74.5461	0.20073	83.424	739726
009	2019-01-24t0845	1548341319.36	larva	38.0212	-14.0001	-166.0004	840.5921	45.9886	31858.4692	100338.9822	1004735.4774	1478.06	0.30263	341.554	0.60626	273.6518	0.49318	1139.2382	0.47259	1111.822	192531.25	783.4849	0.55775	1007.2784	0.43895	5751760	-0.43588	102.412	51.5711	51.3442	85.7666	84.3992	14494.5576	71.0501	0.022348	80.6542	868457
009	2019-01-24t1245	1548355718.78	larva	42.021	-10.0003	-162.0006	923.7452	53.857	39170.6863	123329.8558	1406534.8124	839.625	-1.136	272.564	-0.87449	235.1494	-0.39334	714.6195	-1.1934	702.1615	147926.2344	554.1519	-1.0888	666.5582	-1.1502	5628710	-0.83064	219.653	53.9733	53.731	86.5135	83.9321	17908.2852	72.6186	-0.036171	80.8329	1114600
009	2019-01-24t1645	1548370120.39	larva	46.0215	-5.9998	-158.0002	983.7296	54.3698	42869.3086	135091.4263	1602106.8959	1483.18	-0.32335	347.019	-0.20942	275.0091	-0.082364	1284.0695	0.07807	1265.3895	290199.6875	888.909	0.18649	1173.8102	0.16539	7831530	-0.49434	128.852	52.9711	52.6543	85.7807	83.6636	19386.4414	71.9746	-0.11211	80.4406	1195450
009	2019-01-24t2045	1548384520.39	larva	50.0215	-1.9998	-154.0002	1066.3485	65.3134	55167.8181	173778.0089	2415719.6724	1548.51	-0.49402	373.733	-0.22254	291.3286	-0.095876	1217.4404	-0.44895	1189.6418	353057.7188	930.5358	-0.015241	1128.5518	-0.33902	10804300	0.037064	200.179	52.4569	52.198	85.9883	83.8431	24936.5938	71.2949	-0.17655	80.1976	1516480
009	2019-01-25t0045	1548398919.27	adult	54.0212	1.9998	-150.0005	1072.9159	64.2665	53875.8808	169572.5549	2357930.0473	2029.38	-0.032589	499.734	1.2108	381.2133	0.97379	1700.608	0.41997	1682.4237	481272.0625	1255.7154	1.1073	1556.6905	0.60623	14118500	0.62231	242.731	54.1578	53.9021	87.6558	85.3966	24806.5996	73.0863	-0.15007	82.0216	1530070
009	2019-01-25t0445	1548413318.72	adult	58.021	5.9997	-146.0006	1047.939	70.1138	60593.5005	190953.7295	2948205.8451	2526.92	0.4252	510.312	0.99664	379.3743	0.72226	2032.1956	0.84086	2005.7325	644206	1416.2021	1.4549	1814.3002	1.02	16157000	0.80876	178.433	53.6929	53.3522	86.8299	84.7793	27525.0781	72.6823	-0.17915	81.469	1699970
009	2019-01-25t0845	1548427719.32	adult	62.0212	9.9999	-142.0005	1173.8149	71.0778	68262.8323	214970.6328	3375102.9939	2528.59	0.19385	514.675	0.72676	351.4064	0.13923	1889.4492	0.22821	1840.5629	674533.375	1408.9966	1.0894	1721.5534	0.46873	18354300	1.0465	257.824	49.6671	49.2959	85.2947	82.7624	30450.1992	69.7002	-0.28768	79.1376	1771230
009	2019-01-25t1245	1548442119.66	adult	66.0213	14	-138.0004	1190.5998	72.0943	68930.0596	217010.7373	3422268.8812	3155.52	0.81942	573.263	1.2092	370.0587	0.22056	2490.5679	1.2997	2461.658	899095	1580.1852	1.513	2144.6672	1.3536	20652900	1.3249	108.261	50.9449	50.5193	85.331	83.8649	30804.4805	71.0422	-0.25408	80.3492	1835390
009	2019-01-25t1645	1548456520.03	adult	70.0214	18.0001	-134.0003	1324.4153	72.6672	73185.5005	230418.3971	3573838.7821	3637.32	1.2488	536.402	0.45998	336.837	-0.34951	2844.8052	1.8266	2790.0354	1089560.375	1531.8652	1.0485	2358.7409	1.6768	20539400	0.98288	166.706	54.139	53.911	86.9638	85.6188	33307.1484	73.3027	-0.19042	82.0641	2073040
009	2019-01-25t2045	1548470919.44	adult	74.0212	21.9999	-130.0004	1173.0185	76.6262	69822.2543	219847.2406	3600693.1084	2827.02	0.044837	585.654	0.85724	460.5267	1.0671	2313.5415	0.50432	2294.6499	844442.6875	1440.1874	0.46054	1972.7743	0.46735	21361200	0.93345	231.468	53.4528	53.1991	87.2285	84.587	31838.418	72.6844	-0.22428	81.2529	1949640
009	2019-01-26t0045	1548485320.44	adult	78.0215	26.0002	-126.0001	1205.3183	73.9572	70065.8749	220844.8101	3522036.2104	2677.71	-0.27185	549.802	0.2246	461.404	0.94544	1851.3743	-0.60512	1775.5101	679454.375	1331.2923	-0.13953	1679.3459	-0.43855	20140300	0.40165	244.621	56.1874	55.9637	89.5105	87.3969	32850.3477	75.1818	-0.15669	83.9625	2058260
009	2019-01-26t0445	1548499719.77	adult	82.0213	30	-122.0003	1150.8207	73.677	66904.9557	210679.8751	3316201.09	2755.67	-0.27762	542.241	-0.0077829	455.6716	0.77244	2083.3088	-0.22776	2047.2982	729158.125	1298.3158	-0.39183	1824.5452	-0.18823	18955100	-0.065069	305.923	54.0589	53.677	88.0828	85.3537	30828.9922	73.2204	-0.23963	81.9392	1889740
009	2019-01-26t0845	1548514118.91	adult	86.0211	33.9997	-118.0006	1115.8367	77.3544	65793.0593	207186.816	3388340.6285	2340.48	-0.87015	506.923	-0.52009	423.3037	0.32787	1906.3441	-0.66576	1892.4481	655782.375	1183.9019	-0.91495	1687.8082	-0.61829	17425500	-0.56708	222.5	55.3212	55.043	90.0972	87.5345	30993.4512	75.122	-0.19606	84.3002	1901660
009	2019-01-26t1245	1548528519.79	adult	90.0213	38	-114.0003	1059.8151	75.1362	69086.8741	218072.5133	3697053.1628	2554.46	-0.66547	561.095	0.038526	397.5531	-0.003499	2140.8325	-0.2296	2135.3079	772840.5	1446.931	0.02999	1914.6708	-0.11266	20215100	0.049057	263.493	55.0204	54.7587	90.4273	88.1677	32644.2617	75.1302	-0.21714	84.39	1982280
009	2019-01-26t1645	1548542920.3	adult	94.0215	42.0001	-110.0002	1173.7453	75.1822	67534.1266	212729.7567	3419611.4254	3613.29	0.59764	639.09	0.86951	455.5421	0.60315	2670.0769	0.83772	2615.9465	942537.125	1643.8969	0.73551	2296.0444	0.79604	22552200	0.57886	216.84	57.2907	57.122	90.62	88.7145	31988.8516	76.9921	-0.17769	85.6339	2021670
009	2019-01-26t2045	1548557320.12	adult	98.0214	46.0001	-106.0002	1151.4307	73.9724	69359.1574	218436.6915	3564817.3786	2789.44	-0.45085	607.424	0.48707	497.3551	1.0356	2179.5205	-0.19514	2151.575	791165.9375	1455.0542	0.013629	1925.166	-0.14878	22002100	0.42215	172.454	55.8317	55.4864	90.1956	88.2502	32741.0195	75.475	-0.25235	84.8436	2022340
009	2019-01-27t0045	1548571720.7	adult	102.0216	50.0002	-102.0001	1084.8751	75.3755	66447.0125	209320.2998	3470344.437	2659.99	-0.63565	633.297	0.76064	464.08	0.67922	2292.2234	0.028782	2268.2664	795401.5	1592.1071	0.51934	2115.3946	0.31002	21962700	0.41367	221.714	57.2373	56.8071	95.7188	93.635	33214.4062	78.6062	-0.17223	89.0785	1984990
009	2019-01-27t0445	1548586120.02	adult	106.0214	54.0001	-98.0003	1134.5696	77.139	67736.5453	213342.9172	3500591.3517	2994.46	-0.23452	586.611	0.25831	336.7533	-0.65388	2445.1606	0.33892	2419.9086	865586.875	1604.8014	0.56946	2161.5785	0.41509	20748400	0.1361	210.056	58.446	58.0415	94.5413	92.172	33467.6328	78.7201	-0.19443	88.6521	2067240
009	2019-01-27t0845	1548600520	adult	110.0214	58	-94.0003	1124.7643	74.4739	65748.0375	207076.7206	3378913.6337	3432.8	0.30075	643.715	0.89178	370.3014	-0.2689	2697.4905	0.85148	2660.743	927936.75	1818.1446	1.3531	2456.4205	1.1296	22114200	0.49612	233.285	56.9199	56.373	96.973	94.0449	33358.7266	78.4813	-0.22996	90.1551	1955430
009	2019-01-27t1245	1548614920.21	adult	114.0214	62.0001	-90.0002	1201.7154	74.307	70852.2855	223098.5805	3636829.2274	3306.09	0.12958	584.342	0.28339	344.455	-0.50588	2504.0947	0.43693	2439.4033	929019.1875	1575.7281	0.48883	2205.0636	0.50624	21630600	0.41679	249.536	57.4408	56.8486	97.7544	94.6217	36266.8789	78.9177	-0.2441	89.8196	2126290
009	2019-01-27t1645	1548629319.87	adult	118.0214	66	-86.0003	1108.1086	74.2563	64169.0852	202102.1849	3242468.6222	3052.22	-0.19232	584.92	0.32736	338.3273	-0.52896	2507.8823	0.43074	2481.2611	842648.4375	1574.8357	0.50697	2282.6218	0.68434	19615900	-0.0078036	329.037	61.2685	60.753	103.3386	99.671	34721.7656	82.7231	-0.14424	94.3105	2054700
009	2019-01-27t2045	1548643720.83	adult	122.0216	70.0003	-82	1106.2579	74.1809	62910.5878	198122.1501	3131999.0477	2637.81	-0.69109	511.331	-0.40555	242.3475	-1.519	2125.6326	-0.33563	2084.2466	699333.125	1496.8253	0.26097	1941.4199	-0.11731	16821300	-0.58243	205.764	60.4926	59.8728	105.7901	102.2748	34804.9297	82.8141	-0.17184	95.9364	1990030
009	2019-01-28t0045	1548658119.84	adult	126.0213	74	-78.0003	1084.5283	70.2769	60074.4864	189170.8654	2909102.7562	2923.34	-0.34672	531.711	-0.13862	242.413	-1.4811	2371.9285	0.15009	2318.1353	747157.5	1536.6534	0.43556	2116.0477	0.29568	16706300	-0.5347	301.807	62.9663	62.023	110.9823	107.3506	34959.4102	86.8195	-0.064592	101.0346	1978400
009	2019-01-28t0445	1548672521.34	adult	130.0218	78.0004	-73.9999	1045.4539	72.47	60308.8422	189966.4929	3004286.8761	3391	0.1923	476.112	-0.66471	228.666	-1.5947	2222.3682	-0.12649	2099.563	702268.375	1352.282	-0.15554	1892.1764	-0.19377	15009900	-0.82131	239.875	61.5023	60.3063	113.2962	111.0157	35801.5938	88.4063	-0.040666	103.7575	1938920
009	2019-01-28t0845	1548686920.7	adult	134.0216	82.0002	-70.0001	583.5005	78.5957	37044.0275	118223.7366	1995641.1024	2203.88	-1.1186	472.911	-0.63867	250.8816	-1.314	1855.8734	-0.78268	1829.616	360039.4375	1383.8859	0.003782	1734.9932	-0.51229	9142310	-1.9485	255.987	62.0796	60.5206	119.0806	115.7893	23101.6328	91.1542	0.023982	108.5894	1200120
009	2019-01-28t1245	1548701320.34	adult	138.0215	86.0001	-66.0002	555.1184	167.4	46319.2596	156803.7971	4106653.2052	1857.15	-1.4533	462.143	-0.69077	255.1246	-1.2315	1607.4861	-1.1905	1585.576	390619.125	1224.1292	-0.4823	1495.9385	-0.99131	11196300	-1.4214	204.387	62.2315	60.4857	121.3672	117.4863	29492.2207	92.2392	0.030031	110.9402	1507680
009	2019-01-28t1645	1548715721.48	adult	142.0218	90.0005	-61.9999	498.5259	91.2151	30924.1944	98814.9747	1704766.4486	2683.49	-0.53542	401.07	-1.2629	228.9179	-1.4901	1967.1429	-0.50623	1910.4839	314742.875	1224.7718	-0.42071	1767.7534	-0.36559	6392660	-2.2575	201.078	63.2508	62.4821	111.2222	108.233	17795.5488	88.6719	-0.13116	101.9027	1008160
009	2019-01-28t2045	1548730120.48	adult	146.0215	94.0002	-58.0001	405.3623	149.9029	33965.6964	114516.3995	3003476.1555	2832.35	-0.35014	466.383	-0.52993	261.6429	-1.0938	1981.6511	-0.43897	1893.8953	350752.25	1228.1732	-0.34797	1699.0602	-0.46743	8242390	-1.7873	168.191	65.2633	63.4149	123.272	120.5442	21819.1523	97.2005	0.14025	114.6672	1153400
009	2019-01-29t0045	1548744520.67	adult	150.0216	98.0002	-54.0001	379.1207	140.5867	32916.9845	110303.1463	2723813.1973	1413.11	-1.7478	375.345	-1.41	267.2211	-1.0004	1204.1539	-1.7092	1189.188	207114.4688	858.1536	-1.5274	1114.4073	-1.6321	6429660	-2.0179	255.907	63.2258	61.712	121.4294	117.4276	20885.8633	90.9691	-0.1225	110.2221	1083060
009	2019-01-29t0445	1548758920.66	adult	154.0216	102.0002	-50.0001	353.2432	186.4544	42460.7462	147897.5142	4962727.2449	1751.41	-1.3528	416.688	-0.9251	290.1577	-0.71091	1433.1311	-1.2585	1411.6522	315288.8438	1010.7087	-0.94834	1286.7625	-1.2162	9150890	-1.4198	255.912	64.6395	62.9721	124.982	120.6583	27496.0508	95.117	-0.0096097	114.3669	1419550
009	2019-01-29t0845	1548773320.63	adult	158.0216	106.0002	-46.0001	366.4899	195.6206	41892.8869	147668.8368	4841823.4996	1667.55	-1.3837	401.09	-1.0289	294.3837	-0.63355	1350.3977	-1.3364	1324.2077	294386.6875	957.4131	-1.0598	1218.4205	-1.2973	8711270	-1.41	267.858	65.7392	63.6079	133.7257	129.7948	29152.1934	98.7269	0.083847	121.8958	1427790
009	2019-01-29t1245	1548787723.5	adult	162.0224	110.001	-41.9993	388.3656	190.3276	40977.8732	144381.149	4598687.6328	1797.91	-1.2057	383.822	-1.1493	258.2578	-1.0163	1327.1024	-1.3148	1269.1416	282672.8125	882.826	-1.2426	1173.6492	-1.3288	8155070	-1.4213	234.102	63.2227	61.3213	124.1179	121.252	26437.1016	93.8861	-0.1359	112.5514	1343290
009	2019-01-29t1645	1548802121.62	adult	166.0218	114.0005	-37.9998	455.5641	110.7593	31135.3776	100771.9556	2004646.6842	1696.67	-1.2594	362.296	-1.3197	228.5226	-1.3353	1260.5176	-1.3655	1214.8105	205464.3594	865.4219	-1.2362	1084.7416	-1.4545	5887680	-1.7363	252.174	64.9641	62.4137	139.0357	131.9736	22662.8164	98.7515	0.0052143	122.665	1055730
009	2019-01-29t2045	1548816521.39	adult	170.0218	118.0004	-33.9999	385.1196	184.6441	37942.2205	133986.0153	4004112.9073	1320.73	-1.5784	349.742	-1.3966	222.5572	-1.3829	1120.6704	-1.5388	1105.8609	221892.7344	834.3706	-1.2753	1042.2093	-1.4844	6894120	-1.4841	279.618	65.044	63.0701	133.3026	128.4142	26393.9219	96.5897	-0.11677	118.4571	1282150
009	2019-01-30t0045	1548830921.4	adult	174.0218	122.0004	-29.9999	387.9161	186.5783	38843.9252	137254.4197	4135860.0317	1452.25	-1.4083	347.2	-1.3719	224.3745	-1.3424	1117.0745	-1.4934	1095.0252	225649.0312	818.0756	-1.2671	1007.6904	-1.5012	6986020	-1.3965	260.829	65.3699	63.3958	132.9798	128.4185	26861.9258	97.5202	-0.12287	119.6739	1315310
009	2019-01-30t0445	1548845321.43	adult	178.0218	126.0004	-25.9999	415.4586	143.9568	33450.4507	111859.0573	2734362.8314	1432.13	-1.3897	333.328	-1.4716	204.6669	-1.5599	1132.601	-1.4216	1109.8326	198205.1562	840.6066	-1.1282	1044.9057	-1.3733	5804240	-1.5319	273.855	65.3404	62.474	138.3593	135.1115	24212.8848	101.2673	-0.022387	124.9783	1137770
009	2019-01-30t0845	1548859721.32	adult	182.0218	130.0004	-21.9999	410.7895	146.7664	32173.2889	110105.1679	2633339.2865	1383.2	-1.4138	328.088	-1.492	204.0048	-1.5621	1115.8112	-1.417	1100.554	188572.0938	820.1618	-1.1497	1033.2603	-1.3584	5521070	-1.5313	236.937	65.776	62.8832	140.3968	136.2773	23727.0586	101.2897	-0.062525	127.1619	1106880
009	2019-01-30t1245	1548874121.45	adult	186.0218	134.0005	-17.9999	344.9587	191.1166	40986.7061	144749.4098	4846885.5789	1376.05	-1.3902	346.699	-1.2492	234.1536	-1.1859	1090.615	-1.4218	1078.6656	232301	786.7142	-1.214	998.8559	-1.3876	7354180	-1.1606	273.643	67.1401	64.6392	141.6128	136.7899	30163.5234	101.5554	-0.092837	126.0008	1424170
009	2019-01-30t1645	1548888523.53	adult	190.0224	138.001	-13.9993	370.3985	158.2078	31070.9178	109921.007	2794932.6129	1347.79	-1.3978	326.899	-1.4315	210.6736	-1.4657	1085.9736	-1.3988	1066.0347	178099.6719	793.547	-1.1449	990.5081	-1.3717	5337940	-1.4675	275.55	66.8046	64.0908	143.3204	138.5503	23504.5469	102.2523	-0.10452	127.2913	1090850
009	2019-01-30t2045	1548902921.24	adult	194.0217	142.0004	-9.9999	365.52	57.825	18207.7235	58220.7587	749413.5098	1332.25	-1.389	327.399	-1.3895	188.0906	-1.739	1149.0961	-1.2566	1140.6559	110313.2188	849.9635	-0.88886	1074.0487	-1.1471	3128290	-1.809	245.814	61.6445	59.9363	117.8008	113.0827	11308.8789	90.6181	-0.58053	106.7737	589013
009	2019-01-31t0045	1548917320.82	adult	198.0216	146.0003	-6	335.9981	174.0169	37624.1006	130566.03	4074922.823	1417.46	-1.2779	346.813	-1.1366	232.5547	-1.1715	1134.3866	-1.2546	1105.3722	221205.3906	811.3128	-0.98618	1009.8242	-1.2579	6760090	-1.1379	238.884	68.829	66.2584	146.6138	140.6015	28589.6914	104.4873	-0.091538	129.9231	1341620
009	2019-01-31t0445	1548931721.42	adult	202.0218	150.0004	-1.9999	343.5741	110.0253	27098.279	92614.7335	1940657.5344	1669.23	-0.97938	377.047	-0.75443	232.9888	-1.1513	1460.5297	-0.61104	1448.3239	208855.7344	984.0291	-0.28708	1331.5882	-0.47355	5366890	-1.3577	264.833	69.9412	66.3723	153.1706	147.5718	21903.3906	110.721	0.11748	136.6762	995542
009	2019-01-31t0845	1548946120.46	dead	206.0215	154.0002	1.9999	333.3158	175.2907	37367.7268	130207.0107	4081592.781	1650.99	-0.96969	356.684	-0.94669	258.0943	-0.81195	1301.13	-0.87393	1278.5255	252419.2188	841.7553	-0.77686	1144.456	-0.86837	6902550	-1.0455	236.906	69.7374	67.1574	150.2563	146.0871	29149.7305	105.8381	-0.10408	134.5253	1349560
011	2019-01-22t1645	1548197254.91	egg	-1.9992	-58.0203	-242.0159	79.4567	41.1841	2260.2148	7795.2243	59282.8557	132.014	2517.433	78.7283	1.3219	78.1358	0.84003	120.3928	2480.8707	117.0851	1565.1064	102.0008	4.0118	112.3414	2218.0496	96127.2	1.8569	114.98	49.3316	49.2801	88.3244	83.2645	1148.2177	68.7646	0.68259	78.7569	60233.8
011	2019-01-22t2045	1548211648.83	larva	1.9992	-54.022	-238.0176	167.8123	28.0686	3143.3768	9996.3055	54904.7435	0	1.4656	0	-0.3119	0	-0.56267					0	0.65131	0	2.0569	0	1.1396	0	0	0				0	-0.60199	0	0
011	2019-01-23t0045	1548226049.2	larva	5.9993	-50.0218	-234.0175	167.8888	26.9665	3084.8552	9804.1361	52420.1869	0	0.029351	0	-0.77578	0	-0.88566					0	-0.30101	0	-0.044505	0	0.56387	0	0	0				0	-0.70357	0	0
011	2019-01-23t0445	1548240449.13	larva	9.9992	-46.0219	-230.0175	165.0039	27.0644	3041.1448	9671.2764	51871.8755	0	-0.59439	0	-1.2388	0	-1.2089					0	-0.99428	0	-0.85138	0	0.051377	0	0	0				0	-0.80943	0	0
011	2019-01-23t0845	1548254848.84	larva	13.9992	-42.0219	-226.0176	167.7996	26.8713	3083.7193	9804.2905	52405.9684	0	-1.0176	0	-1.7001	0	-1.5322					0	-1.5469	0	-1.3922	0	-0.41088	0	0	0				0	-0.92027	0	0
011	2019-01-23t1245	1548269309.62	larva	18.016	-38.0051	-222.0007	203.5623	33.1845	4691.3739	14920.8223	99663.8259	408.761	-0.19092	209.663	0.95819	205.1467	1.062	377.5307	0.33066	373.3966	9815.7988	312.6283	0.32092	360.2696	0.17211	532755	-0.59302	121.941	50.7773	50.3991	86.9568	83.4559	2260.8772	71.3594	0.42082	80.4589	129025
011	2019-01-23t1645	1548283708.8	larva	22.0158	-34.0053	-218.0009	294.3371	35.0941	8064.3025	25516.4044	190279.0747	693.549	0.1333	290.494	1.6987	267.2399	1.6435	618.7724	0.79224	613.1598	27225.9863	510.7628	1.1004	592.7546	0.75844	1256390	-0.68167	217.836	54.52	54.492	90.1677	86.1349	3967.3787	73.9697	0.40951	83.1217	235799
011	2019-01-23t2045	1548298107.19	larva	26.0154	-30.0057	-214.0014	354.2098	30.9086	8394.1552	26472.2764	173196.4551	757.729	-0.11458	285.365	1.1612	283.6536	1.5747	677.2145	0.37078	667.4304	31151.8652	518.4619	0.55036	640.0443	0.40548	1293560	-1.051	116.805	54.3226	53.6689	85.9186	83.1882	3952.2534	71.8419	0.29388	80.1168	246244
011	2019-01-24t0045	1548312507.27	larva	30.0154	-26.0057	-210.0014	436.7564	38.4346	13196.9154	41676.5059	337259.1271	988.766	0.028279	341.344	1.5276	329.8478	1.9345	852.9788	0.48845	836.9	60561.4922	630.2957	0.69594	773.1764	0.46409	2406820	-0.97119	116.484	54.4533	54.0761	86.2432	84.5908	6123.2642	72.7631	0.23936	81.1419	383950
011	2019-01-24t0445	1548326907.43	larva	34.0154	-22.0057	-206.0013	570.0994	46.4842	19064.848	60145.9564	543444.3152	921.975	-0.44079	268.16	-0.01223	241.4427	0.34349	728.6827	-0.43087	706.6416	74325.6328	486.786	-0.63083	650.8583	-0.47565	2718610	-1.2033	208.586	54.349	54.0438	90.059	86.1005	9186.0137	73.6367	0.17863	82.5831	550990
011	2019-01-24t0845	1548341328.42	larva	38.0213	-17.9998	-201.9955	843.572	48.3999	32878.4796	103753.0868	1045897.0091	927.475	-0.72001	244.625	-0.81901	191.8662	-0.69894	761.0264	-0.71549	747.3517	132418.5938	540.9605	-0.75662	697.2899	-0.68925	4253780	-0.97705	239.157	50.0303	49.9367	86.2426	82.9113	15006.209	69.7485	-0.011061	78.9793	869977
011	2019-01-24t1245	1548355727.81	larva	42.0211	-14	-197.9956	843.5122	47.9093	32976.0135	103938.3696	1060262.8867	1312.27	-0.30928	312.666	-0.28313	226.035	-0.52755	1069.0358	-0.15495	1043.0343	187081.25	765.8581	0.00434	967.5276	-0.11755	5453840	-0.8911	175.649	54.4986	54.2468	89.1381	86.3719	15599.1699	74.5878	0.017762	83.3919	950620
011	2019-01-24t1645	1548370129.46	larva	46.0216	-9.9996	-193.9952	884.4948	50.2046	35942.3702	113178.9134	1222499.889	1151.29	-0.86452	305.531	-0.81779	246.7462	-0.49888	896.789	-0.98617	867.6496	170389.9062	691.2299	-0.78613	824.3177	-0.96207	5798060	-1.1587	106.416	54.1373	53.931	86.8027	85.9366	16492.5078	72.932	-0.084511	81.9388	1027360
011	2019-01-24t2045	1548384529.51	larva	50.0216	-5.9995	-189.9952	962.9638	53.9176	40191.5505	126493.7424	1427078.874	1754.07	-0.17825	397.727	0.12569	331.1704	0.48743	1367.8409	-0.060177	1334.7198	291350.125	961.1645	0.12922	1246.8629	0.02332	8432600	-0.69905	125.701	51.7421	51.586	84.5668	83.4879	18012.7266	70.8626	-0.18961	79.9848	1097040
011	2019-01-25t0045	1548398928.12	larva	54.0212	-1.9999	-185.9956	1016.4434	54.531	46364.1763	145970.2059	1777722.1806	2245.66	0.28363	460.389	0.64908	322.4815	0.12763	1704.8317	0.43029	1665.4326	415978.9375	1174.6468	0.73868	1534.6089	0.54144	11228400	-0.23607	313.334	52.9606	52.7657	87.1787	84.1731	21271.6055	71.4986	-0.1999	80.2033	1291660
011	2019-01-25t0445	1548413327.6	adult	58.021	1.9999	-181.9957	1065.3429	63.5881	55263.4765	174068.9354	2410911.8431	2036.53	-0.26326	451.169	0.1709	315.5536	-0.17471	1699.9849	0.071287	1685.48	492995.625	1170.3412	0.37201	1554.7294	0.28481	13071700	-0.074616	193.171	52.9158	52.5415	85.7969	83.7871	24881.1133	71.8603	-0.20568	80.6197	1533130
011	2019-01-25t0845	1548427728.15	adult	62.0212	6.0001	-177.9956	1102.0765	66.8882	56492.7508	177952.5787	2508335.8154	2460.75	0.10171	509.301	0.65366	375.7064	0.47046	2148.5564	0.80894	2141.8799	638121.25	1486.3117	1.4206	1992.2775	1.2135	15093100	0.14057	229.731	52.5837	52.3609	85.1319	83.0269	25284.1816	71.3253	-0.23432	79.8402	1558320
011	2019-01-25t1245	1548442128.5	adult	66.0213	10.0002	-173.9955	1157.0891	65.5984	59403.0128	186985.0755	2637564.2352	2569.42	0.044661	512.451	0.40422	387.6632	0.45263	2215.5903	0.69896	2201.9449	691264.1875	1408.5068	0.79575	2050.6316	1.1011	15961800	0.053988	227.189	54.5639	54.406	87.0977	85.654	27174.4766	73.5358	-0.17143	82.1265	1699560
011	2019-01-25t1645	1548456528.88	adult	70.0214	14.0003	-169.9953	1151.3005	67.7664	61125.9454	192477.2356	2825072.2428	2219.93	-0.5839	515.024	0.18459	408.4215	0.56245	1851.6198	-0.30004	1827.027	594369.9375	1292.617	0.070961	1702.2378	-0.049914	16489000	-0.091298	279.762	55.5737	55.2848	89.0168	86.4699	28574.3789	74.4309	-0.15288	82.9827	1779250
011	2019-01-25t2045	1548470928.24	adult	74.0212	18.0001	-165.9955	1243.0281	72.0876	68088.4416	214263.6084	3259288.1531	2831.67	0.050744	526.005	0.10939	352.0271	-0.26957	2209.8833	0.28581	2160.1155	788928.375	1493.0826	0.6723	1954.8654	0.42107	18745200	0.2523	114.069	54.1704	53.7856	86.3325	84.9166	30820.7031	73.1771	-0.20788	81.7673	1930470
011	2019-01-26t0045	1548485329.27	adult	78.0215	22.0004	-161.9952	1117.4332	69.7916	63108.6742	198735.4901	3034048.4401	2728.91	-0.20772	628.063	1.1801	519.0726	1.6336	2152.7988	0.022793	2105.8372	712576.4375	1561.8135	0.76668	1931.2041	0.20294	20741200	0.55566	195.543	54.9755	54.5961	89.1748	87.4299	29516.8672	74.2285	-0.1884	83.4407	1815510
011	2019-01-26t0445	1548499728.49	adult	82.0213	26.0002	-157.9955	1098.1809	68.028	61903.0554	194968.5564	2960099.3432	3509.11	0.65713	665.895	1.4641	507.1706	1.3691	2406.1099	0.43959	2318.8054	779579.5625	1671.6918	1.0531	2133.9535	0.59117	21557700	0.59316	116.326	55.3126	54.9534	89.584	87.6777	29025.2148	75.2018	-0.17374	84.1635	1790690
011	2019-01-26t0845	1548514127.76	adult	86.0211	30	-153.9957	1077.2353	75.6223	63648.147	200488.5064	3226682.2966	3999.37	1.1765	700.535	1.7314	510.583	1.3131	3121.4045	1.8384	3081.9644	1039427.75	1842.073	1.5989	2641.5814	1.7659	23291400	0.90083	139.285	54.1938	53.803	90.4493	88.6476	30119.6211	74.9267	-0.20256	84.3843	1801840
011	2019-01-26t1245	1548528528.64	adult	90.0213	34.0002	-149.9954	550.2229	121.8192	42751.3614	137956.7774	3071764.1767	3212.32	0.14481	769.863	2.4172	625.4419	2.5136	2612.4424	0.74326	2567.1016	582574.625	1894.9482	1.7232	2451.2268	1.2226	17141000	-0.71415	129.901	55.9398	55.4614	92.6279	90.3715	20656.0195	76.1608	-0.18279	86.6115	1245500
011	2019-01-26t1645	1548542929.12	adult	94.0215	38.0003	-145.9953	1107.6744	71.7281	61925.8973	194996.6659	3035957.7699	2374.6	-0.93143	602.396	0.45851	505.5216	1.1457	2016.255	-0.51617	1986.944	653266.625	1535.0569	0.32751	1898.0087	-0.19298	19517600	-0.17031	234.404	54.8036	54.3172	92.4249	89.6232	29945.6523	75.0329	-0.24315	85.3344	1775640
011	2019-01-26t2045	1548557328.89	adult	98.0214	42.0003	-141.9953	1217.6803	71.5058	60163.6965	189494.5204	2698642.0653	3324.05	0.21251	606.205	0.47361	282.2133	-1.2705	2455.4651	0.37905	2375.7332	775927	1744.8536	1.0927	2205.5725	0.54786	19130000	-0.28387	226.774	56.6486	56.0718	95.6802	93.1875	30234.9316	77.6078	-0.18087	88.1615	1787660
011	2019-01-27t0045	1548571729.73	adult	102.0216	46.0005	-137.9951	987.1543	70.2461	57063.9514	179813.0801	2804440.597	3213.84	0.055623	610.03	0.50642	481.9881	0.86964	2402.5278	0.25903	2337.0693	718355.8125	1582.6776	0.48447	2126.5338	0.33766	18185600	-0.5105	337.004	57.5958	57.0759	101.2853	98.1148	30284.293	80.1384	-0.12071	92.0833	1716990
011	2019-01-27t0445	1548586128.93	adult	106.0214	50.0003	-133.9953	1035.7889	68.4089	55983.4478	176285.3394	2613216.7249	3004.91	-0.22143	590.447	0.29985	486.7049	0.93487	2346.801	0.13377	2299.0234	687612.6875	1541.3632	0.33681	2101.5528	0.26676	17293600	-0.70318	258.239	58.1396	57.6894	99.5906	95.1602	29180.0586	78.3688	-0.20629	89.1474	1702850
011	2019-01-27t0845	1548600528.86	adult	110.0214	54.0003	-129.9954	1039.3827	73.0008	57864.7106	182226.1386	2850851.4211	2697.58	-0.61803	556.342	-0.047388	464.6144	0.73066	2051.4568	-0.48802	2024.3179	621591.4375	1378.9844	-0.24123	1858.0519	-0.336	16833200	-0.7721	151.744	57.5047	56.9436	96.996	94.5242	29389.7891	78.1934	-0.23971	89.2888	1739920
011	2019-01-27t1245	1548614929.17	adult	114.0215	58.0004	-125.9953	1036.3343	68.8509	56208.7995	177005.3522	2628485.0272	5162.77	2.4288	571.679	0.14815	376.4929	-0.16513	3051.844	1.5598	2815.772	900294	1536.1245	0.34671	2382.6219	0.93531	16819400	-0.71918	219.403	59.8815	59.317	104.2452	100.6779	30752.3359	81.0091	-0.17292	93.9483	1761770
011	2019-01-27t1645	1548629328.88	adult	118.0214	62.0003	-121.9953	1103.0024	76.2313	63494.6324	199908.9723	3256207.6193	2755.76	-0.55362	527.402	-0.28328	394.295	0.069949	2170.3252	-0.2498	2113.9335	720548	1357.7431	-0.26259	1906.4489	-0.20929	17501300	-0.49617	383.966	55.8795	55.479	97.9853	93.7456	32531.1328	77.1463	-0.33511	88.531	1854310
011	2019-01-27t2045	1548643729.84	adult	122.0217	66.0006	-117.9951	985.124	73.8316	58225.2534	183494.0897	2935326.1018	3134.28	-0.098839	596.647	0.49522	364.8865	-0.19743	2435.6631	0.27668	2373.3979	742877.25	1661.1085	0.83636	2165.8013	0.40554	18147000	-0.28412	146.781	58.9138	58.3571	101.0084	97.8776	30807.5742	80.1097	-0.26495	91.7557	1791860
011	2019-01-28t0045	1548658128.89	adult	126.0214	70.0003	-113.9953	964.1003	65.6279	49386.5924	155584.3338	2196549.983	4170.57	1.105	699.903	1.6279	305.2793	-0.79735	3304.3601	1.9495	3234.1841	859133.625	2100.8569	2.3896	2806.6417	1.8729	18129600	-0.22336	266.274	60.6397	59.8121	107.0061	103.7035	27821.5977	82.5032	-0.21418	96.9092	1570750
011	2019-01-28t0445	1548672530.4	adult	130.0218	74.0007	-109.9949	1096.0631	71.4095	61022.8003	192182.6737	2981994.705	2913.31	-0.34929	508.169	-0.32967	347.2606	-0.29476	2330.2505	0.076697	2272.5262	745680.125	1363.9154	-0.11563	2005.6675	0.06033	16219700	-0.56431	173.3	60.3101	59.7616	106.2372	100.3826	33995.9141	81.1983	-0.29224	94.2595	1924980
011	2019-01-28t0845	1548686929.79	adult	134.0216	78.0005	-105.9951	1065.0757	71.0325	61312.6847	193120.7869	3054868.8383	3067.88	-0.16474	514.219	-0.2089	337.6833	-0.35638	2467.7964	0.34236	2414.3948	792162.625	1540.2404	0.53593	2183.8584	0.47378	16481200	-0.43474	240.442	58.9787	58.2829	106.5067	102.5596	34188.6562	81.8641	-0.30275	95.0638	1890330
011	2019-01-28t1245	1548701329.45	adult	138.0216	82.0004	-101.9952	1134.4823	72.6284	64146.5061	201937.5881	3150696.1754	3092.91	-0.1236	513.301	-0.16056	341.8308	-0.26989	2440.1853	0.30538	2391.0743	819902.25	1421.4912	0.18555	2171.7429	0.4676	17219200	-0.21484	252.096	60.7512	60.1494	104.6839	99.303	35173.8047	81.7452	-0.34208	93.7272	2037960
011	2019-01-28t1645	1548715730.56	adult	142.0219	86.0008	-97.9949	1162.5061	71.3312	66883.7501	210568.4201	3330019.1288	3114.28	-0.082891	499.826	-0.2424	317.8469	-0.49938	2433.5815	0.3137	2381.1716	851753.5625	1516.3857	0.56228	2173.9974	0.49781	17475900	-0.099435	312.466	60.0403	59.3583	107.3478	99.9841	37571.7188	81.6775	-0.38141	94.056	2099250
011	2019-01-28t2045	1548730129.56	adult	146.0216	90.0005	-93.9952	1158.1512	68.1042	63587.4862	200177.7595	2992509.8514	3295.42	0.1257	523.265	0.056766	338.4711	-0.23422	2679.3391	0.76319	2618.6333	892219.9375	1601.6723	0.90813	2386.966	0.97486	17413200	-0.049352	299.526	61.3756	60.7984	108.1482	103.6571	36013.3438	82.0921	-0.40531	96.5867	2042460
011	2019-01-29t0045	1548744529.88	adult	150.0217	94.0006	-89.9951	1178.0452	71.2253	64026.6098	201522.9348	3014259.2562	3599.44	0.45558	498.616	-0.13965	329.0394	-0.30567	2389.3154	0.29661	2327.1104	802810	1450.1885	0.46164	2131.0518	0.47561	16706100	-0.11898	308.66	63.2273	62.6114	110.4636	105.0631	37115.7852	84.5681	-0.35569	97.4707	2118430
011	2019-01-29t0445	1548758929.84	adult	154.0217	98.0006	-85.9951	1181.0977	72.3912	66936.3332	210718.5389	3275569.6518	3626.18	0.50544	482.655	-0.24523	333.646	-0.21987	2253.2432	0.11222	2170.5557	788635.125	1367.3221	0.24984	1962.1715	0.17164	16892000	-0.021795	140.006	62.428	61.8377	104.89	101.6582	36711.4844	84.2608	-0.40836	96.1049	2184850
011	2019-01-29t0845	1548773329.82	adult	158.0217	102.0005	-81.9951	1165.8423	66.3176	58944.9214	185550.2213	2546066.9438	4230.9	1.1326	515.118	0.1499	363.9002	0.15654	2497.5181	0.56604	2376.3109	774230.625	1454.2371	0.614	2155.2255	0.62095	15934200	-0.12791	159.633	63.5353	62.7114	114.7983	110.9129	35587.4766	86.0789	-0.38403	101.4505	1965340
011	2019-01-29t1245	1548787733.04	adult	162.0225	106.0014	-77.9942	1196.88	72.9151	68156.7612	214546.5854	3400947.5254	2891.51	-0.14201	468.993	-0.26658	321.7848	-0.28941	2189.1365	0.10418	2133.9175	781521.75	1287.9968	0.12523	1959.2475	0.27396	16708800	0.072639	281.538	60.6797	59.9924	112.2757	106.2503	40082.4258	83.1327	-0.53662	97.7145	2161840
011	2019-01-29t1645	1548802130.86	adult	166.0219	110.0008	-73.9948	1130.2805	70.3759	64203.6537	202143.0436	3149866.8873	3361.54	0.35858	489.847	0.010115	324.3471	-0.229	2259.7676	0.27262	2147.8098	759281.875	1297.6874	0.23096	1928.2971	0.27105	16439700	0.089972	268.363	63.7639	63.1061	116.2526	108.9353	39060.8867	86.177	-0.46603	100.7648	2139980
011	2019-01-29t2045	1548816530.6	adult	170.0219	114.0008	-69.9949	1109.2069	70.4949	60059.9293	189065.8414	2836396.4614	4217.17	1.2321	501.119	0.19028	318.2478	-0.26847	2434.8667	0.61491	2284.792	766983	1358.7458	0.514	2027.8188	0.5367	15758200	0.036803	182.531	66.1413	65.2643	123.1785	117.8806	38801.2188	89.9897	-0.3654	107.5014	2079880
011	2019-01-30t0045	1548830930.69	adult	174.0219	118.0008	-65.9948	1155.9065	71.9634	62673.0458	197496.4325	2960449.5234	3822.93	0.89696	467.708	-0.099634	291.017	-0.55874	2368.0969	0.56442	2200.7266	779103.875	1316.941	0.44772	1979.5561	0.50319	15351100	0.031465	286.14	66.8629	66.0801	118.1217	112.9725	38862.0312	89.4287	-0.4287	104.4846	2194570
011	2019-01-30t0445	1548845330.67	adult	178.0219	122.0008	-61.9949	1206.8826	68.3631	62296.4705	196093.807	2820280.2478	3470.66	0.60467	473.754	0.024015	308.209	-0.32934	2344.6289	0.5885	2256.0732	766693.625	1316.9134	0.52461	2015.8992	0.64753	15471800	0.11543	179.172	67.3282	66.5189	120.7949	116.563	39499.9375	90.786	-0.4189	107.5345	2198810
011	2019-01-30t0845	1548859730.6	adult	182.0219	126.0008	-57.9949	1144.5394	73.4754	67312.2116	212006.8744	3367735.3102	2689.67	-0.1134	427.593	-0.41968	298.1921	-0.42807	1934.3296	-0.033769	1859.6882	680884	1089.1948	-0.20328	1657.1305	-0.037062	15034200	0.10061	157.937	66.6185	65.9634	115.4558	111.6393	40640.4297	90.6187	-0.464	105.0599	2342310
011	2019-01-30t1245	1548874130.83	adult	186.0219	130.0008	-53.9948	1211.3733	74.1013	68332.3324	215089.4757	3413230.7144	2667.9	-0.087942	431.562	-0.32504	317.2086	-0.17411	1949.9667	0.052535	1897.6484	698088.0625	1104.467	-0.082324	1673.7403	0.06248	15423600	0.228	178.056	67.1657	66.5419	117.1349	113.1462	41934.2812	90.9017	-0.4932	105.9029	2400440
011	2019-01-30t1645	1548888532.86	adult	190.0225	134.0014	-49.9942	1164.632	71.146	62410.7633	196822.819	2798844.535	3640.92	0.96105	472.693	0.17407	353.3182	0.2929	2280.2451	0.69203	2206.0208	745640.125	1192.1591	0.29563	1894.5135	0.60996	15441500	0.28827	259.203	69.4855	68.8212	121.5686	116.5205	39752.9414	94.4139	-0.39894	108.6956	2269880
011	2019-01-30t2045	1548902930.5	adult	194.0218	138.0007	-45.9949	1132.3925	69.7157	61821.9046	194609.1054	2949226.8879	3360.45	0.73562	483.146	0.34535	365.9994	0.48089	2196.002	0.61698	2092.756	711504.625	1168.591	0.27944	1844.9635	0.57475	15641900	0.38219	246.038	69.6693	68.8573	120.8322	116.5819	39149.6406	95.9152	-0.38106	110.0352	2255540
011	2019-01-31t0045	1548917330.1	adult	198.0217	142.0006	-41.995	1092.4319	69.2692	59293.3411	186745.2141	2763273.8334	3189.13	0.61948	457.453	0.10953	340.4142	0.18988	2221.7834	0.73927	2164.2908	690974.6875	1071.2996	-0.017516	1812.3668	0.57474	14206200	0.18343	183.242	73.3053	72.3723	125.1327	121.1112	38916.2578	100.3374	-0.24931	114.9107	2276490
011	2019-01-31t0445	1548931730.67	adult	202.0219	146.0008	-37.9949	902.5962	62.8987	41947.5976	132426.3248	1752594.9282	1788.08	-0.84932	425.464	-0.20279	356.5687	0.42801	1477.2234	-0.57967	1470.6804	326466.375	946.1247	-0.43071	1293.9366	-0.56151	9392550	-0.63245	208.783	74.0443	73.2449	126.4987	123.8796	27956.207	101.3609	-0.24361	116.4069	1634600
011	2019-01-31t0845	1548946129.7	adult	206.0216	150.0005	-33.9951	761.8995	77.0128	33716.8359	108241.5158	1453195.5467	2050.23	-0.52292	418.705	-0.23089	369.3214	0.62942	1463.1925	-0.56141	1415.2357	263374.6562	852.0353	-0.73721	1247.2726	-0.62237	7495650	-0.93708	167.932	74.4032	73.3908	126.0877	123.8894	22695.7812	102.0941	-0.25027	117.0398	1331970
011	2019-01-31t1245	1548960530.93	adult	210.022	154.0009	-29.9948	770.9167	72.2478	41290.0674	130313.3146	1929196.3652	2067.5	-0.4643	445.826	0.1349	398.1055	1.0514	1579.4125	-0.28561	1561.6664	342732.5	937.4076	-0.35497	1368.7301	-0.2782	9640090	-0.51183	301.478	76.5896	75.4795	133.7762	127.8571	29029.4395	105.2905	-0.15522	121.0336	1656100
011	2019-01-31t1645	1548974913	adult	214.017	157.9959	-25.9998	999.0136	71.4542	54180.9992	170755.069	2532900.0125	2051.24	-0.44388	411.61	-0.21887	359.6329	0.58865	1423.2523	-0.55085	1380.7914	404203.6562	862.156	-0.60469	1259.8985	-0.49811	11686800	-0.091607	204.431	75.718	74.7112	127.5233	124.6411	36216.6211	104.9282	-0.20071	119.0543	2149860
011	2019-01-31t2045	1548989315.15	adult	218.0176	161.9965	-21.9992	991.0607	71	55283.8315	174168.596	2653573.5249	2493.89	0.12535	406.573	-0.23384	356.6971	0.59295	1466.363	-0.41367	1391.423	425245.2812	856.9714	-0.58041	1238.4427	-0.50575	11756500	-0.039961	171.912	76.038	74.8667	131.0605	128.3525	38007.5469	105.9505	-0.19086	121.5116	2198720
011	2019-02-01t0045	1549003712.18	adult	222.0168	165.9956	-18	991.3976	69.0562	49161.4013	155409.2288	2075433.0029	2257.44	-0.11139	407.84	-0.17376	358.2901	0.65802	1461.8885	-0.37479	1398.822	378629.125	882.8974	-0.42603	1247.3247	-0.43427	10523100	-0.24756	210.734	76.8064	75.7227	135.3751	130.5763	35062.1406	107.3686	-0.16401	123.3507	1981760
011	2019-02-01t0445	1549018112.08	adult	226.0167	169.9956	-14	974.2888	69.2302	45009.8391	143020.9983	1806243.5481	2084.35	-0.28071	400.49	-0.221	354.954	0.65291	1402.1387	-0.45803	1339.4806	332306.875	834.9833	-0.58392	1194.4923	-0.52941	9487600	-0.4266	208.131	77.3225	76.1359	136.4927	132.639	32348.7734	108.5294	-0.14751	124.9208	1831770
011	2019-02-01t0845	1549032513.27	adult	230.0171	173.9959	-9.9997	770.2149	73.3938	38024.7234	120238.5219	1650420.6162	1707.97	-0.72096	404.546	-0.12502	360.3164	0.77078	1299.7288	-0.64587	1270.1893	259945.75	801.2806	-0.68781	1150.0988	-0.60752	8078380	-0.69483	212.396	79.7439	78.3705	139.3663	134.6434	27873.2637	110.6798	-0.085717	128.9789	1592410
011	2019-02-01t1245	1549046912.29	adult	234.0168	177.9957	-6	933.5301	68.0388	42073.8598	132906.2363	1689391.1081	1862.72	-0.48243	392.503	-0.23556	342.3659	0.54923	1403.98	-0.35445	1358.0591	311683.5625	790.9482	-0.69147	1225.3813	-0.33918	8688060	-0.54208	207.037	79.8175	78.7312	136.464	132.7472	30295	109.5721	-0.17199	125.7896	1766760
011	2019-02-01t1645	1549061312.03	adult	238.0167	181.9956	-2	925.9165	71.1004	45587.3866	144053.4498	1967183.7274	1802.56	-0.52327	385.691	-0.28105	334.6715	0.47234	1356.7185	-0.41695	1330.7033	325612.4375	779.024	-0.70324	1195.5597	-0.37281	9234970	-0.39459	197.276	79.8615	78.786	137.2582	133.2924	32941.9648	109.4074	-0.21836	124.9942	1912200
011	2019-02-01t2045	1549075712.25	dead	242.0168	185.9957	2	936.9588	68.2804	44146.2333	139436.5865	1813714.7422	1595.08	-0.7736	397.516	-0.075969	350.9236	0.75649	1249.4071	-0.63911	1218.6903	291111.8438	792.8444	-0.59203	1105.7954	-0.60023	9223970	-0.36668	180.112	81.8874	80.9858	138.1657	134.8696	32192.6133	112.6932	-0.097172	128.1595	1900120
012	2019-01-22t1645	1548197259.26	egg	-1.9992	-58.0203	-294.0165	173.756	28.2525	3326.7561	10572.0249	58998.9168	0	1772.7485	0	0.15219	0	-0.23986					0	2.2413	0	1435.4028	0	1.7961	0	0	0				0	-0.50434	0	0
012	2019-01-22t2045	1548211653.29	larva	1.9992	-54.0219	-290.0181	151.0102	27.425	2771.6589	8831.9794	47361.9266	0	1.4656	0	-0.31191	0	-0.56267					0	0.65131	0	2.0568	0	1.1396	0	0	0				0	-0.60199	0	0
012	2019-01-23t0045	1548226053.57	larva	5.9992	-50.0219	-286.0181	150.9887	27.2151	2724.8995	8683.8772	45983.5716	0	0.029353	0	-0.77578	0	-0.88566					0	-0.30101	0	-0.044502	0	0.56387	0	0	0				0	-0.70357	0	0
012	2019-01-23t0445	1548240453.54	larva	9.9992	-46.0219	-282.0181	153.7955	26.9804	2771.0792	8826.5038	46543.0892	0	-0.59439	0	-1.2388	0	-1.2089					0	-0.99428	0	-0.85138	0	0.051377	0	0	0				0	-0.80943	0	0
012	2019-01-23t0845	1548254853.29	larva	13.9992	-42.0219	-278.0181	150.9884	27.193	2726.1239	8691.1515	46007.2088	0	-1.0176	0	-1.7001	0	-1.5322					0	-1.5469	0	-1.3922	0	-0.41089	0	0	0				0	-0.92027	0	0
012	2019-01-23t1245	1548269314.08	larva	18.0161	-38.0051	-274.0013	328.6998	30.8415	7677.0197	24222.7735	159298.5555	376.008	-0.28368	179.289	0.50641	174.9144	0.63187	333.4519	0.068349	326.1212	14004.9785	279.5442	0.07394	315.8339	-0.072992	744767	-0.49701	101.34	51.7229	51.488	84.1282	82.8954	3533.3862	70.7029	0.4074	79.3627	214857
012	2019-01-23t1645	1548283713.28	larva	22.0158	-34.0053	-270.0015	429.4029	34.457	11709.6774	36963.7401	267746.313	513.113	-0.32366	204.147	0.41646	180.2443	0.39865	443.1691	-0.05747	439.914	27919.6504	378.0868	0.18687	423.703	-0.075876	1282250	-0.67054	111.322	52.1566	51.8276	83.6724	81.3783	5271.3604	71.2929	0.35262	79.3897	327595
012	2019-01-23t2045	1548298111.56	larva	26.0154	-30.0058	-266.002	374.4555	32.8488	9955.2724	31455.3944	222663.0578	591.599	-0.49758	248.342	0.6128	242.1162	0.97733	512.0751	-0.31927	506.4355	27652.0586	424.1607	-0.054786	489.8909	-0.26993	1327140	-1.0372	93.8956	54.1559	53.8359	84.3236	83.2828	4553.4731	72.4973	0.30839	80.7692	289409
012	2019-01-24t0045	1548312511.75	larva	30.0154	-26.0057	-262.0019	510.2222	39.231	15899.7166	50166.5959	421789.6737	860.299	-0.24482	295.908	0.85649	247.3533	0.74295	744.8298	0.085058	735.559	64055.3672	593.3434	0.47314	700.2472	0.16113	2516100	-0.92828	96.4854	54.8774	54.5721	84.996	83.7556	7309.6548	73.3823	0.25369	81.6402	466623
012	2019-01-24t0445	1548326911.87	larva	34.0154	-22.0057	-258.0019	536.9118	41.2037	16783.1102	52888.4664	458089.5908	744.322	-0.79248	290.173	0.31195	273.128	0.80303	637.6363	-0.74038	627.5794	57387.2656	527.4078	-0.39921	606.1978	-0.64868	2598500	-1.2486	102.221	53.9611	53.794	86.9841	85.9092	7828.5674	73.0309	0.16392	81.7157	483221
012	2019-01-24t0845	1548341332.84	larva	38.0213	-17.9998	-253.996	726.9307	45.5026	25863.5492	81534.6541	761138.6173	1067.71	-0.45954	312.692	0.18186	284.0833	0.64523	807.5443	-0.56937	781.4831	111441.1094	620.115	-0.32764	741.1618	-0.52958	4288260	-0.96459	237.952	54.5574	54.1427	88.6312	85.3966	12231.1025	73.4178	0.083117	81.9317	748201
012	2019-01-24t1245	1548355732.33	larva	42.0211	-14	-249.9962	822.7274	47.5703	31643.8841	99638.4891	1024589.383	1196.3	-0.51214	297.107	-0.51258	213.5689	-0.71112	1000.856	-0.35471	985.4467	168143.8125	732.3395	-0.16874	927.8866	-0.25357	4968520	-1.0589	116.683	55.8225	55.6116	88.2246	86.7164	14821.7305	75.1343	0.032731	83.378	933520
012	2019-01-24t1645	1548370133.93	larva	46.0216	-9.9995	-245.9957	911.5132	54.4997	39989.7976	125993.5492	1459345.0916	1167.35	-0.83834	296.629	-0.94832	242.3061	-0.56432	894.6109	-0.99215	875.806	188762.9062	662.7737	-0.92614	812.1665	-1.0013	6249090	-1.0114	99.7954	54.3626	53.9381	86.6638	85.7043	18286.0625	73.5314	-0.067233	82.4532	1145260
012	2019-01-24t2045	1548384534	larva	50.0216	-5.9995	-241.9957	940.5127	59.3026	47916.5143	151110.6266	2010683.4586	1484.63	-0.59216	340.885	-0.6993	281.1017	-0.24561	1174.1653	-0.56082	1155.0801	295889.6562	784.3873	-0.70461	1074.175	-0.50557	8563370	-0.65847	146.969	52.6798	52.2924	85.9791	84.0756	21666.7305	71.7502	-0.1628	80.7967	1323370
012	2019-01-25t0045	1548398932.57	larva	54.0212	-1.9999	-237.9961	1048.7059	67.2806	55320.9551	174187.9147	2506893.3877	1493.28	-0.8164	391.361	-0.33643	314.1611	0.0077628	1269.3542	-0.63286	1250.5204	368112.7188	945.155	-0.30491	1188.0763	-0.47534	11343200	-0.20197	208.174	54.0861	53.669	87.9293	85.4291	25499.502	73.3755	-0.14099	81.9802	1567630
012	2019-01-25t0445	1548413332	adult	58.021	1.9999	-233.9963	1056.5912	67.5651	56982.225	179518.1809	2591870.2993	2307.01	0.11647	472.879	0.47401	416.2334	1.2403	1725.1516	0.12959	1675.0957	515820.3438	1140.5146	0.24064	1535.3007	0.22978	14103200	0.22072	283.115	51.7991	51.4693	87.8007	83.997	26252.4062	71.258	-0.22511	79.9418	1544860
012	2019-01-25t0845	1548427732.59	adult	62.0212	6.0001	-229.9961	1091.8267	77.1632	66792.458	210468.0643	3501301.1889	2137.66	-0.33708	472.834	0.15759	384.2422	0.58681	1722.7921	-0.14532	1688.4807	601254.4375	1287.8221	0.57046	1620.3141	0.1902	16485400	0.52734	308.717	53.7216	53.4248	88.2616	85.7153	30803.3047	73.3186	-0.16888	82.3741	1873000
012	2019-01-25t1245	1548442133	adult	66.0213	10.0002	-225.996	1259.9987	73.6856	74254.8456	233769.796	3762743.056	2458.4	-0.1021	512.241	0.40143	396.3211	0.56677	1861.6411	-0.074259	1829.9825	724178.375	1318.5667	0.41997	1697.5353	0.15302	19878000	1.1149	154.836	51.1165	50.8669	85.5251	83.5027	33269.2812	70.8993	-0.25882	79.9024	1983630
012	2019-01-25t1645	1548456533.33	adult	70.0214	14.0003	-221.9959	1164.5625	76.5719	71827.9013	226216.9665	3783296.5902	2520.33	-0.19548	558.916	0.75001	422.1599	0.73747	2063.0308	0.15264	2004.5413	773636.5625	1429.7337	0.63119	1859.1586	0.36282	20956600	1.0935	367.836	53.4019	52.9535	86.8283	84.249	32560.6016	72.2007	-0.22708	80.9124	2002300
012	2019-01-25t2045	1548470932.81	adult	74.0213	18.0001	-217.996	1257.3292	77.255	77367.2682	243585.9174	4084126.7311	3157.65	0.46476	560.787	0.54547	428.2731	0.66972	2508.7271	0.91576	2478.9188	1013525.75	1427.9197	0.41143	2128.21	0.86903	22649100	1.2688	200.573	54.4184	54.1192	87.781	86.1637	35463.5078	73.5831	-0.19437	82.6528	2197850
012	2019-01-26t0045	1548485333.76	adult	78.0215	22.0004	-213.9958	639.9795	109.1538	45249.6287	145563.3024	3020491.8254	2859.94	-0.043594	717.868	2.2766	553.1271	2.0399	2475.01	0.694	2457.3594	586577.375	1805.5602	1.7249	2269.9887	1.0658	16944600	-0.41736	316.29	53.4382	53.2089	86.9168	84.3168	20599.293	72.0118	-0.26214	80.5089	1261360
012	2019-01-26t0445	1548499732.99	adult	82.0213	26.0002	-209.996	1153.0494	73.9634	69357.4853	218437.0483	3572558.5398	2591.42	-0.4814	649.404	1.2678	549.0989	1.8549	2080.9653	-0.2326	2052.5161	755390.375	1552.6582	0.59245	1930.2741	0.078104	23511000	1.0872	226.119	54.5621	54.1416	90.3837	87.6704	32809.2969	74.2979	-0.2038	83.9326	1975370
012	2019-01-26t0845	1548514132.29	adult	86.0211	30	-205.9962	1226.5293	75.4673	71622.706	225490.0651	3668750.4568	2596.6	-0.55416	626.34	0.86861	530.1878	1.5344	2119.8882	-0.22565	2075.6128	794958.0625	1536.4684	0.43166	1937.0621	0.0047748	23437600	0.93741	225.271	54.8262	54.5651	89.8293	87.673	33685.9766	74.4458	-0.21856	83.9563	2051600
012	2019-01-26t1245	1548528533.15	adult	90.0214	34.0002	-201.996	729.7626	80.5254	48764.6478	154871.9868	2741220.862	2283.72	-0.99894	574.596	0.19236	427.8047	0.33064	1917.9382	-0.68939	1877.7991	489074.25	1391.2626	-0.18041	1766.3886	-0.48168	14598700	-1.3453	141.636	56.8624	56.4327	93.0371	90.8504	23724.4629	77.1696	-0.14916	86.9666	1444700
012	2019-01-26t1645	1548542933.7	adult	94.0215	38.0004	-197.9958	1191.3911	75.0209	70863.2141	223138.5617	3602641.8775	2570.85	-0.68917	601.332	0.4466	372.2138	-0.30146	2077.1692	-0.39003	2045.6584	770629.8125	1592.0929	0.54132	1959.2782	-0.04074	22266100	0.50823	302.337	56.8529	56.42	93.3558	91.0382	34635.0078	77.1608	-0.17205	86.6853	2105150
012	2019-01-26t2045	1548557333.44	adult	98.0214	42.0003	-193.9959	1061.5756	74.5805	63119.7217	198943.1224	3166617.0252	2723.97	-0.53209	573.338	0.11053	372.255	-0.30532	2049.9751	-0.4647	1984.71	676491.75	1493.9105	0.15831	1863.0409	-0.30312	18895500	-0.34152	170.281	58.2837	57.7471	98.083	95.2189	32367.377	79.3411	-0.12278	90.8449	1920860
012	2019-01-27t0045	1548571734.35	adult	102.0217	46.0006	-189.9956	1151.6713	77.6646	70789.7559	222936.6937	3756079.5647	1948.05	-1.5242	413.37	-1.6423	299.4524	-1.0713	1423.3472	-1.7849	1374.9521	526638.4375	1007.9879	-1.6407	1283.0431	-1.7556	15273200	-1.2231	351.748	58.6462	58.1447	99.3145	96.2021	36746.3516	79.7836	-0.13264	90.9471	2166860
012	2019-01-27t0445	1548586133.55	adult	106.0215	50.0004	-185.9958	835.3463	77.9161	52688.0785	166531.6722	2776225.2752	1529.06	-2.0697	405.116	-1.7072	315.8949	-0.87488	1256.2255	-2.1408	1235.0114	345462	942.4157	-1.8598	1159.7216	-2.0606	11141100	-2.1978	152.847	58.3459	57.6671	99.6563	97.1498	27405.4727	79.8921	-0.15489	91.1155	1604570
012	2019-01-27t0845	1548600533.42	adult	110.0214	54.0003	-181.9959	1115.2322	78.508	66676.5929	210057.0895	3454061.8168	1848.72	-1.6788	392.762	-1.8057	311.6961	-0.89001	1367.0122	-1.9072	1326.6986	477087.25	918.3805	-1.9134	1239.8787	-1.8501	13675600	-1.5304	247.104	58.3316	57.6662	105.2133	101.2196	36719.4492	80.7762	-0.15222	93.9678	2031050
012	2019-01-27t1245	1548614933.77	adult	114.0215	58.0004	-177.9958	1044.7937	74.373	61407.3938	193446.521	3135628.9615	1974.02	-1.52	430.007	-1.3648	344.9536	-0.50058	1568.5892	-1.4808	1537.7332	503517.1562	1011.3752	-1.5364	1393.608	-1.4547	13795500	-1.4331	175.027	59.2439	58.5318	108.2674	101.4391	34753.8516	81.2045	-0.16626	94.8541	1900660
012	2019-01-27t1645	1548629333.43	adult	118.0214	62.0003	-173.9959	1098.6828	73.2988	65250.6915	205562.611	3331271.031	2461.91	-0.91174	444.963	-1.1585	333.4426	-0.58123	1717.7599	-1.1622	1659.5743	585756.125	1111.4863	-1.1355	1521.6022	-1.1235	15163900	-1.036	387.494	60.8991	60.1945	114.5325	106.8689	39055.5977	82.608	-0.14818	97.2678	2075380
012	2019-01-27t2045	1548643734.48	adult	122.0217	66.0006	-169.9956	1147.3841	77.4629	67352.6979	212133.3582	3514047.1751	2599.21	-0.73714	446.126	-1.094	332.6033	-0.5456	1854.2368	-0.87164	1787.4346	652691.375	1142.3504	-0.98053	1602.1474	-0.90788	15699200	-0.83493	199.295	60.4098	59.542	116.523	109.7333	41016.0859	82.5773	-0.17999	99.8614	2125820
012	2019-01-28t0045	1548658133.48	adult	126.0214	70.0003	-165.9959	1096.4448	78.4725	67240.3521	211779.7277	3573090.6083	3183.65	-0.043731	479.976	-0.68198	364.0984	-0.15765	2050.8511	-0.46952	1976.4639	719848.6875	1222.9235	-0.65101	1748.6697	-0.54336	16844300	-0.50451	214.581	60.7727	59.8629	119.1637	112.3769	41826.4609	83.1375	-0.19219	100.4966	2132760
012	2019-01-28t0445	1548672534.99	adult	130.0219	74.0008	-161.9954	996.7269	81.3613	64407.6338	203108.6162	3555475.5337	3630.24	0.46355	532.16	-0.078939	407.4935	0.36548	2250.8013	-0.072941	2155.4333	756269.1875	1387.5439	-0.034583	1974.7285	-0.0089384	17868900	-0.21396	172.686	60.3265	59.376	119.5549	115.4704	40170.4414	82.7624	-0.23765	102.2618	2025640
012	2019-01-28t0845	1548686934.41	adult	134.0217	78.0006	-157.9956	1073.6117	80.7918	64588.3408	203542.6374	3375110.0505	3080.86	-0.15041	568.924	0.36026	453.7197	0.92383	2292.99	0.020971	2222.8055	775030.625	1458.581	0.25801	1964.087	-0.009012	19189800	0.12394	438.211	59.6392	58.585	118.1171	112.51	39923.5625	83.141	-0.25784	101.4966	2011630
012	2019-01-28t1245	1548701334.01	adult	138.0216	82.0005	-153.9957	1048.6161	77.6316	64505.3055	203211.7414	3462362.167	3411.24	0.21893	589.587	0.63008	429.7907	0.70559	2477.6677	0.37271	2425.0054	834974	1579.7185	0.72097	2175.8144	0.47639	19849600	0.3121	240.881	61.1392	60.0459	122.3986	118.24	41248.3359	84.9702	-0.22772	104.0633	2058380
012	2019-01-28t1645	1548715735.25	adult	142.0219	86.0008	-149.9954	1072.9093	77.758	67193.0386	211746.4681	3608687.9937	2747.51	-0.46816	582.922	0.61632	443.9203	0.90513	2233.9331	-0.037251	2201.0544	784110.5	1528.487	0.60307	2016.6587	0.16342	20435500	0.47685	377.201	61.3228	60.1857	127.1609	119.2363	44633.4609	84.5859	-0.27735	106.1618	2149790
012	2019-01-28t2045	1548730134.23	adult	146.0217	90.0005	-145.9957	991.5367	82.5397	68281.607	215491.9047	3953697.8807	4471.7	1.3344	574.703	0.58731	429.8878	0.78864	2833.6025	1.029	2663.118	1008762.5	1547.3616	0.72548	2264.6943	0.7185	20442200	0.52469	232.479	61.2606	59.929	135.8416	127.9005	48359.6172	85.4699	-0.28334	109.9582	2179040
012	2019-01-29t0045	1548744534.5	adult	150.0217	94.0006	-141.9956	1090.1883	80.9625	69073.5613	217692.6504	3774919.5317	2823.51	-0.3264	568.19	0.57731	445.1444	0.99909	2295.7078	0.13819	2269.8296	828750.5	1522.999	0.70627	2085.917	0.38204	20467300	0.57604	306.087	62.427	61.2058	127.9361	119.8188	46184.9297	85.5742	-0.31904	106.7312	2248750
012	2019-01-29t0445	1548758934.51	adult	154.0217	98.0006	-137.9956	1143.41	72.4375	67933.5749	213924.135	3469132.329	3343.68	0.22543	588.216	0.84269	467.0445	1.2864	2448.6494	0.43883	2396.1562	869270.5	1553.3694	0.87493	2158.5532	0.57517	20867600	0.69618	268.057	62.9754	61.7267	135.041	125.7612	47939.5625	87.1314	-0.30292	110.6561	2234120
012	2019-01-29t0845	1548773334.48	adult	158.0217	102.0006	-133.9956	1009.8073	76.0068	62601.8025	197319.0709	3308856.1914	3684.06	0.59579	635.417	1.3936	478.3202	1.457	2702.6191	0.9062	2606.3059	883756.4375	1656.5445	1.2956	2320.7249	0.95984	20760400	0.72872	398.34	63.5717	62.1245	138.666	129.7733	45343.7734	88.6701	-0.28818	112.8709	2077020
012	2019-01-29t1245	1548787737.89	adult	162.0227	106.0016	-129.9946	1085.3454	77.2393	68043.6589	214376.2903	3683561.13	3885.46	0.82478	592.183	1.0102	453.3686	1.2162	2638.0891	0.8432	2487.1398	939159.75	1546.6873	0.99858	2192.2675	0.74937	21024300	0.82634	247.235	61.5318	60.1064	133.8603	119.9314	47654.2773	86.0634	-0.42741	106.4572	2184560
012	2019-01-29t1645	1548802135.53	adult	166.022	110.0009	-125.9953	1116.8591	76.3246	68125.2597	214597.4569	3598145.9492	3322.95	0.32108	576.25	0.91096	404.2547	0.69356	2652.8965	0.91712	2593.9885	944431.1875	1593.3867	1.2346	2349.2106	1.132	20494900	0.79182	336.948	63.6481	62.1457	150.47	130.5529	53567.3359	88.4911	-0.37931	112.7309	2263710
012	2019-01-29t2045	1548816535.29	adult	170.0219	114.0008	-121.9954	1149.3787	80.1423	72385.5969	228137.7454	3904465.8777	4224.82	1.2395	543.387	0.63337	395.5282	0.63154	2667.0791	0.99546	2533.9188	1008155.875	1451.2899	0.82979	2235.1753	0.9619	20525900	0.85486	288.584	63.9351	62.4087	144.3798	133.0613	54575.5547	88.4628	-0.42293	114.0613	2415090
012	2019-01-30t0045	1548830935.35	adult	174.022	118.0009	-117.9953	1085.2974	77.6315	68773.8183	216707.0981	3762952.2698	3585.97	0.66654	581.7	1.1039	424.3672	1.0093	2579.2603	0.91177	2479.5969	925954.4375	1531.8994	1.1866	2246.3506	1.0534	20858000	0.97153	296.286	64.3573	62.7473	142.3686	131.5374	51110.3242	89.851	-0.41274	115.7857	2307660
012	2019-01-30t0445	1548845335.36	adult	178.022	122.0009	-113.9953	1119.1963	79.4084	72190.5715	227472.3491	4007143.3951	4233.62	1.3511	525.594	0.57614	385.9303	0.59433	2621.8677	1.0483	2492.8667	988444.125	1378.0293	0.73669	2158.6119	0.94454	19781800	0.84986	261.921	63.0361	61.6673	136.0191	128.0578	51279.2188	87.7773	-0.53272	112.8911	2372490
012	2019-01-30t0845	1548859735.31	adult	182.022	126.0008	-109.9954	1031.1942	79.7313	69519.7286	219284.4897	3925041.6122	3803.62	0.9954	560.47	1.0123	409.2809	0.90944	2628.0891	1.1386	2540.0454	953996.3125	1484.5932	1.1877	2275.6509	1.2729	20301900	1.0042	282.914	64.7164	63.0682	147.9619	140.8649	53710.1641	90.4818	-0.46915	119.4121	2344220
012	2019-01-30t1245	1548874135.55	adult	186.022	130.0009	-105.9953	1145.2272	79.1638	72954.8309	229834.0962	3976824.7217	3953.25	1.2078	538.788	0.84262	389.7822	0.71001	2588.5288	1.1481	2498.4043	986229.5	1428.1992	1.0706	2154.3797	1.0952	20500900	1.1017	291.06	64.1726	62.646	139.9464	129.5158	53319.5703	89.2487	-0.55532	113.4605	2441770
012	2019-01-30t1645	1548888537.61	adult	190.0226	134.0015	-101.9947	1170.3217	81.7932	74767.7749	235494.3498	4173189.9018	3605.87	0.925	527.936	0.78245	397.9463	0.84312	2417.2944	0.93196	2321.7463	945162.125	1401.1924	1.051	2048.9186	0.94843	20591600	1.1833	286.291	63.8443	62.407	138.1474	128.0955	54015.6172	89.0923	-0.59883	112.4547	2490180
012	2019-01-30t2045	1548902935.2	adult	194.0219	138.0008	-97.9954	1074.7391	83.3097	73237.2015	230911.2821	4225710.4564	3653.23	1.0423	549.553	1.0851	423.0406	1.1926	2346.29	0.88594	2266.5431	896282.75	1443.5957	1.2878	2023.6791	0.97391	20962200	1.3138	255.79	63.6894	62.2384	138.6214	129.8716	52953.3633	89.6232	-0.618	114.5437	2429370
012	2019-01-31t0045	1548917334.91	adult	198.0218	142.0007	-93.9955	1131.54	82.5619	74313.7516	234097.86	4212858.1734	3545.82	1.0015	528.469	0.90937	414.6775	1.1272	2262.7791	0.81444	2191.2937	877958.25	1389.5105	1.1681	1962.9795	0.91867	20465500	1.2942	253.813	64.8493	63.2284	138.5624	129.6259	53762.2266	90.8686	-0.6093	116.0324	2511350
012	2019-01-31t0445	1548931735.35	adult	202.022	146.0009	-89.9953	1136.4411	77.8564	73620.1677	231976.6856	4038107.096	3370.13	0.88189	557.412	1.3006	429.521	1.3603	2367.9094	1.094	2316.6349	909277.25	1464.5913	1.5339	2059.1797	1.2264	21405200	1.5316	236.447	64.5628	62.9336	141.8129	132.9456	54456.1484	90.8303	-0.64986	120.0467	2479280
012	2019-01-31t0845	1548946134.46	adult	206.0217	150.0006	-85.9956	1228.4468	82.8968	77955.089	245468.8581	4346808.5967	3065.8	0.61355	527.292	1.0223	412.096	1.1837	2242.2507	0.94093	2200.9768	912596	1383.5431	1.3126	1972.6966	1.1133	21441300	1.6112	212.206	65.5182	64.0436	135.3698	131.0325	55095.5078	91.6124	-0.65956	117.9454	2664170
012	2019-01-31t1245	1548960535.77	adult	210.0221	154.001	-81.9952	1117.2976	78.5135	69061.1524	217546.6205	3710206.1097	4631.3	2.4685	581.08	1.7179	447.0262	1.6953	2750.5784	2.0341	2572.8386	992958.75	1480.0727	1.7795	2211.8921	1.7916	20932200	1.5916	338.295	66.3626	64.596	147.2749	136.5025	53166.25	93.174	-0.63841	120.7346	2390580
012	2019-01-31t1645	1548974917.86	adult	214.0171	157.996	-78.0002	1037.9373	77.1776	65446.1215	206270.9447	3522164.5992	4467.01	2.382	596.737	1.9823	428.0168	1.5046	2470.9731	1.5829	2356.7561	845072.8125	1593.4574	2.3338	2145.4716	1.7352	20378600	1.562	237.996	65.2772	63.3696	146.315	137.7717	50039.7383	93.3999	-0.67113	123.5209	2229220
012	2019-01-31t2045	1548989319.96	adult	218.0177	161.9966	-73.9996	1139.2222	80.1889	73233.1219	230692.7273	4065152.7337	2938.19	0.65711	526.198	1.2133	342.553	0.39991	2316.2908	1.3707	2276.0857	884823.0625	1379.4945	1.5678	2028.1342	1.543	20096600	1.5836	300.468	64.4992	62.8607	139.625	131.0753	53336.7656	90.7134	-0.82788	117.1927	2463350
012	2019-02-01t0045	1549003716.95	adult	222.0169	165.9957	-70.0005	1172.7179	81.4177	75201.8779	236878.1186	4183370.9724	3417.81	1.3106	524.12	1.2587	328.3699	0.24184	2381.8037	1.6155	2299.0198	936048.8125	1395.301	1.7318	2051.9695	1.7159	20549200	1.7527	306.596	64.7486	62.9875	140.1313	129.4877	55071.6094	91.5082	-0.84392	117.1104	2538600
012	2019-02-01t0445	1549018116.85	adult	226.0168	169.9957	-66.0005	1104.5218	80.2466	69695.2617	219608.3729	3778133.0365	3249.56	1.1826	518.281	1.2572	389.4026	1.141	2198.1287	1.3186	2082.2302	800118.875	1311.927	1.4754	1871.8376	1.3373	18840600	1.4883	311.414	65.2285	63.609	142.4772	134.2347	51861.6992	92.0262	-0.87348	118.2558	2371190
012	2019-02-01t0845	1549032518.04	adult	230.0172	173.996	-62.0002	1118.7722	82.5394	70269.1795	221404.7036	3874259.7797	3467.29	1.5458	524.233	1.4053	399.3884	1.3343	1999.9642	0.96836	1875.144	733986.875	1281.5477	1.4403	1717.5141	1.0078	19217800	1.6488	241.983	65.7381	64.04	143.4663	135.2599	52652.1406	93.0443	-0.88254	119.6806	2409890
012	2019-02-01t1245	1549046917.08	adult	234.0169	177.9958	-58.0004	1115.2388	81.5159	69505.6768	218919.851	3803289.0576	2465.16	0.31493	485.518	0.97634	262.8966	-0.61708	1718.4108	0.39538	1655.9081	623783.125	1228.6489	1.301	1548.9056	0.61395	17605900	1.3887	279.514	66.3079	64.6085	138.0135	129.1482	50098.8906	95.0347	-0.84755	118.5725	2404460
012	2019-02-01t1645	1549061316.97	adult	238.0169	181.9957	-54.0004	998.7675	86.5616	66550.3112	209874.5868	3815644.9063	2711.81	0.71471	457.787	0.67643	230.7085	-1.0802	1966.136	1.0895	1901.8645	682249.1875	1317.5943	1.8187	1737.6466	1.2838	15877000	1.0878	223.302	67.4059	65.5792	133.1549	126.9586	46204.7422	96.373	-0.84248	117.5814	2337770
012	2019-02-01t2045	1549075717.01	adult	242.0169	185.9958	-50.0004	843.7208	85.0737	56024.0548	177447.0785	3131412.8049	2229.27	0.11607	476.039	0.98747	257.8768	-0.65768	1677.9534	0.46179	1630.5714	491640.3438	1235.1183	1.5417	1524.9281	0.73205	13906000	0.71258	216.103	71.0748	69.0145	146.0812	141.9547	42801.7812	102.3477	-0.60881	129.2334	2076240
012	2019-02-02t0045	1549090117.66	adult	246.0171	189.9959	-46.0003	772.3146	75.8336	49570.1955	156772.8162	2650243.6271	2755.9	0.9407	486.964	1.2101	272.6687	-0.41133	1825.9883	0.95049	1755.9379	472930.9688	1241.4095	1.6905	1579.8508	1.0221	12596300	0.46988	204.844	72.8097	70.4337	142.2799	140.5974	36850.5	106.8673	-0.43418	128.8855	1883370
012	2019-02-02t0445	1549104517.14	adult	250.0169	193.9958	-42.0004	611.3553	81.4622	37522.9905	119110.3208	2012219.9825	2556.78	0.73493	441.561	0.64772	258.0089	-0.61999	1559.5111	0.32386	1523.0813	305664.1875	1087.2945	1.025	1418.3253	0.58885	8651510	-0.44323	219.355	73.4632	70.7732	148.8998	145.7518	29184.3594	108.2326	-0.41472	133.9503	1439360
012	2019-02-02t0845	1549118917.04	adult	254.0169	197.9958	-38.0004	941.025	75.2514	55943.5374	176352.3874	2872122.1553	2123.77	0.15215	421.178	0.42199	239.332	-0.90127	1514.111	0.28632	1470.7419	443634.5	1054.5484	0.9607	1350.7404	0.45599	12308900	0.5295	209.643	72.989	70.2904	151.5661	146.8112	44408.875	108.7449	-0.44175	135.0562	2133100
012	2019-02-02t1245	1549133318.21	adult	258.0172	201.9961	-34.0001	864.8804	77.9673	52310.5469	165058.2528	2734317.2999	1573.3	-0.66438	425.535	0.55124	262.2507	-0.51181	1309.4938	-0.24956	1291.975	358801.2812	1017.6671	0.86978	1220.0389	0.064683	11619700	0.417	209.26	74.1443	71.0657	151.8949	146.6392	41619.2148	111.328	-0.35151	137.9533	2024580
012	2019-02-02t1645	1549147717.75	adult	262.0171	205.996	-30.0002	866.3702	79.951	53727.7584	169642.6199	2834944.0984	1829.68	-0.19465	399.933	0.23428	250.3641	-0.68908	1262.1382	-0.33272	1230.6162	354660.8125	946.7402	0.57519	1156.69	-0.099029	11217300	0.37517	210.504	73.7753	70.8463	153.525	149.8878	43140.5234	110.7308	-0.44854	137.7374	2069250
012	2019-02-02t2045	1549162118.08	adult	266.0172	209.9961	-26.0001	867.7674	79.2374	52912.8168	166977.9828	2785803.9938	1833.59	-0.12676	382.951	0.034974	239.6995	-0.85361	1341.5609	0.019421	1288.5294	371612.375	938.1031	0.63245	1173.2372	0.067225	10581300	0.25942	229.082	75.5009	71.6624	164.9323	159.4694	45686.2344	116.2232	-0.15946	144.9817	2086160
012	2019-02-03t0045	1549176518.56	adult	270.0173	213.9962	-22	828.8057	77.776	50688.4955	160000.6919	2668621.7946	1749.14	-0.21538	383.196	0.099185	251.8225	-0.62647	1270.7268	-0.14808	1245.0781	336742.5938	902.9771	0.52757	1121.102	-0.070375	10139000	0.19127	240.515	75.7461	72.4852	153.1861	148.6579	40594.3281	114.2339	-0.35769	139.0773	2004170
012	2019-02-03t0445	1549190930.57	adult	274.0206	217.9995	-17.9967	835.2581	76.8686	50853.5982	160527.7962	2676997.1125	1870.62	0.084752	377.138	0.063696	252.2205	-0.5994	1269.4623	-0.056055	1227.4749	337676.9688	872.0107	0.44017	1124.0762	0.058159	10011500	0.22118	205.936	75.8428	72.6798	155.5865	150.672	41386.0078	113.872	-0.46774	139.7818	2013320
012	2019-02-03t0845	1549205329	adult	278.0202	221.9991	-13.9971	837.3478	77.4533	50630.4508	159795.3822	2645067.9919	1625.07	-0.33342	368.427	-0.019096	257.9708	-0.47248	1229.5043	-0.12677	1197.891	325818.625	839.1628	0.32886	1099.8843	0.054432	9739000	0.20279	225.509	76.1558	72.9531	155.6783	148.9783	41254.7578	115.1584	-0.46498	139.0358	2013100
012	2019-02-03t1245	1549219725.48	adult	282.0192	225.9981	-9.9981	841.8665	75.2567	50423.4492	159109.2965	2602217.4511	1749.08	0.0010318	359.954	-0.10356	250.6348	-0.58782	1214.9124	-0.082866	1177.3392	320736.875	819.0577	0.30152	1083.8736	0.10973	9481900	0.18802	261.286	77.0656	73.8853	157.4336	151.61	41562.4766	116.7183	-0.44284	140.9374	2030060
012	2019-02-03t1645	1549234118.26	adult	286.0172	229.9961	-6.0001	840.1093	75.4042	49795.6833	157150.0477	2550905.0449	1711.24	0.0034675	354.183	-0.14562	249.526	-0.58878	1208.7711	0.033517	1178.203	315489.25	801.1284	0.28958	1064.0208	0.16519	9213000	0.16573	217.606	77.3932	74.1187	153.2518	149.1446	39998.7266	116.5711	-0.63281	139.2412	2013150
012	2019-02-03t2045	1549248518.45	adult	290.0173	233.9962	-2	842.7145	74.4853	49516.991	156254.7462	2515079.3303	1872.23	0.51537	355.594	-0.056292	251.8063	-0.52201	1223.6078	0.45144	1180.4409	316914.4062	807.0566	0.50623	1075.0497	0.91854	9198860	0.27952	206.069	77.9671	74.7455	154.2182	149.4458	39942.5234	117.6673	-0.80472	140.7255	2016930
012	2019-02-04t0045	1549262918.71	dead	294.0173	237.9962	2	828.2949	72.9017	47880.5533	151042.5516	2410337.72	1628.89	-0.010297	357.949	0.058598	254.6038	-0.44068	1205.645	158.7584	1161.4833	302616.9062	808.5777	0.74568	1070.2225	212.2775	8954820	0.3046	211.614	78.9022	75.5661	154.2636	151.2775	38720.1719	118.7559	-3.4642	141.3585	1973900
013	2019-01-22t1645	1548197263.55	egg	-1.9992	-62.0203	-258.0164	153.3423	28.0612	2760.5785	8816.2723	47515.8913	0	1772.7498	0	0.15219	0	-0.23986					0	2.2413	0	1435.4039	0	1.7961	0	0	0				0	-0.50433	0	0
013	2019-01-22t2045	1548211657.67	larva	1.9992	-58.022	-254.018	176.7913	26.6459	3222.4432	10227.4937	54208.456	0	1.4656	0	-0.31191	0	-0.56267					0	0.65131	0	2.0568	0	1.1396	0	0	0				0	-0.60199	0	0
013	2019-01-23t0045	1548226057.99	larva	5.9993	-54.0219	-250.0179	153.7894	36.4639	3472.9093	11347.5338	72827.1479	0	0.029348	0	-0.77578	0	-0.88566					0	-0.30101	0	-0.044509	0	0.56387	0	0	0				0	-0.70357	0	0
013	2019-01-23t0445	1548240457.92	larva	9.9993	-50.0219	-246.0179	164.9325	26.4813	2990.9205	9508.302	50099.4408	0	-0.59439	0	-1.2388	0	-1.2089					0	-0.99428	0	-0.85139	0	0.051375	0	0	0				0	-0.80943	0	0
013	2019-01-23t0845	1548254857.66	larva	13.9992	-46.022	-242.018	161.806	26.1682	2921.629	9292.4622	48627.4153	0	-1.0176	0	-1.7001	0	-1.5322					0	-1.5469	0	-1.3922	0	-0.41089	0	0	0				0	-0.92027	0	0
013	2019-01-23t1245	1548269318.63	larva	18.0161	-42.005	-238.0011	280.0602	29.4316	6766.6024	21392.2524	139043.6118	967.979	1.3927	188.209	0.63908	187.5789	0.81206	370.7757	0.29045	348.5446	13718.6992	291.8858	0.16606	327.1296	-0.010697	688844	-0.52234	1431.2	51.2384	50.4208	130.9116	81.5352	4843.7305	69.2869	0.37846	78.3085	187533
013	2019-01-23t1645	1548283717.7	larva	22.0159	-38.0053	-234.0013	486.5905	41.2928	16103.6043	50804.8835	453102.1497	380.688	-0.65904	167.94	-0.12119	151.2202	-0.016679	349.4427	-0.51099	347.07	30052.0703	292.2864	-0.40393	332.7263	-0.52487	1438070	-0.60348	107.806	53.5526	53.496	84.3459	83.0345	7253.7451	72.1808	0.37149	80.2184	458571
013	2019-01-23t2045	1548298115.99	larva	26.0154	-34.0058	-230.0018	454.0434	41.6994	14773.8317	46608.5937	419797.1951	662.846	-0.33333	268.342	0.90906	262.5418	1.2711	560.4596	-0.1171	551.1069	44276.3086	463.4405	0.19727	525.691	-0.1089	2109710	-0.71596	103.778	54.445	54.0812	86.5193	86.055	6835.0283	73.682	0.33463	81.5566	428047
013	2019-01-24t0045	1548312516.23	larva	30.0155	-30.0057	-226.0017	586.2902	44.1383	20623.1046	65082.7396	613078.9342	609.288	-0.77842	225.233	-0.18734	201.6902	0.083382	532.1425	-0.70826	526.5361	58535.6797	434.0824	-0.4871	506.4376	-0.64397	2465170	-0.94828	102.148	51.0048	50.7269	84.8523	83.5262	9333.7559	70.846	0.19498	79.6891	558248
013	2019-01-24t0445	1548326916.31	larva	34.0155	-26.0057	-222.0017	558.2386	42.8226	18122.4154	57156.1323	495339.8354	1220.02	0.14922	416.095	2.1664	417.1071	2.8912	977.983	0.41662	938.6198	94864.3516	719.8903	0.69833	875.7772	0.39574	4016570	-0.71464	103.212	54.4162	54.2532	87.8229	86.4207	8518.8184	73.8825	0.18461	82.5836	525280
013	2019-01-24t0845	1548341337.27	larva	38.0213	-21.9999	-217.9959	780.2185	45.4343	28772.3968	90631.8512	886995.76	1430.88	0.21499	372.891	1.067	295.8275	0.81641	1204.7321	0.67831	1201.7103	184324	828.7352	0.80297	1103.1318	0.78779	5682490	-0.46091	126.981	55.9251	55.5801	87.1382	85.8205	13332.1465	74.4079	0.10853	82.7698	852242
013	2019-01-24t1245	1548355736.79	larva	42.0212	-18	-213.996	841.9542	51.3411	34989.1593	110206.2336	1215651.129	1384.38	-0.18315	283.104	-0.71908	233.0165	-0.42475	947.3275	-0.51155	929.2281	175255.5938	618.4519	-0.75683	830.9819	-0.58606	5228070	-0.96916	220.218	53.0781	52.7327	86.8638	84.5826	16069.7988	72.8534	-0.029744	81.5469	980193
013	2019-01-24t1645	1548370138.45	larva	46.0216	-13.9995	-209.9956	929.1471	54.9205	42770.1509	134852.7144	1618976.8958	1715.37	0.055245	367.538	0.091446	267.7085	-0.18996	1261.5978	0.016307	1237.9989	283859.5	866.8491	0.077935	1135.2215	0.040888	8262240	-0.35363	194.321	52.5129	52.1757	86.6465	84.786	19495.4688	72.0291	-0.11054	81.147	1180490
013	2019-01-24t2045	1548384538.48	larva	50.0216	-9.9995	-205.9955	978.3088	58.445	49619.3434	156416.6382	2067211.2442	1717.91	-0.23381	433.162	0.63998	340.7184	0.62722	1458.9814	0.17541	1433.7324	380794.1562	1028.0814	0.44485	1338.9988	0.3055	11274800	0.18308	241.275	55.201	54.9503	88.6339	86.0254	23133.4531	74.5198	-0.079156	82.8679	1436830
013	2019-01-25t0045	1548398937.07	larva	54.0212	-5.9999	-201.9959	1034.7755	63.8407	53523.4762	168538.1243	2364826.4798	2527.01	0.69497	504.167	1.2741	375.3562	0.8894	1987.0382	1.1192	1931.063	558357.75	1354.7626	1.5577	1784.5758	1.2749	14146400	0.63059	305.541	53.0231	52.6814	88.4653	84.8346	24858.7578	72.6157	-0.16484	81.508	1487780
013	2019-01-25t0445	1548413336.44	larva	58.0211	-2.0001	-197.9961	1138.9524	67.2676	63607.1953	200344.5237	3013959.8874	2551.62	0.45987	492.48	0.74767	339.9329	0.16793	1918.3324	0.57709	1872.4214	638804.6875	1374.9373	1.2732	1778.9009	0.91976	16381400	0.87301	171.939	51.927	51.7547	84.8504	83.1993	28255.1797	71.4163	-0.22	80.0854	1727250
013	2019-01-25t0845	1548427737.07	adult	62.0212	2.0001	-193.9959	1266.2334	72.5537	70535.4332	222140.2461	3400681.9015	2460.51	0.10139	463.284	0.027679	325.9797	-0.20735	1904.1976	0.26126	1869.093	702648.9375	1306.4968	0.65044	1752.4723	0.55379	17093800	0.69634	238.269	50.2203	49.9142	85.2316	82.7371	31450.4434	69.9444	-0.27966	79.2881	1852980
013	2019-01-25t1245	1548442137.45	adult	66.0213	6.0002	-189.9958	1125.5082	74.7041	69042.2839	217498.4634	3585075.5482	2911.78	0.49722	543.326	0.81294	406.0405	0.69489	2210.6177	0.6881	2150.5471	798033	1446.4033	0.95408	1997.9356	0.95964	19595100	1.0383	415.614	52.783	52.4332	86.5316	84.1862	31237.8965	71.882	-0.22625	80.3958	1903620
013	2019-01-25t1645	1548456537.79	adult	70.0214	10.0003	-185.9957	1236.2725	79.753	77380.1021	243659.7994	4210895.0287	3063.85	0.50731	518.541	0.22989	358.0798	-0.078886	2097.5623	0.22658	2040.9657	847415.125	1402.2079	0.51873	1875.8829	0.4068	20933000	1.0873	178.113	54.7463	54.5589	87.9257	86.3064	35521.9922	74.1004	-0.16388	82.8503	2210050
013	2019-01-25t2045	1548470937.33	adult	74.0213	14.0002	-181.9959	1299.8068	76.5127	80076.4404	252081.5138	4225246.2932	2665.98	-0.1597	537.467	0.25309	412.8886	0.48019	1976.6644	-0.2058	1905.0364	826245.75	1355.799	0.1227	1780.4326	-0.029709	22452700	1.2177	204.514	55.5624	55.2504	88.3915	86.62	36947.6641	75.0918	-0.14416	83.3587	2321120
013	2019-01-26t0045	1548485338.28	adult	78.0216	18.0004	-177.9956	1124.3206	78.8498	72984.2663	230004.6523	3992623.9472	3315.38	0.52688	607.879	0.93368	474.6743	1.1038	2202.6062	0.12655	2080.1885	839193	1494.101	0.50049	1922.2038	0.18001	23124300	1.1664	161.423	53.8089	53.4964	87.8744	86.2429	33480.1289	73.7855	-0.20314	82.9368	2046940
013	2019-01-26t0445	1548499737.48	adult	82.0214	22.0002	-173.9958	1216.9599	75.3072	76310.1851	240386.0909	4024278.8958	3203.98	0.27857	599.098	0.66902	470.1085	0.9397	2186.8	-0.013806	2102.1414	870346.375	1487.3823	0.33984	1932.3951	0.083446	23842300	1.171	363.362	53.8525	53.586	87.982	85.5672	35016.8516	73.4573	-0.23176	82.512	2143170
013	2019-01-26t0845	1548514136.81	adult	86.0212	26	-169.996	757.0751	84.9364	46333.8819	146880.4133	2485143.3588	2511.2	-0.65952	649.657	1.1398	478.2062	0.9476	2094.9512	-0.27704	2066.2375	509073.125	1576.8293	0.58581	1946.31	0.027891	15726900	-0.99215	144.185	56.2063	55.9652	90.1903	88.4716	21916.2461	75.9508	-0.16848	84.8589	1360640
013	2019-01-26t1245	1548528537.65	adult	90.0214	30.0002	-165.9958	1187.156	80.739	77926.7449	245643.0001	4277875.3065	2562.08	-0.65609	421.807	-1.5485	332.1652	-0.72572	1798.1266	-0.93655	1757.9967	731837.5	1024.9335	-1.5649	1433.9546	-1.309	17138400	-0.7148	128.397	54.2927	53.8843	88.2182	86.6998	35904.8203	73.9112	-0.25777	83.1352	2205970
013	2019-01-26t1645	1548542938.3	adult	94.0216	34.0004	-161.9956	1234.8789	81.4284	79179.1863	249351.1251	4377967.1654	2027.57	-1.3598	316.81	-2.7403	215.0999	-2.0071	1330.553	-1.9361	1262.8925	549518.375	784.1978	-2.4872	1131.9112	-2.0965	13076300	-1.7605	178.665	54.3044	53.9641	92.0413	89.4049	38013.043	75.1745	-0.23842	85.1964	2241410
013	2019-01-26t2045	1548557338.01	adult	98.0215	38.0003	-157.9957	1296.8246	77.4082	80519.9938	253463.0443	4301289.0351	1257.14	-2.3522	292.419	-2.9928	230.6037	-1.8237	972.1623	-2.7074	954.0659	409280.3125	655.6694	-2.9629	878.1176	-2.75	12283400	-1.9669	381.359	55.7503	55.3106	95.3774	92.125	40153.8945	76.6911	-0.2116	87.7023	2341850
013	2019-01-27t0045	1548571738.93	adult	102.0218	42.0006	-153.9954	1152.9911	74.9152	70459.3753	222073.0193	3621287.9097	2213.11	-1.1934	352.525	-2.3071	268.9843	-1.3953	1387.6527	-1.8594	1333.7816	510656.1875	798.0955	-2.4169	1163.1003	-2.0533	12966600	-1.7875	198.525	59.6714	59.0031	106.7712	103.1589	39291.793	81.7214	-0.067481	95.5131	2194830
013	2019-01-27t0445	1548586138.07	adult	106.0215	46.0004	-149.9957	1249.0892	76.3511	78774.0852	248099.7818	4188359.7231	2087.88	-1.3699	411.815	-1.6346	302.5339	-1.0164	1510.5577	-1.6103	1485.0591	620839.25	980.8663	-1.7188	1318.775	-1.6675	16919800	-0.79399	197.566	59.4339	58.7837	103.3339	99.9323	42470.2188	80.9399	-0.11954	94.0265	2441900
013	2019-01-27t0845	1548600538.03	adult	110.0215	50.0004	-145.9957	1243.5556	78.1493	78482.1565	247133.7021	4239899.213	2701.48	-0.61315	455.599	-1.1303	331.7568	-0.6774	1695.6353	-1.2258	1621.8489	695210.4375	1106.3724	-1.2309	1470.8166	-1.2844	18650900	-0.33558	155.334	58.2115	57.3675	108.6996	105.1378	44566.8203	80.2103	-0.17139	96.0891	2383000
013	2019-01-27t1245	1548614938.33	adult	114.0216	54.0004	-141.9956	1194.1838	76.2169	74913.5289	235995.0968	3953294.1525	3019.1	-0.22582	521.686	-0.38574	383.9699	-0.085605	2040.6307	-0.51312	1957.9056	797886.625	1273.7135	-0.59497	1706.8663	-0.69767	20395300	0.12512	310.467	61.0233	60.1936	114.777	110.8617	44877.8047	83.0152	-0.10463	99.9236	2385700
013	2019-01-27t1645	1548629337.99	adult	118.0215	58.0003	-137.9957	1195.2005	80.447	76341.6388	240416.9303	4191682.3713	3841.86	0.77002	533.477	-0.21878	401.0861	0.14262	2227.9917	-0.13354	2095.9304	888968.6875	1318.766	-0.40075	1775.8366	-0.51958	21234000	0.3659	142.119	59.1073	58.4641	102.924	100.5792	41066.6562	80.9517	-0.20487	94.036	2352650
013	2019-01-27t2045	1548643739.06	adult	122.0218	62.0006	-133.9954	1216.9919	76.4234	74953.6696	236010.1223	3948089.483	2392.86	-0.9833	548.91	-0.0087881	411.8701	0.30929	1915.0826	-0.75147	1867.117	750712.375	1367.123	-0.19329	1728.8983	-0.61253	21471200	0.46391	222.692	60.5172	59.5415	116.7756	112.1323	45776.0508	83.6611	-0.14267	101.3188	2367190
013	2019-01-28t0045	1548658138.07	adult	126.0215	66.0004	-129.9957	1286.7892	73.9215	74887.3833	235784.8233	3784071.1056	3351.15	0.15123	594.356	0.51933	436.8446	0.63351	2347.6873	0.10331	2275.2175	920293.375	1522.6388	0.38702	2070.2365	0.19105	23256000	0.89804	232.167	62.6483	61.6114	122.0546	117.1454	47845.418	85.5863	-0.10733	105.2818	2451300
013	2019-01-28t0445	1548672539.56	adult	130.0219	70.0008	-125.9952	761.1055	115.0714	65756.8546	209814.8968	4976935.1637	2721.3	-0.56698	587.133	0.49559	460.6713	0.94837	1981.7343	-0.57971	1907.7273	677753.125	1463.6004	0.2263	1771.004	-0.46506	20033000	0.24577	186.434	59.9572	58.9473	116.1099	111.9664	39709.5938	82.9854	-0.22987	102.2642	2045740
013	2019-01-28t0845	1548686939.05	adult	134.0218	74.0006	-121.9954	1269.2072	77.8615	77757.7923	244788.8843	4125036.1499	3154.6	-0.068995	607.002	0.75643	443.8187	0.8146	2305.8452	0.044606	2227.0219	936173.1875	1565.598	0.62224	2036.1008	0.14919	24628500	1.2457	180.211	61.9906	61.092	117.929	114.1384	47879.1758	85.0219	-0.19169	103.5886	2515210
013	2019-01-28t1245	1548701338.62	adult	138.0217	78.0005	-117.9955	1209.5186	79.3512	76674.6603	241473.6948	4155012.8488	3858.05	0.69971	617.65	0.92093	447.2156	0.89884	2598.1975	0.58924	2491.6957	1039279	1583.9898	0.73542	2223.6774	0.57971	24698000	1.2834	285.546	62.6572	61.5362	123.98	119.8266	49592.0156	86.3678	-0.17817	107.9885	2505470
013	2019-01-28t1645	1548715739.89	adult	142.022	82.0009	-113.9952	1245.163	77.8427	76500.8104	240843.8924	4090686.0965	3001.89	-0.20095	597.413	0.76608	449.2254	0.96423	2304.677	0.087107	2247.0822	921870.8125	1539.1162	0.6389	2039.4468	0.21185	23849900	1.1417	280.382	62.88	61.6761	126.1622	122.101	50464.8945	86.6368	-0.20398	108.4393	2510300
013	2019-01-28t2045	1548730138.88	adult	146.0217	86.0006	-109.9954	1228.709	75.7035	76760.3345	241713.8483	4091419.004	3167.77	-0.0054688	593.872	0.78503	459.9876	1.1254	2355.0779	0.20447	2289.6057	944386.1875	1468.6354	0.46072	2078.196	0.32748	23783400	1.1579	252.955	64.1362	62.9363	127.8399	122.6184	51263.8086	88.4231	-0.1767	111.0268	2568530
013	2019-01-29t0045	1548744539.15	adult	150.0218	90.0007	-105.9954	1330.6732	79.8894	81960.9322	258156.7229	4407290.3591	2952	-0.19691	559.304	0.48574	399.9698	0.49143	2166.509	-0.080465	2082.6193	927265.875	1424.878	0.37661	1914.5892	0.026842	23915300	1.2132	242.697	63.7851	62.6417	124.0142	120.1653	53078.0625	87.8615	-0.23571	108.6671	2727390
013	2019-01-29t0445	1548758939.17	adult	154.0218	94.0007	-101.9954	1196.2018	81.693	78235.4671	246424.0078	4399228.5441	3704.78	0.58335	564.584	0.59914	405.7808	0.59462	2539.9507	0.59143	2460.4235	1036299.875	1424.4341	0.44173	2136.8585	0.53059	23015300	1.084	199.009	63.2777	62.1148	129.0954	124.9359	52670.9062	87.6544	-0.28372	111.4167	2579520
013	2019-01-29t0845	1548773339.19	adult	158.0218	98.0007	-97.9953	1170.2724	77.4703	73721.9842	232163.8035	3990271.8448	3413.31	0.33001	596.46	0.99082	470.5543	1.3687	2546.9263	0.64799	2504.374	980566.625	1489.4857	0.73275	2166.1257	0.64328	22936300	1.1149	307.865	65.1179	63.7574	134.2797	129.5878	51697.6719	89.978	-0.2398	115.5941	2504040
013	2019-01-29t1245	1548787742.7	adult	162.0228	102.0017	-93.9944	1234.4254	77.3785	75000.7431	236112.194	3938781.0585	3240.95	0.19788	589.855	0.9861	457.3698	1.262	2338.4099	0.3499	2266.3464	916656.6875	1501.5142	0.84608	2073.7729	0.50762	23105800	1.1899	201.161	62.9969	61.5798	130.9454	126.7605	51330.6094	88.992	-0.31828	113.3104	2467710
013	2019-01-29t1645	1548802140.2	adult	166.0221	106.001	-89.9951	1201.1474	77.4861	73743.3167	232167.3311	3950903.0936	3270.45	0.27006	570.823	0.85438	456.4814	1.2965	2271.1069	0.29122	2185.981	874376.125	1359.8896	0.44208	1933.8538	0.28242	21974400	1.0479	266.483	64.3326	63.0963	130.4618	124.5079	50227.8008	89.6367	-0.33637	112.0784	2476550
013	2019-01-29t2045	1548816539.93	adult	170.022	110.0009	-85.9951	1207.6729	80.26	75402.1057	237395.8327	4121829.2826	3209.14	0.25398	550.742	0.71048	426.2824	0.9897	2275.6929	0.35405	2167.5857	896623	1329.9712	0.41582	1798.9662	0.067424	21672800	1.0516	278.612	64.3124	63.0416	128.6517	122.1125	50688.7578	90.0839	-0.36186	111.2294	2530820
013	2019-01-30t0045	1548830940.05	adult	174.0221	114.0009	-81.9951	1280.9174	78.8272	80471.6151	253337.8	4354506.1294	2191.62	-0.68932	517.017	0.42096	401.3796	0.73895	1839.5697	-0.30497	1823.7354	772619.25	1273.7587	0.29929	1679.759	-0.1151	21711100	1.1172	207.486	64.6111	63.2206	125.8186	122.0129	52843.7969	90.9425	-0.37148	110.5388	2713210
013	2019-01-30t0445	1548845340.02	adult	178.0221	118.0009	-77.9951	1245.3389	80.1604	79140.6383	249197.3277	4378629.1109	2441.98	-0.40174	488.302	0.17896	413.6462	0.92372	1822.6119	-0.27724	1789.1333	752738.75	1119.4224	-0.16069	1590.434	-0.23794	20152700	0.91307	280.406	64.0862	62.7487	127.9637	123.9427	52849.0195	89.6376	-0.46235	111.902	2644900
013	2019-01-30t0845	1548859740.09	adult	182.0221	122.0009	-73.9951	1258.5941	81.5132	76074.3565	239566.4637	4049462.5737	3128.47	0.32337	490.016	0.25304	251.0414	-0.99576	2133.645	0.30307	2042.795	849190.75	1363.2831	0.76092	1830.9779	0.33114	19464900	0.86066	226.167	66.6465	65.036	132.0225	128.1841	52544.9609	94.9323	-0.30171	117.3888	2647400
013	2019-01-30t1245	1548874140.23	adult	186.0221	126.001	-69.9951	1216.247	82.755	74474.0624	234588.55	4005317.5423	3441.06	0.69147	426.109	-0.38442	232.5797	-1.2051	2128.2949	0.35849	1947.8839	827906.6875	1198.8392	0.25377	1668.2996	0.050793	16558200	0.42325	198.146	66.7181	64.9744	132.0742	128.5738	51376.8516	95.6174	-0.31599	118.8336	2592600
013	2019-01-30t1645	1548888542.39	adult	190.0227	130.0016	-65.9945	889.1447	85.1891	60007.6622	189550.0194	3457424.9534	1757.36	-0.97652	404.339	-0.57869	255.306	-0.91547	1434.5376	-0.78854	1412.0353	449010.2812	988.1768	-0.44153	1331.2536	-0.62474	12640500	-0.19849	195.177	66.2428	64.4851	132.0707	128.3261	41338.125	95.2881	-0.36611	118.2579	2070880
013	2019-01-30t2045	1548902939.94	adult	194.022	134.0009	-61.9951	898.2546	82.3824	58219.9607	183864.8143	3292871.8452	1941.88	-0.7504	405.796	-0.51624	340.4158	0.16167	1327.7677	-0.93687	1259.5917	403641.375	863.2162	-0.84027	1164.3877	-0.9453	12312300	-0.20083	185.855	66.0294	64.7497	127.6472	123.6222	38804.75	92.445	-0.51174	113.3503	2003400
013	2019-01-31t0045	1548917339.67	adult	198.022	138.0008	-57.9952	669.377	97.6588	50886.8445	161904.8963	3278571.5589	2409.8	-0.21516	425.4	-0.25147	239.4514	-1.0844	1835.8055	0.031549	1799.2693	486488.4688	1048.8575	-0.10113	1576.544	0.036244	11265000	-0.33851	166.502	65.6161	63.9621	125.9174	124.0593	33368.1055	94.2073	-0.48237	114.5179	1737580
013	2019-01-31t0445	1548931740.18	adult	202.0221	142.001	-53.9951	789.0824	84.3219	50714.5573	160771.7835	2747682.2741	1950.76	-0.6713	404.545	-0.44113	267.3886	-0.7117	1585.913	-0.37544	1562.0807	420266.9375	941.8524	-0.4469	1412.4527	-0.28462	10698600	-0.39716	195.328	67.5208	65.6864	136.7453	131.4804	36237.5	97.1625	-0.40558	120.4947	1785650
013	2019-01-31t0845	1548946139.15	adult	206.0218	146.0007	-49.9954	1044.5717	80.9378	65979.4204	208077.8557	3517410.7481	1854.14	-0.74235	375.781	-0.72629	238.0613	-1.0715	1498.5347	-0.49325	1510.0175	515495.9375	884.23	-0.61305	1249.8033	-0.61631	12926100	0.055211	209.576	67.7108	65.2126	136.7321	132.3885	47035.8516	100.003	-0.33193	123.6053	2329120
013	2019-01-31t1245	1548960540.52	adult	210.0222	150.001	-45.995	951.5633	86.7637	61019.3497	192543.3407	3405233.6996	1982.94	-0.56103	382.851	-0.60214	257.0847	-0.80468	1567.7839	-0.30864	1548.9563	500123.0625	887.2859	-0.55211	1311.8958	-0.41771	12188500	-0.037134	198.388	69.3315	67.0618	135.9779	131.8939	43376.9492	102.2685	-0.27573	124.3043	2207240
013	2019-01-31t1645	1548974922.79	adult	214.0173	153.9961	-41.9999	743.8619	87.5792	51744.5939	164164.3324	3005826.5875	2129.39	-0.35246	355.242	-0.88909	270.1051	-0.61055	1677.6689	-0.032711	1658.6517	452970.625	799.5204	-0.85637	1467.0646	0.024345	9569150	-0.49449	152.303	68.3495	66.8556	121.7874	119.5426	32882.6094	97.0832	-0.52083	113.4743	1841130
013	2019-01-31t2045	1548989325.04	adult	218.0179	157.9967	-37.9993	750.9163	83.4199	50735.5717	160837.6483	2858932.2583	2275.06	-0.13655	344.28	-0.98742	259.3508	-0.73569	1861.9757	0.41691	1871.5109	493423.5625	709.5208	-1.1866	1546.8551	0.29439	9089690	-0.55911	180.896	69.1603	67.0177	131.6418	128.3809	34885.0859	101.4714	-0.37812	120.5497	1825970
013	2019-02-01t0045	1549003721.74	adult	222.017	161.9958	-34.0002	752.5955	87.3656	51489.8642	163102.5491	2997699.5919	2018.91	-0.40369	340.953	-0.99775	263.5152	-0.66026	1561.3116	-0.15968	1554.2389	419992.8438	745.7897	-1.0034	1320.4	-0.23899	9151180	-0.52126	149.753	69.5885	67.7812	123.9563	122.1485	33344.2422	101.2955	-0.42436	116.4344	1867760
013	2019-02-01t0445	1549018121.76	adult	226.017	165.9958	-30.0002	747.8909	99.5158	54813.6615	173986.4529	3492661.6314	966.851	-1.6841	294.651	-1.5492	229.3472	-1.1267	808.6846	-1.7826	798.8738	231283.8125	581.2344	-1.6795	744.6026	-1.7693	8406110	-0.64802	209.201	70.3685	67.7268	141.8146	137.1966	40558.9844	106.2379	-0.24831	127.5126	2007540
013	2019-02-01t0845	1549032522.79	adult	230.0173	169.9961	-25.9999	768.7791	90.8732	54212.8619	171732.0781	3264626.0684	1420.74	-1.091	299.356	-1.47	236.7882	-1.0108	896.5151	-1.5754	864.7149	253713.7812	595.1225	-1.6013	797.1157	-1.6124	8451110	-0.61641	209.142	71.7575	68.5528	151.2573	145.7224	42805.8281	109.4836	-0.13977	134.6102	2025790
013	2019-02-01t1245	1549046921.92	adult	234.017	173.9959	-22.0001	731.0201	136.1197	59550.8174	192594.9973	4502597.8182	2078.58	-0.19673	304.153	-1.3867	226.6334	-1.1493	1580.1558	0.065688	1585.1171	489848.2812	624.8495	-1.4476	1155.9737	-0.54366	9428130	-0.38184	187.986	71.6897	69.1197	141.2539	138.2382	43788.7031	107.0329	-0.28999	128.7587	2222240
013	2019-02-01t1645	1549061321.79	adult	238.017	177.9958	-18.0002	747.1249	91.3904	52352.3864	165840.871	3148833.827	2046.62	-0.19097	302.926	-1.3802	220.9966	-1.2252	1640.9391	0.28564	1659.9434	447976.375	646.6868	-1.3229	1319.3725	0.0055609	8262000	-0.61174	185.261	71.5972	68.9809	136.0389	133.0715	37138.6172	106.3638	-0.3641	125.5203	1952740
013	2019-02-01t2045	1549075721.82	adult	242.017	181.9959	-14.0002	749.4061	104.5573	55578.3919	176617.9662	3569769.4867	1952.8	-0.27177	291.824	-1.5074	221.3278	-1.2132	1418.964	-0.20353	1421.1723	411499.5625	591.9877	-1.561	987.1063	-0.97749	8442190	-0.54689	240.481	73.628	70.4522	149.7881	145.2128	43438.5391	111.9291	-0.13496	135.4499	2129990
013	2019-02-02t0045	1549090122.46	adult	246.0172	185.996	-10	742.9254	99.8818	53585.7102	169923.9007	3382283.09	2100.28	-0.0085557	291.017	-1.4976	222.7345	-1.184	1406.4617	-0.17288	1371.891	392402.8125	590.8049	-1.5492	950.6341	-1.0651	8115310	-0.59941	248.093	74.5457	70.7786	159.2043	153.6679	44418.0117	114.7301	-0.031362	142.75	2078780
013	2019-02-02t0445	1549104521.97	adult	250.017	189.9959	-6.0001	752.8294	92.9182	53553.0807	170057.533	3243280.634	2135.2	0.10375	309.923	-1.2097	230.9552	-1.0465	1647.0848	0.56916	1654.0338	459536.6562	652.1542	-1.2162	1321.4209	0.25211	8641290	-0.44576	237.153	75.3146	71.579	160.3756	154.0125	44744.8047	116.706	0.036596	141.8004	2099920
013	2019-02-02t0845	1549118921.87	adult	254.017	193.9959	-2.0002	734.6417	101.1604	53574.2009	170194.5895	3386876.9375	2071.04	0.070344	295.61	-1.3888	224.2597	-1.1435	1482.7711	0.1941	1492.9773	413693.125	601.2972	-1.46	1043.1519	-0.66903	8240420	-0.51993	211.068	75.1926	71.4435	154.6782	150.6649	43155.2266	116.5191	-0.00939	140.3449	2096070
013	2019-02-02t1245	1549133323.01	dead	258.0173	197.9962	2.0002	730.7681	94.8579	50583.4248	160341.5542	3070735.6519	2114.94	0.2084	303.906	-1.2432	228.8181	-1.0602	1495.6125	0.3288	1480.3666	394841.7188	637.5224	-1.2416	1180.3676	-0.088918	8007000	-0.55712	260.106	76.8743	72.6088	167.6466	162.0745	44258.6953	121.3708	0.23478	148.7763	2025410
015	2019-01-22t1645	1548197272.34	larva	0	-50.0209	-178.0213	165.1352	29.4282	3280.8818	10452.773	60621.9285	0	1543.0522	0	-0.079911	0	-0.40128					0	1.3158	0	1240.618	0	1.4564	0	0	0				0	-0.5527	0	0
015	2019-01-22t2045	1548211666.56	larva	3.9984	-46.0225	-174.023	148.0493	30.2808	3056.9931	9772.6861	58403.2215	0	0.53063	0	-0.54381	0	-0.72407					0	0.13023	0	0.62911	0	0.84298	0	0	0				0	-0.65226	0	0
015	2019-01-23t0045	1548226066.85	larva	7.9985	-42.0224	-170.0229	151.6309	31.3424	3291.3587	10526.5493	65694.0448	378.382	1.3423	188.149	1.7921	184.3256	1.5345	348.1468	12530.6556	344.3692	6266.6421	278.2455	2.0641	335.247	2.4025	337163	0.47781	121.924	53.1297	52.934	87.489	82.94	1574.8025	70.9102	0.56915	80.2923	95208.4
015	2019-01-23t0445	1548240466.83	larva	11.9985	-38.0224	-166.0229	150.5135	29.8156	3085.7834	9861.1975	58444.9607	0	-0.82153	0	-1.4697	0	-1.3705					0	-1.284	0	-1.1419	0	-0.18528	0	0	0				0	-0.86415	0	0
015	2019-01-23t0845	1548254866.54	larva	15.9984	-34.0225	-162.023	247.6961	37.6503	6702.6168	21263.9116	163620.7307	425.819	0.09669	193.676	0.95255	189.129	0.98905	373.8942	0.82011	370.2807	13834.085	295.7226	0.52289	353.7165	0.4701	697814	-0.30144	94.0505	50.2711	50.056	82.6084	81.8878	3056.509	69.451	0.41507	78.8368	181127
015	2019-01-23t1245	1548269327.65	larva	20.0154	-30.0055	-158.006	365.7698	42.299	11580.9513	36600.3102	327051.8217	392.787	-0.44205	198.767	0.56627	194.9926	0.76391	337.0864	-0.27264	329.5646	20899.3574	288.8563	-0.15297	321.8265	-0.32323	1227380	-0.4905	167.512	54.2164	53.8582	88.5171	84.3377	5488.0586	72.489	0.41141	80.7014	334786
015	2019-01-23t1645	1548283726.66	larva	24.0151	-26.0058	-154.0063	448.9591	41.7363	14777.8702	46708.8736	407968.2369	727.004	0.0073779	262.699	1.0556	254.1004	1.303	550.1327	0.12709	531.4699	43460.4844	431.8092	0.26593	502.6444	0.038872	2065600	-0.5376	109.481	53.3371	53.0514	86.8665	85.1397	6862.457	72.7836	0.3501	82.0227	419389
015	2019-01-23t2045	1548298124.86	larva	28.0146	-22.0063	-150.0068	615.8717	45.8473	21344.4844	67297.9779	627571.2067	608.502	-0.62508	230.546	0.1201	202.5298	0.25224	514.3279	-0.55452	508.3576	58633.375	418.9439	-0.34041	483.6066	-0.52649	2613930	-0.70296	97.522	55.7031	55.5332	86.0898	84.9852	9814.2383	74.1383	0.30872	81.8318	631562
015	2019-01-24t0045	1548312525.11	larva	32.0147	-18.0062	-146.0067	684.467	39.6038	22144.2059	69718.5438	610521.9845	808.235	-0.51571	310.892	0.84745	295.2028	1.2793	672.3684	-0.41349	658.3029	79339.4688	558.8754	0.016371	632.8786	-0.33892	3666350	-0.66501	178.69	51.795	51.5401	84.7043	82.4973	9995.1016	70.9351	0.15608	79.2658	610818
015	2019-01-24t0445	1548326925.15	larva	36.0147	-14.0062	-142.0067	809.4306	49.5453	33914.1052	106880.4303	1178902.7677	997.642	-0.44437	325.317	0.59907	299.7542	1.0322	811.988	-0.35907	796.9282	145345.8438	603.2969	-0.19747	733.5759	-0.36155	5822200	-0.22576	361.263	54.369	54.0683	89.4391	86.1928	16009.6016	73.4141	0.12942	82.481	973042
015	2019-01-24t0845	1548341346.2	larva	40.0205	-10.0004	-138.0008	884.2586	47.6505	35260.8853	111020.2425	1181879.9319	813.056	-1.06	284.936	-0.45802	254.0273	0.046054	695.1093	-1.0918	684.5525	129985.4375	542.992	-0.94942	653.0483	-1.027	5308360	-0.77034	115.458	55.4377	55.3139	87.2174	85.6668	16309.6465	74.3509	0.059437	82.7029	1032800
015	2019-01-24t1245	1548355745.73	larva	44.0204	-6.0005	-134.001	867.1991	56.3587	42064.6597	132701.5333	1678474.3015	1273.49	-0.5207	357.015	0.13991	303.4822	0.4612	973.2753	-0.61075	942.2061	215093.8281	758.1345	-0.25408	889.0473	-0.57473	7885390	-0.24451	359.816	52.2258	51.8879	86.9457	83.1084	19215.0098	71.0653	-0.12668	79.5577	1153510
015	2019-01-24t1645	1548370147.62	larva	48.0209	-2	-130.0004	1114.1616	61.7363	57757.5201	181967.1892	2496627.5544	1732.77	-0.070034	405.281	0.42586	305.4452	0.22674	1289.5514	-0.089363	1259.5747	390734.0625	941.2392	0.22274	1165.1029	-0.058391	12269100	0.72999	137.659	56.1633	55.8857	88.4685	87.4424	26805.9414	75.347	-0.047434	84.0738	1700230
015	2019-01-24t2045	1548384547.43	adult	52.0209	2	-126.0005	1218.5405	67.0405	64453.3492	202913.2215	2921481.8525	1501.63	-0.69566	430.089	0.38964	330.4795	0.35444	1288.4891	-0.42952	1273.2131	435509.3125	1026.873	0.22957	1218.3324	-0.24467	14518500	0.95735	191.177	53.584	53.1902	86.3486	84.6758	29185.8203	72.9459	-0.14897	81.8821	1808830
015	2019-01-25t0045	1548398945.94	adult	56.0204	5.9996	-122.0009	1083.2767	71.6423	60406.3948	190266.9348	2862903.6477	3518.54	1.9482	557.735	1.8383	384.8433	0.91622	2682.3816	2.5766	2594.4182	850315	1635.666	2.5873	2375.5077	2.7643	17627800	1.4246	166.961	54.7907	54.3927	88.6009	86.5993	28086.4727	74.3211	-0.12136	83.1429	1731720
015	2019-01-25t0445	1548413345.29	adult	60.0203	9.9994	-118.0011	1167.743	72.8621	70224.8298	221208.4424	3556800.6301	3064.04	1.017	562.62	1.5337	386.3246	0.71641	2454.8452	1.6889	2417.5912	903383	1593.8174	2.0157	2178.5575	1.8442	20652100	1.8543	261.017	55.8889	55.5633	88.9823	87.1009	32745.4883	75.5165	-0.09115	83.8973	2051510
015	2019-01-25t0845	1548427745.94	adult	64.0204	13.9996	-114.0009	1187.9327	75.1941	73711.8353	232262.7018	3796446.1067	2673.07	0.25439	563.32	1.2058	433.5247	1.1545	1968.707	0.31151	1919.0861	757952.1875	1410.6569	0.90891	1776.8224	0.45443	21669200	1.7382	236.388	56.8451	56.4636	91.3338	88.9653	35163.5078	76.3672	-0.070881	85.5015	2186660
015	2019-01-25t1245	1548442146.26	adult	68.0205	17.9996	-110.0008	1310.4557	74.3523	78798.7538	248088.4424	4020398.6168	2464.4	-0.21088	600.047	1.389	458.8948	1.2879	2026.8234	0.21198	1993.8654	835051.25	1590.5914	1.3763	1892.0098	0.52025	24690700	2.1961	295.523	53.8409	53.4948	88.2136	85.6313	36343.9844	73.064	-0.19043	82.3789	2215440
015	2019-01-25t1645	1548456546.64	adult	72.0206	21.9998	-106.0007	1269.2832	75.5647	77697.9766	244753.3974	4038752.8431	2665.62	-0.11518	635.611	1.5733	490.6952	1.5059	2219.1868	0.42917	2193.2395	900989.875	1669.8158	1.4494	2054.648	0.73416	25779700	2.1688	240.826	53.4605	53.1891	86.6712	84.9986	35188.5078	72.7558	-0.21278	81.7154	2168300
015	2019-01-25t2045	1548470946.16	adult	76.0205	25.9996	-102.0008	1238.4723	80.4775	78578.9293	247604.8068	4269686.4797	3050.77	0.2299	647.228	1.4813	432.1951	0.6332	2540.1938	0.93929	2487.9731	1041479.5	1770.7998	1.6413	2304.2522	1.1945	26526600	2.0983	226.216	56.5885	56.2881	90.9699	88.3558	37297.6719	75.8964	-0.12277	85.0837	2319280
015	2019-01-26t0045	1548485347.09	adult	80.0208	29.9999	-98.0006	1310.5193	77.9853	77948.5406	245359.4978	4036895.5778	3355.44	0.49156	649.221	1.3114	422.006	0.40264	2605.9854	0.93774	2565.2155	1063242	1792.5426	1.5571	2351.9823	1.1687	26440200	1.8657	298.708	58.4192	58.0745	93.2595	91.2084	38049.8594	78.2353	-0.061952	87.5498	2379180
015	2019-01-26t0445	1548499746.21	adult	84.0205	33.9996	-94.0008	743.2787	81.5527	46492.4217	147651.108	2482237.7354	3838.9	0.99644	800.933	2.9435	664.2404	3.0767	2895.6096	1.4336	2839.0085	703633.125	1994.3542	2.208	2587.492	1.6504	19413800	-0.052359	122.203	56.2688	55.833	92.3181	90.8892	22433.293	77.1028	-0.1186	87.2679	1363900
015	2019-01-26t0845	1548514145.73	adult	88.0204	37.9995	-90.001	1168.6593	78.7366	71860.5403	226317.6751	3827917.1847	2641.22	-0.54331	590.667	0.38449	437.9449	0.44323	2051.3794	-0.3791	1981.0323	771318.625	1462.767	0.095667	1854.638	-0.25147	22161800	0.5377	295.019	57.8495	57.45	94.2185	92.0623	35426.1562	78.3053	-0.099389	88.0526	2170510
015	2019-01-26t1245	1548528546.53	adult	92.0206	41.9997	-86.0007	1068.8367	74.8337	63469.9293	199987.8172	3280115.2213	4109.16	1.2209	698.329	1.5399	582.5316	1.9792	2563.2529	0.63316	2440.9484	850999.9375	1706.2294	0.97359	2237.8536	0.66031	23142600	0.72089	173.37	57.9375	57.4737	96.6405	94.6304	32084.6562	79.2334	-0.090559	90.0832	1920050
015	2019-01-26t1645	1548542947.17	adult	96.0208	45.9999	-82.0006	1144.6933	78.954	74335.749	234379.8101	4055278.7586	2892.22	-0.31233	584.633	0.22906	435.1699	0.35698	2193.21	-0.15686	2151.0953	850965.5	1435.4659	-0.063649	1837.9034	-0.36078	22661000	0.5739	210.623	58.7255	58.2461	96.5177	94.2996	37448.8672	79.741	-0.096759	90.1562	2276260
015	2019-01-26t2045	1548557346.84	adult	100.0207	49.9998	-78.0007	939.5897	83.5948	62999.0475	198970.335	3544447.9189	2782.13	-0.47372	509.858	-0.60129	269.169	-1.4076	2157.7078	-0.24713	2104.0447	709885.875	1429.827	-0.087843	1906.1234	-0.20532	16736100	-0.88633	279.619	58.0132	57.4984	98.6356	94.8425	32451.0977	79.1391	-0.14114	90.3078	1904280
015	2019-01-27t0045	1548571747.86	adult	104.021	54.0001	-74.0004	1211.187	72.9548	72018.5695	226798.6235	3652681.6869	3156.84	-0.022296	601.134	0.40122	422.1046	0.23022	2314.229	0.067476	2254.2805	872464.375	1602.3524	0.5542	2111.0003	0.29578	22605600	0.5712	171.585	60.6082	59.9764	102.8027	100.0028	38756.6172	82.0742	-0.067664	94.5918	2279170
015	2019-01-27t0445	1548586146.98	adult	108.0207	57.9998	-70.0006	1115.9629	76.7417	69798.9266	220046.1422	3741324.3862	3055.18	-0.16437	618.041	0.59848	470.0851	0.76407	2104.4348	-0.37587	2054.5566	768118.75	1522.2638	0.26851	1915.331	-0.19538	22505900	0.5732	292.913	61.0974	60.5908	102.6728	98.6893	37475.5781	82.1171	-0.092479	93.1034	2224860
015	2019-01-27t0845	1548600547.07	adult	112.0208	61.9999	-66.0006	598.0313	100.6686	41630.9893	132918.4835	2570941.203	2750.98	-0.55743	664.207	1.1173	367.3339	-0.28465	2388.9221	0.20552	2375.8384	518396.125	1734.5753	1.0494	2252.4688	0.62582	14413300	-1.3328	192.328	62.5805	61.9373	107.8079	104.7087	23394.3242	85.3259	-0.011189	98.4965	1358000
015	2019-01-27t1245	1548614947.28	adult	116.0208	65.9999	-62.0005	935.5959	77.0102	58431.4606	184298.4835	3091556.9506	2606.11	-0.74222	609.565	0.56643	539.3677	1.593	1991.1565	-0.60955	1954.139	609293.875	1440.6969	0.012981	1824.637	-0.41251	18594800	-0.27641	173.283	62.1253	61.2578	110.4887	106.4884	33809.543	84.6273	-0.063565	99.5334	1895130
015	2019-01-27t1645	1548629346.92	adult	120.0207	69.9998	-58.0006	1111.7288	78.3458	72959.433	230019.2557	4043920.1023	3288.49	0.08702	473.276	-0.83607	220.347	-1.7737	2134.0671	-0.31676	2048.8506	813079.625	1409.0461	-0.068893	1876.7124	-0.27944	17998200	-0.35386	176.087	60.1752	59.2588	109.8566	105.6492	41855.3672	84.0628	-0.11281	98.8153	2288400
015	2019-01-27t2045	1548643748.11	adult	124.021	74.0002	-54.0003	1112.724	76.1383	69347.7841	218488.761	3680911.1899	2371.09	-1.0085	447.009	-1.0596	234.812	-1.5819	1735.6654	-1.0848	1696.8376	628310.875	1284.5056	-0.46551	1592.4677	-0.92262	16175000	-0.69472	181.692	65.333	64.4674	114.2712	111.2164	41366.1914	90.4161	0.075659	105.3583	2364070
015	2019-01-28t0045	1548658147.13	adult	128.0208	77.9999	-50.0006	656.4279	96.9632	47437.3169	151227.4874	2911637.3565	2359.62	-0.99062	436.277	-1.1113	248.4557	-1.3965	1828.066	-0.87709	1775.679	446048.125	1253.4728	-0.52037	1631.8072	-0.79409	10612000	-1.8116	161.405	67.4333	66.6756	111.8646	108.4752	27294.9727	90.7639	0.056966	103.7775	1640250
015	2019-01-28t0445	1548672548.52	adult	132.0212	82.0003	-46.0002	535.3007	147.0028	43986.3995	145595.8048	3501877.5281	2399.09	-0.91823	458.755	-0.81612	287.496	-0.92977	1835.9054	-0.82935	1805.1865	422258.25	1141.8036	-0.84914	1605.5231	-0.81661	10520600	-1.7193	139.933	67.2872	66.4029	113.6762	111.7869	26145.5254	92.7403	0.095311	106.5085	1543100
015	2019-01-28t0845	1548686947.98	adult	136.021	86.0001	-42.0003	527.6294	144.7374	43187.7666	142344.9524	3430311.9391	2210.29	-1.0928	424.284	-1.1138	268.252	-1.1039	1758.786	-0.93223	1748.6482	395726.8438	1064.1284	-1.0542	1511.7402	-0.98025	9539610	-1.8094	158.332	68.2638	67.3269	116.2102	113.8839	26147.3008	93.9271	0.10586	107.5365	1534840
015	2019-01-28t1245	1548701347.55	adult	140.0209	90	-38.0005	501.3292	146.4084	41178.2318	136609.8775	3291425.679	1911.1	-1.3712	407.285	-1.2288	256.4714	-1.1995	1578.2338	-1.2092	1553.521	339320.25	1072.908	-0.96342	1437.1411	-1.0934	8732180	-1.8578	154.52	69.0058	67.7355	120.9958	118.697	26014.1074	97.1846	0.18959	112.7886	1479480
015	2019-01-28t1645	1548715748.97	adult	144.0213	94.0004	-34.0001	506.9092	142.475	40850.3189	134702.5287	3192476.0305	1882.2	-1.3467	417.442	-1.0626	274.4666	-0.96717	1585.7495	-1.1431	1555.0472	337764.6562	1082.3185	-0.86619	1449.3035	-1.0121	8886080	-1.7154	226.287	71.2962	69.2376	148.9353	142.2576	31723.2109	103.2713	0.37477	128.9402	1517680
015	2019-01-28t2045	1548730147.82	adult	148.021	98.0001	-30.0004	454.1407	147.1311	37341.5149	124692.5225	3021428.8969	2414.35	-0.75549	417.58	-1.0034	296.1413	-0.69267	1713.3444	-0.8705	1642.2018	334102.1562	1037.1366	-0.95585	1502.7015	-0.84958	8119000	-1.7567	197.697	72.257	70.4279	143.1632	138.4542	27916.8223	102.9903	0.33168	125.72	1404890
015	2019-01-29t0045	1548744548.14	adult	152.0211	102.0002	-26.0003	458.6588	144.6055	37068.5828	122688.776	3014273.8602	1768.8	-1.3614	414.442	-0.97819	283.4893	-0.80342	1489.952	-1.1934	1472.4458	287560.75	987.8472	-1.0575	1387.5664	-1.0359	7992510	-1.6793	191.175	74.6858	72.6212	139.6143	136.206	26945.5684	107.4661	0.46052	128.6927	1440320
015	2019-01-29t0445	1548758948.31	adult	156.0211	106.0002	-22.0002	461.6327	142.9364	37518.6986	123928.5076	3021517.839	1900.57	-1.1798	394.029	-1.131	267.821	-0.95014	1500.0339	-1.1168	1467.8856	294006.6562	956.8171	-1.0957	1379.8317	-0.9956	7699730	-1.6359	173.503	74.2814	72.1676	138.188	136.8243	27084.8438	107.5241	0.4274	127.6783	1451530
015	2019-01-29t0845	1548773348.27	adult	160.0211	110.0002	-18.0003	421.7316	145.5018	35935.9883	119417.5232	3003840.3103	1657.02	-1.3682	398.815	-1.0232	286.2853	-0.71049	1444.1747	-1.149	1436.1674	270060.6562	953.901	-1.0373	1344.2372	-1.0104	7447070	-1.5889	195.455	75.4368	73.5104	140.7991	137.6791	26329.4336	109.1819	0.45246	129.5266	1408630
015	2019-01-29t1245	1548787752.02	adult	164.0221	114.0012	-13.9992	432.4828	143.5219	35385.6332	117505.4662	2894934.6408	1768.54	-1.2097	400.453	-0.94776	285.9147	-0.68529	1469.6537	-1.048	1459.2134	271885.9375	949.1427	-0.98398	1340.6978	-0.95834	7373540	-1.5152	187.592	74.4203	72.395	140.4647	138.4033	25985.9746	107.6318	0.35758	129.0912	1370300
015	2019-01-29t1645	1548802149.29	adult	168.0214	118.0005	-10	424.1832	145.3718	35184.8895	117252.3742	2914799.8684	1860.31	-1.0736	386.598	-1.0345	275.2733	-0.78017	1447.4303	-1.0271	1423.9182	264879.75	926.2269	-0.99245	1321.0339	-0.93917	7070480	-1.4866	179.728	75.1596	73.1572	139.4781	137.0295	25524.4961	109.2232	0.37928	129.0018	1374590
015	2019-01-29t2045	1548816549.01	adult	172.0213	122.0004	-6.0001	332.4324	151.3918	31881.0251	108668.0396	2976073.0865	1721.29	-1.1678	409.877	-0.73798	287.572	-0.61229	1432.0149	-1.0054	1416.3657	237714.4688	1069.8907	-0.43646	1334.168	-0.85664	6789210	-1.4654	194.62	77.4732	74.7324	155.756	153.147	25855.4902	115.2386	0.56651	144.0284	1283270
015	2019-01-30t0045	1548830949.16	adult	176.0213	126.0005	-2	338.8897	149.5519	32635.8096	110553.6029	3036148.5284	1833.29	-1.021	408.575	-0.69984	282.5817	-0.64763	1472.5077	-0.88621	1433.0206	250326.3125	1077.9219	-0.34197	1356.8747	-0.75486	6931070	-1.3776	215.925	78.4622	75.4138	163.8515	160.623	27854.7578	116.5246	0.57358	148.8988	1331030
015	2019-01-30t0445	1548845349.22	dead	180.0214	130.0005	2	333.4349	150.5618	31698.046	107947.45	2925418.921	1695.45	-1.1175	409.496	-0.6373	285.0641	-0.59502	1442.7826	-0.88578	1422.4432	238059.125	1089.3375	-0.23373	1356.5359	-0.69912	6737840	-1.3472	215.899	78.4614	75.5681	161.0704	155.4638	26576.6152	116.7059	0.53932	145.3929	1291000
016	2019-01-22t1645	1548197276.75	egg	-1.9992	-58.0204	-210.0214	153.4619	32.6808	3238.6626	10415.3709	62913.3112	0	1772.7523	0	0.15219	0	-0.23986					0	2.2413	0	1435.406	0	1.7961	0	0	0				0	-0.50433	0	0
016	2019-01-22t2045	1548211671.04	larva	1.9992	-54.0219	-206.023	153.9032	27.8179	2855.6791	9098.5191	49414.9474	0	1.4656	0	-0.31191	0	-0.56267					0	0.6513	0	2.0568	0	1.1396	0	0	0				0	-0.60199	0	0
016	2019-01-23t0045	1548226071.31	larva	5.9993	-50.0219	-202.0229	156.6979	27.7122	2916.7505	9289.4224	50491.4728	0	0.029346	0	-0.77579	0	-0.88566					0	-0.30101	0	-0.044511	0	0.56387	0	0	0				0	-0.70357	0	0
016	2019-01-23t0445	1548240471.24	larva	9.9993	-46.0219	-198.0229	156.6337	28.1195	2955.587	9418.1792	51909.6061	0	-0.59439	0	-1.2388	0	-1.2089					0	-0.99428	0	-0.85139	0	0.051374	0	0	0				0	-0.80943	0	0
016	2019-01-23t0845	1548254871.03	larva	13.9992	-42.0219	-194.023	235.3711	59.3858	9055.5626	29237.4545	329653.0514	323.811	0.035825	148.245	0.50653	131.3091	0.32464	293.8423	0.89053	289.6136	14104.4307	249.508	0.50099	281.0301	0.39023	710836	-0.070563	96.5699	53.207	52.8529	85.2396	84.4505	4091.5022	72.2102	0.50174	80.8742	255128
016	2019-01-23t1245	1548269332.21	larva	18.0162	-38.0049	-190.006	321.3881	35.1779	9146.2484	28942.8853	224501.4855	972.202	1.4047	197.385	0.77555	186.9667	0.80335	426.2403	0.62049	407.3311	20885.7754	324.8928	0.41245	392.4449	0.34955	966396	-0.39665	1167.04	48.5924	48.1109	111.9794	81.8306	5486.9927	68.4653	0.36167	78.3329	237908
016	2019-01-23t1645	1548283731.1	larva	22.0159	-34.0053	-186.0063	484.857	39.666	15748.2565	49695.3354	430495.5073	584.067	-0.14397	187.031	0.1623	141.6283	-0.15394	485.5194	0.14744	481.8819	40783.6328	378.3155	0.18844	454.3249	0.075243	1566750	-0.5481	103.53	51.3241	51.0346	85.8633	83.9	7212.521	70.8777	0.3438	80.5776	429942
016	2019-01-23t2045	1548298129.3	larva	26.0154	-30.0058	-182.0068	435.2113	44.4086	14525.4574	45880.7587	415601.184	620.677	-0.43054	245.071	0.56435	241.687	0.97116	529.2914	-0.24734	521.0727	41284.7305	416.226	-0.10571	486.6044	-0.28472	1893670	-0.80465	323.341	51.0253	50.6216	86.3529	81.4734	6735.5278	69.988	0.25282	78.3655	394272
016	2019-01-24t0045	1548312529.55	larva	30.0155	-26.0057	-178.0067	501.0206	44.6703	17884.3021	56437.2558	550547.7107	1056.89	0.17309	273.199	0.52109	212.9335	0.24578	903.7233	0.67771	888.96	85853.7188	552.2089	0.22512	813.9976	0.63365	2588560	-0.89982	229.845	52.7822	52.3815	87.205	84.048	8284.4707	71.8398	0.21798	80.6369	500112
016	2019-01-24t0445	1548326929.62	larva	34.0155	-22.0057	-174.0067	656.4633	46.2895	23523.1318	74191.7474	702835.1175	905.306	-0.4738	274.552	0.0819	246.8028	0.42123	756.9023	-0.33494	756.5843	94612.7891	551.3396	-0.26275	683.3775	-0.34967	3426690	-0.93674	208.855	55.5783	55.2319	89.0689	87.2956	11133.6064	75.0455	0.21286	83.6633	693673
016	2019-01-24t0845	1548341350.69	larva	38.0213	-17.9998	-170.0009	773.6952	46.126	28875.814	90975.8795	896237.6418	1210.16	-0.19497	355.223	0.80724	319.3141	1.1588	934.6258	-0.17017	916.0644	143932.375	733.4182	0.2864	864.9406	-0.079099	5436680	-0.54972	128.159	51.6851	51.3852	85.5007	83.7973	13167.1094	71.5092	0.03413	80.6039	791040
016	2019-01-24t1245	1548355750.17	larva	42.0212	-14	-166.001	408.4541	64.6829	17671.4048	56263.93	687224.7687	1809.06	0.55971	372.318	0.59651	325.1211	0.93151	1193.3446	0.20926	1147.3246	112174.3984	728.161	-0.19033	985.9053	-0.054505	3465160	-1.5786	104.328	57.5523	57.2518	89.1085	87.546	8376.1963	76.435	0.068357	84.3861	535639
016	2019-01-24t1645	1548370152.12	larva	46.0217	-9.9994	-162.0005	860.394	51.3343	36422.6741	114678.1744	1310914.3217	2151.33	0.7661	429.958	1.0067	376.0697	1.407	1392.8242	0.3769	1367.3179	268815.0625	899.8202	0.24015	1216.0338	0.30157	8266380	-0.35229	144.553	56.0271	55.7827	88.3603	86.6542	17053.5332	74.9873	-0.025272	83.0811	1077180
016	2019-01-24t2045	1548384551.87	larva	50.0217	-5.9995	-158.0005	929.0406	59.4422	43922.8103	138321.1835	1764527.7001	2041.63	0.26348	466.798	1.1282	413.5771	1.6939	1494.8488	0.26813	1454.5826	345310.0625	1061.4735	0.60235	1340.7095	0.31073	10779800	0.029443	109.365	52.5971	52.2143	86.1718	85.1232	19905.6953	72.0999	-0.15224	81.2544	1214620
016	2019-01-25t0045	1548398950.37	larva	54.0212	-1.9999	-154.001	1072.5486	69.9764	61435.5609	193550.0546	2966291.1535	1761.08	-0.42486	417.316	0.034122	306.9969	-0.095455	1474.8854	-0.13109	1460.2064	474913.0938	1099.7073	0.39789	1355.9572	0.017244	13405800	0.41063	171.903	52.1807	51.9592	85.0353	83.2887	27381.3613	71.4323	-0.20198	80.413	1676250
016	2019-01-25t0445	1548413349.66	adult	58.021	1.9999	-150.0011	1094.9263	69.8887	59435.7134	187156.4021	2767342.2402	3448.42	1.7189	546.559	1.5027	352.3534	0.34249	2309.1943	1.4825	2219.0372	720468.625	1572.3868	2.1428	1994.0111	1.5291	17007800	1.0524	131.092	52.5641	52.333	87.4967	85.7509	27298.957	72.8708	-0.17307	82.1431	1635690
016	2019-01-25t0845	1548427750.33	adult	62.0212	6.0001	-146.001	1054.6156	72.1102	61976.1067	195329.4482	3048346.4901	1701.96	-0.92882	494.321	0.44988	410.6944	0.94737	1481.1367	-0.68693	1468.2202	479888.3125	1159.5147	0.020928	1413.7578	-0.37808	16007100	0.39447	274.762	55.1421	54.8795	89.7933	86.7709	29093.0312	74.5819	-0.1274	83.2456	1785610
016	2019-01-25t1245	1548442150.63	adult	66.0213	10.0002	-142.0009	1228.9395	70.8679	68971.7288	217073.5903	3338501.0605	2183.79	-0.4651	520.864	0.51559	341.5647	-0.15508	1802.6091	-0.20322	1776.4783	650741.875	1316.0241	0.40934	1683.0231	0.11406	18791200	0.8205	305.917	55.6896	55.3357	90.5048	88.3007	32672.2168	75.5776	-0.10376	84.8206	2009110
016	2019-01-25t1645	1548456551.07	adult	70.0214	14.0003	-138.0008	1161.0528	79.1967	71432.6542	225050.0424	3719061.9597	2257.05	-0.53591	501.375	0.0087611	388.0097	0.30241	1735.6415	-0.54839	1689.8876	647394.25	1235.7193	-0.16152	1588.0982	-0.35013	18692800	0.49315	212.494	54.619	54.318	88.1751	86.0543	32889.3281	73.8055	-0.17369	82.4992	2036360
016	2019-01-25t2045	1548470950.65	adult	74.0213	18.0002	-134.0009	1091.6212	74.5692	66386.3365	209290.8203	3390798.0749	4341.43	1.9682	573.443	0.70414	410.0012	0.44462	2769.657	1.4658	2671.6797	961071	1474.1462	0.59649	2267.4782	1.2289	19878400	0.54736	199.974	55.2738	54.9515	90.0982	88.1308	31264.084	75.5622	-0.1285	84.91	1916070
016	2019-01-26t0045	1548485351.53	adult	78.0216	22.0004	-130.0006	1035.3786	81.6136	65691.1837	207158.0349	3566190.6561	3528.19	0.79345	571.397	0.48826	457.9748	0.90452	2356.9209	0.44801	2243.2954	808423.875	1412.5328	0.17983	1997.0791	0.37072	19582400	0.25867	194.981	55.5986	55.2864	88.9358	86.9032	30504.9707	74.8736	-0.16694	83.6514	1905420
016	2019-01-26t0445	1548499750.63	adult	82.0213	26.0002	-126.0009	1084.9154	78.9056	67728.0416	213377.1992	3638398.3174	3863.25	1.0965	600.143	0.68146	484.0249	1.1009	2441.751	0.51327	2359.375	864379.875	1506.4442	0.41361	2084.8769	0.46755	21205400	0.50406	205.667	56.8382	56.6141	90.4254	88.8903	32010.5762	76.5796	-0.12792	85.4627	2008320
016	2019-01-26t0845	1548514150.23	adult	86.0212	30.0001	-122.001	1127.5711	77.352	67744.4331	213591.0479	3440195.2545	4588.34	1.9031	677.902	1.4682	508.5007	1.2896	2685.9702	0.94103	2480.076	950833.4375	1645.3909	0.84768	2208.9526	0.68442	23981500	1.0735	140.099	58.6226	58.2587	92.6199	90.6884	32787.4258	78.4815	-0.084265	87.3522	2073830
016	2019-01-26t1245	1548528550.95	adult	90.0214	34.0003	-118.0008	1069.6037	78.6428	66137.6748	208352.9393	3507690.8571	3601.81	0.62454	721.1	1.8616	570.9123	1.9113	2761.7095	1.0512	2715.0879	955551.4375	1760.2318	1.2141	2481.2128	1.2973	24900300	1.2123	237.981	58.6855	58.3522	95.022	92.5945	32877.6289	79.0954	-0.084972	88.8067	2026470
016	2019-01-26t1645	1548542951.64	adult	94.0216	38.0005	-114.0006	1090.8403	77.6094	66046.7472	208204.6326	3386804.3526	3761.01	0.77999	696.212	1.5093	608.7322	2.2662	2458.6123	0.39983	2373.6157	848221.25	1638.5633	0.71552	2162.0341	0.46306	24013700	0.93968	230.553	60.9017	60.458	98.1075	95.5971	33847.082	81.4663	-0.028189	91.4543	2100620
016	2019-01-26t2045	1548557351.33	adult	98.0215	42.0004	-110.0007	1054.288	73.8752	61345.4299	193314.7591	3053796.7245	3928.51	0.96255	716.984	1.6974	600.1986	2.138	2691.8899	0.87101	2593.8008	864096.625	1686.4253	0.87513	2280.1379	0.73311	22993700	0.66591	199.827	59.8282	59.3362	97.8522	95.7359	31410.5684	80.9106	-0.070185	91.1929	1918690
016	2019-01-27t0045	1548571752.36	adult	102.0218	46.0007	-106.0004	1083.2349	77.0699	66100.3463	208381.2184	3421385.8007	4543.08	1.7147	659.56	1.0476	501.1579	1.0735	2879.1775	1.254	2753.4141	996195.375	1672.4277	0.81636	2331.1549	0.84547	22764100	0.60976	228.622	57.433	56.6848	100.7524	97.7745	34860.3203	80.3816	-0.11253	92.809	1982240
016	2019-01-27t0445	1548586151.46	adult	106.0215	50.0004	-102.0006	1104.1329	78.9785	66267.4104	208789.2178	3445430.4267	3611.57	0.53832	619.836	0.61811	465.2008	0.70703	2502.3403	0.45817	2428.0598	868312.125	1581.7487	0.48492	2186.6431	0.47703	21451300	0.30686	174.23	60.819	60.1728	104.4483	101.1694	36243.5586	82.8194	-0.056116	95.0407	2104820
016	2019-01-27t0845	1548600551.6	adult	110.0216	54.0004	-98.0006	1062.0685	81.5281	66223.9279	208647.6542	3605005.5559	3134.65	-0.071835	646.047	0.91685	507.8975	1.1894	2609.8535	0.66977	2578.8063	903009.3125	1668.7868	0.81087	2388.4959	0.96319	22314500	0.54422	230.927	60.461	59.6969	108.5065	104.5938	37543.2578	83.4318	-0.062259	96.9592	2088320
016	2019-01-27t1245	1548614951.8	adult	114.0216	58.0005	-94.0006	1080.8405	81.4915	67787.3413	213695.1089	3628469.5486	3328.04	0.15676	613.594	0.59579	472.4835	0.85582	2570.9517	0.57398	2508.5895	910116.875	1699.8426	0.93422	2333.6306	0.81692	21707100	0.43485	172.59	61.6931	60.8394	111.8922	108.1983	39609.8438	84.4077	-0.057231	99.1856	2182520
016	2019-01-27t1645	1548629351.5	adult	118.0216	62.0004	-90.0006	616.7958	78.5745	33167.7209	105715.4232	1508851.3697	3621.02	0.50088	685.835	1.3987	519.8185	1.4132	2780.5618	0.98048	2695.782	483817.75	1848.7103	1.4778	2498.709	1.1977	11915000	-1.7863	189.841	62.7485	61.8621	117.6306	112.28	20467.7207	86.1517	-0.026896	102.9635	1090130
016	2019-01-27t2045	1548643752.69	adult	122.0219	66.0007	-86.0003	1049.249	79.2105	63381.3869	199674.1665	3354037.2318	4276.91	1.2642	658.234	1.1455	501.6754	1.2778	3387.2161	2.156	3341.994	1124555.75	1903.6101	1.6857	2967.7328	2.2742	21788900	0.53541	205.362	64.247	63.3247	118.3161	114.5749	39280.9531	87.3076	-0.017125	104.4985	2126700
016	2019-01-28t0045	1548658151.69	adult	126.0216	70.0005	-82.0006	1107.6449	77.0081	66233.4199	208583.6026	3438922.2745	3595.82	0.43601	626.585	0.85783	350.2142	-0.30865	2637.9407	0.66344	2570.1631	912727.5	1790.9011	1.3161	2359.1193	0.85082	21673000	0.55176	195.923	62.5323	61.6327	116.1647	111.8253	40193.0039	86.8731	-0.062735	102.9013	2162930
016	2019-01-28t0445	1548672553.08	adult	130.022	74.0009	-78.0002	921.0059	79.0443	58150.5392	183381.4387	3152687.8236	3776.82	0.62973	623.682	0.87757	443.6148	0.76141	2979.126	1.2988	2888.8696	905654.3125	1761.2364	1.2472	2646.2517	1.4945	18913200	0.0078829	202.129	63.7283	62.4006	124.944	121.1998	37982.9844	87.8873	-0.058782	109.5853	1932560
016	2019-01-28t0845	1548686952.58	adult	134.0219	78.0007	-74.0003	1054.405	78.9016	64508.1701	203223.6277	3427167.454	3618.2	0.44283	580.591	0.48165	398.2943	0.31234	2802.0137	0.95683	2721.2639	944278.625	1650.046	0.90966	2527.7011	1.2291	19543300	0.19685	231.917	63.8442	62.3931	127.7284	122.8782	43044.457	88.8524	-0.056972	111.4812	2149060
016	2019-01-28t1245	1548701352.06	adult	138.0217	82.0006	-70.0005	1101.1911	77.6661	65009.5433	204918.2991	3306430.5433	4490.38	1.3801	579.908	0.52977	404.675	0.42706	2841.1521	1.0257	2730.062	965991.75	1570.8281	0.69089	2372.9989	0.90206	19705300	0.28319	285.916	67.2572	66.1606	121.2513	116.2574	41225.4531	91.2695	-0.0043539	109.0335	2285400
016	2019-01-28t1645	1548715753.59	adult	142.0221	86.001	-66.0001	1003.3262	80.7861	63938.5434	201608.0727	3479414.4709	4470.94	1.3422	568.071	0.46285	396.5827	0.37777	3029.9338	1.362	2933.4867	1011997.9375	1547.5721	0.66741	2554.7096	1.3069	18953700	0.18832	233.398	63.988	62.6935	124.5049	119.1734	41584.6484	89.3071	-0.10844	109.006	2134960
016	2019-01-28t2045	1548730152.42	adult	146.0218	90.0007	-62.0004	1087.1817	84.5302	68451.5128	215656.7655	3805383.4312	4007.31	0.85723	519.127	0.014089	377.3722	0.20105	2620.6216	0.66202	2518.502	938182.5625	1459.9777	0.4316	2224.4415	0.63411	18534900	0.16323	229.527	62.6433	61.258	129.4476	123.1281	46342.2305	87.67	-0.2039	110.9041	2236620
016	2019-01-29t0045	1548744552.77	adult	150.0219	94.0008	-58.0003	1018.0746	76.2668	59900.3819	188754.987	3052298.7997	4555.2	1.4188	608.864	0.99646	456.1441	1.1227	3189.1001	1.6502	3071.4246	998188.3125	1642.0187	1.1061	2724.3229	1.7056	19047100	0.31361	240.151	66.2438	64.4807	141.6102	134.9505	44323.9922	92.65	-0.061265	120.1479	2072310
016	2019-01-29t0445	1548758952.97	adult	154.022	98.0008	-54.0002	1093.332	77.8203	65294.4516	205641.5329	3396980.4296	3969.33	0.84557	588.292	0.84348	394.6781	0.46926	2979.0605	1.3254	2914.2451	1015859.625	1648.5104	1.1946	2669.6789	1.6254	20050800	0.54867	327.975	67.214	65.6675	140.7226	133.3449	47986.4141	94.2595	-0.041109	120.4633	2290850
016	2019-01-29t0845	1548773352.86	adult	158.0219	102.0008	-50.0003	1100.403	78.6157	67361.2295	212373.6621	3496983.8016	3846	0.75476	534.027	0.34539	381.4452	0.35595	2737.6296	0.96426	2666.126	963645.625	1457.5099	0.62503	2402.2379	1.1268	18785500	0.37819	211.078	67.7451	66.4096	138.5157	132.4492	48757.5391	93.5417	-0.10797	117.5359	2383070
016	2019-01-29t1245	1548787756.84	adult	162.023	106.0019	-45.9992	991.5845	80.4661	63333.5591	199778.7194	3421741.3244	4539.18	1.4606	563.585	0.71383	404.6235	0.65848	3097.5171	1.5995	3055.1638	1025278.125	1540.4675	0.97759	2682.2935	1.7491	18618000	0.40609	196.121	67.2606	65.6851	132.0486	127.5722	43708.0742	93.6071	-0.1463	116.3402	2221950
016	2019-01-29t1645	1548802153.9	adult	166.0222	110.0011	-42	1133.3612	81.041	70270.4855	221376.1882	3802424.5383	3494.84	0.48813	512.583	0.24717	368.8064	0.2843	2743.3521	1.0654	2708.439	1006810.1875	1386.7094	0.53311	2360.6391	1.1554	18800500	0.49857	198.393	65.4677	63.9276	137.081	131.7408	50308.7148	90.6755	-0.29744	118.6186	2401230
016	2019-01-29t2045	1548816553.62	adult	170.0221	114.001	-38	1087.1805	81.1953	67726.7505	213388.6643	3692720.8958	4214.14	1.2291	542.286	0.62184	395.158	0.62723	2948.011	1.4559	2870.774	1043595.875	1432.3416	0.76513	2469.3932	1.4422	19162200	0.62088	397.733	67.428	65.8434	142.3163	132.8231	50379.9766	93.2593	-0.24224	119.1778	2382640
016	2019-01-30t0045	1548830953.85	adult	174.0222	118.0011	-34	1126.1483	79.6477	69526.4702	218965.9087	3733867.1589	5187.47	2.2238	546.451	0.73171	409.1854	0.83074	2969.606	1.5539	2904.1477	1077967	1442.1945	0.87828	2429.2582	1.4306	19825200	0.79523	238.676	68.9659	67.5259	137.6784	130.7835	49977.25	96.3388	-0.16753	119.8733	2502080
016	2019-01-30t0445	1548845353.87	adult	178.0222	122.0011	-30	1147.5353	79.6243	71978.0017	226739.3585	3857144.8656	3701.21	0.83023	529.987	0.62293	432.6609	1.1497	2242.6038	0.4193	2151.8381	843219	1301.3006	0.47044	1943.8563	0.4976	19905300	0.87091	240.668	67.7233	66.6498	131.6254	126.87	49491.1484	94.2283	-0.28868	114.67	2543550
016	2019-01-30t0845	1548859753.93	adult	182.0222	126.0011	-26	988.2667	76.6024	60079.525	189407.4904	3098562.5017	3588.64	0.78142	580.14	1.2243	318.0345	-0.18916	2518.0901	0.95276	2440.5673	790680.25	1513.4094	1.289	2140.1562	0.98597	18195500	0.64291	238.682	72.0442	70.7051	133.3248	130.3458	41863.9922	102.8599	-0.0034538	121.9864	2259590
016	2019-01-30t1245	1548874154.08	adult	186.0223	130.0011	-21.9999	1034.3668	74.387	59542.1897	187556.8486	2964454.757	3362.25	0.61203	501.272	0.43409	295.8806	-0.43394	2115.8398	0.33712	2037.679	660142	1210.1804	0.29416	1808.8001	0.35268	15590600	0.25674	175.859	73.5038	72.0326	132.1821	129.0344	41240.8125	104.4104	0.014446	121.9944	2286120
016	2019-01-30t1645	1548888556.43	adult	190.0229	134.0018	-17.9993	699.1477	133.4402	52289.4719	169529.9602	3695456.6547	2905.14	0.20418	513.865	0.62749	327.4851	-0.025583	2169.083	0.49742	2109.9298	589990.5625	1226.557	0.41995	1859.1436	0.53243	13977600	0.033878	193.964	75.7818	74.1341	133.524	130.456	36318.5312	106.7678	0.065088	123.982	2061340
016	2019-01-30t2045	1548902953.67	adult	194.0222	138.001	-14	630.9554	76.7609	39539.147	125524.7539	2097189.0543	3060.63	0.42155	498.982	0.52175	306.4458	-0.2622	2036.4088	0.33136	1956.5863	421536.625	1204.4348	0.41087	1750.3367	0.36341	10299500	-0.55328	212.71	74.4835	73.0031	131.8256	127.5784	27287.8984	104.8223	-0.04566	120.5885	1537410
016	2019-01-31t0045	1548917353.59	adult	198.0221	142.001	-10.0001	760.9315	79.6086	46927.5284	148270.0028	2465454.583	3869.25	1.3479	512.564	0.73024	340.4912	0.19086	2068.0896	0.45747	1934.1771	508750.0312	1218.8377	0.53219	1737.5087	0.40381	12567100	-0.10744	258.892	78.6773	76.1347	159.1973	151.6634	39162.5391	113.8109	0.26292	137.719	1929010
016	2019-01-31t0445	1548931754.11	adult	202.0223	146.0011	-5.9999	775.9926	79.2044	47516.9645	150103.3419	2482235.0146	3337.45	0.84614	495.173	0.59146	349.4016	0.33642	1866.5779	0.15196	1743.5004	462911.3125	1140.8215	0.30705	1599.0651	0.15138	12265900	-0.11482	292.186	79.0519	76.6172	156.694	149.4537	38860.1172	114.5123	0.26373	136.7091	1958200
016	2019-01-31t0845	1548946153.08	adult	206.022	150.0009	-2.0002	759.5974	78.6779	46558.818	147102.3385	2439646.4783	3082.67	0.63244	482.084	0.50059	361.1429	0.52344	1800.9503	0.089929	1688.0217	437630.9375	1102.8668	0.23015	1536.3972	0.069394	11706900	-0.16757	245.531	79.4055	77.2896	148.7086	143.8936	36136.2031	113.0732	0.17844	133.7677	1928280
016	2019-01-31t1245	1548960554.5	dead	210.0224	154.0012	2.0002	721.1028	77.9157	42507.8108	134368.8683	2171392.5306	2589.64	0.133	531.036	1.1322	452.3672	1.7656	1895.9779	0.34142	1840.4283	422803.0625	1172.0177	0.56782	1636.3976	0.37886	11798000	-0.10987	220.529	83.9051	81.9196	150.799	146.5053	33628.1797	118.9708	0.39034	138.1239	1864120
017	2019-01-22t1645	1548197281.07	egg	-1.9992	-58.0204	-190.0219	153.8055	34.6658	3271.553	10601.9815	65824.09	0	1772.7529	0	0.15219	0	-0.23986					0	2.2413	0	1435.4065	0	1.7961	0	0	0				0	-0.50433	0	0
017	2019-01-22t2045	1548211675.4	larva	1.9992	-54.022	-186.0235	156.3504	27.1186	2858.0155	9096.719	48478.5052	0	1.4656	0	-0.31191	0	-0.56267					0	0.6513	0	2.0568	0	1.1396	0	0	0				0	-0.60199	0	0
017	2019-01-23t0045	1548226075.67	larva	5.9993	-50.0219	-182.0234	153.8835	27.8125	2826.2695	9007.481	48647.0953	0	0.029345	0	-0.77579	0	-0.88566					0	-0.30101	0	-0.044513	0	0.56387	0	0	0				0	-0.70357	0	0
017	2019-01-23t0445	1548240475.62	larva	9.9993	-46.0219	-178.0234	153.8652	27.6066	2813.2034	8965.7223	48135.9055	0	-0.59439	0	-1.2388	0	-1.2089					0	-0.99428	0	-0.85139	0	0.051373	0	0	0				0	-0.80943	0	0
017	2019-01-23t0845	1548254875.47	larva	13.9992	-42.0219	-174.0235	153.8887	27.8583	2829.4346	9021.4517	48771.9616	0	-1.0176	0	-1.7001	0	-1.5322					0	-1.5469	0	-1.3922	0	-0.41089	0	0	0				0	-0.92027	0	0
017	2019-01-23t1245	1548269336.76	larva	18.0163	-38.0049	-170.0064	301.9673	28.8438	6091.3373	19225.051	111248.2022	629.904	0.43531	203.199	0.86202	207.0567	1.0892	353.4987	0.1876	340.5981	12018.9551	298.7719	0.21745	333.1802	0.022655	675231	-0.52852	657.451	51.5579	51.4418	103.0883	83.2846	3505.0027	70.6498	0.40632	80.0512	171327
017	2019-01-23t1645	1548283735.54	larva	22.0159	-34.0053	-166.0068	494.5878	43.3113	16904.0802	53357.1924	499150.9754	504.087	-0.34653	170.919	-0.076957	132.9035	-0.27879	436.8986	-0.087825	430.5325	39320.8711	344.1778	-0.046627	414.5186	-0.12121	1533480	-0.56242	106.228	55.4067	55.0767	88.74	87.4447	7986.5996	74.6847	0.4247	83.1767	497109
017	2019-01-23t2045	1548298133.71	larva	26.0154	-30.0058	-162.0073	467.0566	34.2979	11715.0825	36910.3727	253766.3346	651.095	-0.36042	246.238	0.58163	242.9619	0.98949	552.3761	-0.15088	549.6212	35352.0703	430.7701	-0.01238	509.1204	-0.18344	1555240	-0.94358	101.096	55.2636	55.0155	88.3051	87.2467	5651.5264	74.6103	0.35519	83.5563	349045
017	2019-01-24t0045	1548312533.96	larva	30.0155	-26.0057	-158.0072	528.0451	37.8881	16244.7897	51213.3226	421287.5505	1022.48	0.099941	329.934	1.359	279.8719	1.2127	849.0305	0.47371	847.4841	73865.6484	649.7729	0.81336	800.2081	0.57637	2866470	-0.79068	107.934	58.3124	58.0876	89.9619	88.4084	7826.6841	77.3413	0.34534	85.2387	506618
017	2019-01-24t0445	1548326934.04	larva	34.0155	-22.0057	-154.0072	767.0997	35.2161	22611.8872	71176.3255	555998.0209	1033.77	-0.21949	307.832	0.57201	238.4799	0.30052	825.9424	-0.10024	811.1719	99939.0391	618.6751	0.12119	756.1511	-0.067725	3721680	-0.82567	209.553	56.7432	56.5366	90.5131	87.8355	10952.0791	76.1033	0.23856	84.668	686025
017	2019-01-24t0845	1548341355.12	larva	38.0214	-17.9998	-150.0013	621.7502	41.7137	21164.994	66701.2781	603686.9431	1438.03	0.22826	426.814	1.8599	412.5013	2.5171	1103.0938	0.35903	1078.2556	124649.5938	798.829	0.64089	1013.1585	0.46033	4801230	-0.77928	104.405	55.4602	55.2779	87.9082	86.2938	9933.623	74.5013	0.11093	83.3438	623872
017	2019-01-24t1245	1548355754.67	larva	42.0212	-13.9999	-146.0015	792.1149	49.7874	31848.5905	100353.9859	1083909.7404	1548.67	0.10423	323.735	-0.11992	260.4478	-0.020825	1055.3604	-0.19503	999.6066	178355.9062	706.3942	-0.30273	876.0493	-0.43144	5446190	-0.89376	343.589	56.9368	56.6879	91.6406	87.4064	15487.2637	76.4121	0.067726	85.0986	957848
017	2019-01-24t1645	1548370156.66	larva	46.0218	-9.9994	-142.0009	851	56.5804	36953.9734	116415.4522	1357378.7138	1760.08	0.12814	376.283	0.21966	299.9792	0.28561	1246.5205	-0.02514	1217.2666	243071.5	821.8101	-0.14368	1117.8571	-0.015145	7320220	-0.66142	158.254	57.1118	56.8482	90.0791	88.3063	17565.418	76.188	0.0093343	84.953	1111050
017	2019-01-24t2045	1548384556.37	larva	50.0217	-5.9995	-138.001	1042.3949	53.1213	46150.0501	145332.7997	1704462.8114	1919.55	0.07594	439.228	0.72801	331.3352	0.48984	1510.115	0.30758	1482.2123	366957.9375	1023.3171	0.42237	1372.5513	0.40825	10669300	-0.0048577	273.902	58.5038	58.1833	92.8746	90.4711	22568.5195	77.8601	0.021724	87.0828	1421120
017	2019-01-25t0045	1548398954.87	larva	54.0213	-1.9999	-134.0014	1063.6864	61.2518	53830.984	169498.9588	2292028.242	2857.13	1.1776	478.792	0.91181	321.7013	0.11639	2050.1113	1.2732	2004.4106	580181.5	1242.1254	1.0455	1823.6308	1.3895	13518700	0.44415	116.371	56.8188	56.459	90.9989	89.8915	25752.6758	76.8443	-0.032132	85.8402	1604280
017	2019-01-25t0445	1548413354.11	adult	58.0211	1.9999	-130.0016	1106.5123	65.8307	60526.4525	190659.2847	2779623.0068	3365.58	1.6026	520.861	1.1439	350.357	0.31443	2378.3611	1.6428	2310.301	753940.5	1370.2322	1.2524	2064.1496	1.7277	16506600	0.90885	283.984	55.1762	54.8095	88.9238	86.1984	28188.8496	74.0813	-0.13401	82.5108	1748590
017	2019-01-25t0845	1548427754.76	adult	62.0213	6.0001	-126.0014	1116.0711	74.4007	68011.8408	214374.0965	3451685.7338	4624.32	3.0401	533.553	0.98355	331.3795	-0.13375	3275.033	3.3337	3141.4794	1165911.75	1519.0667	1.5608	2665.864	3.0667	18960400	1.2149	162.041	53.7877	53.5609	87.0594	85.0719	30993.1504	73.2874	-0.1699	82.0062	1911400
017	2019-01-25t1245	1548442155.09	adult	66.0213	10.0002	-122.0014	1267.305	70.5978	70252.4363	221157.2687	3355323.2832	3093.03	0.73681	563.389	1.0785	374.7581	0.2825	2458.8635	1.2304	2426.675	904861.75	1498.1458	1.1703	2191.5429	1.4795	20714100	1.3414	245.059	52.9143	52.6625	88.1499	85.3905	32439.1543	72.8872	-0.19293	82.2215	1945500
017	2019-01-25t1645	1548456555.48	adult	70.0215	14.0003	-118.0012	1148.0395	73.003	68498.4726	215736.0873	3458700.9348	3753.36	1.3989	648.346	1.902	490.2573	1.605	2630.946	1.3687	2551.0646	941878.6875	1637.264	1.4791	2282.4904	1.4763	23201100	1.6888	120.521	55.0796	54.6803	88.7029	87.0978	31755.6523	74.6543	-0.14545	83.3108	1971020
017	2019-01-25t2045	1548470955.17	adult	74.0214	18.0002	-114.0013	1169.0564	68.9162	67527.2293	212668.2219	3313076.2154	3272.22	0.61027	658.623	1.7721	584.5097	2.5944	2356.2046	0.59424	2293.1907	831740.25	1581.1322	1.0248	2083.9906	0.75475	23245500	1.4241	284.029	55.4529	55.1714	88.1204	86.4763	31106.5117	74.4221	-0.16645	82.917	1957160
017	2019-01-26t0045	1548485356	adult	78.0216	22.0004	-110.0011	1119.6592	74.6476	69133.6543	217840.7931	3589461.1149	3476.22	0.72835	662.135	1.5961	569.7756	2.2386	2416.6272	0.57238	2345.6951	872402.375	1590.98	0.88134	2159.8893	0.7854	23891800	1.3631	279.263	55.0898	54.7854	89.0645	86.4404	32152.2891	74.5978	-0.17611	83.6206	1987810
017	2019-01-26t0445	1548499755.11	adult	82.0214	26.0002	-106.0013	1202.9973	74.0045	72549.1723	228508.2827	3685720.3746	2893.1	-0.10712	588.819	0.54666	444.5884	0.64403	2305.7715	0.23215	2265.001	873887.375	1514.038	0.44299	2071.2081	0.43312	22306800	0.78261	182.743	56.1095	55.9781	89.6882	87.85	33991.8203	75.2931	-0.1707	84.0383	2125650
017	2019-01-26t0845	1548514154.75	adult	86.0213	30.0001	-102.0014	1082.3736	75	67328.3449	212232.2308	3497239.8235	3261.76	0.26648	643.553	1.0688	581.084	2.1089	2110.2659	-0.24548	2026.7778	742813.625	1448.533	0.095793	1883.3007	-0.12961	22605400	0.72916	408.51	54.5739	54.2506	90.3699	87.7957	31810.2031	74.8518	-0.20506	84.2604	1916960
017	2019-01-26t1245	1548528555.49	adult	90.0215	34.0003	-98.0012	1051.0436	74.9302	62299.589	196229.2916	3192149.7986	3957.45	1.0626	730.797	1.9721	632.1358	2.5875	2789.8113	1.1091	2672.8724	909478.4375	1735.506	1.1206	2377.4638	1.0391	23801300	0.93941	120.239	58.4699	58.1398	91.9699	90.5422	29982.1992	78.1416	-0.11677	87.1428	1904310
017	2019-01-26t1645	1548542956.21	adult	94.0217	38.0005	-94.001	1217.4843	71.4527	70089.5243	220620.4196	3495425.6938	2991.12	-0.17038	694.933	1.495	617.0668	2.3567	2140.5232	-0.25884	2075.3274	785572	1587.0242	0.52232	1928.9665	-0.11606	25470700	1.2994	379.572	57.1883	56.8552	93.9742	90.886	34488.5391	76.9979	-0.17749	86.7091	2096070
017	2019-01-26t2045	1548557355.89	adult	98.0216	42.0004	-90.0011	1141.6386	80.1927	71703.6231	226059.3714	3781184.4743	2751.36	-0.4981	682.779	1.3195	518.7814	1.2653	2230.6401	-0.088771	2181.7385	836490.0625	1667.6341	0.80516	2063.2282	0.19422	25538000	1.2914	157.473	55.6981	55.2592	92.2541	90.2362	34595.2695	76.7228	-0.21053	86.3094	2083280
017	2019-01-27t0045	1548571756.89	adult	102.0218	46.0007	-86.0009	1161.5143	73.8755	69611.974	219235.2343	3577659.6706	2859.65	-0.38645	707.249	1.5686	582.5664	1.9391	2255.7971	-0.047255	2186.0624	821110.125	1610.8241	0.58855	1986.4343	-0.010016	25719800	1.3329	139.869	57.6605	57.3588	93.0602	91.2967	33873.918	77.9627	-0.19386	87.9089	2096880
017	2019-01-27t0445	1548586155.97	adult	106.0216	50.0004	-82.0011	1103.4275	77.0552	65340.4524	205782.9859	3349445.0956	3474.23	0.36632	758.219	2.1167	600.2692	2.1381	2723.2397	0.91889	2631.1901	931348	1856.1312	1.4912	2383.783	0.96418	25873500	1.3812	134.062	58.2126	57.9329	95.3669	93.7727	32615.4746	79.177	-0.17902	89.3375	1986450
017	2019-01-27t0845	1548600556.1	adult	110.0216	54.0004	-78.0011	1081.2102	73.7149	65602.311	206654.0233	3399807.903	3216.25	0.030137	720.23	1.7142	586.6191	2.0237	2594.0623	0.63703	2528.0042	889763.375	1789.7575	1.25	2301.1586	0.74928	24688000	1.1142	205.718	59.8415	59.4438	98.2587	96.3301	33702.75	80.9533	-0.14622	91.3501	2051250
017	2019-01-27t1245	1548614956.38	adult	114.0217	58.0005	-74.001	1159.7193	75.959	71493.2344	225189.9365	3751354.4771	3060.14	-0.175	667.638	1.1729	520.53	1.3668	2215.8235	-0.15399	2143.752	826502.125	1631.9723	0.69067	1999.0164	0.0083191	24900200	1.1888	191.699	59.5954	59.3491	96.9771	94.754	36172.4766	79.8275	-0.21314	89.8209	2222670
017	2019-01-27t1645	1548629356.05	adult	118.0216	62.0004	-70.0011	1189.5568	76.4571	74961.0132	236094.7583	4015281.0754	2561.45	-0.79043	600.207	0.48965	510.4155	1.3126	1913.5458	-0.76749	1868.0516	750109.9375	1456.8421	0.088706	1754.9519	-0.56919	23472300	0.88284	242.195	58.2958	57.7998	100.8483	97.5109	39532.5391	80.4143	-0.22326	92.4262	2279780
017	2019-01-27t2045	1548643757.29	adult	122.022	66.0008	-66.0007	1213.8453	74.303	73613.1906	231769.4658	3832188.3986	2979.29	-0.28373	612.174	0.65916	481.9176	1.0647	2256.043	-0.078069	2206.1838	868576.5	1548.22	0.44098	2035.0724	0.10092	23533200	0.92792	329.917	63.1633	62.8038	104.8002	100.85	40348.0625	84.7184	-0.10627	95.8405	2428120
017	2019-01-28t0045	1548658156.27	adult	126.0217	70.0005	-62.001	1245.7153	73.8184	73788.7538	232263.6982	3782256.3819	2973.4	-0.28845	557.954	0.13701	459.8995	0.88426	2146.21	-0.2855	2087.4038	828437.0625	1377.306	-0.11632	1840.5027	-0.33363	21497400	0.51335	163.179	63.609	63.0496	104.8111	101.7336	40457.0781	85.5737	-0.10777	96.7517	2450790
017	2019-01-28t0445	1548672557.65	adult	130.0221	74.0009	-58.0006	1167.5797	80.1406	73890.8058	232730.2987	4063649.0186	2699.57	-0.59162	535.853	-0.04034	426.1013	0.56944	2039.7053	-0.47053	1961.9591	787326.25	1389.7639	-0.026966	1813.9264	-0.36896	20653900	0.37767	187.738	63.3828	62.5539	110.6519	106.0255	42711.625	86.6112	-0.10332	99.9754	2443030
017	2019-01-28t0845	1548686957.14	adult	134.0219	78.0007	-54.0008	1215.5926	75.6466	72386.5166	227902.0663	3700048.974	2742.39	-0.52408	516.428	-0.18591	329.3748	-0.44804	1989.0004	-0.53792	1896.8899	753831.125	1310.1783	-0.24708	1745.2842	-0.48968	19530800	0.19427	173.51	62.6222	61.7316	114.1	110.2394	43243.9023	87.4887	-0.10493	102.3264	2368310
017	2019-01-28t1245	1548701356.66	adult	138.0218	82.0006	-50.0009	1105.525	72.3473	63963.0257	201406.5663	3190231.42	2638.96	-0.61207	516.205	-0.13046	329.8195	-0.4031	2006.4019	-0.4739	1958.0818	672144.625	1257.8915	-0.36805	1708.8492	-0.53168	17249000	-0.20886	193.971	69.3494	68.4038	119.4401	116.4452	40012.4336	94.2133	0.10003	109.552	2317310
017	2019-01-28t1645	1548715758.18	adult	142.0222	86.001	-46.0005	1039.4009	72.5754	61649.9432	194249.1717	3131368.9813	2595.12	-0.62824	487.978	-0.36483	346.3592	-0.18174	1927.7064	-0.57555	1876.1086	622649.1875	1207.5462	-0.47877	1645.8244	-0.62472	15719200	-0.44149	271.523	69.2459	67.905	130.4841	124.5892	42146.3594	96.2131	0.13864	115.13	2230620
017	2019-01-28t2045	1548730157.1	adult	146.0219	90.0007	-42.0008	1154.638	73.7286	66592.2934	209673.031	3300833.156	2740.18	-0.44485	456.258	-0.63436	305.7686	-0.60012	1800.3322	-0.75139	1732.0442	628315.9375	1077.5391	-0.85456	1488.0774	-0.90979	15881000	-0.33972	408.101	71.7743	70.5838	126.2592	121.8862	44064.4453	98.3412	0.18144	114.2368	2498250
017	2019-01-29t0045	1548744557.45	adult	150.022	94.0008	-38.0007	803.3388	83.797	52172.9457	164950.1855	2864713.9932	1883.73	-1.2735	427.597	-0.8715	310.8198	-0.51042	1520.2959	-1.1741	1490.5925	415040.7812	990.6654	-1.0822	1372.1226	-1.0978	11640500	-1.055	179.146	71.057	69.787	125.8409	123.2316	34354.5547	98.87	0.16534	116.3638	1934390
017	2019-01-29t0445	1548758957.62	adult	154.0221	98.0009	-34.0007	740.6726	81.9681	45868.6021	145203.7558	2414302.8692	1823.03	-1.2818	428.234	-0.8061	329.9775	-0.26129	1444.1027	-1.2402	1406.9853	346584.625	940.1653	-1.1853	1266.3347	-1.2582	10245500	-1.2221	195.013	72.5793	71.1876	132.7173	128.57	31852.1484	101.2954	0.21732	120.1282	1736460
017	2019-01-29t0845	1548773357.5	adult	158.022	102.0008	-30.0007	654.8377	117.1149	43870.5672	141136.0988	2792026.125	1899.07	-1.1564	422.303	-0.80961	348.4805	-0.01871	1429.871	-1.2046	1371.817	328870.3125	903.9372	-1.24	1240.9801	-1.2511	9690180	-1.2362	200.069	73.6852	72.3862	131.5539	128.0004	30257.3906	101.3517	0.18094	119.4579	1690780
017	2019-01-29t1245	1548787761.67	adult	162.0232	106.002	-25.9995	654.5303	117.6118	44418.3156	143430.6859	2821994.4104	1811.85	-1.1922	396.086	-1.0222	287.6791	-0.67966	1418.5349	-1.1643	1389.5215	330518.625	875.338	-1.2679	1241.2285	-1.1909	9199490	-1.2388	165.237	72.6931	71.5889	125.3371	122.1045	29203.5391	99.9633	0.090566	115.4131	1688370
017	2019-01-29t1645	1548802158.57	adult	166.0223	110.0011	-22.0004	635.2989	73.4171	37719.2251	119755.1319	1873983.3424	1816.34	-1.1431	402.471	-0.90087	310.2607	-0.39163	1402.5442	-1.1327	1386.8185	277703.75	875.3866	-1.2023	1263.8483	-1.0881	7931100	-1.3826	207.579	73.924	72.6884	133.3482	128.432	26402.9375	102.2923	0.13791	119.1234	1456750
017	2019-01-29t2045	1548816558.26	adult	170.0222	114.001	-18.0005	398.8512	156.7601	34832.0018	118375.8177	3040586.1894	1856.07	-1.0589	430.249	-0.55265	368.4174	0.31581	1567.2246	-0.80699	1548.8367	285234.875	959.1279	-0.84957	1403.0878	-0.74435	7791800	-1.3301	186.236	76.5991	74.5049	143.7793	139.8487	26167.8281	109.2096	0.35864	129.9496	1387210
017	2019-01-30t0045	1548830958.52	adult	174.0223	118.0011	-14.0004	416.347	108.5695	27447.215	89801.5687	1669573.6935	1408.46	-1.4509	355.485	-1.2844	290.7569	-0.56179	1000.2846	-1.6855	949.6794	143040.7031	732.0538	-1.5628	889.0119	-1.7459	5073840	-1.7229	273.134	73.4165	72.1432	134.6222	126.5229	19250.9766	100.3804	-0.014775	117.2155	1047870
017	2019-01-30t0445	1548845358.6	adult	178.0223	122.0011	-10.0004	397.0495	117.6518	26787.4934	89290.9186	1733194.8315	1055.5	-1.7582	343.196	-1.3665	288.1281	-0.56799	944.3278	-1.7338	941.0184	131261.5625	696.4941	-1.6283	877.3807	-1.7219	4753940	-1.7109	252.988	74.8424	73.8034	138.4874	129.8858	19249.7441	102.5269	0.025259	119.1616	1036720
017	2019-01-30t0845	1548859758.6	adult	182.0223	126.0011	-6.0004	375.1771	153.7831	33362.4186	113967.7013	2837835.7398	2070.05	-0.73016	364.285	-1.1019	294.89	-0.46782	1376.0422	-0.97724	1311.6946	239431.3594	795.2551	-1.2373	1177.4738	-1.0529	6318890	-1.3944	229.184	79.6126	78.0739	150.6756	142.7672	26217.5605	109.166	0.2338	130.3379	1380960
017	2019-01-30t1245	1548874158.79	adult	186.0224	130.0012	-2.0003	386.8997	148.9668	32549.4892	111289.7829	2664968.001	1972.97	-0.78849	380.645	-0.8795	313.4567	-0.21982	1460.9576	-0.78643	1423.0792	249823.75	832.9265	-1.0494	1232.6906	-0.88517	6482380	-1.3106	171.751	81.3655	80.0426	134.4686	130.9768	22994.125	110.6038	0.24719	126.6365	1385650
017	2019-01-30t1645	1548888561.14	dead	190.023	134.0018	2.0003	395.9485	140.6347	31539.6905	107468.6613	2429311.2119	1908.78	-0.82075	389.746	-0.7394	310.0417	-0.24064	1455.0887	-0.75256	1418.0666	241544.7344	923.7985	-0.67417	1310.4733	-0.67029	6454590	-1.2735	183.167	83.0761	81.8335	141.1583	138.2744	23432.2754	113.5526	0.31994	130.8853	1375820
018	2019-01-22t1645	1548197285.48	egg	-1.9992	-62.0204	-178.0216	164.6186	26.9057	3031.1709	9635.3204	51492.8008	0	1772.7534	0	0.15219	0	-0.23986					0	2.2413	0	1435.4069	0	1.7961	0	0	0				0	-0.50433	0	0
018	2019-01-22t2045	1548211679.84	larva	1.9992	-58.0219	-174.0232	168.326	27.471	3137.5641	9972.3904	54129.8218	0	1.4656	0	-0.31191	0	-0.56267					0	0.6513	0	2.0568	0	1.1396	0	0	0				0	-0.60199	0	0
018	2019-01-23t0045	1548226080.09	larva	5.9993	-54.0219	-170.0231	162.2094	27.0031	2973.821	9458.3349	50482.8617	0	0.029346	0	-0.77579	0	-0.88566					0	-0.30101	0	-0.044512	0	0.56387	0	0	0				0	-0.70357	0	0
018	2019-01-23t0445	1548240480.05	larva	9.9993	-50.0219	-166.0231	161.8113	36.2307	3486.3799	11361.4395	72483.702	0	-0.59439	0	-1.2388	0	-1.2089					0	-0.99428	0	-0.85139	0	0.051373	0	0	0				0	-0.80943	0	0
018	2019-01-23t0845	1548254879.89	larva	13.9992	-46.0219	-162.0232	106.3076	23.9198	1685.6063	5427.8363	25099.2771	305.344	-0.024254	205.357	1.3566	205.1602	1.369	285.3744	0.81862	285.9081	2853.7441	256.6426	0.55954	274.9054	0.35138	194267	-0.31788	139.67	72.1909	72.3201	120.0406	118.0869	1200.4058	100.2112	1.0532	113.3038	68292.6
018	2019-01-23t1245	1548269341.31	larva	18.0163	-42.0049	-158.0061	301.6353	33.5646	7534.6931	23815.1848	163331.5451	476.552	0.0010271	202.755	0.85541	199.0716	0.97558	405.275	0.49571	391.9752	16616.2734	327.5863	0.43255	375.6133	0.2567	820346	-0.4628	118.177	48.7962	48.5913	82.8498	80.5536	3396.8428	68.2274	0.3568	77.3263	197430
018	2019-01-23t1645	1548283739.92	larva	22.0159	-38.0053	-154.0065	174.6277	25.3167	3111.091	9878.5256	50589.2895	626.318	-0.036973	287.492	1.6541	283.4954	1.8761	534.3851	0.38389	525.8662	9618.9326	428.2643	0.53237	491.5169	0.25879	493912	-1.0098	106.899	57.6765	57.4961	88.7435	86.9169	1597.3829	76.8809	0.47138	85.1239	99088.2
018	2019-01-23t2045	1548298138.06	larva	26.0154	-34.0058	-150.007	378.4067	36.2788	10530.4107	33272.4695	252029.593	968.883	0.3722	336.081	1.9125	341.1731	2.4019	728.7343	0.58605	695.6793	41537.8555	555.3884	0.78732	656.9922	0.48171	1902220	-0.80114	106.142	56.3999	56.1258	89.3535	87.4151	5093.1514	75.1598	0.36736	84.5593	319224
018	2019-01-24t0045	1548312538.4	larva	30.0155	-30.0057	-146.0069	556.8816	51.8544	22409.1108	70701.7515	788812.2212	576.083	-0.84901	204.248	-0.49727	181.5216	-0.20794	501.6761	-0.8219	494.8115	59699.4609	400.3488	-0.69049	470.8907	-0.79164	2418500	-0.96661	109.38	55.4182	55.1453	89.7146	87.9848	10676.042	74.8207	0.28699	83.6854	656206
018	2019-01-24t0445	1548326938.42	larva	34.0155	-26.0057	-142.0069	690.8075	42.6586	23289.2986	73387.4118	661291.1151	826.819	-0.62917	303.452	0.50751	301.1049	1.2088	698.5599	-0.53328	687.82	86621.4219	564.2131	-0.18935	644.6206	-0.49982	3761590	-0.81064	106.788	54.9278	54.7299	87.61	85.6085	10863.6445	73.77	0.18187	82.4971	680885
018	2019-01-24t0845	1548341359.54	larva	38.0214	-21.9998	-138.001	764.5202	46.5882	29465.4935	92853.4745	945888.8022	1741.65	0.79219	381.194	1.1891	305.3041	0.95454	1256.6239	0.84131	1216.8138	196033.3281	878.5486	1.0729	1112.8233	0.82306	5940910	-0.36756	197.023	53.8328	53.6412	87.29	84.8988	13617.2402	73.5579	0.086713	81.7099	838984
018	2019-01-24t1245	1548355759.11	larva	42.0212	-17.9999	-134.0011	936.1495	51.8207	37503.8391	118042.5479	1296143.2932	818.524	-1.173	248.423	-1.2305	208.7042	-0.78277	696.9799	-1.2451	683.3845	138699	544.0075	-1.1412	645.7663	-1.2216	4919760	-1.0758	292.709	49.1482	48.7698	83.6017	80.3566	16636.7383	68.1693	-0.15804	77.5342	973332
018	2019-01-24t1645	1548370161.15	larva	46.0218	-13.9994	-130.0006	885.7914	55.3008	36841.7245	116021.2736	1315910.5539	1016.04	-1.0851	271.502	-1.3168	228.8057	-0.7633	868.6423	-1.0635	863.814	169385.25	577.6399	-1.345	798.3733	-1.0458	5276370	-1.3292	118.771	52.718	52.3921	84.6562	82.9055	16507.9688	71.3529	-0.13003	79.66	1024520
018	2019-01-24t2045	1548384560.82	larva	50.0217	-9.9995	-126.0007	972.0383	58.3197	45934.1474	144629.6974	1847859.1749	1479.91	-0.59942	372.146	-0.2456	310.8141	0.18939	1172.3505	-0.56553	1151.9213	283708.8125	829.2705	-0.49291	1075.3752	-0.50191	8983590	-0.52806	190.208	51.4234	51.114	87.1188	85.1057	21082.7578	71.4647	-0.17142	81.2764	1241360
018	2019-01-25t0045	1548398959.3	larva	54.0213	-5.9999	-122.0011	1179.7131	64.2836	62719.4187	197472.7396	2807121.1489	2757.07	1.0313	401.204	-0.19591	226.6479	-1.253	1845.0588	0.77262	1778.4758	607024.375	1145.7604	0.60731	1644.0068	0.86242	13182800	0.34439	372.23	53.4346	53.1515	90.1558	87.0687	29661.2539	74.4538	-0.10716	83.485	1755750
018	2019-01-25t0445	1548413358.54	larva	58.0211	-2.0001	-118.0013	1022.7598	67.3598	55786.8695	175771.3	2543561.317	3336.85	1.5623	489.194	0.70179	284.7278	-0.60795	2296.4243	1.453	2249.7649	672852.3125	1388.2073	1.3316	2029.133	1.6285	14290300	0.27429	198.695	54.7571	54.5234	87.2926	85.4013	25576.7266	73.855	-0.14131	82.3817	1599560
018	2019-01-25t0845	1548427759.16	adult	62.0213	2.0001	-114.0011	1079.7914	68.2833	59371.6612	187049.7274	2756683.6073	3992.72	2.1823	528.584	0.91596	353.8731	0.17285	2724.6113	2.1	2634.4895	847354.125	1443.087	1.2354	2326.462	2.1329	16430000	0.51195	427.861	51.5443	51.3224	87.1259	84.5907	27096.1699	71.528	-0.22767	80.7361	1602150
018	2019-01-25t1245	1548442159.55	adult	66.0214	6.0002	-110.001	1183.1827	72.0358	70605.3099	222408.6598	3542924.1645	2442.92	-0.12256	474.608	-0.096754	308.3942	-0.59236	1932.6318	0.080821	1888.3281	713141.125	1318.4401	0.41943	1763.9444	0.33134	17504000	0.47178	189.404	55.3381	55.0898	89.7699	87.7872	33125.1094	75.1543	-0.11779	84.4731	2040920
018	2019-01-25t1645	1548456559.87	adult	70.0214	10.0003	-106.0009	1104.4227	74.1465	68848.3644	217061.4057	3567555.3266	2374.23	-0.38439	508.7	0.10312	370.4995	0.079336	1922.1997	-0.14892	1891.2477	691991.875	1364.7103	0.36552	1791.2739	0.18426	18277100	0.38291	211.721	54.8294	54.5261	88.2249	86.1801	31760.9512	74.4205	-0.15323	83.1229	1969960
018	2019-01-25t2045	1548470959.66	adult	74.0214	14.0002	-102.001	1086.4405	77.3114	68546.1044	216113.2269	3601324.0732	4187.89	1.7732	599.25	1.0277	350.1011	-0.2933	3294.1843	2.5715	3236.5802	1179318	1842.0688	2.0694	2955.5696	3.0071	21434000	0.9524	330.429	54.0307	53.7986	88.8869	86.8913	31821.5078	74.2931	-0.17074	83.4312	1932570
018	2019-01-26t0045	1548485360.5	adult	78.0216	18.0005	-98.0008	1226.8339	79.1813	76041.5294	239609.6208	4024093.0225	3615.89	0.9033	553.948	0.27521	351.0452	-0.37142	2894.5574	1.568	2846.9519	1149139.25	1571.7078	0.80557	2576.6114	1.8468	21986800	0.87488	150.81	56.6785	56.5444	89.0208	87.6778	35341.25	75.9803	-0.13013	84.3745	2249630
018	2019-01-26t0445	1548499759.59	adult	82.0214	22.0002	-94.001	1143.4477	76.828	69065.7884	217596.7549	3545880.6051	3023.46	0.054609	621.774	0.93894	504.4979	1.3381	2363.209	0.35089	2320.1829	853118.4375	1561.2611	0.62574	2153.6878	0.64088	22416800	0.81043	253.149	56.3815	56.061	89.5663	87.8761	32333.418	75.3122	-0.17006	84.2474	2032720
018	2019-01-26t0845	1548514159.15	adult	86.0212	26.0001	-90.0011	1089.0605	77.8957	66739.6689	210224.2564	3519300.1006	2335.11	-0.87677	663.011	1.2951	576.1973	2.0537	2000.7135	-0.47127	1974.847	698249	1580.3872	0.5994	1897.0427	-0.095263	23088700	0.8501	176.977	57.4356	57.098	91.4042	89.6524	31900.0547	77.2134	-0.12647	86.2124	2000140
018	2019-01-26t1245	1548528560.01	adult	90.0215	30.0003	-86.0009	1039.3028	79.2049	65696.3914	207101.3886	3509363.8705	2586.31	-0.62624	713.12	1.7707	642.1053	2.6976	2109.8062	-0.2936	2060.8025	723663.5	1631.4006	0.72718	1957.8759	-0.0051374	24437200	1.0973	356.788	57.4731	57.084	93.6899	90.0278	32135.6406	77.3551	-0.14298	86.5007	1969490
018	2019-01-26t1645	1548542960.71	adult	94.0217	34.0005	-82.0007	1049.6233	77.7912	63598.8719	200376.9979	3373198.9468	3380.67	0.31049	686.138	1.3965	609.3555	2.273	2380.3347	0.23774	2302.7014	792651.5	1624.7293	0.66366	2132.5061	0.38969	22781800	0.63555	197.967	57.6223	57.2476	90.7974	88.8232	30235.541	76.9002	-0.18076	85.5033	1913230
018	2019-01-26t2045	1548557360.38	adult	98.0216	38.0004	-78.0008	1141.2786	79.1336	71751.8822	225975.0991	3883783.2819	2153.56	-1.2399	578.66	0.16932	471.2538	0.75586	1824.1283	-0.93465	1807.1711	684048.125	1340.2883	-0.4137	1705.4292	-0.69469	21669100	0.3403	431.712	56.406	56.055	95.0022	91.1812	35625.8203	77.6533	-0.17935	87.4928	2112240
018	2019-01-27t0045	1548571761.44	adult	102.0219	42.0007	-74.0005	1017.4348	79.1637	65123.7088	205418.4158	3520640.4773	3255.73	0.10791	648.79	0.92992	560.7618	1.7073	2209.4526	-0.144	2113.0552	751213.875	1507.0306	0.20473	1921.2906	-0.17168	22026400	0.42926	295.223	58.2088	57.7622	96.0932	93.5063	32671.6914	78.5951	-0.1726	89.1764	1976190
018	2019-01-27t0445	1548586160.52	adult	106.0216	46.0005	-70.0008	974.3404	83.8158	66374.5446	209469.1843	3804531.9934	2678.57	-0.63013	588.214	0.27567	525.9746	1.3509	1930.7386	-0.73399	1862.1403	668035.5625	1346.3353	-0.37844	1737.8732	-0.63192	20336300	0.035991	268.534	60.2825	59.8214	99.5094	96.7438	34430.2578	81.1516	-0.11239	91.705	2084150
018	2019-01-27t0845	1548600560.63	adult	110.0217	50.0005	-66.0007	1041.2771	77.2867	64525.1589	203341.7639	3403448.966	3517.63	0.40676	627.059	0.71275	493.2127	1.0338	2474.5874	0.38931	2390.9978	833935.9375	1562.5357	0.42514	2161.7038	0.40772	21117500	0.25677	153.455	62.9817	62.2867	107.8093	103.8993	36331.75	85.3197	0.0016974	97.8829	2121030
018	2019-01-27t1245	1548614960.89	adult	114.0217	54.0006	-62.0007	1214.2812	80.4495	71293.6763	224494.126	3658023.3956	2636.05	-0.70017	542.146	-0.16724	470.026	0.82968	1956.7351	-0.6851	1896.1411	729862.1875	1280.4844	-0.57067	1746.0308	-0.60302	20200900	0.079226	162.85	59.6685	58.9126	104.6324	101.1142	39027.8984	81.5661	-0.15396	94.9893	2223310
018	2019-01-27t1645	1548629360.6	adult	118.0216	58.0005	-58.0007	713.5741	82.5801	41797.7324	133067.2666	2060818.741	2736.6	-0.57697	464.299	-0.95321	376.0608	-0.12517	1934.2238	-0.7258	1862.5553	423595	1166.2169	-0.94152	1694.9032	-0.71184	10150000	-2.194	139.74	62.9172	62.4924	101.5647	98.664	22242.6719	83.8113	-0.107	94.2738	1375430
018	2019-01-27t2045	1548643761.9	adult	122.022	62.0008	-54.0004	1140.0281	86.9802	76188.8218	240121.8412	4389614.6989	2627.74	-0.7031	447.945	-1.0748	382.6062	-0.0063191	2004.5283	-0.57481	1955.4027	795797.75	1035.9845	-1.3531	1679.3924	-0.72789	17781600	-0.36633	156.85	60.3007	59.6984	103.1433	100.4362	40947.8906	81.8709	-0.20431	94.6915	2393700
018	2019-01-28t0045	1548658160.85	adult	126.0217	66.0006	-50.0007	780.9412	85.4747	48914.0944	154753.9932	2614530.3832	3405.59	0.2146	509.827	-0.36845	277.4459	-1.1001	2633.2581	0.6544	2586.5699	674114.0625	1508.403	0.33772	2277.672	0.66481	13012800	-1.3426	200.087	64.7951	63.3185	122.9047	119.4195	31463.6094	92.2811	0.12468	110.8001	1653830
018	2019-01-28t0445	1548672562.29	adult	130.0221	70.001	-46.0003	955.7746	86.83	65933.6081	208097.6177	3848829.7291	3240.6	0.021785	489.707	-0.52262	412.5264	0.42065	2302.8494	0.025089	2177.3575	792180.1875	1097.3645	-1.0299	1848.3609	-0.29186	16817000	-0.43742	204.52	63.8899	62.8732	122.8173	117.1797	42249.1562	88.7782	-0.027688	107.2885	2194040
018	2019-01-28t0845	1548686961.67	adult	134.0219	74.0008	-42.0004	1143.6845	84.7158	71785.7059	226235.4345	3933238.2029	3055.56	-0.17834	429.811	-1.0871	253.8346	-1.2815	2070.9294	-0.38729	1992.4834	776598.5625	1132.6947	-0.85114	1741.8755	-0.49716	16097300	-0.51392	240.864	63.1756	62.3364	114.8016	110.9018	43050.6016	88.2023	-0.079835	104.2286	2366050
018	2019-01-28t1245	1548701361.24	adult	138.0218	78.0007	-38.0006	996.2312	82.9994	62163.9505	196008.3573	3320125.4291	2944.19	-0.28363	418.745	-1.1405	255.8917	-1.223	1934.1211	-0.60374	1844.2599	628589.375	1113.3039	-0.85731	1619.9025	-0.72369	13581600	-0.94353	256.479	64.4136	62.9603	124.0087	119.7451	40302.8125	92.5817	0.042174	111.4959	2089190
018	2019-01-28t1645	1548715762.79	adult	142.0223	82.0011	-34.0001	661.6307	93.786	49129.6675	156346.6595	3063403.9188	1599.23	-1.6744	419.169	-1.0759	315.6448	-0.52391	1335.1306	-1.6172	1317.563	341793.4375	971.3596	-1.2749	1250.9728	-1.4639	10716900	-1.4155	212.717	65.9975	64.232	127.7963	124.5671	32715.8633	95.7978	0.12378	114.5033	1687360
018	2019-01-28t2045	1548730161.65	adult	146.0219	86.0008	-30.0004	660.1629	93.5342	48417.5987	154067.9398	2979916.5011	1475.43	-1.7445	404.161	-1.1717	319.6465	-0.44484	1279.2157	-1.6493	1270.6884	323641.5625	924.8571	-1.368	1195.8925	-1.5224	10187300	-1.4188	267.231	66.9733	65.1946	130.0762	125.49	32909.2812	97.098	0.13654	116.656	1688130
018	2019-01-29t0045	1548744562.04	adult	150.022	90.0009	-26.0003	627.7145	87.198	42886.1098	136279.1028	2462339.2788	1333.54	-1.828	356.367	-1.6055	250.0313	-1.1935	1123.948	-1.8449	1116.8862	251764.3438	794.6849	-1.7407	1045.3735	-1.7752	7963030	-1.7346	254.463	66.2947	64.539	129.6613	124.0349	29044.1406	96.6274	0.083635	115.3132	1481350
018	2019-01-29t0445	1548758962.26	adult	154.0221	94.0009	-22.0003	649.6798	93.6549	47824.2553	152406.7933	2952954.343	1256.21	-1.8437	389.458	-1.2057	307.5717	-0.51428	1116.8674	-1.7871	1105.8191	278100	880.6397	-1.3853	1071.1082	-1.6593	9691660	-1.3221	236.308	67.5597	65.6423	132.425	127.099	32973.8164	98.4217	0.11177	118.9362	1681220
018	2019-01-29t0845	1548773362.1	adult	158.0221	98.0009	-18.0003	620.1252	121.4724	48422.7065	155741.7279	3404438.7007	1465.05	-1.5825	374.597	-1.3028	252.3442	-1.1114	1193.4708	-1.5966	1176.4007	300754.6562	895.6858	-1.2678	1112.0689	-1.5151	9437210	-1.2811	259.905	68.2896	65.769	144.4974	137.4161	36413.3359	102.3142	0.21654	126.5403	1720420
018	2019-01-29t1245	1548787766.39	adult	162.0233	102.0021	-13.9991	617.8373	120.3394	46967.4834	151173.4681	3225648.495	1261.68	-1.7273	380.282	-1.186	305.2113	-0.47905	1068.5925	-1.7403	1058.5677	261805.1719	844.3841	-1.3724	1009.9903	-1.6627	9288400	-1.2233	239.121	67.0133	65.0014	132.8151	128.0065	32539.6992	99.388	0.069125	119.9956	1636800
018	2019-01-29t1645	1548802163.18	adult	166.0224	106.0012	-10	612.9077	122.3897	47482.754	153269.9085	3341703.8096	1289.45	-1.6551	375.143	-1.1858	301.3019	-0.49506	1065.3254	-1.6855	1049.0812	263135.375	829.1385	-1.3593	999.6641	-1.6285	9266040	-1.1516	244.965	67.96	65.8457	137.0815	133.2979	33859.125	100.1531	0.057737	122.8803	1678610
018	2019-01-29t2045	1548816562.99	adult	170.0223	110.0011	-6.0001	605.9375	97.4987	42401.3718	135014.8374	2619691.5511	1201.77	-1.6938	337.374	-1.5263	265.1289	-0.88709	992.3203	-1.7491	979.7429	218310.4688	728.6542	-1.636	919.4473	-1.7361	7405350	-1.3964	245.441	68.311	66.5197	132.4988	125.4957	29149.7383	98.954	-0.027707	118.021	1499430
018	2019-01-30t0045	1548830963.21	adult	174.0224	114.0012	-2	588.1489	111.2058	43346.4364	139160.437	2828603.0058	1605.76	-1.259	401.391	-0.79978	343.3899	0.057088	1232.295	-1.3039	1209.0192	278498.6875	867.0312	-1.0988	1139.9368	-1.2284	9052580	-1.0437	270.945	71.466	69.5221	141.7433	134.0901	32033.9805	102.9513	0.082395	124.0899	1611770
018	2019-01-30t0445	1548845363.27	dead	178.0224	118.0012	2	572.2651	83.5835	39306.8521	125004.1045	2303146.571	1769.18	-1.06	426.698	-0.47715	356.4954	0.24452	1458.0178	-0.8819	1429.038	298893.6562	1024.3622	-0.49055	1367.9093	-0.70105	8742610	-1.0312	265.607	73.4176	71.7442	145.133	139.1803	29752.2734	105.5376	0.13915	127.6899	1504250
019	2019-01-22t1645	1548197289.88	egg	-1.9992	-58.0204	-182.0217	187.2866	26.9314	3481.3199	11039.3669	59484.298	0	1772.7534	0	0.15219	0	-0.23986					0	2.2413	0	1435.4069	0	1.7961	0	0	0				0	-0.50433	0	0
019	2019-01-22t2045	1548211684.24	larva	1.9992	-54.022	-178.0232	153.7922	36.6965	3360.0137	10950.8743	70897.2371	0	1.4656	0	-0.31191	0	-0.56267					0	0.6513	0	2.0568	0	1.1396	0	0	0				0	-0.60199	0	0
019	2019-01-23t0045	1548226084.52	larva	5.9993	-50.0219	-174.0232	167.5294	26.7988	3055.143	9708.7535	51523.4614	0	0.029344	0	-0.77579	0	-0.88567					0	-0.30101	0	-0.044514	0	0.56386	0	0	0				0	-0.70357	0	0
019	2019-01-23t0445	1548240484.49	larva	9.9993	-46.0219	-170.0232	162.0004	26.4573	2926.1045	9305.1649	48843.4547	0	-0.5944	0	-1.2388	0	-1.2089					0	-0.99429	0	-0.85139	0	0.051371	0	0	0				0	-0.80944	0	0
019	2019-01-23t0845	1548254884.26	larva	13.9992	-42.022	-166.0232	162.2178	27.3005	2991.894	9521.6789	51223.3156	0	-1.0176	0	-1.7001	0	-1.5322					0	-1.5469	0	-1.3922	0	-0.41089	0	0	0				0	-0.92027	0	0
019	2019-01-23t1245	1548269345.77	larva	18.0163	-38.0049	-162.0061	310.6937	30.1346	7512.7384	23718.6366	156454.3523	434.719	-0.11744	195.199	0.74302	187.8159	0.81542	393.4177	0.42514	390.9107	16130.124	331.4876	0.46167	375.5537	0.25637	793288	-0.47506	159.174	48.6624	48.3927	83.2998	78.425	3415.2937	66.865	0.32895	75.1675	197764
019	2019-01-23t1645	1548283744.32	larva	22.0159	-34.0053	-158.0065	217.5148	29.1941	4923.4905	15601.1734	96479.3676	544.815	-0.24338	251.898	1.1255	259.2596	1.5293	478.776	0.11481	469.4927	12926.9531	388.7131	0.26003	449.104	0.049474	673576	-0.93251	100.164	54.7966	54.6608	82.995	81.6102	2240.8643	73.6579	0.40288	80.3762	146526
019	2019-01-23t2045	1548298142.41	larva	26.0154	-30.0058	-154.0071	599.3608	51.1546	22462.8737	71011.1995	708965.4573	609.353	-0.45665	201.243	-0.084873	149.2221	-0.35862	527.6228	-0.25431	519.0592	63314.7344	420.9302	-0.075519	498.1822	-0.23264	2396600	-0.59818	124.386	54.8459	54.4618	88.4209	86.6959	10610.5117	74.2754	0.34777	82.6775	653160
019	2019-01-24t0045	1548312542.71	larva	30.0155	-26.0057	-150.007	610.2352	42.6028	19786.7776	62375.3903	545397.0192	644.577	-0.70341	210.996	-0.39761	199.0459	0.045185	498.8736	-0.83235	489.3261	52880.5977	383.529	-0.7919	459.413	-0.83931	2224960	-1.0426	114.527	54.4954	54.2534	86.9825	85.3978	9220.1465	73.7548	0.26231	82.5903	574654
019	2019-01-24t0445	1548326942.76	larva	34.0155	-22.0057	-146.007	673.5777	41.5644	22095.0375	69616.0687	605758.015	1072.82	-0.14218	340.11	1.0474	322.1197	1.5136	886.0927	0.10424	861.3588	104558.9297	659.2032	0.35229	812.3264	0.14992	4001730	-0.72023	399.854	51.7021	51.3555	86.5542	83.2356	10213.3916	70.9455	0.11325	79.6422	608327
019	2019-01-24t0845	1548341363.93	larva	38.0214	-17.9998	-142.0011	818.4636	47.3344	31132.0651	98018.9862	1009438.2939	964.96	-0.65039	288.079	-0.18006	230.4605	-0.13639	862.2746	-0.39745	851.2942	142275.3125	655.0294	-0.13843	810.6553	-0.27667	4742650	-0.80045	121.199	54.7111	54.4736	87.0721	84.853	14366.8906	73.6817	0.089889	82.2603	900708
019	2019-01-24t1245	1548355763.52	larva	42.0212	-14	-138.0012	571.5714	65.6425	27344.4116	86675.6446	1102621.5348	954.393	-0.9353	299.675	-0.47472	260.2814	-0.023275	838.2062	-0.83128	828.8615	120701.6875	635.7976	-0.66727	775.3365	-0.777	4312020	-1.2859	150.263	49.2163	48.8272	84.3271	81.9964	12143.1094	68.883	-0.13849	78.158	708173
019	2019-01-24t1645	1548370165.62	larva	46.0218	-9.9994	-134.0006	911.7294	57.4587	44118.7622	139043.9122	1785666.3674	1314.76	-0.59799	342.195	-0.28019	271.545	-0.13344	1078.068	-0.48804	1059.1857	250111.7812	827.4378	-0.11599	1007.8128	-0.37015	7932420	-0.46141	114.254	48.459	48.1584	82.4887	80.9831	19137.3828	67.9021	-0.2295	77.6394	1123330
019	2019-01-24t2045	1548384565.28	larva	50.0217	-5.9995	-130.0007	1032.0037	62.8417	53054.7399	167055.5577	2332215.1036	1561.01	-0.47483	392.73	0.05315	316.1916	0.26812	1288.3702	-0.26562	1264.1732	359455.2812	966.6535	0.1551	1175.8283	-0.19425	10925400	0.074626	187.833	54.6331	54.2731	88.384	86.134	24659.1445	74.0615	-0.092999	82.8071	1519840
019	2019-01-25t0045	1548398963.71	larva	54.0213	-1.9999	-126.0012	1108.1848	71.0506	62768.7949	197652.5043	3051046.581	1863.78	-0.27471	407.769	-0.10219	266.2709	-0.6822	1532.8153	0.010328	1500.994	504296.2188	1098.3978	0.39193	1394.9726	0.13172	13382600	0.40373	124.217	50.2457	49.8983	82.7955	81.0707	27239.7344	69.3592	-0.26704	77.9213	1649010
019	2019-01-25t0445	1548413363	adult	58.0211	1.9999	-122.0014	1077.9145	69.776	61855.5497	194870.0716	2976246.6358	2307.69	0.11742	490.523	0.72034	368.6205	0.57112	1854.4584	0.42913	1816.944	600844.5	1280.074	0.85532	1681.0843	0.6427	15860600	0.72389	111.437	53.543	53.2498	85.9905	84.6837	27860.9219	72.5788	-0.18249	81.3885	1731260
019	2019-01-25t0845	1548427763.54	adult	62.0212	6.0001	-118.0012	729.5	98.9096	52201.6234	165924.3275	3245254.5488	2283.48	-0.13904	520.3	0.80327	382.4648	0.56258	1883.0669	0.2139	1855.389	512194.1875	1448.1618	1.2572	1774.4439	0.61423	14140200	-0.12414	205.106	48.3809	47.888	81.1739	79.202	22079.2891	67.2459	-0.36826	75.9046	1314850
019	2019-01-25t1245	1548442163.93	adult	66.0214	10.0002	-114.0011	933.2225	84.48	64370.0174	203698.8879	3634290.874	2468.96	-0.088139	504.954	0.30497	431.2105	1.0267	1971.4364	0.16559	1930.6469	662402.625	1159.8522	-0.24316	1753.1266	0.30229	16928600	0.3159	133.864	52.0936	51.759	84.1245	82.482	28265.8477	71.0389	-0.25419	78.9834	1746440
019	2019-01-25t1645	1548456564.3	adult	70.0215	14.0003	-110.001	1168.4482	81.0276	76480.3361	241002.1097	4253015.1038	3475.53	1.0396	531.544	0.3974	347.9651	-0.20774	2101.2957	0.23458	1935.333	838417	1401.6299	0.51636	1779.0416	0.15209	21193700	1.1564	276.675	52.8171	52.3979	87.3363	84.4929	34847.1914	72.3614	-0.22174	81.2262	2105920
019	2019-01-25t2045	1548470964.04	adult	74.0214	18.0002	-106.0011	1203.4996	74.0482	71824.1798	226116.4494	3714936.0639	3449.69	0.83567	548.883	0.39621	445.8527	0.88628	2522.1316	0.94401	2498.1964	948321.5	1304.1328	-0.084147	1859.8692	0.17557	20592500	0.73329	223.666	54.947	54.7004	88.118	86.0727	33132.3516	73.9457	-0.1823	82.5364	2061450
019	2019-01-26t0045	1548485365	adult	78.0216	22.0005	-102.0008	1232.1929	76.461	73234.0394	230545.8479	3763091.9164	2527.5	-0.46001	528.02	-0.041353	457.3023	0.89649	1742.384	-0.83216	1630.0699	667333.0625	1227.2996	-0.54835	1519.1394	-0.8466	20195200	0.41571	295.79	54.5169	54.3108	86.7228	84.9957	33214.832	73.0982	-0.226	81.6721	2085110
019	2019-01-26t0445	1548499764.03	adult	82.0214	26.0002	-98.0011	1175.1892	81.5235	78202.0576	246483.2996	4452859.5984	1910.53	-1.3261	472.683	-0.83577	362.2675	-0.30973	1548.4382	-1.3335	1524.4861	631762.8125	1159.3173	-0.92974	1423.356	-1.1988	19266100	0.013584	189.64	56.7453	56.5009	91.9059	89.7575	37497.6211	76.6335	-0.12612	85.9981	2312880
019	2019-01-26t0845	1548514163.61	adult	86.0213	30.0001	-94.0012	1133.9303	76.4814	70857.0976	223232.3458	3774766.73	3837.22	0.97645	531.95	-0.22905	329.0796	-0.73571	2183.0503	-0.095477	2089.512	807728.625	1477.2782	0.20558	1923.3297	-0.029554	19669400	-0.0055617	349.708	55.378	55.0463	90.8273	87.1166	33606.0938	74.8131	-0.20634	83.8459	2047660
019	2019-01-26t1245	1548528564.44	adult	90.0215	34.0003	-90.001	1199.9219	79.2989	74283.9235	233929.6997	3999914.4725	3159.15	0.079318	475.506	-0.93668	255.0279	-1.5777	2031.486	-0.45516	1950.8381	788216.5625	1359.1635	-0.30172	1795.6291	-0.40892	18436300	-0.39257	260.539	54.8416	54.546	90.028	87.0601	34930.875	74.442	-0.24008	83.3899	2126320
019	2019-01-26t1645	1548542965.17	adult	94.0217	38.0005	-86.0008	1051.9909	77.2966	68552.398	216141.9978	3746513.2959	3032.4	-0.11942	530.058	-0.35172	301.974	-1.064	2340.8547	0.15599	2296.9404	838026	1498.0756	0.18888	2084.1049	0.26942	18945900	-0.31145	431.926	55.5551	55.258	90.9256	88.4817	32551.3594	75.6699	-0.22186	85.0595	1985710
019	2019-01-26t2045	1548557364.86	adult	98.0216	42.0004	-82.0008	1147.4428	79.445	70102.8895	220813.498	3755334.0362	3127.82	-0.030975	527.934	-0.39105	281.2699	-1.2806	2431.2292	0.32862	2392.7648	889829.875	1538.4915	0.3243	2166.7093	0.45131	19308700	-0.23994	222.748	58.5365	58.1779	93.9109	91.974	34371.4062	78.8977	-0.13764	88.228	2140910
019	2019-01-27t0045	1548571765.92	adult	102.0219	46.0007	-78.0005	1027.438	81.1031	67285.0925	212157.2605	3730343.4785	3755.53	0.73172	552.565	-0.12145	300.9451	-1.0555	2674.1328	0.82599	2593.9041	938620.625	1598.504	0.54299	2325.2244	0.83075	19385100	-0.217	133.923	56.5935	56.2436	90.6586	89.0733	31821.1621	76.2632	-0.25101	85.8058	1985410
019	2019-01-27t0445	1548586165	adult	106.0216	50.0005	-74.0008	1151.9119	77.4057	67939.3249	214012.8697	3467648.7977	3407.98	0.28335	517.358	-0.49165	308.45	-0.95376	2398.407	0.2414	2339.0164	851434.5	1371.3874	-0.28657	2012.469	0.046631	18365200	-0.44285	334.761	58.8659	58.5596	94.252	91.4859	33459.4531	79.0136	-0.18453	87.7696	2089620
019	2019-01-27t0845	1548600565.15	adult	110.0217	54.0005	-70.0008	916.2738	75.1925	56653.0618	178695.9456	2983563.3015	2222.32	-1.2119	464.378	-1.0359	252.2956	-1.5195	1771.9884	-1.0675	1744.0822	524508.5625	1245.606	-0.72544	1610.7482	-0.9417	13734900	-1.5161	295.986	60.2805	59.748	99.6211	95.8905	29487.8574	81.4916	-0.12798	92.0007	1782920
019	2019-01-27t1245	1548614965.39	adult	114.0218	58.0006	-66.0007	1086.3287	84.7925	70207.7773	221272.6062	3946179.3865	3012.52	-0.23397	433.873	-1.3235	222.6169	-1.8017	1978.4799	-0.64052	1897.8558	724123.625	1186.7417	-0.90707	1703.1134	-0.70673	15867200	-0.94399	154.232	64.6269	63.6812	110.6205	108.5355	40487.1016	90.3075	0.14359	103.7252	2363470
019	2019-01-27t1645	1548629365.07	adult	118.0217	62.0005	-62.0008	1096.705	78.511	67983.3118	214203.8962	3676698.2536	4115.2	1.1031	470.862	-0.88353	222.497	-1.7684	2356.3162	0.12517	2211.9587	836492.25	1381.5175	-0.17831	1978.2067	-0.038827	16708100	-0.67936	280.744	58.583	58.001	100.5333	97.107	35689.332	80.9281	-0.20568	92.1586	2078760
019	2019-01-27t2045	1548643766.4	adult	122.022	66.0008	-58.0004	1005.537	76.3982	63376.8037	200122.2784	3361122.9569	3672.12	0.54276	455.624	-0.99371	238.5767	-1.5597	2256.4412	-0.077283	2188.6909	746882.0625	1278.6057	-0.50331	1916.6752	-0.17497	15071100	-0.97626	249.983	61.9834	61.5588	102.6283	99.1129	33969.9766	83.2228	-0.15777	94.3214	2050290
019	2019-01-28t0045	1548658165.4	adult	126.0218	70.0006	-54.0007	587.4632	100.8174	40425.5597	129468.0217	2440759.7586	3281.23	0.069847	502.587	-0.44449	257.7823	-1.3139	2253.4556	-0.078536	2179.2224	475479.125	1416.947	0.020976	1990.8746	0.0098021	10580000	-1.8748	210.639	64.445	63.9611	107.1476	102.6443	22608.1328	86.7058	-0.068532	97.8442	1356630
019	2019-01-28t0445	1548672566.8	adult	130.0221	74.001	-50.0003	1011.2641	89.4043	70490.3088	222289.654	4279791.4791	2608	-0.69544	350.151	-1.9811	189.1683	-2.0276	1762.5896	-0.99246	1703.6659	646870.375	1011.7043	-1.3237	1507.5251	-1.055	12829900	-1.2844	270.729	61.5234	60.6333	106.2255	103.4924	38984.7656	86.2395	-0.1163	98.2336	2254280
019	2019-01-28t0845	1548686966.15	adult	134.022	78.0008	-46.0005	773.3739	98.3619	54303.9073	172974.8784	3193096.7478	3037.57	-0.1982	395.56	-1.4434	222.0478	-1.6322	1875.6705	-0.74628	1800.0583	530814.75	1111.4335	-0.9235	1577.9704	-0.85723	11186400	-1.5268	266.034	66.9188	65.9632	114.9711	111.5534	32536.8145	92.3343	0.065486	106.6036	1892460
019	2019-01-28t1245	1548701365.83	adult	138.0219	82.0007	-42.0006	743.4618	91.2786	51502.4801	163523.375	3011655.943	3208.63	0.00091719	391.819	-1.4196	229.9703	-1.5104	1973.545	-0.53292	1879.1018	530883.625	1037.0293	-1.1154	1596.4369	-0.77435	10514100	-1.558	261.439	67.8397	66.7749	116.4832	113.0367	31333.9824	93.4726	0.073764	107.5169	1820410
019	2019-01-28t1645	1548715767.38	adult	142.0223	86.0011	-38.0001	680.5388	111.5952	49915.9696	160376.5142	3134390.1075	3013.43	-0.18883	404.567	-1.2268	234.5054	-1.4278	1794.1531	-0.81032	1688.2083	466479.8125	1079.2667	-0.91118	1516.6709	-0.89921	10516300	-1.4546	268.8	68.8198	67.9636	114.715	112.1663	29825.9043	94.2913	0.069877	106.5795	1788900
019	2019-01-28t2045	1548730166.25	adult	146.022	90.0008	-34.0005	409.9988	186.8189	44826.0819	153812.8782	4984601.3511	2507.8	-0.68364	416.591	-1.0435	248.883	-1.2366	1726.4146	-0.87875	1630.6042	402254.5938	1095.8246	-0.79306	1485.3832	-0.91543	9706580	-1.5099	288.16	69.476	68.4099	117.4686	114.3642	27370.1777	96.4504	0.11316	109.7743	1618790
019	2019-01-29t0045	1548744566.59	adult	150.0221	94.0009	-30.0004	402.7768	185.925	44360.9628	152247.1534	4934779.4653	2551.14	-0.60089	414.22	-1.0093	254.725	-1.1408	1732.4617	-0.81505	1657.6195	400198.6562	1076.1865	-0.7949	1469.4827	-0.89595	9539900	-1.4432	317.486	70.602	69.4589	120.912	117.3766	27930.6797	97.9738	0.13268	111.9429	1626030
019	2019-01-29t0445	1548758966.84	adult	154.0222	98.001	-26.0003	371.3458	185.4425	43285.1875	149733.7845	4990214.554	2757.14	-0.35595	409.17	-1.0026	256.7377	-1.0883	1789.0739	-0.66359	1676.4712	402541.625	1016.3336	-0.92943	1468.1676	-0.84344	9173180	-1.4158	284.644	71.107	70.0657	118.9942	115.9056	26773.6875	97.5502	0.079758	110.8392	1594150
019	2019-01-29t0845	1548773366.72	adult	158.0221	102.0009	-22.0003	376.6381	185.1499	42441.2914	146936.0433	4804737.1273	2650.94	-0.41837	401.888	-1.0207	245.5986	-1.188	1697.5432	-0.76067	1656.1018	375157.0625	1046.3071	-0.76033	1483.1628	-0.75519	8845960	-1.386	294.834	71.47	70.3349	122.5338	119.388	27079.9766	99.1486	0.099439	113.4724	1573130
019	2019-01-29t1245	1548787771.13	adult	162.0234	106.0022	-17.9991	356.5972	183.2454	42170.4008	146043.304	4816426.3756	2040.23	-0.97002	399.643	-0.98535	249.9094	-1.1118	1587.2594	-0.88656	1552.2352	347609.8125	1017.1742	-0.78906	1419.1943	-0.82785	8727800	-1.3212	269.129	70.5617	69.3296	120.9599	117.6104	26490.2109	98.7176	0.044142	111.7109	1541000
019	2019-01-29t1645	1548802167.74	adult	166.0224	110.0012	-14	357.1287	185.5335	41409.596	144476.2978	4777751.1222	1943.35	-1.0197	393.61	-0.99326	246.966	-1.1224	1555.0654	-0.88265	1520.0156	334339.0625	1001.2238	-0.77523	1400.2791	-0.80902	8441370	-1.2943	293.969	71.3768	70.2841	120.1654	116.7857	25835.5664	98.9503	0.012659	111.3278	1530750
019	2019-01-29t2045	1548816567.58	adult	170.0224	114.0012	-10.0001	345.7897	179.7023	39716.8377	138012.1512	4460550.0532	2145.58	-0.778	408.212	-0.78366	272.5612	-0.80054	1658.0815	-0.65809	1617.3575	343222.875	978.7592	-0.78258	1469.9177	-0.60731	8413660	-1.2234	272.094	73.0231	72.0226	123.2895	120.3779	25520.9297	100.8367	0.043218	114.8112	1505080
019	2019-01-30t0045	1548830967.77	adult	174.0224	118.0012	-6	324.291	132.2309	30119.367	102258.8046	2669785.3061	1339.05	-1.5184	348.274	-1.3606	241.3182	-1.1431	1077.339	-1.5588	1039.6968	169142.2188	796.2388	-1.3421	973.8341	-1.571	5456070	-1.6577	210.028	73.0201	71.8504	122.2007	119.4594	19185.5078	101.2654	0.018675	114.4267	1143930
019	2019-01-30t0445	1548845367.88	adult	178.0225	122.0013	-2	332.7165	179.6224	39113.9242	136797.6421	4446147.5178	2311.18	-0.52971	412.955	-0.62352	269.216	-0.79275	1697.7891	-0.48425	1661.1405	344651.1875	1032.8239	-0.46119	1486.1495	-0.45497	8375560	-1.0938	289.424	73.9858	73.1121	126.1536	122.2948	25609.1836	102.2073	0.013166	117.0137	1500580
019	2019-01-30t0845	1548859767.87	dead	182.0224	126.0013	2	335.3107	179.6898	38410.9519	134020.1704	4274294.8073	2430.19	-0.37168	414.679	-0.55884	282.8541	-0.61273	1739.76	-0.36257	1671.5914	347952	1016.3004	-0.4597	1468.5876	-0.43638	8255010	-1.0623	356.775	75.1733	74.3704	124.1353	120.9663	24827.0625	102.9775	0.00096836	115.8214	1496480
020	2019-01-22t1645	1548197294.3	egg	-1.9992	-66.0205	-202.0217	153.8981	36.7197	3380.0239	11014.2238	71431.2781	0	1772.7549	0	0.15219	0	-0.23986					0	2.2413	0	1435.4082	0	1.7961	0	0	0				0	-0.50433	0	0
020	2019-01-22t2045	1548211688.76	larva	1.9992	-62.0221	-198.0233	153.7826	27.5653	2796.9881	8910.9512	47689.5835	0	1.4656	0	-0.31191	0	-0.56267					0	0.65129	0	2.0568	0	1.1396	0	0	0				0	-0.60199	0	0
020	2019-01-23t0045	1548226088.97	larva	5.9993	-58.022	-194.0232	165.0066	26.7004	2975.2052	9457.1516	49761.9912	0	0.029345	0	-0.77579	0	-0.88567					0	-0.30101	0	-0.044513	0	0.56387	0	0	0				0	-0.70357	0	0
020	2019-01-23t0445	1548240488.91	larva	9.9993	-54.022	-190.0232	164.9994	26.6003	2971.3555	9446.1621	49605.3512	0	-0.59439	0	-1.2388	0	-1.2089					0	-0.99428	0	-0.85139	0	0.051373	0	0	0				0	-0.80943	0	0
020	2019-01-23t0845	1548254888.73	larva	13.9992	-50.0221	-186.0233	165.0066	26.6375	2975.9397	9463.0075	49775.9011	0	-1.0176	0	-1.7001	0	-1.5322					0	-1.5469	0	-1.3922	0	-0.41089	0	0	0				0	-0.92027	0	0
020	2019-01-23t1245	1548269350.23	larva	18.0163	-46.005	-182.0062	165.0062	26.7071	2982.6867	9486.9271	50029.5297	0	-1.3485	0	-2.1603	0	-1.857					0	-2.013	0	-1.8151	0	-0.83433	0	0	0				0	-1.0377	0	0
020	2019-01-23t1645	1548283748.82	larva	22.0159	-42.0054	-178.0066	412.4486	45.8022	13900.2961	43928.6495	411320.8964	566.061	-0.18958	201.634	0.37914	166.1737	0.1973	480.2051	0.12173	473.8829	35535.1797	380.9908	0.20686	455.2791	0.079949	1491090	-0.58066	180.276	56.7469	56.5313	90.0995	88.2109	6667.3604	75.6406	0.44502	83.5754	419644
020	2019-01-23t2045	1548298146.82	larva	26.0154	-38.0059	-174.0072	332.8416	38.2461	8888.951	28089.017	215094.6036	628.915	-0.41155	271.635	0.95784	260.8366	1.2466	552.9706	-0.14839	551.6504	26542.5898	452.3102	0.12585	518.5487	-0.14102	1297330	-1.0495	174.898	55.2764	55.0293	90.1429	86.2077	4326.8594	74.3024	0.34837	82.731	264000
020	2019-01-24t0045	1548312547.21	larva	30.0155	-34.0058	-170.0071	643.6188	43.935	22636.4034	71324.0541	678460.4998	765.883	-0.44553	221.025	-0.24949	179.9539	-0.23058	625.0035	-0.36189	616.6964	75625.4297	470.6651	-0.26653	559.7395	-0.42255	2657160	-0.87288	110.267	50.6726	50.3467	85.001	83.3274	10285.123	70.325	0.18292	79.6314	609186
020	2019-01-24t0445	1548326947.24	larva	34.0155	-30.0058	-166.007	554.0021	46.6865	20584.0463	64904.1974	667232.8143	602.221	-1.0738	238.367	-0.451	223.9376	0.089611	505.2608	-1.1904	500.2118	55578.6875	408.4647	-1.0774	481.3557	-1.1324	2598910	-1.2484	202.278	54.2856	54.0163	88.1139	84.523	9692.5303	73.0762	0.16501	81.2783	591876
020	2019-01-24t0845	1548341368.4	larva	38.0214	-25.9999	-162.0012	719.5017	48.6849	28815.0444	90878.3906	955913.5888	1269.98	-0.083862	287.061	-0.19503	251.0858	0.16424	986.5631	-0.0070259	970.9968	150944.1562	600.4705	-0.43411	876.6604	-0.036447	4372230	-0.93427	238.393	52.2023	51.8155	88.6612	85.1241	13565.1699	71.8492	0.042854	81.0483	795093
020	2019-01-24t1245	1548355768.09	larva	42.0213	-22	-158.0013	881.4831	50.636	36240.0339	114163.1365	1238581.432	1387.99	-0.17684	321.907	-0.14688	245.714	-0.23779	1167.4296	0.13332	1153.5819	224146.4844	728.6805	-0.18765	1073.0651	0.24454	6157750	-0.64776	145.139	54.0541	53.8803	87.1689	85.8485	16736.4336	73.7212	-0.0059763	82.4488	1034000
020	2019-01-24t1645	1548370170.09	larva	46.0218	-17.9995	-154.0007	875.2737	56.1666	35206.1372	110902.2322	1265928.9048	916.442	-1.2475	274.064	-1.2792	242.9924	-0.55423	784.162	-1.2957	773.9876	145854.125	553.9774	-1.4615	733.4052	-1.2554	5095390	-1.3883	256.626	52.0101	51.7425	86.7857	83.9745	16142.1455	71.308	-0.13132	80.321	966971
020	2019-01-24t2045	1548384569.77	larva	50.0217	-13.9996	-150.0008	813.8142	52.3446	34111.2508	107447.5422	1204723.5476	1647.94	-0.3413	321.212	-0.98484	245.5382	-0.7663	1339.8673	-0.1325	1324.0851	241176.125	759.2878	-0.82301	1191.7548	-0.14547	5778600	-1.5228	251.905	56.6394	56.3426	89.9238	87.4592	16186.2783	75.681	-0.044088	83.8279	1018940
020	2019-01-25t0045	1548398968.04	larva	54.0213	-10	-146.0013	902.099	60.0559	41356.3388	130293.963	1603906.1826	2774.96	1.0575	426.608	0.16678	265.7973	-0.68902	1887.9045	0.87722	1835.7182	411563.1875	1078.2857	0.30048	1584.8987	0.68899	9270200	-0.81767	231.933	55.8848	55.5709	91.1125	88.2309	19862.5352	75.4531	-0.075794	84.7922	1214380
020	2019-01-25t0445	1548413367.45	larva	58.0211	-6.0002	-142.0014	988.9434	59.8377	47460.9604	149426.9949	1933821.8787	1625.45	-0.84038	466.254	0.38151	358.4806	0.42861	1435.3302	-0.5418	1422.0758	358832.5625	1130.5817	0.19688	1364.9114	-0.25284	11623700	-0.48921	205.245	55.931	55.6174	89.4173	87.3513	22354.3164	74.9523	-0.10591	83.5212	1394360
020	2019-01-25t0845	1548427767.98	larva	62.0212	-2.0001	-138.0013	1093.968	60.6618	55077.4809	173380.8525	2354907.7599	3428.81	1.4165	472.426	0.15204	237.7986	-1.4093	2397.1809	1.3662	2303.0142	692785.3125	1412.7159	1.1054	2048.6948	1.3687	13652200	-0.2597	119.897	54.5825	54.1688	88.4004	86.7637	25547.709	73.7041	-0.15622	83.344	1577320
020	2019-01-25t1245	1548442168.36	adult	66.0213	2.0001	-134.0012	1146.5728	65.6069	60940.766	191896.4095	2730471.371	2675.75	0.18521	478.66	-0.043112	227.0839	-1.6643	2218.8672	0.70612	2181.0135	710037.5	1407.5338	0.79168	1979.0425	0.90891	15282200	-0.13013	162.047	55.047	54.8631	88.133	86.0385	28202.5488	74.1785	-0.15013	82.9831	1757490
020	2019-01-25t1645	1548456568.7	adult	70.0214	6.0001	-130.0011	1197.9683	67.1595	62644.2279	197171.2674	2868079.2107	3782.32	1.4363	538.525	0.48733	304.2264	-0.76496	2894.4688	1.933	2785.3738	952280.1875	1686.1429	1.6788	2545.2245	2.1673	17683000	0.22535	380.393	53.4534	53.1099	89.2572	86.4654	29365.6094	73.8561	-0.17201	83.2479	1755200
020	2019-01-25t2045	1548470968.44	adult	74.0214	10.0001	-126.0012	1223.6846	69.7299	70506.7164	221946.64	3451735.3523	3200.93	0.51972	521.276	0.05009	256.678	-1.4442	2610.7847	1.1309	2541.5193	963379.5	1629.8963	1.22	2320.9224	1.367	19205900	0.37225	110.367	54.209	53.9537	87.2458	85.9594	32193.7148	73.6896	-0.19082	82.6085	1997280
020	2019-01-26t0045	1548485369.37	adult	78.0216	14.0003	-122.0009	1273.3892	70.0404	73183.7349	230512.754	3538777.7977	3282.36	0.48552	525.693	-0.069762	312.17	-0.8353	2632.3962	1.0219	2579.7974	1008207.75	1590.0664	0.87774	2328.0298	1.2137	20102000	0.39183	264.764	53.6398	53.3204	88.0337	85.6627	33716.9219	73.0381	-0.228	82.2282	2051130
020	2019-01-26t0445	1548499768.41	adult	82.0214	18.0001	-118.0012	1282.3665	73.5425	72975.7214	229682.6596	3583001.0727	2990.13	0.013258	552.783	0.1177	358.2924	-0.35578	2362.071	0.34854	2350.2744	902311.125	1578.9634	0.69425	2115.0447	0.54354	21103600	0.47831	282.963	55.1382	54.7764	89.4111	86.7354	34155.0312	74.3695	-0.20142	83.1178	2105010
020	2019-01-26t0845	1548514167.95	adult	86.0212	21.9999	-114.0013	1295.7419	75.1728	76483.158	240729.5328	3942936.0429	3098.39	0.064922	576.332	0.28707	309.1121	-0.9611	2464.1587	0.48388	2413.6749	985663.4375	1667.5089	0.93216	2195.9998	0.65204	23015200	0.83171	388.952	55.0597	54.6862	89.8993	87.0626	35959.7148	74.7463	-0.20857	83.607	2198750
020	2019-01-26t1245	1548528568.88	adult	90.0215	26.0002	-110.001	1225.8776	77.7036	77532.8663	244119.2742	4227104.7833	3863.08	0.94634	592.832	0.40014	303.9196	-1.0377	3118.458	1.7871	3047.6438	1262975.5	1819.8798	1.4395	2757.2869	1.9843	23970000	0.98129	136.6	54.0609	53.7817	87.9312	86.2839	35612.1367	73.7166	-0.26426	82.7356	2185850
020	2019-01-26t1645	1548542969.61	adult	94.0217	30.0004	-106.0008	1263.2252	75.9701	77525.9958	244080.0188	4107595.4135	2419.34	-0.8762	607.877	0.5199	426.465	0.28749	2141.1379	-0.25757	2123.0085	867160.875	1549.7618	0.38263	2008.3997	0.081315	24600200	1.0845	147.895	56.1169	55.8299	89.4153	87.922	36213.1875	75.4879	-0.22794	84.8145	2271000
020	2019-01-26t2045	1548557369.35	adult	98.0216	34.0003	-102.0009	1161.193	79.4734	71827.2565	226239.9429	3822462.2228	2835.79	-0.39334	607.527	0.48821	399.3106	-0.015309	2371.4395	0.20421	2332.9116	889289.75	1569.3088	0.43905	2156.0475	0.42482	22767100	0.61021	132.896	56.6587	56.2245	90.1395	88.4577	33802.293	76.5086	-0.21771	85.3955	2123280
020	2019-01-27t0045	1548571770.42	adult	102.0219	38.0006	-98.0006	1128.0502	79.8143	75112.0412	236724.0008	4204562.9118	2576.39	-0.74	500.816	-0.68686	296.983	-1.0976	1954.5118	-0.67617	1893.527	766168.625	1374.9537	-0.28369	1763.6291	-0.56294	19602500	-0.16381	198.447	56.2564	55.8949	90.7949	89.1555	35591.6016	76.2525	-0.25137	85.6034	2201930
020	2019-01-27t0445	1548586169.5	adult	106.0217	42.0004	-94.0009	1130.0432	79.029	71391.6477	224884.2684	3860603.4367	2524.57	-0.82299	507.088	-0.60287	304.9747	-0.99058	2073.3789	-0.43649	2042.7756	773370.375	1383.5587	-0.24193	1849.6636	-0.35567	18886000	-0.31633	165.416	56.9403	56.558	92.3779	90.7535	34456.9453	77.7597	-0.22684	86.9863	2120680
020	2019-01-27t0845	1548600569.6	adult	110.0217	46.0004	-90.0008	652.159	87.214	38379.368	122227.7927	1980216.1717	2644.96	-0.68378	582.581	0.23466	242.8695	-1.6194	2368.8589	0.17009	2344.8621	476140.625	1749.4283	1.1036	2246.0326	0.61426	11690600	-2.0071	118.199	58.2524	57.8439	95.5468	93.5181	19204.9062	79.4409	-0.19745	89.2378	1168950
020	2019-01-27t1245	1548614969.93	adult	114.0218	50.0005	-86.0007	1120.9506	78.2804	68773.8304	216586.7247	3659104.1509	3003.05	-0.2457	549.646	-0.087143	314.5048	-0.82443	2377.0098	0.17642	2333.5745	853346.5	1629.5355	0.68192	2148.2477	0.36894	19727900	-0.032453	341.431	58.1358	57.5562	99.6843	96.1143	35786.6562	80.1153	-0.20334	91.0581	2086610
020	2019-01-27t1645	1548629369.57	adult	118.0217	54.0004	-82.0008	1073.1094	78.9116	67727.5257	213501.8704	3628438.6271	3136.77	-0.089281	568.413	0.15211	328.5439	-0.63365	2566.3428	0.5486	2523.444	908485.375	1685.4081	0.89894	2329.1756	0.79493	20086000	0.10077	262.745	60.7106	60.2282	102.7374	99.1366	36369.0391	82.5345	-0.1507	94.4414	2145330
020	2019-01-27t2045	1548643770.88	adult	122.022	58.0008	-78.0005	1117.5339	77.4169	67224.1836	211679.3102	3558371.5232	4512.1	1.5448	620.169	0.74357	308.1279	-0.80956	3394.679	2.1707	3273.9205	1194927	1853.5163	1.5102	2978.5867	2.2995	21770400	0.53125	234.506	58.967	58.2079	108.5457	104.6524	38208.0703	82.3713	-0.18708	97.1736	2069980
020	2019-01-28t0045	1548658169.91	adult	126.0218	62.0005	-74.0007	1131.6541	77.7305	68138.2329	214714.5545	3611901.956	4581	1.5827	601.792	0.59743	294.8976	-0.91026	3319.4941	1.9787	3230.6915	1181739.875	1813.6639	1.395	2902.42	2.0916	21419600	0.49633	376.234	60.2605	59.5841	104.5315	100.4078	37213.2031	82.0516	-0.22983	94.2413	2144850
020	2019-01-28t0445	1548672571.31	adult	130.0222	66.0009	-70.0004	1114.7633	78.6044	66799.1641	210369.1304	3493644.8077	3560.88	0.38491	587.089	0.49514	315.0223	-0.64812	2897.5315	1.1451	2844.2532	1011238.5	1672.1599	0.94168	2536.6126	1.2491	20486500	0.34211	205.885	59.7499	59.2298	105.1438	100.4324	36695.1914	81.7443	-0.27319	94.4505	2084970
020	2019-01-28t0845	1548686970.66	adult	134.022	70.0007	-66.0005	721.143	85.6017	48086.1035	152220.3898	2725157.126	3134.86	-0.090787	546.947	0.13161	329.5735	-0.44585	2321.5867	0.073547	2232.1069	582718.25	1492.6142	0.37384	2039.6142	0.15691	13709800	-1.0064	163.859	60.8118	60.0731	106.4641	102.0394	26722.4844	82.7947	-0.27002	96.1111	1524310
020	2019-01-28t1245	1548701370.35	adult	138.0219	74.0006	-62.0006	1061.2738	76.6657	63571.6071	200245.7717	3296961.0067	3428.53	0.23754	593.809	0.67384	319.481	-0.51775	2918.5063	1.1647	2893.4001	968944.125	1710.9935	1.1652	2648.3373	1.4965	19704400	0.28301	203.073	62.1894	61.5404	110.1435	106.7691	36567.6406	84.6478	-0.23916	98.712	2063630
020	2019-01-28t1645	1548715771.9	adult	142.0223	78.001	-58.0002	1103.6131	77.4963	68986.3199	217304.6555	3718808.9864	3524.04	0.34754	532.203	0.092195	280.1007	-0.91989	2628.9229	0.65709	2572.7628	946412.25	1488.2466	0.46743	2318.1977	0.80428	19157200	0.22795	141.537	60.5503	59.8468	103.3218	100.1631	37195.8633	82.0512	-0.36804	94.3294	2179570
020	2019-01-28t2045	1548730170.78	adult	146.022	82.0007	-54.0005	1116.8154	80.8092	70068.0085	220816.4142	3819867.6503	3989.7	0.83913	531.313	0.13978	254.0468	-1.1788	2905.7715	1.1533	2854.2168	1063512.375	1566.3375	0.7893	2515.7166	1.2448	19427500	0.33239	258.1	62.3966	61.7851	109.2979	104.6254	40003.0469	84.8811	-0.3046	97.4148	2281530
020	2019-01-29t0045	1548744571.12	adult	150.0221	86.0008	-50.0004	1138.0044	81.7787	74998.5538	236333.7383	4242991.7897	3076.53	-0.071405	499.049	-0.13519	225.6503	-1.4675	2529.1011	0.53319	2500.6423	988878.5625	1466.8918	0.51777	2277.8114	0.77988	19506300	0.39846	227.937	61.6973	61.1244	106.773	102.7617	41748.2344	83.7902	-0.38403	96.8966	2411560
020	2019-01-29t0445	1548758971.38	adult	154.0222	90.0009	-46.0003	1084.7066	78.0523	68539.6487	215951.2655	3719797.9606	3655.65	0.53465	547.673	0.42486	299.0421	-0.61059	2609.8027	0.70819	2512.3475	934309.375	1540.626	0.83212	2333.0153	0.93366	19580400	0.46372	200.654	63.2204	62.6647	107.5484	103.6102	38502.3281	85.3125	-0.36974	98.1695	2260260
020	2019-01-29t0845	1548773371.27	adult	158.0222	94.0009	-42.0004	1107.235	77.7981	68077.0877	214465.9407	3633405.2026	2892.26	-0.18148	530.951	0.31359	296.4356	-0.61023	2305.125	0.24698	2264.052	820624.5	1473.1724	0.6778	2077.9004	0.46263	18864700	0.39225	169.874	63.5138	62.8294	108.3792	104.8578	38582.9844	85.6543	-0.39975	98.6119	2256650
020	2019-01-29t1245	1548787775.86	adult	162.0234	98.0021	-37.9991	1037.329	76.5038	66128.7024	208453.6634	3564775.398	3973.76	0.91067	565.283	0.73143	315.1508	-0.36532	2580.885	0.74905	2469.5725	890405.3125	1536.7721	0.96512	2254.9152	0.87719	19501100	0.56032	223.25	62.647	62.1728	106.7061	103.1387	36813.6094	85.6063	-0.44445	98.2102	2161200
020	2019-01-29t1645	1548802172.32	adult	166.0224	102.0012	-34.0001	1036.1148	79.1754	63559.9468	200268.9962	3371434.7731	2844.73	-0.14367	523.258	0.35847	237.7207	-1.2291	1980.2289	-0.18564	1905.8514	657436	1494.2774	0.8982	1805.798	0.020481	17366400	0.25037	196.813	63.2207	62.4309	107.3815	105.0468	35650.6562	86.1741	-0.46614	99.2235	2098230
020	2019-01-29t2045	1548816572.2	adult	170.0224	106.0011	-30.0001	1074.377	79.2115	68035.1197	214410.8896	3725569.9647	2671.7	-0.2675	470.515	-0.13054	273.9778	-0.78404	1870.4419	-0.31007	1779.5625	664006.875	1162.4557	-0.15577	1619.5039	-0.30057	16697200	0.19793	353.745	63.1091	62.485	108.0919	104.5531	38372.6289	87.2553	-0.46842	99.4657	2239550
020	2019-01-30t0045	1548830972.36	adult	174.0225	110.0012	-26.0001	1180.7297	80.2887	73504.8709	231447.7811	3996269.1007	2762.06	-0.13462	420.866	-0.59417	243.4759	-1.1177	1837.5558	-0.30827	1781.6663	705621.4375	1123.2596	-0.21803	1662.711	-0.15026	16135600	0.16539	224.444	64.7176	64.1677	110.4237	106.9272	42402.7031	88.0341	-0.48141	100.8315	2481210
020	2019-01-30t0445	1548845372.5	adult	178.0225	114.0012	-22	1098.8581	81.2859	66125.8473	208242.9737	3550525.747	2895.11	0.041582	467.328	-0.044417	252.2173	-0.99477	1925.8656	-0.10599	1836.009	666349.5	1256.1464	0.31376	1677.2653	-0.057222	16132600	0.22804	186.944	65.7007	64.7245	115.3138	110.8393	39898.5859	91.0286	-0.40973	105.0775	2268050
020	2019-01-30t0845	1548859772.43	adult	182.0225	118.0012	-18	1034.8839	81.7282	65785.4863	207322.9481	3626880.2145	2418.53	-0.38328	421.065	-0.49002	221.9487	-1.346	1811.8555	-0.24073	1775.6277	621466.4375	1186.4383	0.13882	1638.0397	-0.077486	14440800	-0.0011748	293.263	65.8593	64.2828	124.8307	120.741	42816.9219	93.539	-0.35413	110.8845	2258710
020	2019-01-30t1245	1548874172.66	adult	186.0225	122.0012	-14	822.0799	81.4822	52452.495	165725.1611	2832987.1017	1874.94	-0.88731	410.247	-0.55715	233.3043	-1.1963	1474.4548	-0.76327	1454.9319	404000.625	1037.8209	-0.31966	1355.6398	-0.621	11224800	-0.49454	247.902	68.5116	67.0461	123.81	119.2789	33923.9453	96.3095	-0.28999	112.1285	1874550
020	2019-01-30t1645	1548888575.08	adult	190.0232	126.0019	-9.9993	808.9967	85.209	52143.4292	164833.0878	2871596.4245	1522.38	-1.2182	389.611	-0.74088	230.8277	-1.2173	1277.9242	-1.0627	1264.7117	347595.375	943.2026	-0.60405	1173.9181	-0.96963	10585300	-0.55563	255.434	68.6936	67.1496	124.2943	121.3293	33808.0547	97.1051	-0.29786	113.9211	1866340
020	2019-01-30t2045	1548902972.34	adult	194.0224	130.0012	-6.0001	805.2455	84.4912	50798.7654	160489.8607	2751622.8613	1505.54	-1.2075	374.502	-0.86482	233.3406	-1.1744	1247.1766	-1.0811	1234.7776	330501.8125	870.4465	-0.81375	1150.9712	-0.97527	9920180	-0.6197	264.624	68.6892	66.8946	132.0282	128.0732	34987.4609	98.0068	-0.30231	118.0809	1819510
020	2019-01-31t0045	1548917372.23	adult	198.0224	134.0011	-2.0001	751.6648	84.1163	46036.5046	145538.6192	2475596.8393	1516.44	-1.1719	360.863	-0.97833	223.5165	-1.2856	1264.8599	-1.0153	1246.951	304831.2188	857.8835	-0.81265	1154.8832	-0.92661	8671180	-0.79879	223.443	70.1613	68.3142	133.2021	129.2979	32101.709	100.1056	-0.25813	121.0128	1685900
020	2019-01-31t0445	1548931772.96	dead	202.0226	138.0013	2.0001	656.6792	85.7034	39349.4259	124638.0126	2121751.251	1944.88	-0.67773	391.141	-0.59384	263.2789	-0.76422	1333.9431	-0.8489	1303.3607	274792.2812	877.0958	-0.69227	1159.9254	-0.8746	8038730	-0.87633	233.558	72.4154	70.8678	145.799	142.0481	30034.6016	101.258	-0.24759	126.2102	1488280
021	2019-01-22t1645	1548197298.73	egg	-1.9992	-54.0207	-254.0104	164.7193	35.7284	3510.0057	11422.5021	71088.5894	0	1772.7563	0	0.1522	0	-0.23986					0	2.2413	0	1435.4094	0	1.7961	0	0	0				0	-0.50433	0	0
021	2019-01-22t2045	1548211693.29	larva	1.9992	-50.0223	-250.0119	162.1631	30.5695	3192.9563	10188.2721	59792.8711	0	1.4656	0	-0.31191	0	-0.56267					0	0.65129	0	2.0567	0	1.1396	0	0	0				0	-0.60199	0	0
021	2019-01-23t0045	1548226093.5	larva	5.9993	-46.0222	-246.0118	153.7579	30.6239	3011.6686	9628.8713	56327.5541	0	0.029342	0	-0.77579	0	-0.88567					0	-0.30102	0	-0.044517	0	0.56386	0	0	0				0	-0.70357	0	0
021	2019-01-23t0445	1548240493.41	larva	9.9993	-42.0222	-242.0118	153.8557	30.3138	2985.0932	9541.8325	55249.9095	0	-0.5944	0	-1.2388	0	-1.2089					0	-0.99428	0	-0.85139	0	0.051372	0	0	0				0	-0.80943	0	0
021	2019-01-23t0845	1548254893.31	larva	13.9992	-38.0223	-238.0119	281.551	33.4883	6970.3572	22036.7907	153773.5909	321.938	0.029726	172.344	0.86523	171.4105	0.89172	289.2215	0.85128	285.1893	10990.416	251.6686	0.51872	276.5761	0.36197	647669	-0.10081	269.524	50.4631	50.1311	92.2105	82.2539	3503.9993	69.9919	0.45806	78.0753	189640
021	2019-01-23t1245	1548269354.79	larva	18.0163	-34.0052	-233.9948	465.1385	40.4867	15191.3718	47963.5495	424420.9098	457.23	-0.053695	165.228	0.29724	132.1388	0.023189	395.0403	0.43479	391.3705	31998.2617	323.5881	0.40269	373.8332	0.24687	1336040	-0.22925	118.949	53.2374	53.0016	87.1525	84.8833	7059.3564	72.7507	0.44925	81.582	430478
021	2019-01-23t1645	1548283753.39	larva	22.0159	-30.0056	-229.9952	484.7724	38.8148	14995.1966	47294.6952	396188.7798	423.812	-0.54983	188.052	0.17745	178.4366	0.37277	387.1527	-0.32854	383.9845	30972.2188	323.5836	-0.18843	368.4065	-0.34879	1503480	-0.57533	113.503	54.5913	54.1424	88.0085	85.9829	7040.6777	73.6097	0.40186	82.4672	436458
021	2019-01-23t2045	1548298151.3	larva	26.0154	-26.0061	-225.9958	600.3637	42.8288	20653.1233	65128.7985	605153.6149	681.121	-0.29119	245.141	0.56539	211.9716	0.54381	582.5177	-0.024922	576.5259	64076.9492	456.1959	0.15079	537.6346	-0.055173	2689930	-0.47776	245.209	54.0483	53.7774	88.6878	85.3875	9755.6611	73.6003	0.33282	82.5438	593072
021	2019-01-24t0045	1548312551.71	larva	30.0155	-22.006	-221.9957	504.1533	40.1884	16517.2533	52114.9447	450951.8278	865.401	-0.23398	326.022	1.3012	312.636	1.6859	747.3397	0.094412	737.9462	65765.8906	574.3281	0.35849	687.6721	0.10889	2865400	-0.7911	269.06	55.0659	54.7498	91.3207	87.9327	8036.2241	74.1975	0.27256	83.9146	483974
021	2019-01-24t0445	1548326951.77	larva	34.0155	-18.006	-217.9956	723.1406	43.2364	25591.2424	80600.2171	762220.9218	1196.05	0.10177	371.478	1.5093	347.6004	1.8831	956.8628	0.34482	931.4243	130133.3359	724.0445	0.72201	875.2942	0.39387	5042440	-0.32838	218.863	53.2881	53.0008	87.2067	84.3978	11860.1113	72.5626	0.15254	81.3753	723332
021	2019-01-24t0845	1548341372.93	larva	38.0214	-14.0001	-213.9898	802.6082	47.6594	31370.7937	98780.7452	1028495.7945	1179.92	-0.25114	299.84	-0.0071252	234.8793	-0.071984	959.129	-0.093206	939.4941	159215.4219	674.3906	-0.033506	877.3011	-0.034117	4976740	-0.71588	111.411	55.0045	54.8852	86.5363	85.3951	14365.0195	73.6421	0.088871	81.9861	912965
021	2019-01-24t1245	1548355772.62	larva	42.0213	-10.0002	-209.9898	906.4696	53.9214	40268.7239	126790.6297	1515301.175	1630.82	0.24792	316.604	-0.22508	254.7582	-0.10461	1193.125	0.20861	1167.8439	252942.5	701.3866	-0.32859	934.5904	-0.23058	6711060	-0.45647	119.485	54.8821	54.5845	88.4875	86.8718	18759.3477	74.2657	0.0089371	83.2274	1163340
021	2019-01-24t1645	1548370174.76	larva	46.0219	-5.9996	-205.9893	1028.7869	55.0542	47518.0385	149597.6164	1858648.1296	1612.17	-0.11305	400.365	0.57278	327.1448	0.68595	1286.0715	0.083536	1263.1171	321517.875	946.2686	0.46866	1169.8975	0.15273	10009100	0.21707	209.073	53.3937	53.197	85.7183	84.0528	21429.5742	71.9895	-0.11168	80.7274	1334840
021	2019-01-24t2045	1548384574.29	larva	50.0217	-1.9998	-201.9894	1017.4076	64.3759	55046.3413	173443.0627	2483312.1606	2729.16	1.3196	450.244	0.88789	326.8744	0.42452	1945.8091	1.4338	1843.9679	562338.8125	1187.8911	1.1986	1597.1245	1.096	12977400	0.71151	237.84	53.6815	53.3976	87.1603	84.1929	25189.3242	72.616	-0.13665	81.4997	1547260
021	2019-01-25t0045	1548398972.54	adult	54.0213	1.9998	-197.9899	1059.639	66.1092	58562.7469	184444.0629	2737337.8344	3112.65	1.5512	531.128	1.659	363.7468	0.72214	2245.7153	1.7508	2184.1196	689434.625	1383.163	1.6869	1906.19	1.6317	16260500	1.2585	269.193	53.144	52.7931	85.8255	83.9355	26348.4141	72.0554	-0.18242	80.5109	1627000
021	2019-01-25t0445	1548413371.9	adult	58.0211	5.9996	-193.99	1197.6537	64.8391	66139.1489	208314.3752	3041931.7744	2601.03	0.52924	444.292	0.07488	300.7731	-0.38244	1878.5867	0.48502	1815.1385	651869.5625	1092.2442	0.028023	1589.9791	0.38465	15378700	0.58591	209.926	54.0929	53.851	86.7941	85.0553	30117.5352	73.031	-0.1679	81.4692	1872370
021	2019-01-25t0845	1548427772.44	adult	62.0212	9.9997	-189.9899	1127.6438	69.7861	64901.4835	204380.1535	3164036.4136	3790.66	1.9079	550.188	1.2098	402.7485	0.83906	2335.7522	1.2285	2195.3843	794155.75	1346.1425	0.82023	1867.3051	0.86971	18670100	1.1342	228.936	52.4164	52.0639	86.7367	84.219	29490.4688	72.1903	-0.20592	81.0894	1778700
021	2019-01-25t1245	1548442172.82	adult	66.0213	13.9998	-185.9898	1072.5671	76.2885	65882.0354	207561.2921	3474367.7608	3621.74	1.4357	542.04	0.79591	409.6296	0.74221	2108.8853	0.46586	1909.5533	725456.5	1264.0562	0.19221	1695.0817	0.14644	18635900	0.77842	228.269	52.3201	52.0178	87.3422	84.6771	30045.7188	71.7585	-0.23034	81.0403	1798820
021	2019-01-25t1645	1548456573.16	adult	70.0214	17.9999	-181.9897	1269.3208	77.7624	75573.5267	237880.1303	3929033.2645	2975.49	0.39306	491.876	-0.1136	350.346	-0.17741	2040.6945	0.10481	1923.8851	806074.3125	1199.3753	-0.31001	1614.802	-0.27989	19413400	0.68426	225.805	54.3189	53.9915	87.7958	85.6934	34679.3281	73.7925	-0.17412	82.4145	2143860
021	2019-01-25t2045	1548470972.85	adult	74.0213	21.9998	-177.9898	1216.693	70.8382	70310.8067	221361.4597	3482750.9003	3716.78	1.1749	498.088	-0.24063	320.7874	-0.65442	2275.2664	0.42363	2126.8784	837298	1254.108	-0.28441	1770.7676	-0.054688	18303700	0.13733	366.497	54.7372	54.3808	89.7041	87.4012	33011.1211	74.4161	-0.16665	83.4902	2011480
021	2019-01-26t0045	1548485373.76	adult	78.0216	26.0001	-173.9895	1173.2883	75.8093	72814.6718	229358.8651	3853748.5097	3262.47	0.46061	503.109	-0.3455	367.0106	-0.18091	2261.1218	0.24844	2229.5999	861487.375	1205.7566	-0.63304	1811.8561	-0.10105	19132200	0.14328	261.708	54.6348	54.2623	88.6687	86.7169	33782.7852	74.2214	-0.18863	83.4604	2077650
021	2019-01-26t0445	1548499772.76	adult	82.0213	29.9998	-169.9898	1157.0946	76.4551	73827.8988	232570.9276	3986914.7645	3265.4	0.35477	550.447	0.089898	401.1972	0.14131	2331.5027	0.28535	2258.1564	899960.0625	1360.8531	-0.14981	1931.5073	0.08121	21193300	0.501	286.187	52.9969	52.7322	86.7636	84.3635	33490.7344	71.8258	-0.28601	80.9998	2040490
021	2019-01-26t0845	1548514172.29	adult	86.0212	33.9997	-165.9899	1235.2052	71.591	71888.439	226281.3909	3578198.7297	2717.41	-0.40511	470.783	-0.94036	385.2761	-0.10138	1687.8676	-1.116	1614.9057	634638.1875	1071.5148	-1.3442	1398.6915	-1.341	17687800	-0.50145	108.454	54.7945	54.4624	87.2777	85.8904	32816.4219	74.0986	-0.23012	82.6703	2058680
021	2019-01-26t1245	1548528573.29	adult	90.0215	38	-161.9897	1197.8161	77.9858	74628.1983	234984.1614	4026687.7843	3458.61	0.44816	486.455	-0.81193	319.5642	-0.86491	2218.3755	-0.069641	2115.0051	865166.4375	1221.1513	-0.82333	1761.8515	-0.49298	18934800	-0.26881	326.767	52.8692	52.5873	86.487	83.6545	33729.9141	71.8174	-0.32756	80.3143	2057880
021	2019-01-26t1645	1548542974.03	adult	94.0217	42.0002	-157.9895	1158.1979	78.0145	73882.807	232789.1314	3967710.287	3499.22	0.45683	485.115	-0.85512	363.6309	-0.39463	2133.2161	-0.27398	1999.519	823421.4375	1169.7779	-1.0418	1728.4471	-0.6143	18700700	-0.37199	329.975	55.0517	54.7158	88.3253	85.9526	34093.5703	74.0512	-0.27595	82.2999	2122190
021	2019-01-26t2045	1548557373.75	adult	98.0216	46.0001	-153.9895	1225.8307	74.5256	74617.2103	234957.4606	3922233.5212	3743.54	0.73303	516.813	-0.5139	346.1936	-0.58468	2272.8706	-0.00089677	2139.8691	886419.5	1305.5318	-0.54311	1818.3887	-0.41405	20134500	-0.036942	127.561	56.2103	55.8967	89.0424	87.4005	34726.5352	75.6205	-0.24748	84.0013	2189900
021	2019-01-27t0045	1548571774.87	adult	102.0219	50.0004	-149.9892	1196.6121	74.6485	74232.8691	233743.4828	3925114.4432	4015.36	1.056	560.433	-0.03548	340.5243	-0.6346	2493.821	0.4496	2302.3276	967602.5625	1503.5271	0.19177	2025.6382	0.087275	21702800	0.35008	198.766	57.2096	56.8247	91.1426	89.2891	35363.3359	76.9402	-0.22825	85.9866	2215440
021	2019-01-27t0445	1548586173.92	adult	106.0216	54.0001	-145.9895	1186.5644	78.2319	76474.0979	240889.0376	4172038.8013	3506.39	0.4066	566.233	0.03763	327.2518	-0.75455	2426.2529	0.29948	2328.9578	968074.9375	1528.2971	0.28889	2059.2446	0.16222	22574600	0.57975	301.201	56.2914	56.0044	92.6191	88.8981	36955.0391	75.7972	-0.29306	85.004	2244220
021	2019-01-27t0845	1548600574.05	adult	110.0217	58.0002	-141.9894	1338.9428	76.0128	80425.8253	253179.2546	4190386.9924	3477.2	0.35624	563.132	0.025601	349.2383	-0.49212	2289.6807	0.0059201	2149.5178	961665.875	1499.119	0.19491	1918.962	-0.18681	23652100	0.86544	187.214	55.781	55.4187	91.2565	89.3863	38327.7305	76.3046	-0.3037	85.7682	2342860
021	2019-01-27t1245	1548614974.37	adult	114.0218	62.0003	-137.9894	1247.3257	80.4686	80296.6411	252875.0337	4492946.417	3528.76	0.40532	512.829	-0.48033	314.8173	-0.8211	2206.1628	-0.1738	2033.4358	924382.25	1313.3357	-0.45278	1788.0852	-0.5014	21475200	0.3801	241.778	57.3082	56.942	92.4044	90.4191	38717.4219	77.2686	-0.30024	86.6423	2399840
021	2019-01-27t1645	1548629374.09	adult	118.0217	66.0002	-133.9894	1200.8528	81.6013	77547.4439	244310.5542	4240627.7336	3545.45	0.40878	539.426	-0.15562	349.0507	-0.4142	2175.0264	-0.24033	2020.2686	880885.6875	1390.6249	-0.14602	1804.6344	-0.45116	21807400	0.49833	141.841	58.2328	57.9441	93.0985	91.3224	37704.8945	77.9056	-0.30912	87.1867	2354180
021	2019-01-27t2045	1548643775.31	adult	122.022	70.0005	-129.9891	1274.6822	75.3367	78040.6109	245695.7076	4109070.5452	3136.79	-0.095844	549.887	0.0015302	360.1102	-0.24894	2073.9875	-0.43763	1961.313	846186.9375	1399.0224	-0.081564	1792.8882	-0.46342	22394200	0.67162	344.139	58.7148	58.3353	96.5972	93.1798	39411.6719	79.422	-0.28863	89.0133	2391160
021	2019-01-28t0045	1548658174.39	adult	126.0218	74.0003	-125.9894	1283.053	77.7017	79409.8489	249966.1793	4241752.813	4099.03	1.0217	553.729	0.092638	379.2707	0.0073596	2386.1707	0.17758	2267.8984	990260.8125	1388.3354	-0.078117	1901.7208	-0.19381	22941600	0.82926	392.894	56.1046	55.6744	95.5319	92.1818	39645.7422	78.0645	-0.368	88.5776	2324470
021	2019-01-28t0445	1548672575.82	adult	130.0222	78.0007	-121.989	1228.5595	77.6968	76509.3021	240908.7224	4110887.9439	2901.97	-0.36214	545.884	0.064497	348.4776	-0.28141	2043.8417	-0.46274	1967.0464	817536.6875	1405.4714	0.026914	1800.9173	-0.39808	21796600	0.62042	242.624	57.7854	57.4481	95.1448	92.7304	38057.9297	78.36	-0.39131	88.4607	2307310
021	2019-01-28t0845	1548686975.14	adult	134.022	82.0005	-117.9891	1201.3417	82.0666	75667.5355	238295.8335	4158274.6331	2939.97	-0.30595	551.646	0.1805	368.5538	-0.015784	2128.0051	-0.28236	2070.6523	840562	1411.6472	0.098273	1888.5947	-0.17485	21775100	0.65718	240.312	56.6434	56.1344	94.6405	92.1661	37383.0039	77.6874	-0.44964	88.0786	2235890
021	2019-01-28t1245	1548701375.01	adult	138.0219	86.0004	-113.9892	1292.7577	77.2639	79403.3904	249972.5336	4217762.1257	3104.55	-0.11108	541.998	0.13686	350.3558	-0.17535	2090.5142	-0.32279	1989.1044	867563.375	1352.0882	-0.049296	1787.201	-0.36253	22457700	0.83457	329.804	60.6841	60.2745	98.9425	96.2012	41061.125	81.8163	-0.33956	92.1345	2514450
021	2019-01-28t1645	1548715776.37	adult	142.0223	90.0008	-109.9888	1362.911	77.9076	85604.2411	269567.4662	4597043.2337	3138.74	-0.057195	522.192	-0.011259	280.5086	-0.91535	2024.741	-0.40498	1928.7017	905059.1875	1345.7197	-0.013007	1765.2569	-0.37089	23324200	1.0393	246.928	60.6065	60.0289	99.2969	96.4175	44385.6914	82.2436	-0.36116	92.2199	2707050
021	2019-01-28t2045	1548730175.27	adult	146.022	94.0005	-105.9891	1244.4013	75.078	75910.347	239029.4839	3973180.5567	2539.04	-0.65154	549.202	0.32429	357.2989	-0.023551	1958.9214	-0.47813	1913.0593	777691.8125	1364.4937	0.11049	1754.6557	-0.35087	21764900	0.77536	150.458	61.402	60.8505	102.0176	99.6024	40500.9688	83.4174	-0.35746	94.5005	2433360
021	2019-01-29t0045	1548744575.74	adult	150.0221	98.0006	-101.989	1224.4354	76.6177	74756.859	235429.0645	3887418.066	3125.31	-0.022245	537.729	0.26341	359.5559	0.037269	2023.887	-0.32184	1929.2047	791339.8125	1314.7293	0.0065436	1745.1595	-0.32442	20981700	0.6711	130.439	62.6679	62.0422	103.2434	100.8662	40368.1797	84.4216	-0.36103	96.2416	2445240
021	2019-01-29t0445	1548758976.02	adult	154.0222	102.0007	-97.9889	1212.8524	77.6434	77855.7251	245354.4154	4229337.0958	2265.77	-0.84299	491.922	-0.14972	275.8643	-0.87229	1761.9409	-0.70894	1718.9887	715348	1256.425	-0.12275	1595.6706	-0.58145	19971100	0.53428	175.647	62.4462	61.9203	103.856	100.8571	42165.5547	84.4936	-0.39981	95.6266	2535190
021	2019-01-29t0845	1548773375.85	adult	158.0222	106.0007	-93.9889	677.1485	130.4704	58733.7263	187739.3918	4546898.8311	2289.54	-0.77314	485.612	-0.15512	255.2901	-1.0779	1839.3083	-0.52556	1805.0963	560989.0625	1306.1827	0.1152	1706.369	-0.29814	14811200	-0.32723	240.821	62.071	61.3412	107.7245	104.2052	32855.9648	84.3843	-0.44673	98.314	1893170
021	2019-01-29t1245	1548787780.56	adult	162.0235	110.002	-89.9876	1256.2953	75.4107	75788.3363	238636.1791	3926453.0462	2270.9	-0.74565	464.241	-0.31582	251.8354	-1.0898	1837.4186	-0.47477	1811.2484	727617.75	1210.9054	-0.13501	1662.8223	-0.3308	18374700	0.3636	167.957	59.3595	58.5368	104.8986	102.0367	41539.8281	83.2991	-0.53043	97.2616	2349450
021	2019-01-29t1645	1548802176.89	adult	166.0225	114.001	-85.9887	1162.7241	76.3538	72042.3624	226945.4137	3815861.2317	2688.96	-0.29505	434.575	-0.56615	235.9434	-1.2496	1717.5312	-0.6163	1622.8722	645791.75	1125.3832	-0.35383	1483.3598	-0.63907	16340000	0.072725	255.582	63.936	63.0202	110.1589	106.8655	41419.75	87.4995	-0.41647	101.0702	2403990
021	2019-01-29t2045	1548816576.81	adult	170.0224	118.0009	-81.9887	1172.9165	78.5582	69804.0245	219840.4527	3581459.1089	2546.15	-0.38932	439.468	-0.456	249.9932	-1.0634	1718.3636	-0.5593	1656.0034	627202.75	1124.998	-0.28358	1529.5223	-0.48509	16023900	0.082402	300.503	65.3391	64.5142	112.2888	109.1748	40985.4141	89.3546	-0.38933	103.5131	2382390
021	2019-01-30t0045	1548830976.93	adult	174.0225	122.001	-77.9886	1252.9362	76.5261	75732.972	238494.4171	3953133.6607	1954.35	-0.92004	397.654	-0.83924	227.2414	-1.3086	1517.5409	-0.83467	1481.0328	600946.1875	1049.5191	-0.47151	1399.9765	-0.69211	15733200	0.096701	177.909	63.447	62.3896	111.779	109.457	44264.4727	88.4629	-0.46521	102.969	2510280
021	2019-01-30t0445	1548845377.2	adult	178.0226	126.0011	-73.9886	1218.9647	76.2187	72701.8864	228882.6656	3759602.1298	2089.97	-0.74613	380.88	-0.96514	220.9656	-1.3662	1439.3524	-0.91285	1375.8005	546953.9375	985.4721	-0.6255	1291.5948	-0.85988	14461300	-0.05675	148.69	63.7014	62.6463	112.3402	110.4378	42689.2812	88.3913	-0.5095	103.3537	2418620
021	2019-01-30t0845	1548859777	adult	182.0225	130.001	-69.9886	1217.6238	78.1826	73811.9941	232369.3617	3887966.5955	2484.99	-0.31713	380.185	-0.93057	229.2735	-1.2578	1560.7542	-0.66508	1501.4122	602451.125	982.8677	-0.57731	1320.0174	-0.75104	14646600	0.034129	298.542	64.6935	63.6383	113.742	110.4329	43904.4219	89.3368	-0.51223	104.4082	2492320
021	2019-01-30t1245	1548874177.35	adult	186.0226	134.0011	-65.9885	1167.2182	79.0807	73625.6109	232015.001	3898514.2206	2050.07	-0.71076	365.937	-1.0397	224.417	-1.3045	1537.8516	-0.65451	1485.8486	592072.875	923.1597	-0.72801	1339.5885	-0.65549	14054500	-0.00759	185.151	64.4379	63.3672	115.0051	112.4951	44276.9648	90.2452	-0.51788	105.7632	2474870
021	2019-01-30t1645	1548888579.71	adult	190.0233	138.0017	-61.9879	1162.2697	74.9201	69212.342	217976.0553	3503163.8969	2319.64	-0.39811	392.854	-0.70517	237.8488	-1.1307	1652.4375	-0.40706	1580.6083	598182.375	1012.2323	-0.35458	1422.7303	-0.42421	14201300	0.072757	184.375	66.2098	65.1492	116.4611	113.8608	42158.9219	91.3978	-0.51224	106.7838	2393420
021	2019-01-30t2045	1548902976.94	adult	194.0225	142.001	-57.9886	1224.7492	75.9283	75104.654	236490.3385	3926625.5124	1978.86	-0.71165	343.696	-1.208	225.2928	-1.2748	1383.0934	-0.83785	1337.6653	543555.6875	833.7402	-0.94834	1198.8949	-0.86823	13474900	0.0027503	278.883	63.7824	62.8391	114.3178	110.6953	44926.8828	88.6854	-0.65332	104.1026	2500650
021	2019-01-31t0045	1548917376.87	adult	198.0225	146.001	-53.9887	1169.2776	77.1965	75142.3711	236728.321	4083250.5735	1906.05	-0.75466	324.287	-1.3903	219.2048	-1.34	1320.601	-0.91312	1285.8958	517675.5625	765.0176	-1.1587	1105.7876	-1.0387	12705900	-0.082802	261.912	64.6561	63.5175	115.3212	112.2771	45205.9141	90.0055	-0.64212	105.8604	2533290
021	2019-01-31t0445	1548931777.59	adult	202.0227	150.0012	-49.9885	1131.9799	76.9305	70570.9189	222271.3418	3791728.9744	2003.79	-0.61326	320.971	-1.3933	231.7467	-1.1672	1303.223	-0.90663	1242.823	480889.3125	719.2313	-1.2905	1064.2965	-1.098	11817800	-0.19554	276.245	64.7511	63.5752	115.2978	112.9335	42544.8945	90.0618	-0.67951	106.136	2384070
021	2019-01-31t0845	1548946176.36	adult	206.0223	154.0008	-45.9888	1149.5295	76.8957	72504.1726	228419.7885	3883414.4173	2083.39	-0.4858	301.878	-1.5792	219.0792	-1.3175	1328.0928	-0.82193	1275.3831	503347.1562	699.9046	-1.3239	1084.0045	-1.013	11419700	-0.22004	303.325	65.1713	63.8772	119.7455	116.4072	45383.5312	91.4927	-0.66424	109.4728	2465360
021	2019-01-31t1245	1548960578.16	adult	210.0228	158.0013	-41.9883	1155.62	77.7247	73549.5064	231673.3701	3994236.9391	1910.89	-0.64345	284.649	-1.7515	210.4194	-1.4189	1248.3032	-0.94143	1197.467	479348.4375	666.8218	-1.4192	1017.724	-1.1398	10921400	-0.27315	254.641	65.1597	63.9809	120.1791	117.713	46148.7656	91.843	-0.6915	110.4756	2500050
021	2019-01-31t1645	1548974937.06	adult	214.0114	161.9899	-37.9997	739.8075	86.2113	48631.0578	154116.4601	2710350.842	1703.03	-0.85125	301.164	-1.5321	225.1763	-1.2124	1195.5092	-1.0147	1143.9109	303659.3125	687.6983	-1.3057	1037.9783	-1.0578	7636310	-0.86225	168.415	67.1879	66.0435	118.3951	115.5526	30072.3672	93.24	-0.67759	109.2394	1703620
021	2019-01-31t2045	1548989339.28	adult	218.012	165.9905	-33.9991	1139.9151	80.7934	69206.0874	217987.1406	3643010.4864	1518.36	-1.0422	282.731	-1.732	216.1862	-1.3248	1121.2278	-1.1383	1102.7999	405884.4375	608.3216	-1.6027	951.4614	-1.2503	10218800	-0.33935	166.6	66.2199	64.4412	127.0359	124.9951	45986.9922	95.6227	-0.62258	117.472	2393380
021	2019-02-01t0045	1549003735.88	adult	222.0111	169.9896	-30	1105.1765	78.0918	69571.8699	219228.8676	3694545.3265	1677.39	-0.82225	277.432	-1.7803	216.5146	-1.314	1171.7279	-1.0026	1150.8091	425337.25	568.2097	-1.7512	950.2478	-1.2282	10067400	-0.33852	173.324	66.5638	64.6145	130.3226	128.1716	47307.1172	97.935	-0.56835	120.4861	2415470
021	2019-02-01t0445	1549018135.76	adult	226.011	173.9895	-26.0001	774.7988	79.1275	51918.844	164420.0362	2887167.4437	1799.36	-0.63867	271.573	-1.8389	212.3779	-1.3671	1154.1252	-1.0116	1123.7054	312767.9375	500.5575	-2.0279	906.5214	-1.3231	7350940	-0.86408	171.529	64.7183	63.5689	125.4037	123.7057	33984.3945	89.9902	-0.96296	111.6728	1751790
021	2019-02-01t0845	1549032536.9	adult	230.0114	177.9899	-21.9998	706.551	165.3145	62114.4559	205047.6993	5451930.4079	921.855	-1.7338	268.496	-1.8646	213.7177	-1.3436	669.0004	-2.0999	647.0042	216756.125	504.6008	-2.0024	600.1586	-2.1731	8682070	-0.56786	309.933	66.8018	64.6356	134.9866	131.6423	43735.6562	99.6307	-0.58488	124.2443	2160100
021	2019-02-01t1245	1549046935.97	adult	234.0111	181.9896	-18	597.6135	186.5505	60710.7614	201397.4654	6200597.1056	1619.31	-0.80464	244.667	-2.1617	195.961	-1.5995	760.5037	-1.889	675.5708	239558.6719	470.2164	-2.1515	603.6985	-2.1707	7693550	-0.75742	166.815	67.8205	65.618	134.0658	131.5876	42230.7188	99.7938	-0.62632	124.0725	2132620
021	2019-02-01t1645	1549061335.83	adult	238.0111	185.9896	-14.0001	581.6967	107.0531	42665.5837	136704.9475	2796280.8837	1024.26	-1.583	241.624	-2.1944	195.9841	-1.5988	752.3544	-1.9109	741.6965	167775.0312	466.6898	-2.1658	655.7469	-2.0225	5369620	-1.2573	180.809	72.0318	69.1246	144.059	140.8566	32125.1543	109.6638	-0.20603	133.1567	1600760
021	2019-02-01t2045	1549075735.8	adult	242.0111	189.9896	-10.0001	572.7158	100.9542	40712.7197	130009.8463	2578132.1695	640.463	-2.1128	220.058	-2.4793	183.5357	-1.7875	519.199	-2.5149	515.7177	110070.1875	406.8226	-2.4543	488.574	-2.5621	4649160	-1.4212	163.375	67.012	65.9513	117.801	114.6014	24973.8184	93.3197	-1.0552	108.2151	1415760
021	2019-02-02t0045	1549090136.5	adult	246.0112	193.9897	-5.9999	571.0819	96.7706	37865.4079	120722.2858	2237698.8926	536.395	-2.2729	208.654	-2.6358	180.5274	-1.8372	457.3004	-2.7144	451.935	90088.1875	361.9298	-2.6888	431.3676	-2.7875	4108180	-1.5556	172.929	67.4901	66.4449	118.3517	114.8148	23315.291	94.4915	-1.0681	108.6674	1328810
021	2019-02-02t0445	1549104536.19	adult	250.0112	197.9897	-2	541.1062	90.8036	33536.2853	107088.4953	1822097.1993	471.249	-2.3875	202.583	-2.7243	178.6984	-1.8703	394.7185	-2.9387	390.5444	69075.7422	323.2749	-2.91	371.2494	-3.0496	3544180	-1.7083	148.492	68.1264	66.7415	121.5498	119.5635	21271.2109	95.5522	-1.09	112.5289	1191870
021	2019-02-02t0845	1549118935.93	dead	254.0111	201.9896	2	560.3136	108.5492	39689.2112	127241.6539	2572676.763	420.256	-2.4906	197.363	-2.8056	178.2936	-1.8824	374.9498	-3.0658	371.5484	77239.6562	314.6852	-2.9906	359.0567	-3.171	4053240	-1.6	169.985	69.9833	68.1283	132.848	129.8054	27366.6855	100.7269	-0.88756	121.8814	1437250
022	2019-01-22t1645	1548197303.13	egg	-1.9992	-62.0204	-234.0106	153.8788	36.457	3431.4489	11150.265	72457.7131	0	1772.7566	0	0.1522	0	-0.23986					0	2.2413	0	1435.4097	0	1.7961	0	0	0				0	-0.50433	0	0
022	2019-01-22t2045	1548211697.71	larva	1.9992	-58.0219	-230.0121	164.6208	35.8783	3516.4214	11436.8217	71618.4156	0	1.4656	0	-0.31191	0	-0.56267					0	0.65129	0	2.0567	0	1.1396	0	0	0				0	-0.60199	0	0
022	2019-01-23t0045	1548226097.98	larva	5.9993	-54.0218	-226.012	172.9891	26.5992	3157.8197	10028.2025	53175.8493	0	0.029338	0	-0.77579	0	-0.88567					0	-0.30102	0	-0.044522	0	0.56386	0	0	0				0	-0.70357	0	0
022	2019-01-23t0445	1548240497.84	larva	9.9993	-50.0219	-222.0121	172.9283	26.6293	3165.4463	10054.6965	53460.6103	0	-0.5944	0	-1.2388	0	-1.2089					0	-0.99429	0	-0.85139	0	0.051372	0	0	0				0	-0.80943	0	0
022	2019-01-23t0845	1548254897.68	larva	13.9992	-46.0219	-218.0121	172.9283	26.5967	3165.5081	10056.6531	53461.6829	0	-1.0176	0	-1.7001	0	-1.5322					0	-1.5469	0	-1.3922	0	-0.41089	0	0	0				0	-0.92027	0	0
022	2019-01-23t1245	1548269359.29	larva	18.0164	-42.0048	-213.995	278.9062	23.434	4526.8866	14285.8804	67776.5734	404.473	-0.2031	231.354	1.2808	237.1002	1.5167	367.0991	0.26852	363.8557	9544.5752	326.0854	0.42133	353.5247	0.13485	581855	-0.57082	150.308	65.6604	65.0732	113.5467	111.1006	2952.2146	92.8124	0.85931	105.3486	165136
022	2019-01-23t1645	1548283757.78	larva	22.0159	-38.0052	-209.9954	309.1316	26.7691	6387.1487	20176.1144	110957.1039	728.551	0.22193	288.979	1.6761	287.8945	1.9391	624.5516	0.82018	617.2557	21859.3066	488.4574	0.94684	580.8241	0.69954	1004490	-0.79009	105.67	55.6161	55.4607	88.1502	86.7186	3085.2554	74.6513	0.42399	83.4349	193322
022	2019-01-23t2045	1548298155.73	larva	26.0154	-34.0058	-205.996	448.906	41.1118	14724.913	46587.0134	401158.8478	516.61	-0.67046	185.48	-0.31837	156.0582	-0.26031	452.8062	-0.56694	445.1674	35771.6914	352.6658	-0.51358	424.2254	-0.5653	1456940	-0.98393	108.759	55.3499	55.1642	88.2084	86.3446	6968.4644	74.8022	0.35944	83.6259	434773
022	2019-01-24t0045	1548312556.15	larva	30.0155	-30.0057	-201.9959	394.0437	33.3321	10470.0541	33046.278	236126.6249	888.001	-0.18594	347.426	1.6174	347.5326	2.19	776.9024	0.20468	760.0518	44283.4375	617.1869	0.61689	726.7148	0.27107	1957050	-1.1478	100.4	56.4674	56.3823	88.1302	87.0411	5023.4194	75.2734	0.29747	83.3295	318081
022	2019-01-24t0445	1548326956.22	larva	34.0155	-26.0057	-197.9959	542.8143	39.9005	16621.1642	52388.6748	432192.0554	1087.8	-0.11253	289.544	0.30268	216.8415	-0.013307	851.1362	-0.014599	817.5359	75751.125	608.4267	0.062756	761.6592	-0.046385	2570290	-1.2592	211.174	58.1476	57.9399	91.1192	88.1239	8109.6089	76.4731	0.24755	84.803	516177
022	2019-01-24t0845	1548341377.37	larva	38.0214	-21.9998	-193.99	574.7259	39.1704	18318.2497	57800.3704	480922.9395	1190.36	-0.23175	377.39	1.1332	365.7386	1.8354	933.1078	-0.17495	910.3422	91444.5703	684.633	0.022002	843.6212	-0.15669	3685970	-1.1822	324.779	57.0789	56.7375	92.2762	87.2006	9043.0693	75.8174	0.14471	84.3129	557490
022	2019-01-24t1245	1548355777.08	larva	42.0213	-17.9999	-189.9901	793.7623	46.6386	29926.7136	94254.5471	945580.7838	1559.82	0.12373	347.246	0.22678	237.033	-0.36562	1183.4922	0.18038	1157.9084	188175.2656	850.3528	0.44062	1077.324	0.25915	5498300	-0.87575	125.616	55.3327	55.1693	87.3377	85.7346	13886.6953	74.2484	0.0084624	83.0363	876137
022	2019-01-24t1645	1548370179.23	larva	46.0219	-13.9993	-185.9895	473.38	83.8239	30030.7091	95862.2399	1660245.7351	1068.57	-0.99943	252.636	-1.5935	196.464	-1.2399	818.8278	-1.2004	781.2979	128555.9688	555.9362	-1.4518	725.036	-1.2824	3963850	-1.758	156.923	48.5409	48.2548	81.6663	79.7663	12821.6074	67.7435	-0.23407	76.2643	761607
022	2019-01-24t2045	1548384578.78	larva	50.0218	-9.9994	-181.9896	880.4386	52.8952	39034.5209	122953.1326	1451612.2245	2059.04	0.29021	322.751	-0.96251	226.4074	-1.0464	1229.068	-0.41892	1170.6187	253188	737.8256	-0.92424	1035.3377	-0.62453	6635770	-1.2568	218.718	57.0176	56.8379	89.0463	87.1905	18343.5352	76.197	-0.028504	84.1777	1172280
022	2019-01-25t0045	1548398976.92	larva	54.0212	-5.9999	-177.9901	979.6082	56.9816	48117.4758	151630.6984	1955504.7399	2456.7	0.59217	433.139	0.26003	273.5121	-0.57787	1547.1146	0.045241	1478.4465	391420	1049.3682	0.16898	1343.1916	-0.020213	10932400	-0.32399	111.213	56.8753	56.5903	91.3089	89.8936	23101.1484	77.3379	-0.016641	85.9382	1435530
022	2019-01-25t0445	1548413376.32	larva	58.0211	-2.0001	-173.9903	998.2871	65.4499	55362.5708	174542.1161	2549608.5208	2622	0.55868	444.746	0.081218	268.4743	-0.83638	1887.2284	0.50504	1833.0702	547296.25	1180.9864	0.41889	1647.2863	0.54697	12883000	-0.12865	195.965	54.9227	54.6554	88.6327	86.5798	25703.4863	74.3501	-0.12534	83.1969	1590950
022	2019-01-25t0845	1548427776.87	adult	62.0212	2.0001	-169.9901	1118.5247	65.4956	61038.2305	192193.7435	2806902.6468	3551.95	1.5837	529.177	0.92403	314.8866	-0.35856	2402.3044	1.3777	2277.694	768737.4375	1451.7426	1.2725	2035.0818	1.3313	16904000	0.64362	119.391	55.0823	54.7753	90.2889	88.3371	28892.4609	75.3115	-0.10344	84.6386	1759550
022	2019-01-25t1245	1548442177.27	adult	66.0213	6.0002	-165.99	1102.7894	68.9293	64734.979	204064.9145	3152536.2697	3977.39	1.9058	536.975	0.72886	292.6625	-0.79974	2759.5774	1.8873	2665.6616	935496.75	1576.6325	1.4982	2313.4285	1.8068	18170100	0.65223	252.351	56.0448	55.7965	90.1757	87.3236	30569.5664	75.4001	-0.10965	83.8902	1896440
022	2019-01-25t1645	1548456577.61	adult	70.0214	10.0003	-161.9899	1152.9748	75.0412	69069.6193	217555.2646	3494389.9565	3184.41	0.6632	522.302	0.27834	314.0621	-0.63965	2310.6946	0.68296	2251.874	834160.75	1476.8123	0.82355	1966.6667	0.64558	18839400	0.53203	294.089	54.3658	54.1155	88.6891	86.4215	32016.75	74.1852	-0.16106	83.1755	1960970
022	2019-01-25t2045	1548470977.31	adult	74.0214	14.0002	-157.99	1127.3921	71.8287	67997.6613	214203.1073	3453205.9106	3844.98	1.3377	554.173	0.46254	331.6292	-0.52086	2773.3877	1.4736	2684.5862	987326	1512.4119	0.74968	2350.7738	1.4442	19679200	0.49548	297.712	54.9612	54.7486	88.4373	86.1616	31483.6699	74.0358	-0.1793	82.991	1951730
022	2019-01-26t0045	1548485378.23	adult	78.0216	18.0005	-153.9897	1141.089	73.1342	68906.8369	217060.5549	3520962.1313	3850.37	1.197	520.85	-0.12889	307.3755	-0.89251	2200.2527	0.12164	2061.4899	792091	1337.0272	-0.11699	1786.572	-0.16545	18742300	0.043357	201.422	56.1059	55.8217	92.3262	90.0381	33237.4336	77.0729	-0.09378	86.5589	2018920
022	2019-01-26t0445	1548499777.24	adult	82.0213	22.0002	-149.99	1225.9232	71.1474	72948.7981	229752.8051	3640255.9558	1886.03	-1.3565	419.943	-1.4636	259.7721	-1.4972	1553.2467	-1.3236	1534.3483	593340.25	1100.5683	-1.1571	1422.0137	-1.2022	16003600	-0.81154	156.082	57.4189	57.2184	90.8587	88.846	34708.0273	77.3029	-0.10386	85.8904	2188180
022	2019-01-26t0845	1548514176.75	adult	86.0212	26	-145.9901	1244.5962	76.6015	75916.8061	239044.3026	3964654.0595	2690.63	-0.43815	403.021	-1.7284	247.5526	-1.656	1773.3979	-0.93976	1703.5221	704039	1085.449	-1.291	1555.71	-0.9485	15963700	-0.93289	140.141	57.5737	57.3949	91.4574	89.986	36308.6016	77.2111	-0.12654	86.6253	2280500
022	2019-01-26t1245	1548528577.8	adult	90.0215	30.0003	-141.9899	1183.5313	73.1752	73867.8141	232840.56	3811658.738	2897.18	-0.24335	451.974	-1.2048	256.2842	-1.5638	1940.1771	-0.64352	1837.1495	748908.375	1187.2857	-0.95132	1634.0504	-0.81103	17421800	-0.64444	322.175	57.7947	57.5218	93.0229	90.9305	35906.8477	77.9458	-0.12329	87.1882	2227750
022	2019-01-26t1645	1548542978.6	adult	94.0217	34.0006	-137.9896	1017.7514	73.9919	63027.534	198759.9704	3263125.3354	4719.71	1.9634	570.782	0.10441	311.2644	-0.96312	2705.1455	0.91033	2520.0234	889992.875	1585.1366	0.51524	2206.8152	0.57433	18771300	-0.35456	139.25	59.232	58.8109	96.2995	94.3512	31682.5391	80.2513	-0.068786	90.1981	1947960
022	2019-01-26t2045	1548557378.24	adult	98.0216	38.0005	-133.9897	1153.4331	77.0452	70107.6397	220769.2832	3664228.2166	3105.71	-0.05841	542.228	-0.23315	340.1222	-0.64976	2220.2334	-0.11043	2157.9402	814825.625	1430.2351	-0.078784	1981.4357	-0.0089816	19852100	-0.10636	257.347	59.0383	58.5685	95.3466	93.1796	34992.1953	79.3869	-0.12125	89.1691	2161510
022	2019-01-27t0045	1548571779.41	adult	102.0219	42.0008	-129.9894	1155.6905	74.9812	69283.2406	218201.2789	3529694.7275	5031.49	2.3243	623.744	0.65626	428.7417	0.30345	3021.2341	1.5505	2857.7468	1093686.75	1697.9798	0.91085	2387.9992	0.98653	22576400	0.56383	429.912	57.7239	57.2607	97.7886	94.3152	35399.4688	79.6582	-0.13686	90.1194	2089320
022	2019-01-27t0445	1548586178.49	adult	106.0217	46.0005	-125.9897	1135.2275	75.5094	68015.2344	214212.0798	3499557.6293	3431.23	0.31247	611.754	0.53059	402.245	0.040011	2537.1658	0.53081	2452.972	903231	1633.9596	0.6764	2223.3618	0.56776	21731300	0.37488	229.753	60.7624	60.3268	98.3054	95.5339	34996.7188	81.3053	-0.10721	91.3753	2158460
022	2019-01-27t0845	1548600578.56	adult	110.0217	50.0005	-121.9896	1119.6202	76.516	69770.4031	219779.0704	3695096.5666	3188.12	-0.0050161	581.667	0.22483	404.6586	0.095233	2372.854	0.17837	2323.6287	866091.6875	1522.5789	0.28008	2100.3157	0.25736	21173800	0.27029	217.988	59.7125	59.265	98.2766	95.5611	35870.9453	80.6997	-0.15481	91.5838	2173650
022	2019-01-27t1245	1548614978.89	adult	114.0218	54.0006	-117.9896	1170.9142	71.0163	69410.774	218576.6703	3483621.3299	4129.71	1.1495	582.771	0.26661	384.4372	-0.080633	2723.6099	0.88691	2606.9194	988670.375	1540.7783	0.36341	2257.0827	0.63194	21138900	0.3007	252.492	61.0184	60.619	99.364	96.5932	36069.1367	82.2007	-0.13235	92.3451	2213320
022	2019-01-27t1645	1548629378.67	adult	118.0217	58.0006	-113.9896	1121.6354	76.3447	68910.6815	217077.0443	3624419.3895	3352.36	0.17346	554.908	0.0087398	357.7333	-0.32129	2371.866	0.15652	2286.8154	853871.75	1497.8614	0.23411	2031.3426	0.087403	19953900	0.070263	179.648	60.466	59.9679	98.0892	96.2131	35312.1133	81.9339	-0.17125	91.8625	2174300
022	2019-01-27t2045	1548643779.87	adult	122.0221	62.0009	-109.9893	1230.7763	73.7453	71485.9358	225074.1615	3552666.6229	3468.91	0.30035	531.348	-0.19421	311.3378	-0.77494	2434.4707	0.27433	2352.0763	910492	1498.1868	0.26575	2115.6539	0.28869	19850100	0.09913	212.592	62.5466	62.2129	100.3681	98.3012	37537.6836	83.6858	-0.14182	93.4873	2336610
022	2019-01-28t0045	1548658179	adult	126.0218	66.0007	-105.9895	1089.7749	73.9415	64678.3272	203755.1921	3282127.7614	4357.5	1.3226	557.008	0.12708	284.1343	-1.0273	2807.1387	0.98996	2671.6171	948812.875	1588.0775	0.61367	2355.292	0.84208	18825200	-0.071187	151.159	61.8829	61.2849	103.126	101.1424	34856.5938	84.0531	-0.16047	95.9619	2091460
022	2019-01-28t0445	1548672580.44	adult	130.0222	70.0011	-101.9891	1038.3153	73.3061	64907.6371	204725.7543	3378655.2515	3995.34	0.87748	573.912	0.35742	334.9536	-0.42965	2586.0703	0.55852	2483.7896	876677.875	1616.8109	0.75183	2221.2123	0.54292	19440700	0.11995	160.858	64.1399	63.4829	108.9866	106.5731	36946.4609	87.7908	-0.062151	100.805	2172670
022	2019-01-28t0845	1548686979.7	adult	134.022	74.0009	-97.9893	1178.6591	71.2437	68578.0853	215903.441	3413942.2124	3078.4	-0.15312	517.899	-0.17061	309.8529	-0.66342	2142.9458	-0.25489	2069.9109	769317.5625	1317.8263	-0.22104	1878.4908	-0.19705	18564600	-0.0050126	218.805	63.9836	63.3098	107.8457	105.2342	38716.5977	87.1856	-0.11559	99.1913	2293560
022	2019-01-28t1245	1548701379.6	adult	138.022	78.0008	-93.9894	1171.446	73.6269	67611.9642	212877.7138	3378063.0782	2286.69	-0.99112	427.309	-1.0518	256.198	-1.2196	1601.8457	-1.2007	1553.8056	567053.375	1122.2157	-0.82715	1449.6954	-1.0911	15104500	-0.63846	146.375	66.006	65.2966	109.5435	107.1013	38778.3945	89.4655	-0.068328	102.1328	2333180
022	2019-01-28t1645	1548715780.96	adult	142.0224	82.0012	-89.989	576.6982	144.0418	49676.2781	162654.8989	3983328.8132	2096.09	-1.1524	367.334	-1.6116	222.5982	-1.5605	1482.1001	-1.3589	1411.6213	383863.9375	967.9858	-1.2863	1265.8946	-1.4322	9479780	-1.6564	170.824	64.6119	63.7829	108.4069	106.0684	28077.3926	88.6328	-0.13257	101.2766	1667440
022	2019-01-28t2045	1548730179.9	adult	146.0221	86.0009	-85.9893	983.2372	75.9611	60093.4645	189554.4033	3147994.7077	3347.22	0.17893	413.848	-1.0718	263.8004	-1.0697	1762.9164	-0.81586	1631.8416	553555.75	1068.5669	-0.88473	1443.1209	-1.004	12986500	-0.88826	388.264	67.018	65.79	121.5374	116.4121	38162.75	95.0325	0.061959	110.5071	2103020
022	2019-01-29t0045	1548744580.34	adult	150.0222	90.001	-81.9892	1059.5825	72.074	61792.8833	194654.6512	3066269.9145	2240.36	-0.91409	367.943	-1.4862	245.8376	-1.2407	1433.4799	-1.321	1365.1514	463014	884.1137	-1.4402	1172.0269	-1.5126	11879800	-1.0108	285.904	69.3182	68.2777	119.5741	116.0718	38622.4297	95.0892	0.027597	110.2649	2238080
022	2019-01-29t0445	1548758980.64	adult	154.0223	94.0011	-77.9891	956.9394	74.4587	57012.7221	179695.048	2923178.5562	1920.12	-1.1856	365.366	-1.454	239.3401	-1.2847	1448.6758	-1.2325	1425.7836	431705.375	885.5809	-1.3687	1288.5103	-1.2126	10883900	-1.1068	273.401	70.2674	68.7094	127.8521	125.5772	38099.9297	99.2082	0.14065	117.5907	2093200
022	2019-01-29t0845	1548773380.44	adult	158.0222	98.0011	-73.9891	712.8789	87.3554	44918.46	142241.5127	2455762.7446	2006.85	-1.0506	347.858	-1.5792	234.6306	-1.3127	1417.7393	-1.2247	1401.1188	333168.7188	820.3088	-1.5217	1242.1328	-1.2487	8154480	-1.5088	165.334	71.0687	69.7656	124.1859	121.0917	29183.6797	99.1063	0.097877	115.1485	1665990
022	2019-01-29t1245	1548787785.28	adult	162.0236	102.0024	-69.9878	558.1898	98.0701	39122.2803	124962.9157	2369710.043	1418.52	-1.5747	338.027	-1.624	254.6201	-1.0579	1079.1288	-1.723	1059.1131	220142.2812	744.7344	-1.7088	967.4649	-1.7495	6885940	-1.6429	164.536	68.5077	66.9626	126.0919	124.8025	25722.7383	96.7452	-0.029362	115.4651	1395570
022	2019-01-29t1645	1548802181.61	adult	166.0226	106.0014	-65.9888	803.6602	93.9907	53687.8813	170655.7196	3040459.7951	1648.22	-1.3065	325.654	-1.7018	234.459	-1.2668	1186.5637	-1.4868	1155.2172	332237.8438	758.7418	-1.5982	1038.9821	-1.5481	9112460	-1.1782	352.133	69.2246	67.7488	127.8521	123.645	35798.5938	97.7681	-0.031645	115.6223	1937040
022	2019-01-29t2045	1548816581.42	adult	170.0225	110.0013	-61.9889	519.0075	69.7303	25820.3564	82694.706	1089486.6961	1986.13	-0.93271	356.418	-1.3266	234.5006	-1.2438	1396.2006	-1.0873	1331.2711	189883.2812	841.1426	-1.2522	1159.7401	-1.2434	4824830	-1.8392	152.547	68.0712	66.4808	118.4044	117.4512	16102.9912	96.3547	-0.12563	110.9433	921480
022	2019-01-30t0045	1548830981.55	adult	174.0225	114.0014	-57.9888	517.2179	78.2966	29427.5481	93628.3158	1461454.0297	1483.48	-1.3779	371.657	-1.1137	256.4965	-0.96464	1115.1819	-1.4965	1084.4747	172853.1875	794.6433	-1.3476	1002.0777	-1.5127	5725380	-1.6117	190.814	69.9463	67.7401	129.5138	126.6543	20074.6328	101.9758	0.045521	120.2321	1077520
022	2019-01-30t0445	1548845381.84	adult	178.0226	118.0015	-53.9887	550.7636	83.4358	30767.94	97944.2708	1525471.731	1616.3	-1.2095	380.281	-0.97152	249.994	-1.0212	1318.0145	-1.1141	1293.7584	212200.3438	866.2881	-1.0391	1177.6398	-1.097	6114910	-1.479	193.307	72.1426	69.9028	135.5902	132.6142	21830.0195	105.2645	0.12882	125.0005	1160050
022	2019-01-30t0845	1548859781.67	adult	182.0226	122.0014	-49.9888	513.7743	103.2844	35694.7013	114639.635	2218302.3262	1792.41	-1.0065	348.768	-1.2691	239.4262	-1.1356	1310.6233	-1.0878	1256.9438	245086.5469	827.6483	-1.1233	1106.8328	-1.2026	6490230	-1.365	191.168	70.8982	68.3731	138.9341	135.4315	25980.6797	104.1671	0.045725	127.6996	1319340
022	2019-01-30t1245	1548874181.98	adult	186.0227	126.0015	-45.9887	366.9488	129.6199	29958.0652	101109.2336	2209849.1286	1386.45	-1.3797	387.87	-0.80082	288.7443	-0.52088	1098.9037	-1.4076	1092.694	172527.875	789.9817	-1.2023	957.0635	-1.4774	6065520	-1.3824	346.936	72.8776	70.6026	138.3683	135.4057	21723.8242	105.8175	0.067321	125.8067	1139660
022	2019-01-30t1645	1548888584.38	adult	190.0233	130.0022	-41.988	364.4144	90.9539	22806.6104	77861.537	1287735.4688	1369.76	-1.3752	378.198	-0.86657	265.2785	-0.79251	1077.9381	-1.4128	1047.4458	130430.5156	794.6647	-1.1408	963.5435	-1.4308	4540270	-1.6061	287.304	71.7307	69.0926	139.1613	134.1167	16838.5117	105.4222	0.014543	127.1497	861127
022	2019-01-30t2045	1548902981.59	adult	194.0225	134.0014	-37.9888	324.2955	97.674	18902.7055	67308.6982	1041269.6942	1702.99	-1.0006	360.575	-1.02	250.1125	-0.96511	1288.8627	-1.0065	1263.8274	130175.125	776.0473	-1.1599	1099.9027	-1.0893	3614400	-1.7239	327.61	72.4123	69.9401	134.6482	130.777	13599.4727	106.2712	0.0088975	124.7454	725860
022	2019-01-31t0045	1548917381.55	adult	198.0225	138.0014	-33.9888	337.8678	134.6655	33497.7631	112340.8622	3006850.4307	1482	-1.2088	334.873	-1.271	248.3784	-0.97177	1115.3241	-1.2895	1085.5389	195181.7188	768.987	-1.1439	1000.1797	-1.2799	5827800	-1.3034	267.135	76.358	72.8906	154.9301	150.6553	27112.7734	117.2522	0.39375	141.1536	1328860
022	2019-01-31t0445	1548931782.31	adult	202.0227	142.0016	-29.9886	366.6931	109.94	27663.4994	92913.0798	1839596.9058	1306.8	-1.376	358.721	-0.96322	247.2506	-0.96906	1093.2523	-1.3012	1073.0068	158521.5938	773.365	-1.0853	991.7469	-1.2675	5198590	-1.388	337.799	72.9691	70.065	140.4015	136.7263	20358.2148	108.004	0.012656	128.5903	1057470
022	2019-01-31t0845	1548946181.04	adult	206.0224	146.0012	-25.989	367.3349	91.2089	24204.1286	78936.5238	1362402.0442	1216.99	-1.4553	324.337	-1.32	238.4053	-1.0671	915.5013	-1.6176	901.5729	116268.6641	704.7853	-1.3051	850.7904	-1.571	4098650	-1.5578	323.429	71.1772	69.9134	125.2817	121.4615	15910.7773	99.3023	-0.35929	115.0161	899467
022	2019-01-31t1245	1548960582.93	adult	210.0229	150.0018	-21.9884	347.8043	144.3643	33906.9321	113600.167	3099735.0011	1339.43	-1.2972	309.562	-1.4599	241.3191	-1.0122	1006.2775	-1.4208	968.8846	178111.125	687.0259	-1.3398	881.3355	-1.4746	5452010	-1.292	331.81	77.3152	73.3726	163.2608	158.2868	28897.1602	119.8428	0.42511	146.3867	1361670
022	2019-01-31t1645	1548974942	adult	214.0115	153.9904	-17.9998	347.0787	153.9498	33397.1974	113178.7249	3104200.6346	1498.06	-1.091	302.821	-1.5124	234.2156	-1.0913	1083.7988	-1.2422	1057.5631	188581	688.0628	-1.3043	951.1284	-1.2768	5263340	-1.3137	329.276	77.5323	73.3693	166.0207	161.592	28887.6094	120.6838	0.44223	147.1709	1347590
022	2019-01-31t2045	1548989344.33	adult	218.0122	157.991	-13.9992	352.7828	92.7522	23377.7698	76036.2027	1341041.3887	1194.78	-1.4295	318.327	-1.3014	245.8393	-0.92012	879.0098	-1.6468	846.8574	108118.2031	671.4147	-1.3433	804.0222	-1.6328	3893140	-1.5707	249.884	79.6658	75.7605	174.4588	168.7514	21458.4316	123.9663	0.56234	155.9956	974313
022	2019-02-01t0045	1549003740.87	adult	222.0112	161.9901	-10.0001	350.2104	97.8631	26119.8628	84987.6063	1705639.1996	1261.91	-1.3314	293.574	-1.5814	236.0701	-1.042	909.6512	-1.5696	869.3615	124622.2188	637.0846	-1.4612	811.7353	-1.5983	3996120	-1.5497	330.956	80.9159	76.7421	171.7254	165.1753	23526.377	125.8524	0.62838	154.0674	1101430
022	2019-02-01t0445	1549018140.67	adult	226.0112	165.99	-6.0002	367.1382	82.1997	21369.8162	69078.4882	1064943.6116	1149.98	-1.4542	319.201	-1.2412	244.0784	-0.91801	938.9987	-1.4918	931.5283	105167.8594	678.2077	-1.2609	857.4914	-1.4582	3574740	-1.6372	250.924	81.8434	77.5277	180.5596	175.6253	20222.6797	127.8844	0.70393	161.2801	916564
022	2019-02-01t0845	1549032541.73	adult	230.0115	169.9903	-1.9999	405.6117	93.2715	27212.5812	87753.2934	1602476.3998	1274.65	-1.2793	296.111	-1.5115	238.2069	-0.99037	1018.9718	-1.2931	998.8	144694	653.9556	-1.3406	927.9335	-1.24	4203000	-1.5102	298.884	82.3398	78.0935	174.9088	169.3284	24837.0469	128.6006	0.72401	158.6403	1168730
022	2019-02-01t1245	1549046940.85	dead	234.0112	173.9901	1.9999	342.4395	90.3085	21037.9264	68673.2019	1131044.5845	1148.78	-1.4274	291.611	-1.5501	225.2299	-1.1699	845.0583	-1.6873	819.3467	93801.4766	598.5483	-1.5673	729.9875	-1.7987	3210060	-1.7281	347.972	73.257	71.8813	126.5266	122.1362	14044.458	102.7008	-0.49124	116.0981	806413
023	2019-01-22t1645	1548197307.52	egg	-1.9993	-58.0204	-222.011	660.3939	77.3285	32388.593	102501.1774	1476821.0812	420.21	4143.1326	107.607	1.751	106.8259	1.2366	156.899	2681.5674	153.4319	26672.8	135.4942	4.5932	148.8267	2472.2334	1829430	2.9526	491.953	52.4016	51.9363	92.8189	86.4448	15779.2	71.7762	0.73457	81.1191	890879
023	2019-01-22t2045	1548211702.13	larva	1.9993	-54.0219	-218.0125	501.1565	69.7945	22262.879	70565.084	957830.2997	455.227	5.6016	137.48	1.7315	137.0879	1.3408	189.6	2755.4339	184.0908	22372.8	166.7503	2.7926	180.1511	5.7081	1612090	2.081	480.85	52.7341	52.2261	90.9811	85.1975	10735.8	71.6439	0.67299	80.8035	618360
023	2019-01-23t0045	1548226102.37	larva	5.9993	-50.0218	-214.0125	500.8446	69.5428	23302.9431	73793.7698	1010078.4396	453.519	2.3494	142.256	1.3401	141.889	1.0956	194.889	3133.3867	190.1866	23971.3	172.2698	1.5246	185.8704	1.8487	1743630	1.5111	517.576	54.6037	54.4538	90.2236	84.4037	11097.5	73.2714	0.64298	81.4359	669277
023	2019-01-23t0445	1548240502.2	larva	9.9993	-46.0219	-210.0125	504.1537	72.1693	24564.7591	77841.9129	1096852.1334	449.249	1.1585	145.355	0.92449	145.0015	0.82851	195.935	1829.4981	191.9343	25275.6	175.4945	0.61906	188.8273	0.59181	1874790	1.0048	514.159	55.8082	55.503	93.2797	86.7566	12033.1	74.3756	0.60433	83.1105	719815
023	2019-01-23t0845	1548254902.07	larva	13.9992	-42.0219	-206.0126	502.9427	74.8275	25154.8654	79795.3469	1151054.4595	448.395	0.44111	147.223	0.49131	146.8407	0.54428	198.687	0.082599	194.9575	26425.4	177.4323	-0.090593	190.3225	-0.18509	1943930	0.5198	516.721	57.1423	56.9829	94.0194	88.1873	12504.6	76.3535	0.58334	84.4558	754507
023	2019-01-23t1245	1548269363.88	larva	18.0164	-38.0048	-201.9954	517.1558	69.7797	25217.1098	79889.3924	1085913.4817	448.395	-0.078724	151.621	0.094841	151.1831	0.29417	204.434	-0.69947	200.7575	27189.8	183.2658	-0.64485	196.5223	-0.73113	2009590	0.075784	487.683	56.847	56.4142	93.4075	87.9936	12423.2	75.7873	0.51132	84.3773	753451
023	2019-01-23t1645	1548283762.22	larva	22.0159	-34.0052	-197.9959	568.7037	71.0666	26823.0567	84901.7655	1172387.2967	241.775	-1.0108	153.916	-0.32944	153.4062	0.014595	207.016	-1.2002	205.0143	29189.3	186.0175	-1.1357	199.7805	-1.181	2168530	-0.2891	111.006	58.8822	58.7016	91.2575	89.5235	12867.3	78.1353	0.49804	86.879	829591
023	2019-01-23t2045	1548298160.11	larva	26.0154	-30.0058	-193.9964	565.049	72.9306	28263.7825	89447.606	1286232.4878	231.568	-1.3276	155.915	-0.75631	155.4926	-0.26844	209.179	-1.585	207.2302	31167.6	187.7531	-1.5718	202.2326	-1.5639	2311130	-0.63327	132.4	58.8216	58.6317	90.3447	88.531	13461.4	77.6599	0.42273	85.8706	871912
023	2019-01-24t0045	1548312560.51	larva	30.0155	-26.0057	-189.9963	642.4633	71.2704	28216.7241	89278.5561	1205230.2247	233.59	-1.5771	157.297	-1.1907	156.8527	-0.56426	210.842	-1.9067	208.7345	31415.4	189.4111	-1.9623	203.5033	-1.9024	2336490	-0.99882	135.827	59.1341	58.8101	92.5142	90.732	13784.6	78.3586	0.36889	86.8475	878377
023	2019-01-24t0445	1548326960.59	larva	34.0155	-22.0057	-185.9963	939.5063	72.3639	38779.1284	122674.7118	1619409.6978	241.926	-1.787	154.976	-1.6791	154.7141	-0.91435	212.103	-2.187	210.1956	43481.1	189.4756	-2.3261	204.4959	-2.205	3171270	-1.0329	117.902	59.3326	58.9381	92.3126	90.5881	18924.1	78.4422	0.2954	87.0918	1214120
[truncated: 4,746 more rows]
