# Supplementary material for: Global, cell non-autonomous gene regulation drives individual lifespan among isogenic C. elegans
Source: eLife. 2021 Feb 1;10:e65026. doi: 10.7554/eLife.65026 (PMC7864635; doi:10.7554/eLife.65026)
Supplement: Source data 1. [file elife-65026-data1.zip › figure_data/Figure 5 - daf-16 mutant/mir-243/control/mir-243_20180613.tsv]

name	timepoint	timestamp	stage	age	adult_age	ghost_age	length	max_width	projected_area	surface_area	volume	gfp_maximum	gfp_maximum_z	gfp_mean	gfp_mean_z	gfp_median	gfp_median_z	gfp_over_99_mean	gfp_over_99_mean_z	gfp_over_99_median	gfp_over_99_sum	gfp_percentile_95	gfp_percentile_95_z	gfp_percentile_99	gfp_percentile_99_z	gfp_sum	gfp_sum_z	green_yellow_excitation_autofluorescence_maximum	green_yellow_excitation_autofluorescence_mean	green_yellow_excitation_autofluorescence_median	green_yellow_excitation_autofluorescence_over_99_mean	green_yellow_excitation_autofluorescence_over_99_median	green_yellow_excitation_autofluorescence_over_99_sum	green_yellow_excitation_autofluorescence_percentile_95	green_yellow_excitation_autofluorescence_percentile_95_z	green_yellow_excitation_autofluorescence_percentile_99	green_yellow_excitation_autofluorescence_sum
035	2018-06-13t1408	1528917422.45	egg	-1.9997	-62.006	-210.013	156.4488	31.4284	3222.8533	10289.1071	61385.3662	0	2672.4238	0	0.2045	0	-0.061085					0	1.1969	0	1.7169	0	3.0661	0	0	0				0	-0.15181	0	0
035	2018-06-13t1808	1528931820.33	larva	1.9997	-58.0066	-206.0136	164.8137	34.3959	3825.9677	12221.0344	82103.1374	0	6.4015	0	-0.20272	0	-0.36459					0	0.38871	0	0.66291	0	1.6597	0	0	0				0	-0.15669	0	0
035	2018-06-13t2208	1528946218.89	larva	5.9993	-54.007	-202.014	157.003	35.8221	3804.1324	12198.3771	84889.7335	0	0.058025	0	-0.622	0	-0.67527					0	-0.3326	0	-0.18896	0	0.71984	0	0	0				0	-0.16213	0	0
035	2018-06-14t0208	1528960619.3	larva	9.9994	-50.0068	-198.0139	159.1994	34.737	3647.9467	11679.8824	79278.06	0	-0.80539	0	-1.055	0	-0.99452					0	-0.98239	0	-0.90343	0	0.010132	0	0	0				0	-0.16833	0	0
035	2018-06-14t0608	1528975019.13	larva	13.9994	-46.0069	-194.014	157.0366	34.9935	3636.5612	11654.3924	79731.6245	0	-1.3446	0	-1.5026	0	-1.3236					0	-1.5718	0	-1.5182	0	-0.56529	0	0	0				0	-0.17561	0	0
035	2018-06-14t1008	1528989451.31	larva	18.0083	-41.9979	-190.005	283.3053	31.8374	6772.4688	21402.4833	143147.93	1288.03	0.35344	612.608	1.4635	633.2982	1.688	1165.8154	1.0069	1152.1866	43135.1719	926.6167	0.82998	1070.0918	0.63672	2241530	-0.40322	155.537	94.5106	93.9232	136.984	135.0624	5068.4097	118.6696	-0.043246	130.9937	345814
035	2018-06-14t1217	1528997177.5	larva	20.1545	-39.8518	-187.8589	450.0371	42.0021	15753.6807	49751.1698	470358.2918	1120.69	-0.23038	409.992	0.096558	327.1738	-0.099707	994.8725	0.074294	989.0373	83569.2891	766.8617	-0.0091603	934.7142	-0.051053	3431640	-0.33753	179.022	86.907	86.7012	126.64	124.4532	10637.7627	110.6947	-0.052878	121.423	727411
035	2018-06-14t1422	1529004666.62	larva	22.2348	-37.7715	-185.7785	157.0531	34.4144	3600.9534	11532.9383	77872.0139	0	-2.1071	0	-2.4742	0	-2.0385					0	-2.6332	0	-2.566	0	-1.5075	0	0	0				0	-0.19632	0	0
035	2018-06-14t1808	1529018221.78	larva	26.0001	-34.0061	-182.0132	446.1917	45.5427	15963.1068	50489.0629	491935.972	1061.13	-0.99355	525.307	0.1063	518.0897	0.48181	930.327	-1.0781	916.3141	79077.7969	797.7473	-0.7552	890.6688	-0.99408	4451450	-0.75905	207.172	85.1534	84.5872	129.2521	126.5154	10986.4268	109.8598	-0.055365	121.8447	721590
035	2018-06-14t2208	1529032638.94	larva	30.0049	-30.0014	-178.0085	511.6086	44.6602	19329.4253	61089.7376	619533.8118	1027.9	-1.407	457.484	-0.76117	443.609	-0.26157	892.2815	-1.6909	884.1863	91904.9922	755.9258	-1.3995	845.2202	-1.5968	4688300	-1.1261	160.671	86.1741	85.7597	126.9104	124.5694	13071.7686	109.9679	-0.057323	120.1377	883112
035	2018-06-15t0208	1529047042.61	larva	34.0059	-26.0004	-174.0074	668.5601	42.2365	23223.7818	73183.8611	680092.2411	1065.04	-1.6904	472.094	-1.1773	459.3074	-0.52135	891.4569	-2.1513	879.6458	110540.6562	746.8418	-1.9182	843.1122	-2.0626	5820920	-1.2679	176.615	91.9075	91.6172	134.7291	132.6708	16706.4141	116.8345	-0.048165	128.1374	1133220
035	2018-06-15t0608	1529061441.44	larva	38.0056	-22.0007	-170.0078	632.816	39.0056	20089.7218	63340.8902	531681.3512	3119.05	0.065145	793.084	0.29079	694.6191	0.55462	2311.7827	-0.25378	2256.9149	249672.5312	1628.5032	-0.1676	2063.0924	-0.22652	8488370	-1.1624	246.099	97.0638	96.5143	142.6122	139.3217	15259.5049	123.444	-0.034197	135.2395	1038870
035	2018-06-15t1008	1529075841.06	larva	42.0055	-18.0008	-166.0079	670.7348	48.9967	26040.2312	82177.9919	855717.2344	3868.89	0.29845	932.107	0.67823	770.4297	0.73234	2950.177	0.19754	2816.1145	407124.4375	2113.595	0.42553	2623.9311	0.19165	12838800	-0.8559	171.674	98.9016	98.2924	144.7336	142.9643	19973.2324	127.0186	-0.020606	139.0907	1362270
035	2018-06-15t1408	1529090243.05	larva	46.006	-14.0002	-162.0073	712.223	45.0683	28478.9392	89948.6332	931296.5382	2286.37	-1.4758	747.029	-1.043	684.0627	-0.11965	1998.5511	-1.6458	1973.1462	301781.2188	1466.4671	-1.6611	1837.4673	-1.665	11238300	-1.619	184.214	98.5697	97.8284	144.8004	142.9615	21864.8555	126.1764	-0.014765	138.847	1482880
035	2018-06-15t1808	1529104643.15	larva	50.006	-10.0002	-158.0073	799.0144	51.4836	35481.1493	111922.5277	1303119.8042	3045.75	-1.1653	841.159	-0.93692	705.2189	-0.29084	2645.8892	-1.168	2633.3359	494781.2812	1845.1702	-1.2908	2479.8203	-1.0874	15712800	-1.358	216.173	105.212	104.5946	152.1875	150.4459	28459.0625	133.145	0.028015	145.2857	1965360
035	2018-06-15t2208	1529119044.13	larva	54.0063	-5.9999	-154.007	912.3932	58.3542	43056.8228	135675.8166	1689073.884	5465.5	0.39285	898.062	-1.0556	621.0305	-1.1214	3962.4246	0.071179	3820.2903	899470.375	2340.6116	-0.68837	3478.1353	-0.0016163	20313300	-1.1288	200.778	89.6329	88.8845	137.8848	135.1001	31299.8516	116.5005	-0.066351	130.2754	2027410
035	2018-06-16t0208	1529133443.87	larva	58.0062	-2	-150.0071	1015.9104	62.1629	52009.6472	163854.4451	2201598.2625	5075.67	-0.23432	1045.25	-0.57783	767.5693	-0.48195	3808.5276	-0.53967	3745.1416	1039728	2570.093	-0.6748	3273.1187	-0.76229	28517600	-0.44617	273.518	101.597	100.9389	151.3061	149.2633	41306.5742	131.3516	0.13324	143.9797	2771880
035	2018-06-16t0608	1529147843.96	adult	62.0063	2	-146.0071	1050.673	62.7039	53976.7459	170083.5772	2293397.4253	6527.49	0.50946	1167.2	-0.27564	891.7881	-0.023978	4913.5088	0.39661	4797.8794	1390523	2999.8498	-0.24421	4244.503	0.23694	32989700	-0.3077	253.467	94.5561	93.3544	150.3713	148.0291	42555.0703	127.6015	0.10231	142.5321	2672530
035	2018-06-16t1008	1529162243.81	adult	66.0062	6	-142.0071	1098.0831	63.1794	55281.0812	174111.9014	2324376.2325	7891.53	1.1893	1162.25	-0.68678	756.6114	-1.0043	5556.1445	0.77323	5322.7168	1611281.875	3108.465	-0.4168	4556.1551	0.30586	33684400	-0.59487	292.19	97.8266	97.1751	147.9216	145.4909	42897.2773	126.5419	-0.14752	140.3525	2835210
035	2018-06-16t1408	1529176643.88	adult	70.0062	10	-138.0071	1081.3643	69.0976	59992.3589	188957.6926	2800151.02	6948.51	0.28504	1238.92	-0.60208	919.2283	-0.34735	5110.8057	-0.084406	5027.0979	1604793	3226.543	-0.54574	4419.9991	-0.2307	38876100	-0.31596	208.257	89.7986	88.8502	143.792	140.9817	45150.6836	120.8221	-0.89297	135.2202	2817790
035	2018-06-16t1808	1529191044.4	adult	74.0064	14.0001	-134.0069	1016.862	67.0234	56980.1067	179677.7963	2645116.6803	9828.42	1.9486	1395.96	-0.09518	1037.7751	0.040154	7112.9482	1.8842	6997.7466	2126771.5	3920.9705	0.38503	5774.0041	1.2491	41619200	-0.30176	196.947	98.2285	97.3097	149.7959	147.5869	44788.9727	127.6666	-0.47718	141.957	2928590
035	2018-06-16t2208	1529205445.48	adult	78.0067	18.0004	-130.0066	1146.995	69.9137	63411.7841	199633.5766	3024487.8894	9248.61	1.3587	1387.32	-0.39106	963.4656	-0.46098	7131.6055	1.628	7009.0667	2367693	3960.9717	0.17199	5916.9248	1.1342	46060500	-0.060561	285.929	111.266	110.32	164.6854	161.8047	54675.543	141.3356	0.68541	156.2531	3694140
035	2018-06-17t0208	1529219844.25	adult	82.0064	22.0001	-126.007	1160.3563	65.6345	61765.0176	194484.0921	2752131.1005	8692.08	0.83989	1486.26	-0.13359	1014.0069	-0.34947	6158.3882	0.35607	5881.6948	1995317.75	4041.3496	0.087595	5290.0492	0.1239	48090800	-0.039852	223.016	105.285	104.6134	157.2151	155.0368	50937.6797	135.0761	-0.2414	149.1439	3406710
035	2018-06-17t0608	1529234245.37	adult	86.0067	26.0004	-122.0067	1298.6888	69.5831	68444.3934	215528.9016	3252918.0576	6894.77	-0.40483	1462.59	-0.37461	963.674	-0.6284	5387.7549	-0.61074	5237.6006	1934204	3826.5006	-0.39262	4818.1703	-0.59841	52433900	0.26331	384.197	111.81	110.6879	168.2763	163.1189	60411.1953	142.6884	0.26713	157.3025	4008370
035	2018-06-17t1008	1529248644.98	adult	90.0066	30.0003	-118.0068	1108.492	68.0226	60580.3873	190736.3199	2805365.4767	7924.11	0.13515	1684.92	0.42549	1153.7401	0.078281	6394.479	0.32596	6286.4487	2033444.25	4530.3527	0.53714	5798.7119	0.42202	53417100	0.26433	343.686	114.44	113.4031	180.3659	174.3196	57356.3594	147.9562	0.489	165.7328	3628080
035	2018-06-17t1408	1529263053.23	adult	94.0088	34.0026	-114.0045	1203.7564	68.4485	66915.3152	210717.8695	3192780.1166	8434.71	0.36052	1705.84	0.42706	1028.8258	-0.42104	6446.8789	0.27944	6204.5796	2262854.5	4610.3271	0.55629	5645.5786	0.14575	59723100	0.82409	436.963	116.11	113.5001	273.16	263.7688	95879.1562	152.8341	0.6219	203.1588	4065110
035	2018-06-17t1808	1529277446.51	adult	98.007	38.0007	-110.0064	1099.425	70.2594	61220.7873	192811.1481	2887684.1884	8695.3	0.43612	1926.09	1.2017	1281.3356	0.52667	7042.6743	0.77617	6940.0601	2253655.75	4893.8857	0.87544	6351.7891	0.82817	61636900	0.98459	260.051	108.239	106.5758	181.3414	177.3442	58029.2578	144.7396	-0.46083	166.2691	3463770
035	2018-06-17t2208	1529291848.1	adult	102.0074	42.0012	-106.0059	1118.4613	64.3671	59202.8227	186423.7717	2619127.4599	8780.45	0.40974	2022.93	1.5317	1596.037	1.7048	6757.7676	0.42154	6513.1914	2101665.75	4929.917	0.88318	6022.1174	0.4061	62727000	1.0976	389.614	115.328	113.5595	191.836	185.3928	59661.0078	152.0256	-0.11639	174.5116	3576090
035	2018-06-18t0208	1529306248.77	adult	106.0076	46.0013	-102.0057	1078.744	69.2585	61615.2446	194205.8213	2907676.2074	9675.24	0.83891	2082.18	1.7578	1519.3837	1.4788	6996.4839	0.57506	6736.4976	2259864.25	5149.5467	1.1489	6298.6905	0.63392	67098100	1.5454	414.574	118.24	116.3683	204.1459	197.1642	65939.1328	155.6161	-0.12122	181.0141	3810290
035	2018-06-18t0608	1529320649.88	adult	110.0079	50.0017	-98.0054	1124.2401	70.0623	64583.5573	203424.9205	3123714.4415	7807.44	-0.23796	1816.62	0.87427	1263.859	0.63164	6433.9497	0.032677	6344.3298	2174675	4658.9569	0.55433	5767.4734	0.078064	61289300	1.0607	316.348	114.225	111.8487	213.4857	205.9744	72158.1562	153.6976	-0.51989	185.9993	3853730
035	2018-06-18t1008	1529335049.04	adult	114.0077	54.0014	-94.0057	1166.7663	71.6763	66910.0955	210769.9205	3315123.5168	8253.88	-0.029335	1789.82	0.86696	873.0421	-0.70348	6639.0928	0.18879	6495.6301	2323682.5	4860.8356	0.84382	6090.1075	0.37825	62595500	1.2609	308.054	117.781	115.0603	215.0416	207.8827	75264.5703	160.9216	-0.28896	191.9671	4119160
035	2018-06-18t1408	1529349450.93	adult	118.0082	58.0019	-90.0051	1079.6149	69.2648	63126.3257	198954.3069	3049584.8251	11234.7	1.4743	2050.81	1.9015	1230.3962	0.73717	8100.8394	1.3824	7855.5378	2673277	5153.9108	1.2581	6871.2504	1.1066	67633700	1.816	419.073	123.494	120.5401	228.9781	220.1834	75562.7812	166.1994	-0.22349	203.0385	4072700
035	2018-06-18t1808	1529363851.42	adult	122.0083	62.0021	-86.005	1180.4627	70.8407	66588.898	209626.6877	3177614.4474	8901.95	0.27764	2022.66	1.9442	1091.1835	0.34473	7201.0044	0.64973	7064.8623	2513150.5	5219.6772	1.4151	6627.6178	0.8958	70461200	2.1726	348.729	121.784	118.955	232.6297	223.9313	81187.7734	167.1503	-0.40551	203.8088	4242470
035	2018-06-18t2208	1529378252.65	adult	126.0087	66.0024	-82.0046	1187.6032	85.9577	72390.4436	228132.7754	3719193.4527	8226.15	-0.047642	1783.23	1.2387	801.4417	-0.64795	6709.3643	0.28549	6538.9189	2542849	4790.2281	0.99478	6142.7822	0.49345	67413200	2.0013	422.5	110.92	105.3115	264.6317	256.2347	100295.4297	163.7817	-0.76875	227.4686	4193210
035	2018-06-19t0208	1529392655.14	adult	130.0094	70.0031	-78.004	1076.4168	70.8835	65693.916	207110.501	3319748.8741	10540.1	1.0995	1980.22	2.139	946.6521	0.048885	7875.0811	1.2295	7706.7524	2701152.75	5298.1294	1.7133	6975.6559	1.2833	67880100	2.1534	376.439	124.752	120.5906	258.0772	249.037	88520.4766	175.5131	-0.43547	226.5303	4276390
035	2018-06-19t0608	1529407051.94	adult	134.0085	74.0022	-74.0048	1147.9524	68.454	64208.25	202190.3592	3041299.7582	11047.3	1.3636	1972.53	2.3108	732.0668	-0.71276	8188.5039	1.5234	7979.9221	2751337.25	5642.3368	2.2519	7356.3608	1.6726	66275000	2.1224	347.489	120.546	115.9458	259.9098	254.48	87329.6953	174.7998	-0.65213	229.9736	4050210
035	2018-06-19t1008	1529421453.71	adult	138.009	78.0027	-70.0044	1092.2787	68.4958	63518.3302	200157.1403	3060150.2226	10254.6	1.0242	1973.98	2.5129	1142.396	1.1335	8019.8086	1.4436	7833.1123	2670596.25	5360.6389	2.0335	7130.2582	1.5411	65547900	2.1642	432.577	131.765	126.0964	307.0642	300.0149	102252.375	186.7728	-0.39035	265.7041	4375380
035	2018-06-19t1408	1529435856.15	adult	142.0097	82.0034	-66.0037	1100.4675	72.6084	63766.295	200942.2287	3115940.9746	8944.7	0.43892	1841.35	2.1844	909.2039	0.24579	7243.7651	0.91589	7075.6641	2419417.5	5218.251	1.9835	6636.7293	1.1755	61385200	1.9088	513.132	128.303	121.281	344.1855	332.8724	114957.9375	197.3184	-0.21625	288.7826	4277240
035	2018-06-19t1808	1529450254.81	adult	146.0093	86.003	-62.0041	1129.9895	70.7124	65639.6044	206770.2715	3179591.9086	8027.62	0.053555	1759.71	2.0304	957.1198	0.57056	6860.9702	0.69584	6792.7659	2360173.75	4774.2194	1.5473	6318.866	0.96898	60384500	1.9281	462.727	123.028	117.6808	295.0998	282.0275	101514.3438	178.7713	-0.98549	249.5224	4221700
035	2018-06-19t2208	1529464655.57	adult	150.0095	90.0032	-58.0038	1193.3922	73.3731	71280.327	224787.661	3532249.4172	7218.71	-0.27079	1411.81	0.70685	636.209	-0.84566	5869.813	0.029711	5829.3145	2189440.25	3966.6865	0.63131	5302.6021	0.16246	52564500	1.3586	566.257	134.57	130.2462	323.1736	298.1036	120543.75	193.6245	-0.68231	258.4563	5010320
035	2018-06-20t0208	1529479054.69	adult	154.0093	94.003	-54.0041	1195.8128	70.0778	68207.0111	214772.3697	3368821.0735	7220.24	-0.20781	1389.48	0.6976	620.552	-0.88515	5865.5986	0.10084	5809.4785	2094018.75	4137.2015	0.92616	5255.1935	0.19301	49521000	1.1982	471.317	134.799	128.3358	306.5338	292.5803	109432.5703	201.6583	-0.60628	262.0276	4804240
035	2018-06-20t0608	1529493456.37	adult	158.0097	98.0035	-50.0036	1128.3466	71.432	67282.2566	212062.2712	3347216.2687	6605.49	-0.43364	1316.23	0.48254	623.6302	-0.82488	5686.6855	0.041101	5646.2617	2001713.375	3914.2178	0.73046	5315.0936	0.31725	46249800	1.022	471.282	127.551	120.0428	299.5317	284.408	105435.1562	202.632	-0.72278	258.5931	4481880
035	2018-06-20t1008	1529507858.97	adult	162.0104	102.0042	-46.0029	1178.8857	72.4987	68242.4636	214848.9764	3401819.8098	7751.91	0.161	1244.65	0.24226	535.1248	-1.2348	5949.8164	0.30109	5825.4282	2124084.5	3870.8354	0.74661	5401.5789	0.45608	44385600	0.96091	531.437	137.466	127.6367	338.5817	318.2361	120873.6562	224.2822	-0.30088	283.1871	4902170
035	2018-06-20t1408	1529522258.25	adult	166.0102	106.004	-42.0031	1138.4083	71.5176	65308.8138	205759.6213	3221735.2919	7032.91	-0.11487	1218.71	0.20697	568.7629	-1.0372	5620.7959	0.12689	5495.3467	1922312.25	3593.2732	0.46816	5117.6946	0.2845	41566700	0.81785	516.241	137.961	125.3526	343.0104	329.2388	117309.5703	238.2719	-0.10219	298.6906	4705440
035	2018-06-20t1808	1529536656.33	adult	170.0097	110.0034	-38.0036	1107.6546	70.3089	65929.4058	207816.444	3248007.2207	6758.69	-0.19306	1147.48	-0.051786	626.0916	-0.72723	5190.332	-0.12281	5027.8735	1790664.5	3067.522	-0.14652	4432.5736	-0.23345	39543200	0.73447	495.795	148.41	137.9198	363.2026	354.6176	125304.9062	248.1139	-0.00062804	312.7524	5114350
035	2018-06-20t2208	1529551056.34	adult	174.0097	114.0035	-34.0036	1068.8466	68.6972	63695.5192	200834.1059	3123122.0921	5724.01	-0.63356	1023.05	-0.5637	561.636	-1.0359	4483.5234	-0.57417	4401.9956	1493013.25	2710.7104	-0.55888	3839.828	-0.68068	34051200	0.33573	602.824	154.097	140.3639	400.7535	383.244	133450.9219	263.7671	0.22908	343.9655	5128960
035	2018-06-21t0208	1529565457.83	adult	178.0101	118.0039	-30.0032	798.0618	67.8544	37134.1657	118134.2016	1483289.6526	4481.8	-1.1779	948.658	-0.86066	536.5189	-1.1463	3616.4514	-1.151	3543.6555	708824.5	2413.4371	-0.90547	3277.0493	-1.109	18510200	-0.99068	496.685	156.14	140.4585	399.2469	391.2395	78252.3906	271.2039	0.27182	362.1334	3046600
035	2018-06-21t0608	1529579856.04	adult	182.0096	122.0034	-26.0037	821.1717	67.2661	38527.0783	122530.622	1531526.516	4352.69	-1.2082	907.612	-1.0186	524.5259	-1.1922	3562.4138	-1.1538	3522.6709	723170	2298.0982	-1.026	3284.3728	-1.0623	18361000	-0.95992	536.739	161.985	142.6353	411.2136	402.5927	83476.3672	295.1025	0.66255	379.8341	3276950
035	2018-06-21t1008	1529594255.8	adult	186.0096	126.0033	-22.0038	806.4264	79.6721	40972.1668	129811.6777	1797605.0862	4108.11	-1.2941	869.003	-1.1707	484.6208	-1.3858	3449.3159	-1.2027	3396.8835	741602.9375	2204.1126	-1.1215	3092.0361	-1.1884	18665300	-0.88599	570.583	167.791	144.8002	442.9944	430.8159	95243.7969	317.3891	1.0015	400.3851	3603990
035	2018-06-21t1408	1529608670.4	adult	190.0136	130.0074	-17.9997	751.4356	78.8463	38174.9855	120778.3105	1688496.6084	4819.57	-0.92167	843.679	-1.2683	503.7624	-1.2732	3352.158	-1.2401	3285.8069	673783.75	2044.6294	-1.3182	2757.924	-1.448	16912400	-1.0182	537.828	170.762	146.3572	435.0018	426.4848	87435.3594	328.8575	1.1267	397.2797	3423100
035	2018-06-21t1808	1529623062.39	adult	194.0114	134.0051	-14.0019	712.6543	84.1078	39788.8032	128651.8742	1913093.3189	3080.93	-1.7474	840.769	-1.2604	645.1579	-0.51119	2592.4534	-1.7764	2558.2251	541822.75	1921.5704	-1.4714	2363.1393	-1.7703	17519900	-0.92398	596.267	175.619	153.3725	450.7075	434.805	94197.8594	333.2657	1.1189	405.9529	3659550
035	2018-06-21t2208	1529637454.37	adult	198.0092	138.0029	-10.0042	737.6843	78.0419	45384.1818	144336.4648	2346211.6194	2922.65	-1.8069	824.398	-1.3216	629.6509	-0.57429	2419.707	-1.8845	2381.3442	575890.25	1838.9658	-1.5724	2252.1123	-1.844	19548100	-0.67865	668.212	176.645	154.5769	519.7155	506.0059	123692.2891	330.5711	0.98321	457.0385	4188600
035	2018-06-22t0208	1529651852.76	adult	202.0087	142.0025	-6.0046	728.4544	74.1816	43063.8754	136468.5589	2153613.005	2771.58	-1.8648	832.75	-1.259	654.3081	-0.42104	2325.0779	-1.9366	2275.6642	525467.625	1762.6141	-1.6695	2136.2758	-1.925	18741000	-0.72331	775.784	181.852	159.9966	555.6865	546.7477	125585.1484	331.814	0.92659	481.5302	4092580
035	2018-06-22t0608	1529666252.56	adult	206.0087	146.0024	-2.0047	728.5715	84.8164	43299.8785	138088.791	2204806.9076	2970.15	-1.7473	883.796	-0.96961	691.6157	-0.19527	2490.1526	-1.7901	2457.1843	565264.625	1883.2025	-1.4694	2306.7454	-1.7412	20003800	-0.54186	807.776	193.443	166.9501	594.4624	579.5636	134942.9688	357.7001	1.316	518.4288	4378390
035	2018-06-22t1008	1529680686.22	dead	210.018	150.0118	2.0047	716.7661	86.5424	42154.8828	134663.5455	2160712.7424	3328.29	-1.5462	898.045	-0.86654	658.0736	-0.35594	2640.5803	-1.6522	2586.9954	583568.25	1977.5862	-1.3025	2451.6575	-1.5774	19790200	-0.51886	809.144	198.751	170.8021	613.3057	590.0565	135540.5625	370.7522	1.4656	519.5267	4379880
037	2018-06-13t1408	1528917447.9	egg	-1.9997	-58.0064	-170.0102	152.8464	30.7192	3143.2791	10060.3082	59249.0466	0	2672.4291	0	0.20451	0	-0.061083					0	1.1969	0	1.7169	0	3.0661	0	0	0				0	-0.15181	0	0
037	2018-06-13t1808	1528931846.02	larva	1.9997	-54.0069	-166.0107	153.8839	27.7264	2829.1372	9006.0008	49186.2231	0	6.4008	0	-0.20272	0	-0.36459					0	0.3887	0	0.66291	0	1.6597	0	0	0				0	-0.15669	0	0
037	2018-06-13t2208	1528946244.44	larva	5.9993	-50.0073	-162.0111	162.2172	27.3765	2952.8043	9382.6608	50746.2201	0	0.058027	0	-0.622	0	-0.67527					0	-0.3326	0	-0.18896	0	0.71984	0	0	0				0	-0.16213	0	0
037	2018-06-14t0208	1528960644.83	larva	9.9994	-46.0072	-158.011	162.2044	27.8627	2996.8479	9526.4634	52353.0339	0	-0.80539	0	-1.055	0	-0.99452					0	-0.98239	0	-0.90343	0	0.010134	0	0	0				0	-0.16833	0	0
037	2018-06-14t0608	1528975044.75	larva	13.9994	-42.0072	-154.011	125.9901	17.0725	1650.4315	5238.0189	18647.3493	806.983	0.19865	553.243	1.5374	563.2605	1.5931	739.7866	0.88681	728.8459	7397.8662	682.8234	0.70607	715.5644	0.41742	517282	-0.39996	131.745	89.6844	89.0459	127.4292	127.3569	1274.2921	113.311	-0.049838	122.6059	83855
037	2018-06-14t1008	1528989478.02	larva	18.0086	-37.998	-150.0018	430.3563	44.0642	14187.6688	44868.4347	398798.0071	1154.24	0.13449	408.859	0.32258	345.8067	0.166	979.6083	0.50857	961.5551	74450.2344	767.3233	0.32431	896.6629	0.19978	3087700	-0.15707	237.353	83.689	83.3056	124.6895	121.6425	9476.4033	106.8345	-0.057331	117.6854	632019
037	2018-06-14t1217	1528997202.99	larva	20.1545	-35.8522	-147.856	458.4755	39.1555	14636.0749	46217.4976	398021.3561	1167.38	-0.1591	492.26	0.5618	447.1245	0.54294	1021.4413	0.13995	1007.1155	79672.4219	834.3782	0.19973	975.0742	0.047075	3839630	-0.22406	156.366	93.7748	93.24	135.152	133.6105	10541.8574	118.7185	-0.042931	129.544	731444
037	2018-06-14t1422	1529004692.2	larva	22.2348	-33.7718	-145.7756	189.1141	32.7237	4329.9326	13782.1576	89811.7628	1173.81	-0.42053	602.854	0.96744	610.251	1.269	1045.3962	-0.20907	1038.0922	25089.5098	887.3932	0.046682	999.5446	-0.21456	1418520	-1.1288	135.175	87.274	86.9251	127.3896	125.9464	3057.3496	111.5645	-0.052041	122.9486	205356
037	2018-06-14t1808	1529018247.47	larva	26.0001	-30.0065	-142.0103	560.1421	44.2774	19665.3262	62154.5683	569256.2074	1545.11	-0.36241	537.049	0.17448	483.5724	0.29072	1382.3157	-0.13762	1369.0189	145143.1406	1027.2319	-0.090769	1306.9489	-0.068361	5606250	-0.47119	185.514	80.8404	80.4566	124.8011	122.2104	13104.1191	106.0502	-0.060729	117.4059	843893
037	2018-06-14t2208	1529032665.53	larva	30.0052	-26.0015	-138.0053	555.1958	47.5177	19481.3881	61543.7472	584946.3725	1188.29	-1.216	474.104	-0.6628	424.0652	-0.37243	1058.4611	-1.376	1046.5363	110079.9531	885.4329	-1.0402	1002.1535	-1.2669	4909820	-1.0745	161.63	88.0593	87.5612	128.4898	126.3989	13362.9424	112.1303	-0.053932	123.1422	911942
037	2018-06-15t0208	1529047069.21	larva	34.0062	-22.0004	-134.0042	670.2575	41.5922	23814.1581	75055.7334	703311.454	2465.04	-0.15451	787.451	0.73702	762.9651	1.254	1962.6825	-0.28239	1893.6252	249260.6719	1473.7536	0.017373	1784.6832	-0.18815	9934480	-0.37188	337.747	101.053	100.6271	145.1795	142.0945	18437.7988	126.2915	-0.031156	137.6689	1274890
037	2018-06-15t0608	1529061468.11	larva	38.0059	-18.0007	-130.0045	762.8868	45.82	30586.97	96446.181	1015919.5527	3321.05	0.26683	750.095	0.020978	537.7548	-0.39998	2776.3599	0.49714	2768.5717	449770.3125	1806.9758	0.28617	2504.6194	0.59769	12111000	-0.43899	167.815	87.7203	87.09	132.0482	128.8488	21391.8164	113.2028	-0.055971	125.4525	1416330
037	2018-06-15t1008	1529075867.81	larva	42.0058	-14.0008	-126.0046	834.3489	53.6423	35099.5282	110620.8771	1236791.1694	3402.53	-0.12662	674.72	-0.98223	528.8673	-0.78743	2164.5642	-0.98238	2024.8455	400444.375	1479.1771	-1.1121	1854.0075	-1.154	12482300	-0.92048	173.44	98.8518	98.2685	146.6222	144.4415	27125.1074	127.6788	-0.018912	140.4755	1828760
037	2018-06-15t1408	1529090269.94	larva	46.0064	-10.0002	-122.004	876.9173	54.6038	37516.4462	118289.2866	1321665.7379	3130.6	-0.75979	807.443	-0.64575	627.3688	-0.48427	2534.0706	-0.89568	2488.8483	501745.9688	1918.914	-0.60997	2334.0288	-0.84294	15966400	-0.83635	261.193	83.7596	82.9188	131.9979	127.7907	26135.5898	110.7352	-0.065345	123.1392	1656260
037	2018-06-15t1808	1529104669.79	larva	50.0063	-6.0003	-118.0041	937.382	56.5346	46176.3211	145535.2019	1878377.8388	6338.37	1.477	1071.94	0.58926	598.1681	-0.98175	4373.8613	1.1007	4217.0229	1062848.25	2889.9761	1.0489	3916.1709	1.1918	25968900	0.21313	361.853	101.267	100.6661	150.7794	146.8146	36639.3984	128.2283	0.0053602	141.9924	2453300
037	2018-06-15t2208	1529119070.85	larva	54.0066	-2	-114.0038	1066.3658	124.2088	61934.9034	198646.3887	3216169.8009	5400.75	0.34314	1061.25	0.01098	528.7771	-1.7058	4203.77	0.37437	4105.6262	1362021.5	2925.1053	0.57711	3762.5481	0.43454	34362100	0.88443	184.593	103.282	102.6867	152.2871	149.839	49341.0078	132.5533	0.059482	145.302	3344160
037	2018-06-16t0208	1529133470.72	adult	58.0066	2	-110.0038	1144.7506	66.6191	61127.8975	192548.2619	2744260.5874	5992.23	0.44139	1182.91	0.2934	766.4894	-0.48855	4759.1562	0.62717	4614.792	1527689.125	3215.3313	0.6743	4278.1717	0.7323	37873200	0.81737	268.266	88.7718	88.0566	136.7981	133.1587	43912.2031	115.2457	-0.19925	128.5293	2842210
037	2018-06-16t0608	1529147870.7	adult	62.0066	6	-106.0038	1067.2931	69.2746	59107.9422	186157.9277	2766153.591	10331.1	3.2143	1457.73	1.4769	817.0053	-0.4547	6837.9961	2.7036	6509.4175	2119778.75	4366.8386	2.51	5937.6727	2.6812	45060000	1.2383	295.279	95.6232	94.9281	151.4112	147.9066	46937.4609	127.7042	0.11047	141.5925	2955810
037	2018-06-16t1008	1529162270.53	adult	66.0065	9.9999	-102.0039	1133.8715	70.4487	65083.8145	205230.915	3111117.7378	6475.72	0.21115	1342.88	0.33533	909.4822	-0.18077	5251.6377	0.416	5150.1021	1790808.375	3692.5359	0.71048	4731.4422	0.55143	45675300	0.87248	210.777	99.668	98.766	150.5902	147.82	51200.6641	129.0225	0.067792	142.9013	3390010
037	2018-06-16t1408	1529176670.67	adult	70.0066	14	-98.0038	1061.2313	74.0822	63287.5316	199443.3083	3189522.831	10310.9	2.5398	1493.17	0.75273	868.4042	-0.6049	7619.9624	2.7981	7603.1406	2522207.5	4183.2971	1.2202	5881.4014	1.7498	49316400	0.90785	251.365	103.172	102.213	156.0279	153.0361	51645.25	134.1366	0.36874	148.1767	3407580
037	2018-06-16t1808	1529191070.93	adult	74.0067	18	-94.0038	1059.3907	74.8308	60158.2356	189554.1636	2911961.5103	10540.4	2.4135	1793.73	1.8977	1287.6089	1.2314	6826.124	1.5614	6454.5	2150229	4602.2031	1.5851	5894.5782	1.4071	56416500	1.3638	221.315	102.974	101.7656	158.4479	155.1377	49911.0898	134.2881	0.18935	149.449	3238740
037	2018-06-16t2208	1529205472.12	adult	78.007	22.0004	-90.0034	1078.4122	73.2626	61857.4001	194976.8797	3058779.1463	8892.07	1.1308	1797.64	1.5399	1360.4006	1.3225	6592.082	1.0337	6386.0342	2135834.5	4552.882	1.1648	5893.1185	1.1041	58150000	1.2495	250.449	110.823	109.8897	163.2779	160.6983	52902.0352	140.9663	0.64683	155.0365	3584890
037	2018-06-17t0208	1529219871.06	adult	82.0067	26.0001	-86.0037	1049.773	74.1966	63231.1919	199229.045	3204118.8274	11372.7	2.5255	1907.76	1.7324	1167.7378	0.3041	8138.0239	2.4897	7889.0693	2693686	5199.9021	1.9348	7049.1817	2.277	62986400	1.519	426.485	101.953	101.1523	161.8984	157.8416	53588.3711	136.4825	-0.092171	152.0868	3366090
037	2018-06-17t0608	1529234272.21	adult	86.007	30.0004	-82.0034	1056.8857	74.4529	62174.4451	196079.4423	3107599.3478	9757.55	1.3717	1917.05	1.5255	1098.7504	-0.081353	7017.4937	1.1075	6811.4834	2280685.5	5176.2909	1.653	6457.3527	1.3417	62269500	1.2616	311.379	113.208	112.0672	172.9553	169.5878	56210.4805	146.798	0.70178	163.0352	3677220
037	2018-06-17t1008	1529248671.77	adult	90.0069	34.0003	-78.0035	1090.292	72.456	62337.6249	196322.2549	3090901.4174	9882.03	1.3351	1736.32	0.62977	1013.709	-0.46668	6834.5259	0.77902	6643.1484	2228055.5	4942.5637	1.1324	6231.3888	0.91758	56581300	0.5775	249.586	118.907	117.2554	187.89	184.7057	61252.1328	155.2678	1.2402	175.7726	3874820
037	2018-06-17t1408	1529263080.19	adult	94.0092	38.0026	-74.0012	1012.0746	72.579	59801.1552	188497.7851	2957225.2386	9615.75	1.0732	1768.45	0.66564	985.1035	-0.58613	7269.623	1.1042	7054.7446	2275392	5072.7339	1.1957	6617.8748	1.2238	55253400	0.39014	377.188	115.579	113.7824	191.3519	187.7873	59893.1562	154.0288	0.73792	177.8616	3611160
037	2018-06-17t1808	1529277473.16	adult	98.0073	42.0007	-70.0031	1101.973	73.9841	64680.743	203769.6669	3227694.4964	9252	0.76492	1755.29	0.57175	892.1398	-0.91314	7483.7515	1.2047	7328.7019	2529508	5205.7323	1.2908	6802.3131	1.3116	59323600	0.7631	293.075	105.201	102.9015	193.9889	190.0054	65568.2344	149.7417	-0.0089593	178.3746	3555460
037	2018-06-17t2208	1529291874.76	adult	102.0077	46.0011	-66.0027	1044.5622	75.1776	62082.0971	195551.4435	3161856.5654	10829.3	1.5865	1990.37	1.4144	1145.8668	0.058646	8445.1484	2.0033	8290.0264	2744673.25	5590.6385	1.7361	7548.7589	1.9901	64547800	1.2701	322.364	115.373	112.5721	210.37	205.6167	68370.25	158.1741	0.3944	189.4725	3741550
037	2018-06-18t0208	1529306275.56	adult	106.0079	50.0013	-62.0025	1032.0052	73.1462	60531.5287	190726.0777	3031919.4479	9986.52	1.012	2004	1.4803	1256.5282	0.52112	8380.1514	1.8246	8291.3936	2656508	5472.168	1.5547	7518.3844	1.8577	63362300	1.1944	497.982	117.013	114.7029	209.3862	201.9362	66375.4297	157.869	0.049541	188.8241	3699710
037	2018-06-18t0608	1529320676.68	adult	110.0083	54.0016	-58.0022	1001.9184	74.7562	59584.0905	187756.0943	3028123.8696	10908	1.4305	1972.71	1.424	1515.5542	1.5515	8463.5996	1.7998	8356.6138	2640643	5258.8211	1.2939	7444.7212	1.709	61414500	1.0724	297.01	121.459	118.1011	223.1434	217.6032	69620.75	168.8527	0.52374	204.2186	3781250
037	2018-06-18t1008	1529335075.89	adult	114.008	58.0014	-54.0024	1079.2207	74.6383	63466.8338	199937.9171	3176214.0867	8726.93	0.21783	1827.59	0.99986	1376.2039	1.152	7265.2559	0.71612	7177.3037	2412065	4994.7078	1.0065	6721.5242	0.97578	60590000	1.0754	548.673	126.833	121.4548	362.9846	355.4108	120510.875	174.1483	0.53645	291.8909	4204880
037	2018-06-18t1408	1529349478.05	adult	118.0086	62.002	-50.0018	1011.2253	74.6676	59315.4633	186924.1569	2970456.077	8343.43	0.00025137	1785.62	0.96341	1193.579	0.59949	7208.9966	0.65215	7110.593	2234789	4986.8216	1.0569	6673.3	0.92341	55350800	0.6887	342.806	117.26	114.0597	242.0087	232.5404	75022.7109	164.8286	-0.30101	210.8451	3634840
037	2018-06-18t1808	1529363878.45	adult	122.0087	66.0021	-46.0017	1030.3018	72.6064	59851.5013	188587.2342	2951937.5787	10907.8	1.2803	1623.54	0.51609	689.9116	-1.1851	7583.5078	0.95579	7298.0723	2373638	4788.5644	0.89812	6498.6198	0.77851	50779300	0.38095	358.017	123.884	119.737	251.199	243.404	78625.2812	179.2359	0.21412	224.3689	3874710
037	2018-06-18t2208	1529378279.46	adult	126.009	70.0024	-42.0014	976.5766	72.7067	55502.7823	174879.1399	2722030.8561	9183.65	0.42347	1441.68	-0.004165	708.2957	-1.0117	6320.4106	-0.0199	5934.5063	1839239.5	4231.4855	0.32439	5437.0399	-0.1393	41844700	-0.30656	335	128.028	123.3933	254.1613	246.2952	73960.9297	184.6758	0.20611	230.2959	3716020
037	2018-06-19t0208	1529392682.16	adult	130.0098	74.0032	-38.0006	1061.8292	69.8794	59577.1636	187631.8311	2863920.0608	7290.69	-0.47868	1375.81	-0.10963	693.5855	-0.96848	5858.0347	-0.33053	5778.0215	1827706.75	4069.2309	0.23229	5368.0598	-0.14241	42862100	-0.085524	351.425	138.292	133.2393	276.1653	271.3285	86163.5781	198.2269	0.53361	250.0409	4308350
037	2018-06-19t0608	1529407078.88	adult	134.0089	78.0022	-34.0015	1024.2379	75.2141	56658.492	178427.5487	2721512.1955	5404.61	-1.3487	1157.96	-0.80373	688.8607	-0.89243	4426.6475	-1.3583	4347.9302	1314714.25	3089.9708	-0.84993	4010.7665	-1.2703	34310500	-0.71468	388.334	143.029	138.3453	268.8884	258.5966	79859.8672	202.9628	0.45285	241.3723	4237950
037	2018-06-19t1008	1529421480.87	adult	138.0094	82.0028	-30.001	930.806	72.1948	52790.2842	166378.3076	2537160.4827	5522.33	-1.2393	1128.31	-0.81327	670.801	-0.89143	4459.0654	-1.2585	4351.8037	1235161.125	3111.2793	-0.72971	4034.6959	-1.1689	31149100	-0.85893	485.902	145.51	139.2723	309.2976	286.7341	85675.4375	213.8286	0.58733	261.5942	4017110
037	2018-06-19t1408	1529435883.26	adult	142.0101	86.0035	-26.0003	917.9579	71.1988	52013.2794	163974.0087	2485162.75	5339.96	-1.2735	1045.22	-1.0436	602.7942	-1.1168	4390.5342	-1.2328	4298.7646	1194225.25	2899.8286	-0.89912	3914.9697	-1.1962	28431100	-0.96514	443.052	149.054	142.4545	302.2371	290.6157	82208.4844	219.3554	0.52411	266.0626	4054410
037	2018-06-19t1808	1529450281.76	adult	146.0097	90.003	-22.0007	877.4797	73.3491	50584.3689	159569.4606	2449565.2401	4688.86	-1.5236	1019.05	-1.0589	704.5289	-0.58965	3863.3174	-1.5474	3797.8032	1023779.125	2617.7743	-1.1653	3549.9855	-1.434	26954900	-0.96454	336.818	152.073	147.1955	273.4902	269.1801	72474.9141	218.9011	0.27418	255.4273	4022490
037	2018-06-19t2208	1529464682.87	adult	150.01	94.0034	-18.0004	815.3881	71.9066	45948.2424	144994.138	2193160.6252	6670.71	-0.52848	1086.32	-0.68203	729.5056	-0.40514	4870.5093	-0.71383	4726.5537	1173792.75	3060.5644	-0.51879	4322.5066	-0.68409	26117300	-0.91224	563.374	158.096	149.9391	378.3821	363.8472	91190.0859	238.3275	0.63599	319.3354	3800950
037	2018-06-20t0208	1529479081.85	adult	154.0097	98.0031	-14.0007	784.7609	73.6365	44097.2589	139209.9083	2114837.2891	5193.36	-1.1578	1076.67	-0.64569	782.3565	-0.10909	4396.4683	-0.98438	4352.3091	1015584.125	3021.2053	-0.49116	4103.4149	-0.79429	24827900	-0.91577	586.903	162.678	154.3583	381.7501	368.0133	88184.2812	240.3016	0.46749	328.1349	3751350
037	2018-06-20t0608	1529493483.35	adult	158.0101	102.0035	-10.0003	752.3627	73.5621	43584.6173	137665.5761	2126504.601	4580.31	-1.3804	1090.65	-0.49871	810.8142	0.090935	3947.9705	-1.2318	3890.8057	900137.25	2840.0263	-0.63879	3647.0013	-1.1034	24842700	-0.80393	387.703	166.399	158.715	306.4268	301.1766	69865.3125	244.8905	0.39073	284.8744	3790230
037	2018-06-20t1008	1529507886.02	adult	162.0108	106.0042	-5.9996	760.1566	70.9729	42621.7896	134584.8653	2020780.9872	5078.95	-1.0863	1112.11	-0.33795	811.9454	0.13782	3994.9053	-1.1176	3899.959	890863.875	2862.7431	-0.54041	3639.5099	-1.0346	24774600	-0.72081	466.416	171.642	160.6179	333.1435	325.345	74291	262.8929	0.66481	305.925	3823680
037	2018-06-20t1408	1529522285.42	adult	166.0107	110.0041	-1.9997	762.2209	70.1449	42099.2123	132888.7667	1972881.1195	5241.92	-0.95068	1142.56	-0.12978	814.2823	0.19759	4083.3914	-0.98	4019.1267	902429.5	2921.9791	-0.39229	3686.8015	-0.92063	25171700	-0.59276	432.572	175.125	162.9948	343.063	336.5378	75816.9219	270.0824	0.65736	318.4617	3858190
037	2018-06-20t1808	1529536683.47	dead	170.0101	114.0035	1.9997	762.6036	70.0139	41288.3489	130302.0393	1886744.9011	5145.44	-0.9469	1138.53	-0.091837	840.2399	0.35907	4004.5432	-0.97155	3922.0757	868985.875	2886.7607	-0.38045	3670.8346	-0.87522	24620700	-0.56878	438.087	179.674	166.8823	353.3008	347.1062	76666.2656	278.2756	0.68822	328.5489	3885460
038	2018-06-13t1408	1528917460.59	egg	-1.9997	-58.0066	-238.0079	153.8836	27.6356	2837.3056	9031.9613	49286.8232	0	2672.4305	0	0.20451	0	-0.061082					0	1.197	0	1.7169	0	3.0662	0	0	0				0	-0.15181	0	0
038	2018-06-13t1808	1528931858.77	larva	1.9997	-54.0071	-234.0084	167.7267	27.3474	3196.251	10150.5956	56126.4835	0	6.4007	0	-0.20272	0	-0.36459					0	0.3887	0	0.6629	0	1.6597	0	0	0				0	-0.15669	0	0
038	2018-06-13t2208	1528946257.13	larva	5.9993	-50.0075	-230.0088	152.6973	31.488	3112.9229	9973.9024	60191.0198	0	0.058029	0	-0.622	0	-0.67527					0	-0.3326	0	-0.18895	0	0.71984	0	0	0				0	-0.16213	0	0
038	2018-06-14t0208	1528960657.69	larva	9.9994	-46.0074	-226.0087	165.4986	29.8029	3371.006	10738.9129	63930.2034	0	-0.80539	0	-1.055	0	-0.99452					0	-0.9824	0	-0.90343	0	0.010127	0	0	0				0	-0.16833	0	0
038	2018-06-14t0608	1528975057.38	larva	13.9994	-42.0074	-222.0088	165.5538	30.1827	3362.8066	10717.6454	64086.577	0	-1.3446	0	-1.5026	0	-1.3236					0	-1.5718	0	-1.5182	0	-0.56529	0	0	0				0	-0.17561	0	0
038	2018-06-14t1008	1528989491.39	larva	18.0088	-37.998	-217.9993	280.2704	35.6367	7138.4337	22615.2783	157932.6442	1464.08	0.64139	604.851	1.42	599.6476	1.5098	1262.26	1.2648	1241.0709	49228.1406	981.1438	1.003	1153.642	0.8471	2328070	-0.3781	144.041	93.4578	93.2445	134.1499	132.6024	5231.8447	117.3734	-0.044788	129.359	359719
038	2018-06-14t1217	1528997215.87	larva	20.1545	-35.8523	-215.8536	190.322	32.9731	4681.1968	14913.6028	101700.9644	1416.08	0.22053	661.605	1.5195	660.1279	1.6841	1328.3806	0.8984	1328.5489	34537.8945	1084.9975	0.9751	1253.5039	0.724	1675180	-0.82604	254.672	90.6682	90.2854	136.3556	130.5072	3545.2454	115.9195	-0.046401	126.358	229572
038	2018-06-14t1422	1529004704.98	larva	22.2348	-33.772	-213.7733	274.2247	18.2901	3238.3531	10241.1394	33944.8564	342.389	-1.6151	244.873	-1.0763	244.3412	-0.71422	317.2979	-1.8909	314.9492	6028.6602	286.832	-1.767	307.3214	-1.8431	452280	-1.3867	148.008	80.0607	79.6816	119.4128	116.958	2268.8425	104.7438	-0.060862	114.2311	147872
038	2018-06-14t1808	1529018260.4	larva	26.0002	-30.0066	-210.0079	448.0765	43.1465	15563.8699	49240.77	457268.7477	1200.9	-0.81129	540.735	0.19588	503.0484	0.39853	1084.4056	-0.75754	1077.4453	90005.6719	943.3534	-0.33363	1047.7731	-0.64472	4475130	-0.75316	170.332	81.9117	81.3744	128.838	126.2111	10693.5576	108.8531	-0.056782	121.1874	677901
038	2018-06-14t2208	1529032678.78	larva	30.0053	-26.0015	-206.0028	392.6085	95.366	22507.4145	73806.4751	1165656.9777	1283.02	-1.1031	438.442	-0.87396	364.6493	-0.70941	1118.611	-1.2621	1108.5352	131996.0938	862.2626	-1.1045	1041.2623	-1.1847	5172740	-1.0133	167.915	86.3473	86.053	127.0356	124.7489	14990.2002	109.1907	-0.058541	120.2124	1018730
038	2018-06-15t0208	1529047082.59	larva	34.0064	-22.0004	-202.0018	578.5451	38.5552	18640.8705	58806.3655	499714.0514	2359.06	-0.2708	803.498	0.83441	785.8401	1.3878	2011.4363	-0.19736	1981.8763	201143.625	1543.1563	0.20215	1883.4141	0.0083812	7965880	-0.80071	158.017	95.0942	94.6904	138.3203	136.5279	13832.0312	120.0163	-0.042442	131.8614	942763
038	2018-06-15t0608	1529061481.51	larva	38.0061	-18.0007	-198.0021	657.7569	43.3184	24917.0316	78591.1515	780112.124	3935.97	0.8809	955.494	1.3099	892.4163	1.7583	2714.5327	0.39717	2542.2142	358318.3125	1943.5505	0.63342	2314.5062	0.24275	12594400	-0.34249	181.04	95.4362	94.6717	140.3019	137.3022	18519.8516	121.645	-0.038022	133.3674	1257940
038	2018-06-15t1008	1529075881.15	larva	42.006	-14.0008	-194.0022	841.5348	53.7124	34335.8694	108194.4588	1186452.519	2720.56	-0.74816	704.456	-0.79042	509.8191	-0.90728	2223.0847	-0.89452	2167.7117	404601.4375	1718.2387	-0.53276	2044.7315	-0.82069	12768300	-0.86874	346.61	83.3408	82.915	129.9839	126.212	23657.0664	108.4465	-0.068253	120.9188	1510550
038	2018-06-15t1408	1529090283.37	larva	46.0066	-10.0002	-190.0016	809.5424	53.2625	33565.5165	105738.3657	1170255.2676	5439.39	1.1985	910.972	0.035046	689.645	-0.083794	3679.8164	0.70916	3503.1895	655007.3125	2135.9982	-0.10566	3069.3866	0.37446	16145100	-0.8068	267.297	90.6806	89.8881	142.8379	139.4489	25425.1406	121.1524	-0.031221	134.498	1607130
038	2018-06-15t1808	1529104683.29	larva	50.0066	-6.0003	-186.0016	796.1447	54.3083	35636.7583	112405.2615	1330555.1418	5042.73	0.43725	1235.7	1.6722	1085.1729	2.1612	3907.2175	0.48801	3801.5248	734556.875	2720.6963	0.66981	3479.3247	0.49854	23158300	-0.21745	502.541	95.8813	95.1772	148.044	143.0915	27832.2656	124.4182	-0.012196	138.4449	1796910
038	2018-06-15t2208	1529119084.22	larva	54.0068	-2	-182.0013	1038.9258	76.1662	51322.2622	161930.3609	2171303.9724	4970.62	0.013078	1090.11	0.19959	811.439	0.084589	4020.748	0.1444	3922.8044	1085602	2712.4759	0.11671	3534.2522	0.084391	29366600	0.16851	216.659	96.578	95.7128	146.7705	144.243	39628.0234	126.131	0.0091386	139.4831	2601720
038	2018-06-16t0208	1529133484.17	adult	58.0068	2	-178.0013	1078.7446	63.5651	53712.5404	169127.0645	2232171.306	5746.15	0.25995	1273.95	0.86958	843.2057	-0.021884	5001.2461	0.92431	4977.1274	1410351.375	3413.3406	1.0883	4584.5552	1.1879	35907600	0.55187	223.691	95.6209	94.7773	146.6782	143.5579	41363.2578	124.4211	-0.0098357	138.2152	2695170
038	2018-06-16t0608	1529147884.22	adult	62.0068	6	-174.0013	1041.9306	68.7736	58801.9146	185323.5649	2761908.819	9588.51	2.6862	1298.75	0.51785	804.7783	-0.52514	6377.6484	2.1517	6132.8066	1964315.75	3563.6981	0.89179	5203.7816	1.6217	39935300	0.58187	205.577	92.9195	92.117	143.2258	140.3184	44113.5547	121.5176	-0.38141	135.2264	2857180
038	2018-06-16t1008	1529162283.88	adult	66.0067	9.9999	-170.0014	987.3167	72.6234	59760.0525	188584.0967	2974448.8396	9940.16	2.6045	1409.86	0.71433	1016.2146	0.39418	8097.4233	3.7542	8154.626	2534493.5	3603.5404	0.53869	6585.2616	3.1487	44008800	0.66853	342.614	101.527	100.645	152.6988	149.3952	47794.7109	131.122	0.25003	144.5622	3169180
038	2018-06-16t1408	1529176684.03	adult	70.0068	14	-166.0014	1087.7876	69.0483	60138.3722	189508.5564	2799056.9224	8166.38	1.1017	1607.29	1.3608	1154.2723	0.84363	6211.4424	1.18	5998.8745	1956604.375	4281.001	1.4005	5611.5253	1.3841	50579900	1.0559	279.209	99.7454	99.04	150.7748	148.0178	47494.0625	128.9694	-0.12094	142.604	3138890
038	2018-06-16t1808	1529191084.39	adult	74.0069	18.0001	-162.0013	1108.547	70.1598	61084.0977	192382.0778	2863769.2767	6696.57	-0.096547	1574.43	0.79895	1318.0903	1.3768	5613.5127	0.19681	5510.1816	1796324	3979.8105	0.48866	4971.1269	0.19738	50323700	0.67798	221.326	96.2777	95.3324	147.414	144.9486	47172.4688	125.8229	-0.6628	139.7179	3077330
038	2018-06-16t2208	1529205485.54	adult	78.0072	22.0004	-158.001	1111.6195	72.4711	64789.8388	204238.5127	3143031.5445	5886.67	-0.79028	1501.62	0.14682	1227.1033	0.72354	4981.1392	-0.74074	4909.9351	1688606.25	3721.943	-0.22895	4642.5317	-0.47927	50813500	0.45448	379.841	89.0944	88.0576	147.8543	139.9122	50122.6055	117.9324	-1.7579	133.5913	3014870
038	2018-06-17t0208	1529219884.57	adult	82.0069	26.0001	-154.0012	968.5152	71.2442	55361.2815	174494.2099	2651043.283	8668.57	0.82509	1748.77	1.0286	1317.7435	0.94183	6502.4512	0.72687	6279.7478	1885710.875	4397.0655	0.65473	5599.7053	0.50289	50614800	0.22428	214.121	109.523	108.5511	167.965	166.0947	48709.8477	142.9947	0.59891	159.5976	3169910
038	2018-06-17t0608	1529234285.6	adult	86.0072	30.0004	-150.0009	1084.2833	70.766	64202.5758	202482.3981	3173388.3196	6350.94	-0.74233	1476.58	-0.31613	1099.2805	-0.079207	5300.6777	-0.70257	5214.4658	1781027.75	3747.6476	-0.51214	4868.5697	-0.53876	49511200	-0.03333	377.404	101.32	99.5751	164.2094	159.553	55174.3594	137.7711	-0.25302	153.7126	3397350
038	2018-06-17t1008	1529248685.27	adult	90.0071	34.0003	-146.001	1061.357	72.4994	62279.5287	196187.804	3144563.0713	5170.29	-1.5526	1386.89	-0.759	1185.1189	0.2004	4538.7866	-1.5847	4486.8242	1479644.375	3434.9697	-1.0448	4214.2408	-1.3928	45089100	-0.55991	327.911	99.0599	97.3617	177.2949	167.5921	57798.1445	133.9351	-0.95162	155.8152	3220540
038	2018-06-17t1408	1529263093.78	adult	94.0095	38.0027	-141.9987	1121.1526	70.4382	62808.2775	197773.2028	3003283.3813	6850.19	-0.5956	1559.14	-0.13194	1049.1863	-0.34415	5682.0234	-0.48728	5568.1714	1869385.75	4048.9848	-0.2199	5172.1687	-0.37917	51216400	-0.0018119	333.21	112.091	110.2516	185.3105	180.705	60967.1484	147.8974	0.14223	169.4737	3682090
038	2018-06-17t1808	1529277486.59	adult	98.0075	42.0007	-138.0007	1041.0063	70.0931	60112.9542	189373.8759	2930307.923	8366.98	0.24219	1657.56	0.21129	1125.1426	-0.051151	7075.9316	0.80847	7058.8945	2228918.5	4674.7286	0.58352	6392.1473	0.87147	52060600	0.067693	432.403	109.82	107.8294	194.3872	187.96	61231.9766	147.3252	-0.22728	173.7714	3449230
038	2018-06-17t2208	1529291888.18	adult	102.0079	46.0011	-134.0002	1054.0989	69.9182	58814.5094	185212.2644	2798750.4073	7695.28	-0.21355	1680.23	0.29704	1223.8241	0.34373	6408.751	0.094365	6305.7251	1973895.25	4589.7591	0.4441	5903.6677	0.28319	51724100	0.054869	387.103	114.923	112.1783	215.9604	209.3607	66515.8203	155.1007	0.13905	189.9077	3537800
038	2018-06-18t0208	1529306289.11	adult	106.0082	50.0014	-130	1083.1489	75.4764	66621.9863	209939.4015	3442171.5023	7288.16	-0.48844	1456.24	-0.46354	1073.4948	-0.14572	5960.2349	-0.36073	5914.9111	2074161.75	3961.801	-0.34524	5352.2003	-0.31573	50597100	-0.0050377	338.411	113.037	109.437	240.7817	230.9476	83792.0469	155.9273	-0.097672	204.3134	3927460
038	2018-06-18t0608	1529320690.15	adult	110.0085	54.0017	-125.9997	1065.943	70.9418	62458.0683	196809.0121	3108996.0557	9788.24	0.82793	1653.47	0.29976	1124.0191	0.1206	7458.1606	0.92442	7264.3154	2438818.5	4636.2113	0.5263	6568.4293	0.85689	53946100	0.37621	351.286	117.637	114.4181	228.5529	222.1693	74736.8047	164.0166	0.19069	202.8216	3838040
038	2018-06-18t1008	1529335089.53	adult	114.0083	58.0015	-121.9998	1092.5422	72.7168	62726.4846	197534.0546	3047108.928	9672.37	0.7118	1676.93	0.46981	1154.2021	0.33333	7092.4819	0.57061	6957.8716	2333426.5	4653.8682	0.59236	6372.6742	0.64565	55011500	0.55939	423.606	124.698	121.1527	236.487	229.3737	77804.2266	169.1374	0.22372	211.9565	4090730
038	2018-06-18t1408	1529349491.63	adult	118.0089	62.0021	-117.9993	1061.4457	73.2517	63263.1677	199312.255	3188014.811	7123.94	-0.62149	1493.26	-0.070815	1206.9069	0.64934	5679.272	-0.60044	5515.8086	1879839	3971.1876	-0.16601	5043.1077	-0.58533	49335900	0.13667	348.326	110.604	105.9095	253.3738	245.4104	83866.7344	160.3982	-0.55146	213.381	3654240
038	2018-06-18t1808	1529363891.94	adult	122.009	66.0022	-113.9992	1021.0612	71.6855	58858.9933	185459.0949	2891689.6222	9069.75	0.36152	1627.85	0.53152	832.345	-0.64205	7562.1885	0.93873	7537.4146	2329154	4826.6134	0.94375	6831.5704	1.0812	50066100	0.31603	387.404	119.66	115.0294	252.0907	243.5086	77643.9297	168.6649	-0.32789	221.1399	3680250
038	2018-06-18t2208	1529378293.04	adult	126.0093	70.0025	-109.9989	1151.9013	75.9153	72109.5525	227248.3345	3805182.4957	9271.51	0.4667	1265.74	-0.64441	1001.3217	0.13261	6546.4883	0.15761	6290.7256	2468026	3395.9423	-0.67811	5643.0654	0.045424	47617000	0.21448	344.962	105.097	101.1168	231.017	220.4044	87093.4219	151.0025	-1.365	197.5578	3953740
038	2018-06-19t0208	1529392695.71	adult	130.01	74.0032	-105.9981	758.3862	144.4685	59566.1966	193662.6625	4235691.3584	7429.75	-0.41114	1422.7	0.06483	1081.3549	0.59043	6337.0088	0.039919	6253.4846	1964472.75	3803.5275	-0.087912	5759.4526	0.20471	44036700	0.019603	398.591	120.232	115.5869	273.756	263.7464	84864.3672	173.7967	-0.50873	233.0946	3721550
038	2018-06-19t0608	1529407092.35	adult	134.0091	78.0023	-101.9991	1137.5542	70.9637	66257.4022	208738.3074	3211796.0849	10017.7	0.86871	1293.18	-0.2867	1007.938	0.43451	6956.7754	0.57988	6819.6763	2414001	3230.8189	-0.67875	5550.7072	0.084266	44772400	0.2139	449.823	132.292	129.1541	260.5446	252.7303	90408.9609	178.8141	-0.49465	226.9269	4580220
038	2018-06-19t1008	1529421494.42	adult	138.0097	82.0028	-97.9985	1104.707	72.3646	66491.1859	209464.9747	3378276.4949	13127.4	2.3983	1285.14	-0.19643	905.9764	0.11839	8103.0688	1.5068	7672.0342	2819868	3619.2975	-0.10563	6539.1298	1.0236	44596800	0.32292	401.238	124.563	121.1858	257.6964	247.4186	89678.3516	169.9281	-0.99908	219.5862	4322580
038	2018-06-19t1408	1529435896.97	adult	142.0104	86.0035	-93.9978	1080.6478	74.1002	67221.4413	211931.8545	3536892.5198	12016.4	1.8981	1302.1	-0.0020705	833.3989	-0.091297	8071.1924	1.539	7946.1367	2832988.5	3570.6105	-0.065088	6701.9907	1.2323	45676400	0.53885	355.868	141.194	138.8585	245.6958	236.8091	86239.2188	183.5972	-0.67727	219.3921	4952940
038	2018-06-19t1808	1529450295.33	adult	146.0099	90.0031	-89.9982	1062.2509	75.2174	63714.9429	200776.8829	3249881.6258	13351.1	2.5683	1320.43	0.19819	848.4246	0.071306	8793.2773	2.1419	8414.6797	2928161.5	3899.9754	0.4476	7323.5715	1.8409	43953100	0.50634	496.159	131.21	128.0391	265.1541	254.5052	88296.3203	179.0333	-0.97729	226.4312	4367580
038	2018-06-19t2208	1529464696.52	adult	150.0102	94.0034	-85.9979	1148.2625	72.0995	67229.2521	211699.6012	3348229.157	10342.4	1.1981	1278.4	0.1376	796.8808	-0.087003	7338.6548	1.1226	7177.8447	2583206.5	3762.3965	0.37203	6053.9984	0.8115	44896300	0.70017	389.914	130.228	127.6286	261.7518	249.5853	92136.6328	175.8625	-1.2061	223.1108	4573470
038	2018-06-20t0208	1529479095.49	adult	154.0099	98.0031	-81.9982	1080.7678	70.8773	60343.8019	190187.497	2924882.7358	10955.6	1.5429	1379.7	0.65562	899.7983	0.4542	8006.3804	1.6822	7871.1914	2530016.25	4016.6913	0.77313	6696.1522	1.4282	43557000	0.68764	464.809	127.224	122.9784	292.2867	279.7345	92362.5781	178.2871	-1.2557	245.5355	4016460
038	2018-06-20t0608	1529493496.96	adult	158.0104	102.0035	-77.9978	1131.3195	75.8752	67228.7805	211761.744	3390536.093	10617.9	1.4422	1296.3	0.39586	804.906	0.062032	7638.7061	1.4702	7478.0142	2688824.5	3815.5808	0.60474	6226.4933	1.0935	45542900	0.96174	354.052	116.24	112.4263	246.9492	238.972	86926.1094	164.1131	-1.7378	215.56	4083850
038	2018-06-20t1008	1529507899.69	adult	162.0111	106.0043	-73.997	1143.8983	71.8926	66713.7268	210044.5155	3306894.0094	10461.6	1.4254	1358.75	0.74176	844.3892	0.2987	7445.3037	1.3864	7230.6382	2598411	4009.7513	0.92398	6477.7527	1.3665	47353900	1.2155	452.76	123.038	120.5157	255.1226	247.2354	89037.7969	171.928	-1.6103	220.7412	4287980
038	2018-06-20t1408	1529522299.04	adult	166.0109	110.0041	-69.9972	1098.1533	74.0533	66961.8891	210959.2236	3448719.3188	10527.2	1.5158	1363.71	0.84821	738.4232	-0.18392	7752.3579	1.6616	7491.4438	2713325.25	4303.2341	1.3782	6615.983	1.5464	47693100	1.345	389.515	132.99	129.73	266.2053	259.3101	93171.8594	179.8581	-1.497	233.8576	4651060
038	2018-06-20t1808	1529536697.04	adult	170.0104	114.0036	-65.9978	1159.8109	73.5353	68541.3371	215827.5397	3478767.3887	9000.51	0.8545	1288.9	0.58117	738.6034	-0.1565	7203.9541	1.3185	7053.6221	2579015.5	3940.6889	0.98354	6270.779	1.3153	46136400	1.3103	402.877	130.382	125.6608	303.2049	296.8856	108547.3438	183.891	-1.4674	265.5153	4667010
038	2018-06-20t2208	1529551097.09	adult	174.0104	118.0036	-61.9977	1110.9541	73.8455	66905.8548	210719.7434	3402102.6426	10776.5	1.7378	1366.3	0.99582	693.4069	-0.36295	7862.002	1.8373	7593.8054	2751700.75	4502.8818	1.7943	6735.2975	1.7721	47716600	1.5516	378.39	138.346	135.342	264.3086	254.4271	92507.9922	184.4152	-1.5108	231.8412	4831600
038	2018-06-21t0208	1529565498.55	adult	178.0108	122.004	-57.9973	1116.1664	75.3594	67888.9065	213861.1051	3495628.871	12763.2	2.7336	1328.22	0.89011	750.2918	-0.046856	7840.7705	1.8732	7587.0317	2783473.5	4124.3218	1.3754	6541.3062	1.6762	47080100	1.599	398.397	128.31	124.82	265.6543	257.7871	94307.2812	174.6129	-1.7698	228.1428	4548060
038	2018-06-21t0608	1529579897.05	adult	182.0104	126.0036	-53.9978	1096.5505	75.74	64296.8742	202476.6983	3257218.3465	10706.2	1.8214	1396.69	1.2764	771.1913	0.084367	7824.835	1.9215	7466.3042	2629144.5	4268.9356	1.6524	6716.5439	1.9015	46914700	1.6901	418.844	134.394	130.1453	278.3512	269.3583	93526.0156	188.5674	-1.5183	242.4293	4514290
038	2018-06-21t1008	1529594297.1	adult	186.0104	130.0036	-49.9977	1116.5619	74.6097	66687.8851	210115.6616	3350635.7435	10303.7	1.6871	1331.34	1.0352	735.153	-0.079997	7253.644	1.5706	7033.8164	2531521.75	4130.7086	1.5456	6148.3593	1.4811	46379800	1.75	693.101	139.661	133.8961	372.4844	360.2022	129997.0625	194.6812	-1.4395	309.7781	4865370
038	2018-06-21t1408	1529608712.05	adult	190.0145	134.0077	-45.9936	699.5284	74.9676	42122.5034	134006.5954	2127249.9066	10816.4	1.9952	1619.43	2.5017	1078.4972	1.7465	7311.8638	1.6743	7112.0637	1608610	4636.8461	2.344	6615.9645	1.9685	35609600	0.81028	528.574	140.464	135.5436	297.1405	288.0303	65370.9141	200.816	-1.3595	260.4758	3088650
038	2018-06-21t1808	1529623103.64	adult	194.0122	138.0054	-41.9959	1129.6592	71.0933	67362.603	212249.8998	3345742.1115	8198.11	0.76839	1275.75	0.89432	742.3204	0.0039822	6504.5654	1.1383	6413.5425	2289607	3924.6809	1.4168	5942.6685	1.4437	44873300	1.8313	435.675	144.708	141.5865	282.2864	272.1429	99364.8281	194.6247	-1.5166	246.8608	5089970
038	2018-06-21t2208	1529637495.62	adult	198.01	142.0032	-37.9982	1051.0726	74.099	64889.0448	204515.9847	3364520.524	9264.18	1.3438	1277.61	0.96883	644.9076	-0.4926	6574.2446	1.2492	6385.9077	2228669	4051.8033	1.6855	5767.1335	1.3559	43252200	1.7858	418.033	155.692	151.0996	300.0389	292.2574	101713.1875	219.5419	-1.0867	271.3734	5270800
038	2018-06-22t0208	1529651893.8	adult	202.0095	146.0027	-33.9987	604.2053	106.5557	38126.9636	122528.4098	2090358.1483	8461.37	0.99167	1383.11	1.5817	725.455	-0.03619	6166.5073	0.99686	6045.0283	1233301.5	4310.1455	2.1637	5612.7026	1.2841	27572300	0.22678	393.493	161.595	155.0503	310.337	304.0461	62067.4062	233.4135	-0.8743	289.0428	3221400
038	2018-06-22t0608	1529666293.82	adult	206.0095	150.0027	-29.9987	615.0871	101.1516	38412.0523	123298.8797	2073511.0567	6093.8	-0.16257	1038.46	-0.1532	595.7529	-0.71918	4437.5518	-0.28435	4324.1475	891947.875	2822.8014	-0.02265	3944.8779	-0.20727	20822100	-0.45048	362.677	157.049	150.3297	289.0324	285.4505	58095.5156	227.0209	-1.0333	264.8847	3148990
038	2018-06-22t1008	1529680729.94	adult	210.0195	154.0127	-25.9886	402.786	124.0664	29624.872	98187.8439	1996973.967	5629.04	-0.36629	1112.62	0.29362	861.8628	0.7694	3923.0525	-0.64784	3786.1108	608073.125	2610.835	-0.30311	3411.9143	-0.66461	17203400	-0.81972	447.343	172.108	164.1708	331.5754	325.0364	51394.1875	253.9565	-0.59786	299.1214	2661130
038	2018-06-22t1408	1529695114.9	adult	214.0153	158.0085	-21.9928	927.4043	72.8374	53859.5508	169867.2655	2729718.9107	7108.96	0.43337	953.196	-0.53267	515.3378	-1.1292	4405.6367	-0.23047	4166.0276	1242389.5	2731.2351	-0.060453	3668.2128	-0.37503	26845800	0.38871	453.841	168.391	155.3005	351.3777	345.8428	99088.5156	270.9834	-0.34872	326.8027	4742570
038	2018-06-22t1808	1529709495.09	adult	218.0098	162.003	-17.9983	927.5721	71.5789	51185.8975	161317.1672	2445929.6787	4722.13	-0.77773	834.379	-1.1735	490.8548	-1.252	3553.5439	-0.87647	3455.6423	952349.75	2209.9048	-0.87492	3175.2946	-0.81227	22350500	-0.090385	410.28	158.536	148.2186	320.1469	314.2878	85799.375	248.756	-0.77806	297.2706	4246710
038	2018-06-22t2208	1529723894.37	adult	222.0096	166.0028	-13.9985	912.4588	69.5247	51379.8002	162001.7238	2444365.0553	4219.41	-1.0182	794.838	-1.3884	489.579	-1.245	3317.7395	-1.0389	3247.3894	892471.9375	2037.016	-1.142	2955.7114	-0.99273	21357300	-0.15039	402.053	159.258	150.7597	318.4472	311.7134	85662.2969	239.6529	-0.97257	295.3586	4279260
038	2018-06-23t0208	1529738291.19	adult	226.0088	170.0019	-9.9994	901.4005	67.5972	48249.3255	152065.6851	2229885.3841	4824.86	-0.66911	801.592	-1.3386	524.6805	-1.0287	3325.4387	-1.0054	3206.3806	841336	1958.5106	-1.2615	2824.2581	-1.0916	20239400	-0.23784	414.076	164.404	153.3394	342.5486	338.6793	86664.7812	260.3569	-0.66698	320.0268	4151020
038	2018-06-23t0608	1529752690.26	adult	230.0085	174.0017	-5.9996	887.5879	67.0941	46967.7385	148044.0018	2159187.6941	4904.75	-0.59812	826.777	-1.1721	532.6324	-0.96569	3334.0327	-0.97119	3228.7042	820172.0625	2031.7721	-1.1122	2860.8532	-1.0209	20338700	-0.15144	460.946	171.481	157.5398	369.1867	362.9929	90819.9375	276.8523	-0.43853	341.5189	4218420
038	2018-06-23t1008	1529767088.38	adult	234.008	178.0012	-2.0002	829.9687	68.8459	43861.0618	138413.7851	2028318.0816	4343	-0.8818	854.593	-0.9783	642.8613	-0.30084	3141.0068	-1.1108	3058.5322	722431.5625	1993.4359	-1.1689	2772.623	-1.0815	19630900	-0.18953	483.58	181.285	167.4278	374.5296	369.4383	86141.8125	287.6956	-0.30675	347.3399	4164310
038	2018-06-23t1408	1529781489.56	dead	238.0083	182.0015	2.0002	804.6197	65.8261	40768.4819	128606.4106	1807151.521	3704.49	-1.2189	914.761	-0.55066	799.3546	0.65286	2919.6499	-1.2824	2849.8313	624805.0625	1996.0451	-1.1515	2619.872	-1.2172	19563100	-0.11816	535.544	190.404	173.3564	403.2171	394.7166	86288.4688	308.8147	-0.014705	369.7277	4071990
039	2018-06-13t1408	1528917473.26	egg	-1.9998	-54.0066	-150.0101	164.6713	27.257	2998.8707	9523.977	51415.1734	0	2672.434	0	0.20451	0	-0.06108					0	1.197	0	1.7169	0	3.0662	0	0	0				0	-0.15181	0	0
039	2018-06-13t1808	1528931871.6	larva	1.9998	-50.0071	-146.0106	167.3861	27.6415	3081.9662	9787.8731	53514.7058	0	6.4002	0	-0.20273	0	-0.36459					0	0.3887	0	0.6629	0	1.6597	0	0	0				0	-0.15669	0	0
039	2018-06-13t2208	1528946269.92	larva	5.9993	-46.0076	-142.011	156.6315	27.2536	2932.1901	9328.013	50812.841	0	0.058026	0	-0.622	0	-0.67527					0	-0.3326	0	-0.18896	0	0.71984	0	0	0				0	-0.16213	0	0
039	2018-06-14t0208	1528960670.36	larva	9.9994	-42.0074	-138.0109	165.3046	27.8615	3044.8085	9675.1672	53119.9158	0	-0.80539	0	-1.055	0	-0.99452					0	-0.9824	0	-0.90343	0	0.010131	0	0	0				0	-0.16833	0	0
039	2018-06-14t0608	1528975070.06	larva	13.9993	-38.0075	-134.011	326.4465	49.2126	10950.6927	34938.1779	318724.7729	816.674	0.21719	329.047	0.3055	300.1056	0.23042	705.8084	0.77692	691.3163	41642.6953	549.4531	0.26115	654.2622	0.2516	1921640	0.048905	161.752	86.5444	86.2556	126.6357	125.2191	7471.5039	109.9308	-0.05359	120.4058	505419
039	2018-06-14t1008	1528989504.75	larva	18.009	-33.9979	-130.0014	378.1089	39.6795	12085.2427	38242.7397	327915.0416	1056.08	-0.026169	467.925	0.65328	450.1405	0.71833	970.6587	0.48454	957.8906	63092.8164	770.4244	0.3341	926.3587	0.27452	3014840	-0.17831	407.402	88.1075	87.3744	134.1305	128.158	8718.4854	112.5563	-0.050521	123.0293	567677
039	2018-06-14t1217	1528997228.58	larva	20.1545	-31.8524	-127.8558	467.562	47.8708	17577.4937	55645.3693	562109.6303	1149.14	-0.18695	427.071	0.19314	361.1075	0.082094	1024.9746	0.14868	1017.5052	96347.6172	801.8543	0.0991	973.2031	0.042521	3975170	-0.18637	306.057	86.9792	86.5231	132.8474	128.5837	12487.6504	110.9329	-0.052583	122.0338	809603
039	2018-06-14t1422	1529004717.69	larva	22.2348	-29.7721	-125.7755	427.9434	43.649	14657.1255	46310.9463	432025.2134	1115.23	-0.5047	476.775	0.24766	407.9697	0.17263	1045.6448	-0.2085	1039.6005	81560.2891	886.1424	0.042904	1011.3789	-0.18672	3712170	-0.51644	193.315	93.7943	93.4862	135.4936	133.8162	10568.502	117.6195	-0.044211	129.6498	730282
039	2018-06-14t1808	1529018273.2	larva	26.0002	-26.0067	-122.0101	482.9268	63.3852	17631.35	56770.9884	562180.8142	1312.59	-0.66564	429.722	-0.44879	340.2488	-0.50272	1145.7301	-0.62993	1122.8011	107698.625	839.6384	-0.63393	1070.9691	-0.59314	4022200	-0.86606	279.683	87.7823	87.2805	132.7798	128.8028	12481.2988	112.3722	-0.051827	123.7933	821642
039	2018-06-14t2208	1529032692.09	larva	30.0055	-22.0014	-118.0049	601.176	44.9499	21238.2562	66958.8714	636023.2434	2340.03	0.15636	654.672	0.40625	455.2068	-0.19584	2091.8032	0.58182	2070.2361	236373.7656	1479.226	0.60718	1940.2173	0.70508	7379470	-0.49924	442.336	92.6358	91.8566	139.9266	134.2457	15811.7031	117.9391	-0.044826	130.1272	1044190
039	2018-06-15t0208	1529047095.86	larva	34.0065	-18.0004	-114.0038	659.2047	44.2893	24328.466	76717.6313	746382.913	1988.56	-0.67729	707.305	0.25045	622.3179	0.43168	1731.5858	-0.68563	1702.7603	225106.1562	1394.834	-0.19282	1632.7143	-0.49073	9130590	-0.54703	205.903	97.7425	97.281	139.7909	137.8907	18172.8164	122.8446	-0.037355	134.0345	1261760
039	2018-06-15t0608	1529061494.9	larva	38.0062	-14.0006	-110.0041	785.1132	53.6981	33070.0063	104359.5224	1153194.4389	2869.03	-0.18462	755.215	0.05306	610.1457	0.040518	2341.7036	-0.20551	2317.0322	409798.125	1658.6682	-0.091003	2106.6316	-0.14535	13171700	-0.22724	181.009	98.228	97.8512	141.7734	139.8752	24810.3496	123.7709	-0.033502	135.5184	1713190
039	2018-06-15t1008	1529075894.42	larva	42.0061	-10.0008	-106.0042	905.4067	73.9951	42797.2555	135314.4415	1760590.1846	2045.78	-1.3631	539.677	-1.8534	436.9626	-1.3657	1573.9545	-1.8694	1516.8787	354139.75	1102.6846	-2.0247	1386.7773	-1.9706	12136300	-0.98316	191.042	90.9345	90.1791	137.1837	134.6679	30866.334	117.6195	-0.044719	130.1777	2044930
039	2018-06-15t1408	1529090296.81	larva	46.0068	-6.0001	-102.0036	796.4284	57.3955	37853.8449	119387.7413	1515881.4855	2658.4	-1.1603	699.315	-1.3569	627.5538	-0.48311	2210.8188	-1.3485	2190.1599	439952.9688	1426.8287	-1.7532	1995.3875	-1.4036	13911500	-1.1766	382.944	88.3759	87.7679	136.1557	131.0899	27094.9844	114.0389	-0.054523	126.2899	1758060
039	2018-06-15t1808	1529104696.69	larva	50.0067	-2.0001	-98.0036	976.1814	62.9466	52261.1845	165162.4794	2301821.396	4205.97	-0.23426	967.08	-0.10426	627.8089	-0.79048	3415.8672	-0.15713	3372.5216	935947.625	2403.0144	-0.041636	3072.2028	-0.14752	26478600	0.29115	218.982	99.8375	99.1063	147.1982	145.1125	40332.3008	127.1176	0.0002426	139.7969	2733550
039	2018-06-15t2208	1529119097.66	adult	54.007	2.0001	-94.0033	1095.5104	66.1906	58077.3132	182906.4594	2595538.9601	4634.19	-0.24509	1110.16	0.33061	783.1531	-0.094589	3852.6245	-0.066862	3816.2546	1175050.5	2774.4409	0.25085	3466.1047	-0.020145	33768800	0.79935	228.012	101.433	100.6358	148.7995	146.9175	45383.8359	128.8616	0.030544	141.9778	3085380
039	2018-06-16t0208	1529133497.67	adult	58.007	6.0001	-90.0033	1067.8312	65.3357	57751.4852	181921.8571	2591119.5974	5921.38	0.38912	1279.66	0.90569	935.2293	0.53789	4409.7036	0.19819	4265.6729	1336140.25	3295.6113	0.8421	3986.6592	0.29875	38678900	0.92613	193.586	98.3213	97.4595	146.995	144.602	44539.4883	126.4051	0.031121	139.6381	2971860
039	2018-06-16t0608	1529147897.65	adult	62.007	10.0001	-86.0033	1157.3193	71.7569	66822.9662	210430.4373	3233947.3918	4588.76	-0.86929	1205.06	-0.04734	899.0285	0.01767	4060.2432	-0.62634	4045.998	1421085.125	3179.811	0.11829	3827.922	-0.36455	42084200	0.85709	172.464	95.8418	94.9884	144.5317	142.5213	50586.0977	124.5331	-0.14166	137.4831	3347080
039	2018-06-16t1008	1529162297.23	adult	66.0069	14	-82.0034	1142.1541	74.3239	69569.5939	219128.7517	3548711.0542	5931.89	-0.16456	1294.24	0.060058	882.8595	-0.3242	5191.1777	0.34505	5151.3325	1889588.75	3774.8662	0.86935	4747.9143	0.57448	46991200	1.0335	204.069	90.9935	90.168	138.9837	136.7756	50590.0703	117.9279	-0.89528	131.9962	3303790
039	2018-06-16t1408	1529176697.34	adult	70.0069	18	-78.0034	1197.1279	75.7701	73981.7522	232986.1467	3839992.4412	5519.83	-0.67306	1328.19	-0.12643	996.9114	0.046248	4590.3286	-0.68239	4532.3062	1776457.125	3533.4897	0.020773	4321.4509	-0.3643	51286900	1.1388	186.525	98.728	97.833	147.6651	146.1053	57146.4102	127.8805	-0.22413	141.2964	3812280
039	2018-06-16t1808	1529191097.79	adult	74.007	22.0002	-74.0033	1136.0642	78.2647	74185.2564	233860.799	4020454.8915	7148.02	0.19825	1472.05	0.286	1013.9598	-0.073428	5691.1646	0.28418	5602.9028	2202480.75	4255.4862	0.9743	5210.5197	0.51096	56949100	1.4237	370.083	86.3227	85.3846	143.3534	137.1704	55477.75	114.221	-1.8307	129.5794	3339560
039	2018-06-16t2208	1529205498.94	adult	78.0074	26.0005	-70.003	1132.4419	72.9463	69169.4679	217917.8177	3559185.6127	7556.45	0.27706	1573.16	0.48348	894.2231	-0.7721	6203.6372	0.60583	6123.6858	2245716.75	4590.3948	1.2277	5766.6396	0.94391	56819200	1.1053	179.67	100.392	99.2977	153.0238	150.8529	55394.6328	131.5351	-0.33779	145.879	3625960
039	2018-06-17t0208	1529219898.03	adult	82.0071	30.0002	-66.0032	1160.2573	76.9991	69715.3607	219610.7317	3598124.3127	7210.14	-0.092027	1588.01	0.31685	1189.6561	0.39727	6178.4473	0.37765	6098.9653	2248954.75	4197.3012	0.33622	5668.1152	0.58661	57800500	0.97629	275.41	100.805	99.9452	152.92	150.2562	55662.8633	130.6887	-0.70707	144.4573	3669120
039	2018-06-17t0608	1529234299.01	adult	86.0074	34.0005	-62.0029	1017.2943	72.198	60476.9995	190555.8919	3063406.5616	8622.02	0.66705	1767.74	0.90119	1174.0267	0.22351	7567.3169	1.6871	7560.6372	2398839.5	4771.5983	1.0397	6773.4111	1.7158	55876600	0.61272	283.225	107.094	105.8921	166.8791	163.0854	52900.6602	139.4733	-0.073001	156.0642	3385140
039	2018-06-17t1008	1529248698.75	adult	90.0073	38.0004	-58.003	1046.9427	73.0417	61965.61	195254.7349	3123848.5335	6853.73	-0.52085	1656.69	0.31329	1183.8908	0.19562	6060.4448	-0.017981	6028.3601	1963584.125	4227.7089	0.10006	5614.8714	0.21144	53607100	0.28313	213.894	105.85	104.7297	164.0142	161.8581	53140.5977	138.5648	-0.47597	155.0541	3425110
039	2018-06-17t1408	1529263107.35	adult	94.0097	42.0028	-54.0006	1044.5996	71.5981	56827.509	179255.6999	2641666.6646	6279.24	-0.94012	1631.77	0.14482	1413.8488	1.0328	5228.5283	-0.94188	5100.8174	1558101.375	3952.2764	-0.35362	4792.0023	-0.8007	48535400	-0.26211	316.641	105.281	104.3429	165.042	160.4935	49182.5078	138.3039	-0.7898	153.5531	3131480
039	2018-06-17t1808	1529277500.04	adult	98.0077	46.0008	-50.0027	1051.7154	74.6697	61877.932	195040.1238	3094788.747	8850.7	0.52789	1539.24	-0.22511	1123.0688	-0.058819	6550.6528	0.29814	6287.322	2122411.5	4137.656	-0.13188	5753.0276	0.18564	49739000	-0.15459	227.814	107.486	106.0846	173.8845	168.5571	56338.5781	141.3794	-0.76443	160.659	3473300
039	2018-06-17t2208	1529291901.64	adult	102.0081	50.0012	-46.0022	726.2479	97.8426	46902.7742	149332.5598	2626975.3315	7038.2	-0.59096	1559.71	-0.13717	1061.8854	-0.24845	6143.3755	-0.1544	6105.1943	1505127	4068.3366	-0.22896	5686.223	0.057569	38172400	-1.2294	220.518	104.304	102.922	169.6285	166.5377	41558.9844	140.5165	-1.0726	159.2424	2552730
039	2018-06-18t0208	1529306302.58	adult	106.0084	54.0015	-42.002	1076.592	69.4072	58924.2193	185688.8923	2698838.6917	8708.22	0.30119	1337.81	-0.88381	563.26	-2.0046	6433.7651	0.066885	6222.2407	1988033.375	3886.5889	-0.43985	5571.4067	-0.095789	41262100	-0.88217	321.1	114.498	111.1918	199.4714	196.1165	61636.6562	160.4981	0.24881	187.014	3531470
039	2018-06-18t0608	1529320703.65	adult	110.0087	58.0018	-38.0017	1120.2626	75.4183	66711.3973	210064.3707	3419598.6462	5601.23	-1.4252	904.237	-2.3386	629.3934	-1.6871	4559.4556	-1.5994	4587.7212	1591250	2179.7639	-2.502	3756.6214	-1.8772	31507200	-1.7155	428.987	113.192	110.9536	228.156	197.6953	79626.4375	151.5363	-0.66877	177.9594	3944070
039	2018-06-18t1008	1529335103.26	adult	114.0086	62.0017	-34.0018	971.9206	75.0954	58119.9845	183187.8661	2937363.6588	6144.79	-1.1313	1019.44	-1.8434	678.0236	-1.4226	5105.0815	-1.1031	5091.8484	1551944.75	2616.129	-1.8835	4295.5005	-1.32	30936000	-1.6676	326.856	116.713	114.6205	210.5947	205.4274	64020.7734	161.6998	-0.24045	190.4991	3541760
039	2018-06-18t1408	1529349505.16	adult	118.0091	66.0022	-30.0012	1086.3122	73.1195	65139.4828	205217.1949	3309790.2059	9587.21	0.63437	944.124	-2.0134	650.1833	-1.4329	6292.1724	-0.098574	5948.3701	2145630.75	2333.5146	-2.1379	4869.5439	-0.74596	32138900	-1.4416	358.589	126.199	124.1056	225.2859	216.8977	76822.5	166.8874	-0.18466	201.8374	4295950
039	2018-06-18t1808	1529363905.43	adult	122.0092	70.0023	-26.0012	1048.364	72.7203	61747.115	194533.7931	3057481.726	10256	0.95452	968.024	-1.8294	640.3825	-1.3739	6016.2837	-0.29823	5718.0386	1943259.625	2383.955	-1.9858	4937.3304	-0.64104	31231300	-1.3985	505.405	122.732	119.7346	253.3198	234.4389	81822.3047	167.4054	-0.39247	209.4118	3959690
039	2018-06-18t2208	1529378306.62	adult	126.0095	74.0026	-22.0008	1117.8037	72.0041	64821.8841	204209.757	3205951.0644	9685.51	0.6704	970.005	-1.7206	757.6073	-0.81911	6252.3701	-0.073321	5697.7656	2119553.5	2309.5756	-1.9816	4864.8455	-0.65231	32852100	-1.1182	293.22	127.394	125.1804	217.8819	211.4113	73861.9766	167.5778	-0.59167	196.7638	4314570
039	2018-06-19t0208	1529392709.21	adult	130.0102	78.0033	-18.0001	1056.2457	64.9023	54784.2543	172504.0843	2424253.0882	7709.95	-0.27504	1019.38	-1.4357	662.8148	-1.0922	6355.4854	0.054211	6364.8184	1830379.75	2730.4185	-1.3812	5437.9433	-0.080424	29274500	-1.3015	326.156	132.615	128.1104	239.683	234.2791	69028.7188	189.1854	0.14782	220.8359	3808440
039	2018-06-19t0608	1529407105.81	adult	134.0093	82.0024	-14.0011	986.4932	67.8457	52783.5162	166335.9808	2396078.326	7328.76	-0.42381	956.252	-1.575	635.0162	-1.1163	5957.707	-0.18546	5999.7563	1650284.875	2403.6742	-1.684	4801.4306	-0.57482	26429900	-1.4141	347.887	136.812	131.9253	256.1875	249.198	70963.9453	196.2866	0.19088	231.4314	3781350
039	2018-06-19t1008	1529421507.84	adult	138.0098	86.003	-10.0005	967.3016	67.529	51092.0465	161007.267	2292510.5987	7749.51	-0.17399	966.92	-1.448	672.2754	-0.8851	6260.4731	0.10849	6127.4612	1677806.75	2380.1009	-1.6279	5374.1738	0.0037398	25877700	-1.3222	401.36	142.573	136.854	278.0614	269.7498	74520.4453	205.5616	0.28857	251.4886	3815680
039	2018-06-19t1408	1529435910.64	adult	142.0106	90.0037	-5.9997	890.158	70.0304	49514.3965	156285.8384	2351650.1079	8307.24	0.13612	969.914	-1.349	660.7072	-0.85924	6420.7812	0.29614	6412.9497	1662982.375	2468.1567	-1.4358	5167.7363	-0.10456	25121700	-1.2537	513.531	147.659	140.7738	305.6037	293.1101	79151.3516	215.8389	0.40593	266.8777	3824510
039	2018-06-19t1808	1529450309.05	adult	146.0102	94.0033	-2.0002	881.509	68.7088	48282.1191	152289.2015	2279342.1014	7950.39	0.017086	957.946	-1.3137	636.2642	-0.9032	6281.9424	0.26255	6111.686	1589331.375	2430.8014	-1.4005	5297.0823	0.082232	24214000	-1.2017	564.388	151.039	142.9729	335.4249	318.7183	84862.5078	223.5964	0.42153	285.4757	3817810
039	2018-06-19t2208	1529464710.19	dead	150.0105	98.0036	2.0002	827.861	68.0333	43678.4734	137739.5421	2002811.6322	8204.45	0.19277	1005.8	-1.0256	664.1185	-0.71386	6587.0459	0.5634	6517.6421	1508433.5	2945.7723	-0.66448	5444.3189	0.28489	23020800	-1.1781	443.705	157.572	147.2709	350.6902	347.0877	80308.0547	239.034	0.65679	311.1225	3606510
041	2018-06-13t1408	1528917498.87	egg	-1.9998	-58.0071	-210.0153	156.602	27.6323	2841.6404	9040.8878	49039.1429	0	2672.4376	0	0.20451	0	-0.061079					0	1.197	0	1.7169	0	3.0662	0	0	0				0	-0.15181	0	0
041	2018-06-13t1808	1528931897.37	larva	1.9998	-54.0075	-206.0157	162.2055	27.1108	2905.7738	9231.9214	49320.6879	0	6.3997	0	-0.20273	0	-0.3646					0	0.38869	0	0.66289	0	1.6597	0	0	0				0	-0.15669	0	0
041	2018-06-13t2208	1528946295.5	larva	5.9993	-50.008	-202.0162	153.8301	27.3328	2751.2565	8755.5871	46897.4077	0	0.058035	0	-0.622	0	-0.67526					0	-0.3326	0	-0.18895	0	0.71984	0	0	0				0	-0.16213	0	0
041	2018-06-14t0208	1528960696.19	larva	9.9995	-46.0078	-198.0161	153.8308	27.3347	2751.3881	8756.0365	46902.4963	0	-0.8054	0	-1.055	0	-0.99452					0	-0.9824	0	-0.90344	0	0.010125	0	0	0				0	-0.16833	0	0
041	2018-06-14t0608	1528975095.73	larva	13.9993	-42.0079	-194.0162	153.8971	27.5332	2776.9148	8838.4413	47710.2038	0	-1.3446	0	-1.5026	0	-1.3236					0	-1.5718	0	-1.5182	0	-0.56529	0	0	0				0	-0.17561	0	0
041	2018-06-14t1008	1528989531.48	larva	18.0093	-37.998	-190.0062	332.2915	35.3346	9360.9294	29685.4438	221046.839	1127.86	0.091226	441.674	0.50626	376.1677	0.32669	973.6453	0.49246	963.6718	49655.9102	814.0458	0.47251	928.9135	0.28091	2215440	-0.41093	140.09	77.8097	77.2301	118.0128	115.7867	6018.6533	101.893	-0.063212	111.3544	390294
041	2018-06-14t1217	1528997254.21	larva	20.1545	-35.8528	-187.861	381.9754	42.1208	11441.9864	36245.2918	293996.5956	1230.67	-0.062496	508.858	0.65566	448.7293	0.55153	1099.0045	0.33161	1090.7505	68138.2812	932.335	0.50279	1051.3928	0.23262	3114210	-0.42581	170.047	90.5646	90.0561	131.1028	128.9061	8128.3706	114.4506	-0.048222	125.3785	554255
041	2018-06-14t1422	1529004743.22	larva	22.2348	-33.7725	-185.7808	314.2967	47.2083	9767.4107	31107.4617	267613.0776	1591.91	0.1802	537.803	0.59607	369.4283	-0.036259	1466.9736	0.76471	1453.6768	77749.6016	1142.1572	0.81607	1404.6244	0.73841	2803570	-0.759	215.699	91.8866	91.5033	135.2379	132.4536	7167.6079	117.1391	-0.044832	127.7918	479005
041	2018-06-14t1808	1529018298.63	larva	26.0001	-30.0071	-182.0154	402.1617	35.2358	10883.4527	34365.6288	250975.0676	1823.93	0.0011926	724.13	1.2609	734.9575	1.6824	1593.7074	0.30226	1569.3571	94028.7344	1242.0475	0.5312	1491.6071	0.34228	4229640	-0.81435	169.315	91.9935	91.8671	134.5697	133.1494	7939.6094	116.1738	-0.046475	126.6733	537334
041	2018-06-14t2208	1529032718.61	larva	30.0057	-26.0016	-178.0098	505.5086	51.1277	19299.5032	61028.7594	624581.7362	1944.57	-0.31487	577.969	-0.047913	503.2147	0.076406	1700.6561	-0.15933	1690.7262	175167.5781	1014.0643	-0.68339	1553.0274	-0.10891	5897020	-0.84461	207.01	103.269	102.9358	148.0674	145.1235	15250.9385	129.2294	-0.027124	140.788	1053650
041	2018-06-15t0208	1529047122.36	larva	34.0067	-22.0005	-174.0088	638.914	39.0562	22000.079	69367.7942	623144.9099	2163.43	-0.48546	695.952	0.18151	640.049	0.53533	1745.6368	-0.66115	1704.7607	204239.5156	1315.9454	-0.40292	1600.9694	-0.55396	8138460	-0.76316	307.914	95.8298	95.1914	141.0875	136.8482	16507.2344	120.2563	-0.042011	132.4828	1120630
041	2018-06-15t0608	1529061521.62	larva	38.0065	-18.0007	-170.009	682.0148	44.7339	26261.5646	82884.7402	829910.9578	3224.1	0.16993	844.022	0.61032	774.55	1.041	2470.0767	0.001961	2355.7622	343340.6562	1747.8684	0.13577	2193.7449	0.01723	11718400	-0.51751	145.371	86.153	85.7056	128.8668	127.338	17912.4883	111.7457	-0.059069	123.1778	1196150
041	2018-06-15t1008	1529075921.05	larva	42.0064	-14.0009	-166.0091	793.2273	51.1222	31062.4186	97827.2616	1036171.1021	3677.45	0.12387	779.975	-0.3033	537.0281	-0.73613	3110.7844	0.43862	3060.5759	513279.4375	1966.0103	0.067691	2801.6683	0.50214	12801700	-0.86275	177.313	93.721	93.0632	139.093	136.9194	22950.3438	120.1848	-0.038138	132.3931	1538240
041	2018-06-15t1408	1529090323.49	larva	46.007	-10.0002	-162.0085	780.6195	51.7862	32892.2817	103649.9036	1160673.4848	4166.6	0.11888	834.671	-0.46678	707.2248	0.029222	3449.7378	0.38682	3411.1277	600254.375	1820.0315	-0.83979	2911.5218	0.11304	14486500	-1.0814	336.89	99.1982	98.9652	145.3981	141.8127	25299.2676	124.9439	-0.018801	137.0808	1721680
041	2018-06-15t1808	1529104723.21	larva	50.007	-6.0003	-158.0085	972.1887	58.6754	44495.9787	140148.04	1709842.6007	4826.72	0.26386	996.403	0.089631	772.55	0.14362	3479.6885	-0.073363	3376.7234	817726.8125	2449.0133	0.061343	3073.3357	-0.14575	23317800	-0.19308	195.73	93.9742	93.2648	142.7803	140.202	33553.3711	122.084	-0.022952	135.8333	2199180
041	2018-06-15t2208	1529119124.29	larva	54.0073	-2	-154.0082	1054.038	58.7663	51334.8393	161656.2174	2077322.205	5281.42	0.25153	1140.14	0.52652	831.6575	0.21261	4352.7925	0.56153	4297.0398	1175254	3123.5912	1.0068	3967.0755	0.74814	30726800	0.36337	304.296	98.5997	97.923	144.8005	142.2912	39096.1328	125.575	0.0047799	137.7515	2657260
041	2018-06-16t0208	1529133524.27	adult	58.0073	2	-150.0083	996.5674	63.097	52741.9523	166194.4448	2312518.4463	6190.86	0.58778	1274.37	0.87217	1014.3559	1.0192	4969.9175	0.88581	4839.7686	1376667.125	3361.7641	0.98039	4318.7089	0.79251	35195700	0.45566	254.978	91.6738	90.8647	138.5673	135.4909	38383.1523	118.3535	-0.1351	131.0624	2531850
041	2018-06-16t0608	1529147924.48	adult	62.0073	6.0001	-146.0082	1066.4247	73.3021	61671.6786	194278.4934	3011932.409	7504.1	1.2038	1294.63	0.49294	958.5183	0.36027	5517.5264	1.1206	5379.2983	1782161	3744.3623	1.2557	4920.1258	1.2122	41714300	0.80967	233.685	90.4644	89.8235	136.0085	133.4654	43930.7305	116.1388	-0.8091	128.7053	2914850
041	2018-06-16t1008	1529162323.85	adult	66.0071	9.9999	-142.0084	1186.6862	70.1648	64709.3206	203752.3741	3032976.2608	6992.4	0.56806	1441.81	0.89508	968.3908	0.13653	5821.3291	1.0842	5731.3369	1973430.5	4303.0042	1.8887	5332.6132	1.3937	48829600	1.2584	183.755	95.3767	94.365	146.8341	144.9523	49776.7578	125.3647	-0.24976	139.8877	3230120
041	2018-06-16t1408	1529176723.83	adult	70.0071	13.9999	-138.0084	1192.6755	73.6269	66288.3499	208705.2052	3198438.1075	6925.5	0.26957	1482.04	0.69338	1041.6809	0.27309	5348.4224	0.18848	5180.8389	1855902.625	4012.9286	0.90569	4919.7894	0.44658	51397200	1.1517	198.043	102.531	101.7462	154.7789	152.3101	53708.2656	133.6212	0.31987	147.3163	3555760
041	2018-06-16t1808	1529191124.56	adult	74.0073	18.0001	-134.0082	1075.8041	72.9858	62803.3078	197856.2645	3081909.8239	7054.49	0.13716	1714.42	1.5003	1379.3983	1.6691	5844.1606	0.45632	5728.1567	1922728.875	4497.2609	1.4002	5484.1614	0.8694	56274000	1.3477	220.649	98.6407	97.745	150.3323	148.1415	49459.3164	127.9241	-0.45132	142.1174	3237780
041	2018-06-16t2208	1529205525.65	adult	78.0076	22.0004	-130.0079	1140.5062	78.8697	67036.1123	211156.94	3458954.0031	9967.03	1.8179	1709.52	1.1252	1349.0688	1.2715	7006.1182	1.4897	6799.3691	2459147.5	4455.3873	1.0012	6043.3035	1.2942	59874300	1.4363	250.762	94.0629	93.1436	145.6478	143.375	51122.3672	122.7705	-1.2528	137.6818	3294460
041	2018-06-17t0208	1529219924.74	adult	82.0074	26.0001	-126.0081	894.3107	85.8072	57412.0685	182839.6577	3152750.0549	8016.75	0.41519	1585.84	0.30723	1164.5231	0.29042	5961.3965	0.14369	5667.7974	1788418.875	4225.3903	0.381	5247.3758	0.071633	47524500	-0.09914	228.359	95.7935	95.0129	147.1599	144.2214	44147.9609	123.96	-1.4212	138.5891	2870740
041	2018-06-17t0608	1529234325.96	adult	86.0077	30.0005	-122.0078	1171.1132	75.5834	67162.9221	211459.1133	3280679.7702	5459.63	-1.2955	1335.45	-0.90618	1043.2304	-0.30621	4516.0059	-1.5299	4446.3193	1589634.125	3260.2245	-1.2508	4158.6382	-1.379	46906200	-0.29773	209.819	107.345	106.1883	164.377	161.5435	57860.7031	139.4306	-0.077541	155.2692	3770380
041	2018-06-17t1008	1529248725.63	adult	90.0076	34.0004	-118.0079	1052.0569	75.6371	62613.4411	197298.6895	3173698.3565	7029.22	-0.41331	1487.23	-0.36021	1136.1193	0.0097084	5762.4541	-0.3248	5685.7061	1890084.875	3764.3624	-0.56908	4993.285	-0.50051	48651600	-0.20732	344.131	90.7972	89.3961	151.5276	146.7138	49701.0664	122.168	-2.1606	139.847	2970250
041	2018-06-17t1408	1529263134.36	adult	94.0101	38.0028	-114.0054	1131.3749	73.5745	65669.0802	207026.6074	3211395.9933	9174.6	0.80695	1706.08	0.42798	1139.1961	-0.004261	6861.3442	0.69487	6594.3159	2360302.5	4492.2611	0.39303	5936.9079	0.46876	58552600	0.71045	372.506	107.138	105.8397	175.2971	170.8934	60302.1875	141.2727	-0.50141	161.0884	3676970
041	2018-06-17t1808	1529277526.97	adult	98.008	42.0007	-110.0075	1116.3093	74.3218	62758.9438	197610.1497	3045770.4089	7117.81	-0.49562	1911.74	1.1488	1622.802	1.7899	5989.0024	-0.24754	5893.2271	1970381.75	4639.7909	0.53698	5562.4306	-0.018888	62743300	1.0905	364.394	105.815	104.257	178.0864	173.0966	58590.4375	139.2946	-0.95279	161.5419	3472850
041	2018-06-17t2208	1529291928.48	adult	102.0084	46.0012	-106.0071	1094.056	72.8902	62493.6248	196853.1795	3088462.5038	7442.33	-0.35885	1996.74	1.4374	1689.8026	2.0478	6341.9482	0.031735	6253.7451	2073817.125	4904.9264	0.85093	6029.2595	0.4135	65221500	1.334	309.703	111.667	109.9603	190.6073	184.6963	62328.5859	149.5581	-0.32146	173.1	3647500
041	2018-06-18t0208	1529306329.52	adult	106.0087	50.0015	-102.0068	1120.134	74.4586	63664.3579	200523.523	3079239.8066	8756.95	0.32828	2071.93	1.7214	1671.8558	2.0343	6777.7329	0.3775	6656.5903	2256985	5201.7315	1.2145	6340.2949	0.67566	68958000	1.7202	315.494	109.652	107.15	211.9238	203.9415	70570.6172	152.4116	-0.36423	187.4585	3649430
041	2018-06-18t0608	1529320730.49	adult	110.009	54.0017	-98.0065	1097.4119	72.5731	62998.9412	198431.8885	3069952.7582	9741.07	0.80254	2045.69	1.681	1622.3723	1.9419	7757.9463	1.1854	7669.1704	2560122.25	5346.7973	1.4023	6917.0823	1.1959	67374800	1.628	473.008	112.091	107.9297	253.4689	248.4121	83644.7344	160.7093	-0.037109	225.1459	3691710
041	2018-06-18t1008	1529335130.57	adult	114.009	58.0017	-94.0065	1051.0827	73.009	59272.8543	186678.6317	2837599.1982	8851.85	0.28309	2084.17	1.9026	1715.2583	2.4023	7798.1484	1.1649	7747.5591	2417426	5559.1094	1.6923	7323.2907	1.5452	64602900	1.4466	356.075	111.608	108.3026	223.0198	216.7175	69136.1484	156.0162	-0.59516	197.5929	3459500
041	2018-06-18t1408	1529349532.08	adult	118.0094	62.0022	-90.0061	1106.8967	73.0874	63637.4223	200451.651	3113667.0821	7496.75	-0.43141	1931.36	1.479	1710.2612	2.532	6797.2446	0.31499	6766.0337	2263482.5	4969.2344	1.0357	6413.8277	0.68328	64264100	1.5068	452.852	108.782	103.9818	248.7098	237.5216	82820.375	159.6019	-0.5965	216.8226	3619630
041	2018-06-18t1808	1529363932.28	adult	122.0095	66.0022	-86.006	1088.6885	71.6366	62992.0908	198381.7089	3090502.0055	9871.29	0.76221	2045.31	2.0253	1779.3719	2.9684	7775.6577	1.1095	7625.4963	2565967	5614.8516	1.8891	7153.2368	1.3737	67327500	1.8874	359.156	112.125	108.1277	233.4851	222.98	77050.0781	159.194	-0.8135	204.7725	3690920
041	2018-06-18t2208	1529378333.59	adult	126.0099	70.0026	-82.0057	1166.723	76.2583	68457.4395	215572.8636	3505459.6809	8316.18	-0.0033337	1789.96	1.2633	1588.5762	2.4259	6724.6899	0.29753	6609.001	2407439	4507.2024	0.65523	5997.2927	0.36303	64008900	1.6941	485.843	104.78	99.933	267.3852	238.0569	95723.8906	153.6979	-1.2393	204.3426	3746950
041	2018-06-19t0208	1529392736.14	adult	130.0106	74.0033	-78.005	1169.759	77.0119	70610.2248	222392.2942	3654879.7413	9275.48	0.48534	1691.85	1.0662	1446.6761	2.0591	7169.5977	0.68387	7063.25	2645581.5	4556.48	0.81953	6359.1287	0.73656	62405600	1.6635	374.611	113.885	110.0941	232.9888	221.1111	85972.875	159.7599	-1.1076	203.468	4200750
041	2018-06-19t0608	1529407132.67	adult	134.0096	78.0023	-74.0059	1126.6404	75.1587	68324.7005	215178.193	3497119.6536	7732.58	-0.2297	1679.7	1.1912	1421.4878	2.1544	7023.7983	0.63123	7018.0459	2507496	4662.8326	1.0616	6525.2605	0.94152	59906400	1.5572	419.462	119.46	114.9976	271.0841	256.6469	96777.0156	170.0159	-0.83987	228.1297	4260540
041	2018-06-19t1008	1529421534.81	adult	138.0102	82.0029	-70.0053	1089.363	77.9061	68374.9215	215404.4916	3631908.6833	8683.93	0.27296	1587.04	0.99102	1367.9556	2.1021	6885.4819	0.58279	6642.124	2458117	4225.9048	0.63957	6165.6272	0.69661	56601600	1.378	453.269	122.177	116.1649	315.0696	298.5633	112479.8594	180.2351	-0.62665	261.0789	4357430
041	2018-06-19t1408	1529435937.56	adult	142.011	86.0037	-66.0046	1185.1253	79.528	70851.7613	223209.3205	3676694.4996	7276.08	-0.35371	1373.5	0.28745	1199.3914	1.5363	6218.4097	0.14374	6157.3496	2300811.5	3628.7726	0.0072421	5664.6069	0.3284	50812600	0.9868	407.937	119.232	114.254	265.034	250.7064	98062.5859	172.4726	-1.051	221.7778	4410980
041	2018-06-19t1808	1529450336.07	adult	146.0105	90.0033	-62.005	1143.3043	74.2212	69411.7782	218623.1475	3581330.2886	9435.67	0.71872	1428.01	0.64693	1070.8313	1.0929	7675.5591	1.3054	7612.7329	2786228	3980.701	0.54917	6814.2352	1.3989	51762400	1.1821	494.519	140.425	136.2266	310.2865	293.3147	112634	192.9455	-0.54061	258.1272	5090130
041	2018-06-19t2208	1529464737.34	adult	150.0109	94.0036	-58.0046	723.6518	93.945	44281.247	141516.4946	2358685.1485	4963.54	-1.3313	1141.01	-0.44863	674.9889	-0.66253	4123.144	-1.2699	4074.6711	956569.4375	2942.0319	-0.66922	3733.9093	-1.1925	26409800	-0.88709	661.34	119.508	113.7226	273.7487	266.5207	63509.6953	181.2741	-1.0466	234.455	2766130
041	2018-06-20t0208	1529479136.23	adult	154.0106	98.0033	-54.0049	1181.2914	76.0004	68748.8772	216480.7852	3421248.6892	7675.68	0.0056707	1285.99	0.25321	803.2393	-0.0089183	5742.561	0.0099751	5476.7471	2067322	3397.5594	-0.013165	5016.7224	-0.011385	46191600	0.9132	455.486	136.282	129.6931	322.441	313.2472	116078.75	206.8629	-0.46171	276.7668	4895120
041	2018-06-20t0608	1529493537.7	adult	158.011	102.0037	-50.0045	1072.476	69.874	60302.9453	189994.1015	2827849.5055	8733.55	0.56126	1364.28	0.69159	922.4163	0.63697	6193.1528	0.41191	5964.3286	1957036.25	3558.3076	0.27681	5021.5184	0.06725	43032000	0.74759	405.37	147.119	139.5316	296.6589	286.5894	93744.2188	221.9261	-0.21442	266.8181	4640420
041	2018-06-20t1008	1529507940.68	adult	162.0118	106.0046	-46.0037	1035.5183	67.7687	57243.3694	180284.755	2662582.9366	8291.47	0.4128	1305.21	0.5074	899.0551	0.56976	5921.0723	0.28025	5623.426	1776321.75	3340.9036	0.070071	4872.9691	0.0089223	39089800	0.5068	435.482	147.23	139.465	298.0575	291.2711	89417.25	226.5251	-0.24483	267.9654	4409390
041	2018-06-20t1408	1529522340.07	adult	166.0117	110.0044	-42.0039	1004.5973	74.2127	57772.4339	182041.3388	2811873.2964	6006.36	-0.59392	1170.61	-0.005713	857.2106	0.4135	5012.6665	-0.31093	4941.5667	1513825.25	2874.5524	-0.45307	4472.164	-0.25916	35341800	0.2823	512.692	144.382	135.3209	346.3219	332.0648	104589.2188	229.5543	-0.3104	295.4958	4359040
041	2018-06-20t1808	1529536738	adult	170.0111	114.0038	-38.0044	1017.9221	75.68	59080.1601	186131.596	2935538.3346	5588.24	-0.73998	1051.57	-0.48103	758.6158	-0.054975	4294.3105	-0.76413	4199.7563	1326942	2566.5023	-0.79491	3704.3674	-0.84695	32479800	0.11762	465.744	143.908	133.5981	340.6895	331.1984	105273.0391	231.521	-0.37963	300.6732	4444890
041	2018-06-20t2208	1529551137.92	adult	174.0111	118.0038	-34.0045	980.7474	73.9319	55943.7855	176280.2962	2718768.8559	5282.24	-0.84089	1036.97	-0.50044	770.2186	0.029314	4252.2354	-0.73924	4211.2397	1245905	2487.9295	-0.85137	3702.4132	-0.79707	30350100	0.0064629	559.297	149.955	140.2016	364.1389	349.6518	106692.7109	237.7472	-0.34148	315.9806	4388890
041	2018-06-21t0208	1529565539.51	adult	178.0115	122.0042	-30.004	855.2367	77.8742	52028.7588	165286.156	2631017.2657	4857	-1.0007	1051.27	-0.38734	728.9934	-0.15639	4054.6943	-0.83728	4014.6832	1102876.875	2656.6003	-0.58128	3622.1148	-0.81457	28567300	-0.079036	638.997	157.65	145.3619	378.7586	364.4436	103022.3516	262.0467	0.078234	328.7336	4283990
041	2018-06-21t0608	1529579937.85	adult	182.011	126.0038	-26.0045	931.7646	77.4835	54309.3508	171194.8631	2717058.6969	5619.22	-0.60429	959.277	-0.77612	708.667	-0.2392	4135.4888	-0.74031	3926.5908	1174478.75	2258.0918	-1.0804	3361.5794	-0.99563	27233900	-0.13641	618.262	154.33	141.7044	386.405	367.4234	109739.0156	250.9714	-0.24088	332.3705	4381430
041	2018-06-21t1008	1529594338.37	adult	186.0112	130.0039	-22.0043	877.3477	74.0443	50378.3077	158909.002	2445363.1282	4924.67	-0.90118	991.513	-0.58614	712.814	-0.19643	4034.0569	-0.77644	3964.0007	1064991	2422.2199	-0.81957	3613.3132	-0.73311	26116500	-0.17726	639.109	162.716	148.7772	398.8807	383.7004	105304.5	271.8219	0.095046	351.6261	4285950
041	2018-06-21t1408	1529608753.75	adult	190.0155	134.0082	-18.0001	794.0787	109.7452	49208.5327	157338.8783	2763300.6283	4540.3	-1.0575	914.063	-0.92628	681.2951	-0.34043	3410.2917	-1.1973	3298.9087	879855.25	2261.6746	-1.0116	3000.9318	-1.2328	23495100	-0.37443	594.179	160.033	145.2621	405.8012	387.0573	104696.7188	273.4552	0.050908	352.83	4113480
041	2018-06-21t1808	1529623144.85	adult	194.013	138.0057	-14.0025	739.9049	84.2818	46906.4259	149194.5263	2546379.2089	5213.6	-0.6989	900.422	-0.96492	611.5263	-0.6895	3973.0754	-0.7478	3901.9331	973403.5	2223.8345	-1.0356	3329.5556	-0.90252	22054900	-0.46716	665.313	163.431	146.9681	441.2128	419.9704	108097.125	281.7899	0.14037	367.3514	4003080
041	2018-06-21t2208	1529637536.42	adult	198.0106	142.0034	-10.0049	815.277	75.4826	48779.9978	154123.8627	2465568.4215	4921.58	-0.81375	958.151	-0.64565	764.6126	0.14836	3711	-0.91048	3591.3447	946305	2348.7032	-0.82194	3149.6864	-1.0269	24411800	-0.17296	550.451	170.217	158.4945	426.9492	419.4388	108872.0469	283.0194	0.096678	381.1743	4336790
041	2018-06-22t0208	1529651935.21	adult	202.0103	146.003	-6.0052	829.8779	76.1717	46765.1982	148376.8828	2232980.0699	5466.35	-0.51194	929.614	-0.75905	730.6849	-0.0078947	3688.8364	-0.89516	3440.1755	903764.9375	2293.9466	-0.87003	3106.1455	-1.0297	22742100	-0.29285	549.957	173.345	163.028	431.0676	423.2752	105611.5625	286.7614	0.10203	388.1697	4240710
041	2018-06-22t0608	1529666334.89	adult	206.0102	150.0029	-2.0053	810.5804	75.1388	48056.3993	151713.5045	2456489.4594	5468.84	-0.47964	953.234	-0.60307	767.004	0.21676	3885.2346	-0.71139	3579.1082	979079.125	2342.0389	-0.76287	3269.0638	-0.84009	23936700	-0.10271	551.572	178.398	167.3678	444.3593	432.4092	111978.5469	294.753	0.18432	399.1325	4479760
041	2018-06-22t1008	1529680773.06	dead	210.0208	154.0135	2.0053	752.6414	73.6034	44249.2814	139745.2077	2216743.2872	6308.7	-0.017714	1017.98	-0.21806	827.8427	0.58155	4191.1172	-0.43789	3865.7491	972339.1875	2542.6127	-0.41077	3543.1543	-0.53985	23543800	-0.082217	535.57	190.127	177.861	442.9697	437.8934	102768.9688	318.6142	0.54443	409.4198	4397260
042	2018-06-13t1408	1528917511.56	egg	-1.9998	-58.0073	-186.0112	170.6993	27.2661	3100.9265	9840.7377	53117.3866	0	2672.4394	0	0.20451	0	-0.061078					0	1.197	0	1.7169	0	3.0662	0	0	0				0	-0.15181	0	0
042	2018-06-13t1808	1528931910.14	larva	1.9998	-54.0077	-182.0116	156.6615	28.9629	3083.6784	9824.6626	55547.6121	0	6.3995	0	-0.20273	0	-0.3646					0	0.38869	0	0.66289	0	1.6597	0	0	0				0	-0.15669	0	0
042	2018-06-13t2208	1528946308.22	larva	5.9993	-50.0082	-178.0121	156.6837	28.0765	2949.1032	9387.4932	52144.2244	0	0.058036	0	-0.622	0	-0.67526					0	-0.3326	0	-0.18895	0	0.71984	0	0	0				0	-0.16213	0	0
042	2018-06-14t0208	1528960709.08	larva	9.9995	-46.008	-174.0119	164.7712	27.7564	3050.0209	9690.3964	53204.9622	0	-0.8054	0	-1.055	0	-0.99453					0	-0.98241	0	-0.90344	0	0.010118	0	0	0				0	-0.16833	0	0
042	2018-06-14t0608	1528975108.45	larva	13.9993	-42.0081	-170.012	164.7712	27.7564	3050.0209	9690.3964	53204.9622	0	-1.3446	0	-1.5026	0	-1.3236					0	-1.5718	0	-1.5182	0	-0.56529	0	0	0				0	-0.17561	0	0
042	2018-06-14t1008	1528989544.98	larva	18.0095	-37.998	-166.0019	332.4628	29.362	8033.8474	25399.9876	162715.3054	1098.68	0.043452	498.384	0.82378	488.9312	0.92365	995.528	0.55096	992.8273	43803.2305	808.4526	0.45473	944.7399	0.32074	2161990	-0.42651	163.333	85.3225	84.733	125.5914	123.5387	5526.0234	110.0123	-0.053549	120.6403	370129
042	2018-06-14t1217	1528997266.93	larva	20.1545	-35.853	-163.8569	349.9004	42.7996	11555.9228	36610.1655	328589.8531	1499.04	0.34717	507.948	0.65051	426.6011	0.43298	1314.5635	0.86427	1302.1313	81502.9375	983.9966	0.66262	1189.4155	0.56819	3126420	-0.42242	275.194	79.6826	79.07	127.9728	122.2948	7934.3145	104.7252	-0.060278	116.977	490446
042	2018-06-14t1422	1529004755.91	larva	22.2347	-33.7727	-161.7766	271.9755	37.7478	8386.4531	26674.5957	221094.0241	958.216	-0.73029	470.572	0.21225	457.4774	0.44096	888.6141	-0.5712	884.6204	39987.6367	708.5247	-0.49349	853.3128	-0.55857	2105810	-0.94528	178.424	88.208	87.877	133.5421	129.8155	6009.3945	112.8433	-0.050388	125.2634	394731
042	2018-06-14t1808	1529018311.48	larva	26.0002	-30.0073	-158.0112	424.0828	56.892	14820.485	47753.842	444662.3401	1260.06	-0.73414	465.279	-0.2423	390.0565	-0.22699	1119.7118	-0.68407	1103.4574	88457.2344	901.6786	-0.45429	1055.8652	-0.62672	3663610	-0.95545	221.165	81.5621	81.0618	132.4103	125.4729	10460.4131	107.1336	-0.059203	120.0075	642220
042	2018-06-14t2208	1529032731.84	larva	30.0058	-26.0016	-154.0055	663.665	40.2883	21306.6255	67088.1507	578304.2269	1390.05	-0.97561	451.114	-0.799	414.1877	-0.42851	1169.3792	-1.166	1147.3315	133309.2188	842.3038	-1.1599	1066.5751	-1.1315	5119240	-1.0258	207.043	87.3597	86.9655	129.7073	126.8853	14786.6348	111.7883	-0.054469	122.9747	991358
042	2018-06-15t0208	1529047135.71	larva	34.0069	-22.0006	-150.0045	622.4478	41.8542	22078.9537	69649.1016	648255.5465	2117.09	-0.53632	757.805	0.55697	672.384	0.72437	1890.3228	-0.40874	1871.171	223058.0781	1557.5583	0.24043	1804.1704	-0.14945	8876170	-0.60249	514.251	89.0706	88.517	135.6638	130.2908	16008.3232	114.4708	-0.052417	126.1561	1043280
042	2018-06-15t0608	1529061535.14	larva	38.0067	-18.0007	-146.0046	741.8282	45.595	27163.8058	85580.2959	836155.7801	2526.24	-0.52701	814.044	0.42217	660.7856	0.34865	2275.0374	-0.31333	2265.4998	327605.375	1805.7673	0.28295	2109.9688	-0.1392	11710000	-0.51922	178.433	85.6531	85.2384	127.762	126.0471	18397.7344	109.7187	-0.063378	120.9845	1232120
042	2018-06-15t1008	1529075934.4	larva	42.0065	-14.0009	-142.0048	800.8551	50.8482	32619.5764	102776.1558	1125664.3068	3307.04	-0.21373	662.115	-1.0636	580.3333	-0.4637	2773.9609	-0.067261	2785.0051	479895.25	1435.5459	-1.218	2341.8087	-0.30157	11394300	-1.1175	206.332	85.4153	84.9959	127.4732	125.1823	22052.8672	109.429	-0.065732	120.079	1469910
042	2018-06-15t1408	1529090337	larva	46.0073	-10.0002	-138.0041	859.6815	49.9924	36123.4822	113851.7817	1252181.7482	2803.97	-1.0369	721.754	-1.2094	599.9199	-0.66085	2484.2473	-0.96557	2463.6606	474491.25	1701.9773	-1.1141	2317.2907	-0.87076	13765300	-1.2008	388.041	86.2666	85.5643	138.5248	132.5139	26458.2422	113.1354	-0.057483	126.2532	1645280
042	2018-06-15t1808	1529104736.54	larva	50.0071	-6.0003	-134.0042	856.2329	52.9199	34960.6945	110198.6067	1192478.6645	4424.2	-0.059171	1091.7	0.71983	919.6756	1.0931	3776.9631	0.31692	3746.4084	698738.1875	2753.5717	0.74335	3465.076	0.47585	20166000	-0.67592	277.155	95.6052	95.1217	142.5676	139.3073	26374.998	122.3931	-0.021528	134.9934	1766020
042	2018-06-15t2208	1529119137.79	larva	54.0075	-2	-130.0039	894.1169	53.2701	40567.8408	127804.9308	1537665.0521	4592.29	-0.27728	1096.92	0.24401	937.4589	0.88273	3862.5847	-0.054405	3809.6077	826593.125	2651.0956	-0.016267	3553.1019	0.11322	23424800	-0.68308	193.702	84.9721	84.1982	136.0434	133.086	29113.2773	113.8963	-0.086772	128.0316	1814580
042	2018-06-16t0208	1529133537.66	adult	58.0074	2	-126.0039	1160.6412	56.9172	50633.2583	159784.5619	1873996.3046	5604.42	0.15542	1035.88	-0.63727	640.1533	-1.2571	4328.7559	0.098786	4193.3945	1155777.875	2848.5919	-0.092617	3888.9438	0.15339	27613400	-0.56843	517.103	92.7158	92.0369	141.79	137.2247	37857.9219	120.0187	-0.10073	132.5214	2471530
042	2018-06-16t0608	1529147938	adult	62.0075	6.0001	-122.0038	1015.0552	60.637	48008.8103	151162.1824	1913252.6074	5370.24	-0.3136	1176.18	-0.22162	973.4286	0.44613	4553.0815	-0.035604	4541.8271	1151929.625	2995.8237	-0.25248	4138.79	0.084173	29686900	-0.73089	230.001	91.8352	91.1002	138.592	135.7145	35063.7812	118.4505	-0.62531	130.9604	2317920
042	2018-06-16t1008	1529162337.21	adult	66.0073	9.9999	-118.0041	1040.3983	65.1857	52547.0095	165562.5472	2233993.2672	6096.91	-0.050579	1199.02	-0.4788	952.4909	0.050873	4999.3008	0.11993	4956.6726	1379807	3074.0114	-0.48338	4309.535	-0.039753	33030700	-0.67495	304.436	90.9039	90.1799	144.6864	139.8955	39933.4609	119.579	-0.75199	134.1054	2504220
042	2018-06-16t1408	1529176737.3	adult	70.0073	13.9999	-114.004	968.0508	58.5733	45604.8379	143656.3693	1805713.2523	6105.07	-0.28062	1400.95	0.26126	1160.1351	0.8733	5155.9458	-0.032653	5103.28	1237427	3578.8689	0.1045	4578.2047	-0.016363	33555400	-0.93973	440.181	89.2082	88.353	143.1888	139.568	34365.3164	120.0742	-0.96392	134.3365	2136710
042	2018-06-16t1808	1529191137.85	adult	74.0075	18	-110.0039	909.4987	63.6462	46346.1187	146086.6172	1977319.5145	6754.1	-0.059002	1391.45	-0.11784	985.312	-0.21004	5701.7397	0.29604	5618.915	1391224.5	3634.5194	-0.11967	5201.9027	0.49965	33820700	-1.1796	258.283	99.4839	98.7532	150.7867	147.9451	36791.9609	128.5974	-0.38355	142.934	2418060
042	2018-06-16t2208	1529205539.13	adult	78.0079	22.0004	-106.0035	922.4821	60.9016	45799.4112	144431.8771	1955234.642	6833.39	-0.18514	1408.99	-0.28912	1124.0615	0.26055	5587.8667	-0.072477	5519.6577	1346675.875	3400.0747	-0.76884	4932.6275	-0.11202	33855200	-1.3832	248.56	100.88	100.2584	155.9171	152.578	37576.0273	132.9807	-0.18691	147.185	2423930
042	2018-06-17t0208	1529219938.19	adult	82.0076	26.0001	-102.0038	965.7439	61.0602	47287.7401	148967.0141	1939664.9055	7694.23	0.21237	1530.25	0.061127	1058.8093	-0.15901	5973.4321	0.15666	5776.4204	1487384.625	3880.703	-0.16858	5192.1144	0.0039889	37963900	-1.0997	188.538	109.21	108.5596	158.2212	156.619	39397.0859	137.8327	0.051045	150.6177	2709390
042	2018-06-17t0608	1529234339.48	adult	86.008	30.0005	-98.0034	962.6821	76.0789	46330.2967	146511.6983	1916526.6973	8248.61	0.43531	1674.92	0.5131	1338.1443	0.88816	6547.6836	0.61212	6340.3318	1597634.75	4208.6111	0.18646	5719.4034	0.46826	40784400	-0.91905	274.872	99.5976	98.7696	153.4562	149.531	37443.3203	129.794	-1.0968	143.9017	2425200
042	2018-06-17t1008	1529248739.01	adult	90.0078	34.0004	-94.0036	860.0401	58.5429	43187.5935	136220.6862	1804599.1852	7557.39	-0.08962	1839.37	1.0393	1452.5969	1.2413	6729.0132	0.67036	6687.5703	1527486	4620.8878	0.66787	6218.9511	0.90331	41672700	-0.89804	290.032	106.831	106.0599	160.5512	157.8519	36445.125	137.2487	-0.61123	152.1078	2420360
042	2018-06-17t1408	1529263147.99	adult	94.0103	38.0029	-90.0011	1026.6007	61.5107	50320.1424	158467.2718	2150582.7323	6933.55	-0.54531	1584.92	-0.033698	1316.6771	0.66591	5876.0723	-0.29279	5809.1936	1551283.125	3769.4647	-0.6064	5409.391	-0.11615	41837100	-0.91243	338.441	104.871	102.5388	224.3933	214.7212	59239.832	139.7928	-0.6452	179.3748	2768280
042	2018-06-17t1808	1529277540.49	adult	98.0082	42.0008	-86.0031	856.9575	63.17	43745.0659	137893.371	1875857.2504	8005.03	0.028399	1742.27	0.52374	1424.655	1.0569	6659.2568	0.40364	6567.157	1531629.125	4287.8397	0.068175	6207.3984	0.67321	39967800	-1.0901	207.974	108.344	107.581	164.5319	161.6365	37842.3281	139.9636	-0.89236	155.4988	2485420
042	2018-06-17t2208	1529291941.88	adult	102.0086	46.0012	-82.0028	1001.1026	58.4148	47596.0675	149881.6737	1904449.8134	7964.84	-0.058738	1623.96	0.094319	1295.8934	0.60729	6777.105	0.43964	6672.1787	1701053.375	3980.9559	-0.34175	6177.3819	0.56719	40625100	-0.99693	328.904	112.278	111.6103	166.9487	164.4184	41904.1172	142.9794	-0.86801	157.9673	2808750
042	2018-06-18t0208	1529306343.07	adult	106.0089	50.0015	-78.0024	652.0307	64.198	35587.1442	112968.6539	1609027.5276	8929.55	0.42425	1570.74	-0.057187	1021.6999	-0.3344	6966.647	0.54809	6775.0605	1302763	4173.1652	-0.079345	6282.4307	0.6176	29291200	-2.007	194.633	111.58	110.914	168.0119	165.6047	31418.2344	144.0033	-1.0016	159.7599	2080740
042	2018-06-18t0608	1529320743.91	adult	110.0092	54.0017	-74.0022	1015.9582	62.1179	47803.455	150531.0517	1932351.0625	8737.9	0.26272	1609	0.14318	1113.6602	0.08276	6882.2617	0.42299	6783.8713	1734330	4193.5545	-0.0194	5911.8878	0.21849	40440600	-0.88275	405.87	107.765	106.8322	167.6023	163.505	42235.7695	140.2676	-1.4448	157.0553	2708570
042	2018-06-18t1008	1529335144.32	adult	114.0093	58.0018	-70.0021	944.7296	61.5204	44396.1862	139836.5199	1785380.1889	8951.42	0.33511	1781.41	0.83743	1498.7415	1.6039	6991.3794	0.48545	6902.4846	1635982.75	4552.9387	0.46976	6073.8321	0.36286	41537200	-0.68696	295.556	106.911	105.3773	179.0344	175.3747	41894.043	142.563	-1.4347	166.209	2492830
042	2018-06-18t1408	1529349545.62	adult	118.0097	62.0022	-66.0017	974.4663	59.321	45286.8196	142654.7708	1814881.0282	6941.35	-0.71457	1576.3	0.22297	1092.7823	0.22252	5831.0703	-0.47614	5786.9155	1393625.75	3955.8869	-0.18442	5255.0369	-0.38918	37523800	-0.9474	296.608	127.132	125.6796	207.3821	203.0239	49564.3203	166.2128	-0.22283	192.0172	3026370
042	2018-06-18t1808	1529363945.76	adult	122.0097	66.0022	-62.0017	975.7921	63.7182	46481.4287	146406.6482	1915195.5557	6920.11	-0.71305	1406.82	-0.25933	1046.8675	0.17583	5469.4336	-0.7358	5403.5762	1334541.75	3449.8635	-0.70739	4614.3894	-0.93466	34306700	-1.1186	259.771	116.6	114.715	194.672	191.2961	47499.9688	158.9012	-0.82852	181.4473	2843400
042	2018-06-18t2208	1529378347.2	adult	126.0101	70.0026	-58.0013	963.201	67.1579	48590.689	153038.3935	2155533.9905	6722.97	-0.78722	1302.84	-0.50938	863.0409	-0.40737	5591.46	-0.59224	5598.4268	1425822.25	3371.2875	-0.70767	4625.0776	-0.86727	33191300	-1.0876	324.901	106.496	99.4741	213.7074	208.9419	54495.375	169.9475	-0.48114	199.1822	2713100
042	2018-06-19t0208	1529392749.66	adult	130.0108	74.0033	-54.0006	955.0041	59.3395	44264.7693	139383.7613	1728569.9076	6483.65	-0.87065	1199.54	-0.7654	685.4506	-1.0012	5086.5615	-0.9272	4914.9897	1185168.875	3110.6616	-0.9229	4207.972	-1.1712	27914400	-1.4232	301.958	136.521	128.6616	254.3898	251.1847	59272.8125	210.4838	1.0565	241.7071	3176980
042	2018-06-19t0608	1529407146.14	adult	134.0098	78.0023	-50.0016	851.3904	61.8922	41392.7243	130572.4536	1701048.7756	8704.27	0.23737	1166.61	-0.77063	593.8649	-1.2875	6658.7808	0.35161	6587.3657	1451614.25	3073.1903	-0.8703	5288.1525	-0.14668	25355100	-1.5095	352.413	137.927	127.1134	284.6045	280.7422	62043.7734	225.0285	1.3185	267.7165	2997710
042	2018-06-19t1008	1529421548.43	adult	138.0104	82.003	-46.0009	884.3902	68.7334	47386.8224	149434.5028	2160562.372	6056.5	-0.98377	913.103	-1.6597	552.8094	-1.3981	4937.9443	-0.89512	4914.0449	1229548.125	2297.0503	-1.7299	4006.6999	-1.1934	22656800	-1.6052	470.524	113.212	102.2822	252.6666	247.8776	62913.9766	199.1766	0.0578	237.7902	2809120
042	2018-06-19t1408	1529435951.01	adult	142.0112	86.0037	-42.0002	912.0146	58.0986	42485.7142	133822.7477	1703652.1031	6451.78	-0.74528	929.5	-1.5128	547.1734	-1.3641	4976.292	-0.79167	4884.5762	1114689.375	2229.3554	-1.7327	3892.2667	-1.216	20755700	-1.6345	365.99	132.599	120.5086	288.9389	283.7577	64722.3203	233.8581	1.0113	273.0952	2960940
042	2018-06-19t1808	1529450349.64	adult	146.0108	90.0033	-38.0006	901.3697	56.7539	40673.6297	128104.8221	1585010.1612	6486.34	-0.6745	898.075	-1.5634	574.1718	-1.1884	5073.5391	-0.64173	5032.686	1090810.875	2104.6657	-1.8108	4035.5078	-1.0126	19222400	-1.6336	367.682	135.79	122.0552	318.9717	314.3272	68578.9141	242.9228	1.0281	298.7218	2906450
042	2018-06-19t2208	1529464750.86	adult	150.0111	94.0036	-34.0003	892.2874	55.0298	39588.4574	124710.4384	1510450.8588	6013.27	-0.83762	867.359	-1.6163	555.3145	-1.2276	4860.2554	-0.72144	4855.3687	1015793.375	2040.3367	-1.8137	3908.7443	-1.0415	18082700	-1.6021	410.369	138.094	123.4225	332.0949	325.1446	69407.8438	248.7233	0.94249	310.1516	2878990
042	2018-06-20t0208	1529479149.83	adult	154.0108	98.0034	-30.0006	786.2368	59.7901	35968.6727	113368.711	1415162.8033	5889.29	-0.83158	893.578	-1.4319	667.751	-0.65876	4809.7607	-0.67907	4786.418	913854.5	2162.7622	-1.5814	4051.5828	-0.8387	16905600	-1.594	335.081	143.273	130.406	291.5017	286.8026	55385.3281	239.7177	0.45121	276.1962	2710580
042	2018-06-20t0608	1529493551.38	adult	158.0113	102.0038	-26.0001	792.4523	56.4263	35601.9336	112222.3169	1380697.2552	5717.64	-0.84869	877.365	-1.4265	648.7971	-0.70174	4717.0532	-0.66875	4656.1685	886806	2131.6577	-1.5417	3938.5246	-0.85509	16438300	-1.5208	363.605	144.516	130.9455	295.799	288.9214	55610.2227	243.0121	0.34118	279.7015	2707650
042	2018-06-20t1008	1529507954.28	adult	162.0121	106.0046	-21.9993	790.3698	58.1394	34940.4199	110100.8375	1329121.9732	5571.77	-0.8563	861.396	-1.4355	645.1669	-0.68912	4524.3887	-0.73331	4471.2178	832487.5	2078.7495	-1.5413	3778.5828	-0.91688	15845400	-1.4865	360.779	145.902	131.7107	300.9771	297.5844	55379.7812	247.1112	0.27004	283.8497	2683870
042	2018-06-20t1408	1529522353.6	adult	166.0119	110.0044	-17.9995	651.9246	56.8838	29272.8608	92370.1705	1154971.8625	5329.9	-0.9096	932.551	-1.0585	691.1642	-0.42159	4645.8379	-0.57503	4709.5713	720104.875	2273.5686	-1.2234	3941.0885	-0.70644	14379900	-1.5212	407.874	151.481	128.7385	338.4719	332.8072	52463.1367	279.6673	0.88617	319.838	2335840
042	2018-06-20t1808	1529536751.67	adult	170.0113	114.0039	-14	686.1106	57.8896	30265.5094	95452.4246	1171222.03	5291	-0.87887	895.429	-1.1799	624.6879	-0.73435	4578.9766	-0.56038	4638.6731	732636.25	2237.3413	-1.2209	3892.9798	-0.68804	14281200	-1.4718	403.819	150.662	126.8818	342.1183	338.1063	54738.9297	279.3856	0.71352	320.8165	2402910
042	2018-06-20t2208	1529551151.51	adult	174.0113	118.0038	-10.0001	701.9769	57.9565	32137.1243	101467.6336	1287630.6896	5234.35	-0.86336	816.603	-1.5016	579.3435	-0.94544	4268.8501	-0.72738	4239.3208	725704.5	2147.2188	-1.2987	3533.9426	-0.93978	13802200	-1.4658	435.745	149.74	130.0777	351.2339	348.0175	59709.7656	278.9115	0.56109	332.0554	2530900
042	2018-06-21t0208	1529565553.09	adult	178.0117	122.0043	-5.9996	708.091	57.7485	32847.4622	103717.3533	1306167.0041	4889.23	-0.98544	786.602	-1.6081	568.9421	-0.97955	4053.0542	-0.83845	4033.9465	701178.375	2079.777	-1.3503	3409.5491	-0.99593	13584600	-1.4371	389.791	151.133	131.7096	341.7002	336.6682	59114.1328	277.495	0.40474	323.6665	2610070
042	2018-06-21t0608	1529579951.53	adult	182.0113	126.0038	-2.0001	709.2261	56.1965	32421.137	102336.7498	1259301.6621	4888.73	-0.95262	776.506	-1.6338	577.3559	-0.91875	3970.3044	-0.85949	3925.071	678922.0625	2068.7556	-1.3377	3327.2184	-1.0253	13231700	-1.436	404.785	153.027	133.9131	338.0125	335.6445	57800.1406	277.588	0.30398	320.0852	2607570
042	2018-06-21t1008	1529594352.09	dead	186.0115	130.004	2.0001	604.2103	59.1289	26593.1514	83945.6201	1044008.8815	5350.22	-0.69641	874.824	-1.1429	685.4862	-0.33886	4447.0679	-0.47535	4321.9272	627036.5625	2384.4723	-0.87183	3862.6094	-0.51536	12257200	-1.4955	410.201	170.342	148.4137	362.184	358.2298	51067.9375	303.2452	0.72013	346.0171	2386660
044	2018-06-13t1408	1528917536.85	egg	-1.9998	-66.0077	-202.0111	210.2631	29.9855	4444.2535	14086.7775	85692.354	0	2672.4414	0	0.20451	0	-0.061077					0	1.197	0	1.7169	0	3.0662	0	0	0				0	-0.15181	0	0
044	2018-06-13t1808	1528931935.52	larva	1.9998	-62.008	-198.0115	217.4936	42.0052	5930.2514	18916.3753	152661.0194	0	6.3992	0	-0.20273	0	-0.3646					0	0.38869	0	0.66289	0	1.6597	0	0	0				0	-0.15669	0	0
044	2018-06-13t2208	1528946333.72	larva	5.9993	-58.0085	-194.012	215.5158	59.8179	6955.95	22715.6833	224105.3935	0	0.058022	0	-0.622	0	-0.67527					0	-0.33261	0	-0.18896	0	0.71984	0	0	0				0	-0.16213	0	0
044	2018-06-14t0208	1528960734.57	larva	9.9996	-54.0083	-190.0117	210.9343	60.3799	6945.909	22700.5171	227307.3115	0	-0.80541	0	-1.055	0	-0.99453					0	-0.98242	0	-0.90345	0	0.010111	0	0	0				0	-0.16833	0	0
044	2018-06-14t0608	1528975133.86	larva	13.9994	-50.0085	-186.0119	218.1129	49.3428	6529.9037	20959.0633	188114.5593	0	-1.3446	0	-1.5026	0	-1.3236					0	-1.5718	0	-1.5182	0	-0.56529	0	0	0				0	-0.17561	0	0
044	2018-06-14t1008	1528989571.81	larva	18.0099	-45.998	-182.0014	241.1169	30.4061	5629.6002	17844.0375	113921.429	1257.73	0.3036	574.687	1.251	577.9947	1.3951	1104.0256	0.84117	1104.4664	34224.793	905.502	0.7627	1038.3373	0.55645	1748200	-0.54695	254.546	96.1152	95.4213	139.0904	134.235	4311.8013	120.8947	-0.040597	130.4412	292382
044	2018-06-14t1217	1528997292.35	larva	20.1545	-43.8534	-179.8568	365.5679	36.0993	10515.301	33233.6223	258137.1802	978.359	-0.44765	454.377	0.34756	442.1686	0.51638	888.4793	-0.18861	878.8429	50643.3203	738.7073	-0.096268	835.1323	-0.29316	2556780	-0.58085	142.339	79.0461	78.9462	119.5535	117.7704	6814.5493	102.0115	-0.063643	113.4716	444792
044	2018-06-14t1422	1529004781.44	larva	22.2348	-41.7731	-177.7765	440.6461	43.8939	15771.5733	49959.4747	470662.2749	1120.43	-0.49723	442.825	0.05384	352.1237	-0.13005	1012.7493	-0.28448	999.0483	85070.9453	880.7242	0.026542	976.5215	-0.26873	3702460	-0.51904	161.089	87.4847	86.9568	128.2765	126.0523	10775.2236	110.9318	-0.05286	121.8576	731460
044	2018-06-14t1808	1529018337.21	larva	26.0003	-38.0076	-174.011	337.8678	32.6362	7320.2476	23082.8381	143977.2278	1869.9	0.061123	705.514	1.1528	707.2269	1.5288	1510.4889	0.12906	1475.8442	60419.5547	1162.2784	0.30022	1359.0605	0.047502	2805120	-1.1695	163.265	96.0018	95.3649	140.1961	136.4919	5607.8452	121.0743	-0.039575	133.0786	381703
044	2018-06-14t2208	1529032758.6	larva	30.0062	-34.0016	-170.0051	562.879	50.7746	21667.5784	68586.3441	695617.3684	1518.51	-0.82259	533.546	-0.31099	447.7713	-0.23808	1385.443	-0.75664	1377.3132	159325.9375	1111.6169	-0.41282	1331.2029	-0.5753	6113360	-0.79427	262.135	85.4732	84.903	130.0643	127.0442	14957.3945	110.0523	-0.057191	121.8391	979352
044	2018-06-15t0208	1529047162.26	larva	34.0072	-30.0006	-166.004	643.1546	47.3511	24998.0907	78892.2934	810582.7297	1381.85	-1.343	427.24	-1.4498	360.2754	-1.1005	1122.2236	-1.7489	1103.2792	149255.75	816.1539	-1.7338	1046.0757	-1.6587	5646830	-1.3059	153.871	89.972	89.652	131.166	129.2631	17445.082	113.4428	-0.054266	125.0894	1189160
044	2018-06-15t0608	1529061562.07	larva	38.0072	-26.0007	-162.0041	617.0651	44.8318	22965.2545	72527.859	701509.4672	2379.63	-0.67347	620.765	-0.79078	513.84	-0.54561	1915.448	-0.89463	1858.4041	233684.6562	1369.4923	-0.82646	1725.6291	-0.85675	7553460	-1.3493	168.67	95.1174	94.9039	138.9988	137.5178	16957.8594	121.1605	-0.039051	132.5643	1157390
044	2018-06-15t1008	1529075961.11	larva	42.0069	-22.0009	-158.0044	747.5641	48.9269	29957.9893	94564.2404	982814.007	2354.52	-1.0818	714.753	-0.72412	618.6544	-0.22264	1997.281	-1.2338	1960.5984	317567.6875	1563.0848	-0.90893	1888.3242	-1.0942	11301000	-1.1345	160.291	88.7014	88.2436	132.3792	129.9129	21048.2852	113.8378	-0.054421	125.73	1402460
044	2018-06-15t1408	1529090363.87	larva	46.0077	-18.0002	-154.0036	820.0787	48.6298	33284.9262	104884.6149	1139963.5943	2843.14	-1.0037	656.647	-1.6376	482.7793	-1.4142	2336.0107	-1.1733	2307.8002	411137.875	1568.4636	-1.4243	2110.7961	-1.2127	11532000	-1.5706	202.235	94.3245	93.7017	138.9364	137.113	24452.8145	120.7814	-0.032437	132.1989	1656530
044	2018-06-15t1808	1529104763.51	larva	50.0076	-14.0003	-150.0037	871.2555	51.9799	37294.9845	117574.4937	1313029.8339	3368.53	-0.90637	772.279	-1.3926	622.5443	-0.82452	2448.7878	-1.4269	2359.2297	482411.1875	1719.2884	-1.5729	2158.5732	-1.5974	15185300	-1.4389	223.139	93.8594	93.1901	140.5979	138.0024	27697.793	121.5403	-0.025458	133.5651	1845560
044	2018-06-15t2208	1529119164.83	larva	54.008	-9.9999	-146.0033	871.7481	52.6407	39389.9324	124191.7723	1456971.1892	4101.99	-0.65353	949.409	-0.72017	781.723	-0.10372	3356.6311	-0.69015	3278.3253	698179.25	2285.0704	-0.80882	3047.6233	-0.66206	19671800	-1.221	175.709	100.874	100.3089	147.36	146.0216	30650.873	127.9123	0.023102	140.1711	2090110
044	2018-06-16t0208	1529133564.59	larva	58.0079	-6	-142.0034	1032.2798	60.6464	49658.0276	156400.924	1995068.4301	5118.64	-0.20275	1052.17	-0.53422	804.4075	-0.25798	3837.063	-0.50479	3712.1389	1001473.4375	2655.9009	-0.49556	3450.9112	-0.49806	27435300	-0.59253	191.825	94.4724	93.723	144.122	141.9626	37615.8438	123.3261	-0.032452	136.93	2463370
044	2018-06-16t0608	1529147964.92	larva	62.008	-1.9999	-138.0033	1067.3916	61.5551	55386.3146	174422.9517	2392092.8777	5611.31	-0.14221	1060.15	-0.9216	721.179	-1.0067	4491.7114	-0.10922	4444.687	1307088	2954.3459	-0.3361	4066.4006	-0.020384	30774100	-0.59169	239.856	95.2852	94.5676	143.6468	141.2432	41801.2109	123.328	-0.23752	136.3762	2765940
044	2018-06-16t1008	1529162364.06	adult	66.0077	1.9999	-134.0035	1119.7214	64.0519	57892.9172	182234.2495	2525983.619	5967.6	-0.13993	1147.17	-0.77223	760.8704	-0.98137	4965.8208	0.080629	4940.3889	1509609.5	3249.6609	-0.1444	4497.5005	0.22357	34815400	-0.45658	271.722	90.85	89.8721	143.5927	140.2687	43652.1797	120.9198	-0.63562	135.2863	2757210
044	2018-06-16t1408	1529176764.06	adult	70.0077	5.9999	-130.0035	1031.8748	68.007	54103.5128	170460.6782	2379637.4174	5507.22	-0.68156	1321.26	-0.16342	972.9549	-0.075186	4570.5518	-0.70519	4518.5591	1298036.75	3516.6757	-0.010332	4272.3479	-0.43091	37463100	-0.4817	193.368	94.466	93.7571	145.8681	143.4301	41426.5391	123.9511	-0.59654	137.9809	2678490
044	2018-06-16t1808	1529191164.5	adult	74.0079	10	-126.0034	1083.8041	72.0164	61704.5347	194335.0219	2971635.5788	8493.19	1.0766	1288.51	-0.63359	832.694	-0.93777	6204.5356	0.8618	6090.3101	2004065	3743.9262	0.073046	5506.5803	0.89873	41545600	-0.31011	352.025	94.6379	93.7312	147.5603	144.8133	47661.9844	124.8604	-0.75976	139.3469	3051410
044	2018-06-16t2208	1529205565.94	adult	78.0083	14.0004	-122.003	655.2666	82.4868	39325.4231	126010.7514	1953311.5779	8339.19	0.77736	1566.56	0.45238	1088.7535	0.1019	6658.1626	1.1064	6521.7502	1371581.5	4372.9118	0.86285	5964.2311	1.194	32195900	-1.563	181.182	97.7531	96.9809	149.2396	147.6781	30743.3672	127.3035	-0.77962	141.6257	2009020
044	2018-06-17t0208	1529219965.07	adult	82.008	18.0002	-118.0033	1478.2862	70.1006	78866.7348	248585.2398	3598935.0826	7401.81	0.028479	1264.16	-1.1169	689.1219	-1.7307	5579.2954	-0.26817	5322.4136	2309828.25	3791.3501	-0.31105	4962.6973	-0.27682	52216200	0.39185	259.425	94.2908	92.0655	174.8567	171.4887	72390.6875	130.5103	-0.72608	160.2213	3894680
044	2018-06-17t0608	1529234366.54	adult	86.0084	22.0006	-114.0029	1129.0128	73.9888	66869.2581	210874.5993	3275571.3401	7148.63	-0.24732	1467.68	-0.35335	1033.3467	-0.34624	5444.6626	-0.55081	5316.1736	1905631.875	3950.0492	-0.20541	4884.884	-0.51948	51260100	0.14416	296.492	103.869	102.9593	158.1509	155.9577	55352.8086	135.4786	-0.49561	149.2182	3627740
044	2018-06-17t1008	1529248765.88	adult	90.0082	26.0004	-110.003	1131.1274	68.5992	63233.5852	199138.3416	2978097.1684	8895.03	0.73015	1621.95	0.17521	1217.0756	0.32477	6377.2554	0.30818	6053.5972	2110871.5	4158.3064	-0.00017318	5481.4452	0.0586	53620100	0.28442	298.496	105.079	103.9394	161.953	158.6781	53606.4531	136.6609	-0.67166	152.1476	3473820
044	2018-06-17t1408	1529263175	adult	94.0108	30.0029	-106.0005	1118.216	71.8187	64091.6598	201890.1672	3128986.5547	7162.86	-0.40695	1740.46	0.55898	1382.9554	0.91618	5989.353	-0.17924	5893.6655	2012422.625	4569.565	0.49991	5504.437	-0.010773	58352300	0.69101	198.828	107.668	106.3806	165.2778	162.8958	55533.3516	140.6978	-0.55732	157.1828	3609780
044	2018-06-17t1808	1529277567.28	adult	98.0086	34.0008	-102.0026	1041.4994	70.546	60025.6953	189111.9759	2917548.5923	9184.35	0.72493	1834.68	0.86458	1340.7018	0.74632	6470.2817	0.22003	6186.7466	2031668.5	4811.199	0.7653	5855.4008	0.29548	57564900	0.59473	473.111	110.727	109.5971	170.9414	167.1203	53675.5938	144.6346	-0.47043	160.6644	3474160
044	2018-06-17t2208	1529291968.96	adult	102.0091	38.0012	-98.0022	1061.681	79.2253	62535.4809	197103.9148	3131167.5768	6368.19	-0.97579	1819.63	0.7993	1496.6003	1.3413	5722.7583	-0.5487	5676.8452	1871342	4653.333	0.52618	5450.8254	-0.18668	59434700	0.7856	212.195	104.359	103.1464	163.1971	160.9364	53365.4531	137.9812	-1.2833	154.2212	3408690
044	2018-06-18t0208	1529306370.11	adult	106.0094	42.0016	-94.0019	1068.0438	72.3625	60613.1193	190946.6694	2959337.9352	8421.12	0.14153	1829.41	0.86078	1444.7018	1.2067	6871.1401	0.46184	6780.0796	2178151.5	4607.9648	0.46762	6281.6761	0.61684	57968600	0.68763	239.497	114.444	112.5466	184.0236	181.1946	58335.4766	152.6845	-0.34359	172.634	3626400
044	2018-06-18t0608	1529320771.07	adult	110.0097	46.0018	-90.0016	1029.2321	70.2863	59047.688	186055.114	2843836.6997	7946.45	-0.16317	1929.73	1.2726	1519.095	1.5645	6653.5063	0.22382	6563.6211	2055933.5	5019.2334	0.99852	6226.9548	0.52485	59568800	0.90038	282.941	110.638	108.6092	187.4098	183.0121	57909.6289	150.0713	-0.76971	172.4721	3415300
044	2018-06-18t1008	1529335171.49	adult	114.0098	50.0019	-86.0015	1002.7072	78.2916	60835.0189	191809.0455	3185056.6734	7847.01	-0.24192	1662.77	0.42004	1413.5159	1.2896	6207.0986	-0.17504	6058.6309	1973857.375	4108.9089	-0.069734	5475.383	-0.20346	52809700	0.35577	346.119	116.894	112.2584	263.9821	258.6838	83946.3203	167.212	0.10344	230.4226	3712550
044	2018-06-18t1408	1529349572.52	adult	118.0101	54.0022	-82.0012	1007.7696	72.9835	55941.7205	176203.8569	2671658.367	7255.06	-0.55463	1725.4	0.75043	1391.9504	1.3415	5960.6807	-0.37001	5844.4521	1746479.5	4406.2847	0.35791	5555.2019	-0.11137	50487000	0.24235	406.358	122.267	119.0874	240.7668	224.4962	70544.6875	165.5795	-0.25865	202.1959	3577650
044	2018-06-18t1808	1529363972.71	adult	122.0101	58.0023	-78.0011	1073.6025	74.1097	61949.2527	195173.0588	3000742.797	6951.66	-0.69728	1470.03	-0.033141	1208.4839	0.79199	5496.7661	-0.71392	5360.887	1780952.25	3760.6973	-0.33459	4903.5896	-0.6717	47579000	0.089666	386.85	122.536	118.8708	280.14	275.9456	90765.3516	166.6151	-0.43305	223.9436	3966010
044	2018-06-18t2208	1529378374.16	adult	126.0105	62.0027	-74.0007	1102.4836	71.4806	63452.7911	199854.1296	3052851.3055	7832.45	-0.24133	1324.88	-0.42916	1104.8409	0.5369	5754.0347	-0.46459	5602.2268	1910339.5	3390.3784	-0.68475	4824.3952	-0.68856	43944800	-0.11694	343.332	123.48	119.7149	248.9648	243.3314	82656.2969	169.8428	-0.48605	219.222	4095690
044	2018-06-19t0208	1529392776.56	adult	130.0112	66.0034	-70.0001	1101.333	72.81	63717.5813	200703.1734	3134957.7069	9980.93	0.82798	1278.11	-0.47307	1048.9562	0.46022	6290.7656	0.0041628	5909.1121	2101115.75	3372.9221	-0.60683	4867.0443	-0.58672	42573800	-0.11128	457.562	122.583	119.1575	249.9817	244.5111	83493.8828	169.6643	-0.6851	220.348	4083240
044	2018-06-19t0608	1529407173.13	adult	134.0103	70.0024	-66.001	1082.9682	71.5525	64240.7835	202398.5464	3210422.4386	7064.41	-0.55087	1171.4	-0.7523	957.9364	0.22662	5257.4658	-0.72186	5121.9458	1766508.5	3032.246	-0.92005	4401.1948	-0.92686	39288800	-0.27277	380.837	126.459	123.3332	250.5719	234.5569	84192.1484	169.2749	-0.86897	210.4778	4241430
044	2018-06-19t1008	1529421575.49	adult	138.0109	74.0031	-62.0004	1176.1112	72.2463	65097.199	204874.967	3117900.7165	7167.55	-0.45233	1124.83	-0.82692	901.996	0.10132	5420.8638	-0.52864	5336.813	1848514.5	2931.7606	-0.95021	4642.8235	-0.63649	38316300	-0.229	481.904	120.723	117.0239	263.3747	242.5994	89810.7656	165.5263	-1.1582	213.7541	4112300
044	2018-06-19t1408	1529435978.32	adult	142.0117	78.0038	-57.9996	1161.5503	78.4818	69088.9829	217518.812	3554642.0539	6655.19	-0.64865	1082.22	-0.89358	856.0129	0.0092895	5469.1694	-0.42048	5406.5806	1974370.125	2992.934	-0.78333	4807.7855	-0.41819	39054100	-0.038649	516.941	125.573	122.1881	273.2552	245.1319	98645.1406	169.7678	-1.1419	216.7563	4531540
044	2018-06-19t1808	1529450376.72	adult	146.0113	82.0034	-54	1050.6556	79.2662	65142.9517	205510.7518	3424128.8189	5552.44	-1.1157	1057.73	-0.8975	886.7288	0.24727	4534.3828	-1.0452	4459.1431	1541690.125	2711.7839	-1.047	3996.6613	-1.0463	35952200	-0.18595	403.779	126.266	122.8577	258.9865	246.397	88055.3906	176.6987	-1.0506	220.2266	4291770
044	2018-06-19t2208	1529464778.22	adult	150.0117	86.0038	-49.9996	1072.6222	75.5279	62054.8165	195734.8325	3057848.1957	6560.27	-0.58039	1044.78	-0.85924	825.9684	0.050377	5328.4282	-0.37307	5257.6763	1731739.25	2716.8401	-0.95503	4553.5524	-0.48449	33895900	-0.2443	438.215	132.716	129.6248	279.7446	263.3162	90917	183.6514	-0.97649	234.5839	4305700
044	2018-06-20t0208	1529479177	adult	154.0113	90.0035	-45.9999	827.6058	84.1386	50035.7288	160051.615	2630129.268	3694.59	-1.8602	801.4	-1.8277	682.6542	-0.58727	2838.0146	-2.1356	2753.3661	743559.8125	1828.687	-2.0056	2479.8698	-2.186	20963000	-1.2466	514.945	136.204	128.4324	359.8195	341.4898	94272.7188	211.1474	-0.34269	302.5495	3562830
044	2018-06-20t0608	1529493578.49	adult	158.0118	94.0039	-41.9995	556.2905	98.5367	36834.1517	119318.0595	2107597.5009	7529.26	-0.0017429	1148.33	-0.24777	836.1122	0.21473	5870.4243	0.17565	5734.5635	1132991.875	3412.1372	0.090503	5030.9101	0.075262	22091500	-1.0386	426.508	138.691	130.9033	299.2754	295.2197	57760.1484	219.6132	-0.2754	272.246	2668140
044	2018-06-20t1008	1529507981.46	adult	162.0126	98.0047	-37.9987	527.2624	87.2437	30576.6218	102570.188	1615346.6137	6871.73	-0.24969	1107.31	-0.35894	765.3389	-0.093255	5533.8496	-0.00074347	5415.9375	890949.75	3364.6565	0.10041	4805.867	-0.047831	17798900	-1.319	349.646	142.08	130.4092	287.0861	281.2812	46220.8594	230.5872	-0.14326	266.2511	2283800
044	2018-06-20t1408	1529522380.97	adult	166.0124	102.0046	-33.9988	531.5402	109.1952	36009.0008	117166.7526	2136867.0132	6800.21	-0.22343	1001.13	-0.75518	712.3521	-0.31503	5120.3071	-0.23341	4997.4695	962617.75	3009.4038	-0.2802	4374.5451	-0.34136	18811200	-1.14	440.222	144.835	134.0554	323.4945	312.106	60816.9688	237.4481	-0.12194	292.3149	2721450
044	2018-06-20t1808	1529536778.81	adult	170.0118	106.004	-29.9994	494.4345	103.992	33679.7849	108811.087	1971866.4122	6210.41	-0.44924	1081.05	-0.34908	839.6918	0.3563	5019.9688	-0.24472	4939.3289	883514.5	3092.691	-0.11391	4388.6391	-0.27043	19022200	-1.0577	401.722	154.824	142.0974	349.0786	345.2287	61437.8359	257.8842	0.22244	324.9491	2724290
044	2018-06-20t2208	1529551178.72	adult	174.0118	110.004	-25.9995	473.4596	79.505	24201.4357	79173.0256	1119374.6461	5779.53	-0.60748	1027.29	-0.54441	742.1896	-0.11382	4663.8145	-0.44546	4511.6323	596968.25	3183.1061	0.06141	4161.7978	-0.4079	13080400	-1.53	402.017	151.908	142.5066	322.1609	315.4381	41236.5938	247.6615	-0.12411	299.0232	1934250
044	2018-06-21t0208	1529565580.3	adult	178.0123	114.0044	-21.999	451.4126	80.537	21037.5704	69206.6096	939855.9277	2709.8	-2.0148	716.093	-1.9334	571.047	-0.96872	2226.1724	-2.1463	2188.1003	247105.1406	1517.6375	-2.0997	1959.3589	-2.2333	7941470	-1.9487	574.697	163.295	149.1973	460.5063	454.5099	51116.1992	266.9478	0.1818	418.3097	1810950
044	2018-06-21t0608	1529579978.82	adult	182.0118	118.004	-17.9994	476.6294	94.785	24734.353	83014.1778	1238431.8692	6547.03	-0.16187	1012.05	-0.52847	697.6419	-0.29625	5162.0449	0.00033562	5040.1914	676227.875	3017.3988	-0.048438	4241.7517	-0.23555	13186000	-1.4402	564.283	168.615	153.589	454.3243	451.7443	59516.4844	284.1401	0.43809	397.4767	2196880
044	2018-06-21t1008	1529594379.37	adult	186.012	122.0041	-13.9993	453.5148	83.1104	22410.5722	73875.3594	1049710.1782	2678.77	-1.9819	745.51	-1.7598	607.6513	-0.74453	2214.2908	-2.103	2149.1675	263500.5938	1604.9861	-1.9509	2005.5806	-2.1373	8811190	-1.8232	588.484	168.967	153.3268	476.8577	470.5027	56746.0703	285.6841	0.37078	437.4657	1997020
044	2018-06-21t1408	1529608795.55	adult	190.0165	126.0086	-9.9948	464.1984	79.2793	23988.0073	77587.2966	1082730.3901	5253.7	-0.71049	956.17	-0.72163	702.1086	-0.23107	4387.3535	-0.47818	4345.3384	557193.875	2702.5702	-0.38865	3819.6367	-0.50776	12059200	-1.4928	569.837	176.97	160.4458	476.651	471.8911	60534.6719	300.6092	0.57814	431.7057	2231950
044	2018-06-21t1808	1529623186.22	adult	194.0139	130.006	-5.9974	463.5624	98.2923	28063.6675	90908.0794	1597933.9966	2876.68	-1.8478	666.085	-2.1257	562.3619	-0.95017	2222.6157	-2.052	2246.7791	326724.5	1332.8818	-2.3203	1720.4759	-2.3473	9779460	-1.7036	572.702	165.328	154.0289	465.7404	459.3403	68463.8359	255.1114	-0.36678	406.5119	2427340
044	2018-06-21t2208	1529637577.4	adult	198.0114	134.0036	-1.9998	456.6143	100.4376	27439.2256	89065.5184	1594341.1064	3101.81	-1.7179	666.431	-2.1199	583.8946	-0.81928	2121.1953	-2.1096	2039.0664	305452.125	1351.0134	-2.2909	1709.1956	-2.3382	9568620	-1.7162	568.941	166.885	156.4186	459.4417	458.1179	66159.6094	256.9215	-0.38987	385.551	2396130
044	2018-06-22t0208	1529651976.23	dead	202.0111	138.0033	1.9998	464.3763	86.1173	22877.6991	77944.3705	1108551.1422	2218.25	-2.1426	685.952	-2.0168	580.3347	-0.82117	1742.5121	-2.3814	1700.3825	212586.4688	1422.2745	-2.1816	1635.9888	-2.3868	8314420	-1.845	564.692	178.159	164.2434	475.7662	472.8256	58043.4766	286.943	0.10534	412.314	2159460
046	2018-06-13t1408	1528917562.24	egg	-1.9998	-54.0079	-210.0173	170.859	28.5383	3429.2423	10905.1392	62855.4909	0	2672.4445	0	0.20452	0	-0.061076					0	1.197	0	1.7169	0	3.0662	0	0	0				0	-0.15181	0	0
046	2018-06-13t1808	1528931961.05	larva	1.9998	-50.0083	-206.0176	176.3337	26.2121	3398.9464	10776.5036	58418.7583	0	6.3988	0	-0.20273	0	-0.3646					0	0.38869	0	0.66288	0	1.6597	0	0	0				0	-0.15669	0	0
046	2018-06-13t2208	1528946359.11	larva	5.9993	-46.0088	-202.0182	179.3383	31.523	3724.723	11840.0885	70132.5025	0	0.058028	0	-0.622	0	-0.67527					0	-0.3326	0	-0.18895	0	0.71984	0	0	0				0	-0.16213	0	0
046	2018-06-14t0208	1528960760.12	larva	9.9996	-42.0085	-198.0179	176.5457	30.2471	3627.0599	11523.2242	67344.1874	0	-0.80541	0	-1.055	0	-0.99453					0	-0.98242	0	-0.90345	0	0.010107	0	0	0				0	-0.16833	0	0
046	2018-06-14t0608	1528975159.37	larva	13.9994	-38.0087	-194.0181	288.6433	37.2936	8410.9467	26670.1444	212034.1301	872.504	0.32395	426.054	0.83853	416.8953	0.83518	764.036	0.96524	758.3408	34381.6211	611.5372	0.46826	723.9429	0.44008	1917240	0.047494	158.507	90.9434	90.7901	135.1417	133.5015	6081.3784	116.6889	-0.046089	128.0366	409245
046	2018-06-14t1008	1528989598.29	larva	18.0102	-33.9979	-190.0073	166.8024	27.6725	3520.125	11206.0969	65590.7629	1353.53	0.46029	650.398	1.6749	674.5099	1.9061	1204.6836	1.1104	1206.2949	24093.6719	941.9691	0.8784	1116.4066	0.75306	1253320	-0.69097	322.668	94.9191	94.5101	144.722	135.8522	2894.4395	118.6232	-0.043301	129.987	182909
046	2018-06-14t1217	1528997317.72	larva	20.1545	-31.8536	-187.863	301.7423	32.959	7754.8832	24541.1928	171754.632	1160.5	-0.16961	542.076	0.84351	544.0933	1.0624	1058.5638	0.23168	1046.7229	44459.6836	892.7316	0.38026	1017.3981	0.14997	2268590	-0.661	157.83	92.2184	91.6506	133.7033	132.138	5615.5386	115.911	-0.046412	126.2998	385934
046	2018-06-14t1422	1529004807.06	larva	22.2348	-29.7733	-185.7826	387.5481	40.7679	11485.3672	36534.1254	283257.7642	1616.71	0.21582	649.638	1.2345	638.2255	1.4206	1347.79	0.4894	1333.6442	83562.9844	1076.7906	0.61865	1257.4161	0.39208	3992020	-0.44174	160.017	93.4268	92.6478	136.5278	134.1528	8464.7246	118.5284	-0.043036	130.5373	574107
046	2018-06-14t1808	1529018362.91	larva	26.0004	-26.0077	-182.0171	399.9716	43.8874	12010.2277	38037.839	311246.6548	1846.34	0.030391	587.132	0.46529	461.6386	0.16928	1548.3491	0.20783	1525.7104	100642.6953	1148.6937	0.26087	1408.0675	0.15647	3770560	-0.92881	190.783	95.4115	94.915	138.4856	135.8918	9001.5664	119.3847	-0.041954	130.231	612733
046	2018-06-14t2208	1529032785.2	larva	30.0065	-22.0016	-178.0109	623.3595	52.4138	25463.073	80578.6875	866761.193	1999.2	-0.24987	527.964	-0.34408	424.1748	-0.37193	1569.8027	-0.40739	1526.193	211923.375	1065.6632	-0.54035	1381.3488	-0.46992	7092670	-0.56617	154.688	89.4436	88.963	131.5373	130.0795	17757.5312	114.4745	-0.050258	126.3996	1201590
046	2018-06-15t0208	1529047188.71	larva	34.0075	-18.0006	-174.0099	676.6703	49.3553	26465.2718	83684.5113	855612.2934	2914.78	0.33875	669.756	0.022391	628.7234	0.46905	2028.8728	-0.1671	1942.1157	284042.1875	1300.6016	-0.44388	1728.5774	-0.30003	9373900	-0.49414	315	81.2312	80.6233	132.3378	126.7833	18527.293	109.2533	-0.061802	122.3659	1136910
046	2018-06-15t0608	1529061588.82	larva	38.0075	-14.0005	-170.0099	624.7478	90.2289	35190.1602	113758.1471	1695469.797	1869.86	-1.1826	519.362	-1.4272	418.5246	-1.1257	1599.1359	-1.406	1585.0763	295840.125	1181.9411	-1.3034	1477.2678	-1.3204	9570810	-0.94653	180.4	87.2783	86.7311	130.8623	129.0205	24209.5195	111.8882	-0.058766	124.8028	1608360
046	2018-06-15t1008	1529075987.62	larva	42.0072	-10.0009	-166.0102	840.0909	54.0149	37307.6934	117745.4178	1366050.26	4006.79	0.42391	795.938	-0.20043	618.3622	-0.2245	3069.9082	0.37711	2954.2705	604771.9375	1899.4341	-0.093796	2699.4333	0.32334	15642600	-0.34866	227.966	99.9418	99.2401	147.0973	143.9353	28978.168	127.16	-0.020242	140.0663	1964160
046	2018-06-15t1408	1529090390.57	larva	46.008	-6.0001	-162.0094	1038.1322	61.4722	49917.406	157244.9712	2038440.575	3879.31	-0.1249	865.973	-0.26106	681.0825	-0.13897	3138.1687	-0.049724	3072.7351	825338.375	2130.4291	-0.11881	2879.9018	0.060559	22705000	0.27887	431.288	91.8325	90.6978	143.3557	140.1185	37702.5469	122.0197	-0.02838	135.052	2407760
046	2018-06-15t1808	1529104790.11	larva	50.0079	-2.0002	-158.0095	1035.3821	61.5987	50916.2491	160308.9655	2113356.4148	5403.29	0.72647	1126.19	0.94782	902.5017	0.9822	4332.6406	1.0464	4242.5586	1156815	3002.1886	1.3	3925.2001	1.2059	30060300	0.83964	230.085	93.6902	93.0118	144.356	141.3893	38543.0664	123.1395	-0.018089	136.5639	2500780
046	2018-06-15t2208	1529119191.47	adult	54.0083	2.0002	-154.0092	953.7023	69.5855	52317.9366	164852.2375	2420301.8475	7968.59	2.3134	1369.06	2.0226	1076.9921	1.7664	5486.5186	1.9858	5296.0811	1503306.125	3712.6268	2.282	4899.9122	2.1787	37476600	1.3305	319.392	91.7535	91.0983	142.4319	138.7802	39026.3438	120.0029	-0.038904	133.5553	2511660
046	2018-06-16t0208	1529133591.25	adult	58.0082	6.0001	-150.0092	1038.7065	69.6543	59101.1444	186500.8973	2818736.2358	5093.06	-0.22163	1306.99	1.0785	1063.5685	1.3185	4640.626	0.48152	4606.637	1438594	3373.3088	1.0044	4379.1372	0.88228	40390000	1.1571	349.41	93.2144	92.3973	144.5818	141.0285	44820.3438	121.2231	-0.075874	135.5769	2880600
046	2018-06-16t0608	1529147991.76	adult	62.0084	10.0003	-146.0091	1114.1153	74.8793	67067.0908	211301.3908	3471482.5371	5830.86	0.013886	1366.87	0.92858	1033.5006	0.79203	5277.9639	0.83325	5275.2856	1852565.375	3605.5657	0.97594	4910.7877	1.1986	47847400	1.5951	428.307	85.2175	84.4397	134.1581	130.2696	47089.4766	112.7928	-1.0753	125.5956	2983040
046	2018-06-16t1008	1529162390.76	adult	66.0081	14	-142.0094	1083.8088	74.9196	67140.8269	211793.211	3440769.1036	6353.03	0.12631	1455.55	0.97273	1090.1708	0.79248	5551.2495	0.76733	5510.8584	1948488.5	3997.7616	1.2994	5206.8278	1.2173	50992300	1.523	252.08	98.1385	97.0851	149.8493	146.7585	52597.0938	127.9174	-0.028216	141.9425	3438090
046	2018-06-16t1408	1529176790.81	adult	70.0081	18	-138.0093	1090.434	71.6341	64580.4584	203403.1758	3226966.7157	8055.11	1.027	1718.2	1.9517	1442.8318	2.3057	6483.1411	1.4919	6340.4941	2191301.75	4467.4731	1.7446	5857.2347	1.7169	57987400	1.9241	335.926	100.826	100.1941	154.0768	150.4035	52077.9688	131.2544	0.095542	145.3148	3402790
046	2018-06-16t1808	1529191191.21	adult	74.0082	22.0001	-134.0092	1141.7242	67.5755	61471.4416	193641.962	2843166.8404	7898.27	0.68813	1679.99	1.3277	1090.3341	0.29069	6600.5142	1.3074	6506.2874	2125365.5	4792.2333	1.9198	6154.099	1.7469	54041900	1.0964	309.486	105.414	104.3587	164.3459	161.3854	52919.3906	136.8181	0.44393	154.6958	3390950
046	2018-06-16t2208	1529205592.71	adult	78.0086	26.0005	-130.0088	1076.7856	76.1701	65465.3699	206221.3481	3428649.0768	8553.52	0.91435	1370.69	-0.46939	1100.0614	0.15269	6742.2666	1.199	6609.2876	2305855.25	3634.0782	-0.37638	5876.3809	1.0828	46846000	0.024491	460.468	91.5098	90.1265	156.3676	149.9946	53477.7344	124.221	-1.1014	142.2727	3127530
046	2018-06-17t0208	1529219991.84	adult	82.0084	30.0003	-126.0091	1037.6104	75.0313	59827.9465	188477.0618	2931520.7276	6603.38	-0.47361	1574.09	0.25518	1249.2129	0.65044	5663.7725	-0.17714	5599.2212	1772760.75	4001.1617	0.023458	5273.9434	0.10412	49229700	0.079293	256.04	100.262	98.5834	168.7149	164.9224	52807.75	135.6266	-0.18315	156.3948	3135690
046	2018-06-17t0608	1529234393.39	adult	86.0088	34.0007	-122.0086	1070.415	78.7499	62713.3551	197687.7086	3063930.0781	6104.55	-0.89526	1242.93	-1.293	859.0047	-1.0523	4778.1538	-1.2535	4668.0801	1567234.375	3343.8277	-1.1241	4281.4385	-1.2337	40727200	-0.92486	397.608	109.527	107.4055	208.076	190.0528	68248.9219	148.2151	0.8515	175.8989	3588860
046	2018-06-17t1008	1529248792.72	adult	90.0086	38.0005	-118.0088	1019.8877	74.4557	60842.1662	191738.4713	3058339.9776	10138.2	1.492	1251.83	-1.2958	1012.9416	-0.46966	6636.5474	0.57513	6395.7437	2110422	3336.7642	-1.1866	5567.6196	0.15729	39770800	-1.0863	268.731	109.453	107.6464	182.6916	178.0495	58095.918	146.4539	0.33445	168.2023	3477310
046	2018-06-17t1408	1529263201.98	adult	94.0112	42.0031	-114.0062	1129.3319	79.8762	69301.1364	218283.8873	3629613.4744	6990.82	-0.51077	1294.7	-1.1396	1126.7965	-0.051069	5063.4912	-1.1073	4789.9507	1832983.875	3179.7451	-1.4218	4286.1192	-1.3616	46798100	-0.43077	438.586	102.509	100.2191	185.3513	179.1136	67097.1875	140.0136	-0.62381	168.0238	3705290
046	2018-06-17t1808	1529277594.19	adult	98.009	46.0009	-110.0084	967.7056	76.1594	57163.9987	180232.281	2880473.5323	10724.3	1.6345	1801.94	0.74383	1325.5388	0.69023	8096.251	1.7997	7726.4028	2420779	4898.153	0.88112	7059.5716	1.5876	53820300	0.2362	325.519	114.899	111.7437	219.8209	214.5479	65726.4453	157.701	0.7099	194.9027	3431810
046	2018-06-17t2208	1529291995.93	adult	102.0095	50.0014	-106.0079	1115.1073	72.2261	63595.4094	200296.0157	3084263.9301	8497.04	0.24692	1591.17	-0.023802	1249.0773	0.43611	6296.6035	-0.010791	6056.6807	2096769	4117.2442	-0.16581	5578.1413	-0.054584	52927200	0.16891	340.886	114.792	111.0203	257.8726	250.2775	85871.5625	161.2883	0.65294	220.6829	3818330
046	2018-06-18t0208	1529306397.02	adult	106.0098	54.0017	-102.0076	1071.8864	74.0687	64642.9207	203705.3599	3288702.0894	9060.31	0.49694	1486.47	-0.35622	1227.8442	0.41667	6181.4756	-0.16096	5693.4629	2089338.75	3833.6261	-0.50646	5065.2999	-0.60358	50208600	-0.041504	465.441	110.453	106.9404	229.184	220.1919	77464.1797	156.492	-0.054995	200.0713	3730770
046	2018-06-18t0608	1529320798.15	adult	110.0101	58.002	-98.0073	1064.7881	75.4206	63096.3302	198794.5558	3184995.0257	5331.36	-1.5704	1330.16	-0.83872	1010.9676	-0.29252	4600.5264	-1.5636	4572.4299	1518173.625	3336.262	-1.0763	4255.6469	-1.392	43834200	-0.56637	386.47	113.78	111.6075	198.6208	193	65544.8672	155.631	-0.38689	182.3456	3749500
046	2018-06-18t1008	1529335198.52	adult	114.0102	62.0021	-94.0072	1051.6356	74.0511	59993.4925	188934.3518	2941346.1861	10378.3	1.0806	1661.93	0.4171	1313.6355	0.92132	7406.7578	0.83525	7000.199	2325722	4378.3508	0.25765	6362.7006	0.63623	52094800	0.28966	446.308	117.774	113.2606	265.8954	251.9769	83491.1641	166.9421	0.086564	226.5711	3691750
046	2018-06-18t1408	1529349599.56	adult	118.0105	66.0024	-90.0069	973.688	74.9114	58758.3181	185182.0093	3002397.2525	10693.7	1.1985	1581.86	0.24267	1210.2281	0.66183	7789.8916	1.1278	7403.6172	2391496.75	4345.199	0.28437	6661.1672	0.9122	48536300	0.063337	445.224	116.414	110.7192	285.4995	273.9855	87648.3359	173.0184	0.16178	242.739	3571920
046	2018-06-18t1808	1529363999.7	adult	122.0106	70.0025	-86.0069	976.1369	71.9364	56821.3235	179080.1855	2787616.6477	9353.3	0.50327	1594.78	0.41325	754.6091	-0.93837	7215.4546	0.66129	6981.8193	2142990	4673.8409	0.76058	6480.0389	0.76164	47360200	0.069762	473.718	123.639	116.8193	327.3602	315.2688	97225.9688	186.5363	0.58826	269.1354	3671700
046	2018-06-18t2208	1529378401.05	adult	126.0109	74.0028	-82.0065	1054.6279	72.886	60116.6988	189420.7547	2916200.8735	10360.4	1.0025	1484.33	0.15111	1262.4248	1.1523	7016.77	0.52686	6733.7759	2210282.5	3743.6986	-0.26082	6123.377	0.47609	46657100	0.12789	501.712	124.838	120.3424	278.4202	263.9901	87702.3594	173.8141	-0.30079	234.1363	3924040
046	2018-06-19t0208	1529392803.48	adult	130.0116	78.0035	-78.0058	1076.1068	71.7256	61562.2079	193897.8557	2987897.7481	8683.97	0.19805	1468.81	0.23644	1229.6952	1.1869	6882.1538	0.46156	6786.6848	2216053.5	3607.6571	-0.32392	6083.0743	0.49175	47251600	0.30737	551.956	118.802	114.056	285.3124	267.9604	91870.6094	169.1933	-0.70522	233.2113	3821870
046	2018-06-19t0608	1529407200.1	adult	134.0107	82.0026	-74.0068	1115.7711	74.5254	65929.9796	207714.4854	3279026.9653	8621.96	0.19781	1375.84	0.02942	1151.4293	1.0313	6556.2144	0.27306	6409.085	2261894	3456.9523	-0.4039	5709.459	0.22393	47396200	0.44684	517.696	126.605	122.6293	271.854	255.1197	93789.6406	173.306	-0.71083	225.193	4361420
046	2018-06-19t1008	1529421602.47	adult	138.0113	86.0032	-70.0061	1110.9037	72.1317	63213.5556	199112.92	3089075.2415	9445.52	0.63725	1427.96	0.36536	1119.7039	1.0362	7060.8066	0.71586	6925.0073	2337127	3800.4477	0.11695	6307.3016	0.82066	47194200	0.55124	450.77	126.466	121.3319	298.9118	285.4278	98939.8203	176.9426	-0.74568	248.1305	4179690
046	2018-06-19t1408	1529436005.51	adult	142.0122	90.0041	-66.0053	1053.2547	72.0454	60726.4608	191287.9527	2978764.7102	7378.48	-0.30505	1520.66	0.88417	1290.4208	1.9411	6318.999	0.21952	6276.5254	2009441.625	3799.467	0.21951	5615.7685	0.28587	48264200	0.76459	461.351	122.956	119.1345	269.7029	256.8864	85765.5078	171.7082	-1.0768	224.1358	3902500
046	2018-06-19t1808	1529450404.05	adult	146.0118	94.0037	-62.0057	1060.5303	73.2112	61749.5414	194512.5323	3049170.0628	8361.91	0.21151	1533.57	1.0873	1216.1054	1.7602	6802.3608	0.65202	6677.8477	2197162.5	3920.3996	0.47334	6114.0798	0.7913	49503800	0.98669	470.735	127.22	123.3261	279.7142	262.4983	90347.6875	176.0359	-1.0714	230.8666	4106660
046	2018-06-19t2208	1529464805.41	adult	150.0122	98.0041	-58.0053	1104.257	72.6601	62858.1678	197906.7368	3083821.0537	7851.89	0.027003	1495.79	1.0653	1190.5425	1.7718	6650.585	0.61071	6557.0654	2188042.5	3978.5224	0.64641	6051.9529	0.80977	49154500	1.0658	401.166	120.415	116.3737	273.1767	262.6103	89875.125	170.8485	-1.3541	231.0247	3957090
046	2018-06-20t0208	1529479204.14	adult	154.0118	102.0037	-54.0056	1033.3041	73.8452	60978.0966	192170.6966	3065179.657	8181.62	0.24281	1553.34	1.4013	1128.0715	1.5491	6987.0557	0.92928	6939.8716	2228870.75	4404.9997	1.2663	6450.5045	1.2177	49495700	1.1961	536.837	123.981	119.1347	293.9696	279.5008	93776.2969	175.2225	-1.3409	241.8092	3950520
046	2018-06-20t0608	1529493605.75	adult	158.0123	106.0042	-50.0052	1060.9277	76.2069	65177.0644	205408.3855	3402258.2889	9767.94	1.0449	1476.51	1.1798	1080.3689	1.4098	7636.8325	1.4689	7491.0715	2596523	4221.2661	1.1219	6944.599	1.7051	50195400	1.3586	476.027	122.084	116.5275	321.2041	309.9543	109209.3984	173.0424	-1.5025	265.3531	4150360
046	2018-06-20t1008	1529508008.92	adult	162.0131	110.005	-46.0043	1099.5745	75.3683	67410.2765	212422.9284	3481815.4036	7512.61	0.049373	1403.86	0.93928	1138.3066	1.7561	6064.8013	0.38457	5898.8979	2134810	3623.1475	0.43043	5387.5251	0.44424	49386500	1.3898	475.558	119.039	112.9325	301.9577	291.318	106289.1094	178.7686	-1.4393	256.721	4187670
046	2018-06-20t1408	1529522408.12	adult	166.0129	114.0048	-42.0045	1145.8615	71.3633	63218.6077	199100.0389	3045847.7492	9836.83	1.1937	1542.42	1.6386	1066.3585	1.4654	7502.021	1.4814	7288	2483169	4326.9381	1.4086	6631.433	1.5594	51023400	1.6316	416.833	128.973	124.0517	275.0972	264.6421	91057.1719	181.2662	-1.4634	238.244	4266420
046	2018-06-20t1808	1529536806.14	adult	170.0124	118.0043	-38.0051	1115.1031	71.3447	65605.6939	206806.8841	3282889.5964	9843.05	1.2482	1448.28	1.2945	1058.4658	1.4661	7290.061	1.3801	7023.4902	2500491	3888.4342	0.91594	6382.2186	1.4092	49606300	1.6134	444.534	122.335	116.8976	303.1453	294.5259	103978.8438	176.8624	-1.628	247.0961	4190210
046	2018-06-20t2208	1529551205.84	adult	174.0123	122.0042	-34.0052	1167.4957	76.0909	68434.7639	215445.7483	3422898.1705	8967.31	0.88872	1389.09	1.0994	1075.4532	1.5881	6798.8169	1.0784	6612.981	2433976.5	3665.9666	0.69542	6021.8688	1.1678	49654500	1.724	353.689	129.018	125.7726	254.8982	247.2798	91253.5625	179.1193	-1.627	224.1477	4611890
046	2018-06-21t0208	1529565607.42	adult	178.0127	126.0046	-30.0047	1061.0257	77.5467	62657.0547	197379.2327	3140865.8388	7338.36	0.17134	1427.62	1.3486	1008.5355	1.2813	6348.4331	0.80484	6278.1333	2082286.125	3908.3335	1.0875	5853.1527	1.0891	46727300	1.5671	418.272	126.256	121.9252	271.8146	255.3226	89155.1797	188.4875	-1.4765	233.0717	4132500
046	2018-06-21t0608	1529580006.28	adult	182.0124	130.0043	-26.005	1031.112	78.5315	63339.1585	199686.6879	3282031.6606	7535.94	0.30969	1236.43	0.52445	630.8221	-0.64205	6064.5239	0.65146	5967.7729	2007357.375	3718.4031	0.90425	5566.6711	0.90858	40870100	1.1292	408.234	131.425	123.4299	279.5705	271.3127	92537.8359	205.7475	-1.1667	250.1163	4344260
046	2018-06-21t1008	1529594406.63	adult	186.0125	134.0044	-22.005	1040.1455	70.7441	59266.1615	186716.4431	2834164.1298	9855.15	1.4713	1197.46	0.39647	653.8712	-0.50363	6404.3682	0.95154	6181.2219	1985354.125	3318.415	0.42111	5499.4301	0.91432	37097400	0.86721	452.339	143.09	135.8182	319.5819	307.6422	99070.3906	220.3355	-0.92917	283.8592	4432920
046	2018-06-21t1408	1529608823.2	adult	190.0171	138.009	-18.0003	1039.4667	74.1049	58127.3339	183109.0328	2763151.4909	7050.98	0.16374	1105.07	0.0020158	622.539	-0.64913	5390.9985	0.26054	5310.1646	1644254.5	3090.7054	0.15971	4731.5314	0.29979	33600600	0.61387	488.161	143.53	136.0711	327.5881	308.1501	99914.3828	219.9075	-0.98886	276.7084	4364180
046	2018-06-21t1808	1529623213.76	adult	194.0145	142.0064	-14.003	864.7582	72.2198	50550.3438	159445.2902	2520216.6185	7101.22	0.22914	1158.47	0.31338	763.7443	0.11759	5053.1494	0.056918	4889.7812	1339084.625	2991.6855	0.07159	4348.8239	0.012673	30612600	0.39487	507.989	156.854	147.4055	377.5464	367.8655	100049.7812	241.2644	-0.63001	327.4076	4144860
046	2018-06-21t2208	1529637604.85	adult	198.012	146.0039	-10.0054	909.4416	70.1757	50211.6321	158216.3586	2409510.3543	5065.04	-0.74246	1110.1	0.12229	864.231	0.68176	4306.5342	-0.46127	4228.3745	1132618.5	2786.4713	-0.1774	3981.0555	-0.27005	29171100	0.32188	399.536	155.511	148.2323	301.9897	296.2197	79423.2969	233.8375	-0.82023	278.4463	4086510
046	2018-06-22t0208	1529652003.53	adult	202.0116	150.0035	-6.0058	918.1557	70.5275	50238.7496	158290.7167	2419075.9231	4245.48	-1.1249	1087.82	0.05757	914.9029	0.9886	3832.9685	-0.78509	3810.9075	1008070.6875	2663.3505	-0.31418	3611.9406	-0.56281	28590100	0.33631	499.212	160.001	153.0529	309.4709	302.1882	81390.8359	240.3465	-0.74744	285.636	4205150
046	2018-06-22t0608	1529666403.32	adult	206.0116	154.0035	-2.0059	897.7435	70.2648	49358.8704	155544.8529	2365438.2707	4260.54	-1.0926	1125.56	0.3066	959.1355	1.2668	3832.1826	-0.7524	3791.46	992535.3125	2727.0937	-0.16999	3633.7218	-0.49861	29071000	0.4706	403.331	168.738	159.3083	325.0119	319.3881	84178.0938	255.5768	-0.51998	301.5666	4358180
046	2018-06-22t1008	1529680845.6	dead	210.0233	158.0152	2.0059	769.2989	71.4457	44197.4328	139509.9696	2198701.9769	4954.95	-0.71196	1250.48	1.0391	1148.121	2.3502	4137.8701	-0.47957	4072.1359	959985.8125	2844.4362	0.065615	3857.4428	-0.24108	28893600	0.54011	492.753	181.04	174.1874	336.5192	328.6947	78072.4453	266.9649	-0.36808	313.0378	4183110
047	2018-06-13t1408	1528917574.88	egg	-1.9998	-54.0081	-206.0117	176.2156	26.6943	3225.4027	10220.5452	53886.6362	0	2672.4447	0	0.20452	0	-0.061075					0	1.197	0	1.7169	0	3.0662	0	0	0				0	-0.15181	0	0
047	2018-06-13t1808	1528931973.7	larva	1.9998	-50.0085	-202.0121	156.3436	28.0771	2895.7882	9216.8839	50870.6526	0	6.3988	0	-0.20273	0	-0.3646					0	0.38869	0	0.66288	0	1.6597	0	0	0				0	-0.15669	0	0
047	2018-06-13t2208	1528946371.88	larva	5.9993	-46.009	-198.0126	153.7797	28.0227	2837.01	9032.9864	49698.0359	0	0.058017	0	-0.622	0	-0.67527					0	-0.33261	0	-0.18896	0	0.71983	0	0	0				0	-0.16213	0	0
047	2018-06-14t0208	1528960772.88	larva	9.9996	-42.0087	-194.0123	184.0254	24.0831	3620.2226	11483.8798	61660.0214	933.719	1.405	518.328	1.7399	525.6366	1.6694	866.0826	3.1157	858.1686	17321.6523	750.2276	1.6547	825.3039	1.5119	1027840	0.37688	134.169	83.9344	83.6764	121.9476	120.3922	2438.9512	105.9224	-0.057864	117.0809	166442
047	2018-06-14t0608	1528975172.25	larva	13.9994	-38.0089	-190.0125	328.8758	34.4996	9009.2717	28470.7879	217275.3767	738.036	0.066787	388.552	0.63246	377.8603	0.63304	688.5644	0.72112	686.6569	33739.6562	584.6978	0.37871	663.5106	0.2766	1876700	0.034527	156.946	84.5931	84.3822	125.1585	123.6039	6132.7686	108.1377	-0.055581	118.1122	408585
047	2018-06-14t1008	1528989611.77	larva	18.0104	-33.9979	-186.0015	295.2913	33.879	7534.5692	23874.054	164371.0345	1067.53	-0.0076523	514.641	0.91471	479.8922	0.87573	997.5012	0.55602	987.4615	40897.5508	876.5227	0.67063	957.0385	0.35157	2087900	-0.44818	150.93	87.0941	86.4311	128.5526	126.2282	5270.6548	111.9436	-0.05125	123.4141	353341
047	2018-06-14t1217	1528997330.49	larva	20.1545	-31.8538	-183.8574	236.7787	27.7586	4815.4541	15226.5551	86770.9701	997.076	-0.41908	549.978	0.8882	550.2069	1.0952	960.1262	-0.011571	959.8414	25923.4062	807.8631	0.11769	927.4268	-0.068775	1445890	-0.88981	140.267	89.2881	88.8332	126.5773	124.8601	3417.5862	112.6855	-0.05041	122.3867	234738
047	2018-06-14t1422	1529004819.84	larva	22.2349	-29.7734	-181.777	433.6085	48.3926	14587.0593	46251.6824	419975.4111	933.595	-0.76568	444.672	0.064375	419.6013	0.23566	866.5613	-0.62217	863.8769	67591.7812	748.8682	-0.37167	835.1909	-0.60123	3447090	-0.58722	212.16	84.3436	83.843	127.5022	123.7247	9945.1738	107.8951	-0.056787	119.1672	653832
047	2018-06-14t1808	1529018375.82	larva	26.0004	-26.0079	-178.0115	614.6552	44.2321	20766.053	65512.921	585513.1893	1532.52	-0.37886	525.223	0.10577	410.9556	-0.11131	1296.5515	-0.31613	1282.5436	143917.2188	1073.031	0.041795	1236.7973	-0.2244	5797410	-0.42357	158.493	80.1645	79.9092	122.0701	119.1838	13549.7812	104.0989	-0.063476	115.1757	884856
047	2018-06-14t2208	1529032798.62	larva	30.0068	-22.0015	-174.0051	476.2241	40.1783	14129.4068	44797.869	352887.5671	1852.01	-0.42527	681.664	0.56591	659.926	0.96509	1531.1312	-0.48069	1504.3856	116365.9688	1211.3647	-0.13615	1426.7838	-0.37444	5146560	-1.0195	186.153	97.9627	97.5411	139.9361	137.705	10635.1436	122.7263	-0.03732	134.6164	739618
047	2018-06-15t0208	1529047202.14	larva	34.0077	-18.0006	-170.0042	751.1757	39.3568	25687.9777	80955.8366	716289.6069	2440.35	-0.18176	735.515	0.42156	627.364	0.46108	2107.5369	-0.029892	2087.7224	288732.5625	1615.0029	0.39327	1969.6306	0.17983	10048600	-0.3472	164.593	87.0537	86.5295	130.8497	128.8051	17926.4023	113.0129	-0.055039	125.4009	1189330
047	2018-06-15t0608	1529061602.16	larva	38.0077	-14.0005	-166.0042	777.3347	48.6271	31111.3432	98070.7811	1031765.2777	3459.9	0.40523	738.331	-0.053085	580.866	-0.13777	2658.4436	0.30626	2556.5562	438643.1875	1682.2394	-0.031312	2327.3908	0.26651	12130000	-0.43552	203.683	83.5407	82.7282	131.5575	128.8342	21706.9941	111.8441	-0.058859	124.3472	1372490
047	2018-06-15t1008	1529076001.05	larva	42.0074	-10.0009	-162.0045	927.2533	85.6003	41742.6967	132314.8584	1703138.7262	3685.25	0.13085	615.103	-1.367	411.8188	-1.5239	2531.2793	-0.43184	2478.0834	556881.4375	1351.4622	-1.4219	2111.6632	-0.70392	13511300	-0.73447	266.549	99.9819	99.3484	145.2292	142.3867	31950.4219	126.4345	-0.022103	138.4818	2196200
047	2018-06-15t1408	1529090403.95	larva	46.0082	-6.0001	-158.0037	919.9252	56.0278	39252.5303	123635.1723	1405552.5631	3422.68	-0.51222	841.779	-0.42019	701.1471	-0.0099561	2746.2151	-0.59875	2697.739	568466.5	1924.6364	-0.59693	2465.731	-0.62514	17408000	-0.59797	160.798	87.8377	87.0872	135.8061	133.9599	28111.8652	116.3868	-0.046833	129.4339	1816480
047	2018-06-15t1808	1529104803.44	larva	50.0081	-2.0002	-154.0038	733.7238	91.8579	40585.8518	129464.5585	1914120.2701	5666.09	0.93734	888.226	-0.62592	636.3862	-0.73523	4679.7075	1.502	4632.5215	996777.75	2734.199	0.69983	3906.0516	1.1755	18866800	-0.87506	218.955	80.2233	79.7172	125.6029	123.3538	26753.4258	105.7181	-0.09837	117.9089	1704020
047	2018-06-15t2208	1529119204.83	adult	54.0085	2.0002	-150.0034	954.3866	66.6664	50830.3201	160760.4151	2224118.0608	6205.9	0.9608	1157.42	0.6393	796.6577	-0.0091711	4901.7661	1.2511	4782.8062	1308771.5	3139.7834	1.0417	4325.2916	1.2974	30809400	0.37504	249.716	99.5314	98.9097	150.9684	148.0461	40308.5547	129.171	0.032969	143.0677	2649430
047	2018-06-16t0208	1529133604.65	adult	58.0084	6.0001	-146.0035	1167.7717	65.9195	62046.015	195342.4392	2760591.0738	5206.4	-0.13809	1110.91	-0.16251	764.9472	-0.49805	4302.3657	0.066299	4247.4019	1398268.875	3031.4307	0.28957	3926.9888	0.20986	36091200	0.57646	326.054	88.1433	87.2099	140.4932	137.4928	45660.3008	117.7904	-0.14675	131.6877	2863600
047	2018-06-16t0608	1529148005.18	adult	62.0086	10.0003	-142.0033	1126.8273	66.2947	58977.7568	185734.0387	2630562.5981	7123.98	0.93342	1265.41	0.31652	889.9078	-0.034971	5497.0176	1.0958	5289.3589	1698578.5	3575.1163	0.91456	4897.4911	1.1793	39100000	0.47465	206.649	93.4787	92.7398	144.8104	142.5328	44746.418	122.9255	-0.26956	136.917	2888400
047	2018-06-16t1008	1529162404.17	adult	66.0083	14	-138.0036	1095.324	69.1717	61845.3451	194825.3078	2921751.7266	6192.97	0.01573	1278.07	-0.031568	888.6262	-0.29321	5001.082	0.12195	4909.2354	1620350.625	3585.2662	0.50328	4629.3779	0.40829	41317500	0.33905	491.741	86.054	85.4155	136.8831	131.5264	44350.125	113.191	-1.3065	126.5189	2781950
047	2018-06-16t1408	1529176804.25	adult	70.0083	18	-134.0036	1238.498	67.3777	64885.9802	204208.9392	2930160.497	8777.51	1.5114	1328.42	-0.12533	828.7229	-0.80605	6827.7207	1.8878	6675.5713	2321425	4046.6818	0.96786	5646.206	1.4309	45152900	0.41964	261.236	103.846	103.2528	153.2568	150.8433	52107.3203	132.9508	0.2563	145.7778	3529710
047	2018-06-16t1808	1529191204.58	adult	74.0084	22.0001	-130.0035	1555.0051	73.9522	75502.2656	237708.0888	3384753.23	6237.55	-0.39635	1209.65	-1.0287	646.2656	-1.8267	4927.9526	-0.57477	4802.5811	1956397.25	3493.3936	-0.36833	4438.3869	-0.50055	47937300	0.40929	724.649	100.955	100.4019	150.9183	147.0485	59914.5508	129.0984	-0.33318	141.9607	4000760
047	2018-06-16t2208	1529205606.29	adult	78.0089	26.0006	-126.003	1225.0338	72.4964	67674.2139	213055.7581	3185430.1805	7555.99	0.27671	1437.02	-0.15725	954.2979	-0.50221	5756.2681	0.11295	5654.8081	2043475.25	4102.3467	0.40901	5133.4693	0.14221	50894900	0.46323	330.397	101.686	100.9243	153.1543	150.5718	54369.793	131.4371	-0.34813	145.4306	3601410
047	2018-06-17t0208	1529220005.25	adult	82.0086	30.0003	-122.0033	1163.2821	71.6786	66805.7666	210441.8729	3241368.1822	7640.5	0.17856	1506.83	-0.042583	832.0775	-1.1229	6470.5752	0.69242	6346.3818	2264701.25	4499.4344	0.81788	5865.9539	0.8287	52647000	0.43692	443.771	108.392	107.2571	169.6328	166.0059	59371.4922	142.0273	0.4961	158.7468	3787120
047	2018-06-17t0608	1529234406.79	adult	86.009	34.0007	-118.0029	1150.5269	70.1619	64626.0854	203572.6714	3049895.0335	6645.81	-0.55937	1528.54	-0.098912	1162.9966	0.17883	5245.3418	-0.76098	5123.145	1778170.875	3982.2653	-0.15659	4903.4816	-0.49748	51676800	0.18644	355.554	112.132	110.3395	216.8098	209.2257	73498.5156	145.2327	0.53603	177.1288	3790970
047	2018-06-17t1008	1529248806.28	adult	90.0089	38.0006	-114.003	1129.8117	71.6194	63642.1352	200390.3492	3078498.5153	6994.48	-0.43462	1447.79	-0.51696	1076.5773	-0.22201	5249.1738	-0.85331	5080.072	1753224	3673.3965	-0.70045	4718.0394	-0.81577	48233100	-0.24874	317.195	111.865	110.2211	219.9885	212.092	73476.1484	146.1749	0.30576	172.6214	3726790
047	2018-06-17t1408	1529263215.58	adult	94.0115	42.0032	-110.0004	1059.3514	71.701	59536.4739	187625.9422	2855843.0386	6685.67	-0.6949	1437.32	-0.59611	1084.6378	-0.21026	5395.9565	-0.77409	5270.0596	1683538.5	3701.6199	-0.7002	4886.5479	-0.69588	44775500	-0.62714	236.799	114.148	112.4186	184.1137	180.4317	57443.4609	150.3964	0.38482	171.2091	3555940
047	2018-06-17t1808	1529277607.6	adult	98.0093	46.001	-106.0026	1122.9108	72.0267	65354.2145	205893.7409	3204808.8413	6190.65	-1.0432	1316.5	-1.0466	764.6998	-1.3846	5008.2896	-1.2004	4929.7371	1712835	3598.8553	-0.84956	4533.6804	-1.1228	44979500	-0.61028	341.283	110.899	109.2168	194.2178	189.3926	66422.5	150.3656	0.047234	178.0226	3788980
047	2018-06-17t2208	1529292009.34	adult	102.0097	50.0014	-102.0022	1086.365	71.6619	60316.283	189960.3633	2884632.8406	6829.2	-0.71101	1302.73	-1.063	817.7524	-1.1412	4999.4873	-1.2267	4785.6665	1579838	3429.2625	-1.0539	4454.6882	-1.2203	41111600	-0.95081	557.086	109.831	106.6847	242.5251	230.5582	76637.9297	154.7851	0.11268	201.9054	3466060
047	2018-06-18t0208	1529306410.51	adult	106.0101	54.0018	-98.0018	1078.3495	71.8498	60976.6526	192106.946	2956628.2045	7500.37	-0.37045	1377.54	-0.74278	821.3279	-1.0644	5723.0029	-0.57498	5530.98	1825638	3720.3462	-0.64895	5106.947	-0.56179	43936500	-0.63084	484.927	116.971	114.9796	210.7129	203.7079	67217.4219	158.2765	0.080262	188.4233	3730780
047	2018-06-18t0608	1529320811.66	adult	110.0104	58.0021	-94.0015	1086.4307	74.7994	63047.489	198689.0885	3146557.5535	5893.47	-1.2679	1246.8	-1.1323	752.0771	-1.2387	4886.2744	-1.3148	4787.7725	1612470.5	3363.5842	-1.0426	4440.6557	-1.2121	41079500	-0.82316	325.855	107.798	104.2929	228.9158	223.8057	75542.2031	153.395	-0.54087	200.2697	3551730
047	2018-06-18t1008	1529335212	adult	114.0105	62.0022	-90.0014	1074.6421	70.4127	58311.6185	183651.4537	2697886.6964	7149.53	-0.60634	1278.27	-0.93271	506.4062	-2.0554	5901.6553	-0.43227	5777.2844	1805906.5	3930.7357	-0.2862	5321.5496	-0.34902	39057600	-0.91628	390.604	125.388	119.2683	272.5674	263.521	83405.625	191.0305	1.5897	241.9542	3831240
047	2018-06-18t1408	1529349613.01	adult	118.0108	66.0025	-86.0011	1070.6721	78.0631	61966.4691	195271.7184	3063862.4072	7854.42	-0.24905	1034.17	-1.6948	441.8122	-2.2122	5477.6387	-0.76553	5258.0027	1774755	3207.6976	-1.0853	4467.4553	-1.1181	33496600	-1.317	374.781	121.928	113.9732	272.056	267.0334	88146.1562	199.6769	1.6686	250.3607	3949250
047	2018-06-18t1808	1529364013.23	adult	122.0108	70.0025	-82.0011	974.557	71.2843	55230.2091	174117.3973	2635019.7065	7120.24	-0.613	1021.47	-1.6381	454.1854	-2.0837	5077.584	-1.0493	4760.1187	1467421.75	2959.5602	-1.2954	4124.6372	-1.3799	29493900	-1.5566	518.136	131.569	120.5243	356.6892	345.8815	103083.1719	221.9195	2.4023	312.3237	3798910
047	2018-06-18t2208	1529378414.53	adult	126.0112	74.0029	-78.0007	1016.7178	67.7184	55113.6389	173603.0508	2569244.5032	7280.35	-0.51297	916.997	-1.9135	454.1362	-2.0042	4695.8232	-1.2954	4332.1357	1357092.875	2599.989	-1.6331	3602.4028	-1.7842	26447100	-1.6963	456.759	140.205	125.6539	350.4421	346.2178	101277.7578	249.3608	3.2239	325.1297	4043640
047	2018-06-19t0208	1529392817.04	adult	130.0119	78.0036	-74	797.7934	71.0459	47730.7253	150947.0997	2363083.7787	5870.5	-1.1684	891.146	-1.9128	422.7142	-2.0574	4224.0576	-1.5943	4057.5389	1056014.375	2455.6372	-1.7123	3373.9006	-1.9109	22217200	-1.933	456.31	130.342	114.2168	355.5462	347.0546	88886.5547	242.0863	2.4046	319.19	3249550
047	2018-06-19t0608	1529407213.59	adult	134.0109	82.0026	-70.001	944.1451	70.1279	54703.6164	172539.2592	2627096.019	5583.52	-1.2627	799.273	-2.1752	401.1447	-2.0889	3853.646	-1.7972	3711.1594	1102142.75	2154.3137	-1.987	2822.9124	-2.3152	22843200	-1.7324	831.973	132.494	115.6036	403.5816	394.871	115424.3516	250.7251	2.3266	356.1325	3786670
047	2018-06-19t1008	1529421615.99	adult	138.0116	86.0033	-66.0003	943.8523	71.8056	51296.7955	161636.2189	2455080.1968	5462.64	-1.2678	763.432	-2.2484	411.9967	-2.0027	3565.7134	-1.9364	3364.7854	959176.875	1991.3949	-2.1054	2820.6372	-2.2317	20502700	-1.7945	745.205	135.983	119.006	370.0442	358.8448	99541.875	259.1058	2.2233	336.5107	3651970
047	2018-06-19t1408	1529436019.11	adult	142.0124	90.0042	-61.9994	931.0736	81.7031	52273.3444	164858.111	2607284.1674	4793.06	-1.5332	696.055	-2.4593	405.1674	-1.9956	3174.592	-2.1485	3003.6974	869838.25	1742.8085	-2.3377	2467.6804	-2.4573	19032200	-1.7848	578.999	135.806	120.6961	365.0796	355.267	100031.7969	248.7378	1.5111	328.1625	3713350
047	2018-06-19t1808	1529450417.79	adult	146.0121	94.0038	-57.9998	909.0062	73.8134	50149.0823	158066.8523	2448318.355	4390.67	-1.6644	682.606	-2.4621	414.8877	-1.92	2904.3655	-2.265	2737.6111	763848.125	1674.01	-2.3525	2213.3899	-2.5939	17915000	-1.7467	681.596	138.674	122.3523	384.9391	372.1857	101238.9688	255.7677	1.4312	339.6646	3639490
047	2018-06-19t2208	1529464819.07	adult	150.0124	98.0041	-53.9995	911.8537	74.3302	50460.6884	159062.1608	2481992.5251	3791.86	-1.8822	656.142	-2.5176	407.4488	-1.9258	2628.9573	-2.3816	2498.8955	694044.75	1562.5468	-2.4201	2064.5027	-2.6344	17322200	-1.6673	713.905	140.07	123.6871	389.9795	378.9505	102954.5859	257.6287	1.205	342.8743	3697860
047	2018-06-20t0208	1529479217.79	adult	154.0121	102.0038	-49.9998	906.4539	73.0856	49815.268	157045.9886	2420416.3073	3587.89	-1.9102	640.228	-2.5199	404.1683	-1.923	2456.885	-2.4171	2323.9636	641247	1502.8709	-2.4194	1976.519	-2.6174	16688200	-1.6125	776.357	140.791	124.2334	388.562	373.583	101414.6875	260.9272	1.0405	336.9619	3669860
047	2018-06-20t0608	1529493619.45	adult	158.0125	106.0043	-45.9993	910.6854	72.274	48890.8494	154095.0755	2334469.1897	3438.5	-1.9142	632.025	-2.4937	406.4003	-1.8877	2397.2251	-2.3671	2274.7461	613689.625	1458.9776	-2.3991	1906.5309	-2.5856	16176100	-1.5431	693.124	140.801	124.1105	392.0449	380.9115	100363.4844	257.935	0.73432	340.9212	3603670
047	2018-06-20t1008	1529508022.68	adult	162.0134	110.0052	-41.9985	913.4607	72.6469	49098.3898	154775.3921	2357836.2786	3422.46	-1.8592	607.665	-2.5462	401.5742	-1.897	2303.0964	-2.3453	2224.1886	594198.875	1369.6802	-2.4466	1810.8481	-2.5815	15622500	-1.5056	803.998	141.356	125.0311	390.3907	375.1196	100720.7891	258.3403	0.55083	335.4591	3634130
047	2018-06-20t1408	1529522421.83	adult	166.0132	114.0049	-37.9987	843.2465	74.9565	45590.3493	143838.7384	2147647.0447	3069.18	-1.9646	640.792	-2.3487	412.551	-1.8228	2325.0596	-2.2459	2267.7786	555689.25	1485.8891	-2.233	1906.1713	-2.4203	15298900	-1.4422	843.499	146.119	127.0869	417.8925	408.2308	99876.3125	266.2208	0.56504	372.1333	3488600
047	2018-06-20t1808	1529536819.73	adult	170.0126	118.0043	-33.9993	844.8139	74.7712	45285.2451	142844.0346	2118583.299	3012.84	-1.9434	630.834	-2.3641	404.8685	-1.8494	2286.7747	-2.201	2201.7622	544252.375	1469.6711	-2.2144	1901.9518	-2.3655	14969700	-1.4116	804.956	146.975	127.7116	411.92	401.3039	98036.9688	267.9027	0.45122	365.7733	3487720
047	2018-06-20t2208	1529551219.43	adult	174.0125	122.0042	-29.9994	845.604	73.4239	44700.5124	140986.9658	2065322.9273	2968.46	-1.9269	623.591	-2.3786	396.4158	-1.8796	2311.7522	-2.1243	2262.5256	543261.75	1462.3475	-2.198	1931.2199	-2.2975	14607600	-1.3941	731.385	147.018	129.0117	393.2766	378.428	92420	262.2494	0.19572	354.2323	3443890
047	2018-06-21t0208	1529565621.01	adult	178.013	126.0047	-25.9989	830.216	73.2275	43891.9493	138463.6323	2029976.9782	3042.86	-1.8575	628.54	-2.3372	393.4169	-1.8823	2360.0054	-2.0505	2294.6222	542801.25	1475.4457	-2.156	1947.2643	-2.2436	14453900	-1.3583	822.359	149.011	130.2157	398.1404	386.9271	91572.2891	270.0056	0.24641	354.2479	3426660
047	2018-06-21t0608	1529580020.03	adult	182.0127	130.0044	-21.9992	834.1319	72.1569	44083.3418	138999.8	2047678.6797	3200.25	-1.7577	618.754	-2.374	391.664	-1.8797	2315.113	-2.0537	2230.5398	534791.125	1450.7872	-2.1775	1926.2017	-2.2351	14281500	-1.3385	780.011	150.095	130.5697	395.1347	372.194	91276.1094	271.4296	0.17788	343.1015	3464340
047	2018-06-21t1008	1529594420.4	adult	186.0128	134.0045	-17.9991	831.7996	72.1763	43566.3929	137369.8717	2026597.098	2820.79	-1.9135	615.05	-2.3823	408.4245	-1.7829	2283.3713	-2.0527	2266.7083	522892.0625	1424.4344	-2.2009	1941.0593	-2.1937	14034200	-1.3264	933.367	150.735	132.1416	377.9912	359.1765	86559.9922	266.0516	-0.019779	327.204	3439460
047	2018-06-21t1408	1529608837.08	adult	190.0174	138.0092	-13.9945	794.4879	73.5533	39867.4654	125860.9495	1770728.7233	2675.33	-1.9646	632.434	-2.295	416.3896	-1.7322	2218.1714	-2.0748	2186.5902	465816	1471.1783	-2.1284	1930.1439	-2.181	13224200	-1.3788	834.484	155.008	134.174	391.6703	366.4635	82250.7656	275.1953	0.084659	334.1446	3241220
047	2018-06-21t1808	1529623227.54	adult	194.0148	142.0065	-9.9971	792.8644	73.0942	39197.4004	123815.7788	1718184.1813	3143.13	-1.7168	651.046	-2.2002	396.5159	-1.8295	2509.9097	-1.8379	2488.244	517041.375	1601.2447	-1.9333	2071.9619	-2.0317	13392700	-1.3397	1011.46	159.506	132.7559	421.5048	405.0308	86829.9844	311.2945	0.7012	377.7646	3281190
047	2018-06-21t2208	1529637618.65	adult	198.0123	146.004	-5.9996	781.7671	72.4737	38438.562	121431.2396	1680467.7507	3155.76	-1.6911	654.728	-2.1791	395.7064	-1.8269	2478.552	-1.8401	2468.6871	500667.5	1609.0259	-1.911	2095.0496	-1.987	13213100	-1.3373	1020.41	161.227	133.515	440.6546	426.341	89012.2266	313.0219	0.65598	389.9791	3253730
047	2018-06-22t0208	1529652017.24	adult	202.0119	150.0036	-2	758.3958	74.0071	38199.4575	120679.3312	1721855.8966	3380.59	-1.5591	643.662	-2.235	420.9106	-1.6835	2715.8179	-1.6382	2648.8848	545879.375	1566.5727	-1.9645	2366.9982	-1.712	12906700	-1.351	926.889	161.781	139.0871	445.6345	432.1941	89572.5312	293.1708	0.21931	390.7648	3244020
047	2018-06-22t0608	1529666416.98	dead	206.0119	154.0036	2	761.9213	71.1927	37421.2312	118097.7102	1639294.6654	3245.5	-1.6076	654.438	-2.1803	418.9999	-1.6852	2678.9304	-1.6441	2632.3164	527749.3125	1576.3316	-1.9418	2359.8691	-1.6914	12858400	-1.3397	1136.08	164.176	139.0492	462.3466	448.1271	91082.2812	302.4222	0.32217	405.2722	3225730
048	2018-06-13t1408	1528917587.48	larva	0	-54.0083	-194.0163	180.0739	28.0492	2927.0849	9293.6984	46629.1355	0	2328.6106	0	0.0022832	0	-0.21203					0	0.78079	0	1.1589	0	2.2779	0	0	0				0	-0.15419	0	0
048	2018-06-13t1808	1528931986.37	larva	3.9997	-50.0086	-190.0166	206.558	31.6316	3782.962	12062.7915	64376.4423	0	0.91123	0	-0.41077	0	-0.51896					0	0.018224	0	0.21657	0	1.1515	0	0	0				0	-0.15933	0	0
048	2018-06-13t2208	1528946384.73	larva	7.9992	-46.0091	-186.0171	215.8217	34.3087	4107.5454	13174.9227	73148.7184	0	-0.44118	0	-0.83668	0	-0.83373					0	-0.66565	0	-0.56056	0	0.34388	0	0	0				0	-0.16512	0	0
048	2018-06-14t0208	1528960785.65	larva	11.9995	-42.0088	-182.0168	215.8221	40.1478	4411.7235	14285.1841	86235.7988	0	-1.0976	0	-1.2769	0	-1.1578					0	-1.2841	0	-1.2216	0	-0.2907	0	0	0				0	-0.17181	0	0
048	2018-06-14t0608	1528975185.14	larva	15.9994	-38.009	-178.0169	249.2384	29.5503	5666.6655	17923.4759	113303.6302	1233.58	0.6109	598.3	1.5866	616.1176	1.7334	1122.0994	1.4461	1112.2722	34785.082	936.4308	1.1996	1077.2796	1.0138	1834390	-0.26015	127.994	81.4292	80.9162	119.6558	118.9137	3709.3306	105.1114	-0.059118	115.6858	249662
048	2018-06-14t1008	1528989625.21	larva	20.0105	-33.9979	-174.0058	351.6891	24.6193	6146.7076	19428.3883	91697.2281	342.926	-1.4033	246.977	-0.80896	246.6936	-0.51921	317.9993	-1.577	315.1298	10811.9756	290.1216	-1.4648	309.416	-1.5523	839230	-1.0424	153.906	81.0427	80.8002	123.1315	121.3664	4186.4712	104.4334	-0.060604	116.9835	275383
048	2018-06-14t1217	1528997343.18	larva	22.1544	-31.854	-171.8619	389.8238	43.8337	13228.2512	41866.1018	386925.0438	1204.71	-0.36609	480.361	0.27698	378.0724	0.016935	1063.4974	-0.15231	1050.2258	75508.3203	901.9759	0.10278	1020.6673	-0.15274	3377420	-0.59632	150.303	92.8227	92.1371	133.0037	131.5346	9443.2646	117.1072	-0.044873	128.4232	652637
048	2018-06-14t1422	1529004832.59	larva	24.2348	-29.7736	-169.7815	490.4795	37.0673	15297.1598	48410.4271	392882.5205	1837.38	0.24816	657.565	1.0666	568.4558	0.89432	1655.5845	0.77196	1633.4782	135757.9219	1296.1791	0.96077	1551.7228	0.75367	5368360	-0.32274	156.88	95.5041	94.9662	137.1475	135.363	11246.0957	119.4252	-0.041826	130.7663	779695
048	2018-06-14t1808	1529018388.67	larva	28.0003	-26.008	-166.016	570.9602	38.6764	18395.4649	57984.5732	496036.2669	1399.91	-0.76535	478.717	-0.39653	428.7803	-0.17667	1222.9264	-0.77896	1217.9836	119846.7812	898.208	-0.73859	1145.4243	-0.70244	4688080	-0.91818	382.943	88.2625	87.8021	132.3193	127.4561	12967.2949	112.4075	-0.052516	123.2374	864354
048	2018-06-14t2208	1529032812.11	larva	32.0068	-22.0015	-162.0095	370.1058	70.3052	15368.4798	50858.3308	582733.9194	1800.89	-0.69065	550.476	-0.45184	448.8618	-0.40425	1565.1058	-0.7067	1548.4938	128338.6797	1094.1497	-0.7305	1415.8802	-0.66455	4476470	-1.3721	157.954	98.5963	98.2757	139.7302	138.3753	11457.874	122.7679	-0.037413	134.9761	801785
048	2018-06-15t0208	1529047215.44	larva	36.0078	-18.0006	-158.0085	631.1399	43.1672	22227.0616	70256.3128	639816.8786	2410.45	-0.42528	792.761	0.53438	732.2836	0.92569	2056.6648	-0.40202	2017.829	242686.4531	1622.63	0.12546	1931.822	-0.17519	9353790	-0.72071	172.169	95.5478	94.9137	138.6247	136.0956	16357.7197	121.338	-0.03989	132.7254	1127370
048	2018-06-15t0608	1529061615.52	larva	40.0078	-14.0005	-154.0085	803.1173	46.9942	31958.5006	100785.5329	1050790.2147	2966.19	-0.31503	790.023	0.018813	587.7246	-0.25604	2476.0588	-0.26031	2424.3679	418453.9375	1887.1642	0.17647	2258.1711	-0.164	13344300	-0.48725	196.493	92.3225	91.6044	138.3047	135.8978	23373.4902	118.3561	-0.044018	130.5445	1559420
048	2018-06-15t1008	1529076014.43	larva	44.0075	-10.0008	-150.0088	948.0072	52.1035	34816.618	109757.7362	1140851.9758	2378.52	-1.2339	633.79	-1.5182	541.0966	-0.87608	2022.6257	-1.4104	2001.4174	374185.75	1406.418	-1.55	1896.7205	-1.3293	11680800	-1.3129	224.729	97.0228	96.3784	143.1295	140.707	26478.9531	123.3721	-0.027129	135.8501	1788130
048	2018-06-15t1408	1529090417.45	larva	48.0083	-6	-146.008	906.8568	51.0502	38998.9804	122826.2518	1406542.9252	3313.05	-0.78348	834.487	-0.72634	679.8126	-0.30198	2823.5823	-0.71754	2800.8552	581657.9375	1945.649	-0.81254	2593.5422	-0.66657	17167100	-0.89405	163.693	96.9867	96.5728	141.1337	139.5326	29073.5312	123.6242	-0.019523	134.7916	1995210
048	2018-06-15t1808	1529104816.71	larva	52.0081	-2.0002	-142.0082	988.0035	59.5201	48132.6032	151586.2065	1960664.5285	3008.83	-1.3478	901.324	-0.79032	737.1511	-0.23699	2618.5813	-1.4141	2598.0115	662501.0625	2087.5473	-0.99736	2488.032	-1.3021	22775600	-0.53362	228.981	92.8075	92.1925	140.2069	137.5162	35472.3359	120.3168	-0.031731	132.8015	2345150
048	2018-06-15t2208	1529119218.26	adult	56.0085	2.0002	-138.0077	989.2219	63.2372	51224.5555	161340.9738	2232288.4314	6565.82	1.0448	1111.73	0.087971	776.5781	-0.28483	4843.4961	0.93364	4650.353	1302900.5	3079.7471	0.64591	4109.227	0.71797	29826500	-0.025273	176.88	92.1088	91.3456	140.3861	138.4655	37763.8711	120.2474	-0.052055	133.5124	2471190
048	2018-06-16t0208	1529133618.09	adult	60.0085	6.0002	-134.0078	943.2945	66.2868	49993.7086	157537.4304	2236678.5496	5587.54	-0.0133	1231.57	0.35031	1035.436	0.97197	4682.4619	0.31939	4633.9053	1226805	3020.0544	0.024292	4115.4405	0.26412	32238800	-0.1822	260.629	90.4801	89.5369	140.4128	138.0077	36788.1602	118.0602	-0.33439	131.1893	2368500
048	2018-06-16t0608	1529148018.54	adult	64.0086	10.0003	-130.0077	1091.5609	66.61	57551.2107	181263.5346	2556429.1301	7202.66	0.85882	1314.76	0.3909	955.0488	0.19665	5475.4248	0.86843	5347.0593	1653578.25	3746.3421	1.0402	4722.3915	0.74037	39655800	0.34333	302.733	89.3173	88.4925	140.856	137.2193	42538.5234	118.2321	-0.74353	131.4157	2693990
048	2018-06-16t1008	1529162417.63	adult	68.0084	14	-126.0079	1143.9601	66.4068	61462.2381	193516.4242	2772619.3481	7378.65	0.70072	1364.84	0.2562	944.3385	-0.11152	5968.1216	1.0721	5883.8374	1927703.25	3802.8232	0.71391	5188.8586	0.99676	43971000	0.46587	210.53	93.0487	92.3856	141.5679	138.2872	45726.4492	120.5238	-0.79154	133.5292	2997750
048	2018-06-16t1408	1529176817.63	adult	72.0084	18	-122.0079	1121.2602	71.2968	62991.2676	198388.7979	2994856.8585	7570.91	0.58328	1411.08	0.13855	952.2424	-0.27932	6213.8135	1.0206	6111.5505	2050558.375	4046.3207	0.77783	5417.9127	0.94483	46483700	0.40201	329.51	94.7989	94.0418	145.3574	141.6407	47967.9336	123.3991	-0.77458	136.6505	3122870
048	2018-06-16t1808	1529191218.05	adult	76.0085	22.0002	-118.0078	1175.7866	67.9503	64644.5637	203514.7937	2977314.7935	7612.57	0.4025	1467.44	0.11503	1087.7346	0.18188	6064.4497	0.57126	5963.583	2055848.375	4068.8218	0.49027	5344.8868	0.54118	49646300	0.45621	198.587	97.5735	96.7448	147.2054	144.2212	49902.6172	125.7127	-0.80706	139.3925	3301110
048	2018-06-16t2208	1529205619.81	adult	80.009	26.0006	-114.0073	1160.6738	69.8296	64733.4325	203789.0893	3050145.8691	7646.71	0.25433	1549.7	0.25106	1178.1319	0.41974	6152.2412	0.44288	6029.9546	2085609.75	4276.8266	0.57368	5535.4703	0.53069	52485400	0.51952	259.701	106.512	105.6615	157.3255	154.8581	53333.332	136.5157	0.050716	149.2308	3607330
048	2018-06-17t0208	1529220018.77	adult	84.0087	30.0004	-110.0076	1214.7412	87.2366	69694.6311	220578.7471	3394675.8499	7278.19	-0.11145	1510.88	-0.10611	1110.7181	0.0093649	5751.9893	-0.15953	5611.1172	2099476	4164.2805	0.19409	5224.4926	-0.042878	55070000	0.60319	338.371	104.68	103.0978	186.0613	181.211	67912.375	137.0447	-0.1791	165.3593	3815500
048	2018-06-17t0608	1529234420.16	adult	88.0091	34.0007	-106.0072	1161.0139	71.588	65286.5374	205644.2092	3130842.5244	8443.3	0.5023	1729.74	0.66586	1339.2385	0.84084	6534.873	0.53078	6354.5601	2234926.5	4630.4321	0.74735	5883.4434	0.58592	59051600	0.87182	202.696	110.447	109.5266	164.9983	162.7608	56429.4336	140.5287	-0.11793	156.5615	3770560
048	2018-06-17t1008	1529248819.8	adult	92.009	38.0006	-102.0073	1168.8388	67.5112	63988.6649	201514.7224	2950359.765	7287.42	-0.29522	1801.55	0.83408	1529.7288	1.5	6266.8857	0.14401	6183.5112	2099406.75	4513.6046	0.46279	5781.68	0.34601	60348200	0.91196	381.448	100.858	99.807	159.511	155.8062	53436.2031	132.8971	-1.1919	149.1937	3378530
048	2018-06-17t1408	1529263229.14	adult	96.0116	42.0032	-98.0047	1063.7131	83.4514	63305.9896	199713.1024	3193794.4828	6763.85	-0.6779	1823.39	0.84349	1470.7018	1.2324	5664.7085	-0.53602	5557.8867	1875018.5	4527.1685	0.41005	5325.98	-0.24338	60312400	0.86494	236.416	115.578	114.2877	180.3446	177.5821	59694.0703	151.7549	0.34111	170.1509	3822980
048	2018-06-17t1808	1529277621.12	adult	100.0093	46.001	-94.007	1053.0047	73.5741	61464.0817	193648.3182	3036722.0133	7443.82	-0.33183	1818	0.79356	1640.765	1.8573	6144.8325	-0.12659	6028.2803	1978636	4519.2721	0.36139	5682.3481	0.079371	58379700	0.6755	285.784	106.878	105.5118	171.3588	167.2295	55177.5312	140.9686	-0.92314	159.82	3432070
048	2018-06-17t2208	1529292022.82	adult	104.0098	50.0015	-90.0065	1167.2236	70.1397	62726.0672	197502.0532	2906187.6242	7257.77	-0.48655	1840.19	0.88204	1554.3325	1.575	5908.2065	-0.39327	5783.1777	1943800	4532.8701	0.36895	5431.99	-0.22306	60470600	0.90021	614.548	103.288	101.6182	175.6638	170.3976	57793.3906	141.6332	-1.0849	162.9279	3394150
048	2018-06-18t0208	1529306424.16	adult	108.0102	54.0019	-86.0061	1154.569	79.4112	66605.4713	209795.9549	3272808.1329	6682.6	-0.8356	1723.05	0.51079	1297.0809	0.70803	5556.2114	-0.73041	5411.749	1939117.75	4282.1903	0.071447	5112.1256	-0.55972	60024200	0.90938	246.616	117.353	115.5985	195.7517	192.6067	68317.3438	158.8681	-0.024123	182.9337	4088100
048	2018-06-18t0608	1529320825.2	adult	112.0105	58.0021	-82.0058	1109.5955	71.2806	64820.3833	204301.8306	3187696.6057	7207.82	-0.56976	1688.33	0.46347	1437.5059	1.3194	5733.6943	-0.57725	5587.3647	1943722.375	4124.4734	-0.079683	5158.3078	-0.5106	57160100	0.71508	404.29	109.149	105.6166	226.9958	202.6442	76951.5781	156.1874	-0.47073	186.3071	3695360
048	2018-06-18t1008	1529335225.72	adult	116.0106	62.0023	-78.0057	643.7927	90.3497	38979.7098	124297.8462	2011528.1246	5408.35	-1.507	1522.32	-0.023081	1253.842	0.76083	4931.647	-1.2321	4941.6807	1006055.9375	3669.7279	-0.56758	4671.548	-0.94808	31014200	-1.6041	431.315	115.96	112.7881	249.5219	230.0814	50902.4688	161.0544	-0.40165	199.4648	2362450
048	2018-06-18t1408	1529349626.57	adult	120.0109	66.0025	-74.0054	1104.1865	73.661	66022.2815	207934.3685	3352846.2525	5043.72	-1.6673	1246.84	-0.88821	1095.7458	0.29647	4064.2124	-1.8924	3975.6863	1402153.25	2995.1309	-1.2977	3727.9995	-1.7724	42986200	-0.38829	396.843	114.971	111.7175	270.0556	261.36	93169.1719	158.1875	-0.77411	212.3264	3963760
048	2018-06-18t1808	1529364026.8	adult	124.0109	70.0026	-70.0054	1184.6558	71.8781	66991.3908	210918.3987	3239654.8175	7962.89	-0.18587	1323.04	-0.49847	975.6298	-0.032536	5786.0352	-0.46236	5583.876	2030898.375	3709.4849	-0.3499	5196.2948	-0.38173	46363400	0.03951	324.017	124.195	120.8422	232.4878	226.7841	81603.2266	172.3339	-0.25877	209.5096	4352170
048	2018-06-18t2208	1529378428.11	adult	128.0113	74.003	-66.005	1065.6347	74.2292	64993.9953	204922.7844	3393799.8379	8780.46	0.23375	1390.76	-0.1225	857.2695	-0.37023	6389.9097	0.056346	6201.8835	2172569.25	4003.6418	0.10139	5697.238	0.1206	47189800	0.23861	372.578	118.131	115.5356	227.5323	220.4994	77360.9688	166.6519	-0.72716	204.4118	4008310
048	2018-06-19t0208	1529392830.67	adult	132.012	78.0037	-62.0043	1152.1994	72.4053	66473.8974	209260.4093	3302692.0588	8789.59	0.26284	1392.33	0.021784	1011.1413	0.378	6722.7544	0.36357	6610.4448	2339518.5	3871.8187	0.047025	6043.4612	0.48628	48380700	0.47143	380.262	126.063	122.5916	242.9677	234.7537	84552.75	175.6011	-0.52915	217.7686	4380450
048	2018-06-19t0608	1529407227.16	adult	136.011	82.0027	-58.0053	1053.4032	74.5908	62269.2461	196218.1828	3194538.689	7402.1	-0.36828	1200.54	-0.58096	786.6659	-0.43317	5606.0752	-0.42884	5496.1748	1827580.5	3233.037	-0.62662	4963.2677	-0.3965	39033000	-0.22977	397.092	140.481	136.2654	257.9984	248.7382	84107.4844	198.5607	0.15817	233.4028	4567440
048	2018-06-19t1008	1529421629.68	adult	140.0117	86.0034	-54.0046	1028.9708	69.1483	58211.5589	183394.7427	2792875.6346	7983.05	-0.047527	1180.4	-0.54377	525.0802	-1.4825	5888.7412	-0.1445	5672.5337	1796066	3402.5709	-0.31929	5042.6847	-0.25334	35936000	-0.37244	509.388	139.303	129.0704	279.9676	272.9422	85390.1016	220.6434	0.70605	259.2576	4240930
048	2018-06-19t1408	1529436032.74	adult	144.0126	90.0042	-50.0037	926.8482	69.4515	52011.3773	163942.2857	2472512.1601	7287.35	-0.32294	1089.12	-0.81575	557.1349	-1.2925	4854.332	-0.84494	4575.1338	1325232.625	2956.7346	-0.78344	4094.8447	-1.0005	29632700	-0.79592	362.217	144.236	133.265	281.0703	274.5537	76732.1875	229.2228	0.72316	264.3463	3924360
048	2018-06-19t1808	1529450431.46	adult	148.0122	94.0039	-46.0041	928.7337	71.8897	52268.1401	164780.6743	2505648.2984	7203.63	-0.30474	1012.71	-1.0456	517.0153	-1.4354	4920.3022	-0.7168	4776.0178	1348162.75	2652.3385	-1.0822	4157.9078	-0.86643	27684500	-0.8428	351.215	146.664	134.5424	288.6064	285.3794	79078.1562	235.4259	0.66366	272.0184	4009360
048	2018-06-19t2208	1529464832.78	adult	152.0126	98.0042	-42.0037	620.7942	82.4168	37230.8416	118767.9087	1876268.258	7396.98	-0.15571	1011.63	-0.96223	562.3976	-1.1788	5648.5527	-0.097474	5588.6973	1101467.75	2609.2399	-1.0526	4701.3545	-0.31892	19698600	-1.4074	395.113	151.613	136.8317	330.3594	326.2233	64420.0898	258.771	1.1048	308.8326	2952210
048	2018-06-20t0208	1529479231.4	adult	156.0122	102.0039	-38.0041	999.4439	70.5627	55696.5002	175471.1493	2668677.3895	5870.99	-0.80867	875.682	-1.471	522.2615	-1.3382	3828.625	-1.3606	3601.7526	1117958.5	2253.8539	-1.4256	3286.0887	-1.4527	25514700	-0.80086	391.92	157.264	143.6794	333.111	328.3178	97268.3984	258.9767	0.87091	311.9697	4582200
048	2018-06-20t0608	1529493633.19	adult	160.0127	106.0044	-34.0036	575.2633	108.6434	37049.8357	121495.0607	2039426.034	5606.38	-0.86984	971.331	-0.98501	524.3847	-1.2991	4459.1499	-0.81739	4383.938	865075.125	2563.9006	-0.95542	3969.7434	-0.79104	18844800	-1.2709	509.641	165.341	149.2779	346.2354	342.8844	67169.6719	279.3719	1.1838	326.2281	3207780
048	2018-06-20t1008	1529508036.46	adult	164.0136	110.0053	-30.0027	366.1495	149.8495	31231.238	108667.9125	2472785.6465	7844.7	0.23437	1006.72	-0.76381	777.3758	-0.009548	5032.6265	-0.32812	4845.2979	820318.125	2402.4739	-1.0922	4202.9191	-0.52131	16401400	-1.3916	487.306	172.793	158.4557	378.9382	367.126	61766.9219	285.0769	1.1143	344.7412	2815150
048	2018-06-20t1408	1529522435.49	adult	168.0133	114.005	-26.003	373.237	158.4839	33845.2482	116052.3513	2929327.5292	6046.15	-0.54978	969.556	-0.87052	684.1102	-0.44463	4470.8599	-0.67015	4380.1968	786871.375	2525.3945	-0.87332	3894.0767	-0.71552	17065200	-1.2581	432.92	170.731	153.1881	375.2297	371.4482	66040.4297	292.5697	1.1009	352.3601	3005040
048	2018-06-20t1808	1529536833.32	adult	172.0127	118.0044	-22.0036	389.5622	144.9251	31938.689	109047.5624	2427880.9772	7933.12	0.3797	965.526	-0.84511	703.1752	-0.32453	5352.333	0.022195	5142.0864	893839.625	2435.3797	-0.94177	4382.7896	-0.24766	16087600	-1.2873	522.178	179.086	158.8476	404.7389	393.3173	67591.3984	313.1071	1.3939	374.7745	2983930
048	2018-06-20t2208	1529551233.16	adult	176.0127	122.0044	-18.0036	378.5306	156.5488	33027.3312	114226.729	2728701.7752	6126.03	-0.4211	939.085	-0.92221	701.7021	-0.30757	4599.5962	-0.46873	4504.7031	795730.125	2387.4686	-0.95858	3913.1982	-0.59008	16161600	-1.2249	510.517	181.622	162.3405	403.2163	395.3201	69756.4219	316.5772	1.3033	377.7203	3125720
048	2018-06-21t0208	1529565634.76	adult	180.0131	126.0048	-14.0032	354.9484	158.3318	32215.2225	111597.1716	2756275.0373	6647.1	-0.13458	926.507	-0.94621	639.4008	-0.60735	4764.459	-0.30773	4635.0312	800429.125	2323.0966	-1.0088	4006.7622	-0.46235	15544900	-1.2399	527.418	183.317	160.2065	407.9196	400.1543	68530.4922	322.7946	1.2931	382.1683	3075700
048	2018-06-21t0608	1529580033.66	adult	184.0128	130.0045	-10.0035	361.6039	145.1008	30036.4168	103662.4174	2334573.6632	5728.87	-0.53386	916.885	-0.95926	690.4766	-0.3228	4546.8623	-0.42306	4486.6602	713857.375	2389.8079	-0.8838	3959.3038	-0.45581	14360300	-1.3147	478.614	191.154	175.3813	418.6382	414.0577	65726.1953	332.7212	1.3703	395.8773	2993860
048	2018-06-21t1008	1529594434.23	adult	188.013	134.0047	-6.0033	356.5026	143.3899	30444.5607	103877.6728	2371017.3975	7987.84	0.59619	906.228	-0.97863	647.4745	-0.52756	5048.3711	-0.014376	4827.874	802691	2176.3484	-1.146	4101.3813	-0.28259	14373700	-1.28	563.304	190.178	168.3302	451.6573	444.1603	71813.5156	330.176	1.2024	423.2821	3016410
048	2018-06-21t1408	1529608850.99	adult	192.0176	138.0093	-1.9987	351.2316	139.0825	28692.0907	99350.127	2148816.3966	7315.59	0.31365	972.73	-0.62393	748.4958	0.024554	5051.9775	0.033524	4959.5325	757796.625	2377.8	-0.83058	4161.8969	-0.17991	14578300	-1.2331	548.544	207.556	183.4576	486.0673	480.5178	72910.0938	378.9085	2.0409	450.572	3110650
048	2018-06-21t1808	1529623241.31	dead	196.015	142.0066	1.9987	341.9207	131.7403	26275.1087	90856.2465	1846916.4972	7649.32	0.52016	997.472	-0.46561	743.746	0.023959	5361.9385	0.31094	5179.6987	739947.5	2517.6663	-0.59263	4400.4952	0.085398	13733200	-1.2941	581.951	217.173	196.7801	488.63	486.7958	67430.9375	398.2161	2.2978	463.2002	2990040
049	2018-06-13t1408	1528917600.16	egg	-1.9998	-58.0087	-186.0132	181.8842	27.7952	3387.0166	10739.3094	59303.1195	0	2672.4465	0	0.20452	0	-0.061075					0	1.197	0	1.7169	0	3.0662	0	0	0				0	-0.15181	0	0
049	2018-06-13t1808	1528931999.06	larva	1.9998	-54.0091	-182.0135	176.7066	32.6182	3970.7479	12660.0779	80778.1693	0	6.3985	0	-0.20273	0	-0.3646					0	0.38868	0	0.66288	0	1.6597	0	0	0				0	-0.15669	0	0
049	2018-06-13t2208	1528946397.57	larva	5.9994	-50.0095	-178.0139	164.6114	28.1286	3056.4842	9716.7933	53805.5954	0	0.057986	0	-0.62201	0	-0.67528					0	-0.33263	0	-0.18898	0	0.71981	0	0	0				0	-0.16213	0	0
049	2018-06-14t0208	1528960798.37	larva	9.9997	-46.0092	-174.0137	164.6114	28.1286	3056.4842	9716.7933	53805.5954	0	-0.80543	0	-1.055	0	-0.99454					0	-0.98243	0	-0.90347	0	0.010095	0	0	0				0	-0.16833	0	0
049	2018-06-14t0608	1528975197.87	larva	13.9995	-42.0094	-170.0139	159.529	19.0738	1973.2067	6235.2583	23171.4717	821.483	0.22635	541.409	1.4724	541.5389	1.4806	771.8854	0.99058	765.0742	9262.625	669.809	0.66263	744.2857	0.49509	605837	-0.37168	129.413	86.4903	86.2571	125.0712	124.7743	1500.8541	111.7459	-0.051575	121.8032	96782.7
049	2018-06-14t1008	1528989638.49	larva	18.0108	-37.9981	-166.0026	334.3513	35.3332	8752.6787	27697.9971	194577.1896	1986.25	1.4953	665.791	1.761	652.7881	1.791	1532.8496	1.9883	1484.2067	73576.7812	1170.622	1.604	1384.4275	1.4281	3136540	-0.14315	161.356	94.9007	94.4789	137.3687	134.7928	6593.6953	119.5603	-0.042185	131.9989	447077
049	2018-06-14t1217	1528997355.94	larva	20.1545	-35.8544	-163.8588	474.6038	39.7314	16122.1397	50947.4281	460255.1603	1113	-0.24213	491.174	0.55565	439.6784	0.50304	1020.5876	0.13782	1009.6523	87770.5312	901.7924	0.40828	984.7261	0.070528	4210340	-0.12097	308.782	85.1326	84.5141	129.0281	125.0252	11096.4141	108.747	-0.055293	118.8914	729757
049	2018-06-14t1422	1529004845.4	larva	22.2349	-33.774	-161.7784	476.4699	46.213	17518.5244	55451.13	536519.3579	996.46	-0.67537	425.03	-0.047767	358.3652	-0.096235	917.8163	-0.50379	914.4691	85356.9141	806.5152	-0.19759	890.6938	-0.47066	3942160	-0.45506	411.952	76.0011	75.7649	120.3224	114.8387	11189.9834	99.4911	-0.067655	110.1025	704910
049	2018-06-14t1808	1529018401.49	larva	26.0005	-30.0084	-158.0128	484.5685	43.8395	17259.9068	54577.9529	515773.8101	1444.26	-0.49397	561.609	0.31706	485.3636	0.3006	1330.7153	-0.24506	1320.1671	122425.8125	1104.0063	0.13146	1280.4117	-0.12743	5145460	-0.5861	175.035	89.2679	88.6881	132.1663	130.4671	12159.2969	114.2151	-0.049233	125.5627	817872
049	2018-06-14t2208	1529032825.61	larva	30.0072	-26.0017	-154.0061	591.1831	40.9123	20105.0389	63425.1402	574086.3171	2560.86	0.41926	688.568	0.60673	560.1434	0.39914	2093.9456	0.58557	2063.325	224052.1875	1612.0482	0.97542	1977.7811	0.78378	7365610	-0.50267	163.889	89.9689	89.3959	132.8754	130.9724	14217.666	115.7463	-0.048264	126.5779	962397
049	2018-06-15t0208	1529047228.93	larva	34.0081	-22.0008	-150.0052	566.0596	41.68	17691.0448	55738.5105	478624.4269	2063.11	-0.59566	698.555	0.19714	625.5	0.45015	1737.4041	-0.6757	1710.9302	165053.3906	1383.3579	-0.22361	1632.095	-0.49218	6584580	-1.1018	180.147	101.352	100.7238	143.4262	141.815	13625.4883	126.4908	-0.030796	137.4885	955341
049	2018-06-15t0608	1529061628.92	larva	38.0081	-18.0008	-146.0052	738.7364	40.8733	26062.1243	82191.9386	748691.0463	3119.86	0.065616	795.04	0.30273	661.351	0.35198	2297.8557	-0.27664	2225.8569	319401.9375	1706.7909	0.031051	2082.7449	-0.19024	10993000	-0.66263	157.68	93.713	93.326	137.377	136.2132	19095.4102	119.3178	-0.042968	131.628	1295770
049	2018-06-15t1008	1529076027.9	larva	42.0079	-14.001	-142.0055	815.5537	46.5606	34029.9064	107355.757	1164333.5999	2851.83	-0.62872	746.603	-0.51878	558.7074	-0.59986	2282.165	-0.80601	2220.1974	410789.6875	1613.8369	-0.78607	2093.3073	-0.73606	13392600	-0.75602	222.855	96.2738	95.6895	140.7573	138.4839	25336.3086	122.5745	-0.032006	133.8059	1726960
049	2018-06-15t1408	1529090430.98	larva	46.0087	-10.0002	-138.0047	751.786	49.5745	31601.4164	99720.2629	1094915.5967	3087.91	-0.79621	768.058	-0.90505	646.8323	-0.35928	2610.4016	-0.78903	2584.073	435937.0625	1630.4959	-1.2803	2282.3423	-0.9288	12801200	-1.3606	235.721	100.322	99.6822	145.1669	142.9156	24242.875	127.0141	-0.012015	138.4121	1672070
049	2018-06-15t1808	1529104830.03	larva	50.0084	-6.0004	-134.0049	906.7504	53.2245	39282.7944	123731.924	1425891.8376	3584	-0.73353	890.896	-0.6083	753.4982	0.020547	2867.5205	-0.87727	2802.2001	596444.25	1988.1425	-0.97092	2616.5671	-0.87073	18443300	-0.93997	441.171	85.2032	84.4373	136.9344	132.659	28482.3594	113.978	-0.060308	126.8425	1763880
049	2018-06-15t2208	1529119231.72	larva	54.0089	-2	-130.0045	1032.1532	55.7132	47305.5202	148941.6269	1799320.1055	3716.85	-0.94912	1067.58	0.05206	883.8057	0.54277	3326.9539	-0.72754	3305.4465	828411.5	2546.8425	-0.24217	3127.6498	-0.53943	26558100	-0.23424	694.173	90.5102	89.8763	139.6516	133.7715	34773.2344	116.4847	-0.066488	128.9108	2251620
049	2018-06-16t0208	1529133631.57	adult	58.0089	2	-126.0045	1017.9654	66.5647	54443.4313	171542.1502	2435021.9746	5385.31	-0.0062193	1151.6	0.094958	871.3318	0.14904	4332.9146	0.10375	4243.0688	1239213.625	2903.873	0.022808	3942.1483	0.23236	32843700	0.13781	226.397	95.3122	94.3947	144.273	141.9609	41262.0859	124.1129	-0.016218	136.9757	2718300
049	2018-06-16t0608	1529148032.01	adult	62.009	6.0001	-122.0044	1107.642	63.1857	56002.2363	176258.9232	2428850.7963	6986.82	0.83584	1354.47	0.8537	1029.0138	0.76614	5312.897	0.87505	5211.739	1561991.75	3480.3691	0.72361	4373.4347	0.42274	39801000	0.56438	458.117	93.7569	92.967	143.3104	139.5435	42133.2656	121.5676	-0.37756	135.0778	2755050
049	2018-06-16t1008	1529162430.98	adult	66.0087	9.9998	-118.0047	1093.9843	77.4613	59046.8751	186051.7893	2725820.7248	6409.31	0.16516	1463.19	1.0159	1175.0295	1.2495	5350.6958	0.53203	5272.0044	1658715.75	3692.5926	0.71038	4957.8899	0.86852	45240500	0.81908	212.052	90.2556	89.5562	139.679	137.4256	43300.4805	118.5929	-0.83766	132.1244	2790610
049	2018-06-16t1408	1529176831.03	adult	70.0087	13.9998	-114.0046	1339.8201	68.6069	68374.9914	215423.805	3040656.1301	5777.75	-0.5002	1451.11	0.5284	923.1935	-0.32739	5245.6431	0.070258	5200.2964	1883185.875	4010.9927	0.90194	4968.734	0.51275	52007800	1.2231	209.856	102.82	102.1305	151.7047	149.6958	54461.9688	131.6435	0.13239	144.3397	3685080
049	2018-06-16t1808	1529191231.41	adult	74.0088	17.9999	-110.0045	1184.8307	66.1464	62379.3289	196321.0009	2776532.8799	6532.76	-0.20359	1667.37	1.2644	1239.4122	1.0015	5634.7529	0.22055	5563.4517	1842564.25	4403.9729	1.2357	5304.8869	0.63447	54496400	1.1475	308.576	99.3813	98.435	152.0042	149.1452	49705.3828	129.5212	-0.29065	143.9357	3248180
049	2018-06-16t2208	1529205633.32	adult	78.0094	22.0005	-106.004	1157.3304	74.8871	69422.4131	218655.4945	3524247.002	7047.98	-0.048022	1643.32	0.81354	1138.2866	0.32441	6175.1011	0.57426	6108.5718	2241561.75	4461.7633	1.0118	5699.4297	0.85872	59550600	1.4012	273.215	93.5031	92.81	143.2359	139.5418	51994.6406	120.8547	-1.4529	134.1755	3388360
049	2018-06-17t0208	1529220032.18	adult	82.009	26.0001	-102.0043	1076.1599	69.5852	61942.9536	195127.6437	2989269.6568	8059.44	0.44199	1906.69	1.7276	1423.4515	1.3912	6733.7915	0.97609	6662.1943	2181748.5	5079.3141	1.7424	6115.1805	1.1337	61715700	1.386	275.743	101.96	100.9916	155.6604	152.4989	50433.9688	132.5359	-0.5112	146.7509	3300240
049	2018-06-17t0608	1529234433.69	adult	86.0095	30.0006	-98.0039	1163.0427	69.0486	61386.6077	193246.6397	2797646.6256	7124.16	-0.26253	1924.39	1.5561	1481.46	1.4685	6506.9258	0.56909	6491.6777	2095230.125	4892.55	1.2229	6143.5995	0.97028	61876700	1.2217	483.355	104.913	104.0791	162.0265	156.7991	52172.5234	135.8562	-0.45575	151.0474	3373370
049	2018-06-17t1008	1529248833.26	adult	90.0093	34.0004	-94.004	942.9914	74.0331	55475.5675	174993.0191	2721975.6396	10345.3	1.6189	2298.43	2.8637	1937.2269	3.1274	8218.666	2.204	8050.5642	2383413.25	5811.8457	2.3877	7270.8157	2.108	66627000	1.5717	304.138	107.211	105.759	174.49	170.1705	50602.0898	142.0093	-0.12225	162.056	3107830
049	2018-06-17t1408	1529263242.65	adult	94.012	38.0031	-90.0014	1084.5282	72.0451	61345.4656	193292.9145	2915825.8093	8494.4	0.39648	2131.24	2.048	1510.5858	1.3981	7423.4829	1.2583	7352.8179	2382938	5482.1094	1.7617	7062.016	1.7162	68391400	1.6657	291.319	105.484	103.776	180.7083	172.7583	58007.375	139.7088	-0.65348	160.8719	3384970
049	2018-06-17t1808	1529277634.62	adult	98.0097	42.0008	-86.0036	1050.9298	70.0005	58386.7014	183946.6281	2767969.0093	12515.7	2.6925	2307.8	2.6096	1742.7827	2.2338	8510.3604	2.202	8053.8379	2604170.25	5932.7552	2.2592	7308.7953	1.855	70503200	1.8335	261.14	109.346	107.1985	189.3876	185.9382	57952.6172	148.8895	-0.086152	173.5066	3340510
049	2018-06-17t2208	1529292036.27	adult	102.0102	46.0013	-82.0032	974.2422	74.0289	57668.3079	181756.2157	2883038.8233	11306.6	1.8606	2320.73	2.6047	1840.8804	2.6003	8319.0479	1.885	8077.0962	2512352.5	6028.5986	2.3014	7598.4999	2.0417	69909700	1.7783	254.208	106.262	104.2214	181.2875	177.3199	54748.8203	142.6916	-0.89201	168.2461	3201040
049	2018-06-18t0208	1529306437.78	adult	106.0106	50.0017	-78.0028	1082.0366	70.6574	59355.7529	186911.9382	2774560.501	9208.54	0.57935	2185.48	2.1244	1785.7832	2.4494	7537.7676	1.0638	7372.3809	2344245.75	5490.2941	1.5776	7004.4991	1.3421	67918300	1.6225	353.59	120.152	117.8564	215.8544	205.8208	67130.7188	160.5272	0.25082	191.613	3733970
049	2018-06-18t0608	1529320838.63	adult	110.0108	54.0019	-74.0025	1107.9595	68.1402	60220.0895	189600.4921	2758166.32	8566.79	0.17063	2115.24	1.926	1649.3182	2.0405	7046.4058	0.56588	6953.4858	2226664.25	5354.7834	1.4122	6516.9355	0.80681	66653400	1.5608	277.126	118.955	116.5697	211.1615	206.9855	66727.0391	160.23	-0.070253	192.6022	3748390
049	2018-06-18t1008	1529335239.25	adult	114.011	58.0021	-70.0024	1037.2752	76.0157	61355.4876	193315.766	3069463.2178	9075.99	0.40019	2047.21	1.7726	1582.6816	1.9135	7681.0498	1.0662	7579.3984	2465617	5361.3187	1.452	7214.6753	1.4425	65603000	1.5392	256.621	104.534	101.9972	195.4187	191.4863	62729.4141	147.7018	-1.1141	179.0016	3349800
049	2018-06-18t1408	1529349640.02	adult	118.0112	62.0023	-66.0021	997.0053	72.696	59124.9306	186341.3881	2955416.6069	12386.5	2.0615	2165.7	2.3081	1041.0956	0.029254	9005.3291	2.123	8720.2554	2791652	6237.1332	2.5624	8074.8107	2.2205	66924600	1.751	355.955	125.245	122.0527	227.6477	222.7495	70570.7812	169.9602	-0.011123	208.1107	3870330
049	2018-06-18t1808	1529364040.42	adult	122.0113	66.0024	-62.002	1026.8609	71.2094	57943.7942	182565.7368	2756595.9572	10776.4	1.2147	2049.08	2.0388	1300.2004	1.1417	7973.458	1.2678	7799.123	2423931.25	5722.7813	2.0186	7301.4088	1.5085	62105500	1.4121	429.626	120.739	117.1384	234.8557	226.0345	71396.125	168.1915	-0.35231	210.9725	3659470
049	2018-06-18t2208	1529378441.72	adult	126.0117	70.0028	-58.0017	1096.8617	72.6194	63071.6515	198685.423	3066372.0563	10301.6	0.97354	1906.97	1.6892	890.345	-0.3007	8009.2598	1.3061	7851.7451	2643055.75	5542.146	1.897	7310.0887	1.5401	62880500	1.5923	371.929	119.594	115.2038	254.6637	247.8845	84039.0312	173.4821	-0.31632	228.1474	3943490
049	2018-06-19t0208	1529392844.27	adult	130.0124	74.0035	-54.001	1121.792	71.7408	63648.0126	200468.885	3030856.1818	10405.3	1.0341	1800.4	1.4702	792.9735	-0.56886	7829.7974	1.1945	7633.8066	2607322.5	5450.7597	1.8973	7157.4337	1.4446	59913700	1.4406	407.871	121.819	118.2898	253.6305	234.4172	84458.9453	166.794	-0.80761	209.0203	4053890
049	2018-06-19t0608	1529407240.8	adult	134.0114	78.0025	-50.0019	1047.1829	70.5476	60039.7172	189135.6131	2914525.7038	9900.15	0.81221	1781.68	1.5812	792.3964	-0.46178	7889.4097	1.2944	7775.395	2485164	5439.1454	2.0051	7160.8219	1.5006	55958900	1.2069	350.718	117.408	113.3068	243.7441	232.0798	76779.4062	168.283	-0.90793	213.1475	3687550
049	2018-06-19t1008	1529421643.45	adult	138.0122	82.0033	-46.0012	1101.5819	70.4251	61558.4499	193841.612	2946209.1501	9888.33	0.84907	1606.53	1.0677	649.915	-0.98107	7694.9443	1.1971	7398.3906	2485467	5145.8164	1.7697	6815.9653	1.266	51744600	0.95117	332.457	126.26	121.8996	248.4262	243.1405	80241.6562	180.6393	-0.61214	224.538	4066700
049	2018-06-19t1408	1529436046.55	adult	142.013	86.0041	-42.0003	1115.2397	69.6813	60609.3862	190836.5296	2821928.9979	8875.59	0.40614	1416.24	0.4608	589.6252	-1.1753	6938.1685	0.68582	6736.5718	2206337.5	4639.7006	1.2643	6165.1347	0.76459	44897600	0.47101	470.976	130.099	124.1862	306.0927	296.3333	97337.4844	191.0927	-0.42557	256.2753	4124380
049	2018-06-19t1808	1529450445.11	adult	146.0126	90.0037	-38.0007	1076.0915	71.9615	60205.0818	189582.3745	2856456.5657	8571.5	0.31053	1292.58	0.0821	540.1689	-1.3446	6701.6904	0.5767	6606.1709	2111032.5	4424.9661	1.1081	6210.1728	0.87471	40703200	0.2252	398.392	132.472	126.4806	276.6332	267.8997	87139.4609	199.4301	-0.33716	250.1493	4171540
049	2018-06-19t2208	1529464846.58	adult	150.013	94.0041	-34.0003	1042.4274	71.3484	56315.2766	177321.3124	2619049.7279	7473.45	-0.15094	1230.3	-0.067553	486.0368	-1.5547	6190.2852	0.26823	6082.2417	1826134.125	4176.75	0.89804	5707.1622	0.51197	36258200	-0.041426	462.708	135.198	126.7686	300.5077	289.2435	88649.7578	210.8619	-0.17413	264.7015	3984410
049	2018-06-20t0208	1529479245.08	adult	154.0126	98.0037	-30.0007	869.9473	79.5286	52935.4424	167031.4926	2735546.7531	6097.26	-0.73408	1130.85	-0.41297	512.3605	-1.404	4889.9258	-0.61981	4806.2119	1354509.5	3497.1641	0.11337	4557.4431	-0.40504	31258900	-0.36513	434.039	136.333	126.1626	306.6773	299.1656	84949.625	219.2879	-0.11655	274.6541	3768500
049	2018-06-20t0608	1529493646.94	adult	158.0131	102.0042	-26.0002	964.7753	68.8853	51409.4275	161906.8612	2366161.4915	6681.33	-0.39813	1068.2	-0.59631	677.5842	-0.56087	4837.1094	-0.58082	4805.1553	1306019.5	2822.1118	-0.66156	4112.0989	-0.70722	28753700	-0.47025	408.997	140.795	134.0221	286.1719	281.6597	77266.4219	216.0542	-0.36923	261.9954	3789930
049	2018-06-20t1008	1529508050.31	adult	162.0141	106.0052	-21.9993	899.8758	73.1877	50284.0154	158566.7286	2382822.1944	5530.36	-0.8756	1012.63	-0.7734	501.5204	-1.4014	4435.3086	-0.79792	4384.877	1170921.5	2947.8247	-0.43173	4018.4548	-0.71393	26643400	-0.56048	528.321	142.262	131.2534	336.9053	318.1569	88943	230.1532	-0.15417	288.0946	3743060
049	2018-06-20t1408	1529522449.18	adult	166.0138	110.0049	-17.9996	892.7176	71.8397	49547.1204	156251.2035	2322879.9759	5597.38	-0.78475	1008.66	-0.72187	555.9469	-1.1016	4400.8276	-0.7514	4314.8164	1144215.125	2881.3029	-0.44438	4004.0357	-0.65339	26144400	-0.509	539.592	144.618	133.5534	345.9262	331.0708	89940.8047	234.2672	-0.19794	303.3462	3748490
049	2018-06-20t1808	1529536846.96	adult	170.0132	114.0043	-14.0002	859.1467	74.0902	48036.3395	151494.1154	2295841.4512	7382.63	0.098533	969.988	-0.84614	531.8564	-1.2052	4635.0674	-0.5202	4514.5972	1168037	2979.2429	-0.26072	4109.3504	-0.50572	24380600	-0.5897	474.744	145.844	135.5183	351.1585	337.1422	88491.9375	232.2129	-0.36388	296.1111	3665800
049	2018-06-20t2208	1529551247.01	adult	174.0132	118.0043	-10.0002	856.2099	72.0974	46658.0402	147172.8314	2171637.7128	5718.51	-0.6361	968.367	-0.81211	586.481	-0.90899	4468.0986	-0.58514	4374.2817	1094684.125	2918.9753	-0.28538	4014.2794	-0.53285	23646600	-0.58992	580.453	147.566	137.1006	349.328	319.7231	85585.3594	239.1593	-0.31056	297.3052	3603410
049	2018-06-21t0208	1529565648.54	adult	178.0136	122.0047	-5.9998	829.0408	71.6496	44272.3151	139570.3955	2075362.6777	5871.47	-0.52149	970.485	-0.75995	645.1332	-0.58768	3833.7732	-0.99542	3749.4166	889435.375	2701.6922	-0.52114	3539.9587	-0.88464	22502600	-0.62874	531.938	152.501	141.5551	375.3803	362.6504	87088.2422	249.4656	-0.18773	330.1654	3536050
049	2018-06-21t0608	1529580047.45	adult	182.0133	126.0044	-2.0001	832.7735	72.9019	44534.3389	140403.609	2081758.7064	7174.48	0.13734	957.367	-0.78506	645.9555	-0.56373	4134.3857	-0.74109	3974.5602	967446.25	2668.1825	-0.52301	3687.0284	-0.71457	22322900	-0.59217	675.305	155.591	144.5321	388.206	365.2201	90840.1953	258.142	-0.094139	338.1492	3627910
049	2018-06-21t1008	1529594448.04	dead	186.0135	130.0046	2.0001	776.0975	71.6351	40881.2353	128930.3031	1891539.3291	5582.1	-0.58481	1023.39	-0.43403	657.2437	-0.48605	4258.5054	-0.6128	4178.3467	915578.625	2943.1688	-0.098358	3956.1698	-0.43361	21907800	-0.57753	474.505	165.495	151.1547	392.6672	386.0364	84423.4531	274.653	0.15131	357.5416	3542750
051	2018-06-13t1408	1528917625.54	egg	-1.9999	-58.0091	-186.0138	167.7346	27.1607	3097.1765	9831.6613	53372.1455	0	2672.4523	0	0.20452	0	-0.061072					0	1.197	0	1.7169	0	3.0662	0	0	0				0	-0.15181	0	0
051	2018-06-13t1808	1528932024.7	larva	1.9999	-54.0093	-182.014	167.7952	26.7021	2992.5809	9495.7977	50254.1254	0	6.3977	0	-0.20274	0	-0.3646					0	0.38868	0	0.66287	0	1.6597	0	0	0				0	-0.15669	0	0
051	2018-06-13t2208	1528946423.33	larva	5.9995	-50.0097	-178.0144	170.6993	27.088	3082.0739	9779.5265	52458.3754	0	0.057965	0	-0.62202	0	-0.67528					0	-0.33264	0	-0.18899	0	0.7198	0	0	0				0	-0.16213	0	0
051	2018-06-14t0208	1528960823.85	larva	9.9996	-46.0096	-174.0143	173.4936	26.4179	3115.4828	9877.7234	52229.7973	0	-0.80543	0	-1.055	0	-0.99454					0	-0.98243	0	-0.90347	0	0.010096	0	0	0				0	-0.16833	0	0
051	2018-06-14t0608	1528975223.35	larva	13.9995	-42.0097	-170.0144	127.1276	28.9332	2356.6188	7644.4016	38607.4841	1131.39	0.819	602.326	1.8071	628.3596	1.9302	1067.2009	1.9457	1056.2052	13873.6113	875.5515	1.349	1008.2303	1.2091	777602	-0.31677	136.319	90.0902	89.9663	129.4787	128.6348	1683.2234	115.0294	-0.047931	127.5882	116306
051	2018-06-14t1008	1528989665.38	larva	18.0112	-37.998	-166.0027	315.0702	38.7751	9242.6661	29325.6684	230421.596	952.007	-0.19676	469.825	0.66369	450.2326	0.71865	887.2151	0.26075	884.4192	44360.7539	771.8245	0.3382	859.3842	0.10545	2328450	-0.3783	177.903	77.176	76.9382	122.5557	119.3133	6127.7866	101.6276	-0.063528	113.8372	382484
051	2018-06-14t1217	1528997381.34	larva	20.1545	-35.8547	-163.8594	300.0138	33.1321	7845.5651	24813.1261	175933.1418	1602.97	0.50581	679.78	1.6222	669.0373	1.7318	1398.3378	1.0713	1374.691	60128.5234	1126.766	1.1043	1286.4212	0.80403	2866630	-0.49467	173.721	95.337	94.9956	137.2012	135.0694	5899.6514	119.8846	-0.041486	130.1343	402036
051	2018-06-14t1422	1529004870.99	larva	22.235	-33.7742	-161.779	437.991	35.5335	13547.277	42817.4762	347844.2068	880.184	-0.84243	392.556	-0.23316	376.2039	0.00044739	807.5186	-0.75856	804.4847	58948.8594	653.4556	-0.65983	770.5741	-0.75325	2837390	-0.75	150.482	81.8785	81.719	121.6994	119.1817	8884.0566	104.6068	-0.061039	115.5565	591818
051	2018-06-14t1808	1529018427.23	larva	26.0006	-30.0086	-158.0133	508.3342	45.1605	16866.1362	53296.0007	473577.6535	1966.17	0.18663	594.298	0.50688	467.2216	0.20016	1579.3494	0.2723	1532.6714	142141.4375	1169.8676	0.32215	1409.9165	0.16055	5334420	-0.539	163.575	89.5118	89.1862	134.0948	132.9934	12068.5303	115.5529	-0.047349	127.7141	803458
051	2018-06-14t2208	1529032852.29	larva	30.0075	-26.0017	-154.0064	633.6417	46.6313	22274.14	70250.3751	664147.7246	1413.46	-0.94788	444.205	-0.84011	397.4985	-0.52331	1162.0212	-1.1801	1143.9999	138280.5312	854.7745	-1.1256	1024.594	-1.22	5250950	-0.9953	164.643	84.8823	84.335	125.1117	123.0963	14888.2871	108.0961	-0.060259	118.1431	1003390
051	2018-06-15t0208	1529047255.73	larva	34.0085	-22.0007	-150.0054	592.0331	41.3236	20466.4239	64580.7026	587994.9963	2505.56	-0.11031	845.818	1.0911	814.1343	1.553	1963.3813	-0.2815	1927.5674	214008.5625	1574.0176	0.28403	1848.6169	-0.06119	9206730	-0.53066	279.676	99.5116	98.8597	145.1218	140.0562	15818.2754	124.5956	-0.034205	135.6493	1083180
051	2018-06-15t0608	1529061655.6	larva	38.0085	-18.0007	-146.0055	674.8139	43.8033	25467.217	80322.38	798912.2541	3404.08	0.3494	927.382	1.1332	865.4579	1.5941	2554.9119	0.13881	2477.2983	344913.0938	1838.4441	0.36576	2282.2819	0.18219	12500200	-0.3617	323.659	91.3082	90.639	137.1773	133.53	18518.9375	116.8594	-0.048196	129.265	1230740
051	2018-06-15t1008	1529076054.67	larva	42.0082	-14.001	-142.0057	794.6	49.7078	33195.6655	104609.785	1156799.0381	3232.15	-0.28216	719.312	-0.69488	590.9987	-0.39673	2229.8811	-0.88458	2120.2296	392459.0625	1568.1845	-0.89676	1922.5243	-1.0346	12599500	-0.89961	255.484	95.2934	94.5129	143.9404	140.9965	25333.5156	123.4287	-0.029814	136.4757	1669160
051	2018-06-15t1408	1529090457.88	larva	46.0091	-10.0001	-138.0048	936.3483	49.1746	39188.2427	123623.4826	1346966.3241	5108.01	0.91714	967.282	0.40503	655.5952	-0.30296	3716.1609	0.75971	3602.769	769245.3125	2441.8291	0.60448	3273.2111	0.71154	19997600	-0.16943	281.863	98.3235	97.6207	145.686	142.6302	30156.9961	125.433	-0.017194	137.9469	2032740
051	2018-06-15t1808	1529104856.63	larva	50.0088	-6.0005	-134.0052	969.4681	58.8167	46756.2338	147240.5558	1881406.6061	5824.78	1.0646	1118.37	0.896	746.3502	-0.025605	4514.4419	1.285	4346.6099	1110552.75	3016.0024	1.3308	4026.5668	1.3666	27457100	0.44075	258.083	102.062	100.9784	177.8708	169.667	43756.2109	130.9974	0.018129	153.511	2505730
051	2018-06-15t2208	1529119258.35	larva	54.0092	-2	-130.0047	1030.7414	63.6071	54158.3023	170556.6667	2385663.8008	7781.59	2.1698	1215.93	1.0216	883.0795	0.53814	4773.7021	1.0901	4466.8445	1355731.375	3361.9915	1.5227	4184.0349	1.0806	34488700	0.90219	317.912	99.8769	99.175	149.089	145.6969	42341.2734	127.7472	0.021807	141.031	2832910
051	2018-06-16t0208	1529133658.17	adult	58.0092	2	-126.0047	1323.1525	65.6137	63755.6245	200680.8209	2736159.5412	5834.79	0.32513	1187.17	0.32004	763.4207	-0.50739	4564.9365	0.38852	4461.9023	1529253.75	3348.599	0.95264	4221.424	0.64764	39736900	1.0687	414.151	100.398	99.6886	150.4556	147.0209	50402.6406	128.3662	0.071594	141.9067	3360520
051	2018-06-16t0608	1529148058.85	adult	62.0094	6.0002	-122.0045	1029.65	67.1355	59045.9872	186291.6049	2794797.8241	6114.65	0.21561	1421.8	1.2598	1105.7487	1.208	5242.7812	0.79096	5186.0942	1620019.375	3789.2141	1.3458	4873.4437	1.1445	43905300	1.09	302.902	102.473	101.5908	154.0869	151.6954	47612.8555	131.9723	0.44983	146.2004	3164380
051	2018-06-16t1008	1529162457.79	adult	66.0091	9.9999	-118.0048	1077.6419	69.5831	62389.1227	196701.6699	2992227.7194	7647.03	1.0202	1529.72	1.3923	919.9388	-0.12458	5706.9336	0.94987	5562.6079	1866167.25	4286.5864	1.8568	5189.4268	1.1929	49890200	1.388	179.743	100.594	99.7666	151.9623	150.2666	49691.6641	130.5753	0.20246	144.9372	3280760
051	2018-06-16t1408	1529176857.57	adult	70.009	13.9998	-114.0049	1143.5085	69.6505	63984.5022	201467.7692	3014500.5901	8074.76	1.0401	1637.85	1.5234	1069.6731	0.41481	6452.5239	1.4567	6222.1094	2161595.5	4514.0073	1.8303	5821.0242	1.6678	54774500	1.5474	207.778	97.3392	96.1866	158.8394	155.9173	53211.1875	130.4089	0.015379	148.0547	3255320
051	2018-06-16t1808	1529191258.05	adult	74.0091	17.9999	-110.0048	1346.2612	68.2539	69316.3723	218114.1111	3152802.8197	7104.03	0.16944	1542.63	0.63947	985.1832	-0.21071	5914.6265	0.53546	5859.0498	2152924	4268.4554	0.99699	5410.3501	0.7726	56048500	1.3222	200.538	98.9371	97.8681	156.1872	153.9914	56852.1406	131.5263	-0.088826	147.3581	3594680
051	2018-06-16t2208	1529205660.29	adult	78.0098	22.0006	-106.0041	1213.5156	72.1161	66929.9323	210837.5921	3302627.639	6035.55	-0.69518	1597.93	0.59992	1131.8282	0.29538	5291.7178	-0.39881	5225.8584	1857393	4201.9658	0.57605	5054.8685	0.042661	55961200	1.0122	239.663	102.706	101.6679	159.858	156.9982	56110.1484	135.9487	0.12279	151.2689	3596870
051	2018-06-17t0208	1529220058.78	adult	82.0093	26.0001	-102.0046	1118.2603	71.0896	64254.9486	202305.4289	3187981.3458	6860.23	-0.31211	1775.42	1.1464	1116.894	0.087897	6103.1885	0.29641	6048.0581	2050671.25	4861.4768	1.3951	5804.2155	0.7531	59639900	1.1687	218.798	109.579	108.1152	175.1133	171.3493	58838.0547	144.5649	0.76535	163.8158	3680990
051	2018-06-17t0608	1529234460.35	adult	86.0098	30.0006	-98.0041	1117.7673	70.4828	62572.5627	197076.919	2986333.599	7302.84	-0.15165	1878.25	1.3631	1509.6224	1.5826	6345.9209	0.39933	6291.5242	2081462	4849.752	1.1581	5949.629	0.74069	61471200	1.1805	250.618	109.214	106.9633	187.5675	183.8328	61522.1445	146.886	0.71082	171.6646	3574370
051	2018-06-17t1008	1529248860.16	adult	90.0097	34.0005	-94.0042	1170.3982	70.1832	64743.7001	203905.5104	3104628.8747	5865.8	-1.1263	1623.89	0.18291	1206.2589	0.28267	5205.4521	-0.89835	5186.0371	1764648.25	4068.2687	-0.13021	4945.4909	-0.55527	55015900	0.42256	289.42	112.288	111.1598	183.9339	179.0139	62353.6094	149.1245	0.60872	169.7485	3804190
051	2018-06-17t1408	1529263269.65	adult	94.0124	38.0032	-90.0015	1164.1835	71.4529	66793.7657	210501.3918	3244861.8012	8481.98	0.38897	1608.3	0.055399	896.1122	-0.92212	6882.8457	0.71636	6780.6589	2408996	4484.45	0.38221	6235.6206	0.79992	56184500	0.48055	245.898	116.333	114.6816	192.479	187.4385	67367.6406	153.9442	0.72939	177.3834	4063990
051	2018-06-17t1808	1529277661.52	adult	98.0101	42.0009	-86.0038	782.2056	72.7613	44476.7435	140621.9054	2142467.7668	8212.94	0.15117	1836.27	0.87046	1530.1202	1.4471	6142.8218	-0.09814	6026.9556	1431277.5	4438.8942	0.26939	5580.2247	0.00018694	42717200	-0.82687	313.732	106.986	104.9034	202.1031	193.6132	47090.0312	150.1688	0.029384	178.2914	2488820
051	2018-06-17t2208	1529292063.09	adult	102.0105	46.0013	-82.0034	1076.4007	72.8742	62973.187	198347.3463	3118917.2206	8987.51	0.52861	1638.07	0.14519	1035.6752	-0.34425	7061.7993	0.70647	6946.7827	2323332	4480.3231	0.30286	6171.3294	0.56089	53884300	0.25963	344.371	116.91	114.3003	217.8843	208.7516	71683.9375	157.9588	0.37625	192.3293	3845740
051	2018-06-18t0208	1529306464.87	adult	106.011	50.0018	-78.0029	1111.4168	71.0538	64663.7003	203646.3349	3183988.3879	9054.7	0.49381	1557.19	-0.10522	1130.4283	0.061784	7353.6304	0.8975	7194.1951	2485527	4210.8394	-0.031921	6440.3544	0.77604	52572200	0.18061	360.2	112.738	110.1857	213.4217	205.1951	72136.5234	152.2486	-0.37674	188.6355	3806150
051	2018-06-18t0608	1529320865.59	adult	110.0112	54.002	-74.0027	1077.3502	72.5976	61028.7663	192193.1949	2925730.4055	8577.54	0.17641	1659.73	0.32189	569.6948	-1.9052	7321.5	0.80539	7282.4927	2342880	5290.6258	1.3331	6744.1735	1.0278	52956900	0.28407	305.82	109.497	105.1312	223.0308	218.7496	71369.8516	162.2314	0.067527	203.6207	3493720
051	2018-06-18t1008	1529335266.27	adult	114.0114	58.0022	-70.0025	1153.6135	69.0582	64560.0196	203240.6432	3073290.7963	10254.3	1.0158	1481.02	-0.21935	1166.233	0.3778	7364.3193	0.7995	7096.2549	2489140	3792.468	-0.45418	6266.8076	0.54549	50025900	0.098317	483.279	119.671	116.3707	249.8592	235.5557	84452.4219	163.5556	-0.12484	206.6188	4042260
051	2018-06-18t1408	1529349666.85	adult	118.0116	62.0024	-66.0023	1175.9535	71.0695	68652.0721	216185.3155	3371374.2422	9955.68	0.82223	1428.53	-0.29971	1024.5632	-0.03257	7671.8511	1.0311	7318.353	2754194.5	3946.9363	-0.19515	6470.6071	0.73585	51242800	0.31177	483.526	116.083	113.0824	239.7186	220.7062	86058.9844	158.6895	-0.64818	200.3016	4164010
051	2018-06-18t1808	1529364067.59	adult	122.0118	66.0026	-62.0021	1091.4986	73.1433	66779.0495	210457.4587	3426225.7588	10280.3	0.96667	1429.62	-0.17768	932.0512	-0.26184	7866.7495	1.1824	7714.7505	2745495.5	4263.1597	0.26807	6784.8981	1.0388	49818000	0.29354	402.705	123.767	119.3972	262.3391	250.8423	91556.3438	171.5856	-0.17833	224.6266	4312920
051	2018-06-18t2208	1529378468.75	adult	126.0121	70.0029	-58.0018	1112.2647	73.4799	67779.6437	213522.8291	3461425.3588	9954.87	0.80295	1391.06	-0.18827	996.5878	0.11421	7362.0454	0.79796	7026.5779	2606164	3832.2514	-0.15454	6222.3187	0.56482	49232600	0.3604	474.928	112.713	109.2466	238.9992	231.0315	84605.7109	161.0886	-0.89455	209.7887	3989140
051	2018-06-19t0208	1529392871.23	adult	130.0128	74.0036	-54.0011	1034.1108	73.722	59543.3632	188055.8105	2936154.522	12069.6	1.8425	1535.84	0.48587	1009.7658	0.30272	8586.875	1.78	8364.9673	2679105	4382.3033	0.60968	7356.3324	1.621	47800000	0.35648	390.326	128.09	123.6089	268.7034	259.1684	83835.4688	178.5488	-0.30614	233.7359	3986540
051	2018-06-19t0608	1529407267.85	adult	134.0119	78.0027	-50.002	1106.2945	73.7062	66632.8535	210005.7571	3391639.8635	14696.5	3.1177	1418.79	0.19369	939.2794	0.14909	8949.5254	2.1065	8554.29	3114434.75	4067.8266	0.33853	7210.4721	1.5443	49349900	0.62028	533.859	112.731	109.2971	246.6364	234.3006	85829.4688	159.8855	-1.2374	208.3631	3921110
051	2018-06-19t1008	1529421670.56	adult	138.0126	82.0034	-46.0013	1146.6444	75.6759	70104.6734	220851.0293	3613409.1223	14174.1	2.899	1303.21	-0.12527	800.7115	-0.33355	7659.4966	1.1702	7273.262	2803375.75	3984.5028	0.34308	6507.4072	0.99587	47695100	0.5953	534.025	120.614	114.7846	312.9483	283.8837	114539.0938	177.4401	-0.72775	246.0872	4414220
051	2018-06-19t1408	1529436073.79	adult	142.0135	86.0043	-42.0004	1174.6617	72.2241	69056.0747	217464.6915	3458725.6015	13117.5	2.4212	1363.75	0.24799	808.8416	-0.20045	8315.1348	1.7228	7948.3193	3001763.5	4251.071	0.78105	6966.8065	1.4632	49191900	0.84553	466.613	129.881	122.6232	340.8131	331.1938	123033.5312	193.9544	-0.32946	288.6997	4684950
051	2018-06-19t1808	1529450472.28	adult	146.0131	90.0039	-38.0008	1195.552	76.0754	71793.8867	226078.4048	3653009.6236	11787.2	1.8296	1327.93	0.22956	848.445	0.071457	7378.5386	1.0832	7039.5225	2774330.5	3980.0323	0.54838	6172.2287	0.84179	49801300	1.0125	414.728	114.046	109.466	269.8078	260.6915	101447.7344	166.1304	-1.3824	233.9437	4277050
051	2018-06-19t2208	1529464873.83	adult	150.0135	94.0043	-34.0004	1146.241	84.3723	73827.0303	232711.4771	4013344.9973	12415.9	2.1732	1306.94	0.2595	831.7874	0.077901	7842.2007	1.4974	7435.0415	3027089.5	3787.9897	0.40461	6546.1971	1.2367	50338100	1.1675	551.887	130.791	123.1159	380.7469	372.8922	146968.2812	195.645	-0.62288	318.6427	5037560
051	2018-06-20t0208	1529479272.24	adult	154.0131	98.0039	-30.0008	1246.6227	72.1508	75441.5734	237735.228	3786703.0108	11072.8	1.5979	1303.01	0.32635	809.0816	0.019133	7643.1377	1.4139	7373.6233	3011396.25	4031.6696	0.79221	6631.3212	1.3727	51307200	1.3512	384.831	129.989	124.7257	286.5557	279.3631	112902.9375	188.9003	-0.96091	254.9792	5118430
051	2018-06-20t0608	1529493674.43	adult	158.0137	102.0045	-26.0002	1119.3568	71.6462	64467.4544	203011.7547	3186768.1661	10320.5	1.3032	1374.87	0.73771	568.6551	-1.0938	7373.52	1.2761	7148.5557	2484876.25	4499.9527	1.4772	6361.5566	1.2086	46319500	1.0281	422.429	132.408	126.9187	301.1106	293.7886	101474.2734	202.1704	-0.73507	265.4748	4460830
051	2018-06-20t1008	1529508077.87	adult	162.0147	106.0054	-21.9993	955.843	73.3331	56957.0286	179556.3272	2902462.7185	12052.3	2.1678	1502.72	1.3721	530.6794	-1.2568	7721.1074	1.5866	7431.3489	2300890	5157.129	2.3889	6812.6475	1.6499	44687800	0.98693	466.128	137.491	128.39	337.9864	326.2698	100719.9375	220.2562	-0.40171	295.5507	4088700
051	2018-06-20t1408	1529522476.46	adult	166.0143	110.0051	-17.9997	976.7427	74.2131	53641.3802	169337.6806	2535643.3706	10338.5	1.4278	1534.48	1.6035	595.6259	-0.90207	7654.1689	1.5909	7388.1943	2150821.5	4916.7361	2.1647	6781.9089	1.6862	43100400	0.94991	519.524	141.12	131.245	336.062	319.6954	94433.4297	224.5277	-0.4305	290.8983	3963780
051	2018-06-20t1808	1529536874.48	adult	170.0137	114.0045	-14.0002	972.9589	71.0976	52071.2175	164024.6539	2430918.7255	12629	2.5501	1514.6	1.5914	875.3871	0.53739	6680.7563	0.94403	6413.4355	1823846.5	4432.1104	1.6196	5876.9855	0.98355	41278900	0.88615	495.564	144.286	137.0921	330.6819	320.0792	90276.1484	220.4473	-0.6326	291.7837	3932380
051	2018-06-20t2208	1529551274.27	adult	174.0137	118.0044	-10.0003	821.9505	71.9586	46677.0792	147257.8954	2267709.0583	10085.3	1.4135	1602.74	2.0701	953.3323	0.96446	6941.6528	1.1804	6663.5752	1693763.25	4662.3374	2.0037	6145.4011	1.2725	39084400	0.78362	462.249	155.326	147.483	349.6376	340.8116	85311.5781	236.0422	-0.37892	310.0942	3787770
051	2018-06-21t0208	1529565675.86	adult	178.0141	122.0049	-5.9998	807.543	73.9418	43497.2881	137192.1017	2071497.8804	10544.4	1.6856	1640.51	2.3306	1074.3672	1.6199	6857.0405	1.169	6616.7722	1563405.25	4623.2332	2.0406	6050.477	1.2575	37352700	0.71737	456.044	168.242	159.3296	355.1298	347.3532	80969.5938	261.7248	0.071366	323.7246	3830710
051	2018-06-21t0608	1529580074.9	adult	182.0138	126.0046	-2.0001	732.7626	70.1304	38168.3001	120389.9944	1784903.2329	10854.6	1.8922	1869.96	3.4974	1406.7832	3.3737	7398.9355	1.6142	7066.04	1487186	4861.0853	2.4572	6368.9699	1.6014	37408600	0.80796	478.709	180.471	167.8362	387.7834	382.7921	77944.4688	290.3078	0.56429	355.3894	3610320
051	2018-06-21t1008	1529594475.54	dead	186.014	130.0048	2.0001	744.6233	68.263	38186.7146	120412.4012	1743392.5561	11018.7	2.0312	1881.54	3.6603	1342.8166	3.0872	7438.1909	1.7052	7200.1489	1495076.375	4949.4454	2.6791	6544.9015	1.8275	37653500	0.92014	491.64	186.473	170.3422	411.6831	405.9547	82748.3125	307.8779	0.81221	377.7503	3731700
052	2018-06-13t1408	1528917638.21	egg	-1.9999	-58.0093	-194.0177	161.9898	28.7866	3083.2742	9810.1559	55584.1376	0	2672.4527	0	0.20452	0	-0.061072					0	1.197	0	1.7169	0	3.0662	0	0	0				0	-0.15181	0	0
052	2018-06-13t1808	1528932037.39	larva	1.9999	-54.0095	-190.0179	187.5161	29.5865	3570.5929	11321.6582	63181.5516	0	6.3977	0	-0.20274	0	-0.3646					0	0.38868	0	0.66287	0	1.6597	0	0	0				0	-0.15669	0	0
052	2018-06-13t2208	1528946436.04	larva	5.9995	-50.0099	-186.0183	182.2746	26.2936	3505.791	11110.5217	60829.4871	0	0.057962	0	-0.62202	0	-0.67528					0	-0.33264	0	-0.189	0	0.7198	0	0	0				0	-0.16213	0	0
052	2018-06-14t0208	1528960836.61	larva	9.9997	-46.0098	-182.0181	182.2775	26.7033	3577.1159	11342.5312	63124.2163	0	-0.80543	0	-1.055	0	-0.99454					0	-0.98243	0	-0.90347	0	0.010092	0	0	0				0	-0.16833	0	0
052	2018-06-14t0608	1528975236.29	larva	13.9996	-42.0098	-178.0182	125.3855	24.7713	2278.0966	7278.3613	37391.4176	1172.97	0.8985	596.121	1.773	627.85	1.9275	1057.489	1.9143	1046.4102	13747.3564	897.8296	1.4233	1000.4609	1.1881	743959	-0.32754	137.548	92.0876	91.2345	130.9944	130.6862	1702.9266	116.3318	-0.046485	124.4884	114925
052	2018-06-14t1008	1528989678.76	larva	18.0114	-37.998	-174.0064	342.509	35.4318	9386.2212	29716.5309	218183.7803	1305.15	0.38094	502.636	0.84739	475.0591	0.85007	1128.3783	0.90595	1109.9034	57547.293	876.1359	0.66925	1072.9212	0.64331	2534290	-0.31844	196.809	73.6745	72.9307	117.6184	113.9174	5998.5366	98.3647	-0.067412	109.8204	371467
052	2018-06-14t1217	1528997394.15	larva	20.1545	-35.8549	-171.8632	277.9646	96.7892	16043.1538	53858.8371	859952.0624	1200.69	-0.10827	409.147	0.091772	297.2715	-0.25992	1034.1184	0.17126	1024.3721	87900.0625	840.4694	0.21856	978.1964	0.054652	3440520	-0.33507	231.793	75.3555	75.0058	119.5231	116.1946	10159.4648	99.693	-0.066517	110.4719	633664
052	2018-06-14t1422	1529004883.93	larva	22.235	-33.7744	-169.7827	364.8179	41.1532	11818.3807	37540.8525	321119.9591	1078.39	-0.55766	448.854	0.088232	437.0248	0.33009	935.5173	-0.46292	921.4385	58937.5898	745.9843	-0.3804	884.8935	-0.48432	2825530	-0.75317	251.032	90.0302	89.6935	137.8098	132.4038	8682.0176	116.1036	-0.046171	128.1359	566740
052	2018-06-14t1808	1529018440.19	larva	26.0007	-30.0088	-166.0171	468.8913	35.4474	14011.8379	44207.1083	355356.5938	2135.07	0.40687	758.94	1.463	745.501	1.7407	1701.3391	0.52613	1656.4117	127600.4297	1338.3635	0.80998	1556.596	0.48672	5683700	-0.45194	147.887	87.012	86.4287	130.5861	128.8104	9793.958	111.8984	-0.052495	125.221	651633
052	2018-06-14t2208	1529032865.77	larva	30.0078	-26.0017	-162.01	365.1921	51.577	14073.178	44763.3095	467126.5198	1268.98	-1.12	431.146	-0.91746	368.4879	-0.68786	1132.5095	-1.2361	1125.1416	83805.7031	843.437	-1.157	1067.4548	-1.1299	3186170	-1.4763	220.81	90.5525	90.5331	137.5997	133.5218	10182.3779	117.5064	-0.045505	129.8027	669183
052	2018-06-15t0208	1529047269.27	larva	34.0087	-22.0007	-158.009	583.659	42.2132	19248.7981	60739.6438	527695.6424	3101.78	0.54375	945.348	1.6952	910.1821	2.1146	2374.6748	0.43601	2287.8005	244591.5156	1766.9618	0.79775	2101.1182	0.44144	9682260	-0.42711	225.244	95.1486	94.6256	138.9181	135.9907	14308.5645	120.3744	-0.041798	131.5724	974512
052	2018-06-15t0608	1529061669.09	larva	38.0087	-18.0007	-154.0091	723.6801	47.4345	29139.6296	91819.3641	986424.5702	3712.42	0.65727	844.14	0.61079	618.5301	0.091355	2887.1501	0.6758	2809.332	444621.125	2092.7014	1.0122	2622.7776	0.81777	12993000	-0.26332	217.331	83.8119	83.3	129.4674	126.4366	19937.9863	109.4728	-0.063901	121.7214	1290030
052	2018-06-15t1008	1529076068.22	larva	42.0084	-14.001	-150.0093	826.3311	54.4899	37120.968	117028.504	1393574.8236	2558.79	-0.89583	698.276	-0.83062	578.5579	-0.47502	2104.3059	-1.0732	2066.0752	412443.9375	1416.7279	-1.2639	1896.2626	-1.0805	13645000	-0.71041	336.077	102.478	102.037	147.7939	145.0522	28967.5977	128.0814	-0.017876	140.291	2002520
052	2018-06-15t1408	1529090471.41	larva	46.0093	-10.0001	-146.0084	923.5213	55.0526	42350.2341	133447.2933	1609215.1823	3547.91	-0.40611	856.42	-0.32405	726.3422	0.15199	2645.8594	-0.73944	2584.0442	590026.625	1905.6416	-0.6412	2435.1634	-0.67588	19068200	-0.3233	169.917	91.8271	90.9456	135.901	134.1723	30305.9258	118.6657	-0.039365	130.3517	2044530
052	2018-06-15t1808	1529104870.17	larva	50.009	-6.0004	-142.0088	946.1124	58.404	45179.4372	142362.2763	1803403.631	6610.22	1.6949	1218.25	1.5565	930.3824	1.1621	4448.54	1.1984	4336.4443	1058752.5	3015.1636	1.3289	3957.7502	1.2574	28912700	0.66369	325.451	101.726	101.2016	148.8904	146.2886	35435.9062	128.3308	0.0058419	141.3976	2414270
052	2018-06-15t2208	1529119271.8	larva	54.0094	-2	-138.0083	852.9499	66.4144	43387.7018	137649.8708	1854500.8735	4745.9	-0.15956	1272.29	1.3899	974.49	1.1171	4222.936	0.3981	4184.9656	962829.375	3244.0497	1.2673	3958.3337	0.73448	28965000	0.1106	263.14	83.6437	83.0816	130.5568	127.0972	29766.9551	109.0343	-0.1249	121.8835	1904230
052	2018-06-16t0208	1529133671.63	adult	58.0094	2	-134.0084	1024.0107	69.5988	58098.1306	183085.0445	2754165.53	6616.72	0.90158	1556.19	2.6555	1123.8326	1.6849	5733.0684	1.8223	5667.9324	1742852.75	4295.1929	2.9318	5315.9032	2.2752	47278700	2.0873	276.404	97.1151	96.3821	148.9974	146.7413	45295.1953	127.7363	0.058588	141.4116	2950450
052	2018-06-16t0608	1529148072.32	adult	62.0096	6.0002	-130.0082	1108.3401	73.0699	67144.2538	211612.3091	3383784.0587	6135.35	0.23031	1450.9	1.4353	810.3331	-0.49333	5361.4165	0.93314	5306.6948	1881857.25	4109.9481	1.992	5029.0647	1.3691	50846700	1.9791	235.409	97.2134	96.3366	149.015	146.4429	52304.2695	127.3809	0.084697	141.1206	3406840
052	2018-06-16t1008	1529162471.21	adult	66.0093	9.9999	-126.0085	1042.3404	72.5074	61660.9384	194249.7037	3077545.4104	7593.14	0.98294	1794.04	2.8879	1437.497	2.6633	6339.603	1.692	6230.5703	2047691.75	4570.2941	2.4043	5834.477	2.0966	57775200	2.3529	283.251	102.609	101.8221	152.5466	149.5226	49272.5664	130.9226	0.2326	144.351	3304410
052	2018-06-16t1408	1529176870.97	adult	70.0092	13.9998	-122.0086	1006.7063	75.8299	60790.1877	191658.8714	3081084.061	6790.07	0.17861	1753.3	2.1386	1274.725	1.4538	5969.4668	0.90173	5914.9321	1898290.5	4565.3596	1.9251	5555.8577	1.3084	55656800	1.6508	307.069	105.146	104.2094	156.8811	153.8648	49888.1797	134.7772	0.42935	148.1831	3337740
052	2018-06-16t1808	1529191271.49	adult	74.0094	17.9999	-118.0084	1113.2949	73.7338	65713.4338	207013.6278	3249395.6581	9134.59	1.4954	1898.83	2.424	1369.8444	1.6234	6934.9609	1.6836	6732.853	2385626.5	5009.2383	2.302	6408.671	2.0803	65177300	2.3497	377.416	103.283	102.1499	160.696	155.8837	55279.4219	134.5387	0.2144	149.6674	3545180
052	2018-06-16t2208	1529205673.86	adult	78.01	22.0006	-114.0078	1076.5179	97.3335	61529.4169	194523.9007	3106167.3961	7777.42	0.41822	1972.37	2.3619	1470.5167	1.817	6461.5596	0.88974	6282.9446	2080622.25	4967.8872	1.8606	5995.7893	1.2339	63463100	1.8251	277.844	105.769	103.8782	190.4341	185.1914	61319.7891	140.0414	0.55004	167.6831	3403230
052	2018-06-17t0208	1529220072.36	adult	82.0096	26.0002	-110.0082	1074.8885	76.0466	64111.3673	201997.5815	3222740.8298	9108.36	1.1016	2018.54	2.2227	1634.6229	2.2889	6994.2329	1.2568	6861.3477	2343068	5007.9357	1.6286	6354.8125	1.427	67592700	2.001	356.431	104.434	103.4418	163.8444	159.7177	54887.8828	137.4774	0.013175	152.9793	3497080
052	2018-06-17t0608	1529234473.85	adult	86.01	30.0006	-106.0078	1076.1649	72.7567	61815.4797	194696.1123	3034349.3219	6254.4	-0.80229	1758.28	0.86156	1368.6663	1.0117	5378.1533	-0.62099	5336.3174	1737143.5	4348.0699	0.39776	5081.8971	-0.28633	56792500	0.70564	386.976	101.804	100.3273	170.9787	166.9228	55226.1094	140.6355	0.049699	159.3856	3288280
052	2018-06-17t1008	1529248873.58	adult	90.0099	34.0005	-102.0078	1166.9968	74.4535	70464.0818	221968.9579	3549393.9039	6059.25	-1.0078	1281.39	-1.1783	1027.408	-0.41335	5150.1055	-0.95534	5075.7231	1895238.75	3281.8083	-1.2659	4646.6827	-0.89751	47144800	-0.35646	289.985	95.5527	93.7319	175.3682	169.6836	64535.5078	132.3706	-1.1126	156.2457	3515580
052	2018-06-17t1408	1529263283.32	adult	94.0126	38.0032	-98.0051	1051.5421	81.554	64220.6379	202368.8115	3416340.6548	5907.68	-1.1643	1277.58	-1.2048	930.5408	-0.79211	4945.5396	-1.2256	4894.6414	1661701.25	3397.6531	-1.1205	4612.3942	-0.99986	42838500	-0.81519	393.034	105.584	102.4576	229.7595	205.0275	77199.1797	144.8813	-0.15105	182.7167	3540340
052	2018-06-17t1808	1529277675.18	adult	98.0104	42.001	-94.0074	1133.9188	74.8823	67383.8129	212288.5666	3416199.8997	5609.9	-1.3862	1402.72	-0.72859	1161.2539	0.082493	4668.0918	-1.5309	4587.2061	1647836.375	3487.7762	-0.9975	4271.3597	-1.4043	49379900	-0.18894	352.013	104.277	101.3249	206.4732	201.6848	72885.0391	145.2967	-0.41075	181.3624	3670870
052	2018-06-17t2208	1529292076.69	adult	102.0108	46.0014	-90.007	1090.0194	72.5661	62223.3247	195991.9961	3033518.4187	6812.83	-0.72042	1444.05	-0.55383	1083.9825	-0.16759	5476.4771	-0.77958	5373.4587	1785331.5	3849.5446	-0.51135	4945.6045	-0.71089	46996700	-0.39308	378.7	117.455	114.6628	225.566	214.277	73534.5312	160.3838	0.57768	195.8346	3822580
052	2018-06-18t0208	1529306478.56	adult	106.0113	50.0019	-86.0065	986.3461	72.6551	58240.1537	183664.9217	2882899.9787	10097.4	1.0736	1764.91	0.63194	1254.4988	0.51382	7576.5024	1.0988	7382.02	2310833.25	4805.7039	0.71639	6578.1456	0.91428	53686900	0.28536	348.33	117.964	114.2239	239.2855	231.9701	72982.0781	167.8636	0.80686	213.4292	3588350
052	2018-06-18t0608	1529320879.19	adult	110.0115	54.0021	-82.0063	1069.7788	72.7375	62728.4838	197707.4053	3074350.0433	11160.3	1.5662	1628.86	0.21319	1008.6199	-0.30106	7348.5244	0.82891	7098.6836	2410316	4713.3481	0.62145	6438.9664	0.731	53379400	0.32346	511.469	117.905	113.9805	256.5123	245.3909	84136.0234	165.1951	0.27158	215.4044	3863870
052	2018-06-18t1008	1529335280.1	adult	114.0117	58.0023	-78.006	1108.1962	110.5989	67418.0053	214111.2582	3556877.5686	7802.14	-0.26536	1467.11	-0.26828	946.6197	-0.43204	5913.1382	-0.4226	5832.1851	2081424.625	3932.7764	-0.28369	5180.5641	-0.48243	51640900	0.24771	347.478	113.547	109.9235	244.4363	235.9334	86041.5625	161.2748	-0.26718	208.4248	3996750
052	2018-06-18t1408	1529349680.51	adult	118.0119	62.0024	-74.0059	1074.696	71.5536	62310.9913	196309.9316	3052098.4811	9790.01	0.73777	1662.11	0.52661	1072.374	0.14626	7551.7207	0.93276	7326.0222	2461861	4682.3562	0.69037	6819.5664	1.0588	54136600	0.57736	469.301	128.858	123.5511	299.5256	287.6237	97645.3594	183.2769	0.7415	256.1799	4197040
052	2018-06-18t1808	1529364081.3	adult	122.0121	66.0027	-70.0057	990.8062	74.4775	58364.5808	183933.4432	2912179.5609	10610.1	1.1315	1636.14	0.5613	1014.1834	0.051297	7179.5107	0.63252	6991.9395	2189750.75	4554.3454	0.6173	6382.8074	0.67326	49892600	0.30034	541.478	128.335	122.1106	299.6193	278.793	91383.8906	190.2888	0.78049	252.4553	3913430
052	2018-06-18t2208	1529378482.33	adult	126.0124	70.0029	-66.0054	1052.0705	71.9852	61204.4106	192779.0398	3030875.0164	10485.6	1.0641	1578.86	0.49517	1044.207	0.30018	7865.7017	1.1934	7679.8713	2517024.5	4521.4211	0.67236	6944.3569	1.2122	50510900	0.47579	484.105	125.659	119.4647	314.4644	296.0922	100628.625	186.2116	0.27752	264.8082	4020090
052	2018-06-19t0208	1529392884.84	adult	130.0131	74.0036	-62.0047	1127.9805	73.2404	64887.9959	204327.2988	3205054.0124	8585.26	0.15012	1398.88	-0.023689	976.493	0.16896	6876.8325	0.45745	6774.8879	2338123	4066.6052	0.22922	6206.5106	0.60125	47437300	0.32403	594.873	123.153	116.8207	320.3786	306.7577	108928.7344	183.7806	-0.082955	263.2703	4176230
052	2018-06-19t0608	1529407281.66	adult	134.0122	78.0028	-58.0056	1066.0945	75.2409	63088.7263	198741.6944	3172561.8714	10255.7	0.98312	1373.34	0.019918	934.4388	0.12897	7091.6499	0.68326	6885.7693	2340244.5	4040.5257	0.30536	6166.9145	0.62634	45222800	0.25398	528.27	124.564	117.7065	324.7272	305.9547	107159.9688	186.2345	-0.20366	271.5245	4101770
052	2018-06-19t1008	1529421684.18	adult	138.0129	82.0035	-54.0049	1197.7616	81.0951	73245.8922	230674.7893	3787087.6006	6715.71	-0.66843	1145.17	-0.74688	835.0848	-0.18595	5358.8633	-0.57565	5242.1221	2052444.625	3279.1112	-0.52346	4799.9868	-0.49886	43775100	0.2508	652.414	117.124	110.7295	345.6505	325.627	132384.125	177.2373	-0.73509	267.2365	4477180
052	2018-06-19t1408	1529436087.63	adult	142.0138	86.0044	-50.0039	1123.0267	72.0499	64773.0373	203924.9495	3210330.0392	8090.93	0.033409	1284.58	-0.073014	901.8336	0.2131	6351.4653	0.244	6281.7246	2153146.75	3916.2751	0.36478	5658.2192	0.32289	43490600	0.34833	486.187	129.992	123.5677	314.1521	303.171	106497.5469	194.4101	-0.31417	273.0625	4401000
052	2018-06-19t1808	1529450486	adult	146.0134	90.004	-46.0044	1207.2845	78.0397	72947.8502	229735.0466	3782725.6615	7339.46	-0.27146	1157.89	-0.47968	755.3177	-0.35631	5973.4097	0.031721	5865.479	2275869	3605.0539	0.076687	5420.5707	0.18946	44097100	0.51889	616.299	131.985	122.949	403.2407	380.0575	153634.7188	210.0425	-0.0040927	315.905	5026500
052	2018-06-19t2208	1529464887.62	adult	150.0138	94.0044	-42.0039	1080.2256	71.2228	62733.4278	197642.6675	3059958.8798	8680.44	0.41665	1373.37	0.54299	827.6459	0.058353	6797.2646	0.71988	6652.5195	2236300	4203.3988	0.93189	6146.3607	0.89134	45053400	0.71376	477.748	132.498	125.4884	344.5715	333.1958	113364.0234	201.2726	-0.45694	294.8406	4346610
052	2018-06-20t0208	1529479285.92	adult	154.0134	98.0039	-38.0044	728.0182	80.1469	43146.5129	137792.6554	2126892.8835	7504.34	-0.074591	1203.45	-0.10118	633.4592	-0.82321	6060.7983	0.2451	5946.6279	1369740.375	3637.7358	0.29191	5304.8985	0.23569	27154700	-0.71648	618.242	134.837	124.3609	377.4129	360.9453	85295.3203	215.9097	-0.21045	327.8015	3042470
052	2018-06-20t0608	1529493688.27	adult	158.014	102.0046	-34.0038	845.4017	116.6139	54737.1523	175982.4677	3116750.5578	7306.25	-0.10597	1134.09	-0.30967	568	-1.097	5733.9395	0.07577	5620.9678	1639906.75	3372.9684	0.04062	5021.6407	0.067409	32385100	-0.16048	546.057	143.994	133.9198	352.8779	339.6591	100923.0781	233.386	0.08741	311.4812	4111900
052	2018-06-20t1008	1529508091.7	adult	162.015	106.0056	-30.0028	844.6701	115.9023	53978.1685	174268.8956	3045777.7775	7303.49	-0.048183	1145.91	-0.18992	540.7456	-1.2069	5614.9502	0.058149	5493.397	1583416	3625.3374	0.43326	5068.3433	0.17425	32270000	-0.077953	574.311	148.364	136.7321	353.5141	335.5202	99690.9688	244.9299	0.21537	311.2773	4178080
052	2018-06-20t1408	1529522490.17	adult	166.0145	110.0051	-26.0032	846.3046	107.1276	53447.9454	171758.0766	2919658.0351	7435.9	0.073257	1070.19	-0.44975	541.1898	-1.1758	5410.9312	-0.024142	5290.3105	1509649.75	3342.4807	0.14678	4865.1879	0.071901	29854100	-0.1898	523.339	150.194	139.3525	377.3442	366.2845	105279.0312	245.9854	0.081829	324.1412	4189820
052	2018-06-20t1808	1529536888.26	adult	170.014	114.0046	-22.0038	703.9488	81.3834	43495.2193	139003.7055	2249774.8176	6661.01	-0.23866	1087	-0.32242	554.1206	-1.0923	5614.1948	0.18063	5549.0129	1280036.375	3198.479	0.023031	5045.5681	0.28307	24703100	-0.56152	632.004	152.974	138.7888	404.2259	379.0139	92163.5	262.5532	0.329	344.984	3476490
052	2018-06-20t2208	1529551288.04	adult	174.014	118.0045	-18.0038	796.2434	104.7391	49912.1716	160558.2593	2688408.3868	6327.78	-0.35013	1023.27	-0.56265	533.9727	-1.1771	4938.9526	-0.24905	4897.1099	1289066.625	3170.8973	0.04541	4535.5295	-0.091282	26669400	-0.32097	614.416	155.865	141.5063	418.2081	408.6015	109152.3047	265.6482	0.2702	361.276	4062310
052	2018-06-21t0208	1529565689.57	adult	178.0144	122.005	-14.0034	733.1027	112.6652	48721.4391	157315.6978	2803258.4301	5575.89	-0.66109	991.023	-0.66521	543.3544	-1.1111	4735.5439	-0.34983	4673.686	1202828.125	3113.3304	0.027662	4386.3211	-0.16247	25175000	-0.38649	647.875	158.716	144.1218	439.0545	424.0296	111958.9062	266.6885	0.17627	368.7145	4031860
052	2018-06-21t0608	1529580088.75	adult	182.0142	126.0047	-10.0036	700.3579	114.1343	46844.4161	151965.4928	2705540.12	5396.54	-0.71045	987.594	-0.64321	562.7546	-0.9943	4587.7529	-0.41398	4514.4458	1123999.5	3022.989	-0.04081	4213.5166	-0.25991	24113100	-0.42601	634.427	161.947	146.5213	444.3741	431.3114	108871.6406	273.8841	0.22809	379.436	3954100
052	2018-06-21t1008	1529594489.29	adult	186.0143	130.0049	-6.0035	706.8954	104.52	45721.0967	147445.5957	2516228.0245	5221.58	-0.75828	989.105	-0.5976	722.6467	-0.14516	4229.9346	-0.63362	4182.5439	1010954.375	2513.0769	-0.69376	3752.9938	-0.61106	23597100	-0.41684	718.001	166.177	151.3082	421.4836	392.9971	100734.5938	272.6957	0.11235	360.3037	3964490
052	2018-06-21t1408	1529608906.81	adult	190.0192	134.0097	-1.9986	698.8918	99.9705	44700.1051	144036.6934	2443706.2621	5232.7	-0.72068	976.798	-0.62136	737.3972	-0.045646	4233.7012	-0.59125	4148.5498	990686.125	2480.9036	-0.7018	3800.8935	-0.52433	22780900	-0.44422	857.527	173.598	156.9315	473.4594	430.5371	110789.4922	285.8444	0.2914	384.597	4048640
052	2018-06-21t1808	1529623296.83	dead	194.0164	138.007	1.9986	698.2397	71.0097	40302.3904	127367.3121	1970660.0451	5281.59	-0.66545	1109.57	0.071171	915.76	0.92361	4114.4385	-0.64245	4005.2168	868146.5	2639.5094	-0.4362	3672.9483	-0.59416	23384300	-0.33321	584.823	189.23	169.7209	445.9094	432.5895	94086.8906	309.745	0.67172	389.664	3988020
053	2018-06-13t1408	1528917650.83	egg	-1.9999	-54.0093	-218.0176	167.9061	28.8739	3289.8736	10456.0237	59538.3874	0	2672.4532	0	0.20452	0	-0.061071					0	1.197	0	1.7169	0	3.0662	0	0	0				0	-0.15181	0	0
053	2018-06-13t1808	1528932050.03	larva	1.9999	-50.0096	-214.0179	153.8838	27.8572	2822.6849	8985.7683	49157.9293	0	6.3976	0	-0.20274	0	-0.3646					0	0.38868	0	0.66287	0	1.6597	0	0	0				0	-0.15669	0	0
053	2018-06-13t2208	1528946448.76	larva	5.9995	-46.0099	-210.0182	165.1209	29.7237	3246.4336	10328.3987	58945.879	0	0.057955	0	-0.62202	0	-0.67529					0	-0.33264	0	-0.189	0	0.71979	0	0	0				0	-0.16213	0	0
053	2018-06-14t0208	1528960849.37	larva	9.9997	-42.0097	-206.018	167.5135	29.8661	3271.2335	10401.2033	59432.7849	0	-0.80544	0	-1.055	0	-0.99454					0	-0.98244	0	-0.90348	0	0.010087	0	0	0				0	-0.16833	0	0
053	2018-06-14t0608	1528975249.21	larva	13.9997	-38.0098	-202.0181	229.3076	33.1394	5571.9922	17666.6047	120756.8615	752.641	0.094677	433.968	0.88199	428.2707	0.89406	715.0599	0.80675	710.5219	22166.8555	632.909	0.53951	693.5522	0.35782	1302770	-0.14894	180.342	76.865	76.5347	122.6992	117.491	3803.6768	101.06	-0.063437	111.4475	230749
053	2018-06-14t1008	1528989692.39	larva	18.0117	-33.9978	-198.0061	316.6736	32.4931	8501.4957	26910.9723	193710.163	1900.28	1.3545	648.563	1.6645	568.8943	1.3468	1581.8258	2.1191	1557.4656	72763.9844	1165.4723	1.5875	1457.3268	1.6116	2961990	-0.19404	150.087	97.1482	96.8051	138.7295	138.4271	6381.5586	121.4071	-0.039987	133.0591	443676
053	2018-06-14t1217	1528997406.95	larva	20.1546	-31.8549	-195.8632	179.1674	30.9763	4100.7254	13047.3041	84478.4428	891.054	-0.58093	527.84	0.76299	525.2521	0.9615	844.892	-0.29634	838.7311	19432.5156	737.5041	-0.10001	818.673	-0.33319	1170220	-0.96649	191.088	87.2253	86.525	139.9332	134.6917	3218.4641	112.7143	-0.050375	127.2826	193378
053	2018-06-14t1422	1529004896.88	larva	22.2351	-29.7743	-193.7826	328.3022	37.9394	9657.5092	30599.5066	240997.1727	1734.38	0.38485	639.045	1.174	644.8285	1.4564	1415.405	0.64552	1402.0424	73601.0625	1054.6791	0.55183	1281.0985	0.44775	3301940	-0.626	156.458	90.6974	90.1424	135.0321	132.1586	7021.667	116.0462	-0.046246	129.1802	468633
053	2018-06-14t1808	1529018453.15	larva	26.0008	-26.0087	-190.017	510.0554	37.7704	15418.5225	48657.0519	390320.8447	3101.47	1.6671	763.018	1.4866	616.7228	1.0278	2331.7175	1.8378	2275.7144	193532.5469	1618.9886	1.6225	2110.384	1.7182	6282690	-0.30264	313.4	97.1501	96.8287	140.4233	136.7664	11655.1348	121.968	-0.038317	132.5672	799934
053	2018-06-14t2208	1529032879.18	larva	30.008	-22.0015	-186.0098	483.7649	44.8385	16031.3389	50810.6799	459734.3029	1150.56	-1.2612	483.029	-0.6103	479.4527	-0.058548	1006.6654	-1.4745	992.4693	86573.2266	766.8171	-1.3696	940.5131	-1.3968	4123130	-1.2581	174.268	98.8531	98.6774	149.9488	148.1535	12895.6006	128.976	-0.027521	142.987	843810
053	2018-06-15t0208	1529047282.79	larva	34.009	-18.0005	-182.0088	686.3712	43.078	23802.9225	75048.7184	684280.908	3748.12	1.2528	840.975	1.0616	757.7099	1.2231	2588.9241	0.80976	2533.0491	328793.3438	1784.1189	0.8434	2301.9389	0.84118	10640000	-0.21853	307.296	94.2787	93.8285	141.1531	136.8193	17926.4414	119.7546	-0.042913	131.7427	1192810
053	2018-06-15t0608	1529061682.61	larva	38.0089	-14.0005	-178.0088	809.6635	48.9319	33913.1998	106880.2418	1179978.5506	2572.12	-0.48143	658.432	-0.55464	482.8546	-0.73432	2225.3142	-0.394	2201.2998	398331.25	1482.5251	-0.5393	2038.6471	-0.27267	11776700	-0.50622	156.698	95.4569	94.926	139.9257	138.4327	25046.7031	122.5083	-0.036184	134.4074	1707340
053	2018-06-15t1008	1529076081.78	larva	42.0087	-10.0007	-174.009	1099.0099	54.0387	44341.0579	139467.6532	1555923.051	3413.21	-0.11721	578.162	-1.6055	385.2814	-1.691	2388.1743	-0.64691	2311.1653	561220.9375	1413.1411	-1.2726	1986.2873	-0.9232	13535300	-0.73029	185.568	90.934	90.3864	133.6716	131.5702	31412.8301	116.7051	-0.047064	127.7578	2128860
053	2018-06-15t1408	1529090484.89	larva	46.0096	-5.9999	-170.0082	930.2262	55.5909	43514.031	137082.6282	1696555.4336	6462.43	2.0658	865.849	-0.26207	603.7451	-0.63644	3619.4324	0.62417	3413.6111	828850	2123.5344	-0.13503	2930.5252	0.14416	19795000	-0.20302	196.574	87.5748	86.943	139.8591	136.5956	32027.7344	117.993	-0.041569	131.6153	2002140
053	2018-06-15t1808	1529104883.61	larva	50.0092	-2.0002	-166.0085	882.0176	61.136	44221.2176	139376.3936	1856613.6146	8134.9	2.9184	1130.27	0.97465	905.152	0.99922	5585.9961	2.6917	5414.5833	1295951.125	2636.2571	0.48035	4022.4912	1.3601	26223400	0.25171	410.914	92.2614	91.5491	145.1105	140.6121	33665.6445	121.6324	-0.02503	135.6788	2140560
053	2018-06-15t2208	1529119285.26	adult	54.0097	2.0002	-162.0081	1063.1405	68.6365	59223.3033	186572.0722	2771615.572	8213.73	2.5013	1031.61	-0.18313	596.9971	-1.2739	5687.8633	2.2386	5362.9426	1763237.625	2726.8464	0.14747	4491.4125	1.552	31963500	0.54026	230.49	101.073	100.333	149.1555	146.8629	46238.1953	129.1725	0.032982	142.0271	3131640
053	2018-06-16t0208	1529133685.07	adult	58.0096	6.0002	-158.0081	1061.454	68.4837	60568.7207	190854.0265	2865300.7906	5307.03	-0.063981	1052.34	-0.53333	762.8646	-0.5108	3751.5046	-0.60997	3562.3765	1189227	2592.6671	-0.62796	3233.4033	-0.82168	33346600	0.20564	659.876	107.85	101.3192	461.7003	455.5277	146359	140.999	0.33242	362.6477	3417550
053	2018-06-16t0608	1529148085.78	adult	62.0098	10.0004	-154.0079	661.2232	115.0225	46966.072	151308.284	2911667.7106	4978.98	-0.59201	1138.42	-0.44967	811.871	-0.48449	4169.5679	-0.49559	4161.2188	1021544.125	2821.6943	-0.6036	3713.9167	-0.52945	27869600	-0.96392	305.292	86.0951	85.042	143.3623	137.6712	35123.7734	116.1365	-0.80954	131.6173	2107690
053	2018-06-16t1008	1529162484.66	adult	66.0095	14.0001	-150.0082	1056.3462	88.8741	65567.8081	207170.2088	3399542.564	8449.31	1.5744	1344.34	0.34331	841.2805	-0.5483	5963.3657	1.2506	5765.6875	2045434.375	3575.3705	0.48407	5138.9327	1.1221	45991300	0.91088	365.871	90.2279	88.9867	149.1547	145.5208	51160.0469	124.5658	-0.31921	139.7799	3086790
053	2018-06-16t1408	1529176884.44	adult	70.0094	18	-146.0083	1174.7206	74.9839	69714.3977	219556.2823	3483926.7264	6738.09	0.14373	1376.98	0.13331	943.0863	-0.22663	5149.7632	-0.039956	5003.165	1879663.625	3739.3656	0.40051	4685.9332	0.12942	50149700	1.0052	225.343	96.1711	95.0975	150.9172	148.7628	55084.7734	128.4692	-0.16846	143.1209	3502550
053	2018-06-16t1808	1529191284.88	adult	74.0096	22.0001	-142.0082	1178.6478	73.2311	69968.5991	220457.8543	3464257.457	7927.62	0.70724	1484.53	0.34836	933.2029	-0.45857	5742.7314	0.34199	5511.1372	2101839.75	4018.2105	0.55613	5051.8732	0.303	54252300	1.12	397.888	99.1767	98.3774	154.5047	149.8065	56548.7148	129.5677	-0.28602	144.3478	3624410
053	2018-06-16t2208	1529205687.29	adult	78.0102	26.0008	-138.0075	1147.2587	76.5304	69263.7801	218224.7115	3547288.6015	5432.24	-1.0808	1597	0.59552	1277.453	0.94963	4864.5063	-0.86941	4827.5562	1760951.25	3867.9302	0.015779	4623.461	-0.50353	57752500	1.2063	481.101	98.0989	96.0333	231.201	173.6381	83694.7656	128.6519	-0.63899	148.8624	3547550
053	2018-06-17t0208	1529220085.94	adult	82.0099	30.0004	-134.0079	1169.2947	78.7503	72339.6901	227930.7697	3752571.7941	6417.98	-0.59022	1666.45	0.664	1225.2021	0.54833	5319.9858	-0.54774	5229.4536	2010954.625	4136.4867	0.23917	4938.3063	-0.30673	62925200	1.5125	387.647	119.518	117.0056	277.8408	277.0543	105023.8281	153.2179	1.6836	218.2459	4513010
053	2018-06-17t0608	1529234487.33	adult	86.0102	34.0008	-130.0075	1004.9583	71.2376	59953.2715	188984.2021	2980509.4355	6391.71	-0.71708	1905.67	1.4778	1667.5012	2.222	5477.7056	-0.51604	5409.7502	1719999.5	4293.5249	0.31509	5176.0451	-0.17491	59668400	0.99751	341.011	119.136	117.7609	183.6927	179.3902	57679.5	154.5893	1.5255	172.6516	3730280
053	2018-06-17t1008	1529248887.17	adult	90.0102	38.0008	-126.0075	1186.3722	73.0391	66255.288	208760.7602	3105330.7029	7203.52	-0.30653	1944.37	1.4566	1402.1743	1.0451	6048.8511	-0.030009	5941.3477	2098951.25	4762.201	0.87189	5631.5231	0.23045	67370400	1.6453	352.189	115.481	113.8746	183.5944	179.3116	63707.2578	152.3921	0.94438	172.2536	4001290
053	2018-06-17t1408	1529263297.05	adult	94.013	42.0035	-122.0048	1106.7402	74.3834	65788.4163	207300.7955	3269644.5074	10554.9	1.6397	2029.99	1.6622	1377.9496	0.8973	7734.9692	1.5705	7371.2295	2660829.5	5253.4224	1.4455	6516.5229	1.1114	69774800	1.8	482.042	118.308	114.1836	240.809	235.8222	82838.2812	169.2244	2.2137	219.2265	4066470
053	2018-06-17t1808	1529277688.84	adult	98.0107	46.0012	-118.0071	1064.2863	73.8367	61617.2632	194295.4899	3000080.6726	9332.02	0.81211	2163.88	2.0788	1763.9324	2.3121	7145.3442	0.87582	6991.6025	2307946.25	5398.3439	1.5474	6629.0394	1.1256	69683400	1.7551	338.073	115.58	110.9346	231.0848	221.6954	74640.3828	167.2276	1.5703	206.7148	3722040
053	2018-06-17t2208	1529292090.23	adult	102.0111	50.0016	-114.0067	1355.1675	78.4079	73687.167	232023.1723	3609302.0175	7353.31	-0.41	1815.46	0.78431	1017.356	-0.41122	6363.9302	0.052292	6315.615	2456477	4945.8731	0.9038	6003.7105	0.38697	70063900	1.7929	436.207	115.819	113.5782	234.9836	213.8123	90703.6719	162.4476	0.74909	194.7006	4469800
053	2018-06-18t0208	1529306492.25	adult	106.0116	54.0022	-110.0061	1118.3753	77.975	67763.0927	213478.2254	3517537.3241	9128.1	0.53461	1929.52	1.2161	1532.8881	1.5281	7507.6143	1.0365	7467.1055	2657695.5	4913.265	0.8517	6616.5802	0.95284	68274200	1.656	429.832	107.333	102.7657	245.2223	227.2214	86808.7031	161.649	0.33577	205.9216	3797880
053	2018-06-18t0608	1529320892.74	adult	110.0118	58.0023	-106.006	1061.903	75.2616	62424.6195	196729.5282	3123476.6959	9281.61	0.55527	1922.67	1.2479	1434.4767	1.2553	7294.2031	0.78161	7130.0435	2385204.5	5055.428	1.0432	6385.5779	0.67909	62748300	1.1968	403.07	113.004	104.8937	270.369	260.468	88410.6562	184.2785	1.5856	238.3699	3687990
053	2018-06-18t1008	1529335293.82	adult	114.0121	62.0026	-102.0057	1089.3011	69.627	60612.1734	191035.2624	2833707.2768	9342.06	0.5392	1826.78	0.99715	810.9319	-0.9324	7474.3633	0.89216	7351.217	2376847.5	5696.1198	1.8588	6971.4309	1.2123	57927100	0.8292	345.387	128.083	122.0516	262.4629	257.8411	83463.1875	191.9635	1.6477	237.5462	4061520
053	2018-06-18t1408	1529349694.15	adult	118.0121	66.0027	-98.0056	1055.9842	70.6602	57173.8461	180002.355	2708755.1592	6464.61	-0.95761	1431.45	-0.28936	933.425	-0.37343	5444.4985	-0.79267	5365.2656	1633349.5	3820.0098	-0.34796	5002.3383	-0.62302	42859100	-0.45765	363.582	126.456	123.1582	257.865	249.9002	77359.4922	183.3791	0.74724	225.9123	3786220
053	2018-06-18t1808	1529364094.98	adult	122.0124	70.0029	-94.0054	1006.686	75.0175	61603.1472	194188.5281	3154818.0734	7390.51	-0.47788	1352.71	-0.45286	1011.6517	0.041654	5729.3652	-0.5278	5605.5134	1844855.625	3610.3325	-0.51487	5035.0457	-0.55214	43491100	-0.28239	462.734	123.192	116.1301	349.5249	342.6954	112547.0078	190.0051	0.76592	297.8331	3960750
053	2018-06-18t2208	1529378495.87	adult	126.0126	74.0032	-90.0051	1083.9169	72.6163	62306.7197	196396.6106	3013085.0744	6053.8	-1.1164	1337.84	-0.38193	934.8018	-0.12706	5283.7246	-0.83384	5230.1436	1722494.25	3873.6901	-0.1048	4880.5793	-0.63815	43592300	-0.14869	435.064	123.609	119.273	244.2389	237.3496	79621.8906	180.4528	0.0088279	221.4847	4027680
053	2018-06-19t0208	1529392898.4	adult	130.0133	78.0039	-86.0044	1057.1717	74.8829	62019.5098	195468.2021	3104840.9789	9444.31	0.56737	1489.59	0.31381	942.9152	0.033977	6638.3613	0.27302	6458.1477	2150829	4473.1244	0.71915	5921.8225	0.34877	48243400	0.39618	382.301	135.729	131.4698	274.547	267.4243	88953.2188	191.3637	0.24053	244.4185	4395860
053	2018-06-19t0608	1529407295.36	adult	134.0125	82.003	-82.0053	1062.2561	73.6319	62852.883	197986.1207	3185843.6517	9488.46	0.61432	1452.57	0.32288	914.6597	0.046724	6990.4878	0.60577	6743.6997	2299870.5	4419.7405	0.76622	6178.0418	0.63613	47697900	0.47367	424.442	132.725	127.6852	279.2023	268.3209	91857.5625	193.0096	0.062132	246.8882	4358290
053	2018-06-19t1008	1529421697.81	adult	138.0132	86.0037	-78.0046	1103.6766	73.1075	65904.7411	207606.7675	3378990.2308	9160.82	0.5011	1427.04	0.3618	860.7593	-0.075696	7099.6118	0.74534	6942.7046	2449366	4575.9333	1.0696	6384.5069	0.88829	49140000	0.72229	469.084	128.089	122.8935	272.9182	263.3305	94156.7969	186.3158	-0.40707	240.9852	4410760
053	2018-06-19t1408	1529436101.39	adult	142.0142	90.0047	-74.0036	1117.6276	74.1472	65872.3921	207484.1991	3300279.8163	9494.62	0.70022	1432.85	0.52819	909.4148	0.24682	7199.8447	0.8829	7046.2241	2483946.5	4394.3476	0.95922	6317.0898	0.89702	49307100	0.8556	401.879	136.741	132.0908	282.8339	272.629	97577.7031	192.4141	-0.38123	248.1629	4705530
053	2018-06-19t1808	1529450499.83	adult	146.0137	94.0043	-70.004	1081.9802	73.4745	66009.255	208025.0717	3425191.1585	10612.6	1.2747	1454.18	0.75618	880.6346	0.21933	7294.9824	1.0207	7096.1929	2516769	4513.8037	1.2199	6464.8142	1.0957	50090700	1.0375	466.692	135.331	129.9888	293.8118	281.5245	101365.0859	195.621	-0.45677	254.9906	4661600
053	2018-06-19t2208	1529464901.33	adult	150.0141	98.0047	-66.0036	1180.4524	77.1992	74218.41	233807.1111	3936716.7534	8931.87	0.53489	1304.68	0.24988	792.8602	-0.10589	6486.3589	0.48855	6337.2029	2516707.25	4152.3209	0.86706	5579.9755	0.40213	50549900	1.1857	347.625	128.206	123.049	273.731	270.5273	106207.6094	187.0975	-0.87496	245.852	4967330
053	2018-06-20t0208	1529479299.71	adult	154.0137	102.0042	-62.0041	1145.7505	75.1495	72502.1914	228578.2652	3811784.0672	8722.57	0.49638	1391.49	0.70633	852.0054	0.22502	6664.6895	0.69119	6449.9443	2525917.25	4254.2468	1.0749	5851.354	0.70412	52630400	1.4645	616.629	140.957	133.3593	427.2864	421.1656	161941.5625	207.8067	-0.4356	336.6656	5331410
053	2018-06-20t0608	1529493701.93	adult	158.0143	106.0049	-58.0034	1185.8041	71.852	70616.7615	222437.5399	3565968.0338	9381.71	0.86432	1459.15	1.1043	944.3605	0.74438	6563.4917	0.68309	6230.6348	2421928.5	4467.2941	1.4355	5757.7585	0.69433	53834000	1.669	398.757	139.828	135.3554	274.2177	268.1172	101186.3125	201.4358	-0.75445	249.2961	5158820
053	2018-06-20t1008	1529508105.43	adult	162.0153	110.0058	-54.0025	1110.7986	80.6502	66923.8439	210767.7422	3476408.0886	7276.81	-0.060629	1534.43	1.5109	1078.2001	1.4581	6095.1729	0.40665	5977.9929	2133310.5	4468.4421	1.5097	5679.383	0.69117	53602400	1.7514	679.3	139.172	131.5246	458.5317	447.5935	160486.1094	211.442	-0.62218	354.4266	4861690
053	2018-06-20t1408	1529522503.81	adult	166.0148	114.0054	-50.0029	1129.4158	78.7215	68930.175	217154.8989	3599286.4996	6534.28	-0.34751	1271.21	0.43922	799.3145	0.12235	5573.8682	0.093172	5494.3096	2006592.625	3736.4268	0.65174	5019.3348	0.20173	45736800	1.1768	460.109	142.99	137.0375	294.2188	284.6916	105918.7656	215.3392	-0.64991	264.5648	5144630
053	2018-06-20t1808	1529536902.03	adult	170.0143	118.0049	-46.0034	1149.7974	73.9897	57236.679	180892.7418	2656006.8487	5542.44	-0.76134	1279.21	0.53787	951.4829	0.92341	4638.0654	-0.51804	4586.5581	1396057.75	3445.1668	0.3423	4370.4127	-0.28575	38400700	0.63479	571.968	148.777	142.0042	354.2695	336.7769	106635.125	237.0505	-0.25344	301.0407	4466140
053	2018-06-20t2208	1529551301.76	adult	174.0143	122.0048	-42.0035	578.7216	89.2925	36595.7097	117331.6227	1947956.2167	7791.02	0.33665	1601.78	2.0658	1110.4963	1.7671	6078.27	0.56417	5959.1089	1167027.875	4232.9075	1.4399	5493.2306	0.72001	30640400	0.03235	445.531	171.522	159.4533	353.9768	347.824	67963.5469	264.8894	0.25355	322.7129	3281050
053	2018-06-21t0208	1529565703.32	adult	178.0147	126.0052	-38.0031	1071.503	72.0336	61437.0168	193606.1032	2944687.7074	6341.83	-0.29932	1217.02	0.37724	807.7737	0.2488	4866.4497	-0.2561	4791.1777	1566996.875	3239.6378	0.19606	4320.3577	-0.21875	39076200	0.87362	542.681	164.229	154.522	351.9118	332.3003	113315.5938	254.652	-0.078135	305.0946	5273050
053	2018-06-21t0608	1529580102.52	adult	182.0145	130.005	-34.0033	600.1832	75.1733	30935.4563	100121.5734	1384065.822	8386.8	0.71543	1249.65	0.58652	784.2209	0.15182	5563.7764	0.29021	5167.3652	906895.5625	3264.6432	0.28761	4474.3768	-0.034637	20294300	-0.78044	456.518	174.69	160.3033	351.3792	338.3461	57274.8086	276.2271	0.27604	321.1001	2836960
053	2018-06-21t1008	1529594503.02	adult	186.0146	134.0052	-30.0031	501.7633	104.8802	32710.8026	106215.7866	1833259.0168	5961.83	-0.40207	1380.15	1.2681	1193.2109	2.3075	4553.1919	-0.39796	4439.0601	778595.8125	3227.1726	0.29483	4172.5252	-0.24462	23579800	-0.41848	602.54	179.555	166.7004	376.2801	363.7047	64343.8984	285.9019	0.37504	341.0712	3067690
053	2018-06-21t1408	1529608920.87	adult	190.0196	138.0101	-25.9982	488.4814	150.3882	40550.0945	136786.549	3391362.4688	6299.32	-0.20185	1301.94	0.95883	993.6429	1.3007	4830.4028	-0.15205	4733.4253	1019215	3301.7773	0.45795	4277.5063	-0.10225	27472200	0.014577	576.694	184.595	168.2674	430.9067	422.2263	90921.3125	295.9695	0.48799	382.5799	3895130
053	2018-06-21t1808	1529623310.65	adult	194.0167	142.0073	-22.001	410.0333	96.2291	26440.1349	85895.9856	1460334.7706	5075.29	-0.76687	1346.7	1.2459	1180.4657	2.3271	4473.1812	-0.37516	4489.9102	621772.1875	3033.4146	0.13179	4061.357	-0.24541	18615400	-0.81358	720.826	196.799	184.5252	477.7586	451.1658	66408.4453	317.0293	0.81017	407.633	2720360
053	2018-06-21t2208	1529637701.29	adult	198.0141	146.0047	-18.0036	407.4214	70.7717	22315.8079	73417.4396	1048143.9106	6786.53	0.11286	1318.96	1.1779	1129.5066	2.1022	5660.1377	0.55975	5589.7991	667896.25	3184.3808	0.40849	4773.5775	0.45145	15487200	-1.1008	551.843	196.745	185.3195	456.48	447.1323	53864.6367	300.3158	0.41907	412.3795	2310180
053	2018-06-22t0208	1529652100.27	adult	202.0138	150.0044	-14.0039	417.4763	115.3062	27065.2831	90923.2679	1579792.8448	7036.58	0.27641	1234.14	0.81287	1102.5189	2.0035	5666.1812	0.61485	5663.2876	804597.75	2635.0684	-0.35671	4504.7175	0.26136	17469300	-0.86007	457.537	195.098	186.924	381.4521	374.9462	54166.1953	295.8878	0.269	353.1092	2761610
053	2018-06-22t0608	1529666500.21	adult	206.0138	154.0044	-10.0039	423.8315	109.7356	28110.0235	93966.0113	1679621.1059	6718.09	0.1542	1186.48	0.62821	1059.9614	1.8179	5565.6172	0.58791	5540.9119	823711.375	2544.3713	-0.4513	4632.1731	0.43637	17452000	-0.82673	480.064	193.588	185.3796	380.1678	372.6158	56264.8359	292.0297	0.13531	347.2959	2847490
053	2018-06-22t1008	1529680947.73	adult	210.027	158.0176	-5.9907	419.513	111.9775	27030.5802	91125.9129	1564476.6154	7142.27	0.40984	1153.32	0.51379	1035.371	1.7276	5495.8325	0.584	5419.5537	780408.25	2449.5216	-0.55763	4551.5605	0.41875	16295300	-0.92529	488.934	193.205	186.6076	382.0019	370.7321	54244.2695	284.6438	-0.055807	340.4598	2729790
053	2018-06-22t1408	1529695325.9	adult	214.021	162.0115	-1.9968	402.4412	103.4361	24731.1026	84396.0407	1372041.1808	6683.82	0.21294	1120.72	0.39668	1000.5399	1.5776	5323.8169	0.49837	5306.9241	692096.1875	2376.5908	-0.63521	4541.8084	0.46865	14531300	-1.1097	528.407	193.515	188.028	376.9191	365.7754	48999.4844	283.7295	-0.12739	333.4915	2509120
053	2018-06-22t1808	1529709702.79	dead	218.0145	166.0051	1.9968	403.8937	95.0769	27413.8611	89598.5755	1591017.4056	5366.53	-0.43952	1048.37	0.046734	834.0547	0.68219	4295.6929	-0.27892	4190.2305	618579.75	2549.2314	-0.30876	3893.8244	-0.10651	15033600	-1.0265	689.048	195.051	178.6575	528.8961	510.9806	76161.0312	322.5789	0.48332	463.9014	2797030
054	2018-06-13t1408	1528917663.61	egg	-1.9999	-58.0097	-182.0147	165.521	26.6514	3189.696	10130.9488	55732.7041	0	2672.457	0	0.20452	0	-0.06107					0	1.197	0	1.7169	0	3.0662	0	0	0				0	-0.15181	0	0
054	2018-06-13t1808	1528932062.98	larva	1.9999	-54.0099	-178.0149	153.3076	28.362	2906.2864	9254.3267	51854.9404	0	6.3971	0	-0.20274	0	-0.36461					0	0.38867	0	0.66286	0	1.6597	0	0	0				0	-0.15669	0	0
054	2018-06-13t2208	1528946461.57	larva	5.9995	-50.0103	-174.0153	73.7401	28.9923	1445.2136	4822.1134	26529.8778	0	0.057959	0	-0.62202	0	-0.67528					0	-0.33264	0	-0.189	0	0.71979	0	0	0				0	-0.16213	0	0
054	2018-06-14t0208	1528960862.17	larva	9.9997	-46.0101	-170.0151	76.5078	28.2779	1421.3265	4702.9586	25091.6975	0	-0.80543	0	-1.055	0	-0.99454					0	-0.98244	0	-0.90347	0	0.010089	0	0	0				0	-0.16833	0	0
054	2018-06-14t0608	1528975262.12	larva	13.9997	-42.0101	-166.0151	73.1333	29.5747	1481.7037	4949.5023	27898.0844	0	-1.3446	0	-1.5026	0	-1.3236					0	-1.5719	0	-1.5183	0	-0.56533	0	0	0				0	-0.17561	0	0
054	2018-06-14t1008	1528989705.95	larva	18.0118	-37.9979	-162.0029	324.346	32.2352	8389.7892	26513.9184	185466.4891	790.444	-0.46117	477.336	0.70567	473.7262	0.84298	756.8065	-0.088307	755.2042	34813.0977	657.3936	-0.025108	723.3393	-0.23735	2154220	-0.42907	150.603	95.9556	95.426	135.6314	133.9495	6239.0464	119.5774	-0.042165	130.1987	433048
054	2018-06-14t1217	1528997419.7	larva	20.1546	-35.8552	-159.8602	378.8853	36.9799	11226.2687	35537.9978	278036.2485	1188.37	-0.12708	483.042	0.50966	407.5007	0.33064	1085.6672	0.29863	1077.2873	65140.0352	861.3751	0.28324	1030.4273	0.18164	2895830	-0.48656	148.115	91.3558	91.1385	130.7685	128.3066	7846.1123	114.5961	-0.048042	125.3169	547678
054	2018-06-14t1422	1529004909.74	larva	22.2351	-33.7747	-157.7797	310.6074	26.9552	6760.0926	21342.3454	124716.7813	1435.99	-0.043877	678.946	1.4018	676.8307	1.6298	1312.3185	0.40741	1276.2106	48555.7852	1100.4558	0.69007	1246.6393	0.36668	2492410	-0.84211	190.35	94.8787	94.485	139.5754	135.5415	5164.2886	119.0002	-0.042425	131.2977	348300
054	2018-06-14t1808	1529018465.97	larva	26.0007	-30.009	-154.014	390.8498	35.289	11360.6841	35949.3822	276613.7214	2001.19	0.23227	746.424	1.3903	745.4449	1.7404	1541.2587	0.19301	1501.1389	94016.7812	1252.8596	0.56241	1426.4864	0.19737	4536760	-0.73785	173.911	92.8826	92.4725	136.9825	133.9161	8355.9355	118.2227	-0.04359	129.8617	564540
054	2018-06-14t2208	1529032892.54	larva	30.0081	-26.0017	-150.0067	690.3584	43.0684	22662.0018	71423.3463	625344.9392	1130.46	-1.2851	455.358	-0.77415	408.2207	-0.46255	1029.1884	-1.4319	1024.3909	124531.7891	843.4822	-1.157	987.8345	-1.2974	5486610	-0.94047	165.914	85.7893	85.1581	128.052	125.9486	15494.293	109.5956	-0.057908	121.4422	1033680
054	2018-06-15t0208	1529047296.11	larva	34.0091	-22.0007	-146.0057	587.9589	40.9862	20748.3764	65486.622	602411.3701	2389.96	-0.23719	856.029	1.153	830.7736	1.6503	2096.1467	-0.049968	2079.3723	232672.2812	1595.8168	0.34198	1938.7917	0.11824	9425740	-0.48303	413.55	100.692	100.2755	145.7984	141.6566	16183.6279	126.383	-0.03099	137.549	1108720
054	2018-06-15t0608	1529061695.98	larva	38.0091	-18.0007	-142.0057	827.9098	46.6612	32127.7253	101257.0072	1051301.9355	3810.82	0.75548	734.792	-0.075463	540.2397	-0.38512	2782.5103	0.5066	2658.8774	475809.25	1700.4952	0.014909	2355.1317	0.3181	12495900	-0.36263	234.284	91.3429	90.7235	136.4062	134.1927	23325.4531	117.0984	-0.047687	129.919	1553380
054	2018-06-15t1008	1529076095.12	larva	42.0088	-14.001	-138.0059	889.5805	52.526	36877.048	116146.8726	1296899.0122	2105.64	-1.3088	588.268	-1.5403	499.4188	-0.97295	1758.5139	-1.5925	1720.2949	342910.2188	1213.1223	-1.7574	1584.1742	-1.626	11447100	-1.1083	207.357	83.5851	82.8258	132.9666	129.7078	25928.4922	111.8109	-0.059622	124.1879	1626480
054	2018-06-15t1408	1529090498.4	larva	46.0098	-10	-134.005	878.1948	54.953	40568.8493	127848.3581	1548753.2176	3425.47	-0.51	812.426	-0.61341	620.3921	-0.5294	2749.0073	-0.59501	2704.1545	588287.5625	1796.1598	-0.89559	2451.7295	-0.6485	17324200	-0.61203	313.239	103.14	102.6006	149.567	146.6412	32007.3281	129.6126	-0.0034968	142.0061	2199360
054	2018-06-15t1808	1529104896.93	larva	50.0093	-6.0004	-130.0054	958.6166	59.8056	46488.8774	146447.9414	1902343.7707	4436.39	-0.049594	995.275	0.081873	733.8165	-0.10654	3567.8992	0.042163	3461.4915	874135.3125	2523.2437	0.22725	3229.9307	0.10244	24297700	-0.043289	192.129	98.4413	97.8707	147.1613	145.5178	36054.5312	127.594	0.0024483	140.351	2403250
054	2018-06-15t2208	1529119298.7	larva	54.0098	-2	-126.0049	1002.3903	63.7051	52175.2923	164309.6855	2284513.0722	6903.18	1.4957	1063.48	0.025146	725.6432	-0.45906	4958.7715	1.3225	4795.4341	1358703.375	2900.307	0.52301	4169.7944	1.0587	29057500	0.12381	394.848	87.2398	86.6681	136.3358	131.999	37356.0156	114.1664	-0.084668	126.8679	2383650
054	2018-06-16t0208	1529133698.39	adult	58.0097	2	-122.005	1072.1255	66.3497	57236.812	180316.6809	2557237.492	6533.91	0.84051	1209.21	0.45946	799.7729	-0.2863	4915.0425	0.81821	4780.554	1474512.75	3501.6754	1.2726	4395.2511	0.90608	36243800	0.59691	444.02	85.8881	85.1311	137.5143	134.142	41254.2773	114.5235	-0.21422	128.0596	2574320
054	2018-06-16t0608	1529148099.28	adult	62.01	6.0002	-118.0048	1133.6013	69.9767	62363.4298	196401.6697	2899317.5807	6787.1	0.69373	1294.03	0.48898	815.5993	-0.46303	5147.0659	0.67614	5047.2563	1683090.5	3742.7376	1.2521	4636.9647	0.80305	42221400	0.87426	192.077	97.046	96.3348	147.1307	144.8821	48111.75	126.354	0.0030263	139.7116	3166420
054	2018-06-16t1008	1529162497.91	adult	66.0096	9.9998	-114.0052	1213.0492	70.4738	66562.5659	209522.9231	3160040.2441	6458.54	0.19912	1447.09	0.92469	994.8007	0.27864	5233.7534	0.39478	5125.335	1826580	4105.8779	1.5079	4858.879	0.72972	50383400	1.4483	232.646	101.19	100.5049	154.3944	151.8028	53883.6484	132.7198	0.38859	146.7391	3523150
054	2018-06-16t1408	1529176897.72	adult	70.0096	13.9998	-110.0052	1355.6139	72.1932	70240.2056	221367.77	3253417.4953	5891.75	-0.42381	1450.09	0.52287	1097.0029	0.55325	5219.9688	0.040684	5189.9468	1926168.5	4067.0301	1.0053	4931.7403	0.46253	53406900	1.387	205.638	101.955	101.0127	156.2701	154	57663.6797	132.5377	0.21711	147.4032	3755010
054	2018-06-16t1808	1529191298.23	adult	74.0097	17.9999	-106.0051	1130.4246	70.2668	66081.4435	208258.3845	3231280.9938	7887.5	0.68103	1703.11	1.4434	1284.9304	1.2185	6415.1431	1.0986	6354.9551	2219639.5	4669.1176	1.7028	5747.4221	1.2141	58786300	1.6303	390.494	106.526	105.7763	163.0823	158.6697	56426.4844	137.1926	0.48153	152.4165	3676970
054	2018-06-16t2208	1529205700.61	adult	78.0104	22.0006	-102.0044	1103.2588	70.285	60677.1636	191069.5706	2822771.897	6517.03	-0.38744	1653.27	0.8603	1337.9556	1.2215	5635.5728	-0.020098	5577.0278	1792112.125	4317.138	0.76918	5395.6274	0.47404	52498100	0.6369	363.56	105.368	104.419	161.7436	158.8632	51434.4609	136.8689	0.21882	152.7397	3345870
054	2018-06-17t0208	1529220099.38	adult	82.01	26.0002	-98.0048	1084.1161	70.336	63132.7496	198970.3884	3061079.6609	8461.37	0.69471	1617.15	0.44575	1044.5884	-0.2195	6654.8809	0.89099	6516.0859	2196110.75	4596.8815	0.97318	6117.9139	1.137	53364300	0.51195	343.028	105.685	104.4873	171.3527	167.1653	56546.3828	141.2611	0.41468	159.7346	3487500
054	2018-06-17t0608	1529234500.67	adult	86.0104	30.0006	-94.0044	1180.019	71.1118	64415.0329	202837.0705	3042149.0578	7970.5	0.26266	1563.29	0.046349	884.0688	-0.95079	6636.2246	0.70537	6548.2083	2243044	4416.8723	0.50202	6056.3411	0.86697	52693700	0.28963	292.919	110.499	109.1266	173.4334	169.2303	58620.4805	143.6494	0.36844	161.4603	3724590
054	2018-06-17t1008	1529248900.57	adult	90.0104	34.0006	-90.0044	1069.6489	69.1205	59647.1453	187850.0452	2801458.8785	7601.3	-0.062755	1476.37	-0.40337	959.3356	-0.67826	5708.188	-0.38076	5434.9775	1786662.875	3969.0864	-0.27345	4848.6228	-0.66623	46090900	-0.46076	251.295	114.45	112.8052	186.5827	183.7275	58400.3867	152.1763	0.9222	173.7973	3573020
054	2018-06-17t1408	1529263310.58	adult	94.0131	38.0033	-86.0016	690.3758	155.0931	59137.3001	194274.5033	4929156.1214	4154.7	-2.2221	1069.8	-1.9965	693.9176	-1.6856	3612.0764	-2.5623	3583.5131	1112519.5	2905.0709	-1.8016	3430.9163	-2.3098	32848300	-1.7851	317.641	105.976	101.7	232.6452	225.9009	71654.7344	153.3601	0.67257	197.5448	3254000
054	2018-06-17t1808	1529277702.26	adult	98.0108	42.001	-82.004	1117.9081	67.8193	61065.1451	192279.1621	2825836.9727	4667.67	-1.9427	1076.54	-1.9316	824.8693	-1.1619	4047.1218	-2.1342	4000.1595	1295079	2831.7968	-1.8713	3746.3422	-1.9677	34383600	-1.6248	321.026	123.069	121.3986	215.52	208.7647	68966.4062	165.623	1.4253	193.1351	3930700
054	2018-06-17t2208	1529292103.57	adult	102.0112	46.0014	-78.0036	991.0393	69.4363	56032.3568	176567.5756	2683568.23	5948.02	-1.2171	1051.39	-1.9685	791.9822	-1.2354	4246.3203	-1.9327	4097.3481	1244171.875	2764.5741	-1.9118	3761.3862	-1.9396	30794200	-1.9285	364.443	126.741	124.2586	249.769	237.6674	73182.3125	173.5697	1.673	210.3524	3712110
054	2018-06-18t0208	1529306505.71	adult	106.0118	50.002	-74.003	1117.3538	76.5075	68614.4055	216134.1433	3574926.6889	4770.99	-1.8881	839.499	-2.6521	618.2799	-1.8041	3743.8735	-2.3622	3660.8279	1344050.625	2344.0786	-2.3802	3307.4384	-2.3673	30060800	-1.9346	374.836	108.237	105.1536	224.936	212.9013	80752.0156	151.4564	-0.43684	191.1112	3875750
054	2018-06-18t0608	1529320906.2	adult	110.0119	54.0021	-70.0029	1077.1407	68.9973	59930.951	188732.1805	2841448.1184	6259.4	-1.071	980.434	-2.0702	750.0306	-1.2461	4635.7793	-1.5329	4497.3203	1455634.625	2734.4357	-1.8182	4136.0118	-1.5083	30731700	-1.7877	362.257	127.656	124.6041	249.4182	238.2532	78317.3281	179.2697	1.2407	220.9808	4001370
054	2018-06-18t1008	1529335307.36	adult	114.0122	58.0024	-66.0025	1002.7605	74.3704	58618.2798	184803.5426	2911684.6849	8846.47	0.28027	1024.37	-1.826	727.3688	-1.2405	5150.5	-1.0648	4833.9448	1581203.5	2902.5536	-1.5354	4436.8292	-1.1862	31377500	-1.6266	461	135.367	131.8201	281.7273	267.8549	86490.2812	189.7263	1.5081	236.9576	4146410
054	2018-06-18t1408	1529349707.53	adult	118.0123	62.0025	-62.0025	1016.5728	75.714	61376.4625	193372.105	3165401.9618	7796.13	-0.27877	931.153	-2.0592	625.4202	-1.5255	5071.5273	-1.0981	4806.2915	1627960.25	2619.62	-1.7933	4124.8418	-1.4351	29838800	-1.6526	457.581	125.692	121.2869	274.0486	254.0419	87969.6094	181.1655	0.62212	224.2779	4027790
054	2018-06-18t1808	1529364108.47	adult	122.0125	66.0028	-58.0022	1093.9577	73.4011	63436.1142	199808.1355	3190183.9177	6706.68	-0.81971	957.38	-1.8674	651.9756	-1.3296	4909.854	-1.1835	4686.2927	1630071.5	2708.911	-1.596	4182.6685	-1.3271	31740000	-1.3521	430.101	132.508	128.0194	295.4947	284.6311	98104.2422	187.4459	0.63471	250.314	4393040
054	2018-06-18t2208	1529378509.48	adult	126.0128	70.003	-54.0019	1129.8095	68.6133	65362.4307	205884.2896	3168180.0807	9171.14	0.41735	1027.49	-1.5113	682.2368	-1.1134	6423.5942	0.061133	6172.6992	2196869.25	2896.9667	-1.2767	5337.1916	-0.22875	35098100	-0.91539	467.193	142.338	138.78	289.8039	268.2255	99112.9219	192.2645	0.55987	236.7229	4862140
054	2018-06-19t0208	1529392911.91	adult	130.0135	74.0037	-50.0013	1078.5948	69.8032	60131.8214	189369.0665	2900376.0567	8699.61	0.20567	1028.76	-1.4007	642.4891	-1.1738	6476.7759	0.14804	6270.5059	2040184.375	3140.9976	-0.88627	5507.4116	-0.018751	32362900	-1.025	530.774	135.532	131.6252	304.3024	292.7603	95855.2656	190.6179	0.20871	244.0231	4263580
054	2018-06-19t0608	1529407308.78	adult	134.0126	78.0028	-46.0021	513.0227	105.137	31099.9323	101131.59	1683386.3274	8870.33	0.31721	1108.45	-0.99292	680.4068	-0.92749	6980.7422	0.5983	6704.6069	1144841.75	4240.1594	0.54798	6145.1879	0.60723	18076600	-2.1554	394.657	144.292	138.2478	294.5333	285.8757	48303.4531	213.4056	0.86232	254.9814	2353110
054	2018-06-19t1008	1529421711.39	adult	138.0134	82.0036	-42.0014	531.5109	72.1957	29845.7079	95123.3262	1405230.6261	4444.37	-1.7548	684.463	-2.5589	468.7626	-1.7589	3211.9099	-2.2049	3068.8765	504269.8438	1633.3403	-2.5452	2789.3016	-2.2591	10682400	-2.6575	332.038	140.094	129.3967	265.2435	262.3927	41643.2305	222.5697	0.9029	252.098	2186450
054	2018-06-19t1408	1529436114.91	adult	142.0143	86.0045	-38.0004	523.5335	83.801	30310.3845	96994.4858	1501589.8118	6892.08	-0.53608	1176.55	-0.51103	627.8405	-1.0053	6102.3921	0.056433	6039.6855	970280.375	4182.4423	0.69574	5759.9821	0.41158	18681200	-1.8153	553.413	148.674	126.6395	391.2821	390.6413	62213.8516	255.9265	1.7524	328.306	2360650
054	2018-06-19t1808	1529450513.37	adult	146.0139	90.0041	-34.0009	524.4714	82.4174	30203.9867	96950.8081	1493850.6937	6855.63	-0.50001	1089.8	-0.76368	598.1732	-1.0781	5613.0786	-0.23792	5468.8799	892479.5	3616.6786	0.091322	5188.6636	-0.011789	17238500	-1.8052	516.033	149.621	127.6384	394.3391	386.6806	62699.9102	260.947	1.5937	334.8411	2366710
054	2018-06-19t2208	1529464914.82	adult	150.0143	94.0045	-30.0005	524.667	84.7149	30494.4801	97705.6051	1535190.7626	6678.25	-0.52487	1033.86	-0.90577	565.4615	-1.1796	5622.4771	-0.15423	5578.9009	899596.3125	3410.6895	-0.074274	5201.6341	0.075345	16510800	-1.7369	558.636	150.523	127.6445	404.2729	394.8018	64683.6562	263.2583	1.3709	339.1188	2403850
054	2018-06-20t0208	1529479313.29	adult	154.0139	98.0041	-26.0009	465.2439	93.2748	30929.5162	101168.024	1744140.8346	6413.09	-0.58603	1036.77	-0.81695	653.9899	-0.72473	5193.6929	-0.3954	5060.7959	841378.25	3341.7139	-0.084027	4798.2825	-0.19857	16734500	-1.6085	613.371	156.245	135.3336	435.4152	418.3883	70537.2578	265.2209	1.1597	360.5029	2521960
054	2018-06-20t0608	1529493715.35	adult	158.0145	102.0047	-22.0003	459.2565	96.8998	30819.4158	100831.1888	1782784.3456	6114.91	-0.66292	1022.69	-0.79425	636.5309	-0.76172	5265.7734	-0.26697	5177.936	847789.5625	3323.3253	-0.022651	4860.8071	-0.069558	16449000	-1.5198	613.225	157.257	134.0046	423.6072	406.1155	68200.7656	272.2085	1.1103	362.2749	2529310
054	2018-06-20t1008	1529508118.95	adult	162.0155	106.0057	-17.9993	465.9568	93.2105	30232.0676	98998.131	1671888.7988	5430.03	-0.92239	1002.45	-0.81794	660.5712	-0.61272	4711.3677	-0.59756	4675.6294	749107.4375	3169.3528	-0.14889	4500.4011	-0.30619	15843700	-1.4866	540.705	159.162	137.7068	422.7715	413.834	67220.6719	274.5961	0.9573	374.2465	2515560
054	2018-06-20t1408	1529522517.27	adult	166.015	110.0052	-13.9998	457.9973	112.0984	32014.4798	104881.7843	1940122.4013	5441.34	-0.85756	965.32	-0.91351	645.3322	-0.65207	4718.5137	-0.52266	4682.877	787991.75	3014.4246	-0.27372	4408.1516	-0.31302	16120800	-1.3714	526.438	157.789	136.4386	408.5602	395.528	68229.5469	271.0182	0.67952	354.9996	2635070
054	2018-06-20t1808	1529536915.66	adult	170.0145	114.0048	-10.0002	450.3652	107.9365	31923.7993	103753.172	1940572.9741	5289.18	-0.87968	696.254	-2.0713	542.0649	-1.1535	4595.9717	-0.54817	4573.8301	767527.25	1539.2698	-2.1243	4137.1413	-0.48229	11580100	-1.7076	382.296	151.638	133.808	311.3733	309.074	51999.3359	252.0241	0.088523	293.1481	2522040
054	2018-06-20t2208	1529551315.32	adult	174.0145	118.0047	-6.0003	456.2815	105.3415	29701.1239	97185.5243	1667104.6066	5407.97	-0.78184	948.596	-0.90192	637.2966	-0.64947	4618.2524	-0.47795	4562.3811	720447.375	2952.8733	-0.24085	4310.3381	-0.28204	14719400	-1.3842	569.87	166.695	140.987	431.0564	421.6576	67244.7969	297.0723	0.95917	384.6473	2586600
054	2018-06-21t0208	1529565716.92	adult	178.0149	122.0051	-1.9999	455.2866	90.4171	29134.6113	94822.4237	1566670.9844	4904.71	-0.9781	922.497	-0.98129	635.3582	-0.63795	4265.2363	-0.68652	4230.7783	652581.125	2737.8156	-0.47296	4002.2192	-0.4902	14048700	-1.395	547.281	175.788	147.6934	435.524	432.4258	66635.1641	311.8109	1.1299	392.8273	2677070
054	2018-06-21t0608	1529580116.05	dead	182.0147	126.0049	1.9999	440.4273	89.7756	29534.4495	95717.1095	1663858.1966	3403.79	-1.6607	640.068	-2.274	567.2026	-0.97128	2662.8071	-1.8028	2633.7856	410072.2812	1274.1781	-2.4175	2295.294	-1.9164	9855130	-1.7493	401.019	170.808	148.3955	345.787	340.9708	53251.1953	287.1217	0.49905	328.5478	2629940
055	2018-06-13t1408	1528917676.36	egg	-1.9999	-58.0099	-254.0143	153.771	27.4461	2811.7243	8946.6515	48487.5322	0	2672.4603	0	0.20453	0	-0.061068					0	1.197	0	1.7169	0	3.0662	0	0	0				0	-0.15181	0	0
055	2018-06-13t1808	1528932075.88	larva	1.9999	-54.01	-250.0144	168.097	29.1414	3430.0679	10905.6349	62863.797	0	6.3967	0	-0.20274	0	-0.36461					0	0.38867	0	0.66286	0	1.6597	0	0	0				0	-0.15669	0	0
055	2018-06-13t2208	1528946474.34	larva	5.9995	-50.0104	-246.0149	152.5423	33.5618	3429.2723	10971.2298	69612.6601	0	0.057964	0	-0.62202	0	-0.67528					0	-0.33264	0	-0.189	0	0.7198	0	0	0				0	-0.16213	0	0
055	2018-06-14t0208	1528960875.02	larva	9.9997	-46.0102	-242.0147	152.4343	31.8494	3375.9899	10781.158	67552.6995	0	-0.80543	0	-1.055	0	-0.99454					0	-0.98244	0	-0.90347	0	0.010088	0	0	0				0	-0.16833	0	0
055	2018-06-14t0608	1528975274.96	larva	13.9997	-42.0103	-238.0147	152.5539	33.3931	3424.8259	10955.8555	69450.5262	0	-1.3446	0	-1.5026	0	-1.3236					0	-1.5719	0	-1.5183	0	-0.56533	0	0	0				0	-0.17561	0	0
055	2018-06-14t1008	1528989719.21	larva	18.012	-37.998	-234.0024	256.0295	31.9464	6045.1303	19130.2815	126170.7545	1111.09	0.063373	490.116	0.77722	482.0835	0.88722	975.024	0.49551	981.1119	32175.791	669.1155	0.012078	887.3486	0.17576	1601700	-0.58983	160.582	96.3311	95.6916	136.325	134.0836	4498.7261	120.3911	-0.041196	130.9616	314810
055	2018-06-14t1217	1528997432.52	larva	20.1546	-35.8554	-231.8598	391.9185	45.7613	14238.7523	45187.9687	432304.5377	1366.12	0.14425	462.805	0.39521	419.3383	0.39406	1153.811	0.46702	1136.0553	87689.6406	882.4549	0.34845	1081.8049	0.30655	3492790	-0.32053	164.997	83.4809	83.0999	124.7789	122.5293	9483.1992	108.5815	-0.055498	119.8568	630030
055	2018-06-14t1422	1529004922.52	larva	22.2351	-33.7748	-229.7793	440.041	39.8253	13134.4442	41469.922	353986.4882	1026.3	-0.63251	498.549	0.37193	473.3568	0.527	944.566	-0.44203	938.242	67064.1875	756.208	-0.34954	892.6947	-0.46598	3496320	-0.57411	158.6	97.1534	96.7673	138.4222	136.1558	9827.9795	121.2876	-0.039467	131.4016	681337
055	2018-06-14t1808	1529018478.72	larva	26.0007	-30.0092	-226.0136	544.6611	38.2923	17625.7028	55578.535	478478.9066	1036.11	-1.0262	520.463	0.078097	497.048	0.36527	974.2617	-0.98681	968.7047	91580.5938	861.0611	-0.57197	943.2028	-0.87733	4882460	-0.65168	379.626	85.8993	85.0461	137.6131	130.8884	12935.6289	113.9558	-0.049598	126.3081	805821
055	2018-06-14t2208	1529032906.03	larva	30.0083	-26.0016	-222.0061	422.457	105.235	28520.7798	92968.155	1699829.1926	972.895	-1.4729	399.899	-1.1025	304.7938	-1.0491	889.3417	-1.6968	881.5817	132511.9062	784.2719	-1.3213	863.4476	-1.5589	5956090	-0.83112	186.21	82.3899	82.0678	122.9726	120.7899	18322.918	104.9817	-0.065143	116.3006	1227120
055	2018-06-15t0208	1529047309.56	larva	34.0093	-22.0007	-218.0051	619.1011	41.6719	20633.5601	65048.0049	576797.5906	2880.09	0.30048	739.651	0.44648	654.4687	0.61943	2100.9187	-0.041668	2044.553	231101.0469	1498.3148	0.082336	1854.2602	-0.050065	8115450	-0.76844	209.181	97.5537	96.9657	142.9587	140.9872	15725.457	123.4756	-0.03622	134.839	1070360
055	2018-06-15t0608	1529061709.32	larva	38.0092	-18.0007	-214.0051	802.3265	45.5693	31745.3085	100018.2118	1037077.2491	1872.47	-1.1801	714.756	-0.20122	615.5606	0.07324	1706.2465	-1.233	1688.7639	286649.4062	1450.3049	-0.62127	1645.7405	-1.0062	12000700	-0.46153	238.953	90.5202	90.0698	137.0059	134.3343	23016.9922	117.8889	-0.046006	129.9839	1519830
055	2018-06-15t1008	1529076108.47	larva	42.009	-14.001	-210.0054	834.8866	57.6994	36150.8454	113943.4719	1380469.1478	2109.43	-1.3054	593.27	-1.5081	522.4012	-0.82837	1646.391	-1.7609	1591.3667	314460.6875	1199.3198	-1.7908	1478.0425	-1.8114	11304200	-1.1341	163.633	89.6739	89.1286	132.8405	130.5666	25372.5391	114.4975	-0.052729	125.7287	1708650
055	2018-06-15t1408	1529090511.79	larva	46.0099	-10	-206.0045	859.6531	57.5934	40224.5414	126882.1634	1563059.7489	3287.6	-0.62695	824.622	-0.53323	677.427	-0.16262	2731.1743	-0.62001	2702.4291	579008.9375	1878.0363	-0.7054	2457.7747	-0.63852	17437500	-0.59329	176.68	98.8785	98.2713	145.6756	143.9911	30883.2227	126.013	-0.015291	138.714	2090880
055	2018-06-15t1808	1529104910.27	larva	50.0095	-6.0005	-202.0049	960.1948	58.2568	44885.4481	141403.2377	1769245.4105	4671	0.13866	982.081	-0.0054004	717.5883	-0.21128	3538.5308	0.0035873	3453.5114	835093.25	2517.2021	0.21371	3194.9939	0.046984	23178100	-0.21481	408.202	97.8755	97.2614	146.3421	143.124	34536.7461	124.9599	-0.0096919	137.9608	2309960
055	2018-06-15t2208	1529119312.06	larva	54.01	-2	-198.0044	1000.1339	71.6432	58570.3431	184754.528	2832571.5982	3538.25	-1.0862	947.84	-0.73067	725.3712	-0.4608	3175.2605	-0.91824	3145.8281	974804.9375	2370.6913	-0.62368	3000.7263	-0.7342	29015300	0.11774	686.042	92.1387	91.4685	140.0982	135.2679	43010.1367	118.5399	-0.05038	130.785	2820550
055	2018-06-16t0208	1529133711.77	adult	58.0099	2	-194.0045	1131.5049	68.0972	62059.8697	195759.9558	2865593.6946	4878.01	-0.38029	1125.45	-0.070664	806.2405	-0.24697	4209.3086	-0.048064	4175.2515	1368025.25	3020.1727	0.26586	3871.607	0.12736	36536700	0.63644	203.519	84.2232	83.241	134.914	132.2233	43847.0391	112.8486	-0.2488	126.9238	2734220
055	2018-06-16t0608	1529148112.77	adult	62.0102	6.0002	-190.0042	1076.629	69.3346	57996.5717	182700.266	2664280.2963	6712.93	0.64097	1303.25	0.54458	777.5146	-0.68238	5187.9839	0.72517	5066.1924	1577147.125	3643.0821	1.0513	4747.3225	0.96234	39563900	0.53386	253.138	90.0011	89.1043	141.4791	138.3498	43009.6523	119.3596	-0.55324	132.5943	2732250
055	2018-06-16t1008	1529162511.21	adult	66.0097	9.9998	-186.0046	1021.1527	67.8132	56854.2608	179155.8351	2652013.2017	6327.61	0.10867	1527.64	1.3805	1195.6071	1.3603	5538.9272	0.75275	5504.572	1650600.25	4005.5757	1.3143	5200.8439	1.2088	45439600	0.84335	176.884	96.8822	95.845	146.524	144.7255	43664.168	126.3094	-0.16787	139.7144	2881760
055	2018-06-16t1408	1529176911.09	adult	70.0097	13.9998	-182.0047	1083.3937	73.0655	64814.8605	204189.3468	3252311.5702	5913.17	-0.40946	1084.33	-1.4261	896.1702	-0.46437	4488.4268	-0.79971	4331.1982	1521576.75	2918.2624	-1.115	3975.8928	-0.83285	36697000	-0.5717	768.503	96.6899	95.9826	146.3783	141.4746	49622.2578	123.7894	-0.61199	136.969	3272280
055	2018-06-16t1808	1529191311.65	adult	74.0099	17.9999	-178.0045	1098.7511	72.5958	63270.175	199377.8868	3103324.6397	5012.09	-1.1966	1208.32	-1.0354	1012.2325	-0.081765	4434.6963	-1.1299	4406.855	1467884.5	3125.9313	-1.0157	4108.6959	-0.93248	39955400	-0.48919	198.299	86.2057	85.4853	134.6289	132.878	44562.1523	113.6004	-1.8934	127.1852	2850560
055	2018-06-16t2208	1529205713.88	adult	78.0105	22.0005	-174.0039	1105.8749	71.0347	62034.2148	195301.4106	2976856.532	8935.74	1.1586	1473.63	0.014958	1097.8015	0.14249	6304.0396	0.7162	6086.4971	2048812.875	3948.1687	0.15034	5402.1584	0.48231	47816300	0.12957	189.46	105.486	104.4637	159.43	157.1689	51814.7383	135.4716	0.072932	151.2641	3422820
055	2018-06-17t0208	1529220112.69	adult	82.0102	26.0002	-170.0042	1035.686	70.8423	60610.8111	190981.7774	2992308.2899	6992.53	-0.22894	1660.73	0.63867	1543.1577	1.9	5452.832	-0.40458	5309.2153	1728547.75	4089.2499	0.16385	4972.7123	-0.26463	52618700	0.43392	295.519	108.457	107.6961	161.5816	159.187	51221.3594	139.1114	0.18653	153.2884	3436340
055	2018-06-17t0608	1529234513.89	adult	86.0105	30.0005	-166.0039	1127.5384	69.1863	63127.0165	198804.9353	2985501.4648	7289.6	-0.15988	1705.96	0.64281	1551.081	1.7505	5862.4731	-0.1104	5699.0654	1940478.625	4048.805	-0.055776	5257.4321	-0.078587	56347800	0.66049	220.269	104.794	103.8062	154.9647	153.0052	51293.3203	135.3471	-0.50968	148.4443	3461360
055	2018-06-17t1008	1529248913.88	adult	90.0105	34.0005	-162.0039	1095.5528	73.3251	64794.7766	204123.9369	3208679.7636	7894.32	0.11682	1325.31	-1.0037	1087.9846	-0.17761	6034.3081	-0.044991	5911.7515	2045630.375	3288.5605	-1.2562	4980.158	-0.51558	44897400	-0.57888	351.382	107.118	106.0778	166.6073	162.541	56479.8867	140.3643	-0.29135	156.1037	3628840
055	2018-06-17t1408	1529263324.02	adult	94.0133	38.0034	-158.0011	1204.263	70.248	67851.3503	213542.3445	3263225.4967	5979.4	-1.1211	962.935	-2.4037	759.2133	-1.439	4525.2642	-1.6469	4355.8501	1606468.75	2488.1267	-2.3781	3869.923	-1.8231	34174600	-1.6563	254.261	105.51	104.4935	164.0116	159.5514	58224.1328	136.6055	-0.95504	152.6549	3744560
055	2018-06-17t1808	1529277715.54	adult	98.0109	42.001	-154.0034	1079.288	75.0525	64492.863	203263.4027	3255061.0571	5086.38	-1.6954	832.889	-2.8303	665.5542	-1.7513	3800.7688	-2.3735	3740.0605	1280859.125	2085.7696	-2.865	3329.731	-2.4147	28048400	-2.2313	291.676	109.368	108.3357	175.1292	169.8493	59018.5312	142.5894	-0.65534	160.6774	3683090
055	2018-06-17t2208	1529292116.88	adult	102.0113	46.0014	-150.003	553.9762	144.1449	39846.7834	141046.4235	2872966.2651	4244.7	-2.1954	923.175	-2.4305	794.8716	-1.2248	3305.0991	-2.815	3225.5273	697375.9375	1998.8493	-2.9002	2873.8915	-2.8604	19392200	-3.009	298.183	108.894	106.7892	199.787	191.6752	42155.0625	143.2965	-0.84182	175.4365	2287430
055	2018-06-18t0208	1529306519.18	adult	106.012	50.002	-146.0024	1015.266	75.8162	59289.2626	186789.6848	2987045.7538	6709.77	-0.81006	985.556	-2.1338	709.4709	-1.4719	4820.7998	-1.3897	4688.696	1494448	2480.8313	-2.2082	4061.7719	-1.6104	30533500	-1.8902	278.112	109.869	107.692	195.7061	191.0916	60668.8984	148.2008	-0.68362	176.4889	3403840
055	2018-06-18t0608	1529320919.64	adult	110.0121	54.0021	-142.0023	1060.6835	70.2895	59314.0465	186820.6917	2790778.1675	6400.25	-0.99518	1164.64	-1.4216	728.3976	-1.3252	5044.4272	-1.1771	4950.2856	1568816.875	3443.2938	-0.94427	4587.4541	-1.0693	36135400	-1.284	412.053	117.582	115.2083	227.0789	217.3477	70621.5547	155.6885	-0.38306	193.4014	3648200
055	2018-06-18t1008	1529335320.71	adult	114.0124	58.0024	-138.002	1124.0739	70.9555	62132.6426	195600.8442	2946825.7311	5109.73	-1.6721	1116.79	-1.5008	869.46	-0.71656	4348.6206	-1.7401	4309.814	1413301.625	2810.3242	-1.6475	3970.4734	-1.6275	36296700	-1.1716	280.259	114.318	112.5628	197.6265	190.0171	64228.625	150.1609	-0.96069	175.1286	3715440
055	2018-06-18t1408	1529349720.78	adult	118.0124	62.0025	-134.002	1022.5514	69.5511	57652.0853	181668.927	2760057.7347	7553.42	-0.4025	1363.54	-0.52959	953.9101	-0.29681	5942.5229	-0.38487	5834.6418	1794642	3648.1574	-0.55488	5244.3164	-0.39907	41129900	-0.61635	385.497	120.201	117.7245	239.9368	227.1646	72460.9219	159.3949	-0.60835	197.3326	3625740
055	2018-06-18t1808	1529364121.9	adult	122.0127	66.0028	-130.0016	1148.2556	69.1727	61399.7648	193236.9316	2872169.3896	7935.09	-0.20565	1374.8	-0.3738	955.9123	-0.17084	6076.5225	-0.25002	5922.6333	1956640.25	3831.1318	-0.25005	5362.4672	-0.25444	44224600	-0.2156	350.651	112.462	109.3081	242.1189	232.8002	77962.2812	153.8109	-1.0896	199.5376	3617680
055	2018-06-18t2208	1529378522.87	adult	126.013	70.003	-126.0014	1073.8425	73.8951	62892.2432	198070.784	3160875.7001	7918.67	-0.19888	1301.82	-0.513	849.3445	-0.46077	6206.415	-0.10938	6088.563	2041910.625	3827.7323	-0.15993	5539.7182	-0.047168	42768500	-0.22303	471.884	110.313	105.7845	264.5172	250.5032	87026.1562	155.2919	-1.165	206.827	3624110
055	2018-06-19t0208	1529392925.39	adult	130.0137	74.0037	-122.0007	1002.2175	72.5429	57676.6074	181675.8764	2840857.9335	9437.05	0.56384	1445.52	0.14986	971.7767	0.15002	7223.5366	0.7256	7072.0027	2181508	3988.8801	0.13557	6350.1767	0.72867	43614300	-0.018077	401.314	119.691	115.5	273.7238	261.7072	82664.5938	166.7164	-0.81098	219.8468	3611330
055	2018-06-19t0608	1529407322.11	adult	134.0128	78.0028	-118.0016	1050.1189	74.1833	62134.7063	195719.4276	3135691.1046	7550.62	-0.31714	1342.05	-0.099703	962.2737	0.24475	6083.0181	-0.089394	5977.0083	1976980.875	3604.5732	-0.22444	5276.6798	-0.15672	43571000	0.10739	410.91	113.196	109.564	255.6837	246.3353	83097.2031	157.7052	-1.323	205.0472	3675010
055	2018-06-19t1008	1529421724.76	adult	138.0135	82.0036	-114.0009	1059.0888	72.4169	59839.2382	188453.9348	2876601.3269	10987.5	1.3748	1402.87	0.26674	782.0925	-0.41348	7903.6226	1.3555	7665.6228	2481737.5	4242.1397	0.6596	6834.9269	1.2826	43921100	0.26365	446.751	125.932	121.9178	273.9828	265.1774	86030.6016	171.2275	-0.95227	221.3923	3942680
055	2018-06-19t1408	1529436128.47	adult	142.0145	86.0046	-109.9998	701.1155	93.3286	42304.2855	135233.0395	2180121.0307	10787.3	1.3143	1326.99	0.098967	719.7335	-0.59669	8277.1426	1.6942	8062.7339	1837525.75	4178.6246	0.691	7103.3789	1.5822	29333200	-0.88633	390.488	124.946	120.9609	280.1589	271.3929	62195.2852	170.8148	-1.1069	231.2818	2761930
055	2018-06-19t1808	1529450526.73	adult	146.0141	90.0041	-106.0003	1192.6698	74.0219	70174.8334	220955.7068	3515488.3638	10472.8	1.2087	1057.25	-0.89944	665.3408	-0.76959	6235.895	0.22816	5852.1411	2288573.5	2980.584	-0.70885	5045.3998	-0.13612	38787300	0.059454	420.391	120.93	116.2191	272.1741	261.0126	99887.9062	169.9382	-1.2629	225.2788	4436550
055	2018-06-19t2208	1529464928.29	adult	150.0145	94.0045	-101.9999	1008.7694	72.7151	59050.106	186135.3091	2919366.5323	9258.24	0.68837	1319.69	0.31394	761.8933	-0.25211	7144.9087	0.97856	6983.8765	2207776.75	3744.5728	0.34952	6189.2572	0.92841	40712500	0.34107	413.791	125.438	121.2399	275.5451	264.2112	85143.4375	177.5699	-1.1559	231.832	3869770
055	2018-06-20t0208	1529479326.67	adult	154.014	98.0041	-98.0003	1064.5892	75.2977	62659.6023	197398.3474	3142798.3621	7276.61	-0.18131	1230.12	0.013359	865.1154	0.2879	5786.4458	0.042453	5740.4041	1897954.25	3357.9913	-0.063351	4762.3321	-0.22939	40259300	0.40543	498.973	120.727	115.0808	299.8415	288.4931	98348	176.4255	-1.3076	243.4188	3951170
055	2018-06-20t0608	1529493728.86	adult	158.0146	102.0047	-93.9997	1104.4166	72.8888	63925.346	202099.4903	3127897.9763	7530.16	-0.0012776	1261.94	0.24649	828.9225	0.17959	5883.0835	0.18497	5830.2207	1970833	3534.5785	0.24663	4957.6711	0.01294	42170100	0.67416	385.605	127.851	123.1951	277.1789	270.1992	92854.9219	181.236	-1.2867	238.8081	4272390
055	2018-06-20t1008	1529508132.48	adult	162.0157	106.0057	-89.9987	1154.587	74.7836	66050.7559	207914.1056	3338758.9005	6382.67	-0.47786	1239.02	0.2177	916.2444	0.65504	5380.6245	-0.11189	5358.981	1861696	3101.7145	-0.23524	4586.7595	-0.23314	42768400	0.82235	787.496	122.116	118.1246	234.0997	227.1923	80998.5	172.4114	-1.5983	213.8696	4215210
055	2018-06-20t1408	1529522530.6	adult	166.0151	110.0052	-85.9992	1099.3859	72.2222	61690.0216	194280.5088	3016068.2195	8476.26	0.55878	1423.54	1.1129	944.7155	0.85363	6539.8823	0.78868	6313.3916	2112382	3858.3093	0.80798	5665.9798	0.74635	45921800	1.1927	398.038	126.264	121.042	282.5085	275.2882	91250.2344	191.0941	-1.2288	249.9204	4073160
055	2018-06-20t1808	1529536929.21	adult	170.0147	114.0048	-81.9996	1042.5475	71.2633	60358.5851	190302.9008	2902243.5854	10754.5	1.6742	1481.59	1.4437	730.1554	-0.19932	8592.6787	2.3125	8467.1274	2715286.5	4482.0249	1.6842	7431.7934	2.2935	46744200	1.3635	389.403	136.963	133.0728	266.9969	256.5514	84371.0312	190.6826	-1.3124	236.9528	4321170
055	2018-06-20t2208	1529551328.88	adult	174.0147	118.0047	-77.9997	1078.9396	71.5065	59380.3469	187012.7879	2839049.6235	7441.22	0.17247	1478.22	1.5044	1047.5549	1.4456	5943.083	0.46768	5862.7373	1848298.75	4060.7644	1.2138	5341.9149	0.59183	45937300	1.3934	451.543	128.346	122.2382	274.9933	268.7271	85522.8984	195.9624	-1.2577	250.055	3988470
055	2018-06-21t0208	1529565730.4	adult	178.0151	122.0051	-73.9993	984.4486	76.0362	58434.109	184181.5412	2952631.6565	8957.3	0.93603	1479.99	1.5902	909.9642	0.77438	7177.0391	1.3981	7083.2012	2196174	4156.7232	1.4187	6223.2727	1.4049	45172200	1.4262	466.25	124.584	119.0151	286.8041	275.1714	87762.0625	187.7859	-1.4914	249.7092	3802570
055	2018-06-21t0608	1529580129.62	adult	182.0149	126.0049	-69.9995	1103.0741	72.6929	61864.0333	194791.2353	2952018.5914	9222.87	1.1141	1442.73	1.4926	908.9019	0.79707	7429.3433	1.6362	7352.012	2407107.25	3985.4377	1.2672	6447.5153	1.6693	46688200	1.6692	389.649	135.347	129.777	290.7167	285.6403	94192.2188	193.5136	-1.4171	260.2516	4379970
055	2018-06-21t1008	1529594530.09	adult	186.015	130.005	-65.9994	1128.9974	71.6422	63062.214	198565.14	3006934.5871	10519.2	1.7909	1391.56	1.3226	879.1733	0.67067	8245.6738	2.2939	8262.0698	2721072.25	3735.9596	0.99919	6680.8177	1.9462	45893700	1.7039	387.639	133.282	128.1011	291.0921	282.6996	96060.3906	189.9119	-1.5344	256.2785	4395660
055	2018-06-21t1408	1529608948.48	adult	190.0201	134.0102	-61.9943	1045.558	71.7619	59858.5089	188694.446	2906832.3125	9703.95	1.4542	1432.58	1.5938	927.6469	0.95394	7441.5703	1.7699	7323.9087	2329211.5	3964.2864	1.394	6139.4063	1.5466	44819800	1.7111	509.308	127.736	120.696	309.4738	298.1014	96865.2891	198.073	-1.4129	271.6613	3996350
055	2018-06-21t1808	1529623337.72	adult	194.0171	138.0072	-57.9973	1064.7152	76.1991	63578.6579	200385.9183	3212523.7052	10355	1.8289	1226.99	0.65285	675.6328	-0.34958	7272.5391	1.7105	7067.8389	2421755.5	3650.0591	1.021	5931.7586	1.434	40743400	1.4154	561.499	124.359	117.9035	325.8973	312.2083	108523.8047	186.1853	-1.677	269.5498	4129460
055	2018-06-21t2208	1529637728.33	adult	198.0145	142.0046	-53.9999	1118.0568	70.3705	64349.2581	202762.765	3188087.0792	9412.51	1.4175	1270.07	0.9308	839.8613	0.5513	6943.3696	1.5277	6720.2446	2339915.5	3425.9897	0.76422	5847.5764	1.4292	42718800	1.7305	517.05	126.563	121.5484	301.7424	292.6924	101687.1875	188.1297	-1.6724	256.0897	4256940
055	2018-06-22t0208	1529652127.42	adult	202.0143	146.0043	-50.0001	1126.7434	73.1821	66332.4912	208931.9451	3301555.0088	8424.98	0.97346	1196.71	0.61967	738.0767	0.032115	6548.9404	1.289	6509.8745	2272482.25	3270.908	0.60005	5362.1409	1.0529	41503100	1.7256	455.464	132.935	127.8464	298.8311	288.9199	103694.4062	190.003	-1.6688	256.839	4610320
055	2018-06-22t0608	1529666527.27	adult	206.0142	150.0043	-46.0002	1117.8708	70.4164	63851.1325	201062.679	3138901.5492	9298.22	1.4632	1210.87	0.75696	752.9509	0.13998	6494.6196	1.3062	6246.5156	2169203	3339.4916	0.77298	5431.569	1.1849	40423600	1.7383	448.418	142.586	136.556	313.8939	305.9034	104840.5469	205.085	-1.4277	274.0916	4760090
055	2018-06-22t1008	1529680976.59	adult	210.0279	154.018	-41.9865	1186.0699	72.6468	66291.7139	208703.7101	3216126.249	10248.1	2.0027	1148.66	0.48861	696.3351	-0.1446	6628.8638	1.4714	6329.5464	2300215.75	3291.1383	0.77072	5331.6596	1.1603	39809300	1.81	469.463	137.026	131.0281	317.1754	308.852	110059.875	200.4119	-1.5439	275.3905	4748910
055	2018-06-22t1408	1529695353.54	adult	214.0215	158.0116	-37.9929	1164.9438	73.6491	65893.1331	207433.6442	3229792.9649	6627.51	0.18374	1164.52	0.63966	729.693	0.066626	5298.7812	0.47851	5245.6274	1828079.5	3120.403	0.57042	4494.2374	0.42272	40129300	2.0053	451.576	137.446	132.0256	316.2218	308.8515	109096.5234	206.4962	-1.469	275.6622	4736400
055	2018-06-22t1808	1529709730.16	adult	218.015	162.0051	-33.9994	1083.6044	77.6979	64781.1657	204018.9311	3316450.1412	5030.83	-0.61569	1005.05	-0.20029	508.3446	-1.1534	4348.7783	-0.23618	4324.7207	1474235.875	2793.5835	0.098921	3891.7776	-0.10851	34010800	1.4017	403.164	116.553	108.171	274.9274	269.1247	93200.3906	191.3621	-1.7588	247.6134	3944140
055	2018-06-22t2208	1529724129.97	adult	222.015	166.005	-29.9994	889.3347	89.2596	55161.4484	174235.5707	2917169.4859	6204.44	0.036772	1143.67	0.66093	620.8656	-0.49758	5264.7363	0.55282	5197.6919	1516244.125	3176.1662	0.81951	4714.9078	0.76695	32924000	1.416	422.418	125.438	117.3503	287.3759	275.7214	82764.2422	199.0088	-1.6561	252.0957	3611110
055	2018-06-23t0208	1529738527.19	adult	226.0142	170.0042	-26.0002	962.3567	73.0315	52550.9486	165577.5053	2458421.178	6124.74	0.031108	1230.99	1.2667	727.7188	0.13907	5407.0879	0.72475	5373.0625	1492356.25	3304.1764	1.1368	4949.4859	1.0765	33869500	1.7313	396.66	137.343	129.5958	299.6463	291.7477	82702.375	217.0465	-1.3842	268.6274	3778850
055	2018-06-23t0608	1529752924.56	adult	230.0135	174.0035	-22.0009	920.6098	70.5993	51783.5028	163194.8452	2488473.7769	4969.82	-0.56252	1135.01	0.76472	650.9228	-0.27829	4335.4028	-0.12386	4274.8223	1174894.125	3179.2477	1.0116	4042.7023	0.21074	30728200	1.4664	466.744	138.773	128.7592	332.9224	322.3463	90221.9609	227.3657	-1.246	290.8224	3757010
055	2018-06-23t1008	1529767323.15	adult	234.0131	178.0031	-18.0013	925.4919	71.1402	51708.6622	162974.4794	2478965.4414	5032.39	-0.49921	1076.24	0.46861	599.2352	-0.55699	4227.0479	-0.17386	4193.7563	1145530	2973.2903	0.72166	3886.1286	0.10582	29104600	1.4228	494.154	140.698	128.9128	338.3978	329.5352	91705.7969	236.7716	-1.1259	303.3765	3804900
055	2018-06-23t1408	1529781724.89	adult	238.0135	182.0036	-14.0008	904.5892	71.1128	50649.237	159621.512	2470118.2936	4962.58	-0.50922	1052.34	0.38584	616.0514	-0.43511	4148.4199	-0.20004	4091.5581	1099331.25	2851.9842	0.57759	3824.6249	0.099626	27883800	1.4608	442.179	141.949	128.8363	352.2222	343.9254	93338.8906	245.5877	-1.0179	317.8981	3761230
055	2018-06-23t1808	1529796126.06	adult	242.0139	186.0039	-10.0005	896.1447	73.1474	50957.799	160646.3053	2479747.4227	4472.23	-0.76172	1018.73	0.22679	615.1465	-0.41693	3751.9648	-0.51406	3687.9556	1001774.625	2760.4234	0.48327	3490.306	-0.21326	27157300	1.642	452.732	145.294	133.7057	353.7017	344.7359	94438.3594	245.6935	-1.0487	315.6025	3873240
055	2018-06-23t2208	1529810527.04	adult	246.0141	190.0042	-6.0002	830.0587	72.3158	47222.4534	149012.9167	2312764.5338	4112.59	-0.94796	1055.17	0.57732	709.3264	0.17889	3561.2505	-0.65395	3535.5952	879628.875	2678.8402	0.40176	3340.6627	-0.33116	26055300	1.8487	456.9	150.383	138.0497	366.3899	359.5262	90498.3125	253.8532	-0.95356	329.2414	3713400
055	2018-06-24t0208	1529824927.61	adult	250.0143	194.0044	-2.0001	792.5804	72.659	42830.6377	135127.4716	2033032.6965	4982.93	-0.40923	1130.49	1.2788	731.9015	0.34907	4159.814	-0.054541	4115.0078	935958.125	2948.7333	1.1554	3811.4668	0.28236	25343400	2.4986	529.383	159.902	143.8891	395.2574	383.0896	88932.9062	282.7322	-0.54346	356.9049	3584690
055	2018-06-24t0608	1529839328.06	dead	254.0144	198.0045	2.0001	697.7213	71.1944	37651.9426	118906.5786	1796901.1431	7256.64	1.0049	1253.66	2.4834	792.0476	0.75734	4794.1172	0.61251	4532.5322	949235.25	3258.6151	2.1319	4208.7014	0.84628	24715900	8.8881	729.493	173.329	152.504	470.9137	440.8241	93240.9062	317.0457	-0.059976	404.2214	3417170
056	2018-06-13t1408	1528917689.12	egg	-1.9999	-54.0098	-214.025	184.5095	21.107	2601.1255	8214.2828	34526.3421	0	2672.4627	0	0.20453	0	-0.061067					0	1.197	0	1.7169	0	3.0662	0	0	0				0	-0.15181	0	0
056	2018-06-13t1808	1528932088.75	larva	1.9999	-50.0099	-210.0251	159.1974	22.0501	2271.7467	7194.9876	31113.9171	0	6.3964	0	-0.20274	0	-0.36461					0	0.38866	0	0.66286	0	1.6597	0	0	0				0	-0.15669	0	0
056	2018-06-13t2208	1528946487.16	larva	5.9995	-46.0104	-206.0256	167.6902	22.5977	2455.9053	7774.573	34487.6395	0	0.057963	0	-0.62202	0	-0.67528					0	-0.33264	0	-0.189	0	0.7198	0	0	0				0	-0.16213	0	0
056	2018-06-14t0208	1528960887.83	larva	9.9997	-42.0102	-202.0254	167.693	22.7376	2462.2746	7795.9156	34746.9185	0	-0.80543	0	-1.055	0	-0.99454					0	-0.98244	0	-0.90347	0	0.010089	0	0	0				0	-0.16833	0	0
056	2018-06-14t0608	1528975287.79	larva	13.9997	-38.0102	-198.0254	306.1434	48.7374	9252.6864	29588.3283	245765.6238	831.672	0.24581	422.181	0.81722	416.6119	0.83369	728.1691	0.84914	725.3205	36408.4531	610.5366	0.46487	693.4107	0.35744	2094020	0.10395	185.263	94.7093	94.1367	141.5483	137.7036	7077.416	121.2773	-0.040996	133.3722	469758
056	2018-06-14t1008	1528989732.74	larva	18.0122	-33.9977	-194.0129	150.7724	25.994	2807.3182	8929.4986	47644.0881	1087.42	0.02462	659.63	1.7264	690.6517	1.9914	1047.939	0.69054	1038.7969	16767.0234	936.8181	0.86172	1016.6848	0.50152	1021770	-0.75857	152.734	96.0778	95.7387	135.5794	133.8644	2169.2705	119.4925	-0.042266	129.9736	148824
056	2018-06-14t1217	1528997445.41	larva	20.1546	-31.8553	-191.8705	276.8332	28.4597	6367.8403	20166.1616	124147.0921	1183.02	-0.13525	573.921	1.0236	600.6779	1.3656	1055.8191	0.22487	1049.6228	36953.668	893.0762	0.38131	1003.066	0.11511	1981180	-0.74094	149.48	93.022	92.8212	134.8593	133.611	4720.0742	117.098	-0.04494	127.2076	321112
056	2018-06-14t1422	1529004935.31	larva	22.2351	-29.7748	-189.79	434.9837	48.944	14708.6753	46829.7916	412992.5647	1821.01	0.50932	574.862	0.8076	497.7913	0.65943	1389.4774	0.58563	1359.249	109768.7188	1028.9459	0.47412	1236.8829	0.34373	4505770	-0.30462	160.077	94.4439	93.8815	138.6029	136.8969	10949.6279	119.9574	-0.041188	131.3614	740251
056	2018-06-14t1808	1529018491.43	larva	26.0007	-26.0092	-186.0244	400.714	45.9776	14566.7382	46095.0343	456193.1741	1552.45	-0.3529	500.892	-0.035551	370.476	-0.33543	1352.974	-0.19877	1336.8757	105531.9766	1047.8725	-0.031086	1281.7407	-0.1245	3870390	-0.90396	162.168	92.5807	92.1336	134.3684	132.8095	10480.7334	116.6968	-0.045738	128.4388	715371
056	2018-06-14t2208	1529032919.42	larva	30.0085	-22.0014	-182.0166	601.5658	51.5823	24174.4266	76339.2122	827320.5784	1648.43	-0.66801	535.193	-0.30151	468.9043	-0.11841	1471.6544	-0.59363	1462.3477	188371.7656	1024.2267	-0.65557	1369.8412	-0.49437	6835480	-0.6263	360.495	90.436	89.8225	135.3877	131.9998	17329.6211	116.4886	-0.047101	128.3169	1155050
056	2018-06-15t0208	1529047322.97	larva	34.0095	-18.0004	-178.0156	661.824	45.8258	24472.1782	77173.841	757877.7523	4056.03	1.5905	747.209	0.49234	675.6396	0.7432	2508.679	0.66969	2394.5668	326128.25	1510.2301	0.11404	2144.8175	0.52833	9686080	-0.42636	342.413	87.9016	87.1709	135.9032	131.4634	17667.418	114.6364	-0.05212	127.0179	1139470
056	2018-06-15t0608	1529061722.63	larva	38.0094	-14.0005	-174.0157	748.7138	49.4551	30692.6045	96856.5217	1038021.1684	2617.57	-0.43609	607.53	-0.87413	497.8929	-0.64285	1958.778	-0.82487	1915.3513	319280.8125	1331.1828	-0.92418	1727.507	-0.85353	9846240	-0.89175	172.555	95.981	95.2878	143.1087	141.2379	23326.7148	124.0527	-0.0329	136.1454	1555560
056	2018-06-15t1008	1529076121.86	larva	42.0091	-10.0007	-170.016	898.4237	51.7829	39041.2296	123123.0761	1392060.2848	4115.02	0.52231	765.111	-0.39955	580.034	-0.46579	2907.3396	0.1327	2837.0496	598911.9375	1878.5432	-0.1447	2530.2362	0.02736	15744500	-0.33048	260.689	99.4236	98.8352	146.9938	144.2833	30280.7168	126.9851	-0.020687	139.5622	2045940
056	2018-06-15t1408	1529090524.99	larva	46.01	-5.9999	-166.0151	986.6469	58.0801	46240.1327	145636.1041	1818624.6134	3949.79	-0.065318	914.835	0.060016	785.3045	0.53112	3165.8691	-0.011171	3119.8373	772472.0625	2163.2122	-0.042912	2886.6448	0.071459	22234200	0.20067	211.511	93.9658	92.9631	143.3517	141.022	34977.8086	123.0357	-0.025046	136.3644	2283740
056	2018-06-15t1808	1529104923.54	larva	50.0096	-2.0003	-162.0155	1023.959	62.4116	53040.3978	167118.3905	2281291.0838	5551.57	0.84527	1114.42	0.86978	843.6022	0.60197	4105.6748	0.74817	3982.9241	1141377.625	2832.098	0.91885	3753.8318	0.93372	30966300	0.97818	200.708	99.1863	98.6315	147.6492	145.7946	41046.4727	128.0257	0.00444	140.917	2756090
056	2018-06-15t2208	1529119325.38	adult	54.0101	2.0003	-158.015	1013.0778	64.698	53562.7184	168765.6456	2371975.6799	6782.58	1.4031	1342.55	1.8491	968.4849	1.079	5427.8472	1.9118	5319.6782	1525225	3714.2963	2.2853	4926.0434	2.2185	37684000	1.3599	229.116	93.6661	92.9729	143.1387	140.137	40221.9609	121.9996	-0.023255	135.254	2629110
056	2018-06-16t0208	1529133725.29	adult	58.0101	6.0002	-154.015	999.9813	72.3888	57740.7517	182046.2295	2808098.605	5657.05	0.19403	1350.87	1.3559	1087.2965	1.4626	4795.6021	0.67157	4706.8083	1448271.875	3478.0234	1.2231	4482.0821	1.0352	40777400	1.2091	356.497	94.3926	93.5894	145.6474	142.7101	43985.5078	123.0629	-0.037908	136.5048	2849330
056	2018-06-16t0608	1529148126.11	adult	62.0103	10.0005	-150.0148	1081.3502	73.7196	63803.3874	201017.214	3185552.5433	6894.04	0.76974	1417.18	1.2318	1144.9093	1.4335	5326.0312	0.89064	5219.3655	1778894.375	3578.2139	0.92057	4851.1878	1.1123	47234600	1.5163	340.689	95.2426	94.2277	149.4333	145.8683	49910.7109	126.5517	0.018737	140.8667	3174440
056	2018-06-16t1008	1529162524.58	adult	66.0099	14	-146.0152	1143.8192	71.2569	66577.9408	209725.8969	3228417.583	7025.14	0.59052	1501.5	1.2325	1248.4499	1.6449	5842.6245	1.109	5800.5688	2033233.375	3832.0158	0.97936	5436.7169	1.5393	52219100	1.6729	219.06	103.854	103.0482	159.0774	155.7983	55358.9453	134.5624	0.54853	149.0922	3611850
056	2018-06-16t1408	1529176924.42	adult	70.0099	18	-142.0152	1051.9243	72.1442	64282.5974	202670.0435	3268033.5021	8494.61	1.3216	1643.66	1.5543	1343.6482	1.803	7136.6802	2.2425	7098.4075	2397924.5	4295.3783	1.4267	6099.4331	2.045	55151300	1.5915	292.933	99.0583	97.9975	153.4471	150.2995	51558.2344	130.3033	0.0053326	144.681	3323800
056	2018-06-16t1808	1529191325.06	adult	74.01	22.0002	-138.0151	1109.4991	69.2425	59643.842	187841.2114	2770975.9922	7951.61	0.72289	1726.23	1.5592	1179.3014	0.71481	6649.666	1.3625	6520.7285	2081345.5	4891.3802	2.0943	6188.2346	1.7915	53922300	1.0828	727.397	106.602	105.5974	165.9366	161.6985	51938.1484	138.3619	0.59921	154.7696	3329930
056	2018-06-16t2208	1529205727.26	adult	78.0106	26.0008	-134.0144	1001.6279	78.1089	62985.1121	198588.0604	3355026.0909	6001.58	-0.71692	1425.87	-0.20979	1271.1395	0.92125	5201.1543	-0.49862	5155.1167	1711179.75	3556.9487	-0.50581	4751.3453	-0.34164	46842500	0.02404	333.436	90.9289	89.2961	171.3551	163.3378	56375.8203	121.9854	-1.335	145.9389	2987200
056	2018-06-17t0208	1529220126.07	adult	82.0103	30.0004	-130.0148	1046.7605	72.2157	59895.0772	188703.0985	2886867.7634	7845.69	0.30754	1569.87	0.23644	1254.4832	0.6728	5643.7939	-0.19877	5456.8684	1772151.375	3990.4689	0.0063532	5020.6256	-0.20599	49154300	0.071359	444.421	99.8174	97.0835	199.1607	194.1069	62536.4688	137.614	0.027605	172.1047	3125380
056	2018-06-17t0608	1529234527.31	adult	86.0107	34.0008	-126.0144	1073.1134	78.0757	61500.9028	193780.1495	2967163.4362	6018.79	-0.94851	1251.89	-1.2555	897.5051	-0.89637	4764.8506	-1.2676	4661.0913	1534281.875	3366.3723	-1.09	4338.622	-1.1661	40275900	-0.97067	390.42	110.649	108.3494	223.4102	199.5509	71938.0859	149.0855	0.94338	179.5894	3559800
056	2018-06-17t1008	1529248927.39	adult	90.0107	38.0008	-122.0144	1048.7533	75.0461	61503.012	193765.7497	3090123.9969	5861.96	-1.1287	1248.09	-1.3106	1070.9374	-0.24395	4792.8945	-1.3231	4752.0884	1543312	3072.7882	-1.5678	4321.988	-1.2694	40108600	-1.0528	249.889	113.508	112.0994	186.4069	180.8443	60023.0312	150.1029	0.70916	170.6445	3647710
056	2018-06-17t1408	1529263337.67	adult	94.0135	42.0037	-118.0116	1138.3266	77.6509	69189.6369	218052.0755	3612038.1679	6922.98	-0.55173	1375.16	-0.83295	1146.9894	0.025205	5355.8228	-0.81435	5156.573	1938807.875	3532.1643	-0.93449	4770.6287	-0.82442	49665400	-0.15237	338.06	101.653	97.6051	254.9038	250.6094	92275.1797	143.1864	-0.31577	206.3034	3671300
056	2018-06-17t1808	1529277728.93	adult	98.0111	46.0012	-114.014	966.0508	70.7632	56058.4618	176692.0872	2758688.5633	11376.6	2.0197	1813.25	0.78556	1317.867	0.66189	8407.2402	2.1018	8108.5078	2471728.5	4867.3276	0.84006	7361.5048	1.9116	53139000	0.17099	308.982	112.563	109.1924	217.6941	212.7234	64002.0703	156.0812	0.56337	192.7353	3298780
056	2018-06-17t2208	1529292130.39	adult	102.0115	50.0016	-110.0136	1035.1683	73.6989	59789.3253	188397.4294	2974826.621	9490.45	0.81745	1665.95	0.24566	1284.894	0.56714	7080.0254	0.72353	6743.0283	2216048	4389.5006	0.18564	6259.9186	0.6528	52067700	0.087496	367.899	107.34	103.8865	220.9496	213.3119	69157.2109	152.1167	-0.10913	194.2333	3354800
056	2018-06-18t0208	1529306532.83	adult	106.0122	54.0023	-106.0129	1112.7002	73.7273	65672.9929	206877.7748	3272658.0101	9096.75	0.51717	1452.16	-0.47792	1236.0035	0.44646	5996.3608	-0.32815	5577.7961	2062748.125	3626.5367	-0.76693	4984.118	-0.68502	49817800	-0.07817	417.132	111.637	108.1204	228.1004	218.5628	78466.5312	157.5238	0.023034	199.5127	3829830
056	2018-06-18t0608	1529320933.23	adult	110.0123	58.0024	-102.0128	1113.9589	71.5602	63326.2854	199436.128	3049360.6139	10344.9	1.1274	1527.08	-0.14521	1221.478	0.4769	7194.2612	0.69459	6758.1436	2388494.75	3969.6371	-0.29539	6106.5696	0.40779	50573900	0.061955	390.149	121.964	117.9313	256.4524	246.676	85142.1875	168.7381	0.51546	227.103	4039220
056	2018-06-18t1008	1529335334.29	adult	114.0126	62.0027	-98.0125	1021.0435	72.1713	58607.7289	184599.1625	2860503.514	10363.7	1.073	1657.41	0.40128	1322.3223	0.95344	7315.9307	0.75874	6911.8843	2245990.75	4395.8419	0.27895	6352.5702	0.62665	50776300	0.16776	483.838	118.115	113.2152	271.6173	261.0865	83386.5156	167.5171	0.12226	234.7667	3618560
056	2018-06-18t1408	1529349734.32	adult	118.0126	66.0027	-94.0125	1030.6807	73.1591	60406.4436	190288.6518	2997318.2648	9137.71	0.40521	1550.44	0.13159	1270.8151	0.88851	7183.4146	0.63118	6964.6892	2269959	4190.2814	0.097888	6301.68	0.57951	48927200	0.099279	379.535	116.426	110.9745	268.2726	262.6436	84774.1484	172.1251	0.11113	235.8327	3674060
056	2018-06-18t1808	1529364135.44	adult	122.0129	70.0031	-90.0122	1023.7591	72.7386	58275.0048	183581.2165	2836642.1192	8448.47	0.050978	1545.66	0.23757	754.489	-0.93877	6870.8452	0.38555	6714.5	2095607.75	4597.6679	0.66929	6359.354	0.65195	47096200	0.045808	465.326	117.952	112.3285	300.4458	286.5405	91635.9688	177.102	0.1044	249.3159	3594000
056	2018-06-18t2208	1529378536.57	adult	126.0132	74.0034	-86.0119	1053.5643	72.934	59348.997	186928.9825	2858904.7279	9727.02	0.69085	1516.42	0.26797	1316.6523	1.3642	7008.2378	0.52017	6765.2778	2179562	3666.4572	-0.35343	6214.9067	0.5582	47062100	0.16452	544.098	126.214	121.7678	271.2207	255.888	84349.6406	175.5856	-0.21828	232.4466	3917050
056	2018-06-19t0208	1529392938.92	adult	130.0139	78.004	-82.0112	1052.3464	72.4625	59276.0731	186656.8285	2857567.3967	10511	1.0855	1519.07	0.42351	1234.2687	1.2053	7497.2983	0.93733	7308.5425	2324162.5	3995.4624	0.1435	6676.7649	1.0183	47084900	0.29252	653.786	119.951	115.5169	280.9084	254.5442	87081.6172	168.551	-0.73272	224.4416	3718000
056	2018-06-19t0608	1529407335.6	adult	134.013	82.0031	-78.0121	1038.5383	75.6888	62134.4871	195801.7208	3155301.0611	6830.11	-0.66347	1412.77	0.17072	1209.7794	1.2741	5936.856	-0.20136	5871.2529	1929478.25	3556.6681	-0.28265	5504.8805	0.044009	45848800	0.30957	421.382	118.727	114.7578	272.3468	256.1946	88512.7031	168.4207	-0.90258	224.3771	3853050
056	2018-06-19t1008	1529421738.27	adult	138.0137	86.0038	-74.0114	1073.4969	70.215	62462.1732	196800.7099	3110808.8747	10270.2	1.0317	1456.7	0.47848	1171.6699	1.2594	6890.645	0.58677	6653.4028	2253241	3815.6711	0.13571	5986.1917	0.5396	47524900	0.58037	609.352	128.639	122.9563	324.0814	295.1825	105974.6094	181.3819	-0.58537	252.866	4196860
056	2018-06-19t1408	1529436141.96	adult	142.0147	90.0049	-70.0104	1059.7807	72.1112	60238.4705	189700.3369	2923146.2612	7732.24	-0.13697	1517.52	0.87152	1278.0574	1.8862	6290.2612	0.19792	6259.2932	1987722.625	3831.7497	0.25971	5510.5614	0.19424	47809600	0.72501	477.423	124.148	120.1083	272.5842	257.0429	86136.6094	173.9848	-1.0004	226.7186	3911290
056	2018-06-19t1808	1529450540.48	adult	146.0143	94.0044	-66.0108	1029.0825	74.5995	59285.6347	186740.9646	2926378.9162	8563.84	0.30693	1573.37	1.2533	1175.1461	1.5721	7229.1387	0.97144	7151.9634	2241033	4245.6419	0.88254	6631.3047	1.2402	48747700	0.92134	585.251	127.507	123.2672	296.1915	273.2514	91819.375	175.898	-1.0759	236.4808	3950540
056	2018-06-19t2208	1529464942.05	adult	150.0148	98.0049	-62.0103	1092.3544	71.8756	61624.8519	194060.6073	2989770.208	8047.39	0.11897	1522.95	1.1813	1209.381	1.8609	6803.4551	0.7245	6698.2939	2197516	4067.0823	0.75889	6100.5645	0.85181	49071100	1.0588	385.555	120.844	116.6442	272.3229	261.5851	87960.2891	171.2253	-1.343	232.5542	3893720
056	2018-06-20t0208	1529479340.19	adult	154.0142	102.0044	-58.0109	1086.0554	72.2427	63766.1046	200834.6903	3202738.9335	7600.72	-0.029406	1448.62	0.95167	1137.3565	1.5937	6299.1123	0.42115	6137.3083	2103903.5	3741.9619	0.4243	5710.4496	0.58334	48262300	1.0906	432.363	123.786	119.2377	285.7004	277.4319	95423.9297	172.6224	-1.4132	237.7001	4124070
056	2018-06-20t0608	1529493742.47	adult	158.0149	106.005	-54.0102	1168.9707	73.8592	69247.8872	218098.0634	3486997.7354	10345.8	1.315	1420.44	0.93597	1025.002	1.1389	7161.0796	1.1206	6997.1458	2592310.75	3985.5012	0.82142	6354.5415	1.2026	51384400	1.4601	482.754	121.85	116.8609	305.8854	296.5295	110730.5078	170.9666	-1.5573	251.3258	4407940
056	2018-06-20t1008	1529508146.06	adult	162.0159	110.006	-50.0092	1036.8558	72.8312	61997.9457	195389.0516	3110262.5625	9021.59	0.75355	1553.7	1.5953	1213.5953	2.1295	6978.1851	1.0474	6787.896	2260932	4191.3572	1.1559	6139.5092	1.0804	50308900	1.469	574.423	121.724	117.0575	280.4171	263.334	90855.1484	175.9989	-1.5086	234.2301	3941420
056	2018-06-20t1408	1529522544.11	adult	166.0153	114.0055	-46.0098	1096.5577	73.1222	62764.7628	197658.9171	3069944.2964	11433	1.9386	1550.3	1.6735	1087.2482	1.5705	8002.2065	1.8415	7752.1929	2632726	4418.0472	1.5255	6789.545	1.6926	50865500	1.618	501.994	128.439	123.1488	293.7452	278.8741	96642.1875	182.6143	-1.4313	248.9618	4214080
056	2018-06-20t1808	1529536942.74	adult	170.0149	118.0051	-42.0101	1073.3184	74.3834	65757.7625	207171.141	3391038.1963	10350.7	1.4855	1464.76	1.3684	1092.2147	1.6373	7722.2339	1.6895	7536.4685	2656448.5	3930.1929	0.97003	6620.4912	1.61	50274800	1.6719	463.444	123.021	117.9758	300.2798	288.1896	103296.2656	175.3195	-1.6632	241.9681	4222440
056	2018-06-20t2208	1529551342.52	adult	174.0149	122.005	-38.0102	1165.3375	74.9419	69791.4895	219787.6545	3571050.5156	8339.04	0.59387	1365.62	0.99281	1039.4452	1.4042	6592.3486	0.93111	6517.3691	2406207.25	3555.9497	0.55101	5954.9688	1.1112	49805700	1.7376	414.41	133.928	129.5925	285.2029	278.7638	104099.0781	188.5729	-1.4197	253.3835	4884490
056	2018-06-21t0208	1529565743.94	adult	178.0153	126.0054	-34.0098	1070.8749	78.7805	63105.235	198789.9297	3171443.0522	7583.17	0.287	1406.49	1.2512	928.4593	0.86951	6408.0684	0.84757	6317.2815	2114662.5	3923.4286	1.1077	5886.5365	1.1176	46397100	1.5372	477.39	126.354	121.5471	297.0761	272.0738	98035.1172	188.8754	-1.4684	240.01	4168160
056	2018-06-21t0608	1529580143.23	adult	182.0151	130.0052	-30.01	1048.6142	79.4112	62901.6393	198111.1014	3273729.6161	6498.24	-0.1851	1241.58	0.54866	726.5179	-0.1468	5567.481	0.29289	5521.7837	1831701.25	3558.3826	0.68682	5181.4895	0.576	40778500	1.1208	693.853	132.989	126.2248	280.0859	266.9668	92148.2578	200.4863	-1.2744	244.814	4367880
056	2018-06-21t1008	1529594543.84	adult	186.0153	134.0054	-26.0098	971.3663	72.8452	55528.655	174956.9997	2687453.7296	9896.11	1.4911	1235.58	0.57839	718.4645	-0.16695	6556.6489	1.0626	6309.6733	1907984.875	3417.2573	0.55799	5705.5035	1.0944	35885100	0.75197	581.619	144.452	136.1354	350.3961	331.4302	101965.2812	227.7273	-0.78218	294.1297	4195300
056	2018-06-21t1408	1529608962.26	adult	190.0204	138.0105	-22.0047	1032.6085	74.6663	57338.9171	180596.0641	2729083.8839	7323.47	0.29632	1099.9	-0.023072	622.0534	-0.65166	5409.7939	0.27441	5299.9985	1628348	3068.7093	0.12868	4707.0369	0.27814	33030000	0.55813	533.654	144.436	136.6343	327.5181	306.6275	98582.9375	221.4031	-0.95986	275.6028	4337410
056	2018-06-21t1808	1529623351.37	adult	194.0173	142.0075	-18.0078	925.95	71.7752	54474.4075	171820.5137	2676328.3153	6463.39	-0.084415	1083.72	-0.056873	648.6113	-0.49285	4838.7246	-0.10281	4710.0488	1379036.5	2932.4457	-0.013792	4157.6348	-0.15896	30840500	0.41788	590.254	155.803	146.7574	370.831	362.7588	105686.8281	237.6809	-0.69817	315.8883	4433860
056	2018-06-21t2208	1529637741.87	adult	198.0147	146.0048	-14.0104	900.3304	70.5074	50042.115	157707.0422	2380597.2426	5094.32	-0.7279	1101.77	0.080226	836.4613	0.53309	4328.6792	-0.44455	4213.5715	1134114	2823.0979	-0.12344	4002.6393	-0.25037	28835400	0.28702	399.756	156.634	149.0204	304.8028	298.6883	79858.3359	236.6268	-0.76826	279.8502	4099430
056	2018-06-22t0208	1529652141.14	adult	202.0145	150.0046	-10.0106	903.0731	68.9881	49632.4851	156396.8624	2357754.8218	4384.32	-1.0551	1072.98	-0.018996	898.1307	0.8979	3868.2554	-0.75812	3853.4988	1005746.375	2679.2726	-0.29019	3598.9279	-0.57479	27857700	0.25757	393.229	160.956	153.725	311.9365	306.2381	81103.4844	241.0962	-0.73376	289.257	4178900
056	2018-06-22t0608	1529666540.93	adult	206.0144	154.0046	-6.0107	867.3682	70.9895	48475.4494	152802.2889	2340799.6095	4427.64	-1.0079	1132.06	0.34095	953.8425	1.2379	3929.4993	-0.67713	3905.994	998092.8125	2789.7871	-0.073418	3717.497	-0.42013	28719300	0.43139	430.987	170.086	161.2543	329.0109	321.6646	83568.7578	255.8625	-0.51488	302.2341	4314900
056	2018-06-22t1008	1529680990.98	adult	210.0283	158.0185	-1.9967	785.8243	71.5858	45378.5221	143242.9714	2254846.5585	4898.99	-0.74063	1213.74	0.8405	1111.3397	2.1471	4090.3848	-0.51671	4035.1179	973511.5625	2923.8334	0.191	3823.2524	-0.27352	28794800	0.52874	473.906	180.55	172.7595	346.8083	335.1367	82540.3906	266.2193	-0.38132	314.4937	4283380
056	2018-06-22t1408	1529695367.58	dead	214.0218	162.012	1.9967	775.3222	69.9583	43265.8281	136507.9794	2105673.7514	5286.62	-0.51169	1280.78	1.2846	1101.394	2.1403	4524.4971	-0.13607	4451.3291	1027060.875	2939.3967	0.27704	4148.3735	0.08873	28989200	0.64968	474.527	189.942	180.7878	359.5779	352.3342	81624.1875	288.7213	-0.040691	332.7968	4299150
058	2018-06-13t1408	1528917714.3	larva	0	-54.0103	-186.0157	190.2525	28.3028	3095.2763	9819.3605	48591.3807	0	2328.6106	0	0.0022832	0	-0.21203					0	0.78079	0	1.1589	0	2.2779	0	0	0				0	-0.15419	0	0
058	2018-06-13t1808	1528932114.21	larva	4	-50.0103	-182.0158	190.2557	29.8565	3342.8871	10617.8841	55775.2261	0	0.91105	0	-0.41079	0	-0.51898					0	0.018173	0	0.21651	0	1.1515	0	0	0				0	-0.15933	0	0
058	2018-06-13t2208	1528946512.68	larva	7.9996	-46.0108	-178.0162	160.1188	21.1629	2510.4033	7947.1902	35520.3706	818.112	1.804	521.268	1.9481	523.1326	1.7903	795.3438	4.4465	791.6223	11134.8135	721.2407	1.9397	783.864	1.8338	727690	0.62043	124.3	82.1341	81.619	117.9298	117.2607	1651.0171	104.1162	-0.05962	115.0421	114659
058	2018-06-14t0208	1528960913.29	larva	11.9997	-42.0106	-174.016	209.7265	42.4484	4118.0378	13408.1475	82440.2952	0	-1.0976	0	-1.2769	0	-1.1578					0	-1.2841	0	-1.2216	0	-0.29073	0	0	0				0	-0.17181	0	0
058	2018-06-14t0608	1528975313.4	larva	15.9998	-38.0106	-170.016	311.5859	36.845	7901.6776	25078.9537	172367.267	1002.58	0.20424	415.493	0.57256	385.5464	0.52625	894.6506	0.78214	889.1286	38469.9766	760.0513	0.62572	850.5973	0.42241	1771660	-0.2793	162.745	72.9624	72.9902	117.0606	113.2983	5033.605	97.3073	-0.068078	110.1657	311112
058	2018-06-14t1008	1528989759.35	larva	20.0125	-33.9978	-166.0032	265.027	33.6191	6653.7362	21060.4818	148285.4615	1011.56	-0.37839	429.558	0.22266	427.4783	0.44842	904.8813	-0.11992	904.4377	32575.7285	693.7893	-0.21411	849.685	-0.236	1537820	-0.84782	599.712	90.8498	89.1163	192.4792	166.9495	6929.2495	127.9698	-0.031509	153.6439	325242
058	2018-06-14t1217	1528997470.89	larva	22.1546	-31.8557	-163.8611	326.8658	42.311	10583.8766	33581.0991	291732.5238	1053.35	-0.58408	532.537	0.57471	487.9342	0.61209	1006.4493	-0.28445	1000.1807	57367.6094	906.0057	0.11492	980.1315	-0.24826	3001910	-0.69675	146.219	93.6293	93.4991	133.4976	131.9058	7609.3638	118.4329	-0.043162	128.2799	527789
058	2018-06-14t1422	1529004960.81	larva	24.2351	-29.7752	-161.7806	513.4862	48.7799	19774.3342	62528.3229	640543.3333	1554.82	-0.13682	497.217	0.14279	402.3428	-0.016149	1375.3085	0.16089	1365.0508	144407.3906	1051.4029	0.23804	1295.2552	0.16831	5198400	-0.36651	239.944	86.768	86.2945	129.4001	125.9226	13587.0127	111.1559	-0.052997	122.6813	907159
058	2018-06-14t1808	1529018517.02	larva	28.0008	-26.0096	-158.015	514.8921	41.1885	18263.2217	57797.4699	534604.8523	1265.51	-0.93272	481.098	-0.38263	439.6432	-0.11586	1124.4252	-0.97427	1121.698	109069.2422	876.7602	-0.79942	1058.751	-0.88983	4664250	-0.92397	158.488	89.0171	88.6094	132.5095	130.4095	12853.417	114.2479	-0.04979	125.9046	863020
058	2018-06-14t2208	1529032946.2	larva	32.0089	-22.0015	-154.0069	395.2566	105.087	21343.957	70610.7701	1122521.0794	1778.86	-0.71602	515.165	-0.66353	424.1676	-0.54643	1463.797	-0.89097	1432.0236	163945.2656	1036.2451	-0.88813	1360.8946	-0.7773	5767790	-1.0813	273.191	98.508	97.9118	142.0527	139.5813	15909.9014	124.1308	-0.035135	134.4212	1102900
058	2018-06-15t0208	1529047349.77	larva	36.0099	-18.0005	-150.0059	630.8311	41.9968	22093.7988	69733.9587	640443.3282	2380.22	-0.45732	792.356	0.53163	731.9699	0.92367	2058.4917	-0.39924	2043.3843	242902.0312	1628.4756	0.14041	1902.4912	-0.23226	9281660	-0.73609	184.712	94.9441	94.4394	138.8188	136.6784	16380.6143	120.4512	-0.041631	132.6133	1112170
058	2018-06-15t0608	1529061749.54	larva	40.0098	-14.0005	-146.006	760.634	44.6606	31038.3464	97969.0642	1032618.0493	2556.64	-0.70495	794.282	0.04568	615.2562	-0.085685	2301.7085	-0.53213	2282.108	377480.1875	1803.757	-0.030741	2182.9641	-0.29993	13013500	-0.55033	186.556	92.7839	92.3359	139.5679	137.4361	22889.1289	118.8768	-0.042807	131.3975	1520170
058	2018-06-15t1008	1529076148.61	larva	44.0095	-10.0008	-142.0062	861.8114	49.2689	34273.25	107938.7391	1166065.3308	2330.39	-1.2763	641.676	-1.4671	567.2913	-0.7093	1940.7433	-1.5293	1912.3547	353215.2812	1332.8597	-1.7247	1793.8705	-1.5042	11633600	-1.3212	232.5	96.6972	96.2232	141.6414	139.2638	25778.7363	122.2148	-0.030451	134.2523	1753120
058	2018-06-15t1408	1529090551.78	larva	48.0104	-5.9999	-138.0053	624.7086	69.1895	30724.5677	97405.5369	1264267.3982	2239.94	-1.6674	693.463	-1.6584	593.3458	-0.86068	2029.8268	-1.7935	2024.6111	328831.9375	1562.9688	-1.6851	1944.0579	-1.7181	11184200	-1.8455	437.676	84.5067	83.6934	134.0428	128.7317	21714.9375	110.4565	-0.069901	123.4543	1362920
058	2018-06-15t1808	1529104950.37	larva	52.01	-2.0003	-134.0057	1036.8654	58.2264	48465.8345	152643.9296	1886134.1699	2943.27	-1.3993	902.214	-0.78469	758.8483	-0.097985	2605.1912	-1.4315	2577.7366	664323.75	1989.426	-1.2136	2443.5269	-1.3717	22983900	-0.50302	254.112	97.0233	96.3917	143.9955	140.9868	36718.8516	124.3818	-0.0080717	136.871	2471670
058	2018-06-15t2208	1529119352.51	adult	56.0106	2.0003	-130.0051	1047.6481	63.2146	53210.3689	167571.477	2277536.2547	5070.42	-0.079538	1104.95	0.044002	779.7322	-0.26535	4028.197	-0.07391	3914.0474	1123867	2887.4951	0.23649	3630.3564	-0.0053031	30808200	0.11093	171.354	93.1228	92.2963	140.7905	138.8087	39280.5391	121.5929	-0.036263	134.6416	2596450
058	2018-06-16t0208	1529133752.12	adult	60.0105	6.0002	-126.0052	1035.6283	63.562	53373.2633	168096.3989	2325819.2214	4748.78	-0.62046	1161.58	-0.083023	948.4532	0.45635	4042.8071	-0.45604	3952.0092	1131986	2904.91	-0.21233	3713.9305	-0.32434	32494200	-0.14885	252.6	94.6726	93.9534	143.4012	141.178	40152.3242	122.7383	-0.12424	135.6723	2648370
058	2018-06-16t0608	1529148152.84	adult	64.0107	10.0004	-122.005	1115.4164	65.0901	58470.2276	184085.9175	2593145.9377	6972.63	0.69718	1297.51	0.29028	891.7556	-0.1546	5277.0522	0.63306	5084.1494	1620055	3716.3347	0.98085	4695.8774	0.70244	39731100	0.35257	266.737	90.0825	89.2827	140.6782	137.0912	43188.2148	119.0192	-0.67917	132.2373	2758420
058	2018-06-16t1008	1529162551.45	adult	68.0103	14	-118.0054	1122.2851	71.5328	63402.1538	199683.6005	3040867.4028	6884.79	0.36451	1321.54	0.018296	993.4099	0.14466	5449.1401	0.4695	5359.261	1809114.5	3539.0708	0.21589	4748.3707	0.38954	43798400	0.44502	397.217	89.5633	88.9209	140.7449	137.2358	46727.3047	119.1446	-0.91701	132.3197	2968310
058	2018-06-16t1408	1529176951.15	adult	72.0102	17.9999	-114.0055	1174.5706	71.5173	65070.0993	204866.0626	3065990.3633	7848.03	0.76645	1371.74	-0.064903	863.6758	-0.7147	6239.9253	1.0502	6050.6157	2127814.5	4007.5893	0.7078	5425.7936	0.95518	46710500	0.42791	361.457	94.7774	94.0574	145.9226	142.5047	49759.5977	123.6963	-0.74558	137.5593	3227360
058	2018-06-16t1808	1529191352.07	adult	76.0105	22.0002	-110.0053	1190.7684	69.2211	65426.631	205909.0391	3062280.7087	7998.49	0.65157	1450.87	0.034449	999.1282	-0.22816	6594.6333	1.1615	6509.3633	2261959.25	4076.5206	0.50337	5622.4089	0.89842	49663100	0.45794	212.654	97.4888	96.738	146.4173	144.1951	50221.1328	125.8556	-0.79251	138.9697	3337040
058	2018-06-16t2208	1529205754.28	adult	80.0111	26.0008	-106.0046	1209.8742	71.0772	67716.1783	213165.1453	3224126.3577	7175.17	-0.044545	1492.83	-0.0085234	1106.2786	0.10587	5790.4429	0.04857	5677.3032	2055607.25	4050.063	0.20272	5256.2543	0.18302	52886600	0.56211	222.806	108.68	107.3087	175.6979	172.0811	62372.7656	140.6786	0.48973	162.1143	3850200
058	2018-06-17t0208	1529220152.94	adult	84.0107	30.0004	-102.005	1192.482	71.0012	69990.6189	220479.0281	3436446.0264	7224.13	-0.14527	1499.01	-0.15721	1138.4877	0.12443	6104.9868	0.21674	5987.4453	2234425.25	3933.372	-0.16484	5506.7001	0.29667	54830800	0.57848	415.279	103.253	101.3719	195.4754	190.8081	71543.9844	136.0792	-0.28182	173.6533	3776800
058	2018-06-17t0608	1529234554.23	adult	88.0111	34.0008	-98.0047	1171.572	72.9416	66772.693	210341.012	3230511.2081	7990.44	0.22294	1691.54	0.51024	1320.7125	0.76735	6373.5171	0.36256	6265.2207	2230731	4541.8889	0.61637	5737.9413	0.41647	59089000	0.87552	205.402	110.574	109.6785	163.7295	161.2601	57305.3281	140.7581	-0.094095	155.6881	3862570
058	2018-06-17t1008	1529248954.23	adult	92.0111	38.0008	-94.0047	1173.7692	90.1759	68202.4474	216533.4124	3364330.1184	7686.35	-0.052523	1697.25	0.42862	1164.8146	0.10283	6403.269	0.28258	6326.6509	2285967	4558.2158	0.52574	5815.9549	0.38458	60510200	0.9278	208.358	104.083	103.2813	160.7669	157.5141	57393.7891	135.5029	-0.93097	151.0841	3710760
058	2018-06-17t1408	1529263364.7	adult	96.014	42.0037	-90.0017	1161.0561	74.5742	64921.875	204633.1029	3251336.6264	8646.97	0.44713	1787.03	0.70732	1363.4041	0.83178	6195.2368	-0.012169	6032.9736	2106380.5	4396.0957	0.23228	5560.641	0.012559	60692800	0.90158	242.32	116.828	115.2929	182.0502	178.9145	61897.0742	153.3233	0.48804	172.0342	3967830
058	2018-06-17t1808	1529277755.83	adult	100.0115	46.0012	-86.0042	1127.1325	72.0646	63849.8795	201109.8244	3078805.5975	7051.15	-0.56073	1734.86	0.49082	1546.1494	1.5096	5601.27	-0.64554	5461.8857	1870824.25	4198.087	-0.059469	5095.4826	-0.53995	57904500	0.63026	269.605	107.149	106.2807	163.8031	160.3819	54710.2422	138.5928	-1.1293	154.4073	3576300
058	2018-06-17t2208	1529292157.55	adult	104.012	50.0017	-82.0037	1119.6804	70.6702	61450.9131	193474.513	2924922.5719	6977.17	-0.64519	1859.65	0.95157	1578.6914	1.6639	5871.0664	-0.42746	5771.8296	1890483.375	4572.0417	0.41884	5429.1266	-0.226	59811900	0.83808	415.074	103.599	102.2497	175.4694	172.1667	56501.1562	142.3159	-1.0308	163.3448	3332060
058	2018-06-18t0208	1529306559.73	adult	108.0126	54.0023	-78.0031	1121.206	73.0063	64787.8692	204045.6027	3175326.4614	6556.44	-0.9046	1756.79	0.63	1451.197	1.27	5474.4224	-0.80291	5323.7349	1855829.25	4281.3823	0.070463	5025.2857	-0.64545	59472500	0.85779	239.396	117.222	115.5854	193.534	191.0803	65608.0156	158.5157	-0.04977	180.7142	3968320
058	2018-06-18t0608	1529320960.18	adult	112.0127	58.0024	-74.003	996.2224	74.6198	60936.3546	192088.8411	3125514.2705	7487.26	-0.42168	1821.1	0.93049	1474.2651	1.4543	6451.0537	0.036672	6390.105	2057886.125	4616.9393	0.52266	5893.4488	0.19416	57969300	0.79027	291.122	104.214	100.7087	202.8983	198.1695	64724.5508	150.5496	-0.84044	183.8321	3317340
058	2018-06-18t1008	1529335361.53	adult	116.0131	62.0028	-70.0026	637.774	85.8369	38478.6938	123175.619	1971240.4666	5528.88	-1.4448	1531.85	0.010582	1231.7039	0.67874	5050.9253	-1.1331	5038.5598	1020286.875	3743.5551	-0.47829	4792.7771	-0.83467	30800900	-1.6237	440.381	115.347	112.4619	226.0714	211.9695	45666.4219	159.3398	-0.50361	194.5991	2319290
058	2018-06-18t1408	1529349761.24	adult	120.013	66.0027	-66.0027	1106.8693	72.6613	65960.1096	207743.7839	3349323.8361	4783.79	-1.7985	1218	-0.99068	1082.2671	0.24567	3942.5308	-1.9908	3869.7737	1360173.125	2902.5264	-1.4089	3604.207	-1.8859	41972300	-0.48091	391.369	114.976	111.8007	262.924	250.5446	90708.7656	157.5877	-0.80649	210.0219	3962070
058	2018-06-18t1808	1529364162.64	adult	124.0134	70.0031	-62.0023	1181.9228	73.5826	67454.1466	212379.6734	3292758.957	7654.01	-0.33898	1316.15	-0.52324	985.7609	0.0066117	5654.2778	-0.56671	5454.873	1995960	3670.5584	-0.39652	5139.8558	-0.43263	46403500	0.043221	358.011	124.177	120.5695	237.3664	229.8594	83790.3516	172.3207	-0.25955	209.9552	4378110
058	2018-06-18t2208	1529378563.82	adult	128.0138	74.0034	-58.002	1111.2132	73.7011	65885.5554	207556.9102	3315941.2236	9698.7	0.6825	1404.15	-0.073176	912.7096	-0.15062	6614.2188	0.23109	6427.3013	2281905.5	3992.8855	0.088527	5868.223	0.27305	48347600	0.34275	352.734	118.112	115.2174	230.9064	221.3631	79662.7031	167.136	-0.70569	205.7267	4066830
058	2018-06-19t0208	1529392966.33	adult	132.0145	78.0041	-54.0013	1149.6345	72.1693	66313.1106	208771.7932	3302725.9741	8339.16	0.0453	1390.69	0.015686	988.4588	0.28538	6662.4019	0.31722	6551.8213	2311853.5	3858.1425	0.030548	5975.7691	0.42656	48220800	0.45725	393.576	126.007	122.4677	248.2663	240.4213	86148.3906	176.4141	-0.49603	220.0023	4369170
058	2018-06-19t0608	1529407362.65	adult	136.0134	82.0031	-50.0023	1065.7405	75.1818	64165.439	202193.4151	3306949.0295	6946.46	-0.58633	1156.79	-0.75078	674.395	-0.90861	5339.6968	-0.63147	5228.542	1788798.375	3178.064	-0.69374	4767.105	-0.56846	38753800	-0.25437	353.526	135.737	132.3324	255.3148	247.0674	85530.4688	189.5081	-0.18328	227.0051	4547330
058	2018-06-19t1008	1529421765.46	adult	140.0142	86.0039	-46.0015	1033.2139	71.15	59126.0793	186279.0687	2874212.243	7741.5	-0.16227	1154.96	-0.64574	514.9919	-1.5268	5654.0791	-0.32153	5480.9863	1752764.5	3353.8849	-0.37949	4846.1131	-0.42481	35714900	-0.39175	401.336	138.778	129.1346	273.3124	268.5089	84726.8594	216.6176	0.56519	256.0892	4291440
058	2018-06-19t1408	1529436169.27	adult	144.0153	90.005	-42.0005	922.1561	69.4863	52445.8838	165349.3203	2528256.2269	7326.14	-0.30453	1077.15	-0.86495	555.5992	-1.2994	4846.5811	-0.8507	4612.083	1332809.75	2907.2877	-0.84524	4061.906	-1.0291	29533300	-0.80448	347.476	143.67	133.0468	277.1878	271.8063	76226.6562	227.2738	0.65973	260.5743	3939150
058	2018-06-19t1808	1529450567.71	adult	148.0148	94.0045	-38.0009	923.349	74.2076	52902.8842	166763.2118	2639603.4567	7445.87	-0.19042	1000.65	-1.0962	512.442	-1.4565	4831.3013	-0.78316	4643.5283	1338270.5	2642.9784	-1.0939	3988.7624	-1.0128	27661000	-0.84475	332.69	145.857	134.0588	284.916	281.4818	78921.7344	233.5602	0.60687	269.6555	4031940
058	2018-06-19t2208	1529464969.36	adult	152.0153	98.005	-34.0005	621.4843	77.3352	39380.8408	125286.7599	2095797.0177	7132.29	-0.27994	1000.33	-1.0106	562.4095	-1.1787	5526.0381	-0.18826	5487.7351	1138363.875	2562.0269	-1.1125	4700.4898	-0.31961	20553700	-1.3341	373.511	154.778	138.5044	320.0482	315.2608	65929.9375	260.4694	1.1532	301.6241	3180220
058	2018-06-20t0208	1529479367.35	adult	156.0147	102.0044	-30.001	1006.6796	72.3658	55458.4039	174749.0998	2646273.4984	6030.03	-0.7342	867.826	-1.5049	515.2076	-1.3724	3829.0559	-1.3603	3617.7441	1114255.25	2240.3147	-1.4428	3257.618	-1.477	25186900	-0.8288	439.839	156.495	143.6858	331.3785	325.447	96431.1562	256.3961	0.80098	307.7291	4541960
058	2018-06-20t0608	1529493769.76	adult	160.0154	106.0051	-26.0003	578.5673	126.6316	38849.1035	128163.9342	2314286.355	5480.08	-0.92878	926.747	-1.1794	494.2633	-1.4474	4396.0317	-0.86335	4334.0574	896790.4375	2496.0919	-1.0418	3903.5806	-0.84713	18831500	-1.272	399.007	161.478	145.7626	338.7484	333.9707	69104.6641	272.2942	1.0021	318.8253	3281230
058	2018-06-20t1008	1529508173.39	adult	164.0164	110.0061	-21.9993	353.4371	160.5216	32947.7243	115059.6029	2876279.6762	7735.65	0.18353	973.233	-0.91114	694.5989	-0.42307	5037.0469	-0.32488	4896.9106	866372.0625	2301.2215	-1.2217	4201.9323	-0.5221	16717200	-1.3644	509.813	167.836	152.14	360.5865	345.4796	62020.8711	276.7256	0.91019	324.5786	2882920
058	2018-06-20t1408	1529522571.42	adult	168.0159	114.0056	-17.9999	386.3046	151.9952	32195.6273	110794.0693	2539526.878	6148.96	-0.50175	977.081	-0.83703	755.11	-0.085864	4483.4795	-0.66106	4361.2104	757708	2585.6763	-0.79569	3938.4847	-0.6781	16420800	-1.3139	462.479	174.234	157.7565	385.1393	380.5698	65088.5312	301.3134	1.3049	360.6148	2928180
058	2018-06-20t1808	1529536970.18	adult	172.0155	118.0052	-14.0002	374.8049	149.6198	31684.4216	107791.469	2561932.967	7371.12	0.11665	957.417	-0.88164	611.8978	-0.78914	5238.0098	-0.059406	5097.2256	869509.625	2397.6996	-0.99084	4335.3841	-0.28765	15800200	-1.3126	548.717	175.237	152.7774	405.8042	397.0024	67363.4922	309.7092	1.3178	373.7284	2891940
058	2018-06-20t2208	1529551369.76	adult	176.0154	122.0051	-10.0003	382.4931	147.1586	31461.4121	108065.132	2422952.5088	5934.74	-0.51106	944.375	-0.89799	708.3599	-0.27341	4634.3955	-0.44384	4477.8647	764675.25	2428.3263	-0.90458	4016.6358	-0.50224	15508500	-1.2834	536.908	181.291	161.1198	404.9211	398.8201	66811.9766	317.1504	1.3155	379.6317	2977160
058	2018-06-21t0208	1529565771.21	adult	180.0158	126.0055	-5.9999	375.9175	147.8229	30991.7196	106451.0075	2400571.7066	6459.36	-0.22363	928.229	-0.93818	692.4055	-0.33391	4782.5874	-0.29468	4669.1736	774779.1875	2362.5054	-0.9557	4046.976	-0.4278	14982500	-1.2914	510.064	186.516	168.6417	414.5922	409.8706	67163.9375	328.8931	1.4198	388.886	3010550
058	2018-06-21t0608	1529580170.72	adult	184.0157	130.0054	-2.0001	352.6841	156.5645	31218.182	108570.8976	2634857.1937	6344.76	-0.23863	915.376	-0.96638	651.6481	-0.52443	4523.8398	-0.43972	4412.2695	737385.875	2341.8887	-0.94954	3880.6628	-0.52412	14857500	-1.2679	509.091	186.744	165.3296	410.4012	403.8411	66895.3906	324.504	1.2044	386.8195	3031050
058	2018-06-21t1008	1529594571.25	dead	188.0158	134.0055	2.0001	358.1812	148.1565	29395.4776	102168.0476	2278020.4186	7549.63	0.38422	961.803	-0.71101	726.1	-0.11617	5076.375	0.0061851	4838.8101	781761.75	2342.5819	-0.91355	4103.8398	-0.2804	14751200	-1.2436	523.343	199.387	181.3923	458.6918	456.5018	70638.5312	358.4097	1.757	433.5078	3057990
059	2018-06-13t1408	1528917726.93	egg	-2	-58.0108	-186.0161	193.2625	25.7013	3648.5866	11548.8605	61267.9173	0	2672.4712	0	0.20453	0	-0.061063					0	1.197	0	1.717	0	3.0663	0	0	0				0	-0.15181	0	0
059	2018-06-13t1808	1528932126.94	larva	2	-54.0108	-182.0161	153.8701	27.4553	2819.1248	8971.4781	48667.1922	0	6.3952	0	-0.20275	0	-0.36461					0	0.38865	0	0.66284	0	1.6597	0	0	0				0	-0.15669	0	0
059	2018-06-13t2208	1528946525.35	larva	5.9996	-50.0112	-178.0165	165.0066	26.9178	2944.4659	9349.2405	49688.2705	0	0.057947	0	-0.62203	0	-0.67529					0	-0.33265	0	-0.18901	0	0.71979	0	0	0				0	-0.16213	0	0
059	2018-06-14t0208	1528960926.06	larva	9.9998	-46.011	-174.0163	162.2122	26.9583	2891.3838	9184.7948	48811.2814	0	-0.80544	0	-1.055	0	-0.99455					0	-0.98245	0	-0.90348	0	0.010079	0	0	0				0	-0.16833	0	0
059	2018-06-14t0608	1528975326.2	larva	13.9998	-42.011	-170.0163	137.7671	26.5031	2492.3459	7943.2668	41738.0588	727.505	0.046584	484.368	1.1589	491.5486	1.2217	712.4653	0.79831	711.7977	9974.5137	642.4319	0.57125	698.2767	0.37058	668912	-0.35155	135.698	88.6466	88.6962	126.1746	125.5172	1766.4445	112.9152	-0.050278	121.0932	122421
059	2018-06-14t1008	1528989772.72	larva	18.0127	-37.9981	-166.0033	320.6467	37.1107	9030.9873	28565.3892	223502.268	1307.19	0.38406	570.995	1.23	531.219	1.1473	1202.8062	1.1047	1193.7666	58937.5	1034.1449	1.1705	1160.4012	0.86344	2761330	-0.25256	278.47	90.7012	90.1993	136.4726	129.1506	6687.1562	114.6306	-0.048052	125.9708	438631
059	2018-06-14t1217	1528997483.7	larva	20.1547	-35.8561	-163.8614	492.0979	44.3265	15265.2846	48298.1855	412403.7344	1282.96	0.017298	509.824	0.6611	434.6815	0.47626	1176.6134	0.52334	1166.7766	96482.2969	996.7178	0.70195	1129.694	0.42296	4158120	-0.13551	142.517	85.3156	84.827	127.2804	126.7532	10436.9932	109.455	-0.054415	121.3969	695834
059	2018-06-14t1422	1529004973.57	larva	22.2352	-33.7756	-161.7809	438.6976	65.9343	19881.7782	64075.5363	777111.4055	1241.78	-0.32292	391.29	-0.24041	258.0259	-0.64008	1106.1075	-0.068912	1097.9694	116141.2969	844.3031	-0.083506	1037.6854	-0.1249	4103060	-0.41214	199.783	77.4055	76.7797	117.3666	115.2188	12323.4922	100.1079	-0.066857	111.1209	811674
059	2018-06-14t1808	1529018529.83	larva	26.0008	-30.01	-158.0153	521.6546	44.0018	19347.4324	61091.2838	606621.3796	1323.77	-0.65112	531.848	0.1442	451.2174	0.11155	1161.6746	-0.59685	1147.5339	119652.4844	979.19	-0.22996	1109.991	-0.50645	5451980	-0.50972	152.427	88.711	88.391	130.2666	128.8933	13417.4619	113.0366	-0.050892	124.4239	909377
059	2018-06-14t2208	1529032959.6	larva	30.0091	-26.0017	-154.007	578.9433	41.9165	19929.4398	62900.2706	573375.9857	2202	-0.0085294	690.561	0.61832	580.3522	0.51361	1909.9266	0.23662	1912.9722	202452.2188	1491.2596	0.64004	1769.06	0.34474	7315110	-0.51464	150.192	88.1814	87.6438	131.6473	129.4629	13954.6094	114.1148	-0.050823	125.8921	934106
059	2018-06-15t0208	1529047363.1	larva	34.01	-22.0007	-150.006	545.4519	41.2712	16190.4553	51052.8449	412894.5995	2088.62	-0.56787	728.91	0.38119	669.0656	0.70472	1769.6173	-0.61976	1729.0243	153956.7031	1409.9167	-0.15315	1682.8979	-0.3913	6312360	-1.1613	162.699	100.038	99.3418	142.4844	140.8963	12396.1445	125.0862	-0.033323	136.6774	866330
059	2018-06-15t0608	1529061762.91	larva	38.01	-18.0008	-146.0061	701.0962	43.2959	25284.3423	79693.6005	756872.6197	3551.98	0.4969	804.256	0.36034	620.6445	0.10412	2722.1611	0.40892	2645.3195	364769.5938	1854.9696	0.40756	2414.795	0.42934	10765000	-0.70837	228.909	92.7949	92.3323	137.6987	134.8248	18451.6289	119.1503	-0.043324	130.5369	1242060
059	2018-06-15t1008	1529076162.01	larva	42.0097	-14.001	-142.0063	780.8152	50.2517	33657.9743	106236.3066	1185585.3577	2755.19	-0.71697	748.57	-0.50634	552.3905	-0.63976	2282.2507	-0.80611	2242.5479	406240.625	1631.2127	-0.7442	2115.9799	-0.69668	13271400	-0.77818	184.701	95.9422	95.301	140.6959	139.1128	25043.873	122.3466	-0.032588	134.0461	1700960
059	2018-06-15t1408	1529090565.2	larva	46.0106	-10.0002	-138.0054	759.4547	46.9942	29621.4418	93324.9237	964671.8887	2739.43	-1.0919	786.523	-0.78387	682.9876	-0.12692	2356.7007	-1.1446	2335.8604	370002	1666.003	-1.1981	2195.3101	-1.0731	12320100	-1.4404	173.029	97.0531	96.4654	142.2496	140.2865	22333.1953	124.0041	-0.021871	135.8547	1520240
059	2018-06-15t1808	1529104963.91	larva	50.0103	-6.0005	-134.0058	856.2846	55.0349	39332.1895	124040.7786	1485617.8736	4319.79	-0.14325	890.628	-0.6103	711.2444	-0.25228	3493.9617	-0.055023	3423.7095	723250.0625	2054.1725	-0.82328	3090.6366	-0.11871	18429800	-0.94225	225.829	85.0916	84.179	137.0733	134.281	28374.1797	114.7324	-0.056836	129.1337	1760800
059	2018-06-15t2208	1529119366.03	larva	54.0109	-1.9999	-130.0052	1005.8458	61.8251	51193.7322	161298.5017	2179939.9799	3525.18	-1.0963	953.46	-0.69405	766.7766	-0.19861	3069.0454	-1.0518	2994.6731	825573.1875	2382.1708	-0.59894	2869.4134	-0.93569	25588000	-0.3735	213.327	90.4382	89.8436	134.3379	131.8457	36136.8906	116.1556	-0.069087	128.0715	2427090
059	2018-06-16t0208	1529133765.51	adult	58.0107	1.9999	-126.0053	1041.6253	65.3169	55676.9161	175462.028	2469361.1089	5422.28	0.020902	1147.55	0.069103	878.2784	0.19115	4207.4287	-0.050448	4173.5894	1228569.25	2972.3096	0.16568	3872.003	0.12786	33447700	0.21916	219.152	95.5101	94.6618	144.8425	142.3283	42294	124.2056	-0.01432	137.679	2783830
059	2018-06-16t0608	1529148166.24	adult	62.0109	6.0001	-122.0051	1085.2523	66.0913	56138.7758	176858.6645	2483223.6313	5410.26	-0.28541	1351.89	0.83789	1001.1149	0.60532	4729.479	0.17547	4677.7256	1395196.25	3448.8409	0.65983	4386.1708	0.44089	39786000	0.56221	259.194	93.8153	92.985	144.0121	140.885	42483.5625	121.9385	-0.34819	135.856	2760980
059	2018-06-16t1008	1529162564.84	adult	66.0105	9.9997	-118.0055	978.5676	80.3942	56015.9066	176589.0795	2733086.8757	8066.8	1.3101	1553.2	1.525	1206.4043	1.4184	5843.1348	1.1095	5696.729	1712038.5	3941.414	1.1904	5008.5056	0.93928	45488400	0.84925	242.965	88.938	87.9662	140.5328	137.8911	41176.1016	118.1737	-0.87415	131.9992	2604730
059	2018-06-16t1408	1529176964.62	adult	70.0105	13.9997	-114.0056	1152.5049	71.6642	65850.4788	207436.5924	3128922.8979	9391.33	1.9229	1477.54	0.66904	865.2639	-0.62101	7188.2217	2.3017	7024.1973	2479936.5	4294.7276	1.4254	5766.2846	1.5934	50849400	1.0871	223.103	102.302	101.7114	151.0428	148.9991	52109.7656	130.6143	0.034785	143.874	3520720
059	2018-06-16t1808	1529191365.52	adult	74.0107	17.9999	-110.0053	1094.572	69.1557	60539.8827	190668.2361	2840693.8032	10032.9	2.0819	1673.71	1.296	1115.6096	0.4111	7940.8125	2.8153	7650.4897	2517237.5	4765.7623	1.8729	6693.9038	2.4538	53039900	0.98348	200.935	99.253	98.3071	151.8856	149.7056	48147.7344	128.9493	-0.34834	144.3552	3145330
059	2018-06-16t2208	1529205767.75	adult	78.0113	22.0006	-106.0047	1090.0913	73.2624	64905.1719	204431.1183	3275580.4136	8902.45	1.1373	1667.3	0.92627	1171.86	0.47519	7201.5366	1.7047	6962.1335	2448522.5	4613.0742	1.2655	6208.6945	1.5033	56556400	1.0766	286.581	93.6204	92.902	141.6085	138.5843	48146.8906	120.715	-1.4677	133.5407	3175700
059	2018-06-17t0208	1529220166.31	adult	82.0109	26.0001	-102.0051	1049.7768	68.8507	60371.9381	190235.9115	2920099.4964	8205.81	0.53398	1950.63	1.922	1492.9131	1.6864	6990.4658	1.2526	6867.5933	2208987.25	5136.8521	1.834	6299.7428	1.3595	61546100	1.3682	309.752	101.096	100.1523	155.7605	152.2964	49220.3242	131.2169	-0.65132	145.7176	3189780
059	2018-06-17t0608	1529234567.81	adult	86.0114	30.0006	-98.0047	1148.01	71.012	61056.3438	192201.491	2826430.3013	7107.57	-0.27286	1948.28	1.6559	1496.5856	1.5298	6330.5601	0.38307	6257.427	2025779.25	4924.4803	1.2712	6007.4641	0.80909	62319600	1.2666	387.884	103.898	103.0108	161.8238	157.6038	51783.6055	135.528	-0.49062	150.9105	3323390
059	2018-06-17t1008	1529248967.79	adult	90.0113	34.0006	-94.0047	967.1385	69.3163	56743.1665	178898.4207	2784156.7746	11217.9	2.1536	2199.13	2.469	1668.4265	2.0813	8786.748	2.7889	8616.8535	2609664.25	5765.5129	2.3207	7748.2496	2.6547	65199900	1.4305	259.661	99.9254	98.3576	169.5197	164.7198	50347.3555	134.716	-0.87171	155.7608	2962590
059	2018-06-17t1408	1529263378.25	adult	94.0143	38.0035	-90.0018	1066.2612	72.4308	60260.668	189860.1598	2868624.8458	8370.22	0.3215	2108.53	1.9615	1490.4889	1.3223	7119.2778	0.95331	6992.2788	2242572.5	5467.9308	1.742	6653.1113	1.2628	66412300	1.4736	277.129	104.647	103.1738	183.6206	176.7609	57840.4922	138.9364	-0.72868	162.1329	3296060
059	2018-06-17t1808	1529277769.32	adult	98.0118	42.001	-86.0043	1006.7328	70.1622	58595.6533	184743.9509	2830823.9471	11759.9	2.246	2280.56	2.5091	1601.262	1.7103	9250.0898	2.9206	9159.5225	2839777.5	5984.4791	2.3281	8092.4928	2.6959	69851200	1.7711	331.638	108.989	106.7636	186.0496	181.5496	57117.2266	148.6279	-0.10995	171.9538	3338230
059	2018-06-17t2208	1529292171.18	adult	102.0123	46.0015	-82.0038	1092.3206	75.3108	62697.5873	197536.9611	3017437.8275	8624.6	0.32014	2207.28	2.196	1563.208	1.5849	7662.7197	1.2697	7596.0369	2513372	5861.134	2.0852	7312.2683	1.7447	72323800	2.0071	218.479	106.118	104.42	177.9306	174.0707	58361.2344	141.7089	-0.97375	164.6438	3477060
059	2018-06-18t0208	1529306573.21	adult	106.0129	50.0021	-78.0032	1034.7062	70.4235	58101.4923	183011.5791	2762870.988	8773.91	0.33765	2185	2.1228	1800.7186	2.5039	7569.7056	1.0926	7473.1765	2301190.5	5565.5803	1.6723	6998.5173	1.336	66389100	1.4789	290.303	118.308	116.3331	198.2123	194.2217	60256.5469	157.496	0.020871	184.4031	3594660
059	2018-06-18t0608	1529320973.61	adult	110.013	54.0022	-74.0031	1102.4137	70.2139	61318.1204	193106.9357	2862395.1979	7968.42	-0.15136	2100.57	1.8744	1627.2822	1.96	6918.5591	0.45454	6863.3867	2220857.5	5230.4653	1.259	6464.1597	0.75549	67371600	1.6278	260.833	117.512	115.1289	202.5545	198.1613	65019.9844	157.2825	-0.27336	186.7869	3768950
059	2018-06-18t1008	1529335375.17	adult	114.0134	58.0026	-70.0027	1039.0483	75.3907	61413.2526	193548.3405	3086363.6113	9366.45	0.55194	2090.31	1.9244	1639.5446	2.1233	7147.3931	0.6168	6942.9243	2301460.5	5395.9132	1.4941	6545.5091	0.80923	67107300	1.6784	695.05	101.143	96.7692	214.0136	201.991	68912.3672	150.7045	-0.92682	186.3421	3247080
059	2018-06-18t1408	1529349774.73	adult	118.0133	62.0025	-66.0028	1008.3443	70.3459	57396.7294	180839.5131	2745019.7222	12220.1	1.9767	2219.2	2.4974	1404.7164	1.3894	9003.0361	2.1211	8773.5122	2700910.75	6273.0259	2.6057	8231.9519	2.366	66560600	1.7177	324.113	123.288	119.4548	234.1163	229.4026	70234.875	169.8404	-0.018048	211.2152	3697790
059	2018-06-18t1808	1529364176.14	adult	122.0137	66.0029	-62.0024	978.0998	72.3247	57156.9073	180151.8516	2812549.2621	11245.9	1.4494	2052.67	2.0518	1285.5508	1.0859	8059.3179	1.3365	7869.4722	2409736	5729.5143	2.0268	7301.43	1.5085	61284500	1.3374	363.119	119.896	116.1952	233.5638	223.5696	69835.5703	166.9251	-0.41736	207.0477	3579600
059	2018-06-18t2208	1529378577.45	adult	126.014	70.0032	-58.002	1066.7963	73.8456	63695.6801	200813.2344	3181417.3297	10511.2	1.0767	1864.11	1.5333	850.4312	-0.4565	7686.0376	1.0523	7506.5605	2559450.5	5395.9639	1.7217	7012.2167	1.2731	62039500	1.5164	393.14	118.042	114.5067	243.9859	237.34	81247.2969	165.8169	-0.67405	215.5205	3928560
059	2018-06-19t0208	1529392979.99	adult	130.0147	74.004	-54.0013	1111.5286	69.8066	62716.4048	197756.0826	2998164.0398	9646.31	0.66548	1792.78	1.4419	787.4183	-0.59113	7754.4497	1.1362	7587.0479	2551214	5396.2292	1.8317	7101.6196	1.3951	58808700	1.3417	386.961	120.862	117.1794	253.2746	236.8738	83327.3438	166.3057	-0.82854	213.9627	3964630
059	2018-06-19t0608	1529407376.27	adult	134.0137	78.0029	-50.0024	1016.0892	71.3053	60017.0987	189138.4016	2976940.7209	10263.6	0.98691	1807.21	1.679	843.5898	-0.2488	7995.3799	1.3756	7889.8699	2510549.25	5393.5952	1.9498	7292.628	1.6166	56659700	1.2691	406.576	116.574	112.3824	249.0092	235.8319	78188.875	166.5835	-0.97469	212.7139	3654840
059	2018-06-19t1008	1529421779.17	adult	138.0145	82.0037	-46.0015	1094.2664	71.4001	61170.2096	192718.8396	2878504.2297	10377.2	1.0829	1614.57	1.0994	626.4553	-1.0818	7617.9971	1.1387	7413.0203	2437759	5096.3907	1.709	6839.7635	1.2869	51653200	0.9432	378.951	124.811	121.2731	239.5145	232.8142	76644.6328	174.439	-0.83627	217.4038	3992960
059	2018-06-19t1408	1529436183.04	adult	142.0156	86.0048	-42.0005	1086.1906	70.6626	60953.772	191926.8499	2927437.9729	8814.48	0.37714	1396.71	0.3817	566.5375	-1.2779	6858.1167	0.62557	6641.29	2187739.25	4610.0918	1.2275	6021.1632	0.63918	44517400	0.43793	353.071	126.373	122.0993	260.3224	251.3544	83042.8438	180.9393	-0.76678	227.0754	4027900
059	2018-06-19t1808	1529450581.35	adult	146.0151	90.0043	-38.0009	1071.1536	72.938	60110.6121	189306.5926	2864694.443	8585.9	0.31736	1280.65	0.032405	510.1493	-1.4824	6661.1255	0.54639	6563.4336	2098254.5	4395.2614	1.0708	6175.6582	0.8448	40254700	0.18646	389.516	131.208	125.1578	273.5383	266.3164	86164.5703	197.1777	-0.40797	246.7941	4124270
059	2018-06-19t2208	1529464983.04	adult	150.0156	94.0048	-34.0005	1051.1856	71.6922	56676.1612	178472.1274	2629781.1378	7659.58	-0.063382	1229.39	-0.071354	481.7822	-1.5747	6231.5581	0.29899	6136.751	1850772.75	4210.6067	0.94109	5746.8731	0.54632	36461300	-0.023909	435.296	133.939	126.2057	294.7547	283.6603	87542.1406	207.2822	-0.2798	259.3612	3972370
059	2018-06-20t0208	1529479381.14	adult	154.0151	98.0043	-30.001	986.748	73.8159	54644.624	172148.7485	2616028.5278	7545.09	-0.055467	1085.63	-0.60711	467.162	-1.6208	5105.4067	-0.4606	4954.0044	1460146.375	3480.4908	0.092244	4625.3332	-0.3468	31036000	-0.38415	406.876	135.232	125.8219	296.4828	285.1002	84794.0703	213.4559	-0.2787	262.371	3866010
059	2018-06-20t0608	1529493783.43	adult	158.0157	102.0049	-26.0004	965.1599	68.0819	50890.534	160265.5557	2312042.5151	7024.69	-0.23757	1068.83	-0.59352	687.7898	-0.51092	4812.0942	-0.59908	4805.8926	1284829.125	2826.5892	-0.65581	4094.9881	-0.72175	28505700	-0.49134	340.333	139.183	132.6626	278.3923	274.2101	74330.7344	211.4186	-0.49147	256.7048	3712020
059	2018-06-20t1008	1529508187.1	adult	162.0167	106.0059	-21.9993	901.1962	72.5142	50213.8145	158279.0141	2388639.4189	5534.21	-0.87376	1004.85	-0.80742	500.8181	-1.4048	4394.2095	-0.8277	4337.5049	1155677.125	2920.176	-0.46699	3945.836	-0.77531	26401400	-0.58118	519.571	140.813	130.0693	333.1141	315.6215	87609.0156	226.3784	-0.24867	285.7512	3699720
059	2018-06-20t1408	1529522585.35	adult	166.0162	110.0054	-17.9998	900.0903	72.0129	49310.1798	155453.7012	2302112.8221	5411.25	-0.87158	1006	-0.7336	573.3456	-1.0141	4376.5996	-0.7688	4289.5139	1129162.75	2858.8838	-0.47308	3970.2922	-0.68177	25955700	-0.52518	531.704	143.139	132.0134	347.9801	332.1855	89778.875	232.9105	-0.23041	303.1073	3693130
059	2018-06-20t1808	1529536983.98	adult	170.0158	114.0051	-14.0002	862.1124	73.9293	48241.3001	152141.2483	2307866.739	5801.56	-0.64024	958.382	-0.89806	525.5743	-1.2371	4577.1392	-0.56163	4485.5942	1158016.25	2902.1011	-0.36052	4109.2646	-0.50575	24191500	-0.60616	501.122	144	134.0047	333.2094	310.6857	84301.9688	229.1376	-0.43419	284.5927	3634850
059	2018-06-20t2208	1529551383.42	adult	174.0157	118.0049	-10.0004	865.1678	72.3193	47805.8214	150763.1417	2254948.8593	5900.59	-0.55062	952.342	-0.88489	529.9685	-1.1976	4540.0049	-0.53378	4445.0186	1139541.25	2926.6287	-0.2753	4050.6759	-0.50199	23821900	-0.57429	535.2	145.712	135.1479	336.5027	311.6801	84462.1797	236.0962	-0.37778	288.5561	3644850
059	2018-06-21t0208	1529565784.89	adult	178.0161	122.0053	-6	823.9308	71.4357	43600.158	137446.361	2025606.3141	5055.9	-0.90668	992.916	-0.65646	664.934	-0.48583	3970.8662	-0.89725	3880.6865	909328.375	2761.0283	-0.442	3645.3792	-0.79466	22679200	-0.6127	524.945	151.719	141.1547	370.9122	359.8804	84938.8906	247.8287	-0.22238	327.3059	3465420
059	2018-06-21t0608	1529580184.41	adult	182.016	126.0052	-2.0001	828.7363	72.5289	43852.2991	138275.8622	2036851.452	6537.52	-0.16636	962.274	-0.76201	651.1367	-0.5369	4142.8066	-0.73499	3971.2926	952845.5	2687.1283	-0.49724	3683.2642	-0.71779	22110200	-0.61188	714.985	154.563	143.7985	387.9915	370.9107	89238.0312	255.7156	-0.14387	336.3441	3551390
059	2018-06-21t1008	1529594585.06	dead	186.0161	130.0054	2.0001	741.3406	68.4768	38909.1489	122737.0408	1801464.4595	6433.75	-0.17497	1054.58	-0.28519	706.3112	-0.23029	4281.874	-0.59573	4199.0574	873502.3125	3007.4549	-0.0093252	3962.3804	-0.42815	21480800	-0.6181	463.72	165.155	151.7475	392.1658	388.7205	80001.8281	273.7532	0.13334	358.7898	3364030
060	2018-06-13t1408	1528917739.62	larva	0	-54.0107	-178.0162	153.032	30.9184	3193.5874	10218.9381	60265.6687	0	2328.6106	0	0.0022832	0	-0.21203					0	0.78079	0	1.1589	0	2.2779	0	0	0				0	-0.15419	0	0
060	2018-06-13t1808	1528932139.72	larva	4	-50.0107	-174.0162	168.6501	31.4622	3589.8736	11441.3872	69863.8729	0	0.91102	0	-0.4108	0	-0.51899					0	0.018164	0	0.2165	0	1.1514	0	0	0				0	-0.15933	0	0
060	2018-06-13t2208	1528946538.17	larva	7.9996	-46.0111	-170.0166	167.738	31.0796	3465.1073	11037.9494	66454.0773	0	-0.44126	0	-0.83672	0	-0.83376					0	-0.66571	0	-0.56063	0	0.34382	0	0	0				0	-0.16512	0	0
060	2018-06-14t0208	1528960938.75	larva	11.9998	-42.011	-166.0164	164.6217	31.2378	3424.9782	10915.4387	66189.0613	0	-1.0976	0	-1.2769	0	-1.1578					0	-1.2841	0	-1.2216	0	-0.29073	0	0	0				0	-0.17181	0	0
060	2018-06-14t0608	1528975338.94	larva	15.9998	-38.0109	-162.0164	343.722	40.111	10331.4743	32758.3947	265869.7142	739.932	-0.25806	399.064	0.48143	396.7374	0.58483	670.5179	0.12799	666.6575	37549	576.6321	0.02902	646.7213	-0.10939	2200440	-0.14877	198.689	86.1061	85.723	128.4523	126.0963	7193.3301	110.3879	-0.05306	121.1328	474789
060	2018-06-14t1008	1528989785.99	larva	20.0129	-33.9979	-158.0033	220.5781	43.271	6470.7286	20693.6892	172284.2462	1096.58	-0.24809	524.86	0.76122	499.3531	0.83316	1033.8208	0.20019	1031.4509	36183.7266	874.7811	0.34673	996.2806	0.12117	1813920	-0.77086	177.513	89.4836	89.3438	130.8634	127.9858	4580.2173	112.4368	-0.050711	124.409	309255
060	2018-06-14t1217	1528997496.37	larva	22.1547	-31.8561	-155.8615	336.6127	39.6475	9366.2065	29680.0646	224522.3047	1491.38	0.04668	568.465	0.77974	560.7733	1.0067	1218.0894	0.2056	1191.5369	62122.5586	961.6788	0.2832	1116.2402	0.072335	2857110	-0.73547	140.141	83.4539	82.8297	124.2741	121.9911	6337.9771	107.284	-0.057555	119.3805	419439
060	2018-06-14t1422	1529004986.34	larva	24.2352	-29.7755	-153.781	483.2748	42.6419	16760.1448	53013.9487	486489.0496	1182.44	-0.64412	543.016	0.40662	531.6883	0.69277	1090.2798	-0.46047	1081.3577	97034.8984	900.3224	-0.20801	1049.1326	-0.39338	4827410	-0.46194	383.88	89.5296	89.0996	135.133	130.1152	12026.8369	114.3161	-0.048728	124.9363	795918
060	2018-06-14t1808	1529018542.55	larva	28.0008	-26.0099	-150.0154	633.7851	50.4943	25929.3331	81874.587	885684.3004	1784.61	-0.28648	442.742	-0.60747	310.8151	-0.83745	1483.7069	-0.26212	1473.1434	203267.8438	983.1968	-0.49784	1368.2354	-0.22092	6058040	-0.58824	187.428	89.8297	89.3615	131.3242	129.4572	17991.4102	114.0802	-0.050038	125.2705	1229140
060	2018-06-14t2208	1529032972.82	larva	32.0092	-22.0015	-146.007	576.2134	42.3171	20509.9135	64783.847	602347.7469	1870.3	-0.61157	671.598	0.27313	617.1414	0.56326	1658.8204	-0.53683	1640.5209	180811.4219	1316.8389	-0.12563	1578.4426	-0.33232	7317060	-0.73222	172.991	92.7482	92.4524	134.9899	133.5363	14713.8994	117.7599	-0.045782	128.8156	1010490
060	2018-06-15t0208	1529047376.35	larva	36.0102	-18.0005	-142.006	752.9733	47.0872	28267.7767	89129.2371	882854.3971	3355.42	0.56929	796.015	0.55421	672.4101	0.56779	2657.8071	0.60659	2634.321	398671.0625	1778.1674	0.53083	2367.1455	0.66713	11914700	-0.18315	428.662	81.1461	80.3883	130.9886	127.1666	19648.293	108.8417	-0.064438	122.1953	1214600
060	2018-06-15t0608	1529061776.36	larva	40.0102	-14.0005	-138.006	836.425	46.6374	33248.2772	104778.6158	1109323.0043	3694.61	0.37784	697.949	-0.56774	506.9256	-0.75668	2725.4001	0.12773	2647.3121	479670.4375	1621.8159	-0.48217	2236.0568	-0.20422	12263000	-0.69295	193.181	98.1377	97.6117	141.6906	139.4769	24937.5508	123.9636	-0.030988	135.5883	1724280
060	2018-06-15t1008	1529076175.28	larva	44.0099	-10.0008	-134.0063	877.8612	53.2903	40099.8065	126416.2562	1513577.791	3109.43	-0.59303	723.876	-0.93095	590.1729	-0.5635	2469.1748	-0.76346	2444.5173	523465.0625	1649.6736	-0.97355	2131.2865	-0.93127	15275200	-0.69182	185.358	92.7376	91.9098	141.4879	139.3531	29995.4258	120.7733	-0.034594	133.6207	1956950
060	2018-06-15t1408	1529090578.46	larva	48.0108	-5.9999	-130.0054	947.9289	58.3978	44018.9369	138698.5179	1704084.4368	5309.95	0.8608	1027.87	0.55117	812.5455	0.55525	4141.1313	1.0678	4058.49	960742.5	2606.9924	0.69463	3634.9556	1.0187	23775600	0.15635	244.08	84.203	83.671	134.5049	131.5952	31205.1406	112.6582	-0.061477	126.4829	1947700
060	2018-06-15t1808	1529104977.18	larva	52.0104	-2.0003	-126.0057	1095.8395	65.8002	56209.557	176982.0939	2451975.7241	4175.81	-0.433	1026.11	0.031938	835.4362	0.39313	3598.3215	-0.15836	3553.3325	1061504.875	2670.835	0.28667	3367.3418	0.068457	30238400	0.57057	350.595	94.0762	93.4438	141.7851	138.9304	41826.5938	121.2065	-0.026553	133.7438	2772330
060	2018-06-15t2208	1529119379.33	adult	56.011	2.0003	-122.0052	1038.107	64.9975	56692.6349	178748.7509	2549037.5255	6858.28	1.2644	1247.77	0.96475	923.5938	0.62971	5065.9004	1.2081	4903.2642	1504572.375	3268.8844	1.0481	4437.0809	1.2126	37023800	0.97487	304.785	97.2944	96.4951	145.1691	142.8528	43115.2227	125.1098	0.0051167	138.3029	2886920
060	2018-06-16t0208	1529133778.92	adult	60.0109	6.0002	-118.0053	1157.4123	67.8002	65276.9211	205562.0177	3070587.3071	5327.49	-0.20166	1279.11	0.6442	890.5612	0.11327	4417.2275	-0.0022841	4345.2229	1510691.875	3298.6348	0.59599	4123.7596	0.27608	43676600	1.3206	258.275	100.132	99.5052	149.9432	148.0047	51280.5859	129.8242	0.19416	142.7079	3419120
060	2018-06-16t0608	1529148179.59	adult	64.0111	10.0004	-114.0051	1161.2204	73.6039	69337.2506	218536.1602	3426365.131	6320.58	0.23935	1366.31	0.69067	952.2309	0.18085	5043.1577	0.35571	4922.2661	1830666.25	3679.8995	0.90898	4605.4852	0.57369	49495900	1.575	208.344	101.846	101.199	150.9789	148.679	54805.3203	130.9307	0.2965	144.136	3689470
060	2018-06-16t1008	1529162578.17	adult	68.0107	14	-110.0055	1137.8611	72.9982	67410.4272	212439.0872	3308066.6788	5137.19	-0.82482	1404.84	0.47557	1125.6663	0.83537	4437.9375	-0.70425	4392.5195	1566592	3354.8738	-0.13182	4211.9852	-0.3497	49484200	1.1257	463.829	103.898	103.4186	154.3014	150.7509	54468.3984	132.7717	0.32152	144.8683	3659700
060	2018-06-16t1408	1529176977.91	adult	72.0106	17.9999	-106.0055	1247.0046	73.3711	71899.4211	226433.8082	3580961.0862	5980.64	-0.46859	1493.99	0.56684	987.157	-0.10782	5192.2617	-0.14105	5147.3042	1957482.75	4067.459	0.81576	4965.1586	0.3414	56187500	1.5161	366.059	103.352	102.8318	153.3327	150.5805	57806.4297	132.4159	0.10887	145.6024	3886950
060	2018-06-16t1808	1529191378.86	adult	76.0109	22.0002	-102.0053	1110.6211	73.2118	64894.7054	204422.4754	3180180.6886	8230.02	0.80103	1731.72	1.398	1484.5435	2.0177	6484.084	1.0383	6364.1047	2204588.5	4288.3977	0.86762	5751.0987	1.0641	58734900	1.4594	296.865	93.3442	92.2722	148.1428	145.0415	50368.5391	123.6443	-1.0198	139.2095	3165950
060	2018-06-16t2208	1529205781.21	adult	80.0116	26.0008	-98.0046	1089.6053	71.8157	63002.275	198520.4397	3050376.5005	7848.83	0.38231	1805.14	1.4164	1523.9644	1.93	6211.9507	0.50781	6110.3105	2049943.75	4550.2156	1.0206	5682.6441	0.71374	59430500	1.2586	393.338	104.547	103.5337	160.463	156.7893	52952.7891	136.1972	0.016945	151.0566	3441990
060	2018-06-17t0208	1529220179.62	adult	84.0111	30.0004	-94.0051	1081.4466	74.7832	62142.4608	195778.8206	3053231.6665	5918.13	-0.9609	1754.44	0.94091	1592.0936	2.0047	5041.957	-0.91659	4956.647	1638636	4157.2457	0.18307	4769.8607	-0.5901	56979000	0.79973	435.929	101.892	101.1695	161.2642	156.9711	52410.8516	134.4359	-0.45642	149.7456	3309150
060	2018-06-17t0608	1529234581.2	adult	88.0116	34.0008	-90.0046	1083.6299	72.6652	61672.5205	194289.3969	2986827.2575	7902.91	0.16894	1756.4	0.77435	1532.1254	1.6057	6014.4521	-0.011658	5867.7632	1942668	4339.1948	0.31664	5265.1316	-0.13397	56627900	0.62903	206.292	113.82	113.1561	169.3903	166.8417	54713.0703	145.9751	0.45162	161.2043	3669670
060	2018-06-17t1008	1529248981.15	adult	92.0115	38.0008	-86.0046	1065.8282	75.6234	61944.2994	195165.9644	3058877.3329	9343.41	0.95572	1902.01	1.2245	1506.6278	1.4115	7076.3457	0.96668	6924.0686	2292736	5065.4703	1.242	6507.3061	1.1636	61604300	1.035	272.976	108.933	107.0949	181.9384	179.0868	58948.0469	146.6396	0.18473	168.9409	3528230
060	2018-06-17t1408	1529263391.74	adult	96.0145	42.0037	-82.0017	1069.0658	70.9505	59295.4074	186724.8537	2811914.1865	8414.74	0.30838	1959.23	1.3521	1420.6614	1.0455	7571.9849	1.3473	7554.8462	2354887.25	5521.0484	1.7577	7230.0506	1.8336	60783200	0.91029	437.834	110.588	108.3098	192.9119	187.0976	59995.5938	148.9659	0.079211	174.5176	3430900
060	2018-06-17t1808	1529277782.79	adult	100.012	46.0013	-78.0042	1060.2729	72.4091	59617.6929	187802.1273	2865956.137	8256.82	0.142	1936.38	1.2246	1545.432	1.507	7275.9678	0.95322	7209.7693	2270102	5270.267	1.3454	6845.4674	1.3067	60382000	0.86619	274.05	120.76	118.6378	201.4774	197.4803	62860.9609	159.7599	0.70625	186.6882	3765670
060	2018-06-17t2208	1529292184.7	adult	104.0125	50.0018	-74.0037	1120.6278	71.4931	63057.4423	198597.2747	3000080.3675	8403.92	0.16132	1780.04	0.66719	984.7029	-0.50233	6902.9736	0.52195	6739.1638	2277981.25	4767.7719	0.66808	6206.3919	0.56694	58684400	0.73171	438.928	118.52	116.3352	203.4631	197.5522	67142.8281	158.6799	0.26849	186.1579	3907370
060	2018-06-18t0208	1529306586.65	adult	108.0131	54.0023	-70.0031	1064.9269	71.6985	60763.5806	191396.0095	2955509.2513	5786.54	-1.3256	1377.34	-0.71026	1193.6	0.33077	4867.625	-1.3408	4826.6187	1547904.75	3315.1957	-1.1319	4518.3866	-1.1459	43761000	-0.61259	304.125	118.638	116.5481	201.4734	197.3092	64068.5312	158.3843	-0.059296	185.2374	3769370
060	2018-06-18t0608	1529320986.98	adult	112.0132	58.0024	-66.003	1110.3135	70.5325	60074.7633	189142.6801	2787415.6042	7336.63	-0.50151	1435.57	-0.42546	766.9098	-1.1408	5716.3398	-0.59209	5587.894	1800647	3823.4403	-0.44782	5120.7739	-0.54657	45170100	-0.39823	317.977	125.798	122.3246	229.2841	223.2088	72224.5	177.1719	0.90471	210.2643	3958240
060	2018-06-18t1008	1529335388.77	adult	116.0137	62.0029	-62.0025	1040.9197	68.8375	57478.6364	181071.919	2674654.8204	6376.33	-1.0077	1213.84	-1.1105	719.0651	-1.224	4885.4873	-1.2704	4761.1567	1470531.75	3195.451	-1.1408	4296.1596	-1.2991	36501300	-1.0984	354.228	129.786	125.5393	251.8214	244.3844	75798.2422	184.6798	1.001	226.5054	3902780
060	2018-06-18t1408	1529349788.18	adult	120.0135	66.0028	-58.0027	1031.7168	68.3114	55834.1738	175868.4432	2549206.2662	6330.77	-1.0179	1043.97	-1.6094	671.2652	-1.3054	4587.0771	-1.4693	4457.6875	1344013.625	2601.9234	-1.7699	3814.4133	-1.6931	30499600	-1.5296	454.919	134.32	129.0774	276.8073	263.9584	81104.5312	196.9858	1.3134	242.9338	3924170
060	2018-06-18t1808	1529364189.58	adult	124.0139	70.0031	-54.0023	855.7116	70.8781	47101.312	148519.0663	2201711.8414	4981.99	-1.6636	949.088	-1.8469	746.0518	-0.91774	3758.3064	-2.0687	3649.5835	928301.6875	2292.1792	-2.0491	3139.1017	-2.2383	23421600	-2.04	406.455	143.924	136.2373	308.1277	301.6806	76107.5312	214.8782	1.8205	276.1675	3551750
060	2018-06-18t2208	1529378591.09	adult	128.0143	74.0036	-50.0019	388.3073	111.0754	28788.6379	95420.2335	1884589.8806	2932.12	-2.6242	707.144	-2.6363	504.5759	-1.7667	2104.5344	-3.2814	2041.9666	317784.6875	1544.0851	-2.8547	1903.8013	-3.2608	10626200	-3.0475	380.176	144.036	135.6511	308.5518	301.2948	46591.3203	222.0236	1.7412	280.403	2164420
060	2018-06-19t0208	1529392993.56	adult	132.015	78.0043	-46.0012	861.8156	72.3024	48041.247	151453.7651	2287322.7908	4300.13	-1.9056	841.634	-2.0539	613.4387	-1.2472	3366.6235	-2.2161	3258.7675	848389.125	2106.8814	-2.0878	2989.3151	-2.2103	21162900	-1.9541	443.207	149.661	139.6777	307.4079	297.1944	77466.7969	231.8064	1.7683	274.3125	3763230
060	2018-06-19t0608	1529407389.74	adult	136.0139	82.0032	-42.0023	870.5297	85.4865	47550.7807	150234.4323	2267762.6511	4110.28	-1.9437	891.377	-1.7814	694.3162	-0.82423	3401.7549	-2.1058	3359.0278	847036.9375	2204.5364	-1.8834	3201.725	-1.941	22191700	-1.7185	423.092	152.899	144.5344	288.3282	282.3735	71793.7109	229.0629	1.308	265.8933	3806580
060	2018-06-19t1008	1529421792.66	adult	140.0147	86.004	-38.0014	472.1892	76.5104	29291.0296	93646.4773	1543267.6525	3759.28	-2.0544	718.42	-2.3967	523.8533	-1.4879	2925.7629	-2.3803	2871.719	450567.5	1636.324	-2.5055	2424.1758	-2.5379	10995400	-2.5595	410.245	151.6	141.2522	311.9232	303.7319	48036.1641	238.4731	1.329	279.8406	2320230
060	2018-06-19t1408	1529436196.67	adult	144.0158	90.0051	-34.0003	541.2419	100.596	33043.1066	106327.9063	1766464.2179	3230.51	-2.2444	814.598	-1.9452	618.6628	-1.0142	2707.2041	-2.4565	2665.1516	468346.3125	1894.7502	-2.1118	2450.5137	-2.4304	14071400	-2.1477	400.358	163.425	145.1872	339.9668	334.8167	58814.25	272.5454	2.1287	316.9762	2823000
060	2018-06-19t1808	1529450594.97	adult	148.0154	94.0046	-30.0008	537.484	91.2628	28912.2303	93159.7796	1343944.0737	3824.14	-1.8991	939.532	-1.3527	774.1928	-0.24268	3436.5715	-1.8239	3412.6292	522358.875	2301.8987	-1.5238	3221.2062	-1.6771	14237700	-2.0022	522.24	171.462	153.6005	386.369	375.4435	58728.0938	279.8037	2.0102	335.2564	2598330
060	2018-06-19t2208	1529464996.6	adult	152.0158	98.0051	-26.0004	430.0224	62.7087	18863.9266	60938.925	722256.0487	4208.79	-1.6525	1017.14	-0.93857	784.3943	-0.12219	3515.7776	-1.6787	3440.2617	351577.75	2530.6566	-1.1523	3203.0183	-1.6083	10142900	-2.2261	386.563	172.94	152.4905	338.8684	335.4303	33886.8398	288.0168	1.9412	323.6927	1724560
060	2018-06-20t0208	1529479394.89	adult	156.0154	102.0046	-22.0008	428.2426	60.4247	20244.1086	65244.5903	813191.5886	3814.77	-1.7709	958.2	-1.1141	657.7981	-0.68123	3449.113	-1.6398	3436.8352	369055.0938	2453.2222	-1.1718	3244.118	-1.4885	10211500	-2.1082	434.668	175.216	152.2062	349.3395	344.7815	37379.3281	296.6059	1.8885	333.1443	1867280
060	2018-06-20t0608	1529493797.18	adult	160.016	106.0053	-18.0002	557.5348	82.7181	30052.7022	96426.6137	1391152.0891	3996.47	-1.6216	874.374	-1.4079	631.0427	-0.77364	3508.1819	-1.5108	3453.3286	554292.75	2487.8735	-1.0523	3259.9397	-1.3933	13771400	-1.7045	500.786	175.824	152.0306	382.0544	371.399	60364.6016	299.5077	1.7003	347.7047	2769230
060	2018-06-20t1008	1529508200.82	adult	164.017	110.0063	-13.9992	568.7746	73.6892	28886.5694	93233.3293	1275899.722	4356.86	-1.3929	840.206	-1.4965	606.3297	-0.86406	3543.9094	-1.4043	3482.9777	538674.25	2200.6485	-1.3503	3302.9891	-1.2807	12754300	-1.7047	465.226	178.457	159.864	351.447	345.5018	53419.9375	291.2252	1.2643	331.9434	2708970
060	2018-06-20t1408	1529522599.17	adult	168.0165	114.0058	-9.9996	566.9644	74.3587	31202.3277	99039.3996	1497323.707	4831.32	-1.1168	830.419	-1.4892	647.9019	-0.62756	3628.6646	-1.2745	3477.7777	595101	1923.5591	-1.6479	3237.7315	-1.268	13569900	-1.5609	496.543	187.028	170.6359	380.9738	376.0856	62479.7109	309.7382	1.5015	356.2212	3056230
060	2018-06-20t1808	1529536997.66	adult	172.0161	118.0054	-6.0001	558.7226	80.3703	28910.2332	92754.1168	1288311.4364	4227.48	-1.3549	815.986	-1.5192	559.8831	-1.0539	3655.3696	-1.1897	3599.8179	555616.1875	2280.2402	-1.1439	3277.6838	-1.1807	12383400	-1.6137	425.056	182.095	158.1754	349.8535	346.1395	53177.7266	300.6097	1.1142	332.8382	2763480
060	2018-06-20t2208	1529551397.12	adult	176.016	122.0052	-2.0002	558.8451	76.3259	26412.1275	85529.771	1121557.8072	4781.27	-1.0537	799.089	-1.5625	577.3238	-0.94536	3918.8169	-0.95502	3861.9873	544715.5625	2054.1348	-1.3989	3453.164	-0.98056	11101000	-1.6785	423.98	186.213	163.0286	356.3734	352.2254	49535.9062	305.4678	1.0641	337.1446	2586870
060	2018-06-21t0208	1529565798.63	dead	180.0164	126.0057	2.0002	568.2576	74.2856	31746.13	100832.7694	1550976.9083	4487.9	-1.1591	808.627	-1.4946	613.2412	-0.74229	3698.6482	-1.0733	3593.4111	617674.25	2070.9421	-1.3481	3278.4784	-1.0873	13431300	-1.4337	590.582	195.794	172.7517	440.1705	423.9416	73508.4688	333.1728	1.5088	393.0579	3252140
061	2018-06-13t1408	1528917752.41	egg	-2	-70.0109	-238.0152	156.6987	27.8037	2917.2657	9283.2146	51067.9148	0	2672.4774	0	0.20454	0	-0.06106					0	1.197	0	1.717	0	3.0663	0	0	0				0	-0.15181	0	0
061	2018-06-13t1808	1528932152.7	larva	2	-66.0108	-234.0152	150.986	27.8254	2767.2541	8813.883	48147.5813	0	6.3944	0	-0.20275	0	-0.36462					0	0.38865	0	0.66283	0	1.6597	0	0	0				0	-0.15669	0	0
061	2018-06-13t2208	1528946551.14	larva	5.9996	-62.0112	-230.0156	153.4494	27.2281	2787.8325	8869.3655	47726.5156	0	0.057933	0	-0.62203	0	-0.67529					0	-0.33266	0	-0.18901	0	0.71978	0	0	0				0	-0.16213	0	0
061	2018-06-14t0208	1528960951.61	larva	9.9997	-58.0111	-226.0155	153.4584	26.2904	2783.7418	8849.8711	46752.2884	0	-0.80544	0	-1.055	0	-0.99455					0	-0.98244	0	-0.90348	0	0.010082	0	0	0				0	-0.16833	0	0
061	2018-06-14t0608	1528975351.99	larva	13.9998	-54.011	-222.0153	150.9701	27.5079	2720.9182	8666.4778	46695.1577	0	-1.3446	0	-1.5026	0	-1.3236					0	-1.5719	0	-1.5183	0	-0.56535	0	0	0				0	-0.17561	0	0
061	2018-06-14t1008	1528989799.69	larva	18.0131	-49.9977	-218.0021	244.7119	30.8805	5860.1603	18549.0236	123496.4647	830.017	-0.3966	452.015	0.56376	442.1316	0.67562	788.9786	-0.002501	786.8991	25247.3164	684.5691	0.060953	761.8153	-0.14063	1432890	-0.63908	137.959	84.2555	83.9183	123.8425	121.4157	3962.9595	107.2202	-0.056872	118.5987	267090
061	2018-06-14t1217	1528997509.24	larva	20.1546	-47.8562	-215.8606	316.5079	34.1261	8499.8012	26906.8338	195836.2649	984.784	-0.43786	459.277	0.37525	421.7267	0.40685	936.3337	-0.07039	934.3536	43071.3516	819.2827	0.153	906.276	-0.12022	2101650	-0.70745	337.244	82.0282	81.6277	127.2074	120.5283	5851.5391	105.555	-0.05925	116.6953	375361
061	2018-06-14t1422	1529004999.23	larva	22.2352	-45.7756	-213.78	153.4614	44.1436	3333.0438	11081.4311	72948.7765	0	-2.1071	0	-2.4743	0	-2.0386					0	-2.6333	0	-2.5661	0	-1.5075	0	0	0				0	-0.19632	0	0
061	2018-06-14t1808	1529018555.42	larva	26.0008	-42.01	-210.0144	374.0632	33.8955	9682.4554	30578.7608	212025.4208	2019.48	0.25612	732.878	1.3116	729.6675	1.653	1610.6101	0.33731	1583.2428	85362.3359	1224.1654	0.47932	1486.499	0.33082	3816100	-0.9175	279.222	96.971	96.7975	141.1248	137.5489	7479.6143	121.413	-0.039098	133.5766	504928
061	2018-06-14t2208	1529032986.36	larva	30.0094	-38.0014	-206.0058	373.8256	39.8041	7837.221	24823.8112	155535.4189	354.589	-2.2096	250.781	-1.9856	250.1353	-1.3592	324.0627	-2.7679	320.7401	13934.6982	294.9977	-2.6788	313.4661	-2.7151	1070080	-1.9694	177.706	80.6587	80.1339	127.0425	122.028	5462.8296	105.5104	-0.064315	117.143	344171
061	2018-06-15t0208	1529047389.83	larva	34.0104	-34.0005	-202.0048	734.2597	43.1372	23776.4742	74845.2547	666648.5478	2337.02	-0.2954	684.882	0.11387	556.0337	0.043805	2019.3975	-0.18405	2000.8451	256463.4844	1514.3787	0.12496	1882.837	0.0066742	8668550	-0.64809	186.919	88.4682	87.6824	136.9935	134.0982	17398.1797	117.0757	-0.047733	129.3135	1119740
061	2018-06-15t0608	1529061789.88	larva	38.0104	-30.0005	-198.0048	652.8968	43.2971	23686.1804	74673.2088	718255.3413	3280.7	0.22597	975.518	1.4351	923.8474	1.9493	2654.4053	0.29935	2622.4028	334455.0625	1931.8807	0.60306	2413.283	0.42646	12259300	-0.41003	154.051	98.4184	97.8341	141.1572	140.0794	17785.8008	123.9597	-0.033097	135.757	1236820
061	2018-06-15t1008	1529076188.79	larva	42.0101	-26.0008	-194.0051	1084.2063	49.0957	40597.3843	127738.3511	1323029.4442	2977.09	-0.51478	631.695	-1.2604	497.2705	-0.98658	2071.719	-1.1223	2024.7603	445419.5938	1265.8364	-1.6298	1676.2081	-1.4653	13576400	-0.72301	255.556	104.666	104.1283	150.0737	147.3599	32265.8555	131.4041	-0.0093448	143.5422	2249490
061	2018-06-15t1408	1529090592	larva	46.011	-21.9999	-190.0042	885.0234	71.2404	42843.3336	135188.145	1753647.1285	1980.11	-1.736	618.791	-1.887	527.3809	-1.1277	1675	-2.0994	1660.3719	378550	1170.6276	-2.3489	1540.5619	-2.1571	13930200	-1.174	236.243	104.359	103.7872	151.2541	148.9368	34183.4258	131.2537	0.0018871	143.579	2349320
061	2018-06-15t1808	1529104990.63	larva	50.0106	-18.0002	-186.0046	821.224	52.1041	36821.4489	116121.5668	1370523.9231	2208.8	-1.8372	715.88	-1.766	689.4987	-0.39264	1851.0454	-2.212	1812.4857	359102.8125	1373.4623	-2.3477	1694.5272	-2.334	13871600	-1.6405	212.273	100.265	100.0073	146.7529	144.894	28470.0527	128.3084	0.0057509	139.8895	1942830
061	2018-06-15t2208	1529119392.9	larva	54.0112	-13.9996	-182.004	907.044	51.9683	39332.6203	123917.7876	1410062.02	4078.12	-0.6721	895.499	-1.0729	692.8499	-0.66686	3185.1636	-0.90593	3092.6279	662514	2034.2673	-1.3522	2793.5509	-1.0521	18548500	-1.3823	348.036	90.3736	89.7803	138.6317	135.3236	28835.3984	117.194	-0.060948	130.9572	1871910
061	2018-06-16t0208	1529133792.5	larva	58.0111	-9.9997	-178.0041	887.9863	52.7737	38624.8994	121741.5574	1398802.4183	8562.11	2.3356	1448.28	1.9723	1092.684	1.4953	5362.7515	1.3676	5136.8962	1094001.25	3689.8425	1.6659	4713.041	1.3785	29472500	-0.31775	246.767	102.225	101.6085	152.7146	150.1889	31153.7852	131.2157	0.13048	144.6584	2080270
061	2018-06-16t0608	1529148193.08	larva	62.0113	-5.9996	-174.0039	1053.5789	57.606	48524.5188	152797.5716	1905772.3793	6937.07	0.80026	1315.17	0.61635	854.7654	-0.23755	5364.3574	0.93647	5271.2595	1373275.5	3571.1291	0.90617	4693.4088	0.88437	33565700	-0.23453	282.546	93.3997	92.6957	142.5621	139.5174	36495.8867	121.5435	-0.37963	135.2614	2383750
061	2018-06-16t1008	1529162591.66	larva	66.0109	-2	-170.0043	944.9066	62.268	48746.7082	153680.8085	2109046.1913	9832.37	2.5297	1615.1	1.8752	1183.0624	1.2926	7376.7593	2.9085	7204.0784	1888450.375	4331.8977	1.944	6476.0662	2.9953	41275500	0.33369	310.185	103.391	102.969	155.0833	150.4649	39701.3281	132.204	0.34376	145.7908	2642270
061	2018-06-16t1408	1529176991.4	adult	70.0108	2	-166.0044	1006.927	63.6768	55273.2361	174203.7637	2512249.7123	7660.14	0.76194	1511.08	0.84772	1229.7087	1.2256	5740.9292	0.63904	5614.7156	1664869.5	3734.3948	0.39119	5067.8724	0.64689	43723200	0.25178	345.94	105.567	104.8577	155.8634	152.8911	45200.3945	133.8925	0.34547	147.5313	3054580
061	2018-06-16t1808	1529191392.45	adult	74.0111	6.0003	-162.0041	1079.6478	66.4218	59471.6146	187305.7531	2744016.0139	7417.13	0.37383	1655.08	1.2027	1236.9971	0.98985	6351.6396	1.0271	6307.1726	1981711.5	4398.1321	1.2253	5808.4584	1.294	51542600	0.81493	272.082	104.07	103.2806	155.3509	152.6899	48469.4727	133.1948	0.079004	147.3802	3240950
061	2018-06-16t2208	1529205794.78	adult	78.0117	10.0009	-158.0035	1082.3357	64.2711	57448.5019	180899.4493	2572915.1003	6862.77	-0.16648	1775.56	1.4357	1520.9731	2.0436	5988.0449	0.36806	5946.1855	1802401.5	4442.8001	0.97986	5648.6999	0.79437	53432000	0.73804	189.472	105.145	104.439	156.9939	155.0988	47255.168	135.6464	0.091088	149.6653	3164130
061	2018-06-17t0208	1529220193.13	adult	82.0113	14.0004	-154.0039	1081.6379	75.3064	64079.2504	201932.5929	3202292.7593	7348.77	-0.0049549	1806.97	1.286	1486.4651	1.659	6356.6245	0.56947	6313.2402	2129469.25	4577.7661	0.94265	5921.2265	0.89623	60481100	1.2567	271.845	95.9457	95.0942	145.231	142.2384	48652.3945	123.9615	-1.4213	137.7187	3211400
061	2018-06-17t0608	1529234594.87	adult	86.0118	18.0009	-150.0034	1187.2175	66.7161	66191.1907	208469.2748	3075616.5105	7434.51	-0.069982	1868.59	1.3227	1261.6306	0.57825	6477.9062	0.5384	6431.478	2247833.5	4700.3107	0.93152	5921.7788	0.70766	64701900	1.5083	200.505	109.232	108.4644	161.1458	159.4667	55917.5898	139.8707	-0.031337	153.9575	3782270
061	2018-06-17t1008	1529248994.64	adult	90.0117	22.0009	-146.0035	1128.6041	68.5492	62998.7291	198375.1463	2982373.2942	11477.4	2.3127	1795.67	0.86558	1280.8085	0.5728	8554.752	2.55	8315.6567	2823068.25	4918.9623	1.0982	6983.7592	1.7791	59142100	0.83092	232.575	110.559	109.1921	178.9907	175.5628	59066.9297	143.7082	0.052091	165.5355	3641380
061	2018-06-17t1408	1529263405.52	adult	94.0147	26.0039	-142.0005	1100.9029	68.4829	62688.0372	197544.7574	2962563.6977	8217.14	0.22913	1876.22	1.0763	1448.7785	1.1648	6798.3599	0.63161	6697.2805	2229862	4701.5791	0.68241	6200.7752	0.76123	61453600	0.99212	243.488	115.503	114.4504	177.6702	174.4551	58275.8125	148.7311	0.22275	166.2562	3783170
061	2018-06-17t1808	1529277796.31	adult	98.0122	30.0013	-138.003	1065.1791	71.2359	60940.341	191974.1659	2931815.6822	8037.94	0.047776	1910.86	1.1456	1614.8326	1.7605	6512.3369	0.26081	6430.2788	2077435.5	4759.8415	0.69689	5996.3292	0.44666	60832300	0.90761	733.292	98.127	96.8775	164.5073	157.4874	52477.8203	130.6017	-1.7382	148.4682	3123870
061	2018-06-17t2208	1529292198.41	adult	102.0127	34.0019	-134.0025	1106.8129	67.592	59787.0964	188309.4208	2719284.0041	10436	1.3605	1844.03	0.88728	1409.2075	1.0218	6778.4902	0.44085	6556.5718	2128446	4628.402	0.49402	6006.0482	0.38938	57766200	0.62754	223.42	116.744	115.4203	178.6683	175.3063	56101.8516	150.9881	-0.20298	169.045	3657120
061	2018-06-18t0208	1529306600.22	adult	106.0132	38.0024	-130.002	1149.4981	69.1026	65493.8066	206319.9007	3085113.3281	7694.93	-0.26229	1555.94	-0.1096	1185.8263	0.26368	5695.79	-0.59958	5520.8755	1953656	3747.6616	-0.61454	4999.9789	-0.6691	53281800	0.24734	424.856	123.678	121.5134	254.5893	234.8722	87324.1328	159.4961	0.17244	194.7879	4235230
061	2018-06-18t0608	1529321000.57	adult	110.0133	42.0025	-126.0019	1093.4034	70.6159	60919.2734	191837.8207	2865107.0177	7045.92	-0.64775	1469.51	-0.34791	968.0134	-0.44941	5518.4097	-0.76448	5313.1138	1760372.75	3908.0818	-0.37125	5002.4905	-0.66574	46806700	-0.28919	281.211	115.678	113.904	192.2724	186.9595	61334.9102	157.1617	-0.28171	177.2113	3684580
061	2018-06-18t1008	1529335402.6	adult	114.0139	46.0031	-122.0013	1144.1315	71.9882	64832.39	204161.2567	3118148.6078	7922.41	-0.20253	1080.12	-1.6298	781.8824	-1.0395	5457.3291	-0.80645	5429.1553	1850034.5	2725.84	-1.7501	4164.5046	-1.4439	36608500	-1.1427	372.065	128.897	124.8454	268.4203	264.4106	90994.5	180.3081	0.92023	247.2736	4368710
061	2018-06-18t1408	1529349801.77	adult	118.0137	50.0028	-118.0015	1041.6683	72.6938	60872.5126	191808.7878	3054834.8201	5771.92	-1.3107	1122.89	-1.3809	815.4225	-0.81475	5140.2007	-1.0418	5130.8296	1639724	2917.3084	-1.4349	4651.9528	-0.94727	35721400	-1.1127	254.027	102.909	100.8518	183.3681	180.3479	58494.4336	140.7447	-1.6625	166.5846	3273750
061	2018-06-18t1808	1529364203.2	adult	122.0141	54.0032	-114.0011	1037.5489	68.6116	57230.3947	180360.9187	2707014.6381	6220.2	-1.0629	1323.26	-0.55818	976.0549	-0.094005	5078.7515	-1.0484	4989.6702	1523625.375	3383.7049	-0.78662	4601.8809	-0.94595	39611900	-0.63546	357.561	124.154	122.2576	213.2094	207.872	63962.8203	164.3284	-0.5505	193.2496	3716560
061	2018-06-18t2208	1529378604.7	adult	126.0145	58.0037	-110.0007	1055.1515	71.7596	59327.8609	186861.6485	2875884.7341	7935.91	-0.19039	1409.25	-0.122	1012.6774	0.17712	5835.3481	-0.40072	5667.0718	1814793.25	3844.3859	-0.13992	5117.4673	-0.42573	43705000	-0.13846	469.478	119.176	116.856	216.5988	206.8006	67362.2344	160.5018	-0.92203	191.4869	3696000
061	2018-06-19t0208	1529393007.27	adult	130.0152	62.0044	-106	1128.2464	74.0826	65682.5964	206984.5665	3242233.2715	8031.15	-0.11899	1279.72	-0.46696	961.3477	0.10814	5645.3848	-0.49495	5386.6953	1942012.375	3398.5205	-0.57588	4703.0143	-0.73212	43927600	0.01001	308.296	113.881	110.5466	232.5982	229.4547	80013.7812	155.0834	-1.3073	201.5666	3909080
061	2018-06-19t0608	1529407403.34	adult	134.0141	66.0033	-102.0011	1087.6028	72.2405	63298.9322	199361.2641	3095018.8049	8053.55	-0.07539	1331.06	-0.14168	1007.0541	0.43104	6270.5942	0.054324	6220.248	2075566.75	3420.8671	-0.44766	5210.6675	-0.21477	44027600	0.14796	319.671	118.489	116.1765	223.3373	218.5362	73924.6562	159.7052	-1.2446	195.8631	3919280
061	2018-06-19t1008	1529421806.3	adult	138.0149	70.0041	-98.0003	1031.9007	68.9076	58513.7907	184342.6096	2794641.9673	8639.87	0.25195	1519.09	0.72391	970.6129	0.39606	6571.1807	0.34437	6488.5898	2010781.25	4011.2144	0.37595	5759.0597	0.34078	46476400	0.48826	410.006	134.757	131.2874	270.2725	257.7481	82703.3906	180.4662	-0.61852	233.6527	4122890
061	2018-06-19t1408	1529436210.38	adult	142.0161	74.0052	-93.9991	1109.0877	71.247	63263.7165	199212.1292	3078339.8203	7730.27	-0.13789	1381.57	0.32032	1024.4922	0.75863	5758.9917	-0.20214	5689.4307	1906226.25	3651.5011	0.035624	5242.5968	-0.039229	45681600	0.53947	465.961	136.269	133.1945	267.864	253.9731	88662.9844	179.3605	-0.81984	229.0281	4505720
061	2018-06-19t1808	1529450608.64	adult	146.0156	78.0048	-89.9996	1013.4843	68.9016	56335.2148	177498.7769	2695855.8019	7950.35	0.017146	1522.73	1.0422	1181.6611	1.6021	6642.7202	0.53263	6603.8794	1959602.5	3902.4829	0.45089	5803.5863	0.52191	44862600	0.58519	385.178	129.132	125.6641	269.242	257.0524	79426.3828	175.5944	-1.0854	229.1825	3804480
061	2018-06-19t2208	1529465010.25	adult	150.016	82.0052	-85.9992	1025.9139	71.1897	59081.1022	186187.7376	2882324.8371	7187.5	-0.28537	1464.5	0.93195	1077.7079	1.2392	6073.7461	0.18158	6041.6113	1876787.5	3858.4788	0.49415	5424.6299	0.26799	45254600	0.7311	438.47	125.675	121.911	281.3017	270.4063	86922.2188	170.1364	-1.3752	231.2392	3883490
061	2018-06-20t0208	1529479408.69	adult	154.0156	86.0048	-81.9996	1101.5632	68.9306	61824.3168	194788.4589	2886016.4302	9380.57	0.8048	1483.2	1.1002	1104.1138	1.4343	6941.2617	0.89552	6822.2478	2248968.75	3893.8818	0.61727	5686.4032	0.56275	47968300	1.0654	540.865	132.419	128.1932	301.9071	285.8577	97817.9062	181.177	-1.1756	249.1405	4282560
061	2018-06-20t0608	1529493810.96	adult	158.0162	90.0054	-77.999	1131.3751	67.8887	62779.7766	197668.6063	2937022.6724	9825.88	1.072	1534.57	1.4325	1120.9199	1.6083	7153.3452	1.115	7026.9312	2353450.5	4092.9203	0.95837	6125.3416	1.0074	50419900	1.3779	502.476	138.146	134.3631	300.043	287.9964	98714.1328	185.0423	-1.1864	245.8545	4538910
061	2018-06-20t1008	1529508214.57	adult	162.0172	94.0064	-73.998	1008.8813	70.4261	57570.599	181413.6978	2739579.421	8062.89	0.30621	1504.05	1.378	1059.998	1.3679	6289.6641	0.54781	6117.2102	1899478.5	4172.4613	1.1318	5690.0783	0.70025	45291500	1.0388	477.168	127.147	122.9435	302.4062	289.1106	91326.6875	184.0633	-1.307	248.9779	3828770
061	2018-06-20t1408	1529522612.99	adult	166.0168	98.006	-69.9984	1148.1114	67.0658	62962.3466	198244.0825	2903513.0412	9135.47	0.86644	1447.19	1.2175	1019.7415	1.231	6797.5449	0.97421	6707.2278	2243189.75	3907.4262	0.87097	5891.5967	0.9364	47676100	1.3437	552.005	139.462	135.203	306.5669	287.3491	101167.0625	189.5236	-1.2663	252.7292	4594440
061	2018-06-20t1808	1529537011.38	adult	170.0163	102.0055	-65.9989	1120.1047	70.6024	63109.5354	198700.4319	3025358.9177	7301.79	0.060796	1315.38	0.69979	1000.2841	1.171	5478.874	0.083803	5274.6848	1808028.5	3594.9758	0.53622	4836.3967	0.10688	43402300	1.0717	477.105	135.443	131.466	297.6165	281.2084	98213.4375	183.1522	-1.4844	244.0986	4469080
061	2018-06-20t2208	1529551410.83	adult	174.0162	106.0054	-61.999	1114.6337	70.5557	64931.1456	204517.479	3147069.3569	8150.81	0.50554	1252.85	0.48046	934.8507	0.87009	6106.7822	0.58454	6004.4863	2076306	3412.5153	0.3627	5099.4799	0.38648	42521800	1.0895	433.376	136.186	131.5113	304.0459	295.9244	103375.6094	193.191	-1.3185	262.4675	4622160
061	2018-06-21t0208	1529565812.43	adult	178.0166	110.0058	-57.9986	1004.2734	71.0048	58015.778	182777.1481	2866751.2559	8180.88	0.56933	1429.59	1.3578	1034.7105	1.416	6034.4048	0.58007	5907.259	1834459.125	3788.2244	0.92746	5478.4466	0.76942	43356700	1.2617	483.938	141.681	137.6331	323.5499	312.5977	98359.1562	204.791	-1.132	274.1578	4296910
061	2018-06-21t0608	1529580211.9	adult	182.0165	114.0057	-53.9987	1095.3884	70.2807	63501.2847	200051.0782	3080043.2549	8440.39	0.74101	1334.12	0.98294	973.4128	1.1309	6439.7183	0.92221	6345.355	2137986.5	3683.898	0.85743	5424.9963	0.7863	44286000	1.4463	679.236	148.061	142.4961	396.299	368.705	131571.25	206.7897	-1.1454	304.1526	4914900
061	2018-06-21t1008	1529594612.7	adult	186.0167	118.0059	-49.9985	1041.4498	73.8701	58800.0298	185251.3681	2862448.4334	7878.49	0.52023	1281.29	0.7965	684.9086	-0.34184	6143.187	0.76119	6024.7146	1892101.625	3822.1468	1.1185	5465.0969	0.88439	39417700	1.088	497.95	143.068	134.7587	344.7964	332.3662	106197.2969	217.7854	-0.97997	300.4864	4401340
061	2018-06-21t1408	1529609032.32	adult	190.0222	122.0113	-45.993	972.1754	68.6415	54691.6082	172328.2087	2638187.8615	6971.43	0.1251	1276.52	0.83533	879.0251	0.6985	5523.1831	0.35789	5429.9346	1585153.5	3805.8843	1.1702	4992.89	0.53131	36527600	0.90023	556.845	153.137	144.6101	389.5998	379.7577	111815.1484	234.5448	-0.70472	331.4672	4382000
061	2018-06-21t1808	1529623420.16	adult	194.0188	126.008	-41.9964	942.2941	70.5235	52916.558	166791.9477	2498896.6367	6867.42	0.11424	1275.81	0.89472	771.4483	0.15846	5264.5898	0.2145	5090.3965	1458291.375	3606.7907	0.9586	4749.8838	0.37284	35306600	0.86779	639.412	163.107	149.7794	410.2837	396.9212	113648.5781	259.2561	-0.28807	344.6376	4513830
061	2018-06-21t2208	1529637810.44	adult	198.0161	130.0053	-37.9991	659.0427	74.7557	37545.4576	119414.3675	1790818.1128	6963.18	0.20064	1212.69	0.64083	693.6808	-0.23141	5706.2031	0.59452	5596.3975	1124122	3811.7604	1.3322	5160.9962	0.80417	23797800	-0.23672	623.329	163.838	150.8411	416.4239	408.1677	82035.5	272.7739	-0.094411	365.4378	3215160
061	2018-06-22t0208	1529652210.05	adult	202.016	134.0051	-33.9992	615.2464	90.6533	35131.1604	112455.5482	1720695.1495	5916.16	-0.28607	1151.78	0.38777	730.0006	-0.011559	5016.1245	0.11846	4921.2241	927983	3485.1415	0.92245	4596.7455	0.34634	21199600	-0.45872	640.183	168.072	155.3421	410.0084	399.0415	75851.5469	277.957	-0.059184	351.0288	3093540
061	2018-06-22t0608	1529666609.75	adult	206.0159	138.0051	-29.9993	611.9856	91.6673	34756.6827	111236.8829	1707665.8905	5660.17	-0.38252	1214.1	0.77404	641.2307	-0.4706	4741.7056	-0.049114	4664.595	862990.375	3515.5944	1.0442	4376.0058	0.19652	22083300	-0.30957	564.543	172.123	155.2721	434.1285	424.2036	79011.3906	299.2948	0.26588	392.648	3130750
061	2018-06-22t1008	1529681062.75	adult	210.0306	142.0198	-25.9846	570.7939	88.8936	32977.2296	105599.5394	1625780.2934	6921.88	0.29685	1193.58	0.73154	670.6224	-0.28657	4885.0669	0.1057	4659.7349	845116.5625	3352.0289	0.86687	4302.3734	0.18193	20589200	-0.42576	552.63	177.745	158.7264	445.8946	436.3521	77139.7656	310.6863	0.40421	403.5725	3066090
061	2018-06-22t1408	1529695438.29	adult	214.0238	146.013	-21.9914	576.7451	87.2707	33338.0559	106560.8799	1642347.9942	7083.73	0.42037	1124.2	0.41603	643.6559	-0.41334	4770.6152	0.059308	4533.2988	834857.625	3142.4949	0.60627	4115.6034	0.05711	19601600	-0.49264	597.806	180.093	160.6699	445.6218	438.0356	77983.8125	317.2633	0.45506	405.7263	3140110
061	2018-06-22t1808	1529709813.44	adult	218.0169	150.0061	-17.9983	553.7412	85.6005	32220.0855	103402.1633	1583668.1206	5780.71	-0.22214	1079.53	0.22445	713.6135	0.0034452	4438.2051	-0.16416	4293.9238	750056.625	2867.8954	0.22293	3805.1183	-0.1936	18207400	-0.6204	554.624	176.268	156.8751	442.8268	436.1403	74837.7188	308.5051	0.24281	403.7519	2972940
061	2018-06-22t2208	1529724212.79	adult	222.0167	154.0059	-13.9985	499.2923	88.0465	29143.6942	93923.96	1439484.9034	5955.19	-0.095676	1085.14	0.3171	802.0508	0.53393	4470.8262	-0.096198	4280.4292	684036.375	2873.8473	0.29899	3815.1458	-0.13301	16565700	-0.79915	620.115	186.247	170.5564	466.0035	452.253	71298.5312	312.6032	0.25412	419.7558	2843250
061	2018-06-23t0208	1529738610.29	adult	226.016	158.0052	-9.9992	513.7708	73.1698	28042.133	89779.0898	1286880.777	5581.88	-0.26129	1068.4	0.28027	829.6791	0.7255	4342.5962	-0.15997	4198.1187	638361.625	2769.516	0.18391	3660.7589	-0.23815	15704400	-0.89288	584.998	188.067	171.6616	463.5414	453.8628	68140.5781	323.4688	0.37801	425.1861	2764400
061	2018-06-23t0608	1529753007.39	adult	230.0152	162.0044	-6	497.9684	72.5296	28922.4226	92596.3415	1389400.1075	5812.39	-0.10208	1053.32	0.25145	811.1934	0.65305	4393.5542	-0.074636	4231.144	667820.25	2697.2287	0.11949	3640.9898	-0.20785	15947200	-0.83512	622.476	190.745	170.3172	482.1838	474.5201	73291.9375	333.4702	0.48511	442.1385	2887880
061	2018-06-23t1008	1529767406.27	adult	234.0149	166.0041	-2.0003	634.3654	68.9761	35298.2387	111685.8637	1655898.2791	5650.7	-0.15607	1048.31	0.28632	826.7095	0.77881	4378.6846	-0.043032	4216.9526	810056.6875	2618.9232	0.037979	3780.264	-0.0070338	19363300	-0.23493	696.212	201.038	181.2308	492.8389	474.0078	91175.2031	340.8048	0.54739	438.3145	3713370
061	2018-06-23t1408	1529781808.23	dead	238.0155	170.0046	2.0003	651.6911	65.886	35142.8461	111096.4557	1599305.0403	5858.03	-0.0040907	1054.78	0.40248	861.0698	1.0192	4133.6196	-0.21306	3971.4924	764719.625	2576.3618	0.020847	3613.0615	-0.13159	19412100	-0.14665	715.276	204.223	182.973	503.5905	486.0765	93164.2344	347.4033	0.59747	449.8643	3758520
062	2018-06-13t1408	1528917765.11	larva	0	-70.0111	-186.0169	187.4601	28.0108	3230.6202	10244.7377	52386.6961	0	2328.6106	0	0.0022832	0	-0.21203					0	0.78079	0	1.1589	0	2.2779	0	0	0				0	-0.15419	0	0
062	2018-06-13t1808	1528932165.5	larva	4.0001	-66.0109	-182.0168	179.5743	22.2443	2644.3219	8359.8479	36854.7208	0	0.91097	0	-0.41081	0	-0.51899					0	0.018149	0	0.21648	0	1.1514	0	0	0				0	-0.15933	0	0
062	2018-06-13t2208	1528946564	larva	7.9997	-62.0114	-178.0172	184.6611	22.8519	2862.7168	9050.7203	41408.787	0	-0.44128	0	-0.83673	0	-0.83377					0	-0.66572	0	-0.56064	0	0.3438	0	0	0				0	-0.16512	0	0
062	2018-06-14t0208	1528960964.34	larva	11.9998	-58.0113	-174.0171	184.27	25.2123	2961.4018	9371.6199	44629.639	0	-1.0976	0	-1.2769	0	-1.1578					0	-1.2841	0	-1.2216	0	-0.29074	0	0	0				0	-0.17181	0	0
062	2018-06-14t0608	1528975364.89	larva	15.9999	-54.0111	-170.0169	268.1022	29.3706	5993.8565	18947.7572	117772.1778	1352.57	0.82023	608.524	1.6433	628.3315	1.7973	1165.6506	1.573	1141.9474	38466.4727	953.2269	1.2541	1088.4751	1.0429	1980750	-0.21567	146.263	90.4496	90.2499	129.9412	128.1029	4288.061	114.5517	-0.04828	124.3032	294414
062	2018-06-14t1008	1528989813.04	larva	20.0133	-49.9977	-166.0035	159.5791	26.2993	2691.1557	8582.5499	41626.3948	793.684	-0.71252	546.477	0.88334	552.5482	1.1179	730.5413	-0.553	717.63	10958.1201	663.7966	-0.30717	703.0075	-0.59355	815343	-1.0494	165.848	96.2116	95.9106	139.3842	135.5321	2090.7625	120.4194	-0.040842	130.3034	143548
062	2018-06-14t1217	1528997521.97	larva	22.1547	-47.8564	-163.8622	453.7307	41.9379	15184.148	48007.4583	430302.6922	1529.34	0.10134	430.214	-0.0092422	394.5162	0.10599	1187.3074	0.13432	1166.0084	96171.8984	757.908	-0.33275	1002.5486	-0.19547	3474840	-0.57031	289.06	73.1665	72.7042	115.4283	111.3599	9349.6924	96.6429	-0.071293	107.6186	590966
062	2018-06-14t1422	1529005011.99	larva	24.2352	-45.7758	-161.7816	521.9652	48.4439	18488.2651	58409.9559	564469.4317	1278.89	-0.51273	448.468	-0.13806	420.8032	0.085021	1015.6821	-0.62309	984.7698	100552.5312	794.6618	-0.51996	920.9833	-0.68584	4397230	-0.57259	218.449	86.3421	85.9158	130.7269	126.4337	12941.959	110.4428	-0.05396	121.7984	846584
062	2018-06-14t1808	1529018568.17	larva	28.0009	-42.0102	-158.016	450.1609	44.164	16026.0451	50628.8682	491010.9947	1668.17	-0.43144	525.767	-0.1208	397.5325	-0.35174	1470.2383	-0.28882	1456.322	126440.4922	1092.0133	-0.1895	1355.048	-0.24943	4471120	-0.9705	149.793	85.1616	84.5962	129.8389	127.7154	11166.1494	111.1198	-0.054424	122.9358	724214
062	2018-06-14t2208	1529032999.63	larva	32.0096	-38.0015	-154.0073	525.285	42.641	18030.7309	56879.6747	529601.3525	2071.1	-0.38216	725.561	0.59621	686.3934	0.96148	1800.4772	-0.27962	1778.0197	172845.8125	1379.8596	0.045591	1681.1492	-0.12226	6947970	-0.81543	161.161	89.5923	89.1912	131.3983	128.749	12614.2393	113.8264	-0.052355	125.0504	857936
062	2018-06-15t0208	1529047403.11	larva	36.0106	-34.0005	-150.0063	712.2814	46.1442	27431.0757	86465.9575	879890.0158	2110.84	-0.74098	749.591	0.26717	683.7825	0.63571	1833.0299	-0.77775	1802.1181	267622.375	1476.1301	-0.25708	1726.0575	-0.57388	10872800	-0.40201	204.308	98.5164	97.9022	141.465	138.9941	20653.8867	123.6033	-0.035439	135.5081	1428980
062	2018-06-15t0608	1529061803.32	larva	40.0106	-30.0004	-146.0062	878.2125	55.4058	39751.6238	125227.5454	1507938.5461	2839.27	-0.43609	580.776	-1.3139	457.8065	-1.0609	2362.6169	-0.43737	2336.5311	496149.5625	1300.6012	-1.2791	2049.4395	-0.54089	12141100	-0.71616	243.824	79.9388	79.4476	125.2363	120.8251	26299.6289	104.148	-0.077028	115.9719	1671120
062	2018-06-15t1008	1529076202.21	larva	44.0103	-26.0007	-142.0066	786.4918	51.8474	33243.809	104779.4687	1168064.1238	4030.05	0.2144	813.542	-0.34611	635.4905	-0.2747	3011.2405	0.022161	2909.733	529978.3125	1872.4205	-0.44546	2522.701	-0.2666	14263800	-0.86669	322.926	98.5912	98.0036	144.0859	141.6644	25359.1133	124.9626	-0.02255	136.8704	1728600
062	2018-06-15t1408	1529090605.27	larva	48.0112	-21.9999	-138.0057	824.8098	55.0406	36889.2221	116306.5331	1384967.7571	3522.96	-0.61086	752.766	-1.2667	622.801	-0.67047	2748.0049	-0.82028	2707.4192	535860.9375	1647.989	-1.4914	2348.669	-1.0633	14619500	-1.2994	201.025	105.253	104.7292	149.4341	147.7964	29139.6445	131.4816	0.010556	143.7374	2044120
062	2018-06-15t1808	1529105003.92	larva	52.0108	-18.0003	-134.0061	953.1647	53.2228	40761.5189	128396.8247	1480292.2737	4469.77	-0.20256	1035.62	0.094582	799.0042	0.15948	3928.6667	0.26508	3881.3838	844663.375	2571.9322	0.068859	3606.4458	0.44116	22250300	-0.61168	282.7	100.363	99.736	149.0019	146.0706	32035.4121	127.7476	0.011526	140.4434	2156300
062	2018-06-15t2208	1529119406.27	larva	56.0114	-13.9996	-130.0054	953.6825	56.5496	44088.1318	138865.3931	1698212.2379	6891.74	1.2895	1313.84	1.3907	946.6086	0.77287	5253.0347	1.4392	5178.2302	1218704	3511.8726	1.5651	4490.5229	1.2933	30449600	0.060973	274.761	96.2351	95.5635	145.3132	142.5603	33712.6641	123.9231	-0.0088474	137.544	2230340
062	2018-06-16t0208	1529133805.94	larva	60.0113	-9.9997	-126.0055	978.4931	58.3521	48339.8048	152408.1676	1979245.9766	11177.9	4.0324	1419.68	1.514	883.1866	0.069536	6980.6279	3.1045	6744.9685	1773079.5	4124.2661	2.291	5905.2023	2.8861	36021600	0.31461	217.934	102.054	101.368	151.8578	149.164	38571.875	129.9326	0.19903	143.4401	2589420
062	2018-06-16t0608	1529148206.46	larva	64.0115	-5.9996	-122.0054	1036.1936	64.8457	57621.1228	181612.7159	2645030.8106	5178.77	-0.56235	1238.29	-0.054463	907.5303	-0.067142	4485.1924	-0.30588	4444.0129	1354528.125	3238.1387	0.038111	4126.3935	-0.10852	37330800	0.051991	261.585	95.5648	94.8348	151.144	147.7214	45645.4844	128.5424	0.10085	142.2156	2880990
062	2018-06-16t1008	1529162605.02	larva	68.0111	-2	-118.0058	1166.45	67.3405	64671.4987	203607.8025	2990975.0053	7673.98	0.90152	1259.75	-0.32101	723.382	-1.2657	6310.3262	1.469	6203.3389	2139200.5	3972.8459	1.0345	5583.3105	1.5401	42610900	0.30275	255.114	101.37	100.6228	153.4218	150.6783	52009.9844	132.1685	0.26668	145.6102	3428830
062	2018-06-16t1408	1529177004.8	adult	72.011	2	-114.0058	1038.9589	71.2478	61926.4079	195937.3127	3021243.9744	9676.54	1.9757	1313.35	-0.36671	715.6033	-1.4425	7550.6382	2.5404	7253.9758	2446406.75	4500.8704	1.5975	6430.4749	2.2937	42463100	-0.059861	182.537	86.695	85.9571	135.2075	132.3706	43807.2266	113.9788	-1.6979	127.1721	2803020
062	2018-06-16t1808	1529191405.8	adult	76.0113	6.0002	-110.0056	1177.589	68.1333	64918.8236	204371.52	3018040.5098	8676.86	1.0895	1498.18	0.26409	973.491	-0.34681	6402.6362	0.94763	6224.6357	2176896.25	4057.8961	0.47129	5673.8889	0.96466	50884300	0.59271	308.859	100.643	100.199	153.5706	151.0649	52214.0039	132.1154	-0.14916	145.8969	3418240
062	2018-06-16t2208	1529205808.29	adult	80.012	10.0009	-106.0049	1141.0448	70.4944	66143.5672	208311.8886	3219360.329	7552.34	0.19442	1562.9	0.31112	960.1474	-0.53233	6132.48	0.4212	5997.3052	2121838	4268.7446	0.5603	5635.2861	0.65477	53999800	0.68056	354.618	103.198	102.4275	153.966	150.6328	53272.2305	132.8991	-0.33102	145.6395	3565580
062	2018-06-17t0208	1529220206.55	adult	84.0115	14.0005	-102.0053	1213.0162	68.9884	69617.6038	219217.5172	3324256.4745	8674.85	0.7607	1657.17	0.52271	940.8568	-0.6948	6665.5181	0.81429	6509.4126	2426248.5	4643.1351	0.93818	5921.9159	0.79633	60317800	1.1436	258.993	107.955	107.1292	161.8759	159.255	58922.8281	138.5889	-0.015275	152.7628	3929360
062	2018-06-17t0608	1529234608.27	adult	88.012	18.0009	-98.0049	1141.2006	73.4064	65909.631	207559.4826	3252215.0224	10478.3	1.7573	1755.5	0.77067	1187.946	0.24087	8147.9854	2.2118	7957.4307	2811055	4845.5988	1.0654	6407.9719	1.1965	60468100	1.0136	211.973	105.937	104.8554	162.7556	159.9087	56150.6797	138.1991	-0.36187	153.8628	3648980
062	2018-06-17t1008	1529249008.12	adult	92.0119	22.0009	-94.0049	1169.9075	70.154	64800.905	204064.1346	3031001.0065	10126.8	1.4324	1906.12	1.2405	1341.1028	0.77778	7583.6992	1.4823	7369.1021	2570874	4902.2129	1.0115	6393.897	1.0358	64598400	1.3282	361.421	108.397	107.1768	166.5226	163.0971	56451.1758	141.4214	-0.33808	156.817	3673580
062	2018-06-17t1408	1529263418.95	adult	96.015	26.0039	-90.0019	1204.3974	71.6991	66011.9314	207771.2316	3154920.1592	7738.83	-0.09545	1943.04	1.2915	1507.2113	1.3686	6267.5923	0.05926	6184.561	2168587	4905.931	0.92362	5821.1096	0.29667	67186300	1.5273	365.968	110.071	108.7935	185.9981	172.8905	64355.3555	142.5713	-0.52073	161.8056	3806040
062	2018-06-17t1808	1529277809.76	adult	100.0124	30.0013	-86.0045	1217.4452	70.1871	69720.9295	219537.2799	3335980.1514	7350.36	-0.38635	1873.97	0.99738	1434.7716	1.1004	5962.1021	-0.30107	5752.6421	2176167.25	4674.1067	0.56427	5531.787	-0.079546	68270400	1.6174	299.51	117.356	115.9776	197.0515	182.1405	71923.8125	151.5562	-0.005187	171.4664	4275400
062	2018-06-17t2208	1529292211.87	adult	104.013	34.0019	-82.0039	1148.4663	67.7577	63851.7382	201099.0618	2988656.8249	8213.23	0.053523	1998.44	1.4474	1497.7355	1.3686	6570.8267	0.21635	6452.9634	2201227	5090.1833	1.0786	6063.0367	0.42069	66791900	1.4967	466.134	112.816	110.9146	227.6204	207.9167	76252.8281	149.3336	-0.47365	174.4706	3770530
062	2018-06-18t0208	1529306613.67	adult	108.0135	38.0024	-78.0034	1112.0024	70.7429	61984.178	195224.4761	2897334.3364	8578.63	0.20127	2085.51	1.7911	1538.6661	1.589	7066.3398	0.60826	6961.4121	2296560.5	5316.5252	1.3587	6613.9781	0.92304	67630900	1.6213	379.089	120.908	118.0713	207.8674	203.2269	67556.9062	164.5037	0.38288	191.8384	3920930
062	2018-06-18t0608	1529321014.08	adult	112.0136	42.0025	-74.0033	1145.9976	70.6817	64554.4207	203361.667	3070838.4799	7524.56	-0.40192	1851.8	1.0385	1416.5013	1.2424	6579.7632	0.14682	6558.8462	2223960	4792.1747	0.73699	6148.4923	0.43865	62527700	1.2136	326.82	111.584	108.2217	213.9413	199.5959	72312.1562	155.1837	-0.5367	182.3903	3767740
062	2018-06-18t1008	1529335416.15	adult	116.0142	46.0031	-70.0027	1146.538	73.2721	66053.9128	208094.2114	3239086.2508	9120.32	0.40759	1759.54	0.81328	1358.1981	1.1483	6428.3267	0.0098758	6205.3987	2224201	4499.5685	0.43556	5604.135	-0.075818	60712900	1.1325	302.586	117.312	115.4639	193.032	189.6978	66789.0625	158.1677	-0.57326	180.6751	4047860
062	2018-06-18t1408	1529349815.16	adult	120.0139	50.0028	-66.003	1108.2833	71.7188	63679.2876	200622.9341	3057252.9657	9626.76	0.64509	1800.21	1.0793	1303.0708	1.079	7806.7671	1.1353	7610.7515	2599653.5	4958.7351	1.0607	7022.5815	1.2483	59887800	1.1567	358.01	119.484	117.1614	202.5445	197.6084	67447.3125	161.1798	-0.61325	187.0601	3974890
062	2018-06-18t1808	1529364216.71	adult	124.0143	54.0033	-62.0025	1063.8685	73.4252	59394.6198	187042.6467	2861178.1588	10469.7	1.0568	1875.18	1.4928	712.733	-1.0462	8207.3936	1.4559	7953.2202	2552499.5	5795.1522	2.1508	7321.9669	1.5367	58248800	1.117	382.241	121.318	117.8048	218.6794	213.6304	68009.2812	171.4577	-0.30178	202.358	3768490
062	2018-06-18t2208	1529378618.17	adult	128.0147	58.0037	-58.0021	1185.684	71.4252	69295.1059	218260.2482	3403029.122	9308.33	0.49173	1424.09	0.0001823	1080.4651	0.5137	6721.5112	0.31467	6552.9351	2439908.5	3841.2564	-0.093693	5845.8123	0.25309	51555000	0.63105	270.594	126.385	124.5897	212.3219	208.5072	77072.8672	171.2884	-0.52062	197.4091	4575380
062	2018-06-19t0208	1529393020.79	adult	132.0155	62.0044	-54.0014	1173.4451	72.3422	66865.877	210533.0155	3260206.5694	8386.06	0.067962	1306.18	-0.30282	1036.3845	0.48128	6047.1772	-0.15565	5913.4719	2116512	3332.1854	-0.60564	5016.5395	-0.42037	45687400	0.23151	313.343	132.135	130.0069	227.2378	222.6688	79533.2344	175.5321	-0.53213	206.6388	4621830
062	2018-06-19t0608	1529407416.81	adult	136.0144	66.0033	-50.0025	1209.9441	71.388	68444.0319	215461.9238	3258461.0616	7598.46	-0.27427	1219.33	-0.5079	961.8212	0.30876	5535.4858	-0.48249	5353.9233	1987239.5	3157.4707	-0.71888	4785.3017	-0.55248	43657000	0.17913	412.921	134.393	131.5797	255.8624	238.2439	91854.6172	182.6447	-0.4421	218.7051	4811820
062	2018-06-19t1008	1529421819.67	adult	140.0152	70.0041	-46.0017	1165.0812	74.6071	67886.1007	213843.9395	3358459.2404	11121.9	1.4439	1211.05	-0.42073	910.8451	0.21241	6655.2583	0.43395	6371.6597	2362616.75	3504.0542	-0.19358	5625.8537	0.25552	42942500	0.24209	312.891	130.733	128.8081	225.4501	220.1261	80034.7969	173.5594	-0.93971	204.183	4635670
062	2018-06-19t1408	1529436223.85	adult	144.0163	74.0053	-42.0005	1203.5319	71.2243	67831.8452	213499.1914	3300572.4964	9428.89	0.69144	1168.36	-0.48962	865.6013	0.10244	6326.3774	0.26005	6212.9409	2245864	3470.6728	-0.14047	5311.7357	0.057793	41424100	0.22853	461.461	136.304	131.4618	305.375	294.0078	108408.1328	189.8757	-0.55388	255.7522	4832650
062	2018-06-19t1808	1529450622.24	adult	148.0159	78.0048	-38.001	1208.0049	70.2959	65992.0834	207685.3596	3118392.5835	8359.67	0.2407	1262.19	0.0014417	972.228	0.67572	6247.9971	0.274	6073.054	2161807	3336.2405	-0.22012	5273.2719	0.09903	43607300	0.53033	312.63	145.566	142.2068	250.688	247.0388	86738.0469	201.0023	-0.38123	234.1091	5029160
062	2018-06-19t2208	1529465023.86	adult	152.0163	82.0053	-34.0005	1122.3085	75.1936	62220.1665	196945.2946	3026309.6104	7048.74	-0.31915	1185.5	-0.21773	899.0112	0.42332	5529.5649	-0.18562	5420.4182	1802638.25	3219.4092	-0.2778	4889.4651	-0.15696	38603300	0.21248	455.839	139.236	135.8336	262.5538	252.7333	85592.5469	202.2828	-0.51131	236.9003	4533930
062	2018-06-20t0208	1529479422.21	adult	156.0159	86.0048	-30.001	1110.2147	73.0274	61249.8092	192911.7743	2880920.6356	7096.95	-0.2349	1181.28	-0.14932	793.1097	-0.025362	5585.8857	-0.067502	5540.3164	1793069.25	3330.225	-0.05559	4980.9549	-0.0044708	37858700	0.25383	423.247	140.857	137.2729	254.3795	249.9389	81655.8203	206.6353	-0.5449	236.4791	4514320
062	2018-06-20t0608	1529493824.61	adult	160.0165	90.0055	-26.0003	1057.0248	73.9832	59364.6864	186975.0893	2851152.5537	8109.82	0.29929	1197.72	0.0025281	762.4709	-0.1262	6060.1714	0.35015	5918.6909	1884713.25	3475.504	0.20703	5366.9782	0.39459	37199900	0.29802	385.565	143.573	139.6114	271.4247	265.2682	84413.0859	209.8111	-0.60121	248.383	4459230
062	2018-06-20t1008	1529508228.16	adult	164.0175	94.0065	-21.9993	1012.9045	70.6931	55746.4178	175588.1413	2625553.6286	6260.26	-0.50485	1235.54	0.24323	956.8845	0.8873	5037.8975	-0.32425	4979.6121	1471066	3284.4261	0.035995	4616.2472	-0.17244	36024600	0.29326	539.307	150.292	146.98	294.9732	285.2173	86132.1875	228.9729	-0.25629	268.7872	4382060
062	2018-06-20t1408	1529522626.48	adult	168.017	98.006	-17.9998	857.1177	70.6959	49296.2615	155549.7228	2392027.2483	9651.18	1.1332	1466.07	1.3375	1070.985	1.5102	6988.2788	1.1366	6835.4312	1802975.875	4165.4979	1.2377	6223.5965	1.2455	37783600	0.53699	523.964	179.058	170.9399	417.9105	410.0833	107820.9062	284.0195	0.90122	366.3371	4614690
062	2018-06-20t1808	1529537024.87	adult	172.0166	102.0055	-14.0003	905.4074	69.7724	49199.9031	155078.6067	2275554.1081	9515.04	1.1203	1451.84	1.3474	1029.912	1.3387	7179.4912	1.3272	6986.9839	1852308.75	4259.7635	1.4354	6410.1497	1.4641	37389200	0.58983	571.785	184.435	175.6358	428.7239	421.8358	110610.7656	294.3289	0.97373	374.1452	4749760
062	2018-06-20t2208	1529551424.33	adult	176.0165	106.0054	-10.0004	874.0355	67.4249	47028.6341	148227.0173	2169413.284	9395.88	1.1172	1465.31	1.4848	1111.407	1.7934	7016.5376	1.2579	6700.8369	1733084.75	4096.5972	1.2994	6158.5718	1.3161	36106700	0.56314	550.197	190.583	181.0451	429.2442	418.1396	106023.3281	307.5348	1.1086	382.0977	4696160
062	2018-06-21t0208	1529565826.05	adult	180.0169	110.0059	-5.9999	791.4272	72.6489	45095.8695	142374.9213	2166799.3356	9467.66	1.2038	1464.2	1.5553	1110.9708	1.8253	6842.4663	1.185	6717.1255	1614822	4238.602	1.5694	6106.8073	1.34	34522900	0.50053	815.875	193.799	183.606	429.4733	418.5392	101355.6875	313.738	1.1047	385.9043	4569380
062	2018-06-21t0608	1529580225.37	adult	184.0167	114.0057	-2.0001	779.4289	68.4946	43491.8652	137366.3547	2031902.9971	9183.23	1.1219	1488.42	1.7464	1146.8862	2.0474	6564.4028	1.0399	6411.5669	1496683.875	4222.9347	1.632	5924.229	1.252	33891400	0.52074	535.364	201.197	195.1091	432.6682	424.508	98648.3594	317.1289	1.0556	391.9776	4581250
062	2018-06-21t1008	1529594626.24	dead	188.017	118.0059	2.0001	750.9685	70.8238	41613.4814	131333.5819	1965621.4005	10154.6	1.6445	1553.62	2.1386	1183.1109	2.275	7363.4927	1.6828	7171.2124	1605241.375	4495.0211	2.0967	6544.0132	1.8657	33828600	0.596	553.835	212.775	209.1179	439.2038	429.8733	95746.4375	335.2676	1.3023	403.4437	4632970
063	2018-06-13t1408	1528917777.85	egg	-2.0001	-58.0116	-210.024	212.1608	25.6449	4329.7438	13717.7024	76739.5001	0	2672.4825	0	0.20454	0	-0.061058					0	1.197	0	1.717	0	3.0663	0	0	0				0	-0.15181	0	0
063	2018-06-13t1808	1528932178.37	larva	2.0001	-54.0114	-206.0238	192.9794	25.8314	3597.3691	11384.7019	60633.257	0	6.3937	0	-0.20276	0	-0.36462					0	0.38864	0	0.66283	0	1.6596	0	0	0				0	-0.15669	0	0
063	2018-06-13t2208	1528946576.68	larva	5.9996	-50.0119	-202.0243	192.9503	25.6706	3594.3698	11374.9703	60415.0916	0	0.057934	0	-0.62203	0	-0.67529					0	-0.33265	0	-0.18901	0	0.71978	0	0	0				0	-0.16213	0	0
063	2018-06-14t0208	1528960977.12	larva	9.9997	-46.0118	-198.0242	192.9503	25.6706	3594.3698	11374.9703	60415.0916	0	-0.80544	0	-1.055	0	-0.99455					0	-0.98244	0	-0.90348	0	0.010084	0	0	0				0	-0.16833	0	0
063	2018-06-14t0608	1528975377.62	larva	13.9999	-42.0117	-194.0241	192.9171	25.9441	3562.4693	11274.1806	60018.2821	0	-1.3446	0	-1.5026	0	-1.3236					0	-1.5719	0	-1.5183	0	-0.56536	0	0	0				0	-0.17561	0	0
063	2018-06-14t1008	1528989826.37	larva	18.0134	-37.9981	-190.0105	261.7442	26.5082	5352.7983	16906.422	94757.9174	1405.51	0.54478	668.745	1.7773	711.1275	2.0997	1248.0112	1.2255	1225.2334	37440.3359	1037.6043	1.1814	1168.7413	0.88433	1950060	-0.48866	249.777	95.1134	95.0233	138.3401	133.8727	4150.2041	118.2986	-0.043687	129.2779	277351
063	2018-06-14t1217	1528997534.67	larva	20.1546	-35.8569	-187.8693	327.2324	32.8992	7722.5919	24399.4978	157874.7439	1694.34	0.64527	727.609	1.8927	753.7241	2.1855	1467.8273	1.243	1453.7312	61648.7461	1208.91	1.3584	1373.399	1.0155	3039220	-0.44669	140.099	87.3531	86.8569	130.7494	129.3453	5491.4746	112.3912	-0.050775	125.3305	364874
063	2018-06-14t1422	1529005024.67	larva	22.2352	-33.7764	-185.7888	234.4834	23.0126	3704.3104	11700.1361	50870.7718	1293.49	-0.24862	489.444	0.31994	354.8515	-0.1153	1214.96	0.18252	1211.1859	25514.1582	979.5251	0.32486	1163.4621	0.171	1011680	-1.2374	143.142	89.2341	88.9774	134.4303	133.4521	2823.0359	114.2152	-0.048613	128.744	184447
063	2018-06-14t1808	1529018580.87	larva	26.0008	-30.0107	-182.0232	473.9836	35.452	12687.6848	40055.3857	285610.4761	1865.46	0.055272	690.094	1.0632	683.688	1.3985	1509.8961	0.12775	1451.5225	104182.8359	1226.4171	0.48585	1406.0106	0.15184	4705750	-0.69573	163.452	87.8748	87.3315	133.1954	131.2817	9190.4814	113.9796	-0.049564	127.1248	599218
063	2018-06-14t2208	1529033012.86	larva	30.0097	-26.0019	-178.0143	1006.4831	49.1885	29474.1088	92944.7219	805696.4808	1375.46	-0.99336	423.894	-0.96063	301.7646	-1.0664	1203.5416	-1.1018	1192.6932	190159.5781	888.753	-1.0316	1140.9403	-0.9757	6676760	-0.6634	231.76	78.9832	78.5766	121.6109	118.2223	19214.5176	103.2447	-0.067868	114.1676	1244060
063	2018-06-15t0208	1529047416.39	larva	34.0106	-22.0009	-174.0133	527.4523	40.1909	16741.0807	52843.5041	443355.0549	2453.56	-0.16758	742.395	0.46298	676.4113	0.74762	2019.8967	-0.18322	1990.2791	181790.7031	1455.6117	-0.03156	1873.6059	-0.011741	6622170	-1.0938	160.717	97.1668	96.5779	140.7676	139.3841	12669.0811	123.1846	-0.036743	134.5729	866728
063	2018-06-15t0608	1529061816.62	larva	38.0107	-18.0008	-170.0132	766.3817	44.0261	26072.3971	82132.851	752076.9717	2928.99	-0.12526	838.213	0.57336	731.7404	0.78015	2389.9888	-0.12807	2351.4929	332208.4375	1782.4893	0.22316	2193.1924	0.015574	11602500	-0.54122	168.489	90.6527	90.2534	133.9038	132.2986	18612.625	116.2662	-0.049457	127.6808	1254820
063	2018-06-15t1008	1529076215.58	larva	42.0104	-14.0011	-166.0135	748.197	48.782	30635.2663	96547.9557	1041036.3195	4206.65	0.60567	788.102	-0.25139	527.3836	-0.79715	3212.1384	0.59026	3144.8961	520366.4375	1961.2206	0.055492	2826.6134	0.54513	12756200	-0.8715	307.912	100.086	99.5615	146.3127	143.1226	23702.6523	125.8348	-0.023635	138.1965	1619990
063	2018-06-15t1408	1529090618.59	larva	46.0112	-10.0003	-162.0127	893.9625	53.5775	38394.4127	121063.2087	1368856.0918	3074.88	-0.80748	757.737	-0.97326	539.7528	-1.0481	2484.6221	-0.96548	2437.1628	504378.2812	1757.5284	-0.98553	2233.3329	-1.0102	15333600	-0.94169	424.039	101.435	101.0169	148.497	144.8253	30144.8945	127.8862	-0.0091468	139.9201	2052640
063	2018-06-15t1808	1529105017.27	larva	50.0109	-6.0006	-158.013	896.4583	62.9068	42418.8977	133928.9277	1654014.2926	4850.91	0.28289	927.864	-0.36413	706.7388	-0.2814	3500.8291	-0.046082	3410.5608	780684.875	2382.3003	-0.08857	3137.8032	-0.043942	20673700	-0.5986	244.653	100.576	99.8971	146.6741	143.8004	32708.3262	126.8752	-0.00085448	139.348	2240930
063	2018-06-15t2208	1529119419.75	larva	54.0116	-1.9999	-154.0124	990.585	63.305	51607.3855	162662.1257	2247123.9836	4675.77	-0.21356	1024.92	-0.22709	765.9703	-0.20377	3731.0027	-0.2202	3648.322	1011101.75	2726.1315	0.14567	3434.188	-0.069629	27702400	-0.0706	188.913	96.0285	95.2941	144.2586	141.9846	39094.0703	123.6925	-0.0099773	137.1432	2595550
063	2018-06-16t0208	1529133819.37	adult	58.0115	1.9999	-150.0125	995.1147	67.842	57293.4868	180604.543	2741082.4193	5333.05	-0.04494	1134.95	-0.01073	871.5629	0.15025	4321.7114	0.089759	4223.6619	1296513.5	3059.1505	0.34716	3961.2783	0.26053	34001900	0.29391	299.481	82.8157	82.1189	129.7116	126.0657	38913.4883	108.7926	-0.33272	121.2555	2481080
063	2018-06-16t0608	1529148219.81	adult	62.0116	6.0001	-146.0123	1165.7394	67.1812	65410.807	205950.0751	3075037.1509	6929.99	0.79519	1198.25	-0.088972	811.3721	-0.48748	5172.8037	0.70681	5058.0142	1774271.75	3399.2983	0.55993	4474.0544	0.56767	40998100	0.71737	200.238	87.2108	86.5394	136.0645	133.798	46670.1172	115.4632	-0.86327	128.8201	2983920
063	2018-06-16t1008	1529162618.35	adult	66.0112	9.9997	-142.0127	1156.5768	68.2609	63792.3255	200822.7377	3010963.3618	10025.2	2.6629	1388.68	0.59403	787.6056	-0.8375	7380.5532	2.9129	7102.8569	2465104.75	4672.5576	2.6014	6586.0504	3.1494	46334600	0.95274	289.424	103.055	102.153	152.3688	150.1325	50891.1641	131.8809	0.3157	144.9431	3438530
063	2018-06-16t1408	1529177018.13	adult	70.0111	13.9996	-138.0128	1169.7181	71.4144	67189.6801	211566.2307	3277158.2409	5686.84	-0.56132	1278.12	-0.39363	855.8307	-0.66884	4926.582	-0.29649	4888.5967	1734156.875	3431.6163	-0.16768	4540.1873	-0.068258	44882500	0.38764	239.967	102.702	101.6403	162.3544	157.9178	57148.7344	132.5656	0.2197	149.8625	3606470
063	2018-06-16t1808	1529191419.15	adult	74.0114	17.9999	-134.0125	1166.0767	70.009	67814.1915	213606.5196	3278036.4503	5735.25	-0.72446	1382.12	-0.1648	1038.1394	0.041702	4901.5537	-0.60471	4839.6489	1740051.5	3600.3232	-0.18012	4604.9289	-0.28254	48953500	0.5235	372.554	97.7138	96.8529	152.6048	149.9563	54174.6953	129.9553	-0.24712	144.4648	3460930
063	2018-06-16t2208	1529205821.65	adult	78.0121	22.0006	-130.0118	1076.4323	75.0365	66550.9481	209771.4313	3426878.4991	8756.79	1.0442	1425.5	-0.21159	1076.4513	0.046522	6730.6475	1.186	6621.3611	2342265.25	3970.1706	0.18717	5432.2571	0.52033	49497600	0.3117	186.172	97.1837	96.1175	149.2991	147.4751	51956.0742	127.73	-0.73538	141.9015	3374510
063	2018-06-17t0208	1529220219.98	adult	82.0116	26.0001	-126.0123	1253.8774	73.3521	72943.6192	229638.5682	3642071.0467	6119.41	-0.77801	1432.68	-0.37091	1081.5863	-0.062238	5084.9497	-0.80114	5014.8442	1942450.875	3613.574	-0.59456	4763.2455	-0.52104	54615200	0.64281	199.556	104.224	103.3837	155.5497	152.8433	59419.9922	134.5222	-0.30061	148.0109	3973140
063	2018-06-17t0608	1529234621.71	adult	86.0121	30.0006	-122.0118	1128.726	74.236	68549.4677	215976.0708	3491764.0328	7244.73	-0.18776	1389.53	-0.68011	957.5617	-0.65315	5307.3018	-0.69577	5103.2173	1905321.25	3640.8351	-0.67406	4648.3265	-0.79952	49761900	-0.0079382	343.813	110.62	109.3075	176.3013	172.5382	63292.168	144.6841	0.47772	163.2704	3961520
063	2018-06-17t1008	1529249021.58	adult	90.0121	34.0006	-118.0118	1146.8435	78.7482	71894.02	226699.0672	3895329.7181	7751.46	0.029239	1460.8	-0.46525	885.1007	-0.96714	5900.6328	-0.18267	5757.1257	2218638	3984.4569	-0.25126	5344.665	-0.098129	54800500	0.40123	259.355	98.6922	96.7113	183.2166	177.3698	68889.4297	135.0915	-0.83318	161.8114	3702340
063	2018-06-17t1408	1529263432.48	adult	94.0151	38.0036	-114.0088	1256.2516	75.8799	73156.7013	230343.6333	3591078.9	6742.87	-0.66043	1562.76	-0.11812	986.1406	-0.58214	5485.168	-0.68472	5381.9209	2100819.25	4203.6424	-0.0060638	5107.0014	-0.45148	59772400	0.8289	310.298	100.328	98.6046	186.8218	177.913	71552.7578	135.4861	-1.0639	161.8663	3837360
063	2018-06-17t1808	1529277823.14	adult	98.0125	42.001	-110.0114	1165.7933	74.5207	70380.1965	221707.7471	3567432.273	7992.39	0.020868	1673.64	0.27066	1176.605	0.13932	5943.2051	-0.29211	5735.7493	2187099.5	4267.2966	0.040828	5336.6672	-0.26118	61477700	0.96941	262.267	110.761	108.588	186.5357	182.8385	68645.125	149.7404	-0.0095207	172.8661	4068580
063	2018-06-17t2208	1529292225.25	adult	102.0131	46.0016	-106.0108	1210.2719	73.3775	68775.2449	216676.6167	3272295.3353	8854.24	0.45202	1756.56	0.57214	992.7656	-0.5011	6878.1846	0.5343	6701.8647	2476146.5	4915.8808	0.8651	6295.34	0.68953	63183600	1.1409	239.676	113.238	111.6341	191.7574	188.678	69032.6562	153.4926	0.0050303	177.4953	4073180
063	2018-06-18t0208	1529306627.03	adult	106.0136	50.0021	-102.0103	1202.506	74.5687	68184.8344	214663.0574	3348334.4051	8250.99	0.046889	1839.41	0.89638	1227.8767	0.41689	6798.6948	0.39634	6688.3828	2427134	4820.6661	0.73525	6160.8305	0.49558	65587800	1.4036	366.748	114.484	110.8575	247.3708	237.4016	88311.3828	158.1068	0.067112	203.3511	4082150
063	2018-06-18t0608	1529321027.58	adult	110.0137	54.0022	-98.0102	956.3659	77.4246	58363.1089	184066.8824	2992026.898	9234.17	0.52972	2245.56	2.385	1846.0247	2.7595	7644.5347	1.0866	7583.0234	2331583	5645.19	1.7703	7069.2765	1.3439	68381700	1.722	393.641	120.608	117.028	244.1457	227.7732	74464.4453	168.4384	0.49469	210.1098	3672760
063	2018-06-18t1008	1529335429.62	adult	114.0143	58.0028	-94.0096	1103.7294	72.1675	63135.0661	198806.7503	3082131.5656	10069.4	0.9192	2058.34	1.8119	1297.9106	0.86348	8250.6934	1.5459	8094.2642	2730979.5	5506.6333	1.6286	7264.5413	1.4897	67956000	1.7569	339.299	121.042	117.6005	229.0682	222.7229	75821.5625	169.2421	0.22975	207.357	3996190
063	2018-06-18t1408	1529349828.52	adult	118.014	62.0025	-90.0099	1151.1519	73.8871	66624.3789	209816.9934	3285314.8091	8857.14	0.26217	1956.75	1.569	1695.4799	2.4769	6499.52	0.071199	6326.8091	2268332.5	4841.3895	0.88192	5975.2828	0.27745	68114500	1.8603	296.377	117.16	114.0959	222.3342	217.9352	77594.6406	162.3157	-0.44337	199.4772	4078360
[truncated: 2,331 more rows]
