# Supplementary material for: Global, cell non-autonomous gene regulation drives individual lifespan among isogenic C. elegans
Source: eLife. 2021 Feb 1;10:e65026. doi: 10.7554/eLife.65026 (PMC7864635; doi:10.7554/eLife.65026)
Supplement: Source data 1. [file elife-65026-data1.zip › figure_data/Figure 5 - daf-16 mutant/mir-243/control/mir-243_20190122-spans.tsv]

name	larvaspan	adultspan	lifespan
000	52.0212	171.9998	224.021
001	52.0212	240.0002	292.0214
002	50.0205	187.9999	238.0204
003	64.0212	120.0002	184.0214
005	60.021	124.0004	184.0214
006	56.021	187.9966	244.0176
007	60.0211	239.9969	300.018
008	52.0213	235.9968	288.0181
009	52.0213	152.0003	204.0216
011	56.0211	183.9956	240.0167
012	56.0211	235.9962	292.0173
013	60.0212	195.996	256.0172
015	50.0209	128.0005	178.0213
016	56.0211	152.001	208.0222
017	56.0212	132.0015	188.0227
018	60.0212	116.0012	176.0224
019	56.0212	124.0013	180.0224
020	64.0213	136.0012	200.0225
021	52.0215	199.9896	252.0111
022	60.0212	171.9902	232.0114
023	56.0212	163.9906	220.0118
024	58.0204	167.9902	226.0106
025	56.0218	207.9908	264.0126
026	60.0219	116.0016	176.0235
027	52.0215	183.9887	236.0103
028	72.0214	128.0016	200.023
029	54.0209	163.9884	218.0093
030	58.0205	187.9883	246.0088
031	76.0215	143.9884	220.01
032	52.0216	175.988	228.0096
033	52.0216	223.9949	276.0165
034	52.0218	223.9941	276.0158
035	52.0216	167.9887	220.0103
038	64.0212	175.9861	240.0074
040	52.0217	148.0022	200.0239
041	52.0217	223.9913	276.013
042	56.0212	108.0034	164.0246
043	56.0212	191.983	248.0042
044	56.0212	144.003	200.0243
045	52.0218	175.9812	228.003
046	56.0212	155.9931	212.0143
047	52.0219	207.9817	260.0036
048	52.0219	167.982	220.0039
049	56.0213	175.9822	232.0035
050	56.0217	211.9877	268.0094
051	56.0213	171.9823	228.0037
052	68.0218	155.9819	224.0037
053	52.0221	231.9852	284.0074
054	60.0215	187.9826	248.0041
055	52.0222	231.9855	284.0077
056	60.0215	159.9833	220.0048
057	56.0215	203.9832	260.0047
058	56.0216	175.9828	232.0044
059	62.0211	191.9829	254.0041
060	54.0219	195.9823	250.0042
061	54.0219	183.9822	238.0041
062	62.0211	163.983	226.0042
063	56.0216	179.9831	236.0047
064	52.0224	136.0039	188.0263
065	52.0224	247.9827	300.0051
066	48.0232	231.9905	280.0137
067	60.0216	144.0044	204.0261
068	60.0217	96.0035	156.0252
070	56.0217	187.9798	244.0015
071	52.0226	203.9793	256.0019
072	56.0218	227.9848	284.0066
073	52.0227	179.9792	232.0019
074	52.0227	148.0039	200.0266
075	56.0218	191.9791	248.0008
076	68.0223	108.004	176.0263
077	52.0227	187.9768	239.9995
078	62.0216	163.9778	225.9994
079	48.0238	175.976	223.9998
080	54.0226	156.0048	210.0274
081	54.0226	195.9773	250
082	58.0218	152.0059	210.0276
083	52.023	163.9791	216.0021
084	52.0231	171.9773	224.0004
085	52.0231	156.0051	208.0282
086	48.0242	140.0041	188.0283
087	56.0222	183.976	239.9981
089	56.0222	167.9747	223.997
090	64.0225	159.9746	223.9971
091	52.0233	163.9758	215.9991
092	60.0223	104.0073	164.0296
093	56.0223	152.0067	208.029
094	56.0223	187.9742	243.9964
096	60.0226	92.0048	152.0274
097	60.0224	171.9717	231.9941
098	52.0235	247.9727	299.9963
099	52.0225	167.9717	219.9942
100	52.0236	195.9711	247.9947
101	56.0225	171.9721	227.9946
102	56.0226	163.9731	219.9957
103	52.0237	175.9711	227.9949
104	56.0226	183.9724	239.995
106	52.0239	227.9857	280.0096
107	52.024	207.971	259.9949
108	56.0228	144.0073	200.0301
109	52.0228	124.0069	176.0297
