# Supplementary material for: Global, cell non-autonomous gene regulation drives individual lifespan among isogenic C. elegans
Source: eLife. 2021 Feb 1;10:e65026. doi: 10.7554/eLife.65026 (PMC7864635; doi:10.7554/eLife.65026)
Supplement: Source data 1. [file elife-65026-data1.zip › figure_data/Figures 1-3 - base strains/mir-59_vulva_only/mir-59_20170811_keypoint.tsv]

name	timepoint	timestamp	stage	age	adult_age	ghost_age	vulva_maximum	vulva_maximum_z	vulva_mean	vulva_mean_z	vulva_median	vulva_median_z	vulva_percentile_95	vulva_percentile_95_z	vulva_percentile_99	vulva_percentile_99_z	vulva_sum	vulva_sum_z
000	2017-08-11t1428	1502479796.05	egg	-1.9992	-56.4667	-211.1678
000	2017-08-11t1828	1502494190.14	larva	1.9992	-52.4684	-207.1695
000	2017-08-11t2228	1502508588.11	larva	5.9986	-48.4689	-203.17
000	2017-08-12t0234	1502523390.12	larva	10.1103	-44.3573	-199.0584
000	2017-08-12t0627	1502537387.21	larva	13.9984	-40.4692	-195.1703
000	2017-08-12t1028	1502551787.81	larva	17.9985	-36.469	-191.1701
000	2017-08-12t1428	1502566188.55	larva	21.9987	-32.4688	-187.1699
000	2017-08-12t1828	1502580588.98	larva	25.9989	-28.4687	-183.1698
000	2017-08-12t2228	1502594989.03	larva	29.9989	-24.4687	-179.1698
000	2017-08-13t0228	1502609391.05	larva	33.9994	-20.4681	-175.1692	324.2017	-1.3275	197.239	-0.71186	195.491	-0.32304	239.7816	-1.2882	267.3116	-1.2709	402564.75	-0.70389
000	2017-08-13t0628	1502623789.18	larva	37.9989	-16.4687	-171.1697	502.614	-0.61702	216.7444	-0.18057	208.4186	0.037235	303.2441	-0.58443	402.6036	-0.5185	441941.7812	-0.17765
000	2017-08-13t1027	1502638186.07	larva	41.998	-12.4695	-167.1706	744.2068	0.42911	208.9883	-0.44036	184.153	-0.7501	393.0732	0.51226	605.3634	0.7149	426545.125	-0.43144
000	2017-08-14t1124	1502727966.58	adult	66.9371	12.4695	-142.2316	713.9178	0.95346	241.0866	0.35841	226.1639	0.35228	381.2389	0.44378	511.6255	0.59214	491816.625	0.3657
000	2017-08-14t1428	1502738988.15	adult	69.9986	15.5311	-139.17	408.3663	-1.2656	176.1295	-1.7774	163.3004	-1.7537	282.4075	-1.4849	339.9173	-1.2329	359304.1875	-1.7703
000	2017-08-14t1827	1502753388.46	adult	73.9987	19.5311	-135.1699	585.5787	0.31107	203.0339	-0.87483	189.9838	-0.88652	315.9181	-0.65271	423.3314	-0.087668	413783	-0.87429
000	2017-08-14t2228	1502767788.78	adult	77.9988	23.5312	-131.1699	453.1485	-0.73969	189.5907	-1.3544	176.8715	-1.3849	312.4385	-0.62836	389.5247	-0.42128	384869.1875	-1.3796
000	2017-08-15t0227	1502782188.33	adult	81.9987	27.5311	-127.17	363.5677	-1.4242	203.4079	-0.89078	196.8891	-0.72825	278.7972	-1.3333	318.9464	-1.295	414138.5625	-0.89758
000	2017-08-15t0627	1502796588.28	adult	85.9987	31.5311	-123.17	652.4431	1.0375	237.4958	0.34164	225.529	0.28246	342.7075	0.34179	477.3543	1.0496	485204	0.36316
000	2017-08-15t1028	1502810989	adult	89.9989	35.5313	-119.1698	387.6406	-1.1195	232.0634	0.14648	228.4455	0.38025	290.9566	-0.89176	338.1072	-0.90864	472713.1562	0.1422
000	2017-08-15t1428	1502825389.57	adult	93.999	39.5315	-115.1696	607.0192	0.64601	208.678	-0.74359	199.6081	-0.74146	285.4626	-0.97213	387.2752	-0.098574	425911.75	-0.73197
000	2017-08-15t1828	1502839788.65	adult	97.9988	43.5312	-111.1699	435.2965	-0.65211	207.3607	-0.78218	200.4619	-0.71567	281.8764	-0.99596	337.1592	-0.81834	422601.0625	-0.78264
000	2017-08-15t2227	1502854188.39	adult	101.9987	47.5311	-107.17	359.8168	-1.1751	219.7965	-0.28496	217.0251	-0.077326	270.2455	-1.2511	312.0636	-1.1739	447945.3125	-0.28529
000	2017-08-16t0228	1502868588.5	adult	105.9987	51.5312	-103.1699	369.6537	-1.0897	192.7882	-1.324	190.5191	-1.1175	240.9165	-2.0724	278.0066	-1.7357	393095.2188	-1.3205
000	2017-08-16t0627	1502882987.87	adult	109.9985	55.531	-99.1701	355.3272	-1.1979	217.855	-0.35939	215.7905	-0.16532	267.3426	-1.2335	301.3188	-1.2957	445077.75	-0.33859
000	2017-08-16t1027	1502897388.36	adult	113.9987	59.5311	-95.17	458.9357	-0.28327	225.9488	-0.049161	222.0909	0.053966	286.9727	-0.54127	338.9007	-0.518	459354	-0.070104
000	2017-08-16t1427	1502911787.85	adult	117.9985	63.531	-91.1701	419.6729	-0.60328	214.1514	-0.52605	209.0701	-0.48332	278.5006	-0.77297	309.3276	-1.0833	435369.875	-0.54574
000	2017-08-16t1827	1502926188.27	adult	121.9987	67.5311	-87.17	557.4075	0.75404	236.3001	0.31864	231.4775	0.35692	294.8017	-0.18999	366.5408	0.19275	481815.9375	0.32322
000	2017-08-17t1317	1502993986.84	adult	140.8316	86.364	-68.3371
000	2017-08-17t1428	1502998188.08	adult	141.9986	87.531	-67.1701	654.3404	2.0094	222.4592	-0.30839	219.3137	-0.25428	276.5121	-0.63882	315.1338	-0.6986	453149.4062	-0.31356
000	2017-08-17t1828	1503012588.43	adult	145.9987	91.5311	-63.17
000	2017-08-17t2227	1503026987.78	adult	149.9985	95.531	-59.1701	355.5708	-0.98485	228.6946	-0.055693	228.1535	0.089497	276.1087	-0.57794	302.8367	-0.90082	462877.9375	-0.12059
000	2017-08-18t0228	1503041388.28	adult	153.9987	99.5311	-55.17
000	2017-08-18t0627	1503055787.97	adult	157.9986	103.531	-51.1701
000	2017-08-18t1027	1503070188.08	adult	161.9986	107.531	-47.1701
000	2017-08-18t1427	1503084587.98	adult	165.9986	111.531	-43.1701
000	2017-08-18t1828	1503098984.76	adult	169.9977	115.5301	-39.171
000	2017-08-18t2340	1503117730.66	adult	175.2049	120.7373	-33.9638
000	2017-08-19t0251	1503129208.62	adult	178.3932	123.9256	-30.7755
000	2017-08-19t0627	1503142183.02	adult	181.9972	127.5296	-27.1715
000	2017-08-19t1130	1503160333.34	adult	187.039	132.5714	-22.1297
000	2017-08-19t1441	1503171794.28	adult	190.2226	135.755	-18.9461
000	2017-08-19t2012	1503191659.59	adult	195.7407	141.2731	-13.428
000	2017-08-19t2325	1503203207.17	adult	198.9484	144.4808	-10.2203
000	2017-08-20t0239	1503214898.52	adult	202.196	147.7284	-6.9727
000	2017-08-20t0800	1503234126.39	adult	207.537	153.0695	-1.6316
000	2017-08-20t1116	1503245874.16	dead	210.8003	156.3327	1.6316
001	2017-08-11t1428	1502479819.15	egg	-1.9993	-56.4669	-258.4303
001	2017-08-11t1828	1502494213.93	larva	1.9993	-52.4683	-254.4317
001	2017-08-11t2228	1502508611.51	larva	5.9986	-48.469	-250.4324
001	2017-08-12t0234	1502523413.39	larva	10.1102	-44.3574	-246.3208
001	2017-08-12t0627	1502537410.14	larva	13.9982	-40.4694	-242.4328
001	2017-08-12t1028	1502551811.12	larva	17.9985	-36.4691	-238.4325
001	2017-08-12t1428	1502566211.81	larva	21.9987	-32.4689	-234.4323
001	2017-08-12t1828	1502580612.09	larva	25.9988	-28.4689	-230.4322
001	2017-08-12t2228	1502595012.64	larva	29.9989	-24.4687	-226.4321
001	2017-08-13t0228	1502609416	larva	33.9998	-20.4678	-222.4311	336.0001	-1.2813	202.1509	-0.57042	200.0951	-0.18264	245.9003	-1.2174	281.7692	-1.1911	412185.625	-0.56791
001	2017-08-13t0628	1502623813.97	larva	37.9993	-16.4683	-218.4317	357.5919	-1.2095	161.7963	-1.7854	154.0886	-1.6342	236.2918	-1.3902	278.9873	-1.2316	330064.4688	-1.7813
001	2017-08-13t1027	1502638209.88	larva	41.9982	-12.4695	-214.4328	1147.6394	2.1543	239.7577	0.47143	208.113	-0.0062733	457.3169	1.319	911.3158	2.5662	488626.1875	0.47137
001	2017-08-14t1124	1502727990.09	adult	66.9371	12.4695	-189.4939	568.7976	-0.087821	224.9578	-0.17069	209.8497	-0.18565	347.6995	-0.19853	462.6475	0.080283	458464	-0.17071
001	2017-08-14t1428	1502739011.97	adult	69.9987	15.5311	-186.4323	368.8949	-1.5899	180.5273	-1.6311	172.4181	-1.4491	266.5355	-1.8237	298.049	-1.74	368095.2188	-1.627
001	2017-08-14t1827	1502753412.17	adult	73.9988	19.5312	-182.4322	646.9485	0.83068	234.9766	0.20836	219.8909	0.13056	376.403	0.70028	520.4243	1.1512	477942.3438	0.19267
001	2017-08-14t2228	1502767812.57	adult	77.9989	23.5313	-178.4321	685.3258	1.2206	161.3828	-2.3343	150.1937	-2.3139	260.3002	-1.8366	302.815	-1.5713	328091.2188	-2.347
001	2017-08-15t0227	1502782212.14	adult	81.9988	27.5312	-174.4322	450.2498	-0.69774	201.2042	-0.96935	192.1298	-0.89828	296.3186	-0.91158	364.9516	-0.65937	409048.0625	-0.9866
001	2017-08-15t0627	1502796611.85	adult	85.9987	31.5311	-170.4323	341.6088	-1.5331	181.8168	-1.6988	174.7258	-1.5845	251.1386	-1.9452	279.6647	-1.7939	370906.3125	-1.6921
001	2017-08-15t1028	1502811012.96	adult	89.999	35.5314	-166.432
001	2017-08-15t1428	1502825413.56	adult	93.9992	39.5315	-162.4318	432.0831	-0.72338	224.438	-0.13672	218.792	0.0012537	291.6982	-0.80458	338.5818	-0.85493	457404.6875	-0.13691
001	2017-08-15t1828	1502839812.69	adult	97.9989	43.5313	-158.4321	565.9008	0.33439	228.3316	0.027304	218.2162	-0.027118	324.8306	0.19449	440.5721	0.85169	464654.875	0.014025
001	2017-08-15t2227	1502854212.4	adult	101.9989	47.5312	-154.4321	436.0959	-0.60222	218.158	-0.34809	210.8729	-0.31495	299.3042	-0.4165	372.1159	-0.15929	444605.9062	-0.34844
001	2017-08-16t0228	1502868612.59	adult	105.9989	51.5313	-150.4321	412.59	-0.75024	209.0621	-0.69597	202.4034	-0.65884	279.7058	-0.91331	342.7932	-0.58613	426068.5	-0.69605
001	2017-08-16t0627	1502883011.94	adult	109.9987	55.5311	-146.4323	424.682	-0.62232	195.5405	-1.2198	186.4937	-1.292	278.5552	-0.88461	344.5996	-0.48418	398707.1562	-1.2159
001	2017-08-16t1027	1502897412.62	adult	113.9989	59.5313	-142.4321	326.283	-1.4476	188.0284	-1.5071	182.4895	-1.4608	251.2914	-1.6984	286.6859	-1.5589	383766.0625	-1.4959
001	2017-08-16t1427	1502911811.76	adult	117.9987	63.531	-138.4323	383.512	-0.94202	176.0467	-1.999	170.5077	-1.9652	255.9963	-1.5258	299.647	-1.2871	358431.0312	-2.0044
001	2017-08-16t1827	1502926212.54	adult	121.9989	67.5313	-134.4321	388.5918	-0.85934	229.4415	0.050371	225.1831	0.11163	288.151	-0.41443	329.4247	-0.61098	467601.8125	0.050566
001	2017-08-17t1317	1502994011.09	adult	140.8318	86.3642	-115.5992	377.1735	-0.83806	206.977	-0.93323	204.4374	-0.85573	259.9456	-1.2202	286.5705	-1.4089	421198.2812	-0.94594
001	2017-08-17t1428	1502998212.2	adult	141.9988	87.5312	-114.4322	411.7546	-0.47372	234.7214	0.18757	230.2912	0.19289	294.7803	-0.011335	334.547	-0.22518	479301.125	0.20526
001	2017-08-17t1828	1503012612.65	adult	145.9989	91.5313	-110.4321
001	2017-08-17t2227	1503027011.82	adult	149.9987	95.5311	-106.4323
001	2017-08-18t0228	1503041412.56	adult	153.9989	99.5313	-102.4321	428.8937	-0.22385	252.6744	0.91767	248.7358	0.92612	309.5135	0.60559	361.3132	0.63963	515455.7188	0.92644
001	2017-08-18t0627	1503055812.22	adult	157.9988	103.5312	-98.4322
001	2017-08-18t1027	1503070212.18	adult	161.9988	107.5312	-94.4322
001	2017-08-18t1427	1503084612.24	adult	165.9988	111.5312	-90.4322
001	2017-08-18t1828	1503099008.78	adult	169.9978	115.5302	-86.4331
001	2017-08-18t2340	1503117754.59	adult	175.205	120.7374	-81.226
001	2017-08-19t0251	1503129232.83	adult	178.3934	123.9258	-78.0376
001	2017-08-19t0627	1503142207.24	adult	181.9974	127.5298	-74.4336
001	2017-08-19t1130	1503160357.47	adult	187.0391	132.5715	-69.3918
001	2017-08-19t1441	1503171818.22	adult	190.2227	135.7551	-66.2083
001	2017-08-19t2012	1503191683.99	adult	195.741	141.2733	-60.69
001	2017-08-19t2325	1503203231.15	adult	198.9485	144.4809	-57.4825
001	2017-08-20t0239	1503214922.48	adult	202.1961	147.7285	-54.2349
001	2017-08-20t0800	1503234150.58	adult	207.5372	153.0696	-48.8938
001	2017-08-20t1116	1503245898.31	adult	210.8005	156.3329	-45.6305
001	2017-08-20t1431	1503257631.87	adult	214.0598	159.5922	-42.3712
001	2017-08-20t1944	1503276385.25	adult	219.2691	164.8015	-37.1619
001	2017-08-20t2259	1503288113.09	adult	222.5268	168.0592	-33.9042
001	2017-08-21t0228	1503300607.55	adult	225.9975	171.5299	-30.4335
001	2017-08-21t0738	1503319252.77	adult	231.1767	176.7091	-25.2543
001	2017-08-21t1053	1503330960.68	adult	234.4289	179.9613	-22.0021
001	2017-08-21t1616	1503350292.11	adult	239.7988	185.3311	-16.6322
001	2017-08-21t1931	1503362040.39	adult	243.0622	188.5946	-13.3688
001	2017-08-21t2247	1503373784.57	adult	246.3245	191.8568	-10.1065
001	2017-08-22t0400	1503392555.32	adult	251.5385	197.0709	-4.8924
001	2017-08-22t0716	1503404296.05	adult	254.7999	200.3322	-1.6311
001	2017-08-22t1031	1503416040.15	dead	258.0621	203.5945	1.6311
004	2017-08-11t1428	1502479879.43	egg	-1.9997	-56.4649	-301.9925
004	2017-08-11t1828	1502494277.13	larva	1.9997	-52.4655	-297.9931
004	2017-08-11t2228	1502508672.64	larva	5.9984	-48.4668	-293.9943
004	2017-08-12t0234	1502523474.56	larva	10.1101	-44.3551	-289.8827
004	2017-08-12t0627	1502537471.11	larva	13.998	-40.4672	-285.9948
004	2017-08-12t1028	1502551872.4	larva	17.9984	-36.4668	-281.9944
004	2017-08-12t1428	1502566273.04	larva	21.9985	-32.4666	-277.9942
004	2017-08-12t1828	1502580673.07	larva	25.9986	-28.4666	-273.9942
004	2017-08-12t2228	1502595075.17	larva	29.9991	-24.4661	-269.9936
004	2017-08-13t0228	1502609481.9	larva	34.001	-20.4642	-265.9918	479.4492	-0.71954	162.9232	-1.7001	161.1327	-1.3708	204.3385	-1.6985	228.9214	-1.4829	332363.4375	-1.6962
004	2017-08-13t0628	1502623880.08	larva	38.0005	-16.4647	-261.9923	690.562	0.15077	212.0948	-0.31637	195.7046	-0.35391	344.5835	-0.086904	516.9788	0.14131	430976.6562	-0.33484
004	2017-08-13t1027	1502638273.76	larva	41.9987	-12.4664	-257.994	633.1619	-0.045747	236.6933	0.38062	218.4986	0.31614	375.7511	0.29475	526.8708	0.23997	483090.9688	0.39087
004	2017-08-14t1124	1502728032.15	adult	66.9316	12.4664	-233.0611	591.0115	0.071339	241.4284	0.36956	225.6159	0.3342	383.234	0.48171	476.5834	0.22565	492272.5	0.37297
004	2017-08-14t1428	1502739054.84	adult	69.9935	15.5283	-229.9993	482.7093	-0.65487	241.3519	0.39237	227.643	0.39617	359.3012	0.15578	435.9195	-0.070356	490909.6875	0.37621
004	2017-08-14t1827	1502753454.87	adult	73.9935	19.5283	-225.9993	644.771	0.81214	266.3283	1.2714	248.1302	1.0909	428.2947	1.8608	552.3743	1.5587	543309.75	1.2797
004	2017-08-14t2228	1502767855.04	adult	77.9935	23.5284	-221.9992	377.8614	-1.3754	242.5087	0.48375	238.7535	0.76998	302.4337	-0.86033	337.324	-1.1137	494232.8125	0.48366
004	2017-08-15t0227	1502782254.52	adult	81.9934	27.5282	-217.9994	662.1039	1.0776	189.8777	-1.3731	169.4588	-1.7081	340.558	0.15311	504.5036	1.2686	386780.9375	-1.376
004	2017-08-15t0627	1502796654.17	adult	85.9933	31.5281	-213.9995	520.9451	-0.050015	173.749	-1.9944	160.6989	-2.0998	286.6867	-1.0575	331.1764	-1.0531	353231.7812	-2.0098
004	2017-08-15t1028	1502811055.81	adult	89.9938	35.5286	-209.999	544.0278	0.14601	271.1677	1.6248	258.504	1.5217	391.3436	1.7118	464.1862	0.97497	552910.9375	1.6299
004	2017-08-15t1428	1502825456.63	adult	93.994	39.5288	-205.9988
004	2017-08-15t1828	1502839855.56	adult	97.9937	43.5285	-201.9991	389.0234	-1.0017	179.1076	-1.8728	169.9748	-1.8981	264.5351	-1.4767	308.0213	-1.289	364842.1875	-1.8769
004	2017-08-15t2227	1502854255.46	adult	101.9937	47.5285	-197.9991	443.2148	-0.54882	221.2479	-0.22907	214.1951	-0.18663	316.0477	0.064244	379.8838	-0.028196	450018.1875	-0.24611
004	2017-08-16t0228	1502868655.69	adult	105.9937	51.5285	-193.999	1357.7853	6.7215	197.8013	-1.1305	183.9767	-1.3699	307.8627	-0.072097	406.1577	0.53806	403712.5	-1.1194
004	2017-08-16t0627	1502883054.74	adult	109.9935	55.5283	-189.9993	391.5429	-0.89737	178.8196	-1.8645	168.1728	-1.9966	269.6237	-1.1626	315.5524	-1.0289	364970.8125	-1.8541
004	2017-08-16t1027	1502897455.48	adult	113.9937	59.5285	-185.9991	622.6301	1.1533	253.9091	1.0258	243.0729	0.85659	356.1492	1.7019	473.6134	2.1673	517974.625	1.0356
004	2017-08-16t1427	1502911854.45	adult	117.9934	63.5282	-181.9994	434.9897	-0.45982	192.2335	-1.3732	186.9517	-1.3332	263.0704	-1.2891	327.898	-0.6925	391579.7188	-1.3759
004	2017-08-16t1827	1502926255.44	adult	121.9937	67.5285	-177.9991
004	2017-08-17t1317	1502994053.92	adult	140.8266	86.3614	-159.1662	555.3466	0.98475	262.7224	1.3208	257.606	1.308	340.5648	1.553	442.2696	2.3725	536216.5	1.3352
004	2017-08-17t1428	1502998254.71	adult	141.9935	87.5283	-157.9993	402.9237	-0.5642	225.4884	-0.18586	221.4021	-0.16918	298.169	0.105	333.2188	-0.25768	459319.9688	-0.19113
004	2017-08-17t1828	1503012655.13	adult	145.9936	91.5284	-153.9992	488.4111	0.34489	255.0574	1.0096	251.3411	1.0434	324.3918	1.0393	380.1042	0.9664	518276.75	0.97788
004	2017-08-17t2227	1503027054.26	adult	149.9933	95.5281	-149.9994
004	2017-08-18t0228	1503041455.09	adult	153.9936	99.5284	-145.9992
004	2017-08-18t0627	1503055854.65	adult	157.9934	103.5282	-141.9993
004	2017-08-18t1027	1503070254.7	adult	161.9934	107.5283	-137.9993
004	2017-08-18t1427	1503084654.85	adult	165.9935	111.5283	-133.9993
004	2017-08-18t1828	1503099051.23	adult	169.9925	115.5273	-130.0003
004	2017-08-18t2340	1503117796.52	adult	175.1995	120.7343	-124.7933
004	2017-08-19t0251	1503129275.04	adult	178.388	123.9228	-121.6048
004	2017-08-19t0627	1503142249.7	adult	181.9921	127.5269	-118.0007
004	2017-08-19t1130	1503160399.87	adult	187.0338	132.5686	-112.959
004	2017-08-19t1441	1503171860.44	adult	190.2173	135.7521	-109.7755
004	2017-08-19t2012	1503191726.52	adult	195.7356	141.2704	-104.2572
004	2017-08-19t2325	1503203273.17	adult	198.943	144.4778	-101.0497
004	2017-08-20t0239	1503214964.63	adult	202.1907	147.7255	-97.8021
004	2017-08-20t0800	1503234193.21	adult	207.5319	153.0667	-92.4608
004	2017-08-20t1116	1503245940.72	adult	210.7951	156.3299	-89.1977
004	2017-08-20t1431	1503257674.78	adult	214.0546	159.5894	-85.9382
004	2017-08-20t1944	1503276427.67	adult	219.2637	164.7985	-80.7291
004	2017-08-20t2259	1503288155.35	adult	222.5214	168.0562	-77.4714
004	2017-08-21t0228	1503300650	adult	225.9921	171.527	-74.0006
004	2017-08-21t0738	1503319295.12	adult	231.1713	176.7062	-68.8214
004	2017-08-21t1053	1503331003.38	adult	234.4236	179.9585	-65.5691
004	2017-08-21t1616	1503350334.84	adult	239.7935	185.3283	-60.1993
004	2017-08-21t1931	1503362082.61	adult	243.0568	188.5916	-56.936
004	2017-08-21t2247	1503373827.02	adult	246.3191	191.8539	-53.6737
004	2017-08-22t0400	1503392598.03	adult	251.5333	197.0681	-48.4595
004	2017-08-22t0716	1503404338.67	adult	254.7946	200.3294	-45.1982
004	2017-08-22t1031	1503416083.07	adult	258.0569	203.5917	-41.9359
004	2017-08-22t1446	1503431338.92	adult	262.2946	207.8294	-37.6982
004	2017-08-22t1828	1503444651.94	adult	265.9927	211.5275	-34.0001
004	2017-08-22t2228	1503459052.12	adult	269.9927	215.5275	-30
004	2017-08-23t0230	1503473580.4	adult	274.0284	219.5632	-25.9644
004	2017-08-23t0627	1503487852.14	adult	277.9927	223.5276	-22
004	2017-08-23t1118	1503505281.37	adult	282.8342	228.369	-17.1586
004	2017-08-23t1428	1503516653.6	adult	285.9931	231.528	-13.9996
004	2017-08-23t1828	1503531053.2	adult	289.993	235.5278	-9.9997
004	2017-08-23t2302	1503547500.57	adult	294.5617	240.0966	-5.431
004	2017-08-24t0227	1503559852	adult	297.9927	243.5275	-2.0001
004	2017-08-24t0627	1503574252.53	dead	301.9928	247.5277	2.0001
005	2017-08-11t1428	1502479899.7	egg	-1.9998	-56.4651	-230.5817
005	2017-08-11t1828	1502494298.28	larva	1.9998	-52.4655	-226.582
005	2017-08-11t2228	1502508692.9	larva	5.9983	-48.467	-222.5835
005	2017-08-12t0234	1502523494.92	larva	10.11	-44.3553	-218.4719
005	2017-08-12t0627	1502537491.34	larva	13.9979	-40.4674	-214.584
005	2017-08-12t1028	1502551892.86	larva	17.9983	-36.467	-210.5836
005	2017-08-12t1428	1502566293.46	larva	21.9985	-32.4668	-206.5834
005	2017-08-12t1828	1502580693.31	larva	25.9984	-28.4668	-202.5834
005	2017-08-12t2228	1502595096.15	larva	29.9992	-24.4661	-198.5826
005	2017-08-13t0228	1502609504.12	larva	34.0014	-20.4638	-194.5804
005	2017-08-13t0628	1502623901.82	larva	38.0008	-16.4645	-190.5811	664.0137	0.042323	260.0443	1.084	249.2083	1.2921	349.3821	-0.029151	512.9848	0.11828	529970.3125	1.0842
005	2017-08-13t1027	1502638294.65	larva	41.9988	-12.4665	-186.5831	725.915	0.3509	282.6722	1.7431	259.0734	1.5758	473.7128	1.5248	612.4424	0.75775	574390	1.7186
005	2017-08-14t1124	1502728053.25	adult	66.9317	12.4665	-161.6501	731.9717	1.0826	231.5059	0.044071	212.6638	-0.092857	376.7056	0.3567	586.7327	1.3766	470651.4062	0.02525
005	2017-08-14t1428	1502739076.36	adult	69.9937	15.5284	-158.5881	730.6973	1.3824	285.1035	1.8479	268.3876	1.7576	432.9058	1.7263	578.1858	1.6525	582181.3125	1.8649
005	2017-08-14t1827	1502753476.39	adult	73.9937	19.5285	-154.5881	709.1123	1.3569	270.3721	1.4086	253.1241	1.2607	421.1425	1.7008	563.4852	1.7005	551288.625	1.4124
005	2017-08-14t2228	1502767876.49	adult	77.9937	23.5285	-150.5881	568.9302	0.23779	268.4911	1.3863	256.3019	1.381	388.0166	1.1229	482.8861	0.81674	547453.375	1.3904
005	2017-08-15t0227	1502782275.95	adult	81.9936	27.5283	-146.5883	572.3098	0.3251	258.2578	1.0646	245.5233	1.0092	374.8446	0.97837	482.6967	0.96732	526587.5625	1.069
005	2017-08-15t0627	1502796675.48	adult	85.9935	31.5282	-142.5884	473.2231	-0.44469	194.8359	-1.2217	188.2617	-1.087	274.9127	-1.3515	311.8466	-1.3311	396880.6875	-1.225
005	2017-08-15t1028	1502811077.33	adult	89.994	35.5287	-138.5879	441.4568	-0.68403	250.6759	0.85011	244.2836	0.98171	322.7693	-0.066727	383.3825	-0.23226	511128.1562	0.85478
005	2017-08-15t1428	1502825478.11	adult	93.9942	39.5289	-134.5877
005	2017-08-15t1828	1502839876.89	adult	97.9939	43.5286	-130.588	629.2534	0.81285	252.9965	0.97934	250.4251	1.222	304.0734	-0.38093	338.7547	-0.79268	516365.875	0.99361
005	2017-08-15t2227	1502854276.9	adult	101.9939	47.5286	-126.588	582.7096	0.49886	269.6796	1.6369	260.3952	1.5978	367.434	1.5401	450.8218	1.1702	549607	1.6372
005	2017-08-16t0228	1502868677.03	adult	105.9939	51.5286	-122.588	455.9183	-0.40776	174.5034	-2.0296	164.3809	-2.1261	261.497	-1.4574	323.8739	-0.92189	356684.875	-2.01
005	2017-08-16t0627	1502883076.19	adult	109.9937	55.5284	-118.5882	364.7571	-1.1197	172.9017	-2.0927	168.3131	-1.9912	237.7274	-2.1551	271.5784	-1.8533	353065.375	-2.0794
005	2017-08-16t1027	1502897476.81	adult	113.9938	59.5286	-114.588
005	2017-08-16t1427	1502911875.83	adult	117.9936	63.5283	-110.5883	522.2354	0.35737	270.5105	1.6526	267.2889	1.754	325.0597	0.78441	367.9738	0.15092	551570.875	1.6573
005	2017-08-16t1827	1502926276.94	adult	121.9939	67.5286	-106.588	477.1029	-0.0135	259.0299	1.2077	254.614	1.2586	318.6604	0.6151	366.9756	0.20207	528161.9375	1.2122
005	2017-08-17t1317	1502994075.06	adult	140.8267	86.3614	-87.7552	456.842	-0.02305	238.293	0.33304	235.0603	0.39051	305.9721	0.363	352.9856	0.20411	484211.4375	0.30378
005	2017-08-17t1428	1502998275.62	adult	141.9935	87.5282	-86.5883	587.889	1.3292	265.8156	1.4452	263.7123	1.5543	311.2882	0.55563	341.7392	-0.049909	540403	1.4175
005	2017-08-17t1828	1503012676.16	adult	145.9937	91.5284	-82.5882	478.3325	0.24188	276.339	1.8714	270.8902	1.8424	346.497	1.7961	401.9172	1.5065	563731.5	1.8809
005	2017-08-17t2227	1503027075.15	adult	149.9934	95.5281	-78.5885	502.1215	0.50416	264.0193	1.3748	258.2622	1.3218	334.1579	1.4116	421.7153	2.0917	538599.5	1.384
005	2017-08-18t0228	1503041476.06	adult	153.9936	99.5284	-74.5882	535.4233	0.85605	271.1442	1.6652	267.3774	1.6889	331.0825	1.3488	373.1603	0.94388	550965	1.6316
005	2017-08-18t0627	1503055875.67	adult	157.9935	103.5283	-70.5883	591.8677	1.4519	266.3166	1.4714	259.8675	1.3753	335.1416	1.5319	442.4521	2.8399	542486.9375	1.4649
005	2017-08-18t1027	1503070275.67	adult	161.9935	107.5283	-66.5883	479.2001	0.32711	229.396	-0.021147	227.1431	0.029247	286.4013	-0.12361	319.8308	-0.32955	468656	0.00019874
005	2017-08-18t1427	1503084675.84	adult	165.9936	111.5283	-62.5883	374.0701	-0.73341	187.2172	-1.7272	185.4131	-1.6865	238.5359	-1.7701	269.0345	-1.6784	382484.75	-1.7102
005	2017-08-18t1828	1503099072.16	adult	169.9925	115.5273	-58.5893	527.3799	0.86902	199.4065	-1.2323	197.358	-1.2043	250.1087	-1.3389	291.9408	-1.0159	406988.75	-1.222
005	2017-08-18t2340	1503117817.3	adult	175.1995	120.7343	-53.3823	367.1176	-0.76949	217.7866	-0.48515	214.7643	-0.4994	273.0892	-0.48415	306.292	-0.55066	443195.75	-0.4997
005	2017-08-19t0251	1503129296	adult	178.3881	123.9228	-50.1938
005	2017-08-19t0627	1503142270.81	adult	181.9922	127.5269	-46.5897
005	2017-08-19t1130	1503160420.77	adult	187.0338	132.5686	-41.548
005	2017-08-19t1441	1503171881.23	adult	190.2173	135.752	-38.3646
005	2017-08-19t2012	1503191747.52	adult	195.7357	141.2704	-32.8461
005	2017-08-19t2325	1503203293.96	adult	198.943	144.4778	-29.6388
005	2017-08-20t0239	1503214985.61	adult	202.1907	147.7255	-26.3911
005	2017-08-20t0800	1503234214.38	adult	207.5321	153.0668	-21.0498
005	2017-08-20t1116	1503245961.62	adult	210.7952	156.3299	-17.7867
005	2017-08-20t1431	1503257695.82	adult	214.0547	159.5894	-14.5272
005	2017-08-20t1944	1503276448.75	adult	219.2638	164.7986	-9.318
005	2017-08-20t2259	1503288176.23	adult	222.5215	168.0562	-6.0604
005	2017-08-21t0228	1503300671.18	adult	225.9923	171.527	-2.5896
005	2017-08-21t0738	1503319316.13	dead	231.1714	176.7062	2.5896
007	2017-08-11t1428	1502479940.16	egg	-2.0001	-56.4655	-282.4141
007	2017-08-11t1828	1502494340.64	larva	2.0001	-52.4654	-278.4139
007	2017-08-11t2228	1502508733.6	larva	5.9981	-48.4673	-274.4159
007	2017-08-12t0234	1502523535.55	larva	10.1098	-44.3557	-270.3042
007	2017-08-12t0627	1502537531.95	larva	13.9977	-40.4678	-266.4164
007	2017-08-12t1028	1502551933.4	larva	17.9981	-36.4674	-262.416
007	2017-08-12t1428	1502566334.25	larva	21.9983	-32.4671	-258.4157
007	2017-08-12t1828	1502580733.99	larva	25.9982	-28.4672	-254.4158
007	2017-08-12t2228	1502595137.56	larva	29.9992	-24.4662	-250.4148
007	2017-08-13t0228	1502609548.76	larva	34.0023	-20.4631	-246.4117
007	2017-08-13t0628	1502623945.09	larva	38.0013	-16.4641	-242.4127
007	2017-08-13t1027	1502638336.92	larva	41.999	-12.4664	-238.415	857.8798	0.91524	220.726	-0.092544	199.1699	-0.28391	381.375	0.36537	632.9313	0.88173	450501.6875	-0.083059
007	2017-08-14t1124	1502728094.96	adult	66.9318	12.4664	-213.4822	405.6035	-1.2588	177.2226	-1.7366	165.5743	-1.6455	289.1726	-1.3194	339.4877	-1.2069	360825.2812	-1.741
007	2017-08-14t1428	1502739118.64	adult	69.994	15.5285	-210.4201	653.3819	0.74727	216.4645	-0.43558	201.236	-0.48616	328.0851	-0.51029	424.4614	-0.20909	440288.75	-0.44944
007	2017-08-14t1827	1502753518.65	adult	73.994	19.5285	-206.4201	437.1944	-0.94536	194.1009	-1.1777	180.8789	-1.1961	316.4553	-0.64083	375.8544	-0.69359	395965.8438	-1.1706
007	2017-08-14t2228	1502767918.73	adult	77.994	23.5286	-202.42	717.5282	1.4924	259.6506	1.0792	242.7679	0.90977	400.5078	1.4123	549.157	1.6956	529427.5	1.0833
007	2017-08-15t0227	1502782318.23	adult	81.9938	27.5284	-198.4202	523.3241	-0.08542	177.0458	-1.8306	167.6487	-1.7728	266.675	-1.6252	312.2473	-1.3877	361173.5	-1.8238
007	2017-08-15t0627	1502796717.63	adult	85.9937	31.5282	-194.4203	455.9435	-0.5876	196.9587	-1.1439	187.1767	-1.1269	289.5869	-0.98506	365.0403	-0.566	401795.6875	-1.1366
007	2017-08-15t1028	1502811120.03	adult	89.9943	35.5289	-190.4197	673.8273	1.1964	247.2557	0.72081	237.5734	0.72688	353.705	0.73565	471.7237	1.0876	504648.9688	0.7346
007	2017-08-15t1428	1502825521.03	adult	93.9946	39.5292	-186.4194	407.1082	-0.91898	186.2984	-1.6054	181.9586	-1.4248	244.1946	-2.081	272.23	-1.8856	380235	-1.5951
007	2017-08-15t1828	1502839919.68	adult	97.9942	43.5288	-182.4198	442.5583	-0.59733	202.9867	-0.95106	193.5642	-0.98321	286.531	-0.86708	364.6919	-0.37383	413889.8125	-0.94771
007	2017-08-15t2227	1502854319.36	adult	101.9942	47.5287	-178.4199	434.9081	-0.6112	249.178	0.84703	246.2287	1.0506	307.9654	-0.16787	350.3231	-0.52757	506578.8125	0.8235
007	2017-08-16t0228	1502868719.76	adult	105.9943	51.5288	-174.4197	361.0337	-1.1578	219.2961	-0.30104	214.4041	-0.19569	282.6973	-0.824	321.6421	-0.96149	448021.875	-0.28032
007	2017-08-16t0627	1502883118.75	adult	109.994	55.5286	-170.42	414.3388	-0.7082	231.2277	0.15623	226.7635	0.2567	289.9464	-0.53024	330.9125	-0.74089	471473.3438	0.1608
007	2017-08-16t1027	1502897519.38	adult	113.9942	59.5287	-166.4199	457.6132	-0.29495	239.4118	0.46846	236.3735	0.60033	290.9538	-0.41227	324.1731	-0.81167	488160.7188	0.47328
007	2017-08-16t1427	1502911918.45	adult	117.9939	63.5285	-162.4201	459.2494	-0.23259	248.887	0.8167	243.1554	0.82656	315.3046	0.45811	370.2667	0.19919	507729.4375	0.82615
007	2017-08-16t1827	1502926319.72	adult	121.9943	67.5288	-158.4198	510.4904	0.30557	245.7605	0.6887	240.9172	0.72481	305.717	0.17832	350.4018	-0.1568	501105.7188	0.69325
007	2017-08-17t1317	1502994117.64	adult	140.827	86.3616	-139.587	441.3586	-0.18146	207.5347	-0.91067	203.3017	-0.90192	270.3525	-0.86231	304.2162	-0.98036	422748.2188	-0.91518
007	2017-08-17t1428	1502998317.76	adult	141.9937	87.5283	-138.4203
007	2017-08-17t1828	1503012718.19	adult	145.9938	91.5284	-134.4202	457.408	0.028013	265.9149	1.4493	261.3855	1.4539	338.9547	1.5379	378.7677	0.93331	541402.625	1.4373
007	2017-08-17t2227	1503027117.35	adult	149.9936	95.5282	-130.4204	447.4854	-0.050975	264.769	1.4052	259.1257	1.3571	335.5373	1.4589	375.9404	0.93942	540922.9375	1.4301
007	2017-08-18t0228	1503041518.26	adult	153.9938	99.5284	-126.4202
007	2017-08-18t0627	1503055917.98	adult	157.9938	103.5283	-122.4202	378.8452	-0.7151	227.9326	-0.081843	222.1386	-0.16875	293.2409	0.079825	322.861	-0.29887	464070.8125	-0.092292
007	2017-08-18t1027	1503070317.87	adult	161.9937	107.5283	-118.4203	412.0568	-0.35984	223.3118	-0.26739	218.4237	-0.32771	290.4323	0.016945	323.7972	-0.22301	455109.375	-0.26886
007	2017-08-18t1427	1503084718.06	adult	165.9938	111.5284	-114.4202	541.6888	0.99188	238.4628	0.34759	234.2977	0.31563	300.5392	0.40678	329.1271	-0.022737	485987.25	0.34616
007	2017-08-18t1828	1503099114.3	adult	169.9927	115.5273	-110.4213
007	2017-08-18t2340	1503117859.38	adult	175.1997	120.7343	-105.2143	377.7318	-0.65878	209.7811	-0.80973	204.8416	-0.90643	278.0903	-0.30521	331.3813	0.18966	427743.6875	-0.80714
007	2017-08-19t0251	1503129338.01	adult	178.3882	123.9228	-102.0258
007	2017-08-19t0627	1503142312.98	adult	181.9924	127.527	-98.4216
007	2017-08-19t1130	1503160462.72	adult	187.034	132.5685	-93.38
007	2017-08-19t1441	1503171923.31	adult	190.2175	135.752	-90.1965
007	2017-08-19t2012	1503191789.77	adult	195.7359	141.2705	-84.6781
007	2017-08-19t2325	1503203335.74	adult	198.9431	144.4777	-81.4709
007	2017-08-20t0239	1503215027.49	adult	202.1909	147.7254	-78.2232
007	2017-08-20t0800	1503234256.73	adult	207.5323	153.0669	-72.8817
007	2017-08-20t1116	1503246003.8	adult	210.7954	156.33	-69.6186
007	2017-08-20t1431	1503257738.06	adult	214.0549	159.5895	-66.3591
007	2017-08-20t1944	1503276491.12	adult	219.2641	164.7987	-61.1499
007	2017-08-20t2259	1503288218.25	adult	222.5216	168.0562	-57.8924
007	2017-08-21t0228	1503300713.6	adult	225.9926	171.5271	-54.4215
007	2017-08-21t0738	1503319358.32	adult	231.1716	176.7062	-49.2424
007	2017-08-21t1053	1503331066.89	adult	234.424	179.9586	-45.99
007	2017-08-21t1616	1503350398.32	adult	239.7939	185.3284	-40.6201
007	2017-08-21t1931	1503362145.77	adult	243.057	188.5916	-37.357
007	2017-08-21t2247	1503373890.47	adult	246.3195	191.854	-34.0945
007	2017-08-22t0400	1503392661.46	adult	251.5336	197.0682	-28.8804
007	2017-08-22t0716	1503404402.15	adult	254.7949	200.3295	-25.6191
007	2017-08-22t1031	1503416146.72	adult	258.0573	203.5919	-22.3567
007	2017-08-22t1446	1503431403.3	adult	262.2952	207.8298	-18.1188
007	2017-08-22t1828	1503444715.53	adult	265.9931	211.5277	-14.4209
007	2017-08-22t2228	1503459116.41	adult	269.9933	215.5279	-10.4207
007	2017-08-23t0230	1503473644.54	adult	274.0289	219.5635	-6.3851
007	2017-08-23t0627	1503487916.02	adult	277.9932	223.5278	-2.4208
007	2017-08-23t1118	1503505345.67	dead	282.8348	228.3694	2.4208
009	2017-08-11t1428	1502479980.75	egg	-2.0003	-56.4659	-313.9961
009	2017-08-11t1828	1502494382.6	larva	2.0003	-52.4654	-309.9956
009	2017-08-11t2228	1502508774.23	larva	5.9979	-48.4677	-305.9979
009	2017-08-12t0234	1502523576.04	larva	10.1095	-44.3561	-301.8863
009	2017-08-12t0627	1502537572.78	larva	13.9975	-40.4681	-297.9983
009	2017-08-12t1028	1502551974.06	larva	17.9979	-36.4677	-293.998
009	2017-08-12t1428	1502566375	larva	21.9981	-32.4675	-289.9977
009	2017-08-12t1828	1502580774.62	larva	25.998	-28.4676	-285.9978
009	2017-08-12t2228	1502595179.09	larva	29.9993	-24.4663	-281.9966
009	2017-08-13t0228	1502609593.58	larva	34.0033	-20.4623	-277.9926	528.5521	-0.52723	190.0643	-0.91851	182.025	-0.73372	266.4147	-0.98003	382.3662	-0.63559	387541	-0.91629
009	2017-08-13t0628	1502623988.68	larva	38.0019	-16.4637	-273.9939	418.4874	-0.96069	225.4127	0.072577	219.8131	0.38775	297.9835	-0.64776	345.6506	-0.84705	459616.4375	0.075684
009	2017-08-13t1027	1502638378.97	larva	41.9992	-12.4664	-269.9966	798.6344	0.66189	163.0769	-1.8009	134.8312	-2.2813	343.9315	-0.1048	480.699	-0.039404	332187.7188	-1.8036
009	2017-08-14t1124	1502728136.77	adult	66.932	12.4664	-245.0639	445.0371	-0.97592	180.4087	-1.6321	165.2668	-1.6557	304.3026	-1.0297	382.7911	-0.75439	366951.2812	-1.6425
009	2017-08-14t1428	1502739160.73	adult	69.9942	15.5286	-242.0017	425.69	-1.1233	169.5891	-1.995	155.8815	-2.0016	290.583	-1.3105	355.2637	-1.0471	344605	-2.0101
009	2017-08-14t1827	1502753560.99	adult	73.9943	19.5286	-238.0016	390.2748	-1.3426	243.2367	0.48843	238.9543	0.77886	301.1641	-0.98286	334.9806	-1.2151	495959.5938	0.49227
009	2017-08-14t2228	1502767960.83	adult	77.9942	23.5286	-234.0017	646.787	0.89516	223.9759	-0.16	208.2154	-0.29339	356.7723	0.39887	541.4416	1.5933	456462.8125	-0.15984
009	2017-08-15t0227	1502782360.31	adult	81.9941	27.5285	-230.0018	386.8251	-1.2293	216.7356	-0.41564	209.4325	-0.28011	309.6316	-0.59126	350.0702	-0.86509	441923.875	-0.41163
009	2017-08-15t0627	1502796759.91	adult	85.994	31.5283	-226.0019	475.7371	-0.42389	179.6459	-1.7784	166.2416	-1.8962	297.7794	-0.78044	388.2898	-0.2316	366836.9062	-1.7652
009	2017-08-15t1028	1502811163.03	adult	89.9948	35.5292	-222.001	331.1572	-1.5766	204.5799	-0.89257	201.0082	-0.6617	257.851	-1.7505	283.6864	-1.7218	417138.5	-0.88874
009	2017-08-15t1428	1502825563.68	adult	93.995	39.5294	-218.0009	417.4362	-0.83812	194.5022	-1.2895	184.5542	-1.3243	295.7952	-0.6946	349.7374	-0.68173	396978.9375	-1.2787
009	2017-08-15t1828	1502839962.4	adult	97.9946	43.529	-214.0012	465.7456	-0.42218	220.3617	-0.28037	212.1107	-0.26392	312.0962	-0.15857	371.1842	-0.26898	449978.6875	-0.26404
009	2017-08-15t2227	1502854361.75	adult	101.9945	47.5289	-210.0014	452.7565	-0.47714	188.0656	-1.5075	182.487	-1.4113	254.2548	-1.7105	285.5087	-1.6225	382525.3438	-1.5225
009	2017-08-16t0228	1502868762.57	adult	105.9947	51.5291	-206.0012	305.3582	-1.5979	184.1357	-1.6578	179.9991	-1.5234	246.6889	-1.8999	276.1011	-1.7695	375268.625	-1.6581
009	2017-08-16t0627	1502883161.3	adult	109.9943	55.5287	-202.0015	573.976	0.61658	216.8625	-0.39766	206.7076	-0.51461	309.2817	0.071406	396.6321	0.4913	442833.2812	-0.38105
009	2017-08-16t1027	1502897561.9	adult	113.9945	59.5289	-198.0014	356.8557	-1.1793	187.2588	-1.5367	180.5431	-1.5353	255.758	-1.5536	303.3243	-1.2273	381258.875	-1.5432
009	2017-08-16t1427	1502911960.73	adult	117.9942	63.5286	-194.0017	512.6611	0.2677	231.0945	0.12893	224.445	0.10756	299.3694	-0.074928	369.3459	0.17981	471201.625	0.13363
009	2017-08-16t1827	1502926362.53	adult	121.9947	67.5291	-190.0012	372.5761	-1.0124	197.3151	-1.2062	193.3388	-1.1293	253.9048	-1.5702	306.5008	-1.1074	402325.5625	-1.2015
009	2017-08-17t1317	1502994159.9	adult	140.8273	86.3617	-171.1686	458.7838	-0.0031746	234.4354	0.17706	230.2647	0.19535	291.7768	-0.12531	346.2926	0.041567	476372.6562	0.14832
009	2017-08-17t1428	1502998359.76	adult	141.9939	87.5283	-170.002	374.0551	-0.8597	214.0025	-0.65042	210.3126	-0.62091	269.3307	-0.88555	312.9496	-0.75194	436351.0625	-0.6468
009	2017-08-17t1828	1503012760.42	adult	145.9941	91.5285	-166.0018	568.9434	1.168	245.0691	0.60515	241.1497	0.62683	302.6645	0.29541	371.1187	0.74393	499450.8125	0.60389
009	2017-08-17t2227	1503027159.5	adult	149.9938	95.5282	-162.002	420.7258	-0.32287	244.767	0.59517	242.0655	0.6589	298.1054	0.17595	338.7741	0.0038083	499079.9375	0.59873
009	2017-08-18t0228	1503041560.33	adult	153.9941	99.5285	-158.0018
009	2017-08-18t0627	1503055960.21	adult	157.994	103.5284	-154.0018	366.7199	-0.83845	213.3627	-0.67144	211.3589	-0.60989	260.4665	-1.056	286.4807	-1.2537	435473.3438	-0.66019
009	2017-08-18t1027	1503070359.9	adult	161.994	107.5283	-150.0019	516.0773	0.70441	239.1667	0.3743	237.1443	0.43868	291.0416	0.038191	330.5345	-0.042045	487182.5	0.36816
009	2017-08-18t1427	1503084760.28	adult	165.9941	111.5284	-146.0018	450.0695	0.04885	214.9562	-0.60411	209.5613	-0.6975	283.1797	-0.20271	319.8006	-0.27969	438080.75	-0.60565
009	2017-08-18t1828	1503099156.14	adult	169.9929	115.5273	-142.003	437.5548	-0.060785	163.9638	-2.668	161.1667	-2.6875	219.6293	-2.4173	249.2981	-2.2242	333502.3125	-2.6828
009	2017-08-18t2340	1503117901.25	adult	175.1999	120.7343	-136.796
009	2017-08-19t0251	1503129379.96	adult	178.3884	123.9228	-133.6075
009	2017-08-19t0627	1503142354.92	adult	181.9926	127.527	-130.0033
009	2017-08-19t1130	1503160504.84	adult	187.0342	132.5686	-124.9617
009	2017-08-19t1441	1503171965.32	adult	190.2177	135.7521	-121.7782
009	2017-08-19t2012	1503191832	adult	195.7362	141.2706	-116.2597
009	2017-08-19t2325	1503203377.69	adult	198.9433	144.4777	-113.0525
009	2017-08-20t0239	1503215069.22	adult	202.191	147.7254	-109.8049
009	2017-08-20t0800	1503234299.12	adult	207.5326	153.067	-104.4632
009	2017-08-20t1116	1503246045.72	adult	210.7956	156.33	-101.2003
009	2017-08-20t1431	1503257780.18	adult	214.0551	159.5895	-97.9407
009	2017-08-20t1944	1503276533.16	adult	219.2643	164.7987	-92.7316
009	2017-08-20t2259	1503288260.24	adult	222.5218	168.0562	-89.474
009	2017-08-21t0228	1503300755.67	adult	225.9928	171.5272	-86.0031
009	2017-08-21t0738	1503319400.52	adult	231.1719	176.7063	-80.824
009	2017-08-21t1053	1503331109.03	adult	234.4243	179.9587	-77.5716
009	2017-08-21t1616	1503350440.37	adult	239.7941	185.3285	-72.2018
009	2017-08-21t1931	1503362187.55	adult	243.0572	188.5916	-68.9387
009	2017-08-21t2247	1503373932.64	adult	246.3197	191.8541	-65.6762
009	2017-08-22t0400	1503392703.58	adult	251.5339	197.0683	-60.462
009	2017-08-22t0716	1503404444.35	adult	254.7952	200.3296	-57.2007
009	2017-08-22t1031	1503416189.08	adult	258.0576	203.592	-53.9383
009	2017-08-22t1446	1503431445.65	adult	262.2955	207.8299	-49.7003
009	2017-08-22t1828	1503444757.94	adult	265.9934	211.5278	-46.0025
009	2017-08-22t2228	1503459158.76	adult	269.9936	215.528	-42.0022
009	2017-08-23t0230	1503473686.93	adult	274.0292	219.5636	-37.9666
009	2017-08-23t0627	1503487958.53	adult	277.9936	223.528	-34.0023
009	2017-08-23t1118	1503505388.02	adult	282.8351	228.3695	-29.1608
009	2017-08-23t1428	1503516759.91	adult	285.994	231.5283	-26.0019
009	2017-08-23t1828	1503531159.44	adult	289.9938	235.5282	-22.002
009	2017-08-23t2302	1503547606.86	adult	294.5626	240.0969	-17.4333
009	2017-08-24t0227	1503559958.19	adult	297.9935	243.5279	-14.0024
009	2017-08-24t0627	1503574358.7	adult	301.9936	247.528	-10.0022
009	2017-08-24t1046	1503589846.34	adult	306.2957	251.8301	-5.7001
009	2017-08-24t1428	1503603170.27	adult	309.9968	255.5312	-1.999
009	2017-08-24t1828	1503617563.3	dead	313.9949	259.5293	1.999
010	2017-08-11t1428	1502480000.78	egg	-2.0004	-56.4661	-234.7987
010	2017-08-11t1828	1502494403.61	larva	2.0004	-52.4653	-230.7979
010	2017-08-11t2228	1502508794.35	larva	5.9978	-48.4679	-226.8005
010	2017-08-12t0234	1502523596.39	larva	10.1095	-44.3562	-222.6888
010	2017-08-12t0627	1502537593.08	larva	13.9975	-40.4683	-218.8009
010	2017-08-12t1028	1502551994.35	larva	17.9978	-36.4679	-214.8005
010	2017-08-12t1428	1502566395.42	larva	21.9981	-32.4676	-210.8002
010	2017-08-12t1828	1502580795.01	larva	25.998	-28.4677	-206.8003
010	2017-08-12t2228	1502595199.96	larva	29.9994	-24.4664	-202.7989
010	2017-08-13t0228	1502609615.99	larva	34.0038	-20.4619	-198.7945	400.5397	-1.0286	205.3622	-0.47797	201.1826	-0.14951	259.1477	-1.0641	320.5888	-0.97672	418528.1875	-0.47829
010	2017-08-13t0628	1502624010.43	larva	38.0023	-16.4634	-194.796	800.4886	0.59987	205.8645	-0.49835	188.8072	-0.56612	331.097	-0.24923	621.7496	0.74575	419757.6562	-0.49567
010	2017-08-13t1027	1502638400.15	larva	41.9994	-12.4663	-190.7989	572.0556	-0.30706	213.6557	-0.30206	201.6565	-0.20672	315.8154	-0.45786	440.8063	-0.28079	436498.5938	-0.2867
010	2017-08-14t1124	1502728157.5	adult	66.932	12.4663	-165.8663	571.0105	-0.072138	225.1177	-0.16548	213.6964	-0.058811	331.0917	-0.51674	427.7578	-0.28452	460140.6562	-0.14379
010	2017-08-14t1428	1502739181.58	adult	69.9943	15.5285	-162.8041	623.6185	0.50277	234.2422	0.15585	218.3604	0.086012	380.3972	0.60596	493.8648	0.6314	475980.1875	0.13271
010	2017-08-14t1827	1502753581.99	adult	73.9944	19.5287	-158.8039	505.8493	-0.36406	210.6685	-0.61594	201.7332	-0.48692	305.5666	-0.88438	384.5995	-0.58199	429342.4375	-0.61553
010	2017-08-14t2228	1502767981.72	adult	77.9943	23.5286	-154.804	641.9136	0.85401	241.3513	0.44355	227.9974	0.39544	366.3828	0.62158	486.9118	0.87015	492356.5625	0.4517
010	2017-08-15t0227	1502782381.07	adult	81.9941	27.5284	-150.8042	570.8407	0.3128	235.9622	0.26978	225.5374	0.29521	341.2982	0.17094	428.5756	0.21958	480891.0312	0.26985
010	2017-08-15t0627	1502796780.85	adult	85.9941	31.5283	-146.8043	518.7756	-0.06795	223.0358	-0.18829	212.7955	-0.18545	316.1179	-0.32243	401.8437	-0.036658	455216	-0.17608
010	2017-08-15t1028	1502811184.26	adult	89.995	35.5293	-142.8033	489.5304	-0.295	177.6494	-1.9107	169.0902	-1.8738	254.9768	-1.825	299.0066	-1.4929	362582.4062	-1.9008
010	2017-08-15t1428	1502825585.04	adult	93.9952	39.5295	-138.8031	506.8615	-0.13806	187.1667	-1.572	182.0857	-1.4199	253.043	-1.8433	293.4911	-1.5554	381445.6875	-1.5722
010	2017-08-15t1828	1502839983.75	adult	97.9949	43.5291	-134.8035	633.3164	0.84355	231.1272	0.13518	220.0976	0.04584	338.634	0.5769	442.7767	0.88713	471961.8125	0.15242
010	2017-08-15t2227	1502854383.12	adult	101.9947	47.529	-130.8036	466.7603	-0.37196	185.874	-1.592	177.4997	-1.604	270.5112	-1.2436	327.9284	-0.90589	378811.25	-1.5927
010	2017-08-16t0228	1502868784.07	adult	105.995	51.5292	-126.8034	398.3369	-0.86293	205.8164	-0.82121	201.3413	-0.6998	267.7966	-1.2692	315.9242	-1.0629	419659.5625	-0.81742
010	2017-08-16t0627	1502883182.65	adult	109.9946	55.5288	-122.8038	506.8454	0.059489	207.8549	-0.74497	202.8566	-0.66271	271.7522	-1.0964	323.8058	-0.87412	422984.6875	-0.75657
010	2017-08-16t1027	1502897583.18	adult	113.9947	59.529	-118.8036	390.4433	-0.88447	218.7842	-0.32462	214.555	-0.23426	276.3062	-0.88725	317.7673	-0.93936	444788.2188	-0.34485
010	2017-08-16t1427	1502911981.93	adult	117.9944	63.5286	-114.804	481.6785	-0.022498	244.8713	0.66147	237.2708	0.60043	322.8951	0.71202	380.7946	0.42077	499537.375	0.67084
010	2017-08-16t1827	1502926383.98	adult	121.9949	67.5292	-110.8034	446.2476	-0.30836	233.2574	0.19965	228.8496	0.25454	299.2675	-0.039322	367.4179	0.21167	475378.5625	0.19976
010	2017-08-17t1317	1502994181.33	adult	140.8275	86.3618	-91.9708	445.7923	-0.13609	241.1346	0.44794	237.2851	0.48104	311.7062	0.56026	350.8837	0.15308	491914.625	0.45655
010	2017-08-17t1428	1502998381.21	adult	141.9942	87.5284	-90.8042	376.7509	-0.8321	212.9382	-0.69347	207.9681	-0.71641	288.3799	-0.23124	321.8482	-0.53494	434606.9375	-0.6814
010	2017-08-17t1828	1503012781.77	adult	145.9943	91.5286	-86.804	363.0983	-0.93591	235.6628	0.22424	233.5254	0.3152	285.3113	-0.29871	309.2285	-0.78844	480752.0312	0.23242
010	2017-08-17t2227	1503027180.7	adult	149.994	95.5283	-82.8043	286.6266	-1.6854	179.8378	-2.0342	178.2693	-1.9522	222.1092	-2.4288	246.3205	-2.3236	366329.6875	-2.039
010	2017-08-18t0228	1503041581.63	adult	153.9943	99.5286	-78.804	356.5377	-0.95737	220.0354	-0.40327	216.7594	-0.38229	274.2299	-0.61037	296.7682	-1.0185	447992.125	-0.41338
010	2017-08-18t0627	1503055981.66	adult	157.9943	103.5286	-74.804	361.3499	-0.89308	223.4324	-0.26395	221.9372	-0.17699	268.2954	-0.78467	295.7758	-1.0097	455802.0625	-0.25649
010	2017-08-18t1027	1503070381.2	adult	161.9942	107.5284	-70.8042
010	2017-08-18t1427	1503084781.64	adult	165.9943	111.5286	-66.804	430.4292	-0.15331	205.0806	-1.0039	195.9322	-1.2557	293.2091	0.14942	336.1768	0.1715	417544	-1.0137
010	2017-08-18t1828	1503099177.37	adult	169.9931	115.5274	-62.8052
010	2017-08-18t2340	1503117922.48	adult	175.2001	120.7343	-57.5982	331.629	-1.1396	214.4562	-0.62018	212.6672	-0.58542	260.6188	-0.93031	292.7895	-0.94908	437490.6875	-0.61321
010	2017-08-19t0251	1503129401.2	adult	178.3886	123.9229	-54.4097
010	2017-08-19t0627	1503142376.13	adult	181.9928	127.527	-50.8056
010	2017-08-19t1130	1503160526.28	adult	187.0345	132.5687	-45.7639
010	2017-08-19t1441	1503171986.64	adult	190.2179	135.7522	-42.5804
010	2017-08-19t2012	1503191853.49	adult	195.7365	141.2707	-37.0619
010	2017-08-19t2325	1503203398.94	adult	198.9435	144.4778	-33.8548
010	2017-08-20t0239	1503215090.39	adult	202.1912	147.7254	-30.6072
010	2017-08-20t0800	1503234320.59	adult	207.5329	153.0672	-25.2654
010	2017-08-20t1116	1503246067.11	adult	210.7958	156.3301	-22.0025
010	2017-08-20t1431	1503257801.64	adult	214.0554	159.5897	-18.7429
010	2017-08-20t1944	1503276554.49	adult	219.2645	164.7988	-13.5338
010	2017-08-20t2259	1503288281.52	adult	222.522	168.0563	-10.2763
010	2017-08-21t0228	1503300777.01	adult	225.993	171.5273	-6.8053
010	2017-08-21t0738	1503319421.99	adult	231.1722	176.7064	-1.6262
010	2017-08-21t1053	1503331130.36	dead	234.4245	179.9588	1.6262
012	2017-08-11t1428	1502480041.22	egg	-2.0006	-56.4637	-246.6836
012	2017-08-11t1828	1502494445.56	larva	2.0006	-52.4625	-242.6824
012	2017-08-11t2228	1502508835.07	larva	5.9977	-48.4654	-238.6853
012	2017-08-12t0234	1502523636.94	larva	10.1093	-44.3538	-234.5737
012	2017-08-12t0627	1502537633.63	larva	13.9973	-40.4658	-230.6857
012	2017-08-12t1028	1502552035.25	larva	17.9977	-36.4653	-226.6853
012	2017-08-12t1428	1502566436.28	larva	21.998	-32.4651	-222.685
012	2017-08-12t1828	1502580835.74	larva	25.9979	-28.4652	-218.6851
012	2017-08-12t2228	1502595241.64	larva	29.9995	-24.4636	-214.6835
012	2017-08-13t0228	1502609660.29	larva	34.0047	-20.4584	-210.6783	429.6645	-0.91452	262.6778	1.1725	261.2429	1.682	308.1771	-0.49667	360.9256	-0.75399	535862.75	1.1802
012	2017-08-13t0628	1502624053.92	larva	38.0029	-16.4602	-206.6801	765.475	0.45684	265.3184	1.2381	249.7333	1.3082	387.7683	0.43285	608.6567	0.67022	540984.125	1.242
012	2017-08-13t1027	1502638442.25	larva	41.9997	-12.4634	-202.6833	1320.1766	2.8922	273.5158	1.4718	241.9084	1.0429	476.8115	1.5638	853.9925	2.2194	556878.125	1.4639
012	2017-08-14t1124	1502728178.68	adult	66.9265	12.4634	-177.7565	699.459	0.84905	270.2292	1.3143	252.6503	1.2256	433.1929	1.438	579.3621	1.2992	550997.375	1.3173
012	2017-08-14t1428	1502739202.79	adult	69.9887	15.5256	-174.6943	648.1179	0.70371	261.9143	1.0764	248.0912	1.0794	395.9209	0.93683	509.0821	0.81527	532209.9375	1.0498
012	2017-08-14t1827	1502753603.22	adult	73.9888	19.5258	-170.6942	529.1876	-0.16657	266.3757	1.273	255.0809	1.3273	373.5388	0.63583	432.9119	0.034278	544205.5	1.2945
012	2017-08-14t2228	1502768003.02	adult	77.9888	23.5257	-166.6942	328.1633	-1.7951	185.2349	-1.5057	180.1703	-1.2699	254.6734	-1.9671	291.8758	-1.7165	377693.9688	-1.5018
012	2017-08-15t0227	1502782402.17	adult	81.9886	27.5255	-162.6945	365.0172	-1.4122	202.2789	-0.93099	196.6085	-0.73817	266.3873	-1.6322	313.3081	-1.3731	413255.6875	-0.91297
012	2017-08-15t0627	1502796802.04	adult	85.9885	31.5254	-158.6945	377.4965	-1.2365	212.5064	-0.57413	207.1884	-0.39145	285.0594	-1.0982	327.2046	-1.1103	433513.125	-0.5663
012	2017-08-15t1028	1502811205.92	adult	89.9896	35.5265	-154.6934	560.2112	0.27697	191.5123	-1.3866	186.1892	-1.2244	265.6693	-1.5477	302.1404	-1.4461	389344.5938	-1.4043
012	2017-08-15t1428	1502825606.37	adult	93.9897	39.5266	-150.6933	554.3389	0.23357	202.7144	-0.97333	190.1507	-1.1077	307.8772	-0.37013	373.8148	-0.30787	412523.75	-0.98504
012	2017-08-15t1828	1502840005.05	adult	97.9893	43.5263	-146.6937	407.9635	-0.85871	219.5896	-0.31022	214.1327	-0.18551	296.9896	-0.57737	339.7896	-0.77606	447523.625	-0.31059
012	2017-08-15t2227	1502854404.32	adult	101.9891	47.5261	-142.6939	418.8464	-0.73188	198.1848	-1.1177	192.9811	-1.006	275.819	-1.0912	322.3182	-1.0008	403306.0312	-1.1295
012	2017-08-16t0228	1502868805.32	adult	105.9894	51.5263	-138.6936	401.4707	-0.83819	210.9185	-0.62432	203.7283	-0.60765	292.6589	-0.52645	341.8444	-0.60311	429641.0312	-0.62839
012	2017-08-16t0627	1502883203.86	adult	109.989	55.5259	-134.694	478.6944	-0.17421	226.2608	-0.035281	215.8858	-0.1616	314.9585	0.24789	345.9528	-0.45899	461119.4375	-0.035087
012	2017-08-16t1027	1502897604.28	adult	113.9891	59.5261	-130.6939	592.5676	0.88932	242.7528	0.59693	238.3097	0.67443	302.7688	-0.029257	336.8201	-0.55964	494487.5312	0.59263
012	2017-08-16t1427	1502912003.16	adult	117.9888	63.5257	-126.6942	507.0132	0.2147	260.0233	1.2472	250.4549	1.1071	350.6823	1.6414	438.9334	1.6441	529147.3125	1.2322
012	2017-08-16t1827	1502926405.32	adult	121.9894	67.5263	-122.6936	510.1813	0.30253	213.9848	-0.55413	206.1445	-0.63018	288.9303	-0.38822	374.5324	0.3656	436101	-0.5536
012	2017-08-17t1317	1502994202.21	adult	140.8219	86.3588	-103.8611	405.0546	-0.55297	210.754	-0.78047	209.1108	-0.66548	259.2256	-1.2451	285.4043	-1.4373	429516.75	-0.78093
012	2017-08-17t1428	1502998402.04	adult	141.9885	87.5254	-102.6945	462.4742	0.045298	250.994	0.84575	246.176	0.83999	312.8922	0.61067	367.782	0.58501	512529.6875	0.86449
012	2017-08-17t1828	1503012802.64	adult	145.9887	91.5256	-98.6943	356.3773	-1.0046	202.4712	-1.1199	200.2997	-1.0428	255.7219	-1.3118	285.1632	-1.3843	412838.8125	-1.1167
012	2017-08-17t2227	1503027201.41	adult	149.9883	95.5253	-94.6947	423.7944	-0.29171	198.9317	-1.261	195.958	-1.2282	258.9061	-1.1676	285.9919	-1.325	406417.5625	-1.2425
012	2017-08-18t0228	1503041602.47	adult	153.9886	99.5256	-90.6944	504.5711	0.54327	238.4053	0.34018	234.7699	0.35467	295.2679	0.11458	366.79	0.78014	486346.8125	0.34834
012	2017-08-18t0627	1503056002.59	adult	157.9887	103.5256	-86.6943	391.1913	-0.58953	258.8868	1.1708	257.07	1.2608	310.5347	0.6791	341.5542	0.19167	527870.25	1.1747
012	2017-08-18t1027	1503070401.94	adult	161.9885	107.5254	-82.6945	462.8339	0.15964	246.0614	0.65335	241.745	0.62703	306.7795	0.58689	370.8317	1.0402	502457.3125	0.67154
012	2017-08-18t1427	1503084802.31	adult	165.9886	111.5255	-78.6944	436.0536	-0.095441	248.5474	0.75587	244.783	0.74508	300.6046	0.40902	370.9449	1.1293	506539.5625	0.75449
012	2017-08-18t1828	1503099198.24	adult	169.9875	115.5244	-74.6955	404.241	-0.40565	218.6473	-0.45289	214.5346	-0.50042	274.5419	-0.47442	320.5229	-0.20603	444728.5625	-0.47182
012	2017-08-18t2340	1503117943.12	adult	175.1944	120.7313	-69.4886	385.7182	-0.5755	241.5718	0.47923	240.0318	0.53708	285.4055	-0.043539	310.6151	-0.42317	491840.0938	0.46815
012	2017-08-19t0251	1503129421.96	adult	178.3829	123.9199	-66.3001
012	2017-08-19t0627	1503142396.8	adult	181.9871	127.524	-62.6959
012	2017-08-19t1130	1503160547.07	adult	187.0288	132.5657	-57.6542
012	2017-08-19t1441	1503172007.31	adult	190.2122	135.7491	-54.4708
012	2017-08-19t2012	1503191874.22	adult	195.7308	141.2677	-48.9522
012	2017-08-19t2325	1503203419.68	adult	198.9379	144.4748	-45.7451
012	2017-08-20t0239	1503215111.05	adult	202.1855	147.7224	-42.4975
012	2017-08-20t0800	1503234341.52	adult	207.5273	153.0642	-37.1557
012	2017-08-20t1116	1503246087.85	adult	210.7901	156.3271	-33.8929
012	2017-08-20t1431	1503257822.47	adult	214.0497	159.5867	-30.6333
012	2017-08-20t1944	1503276575.25	adult	219.2589	164.7958	-25.4242
012	2017-08-20t2259	1503288302.27	adult	222.5164	168.0533	-22.1666
012	2017-08-21t0228	1503300797.68	adult	225.9873	171.5242	-18.6957
012	2017-08-21t0738	1503319442.79	adult	231.1665	176.7034	-13.5165
012	2017-08-21t1053	1503331151.17	adult	234.4188	179.9558	-10.2642
012	2017-08-21t1616	1503350482.76	adult	239.7887	185.3256	-4.8943
012	2017-08-21t1931	1503362229.5	adult	243.0517	188.5886	-1.6313
012	2017-08-21t2247	1503373974.91	dead	246.3143	191.8512	1.6313
013	2017-08-11t1428	1502480061.68	egg	-2.0007	-56.4638	-234.7935
013	2017-08-11t1828	1502494466.74	larva	2.0007	-52.4624	-230.7921
013	2017-08-11t2228	1502508855.55	larva	5.9976	-48.4655	-226.7952
013	2017-08-12t0234	1502523657.51	larva	10.1092	-44.3538	-222.6836
013	2017-08-12t0627	1502537653.85	larva	13.9971	-40.4659	-218.7957
013	2017-08-12t1028	1502552055.61	larva	17.9976	-36.4655	-214.7952
013	2017-08-12t1428	1502566456.62	larva	21.9979	-32.4652	-210.7949
013	2017-08-12t1828	1502580856.15	larva	25.9978	-28.4653	-206.7951
013	2017-08-12t2228	1502595262.52	larva	29.9995	-24.4635	-202.7933
013	2017-08-13t0228	1502609682.63	larva	34.0051	-20.458	-198.7877	423.1534	-0.94002	221.6558	-0.0087752	218.8297	0.38864	269.5306	-0.94399	341.9144	-0.85897	452177.8125	-0.0026614
013	2017-08-13t0628	1502624075.68	larva	38.0032	-16.4599	-194.7896	798.6126	0.59222	245.1785	0.64985	229.2853	0.67915	370.9847	0.23085	626.433	0.77278	499919.0312	0.65339
013	2017-08-13t1027	1502638462.95	larva	41.9997	-12.4634	-190.7932	832.2728	0.80575	215.2064	-0.25611	186.4759	-0.678	461.8101	1.3754	678.6961	1.1587	438805.7812	-0.25315
013	2017-08-14t1124	1502728199.56	adult	66.9265	12.4634	-165.8663	435.2631	-1.0461	183.7399	-1.5228	175.0047	-1.3345	272.0388	-1.6475	310.9132	-1.5055	375013.1875	-1.5129
013	2017-08-14t1428	1502739223.68	adult	69.9887	15.5257	-162.8041	395.3777	-1.3723	245.8012	0.54035	242.5264	0.89346	304.504	-1.0135	334.7396	-1.2956	501188.6875	0.54382
013	2017-08-14t1827	1502753624.18	adult	73.9889	19.5258	-158.804	407.8145	-1.1942	210.0102	-0.63826	202.7955	-0.45075	288.4914	-1.2664	325.7998	-1.3323	428630.7812	-0.62737
013	2017-08-14t2228	1502768024.03	adult	77.9888	23.5258	-154.804	397.4247	-1.2103	189.0844	-1.372	178.5749	-1.3254	284.4462	-1.2772	336.4965	-1.1248	385354	-1.3713
013	2017-08-15t0227	1502782422.95	adult	81.9885	27.5255	-150.8043	464.214	-0.58088	214.3926	-0.49916	204.951	-0.44016	314.5011	-0.4742	382.898	-0.41166	437360.875	-0.49142
013	2017-08-15t0627	1502796823.03	adult	85.9886	31.5255	-146.8043	436.0433	-0.75225	222.0292	-0.22517	216.5165	-0.048681	294.6823	-0.85791	337.2555	-0.96571	453161.6562	-0.21301
013	2017-08-15t1028	1502811227.18	adult	89.9897	35.5266	-142.8031	459.9397	-0.53449	239.3298	0.42115	236.0908	0.67058	298.2898	-0.70171	331.403	-1.0089	487036.2188	0.40786
013	2017-08-15t1428	1502825627.84	adult	93.9899	39.5268	-138.8029	438.7408	-0.67143	238.9584	0.42235	233.3523	0.56495	310.2767	-0.30565	350.5466	-0.66927	486519.25	0.41314
013	2017-08-15t1828	1502840026.35	adult	97.9895	43.5264	-134.8034	437.7473	-0.63374	240.8006	0.50855	234.2116	0.59322	318.1833	0.0099618	391.4832	0.05866	491474.125	0.52203
013	2017-08-15t2227	1502854425.69	adult	101.9893	47.5262	-130.8035	532.7766	0.12375	210.0504	-0.6605	201.4226	-0.67996	294.5251	-0.554	338.719	-0.7237	428292.8438	-0.65698
013	2017-08-16t0228	1502868826.79	adult	105.9896	51.5265	-126.8032	497.0004	-0.083068	246.1204	0.73408	238.9848	0.75294	322.1213	0.35382	411.8028	0.63808	502085.625	0.7435
013	2017-08-16t0627	1502883225.15	adult	109.9892	55.5261	-122.8037	523.2048	0.19515	233.4809	0.24311	224.1303	0.15546	317.1212	0.31519	405.7549	0.66216	476067.5625	0.24772
013	2017-08-16t1027	1502897625.73	adult	113.9893	59.5262	-118.8035	545.3688	0.47511	245.371	0.69759	238.951	0.69896	321.037	0.56312	387.5292	0.45114	498348.5	0.66546
013	2017-08-16t1427	1502912024.51	adult	117.989	63.5259	-114.8039	362.3271	-1.1404	178.6399	-1.8986	175.2484	-1.7829	229.8357	-2.4008	268.3493	-1.9457	364425.375	-1.8906
013	2017-08-16t1827	1502926426.68	adult	121.9896	67.5265	-110.8033	355.6744	-1.1739	196.5156	-1.2374	192.9263	-1.1453	253.5496	-1.5822	305.5115	-1.1289	400105.6875	-1.244
013	2017-08-17t1317	1502994223.62	adult	140.8221	86.359	-91.9708
013	2017-08-17t1428	1502998423.33	adult	141.9886	87.5256	-90.8042	410.9246	-0.48238	239.1906	0.36835	236.8589	0.46047	293.9658	-0.039432	332.9031	-0.26548	488188	0.38159
013	2017-08-17t1828	1503012824.08	adult	145.9889	91.5258	-86.804
013	2017-08-17t2227	1503027222.77	adult	149.9885	95.5254	-82.8043
013	2017-08-18t0228	1503041623.83	adult	153.9888	99.5257	-78.8041	451.6474	0.0067668	243.9213	0.56342	241.5242	0.63105	298.172	0.21465	338.3444	0.04943	497599.4375	0.57181
013	2017-08-18t0627	1503056024.14	adult	157.9889	103.5258	-74.804	439.9109	-0.093918	251.2348	0.86111	246.1293	0.81306	317.1316	0.90772	362.09	0.73064	512267.8438	0.86481
013	2017-08-18t1027	1503070423.42	adult	161.9887	107.5256	-70.8042
013	2017-08-18t1427	1503084823.6	adult	165.9887	111.5257	-66.8041
013	2017-08-18t1828	1503099219.65	adult	169.9876	115.5246	-62.8052
013	2017-08-18t2340	1503117964.33	adult	175.1945	120.7314	-57.5984
013	2017-08-19t0251	1503129443.38	adult	178.3831	123.92	-54.4097
013	2017-08-19t0627	1503142418.11	adult	181.9872	127.5241	-50.8056
013	2017-08-19t1130	1503160568.46	adult	187.029	132.5659	-45.7639
013	2017-08-19t1441	1503172028.5	adult	190.2123	135.7492	-42.5805
013	2017-08-19t2012	1503191895.6	adult	195.7309	141.2679	-37.0619
013	2017-08-19t2325	1503203440.99	adult	198.938	144.4749	-33.8548
013	2017-08-20t0239	1503215132.32	adult	202.1856	147.7225	-30.6072
013	2017-08-20t0800	1503234362.98	adult	207.5274	153.0644	-25.2654
013	2017-08-20t1116	1503246109.14	adult	210.7903	156.3272	-22.0026
013	2017-08-20t1431	1503257843.89	adult	214.0499	159.5868	-18.7429
013	2017-08-20t1944	1503276596.72	adult	219.259	164.796	-13.5338
013	2017-08-20t2259	1503288323.59	adult	222.5165	168.0534	-10.2763
013	2017-08-21t0228	1503300819.07	adult	225.9875	171.5244	-6.8054
013	2017-08-21t0738	1503319464.26	adult	231.1667	176.7036	-1.6262
013	2017-08-21t1053	1503331172.56	dead	234.419	179.9559	1.6262
014	2017-08-11t1428	1502480081.46	egg	-2.0008	-56.4642	-211.1599
014	2017-08-11t1828	1502494487.43	larva	2.0008	-52.4625	-207.1582
014	2017-08-11t2228	1502508875.97	larva	5.9976	-48.4657	-203.1614
014	2017-08-12t0234	1502523677.98	larva	10.1093	-44.3541	-199.0498
014	2017-08-12t0627	1502537674.38	larva	13.9972	-40.4662	-195.1619
014	2017-08-12t1028	1502552075.87	larva	17.9976	-36.4658	-191.1615
014	2017-08-12t1428	1502566476.98	larva	21.9979	-32.4655	-187.1611
014	2017-08-12t1828	1502580876.71	larva	25.9979	-28.4655	-183.1612
014	2017-08-12t2228	1502595283.38	larva	29.9997	-24.4637	-179.1594
014	2017-08-13t0228	1502609705.08	larva	34.0057	-20.4576	-175.1533	265.6091	-1.5571	143.1854	-2.2685	140.7838	-1.9914	191.3988	-1.8483	220.724	-1.5282	292241.375	-2.2634
014	2017-08-13t0628	1502624097.57	larva	38.0036	-16.4597	-171.1554	619.7172	-0.13861	211.3162	-0.33914	188.4771	-0.57629	395.5989	0.5271	497.2596	0.027582	431296.375	-0.33028
014	2017-08-13t1027	1502638484.37	larva	42	-12.4634	-167.1591	612.8693	-0.13252	200.6286	-0.6881	181.3438	-0.83733	362.4718	0.128	522.9865	0.21648	408078.625	-0.70001
014	2017-08-14t1124	1502728220.85	adult	66.9268	12.4634	-142.2323	510.3698	-0.50734	280.1966	1.6412	267.486	1.7147	398.6623	0.77686	455.317	0.0032294	572721.75	1.6667
014	2017-08-14t1428	1502739245	adult	69.989	15.5257	-139.17	771.1611	1.7144	275.6797	1.5343	258.1999	1.4171	421.4307	1.4811	570.3459	1.5571	562111	1.5375
014	2017-08-14t1827	1502753645.69	adult	73.9892	19.5259	-135.1698	371.6087	-1.5007	173.3649	-1.8808	164.7634	-1.7441	246.961	-2.1954	289.3156	-1.7978	352970.9375	-1.8855
014	2017-08-14t2228	1502768045.48	adult	77.9892	23.5258	-131.1699	836.1422	2.4938	278.9914	1.751	265.1745	1.69	413.5863	1.7152	579.4408	2.097	567189.5	1.7266
014	2017-08-15t0227	1502782444.28	adult	81.9888	27.5255	-127.1702	466.7497	-0.55962	228.4411	0.001641	216.4992	-0.027638	339.3815	0.12463	411.6699	-0.014154	464877.5625	-0.010215
014	2017-08-15t0627	1502796844.42	adult	85.9889	31.5255	-123.1702	466.4166	-0.50104	266.2485	1.3952	259.1474	1.5178	350.9858	0.54823	411.2256	0.098141	543679.5	1.4145
014	2017-08-15t1028	1502811248.84	adult	89.9901	35.5267	-119.169	624.0645	0.79371	204.4454	-0.89765	193.6134	-0.94249	300.2496	-0.65088	359.6443	-0.58698	417068.5312	-0.89003
014	2017-08-15t1428	1502825649.29	adult	93.9902	39.5269	-115.1688	616.0555	0.71674	278.4137	1.9417	265.6101	1.8139	394.5269	1.958	506.4635	1.7524	568520.6875	1.9626
014	2017-08-15t1828	1502840047.79	adult	97.9898	43.5264	-111.1693	350.7859	-1.2906	230.2173	0.10002	227.2062	0.32153	279.2568	-1.0688	303.9709	-1.3544	469643.25	0.10846
014	2017-08-15t2227	1502854447.02	adult	101.9896	47.5262	-107.1695	507.0976	-0.0691	262.8152	1.3724	256.3518	1.4417	341.6228	0.79862	398.0403	0.2784	534040.5	1.3428
014	2017-08-16t0228	1502868848.12	adult	105.9899	51.5265	-103.1692	407.0558	-0.79404	263.1617	1.3917	259.896	1.5599	320.4143	0.30282	360.5732	-0.27082	536849.875	1.4018
014	2017-08-16t0627	1502883246.52	adult	109.9895	55.5261	-99.1696
014	2017-08-16t1027	1502897647.14	adult	113.9896	59.5263	-95.1694	440.3586	-0.44644	256.2564	1.1161	251.1018	1.1637	331.4053	0.89933	381.1449	0.32389	521737.9688	1.1066
014	2017-08-16t1427	1502912045.91	adult	117.9893	63.5259	-91.1698	508.7105	0.23061	282.5078	2.1163	275.2318	2.0592	357.9343	1.8839	444.9073	1.7699	576033.375	2.1211
014	2017-08-16t1827	1502926448.13	adult	121.9899	67.5265	-87.1692	422.1277	-0.53889	215.2469	-0.50477	208.9789	-0.51973	289.6703	-0.36324	339.171	-0.40004	439319	-0.49188
014	2017-08-17t1317	1502994244.66	adult	140.8223	86.3589	-68.3368	561.2905	1.0455	268.2473	1.5442	263.7843	1.5594	324.9178	1.0147	362.8635	0.44389	546688.0625	1.5428
014	2017-08-17t1428	1502998444.41	adult	141.9889	87.5255	-67.1702
014	2017-08-17t1828	1503012845.04	adult	145.9891	91.5257	-63.17
014	2017-08-17t2227	1503027243.87	adult	149.9887	95.5253	-59.1703	406.7228	-0.46516	243.6004	0.54793	239.3445	0.54754	300.9158	0.27223	348.8818	0.25818	496214.125	0.54178
014	2017-08-18t0228	1503041644.84	adult	153.989	99.5256	-55.1701
014	2017-08-18t0627	1503056045.21	adult	157.9891	103.5257	-51.17
014	2017-08-18t1027	1503070444.44	adult	161.9889	107.5255	-47.1702
014	2017-08-18t1427	1503084844.65	adult	165.9889	111.5256	-43.1701	422.7064	-0.23282	269.7705	1.6151	268.0602	1.6984	312.8049	0.83737	347.129	0.47316	550062.125	1.6192
014	2017-08-18t1828	1503099240.74	adult	169.9879	115.5245	-39.1712	578.3013	1.3961	299.9295	2.8396	297.3487	2.8933	354.4383	2.3525	399.9295	2.0439	610356.5	2.8206
014	2017-08-18t2340	1503117985.4	adult	175.1947	120.7313	-33.9644
014	2017-08-19t0251	1503129464.4	adult	178.3833	123.9199	-30.7758
014	2017-08-19t0627	1503142439.09	adult	181.9874	127.524	-27.1717
014	2017-08-19t1130	1503160589.35	adult	187.0291	132.5658	-22.1299
014	2017-08-19t1441	1503172049.39	adult	190.2125	135.7491	-18.9466
014	2017-08-19t2012	1503191916.69	adult	195.7312	141.2678	-13.4279
014	2017-08-19t2325	1503203461.82	adult	198.9382	144.4748	-10.2209
014	2017-08-20t0239	1503215153.29	adult	202.1858	147.7224	-6.9733
014	2017-08-20t0800	1503234384.15	adult	207.5277	153.0643	-1.6314
014	2017-08-20t1116	1503246130.09	dead	210.7905	156.3271	1.6314
016	2017-08-11t1428	1502480121.89	larva	0	-56.4617	-322.0061
016	2017-08-11t1828	1502494529.41	larva	4.0021	-52.4597	-318.004
016	2017-08-11t2228	1502508916.76	larva	7.9986	-48.4632	-314.0076
016	2017-08-12t0234	1502523718.74	larva	12.1102	-44.3515	-309.8959
016	2017-08-12t0627	1502537714.98	larva	15.9981	-40.4637	-306.0081
016	2017-08-12t1028	1502552116.35	larva	19.9985	-36.4633	-302.0077
016	2017-08-12t1428	1502566517.84	larva	23.9989	-32.4629	-298.0073
016	2017-08-12t1828	1502580917.56	larva	27.9988	-28.4629	-294.0073
016	2017-08-12t2228	1502595324.91	larva	32.0008	-24.4609	-290.0053
016	2017-08-13t0228	1502609749.55	larva	36.0077	-20.4541	-285.9984	677.9097	0.077751	232.1087	0.27998	221.0191	0.44004	319.8893	-0.37289	515.0456	0.11292	473037.4375	0.27992
016	2017-08-13t0628	1502624141.21	larva	40.0054	-16.4564	-282.0008	411.599	-0.9908	230.6344	0.21307	223.4398	0.48443	303.2409	-0.59985	342.6131	-0.86949	470033	0.21297
016	2017-08-13t1027	1502638526.84	larva	44.0014	-12.4604	-278.0048	465.4503	-0.76051	203.5808	-0.61887	188.4535	-0.63669	335.6037	-0.21723	399.7367	-0.5268	414694.125	-0.62204
016	2017-08-14t1124	1502728241.51	adult	68.9221	12.4604	-253.084	448.1569	-0.94637	222.947	-0.22615	212.9783	-0.089938	319.2937	-0.7165	379.9526	-0.76333	454366	-0.22607
016	2017-08-14t1428	1502739265.84	adult	71.9844	15.5227	-250.0217	647.5227	0.78259	221.5681	-0.25303	208.1238	-0.26051	343.026	-0.11564	474.8244	0.49292	452220.5625	-0.24192
016	2017-08-14t1827	1502753666.59	adult	75.9846	19.5229	-246.0215	506.148	-0.32562	206.2963	-0.7683	193.2774	-0.79309	331.2662	-0.25112	407.461	-0.23719	419812.9375	-0.77827
016	2017-08-14t2228	1502768066.27	adult	79.9845	23.5228	-242.0216	370.579	-1.4015	175.086	-1.8787	166.2681	-1.7873	252.0873	-2.0019	285.0417	-1.7856	356650.125	-1.8811
016	2017-08-15t0227	1502782464.99	adult	83.9842	27.5224	-238.0219	396.1474	-1.1161	209.1904	-0.68995	202.0237	-0.56283	291.4025	-0.98502	333.5018	-1.0568	423819.7188	-0.73421
016	2017-08-15t0627	1502796865.25	adult	87.9843	31.5225	-234.0219	368.1537	-1.2943	198.2291	-1.1165	190.2747	-1.0428	278.6733	-1.2338	328.249	-1.0745	404783.8125	-1.1019
016	2017-08-15t1028	1502811269.83	adult	91.9855	35.5238	-230.0206	485.6349	-0.31722	232.2557	0.15787	223.508	0.18724	315.0672	-0.22345	389.3687	-0.10611	473104.875	0.15343
016	2017-08-15t1428	1502825670.56	adult	95.9857	39.524	-226.0204	531.6384	0.07731	225.1869	-0.092182	217.292	-0.051907	305.2742	-0.38502	349.4633	-0.64493	458030.1562	-0.10933
016	2017-08-15t1828	1502840068.87	adult	99.9853	43.5235	-222.0209	376.9404	-1.0687	201.2113	-1.0042	194.4755	-0.9424	279.4339	-1.0206	327.7645	-0.93522	408660.125	-1.0313
016	2017-08-15t2227	1502854468.35	adult	103.9851	47.5234	-218.021	540.2118	0.22065	247.9314	0.80375	239.0793	0.76768	347.7996	1.05	425.1541	0.8065	505036.2812	0.79912
016	2017-08-16t0228	1502868869.4	adult	107.9854	51.5237	-214.0207	396.4821	-0.86766	193.3002	-1.3057	189.4869	-1.1675	261.237	-1.4451	296.4911	-1.397	394719	-1.2911
016	2017-08-16t0627	1502883267.67	adult	111.9849	55.5232	-210.0212	431.4079	-0.54643	227.4062	0.0083975	224.4593	0.15688	285.7628	-0.62106	345.6726	-0.42472	464136.125	0.021567
016	2017-08-16t1027	1502897668.45	adult	115.9852	59.5234	-206.021	406.8611	-0.73308	228.2191	0.028671	224.191	0.1151	287.8916	-0.47873	335.0728	-0.56579	463969.375	0.0075592
016	2017-08-16t1427	1502912067.06	adult	119.9848	63.523	-202.0214	401.9484	-0.75383	191.3106	-1.4273	188.3609	-1.3033	249.3991	-1.7376	281.6413	-1.6597	389317.0625	-1.4371
016	2017-08-16t1827	1502926469.45	adult	123.9854	67.5237	-198.0207	495.4283	0.18809	249.4797	0.83144	244.9962	0.87702	316.8121	0.5745	369.0746	0.28416	508689.125	0.83593
016	2017-08-17t1317	1502994265.99	adult	142.8178	86.3561	-179.1883	425.8104	-0.31588	213.6944	-0.66523	209.6561	-0.65278	271.8366	-0.78894	343.476	0.011336	435295.4375	-0.67018
016	2017-08-17t1428	1502998465.59	adult	143.9844	87.5226	-178.0218
016	2017-08-17t1828	1503012866.28	adult	147.9846	91.5228	-174.0216
016	2017-08-17t2227	1503027265.14	adult	151.9842	95.5225	-170.0219
016	2017-08-18t0228	1503041666.07	adult	155.9845	99.5227	-166.0216
016	2017-08-18t0627	1503056066.44	adult	159.9846	103.5229	-162.0215
016	2017-08-18t1027	1503070465.63	adult	163.9844	107.5226	-158.0218	347.7636	-1.011	217.9594	-0.4833	216.8177	-0.39689	266.5824	-0.80011	296.2064	-0.94702	443329.5	-0.50213
016	2017-08-18t1427	1503084865.94	adult	167.9845	111.5227	-154.0217
016	2017-08-18t1828	1503099261.95	adult	171.9833	115.5216	-150.0228
016	2017-08-18t2340	1503118006.66	adult	177.1902	120.7285	-144.8159
016	2017-08-19t0251	1503129485.58	adult	180.3788	123.9171	-141.6273
016	2017-08-19t0627	1503142460.38	adult	183.9829	127.5212	-138.0232
016	2017-08-19t1130	1503160610.5	adult	189.0246	132.5629	-132.9815
016	2017-08-19t1441	1503172070.47	adult	192.2079	135.7462	-129.7982
016	2017-08-19t2012	1503191937.97	adult	197.7267	141.2649	-124.2794
016	2017-08-19t2325	1503203482.94	adult	200.9336	144.4719	-121.0725
016	2017-08-20t0239	1503215174.48	adult	204.1813	147.7195	-117.8249
016	2017-08-20t0800	1503234405.57	adult	209.5232	153.0615	-112.4829
016	2017-08-20t1116	1503246151.33	adult	212.786	156.3242	-109.2202
016	2017-08-20t1431	1503257886.31	adult	216.0457	159.5839	-105.9605
016	2017-08-20t1944	1503276639.47	adult	221.2549	164.7931	-100.7512
016	2017-08-20t2259	1503288366.01	adult	224.5123	168.0505	-97.4939
016	2017-08-21t0228	1503300861.54	adult	227.9832	171.5215	-94.0229
016	2017-08-21t0738	1503319506.75	adult	233.1625	176.7007	-88.8437
016	2017-08-21t1053	1503331214.93	adult	236.4147	179.953	-85.5914
016	2017-08-21t1616	1503350546.7	adult	241.7847	185.3229	-80.2215
016	2017-08-21t1931	1503362293.14	adult	245.0476	188.5858	-76.9586
016	2017-08-21t2247	1503374038.94	adult	248.3103	191.8485	-73.6958
016	2017-08-22t0400	1503392809.78	adult	253.5244	197.0627	-68.4817
016	2017-08-22t0716	1503404550.09	adult	256.7856	200.3239	-65.2205
016	2017-08-22t1031	1503416295.32	adult	260.0482	203.5864	-61.958
016	2017-08-22t1446	1503431551.38	adult	264.286	207.8242	-57.7202
016	2017-08-22t1828	1503444863.96	adult	267.9839	211.5222	-54.0222
016	2017-08-22t2228	1503459265	adult	271.9842	215.5225	-50.0219
016	2017-08-23t0230	1503473793.4	adult	276.0199	219.5581	-45.9863
016	2017-08-23t0627	1503488065.25	adult	279.9843	223.5225	-42.0219
016	2017-08-23t1118	1503505495.34	adult	284.826	228.3642	-37.1802
016	2017-08-23t1428	1503516866.39	adult	287.9846	231.5228	-34.0215
016	2017-08-23t1828	1503531266.38	adult	291.9846	235.5228	-30.0215
016	2017-08-23t2302	1503547713.75	adult	296.5533	240.0915	-25.4528
016	2017-08-24t0227	1503560064.13	adult	299.984	243.5222	-22.0222
016	2017-08-24t0627	1503574465.61	adult	303.9844	247.5226	-18.0218
016	2017-08-24t1046	1503589953.35	adult	308.2865	251.8248	-13.7196
016	2017-08-24t1428	1503603281.17	adult	311.9887	255.5269	-10.0174
016	2017-08-24t1828	1503617670.69	adult	315.9858	259.524	-6.0204
016	2017-08-24t2230	1503632221	adult	320.0275	263.5658	-1.9786
016	2017-08-25t0227	1503646466.92	dead	323.9847	267.523	1.9786
017	2017-08-11t1428	1502480142.19	egg	-2.0011	-56.462	-234.7888
017	2017-08-11t1828	1502494550.4	larva	2.0011	-52.4597	-230.7865
017	2017-08-11t2228	1502508937.16	larva	5.9975	-48.4634	-226.7902
017	2017-08-12t0234	1502523739.04	larva	10.1091	-44.3517	-222.6785
017	2017-08-12t0627	1502537735.24	larva	13.9969	-40.4639	-218.7907
017	2017-08-12t1028	1502552136.62	larva	17.9973	-36.4635	-214.7903
017	2017-08-12t1428	1502566538.22	larva	21.9978	-32.4631	-210.7899
017	2017-08-12t1828	1502580937.79	larva	25.9976	-28.4632	-206.79
017	2017-08-12t2228	1502595345.57	larva	29.9998	-24.461	-202.7878
017	2017-08-13t0228	1502609771.81	larva	34.0071	-20.4537	-198.7806	316.3	-1.3585	148.3087	-2.121	144.1745	-1.888	205.9975	-1.6794	251.0897	-1.3605	301956.5938	-2.1261
017	2017-08-13t0628	1502624163.1	larva	38.0047	-16.4562	-194.783	445.2362	-0.85141	178.3642	-1.3016	165.6656	-1.2781	281.2326	-0.8494	380.919	-0.64359	364219.6875	-1.2918
017	2017-08-13t1027	1502638547.68	larva	42.0004	-12.4604	-190.7873	535.048	-0.46531	173.4217	-1.4943	151.3526	-1.7684	335.8401	-0.20641	412.5746	-0.45161	353086.625	-1.4997
017	2017-08-14t1124	1502728262.84	adult	66.9213	12.4604	-165.8664	448.735	-0.94956	189.7113	-1.327	177.546	-1.2507	288.5648	-1.3312	371.5149	-0.87241	385683.0625	-1.3413
017	2017-08-14t1428	1502739287.23	adult	69.9836	15.5228	-162.804	384.0887	-1.465	254.6319	0.83406	252.2894	1.2197	302.6663	-1.0528	328.8088	-1.3674	519194.5	0.83744
017	2017-08-14t1827	1502753688.18	adult	73.9839	19.523	-158.8038	682.557	1.1319	245.5155	0.56564	234.3353	0.6218	357.8454	0.28464	466.9813	0.46879	500115.125	0.56131
017	2017-08-14t2228	1502768087.62	adult	77.9837	23.5229	-154.8039	532.4948	-0.069998	257.266	0.99628	248.3908	1.1055	348.6755	0.21089	421.4787	0.0020732	523278.9375	0.97845
017	2017-08-15t0227	1502782486.26	adult	81.9833	27.5225	-150.8043	654.823	1.0165	255.9264	0.9814	239.5773	0.79676	397.3102	1.5186	508.9745	1.3299	520810.1875	0.96788
017	2017-08-15t0627	1502796886.57	adult	85.9834	31.5226	-146.8042	469.0581	-0.47926	261.9194	1.2365	255.8841	1.3979	334.5182	0.13681	393.5063	-0.15683	533006	1.2226
017	2017-08-15t1028	1502811291.52	adult	89.9848	35.524	-142.8029	453.3781	-0.58762	227.8945	-0.011165	218.7329	0.011433	328.8268	0.090158	409.7362	0.16128	464221.0625	-0.015366
017	2017-08-15t1428	1502825691.98	adult	93.9849	39.5241	-138.8027	629.5997	0.82279	262.3401	1.3227	248.8141	1.1636	388.2714	1.7897	506.0149	1.7452	533862	1.3077
017	2017-08-15t1828	1502840090.28	adult	97.9844	43.5236	-134.8032
017	2017-08-15t2227	1502854489.74	adult	101.9843	47.5235	-130.8033	403.8014	-0.84492	259.252	1.2351	255.601	1.4127	320.6136	0.19508	363.6354	-0.30292	527837	1.2255
017	2017-08-16t0228	1502868890.99	adult	105.9846	51.5238	-126.803	440.9488	-0.52618	231.7611	0.17997	225.4926	0.23229	301.506	-0.26223	357.368	-0.32779	472560.8125	0.18439
017	2017-08-16t0627	1502883289.15	adult	109.9841	55.5233	-122.8035	503.4158	0.030853	259.7215	1.2549	251.6109	1.2123	351.9511	1.3987	421.6928	0.96076	529052.75	1.2502
017	2017-08-16t1027	1502897689.71	adult	113.9843	59.5235	-118.8034	386.1463	-0.92221	240.6644	0.51665	239.0452	0.7026	287.5449	-0.52301	314.2815	-1.009	490955.4375	0.52601
017	2017-08-16t1427	1502912088.4	adult	117.9839	63.5231	-114.8037	441.2572	-0.40119	260.6662	1.2721	255.9991	1.3202	317.7151	0.53858	361.4083	0.012576	530455.625	1.2571
017	2017-08-16t1827	1502926490.99	adult	121.9846	67.5238	-110.803	507.3786	0.27568	244.4474	0.63737	243.2277	0.8149	289.4544	-0.37058	316.7491	-0.88558	498917.25	0.65131
017	2017-08-17t1317	1502994286.98	adult	140.8169	86.356	-91.9708	376.3502	-0.84673	266.4565	1.4718	264.5132	1.5891	314.3109	0.64973	343.1968	-0.033856	543571.25	1.481
017	2017-08-17t1428	1502998486.64	adult	141.9834	87.5226	-90.8042
017	2017-08-17t1828	1503012887.23	adult	145.9836	91.5228	-86.804	517.8449	0.64569	236.7952	0.27009	233.2397	0.30354	290.6423	-0.11628	330.1592	-0.27035	479747.0312	0.21245
017	2017-08-17t2227	1503027286.14	adult	149.9833	95.5225	-82.8043	434.9626	-0.17825	248.7382	0.75598	244.6357	0.76411	308.9931	0.54903	366.0546	0.69038	507177.1875	0.75961
017	2017-08-18t0228	1503041687.09	adult	153.9836	99.5227	-78.8041	433.3025	-0.17922	260.8516	1.2486	258.0754	1.3083	310.5579	0.64143	337.6294	0.03099	532658.875	1.2681
017	2017-08-18t0627	1503056087.48	adult	157.9837	103.5228	-74.804	444.3199	-0.049092	243.9047	0.56449	241.8479	0.63786	293.9137	0.10305	320.9859	-0.34821	497565.6562	0.57285
017	2017-08-18t1027	1503070486.54	adult	161.9834	107.5226	-70.8042
017	2017-08-18t1427	1503084886.84	adult	165.9835	111.5227	-66.8042
017	2017-08-18t1828	1503099282.99	adult	169.9824	115.5216	-62.8052
017	2017-08-18t2340	1503118027.62	adult	175.1893	120.7284	-57.5984	476.9054	0.37557	276.1215	1.8801	274.3712	1.9457	323.917	1.3343	351.7411	0.79018	562459.5625	1.8732
017	2017-08-19t0251	1503129506.36	adult	178.3778	123.917	-54.4098
017	2017-08-19t0627	1503142481.19	adult	181.9819	127.5211	-50.8057
017	2017-08-19t1130	1503160631.27	adult	187.0236	132.5628	-45.764
017	2017-08-19t1441	1503172091.33	adult	190.207	135.7461	-42.5807
017	2017-08-19t2012	1503191958.85	adult	195.7257	141.2649	-37.0619
017	2017-08-19t2325	1503203503.71	adult	198.9326	144.4718	-33.855
017	2017-08-20t0239	1503215195.4	adult	202.1803	147.7195	-30.6073
017	2017-08-20t0800	1503234426.48	adult	207.5223	153.0615	-25.2654
017	2017-08-20t1116	1503246172.27	adult	210.785	156.3242	-22.0026
017	2017-08-20t1431	1503257907.29	adult	214.0447	159.5839	-18.7429
017	2017-08-20t1944	1503276660.46	adult	219.2539	164.7931	-13.5337
017	2017-08-20t2259	1503288386.9	adult	222.5113	168.0505	-10.2764
017	2017-08-21t0228	1503300882.51	adult	225.9823	171.5215	-6.8054
017	2017-08-21t0738	1503319527.64	adult	231.1615	176.7007	-1.6262
017	2017-08-21t1053	1503331235.95	dead	234.4138	179.953	1.6262
018	2017-08-11t1428	1502480162.25	egg	-2.0013	-56.4623	-222.8841
018	2017-08-11t1828	1502494571.36	larva	2.0013	-52.4597	-218.8816
018	2017-08-11t2228	1502508957.42	larva	5.9974	-48.4636	-214.8855
018	2017-08-12t0234	1502523759.26	larva	10.109	-44.352	-210.7739
018	2017-08-12t0627	1502537755.62	larva	13.9969	-40.4641	-206.886
018	2017-08-12t1028	1502552156.83	larva	17.9972	-36.4638	-202.8856
018	2017-08-12t1428	1502566558.69	larva	21.9977	-32.4632	-198.8851
018	2017-08-12t1828	1502580958.08	larva	25.9976	-28.4634	-194.8853
018	2017-08-12t2228	1502595366.24	larva	29.9998	-24.4611	-190.883
018	2017-08-13t0228	1502609794.08	larva	34.0076	-20.4534	-186.8753	394.8044	-1.0511	218.1147	-0.11077	214.5184	0.25714	267.0606	-0.97261	316.6138	-0.99868	443209.125	-0.12945
018	2017-08-13t0628	1502624184.92	larva	38.005	-16.456	-182.8778	731.3538	0.31747	218.8988	-0.11769	206.4014	-0.024875	325.5152	-0.31642	494.1943	0.0099082	445459.0625	-0.12728
018	2017-08-13t1027	1502638569.12	larva	42.0006	-12.4604	-178.8822	1015.5285	1.5895	276.0302	1.5463	250.8622	1.3208	466.7496	1.4374	691.8442	1.2382	563929.625	1.5665
018	2017-08-14t1124	1502728283.64	adult	66.9213	12.4604	-153.9615	664.7951	0.6001	250.1429	0.65531	238.6707	0.76464	355.7741	-0.044519	472.5745	0.18327	510791.9062	0.67069
018	2017-08-14t1428	1502739308.07	adult	69.9837	15.5227	-150.8992	549.7553	-0.10444	257.9815	0.94549	250.2429	1.1513	352.468	0.0095613	426.5758	-0.18389	524992.4375	0.93201
018	2017-08-14t1827	1502753708.92	adult	73.9839	19.5229	-146.8989	605.8328	0.48226	269.7344	1.3868	261.758	1.5543	354.9149	0.2191	476.4392	0.58946	550258.25	1.3951
018	2017-08-14t2228	1502768108.51	adult	77.9838	23.5228	-142.8991	430.1638	-0.93401	224.9815	-0.12508	220.1332	0.12165	283.9067	-1.2898	336.4677	-1.1252	458512.2188	-0.12493
018	2017-08-15t0227	1502782507.12	adult	81.9834	27.5224	-138.8994	545.8726	0.1034	195.1563	-1.1849	191.3516	-0.9259	257.1395	-1.8549	299.2033	-1.568	397533.3125	-1.1879
018	2017-08-15t0627	1502796907.51	adult	85.9835	31.5225	-134.8993	466.4713	-0.50065	225.0125	-0.11585	218.2759	0.015997	295.4932	-0.83776	381.2002	-0.33381	458350.375	-0.11972
018	2017-08-15t1028	1502811312.59	adult	89.9849	35.5239	-130.8979	521.9543	-0.032639	244.4478	0.61461	240.3122	0.83088	304.5116	-0.54044	357.5821	-0.61786	496962.4062	0.59196
018	2017-08-15t1428	1502825713.56	adult	93.9852	39.5242	-126.8977	518.678	-0.045639	217.8294	-0.3913	210.6374	-0.31449	295.1134	-0.71315	368.7105	-0.38724	444154.125	-0.38738
018	2017-08-15t1828	1502840111.62	adult	97.9847	43.5237	-122.8982	712.7862	1.4437	248.32	0.79878	243.274	0.94471	315.8532	-0.054758	391.5414	0.059461	503592.9375	0.75159
018	2017-08-15t2227	1502854511.08	adult	101.9845	47.5235	-118.8983	518.1924	0.014125	242.8014	0.60132	237.661	0.71975	311.073	-0.078898	370.7731	-0.18235	496043.3438	0.62423
018	2017-08-16t0228	1502868912.39	adult	105.9849	51.5239	-114.898	302.486	-1.6206	188.6852	-1.4823	187.6738	-1.2272	232.803	-2.3148	257.59	-2.0979	384540.375	-1.4825
018	2017-08-16t0627	1502883310.48	adult	109.9844	55.5234	-110.8985	361.5409	-1.1464	250.0603	0.88238	248.298	1.0849	298.8915	-0.25213	325.716	-0.83844	509372.9375	0.87783
018	2017-08-16t1027	1502897710.97	adult	113.9845	59.5235	-106.8984	453.378	-0.33225	204.6106	-0.86954	201.5739	-0.73074	255.7523	-1.5539	298.2092	-1.3293	417405.7188	-0.86134
018	2017-08-16t1427	1502912109.65	adult	117.9841	63.5231	-102.8987	491.899	0.07308	247.5204	0.76393	242.2235	0.79084	320.8715	0.64416	370.9649	0.21368	503208.9688	0.74051
018	2017-08-16t1827	1502926512.38	adult	121.9849	67.5239	-98.898	577.7158	0.9478	254.3143	1.0233	250.026	1.0798	316.2376	0.53322	373.4125	0.34126	518292.4375	1.0229
018	2017-08-17t1317	1502994308.33	adult	140.8171	86.3561	-80.0658
018	2017-08-17t1428	1502998508	adult	141.9837	87.5227	-78.8992	393.5736	-0.66006	256.3605	1.0628	250.5305	1.0174	330.4324	1.2131	354.2242	0.25431	522719	1.0666
018	2017-08-17t1828	1503012908.66	adult	145.9838	91.5229	-74.899	368.9464	-0.8762	258.9973	1.1692	258.4089	1.3323	310.064	0.54865	336.8608	-0.10443	527059.625	1.1524
018	2017-08-17t2227	1503027307.58	adult	149.9835	95.5226	-70.8993
018	2017-08-18t0228	1503041708.45	adult	153.9838	99.5228	-66.8991
018	2017-08-18t0627	1503056108.9	adult	157.9839	103.5229	-62.8989
018	2017-08-18t1027	1503070507.94	adult	161.9836	107.5227	-58.8992
018	2017-08-18t1427	1503084908.07	adult	165.9837	111.5227	-54.8992
018	2017-08-18t1828	1503099304.37	adult	169.9827	115.5217	-50.9002
018	2017-08-18t2340	1503118049.07	adult	175.1895	120.7285	-45.6933
018	2017-08-19t0251	1503129527.66	adult	178.378	123.917	-42.5048
018	2017-08-19t0627	1503142502.48	adult	181.9821	127.5211	-38.9007
018	2017-08-19t1130	1503160652.66	adult	187.0238	132.5629	-33.859
018	2017-08-19t1441	1503172112.6	adult	190.2072	135.7462	-30.6757
018	2017-08-19t2012	1503191980.33	adult	195.726	141.265	-25.1569
018	2017-08-19t2325	1503203525.03	adult	198.9328	144.4718	-21.95
018	2017-08-20t0239	1503215216.71	adult	202.1805	147.7195	-18.7023
018	2017-08-20t0800	1503234447.94	adult	207.5225	153.0615	-13.3603
018	2017-08-20t1116	1503246193.71	adult	210.7853	156.3243	-10.0976
018	2017-08-20t1431	1503257928.83	adult	214.045	159.584	-6.8379
018	2017-08-20t1944	1503276682.11	adult	219.2543	164.7933	-1.6286
018	2017-08-20t2259	1503288408.13	dead	222.5115	168.0505	1.6286
019	2017-08-11t1428	1502480182.6	egg	-2.0014	-56.4624	-298.2695
019	2017-08-11t1828	1502494592.35	larva	2.0014	-52.4597	-294.2668
019	2017-08-11t2228	1502508977.74	larva	5.9973	-48.4638	-290.2708
019	2017-08-12t0234	1502523779.75	larva	10.109	-44.3521	-286.1592
019	2017-08-12t0627	1502537775.88	larva	13.9968	-40.4643	-282.2714
019	2017-08-12t1028	1502552177.08	larva	17.9971	-36.464	-278.271
019	2017-08-12t1428	1502566579.06	larva	21.9977	-32.4634	-274.2705
019	2017-08-12t1828	1502580978.3	larva	25.9975	-28.4636	-270.2707
019	2017-08-12t2228	1502595386.94	larva	29.9999	-24.4612	-266.2683
019	2017-08-13t0228	1502609816.53	larva	34.0081	-20.453	-262.2601	315.3017	-1.3624	173.9579	-1.3824	172.6017	-1.0211	213.4809	-1.5928	238.9304	-1.4277	354700.1875	-1.3806
019	2017-08-13t0628	1502624206.7	larva	38.0053	-16.4557	-258.2628	787.2808	0.54596	220.7257	-0.064334	195.8212	-0.35037	436.6727	1.0215	614.9152	0.70637	449618.3125	-0.067657
019	2017-08-13t1027	1502638590.02	larva	42.0007	-12.4604	-254.2674	578.6157	-0.27899	212.8819	-0.325	183.243	-0.77838	412.9157	0.76144	510.7111	0.14221	434066.125	-0.32209
019	2017-08-14t1124	1502728304.73	adult	66.9215	12.4604	-229.3467	561.5663	-0.14028	212.8691	-0.56735	194.2961	-0.69845	365.5672	0.14297	445.0321	-0.10444	434465.875	-0.55677
019	2017-08-14t1428	1502739329.39	adult	69.9839	15.5228	-226.2843	523.7642	-0.31789	261.9077	1.0761	254.3282	1.2878	352.7027	0.014576	427.0446	-0.17821	534291.6875	1.0837
019	2017-08-14t1827	1502753730.19	adult	73.9841	19.523	-222.284	453.7303	-0.80554	211.0222	-0.60394	198.7869	-0.58703	315.1574	-0.67013	389.0768	-0.52512	430485.25	-0.59653
019	2017-08-14t2228	1502768129.86	adult	77.984	23.5229	-218.2841	494.6016	-0.38994	240.2801	0.4063	232.8266	0.56362	316.762	-0.52856	391.6061	-0.39405	490892.1562	0.4267
019	2017-08-15t0227	1502782528.42	adult	81.9836	27.5225	-214.2845	486.4318	-0.39476	242.5633	0.50505	233.7603	0.58897	332.05	-0.051987	390.682	-0.30426	494101.4375	0.50082
019	2017-08-15t0627	1502796928.99	adult	85.9838	31.5227	-210.2844	661.8327	1.1151	274.5756	1.7003	261.3448	1.5985	401.8741	1.8189	503.5008	1.4251	556015.5	1.6363
019	2017-08-15t1028	1502811334.26	adult	89.9852	35.5241	-206.2829	400.1465	-1.0184	219.2322	-0.33863	213.3046	-0.1947	285.1865	-1.0416	340.4214	-0.87422	447014.375	-0.33454
019	2017-08-15t1428	1502825735.12	adult	93.9855	39.5244	-202.2827	669.4946	1.1351	224.6693	-0.12791	216.3491	-0.093351	312.8881	-0.2356	366.6534	-0.41918	457651.4062	-0.13235
019	2017-08-15t1828	1502840132.97	adult	97.9849	43.5238	-198.2833	692.6978	1.292	229.0138	0.053533	215.8489	-0.11896	349.9325	0.88963	455.1141	1.0859	467646.1875	0.07059
019	2017-08-15t2227	1502854532.4	adult	101.9847	47.5236	-194.2834	432.8492	-0.62677	236.2507	0.34893	229.6461	0.41017	302.7052	-0.3192	359.0526	-0.38032	481715.125	0.35327
019	2017-08-16t0228	1502868933.82	adult	105.9851	51.524	-190.283	633.9034	0.99896	250.7844	0.91407	240.548	0.81329	349.9711	1.1857	447.5566	1.2722	511600.2188	0.92368
019	2017-08-16t0627	1502883331.86	adult	109.9846	55.5235	-186.2836	535.0224	0.29312	262.8961	1.3773	254.299	1.3157	356.5864	1.5429	435.8234	1.2257	536045.1875	1.3825
019	2017-08-16t1027	1502897732.27	adult	113.9847	59.5236	-182.2835	477.4658	-0.12087	262.8039	1.3679	251.264	1.17	353.4329	1.6134	399.9179	0.69791	535594.25	1.368
019	2017-08-16t1427	1502912131.08	adult	117.9843	63.5233	-178.2838	391.1365	-0.87057	218.7536	-0.34802	216.2654	-0.20665	278.9547	-0.75788	317.9952	-0.90097	446694.8125	-0.3309
019	2017-08-16t1827	1502926533.69	adult	121.9851	67.524	-174.2831
019	2017-08-17t1317	1502994329.23	adult	140.8172	86.3561	-155.451	477.7725	0.19095	238.3981	0.33731	233.309	0.31928	301.7551	0.21782	368.8141	0.58827	486093.625	0.34113
019	2017-08-17t1428	1502998528.79	adult	141.9837	87.5226	-154.2844	382.2909	-0.77555	208.8445	-0.85901	206.3404	-0.78265	257.8414	-1.2803	297.1895	-1.1364	426251.5312	-0.84713
019	2017-08-17t1828	1503012929.54	adult	145.9839	91.5228	-150.2842	376.614	-0.79783	226.8268	-0.13358	223.79	-0.082702	276.5625	-0.59833	323.4134	-0.43736	462499.75	-0.13017
019	2017-08-17t2227	1503027328.49	adult	149.9836	95.5225	-146.2845	378.7156	-0.74976	201.2909	-1.1655	197.9286	-1.1475	260.7845	-1.1033	306.7847	-0.80159	411237.375	-1.1467
019	2017-08-18t0228	1503041729.33	adult	153.9838	99.5228	-142.2843	468.4888	0.17747	226.1548	-0.15562	217.9911	-0.33188	316.2835	0.83874	356.2861	0.51024	461129.5938	-0.15248
019	2017-08-18t0627	1503056129.75	adult	157.984	103.5229	-138.2842	438.6932	-0.10633	223.4536	-0.2631	221.8395	-0.18097	277.1889	-0.47654	308.3327	-0.68028	455621.8125	-0.26008
019	2017-08-18t1027	1503070528.78	adult	161.9837	107.5226	-134.2844	440.9141	-0.06465	233.9966	0.16505	230.6801	0.17406	295.8611	0.20615	358.9642	0.72138	477353.0312	0.17293
019	2017-08-18t1427	1503084928.96	adult	165.9837	111.5227	-130.2844	400.6814	-0.45954	224.1127	-0.2334	222.7481	-0.15739	280.7147	-0.28934	325.5906	-0.12031	456965.875	-0.23045
019	2017-08-18t1828	1503099325.1	adult	169.9827	115.5216	-126.2855
019	2017-08-18t2340	1503118069.91	adult	175.1896	120.7285	-121.0786	474.2511	0.34789	237.463	0.31264	235.5053	0.35141	288.575	0.069815	333.4885	0.25165	482287.3125	0.27808
019	2017-08-19t0251	1503129548.42	adult	178.378	123.917	-117.8901
019	2017-08-19t0627	1503142523.25	adult	181.9822	127.5211	-114.286
019	2017-08-19t1130	1503160673.55	adult	187.0239	132.5628	-109.2442
019	2017-08-19t1441	1503172133.33	adult	190.2072	135.7461	-106.061
019	2017-08-19t2012	1503192001.21	adult	195.726	141.265	-100.5421
019	2017-08-19t2325	1503203545.65	adult	198.9328	144.4717	-97.3353
019	2017-08-20t0239	1503215237.37	adult	202.1805	147.7194	-94.0876
019	2017-08-20t0800	1503234468.91	adult	207.5226	153.0615	-88.7455
019	2017-08-20t1116	1503246214.48	adult	210.7853	156.3242	-85.4829
019	2017-08-20t1431	1503257949.69	adult	214.0451	159.584	-82.2231
019	2017-08-20t1944	1503276702.99	adult	219.2543	164.7932	-77.0138
019	2017-08-20t2259	1503288428.86	adult	222.5115	168.0504	-73.7566
019	2017-08-21t0228	1503300924.59	adult	225.9825	171.5214	-70.2856
019	2017-08-21t0738	1503319569.82	adult	231.1618	176.7007	-65.1064
019	2017-08-21t1053	1503331278.57	adult	234.4142	179.9531	-61.8539
019	2017-08-21t1616	1503350609.94	adult	239.784	185.3229	-56.4841
019	2017-08-21t1931	1503362356.11	adult	243.0468	188.5858	-53.2213
019	2017-08-21t2247	1503374102.29	adult	246.3097	191.8486	-49.9585
019	2017-08-22t0400	1503392872.9	adult	251.5237	197.0626	-44.7444
019	2017-08-22t0716	1503404613.47	adult	254.785	200.3239	-41.4831
019	2017-08-22t1031	1503416358.43	adult	258.0475	203.5864	-38.2206
019	2017-08-22t1446	1503431615.03	adult	262.2854	207.8243	-33.9827
019	2017-08-22t1828	1503444927.03	adult	265.9832	211.5221	-30.2849
019	2017-08-22t2228	1503459328.91	adult	269.9837	215.5226	-26.2844
019	2017-08-23t0230	1503473857.7	adult	274.0195	219.5584	-22.2486
019	2017-08-23t0627	1503488128.69	adult	277.9837	223.5226	-18.2845
019	2017-08-23t1118	1503505559.31	adult	282.8255	228.3644	-13.4426
019	2017-08-23t1428	1503516930.36	adult	285.9841	231.5231	-10.284
019	2017-08-23t1828	1503531330	adult	289.984	235.523	-6.2841
019	2017-08-23t2302	1503547777.32	adult	294.5527	240.0917	-1.7154
019	2017-08-24t0227	1503560128.2	dead	297.9835	243.5225	1.7154
020	2017-08-11t1428	1502480202.72	egg	-2.0015	-56.4627	-286.4065
020	2017-08-11t1828	1502494613.41	larva	2.0015	-52.4597	-282.4035
020	2017-08-11t2228	1502508998.14	larva	5.9972	-48.4639	-278.4077
020	2017-08-12t0234	1502523800.12	larva	10.1089	-44.3523	-274.2961
020	2017-08-12t0627	1502537796.3	larva	13.9967	-40.4644	-270.4083
020	2017-08-12t1028	1502552197.3	larva	17.997	-36.4642	-266.408
020	2017-08-12t1428	1502566599.34	larva	21.9976	-32.4636	-262.4074
020	2017-08-12t1828	1502580998.59	larva	25.9974	-28.4638	-258.4076
020	2017-08-12t2228	1502595407.6	larva	29.9999	-24.4613	-254.4051
020	2017-08-13t0228	1502609838.82	larva	34.0085	-20.4526	-250.3964
020	2017-08-13t0628	1502624228.44	larva	38.0057	-16.4555	-246.3993	706.1711	0.2146	210.2038	-0.37164	197.4244	-0.30105	308.5202	-0.52097	518.214	0.14849	428395.4062	-0.37188
020	2017-08-13t1027	1502638611.25	larva	42.0009	-12.4603	-242.4041	1128.9027	2.0743	248.4586	0.72925	214.1627	0.18152	511.6853	2.0017	852.573	2.2108	506358.6875	0.72923
020	2017-08-14t1124	1502728325.31	adult	66.9215	12.4603	-217.4835	988.4242	2.9213	261.0969	1.0146	235.0617	0.64564	476.9661	2.2756	700.3437	2.5626	532898.75	1.0262
020	2017-08-14t1428	1502739350.35	adult	69.984	15.5228	-214.421	627.2919	0.53238	244.955	0.51215	227.8411	0.4028	397.4598	0.96933	504.6251	0.76096	499953.0625	0.52362
020	2017-08-14t1827	1502753751.01	adult	73.9842	19.523	-210.4208	424.921	-1.0495	176.8626	-1.7622	166.6442	-1.6801	271.9411	-1.6367	324.0311	-1.355	360622.875	-1.7582
020	2017-08-14t2228	1502768150.56	adult	77.984	23.5229	-206.421	669.0205	1.0827	249.3047	0.71976	233.874	0.60009	392.2603	1.2208	514.5752	1.2366	508581.5625	0.72807
020	2017-08-15t0227	1502782549.11	adult	81.9836	27.5225	-202.4214	840.3864	2.5716	246.9563	0.66165	227.0856	0.35055	425.6852	2.2015	574.7942	2.2392	503050.0625	0.65731
020	2017-08-15t0627	1502796949.77	adult	85.9838	31.5226	-198.4212	388.3251	-1.147	208.7623	-0.71131	199.5732	-0.67123	299.7256	-0.73206	334.0502	-1.0119	426083.9375	-0.69986
020	2017-08-15t1028	1502811355.28	adult	89.9853	35.5242	-194.4196	503.3113	-0.18351	212.6791	-0.58636	199.0335	-0.73663	339.3342	0.36268	428.3164	0.43886	433652.6875	-0.58239
020	2017-08-15t1428	1502825756.65	adult	93.9857	39.5245	-190.4193	642.6205	0.92473	224.1584	-0.14758	207.2775	-0.44457	367.5221	1.2322	498.9284	1.6352	456834.9062	-0.14777
020	2017-08-15t1828	1502840154.11	adult	97.985	43.5238	-186.42	473.5054	-0.36371	205.1792	-0.86652	195.6222	-0.90344	306.3568	-0.31791	351.1816	-0.59221	418155.3125	-0.867
020	2017-08-15t2227	1502854553.77	adult	101.9849	47.5237	-182.4201	521.0428	0.035538	200.4686	-1.0297	187.3633	-1.223	319.9636	0.17644	406.8733	0.42746	409557.25	-1.0113
020	2017-08-16t0228	1502868955.12	adult	105.9853	51.5241	-178.4197	570.5629	0.49832	243.2095	0.62176	230.9734	0.44379	361.6867	1.5358	459.522	1.4845	494444.875	0.59881
020	2017-08-16t0627	1502883353.15	adult	109.9847	55.5236	-174.4202	391.4075	-0.89854	187.0251	-1.5481	178.085	-1.6153	279.1058	-0.86771	330.1673	-0.75499	380783.0938	-1.555
020	2017-08-16t1027	1502897753.56	adult	113.9849	59.5237	-170.4201	449.5402	-0.36592	200.9799	-1.0091	189.9324	-1.1761	296.6236	-0.22862	370.1758	0.10511	408793.0938	-1.0238
020	2017-08-16t1427	1502912152.42	adult	117.9845	63.5234	-166.4204	528.1488	0.41257	205.6087	-0.85613	196.8553	-0.95252	297.9049	-0.12403	377.6128	0.35358	419236.125	-0.85147
020	2017-08-16t1827	1502926555.02	adult	121.9853	67.5241	-162.4197	434.3454	-0.42219	212.6719	-0.60546	207.1975	-0.58911	273.5272	-0.90804	331.62	-0.5636	433425.3438	-0.6049
020	2017-08-17t1317	1502994350.45	adult	140.8173	86.3562	-143.5877	397.3771	-0.63159	220.8284	-0.37311	217.2087	-0.33591	288.2886	-0.24542	334.6223	-0.24208	450490	-0.36497
020	2017-08-17t1428	1502998550.08	adult	141.9839	87.5227	-142.4211	356.3765	-1.0408	213.4863	-0.67127	210.2722	-0.62249	273.8628	-0.73	309.7836	-0.8293	434871.6562	-0.67612
020	2017-08-17t1828	1503012950.74	adult	145.9841	91.5229	-138.4209	408.4806	-0.47212	203.6227	-1.0732	198.3324	-1.1232	281.7779	-0.41977	331.0312	-0.24875	415390.25	-1.066
020	2017-08-17t2227	1503027349.85	adult	149.9838	95.5227	-134.4212	448.5938	-0.039745	189.0476	-1.6613	181.1247	-1.8353	267.1419	-0.88539	322.5236	-0.4054	385278.9375	-1.6625
020	2017-08-18t0228	1503041750.71	adult	153.9841	99.5229	-130.4209	466.5832	0.15815	227.4553	-0.10298	220.8019	-0.21687	309.709	0.61218	413.5415	1.981	463553.9375	-0.10433
020	2017-08-18t0627	1503056151.22	adult	157.9842	103.523	-126.4208	451.3289	0.02221	211.3318	-0.75362	208.5613	-0.72437	271.6598	-0.66815	315.4829	-0.49263	431116.875	-0.7467
020	2017-08-18t1027	1503070550.13	adult	161.9839	107.5227	-122.4211	451.4709	0.043358	220.0069	-0.40115	212.78	-0.55874	298.5723	0.30068	381.5927	1.3291	448594.0625	-0.39826
020	2017-08-18t1427	1503084950.29	adult	165.984	111.5228	-118.421	407.0899	-0.39358	217.1285	-0.51617	212.6837	-0.56959	289.9361	0.034417	354.2678	0.66974	442073.6562	-0.52633
020	2017-08-18t1828	1503099346.48	adult	169.9829	115.5217	-114.4221	414.1562	-0.30304	200.5995	-1.184	197.6628	-1.1918	256.8713	-1.0997	323.0205	-0.13533	408420.6875	-1.1936
020	2017-08-18t2340	1503118091.42	adult	175.1898	120.7287	-109.2152	404.7628	-0.37688	205.2718	-0.99257	198.7206	-1.1575	275.8731	-0.38462	348.1765	0.68502	419165.0938	-0.97783
020	2017-08-19t0251	1503129569.52	adult	178.3782	123.917	-106.0268
020	2017-08-19t0627	1503142544.48	adult	181.9823	127.5212	-102.4226
020	2017-08-19t1130	1503160694.6	adult	187.024	132.5629	-97.3809
020	2017-08-19t1441	1503172154.52	adult	190.2073	135.7462	-94.1976
020	2017-08-19t2012	1503192022.5	adult	195.7262	141.2651	-88.6788
020	2017-08-19t2325	1503203566.83	adult	198.933	144.4718	-85.472
020	2017-08-20t0239	1503215258.37	adult	202.1806	147.7195	-82.2243
020	2017-08-20t0800	1503234490.34	adult	207.5229	153.0617	-76.8821
020	2017-08-20t1116	1503246235.62	adult	210.7854	156.3243	-73.6196
020	2017-08-20t1431	1503257971.02	adult	214.0453	159.5841	-70.3597
020	2017-08-20t1944	1503276724.4	adult	219.2545	164.7934	-65.1504
020	2017-08-20t2259	1503288449.96	adult	222.5116	168.0505	-61.8933
020	2017-08-21t0228	1503300945.76	adult	225.9827	171.5215	-58.4223
020	2017-08-21t0738	1503319591.04	adult	231.1619	176.7008	-53.243
020	2017-08-21t1053	1503331299.98	adult	234.4144	179.9533	-49.9906
020	2017-08-21t1616	1503350631.36	adult	239.7842	185.3231	-44.6207
020	2017-08-21t1931	1503362377.24	adult	243.047	188.5858	-41.358
020	2017-08-21t2247	1503374123.68	adult	246.3099	191.8487	-38.0951
020	2017-08-22t0400	1503392894.21	adult	251.5239	197.0628	-32.8811
020	2017-08-22t0716	1503404634.85	adult	254.7852	200.324	-29.6198
020	2017-08-22t1031	1503416379.72	adult	258.0477	203.5865	-26.3573
020	2017-08-22t1446	1503431635.96	adult	262.2855	207.8244	-22.1195
020	2017-08-22t1828	1503444948.29	adult	265.9834	211.5222	-18.4216
020	2017-08-22t2228	1503459349.84	adult	269.9838	215.5227	-14.4212
020	2017-08-23t0230	1503473878.56	adult	274.0196	219.5584	-10.3854
020	2017-08-23t0627	1503488150.07	adult	277.9839	223.5227	-6.4211
020	2017-08-23t1118	1503505580.79	adult	282.8258	228.3646	-1.5792
020	2017-08-23t1428	1503516951.24	dead	285.9842	231.523	1.5792
021	2017-08-11t1428	1502480223.04	egg	-2.0016	-56.4628	-306.1368
021	2017-08-11t1828	1502494634.29	larva	2.0016	-52.4597	-302.1337
021	2017-08-11t2228	1502509018.62	larva	5.9972	-48.464	-298.138
021	2017-08-12t0234	1502523820.56	larva	10.1089	-44.3524	-294.0264
021	2017-08-12t0627	1502537816.7	larva	13.9967	-40.4646	-290.1386
021	2017-08-12t1028	1502552217.57	larva	17.9969	-36.4643	-286.1383
021	2017-08-12t1428	1502566619.76	larva	21.9975	-32.4637	-282.1377
021	2017-08-12t1828	1502581018.87	larva	25.9973	-28.464	-278.138
021	2017-08-12t2228	1502595428.4	larva	29.9999	-24.4613	-274.1353
021	2017-08-13t0228	1502609861.16	larva	34.009	-20.4522	-270.1262
021	2017-08-13t0628	1502624250.18	larva	38.006	-16.4553	-266.1293	721.8489	0.27866	190.2403	-0.95471	175.0374	-0.98978	319.8944	-0.38408	462.3821	-0.17361	388090.1562	-0.94964
021	2017-08-13t1027	1502638632.04	larva	42.0009	-12.4603	-262.1343	696.6909	0.22596	207.4539	-0.48585	174.8237	-1.0398	457.1299	1.3166	603.6338	0.70449	422998.5625	-0.48304
021	2017-08-14t1124	1502728346.28	adult	66.9216	12.4603	-237.2137	616.7469	0.2555	213.5989	-0.54341	194.7268	-0.68425	358.1846	0.0016359	470.9369	0.16617	435314.5938	-0.54312
021	2017-08-14t1428	1502739371.75	adult	69.9842	15.5229	-234.1511	525.6815	-0.30214	211.7983	-0.59085	195.8953	-0.66455	344.0613	-0.16975	424.6154	-0.2076	431433.0625	-0.59392
021	2017-08-14t1827	1502753772.39	adult	73.9844	19.5231	-230.1509	477.0379	-0.6082	203.262	-0.86707	191.75	-0.82633	312.0787	-0.73898	374.1697	-0.71531	414857.6562	-0.85639
021	2017-08-14t2228	1502768171.74	adult	77.9842	23.5229	-226.1511	511.5791	-0.24659	226.3318	-0.078177	209.0825	-0.26313	369.6115	0.69601	454.9678	0.44618	461264.25	-0.07805
021	2017-08-15t0227	1502782570.37	adult	81.9838	27.5226	-222.1514	441.5444	-0.77094	212.2082	-0.57702	201.7052	-0.55607	313.4033	-0.50075	381.4158	-0.43226	432692.5	-0.57305
021	2017-08-15t0627	1502796971.11	adult	85.984	31.5228	-218.1512	501.018	-0.21492	213.2149	-0.54816	200.4872	-0.63764	320.7313	-0.20748	410.9106	0.093482	435384.75	-0.53263
021	2017-08-15t1028	1502811376.78	adult	89.9856	35.5243	-214.1497	432.7149	-0.75483	191.752	-1.3775	178.0226	-1.5345	310.4795	-0.38565	373.6781	-0.37738	390982.3125	-1.3739
021	2017-08-15t1428	1502825777.98	adult	93.9859	39.5247	-210.1493	647.6964	0.96446	216.1505	-0.45595	206.092	-0.49047	305.9256	-0.42265	355.3894	-0.59412	440298.6562	-0.46023
021	2017-08-15t1828	1502840175.47	adult	97.9852	43.524	-206.15	600.1221	0.59269	256.4651	1.1132	244.6878	0.99954	366.4199	1.3465	458.0091	1.1327	523188.7812	1.1228
021	2017-08-15t2227	1502854575.09	adult	101.9851	47.5239	-202.1501	855.611	2.5481	205.4572	-0.83749	196.0252	-0.88843	292.8037	-0.60354	342.7489	-0.65571	418721.875	-0.838
021	2017-08-16t0228	1502868976.33	adult	105.9855	51.5242	-198.1498	514.0863	0.051921	209.6958	-0.6715	198.7775	-0.79869	315.6742	0.16109	414.0656	0.6781	427779.4375	-0.66364
021	2017-08-16t0627	1502883374.35	adult	109.9849	55.5237	-194.1503	366.8917	-1.102	182.8802	-1.7079	176.1358	-1.6903	256.545	-1.5696	304.1187	-1.2433	373075.5312	-1.7008
021	2017-08-16t1027	1502897774.85	adult	113.9851	59.5238	-190.1502	406.1361	-0.7468	238.0434	0.41587	235.2313	0.55671	287.243	-0.53278	313.426	-1.026	485608.5	0.42515
021	2017-08-16t1427	1502912173.75	adult	117.9847	63.5235	-186.1505	854.8817	3.4725	205.0932	-0.87605	194.9603	-1.0253	290.6829	-0.36559	372.5221	0.24646	416749.375	-0.89862
021	2017-08-16t1827	1502926576.32	adult	121.9855	67.5242	-182.1498	392.0529	-0.82632	201.8326	-1.0294	192.8294	-1.149	284.3818	-0.54175	334.8477	-0.49371	411334.875	-1.0286
021	2017-08-17t1317	1502994371.28	adult	140.8174	86.3561	-163.3179	424.0527	-0.35867	194.9038	-1.4214	188.7316	-1.4948	262.0962	-1.1464	311.609	-0.80096	398188.4688	-1.4022
021	2017-08-17t1428	1502998570.85	adult	141.9839	87.5227	-162.1513	660.0888	2.0681	190.9252	-1.5838	183.3524	-1.719	263.348	-1.0912	320.6714	-0.56382	389869.25	-1.5689
021	2017-08-17t1828	1503012971.51	adult	145.9841	91.5229	-158.1511	395.5172	-0.60462	219.2556	-0.44017	213.264	-0.51293	281.6086	-0.42556	336.2865	-0.11864	445527.3438	-0.46734
021	2017-08-17t2227	1503027370.77	adult	149.9839	95.5227	-154.1513
021	2017-08-18t0228	1503041771.63	adult	153.9842	99.5229	-150.1511	435.1677	-0.16031	229.5595	-0.017825	223.7138	-0.097714	297.2838	0.184	365.8466	0.75583	468990	0.0036288
021	2017-08-18t0627	1503056172.12	adult	157.9843	103.523	-146.151	395.5348	-0.54536	193.14	-1.4898	188.5396	-1.5437	254.1327	-1.2755	292.2187	-1.1032	393812.375	-1.4875
021	2017-08-18t1027	1503070571.13	adult	161.984	107.5228	-142.1512	709.0449	2.6786	183.174	-1.8919	178.4047	-1.966	247.4397	-1.4822	288.3277	-1.1758	373858.1875	-1.8826
021	2017-08-18t1427	1503084971	adult	165.984	111.5227	-138.1513	397.8941	-0.48823	201.5644	-1.1463	197.8956	-1.1753	265.8814	-0.81011	346.6943	0.46109	411191.4062	-1.1399
021	2017-08-18t1828	1503099367.19	adult	169.9829	115.5217	-134.1523	322.9587	-1.247	173.9059	-2.2652	170.3537	-2.311	227.1349	-2.1518	261.5824	-1.8761	354768.0938	-2.2601
021	2017-08-18t2340	1503118112.43	adult	175.1899	120.7287	-128.9453	392.0538	-0.50944	248.0111	0.74032	246.3775	0.79739	312.7927	0.93626	344.6533	0.58107	506190.5938	0.75367
021	2017-08-19t0251	1503129590.14	adult	178.3782	123.9169	-125.7571	391.6514	-0.49926	192.1568	-1.5236	189.0958	-1.5583	244.8727	-1.475	282.8275	-1.2241	389309.625	-1.5711
021	2017-08-19t0627	1503142565.31	adult	181.9824	127.5212	-122.1528
021	2017-08-19t1130	1503160715.37	adult	187.0241	132.5628	-117.1112
021	2017-08-19t1441	1503172175.29	adult	190.2074	135.7461	-113.9278
021	2017-08-19t2012	1503192043.26	adult	195.7263	141.265	-108.409
021	2017-08-19t2325	1503203587.48	adult	198.933	144.4718	-105.2022
021	2017-08-20t0239	1503215279.11	adult	202.1807	147.7194	-101.9546
021	2017-08-20t0800	1503234511.26	adult	207.5229	153.0617	-96.6123
021	2017-08-20t1116	1503246256.39	adult	210.7855	156.3242	-93.3498
021	2017-08-20t1431	1503257991.97	adult	214.0454	159.5841	-90.0899
021	2017-08-20t1944	1503276745.31	adult	219.2546	164.7934	-84.8806
021	2017-08-20t2259	1503288470.68	adult	222.5117	168.0504	-81.6236
021	2017-08-21t0228	1503300966.58	adult	225.9828	171.5215	-78.1525
021	2017-08-21t0738	1503319611.95	adult	231.162	176.7008	-72.9732
021	2017-08-21t1053	1503331321.02	adult	234.4145	179.9533	-69.7207
021	2017-08-21t1616	1503350652.33	adult	239.7844	185.3231	-64.3509
021	2017-08-21t1931	1503362397.89	adult	243.047	188.5858	-61.0882
021	2017-08-21t2247	1503374144.67	adult	246.31	191.8488	-57.8252
021	2017-08-22t0400	1503392915	adult	251.524	197.0627	-52.6113
021	2017-08-22t0716	1503404655.99	adult	254.7854	200.3241	-49.3499
021	2017-08-22t1031	1503416400.5	adult	258.0477	203.5865	-46.0875
021	2017-08-22t1446	1503431657.45	adult	262.2858	207.8245	-41.8495
021	2017-08-22t1828	1503444969.16	adult	265.9835	211.5222	-38.1518
021	2017-08-22t2228	1503459371.12	adult	269.984	215.5228	-34.1512
021	2017-08-23t0230	1503473899.95	adult	274.0198	219.5586	-30.1154
021	2017-08-23t0627	1503488171.07	adult	277.984	223.5228	-26.1512
021	2017-08-23t1118	1503505601.78	adult	282.8259	228.3646	-21.3094
021	2017-08-23t1428	1503516972.66	adult	285.9844	231.5232	-18.1508
021	2017-08-23t1828	1503531372.27	adult	289.9843	235.5231	-14.1509
021	2017-08-23t2302	1503547819.76	adult	294.5531	240.0918	-9.5822
021	2017-08-24t0227	1503560170.71	adult	297.9839	243.5227	-6.1513
021	2017-08-24t0627	1503574571.84	adult	301.9842	247.523	-2.151
021	2017-08-24t1046	1503590059.26	dead	306.2863	251.825	2.151
022	2017-08-11t1428	1502480242.95	egg	-2.0018	-56.4631	-301.986
022	2017-08-11t1828	1502494655.6	larva	2.0018	-52.4596	-297.9825
022	2017-08-11t2228	1502509038.88	larva	5.9971	-48.4642	-293.9871
022	2017-08-12t0234	1502523840.83	larva	10.1088	-44.3526	-289.8755
022	2017-08-12t0627	1502537836.91	larva	13.9966	-40.4648	-285.9877
022	2017-08-12t1028	1502552237.72	larva	17.9968	-36.4646	-281.9874
022	2017-08-12t1428	1502566639.98	larva	21.9974	-32.4639	-277.9868
022	2017-08-12t1828	1502581039.14	larva	25.9972	-28.4642	-273.9871
022	2017-08-12t2228	1502595449.06	larva	29.9999	-24.4614	-269.9843
022	2017-08-13t0228	1502609883.49	larva	34.0095	-20.4518	-265.9747	485.3262	-0.69651	189.8907	-0.92357	184.825	-0.6484	259.4827	-1.0603	346.6067	-0.83306	386807.3438	-0.92673
022	2017-08-13t0628	1502624271.97	larva	38.0063	-16.455	-261.9779	451.9283	-0.82407	206.8372	-0.46998	194.4403	-0.39286	327.4407	-0.29325	393.237	-0.57253	420913.6875	-0.47913
022	2017-08-13t1027	1502638653.35	larva	42.0011	-12.4602	-257.9831	439.7238	-0.87297	240.1836	0.48403	231.8967	0.73206	322.7374	-0.37095	368.0766	-0.72087	489734.4375	0.48747
022	2017-08-14t1124	1502728366.86	adult	66.9216	12.4602	-233.0627	530.9892	-0.35959	234.8134	0.15248	223.5912	0.26745	345.3193	-0.24466	449.878	-0.053813	479489.0625	0.16728
022	2017-08-14t1428	1502739392.52	adult	69.9842	15.5229	-230	572.1199	0.079265	231.8504	0.07621	221.0114	0.17461	333.6495	-0.39185	400.7247	-0.49682	472974.8125	0.083614
022	2017-08-14t1827	1502753793.27	adult	73.9844	19.5231	-225.9998	463.82	-0.72011	214.2912	-0.4931	202.4602	-0.46213	327.8964	-0.38519	399.9223	-0.38675	436296.9375	-0.49989
022	2017-08-14t2228	1502768192.64	adult	77.9843	23.5229	-222	502.1192	-0.32646	224.2275	-0.15127	211.9945	-0.16174	347.5724	0.18535	438.5806	0.22887	456078.75	-0.16639
022	2017-08-15t0227	1502782591.2	adult	81.9839	27.5225	-218.0004	483.6662	-0.41793	247.7412	0.68963	237.9526	0.73873	344.152	0.23928	415.9054	0.044213	502419.25	0.64628
022	2017-08-15t0627	1502796992.04	adult	85.9841	31.5228	-214.0001	682.5583	1.2866	243.687	0.56844	231.2725	0.49355	357.1224	0.70133	466.5666	0.8939	496877.7188	0.57299
022	2017-08-15t1028	1502811397.94	adult	89.9857	35.5244	-209.9985	356.6684	-1.3703	192.053	-1.3661	186.9799	-1.1944	261.1885	-1.664	306.463	-1.3815	391596.125	-1.3625
022	2017-08-15t1428	1502825799.31	adult	93.9861	39.5248	-205.9981	569.3314	0.35094	219.5638	-0.32451	207.366	-0.44114	325.517	0.10371	423.2647	0.46008	446592.7812	-0.3413
022	2017-08-15t1828	1502840196.83	adult	97.9854	43.5241	-201.9988	537.9725	0.12324	243.9433	0.62984	235.4627	0.64175	333.0547	0.42194	411.6469	0.38412	496668.4688	0.62041
022	2017-08-15t2227	1502854596.4	adult	101.9853	47.524	-197.9989	519.4677	0.023717	241.8448	0.56447	233.7317	0.56798	330.9864	0.493	398.1919	0.28083	492396.125	0.55526
022	2017-08-16t0228	1502868997.51	adult	105.9856	51.5243	-193.9986	447.3885	-0.47527	239.5954	0.48229	233.572	0.54407	309.9531	-0.0098357	369.7673	-0.1078	487337.0625	0.46421
022	2017-08-16t0627	1502883395.61	adult	109.9851	55.5238	-189.9991	428.6804	-0.58926	224.0867	-0.1191	218.1565	-0.074257	306.1022	-0.027761	351.1556	-0.36153	456688.6562	-0.11891
022	2017-08-16t1027	1502897796.09	adult	113.9852	59.5239	-185.999	395.7481	-0.83795	200.4111	-1.031	196.34	-0.93096	259.263	-1.44	305.2041	-1.1899	407636.125	-1.0456
022	2017-08-16t1427	1502912195.04	adult	117.9849	63.5236	-181.9993	570.2903	0.80725	235.6305	0.30433	227.0473	0.20766	318.1888	0.55444	416.1914	1.1654	479979.25	0.30011
022	2017-08-16t1827	1502926597.67	adult	121.9857	67.5243	-177.9986	430.9447	-0.45468	214.475	-0.53494	208.9185	-0.52205	282.6628	-0.59975	330.239	-0.5935	437314.5312	-0.5303
022	2017-08-17t1317	1502994392.55	adult	140.8176	86.3562	-159.1667	369.1363	-0.92053	226.3911	-0.14818	221.1746	-0.17452	299.1775	0.12916	327.3096	-0.41966	461158.75	-0.15339
022	2017-08-17t1428	1502998592.05	adult	141.9841	87.5228	-158.0001
022	2017-08-17t1828	1503012992.89	adult	145.9843	91.523	-153.9999	377.0287	-0.79359	227.9798	-0.086886	224.9025	-0.03723	283.9279	-0.34616	328.1142	-0.32097	465306.75	-0.074411
022	2017-08-17t2227	1503027392.06	adult	149.9841	95.5228	-150.0001	380.5954	-0.73066	222.0106	-0.32638	219.9946	-0.24442	278.2114	-0.50599	317.6528	-0.528	452235.6562	-0.33207
022	2017-08-18t0228	1503041792.97	adult	153.9844	99.523	-145.9999	428.9738	-0.2231	198.5425	-1.2731	195.0195	-1.2718	255.4153	-1.2588	290.529	-1.1789	405225.25	-1.2627
022	2017-08-18t0627	1503056193.58	adult	157.9845	103.5232	-141.9997	491.7728	0.43363	229.9637	0.00034364	228.8318	0.10518	284.9334	-0.20815	318.3952	-0.41619	469815.8125	0.02179
022	2017-08-18t1027	1503070592.41	adult	161.9842	107.5229	-138	380.6978	-0.68072	217.9807	-0.48316	216.2258	-0.41767	272.7335	-0.60025	327.436	-0.1254	443154.7188	-0.5063
022	2017-08-18t1427	1503084992.25	adult	165.9842	111.5228	-134.0001	379.9911	-0.6725	203.6559	-1.0616	199.6992	-1.1014	270.3606	-0.65285	306.58	-0.64404	415254.3125	-1.0592
022	2017-08-18t1828	1503099388.61	adult	169.9831	115.5218	-130.0011	416.7171	-0.27653	220.8864	-0.36219	219.7295	-0.28752	276.2822	-0.41287	311.5806	-0.45946	450387.3125	-0.35934
022	2017-08-18t2340	1503118133.82	adult	175.1902	120.7288	-124.7941	333.9144	-1.1158	197.1934	-1.3201	194.6065	-1.3263	250.1117	-1.3063	287.0561	-1.1183	401683.0312	-1.3257
022	2017-08-19t0251	1503129611.31	adult	178.3783	123.917	-121.6059	399.5151	-0.41679	196.5006	-1.3473	196.0886	-1.2713	241.9432	-1.5805	265.7841	-1.7407	400861.1562	-1.3411
022	2017-08-19t0627	1503142586.45	adult	181.9825	127.5212	-118.0017
022	2017-08-19t1130	1503160736.58	adult	187.0243	132.5629	-112.96
022	2017-08-19t1441	1503172196.6	adult	190.2076	135.7462	-109.7766
022	2017-08-19t2012	1503192064.78	adult	195.7265	141.2652	-104.2577
022	2017-08-19t2325	1503203608.54	adult	198.9331	144.4718	-101.0511
022	2017-08-20t0239	1503215300.19	adult	202.1808	147.7195	-97.8034
022	2017-08-20t0800	1503234532.68	adult	207.5232	153.0618	-92.4611
022	2017-08-20t1116	1503246277.53	adult	210.7856	156.3243	-89.1986
022	2017-08-20t1431	1503258013.33	adult	214.0456	159.5842	-85.9387
022	2017-08-20t1944	1503276766.74	adult	219.2549	164.7935	-80.7294
022	2017-08-20t2259	1503288491.82	adult	222.5118	168.0505	-77.4724
022	2017-08-21t0228	1503300987.95	adult	225.983	171.5216	-74.0013
022	2017-08-21t0738	1503319633.22	adult	231.1622	176.7009	-68.822
022	2017-08-21t1053	1503331342.43	adult	234.4148	179.9534	-65.5695
022	2017-08-21t1616	1503350673.58	adult	239.7845	185.3232	-60.1997
022	2017-08-21t1931	1503362419.07	adult	243.0472	188.5858	-56.9371
022	2017-08-21t2247	1503374166.17	adult	246.3102	191.8489	-53.674
022	2017-08-22t0400	1503392936.27	adult	251.5242	197.0628	-48.4601
022	2017-08-22t0716	1503404677.37	adult	254.7856	200.3242	-45.1987
022	2017-08-22t1031	1503416421.79	adult	258.0479	203.5866	-41.9363
022	2017-08-22t1446	1503431678.34	adult	262.2859	207.8245	-37.6984
022	2017-08-22t1828	1503444990.54	adult	265.9837	211.5223	-34.0006
022	2017-08-22t2228	1503459392.12	adult	269.9841	215.5228	-30.0001
022	2017-08-23t0230	1503473920.88	adult	274.0199	219.5585	-25.9643
022	2017-08-23t0627	1503488192.68	adult	277.9843	223.5229	-22
022	2017-08-23t1118	1503505623.42	adult	282.8262	228.3648	-17.1581
022	2017-08-23t1428	1503516993.78	adult	285.9846	231.5232	-13.9997
022	2017-08-23t1828	1503531393.73	adult	289.9846	235.5232	-9.9997
022	2017-08-23t2302	1503547841.27	adult	294.5533	240.092	-5.4309
022	2017-08-24t0227	1503560191.72	adult	297.984	243.5227	-2.0002
022	2017-08-24t0627	1503574593.34	dead	301.9845	247.5231	2.0002
023	2017-08-11t1428	1502480263.29	larva	0	-56.4633	-250.9191
023	2017-08-11t1828	1502494676.55	larva	4.0037	-52.4596	-246.9154
023	2017-08-11t2228	1502509059.28	larva	7.9989	-48.4644	-242.9202
023	2017-08-12t0234	1502523861.21	larva	12.1105	-44.3527	-238.8086
023	2017-08-12t0627	1502537857.23	larva	15.9983	-40.465	-234.9208
023	2017-08-12t1028	1502552258.04	larva	19.9985	-36.4647	-230.9206
023	2017-08-12t1428	1502566660.39	larva	23.9992	-32.4641	-226.9199
023	2017-08-12t1828	1502581059.34	larva	27.9989	-28.4644	-222.9202
023	2017-08-12t2228	1502595469.95	larva	32.0019	-24.4614	-218.9173	364.5379	-1.1639	183.6066	-1.0821	180.0895	-0.77195	230.4038	-1.3654	283.8975	-1.1676	374557.4688	-1.0775
023	2017-08-13t0228	1502609906.07	larva	36.0119	-20.4514	-214.9072	602.0613	-0.22549	201.1991	-0.61642	185.7557	-0.64005	339.9712	-0.13596	473.6501	-0.1206	410245	-0.61389
023	2017-08-13t0628	1502624293.64	larva	40.0084	-16.4548	-210.9107	661.1196	0.051735	241.3179	0.52733	223.0403	0.47206	380.4967	0.34953	505.8468	0.094513	492288.5	0.53427
023	2017-08-13t1027	1502638674.16	larva	44.003	-12.4603	-206.9161	461.633	-0.77724	206.6135	-0.52834	193.8692	-0.46781	320.0612	-0.41687	389.5135	-0.59026	420458.5312	-0.53761
023	2017-08-14t1124	1502728388.03	adult	68.9235	12.4603	-181.9956	577.4684	0.069467	216.7943	-0.42984	198.916	-0.55762	362.4595	0.16995	468.9104	0.26063	442043.625	-0.42608
023	2017-08-14t1428	1502739413.81	adult	71.9863	15.523	-178.9328	602.2748	0.40193	247.4959	0.61714	232.1919	0.54994	380.3382	0.70384	486.0785	0.63371	505139.1562	0.62895
023	2017-08-14t1827	1502753814.74	adult	75.9865	19.5232	-174.9326	451.1936	-0.79057	241.7705	0.44872	235.7339	0.66739	314.6341	-0.62953	361.0772	-0.84026	491761.125	0.43232
023	2017-08-14t2228	1502768213.86	adult	79.9863	23.523	-170.9328	513.9336	-0.19496	203.577	-0.87641	199.1311	-0.62854	270.3207	-1.5714	309.9317	-1.4488	415297.125	-0.869
023	2017-08-15t0227	1502782612.44	adult	83.9859	27.5226	-166.9332	482.9361	-0.39258	205.4436	-0.82533	191.2569	-0.9527	331.9075	0.0088856	412.0301	0.050955	417050.5938	-0.85421
023	2017-08-15t0627	1502797013.36	adult	87.9861	31.5229	-162.933	346.6599	-1.4701	190.3807	-1.4089	186.6614	-1.178	253.3271	-1.8788	281.4784	-1.7599	387995.875	-1.4088
023	2017-08-15t1028	1502811419.55	adult	91.9878	35.5246	-158.9313	561.5364	0.28817	229.0022	0.033497	217.2326	-0.053903	345.0693	0.56906	423.9632	0.42096	467622.5938	0.050601
023	2017-08-15t1428	1502825820.7	adult	95.9882	39.5249	-154.9309	543.2057	0.1665	231.6625	0.15594	220.929	0.088062	323.8289	0.12051	408.713	0.29376	472591.5625	0.16448
023	2017-08-15t1828	1502840218.08	adult	99.9874	43.5242	-150.9317	484.9483	-0.24758	229.157	0.070437	224.0502	0.19869	292.4191	-0.6548	329.0904	-0.9133	468396.9688	0.09614
023	2017-08-15t2227	1502854617.68	adult	103.9873	47.5241	-146.9318	551.4656	0.3074	216.1516	-0.42116	206.8971	-0.47435	308.3659	-0.10474	376.7105	-0.031615	440949.1875	-0.41319
023	2017-08-16t0228	1502869018.79	adult	107.9876	51.5244	-142.9315	601.911	0.79599	184.6787	-1.6385	177.0069	-1.6486	258.7144	-1.522	301.5423	-1.305	376190.5312	-1.6419
023	2017-08-16t0627	1502883416.94	adult	111.9871	55.5238	-138.932	344.7957	-1.2834	184.311	-1.6512	181.5454	-1.4893	250.3174	-1.7471	291.4464	-1.4723	375994.375	-1.6438
023	2017-08-16t1027	1502897817.42	adult	115.9873	59.524	-134.9318	412.497	-0.68167	214.9572	-0.48131	209.7348	-0.43738	285.3304	-0.56343	343.221	-0.3981	437867.8438	-0.4848
023	2017-08-16t1427	1502912216.38	adult	119.987	63.5237	-130.9321	442.7249	-0.36645	226.3703	-0.06325	222.3946	0.014175	286.6292	-0.48445	332.1567	-0.57903	460663.5312	-0.075866
023	2017-08-16t1827	1502926618.96	adult	123.9877	67.5244	-126.9314	361.6931	-1.0977	222.4381	-0.23076	218.6725	-0.15432	285.8144	-0.47403	321.1508	-0.76575	453328.8125	-0.23049
023	2017-08-17t1317	1502994413.43	adult	142.8195	86.3562	-108.0996	472.5694	0.16267	233.6385	0.14255	230.5519	0.20024	291.0365	-0.13015	325.014	-0.44128	477089.875	0.16013
023	2017-08-17t1428	1502998612.84	adult	143.986	87.5227	-106.9331	361.017	-0.96977	198.7925	-1.2695	196.9813	-1.1741	249.6713	-1.5369	269.1623	-1.7979	404145.2188	-1.2899
023	2017-08-17t1828	1503013013.81	adult	147.9863	91.523	-102.9328	437.3004	-0.16088	224.959	-0.20887	220.3714	-0.22669	288.3359	-0.1762	352.466	0.31741	458016.5625	-0.21903
023	2017-08-17t2227	1503027412.91	adult	151.986	95.5227	-98.9331	394.5268	-0.58072	224.0654	-0.24148	222.3668	-0.1499	277.7731	-0.50459	313.962	-0.59896	455749.125	-0.26061
023	2017-08-18t0228	1503041813.79	adult	155.9863	99.523	-94.9329	451.5618	0.015015	193.5059	-1.4758	191.9318	-1.4014	247.2676	-1.5264	280.025	-1.4358	394752.0312	-1.4696
023	2017-08-18t0627	1503056214.36	adult	159.9864	103.5231	-90.9327	361.3339	-0.88598	211.8724	-0.73104	209.6033	-0.68525	266.7231	-0.82447	298.9444	-0.90865	432007.875	-0.72833
023	2017-08-18t1027	1503070613.25	adult	163.9861	107.5228	-86.933	413.2389	-0.33905	224.6885	-0.21092	220.9524	-0.22759	283.9452	-0.19268	336.5605	0.15036	458589.1562	-0.19901
023	2017-08-18t1427	1503085013.03	adult	167.986	111.5228	-82.9331	511.1137	0.68884	204.8478	-1.0126	202.6513	-0.98397	262.6531	-0.90929	298.427	-0.8505	418094.4375	-1.002
023	2017-08-18t1828	1503099409.44	adult	171.985	115.5218	-78.9341	400.2937	-0.43782	218.3823	-0.46263	215.7222	-0.45496	276.7938	-0.37836	313.2369	-0.38748	445499.9375	-0.4555
023	2017-08-18t2340	1503118154.69	adult	177.1921	120.7288	-73.727	382.4706	-0.60075	214.0394	-0.63617	210.6758	-0.67043	275.7899	-0.37088	309.7153	-0.42449	436854.4375	-0.62495
023	2017-08-19t0251	1503129632	adult	180.3802	123.9169	-70.5389
023	2017-08-19t0627	1503142607.15	adult	183.9844	127.5211	-66.9347
023	2017-08-19t1130	1503160757.39	adult	189.0261	132.5629	-61.893
023	2017-08-19t1441	1503172217.26	adult	192.2094	135.7462	-58.7097
023	2017-08-19t2012	1503192085.7	adult	197.7284	141.2652	-53.1907
023	2017-08-19t2325	1503203629.07	adult	200.9349	144.4717	-49.9842
023	2017-08-20t0239	1503215320.84	adult	204.1827	147.7194	-46.7364
023	2017-08-20t0800	1503234553.49	adult	209.5251	153.0618	-41.394
023	2017-08-20t1116	1503246298.38	adult	212.7875	156.3242	-38.1316
023	2017-08-20t1431	1503258034.12	adult	216.0475	159.5842	-34.8716
023	2017-08-20t1944	1503276787.65	adult	221.2568	164.7935	-29.6623
023	2017-08-20t2259	1503288512.48	adult	224.5137	168.0504	-26.4054
023	2017-08-21t0228	1503301008.67	adult	227.9848	171.5215	-22.9343
023	2017-08-21t0738	1503319654.07	adult	233.1641	176.7008	-17.755
023	2017-08-21t1053	1503331363.22	adult	236.4166	179.9534	-14.5025
023	2017-08-21t1616	1503350694.3	adult	241.7864	185.3231	-9.1327
023	2017-08-21t1931	1503362439.8	adult	245.049	188.5858	-5.8701
023	2017-08-21t2247	1503374187.08	adult	248.3122	191.8489	-2.6069
023	2017-08-22t0400	1503392957.03	dead	253.526	197.0628	2.6069
024	2017-08-11t1428	1502480283.38	egg	-2.002	-56.4635	-294.2713
024	2017-08-11t1828	1502494697.61	larva	2.002	-52.4596	-290.2673
024	2017-08-11t2228	1502509079.6	larva	5.997	-48.4646	-286.2723
024	2017-08-12t0234	1502523881.58	larva	10.1086	-44.3529	-282.1607
024	2017-08-12t0627	1502537877.67	larva	13.9964	-40.4651	-278.2729
024	2017-08-12t1028	1502552278.2	larva	17.9966	-36.465	-274.2727
024	2017-08-12t1428	1502566680.72	larva	21.9973	-32.4643	-270.272
024	2017-08-12t1828	1502581079.68	larva	25.997	-28.4646	-266.2723
024	2017-08-12t2228	1502595490.57	larva	30	-24.4615	-262.2693
024	2017-08-13t0228	1502609927.92	larva	34.0104	-20.4512	-258.2589
024	2017-08-13t0628	1502624315.41	larva	38.0069	-16.4546	-254.2624	711.1964	0.23515	236.848	0.40653	218.993	0.36248	386.3065	0.41526	581.7803	0.51523	482933.0938	0.40989
024	2017-08-13t1027	1502638695.36	larva	42.0014	-12.4602	-250.268	697.6362	0.23	238.572	0.43627	215.4546	0.22162	423.7094	0.89698	539.1614	0.31437	485493.9375	0.4258
024	2017-08-14t1124	1502728408.92	adult	66.9218	12.4602	-225.3475	532.5272	-0.34855	238.7997	0.28324	223.6775	0.27029	373.3996	0.29293	435.0029	-0.20919	486912.6562	0.28667
024	2017-08-14t1428	1502739434.6	adult	69.9845	15.5229	-222.2848	533.319	-0.2394	225.1606	-0.14633	212.0209	-0.12578	343.8229	-0.17483	396.3135	-0.55021	457526.3438	-0.16835
024	2017-08-14t1827	1502753835.58	adult	73.9847	19.5232	-218.2846	398.6613	-1.2718	198.0846	-1.0426	191.6047	-0.83127	268.4563	-1.7146	295.8459	-1.7146	403498.25	-1.0453
024	2017-08-14t2228	1502768234.59	adult	77.9845	23.5229	-214.2848	424.5441	-0.98144	233.4129	0.16778	227.6379	0.38295	305.0154	-0.80072	334.123	-1.1563	476395.8125	0.17974
024	2017-08-15t0227	1502782633.11	adult	81.9841	27.5225	-210.2852	452.2668	-0.68108	238.7989	0.37086	230.8283	0.48424	321.6037	-0.30338	358.7963	-0.74474	486672.0938	0.37091
024	2017-08-15t0627	1502797034.1	adult	85.9843	31.5228	-206.285	350.1552	-1.4627	189.5487	-1.4154	180.4866	-1.3726	269.5003	-1.4869	309.0798	-1.371	386110.6875	-1.4186
024	2017-08-15t1028	1502811440.66	adult	89.9862	35.5246	-202.2831	499.2759	-0.21617	240.6803	0.47219	229.6255	0.42506	351.9941	0.69103	423.136	0.36149	490506.4375	0.47221
024	2017-08-15t1428	1502825842.05	adult	93.9865	39.525	-198.2828	781.598	2.0128	247.9755	0.76956	230.2654	0.44543	396.4481	2.0094	536.9341	2.2255	506118	0.78345
024	2017-08-15t1828	1502840239.4	adult	97.9858	43.5242	-194.2835	489.0846	-0.24602	222.5471	-0.19609	212.5655	-0.2463	326.3555	0.23631	400.1992	0.19929	452883.25	-0.20908
024	2017-08-15t2227	1502854638.94	adult	101.9857	47.5241	-190.2836	415.4682	-0.75729	238.8327	0.44841	234.5862	0.60098	299.945	-0.39844	342.5478	-0.6591	486502.125	0.4438
024	2017-08-16t0228	1502869039.95	adult	105.986	51.5244	-186.2833	449.8271	-0.45599	242.9598	0.61212	238.5407	0.73582	311.9724	0.050502	371.7452	-0.072696	494666.125	0.603
024	2017-08-16t0627	1502883438.24	adult	109.9855	55.5239	-182.2838
024	2017-08-16t1027	1502897838.79	adult	113.9856	59.5241	-178.2837	373.782	-1.0307	230.2116	0.11476	226.9262	0.23902	284.1914	-0.63172	318.8782	-0.91732	469171.3125	0.1151
024	2017-08-16t1427	1502912237.61	adult	117.9853	63.5237	-174.284	507.4239	0.21849	220.508	-0.28022	211.2691	-0.39865	313.894	0.41079	399.0147	0.80397	448733.7812	-0.29226
024	2017-08-16t1827	1502926640.35	adult	121.9861	67.5245	-170.2832	393.1274	-0.81604	251.7068	0.92131	248.2112	1.0091	312.2333	0.39811	354.8036	-0.061627	513733.5625	0.9355
024	2017-08-17t1317	1502994434.71	adult	140.8178	86.3563	-151.4515	418.6882	-0.41355	235.9278	0.23743	231.3119	0.23801	299.7886	0.15018	360.3822	0.38352	482000.5	0.25995
024	2017-08-17t1428	1502998633.93	adult	141.9843	87.5227	-150.285	410.7527	-0.4842	215.6582	-0.58343	213.0589	-0.50898	274.6149	-0.70416	303.3129	-0.98708	439511.4688	-0.58407
024	2017-08-17t1828	1503013035.17	adult	145.9846	91.5231	-146.2847	463.7092	0.092376	240.5925	0.42387	230.1728	0.17818	349.4648	1.8976	403.2287	1.5388	490808.7812	0.4322
024	2017-08-17t2227	1503027434.08	adult	149.9843	95.5228	-142.285	364.2112	-0.89713	243.3355	0.53719	241.8206	0.64889	301.1982	0.28187	327.741	-0.27406	495917.75	0.53589
024	2017-08-18t0228	1503041835.01	adult	153.9846	99.523	-138.2847	408.2664	-0.43302	236.6943	0.27093	234.1929	0.33107	296.5393	0.15835	335.8209	-0.015451	483093	0.28371
024	2017-08-18t0627	1503056235.68	adult	157.9848	103.5232	-134.2845	658.4345	2.129	234.7377	0.19353	231.8158	0.2273	295.8771	0.1711	344.246	0.26225	478630.25	0.19683
024	2017-08-18t1027	1503070634.49	adult	161.9844	107.5229	-130.2849	471.7195	0.25052	234.0501	0.16721	231.0209	0.18801	296.5051	0.22861	347.6098	0.41643	477696.25	0.17975
024	2017-08-18t1427	1503085034.33	adult	165.9844	111.5228	-126.2849
024	2017-08-18t1828	1503099430.62	adult	169.9834	115.5218	-122.2859	381.1326	-0.64487	219.0893	-0.43499	215.8135	-0.448	277.7068	-0.36247	321.4487	-0.17986	447161.1875	-0.42347
024	2017-08-18t2340	1503118176.14	adult	175.1905	120.7289	-117.0788	463.5077	0.23583	232.2062	0.099499	223.8241	-0.12775	329.2654	1.5256	377.3752	1.5465	474165	0.11648
024	2017-08-19t0251	1503129653.09	adult	178.3785	123.9169	-113.8908
024	2017-08-19t0627	1503142628.35	adult	181.9827	127.5212	-110.2866
024	2017-08-19t1130	1503160778.63	adult	187.0245	132.5629	-105.2448
024	2017-08-19t1441	1503172238.56	adult	190.2078	135.7462	-102.0615
024	2017-08-19t2012	1503192107.02	adult	195.7268	141.2652	-96.5425
024	2017-08-19t2325	1503203650.01	adult	198.9332	144.4716	-93.3361
024	2017-08-20t0239	1503215342.02	adult	202.181	147.7194	-90.0883
024	2017-08-20t0800	1503234574.87	adult	207.5234	153.0619	-84.7459
024	2017-08-20t1116	1503246319.54	adult	210.7858	156.3243	-81.4835
024	2017-08-20t1431	1503258055.55	adult	214.0458	159.5843	-78.2235
024	2017-08-20t1944	1503276809.07	adult	219.2552	164.7936	-73.0141
024	2017-08-20t2259	1503288533.82	adult	222.512	168.0505	-69.7573
024	2017-08-21t0228	1503301029.89	adult	225.9832	171.5216	-66.2861
024	2017-08-21t0738	1503319675.58	adult	231.1625	176.701	-61.1068
024	2017-08-21t1053	1503331384.52	adult	234.415	179.9534	-57.8543
024	2017-08-21t1616	1503350715.55	adult	239.7847	185.3232	-52.4846
024	2017-08-21t1931	1503362461.1	adult	243.0474	188.5858	-49.2219
024	2017-08-21t2247	1503374208.32	adult	246.3105	191.8489	-45.9588
024	2017-08-22t0400	1503392978.3	adult	251.5244	197.0628	-40.7449
024	2017-08-22t0716	1503404719.69	adult	254.7859	200.3243	-37.4834
024	2017-08-22t1031	1503416464.02	adult	258.0482	203.5866	-34.2211
024	2017-08-22t1446	1503431720.62	adult	262.2861	207.8246	-29.9832
024	2017-08-22t1828	1503445032.83	adult	265.984	211.5224	-26.2853
024	2017-08-22t2228	1503459434.42	adult	269.9844	215.5229	-22.2849
024	2017-08-23t0230	1503473963.35	adult	274.0202	219.5587	-18.2491
024	2017-08-23t0627	1503488235.22	adult	277.9846	223.5231	-14.2847
024	2017-08-23t1118	1503505665.99	adult	282.8265	228.365	-9.4428
024	2017-08-23t1428	1503517036.12	adult	285.9849	231.5233	-6.2844
024	2017-08-23t1828	1503531436.18	adult	289.9849	235.5233	-2.2844
024	2017-08-23t2302	1503547883.79	dead	294.5537	240.0921	2.2844
025	2017-08-11t1428	1502480303.83	egg	-2.0021	-56.4637	-218.6526
025	2017-08-11t1828	1502494718.89	larva	2.0021	-52.4595	-214.6485
025	2017-08-11t2228	1502509100.1	larva	5.9969	-48.4647	-210.6537
025	2017-08-12t0234	1502523902.03	larva	10.1085	-44.3531	-206.542
025	2017-08-12t0627	1502537897.93	larva	13.9963	-40.4653	-202.6543
025	2017-08-12t1028	1502552298.6	larva	17.9965	-36.4651	-198.6541
025	2017-08-12t1428	1502566700.99	larva	21.9971	-32.4645	-194.6534
025	2017-08-12t1828	1502581100	larva	25.9968	-28.4647	-190.6537
025	2017-08-12t2228	1502595511.35	larva	30	-24.4616	-186.6506
025	2017-08-13t0228	1502609950.32	larva	34.0108	-20.4508	-182.6397
025	2017-08-13t0628	1502624336.97	larva	38.0071	-16.4545	-178.6434	371.6593	-1.152	158.5804	-1.8794	147.7727	-1.8286	246.7362	-1.2646	298.8656	-1.117	323028.3125	-1.8823
025	2017-08-13t1027	1502638716.17	larva	42.0013	-12.4603	-174.6492	712.0103	0.29148	250.3939	0.7866	233.7222	0.78873	390.6861	0.4823	545.5519	0.35304	511053.9375	0.79751
025	2017-08-14t1124	1502728429.98	adult	66.9218	12.4603	-149.7287	602.7267	0.15495	258.2757	0.92209	244.7429	0.96485	380.406	0.42706	465.536	0.10977	526365.8125	0.92115
025	2017-08-14t1428	1502739455.99	adult	69.9846	15.523	-146.6659	580.7894	0.15048	239.9153	0.3445	224.884	0.304	359.6759	0.16336	446.2581	0.05442	488947.3125	0.34413
025	2017-08-14t1827	1502753856.8	adult	73.9848	19.5233	-142.6657	455.73	-0.7886	189.7059	-1.3267	174.1807	-1.4238	308.5213	-0.81853	373.3086	-0.72628	386431	-1.3291
025	2017-08-14t2228	1502768255.73	adult	77.9845	23.523	-138.666	590.7576	0.42194	269.9735	1.4377	256.4257	1.3853	396.8471	1.3271	452.1905	0.40936	550745.9375	1.4464
025	2017-08-15t0227	1502782654.36	adult	81.9842	27.5226	-134.6664	743.4843	1.7595	256.1767	0.99033	239.6562	0.79958	398.8375	1.5554	525.5132	1.5585	522344.375	0.99472
025	2017-08-15t0627	1502797055.49	adult	85.9845	31.5229	-130.6661	559.1461	0.26585	211.6832	-0.60428	197.7744	-0.73733	335.5195	0.16184	450.9135	0.6688	431833.625	-0.59648
025	2017-08-15t1028	1502811462.14	adult	89.9863	35.5247	-126.6642	495.6102	-0.24583	249.5951	0.8092	243.083	0.9361	332.6957	0.19053	391.9987	-0.10368	508425.2188	0.8046
025	2017-08-15t1428	1502825863.42	adult	93.9867	39.5251	-122.6639	790.9786	2.0862	224.6441	-0.12888	210.4129	-0.32318	349.6836	0.75301	456.1603	0.971	457375.4375	-0.13756
025	2017-08-15t1828	1502840260.75	adult	97.9859	43.5244	-118.6646	571.0912	0.37341	207.4588	-0.77852	198.1038	-0.80719	296.055	-0.60336	351.1628	-0.59249	423838.3438	-0.75933
025	2017-08-15t2227	1502854660.12	adult	101.9858	47.5242	-114.6648	347.1449	-1.2704	215.2403	-0.46057	215.351	-0.14197	270.1784	-1.2533	292.8376	-1.4988	438444.4062	-0.46502
025	2017-08-16t0228	1502869061.37	adult	105.9861	51.5245	-110.6644	434.9625	-0.57348	233.9121	0.26298	226.0458	0.25363	310.9049	0.018611	387.8716	0.21341	477180.75	0.27188
025	2017-08-16t0627	1502883459.69	adult	109.9856	55.5241	-106.6649	437.1516	-0.51897	232.1344	0.1912	225.9916	0.22706	303.2306	-0.11709	375.0329	0.0861	472393.5625	0.17821
025	2017-08-16t1027	1502897859.99	adult	113.9857	59.5241	-102.6648	496.923	0.049888	202.5261	-0.94969	195.9272	-0.94675	278.095	-0.82939	329.3499	-0.7086	411938.0938	-0.96448
025	2017-08-16t1427	1502912258.84	adult	117.9854	63.5238	-98.6651	423.6118	-0.56643	232.3838	0.17883	226.1646	0.17373	305.3084	0.12362	368.1698	0.15489	473133.4375	0.17032
025	2017-08-16t1827	1502926661.72	adult	121.9862	67.5246	-94.6643	691.9421	2.0393	215.6623	-0.4885	205.5846	-0.65196	309.869	0.31832	393.7011	0.78057	438872.75	-0.50041
025	2017-08-17t1317	1502994455.5	adult	140.8178	86.3562	-75.8327	462.5024	0.034727	235.0028	0.20002	228.0105	0.10366	312.4056	0.5842	363.9725	0.47071	479640.75	0.21315
025	2017-08-17t1428	1502998654.84	adult	141.9843	87.5227	-74.6662	527.7572	0.7135	286.5518	2.2839	272.5138	1.9128	398.3083	3.5446	448.2485	2.547	583419.375	2.2708
025	2017-08-17t1828	1503013056.07	adult	145.9846	91.5231	-70.6659	478.8582	0.24721	277.3556	1.9126	267.5464	1.7058	367.8254	2.5262	420.0483	1.9552	566082.75	1.9276
025	2017-08-17t2227	1503027454.96	adult	149.9843	95.5227	-66.6662
025	2017-08-18t0228	1503041855.79	adult	153.9846	99.523	-62.666	516.2985	0.66214	277.5491	1.9244	276.3722	2.057	348.2037	1.9387	379.2446	1.1	565645	1.9232
025	2017-08-18t0627	1503056256.48	adult	157.9848	103.5232	-58.6658	509.3647	0.61259	242.5024	0.50774	235.3789	0.37312	318.5657	0.95737	365.1813	0.81169	494704.9688	0.51604
025	2017-08-18t1027	1503070655.3	adult	161.9844	107.5228	-54.6661	455.8	0.087652	221.2464	-0.35099	213.9433	-0.51111	295.9288	0.20851	322.2573	-0.26449	451121.375	-0.34807
025	2017-08-18t1427	1503085055.1	adult	165.9844	111.5228	-50.6662	441.5122	-0.039276	265.9072	1.4587	260.7698	1.3999	335.3803	1.6299	365.9789	0.99238	542184.75	1.4627
025	2017-08-18t1828	1503099451.38	adult	169.9833	115.5218	-46.6672
025	2017-08-18t2340	1503118197.11	adult	175.1905	120.7289	-41.4601	501.8783	0.63605	281.5255	2.0992	269.4717	1.7447	385.2108	3.5272	446.8634	3.5968	574030.5625	2.1035
025	2017-08-19t0251	1503129673.76	adult	178.3784	123.9169	-38.2721
025	2017-08-19t0627	1503142649.04	adult	181.9827	127.5211	-34.6679
025	2017-08-19t1130	1503160799.28	adult	187.0244	132.5628	-29.6261
025	2017-08-19t1441	1503172259.42	adult	190.2078	135.7462	-26.4428
025	2017-08-19t2012	1503192127.78	adult	195.7268	141.2652	-20.9238
025	2017-08-19t2325	1503203670.68	adult	198.9331	144.4716	-17.7174
025	2017-08-20t0239	1503215362.82	adult	202.181	147.7194	-14.4696
025	2017-08-20t0800	1503234595.76	adult	207.5234	153.0619	-9.1271
025	2017-08-20t1116	1503246340.35	adult	210.7858	156.3242	-5.8647
025	2017-08-20t1431	1503258076.59	adult	214.0459	159.5843	-2.6047
025	2017-08-20t1944	1503276830.08	dead	219.2552	164.7936	2.6047
026	2017-08-11t1428	1502480323.73	egg	-2.0023	-56.464	-282.4082
026	2017-08-11t1828	1502494740.09	larva	2.0023	-52.4595	-278.4036
026	2017-08-11t2228	1502509120.36	larva	5.9968	-48.4649	-274.4091
026	2017-08-12t0234	1502523922.44	larva	10.1085	-44.3532	-270.2974
026	2017-08-12t0627	1502537918.25	larva	13.9962	-40.4655	-266.4097
026	2017-08-12t1028	1502552318.79	larva	17.9964	-36.4654	-262.4095
026	2017-08-12t1428	1502566721.39	larva	21.9971	-32.4646	-258.4088
026	2017-08-12t1828	1502581120.5	larva	25.9968	-28.4649	-254.4091
026	2017-08-12t2228	1502595532.01	larva	30	-24.4617	-250.4059
026	2017-08-13t0228	1502609972.64	larva	34.0113	-20.4504	-246.3946
026	2017-08-13t0628	1502624358.62	larva	38.0074	-16.4543	-242.3985	638.5459	-0.061655	225.6415	0.079223	217.5802	0.31902	298.3433	-0.64348	440.6326	-0.29909	460308.625	0.08557
026	2017-08-13t1027	1502638737.58	larva	42.0016	-12.4602	-238.4043	489.0241	-0.66213	254.4215	0.90595	245.4023	1.1513	348.0133	-0.053554	406.4697	-0.48855	519274.3125	0.91706
026	2017-08-14t1124	1502728450.68	adult	66.9219	12.4602	-213.484	729.5823	1.0648	282.3144	1.7106	268.6623	1.7535	410.1446	0.99639	524.5285	0.72602	574792.1875	1.6999
026	2017-08-14t1428	1502739476.73	adult	69.9847	15.5229	-210.4212	762.7654	1.6451	244.6815	0.50306	225.1741	0.31369	409.2822	1.2216	561.9452	1.4549	497926.8125	0.49058
026	2017-08-14t1827	1502753877.68	adult	73.9849	19.5232	-206.421	725.9985	1.4997	260.2273	1.0645	243.7594	0.94226	412.3787	1.5044	593.6952	2.0855	530343.1875	1.064
026	2017-08-14t2228	1502768276.62	adult	77.9846	23.5229	-202.4213	748.9995	1.758	258.2867	1.0317	242.5195	0.90112	409.52	1.6207	557.319	1.8034	525096.9375	1.0094
026	2017-08-15t0227	1502782675.11	adult	81.9842	27.5225	-198.4217	472.4375	-0.51203	226.0394	-0.083979	217.2068	-0.002334	316.3154	-0.43066	369.6541	-0.59474	460894.375	-0.079878
026	2017-08-15t0627	1502797076.36	adult	85.9846	31.5228	-194.4213	519.4893	-0.062139	262.1862	1.2463	252.7567	1.283	363.6196	0.8636	439.9667	0.51137	534859.875	1.2559
026	2017-08-15t1028	1502811483.33	adult	89.9865	35.5248	-190.4194	554.3629	0.22964	249.6426	0.811	238.5916	0.76554	364.0777	1.0044	434.1301	0.52574	509021.25	0.81565
026	2017-08-15t1428	1502825884.88	adult	93.9869	39.5252	-186.419	496.3999	-0.22005	256.614	1.1022	247.2601	1.1034	355.0347	0.89678	404.1185	0.16273	522466.0625	1.0924
026	2017-08-15t1828	1502840282.09	adult	97.9862	43.5244	-182.4197	531.1254	0.071535	232.9815	0.2067	222.1057	0.12371	330.2	0.34286	446.488	0.94671	474816.375	0.20643
026	2017-08-15t2227	1502854681.42	adult	101.986	47.5242	-178.4199	575.0638	0.44125	247.8159	0.79452	238.0271	0.73389	341.2061	0.78652	440.0907	0.9886	505792.25	0.8086
026	2017-08-16t0228	1502869082.84	adult	105.9864	51.5246	-174.4195	404.0731	-0.81763	234.9588	0.30337	231.6862	0.4713	296.9748	-0.39757	327.1111	-0.86455	479551	0.31676
026	2017-08-16t0627	1502883481.07	adult	109.9859	55.5241	-170.42	490.2444	-0.078412	226.0892	-0.041892	217.0871	-0.11539	312.9945	0.1867	400.7015	0.56731	461900.3125	-0.020311
026	2017-08-16t1027	1502897881.31	adult	113.9859	59.5242	-166.42	478.4781	-0.11197	212.6416	-0.56077	209.0232	-0.44581	278.0513	-0.8308	316.3165	-0.96838	432938.3125	-0.56836
026	2017-08-16t1427	1502912280.27	adult	117.9857	63.5239	-162.4202	460.9195	-0.21703	231.5577	0.1469	228.5568	0.26566	283.3715	-0.61013	319.3503	-0.87245	471914.6875	0.14721
026	2017-08-16t1827	1502926682.99	adult	121.9864	67.5247	-158.4195	532.7574	0.51821	174.5719	-2.0957	168.3085	-2.1045	237.2938	-2.1307	272.102	-1.8522	355603	-2.0976
026	2017-08-17t1317	1502994477	adult	140.8181	86.3564	-139.5878	465.8741	0.069227	256.6964	1.0772	252.1143	1.0845	323.157	0.95405	386.4634	1.0169	522633.9062	1.0658
026	2017-08-17t1428	1502998676.3	adult	141.9846	87.5228	-138.4213	422.3837	-0.36514	255.1129	1.0123	252.1138	1.0819	301.9314	0.23413	352.1229	0.20309	520430.25	1.0212
026	2017-08-17t1828	1503013077.41	adult	145.9849	91.5231	-134.421	557.7336	1.0534	240.8263	0.43333	237.8548	0.49217	291.0415	-0.10261	338.3654	-0.067158	490322.3125	0.42254
026	2017-08-17t2227	1503027476.37	adult	149.9846	95.5228	-130.4213	482.7812	0.30763	231.5992	0.061919	227.2254	0.051528	290.9937	-0.067881	367.6908	0.73158	471999.125	0.06063
026	2017-08-18t0228	1503041877.14	adult	153.9848	99.5231	-126.4211	422.4669	-0.28906	257.8964	1.129	255.3043	1.1949	305.2056	0.457	345.9124	0.24378	525850.75	1.1329
026	2017-08-18t0627	1503056277.81	adult	157.985	103.5232	-122.4209	399.0582	-0.50952	251.2066	0.85997	248.5456	0.91195	304.2902	0.46266	341.0736	0.179	512461.5625	0.86866
026	2017-08-18t1027	1503070676.74	adult	161.9847	107.5229	-118.4212	431.8309	-0.15757	203.8576	-1.0548	198.9794	-1.1237	263.9002	-0.90824	294.156	-1.0192	415665.6562	-1.0523
026	2017-08-18t1427	1503085076.29	adult	165.9845	111.5228	-114.4213	405.6193	-0.40871	247.0519	0.69533	244.6383	0.73916	298.7707	0.3446	322.6714	-0.20072	504233	0.70866
026	2017-08-18t1828	1503099472.63	adult	169.9835	115.5218	-110.4224	403.5301	-0.41303	263.5561	1.3662	262.4671	1.4639	310.7322	0.80604	333.573	0.16367	537390.875	1.3701
026	2017-08-18t2340	1503118218.49	adult	175.1907	120.729	-105.2152
026	2017-08-19t0251	1503129694.9	adult	178.3786	123.9169	-102.0273
026	2017-08-19t0627	1503142670.18	adult	181.9829	127.5211	-98.423
026	2017-08-19t1130	1503160820.4	adult	187.0246	132.5629	-93.3813
026	2017-08-19t1441	1503172280.83	adult	190.208	135.7463	-90.1979
026	2017-08-19t2012	1503192149.16	adult	195.727	141.2653	-84.6789
026	2017-08-19t2325	1503203692.01	adult	198.9334	144.4716	-81.4725
026	2017-08-20t0239	1503215384.04	adult	202.1811	147.7194	-78.2248
026	2017-08-20t0800	1503234617.24	adult	207.5237	153.062	-72.8822
026	2017-08-20t1116	1503246361.48	adult	210.786	156.3243	-69.6199
026	2017-08-20t1431	1503258098.09	adult	214.0462	159.5844	-66.3597
026	2017-08-20t1944	1503276851.51	adult	219.2554	164.7937	-61.1505
026	2017-08-20t2259	1503288575.68	adult	222.5122	168.0504	-57.8937
026	2017-08-21t0228	1503301072.01	adult	225.9834	171.5216	-54.4225
026	2017-08-21t0738	1503319717.98	adult	231.1628	176.7011	-49.2431
026	2017-08-21t1053	1503331426.93	adult	234.4153	179.9536	-45.9906
026	2017-08-21t1616	1503350757.59	adult	239.7849	185.3232	-40.621
026	2017-08-21t1931	1503362503.44	adult	243.0476	188.5859	-37.3583
026	2017-08-21t2247	1503374250.73	adult	246.3108	191.8491	-34.0951
026	2017-08-22t0400	1503393020.59	adult	251.5246	197.0629	-28.8813
026	2017-08-22t0716	1503404762.35	adult	254.7862	200.3245	-25.6197
026	2017-08-22t1031	1503416506.27	adult	258.0484	203.5867	-22.3575
026	2017-08-22t1446	1503431763.03	adult	262.2864	207.8247	-18.1195
026	2017-08-22t1828	1503445075.2	adult	265.9842	211.5225	-14.4217
026	2017-08-22t2228	1503459476.9	adult	269.9847	215.523	-10.4212
026	2017-08-23t0230	1503474005.99	adult	274.0206	219.5589	-6.3853
026	2017-08-23t0627	1503488277.75	adult	277.985	223.5232	-2.4209
026	2017-08-23t1118	1503505708.54	dead	282.8268	228.3651	2.4209
027	2017-08-11t1428	1502480344	egg	-2.0024	-56.4642	-246.6816
027	2017-08-11t1828	1502494761.29	larva	2.0024	-52.4594	-242.6768
027	2017-08-11t2228	1502509140.65	larva	5.9967	-48.4651	-238.6826
027	2017-08-12t0234	1502523942.86	larva	10.1084	-44.3534	-234.5708
027	2017-08-12t0627	1502537938.54	larva	13.9961	-40.4657	-230.6831
027	2017-08-12t1028	1502552339.07	larva	17.9962	-36.4656	-226.683
027	2017-08-12t1428	1502566741.73	larva	21.997	-32.4648	-222.6823
027	2017-08-12t1828	1502581140.87	larva	25.9967	-28.4651	-218.6825
027	2017-08-12t2228	1502595552.8	larva	30	-24.4618	-214.6792
027	2017-08-13t0228	1502609995.12	larva	34.0118	-20.45	-210.6674
027	2017-08-13t0628	1502624380.27	larva	38.0077	-16.4541	-206.6716	853.1111	0.81495	242.7029	0.57753	227.9304	0.63743	357.9825	0.074351	597.1073	0.60366	494871.125	0.58101
027	2017-08-13t1027	1502638758.43	larva	42.0016	-12.4602	-202.6776	1340.9209	2.981	271.6279	1.4158	235.3436	0.83907	534.9174	2.2935	912.7728	2.5751	552762.75	1.4041
027	2017-08-14t1124	1502728471.93	adult	66.922	12.4602	-177.7572	439.184	-1.018	191.2581	-1.2762	177.9659	-1.2369	308.1233	-0.95674	365.4804	-0.93544	390548.9375	-1.263
027	2017-08-14t1428	1502739497.94	adult	69.9848	15.523	-174.6944	843.9129	2.3116	270.4377	1.3599	253.8565	1.272	414.6916	1.337	549.233	1.301	550340.75	1.3454
027	2017-08-14t1827	1502753898.98	adult	73.9851	19.5233	-170.6941	546.4208	-0.020737	246.6631	0.60456	233.8856	0.6065	358.6135	0.30186	465.5106	0.45007	503932.75	0.6248
027	2017-08-14t2228	1502768297.86	adult	77.9848	23.523	-166.6944	619.4379	0.6641	246.3783	0.61812	230.0586	0.46724	388.2221	1.1273	494.8767	0.97542	502365.4375	0.62217
027	2017-08-15t0227	1502782696.3	adult	81.9843	27.5225	-162.6949	563.0895	0.2477	234.4734	0.21667	221.9026	0.1654	342.0896	0.18966	456.3752	0.60332	476684.375	0.19625
027	2017-08-15t0627	1502797097.72	adult	85.9847	31.5229	-158.6945	384.3987	-1.1794	224.4988	-0.13467	219.6094	0.064989	293.0226	-0.89944	325.5238	-1.1345	457304.0625	-0.13853
027	2017-08-15t1028	1502811504.86	adult	89.9867	35.5249	-154.6925	602.4907	0.61913	260.0002	1.2026	245.3116	1.0207	396.6664	1.8496	518.6619	1.7886	529880.375	1.2026
027	2017-08-15t1428	1502825906.25	adult	93.9871	39.5253	-150.6921	473.6427	-0.39822	259.7592	1.2233	251.7848	1.2786	346.116	0.65717	401.1766	0.11704	530428.25	1.2428
027	2017-08-15t1828	1502840303.26	adult	97.9863	43.5245	-146.6929	391.2072	-0.98533	188.6171	-1.5058	181.2204	-1.462	267.9682	-1.3817	305.1942	-1.3347	384401.625	-1.5064
027	2017-08-15t2227	1502854702.55	adult	101.9861	47.5243	-142.6931	597.3572	0.60867	240.7398	0.52189	228.829	0.37861	354.0689	1.1559	474.0535	1.5623	489424	0.49906
027	2017-08-16t0228	1502869104.09	adult	105.9865	51.5247	-138.6927	588.7557	0.64214	232.0331	0.19047	218.8813	-0.022866	361.759	1.538	461.0426	1.5116	474043.625	0.21247
027	2017-08-16t0627	1502883502.41	adult	109.986	55.5242	-134.6932	549.8231	0.41596	239.7622	0.4853	230.4772	0.39957	337.306	0.94312	422.0071	0.96673	489354.5625	0.4991
027	2017-08-16t1027	1502897902.47	adult	113.9861	59.5242	-130.6932	563.0607	0.63028	242.9129	0.60309	233.7663	0.50066	343.3437	1.2863	439.6545	1.49	496028.1875	0.6217
027	2017-08-16t1427	1502912301.49	adult	117.9858	63.524	-126.6934	422.5563	-0.57632	240.5536	0.49462	237.1936	0.59754	295.9881	-0.18813	342.1429	-0.3928	491451.0625	0.51759
027	2017-08-16t1827	1502926704.18	adult	121.9865	67.5247	-122.6927	652.478	1.6622	180.527	-1.8627	172.1628	-1.9543	256.4076	-1.4857	298.0651	-1.2901	368816.75	-1.8442
027	2017-08-17t1317	1502994497.89	adult	140.8181	86.3563	-103.8611	421.9687	-0.37998	235.8774	0.23539	232.5987	0.29037	296.9219	0.051571	355.5647	0.26653	480954	0.23919
027	2017-08-17t1428	1502998697.16	adult	141.9846	87.5228	-102.6946	411.2078	-0.47954	221.6768	-0.34	217.5067	-0.32781	278.1137	-0.58398	341.3053	-0.06068	452442.4375	-0.32755
027	2017-08-17t1828	1503013098.28	adult	145.9849	91.5231	-98.6943	339.9702	-1.1724	214.6996	-0.62467	211.9974	-0.5647	268.1469	-0.88644	299.0261	-1.0411	438631.2188	-0.60434
027	2017-08-17t2227	1503027497.1	adult	149.9846	95.5228	-94.6947	401.2596	-0.52069	237.4637	0.29941	233.5339	0.30973	298.6689	0.19518	346.2837	0.19271	483001.1875	0.27924
027	2017-08-18t0228	1503041897.9	adult	153.9848	99.523	-90.6944	389.2044	-0.62625	231.8017	0.072921	230.0673	0.16226	295.5425	0.124	338.235	0.046563	473107.25	0.085397
027	2017-08-18t0627	1503056298.62	adult	157.985	103.5232	-86.6942	462.9508	0.14044	219.698	-0.41507	217.4772	-0.35949	269.1657	-0.75458	310.6539	-0.61935	447964.125	-0.41215
027	2017-08-18t1027	1503070697.52	adult	161.9847	107.5229	-82.6945	440.1012	-0.072962	173.2202	-2.2947	170.3555	-2.2955	223.9046	-2.3028	257.773	-1.9964	352676.25	-2.3033
027	2017-08-18t1427	1503085097.26	adult	165.9846	111.5228	-78.6946	363.9761	-0.83734	201.3164	-1.1563	199.5473	-1.1076	255.2375	-1.1838	300.1566	-0.821	409477.4688	-1.1739
027	2017-08-18t1828	1503099493.33	adult	169.9835	115.5217	-74.6957	361.8711	-0.84424	194.7937	-1.4191	194.2383	-1.3322	244.0228	-1.5543	265.5723	-1.763	397379.1875	-1.413
027	2017-08-18t2340	1503118239.3	adult	175.1907	120.7289	-69.4885	371.8326	-0.72035	214.2615	-0.62808	212.6637	-0.58555	266.1295	-0.73322	296.0503	-0.85294	436664.9375	-0.62964
027	2017-08-19t0251	1503129715.63	adult	178.3786	123.9168	-66.3006
027	2017-08-19t0627	1503142690.95	adult	181.9829	127.521	-62.6964
027	2017-08-19t1130	1503160841.15	adult	187.0246	132.5628	-57.6546
027	2017-08-19t1441	1503172301.6	adult	190.208	135.7462	-54.4712
027	2017-08-19t2012	1503192169.9	adult	195.727	141.2652	-48.9522
027	2017-08-19t2325	1503203712.78	adult	198.9334	144.4716	-45.7459
027	2017-08-20t0239	1503215404.69	adult	202.1811	147.7193	-42.4981
027	2017-08-20t0800	1503234638.08	adult	207.5237	153.0619	-37.1555
027	2017-08-20t1116	1503246382.21	adult	210.786	156.3242	-33.8932
027	2017-08-20t1431	1503258118.9	adult	214.0462	159.5844	-30.633
027	2017-08-20t1944	1503276872.31	adult	219.2555	164.7936	-25.4238
027	2017-08-20t2259	1503288596.26	adult	222.5121	168.0503	-22.1671
027	2017-08-21t0228	1503301092.79	adult	225.9834	171.5216	-18.6959
027	2017-08-21t0738	1503319738.85	adult	231.1628	176.701	-13.5164
027	2017-08-21t1053	1503331447.94	adult	234.4154	179.9535	-10.2639
027	2017-08-21t1616	1503350778.33	adult	239.7849	185.3231	-4.8943
027	2017-08-21t1931	1503362524.25	adult	243.0477	188.5859	-1.6316
027	2017-08-21t2247	1503374271.5	dead	246.3108	191.849	1.6316
028	2017-08-11t1428	1502480363.85	egg	-6.0022	-56.4646	-310.1428
028	2017-08-11t1828	1502494782.36	egg	-1.997	-52.4594	-306.1376
028	2017-08-11t2228	1502509161.07	larva	1.997	-48.4653	-302.1436
028	2017-08-12t0234	1502523963.08	larva	6.1087	-44.3537	-298.0319
028	2017-08-12t0627	1502537958.91	larva	9.9964	-40.4659	-294.1442
028	2017-08-12t1028	1502552359.31	larva	13.9966	-36.4658	-290.144
028	2017-08-12t1428	1502566762.06	larva	17.9973	-32.4651	-286.1433
028	2017-08-12t1828	1502581161.17	larva	21.9971	-28.4653	-282.1435
028	2017-08-12t2228	1502595573.61	larva	26.0005	-24.4619	-278.1401
028	2017-08-13t0228	1502610017.48	larva	30.0127	-20.4497	-274.1279
028	2017-08-13t0628	1502624402.21	larva	34.0085	-16.4539	-270.1321	531.4679	-0.51579	166.6532	-1.5927	155.076	-1.5556	270.4137	-0.9338	331.9783	-0.91384	340139.2812	-1.5864
028	2017-08-13t1027	1502638779.91	larva	38.0023	-12.4601	-266.1383	1600.1243	3.8666	268.1207	1.3199	227.6304	0.62824	567.1387	2.5917	959.785	2.6959	545089.375	1.3009
028	2017-08-14t1124	1502728492.73	adult	62.9225	12.4601	-241.2181	529.4488	-0.44075	203.5298	-0.85253	187.1933	-0.88992	326.7625	-0.59543	404.475	-0.56313	415200.8125	-0.84571
028	2017-08-14t1428	1502739518.74	adult	65.9853	15.5229	-238.1553	454.9729	-0.91925	197.4183	-1.0777	185.6891	-0.97753	297.8445	-1.1649	347.794	-1.1292	401943.5938	-1.0833
028	2017-08-14t1827	1502753919.92	adult	69.9856	19.5232	-234.155	494.067	-0.56175	221.8286	-0.25717	210.3655	-0.18109	334.0868	-0.38248	423.709	-0.21852	451864.75	-0.26068
028	2017-08-14t2228	1502768318.93	adult	73.9853	23.5229	-230.1553	564.308	0.13071	235.7059	0.23303	221.3262	0.17941	355.7526	0.23788	448.584	0.23412	481075.8125	0.24472
028	2017-08-15t0227	1502782717.24	adult	77.9849	27.5225	-226.1557	764.0953	1.8855	261.7593	1.1524	244.9415	0.98545	416.1984	1.7755	591.6304	2.2584	532680.1875	1.1386
028	2017-08-15t0627	1502797118.76	adult	81.9853	31.5229	-222.1553	608.7571	0.63044	186.0457	-1.5096	173.7592	-1.5543	290.0425	-1.0629	333.9009	-1.0886	379347.125	-1.5059
028	2017-08-15t1028	1502811526.03	adult	85.9873	35.5249	-218.1533	412.8914	-0.94374	186.2906	-1.5348	174.3215	-1.5991	286.498	-1.0623	338.4357	-0.94876	378728.875	-1.5513
028	2017-08-15t1428	1502825927.82	adult	89.9878	39.5254	-214.1528	620.3462	0.76362	257.1451	1.0946	241.467	0.87473	396.0775	1.8344	493.1161	1.407	524575.9375	1.1042
028	2017-08-15t1828	1502840324.58	adult	93.9869	43.5245	-210.1537	420.2693	-0.81608	194.7232	-1.2811	185.5305	-1.2865	284.8132	-0.98985	331.26	-0.96887	397235.375	-1.2739
028	2017-08-15t2227	1502854723.95	adult	97.9867	47.5243	-206.1539	465.8329	-0.42164	237.5219	0.38197	230.8299	0.46207	316.4578	-0.037941	379.3387	-0.13752	484069.625	0.38174
028	2017-08-16t0228	1502869125.41	adult	101.9871	51.5247	-202.1535	339.3676	-1.3288	189.5078	-1.452	181.8834	-1.4347	266.811	-1.35	305.4154	-1.2863	386406.4375	-1.4491
028	2017-08-16t0627	1502883523.87	adult	105.9867	55.5243	-198.1539	568.0799	0.47872	242.5137	0.59491	233.1603	0.52818	334.4597	0.72237	447.6106	1.2733	494242.875	0.59498
028	2017-08-16t1027	1502897923.83	adult	109.9867	59.5243	-194.1539	492.7741	-0.057408	180.9302	-1.7831	178.3052	-1.6069	238.8792	-2.1193	274.9887	-1.7894	369821.375	-1.7624
028	2017-08-16t1427	1502912322.82	adult	113.9864	63.524	-190.1542	473.5742	-0.15499	242.342	0.58114	234.7872	0.53971	320.8522	0.55704	398.1754	0.66325	491954.3438	0.54485
028	2017-08-16t1827	1502926725.64	adult	117.9872	67.5248	-186.1534	513.2083	0.2727	232.1938	0.17148	226.0694	0.17006	308.8002	0.24043	412.9322	1.0969	473210.875	0.17178
028	2017-08-17t1317	1502994519.24	adult	136.8188	86.3564	-167.3218	441.3394	-0.22431	225.7175	-0.16488	221.8063	-0.1278	300.5429	0.13744	372.431	0.589	459560.7812	-0.1742
028	2017-08-17t1428	1502998718.58	adult	137.9852	87.5228	-166.1554	368.8447	-0.95251	197.992	-1.29	196.1754	-1.1766	246.9987	-1.6979	272.0478	-1.7884	403111.6875	-1.2977
028	2017-08-17t1828	1503013119.85	adult	141.9856	91.5232	-162.155	342.6277	-1.1815	213.1882	-0.68333	210.9983	-0.59292	271.4086	-0.81428	307.4455	-0.88629	434690.75	-0.67971
028	2017-08-17t2227	1503027518.55	adult	145.9852	95.5228	-158.1554	459.9611	0.05407	203.3623	-1.0838	200.6422	-1.0288	266.5241	-0.942	322.6728	-0.45568	415062.4688	-1.0725
028	2017-08-18t0228	1503041919.24	adult	149.9854	99.523	-154.1552	278.0855	-1.7722	177.4171	-2.1323	176.748	-2.0144	225.4758	-2.3135	248.3174	-2.2733	362463.0938	-2.1158
028	2017-08-18t0627	1503056320.12	adult	153.9857	103.5233	-150.1549	760.0241	3.1329	227.8484	-0.087075	225.0266	-0.043999	279.747	-0.42031	311.5562	-0.63874	464355	-0.088421
028	2017-08-18t1027	1503070718.92	adult	157.9853	107.5229	-146.1553	459.4349	0.10468	228.2195	-0.070237	224.4272	-0.075072	295.4505	0.15633	374.1219	1.0463	465111.375	-0.071632
028	2017-08-18t1427	1503085118.71	adult	161.9853	111.5229	-142.1553	391.3302	-0.57194	210.4751	-0.78693	208.2892	-0.74258	266.2435	-0.82654	308.0013	-0.64738	430421.625	-0.75919
028	2017-08-18t1828	1503099514.75	adult	165.9842	115.5218	-138.1564	498.7429	0.54979	215.992	-0.56218	213.5892	-0.53251	271.3396	-0.61848	317.4138	-0.34558	439975.625	-0.56801
028	2017-08-18t2340	1503118260.92	adult	171.1914	120.7291	-132.9491	345.4352	-1.0101	208.9344	-0.84582	208.0724	-0.76724	258.919	-1.0189	285.4548	-1.1918	426226.0938	-0.8391
028	2017-08-19t0251	1503129736.9	adult	174.3792	123.9168	-129.7614
028	2017-08-19t0627	1503142712.16	adult	177.9835	127.5211	-126.1571
028	2017-08-19t1130	1503160862.5	adult	183.0252	132.5628	-121.1154
028	2017-08-19t1441	1503172323.04	adult	186.2087	135.7463	-117.9319
028	2017-08-19t2012	1503192191.42	adult	191.7277	141.2653	-112.4129
028	2017-08-19t2325	1503203734.13	adult	194.934	144.4716	-109.2066
028	2017-08-20t0239	1503215426.08	adult	198.1818	147.7194	-105.9588
028	2017-08-20t0800	1503234659.53	adult	203.5244	153.062	-100.6162
028	2017-08-20t1116	1503246403.55	adult	206.7866	156.3242	-97.354
028	2017-08-20t1431	1503258140.45	adult	210.0469	159.5845	-94.0937
028	2017-08-20t1944	1503276893.83	adult	215.2561	164.7938	-88.8845
028	2017-08-20t2259	1503288617.51	adult	218.5127	168.0503	-85.6279
028	2017-08-21t0228	1503301114.18	adult	221.984	171.5216	-82.1566
028	2017-08-21t0738	1503319760.33	adult	227.1635	176.7011	-76.9771
028	2017-08-21t1053	1503331469.54	adult	230.4161	179.9537	-73.7245
028	2017-08-21t1616	1503350799.68	adult	235.7855	185.3232	-68.355
028	2017-08-21t1931	1503362545.58	adult	239.0483	188.5859	-65.0923
028	2017-08-21t2247	1503374292.9	adult	242.3114	191.8491	-61.8292
028	2017-08-22t0400	1503393062.68	adult	247.5253	197.0629	-56.6153
028	2017-08-22t0716	1503404804.82	adult	250.787	200.3246	-53.3536
028	2017-08-22t1031	1503416548.79	adult	254.0492	203.5868	-50.0914
028	2017-08-22t1446	1503431805.38	adult	258.2871	207.8247	-45.8535
028	2017-08-22t1828	1503445117.48	adult	261.9849	211.5225	-42.1557
028	2017-08-22t2228	1503459519.4	adult	265.9855	215.5231	-38.1551
028	2017-08-23t0230	1503474048.49	adult	270.0213	219.5589	-34.1193
028	2017-08-23t0627	1503488320.4	adult	273.9857	223.5234	-30.1548
028	2017-08-23t1118	1503505751.05	adult	278.8276	228.3652	-25.313
028	2017-08-23t1428	1503517120.97	adult	281.9859	231.5235	-22.1547
028	2017-08-23t1828	1503531521.31	adult	285.986	235.5236	-18.1546
028	2017-08-23t2302	1503547969.09	adult	290.5548	240.0924	-13.5858
028	2017-08-24t0227	1503560319.42	adult	293.9855	243.5231	-10.1551
028	2017-08-24t0627	1503574720.97	adult	297.9859	247.5235	-6.1547
028	2017-08-24t1046	1503590207.96	adult	302.2878	251.8255	-1.8527
028	2017-08-24t1428	1503603547.76	dead	305.9933	255.531	1.8527
029	2017-08-11t1428	1502480384.07	egg	-2.0027	-56.4648	-258.4205
029	2017-08-11t1828	1502494803.47	larva	2.0027	-52.4594	-254.4151
029	2017-08-11t2228	1502509181.43	larva	5.9966	-48.4655	-250.4212
029	2017-08-12t0234	1502523983.52	larva	10.1083	-44.3538	-246.3095
029	2017-08-12t0627	1502537979.16	larva	13.9959	-40.4661	-242.4218
029	2017-08-12t1028	1502552379.51	larva	17.996	-36.4661	-238.4217
029	2017-08-12t1428	1502566782.25	larva	21.9968	-32.4653	-234.421
029	2017-08-12t1828	1502581181.56	larva	25.9966	-28.4655	-230.4212
029	2017-08-12t2228	1502595594.32	larva	30.0002	-24.4619	-226.4176
029	2017-08-13t0228	1502610039.8	larva	34.0128	-20.4493	-222.405	452.6581	-0.82446	197.7584	-0.69703	192.2175	-0.42299	263.989	-1.0082	349.7322	-0.81581	402636.0625	-0.70301
029	2017-08-13t0628	1502624424.06	larva	38.0084	-16.4537	-218.4094	757.4337	0.42407	239.3737	0.48029	224.9491	0.54571	369.3468	0.21114	512.5256	0.11569	488083.0625	0.4837
029	2017-08-13t1027	1502638800.69	larva	42.0019	-12.4602	-214.4158	1291.355	2.7691	257.175	0.98754	222.8762	0.45202	483.52	1.648	935.5889	2.7132	523094	0.97261
029	2017-08-14t1124	1502728513.9	adult	66.9223	12.4602	-189.4955	631.4048	0.36066	238.5003	0.27342	221.2779	0.19118	394.1429	0.69007	530.0031	0.78323	485825.1562	0.26919
029	2017-08-14t1428	1502739539.94	adult	69.985	15.523	-186.4327	599.1924	0.30165	244.9676	0.51258	230.894	0.5048	366.3656	0.30609	484.9776	0.52318	499488.8438	0.51606
029	2017-08-14t1827	1502753941.27	adult	73.9854	19.5233	-182.4324	553.7037	0.040932	231.32	0.08431	217.2696	0.041468	366.1873	0.47127	453.5076	0.29694	471892.7188	0.09202
029	2017-08-14t2228	1502768340.19	adult	77.9851	23.523	-178.4327	455.671	-0.71862	212.8618	-0.54604	202.8685	-0.4795	316.8176	-0.52724	396.9066	-0.32373	433386.625	-0.55299
029	2017-08-15t0227	1502782738.73	adult	81.9847	27.5226	-174.4331	560.3326	0.2246	198.9663	-1.0491	183.044	-1.2227	331.1039	-0.074723	429.6637	0.23431	404896.4688	-1.0591
029	2017-08-15t0627	1502797140.05	adult	85.9851	31.523	-170.4327	397.4743	-1.0713	179.0627	-1.7996	167.3182	-1.8564	289.1547	-0.99602	358.4488	-0.66098	365645.9688	-1.7865
029	2017-08-15t1028	1502811547.68	adult	89.9872	35.5251	-166.4306	469.4868	-0.45724	223.0302	-0.19506	214.5	-0.14932	314.1698	-0.28991	394.8033	-0.061761	454312.5	-0.19917
029	2017-08-15t1428	1502825949.22	adult	93.9876	39.5255	-162.4301	448.8822	-0.59207	206.826	-0.81502	198.0782	-0.80075	300.8372	-0.55933	343.9548	-0.77169	421304.5938	-0.81914
029	2017-08-15t1828	1502840345.92	adult	97.9867	43.5246	-158.4311	548.9101	0.20588	235.6222	0.30864	227.14	0.31896	317.497	-0.009143	408.6405	0.33562	479726.8438	0.29946
029	2017-08-15t2227	1502854745.16	adult	101.9865	47.5244	-154.4313	510.0831	-0.046736	232.3559	0.19888	220.5645	0.059394	340.5753	0.76842	428.5007	0.79284	473773.75	0.2031
029	2017-08-16t0228	1502869146.72	adult	105.9869	51.5248	-150.4308	637.0899	1.0242	216.7733	-0.39839	208.9477	-0.40621	301.6477	-0.25794	352.3813	-0.41622	441133.5625	-0.41076
029	2017-08-16t0627	1502883545.33	adult	109.9865	55.5245	-146.4312	538.1832	0.31939	235.5611	0.32332	224.726	0.17838	338.7133	0.98692	402.9961	0.61035	478188.9375	0.28786
029	2017-08-16t1027	1502897945.03	adult	113.9865	59.5244	-142.4313	379.4646	-0.98084	176.4138	-1.9536	168.5478	-1.9941	254.6217	-1.5905	293.7597	-1.418	359884.125	-1.9464
029	2017-08-16t1427	1502912344.15	adult	117.9862	63.5241	-138.4316	476.7525	-0.068742	185.4258	-1.6363	180.0813	-1.5971	254.5615	-1.5738	287.5094	-1.5425	378268.5625	-1.6282
029	2017-08-16t1827	1502926747.19	adult	121.9871	67.525	-134.4307	404.4983	-0.70737	208.7397	-0.75927	203.5382	-0.73172	284.4495	-0.53945	336.9146	-0.44894	424367.75	-0.77864
029	2017-08-17t1317	1502994540.11	adult	140.8184	86.3563	-115.5993	370.6681	-0.90484	202.2016	-1.1263	197.3108	-1.1456	269.5514	-0.88997	300.1281	-1.0798	410873.625	-1.1506
029	2017-08-17t1428	1502998739.51	adult	141.9849	87.5228	-114.4328	333.9767	-1.2701	206.9717	-0.93476	204.5502	-0.85558	261.7683	-1.1454	295.9429	-1.1668	422429.2812	-0.92296
029	2017-08-17t1828	1503013140.66	adult	145.9852	91.5232	-110.4325	374.7775	-0.81659	224.5373	-0.22629	221.5532	-0.17413	275.5436	-0.6332	308.0179	-0.81852	458729.7812	-0.20507
029	2017-08-17t2227	1503027539.37	adult	149.9849	95.5228	-106.4329	364.5132	-0.89406	238.7636	0.35205	236.2301	0.42008	291.1949	-0.060982	318.8793	-0.49712	486122.625	0.34126
029	2017-08-18t0228	1503041940.18	adult	153.9851	99.523	-102.4327	354.3719	-0.97936	193.6415	-1.4715	189.9604	-1.4788	253.5111	-1.3244	291.5613	-1.1524	394835.0625	-1.4691
029	2017-08-18t0627	1503056341.13	adult	157.9854	103.5233	-98.4324	312.562	-1.3894	187.8802	-1.7026	185.5344	-1.6667	237.8216	-1.8408	266.4105	-1.7805	381772.5	-1.7266
029	2017-08-18t1027	1503070739.9	adult	161.985	107.5229	-94.4327	332.9867	-1.1688	213.0393	-0.68315	210.8617	-0.63727	261.7485	-0.98327	293.0903	-1.0479	434813.125	-0.67197
029	2017-08-18t1427	1503085139.51	adult	165.9849	111.5228	-90.4328	357.1398	-0.9077	193.8398	-1.459	191.171	-1.4507	247.2646	-1.4637	283.532	-1.279	395433.1562	-1.453
029	2017-08-18t1828	1503099535.62	adult	169.9838	115.5218	-86.4339	437.1273	-0.065254	230.4878	0.026735	226.8822	0.0055936	284.7336	-0.11384	340.8659	0.37031	470656.0625	0.043567
029	2017-08-18t2340	1503118281.94	adult	175.1912	120.7291	-81.2266	461.163	0.21138	198.0009	-1.2874	195.1665	-1.3033	254.2024	-1.1599	286.3697	-1.1386	402733.875	-1.3048
029	2017-08-19t0251	1503129757.6	adult	178.3788	123.9168	-78.0389
029	2017-08-19t0627	1503142733.14	adult	181.9832	127.5211	-74.4346
029	2017-08-19t1130	1503160883.37	adult	187.0249	132.5628	-69.3929
029	2017-08-19t1441	1503172343.88	adult	190.2084	135.7463	-66.2094
029	2017-08-19t2012	1503192212.34	adult	195.7274	141.2653	-60.6904
029	2017-08-19t2325	1503203754.99	adult	198.9337	144.4716	-57.4841
029	2017-08-20t0239	1503215446.86	adult	202.1814	147.7193	-54.2364
029	2017-08-20t0800	1503234680.4	adult	207.5241	153.062	-48.8937
029	2017-08-20t1116	1503246424.3	adult	210.7863	156.3242	-45.6315
029	2017-08-20t1431	1503258161.49	adult	214.0466	159.5845	-42.3712
029	2017-08-20t1944	1503276914.73	adult	219.2558	164.7937	-37.1619
029	2017-08-20t2259	1503288638.29	adult	222.5124	168.0503	-33.9054
029	2017-08-21t0228	1503301135.01	adult	225.9837	171.5216	-30.4341
029	2017-08-21t0738	1503319781.29	adult	231.1632	176.7011	-25.2546
029	2017-08-21t1053	1503331490.33	adult	234.4157	179.9536	-22.0021
029	2017-08-21t1616	1503350820.65	adult	239.7852	185.3232	-16.6325
029	2017-08-21t1931	1503362566.47	adult	243.048	188.5859	-13.3698
029	2017-08-21t2247	1503374313.76	adult	246.3111	191.849	-10.1067
029	2017-08-22t0400	1503393083.44	adult	251.5249	197.0628	-4.8929
029	2017-08-22t0716	1503404825.85	adult	254.7867	200.3246	-1.6311
029	2017-08-22t1031	1503416569.64	dead	258.0489	203.5868	1.6311
030	2017-08-11t1428	1502480404.05	egg	-2.0029	-56.4651	-258.4209
030	2017-08-11t1828	1502494824.58	larva	2.0029	-52.4594	-254.4152
030	2017-08-11t2228	1502509201.62	larva	5.9965	-48.4657	-250.4216
030	2017-08-12t0234	1502524003.72	larva	10.1082	-44.3541	-246.3099
030	2017-08-12t0627	1502537999.32	larva	13.9958	-40.4664	-242.4222
030	2017-08-12t1028	1502552399.73	larva	17.9959	-36.4663	-238.4221
030	2017-08-12t1428	1502566802.35	larva	21.9967	-32.4655	-234.4214
030	2017-08-12t1828	1502581201.93	larva	25.9966	-28.4657	-230.4215
030	2017-08-12t2228	1502595615.12	larva	30.0002	-24.462	-226.4178
030	2017-08-13t0228	1502610061.95	larva	34.0132	-20.449	-222.4048
030	2017-08-13t0628	1502624445.76	larva	38.0087	-16.4535	-218.4093	601.2894	-0.21385	207.1819	-0.45993	198.5891	-0.26525	272.3492	-0.95636	449.6928	-0.24681	422858.3125	-0.45128
030	2017-08-13t1027	1502638822	larva	42.0021	-12.4601	-214.4159	428.8051	-0.91966	218.3024	-0.16438	208.6407	0.010075	316.0614	-0.45479	387.7934	-0.60156	445336.9688	-0.15819
030	2017-08-14t1124	1502728534.61	adult	66.9223	12.4601	-189.4957	642.9167	0.44324	249.5921	0.63726	231.8381	0.53936	408.7002	0.96877	530.5072	0.7885	509167.9062	0.64458
030	2017-08-14t1428	1502739560.62	adult	69.9851	15.5229	-186.4329	777.8245	1.7688	241.4339	0.39503	219.9278	0.1384	425.107	1.5592	580.1806	1.6757	491800.7812	0.39067
030	2017-08-14t1827	1502753962.02	adult	73.9855	19.5233	-182.4326	432.9918	-0.9811	183.3704	-1.5416	168.6338	-1.6124	307.7124	-0.83661	364.9396	-0.83304	372975.4375	-1.5528
030	2017-08-14t2228	1502768360.92	adult	77.9852	23.5229	-178.4329	394.2409	-1.2373	212.5139	-0.55813	205.8658	-0.37514	291.0214	-1.125	345.1684	-1.0098	433740.9375	-0.54695
030	2017-08-15t0227	1502782759.57	adult	81.9848	27.5226	-174.4332	491.6408	-0.35108	225.6825	-0.096702	215.4111	-0.066482	329.6961	-0.1086	396.2848	-0.22682	460392.25	-0.088659
030	2017-08-15t0627	1502797160.86	adult	85.9852	31.5229	-170.4329	445.9269	-0.67055	225.8654	-0.084597	217.7404	-0.0036898	309.8767	-0.47852	387.6921	-0.24041	460765.4375	-0.076298
030	2017-08-15t1028	1502811568.72	adult	89.9873	35.5251	-166.4307	636.0919	0.89105	214.298	-0.52517	199.7936	-0.70778	335.857	0.27255	478.6476	1.1908	436953.5312	-0.52117
030	2017-08-15t1428	1502825970.65	adult	93.9879	39.5257	-162.4302	632.0211	0.84173	241.1124	0.50528	230.4959	0.45436	344.0086	0.60057	407.0442	0.20819	491386.9688	0.5051
030	2017-08-15t1828	1502840367.13	adult	97.9869	43.5247	-158.4311	595.1988	0.55552	236.3969	0.33855	225.6094	0.25959	328.1633	0.28644	462.3281	1.2025	482722.5	0.35622
030	2017-08-15t2227	1502854766.56	adult	101.9867	47.5245	-154.4313	464.1239	-0.39188	239.2874	0.46594	234.0389	0.57984	305.2064	-0.24731	349.3006	-0.54501	488146.375	0.4749
030	2017-08-16t0228	1502869168	adult	105.9871	51.5249	-150.4309	592.5162	0.67188	232.2589	0.19918	222.8372	0.1298	321.594	0.33799	426.6659	0.9017	472879.0312	0.19041
030	2017-08-16t0627	1502883566.73	adult	109.9868	55.5246	-146.4312	360.5785	-1.1543	230.8094	0.14011	227.0555	0.26797	292.4304	-0.4531	326.2071	-0.8292	470158.8125	0.13593
030	2017-08-16t1027	1502897966.26	adult	113.9867	59.5244	-142.4314	590.7855	0.87359	222.0887	-0.19755	213.8301	-0.26194	293.6725	-0.32427	389.9172	0.49865	452616.875	-0.19716
030	2017-08-16t1427	1502912365.53	adult	117.9864	63.5242	-138.4316	490.0052	0.055378	221.2165	-0.25284	213.2603	-0.32215	303.0858	0.049289	374.4815	0.28773	450839.25	-0.25235
030	2017-08-16t1827	1502926768.55	adult	121.9873	67.5251	-134.4307	320.5446	-1.5096	180.986	-1.8448	177.5981	-1.7425	237.1774	-2.1346	267.1054	-1.9604	369030.375	-1.8401
030	2017-08-17t1317	1502994561.34	adult	140.8186	86.3564	-115.5994	457.6729	-0.014673	240.9802	0.44171	234.7708	0.37876	312.2958	0.58044	387.8428	1.0504	490876.625	0.43598
030	2017-08-17t1428	1502998760.83	adult	141.9851	87.5229	-114.4329	554.7715	0.99004	195.8754	-1.3836	189.9754	-1.4493	262.2515	-1.1288	321.3194	-0.548	398998.1875	-1.3878
030	2017-08-17t1828	1503013161.9	adult	145.9854	91.5232	-110.4326	356.5832	-1.0026	176.8835	-2.156	173.7183	-2.1293	236.2209	-1.9795	267.8503	-1.813	360665.5	-2.1532
030	2017-08-17t2227	1503027560.64	adult	149.9851	95.5229	-106.4329	369.6379	-0.84199	176.124	-2.1846	172.0036	-2.2086	234.8737	-1.9914	261.8204	-1.9334	359292.9375	-2.1788
030	2017-08-18t0228	1503041961.54	adult	153.9853	99.5231	-102.4327	390.1166	-0.617	234.9007	0.19834	232.8498	0.27611	284.1642	-0.26809	325.1111	-0.29055	479667.125	0.21568
030	2017-08-18t0627	1503056362.49	adult	157.9856	103.5234	-98.4324	606.8621	1.6044	229.9528	-9.8054e-05	228.8315	0.10517	283.6339	-0.25318	313.3197	-0.54938	469103.625	0.0076475
030	2017-08-18t1027	1503070761.28	adult	161.9853	107.523	-94.4328	389.4634	-0.59103	216.5422	-0.54138	214.1063	-0.50444	265.3529	-0.85759	303.9835	-0.75529	442179.125	-0.52567
030	2017-08-18t1427	1503085160.71	adult	165.9851	111.5229	-90.4329	529.3963	0.8653	225.0471	-0.19557	223.1648	-0.14033	267.4802	-0.75398	293.7082	-0.99865	459096.0625	-0.18812
030	2017-08-18t1828	1503099556.95	adult	169.9841	115.5218	-86.434	421.7195	-0.22474	192.2199	-1.5234	189.4183	-1.5297	239.8587	-1.7016	268.4134	-1.6825	392705.25	-1.5059
030	2017-08-18t2340	1503118303.2	adult	175.1914	120.7291	-81.2267	388.9751	-0.54155	212.1362	-0.71425	210.0619	-0.69228	263.8882	-0.8134	292.0631	-0.97058	432333.5625	-0.71582
030	2017-08-19t0251	1503129778.73	adult	178.379	123.9168	-78.039
030	2017-08-19t0627	1503142754.48	adult	181.9834	127.5212	-74.4347
030	2017-08-19t1130	1503160904.63	adult	187.0251	132.5629	-69.3929
030	2017-08-19t1441	1503172365.3	adult	190.2086	135.7464	-66.2094
030	2017-08-19t2012	1503192233.63	adult	195.7276	141.2654	-60.6904
030	2017-08-19t2325	1503203776.21	adult	198.9339	144.4716	-57.4842
030	2017-08-20t0239	1503215468.1	adult	202.1816	147.7194	-54.2364
030	2017-08-20t0800	1503234701.76	adult	207.5243	153.0621	-48.8937
030	2017-08-20t1116	1503246445.4	adult	210.7864	156.3242	-45.6316
030	2017-08-20t1431	1503258182.91	adult	214.0468	159.5846	-42.3712
030	2017-08-20t1944	1503276936.06	adult	219.256	164.7938	-37.162
030	2017-08-20t2259	1503288659.61	adult	222.5126	168.0504	-33.9055
030	2017-08-21t0228	1503301156.26	adult	225.9839	171.5217	-30.4342
030	2017-08-21t0738	1503319802.7	adult	231.1634	176.7012	-25.2546
030	2017-08-21t1053	1503331511.73	adult	234.4159	179.9537	-22.0021
030	2017-08-21t1616	1503350842.11	adult	239.7855	185.3233	-16.6325
030	2017-08-21t1931	1503362587.68	adult	243.0482	188.5859	-13.3699
030	2017-08-21t2247	1503374335.16	adult	246.3113	191.8491	-10.1067
030	2017-08-22t0400	1503393104.75	adult	251.5251	197.0629	-4.8929
030	2017-08-22t0716	1503404847.38	adult	254.787	200.3247	-1.6311
030	2017-08-22t1031	1503416591.08	dead	258.0491	203.5869	1.6311
031	2017-08-11t1428	1502480424.32	egg	-2.003	-56.4653	-182.1842
031	2017-08-11t1828	1502494845.7	larva	2.003	-52.4594	-178.1782
031	2017-08-11t2228	1502509221.97	larva	5.9964	-48.466	-174.1848
031	2017-08-12t0234	1502524024.04	larva	10.1081	-44.3543	-170.0731
031	2017-08-12t0627	1502538019.45	larva	13.9957	-40.4667	-166.1855
031	2017-08-12t1028	1502552420.05	larva	17.9958	-36.4665	-162.1854
031	2017-08-12t1428	1502566822.69	larva	21.9966	-32.4658	-158.1846
031	2017-08-12t1828	1502581222.15	larva	25.9964	-28.4659	-154.1848
031	2017-08-12t2228	1502595635.84	larva	30.0002	-24.4621	-150.181
031	2017-08-13t0228	1502610084.41	larva	34.0137	-20.4486	-146.1675
031	2017-08-13t0628	1502624467.26	larva	38.009	-16.4534	-142.1722	819.8433	0.67905	256.8004	0.98926	242.8539	1.0965	348.7122	-0.03723	625.5275	0.76765	522332	0.97464
031	2017-08-13t1027	1502638842.79	larva	42.0022	-12.4602	-138.179	987.3096	1.4688	274.1384	1.4902	242.3144	1.0555	525.7012	2.1777	802.4345	1.9075	558968.125	1.4943
031	2017-08-14t1124	1502728556	adult	66.9225	12.4602	-113.2587	415.0321	-1.1913	244.9756	0.48583	238.5396	0.76032	323.1373	-0.66929	368.6046	-0.90279	497790.5	0.46162
031	2017-08-14t1428	1502739581.87	adult	69.9852	15.5229	-110.196	477.301	-0.69947	241.0062	0.3808	234.5079	0.62555	317.2046	-0.74263	362.0867	-0.96455	491411.6875	0.38432
031	2017-08-14t1827	1502753983.43	adult	73.9857	19.5233	-106.1955	470.9661	-0.65958	226.2672	-0.087017	216.6832	0.021527	327.814	-0.387	389.8641	-0.51504	461358.8438	-0.083143
031	2017-08-14t2228	1502768382.08	adult	77.9853	23.523	-102.1959	517.3802	-0.19759	214.1974	-0.49965	202.577	-0.48965	334.8339	-0.10978	400.5372	-0.27558	436962.75	-0.49206
031	2017-08-15t0227	1502782780.96	adult	81.985	27.5227	-98.1962	443.9198	-0.75102	199.3852	-1.0341	189.4556	-0.99365	291.462	-1.0288	365.0956	-0.6577	406147.5625	-1.0373
031	2017-08-15t0627	1502797182.05	adult	85.9853	31.523	-94.1959	444.7299	-0.68045	255.0695	0.98555	247.1313	1.0763	349.0751	0.5004	406.2756	0.026857	519321.5	0.97653
031	2017-08-15t1028	1502811590.48	adult	89.9876	35.5253	-90.1936	440.9687	-0.68803	184.7507	-1.6422	178.9911	-1.4977	263.9885	-1.5914	301.0584	-1.4623	376337.1875	-1.6456
031	2017-08-15t1428	1502825992.17	adult	93.9881	39.5258	-86.1931	571.25	0.36595	256.6774	1.1047	247.0221	1.0942	357.9226	0.97441	441.1232	0.7375	522338.5	1.09
031	2017-08-15t1828	1502840388.49	adult	97.9871	43.5247	-82.1941	418.3331	-0.78042	216.7267	-0.42075	209.6427	-0.35966	298.4081	-0.53812	341.4795	-0.74882	440605.3125	-0.44167
031	2017-08-15t2227	1502854787.92	adult	101.9869	47.5246	-78.1943	514.7742	-0.011499	225.0176	-0.083856	217.6188	-0.05438	309.4882	-0.12434	373.5529	-0.13533	458360.8125	-0.088374
031	2017-08-16t0228	1502869189.38	adult	105.9873	51.525	-74.1939	558.4919	0.40295	253.1541	1.0055	245.9127	1.0203	325.3904	0.45142	402.0926	0.46574	516687.5938	1.02
031	2017-08-16t0627	1502883588.16	adult	109.987	55.5247	-70.1942	687.0011	1.5543	204.3279	-0.88096	196.5414	-0.90553	277.7796	-0.90894	316.9122	-1.0035	416420.2812	-0.88076
031	2017-08-16t1027	1502897987.5	adult	113.9868	59.5245	-66.1944	455.1819	-0.31639	254.2144	1.0376	247.1231	1.0116	333.8221	0.9776	397.5218	0.65023	516563.5938	1.009
031	2017-08-16t1427	1502912386.96	adult	117.9867	63.5243	-62.1945	453.8039	-0.28366	249.3872	0.83607	243.4525	0.83805	317.0952	0.51788	380.8197	0.42111	509996.8438	0.86918
031	2017-08-16t1827	1502926789.78	adult	121.9874	67.5251	-58.1938	396.4163	-0.7846	199.7746	-1.1099	195.5024	-1.0449	261.3545	-1.3188	307.3665	-1.0887	407140.5625	-1.1091
031	2017-08-17t1317	1502994582.17	adult	140.8187	86.3563	-39.3625	409.6982	-0.50551	253.5048	0.94814	250.765	1.0296	310.1981	0.50827	346.0669	0.035887	516896.375	0.95201
031	2017-08-17t1428	1502998781.87	adult	141.9852	87.5229	-38.196	495.6404	0.38475	250.4626	0.82426	246.5928	0.85698	309.9333	0.509	371.8032	0.68299	510442.875	0.82309
031	2017-08-17t1828	1503013182.8	adult	145.9855	91.5232	-34.1957	481.9236	0.27855	202.274	-1.1278	197.5306	-1.156	268.0645	-0.88926	299.1674	-1.0376	413448.125	-1.1046
031	2017-08-17t2227	1503027581.43	adult	149.9851	95.5228	-30.1961	402.4768	-0.50832	201.5423	-1.1553	197.2682	-1.1746	262.4756	-1.0453	308.2944	-0.76357	411146.3125	-1.1485
031	2017-08-18t0228	1503041982.47	adult	153.9854	99.5231	-26.1958	395.5246	-0.56218	233.9052	0.15805	230.0018	0.15958	292.4212	0.016447	337.4197	0.025628	477400.4375	0.17066
031	2017-08-18t0627	1503056383.3	adult	157.9856	103.5233	-22.1956	457.2485	0.082436	205.9449	-0.97161	201.4845	-1.014	269.1311	-0.75577	321.9556	-0.32273	419509.6875	-0.9772
031	2017-08-18t1027	1503070782.09	adult	161.9853	107.523	-18.1959	461.0657	0.14153	238.9492	0.3655	235.5826	0.37476	288.5545	-0.048602	337.4177	0.1427	486022.6875	0.34512
031	2017-08-18t1427	1503085181.54	adult	165.9851	111.5228	-14.1961	406.4349	-0.40032	244.5618	0.59451	241.8736	0.62593	297.3614	0.29512	335.7863	0.1606	497927.7188	0.58339
031	2017-08-18t1828	1503099577.79	adult	169.9841	115.5218	-10.1971	421.6376	-0.22559	244.6519	0.60048	241.3274	0.59756	300.4697	0.44294	352.8362	0.70948	498111.2812	0.58933
031	2017-08-18t2340	1503118324.04	adult	175.1914	120.7291	-4.9898
031	2017-08-19t0251	1503129799.37	adult	178.379	123.9167	-1.8022
031	2017-08-19t0627	1503142775.28	dead	181.9834	127.5211	1.8022
032	2017-08-11t1428	1502480444.34	egg	-2.0032	-56.4656	-310.1446
032	2017-08-11t1828	1502494867.05	larva	2.0032	-52.4593	-306.1383
032	2017-08-11t2228	1502509242.18	larva	5.9962	-48.4662	-302.1452
032	2017-08-12t0234	1502524044.3	larva	10.1079	-44.3545	-298.0335
032	2017-08-12t0627	1502538039.81	larva	13.9956	-40.4669	-294.1459
032	2017-08-12t1028	1502552440.31	larva	17.9957	-36.4667	-290.1457
032	2017-08-12t1428	1502566842.91	larva	21.9964	-32.466	-286.145
032	2017-08-12t1828	1502581242.45	larva	25.9963	-28.4661	-282.1451
032	2017-08-12t2228	1502595656.5	larva	30.0002	-24.4622	-278.1412
032	2017-08-13t0228	1502610106.69	larva	34.0142	-20.4483	-274.1273	383.0094	-1.0973	163.9633	-1.6703	157.2866	-1.4883	232.5652	-1.372	305.3289	-1.061	333829.2812	-1.6756
032	2017-08-13t0628	1502624488.98	larva	38.0092	-16.4532	-270.1322	1233.3628	2.3685	280.6452	1.6857	255.2637	1.4783	467.5868	1.3936	757.7664	1.5306	572516.1875	1.694
032	2017-08-13t1027	1502638864.07	larva	42.0023	-12.4601	-266.1391	857.0012	0.91155	242.1439	0.54212	214.0027	0.17654	463.2795	1.3939	689.0391	1.2213	493247.1562	0.53855
032	2017-08-14t1124	1502728576.94	adult	66.9226	12.4601	-241.2189	628.8533	0.34238	211.8979	-0.5992	196.7635	-0.6171	347.7144	-0.19877	475.1771	0.21052	432271.6562	-0.59205
032	2017-08-14t1428	1502739602.54	adult	69.9852	15.5228	-238.1562	475.7733	-0.71201	204.1347	-0.84579	194.0044	-0.72774	303.0661	-1.0442	363.507	-0.94736	415414.0625	-0.85519
032	2017-08-14t1827	1502754004.22	adult	73.9857	19.5233	-234.1557	503.6912	-0.3825	220.172	-0.29369	207.3271	-0.29663	326.525	-0.41583	414.835	-0.19645	448710.4375	-0.29347
032	2017-08-14t2228	1502768402.84	adult	77.9853	23.5229	-230.1561	401.1794	-1.1787	261.1368	1.1307	256.8063	1.3986	326.6468	-0.29948	365.7324	-0.73712	532457.875	1.1348
032	2017-08-15t0227	1502782801.87	adult	81.985	27.5226	-226.1564	620.3516	0.7276	249.891	0.76627	236.4384	0.68464	366.3918	0.77458	471.7009	0.81507	510027.5312	0.77934
032	2017-08-15t0627	1502797202.9	adult	85.9853	31.5229	-222.1561	400.2392	-1.0484	214.2572	-0.50997	205.6949	-0.4463	300.4948	-0.71282	351.4926	-0.76101	437727.375	-0.49052
032	2017-08-15t1028	1502811611.53	adult	89.9877	35.5253	-218.1537	676.1765	1.2154	192.6595	-1.3432	184.1761	-1.3009	278.8843	-1.205	337.905	-0.91179	393217.9688	-1.3324
032	2017-08-15t1428	1502826013.63	adult	93.9883	39.5259	-214.1531	531.3663	0.053708	201.2424	-1.03	193.0871	-0.99399	282.3958	-1.0548	332.9908	-0.94197	410333.25	-1.0264
032	2017-08-15t1828	1502840409.74	adult	97.9872	43.5248	-210.1542	497.4894	-0.18252	228.415	0.030436	222.9256	0.15551	298.0398	-0.54832	355.7593	-0.51824	464367.7812	0.008498
032	2017-08-15t2227	1502854809.16	adult	101.9871	47.5246	-206.1544	493.9265	-0.16806	226.6447	-0.021167	218.7039	-0.01247	310.9682	-0.081833	383.2161	0.027909	461901.8125	-0.021409
032	2017-08-16t0228	1502869210.69	adult	105.9875	51.5251	-202.1539	520.1002	0.09949	234.438	0.28327	227.3874	0.30539	321.178	0.32558	403.75	0.49515	475909.1875	0.24779
032	2017-08-16t0627	1502883609.33	adult	109.9871	55.5247	-198.1543	520.0191	0.16868	225.9194	-0.048442	216.7192	-0.12954	312.0392	0.15701	423.9955	1.004	460423.6875	-0.048248
032	2017-08-16t1027	1502898008.68	adult	113.9869	59.5245	-194.1545	503.3869	0.10664	208.6275	-0.7151	199.1442	-0.8237	308.1249	0.14436	419.351	1.0853	426226.0312	-0.69497
032	2017-08-16t1427	1502912408.35	adult	117.9868	63.5244	-190.1546	498.9432	0.13909	222.3578	-0.20872	216.3661	-0.2028	292.1299	-0.31717	349.315	-0.24186	452720.4375	-0.21668
032	2017-08-16t1827	1502926811.2	adult	121.9876	67.5252	-186.1538	527.5828	0.46878	220.359	-0.3048	214.0585	-0.32177	295.9983	-0.14973	381.105	0.50787	448871.375	-0.30864
032	2017-08-17t1317	1502994603.46	adult	140.8188	86.3564	-167.3226	404.0278	-0.56352	240.4091	0.41862	236.4873	0.44861	304.5491	0.31395	343.8247	-0.018563	490434.625	0.42721
032	2017-08-17t1428	1502998803.19	adult	141.9854	87.523	-166.156
032	2017-08-17t1828	1503013204.02	adult	145.9856	91.5232	-162.1558
032	2017-08-17t2227	1503027602.61	adult	149.9853	95.5228	-158.1562	567.0146	1.1635	210.1734	-0.80574	207.4158	-0.75925	264.8983	-0.96228	295.2435	-1.0921	428963.9688	-0.79447
032	2017-08-18t0228	1503042003.79	adult	153.9856	99.5231	-154.1559	525.2012	0.75239	240.1507	0.41082	238.0904	0.49055	308.3658	0.56591	349.7743	0.34299	487986.25	0.38089
032	2017-08-18t0627	1503056404.54	adult	157.9858	103.5233	-150.1557	356.0484	-0.94704	204.214	-1.0417	201.5013	-1.0133	256.6841	-1.1871	297.4253	-0.96652	416596.625	-1.035
032	2017-08-18t1027	1503070803.43	adult	161.9855	107.523	-146.156	358.9766	-0.90295	222.1336	-0.31508	220.4098	-0.24639	279.123	-0.37746	316.0426	-0.4314	453152.625	-0.30772
032	2017-08-18t1427	1503085202.87	adult	165.9853	111.5229	-142.1561	395.8729	-0.50903	208.47	-0.86672	210.145	-0.67357	259.9384	-1.0188	287.2168	-1.1775	426112.7812	-0.84344
032	2017-08-18t1828	1503099598.9	adult	169.9842	115.5218	-138.1572	329.7948	-1.1763	196.2578	-1.3598	194.3337	-1.3283	257.9968	-1.0598	294.8077	-0.93469	399580.875	-1.3693
032	2017-08-18t2340	1503118345.44	adult	175.1916	120.7291	-132.9498
032	2017-08-19t0251	1503129820.5	adult	178.3791	123.9167	-129.7623
032	2017-08-19t0627	1503142796.51	adult	181.9836	127.5211	-126.1579
032	2017-08-19t1130	1503160946.65	adult	187.0253	132.5628	-121.1162
032	2017-08-19t1441	1503172407.34	adult	190.2088	135.7463	-117.9327
032	2017-08-19t2012	1503192275.91	adult	195.7278	141.2654	-112.4136
032	2017-08-19t2325	1503203818.21	adult	198.934	144.4716	-109.2074
032	2017-08-20t0239	1503215510	adult	202.1818	147.7193	-105.9597
032	2017-08-20t0800	1503234743.96	adult	207.5245	153.0621	-100.6169
032	2017-08-20t1116	1503246487.55	adult	210.7866	156.3242	-97.3548
032	2017-08-20t1431	1503258225.44	adult	214.0472	159.5847	-94.0943
032	2017-08-20t1944	1503276978.22	adult	219.2563	164.7938	-88.8852
032	2017-08-20t2259	1503288701.47	adult	222.5127	168.0503	-85.6287
032	2017-08-21t0228	1503301198.43	adult	225.9841	171.5216	-82.1574
032	2017-08-21t0738	1503319844.85	adult	231.1637	176.7012	-76.9778
032	2017-08-21t1053	1503331553.95	adult	234.4162	179.9537	-73.7253
032	2017-08-21t1616	1503350884.29	adult	239.7857	185.3233	-68.3557
032	2017-08-21t1931	1503362629.77	adult	243.0484	188.5859	-65.0931
032	2017-08-21t2247	1503374377.5	adult	246.3116	191.8492	-61.8298
032	2017-08-22t0400	1503393147.02	adult	251.5254	197.0629	-56.6161
032	2017-08-22t0716	1503404889.88	adult	254.7873	200.3248	-53.3542
032	2017-08-22t1031	1503416633.44	adult	258.0494	203.5869	-50.0921
032	2017-08-22t1446	1503431889.79	adult	262.2872	207.8248	-45.8542
032	2017-08-22t1828	1503445202.01	adult	265.9851	211.5226	-42.1564
032	2017-08-22t2228	1503459604.14	adult	269.9857	215.5232	-38.1558
032	2017-08-23t0230	1503474133.21	adult	274.0215	219.5591	-34.1199
032	2017-08-23t0627	1503488405.3	adult	277.986	223.5236	-30.1554
032	2017-08-23t1118	1503505836.08	adult	282.8279	228.3654	-25.3136
032	2017-08-23t1428	1503517205.98	adult	285.9862	231.5237	-22.1553
032	2017-08-23t1828	1503531605.9	adult	289.9862	235.5237	-18.1553
032	2017-08-23t2302	1503548054.02	adult	294.5551	240.0926	-13.5864
032	2017-08-24t0227	1503560404.2	adult	297.9857	243.5232	-10.1557
032	2017-08-24t0627	1503574805.74	adult	301.9861	247.5237	-6.1553
032	2017-08-24t1046	1503590292.7	adult	306.2881	251.8256	-1.8534
032	2017-08-24t1428	1503603637.1	dead	309.9948	255.5324	1.8534
033	2017-08-11t1428	1502480464.69	egg	-2.0033	-56.4658	-306.1404
033	2017-08-11t1828	1502494888.15	larva	2.0033	-52.4593	-302.1339
033	2017-08-11t2228	1502509262.55	larva	5.9961	-48.4664	-298.141
033	2017-08-12t0234	1502524064.66	larva	10.1078	-44.3547	-294.0293
033	2017-08-12t0627	1502538060.08	larva	13.9955	-40.4671	-290.1417
033	2017-08-12t1028	1502552460.74	larva	17.9956	-36.4669	-286.1415
033	2017-08-12t1428	1502566863.26	larva	21.9963	-32.4662	-282.1408
033	2017-08-12t1828	1502581262.72	larva	25.9962	-28.4663	-278.141
033	2017-08-12t2228	1502595677.26	larva	30.0002	-24.4623	-274.1369
033	2017-08-13t0228	1502610129.02	larva	34.0146	-20.4479	-270.1226	714.3392	0.20053	235.6404	0.39389	226.7729	0.6308	294.7746	-0.65188	523.5147	0.1439	480706.5	0.40054
033	2017-08-13t0628	1502624510.61	larva	38.0095	-16.453	-266.1277	878.1957	0.91746	260.9677	1.111	235.2151	0.86153	453.536	1.2245	733.5722	1.391	532113.0625	1.1149
033	2017-08-13t1027	1502638884.83	larva	42.0023	-12.4602	-262.1348	597.7737	-0.19705	192.1646	-0.93894	168.0271	-1.2508	380.9333	0.35983	482.4885	-0.028552	390862.75	-0.95039
033	2017-08-14t1124	1502728598.21	adult	66.9227	12.4602	-237.2145	648.2315	0.48138	237.0172	0.22478	221.209	0.1889	375.8378	0.33965	526.2555	0.74411	483515.1875	0.23204
033	2017-08-14t1428	1502739623.87	adult	69.9854	15.5229	-234.1518	693.1729	1.0736	199.0391	-1.0153	189.1874	-0.88868	289.2723	-1.3385	352.6709	-1.0785	406238.875	-1.0048
033	2017-08-14t1827	1502754025.65	adult	73.9859	19.5234	-230.1513	515.1608	-0.28539	227.3475	-0.050384	217.7648	0.058305	331.3506	-0.30789	398.5068	-0.40477	463561.6562	-0.046513
033	2017-08-14t2228	1502768423.98	adult	77.9854	23.5229	-226.1517	679.0989	1.1678	215.3027	-0.46126	210.2706	-0.22177	285.1494	-1.261	329.0137	-1.224	435987.875	-0.50867
033	2017-08-15t0227	1502782823.14	adult	81.9852	27.5227	-222.152	543.8953	0.08685	213.5019	-0.53091	202.0432	-0.544	328.7567	-0.1312	441.6645	0.40012	436184.3438	-0.51199
033	2017-08-15t0627	1502797224.11	adult	85.9855	31.5229	-218.1517	564.4023	0.30933	241.8302	0.50041	231.2384	0.4923	340.4224	0.28432	419.0532	0.21063	492608.125	0.49623
033	2017-08-15t1028	1502811633.07	adult	89.988	35.5254	-214.1492	416.5629	-0.88553	241.0061	0.48451	236.9264	0.70231	301.8914	-0.60834	351.0367	-0.7156	491652.5	0.49348
033	2017-08-15t1428	1502826035	adult	93.9885	39.526	-210.1487	557.9462	0.2618	239.6528	0.44908	228.8146	0.38926	345.1906	0.63235	414.5039	0.32407	488891.7812	0.45796
033	2017-08-15t1828	1502840430.98	adult	97.9874	43.5249	-206.1498	422.4354	-0.74943	239.689	0.46563	236.9446	0.69922	289.4377	-0.7867	319.0873	-1.1104	488246.5	0.46087
033	2017-08-15t2227	1502854830.39	adult	101.9872	47.5247	-202.15	364.2929	-1.1416	185.8922	-1.5913	180.16	-1.5012	257.1724	-1.6268	315.0768	-1.1231	379220.0938	-1.585
033	2017-08-16t0228	1502869232.02	adult	105.9877	51.5251	-198.1495	382.9383	-0.98468	186.3071	-1.574	181.1246	-1.4799	251.6171	-1.7527	288.5206	-1.5492	379693.875	-1.5742
033	2017-08-16t0627	1502883630.62	adult	109.9873	55.5247	-194.1499	475.1909	-0.2033	225.0385	-0.082408	218.6818	-0.054066	303.2579	-0.1162	398.4741	0.5256	459078.4688	-0.073699
033	2017-08-16t1027	1502898029.9	adult	113.9871	59.5246	-190.1501	540.933	0.43612	244.369	0.65907	238.9371	0.69844	313.1514	0.30735	372.1617	0.14476	498757.1562	0.67317
033	2017-08-16t1427	1502912429.88	adult	117.9871	63.5245	-186.1501	390.9507	-0.87231	189.2074	-1.4901	187.5655	-1.3095	246.0409	-1.8588	270.7725	-1.8947	384469.4688	-1.5106
033	2017-08-16t1827	1502926832.52	adult	121.9878	67.5253	-182.1494	448.2704	-0.2891	244.754	0.64936	241.0746	0.73099	307.0246	0.22236	345.2696	-0.26803	499787.625	0.66799
033	2017-08-17t1317	1502994624.43	adult	140.8189	86.3564	-163.3183
033	2017-08-17t1428	1502998823.99	adult	141.9854	87.5229	-162.1517	336.5408	-1.2438	202.3118	-1.1232	199.0441	-1.0799	261.1033	-1.1683	292.9719	-1.2392	411906.75	-1.1317
033	2017-08-17t1828	1503013224.9	adult	145.9857	91.5232	-158.1515	420.5997	-0.34824	253.6471	0.95251	247.5753	0.88947	322.7066	0.98151	359.703	0.46114	515918.125	0.93102
033	2017-08-17t2227	1503027623.46	adult	149.9853	95.5228	-154.1519
033	2017-08-18t0228	1503042024.67	adult	153.9856	99.5231	-150.1516
033	2017-08-18t0627	1503056425.32	adult	157.9858	103.5233	-146.1514
033	2017-08-18t1027	1503070824.41	adult	161.9856	107.523	-142.1516
033	2017-08-18t1427	1503085223.61	adult	165.9853	111.5228	-138.1518
033	2017-08-18t1828	1503099619.77	adult	169.9843	115.5217	-134.1529
033	2017-08-18t2340	1503118366.41	adult	175.1917	120.7291	-128.9455
033	2017-08-19t0251	1503129841.16	adult	178.3791	123.9166	-125.7581
033	2017-08-19t0627	1503142817.33	adult	181.9836	127.5211	-122.1536
033	2017-08-19t1130	1503160967.39	adult	187.0253	132.5627	-117.1119
033	2017-08-19t1441	1503172428.12	adult	190.2088	135.7463	-113.9284
033	2017-08-19t2012	1503192296.97	adult	195.7279	141.2654	-108.4092
033	2017-08-19t2325	1503203838.96	adult	198.934	144.4715	-105.2031
033	2017-08-20t0239	1503215530.75	adult	202.1818	147.7192	-101.9554
033	2017-08-20t0800	1503234764.95	adult	207.5246	153.0621	-96.6126
033	2017-08-20t1116	1503246508.35	adult	210.7866	156.3241	-93.3505
033	2017-08-20t1431	1503258246.4	adult	214.0472	159.5847	-90.09
033	2017-08-20t1944	1503276999.01	adult	219.2563	164.7937	-84.8809
033	2017-08-20t2259	1503288722.08	adult	222.5127	168.0502	-81.6245
033	2017-08-21t0228	1503301219.31	adult	225.9841	171.5216	-78.153
033	2017-08-21t0738	1503319865.81	adult	231.1637	176.7012	-72.9735
033	2017-08-21t1053	1503331574.88	adult	234.4162	179.9537	-69.7209
033	2017-08-21t1616	1503350905.13	adult	239.7858	185.3232	-64.3514
033	2017-08-21t1931	1503362650.63	adult	243.0484	188.5859	-61.0888
033	2017-08-21t2247	1503374398.49	adult	246.3117	191.8492	-57.8255
033	2017-08-22t0400	1503393167.7	adult	251.5254	197.0628	-52.6118
033	2017-08-22t0716	1503404910.84	adult	254.7873	200.3248	-49.3498
033	2017-08-22t1031	1503416654.38	adult	258.0494	203.5869	-46.0877
033	2017-08-22t1446	1503431911.09	adult	262.2874	207.8249	-41.8498
033	2017-08-22t1828	1503445222.73	adult	265.9851	211.5226	-38.1521
033	2017-08-22t2228	1503459625.79	adult	269.9859	215.5234	-34.1512
033	2017-08-23t0230	1503474154.59	adult	274.0217	219.5592	-30.1155
033	2017-08-23t0627	1503488426.2	adult	277.986	223.5235	-26.1511
033	2017-08-23t1118	1503505857.09	adult	282.828	228.3654	-21.3092
033	2017-08-23t1428	1503517227.38	adult	285.9864	231.5239	-18.1508
033	2017-08-23t1828	1503531626.9	adult	289.9862	235.5237	-14.1509
033	2017-08-23t2302	1503548074.88	adult	294.5551	240.0926	-9.582
033	2017-08-24t0227	1503560425.72	adult	297.9859	243.5234	-6.1513
033	2017-08-24t0627	1503574826.82	adult	301.9862	247.5237	-2.151
033	2017-08-24t1046	1503590313.69	dead	306.2881	251.8256	2.151
034	2017-08-11t1428	1502480484.78	egg	-2.0034	-56.4661	-294.2743
034	2017-08-11t1828	1502494909.45	larva	2.0034	-52.4592	-290.2674
034	2017-08-11t2228	1502509282.81	larva	5.996	-48.4666	-286.2748
034	2017-08-12t0234	1502524085.09	larva	10.1078	-44.3549	-282.1631
034	2017-08-12t0627	1502538080.33	larva	13.9953	-40.4673	-278.2755
034	2017-08-12t1028	1502552481.05	larva	17.9955	-36.4671	-274.2753
034	2017-08-12t1428	1502566883.38	larva	21.9962	-32.4665	-270.2747
034	2017-08-12t1828	1502581283.2	larva	25.9961	-28.4665	-266.2747
034	2017-08-12t2228	1502595698.03	larva	30.0003	-24.4624	-262.2706
034	2017-08-13t0228	1502610151.42	larva	34.0151	-20.4476	-258.2558
034	2017-08-13t0628	1502624532.35	larva	38.0098	-16.4529	-254.2611	789.795	0.5563	230.0624	0.20833	217.8179	0.32631	318.4494	-0.40149	561.5046	0.39829	469097.3125	0.21154
034	2017-08-13t1027	1502638906.3	larva	42.0026	-12.4601	-250.2683	577.9899	-0.28166	210.6338	-0.39163	185.1329	-0.71973	403.3789	0.64169	514.4013	0.16456	429693	-0.3857
034	2017-08-14t1124	1502728619	adult	66.9227	12.4601	-225.3481	464.8345	-0.83406	229.4046	-0.024938	216.9401	0.048151	341.3594	-0.32043	412.6	-0.44319	468444.125	-0.010328
034	2017-08-14t1428	1502739644.54	adult	69.9854	15.5227	-222.2855	514.2054	-0.39636	256.1699	0.88524	244.8165	0.96997	370.1215	0.38623	453.009	0.13618	522330.375	0.88861
034	2017-08-14t1827	1502754046.38	adult	73.9859	19.5233	-218.285	519.746	-0.24657	236.8327	0.27124	228.9856	0.43987	325.0063	-0.44979	402.3797	-0.35536	483138.75	0.27903
034	2017-08-14t2228	1502768444.56	adult	77.9854	23.5228	-214.2855	501.3705	-0.33276	235.9053	0.25435	223.5101	0.23922	349.7681	0.23627	424.7742	0.045823	481954.5312	0.27444
034	2017-08-15t0227	1502782843.95	adult	81.9852	27.5226	-210.2856	375.3313	-1.3258	236.6566	0.2945	232.4804	0.54325	292.1061	-1.0133	326.2958	-1.1937	482542.9062	0.2987
034	2017-08-15t0627	1502797244.91	adult	85.9855	31.5229	-206.2854	563.8815	0.30502	237.653	0.34734	224.4983	0.24463	355.298	0.65581	465.0734	0.87247	484812.1562	0.35606
034	2017-08-15t1028	1502811654.33	adult	89.9881	35.5255	-202.2828	730.8958	1.6583	268.1828	1.5119	253.5057	1.3319	396.6353	1.8489	563.6485	2.4607	547092.9375	1.5219
034	2017-08-15t1428	1502826056.51	adult	93.9887	39.5261	-198.2821	595.9291	0.55917	261.2744	1.2817	250.1482	1.2152	373.8576	1.4026	475.4685	1.271	532738.5625	1.2865
034	2017-08-15t1828	1502840452.17	adult	97.9875	43.5249	-194.2834	525.1281	0.026253	229.2442	0.062443	220.0858	0.045367	321.1363	0.091733	437.4638	0.80105	467658.125	0.070833
034	2017-08-15t2227	1502854851.65	adult	101.9874	47.5247	-190.2835	461.2287	-0.41361	262.7146	1.3686	257.2501	1.4764	333.2692	0.55863	397.4845	0.26894	535937.875	1.3787
034	2017-08-16t0228	1502869253.37	adult	105.9878	51.5252	-186.283	521.4384	0.11007	239.3973	0.47465	232.4737	0.50168	314.8823	0.13749	388.5409	0.22533	488131.1562	0.47924
034	2017-08-16t0627	1502883651.99	adult	109.9875	55.5248	-182.2834	479.338	-0.16889	226.4734	-0.027078	220.1148	0.0010434	311.004	0.12481	384.6616	0.26666	461552.875	-0.026885
034	2017-08-16t1027	1502898051.26	adult	113.9873	59.5246	-178.2836	570.3432	0.69422	245.6794	0.70945	238.2462	0.67202	328.1261	0.79292	399.9136	0.69792	501677.375	0.72825
034	2017-08-16t1427	1502912451.17	adult	117.9872	63.5246	-174.2836	429.5159	-0.51112	241.9866	0.55001	236.8847	0.58567	313.2041	0.38774	354.7588	-0.1273	493410.5938	0.55473
034	2017-08-16t1827	1502926853.96	adult	121.988	67.5254	-170.2829	534.5962	0.53581	228.3826	0.0090188	223.757	0.056155	300.0011	-0.014647	358.8558	0.026145	465215.3125	0.0048562
034	2017-08-17t1317	1502994645.77	adult	140.8191	86.3564	-151.4518	435.6918	-0.23956	218.7443	-0.45738	213.6683	-0.47999	290.5927	-0.16614	357.3078	0.30889	445800.875	-0.45797
034	2017-08-17t1428	1502998845.24	adult	141.9856	87.5229	-150.2853	626.7435	1.7268	238.2262	0.32935	230.727	0.2107	322.0854	0.92641	355.0946	0.27557	485266.75	0.32364
034	2017-08-17t1828	1503013246.15	adult	145.9858	91.5232	-146.285	375.0544	-0.81376	227.4031	-0.11024	224.4996	-0.053702	284.4322	-0.32888	326.5142	-0.36057	463674.8438	-0.10683
034	2017-08-17t2227	1503027644.64	adult	149.9854	95.5228	-142.2854	493.9695	0.42131	243.4733	0.54277	239.8961	0.57012	305.4637	0.42808	376.7729	0.96022	497415.875	0.56566
034	2017-08-18t0228	1503042045.89	adult	153.9858	99.5231	-138.2851	413.0443	-0.38458	201.7563	-1.1431	200.0414	-1.0664	255.7876	-1.246	316.8113	-0.50375	410775.8438	-1.1525
034	2017-08-18t0627	1503056446.55	adult	157.986	103.5233	-134.2849	334.3693	-1.1676	206.4661	-0.95052	204.9163	-0.87354	258.9553	-1.1084	295.7105	-1.0115	420984.4062	-0.94792
034	2017-08-18t1027	1503070845.66	adult	161.9857	107.5231	-130.2852
034	2017-08-18t1427	1503085244.9	adult	165.9855	111.5228	-126.2854	386.8522	-0.60188	217.6102	-0.49667	216.4117	-0.41691	267.8779	-0.74001	305.3783	-0.67714	445012.8438	-0.46793
034	2017-08-18t1828	1503099640.99	adult	169.9844	115.5218	-122.2865	457.8611	0.14937	226.7428	-0.12496	226.4696	-0.011313	273.9126	-0.4967	301.3525	-0.74925	461875.1875	-0.13098
034	2017-08-18t2340	1503118387.65	adult	175.1918	120.7292	-117.0791
034	2017-08-19t0251	1503129862.27	adult	178.3792	123.9166	-113.8917
034	2017-08-19t0627	1503142838.52	adult	181.9837	127.5211	-110.2871
034	2017-08-19t1130	1503160988.77	adult	187.0255	132.5628	-105.2454
034	2017-08-19t1441	1503172449.4	adult	190.209	135.7463	-102.0619
034	2017-08-19t2012	1503192318.43	adult	195.7281	141.2655	-96.5427
034	2017-08-19t2325	1503203860.08	adult	198.9342	144.4715	-93.3367
034	2017-08-20t0239	1503215551.82	adult	202.1819	147.7192	-90.089
034	2017-08-20t0800	1503234786.15	adult	207.5247	153.0621	-84.7461
034	2017-08-20t1116	1503246529.57	adult	210.7868	156.3241	-81.4841
034	2017-08-20t1431	1503258267.77	adult	214.0474	159.5848	-78.2235
034	2017-08-20t1944	1503277020.35	adult	219.2565	164.7938	-73.0144
034	2017-08-20t2259	1503288743.22	adult	222.5128	168.0502	-69.7581
034	2017-08-21t0228	1503301240.64	adult	225.9843	171.5217	-66.2866
034	2017-08-21t0738	1503319887.01	adult	231.1639	176.7012	-61.107
034	2017-08-21t1053	1503331596.33	adult	234.4164	179.9538	-57.8544
034	2017-08-21t1616	1503350926.45	adult	239.7859	185.3233	-52.4849
034	2017-08-21t1931	1503362672	adult	243.0486	188.5859	-49.2223
034	2017-08-21t2247	1503374419.84	adult	246.3119	191.8492	-45.959
034	2017-08-22t0400	1503393188.96	adult	251.5255	197.0629	-40.7454
034	2017-08-22t0716	1503404932.22	adult	254.7875	200.3249	-37.4833
034	2017-08-22t1031	1503416675.8	adult	258.0496	203.587	-34.2212
034	2017-08-22t1446	1503431931.94	adult	262.2875	207.8248	-29.9834
034	2017-08-22t1828	1503445244.15	adult	265.9853	211.5226	-26.2856
034	2017-08-22t2228	1503459646.77	adult	269.986	215.5234	-22.2849
034	2017-08-23t0230	1503474175.5	adult	274.0218	219.5591	-18.2491
034	2017-08-23t0627	1503488447.6	adult	277.9862	223.5236	-14.2846
034	2017-08-23t1118	1503505878.41	adult	282.8281	228.3655	-9.4427
034	2017-08-23t1428	1503517248.29	adult	285.9864	231.5238	-6.2844
034	2017-08-23t1828	1503531648.19	adult	289.9864	235.5238	-2.2845
034	2017-08-23t2302	1503548096.29	dead	294.5553	240.0927	2.2845
035	2017-08-11t1428	1502480505.08	egg	-2.0035	-56.4663	-246.6839
035	2017-08-11t1828	1502494930.45	larva	2.0035	-52.4592	-242.6768
035	2017-08-11t2228	1502509303.31	larva	5.996	-48.4668	-238.6844
035	2017-08-12t0234	1502524105.63	larva	10.1077	-44.355	-234.5726
035	2017-08-12t0627	1502538100.59	larva	13.9952	-40.4675	-230.6851
035	2017-08-12t1028	1502552501.39	larva	17.9955	-36.4673	-226.6849
035	2017-08-12t1428	1502566903.67	larva	21.9961	-32.4667	-222.6843
035	2017-08-12t1828	1502581303.52	larva	25.996	-28.4667	-218.6843
035	2017-08-12t2228	1502595718.84	larva	30.0003	-24.4625	-214.6801
035	2017-08-13t0228	1502610173.72	larva	34.0155	-20.4472	-210.6648
035	2017-08-13t0628	1502624554.12	larva	38.0101	-16.4527	-206.6703
035	2017-08-13t1027	1502638927.27	larva	42.0026	-12.4601	-202.6777	491.078	-0.65334	271.7015	1.418	264.5021	1.7443	348.5369	-0.046982	410.9314	-0.46155	554814.4375	1.4339
035	2017-08-14t1124	1502728640.2	adult	66.9229	12.4601	-177.7575	391.8309	-1.3577	253.4275	0.76307	249.3739	1.1175	313.0438	-0.86252	347.5255	-1.123	516485.3125	0.76227
035	2017-08-14t1428	1502739665.84	adult	69.9856	15.5228	-174.6948	543.008	-0.15978	285.6434	1.8657	277.6444	2.0668	379.2003	0.57992	438.7575	-0.03634	582426.875	1.8688
035	2017-08-14t1827	1502754067.76	adult	73.9861	19.5233	-170.6942	576.8505	0.23692	208.069	-0.70408	195.035	-0.71463	316.2734	-0.64511	390.7837	-0.5033	423420.3438	-0.71401
035	2017-08-14t2228	1502768465.81	adult	77.9856	23.5228	-166.6948	492.9742	-0.40365	259.3089	1.0673	256.6175	1.392	308.9221	-0.71017	378.1181	-0.57287	527434.375	1.0493
035	2017-08-15t0227	1502782865.34	adult	81.9854	27.5227	-162.6949	674.9569	1.1852	277.9488	1.7665	274.7373	2.0527	333.8578	-0.00842	361.561	-0.70652	566459.625	1.7662
035	2017-08-15t0627	1502797266.26	adult	85.9857	31.5229	-158.6947	563.7652	0.30406	266.3639	1.3994	257.8391	1.4697	359.1013	0.7508	437.46	0.47535	541784.1875	1.3804
035	2017-08-15t1028	1502811676.18	adult	89.9884	35.5257	-154.6919	578.2053	0.42259	235.4692	0.27519	223.9274	0.20867	362.3156	0.95879	456.777	0.86413	480121.625	0.27959
035	2017-08-15t1428	1502826078.12	adult	93.989	39.5262	-150.6914	640.9847	0.9119	290.8217	2.4195	278.4873	2.3124	411.3388	2.4096	514.0417	1.8701	592403.6875	2.4139
035	2017-08-15t1828	1502840473.69	adult	97.9878	43.525	-146.6926	472.5887	-0.3706	271.2624	1.6844	265.2956	1.7988	346.6458	0.79866	399.3947	0.18636	553375.1875	1.6947
035	2017-08-15t2227	1502854873.03	adult	101.9876	47.5248	-142.6928	539.5079	0.17426	238.0388	0.41783	224.7334	0.22041	347.7272	0.97386	460.6301	1.3356	485599.1875	0.42673
035	2017-08-16t0228	1502869274.81	adult	105.9881	51.5253	-138.6923	553.4234	0.3629	293.4935	2.5622	284.571	2.5122	384.5491	2.2189	492.8969	2.0768	596965.75	2.5403
035	2017-08-16t0627	1502883673.26	adult	109.9876	55.5249	-134.6927	540.8512	0.34155	293.9247	2.5737	286.8017	2.5657	379.7974	2.2652	458.6797	1.6543	597842.875	2.5516
035	2017-08-16t1027	1502898072.71	adult	113.9875	59.5247	-130.6929	456.8554	-0.30169	273.3342	1.7727	269.7545	1.8773	335.6548	1.0371	377.5885	0.25294	558695.0625	1.8038
035	2017-08-16t1427	1502912472.6	adult	117.9875	63.5247	-126.6929	518.8318	0.32537	265.8336	1.4718	260.9412	1.5101	341.4696	1.3332	405.2808	0.93588	541768.875	1.4715
035	2017-08-16t1827	1502926875.46	adult	121.9882	67.5255	-122.6921	481.9562	0.0328	196.743	-1.2285	193.7989	-1.1112	254.1504	-1.5619	285.1509	-1.5697	401552.5	-1.2163
035	2017-08-17t1317	1502994666.79	adult	140.8192	86.3564	-103.8612	557.9364	1.0112	274.7282	1.8063	270.361	1.8271	329.8398	1.184	422.3079	1.8874	558797.125	1.783
035	2017-08-17t1428	1502998866.13	adult	141.9857	87.5229	-102.6947	354.8354	-1.0566	239.0679	0.36339	237.3057	0.47868	286.9253	-0.2813	317.3299	-0.64527	487698.625	0.37188
035	2017-08-17t1828	1503013267.11	adult	145.9859	91.5232	-98.6944	551.5404	0.9901	289.7796	2.4157	283.2621	2.3481	359.6997	2.248	456.2526	2.8516	590570.75	2.414
035	2017-08-17t2227	1503027665.57	adult	149.9855	95.5227	-94.6949	353.8011	-1.0029	234.0105	0.15957	232.2861	0.25866	282.8368	-0.34745	315.0511	-0.59348	476913.4375	0.15828
035	2017-08-18t0228	1503042066.84	adult	153.9859	99.5231	-90.6945	514.2695	0.64157	300.349	2.8471	294.6086	2.8032	370.2058	2.697	417.8049	2.0905	612411.6875	2.852
035	2017-08-18t0627	1503056467.46	adult	157.986	103.5233	-86.6943	520.2407	0.72324	297.9126	2.75	292.4439	2.7084	365.4005	2.5804	436.5402	2.6845	608337.5	2.7726
035	2017-08-18t1027	1503070866.74	adult	161.9858	107.5231	-82.6945	506.7103	0.60852	301.1234	2.8819	296.9189	2.8857	370.1535	2.7966	422.2667	2.4216	614291.75	2.8927
035	2017-08-18t1427	1503085265.78	adult	165.9856	111.5228	-78.6948	463.2644	0.18462	295.417	2.6535	292.0844	2.6824	353.4906	2.2658	395.5909	1.8082	601469.0625	2.6406
035	2017-08-18t1828	1503099661.92	adult	169.9845	115.5217	-74.6959	534.2949	0.94055	295.5748	2.6632	291.6714	2.6607	353.0007	2.3016	405.1962	2.1931	601790.375	2.6503
035	2017-08-18t2340	1503118408.53	adult	175.1919	120.7291	-69.4885	588.3335	1.5378	290.7179	2.4719	286.4314	2.4404	350.0955	2.2709	397.3355	2.1355	590157.3125	2.4243
035	2017-08-19t0251	1503129883.16	adult	178.3793	123.9165	-66.3011
035	2017-08-19t0627	1503142859.47	adult	181.9838	127.521	-62.6965
035	2017-08-19t1130	1503161009.65	adult	187.0255	132.5628	-57.6548
035	2017-08-19t1441	1503172470.56	adult	190.2091	135.7463	-54.4712
035	2017-08-19t2012	1503192339.48	adult	195.7283	141.2655	-48.9521
035	2017-08-19t2325	1503203880.92	adult	198.9342	144.4714	-45.7461
035	2017-08-20t0239	1503215572.69	adult	202.1819	147.7192	-42.4984
035	2017-08-20t0800	1503234807.19	adult	207.5248	153.0621	-37.1555
035	2017-08-20t1116	1503246550.44	adult	210.7869	156.3241	-33.8935
035	2017-08-20t1431	1503258288.97	adult	214.0476	159.5848	-30.6328
035	2017-08-20t1944	1503277041.49	adult	219.2566	164.7938	-25.4238
035	2017-08-20t2259	1503288764.03	adult	222.5129	168.0501	-22.1675
035	2017-08-21t0228	1503301261.76	adult	225.9844	171.5217	-18.6959
035	2017-08-21t0738	1503319908.09	adult	231.164	176.7012	-13.5164
035	2017-08-21t1053	1503331617.37	adult	234.4166	179.9538	-10.2638
035	2017-08-21t1616	1503350947.59	adult	239.7861	185.3233	-4.8943
035	2017-08-21t1931	1503362693.07	adult	243.0487	188.5859	-1.6317
035	2017-08-21t2247	1503374441.02	dead	246.312	191.8492	1.6317
037	2017-08-11t1428	1502480545.38	larva	0	-56.4638	-266.1347
037	2017-08-11t1828	1502494972.86	larva	4.0076	-52.4562	-262.1271
037	2017-08-11t2228	1502509344.2	larva	7.9997	-48.4642	-258.1351
037	2017-08-12t0234	1502524146.24	larva	12.1113	-44.3525	-254.0234
037	2017-08-12t0627	1502538141.32	larva	15.9989	-40.465	-250.1359
037	2017-08-12t1028	1502552542.1	larva	19.9991	-36.4648	-246.1357
037	2017-08-12t1428	1502566944.55	larva	23.9998	-32.4641	-242.135
037	2017-08-12t1828	1502581344.3	larva	27.9997	-28.4641	-238.135
037	2017-08-12t2228	1502595760.41	larva	32.0042	-24.4597	-234.1306	358.5986	-1.1868	215.1229	-0.1808	212.3526	0.20779	261.4267	-1.0129	309.7315	-1.0279	438850.6875	-0.17498
037	2017-08-13t0228	1502610218.41	larva	36.0203	-20.4436	-230.1145	987.8937	1.3175	266.768	1.2851	248.3635	1.2775	379.6864	0.33265	689.4513	1.0971	544740.25	1.3005
037	2017-08-13t0628	1502624597.8	larva	40.0146	-16.4493	-226.1202	613.1082	-0.14881	215.4023	-0.2351	198.3983	-0.28953	340.5293	-0.14165	418.6884	-0.4202	438774.4688	-0.2384
037	2017-08-13t1027	1502638969.54	larva	44.0067	-12.4571	-222.128	565.9637	-0.32005	211.524	-0.38178	193.6288	-0.47535	365.2919	0.16408	451.2562	-0.20698	430028.375	-0.39744
037	2017-08-14t1124	1502728660.93	adult	68.921	12.4571	-197.2138	752.1266	1.4413	234.5968	0.15955	220.4875	0.1598	358.3145	0.08472	456.6881	0.11983	478108.3125	0.15931
037	2017-08-14t1428	1502739686.62	adult	71.9837	15.5198	-194.1511	433.9628	-1.0143	209.1719	-0.66905	198.8914	-0.57139	306.2443	-0.9234	369.9892	-0.81793	426501.5312	-0.66516
037	2017-08-14t1827	1502754088.48	adult	75.9842	19.5203	-190.1506	702.3556	1.3346	275.4333	1.6036	260.4928	1.5191	414.2825	1.6379	552.7762	1.6523	562985.6875	1.6307
037	2017-08-14t2228	1502768486.53	adult	79.9837	23.5198	-186.1511	584.9578	0.40276	267.1021	1.3585	255.8171	1.3702	382.1505	1.0687	466.1837	0.66554	545155.5	1.372
037	2017-08-15t0227	1502782886.23	adult	83.9836	27.5197	-182.1512	737.9935	1.7336	271.5764	1.5642	255.5298	1.3745	404.8131	1.7977	573.012	2.3217	552657.9375	1.5497
037	2017-08-15t0627	1502797287.15	adult	87.9838	31.52	-178.1509	762.7536	1.9329	258.2726	1.1203	242.4076	0.90651	396.7614	1.771	552.759	2.2153	526876.125	1.1299
037	2017-08-15t1028	1502811697.81	adult	91.9868	35.5229	-174.148	393.5231	-1.0519	255.0687	1.03	252.3996	1.2975	305.5842	-0.47389	335.2808	-0.93007	520340.0625	1.0395
037	2017-08-15t1428	1502826099.53	adult	95.9873	39.5234	-170.1475	523.6045	0.015366	267.8117	1.541	260.9738	1.6293	351.8833	0.88477	412.0471	0.34656	546335.8125	1.5512
037	2017-08-15t1828	1502840495.01	adult	99.986	43.5222	-166.1487	540.3699	0.17375	260.5467	1.2775	256.6474	1.4564	324.3153	0.24371	361.1333	-0.38415	531515.25	1.2874
037	2017-08-15t2227	1502854894.31	adult	103.9858	47.522	-162.1489	619.4455	0.83111	250.9884	0.92158	240.6317	0.82758	362.2032	1.4718	454.2067	1.3092	511514.4375	0.92167
037	2017-08-16t0228	1502869296.11	adult	107.9863	51.5225	-158.1484	618.5238	0.93049	276.7322	1.9139	268.1795	1.8654	371.4003	1.9132	476.9235	1.8908	563426.8125	1.9036
037	2017-08-16t0627	1502883694.57	adult	111.9859	55.522	-154.1489	550.6912	0.46862	278.3884	1.9717	270.5787	1.926	363.7112	1.8554	452.2024	1.6334	566798.75	1.9613
037	2017-08-16t1027	1502898094.06	adult	115.9857	59.5219	-150.149	468.314	-0.1726	279.6574	2.0066	275.2814	2.0676	347.444	1.4911	393.7043	0.64069	570221.4375	2.0118
037	2017-08-16t1427	1502912493.99	adult	119.9857	63.5219	-146.149	633.6719	1.4475	265.6458	1.4648	255.9391	1.3128	356.6541	1.8725	533.1014	3.7199	541917.3125	1.4745
037	2017-08-16t1827	1502926896.85	adult	123.9865	67.5227	-142.1482
037	2017-08-17t1317	1502994688.23	adult	142.8175	86.3536	-123.3173	486.9036	0.30933	242.1866	0.48877	238.8663	0.53967	296.9621	0.07314	330.2153	-0.31379	494060.5938	0.49729
037	2017-08-17t1428	1502998887.39	adult	143.9839	87.52	-122.1509	575.5412	1.2268	244.585	0.58546	236.1304	0.42532	327.7075	1.1365	427.6681	2.1006	496507.5625	0.54538
037	2017-08-17t1828	1503013288.33	adult	147.9842	91.5203	-118.1506	463.5552	0.107	246.2834	0.65522	240.2009	0.58519	314.2664	0.71047	367.3001	0.68731	501433	0.64409
037	2017-08-17t2227	1503027686.96	adult	151.9838	95.5199	-114.151	480.8168	0.29415	182.9206	-1.907	178.9937	-1.9248	239.6068	-1.8162	272.0194	-1.6654	372060.5625	-1.9229
037	2017-08-18t0228	1503042088.25	adult	155.9841	99.5203	-110.1506	330.5105	-1.2137	199.1442	-1.2477	196.341	-1.221	253.9396	-1.2958	286.6699	-1.2633	405258.4375	-1.261
037	2017-08-18t0627	1503056488.96	adult	159.9843	103.5205	-106.1504	621.5674	1.7685	261.9569	1.2958	255.5818	1.1967	328.4258	1.3202	457.2175	3.2924	533868.25	1.2946
037	2017-08-18t1027	1503070888.02	adult	163.9841	107.5202	-102.1507	403.7771	-0.43615	259.4903	1.1978	257.2585	1.259	311.2968	0.76418	343.994	0.35247	528581.6875	1.1913
037	2017-08-18t1427	1503085287.09	adult	167.9838	111.52	-98.1509	458.8476	0.14933	236.517	0.26983	231.9236	0.21526	289.5501	0.038586	366.3769	1.0473	482494.6875	0.27778
037	2017-08-18t1828	1503099683.27	adult	171.9827	115.5189	-94.152	527.4438	0.88203	251.3653	0.87384	249.4866	0.92918	310.2795	0.81135	342.0456	0.44111	511528.3438	0.85743
037	2017-08-18t2340	1503118429.89	adult	177.1901	120.7263	-88.9446	448.9525	0.094968	267.7257	1.5416	264.9915	1.5586	322.3083	1.3009	367.3382	1.3043	546428.25	1.5562
037	2017-08-19t0251	1503129904.39	adult	180.3775	123.9137	-85.7572
037	2017-08-19t0627	1503142880.64	adult	183.982	127.5182	-82.1527
037	2017-08-19t1130	1503161031.01	adult	189.0238	132.5599	-77.111
037	2017-08-19t1441	1503172491.94	adult	192.2074	135.7435	-73.9274
037	2017-08-19t2012	1503192360.96	adult	197.7265	141.2627	-68.4082
037	2017-08-19t2325	1503203902.2	adult	200.9324	144.4686	-65.2023
037	2017-08-20t0239	1503215593.87	adult	204.1801	147.7163	-61.9546
037	2017-08-20t0800	1503234828.52	adult	209.5231	153.0592	-56.6117
037	2017-08-20t1116	1503246571.65	adult	212.7851	156.3212	-53.3497
037	2017-08-20t1431	1503258310.5	adult	216.0459	159.582	-50.0889
037	2017-08-20t1944	1503277062.91	adult	221.2549	164.791	-44.8799
037	2017-08-20t2259	1503288785.14	adult	224.511	168.0472	-41.6237
037	2017-08-21t0228	1503301283.14	adult	227.9827	171.5189	-38.152
037	2017-08-21t0738	1503319929.29	adult	233.1622	176.6983	-32.9725
037	2017-08-21t1053	1503331638.8	adult	236.4148	179.951	-29.7199
037	2017-08-21t1616	1503350968.9	adult	241.7843	185.3205	-24.3504
037	2017-08-21t1931	1503362714.48	adult	245.047	188.5831	-21.0878
037	2017-08-21t2247	1503374462.35	adult	248.3103	191.8464	-17.8245
037	2017-08-22t0400	1503393231.28	adult	253.5239	197.06	-12.6109
037	2017-08-22t0716	1503404974.72	adult	256.7859	200.3221	-9.3488
037	2017-08-22t1031	1503416718.28	adult	260.048	203.5842	-6.0867
037	2017-08-22t1446	1503431974.54	adult	264.2859	207.822	-1.8489
037	2017-08-22t1828	1503445286.39	dead	267.9836	211.5198	1.8489
038	2017-08-11t1428	1502480565.54	egg	-2.0039	-56.4642	-250.9173
038	2017-08-11t1828	1502494993.9	larva	2.0039	-52.4563	-246.9094
038	2017-08-11t2228	1502509364.46	larva	5.9958	-48.4645	-242.9176
038	2017-08-12t0234	1502524166.46	larva	10.1074	-44.3529	-238.8059
038	2017-08-12t0627	1502538161.67	larva	13.995	-40.4653	-234.9184
038	2017-08-12t1028	1502552562.41	larva	17.9952	-36.4651	-230.9182
038	2017-08-12t1428	1502566964.98	larva	21.9959	-32.4644	-226.9175
038	2017-08-12t1828	1502581364.63	larva	25.9958	-28.4645	-222.9176
038	2017-08-12t2228	1502595781.12	larva	30.0004	-24.4599	-218.913
038	2017-08-13t0228	1502610240.62	larva	34.0169	-20.4434	-214.8964
038	2017-08-13t0628	1502624619.62	larva	38.0111	-16.4492	-210.9023	975.1087	1.3134	164.0747	-1.719	158.293	-1.505	233.1479	-1.4282	266.3599	-1.3045	334712.375	-1.7148
038	2017-08-13t1027	1502638990.99	larva	42.0031	-12.4572	-206.9102	658.1766	0.061274	228.6533	0.14234	207.3916	-0.02871	398.0434	0.57469	535.4012	0.29164	467138.625	0.15886
038	2017-08-14t1124	1502728682.51	adult	66.9174	12.4572	-181.9959	473.2531	-0.77378	209.8746	-0.6656	200.6885	-0.48767	301.9778	-1.0745	341.6647	-1.1843	428563.875	-0.65171
038	2017-08-14t1428	1502739707.98	adult	69.9801	15.5198	-178.9333	820.5566	2.1193	252.8845	0.7759	242.6222	0.89665	356.7052	0.099786	417.9873	-0.28799	514872.8125	0.76692
038	2017-08-14t1827	1502754109.99	adult	73.9806	19.5203	-174.9327	468.1097	-0.68386	220.4102	-0.28562	208.1003	-0.27031	334.2991	-0.2421	390.8234	-0.50293	449196.0625	-0.2854
038	2017-08-14t2228	1502768508.02	adult	77.9801	23.5198	-170.9333	546.0827	0.044671	244.3626	0.54808	234.465	0.62067	353.7671	0.32875	443.2057	0.29007	496544.875	0.52298
038	2017-08-15t0227	1502782907.72	adult	81.98	27.5197	-166.9334	419.3216	-0.95725	238.9333	0.37563	232.2724	0.53583	315.216	-0.45723	359.3479	-0.73721	485512.5625	0.35061
038	2017-08-15t0627	1502797308.53	adult	85.9802	31.5199	-162.9331	407.3299	-0.98984	231.4023	0.11828	225.1063	0.26699	304.6856	-0.60827	366.2455	-0.54894	472060.625	0.12678
038	2017-08-15t1028	1502811719.68	adult	89.9833	35.523	-158.93	526.8964	0.0073542	217.7356	-0.39521	207.7165	-0.40689	313.8198	-0.29907	403.6071	0.069685	444398.3125	-0.38306
038	2017-08-15t1428	1502826121.16	adult	93.9837	39.5234	-154.9296	486.7447	-0.29567	233.7199	0.22059	223.6988	0.1912	329.7681	0.21785	406.5462	0.20035	477022.3125	0.23366
038	2017-08-15t1828	1502840516.57	adult	97.9825	43.5222	-150.9309	408.3375	-0.85598	196.1406	-1.2154	188.7397	-1.1704	267.6967	-1.3893	341.2475	-0.75264	400323.0312	-1.2048
038	2017-08-15t2227	1502854915.72	adult	101.9822	47.5219	-146.9311	350.5573	-1.2448	198.9688	-1.0875	193.5463	-0.98418	267.248	-1.3375	299.7311	-1.3824	405896.4375	-1.0806
038	2017-08-16t0228	1502869317.62	adult	105.9827	51.5225	-142.9306	328.4068	-1.4157	171.6378	-2.1401	165.3967	-2.0869	235.2686	-2.2411	271.8281	-1.8453	349797.9375	-2.1404
038	2017-08-16t0627	1502883716.09	adult	109.9823	55.522	-138.931	362.427	-1.139	192.3929	-1.3411	186.0988	-1.3071	258.3836	-1.5125	298.3969	-1.3506	392674	-1.33
038	2017-08-16t1027	1502898115.63	adult	113.9822	59.5219	-134.9312	415.0722	-0.6684	241.5238	0.5497	239.3037	0.71251	292.832	-0.35161	321.3136	-0.86882	492467.0625	0.55453
038	2017-08-16t1427	1502912515.57	adult	117.9822	63.5219	-130.9312	393.6037	-0.84747	236.1046	0.32267	232.9309	0.43378	289.8791	-0.3925	312.932	-1.0075	480944.9688	0.31843
038	2017-08-16t1827	1502926918.35	adult	121.983	67.5227	-126.9304	401.4152	-0.73689	261.536	1.3058	259.5827	1.4522	308.9716	0.28801	340.859	-0.3636	533533.5	1.3153
038	2017-08-17t1317	1502994709.21	adult	140.8137	86.3535	-108.0996	412.0342	-0.48169	285.1152	2.2263	283.0435	2.3432	336.7647	1.4221	365.0877	0.49768	581349.875	2.2303
038	2017-08-17t1428	1502998908.51	adult	141.9802	87.5199	-106.9331	332.7853	-1.2823	198.4681	-1.2787	195.3228	-1.2314	250.6812	-1.5263	285.5287	-1.4208	402890.25	-1.3106
038	2017-08-17t1828	1503013309.38	adult	145.9805	91.5202	-102.9329	526.5482	0.73464	246.3796	0.65821	244.981	0.78344	302.4776	0.28889	337.4238	-0.090534	502614.3438	0.66673
038	2017-08-17t2227	1503027707.97	adult	149.9801	95.5198	-98.9333	396.0201	-0.57395	220.6379	-0.38198	218.2439	-0.31606	268.3512	-0.84398	290.3051	-1.2164	450101.3125	-0.37448
038	2017-08-18t0228	1503042109.25	adult	153.9804	99.5201	-94.9329	456.3374	0.054274	254.1929	0.97912	252.5488	1.0822	309.7072	0.61209	340.3042	0.099652	518045.1875	0.97786
038	2017-08-18t0627	1503056509.9	adult	157.9806	103.5203	-90.9328	375.706	-0.74709	235.7239	0.23344	234.6296	0.34246	286.743	-0.14547	328.6758	-0.14643	481112.5	0.24612
038	2017-08-18t1027	1503070909.12	adult	161.9804	107.5201	-86.933	389.1093	-0.59468	227.3691	-0.10319	224.5079	-0.07861	280.7527	-0.32067	325.7564	-0.17057	463605.5938	-0.10011
038	2017-08-18t1427	1503085308.11	adult	165.9801	111.5198	-82.9333	409.9477	-0.36418	240.2652	0.42055	237.0469	0.42825	294.1211	0.18131	339.7553	0.26986	488939.6875	0.40481
038	2017-08-18t1828	1503099704.32	adult	169.9791	115.5188	-78.9343	360.062	-0.86299	223.038	-0.27504	220.7222	-0.24684	272.689	-0.54004	309.7705	-0.5108	454997.4375	-0.2677
038	2017-08-18t2340	1503118450.82	adult	175.1864	120.7261	-73.7269
038	2017-08-19t0251	1503129925.35	adult	178.3738	123.9135	-70.5396
038	2017-08-19t0627	1503142901.45	adult	181.9783	127.518	-66.9351
038	2017-08-19t1130	1503161051.89	adult	187.02	132.5598	-61.8933
038	2017-08-19t1441	1503172512.9	adult	190.2037	135.7434	-58.7097
038	2017-08-19t2012	1503192381.91	adult	195.7228	141.2625	-53.1905
038	2017-08-19t2325	1503203922.99	adult	198.9287	144.4684	-49.9847
038	2017-08-20t0239	1503215614.72	adult	202.1764	147.7161	-46.737
038	2017-08-20t0800	1503234849.51	adult	207.5194	153.0591	-41.394
038	2017-08-20t1116	1503246592.51	adult	210.7813	156.321	-38.132
038	2017-08-20t1431	1503258331.6	adult	214.0422	159.5819	-34.8712
038	2017-08-20t1944	1503277083.99	adult	219.2512	164.7909	-29.6622
038	2017-08-20t2259	1503288805.94	adult	222.5073	168.047	-26.4061
038	2017-08-21t0228	1503301304.06	adult	225.979	171.5187	-22.9344
038	2017-08-21t0738	1503319950.21	adult	231.1585	176.6982	-17.7549
038	2017-08-21t1053	1503331659.92	adult	234.4112	179.9509	-14.5022
038	2017-08-21t1616	1503350989.89	adult	239.7806	185.3203	-9.1328
038	2017-08-21t1931	1503362735.41	adult	243.0432	188.583	-5.8701
038	2017-08-21t2247	1503374483.34	adult	246.3066	191.8463	-2.6068
038	2017-08-22t0400	1503393252.29	dead	251.5202	197.0599	2.6068
039	2017-08-11t1428	1502480585.89	egg	-2.0041	-56.4644	-286.4064
039	2017-08-11t1828	1502495015.18	larva	2.0041	-52.4562	-282.3982
039	2017-08-11t2228	1502509384.89	larva	5.9957	-48.4646	-278.4067
039	2017-08-12t0234	1502524186.72	larva	10.1073	-44.353	-274.295
039	2017-08-12t0627	1502538181.77	larva	13.9948	-40.4655	-270.4075
039	2017-08-12t1028	1502552582.68	larva	17.995	-36.4653	-266.4073
039	2017-08-12t1428	1502566985.26	larva	21.9958	-32.4645	-262.4066
039	2017-08-12t1828	1502581384.8	larva	25.9956	-28.4647	-258.4067
039	2017-08-12t2228	1502595801.85	larva	30.0004	-24.4599	-254.402
039	2017-08-13t0228	1502610263.38	larva	34.0175	-20.4428	-250.3849	831.211	0.65835	253.0992	0.89666	239.7118	1.0254	343.8835	-0.083435	606.2853	0.60103	516069.1875	0.9004
039	2017-08-13t0628	1502624641.14	larva	38.0113	-16.449	-246.391	1285.2054	2.5804	272.6753	1.4529	237.0586	0.91823	528.6948	2.1292	989.7955	2.8693	556530.1875	1.4649
039	2017-08-13t1027	1502639011.78	larva	42.0031	-12.4572	-242.3992	552.9144	-0.38889	247.8351	0.71076	239.3827	0.96445	332.8647	-0.24378	386.1769	-0.61134	504592.2812	0.70354
039	2017-08-14t1124	1502728703.41	adult	66.9175	12.4572	-217.4849	650.3216	0.49609	274.1328	1.4422	254.758	1.295	437.542	1.5206	523.6773	0.71685	560053.375	1.4628
039	2017-08-14t1428	1502739728.62	adult	69.98	15.5197	-214.4223	579.2277	0.13745	245.5688	0.53253	230.3791	0.4876	371.8536	0.42289	452.384	0.12835	500469.125	0.532
039	2017-08-14t1827	1502754130.7	adult	73.9806	19.5203	-210.4217	439.3202	-0.92761	177.1679	-1.7518	162.9913	-1.8042	289.2379	-1.2499	360.1217	-0.89461	361776.9062	-1.739
039	2017-08-14t2228	1502768528.73	adult	77.9801	23.5198	-206.4223	536.4269	-0.036856	235.3488	0.235	223.5166	0.23947	358.8713	0.44701	460.6709	0.52166	478934.7812	0.22298
039	2017-08-15t0227	1502782928.48	adult	81.98	27.5197	-202.4223	531.9839	-0.013052	206.8667	-0.76741	196.8479	-0.72953	307.3566	-0.64638	392.5306	-0.27881	420353.2188	-0.78882
039	2017-08-15t0627	1502797329.42	adult	85.9802	31.52	-198.4221	897.0585	3.0607	245.7621	0.64446	229.7055	0.43598	390.5233	1.5353	538.2881	1.9252	500125.9375	0.63137
039	2017-08-15t1028	1502811740.95	adult	89.9834	35.5232	-194.4189	473.2121	-0.42711	242.789	0.55189	237.7572	0.73385	307.1416	-0.47226	375.3907	-0.35184	494803.9375	0.55192
039	2017-08-15t1428	1502826142.61	adult	93.9839	39.5236	-190.4184	553.5599	0.22745	236.7079	0.33565	224.8341	0.23515	351.9492	0.81378	435.678	0.6528	483120.75	0.34889
039	2017-08-15t1828	1502840537.77	adult	97.9826	43.5223	-186.4198	481.0735	-0.30656	252.8575	0.97393	243.3221	0.94657	347.7044	0.82782	404.7441	0.27259	515070.6875	0.96903
039	2017-08-15t2227	1502854936.93	adult	101.9823	47.522	-182.42	486.7421	-0.22209	252.3703	0.96998	245.6483	1.0283	334.6877	0.59919	387.3499	0.0976	512816.4375	0.94142
039	2017-08-16t0228	1502869338.86	adult	105.9829	51.5226	-178.4195	410.4933	-0.76691	252.3106	0.97296	243.7962	0.93866	336.9332	0.79614	370.6191	-0.092746	514713.6875	0.98264
039	2017-08-16t0627	1502883737.44	adult	109.9825	55.5222	-174.4198	897.9934	3.3048	220.517	-0.25674	211.5116	-0.32979	306.144	-0.026528	363.0938	-0.13779	448972.6875	-0.26489
039	2017-08-16t1027	1502898136.92	adult	113.9823	59.522	-170.42	335.9332	-1.3628	188.1264	-1.5033	181.7574	-1.4887	266.875	-1.1932	298.9873	-1.3138	383777.8125	-1.4957
039	2017-08-16t1427	1502912536.75	adult	117.9823	63.522	-166.42	457.3591	-0.25041	242.4128	0.56651	236.8397	0.58398	318.2584	0.55672	381.8112	0.44188	494764.5625	0.58043
039	2017-08-16t1827	1502926939.69	adult	121.9831	67.5228	-162.4192	413.506	-0.62135	256.0609	1.0916	253.4654	1.2138	311.3054	0.36677	342.6469	-0.32488	521596.0625	1.0863
039	2017-08-17t1317	1502994730.52	adult	140.8139	86.3536	-143.5884	405.6768	-0.54673	202.8646	-1.0994	198.7562	-1.0868	270.9961	-0.84032	315.0539	-0.71736	412626.5625	-1.1159
039	2017-08-17t1428	1502998929.84	adult	141.9804	87.5201	-142.422	490.6915	0.33404	206.1462	-0.96814	202.771	-0.92803	271.1841	-0.82205	306.7784	-0.90263	420538.3125	-0.96047
039	2017-08-17t1828	1503013330.62	adult	145.9806	91.5203	-138.4217	524.6739	0.71548	238.8046	0.35146	232.6718	0.28033	315.2679	0.72679	395.3569	1.3438	486206.0625	0.34077
039	2017-08-17t2227	1503027729.16	adult	149.9802	95.5199	-134.4221	455.9741	0.035233	246.8969	0.68142	242.2749	0.66749	318.2451	0.8661	361.3492	0.57188	504163.5312	0.69973
039	2017-08-18t0228	1503042130.56	adult	153.9806	99.5203	-130.4218	411.8575	-0.39663	197.6023	-1.3112	192.0702	-1.3925	267.038	-0.85831	306.7568	-0.76208	402911.0312	-1.3087
039	2017-08-18t0627	1503056531.21	adult	157.9807	103.5204	-126.4216	466.2399	0.17388	183.3551	-1.8857	178.4202	-1.9579	241.9396	-1.6981	282.5171	-1.3578	373494.4062	-1.891
039	2017-08-18t1027	1503070930.41	adult	161.9805	107.5202	-122.4218	489.4673	0.43208	193.9112	-1.4573	190.7669	-1.4599	256.3674	-1.1709	295.1316	-0.99308	394803.2812	-1.4666
039	2017-08-18t1427	1503085329.53	adult	165.9803	111.52	-118.422	380.2467	-0.66989	227.69	-0.088571	226.2325	-0.014674	280.8865	-0.28333	315.8022	-0.39002	463121.5625	-0.10815
039	2017-08-18t1828	1503099725.73	adult	169.9792	115.5189	-114.4231	348.0264	-0.98757	196.5536	-1.3478	191.1796	-1.4575	273.7747	-0.50163	296.4359	-0.8886	401559.0625	-1.33
039	2017-08-18t2340	1503118472.07	adult	175.1865	120.7262	-109.2158	399.3819	-0.43302	246.0215	0.65965	243.4453	0.67712	305.3405	0.66961	348.9356	0.70735	501145.75	0.6533
039	2017-08-19t0251	1503129946.59	adult	178.3739	123.9136	-106.0284	458.9809	0.20682	231.9106	0.089498	229.443	0.097989	290.1444	0.15631	327.1843	0.12027	473097.5938	0.097228
039	2017-08-19t0627	1503142922.68	adult	181.9784	127.5181	-102.4239
039	2017-08-19t1130	1503161073.17	adult	187.0202	132.5599	-97.3821
039	2017-08-19t1441	1503172534.31	adult	190.2038	135.7435	-94.1985
039	2017-08-19t2012	1503192403.38	adult	195.723	141.2627	-88.6793
039	2017-08-19t2325	1503203944.06	adult	198.9288	144.4685	-85.4736
039	2017-08-20t0239	1503215635.77	adult	202.1765	147.7162	-82.2259
039	2017-08-20t0800	1503234870.77	adult	207.5195	153.0592	-76.8828
039	2017-08-20t1116	1503246613.64	adult	210.7814	156.3211	-73.6209
039	2017-08-20t1431	1503258352.95	adult	214.0423	159.582	-70.36
039	2017-08-20t1944	1503277105.35	adult	219.2513	164.791	-65.151
039	2017-08-20t2259	1503288827.1	adult	222.5074	168.0471	-61.8949
039	2017-08-21t0228	1503301325.47	adult	225.9791	171.5189	-58.4232
039	2017-08-21t0738	1503319971.47	adult	231.1586	176.6983	-53.2437
039	2017-08-21t1053	1503331681.25	adult	234.4113	179.951	-49.991
039	2017-08-21t1616	1503351011.34	adult	239.7808	185.3205	-44.6215
039	2017-08-21t1931	1503362756.64	adult	243.0434	188.5831	-41.359
039	2017-08-21t2247	1503374504.64	adult	246.3067	191.8464	-38.0956
039	2017-08-22t0400	1503393273.46	adult	251.5203	197.06	-32.8821
039	2017-08-22t0716	1503405017.24	adult	254.7824	200.3221	-29.6199
039	2017-08-22t1031	1503416760.78	adult	258.0445	203.5842	-26.3578
039	2017-08-22t1446	1503432016.88	adult	262.2823	207.822	-22.12
039	2017-08-22t1828	1503445328.54	adult	265.98	211.5197	-18.4223
039	2017-08-22t2228	1503459732.2	adult	269.981	215.5207	-14.4213
039	2017-08-23t0230	1503474260.52	adult	274.0167	219.5564	-10.3857
039	2017-08-23t0627	1503488532.98	adult	277.9812	223.5209	-6.4211
039	2017-08-23t1118	1503505964.06	adult	282.8232	228.3629	-1.5791
039	2017-08-23t1428	1503517333.7	dead	285.9814	231.5211	1.5791
040	2017-08-11t1428	1502480606.25	egg	-2.0042	-56.4646	-250.9177
040	2017-08-11t1828	1502495036.43	larva	2.0042	-52.4562	-246.9093
040	2017-08-11t2228	1502509405.31	larva	5.9955	-48.4649	-242.9179
040	2017-08-12t0234	1502524207.02	larva	10.1071	-44.3533	-238.8063
040	2017-08-12t0627	1502538201.97	larva	13.9946	-40.4658	-234.9189
040	2017-08-12t1028	1502552602.88	larva	17.9949	-36.4656	-230.9186
040	2017-08-12t1428	1502567005.51	larva	21.9956	-32.4648	-226.9179
040	2017-08-12t1828	1502581405.12	larva	25.9955	-28.4649	-222.918
040	2017-08-12t2228	1502595822.56	larva	30.0003	-24.4601	-218.9131
040	2017-08-13t0228	1502610285.59	larva	34.0178	-20.4426	-214.8956
040	2017-08-13t0628	1502624663.01	larva	38.0116	-16.4489	-210.9019	420.2998	-0.95329	167.6416	-1.6148	161.5622	-1.4044	236.3292	-1.39	282.0191	-1.2142	341150.5625	-1.6226
040	2017-08-13t1027	1502639033.06	larva	42.0033	-12.4572	-206.9102	879.5645	1.0081	248.3474	0.72594	222.4357	0.43833	452.8535	1.263	682.2124	1.18	507125.4062	0.74037
040	2017-08-14t1124	1502728724.76	adult	66.9176	12.4572	-181.9959	688.8639	0.77251	232.5129	0.076977	213.9771	-0.049536	391.7905	0.64478	558.7593	1.0833	474326.375	0.084222
040	2017-08-14t1428	1502739749.88	adult	69.9802	15.5197	-178.9333	522.4965	-0.32842	232.4284	0.09541	217.2676	0.049534	372.0559	0.42721	452.3418	0.12784	471829.6875	0.064909
040	2017-08-14t1827	1502754151.88	adult	73.9807	19.5203	-174.9328	804.1199	2.161	229.6987	0.029321	209.4938	-0.22292	407.1151	1.3865	565.7402	1.7286	468585.3125	0.037007
040	2017-08-14t2228	1502768549.86	adult	77.9801	23.5197	-170.9333	629.6579	0.75032	221.9382	-0.23078	208.1226	-0.29652	355.0002	0.35732	457.9902	0.48612	452975.875	-0.21925
040	2017-08-15t0227	1502782949.83	adult	81.9801	27.5197	-166.9333	514.8243	-0.15686	210.8831	-0.62425	199.3261	-0.64101	325.7732	-0.20316	418.4583	0.079367	428725.375	-0.64242
040	2017-08-15t0627	1502797350.79	adult	85.9804	31.52	-162.9331	578.0947	0.42255	234.2167	0.22141	220.1577	0.085156	361.2073	0.80321	478.4904	1.0653	477567.875	0.22579
040	2017-08-15t1028	1502811762.86	adult	89.9838	35.5233	-158.9297	519.6733	-0.051101	231.7668	0.13522	218.7811	0.013264	353.6494	0.73388	445.346	0.69323	472340.6875	0.13524
040	2017-08-15t1428	1502826163.91	adult	93.984	39.5236	-154.9294	575.5807	0.39986	238.1677	0.39187	226.8654	0.3138	346.3519	0.66341	428.2451	0.53737	484909.4062	0.38269
040	2017-08-15t1828	1502840559.12	adult	97.9827	43.5223	-150.9308	520.2906	-0.010324	224.175	-0.13326	211.9247	-0.27115	341.0054	0.64219	427.6504	0.64244	457989.4375	-0.11236
040	2017-08-15t2227	1502854958.1	adult	101.9824	47.522	-146.931	579.6033	0.47525	224.1658	-0.11669	213.2669	-0.22247	325.9422	0.34805	407.9003	0.44472	457522.5	-0.10425
040	2017-08-16t0228	1502869360.16	adult	105.983	51.5226	-142.9305	554.8176	0.37382	200.3085	-1.0337	190.9116	-1.1022	289.5443	-0.61963	378.8181	0.052711	408829.5625	-1.0225
040	2017-08-16t0627	1502883758.68	adult	109.9826	55.5222	-138.9309	446.8815	-0.43826	230.2253	0.11759	226.3247	0.23989	300.8329	-0.19177	348.4528	-0.41225	467127.125	0.078578
040	2017-08-16t1027	1502898158.34	adult	113.9825	59.5221	-134.931	485.8343	-0.047475	227.2182	-0.00032414	218.6387	-0.077969	324.665	0.68055	397.9434	0.65848	462843.4375	-0.0042513
040	2017-08-16t1427	1502912558.02	adult	117.9824	63.522	-130.9311	524.2555	0.37607	210.4673	-0.6683	204.4808	-0.65947	279.523	-0.73888	350.7652	-0.21141	429353.2188	-0.65965
040	2017-08-16t1827	1502926960.99	adult	121.9832	67.5228	-126.9302	719.0197	2.298	204.0413	-0.94302	194.4654	-1.0852	301.6195	0.039919	382.3009	0.53368	416856.3125	-0.9227
[truncated: 4,035 more rows]
