# Supplementary material for: Global, cell non-autonomous gene regulation drives individual lifespan among isogenic C. elegans
Source: eLife. 2021 Feb 1;10:e65026. doi: 10.7554/eLife.65026 (PMC7864635; doi:10.7554/eLife.65026)
Supplement: Source data 1. [file elife-65026-data1.zip › figure_data/Figures 1-3 - base strains/mir-59_vulva_only/mir-59_20170811_keypoint-spans.tsv]

name	larvaspan	adultspan	lifespan
000	54.4676	154.7011	209.1687
001	54.4676	201.9634	256.431
004	54.4652	245.5276	299.9928
005	54.4653	174.1166	228.5819
007	54.4654	225.9486	280.414
009	54.4656	257.5303	311.9959
010	54.4657	178.3326	232.7983
012	54.4631	190.2199	244.683
013	54.4631	178.3298	232.7928
014	54.4634	154.6957	209.1591
016	56.4617	265.5444	322.0061
017	54.4608	178.3268	232.7876
018	54.461	166.4219	220.8829
019	54.4611	241.8071	296.2681
020	54.4612	229.9438	284.405
021	54.4612	249.674	304.1352
022	54.4613	245.5229	299.9842
023	56.4633	194.4558	250.9191
024	54.4616	237.8077	292.2693
025	54.4616	162.189	216.6505
026	54.4617	225.9442	280.4059
027	54.4618	190.2174	244.6792
028	50.4624	253.6782	304.1406
029	54.4621	201.9557	256.4178
030	54.4622	201.9558	256.418
031	54.4623	125.7189	180.1812
032	54.4624	253.679	308.1414
033	54.4625	249.6746	304.1372
034	54.4626	237.8082	292.2709
035	54.4628	190.2176	244.6804
037	56.4638	209.6709	266.1347
038	54.4603	194.4531	248.9134
039	54.4603	229.942	284.4023
040	54.4604	194.453	248.9135
041	56.4648	157.9516	214.4164
042	54.4607	190.2146	244.6753
043	54.4607	217.5387	271.9994
045	56.4657	142.8656	199.3313
046	54.4611	205.7033	260.1643
047	54.4611	217.5389	272
049	54.4584	169.7798	224.2382
050	54.4586	190.2119	244.6706
051	56.4644	249.6696	306.1341
052	56.4647	194.4505	250.9152
053	56.4649	269.9401	326.405
054	56.4653	182.633	239.0983
055	56.4656	174.1058	230.5713
056	56.4659	169.7797	226.2456
057	54.4596	182.633	237.0925
058	50.4592	205.7007	256.16
059	54.4598	265.5425	320.0022
061	54.4601	229.9404	284.4004
062	54.4602	213.5183	267.9785
063	50.4596	209.6685	260.1281
064	56.4678	194.451	250.9188
065	50.4597	166.4161	216.8757
068	54.4548	157.9434	212.3982
069	54.455	178.3165	232.7715
070	54.4551	162.1787	216.6338
071	54.4552	237.7987	292.2539
072	54.4553	269.9356	324.3909
073	56.4642	157.9436	214.4078
074	54.4555	225.9354	280.3909
076	54.4557	201.9459	256.4016
077	54.4558	201.9459	256.4017
078	54.4558	229.9356	284.3915
079	56.4656	233.5152	289.9808
080	54.4562	253.6753	308.1315
081	56.4662	269.9369	326.403
082	56.4665	217.5328	273.9993
083	56.4667	233.5157	289.9824
084	54.4568	221.5333	275.99
085	56.4673	113.5107	169.978
086	56.4676	237.8002	294.2677
087	56.4678	233.5161	289.9839
089	56.4683	221.5338	278.0021
090	56.4687	225.9371	282.4058
091	54.4576	142.8574	197.315
092	56.4691	198.6842	255.1534
093	56.4693	169.7745	226.2438
094	56.4696	150.3803	206.8498
096	56.4673	209.6618	266.1291
097	56.4675	205.6948	262.1623
098	54.4556	237.7986	292.2542
099	54.4557	150.3776	204.8332
100	54.4559	105.5103	159.9662
101	54.4559	205.6953	260.1512
102	54.4561	190.2058	244.6619
103	56.4692	201.9455	258.4147
104	54.4564	174.0985	228.555
105	54.4564	213.513	267.9695
106	54.4567	150.3778	204.8344
107	54.4567	186.9426	241.3993
108	50.4546	229.9367	280.3913
109	56.4708	245.5155	301.9863
110	54.4571	249.6671	304.1242
111	56.4714	146.0818	202.5531
112	56.4718	157.9425	214.4143
113	56.4719	182.6275	239.0993
114	54.4577	217.5337	271.9914
115	54.4577	186.9434	241.4011
116	54.4579	198.6836	253.1416
117	54.458	182.6278	237.0857
118	54.4581	146.0818	200.5399
