# Supplementary material for: Global, cell non-autonomous gene regulation drives individual lifespan among isogenic C. elegans
Source: eLife. 2021 Feb 1;10:e65026. doi: 10.7554/eLife.65026 (PMC7864635; doi:10.7554/eLife.65026)
Supplement: Source data 1. [file elife-65026-data1.zip › figure_data/Figures 1-3 - base strains/mir-84/mir-84_20180928.tsv]

name	timepoint	timestamp	stage	age	adult_age	ghost_age	length	max_width	projected_area	surface_area	volume	gfp_maximum	gfp_maximum_z	gfp_mean	gfp_mean_z	gfp_median	gfp_median_z	gfp_over_99_mean	gfp_over_99_mean_z	gfp_over_99_median	gfp_over_99_sum	gfp_percentile_95	gfp_percentile_95_z	gfp_percentile_99	gfp_percentile_99_z	gfp_sum	gfp_sum_z	green_yellow_excitation_autofluorescence_maximum	green_yellow_excitation_autofluorescence_mean	green_yellow_excitation_autofluorescence_median	green_yellow_excitation_autofluorescence_over_99_mean	green_yellow_excitation_autofluorescence_over_99_median	green_yellow_excitation_autofluorescence_over_99_sum	green_yellow_excitation_autofluorescence_percentile_95	green_yellow_excitation_autofluorescence_percentile_95_z	green_yellow_excitation_autofluorescence_percentile_99	green_yellow_excitation_autofluorescence_sum
00	2018-09-28t1513	1538165763.25	egg	-1.9994	-82.1117	-206.0001	333.6689	42.0394	7192.5357	22912.1304	157386.2152	234.3	0.31129	152.749	0.54336	151.52	0.54201	218.202	-0.28064	217.1604	8728.06	194.354	0.41032	209.9401	0.07746	597707	0.84785	85.776	40.7374	40.2793	71.1531	68.9637	2846.12	58.1784	0.45416	66.4284	159405
00	2018-09-28t1913	1538180159.23	larva	1.9994	-78.1128	-202.0012	537.0526	47.4344	14197.1801	46240.9766	365672.9653	388.252	0.12527	162.364	0.49828	161.8231	0.55084	221.717	-0.38913	217.5342	17072.2	196.3946	0.22958	211.6504	-0.10123	1243380	0.86357	387.366	43.1049	42.8131	80.2714	73.231	6180.9	61.0028	0.46492	70.0406	330097
00	2018-09-28t2326	1538195363.97	larva	6.223	-73.8893	-197.7777	584.836	118.0203	25623.9758	85601.5879	1407644.428	377.355	-0.13603	170.025	0.42708	168.8239	0.52368	238.983	-0.49002	235.2195	32501.6	210.5682	0.12178	228.9678	-0.24304	2300770	1.1059	389.757	44.8174	44.5103	78.9771	75.1611	10740.9	62.6639	0.44677	71.512	606470
00	2018-09-29t0313	1538208958.17	larva	9.9991	-70.1131	-194.0015	588.3893	91.035	22683.7582	74786.3253	944635.3454	396.836	-0.3159	173.558	0.32933	172.0479	0.46766	242.728	-0.58379	238.8598	29370.1	215.4255	-0.003188	233.2747	-0.3706	2091020	0.62649	408.352	46.1869	45.9942	80.9426	76.1215	9794.05	64.135	0.43105	72.8896	556460
00	2018-09-29t0713	1538223359.25	larva	13.9994	-66.1128	-190.0012	574.9063	89.7964	25742.776	82554.3894	1240730.7128	282.431	-0.55624	177.555	0.22624	175.9003	0.41152	247.547	-0.67889	245.2208	33666.3	219.9959	-0.12668	238.5117	-0.49206	2407470	0.44745	113.816	46.9561	46.7261	78.3355	76.3467	10653.6	65.5079	0.4102	74.1784	636678
00	2018-09-29t1126	1538238564.53	larva	18.2231	-61.8891	-185.7776	528.6467	88.4227	24146.1152	77506.1685	1177783.0461	286.134	-0.71799	184.008	0.13911	182.4722	0.37956	256.392	-0.77317	254.2327	32818.2	227.4985	-0.23306	247.3205	-0.60479	2339660	0.025756	130.742	47.4343	47.1843	79.4451	77.3803	10169	65.6352	0.3507	74.3191	603128
00	2018-09-29t1513	1538252158.06	larva	21.9991	-58.1131	-182.0016	525.6004	91.0962	27581.2277	88105.4693	1408076.7578	295.805	-0.84624	189.015	0.050722	187.2853	0.33765	260.916	-0.85672	258.9932	37832.8	233.1054	-0.32601	251.0749	-0.70306	2733150	-0.078048	127.224	48.2357	47.9267	80.9974	79.0346	11744.6	67.0782	0.33351	75.8081	697488
00	2018-09-29t1913	1538266559.17	larva	25.9994	-54.1128	-178.0013	540.0904	86.6191	25317.3141	80999.6319	1243606.7051	303.387	-0.97296	194.434	-0.045067	192.8086	0.2965	266.077	-0.94245	264.3556	35654.2	238.913	-0.4188	258.6682	-0.79609	2590440	-0.50958	119.384	48.9285	48.7603	82.1186	79.7109	11003.9	67.7204	0.28688	76.3188	651874
00	2018-09-29t2326	1538281768.23	larva	30.2242	-49.8881	-173.7765	542.9312	88.2628	26408.2346	84343.847	1303144.2887	307.535	-1.0992	202.777	-0.11918	201.0137	0.28261	275.414	-1.0283	273.0128	38282.6	247.3825	-0.50028	265.8441	-0.88957	2812720	-0.7409	126.119	49.4606	49.1031	82.4776	81.103	11464.4	68.3147	0.23005	76.9242	686068
00	2018-09-30t0313	1538295358.1	larva	33.9991	-46.1131	-170.0016	520.0475	88.4185	25875.8763	83041.8739	1268790.6429	313.756	-1.2041	209.437	-0.19964	207.493	0.2578	283.339	-1.1038	281.7542	38817.4	255.6259	-0.56646	274.7523	-0.96602	2848760	-1.0358	113.955	51.0692	50.8731	84.6672	82.7928	11599.4	70.1641	0.22069	78.8634	694643
00	2018-09-30t0713	1538309759.81	larva	37.9996	-42.1127	-166.0011	529.434	84.7762	28596.3986	90983.3321	1419344.3247	384.885	-1.2803	212.646	-0.34464	211.211	0.18037	290.586	-1.1836	287.1123	43587.9	258.1126	-0.66315	279.8396	-1.0489	3185660	-1.1721	431.001	52.1701	51.9031	87.4489	83.8645	13117.3	71.4681	0.18498	80.8369	781560
00	2018-09-30t1126	1538324969.77	larva	42.2246	-37.8877	-161.7761	537.6499	83.2839	25335.5571	81082.9398	1130193.6087	354.462	-1.4033	217.62	-0.49349	215.9739	0.10048	296.325	-1.2686	293.5696	39707.6	265.8708	-0.73951	285.5676	-1.1327	2901750	-1.6757	140.639	52.3262	51.9867	85.6823	83.8054	11481.4	71.8046	0.096983	80.2046	697717
00	2018-09-30t1513	1538338558.29	larva	45.9992	-34.1131	-158.0015	615.5927	88.2779	29661.4751	95299.2788	1475590.355	336.479	-1.5044	219.602	-0.68396	217.8749	-0.027012	298.529	-1.3463	295.904	46869	268.4529	-0.82675	289.6585	-1.2064	3427330	-1.682	147.01	53.5226	53.116	87.9712	86.6195	13811.5	73.387	0.063283	82.7558	835327
00	2018-09-30t1913	1538352959.42	larva	49.9995	-30.1128	-154.0012	866.8225	54.3812	38888.3981	122525.0116	1472242.0269	3802.61	-0.13483	263.807	-0.2188	188.5949	-0.84616	2653.25	0.14077	2605.3057	543916	728.6472	1.1664	1792.4469	0.43123	5399070	-0.89969	205.675	49.7701	49.4927	82.8346	81.3103	16981.1	68.9392	-0.32008	77.8621	1018600
00	2018-09-30t2326	1538368171.56	larva	54.2251	-25.8872	-149.7756	864.5817	90.3669	41147.5581	131997.1593	1946330.0115	336.703	-1.7009	227.324	-1.1095	225.9926	-0.28383	305.39	-1.5169	303.2098	66269.6	272.667	-1.0065	295.3746	-1.3636	4917250	-1.523	123.07	54.4562	54.1819	87.8208	86.2284	19057.1	74.2969	-0.17968	82.7888	1177940
00	2018-10-01t0313	1538381758.66	larva	57.9993	-22.113	-146.0014	1042.0362	65.2324	53781.084	169410.8382	2326344.213	4188.69	-0.15459	244.056	-0.96129	195.6172	-1.2755	2291.58	-0.24627	2075.8683	646226	446.162	-0.25545	1299.9603	-0.24932	6881650	-0.70546	103.533	48.1067	47.7119	81.755	80.1807	23054.9	67.7392	-0.84399	76.8066	1356460
00	2018-10-01t0713	1538396159.71	larva	61.9996	-18.1127	-142.0011	1019.5698	66.9261	53732.5571	169198.8335	2396893.9433	3042.35	-0.68491	236.65	-1.255	191.6671	-1.665	1960.21	-0.54036	1882.4394	552780	466.2902	-0.18018	1177.7044	-0.40491	6660740	-1.111	126.156	48.7262	48.3472	81.1225	79.2466	22876.5	67.5894	-1.1101	76.1688	1371450
00	2018-10-01t1126	1538411372.42	larva	66.2253	-13.8869	-137.7754	1039.4763	69.2621	58596.9054	184730.5259	2769366.2375	3506.59	-0.50962	243.212	-1.2478	209.3349	-1.3534	1846.91	-0.64037	1721.641	567002	395.2013	-0.53015	933.6893	-0.70484	7458090	-0.93283	147.482	49.7055	49.1827	83.5081	81.8128	25637	69.5291	-1.1709	78.368	1524220
00	2018-10-01t1513	1538424958.91	larva	69.9994	-10.1129	-134.0013	1123.0219	73.478	64864.5738	204394.829	3149510.3747	2145.18	-1.1437	235.181	-1.5367	208.0808	-1.5998	1362.44	-1.0152	1315.6403	463228	374.1975	-0.64377	901.4323	-0.74517	7978260	-0.86006	158.546	49.6175	49.1388	83.5769	81.6898	28416.1	69.5051	-1.3901	78.3183	1683220
00	2018-10-01t1913	1538439359.46	larva	73.9995	-6.1128	-130.0012	1137.1791	74.8897	64463.153	202973.9845	3173579.417	1835.89	-1.3203	231.53	-1.7568	208.1012	-1.8148	1230.2	-1.1569	1197.0081	414576	347.4551	-0.80243	849.4969	-0.81209	7802780	-1.1703	191.128	51.918	51.4841	87.9511	86.1467	29639.5	72.6758	-1.2012	81.8942	1749690
00	2018-10-01t2326	1538454571.94	larva	78.2252	-1.8871	-125.7755	1001.6994	78.1134	59445.3862	187346.0531	3001310.7489	1869.54	-1.3284	228.585	-1.9938	214.5936	-1.7677	1178.85	-1.2264	1151.4576	366622	272.68	-1.3064	759.9728	-0.94758	7097340	-1.762	155.875	52.5119	51.9566	90.7889	88.8479	28235.3	74.0173	-1.2064	84.4128	1630440
00	2018-10-02t0313	1538468158.83	adult	81.9993	1.8871	-122.0014	1024.8595	77.512	57287.1433	180468.9685	2745140.6361	3103.25	-0.64674	250.275	-1.5372	228.3052	-1.3676	1565.89	-0.85064	1436.6059	469768	318.8728	-1.066	789.9003	-0.89779	7502500	-1.6819	135.928	48.7998	47.8096	92.9032	90.8435	27871	72.6447	-1.5104	85.8156	1462870
00	2018-10-02t0713	1538482559.71	adult	85.9996	5.8873	-118.0011	1042.1792	76.3775	54102.7122	170500.3894	2503501.0109	2465.01	-0.98506	253.365	-1.5586	231.8474	-1.3622	1290.74	-1.1499	1220.2581	366569	356.9104	-0.81144	715.3034	-1.0494	7185700	-1.9941	250.68	56.512	55.5357	106.756	103.6376	30318.7	81.0143	-0.66751	96.4873	1602740
00	2018-10-02t1127	1538497790.8	adult	90.2304	10.1182	-113.7703	976.6819	72.8375	52384.9213	164983.8361	2461293.261	3463.65	-0.27017	258.995	-1.5193	235.5791	-1.354	1506.56	-0.84434	1352.6837	414305	349.393	-0.98143	711.7759	-1.1164	7107080	-2.1835	360.005	55.9066	54.2453	115.251	110.9483	31694.1	83.3574	-0.5681	102.6565	1534130
00	2018-10-02t1513	1538511359.05	adult	93.9994	13.8871	-110.0013	1028.0784	76.6055	58845.1351	185374.9397	2880770.5646	2429.59	-0.942	255.069	-1.7544	235.4712	-1.4783	1204.35	-1.2595	1134.3058	370941	359.7492	-0.94465	611.6939	-1.4675	7843360	-1.8493	233.871	52.3279	49.9995	118.892	115.356	36618.9	83.2784	-0.73357	106.1356	1609080
00	2018-10-02t1913	1538525759.17	adult	97.9994	17.8872	-106.0013	970.0082	75.4001	55679.2436	175475.1339	2774149.0221	2726.06	-0.63233	271.578	-1.1865	249.4871	-0.97916	1278.82	-1.0769	1138.6046	373417	382.33	-0.63499	650.5329	-1.333	7907530	-1.8987	178.616	58.9853	56.4928	129.727	125.8574	37880.3	92.5799	0.070144	116.6332	1717470
00	2018-10-02t2325	1538540906.42	adult	102.207	22.0947	-101.7937	999.5491	76.8484	58096.2833	183272.0242	2861599.5919	1696.66	-1.401	267.003	-1.3955	251.1298	-1.0177	1015	-1.4536	958.4177	308560	373.274	-0.78516	605.3389	-1.447	8106220	-1.8479	334.554	60.6009	57.5207	144.977	139.7727	44073.2	97.9833	0.40525	127.6324	1839840
00	2018-10-03t0313	1538554558.61	adult	105.9993	25.887	-98.0014	951.1524	74.2701	56371.0389	177828.5947	2796636.4686	2378.55	-0.732	283.483	-0.77398	263.2201	-0.58204	1186.88	-1.0491	1054.071	350129	395.0049	-0.34111	631.6941	-1.246	8350560	-1.7491	202.236	66.2406	63.2139	148.875	144.1919	43918	103.5528	0.75012	132.3956	1951250
00	2018-10-03t0713	1538568958.53	adult	109.9992	29.887	-94.0014	990.6419	76.7355	59296.8798	186869.1198	3020168.0396	2004.58	-0.97408	280.07	-0.92954	261.7249	-0.7394	1086.16	-1.144	999.9776	336710	392.063	-0.37249	623.2744	-1.1827	8676840	-1.5926	350.766	66.5793	63.2207	151.737	147.5859	47038.6	105.8189	0.74889	135.0129	2062690
00	2018-10-03t1125	1538584115.08	adult	114.2094	34.0971	-89.7913	1026.2292	77.2977	59594.2279	187855.8673	2936350.6143	1823.15	-1.0544	278.42	-1.017	259.5898	-0.91752	1003.24	-1.213	925.8997	313011	393.3998	-0.32838	601.2489	-1.1896	8668320	-1.6243	320.156	67.7447	64.7203	150.542	146.2083	46969.3	105.6033	0.50788	133.3639	2109160
00	2018-10-03t1515	1538597878.78	adult	118.0326	37.9204	-85.968	1177.2488	78.0921	64300.2798	202383.9826	3144093.7324	1577.71	-1.2158	281.189	-0.93006	263.9348	-0.80322	923.044	-1.2985	841.8151	311066	395.1136	-0.28353	597.6721	-1.1234	9465370	-1.1766	344.499	70.8699	67.3858	159.425	152.8343	53726.3	109.9779	0.7009	140.3234	2385620
00	2018-10-03t1913	1538612158.51	adult	121.9992	41.887	-82.0014	1007.3552	94.1627	56683.8261	181511.8916	2797703.5338	2131.11	-0.58976	292.367	-0.51773	277.262	-0.30878	1058.38	-0.92395	952.1082	314337	394.33	-0.30194	596.6637	-1.0441	8678620	-1.6509	211.553	66.9339	63.175	151.089	147.7354	44873.3	110.6114	0.55505	138.4613	1986870
00	2018-10-03t2325	1538627309.2	adult	126.2078	46.0955	-77.7929	1004.3513	77.3838	59833.8274	188535.0776	3066113.6858	1654.2	-0.99324	297.776	-0.33352	275.9757	-0.43515	964.266	-1.0451	874.4189	301815	441.022	0.81888	671.0098	-0.53036	9303420	-1.3063	250.966	71.3648	66.9247	174.559	168.4051	54637	117.9956	0.9596	155.9479	2229650
00	2018-10-04t0313	1538640958.1	adult	129.9991	49.8869	-74.0016	1144.2362	88.8842	75171.0817	237595.0656	4111691.8198	1708.1	-0.87006	291.665	-0.59424	274.6891	-0.54971	889.555	-1.1458	781.1703	348706	413.5991	0.15661	614.9018	-0.7702	11428600	-0.11954	326.553	68.5373	65.068	165.318	159.9604	64804.6	110.3443	0.16267	145.9881	2685560
00	2018-10-04t0713	1538655358.27	adult	133.9992	53.8869	-70.0015	957.5151	76.8994	56404.9864	177791.1126	2843150.0712	1836.4	-0.65969	297.779	-0.38323	275.9219	-0.55892	1003.11	-0.7962	901.7892	295918	443.2644	0.89178	692.7588	-0.19096	8773450	-1.6292	392.7	72.598	66.7796	186.333	180.5254	54968.1	128.0302	1.3631	166.1735	2138950
00	2018-10-04t1126	1538670523	adult	138.2116	58.0993	-65.7891	1018.9845	75.8532	60202.141	189662.8931	3043414.0839	1510.94	-0.9542	288.174	-0.78077	270.5092	-0.8391	827.954	-1.1581	724.2831	260806	411.7948	0.099618	598.8439	-0.70202	9064790	-1.4719	227.548	75.4821	71.0146	168.185	164.0906	52978.3	123.6153	0.82719	154.0499	2374360
00	2018-10-04t1635	1538689081.22	adult	143.3667	63.2544	-60.634	1000.9104	72.2922	57306.1515	180579.8127	2813254.3621	1500.86	-0.89195	307.002	-0.08781	288.7093	-0.16506	861.123	-0.98722	778.6161	258337	434.6353	0.66837	660.5056	-0.17031	9200240	-1.3957	254.826	80.1525	74.1122	187.72	182.5918	56315.9	137.5845	1.6238	170.2245	2402010
00	2018-10-04t1913	1538698558.97	adult	145.9994	65.8871	-58.0013	1076.9079	77.1472	59515.1041	187448.8789	2882386.9486	1577.36	-0.76042	305.367	-0.16638	285.3937	-0.33409	936.195	-0.73502	862.9453	292093	436.0644	0.70322	696.2942	0.16653	9504850	-1.2365	400.359	76.9082	70.2925	201.836	187.6724	62972.9	134.7558	1.2985	172.7708	2393850
00	2018-10-04t2325	1538713706.98	adult	150.2072	70.0949	-53.7935	939.6389	76.172	55514.6055	175044.3558	2801465.3403	1398.54	-0.91997	301.28	-0.35153	281.3911	-0.54718	875.844	-0.83011	808.6663	254871	439.3345	0.78121	672.9336	0.10139	8741040	-1.6231	316.589	81.1822	74.441	199.734	195.7741	58122.6	141.1559	1.5618	182.0029	2355340
00	2018-10-05t0313	1538727358.1	adult	153.9991	73.8869	-50.0016	1042.8628	75.0933	61312.8548	193197.9662	3080275.1729	1294.19	-1.0035	296.146	-0.5749	276.8573	-0.77281	809.333	-0.96623	773.1056	259796	433.1441	0.61239	636.8396	-0.09816	9491190	-1.238	333.514	80.2325	73.4356	202.405	194.4323	64971.9	140.5013	1.3456	181.2443	2571370
00	2018-10-05t0713	1538741758.94	adult	157.9994	77.8871	-46.0013	995.035	77.0101	60435.4062	190777.0456	3069328.866	1310.3	-0.93394	295.49	-0.62717	275.8091	-0.85862	813.22	-0.8924	764.6987	256977	434.9808	0.64955	630.9219	-0.064711	9328620	-1.3126	313.8	82.1532	75.0321	212.286	206.5893	67082.2	145.9784	1.5357	187.1647	2593580
00	2018-10-05t1126	1538756930.33	adult	162.2136	82.1014	-41.7871	1057.6818	77.7117	62875.4908	198085.3498	3194205.0451	1265.86	-0.94178	292.734	-0.76437	273.9388	-0.97869	791.269	-0.89665	745.9286	260327	433.043	0.58043	618.0656	-0.10201	9611610	-1.17	336.486	81.2483	73.5893	218.984	212.0982	72045.6	147.0314	1.4105	192.4508	2667710
00	2018-10-05t1513	1538770558.99	adult	165.9994	85.8871	-38.0013	1009.4553	76.9531	59446.0956	187366.9849	2971298.6289	1314.09	-0.82884	301.111	-0.47052	282.4176	-0.68598	784.529	-0.86081	716.5809	243989	446.1305	0.91038	612.695	-0.089488	9348290	-1.2874	319.471	83.5273	75.7255	215.384	206.8334	66984.3	151.1497	1.4968	193.2344	2593190
00	2018-10-05t1913	1538784959.1	adult	169.9994	89.8871	-34.0013	1074.2104	76.1625	63145.3163	198889.1596	3145642.9597	1106.83	-1.0694	301.389	-0.49417	283.8134	-0.67817	744.696	-0.9364	704.5278	245750	442.9307	0.79939	603.8245	-0.11694	9942530	-1.0079	360.96	85.5769	77.8495	220.829	212.281	72873.6	151.9421	1.3591	193.764	2823100
00	2018-10-05t2326	1538800140.9	adult	174.2166	94.1043	-29.7841	1067.862	77.28	62403.6724	196582.9341	3100323.1087	1138.14	-0.97565	309.513	-0.2217	293.3422	-0.35857	741.28	-0.88807	695.9656	242399	446.5456	0.86312	609.8448	-0.0004706	10093200	-0.9362	368.31	85.9678	79.1026	210.783	200.6312	68926.2	148.218	0.9471	187.7824	2803410
00	2018-10-06t0313	1538813758.85	adult	177.9993	97.8871	-26.0014	1071.6343	75.4837	63112.3214	198935.0109	3126218.1918	1195.61	-0.84651	312.179	-0.15813	295.4538	-0.32596	743.163	-0.82793	685.823	245244	449.6994	0.91365	617.1218	0.12632	10291900	-0.84513	326.884	88.3317	80.854	219.743	210.7684	72515.1	154.43	1.1365	196.9083	2912120
00	2018-10-06t0713	1538828158.4	adult	181.9992	101.8869	-22.0015	1079.0567	76.001	61577.2372	194030.2772	2970970.5194	1128.34	-0.89684	323.261	0.22282	308.2389	0.11377	742.546	-0.77338	692.4628	239100	456.4151	1.0549	614.4431	0.14587	10407700	-0.79135	354.353	90.7976	83.0995	222.621	215.5884	71683.9	158.0737	1.1591	201.2067	2923320
00	2018-10-06t1126	1538843338.77	adult	186.216	106.1037	-17.7847	1066.7496	76.3498	59721.9328	188108.1962	2914444.9025	1113.73	-0.8697	336.462	0.67575	323.2064	0.62745	727.012	-0.77406	693.9646	227555	467.3757	1.2994	619.1614	0.24219	10508100	-0.74087	402.031	94.3203	87.177	228.294	220.4097	71455.9	162.19	1.1821	203.9083	2945720
00	2018-10-06t1513	1538856959.14	adult	189.9994	109.8872	-14.0013	1031.7956	79.9397	57329.1566	180987.3112	2828745.8082	1074.56	-0.88546	348.751	1.0937	338.157	1.1399	745.914	-0.64941	719.47	224520	478.1575	1.5383	634.6099	0.46326	10464300	-0.7517	363.444	96.993	89.4909	234.337	225.8663	70535.5	168.0447	1.3044	210.2939	2910280
00	2018-10-06t1913	1538871358.69	adult	193.9993	113.887	-10.0014	1050.2142	79.8645	59749.2231	188170.1159	2963571.4708	1147.52	-0.72753	356.64	1.3396	349.0138	1.4878	744.711	-0.59925	711.2014	233095	489.6727	1.7934	632.5548	0.48516	11147100	-0.45943	356.793	99.4276	91.836	242.899	230.7465	76027.3	171.3288	1.2873	214.3466	3107710
00	2018-10-06t2326	1538886541.97	adult	198.2169	118.1046	-5.7838	987.2982	77.2185	57126.5918	180011.0359	2835890.8462	1149.88	-0.67451	368.285	1.7169	362.4292	1.9207	768.376	-0.44599	734.6534	229744	506.6357	2.1812	650.3044	0.75384	10995100	-0.51844	355.904	101.872	93.6337	245.863	237.6544	73513.1	177.1802	1.3787	220.8301	3041380
00	2018-10-07t0313	1538900163.91	adult	202.0007	121.8885	-1.9999	791.7751	75.7717	45671.8153	144093.1486	2293102.9318	1205.66	-0.54414	378.582	2.0416	372.8733	2.241	781.81	-0.3394	733.3831	186853	516.0713	2.3643	647.4667	0.75347	9035630	-1.3081	397.534	107.172	99.3081	261.793	247.2306	62568.5	182.1718	1.4406	227.3073	2557880
00	2018-10-07t0713	1538914563.52	dead	206.0006	125.8884	1.9999	833.9251	74.4846	48176.3242	151924.5825	2386905.7991	1210.5	-0.49101	380.098	2.0305	374.4913	2.224	775.87	-0.31314	723.1572	195519	517.205	2.3132	643.7341	0.73416	9569350	-1.0778	391.199	109.07	100.9247	269.595	255.264	67937.9	185.4019	1.4078	234.842	2745950
04	2018-09-28t1513	1538165801.39	egg	-1.9995	-66.1118	-282.1019	139.7208	30.9799	2882.4958	9231.3526	56094.6862	0	0.13332	0	-0.89983	0	-0.92693					0	-0.68638	0	-0.25826	0	0.48004	0	0	0				0	-0.88809	0	0
04	2018-09-28t1913	1538180197.5	larva	1.9995	-62.1129	-278.103	136.8999	31.2716	2863.9976	9181.3673	56368.2525	0	-0.13813	0	-1.0788	0	-1.073					0	-0.83478	0	-0.41939	0	0.10531	0	0	0				0	-0.99547	0	0
04	2018-09-28t2326	1538195402.07	larva	6.223	-57.8894	-273.8795	145.3435	30.8067	2973.1551	9507.2642	57465.7163	0	-0.36959	0	-1.2759	0	-1.2367					0	-0.97892	0	-0.56938	0	-0.28419	0	0	0				0	-1.1167	0	0
04	2018-09-29t0313	1538208996.2	larva	9.9991	-54.1132	-270.1033	145.3462	30.761	2969.005	9493.4644	57302.2612	0	-0.54591	0	-1.4597	0	-1.3925					0	-1.099	0	-0.69031	0	-0.62682	0	0	0				0	-1.233	0	0
04	2018-09-29t0713	1538223397.36	larva	13.9994	-50.1129	-266.103	145.3457	30.7035	2969.7625	9494.8258	57262.6258	0	-0.71086	0	-1.6634	0	-1.5691					0	-1.219	0	-0.80791	0	-0.98378	0	0	0				0	-1.3658	0	0
04	2018-09-29t1126	1538238602.53	larva	18.2231	-45.8893	-261.8794	299.7532	38.8434	8429.2581	26720.3095	206421.4546	370.303	-0.67414	239.96	0.75621	239.1227	1.0472	319.9673	-0.73285	315.2025	14718.498	277.6	0.010616	305.4538	-0.53004	1084140	-0.71448	206.599	55.1149	54.924	89.0973	86.0654	4098.4751	73.9322	0.58707	83.0096	249009
04	2018-09-29t1513	1538252196.03	larva	21.9991	-42.1133	-258.1034	349.9793	28.6823	8251.0328	26080.9388	162635.446	283.141	-0.85259	168.403	-0.18446	166.7817	0.085242	251.8401	-0.86248	247.5751	11332.8027	214.2767	-0.41626	235.4148	-0.72277	753100	-1.2372	94.8756	46.8065	46.4871	78.9086	77.7353	3550.8879	65.8076	0.29554	75.5529	209319
04	2018-09-29t1913	1538266597.06	larva	25.9993	-38.113	-254.1031	438.5894	37.1094	13038.2397	41210.9845	325089.4921	1362.51	-0.45854	258.57	0.71558	252.4675	1.0685	791.1842	-0.60763	736.0654	55382.8945	295.952	-0.14861	398.7419	-0.62297	1800170	-0.96894	228.516	56.4814	56.0489	92.2523	87.9319	6457.6611	75.7397	0.54001	84.8511	393224
04	2018-09-29t2326	1538281806.14	larva	30.2241	-33.8882	-249.8784	515.4285	48.152	20480.36	64760.6342	688382.4679	6075.15	1.6207	283.223	0.87826	194.8482	0.19809	4446.687	1.6473	4426.6411	484688.9062	675.315	1.5088	2717.6269	2.0941	3064190	-0.59576	251.99	42.9171	42.4793	78.2696	74.5639	8531.3906	62.1652	0.023083	70.9348	464321
04	2018-09-30t0313	1538295395.91	larva	33.999	-30.1133	-246.1034	578.1253	46.2972	21369.9836	67467.7467	658643.358	4094.03	0.53859	315.815	1.1781	255.5009	0.95486	2893.0784	0.58153	2845.9088	329810.9375	590.0088	0.99486	2021.6554	1.1359	3575660	-0.61872	141.069	58.0087	57.4741	93.1784	91.2935	10622.3359	79.0659	0.54023	87.9999	656774
04	2018-09-30t0713	1538309797.54	larva	37.9995	-26.1129	-242.103	577.8938	43.1074	18320.8514	57851.8022	483068.4365	4652.4	0.64481	315.927	1.063	245.7022	0.7168	3231.7456	0.73123	3173.0154	316711.0625	644.1425	1.1318	2124.6465	1.1472	3079340	-1.2327	125.643	56.8669	56.5968	91.2362	89.7986	8941.1465	77.0035	0.39991	86.8155	554282
04	2018-09-30t1126	1538325007.57	larva	42.2245	-21.8879	-237.878	546.4247	39.9406	17960.6889	56791.0882	489713.2966	3819.36	0.12614	316.358	0.93627	273.6085	1.0763	2691.3992	0.30478	2629.9291	258374.3281	376.6351	-0.22678	1833.8179	0.68897	3023430	-1.6067	122.111	61.3336	61.2337	95.7163	93.5441	9188.7617	81.5165	0.51352	90.0421	586165
04	2018-09-30t1513	1538338596.32	larva	45.9991	-18.1132	-234.1033	462.5682	98.8177	24020.8186	78245.1097	1143984.4331	1419.16	-1.036	251.631	-0.1909	218.6845	-0.011985	1208.6854	-0.7437	1192.891	153503.0469	411.3206	-0.16944	1107.1966	-0.25638	3179100	-1.8221	175.862	55.8228	55.0605	107.9874	105.2036	13714.3994	77.6032	0.26544	91.9153	705265
04	2018-09-30t1913	1538352997.13	larva	49.9994	-14.113	-230.1031	585.1618	61.0149	27446.5911	87281.43	1082403.2492	4518.02	0.16772	327.888	0.84306	237.6729	0.18333	3616.4966	0.78359	3597.8293	524392	773.9434	1.3727	2836.8498	1.626	4732410	-1.2739	215.688	58.3773	58.1685	91.6388	89.28	13287.624	77.7799	0.17582	86.4174	842560
04	2018-09-30t2326	1538368209.44	larva	54.225	-9.8873	-225.8774	715.0526	48.7909	27821.0502	87636.6191	926149.8187	8389.78	1.6424	375.084	1.5502	271.0965	0.82451	5333.4829	1.8704	5136.7144	789355.5	650.0973	0.69856	3111.2145	1.8257	5519360	-1.1868	282.229	59.4186	59.0875	95.9478	92.7098	14200.2676	80.0965	0.22582	89.441	874344
04	2018-10-01t0313	1538381796.35	larva	57.9991	-6.1132	-222.1033	761.0832	55.9401	35075.2653	110678.9328	1352932.2518	7969.88	1.4328	368.766	1.4207	279.3545	1.0156	4661.5938	1.3706	4400.04	862394.875	689.5689	0.86652	2304.2815	0.91383	6803360	-0.7492	187.326	61.1162	60.803	96.2475	94.1104	17805.791	81.8907	0.30984	90.7696	1127530
04	2018-10-01t0713	1538396197.33	larva	61.9994	-2.1129	-218.103	843.8567	52.3154	33891.0156	106725.7131	1153635.4583	7600.64	1.2669	374.772	1.5441	287.8108	1.2664	4654.8403	1.3395	4566.1345	837871.25	693.1536	0.8974	2259.6979	0.89213	6709920	-1.0834	178.873	57.869	57.6088	93.1602	91.3609	16768.832	78.6717	-0.049392	87.7727	1036090
04	2018-10-01t1126	1538411410.34	adult	66.2252	2.1129	-213.8772	1109.2851	74.4336	51361.0226	162133.1303	2137830.2034	5180.18	0.2316	262.292	-0.83724	206.5076	-1.4481	2790.3279	0.04957	2519.3131	753388.5	487.6843	-0.06936	1412.3007	-0.099462	7081630	-1.1445	300.558	39.3772	38.9272	73.816	70.8731	19930.3223	58.1047	-2.4172	67.0072	1063140
04	2018-10-01t1513	1538424996.86	adult	69.9993	5.887	-210.1032	977.6746	58.1095	46169.8799	145380.3724	1841519.3195	5865.95	0.57253	303.857	0.028458	247.095	-0.1952	3225.8616	0.42431	3111.6892	783884.375	480.0363	-0.084823	1516.6345	0.084726	7373080	-1.2018	359.847	56.8922	56.4455	96.2917	92.0481	23398.8945	78.345	-0.34347	88.0467	1380490
04	2018-10-01t1913	1538439397.4	adult	73.9994	9.8871	-206.103	927.1311	64.4504	46618.6909	146867.8742	1975889.7705	5455.56	0.44699	312.295	0.21972	266.7308	0.43725	3088.9226	0.40152	2893.5042	756786.0625	401.8009	-0.49003	1466.172	0.099276	7634060	-1.2661	180.118	55.3234	54.8436	96.7743	94.8649	23709.707	79.9186	-0.30543	90.6879	1352380
04	2018-10-01t2326	1538454609.84	adult	78.2251	14.1128	-201.8773	1019.1737	61.8624	51843.2264	163289.2732	2218035.8504	5094.38	0.36782	332.229	0.76826	286.6695	1.1457	2774.4175	0.26107	2498.5708	754641.5625	414.7387	-0.38807	1322.7758	-0.0082331	9036280	-0.65477	182.998	66.128	65.6545	104.0937	101.9439	28313.4941	87.6684	0.48019	97.9786	1798610
04	2018-10-02t0313	1538468196.72	adult	81.9992	17.8869	-198.1032	1032.9533	61.448	52150.9533	164206.7843	2210535.9164	3498.13	-0.42167	329.535	0.76698	292.0915	1.3028	2089.3777	-0.30158	1963.5273	572489.5	527.2298	0.4804	1273.7152	0.02971	9018390	-0.81014	224.016	59.7336	59.3865	96.7689	94.7262	26514.6914	81.4834	-0.44106	91.2139	1634730
04	2018-10-02t0713	1538482597.74	adult	85.9995	21.8872	-194.1029	1021.5511	64.592	53118.4866	167339.462	2307315.2702	3662.95	-0.2442	317.818	0.46877	285.5764	0.93298	2071.3269	-0.21433	1930.4119	577900.1875	460.5002	0.082849	1131.7269	-0.12654	8844540	-1.0315	277.862	60.0999	59.71	98.6803	96.2726	27531.7988	82.6546	-0.47667	92.935	1672520
04	2018-10-02t1127	1538497829.18	adult	90.2305	26.1182	-189.872	991.2114	65.583	55236.5961	174120.31	2580105.7117	3527.6	-0.2258	321.872	0.68216	288.0472	0.9323	2007.3711	-0.16186	1835.7679	580130.25	473.3131	0.4101	1089.4468	-0.057301	9300180	-0.89646	288.141	61.7439	61.3399	99.8547	97.0279	28858.0137	84.069	-0.48835	93.4302	1784030
04	2018-10-02t1513	1538511397.65	adult	93.9995	29.8872	-186.1029	1062.5993	67.2156	55796.2572	175787.4224	2476699.5114	4509.78	0.62388	314.476	0.45377	287.6365	0.81023	2018.9709	0.0070036	1866.9512	591558.5	406.1085	-0.29914	882.3453	-0.56351	9197800	-1.047	361.016	61.905	61.2924	111.5768	105.7627	32691.9883	86.4616	-0.38996	99.9722	1810600
04	2018-10-02t1913	1538525772.93	adult	97.9926	33.8803	-182.1098	1018.2892	66.6022	55957.0786	176305.1376	2572644.3312	2336.51	-0.94666	310.639	0.3169	284.8328	0.57463	1481.236	-0.73474	1431.1531	434002.125	443.2156	0.38348	899.8059	-0.37393	9098620	-1.1878	159.612	58.0508	57.5489	101.8626	99.293	29845.7461	83.2618	-0.89754	95.0501	1700310
04	2018-10-02t2325	1538540920.05	adult	102.2002	38.0878	-177.9023	1032.6742	64.0616	54048.5626	170206.9372	2373894.4901	3644.15	0.25218	332.418	1.1545	307.2223	1.4419	1977.8834	0.28154	1861.4547	561718.875	392.4749	-0.42626	883.0028	-0.2791	9410080	-1.0679	142.816	71.2974	70.7739	112.0217	110.1132	31814.1562	94.7818	0.085556	106.1171	2018290
04	2018-10-03t0313	1538554572.31	adult	105.9925	41.8801	-174.11	1067.966	67.6329	59374.6743	187144.4233	2760850.758	2760.35	-0.39584	325.021	0.85126	301.4445	1.0872	1605.9845	-0.26026	1492.8364	499461.1875	427.2026	0.30203	935.8895	0.10956	10102300	-0.70243	240.321	69.0665	68.6921	109.5626	107.6045	34073.9766	92.9023	-0.28034	103.7272	2146730
04	2018-10-03t0713	1538568972.29	adult	109.9925	45.8801	-170.11	988.2582	65.6361	55644.7784	175408.9681	2613996.375	3009.27	-0.058383	331.131	1.0689	309.5355	1.3358	1713.7366	0.0846	1579.0224	500411.0625	419.5764	0.2068	883.3895	0.038544	9640230	-1.0194	272.55	70.086	69.4677	113.8732	110.7279	33250.9609	94.9263	-0.27058	105.6584	2040410
04	2018-10-03t1125	1538584128.8	adult	114.2026	50.0903	-165.8998	1142.5223	64.0235	62168.7559	195833.0433	2798714.9559	2154.8	-0.74179	318.423	0.54623	299.6852	0.80881	1373.8376	-0.4579	1308.7738	447871.0625	391.6236	-0.36745	914.4292	0.35912	10364700	-0.62377	355.1	71.9829	71.7241	112.0636	110.1588	36532.7188	95.5669	-0.39933	105.6726	2343040
04	2018-10-03t1515	1538597892.66	adult	118.0259	53.9136	-162.0765	1097.8656	65.9872	54474.7521	171508.2926	2308864.7007	3604.39	0.75357	343.043	1.4821	321.0502	1.6358	1835.5935	0.62905	1745.5068	524979.75	421.8416	0.32559	804.7101	-0.049127	9807260	-0.97676	190.681	78.5841	76.3888	153.672	151.4759	43950.2031	111.4274	0.82826	140.6571	2246640
04	2018-10-03t1913	1538612172.34	adult	121.9925	57.8801	-158.11	1050.0734	67.6576	58995.9496	185978.4561	2766414.5811	2311.33	-0.40929	336.908	1.2149	319.9618	1.4985	1415.6364	-0.14131	1365.6932	437431.625	408.573	0.03321	864.2359	0.41581	10397700	-0.65669	158.901	78.8571	78.3194	123.3083	121.3607	38102.2539	103.9058	-0.013335	115.7052	2433690
04	2018-10-03t2325	1538627323.05	adult	126.201	62.0887	-153.9014	1067.3116	64.8433	59422.1586	187292.6662	2737149.272	2670.45	0.058609	330.027	0.91755	311.2276	1.0427	1491.5658	0.15628	1393.8544	463876.9688	408.0226	0.02222	860.7034	0.55941	10259200	-0.76016	361.737	75.9819	75.2159	121.3337	118.1709	37734.7891	101.5221	-0.39086	113.6789	2361970
04	2018-10-04t0313	1538640971.8	adult	129.9923	65.88	-150.1101	1005.0413	67.3841	55677.6918	175443.8492	2591819.9506	3622.68	1.17	349.57	1.647	328.6697	1.6947	1759.288	0.90835	1628.6963	513712.0938	431.7663	0.60306	777.254	0.20674	10179100	-0.82581	435.846	75.9755	74.5711	153.5169	145.5658	44826.9297	107.8318	-0.037165	131.3101	2212330
04	2018-10-04t0713	1538655372	adult	133.9924	69.88	-146.1101	1049.8523	66.915	58877.8172	185466.2954	2778055.0884	3022.64	0.64376	337.826	1.1639	322.1773	1.3487	1496.3665	0.41411	1327.0417	462377.25	403.217	-0.10613	761.5231	0.24362	10405700	-0.71874	223.82	76.0669	74.9329	138.609	135.4897	42830.1719	107.0484	-0.26047	127.6861	2343010
04	2018-10-04t1126	1538670536.8	adult	138.2048	74.0925	-141.8976	1053.1662	66.0117	58812.8724	185358.9372	2752244.1533	2598.42	0.279	342.95	1.3333	325.7779	1.423	1428.86	0.37874	1344.1498	440088.875	432.5971	0.62366	804.8464	0.66979	10555000	-0.65621	202.034	77.7141	76.8987	128.7113	125.1428	39643.0664	105.4903	-0.53645	119.8147	2391810
04	2018-10-04t1635	1538689095.41	adult	143.36	79.2477	-136.7424	1015.1527	65.42	54378.4803	171272.8349	2491589.9332	3121.84	1.0147	332.991	0.91527	312.1981	0.7888	1601.8907	1.0069	1495.0366	456538.875	425.5419	0.4365	769.8313	0.60522	9483260	-1.2455	271.611	78.8382	77.1731	161.8053	155.7207	46114.5195	111.2465	-0.29525	138.7913	2245230
04	2018-10-04t1913	1538698572.74	adult	145.9926	81.8803	-134.1099	1057.3546	68.7391	60740.8601	191390.0389	2933868.2564	2594.05	0.4614	325.645	0.61622	310.8382	0.69501	1440.512	0.66029	1333.807	458082.8125	418.5215	0.25332	761.463	0.64591	10339900	-0.7996	261.65	74.9914	74.6106	132.9486	128.6801	42277.6406	105.5167	-0.79994	121.4271	2381130
04	2018-10-04t2325	1538713720.84	adult	150.2004	86.0881	-129.902	768.1399	76.5355	46196.0601	146856.8623	2308012.7505	1742.77	-0.49352	312.48	0.081107	294.6164	-0.015101	1219.9731	0.16383	1188.1478	295233.5	399.2775	-0.25686	899.8847	1.8664	7542010	-2.2335	238.316	83.8006	78.7161	188.1046	184.6687	45521.3242	140.9653	1.5488	175.642	2022610
04	2018-10-05t0313	1538727371.9	adult	153.9923	89.88	-126.1101	1075.9778	65.8784	60888.5735	191879.157	2860805.0587	2269.85	0.23903	332.212	0.81906	317.6944	0.86233	1322.1108	0.566	1250.6168	421753.375	404.1873	-0.1452	761.7652	0.92363	10573600	-0.69966	210.079	81.6574	80.1561	152.7106	148.6834	48714.6797	112.9966	-0.53455	137.0745	2598990
04	2018-10-05t0713	1538741772.81	adult	157.9926	93.8803	-122.1098	1018.9528	72.0372	58341.2235	183828.1533	2848325.7993	2624.33	0.7883	338.465	1.0343	322.902	1.0176	1399.9703	0.9307	1308.0359	428390.9375	423.2678	0.3402	681.5942	0.37247	10327200	-0.82746	322.604	77.2163	74.0326	210.3796	205.5823	64376.1484	115.2547	-0.51002	171.4512	2356020
04	2018-10-05t1126	1538756944.15	adult	162.2069	98.0945	-117.8956	1044.7825	70.4538	60756.9683	191574.5544	2932862.2299	1278.57	-0.92473	313.523	0.039055	302.013	0.13366	931.918	-0.44243	913.1058	296349.9062	388.2468	-0.61243	681.7271	0.47745	9960930	-1.0042	213.986	80.8652	79.7274	145.1978	141.4127	46172.8984	112.1059	-0.84353	132.2034	2569170
04	2018-10-05t1513	1538770573	adult	165.9927	101.8803	-114.1098	988.353	67.5693	55210.3849	173982.4296	2590518.3084	2697.11	1.0789	344.994	1.2237	331.5994	1.2526	1347.4952	1.0171	1279.5691	389426.125	425.7514	0.36448	674.784	0.50262	9965840	-0.99984	267.313	80.098	77.9229	166.6277	161.0905	48155.3906	117.8137	-0.59119	146.5907	2313790
04	2018-10-05t1913	1538784972.93	adult	169.9926	105.8803	-110.1098	958.2377	68.4673	55812.1328	176025.9157	2712100.8097	2745.34	1.2415	373.943	2.3027	359.3802	2.2839	1349.6899	1.1474	1273.4447	394109.4688	450.8246	1.012	706.6966	0.91301	10915800	-0.56316	297.867	91.2408	87.6491	207.6436	200.7835	60631.9219	132.6822	0.19265	180.6535	2663410
04	2018-10-05t2326	1538800154.73	adult	174.2098	110.0975	-105.8926	1043.0477	67.7135	61609.8241	194224.9129	3035241.7626	2125	0.44437	341.288	1.0003	325.9039	0.91011	1190.7888	0.70878	1100.1596	383434	439.7443	0.67944	648.1228	0.40135	10982300	-0.537	365.939	86.7157	84.1519	194.0151	188.0696	62472.8555	128.3104	-0.21347	171.0625	2790420
04	2018-10-06t0313	1538813772.64	adult	177.9926	113.8802	-102.1099	1044.5575	70.7866	60072.2318	189281.9653	2907442.7793	3085.38	1.9157	315.404	-0.0344	302.1281	-0.067299	1220.7383	0.91237	1080.8527	383311.8125	401.2582	-0.3974	612.185	0.072212	9903670	-1.017	312.807	68.6854	65.7817	165.8751	159.7759	52084.7812	109.4742	-1.3963	142.1377	2156720
04	2018-10-06t0713	1538828172.3	adult	181.9925	117.8801	-98.11	1057.5679	71.7182	62262.7701	196231.8235	3106825.2475	1210.9	-0.7745	326.241	0.33679	316.8626	0.446	851.4145	-0.36631	826.4045	277561.125	426.5727	0.24666	628.8767	0.31025	10614900	-0.70096	396.514	84.0293	82.3189	159.1496	153.6469	51882.7695	120.8801	-0.86261	143.5279	2734060
04	2018-10-06t1126	1538843352.62	adult	186.2092	122.0969	-93.8932	975.8437	69.897	54693.6506	172469.0995	2613354.8057	1842.73	0.22318	350.86	1.2233	339.8279	1.2633	1151.8784	0.85614	1113.1218	330589.0938	427.2662	0.21626	706.8176	1.2718	10037800	-0.94309	340.603	86.5936	82.9731	192.1077	177.9028	55134.8984	130.7248	-0.46185	163.4436	2477360
04	2018-10-06t1513	1538856973.07	adult	189.9927	125.8803	-90.1098	997.3153	69.451	60304.2758	190238.1861	3033590.434	2449.79	1.1942	368.364	1.8354	356.0899	1.8211	1155.7228	0.95718	1039.104	364052.6875	451.9967	0.83501	609.4074	0.15999	11599800	-0.27004	263.754	90.7058	87.9406	195.7487	192.0516	61660.832	130.087	-0.61073	170.6542	2856330
04	2018-10-06t1913	1538871372.56	adult	193.9925	129.8802	-86.1099	1052.1919	67.2411	60219.202	189785.2815	2891660.4238	1957.15	0.50949	328.753	0.29102	314.1871	0.17456	1018.5514	0.49819	929.7745	320843.6875	432.2197	0.25513	585.3335	-0.10019	10346200	-0.79417	330.766	82.4986	80.2313	183.0569	171.647	57662.9375	119.363	-1.2481	149.8564	2596310
04	2018-10-06t2326	1538886555.87	adult	198.2101	134.0978	-81.8923	1024.207	66.462	58615.336	184765.9061	2785570.9097	2608.58	1.5776	363.603	1.5422	354.7289	1.633	1128.4747	1.0294	1009.3463	346441.75	434.2557	0.25623	599.7228	0.11103	11139700	-0.45896	268.249	97.4756	93.9652	199.4002	194.9485	61215.8633	141.4222	-0.30645	176.7249	2986360
04	2018-10-07t0313	1538900178.09	adult	201.9941	137.8817	-78.1084	1034.0342	66.9449	59557.7143	187727.989	2838379.0424	1616.07	0.095259	353.542	1.1143	342.6246	1.1202	948.4231	0.35654	897.4459	295908	457.9814	0.83222	624.6971	0.45937	11004700	-0.51016	246.291	89.3916	87.4538	183.8807	177.1818	57370.7695	132.0307	-0.85184	162.422	2782490
04	2018-10-07t0713	1538914577.6	adult	205.9939	141.8816	-74.1085	981.9556	74.8513	58496.1137	184512.116	2906552.4399	2448.9	1.4575	369.4	1.6384	358.7115	1.6457	1050.4337	0.85728	952.3971	321432.7188	457.7928	0.76497	670.6641	1.0856	11284100	-0.39417	385.332	98.8083	93.9046	237.2174	230.4437	72588.5156	149.7104	-0.17326	206.0127	3018300
04	2018-10-07t1128	1538929870.59	adult	210.242	146.1297	-69.8605	966.1936	67.7075	58205.616	184106.4505	2881364.6425	1235.01	-0.40752	389.774	2.2986	380.9292	2.3674	867.5674	0.13924	849.6564	263740.5	474.5842	1.116	596.0477	0.12773	11844100	-0.17508	363.63	102.033	97.7929	222.5891	212.6348	67667.0703	150.0908	-0.29206	194.4702	3100470
04	2018-10-07t1513	1538943375.81	adult	213.9934	149.8811	-66.109	1034.4916	68.4566	61108.1964	192622.114	3019736.2235	990.81	-0.75938	372.292	1.6026	365.1113	1.7259	703.0687	-0.53615	680.1422	224982	457.194	0.60881	582.346	-0.038085	11882500	-0.1635	277.889	100.155	96.9012	194.5951	188.3218	62270.4414	143.2375	-0.68856	174.4686	3196660
04	2018-10-07t1913	1538957772.01	adult	217.9924	153.88	-62.1101	1092.6492	66.9312	60967.4791	192014.9164	2884763.1914	1493.86	0.096443	351.709	0.80685	345.5333	0.96041	828.6472	0.076991	776.8275	265167.0938	425.3433	-0.24394	532.9784	-0.67635	11222000	-0.42056	354.28	96.6078	93.1139	209.849	201.1883	67151.6875	141.3189	-0.87152	174.1887	3082460
04	2018-10-07t2326	1538972959.07	adult	222.211	158.0987	-57.8914	1056.6928	70.0676	62460.8067	196865.7972	3060215.1461	1794.18	0.632	384.921	1.8802	375.1691	1.9064	921.7802	0.55522	810.634	301422.125	474.7851	0.87597	617.8205	0.44148	12553800	0.06994	323.403	111.059	106.2672	238.562	231.0325	78009.7656	162.0954	-0.15502	208.6377	3622090
04	2018-10-08t0313	1538986572.86	adult	225.9926	161.8803	-54.1098	1031.5341	71.2578	61506.1911	193933.3152	3071876.9389	1815.31	0.71067	378.332	1.578	373.0942	1.7543	818.7873	0.12451	683.9503	263649.5	471.0518	0.71258	568.3371	-0.20075	12153200	-0.090625	326.567	107.7	103.3302	238.6447	234.0889	76843.6094	167.3222	-0.060582	214.5277	3459650
04	2018-10-08t0713	1539000972.66	adult	229.9926	165.8802	-50.1099	1081.8045	70.6032	62324.705	196325.8784	3015617.9517	1080.79	-0.4695	353.503	0.67006	345.6298	0.75315	703.7594	-0.38274	660.8206	229425.5625	446.5369	0.075229	567.9447	-0.20762	11515700	-0.3352	323.976	100.757	96.8668	210.4999	201.2941	68622.9531	151.4689	-0.76894	184.0552	3282270
04	2018-10-08t1126	1539016162.31	adult	234.2119	170.0996	-45.8905	893.8345	68.5007	52603.5171	166108.5734	2587778.6379	878.996	-0.77132	380.164	1.4724	373.1686	1.5799	670.706	-0.50503	645.6737	184444.1562	484.6602	0.85354	586.2396	0.029523	10445400	-0.70665	354.221	107.823	103.6356	231.0733	223.2164	63545.1719	161.8495	-0.48442	200.8496	2962550
04	2018-10-08t1513	1539029773.68	adult	237.9928	173.8805	-42.1096	1022.4919	65.693	56431.3388	177795.3799	2619620.0794	1055.43	-0.45197	382.058	1.4627	379.498	1.7076	678.9827	-0.44273	621.6681	200978.8906	487.1652	0.83422	561.0053	-0.30119	11274500	-0.43459	442.631	108.093	103.6663	250.5122	235.5131	74151.6172	173.0265	-0.16653	213.0448	3189820
04	2018-10-08t1913	1539044172.4	adult	241.9925	177.8802	-38.1099	1002.5944	64.5505	55220.6563	174084.1731	2544429.2084	1016.21	-0.49591	401.212	1.998	396.1033	2.1558	678.5991	-0.42037	639.0565	196115.1406	506.1331	1.1645	588.1541	0.041483	11590200	-0.34757	397.489	116.193	109.5689	277.3706	266.0323	80160.0938	188.4784	0.29264	233.0511	3356570
04	2018-10-08t2326	1539059359.78	adult	246.2112	182.0989	-33.8912	989.4184	67.4385	52688.9526	165990.2198	2386334.521	1093.58	-0.33579	405.427	2.0535	402.0192	2.259	703.3685	-0.27482	668.2905	194129.7188	502.0925	1.0013	566.8163	-0.23888	11181300	-0.48461	462.109	117.401	110.269	299.0492	282.5198	82537.5781	191.3111	0.28591	251.6332	3237810
04	2018-10-09t0313	1539072972.69	adult	249.9926	185.8802	-30.1099	997.6526	68.1278	52573.8477	165663.0072	2374716.6622	1115.31	-0.27856	405.489	1.9955	402.3795	2.2067	701.5862	-0.26708	650.2739	193637.7812	504.0468	0.97787	569.7491	-0.21034	11162700	-0.50322	524.56	119.728	112.3361	313.2434	290.8311	86455.1797	197.8449	0.42619	259.0114	3296000
04	2018-10-09t0713	1539087372.73	adult	253.9926	189.8802	-26.1099	985.6893	69.6368	55122.9466	173709.7979	2604156.8248	879.074	-0.67876	381.842	1.2176	380.5878	1.4857	632.8113	-0.6047	603.2716	182882.4844	485.5629	0.53897	553.7422	-0.42891	11003900	-0.56333	443.054	108.607	100.2292	307.261	295.3511	88798.4375	192.5417	0.15188	261.5532	3129830
04	2018-10-09t1126	1539102561.65	adult	258.2117	194.0994	-21.8907	950.2065	68.9724	53218.7265	167806.7347	2512910.3914	889.117	-0.64682	383.106	1.2056	382.1832	1.4804	631.1744	-0.60326	600.6387	176097.6562	490.0581	0.57209	556.2536	-0.40678	10672600	-0.67014	482.011	110.41	101.3341	323.6481	311.4345	90297.8125	197.8489	0.24052	271.7861	3075820
04	2018-10-09t1513	1539116173.27	adult	261.9927	197.8804	-18.1097	987.4146	68.1956	54717.559	172442.4984	2577604.9509	821.02	-0.75954	384.054	1.1906	383.2342	1.4654	620.988	-0.64882	599.4032	178223.5625	489.4251	0.50982	554.0687	-0.44435	10994700	-0.59183	420.41	112.614	103.4796	312.3176	305.3422	89635.1562	202.7445	0.32339	272.7839	3223900
04	2018-10-09t1913	1539130573.2	adult	265.9927	201.8804	-14.1097	970.7282	70.1321	54583.9928	172133.4975	2645188.0107	950.156	-0.50508	389.233	1.2996	387.2951	1.537	640.0292	-0.53583	615.9302	183048.3438	498.03	0.62955	566.7942	-0.28421	11118500	-0.56972	480.517	115.72	105.5955	334.8418	312.1639	95764.7422	209.5636	0.46428	278.1366	3305540
04	2018-10-09t2326	1539145764.23	adult	270.2124	206.1001	-9.89	922.1665	67.5636	52031.0698	164105.4888	2471308.0152	925.516	-0.53445	403.279	1.666	399.284	1.8364	671.7075	-0.34659	641.2538	183376.1562	512.8578	0.86668	589.5189	0.011447	10977300	-0.61896	576.998	120.844	110.3429	345.407	328.3698	94296.1094	212.9483	0.48407	282.3667	3289370
04	2018-10-10t0313	1539159373.24	adult	273.9927	209.8804	-6.1097	839.6014	67.3361	48825.8737	154255.1643	2355757.4616	860.706	-0.64528	413.655	1.9239	409.0101	2.0699	672.8593	-0.32503	651.2125	172251.9688	523.2961	1.0199	599.5644	0.14081	10556500	-0.73855	582.671	127.233	114.6046	365.2114	348.017	93494.1094	224.8148	0.79093	296.8833	3246980
04	2018-10-10t0713	1539173773.24	adult	277.9927	213.8804	-2.1097	864.4646	65.9228	48223.266	152151.136	2265568.622	970.81	-0.4115	418.762	2.0213	413.1042	2.1339	699.0899	-0.15575	670.7206	176869.75	533.261	1.1583	617.2252	0.37391	10566600	-0.74371	611.079	131.684	117.94	385.8677	360.0247	97624.5312	236.6688	1.0869	312.908	3322780
04	2018-10-10t1126	1539188963.19	dead	282.2122	218.0998	2.1097	853.188	67.2383	47065.803	148451.8327	2192571.0592	1415.08	0.51306	424.244	2.1247	418.7099	2.2363	813.8321	0.54963	748.2271	201016.5312	540.776	1.2441	637.4261	0.64345	10443200	-0.78293	664.691	135.68	121.2978	414.8652	387.2767	102471.7109	245.6675	1.2808	333.6176	3339910
06	2018-09-28t1513	1538165817.63	egg	-1.9995	-58.1115	-253.9923	376.1547	97.7329	23128.1144	74623.276	1330327.3439	342.766	0.39369	228.372	1.2578	228.1682	1.2851	304.579	-0.2244	302.0757	36854.1	275.4461	0.86791	295.1164	0.21367	2758960	2.1778	98.4721	50.5463	50.258	81.4175	80.4275	9851.52	68.3816	0.68956	76.8178	610650
06	2018-09-28t1913	1538180213.84	larva	1.9995	-54.1126	-249.9934	423.2582	46.7771	15590.2169	49302.8943	492260.6689	215.193	0.0078603	141.739	0.29793	141.4619	0.34653	196.099	-0.40564	194.1584	16276.2	174.207	0.10934	190.0687	-0.13367	1170480	0.81911	115.639	45.0043	44.9082	75.4429	74.2728	6261.76	62.4828	0.50036	70.1099	371645
06	2018-09-28t2326	1538195418.37	larva	6.223	-49.8891	-245.7699	363.482	50.1626	13225.4909	42139.5654	414832.3975	282.415	-0.19479	188.984	0.61698	189.6481	0.74082	253.397	-0.4808	250.5926	17991.2	227.6966	0.21132	244.1764	-0.22136	1327040	0.51761	175.86	51.4165	51.1188	83.79	82.445	5949.09	70.0199	0.6303	77.6887	361047
06	2018-09-29t0313	1538209012.53	larva	9.9991	-46.1129	-241.9937	371.3228	50.749	13858.3319	44184.6816	446470.0444	283.165	-0.38178	185.454	0.45195	185.4131	0.61217	248.457	-0.58015	247.1792	18385.8	224.2392	0.041647	239.9825	-0.36141	1363830	0.19063	158.468	52.8008	52.3635	86.5629	84.2976	6405.66	71.8931	0.63234	80.7578	388297
06	2018-09-29t0713	1538223413.54	larva	13.9994	-42.1127	-237.9934	367.1737	48.1968	13345.3385	42366.4427	416787.0399	319.678	-0.53585	185.091	0.30645	185.0274	0.51429	248.428	-0.67833	245.6948	17638.4	225.0412	-0.10163	239.7154	-0.49046	1311190	-0.20428	174.134	53.4666	53.1747	86.6571	84.1812	6152.66	72.2141	0.59201	80.6388	378757
06	2018-09-29t1126	1538238618.78	larva	18.2231	-37.889	-233.7698	393.3684	51.2586	14597.213	46393.6966	461677.1796	311.968	-0.70453	187.625	0.179	187.5309	0.43917	251.217	-0.77645	248.4741	19594.9	227.3062	-0.234	242.2656	-0.61129	1451280	-0.49802	167.249	53.7147	53.3936	86.953	84.3646	6782.33	72.6227	0.54976	80.9441	415483
06	2018-09-29t1513	1538252212.26	larva	21.999	-34.113	-229.9938	676.7381	48.3454	22006.8348	69719.1859	628515.7732	285.996	-0.85116	178.495	-0.069311	181.107	0.26159	253.953	-0.86114	252.1729	29966.5	227.6665	-0.35208	244.24	-0.71166	2092850	-0.4529	183.871	52.4144	52.1351	86.8881	84.9737	10252.8	72.2081	0.4868	81.7396	614559
06	2018-09-29t1913	1538266613.26	larva	25.9993	-30.1127	-225.9935	691.7302	49.4104	22167.5043	70138.2516	627503.3135	296.532	-0.97629	181.819	-0.19467	184.9485	0.1948	256.56	-0.94852	253.4841	30530.7	230.3688	-0.45927	247.313	-0.81012	2148920	-0.76621	187.198	53.2737	53.0859	87.231	85.151	10380.5	73.3913	0.46588	82.0092	629642
06	2018-09-29t2326	1538281822.35	larva	30.2241	-25.888	-221.7688	650.9829	47.268	20271.4843	64183.3036	564576.4135	299.19	-1.1031	191.407	-0.26015	193.5617	0.18045	267.184	-1.0335	265.4545	29123.1	239.7297	-0.53621	257.8953	-0.89924	2068910	-1.1702	172.576	54.0779	53.6161	88.6626	86.2713	9664.23	74.0245	0.42221	83.3727	584528
06	2018-09-30t0313	1538295412.05	larva	33.999	-22.1131	-217.9939	666.2912	46.9739	23185.0219	73379.893	683237.7842	302.661	-1.2092	191.95	-0.4261	194.0013	0.061905	268.762	-1.1132	267.2477	33326.5	241.2939	-0.63337	259.5424	-0.98432	2365010	-1.3133	167.374	54.8377	54.3105	89.0771	87.7796	11045.6	74.9526	0.39258	83.9683	675656
06	2018-09-30t0713	1538309813.77	larva	37.9995	-18.1126	-213.9934	674.9675	47.5296	24022.0518	75921.5399	718126.9246	312.075	-1.3132	195.215	-0.58221	197.1319	-0.038587	269.965	-1.197	267.3458	34555.5	243.1536	-0.7327	260.6422	-1.0717	2487820	-1.5701	209.76	55.2819	55.1106	89.5344	87.1355	11460.4	75.367	0.33637	84.1733	704513
06	2018-09-30t1126	1538325023.71	larva	42.2244	-13.8876	-209.7684	736.7157	48.2351	26800.1418	84525.4981	819131.9554	8001.21	1.972	413.188	2.3384	276.8171	1.1307	5788.73	2.3395	5779.7188	822000	1176.0148	3.4735	3727.1809	2.9167	5867260	0.0059653	111.329	64.3123	64.1163	98.0682	96.9596	13925.7	84.7002	0.65007	93.5286	913235
06	2018-09-30t1513	1538338612.56	larva	45.9991	-10.1129	-205.9937	1079.2906	86.8664	48255.27	153027.936	2050968.0329	5391.75	0.68253	286.607	0.34754	208.4307	-0.20229	3309.13	0.64689	3191.9185	843829	749.3288	1.3857	1936.762	0.7076	7285260	0.49493	172.825	54.2693	53.7908	89.0982	86.9999	22720	74.6534	0.124	83.7094	1379470
06	2018-09-30t1913	1538353013.18	larva	49.9993	-6.1128	-201.9935	830.7089	55.8196	32004.7011	101024.9175	1045640.3419	4523.78	0.17015	354.307	1.2808	266.7779	0.79386	3188.42	0.49792	3143.8251	542032	782.619	1.4122	2219.5949	0.91989	5998780	-0.56306	119.385	63.4843	63.2183	98.8321	96.9558	16801.5	84.2743	0.54011	94.0755	1074850
06	2018-09-30t2326	1538368225.61	larva	54.225	-1.8871	-197.7679	863.0159	50.9874	35598.6645	112093.4853	1227278.8833	6659.85	0.92417	380.935	1.6555	278.7525	1.0126	4472.87	1.2906	4486.6836	840899	972.2792	2.154	2571.6534	1.2146	7158150	-0.27166	160.632	66.4507	66.0222	102.182	100.108	19210.2	87.23	0.72457	96.6263	1248670
06	2018-10-01t0313	1538381812.57	adult	57.9991	1.8871	-193.9937	946.3642	62.1837	46665.1288	147053.7366	1932280.0963	6212.95	0.69521	335.065	0.77697	267.487	0.69087	3667.9	0.69268	3573.6045	898635	577.4781	0.34984	1815.8301	0.34813	8202040	0.032463	128.376	64.2699	63.9009	101.869	100.2846	24957.8	86.397	0.67725	96.3901	1573260
06	2018-10-01t0713	1538396213.52	adult	61.9994	5.8873	-189.9934	943.9257	66.8715	48343.1079	152470.0892	2092402.4728	2262.78	-1.0187	300.122	0.031312	252.1268	0.17837	1664.57	-0.74661	1631.7748	422801	585.988	0.38837	1475.5998	-0.047808	7608090	-0.58038	122.875	60.7524	60.435	96.7394	94.7845	24571.8	81.6057	0.23144	91.0616	1540070
06	2018-10-01t1126	1538411426.6	adult	66.2252	10.1132	-185.7676	997.5981	63.5941	51085.8914	160885.2246	2210374.0673	2219.09	-1.0798	322.363	0.45534	287.3863	1.2611	1476.76	-0.91106	1438.5608	395771	545.7943	0.22017	1032.8813	-0.57938	8635790	-0.27049	303.278	67.4058	67.0545	105.177	102.1979	28187.5	88.8901	0.94128	98.6847	1805730
06	2018-10-01t1513	1538425013.1	adult	69.9993	13.8872	-181.9936	1060.5922	67.0769	54724.9903	172540.9898	2419228.623	4836.79	0.097823	276.794	-0.58831	222.1728	-1.0925	2587.96	-0.068475	2433.4822	742745	495.3647	-0.0038734	1200.7788	-0.34135	7930970	-0.88676	152.307	48.6779	47.8745	88.7573	86.997	25473.3	72.1573	-1.0761	83.0519	1394770
06	2018-10-01t1913	1538439413.54	adult	73.9994	17.8873	-177.9934	986.8666	75.8103	47824.797	152447.3996	2069430.9598	3262.91	-0.62356	280.711	-0.55322	234.787	-0.78977	2154.33	-0.38207	2088.1356	542892	526.6236	0.22749	1327.1212	-0.10622	7046420	-1.5995	316.991	57.9757	57.5968	95.5621	92.5354	24081.6	79.5131	-0.35558	88.8199	1455310
06	2018-10-01t2326	1538454625.92	adult	78.2251	22.113	-173.7678	950.2855	71.3977	54926.8518	173213.8254	2651267.8775	2681.28	-0.90147	322.016	0.49608	292.1646	1.3678	1713.59	-0.72792	1667.0619	491801	460.4001	-0.092895	1048.2439	-0.46644	9238650	-0.5392	249.586	68.1073	68.0914	105.716	103.704	30340.4	90.5158	0.83198	100.2108	1954000
06	2018-10-02t0313	1538468212.97	adult	81.9992	25.8872	-169.9936	1010.8514	67.4882	56718.2414	178994.6756	2615661.6374	4056.23	-0.10358	296.79	-0.18494	257.9929	-0.12477	2135.66	-0.25303	1999.5875	634291	443.0175	-0.14461	1062.2902	-0.3756	8803680	-0.93361	250.138	58.5692	57.021	121.223	119.0219	36003.4	85.5981	0.056745	110.5869	1737340
06	2018-10-02t0713	1538482614.04	adult	85.9995	29.8875	-165.9933	1468.7639	82.9073	78097.216	248190.7571	3555795.0676	3336.19	-0.44628	311.888	0.28225	286.9235	0.99052	1606.8	-0.7711	1451.7272	658788	403.711	-0.40741	828.9665	-0.79751	12772800	1.248	162.747	67.8347	67.2935	108.806	107.317	44610.6	92.5233	0.67151	103.3632	2778040
06	2018-10-02t1127	1538497845.56	adult	90.2305	34.1185	-161.7623	997.1199	69.1785	53743.0082	169416.1588	2484264.2646	2035.08	-1.2612	283.043	-0.67733	257.6502	-0.39226	1351.81	-1.0552	1321.3866	381211	441.6375	0.054405	886.0085	-0.62779	7962010	-1.6818	249.269	54.1868	53.8002	95.4421	93.0264	26914.7	77.9475	-1.1745	88.799	1524270
06	2018-10-02t1513	1538511414.25	adult	93.9996	37.8875	-157.9932	1158.7976	82.1035	64583.8674	203549.9621	3246081.5947	2740.94	-0.70763	277.434	-0.92308	249.2614	-0.87331	1518.48	-0.7711	1422.3015	513248	394.6839	-0.45822	832.2967	-0.73068	9369220	-0.94548	233.647	62.0693	61.6425	102.649	100.169	34695.4	85.524	-0.49117	95.9799	2096140
06	2018-10-02t1913	1538525789.79	adult	97.9928	41.8808	-154	1093.9691	76.201	65677.7797	207039.3014	3335078.8008	2344.71	-0.94005	282.105	-0.78126	257.5788	-0.62329	1446.75	-0.79305	1421.5696	496235	398.1771	-0.36991	803.0699	-0.74613	9669730	-0.84698	284.255	65.2392	64.569	108.049	105.5792	37060.8	90.825	-0.11186	101.6738	2236200
06	2018-10-02t2325	1538540936.79	adult	102.2003	46.0883	-149.7925	1110.4592	73.3101	63600.7376	200530.7323	3106373.9764	2560.43	-0.66785	275.764	-1.054	246.5469	-1.2185	1508.85	-0.56373	1441.9152	502447	405.8547	-0.17616	815.2281	-0.5642	9172460	-1.2101	174.462	59.2125	58.8382	100.779	98.9346	33559.4	83.7435	-1.0181	94.5754	1969530
06	2018-10-03t0313	1538554588.99	adult	105.9926	49.8805	-146.0003	1151.8109	75.7217	63012.5656	198479.4097	2980811.9188	3110.61	-0.087279	296.831	-0.25169	275.3683	-0.051407	1536.91	-0.39029	1435.5717	507180	395.8589	-0.32415	769.5865	-0.63163	9793630	-0.88684	241.097	63.9745	63.568	108.083	105.7431	35667.5	89.8052	-0.58011	101.5377	2110770
06	2018-10-03t0713	1538568989.1	adult	109.9926	53.8806	-142.0002	1286.5054	70.0503	69433.8396	218903.5913	3155635.2391	2416.89	-0.59839	308.786	0.19436	294.2299	0.67154	1263.02	-0.7979	1186.2918	459738	400.3421	-0.19822	670.0538	-0.96321	11224100	-0.077232	225.286	75.6266	74.5206	163.739	161.5422	59601.1	107.1012	0.8693	148.7236	2748950
06	2018-10-03t1125	1538584145.67	adult	114.2028	58.0907	-137.7901	1174.5556	81.395	69981.8263	220643.7125	3527934.9067	2811.66	-0.12244	319.346	0.58229	300.5605	0.84649	1392.81	-0.41923	1244.3395	509767	403.6666	-0.10257	720.8082	-0.59845	11671500	0.147	336.503	76.8443	75.0813	141.878	139.1183	51927.2	106.4376	0.58367	129.8308	2808500
06	2018-10-03t1515	1538597909.64	adult	118.0261	61.914	-133.9667	1010.7762	75.6254	60374.8718	190605.6933	3011200.733	2392.1	-0.42453	280.187	-0.96909	256.3393	-1.1274	1463.57	-0.1568	1460.4952	462488	386.0859	-0.48929	789.0755	-0.13025	8836540	-1.5441	171.57	64.3047	63.3055	113.505	111.3682	35867.6	93.1915	-0.76958	106.5113	2028040
06	2018-10-03t1913	1538612189.39	adult	121.9927	65.8806	-130.0001	1070.8212	75.2584	65567.6901	206730.5555	3347298.2619	3250.31	0.53189	313.626	0.30924	295.723	0.47264	1445.06	-0.076832	1325.1029	495657	400.2871	-0.16176	705.4375	-0.45071	10737900	-0.45996	319.589	79.3022	77.9242	148.152	143.8032	50816.2	108.9875	0.41765	132.5794	2715150
06	2018-10-03t2325	1538627340.04	adult	126.2012	70.0892	-125.7916	1141.2244	74.5598	69215.9152	218264.0012	3473635.5977	2520.8	-0.096294	322.623	0.63034	307.9224	0.90412	1254.69	-0.38345	1127.3357	454197	402.575	-0.10929	634.0194	-0.74303	11660600	0.040643	325.691	80.8508	78.3262	201.596	196.3655	72977.7	112.8133	0.53499	179.3447	2922190
06	2018-10-04t0313	1538640988.67	adult	129.9925	73.8804	-122.0003	1126.9378	75.898	68408.3247	215579.2706	3510622.3024	2478.18	-0.049587	291.899	-0.58514	279.3258	-0.35682	1254.59	-0.28372	1165.0329	449143	362.8279	-1.0911	607.1144	-0.81724	10422500	-0.68822	231.868	67.2454	65.5455	131.564	127.913	47100.1	100.0967	-0.65331	118.9941	2401070
06	2018-10-04t0713	1538655388.78	adult	133.9925	77.8805	-118.0003	1296.626	76.3609	74869.3258	235880.1115	3795810.185	1491.21	-1.0392	316.083	0.32392	304.6291	0.62505	953.254	-0.9187	913.3494	373675	438.97	0.78476	652.8039	-0.44382	12363300	0.37322	459.678	82.2145	79.4384	193.393	184.7507	75810.2	124.7948	1.1131	163.4835	3215740
06	2018-10-04t1126	1538670553.79	adult	138.205	82.093	-113.7878	1179.0866	74.8778	72364.9159	228148.6011	3682134.749	2076.38	-0.31303	285.627	-0.87902	269.7159	-0.87149	1112.64	-0.43007	1002.6036	420579	390.4581	-0.43785	612.8478	-0.60886	10788700	-0.52828	360.072	77.7946	73.9151	250.641	246.8942	94742.5	115.5976	0.22414	185.7558	2938460
06	2018-10-04t1635	1538689112.72	adult	143.3603	87.2482	-108.6326	1176.1692	73.7718	69176.0173	218151.0246	3398831.2812	4124.71	2.1943	318.57	0.3587	304.5868	0.47973	1407.77	0.48434	1208.5573	509611	392.2732	-0.41185	615.0704	-0.49279	11509600	-0.17005	426.647	77.0994	75.251	151.254	145.2745	54753.9	110.7896	-0.32855	135.8039	2785520
06	2018-10-04t1913	1538698589.65	adult	145.9928	89.8807	-106.0001	1202.6897	78.8662	75104.792	236581.6177	3951480.8734	3479.13	1.5252	316.273	0.25454	305.7258	0.48825	1352.06	0.41555	1125.9054	530007	400.0042	-0.22157	597.0775	-0.56388	12397600	0.27687	349.523	88.2084	84.1824	245.024	242.1996	96049.3	134.3051	1.2664	201.9051	3457680
06	2018-10-04t2325	1538713737.7	adult	150.2005	94.0885	-101.7923	1196.595	78.281	71063.298	223833.7928	3604840.2982	4142.38	2.4799	308.55	-0.070686	293.9632	-0.041377	1393.62	0.66542	1092.3436	518426	397.8291	-0.29439	581.8661	-0.60702	11454000	-0.24199	339.815	73.5425	71.4454	161.44	149.9645	60055.6	109.7575	-0.63592	136.3802	2730040
06	2018-10-05t0313	1538727388.86	adult	153.9925	97.8805	-98.0003	1177.7469	77.726	71588.4742	225460.8246	3692125.6389	2753.77	0.85535	318.111	0.27407	305.3241	0.36704	1203.18	0.2106	979.2722	449990	394.7881	-0.39111	555.6921	-0.76218	11887800	-0.046107	351.449	82.4583	79.4431	188.276	173.3622	70415.1	121.4966	0.046583	154.338	3081470
06	2018-10-05t0713	1538741789.75	adult	157.9928	101.8807	-94.0001	1172.7959	78.1115	75393.9892	237612.4383	4048012.7943	3274.94	1.6411	324.617	0.49896	311.247	0.55324	1289.2	0.58651	1067.4289	507945	418.3461	0.21021	605.6718	-0.28281	12762000	0.35552	444.671	83.5981	81.0476	180.453	172.0864	71098.3	120.9822	-0.12861	153.273	3286580
06	2018-10-05t1126	1538756961.26	adult	162.2071	106.095	-89.7857	1214.9767	78.6531	74911.7932	235935.0868	3888548.5313	2988.68	1.3799	326.096	0.52492	315.6358	0.67338	1196.78	0.41316	952.121	467940	413.5343	0.060963	558.8452	-0.6412	12750400	0.32003	259.873	92.7935	91.1482	187.223	181.0909	73204	133.9621	0.56723	167.7153	3628220
06	2018-10-05t1513	1538770590.16	adult	165.9929	109.8809	-85.9999	1206.4979	81.4263	75008.897	236194.1635	3966221.4066	3516.33	2.2089	307.72	-0.21532	294.0314	-0.22815	1235.2	0.64252	950.1669	484198	399.5409	-0.33766	551.2376	-0.67584	12049100	-0.029832	292.925	76.8572	73.3895	183.409	176.3808	71896.4	121.6023	-0.35387	160.722	3009420
06	2018-10-05t1913	1538784989.97	adult	169.9928	113.8808	-82	1435.2322	77.7248	83577.7187	263469.7228	4168006.8472	2945.48	1.5238	326.814	0.48598	310.785	0.37909	1186.72	0.58604	949.4751	518597	429.0589	0.42591	562.7424	-0.52842	14279800	0.97417	409.352	91.709	88.7066	215.615	201.0289	94223.9	129.8219	0.019374	169.8764	4007130
06	2018-10-05t2326	1538800171.77	adult	174.21	118.098	-77.7828	1158.9807	78.4851	73763.8867	232398.0336	3990873.6939	2370.22	0.79725	299.405	-0.61032	285.3971	-0.66802	1145.56	0.5481	990.9559	441042	394.3613	-0.54672	536.9216	-0.76614	11519900	-0.29561	313.184	76.7932	72.2265	222.284	217.9382	85579.5	123.6486	-0.48532	175.35	2954700
06	2018-10-06t0313	1538813789.68	adult	177.9928	121.8807	-74.0001	1182.0407	77.189	70104.2878	220748.2822	3523790.779	2754.37	1.4319	324.568	0.31701	310.0809	0.2408	1289.45	1.1628	1101.1411	473227	406.6183	-0.25232	587.1302	-0.20178	11883700	-0.14058	367.592	91.6739	88.9535	204.609	189.3399	75091.6	131.4991	-0.15533	169.269	3356550
06	2018-10-06t0713	1538828189.42	adult	181.9927	125.8806	-70.0001	1174.9252	77.8904	70100.4956	220792.2867	3548950.8767	2953.25	1.809	350.325	1.2573	336.5193	1.2031	1286.74	1.2618	1102.7463	472232	435.2441	0.48153	600.249	-0.015883	12829600	0.26537	447.238	96.5605	91.7632	225.273	215.3348	82675.2	148.1975	0.62251	190.1641	3536240
06	2018-10-06t1126	1538843369.63	adult	186.2094	130.0974	-65.7834	1121.7241	89.9553	69704.1755	220792.5685	3755533.9055	3220.16	2.2883	338.668	0.75972	327.1352	0.77781	1297.12	1.4135	1078.9722	472153	435.1161	0.42827	578.9703	-0.22995	12318000	0.037274	363.703	92.9136	89.4669	198.93	190.8711	72410.4	142.8693	0.17277	174.5431	3379450
06	2018-10-06t1513	1538856990.25	adult	189.9929	133.8809	-61.9999	1097.1569	82.7652	68999.201	217444.5222	3704983.9946	3137.71	2.2345	323.803	0.1504	312.8382	0.17826	1246.26	1.3121	1011.5951	448654	415.6643	-0.14185	619.7978	0.28497	11650100	-0.2487	375.893	91.0459	87.9692	229.404	216.9174	82585.3	141.7291	-0.02325	186.5998	3275740
06	2018-10-06t1913	1538871389.65	adult	193.9928	137.8807	-58.0001	1111.5023	82.1364	69473.8577	218868.2971	3718060.5681	2714.7	1.667	318.519	-0.093815	307.5059	-0.077401	1133.51	0.95893	933.6517	411465	426.9193	0.1132	584.5319	-0.11012	11546000	-0.2927	481.975	98.7705	93.8422	255.867	248.2132	92879.8	160.7846	0.77308	223.9433	3580330
06	2018-10-06t2326	1538886573.2	adult	198.2104	142.0984	-53.7824	1029.546	80.6658	64880.7587	204446.9546	3534337.3287	2302.47	1.105	315.289	-0.26129	305.8322	-0.19506	1078.38	0.82412	965.1014	365571	406.1107	-0.49234	547.3517	-0.55442	10677900	-0.64892	362.753	92.5461	87.295	208.992	201.8291	70848.3	154.8139	0.32475	188.8817	3134260
06	2018-10-07t0313	1538900195.53	adult	201.9944	145.8823	-49.9984	858.5106	82.9964	54080.0286	173110.3397	2913203.3931	2638.22	1.6879	351.327	1.0323	341.0528	1.062	1252.09	1.6251	1110.5767	354343	452.0344	0.67536	629.0069	0.51503	9923220	-0.94841	382.64	100.88	97.6909	210.356	198.9173	59530.7	159.4743	0.40303	188.8907	2849360
06	2018-10-07t0713	1538914595.19	adult	205.9943	149.8823	-45.9985	696.7118	106.3786	44306.7942	143312.3417	2400229.9281	2251.27	1.1466	327.491	0.1017	318.3033	0.16422	1279.68	1.8346	1191.865	296885	433.1459	0.1226	743.3169	2.0338	7570270	-1.8749	436.441	94.3387	88.85	256.608	246.2239	59533	171.5604	0.79481	221.2469	2180730
06	2018-10-07t1128	1538929887.96	adult	210.2423	154.1302	-41.7505	692.4608	82.7123	43247.2035	137644.0835	2283306.3551	2573.89	1.7222	323.488	-0.096309	310.3901	-0.18046	1317.45	2.0998	1117.7609	297743	430.1533	-0.018025	705.1337	1.5582	7307270	-1.9529	501.178	98.1377	88.8008	272.711	257.9535	61632.8	178.5302	0.92687	229.7327	2216830
06	2018-10-07t1513	1538943393.23	adult	213.9937	157.8817	-37.9991	935.3476	79.9271	58428.286	184281.8532	3111119.9888	2007.25	0.87512	354.209	0.95699	345.2785	1.018	978.777	0.68981	853.0801	299506	475.521	1.0688	583.282	-0.025766	10804100	-0.58036	385.73	111.049	102.7218	271.692	265.7808	83137.8	197.2008	1.5633	246.4954	3387220
06	2018-10-07t1913	1538957789.1	adult	217.9926	161.8806	-34.0002	1030.7297	76.9475	62971.049	198482.0053	3228934.1209	2994	2.5351	346.472	0.6226	335.7817	0.6173	1074.27	1.1925	823.9551	353435	453.5355	0.44883	562.169	-0.29218	11385100	-0.35837	315.421	110.293	100.7821	253.772	248.5303	83491	192.5676	1.2091	232.3724	3624220
06	2018-10-07t2326	1538972976.32	adult	222.2113	166.0992	-29.7816	1056.3338	77.304	63529.0205	200166.1005	3256155.103	3156.79	2.8646	348.622	0.6297	336.8773	0.58642	1074.46	1.2604	817.5565	356721	460.981	0.54692	569.0755	-0.19651	11570800	-0.29729	427.67	111.917	100.1394	281.415	270.7038	93429.6	200.8279	1.3745	247.8749	3714540
06	2018-10-08t0313	1538986590.02	adult	225.9929	169.8808	-26	919.6359	101.6845	59318.4688	188782.9349	3282080.3228	3173.24	2.9513	350.61	0.6394	338.0364	0.5665	1119.9	1.5353	826.5634	347170	468.8797	0.66201	588.1857	0.057851	10853100	-0.56614	450.343	113.537	100.3386	292.529	281.2435	90684.1	208.3173	1.5204	258.0478	3514530
06	2018-10-08t0713	1539000989.91	adult	229.9928	173.8808	-22	908.2831	103.0994	58885.1427	187472.6472	3279004.8757	2839.59	2.4489	351.476	0.60294	339.0311	0.53462	1065.72	1.3284	783.3548	328241	474.5742	0.7094	586.2875	0.029837	10799500	-0.58675	480.979	116.958	103.4013	306.639	293.3056	94444.9	214.491	1.6077	272.3954	3593660
06	2018-10-08t1126	1539016179.57	adult	234.2122	178.1001	-17.7807	896.1288	104.8764	57611.2184	183719.7913	3180303.3994	2556.8	2.0342	349.507	0.47662	336.3348	0.38403	1031.93	1.2248	740.8274	310612	475.3758	0.64861	595.7654	0.15236	10517000	-0.68239	513.744	117.971	103.9094	312.75	298.84	94137.7	218.5268	1.6055	272.9443	3549880
06	2018-10-08t1513	1539029791.02	adult	237.9931	181.8811	-13.9997	868.5679	96.6975	56166.9563	178669.1647	3097630.7962	3052.94	2.9158	357.377	0.67468	343.2321	0.5515	1064.26	1.4204	781.0773	312893	486.0721	0.81059	618.0369	0.43321	10480400	-0.69194	492.189	123.521	108.3479	322.015	315.1187	94672.3	226.8513	1.7862	284.3097	3622380
06	2018-10-08t1913	1539044189.63	adult	241.9927	185.8807	-10.0001	863.2774	89.8103	54281.4136	172362.1811	2927184.5336	2967.44	2.8309	362.015	0.76487	347.291	0.62423	1092.27	1.6067	816.2839	310203	490.8084	0.83934	617.4827	0.41963	10262800	-0.76019	482.408	127.229	112.41	342.03	329.6744	97136.5	231.0877	1.8155	294.3543	3606830
06	2018-10-08t2326	1539059377.11	adult	246.2115	190.0994	-5.7813	859.0207	81.5586	51211.2067	163628.07	2704516.5037	1226.32	-0.10674	369.398	0.93587	359.1869	0.93499	633.311	-0.62353	616.0074	169727	508.8614	1.1423	584.3856	-0.011997	9886190	-0.8739	481.789	135.17	120.3862	348.844	339.9519	93490.2	247.3442	2.2566	308.1468	3617550
06	2018-10-09t0313	1539072989.89	adult	249.9928	193.8808	-2	869.7536	80.8992	52995.0878	167350.0837	2803303.501	5271.49	6.9976	377.684	1.1411	361.7408	0.96336	1027.68	1.382	690.607	284666	526.8584	1.4473	628.8709	0.55641	10452400	-0.71072	645.016	139.673	124.1899	417.63	402.2239	115684	261.7425	2.6492	356.8374	3865450
06	2018-10-09t0713	1539087389.97	dead	253.9928	197.8808	2	880.8254	81.4103	53798.138	169895.9962	2838921.3037	3610.31	4.1832	379.261	1.139	362.5753	0.9396	1137.17	1.9931	818.4788	319544	521.5007	1.2704	641.6091	0.71693	10653800	-0.6632	545.735	139.557	121.5264	376.266	366.5484	105731	263.3673	2.5898	331.8185	3920310
07	2018-09-28t1513	1538165825.74	egg	-1.9995	-54.1116	-241.9925	66.745	32.0201	1454.2408	4974.9592	29788.3742	243.854	0.31855	150.212	0.51939	150.1138	0.52838	203.2964	-0.29035	197.7538	1626.3713	180.4688	0.33197	191.014	0.047197	119569	0.55362	80.6157	46.6983	46.1563	74.7975	73.4886	598.3799	64.4791	0.59953	71.9705	37171.8
07	2018-09-28t1913	1538180221.97	larva	1.9995	-50.1126	-237.9936	266.0646	36.2114	6718.4218	21264.5539	155266.0557	253.801	0.034053	156.264	0.43902	155.4182	0.48657	223.726	-0.38783	221.1806	8277.8633	194.5002	0.21931	213.8357	-0.097946	565208	0.44999	125.513	53.6898	53.0895	97.9923	95.5378	3625.7136	78.1827	0.87621	90.7873	194196
07	2018-09-28t2326	1538195426.51	larva	6.223	-45.8892	-233.7701	167.6476	27.3463	3087.6198	9802.1938	53319.3004	0	-0.36959	0	-1.2759	0	-1.2367					0	-0.97892	0	-0.56938	0	-0.28419	0	0	0				0	-1.1167	0	0
07	2018-09-29t0313	1538209020.71	larva	9.9991	-42.113	-229.9939	167.9059	27.0875	3038.9216	9645.4092	51777.8937	0	-0.54591	0	-1.4597	0	-1.3925					0	-1.099	0	-0.69031	0	-0.62682	0	0	0				0	-1.233	0	0
07	2018-09-29t0713	1538223421.61	larva	13.9994	-38.1127	-225.9937	170.9166	26.5638	3106.0665	9851.2969	52459.8833	0	-0.71085	0	-1.6634	0	-1.5691					0	-1.219	0	-0.80791	0	-0.98377	0	0	0				0	-1.3658	0	0
07	2018-09-29t1126	1538238626.84	larva	18.2231	-33.8891	-221.77	335.1831	37.7406	9753.7965	30849.0763	244723.2124	263.673	-0.72969	169.943	-0.016014	171.7274	0.25293	238.4286	-0.78456	236.1661	12636.7168	214.2182	-0.29765	229.5435	-0.62765	884382	-0.83226	93.0009	49.1529	48.873	80.3739	79.3234	4259.8154	67.3366	0.39917	76.7044	255792
07	2018-09-29t1513	1538252220.35	larva	21.999	-30.1131	-217.994	273.256	31.4507	6114.0831	19337.0755	124287.4488	355.88	-0.81608	245.495	0.69518	245.2422	1.0511	304.8111	-0.82883	301.1158	10363.5771	281.6207	-0.093471	296.7131	-0.64561	814799	-1.2011	106.466	56.3213	55.9642	89.2632	88.1625	3034.95	75.4043	0.5823	85.105	186930
07	2018-09-29t1913	1538266621.37	larva	25.9993	-26.1128	-213.9937	414.6775	54.1281	16328.87	52038.8081	543084.2581	888.979	-0.68853	243.189	0.53316	239.8862	0.90569	552.4213	-0.75987	530.0884	48060.6523	281.6142	-0.21653	361.5528	-0.66893	2103340	-0.79271	118.009	61.1389	60.7601	94.9667	93.447	8262.1016	80.4371	0.68829	89.4644	528791
07	2018-09-29t2326	1538281830.43	larva	30.224	-21.8881	-209.769	634.4666	42.6597	21701.274	68429.45	631930.4296	4345.17	0.80492	252.61	0.49869	193.1147	0.17432	2982.6482	0.70826	2885.9277	345987.1875	532.7642	0.83953	1868.3003	1.0606	2912340	-0.6834	135.557	50.1583	49.7889	82.048	80.1755	9517.5693	69.2599	0.26186	77.2025	578274
07	2018-09-30t0313	1538295420.12	larva	33.999	-18.1132	-205.9941	679.126	39.923	22695.3213	71492.6827	633368.4211	4772.51	0.85136	265.352	0.52453	206.3944	0.24185	3218.0413	0.79138	3132.4827	389383	440.7194	0.29779	2047.9066	1.1675	3202000	-0.8331	430.623	45.2916	44.8587	82.3015	77.4787	9958.4805	64.8147	0.028668	74.0611	546534
07	2018-09-30t0713	1538309821.8	larva	37.9994	-14.1127	-201.9936	809.6402	53.1209	34399.2807	108466.1709	1213118.314	4216.05	0.44796	313.145	1.0251	246.2285	0.72499	2813.7273	0.45908	2718.8696	512098.375	647.686	1.1482	1831.1037	0.79779	5677940	0.24947	109.861	58.1775	57.9586	91.3995	90.5713	16634.7148	78.0613	0.44098	86.6801	1054870
07	2018-09-30t1126	1538325031.78	larva	42.2244	-9.8877	-197.7686	806.1433	45.6769	30075.3918	94835.5439	926218.56	9643.03	2.6967	428.877	2.5656	248.9365	0.65859	6898.0171	3.0682	6864.4805	1103682.75	1299.6398	4.0458	4644.9374	3.9965	6828570	0.55111	113.24	59.3894	59.2137	92.6676	91.3671	14826.8115	79.1898	0.41373	88.4468	945597
07	2018-09-30t1513	1538338620.62	larva	45.9991	-6.113	-193.9939	847.0036	57.5108	39037.2902	123105.4366	1511584.9601	9394.13	2.414	371.4	1.6529	226.6184	0.13527	6180.2676	2.5477	6046.2141	1273135.125	1102.1926	3.0091	3500.9822	2.5253	7629290	0.68906	112.108	47.3693	46.8997	82.5261	80.9708	17000.377	68.2988	-0.18068	77.8814	973060
07	2018-09-30t1913	1538353021.25	larva	49.9993	-2.1128	-189.9938	943.8697	63.219	49373.7324	155675.2901	2136839.906	9506.04	2.2771	352.079	1.2439	240.5862	0.24445	5660.856	2.1479	5660.1611	1466161.75	777.3088	1.388	2738.1282	1.5131	9107570	1.1819	148.676	55.138	54.7003	90.8144	89.0237	23520.9336	75.8694	0.068658	85.263	1426310
07	2018-09-30t2326	1538368233.68	adult	54.225	2.1128	-185.7681	1003.0499	71.6739	56364.3922	177695.0212	2668963.616	6918.92	1.0317	315.171	0.47174	239.6179	0.050988	4005.0151	0.97541	3831.2234	1181479.5	644.7059	0.6742	1978.1099	0.54234	9289040	0.91827	167.331	49.8775	49.2736	88.7	87.1196	26166.4961	73.4961	-0.23566	83.405	1470040
07	2018-10-01t0313	1538381820.68	adult	57.9991	5.887	-181.9939	1097.3667	71.1004	62337.8386	196552.3123	2934082.5248	6866.25	0.96947	327.444	0.63142	254.7639	0.34277	4078.1235	0.97254	3942.8677	1329468.25	456.035	-0.20994	1986.9852	0.54636	10670100	1.4118	152.896	58.9659	58.6364	94.6749	92.9928	30864.0234	80.0248	0.1577	89.394	1921460
07	2018-10-01t0713	1538396221.62	adult	61.9994	9.8873	-177.9937	1123.2763	72.222	68364.4054	215809.0211	3431231.4165	6188.78	0.66236	292.613	-0.12086	225.8293	-0.62341	3446.6785	0.49662	3304.8318	1233910.875	490.6208	-0.064614	1691.2888	0.21075	10446900	1.0096	169.265	54.232	53.3556	94.6928	92.8231	33900.0234	77.1498	-0.19506	88.5777	1936190
07	2018-10-01t1126	1538411434.74	adult	66.2252	14.1131	-173.7678	1147.8907	76.2268	68572.3841	216163.4667	3471609.1145	5578.96	0.40821	294.471	-0.14482	238.6731	-0.3707	3191.5308	0.34298	3123.427	1145759.5	430.4591	-0.35448	1627.8309	0.17316	10547400	0.8046	195.69	55.7124	55.1512	93.0718	91.4918	33412.7812	77.2899	-0.32424	87.7502	1995500
07	2018-10-01t1513	1538425021.23	adult	69.9993	17.8872	-169.9938	1113.1988	76.7854	66880.182	210724.2316	3403947.8557	5018.79	0.18177	312.694	0.22985	262.0506	0.34325	2825.7644	0.11523	2676.8168	989017.5625	458.4697	-0.19872	1405.7997	-0.064788	10922700	0.80258	319.216	62.4977	62.1	100.2619	97.4779	35091.6641	84.1036	0.33832	93.9528	2183110
07	2018-10-01t1913	1538439421.59	adult	73.9994	21.8873	-165.9937	1137.6963	73.8181	67227.9083	211746.6164	3392820.4825	6005.82	0.71565	319.424	0.39418	268.8731	0.51954	3116.3694	0.42453	2969.0973	1096962	436.8825	-0.28837	1462.8037	0.094296	11220700	0.76881	208.689	59.365	58.8337	98.8356	96.9379	34790.1328	82.6899	0.0373	93.0913	2085370
07	2018-10-01t2326	1538454634.07	adult	78.2251	26.1129	-161.768	1119.9863	77.7345	67426.8031	212608.3214	3445949.8896	5308.74	0.48057	305.988	0.068943	258.2092	-0.0047274	2796.0874	0.28127	2657.312	984222.75	440.2083	-0.22342	1393.2646	0.10942	10771100	0.33593	211.333	57.0774	56.911	98.0106	95.8641	34499.7266	81.3163	-0.3046	92.2139	2009180
07	2018-10-02t0313	1538468221.13	adult	81.9992	29.8871	-157.9938	1625.9217	92.3914	91997.3587	290123.9579	4698985.7328	5976.4	0.99083	286.758	-0.47658	255.5617	-0.22656	2306.7659	-0.073568	1848.9782	1111861.125	358.4398	-0.77232	1096.092	-0.3108	13799700	1.9396	190.878	60.9503	58.6287	140.5709	137.998	67755.1562	94.3726	1.1183	128.5518	2933110
07	2018-10-02t0713	1538482622.16	adult	85.9995	33.8874	-153.9935	1293.0392	85.0757	80622.366	253921.8656	4357383.9076	4038.22	-0.012113	268.765	-1.0742	231.8153	-1.3635	2085.9646	-0.19678	1868.4561	878191.125	384.0023	-0.57756	1089.0169	-0.22119	11304800	0.39618	412.391	52.3649	50.7332	127.8028	120.7865	53804.9688	79.4425	-0.85038	105.1883	2202570
07	2018-10-02t1127	1538497853.81	adult	90.2305	38.1184	-149.7625	1313.2153	77.24	78976.5873	248652.4707	4052976.3149	4044.64	0.1329	297.249	-0.17995	268.36	0.074425	2036.3442	-0.12238	1822.1929	841010.1875	385.0827	-0.58066	982.0149	-0.35856	12257100	0.83887	278.759	64.9992	64.0204	111.8546	108.9525	46195.9688	91.1794	0.30859	104.5466	2680240
07	2018-10-02t1513	1538511422.48	adult	93.9996	41.8875	-145.9934	1159.6009	81.9766	75654.954	238602.6522	4105884.5019	4913.84	0.92805	304.884	0.097239	271.7098	0.11151	2251.1863	0.36803	2147.6626	889218.625	427.7985	0.0028866	870.985	-0.60145	12026200	0.62843	202.917	66.3915	65.6381	113.4751	110.7414	44822.6562	92.4318	0.25451	105.5914	2618810
07	2018-10-02t1913	1538525798.02	adult	97.9928	45.8807	-142.0002	1178.8308	77.6444	75476.3241	237797.4147	4033255.0121	4204.2	0.55959	307.639	0.20145	280.9236	0.4028	2085.5781	0.28726	1971.9267	821717.8125	396.2227	-0.4026	973.4103	-0.090717	12109000	0.60864	235.744	60.813	59.9816	117.2386	112.5866	46192.0078	89.5555	-0.24374	104.5491	2393660
07	2018-10-02t2325	1538540944.95	adult	102.2003	50.0882	-137.7927	1195.3282	79.9788	75068.327	236555.789	3949235.213	2804.59	-0.46057	276.365	-1.0306	249.517	-1.0883	1629.1812	-0.34687	1559.3099	638639	367.2529	-0.89772	926.2524	-0.097161	10824400	-0.22192	146.568	62.6238	61.3849	113.02	110.1922	44303.8555	88.8863	-0.50388	104.3184	2452790
07	2018-10-03t0313	1538554597.15	adult	105.9926	53.8805	-134.0005	1142.5473	86.0708	75563.2072	238221.0806	4258225.224	2497.28	-0.62759	273.551	-1.1625	249.3636	-1.1869	1517.6151	-0.42662	1445.5729	597940.375	377.5259	-0.6904	914.4707	0.014104	10774100	-0.30109	146.243	64.1418	62.9642	115.355	113.5114	45449.8906	91.0372	-0.46087	107.0497	2526290
07	2018-10-03t0713	1538568997.27	adult	109.9926	57.8805	-130.0004	1177.7084	77.3253	72227.4445	227496.116	3753971.6113	2977.54	-0.087302	303.713	-0.0041855	274.8322	-0.17035	1657.2153	-0.026062	1565.6439	626427.375	438.0599	0.59601	872.8967	-0.01072	11454800	0.060004	256.825	70.2156	68.7666	127.3265	123.4811	48129.4297	99.4863	0.15635	116.839	2648250
07	2018-10-03t1125	1538584153.99	adult	114.2028	62.0907	-125.7902	1095.8301	76.8087	67730.9542	213491.3584	3501734.0101	2833.15	-0.10218	311.17	0.2628	286.3243	0.23358	1624.9655	0.053864	1542.8054	575237.75	414.8109	0.14255	915.7235	0.36552	11000800	-0.24859	205.951	73.1244	71.386	137.5255	133.6752	48684.0391	104.0967	0.37198	125.003	2585170
07	2018-10-03t1515	1538597917.93	adult	118.0261	65.914	-121.9669	1129.5968	74.0581	69327.2881	218431.7689	3551389.034	3098.57	0.26202	340.208	1.3715	313.6218	1.3186	1741.2721	0.42981	1664.6932	630340.5	450.9387	0.98872	918.3737	0.54073	12305300	0.48309	272.49	83.0574	80.3701	197.4	193.4078	71458.8125	115.0044	1.1417	164.8456	3004190
07	2018-10-03t1913	1538612197.68	adult	121.9927	69.8806	-118.0003	1161.1217	97.7708	73714.3604	232754.5268	3979374.8218	3280.95	0.5626	320.394	0.5725	297.6596	0.5546	1651.4359	0.37538	1603.7361	635802.8125	435.1205	0.6579	842.5658	0.29758	12316900	0.45318	202.742	72.6195	71.0601	140.8174	137.4993	54214.6836	104.7091	0.054785	127.4648	2791710
07	2018-10-03t2325	1538627348.4	adult	126.2013	74.0891	-113.7918	1097.9193	82.1929	73969.8065	233444.3558	4118888.8991	2722.72	0.11272	299.476	-0.26754	280.3274	-0.25264	1419.7584	-0.0073314	1363.7696	548026.75	420.8559	0.33203	716.8976	-0.26684	11540000	-0.028272	499.184	71.3239	67.6432	200.1615	184.8197	77262.3281	113.7431	0.61123	160.1831	2748390
07	2018-10-04t0313	1538640996.88	adult	129.9925	77.8804	-110.0005	1058.7024	76.7726	68056.2327	214660.5612	3638963.8078	2391.58	-0.14187	304.584	-0.094181	282.6662	-0.21794	1375.8374	0.0026588	1305.9562	489798.0938	434.7932	0.67744	822.8223	0.481	10817000	-0.46522	412.806	66.7553	64.8977	137.7448	134.3337	49037.1484	103.7282	-0.36405	125.0697	2370750
07	2018-10-04t0713	1538655397.01	adult	133.9925	81.8804	-106.0005	1159.6182	90.7663	78006.3356	246014.0548	4497620.2718	2387.43	-0.054287	285.514	-0.857	267.5343	-0.90471	1282.1537	-0.11156	1226.934	521836.5312	386.6591	-0.51872	660.2424	-0.39678	11601600	-0.051658	302.737	69.7803	65.9183	198.8274	194.2126	80922.75	113.1694	0.21327	167.6747	2835450
07	2018-10-04t1126	1538670562.02	adult	138.205	86.0929	-101.788	1086.3096	80.4345	68959.9461	217344.9366	3710246.2065	2479.21	0.14381	323.884	0.59747	307.1233	0.6595	1364.7887	0.21487	1289.6411	491323.9375	421.6576	0.34809	717.0147	0.084865	11650700	-0.056427	327.16	79.7731	77.7569	154.9651	149.9835	55787.4297	115.5271	0.21883	141.3717	2869600
07	2018-10-04t1635	1538689121.16	adult	143.3604	91.2482	-96.6327	1110.3646	79.7587	69095.1608	217690.4948	3642464.8194	1741.84	-0.60858	320.04	0.41543	306.0753	0.54017	1093.1766	-0.3626	1075.0648	394636.75	411.6738	0.082863	652.6341	-0.22627	11540000	-0.15392	267.333	91.3246	88.803	172.6553	168.1436	62328.5703	130.7144	1.1235	155.9916	3292980
07	2018-10-04t1913	1538698597.87	adult	145.9928	93.8807	-94.0003	1058.1749	78.0088	67387.4874	212454.8774	3585073.5676	2575.53	0.43915	308.333	-0.051879	292.4825	-0.047324	1305.3258	0.28624	1229.1603	459474.6875	402.1591	-0.1663	691.6776	0.13233	10837900	-0.53907	289.5	81.5244	78.591	175.1186	167.828	61641.7344	122.7411	0.43639	154.352	2865580
07	2018-10-04t2325	1538713745.93	adult	150.2006	98.0885	-89.7925	1121.5972	78.1898	70744.5497	222909.441	3765190.1788	4055.9	2.3727	333.77	0.90341	316.3952	0.86097	1314.0282	0.43552	1191.9375	484876.4062	436.8223	0.71612	687.7096	0.21619	12315100	0.19638	248.551	86.1801	84.0399	168.147	163.2839	62046.2578	121.3923	0.17856	149.7645	3179790
07	2018-10-05t0313	1538727397.25	adult	153.9926	101.8805	-86.0004	979.6498	81.4754	64274.1788	202710.1928	3568351.3114	1937.99	-0.18362	335.218	0.93524	317.9776	0.87367	1186.7681	0.16156	1132.2844	397567.3125	441.5047	0.83113	754.6529	0.86546	11224400	-0.37602	326.249	92.1104	88.6733	219.8447	210.5747	73647.9844	132.2419	0.78123	180.647	3084220
07	2018-10-05t0713	1538741798.01	adult	157.9928	105.8807	-82.0002	1082.0448	81.1769	70877.2818	223434.2067	3887511.375	2014.45	-0.011078	281.556	-1.1658	265.8565	-1.2551	1066.0498	-0.10688	1025.016	394438.4062	378.1225	-0.85213	613.1621	-0.21816	10404000	-0.79014	221.154	68.2644	65.3445	158.8994	153.4262	58792.7812	107.6074	-1.0193	139.7127	2522510
07	2018-10-05t1126	1538756969.61	adult	162.2072	110.095	-77.7859	1046.8082	78.5622	67270.4781	212087.9795	3618848.8538	1926.66	-0.051324	329.221	0.64568	314.006	0.60881	1113.4584	0.14401	1055.4493	390823.875	435.5798	0.64803	692.1214	0.57207	11548700	-0.25043	255.674	93.6928	90.6559	191.9388	188.2084	67370.5078	133.6258	0.54552	175.8014	3286650
07	2018-10-05t1513	1538770598.53	adult	165.993	113.8809	-74.0001	964.9984	79.8772	63559.8674	200568.503	3489890.653	1811.09	-0.14335	328.331	0.58039	314.0753	0.56188	1065.1593	0.075262	1012.0261	353632.9062	423.156	0.29495	659.2387	0.35434	10878900	-0.5747	355.718	94.1624	89.0319	245.284	239.6438	81434.2812	141.3171	0.88112	199.6394	3119980
07	2018-10-05t1913	1538784998.35	adult	169.9929	117.8808	-70.0001	1042.9706	76.8134	63756.1054	201002.0195	3341089.1868	1874.32	0.013019	344.298	1.16	330.8795	1.1667	1104.7532	0.30371	1051.2773	367882.8125	436.0838	0.61506	703.0426	0.87643	11463000	-0.31309	298.34	98.5483	94.9856	212.3298	203.7928	70705.8203	146.7945	1.0475	181.7563	3281070
07	2018-10-05t2326	1538800180.09	adult	174.2101	122.098	-65.783	1100.143	79.7044	69079.3009	217648.4212	3671617.9198	1878.77	0.090048	338.779	0.90377	329.6392	1.0556	1008.7137	0.061934	972.5941	364145.6562	429.4727	0.40192	638.7028	0.30245	12206900	0.012854	288.306	93.9196	91.1194	191.5252	183.6906	69140.5938	143.9213	0.69685	173.1263	3384110
07	2018-10-06t0313	1538813798.03	adult	177.9928	125.8807	-62.0002	1037.2776	76.6936	64378.829	202946.5978	3365474.083	1990.42	0.3152	336.072	0.75815	327.1226	0.90102	1021.4526	0.18613	955.4865	343208.0625	422.702	0.183	625.9435	0.22268	11287000	-0.40468	267.774	97.9268	93.9331	200.6865	195.5385	67430.6719	151.9904	0.99928	183.2964	3288870
07	2018-10-06t0713	1538828197.8	adult	181.9928	129.8806	-58.0003	1097.3003	79.3618	65282.3189	205604.0397	3358114.4847	1739.22	0.0088729	335.511	0.69108	324.2036	0.72873	970.0141	0.077245	938.5669	330774.8125	425.0808	0.20625	625.2699	0.26916	11428500	-0.34597	251.072	103.133	99.5549	193.67	190.6006	66041.4688	154.3124	0.95495	180.2278	3513010
07	2018-10-06t1126	1538843377.95	adult	186.2095	134.0974	-53.7836	1056.7054	77.3117	66109.996	208283.8977	3524449.9583	1963.94	0.40491	353.797	1.335	343.3666	1.3986	1026.7162	0.37587	936.5145	355243.7812	439.7227	0.55268	621.3194	0.26749	12209200	-0.0095043	315.098	106.882	103.7967	206.4179	197.7129	71420.5938	155.4862	0.83209	185.1235	3688390
07	2018-10-06t1513	1538856998.66	adult	189.993	137.8809	-50	1032.0151	77.666	65101.7533	205352.9383	3417628.4598	1562.73	-0.1473	333.751	0.52657	324.4331	0.61867	884.0603	-0.10788	820.7602	300580.5	426.818	0.15804	582.6717	-0.16161	11335500	-0.38215	380.143	107.119	101.3464	235.5809	219.5907	80097.5	165.3494	1.1687	197.8204	3638200
07	2018-10-06t1913	1538871397.99	adult	193.9928	141.8807	-46.0002	969.6859	81.5199	62834.9026	198233.2037	3424514.5708	1517.13	-0.16285	353.155	1.2086	345.1559	1.3424	836.6669	-0.23078	779.5402	274426.75	445.33	0.60617	576.496	-0.20972	11571500	-0.28205	392.134	121.574	115.6027	285.3123	280.3666	93582.4219	188.3752	2.1194	240.5045	3983480
07	2018-10-06t2326	1538886581.67	adult	198.2105	146.0984	-41.7825	651.7879	151.2564	49487.7376	163040.1598	3833580.19	1867.53	0.43343	365.723	1.6214	354.2257	1.6141	1018.032	0.57685	943.8823	262652.25	462.1041	0.99691	724.0293	1.6905	9420300	-1.1662	393.842	129.391	124.5429	247.1095	243.2177	63754.2539	199.1733	2.4156	233.0726	3332840
07	2018-10-07t0313	1538900204.12	adult	201.9945	149.8824	-37.9985	769.2222	136.5268	56670.733	184268.9371	3713779.2171	1609.64	0.085246	357.052	1.2443	346.8118	1.2754	933.3521	0.29359	881.6025	275338.875	454.7382	0.74667	658.2349	0.89245	10525900	-0.70418	295.057	127.104	120.2717	254.0594	251.4326	74947.5156	200.4115	2.2749	240.2881	3747030
07	2018-10-07t0713	1538914603.81	adult	205.9944	153.8823	-33.9986	738.0387	98.6479	44562.2418	142571.0114	2287027.2357	1501.75	-0.032797	353.233	1.0456	341.5498	1.0165	951.0938	0.43379	869.9763	221604.8594	448.5496	0.52406	669.9503	1.0763	8224680	-1.614	315.388	121.354	113.2692	254.728	249.6165	59351.625	190.5218	1.6349	232.595	2825600
07	2018-10-07t1128	1538929896.57	adult	210.2424	158.1303	-29.7506	971.7927	73.862	57174.7985	180370.1237	2799350.3046	1532.12	0.065091	353.384	0.98384	344.0191	1.0342	831.5413	-0.017747	766.1071	248630.8594	446.6051	0.40189	586.3366	0.0003888	10552700	-0.68112	372.984	126.483	116.6051	259.3561	255.3082	77547.4844	204.0954	2.0226	242.8891	3777030
07	2018-10-07t1513	1538943401.85	adult	213.9939	161.8818	-25.9992	941.18	72.961	56111.909	177022.6945	2790059.7168	1503.98	0.065834	353.136	0.91868	343.328	0.94837	839.9587	0.072546	779.0793	246107.9062	447.9828	0.3776	589.4035	0.054789	10343000	-0.7586	358.888	128.382	118.2799	269.2485	265.3816	78889.8125	211.1224	2.1443	251.3336	3760170
07	2018-10-07t1913	1538957797.49	adult	217.9927	165.8806	-22.0004	934.1404	75.0352	55771.7771	176037.3275	2772653.9585	1367.19	-0.10947	350.446	0.76241	341.0328	0.80206	817.345	0.025664	768.8892	238664.7344	447.6315	0.30375	579.7084	-0.061345	10206000	-0.80796	381.39	130.238	119.9692	275.6917	270.9795	80501.9688	213.2583	2.0492	255.8191	3792920
07	2018-10-07t2326	1538972984.78	adult	222.2114	170.0993	-17.7817	916.8114	73.5816	53670.1865	169267.9824	2633078.0616	1443.27	0.057063	353.985	0.81445	344.6441	0.85414	819.8244	0.084327	771.7597	230370.6562	452.0114	0.3331	582.829	-0.0165	9928920	-0.91066	397.352	133.056	123.157	274.1451	269.6125	77034.7656	219.5938	2.1156	257.1868	3732090
07	2018-10-08t0313	1538986598.44	adult	225.9929	173.8808	-14.0001	914.7862	73.5451	52991.4021	167108.0639	2578580.7765	1432.16	0.078466	356.509	0.83912	346.5963	0.85652	822.902	0.14379	777.8183	228766.7656	456.0795	0.36404	602.3148	0.24194	9877080	-0.92312	422.551	134.824	125.0969	278.8062	273.0779	77508.125	222.0123	2.0486	261.5689	3735310
07	2018-10-08t0713	1539000998.34	adult	229.9929	177.8808	-10.0001	848.9176	74.7863	51041.3272	161201.6309	2601469.5483	1117.95	-0.40784	356.259	0.7613	346.1669	0.77093	780.3248	-0.020787	768.3889	208346.7188	459.1515	0.36055	611.3433	0.3542	9499650	-1.0433	471.143	139.759	129.9541	294.7183	287.2664	78689.7734	231.6566	2.255	272.7429	3726680
07	2018-10-08t1126	1539016188.09	adult	234.2123	182.1002	-5.7808	864.3719	74.2956	50169.3083	158327.2511	2459244.0415	1327.54	-0.021291	354.995	0.65487	345.4889	0.68123	798.2297	0.10566	765.7734	209934.4062	455.3475	0.20656	590.6698	0.086649	9307620	-1.0922	414.207	139.528	131.9966	302.9766	294.8983	79682.8438	223.2534	1.7798	272.9728	3658290
07	2018-10-08t1513	1539029799.55	adult	237.9932	185.8811	-1.9998	848.9607	74.7328	49284.1052	155604.8905	2405621.0694	1253.48	-0.11806	363.171	0.85967	353.3218	0.87315	791.6644	0.10217	749.6826	204249.4219	464.5411	0.34523	583.8367	-0.0071867	9353110	-1.0573	446.408	144.099	139.2987	306.2898	295.1875	79022.7734	225.7367	1.7457	273.4795	3711120
07	2018-10-08t1913	1539044198.12	dead	241.9929	189.8807	1.9998	863.5979	76.8074	50273.064	158587.1357	2505198.0537	1073.07	-0.39896	374.93	1.1712	364.7843	1.1731	763.1462	-0.0060776	735.3318	200707.4688	492.7011	0.87949	615.7144	0.39683	9855050	-0.88694	526.394	147.807	142.7998	313.6562	310.3632	82491.5859	238.1604	2.0683	289.9568	3885110
08	2018-09-28t1513	1538165833.81	larva	0	-61.9987	-217.9929	164.7342	29.6068	3186.3265	10137.0359	57955.0053	0	-0.010558	0	-0.98846	0	-0.99891					0	-0.7622	0	-0.34154	0	0.29196	0	0	0				0	-0.94094	0	0
08	2018-09-28t1913	1538180230.08	larva	3.999	-57.9998	-213.9939	173.7524	31.0789	3651.247	11608.2245	69570.8052	0	-0.25318	0	-1.1711	0	-1.1492					0	-0.90446	0	-0.49261	0	-0.079905	0	0	0				0	-1.0518	0	0
08	2018-09-28t2326	1538195434.61	larva	8.2224	-53.7763	-209.7704	156.0249	30.1405	3176.895	10127.1845	59176.9317	0	-0.46587	0	-1.3723	0	-1.318					0	-1.0434	0	-0.63476	0	-0.46629	0	0	0				0	-1.1773	0	0
08	2018-09-29t0313	1538209028.75	larva	11.9986	-50.0001	-205.9943	156.641	30.3771	3229.9111	10299.5794	61364.5193	0	-0.63074	0	-1.5603	0	-1.4792					0	-1.1598	0	-0.75029	0	-0.80603	0	0	0				0	-1.298	0	0
08	2018-09-29t0713	1538223429.68	larva	15.9989	-45.9999	-201.994	156.5118	28.6065	3027.8416	9642.1774	54778.0355	0	-0.78679	0	-1.7692	0	-1.6624					0	-1.2768	0	-0.86335	0	-1.1598	0	0	0				0	-1.4365	0	0
08	2018-09-29t1126	1538238634.88	larva	20.2225	-41.7762	-197.7704	161.2196	25.4802	2725.1912	8647.3492	43626.2317	309.59	-0.77787	233.823	0.62212	233.821	0.94589	292.0508	-0.79661	290.5663	4672.8135	269.8239	-0.093224	284.141	-0.6134	352839	-1.319	95.4062	57.6554	57.2571	86.7353	85.8164	1387.7649	77.2605	0.65882	84.6276	87001.9
08	2018-09-29t1513	1538252228.39	larva	23.9985	-38.0002	-193.9944	168.0481	35.7517	4200.474	13448.4239	95826.9345	653.778	-0.73601	243.552	0.60605	241.1164	0.96159	449.3431	-0.78161	446.2526	10334.8916	282.9635	-0.14948	321.7591	-0.66692	552132	-1.5254	98.0626	54.8027	54.6472	90.1135	89.0102	2072.6108	74.3863	0.52512	83.633	124238
08	2018-09-29t1913	1538266629.39	larva	27.9988	-34	-189.9941	438.0526	43.7547	14189.678	44869.2336	391945.3776	1451.99	-0.48492	230.897	0.31393	219.2049	0.58909	984.9578	-0.52657	981.0322	74856.7891	279.1093	-0.28733	643.6909	-0.37299	1743270	-1.1715	106.643	53.5308	53.2902	86.0795	84.497	6542.0449	72.6869	0.41304	81.1058	404158
08	2018-09-29t2326	1538281838.47	larva	32.2235	-29.7752	-185.7694	540.5909	43.101	19490.7009	61499.9315	594250.3317	4057.88	0.58984	255.588	0.46391	194.5809	0.13036	3162.1436	0.78692	3168.323	328862.9375	398.3302	0.15035	2338.1285	1.5701	2642260	-1.0068	136.576	45.5062	44.8846	79.3322	77.605	8250.5518	64.8126	0.069205	73.815	470443
08	2018-09-30t0313	1538295428.22	larva	35.9984	-26.0003	-181.9944	601.4641	47.6731	24026.3604	75954.5748	795352.1419	3753.46	0.30931	257.908	0.35193	209.1281	0.21694	2579.97	0.3429	2479.5828	327656.1875	475.3202	0.40267	1725.6394	0.72544	3273630	-0.95761	135.666	50.6528	50.2315	85.9156	84.0292	10911.2812	70.574	0.19438	79.315	642936
08	2018-09-30t0713	1538309829.88	larva	39.9989	-21.9998	-177.994	800.1126	48.8503	33009.6278	104071.0828	1117543.8559	6425.19	1.3641	322.845	1.0985	224.3277	0.31965	4285.2192	1.3861	4168.5679	749913.375	844.3208	2.0038	2762.5307	1.8475	5625900	0.05319	211.396	47.9367	47.6527	85.2818	82.947	14924.3184	69.4859	0.058381	79.5623	835345
08	2018-09-30t1126	1538325039.76	larva	44.2239	-17.7749	-173.769	692.5166	46.3505	28034.3526	88531.8324	931702.9189	5650.54	0.86013	369.464	1.6623	258.5406	0.77273	4217.7422	1.2763	4082.0868	624225.8125	946.5914	2.3499	3037.9454	2.0437	5468060	-0.38477	268.313	55.9964	55.6305	93.3055	90.6107	13809.208	76.7973	0.26814	86.1777	828746
08	2018-09-30t1513	1538338628.74	larva	47.9986	-14.0001	-169.9943	761.5302	50.0805	31071.2719	98017.4207	1057223.4138	8954.47	2.1339	355.055	1.3479	228.2046	0.078827	5725.8335	2.2192	5760.2651	944762.5	875.2235	1.9002	3754.2639	2.7481	5825030	-0.4941	125.744	52.1205	51.703	88.6176	87.2681	14621.9043	73.3582	-0.0011087	83.7514	855089
08	2018-09-30t1913	1538353029.26	larva	51.9987	-10	-165.9941	762.317	53.0952	34823.8208	109888.2652	1313695.7839	6696.42	1.0112	375.595	1.5933	272.2025	0.87649	4708.5703	1.482	4742.6489	866376.9375	960.347	2.1545	2952.192	1.695	6878640	-0.23968	218.886	60.9644	60.5829	96.2845	93.3457	17716.3477	81.3844	0.34553	90.2545	1116500
08	2018-09-30t2326	1538368241.75	larva	56.2244	-5.7743	-161.7684	935.1223	62.4564	44839.942	141458.6168	1817875.7089	5321.87	0.37223	265.557	-0.45951	193.2111	-1.1752	3200.2117	0.40058	3058.2701	755249.9375	671.5035	0.81855	1975.8282	0.5651	6256000	-0.90374	166.739	49.913	49.5823	83.1428	81.7597	19621.707	68.9979	-0.6135	77.9129	1175850
08	2018-10-01t0313	1538381828.77	larva	59.9986	-2.0001	-157.9943	907.3187	62.2802	47246.6154	148938.0652	2067937.2385	4518.18	-0.010076	320.885	0.49927	259.1046	0.42783	2880.1221	0.12585	2768.3883	714270.25	643.8439	0.68357	1682.5622	0.21951	7946380	-0.22592	307.965	59.4039	59.0141	96.2068	93.4409	23859.2969	79.8698	0.10401	89.1698	1471080
08	2018-10-01t0713	1538396229.71	adult	63.9989	2.0001	-153.994	963.7011	61.8447	47680.8633	150253.6311	1977599.3593	5063.3	0.20121	294.565	-0.094859	229.7336	-0.56592	3249.4492	0.39124	3096.886	815611.75	594.4428	0.45962	1841.8058	0.43228	7371780	-0.81685	122.897	55.9001	55.4896	91.6014	89.9026	22991.9551	77.29	-0.24297	86.5479	1398960
08	2018-10-01t1126	1538411442.86	adult	68.2247	6.226	-149.7681	991.6001	65.1684	52432.878	165175.0154	2322186.3129	4413.94	-0.084226	269.601	-0.7039	221.0108	-1.0338	2756.8047	0.025867	2703.2251	758121.3125	480.3523	-0.084973	1541.5814	0.10365	7405400	-1.0543	110.14	53.0961	52.5934	89.2151	88.0836	24534.1602	75.0218	-0.64928	84.7601	1458440
08	2018-10-01t1513	1538425029.38	adult	71.9988	10	-145.9941	1006.4809	66.7546	54571.5212	171963.9926	2477079.8344	4481.8	-0.034171	262.047	-0.95247	212.0356	-1.5367	2649.0349	-0.0061336	2520.9834	757624	478.662	-0.067095	1359.8044	-0.087413	7490620	-1.2168	364.078	45.92	45.3824	83.6996	80.9559	23938.0781	66.8953	-1.7808	77.0657	1312620
08	2018-10-01t1913	1538439429.68	adult	75.9989	14.0001	-141.994	1000.4562	67.7051	53025.935	167045.2279	2382786.9876	5005.27	0.27499	327.309	0.60276	280.5539	0.92456	2921.6299	0.31984	2825.8375	812213.125	491.6217	0.059482	1485.1538	0.18335	9087070	-0.50716	403.664	62.2887	61.9117	102.7765	98.6185	28571.8652	84.0777	0.1115	94.3593	1729320
08	2018-10-01t2326	1538454642.18	adult	80.2245	18.2258	-137.7683	1015.6764	70.5772	55843.2897	176006.1797	2616617.3651	4327.29	0.010504	287.771	-0.42787	247.9062	-0.48249	2333.1868	-0.099081	2231.0225	683623.75	438.057	-0.21366	1174.9304	-0.20961	8410970	-1.0698	163.951	60.1192	59.5002	99.1627	97.5703	29054.6719	83.1903	-0.17235	93.7035	1757160
08	2018-10-02t0313	1538468229.18	adult	83.9987	22	-133.9942	1082.0768	70.0902	62761.6373	197948.0246	3052381.9092	2823.95	-0.77834	258	-1.3469	224.3404	-1.6003	1826.1963	-0.54522	1775.6381	598992.375	408.8126	-0.38217	1108.9883	-0.23746	8460590	-1.182	126.18	56.2618	55.484	96.0658	93.9375	31509.5801	79.2897	-0.79293	89.803	1844990
08	2018-10-02t0713	1538482630.34	adult	87.999	26.0003	-129.9938	1062.1956	70.0808	59553.347	187534.0763	2861011.1399	4137.88	0.11059	297.983	-0.15725	265.7226	0.027274	2228.0764	0.052721	2206.1631	695159.875	399.7622	-0.42914	1050.9997	-0.2499	9281280	-0.83304	196.206	63.686	63.2386	101.9379	100.1394	31804.6387	85.9489	-0.18684	96.0822	1983630
08	2018-10-02t1127	1538497861.96	adult	92.23	30.2313	-125.7628	1074.7499	74.2228	59874.0108	188618.5595	2851033.5917	3688	-0.059816	315.766	0.47028	285.4848	0.76585	2113.3813	0.074394	1981.8981	663601.75	424.3052	-0.11248	1108.4041	0.068676	9896720	-0.58028	226.437	69.4488	69.1041	107.0471	105.2151	33612.8008	91.885	0.27373	101.2064	2176660
08	2018-10-02t1513	1538511430.73	adult	95.9991	34.0004	-121.9937	1058.1625	76.0201	59223.6012	186534.2147	2890374.2661	2527.73	-0.82902	265.155	-1.3974	235.9175	-1.5091	1571.9119	-0.6375	1496.7398	487292.6875	386.0725	-0.5719	959.6059	-0.24072	8217140	-1.6574	211.935	52.3892	51.2348	96.1405	93.9351	29803.543	78.5085	-1.3268	90.1896	1623540
08	2018-10-02t1913	1538525806.26	adult	99.9923	37.9936	-118.0005	993.2314	73.9007	59089.1237	186318.8341	2976233.0178	2979.7	-0.37865	298.404	-0.16405	273.5786	0.030742	1722.5813	-0.2561	1670.3445	532277.625	398.752	-0.34647	908.9493	-0.27269	9206050	-1.1454	174.423	66.8223	66.3721	105.3143	103.7141	32542.1152	89.1473	-0.38409	99.8079	2061530
08	2018-10-02t2325	1538540953.02	adult	104.1998	42.201	-113.7931	1029.2491	75.2453	59805.2919	188502.7779	3003103.1891	2839.24	-0.38286	295.031	-0.31344	272.1127	-0.14219	1647.3499	-0.24482	1554.7594	515620.5	386.5767	-0.52998	921.8629	-0.045987	9217660	-1.1986	349.269	68.8973	68.537	108.0985	105.8177	33834.832	91.4979	-0.33953	101.5458	2152560
08	2018-10-03t0313	1538554605.29	adult	107.9921	45.9933	-110.0008	967.5323	80.5166	60830.3807	191881.4863	3260417.2847	2403.13	-0.66744	269.964	-1.3128	244.3736	-1.4414	1461.9614	-0.46989	1408.4742	464903.75	377.6002	-0.68749	852.4087	-0.19798	8567050	-1.6292	135.124	58.8703	57.5172	105.9074	104.23	33678.5664	86.6714	-0.96688	99.1163	1868190
08	2018-10-03t0713	1538569005.36	adult	111.9921	49.9934	-106.0008	1036.6054	76.2767	62473.8351	196868.6976	3230000.0754	1817.43	-1.1102	272.656	-1.2292	253.0839	-1.1479	1223.123	-0.82229	1203.6698	399961.25	374.5683	-0.74318	802.596	-0.28185	8896220	-1.4689	263.087	61.3155	60.6914	103.5712	101.1328	33867.7812	84.8946	-1.2852	96.04	2000600
08	2018-10-03t1125	1538584162.31	adult	116.2024	54.2036	-101.7905	1022.8606	74.5139	60441.0461	190658.9351	3047877.229	2668.18	-0.2121	294.955	-0.38133	274.4402	-0.31236	1523.6913	-0.08816	1457.1013	481486.4375	406.3683	-0.039528	923.0662	0.47255	9309070	-1.2534	221.409	66.6805	65.2158	153.9126	150.2428	48636.3867	95.1624	-0.52096	124.9842	2104500
08	2018-10-03t1515	1538597926.2	adult	120.0257	58.0269	-97.9672	1088.3069	75.9003	60938.7139	191963.8345	2994939.1798	2110.88	-0.66012	308.004	0.10415	289.187	0.24015	1336.5713	-0.36935	1309.0062	426366.25	403.849	-0.083845	854.3212	0.27283	9813010	-0.98222	190.639	74.5597	73.9875	118.9194	116.066	37935.2773	99.615	-0.29286	111.1251	2375470
08	2018-10-03t1913	1538612205.96	adult	123.9923	61.9935	-94.0006	1179.875	73.7188	64999.801	204695.0604	3138742.9565	2606.47	-0.069421	289.912	-0.62448	270.0441	-0.64338	1462.5946	0.023521	1396.2162	498744.75	376.4696	-0.72881	771.5247	-0.034649	9864270	-0.9744	175.25	72.0821	71.5325	120.3433	118.2872	41037.0547	98.9678	-0.51175	112.3581	2452590
08	2018-10-03t2325	1538627356.67	adult	128.2008	66.2021	-89.7921	1043.6086	77.2849	61829.9691	194794.6548	3145517.9201	2018.5	-0.58101	289.318	-0.67358	269.2297	-0.7454	1216.2401	-0.42	1154.7189	394061.7812	397.9454	-0.22546	769.4909	0.090491	9345550	-1.29	243.563	64.2486	62.6264	120.8345	117.9582	39150.3828	95.6198	-0.94507	110.999	2075360
08	2018-10-04t0313	1538641005.06	adult	131.992	69.9933	-86.0009	1166.7082	71.3737	63287.6759	199217.182	3052196.563	2767.61	0.30482	307.942	0.023064	292.0403	0.14183	1404.1392	0.12843	1345.2505	466174.1875	393.3677	-0.34675	728.2163	-0.037754	10201500	-0.82285	219.06	77.9964	76.57	145.1633	142.189	48194.2266	109.2136	-0.0093544	130.9424	2583870
08	2018-10-04t0713	1538655405.2	adult	135.9921	73.9933	-82.0008	1074.2316	75.5422	62463.4875	196759.0681	3111287.7763	2121.4	-0.31071	304.508	-0.13628	292.0628	0.078564	1168.6626	-0.34058	1110.9319	382152.6875	372.4321	-0.88323	703.2089	-0.078624	9934270	-0.98766	209.586	81.2639	80.5191	129.1913	126.5743	42245.5547	109.1042	-0.17867	122.3833	2651150
08	2018-10-04t1126	1538670570.38	adult	140.2046	78.2059	-77.7883	1096.3355	72.8628	61828.9948	194640.1316	3009860.403	2435.03	0.13363	329.558	0.80315	314.5994	0.93575	1303.1951	0.1142	1216.8438	422235.1875	402.5362	-0.14125	745.0373	0.32363	10657200	-0.60862	386.7	81.9366	80.975	136.9623	132.0492	44375.8008	110.5291	-0.23196	125.3023	2649660
08	2018-10-04t1635	1538689129.57	adult	145.3599	83.3612	-72.6329	1145.2145	72.6149	65145.7815	205130.456	3158072.7926	1383.46	-1.0026	318.21	0.33267	309.8555	0.66438	897.8461	-0.85358	856.8791	306165.5312	387.0983	-0.55095	619.8446	-0.41302	10839800	-0.53495	317.215	86.4522	84.0402	177.4071	172.9632	60495.8047	125.502	0.66022	156.4847	2945000
08	2018-10-04t1913	1538698606.09	adult	147.9923	85.9936	-70.0006	1078.3594	75.6076	64348.2843	202670.3831	3280420.9544	1960.21	-0.26766	296.839	-0.51036	283.5229	-0.43454	1058.8203	-0.35063	1000.5281	355763.625	378.5939	-0.78393	626.6573	-0.31387	9973200	-0.99173	366.926	79.8838	78.2934	146.9139	142.0785	49363.0781	116.1754	-0.10846	134.5853	2683940
08	2018-10-04t2325	1538713754.18	adult	152.2001	90.2014	-65.7928	1038.2261	75.5062	62474.5328	196831.6661	3180742.5648	1617.13	-0.62146	303.884	-0.26599	293.4004	-0.08887	1003.1508	-0.42053	957.3743	328030.3125	373.1614	-0.94872	627.989	-0.2175	9912380	-1.0257	268.899	85.3773	84.2534	153.5896	149.5544	50223.8125	120.9784	0.074267	141.4252	2784920
08	2018-10-05t0313	1538727405.54	adult	155.9921	93.9934	-62.0007	1043.924	73.7797	61239.0968	192966.3732	3058655.7919	1618.81	-0.56212	296.372	-0.58143	285.7721	-0.43939	967.6325	-0.44928	932.7373	309642.4062	361.1476	-1.2881	614.7479	-0.25094	9480960	-1.2387	231.379	77.3725	75.2244	153.1044	149.306	48993.3984	114.6279	-0.4887	137.7801	2475150
08	2018-10-05t0713	1538741806.32	adult	159.9924	97.9936	-58.0005	1082.0465	78.6259	65175.6186	205449.5695	3353497.0963	1855.52	-0.18823	299.874	-0.4739	289.429	-0.33993	1013.6909	-0.2214	966.7665	345668.5938	375.967	-0.92546	579.534	-0.48868	10208600	-0.88402	415.247	88.5211	84.9932	239.5026	229.1867	81670.3984	129.9697	0.38948	182.103	3013520
08	2018-10-05t1126	1538756977.97	adult	164.2067	102.208	-53.7862	1023.3976	74.8817	61644.8406	194241.4164	3147550.7909	1276.36	-0.90436	303.827	-0.35327	298.5854	-0.027618	862.5256	-0.62876	853.968	277733.25	376.8134	-0.93436	576.9897	-0.4583	9781090	-1.0856	258.298	78.319	75.1556	165.5681	162.5113	53312.9375	126.0613	-0.015982	152.2514	2521320
08	2018-10-05t1513	1538770606.92	adult	167.9925	105.9938	-50.0003	1064.1343	72.3883	61977.936	195230.909	3054907.3468	1578.8	-0.43634	336.281	0.86683	331.8248	1.2318	980.01	-0.1628	949.128	317523.25	402.4546	-0.27728	604.7634	-0.14449	10890800	-0.56971	214.809	91.7655	88.7378	175.2767	170.9806	56789.6406	139.2418	0.66365	162.5836	2971920
08	2018-10-05t1913	1538785006.72	adult	171.9925	109.9937	-46.0004	1047.5725	73.2558	61331.8582	193198.6173	3040963.0858	1267.57	-0.81927	348.026	1.2804	340.1631	1.4989	865.073	-0.48319	851.5107	277688.4375	416.8208	0.076921	610.1518	-0.033876	11156300	-0.45388	333.458	102.092	97.9304	212.7789	206.6312	68302.0156	148.0266	1.0259	177.0809	3272670
08	2018-10-05t2326	1538800188.39	adult	176.2096	114.2109	-41.7833	995.64	73.1714	58429.3794	184100.7997	2916827.8141	1574.75	-0.32078	350.194	1.3173	341.5922	1.4884	1003.6411	0.089632	958.7712	307114.1875	417.579	0.058999	620.4561	0.13057	10694600	-0.66436	244.32	101.471	96.8436	186.8212	184.2338	57167.2812	153.652	1.1649	176.445	3098830
08	2018-10-06t0313	1538813806.29	adult	179.9924	117.9936	-38.0005	1056.8371	71.8915	61079.6455	192409.4498	3026600.0828	1145.46	-0.89737	329.095	0.46629	324.8398	0.78166	789.6752	-0.62482	774.9144	252696.0625	402.9731	-0.3733	539.9887	-0.70994	10507700	-0.74647	290.796	97.3157	94.0571	186.666	183.6024	59733.1289	152.7719	0.94911	176.4155	3107190
08	2018-10-06t0713	1538828206.22	adult	183.9923	121.9936	-34.0005	975.1896	71.828	57591.7809	181545.9802	2858288.0971	1297.58	-0.62235	340.196	0.8442	333.0842	1.039	864.9523	-0.27818	848.3786	260350.6562	414.3956	-0.10695	571.522	-0.33222	10235100	-0.86171	341.381	103.926	98.5606	201.119	197.8459	60536.832	162.8618	1.3184	189.1298	3126730
08	2018-10-06t1126	1538843386.34	adult	188.209	126.2103	-29.7838	1005.3197	74.1366	56487.7353	177931.4698	2717171.9615	1019.45	-0.98825	346.793	1.0438	339.1818	1.2075	700.6605	-0.84731	690.3827	207395.5156	438.3418	0.49198	531.9876	-0.77688	10248400	-0.84876	278.408	107.886	99.8222	216.5032	212.9697	64084.9531	178.0973	1.91	203.9782	3188240
08	2018-10-06t1513	1538857007	adult	191.9926	129.9938	-26.0003	840.7919	124.4221	57443.3482	184888.7093	3458300.427	1358.04	-0.42938	367.698	1.786	358.9518	1.8981	861.04	-0.16566	822.8548	258312	450.2215	0.7667	590.1	-0.0525	11003400	-0.52343	500.964	117.97	110.5515	251.2232	229.4802	75366.9531	183.7159	2.0021	213.3985	3530240
08	2018-10-06t1913	1538871406.26	adult	195.9923	133.9936	-22.0005	932.4654	72.1105	54329.2187	171252.3771	2685858.1207	1201.77	-0.61936	366.215	1.6743	359.8231	1.8634	783.1884	-0.41819	757.6707	222425.4844	444.186	0.55333	567.3386	-0.31065	10394600	-0.77113	445.978	121.893	115.7458	235.4469	226.6668	66866.9141	187.3569	1.9769	215.1873	3459800
08	2018-10-06t2326	1538886590.11	adult	200.2101	138.2114	-17.7828	907.0845	72.4889	52966.175	167085.37	2620061.4929	1271.54	-0.46171	371.041	1.7922	364.0463	1.9479	806.6392	-0.26221	782.4326	223439.0625	451.4173	0.6879	601.8336	0.1547	10272600	-0.81124	509.142	125.377	118.4271	241.9958	231.3739	67032.8281	193.7186	2.0631	219.9625	3471180
08	2018-10-07t0313	1538900212.84	adult	203.9942	141.9954	-13.9987	739.1765	72.1982	46959.9771	149107.4383	2460330.5241	1390.79	-0.23196	377.986	1.9854	368.596	2.0444	846.739	-0.04095	820.2655	207451.0469	466.2941	1.0177	606.4787	0.2356	9258020	-1.21	395.575	136.016	130.8536	262.7697	250.768	64378.5625	204.9892	2.3766	233.8935	3331430
08	2018-10-07t0713	1538914612.26	adult	207.994	145.9953	-9.9989	730.1537	73.3018	45554.5823	144533.2459	2353735.3069	1542.08	0.054214	382.915	2.0945	372.3958	2.1053	918.6102	0.32818	878.9646	218629.2188	472.4133	1.1055	629.1006	0.5518	9102270	-1.2568	326.856	140.218	135.2508	257.4781	252.8264	61279.7969	212.0285	2.4786	242.1153	3333130
08	2018-10-07t1128	1538929905.32	adult	212.2421	150.2434	-5.7508	735.2213	71.8504	44728.5353	142085.3697	2252848.1588	2042.69	0.908	390.574	2.2935	377.9428	2.2225	1032.7329	0.89951	933.2869	241659.5	484.0041	1.3226	640.6133	0.72394	9126940	-1.2321	343.98	144.721	140.1433	264.8658	260.4851	61978.6055	217.8534	2.5134	248.2123	3381830
08	2018-10-07t1513	1538943410.42	adult	215.9935	153.9948	-1.9994	705.6701	70.0421	43127.3932	136815.0594	2174366.1216	1846.88	0.64408	402.155	2.6258	390.1744	2.5762	1076.7292	1.161	1027.8687	243340.8125	495.9987	1.5381	666.9871	1.0825	9055320	-1.2513	361.794	152.82	148.4575	278.8562	273.8713	63021.5078	230.5103	2.8501	260.01	3441060
08	2018-10-07t1913	1538957805.91	dead	219.9923	157.9935	1.9994	700.2647	68.3162	41431.0281	131275.454	2025009.0111	2062.21	1.045	413.158	2.9143	401.1021	2.8615	1083.9529	1.2697	986.4602	235217.7656	513.6948	1.8682	685.4155	1.329	8946930	-1.2841	372.982	161.044	156.3766	305.0133	301.1099	66187.8906	251.4891	3.492	286.1149	3487400
10	2018-09-28t1513	1538165850.11	egg	-1.9995	-58.1115	-274.1004	165.4765	46.6606	3812.438	12681.1787	87038.0009	0	0.13332	0	-0.89983	0	-0.92693					0	-0.68638	0	-0.25826	0	0.48005	0	0	0				0	-0.88808	0	0
10	2018-09-28t1913	1538180246.56	larva	1.9995	-54.1124	-270.1014	153.4528	27.0634	2740.9313	8720.0698	46420.3698	0	-0.13814	0	-1.0788	0	-1.073					0	-0.83478	0	-0.4194	0	0.1053	0	0	0				0	-0.99547	0	0
10	2018-09-28t2326	1538195451.08	larva	6.223	-49.889	-265.8779	165.5541	27.549	3185.5755	10122.2498	56379.2598	0	-0.36959	0	-1.2759	0	-1.2367					0	-0.97893	0	-0.56938	0	-0.2842	0	0	0				0	-1.1167	0	0
10	2018-09-29t0313	1538209045.12	larva	9.9991	-46.1128	-262.1018	168.3426	27.1315	3259.8281	10352.4513	57474.7745	0	-0.54591	0	-1.4597	0	-1.3925					0	-1.099	0	-0.69031	0	-0.62682	0	0	0				0	-1.233	0	0
10	2018-09-29t0713	1538223446.1	larva	13.9994	-42.1126	-258.1015	236.0929	31.0989	4868.445	15489.6294	87530.5081	239.429	-0.57978	175.076	0.19986	174.452	0.39521	226.013	-0.69255	225.0667	6102.3521	206.9157	-0.19162	218.8688	-0.51807	465002	-0.70733	101.725	50.6814	50.03	86.237	84.1869	2328.3987	69.0012	0.50491	80.5067	134610
10	2018-09-29t1126	1538238651.2	larva	18.223	-37.8889	-253.8779	300.8355	39.0021	8319.3318	26368.9245	200317.8301	258.13	-0.73258	190.397	0.20958	189.8338	0.46631	242.0159	-0.78229	240.4344	10890.7148	224.0652	-0.24976	236.6177	-0.61855	850124	-0.85245	99.6093	48.2666	47.8132	78.6864	77.6215	3540.8894	67.2608	0.39701	74.6786	215511
10	2018-09-29t1513	1538252244.64	larva	21.999	-34.113	-250.1019	404.1414	44.0343	14232.2956	45147.2266	422409.0693	372.892	-0.80753	198.513	0.1591	196.5931	0.45223	307.3658	-0.8272	301.7849	23359.8047	234.4167	-0.31972	278.779	-0.66819	1501950	-0.79883	257.89	50.1752	49.8026	83.0169	79.7046	6309.2832	68.7248	0.38271	77.322	379626
10	2018-09-29t1913	1538266645.64	larva	25.9993	-30.1127	-246.1017	411.454	46.9624	15205.5015	48216.4302	478333.7038	812.175	-0.72584	204.203	0.070799	184.09	0.18369	698.1044	-0.66697	685.0435	56546.4609	362.4416	0.16634	619.494	-0.35015	1645060	-1.0591	133.357	45.9617	45.4615	78.9365	77.4017	6393.856	64.5828	0.18784	73.2271	370268
10	2018-09-29t2326	1538281854.74	larva	30.224	-25.888	-241.8769	540.2718	47.0139	20984.1368	66277.5341	692481.4831	2867.97	0.10829	237.075	0.30608	196.0441	0.21448	1906.9974	0.018295	1855.0288	211676.7188	467.2931	0.53216	1295.4384	0.36341	2630340	-0.84615	156.333	49.5906	49.1692	83.4601	81.5474	9264.0732	68.9546	0.25159	77.8008	550207
10	2018-09-30t0313	1538295444.49	larva	33.9989	-22.113	-238.102	658.2362	53.749	25098.765	79435.3478	803098.339	2770.08	-0.071729	260.881	0.46663	206.525	0.24375	1948.7631	-0.028289	1900.4576	259185.4844	580.2924	0.94949	1400.1949	0.38817	3465540	-0.6819	207.802	48.3466	47.9408	85.1487	80.8372	11324.7832	68.227	0.15116	77.2428	642236
10	2018-09-30t0713	1538309846.11	larva	37.9994	-18.1126	-234.1015	708.754	47.1307	29064.2276	91702.517	986646.6946	3641.36	0.18871	271.413	0.45632	209.8311	0.15892	2627.0508	0.33755	2586.0372	404565.8125	590.8667	0.88404	1836.3478	0.80403	4162110	-0.61511	296.35	52.7358	52.54	86.3042	83.0799	13290.8438	71.7025	0.19409	79.8593	808704
10	2018-09-30t1126	1538325056.03	larva	42.2244	-13.8876	-229.8766	825.753	49.6924	35576.8646	112175.2309	1257468.1534	7315.42	1.6693	358.726	1.5498	209.6146	-0.0071828	5103.6313	1.8894	4938.2214	959482.6875	1168.2904	3.4377	3384.751	2.5138	6722170	0.49078	231.579	53.6886	53.2885	87.0477	84.3705	16364.959	72.6658	0.13393	80.8995	1006070
10	2018-09-30t1513	1538338644.96	larva	45.9991	-10.1129	-226.1019	842.086	54.5466	37312.2087	117538.1936	1387439.3174	7289.47	1.5035	310.309	0.71242	182.3122	-0.68704	4928.2632	1.7188	4773.061	970867.875	998.1227	2.5303	3300.0268	2.2918	6096020	-0.17614	310.617	43.9147	43.3357	80.061	76.8715	15772.0166	63.0877	-0.43054	72.5528	862703
10	2018-09-30t1913	1538353045.42	larva	49.9992	-6.1128	-222.1017	892.078	55.6827	39561.5932	124648.6751	1468676.422	7644.28	1.4898	317.274	0.66719	215.218	-0.28768	4746.4087	1.5376	4499.5605	991999.375	831.4386	1.6346	2553.3372	1.3017	6609780	-0.2201	306.085	49.7113	49.3747	85.4402	81.7699	17856.9922	69.5527	-0.28566	78.9522	1035640
10	2018-09-30t2326	1538368257.84	larva	54.2249	-1.8871	-217.8761	880.611	59.9886	43990.1199	138689.3257	1833286.5328	6267.16	0.76114	294.637	0.10212	197.0785	-0.99432	3917.8608	0.9167	3826.2612	905025.875	825.1783	1.4895	2233.9834	0.83215	6799920	-0.47169	235.863	52.4463	52.1532	87.7173	85.6954	20262.6875	72.8111	-0.28356	81.9173	1210410
10	2018-10-01t0313	1538381844.88	adult	57.999	1.8871	-214.1019	959.6622	61.9265	49480.7058	155989.8499	2113246.5016	4941.89	0.16162	278.364	-0.306	202.3149	-1.0922	3310.1533	0.44862	3225.9314	860639.875	675.6801	0.8025	2003.98	0.56604	7219920	-0.51639	203.725	43.6896	43.4179	77.4519	75.4707	20137.4805	62.9725	-1.2326	72.0826	1133180
10	2018-10-01t0713	1538396245.86	adult	61.9993	5.8874	-210.1016	987.1398	65.4495	51627.7352	162624.0905	2301815.123	5979.66	0.57282	290.259	-0.16856	216.989	-0.89294	3470.8127	0.51346	3295.2598	940590.25	643.7717	0.66284	1809.3106	0.35223	7850620	-0.44454	244.386	53.9153	53.3072	89.7172	86.9924	24313.3555	74.4342	-0.45497	83.9706	1458250
10	2018-10-01t1126	1538411459.12	adult	66.2252	10.1133	-205.8757	1014.8583	70.778	58355.4658	184031.9767	2777154.4542	4896.54	0.10597	261.372	-0.85703	204.3378	-1.5208	2846.9729	0.090995	2734.5134	868326.75	531.3645	0.14827	1552.3372	0.077665	7968460	-0.64579	229.437	46.5788	46.1525	81.1738	79.1443	24758.0098	66.7426	-1.4749	75.6574	1420050
10	2018-10-01t1513	1538425045.63	adult	69.9992	13.8873	-202.1017	1133.2856	67.5327	60736.1065	191182.871	2764700.5745	5429.15	0.37106	272.531	-0.68546	218.4585	-1.2262	2953.6353	0.21401	2772.1404	939256	480.6326	-0.081675	1418.3472	-0.047861	8664580	-0.47251	207.458	50.9553	50.7297	84.3663	82.8062	26828.4727	70.6635	-1.2529	79.1538	1620020
10	2018-10-01t1913	1538439445.9	adult	73.9993	17.8874	-198.1016	1132.4388	70.4419	63586.4625	200202.7075	3039840.1435	4929.25	0.19002	263.669	-0.97028	216.685	-1.4851	2661.1716	0.04288	2471.647	886170.1875	453.3289	-0.19383	1315.3462	-0.12363	8770940	-0.62105	136.946	51.9636	51.5546	85.4098	83.9917	28441.4473	71.4613	-1.3513	80.5788	1728570
10	2018-10-01t2326	1538454658.37	adult	78.225	22.1131	-193.8759	1185.6396	71.985	68805.7025	216663.9151	3384898.0766	5387.32	0.5219	270.716	-0.87105	229.1204	-1.1805	2584.6482	0.084152	2287.8147	930473.375	385.9765	-0.574	1009.7498	-0.53069	9730630	-0.25824	115.015	55.2445	54.9002	90.5527	89.1845	32598.9883	75.8826	-0.9759	85.3078	1985710
10	2018-10-02t0313	1538468245.23	adult	81.9991	25.8872	-190.1018	1172.7138	71.9101	68060.787	214313.6563	3405433.9963	5254.5	0.57937	271.568	-0.91816	232.4467	-1.1943	2465.1123	0.092512	2130.3708	877580	366.6035	-0.71173	1037.2503	-0.42361	9666200	-0.43758	138.841	54.6679	54.3506	90.2826	88.6399	32140.6094	75.5766	-1.1557	85.0854	1945850
10	2018-10-02t0713	1538482646.47	adult	85.9995	29.8875	-186.1014	1167.9244	73.474	68101.3343	214402.6526	3385073.5301	3941.57	-0.071887	271.123	-1	237.3288	-1.128	2188.3135	-0.07411	2050.1243	779039.5625	399.0306	-0.44782	1161.6187	-0.060298	9648450	-0.56497	191.937	50.5752	50.0628	87.7654	85.8893	31244.4863	72.3302	-1.6779	82.2843	1799820
10	2018-10-02t1127	1538497878.33	adult	90.2306	34.1186	-181.8704	1145.1506	80.5956	70485.4945	222038.923	3669412.6565	4850.97	0.69229	263.868	-1.3487	226.9382	-1.7305	2288.6536	0.22145	2088.7426	842224.5	377.3027	-0.66802	925.7125	-0.51645	9707710	-0.65729	348.034	55.1862	54.7099	92.154	89.5284	33912.6562	76.1979	-1.3706	85.6834	2030300
10	2018-10-02t1513	1538511447.13	adult	93.9997	37.8877	-178.1012	1177.8064	90.085	72012.8065	226982.6809	3791478.5241	4526.88	0.63676	257.332	-1.6703	225.4334	-1.9187	2128.0991	0.17667	1883.2861	800165.3125	340.3429	-1.2149	892.4883	-0.52962	9675700	-0.76393	224.064	56.4904	55.9753	92.7421	90.5117	34871.0234	77.521	-1.3551	86.9396	2124040
10	2018-10-02t1913	1538525814.47	adult	97.9906	41.8786	-174.1103	1160.7758	75.7483	70271.9964	221288.7235	3599513.007	4272.55	0.6146	267.076	-1.3596	237.0027	-1.5276	2069.75	0.26038	1851.2687	759598.25	358.6622	-1.0309	886.6232	-0.42473	9799020	-0.76977	253.72	60.0405	59.7039	96.8409	94.1608	35540.6133	81.4557	-1.0851	90.923	2202890
10	2018-10-02t2325	1538540961.22	adult	102.198	46.0861	-169.9029	1129.9854	77.8509	67913.2293	213940.7224	3512426.9403	4361.67	0.86124	269.428	-1.301	240.5553	-1.4812	2087.436	0.47889	1873.3385	741039.75	350.9074	-1.2032	905.6683	-0.18383	9553940	-0.98185	175.313	57.4315	57.005	95.3252	93.3856	33840.457	79.0976	-1.4825	89.2675	2036520
10	2018-10-03t0313	1538554613.45	adult	105.9903	49.8784	-166.1106	1132.5425	75.7293	69654.6451	219409.421	3599538.7968	3161.23	-0.042765	268.27	-1.3691	239.2657	-1.6278	1785.636	0.077867	1646.3259	649971.5	382.2211	-0.59662	975.1805	0.28455	9756170	-0.90918	112.988	55.723	55.3674	93.7076	92.486	34109.582	78.0941	-1.7135	88.5476	2026480
10	2018-10-03t0713	1538569013.55	adult	109.9903	53.8784	-162.1106	1178.7855	76.3169	70913.5209	223308.5845	3613142.4682	3551.19	0.43555	277.683	-1.0229	253.1477	-1.1114	1762.3979	0.17979	1639.1121	653849.625	361.4253	-1.0177	849.6929	-0.11978	10282300	-0.63745	126.184	58.8923	58.2984	100.3016	98.5903	37211.875	82.6721	-1.4178	94.1188	2180720
10	2018-10-03t1125	1538584170.59	adult	114.2006	58.0887	-157.9003	1192.071	75.7712	73238.2263	230611.573	3848006.1405	4102.75	1.0948	280.604	-0.93161	256.1424	-1.0658	1811.814	0.43456	1718.6299	693924.75	363.0647	-0.9956	774.2508	-0.3342	10730000	-0.4083	203.716	61.041	59.5303	141.9918	139.5017	54382.8516	87.1972	-1.1561	117.2793	2334150
10	2018-10-03t1515	1538597934.5	adult	118.0239	61.912	-154.077	1069.6567	75.6322	66059.0643	208159.6019	3442952.1886	2749.81	-0.076971	264.886	-1.5658	242.2628	-1.7285	1641.0648	0.21807	1559.3719	566167.375	341.8762	-1.4968	941.1163	0.65863	9133000	-1.3708	281.645	63.7139	62.9059	109.2647	105.8025	37696.3359	88.4482	-1.1851	101.1574	2196790
10	2018-10-03t1913	1538612214.26	adult	121.9905	65.8786	-150.1104	1191.5288	77.1857	72377.687	227929.4779	3749484.1152	2843.12	0.12368	269.088	-1.4232	247.8862	-1.5518	1556.0411	0.16627	1468.14	588183.5625	356.5487	-1.1909	781.0842	-0.038003	10163200	-0.79229	275.435	68.492	67.0968	150.8083	137.6553	57005.5312	95.5211	-0.72439	117.1877	2586870
10	2018-10-03t2325	1538627364.92	adult	126.1991	70.0871	-145.9019	1186.9929	85.4848	78728.9262	248098.3726	4506783.0467	2247.08	-0.37967	251.628	-2.1236	232.0724	-2.2754	1338.3837	-0.1928	1259.1115	550075.6875	333.9304	-1.7665	732.2698	-0.17857	10323500	-0.72341	297.525	65.3883	63.8221	134.7437	129.0163	55379.6719	94.8094	-0.94122	115.5823	2682680
10	2018-10-04t0313	1538641013.26	adult	129.9903	73.8783	-142.1107	1205.3405	76.9068	73748.9403	232291.2672	3800327.3117	2400.13	-0.13282	271.176	-1.3872	256.1015	-1.3224	1365.2019	-0.022534	1280.8917	525602.75	342.8498	-1.582	720.0496	-0.13761	10437300	-0.67985	371.33	65.3429	64.2634	131.1409	125.3176	50489.2461	96.2584	-0.95898	114.9324	2514980
10	2018-10-04t0713	1538655413.37	adult	133.9903	77.8783	-138.1106	1112.7391	78.672	69631.2527	219430.3005	3679943.2761	2107.87	-0.36155	277.478	-1.1674	260.5265	-1.1937	1346.3392	0.045877	1315.3536	490067.4688	364.7407	-1.0649	752.155	0.18431	10081300	-0.89968	336.233	67.7452	65.7963	140.5968	134.7777	51177.2266	98.7808	-0.90029	124.143	2461320
10	2018-10-04t1126	1538670578.79	adult	138.2029	82.091	-133.898	1107.8711	82.3614	70199.4314	221207.4429	3844902.7299	3083.3	0.82886	276.586	-1.2279	259.2574	-1.2995	1361.5721	0.20658	1232.7267	499696.9688	365.1008	-1.0766	667.0395	-0.248	10128600	-0.88961	305.77	73.1029	68.057	225.1656	219.758	82635.7656	116.2138	0.27059	199.6997	2677030
10	2018-10-04t1635	1538689138	adult	143.3582	87.2463	-128.7427	1110.4675	77.0262	71884.1957	226597.4812	3894358.0995	2770.6	0.60147	268.072	-1.5902	252.3901	-1.6397	1400.8459	0.46563	1310.6399	525317.25	337.6404	-1.805	650.5732	-0.24093	10047400	-0.94611	241.146	69.4275	67.3498	150.4364	146.6651	56413.6641	100.6436	-1.0679	131.7843	2602140
10	2018-10-04t1913	1538698614.27	adult	145.9905	89.8786	-126.1104	1190.4317	78.1246	73563.9557	231705.101	3865981.6027	1692.44	-0.62225	264.851	-1.7299	250.6788	-1.7379	1109.8326	-0.25476	1067.6705	426175.75	339.5151	-1.7728	738.3993	0.47609	10167600	-0.88973	300.286	68.7476	67.5302	126.3239	121.5692	48508.3906	96.4946	-1.4475	114.1232	2639220
10	2018-10-04t2325	1538713762.46	adult	150.1984	94.0864	-121.9025	1182.2155	80.8002	74384.0596	234243.4121	3976685.9588	2034.96	-0.13149	273.567	-1.4218	257.9776	-1.4889	1186.3396	0.066626	1115.8857	461486.0938	353.0047	-1.456	664.8115	0.038057	10618200	-0.66748	268.66	70.0917	67.2056	176.712	169.7125	68740.9531	104.0559	-1.035	143.0813	2720540
10	2018-10-05t0313	1538727413.79	adult	153.9904	97.8785	-118.1105	1225.4169	76.2013	75054.5849	236280.3019	3939548.1655	2288.85	0.26318	276.859	-1.3203	263.1007	-1.3235	1164.1652	0.093949	1104.4422	456352.75	343.5479	-1.7317	654.1564	0.043263	10848200	-0.5631	270.796	73.1618	70.9168	156.0834	150.203	61184.7031	105.488	-1.0479	136.0785	2866700
10	2018-10-05t0713	1538741814.58	adult	157.9906	101.8787	-114.1103	1148.1819	78.103	71466.5394	225095.9738	3793535.2738	2409.86	0.50714	291.974	-0.76305	276.5999	-0.82703	1249.9879	0.46462	1173.9884	466245.5	367.9958	-1.1196	668.1688	0.25654	10881900	-0.55794	329.708	70.9336	68.6033	154.6651	148.5048	57690.1016	104.3959	-1.2331	136.2695	2643690
10	2018-10-05t1126	1538756986.37	adult	162.205	106.0931	-109.8959	1204.789	83.5287	79056.1342	249031.6459	4428085.2316	1895.37	-0.093526	272.472	-1.5473	258.5419	-1.5886	1107.8718	0.1259	1056.0187	457551.0625	352.0732	-1.5757	616.6547	-0.11496	11228000	-0.40267	211.411	62.8237	60.6491	139.0006	132.6733	57407.2344	95.9319	-1.8875	122.6161	2588840
10	2018-10-05t1513	1538770615.36	adult	165.9908	109.8789	-106.1101	1185.5821	78.6108	75535.1935	237887.2524	4107080.4602	2049.42	0.18537	284.402	-1.1155	272.7496	-1.067	1086.9757	0.14798	1036.7451	428268.4062	359.7586	-1.4034	556.9412	-0.62146	11200900	-0.42477	409.62	70.0196	67.4209	161.604	152.8138	63671.9922	104.0558	-1.453	138.4088	2757650
10	2018-10-05t1913	1538785015.11	adult	169.9908	113.8788	-102.1101	1214.1316	92.572	89132.2377	281259.7335	5468029.4234	2564.44	0.98632	271.395	-1.6503	258.2547	-1.6799	1059.5626	0.14802	914.9875	491637.0312	349.8515	-1.7067	513.2813	-1.0237	12575600	0.19537	323.316	68.2936	65.2799	188.0424	165.6653	87251.6641	102.2999	-1.6478	138.6	3164520
10	2018-10-05t2326	1538800196.71	adult	174.2079	118.0959	-97.893	1235.3199	84.7734	80331.9871	253034.9281	4421419.5456	2885.87	1.5392	293.983	-0.8188	279.8504	-0.88409	1142.473	0.53708	1053.0079	478696.1875	376.0276	-1.042	603.1722	-0.070601	12308200	0.058342	293.727	77.2223	75.1868	162.3564	152.4348	68027.3438	110.5067	-1.2516	139.485	3233070
10	2018-10-06t0313	1538813814.58	adult	177.9906	121.8787	-94.1103	1268.8621	79.6746	80508.059	253452.3887	4348586.8645	2620.2	1.2357	283.87	-1.2436	270.616	-1.2881	1113.1127	0.52012	999.7307	467507.3125	358.8952	-1.544	561.7861	-0.47895	11916300	-0.12614	320.332	75.423	72.834	167.6349	159.9686	70406.6406	111.6207	-1.2754	145.6661	3166110
10	2018-10-06t0713	1538828214.57	adult	181.9906	125.8787	-90.1103	1223.7482	82.6628	80297.8065	252933.5794	4456807.1577	1915.67	0.27047	278.513	-1.4873	264.5439	-1.569	1024.9263	0.28257	946.1814	429444.0938	366.3691	-1.384	597.4875	-0.047356	11656300	-0.24657	349.543	75.2457	71.234	214.7447	199.3605	89978.0312	115.9198	-1.1322	164.8846	3149180
10	2018-10-06t1126	1538843394.63	adult	186.2073	130.0954	-85.8936	1219.6617	84.0271	81445.6174	256592.7104	4573180.8488	2545.1	1.2762	304.53	-0.53826	291.897	-0.56989	1086.3162	0.60452	972.0297	461684.3438	378.8873	-1.0903	602.0682	0.041345	12922400	0.29714	400.966	77.7095	75.366	158.6784	153.2993	67438.3281	113.1004	-1.3828	142.6648	3297530
10	2018-10-06t1513	1538857015.36	adult	189.9908	133.8789	-82.1101	1294.0601	83.3348	86102.2327	271209.4646	4855268.7498	2464.14	1.2158	299.247	-0.77815	285.1192	-0.87459	1083.6738	0.67468	943.496	486569.5625	393.6216	-0.73448	600.3808	0.051384	13426300	0.50475	388.551	77.6451	73.1016	282.869	285.1511	127008.1719	116.8963	-1.2763	203.6855	3483700
10	2018-10-06t1913	1538871414.64	adult	193.9906	137.8787	-78.1103	1252.2587	83.862	83364.3067	262550.6783	4709574.9658	2292.86	1.0224	291.484	-1.1104	279.1581	-1.1464	1031.1235	0.54854	892.4512	448538.7188	372.9464	-1.332	547.6807	-0.56685	12656200	0.17132	377.477	78.4659	75.1041	190.9785	176.3196	83075.625	118.5502	-1.2877	157.004	3406990
10	2018-10-06t2326	1538886598.55	adult	198.2084	142.0964	-73.8925	1281.6728	85.0931	85148.107	268114.4778	4847477.0543	2191.22	0.93317	290.508	-1.1863	278.5939	-1.2133	983.4702	0.4352	865.2857	436660.7812	369.617	-1.4629	559.0354	-0.40597	12887500	0.26	304.954	78.9658	75.8025	185.4741	177.5817	82350.4844	117.4186	-1.4378	156.1411	3503080
10	2018-10-07t0313	1538900221.59	adult	201.9926	145.8806	-70.1083	1195.0321	84.5818	81218.4327	255995.9669	4614794.6504	2249.54	1.0823	309.377	-0.52134	295.9655	-0.60873	1018.5113	0.64931	912.1828	430830.2812	405.5317	-0.5512	597.1035	0.10305	13083900	0.33239	281.301	78.6271	74.9964	187.7511	183.1287	79418.7188	121.5454	-1.3313	161.1185	3325220
10	2018-10-07t0713	1538914621	adult	205.9924	149.8805	-66.1085	1175.4784	85.0137	81361.0262	256591.9893	4701705.5525	2142.81	0.97587	309.87	-0.54439	296.8514	-0.62222	954.165	0.44685	836.8398	404565.9688	405.199	-0.60574	584.9962	-0.032465	13127600	0.34088	377.502	79.5463	75.8991	191.0179	185.2595	80991.5781	124.5068	-1.2899	167.8631	3369980
10	2018-10-07t1128	1538929913.96	adult	210.2405	154.1285	-61.8605	1081.3506	85.265	76544.2957	241460.2761	4526034.5751	1925.62	0.69099	309.738	-0.59308	296.9339	-0.66647	924.4671	0.38718	850.1349	368862.375	409.0206	-0.5574	609.7018	0.30676	12337800	0.018388	269.983	85.6711	82.2903	186.2781	180.0166	74324.9688	130.7974	-1.119	165.248	3412540
10	2018-10-07t1513	1538943419.06	adult	213.9919	157.8799	-58.109	1242.1848	82.2788	81546.238	256844.8108	4567107.7701	2013.8	0.88563	298.963	-1.0153	287.2798	-1.0521	916.0344	0.41079	826.535	390230.6562	393.5031	-0.98977	541.2052	-0.57948	12706800	0.15515	380.161	80.8686	75.924	213.6686	200.9595	91022.8438	132.0559	-1.1551	179.4072	3437160
10	2018-10-07t1913	1538957814.25	adult	217.9905	161.8786	-54.1104	1240.2414	84.645	82750.0394	260692.9317	4771613.3061	2129.98	1.1305	303.926	-0.87426	292.2597	-0.91397	882.0869	0.31967	773.687	380179.4375	398.1296	-0.91266	552.3971	-0.42079	13096800	0.2943	322.651	88.8192	84.5415	210.2207	201.4987	90605.1016	136.8253	-1.0539	181.3219	3827400
10	2018-10-07t2326	1538973001.58	adult	222.2092	166.0973	-49.8917	1247.2577	84.9023	84078.2581	264865.0305	4766146.6303	1734.89	0.53484	302.373	-0.9635	289.9429	-1.0314	867.2069	0.30314	763.9935	380703.8438	402.272	-0.85252	568.8156	-0.19992	13245100	0.3282	379.651	82.9623	78.2443	207.4496	189.5606	91070.3672	134.6212	-1.2399	173.2435	3634080
10	2018-10-08t0313	1538986615.27	adult	225.9908	169.8789	-46.1101	1227.2437	81.9219	80829.1067	254639.2162	4495045.3297	2001.89	1.0185	295.106	-1.2397	282.3423	-1.3205	837.6973	0.21308	717.1177	353508.2812	396.7318	-1.0175	542.7523	-0.53409	12433700	0.011978	291.908	83.7124	78.0959	200.8545	196.7029	84760.5859	139.5939	-1.1299	179.2691	3527060
10	2018-10-08t0713	1539001015.29	adult	229.9908	173.8789	-42.1101	1186.6813	82.8557	79355.1421	249984.6701	4490977.2305	1819.83	0.75679	307.867	-0.84094	297.0547	-0.85548	817.3591	0.15427	710.9393	338386.6875	408.8016	-0.77829	551.8919	-0.41543	12724800	0.089495	423.061	89.402	84.4495	216.239	206.2833	89522.9609	145.9919	-0.97544	188.8107	3695160
10	2018-10-08t1126	1539016204.89	adult	234.2102	178.0982	-37.8908	1169.8746	85.1057	78639.9157	247909.0935	4407914.4074	1827.51	0.81471	312.311	-0.73148	302.4409	-0.71636	823.5769	0.22703	692.0469	337666.5312	418.205	-0.61321	574.0658	-0.12745	12796300	0.090005	314.544	91.6727	86.6986	216.9304	211.0078	88941.4453	150.5421	-0.90134	190.9907	3756110
10	2018-10-08t1513	1539029816.53	adult	237.9912	181.8792	-34.1098	813.2876	85.8306	54597.4661	173850.492	3091996.6753	1695.31	0.62683	296.383	-1.2728	284.2852	-1.3277	838.6508	0.32936	797.9246	239015.4688	392.8682	-1.2038	537.5698	-0.60297	8439810	-1.3533	354.269	89.5497	81.5529	219.6479	212.1178	62599.6484	157.2191	-0.73996	196.2565	2550020
10	2018-10-08t1913	1539044215.02	adult	241.9907	185.8788	-30.1102	726.4299	96.7149	49938.9036	158946.0165	2874673.9938	722.557	-0.99658	297.396	-1.2681	290.9862	-1.1424	533.7325	-1.1302	522.2419	139304.1719	393.7351	-1.2202	485.2332	-1.2855	7737640	-1.5452	261.305	92.3759	88.715	206.2926	202.9799	53842.3594	143.2171	-1.325	183.7061	2403440
10	2018-10-08t2326	1539059402.73	adult	246.2096	190.0976	-25.8914	733.3939	93.0095	51316.1479	162726.7172	3099070.9055	654.941	-1.0927	310.793	-0.88203	305.6338	-0.7204	540.9806	-1.0831	530.17	144982.7969	409.1519	-0.93529	492.9307	-1.193	8303760	-1.3496	245.738	94.8874	89.7314	194.5183	191.995	52130.9062	153.4097	-1.0471	181.189	2535200
10	2018-10-09t0313	1539073015.34	adult	249.9908	193.8789	-22.1101	732.1917	117.0711	51885.5608	166298.5846	3138858.8832	1216.15	-0.10203	303.211	-1.1473	296.0533	-1.0464	637.3544	-0.59191	567.6495	172723.0312	399.9205	-1.1649	501.589	-1.0943	8194580	-1.3703	334.19	94.5617	90.2103	223.8552	220.875	60664.75	149.2426	-1.2646	198.2716	2555620
10	2018-10-09t0713	1539087415.3	adult	253.9908	197.8789	-18.1101	714.576	91.9402	50241.627	159791.8583	3029542.0631	705.28	-0.98814	317.593	-0.74013	311.0098	-0.62365	551.3268	-1.0244	540.548	144447.6406	421.8643	-0.75745	511.6631	-0.97764	8308240	-1.3323	264.413	96.6659	91.9314	192.5732	189.3003	50454.1875	152.8027	-1.2159	180.5637	2528780
10	2018-10-09t1126	1539102604.42	adult	258.21	202.0981	-13.8909	702.8242	144.2757	53981.1024	175629.7247	3751339.1481	1428.22	0.33074	308.015	-1.0641	295.7624	-1.1162	814.6047	0.36093	727.5114	228903.9375	418.7002	-0.86559	552.3858	-0.45753	8650610	-1.2352	355.776	94.8082	89.6998	251.4516	245.5081	70657.8906	153.5372	-1.2685	217.8895	2662690
10	2018-10-09t1513	1539116216.21	adult	261.9911	205.8791	-10.1098	1100.4039	93.0699	78532.7254	247661.2361	4739222.2895	1929.13	1.2844	328.704	-0.4705	314.7556	-0.57579	800.0008	0.31002	659.4209	327200.3125	448.5544	-0.30665	556.4406	-0.41304	13435500	0.079217	385.26	100.919	93.9544	264.4732	256.5561	108169.5391	163.1126	-1.0136	222.788	4124950
10	2018-10-09t1913	1539130616.04	adult	265.991	209.8791	-6.1099	983.6655	92.653	72798.3972	230033.0327	4520973.5329	1845.53	1.1773	329.997	-0.46449	316.5922	-0.55237	877.3987	0.76171	728.7153	332534.0938	446.9786	-0.38132	572.0543	-0.21435	12493000	-0.19797	438.668	105.93	98.2426	294.4126	281.922	111582.3594	173.7014	-0.73366	240.0036	4010310
10	2018-10-09t2326	1539145807.05	adult	270.2108	214.0988	-1.8902	1019.2388	91.2963	73677.4474	232537.0536	4506621.3457	2008.34	1.5411	329.163	-0.52286	316.7961	-0.57854	847.4168	0.63511	732.9282	325408.0625	439.9993	-0.56253	575.4065	-0.17712	12621400	-0.18175	456.433	106.672	98.685	300.8594	286.2156	115530	174.2921	-0.79392	244.1866	4090230
10	2018-10-10t0313	1539159416.21	dead	273.9911	217.8791	1.8902	973.4469	92.0883	71458.6788	225782.0856	4390578.2009	1865.58	1.3164	337.313	-0.31348	323.3143	-0.41755	863.8676	0.76362	765.0356	321358.7188	459.4448	-0.22198	592.9659	0.052186	12534600	-0.22039	461.883	110.367	101.5948	313.9183	297.4222	116777.625	182.6204	-0.59129	254.069	4101220
11	2018-09-28t1513	1538165858.33	egg	-1.9995	-66.1118	-253.9904	173.6419	32.971	3658.2465	11653.2811	71041.3382	0	0.13332	0	-0.89983	0	-0.92693					0	-0.68638	0	-0.25825	0	0.48005	0	0	0				0	-0.88808	0	0
11	2018-09-28t1913	1538180254.82	larva	1.9995	-62.1127	-249.9914	153.8739	27.8973	2802.2407	8923.0628	48710.4553	0	-0.13814	0	-1.0788	0	-1.073					0	-0.83478	0	-0.4194	0	0.1053	0	0	0				0	-0.99547	0	0
11	2018-09-28t2326	1538195459.31	larva	6.223	-57.8893	-245.7679	153.8941	27.7614	2821.187	8979.5453	49019.2965	0	-0.36959	0	-1.2759	0	-1.2367					0	-0.97893	0	-0.56938	0	-0.2842	0	0	0				0	-1.1167	0	0
11	2018-09-29t0313	1538209053.36	larva	9.9991	-54.1131	-241.9918	153.4495	27.2629	2784.8838	8859.8103	47681.6551	0	-0.54591	0	-1.4597	0	-1.3925					0	-1.099	0	-0.69031	0	-0.62682	0	0	0				0	-1.233	0	0
11	2018-09-29t0713	1538223454.43	larva	13.9994	-50.1128	-237.9915	153.8273	27.4665	2793.1919	8888.135	48040.8425	0	-0.71085	0	-1.6634	0	-1.5691					0	-1.219	0	-0.80791	0	-0.98378	0	0	0				0	-1.3658	0	0
11	2018-09-29t1126	1538238659.39	larva	18.223	-45.8892	-233.7679	308.7906	44.5314	11243.2929	35781.9615	351129.5044	608.527	-0.55004	214.162	0.47168	208.8206	0.69007	448.2948	-0.65145	438.6237	26897.6855	258.8379	-0.080634	385.4679	-0.42716	1278540	-0.59986	113.518	53.0208	52.5998	87.2153	84.911	5232.9185	71.6268	0.52139	80.7984	316534
11	2018-09-29t1513	1538252252.84	larva	21.999	-42.1133	-229.9919	357.4691	35.6496	9918.6452	31372.6285	234444.4239	1311.95	-0.33609	161.438	-0.26393	148.9106	-0.13475	871.6482	-0.46874	823.9133	47069.0039	204.4644	-0.46329	582.1627	-0.28633	859497	-1.1749	86.3613	40.4937	40.2917	72.8973	70.965	3936.4526	59.1324	0.096089	68.1518	215589
11	2018-09-29t1913	1538266653.84	larva	25.9992	-38.113	-225.9916	385.6445	34.4222	10367.4212	32739.6549	237193.106	1464.98	-0.40877	229.705	0.37325	219.5414	0.64243	1069.8224	-0.42996	1075.5761	59910.0547	262.5483	-0.30684	644.0932	-0.31975	1279460	-1.2716	100.833	55.3575	55.0838	86.4718	86.1536	4842.4214	74.6128	0.50444	82.273	308341
11	2018-09-29t2326	1538281862.91	larva	30.224	-33.8883	-221.7669	475.2347	47.8603	18852.9253	59651.5076	631827.468	4490.94	0.87366	258.7	0.57421	206.2059	0.3538	3329.8865	0.93099	3271.6199	332988.6562	284.9755	-0.32379	2249.9357	1.525	2578210	-0.87624	149.835	54.0388	53.7605	86.9171	84.6401	8691.7119	73.0881	0.3907	81.6006	538550
11	2018-09-30t0313	1538295452.66	larva	33.9989	-30.1133	-217.992	553.1599	44.7233	20286.7521	64162.0117	612032.7531	3970.97	0.48186	260.316	0.45931	209.7206	0.29015	2887.6025	0.57799	2893.7751	311861.0625	335.7895	-0.19215	2006.1853	1.1173	2799960	-1.0638	93.5329	48.7233	48.4271	81.4146	80.3852	8792.7744	68.0029	0.14311	77.2291	524068
11	2018-09-30t0713	1538309854.29	larva	37.9994	-26.1129	-213.9915	707.9218	47.8074	26689.4904	84151.9244	847690.9301	4345.55	0.50639	317.028	1.078	229.1521	0.45941	3230.1514	0.7302	3295.1948	458681.5	770.0763	1.7173	2229.7267	1.2723	4484050	-0.43149	107.619	55.1739	54.9769	87.3335	85.9642	12401.3555	74.4309	0.30002	82.7802	780380
11	2018-09-30t1126	1538325064.28	larva	42.2244	-21.8879	-209.7665	696.7917	57.024	31597.9995	99789.6983	1189046.3206	6389.31	1.2605	349.25	1.4126	219.8918	0.16683	4489.3818	1.4859	4368.2754	749726.75	1057.0562	2.9228	3014.9994	2.0787	5810470	-0.026233	117.726	54.6134	54.3574	87.6061	86.1187	14630.2139	74.7173	0.22191	82.7809	908603
11	2018-09-30t1513	1538338653.16	larva	45.9991	-18.1132	-205.9918	829.1541	54.2009	37217.0399	117334.5403	1394184.9641	4815.38	0.43319	345.949	1.2611	253.4471	0.63321	3210.384	0.58152	3130.4226	629235.25	899.8381	2.0781	2066.7008	0.85859	6777840	0.20861	112.671	55.0957	54.8999	89.6582	88.463	17573.0078	75.8531	0.18153	84.938	1079430
11	2018-09-30t1913	1538353053.58	larva	49.9992	-14.1131	-201.9917	796.3306	54.3921	35194.3643	111052.4869	1297133.4064	4413.27	0.12343	318.146	0.68164	236.931	0.16778	3045.8213	0.40276	2972.5758	566522.75	764.9939	1.332	1946.8691	0.6079	5893980	-0.62187	158.027	55.4225	55.2321	90.0079	88.1805	16741.4766	75.5396	0.050164	84.41	1026760
11	2018-09-30t2326	1538368266.01	larva	54.2248	-9.8874	-197.766	858.5436	56.7338	38921.7724	122666.9265	1459748.9752	5747.3	0.54532	270.143	-0.33877	185.5664	-1.2772	3710.2363	0.77683	3656.2034	760598.4375	709.3776	0.96636	2155.7964	0.74359	5534140	-1.1785	103.085	50.7388	50.4023	84.1119	82.8372	17242.9492	70.3171	-0.45792	79.3723	1039430
11	2018-10-01t0313	1538381853.03	larva	57.999	-6.1132	-193.9919	848.1671	56.3483	39005.9065	123135.175	1483466.2156	5270.65	0.29963	323.652	0.55899	240.1981	-0.055741	3582.6348	0.63451	3503.8536	738022.75	803.7491	1.3928	2153.332	0.73901	6640050	-0.84046	147.563	56.3543	55.9736	90.581	88.5864	18659.6777	76.0618	-0.16541	84.7497	1156160
11	2018-10-01t0713	1538396254.01	larva	61.9993	-2.113	-189.9916	912.2843	61.8614	47565.0067	149985.9136	2068175.8354	4771.84	0.055645	266.837	-0.64321	201.9707	-1.3508	2939.4099	0.14274	2807.412	734852.5	631.9781	0.60682	1723.9009	0.24984	6651180	-1.1163	285.049	51.0273	50.5407	85.6347	83.2108	21408.6641	70.8648	-0.79661	80.0839	1271910
11	2018-10-01t1126	1538411467.25	adult	66.2252	2.113	-185.7657	906.6103	61.0877	44846.8918	141361.0353	1885191.454	5694.85	0.45954	315.281	0.30296	240.9199	-0.29543	3637.8975	0.66941	3579.9664	858543.8125	647.2966	0.72589	1817.298	0.41281	7410670	-0.95949	172.769	58.8514	58.3823	97.4432	94.9421	22996.5938	80.6887	0.046554	91.3697	1383300
11	2018-10-01t1513	1538425053.77	adult	69.9992	5.887	-181.9917	917.1595	64.7748	48968.7714	154443.7026	2191348.846	6065.37	0.66452	327.359	0.56407	261.0241	0.30629	3600.8357	0.71398	3555.1243	925414.75	537.111	0.21659	1701.2699	0.33379	8390860	-0.62707	219.915	62.4462	62.0128	99.5193	97.34	25576.4492	83.3734	0.25186	93.3947	1600620
11	2018-10-01t1913	1538439454.01	adult	73.9993	9.887	-177.9916	1051.9931	66.1746	55043.8395	173430.163	2432174.0843	5339.68	0.39041	301.277	-0.049922	246.1741	-0.35237	3039.8621	0.36039	2843.5979	878520.125	457.027	-0.17258	1422.1455	0.034207	8690030	-0.66695	276.863	58.3101	57.7296	98.0181	95.4783	28327.2207	81.0878	-0.16083	91.6521	1681900
11	2018-10-01t2326	1538454666.49	adult	78.225	14.1127	-173.7659	1017.2245	69.6052	57909.8761	182653.7215	2719150.705	4484.55	0.047048	296.639	-0.18021	249.189	-0.36933	2685.864	0.17851	2586.2253	816502.6875	448.8794	-0.16737	1359.6052	0.053234	8988770	-0.68189	134.762	59.695	59.2027	96.1333	94.5499	29224.5156	81.4104	-0.29296	91.1477	1808880
11	2018-10-02t0313	1538468253.3	adult	81.9991	17.8869	-169.9918	1086.1434	70.8133	60834.5184	191606.1181	2890040.3036	3794.28	-0.25289	291.674	-0.33366	253.965	-0.2934	2212.6455	-0.17229	2033.2151	705833.9375	428.2026	-0.25456	1081.0894	-0.33957	9283980	-0.65739	128.05	59.8217	59.2355	99.172	96.8435	31635.8594	81.8388	-0.39806	92.7476	1904120
11	2018-10-02t0713	1538482654.56	adult	85.9994	21.8872	-165.9914	1125.5835	70.6127	64325.0402	202593.1519	3106253.6764	4351.04	0.18135	297.47	-0.17127	258.0151	-0.24436	2407.8223	0.18899	2236.9124	811436.125	402.0883	-0.42142	1111.7409	-0.17084	10003000	-0.35922	256.479	60.8153	60.4105	99.7055	97.0897	33600.7383	82.7996	-0.45979	92.9125	2045040
11	2018-10-02t1127	1538497886.59	adult	90.2306	26.1183	-161.7603	1070.8406	73.8269	61473.344	193652.0234	3033329.2601	3154.09	-0.48492	284.424	-0.62898	254.8286	-0.51521	1887.9076	-0.32466	1794.0065	607906.25	392.3933	-0.49857	1061.666	-0.1352	9137960	-0.99166	205.751	60.3655	59.8926	99.3353	97.131	31985.957	83.3296	-0.57122	93.8178	1939420
11	2018-10-02t1513	1538511455.39	adult	93.9997	29.8874	-157.9912	1125.7264	77.8842	69841.9129	219995.8141	3658088.6847	3825.19	0.10856	271.831	-1.1313	239.343	-1.3084	1967.1372	-0.073576	1801.1656	718005.0625	386.5489	-0.57149	958.0884	-0.3105	9907430	-0.62666	325.479	53.3162	52.819	93.9513	91.3857	34292.2109	76.498	-1.4655	87.0874	1943220
11	2018-10-02t1913	1538525822.59	adult	97.9906	33.8783	-154.0003	778.3372	86.0276	45483.701	145005.5285	2246855.7013	3215.19	-0.2381	309.517	0.27372	269.6649	-0.09199	2118.9243	0.34353	2041.5201	504304	512.5429	1.5429	1297.6999	1.1568	7366510	-2.2213	211.292	66.2218	65.6846	107.1643	104.8564	25505.1016	89.5032	-0.24908	100.2751	1576080
11	2018-10-02t2325	1538540969.33	adult	102.198	38.0857	-149.7929	1075.5727	79.541	67250.7742	211966.8186	3556254.5501	3730.34	0.32528	299.959	-0.1108	272.8376	-0.065694	1993.3958	0.30942	1878.0563	701675.3125	397.3563	-0.33503	952.2267	0.012022	10529700	-0.39818	302.489	59.4087	59.0055	100.3095	97.6714	35308.9453	83.0898	-1.0833	93.5699	2085480
11	2018-10-03t0313	1538554621.56	adult	105.9903	41.878	-146.0006	1100.3048	72.8319	63587.6534	200311.3131	3082157.5487	2678.48	-0.46803	304.706	0.056436	279.8442	0.1441	1650.0143	-0.17745	1595.4165	549454.75	414.9906	0.058008	1006.8568	0.42572	10129000	-0.68645	135.295	60.8957	60.2935	102.6401	101.1421	34179.1406	85.4381	-1.0027	96.8528	2024300
11	2018-10-03t0713	1538569021.6	adult	109.9903	45.878	-142.0006	1064.7059	77.6603	66587.0135	209864.3351	3512839.6781	2816.16	-0.23449	284.632	-0.75094	258.4259	-0.88236	1667.6261	-0.0057709	1605.1991	580333.875	402.576	-0.15121	1003.1655	0.60085	9886700	-0.87278	284.327	55.5164	54.9296	98.1327	95.5588	34150.168	80.2281	-1.6466	91.393	1928360
11	2018-10-03t1125	1538584178.81	adult	114.2006	50.0884	-137.7903	1054.0196	76.5249	64180.2511	202296.1105	3317264.7199	3084.51	0.13477	302.014	-0.094976	278.9445	-0.084107	1665.8434	0.1371	1570.2025	559723.375	392.5165	-0.34781	922.4568	0.39875	10122900	-0.76638	270.207	70.5999	69.0154	137.4949	134.5536	46198.2969	98.611	-0.12397	121.1449	2366370
11	2018-10-03t1515	1538597942.75	adult	118.0239	53.9117	-133.9669	1074.4408	74.2641	64432.6982	203044.246	3279804.9513	2366.75	-0.44922	289.515	-0.60532	268.1036	-0.62501	1448.8578	-0.18793	1375.8588	488265.0625	394.5269	-0.29693	863.029	0.25342	9740140	-1.016	242.742	71.3783	69.1499	170.6592	167.8953	57512.1562	102.4302	0.040008	144.1425	2401380
11	2018-10-03t1913	1538612222.45	adult	121.9905	57.8783	-130.0004	1065.3816	74.0143	63035.3401	198517.9322	3204686.8739	3196.43	0.47781	317.993	0.47912	293.4548	0.3767	1809.6658	0.722	1707.9083	597189.6875	419.0031	0.27863	927.9521	0.7634	10475000	-0.61198	237.436	69.0118	67.3526	131.4711	128.5953	43385.4766	100.3292	-0.31659	119.6648	2273320
11	2018-10-03t2325	1538627373.12	adult	126.199	62.0868	-125.7918	1077.9455	75.4778	66531.5555	209616.7258	3486994.438	2319.53	-0.30468	278.694	-1.0737	259.0973	-1.1426	1411.5831	-0.026017	1357.5686	491230.9375	373.437	-0.81271	803.5988	0.23125	9677360	-1.0926	173.445	60.5658	59.1565	116.8646	113.4912	40668.8711	88.684	-1.4435	105.154	2103090
11	2018-10-04t0313	1538641021.39	adult	129.9902	65.878	-122.0007	1091.5731	76.0825	65848.1634	207484.7098	3455965.5129	2560.39	0.037954	299.988	-0.27205	281.5851	-0.26285	1441.8848	0.15858	1353.6433	496008.375	390.627	-0.40792	776.5639	0.20251	10318100	-0.74723	301.62	68.3705	66.4146	138.2756	134.2581	47566.8008	99.5295	-0.69841	122.6924	2351600
11	2018-10-04t0713	1538655421.49	adult	133.9903	69.878	-118.0006	1091.2219	77.0011	68414.5364	215530.1717	3639195.0581	2035.8	-0.44075	280.049	-1.0681	261.4181	-1.1569	1258.1141	-0.17063	1196.2818	450404.875	380.5009	-0.67216	744.9953	0.13904	9998870	-0.94566	195.367	63.9107	62.1215	130.2905	125.9354	46643.9922	93.7377	-1.2906	114.8353	2281870
11	2018-10-04t1126	1538670587.07	adult	138.2029	74.0907	-113.788	1139.7753	80.0964	72063.783	227062.784	3885590.502	2040.83	-0.35338	277.912	-1.1768	262.3535	-1.1728	1137.6296	-0.36619	1069.8257	427748.75	372.826	-0.882	640.2536	-0.42638	10448400	-0.71455	270.604	72.9421	71.1548	147.0735	142.8752	55299.6367	104.78	-0.58984	130.6796	2742330
11	2018-10-04t1635	1538689146.25	adult	143.3582	79.246	-108.6326	1084.6586	80.4963	68073.6826	214640.1925	3627669.1119	2393.36	0.15774	293.038	-0.62668	278.4184	-0.58282	1273.9103	0.1239	1204.3552	453512.0625	377.2784	-0.79421	678.2415	-0.044634	10406700	-0.75541	228.977	78.846	75.9316	163.0202	158.4651	58035.2031	116.3398	0.076001	147.4187	2800060
11	2018-10-04t1913	1538698622.48	adult	145.9905	81.8783	-106.0004	1147.0934	78.796	70998.278	223714.2693	3700282.2526	2004.32	-0.24742	308.336	-0.051751	292.2688	-0.055937	1186.0626	-0.043833	1124.963	440029.25	405.8666	-0.071219	669.048	-0.034285	11422000	-0.23349	242.061	72.4183	70.2772	158.618	152.2722	58847.2734	104.6509	-0.86202	136.9848	2682660
11	2018-10-04t2325	1538713770.65	adult	150.1984	86.0861	-101.7925	1061.7623	80.9433	68598.2387	216230.1366	3795396.8355	1888.47	-0.31301	290.755	-0.75798	275.1604	-0.79771	1130.3124	-0.095211	1087.6304	404651.8125	388.9571	-0.5243	633.0651	-0.20885	10398000	-0.77958	300.743	69.2613	66.3101	167.7755	161.2067	60063.625	106.2053	-0.88452	144.8643	2476920
11	2018-10-05t0313	1538727421.96	adult	153.9904	89.8781	-98.0005	1152.2193	81.4762	73284.9682	230924.443	3942889.2837	2137.28	0.070142	295.356	-0.60539	276.5701	-0.78421	1202.041	0.20713	1130.2227	460381.6875	409.1975	-0.014113	630.9048	-0.14695	11289400	-0.34368	406.28	67.6123	65.202	177.6941	164.4462	68056.8359	100.4392	-1.393	139.7011	2584350
11	2018-10-05t0713	1538741822.76	adult	157.9906	93.8784	-94.0003	1182.1974	82.1386	74241.2065	233779.7221	4019360.6243	1839.28	-0.24072	295.594	-0.6231	279.7769	-0.70046	1069.188	-0.097174	1002.0289	414844.9375	397.7167	-0.33462	622.0294	-0.14168	11456000	-0.27901	332.316	67.8923	65.3856	157.5127	151.6856	61114.9375	102.6243	-1.3511	135.6428	2631230
11	2018-10-05t1126	1538756994.77	adult	162.2051	98.0928	-89.7858	1157.5569	79.5815	76282.1337	240447.4614	4200531.669	2132.74	0.22637	301.5	-0.42554	289.2886	-0.37045	1154.6322	0.27695	1094.4281	459543.625	386.4265	-0.66089	557.7886	-0.65084	11986100	-0.042782	299.49	81.2869	77.8859	182.4226	175.4752	72604.2031	122.6882	-0.1604	158.8987	3231560
11	2018-10-05t1513	1538770623.62	adult	165.9908	101.8786	-86	1133.3654	83.4235	72557.9136	228727.6956	3917425.0316	2385.33	0.64873	296.988	-0.62963	283.6833	-0.636	1144.4778	0.33981	1058.1594	433757.0625	390.1508	-0.5892	593.371	-0.27398	11238300	-0.40735	342.185	78.1036	75.4812	165.9201	161.1034	62883.7266	115.8996	-0.71104	146.9329	2955520
11	2018-10-05t1913	1538785023.47	adult	169.9908	105.8786	-82.0001	1179.4616	84.3067	75339.4697	237341.2692	4111071.8853	1942.94	0.10976	288.294	-0.99889	270.5985	-1.1961	1066.2388	0.17101	974.6116	419031.8125	402.5668	-0.28738	626.3255	0.1082	11328800	-0.37441	324.542	81.4165	76.4513	241.6966	235.6916	94986.7656	126.923	-0.15617	202.9995	3199340
11	2018-10-05t2326	1538800204.99	adult	174.2079	110.0957	-77.783	1173.4369	86.2721	77872.2553	245403.1228	4375198.0016	2157.83	0.49158	303.823	-0.44041	289.2004	-0.51982	1167.6178	0.62641	1087.5512	474052.8125	400.1289	-0.39087	639.1897	0.30754	12330400	0.06831	267.837	76.6215	73.9219	177.4	173.9989	72024.4141	114.4361	-1.0225	154.4229	3109600
11	2018-10-06t0313	1538813822.87	adult	177.9906	113.8784	-74.0003	1155.0208	84.3908	75731.8438	238602.0958	4200475.2461	2161.7	0.56552	305.772	-0.40374	291.5381	-0.47754	1169.2134	0.72456	1091.4427	461839.2812	398.3882	-0.47506	612.6911	0.077716	12066100	-0.059841	261.527	79.0801	76.3914	178.8052	173.0716	70628.0625	116.8389	-0.98133	157.9385	3120580
11	2018-10-06t0713	1538828222.9	adult	181.9906	117.8784	-70.0002	1207.132	83.203	79315.7799	249841.1304	4425860.7797	2058.61	0.48242	294.389	-0.88056	280.6025	-0.95052	1034.5189	0.31845	877.1227	428290.8125	395.5033	-0.59486	656.7159	0.62738	12165300	-0.024483	335.081	71.7813	68.8472	162.8808	157.4502	67432.6562	112.7156	-1.3064	143.1095	2966290
11	2018-10-06t1126	1538843402.96	adult	186.2073	122.0951	-65.7836	1151.5344	83.7933	77158.7021	243128.666	4380747.9775	1916.53	0.3338	297.829	-0.79305	284.2459	-0.86252	1015.8475	0.33412	889.2563	408370.6875	389.1232	-0.81388	611.053	0.14688	11970900	-0.11196	299.257	81.2913	77.3997	194.3343	188.4404	78122.3828	124.5878	-0.7825	165.4481	3267420
11	2018-10-06t1513	1538857023.71	adult	189.9909	125.8786	-62	1157.4126	83.2447	76831.7697	242095.4957	4285953.2389	1762.09	0.15415	319.884	0.0022237	309.0307	0.033661	980.8173	0.27143	904.2141	393307.75	414.1781	-0.18178	560.0654	-0.43356	12805300	0.24133	265.782	82.7303	76.6997	196.5928	191.55	78833.6953	142.2417	0.0026848	179.3971	3311780
11	2018-10-06t1913	1538871423.01	adult	193.9907	129.8784	-58.0002	1148.8251	86.4958	76466.8772	240933.4958	4317399.8047	1958.32	0.51125	314.136	-0.25861	298.7745	-0.40665	1040.5765	0.58643	928.9985	415190.0625	422.8651	0.0046645	664.6102	0.8823	12511400	0.1108	253.603	80.4495	76.9148	193.1434	189.311	77064.2109	125.8324	-0.93239	168.9956	3204140
11	2018-10-06t2326	1538886606.88	adult	198.2084	134.0962	-53.7825	1149.905	85.5847	77365.74	243786.9186	4412227.8875	1854.57	0.41339	303.13	-0.71515	290.0592	-0.78471	959.4151	0.33663	839.9263	386644.2812	396.9085	-0.73707	625.1781	0.43446	12215800	-0.016306	553.742	83.372	78.6477	245.9376	211.6343	99112.8438	128.9727	-0.89321	176.7705	3359810
11	2018-10-07t0313	1538900230.29	adult	201.9927	137.8805	-49.9982	1095.2936	86.8076	75792.5315	239008.9346	4437371.937	1763.36	0.32474	311.206	-0.45361	299.1074	-0.49231	975.6647	0.47032	869.7629	385387.5625	405.8156	-0.54371	620.9647	0.41116	12277100	0.0054508	316.938	89.1587	85.0214	200.5687	195.5692	79224.6406	135.939	-0.6731	179.3367	3517310
11	2018-10-07t0713	1538914629.74	adult	205.9925	141.8803	-45.9983	1212.5906	88.0606	84187.6517	265864.4601	4975822.8976	1610.99	0.13907	301.918	-0.83596	290.5106	-0.85469	896.7827	0.20222	786.2064	393687.625	399.3526	-0.75812	621.6472	0.44587	13235200	0.38378	285.695	75.4289	72.3882	180.0272	174.6207	79031.9531	118.9728	-1.5351	155.453	3306580
11	2018-10-07t1128	1538929922.31	adult	210.2405	146.1282	-41.7504	1162.6844	84.5472	78338.2261	246823.1992	4507443.2236	1550.06	0.093601	304.926	-0.76694	293.7504	-0.78146	886.5115	0.22177	816.4192	362583.1875	400.8397	-0.76621	552.3246	-0.44562	12441900	0.059181	442.113	78.9853	74.1346	207.5247	196.7344	84877.5938	130.4481	-1.1339	176.4527	3222840
11	2018-10-07t1513	1538943427.5	adult	213.9919	149.8797	-37.999	1159.7582	84.5621	74828.9158	235787.6838	4138456.5167	1771.83	0.49653	317.376	-0.35795	303.7123	-0.46555	968.125	0.64241	849.8354	378536.875	424.0193	-0.22383	647.9523	0.82525	12381800	0.029517	287.006	83.9923	78.7055	200.5654	195.1133	78421.0859	138.1847	-0.89938	179.1621	3276790
11	2018-10-07t1913	1538957822.66	adult	217.9906	153.8783	-34.0003	1162.1516	86.0571	77567.0833	244366.1417	4405688.4826	1545.54	0.18043	303.554	-0.88735	292.4985	-0.90556	891.6127	0.36293	781.6177	361103.125	399.6562	-0.87514	617.8912	0.44116	12266300	-0.02237	497.179	81.2779	77.2155	193.4565	185.3139	78349.8672	135.0967	-1.1241	172.4533	3284360
11	2018-10-07t2326	1538973010.04	adult	222.2093	158.0971	-29.7816	1143.7905	86.9014	76609.5251	241398.3381	4398343.4928	1445.52	0.060725	316.44	-0.47891	305.4085	-0.49831	884.7241	0.38404	791.8875	353889.625	415.8795	-0.52815	640.6614	0.74043	12627200	0.097364	338.419	84.0857	79.64	207.7456	200.8202	83098.2422	138.3589	-1.0923	183.7908	3355360
11	2018-10-08t0313	1538986623.72	adult	225.9909	161.8786	-26	1162.3102	85.0095	78244.8525	246485.5964	4528158.1041	1425.34	0.067194	314.342	-0.58846	303.5231	-0.60282	841.0259	0.22867	756.3771	343138.5938	415.8965	-0.57133	600.4831	0.21807	12804100	0.14745	423.148	94.1437	87.1797	236.6772	231.8609	96564.2891	160.2629	-0.33278	215.5855	3834760
11	2018-10-08t0713	1539001023.69	adult	229.9909	165.8786	-22	1140.6125	85.2205	77932.0471	245607.5631	4509633.4264	1307.21	-0.093812	313.654	-0.64933	304.0218	-0.62475	822.7487	0.17975	746.3727	334035.9688	407.2787	-0.81273	595.6249	0.15072	12732800	0.092305	358.139	87.3827	82.5236	217.4839	210.1673	88298.4453	143.1679	-1.0819	191.8519	3547300
11	2018-10-08t1126	1539016213.4	adult	234.2102	170.098	-17.7807	1167.551	81.1921	76333.9635	240552.4744	4216334.8498	1260.71	-0.13306	321.233	-0.44169	312.2907	-0.39657	797.5587	0.10243	736.881	317428.375	427.5321	-0.40734	593.7834	0.1268	12776400	0.083261	448.536	89.0775	83.5859	221.6476	215.1412	88215.7578	151.3699	-0.87082	198.6616	3542880
11	2018-10-08t1513	1539029825.04	adult	237.9912	173.879	-13.9996	1102.7128	88.049	75775.0132	238898.1786	4428819.3289	1689.31	0.61671	315.275	-0.66958	304.9698	-0.66826	878.5657	0.52238	763.306	347033.4375	414.4712	-0.73692	587.4283	0.039066	12438800	-0.057242	321.83	86.5692	80.4356	216.432	210.2832	85490.6484	148.0501	-1.0726	193.6891	3415500
11	2018-10-08t1913	1539044223.48	adult	241.9908	177.8786	-10.0001	1282.462	84.7841	86338.8238	271879.6462	4944426.4087	1316.38	0.015864	296.242	-1.3044	287.7466	-1.2441	753.7681	-0.052044	653.9576	339195.625	390.7311	-1.284	532.8672	-0.67135	13319300	0.18994	336.974	91.0641	85.5387	219.0447	211.1626	98570.1016	148.8356	-1.1242	194.497	4094330
11	2018-10-08t2326	1539059411.22	adult	246.2096	182.0974	-5.7813	1291.3137	83.5734	84203.2791	265083.7979	4689380.2197	1367.41	0.13669	314.976	-0.75228	304.5943	-0.75253	798.9845	0.2011	717.5684	350754.1875	423.7617	-0.63086	587.4171	0.027154	13817400	0.30778	398.662	85.9289	80.3718	215.4791	208.1826	94595.3281	145.8608	-1.3126	189.5868	3769530
11	2018-10-09t0313	1539073023.8	adult	249.9909	185.8787	-2	1288.501	83.2999	84251.9337	265244.7079	4717736.9829	1439.44	0.28887	317.82	-0.69837	307.5061	-0.69597	801.6122	0.23876	706.216	352709.375	427.8847	-0.58939	585.9174	-0.00065067	13958300	0.31348	397.683	88.088	82.2379	218.9893	214.4937	96355.2969	149.504	-1.2555	195.8048	3868740
11	2018-10-09t0713	1539087423.74	dead	253.9909	189.8786	2	1267.551	84.4844	83006.575	261345.3366	4676248.1686	1339.74	0.14127	318.782	-0.7039	309.4898	-0.66973	808.1821	0.29856	731.9354	349942.875	429.1068	-0.61005	593.5466	0.09017	13792400	0.23213	349.587	88.5806	82.8016	230.509	222.2604	99810.3906	151.1446	-1.273	201.7744	3832530
12	2018-09-28t1513	1538165866.39	egg	-1.9995	-54.1115	-250.0999	155.7169	31.0848	3300.1037	10551.3848	63506.0261	0	0.13332	0	-0.89983	0	-0.92693					0	-0.68638	0	-0.25825	0	0.48005	0	0	0				0	-0.88808	0	0
12	2018-09-28t1913	1538180262.97	larva	1.9995	-50.1125	-246.1008	171.1287	27.5035	3349.9407	10637.8286	59791.6854	0	-0.13814	0	-1.0788	0	-1.073					0	-0.83478	0	-0.4194	0	0.1053	0	0	0				0	-0.99547	0	0
12	2018-09-28t2326	1538195467.43	larva	6.223	-45.889	-241.8774	159.4287	28.2372	3120.4247	9931.7552	55866.1331	0	-0.36959	0	-1.2759	0	-1.2367					0	-0.97893	0	-0.56938	0	-0.2842	0	0	0				0	-1.1167	0	0
12	2018-09-29t0313	1538209061.43	larva	9.9991	-42.1129	-238.1013	165.0916	27.6647	3184.3045	10119.2091	56556.9191	0	-0.54591	0	-1.4597	0	-1.3925					0	-1.099	0	-0.69031	0	-0.62682	0	0	0				0	-1.233	0	0
12	2018-09-29t0713	1538223462.64	larva	13.9994	-38.1126	-234.1009	165.1101	28.1823	3174.0393	10090.1941	56809.5711	0	-0.71086	0	-1.6634	0	-1.5691					0	-1.219	0	-0.80791	0	-0.98378	0	0	0				0	-1.3658	0	0
12	2018-09-29t1126	1538238667.53	larva	18.223	-33.889	-229.8773	386.9047	40.9576	11939.36	37854.6407	311559.3176	279.949	-0.72121	173.623	0.024574	172.4796	0.2618	255.0251	-0.77404	252.862	16321.6035	227.4915	-0.23309	246.1237	-0.60633	1107890	-0.70047	97.4281	48.947	48.5598	81.5551	79.7819	5219.5244	67.9379	0.4163	76.4944	312331
12	2018-09-29t1513	1538252260.91	larva	21.999	-30.113	-226.1014	501.9909	44.9302	18621.3886	58831.0606	587991.7305	1143.87	-0.42047	168.758	-0.18041	151.6356	-0.10121	861.2937	-0.47531	853.2799	85268.0781	250.5632	-0.24233	660.3895	-0.18787	1664800	-0.70349	177.504	48.2947	47.995	81.6562	78.8999	8083.9644	66.8396	0.32638	75.1824	476427
12	2018-09-29t1913	1538266661.88	larva	25.9992	-26.1128	-222.1011	524.2591	41.5199	16001.4672	50526.7056	411188.2646	1729.3	-0.28039	237.109	0.46106	216.2693	0.60009	1264.1614	-0.30604	1242.3373	108717.875	294.8622	-0.15377	998.5933	0.11836	2024910	-0.83829	105.412	54.6345	54.4384	87.8457	86.2432	7554.7319	74.167	0.49037	82.9722	466579
12	2018-09-29t2326	1538281871	larva	30.224	-21.888	-217.8764	444.2647	35.5308	12678.462	40007.9986	302904.063	5415.19	1.3095	319.038	1.3223	272.9918	1.2694	3779.53	1.2194	3907.0112	260787.5781	327.2183	-0.12546	2161.1053	1.4169	2170420	-1.1116	115.605	61.0803	61.0075	93.2402	91.3283	6433.5718	80.3447	0.63493	89.1072	415529
12	2018-09-30t0313	1538295460.75	larva	33.9989	-18.1131	-214.1014	588.9529	45.0747	20619.4892	65103.8059	600473.307	4162.08	0.56996	257.974	0.42898	206.364	0.24141	3196.405	0.77741	3145.0968	351604.5625	299.3216	-0.36243	2303.4445	1.475	2824810	-1.0495	363.026	49.7666	49.3288	87.1867	83.2448	9590.5352	70.556	0.23476	79.5512	544944
12	2018-09-30t0713	1538309862.34	larva	37.9993	-14.1126	-210.101	697.9062	47.2934	25915.9522	81785.7122	802821.0693	9723.25	2.9324	311.055	0.99662	260.9427	0.95383	4522.6509	1.5717	4576.5203	624125.8125	336.6338	-0.29804	1276.8623	0.13801	4272020	-0.55242	118.795	57.2907	57.0123	91.9109	90.6856	12683.7109	77.8904	0.43434	87.0557	786831
12	2018-09-30t1126	1538325072.36	larva	42.2244	-9.8876	-205.876	775.2777	68.924	35720.5225	113496.2657	1362193.5597	9016.51	2.4202	357.295	1.529	209.5463	-0.0083387	6058.3921	2.5166	5992.811	1145036.125	1171.472	3.4525	3849.2702	3.0603	6724290	0.49198	171.181	53.417	52.8979	89.5545	87.3891	16925.7988	74.294	0.20376	83.4667	1005310
12	2018-09-30t1513	1538338661.21	larva	45.999	-6.1129	-202.1013	916.0124	53.9895	41910.1056	132114.2795	1576227.781	7734.26	1.6959	331.546	1.0393	221.1335	0.033472	4991.3169	1.7606	4811.9717	1103081	871.9231	1.9497	3023.5346	1.9705	7304290	0.50568	132.788	52.5554	52.1929	87.9552	86.6655	19438.0938	73.3541	0.06171	82.7045	1157850
12	2018-09-30t1913	1538353061.57	larva	49.9991	-2.1128	-198.1012	1038.2589	64.1393	52317.7791	164766.0807	2239634.2803	7154.64	1.2827	293.703	0.27661	203.4347	-0.53485	4535.6816	1.397	4440.8589	1247312.5	714.7183	1.103	2446.691	1.1797	8058920	0.5933	169.982	50.8264	50.4263	86.0444	84.1433	23662.1992	70.7112	-0.22067	80.1299	1394630
12	2018-09-30t2326	1538368274.08	adult	54.2248	2.1128	-193.8755	975.8392	67.1433	50620.9316	159449.5394	2249283.2673	8447.02	1.6661	318.386	0.52961	238.3103	0.01886	4946.8101	1.6099	4963.6897	1315851.5	425.0864	-0.31793	2169.0623	0.75862	8449970	0.44973	178.19	56.9638	56.442	93.7766	92.0731	24944.5781	78.9036	0.14242	88.6518	1511820
12	2018-10-01t0313	1538381861.08	adult	57.999	5.887	-190.1014	1112.3911	70.3298	59550.503	187514.6533	2708499.9132	6312.18	0.73687	291.923	-0.047024	223.1242	-0.52287	3771.2092	0.76316	3716.5443	1176617.25	554.0378	0.2418	1747.0425	0.26847	9102170	0.53552	232.354	55.3282	54.9206	90.2901	88.2218	28170.5156	75.9712	-0.17279	85.1275	1725130
12	2018-10-01t0713	1538396262.13	adult	61.9993	9.8873	-186.1011	1007.0857	87.6073	60569.5701	191162.127	3142358.5414	7855.47	1.376	279.934	-0.3778	217.1376	-0.88841	4099.9253	0.95234	3961.7046	1299676.25	352.1794	-0.7222	1749.0605	0.28	8853480	0.11714	278.893	48.9097	48.3436	86.2702	83.5606	27347.6406	69.655	-0.9124	79.8466	1546870
12	2018-10-01t1126	1538411475.31	adult	66.2252	14.1132	-181.8752	992.0864	72.5809	58793.1743	185307.1524	2944613.6848	5962.62	0.57813	305.113	0.084166	245.9325	-0.12752	3316.8699	0.43464	3115.4706	1021595.9375	547.2191	0.22727	1639.5652	0.188	9367580	0.14108	226.458	58.9424	58.3692	95.469	93.8707	29404.4551	80.3862	0.013554	89.9028	1809650
12	2018-10-01t1513	1538425061.9	adult	69.9992	17.8872	-178.1011	1127.4727	80.844	68056.1006	214385.4895	3525892.1165	6191.46	0.72268	280.666	-0.50006	225.7876	-0.96232	3184.9365	0.39269	2919.8579	1133837.375	444.5254	-0.27236	1293.2162	-0.21666	9978240	0.26928	176.414	54.7582	54.3905	91.613	90.3048	32614.2129	76.2389	-0.59282	85.9774	1946760
12	2018-10-01t1913	1538439462.08	adult	73.9993	21.8873	-174.1011	1243.5393	78.1858	71422.6134	224889.2481	3585416.8961	4747.73	0.1014	279.483	-0.58327	238.5761	-0.64422	2680.5859	0.059157	2506.0608	1002539.125	405.3383	-0.4697	1259.7891	-0.20573	10436400	0.32385	200.909	58.5382	57.9389	110.6233	102.0305	41373.1094	80.9842	-0.17365	93.5589	2185930
12	2018-10-01t2326	1538454674.61	adult	78.225	26.113	-169.8754	1063.1645	75.8706	64511.5626	203463.6567	3272130.5016	4071.11	-0.17042	287.261	-0.43013	242.2945	-0.648	2298.125	-0.18297	2138.4568	774468.125	442.9583	-0.20565	1242.3472	-0.14248	9671800	-0.29184	176.884	57.9251	56.3576	125.4742	123.1648	42284.8125	84.6631	0.1089	104.8383	1950280
12	2018-10-02t0313	1538468261.43	adult	81.9991	29.8871	-166.1013	1185.2733	75.4775	71459.829	225050.6096	3621465.2293	5514.75	0.7277	280.495	-0.65864	238.9541	-0.92182	2648.0144	0.28435	2442.6249	990357.375	383.2023	-0.58854	1099.6182	-0.30405	10466100	0.022436	227.565	59.079	58.3267	120.6673	105.432	45129.5625	81.2522	-0.46903	94.4855	2204410
12	2018-10-02t0713	1538482662.72	adult	85.9995	33.8875	-162.1009	792.7777	117.8169	49736.2193	160138.4518	2765022.7084	4371.88	0.19423	273.639	-0.92088	231.683	-1.3692	2793.3284	0.65105	2679.4955	726265.375	344.9041	-0.91509	1705.8557	1.1458	7106410	-2.0401	178.914	48.3439	47.9662	83.4564	81.3073	21698.6719	68.319	-2.1445	77.9986	1255490
12	2018-10-02t1127	1538497894.76	adult	90.2306	38.1186	-157.8698	1167.6286	81.5219	76696.1644	241886.4666	4192160.2144	3904.44	0.035635	268.201	-1.197	235.7592	-1.3462	2125.3357	-0.0011058	1959.4308	850134.25	388.4979	-0.54231	1035.3489	-0.209	10716500	-0.065264	197.491	58.2817	57.5778	98.1717	96.2845	39268.6719	81.6281	-0.76193	92.2817	2328760
12	2018-10-02t1513	1538511463.66	adult	93.9997	41.8877	-154.1006	1183.0202	77.4684	73226.8256	230694.5033	3838370.373	3115.06	-0.426	301.188	-0.040141	269.1077	-0.0026434	1748.4845	-0.41351	1692.4008	669669.5625	415.1406	-0.17337	995.0327	-0.1871	11509000	0.32206	288.366	65.2504	64.7866	107.418	105.6247	41141.1055	90.5703	0.053565	101.2625	2493350
12	2018-10-02t1913	1538525830.76	adult	97.9906	45.8786	-150.1098	1139.4698	77.9291	68735.5811	216519.89	3564636.3292	3655.67	0.11712	290.685	-0.45104	261.7751	-0.43878	2059.5293	0.24309	1923.1248	739371	382.0357	-0.63993	1078.8077	0.31466	10428600	-0.39407	129.405	64.2042	63.6927	105.8836	104.5398	38012.2266	88.8541	-0.31651	99.9042	2303390
12	2018-10-02t2325	1538540977.42	adult	102.198	50.086	-145.9024	1197.5872	77.4684	74331.0733	234114.045	3884091.1903	3674.72	0.27806	274.228	-1.1138	246.7936	-1.2076	1983.9987	0.29248	1849.9573	769791.5	356.9006	-1.0912	934.5147	-0.062485	10635600	-0.33484	250.846	59.1264	58.1845	111.668	106.1365	43327.1875	83.3614	-1.0562	98.2986	2293160
12	2018-10-03t0313	1538554629.77	adult	105.9903	53.8783	-142.1101	1181.4998	80.2511	75431.2265	237652.1374	4080829.9217	4414.24	1.061	303.508	0.0095632	274.8277	-0.074949	2123.4006	0.71373	1954.3295	836619.8125	423.4952	0.2279	913.922	0.011543	11936300	0.39326	282.021	67.0542	63.4291	214.6492	210.512	84571.7656	98.0043	0.21356	192.2757	2637110
12	2018-10-03t0713	1538569029.72	adult	109.9903	57.8783	-138.1101	1202.2179	75.5554	73630.5743	231950.7674	3774850.8324	3643.36	0.51956	304.962	0.044711	280.0124	0.054537	1942.5328	0.53248	1821.5833	747875.125	388.4134	-0.44942	889.7765	0.068431	11721200	0.21851	345.381	74.2361	71.6246	214.4326	204.838	82556.5312	105.0174	0.67433	154.9303	2853260
12	2018-10-03t1125	1538584187.07	adult	114.2007	62.0887	-133.8997	1177.7542	77.3958	72749.4568	229179.5912	3783719.2537	3652.08	0.66992	296.506	-0.31021	271.7568	-0.39356	1909.2279	0.63307	1802.4495	725506.625	382.2729	-0.57312	929.0465	0.43134	11256900	-0.09752	217.763	68.4537	67.5169	119.6778	116.205	45477.582	95.7307	-0.38444	110.2856	2598840
12	2018-10-03t1515	1538597950.93	adult	118.024	65.912	-130.0764	1162.0915	80.6853	70826.3916	223074.9489	3743068.855	2998.98	0.16517	276.889	-1.0977	253.4196	-1.252	1659.9266	0.25792	1570.8359	614172.875	371.8711	-0.81324	899.5738	0.44306	10241600	-0.72292	305.887	68.5292	66.4606	187.9704	187.4701	69549.0547	99.0075	-0.25989	122.6835	2534760
12	2018-10-03t1913	1538612230.77	adult	121.9906	69.8786	-126.1098	1192.0437	76.9329	73710.3399	232620.5277	3931824.6385	3660.83	0.94328	288.831	-0.65522	265.5035	-0.80623	1769.863	0.63478	1572.3884	681397.25	386.4906	-0.4864	808.238	0.11017	11113100	-0.24296	284.446	77.9109	73.0545	214.923	210.5105	82745.3672	123.1732	1.6209	191.3595	2997700
12	2018-10-03t2325	1538627381.32	adult	126.1991	74.0871	-121.9013	1129.3947	77.7193	69265.2555	218158.8388	3612087.2714	2899.37	0.29552	316.126	0.37834	299.4248	0.54795	1635.4905	0.48416	1536.29	592047.5625	389.1118	-0.43431	861.8025	0.56566	11431100	-0.090484	395.708	74.8706	73.4861	134.1462	130.8682	48560.9375	106.3987	0.0090974	124.5138	2707320
12	2018-10-04t0313	1538641029.57	adult	129.9902	77.8783	-118.1101	1200.7004	77.2047	71812.0466	226101.371	3654034.1515	3174.25	0.69208	330.97	0.92708	314.7717	1.1169	1695.8501	0.75843	1593.5828	637639.625	403.7131	-0.08634	784.0689	0.24768	12415300	0.43829	430.295	83.6527	81.4594	197.6388	170.5047	74312.1953	117.961	0.76978	146.4944	3137980
12	2018-10-04t0713	1538655429.68	adult	133.9903	81.8783	-114.1101	1135.1648	78.9393	70297.7352	221485.9533	3850279.0473	2222.81	-0.23525	285.234	-0.86781	269.8167	-0.81055	1383.0596	0.13599	1326.5494	507582.875	353.6133	-1.3421	810.301	0.55196	10467800	-0.68409	343.663	72.4105	68.838	219.3393	211.365	80497.5391	111.028	0.047627	158.4321	2657390
12	2018-10-04t1126	1538670595.38	adult	138.203	86.091	-109.8974	1171.4931	79.1701	72972.9666	229857.0504	3862084.315	2086.36	-0.30175	273.496	-1.3472	255.6531	-1.447	1301.8645	0.05387	1253.5166	496010.375	366.3319	-1.0456	748.8258	0.29666	10418300	-0.73103	229.934	71.9059	68.553	184.8816	183.1652	70439.9062	106.1697	-0.48526	166.4344	2739110
12	2018-10-04t1635	1538689154.66	adult	143.3583	91.2463	-104.742	1158.1072	76.3282	71635.9097	225730.0462	3729425.922	2740.83	0.56646	329.118	0.7658	315.1336	0.90802	1489.5801	0.70451	1428.4979	557102.9375	401.491	-0.17679	731.2714	0.3316	12304100	0.25164	327.587	87.1883	84.7554	169.7708	164.4033	63494.2891	124.3038	0.65639	152.3081	3259540
12	2018-10-04t1913	1538698630.65	adult	145.9905	93.8786	-102.1098	1191.1141	78.1212	74580.4155	234873.7014	3956193.6852	2075.13	-0.16232	292.892	-0.64776	275.5881	-0.73053	1222.8077	0.057839	1161.7515	476895	390.1006	-0.47555	684.6736	0.080708	11396100	-0.24704	223.458	76.5025	75.1671	134.2614	130.7257	52361.9258	108.0398	-0.61877	124.1135	2976630
12	2018-10-04t2325	1538713778.88	adult	150.1984	98.0864	-97.902	1142.2476	78.8407	71536.896	225406.4407	3804674.6492	2189.53	0.060037	305.293	-0.19647	289.922	-0.20391	1337.0833	0.50205	1311.4261	500069.1562	382.2999	-0.69682	691.4121	0.24494	11391700	-0.2737	354.706	85.7145	81.8838	213.3249	206.0813	79783.5078	126.6372	0.54581	178.1577	3198350
12	2018-10-05t0313	1538727430.18	adult	153.9904	101.8784	-94.1099	1044.9922	78.4008	68660.7861	216527.4505	3757525.4715	2141.67	0.075733	293.401	-0.68095	277.0991	-0.76303	1280.2012	0.44069	1237.126	458312.0312	370.2449	-1.0332	695.0912	0.37813	10500200	-0.73616	279.023	80.4747	78.3247	166.2244	159.269	59508.3281	116.1215	-0.32084	144.3125	2880030
12	2018-10-05t0713	1538741830.98	adult	157.9906	105.8787	-90.1097	1199.6405	78.7449	74269.2971	233854.4737	3915945.8374	2438.44	0.5446	320.056	0.32264	307.1044	0.38823	1293.4333	0.59961	1184.3271	501852.125	412.4398	0.05423	649.0108	0.091189	12403400	0.18131	246.272	89.8434	87.8605	173.2693	168.3708	67228.5078	129.8866	0.46444	158.5119	3481790
12	2018-10-05t1126	1538757003.13	adult	162.2051	110.0931	-85.8952	821.9784	79.1833	54872.3612	174296.4577	3049948.5998	2262.23	0.40087	302.794	-0.37554	288.7866	-0.39034	1278.7208	0.67778	1247.1661	366992.875	363.1134	-1.2817	819.221	1.7291	8665360	-1.6192	246.479	85.6785	83.5413	165.3809	160.6554	47464.3203	122.1926	-0.1924	149.1404	2451950
12	2018-10-05t1513	1538770631.96	adult	165.9909	113.8789	-82.1094	1219.3146	78.8815	74785.081	235495.1731	3943180.8189	2292.21	0.52028	303.65	-0.37244	290.3665	-0.37258	1198.5182	0.52008	1131.6631	468620.5938	376.6431	-0.95105	614.8805	-0.068817	11854800	-0.12029	384.441	85.5754	83.0837	182.094	166.7724	71198.7422	125.2076	-0.12796	153.5633	3340950
12	2018-10-05t1913	1538785031.91	adult	169.9909	117.8789	-78.1095	1119.1748	82.4821	75187.2348	237152.2418	4197428.3866	1804.32	-0.085746	286.869	-1.0538	273.5567	-1.0801	1034.5253	0.061781	1003.0652	405533.9062	368.6985	-1.1993	587.3182	-0.28237	11240400	-0.41481	248.789	85.002	82.5157	177.3762	172.1524	69531.4531	124.7969	-0.28497	159.096	3330640
12	2018-10-05t2326	1538800213.28	adult	174.2079	122.096	-73.8924	1199.5482	78.4357	75927.6667	239134.8943	4044139.0941	1851.89	0.051336	313.417	-0.071479	300.7795	-0.068699	1127.3126	0.48322	1109.4442	447543.0938	396.5152	-0.4885	612.0549	0.022657	12411900	0.1049	265.063	89.3315	86.5388	190.5566	186.7897	75650.9609	130.5311	-0.083901	170.849	3537710
12	2018-10-06t0313	1538813831.27	adult	177.9907	125.8787	-70.1096	745.2795	80.646	48319.036	153412.9073	2682229.8904	645.589	-1.6506	299.328	-0.65084	294.8	-0.35118	526.532	-1.6175	517.1347	133212.5938	391.1548	-0.67084	488.8804	-1.2762	7543660	-2.0615	407.021	92.7275	88.4575	267.6585	261.7971	67717.5938	139.7507	0.30969	210.7261	2336920
12	2018-10-06t0713	1538828231.23	adult	181.9907	129.8787	-66.1096	1130.2022	77.7117	71767.0414	226096.5792	3899960.8897	1852.81	0.17727	308.224	-0.35179	296.7703	-0.32783	1043.4116	0.35171	1007.0659	391279.375	389.2685	-0.76373	580.5066	-0.2408	11531300	-0.30111	391.171	93.4586	89.4146	227.4371	215.5813	85288.8984	144.1524	0.40268	183.0821	3496470
12	2018-10-06t1126	1538843411.33	adult	186.2074	134.0954	-61.893	1116.7543	76.9793	70473.634	222020.0289	3744377.2553	1766.31	0.10859	339.788	0.80233	329.4088	0.86479	1037.7015	0.41798	983.4226	381874.1875	441.8752	0.61084	597.5203	-0.012074	12489900	0.11118	316.059	106.869	102.6449	229.5501	220.5701	84474.4531	163.9118	1.2725	197.2377	3928300
12	2018-10-06t1513	1538857032.02	adult	189.9909	137.8789	-58.1094	1150.165	77.2631	70770.947	222948.5764	3683053.4094	1787.05	0.1919	338.983	0.72444	330.8087	0.86087	1032.1349	0.47262	1000.2124	381889.9062	439.6844	0.504	575.6405	-0.24621	12526100	0.12289	352.696	107.447	102.4425	255.4696	248.1221	94523.7344	175.7972	1.696	223.8104	3970370
12	2018-10-06t1913	1538871431.33	adult	193.9907	141.8788	-54.1096	1086.3878	74.3026	68798.2016	216858.2369	3638020.517	1539.55	-0.12862	323.898	0.10848	317.5573	0.30168	920.4908	0.10514	884.367	330456.1875	412.6008	-0.27018	565.1756	-0.35003	11625300	-0.25956	405.477	100.489	96.5303	210.5969	199.2055	75604.2891	158.7908	0.67587	187.1223	3606740
12	2018-10-06t2326	1538886615.34	adult	198.2085	146.0965	-49.8918	763.0448	78.6345	44708.3806	142837.0974	2217426.9218	1683.87	0.14984	373.491	1.9114	360.0009	1.8301	1119.0162	0.99058	1094.6631	261849.8125	478.9697	1.4455	788.7832	2.5133	8737830	-1.447	369.635	121.955	114.8116	230.5136	226.4689	53940.1797	189.0084	1.9366	216.7299	2853140
12	2018-10-07t0313	1538900238.85	adult	201.9928	149.8808	-46.1075	900.1004	80.5704	60728.1993	192042.1049	3425021.7294	1391.82	-0.25417	313.644	-0.36332	309.526	-0.10624	897.3324	0.14308	872.5666	284454.375	403.6168	-0.60171	582.465	-0.085976	9924020	-0.94809	301.871	109.546	104.485	225.2955	220.5734	71418.6719	183.4519	1.4995	211.2918	3466150
12	2018-10-07t0713	1538914638.16	adult	205.9926	153.8806	-42.1077	640.947	129.1853	48388.93	156318.1557	3234022.534	1689.48	0.26257	330.515	0.2126	317.9482	0.15123	1158.464	1.3178	1151.2784	291932.9375	419.1832	-0.24128	760.3541	2.2561	8329300	-1.5723	348.339	110.445	100.392	232.8691	229.7613	58683.0195	185.0239	1.3914	219.9241	2783320
12	2018-10-07t1128	1538929930.88	adult	210.2406	158.1286	-37.8597	783.6284	81.1095	49938.8623	158568.4749	2644618.9933	1455.91	-0.056158	362.377	1.3088	354.291	1.4052	963.2209	0.55606	943.2042	251400.6562	443.8243	0.33094	621.3142	0.45904	9444260	-1.1155	313.212	125.02	116.6594	253.8895	248.785	66265.1562	198.756	1.7938	236.2795	3258260
12	2018-10-07t1513	1538943435.98	adult	213.992	161.88	-34.1083	700.9893	78.7862	43615.1302	138324.2555	2285220.8189	1613.52	0.24196	356.342	1.0332	345.9552	1.0422	1074.4203	1.1151	1058.882	244967.8281	467.1091	0.8577	709.2983	1.6325	8115700	-1.6196	277.135	124.574	115.9334	248.5051	246.8906	56659.1562	210.5193	2.1192	236.9556	2837180
12	2018-10-07t1913	1538957831.05	adult	217.9907	165.8787	-30.1097	1106.3651	74.1764	66542.5047	209586.0437	3390441.92	1864.29	0.69858	338.338	0.33645	332.0617	0.48644	969.0652	0.71469	892.7219	337234.6875	418.4814	-0.41254	596.5257	0.15998	11749800	-0.21931	299.028	120.911	112.3834	236.123	231.3359	82170.7969	192.5181	1.2072	220.6086	4198990
12	2018-10-07t2326	1538973018.41	adult	222.2094	170.0974	-25.891	1131.6237	76.3426	68408.5016	215520.2399	3506380.7341	1439.54	0.050928	345.742	0.53052	339.662	0.68244	844.205	0.1969	779.5295	302225.4062	438.031	-0.00012081	565.7058	-0.24062	12348500	-0.0067533	284.327	124.431	117.3228	237.8285	234.9618	85142.6016	197.283	1.2346	225.6553	4444160
12	2018-10-08t0313	1538986632.19	adult	225.991	173.879	-22.1094	1104.3442	77.3552	68060.7321	214402.943	3554857.3216	1485.88	0.16709	349.27	0.59407	341.0638	0.6691	877.9648	0.40174	801.3744	312555.4688	441.8442	0.032696	584.6054	0.011206	12407500	0.0023943	293.878	127.449	122.1671	234.8631	232.3941	83611.2578	197.1736	1.0907	222.6827	4527500
12	2018-10-08t0713	1539001032.08	adult	229.9909	177.879	-18.1094	1067.0862	79.5091	65818.8909	207388.7841	3449188.1303	1347.36	-0.027189	358.263	0.82769	347.243	0.8066	834.2013	0.23389	774.6266	286965.25	468.9652	0.58257	594.0322	0.1301	12308500	-0.056728	309.462	134.367	130.0103	254.7632	251.4429	87638.5469	202.4836	1.1549	238.8473	4616310
12	2018-10-08t1126	1539016221.9	adult	234.2103	182.0984	-13.89	1007.1562	79.2997	63030.0792	198684.8598	3363100.914	1464.28	0.20734	354.881	0.6512	342.8442	0.5954	836.2701	0.28781	777.3734	275132.875	469.67	0.52271	575.2205	-0.11257	11668500	-0.29218	375.236	135.254	133.0152	254.7569	249.9636	83815.0156	205.7266	1.1336	236.9765	4447140
12	2018-10-08t1513	1539029833.56	adult	237.9914	185.8794	-10.109	1000.2491	78.6343	63342.2584	199730.8106	3383097.9658	1316.59	-0.011675	361.556	0.80814	349.6021	0.7546	832.8738	0.30143	787.4167	275681.25	479.8411	0.67595	589.64	0.067545	11948300	-0.21621	416.73	140.326	137.1904	270.4115	266.1985	89506.2109	215.4454	1.3724	251.6624	4637360
12	2018-10-08t1913	1539044231.93	adult	241.9909	189.8789	-6.1095	980.9337	78.2858	61049.3144	192491.5781	3235106.373	1452.44	0.24784	361.695	0.75483	348.9113	0.67509	875.717	0.54552	820.4778	279353.7188	482.0043	0.65257	604.9177	0.25763	11519600	-0.36951	410.049	145.668	141.4095	292.278	286.369	93236.6641	228.6072	1.7269	270.0965	4639380
12	2018-10-08t2326	1539059419.65	adult	246.2097	194.0977	-1.8906	960.9429	78.3829	59449.0632	187443.3549	3129268.0477	1455.52	0.28872	363.214	0.74407	352.2653	0.72106	866.9839	0.53956	796.1969	269632	487.4312	0.69583	625.3015	0.51638	11263300	-0.45995	393.388	149.263	144.9452	308.2885	302.8743	95877.7109	238.9682	1.9621	284.8604	4628640
12	2018-10-09t0313	1539073032.26	dead	249.991	197.879	1.8906	974.8336	78.3983	60542.5354	190873.0686	3198331.3681	1521.17	0.43196	365.557	0.76851	355.2418	0.76454	886.108	0.66606	801.2555	280010.125	485.6829	0.6	622.3118	0.47135	11545400	-0.39141	464.193	151.966	145.4632	322.4825	318.7321	101904.4688	247.4259	2.1511	297.5624	4799540
14	2018-09-28t1513	1538165882.65	egg	-1.9995	-54.1115	-253.9906	192.826	24.3941	2520.3564	8056.0059	31731.3917	221.986	0.30194	155.327	0.56772	154.2184	0.56818	208.939	-0.28667	209.2604	3134.09	186.149	0.36402	200.6186	0.062558	222118	0.61673	82.3859	40.5602	39.9493	73.5304	72.8049	1102.96	60.556	0.50902	69.1104	58001.1
14	2018-09-28t1913	1538180279.26	larva	1.9995	-50.1124	-249.9916	218.438	54.8896	8306.9268	26784.017	290302.6474	302.893	0.067355	200.264	0.86641	200.0406	0.93432	263.103	-0.36245	260.6383	11576.5	236.4058	0.44642	252.5624	-0.039732	879960	0.64193	112.719	45.202	45.1994	78.5486	76.1938	3456.14	63.8762	0.53371	71.9239	198618
14	2018-09-28t2326	1538195483.62	larva	6.223	-45.889	-245.7682	245.1983	56.4322	9559.6991	30679.5661	345524.3146	307.018	-0.17956	202.905	0.75641	202.3017	0.87276	265.212	-0.47324	261.5493	13525.8	241.523	0.28359	257.1525	-0.20286	1026900	0.33627	115.484	47.0144	46.5921	79.246	77.1266	4041.55	66.1992	0.53497	74.0287	237940
14	2018-09-29t0313	1538209077.63	larva	9.9991	-42.1129	-241.992	266.4866	56.1	10409.1143	33287.5696	375999.4454	294.185	-0.3754	203.001	0.63283	202.6134	0.79814	265.996	-0.56898	264.3291	14895.8	240.0159	0.1219	257.3335	-0.33763	1117110	0.042755	98.6078	48.344	48.085	80.6284	78.6801	4515.19	67.4484	0.51702	76.054	266037
14	2018-09-29t0713	1538223478.87	larva	13.9994	-38.1125	-237.9917	272.9001	56.5207	11022.2975	35255.2762	404158.9355	292.978	-0.55047	206.435	0.53361	206.2051	0.75274	270.781	-0.66414	269.6436	15976.1	245.7618	0.0012589	264.0202	-0.45828	1203310	-0.26842	102.892	49.8413	49.2785	83.7225	82.674	4939.63	69.8396	0.52764	78.8536	290525
14	2018-09-29t1126	1538238683.78	larva	18.223	-33.8889	-233.7681	264.4769	56.1632	10491.4375	33556.7231	381160.7607	303.794	-0.70879	211.115	0.43808	210.5687	0.71067	276.948	-0.76013	274.0537	15509.1	250.6287	-0.12056	267.4776	-0.57887	1171050	-0.66324	103.727	50.0065	49.979	83.7522	81.3377	4690.12	69.2426	0.45347	77.986	277386
14	2018-09-29t1513	1538252277.09	larva	21.9989	-30.113	-229.9922	267.5254	60.5463	11294.4976	36232.6466	437596.9214	308.329	-0.83994	215.49	0.35282	214.9319	0.67799	281.673	-0.84352	279.4147	16900.4	255.1176	-0.2205	272.7785	-0.67574	1283460	-0.92673	98.4966	50.7524	50.4434	83.6047	81.8039	5016.28	70.2209	0.42742	78.9945	302281
14	2018-09-29t1913	1538266678.02	larva	25.9992	-26.1128	-225.9919	268.3026	61.6381	11186.3862	35896.506	436073.2006	317.235	-0.96623	220.166	0.26012	219.5708	0.64281	288.184	-0.92835	283.9518	17291	260.2296	-0.31782	277.7923	-0.77244	1301620	-1.2587	103.235	51.7993	51.3651	85.8275	84.9699	5149.65	71.6483	0.41087	80.596	306238
14	2018-09-29t2326	1538281887.07	larva	30.2239	-21.888	-221.7672	352.009	78.206	14061.1949	45683.5611	535255.5847	1971.94	-0.31426	373.94	2.0031	305.5778	1.7162	1731.95	-0.093985	1713.1232	129897	872.4136	2.4341	1600.8295	0.73506	2787350	-0.75552	163.165	65.1825	65.0447	99.9565	97.9539	7496.74	85.0134	0.79205	94.3479	485870
14	2018-09-30t0313	1538295476.85	larva	33.9989	-18.1131	-217.9923	591.1044	48.6522	23189.7285	73330.8227	752582.1217	408.093	-1.1606	226.564	0.022189	229.4503	0.57662	324.301	-1.0773	321.2515	39889	292.5895	-0.39386	313.0531	-0.91993	2776990	-1.0769	309.706	53.6815	53.1789	93.9239	89.3437	11552.6	75.0458	0.39593	85.3049	657974
14	2018-09-30t0713	1538309878.33	larva	37.9993	-14.1127	-213.9918	676.6909	57.1326	29205.9932	92263.7554	1054547.3039	7871.44	2.097	321.142	1.1341	222.7196	0.35937	5763.56	2.3796	5766.1423	887588	543.0305	0.66163	3768.3902	3.104	4942050	-0.17025	179.617	53.4598	52.8935	88.4738	86.6165	13625	73.6553	0.26991	82.0952	822692
14	2018-09-30t1126	1538325088.5	larva	42.2243	-9.8876	-209.7668	879.4712	70.4819	41075.7237	131155.8353	1612028.28	1163.71	-1.0461	271.709	0.28975	266.8564	0.96201	667.941	-1.0245	620.5963	144943	337.8165	-0.40647	490.9935	-0.89097	5874620	0.010149	322.444	60.9203	60.6423	98.009	94.4827	21268	81.8202	0.52655	90.8035	1317160
14	2018-09-30t1513	1538338677.43	larva	45.999	-6.1129	-205.9921	808.6777	58.9422	34310.1648	108198.7424	1299699.1753	4634.77	0.35506	425.216	2.4813	338.3485	2.209	3334.28	0.66355	3301.8625	603504	841.2792	1.8087	2279.0499	1.1054	7690030	0.72335	150.414	72.0333	71.7125	107.754	106.0548	19503.5	93.0279	1.005	101.9797	1302720
14	2018-09-30t1913	1538353077.71	larva	49.9991	-2.1129	-201.992	1013.16	69.0236	56261.893	177332.4096	2619374.8502	11296.3	3.0342	286.639	0.15956	195.9372	-0.69211	5329.6	1.9268	4945.3472	1572230	405.6865	-0.30456	2338.9926	1.0565	8442380	0.80853	236.706	52.8395	51.9236	93.0062	90.446	27436.8	75.5518	0.050852	86.0097	1556280
14	2018-09-30t2326	1538368290.28	adult	54.2248	2.1129	-197.7663	926.873	70.9243	54435.8313	171874.4767	2639843.1638	9385.91	2.0559	331.422	0.76426	265.6858	0.69155	5141.65	1.7411	4889.5127	1465370	394.5934	-0.45569	2162.2691	0.75092	9426290	0.99492	202.827	61.526	60.9212	103.74	101.9185	29565.8	86.83	0.69661	97.4357	1749920
14	2018-10-01t0313	1538381877.22	adult	57.999	5.887	-193.9922	990.6094	70.9149	57774.8891	182088.7052	2832735.7207	7950.03	1.4244	357.466	1.2048	291.1611	1.3386	4208.74	1.0616	4010.8917	1271040	476.345	-0.11632	1894.6589	0.43943	10795100	1.4816	158.419	64.7351	64.4108	102.447	100.9381	30939.1	87.2247	0.74473	97.3611	1954940
14	2018-10-01t0713	1538396278.27	adult	61.9993	9.8873	-189.9919	1394.7306	72.6175	80355.2785	253647.6599	3925036.1365	4742.94	0.043271	327.53	0.58674	291.5364	1.3799	2206.86	-0.3683	1912.2648	926881	450.515	-0.25511	1082.3312	-0.51924	13750700	2.86	161.321	63.9109	63.4751	102.703	101.5085	43135.4	86.6925	0.71832	97.09	2683170
14	2018-10-01t1126	1538411491.61	adult	66.2252	14.1132	-185.7659	1058.3949	74.7174	67508.6864	212821.1989	3637754.2352	6551.43	0.83891	317.629	0.35348	253.2178	0.11651	3626.9	0.66137	3505.4927	1276670	444.3301	-0.28537	1689.9162	0.25168	11180500	1.1607	352.707	60.4503	59.9578	100.453	97.4325	35359.6	83.3662	0.33865	93.655	2127850
14	2018-10-01t1513	1538425078.13	adult	69.9992	17.8873	-181.9919	1128.821	79.681	73054.1751	230329.8884	3976462.1453	5091.47	0.2153	297.526	-0.11582	247.3533	-0.1859	2696.43	0.015319	2422.4177	1027340	413.0119	-0.43878	1475.3816	0.029076	11330700	1.033	312.354	54.9958	54.5231	95.2348	93.1793	36284.5	79.0638	-0.25837	89.3499	2094400
14	2018-10-01t1913	1538439478.21	adult	73.9992	21.8873	-177.9919	1149.4545	77.9316	75983.5272	239533.8475	4198488.8872	5561.09	0.49851	297.341	-0.14625	247.3318	-0.3079	2964.71	0.29737	2704.9263	1174030	418.0726	-0.3965	1486.2032	0.12887	11773500	1.0824	228.16	55.9197	55.0809	98.3186	96.5051	38934.2	80.4943	-0.23423	92.1141	2214200
14	2018-10-01t2326	1538454690.76	adult	78.2249	26.113	-173.7662	1240.3847	81.3162	84271.1138	266041.1964	4720941.0941	5002.18	0.31932	273.96	-0.78459	230.1409	-1.1393	2510.99	0.01548	2297.7231	1102320	400.2543	-0.48171	1106.1616	-0.36978	12021600	1.0501	253.86	58.1327	56.3947	136.887	133.3715	60093.5	84.4619	0.084046	121.5094	2550920
14	2018-10-02t0313	1538468277.48	adult	81.999	29.8871	-169.9921	1249.7784	82.6016	84801.0357	268263.6394	4741760.6378	5114.81	0.49975	277.406	-0.74844	237.8378	-0.96856	2425.98	0.051464	2042.3231	1072280	357.4658	-0.77955	1167.1724	-0.17454	12248900	1.0477	385.18	50.9936	50.3953	90.4869	87.0595	39995.2	72.9152	-1.4777	83.2296	2251620
14	2018-10-02t0713	1538482679.01	adult	85.9995	33.8875	-165.9917	1218.9115	79.3262	78424.5802	247080.9361	4215187.4071	5167.51	0.68629	288.28	-0.46034	248.4639	-0.65236	2621.28	0.44483	2303.1868	1072100	377.2811	-0.63558	1138.1162	-0.11238	11788600	0.67693	194.161	57.2742	56.7743	95.8783	94.1465	39214.2	80.1735	-0.76533	90.6425	2342120
14	2018-10-02t1127	1538497911.14	adult	90.2306	38.1187	-161.7605	1230.265	85.0311	81107.7929	255728.5397	4464200.4156	3675.85	-0.12295	294.445	-0.27812	253.7346	-0.56288	2016.9	-0.14887	1874.4363	853150	416.1787	-0.23148	1066.7715	-0.12088	12438000	0.94503	287.276	61.665	59.1637	161.033	154.4528	68117	91.7587	0.37351	131.2768	2604850
14	2018-10-02t1513	1538511480.3	adult	93.9998	41.8879	-157.9913	1188.8791	80.9514	78525.3926	247466.9539	4338921.7115	2454.28	-0.92341	315.04	0.47474	284.0672	0.65364	1502.05	-0.79664	1428.1199	615842	475.3255	0.66469	848.5776	-0.67629	12892400	1.1415	397.656	65.1916	64.5594	117.799	115.1165	48297.5	95.8544	0.62397	109.896	2667830
14	2018-10-02t1913	1538525847.08	adult	97.9906	45.8786	-154.0005	1151.0609	85.4352	78485.2729	247421.5123	4490434.2089	4605.23	0.88289	275.709	-1.0274	237.8438	-1.4906	2276.55	0.61007	2016.6515	931109	420.935	0.0107	953.7877	-0.16633	11268000	0.10683	245.909	58.0165	56.683	132.306	121.9388	54113.2	82.4061	-0.98636	99.7006	2371080
14	2018-10-02t2325	1538540993.66	adult	102.198	50.086	-149.7931	1070.1573	83.845	73366.2822	231365.7745	4222996.5865	5395.98	1.7393	283.035	-0.77053	244.7285	-1.2982	2468.15	1.165	2345.342	945300	378.0725	-0.69548	1117.2122	0.70604	10818400	-0.22549	251.051	59.4395	58.1051	127.264	118.7296	48742.2	85.7794	-0.8144	103.6822	2271960
14	2018-10-03t0313	1538554646.02	adult	105.9903	53.8783	-146.0008	1138.4566	77.4354	73365.0238	231217.1169	3955775.5348	3517.06	0.27069	333.979	1.2018	303.89	1.1941	2024.19	0.52696	1874.5463	775266	451.7356	0.79206	1065.9387	0.68904	12775400	0.89455	170.764	76.3012	75.7561	127.524	125.1362	48841.8	105.1754	0.90765	118.889	2918670
14	2018-10-03t0713	1538569046	adult	109.9903	57.8783	-142.0008	1150.9236	83.3948	74864.4967	235855.5524	4122710.7336	3763.89	0.62944	298.407	-0.21183	265.9311	-0.55662	2003.16	0.65119	1868.6884	783234	438.8599	0.61279	938.5262	0.29734	11640900	0.17074	295.787	69.8263	68.6782	124.76	120.5998	48781.3	98.8111	0.09324	114.5375	2723920
14	2018-10-03t1125	1538584203.56	adult	114.2007	62.0888	-137.7904	1147.3534	77.0638	71163.1597	224130.6756	3780232.138	3394.46	0.42702	347.551	1.6845	320.5698	1.708	1816.65	0.44442	1712.8746	675793	435.5284	0.59823	979.3041	0.67989	12908700	0.87676	334.329	81.4593	80.4877	132.481	129.4635	49282.8	108.5373	0.77364	123.4187	3025560
14	2018-10-03t1515	1538597967.26	adult	118.024	65.912	-133.9671	1055.1892	78.8714	69966.4139	220812.6716	3854451.6348	4969.76	2.0803	381.502	2.9819	350.8664	2.9091	2114.8	1.2188	1933.1448	771901	516.6588	2.4864	936.8311	0.6364	13911500	1.4218	414.042	89.5071	86.978	217.159	205.2708	79263	123.3388	1.872	165.3227	3263880
14	2018-10-03t1913	1538612247.32	adult	121.9907	69.8787	-130.0005	1068.7365	81.7167	73962.0212	233474.3272	4210931.2139	2196.78	-0.52415	338.172	1.264	313.4048	1.221	1336.79	-0.31414	1311.8685	516002	501.3416	2.2161	775.4224	-0.068893	13028400	0.86466	270.439	82.5634	80.8497	168.07	154.9778	64875.1	117.0822	1.1043	137.5674	3180840
14	2018-10-03t2325	1538627397.76	adult	126.1991	74.0872	-125.792	1188.4006	79.9921	78591.3321	247720.1505	4342489.6965	3132.8	0.53715	368.793	2.4213	356.4731	2.9394	1712.84	0.66041	1636.5903	702264	481.3624	1.7927	757.658	-0.032704	15103900	2.0083	298.767	90.7057	90.8409	213.431	202.2781	87506.5	130.4279	1.9795	175.3346	3714850
14	2018-10-04t0313	1538641045.89	adult	129.9903	77.8783	-122.0009	1237.928	82.3776	81039.5815	255314.9715	4461092.339	4741.77	2.3624	336.344	1.1351	309.7179	0.90682	1815.63	1.0413	1624.8351	768010	472.857	1.6128	813.0385	0.42203	14203800	1.4493	205.588	81.42	80.238	143.357	139.6472	60640.2	113.3263	0.40059	131.9872	3438370
14	2018-10-04t0713	1538655445.97	adult	133.9903	81.8783	-118.0008	1139.9519	81.3427	74220.1793	233931.2147	4062621.2696	3384.86	1.0417	350.955	1.6711	333.0379	1.7966	1915.88	1.4435	1869.989	741445	427.2253	0.49211	832.6258	0.69312	13580200	1.052	392.243	87.2011	84.9823	184.097	171.8907	71245.5	124.8597	1.1182	151.0768	3374250
14	2018-10-04t1126	1538670611.88	adult	138.203	86.0911	-113.7881	1228.1122	87.8883	84601.4676	266471.7509	4960319.1322	3927.46	1.7862	328.106	0.76042	311.5879	0.84226	1632.18	0.89872	1505.0059	719789	430.6888	0.5756	730.6448	0.17559	14449800	1.4758	439.461	74.2647	72.4442	152.2	147.4359	67120.1	112.0315	-0.044148	137.3541	3270620
14	2018-10-04t1635	1538689171.42	adult	143.3585	91.2465	-108.6327	1241.0431	81.1755	84823.3979	267584.0207	4769780.9754	1976.58	-0.33249	345.214	1.387	328.5924	1.4545	1199.04	-0.077652	1147.9964	529975	451.6319	1.1018	677.3684	-0.050825	15247100	1.8136	452.096	96.7274	91.1681	278.311	266.458	123013	143.5385	2.0581	227.8434	4272160
14	2018-10-04t1913	1538698646.91	adult	145.9905	93.8786	-106.0006	731.9766	92.9372	51878.1401	165289.9996	3079724.9867	2630.16	0.50474	339.869	1.1652	319.405	1.0415	1747.58	1.5098	1732.1188	473595	437.4577	0.73895	1077.4391	2.9712	9190410	-1.4009	392.044	79.474	77.9602	164.367	159.8401	44543.5	123.9528	0.52346	149.8628	2149060
14	2018-10-04t2325	1538713795.21	adult	150.1984	98.0864	-101.7927	1195.7329	82.2894	81135.3092	255924.9878	4547148.2011	2899.17	0.93936	347.944	1.4509	335.3167	1.6221	1391.29	0.65863	1331.7906	588516	448.801	1.0266	668.8586	0.069534	14704100	1.4126	241.824	85.5232	85.0166	163.675	159.8838	69234.6	124.4374	0.39182	149.1262	3614210
14	2018-10-05t0313	1538727446.57	adult	153.9904	101.8785	-98.0007	1233.6717	82.8565	82655.4511	260402.9128	4632147.9752	2097.87	0.019952	308.031	-0.11551	290.1109	-0.24206	1136.32	0.010743	1060.7622	489755	455.3521	1.1934	634.8693	-0.11451	13273100	0.64283	327.739	81.2125	76.3305	221.703	214.4431	95553.9	132.2928	0.78479	182.3298	3499450
14	2018-10-05t0713	1538741847.37	adult	157.9907	105.8787	-94.0004	1404.5278	81.6835	90143.7901	283734.4711	4928783.3119	3561.47	2.0166	351.908	1.5541	337.1371	1.5847	1417.47	0.98503	1317.4652	667630	451.0645	1.0743	659.8925	0.18511	16547100	2.1946	257.319	90.7502	88.7365	174.82	169.6245	82340	127.5107	0.30622	156.2515	4267160
14	2018-10-05t1126	1538757019.76	adult	162.2052	110.0933	-89.7859	1188.5997	81.386	80308.7551	253141.9	4512383.2259	2099.44	0.18149	357.799	1.7501	345.5766	1.8596	1117.62	0.1574	1036.6068	468284	460.4356	1.3099	633.6584	0.039832	14967400	1.3725	441.406	101.477	96.3958	259.309	252.3399	108650	151.961	1.7291	224.0198	4244990
14	2018-10-05t1513	1538770648.59	adult	165.991	113.8791	-86.0001	1212.2657	105.3217	84972.712	268286.3347	5161091.6876	2286.55	0.51247	341.474	1.0878	332.1508	1.2744	1169.81	0.42432	1048.73	518227	463.0174	1.3628	701.9044	0.76125	15102000	1.3917	434.933	87.0179	84.775	208.558	191.0316	92391	130.9333	0.23072	168.8438	3848450
14	2018-10-05t1913	1538785048.62	adult	169.991	117.8791	-82.0001	1204.8343	83.9439	81506.2684	256836.0989	4649667.352	2667.42	1.1316	330.616	0.63256	314.5276	0.52582	1356.07	1.1693	1244.9166	576330	435.5758	0.60139	723.567	1.0819	14035300	0.86245	284.727	85.4823	82.4392	187.117	180.3303	79524.6	127.1056	-0.14511	164.7566	3628900
14	2018-10-05t2326	1538800229.73	adult	174.208	122.096	-77.7831	1253.3662	83.763	82249.4783	259056.2417	4627117.5981	3200.32	1.9917	335.086	0.76179	318.7059	0.6297	1302.67	1.1062	1183.234	558844	442.4778	0.75331	704.0205	0.98818	14362500	0.98074	283.528	90.6034	88.0121	179.429	172.7109	76974.9	130.512	-0.085019	161.0569	3883440
14	2018-10-06t0313	1538813847.79	adult	177.9908	125.8788	-74.0003	1517.5602	86.0559	102400.6085	322550.7097	5812521.9594	2939.33	1.7022	360.706	1.7028	349.2474	1.7582	1159.36	0.68866	904.9504	619098	465.9835	1.3545	698.2072	1.0129	19237500	3.1143	435.916	101.052	97.2432	270.713	257.8221	144561	149.7086	0.87079	220.0524	5389420
14	2018-10-06t0713	1538828247.83	adult	181.9908	129.8788	-70.0003	1297.9347	82.5545	85932.4496	270554.5472	4872602.0092	3266.06	2.2728	348.413	1.1842	326.9643	0.83509	1412.16	1.7308	1234.921	632648	498.0351	2.1823	804.9828	2.3164	15603700	1.4758	404.229	94.7018	91.9236	235.356	230.3726	105439	133.4761	-0.17776	176.208	4241220
14	2018-10-06t1126	1538843427.96	adult	186.2075	134.0955	-65.7836	1218.0873	82.8054	80710.3026	254236.7833	4564761.7306	2031.08	0.50555	362.903	1.6812	346.4695	1.5173	1234.08	1.1715	1161.1371	519546	476.8109	1.5544	779.3301	2.1235	15266200	1.3049	238.915	95.9303	93.7328	186.828	183.4486	78654.7	143.2738	0.19399	171.6394	4035500
14	2018-10-06t1513	1538857048.58	adult	189.991	137.8791	-62.0001	1251.3963	81.3155	83202.6259	262073.0491	4710407.329	2161.02	0.75743	334.507	0.55518	316.2485	0.30782	1145.37	0.91656	1003.4305	497091	451.112	0.81125	719.163	1.4802	14503200	0.96156	443.798	94.6312	89.7966	232.374	209.958	100850	144.3004	0.10657	188.3998	4102920
14	2018-10-06t1913	1538871448	adult	193.9908	141.8789	-58.0003	1324.3564	84.3026	89698.2007	282445.1931	5123904.9463	2114.69	0.75018	361.995	1.5411	351.4509	1.5799	1108.14	0.85721	1042.1002	518608	483.2544	1.6217	676.5096	1.0298	16910200	1.9493	339.71	104.068	101.163	240.551	233.7724	112578	150.8165	0.28674	208.5251	4861430
14	2018-10-06t2326	1538886632.05	adult	198.2086	146.0967	-53.7825	1280.4567	83.4684	87866.6841	276870.7605	5019640.2796	2333.69	1.1531	367.387	1.6835	355.2023	1.6507	1091	0.87579	972.8429	499676	499.6838	1.9964	715.9597	1.588	16806500	1.8721	494.9	108.167	105.7517	286.032	270.3551	131003	168.2699	0.95906	231.3118	4948200
14	2018-10-07t0313	1538900256.26	adult	201.9931	149.8812	-49.998	1253.6074	85.0576	85289.3596	268685.4311	4984554.4556	2405.92	1.3259	321.229	-0.08241	309.1548	-0.12	1133.62	1.1302	1049.353	503326	424.2432	-0.05766	591.6528	0.032667	14258400	0.80833	335.484	95.1839	91.3596	210.863	201.7247	93623.3	146.0921	-0.20885	183.4629	4224930
14	2018-10-07t0713	1538914655.45	adult	205.9929	153.881	-45.9982	1291.9431	81.3543	87223.5777	274708.6166	4946095.1241	2507.42	1.5496	338.122	0.49153	325.4324	0.42561	1124.24	1.1719	1005.7797	511530	430.6435	0.057403	619.1415	0.41317	15359900	1.2309	332.506	101.92	98.3416	206.465	199.6684	93941.8	150.4242	-0.1416	183.4093	4629940
14	2018-10-07t1128	1538929947.75	adult	210.2408	158.1288	-41.7503	1203.9619	83.7653	81644.2029	257329.3123	4646050.9101	3048.05	2.4764	367.261	1.4852	353.6136	1.3808	1148.07	1.3616	1004.4133	489080	494.8929	1.6344	742.9257	2.0537	15622200	1.3054	376.614	109.013	108.2197	240.67	229.1036	102525	161.5101	0.19743	207.8676	4637100
14	2018-10-07t1513	1538943453.15	adult	213.9923	161.8803	-37.9988	1270.5738	82.1232	85595.3116	269587.4409	4831739.0826	2121.92	1.0595	351.121	0.84677	335.3891	0.66504	1090.07	1.1847	947.5494	486170	474.0505	1.0319	690.7494	1.3884	15651200	1.2933	392.682	98.7876	93.5533	213.722	205.0271	95319.9	154.6031	-0.21423	188.6095	4403460
14	2018-10-07t1913	1538957847.71	adult	217.9908	165.8788	-34.0004	954.5041	90.8338	64438.7569	205487.952	3645907.3674	2291.03	1.3923	322.168	-0.23246	307.8299	-0.36614	1202.49	1.7748	1164.2501	404036	450.1577	0.36585	694.7126	1.4522	10824500	-0.57213	405.217	97.1042	92.574	238.955	230.3508	80288.9	152.1902	-0.4301	207.3146	3262600
14	2018-10-07t2326	1538973035.14	adult	222.2095	170.0975	-29.7816	1267.7429	86.0942	88820.5452	280163.7328	5142157.2476	2049.88	1.0509	388.669	2.0093	376.9331	1.9672	1072.17	1.2498	940.5193	496413	502.0871	1.5268	692.7901	1.4227	17968600	2.0928	353.717	116.05	113.6976	231.568	224.3277	107216	171.7365	0.22575	208.1829	5365080
14	2018-10-08t0313	1538986648.9	adult	225.9911	173.8791	-26	1184.429	82.6871	81795.2952	257805.5494	4722488.3799	2143.86	1.2528	338.399	0.22602	321.5384	0.0075584	994.551	0.94798	872.3261	423679	472.9111	0.75589	632.3044	0.63267	14407700	0.73398	443.225	105.675	96.5469	289.329	276.1539	123254	183.3905	0.55915	244.206	4499210
14	2018-10-08t0713	1539001048.84	adult	229.9911	177.8791	-22	1619.2724	80.3478	101527.5827	320266.7569	5360938.2815	1688.08	0.53818	357.019	0.7865	346.0609	0.76745	870.89	0.40733	744.1177	461572	473.0506	0.67497	597.8889	0.18003	18910900	2.2623	530.042	114.89	108.8434	318.031	305.3126	168556	178.0801	0.23464	258.1958	6085630
14	2018-10-08t1126	1539016238.79	adult	234.2105	182.0986	-17.7806	1481.558	123.7186	105870.3716	334763.7087	6592218.2127	1708.63	0.61593	373.122	1.2437	360.4401	1.1667	907.516	0.629	786.9518	500041	490.4322	0.98097	638.0746	0.69793	20557100	2.7199	603.423	116.77	108.9613	318.115	284.209	175282	184.8216	0.3627	248.1255	6433460
14	2018-10-08t1513	1539029850.49	adult	237.9915	185.8796	-13.9996	1115.8716	83.3834	75339.4242	237548.5611	4246625.0346	1909.25	0.98753	407.04	2.2604	392.5663	2.1243	1044.65	1.3255	956.564	410546	533.3218	1.8318	681.9028	1.2556	15977100	1.0895	455.848	136.049	129.6624	295.329	272.851	116064	204.2725	0.96707	247.8869	5340180
14	2018-10-08t1913	1539044248.7	adult	241.991	189.8791	-10.0001	1153.3466	80.3126	75064.0469	236614.7486	4086408.0636	1705.5	0.6793	353.6	0.50015	338.7696	0.35688	951.894	0.9188	878.205	373143	477.6105	0.55935	662.9126	1.0054	13837800	0.35111	489.944	115.078	108.9255	242.042	236.6479	94880.4	184.4635	0.14918	221.7711	4503460
14	2018-10-08t2326	1539059436.57	adult	246.2099	194.0979	-5.7812	1316.7536	80.5361	85814.3392	270188.6189	4719419.5824	2159.51	1.5034	400.84	1.9112	384.8059	1.7269	1056.71	1.4839	922.7604	473406	542.7488	1.8485	730.9706	1.881	17927600	1.5433	538.945	136.031	127.2844	341.359	323.5887	152929	221.0833	1.333	283.707	6084000
14	2018-10-09t0313	1539073049	adult	249.9911	197.8792	-2	1302.3356	83.1323	87462.4681	275491.5178	4890950.0508	1868.07	1.0393	407.464	2.0562	395.5432	1.9976	1072.28	1.6075	960.405	488961	524.0226	1.389	755.1712	2.1944	18570200	1.6608	430.429	139.341	132.7292	316.503	310.7621	144325	212.1296	0.92319	270.8394	6350480
14	2018-10-09t0713	1539087448.95	dead	253.9911	201.8792	2	1305.5391	82.1301	87002.9787	274019.2558	4878653.8276	2130.74	1.5493	415.252	2.2357	401.693	2.1255	1046.24	1.5247	921.3319	474994	544.8184	1.745	746.5737	2.0857	18829600	1.669	472.785	143.797	136.0389	340.87	331.6528	154755	225.4562	1.2849	295.3457	6520480
15	2018-09-28t1913	1538180287.48	egg	-2.1117	-54.1123	-278.1017	150.8964	29.6432	2984.7322	9519.6305	55623.6253	0	0.14198	0	-0.8949	0	-0.92295					0	-0.68202	0	-0.2534	0	0.49064	0	0	0				0	-0.88517	0	0
15	2018-09-28t2326	1538195491.89	larva	2.1117	-49.8889	-273.8782	108.8301	32.7116	2434.241	7914.8519	50621.8635	315.191	0.068352	242.573	1.2741	241.6767	1.3503	301.804	-0.34055	299.9624	4225.2563	278.6436	0.66977	293.6549	0.017127	321651	0.29097	98.985	58.501	58.4089	92.3532	92.1733	1292.9446	79.0256	0.89529	89.0216	77572.4
15	2018-09-29t0313	1538209085.82	larva	5.8878	-46.1128	-270.1021	186.7991	37.3161	4544.4342	14952.4671	100006.4671	325.84	-0.14974	244.842	1.1863	244.5657	1.3189	303.1506	-0.44024	300.5579	7578.7646	281.3093	0.50649	295.12	-0.13585	603047	0.1111	96.9848	59.706	59.4656	91.3111	91.531	2282.7766	79.5458	0.87123	87.6012	147056
15	2018-09-29t0713	1538223487.03	larva	9.8882	-42.1125	-266.1018	196.0814	38.2974	4609.474	15072.9129	98851.8465	328.491	-0.35032	250.062	1.1212	249.8778	1.3109	308.6526	-0.53905	305.3062	8024.9688	287.1995	0.36642	300.8963	-0.27409	625905	-0.24159	109.067	60.9299	60.4714	94.8382	93.42	2465.7937	79.8995	0.84116	90.2157	152507
15	2018-09-29t1126	1538238691.99	larva	14.1118	-37.8889	-261.8782	200.1389	50.626	5470.8367	18362.1268	138701.7165	331.71	-0.53389	256.288	1.0608	256.1744	1.3136	319.713	-0.6358	319.319	9591.3887	291.619	0.22479	310.7198	-0.39996	755537	-0.54465	108.576	61.9121	61.7584	92.9891	91.8045	2789.6731	80.8184	0.82418	88.6568	182517
15	2018-09-29t1513	1538252285.31	larva	17.8877	-34.1129	-258.1023	349.4962	39.9771	11623.3059	36999.2313	324861.923	340.86	-0.677	263.65	1.0276	263.4982	1.3395	325.3249	-0.72165	324.5395	20170.1406	302.397	0.14276	317.8319	-0.50444	1632260	-0.36159	106.523	62.2454	62.1252	94.3479	92.4278	5849.5698	81.7109	0.81197	90.0428	385362
15	2018-09-29t1913	1538266686.21	larva	21.8879	-30.1127	-254.102	349.6357	39.3716	11905.7412	37791.8656	338741.7212	363.79	-0.8083	267.514	0.94982	267.2948	1.3243	332.6118	-0.80866	330.4105	21287.1562	306.5881	0.029771	323.0541	-0.60947	1691490	-0.6782	111.985	63.2952	62.9579	95.3629	94.4242	6103.2271	82.5817	0.79787	91.0621	400216
15	2018-09-29t2326	1538281895.26	larva	26.1127	-25.8879	-249.8773	379.1389	48.6224	14785.3644	46954.4213	500285.9448	315.155	-0.97081	199.409	0.0094061	198.5113	0.36718	269.3308	-0.94286	266.6376	21277.1309	240.3378	-0.41537	259.6595	-0.79768	1557380	-1.1197	105.597	53.4466	52.6632	92.4499	91.3723	7303.5454	75.6846	0.53673	87.1332	417418
15	2018-09-30t0313	1538295484.98	larva	29.8876	-22.113	-246.1024	516.1503	46.9687	16999.6404	53608.0819	507353.4709	3128.91	0.24414	264.713	0.66018	178.3663	-0.016364	2477.9319	0.39099	2455.4031	225491.8125	715.5526	1.7085	1956.7338	1.1784	2398560	-0.95164	99.2784	48.117	47.6041	79.6253	78.1542	7245.9014	66.7114	0.18272	75.4913	435988
15	2018-09-30t0713	1538309886.46	larva	33.888	-18.1126	-242.102	494.2907	41.2287	16702.2385	52773.1313	469888.327	4895.23	0.91235	251.067	0.34378	236.3544	0.67963	1428.7236	-0.36192	808.6443	127156.3984	297.2047	-0.36925	420.191	-0.78845	2230730	-1.3812	150.691	59.2754	59.004	94.3409	91.6797	8396.3428	79.4565	0.55581	88.2185	526662
15	2018-09-30t1126	1538325096.68	larva	38.1131	-13.8875	-237.8769	696.1001	45.8752	27478.0038	86611.5864	909146.9818	7084.07	1.737	348.277	1.5012	229.2125	0.45694	4812.1338	1.7585	4641.3628	702571.5	975.1812	2.6676	3134.3094	2.3456	5056640	-0.11435	428.597	46.527	46.0541	84.4657	79.8049	12331.9902	66.6299	-0.005845	76.9032	675526
15	2018-09-30t1513	1538338685.58	larva	41.8877	-10.1129	-234.1022	822.7927	56.8259	38047.1154	119934.4603	1503437.4531	10308.1	3.0064	359.072	1.5627	186.1965	-0.38677	6369.436	2.7252	6053.1606	1273887.25	1320.3281	4.1524	3721.0171	2.9206	7181800	0.77959	127.951	44.2544	43.9333	76.1308	74.8984	15226.165	62.5299	-0.28856	71.1593	885133
15	2018-09-30t1913	1538353085.8	larva	45.8878	-6.1128	-230.1021	712.9149	52.5609	30440.056	95951.3921	1117312.3111	11046.2	3.1343	483.745	3.3815	293.0567	1.3693	8032.1987	3.775	8028.1216	1293184	1630.5919	5.4445	5238.5979	4.5491	7763620	0.77419	279.628	62.2495	62.029	98.6001	95.743	15874.6113	83.1443	0.53269	92.389	999042
15	2018-09-30t2326	1538368298.41	larva	50.1135	-1.8871	-225.8764	769.8137	59.3187	36467.2644	115048.578	1452628.4585	12447.5	3.5149	396.823	1.9838	289.0442	1.2604	7909.1938	3.647	8044.6042	1518565.25	393.4174	-0.36351	4558.5221	3.591	7604330	0.3284	122.741	62.2917	61.9666	98.4805	97.116	18908.2559	83.5812	0.49994	93.26	1193700
15	2018-10-01t0313	1538381885.29	adult	53.8877	1.8871	-222.1023	980.7557	70.068	52123.7679	165041.1881	2316012.7983	10498.7	2.5175	346.864	1.0447	239.2824	0.052342	5861.2212	2.23	5669.6523	1600113.375	522.9963	0.12547	2917.4046	1.6028	9466260	1.0411	112.15	50.3757	49.8621	89.4078	88.1476	24408.3184	74.5712	-0.15133	84.6417	1374800
15	2018-10-01t0713	1538396286.41	adult	57.888	5.8874	-218.102	1021.4667	71.4406	56623.4154	178436.4641	2654093.2917	8627.76	1.7122	358.287	1.2224	263.9488	0.59561	4881.8687	1.5219	4594.9302	1449915	729.0762	1.0506	2435.3806	1.0673	10612500	1.3893	215.351	59.4684	58.8145	99.3802	97.7595	29515.9336	83.2902	0.42386	93.3318	1761450
15	2018-10-01t1126	1538411499.81	adult	62.1139	10.1133	-213.876	1263.238	73.8442	67686.4556	213094.5689	3172849.9669	9148.24	1.9278	322.483	0.48209	244.9356	-0.04467	4446.9106	1.1976	3905.5583	1578653.25	439.3314	-0.3096	2041.8432	0.63047	11426900	1.5488	185.33	59.0464	58.3607	100.073	98.666	35525.9141	83.9688	0.4583	94.6446	2092250
15	2018-10-01t1513	1538425086.29	adult	65.8879	13.8873	-210.102	1021.5559	76.3724	64440.8581	203185.0366	3412297.4498	8709.76	1.7867	332.96	0.68266	253.0448	0.11855	4579.0068	1.3543	4179.1509	1543125.25	425.1458	-0.38185	2219.174	0.91195	11192100	1.1848	286.802	59.2822	58.9438	96.845	94.7927	32636.7734	81.4248	0.13612	90.8628	1992710
15	2018-10-01t1913	1538439486.33	adult	69.888	17.8874	-206.102	1034.8677	76.14	64223.0917	202550.3891	3330446.3014	7092.68	1.1373	355.882	1.2128	283.6269	1.1196	3889.8779	0.93352	3590.4288	1306999	530.2585	0.17947	1938.7798	0.65156	11930900	1.3798	217.423	61.8626	61.451	98.9531	96.849	33248.2461	83.4488	0.26239	92.9043	2073940
15	2018-10-01t2326	1538454698.86	adult	74.1137	22.1131	-201.8763	1220.7971	79.5295	70776.8564	222927.603	3611890.5248	7058.36	1.2331	343.728	0.99127	292.4815	1.4267	3827.1021	1.0256	3577.9175	1416027.75	388.5796	-0.56621	1775.0863	0.56031	12712100	1.6082	318.379	68.0418	67.6951	108.4044	105.6633	40109.6367	90.5904	1.0126	101.5657	2516390
15	2018-10-02t0313	1538468285.57	adult	77.8877	25.8871	-198.1022	1110.6874	75.0829	69945.3134	220747.5074	3631909.5767	6612.61	1.1524	331.52	0.74458	275.417	0.69855	3526.0798	0.94488	3182.106	1287019.125	456.4252	-0.12379	1621.6396	0.47635	12093500	1.1021	132.985	63.4835	63.1468	102.8735	101.1316	37548.8359	86.7612	0.38444	97.4739	2315810
15	2018-10-02t0713	1538482687.1	adult	81.8882	29.8876	-194.1018	1072.5726	85.67	72184.5925	227766.7052	4089489.0207	6905.6	1.5123	345.898	1.2371	295.1711	1.4328	3650.0129	1.3243	3149.3022	1376054.875	460.8616	-0.015658	1592.9941	0.63288	13010900	1.4908	239.434	63.183	60.8021	167.2217	163.3714	63042.5938	96.4491	1.3737	151.4966	2376630
15	2018-10-02t1127	1538497919.3	adult	86.1193	34.1187	-189.8706	1100.2348	83.2638	71953.4344	226715.0032	4006174.5889	7656.68	2.2388	292.065	-0.34191	232.6201	-1.3343	3676.238	1.7259	3240.1873	1378589.25	376.6604	-0.64211	1558.1607	0.83144	10951900	0.18678	121.025	55.3955	54.7605	92.9365	91.4525	34851.1797	77.7935	-1.0462	87.7499	2077220
15	2018-10-02t1513	1538511488.53	adult	89.8886	37.888	-186.1014	1019.6248	84.5216	66391.4117	209403.5765	3699730.2722	5114.44	0.85907	333.59	1.0872	284.2773	0.77748	2870.7053	0.98027	2653.9387	993264	509.9615	0.80135	1529.403	1.1476	11541600	0.42555	166.78	67.5574	66.9252	112.1665	110.04	38809.6094	94.1495	0.66119	105.6221	2337350
15	2018-10-02t1913	1538525855.19	adult	93.8793	41.8787	-182.1106	1040.1648	89.5124	63963.9757	202367.938	3382204.4284	533.874	-2.3652	306.635	0.16141	304.048	1.5334	436.4821	-2.4476	427.4646	145785.0312	375.7761	-0.71913	410.5171	-2.1293	10238800	-0.42704	233.799	74.086	72.5272	175.6178	172.8608	58656.3438	100.6417	1.1471	148.6033	2473810
15	2018-10-02t2325	1538541001.68	adult	98.0867	46.0861	-177.9033	990.7905	74.8048	59119.2232	186326.9281	2998372.11	7042.52	2.8576	365.125	2.416	302.6959	1.357	3888.5764	3.349	3716.0654	1201570.125	492.6056	1.2197	1634.6537	2.4686	11275800	0.10947	259.98	75.0833	74.1927	133.3996	130.5443	41220.4688	103.7548	1.2261	122.3199	2318720
15	2018-10-03t0313	1538554654.13	adult	101.879	49.8784	-174.1109	1016.5279	80.1542	64406.4754	203097.396	3446389.6549	5591.37	1.8895	343.095	1.5716	291.0961	0.74321	3285.8601	2.6171	3206.673	1104049	450.2334	0.64464	1500.8758	2.2952	11521100	0.19904	229.922	70.4715	69.7862	122.7834	116.6722	41255.2383	95.8208	0.20595	109.4272	2366430
15	2018-10-03t0713	1538569054.04	adult	105.879	53.8784	-170.111	1006.8459	89.8712	65352.7005	206110.9824	3648581.3825	6678.79	3.0484	342.841	1.5488	295.305	0.82242	3232.0554	2.7923	3083.7214	1102130.875	440.7286	0.56831	1339.361	1.8983	11686800	0.2458	352.955	74.6206	73.3321	145.6412	134.1523	49663.6562	103.7272	0.77335	124.1346	2543670
15	2018-10-03t1125	1538584211.74	adult	110.0895	58.0889	-165.9005	1168.5618	79.6156	74374.2912	234320.5683	4001429.0187	4780.79	1.5612	326.159	0.87371	291.2525	0.53965	2534.6772	1.6977	2296.5081	983454.75	426.4045	0.35259	1053.6177	0.84369	12644900	0.76684	235.036	72.8638	72.4439	128.6507	123.3546	49916.4531	100.6953	0.26481	116.1832	2824860
15	2018-10-03t1515	1538597975.39	adult	113.9127	61.9121	-162.0773	1085.4571	76.476	68103.3783	214618.5656	3578231.7712	4068.64	1.0527	363.783	2.3208	326.8618	1.9858	2306.0156	1.4289	2151.9723	820941.5625	502.0467	2.0554	1080.0656	1.1645	12920500	0.88696	325.973	85.8862	82.6481	233.4621	230.334	83112.5	115.6003	1.4293	201.2383	3050420
15	2018-10-03t1913	1538612255.5	adult	117.8794	65.8788	-158.1106	1055.9964	75.843	65578.78	206697.1981	3412136.4489	5611.46	2.696	346.276	1.6093	299.9605	0.73892	2862.5623	2.7893	2686.5078	981858.875	488.6096	1.8429	1124.6113	1.6012	11852000	0.21953	385.073	73.2385	72.047	129.9577	125.9344	44575.4922	102.3926	0.04345	118.6142	2506730
15	2018-10-03t2325	1538627405.95	adult	122.0879	70.0873	-153.9021	1071.3291	78.8039	66492.105	209567.6087	3498629.4827	4689.82	1.9792	362.096	2.1938	319.8755	1.4924	2493.875	2.2268	2353.6987	865374.625	511.1982	2.4508	1156.1158	2.0152	12561500	0.59376	265.65	77.8646	76.9538	131.1164	127.2871	45497.4062	106.4085	0.19443	120.5562	2701200
15	2018-10-04t0313	1538641054	adult	125.879	73.8784	-150.111	1040.2948	80.0319	64635.1454	203788.4717	3427318.7132	5076.1	2.5349	372.775	2.5783	338.8883	2.2092	2521.6487	2.4868	2346.8638	852317.25	487.234	1.9318	1075.6594	1.7779	12571500	0.56415	389.315	84.0523	82.3885	161.093	152.4563	54449.418	117.0757	0.90069	141.3912	2834580
15	2018-10-04t0713	1538655454.05	adult	129.879	77.8784	-146.111	1010.1601	81.0095	64630.2823	203744.845	3497847.8665	3566.14	1.1055	335.062	1.0863	299.7442	0.49437	2054.8682	1.6009	1925.754	692490.5625	486.2375	1.9405	1001.8146	1.5516	11288600	-0.19786	301.761	77.1361	75.5411	159.5216	147.167	53758.7891	108.8758	0.050948	131.4195	2598790
15	2018-10-04t1126	1538670620.11	adult	134.0918	82.0912	-141.8982	1166.8401	81.2035	72303.3086	227722.0694	3859825.3104	3242.37	0.88859	328.571	0.80562	306.8119	0.71319	1839.7781	1.2614	1715.0473	695436.125	458.3114	1.267	872.3051	0.94892	12392400	0.38861	312.284	76.1369	73.9252	163.8903	154.5731	61950.543	111.2004	0.056697	140.3144	2871580
15	2018-10-04t1635	1538689179.71	adult	139.2472	87.2466	-136.7427	1136.4769	79.9176	69969.3645	220548.626	3593822.4107	2846.28	0.58362	368.865	2.327	346.5755	2.257	1628.3813	0.92452	1531.3815	595987.5625	485.2523	1.9516	814.0546	0.76295	13466500	0.92232	421.399	93.4366	90.51	239.4313	219.0851	87631.8594	128.7746	1.1677	173.7577	3411180
15	2018-10-04t1913	1538698654.99	adult	141.8793	89.8786	-134.1107	1241.267	79.0898	73277.7499	230616.6605	3797217.3331	2826.4	0.63264	313.88	0.18786	290.9284	-0.055202	1605.6492	0.96458	1475.4951	614963.625	434.6699	0.67229	788.2005	0.68971	12016600	0.11217	409.465	80.9141	77.2148	235.791	221.9248	90307.9453	117.6929	0.23254	194.6892	3097720
15	2018-10-04t2325	1538713803.33	adult	146.0871	94.0865	-129.9028	1241.6244	82.8378	79507.9135	250413.4685	4343995.8987	3479.64	1.5293	325.596	0.61384	307.2074	0.54684	1672.2274	1.3058	1523.2415	693974.375	429.1143	0.52496	700.925	0.20372	13501800	0.85341	425.712	83.087	81.8701	183.0247	172.3714	75955.2344	118.594	0.13518	152.7036	3445450
15	2018-10-05t0313	1538727454.77	adult	149.8792	97.8786	-126.1108	1167.5513	82.3473	71585.6046	225573.9461	3752251.8833	3252.42	1.368	335.029	0.95414	312.192	0.69621	1726.8145	1.615	1642.4113	645828.625	454.9002	1.1849	717.3466	0.43767	12521400	0.30434	308.734	85.6865	83.9967	169.1533	157.069	63263.3359	119.7651	0.07653	145.1664	3202450
15	2018-10-05t0713	1538741855.46	adult	153.8794	101.8788	-122.1106	1313.5447	78.0044	79356.1121	250563.2625	4130250.7172	2403.75	0.40669	355.231	1.7093	340.0958	1.7609	1330.1782	0.58709	1212.8964	552023.9375	453.4774	1.1443	653.1647	0.031913	14720100	1.364	418.474	90.0197	88.434	179.9556	160.8752	74681.5547	121.0841	0.022324	145.4547	3730240
15	2018-10-05t1126	1538757028.12	adult	158.094	106.0934	-117.8959	1081.4382	81.8871	72463.0499	228434.0612	4094483.1599	3034.57	1.3293	347.135	1.369	329.0006	1.2592	1624.188	1.6315	1510.9606	613943.0625	462.1002	1.3658	747.4243	0.94483	13104400	0.52093	463.04	81.4226	79.7228	162.339	158.711	61364.1328	122.0118	-0.063463	146.8572	3073700
15	2018-10-05t1513	1538770656.87	adult	161.8798	109.8792	-114.1102	1038.1028	82.9932	69468.7047	219091.5275	3910765.5647	1929.81	-0.052699	344.324	1.2321	331.4709	1.3053	1173.1526	0.32776	1113.4276	424681.25	463.9069	1.4037	700.7274	0.64258	12460400	0.18417	353.535	95.1428	93.2469	202.691	199.1464	73374.1562	136.786	0.7632	181.3221	3443030
15	2018-10-05t1913	1538785056.82	adult	165.8798	113.8792	-110.1102	1144.7312	82.0359	75368.5786	237558.9532	4235252.7562	1913.75	-0.003941	344.888	1.2204	325.163	1.0004	1154.1406	0.36954	1062.0066	453577.25	484.8906	1.9489	764.8848	1.3571	13546200	0.66826	351.609	97.659	93.0061	255.8462	250.3944	100547.5625	144.5945	1.0909	209.9313	3835750
15	2018-10-05t2326	1538800237.87	adult	170.0967	118.0961	-105.8932	1172.7241	82.0536	75475.4235	237733.8154	4123050.2494	2698.26	1.1777	338.834	0.94845	319.8922	0.73466	1437.3553	1.4522	1354.2494	566318	468.3204	1.4826	673.261	0.58108	13330400	0.53953	354.366	83.4059	81.5197	161.6244	157.0402	63680.0078	120.9707	-0.51985	146.6483	3281350
15	2018-10-06t0313	1538813855.97	adult	173.8795	121.8789	-102.1104	1174.132	81.5272	77577.9677	244768.8071	4248647.5866	1892.87	0.10496	333.981	0.72288	316.1536	0.53499	1101.1528	0.38237	1030.4702	445966.875	450.2872	0.96731	654.2298	0.46	13508200	0.59878	257.195	88.0709	85.9735	166.9702	162.0219	67622.9375	123.2658	-0.49757	150.0994	3562120
15	2018-10-06t0713	1538828256.05	adult	177.8795	125.8789	-98.1104	1147.4557	85.778	76103.4612	239762.7189	4303604.1018	1762.86	-0.019372	319.392	0.11962	305.4016	0.061015	1014.7412	0.15964	950.7744	402852.25	441.2861	0.68685	626.7244	0.2291	12667100	0.20671	333.982	88.1432	85.6706	194.7108	181.9951	77300.1953	130.8164	-0.19032	165.3843	3495760
15	2018-10-06t1126	1538843436.16	adult	182.0962	130.0956	-93.8937	1064.5422	83.1506	72519.4467	228751.6024	4146964.7741	1939.33	0.30704	337.786	0.77669	324.3584	0.7331	1151.4952	0.75809	1104.0074	435265.1875	453.5948	0.97721	672.9188	0.81314	12760500	0.2351	364.761	91.4932	87.0358	274.4098	271.647	103726.9062	138.2743	0.079107	221.1062	3456340
15	2018-10-06t1513	1538857056.81	adult	185.8798	133.8792	-90.1102	1097.8071	82.9443	73300.227	231059.4095	4104104.3084	1810.61	0.16997	314.454	-0.1574	297.8087	-0.33953	1080.3243	0.57409	1031.3504	412683.875	432.0946	0.35023	656.7381	0.67789	12006200	-0.096291	363.279	78.174	74.4493	206.5238	189.1522	78892.0781	123.0236	-0.85555	162.9826	2984760
15	2018-10-06t1913	1538871456.18	adult	189.8796	137.879	-86.1104	1051.1174	80.7049	70826.2506	223355.3672	3995965.3617	1601.02	-0.090837	311.078	-0.32955	296.6074	-0.43682	984.7177	0.28489	930.6128	363360.8438	412.4849	-0.22596	659.2956	0.75893	11475000	-0.32309	333.289	84.7896	80.6823	191.2719	186.3854	70579.3438	136.0236	-0.30738	173.7719	3127720
15	2018-10-06t2326	1538886640.4	adult	194.0974	142.0968	-81.8925	1065.7347	81.4468	72740.981	229362.612	4206380.6179	1423.18	-0.30496	320.87	-0.0065492	306.8918	-0.10194	939.3802	0.18253	872.0861	356025.125	456.048	0.89202	723.7259	1.6177	12158700	-0.036802	378.543	95.4599	90.6314	259.1524	249.9078	98218.7656	147.8248	0.13727	224.9426	3617260
15	2018-10-07t0313	1538900264.83	adult	197.882	145.8814	-78.108	736.656	109.9089	51667.8659	164993.0514	3059416.5636	1635.02	0.070351	321.027	-0.043286	304.2631	-0.24961	1081.0435	0.82764	1071.9208	291881.7188	436.0168	0.30781	728.6936	1.7465	8641730	-1.4882	433.263	96.0648	90.6351	247.7384	228.5255	66889.375	152.1807	0.21301	203.6741	2585970
15	2018-10-07t0713	1538914663.92	adult	201.8817	149.8811	-74.1082	1090.669	86.0947	75864.7787	239279.2827	4432561.59	1323.75	-0.36164	303.626	-0.73322	289.3297	-0.85334	835.9973	-0.11497	763.9391	331054.9062	418.5423	-0.20674	615.0573	0.33392	11996500	-0.1082	348.672	88.995	84.8622	217.2056	210.8052	86013.4062	136.2093	-0.65775	184.1614	3516280
15	2018-10-07t1128	1538929956.18	adult	206.1296	154.129	-69.8604	1337.0405	85.1863	81229.0975	256297.7341	4318475.3394	1296.26	-0.35465	322.928	-0.067234	314.8822	0.036971	828.6246	-0.086566	751.0587	352165.4688	417.4252	-0.28891	618.1428	0.40074	13697000	0.5674	270.342	91.7865	88.9534	201.7616	196.4009	85748.6875	135.9625	-0.78617	180.0853	3893130
15	2018-10-07t1513	1538943461.67	adult	209.8811	157.8805	-66.1088	1000.7926	78.9994	65163.9284	205520.105	3547779.535	1238.35	-0.40634	346.419	0.73706	338.2729	0.83215	814.7489	-0.095518	782.5281	277014.625	463.3596	0.83529	631.9172	0.59598	11766100	-0.20554	370.819	108.92	104.8183	245.5443	240.5398	83485.0469	165.0101	0.35974	220.7094	3699460
15	2018-10-07t1913	1538957855.99	adult	213.8795	161.8789	-62.1104	1101.8746	81.0202	63852.8203	202446.3372	3290143.3813	1126.24	-0.54267	323.729	-0.12978	323.8492	0.25479	731.907	-0.40922	711.7052	244456.9375	410.6178	-0.55885	506.6585	-1.0343	10808000	-0.57878	310.22	100.491	98.4652	226.4951	222.6355	75649.3594	157.7339	-0.079996	205.4991	3354980
15	2018-10-07t2326	1538973043.48	adult	218.0983	166.0977	-57.8917	1108.6524	85.6963	71719.9773	226074.1095	3929870.8378	923.188	-0.83019	326.377	-0.085593	319.1742	0.031619	712.2596	-0.45061	697.0709	266385.0938	437.6081	0.056	596.9256	0.16563	12204200	-0.046119	362.037	99.7527	96.2415	237.9855	227.8858	89006.5859	155.9349	-0.28116	205.2943	3730050
15	2018-10-08t0313	1538986657.15	adult	221.8799	169.8793	-54.1101	1137.5407	85.173	70968.4882	223685.722	3779569.0277	1006.4	-0.66193	328.172	-0.070856	321.0574	0.045443	717.2095	-0.39326	691.265	266084.7188	440.2421	0.057403	605.7205	0.28246	12149600	-0.080424	362.07	100.909	96.8585	245.0457	239.6344	90911.9375	160.7015	-0.20057	212.3162	3735840
15	2018-10-08t0713	1539001057.14	adult	225.8798	173.8792	-50.1101	671.3786	81.4465	39485.3687	126380.7907	1984495.8462	946.379	-0.724	381.293	1.6808	373.9497	1.7859	740.6614	-0.24273	729.7703	153316.9062	468.194	0.64842	616.3338	0.42473	7877140	-1.6556	303.129	125.657	120.706	254.7516	250.8373	52733.5859	186.4543	0.68099	231.6431	2595940
15	2018-10-08t1126	1539016247.17	adult	230.0993	178.0987	-45.8907	1030.1364	78.1254	68902.4781	217375.3385	3819551.6154	850.996	-0.84993	339.308	0.19867	333.1947	0.33982	668.6343	-0.54802	650.9683	240039.7188	434.7271	-0.19333	588.7052	0.0612	12174700	-0.1041	428.721	111.709	107.0424	259.1629	242.8515	93039.4688	166.0894	-0.22047	214.4147	4008240
15	2018-10-08t1513	1539029858.94	adult	233.8803	181.8797	-42.1096	1116.3976	86.525	75310.7721	237308.5717	4326361.2005	988.811	-0.59032	316.805	-0.58239	309.1469	-0.4953	666.1729	-0.52914	627.3526	261805.9375	411.8802	-0.74938	547.6814	-0.46776	12424800	-0.034253	281.438	100.793	95.3318	232.3852	230.0405	91327.375	159.2907	-0.57074	208.0355	3953010
15	2018-10-08t1913	1539044256.97	adult	237.8798	185.8792	-38.1102	885.0667	83.0125	49242.841	156158.6992	2337681.7542	834.626	-0.82482	357.673	0.68578	347.7597	0.69753	678.2225	-0.44704	665.7531	174981.3906	466.1293	0.38143	616.9382	0.41925	9220440	-1.1008	426.718	119.285	113.0432	255.3169	250.0715	65871.7656	186.3204	0.31869	232.0026	3075050
15	2018-10-08t2326	1539059444.96	adult	242.0987	190.0981	-33.8913	895.4379	85.8155	51824.2193	164609.4229	2538491.2724	853.169	-0.77334	355.715	0.56526	346.4339	0.59589	682.4977	-0.40075	675.3213	185639.375	457.8269	0.13802	617.5151	0.41992	9643080	-0.95264	438.606	118.243	111.5034	268.5505	251.5934	73045.75	188.6652	0.29663	235.0679	3205450
15	2018-10-09t0313	1539073057.31	adult	245.8799	193.8793	-30.1101	832.1004	83.1498	45495.8162	144533.2259	2146132.018	866.79	-0.72854	358.97	0.61666	348.564	0.61092	706.9095	-0.25876	700.8033	168951.375	469.7047	0.33143	634.519	0.63587	8555700	-1.275	364.188	118.928	112.7637	248.5311	245.3137	59398.9219	185.3953	0.085575	230.9501	2834530
15	2018-10-09t0713	1539087457.26	adult	249.8799	197.8793	-26.1101	885.9362	83.4256	50604.0006	160357.9722	2466177.6895	958.425	-0.55368	362.066	0.66258	351.5172	0.65192	710.1467	-0.22429	698.5919	188188.875	473.725	0.35553	646.7677	0.78865	9591140	-0.96226	506.873	123.246	114.2572	324.0173	303.8144	85864.5938	202.8627	0.60345	264.3639	3264780
15	2018-10-09t1126	1539102646.46	adult	254.0991	202.0985	-21.8909	878.3308	87.9881	50688.2791	160694.3186	2518208.2324	960.215	-0.5339	367.558	0.78115	355.4694	0.72297	729.3683	-0.10686	722.6964	193282.5938	483.7047	0.49966	657.0241	0.91788	9740650	-0.92385	483.207	124.546	115.6862	309.0201	286.6057	81890.3125	203.8795	0.53968	257.4792	3300600
15	2018-10-09t1513	1539116258.27	adult	257.8802	205.8796	-18.1098	884.0452	85.8833	50030.159	158552.1067	2422367.8576	851.153	-0.71667	379.697	1.1064	366.7554	1.0206	701.9336	-0.2327	693.4507	183906.6094	505.6468	0.89086	641.8173	0.71641	9934780	-0.87571	491.774	127.67	118.7141	295.7921	280.8657	77497.5312	207.3743	0.57248	259.8935	3340480
15	2018-10-09t1913	1539130658.15	adult	261.8801	209.8795	-14.1098	861.1445	90.7227	49464.0554	156963.0843	2444515.5991	834.058	-0.73583	394.019	1.4911	378.5574	1.3273	686.4235	-0.29877	672.965	177783.6875	535.7454	1.4369	632.5168	0.59132	10193300	-0.81192	490.919	133.044	123.4514	341.2114	331.1199	88373.75	216.1087	0.77685	278.2391	3441840
15	2018-10-09t2326	1539145849.19	adult	266.0999	214.0993	-9.8901	818.9076	85.5213	47116.5334	149454.2906	2326276.3509	862.44	-0.66953	412.729	1.998	391.7791	1.6682	717.8612	-0.10983	705.7961	177311.7188	568.7997	2.0292	657.1663	0.91601	10174600	-0.8252	496.976	136.673	126.2778	329.9327	318.686	81493.375	223.7092	0.93433	280.9692	3369270
15	2018-10-10t0313	1539159458.71	adult	269.8803	217.8797	-6.1097	821.4203	77.9489	45315.5796	144605.1736	2138717.6555	863.026	-0.6554	425.578	2.3291	400.5384	1.8775	733.8672	-0.0011886	723.3435	174660.4062	595.9098	2.5015	684.5447	1.2811	10099800	-0.85177	507.656	140.978	129.6023	347.3131	332.5454	82660.5156	232.19	1.128	292.095	3345700
15	2018-10-10t0713	1539173858.59	adult	273.8803	221.8796	-2.1097	818.6509	79.5499	42424.5265	136099.153	1927849.5523	924.652	-0.52092	436.551	2.5965	408.1713	2.0471	775.6159	0.25983	761.628	172962.3438	618.3346	2.8705	716.1922	1.7073	9718070	-0.95805	513.777	144.963	131.6294	357.4709	341.4903	79716.0156	242.2697	1.3654	305.2099	3227020
15	2018-10-10t1126	1539189048.47	dead	278.0997	226.0991	2.1097	812.3488	80.8861	42723.2449	137160.4793	1958301.7312	1090.21	-0.17308	439.513	2.623	409.153	2.0188	852.6614	0.73958	837.4114	190996.1562	627.9741	2.982	769.4943	2.4302	9839390	-0.9313	501.898	146.841	131.6825	343.6927	328.1699	76987.1641	249.6555	1.5058	301.2956	3287340
16	2018-09-28t1513	1538165898.97	larva	0	-58.1114	-258.1003	517.9234	59.2031	16432.2522	52675.3393	481063.1351	318.593	0.21726	216.605	1.0863	215.9801	1.1308	287.567	-0.2917	284.0883	25305.9	262.1916	0.68656	278.2957	0.089266	1897680	1.4544	127.009	46.4224	46.0863	78.9127	76.8345	6944.32	65.2478	0.59209	73.9445	406707
16	2018-09-28t1913	1538180295.68	larva	3.9991	-54.1123	-254.1013	292.7158	51.4854	8246.5756	26450.4851	217224.6104	383.441	-0.0048229	258.534	1.3765	257.8157	1.4846	341.066	-0.36611	337.2339	15348	306.0059	0.72455	330.1006	-0.0094108	1143500	0.61435	107.45	51.4092	51.1591	85.6119	83.8889	3852.54	70.8111	0.67638	79.8661	227383
16	2018-09-28t2326	1538195500.07	larva	8.2225	-49.8889	-249.8778	315.0943	54.0658	8685.6346	27922.8494	224352.3257	380.201	-0.23896	258.472	1.2559	256.7338	1.4103	338.052	-0.4782	334.0523	15888.4	308.5073	0.54524	326.152	-0.17985	1205260	0.25882	100.674	53.1765	53.002	85.0688	84.4816	3998.24	72.8873	0.67885	80.967	247962
16	2018-09-29t0313	1538209094.01	larva	11.9986	-46.1128	-246.1017	309.6192	53.5238	9125.7312	29281.8806	243429.7586	370.176	-0.42251	256.807	1.1289	255.3316	1.3372	340.329	-0.5713	334.0155	16676.1	305.3783	0.37404	327.9864	-0.3088	1256550	-0.055985	101.959	54.7159	54.3656	87.415	85.6392	4283.33	74.1238	0.66723	83.1632	267725
16	2018-09-29t0713	1538223495.17	larva	15.9989	-42.1124	-242.1014	313.3686	54.6488	9315.3926	30004.0394	252163.175	386.579	-0.58032	259.076	1.0343	257.1214	1.2947	347.342	-0.66334	344.7283	17367.1	309.1387	0.24235	336.9042	-0.42374	1291490	-0.39506	121.376	56.0476	55.894	91.2249	89.7103	4561.25	75.5659	0.65986	84.7354	279397
16	2018-09-29t1126	1538238700.15	larva	20.2226	-37.8888	-237.8778	318.4029	53.7074	9889.0866	31776.8541	272374.9865	383.178	-0.7403	263.166	0.95153	261.3615	1.2779	353.823	-0.75741	350.5191	18752.6	315.5739	0.12748	339.8242	-0.54265	1388200	-0.71085	96.7507	56.8809	56.2318	90.0005	89.1391	4770.03	77.589	0.66842	86.5057	300047
16	2018-09-29t1513	1538252293.45	larva	23.9985	-34.1129	-234.1019	415.825	59.3981	11754.9761	38073.4465	323609.1416	456.58	-0.83332	247.298	0.64961	248.5849	1.0558	348.306	-0.8459	343.8055	22291.6	314.0484	-0.0014252	337.7026	-0.64704	1562680	-0.93596	207.696	55.9984	55.5977	94.8352	90.8109	6069.46	77.3277	0.6154	87.2078	353854
16	2018-09-29t1913	1538266694.34	larva	27.9987	-30.1127	-230.1016	593.2767	57.0611	20500.2155	65445.7846	622366.816	463.546	-0.95806	268.897	0.77395	265.6189	1.2059	386.008	-0.90947	381.4039	42074.9	338.7894	-0.0059433	370.7319	-0.70773	2926400	-0.48614	239.515	59.8191	59.5099	98.2588	93.8599	10710.2	80.609	0.67057	90.1673	651011
16	2018-09-29t2326	1538281903.39	larva	32.2235	-25.8879	-225.8769	678.5503	56.2788	21746.3832	69407.8879	620163.4025	439.147	-1.0957	276.185	0.72512	274.5234	1.2593	376.536	-1.006	372.1023	43678.2	331.5628	-0.16213	361.649	-0.82032	3199320	-0.68635	247.184	59.9436	59.5554	96.0953	93.0148	11147.1	80.6465	0.62007	89.6084	694386
16	2018-09-30t0313	1538295493.19	larva	35.9984	-22.113	-222.102	695.4625	57.1238	23065.3035	73743.7224	670532.2568	457.691	-1.1933	279.695	0.64119	276.9124	1.2343	386.534	-1.0792	382.6132	47543.7	338.2788	-0.23579	371.382	-0.89524	3435220	-0.86518	246.381	61.6911	61.512	98.5031	95.5611	12115.9	82.3934	0.63495	91.8322	757690
16	2018-09-30t0713	1538309894.6	larva	39.9988	-18.1126	-218.1016	848.2192	46.704	33305.2877	104959.7993	1095224.015	10766.4	3.3023	364.887	1.6876	227.8301	0.37626	6793.27	3.0259	6684.6106	1195620	1024.3072	2.839	3574.3561	2.8088	6419820	0.50477	255.877	50.3095	50.048	86.9615	84.7228	15305.2	71.4126	0.1366	81.1133	885145
16	2018-09-30t1126	1538325104.81	larva	44.2238	-13.8875	-213.8765	788.6449	53.6369	34328.6778	108297.0443	1233311.3769	9963.92	2.7442	380.307	1.8243	234.086	0.33904	6385.16	2.7061	6237.3853	1155710	1070.2686	2.9207	3711.4973	2.8312	6877840	0.41259	157.52	55.9237	55.5798	89.7063	87.2733	16236.8	75.4429	0.20672	84.1262	1011380
16	2018-09-30t1513	1538338693.72	larva	47.9985	-10.1128	-210.1018	943.4295	59.8586	47156.9963	148644.6984	1952167.2095	8698.65	2.0245	335.835	1.0413	237.8959	0.26931	5099.38	1.8028	4855.9385	1264650	724.7556	1.2111	2316.9368	1.0906	8309580	0.90422	118.129	56.6543	56.2242	91.0109	89.6542	22570.7	77.2777	0.20088	86.3952	1401800
16	2018-09-30t1913	1538353093.89	larva	51.9986	-6.1128	-206.1018	1117.4211	62.0887	54112.5766	170373.8636	2348451.5818	4952.76	0.28193	313.84	0.52845	235.2346	0.041733	3084.92	0.39393	2975.168	879202	681.1587	0.89021	1737.5282	0.31572	8916810	0.9012	422.698	51.7066	50.6467	96.964	93.2394	27634.7	78.2189	0.14928	89.3576	1469090
16	2018-09-30t2326	1538368306.54	larva	56.2243	-1.8871	-201.876	1134.1793	92.3713	66363.1567	210042.5921	3333578.6233	7801.3	1.4172	333.478	0.79488	273.531	0.86496	3788.68	0.79937	3457.0408	1314670	448.8755	-0.20808	1670.1103	0.21147	11567700	2.07	405.643	56.5604	56.114	96.9096	94.5061	33627.6	80.1553	0.19871	90.5176	1961970
16	2018-10-01t0313	1538381893.39	adult	59.9985	1.8871	-198.1019	1097.8443	72.1152	62572.3868	197099.0367	3024454.202	5500.77	0.4096	256.817	-0.75575	198.3913	-1.2858	3162.39	0.32027	3004.5468	1037270	438.5612	-0.28487	1589.3091	0.10889	8399200	0.027981	202.965	46.537	46.0759	81.1415	78.7897	26614.4	66.0347	-1.0667	75.1137	1521990
16	2018-10-01t0713	1538396294.49	adult	63.9988	5.8874	-194.1016	1074.2418	75.4126	65169.701	205421.0474	3320907.8219	6564.9	0.85738	301.836	0.056234	243.0179	-0.15007	3475.71	0.55304	3291.502	1185220	438.3363	-0.30231	1538.0402	0.057832	10270600	0.81321	199.459	57.5286	57.0127	96.2787	94.5999	32831	80.4817	0.070735	90.7718	1957530
16	2018-10-01t1126	1538411507.95	adult	68.2247	10.1133	-189.8756	1034.3784	75.46	63836.8719	201240.7696	3296981.1337	5797.78	0.54287	326.534	0.55305	281.053	1.0219	3037.25	0.23669	2855.5317	1014440	451.3133	-0.23423	1359.8509	-0.13362	10876800	0.90602	292.476	64.856	64.4285	104.099	101.8115	34768.9	87.774	0.76003	97.8169	2160350
16	2018-10-01t1513	1538425094.44	adult	71.9987	13.8874	-186.1016	1161.4198	79.9879	60068.303	190022.3144	2854761.6813	569.122	-1.8852	296.45	-0.14715	288.8105	1.2773	450.175	-1.7739	444.2844	142255	393.6124	-0.5324	430.0027	-1.3872	9338770	-0.16897	240.554	62.3046	61.4299	109.262	106.6696	34526.8	90.5543	1.0189	102.5589	1962720
16	2018-10-01t1913	1538439494.39	adult	75.9987	17.8873	-182.1016	1145.9545	78.1872	71305.3112	224656.9119	3735841.4558	5177.67	0.36149	266.164	-0.93472	225.6283	-1.212	2636.32	0.068609	2441.4167	983348	380.716	-0.60379	1221.7405	-0.2215	9907690	-0.0396	153.152	53.0917	52.5962	89.7583	87.5245	33479.8	74.5795	-1.0462	83.9725	1976290
16	2018-10-01t2326	1538454706.91	adult	80.2244	22.113	-177.8759	1230.2547	81.9915	76461.9996	240969.8257	3995934.6508	6010.15	0.92147	324.927	0.58923	290.5784	1.2574	2708.59	0.27251	2380.3418	1083440	422.6068	-0.31803	1051.2949	-0.42501	12965600	1.5425	168.7	65.6547	64.7851	116.649	114.3842	46659.4	93.3171	1.0517	108.2111	2619820
16	2018-10-02t0313	1538468293.59	adult	83.9985	25.8871	-174.1018	1080.3483	75.4569	66733.539	210301.4048	3437457.0033	3979.09	-0.10021	295.652	-0.22399	261.5017	-0.03578	2303.67	-0.011332	2154.52	803980	406.6603	-0.39894	1196.0506	-0.06261	10302000	-0.1182	259.208	61.5967	61.2679	100.515	98.2821	35079.9	84.2486	-0.20757	94.5645	2146340
16	2018-10-02t0713	1538482695.16	adult	87.9989	29.8876	-170.1014	1113.6737	76.5511	70603.6423	222507.4014	3748494.5203	4034.17	0.04363	272.04	-1.006	240.8036	-1.0454	2113.1	-0.095391	1907.6948	779734	370.036	-0.70917	1014.3867	-0.3379	10016500	-0.4044	201.082	55.5122	54.824	103.648	94.898	38246.1	77.5433	-1.1456	89.5188	2043960
16	2018-10-02t1127	1538497927.49	adult	92.2301	34.1188	-165.8702	1195.9992	75.0484	67656.4084	213053.7422	3409667.5951	4385.97	0.43678	288.591	-0.49472	256.4618	-0.49907	2329.02	0.39314	2151.4136	824473	388.5202	-0.53478	1013.6159	-0.20905	10209200	-0.39633	155.613	59.8499	58.9543	108.475	104.3815	38400	83.8076	-0.61095	97.3023	2117250
16	2018-10-02t1513	1538511496.63	adult	95.9994	37.888	-162.101	1229.4787	78.4124	78045.9363	246060.2082	4117794.8283	3790.64	0.14246	310.462	0.29945	279.5448	0.40213	1986.73	0.037497	1832.552	810587	408.982	-0.23895	840.2214	-0.6545	12636700	0.96259	307.848	68.345	66.7952	163.188	138.8942	66580.7	94.8711	0.40257	111.2505	2781850
16	2018-10-02t1913	1538525863.3	adult	99.9901	41.8787	-158.1103	1137.678	77.9054	70646.9259	222594.4725	3711124.2256	4133.27	0.56811	320.166	0.67527	293.8128	0.91776	2060.82	0.33572	1918.0505	760442	394.3858	-0.42162	851.8925	-0.49822	11797800	0.39784	141.823	70.5624	69.9114	113.528	111.9153	41892	95.2547	0.23841	107.3414	2600150
16	2018-10-02t2325	1538541009.75	adult	104.1974	46.0861	-153.9029	1131.1686	77.3086	70303.2627	221556.0025	3660504.0529	2198.59	-0.93539	328.662	0.99764	309.4382	1.4889	1420.16	-0.66432	1385.0659	521197	432.6457	0.3487	842.394	-0.38778	12061200	0.4944	340.191	73.8988	73.0702	124.711	120.851	45769	102.6423	0.75544	115.7105	2711940
16	2018-10-03t0313	1538554662.16	adult	107.9898	49.8784	-150.1106	1171.7226	77.5216	72588.8465	228758.9675	3773235.5567	3530.94	0.34113	334.686	1.218	312.8499	1.5372	1742.25	0.068356	1575.6173	660314	421.1006	0.19638	701.2848	-0.88571	12678600	0.8125	365.284	79.0212	76.8772	170.25	164.7776	64524.7	109.0067	1.1588	145.9257	2993480
16	2018-10-03t0713	1538569062.13	adult	111.9898	53.8784	-146.1106	1298.0829	77.353	79143.6544	249270.1261	4062659.6321	3212.94	0.18063	322.16	0.70627	302.9993	1.0092	1541.02	-0.18776	1387.9371	637980	416.3738	0.14912	630.339	-1.1071	13318400	1.1432	250.089	77.0943	76.1909	132.042	126.9626	54665.2	103.7633	0.45205	119.5805	3187160
16	2018-10-03t1125	1538584219.88	adult	116.2003	58.0889	-141.9001	1160.882	79.5642	73322.694	231166.0153	3865666.7618	3145.17	0.24409	336.525	1.2411	314.2286	1.3927	1552.73	-0.027916	1444.1865	594696	447.7741	0.88146	668.8033	-0.81056	12866000	0.82942	324.488	76.1503	71.7948	177.449	169.734	67962.8	122.3078	1.8927	156.3571	2911380
16	2018-10-03t1515	1538597983.6	adult	120.0235	61.9121	-138.0768	1147.5129	78.5958	73426.5928	231359.9934	3936441.1491	2811.45	0.03038	297.487	-0.30547	279.4909	-0.17189	1444.64	-0.13687	1358.8102	553296	387.3864	-0.46263	607.8491	-1.0327	11384500	-0.070145	177.777	71.3013	70.214	125.485	122.1513	48060.7	98.8382	-0.35969	115.0971	2728630
16	2018-10-03t1913	1538612263.71	adult	123.9902	65.8788	-134.1101	1191.5578	79.8705	75948.7647	239185.6369	4179081.2789	2012.01	-0.67367	274.733	-1.2143	262.1438	-0.97618	1115.49	-0.75148	1080.9438	442848	351.9725	-1.3096	581.6683	-1.0923	10886000	-0.38731	226.957	68.2238	66.8558	126.858	122.5376	50362.5	97.1452	-0.66373	114.0821	2703300
16	2018-10-03t2325	1538627414.17	adult	128.1987	70.0873	-129.9017	1125.237	79.837	72306.1365	227909.0579	3904996.1024	2180.16	-0.41143	294.828	-0.45996	277.8783	-0.3843	1205.58	-0.4448	1132.0209	454504	399.1304	-0.19667	595.7571	-0.9289	11113000	-0.2861	395.302	71.9275	70.0962	171.98	139.8157	64836.3	101.0292	-0.50822	125.1629	2711160
16	2018-10-04t0313	1538641062.15	adult	131.9898	73.8784	-126.1106	1196.6205	79.4986	73895.1597	232718.0983	3928086.6843	1991.36	-0.53364	306.178	-0.045178	290.3235	0.070751	1050.44	-0.72308	1002.5492	405470	415.4282	0.19841	572.4978	-0.99544	11805000	0.0769	232.088	74.4568	72.8211	139.497	135.3766	53845.7	106.1936	-0.2464	126.0587	2870760
16	2018-10-04t0713	1538655462.18	adult	135.9898	77.8784	-122.1106	1197.704	78.7091	73280.6193	231809.5201	3852223.1872	1776.11	-0.69516	287.395	-0.7975	274.9145	-0.6264	1004.68	-0.7511	966.7238	384794	370.0447	-0.943	580.3847	-0.87246	11004100	-0.39709	403.626	77.8082	72.8595	302.823	298.0734	115981	113.8195	0.18153	252.6683	2979200
16	2018-10-04t1126	1538670628.28	adult	140.2026	82.0912	-117.8978	1166.2817	80.3405	79408.3702	250354.3304	4478876.3504	1637.67	-0.78202	311.394	0.10186	296.6967	0.20509	929.487	-0.86114	858.7754	384808	437.6821	0.74856	603.6045	-0.63948	12879200	0.59139	398.836	79.556	74.2276	257.348	246.8451	106542	126.4828	0.95359	196.4719	3290430
16	2018-10-04t1635	1538689188.03	adult	145.3581	87.2467	-112.7423	1139.7618	134.7735	72523.6851	233091.7426	4511394.2981	1508.52	-0.85315	303.79	-0.22383	284.7051	-0.35372	874.321	-0.91821	828.6346	331368	452.7978	1.1318	601.4869	-0.54689	11499100	-0.18896	440.532	81.9495	75.567	296.632	282.6793	112424	133.964	1.2698	230.6075	3101950
16	2018-10-04t1913	1538698663.14	adult	147.99	89.8787	-110.1103	1599.0643	85.5851	99151.4246	313394.4206	5358554.8721	1722.85	-0.55629	341.275	1.2055	332.2099	1.53	883.466	-0.84615	787.4398	457636	435.5768	0.68512	502.7727	-1.2464	17666100	2.973	306.268	87.4088	84.8828	184.115	175.0214	95371.5	124.8858	0.50873	155.8072	4524720
16	2018-10-04t2325	1538713811.48	adult	152.1979	94.0865	-105.9024	1213.7702	80.52	79192.6717	249491.5847	4378801.1136	1347.22	-0.95965	290.32	-0.79003	280.2693	-0.61586	826.544	-0.94123	794.363	341362	382.0888	-0.71621	521.0347	-1.0677	11987600	0.016338	359.408	76.407	74.5159	181.407	173.5625	74921.2	113.6929	-0.42824	149.5763	3154920
16	2018-10-05t0313	1538727462.94	adult	155.99	97.8786	-102.1104	1161.0596	80.9056	79103.5784	249375.0431	4473035.6665	1434.51	-0.79948	288.305	-0.89319	278.1371	-0.74433	852.096	-0.80296	797.7102	351064	371.2314	-1.0231	517.2108	-1.0661	11877600	-0.061633	407.797	74.4866	72.5002	150.217	145.5233	61889.3	110.5153	-0.76536	135.2517	3068700
16	2018-10-05t0713	1538741863.65	adult	159.9902	101.8788	-98.1102	1202.938	82.9798	77010.734	242599.1179	4199156.6467	1294.61	-0.93114	299.915	-0.47229	289.6755	-0.3301	790.33	-0.93159	732.9324	317713	394.2616	-0.44062	525.9673	-0.96028	12048500	-0.0002972	394.533	83.8374	81.193	208.586	184.5623	83851.6	122.3073	-0.11175	162.0562	3368000
16	2018-10-05t1126	1538757036.49	adult	164.2049	106.0935	-93.8955	1199.8273	82.282	78368.5185	246886.7776	4290062.6326	1315.43	-0.8512	277.296	-1.3777	269.5143	-1.1764	801.209	-0.83099	758.3954	327694	352.6474	-1.5793	466.9355	-1.4788	11323700	-0.36078	285.375	77.4552	74.4076	163.033	158.5439	66680.4	117.0736	-0.5851	146.6998	3162960
16	2018-10-05t1513	1538770665.09	adult	167.9906	109.8792	-90.1098	1179.9842	83.4519	80169.7959	252650.0499	4559538.1963	1445.62	-0.62181	297.677	-0.62167	291.9331	-0.33632	844.855	-0.62248	825.2363	353150	367.2644	-1.2211	472.7056	-1.4259	12429200	0.14014	251.44	84.2349	81.8718	167.414	162.3386	69979.2	122.3538	-0.37292	150.6013	3517140
16	2018-10-05t1913	1538785065.21	adult	171.9906	113.8792	-86.1097	1833.9176	79.0355	99332.4404	313334.3052	4868086.0555	1560.85	-0.40215	330.697	0.6136	321.0215	0.75082	813.899	-0.66264	730.5885	424041	436.7042	0.6124	521.0067	-0.94055	17206800	2.2892	385.793	89.4704	85.886	195.824	191.0969	102025	134.6578	0.23317	172.5623	4655320
16	2018-10-05t2326	1538800246.02	adult	176.2075	118.0961	-81.8928	1238.7857	83.6414	82213.4335	258968.5305	4611667.3873	1409.53	-0.56025	317.214	0.052024	310.9385	0.29806	804.074	-0.63084	731.1248	344948	401.7809	-0.36746	534.4583	-0.78496	13588500	0.62583	418.904	90.047	86.356	187.543	182.4545	80455.8	137.2498	0.22859	169.6885	3857340
16	2018-10-06t0313	1538813864.17	adult	179.9903	121.8789	-78.11	1354.8156	121.7048	83602.1298	267517.3746	4828007.5504	1111.02	-0.94803	336.918	0.76551	310.7878	0.23916	781.811	-0.65396	752.3764	341652	514.3321	2.6362	705.7677	1.1256	14713500	1.1026	488.612	93.6517	84.1023	393.232	391.1702	171842	156.2609	1.1418	343.8498	4089860
16	2018-10-06t0713	1538828264.26	adult	183.9904	125.879	-74.11	1480.1733	85.6924	90244.9418	285078.6431	4854142.4414	783.409	-1.3883	316.009	-0.077486	296.3087	-0.37231	602.399	-1.2747	592.9478	284332	467.0877	1.3171	554.5588	-0.52751	14891600	1.1564	399.469	90.4463	82.7799	290.993	283.737	137348	147.3049	0.48962	240.195	4262190
16	2018-10-06t1126	1538843444.35	adult	188.207	130.0957	-69.8933	1172.5232	83.7791	80645.4893	254182.3808	4621277.9442	1077.15	-0.9013	322.692	0.12958	308.287	0.029673	685.115	-0.90778	626.1314	287748	456.8534	0.99138	555.971	-0.49052	13551800	0.56127	334.34	86.6658	82.8046	213.256	201.6281	89567.4	138.6147	-0.11728	181.069	3639620
16	2018-10-06t1513	1538857065.08	adult	191.9906	133.8792	-66.1098	1522.5243	82.8858	97579.6519	307893.4199	5284684.1522	1075.35	-0.85973	366.586	1.7441	359.2318	1.9088	683.623	-0.86899	630.8107	348648	488.5365	1.7976	581.8755	-0.15375	18660300	2.6992	313.411	104.115	101.8747	208.464	201.2028	106317	152.5965	0.45457	186.3697	5299760
16	2018-10-06t1913	1538871464.47	adult	195.9904	137.879	-62.1099	1270.3217	82.3771	83909.9722	264256.7267	4680252.1793	958.982	-0.9926	300.902	-0.77667	292.7444	-0.65897	644.027	-0.9815	595.8085	282084	389.0227	-0.92336	502.8104	-1.1253	13157800	0.37438	269.213	89.5409	86.2939	183.692	177.2002	80457	136.0455	-0.4908	166.7833	3915450
16	2018-10-06t2326	1538886648.63	adult	200.2082	142.0969	-57.8921	1088.2763	90.7279	77027.3998	242973.2023	4568757.3036	873.876	-1.0791	285.631	-1.3867	277.0097	-1.2946	613.653	-1.0608	571.315	246075	375.934	-1.3158	500.0168	-1.1548	11450700	-0.33061	367.916	84.6824	80.0883	195.535	187.3867	78409.6	137.9736	-0.52574	173.6173	3394830
16	2018-10-07t0313	1538900273.34	adult	203.9929	145.8815	-54.1075	1223.2378	81.5943	80294.6392	252936.6656	4472174.4042	878.221	-1.0343	330.175	0.22413	329.8724	0.61763	621.048	-0.99303	587.0919	260219	425.4991	-0.051246	501.1512	-1.1315	13816200	0.62217	295.877	102.951	98.1342	222.499	217.5182	93227.2	163.5244	0.51132	201.4981	4308000
16	2018-10-07t0713	1538914672.37	adult	207.9926	149.8812	-50.1077	1156.2233	87.5041	82330.137	259616.012	4884844.3356	886.733	-0.98193	293.637	-1.1562	288.0292	-0.96568	612.198	-0.99199	586.1334	262633	382.9299	-1.2039	502.0048	-1.1108	12579100	0.118	503.767	91.0857	86.0641	244.644	210.3566	104952	147.3041	-0.34318	186.56	3902020
16	2018-10-07t1128	1538929964.7	adult	212.2405	154.1291	-45.8599	1187.9192	81.7172	77772.339	245007.0756	4324413.6381	958.722	-0.82627	317.229	-0.34356	311.2509	-0.17425	612.896	-0.95041	572.8536	248836	402.2258	-0.75193	488.6487	-1.2747	12859200	0.21975	293.819	96.4375	91.1711	208.165	202.9042	84514.8	155.6221	-0.11629	191.147	3909190
16	2018-10-07t1513	1538943470.21	adult	215.992	157.8806	-42.1083	1202.9759	83.4322	80245.5089	252838.2682	4531902.0946	845.376	-0.97545	314.883	-0.46795	309.2401	-0.29253	574.949	-1.093	533.8763	240903	412.2516	-0.54254	480.9706	-1.3666	13164000	0.32611	348.072	101.888	95.653	228.535	221.643	95756.1	169.53	0.34044	208.6993	4259550
16	2018-10-07t1913	1538957864.32	adult	219.9904	161.879	-38.11	1204.738	89.9644	81523.3024	257480.674	4764598.8908	894.541	-0.86085	348.152	0.64943	338.3516	0.67436	630.339	-0.80845	602.1093	267894	486.0817	1.1994	560.8674	-0.30644	14786000	0.92355	478.761	112.952	104.747	308.351	300.6714	131049	193.5518	1.1709	264.7813	4797050
16	2018-10-07t2326	1538973051.85	adult	224.2091	166.0977	-33.8912	1193.1904	94.2731	85063.3557	268115.3615	5169940.745	999.238	-0.6506	349.643	0.63648	327.8613	0.24817	685.706	-0.51568	652.6872	303768	519.8611	1.9036	603.3086	0.25647	15475900	1.15	441.245	108.938	97.3202	313.027	304.2596	138671	202.7565	1.3728	271.3817	4821800
16	2018-10-08t0313	1538986665.49	adult	227.9907	169.8793	-30.1096	1670.5371	83.3259	94358.0082	298126.7811	4850112.2682	798.313	-0.95243	364.197	1.0611	357.6127	1.1892	654.035	-0.63211	644.0344	323093	498.0305	1.289	602.5804	0.24316	17977900	1.9895	508.184	121.719	111.6569	360.429	351.8544	178052	206.2673	1.3679	307.6516	6008430
16	2018-10-08t0713	1539001065.5	adult	231.9907	173.8793	-26.1096	1185.7111	80.4807	75037.2541	236299.2521	4040556.0724	771.017	-0.96828	377	1.4105	372.354	1.5976	586.149	-0.92452	571.5817	229771	481.1538	0.81889	540.9817	-0.55513	14758800	0.78105	390.762	130.078	122.8319	265.774	257.9798	104184	203.7531	1.1344	243.286	5092280
16	2018-10-08t1126	1539016255.55	adult	236.2102	178.0988	-21.8902	1133.2323	79.8609	74396.2148	234504.9847	4070789.3003	743.445	-0.98688	366.5	0.99469	363.3052	1.2227	580.176	-0.92849	559.432	225108	467.8022	0.44603	529.2161	-0.70795	14211000	0.54124	405.235	127.383	119.7865	256.881	250.3822	99670	202.0002	0.93599	234.9391	4939280
16	2018-10-08t1513	1539029867.41	adult	239.9912	181.8798	-18.1091	1302.9876	79.7816	84738.1679	267080.4152	4574124.1294	956.864	-0.60727	401.575	2.0465	390.4133	2.0152	791.385	0.115	787.2	349792	547.2962	2.0845	721.672	1.765	17744400	1.6119	564.94	141.69	132.6649	452.803	448.6825	200139	226.9372	1.727	389.0962	6260840
16	2018-10-08t1913	1539044265.34	adult	243.9907	185.8793	-14.1097	1239.6427	79.6433	80054.4475	252408.4211	4311392.0985	989.32	-0.52619	409.268	2.2118	399.3524	2.2169	801.949	0.20119	796.4542	335215	551.0243	2.0693	740.965	2.0109	17077500	1.33	578.567	146.834	136.6736	463.397	461.5803	193700	232.9803	1.8146	405.4381	6126960
16	2018-10-08t2326	1539059453.28	adult	248.2095	190.0981	-9.8908	1253.1236	79.9886	78503.1074	247578.1649	4188629.182	918.384	-0.63012	414.011	2.286	404.1586	2.2904	808.151	0.26002	802.0089	331342	555.8187	2.0789	748.1202	2.1024	16950900	1.2155	581.599	148.656	138.975	465.194	463.5858	190730	235.4264	1.782	407.195	6086430
16	2018-10-09t0313	1539073065.63	adult	251.9907	193.8794	-6.1096	1005.2434	78.7247	64420.6415	203165.8022	3511462.5453	761.057	-0.89366	399.107	1.7709	398.1057	2.0457	617.696	-0.68678	604.2176	207546	509.9329	1.0663	575.7502	-0.13728	13408000	0.13715	397.379	147.216	136.9194	290.725	286.9842	97683.6	239.4319	1.819	274.4143	4945710
16	2018-10-09t0713	1539087465.61	adult	255.9907	197.8793	-2.1096	1004.6378	78.2484	63128.805	199058.9814	3410999.4225	815.674	-0.78611	398.654	1.7038	396.7573	1.9482	641.137	-0.55663	626.9981	211575	507.3627	0.9528	588.0262	0.014266	13123300	0.028287	409.381	150.197	139.073	303.864	299.7995	100275	246.9816	1.9723	285.994	4944320
16	2018-10-09t1126	1539102654.82	dead	260.21	202.0986	2.1096	1003.1749	79.6122	65457.3466	206478.742	3652696.4593	791.567	-0.81855	408.236	1.9393	404.5269	2.1243	651.796	-0.48908	640.1533	222914	528.0307	1.3072	603.2209	0.20685	13928200	0.22618	429.767	150.969	138.8342	301.004	295.2708	102943	250.7264	1.9886	282.8091	5150760
18	2018-09-28t1513	1538165915.17	egg	-1.9996	-58.1114	-298.0996	156.6928	45.6239	3458.3478	11528.9519	76188.9114	0	0.13332	0	-0.89982	0	-0.92693					0	-0.68638	0	-0.25825	0	0.48005	0	0	0				0	-0.88808	0	0
18	2018-09-28t1913	1538180312.06	larva	1.9996	-54.1122	-294.1005	153.8827	27.8623	2823.2366	8987.5428	49176.9093	0	-0.13814	0	-1.0789	0	-1.073					0	-0.83479	0	-0.4194	0	0.1053	0	0	0				0	-0.99547	0	0
18	2018-09-28t2326	1538195516.37	larva	6.223	-49.8888	-289.877	168.4448	25.6777	3171.8016	10064.873	53753.8242	0	-0.36959	0	-1.2759	0	-1.2367					0	-0.97893	0	-0.56938	0	-0.2842	0	0	0				0	-1.1167	0	0
18	2018-09-29t0313	1538209110.2	larva	9.9991	-46.1127	-286.101	168.4461	26.3443	3157.9547	10021.7443	53684.6502	0	-0.54591	0	-1.4597	0	-1.3925					0	-1.099	0	-0.69031	0	-0.62682	0	0	0				0	-1.233	0	0
18	2018-09-29t0713	1538223511.35	larva	13.9994	-42.1124	-282.1007	171.239	25.5249	3228.0278	10239.8339	54601.8519	0	-0.71085	0	-1.6634	0	-1.569					0	-1.219	0	-0.8079	0	-0.98377	0	0	0				0	-1.3658	0	0
18	2018-09-29t1126	1538238716.34	larva	18.223	-37.8888	-277.8771	261.4184	30.4079	6235.5598	19749.2969	128001.3058	363.686	-0.67759	199.22	0.30689	198.5602	0.56915	258.096	-0.77209	252.4602	8775.2646	233.2934	-0.20487	248.8579	-0.60281	671968	-0.95749	298.09	52.964	52.3992	89.4418	82.9895	3041.0217	71.1318	0.50729	78.8822	178648
18	2018-09-29t1513	1538252309.76	larva	21.9989	-34.1129	-274.1011	382.4507	30.3127	9173.3865	28985.56	183596.0951	1431.61	-0.27602	263.514	0.90078	238.8646	0.97261	1180.234	-0.2727	1161.1725	59011.6992	361.6746	0.29024	1013.8078	0.25695	1306760	-0.91309	103.084	55.6846	55.3267	87.4539	86.3197	4372.6929	74.4074	0.55251	82.2373	276140
18	2018-09-29t1913	1538266710.49	larva	25.9991	-30.1127	-270.1009	401.1811	44.856	12865.7159	40769.5559	355191.7458	815.241	-0.72434	179.476	-0.22245	166.7083	-0.041225	651.5947	-0.69663	645.8344	44960.0352	255.4575	-0.34042	545.5701	-0.44151	1230490	-1.3001	135.407	49.4957	49.0238	83.1082	80.5209	5734.4658	68.4349	0.30944	76.8378	339343
18	2018-09-29t2326	1538281919.61	larva	30.2239	-25.8879	-265.8761	547.5915	39.8747	16901.53	53317.8738	438912.8061	2732.51	0.044414	264.888	0.65093	222.1734	0.57272	2091.7366	0.1368	2076.2363	190348.0312	421.0518	0.31507	1524.428	0.64208	2386640	-0.9868	97.8859	53.3686	52.862	86.2277	84.7477	7846.7231	72.9183	0.38499	81.9023	480851
18	2018-09-30t0313	1538295509.28	larva	33.9988	-22.113	-262.1012	590.5092	44.8119	21978.8942	69417.8978	689596.9406	2563.54	-0.16694	227.311	0.031866	187.6761	-0.029928	1784.1317	-0.1346	1716.5055	208743.4062	383.5735	0.030969	1221.5888	0.17327	2644990	-1.1527	104.58	51.6406	51.4331	86.7161	85.2594	10145.7891	72.0863	0.2897	81.2791	600890
18	2018-09-30t0713	1538309910.75	larva	37.9992	-18.1126	-258.1008	628.7063	53.1726	24191.1352	76636.6724	762903.592	5308.23	0.94067	284.219	0.63087	247.8672	0.75048	3342.8115	0.80355	3317.2019	427879.875	304.8776	-0.4457	1469.9544	0.36787	3635160	-0.91566	109.77	55.5559	55.2752	89.1659	87.5766	11413.2402	75.4257	0.33865	84.5258	710559
18	2018-09-30t1126	1538325120.91	larva	42.2242	-13.8875	-253.8758	761.8065	50.9878	31979.6439	100750.931	1147750.5784	5037.27	0.66373	352.588	1.4609	254.5934	0.75438	3530.375	0.85593	3494.8464	596633.375	842.7819	1.931	2435.2944	1.3967	5944980	0.050055	354.891	56.1525	55.9665	91.0087	87.8425	15380.4766	75.461	0.25381	84.6315	946788
18	2018-09-30t1513	1538338709.87	larva	45.999	-10.1128	-250.1011	802.6559	55.4127	35801.2893	113035.0342	1319559.1563	8239.99	1.9147	335.429	1.0991	208.5979	-0.19918	5266.9834	1.9431	5104.6162	995459.875	949.5258	2.3068	3297.4801	2.2888	6321160	-0.049083	113.313	49.828	49.3363	85.874	84.2382	16230.1797	70.7826	-0.061584	80.6629	939009
18	2018-09-30t1913	1538353110.01	larva	49.999	-6.1128	-246.101	888.9353	60.8963	43659.2797	137672.0654	1794897.6093	8335.09	1.7819	346.553	1.1524	240.2765	0.23796	5133.6235	1.796	5073.7363	1175599.75	823.1074	1.5967	2587.377	1.3406	7935030	0.52377	208.112	57.7191	57.2641	92.6716	89.9491	21221.7852	77.7875	0.17626	86.9971	1321590
18	2018-09-30t2326	1538368322.66	larva	54.2247	-1.8871	-241.8753	1213.4474	62.6715	58679.331	184843.7668	2445044.0676	6239.09	0.74949	291.692	0.049113	231.9104	-0.1384	3450.7734	0.60204	3234.5754	1066289	508.7941	0.060217	1714.7746	0.24407	8986740	0.74948	145.075	48.8077	48.4099	84.7283	82.9091	26181.0586	69.7658	-0.49647	79.2545	1503720
18	2018-10-01t0313	1538381909.5	adult	57.9989	1.8871	-238.1012	1077.6672	67.1215	57220.4381	180258.5572	2568564.6908	5178.93	0.26113	304.002	0.18369	243.7579	0.041659	3056.4255	0.27553	2982.8184	916927.625	588.1895	0.39922	1523.7743	0.0098944	9115200	0.54281	116.121	56.4393	56.0727	93.8439	92.4725	28153.1562	78.7007	0.049751	88.5895	1692280
18	2018-10-01t0713	1538396310.56	adult	61.9992	5.8874	-234.1009	1111.2288	70.816	62861.7406	198193.6803	2983168.837	6178.06	0.65778	269.989	-0.57933	207.9489	-1.1686	3238.4133	0.35133	3038.5903	1065438	447.0663	-0.27149	1478.9093	-0.043839	8875080	0.12925	373.461	50.7061	50.1594	87.2315	84.3454	28699.168	71.1583	-0.76851	80.7652	1666810
18	2018-10-01t1126	1538411524.14	adult	66.2251	10.1134	-229.8749	1159.8778	70.9911	64565.9122	203381.7695	3079313.2736	4827.53	0.075409	277.929	-0.50077	229.1284	-0.69041	2685.9446	-0.026767	2527.2339	907849.25	446.6849	-0.27364	1271.901	-0.27705	9384010	0.15032	210.247	47.9519	47.3798	84.0984	81.289	28425.2656	68.7305	-1.258	78.2993	1619050
18	2018-10-01t1513	1538425110.59	adult	69.9992	13.8874	-226.1009	979.1741	76.4773	59671.42	188157.1591	3079853.3272	3837.21	-0.36324	310.51	0.18008	267.2159	0.52922	2352.3638	-0.25048	2222.8058	733937.5	508.3672	0.064793	1323.6901	-0.17555	9677050	0.099207	313.433	56.1504	55.7977	93.3071	91.1378	29111.8164	77.3899	-0.45654	87.5707	1749930
18	2018-10-01t1913	1538439510.45	adult	73.9991	17.8873	-222.1009	1109.0251	75.8604	66566.2028	209674.1401	3378448.217	3635.55	-0.44162	301.754	-0.038248	266.4333	0.42582	2103.0369	-0.42508	2016.5784	731856.8125	449.6815	-0.2148	1110.4724	-0.4264	10495300	0.35727	167.082	55.8898	55.4342	92.2981	90.2389	32119.7422	77.2225	-0.63885	86.8546	1943900
18	2018-10-01t2326	1538454722.91	adult	78.2248	22.113	-217.8752	1149.2233	77.5917	69468.6523	218758.1904	3585124.4955	3328.67	-0.56095	260.015	-1.1562	226.0477	-1.3047	1913.765	-0.54131	1819.8103	694696.6875	405.877	-0.44536	1050.0169	-0.46349	9432560	-0.42846	175.781	55.1297	54.2804	98.7892	97.0507	35860.4805	78.2076	-0.68864	91.3392	1999940
18	2018-10-02t0313	1538468309.7	adult	81.9989	25.8871	-214.1011	1135.1876	76.6389	67970.4281	214208.201	3419912.2989	2413.01	-1.0401	294.03	-0.26517	261.6858	0.029834	1567.7484	-0.8487	1516.3909	558118.4375	432.3403	-0.22386	1026.5375	-0.44415	10442200	0.0086996	148.847	55.178	54.8617	94.4693	92.5876	33631.0586	78.0249	-0.85947	88.3614	1959590
18	2018-10-02t0713	1538482711.22	adult	85.9993	29.8875	-210.1007	1074.7355	78.1847	67765.3923	213640.9046	3560766.1475	2848.14	-0.74811	266.519	-1.1448	235.9604	-1.1865	1773.5581	-0.57123	1719.6439	627839.5625	396.1784	-0.47244	946.6336	-0.53674	9421710	-0.69653	173.391	56.6588	56.0209	94.3074	92.6674	33384.8008	78.6704	-0.94021	88.681	2002950
18	2018-10-02t1127	1538497943.74	adult	90.2306	34.1188	-205.8694	1380.5162	78.8386	78255.5798	246354.8133	3864108.18	2497.37	-0.94051	267.364	-1.2263	246.3195	-0.88599	1477.8892	-0.88341	1407.5078	605934.5625	334.7718	-1.1456	780.1114	-0.92475	10942700	0.067486	321.651	59.6956	59.1782	97.8239	95.3275	40107.7969	81.7609	-0.74704	91.6148	2443220
18	2018-10-02t1513	1538511513.08	adult	93.9999	37.8881	-202.1002	1187.3912	77.4618	75212.476	237187.9936	3950604.2183	2430.63	-0.94121	283.37	-0.70244	262.278	-0.30227	1415.4491	-0.93128	1352.9757	556271.5	388.2617	-0.54764	773.2894	-0.92778	11120000	0.091621	304.888	63.4594	63.0977	102.7014	100.2926	40361.6562	86.5924	-0.37585	96.7487	2490270
18	2018-10-02t1913	1538525871.46	adult	97.9883	41.8765	-198.1117	845.5189	84.7729	56120.1936	178040.5117	3073872.2703	2454.32	-0.85174	268.989	-1.286	243.1971	-1.2553	1626.9919	-0.4884	1571.9819	476708.625	374.9202	-0.75893	1074.4218	0.29762	7872500	-1.9193	155.127	60.6536	59.8834	100.8025	99.2096	29535.1426	84.222	-0.79763	95.1267	1775150
18	2018-10-02t2325	1538541017.85	adult	102.1956	46.0838	-193.9044	1111.3191	79.1413	70462.8134	222385.0838	3689249.7478	2518.04	-0.70394	290.712	-0.47125	272.343	-0.08733	1407.6379	-0.74624	1334.0325	518010.7812	376.6815	-0.72148	754.7714	-0.81865	10683400	-0.30622	160.647	64.4639	63.6384	107.6571	105.9255	39617.8203	89.2713	-0.46517	101.0416	2368980
18	2018-10-03t0313	1538554670.17	adult	105.9879	49.8761	-190.1121	1075.0963	77.0484	63927.4557	201374.8706	3241303.2851	2330.25	-0.77486	304.791	0.059773	286.5196	0.43564	1356.9453	-0.72925	1261.2175	453219.75	410.0656	-0.040427	787.1444	-0.55357	10175400	-0.65869	145.762	66.444	65.8236	111.7947	109.8023	37339.4336	92.4463	-0.32428	104.7269	2218230
18	2018-10-03t0713	1538569070.25	adult	109.988	53.8762	-186.1121	1084.6916	77.1577	65304.9945	205711.528	3332109.5246	2846.06	-0.20731	297.399	-0.25127	277.0547	-0.073768	1581.9679	-0.17357	1469.7036	541033	388.2494	-0.45289	780.3885	-0.4453	10142200	-0.72076	319.753	67.2588	66.0356	119.9041	116.2871	41007.1914	94.4416	-0.31577	109.4904	2293730
18	2018-10-03t1125	1538584228.09	adult	114.1985	58.0867	-181.9016	1010.9804	79.4685	62531.5081	197097.7336	3268237.5959	2862.95	-0.074184	317.825	0.52288	296.5163	0.67246	1573.9158	-0.05029	1476.3462	514670.4688	419.1773	0.23858	777.582	-0.31779	10375100	-0.61762	327.482	72.4034	71.1974	130.5118	127.2629	42677.3594	100.4994	0.046898	118.5411	2363540
18	2018-10-03t1515	1538597991.77	adult	118.0217	61.9099	-178.0783	1078.1253	76.6269	63973.6305	201476.1181	3264846.1326	2488.35	-0.33112	290.731	-0.55789	274.5338	-0.35038	1345.3328	-0.40667	1246.2611	450686.4688	367.9277	-0.9031	754.1746	-0.31153	9718840	-1.0284	292.875	70.8379	69.009	137.2634	133.2247	45983.2305	102.2167	0.021408	124.6949	2368040
18	2018-10-03t1913	1538612271.92	adult	121.9884	65.8766	-174.1116	996.3918	79.448	60968.7672	192194.0426	3199540.4109	1798.92	-0.92298	277.017	-1.1147	261.7623	-0.96452	1145.9498	-0.73236	1091.9984	365558	359.7368	-1.1159	710.885	-0.42113	8816360	-1.5712	227.779	70.6023	69.0858	138.29	128.6135	44114.5234	99.7259	-0.36767	118.4399	2246990
18	2018-10-03t2325	1538627422.37	adult	126.1969	70.0851	-169.9032	1039.896	79.6889	65424.8725	206343.9229	3437034.3836	1896.11	-0.743	273.929	-1.2585	258.7134	-1.1586	1125.4282	-0.67807	1056.5354	384896.4375	362.6371	-1.0734	682.5519	-0.46428	9350570	-1.2794	272.05	69.494	67.8286	128.3573	125.0675	43898.1953	100.5215	-0.47275	118.3241	2372180
18	2018-10-04t0313	1538641070.25	adult	129.988	73.8762	-166.1121	1032.7602	78.8334	63419.8211	199888.6793	3289369.0544	1994.44	-0.56517	302.792	-0.16351	289.0521	0.047648	1166.9733	-0.49079	1100.1307	387435.125	388.2937	-0.46526	699.6688	-0.26035	10024800	-0.91302	267.387	71.7502	69.7589	151.5091	146.4787	50301.0312	105.1903	-0.2474	132.8632	2375510
18	2018-10-04t0713	1538655470.27	adult	133.988	77.8762	-162.1121	1170.7853	75.2803	69118.3762	217683.3338	3450459.1592	1997.41	-0.48299	300.8	-0.26645	288.5758	-0.036897	1136.3055	-0.4696	1033.1552	411342.625	375.7952	-0.78941	622.0812	-0.6382	10863700	-0.46324	288.956	72.7812	70.3514	173.1824	160.74	62692.0234	105.9905	-0.34218	141.362	2628560
18	2018-10-04t1126	1538670636.52	adult	138.2008	82.089	-157.8992	1092.9202	78.1163	66345.1917	209002.8374	3436955.5543	1968.46	-0.43549	298.366	-0.38734	282.5764	-0.34508	1144.7883	-0.34793	1079.4167	397241.5312	393.3467	-0.36506	617.7995	-0.57595	10330300	-0.77919	201.11	73.1339	71.0765	147.8724	142.9658	51311.7344	104.8103	-0.58749	131.3402	2532110
18	2018-10-04t1635	1538689196.36	adult	143.3563	87.2445	-152.7437	1176.2346	76.5536	70522.7403	222064.2503	3578994.5989	2060.55	-0.23376	311.168	0.073049	299.207	0.26134	1118.9865	-0.29322	1031.4586	412906	402.4269	-0.15291	609.2324	-0.53427	11461600	-0.1955	425.686	75.0024	73.1736	156.5759	150.2985	57776.5078	109.3621	-0.43244	138.7672	2762640
18	2018-10-04t1913	1538698671.29	adult	145.9882	89.8764	-150.1118	923.9176	81.4759	59246.6467	187144.0501	3231027.3103	660.726	-1.8622	277.617	-1.2372	272.0284	-0.87446	524.395	-1.8746	518.1094	162562.4375	354.34	-1.3926	470.2478	-1.4973	8579480	-1.7206	194.565	76.8205	75.1491	146.0101	142.6884	45263.1406	109.2559	-0.5314	133.0725	2374060
18	2018-10-04t2325	1538713819.66	adult	150.1961	94.0843	-145.9039	1125.481	78.0444	72045.0027	227084.3079	3849368.9401	1855.56	-0.35382	305.679	-0.18154	292.4512	-0.10214	1047.2291	-0.33524	968.1198	393758.1562	395.4475	-0.35608	591.2768	-0.53388	11485900	-0.22573	247.429	75.8093	73.1919	169.3233	163.7413	63665.5547	111.2482	-0.53142	147.5804	2848530
18	2018-10-05t0313	1538727471.12	adult	153.9882	97.8764	-142.1118	1207.0489	80.2867	76632.2201	241453.1043	4070248.9688	1442.87	-0.81427	302.523	-0.32838	290.9578	-0.20812	856.15	-0.82651	780.7583	342460	397.9626	-0.30805	607.0444	-0.34218	12093400	0.056171	551.143	80.712	76.4512	290.3495	262.8257	116139.8203	118.1053	-0.18514	193.792	3226460
18	2018-10-05t0713	1538741871.76	adult	157.9884	101.8766	-138.1117	1186.6387	79.3107	73915.4378	232799.6207	3903081.7887	1922.68	-0.13145	314.981	0.12644	306.6622	0.37064	996.4775	-0.32314	914.3083	384640.3125	389.7607	-0.54474	540.1007	-0.84882	12152600	0.059466	255.211	77.7948	75.9748	166.4517	160.1307	64250.3594	113.1841	-0.64778	144.9059	3001480
18	2018-10-05t1126	1538757044.8	adult	162.2031	106.0913	-133.8969	1163.7417	78.2873	73362.3075	231097.75	3879964.8229	1748.82	-0.29105	313.049	0.020771	302.8644	0.16744	968.6089	-0.32399	890.5063	370977.2188	387.9432	-0.62049	564.2789	-0.59177	11974800	-0.04814	462.08	77.5745	75.4444	168.3477	161.1872	64477.1836	112.8937	-0.79258	145.4051	2967380
18	2018-10-05t1513	1538770673.43	adult	165.9888	109.877	-130.1112	1140.1861	79.6647	72195.4934	227437.5713	3843317.1812	1271.55	-0.88766	281.435	-1.2301	270.2707	-1.1646	791.8452	-0.83659	732.3243	298525.625	365.9599	-1.2372	574.5009	-0.454	10597400	-0.70577	491.639	78.2041	74.983	239.0685	200.9643	90128.8203	113.5607	-0.8575	156.4635	2944780
18	2018-10-05t1913	1538785073.47	adult	169.9888	113.8771	-126.1112	1191.1172	82.0426	76704.0322	241673.9508	4156096.6627	1373.69	-0.69313	287.29	-1.0376	272.9467	-1.104	844.3067	-0.59344	757.5255	337722.6875	391.5305	-0.58452	609.2806	-0.062501	11487300	-0.30197	265.695	73.3996	69.7132	176.0554	170.9226	70422.1406	116.635	-0.77935	156.5736	2934880
18	2018-10-05t2326	1538800254.21	adult	174.2057	118.0939	-121.8943	1158.8382	74.7741	71637.857	225633.0505	3716220.6867	1485.65	-0.47571	316.21	0.035949	305.2084	0.10388	864.4291	-0.45075	764.8935	323296.4688	404.8985	-0.26198	622.7591	0.13502	11824700	-0.15875	236.226	80.0598	77.8482	174.6224	169.5436	65308.7891	113.5722	-1.0728	149.2848	2993840
18	2018-10-06t0313	1538813872.4	adult	177.9886	121.8768	-118.1115	1179.6032	82.5495	74502.3498	234696.8273	3976081.5296	1424.2	-0.51252	288.431	-1.0687	278.6008	-0.97873	793.1196	-0.64602	705.1737	308523.5312	385.7981	-0.8158	579.7566	-0.28246	11203200	-0.44177	323.919	72.5053	69.1058	202.8642	188.2704	78914.1719	114.6508	-1.1046	163.5816	2816250
18	2018-10-06t0713	1538828272.43	adult	181.9886	125.8768	-114.1115	1219.4291	80.7652	76615.7712	241200.2861	4136669.9538	1643.15	-0.13363	299.449	-0.68714	288.5459	-0.64456	833.7126	-0.43257	739.4038	333485.0625	391.0364	-0.71582	575.1338	-0.30202	11967200	-0.11092	438.175	84.4126	80.6681	241.6945	215.7197	96677.7812	122.1784	-0.79191	170.7228	3373460
18	2018-10-06t1126	1538843452.56	adult	186.2053	130.0935	-109.8948	1198.8175	81.0916	76703.8017	241615.5795	4134120.8257	1504.19	-0.28443	303.85	-0.56409	292.3898	-0.55102	831.8119	-0.37209	731.0943	332724.75	401.1741	-0.48838	618.0308	0.22883	12151600	-0.03427	567.952	82.5698	78.1533	280.5847	236.6688	112233.8906	121.0054	-0.96965	192.1452	3302130
18	2018-10-06t1513	1538857073.3	adult	189.9888	133.877	-106.1112	1098.8474	81.9505	71964.0121	226810.6223	3974139.5107	1225.27	-0.65768	301.427	-0.6957	291.9243	-0.61608	752.717	-0.62287	670.8188	282268.875	388.5756	-0.87013	567.4444	-0.34481	11302000	-0.39636	336.977	83.1108	79.8396	187.4494	180.0724	70293.5234	121.948	-1.0213	161.6903	3116240
18	2018-10-06t1913	1538871472.76	adult	193.9887	137.8769	-102.1114	1175.6816	83.693	79157.1817	249423.648	4501379.2013	1270.7	-0.53945	279.885	-1.5466	270.2047	-1.484	769.5293	-0.49991	674.7649	317815.5938	378.843	-1.1741	575.9152	-0.21695	11546400	-0.29253	410.419	81.9501	76.7272	265.2361	243.9491	109542.4844	129.4285	-0.75686	200.9651	3380770
18	2018-10-06t2326	1538886656.99	adult	198.2065	142.0947	-97.8935	1202.5717	81.794	75865.4068	238942.5891	4042799.2112	1241.16	-0.53371	305.985	-0.60856	296.1825	-0.55576	745.0461	-0.54174	673.6382	295038.2812	397.1281	-0.73121	585.9098	-0.064509	12109700	-0.059948	352.808	87.0374	83.5587	204.9361	194.9526	81154.7031	127.1279	-0.98012	170.8867	3444590
18	2018-10-07t0313	1538900282	adult	201.9912	145.8794	-94.1088	1193.3438	81.5768	76409.026	240679.1504	4129986.6279	1234.66	-0.49907	286.404	-1.3721	275.9391	-1.3508	706.5119	-0.65411	629.3214	281898.25	385.7724	-1.0724	559.891	-0.37748	11408900	-0.34637	312.245	82.409	78.5892	209.4867	200.7961	83585.1953	126.6295	-1.0987	174.8419	3282760
18	2018-10-07t0713	1538914680.79	adult	205.9909	149.8791	-90.1092	1234.1508	81.5265	77391.1784	243690.9166	4112634.2278	1379.2	-0.22567	302.246	-0.82392	293.6655	-0.739	728.5221	-0.5151	634.7374	294322.9375	389.6897	-1.0099	540.1631	-0.61759	12197400	-0.030013	418.15	84.5265	79.9607	204.9726	191.0777	82808.9375	131.7161	-0.97043	173.0265	3411150
18	2018-10-07t1128	1538929973.13	adult	210.2388	154.127	-85.8613	1156.5656	80.3199	74799.5997	235823.6403	4049509.5951	1147.81	-0.54626	293.019	-1.1971	284.4203	-1.1184	673.9216	-0.70468	609.3888	262829.4375	382.858	-1.2252	536.2304	-0.65667	11428000	-0.33813	310.647	84.6053	80.5063	200.2616	193.5553	78102.0156	132.6041	-1.0415	174.8483	3299690
18	2018-10-07t1513	1538943478.76	adult	213.9903	157.8785	-82.1097	1249.2668	84.4354	78899.756	248437.174	4302739.7159	1140.65	-0.51846	299.114	-1.0099	290.6181	-0.93289	667.1857	-0.69573	601.905	274880.5	396.457	-0.91562	529.9239	-0.72793	12308500	0.0011867	449.215	87.5807	82.6353	234.0795	220.0857	96440.7656	137.7529	-0.91736	195.0996	3603950
18	2018-10-07t1913	1538957872.62	adult	217.9886	161.8768	-78.1114	1204.5105	82.2218	79948.3459	251837.3724	4477567.7969	1025.31	-0.66526	276.457	-1.8407	268.4745	-1.7508	621.3431	-0.86454	557.4289	259100.0625	362.2433	-1.7945	495.4062	-1.1708	11515000	-0.30884	440.34	83.0098	77.9259	221.4607	200.7453	92349.125	130.8352	-1.2971	178.0295	3457520
18	2018-10-07t2326	1538973060.12	adult	222.2074	166.0956	-73.8927	1204.4995	79.2587	76809.9964	241892.8925	4129363.8245	1324.7	-0.13725	321.245	-0.31336	311.4948	-0.28849	723.8954	-0.35878	644.1602	290282.0625	422.9255	-0.36017	576.5745	-0.098375	12866500	0.18676	354.691	91.6629	84.5964	271.2124	266.5015	108756.1875	152.254	-0.54356	240.7863	3671280
18	2018-10-08t0313	1538986673.77	adult	225.9889	169.8771	-70.1111	1174.0176	84.7336	78605.7841	247680.1469	4445322.7545	1130.99	-0.41851	303.1	-0.96906	299.1624	-0.75055	638.3912	-0.72073	568.0565	261740.3906	394.6778	-1.0653	508.1347	-0.98512	12416800	0.0058075	330.602	84.5091	80.4893	213.1029	202.6176	87372.1797	134.3661	-1.3315	180.3536	3462000
18	2018-10-08t0713	1539001073.79	adult	229.9889	173.8771	-66.1111	1165.5414	80.8068	73762.0129	232340.3984	4008487.8407	1217.22	-0.24315	316.197	-0.56511	307.7192	-0.50229	698.7607	-0.4064	646.4714	269022.875	414.2059	-0.65602	576.254	-0.10005	12162800	-0.10789	537.985	97.1514	90.7547	301.7281	264.1618	116165.2969	155.254	-0.62611	214.5926	3737030
18	2018-10-08t1126	1539016263.92	adult	234.2084	178.0966	-61.8916	1234.937	82.6507	82180.688	258861.9054	4601256.8837	993.461	-0.57994	285.111	-1.6149	277.3201	-1.5319	599.7697	-0.84475	561.0275	257301.2188	369.9487	-1.6783	493.724	-1.1635	12207900	-0.10938	393.952	87.3235	83.1461	193.6237	187.1737	83064.5625	134.9955	-1.4746	172.4524	3739020
18	2018-10-08t1513	1539029875.87	adult	237.9895	181.8777	-58.1105	1119.7877	85.5378	74341.7074	234431.2979	4138588.5568	959.627	-0.61351	308.166	-0.89655	298.7896	-0.86527	642.9917	-0.61679	613.4972	249480.7812	409.0513	-0.85404	550.4299	-0.43736	11942700	-0.21802	429.346	87.287	82.6816	220.804	207.8771	85671.9453	139.1199	-1.3966	184.3346	3382720
18	2018-10-08t1913	1539044273.69	adult	241.9889	185.8771	-54.1111	1096.7083	85.472	74303.0556	234259.1037	4229437.1277	974.855	-0.56643	303.126	-1.0878	296.9106	-0.95651	614.3411	-0.73526	575.6682	238364.3438	393.4794	-1.2256	522.2185	-0.80865	11732800	-0.30323	361.07	95.0881	89.9186	222.0429	210.7497	86152.6562	148.854	-1.1235	192.6245	3680480
18	2018-10-08t2326	1539059461.63	adult	246.2078	190.096	-49.8922	1181.2425	80.8243	75052.599	236402.1975	4032945.8938	946.161	-0.59017	318.32	-0.64853	311.1869	-0.54872	612.3997	-0.72762	577.785	240060.6875	415.5967	-0.80098	525.489	-0.77256	12466400	-0.098303	464.976	99.013	92.6578	260.3951	245.1966	102074.8828	160.8769	-0.78439	217.7946	3877650
18	2018-10-09t0313	1539073073.94	adult	249.989	193.8772	-46.1111	1119.8487	82.7174	73412.6184	231366.572	4080176.5946	920.639	-0.61938	314.957	-0.78633	310.905	-0.59196	607.3117	-0.74384	576.4828	232600.375	409.2005	-0.97386	506.5125	-1.0304	12048000	-0.24458	552.681	101.27	94.2747	253.6868	240.4157	97162.0625	168.8973	-0.58081	220.0033	3873880
18	2018-10-09t0713	1539087473.94	adult	253.989	197.8772	-42.1111	1076.6138	80.3915	68556.089	216220.6615	3640214.1958	966.639	-0.5229	322.087	-0.60317	317.1179	-0.43846	628.8778	-0.62496	600.9863	225138.2656	421.8719	-0.75727	536.3721	-0.65542	11514300	-0.41772	539.473	104.707	99.5676	262.6313	234.3655	94022.0234	169.2218	-0.65074	213.901	3743170
18	2018-10-09t1126	1539102663.28	adult	258.2082	202.0964	-37.8918	1095.7356	79.771	70371.9059	221768.3546	3813632.134	1157.96	-0.15934	328.29	-0.45124	323.7056	-0.27663	609.2141	-0.71871	559.5245	223581.5625	417.7283	-0.88516	508.325	-1.0358	12042600	-0.28726	349.942	110.415	103.5536	243.6451	238.1821	89417.75	176.2666	-0.4944	218.9986	4050340
18	2018-10-09t1513	1539116274.99	adult	261.9893	205.8775	-34.1108	1138.0706	82.3472	73268.9099	231068.2622	3959968.6982	941.839	-0.5367	326.814	-0.5272	322.9626	-0.33114	574.8399	-0.89601	548.7295	219588.8438	419.985	-0.87738	502.0232	-1.1314	12484300	-0.18228	357.739	110.881	103.7683	244.0344	236.0296	93221.1562	179.9114	-0.44686	220.8866	4235640
18	2018-10-09t1913	1539130674.85	adult	265.9892	209.8774	-30.1108	1140.7711	80.5193	70531.2477	222175.1522	3705669.8865	854.489	-0.68485	329.81	-0.47004	325.1948	-0.29813	572.6322	-0.90425	548.3547	211301.2812	424.3663	-0.82906	510.5723	-1.0309	12139000	-0.29371	410.377	114.717	107.0107	261.6212	251.5223	96538.2109	184.5445	-0.37141	233.5077	4222290
18	2018-10-09t2326	1539145865.86	adult	270.209	214.0972	-25.8911	1125.3899	82.297	69727.004	219617.1673	3702855.1848	1011.58	-0.3695	329.617	-0.50944	324.2184	-0.36122	584.1915	-0.83557	551.6994	212645.7188	431.5775	-0.72772	511.0613	-1.0369	11991800	-0.34917	475.646	115.695	107.2574	265.7537	253.4718	96734.3359	189.5874	-0.2882	235.8028	4209100
18	2018-10-10t0313	1539159475.57	adult	273.9894	217.8776	-22.1106	1118.3532	81.0819	69438.7669	218756.4803	3687255.8815	791.483	-0.78043	331.481	-0.48439	323.8002	-0.40344	584.2391	-0.83013	566.1877	212078.8125	438.8191	-0.62314	523.0445	-0.887	12009600	-0.35791	624.004	118.821	109.9482	291.0324	269.2215	105644.7812	194.3227	-0.2079	246.293	4304870
18	2018-10-10t0713	1539173875.29	adult	277.9894	221.8776	-18.1107	1020.3924	81.3177	65054.7737	205220.5599	3467806.8951	847.638	-0.6568	333.715	-0.45072	326.4705	-0.35781	573.1577	-0.88908	553.6316	194873.6094	445.0338	-0.54228	520.6621	-0.92999	11318300	-0.54992	664.814	121.37	112.5099	282.3087	267.2196	95984.9375	201.2169	-0.06328	246.8207	4116400
18	2018-10-10t1126	1539189065.26	adult	282.2088	226.097	-13.8912	1048.6293	81.166	65679.0373	206995.7446	3480594.2696	896.111	-0.54316	335.365	-0.43624	326.4616	-0.39114	586.6191	-0.80463	566.1602	201210.3438	453.1753	-0.42834	530.6089	-0.80675	11488600	-0.51796	688.129	123.243	113.481	294.7818	274.6839	101110.1641	205.5292	-0.0085902	253.7777	4221950
18	2018-10-10t1513	1539202675.27	adult	285.9893	229.8776	-10.1107	1003.6153	82.2808	63070.3623	198818.3387	3374542.1837	914.707	-0.48904	340.571	-0.31698	331.514	-0.27763	610.1622	-0.65612	585.2924	200743.375	464.1978	-0.25761	545.9277	-0.60801	11203400	-0.59965	694.582	126.148	116.4571	299.6551	283.4003	98586.5312	211.4683	0.10582	263.4807	4149760
18	2018-10-10t1913	1539217074.81	adult	289.9892	233.8774	-6.1108	1008.1977	82.2867	62557.0329	197211.275	3324098.7163	885.553	-0.5336	346.483	-0.18142	334.6241	-0.22224	626.4453	-0.5462	603.0018	204847.625	475.9189	-0.079063	562.955	-0.38467	11311300	-0.58296	656.204	130.662	120.5406	326.6439	293.6487	106812.5391	218.2197	0.2398	272.0363	4265600
18	2018-10-10t2326	1539232272.54	adult	294.2108	238.099	-1.8892	965.6766	81.0304	59839.6606	188707.0424	3157611.6697	855.194	-0.58286	355.744	0.04424	342.3432	-0.041866	657.8126	-0.33424	633.2986	205895.3438	492.3004	0.18057	584.5106	-0.097299	11105300	-0.64343	647.049	134.359	124.4083	339.2098	308.985	106172.6719	225.8776	0.39571	286.5556	4194290
18	2018-10-11t0313	1539245874.92	dead	297.9893	241.8775	1.8892	952.3314	81.6375	58394.0126	184144.7924	3076141.5798	1056.56	-0.11994	361.624	0.17586	347.5835	0.070943	672.7273	-0.22162	644.046	205181.8281	500.5577	0.29091	594.0867	0.027752	11020100	-0.67252	683.75	137.25	127.8761	341.4526	314.127	104143.0469	226.4777	0.33923	287.7903	4182570
19	2018-09-28t1513	1538165923.32	egg	-1.9996	-49.9986	-262.0984	150.9997	44.0206	3306.5816	10979.3537	72909.4115	0	0.13333	0	-0.89982	0	-0.92693					0	-0.68638	0	-0.25825	0	0.48005	0	0	0				0	-0.88808	0	0
19	2018-09-28t1913	1538180320.3	larva	1.9996	-45.9994	-258.0993	161.1115	71.0648	7482.5878	25253.3474	332155.8226	144.936	-0.039811	70.4171	-0.39486	70.1445	-0.3691	108.6268	-0.46204	106.4224	4345.0718	92.6331	-0.33276	102.7307	-0.26497	278288	0.27501	86.5593	35.5942	35.0744	67.1094	66.0372	2684.3745	53.905	0.295	62.2064	140668
19	2018-09-28t2326	1538195524.57	larva	6.223	-41.776	-253.8759	168.3419	26.9251	3262.6268	10360.4257	56782.5042	0	-0.36959	0	-1.2759	0	-1.2367					0	-0.97893	0	-0.56938	0	-0.2842	0	0	0				0	-1.1167	0	0
19	2018-09-29t0313	1538209118.37	larva	9.999	-37.9999	-250.0998	168.4456	26.8894	3176.6969	10084.8038	54789.8252	0	-0.54591	0	-1.4597	0	-1.3925					0	-1.099	0	-0.69031	0	-0.62682	0	0	0				0	-1.233	0	0
19	2018-09-29t0713	1538223519.6	larva	13.9994	-33.9996	-246.0995	171.2244	27.3742	3213.1426	10199.4762	56019.2587	0	-0.71085	0	-1.6634	0	-1.5691					0	-1.219	0	-0.80791	0	-0.98377	0	0	0				0	-1.3658	0	0
19	2018-09-29t1126	1538238724.54	larva	18.223	-29.776	-241.8759	354.6779	44.4085	12940.8804	41080.2402	403833.7266	313.553	-0.7037	184.441	0.14389	183.0428	0.38628	262.9833	-0.76899	257.7546	18145.8457	224.7513	-0.24642	248.0582	-0.60384	1266190	-0.60714	151.359	51.1814	50.6883	86.6819	84.7621	5981.0498	70.4071	0.48665	79.674	351360
19	2018-09-29t1513	1538252317.93	larva	21.9989	-26	-238.0999	298.9044	28.6387	6854.0411	21658.7607	136461.2533	313.82	-0.83719	237.803	0.60741	237.0246	0.94996	295.7997	-0.83455	294.8566	11240.3877	273.4891	-0.13244	287.9669	-0.65662	884864	-1.1601	131.554	59.363	58.8578	92.7506	90.0394	3524.5247	78.6041	0.67791	87.0643	220890
19	2018-09-29t1913	1538266718.65	larva	25.9991	-21.9998	-234.0997	446.636	46.5293	16999.3131	53805.2569	542991.0358	644.173	-0.80743	240.243	0.49823	238.9423	0.89348	364.3063	-0.87981	324.617	32787.5664	280.9542	-0.21965	303.9946	-0.74006	2161230	-0.75904	120.547	60.7207	60.4331	93.8586	92.0931	8447.2705	80.8832	0.70237	88.9461	546244
19	2018-09-29t2326	1538281927.78	larva	30.2239	-17.7751	-229.875	573.1563	46.8856	19744.074	62380.5133	571870.0534	2210.56	-0.20173	266.497	0.67088	222.3759	0.57549	1689.2521	-0.12137	1688.8959	177371.4688	479.5445	0.58968	1314.4131	0.3865	2791560	-0.75309	347.198	53.663	53.355	88.8834	84.2393	9332.7578	72.8911	0.38407	81.267	562120
19	2018-09-30t0313	1538295517.43	larva	33.9988	-14.0002	-226.1001	619.9686	47.7994	26009.0979	82183.5043	909832.3783	3950.39	0.47238	278.934	0.70044	232.0371	0.61418	2997.979	0.64928	2981.3746	413721.0938	309.1579	-0.3165	2026.383	1.1416	3828370	-0.47371	109.919	56.7766	56.5639	90.5874	89.3971	12501.0566	76.723	0.45614	86.3233	779259
19	2018-09-30t0713	1538309918.91	larva	37.9992	-9.9998	-222.0997	842.4485	49.8396	35809.5752	112847.461	1261602.4193	5453.2	1.0061	345.783	1.4699	248.4347	0.75931	3582.8816	0.95985	3537.7166	677164.625	867.6022	2.1708	2263.2226	1.3122	6534960	0.73832	176.301	55.9319	55.6236	89.5143	87.8817	16918.1992	75.542	0.34317	84.6674	1057060
19	2018-09-30t1126	1538325129.09	larva	42.2242	-5.7747	-217.8746	778.0621	55.0007	35541.4052	112157.3646	1342903.8347	10162.9	2.9262	388.563	1.9818	253.8089	0.7411	6214.8711	2.6194	5820.4885	1168395.75	860.8515	2.0146	3978.3321	3.2122	7266910	0.7997	180.613	57.5165	57.3287	92.7051	90.3672	17428.5547	77.1499	0.32625	86.4484	1075670
19	2018-09-30t1513	1538338718.14	larva	45.999	-2	-214.0999	1007.948	59.6329	49716.7787	156592.7453	2045213.7836	7226.83	1.4764	357.838	1.4441	250.5924	0.58023	4854.6851	1.6701	4801.6357	1267072.75	868.6221	1.9345	2759.9362	1.6642	9338490	1.6536	269.961	55.1736	54.9261	90.3547	88.0465	23582.5645	75.9	0.18378	84.8453	1439870
19	2018-09-30t1913	1538353118.08	adult	49.999	2	-210.0999	1017.4921	68.264	55290.0297	174288.5631	2496109.3791	7011.84	1.2223	319.646	0.7065	223.7029	-0.10969	4278.1025	1.2251	4152.2341	1240649.75	705.0197	1.0588	2284.7532	0.99443	9252790	1.2634	113.249	53.9546	53.4746	88.6747	87.1995	25715.6543	74.86	0.012051	84.0671	1561820
19	2018-09-30t2326	1538368330.71	adult	54.2247	6.2257	-205.8742	1062.6915	69.8151	59937.7914	188797.2427	2833742.4436	4327.32	-0.044182	316.823	0.50147	244.9519	0.18206	2767.5264	0.14176	2623.0182	869003.25	691.2777	0.88459	1855.1153	0.40302	9927980	1.2751	209.435	55.1362	54.62	89.4353	87.5979	28082.6797	75.6613	-0.084273	84.2512	1727750
19	2018-10-01t0313	1538381917.61	adult	57.9988	9.9999	-202.1	1076.9235	71.6349	62054.1255	195452.8483	3019011.6608	5386.19	0.34814	310.902	0.31548	247.9653	0.15677	3233.3584	0.39623	3096.9111	1050841.5	575.0344	0.33858	1612.8068	0.11301	10083800	1.0841	233.38	55.4224	54.9253	92.5899	89.8565	30091.7188	76.4118	-0.13686	86.4978	1797570
19	2018-10-01t0713	1538396318.7	adult	61.9991	14.0002	-198.0997	1088.8814	73.7942	65487.0919	206359.6838	3315757.5838	5640.77	0.42772	327.981	0.59588	263.9476	0.53878	3357.3186	0.43428	3270.0977	1148203	514.035	0.046604	1718.9121	0.24386	11216600	1.4407	250.714	56.9169	56.5793	93.5927	91.2275	32008.6973	77.7812	-0.13461	87.5168	1946500
19	2018-10-01t1126	1538411532.26	adult	66.2251	18.2262	-193.8737	1034.2804	74.1262	65004.353	205045.5463	3376697.176	3284.49	-0.60799	300.073	-0.024283	246.7457	-0.10028	2197.1418	-0.38423	2085.3525	747028.1875	563.2299	0.30704	1536.7603	0.057961	10178200	0.59697	148.523	58.025	57.5939	94.8775	92.9337	32258.334	80.163	-0.010793	89.4591	1968150
19	2018-10-01t1513	1538425118.69	adult	69.9991	22.0002	-190.0997	1100.9476	78.5031	70147.8457	221084.3752	3738489.4577	5012.49	0.17887	290.205	-0.28267	240.8584	-0.41973	2630.8889	-0.035313	2357.2241	962905.375	415.2183	-0.42713	1376.2819	-0.10461	10617400	0.6302	157.688	56.6466	56.1406	93.1833	91.3667	34105.0781	78.1208	-0.37002	87.4382	2072470
19	2018-10-01t1913	1538439518.55	adult	73.9991	26.0001	-186.0998	1138.3028	77.9568	73329.263	231031.5446	3982695.5464	3279.35	-0.61553	317.618	0.34998	279.6968	0.93529	1926.2161	-0.57333	1844.4012	737740.75	501.8492	0.085074	1115.6222	-0.41879	12138700	1.2897	266.653	59.439	59.1129	98.394	96.2906	37684.918	81.7484	-0.079126	92.363	2271640
19	2018-10-01t2326	1538454730.97	adult	78.2248	30.2258	-181.8741	1102.7523	75.8923	70624.4625	222604.0388	3767561.1674	2838.37	-0.81884	288.326	-0.40174	252.5794	-0.23228	1886.511	-0.56671	1833.579	696122.5625	439.4673	-0.22822	1213.374	-0.19084	10618200	0.24862	233.934	60.8549	60.2985	103.2142	100.9606	38086.0352	85.0444	0.15602	96.1679	2241100
19	2018-10-02t0313	1538468317.8	adult	81.9989	33.9999	-178.1	1290.9729	77.4861	76284.4653	240165.23	3842977.3344	4034.92	-0.11574	298.481	-0.13578	257.2635	-0.1553	2281.96	-0.099596	2124.8774	910502.0625	410.9133	-0.38288	1213.0598	-0.086583	11894200	0.84373	223.097	56.1026	55.589	94.7197	92.8886	37793.1719	78.4705	-0.80555	89.0174	2235630
19	2018-10-02t0713	1538482719.29	adult	85.9993	38.0003	-174.0995	1106.6637	79.6252	70340.0297	221643.6888	3796107.2293	3712.06	-0.21383	304.039	0.035353	270.1879	0.27563	2061.1243	-0.22656	1945.6947	756432.625	398.0651	-0.45615	1089.643	-0.21981	11153400	0.30834	185.589	64.5349	64.2431	101.3522	99.7903	37196.2461	86.3474	-0.047021	96.1598	2367400
19	2018-10-02t1127	1538497951.88	adult	90.2306	42.2316	-169.8683	1217.6187	79.1877	75135.106	236688.4243	3932804.2994	2776.97	-0.74654	282.39	-0.7002	251.6948	-0.65177	1708.777	-0.56877	1621.3926	671549.375	416.7611	-0.22494	1012.1104	-0.27417	11076700	0.14613	309.219	63.2962	62.0859	146.1528	126.4466	57438.0586	86.6213	-0.20229	104.7358	2482790
19	2018-10-02t1513	1538511521.2	adult	93.9998	46.0009	-166.099	1138.9614	78.2087	72851.4602	229655.2589	3857381.3455	2630.13	-0.79104	279.308	-0.85343	249.1675	-0.87744	1661.1415	-0.5493	1617.2672	631233.75	406.3746	-0.29542	989.3396	-0.20611	10612600	-0.20895	291.709	60.6174	59.9523	99.2417	96.9286	37711.8359	83.3246	-0.7286	93.4458	2303220
19	2018-10-02t1913	1538525879.82	adult	97.9883	49.9894	-162.1105	1238.4329	79.6872	78688.4226	247825.4248	4200259.1095	2753.17	-0.61075	306.731	0.16649	284.3032	0.55148	1597.3584	-0.53851	1518.111	656514.3125	405.5294	-0.24703	941.2191	-0.2148	12588500	0.89487	186.625	69.8902	69.157	122.0674	119.0289	50169.6953	96.0669	0.4329	110.8433	2868360
19	2018-10-02t2325	1538541026.05	adult	102.1956	54.1966	-157.9032	1133.5809	84.7402	73678.0128	232328.7437	4092489.1697	2237.53	-0.94207	269.408	-1.3017	253.9904	-0.89203	1292.8741	-0.95305	1244.3329	496463.6875	335.026	-1.5001	657.0645	-1.2296	10344200	-0.50912	276.581	68.3944	65.1192	214.936	212.1648	82535.4062	98.7407	0.48162	191.0522	2626070
19	2018-10-03t0313	1538554678.41	adult	105.9879	57.989	-154.1109	1169.4402	78.4414	74119.6916	233519.1938	3941067.8767	2641.98	-0.50026	324.891	0.84619	301.5748	1.093	1556.4855	-0.35362	1494.3938	602359.875	444.8927	0.65527	869.9281	-0.18464	12562200	0.76721	333.808	79.2539	76.0451	251.1907	246.075	97210.8125	105.7976	0.968	220.4507	3064430
19	2018-10-03t0713	1538569078.53	adult	109.988	61.989	-150.1109	1215.204	78.3975	76515.467	241077.6936	4033393.8456	2075.66	-0.90957	312.114	0.32463	293.0395	0.62	1314.7814	-0.6967	1259.9386	524597.75	401.1398	-0.18148	843.8297	-0.14742	12451100	0.65273	181.428	74.0562	73.1991	130.5601	127.3994	52093.4805	103.466	0.52919	120.7211	2954320
19	2018-10-03t1125	1538584236.38	adult	114.1985	66.1995	-145.9004	1135.3189	79.643	75117.3413	236843.1694	4115974.5296	2955.6	0.013173	321.494	0.66626	302.3434	0.92333	1493.6396	-0.21387	1379.0576	585506.75	404.2271	-0.090243	765.8372	-0.37587	12588100	0.68768	188.231	69.6092	68.4914	127.6673	123.7554	50045.5625	99.0388	-0.085188	115.9612	2725550
19	2018-10-03t1515	1538598000.11	adult	118.0217	70.0228	-142.0771	1130.3718	78.0818	73528.0065	231778.1558	3974916.3479	1962.12	-0.84249	307.324	0.089186	288.7117	0.25504	1219.3347	-0.67281	1177.7954	468224.5312	406.0217	-0.034974	791.5262	-0.11771	11780000	0.17614	292.204	76.0515	73.732	176.9235	163.1814	67938.6094	108.8223	0.60021	138.9284	2915130
19	2018-10-03t1913	1538612280.23	adult	121.9885	73.9895	-138.1104	1157.7075	81.1276	71666.7265	225709.8159	3810655.1087	2531.2	-0.18902	315.445	0.38003	296.4005	0.50141	1365.6361	-0.251	1285.3876	512113.5312	413.5152	0.14948	796.3972	0.04547	11802700	0.15585	227.245	72.687	71.3539	137.7808	132.4389	51667.8047	103.5908	-0.039867	123.5078	2719660
19	2018-10-03t2325	1538627430.7	adult	126.1969	78.1979	-133.9019	1202.3623	78.1179	78022.9971	245801.5444	4240156.0065	1429.58	-1.2259	307.74	0.053053	294.8084	0.35446	977.7982	-1.0144	947.9769	397963.875	392.3055	-0.3572	668.0457	-0.54762	12516400	0.52971	387.515	79.909	77.5394	182.6907	159.9223	74355.125	112.4252	0.50337	140.9142	3250060
19	2018-10-04t0313	1538641078.47	adult	129.988	81.989	-130.1109	1155.4253	78.8849	74515.1554	234867.0261	3999160.6544	2039.7	-0.51694	306.629	-0.015	287.7145	-0.0079647	1175.8983	-0.46971	1119.1362	457424.4375	425.8969	0.45881	764.3856	0.12913	11917700	0.15702	349.363	83.0038	76.8567	262.826	257.9809	102239.3281	131.1828	1.8231	238.067	3226110
19	2018-10-04t0713	1538655478.57	adult	133.988	85.989	-126.1109	1177.7855	80.4867	74829.7078	235687.1369	4079972.3827	2082.5	-0.38949	296.163	-0.44559	280.8049	-0.35737	1092.7756	-0.57642	1041.1887	427275.25	388.0266	-0.48463	623.6757	-0.62812	11553300	-0.078568	386.527	76.8325	73.812	193.9763	177.52	75844.7344	112.296	0.14587	149.6723	2997230
19	2018-10-04t1126	1538670644.86	adult	138.2008	90.2019	-121.898	1107.102	81.7299	74707.6091	235732.9455	4187004.7679	1645.45	-0.8018	303.908	-0.17346	293.1357	0.087084	951.7897	-0.84155	902.114	371198	393.4338	-0.36287	575.9236	-0.85482	11830800	0.042195	291.021	80.869	76.8127	183.1709	175.3474	71436.6484	126.4927	1.0442	160.4546	3148150
19	2018-10-04t1635	1538689204.88	adult	143.3564	95.3574	-116.7424	1187.628	79.0132	75442.5805	237640.0187	4020079.6346	1849.15	-0.48241	305.179	-0.15809	291.1852	-0.064392	1022.0942	-0.55406	963.8338	402705.125	403.8889	-0.11563	599.8473	-0.60085	12005800	0.093336	275.062	82.055	78.5945	186.8846	178.8567	73632.5469	121.7218	0.4683	161.7704	3228040
19	2018-10-04t1913	1538698679.57	adult	145.9883	97.9893	-114.1106	1192.6988	79.769	77324.1772	243761.6921	4197098.5257	2184.47	-0.030961	307.359	-0.089444	293.2267	-0.017169	1070.8468	-0.36269	1008.0744	432622.125	398.6013	-0.25754	599.1212	-0.54895	12390900	0.27341	325.278	78.6569	75.5009	179.7198	172.5196	72606.8203	117.3605	0.050354	156.4195	3170980
19	2018-10-04t2325	1538713827.95	adult	150.1962	102.1972	-109.9027	1179.5682	79.6656	77945.5205	245728.2206	4271853.4538	1636.18	-0.62565	302.511	-0.3039	293.0645	-0.077475	872.103	-0.84109	818.1911	354945.9375	384.0977	-0.65021	526.1467	-1.0404	12288600	0.18293	275.843	81.4916	78.2824	184.0104	177.5137	74892.2344	122.2519	0.23891	161.4711	3310350
19	2018-10-05t0313	1538727479.43	adult	153.9882	105.9893	-106.1106	1167.6073	81.6688	79349.7158	250140.7046	4483108.7869	1829.21	-0.32225	300.952	-0.38909	288.845	-0.29271	872.7853	-0.7768	793.8911	361333.125	400.9259	-0.23052	537.8845	-0.90792	12442300	0.22968	420.912	82.4055	75.5	279.9523	270.2357	115900.2656	138.6894	1.2222	231.9037	3406890
19	2018-10-05t0713	1538741880.05	adult	157.9884	109.9894	-102.1104	1218.3847	81.2445	80805.2803	254566.5569	4500362.2618	1828.56	-0.25481	304.969	-0.26064	295.454	-0.07588	872.7863	-0.70748	800.0658	368315.8125	381.0882	-0.77379	495.888	-1.2304	12844700	0.39574	307.97	85.6346	82.5394	184.2703	177.658	77762.0781	125.8748	0.19735	160.8543	3606760
19	2018-10-05t1126	1538757053.14	adult	162.2031	114.2042	-97.8957	1232.2523	79.8013	78530.5201	247279.9132	4266937.03	2136	0.23073	322.637	0.39129	311.3774	0.50472	933.1432	-0.43855	839.6102	382588.7188	416.3519	0.13602	556.1236	-0.66601	13214600	0.54042	452.224	87.3667	84.8323	174.9431	168.9292	71726.6562	127.3741	0.14214	156.0758	3578370
19	2018-10-05t1513	1538770681.86	adult	165.9889	117.9899	-94.1099	1130.393	84.3308	76638.5538	241724.8925	4312396.9555	2095.1	0.24834	325.086	0.45514	312.5372	0.50131	952.1392	-0.30186	845.9215	380855.6875	438.0383	0.69364	625.2355	0.029907	12973200	0.40048	470.605	95.1783	90.0213	288.6548	278.0832	115461.9375	146.522	1.2073	217.1734	3798280
19	2018-10-05t1913	1538785081.87	adult	169.9889	121.9899	-90.1099	1144.614	89.3764	75247.5899	237508.164	4186854.5822	2088.72	0.31533	322.944	0.33683	313.8448	0.49908	913.2867	-0.35585	821.8028	358921.6875	417.1392	0.105	537.7263	-0.77894	12660400	0.23414	262.355	81.2048	77.4716	185.7884	180.4144	73014.8438	128.4913	-0.061098	164.9551	3183470
19	2018-10-05t2326	1538800262.57	adult	174.2058	126.2068	-85.8931	1178.8507	82.2395	75287.4036	237137.9079	4116590.8778	1869.13	0.076112	316.14	0.033256	307.6753	0.19999	859.6072	-0.46788	769.2856	337825.6562	405.5668	-0.24392	583.6496	-0.27558	12409400	0.10379	468.933	90.3648	86.4789	246.5596	225.6567	96897.9141	133.4575	0.086836	184.8342	3547090
19	2018-10-06t0313	1538813880.71	adult	177.9886	129.9896	-82.1103	1115.0037	81.9579	74118.5547	233609.9824	4204082.9618	1805.58	0.044942	325.106	0.33768	314.7321	0.42105	861.2008	-0.39792	799.4056	333284.7188	415.247	-0.018744	559.5437	-0.50349	12551400	0.15497	286.213	87.6569	83.9465	198.3506	191.188	76761.6953	130.4938	-0.21185	171.4051	3384170
19	2018-10-06t0713	1538828280.84	adult	181.9886	133.9896	-78.1102	1110.5777	80.9673	76050.498	239990.5652	4294559.2078	1991.39	0.38272	314.939	-0.09512	302.4604	-0.10864	830.9908	-0.44275	713.2183	329903.3438	429.641	0.32982	596.4849	-0.058791	12472800	0.10969	460.428	95.5468	89.4271	313.8649	316.9953	124604.3594	147.7084	0.5961	239.7679	3784040
19	2018-10-06t1126	1538843460.98	adult	186.2053	138.2064	-73.8935	1056.6267	82.9593	70521.6013	222410.9493	3945971.3738	1865.14	0.25673	332.043	0.50787	320.4848	0.52351	833.1277	-0.36704	727.2777	306591	430.2257	0.29624	600.3788	0.021488	12199300	-0.013761	314.378	98.6619	93.7846	218.4659	213.0776	80395.4453	155.445	0.83012	197.1951	3624840
19	2018-10-06t1513	1538857081.76	adult	189.9889	141.9899	-70.11	1184.9731	82.7251	77206.6331	243252.9925	4249856.525	1620.94	-0.059332	321.865	0.077156	310.7368	0.098492	790.351	-0.47532	699.6942	318511.4688	423.0575	0.056978	572.5621	-0.28325	12950900	0.30309	400.015	95.452	91.5126	217.0484	204.5807	87470.5078	141.9866	-0.010121	182.8322	3840700
19	2018-10-06t1913	1538871481.23	adult	193.9887	145.9898	-66.1101	1182.4332	82.2089	75688.0686	238422.6368	4076513.5498	1291.48	-0.5077	328.636	0.28667	318.6229	0.34189	721.522	-0.69231	664.8481	285001.1875	433.2529	0.28283	564.3007	-0.36088	12974200	0.30424	478.465	99.328	93.0819	264.0081	252.1607	104283.1797	158.6562	0.66937	225.1553	3921370
19	2018-10-06t2326	1538886665.47	adult	198.2066	150.2076	-61.8923	1131.2654	79.1623	71994.8654	226830.342	3929806.9006	1564.3	-0.034798	330.722	0.31486	322.8182	0.44002	754.2454	-0.50405	662.7277	283596.25	421.0963	-0.093726	556.4087	-0.43936	12419300	0.067407	340.66	98.3129	94.2206	206.6496	202.2471	77700.2344	151.6943	0.17784	186.4735	3691850
19	2018-10-07t0313	1538900290.89	adult	201.9914	153.9924	-58.1074	1026.8592	82.0173	68184.4199	215061.8531	3803693.5688	1426.48	-0.20018	334.468	0.40792	320.4366	0.29808	779.9771	-0.3472	708.1445	277671.8438	459.2481	0.86567	630.9671	0.54031	11879000	-0.15587	463.059	100.055	91.8531	272.8734	258.4881	97142.9453	168.096	0.79737	235.687	3553570
19	2018-10-07t0713	1538914689.71	adult	205.9911	157.9921	-54.1078	1154.7429	74.2572	70515.8029	222107.9626	3639420.5084	1693.5	0.26888	349.359	0.90358	339.6531	0.94699	796.741	-0.22428	725.4989	293997.4375	454.9598	0.69119	627.7083	0.52496	12857100	0.23302	302.329	101.358	95.6164	225.4083	220.2554	83175.6719	161.0171	0.3278	202.9867	3730170
19	2018-10-07t1128	1538929981.66	adult	210.2388	162.2399	-49.86	1159.1107	79.0286	69947.5228	220277.7481	3615625.0653	1634.59	0.22804	361.682	1.2837	350.9298	1.2839	781.8489	-0.23435	729.0862	286156.7188	470.7804	1.019	612.7363	0.34655	13210800	0.36049	442.742	107.598	100.6911	243.4751	232.1228	89111.875	171.4405	0.62312	214.4038	3930120
19	2018-10-07t1513	1538943487.51	adult	213.9905	165.9915	-46.1084	1054.0805	80.0493	67674.2258	213374.9329	3634570.6204	1565.88	0.16533	360.968	1.1983	351.5501	1.2419	743.9839	-0.35425	672.8356	262626.3438	467.935	0.87846	581.4987	-0.04924	12740000	0.16799	381.393	109.673	102.2236	236.5583	231.4377	83505.0938	178.1162	0.76706	217.101	3870790
19	2018-10-07t1913	1538957881.08	adult	217.9887	169.9897	-42.1102	791.6001	85.4766	52508.1414	166230.3996	2941909.1683	749.974	-1.1128	360.435	1.1139	354.6509	1.2813	577.7102	-1.0627	559.952	158292.5938	462.681	0.67362	533.2821	-0.67236	9863300	-0.93864	366.178	115.667	107.8752	250.9121	245.9842	68749.9219	186.7723	0.974	230.0575	3165220
19	2018-10-07t2326	1538973068.62	adult	222.2074	174.2085	-37.8914	643.3469	83.3353	42353.8226	134500.0269	2366112.5935	843.745	-0.92526	363.769	1.1516	359.2535	1.3578	633.7048	-0.77533	617.9355	140048.75	455.6425	0.41972	577.8288	-0.081958	8037110	-1.6174	281.791	113.861	108.2571	229.5335	225.7178	50726.8984	174.9279	0.35185	212.967	2515650
19	2018-10-08t0313	1538986682.22	adult	225.989	177.99	-34.1098	715.8695	79.3462	40526.3958	128337.0314	1983177.5357	1018.18	-0.60465	362.547	1.0436	353.746	1.0988	722.1865	-0.32814	685.3013	153825.7344	472.48	0.7459	624.745	0.53418	7692890	-1.722	317.846	109.168	103.2586	236.7859	231.0244	50435.4062	174.7604	0.22639	217.2817	2316430
19	2018-10-08t0713	1539001082.28	adult	229.989	181.99	-30.1098	689.3535	97.6076	40526.9626	129458.2892	2088023.075	1005.25	-0.59488	363.817	1.0116	355.921	1.094	731.0189	-0.2539	694.8464	154976.0156	465.8145	0.51134	628.1964	0.57237	7700180	-1.6754	313.076	111.921	106.1254	240.7764	235.5216	51044.5938	177.4789	0.21203	220.6647	2368810
19	2018-10-08t1126	1539016272.42	adult	234.2085	186.2095	-25.8903	666.4244	99.3716	46349.3884	147638.5006	2747556.543	865.532	-0.79386	364.909	0.97694	358.8616	1.1155	648.2749	-0.61247	623.5765	156882.5312	465.5748	0.43236	581.6575	-0.029558	8812560	-1.26	365.265	120.728	113.9736	264.1126	255.5475	63915.2578	189.6306	0.54009	237.6465	2915570
19	2018-10-08t1513	1539029884.4	adult	237.9896	189.9906	-22.1092	675.7496	93.0457	46626.423	148237.9721	2730059.1307	925.357	-0.67129	371.263	1.1181	365.3935	1.2581	652.1974	-0.57227	632.5964	158483.9688	473.7887	0.54516	590.2209	0.075029	9019460	-1.1654	325.615	123.676	117.0311	256.0605	252.3548	62222.7109	193.0412	0.55967	236.5851	3004590
19	2018-10-08t1913	1539044282.21	adult	241.989	193.99	-18.1098	671.7926	108.0448	47495.7356	151730.8343	2868784.8431	808.269	-0.85045	375.519	1.1898	368.8452	1.3006	649.0847	-0.56501	633.1658	160973	483.043	0.67464	597.1897	0.15799	9282440	-1.0649	328.563	125.801	119.7667	254.0311	250.1136	62999.7031	194.9647	0.52455	235.3684	3109680
19	2018-10-08t2326	1539059470.22	adult	246.2079	198.2089	-13.891	665.7094	123.7568	49357.0339	158436.121	3197787.3566	1135.09	-0.26418	382.924	1.3555	375.0998	1.4269	680.2667	-0.38982	652.6426	174828.5469	500.789	0.9742	610.5699	0.32615	9835780	-0.88905	305.707	125.254	119.42	249.8328	245.5231	64207.0391	195.1125	0.41968	233.04	3217290
19	2018-10-09t0313	1539073082.45	adult	249.9891	201.9901	-10.1098	658.273	119.3625	48686.1312	156030.3905	3159408.284	1395.7	0.21229	387	1.4274	378.6783	1.4816	714.5226	-0.20167	663.0062	181488.75	498.1049	0.85565	611.1129	0.32611	9808120	-0.89893	311.469	128.699	121.7875	249.3085	244.8277	63324.3711	200.1075	0.50499	232.5448	3261740
19	2018-10-09t0713	1539087482.37	adult	253.989	205.9901	-6.1098	647.7942	117.7714	47164.9708	151044.4177	2994881.5509	1843.04	1.0372	388.2	1.4114	378.8317	1.4325	782.8516	0.16808	711.924	192581.5	496.6148	0.76395	633.458	0.61064	9537310	-0.98169	336.433	132.314	123.7172	269.1295	266.6435	66205.8672	213.6286	0.8778	250.3891	3250690
19	2018-10-09t1126	1539102671.81	adult	258.2083	210.2094	-1.8905	654.588	117.6646	45340.4877	145968.7326	2766781.0614	2188.57	1.7095	400.856	1.7422	386.5857	1.6127	898.1969	0.80031	797.1042	212872.6719	521.0273	1.1961	702.1581	1.5081	9466220	-1.0073	453.05	141.459	127.8757	336.2025	329.4926	79679.9922	248.153	1.9537	311.3933	3340550
19	2018-10-09t1513	1539116283.51	dead	261.9894	213.9904	1.8905	634.6349	100.1834	42788.1295	136367.8878	2506809.77	949.91	-0.52181	409.231	1.9463	396.9268	1.8736	770.0693	0.14969	758.1083	172495.5312	536.9839	1.46	702.8223	1.5194	9127900	-1.1051	391.799	145.754	139.8382	311.5534	306.701	69787.9688	230.4436	1.258	290.1063	3251050
20	2018-09-28t1513	1538165931.48	egg	-1.9996	-54.1114	-321.9518	153.4497	27.4011	2791.514	8882.6139	47983.5083	0	0.13333	0	-0.89982	0	-0.92693					0	-0.68638	0	-0.25825	0	0.48005	0	0	0				0	-0.88808	0	0
20	2018-09-28t1913	1538180328.49	larva	1.9996	-50.1122	-317.9527	164.6203	27.6386	3039.6487	9656.5989	52840.712	0	-0.13814	0	-1.0789	0	-1.073					0	-0.83479	0	-0.4194	0	0.1053	0	0	0				0	-0.99547	0	0
20	2018-09-28t2326	1538195532.74	larva	6.223	-45.8888	-313.7293	156.6831	27.5562	2889.7539	9193.7833	50125.0147	0	-0.36959	0	-1.2759	0	-1.2367					0	-0.97893	0	-0.56938	0	-0.2842	0	0	0				0	-1.1167	0	0
20	2018-09-29t0313	1538209126.53	larva	9.999	-42.1128	-309.9532	156.3516	27.3532	2855.8996	9083.4092	49137.0386	0	-0.54591	0	-1.4597	0	-1.3925					0	-1.099	0	-0.69031	0	-0.62682	0	0	0				0	-1.233	0	0
20	2018-09-29t0713	1538223527.75	larva	13.9994	-38.1124	-305.9529	109.9138	28.6941	1900.0687	6139.0862	32655.0145	252.596	-0.57257	198.584	0.45005	197.878	0.65898	244.9619	-0.68053	244.2009	2694.5803	230.8448	-0.072808	240.4835	-0.48944	208712	-0.8597	87.2213	53.1463	53.1372	81.6808	81.0717	898.4893	71.6984	0.57803	76.7174	55856.7
20	2018-09-29t1126	1538238732.71	larva	18.223	-33.8888	-301.7293	206.3954	31.1564	4553.6148	14468.6458	90351.8667	301.237	-0.71012	212.724	0.45583	212.784	0.73678	271.6012	-0.76352	266.0404	6790.0288	246.4447	-0.14091	260.9405	-0.58728	524789	-1.0443	295.143	53.6542	53.264	94.5349	85.4134	2363.3718	72.4443	0.54468	82.2569	132365
20	2018-09-29t1513	1538252326.06	larva	21.9989	-30.1129	-297.9533	465.621	46.7239	15663.1416	49492.5776	468469.2534	372.276	-0.80784	217.116	0.37137	215.8392	0.68916	318.3398	-0.82023	315.143	26740.543	253.1485	-0.22994	288.9926	-0.65533	1805970	-0.62084	103.58	56.3192	55.715	89.197	87.7584	7492.5479	75.6587	0.5899	84.866	468463
20	2018-09-29t1913	1538266726.74	larva	25.9991	-26.1127	-293.9532	436.5683	48.0535	17401.9403	55126.8557	585076.5233	493.219	-0.88075	193.607	-0.054862	191.8059	0.28354	410.0492	-0.85064	402.5014	38134.5781	244.5032	-0.39231	370.106	-0.65836	1781760	-0.97962	102.328	52.1779	51.6793	85.5518	84.3571	7956.3149	72.3308	0.43241	81.2126	480193
20	2018-09-29t2326	1538281935.85	larva	30.2239	-21.8879	-289.7284	589.5284	57.1091	25194.3642	79664.5743	905124.5032	1585.32	-0.49658	210.616	-0.021975	181.6461	0.017094	1173.0806	-0.45246	1169.5958	156019.7188	395.0176	0.19285	851.3688	-0.177	2795510	-0.75081	191.224	51.0056	50.6625	84.728	82.8345	11268.8262	70.2126	0.29393	78.7418	676997
20	2018-09-30t0313	1538295525.48	larva	33.9987	-18.1131	-285.9535	586.3084	47.817	21797.7853	68996.8264	673493.7599	2185.56	-0.34118	249.477	0.31894	226.1001	0.52798	1575.9371	-0.26905	1532.1536	182808.7031	313.9482	-0.29413	1121.3046	0.0526	2886200	-1.0143	110.324	53.1963	52.8627	86.5048	85.0961	10034.5547	73.1864	0.32918	81.2267	615428
20	2018-09-30t0713	1538309926.98	larva	37.9992	-14.1126	-281.9531	691.8353	46.6112	27155.0968	85731.0504	871168.8652	3761.78	0.24304	268.309	0.41403	223.1796	0.36653	2651.8528	0.3537	2650.2587	381866.8125	395.2442	-0.025523	1774.8566	0.73084	3852650	-0.7916	105.475	55.9073	55.7799	87.9557	86.8826	12665.6133	74.8937	0.318	83.7523	802773
20	2018-09-30t1126	1538325137.2	larva	42.2242	-9.8876	-277.728	765.5526	50.2573	32217.5004	101660.7868	1122385.2139	7276.41	1.6521	381.172	1.8748	244.2688	0.57957	4900.7354	1.7561	4838.0747	833125	1176.453	3.4755	2859.2426	1.8955	6479920	0.35341	344.736	55.4226	55.2656	91.3547	88.2867	15530.291	75.067	0.23692	84.7348	942184
20	2018-09-30t1513	1538338726.33	larva	45.999	-6.1128	-273.9533	923.8263	58.0301	44495.703	140270.7185	1765793.6723	6760.26	1.2746	308.838	0.68978	211.5931	-0.14359	4110.1299	1.1772	3952.4954	961770.4375	773.3487	1.4962	2203.266	1.0173	7214140	0.45481	201.948	54.7636	54.2797	90.875	88.5947	21264.7402	75.7196	0.17513	85.4306	1279220
20	2018-09-30t1913	1538353126.13	larva	49.9989	-2.1129	-269.9533	893.6162	63.3291	46076.1365	145342.5284	1987046.6177	6984.84	1.2109	316.576	0.65563	231.7877	0.059903	3836.3125	0.93029	3625.4966	928387.625	703.9975	1.0541	1990.7294	0.65808	7649740	0.36364	321.909	52.9198	52.6595	88.7931	85.6206	21487.918	72.7939	-0.10384	82.1547	1278750
20	2018-09-30t2326	1538368338.79	adult	54.2247	2.1129	-265.7276	1005.7174	71.6446	56657.1796	178577.3102	2697606.3702	5055.27	0.25803	258.163	-0.55441	197.7772	-0.97715	2724.5669	0.11282	2530.0076	809196.375	512.3751	0.076394	1566.4092	0.076024	7650910	0.0035288	115.462	49.0135	48.5275	82.4673	80.7324	24492.7812	68.5131	-0.58405	77.3755	1452560
20	2018-10-01t0313	1538381925.68	adult	57.9988	5.887	-261.9535	999.1318	71.397	57307.7848	180617.3306	2747062.1698	4891.3	0.14038	296.64	0.043077	236.6945	-0.15159	2828.8213	0.12025	2628.3672	848646.375	557.8557	0.2594	1418.432	-0.11211	8887940	0.41581	324.198	57.7083	57.3022	93.9635	91.2039	28189.0508	78.3411	0.020432	87.3939	1729060
20	2018-10-01t0713	1538396326.77	adult	61.9991	9.8873	-257.9531	1093.3947	76.6733	66274.3187	208893.2308	3348315.1506	3437.58	-0.51567	255.778	-0.86731	207.9541	-1.1684	2037.2405	-0.48663	1930.2185	704885.1875	518.0413	0.065634	1181.3395	-0.40055	8849660	0.11502	164.628	49.2902	48.8681	85.1488	83.5236	29461.4961	69.9294	-0.88613	79.7005	1705390
20	2018-10-01t1126	1538411540.4	adult	66.2251	14.1133	-253.7271	1109.719	74.1207	68090.857	214743.5906	3511686.6596	3401.64	-0.55611	271.72	-0.63437	231.5182	-0.61036	1893.9951	-0.60593	1678.5458	674262.25	415.4287	-0.42937	1274.2341	-0.2741	9661550	0.30641	140.742	57.2905	56.9804	93.4126	91.6837	33254.8945	78.8331	-0.15587	88.2717	2037080
20	2018-10-01t1513	1538425126.77	adult	69.9991	17.8873	-249.9531	1150.4607	77.4654	70778.8217	223154.5754	3629346.7595	4045.18	-0.26731	280.276	-0.50895	246.5948	-0.2132	1933.7263	-0.57388	1705.6991	715478.75	402.5476	-0.49405	931.7314	-0.70429	10357600	0.4835	116.807	57.809	57.5052	93.666	92.1363	34656.4258	79.1155	-0.25224	88.4967	2136330
20	2018-10-01t1913	1538439526.6	adult	73.9991	21.8873	-245.9532	1014.0386	79.4243	65834.1021	207646.4558	3580542.1285	2525.99	-0.98336	271.218	-0.78553	238.5735	-0.64431	1542.3699	-0.89516	1474.9092	530575.25	423.8506	-0.36329	1003.6996	-0.5842	9306310	-0.31729	244.266	52.4948	52.1048	89.4748	87.3056	30779.3184	73.6375	-1.0822	83.7476	1801250
20	2018-10-01t2326	1538454739.02	adult	78.2247	26.1129	-241.7275	1155.1026	75.1074	68868.5368	216824.462	3488261.71	2988.36	-0.73995	285.18	-0.48558	254.5072	-0.15436	1671.5066	-0.76716	1557.8501	601742.375	431.7359	-0.2782	960.14	-0.6135	10257700	0.042754	289.609	55.7956	55.4253	92.3283	89.8236	33238.1797	76.3702	-0.91565	85.7925	2006910
20	2018-10-02t0313	1538468325.89	adult	81.9989	29.8871	-237.9534	1115.4505	80.7672	68239.3107	215015.8639	3526275.9547	3797.02	-0.25133	283.272	-0.57791	252.4671	-0.3561	1793.0604	-0.61238	1602.0812	640122.5625	378.7651	-0.62147	986.4233	-0.52105	10093500	-0.19183	329.943	56.8071	56.3686	98.3766	94.69	35120.4609	78.2483	-0.83244	89.5964	2024150
20	2018-10-02t0713	1538482727.36	adult	85.9993	33.8875	-233.953	1104.5038	78.4727	72565.7391	228876.3952	3979019.2618	2107.54	-1.2061	258.904	-1.3844	234.2155	-1.261	1283.7429	-1.1583	1202.325	486538.5625	387.7561	-0.54515	825.123	-0.80602	9794610	-0.48014	149.397	57.215	56.6338	97.2513	94.1849	36858.2266	79.2172	-0.87658	89.9001	2164500
20	2018-10-02t1127	1538497960.07	adult	90.2306	38.1188	-229.7217	1158.4466	78.0635	71988.2562	226800.9434	3764509.0838	3071.06	-0.54252	291.295	-0.38841	266.4006	-0.010956	1573.8452	-0.75264	1500.0957	591765.8125	393.1813	-0.48972	776.734	-0.93422	10941900	0.067017	295.016	59.3609	58.7438	103.4941	99.1799	38913.7773	81.3612	-0.79185	93.7473	2229770
20	2018-10-02t1513	1538511529.44	adult	93.9998	41.8881	-225.9524	1259.5725	87.3674	79465.5574	250294.1698	4294526.4493	2680.67	-0.75299	276.492	-0.9581	254.9594	-0.62335	1381.0172	-0.98481	1274.5948	573122.125	369.5336	-0.80843	751.8401	-0.99942	11450700	0.28752	141.461	61.3697	60.817	103.1048	100.0291	42788.5	84.1272	-0.64197	95.5249	2541570
20	2018-10-02t1913	1538525888.05	adult	97.9884	45.8766	-221.9639	1186.0227	78.9837	77690.3122	244945.406	4217494.2606	2252.85	-1.0142	284.315	-0.69618	264.3719	-0.32457	1199.7847	-1.2108	1154.8484	485912.8125	395.5144	-0.41452	633.9927	-1.3967	11511900	0.25242	223.475	60.7542	60.2668	101.4404	99.1145	41083.375	84.1676	-0.80328	94.8008	2459940
20	2018-10-02t2325	1538541034.13	adult	102.1956	50.0838	-217.7567	1155.3564	77.2503	74037.5486	233718.1577	3959878.6499	2100.64	-1.0583	303.986	0.046195	284.7861	0.45826	1191.5923	-1.1356	1127.9065	461146.2188	412.5622	-0.050822	707.6176	-1.017	11738100	0.32467	296.828	69.4662	66.9048	196.4791	193.2948	76037.4297	96.7481	0.28238	163.5784	2682370
20	2018-10-03t0313	1538554686.48	adult	105.9879	53.8761	-213.9643	1227.3901	76.2499	73286.8408	230826.6017	3742107.2659	2609.52	-0.52885	293.46	-0.38356	274.248	-0.10019	1310.8511	-0.81603	1217.7903	502055.9688	392.5201	-0.39091	695.4122	-0.96237	11233100	-0.026808	339.92	68.0947	65.3063	179.0974	174.3214	68594.3203	99.2074	0.33013	153.7379	2606530
20	2018-10-03t0713	1538569086.58	adult	109.9879	57.8761	-209.9643	641.9941	80.6943	42601.6266	135827.6296	2373157.1844	1945.44	-1.0283	301.919	-0.074369	295.0046	0.70529	652.239	-1.9939	505.7599	145449.2812	388.1491	-0.455	468.8357	-1.9082	6711040	-2.7619	346.609	67.4164	66.2263	116.4691	112.9186	25972.6094	93.6067	-0.39393	107.8452	1498530
20	2018-10-03t1125	1538584244.54	adult	114.1985	62.0867	-205.7538	1095.4821	79.1272	69144.2394	217933.2338	3720970.7518	1950.71	-0.9343	297.118	-0.28629	282.6455	0.075273	1072.4958	-1.0721	1006.4625	387171	389.214	-0.42045	593.8302	-1.2265	10717100	-0.41589	329.339	68.6541	67.438	125.6685	122.1873	45366.3438	97.0515	-0.2649	113.4735	2476350
20	2018-10-03t1515	1538598008.4	adult	118.0218	65.91	-201.9305	1120.7149	77.0775	69475.6054	218966.5806	3612980.1706	2689.7	-0.13545	302.753	-0.089068	287.9079	0.22072	1163.0544	-0.79169	1099.8693	422188.75	397.4616	-0.23005	648.1571	-0.86165	10978700	-0.29214	273.852	73.0924	71.4069	136.5843	131.9466	49580.1016	102.4461	0.041506	122.8061	2650550
20	2018-10-03t1913	1538612288.42	adult	121.9885	69.8767	-197.9638	1158.5948	79.6395	73846.5656	232572.2761	3988559.9807	2087.88	-0.63336	292.292	-0.52058	275.2181	-0.39505	1076.8755	-0.8837	1010.2973	415673.9375	405.4008	-0.041446	600.5905	-1.0229	11258200	-0.15903	211.513	68.2071	66.3837	137.2954	133.1299	52996.0352	98.2874	-0.48968	122.4524	2627130
20	2018-10-03t2325	1538627438.93	adult	126.1969	74.0851	-193.7553	1134.9847	92.6926	74903.6942	236238.7151	4167752.8963	1928.04	-0.70995	308.757	0.092502	295.4731	0.38232	1033.8917	-0.88664	996.4265	404251.6875	409.7891	0.064872	567.3237	-1.1263	12055700	0.26645	445.641	74.045	70.8413	159.6342	155.1671	62416.9688	112.4568	0.50595	143.3812	2891160
20	2018-10-04t0313	1538641086.56	adult	129.9879	77.8761	-189.9643	1244.9038	78.4636	79771.971	251308.6566	4252787.7535	1484.97	-1.108	287.385	-0.75982	277.6973	-0.42445	847.6309	-1.245	808.736	352614.4375	371.6648	-0.8739	493.0711	-1.5037	11951500	0.17613	384.975	72.9186	70.5335	153.8177	148.3596	63988.1562	106.6672	-0.12975	136.3818	3032470
20	2018-10-04t0713	1538655486.76	adult	133.988	81.8762	-185.9643	1143.8576	91.2428	77319.2054	243687.5272	4451015.5868	2071.66	-0.4014	284.79	-0.88494	274.1487	-0.63187	905.8951	-1.035	847.9343	365075.7188	379.5433	-0.69602	515.057	-1.3149	11468800	-0.1257	400.23	70.043	66.48	187.6363	172.0321	75617.4219	108.5543	-0.14374	149.2921	2820700
20	2018-10-04t1126	1538670653.04	adult	138.2008	86.089	-181.7514	1154.3579	80.0102	75668.4326	238378.8399	4228289.3386	1627.75	-0.82188	285.575	-0.881	275.3345	-0.64148	811.2187	-1.2011	743.6387	320431.375	377.6503	-0.76047	499.566	-1.3633	11259100	-0.27076	223.335	74.0501	71.5292	162.1919	157.2193	64065.8125	109.4228	-0.24038	144.4968	2919500
20	2018-10-04t1635	1538689213.29	adult	143.3565	91.2447	-176.5958	1188.4102	81.6396	76671.8012	241534.1548	4165504.7064	1521.5	-0.86781	309.584	0.011914	299.1629	0.25954	840.2796	-1.0435	777.8948	336111.8438	392.6718	-0.40167	544.4932	-0.99356	12374700	0.28913	370.923	81.184	78.3076	176.6194	171.2375	70647.7812	117.7685	0.18019	157.2772	3245090
20	2018-10-04t1913	1538698687.81	adult	145.9883	93.8765	-173.964	1242.8404	77.9256	78813.8659	248148.3014	4241898.3517	1764.09	-0.53618	311.42	0.067278	304.0406	0.42016	798.0765	-1.1174	748.835	328807.5312	393.5184	-0.38789	531.0036	-1.0502	12802500	0.48873	312.679	77.2893	76.1324	157.2782	153.1065	64798.6055	110.6765	-0.42943	140.3849	3177360
20	2018-10-04t2325	1538713836.07	adult	150.1961	98.0843	-169.7561	1234.3725	81.6091	78698.9478	247844.3269	4276802.7701	1624.16	-0.64055	296.829	-0.52336	286.0193	-0.36087	827.3582	-0.97034	782.4992	340044.2188	392.6348	-0.42897	537.4926	-0.95218	12180100	0.12769	329.885	78.95	75.3267	202.2448	195.8738	83122.6328	117.82	-0.071347	173.2559	3239630
20	2018-10-05t0313	1538727487.63	adult	153.9882	101.8764	-165.964	1178.7176	84.029	76031.559	239437.4251	4218799.1068	1474.37	-0.77415	302.346	-0.33522	291.3522	-0.19233	833.7728	-0.89338	790.95	331007.8125	393.3706	-0.42818	559.6494	-0.72988	11987100	0.0033056	248.413	82.2092	79.1451	183.5322	179.5928	72862.2812	119.304	-0.10318	161.9453	3259350
20	2018-10-05t0713	1538741888.17	adult	157.9884	105.8766	-161.9639	1214.7291	80.5423	76436.5027	240647.3724	4142083.316	1288.66	-0.96244	315.342	0.1404	303.9351	0.262	819.8183	-0.87206	773.9767	327107.5	411.6877	0.034372	626.7155	-0.10129	12572400	0.26344	366.999	86.9705	82.638	220.8176	210.2944	88106.2031	135.3438	0.82794	187.3852	3467430
20	2018-10-05t1126	1538757061.51	adult	162.2032	110.0914	-157.7491	1212.1333	81.4263	77303.514	243441.9378	4178048.5016	1112.15	-1.1491	306.301	-0.24	294.069	-0.18103	765.9483	-0.97861	723.4237	309443.125	428.3018	0.45424	613.3666	-0.14491	12346700	0.12841	356.349	84.1508	79.1571	240.9612	231.5935	97348.3281	133.9072	0.56385	209.8268	3392040
20	2018-10-05t1513	1538770690.19	adult	165.9889	113.8771	-153.9633	1151.783	80.8659	74731.2776	235508.3645	4068903.7571	1265.61	-0.89585	305.724	-0.29235	293.936	-0.23187	781.8066	-0.87007	721.6977	304904.5625	421.0727	0.23916	607.3996	-0.14021	11907900	-0.095558	353.689	88.7124	83.9309	254.6271	249.7849	99304.5859	136.3029	0.56716	214.9687	3455350
20	2018-10-05t1913	1538785090.35	adult	169.989	117.8772	-149.9633	1214.2209	80.1843	76131.1206	239764.8413	4120472.8154	1021.93	-1.1892	310.359	-0.1483	300.9606	-0.005937	737.0989	-0.9627	719.7363	293365.3438	411.0766	-0.058237	612.2808	-0.032458	12324400	0.080583	469.973	80.9539	78.3702	199.1763	194.1626	79272.1484	123.9115	-0.33854	171.7953	3214680
20	2018-10-05t2326	1538800270.83	adult	174.2058	122.094	-145.7465	1120.8998	80.1307	74726.4422	235631.215	4217589.1909	1259.03	-0.80181	335.673	0.78439	320.751	0.70941	822.8484	-0.59846	779.9398	320910.875	467.4066	1.4269	674.8691	0.6821	13069700	0.40027	454.81	93.2941	86.9176	296.0253	273.1013	115449.8672	149.6604	1.0317	234.2238	3632500
20	2018-10-06t0313	1538813889.06	adult	177.9886	125.8768	-141.9636	695.1442	92.1631	48007.4882	152945.0686	2785935.5537	1161.17	-0.89699	321.905	0.21493	311.1957	0.28405	800.7007	-0.61839	780.8625	200975.875	415.704	-0.0063752	630.1582	0.26869	8058900	-1.8335	303.478	96.2787	91.6482	225.1155	219.6952	56504	146.79	0.70642	198.2172	2410340
20	2018-10-06t0713	1538828289.17	adult	181.9887	129.8769	-137.9636	1210.4249	77.9018	76445.7019	240765.6964	4046571.6509	1290.35	-0.65674	325.63	0.31349	314.7493	0.36467	777.36	-0.64332	729.1	310166.625	437.9128	0.55387	624.4674	0.25998	12984800	0.33309	348.342	93.5966	89.2048	234.467	228.7963	93552.3281	141.0128	0.23207	201.6016	3732260
20	2018-10-06t1126	1538843469.33	adult	186.2054	134.0936	-133.7469	1051.8269	84.4547	72702.8015	229341.4509	4222718.2085	985.527	-1.062	313.652	-0.1914	301.4373	-0.20499	732.0239	-0.75498	717.0296	277437.0625	428.3618	0.2459	623.6263	0.29455	11862900	-0.1584	296.973	90.9284	87.0052	219.2782	212.1183	83106.4219	137.111	-0.12799	191.7857	3439090
20	2018-10-06t1513	1538857090.05	adult	189.9889	137.8771	-129.9633	1166.3841	80.8847	74868.8085	235889.3647	4071498.9071	1035.72	-0.94432	329.666	0.37215	318.0914	0.37785	737.6047	-0.68211	716.3927	288403.4375	434.9958	0.37796	621.0979	0.30056	12865900	0.26704	326.298	98.5568	94.0323	230.2699	223.5898	90035.5156	146.7311	0.2293	198.8495	3846380
20	2018-10-06t1913	1538871489.59	adult	193.9888	141.877	-125.9635	1165.8516	79.7073	76189.002	240085.9731	4199665.6979	1027.52	-0.91102	326.455	0.20465	315.3343	0.21787	710.7936	-0.73531	689.4669	282895.875	434.817	0.32471	595.6539	0.027681	12970700	0.30278	427.532	100.615	95.3017	260.2927	248.3214	103596.4766	159.036	0.6879	214.2505	3997650
20	2018-10-06t2326	1538886673.92	adult	198.2066	146.0949	-121.7456	1135.6392	79.8721	72964.078	229846.6321	4027449.0377	871.317	-1.1047	317.236	-0.18856	307.5929	-0.12918	646.8116	-0.94423	630.5808	246435.2031	420.8421	-0.10049	569.3202	-0.2753	12070800	-0.07595	351.943	99.8513	95.1092	235.2176	226.0059	89617.8984	154.5174	0.3109	201.6969	3799340
20	2018-10-07t0313	1538900299.37	adult	201.9915	149.8797	-117.9608	1145.1754	80.9678	75038.564	236425.5645	4205881.2631	883.937	-1.0455	317.273	-0.2289	308.8524	-0.13118	649.398	-0.8927	625.2198	254564.0156	415.5618	-0.28663	552.1712	-0.47716	12406000	0.057686	354.138	98.9221	94.6816	225.6173	217.0283	88441.9922	155.0317	0.19998	197.2485	3868050
20	2018-10-07t0713	1538914698.22	adult	205.9912	153.8794	-113.9611	1071.7143	80.5765	69480.2206	218978.8944	3816975.3857	859.326	-1.0437	334.461	0.35731	325.0793	0.41269	664.92	-0.78624	646.602	241365.9844	439.3431	0.28416	581.911	-0.072736	12114200	-0.063187	341.622	105.114	100.334	234.8202	226.2015	85239.7188	161.7278	0.35928	203.287	3807240
20	2018-10-07t1128	1538929990.27	adult	210.239	158.1272	-109.7133	1141.5067	81.4744	72961.549	229879.8603	3952849.4758	859.865	-1.0043	327.712	0.056343	318.1192	0.098753	617.8596	-0.94899	599.3543	235404.5156	428.4602	-0.0612	538.224	-0.63052	12464200	0.067921	340.284	102.053	96.0617	242.5035	235.9979	92393.8516	159.2996	0.10274	213.5399	3881500
20	2018-10-07t1513	1538943497.78	adult	213.9911	161.8793	-105.9612	1208.4847	77.57	74790.9128	235489.9091	3990412.583	874.933	-0.94573	313.715	-0.48864	305.4857	-0.40224	638.6908	-0.82243	623.9932	249728.1094	415.7002	-0.43263	558.0127	-0.3583	12248700	-0.021932	337.433	97.6726	92.7679	224.2334	213.8579	87675.2656	157.4806	-0.094115	193.9416	3813530
20	2018-10-07t1913	1538957889.53	adult	217.9888	165.877	-101.9635	1103.4103	78.585	69955.4163	220419.4199	3757668.0198	980.06	-0.73882	322.092	-0.23511	312.2929	-0.20909	653.4445	-0.71875	628.9719	238507.2188	422.5865	-0.31164	571.6345	-0.16762	11748600	-0.21977	441.483	104.482	97.6888	260.6617	240.2458	95141.5312	164.1849	0.05694	206.4587	3811070
20	2018-10-07t2326	1538973077.07	adult	222.2075	170.0957	-97.7447	1046.8882	80.6098	67226.9176	211935.4825	3655806.2182	1077.86	-0.54168	342.522	0.41961	331.7583	0.41001	688.2167	-0.52357	670.1662	241564.0625	455.9735	0.42761	599.4421	0.20093	12003300	-0.13571	425.574	103.992	96.411	252.1859	242.4575	88517.25	169.1459	0.12351	216.2313	3644290
20	2018-10-08t0313	1538986690.68	adult	225.9891	173.8773	-93.9632	1151.8451	78.4518	74328.3005	234162.2922	4050567.2632	989.921	-0.65128	315.76	-0.54043	305.5211	-0.5351	644.2502	-0.69328	624.3501	249969.0938	426.5999	-0.32215	563.2415	-0.26714	12234400	-0.060908	447.852	99.4582	91.7815	236.5269	226.4067	91772.4219	166.9063	-0.076521	205.7343	3853610
20	2018-10-08t0713	1539001090.75	adult	229.9891	177.8773	-89.9632	1071.8295	83.6301	73124.5021	230717.1507	4200310.8292	874.108	-0.81248	309.291	-0.79378	296.9647	-0.85845	621.79	-0.77026	603.6472	236901.9844	434.0182	-0.20788	554.1062	-0.38676	11780000	-0.24235	377.274	107.609	99.834	272.7642	266.5612	103923.1562	178.4503	0.24866	237.7426	4098500
20	2018-10-08t1126	1539016280.96	adult	234.2086	182.0968	-85.7437	1187.988	77.2095	73454.0265	231301.3319	3883386.9411	907.332	-0.72396	334.86	0.00093252	323.8992	-0.019663	611.8065	-0.78711	593.147	234933.6719	446.5643	0.012757	546.1746	-0.48711	12836900	0.10378	384.201	119.2	109.5025	282.0352	276.6866	108301.5078	200.5732	0.94359	256.2707	4569540
20	2018-10-08t1513	1539029892.92	adult	237.9897	185.8779	-81.9626	1163.1926	76.0046	72842.5338	229434.1458	3831954.2726	864.083	-0.77459	328.892	-0.23478	319.9605	-0.19034	624.8848	-0.70434	600.6464	238081.125	442.6057	-0.12882	548.8059	-0.45828	12500900	-0.037105	494.898	115.447	108.0279	275.1827	261.0097	104844.6094	191.9608	0.52047	237.1523	4388020
20	2018-10-08t1913	1539044290.69	adult	241.9891	189.8773	-77.9632	1205.1007	83.8801	76156.2155	239819.8363	4182895.0397	965.369	-0.58261	318.906	-0.59134	308.6993	-0.58662	622.3043	-0.69624	595.5539	247677.0938	425.4671	-0.54695	532.7847	-0.67241	12664100	-0.013724	369.975	107.188	99.1205	243.5894	235.5077	96948.5859	177.5116	-0.099239	217.5101	4256540
20	2018-10-08t2326	1539059478.75	adult	246.208	194.0962	-73.7443	1161.0313	77.1135	72203.0878	227378.0554	3831566.6266	845.585	-0.76371	326.685	-0.38905	316.7547	-0.37662	601.6623	-0.78107	586.018	226826.6875	432.1908	-0.4552	535.5853	-0.64218	12303300	-0.14733	328.419	113.947	105.9632	248.0114	241.4208	93500.2969	185.6619	0.0873	226.5354	4291360
20	2018-10-09t0313	1539073090.9	adult	249.9891	197.8773	-69.9631	1183.8754	84.3629	77430.964	243916.8624	4335630.6304	938.361	-0.58836	326.418	-0.43415	315.701	-0.44522	582.3607	-0.87002	560.2999	235273.7188	436.5594	-0.41086	523.4655	-0.81058	13173900	0.084343	421.89	118.999	109.7037	291.3125	282.1513	117690.2578	198.2161	0.43919	257.6492	4802700
20	2018-10-09t0713	1539087490.95	adult	253.9892	201.8774	-65.9631	1135.8346	80.4739	71901.0216	226513.9618	3906311.8891	809.23	-0.8031	343.6	0.052366	334.2814	0.081876	595.6312	-0.7962	575.8645	223957.3281	452.4188	-0.13556	529.7846	-0.74132	12890200	-0.025227	328.128	113.48	105.3019	246.6603	243.0412	92744.2656	190.0376	0.065765	228.0734	4257200
20	2018-10-09t1126	1539102680.49	adult	258.2085	206.0967	-61.7438	767.6706	78.8723	51249.8778	162660.5282	2847477.6284	884.017	-0.65608	359.175	0.48231	351.235	0.55054	636.0477	-0.57766	611.5552	170460.7812	477.2044	0.31316	564.1045	-0.30373	9595370	-0.97119	360.997	124.322	118.391	270.6886	265.5771	72544.5391	203.7269	0.44077	250.7768	3321250
20	2018-10-09t1513	1539116292.06	adult	261.9895	209.8777	-57.9628	1071.9086	80.7103	68608.6414	216199.7736	3821151.352	902.447	-0.60936	330.236	-0.42451	320.9739	-0.39042	589.472	-0.81764	571.9104	211030.9688	437.4583	-0.52831	522.4672	-0.86152	11811900	-0.36715	374.509	119.677	112.1423	267.2001	259.9258	95657.625	199.807	0.22436	241.1828	4280610
20	2018-10-09t1913	1539130691.99	adult	265.9894	213.8776	-53.9628	1188.7396	85.2869	77776.1878	244953.0985	4368790.9687	899.99	-0.59935	319.331	-0.78213	309.6261	-0.75822	587.6142	-0.82236	564.6706	238571.375	430.9976	-0.69776	518.8819	-0.92052	12947000	-0.075179	356.3	112.644	103.0093	262.4029	256.5903	106535.5625	190.0641	-0.18703	237.3002	4567040
20	2018-10-09t2326	1539145882.97	adult	270.2092	218.0974	-49.7431	1037.4363	79.1651	65570.3359	206652.1454	3539808.2978	831.433	-0.7148	357.761	0.32175	349.2309	0.37106	606.0703	-0.71333	588.3214	207276.0312	476.576	0.155	556.4693	-0.43016	12231500	-0.28543	424.514	132.545	124.105	306.1323	300.4898	104697.25	223.9014	0.84627	279.064	4531580
20	2018-10-10t0313	1539159492.63	adult	273.9896	221.8778	-45.9626	991.1789	83.326	64830.5771	204531.8916	3555264.399	911.861	-0.54543	358.979	0.32152	349.9479	0.35555	638.0771	-0.52328	612.1852	215670.0781	471.8888	0.020083	564.5263	-0.32981	12132400	-0.32574	378.041	131.301	123.0888	279.8145	271.8325	94577.2812	215.8831	0.4984	255.7167	4437570
20	2018-10-10t0713	1539173892.45	adult	277.9896	225.8778	-41.9627	1066.4893	78.0146	64584.263	203465.7545	3340100.2589	879.235	-0.59387	361.501	0.35695	353.2915	0.4136	628.9341	-0.56429	608.9212	212579.7344	479.1923	0.11613	563.0959	-0.357	12188700	-0.32554	409.415	132.24	122.6568	295.8748	290.3497	100005.7031	226.1464	0.7456	272.9619	4458740
20	2018-10-10t1126	1539189082.44	adult	282.209	230.0972	-37.7432	1050.7789	76.4684	63679.4922	200606.4994	3319077.0424	877.176	-0.5817	358.645	0.23456	350.7715	0.30128	633.2489	-0.5267	611.1013	210871.875	476.4903	0.016782	559.9421	-0.40851	11920300	-0.40854	376.015	132.946	124.109	295.0483	288.2459	98251.0781	226.9886	0.68082	271.4307	4418710
20	2018-10-10t1513	1539202692.43	adult	285.9896	233.8778	-33.9627	1001.3776	78.9208	61881.5652	195065.9115	3257685.2021	884.122	-0.55256	362.755	0.31727	355.7631	0.40709	629.1241	-0.54064	609.1685	203836.2031	481.4646	0.069258	558.1651	-0.44106	11718400	-0.47109	407.434	136.327	129.0826	298.3336	291.2639	96660.0938	231.0368	0.72905	276.2135	4403910
20	2018-10-10t1913	1539217091.95	adult	289.9894	237.8776	-29.9628	1024.0971	76.7576	63125.2997	198932.4865	3306285.3892	901.609	-0.49948	363.478	0.30054	356.4585	0.38875	637.6138	-0.47654	611.771	210412.5625	488.9707	0.16585	570.5539	-0.28046	11974800	-0.41998	381.349	137.523	129.67	312.7317	306.4223	103201.4688	235.7337	0.79264	287.0641	4530680
20	2018-10-10t2326	1539232289.76	adult	294.211	242.0992	-25.7412	1005.6191	78.0434	63017.4315	198645.109	3346861.2508	927.308	-0.42573	365.991	0.33241	358.7092	0.41184	644.605	-0.41883	616.3037	212075.0312	489.5464	0.12935	578.3063	-0.18286	12033000	-0.41936	380.822	138.12	130.8024	315.5343	310.7563	103810.7891	235.4675	0.69567	289.8387	4541090
20	2018-10-11t0313	1539245892.16	adult	297.9895	245.8777	-21.9628	979.7858	77.9535	62303.6827	196539.0959	3325263.3632	879.404	-0.51536	368.895	0.37886	361.352	0.44956	641.238	-0.42841	617.5121	209043.5781	492.3186	0.1389	576.8713	-0.21091	11990900	-0.44148	373.711	139.862	132.8647	316.7368	311.188	103256.1875	238.0972	0.69979	293.0594	4546200
20	2018-10-11t0713	1539260292.26	adult	301.9895	249.8777	-17.9627	992.7543	77.7886	62034.7143	195583.5173	3282649.0687	913.743	-0.42108	371.933	0.42644	364.4082	0.49606	658.1042	-0.30198	630.6507	213225.75	499.81	0.2323	586.6047	-0.084305	12034300	-0.44385	414.821	141.127	134.5559	321.4604	316.8348	104153.1719	240.3529	0.68832	295.6781	4566310
20	2018-10-11t1127	1539275393.92	adult	306.1844	254.0726	-13.7678	991.8611	78.5353	61792.79	194823.5444	3283104.3056	904.138	-0.42518	375.424	0.48421	367.0741	0.52969	659.8098	-0.27355	636.8257	213118.5781	503.9313	0.26101	594.0621	0.011251	12101000	-0.44164	399.81	139.163	134.0278	311.8855	305.6827	100739.0156	233.7285	0.40257	284.8294	4485650
20	2018-10-11t1513	1539288958.97	adult	309.9525	257.8407	-9.9998	992.6431	78.1644	61262.1725	193124.7	3227120.2782	977.132	-0.23123	381.343	0.61168	372.1539	0.63178	680.3167	-0.11084	660.0474	217701.3438	514.049	0.40226	605.0422	0.15844	12196900	-0.43173	400.444	142.405	138.4028	317.8802	310.6964	101721.6484	237.9927	0.45981	288.3605	4554670
20	2018-10-11t1913	1539303358.49	adult	313.9524	261.8406	-5.9999	979.6524	78.6932	61061.5862	192500.2829	3254057.5637	957.8	-0.25651	368.943	0.23831	358.0226	0.2186	682.6148	-0.071972	651.662	217754.125	499.2818	0.093665	600.8003	0.090649	11756000	-0.54355	483.787	149.335	145.7538	327.62	320.3244	104510.7812	242.4449	0.51787	296.6851	4758400
20	2018-10-11t2313	1539317757.88	adult	317.9522	265.8404	-2.0001	966.4327	77.8634	60773.6281	191647.4616	3231817.066	969.831	-0.20249	377.868	0.4453	365.8287	0.39211	697.9104	0.069595	678.0522	221935.5156	517.6555	0.37888	620.5877	0.36578	11983700	-0.50444	438.351	152.968	150.3192	334.9702	328.0141	106520.5078	246.6233	0.56729	303.953	4851240
20	2018-10-12t0313	1539332158.33	dead	321.9523	269.8405	2.0001	951.5775	75.8387	58117.458	183203.9989	3057941.1153	1029.8	-0.014532	380.151	0.47195	368.5609	0.43018	718.978	0.26883	696.0478	218569.2969	521.1573	0.39789	631.1452	0.5119	11531100	-0.61532	437.68	159.191	159.1196	343.7104	336.9793	104487.9531	255.2456	0.74823	313.0538	4828740
21	2018-09-28t1513	1538165939.63	egg	-1.9996	-49.9985	-238.0988	156.6991	27.3001	2867.1397	9118.4717	49316.2695	0	0.13333	0	-0.89982	0	-0.92693					0	-0.68638	0	-0.25825	0	0.48005	0	0	0				0	-0.88808	0	0
21	2018-09-28t1913	1538180336.74	larva	1.9996	-45.9993	-234.0996	153.7928	27.6195	2812.5783	8951.2747	48681.9646	0	-0.13814	0	-1.0789	0	-1.073					0	-0.83479	0	-0.4194	0	0.10529	0	0	0				0	-0.99547	0	0
21	2018-09-28t2326	1538195540.9	larva	6.223	-41.776	-229.8763	156.6827	27.7483	2925.8047	9310.0165	51224.0509	0	-0.36959	0	-1.2759	0	-1.2367					0	-0.97893	0	-0.56938	0	-0.2842	0	0	0				0	-1.1167	0	0
21	2018-09-29t0313	1538209134.69	larva	9.999	-37.9999	-226.1002	156.6924	27.5021	2907.5098	9249.2914	50518.8953	0	-0.54591	0	-1.4597	0	-1.3925					0	-1.099	0	-0.69031	0	-0.62682	0	0	0				0	-1.233	0	0
21	2018-09-29t0713	1538223535.88	larva	13.9994	-33.9996	-222.0999	158.9337	49.4365	3732.5465	12521.7748	90482.6255	0	-0.71085	0	-1.6634	0	-1.569					0	-1.219	0	-0.8079	0	-0.98377	0	0	0				0	-1.3658	0	0
21	2018-09-29t1126	1538238740.87	larva	18.223	-29.776	-217.8763	446.6943	41.3529	14406.2155	45631.1139	391884.4391	847.969	-0.4253	199.306	0.30784	189.785	0.46574	695.6956	-0.49454	676.6065	53568.5625	256.5691	-0.091668	577.1936	-0.18064	1529080	-0.45214	118.303	52.6671	52.3024	86.8978	85.4815	6691.1284	73.0039	0.56063	81.5378	404062
21	2018-09-29t1513	1538252334.23	larva	21.9989	-26	-214.1003	252.7536	35.7892	7125.3485	22615.7408	175694.0241	1805.6	-0.088257	215.989	0.35851	203.6689	0.53934	1249.0135	-0.22901	1312.9653	48711.5273	250.5745	-0.24228	681.5763	-0.16121	823999	-1.1957	96.7084	47.7838	47.2389	80.8959	78.5843	3154.9419	67.3607	0.34195	76.8858	182295
21	2018-09-29t1913	1538266734.9	larva	25.9991	-21.9999	-210.1002	479.9579	43.1792	17020.8759	53885.9526	498312.5484	4280.11	0.95855	220.913	0.26898	206.9422	0.4794	2134.6746	0.24903	1970.8978	194255.3906	274.7695	-0.24894	670.47	-0.28715	1997930	-0.85396	98.2095	49.7663	49.3352	85.1208	83.9644	7745.9932	70.6843	0.38044	80.5103	450086
21	2018-09-29t2326	1538281944	larva	30.2238	-17.7751	-205.8754	566.1723	40.4964	18609.6529	58749.0893	508409.2105	5129.42	1.1748	239.829	0.34023	232.3851	0.71272	1434.7014	-0.28465	614.4098	143470.1406	291.593	-0.29271	326.4169	-0.81584	2376230	-0.9928	113.649	55.8262	55.5625	90.1602	89.0032	9016.0205	76.3166	0.49936	85.3797	553126
21	2018-09-30t0313	1538295533.63	larva	33.9987	-14.0002	-202.1005	757.4225	61.8906	33757.1728	106617.7907	1262978.7276	4444.09	0.69997	240.723	0.20557	182.2817	-0.10825	3010.8262	0.65757	2935.9149	535927.0625	430.2978	0.24914	1983.0429	1.0895	4279580	-0.21483	196.531	51.0909	50.682	85.9354	84.1742	15296.4961	71.069	0.25318	79.9142	908294
21	2018-09-30t0713	1538309935.11	larva	37.9991	-9.9998	-198.1001	417.985	62.2495	17310.7049	55715.4927	607412.1203	384.047	-1.2807	243.969	0.08229	244.1418	0.69254	328.1104	-1.1592	321.6631	30186.1562	290.0472	-0.51465	311.1487	-1.0116	2234510	-1.7145	130.131	58.2247	57.8923	92.6677	91.2737	8525.4297	77.8464	0.43264	87.1919	533280
21	2018-09-30t1126	1538325145.31	larva	42.2242	-5.7747	-193.875	785.1822	53.8787	35560.8625	112222.0733	1328891.1347	13110.9	4.2274	390.508	2.01	271.9449	1.0482	7674.9077	3.5785	7313.0396	1435207.75	538.0831	0.52056	4258.793	3.5422	7302890	0.82011	152.867	61.3442	60.8427	97.3981	95.6024	18213.4531	82.4425	0.55324	91.8689	1147200
21	2018-09-30t1513	1538338734.53	larva	45.999	-2	-190.1003	934.3285	61.5912	45454.4792	143178.8513	1874231.8451	9643.97	2.5221	371.154	1.6491	254.4349	0.65154	6140.4644	2.5214	5973.5679	1467571	857.4744	1.8832	3032.6685	1.9811	8863160	1.3853	379.553	57.2946	56.9825	94.2102	90.2985	22516.2363	77.7303	0.27154	87.3801	1368190
21	2018-09-30t1913	1538353134.27	adult	49.9989	2	-186.1003	1039.8435	65.2665	54572.1278	171967.8416	2382282.4032	7330.88	1.3573	293.686	0.27634	205.654	-0.48828	4175.4556	1.1566	3901.8314	1194180.25	694.0114	1.0087	2140.1783	0.82905	8397650	0.78344	168.475	53.3349	52.8897	87.9799	86.2301	25162.2656	73.8485	-0.044685	82.8647	1525060
21	2018-09-30t2326	1538368346.99	adult	54.2247	6.2257	-181.8746	1313.6989	69.5675	67874.7225	213851.9343	2968228.0293	7133.66	1.1209	273.265	-0.28257	208.8987	-0.70386	3757.3708	0.80859	3370.7661	1337624	378.8691	-0.52672	1766.3957	0.30254	9718130	1.1579	176.35	47.5102	46.8779	84.9631	83.012	30246.8516	69.5537	-0.51129	79.3444	1689600
21	2018-10-01t0313	1538381933.75	adult	57.9988	9.9998	-178.1005	1095.8162	79.3925	65180.6113	205634.8546	3272072.8077	8240.43	1.5464	299.018	0.088498	233.1471	-0.24864	3833.9861	0.80599	3475.0979	1307389.25	450.0038	-0.23774	1537.8504	0.026198	10182100	1.1391	220.541	57.4203	57.0658	95.4402	92.6532	32545.1113	79.7316	0.13381	89.1789	1955280
21	2018-10-01t0713	1538396334.84	adult	61.9991	14.0001	-174.1002	1070.5262	75.2741	62654.5427	197333.3628	3163567.7124	6349.45	0.73117	313.128	0.29489	252.4881	0.1894	3366.9951	0.44103	3061.6427	1104374.375	546.307	0.19989	1510.862	-0.0055348	10254300	0.90173	170.277	59.7157	59.3155	96.0755	93.953	31512.7637	80.7725	0.15169	90.27	1955570
21	2018-10-01t1126	1538411548.61	adult	66.2251	18.2262	-169.8741	1013.6945	78.7748	63688.8883	200889.0598	3413049.9694	5562.62	0.40097	302.835	0.035149	255.1981	0.18285	2974.7698	0.18446	2766.5371	990598.375	500.9701	-0.0031664	1380.3186	-0.13992	10061400	0.53128	391.845	54.6218	54.0771	94.7032	91.7941	31536.168	77.4771	-0.30381	87.8364	1814750
21	2018-10-01t1513	1538425134.91	adult	69.9991	22.0001	-166.1001	1095.2895	76.1572	68355.826	215498.4007	3562301.2101	5625.42	0.46159	305.692	0.070279	249.6448	-0.10339	3103.1414	0.32951	2807.5574	1107821.5	450.4637	-0.241	1372.7518	-0.10937	10904600	0.79237	208.291	60.7121	60.0037	100.6907	98.5709	35946.5859	83.51	0.26805	94.0868	2165720
21	2018-10-01t1913	1538439534.67	adult	73.999	26.0001	-162.1002	1063.9603	74.8803	65162.1414	205404.9475	3332844.4411	4583.4	0.021161	312.113	0.21526	270.767	0.59229	2607.2861	-0.0023043	2454.748	889084.5625	455.9551	-0.17874	1463.2686	0.094975	10619300	0.42763	122.068	57.3642	57.2104	97.9202	96.5835	33390.7734	81.8668	-0.064483	92.0823	1951760
21	2018-10-01t2326	1538454747.06	adult	78.2247	30.2257	-157.8746	755.5085	73.7121	41669.3299	132759.2533	1963523.0392	5979.15	0.8332	337.468	0.90787	272.5424	0.57464	3664.6575	1.091	3434.3042	802560	654.4067	1.1612	2149.8273	1.3721	7370630	-1.606	218.338	57.6906	56.9798	100.8506	98.4204	22086.2871	82.9681	-0.1005	93.8696	1260020
21	2018-10-02t0313	1538468334.04	adult	81.9988	33.9999	-154.1004	1216.5405	78.726	74189.7306	233904.6632	3773592.1267	4550.66	0.17821	284.13	-0.55297	246.8896	-0.5896	2373.6282	-0.0034506	2134.9731	920967.6875	398.9063	-0.47199	1077.7163	-0.34604	11002400	0.33087	365.397	53.234	52.5215	94.2139	90.86	36554.9922	76.0937	-1.0931	86.8668	2061380
21	2018-10-02t0713	1538482735.46	adult	85.9992	38.0003	-150.1	1269.4735	94.643	75306.7186	237701.3227	3833230.5883	5552.02	0.92407	320.424	0.55074	282.6235	0.80684	2467.4182	0.26041	2187.4938	972162.8125	430.579	-0.17547	1024.1646	-0.36492	12596500	1.1457	291.84	71.7098	69.651	180.629	172.2964	71167.8203	98.7916	1.4008	148.4303	2819060
21	2018-10-02t1127	1538497968.28	adult	90.2306	42.2316	-145.8687	1111.1477	86.2242	74205.1853	233967.9925	4204598.9883	5556.49	1.1817	284.823	-0.61501	244.5069	-0.96498	2461.2046	0.4566	2148.7881	952486.1875	382.0704	-0.61448	1026.1731	-0.23473	11015000	0.10992	184.661	63.9838	62.3454	130.7207	126.6607	50588.9297	94.0768	0.63333	116.3513	2474450
21	2018-10-02t1513	1538511537.67	adult	93.9999	46.0009	-142.0994	1109.7919	79.2462	70633.069	222731.5536	3728253.7467	5236.64	1.1711	307.508	0.19478	273.7678	0.20179	2374.7983	0.56022	2073.9038	876300.5625	421.7085	-0.081905	971.0993	-0.26704	11324600	0.21282	246.879	66.5578	65.801	119.1516	114.1847	43966.9492	91.3217	0.13467	105.8962	2451120
21	2018-10-02t1913	1538525896.41	adult	97.9884	49.9894	-138.1108	1045.1427	77.9055	67739.1069	213641.2663	3643156.1883	4929.93	1.1446	331.234	1.1095	297.0863	1.1133	2420.1995	0.85283	2233.1548	856750.625	451.1003	0.51509	1013.8006	0.064421	11695200	0.3618	348.403	76.455	73.555	241.2431	237.7972	85400.0625	106.0907	1.4742	185.3042	2699470
21	2018-10-02t2325	1538541042.27	adult	102.1956	54.1966	-133.9037	1186.5653	81.3978	74924.9737	236114.9415	4102052.8034	2902.49	-0.37757	274.569	-1.1005	251.3292	-1.0087	1728.698	-0.16767	1653.932	675920.9375	346.7028	-1.2818	1020.5189	0.2992	10735900	-0.27482	191.125	65.3921	64.234	120.2543	117.0502	47019.4336	92.7219	-0.12016	108.9948	2556900
21	2018-10-03t0313	1538554694.58	adult	105.9879	57.9889	-130.1114	959.3507	77.3357	59176.368	186600.8366	3076091.0011	4782.9	1.3857	332.849	1.1576	301.5933	1.0938	2327.9429	1.0987	2258.9514	719334.375	437.5613	0.50882	1119.8758	0.92926	10276000	-0.59859	264.928	77.8007	76.0087	144.1478	140.278	44541.6602	108.0852	1.1894	130.4672	2401940
21	2018-10-03t0713	1538569094.68	adult	109.9879	61.989	-126.1113	1158.3517	75.8863	68652.5727	216180.6572	3479285.254	4189.17	1.017	323.624	0.7751	299.8054	0.91366	1955.2413	0.55726	1759.7653	701931.625	415.9443	0.13024	875.2992	0.00034045	11604800	0.14929	289.774	75.5628	74.5264	132.0779	127.6837	47415.9609	104.3263	0.60974	120.6176	2709610
21	2018-10-03t1125	1538584252.69	adult	114.1985	66.1995	-121.9008	1084.7676	74.171	65347.0443	205847.5994	3349541.2203	3094.9	0.14451	342.89	1.5023	320.382	1.7	1661.6208	0.12843	1609.2773	568274.3125	442.5663	0.75302	897.8483	0.27697	11699700	0.16367	304.026	77.1753	74.6734	194.3692	191.5065	66474.25	109.2463	0.83788	145.2346	2633300
21	2018-10-03t1515	1538598016.65	adult	118.0218	70.0228	-118.0774	1111.7602	79.0201	69441.1682	218843.7409	3639494.8873	5064.77	2.1726	307.615	0.10053	284.4936	0.074919	1883.7538	0.73064	1706.0563	683802.625	404.5109	-0.069404	751.2079	-0.32692	11148900	-0.19267	314.134	71.9	70.3639	137.5533	133.5238	49931.8398	101.3107	-0.057984	124.2019	2605870
21	2018-10-03t1913	1538612296.72	adult	121.9885	73.9895	-114.1108	1194.2408	74.9814	72786.3923	229693.5445	3761893.148	3348.96	0.63061	329.823	0.9393	313.8168	1.2385	1592.2944	0.24563	1478.4104	606664.1875	420.0954	0.30432	712.8483	-0.41041	12536200	0.58004	402.819	77.9432	74.8812	196.2606	192.7776	74775.3047	114.8775	0.91743	155.3326	2962540
21	2018-10-03t2325	1538627447.33	adult	126.197	78.198	-109.9023	1088.2055	81.8253	68858.2985	217023.3597	3696393.4141	3094.3	0.49725	305.458	-0.035468	287.5738	0.051186	1577.173	0.35123	1469.8647	567782.25	393.9299	-0.31799	795.1663	0.18274	10969000	-0.35453	307.094	66.7248	64.1151	166.0175	157.9523	59766.3008	102.4817	-0.31201	141.1208	2396090
21	2018-10-04t0313	1538641094.79	adult	129.9879	81.989	-106.1113	1150.4192	76.5803	70927.73	223481.5508	3683877.0579	3072.97	0.58408	312.714	0.22051	301.8004	0.57768	1435.6678	0.14382	1303.1921	532632.75	387.5457	-0.48364	697.6078	-0.27275	11575400	-0.036476	350.787	78.5249	76.3264	174.9308	165.0342	64899.3203	115.5333	0.57651	147.6045	2906680
21	2018-10-04t0713	1538655494.89	adult	133.988	85.989	-102.1113	1120.6456	80.2941	73582.2808	232618.9496	3975749.2298	2818.34	0.41912	292.218	-0.59799	273.075	-0.67615	1375.6002	0.11761	1280.8162	528230.5	390.1346	-0.43211	593.3556	-0.81983	11204800	-0.27297	355.576	78.6466	73.1865	281.4524	278.3555	108077.7188	121.7655	0.87882	247.4006	3015630
21	2018-10-04t1126	1538670661.27	adult	138.2009	90.2019	-97.8984	1134.2425	76.3361	73208.4607	230776.4955	3909642.8722	3240.31	1.0069	313.326	0.19002	297.0979	0.24925	1392.679	0.28609	1227.0367	532003.375	400.697	-0.17991	616.4669	-0.58482	11958100	0.11188	324.262	82.6296	80.7433	168.8777	163.9538	64511.2656	117.3554	0.35659	149.1384	3153560
21	2018-10-04t1635	1538689221.76	adult	143.3565	95.3576	-92.7427	1175.8159	77.2324	75938.3678	239332.2076	4083140.3503	2501.41	0.2848	318.518	0.35672	308.7601	0.64924	1176.6013	-0.13811	1046.9761	465934.125	409.6892	0.032272	587.1064	-0.69124	12607000	0.41243	458.539	89.8385	87.913	243.4482	224.8785	96405.5	128.5991	0.9695	174.9654	3555810
21	2018-10-04t1913	1538698696.06	adult	145.9883	97.9893	-90.1109	1147.473	82.6512	73964.2746	233037.5082	4039460.1379	2375.31	0.1984	292.206	-0.67423	279.8496	-0.55816	1181.3788	-0.056858	1081.7341	456012.1875	371.2938	-0.95785	557.8251	-0.85285	11270400	-0.31279	316.726	83.3843	80.5333	183.5471	173.2926	70849.1719	123.432	0.48616	156.4178	3216130
21	2018-10-04t2325	1538713844.38	adult	150.1962	102.1972	-85.9031	1107.3556	79.5086	69386.9147	218629.5248	3682543.9145	2477.14	0.41637	338.471	1.085	328.5641	1.3505	1160.5822	-0.0078236	1023.9362	420130.7188	410.4438	0.032543	557.328	-0.79791	12251000	0.16379	278.119	96.6297	94.9077	187.755	181.896	67967.3203	136.8044	1.2577	164.989	3497510
21	2018-10-05t0313	1538727495.92	adult	153.9883	105.9893	-82.111	1114.7956	76.8009	68084.3776	214478.8689	3538380.9016	2198.86	0.14852	320.179	0.35401	307.94	0.47183	1166.5411	0.10099	1080.9753	415288.625	398.0643	-0.30538	557.634	-0.74636	11384600	-0.29633	387.558	88.941	86.3834	199.7287	192.1525	71103.4141	127.4622	0.4546	171.8037	3162480
21	2018-10-05t0713	1538741896.47	adult	157.9884	109.9895	-78.1108	1003.3246	81.4154	64082.665	202105.02	3446382.3165	2724.57	0.91957	335.336	0.9134	320.1613	0.90843	1322.7012	0.6905	1237.827	443104.875	420.4395	0.26551	628.8209	-0.083121	11205300	-0.4008	343.735	101.345	95.4951	249.2228	242.2559	83489.6484	157.4193	2.298	219.9567	3386450
21	2018-10-05t1126	1538757069.81	adult	162.2032	114.2043	-73.896	1053.9316	82.0158	65537.9319	206595.8803	3492213.1039	1950.07	-0.019838	341.739	1.1295	331.6766	1.309	1088.5793	0.063534	1052.8158	372294.125	416.2402	0.13305	622.2066	-0.064443	11679900	-0.18814	258.379	99.2468	96.9387	200.5737	196.0801	68596.2031	135.8359	0.68835	176.1026	3392060
21	2018-10-05t1513	1538770698.6	adult	165.989	117.9901	-70.1102	1087.0379	81.1822	70430.9065	221951.2012	3888097.7483	1942.43	0.03775	287.237	-1.0061	274.4768	-0.99886	1105.1652	0.20861	1042.1854	406700.7812	364.6648	-1.2719	605.6056	-0.15732	10542200	-0.73147	311.132	83.8704	80.3555	200.1846	189.3518	73667.9141	128.4827	0.077266	172.5427	3078210
21	2018-10-05t1913	1538785098.7	adult	169.989	121.9901	-66.1102	1122.6614	78.7758	69999.0307	220522.3242	3681834.3219	2039.43	0.24581	340.298	1.0058	326.8948	1.0106	1159.0146	0.49053	1081.0435	424199.375	425.0915	0.31912	635.0601	0.19562	12434500	0.1309	390.66	102.619	97.8738	250.4106	238.3774	91650.2812	154.0417	1.4867	213.1775	3749710
21	2018-10-05t2326	1538800279.16	adult	174.2058	126.2069	-61.8934	1091.3674	79.9049	68858.399	217017.9881	3736420.2387	2217.53	0.57746	326.151	0.41822	310.2055	0.29856	1213.4877	0.7893	1174.9861	436855.5625	428.1822	0.3671	603.9972	-0.061957	11714700	-0.20814	413.138	97.2088	89.9062	275.2927	267.1976	99105.3672	164.3705	1.8896	233.9255	3491550
21	2018-10-06t0313	1538813897.36	adult	177.9887	129.9897	-58.1106	1026.6852	79.7227	66000.0053	208193.9391	3548290.1894	2067.8	0.42823	313.295	-0.11524	300.8608	-0.11634	1122.4667	0.55417	1043.9077	387251	417.742	0.048783	642.7332	0.4062	10782000	-0.6282	331.751	91.9473	89.1768	212.2112	204.3117	73212.8594	142.1405	0.44442	188.8691	3164370
21	2018-10-06t0713	1538828297.5	adult	181.9887	133.9898	-54.1105	1055.2342	75.2547	64442.0791	203083.9286	3360386.2171	2638.23	1.3418	348.239	1.1776	333.6242	1.0916	1291.9636	1.2812	1218.986	435391.75	435.9265	0.50006	638.7788	0.42302	11709900	-0.22319	342.794	108.034	103.289	226.7822	220.765	76425.6094	162.6334	1.4075	205.8398	3632750
21	2018-10-06t1126	1538843477.67	adult	186.2054	138.2065	-49.8938	1025.0237	80.73	66711.451	210678.5594	3590911.6509	1778.34	0.1266	352.186	1.2738	346.7941	1.5298	1093.3442	0.63144	1059.4103	380483.7812	466.134	1.2661	666.9524	0.80345	12242300	0.004727	415.084	106.885	104.0325	293.5779	288.7506	102165.1094	174.1191	1.806	251.0287	3715420
21	2018-10-06t1513	1538857098.41	adult	189.989	141.99	-46.1103	1056.6382	76.3203	63288.2502	199358.2236	3223235.2477	2162.09	0.75902	334.621	0.55952	324.6294	0.62618	1175.2552	1.0337	1130.3939	389009.5	412.9811	-0.21394	585.2139	-0.13107	11060200	-0.49893	315.821	109.394	104.8827	222.0667	215.8799	73504.0938	164.4038	1.1211	199.3102	3615810
21	2018-10-06t1913	1538871497.96	adult	193.9888	145.9899	-42.1104	1071.2153	75.3264	63585.0123	200306.4854	3196709.8996	2086.95	0.70776	333.484	0.46897	322.9788	0.50616	1068.5046	0.69833	972.8849	355812.0625	439.3321	0.44561	562.5695	-0.38234	11075300	-0.48944	273.223	107.985	102.0396	228.1871	224.3521	75986.3125	174.7798	1.4562	210.7685	3586290
21	2018-10-06t2326	1538886682.36	adult	198.2067	150.2078	-37.8925	988.5529	74.9303	60285.7099	190094.927	3074927.1973	2578.21	1.5306	344.547	0.83094	331.36	0.75936	1206.7026	1.3498	1093.5361	380111.3125	435.9237	0.30064	589.8734	-0.014146	10845300	-0.58007	290.415	113.032	105.5951	237.3824	232.953	74775.4688	179.3826	1.4829	217.3876	3557920
21	2018-10-07t0313	1538900308.08	adult	201.9916	153.9927	-34.1076	754.5452	71.8204	41715.1816	131709.0402	1960961.2636	2369.54	1.2692	355.094	1.1718	342.4314	1.1131	1374.4001	2.136	1290.5569	300993.625	427.2672	0.022122	913.5608	4.1894	7752420	-1.8281	252.256	110.769	106.8799	200.2673	197.8686	43858.5391	162.7306	0.55202	187.7243	2418300
21	2018-10-07t0713	1538914706.97	adult	205.9913	157.9924	-30.1079	973.3352	78.8405	58917.6252	185734.5665	3023841.4318	2198.43	1.0634	367.133	1.5553	354.8705	1.5049	1113.0345	1.1241	1072.1135	342814.625	464.1748	0.93135	616.5104	0.37882	11292600	-0.39078	310.318	124.033	117.973	245.1547	241.6293	75507.6562	190.4858	1.6335	226.8274	3815130
21	2018-10-07t1128	1538929998.77	adult	210.2391	162.2401	-25.8602	825.7836	80.1924	49398.9558	156958.2277	2482163.2259	1625.68	0.21387	370.652	1.6078	355.0705	1.4334	1027.9805	0.83825	1007.8718	266246.9375	491.9276	1.5588	673.1747	1.1391	9565420	-1.068	303.744	124.664	117.6093	246.7928	243.2599	63919.3359	198.5695	1.7859	232.1904	3217200
21	2018-10-07t1513	1538943506.38	adult	213.9912	165.9922	-22.1081	976.5917	76.6868	60680.9841	191465.5133	3132514.2911	2124.88	1.0642	371.146	1.5617	358.6924	1.4968	1010.3851	0.83031	889.8384	320292.0625	480.7928	1.2012	588.0062	0.036395	11753100	-0.21351	299.122	126.394	120.2887	245.9571	242.2942	77968.4141	194.7344	1.4605	230.677	4002510
21	2018-10-07t1913	1538957897.99	adult	217.9888	169.9899	-18.1104	981.6281	76.2122	59475.9448	187529.5422	3029159.3552	3195.9	2.8632	374.055	1.5931	360.2471	1.4782	1092.0094	1.273	815.7263	339614.9375	487.6702	1.2877	598.5161	0.18616	11614800	-0.27079	311.534	129.409	122.3866	256.2567	252.2401	79695.8281	203.1571	1.6392	240.5924	4018260
21	2018-10-07t2326	1538973085.47	adult	222.2076	174.2086	-13.8917	968.1881	76.4488	58365.2553	184030.2707	2965622.7286	3210.12	2.9519	378.356	1.6541	362.9315	1.4846	1121.8491	1.4792	841.4247	342164	497.2627	1.4118	615.1009	0.40588	11528100	-0.31324	342.277	132.679	125.0402	272.6265	267.0519	83151.0938	210.9564	1.7746	250.8015	4042590
21	2018-10-08t0313	1538986699.08	adult	225.9891	177.9902	-10.1101	930.3253	78.8711	55750.1994	175814.8754	2855282.6438	3331.29	3.212	381.774	1.6946	365.9034	1.5107	1112.3292	1.4998	892.014	324800.125	505.2321	1.5083	631.0424	0.61623	11113800	-0.47078	354.582	136.474	129.0391	278.1997	273.0126	81234.3125	218.2434	1.9034	257.8079	3972880
21	2018-10-08t0713	1539001099.23	adult	229.9892	181.9902	-6.1101	804.7069	79.582	50125.0606	158375.9627	2654208.6536	3640.46	3.7778	389.321	1.8561	370.2069	1.5671	1288.644	2.3822	1129.4555	337624.75	516.8488	1.6657	661.9747	1.0097	10185000	-0.8026	405.34	145.725	136.4981	316.0386	312.5971	82802.1172	235.2111	2.3892	286.3186	3812320
21	2018-10-08t1126	1539016289.46	adult	234.2087	186.2097	-1.8906	835.4591	77.4097	50260.3241	158625.9696	2597901.4342	2428.63	1.8198	387.703	1.7173	368.791	1.4378	1232.6797	2.1861	1118.0775	324194.75	511.8936	1.4547	681.4592	1.2574	10184900	-0.79493	410.015	146.586	137.2025	318.736	311.2923	83827.5625	239.2153	2.3685	290.6989	3850820
21	2018-10-08t1513	1539029901.43	dead	237.9898	189.9908	1.8906	880.1911	78.9194	53993.8219	170380.2257	2824680.3931	2898.02	2.6545	390.164	1.7216	373.3689	1.5123	1149.2002	1.8311	1007.0556	324074.4688	514.8913	1.4335	634.5681	0.64609	10993300	-0.52571	363.525	146.097	138.2429	298.5662	294.2952	84195.6719	233.4237	2.0247	276.419	4116420
22	2018-09-28t1513	1538165947.7	larva	0	-54.1114	-317.9513	169.5909	27.5833	3179.9501	10094.3587	55548.1155	0	-0.010558	0	-0.98846	0	-0.99891					0	-0.7622	0	-0.34154	0	0.29196	0	0	0				0	-0.94094	0	0
22	2018-09-28t1913	1538180344.8	larva	3.9992	-50.1122	-313.9521	162.2101	27.5503	2989.854	9501.1274	51856.8875	0	-0.2532	0	-1.1711	0	-1.1492					0	-0.90447	0	-0.49262	0	-0.079927	0	0	0				0	-1.0518	0	0
22	2018-09-28t2326	1538195548.89	larva	8.2226	-45.8888	-309.7287	164.6198	27.1486	2996.0035	9513.4852	51233.6428	0	-0.46587	0	-1.3723	0	-1.318					0	-1.0434	0	-0.63476	0	-0.4663	0	0	0				0	-1.1773	0	0
22	2018-09-29t0313	1538209142.67	larva	11.9986	-42.1128	-305.9527	153.8691	27.644	2813.9479	8955.7605	48728.938	0	-0.63075	0	-1.5603	0	-1.4792					0	-1.1598	0	-0.75029	0	-0.80603	0	0	0				0	-1.298	0	0
22	2018-09-29t0713	1538223544	larva	15.999	-38.1124	-301.9523	227.2683	27.8957	5108.6243	16213.9846	97548.3245	344.468	-0.60281	255.558	0.99621	255.211	1.2727	317.3435	-0.68236	315.8969	8885.6191	292.6732	0.16144	309.5168	-0.45947	706363	-0.74154	107.208	60.9427	60.9547	92.9356	91.4996	2602.1973	79.8766	0.77945	88.087	168446
22	2018-09-29t1126	1538238748.87	larva	20.2225	-33.8888	-297.7287	298.4585	61.3288	10428.1215	33611.4575	329615.9398	1326.85	-0.2586	266.222	0.98583	244.5618	1.0754	1066.5867	-0.30507	1047.1067	59728.8516	374.1159	0.40989	907.7226	0.17896	1477800	-0.65822	102.237	57.868	57.3854	88.6703	86.5461	4965.5366	76.8513	0.64687	84.4008	321225
22	2018-09-29t1513	1538252342.29	larva	23.9985	-30.1129	-293.9528	379.9467	40.3072	11274.4877	35634.2057	290577.1278	377.891	-0.87215	259.293	0.78909	259.2967	1.1909	323.0845	-0.86195	318.8079	19708.1523	297.6576	-0.079492	312.7586	-0.67814	1564060	-0.93515	176.698	62.5806	62.2247	97.0465	94.1652	5919.8359	82.3455	0.7694	91.4593	377486
22	2018-09-29t1913	1538266742.96	larva	27.9987	-26.1127	-289.9526	569.9688	41.0545	18860.9873	59484.7774	529708.1431	4893.54	1.1625	334.086	1.5631	241.0066	0.87881	3612.8904	1.1534	3591.8486	364901.9375	825.3038	2.2879	2576.6637	1.9975	3354220	-0.2383	140.757	57.8032	57.5753	93.5035	91.563	9443.8555	78.3643	0.5976	87.5226	580344
22	2018-09-29t2326	1538281952.06	larva	32.2234	-21.888	-285.7278	577.4826	44.7255	21635.6497	68404.9912	664292.9031	6643.75	1.7943	278.122	0.74968	237.7377	0.73983	3890.6829	1.2558	3847.0586	447428.5312	320.1451	-0.21557	2046.9033	1.2178	3185330	-0.6944	123.038	57.5953	57.2997	93.8556	92.7087	10793.3965	79.8228	0.59142	89.4975	659640
22	2018-09-30t0313	1538295541.69	larva	35.9983	-18.1131	-281.9529	703.1947	55.443	30580.3586	96602.5225	1116269.7707	8546.4	2.4945	272.777	0.54934	255.184	0.90821	1989.2498	-0.040095	1285.5904	322258.4688	320.1647	-0.32018	752.8698	-0.4387	4394440	-0.31648	108.144	56.5361	56.2598	91.7536	90.5587	14864.084	77.4302	0.44995	87.023	910796
22	2018-09-30t0713	1538309943.19	larva	39.9987	-14.1126	-277.9525	834.0253	62.6526	39263.0642	124071.2423	1570099.9365	8949.37	2.4911	363.959	1.6746	251.2487	0.7547	5812.687	2.3848	5616.2466	1203226.25	714.0333	1.3992	3486.9085	2.7052	7506280	1.1227	398.188	54.1595	53.9329	92.8203	89.5755	19213.793	76.1295	0.32807	85.8401	1116990
22	2018-09-30t1126	1538325153.37	larva	44.2238	-9.8876	-273.7275	877.5036	55.4987	41458.6963	130680.6948	1616269.2657	12364.1	3.7926	418.345	2.3927	268.2166	0.94433	6883.9614	3.0351	7209.2676	1500703.625	1133.3794	3.212	3418.8552	2.489	9114070	1.6774	276.051	58.3375	57.9687	93.5272	91.1923	20388.9316	78.5619	0.34816	87.7252	1270940
22	2018-09-30t1513	1538338742.65	larva	47.9986	-6.1128	-269.9527	935.0357	67.4886	49069.1218	154579.1615	2176118.3184	11279.9	3.1287	378.405	1.7204	279.4647	1.0863	6026.9062	2.4193	5764.425	1554941.75	432.2564	-0.12846	2911.8337	1.7766	9729160	1.7032	329.322	65.5968	65.1635	102.0709	99.4496	26334.2852	86.6472	0.68372	95.7408	1686560
22	2018-09-30t1913	1538353142.36	larva	51.9985	-2.1129	-265.9528	1122.4017	68.5188	62970.5367	198594.7837	2950703.7988	8688.04	1.8442	326.001	0.73816	243.1895	0.22136	4591.1484	1.4033	4287.3801	1515079	462.2071	-0.10126	2166.9955	0.80339	10741400	1.9225	197.784	55.5362	55.1683	91.5065	89.2452	30197.1582	76.3782	0.03515	85.9882	1829860
22	2018-09-30t2326	1538368355.08	adult	56.2243	2.1129	-261.727	1063.355	74.5291	64440.7455	203150.7448	3263779.5939	5561.52	0.47323	345.991	1.026	280.3566	1.0383	3114.3528	0.3424	2888.7183	1049536.875	619.5648	0.57904	1583.4621	0.11124	11642600	2.112	208.709	65.3951	65.1068	101.377	99.0678	34164.0547	86.2866	0.64504	95.5948	2200550
22	2018-10-01t0313	1538381941.91	adult	59.9984	5.887	-257.9529	1122.4868	73.7926	67082.5438	211465.5949	3380520.6366	4615.39	0.031443	315.723	0.39815	253.8259	0.27885	2667.5557	-0.020566	2507.073	936312	576.3825	0.36531	1472.478	-0.02969	11060100	1.5199	133.51	59.8718	59.5729	97.4811	95.8974	34215.8594	82.3423	0.31323	92.2476	2097370
22	2018-10-01t0713	1538396342.95	adult	63.9987	9.8873	-253.9526	1130.2227	74.3424	69659.3732	219601.9823	3553323.9106	8283.61	1.6084	328.135	0.60273	255.9326	0.2542	3907.0681	0.8615	3424.0219	1422172.75	485.1943	-0.073606	1738.9428	0.30548	11921800	1.7417	281.484	59.3122	58.8113	97.958	96.2441	35656.7266	82.0325	0.22317	92.1823	2154930
22	2018-10-01t1126	1538411556.76	adult	68.2247	14.1133	-249.7265	1123.8885	78.4648	70199.7384	221271.9052	3660812.421	6610.89	0.91134	307.956	0.14289	247.5247	-0.12599	3471.8276	0.56338	3178.0415	1274160.75	393.3664	-0.53208	1713.687	0.32836	11280700	1.1341	272.667	57.6218	56.9883	96.5058	94.5218	35417.6289	79.867	-0.11382	90.1711	2110740
22	2018-10-01t1513	1538425143.13	adult	71.9987	17.8873	-245.9525	776.5859	74.6364	40748.9882	131055.7921	1895559.3282	6753.42	1.0405	368.168	1.5317	283.2336	1.0729	4364.1958	1.3728	4299.4021	933937.875	606.1295	0.63027	2805.4629	1.9335	7874750	-0.99901	144.139	64.987	64.5328	105.062	103.5403	22483.2773	87.5016	0.65765	98.5933	1390010
22	2018-10-01t1913	1538439542.81	adult	75.9986	21.8872	-241.9526	1132.0046	80.9134	76369.6544	240898.6116	4282791.2782	4625.05	0.084199	305.364	0.050958	257.3951	0.023698	2519.3242	-0.034411	2326.8315	1002691	458.5602	-0.13824	1293.3491	-0.11144	12150100	1.238	263.121	59.2698	57.1	131.6261	128.1756	52387.2031	92.0273	1.0804	118.7472	2358280
22	2018-10-01t2326	1538454755.18	adult	80.2243	26.1129	-237.727	1057.018	84.505	70555.316	222443.2433	3986565.499	5734.6	0.77231	311.04	0.20909	262.1247	0.097268	2748.52	0.31203	2488.5826	1011455.375	409.8388	-0.40428	1463.002	0.29227	11427300	0.66022	380.44	56.1092	55.257	101.6265	98.0558	37398.543	80.4155	-0.50773	92.3553	2061400
22	2018-10-02t0313	1538468342.19	adult	83.9985	29.8871	-233.9528	1122.6999	79.5968	73999.6377	233241.3505	4079898.4642	4093.83	-0.03285	338.327	1.0487	299.5336	1.5654	2300.9453	-0.01438	2174.6851	888164.9375	429.8077	-0.21857	1249.0937	0.043923	13046900	1.4675	218.358	70.7489	69.1357	159.6072	156.6327	61608.3672	97.9007	1.404	142.5587	2728290
22	2018-10-02t0713	1538482743.59	adult	87.9989	33.8875	-229.9524	1218.8727	77.1713	75417.369	237655.6513	3963262.8175	4432.05	0.30052	315.248	0.40756	276.2999	0.4826	2423.2344	0.30411	2275.1167	954754.3125	428.1081	-0.16211	1159.8107	0.011602	12400900	0.98572	246.656	60.1242	59.0426	132.2596	130.162	52110.2734	86.5515	-0.1181	117.0085	2365110
22	2018-10-02t1127	1538497976.53	adult	92.2302	38.1188	-225.721	1055.4465	74.0372	62790.955	197924.1277	3140081.3255	4819.65	0.74535	342.869	1.4327	295.7078	1.2114	2672.322	0.90059	2589.3782	876521.625	464.2367	0.35878	1325.1143	0.70366	11244700	0.21324	192.149	68.6779	67.1436	146.6655	144.9623	48106.2969	94.6775	0.57956	129.9262	2252360
22	2018-10-02t1513	1538511545.97	adult	95.9995	41.8881	-221.9518	1131.718	81.1247	73492.6428	231625.3328	4087008.619	5246.28	1.2622	305.966	0.13106	262.2915	-0.35372	2471.2288	0.82588	2100.387	946480.625	408.037	-0.25268	1178.4073	0.51766	11717900	0.41791	281.436	62.8683	62.1163	108.3187	104.8311	41486.0625	87.3328	-0.39415	99.7447	2407730
22	2018-10-02t1913	1538525904.73	adult	99.9881	45.8767	-217.9632	1068.706	79.9805	72441.4152	228461.3565	4078294.4094	3521.34	0.065797	316.78	0.54469	286.6709	0.60475	1991.3124	0.21402	1882.1635	752716.0625	462.7118	0.75418	1060.2822	0.32515	11953400	0.49051	258.173	73.5142	70.8137	193.6901	189.9296	73214.8438	108.0696	1.5445	166.8812	2773990
22	2018-10-02t2325	1538541050.43	adult	104.1952	50.0838	-213.7561	1097.0173	79.1758	69537.3566	219093.4845	3753570.1312	4195.46	0.78649	317.661	0.56878	286.8279	0.50095	2141.731	0.66775	1942.6637	777448.375	426.3483	0.22851	1042.6286	0.47298	11523800	0.17448	240.448	65.6346	64.2826	124.2553	117.1813	45104.6797	91.7886	-0.31077	108.766	2381030
22	2018-10-03t0313	1538554702.73	adult	107.9875	53.8761	-209.9638	1128.1814	84.673	72114.5551	227373.256	3884927.18	3483.59	0.29869	324.667	0.82623	297.9798	0.89042	1924.323	0.41796	1787.0209	725469.75	456.286	0.91122	1029.3547	0.60689	12212300	0.53561	295.51	76.6039	73.6231	198.4672	194.5042	74822.125	115.7671	1.8023	162.3192	2881450
22	2018-10-03t0713	1538569102.81	adult	111.9875	57.8761	-205.9637	1141.6049	79.1895	77027.8805	243221.6712	4303786.6296	3400.97	0.3545	310.731	0.25945	286.6042	0.30074	1821.9045	0.37284	1716.2291	732405.625	404.6994	-0.10006	921.8051	0.28909	12464300	0.63872	253.498	71.4988	69.1872	170.4704	168.2362	68529.0938	103.0846	0.38968	135.5833	2868030
22	2018-10-03t1125	1538584261.07	adult	116.1982	62.0868	-201.7531	1181.4908	81.3397	78161.1485	246226.4441	4379026.1819	4509.26	1.5488	314.527	0.38258	281.2654	-0.019789	2045.1281	0.99452	1791.8964	834412.25	456.9578	1.0857	890.822	0.30964	12805700	0.79413	326.405	72.0498	69.5916	191.6904	175.9794	78209.7031	106.247	0.46478	145.0788	2933440
22	2018-10-03t1515	1538598024.89	adult	120.0214	65.91	-197.9298	1240.4922	85.4285	83906.1249	264377.9326	4797395.6041	5074.67	2.2611	323.802	0.71949	287.1499	0.15364	2604.1599	2.358	2376.9521	1138017.875	438.9898	0.72471	1127.0011	1.7169	14145600	1.5324	400.635	74.3897	71.9125	175.6147	157.3913	76743.6094	112.5543	0.82212	142.1683	3249790
22	2018-10-03t1913	1538612305.04	adult	123.9881	69.8768	-193.9631	1246.3202	81.0871	82924.3414	261201.8016	4652221.7304	2666.51	-0.0084858	323.794	0.69214	305.6781	0.85791	1431.1859	-0.046714	1325.1466	619703.5	457.4623	1.1916	722.4001	-0.3084	13990500	1.3966	313.576	81.2721	76.4071	245.4093	241.5053	106262.2188	128.77	1.9749	219.2193	3511600
22	2018-10-03t2325	1538627455.63	adult	128.1966	74.0853	-189.7546	1166.6772	81.9522	80428.7562	253710.4694	4577058.9957	4149.83	1.6553	339.213	1.2607	316.7959	1.2405	1806.7871	0.9511	1676.09	757043.8125	440.8237	0.81612	814.718	0.35567	14202200	1.4686	316.232	85.5057	82.142	222.2488	215.3978	93122.2656	126.7411	1.5679	191.3741	3579950
22	2018-10-04t0313	1538641103.05	adult	131.9876	77.8762	-185.9637	1303.9756	85.8511	88979.1637	280729.057	5052383.3609	2549.99	0.069652	293.643	-0.5302	274.9545	-0.56588	1264.8143	-0.20708	1139.5717	586873.875	409.5507	0.053166	625.8144	-0.66762	13608000	1.0886	393.84	77.5928	72.9622	273.2206	266.6012	126774.375	113.2596	0.30853	222.5777	3595810
22	2018-10-04t0713	1538655503.07	adult	135.9876	81.8762	-181.9637	1318.3528	82.9561	87985.8857	277253.968	5015186.1954	2562.9	0.18072	308.192	0.006097	295.5601	0.2224	1270.4424	-0.085919	1155.8517	583133.0625	404.1422	-0.089083	637.7196	-0.50196	14129700	1.3283	335.661	75.1947	71.457	204.7936	196.4215	94000.25	114.0261	0.1974	174.5146	3447450
22	2018-10-04t1126	1538670669.55	adult	140.2005	86.0891	-177.7508	1249.5316	84.908	86444.3468	272352.2802	5031067.8707	2705.44	0.44403	294.305	-0.55793	277.4795	-0.57924	1278.7749	0.050371	1149.5356	576727.5	400.1879	-0.2007	648.9687	-0.33065	13244600	0.78875	297.383	74.2202	71.6413	186.6816	177.6602	84193.4062	106.4842	-0.53237	147.9527	3340130
22	2018-10-04t1635	1538689230.3	adult	145.3563	91.2449	-172.595	1159.0717	80.5635	77975.1873	245747.3175	4398557.609	3643.24	1.6978	352.432	1.6534	334.7577	1.6725	1379.0399	0.46744	1197.3008	561269.25	458.548	1.279	661.9643	-0.10607	14316500	1.2896	349.4	96.4111	91.4947	233.1059	225.7863	94874.0938	146.2291	2.1533	200.1475	3916410
22	2018-10-04t1913	1538698704.31	adult	147.9879	93.8766	-169.9633	1246.3596	79.2008	79034.0977	248943.5722	4226144.3865	2744.29	0.68559	346.679	1.4141	329.7588	1.4311	1261.1516	0.22093	1127.3949	520855.5938	455.0083	1.1861	666.3228	-0.015396	14287000	1.2315	313.859	92.8153	88.5661	198.9246	194.6259	82155.8594	141.2249	1.6664	182.4973	3825010
22	2018-10-04t2325	1538713852.62	adult	152.1958	98.0844	-165.7555	1239.0273	81.6767	82112.9079	258594.5735	4630801.3301	2025.01	-0.11054	318.565	0.30125	305.9508	0.4149	1101.0132	-0.13211	1049.5133	471233.6562	411.2307	0.042753	630.5101	-0.19758	13625000	0.83857	436.734	78.0772	75.6083	175.2197	168.7289	74994.0312	116.199	-0.25528	152.5064	3339360
22	2018-10-05t0313	1538727504.18	adult	155.9879	101.8765	-161.9634	1191.8352	82.878	78973.9969	248801.5664	4453074.7227	2842.91	1.0141	349.969	1.4901	335.1213	1.5319	1247.6626	0.40775	1148.3837	514037	464.0202	1.415	650.9805	0.051802	14402300	1.1784	421.839	98.9795	90.4421	296.1886	286.5134	122029.6953	170.4648	3.2686	248.6382	4073300
22	2018-10-05t0713	1538741904.83	adult	159.9881	105.8767	-157.9632	899.6961	116.7786	67908.818	215941.8949	4377386.9415	2259	0.34608	311.34	-0.030745	293.1135	-0.19345	1292.0101	0.66336	1229.1459	457371.5938	439.3058	0.75309	708.7989	0.64926	11002100	-0.50289	348.97	79.9027	74.9828	233.8342	227.9615	82777.3125	125.6365	0.10614	199.1486	2823600
22	2018-10-05t1126	1538757078.23	adult	164.2029	110.0915	-153.7483	1192.4662	80.4925	79305.5122	249845.2432	4430152.8361	1891.25	-0.067439	349.389	1.406	339.27	1.5802	1046.6451	-0.021663	948.781	432264.4375	472.9762	1.6322	688.2142	0.57295	14429800	1.0986	417.966	101.472	95.9062	296.1191	288.6829	122297.1797	165.7906	2.5002	254.4009	4190800
22	2018-10-05t1513	1538770707.02	adult	167.9887	113.8773	-149.9626	1175.1064	83.8644	80976.3107	255258.8198	4694120.5897	1873.22	-0.026451	330.798	0.65544	320.0712	0.76978	1012.1216	-0.053684	938.5824	427115.3125	428.0514	0.40928	601.3124	-0.17805	13942200	0.83828	296.495	88.6545	85.4784	206.4438	200.0595	87119.2812	132.1529	0.22864	179.313	3736520
22	2018-10-05t1913	1538785107.17	adult	171.9887	117.8773	-145.9625	1140.8834	84.1314	77752.1656	245104.0429	4482512.3995	2241.11	0.56537	341.854	1.043	326.7997	0.97667	1134.0042	0.45963	1085.0192	459271.6875	456.5156	1.1459	677.3639	0.64967	13843400	0.76438	373.376	89.3815	85.2452	215.2193	207.669	87163.7969	134.33	0.2138	187.1135	3619500
22	2018-10-05t2326	1538800287.51	adult	176.2055	122.0941	-141.7458	1258.1906	80.0178	84163.905	265133.0128	4718419.988	2450.48	0.94821	366.865	1.9569	352.2579	1.9026	1097.3517	0.42785	963.1364	481737.375	479.6056	1.7334	671.1624	0.67028	16089200	1.7407	506.358	102.11	96.7071	310.5748	302.624	136342.3438	147.6423	0.82195	213.3345	4478130
22	2018-10-06t0313	1538813905.71	adult	179.9883	125.8769	-137.9629	1242.6387	88.6056	89083.5202	280941.7045	5281730.6954	2831.11	1.5808	338.734	0.83498	315.5934	0.42473	1570.6495	2.2653	1465.3749	728781.375	465.5107	1.3168	825.1777	2.4477	15698900	1.5358	424.203	95.3213	91.1202	257.6742	245.5452	119560.8203	147.5686	0.66208	212.5992	4417760
22	2018-10-06t0713	1538828305.8	adult	183.9884	129.877	-133.9629	1233.2208	81.9186	82306.3297	259348.829	4575987.1966	2459.47	1.1083	356.716	1.4738	342.8592	1.4142	1072.5415	0.50962	958.8709	460120.3125	474.618	1.5206	647.5121	0.5425	15292400	1.3302	606.001	95.3409	90.5653	257.1586	222.562	110321.0312	141.7256	0.19243	193.6831	4087270
22	2018-10-06t1126	1538843486.06	adult	188.2051	134.0937	-129.7462	1170.5588	82.0429	79303.4772	249918.8973	4508066.2614	2279.25	0.91051	349.12	1.1321	335.0922	1.0516	1028.4291	0.42734	936.8245	425769.6562	467.5958	1.2812	628.1751	0.37161	14420100	0.9319	358.542	89.8166	84.9656	235.0791	223.1678	97322.75	140.6002	-0.015251	197.0711	3709790
22	2018-10-06t1513	1538857106.76	adult	191.9886	137.8772	-125.9626	1265.1461	84.0775	86792.4415	273440.407	5010627.7275	1671.4	0.047573	329.146	0.33043	317.4137	0.32444	869.1441	-0.13359	761.9461	392853.125	444.2963	0.60734	597.2217	0.035142	14875100	1.1061	377.693	89.3046	83.8542	242.265	235.0788	109503.7812	140.9999	-0.12208	207.5808	4035940
22	2018-10-06t1913	1538871506.32	adult	195.9885	141.8771	-121.9628	1261.6879	81.9531	83549.3715	263094.8273	4718361.0337	1686.16	0.12521	314.204	-0.27746	301.8296	-0.3173	859.8231	-0.10805	764.5504	374882.875	423.1136	-0.010732	578.3189	-0.17205	13679500	0.59067	317.624	82.1664	77.2051	198.3293	192.5629	86471.5625	135.181	-0.53233	176.5422	3577280
22	2018-10-06t2326	1538886690.81	adult	200.2064	146.095	-117.7449	1207.087	80.4246	81394.956	256446.372	4614323.0743	1513.04	-0.086835	353.38	1.135	344.0591	1.2034	853.8177	-0.067042	768.5369	362018.6875	485.0316	1.5803	616.0873	0.33801	14979100	1.1089	351.026	99.2497	96.6712	219.7545	213.7262	93175.9062	154.2985	0.23248	196.5935	4207000
22	2018-10-07t0313	1538900317.03	adult	203.9915	149.8801	-113.9598	1228.0326	83.1816	84378.505	265851.5973	4873217.7416	1582.07	0.067431	322.991	-0.040495	310.7517	-0.086858	839.0027	-0.073629	742.444	369161.1875	447.7768	0.53253	603.7476	0.20014	14186700	0.7711	377.504	84.595	79.6684	201.4328	193.7471	88630.4375	137.2443	-0.6709	179.0621	3715670
22	2018-10-07t0713	1538914715.56	adult	207.9911	153.8797	-109.9602	1289.2634	83.8386	88190.5882	277849.501	5082042.6307	1406.87	-0.15959	321.306	-0.14875	306.0025	-0.31142	791.4653	-0.21966	712.2422	364074.0625	456.6692	0.69921	582.1839	-0.061937	14748600	0.97585	375.233	89.2041	82.6481	243.9826	231.011	112231.9844	148.9145	-0.27292	205.8908	4094650
22	2018-10-07t1128	1538930007.36	adult	212.2388	158.1274	-105.7125	1265.0655	87.1995	86620.2202	272860.0278	5043419.6748	1553.1	0.12466	331.166	0.15756	322.2987	0.22281	854.0303	0.11206	748.3283	385167.6875	450.4575	0.47165	630.415	0.5898	14935600	1.0275	336.125	96.6456	91.6855	243.3764	236.5138	109762.7656	150.2688	-0.34246	209.2301	4358720
22	2018-10-07t1513	1538943515.08	adult	215.9909	161.8795	-101.9603	1189.9855	85.1091	82869.373	261181.8405	4861145.1241	1451.88	0.0052996	333.914	0.20671	322.464	0.1762	851.4989	0.14925	751.2416	367847.5312	463.0043	0.71842	652.1487	0.88708	14406400	0.8031	313.821	96.9154	92.7016	225.3092	219.7217	97333.5781	154.159	-0.29215	200.209	4181320
22	2018-10-07t1913	1538957906.44	adult	219.9885	165.8771	-97.9627	1283.8814	83.1275	83484.004	262874.0789	4603648.5073	1942.7	0.84992	359.609	1.0487	344.7534	0.89753	920.6716	0.52162	790.9217	401412.8438	490.4646	1.3056	630.6872	0.61038	15646600	1.2489	514.613	102.282	94.6773	294.8241	273.3985	128543.3125	166.3359	0.080652	237.6802	4450270
22	2018-10-07t2326	1538973093.84	adult	224.2073	170.0959	-93.744	1298.9629	83.8734	86679.4651	272967.2395	4874369.8365	2021.54	1.0324	342.456	0.3907	329.6174	0.30831	937.4833	0.65645	813.5178	423742.4688	462.281	0.54464	596.2709	0.16447	15462200	1.145	425.205	99.9758	93.0956	243.7229	237.3326	110162.7344	165.2459	-0.089531	216.0891	4514010
22	2018-10-08t0313	1538986707.6	adult	227.9889	173.8775	-89.9624	1262.3787	83.1878	86503.6055	272647.4705	4926519.3146	2091.9	1.1876	370.35	1.2671	357.0438	1.1702	954.3049	0.7813	832.8638	430391.5	489.6794	1.0975	633.4581	0.64404	16683500	1.525	442.938	115.768	106.8248	301.0681	292.2385	135781.7344	188.1432	0.67704	255.3607	5215120
22	2018-10-08t0713	1539001107.66	adult	231.9889	177.8775	-85.9624	1292.9153	84.8112	88441.159	278554.3604	5132506.7467	1364.51	0.020069	341.154	0.2345	328.1273	0.14675	830.4405	0.23772	748.9457	382833.0625	489.9305	1.0151	647.8156	0.82513	15709800	1.1096	567.747	100.745	95.3453	265.2072	255.6833	122260.5312	178.9554	0.20936	233.2672	4639210
22	2018-10-08t1126	1539016297.99	adult	236.2084	182.097	-81.7429	1213.579	88.0398	86720.7217	273379.4865	5187086.7287	2036.63	1.1843	335.835	0.0080749	317.9872	-0.23392	892.5934	0.57487	748.2429	403452.2188	476.3773	0.63316	605.4385	0.27386	15160200	0.85529	540.395	93.3119	84.8047	260.0565	243.8076	117545.5547	164.2777	-0.44265	219.7748	4212280
22	2018-10-08t1513	1539029909.94	adult	239.9895	185.8781	-77.9618	1268.6188	84.1549	85610.553	269660.1017	4873643.3254	1399.39	0.14276	347.07	0.31974	330.1291	0.10941	797.8176	0.14628	714.8573	355826.6562	507.3535	1.2296	624.6009	0.51456	15477600	0.89307	428.053	109.838	101.1611	268.8441	261.7914	119904.4766	196.1727	0.61952	245.7688	4898240
22	2018-10-08t1913	1539044307.59	adult	243.9889	189.8775	-73.9624	1256.7963	85.1106	88857.0791	280040.7207	5228134.5045	1193.62	-0.17635	329.801	-0.2696	313.9805	-0.44107	708.7468	-0.25884	637.3372	328149.75	471.036	0.38831	560.0263	-0.32128	15249700	0.76965	430.177	102.69	92.325	279.7365	270.4139	129518.0156	186.9167	0.18319	246.0891	4748270
22	2018-10-08t2326	1539059495.75	adult	248.2078	194.0964	-69.7435	1318.5516	83.0457	91458.2857	288031.938	5338745.7657	1337.55	0.09855	326.599	-0.41138	303.3735	-0.80731	780.1396	0.11944	680.1656	372126.625	488.9626	0.6954	586.6359	0.012647	15552000	0.80169	333.027	92.2141	80.9325	258.9486	254.4326	123518.4844	179.1145	-0.18683	232.9225	4391050
22	2018-10-09t0313	1539073107.81	adult	251.9889	197.8775	-65.9624	1349.6218	88.4329	96966.3514	305377.3296	5921564.5167	1312.13	0.079025	311.859	-0.89842	290.1698	-1.2411	742.1205	-0.051868	663.2244	374770.875	471.7421	0.28495	578.8043	-0.097565	15737600	0.8092	407.797	97.8259	86.2308	278.2169	270.4837	140499.5312	187.835	0.033686	247.8067	4936690
22	2018-10-09t0713	1539087507.96	adult	255.989	201.8776	-61.9623	1292.8977	100.1896	93521.8907	295382.8322	5659841.1668	1581.19	0.58845	338.057	-0.13554	317.094	-0.45657	806.4829	0.30315	698.9844	392757.1875	505.8107	0.92139	616.9953	0.39318	16450200	0.96776	426.704	99.7134	88.5892	275.9711	267.7186	134397.9375	188.2242	-0.039863	241.9945	4852160
22	2018-10-09t1126	1539102697.68	adult	260.2083	206.0969	-57.7429	1335.2128	86.1113	94744.6173	298871.7573	5600086.0835	1764.22	0.96108	355.742	0.35853	337.5537	0.12045	854.1335	0.58506	740.4699	421941.9688	522.6128	1.1986	634.3148	0.6162	17540600	1.2269	458.721	116.207	104.2644	318.3427	309.3392	157261.2969	211.4147	0.65655	281.7225	5729830
22	2018-10-09t1513	1539116309.05	adult	263.9893	209.8779	-53.962	1307.2526	86.6801	91966.2718	289698.0439	5444782.9904	1376.66	0.28065	350.124	0.15355	327.6234	-0.2094	752.1229	0.065091	662.2288	360266.8438	517.4144	1.041	604.5304	0.21934	16759700	0.97428	456.152	111.341	98.3714	296.1355	285.9466	141848.9062	206.0527	0.39085	261.1017	5329680
22	2018-10-09t1913	1539130708.94	adult	267.9892	213.8778	-49.962	1247.041	82.4766	83427.9534	262748.3423	4700547.0595	1307.74	0.1815	357.864	0.34611	336.8528	0.028422	776.6072	0.2242	696.7262	337824.125	528.2803	1.2003	616.0173	0.36764	15561700	0.61673	424.946	113.185	101.1844	289.4689	282.8558	125918.9688	211.2615	0.4769	261.4898	4921860
22	2018-10-09t2326	1539145900.04	adult	272.209	218.0976	-45.7423	1206.1532	85.6723	83546.748	263256.7773	4898256.6729	1267.73	0.13608	377.247	0.87587	356.8005	0.5724	756.18	0.1382	686.1681	329694.4688	542.8984	1.427	630.8702	0.56261	16412500	0.80993	541.782	128.229	113.8315	335.6244	318.4354	146332.2188	231.0661	1.0367	286.4458	5578720
22	2018-10-10t0313	1539159509.65	adult	275.9894	221.878	-41.9618	1287.6358	82.4645	86959.0617	274772.6436	4933961.7471	1738.12	1.0918	360.847	0.35705	340.5141	0.063843	840.5471	0.64915	709.4071	380767.8438	532.3274	1.1679	622.7002	0.44975	16346400	0.76213	401.803	120.484	106.9014	298.476	290.5217	135209.6406	220.3801	0.60188	270.9486	5457920
22	2018-10-10t0713	1539173909.52	adult	279.9894	225.878	-37.9619	1293.7325	87.5381	89606.2269	282268.4036	5246304.9979	1287.74	0.23568	357.53	0.22293	330.9305	-0.24587	829.1125	0.61979	800.9691	387195.5625	549.7961	1.4481	669.1943	1.0753	16679200	0.81569	687.709	120.555	103.8684	411.0711	362.7558	191970.1875	231.2113	0.86537	298.3455	5624030
22	2018-10-10t1126	1539189099.41	adult	284.2088	230.0974	-33.7425	1310.4463	84.4578	91069.0497	286832.6054	5336139.5891	1347.46	0.39343	377.07	0.7448	355.5484	0.41806	806.2784	0.52225	750.6492	382982.25	562.2112	1.6239	668.162	1.0601	17876500	1.0825	619.668	129.564	114.6239	365.2791	334.422	173507.5469	239.3401	1.0329	300.1438	6142510
22	2018-10-10t1513	1539202709.64	adult	287.9894	233.878	-29.9618	1248.7187	85.4884	87779.2738	276602.3158	5213910.0132	1240.35	0.20359	351.249	-0.029046	324.1571	-0.50031	768.0309	0.32098	688.057	350990.125	557.0713	1.472	647.0175	0.76963	16052100	0.59606	447.109	111.126	95.4095	304.6748	298.5169	139236.4062	226.5543	0.54435	282.0359	5078460
22	2018-10-10t1913	1539217108.96	adult	291.9892	237.8778	-25.962	1229.5933	87.9856	89707.1646	282769.9004	5461130.6541	1364.26	0.5035	351.752	-0.049142	326.6721	-0.45978	762.941	0.32104	690.1608	356293.4688	532.8852	0.96386	627.989	0.5049	16414200	0.65542	531.761	118.259	101.0151	324.4342	311.7228	151510.7656	232.4825	0.6482	292.878	5518450
22	2018-10-10t2326	1539232306.94	adult	296.2109	242.0995	-21.7404	1292.2682	85.7876	88158.2853	277617.0949	5121167.239	1218.98	0.22698	389.415	0.9702	364.5589	0.55472	883.485	1.1379	860.2052	406403.125	566.408	1.5305	715.4067	1.7088	17880400	0.97551	516.776	140.123	120.3564	403.2155	398.166	185479.125	264.5125	1.5591	343.4997	6433900
22	2018-10-11t0313	1539245909.29	adult	299.9893	245.8779	-17.9619	1244.3402	87.2437	86731.5023	273188.901	5152682.2833	1268.85	0.37334	381.178	0.70211	355.7708	0.2782	802.4953	0.65161	751.2506	362727.875	566.8562	1.4866	686.749	1.3122	17210600	0.78493	613.328	129.31	111.0905	358.4966	344.5267	162040.4688	254.5009	1.1661	323.8664	5838460
22	2018-10-11t0713	1539260309.45	adult	303.9894	249.878	-13.9619	1234.376	87.987	87273.2076	274991.7664	5194810.1411	1269.71	0.41589	383.623	0.73089	357.2859	0.28416	784.4265	0.57176	730.001	356914.0625	569.8742	1.4876	683.3057	1.2638	17427200	0.80438	528.471	127.594	108.3288	348.466	339.1812	158552.0312	251.7987	0.99919	320.0629	5796350
22	2018-10-11t1127	1539275408	adult	308.1834	254.072	-9.7679	1193.216	88.1204	83838.9023	264203.4044	5007817.6384	1228.11	0.36131	389.067	0.8399	364.3003	0.43668	804.5493	0.75954	752.9124	351588.0312	576.3747	1.5495	699.2527	1.4879	16976900	0.66906	477.193	129.492	110.5026	351.0153	345.3271	153393.6875	256.4271	1.0545	323.249	5650390
22	2018-10-11t1513	1539288972.93	adult	311.9515	257.8401	-5.9998	1193.4665	87.1672	82548.4847	260088.5045	4886401.9427	1108.02	0.10444	393.803	0.93261	369.5576	0.54394	777.4706	0.60988	750.398	334312.375	585.0527	1.6558	707.1309	1.6007	16924900	0.63072	448.453	134.332	115.0835	358.2322	354.0751	154039.8594	268.4499	1.3415	334.3796	5773310
22	2018-10-11t1913	1539303372.59	adult	315.9514	261.84	-1.9999	1185.1859	87.9154	82302.8915	259345.7303	4874997.8787	1008.72	-0.11474	380.361	0.53034	358.4794	0.21412	740.4326	0.37758	714.7709	317645.5625	563.4814	1.2184	674.4964	1.1376	16294700	0.46305	458.804	141.589	123.0075	361.4863	356.0001	155077.625	277.8821	1.5425	338.2073	6065660
22	2018-10-11t2313	1539317771.96	dead	319.9512	265.8398	1.9999	1191.5287	89.2614	84616.7633	266690.5002	5087173.0945	1059.63	0.049059	377.894	0.42863	358.3991	0.17924	731.2089	0.34649	687.2821	322463.125	555.6427	1.0308	652.1284	0.81579	16639800	0.51466	458.35	139.688	123.8249	353.161	347.1494	155744.0156	266.2331	1.1135	326.2882	6150870
23	2018-09-28t1513	1538165955.79	egg	-1.9996	-54.1114	-329.9513	170.4333	26.3186	3193.6857	10129.5726	54382.0838	0	0.13333	0	-0.89982	0	-0.92693					0	-0.68638	0	-0.25825	0	0.48006	0	0	0				0	-0.88808	0	0
23	2018-09-28t1913	1538180352.97	larva	1.9996	-50.1122	-325.9521	173.771	32.6908	3836.9811	12218.9963	77244.8154	0	-0.13814	0	-1.0789	0	-1.073					0	-0.83479	0	-0.4194	0	0.10529	0	0	0				0	-0.99547	0	0
23	2018-09-28t2326	1538195556.98	larva	6.2229	-45.8889	-321.7288	168.1957	28.6834	3424.87	10889.1277	63674.9983	0	-0.36959	0	-1.2759	0	-1.2367					0	-0.97892	0	-0.56938	0	-0.28419	0	0	0				0	-1.1167	0	0
23	2018-09-29t0313	1538209150.75	larva	9.999	-42.1128	-317.9527	168.1994	28.3853	3380.4267	10745.1662	62123.6247	0	-0.54591	0	-1.4597	0	-1.3925					0	-1.099	0	-0.6903	0	-0.62681	0	0	0				0	-1.233	0	0
23	2018-09-29t0713	1538223552.09	larva	13.9994	-38.1124	-313.9523	168.1996	28.0026	3425.8959	10889.5943	63022.68	0	-0.71085	0	-1.6634	0	-1.569					0	-1.219	0	-0.8079	0	-0.98377	0	0	0				0	-1.3658	0	0
23	2018-09-29t1126	1538238756.92	larva	18.2229	-33.8889	-309.7288	168.065	27.8519	3387.3808	10764.7859	61883.0822	0	-0.86705	0	-1.8903	0	-1.7708					0	-1.3395	0	-0.92279	0	-1.3537	0	0	0				0	-1.5192	0	0
23	2018-09-29t1513	1538252350.41	larva	21.9989	-30.1129	-305.9528	461.7783	46.7333	15627.1879	49358.4192	463763.8883	938.388	-0.52363	205.982	0.24433	194.5815	0.42747	726.1829	-0.56114	712.3893	60273.1836	269.5034	-0.15155	574.6969	-0.29573	1709650	-0.67722	99.91	44.0977	43.7138	77.0453	75.2518	6394.7607	62.9537	0.21027	71.3641	366011
23	2018-09-29t1913	1538266751.01	larva	25.9991	-26.1127	-301.9526	373.4703	53.8394	14861.006	47558.2312	500176.3705	2536.16	0.11151	235.563	0.44273	177.276	0.095522	1851.7324	0.068617	1827.6182	146286.8594	530.1761	0.96087	1479.1871	0.7123	1853170	-0.93811	80.8744	41.3553	40.914	71.7857	70.6532	5671.0674	59.6272	0.031424	67.5971	325342
23	2018-09-29t2326	1538281960.16	larva	30.2238	-21.888	-297.7279	491.6502	46.8465	17284.9924	54543.67	524318.6372	376.425	-1.0667	278.795	0.82337	278.1321	1.3399	345.7299	-0.98315	343.8649	31807.1523	319.1083	-0.16353	336.6182	-0.80343	2555430	-0.88937	114.25	65.3523	65.2357	98.1754	96.8994	9032.1357	85.7766	0.81774	93.942	599020
23	2018-09-30t0313	1538295549.78	larva	33.9987	-18.1131	-293.953	663.2675	48.9254	26470.6819	83522.3363	881671.7868	6581.87	1.6854	356.201	1.7011	300.0502	1.6017	4681.3555	1.7364	4645.5264	655389.75	358.2122	-0.087447	2677.2552	1.9248	4977550	0.18562	124.008	63.7855	63.5722	97.7374	95.859	13683.2324	84.3105	0.7285	93.1517	891338
23	2018-09-30t0713	1538309951.28	larva	37.9991	-14.1127	-289.9526	625.0737	67.8945	30165.1794	95300.2274	1259744.4723	11990.9	3.9554	386.577	2.0259	271.0874	1.1116	7713.1289	3.6489	7844.0942	1226387.5	452.4187	0.24032	4664.3886	4.1706	6122600	0.50312	125.467	63.2968	63.0681	97.0423	95.1646	15429.7266	83.016	0.63336	92.0476	1002490
23	2018-09-30t1126	1538325161.46	larva	42.2242	-9.8876	-285.7275	1004.2059	58.8129	45869.6121	144395.8919	1785362.5743	12450.8	3.9361	396.578	2.0979	265.4509	0.93821	6526.4268	2.8241	6349.7214	1579395.25	891.052	2.1544	3372.5352	2.4994	9565450	2.1032	116.796	55.8053	55.5421	91.0015	89.4702	22022.3555	76.6847	0.30629	85.6131	1346020
23	2018-09-30t1513	1538338750.84	larva	45.999	-6.1128	-281.9527	883.2157	65.5008	46378.3782	146273.609	2042543.5863	10769.5	3.009	355.027	1.4008	243.1743	0.44255	6393.9497	2.6892	6250.72	1560123.75	529.689	0.37516	3252.9774	2.2371	8629280	1.2534	151.693	51.9433	51.4445	90.1264	88.8169	21990.8418	74.6776	0.12517	84.5114	1262530
23	2018-09-30t1913	1538353150.47	larva	49.9989	-2.1129	-277.9528	884.9803	64.0901	47043.2205	148350.359	2102608.8799	12165	3.4015	400.608	2.0481	300.043	1.4916	6528.9702	2.7272	6230.8169	1612655.625	508.6438	0.16438	3162.4363	1.9985	9869770	1.6097	127.269	65.3682	65.0634	100.9863	99.5735	24943.6152	85.9839	0.63601	95.8383	1610480
23	2018-09-30t2326	1538368363.24	adult	54.2247	2.1129	-273.727	1148.2941	71.4316	65670.0246	206824.8708	3150537.8333	6706.65	0.9436	310.445	0.38667	244.8095	0.17857	3816.9451	0.84872	3689.6947	1313029.125	568.3757	0.32938	1863.8176	0.41288	10660000	1.6839	335.591	54.0953	53.5206	92.4801	90.1277	31813.1562	76.2215	-0.045105	86.3294	1857520
23	2018-10-01t0313	1538381949.96	adult	57.9988	5.887	-269.9529	1040.0267	75.4584	61347.2161	193240.313	3104471.8468	5310.55	0.31639	345.128	0.96918	281.2665	1.0679	3139.3428	0.3321	3018.4041	1007729	618.8482	0.54054	1618.6468	0.11977	11061400	1.6305	251.333	61.0219	60.6378	98.7995	96.2222	31714.6426	82.8341	0.38675	92.2966	1955750
23	2018-10-01t0713	1538396351.12	adult	61.9991	9.8873	-265.9526	1096.5903	79.1988	68204.2658	214898.993	3579664.3346	7150.17	1.074	355.166	1.1468	288.5715	1.2895	3974.2654	0.86467	3752.5254	1418812.75	520.7252	0.078382	1708.2934	0.23114	12646400	2.2415	225.719	65.0579	64.7651	102.3579	99.7324	36541.7578	86.5628	0.70589	96.3916	2316520
23	2018-10-01t1126	1538411564.96	adult	66.2252	14.1134	-261.7265	1135.0539	78.5319	71877.8476	226552.7855	3799892.4026	7792.59	1.3886	322.334	0.45472	257.4103	0.25695	4023.7507	0.95159	3758.1465	1508906.5	438.0241	-0.31679	1635.9154	0.18338	12087200	1.6706	138.436	61.2866	60.9655	99.018	97.5378	37131.7422	83.3492	0.3368	93.3928	2298190
23	2018-10-01t1513	1538425151.25	adult	69.9991	17.8873	-257.9526	1050.478	80.2276	67621.8385	213141.529	3710125.3461	5931.5	0.60277	309.601	0.15936	243.0021	-0.34255	3492.4043	0.63021	3312.9302	1232818.75	529.6957	0.17743	1805.2608	0.47407	10914100	0.79773	410.188	50.5439	49.2752	96.3529	93.8967	34012.5625	75.8869	-0.63449	88.7907	1781770
23	2018-10-01t1913	1538439550.89	adult	73.999	21.8872	-253.9527	1110.1756	78.2298	68991.9406	217414.3389	3608179.4835	7221.06	1.309	339.971	0.89701	272.4702	0.65771	4042.9226	1.2014	3861.0762	1455452.125	486.882	-0.00096345	1672.6212	0.40437	12231100	1.3421	331.577	63.595	63.2799	101.9825	100.0534	36713.6875	85.963	0.44209	95.748	2287960
23	2018-10-01t2326	1538454763.27	adult	78.2247	26.1129	-249.727	1043.3858	93.777	74726.5777	236008.6774	4461716.4823	5195.06	0.42077	299.926	-0.092608	245.4326	-0.52115	3190.865	0.64931	3011.5396	1241246.5	460.6884	-0.091036	1627.3119	0.50004	11664400	0.84607	438.418	49.7269	48.5319	100.2112	96.889	38982.1406	74.4915	-1.1478	90.1808	1933930
23	2018-10-02t0313	1538468350.3	adult	81.9989	29.8871	-245.9528	1159.6275	91.7972	76188.9797	240131.8586	4329795.3774	6761.49	1.4383	334.501	0.91133	272.6175	0.48749	3578.1086	1.2599	3300.0653	1424087.25	476.9856	0.10748	1604.9151	0.66461	13286100	1.6442	384.219	60.2677	57.4906	183.532	180.2014	73045.7422	90.9308	0.70191	157.3808	2393770
23	2018-10-02t0713	1538482751.7	adult	85.9993	33.8875	-241.9524	1135.0513	78.3601	71274.9047	224578.3395	3755650.2401	7017.45	1.8304	353.495	1.591	301.1243	1.5971	3532.3481	1.5368	3234.5439	1314033.5	437.831	-0.11286	1472.6917	0.62907	13147200	1.4653	197.798	69.7415	69.1159	121.5843	114.0101	45229.3477	92.9468	0.72079	106.2158	2593820
23	2018-10-02t1127	1538497984.78	adult	90.2307	38.1189	-237.721	1153.3918	88.5005	79437.8956	250377.7427	4723392.5782	7475.48	2.513	320.949	0.64985	263.548	-0.13526	3407.9976	1.7468	3061.9781	1410911	445.6975	0.099998	1386.3977	0.77543	13278300	1.4382	265.671	60.7576	57.489	202.3387	199.8791	83768.2188	92.7726	0.48715	170.5886	2513660
23	2018-10-02t1513	1538511554.14	adult	93.9999	41.8881	-233.9518	1126.2123	82.618	75481.2325	237901.0505	4254827.2941	4682.46	0.75389	312.6	0.38405	265.9821	-0.13978	2804.8674	1.2288	2737.5878	1105117.75	430.0588	0.034374	1352.0293	1.0054	12294200	0.78718	311.376	64.3852	62.6239	144.215	139.5804	56820.7148	92.9935	0.31513	124.5835	2532210
23	2018-10-02t1913	1538525912.97	adult	97.9885	45.8767	-229.9632	1073.0622	84.5289	70496.285	222252.6837	3921337.213	4745.78	0.99611	373.049	2.7187	333.6256	2.7194	2803.9712	1.5018	2695.0709	1031861.4375	475.5781	0.92446	1465.4386	1.8019	13708100	1.563	235.064	73.659	73.8436	133.8173	124.9832	49244.7578	103.5057	1.2057	119.0155	2706670
23	2018-10-02t2325	1538541058.6	adult	102.1956	50.0838	-225.7561	1151.4091	81.5535	74479.2244	234757.637	4096027.581	4893.21	1.3124	315.085	0.47886	271.3777	-0.12965	2896.752	1.9372	2784.7229	1126836.5	420.36	0.094931	1439.5137	2.0617	12229700	0.61874	192.683	65.0432	63.9426	120.0872	115.5445	46713.9062	92.7128	-0.12107	108.8704	2524590
23	2018-10-03t0313	1538554710.93	adult	105.9879	53.8761	-221.9638	1186.5689	81.4286	74541.5147	234807.576	4025806.5342	4609.25	1.2327	332.491	1.1435	295.0898	0.80986	2509.6218	1.4407	2334.5876	976242.875	466.6371	1.0896	1188.0462	1.2331	12930600	0.9873	285.868	73.2853	69.7622	221.2301	217.6683	86058.5078	106.6512	1.0506	195.6264	2850070
23	2018-10-03t0713	1538569110.94	adult	109.9879	57.8761	-217.9638	1119.008	80.0262	70800.8768	223021.4136	3827099.1857	6710.99	3.3158	358.978	2.1587	310.3457	1.3711	3329.4243	3.2478	3117.1741	1231887	470.9209	1.2878	1348.1025	2.2203	13258100	1.1328	246.053	81.4366	79.1146	176.4366	171.6919	65281.5312	117.2327	1.8182	152.4666	3007700
23	2018-10-03t1125	1538584269.32	adult	114.1986	62.0868	-213.7531	1087.4918	83.8458	73399.749	231414.0588	4164266.4063	8182.16	4.9411	338.841	1.3441	294.9936	0.6069	3120.2065	3.1007	2975.7004	1195039.125	455.1923	1.0307	1192.423	1.7338	12954900	0.90403	243.294	79.7349	77.5342	179.4649	174.454	68735.0469	113.5424	1.2264	152.7448	3048510
23	2018-10-03t1515	1538598033.17	adult	118.0219	65.9101	-209.9298	1278.9765	85.4709	82617.3909	260195.043	4593424.7965	6126.31	3.2041	309.833	0.18703	272.653	-0.4307	2617.5598	2.2807	2503.0581	1128168.25	418.041	0.23894	900.2767	0.44661	13348500	1.0928	246.901	70.5048	68.0034	150.53	146.3785	64878.4258	105.3632	0.29711	133.9844	3037560
23	2018-10-03t1913	1538612313.35	adult	121.9886	69.8768	-205.9631	1158.6118	82.2688	76157.8822	240006.2452	4214540.4634	4944.81	2.2301	384.087	3.0501	351.6608	2.8401	2619.949	2.4973	2420.1987	1040119.75	476.2721	1.6261	1051.6119	1.4381	15240600	2.144	461.378	88.6921	85.7972	180.3859	175.8702	71613.1953	128.9982	2.1151	162.7485	3519300
23	2018-10-03t2325	1538627463.9	adult	126.1971	74.0853	-201.7546	1191.0166	89.1729	79889.0319	251805.1385	4604742.5467	3985.79	1.42	335.537	1.1313	304.5107	0.76118	2256.2192	1.8984	2127.5361	940843.375	466.1677	1.4259	967.118	1.1707	13966700	1.3585	284.695	79.3999	76.9048	184.3129	178.9707	76858.4609	119.8837	1.115	158.9613	3305020
23	2018-10-04t0313	1538641111.27	adult	129.988	77.8762	-197.9637	1338.6824	78.0037	78879.995	248499.713	4077021.0925	4502.02	2.1068	354.243	1.8279	321.0505	1.378	2098.7031	1.7098	1908.1917	866764.375	523.4373	2.8558	925.9554	1.1015	14598700	1.6726	387.434	89.0042	84.298	291.0964	287.773	120222.8047	128.6811	1.6238	238.9329	3667950
23	2018-10-04t0713	1538655511.26	adult	133.988	81.8762	-193.9637	1256.5358	82.3385	80199.654	252833.579	4350621.4594	4354.31	2.107	342.124	1.33	314.0462	1.0135	2095.5762	1.8844	1983.162	878046.375	458.6873	1.2761	848.4234	0.7929	14309300	1.4588	301.175	87.0625	83.3827	224.0101	217.0649	93860.2344	131.9734	1.6689	190.5235	3641390
23	2018-10-04t1126	1538670677.79	adult	138.2009	86.0891	-189.7508	1159.009	82.7154	77003.1097	242630.4282	4320652.0803	4802.96	2.779	365.383	2.1991	336.8442	1.876	2386.3477	2.8276	2299.2738	959311.75	488.4007	2.0294	962.3434	1.7185	14656200	1.5888	419.06	88.7117	83.8925	245.2406	227.356	98586.7344	145.709	2.4903	203.2002	3558400
23	2018-10-04t1635	1538689238.73	adult	143.3568	91.245	-184.5949	1249.199	84.4678	83733.701	265342.5766	4681998.5781	4044.84	2.1003	341.029	1.2255	316.2686	0.95412	2085.4307	2.3085	1975.261	911333.1875	436.7905	0.72335	829.6636	1.0296	14880100	1.6189	375.631	92.7283	89.1655	222.2262	206.7864	97112.8594	135.9992	1.5088	182.932	4046010
23	2018-10-04t1913	1538698712.52	adult	145.9884	93.8766	-181.9633	1221.1344	85.1064	81301.4215	256102.3798	4560840.4565	4581.83	2.8502	345.835	1.3954	322.7448	1.1766	1947.6852	2.0634	1746.7087	825818.5	471.7066	1.6173	806.7246	0.97881	14650300	1.4554	442.071	88.9416	86.0457	224.4323	207.2785	95159.3125	127.5772	0.78371	176.5098	3767740
23	2018-10-04t2325	1538713860.86	adult	150.1962	98.0844	-177.7555	1252.0906	85.989	83754.7192	263770.8387	4786538.6217	3655.12	1.876	317.873	0.28944	294.69	-0.012089	1722.5823	1.6155	1568.5615	752768.4375	439.3941	0.78279	777.9529	0.91795	13869400	0.98772	419.57	85.1926	79.874	257.681	241.2495	112606.5781	134.3472	1.0856	203.7037	3717120
23	2018-10-05t0313	1538727512.48	adult	153.9884	101.8766	-173.9633	1230.2393	87.1012	82326.5279	259364.9601	4717921.7686	4150.99	2.6346	338.143	1.0483	312.3004	0.64641	1998.6046	2.5873	1864.1732	857401.375	459.8288	1.3105	760.3924	0.91223	14502300	1.2542	375.543	89.4309	84.3683	245.3423	234.5106	105251.8438	140.3052	1.3327	202.5162	3835510
23	2018-10-05t0713	1538741913.06	adult	157.9885	105.8767	-169.9632	1184.2352	84.9685	79797.301	251425.2327	4524882.2388	4651.6	3.4453	373.637	2.3942	345.2102	1.9063	2152.0732	3.2675	1978.3811	895262.5	489.4583	2.0884	840.1724	1.7409	15530600	1.7007	465.527	100.438	95.1392	259.0383	232.9874	107759.9375	152.1057	1.9442	204.3098	4174800
23	2018-10-05t1126	1538757086.58	adult	162.2034	110.0916	-165.7483	1247.4737	85.0695	86744.3283	273361.5503	5028518.4449	3090.62	1.5172	313.42	0.035106	293.2898	-0.2119	1599.1086	1.7126	1462.6989	722797.125	421.9244	0.28442	712.1808	0.75461	14153400	0.98609	463.055	88.4668	84.2065	263.8166	246.9066	119245.1094	134.0154	0.57083	206.4292	3994980
23	2018-10-05t1513	1538770715.4	adult	165.9892	113.8774	-161.9625	1298.2014	87.6864	88966.8654	280203.5775	5143991.53	3953.53	2.8119	355.897	1.6446	334.2342	1.3565	1883.783	2.806	1736.9252	874075.3125	479.7898	1.8121	717.0639	0.90578	16491900	2.0389	382.264	98.3613	91.9072	239.4326	234.7386	111096.75	165.8921	2.4207	220.7126	4557960
23	2018-10-05t1913	1538785115.56	adult	169.9892	117.8774	-157.9625	1228.112	89.129	82520.3951	259965.3495	4706385.1125	4428.83	3.6158	329.998	0.60875	303.621	0.098337	1874.3788	2.9545	1682.793	805982.875	460.3552	1.2686	761.6933	1.4636	14182300	0.92964	419.548	89.8953	85.5843	250.6431	231.8425	107776.5469	132.2527	0.16675	197.6269	3863430
23	2018-10-05t2326	1538800295.82	adult	174.206	122.0942	-153.7457	1248.3514	86.6755	83310.2063	262407.3047	4725786.2623	3754.34	2.7889	359.321	1.6938	332.5204	1.1679	1925.5132	3.3188	1902.9844	837598.25	489.8678	2.0337	755.0256	1.5236	15595200	1.5343	444.728	100.756	94.3025	295.9507	278.7408	128738.5469	159.2445	1.5906	229.4967	4372990
23	2018-10-06t0313	1538813913.98	adult	177.9888	125.877	-149.9629	1228.8841	92.1769	88822.6616	280080.6988	5374316.601	3016.12	1.8144	323.38	0.27149	303.0461	-0.031682	1567.4803	2.1759	1475.4958	725743.375	448.5105	0.88155	733.3289	1.3969	14948900	1.2161	347.699	91.5584	86.8821	258.3574	250.0822	119619.4531	142.1378	0.44427	220.2268	4232470
23	2018-10-06t0713	1538828314.24	adult	181.9889	129.8771	-145.9629	1318.1189	87.1714	87926.3559	276822.3262	5025511.8826	3240.96	2.2355	346.219	1.1004	325.3958	0.77471	1687.5182	2.7605	1572.1097	774570.875	461.4422	1.1912	727.9119	1.4384	15864400	1.5896	372.388	96.5352	93.2116	236.4815	225.625	108545.0078	138.1912	0.078659	194.9181	4423440
23	2018-10-06t1126	1538843494.33	adult	186.2055	134.0937	-141.7462	1238.1334	86.0942	86116.5169	271371.4785	5012846.3081	3276.36	2.3725	341.656	0.87338	318.4768	0.44671	1729.3037	3.0717	1684.5048	776457.375	470.3947	1.3811	712.0936	1.3337	15321900	1.3288	418.469	96.1117	88.579	301.5048	293.2137	135375.6406	159.9613	1.0661	254.3073	4310230
23	2018-10-06t1513	1538857115.06	adult	189.9891	137.8773	-137.9626	1359.2743	89.257	93922.7623	295770.0246	5507584.9875	3153.36	2.2581	330.003	0.38489	309.1552	0.038413	1565.321	2.5629	1392.9252	765442	444.8933	0.64407	671.8243	0.91072	16132200	1.6526	443.076	91.917	85.9562	296.6488	281.2903	145061.2812	149.8709	0.38774	239.4286	4493360
23	2018-10-06t1913	1538871514.7	adult	193.989	141.8772	-133.9627	1289.3517	90.575	90388.2732	284743.9731	5370321.9055	3022.06	2.1366	330.722	0.3651	311.2758	0.06482	1533.5077	2.562	1444.3182	722282.125	446.0354	0.6251	639.3413	0.56911	15563100	1.3863	444.027	92.8807	86.4227	282.7329	273.5591	133167.2188	150.4189	0.26741	230.7324	4370780
23	2018-10-06t2326	1538886699.32	adult	198.2069	146.0951	-129.7448	1272.7749	87.8113	88321.4627	278304.9161	5222305.8034	3664.14	3.2073	356.74	1.2861	333.8972	0.85421	1816.5519	3.8486	1657.473	835613.875	486.3669	1.6423	746.4626	1.9755	16402600	1.706	387.92	101.694	94.884	278.0598	270.9609	127907.5312	165.3824	0.82302	241.0166	4675810
23	2018-10-07t0313	1538900325.61	adult	201.992	149.8802	-125.9597	898.3892	94.4295	63195.6696	201429.538	3677459.7943	2607.07	1.6393	342.548	0.70715	319.8614	0.27676	1627.9938	3.1954	1605.8817	537237.9375	467.7329	1.0895	897.8432	3.9864	11279400	-0.39885	373.18	99.9196	92.0125	293.0797	288.5954	96716.2891	170.7377	0.91814	264.4268	3290150
23	2018-10-07t0713	1538914724.12	adult	205.9916	153.8798	-121.9601	1273.2633	89.3134	87357.5422	275156.7509	5135561.0162	3073.84	2.4408	336.949	0.44853	317.8282	0.14684	1601.3242	3.2057	1490.7809	728602.5	454.0658	0.66788	660.952	0.95883	15316700	1.2137	453.335	98.2017	91.461	273.6774	264.0782	124523.2344	162.4159	0.38976	232.6976	4463960
23	2018-10-07t1128	1538930016.09	adult	210.2394	158.1276	-117.7123	1263.7425	88.9426	88987.0212	280395.8863	5258725.6161	2542.97	1.673	346.093	0.72045	329.5164	0.51041	1353.1562	2.2553	1277.4146	627864.5	453.988	0.59038	710.6224	1.6301	16030700	1.4655	561.031	101.933	95.2223	313.9389	296.4227	145667.6562	158.3549	0.062235	247.5762	4721460
23	2018-10-07t1513	1538943526.07	adult	213.9921	161.8803	-113.9596	1275.5547	90.0362	86443.5585	272283.111	4979005.5766	3439.21	3.1778	365.518	1.3608	347.8081	1.1083	1632.6893	3.5974	1552.4065	736342.875	493.3556	1.5165	731.9484	1.9306	16453400	1.6034	516.885	103.573	94.802	305.3591	288.5925	137716.9375	180.8926	0.88286	258.5326	4662240
23	2018-10-07t1913	1538957914.8	adult	217.989	165.8772	-109.9627	1334.8795	89.1829	92388.4361	290953.1395	5424585.9386	2733.97	2.1123	334.876	0.21467	315.4708	-0.097277	1365.125	2.5134	1286.5927	656625.125	466.9908	0.77953	706.3896	1.6059	16099500	1.4392	473.517	101.04	92.1166	311.588	300.9879	149873.8438	174.4924	0.47542	273.6379	4857580
23	2018-10-07t2326	1538973102.21	adult	222.2077	170.0959	-105.744	904.9749	105.2248	61807.5575	198078.5024	3540240.9423	2870.06	2.3947	337.536	0.24785	312.6169	-0.24981	1767.1091	4.4594	1775.6006	570776.25	470.8957	0.78331	928.9205	4.5133	10871000	-0.55872	449.671	95.8295	89.0016	299.8419	289.4897	96848.9297	158.2054	-0.30854	238.3656	3086380
23	2018-10-08t0313	1538986716.04	adult	225.9893	173.8776	-101.9624	812.3912	92.7803	59648.2543	189347.7136	3684545.751	2973.6	2.6219	327.067	-0.15762	303.8175	-0.59283	1857.3513	4.9903	1890.905	577636.25	421.457	-0.44187	976.7558	5.1205	10157100	-0.8207	422.244	97.4361	88.7396	289.3096	278.8512	89975.2812	167.4244	-0.056545	241.63	3025880
23	2018-10-08t0713	1539001116.04	adult	229.9893	177.8776	-97.9624	1338.0424	90.788	93746.7302	295231.0914	5572374.3675	2346.85	1.6313	334.142	0.029054	315.7919	-0.23494	1225.1344	2.0819	1060.2654	599090.75	464.7131	0.48642	688.8166	1.3571	16310500	1.349	512.439	104.618	95.5031	336.5069	322.3974	164551.8594	179.2991	0.28066	277.9746	5106710
23	2018-10-08t1126	1539016306.39	adult	234.2089	182.0971	-93.7428	1225.46	91.6493	88544.3885	279071.333	5391228.4602	2480.25	1.9062	315.938	-0.61367	296.3273	-0.91484	1306.2551	2.5385	1228.1798	602183.625	433.5397	-0.27472	666.4892	1.0643	14547400	0.68343	432.889	96.1479	87.8997	288.1761	277.3607	132849.1875	167.2914	-0.28368	240.9209	4427130
23	2018-10-08t1513	1539029918.43	adult	237.99	185.8782	-89.9617	1339.2544	91.0965	92846.3043	292362.0951	5519102.5597	2611.72	2.1718	351.434	0.48497	332.2602	0.20176	1344.2853	2.7744	1206.7628	650634.0625	473.3708	0.53612	705.2463	1.5562	16985200	1.4162	463.817	106.024	98.2829	288.2155	277.055	139496.2969	175.3711	-0.081401	242.658	5124240
23	2018-10-08t1913	1539044316.02	adult	241.9893	189.8775	-85.9624	1241.2955	93.0061	89646.6141	282459.5271	5492648.0073	2621.57	2.2411	336.488	-0.038191	320.9993	-0.20068	1266.7762	2.4617	1217.5145	591584.5	465.8977	0.31086	669.8423	1.0947	15700900	0.93029	446.892	97.9502	89.7477	295.2093	284.7716	137862.75	175.0265	-0.18807	249.474	4570450
23	2018-10-08t2326	1539059504.14	adult	246.2083	194.0965	-81.7434	1285.2089	91.3754	91133.9775	287120.663	5487164.5621	2504.61	2.0989	353.404	0.43978	339.3786	0.32272	1249.576	2.4439	1147.725	593548.625	473.8407	0.41266	647.805	0.80699	16759500	1.1922	433.42	108.499	100.9958	295.041	284.4729	140144.5	183.7955	0.021651	254.1067	5145330
23	2018-10-09t0313	1539073116.27	adult	249.9894	197.8776	-77.9623	1321.5846	94.2342	95981.2563	302339.3275	5897062.0882	2624.96	2.3643	330.6	-0.30565	316.2848	-0.42736	1243.2126	2.4719	1062.3292	621606.3125	433.8459	-0.46671	646.0771	0.77956	16499600	1.0559	411.855	101.047	94.1884	273.3684	262.441	136684.2031	164.1033	-0.7476	230.3284	5043030
23	2018-10-09t0713	1539087516.43	adult	253.9895	201.8777	-73.9622	1289.6884	94.1015	92661.4537	291844.9553	5697060.5721	2461.01	2.1372	345.3	0.10417	326.8762	-0.14263	1231.5582	2.4792	1155.3104	594842.625	469.0944	0.20383	675.925	1.1644	16654100	1.0485	434.887	106.073	97.2206	284.3728	270.9597	137352.0625	182.351	-0.19882	244.4081	5116000
23	2018-10-09t1126	1539102706.24	adult	258.2089	206.0971	-69.7429	1262.052	92.0736	90845.5345	286298.1565	5495177.2782	2432.33	2.1515	354.77	0.34916	338.5224	0.16856	1238.61	2.5897	1083.5756	585862.5	467.8255	0.12419	736.5596	1.9596	16766400	1.0329	468.81	109.529	102.7639	289.1286	272.8715	136757.8438	175.727	-0.51279	241.9796	5176320
23	2018-10-09t1513	1539116317.5	adult	261.9898	209.878	-65.9619	1227.5613	94.3697	91226.9001	287625.1361	5684902.0201	2241.78	1.8611	351.79	0.22237	336.6351	0.076409	1172.7792	2.3067	1054.2834	557070.125	463.8345	-0.001381	665.7025	1.0293	16690000	0.97398	443.258	109.983	102.7905	292.3151	280.3143	138849.6562	179.028	-0.47667	253.9221	5217900
23	2018-10-09t1913	1539130717.39	adult	265.9897	213.8779	-61.962	1268.3182	92.8067	91378.1512	287826.5258	5608857.7889	1909.13	1.2968	351.422	0.17359	335.2249	-0.0017243	1094.9397	1.9508	1012.0014	521191.2812	477.3042	0.21919	662.5589	0.98764	16705200	0.94125	458.286	114.626	105.9489	295.4086	280.5928	140614.5	192.0239	-0.12157	254.6472	5448850
23	2018-10-09t2326	1539145908.55	adult	270.2095	218.0977	-57.7422	1360.0751	94.1791	94048.9314	296160.9002	5561290.0829	2215.93	1.939	348.916	0.060524	335.0257	-0.044825	1132.1986	2.2262	1041.3188	554777.3125	456.9065	-0.23086	600.5887	0.15937	17077400	1.0032	434.917	111.35	104.0283	295.5862	287.3907	144837.2656	186.9086	-0.37678	257.0692	5449940
23	2018-10-10t0313	1539159518.1	adult	273.9899	221.8781	-53.9618	1338.2621	91.7646	96005.5206	302353.8925	5880066.8376	1996.3	1.5716	356.08	0.23655	341.6812	0.11559	1060.3113	1.8832	944.6996	530155.625	472.2397	0.026904	626.7737	0.50629	17787300	1.1556	530.286	110.706	103.3624	328.9643	315.4196	164482.1406	187.2381	-0.43999	283.2665	5530100
23	2018-10-10t0713	1539173918	adult	277.9899	225.8781	-49.9618	1387	91.4091	100012.1879	315685.1274	6023879.4566	1968.72	1.5757	365.213	0.46484	351.5617	0.36385	1042.7239	1.8452	921.8208	543259.125	469.0843	-0.078707	613.8208	0.32794	18997300	1.4297	548.396	115.09	107.0651	322.9897	303.7985	168277.625	184.3921	-0.6092	265.687	5986660
23	2018-10-10t1126	1539189107.91	adult	282.2093	230.0975	-45.7424	1335.1605	93.0646	96169.5642	302923.5786	5839796.2954	1712.31	1.1179	346.154	-0.12537	338.0891	-0.05996	939.5572	1.2989	820.7596	470718.1562	455.5074	-0.38382	608.5324	0.25118	17311500	0.95789	528.748	115.89	110.7844	317.5739	296.9217	159104.5156	184.7748	-0.67537	257.5394	5795770
23	2018-10-10t1513	1539202718.07	adult	285.9899	233.8781	-41.9618	1335.9566	93.5582	96596.2222	304298.4547	5899078.5618	1760.86	1.2684	353.582	0.055002	346.212	0.1374	972.1573	1.5486	884.165	488995.1562	463.51	-0.27064	607.5028	0.23202	17759700	1.0369	528.896	118.54	114.089	310.9585	291.845	156412.1406	186.4975	-0.68949	255.4744	5954020
23	2018-10-10t1913	1539217117.46	adult	289.9897	237.8779	-37.962	1343.5435	93.4714	96860.4789	305103.899	5901714.3427	1940.06	1.7068	354.601	0.048791	346.891	0.12102	988.071	1.7094	892.7053	497987.8125	454.564	-0.47978	586.998	-0.054961	17864800	1.0268	546.627	122.123	116.0312	328.5117	312.6049	165569.875	191.9513	-0.58939	268.1306	6152580
23	2018-10-10t2326	1539232315.43	adult	294.2114	242.0996	-33.7403	1367.8911	93.1296	96592.1937	304193.5462	5806842.8004	2064.52	2.0522	375.048	0.58711	367.8399	0.66497	1027.2241	2.0317	899.7808	516693.75	484.648	0.038261	598.2787	0.092574	18846500	1.2264	457.302	127.38	121.7292	319.1702	310.089	160542.625	199.4869	-0.42976	273.5227	6401000
23	2018-10-11t0313	1539245917.83	adult	297.9898	245.878	-29.9619	1254.0826	93.679	91747.9087	289173.7291	5634735.5147	1862.64	1.6792	384.53	0.81536	374.8965	0.82201	986.2675	1.8374	912.9392	471435.875	518.4926	0.6218	612.2341	0.27933	18352500	1.0725	471.369	131.374	126.104	316.6006	309.4272	151335.0781	211.9724	-0.11091	280.3449	6270090
23	2018-10-11t0713	1539260318	adult	301.9899	249.8781	-25.9618	1317.0941	91.8826	92006.0841	289779.1795	5466229.0081	1698.35	1.3783	388.149	0.87582	374.7343	0.77766	962.7856	1.7559	899.9435	461174.3125	542.3045	1.0101	632.8474	0.56049	18591200	1.0929	414.81	131.9	126.426	312.3358	303.5449	149608.8438	218.1383	0.0045281	279.6096	6317600
23	2018-10-11t1127	1539275416.66	adult	306.184	254.0722	-21.7677	1339.9209	92.4472	92411.0213	290970.4625	5461257.3097	1689.54	1.4319	388.342	0.83953	374.2908	0.72486	948.0863	1.7358	847.2232	456977.5938	547.7701	1.0569	647.4313	0.76017	18687800	1.0783	453.96	131.027	125.1021	302.5574	292.3896	145832.6875	217.1248	-0.10432	271.7361	6305300
23	2018-10-11t1513	1539288981.66	adult	309.952	257.8402	-17.9997	1273.847	92.4961	90130.2803	283987.6588	5397282.7392	1750.82	1.653	396.813	1.0345	381.2717	0.87658	934.8479	1.7179	869.947	439378.5	570.1569	1.4139	667.4648	1.0397	18618100	1.0301	459.546	137.211	129.5442	330.9294	321.5794	155536.8281	235.7586	0.39211	298.037	6437800
23	2018-10-11t1913	1539303381.24	adult	313.9519	261.8401	-13.9998	709.2882	89.5869	49992.5933	159272.9301	2978546.9449	1575.29	1.2989	422.889	1.7029	411.2532	1.6372	1005.9399	2.3328	980.1321	255508.75	594.0159	1.7898	759.1469	2.3411	10737200	-0.7723	472.982	155.329	147.6518	369.066	358.8206	93742.7734	272.3022	1.4163	333.6106	3943790
23	2018-10-11t2313	1539317780.62	adult	317.9517	265.8399	-10	738.6047	88.5754	51315.4469	163388.2367	3021966.2669	1559.62	1.3387	420.772	1.6028	410.5702	1.576	1010.258	2.4813	984.543	263677.3438	574.5972	1.3916	736.0016	2.0176	10965700	-0.73	524.839	158.936	149.4782	385.4853	375.4984	100611.6562	284.4544	1.6976	353.136	4142030
23	2018-10-12t0313	1539332180.91	adult	321.9518	269.84	-5.9999	737.8682	89.8107	51357.2002	163519.9856	3012986.6268	1624.51	1.603	416.4	1.4441	407.7586	1.4604	982.7411	2.3903	934.8634	257478.1875	556.7702	1.0273	687.4664	1.3239	10908000	-0.75163	543.663	165.597	155.0667	410.7419	401.8505	107614.3906	299.3198	2.056	376.8789	4337990
23	2018-10-12t0713	1539346580.11	adult	325.9516	273.8398	-2.0001	747.1369	92.2287	51661.7404	164333.6667	3028453.6767	2258.24	3.5104	417.024	1.421	409.8618	1.4751	1032.906	2.9494	938.6161	269588.4688	546.2921	0.79706	678.481	1.1948	10856000	-0.7717	566.017	170.685	159.633	429.7644	420.2313	112168.5	305.1873	2.1449	389.1154	4443280
23	2018-10-12t1113	1539360980.92	dead	329.9518	277.84	2.0001	738.0809	92.9488	51624.1381	164434.3252	3051031.8919	2214.95	3.5918	411.683	1.2405	405.3817	1.3194	1030.7383	3.1088	952.2186	269022.6875	534.2757	0.54313	662.6249	0.96345	10742000	-0.80471	565.652	172.581	161.8513	442.6974	431.9876	115544.0156	307.3327	2.1242	399.4563	4503160
24	2018-09-28t1513	1538165963.8	egg	-1.9996	-54.1114	-337.9429	583.2862	58.5816	16110.1539	51440.5816	430472.0284	350.103	0.39927	179.338	0.79458	182.672	0.84403	255.36	-0.25644	252.0986	22216.3	228.9348	0.60546	245.5624	0.13443	1548950	1.4332	365.818	47.7002	47.4076	82.7069	77.37	7195.5	66.1699	0.63854	73.5402	411987
24	2018-09-28t1913	1538180361.02	larva	1.9996	-50.1122	-333.9436	997.6966	67.0639	33997.8796	108139.5909	1100258.5866	380.196	0.11979	202.923	0.89224	200.6453	0.94039	285.017	-0.34832	281.4531	51588.1	254.8906	0.5466	275.0133	-0.0059864	3669460	2.3431	371.476	49.5071	49.1365	83.8923	80.5164	15184.5	69.3205	0.66404	77.4991	895237
24	2018-09-28t2326	1538195565.06	larva	6.223	-45.8888	-329.7203	1017.4669	68.3696	38955.1354	124579.6903	1382134.7454	387.566	-0.12971	204.737	0.77476	202.6028	0.8759	286.485	-0.45964	284.0302	59302.4	255.4869	0.35659	276.6693	-0.17505	4221060	2.2662	350.987	51.2758	50.9984	86.0253	82.7163	17807.2	70.8608	0.65128	79.3411	1057150
24	2018-09-29t0313	1538209158.76	larva	9.999	-42.1128	-325.9443	995.6748	65.7298	36191.1682	115318.0868	1216459.8795	393.676	-0.31772	205.747	0.66114	203.2916	0.80548	286.998	-0.55561	284.902	55103.6	257.0688	0.20865	276.1893	-0.31178	3948480	1.7398	371.031	52.6566	52.3244	88.9046	85.0411	17069.7	72.2573	0.64179	81.8689	1010530
24	2018-09-29t0713	1538223560.09	larva	13.9994	-38.1124	-321.9439	1023.9403	72.6653	46604.723	147775.1522	1982164.6858	378.085	-0.50387	207.761	0.54772	205.374	0.74338	288.578	-0.65285	285.4907	70990.2	258.9369	0.066681	279.2801	-0.43807	5094930	2.0451	338.882	53.1779	52.8635	87.7439	85.1158	21585	72.9011	0.61064	81.4447	1304080
24	2018-09-29t1126	1538238764.92	larva	18.2229	-33.8889	-317.7203	1500.5932	81.856	68803.1674	219694.4102	3040222.1761	436.483	-0.63966	194.423	0.25398	197.5008	0.55667	289.812	-0.75197	286.694	104912	256.8701	-0.090202	279.2144	-0.56378	7036150	2.7948	330.194	50.4588	50.1936	86.3703	84.0155	31266.1	71.8005	0.52634	81.089	1826100
24	2018-09-29t1513	1538252358.39	larva	21.9989	-30.1129	-313.9444	1497.2291	88.8453	72734.0068	231513.2146	3324714.4632	372.469	-0.80774	199.792	0.1737	202.7861	0.52847	295.699	-0.83461	292.5231	113253	262.5914	-0.18468	284.3647	-0.66115	7632840	2.7904	356.768	51.3055	51.0451	87.9389	85.2554	33680.6	72.9948	0.5103	81.8779	1960080
24	2018-09-29t1913	1538266759.04	larva	25.9991	-26.1127	-309.9442	1502.9745	86.1737	71251.667	227347.7936	3196320.1587	408.162	-0.92206	202.66	0.052506	204.728	0.45075	300.722	-0.92035	298.1767	112771	266.233	-0.28938	289.1989	-0.75834	7591220	2.3973	408.162	51.7598	51.5305	89.3063	86.7912	33489.9	73.4385	0.46738	83.1057	1938820
24	2018-09-29t2326	1538281968.14	larva	30.2238	-21.888	-305.7194	1035.4272	76.5492	48513.065	153450.1763	2094935.316	404.774	-1.0533	227.558	0.18809	225.2036	0.61426	314.946	-1.0029	311.8789	80311.2	281.1259	-0.34185	302.8156	-0.84456	5802280	0.98458	366.39	55.6011	55.1884	91.8084	88.789	23411.1	76.2893	0.49844	85.2546	1417720
24	2018-09-30t0313	1538295557.81	larva	33.9987	-18.1131	-301.9445	1484.9772	81.5261	68889.5433	218387.2841	2914427.6461	417.131	-1.1564	211.402	-0.17417	212.8277	0.33527	311.854	-1.0854	309.1791	113203	276.6254	-0.4684	300.989	-0.93444	7658450	1.7238	328.12	53.05	52.7798	90.6787	88.0869	32916.4	75.3672	0.40747	85.0055	1921840
24	2018-09-30t0713	1538309959.25	larva	37.9991	-14.1127	-297.9441	1512.6147	89.0427	80833.4796	256725.1282	3684696.5632	5707.49	1.1208	263.977	0.35499	230.2553	0.47658	2462.94	0.23071	2059.1816	1044290	323.8465	-0.35749	1209.3718	0.057673	11177000	3.386	370.751	53.0829	52.8853	91.1416	88.6792	38644	75.683	0.34864	85.1854	2247580
24	2018-09-30t1126	1538325169.43	larva	42.2242	-9.8876	-293.7191	1619.6767	77.5955	76788.6579	242388.9625	3347361.1874	11553.5	3.54	311.24	0.86217	232.2489	0.37606	5355.8	2.0551	4266.4666	2163740	369.505	-0.25978	2561.3355	1.545	12559500	3.8011	384.882	53.4087	52.9869	92.589	90.1156	37405.9	76.2929	0.28949	86.1624	2155200
24	2018-09-30t1513	1538338758.89	larva	45.999	-6.1128	-289.9442	1097.4663	69.921	36888.4203	117251.382	1176393.3743	395.258	-1.479	241.776	-0.3426	239.2392	0.36951	333.049	-1.3234	330.3852	65610.6	300.6283	-0.67871	322.6469	-1.1681	4741960	-0.94021	385.66	58.8729	58.4194	97.2506	94.068	19158.4	80.6309	0.41061	90.0147	1154670
24	2018-09-30t1913	1538353158.47	larva	49.9989	-2.1129	-285.9443	844.5794	63.9392	43969.5262	138722.0576	1906944.9676	7632.19	1.4847	374.575	1.6167	264.3	0.74189	4831.03	1.5941	4584.6743	1115970	1058.8381	2.6703	2931.6329	1.7345	8632450	0.91523	131.819	52.9961	52.3423	92.6665	91.359	21406	77.4189	0.15559	87.7023	1221350
24	2018-09-30t2326	1538368371.28	adult	54.2247	2.1129	-281.7186	1059.9814	85.533	58356.5087	184349.4652	2779100.5194	9577.09	2.1353	316.793	0.50093	241.7906	0.10438	5428.15	1.9341	5151.5796	1661010	383.7365	-0.50473	2336.7672	0.94856	9675490	1.1341	130.775	52.7437	52.1564	92.9222	91.7435	28434.2	77.0936	0.015867	87.6608	1610900
24	2018-10-01t0313	1538381958.02	adult	57.9988	5.887	-277.9445	845.6566	70.529	47600.8958	150162.6323	2259867.7651	2924	-0.6855	280.606	-0.26317	274.5858	0.88509	678.565	-1.3467	486.6121	168963	347.9423	-0.70818	409.6199	-1.2805	6985970	-0.64712	274.402	59.2911	58.8325	96.8304	94.6057	24110.8	80.7593	0.21759	90.6364	1476110
24	2018-10-01t0713	1538396359.17	adult	61.9991	9.8873	-273.9441	1562.6308	88.974	87001.4899	275349.3163	4352454.0286	6389.71	0.74841	304.814	0.1264	251.5427	0.16057	3072.46	0.23556	2633.4381	1401040	416.933	-0.41462	1501.5162	-0.016738	13872700	2.9283	363.862	57.648	57.3343	93.2528	91.0412	42523.3	78.2875	-0.086154	87.7218	2623680
24	2018-10-01t1126	1538411573.05	adult	66.2252	14.1134	-269.7181	929.3	78.4625	59766.0144	188693.3975	3201905.7756	8288.1	1.6081	311.618	0.22414	227.3079	-0.7514	4488.83	1.2917	4274.3647	1400520	434.1802	-0.33594	2204.7194	0.90284	9710950	0.33419	396.483	51.8759	50.7785	96.1075	93.1183	29985.5	76.8518	-0.37202	88.8262	1616610
24	2018-10-01t1513	1538425159.32	adult	69.9991	17.8873	-265.9441	1040.2192	77.6504	64551.8222	203462.2106	3383151.9786	7403.01	1.2815	335.867	0.75796	267.5712	0.54201	3970.23	0.99934	3711.6567	1337970	448.105	-0.25346	1880.0936	0.57502	11310000	1.0213	287.636	62.9198	62.8304	101.89	99.706	34337	85.658	0.52235	95.6522	2118760
24	2018-10-01t1913	1538439558.94	adult	73.999	21.8872	-261.9442	1637.1107	76.215	92485.8874	292029.9012	4431298.3267	8651.65	2.0075	328.375	0.61323	292.8616	1.441	3231.05	0.52068	2463.4882	1563830	386.0248	-0.58072	1305.598	-0.13804	15880900	3.4128	392.479	65.503	65.1377	116.349	111.4669	56313.1	90.9315	1.0565	104.6206	3167850
24	2018-10-01t2326	1538454771.3	adult	78.2247	26.1129	-257.7185	1139.0804	78.9067	73968.9795	233489.8726	3967774.0423	6150.38	0.92326	338.455	0.93418	284.9534	1.0763	3266.71	0.72001	3015.4495	1260950	448.6083	-0.16913	1467.6722	0.23359	13057900	1.6419	277.793	70.8353	66.7618	187.851	183.7421	72510.4	114.2962	3.77	170.0856	2732900
24	2018-10-02t0313	1538468358.35	adult	81.9989	29.8871	-253.9444	1060.8956	76.5781	68541.1115	216530.9252	3636471.3859	8420.91	2.3841	375.743	2.1103	322.4561	2.574	3560.39	1.2413	3115.9414	1274620	462.261	-0.0017962	1643.8413	0.73923	13434300	1.7294	135.089	69.6369	69.1491	109.324	107.619	39138.2	93.1447	0.96975	103.7203	2489800
24	2018-10-02t0713	1538482759.73	adult	85.9993	33.8875	-249.944	1132.5231	75.5885	70339.6829	221670.5027	3644178.8719	6825.03	1.7114	378.505	2.3777	325.485	2.6378	3267.09	1.2189	2891.0662	1202290	497.4833	0.40211	1473.08	0.62993	13891900	1.8974	291.711	70.4038	69.9591	110.666	108.0628	40725.1	93.8237	0.82282	104.1136	2583960
24	2018-10-02t1127	1538497993.01	adult	90.2307	38.1189	-245.7125	2397.4906	89.7835	134041.0198	422495.6136	7077894.978	4867.95	0.70407	289.505	-0.45108	270.4436	0.16521	1758	-0.50169	1261.0718	1232360	381.5949	-0.61982	646.297	-1.3	20294600	5.5558	314.247	64.2846	62.9107	146.91	142.9581	102984	93.2478	0.5404	127.5798	4506410
24	2018-10-02t1513	1538511562.37	adult	94	41.8882	-241.9433	1114.6422	84.2927	72876.1595	229776.4948	4000673.6831	7089.01	2.5655	345.787	1.6176	296.5796	1.2026	3058.85	1.6237	2700.5079	1162360	465.2782	0.5248	1378.1546	1.0927	13137500	1.2867	209.784	74.0778	71.8156	162.487	159.2813	61744.9	106.9252	1.819	148.1714	2814440
24	2018-10-02t1913	1538525921.22	adult	97.9886	45.8768	-237.9547	1047.9746	85.6451	71341.775	225051.1883	4060559.7941	4930.33	1.1449	321.841	0.748	283.4145	0.51241	2658.93	1.2565	2445.3397	989122	418.481	-0.030421	1194.8959	0.7611	11955400	0.51707	216.303	68.0378	67.0135	129.452	123.5642	48156.3	95.3439	0.35778	112.3545	2527400
24	2018-10-02t2325	1538541066.71	adult	102.1956	50.0838	-233.7476	1144.5663	82.3923	73199.287	230588.9151	3982387.7464	5180.29	1.5561	337.687	1.3599	297.8164	1.0296	2591.45	1.3871	2347.7437	989934	467.017	0.96701	1237.6698	1.2126	12892500	1.0152	288.495	71.796	71.0094	120.062	117.1748	45863.8	98.5581	0.46336	112.1336	2741100
[truncated: 3,910 more rows]
