# Supplementary material for: Global, cell non-autonomous gene regulation drives individual lifespan among isogenic C. elegans
Source: eLife. 2021 Feb 1;10:e65026. doi: 10.7554/eLife.65026 (PMC7864635; doi:10.7554/eLife.65026)
Supplement: Source data 1. [file elife-65026-data1.zip › figure_data/Figures 1-3 - base strains/mir-84/mir-84_20180928-spans.tsv]

name	larvaspan	adultspan	lifespan
00	80.1123	123.8884	204.0007
04	64.1123	215.9901	280.1024
06	56.112	195.8808	251.9928
07	52.1121	187.8809	239.993
08	61.9987	155.9941	217.9929
10	56.112	215.989	272.1009
11	64.1122	187.8786	251.9909
12	52.112	195.9884	248.1004
14	52.112	199.8792	251.9911
15	52.0006	223.9894	275.99
16	58.1114	199.989	258.1003
18	56.1118	239.9882	296.1
19	47.999	212.0999	260.0988
20	52.1118	267.8405	319.9523
21	47.9989	188.1003	236.0992
22	54.1114	263.8399	317.9513
23	52.1118	275.8399	327.9517
24	52.1118	283.8314	335.9432
27	56.1117	227.9858	284.0975
28	52.1118	183.9856	236.0974
29	52.1118	219.986	272.0978
30	52.1118	283.8217	335.9334
31	52.1117	283.8219	335.9336
32	84.0037	191.9829	275.9866
35	52.0003	235.9851	287.9855
36	59.9988	267.9401	327.9389
38	52.0003	251.9437	303.944
39	52.0003	215.9845	267.9848
40	71.999	259.9309	331.9298
41	56.1116	199.9843	256.0958
43	59.9987	203.9876	263.9863
44	64.1122	215.9843	280.0965
45	76.1117	239.8281	315.9398
46	58.1113	215.9851	274.0964
47	52.1116	259.8284	311.9401
48	56.1115	203.9853	260.0968
49	56.1115	156.0031	212.1146
50	52.0001	163.9836	215.9837
51	52.1115	207.9855	260.0971
52	56.1114	275.8092	331.9206
53	56.1114	275.8093	331.9207
54	52.1115	279.8094	331.9209
59	47.9986	220.0968	268.0954
60	64.1123	191.9833	256.0955
62	55.8874	251.9411	307.8285
63	52.1115	223.8749	275.9863
64	56.1114	267.8285	323.9399
65	52.1114	239.9857	292.0972
66	52.1114	203.9847	256.0961
67	52.1114	199.8742	251.9855
68	54.1111	235.8752	289.9863
69	52.1113	231.9853	284.0966
70	52.1113	235.8755	287.9868
71	52	271.8295	323.8295
72	48.0001	215.9854	263.9855
73	55.8873	164.0963	219.9836
76	52.1113	163.8731	215.9845
77	52.0001	223.9817	275.9819
78	52.1114	203.9815	256.0928
79	55.8874	184.0929	239.9802
80	58.111	219.8723	277.9833
83	56.1113	231.8703	287.9816
85	68.1135	175.9762	244.0897
86	52.1113	199.8692	251.9805
88	60.0016	235.8701	295.8717
89	52.1114	239.9819	292.0932
90	64.1127	175.8692	239.9819
92	56.1112	251.9422	308.0535
93	52.1113	183.9812	236.0925
94	52.1113	243.9828	296.0941
96	56.1113	195.8704	251.9817
97	76.1116	123.9816	200.0933
