# Supplementary material for: Global, cell non-autonomous gene regulation drives individual lifespan among isogenic C. elegans
Source: eLife. 2021 Feb 1;10:e65026. doi: 10.7554/eLife.65026 (PMC7864635; doi:10.7554/eLife.65026)
Supplement: Source data 1. [file elife-65026-data1.zip › figure_data/Figures 1-3 - base strains/mir-84/mir-84_20181018-spans.tsv]

name	larvaspan	adultspan	lifespan
000	49.6242	236.2984	285.9226
001	49.6242	219.928	269.5522
002	47.8123	187.9998	235.8121
003	61.6229	160.0781	221.701
004	67.9491	272.0449	339.994
005	68.2722	183.6151	251.8873
006	55.8112	236.0917	291.9028
007	55.8111	156.0767	211.8879
008	59.9969	232.0922	292.0891
009	57.623	195.8912	253.5142
010	55.8111	236.0874	291.8984
011	49.6241	199.8898	249.514
012	51.8112	232.2933	284.1045
013	59.9968	195.8905	255.8873
014	55.811	223.9327	279.7437
015	55.9957	172.0522	228.048
016	51.8112	240.0782	291.8893
017	63.8117	191.8906	255.7023
019	55.9956	207.9298	263.9254
020	51.8111	183.9993	235.8105
021	55.8109	211.9296	267.7405
023	61.6226	272.1104	333.733
024	51.8111	207.8892	259.7003
025	53.6231	252.0678	305.6909
026	53.623	252.0678	305.6908
027	49.624	223.9296	273.5537
028	55.8108	207.9297	263.7405
029	51.811	236.3681	288.1792
030	55.9953	215.9317	271.927
031	67.9486	195.792	263.7406
032	55.8107	199.8899	255.7006
033	51.811	219.9311	271.7421
034	51.811	191.8894	243.7004
035	51.8109	227.9316	279.7426
037	55.9951	152.0737	208.0689
039	65.6232	168.0456	233.6688
040	53.6227	191.8853	245.508
041	53.6227	232.266	285.8887
042	55.8105	228.2663	284.0768
044	51.8107	199.8839	251.6945
045	51.9953	203.8838	255.8791
046	57.6223	136.0689	193.6911
047	53.6225	227.9255	281.548
048	55.9948	260.0275	316.0223
049	51.9952	207.9241	259.9193
051	51.9952	223.9238	275.919
053	55.9946	175.9903	231.9849
054	57.622	164.0668	221.6889
055	55.8101	215.9214	271.7315
058	51.995	207.9155	259.9105
059	51.8104	223.9169	275.7273
061	55.9944	195.8737	251.8681
062	55.81	255.996	311.8059
063	63.8108	203.9133	267.7241
064	47.8114	207.8719	255.6833
065	51.9948	199.8735	251.8683
066	51.8102	36.2662	88.0763
068	59.8093	239.9901	299.7994
069	67.9479	235.8531	303.801
070	59.8092	247.9896	307.7989
071	47.8113	199.8726	247.6839
072	55.8097	215.916	271.7257
073	53.6218	176.0341	229.656
074	53.6217	211.9144	265.5361
075	61.6209	168.0351	229.656
077	51.8099	195.8744	247.6843
082	45.6235	195.9786	241.6021
083	53.6215	180.0304	233.6519
084	51.8098	116.0509	167.8607
086	51.8098	203.8706	255.6804
088	59.9956	191.87	251.8657
089	51.8097	191.8707	243.6804
093	55.994	152.0543	208.0482
095	51.9943	176.0297	228.024
096	59.8088	195.8704	255.6792
098	53.6215	176.0295	229.651
099	51.9944	164.0568	216.0512
100	53.6214	132.0525	185.6739
102	59.8089	179.9816	239.7905
103	55.994	187.8715	243.8655
104	51.9945	187.871	239.8655
105	51.8098	164.0551	215.8649
107	51.8098	191.871	243.6808
109	51.9944	144.0571	196.0515
111	55.9939	160.0592	216.0531
114	55.8093	116.054	171.8632
