# Supplementary material for: Global, cell non-autonomous gene regulation drives individual lifespan among isogenic C. elegans
Source: eLife. 2021 Feb 1;10:e65026. doi: 10.7554/eLife.65026 (PMC7864635; doi:10.7554/eLife.65026)
Supplement: Source data 1. [file elife-65026-data1.zip › figure_data/Figures 1-3 - base strains/mir-84/mir-84_20181018.tsv]

name	timepoint	timestamp	stage	age	adult_age	ghost_age	length	max_width	projected_area	surface_area	volume	gfp_maximum	gfp_maximum_z	gfp_mean	gfp_mean_z	gfp_median	gfp_median_z	gfp_over_99_mean	gfp_over_99_mean_z	gfp_over_99_median	gfp_over_99_sum	gfp_percentile_95	gfp_percentile_95_z	gfp_percentile_99	gfp_percentile_99_z	gfp_sum	gfp_sum_z	green_yellow_excitation_autofluorescence_maximum	green_yellow_excitation_autofluorescence_mean	green_yellow_excitation_autofluorescence_median	green_yellow_excitation_autofluorescence_over_99_mean	green_yellow_excitation_autofluorescence_over_99_median	green_yellow_excitation_autofluorescence_over_99_sum	green_yellow_excitation_autofluorescence_percentile_95	green_yellow_excitation_autofluorescence_percentile_95_z	green_yellow_excitation_autofluorescence_percentile_99	green_yellow_excitation_autofluorescence_sum
000	2018-10-18t1706	1539900539.17	larva	0	-49.6242	-285.9226	147.7282	28.9533	3008.7176	9666.9836	56746.4717	0	0.33084	0	-0.55609	0	-0.59254					0	-0.40019	0	-0.15451	0	0.95027	0	0	0				0	-0.38829	0	0
000	2018-10-18t2044	1539913584.27	larva	3.6236	-46.0005	-282.2989	144.9354	28.5088	2906.2096	9341.6535	53954.0383	0	-0.045918	0	-0.72456	0	-0.73468					0	-0.56012	0	-0.35644	0	0.4801	0	0	0				0	-0.43063	0	0
000	2018-10-19t0044	1539928005.43	larva	7.6295	-41.9946	-278.293	147.7984	28.9073	3003.7852	9651.7756	56665.0446	0	-0.34374	0	-0.91893	0	-0.90121					0	-0.72665	0	-0.54408	0	-0.018892	0	0	0				0	-0.47596	0	0
000	2018-10-19t0444	1539942379.71	larva	11.6224	-38.0018	-274.3002	147.7282	28.9506	3008.6028	9667.2845	56748.5227	0	-0.5776	0	-1.1223	0	-1.0787					0	-0.88349	0	-0.70591	0	-0.49564	0	0	0				0	-0.52009	0	0
000	2018-10-19t0844	1539956778.88	larva	15.6221	-34.002	-270.3004	261.5209	55.3388	10512.4516	33691.3935	384778.7985	196.386	-0.61383	141.098	0.23718	140.8773	0.416	185.7029	-0.77094	184.9862	10399.3623	168.639	-0.13734	180.341	-0.5252	785209	-0.22717	109.525	53.1448	52.7074	85.4982	84.0913	4787.9004	72.0764	0.27276	80.2666	295751
000	2018-10-19t1244	1539971186.67	larva	19.6243	-29.9998	-266.2983	344.7912	48.7273	11759.6375	37298.3568	364195.3285	207.763	-0.78697	136.978	0.022978	136.5597	0.23671	186.5938	-0.86711	184.7599	11755.4092	166.4507	-0.30213	179.5246	-0.67058	855429	-0.61857	124.172	50.5542	50.3325	83.6468	81.7429	5269.7471	69.2985	0.19435	77.7411	315711
000	2018-10-19t1644	1539985590.78	larva	23.6254	-25.9987	-262.2971	481.2629	35.4463	13026.4096	41058.5291	310741.2465	961.996	-0.40213	148.816	-0.011773	142.005	0.17081	617.064	-0.61368	606.3415	43194.4766	191.6041	-0.31671	409.4082	-0.41731	1040970	-0.89183	96.1437	42.8391	42.364	76.6739	74.8871	5367.1714	62.6839	0.073451	71.1255	299660
000	2018-10-19t2044	1539999984.99	larva	27.6238	-22.0003	-258.2987	467.9361	38.3146	14400.0793	45442.9808	373781.9489	954.629	-0.57749	179.884	0.19784	168.26	0.39198	714.0638	-0.62285	709.1946	54982.918	226.6117	-0.27543	579.4559	-0.27185	1381510	-1.0183	348.808	49.1416	48.7309	88.291	80.1113	6798.4038	68.0148	0.091665	76.7339	377407
000	2018-10-20t0044	1540014380.54	larva	31.6226	-18.0016	-254.3	462.2553	78.5337	24628.9126	78635.6385	1172658.66	709.787	-0.89445	192.891	0.19183	167.3997	0.23859	608.3259	-0.79473	599.9615	79082.3672	371.0416	0.33703	564.4315	-0.42276	2490030	-0.47683	120.244	54.8517	54.6371	85.5212	84.1279	11117.7578	73.4182	0.11118	81.3098	708081
000	2018-10-20t0444	1540028782.29	larva	35.6231	-14.0011	-250.2995	619.3493	48.2256	20783.7289	65607.436	593745.1792	2412.98	0.069764	206.785	0.20045	174.4865	0.19222	1734.7638	0.062085	1679.394	192558.7812	313.3	-0.095305	1247.912	0.5242	2285180	-1.0648	107.294	50.5241	50.3156	82.8622	81.9633	9197.7002	69.6369	0.024095	78.7098	558342
000	2018-10-20t0844	1540043179.72	larva	39.6224	-10.0018	-246.3002	692.6352	47.7606	27456.2133	86564.064	905919.5188	2416.15	-0.087064	208.655	0.031618	163.6824	-0.17507	1946.2656	0.17218	1932.6419	284154.7812	373.1244	0.083873	1614.0837	0.9537	3026530	-0.84165	111.508	51.0506	50.6794	83.8184	82.1342	12237.4912	70.1113	-0.013914	78.7907	740488
000	2018-10-20t1244	1540057584.45	larva	43.6237	-6.0005	-242.2989	786.3059	46.597	30103.8508	94837.9915	967391.4741	7980.11	3.1509	282.766	0.99825	182.0309	-0.053859	4982.1084	2.7216	4897.9827	797137.3125	650.4264	1.3855	2812.1594	2.6131	4505590	-0.017604	197.15	50.1502	49.7671	84.1255	80.9222	13460.0732	69.658	-0.062544	78.0057	799094
000	2018-10-20t1644	1540071990.15	larva	47.6253	-1.9989	-238.2973	852.3368	55.7538	38652.0029	121903.4818	1461586.0776	4723.15	0.97887	242.576	0.13871	159.4849	-0.79979	3202.2456	1.14	3130.2643	653258.125	705.3458	1.5234	2063.8036	1.3345	4934240	-0.080924	292.397	49.3193	49.0036	83.3417	80.8522	17001.7031	68.2806	-0.11948	76.9431	1003200
000	2018-10-20t2044	1540086382.11	adult	51.623	1.9989	-234.2995	919.81	61.8259	45724.6495	144108.0475	1911649.4505	2238.53	-0.60446	209.569	-0.66416	164.1872	-1.0042	1846.8396	-0.11499	1836.6494	443241.5	418.7225	-0.040868	1538.4077	0.47565	5026940	-0.41001	117.764	50.4163	50.0661	84.0098	82.2038	20162.3613	70.0846	-0.1283	79.2686	1209330
000	2018-10-21t0044	1540100784.16	adult	55.6236	5.9995	-230.299	995.8834	61.8243	51699.554	162930.5847	2237154.6149	4544.69	0.681	223.983	-0.54201	169.3609	-1.1385	2545.4353	0.45135	2428.0148	692358.375	489.787	0.29508	1394.466	0.24535	6070610	0.045659	218.483	51.5773	51.2787	85.498	83.3812	23255.4492	70.8368	-0.13863	79.9445	1397900
000	2018-10-21t0444	1540115180.86	adult	59.6227	9.9985	-226.2999	1040.283	68.251	55173.2784	173775.7158	2512267.7609	3705.78	0.15087	215.216	-0.8631	167.2229	-1.494	2203.4807	0.11556	2080.8961	639009.4375	440.6713	0.022352	1222.6247	-0.011733	6220400	-0.1831	271.781	50.0637	49.5377	83.995	82.1274	24358.543	69.4242	-0.17355	78.5157	1446990
000	2018-10-21t0844	1540129582.53	adult	63.6232	13.999	-222.2994	1081.7231	68.6873	57370.5254	180605.8696	2637385.0721	4953.37	0.90963	216.933	-0.95049	172.9273	-1.5958	2352.084	0.225	2102.1687	707977.25	363.9178	-0.40798	1072.9264	-0.22592	6516240	-0.2692	135.196	48.8704	48.2457	81.4104	80.3484	24504.5312	67.7022	-0.21694	76.4065	1467970
000	2018-10-21t1244	1540143987.66	adult	67.6246	18.0004	-218.298	977.4224	69.6303	53690.4181	169173.1983	2581277.5376	5186.41	1.1142	232.928	-0.65586	197.1768	-0.89186	2514.927	0.45366	2238.3628	706694.5	287.1624	-0.87561	1140.1159	-0.065425	6542700	-0.53557	240.036	48.6682	48.3269	84.7338	82.308	23810.2031	69.0584	-0.22465	78.766	1367040
000	2018-10-21t1700	1540159370.15	adult	71.8975	22.2733	-214.0251	1106.8545	68.5279	63215.2993	199155.8267	3035728.0276	4422.27	0.73225	228.095	-0.85965	193.9234	-1.236	2029.608	0.044179	1817.2775	671800.25	333.8733	-0.57572	946.5784	-0.33009	7541490	0.011901	285.394	46.5039	45.9567	83.6503	81.1286	27688.25	67.9831	-0.28003	77.6309	1537560
000	2018-10-21t2100	1540173772.34	adult	75.8981	26.2739	-210.0245	1138.5984	74.7545	66826.3732	210654.8105	3304912.4603	3100.64	-0.097716	221.931	-1.1512	193.3857	-1.4924	1654.7921	-0.29586	1541.1332	579177.25	343.2509	-0.49512	843.1186	-0.46688	7753390	-0.040012	342.071	48.8147	48.3315	85.6087	82.0496	29963.0566	69.1726	-0.31008	78.5691	1705390
000	2018-10-22t0100	1540188174.2	adult	79.8986	30.2745	-206.0239	1061.1224	73.9949	62360.1157	196495.0972	3109311.5139	5148.58	1.6076	231.146	-0.95081	199.1848	-1.4088	1990.6873	0.31748	1767.9005	648964.0625	316.2008	-0.70107	883.6038	-0.28147	7530050	-0.40034	243.058	47.963	47.4974	87.5604	84.9336	28544.6777	69.223	-0.37133	79.7475	1562490
000	2018-10-22t0500	1540202570.44	adult	83.8976	34.2734	-202.025	1208.3105	79.6228	74625.9483	235283.213	3888943.3389	2641.97	-0.25973	203.632	-2.1609	180.9267	-2.6303	1370.9354	-0.48663	1267.7096	534664.8125	299.4288	-0.87957	679.6295	-0.7394	7933300	-0.23521	234.604	44.1634	43.4973	82.3605	79.3482	32120.6074	64.6179	-0.55403	75.4427	1720560
000	2018-10-22t0900	1540216973.11	adult	87.8983	38.2742	-198.0242	1062.8822	75.9323	66378.6811	209227.1141	3507082.661	1889.61	-0.8473	207.305	-2.2349	188.0946	-2.4342	1232.5994	-0.62717	1219.6753	427712	280.1027	-1.1692	784.2056	-0.30302	7176290	-0.97787	224.955	53.8756	53.4095	94.3876	87.8997	32752.4844	74.1556	-0.35745	83.5122	1865010
000	2018-10-22t1300	1540231382.81	adult	91.901	42.2769	-194.0215	1134.4871	75.2738	65611.4747	206604.2069	3290909.5708	3583.81	0.99241	234.394	-1.0987	211.7199	-1.2259	1561.9949	0.24929	1359.5413	537326.25	307.2403	-0.85901	696.5468	-0.51101	8040640	-0.38548	191.498	52.0981	51.6402	87.9549	86.3501	30256.4727	72.9708	-0.4396	82.2227	1787170
000	2018-10-22t1700	1540245782.5	adult	95.9009	46.2768	-190.0216	1201.9903	75.1129	70738.5038	222707.3487	3609787.9533	2216.52	-0.30065	218.755	-1.991	200.4444	-2.0508	1214.8384	-0.37782	1130.7892	449490.1875	309.4678	-0.83648	643.8271	-0.62659	8081250	-0.44176	374.196	52.9773	52.4816	92.7223	89.585	34307.2422	74.7607	-0.44187	84.8495	1957090
000	2018-10-22t2100	1540260176.84	adult	99.8994	50.2752	-186.0232	1107.1185	78.1922	69786.0153	219874.7307	3753772.5416	1902.7	-0.53513	210.415	-2.5281	193.6544	-2.6117	1127.6667	-0.442	1058.3901	411598.375	287.9964	-1.2714	650.5608	-0.42368	7663720	-0.86254	222.763	56.9992	56.2226	115.4292	104.8714	42131.6758	78.7036	-0.38577	92.4877	2076030
000	2018-10-23t0100	1540274577.88	adult	103.8996	54.2755	-182.0229	1068.0497	77.9092	66040.0241	208088.5487	3500529.442	1379.99	-1.0612	208.467	-2.7223	193.2189	-2.7866	941.5288	-0.80347	911.6628	324827.4375	285.7449	-1.3722	676.2061	-0.089504	7186070	-1.315	165.614	55.3619	54.9543	91.434	89.7915	31544.7422	75.8422	-0.56423	85.6021	1908380
000	2018-10-23t0500	1540288966.56	adult	107.8965	58.2723	-178.0261	837.785	82.1173	56758.9219	179395.8721	3281274.4194	423.253	-2.1956	203.466	-3.0962	199.5045	-2.5499	345.9518	-2.4122	339.8934	102401.7188	264.4598	-1.9801	317.5363	-2.2836	6017100	-2.3102	178.4	60.2687	59.1766	117.4863	113.3362	34775.9531	84.0353	-0.37433	101.4316	1782330
000	2018-10-23t0900	1540303367.07	adult	111.8966	62.2725	-174.0259	1047.9631	76.2489	65259.1634	205682.7527	3457321.4103	1249.86	-1.0536	217.711	-2.3901	203.5141	-2.4468	900.0451	-0.68314	893.0725	306915.375	297.026	-1.2887	635.2176	-0.016271	7414150	-1.2026	181.133	58.436	57.6572	104.8804	100.2781	35764.207	80.813	-0.65262	93.8615	1990040
000	2018-10-23t1301	1540317792.79	adult	115.9038	66.2796	-170.0188	1113.5865	79.477	68668.6967	216265.6025	3681828.2256	2685.59	1.008	231.255	-1.7058	217.9512	-1.6999	1095.3938	0.053225	952.7136	393246.375	299.4439	-1.3672	484.8789	-0.99766	8285640	-0.537	271.656	58.4566	57.5591	111.5275	106.7588	40038.3906	83.4359	-0.75737	98.4106	2094440
000	2018-10-23t1659	1540332083.05	adult	119.8733	70.2491	-166.0493	1058.2932	79.4042	64806.7001	204137.385	3498291.1917	2333.97	0.65178	225.626	-2.1291	212.1497	-2.1873	1066.7145	0.095885	950.1252	361616.2188	297.0465	-1.6309	511.6968	-0.70171	7632700	-1.0695	164.448	59.2802	58.3644	106.1142	103.3585	35972.7031	83.9029	-1.1149	97.6111	2005390
000	2018-10-23t2037	1540345185.09	adult	123.5128	73.8886	-162.4098	1073.5603	80.7124	70099.2215	220910.2533	3902606.0019	1838.2	0.033475	228.1	-2.07	216.8035	-2.0173	910.4944	-0.3239	848.1915	333240.9688	302.2363	-1.6099	441.6752	-1.2224	8333400	-0.55208	296.128	58.0519	57.152	103.859	101.6869	38012.3789	81.8932	-1.9394	95.6362	2120870
000	2018-10-24t0059	1540360896.83	adult	127.8771	78.253	-158.0454	1082.2603	79.202	66948.5586	210920.6389	3593884.1728	2120.93	0.57429	242.586	-1.2982	231.4187	-1.2451	911.6761	-0.20446	813.5055	319086.625	319.7484	-1.018	475.237	-0.85617	8478860	-0.46847	438.647	58.7329	57.9364	109.8002	105.6855	38430.0859	85.0728	-2.1161	99.6894	2052830
000	2018-10-24t0437	1540373984.54	adult	131.5126	81.8884	-154.41	1106.3722	78.6007	68900.0392	217098.8825	3682048.9119	1573.75	-0.19858	244.592	-1.2514	233.295	-1.2335	812.7839	-0.479	721.3674	292602.1875	322.2287	-0.9675	476.6042	-0.77757	8793570	-0.26286	295.157	59.2069	57.9233	113.8355	107.7991	40980.7969	85.4589	-2.2011	100.9102	2128610
000	2018-10-24t0859	1540389696.26	adult	135.877	86.2528	-150.0456	1016.6876	78.1366	67183.7451	211905.4156	3708570.2403	1539.06	-0.17411	244.167	-1.3648	233.6571	-1.3291	777.5802	-0.52053	690.5606	272930.6562	324.1515	-0.94266	476.3666	-0.70914	8549020	-0.45936	359.496	60.9757	58.3843	170.6652	159.3824	59903.5	92.7308	-1.4767	129.1401	2134940
000	2018-10-24t1237	1540402784.43	adult	139.5126	89.8884	-146.41	1020.8348	78.1735	64937.6808	204726.1918	3495209.4074	1477.99	-0.21103	240.152	-1.6844	229.9172	-1.6581	790.173	-0.39318	715.5116	267868.6562	314.5233	-1.4159	461.0774	-0.81254	8134170	-0.75651	287.194	63.8311	62.4484	139.9604	124.2846	47446.5703	91.8059	-1.7081	111.7711	2162020
000	2018-10-24t1659	1540418502.92	adult	143.8788	94.2547	-142.0437	1108.36	76.7969	70912.7651	223515.412	3814345.8392	1387.37	-0.29743	235.34	-2.0696	228.3463	-1.8654	692.5656	-0.71408	615.8386	256249.2656	297.7807	-2.2323	400.2312	-1.4376	8702870	-0.39201	287.517	64.7623	63.2477	123.8067	120.8696	45808.4883	93.031	-1.7123	112.6839	2394910
000	2018-10-24t2037	1540431584.51	adult	147.5126	97.8884	-138.41	1103.9989	82.2792	69837.0161	220054.0093	3813497.1978	1187.43	-0.60665	246.321	-1.4616	237.1086	-1.4074	687.5081	-0.67303	641.8104	250940.4375	324.8439	-1.0661	483.9859	-0.45036	8974700	-0.23337	235.563	65.2442	63.3892	145.1307	134.9912	52972.7109	94.2765	-1.6941	118.3983	2377170
000	2018-10-25t0059	1540447316.63	adult	151.8826	102.2585	-134.0399	1114.4417	79.6821	72165.4115	227401.649	3998421.6538	1480.93	0.0095177	237.096	-2.121	229.2319	-1.9989	705.1704	-0.52052	638.6255	265849.25	301.5119	-2.2007	413.2858	-1.2518	8920730	-0.28557	329.786	64.9441	63.4086	124.125	121.0585	46795.125	93.6494	-1.8755	113.0927	2443520
000	2018-10-25t0437	1540460384.55	adult	155.5126	105.8884	-130.41	1191.5705	78.8053	74654.5979	235060.9402	4060035.8642	1453.87	0.021893	243.443	-1.7942	235.9959	-1.6579	711.7585	-0.42842	616.1504	277585.8438	311.4898	-1.8011	415.3443	-1.2135	9482120	0.04122	180.337	65.6874	63.9942	125.3669	122.1523	48893.1094	95.4402	-1.8043	113.7279	2558520
000	2018-10-25t0859	1540476114.69	adult	159.8821	110.2579	-126.0405	1074.8013	81.0022	70773.7839	223068.6824	3970865.966	1167.53	-0.4869	258.095	-0.95486	249.2637	-0.92471	641.0233	-0.69689	571.0326	236537.5938	340.1436	-0.5323	472.6128	-0.46432	9523700	0.044974	248.371	63.2858	60.6302	149.0093	142.1977	54984.4297	98.3017	-1.668	126.4481	2335250
000	2018-10-25t1302	1540490675.02	adult	163.9266	114.3025	-121.9959	1254.8415	81.8173	79886.6586	251521.4208	4403577.1596	1377.12	0.010663	236.878	-2.3679	229.4998	-2.2404	614.1272	-0.77821	509.2224	256091.0312	307.8854	-2.1187	410.4832	-1.2684	9866460	0.22516	299.471	66.3296	64.0214	142.4044	138.3369	59382.6328	98.4148	-1.7573	124.9561	2762760
000	2018-10-25t1659	1540504918.41	adult	167.8831	118.259	-118.0394	1096.2853	81.5043	71535.8776	225403.4371	4007095.7833	1308.53	-0.070974	250.277	-1.5985	242.5811	-1.5111	656.5284	-0.50763	553.0396	244885.0781	321.1417	-1.562	454.4273	-0.67121	9328840	-0.09653	216.629	68.4523	66.1422	142.3323	136.0749	53089.9609	101.7721	-1.5941	125.9652	2551490
000	2018-10-25t2037	1540517984.57	adult	171.5126	121.8885	-114.4099	1029.3733	81.055	69542.8766	219299.4456	3976559.0081	1227.63	-0.1928	264.017	-0.80419	257.6281	-0.66115	626.0417	-0.62214	543.7632	227253.1406	335.7458	-0.93353	464.6151	-0.52153	9564550	0.024698	255.509	67.1196	65.1521	132.8247	128.8548	48215.375	99.4431	-1.8373	120.4763	2431540
000	2018-10-26t0059	1540533726.79	adult	175.8854	126.2613	-110.0371	1170.637	82.2753	77670.46	244741.4943	4369502.9842	932.949	-0.80955	252.675	-1.5943	243.1394	-1.6392	591.806	-0.75885	557.3944	239681.4062	344.6665	-0.59147	488.0842	-0.17259	10227800	0.37386	365.37	73.3477	69.4974	223.0026	211.3494	90316.0469	111.827	-1.1174	165.8265	2968970
000	2018-10-26t0437	1540546785.23	adult	179.5128	129.8886	-106.4098	1181.002	79.1051	74238.5522	233784.481	4030596.9167	1398.48	0.34302	271.214	-0.51636	262.9449	-0.51758	677.21	-0.21985	581.5985	262757.5	350.3543	-0.39703	507.815	0.13291	10504100	0.50843	389.317	69.9608	67.1457	183.6389	147.3981	71251.875	104.8682	-1.6444	130.579	2709580
000	2018-10-26t0859	1540562525.21	adult	183.885	134.2609	-102.0375	1185.7206	84.3635	78818.8148	248343.925	4464761.8222	793.638	-1.0548	242.78	-2.3187	234.8518	-2.2725	540.4998	-0.97961	517.1843	222145.4219	323.6836	-1.6816	452.7535	-0.68405	9974380	0.21045	179.534	67.6611	65.2747	135.657	132.5859	55755.0273	102.2777	-1.8803	125.5065	2779790
000	2018-10-26t1237	1540575585.03	adult	187.5127	137.8886	-98.4098	1130.4954	83.9767	76564.0286	241231.5848	4466386.7482	1056.63	-0.36011	260.212	-1.33	252.9569	-1.2754	560.1421	-0.82616	506.5344	224056.8438	339.1387	-1.0498	436.8364	-0.93343	10384600	0.41449	441.173	71.777	68.7499	154.4032	148.0298	61761.2891	110.1041	-1.5249	138.2802	2864480
000	2018-10-26t1659	1540591329.02	adult	191.8861	142.2619	-94.0365	1132.1585	82.2039	72604.4611	228752.3534	4020127.6324	1244.37	0.17492	266.067	-1.064	258.3804	-1.0501	607.4677	-0.47859	530.4219	230230.2344	347.4604	-0.77297	455.0758	-0.65368	10078600	0.241	348.095	72.0178	68.4395	184.3203	168.5774	69857.3828	112.5016	-1.5084	145.4641	2728030
000	2018-10-26t2037	1540604384.94	adult	195.5127	145.8886	-90.4098	1095.0076	81.8913	72411.9625	228262.8315	4069541.6709	942.948	-0.5388	277.163	-0.50521	268.1798	-0.58041	606.9793	-0.43781	580.8756	229438.1875	365.7955	-0.08898	521.1072	0.41911	10461500	0.42545	365.903	72.7585	69.2207	177.8567	170.603	67229.8281	115.2301	-1.4656	154.2511	2746270
000	2018-10-27t0100	1540620136.06	adult	199.888	150.2639	-86.0345	1150.6671	84.8631	77743.2871	245014.906	4442841.2795	1050.11	-0.20449	252.667	-1.9292	247.1609	-1.8005	536.6382	-0.88032	466.8861	217338.4688	319.6498	-2.029	386.3853	-1.814	10227700	0.29088	305.072	75.1318	72.1386	167.9357	159.5093	68013.9531	113.4339	-1.6622	144.8328	3041260
000	2018-10-27t0437	1540633184.94	adult	203.5127	153.8886	-82.4098	1153.552	85.3654	75756.5197	238663.6369	4299179.2339	1031.35	-0.2095	266.808	-1.2224	258.6651	-1.2506	590.0469	-0.4689	544.1013	233068.5156	348.9297	-0.94431	489.1155	-0.098887	10529800	0.42706	319.505	72.9341	69.1277	169.8687	164.123	67098.125	118.1892	-1.5439	152.1548	2878420
000	2018-10-27t0859	1540648929.87	adult	207.8863	158.2621	-78.0363	1212.1814	93.3086	85995.236	270998.9898	5270497.4299	784.883	-0.80475	275.775	-0.83525	268.0385	-0.85313	548.305	-0.7425	530.7649	245640.625	356.8492	-0.73677	477.3406	-0.30599	12337900	1.307	281.391	79.2185	76.4953	163.9303	159.6125	73440.75	118.0287	-1.6659	148.2565	3544150
000	2018-10-27t1237	1540661984.94	adult	211.5127	161.8886	-74.4098	1076.2514	84.4801	72737.8756	229289.1921	4200206.5566	795.444	-0.74046	294.547	0.030929	286.652	-0.0084241	535.6613	-0.81696	509.585	203015.6406	386.0657	0.2403	470.2619	-0.44175	11159800	0.70192	376.999	80.577	76.7691	185.5859	179.2895	70337.0469	126.0543	-1.4233	163.6423	3052900
000	2018-10-27t1659	1540677730.34	adult	215.8864	166.2623	-70.0361	976.1921	83.8595	70431.8708	222435.7551	4232425.1524	909.099	-0.39044	310.711	0.70549	304.6702	0.74624	548.6073	-0.69016	495.7523	201338.875	390.7952	0.28005	454.1956	-0.75079	11390000	0.78951	269.914	84.1173	81.2292	165.4551	161.8849	60722.0117	124.8254	-1.5966	153.0128	3083570
000	2018-10-27t2037	1540690784.84	adult	219.5127	169.8885	-66.4099	1068.03	85.0142	73740.788	232515.0528	4318098.2074	831.578	-0.56847	294.957	-0.1446	288.7786	-0.10385	502.4744	-1.0605	453.3154	193452.625	372.2275	-0.46504	419.891	-1.4052	11327500	0.73421	285.277	85.5186	81.469	186.3669	181.0376	71751.25	131.9355	-1.4117	167.5305	3284260
000	2018-10-28t0100	1540706540.17	adult	223.8892	174.265	-62.0334	1084.0638	87.2882	73869.7437	232832.3543	4344024.1055	635.367	-1.0745	297.581	-0.12199	291.2009	-0.093389	525.2839	-0.85203	517.9653	202234.2812	379.9877	-0.30888	473.3543	-0.44549	11440500	0.75837	268.07	89.0304	85.5238	190.2558	185.6643	73248.5	137.6394	-1.3098	172.874	3422770
000	2018-10-28t0437	1540719584.97	adult	227.5127	177.8886	-58.4098	1171.5908	84.6847	78284.7659	246589.4091	4517708.4251	1052.59	0.12336	303.49	0.065222	296.9439	0.083633	555.5684	-0.5675	494.4417	226671.9219	385.5913	-0.21225	451.6283	-0.87739	12378400	1.1758	425.957	88.9149	84.5905	215.2025	195.5739	87802.6406	136.5221	-1.4563	176.576	3626570
000	2018-10-28t0856	1540735148.75	adult	231.836	182.2118	-54.0866	482.057	167.6956	49568.2334	168265.952	4811627.8751	678.453	-0.90027	344.002	1.7528	340.027	1.8762	486.4928	-1.1959	478.1845	126001.625	424.0673	0.91955	462.8181	-0.6933	8889710	-0.49205	422.596	96.7318	94.4471	188.9669	182.5	48942.4336	140.2745	-1.4316	167.7765	2499740
000	2018-10-28t1237	1540748384.96	adult	235.5127	185.8886	-50.4098	1170.3052	80.3809	76103.5971	239767.8193	4194518.6947	1025.55	0.12645	328.996	0.99329	321.9401	0.98557	611.741	0.016284	579.6237	242861.1719	420.8043	0.70893	527.3638	0.52908	13056800	1.4111	499.085	99.2656	93.762	272.2918	239.893	108099.8594	153.2985	-1.0366	203.893	3939550
000	2018-10-28t1650	1540763584.99	adult	239.7349	190.1108	-46.1876	1169.7804	84.0146	79419.348	250255.5377	4588267.7889	768.846	-0.58666	329.619	0.90628	322.9546	0.91518	564.8169	-0.41527	552.2668	233834.1875	420.6996	0.58542	503.7119	0.050882	13629700	1.6205	460.88	99.5224	94.6936	237.9747	220.8154	98521.5234	154.5444	-1.1059	199.5847	4115250
000	2018-10-28t2037	1540777184.83	adult	243.5127	193.8885	-42.4099	1164.8191	84.8046	80599.1826	254103.9145	4676402.8465	793.647	-0.48694	317.523	0.31338	312.3074	0.38124	507.1764	-0.99161	477.6163	213014.0938	400.8205	-0.10658	451.307	-0.97794	13323900	1.4327	387.869	98.7317	94.5798	223.933	214.3546	94051.8672	152.272	-1.2903	194.7945	4142980
000	2018-10-29t0037	1540791584.98	adult	247.5127	197.8886	-38.4098	1027.2147	86.2888	72209.0635	227876.9403	4264126.5359	725.948	-0.66444	343.105	1.233	337.8912	1.2943	531.4623	-0.73004	514.6915	199829.8281	438.4196	0.87901	492.7698	-0.20207	12900100	1.1932	379.568	106.738	102.1969	234.6108	227.2322	88213.6484	166.8947	-0.86207	209.0616	4013150
000	2018-10-29t0437	1540805984.93	adult	251.5127	201.8886	-34.4098	824.5024	101.7589	59576.5959	188745.7198	3788582.7802	746.162	-0.57811	341.605	1.06	337.0555	1.1429	529.5509	-0.7412	505.0872	164160.7812	430.5861	0.54636	481.2091	-0.44299	10589400	0.14938	334.283	108.679	103.8461	241.9394	234.1419	75001.2266	168.0584	-0.92814	210.528	3368940
000	2018-10-29t0837	1540820385.2	adult	255.5128	205.8886	-30.4098	862.3665	84.3136	61840.114	195587.3535	3705933.752	600.601	-1.0112	347.442	1.1679	343.9178	1.2827	509.954	-0.95409	503.3317	164205.1875	442.7579	0.76674	486.7092	-0.36046	11180000	0.36391	331.069	113.747	108.4291	243.401	238.0516	78375.1328	178.93	-0.6501	220.3029	3660150
000	2018-10-29t1237	1540834781.89	adult	259.5119	209.8877	-26.4107	845.8782	83.2874	51899.5006	164811.4579	2718256.7027	621.518	-0.92855	334.829	0.60661	330.4567	0.68909	514.52	-0.90031	507.4435	139434.9062	432.1114	0.3866	484.055	-0.43205	9064810	-0.54994	294.499	105.974	100.9439	218.2058	214.6175	59133.7656	167.2829	-1.1659	201.7991	2869030
000	2018-10-29t1637	1540849184.57	adult	263.5126	213.8885	-22.4099	740.6654	79.172	46035.9778	146599.4944	2414898.3807	662.686	-0.77768	344.435	0.85257	341.2145	0.96893	514.5095	-0.89953	508.3158	123996.7969	443.3554	0.57555	492.4848	-0.29878	8286410	-0.88907	344.342	113.436	107.7751	252.5166	246.0785	60856.4883	181.7552	-0.76821	230.3613	2729050
000	2018-10-29t2042	1540863868.2	adult	267.5914	217.9672	-18.3312	765.0967	77.0059	46375.5036	147367.3467	2388097.9802	621.012	-0.8974	344.062	0.74458	340.4934	0.84508	510.8306	-0.94542	504.3359	123621.0078	445.096	0.52186	489.9915	-0.36867	8323540	-0.89191	328.413	116.089	109.3883	260.505	256.7319	63042.2109	190.1415	-0.5893	240.4016	2808410
000	2018-10-30t0037	1540877984.4	adult	271.5126	221.8884	-14.41	747.659	93.6663	53544.9744	169973.8378	3317228.539	653.605	-0.77095	349.321	0.83308	347.8405	0.99735	526.6852	-0.7462	521.3309	146945.1875	450.2122	0.55486	500.8314	-0.19499	9732440	-0.3563	445.578	119.7	114.3416	269.2883	262.3396	75131.4375	192.1042	-0.62743	240.0834	3334970
000	2018-10-30t0442	1540892671.63	adult	275.5924	225.9682	-10.3302	961.6238	83.4499	65430.6377	206473.9521	3811119.592	628.346	-0.84051	354.872	0.92414	352.4994	1.0532	527.1649	-0.73742	520.1223	179763.2188	455.3768	0.58438	503.4737	-0.17299	12093000	0.52741	342.952	124.788	119.6857	269.2313	263.4913	91807.8828	202.2622	-0.39368	247.2213	4252410
000	2018-10-30t0837	1540906784.75	adult	279.5127	229.8885	-6.4099	749.6129	91.218	51729.9902	164195.9066	3094050.3232	649.122	-0.75083	354.127	0.81526	350.7475	0.90952	532.6465	-0.66071	524.4918	143814.5625	457.9	0.55681	506.5532	-0.1428	9546920	-0.4789	369.487	124.231	119.7002	270.5439	265.0254	73046.8594	200.5885	-0.55374	248.9966	3349150
000	2018-10-30t1242	1540921471.41	adult	283.5923	233.9681	-2.3303	756.2988	85.5745	51115.4191	162157.6602	2942217.5611	639.041	-0.76977	345.14	0.45168	339.6359	0.48144	527.439	-0.73094	519.709	140826.2188	447.1682	0.23453	496.4473	-0.34798	9193160	-0.63557	345.06	118.96	111.1629	267.3604	263.1111	71385.2422	200.1806	-0.67332	248.9078	3168630
000	2018-10-30t1721	1540938249.36	dead	288.2528	238.6287	2.3303	752.9247	84.1874	51020.8152	161853.0616	2940508.8571	624.41	-0.80583	350.391	0.52676	343.9398	0.52524	530.4141	-0.6867	521.2932	141620.5469	455.6245	0.33028	501.3407	-0.28985	9323910	-0.61246	374.216	123.969	116.935	272.4117	266.6708	72733.9375	203.7977	-0.67365	250.8749	3298820
001	2018-10-18t1706	1539900552.34	larva	0	-49.6242	-269.5522	279.8708	25.4911	5425.1814	17112.0272	92195.0263	388.19	0.86096	196.85	1.3724	186.6649	1.3108	345.462	-0.23272	343.0797	10363.9	299.3967	1.3139	334.7693	0.64611	584841	1.5427	377.303	67.9539	63.307	196.816	165.1621	5904.47	109.9348	0.94717	135.4784	201891
001	2018-10-18t2044	1539913597.55	larva	3.6237	-46.0005	-265.9285	275.6453	25.1052	5457.4681	17218.7229	92969.3243	311.722	0.3078	177.769	1.0658	172.6619	1.0862	284.449	-0.3819	283.6219	8533.46	247.1146	0.82371	272.8327	0.2396	530642	1.0058	321.874	68.5423	65.0954	177.43	145.2224	5322.9	106.7108	0.84526	129.9178	204599
001	2018-10-19t0044	1539928018.69	larva	7.6295	-41.9946	-261.9226	288.056	28.9876	6768.3028	21410.0435	134092.8362	269.604	-0.078251	168.184	0.83029	165.0968	0.9101	256.92	-0.51106	257.1321	9506.05	222.3475	0.49245	246.7551	-0.045971	615049	0.57603	217.844	66.3731	63.378	146.805	140.277	5431.79	100.2486	0.7064	122.7738	242727
001	2018-10-19t0444	1539942393.12	larva	11.6224	-38.0017	-257.9297	280.3325	27.0032	6127.9337	19357.3248	113651.4278	268.656	-0.33938	166.965	0.67437	164.5466	0.8041	251.199	-0.61882	249.4949	8540.77	220.5209	0.30451	241.4294	-0.24829	555825	0.02993	252.31	67.7404	64.4563	153.443	136.2482	5217.07	101.5795	0.66627	122.7636	225508
001	2018-10-19t0844	1539956792.23	larva	15.6222	-34.002	-253.93	275.4962	33.7156	6785.1809	21456.4039	149307.5225	218.913	-0.59542	150.172	0.33843	149.8522	0.52342	204.606	-0.75586	203.2721	7570.43	183.1482	-0.060278	199.3332	-0.491	549180	-0.44564	108.675	50.6276	50.5259	82.8753	81.5229	3066.39	69.1848	0.2392	77.5022	185145
001	2018-10-19t1244	1539971199.92	larva	19.6243	-29.9998	-249.9278	557.7352	46.0513	19391.4515	61345.6736	564422.4282	741.02	-0.37906	184.766	0.57733	177.6283	0.75279	523.518	-0.59714	509.4106	54445.9	244.5746	0.10838	395.1453	-0.29802	1903460	0.33239	320.607	61.684	59.7208	128.596	118.2656	13374	89.811	0.43166	109.9541	635469
001	2018-10-19t1644	1539985604.05	larva	23.6255	-25.9987	-245.9267	437.3642	33.2315	10879.6527	34308.1765	229168.8523	990.34	-0.38159	181.193	0.3799	175.8162	0.61874	612.997	-0.61696	595.3307	36166.8	216.2108	-0.18836	284.6462	-0.62571	1063790	-0.8715	98.8977	51.4901	51.3325	82.5847	81.1012	4872.5	70.1479	0.15975	78.5115	302298
001	2018-10-19t2044	1539999998.27	larva	27.6239	-22.0003	-241.9283	604.8396	44.972	21751.769	68780.2383	643268.3208	2193.59	0.28117	219.404	0.69827	185.1869	0.62961	1508.98	0.024704	1473.9221	175042	416.0629	0.70848	1060.7709	0.51028	2531050	-0.011516	164.574	57.0008	56.6885	90.9667	88.5235	10552.1	76.5189	0.19009	85.2628	657561
001	2018-10-20t0044	1540014393.91	larva	31.6227	-18.0015	-237.9295	627.8163	43.081	21977.361	69274.6122	640196.2434	3196.78	0.76514	193.498	0.19991	159.8816	0.126	2279.08	0.58217	2344.3047	266653	227.0304	-0.40957	1434.2204	0.95891	2255800	-0.67877	211.382	53.4255	53.2882	86.0067	83.297	10062.8	71.9706	0.094399	80.013	622834
001	2018-10-20t0444	1540028795.58	larva	35.6231	-14.001	-233.929	699.2504	41.9232	22825.4911	71934.3812	624145.855	4740.21	1.5727	236.588	0.61995	182.9256	0.32821	3315.35	1.3824	3350.4543	404473	357.2513	0.13251	2196.0751	2.0015	2873130	-0.56547	362.854	49.3536	48.7984	86.532	81.4	10556.9	69.5984	0.023649	78.3515	599350
001	2018-10-20t0844	1540043192.98	larva	39.6224	-10.0018	-229.9298	433.0588	45.2633	16226.5879	51394.7134	504961.3614	1581.98	-0.61004	197.354	-0.13765	187.0161	0.23438	863.908	-0.74558	810.0716	74296.1	244.791	-0.58127	507.1277	-0.74023	1695470	-1.9557	426.676	49.4103	48.9598	86.8342	80.9904	7467.74	69.0008	-0.026744	77.4864	424484
001	2018-10-20t1244	1540057597.72	larva	43.6237	-6.0004	-225.9284	882.5859	55.2123	38292.6538	120600.6062	1399537.5268	7949.99	3.1326	292.564	1.1556	197.9184	0.25502	4763.75	2.5335	4762.1719	962278	631.6105	1.2882	2409.9681	2.0094	5905980	1.1362	108.973	51.0014	50.6783	84.917	83.3748	17153.2	70.9133	-0.048138	79.9765	1029570
001	2018-10-20t1644	1540072003.35	larva	47.6253	-1.9989	-221.9269	890.9666	63.5912	45660.792	143900.6684	1987787.8898	2326.99	-0.43762	205.446	-0.50607	162.4405	-0.7345	1914.6	0.012708	1918.2116	459503	322.9535	-0.43825	1603.3963	0.65844	4921250	-0.091422	228.684	50.5103	50.1628	84.8993	82.954	20375.8	70.1178	-0.098563	79.4312	1209920
001	2018-10-20t2044	1540086395.27	adult	51.623	1.9989	-217.9291	1005.5968	65.2671	54244.8536	171045.5646	2446489.7673	3134.02	-0.082415	218.367	-0.49897	167.773	-0.91345	2266.06	0.25827	2232.2673	645827	450.0522	0.12037	1533.3523	0.46826	6203150	0.52364	152.796	49.915	49.4265	84.8429	82.9912	24180.2	69.8133	-0.13143	79.4502	1417930
001	2018-10-21t0044	1540100797.28	adult	55.6236	5.9994	-213.9286	1080.142	65.8594	58185.2416	183209.7823	2673361.3564	3929.81	0.31962	230.958	-0.40094	179.2588	-0.8544	2306.37	0.23431	2160.3931	703444	471.4228	0.19825	1342.9626	0.16847	7037280	0.80675	109.265	54.177	53.726	88.706	87.4675	27055.3	74.6657	-0.092755	83.9684	1650770
001	2018-10-21t0444	1540115193.95	adult	59.6227	9.9985	-209.9295	1082.2214	72.2378	63824.0923	201058.2108	3182471.4041	5155.14	1.0173	225.367	-0.64152	179.7218	-1.0859	2470.39	0.36553	2175.8561	825109	385.7284	-0.2777	1163.9396	-0.10222	7515760	0.8321	208.019	53.4567	52.9288	89.7215	87.7741	29967	74.5739	-0.10816	83.897	1782730
001	2018-10-21t0844	1540129595.59	adult	63.6231	13.999	-205.929	1104.402	71.7823	63878.0461	201167.1745	3153524.6682	4184.71	0.43723	244.697	-0.29424	204.2317	-0.43712	2223.65	0.10021	2039.9508	742698	378.184	-0.32608	1116.647	-0.1552	8165540	1.0211	320.709	54.936	54.4294	91.8763	89.3735	30686.7	75.9523	-0.10326	85.3375	1833210
001	2018-10-21t1244	1540144000.79	adult	67.6246	18.0004	-201.9276	1120.2833	75.2982	69048.852	217592.5347	3622812.1233	4811.35	0.87418	218.932	-1.0169	178.8029	-1.656	2179.7	0.1062	1898.4115	786873	320.1765	-0.67247	1083.7474	-0.16295	7893160	0.52169	198.517	51.5273	50.8761	88.8924	86.9646	32090.2	72.7374	-0.16813	83.3451	1857710
001	2018-10-21t1700	1540159383.26	adult	71.8975	22.2733	-197.6547	1022.508	71.4413	59016.8082	185911.6877	2920136.5682	5415.77	1.4051	234.912	-0.66694	203.9082	-0.78265	2366.22	0.42691	2059.4526	731163	284.1467	-0.91084	1019.4391	-0.19227	7244220	-0.22209	248.689	51.3007	50.8426	86.7186	84.4915	26796.1	71.6381	-0.21679	81.085	1582010
001	2018-10-21t2100	1540173785.46	adult	75.8981	26.2739	-193.6541	1191.0963	70.9402	69137.5532	217653.5084	3455860.2275	4400	0.84287	238.057	-0.64231	207.9942	-0.76713	1925.91	0.048148	1663.7418	697180	327.4762	-0.61444	877.2914	-0.39444	8603390	0.63231	313.451	55.6984	55.1515	92.5372	90.1546	33498.5	76.8145	-0.15659	86.6262	2012940
001	2018-10-22t0100	1540188187.29	adult	79.8986	30.2744	-189.6536	1113.653	79.5267	70288.429	221481.7312	3735642.4908	2823.33	-0.21578	220.047	-1.3449	193.1033	-1.732	1583.13	-0.27672	1493.8556	581009	336.8413	-0.52107	844.1033	-0.37806	8065370	0.026164	216.25	50.838	50.3712	86.998	84.6669	31928.3	70.9192	-0.33208	80.4644	1863360
001	2018-10-22t0500	1540202583.53	adult	83.8976	34.2734	-185.6546	1204.9282	81.8074	77976.0192	245669.9785	4274919.2474	3187.79	0.21031	207.557	-2.0028	183.5769	-2.482	1505.25	-0.25843	1329.6018	612636	296.5139	-0.90993	677.1148	-0.74678	8440520	0.17262	137.612	54.3927	53.9781	89.6129	87.7408	36472.4	74.9804	-0.28713	84.2021	2211930
001	2018-10-22t0900	1540216986.14	adult	87.8983	38.2741	-181.6539	1191.5344	75.9501	73217.4318	230574.652	3866514.5688	2244.85	-0.51068	209.261	-2.1465	186.9961	-2.4977	1290.61	-0.51155	1224.6416	494305	300.5774	-0.9097	743.9349	-0.44819	7998800	-0.31011	208.552	54.7844	54.2972	95.7574	91.1647	36675.1	75.4326	-0.32243	86.4554	2094080
001	2018-10-22t1300	1540231395.96	adult	91.901	42.2768	-177.6512	1133.137	75.9874	66951.0467	210787.5179	3463638.7033	3836.25	1.2545	240.792	-0.78072	219.8941	-0.74318	1616.2	0.37179	1477.2025	565669	299.8639	-0.97359	710.0141	-0.45096	8421940	-0.073049	368.115	57.4348	56.9893	96.3294	93.9665	33715.3	79.9512	-0.24043	90.2465	2008840
001	2018-10-22t1700	1540245795.62	adult	95.9009	46.2768	-173.6513	1118.3404	77.8754	70481.6387	222031.8897	3805584.9738	3436.94	1.0602	239.861	-0.88174	220.6125	-0.84552	1403.18	0.08898	1228.0635	516370	315.3559	-0.72966	637.8031	-0.65801	8827140	0.17304	424.275	52.0998	51.6799	92.2305	89.7573	33940.8	74.4616	-0.45074	85.1635	1917320
001	2018-10-22t2100	1540260189.93	adult	99.8993	50.2752	-169.6528	1115.049	76.6199	71549.4365	225474.9013	3893059.6701	2796.78	0.51926	234.787	-1.2072	215.9979	-1.2662	1345.79	0.13388	1231.5258	501980	304.9039	-0.92813	635.5998	-0.51014	8756370	0.040096	229.553	60.7557	60.1329	101.441	99.1606	37837.4	83.6694	-0.22983	94.8283	2265890
001	2018-10-23t0100	1540274591.05	adult	103.8996	54.2755	-165.6525	1155.4593	84.7931	75287.6753	237283.6656	4196309.1749	3495.35	1.5462	228.713	-1.6038	212.4713	-1.6211	1312.32	0.22735	1123.9315	515741	299.023	-1.0771	542.8814	-0.91712	8980650	0.16165	264.135	58.0475	57.1312	110.952	104.4261	43604.3	82.7744	-0.32751	96.1953	2279290
001	2018-10-23t0500	1540288979.69	adult	107.8965	58.2723	-161.6557	1187.0866	76.232	71666.4455	225623.5259	3746281.8977	2675.66	0.69156	233.931	-1.3849	218.8412	-1.3739	1161.91	-0.037406	1061.1304	435715	299.3994	-1.126	548.7212	-0.75112	8751590	-0.081146	256.119	62.7102	61.1495	126.927	120.4479	47597.5	89.3814	-0.16891	108.8356	2346050
001	2018-10-23t0900	1540303380.19	adult	111.8966	62.2725	-157.6555	1097.3627	80.2626	71385.9196	224973.2739	3968049.2269	2126.59	0.113	247.453	-0.69172	234.0794	-0.57984	1139.67	0.046923	1057.423	425097	323.7284	-0.56074	599.4503	-0.26972	9209220	0.23949	201.155	65.9916	65.1988	112.519	109.4109	41969.5	91.0147	-0.19104	103.9318	2455940
001	2018-10-23t1301	1540317806.14	adult	115.9038	66.2797	-153.6483	1171.3185	76.4224	72620.1161	228699.0692	3848293.2287	1579.7	-0.51987	239.056	-1.2531	226.7892	-1.158	981.201	-0.31091	937.2167	372856	309.42	-1.0593	604.3745	-0.09009	9060710	0.074199	161.599	64.7607	63.6678	116.403	113.3741	44233.3	91.6791	-0.28853	106.8995	2454560
001	2018-10-23t1659	1540332096.28	adult	119.8733	70.2492	-149.6788	1218.402	77.838	77650.5922	244564.8612	4200716.1909	2084.08	0.29337	241.006	-1.2235	230.5935	-1.0524	986.143	-0.17269	883.0564	400374	299.9714	-1.5286	491.5373	-0.86567	9761210	0.57315	181.989	66.4295	64.8133	124.009	120.1805	50347.6	94.6082	-0.28706	112.8603	2690530
001	2018-10-23t2037	1540345198.32	adult	123.5128	73.8886	-146.0394	1207.8898	77.4621	76913.8904	242230.3724	4175570.1867	2686.37	1.2928	241.548	-1.2691	229.2083	-1.2519	1109.88	0.36769	975.4005	446173	301.6663	-1.6319	489.1249	-0.81249	9688480	0.47141	284.189	65.9716	64.641	133.315	121.143	53592.8	92.3743	-0.8058	110.5367	2646120
001	2018-10-24t0059	1540360909.95	adult	127.8771	78.253	-141.675	1172.1977	85.8825	77606.3241	244580.7518	4430895.2812	1845.36	0.1484	251.71	-0.7491	240.0568	-0.71048	968.784	0.0025726	886.0022	392357	325.1857	-0.79386	502.5014	-0.60568	10181900	0.78085	206.577	67.8952	65.7701	138.031	132.0464	55902.5	99.2156	-0.32005	122.6197	2746430
001	2018-10-24t0437	1540373997.67	adult	131.5126	81.8884	-138.0396	1147.9334	76.7292	71148.0415	224089.5662	3823232.667	1741.1	0.068929	253.106	-0.73537	242.6821	-0.65133	943.775	0.013471	868.3995	351084	323.3512	-0.91985	531.6168	-0.24674	9402880	0.17329	228.651	68.0566	66.2024	142.515	134.3924	53015.7	97.8157	-0.68264	121.6809	2528300
001	2018-10-24t0859	1540389709.42	adult	135.877	86.2528	-133.6752	1164.0784	84.2746	76499.7794	240955.961	4396710.1062	2098.57	0.75496	248.177	-1.1199	237.1934	-1.1093	975.053	0.2529	868.5682	389046	323.7716	-0.95917	438.0441	-1.0988	9891820	0.47184	320.595	63.1028	61.238	127.265	123.7839	50778.8	93.7371	-1.3595	115.9734	2515150
001	2018-10-24t1237	1540402797.58	adult	139.5126	89.8884	-130.0396	1181.284	84.5961	77828.4137	245155.6778	4434477.623	2554	1.634	260.092	-0.45967	250.2857	-0.39041	1002.76	0.46852	851.5572	407122	332.9826	-0.60018	440.5167	-1.0311	10550100	0.87639	259.508	67.0289	65.5057	132.485	127.4871	53788.7	98.0519	-1.0122	117.6937	2718900
001	2018-10-24t1659	1540418516.09	adult	143.8788	94.2547	-125.6733	1171.2594	80.8508	78019.3822	245819.9263	4381359.8392	2274.2	1.2815	275.273	0.39969	265.9069	0.47623	950.324	0.37284	851.0944	386782	343.9865	-0.15747	447.0255	-0.91565	11184100	1.233	462.321	68.8805	66.9765	165.738	152.0957	67455.4	99.3368	-1.0491	129.6385	2798540
001	2018-10-24t2037	1540431597.8	adult	147.5126	97.8885	-122.0395	722.1548	93.801	49139.6424	156783.3251	2843784.1381	604.956	-1.6779	281.48	0.72447	275.9456	1.0168	490.474	-1.5319	481.2837	126052	358.183	0.44911	451.0017	-0.833	7211510	-1.3592	349.973	75.305	72.4338	226.745	212.022	58273.5	108.6317	-0.25451	151.5912	1929310
001	2018-10-25t0059	1540447329.79	adult	151.8826	102.2585	-117.6695	1190.0556	82.6839	77630.8412	244517.8053	4348541.5679	1738.86	0.50221	266.895	-0.25834	258.3631	-0.17995	872.354	0.23708	808.5051	353304	341.2299	-0.37324	436.7972	-0.96752	10798600	0.87786	287.38	71.1504	68.719	151.83	146.7263	61491	107.0281	-0.61464	135.7962	2878750
001	2018-10-25t0437	1540460397.81	adult	155.5126	105.8885	-114.0395	1104.4489	79.7836	71836.503	226335.901	4033416.6812	1811.32	0.7271	266.037	-0.37624	256.178	-0.39788	865.431	0.29069	798.1545	324537	341.0749	-0.42663	444.9258	-0.84384	9964150	0.33282	315.405	73.4339	70.6837	157.217	152.8444	58956.3	110.0722	-0.49433	139.8546	2750390
001	2018-10-25t0859	1540476127.9	adult	159.8821	110.2579	-109.6701	1072.5608	82.1665	70429.7457	221988.8411	3988473.0378	1632.39	0.4649	270.226	-0.19146	260.4241	-0.22938	851.132	0.32703	786.8352	312365	346.4425	-0.23693	487.3746	-0.27333	9916760	0.27648	209.024	66.7768	65.3761	127.207	124.1969	46684.9	97.8678	-1.7043	115.9668	2450570
001	2018-10-25t1302	1540490688.2	adult	163.9266	114.3025	-105.6255	1189.3644	82.6456	79122.8189	249235.5192	4551119.4143	2028.22	1.3903	249.189	-1.5921	239.2802	-1.6328	844.864	0.38939	728.0261	348929	320.8118	-1.5082	406.3439	-1.3236	10275300	0.46059	277.014	73.8129	70.7537	169.988	164.7609	70205.2	111.4628	-0.73296	147.8146	3043670
001	2018-10-25t1659	1540504931.54	adult	167.8831	118.259	-101.6691	1160.9055	81.2858	74565.0322	234837.6984	4173687.1103	1938.01	1.3068	262.329	-0.83984	251.4811	-0.96066	867.286	0.59909	765.4818	337374	339.7147	-0.68222	449.3208	-0.74131	10197300	0.39384	246.724	77.995	74.9324	170.949	165.9581	66499	118.6173	-0.35522	152.0143	3031820
001	2018-10-25t2037	1540517998	adult	171.5127	121.8885	-98.0395	1032.2303	84.2106	69492.6549	219255.3091	4011785.2541	1379.77	0.14989	285.232	0.52636	275.136	0.4151	788.843	0.26127	750.369	286350	371.1547	0.74013	510.2586	0.12089	10329700	0.44973	248.665	76.4096	74.3673	150.82	146.9766	54747.8	115.2834	-0.74088	138.5574	2767170
001	2018-10-26t0059	1540533739.95	adult	175.8854	126.2613	-93.6667	1062.4904	85.0454	74060.186	233586.7932	4341057.8949	1544.11	0.61322	246.812	-1.9589	237.1456	-2.0039	777.67	0.29081	712.0297	300181	320.4535	-1.725	427.0385	-1.0571	9521010	-0.01165	247.078	77.63	73.9509	178.755	174.6323	68999.4	120.3155	-0.57046	158.8045	2994660
001	2018-10-26t0437	1540546798.54	adult	179.5128	129.8887	-90.0393	1126.2654	79.2027	73731.7692	232357.3478	4070248.4245	1702.38	1.0681	285.548	0.36457	276.1379	0.27539	818.097	0.60176	726.6783	314967	372.864	0.64024	478.6017	-0.30012	10978400	0.76355	410.371	80.538	76.3362	187.683	181.6178	72257.8	128.1793	-0.22852	166.8505	3096440
001	2018-10-26t0859	1540562538.36	adult	183.885	134.2608	-85.6672	1121.5861	85.2452	78019.4543	245994.7841	4632962.252	1732.24	1.2402	271.346	-0.59956	263.6302	-0.57748	754.384	0.31576	665.6642	307034	353.0413	-0.36652	447.9397	-0.75732	11022900	0.76589	238.395	72.3899	69.7438	152.834	149.0827	62203.4	113.1961	-1.2616	138.9997	2940690
001	2018-10-26t1237	1540575598.39	adult	187.5128	137.8886	-82.0394	1181.7308	81.0465	77021.0286	242672.9389	4330369.0793	1776.44	1.432	271.077	-0.68859	260.7534	-0.8246	801.871	0.6859	719.1153	322352	355.3432	-0.34134	451.3228	-0.70798	10883500	0.67557	299.045	84.7782	80.706	193.257	187.0844	77689.5	130.4776	-0.42809	171.1056	3403760
001	2018-10-26t1659	1540591342.28	adult	191.8861	142.2619	-77.6661	1120.0291	78.3545	71698.6065	225922.2424	3910026.9903	1867.06	1.7476	279.169	-0.31293	268.124	-0.50219	807.095	0.82033	681.1958	302660	368.5704	0.1178	528.6303	0.52091	10441500	0.42851	298.529	82.4083	77.7757	201.352	194.3039	75506.9	134.1486	-0.40881	175.7987	3082240
001	2018-10-26t2037	1540604398.32	adult	195.5128	145.8886	-74.0394	709.4827	82.7743	48950.767	155454.8716	2815081.9755	1706.03	1.4125	290.898	0.26406	278.2856	-0.024514	953.008	1.8931	873.2398	243970	384.8949	0.69525	574.0926	1.2833	7421390	-1.1293	381.079	89.5652	83.8035	198.551	193.7032	50829.1	146.5398	0.059382	180.7085	2284990
001	2018-10-27t0100	1540620149.28	adult	199.888	150.2639	-69.6641	1041.8074	82.0017	70362.7308	222001.1407	3957449.7286	1894.43	1.9826	293.456	0.2886	283.4375	0.13974	824.396	1.1419	716.236	302553	379.1857	0.33343	547.582	0.88056	10751300	0.55563	425.056	88.3897	83.6596	190.476	184.209	69904.9	139.9388	-0.42964	171.3495	3238330
001	2018-10-27t0437	1540633198.29	adult	203.5128	153.8886	-66.0394	752.6194	87.9433	51751.068	164269.4411	3037712.5007	632.216	-1.2499	297.999	0.42364	292.2604	0.49607	535.84	-0.86314	531.5371	144677	379.9089	0.24635	494.1043	-0.013968	8035540	-0.82432	213.737	86.8487	83.1504	164.419	161.978	44393.1	131.9767	-0.92382	155.253	2341870
001	2018-10-27t0859	1540648943.18	adult	207.8863	158.2622	-61.6658	1138.293	80.9445	73162.8651	230447.5592	4069323.1015	1318.52	0.60504	294.955	0.1465	285.1362	0.010275	734.643	0.67098	650.1246	280634	387.2696	0.39496	543.9762	0.85463	11248700	0.76567	340.558	89.763	83.7864	222.467	215.1168	84982.2	148.2174	-0.35805	192.9601	3423290
001	2018-10-27t1237	1540661998.24	adult	211.5128	161.8886	-58.0394	1087.4644	83.3589	76275.909	240731.0593	4422483.7876	946.967	-0.33573	301.498	0.37767	292.6373	0.28651	682.419	0.33765	641.692	270921	397.3368	0.6488	584.7131	1.5877	11969800	1.1015	315.994	97.827	92.3914	224.419	217.575	89094.5	158.3655	-0.060469	198.8705	3883830
001	2018-10-27t1659	1540677743.46	adult	215.8864	166.2623	-53.6657	1176.5291	81.8574	82342.1443	259631.5049	4801937.5149	1446.06	1.0639	306.789	0.51547	295.1035	0.28765	753.771	0.98929	657.802	323368	404.5711	0.76491	527.8787	0.5835	13147400	1.6483	314.872	91.4868	85.2927	210.748	204.6057	90410.7	148.8568	-0.61134	184.1243	3920660
001	2018-10-27t2037	1540690798.1	adult	219.5127	169.8886	-50.0395	1221.7542	81.8179	79580.5185	250609.083	4509993.4124	1354.95	0.86519	308.906	0.51539	298.9021	0.37081	733.515	0.89384	659.3608	304409	400.521	0.50831	518.0586	0.399	12812800	1.4533	354.137	96.5793	89.5651	228.492	221.2353	94824	161.9908	-0.20143	200.1787	4005920
001	2018-10-28t0100	1540706553.52	adult	223.8892	174.2651	-45.6629	665.6789	85.9022	42006.3889	133614.8834	2230937.052	1273.28	0.69789	321.511	0.98033	311.3736	0.82915	881.178	2.2821	854.3522	193859	406.2737	0.57218	649.9805	2.858	7044630	-1.3445	281.294	97.501	92.4541	202.91	196.543	44640.2	150.6335	-0.79688	182.3556	2136340
001	2018-10-28t0437	1540719598.25	adult	227.5128	177.8886	-42.0394	1150.5395	81.3724	77101.2492	242930.0084	4409367.7906	2001.01	2.7898	317.115	0.6796	307.0869	0.53838	822.551	1.8547	729.114	330666	402.2218	0.33397	494.1788	-0.071186	12738800	1.3464	309.658	102.386	95.2361	225.533	220.1903	90664.2	169.4069	-0.17622	206.8168	4112940
001	2018-10-28t0856	1540735162.07	adult	231.836	182.2119	-37.7161	1196.6777	83.137	78462.1308	247203.5446	4413931.3922	1737.12	2.1209	322.588	0.81068	312.8625	0.68584	787.271	1.6364	690.9698	321994	414.5855	0.61521	497.7927	-0.02286	13187400	1.5127	359.371	105.3	96.002	240.776	233.6222	98477.5	180.13	0.098525	218.54	4304660
001	2018-10-28t1237	1540748398.46	adult	235.5128	185.8887	-34.0394	1254.9228	84.0507	84120.5005	264914.9867	4848768.3466	1778.43	2.3041	315.393	0.40741	303.4365	0.19083	788.805	1.7334	673.6216	346285	417.577	0.60749	486.1268	-0.2662	13818300	1.7616	330.774	102.888	92.9912	242.266	237.2375	106355	180.5313	-0.003798	220.2127	4507840
001	2018-10-28t1650	1540763598.51	adult	239.735	190.1109	-29.8171	1260.6154	80.6522	83825.6206	264023.1272	4716876.7677	2008.39	3.0573	334.841	1.1249	322.0936	0.87921	817.851	2.1267	669.5162	357401	440.1136	1.1775	519.1954	0.3498	14625500	2.0712	286.799	105.674	96.7279	224.764	221.1512	98221.7	178.3836	-0.21561	210.8659	4615720
001	2018-10-28t2037	1540777198.37	adult	243.5128	193.8886	-26.0394	1267.1832	84.556	86169.5599	271434.1208	5016845.0779	2090.76	3.3843	329.7	0.80866	316.1324	0.53642	843.767	2.4913	696.6458	378851	442.1301	1.1132	540.3813	0.73514	14802200	2.091	359.158	104.229	93.304	246.994	239.957	110900	188.4057	0.040294	227.6763	4679490
001	2018-10-29t0037	1540791598.56	adult	247.5128	197.8887	-22.0393	1116.4536	84.539	77875.0894	245535.1666	4588191.9922	1125.11	0.54685	321.047	0.36422	310.5894	0.22276	726.948	1.3529	692.4951	295141	417.1166	0.27244	498.0237	-0.10173	13016200	1.244	325.365	107.37	98.4032	227.301	224.2829	92284.3	183.5154	-0.25891	214.607	4353120
001	2018-10-29t0437	1540805998.58	adult	251.5128	201.8887	-18.0393	1178.0616	88.5394	82116.3976	258810.7626	4877854.6915	1571.56	1.9704	327.093	0.50652	316.429	0.35975	750.594	1.6832	650.4701	321254	428.4487	0.48765	493.1079	-0.21767	13981300	1.6052	319.87	110.101	99.9824	249.867	246.2043	106943	197.6948	0.13274	234.877	4706140
001	2018-10-29t0837	1540820398.9	adult	255.5129	205.8888	-14.0392	1170.9102	84.7005	81872.2239	258008.2023	4887173.0659	1337.05	1.3039	345.103	1.0814	331.9279	0.84188	753.046	1.7903	691.9315	321551	465.3598	1.3666	542.5202	0.68709	14704200	1.8486	404.427	110.994	97.8739	276.551	267.2408	118087	209.0899	0.41599	253.047	4729220
001	2018-10-29t1237	1540834795.64	adult	259.512	209.8879	-10.0401	1238.7131	79.9293	81151.8952	255667.5666	4582827.656	705.741	-0.6588	331.634	0.49184	321.9964	0.38731	569.555	-0.26055	565.2599	241491	435.9901	0.48632	502.3848	-0.091012	14028800	1.5031	308.129	114.73	105.6411	247.432	244.7049	104911	199.9147	-0.025755	234.8888	4853310
001	2018-10-29t1637	1540849198.26	adult	263.5128	213.8886	-6.0394	1236.0828	80.5803	80755.9461	254301.4702	4531770.273	1710.54	2.6442	361.907	1.4632	349.2621	1.2479	792.443	2.4296	668.0352	333618	484.9048	1.6127	555.4873	0.86352	15233800	1.9328	412.239	123.017	109.4856	296.534	289.767	124841	228.6109	0.85148	276.1126	5178140
001	2018-10-29t2042	1540863881.96	adult	267.5916	217.9674	-1.9606	1185.7677	81.1126	75969.6015	239259.0011	4231627.7841	1745.14	2.8505	370.051	1.6293	357.0042	1.4021	790.075	2.5069	675.6968	313660	494.843	1.7295	565.1622	1.0066	14662900	1.6373	454.842	126.803	112.2964	302.651	294.6396	120152	232.4753	0.85924	277.6223	5024440
001	2018-10-30t0037	1540877998.3	dead	271.5128	221.8886	1.9606	1162.9881	82.4676	77139.061	243095.5078	4363767.2742	1820.81	3.2028	375.34	1.698	362.8292	1.4907	780.891	2.4979	673.0055	313918	500.9702	1.7566	585.9988	1.351	15087900	1.7449	424.694	128.828	116.1292	287.748	281.2976	115675	228.2433	0.59781	267.9397	5178620
002	2018-10-18t1706	1539900560.58	egg	-1.8118	-49.6241	-237.6239	147.7273	29.4526	2971.923	9495.4756	55287.2601	0	0.59865	0	-0.47428	0	-0.52419					0	-0.31648	0	-0.036909	0	1.1922	0	0	0				0	-0.36651	0	0
002	2018-10-18t2044	1539913605.85	larva	1.8118	-46.0004	-234.0003	144.9382	29.643	2939.6563	9398.7001	55083.6884	0	0.12397	0	-0.6395	0	-0.66267					0	-0.48135	0	-0.26019	0	0.71291	0	0	0				0	-0.40965	0	0
002	2018-10-19t0044	1539928026.95	larva	5.8177	-41.9946	-229.9944	144.9984	29.7973	2945.1002	9420.1674	55419.5357	0	-0.2193	0	-0.8299	0	-0.82458					0	-0.65256	0	-0.46293	0	0.20416	0	0	0				0	-0.45562	0	0
002	2018-10-19t0444	1539942401.37	larva	9.8106	-38.0017	-226.0015	136.5692	30.4887	2847.5216	9133.944	54904.4527	0	-0.47721	0	-1.0287	0	-0.9966					0	-0.81335	0	-0.63505	0	-0.28178	0	0	0				0	-0.50016	0	0
002	2018-10-19t0844	1539956800.43	larva	13.8103	-34.002	-222.0018	240.6693	29.834	4876.1745	15433.2118	91797.4493	354.169	-0.38928	172.752	0.65729	172.5144	0.84084	225.5266	-0.69432	219.6031	6089.2192	201.5242	0.11068	215.4098	-0.3901	459866	-0.31893	321.515	56.4231	56.2113	95.0694	85.1211	2566.875	74.3935	0.3215	82.451	150198
002	2018-10-19t1244	1539971208.2	larva	17.8125	-29.9998	-217.9996	381.7312	37.7432	11240.6468	35535.7701	279945.1205	991.917	-0.090382	188.563	0.68796	179.1149	0.81849	719.9146	-0.39733	699.0104	43914.7891	226.7583	0.084503	526.1883	0.0024498	1134020	-0.15922	111.527	57.7122	57.8321	89.3069	88.7179	5447.7231	76.7441	0.30121	84.5136	347081
002	2018-10-19t1644	1539985612.27	larva	21.8136	-25.9987	-213.9985	385.331	32.4982	9834.9612	31057.7232	210836.6269	993.533	-0.29483	177.014	0.40199	172.2774	0.6244	555.7228	-0.62201	559.1013	30009.0312	214.7727	-0.12991	274.221	-0.58305	939412	-0.78521	146.196	50.1293	49.9827	84.6604	80.7356	4571.6602	69.1018	0.1676	77.3168	266036
002	2018-10-19t2044	1540000006.5	larva	25.812	-22.0003	-210.0001	508.2	38.8841	15214.1884	48059.3293	379852.9952	2710.45	0.73785	186.508	0.35666	145.0035	0.13304	1947.5425	0.41665	1914.8231	159698.4844	354.7641	0.45451	1355.9774	1.0662	1515560	-0.70726	116.689	42.037	41.5795	73.3041	71.6719	6010.9351	61.0345	0.030526	68.7764	341592
002	2018-10-20t0044	1540014402.09	larva	29.8108	-18.0015	-206.0013	626.4407	46.414	24338.2758	76770.9236	791362.2383	2653.07	0.48888	223.486	0.66884	195.0373	0.70621	1773.5925	0.1989	1683.4263	228793.4375	302.9003	0.045217	1172.9436	0.60945	2878940	0.053343	287.892	60.57	60.2156	95.2527	92.4795	12287.5938	80.556	0.21335	89.3781	780262
002	2018-10-20t0444	1540028803.73	larva	33.8113	-14.001	-202.0008	726.4593	50.3872	29736.3935	93777.5102	1005565.1223	3492.26	0.8529	237.389	0.70222	193.095	0.5536	2449.1577	0.6871	2439.3979	384517.75	372.3634	0.27067	1594.9394	1.131	3726770	0.35227	248.117	58.986	58.5886	94.9428	92.6105	14906.0176	79.4878	0.15791	88.2919	926021
002	2018-10-20t0844	1540043201.15	larva	37.8105	-10.0018	-198.0016	755.7705	49.291	30244.8894	95274.2366	1020549.5894	6232.88	2.4082	326.527	1.838	201.3385	0.55134	4362.2002	2.2366	4211.145	697952	1035.2776	3.5756	2931.7368	3.0498	5217250	1.1867	120.601	60.9633	60.7569	94.0939	92.5718	15055.0176	80.392	0.12481	89.0535	974072
002	2018-10-20t1244	1540057605.92	larva	41.8119	-6.0004	-194.0002	843.6968	54.3728	37353.6963	117718.4854	1381486.7465	5774.85	1.9025	302.538	1.3728	205.3317	0.47347	3917.4531	1.8221	3915.7236	771738.25	817.5168	2.3131	2527.4073	2.2612	5946680	1.3648	133.543	58.7942	58.402	93.8144	92.0636	18481.4395	79.0944	0.065698	88.2129	1155660
002	2018-10-20t1644	1540072011.57	larva	45.8134	-1.9989	-189.9987	904.1884	60.2672	43097.1053	135818.4908	1730100.3507	5309.71	1.4153	267.114	0.64957	183.3856	-0.15498	3518.5508	1.4368	3443.9746	798711	698.6285	1.5557	2041.0083	1.371	6045060	1.0142	236.65	53.7247	53.3456	89.9094	87.1645	20409.4316	74.3282	-0.032321	83.7345	1215840
002	2018-10-20t2044	1540086403.36	adult	49.8112	1.9989	-186.001	978.387	64.6088	51370.4007	161905.6285	2267851.0241	5697.72	1.4463	255.702	0.25489	196.1817	-0.11698	3252.5876	1.1579	3291.2303	878198.6875	433.9775	0.060627	1548.8116	0.50586	6883240	1.2433	230.192	49.3783	48.7656	88.7133	85.7761	23952.5996	71.8069	-0.098804	81.9041	1329210
002	2018-10-21t0044	1540100805.39	adult	53.8117	5.9994	-182.0004	992.7587	67.5388	57720.0513	182099.9156	2758343.8728	2849.57	-0.28775	237.909	-0.20506	189.7907	-0.46259	1885.4908	-0.11771	1831.4804	569418.25	533.9287	0.53519	1319.2201	0.1397	7179150	1.0866	326.847	55.3217	54.9308	91.2069	88.6659	27544.4844	76.198	-0.06748	85.8237	1669390
002	2018-10-21t0444	1540115202.08	adult	57.8108	9.9985	-178.0013	1021.2298	69.8627	56205.3902	177028.1541	2657469.2379	4100.61	0.39792	248.851	-0.091326	198.8616	-0.38398	2472.446	0.381	2348.0344	729371.5625	467.713	0.17064	1314.7514	0.12477	7318960	0.83266	113.266	55.2481	54.7764	92.3054	90.8614	27230.0977	77.399	-0.067055	87.1083	1624900
002	2018-10-21t0844	1540129603.83	adult	61.8113	13.999	-174.0008	994.8767	70.67	58478.9635	184310.0642	2925252.3238	3574.07	0.062704	240.689	-0.35437	197.251	-0.6122	2198.3357	0.08757	2093.3643	672690.75	415.5782	-0.11575	1198.4619	-0.038551	7354730	0.52708	231.423	56.9434	56.4658	93.488	90.8669	28607.3418	77.9138	-0.07146	87.4182	1740020
002	2018-10-21t1244	1540144008.98	adult	65.8127	18.0004	-169.9994	1064.6504	75.4447	60532.0197	190662.4386	2983076.3912	3619.47	0.094794	240.693	-0.4288	200.9003	-0.6576	2114.4341	0.012808	2034.8446	670275.625	399.6858	-0.19619	1074.1542	-0.20528	7621320	0.43028	307.39	56.5132	56.0692	92.9182	90.4511	29455.0664	77.7393	-0.084997	87.035	1789440
002	2018-10-21t1700	1540159391.5	adult	70.0856	22.2733	-165.7265	1108.6292	73.8017	63373.2643	199597.2149	3110682.2309	3318.02	-0.057664	227.412	-0.85631	192.496	-1.2267	1958.8604	-0.088619	1880.1412	650341.625	310.0361	-0.74312	1022.2244	-0.23134	7534630	0.080762	148.429	55.6713	55.2584	92.6041	90.7108	30744.5605	77.0208	-0.11365	86.7761	1844500
002	2018-10-21t2100	1540173793.65	adult	74.0862	26.2739	-161.7259	1083.0608	77.6019	66129.9271	208341.0522	3498848.1673	2768.33	-0.37651	235.472	-0.70495	205.7135	-0.81294	1646.8075	-0.35532	1592.6418	569795.375	332.0505	-0.59221	883.3055	-0.42267	8128510	0.32124	154.256	57.9321	57.5853	94.6241	93.0626	32739.9375	79.4274	-0.092582	89.1286	1999820
002	2018-10-22t0100	1540188195.54	adult	78.0868	30.2745	-157.7253	1123.7306	75.0301	63574.129	200297.7405	3093472.3597	3194.27	0.020137	244.818	-0.45535	217.4333	-0.37867	1633.3065	-0.26196	1527.177	543891.0625	348.6265	-0.43821	817.5268	-0.48599	8139720	0.13746	304.933	60.6086	60.1338	98.597	96.2387	32832.8125	82.3138	-0.055587	92.5839	2015120
002	2018-10-22t0500	1540202591.68	adult	82.0857	34.2734	-153.7264	1093.399	71.7065	64362.2464	202733.9107	3258494.1378	2529.59	-0.40341	239.636	-0.69147	213.7384	-0.72898	1521.6268	-0.29188	1461.3202	512788.25	342.7713	-0.44739	834.9932	-0.33805	8058710	-0.088689	210.165	61.4093	60.837	99.2428	97.0457	33444.8086	83.1053	-0.062573	93.027	2065130
002	2018-10-22t0900	1540216994.43	adult	86.0864	38.2742	-149.7257	1111.3004	73.5093	62937.2347	198173.9393	3144928.4335	2979.3	0.12259	229.966	-1.1803	205.6523	-1.3515	1471.015	-0.22062	1384.1189	485434.9688	323.825	-0.62438	712.8147	-0.60835	7567490	-0.62169	174.951	60.2998	59.9516	97.5667	95.7242	32197.0254	82.101	-0.1208	92.0253	1984290
002	2018-10-22t1300	1540231404.19	adult	90.0892	42.2769	-145.7229	1012.2842	76.9413	61856.388	194930.6516	3247241.2934	3034.77	0.35387	254.985	-0.063944	229.674	-0.10383	1603.6564	0.26276	1544.0808	517981	338.8984	-0.3851	812.6045	-0.071865	8229390	-0.1974	341.966	56.8451	56.0246	118.1155	111.1438	38151.293	81.3742	-0.17824	98.4316	1834620
002	2018-10-22t1700	1540245803.93	adult	94.0891	46.2768	-141.723	1062.5183	74.7291	61832.401	194737.9005	3141542.4887	1723.15	-0.89214	259.682	0.17579	241.2434	0.44795	1143.2264	-0.61459	1111.5178	370405.375	355.956	-0.017429	760.6381	-0.093041	8391620	-0.15779	305.78	64.3747	63.8912	105.3599	101.6099	34136.6094	86.7299	-0.066215	97.4668	2080270
002	2018-10-22t2100	1540260198.18	adult	98.0875	50.2752	-137.7246	1064.9452	75.8951	65787.0307	207385.8591	3417985.6029	1730.88	-0.78055	235.862	-1.12	216.1779	-1.1935	1114.5209	-0.534	1065.1783	383395.1875	342.5585	-0.177	728.6854	-0.047141	8101380	-0.47706	175.301	59.9876	59.2622	112.4488	104.8184	38682.375	83.8086	-0.19846	96.865	2060460
002	2018-10-23t0100	1540274599.3	adult	102.0878	54.2755	-133.7243	1100.5535	76.7836	72557.7117	228823.2306	3975681.4405	1770.51	-0.62196	239.301	-0.98769	221.5975	-1.0084	1088.821	-0.45034	1036.3844	412663.1562	328.5558	-0.4186	665.179	-0.2215	9048680	0.24219	200.166	65.1812	63.6293	126.8537	122.4922	48077.5703	94.3268	0.086452	114.4042	2464700
002	2018-10-23t0500	1540288988	adult	106.0847	58.2724	-129.7274	1145.5099	75.2929	70105.8966	220843.9243	3684742.0258	1616.71	-0.70353	252.066	-0.33653	236.2186	-0.25933	1050.3763	-0.41342	1013.6214	384437.75	337.3066	-0.19825	673.4862	0.01219	9223360	0.32731	362.697	68.0226	67.3755	109.6866	107.1865	40145.2969	91.7389	-0.049745	102.6256	2489010
002	2018-10-23t0900	1540303388.4	adult	110.0848	62.2725	-125.7273	1143.2222	76.258	70456.8047	221966.4826	3681909.3564	1577.33	-0.65317	248.405	-0.60386	233.6736	-0.54756	997.2307	-0.43494	947.6752	366980.9062	332.7877	-0.30437	633.6013	-0.084432	9130120	0.19766	346.753	70.7167	67.9333	211.9334	202.9511	77991.4766	99.2267	0.20276	165.4897	2599190
002	2018-10-23t1301	1540317814.54	adult	114.092	66.2797	-121.7201	1088.5982	84.1771	74441.6769	234663.0489	4361906.7212	1604.62	-0.52036	230.521	-1.7071	217.8199	-1.6498	956.7052	-0.43467	898.687	371201.625	304.3012	-1.1761	591.8264	-0.23535	8938680	-0.0033583	380.914	59.1952	57.647	115.096	109.7307	44657.25	86.1729	-0.52919	102.5033	2295350
002	2018-10-23t1659	1540332104.77	adult	118.0615	70.2493	-117.7506	1090.8999	77.54	70380.9491	221788.6179	3843153.6039	1973.49	0.092542	285.109	1.3978	272.2738	1.5621	1118.0905	0.2142	1052.3411	410339.1875	351.4382	0.27088	609.3335	0.039035	10462900	1.1468	156.128	71.3377	70.6246	117.0227	114.8291	42947.3398	97.2918	-0.019178	110.0532	2617950
002	2018-10-23t2037	1540345206.62	adult	121.7009	73.8887	-114.1112	1060.4942	80.7613	67113.0085	211481.6883	3656620.2859	1831.89	-0.016247	272.762	0.61903	260.8337	0.75038	1055.7766	0.12601	1010.9662	369521.8125	355.6544	0.45136	589.4114	0.0014267	9544770	0.38477	421.396	70.668	67.92	183.4727	178.8794	64215.4609	103.9373	0.48766	146.9781	2472890
002	2018-10-24t0059	1540360918.29	adult	126.0653	78.253	-109.7468	1145.5311	76.9186	70445.6009	221849.5414	3754543.36	1601.73	-0.259	261.938	-0.10093	251.0624	0.018813	953.7764	-0.095685	926.9963	350989.7188	332.4193	-0.47662	534.3521	-0.34845	9633810	0.40055	247.681	68.7221	67.0747	139.4339	128.4946	51311.6797	98.0853	-0.36507	118.0818	2527530
002	2018-10-24t0437	1540374006.07	adult	129.7008	81.8885	-106.1113	1145.4237	77.9595	71449.5933	225016.9706	3859993.0865	1634.68	-0.13497	258.474	-0.37649	249.2284	-0.19713	949.8833	-0.015167	908.2786	354306.4688	316.9033	-1.1671	551.921	-0.092978	9635150	0.35968	260.669	71.6871	69.8773	147.8839	139.3277	55160.6875	102.1791	-0.04422	124.9156	2672280
002	2018-10-24t0859	1540389717.73	adult	134.0651	86.2529	-101.747	1155.9675	78.2258	71218.9533	224291.5192	3804210.5632	1710.54	0.077666	271.814	0.35361	261.434	0.44074	958.4793	0.138	917.8924	356554.3125	338.707	-0.29168	496.8071	-0.52659	10109300	0.64608	289.945	69.8821	68.4606	129.7257	125.5715	48257.9453	99.3285	-0.62083	117.8115	2599050
002	2018-10-24t1237	1540402805.88	adult	137.7007	89.8884	-98.1114	1114.1419	78.7238	70400.5798	221798.272	3840460.7033	1743.23	0.2082	270.85	0.23153	260.4173	0.28349	965.2723	0.26511	935.6823	355220.1875	345.0539	-0.04982	515.1	-0.2686	9946980	0.48889	262.359	72.3177	69.7894	173.7604	169.2156	63943.832	105.4763	-0.086501	138.8029	2655870
002	2018-10-24t1659	1540418524.41	adult	142.067	94.2547	-93.7451	1024.0741	77.972	67402.4157	212669.3919	3713163.4768	1515.78	-0.097909	268.804	0.029284	260.8836	0.20311	914.6843	0.17593	899.4508	321968.875	331.7077	-0.68737	494.8161	-0.40373	9442810	0.10553	304.686	78.0424	75.6156	180.7391	171.6208	63620.1719	111.458	0.33699	148.6174	2741550
002	2018-10-24t2037	1540431606.12	adult	145.7008	97.8885	-90.1113	1125.5465	76.2406	70476.896	221991.1686	3777287.2434	1762.31	0.41357	283.534	0.88048	274.5321	0.96862	919.4659	0.28996	899.5244	338363.4375	357.9784	0.4563	485.2853	-0.45543	10425800	0.71346	253.292	78.3047	75.369	181.4601	176.788	66777.3125	115.3123	0.52914	159.6059	2879340
002	2018-10-25t0059	1540447338.18	adult	150.0708	102.2585	-85.7413	1151.0859	78.9449	72903.8541	229690.9349	3934165.1099	1529.87	0.072398	261.416	-0.57017	253.0833	-0.47167	830.6577	0.0074105	795.8298	316480.5625	331.4304	-0.79955	443.9988	-0.88873	9940090	0.35909	233.35	78.8876	76.8505	158.8819	154.2057	60534.0156	112.3358	-0.01307	140.8645	2999620
002	2018-10-25t0437	1540460406.13	adult	153.7008	105.8885	-82.1113	1151.2725	78.1125	73273.7982	230853.7764	3941389.6128	1481.65	0.04341	261.136	-0.65095	252.5655	-0.58271	827.4279	0.074057	781.7499	316904.875	334.3777	-0.7129	486.1131	-0.35023	9978290	0.35527	288.346	75.6769	73.8572	149.8569	145.5915	57395.2109	107.9655	-0.60654	133.867	2891690
002	2018-10-25t0859	1540476136.25	adult	158.0703	110.258	-77.7418	1034.3789	80.2945	69549.7622	219375.8679	3934427.3812	1292.78	-0.25755	270.55	-0.13824	262.4797	-0.061209	758.6892	-0.15903	723.8077	275404.1875	348.007	-0.13781	487.5335	-0.28599	9805810	0.2211	258.308	76.5642	74.1973	162.4669	157.7417	58975.4922	111.4414	-0.48834	142.919	2774990
002	2018-10-25t1302	1540490696.61	adult	162.1148	114.3025	-73.6973	1155.8998	80.0877	74713.492	235363.7328	4176400.0687	1162.59	-0.46784	246.689	-1.7152	238.6968	-1.6308	680.9067	-0.46866	658.8856	265553.625	319.3021	-1.5478	453.8921	-0.696	9607300	0.083747	357.283	76.1086	73.5464	165.9894	159.3025	64735.8594	111.6479	-0.64537	143.3415	2964050
002	2018-10-25t1659	1540504939.83	adult	166.0713	118.259	-69.7408	1132.4702	78.1383	71957.0984	226661.0953	3903744.3941	1607.1	0.54305	286.362	0.70834	277.8647	0.71365	829.4158	0.35878	797.0373	311860.3438	357.9251	0.20965	485.4041	-0.25643	10749700	0.7185	280.682	86.8506	84.3268	180.9244	174.7713	68027.5625	126.0209	0.28629	159.0966	3260280
002	2018-10-25t2037	1540518006.39	adult	169.7009	121.8886	-66.1112	1021.0808	79.3644	64681.4414	203875.0041	3507376.3057	1384.25	0.12708	283.529	0.45723	275.1743	0.46103	808.8901	0.3277	803.9062	273404.8438	359.1163	0.20422	490.6601	-0.16422	9564550	0.03052	322.258	88.0307	84.8258	171.787	167.8318	58064	130.1163	0.38524	158.0185	2969630
002	2018-10-26t0059	1540533748.33	adult	174.0736	126.2614	-61.7385	998.5978	80.399	65677.4651	207148.8401	3650000.9808	1250.27	-0.10151	297.856	1.2519	289.493	1.2246	775.9549	0.24106	745.0035	266152.5312	371.2479	0.68229	493.4384	-0.10571	10199200	0.36718	416.788	88.3566	85.7815	162.3729	159.1783	55693.9141	128.2553	0.020763	149.9628	3025510
002	2018-10-26t0437	1540546807.03	adult	177.7011	129.8888	-58.111	985.0724	78.2385	64898.2729	204731.3008	3591410.9712	1404.24	0.32086	293.914	0.92044	284.72	0.83771	805.4146	0.48461	776.4097	273035.5312	374.8874	0.77185	523.6253	0.35327	9940160	0.21159	398.403	90.7931	87.5204	196.0134	184.1143	66448.5469	136.7386	0.38147	165.9985	3070620
002	2018-10-26t0859	1540562546.72	adult	182.0732	134.2609	-53.7389	989.2742	79.8132	63039.0059	198775.9257	3474726.5561	1164.22	-0.17694	284.544	0.23812	275.9464	0.19469	731.7798	0.14413	698.8127	240755.5625	369.3717	0.40999	524.6504	0.39827	9356080	-0.11366	315.921	93.1741	88.83	197.3932	192.8244	64942.3594	146.866	0.74768	179.0592	3063660
002	2018-10-26t1237	1540575606.79	adult	185.701	137.8887	-50.1111	1092.8009	79.0452	70065.1159	220749.2972	3841871.0505	1207.65	-0.013291	259.609	-1.3361	252.2419	-1.2829	692.734	-0.027124	660.3225	253540.6562	333.102	-1.2869	437.8355	-0.91437	9488700	-0.050597	231.44	86.1167	81.9849	176.7506	172.858	64690.7109	133.6443	-0.18186	162.0961	3147570
002	2018-10-26t1659	1540591350.73	adult	190.0743	142.262	-45.7378	1035.4483	79.2095	66777.9186	210588.8355	3616776.5969	1246.05	0.15348	281.608	-0.12663	273.6104	-0.14516	721.179	0.22926	680.3749	251691.4688	364.2251	-0.015102	505.4565	0.14534	9808130	0.10618	411.072	90.62	86.881	185.1818	180.3282	64628.4375	139.9815	-0.030742	169.1064	3156200
002	2018-10-26t2037	1540604406.79	adult	193.701	145.8887	-42.1111	1091.6786	79.0411	69037.4157	217511.7971	3747899.18	1002.25	-0.41039	266.214	-1.086	259.6176	-1.0151	623.0676	-0.35102	595.8564	224927.3906	346.2746	-0.85366	448.2619	-0.76429	9589570	-0.015492	296.475	91.4363	86.3481	203.9625	194.9731	73630.4609	147.5044	0.19041	181.1251	3293720
002	2018-10-27t0100	1540620157.81	adult	198.0763	150.264	-37.7358	1020.0345	76.1822	62536.1107	197062.7552	3288814.0105	1057.57	-0.21238	277.421	-0.54776	270.5583	-0.5104	649.3346	-0.1154	635.1581	212332.4219	357.2138	-0.50235	450.4985	-0.73928	9051680	-0.30131	347.361	97.7343	92.8396	194.7964	191.0054	63698.418	153.3186	0.2694	181.1616	3188880
002	2018-10-27t0437	1540633206.71	adult	201.701	153.8887	-34.1111	1015.9095	75.6752	62691.3844	197627.4887	3320096.6999	1216.53	0.25006	280.586	-0.45357	273.9408	-0.41274	682.2981	0.17071	664.0436	223793.7812	361.8147	-0.40255	458.8246	-0.60832	9179640	-0.24443	369.884	98.7341	93.5085	204.6697	197.0816	67131.6484	155.8326	0.22789	184.41	3230190
002	2018-10-27t0859	1540648951.63	adult	206.0746	158.2623	-29.7375	1008.7344	76.6686	60870.1791	191783.9638	3179241.133	1002.39	-0.25059	288.317	-0.14739	281.1971	-0.1419	650.456	0.008941	635.9121	206845	374.933	-0.011211	458.571	-0.62494	9164150	-0.26389	352.282	102.566	97.2986	223.2273	216.5463	70986.2812	164.3549	0.41963	199.2315	3260060
002	2018-10-27t1237	1540662006.64	adult	209.701	161.8887	-26.1112	950.9379	75.7436	58943.2132	185910.1655	3068688.0588	1052.65	-0.075762	293.47	0.022839	286.2881	0.020108	657.8726	0.11689	633.2072	202624.7656	380.7843	0.10007	470.2301	-0.43617	9029770	-0.34328	387.145	103.217	97.4851	211.9972	205.4226	65295.1406	164.0231	0.2511	194.4569	3175890
002	2018-10-27t1659	1540677751.85	adult	214.0746	166.2623	-21.7375	993.9422	77.3103	62558.9895	197315.5786	3319223.059	1004.62	-0.15074	317.834	1.1099	311.8267	1.1485	647.0673	0.092313	629.4148	211591	407.5114	0.9309	499.9646	0.082986	10370000	0.30089	403.137	109.251	102.7123	224.3915	214.4542	73376.0312	171.3394	0.3815	202.3593	3564540
002	2018-10-27t2037	1540690806.39	adult	217.7009	169.8886	-18.1112	980.3108	74.5567	59937.8744	188949.9233	3113262.4153	1144.45	0.26803	320.624	1.1269	313.7699	1.1243	650.6144	0.17048	621.0366	203642.3125	414.5561	1.0529	501.3798	0.098448	10032600	0.11691	337.776	109.702	103.175	218.8151	213.2804	68489.125	174.4267	0.36694	204.7398	3432680
002	2018-10-28t0100	1540706561.94	adult	222.0774	174.2651	-13.7347	996.463	75.3133	61545.3307	194018.2371	3226203.5613	1012.26	-0.047223	322.806	1.0938	316.4953	1.1171	638.7773	0.12744	611.0699	205686.2812	415.9304	0.95352	494.4799	-0.044357	10364000	0.25303	344.921	112.243	104.5327	229.3456	223.8243	73849.2969	180.4693	0.4474	212.8831	3603670
002	2018-10-28t0437	1540719606.45	adult	225.7009	177.8886	-10.1112	988.9931	74.3643	59978.2682	189028.3541	3110971.7699	1132.47	0.32653	329.211	1.2793	323.1156	1.3111	649.7715	0.26546	610.2977	204028.25	424.1077	1.1106	508.9775	0.21414	10308900	0.20627	333.838	115.38	107.0955	234.8724	228.7124	73749.9219	185.727	0.52407	217.9654	3613000
002	2018-10-28t0856	1540735170.27	adult	230.0242	182.2119	-5.7879	983.2645	74.7891	60198.2541	189739.4897	3157164.2563	1008.4	0.023815	333.871	1.3597	326.9158	1.3533	648.0704	0.30085	612.8876	204142.1875	434.4601	1.3107	522.6408	0.46015	10493200	0.26781	330.752	118.838	110.1475	237.3297	233.7421	74758.8438	192.6825	0.64216	222.8193	3734960
002	2018-10-28t1237	1540748406.73	adult	233.701	185.8887	-2.1111	906.9884	76.5827	55382.6156	174737.4716	2923153.3281	768.18	-0.63084	345.424	1.7571	337.7302	1.7188	603.907	-0.074774	583.9832	174529.1406	443.7269	1.4891	532.1627	0.62917	9981040	0.0061628	321.415	126.045	122.1106	225.2558	220.3903	65098.9219	188.4282	0.3552	211.856	3642060
002	2018-10-28t1650	1540763606.85	dead	237.9232	190.1109	2.1111	958.9406	77.5689	57585.7677	181497.9557	3018365.56	827.004	-0.42941	351.639	1.8889	344.2859	1.8667	625.1809	0.17071	605.1549	188179.4531	453.3573	1.6467	549.7211	0.94911	10576600	0.25209	335.009	128.502	122.5005	239.0005	234.5718	71939.1562	198.5555	0.59826	225.1864	3865090
003	2018-10-18t1706	1539900568.77	larva	0	-61.6229	-221.701	144.9991	29.3071	2888.8689	9234.0385	53333.378	0	0.33084	0	-0.55609	0	-0.59254					0	-0.40019	0	-0.15451	0	0.95027	0	0	0				0	-0.38829	0	0
003	2018-10-18t2044	1539913614.11	larva	3.6237	-57.9992	-218.0773	144.9992	30.6006	3015.8627	9652.0501	58143.3061	0	-0.045924	0	-0.72456	0	-0.73468					0	-0.56013	0	-0.35644	0	0.48009	0	0	0				0	-0.43063	0	0
003	2018-10-19t0044	1539928035.27	larva	7.6296	-53.9933	-214.0714	144.9347	29.086	2885.861	9225.2893	53128.671	0	-0.34375	0	-0.91893	0	-0.90122					0	-0.72665	0	-0.54408	0	-0.018901	0	0	0				0	-0.47596	0	0
003	2018-10-19t0444	1539942409.64	larva	11.6225	-50.0004	-210.0785	144.9986	29.5344	2923.5769	9352.1227	54633.6997	0	-0.57761	0	-1.1223	0	-1.0787					0	-0.8835	0	-0.70592	0	-0.49565	0	0	0				0	-0.52009	0	0
003	2018-10-19t0844	1539956808.68	larva	15.6222	-46.0007	-206.0788	147.7963	29.2152	2939.5095	9397.8948	54266.3019	0	-0.77428	0	-1.3372	0	-1.2703					0	-1.0331	0	-0.85003	0	-0.95397	0	0	0				0	-0.56375	0	0
003	2018-10-19t1244	1539971216.48	larva	19.6244	-41.9985	-202.0766	335.8188	45.4656	10979.4812	34795.4291	317052.6854	304.7	-0.71282	187.206	0.60563	185.8263	0.85581	264.5801	-0.80462	260.8999	15610.2275	225.1322	0.0062194	250.9822	-0.54712	1094780	-0.4014	109.336	58.3737	58.2016	90.9245	89.5187	5364.5435	77.5852	0.29021	85.6661	341369
003	2018-10-19t1644	1539985620.6	larva	23.6255	-37.9974	-198.0755	380.7561	41.9134	13061.5321	41362.2816	381834.3397	332.754	-0.8582	179.577	0.36035	177.5744	0.64203	285.461	-0.88128	282.0672	19982.2715	228.9953	-0.12168	270.2667	-0.64973	1246440	-0.70879	111.074	56.4838	56.0862	90.8503	89.0953	6359.5205	76.2003	0.22973	86.2666	392054
003	2018-10-19t2044	1540000014.77	larva	27.6239	-33.999	-194.0771	497.919	39.7358	16029.8131	50551.2086	439078.0064	842.888	-0.65493	193.765	0.37361	185.6707	0.63641	639.5855	-0.68352	628.7384	55004.3516	247.2621	-0.16818	497.2252	-0.40548	1653400	-0.78018	107.705	55.9716	55.6956	89.9236	88.0112	7733.4253	76.2847	0.18738	85.2244	477606
003	2018-10-20t0044	1540014410.35	larva	31.6227	-30.0002	-190.0783	537.2642	46.7878	19479.724	61515.5151	598727.929	1025.4	-0.68384	186.375	0.10507	163.5803	0.18139	842.444	-0.60179	832.0042	87614.1719	350.7661	0.23191	726.067	-0.166	1922830	-0.96582	210.118	53.2734	53.0705	88.3437	85.8279	9187.7451	73.1689	0.10829	81.6035	549622
003	2018-10-20t0444	1540028811.97	larva	35.6231	-25.9997	-186.0779	657.8248	42.8718	22454.6999	70824.0248	643524.0007	1992.81	-0.20159	189.896	-0.037278	165.9675	0.054941	1291.1609	-0.30847	1221.5967	154939.3125	313.0776	-0.096458	842.4815	-0.10748	2263940	-1.0829	154.003	46.5789	46.0713	80.384	78.6869	9646.0859	66.0574	-0.017384	75.1611	555314
003	2018-10-20t0844	1540043209.39	larva	39.6224	-22.0005	-182.0786	713.3129	50.2305	29742.3833	93759.1688	1053863.7159	3540.64	0.61792	270.041	0.95106	213.6654	0.70202	2397.9204	0.55515	2323.1528	376473.5	575.4166	1.1323	1618.2152	0.96002	4236940	0.17141	115.646	62.0379	61.8019	96.0829	94.6295	15085.0107	82.0694	0.12424	91.3644	973375
003	2018-10-20t1244	1540057614.12	larva	43.6237	-17.9992	-178.0773	986.0048	51.0231	38034.4428	119877.4439	1217577.6357	4372.14	0.95354	270.268	0.7975	201.1513	0.31788	2854.0823	0.88853	2744.7297	576524.625	681.8994	1.5482	1842.825	1.1581	5437790	0.75042	252.871	59.4547	59.019	98.3406	95.9718	19864.7969	82.0838	0.080058	91.9419	1196230
003	2018-10-20t1644	1540072019.81	larva	47.6253	-13.9976	-174.0757	807.0649	55.5013	35989.9493	113429.2381	1350649.9235	5054.2	1.1746	223.63	-0.1903	158.4349	-0.82298	2886.4807	0.86353	2904.8861	548431.3125	538.2731	0.66633	1408.8783	0.3728	4236000	-0.64515	250.576	45.9328	45.5139	80.1009	78.0632	15219.165	65.0224	-0.15659	73.8111	870059
003	2018-10-20t2044	1540086411.56	larva	51.623	-9.9999	-170.078	776.2038	47.8604	30290.8483	95420.3224	992078.5282	5066.87	1.0444	259.678	0.27669	195.8185	-0.20335	3079.4307	0.98247	2998.2	495788.3438	582.0556	0.79971	1682.0442	0.68563	4161860	-1.0967	110.772	56.1338	55.7657	93.5073	91.8995	15054.6768	79.1574	-0.023745	88.7776	899657
003	2018-10-21t0044	1540100813.53	larva	55.6235	-5.9993	-166.0775	458.7814	85.5914	26226.2716	83896.4638	1316707.7744	3739.51	0.20778	252.461	0.033945	188.5006	-0.58917	2533.5811	0.44059	2468.7535	349634.1875	611.2896	0.93574	1674.0793	0.6627	3464020	-2.0066	141.063	52.9193	52.5181	89.0235	87.8782	12285.2383	73.3209	-0.10887	83.0315	726105
003	2018-10-21t0444	1540115210.21	larva	59.6226	-2.0002	-162.0784	848.0016	53.9739	37876.3862	119309.5973	1432787.2391	2090.03	-0.815	227.795	-0.58852	192.2822	-0.67578	1511.4904	-0.53252	1478.6381	302298.0625	440.7259	0.022651	1128.1014	-0.15748	4543830	-1.4971	128.699	56.8181	56.1718	93.7953	92.3312	18759.0527	78.3729	-0.059913	88.6865	1133350
003	2018-10-21t0844	1540129611.91	adult	63.6231	2.0002	-158.0779	812.9596	60.9089	38253.0888	120582.7408	1532278.0374	3126.89	-0.21288	256.913	-0.0054976	214.577	-0.054217	1918.6564	-0.19613	1823.05	385649.9375	482.7927	0.27446	1137.4545	-0.12154	5163190	-1.3278	300.751	60.525	60.0901	97.2171	94.8122	19540.6289	81.344	-0.028961	90.8044	1216370
003	2018-10-21t1244	1540144017.06	adult	67.6245	6.0017	-154.0765	933.6957	65.7268	44153.6646	139130.2736	1815686.5824	3000.04	-0.28483	262.19	0.098974	228.3657	0.40523	1796.9117	-0.29055	1731.578	418680.4375	421.6472	-0.048128	1017.6267	-0.27735	6084900	-0.89398	316.158	62.6823	62.1467	100.8629	98.9457	23501.0664	84.6098	0.01427	94.6915	1454730
003	2018-10-21t1700	1540159399.54	adult	71.8974	10.2746	-149.8036	1048.1292	64.8542	55649.9172	175256.3654	2533420.7785	3621.75	0.19009	234.117	-0.68941	193.9865	-1.2331	1970.5557	-0.022965	1816.4811	575402.25	399.0692	-0.13635	1171.7866	0.095888	6824270	-0.55266	311.773	53.4647	52.8783	96.015	91.849	28036.3867	76.4909	-0.13283	87.7121	1558440
003	2018-10-21t2100	1540173801.81	adult	75.8981	14.2752	-145.8029	949.6832	64.2719	48969.7316	154285.9651	2140788.8539	1962.58	-0.92154	211.611	-1.4768	185.531	-1.8824	1196.3123	-0.87762	1152.2694	307452.25	350.3554	-0.44139	725.2466	-0.71673	5428450	-1.8789	162.4	53.9184	53.3092	91.4214	89.5947	23495.293	76.1537	-0.16987	86.1311	1383170
003	2018-10-22t0100	1540188203.76	adult	79.8986	18.2757	-141.8024	946.527	67.5502	50993.6536	160772.7977	2331507.8623	2319.81	-0.61061	227.222	-1.0902	204.6948	-1.1159	1258.6655	-0.74978	1176.0222	337322.375	341.671	-0.47895	716.4329	-0.69027	6068420	-1.5649	201.296	58.0034	57.604	95.6182	93.4472	25625.6758	80.4194	-0.11225	89.7028	1549100
003	2018-10-22t0500	1540202599.79	adult	83.8975	22.2746	-137.8035	616.6908	77.2355	32272.171	102398.5783	1491066.2337	405.403	-2.1858	234.162	-0.93103	232.214	0.23962	332.8981	-2.2502	328.0532	56592.6719	286.7594	-1.0115	316.6351	-1.8053	3963650	-3.427	244.142	64.8736	64.3077	102.5776	99.9555	17438.1914	86.8245	0.017926	96.7087	1098120
003	2018-10-22t0900	1540217002.57	adult	87.8983	26.2754	-133.8027	1007.3792	68.5081	52068.0205	163968.2416	2353012.8995	1832.42	-0.90149	232.43	-1.0997	214.5632	-0.9039	1056.255	-0.97867	1008.794	289413.875	334.835	-0.47553	620.5246	-0.89307	6345810	-1.6521	355.057	59.5489	59.1618	98.3534	95.1672	26948.8398	81.1312	-0.16617	91.4387	1625800
003	2018-10-22t1300	1540231412.48	adult	91.901	30.2782	-129.8	1027.1007	65.6753	55008.667	173260.1868	2501951.7968	2063.02	-0.58635	253.698	-0.13925	239.1105	0.39159	1023.8345	-0.96695	952.2518	295888.1562	335.2519	-0.4239	530.595	-1.2509	7315900	-0.97931	147.903	62.67	62.1567	100.396	98.5833	29014.4434	84.7455	-0.10364	95.0996	1807220
003	2018-10-22t1700	1540245812.04	adult	95.9009	34.278	-125.8001	967.7286	72.4609	54534.5606	171858.1001	2642284.2814	1030.09	-1.6236	245.287	-0.59658	235.7327	0.058097	735.8204	-1.5651	718.3991	210444.625	314.1779	-0.75103	517.7677	-1.2841	6997560	-1.335	252.76	66.5837	66.0011	106.6245	104.111	30494.5938	88.8573	-0.023853	99.3367	1899500
003	2018-10-22t2100	1540260206.22	adult	99.8993	38.2764	-121.8017	1001.3511	70.2734	54995.7407	173336.255	2600807.8158	1153.77	-1.4184	226.308	-1.6667	215.7395	-1.2818	762.0861	-1.4072	725.7949	220242.875	297.1687	-1.0852	516.4692	-1.1986	6520850	-1.8067	195.87	62.3932	61.8981	101.3916	99.623	29302.1797	84.1918	-0.21343	94.8974	1797800
003	2018-10-23t0100	1540274607.45	adult	103.8996	42.2768	-117.8014	1069.5115	68.3828	56907.9768	179263.6908	2630988.5222	1414.91	-1.0181	236.095	-1.1959	225.119	-0.85546	805.1743	-1.1825	735.728	239941.9375	316.6791	-0.68472	490.1453	-1.2445	7032550	-1.4413	171.689	64.135	63.5318	105.1611	101.8046	31338	86.1736	-0.21143	97.276	1910390
003	2018-10-23t0500	1540288996.13	adult	107.8965	46.2736	-113.8045	997.0958	73.6641	54930.53	173030.1601	2661382.1411	1507.69	-0.80553	251.502	-0.39794	242.4894	0.06429	760.7649	-1.2049	684.2343	219100.2812	321.9343	-0.57517	471.1921	-1.265	7227910	-1.3232	334.956	65.5169	64.6457	114.0195	110.5328	32837.6172	90.0524	-0.14313	104.2706	1882890
003	2018-10-23t0900	1540303396.51	adult	111.8966	50.2737	-109.8044	882.3697	81.3622	55567.8281	175417.9364	2993893.8619	3875.69	2.4404	264.987	0.30955	245.4049	0.11193	1296.0962	0.5235	1226.0498	377164	367.5599	0.63424	709.8773	0.51277	7686460	-0.98387	588.893	66.2752	65.4454	118.1958	113.9723	34394.9883	94.5435	-0.031378	108.3343	1922440
003	2018-10-23t1301	1540317822.72	adult	115.9039	54.281	-105.7971	926.0331	69.9528	51271.559	161563.6854	2437724.0836	1205.56	-1.0368	227.448	-1.9267	218.2514	-1.6815	680.1807	-1.2708	616.6415	182968.5938	297.9368	-1.4137	445.2884	-1.2983	6098340	-2.2619	292.182	64.2059	63.7436	103.6854	100.7561	27891.3828	86.6102	-0.57683	97.0534	1721490
003	2018-10-23t1659	1540332113.04	adult	119.8734	58.2505	-101.8276	951.9542	70.1994	51603.4971	162568.5007	2422348.2088	746.218	-1.6255	226.549	-2.0748	220.4679	-1.6755	544.3962	-1.6452	535.0547	147531.375	290.1796	-1.8711	420.5267	-1.4432	6119980	-2.237	309.962	65.1566	64.4691	107.4779	104.6618	29126.5234	89.2021	-0.70512	100.1244	1760140
003	2018-10-23t2037	1540345214.79	adult	123.5128	61.8899	-98.1882	847.9811	71.5404	47038.8253	148334.6028	2241923.0023	1104.45	-1.056	277.147	0.85094	270.1469	1.274	696.1633	-1.0673	625.3063	171952.3281	343.8903	0.00052528	463.3472	-1.0352	6820850	-1.6945	201.911	71.2453	70.1277	141.3888	140.0174	34923.0234	97.3198	-0.27089	123.0626	1753420
003	2018-10-24t0059	1540360926.42	adult	127.8771	66.2543	-93.8239	863.5287	79.2063	50496.7127	159396.8028	2557433.2409	1139.6	-0.94235	269.742	0.33608	264.9484	0.83007	661.9053	-1.1099	614.6939	174743	327.8141	-0.68552	459.0836	-1.0046	7120380	-1.465	141.204	68.9343	68.616	109.741	108.4772	28971.6172	93.1467	-1.0908	103.9941	1819660
003	2018-10-24t0437	1540374014.25	adult	131.5126	69.8898	-90.1884	862.9845	76.0964	50667.5365	159850.9623	2539378.0042	942.518	-1.2076	224.988	-2.4396	217.899	-2.1883	567.4011	-1.4015	543.2773	150361.2969	293.1199	-2.2031	393.4674	-1.5798	5960600	-2.2907	226.401	68.1714	66.2168	162.7028	159.8631	43116.2344	96.336	-0.86447	136.2657	1806060
003	2018-10-24t0859	1540389725.97	adult	135.877	74.2541	-85.824	817.2083	83.9961	55733.2734	176436.8646	3170694.4177	697.749	-1.5711	264.674	-0.11255	262.7888	0.48124	440.2135	-1.8419	416.1518	128102.1406	339.2434	-0.28665	384.3722	-1.6445	7683760	-1.0594	503.492	70.6496	67.2737	205.4428	185.933	59783.8516	108.9994	0.41801	146.715	2051030
003	2018-10-24t1237	1540402813.98	adult	139.5126	77.8897	-82.1884	904.0953	74.2072	49262.0103	155282.1546	2356845.3195	929.577	-1.1514	240.207	-1.6811	232.2782	-1.5112	534.1489	-1.4309	484.2249	137810.4062	316.2235	-1.3407	393.1535	-1.5344	6197110	-2.0658	196.808	72.777	70.86	150.1802	145.68	38746.4922	103.3393	-0.42319	135.6255	1877570
003	2018-10-24t1659	1540418532.63	adult	143.8789	82.256	-77.8222	869.5697	72.5951	48454.4835	152838.4625	2312408.255	959.889	-1.0585	285.039	1.0036	280.1688	1.3653	571.9488	-1.2227	524.4864	145275	345.4459	-0.091932	429.425	-1.112	7224300	-1.3603	290.097	79.9205	79.3109	130.0348	127.3141	33028.8438	107.1757	-0.22475	121.0635	2025590
003	2018-10-24t2037	1540431614.35	adult	147.5127	85.8898	-74.1883	830.7137	73.6219	43471.2152	137102.2162	2016180.0594	1197.25	-0.58859	262.942	-0.42818	256.6979	-0.18468	620.3126	-0.96594	548.5773	141431.2812	325.1408	-1.0526	442.4398	-0.93233	5987710	-2.1405	308.682	75.809	75.1978	129.2301	126.2291	29464.4688	104.9691	-0.62182	120.1657	1726320
003	2018-10-25t0059	1540447346.37	adult	151.8827	90.2598	-69.8183	580.9267	97.1229	38056.7974	122172.7018	2159630.4601	936.967	-1.0296	259.92	-0.69433	255.846	-0.33712	572.4147	-1.1221	536.606	113910.5234	316.0585	-1.5314	404.092	-1.3629	5162530	-2.614	184.328	76.3142	74.837	139.5812	136.015	27776.6523	110.9507	-0.24495	129.1716	1515750
003	2018-10-25t0437	1540460414.39	adult	155.5127	93.8898	-66.1883	820.5736	84.3706	47435.0423	150525.6899	2534792.1928	459.486	-1.9399	271.094	-0.058865	269.7363	0.44858	394.8623	-1.9113	389.3062	96741.2734	346.9713	-0.15269	377.9332	-1.681	6627980	-1.6854	177.727	74.7214	73.3946	141.5636	138.2959	34683.0781	108.4787	-0.637	129.3616	1826860
003	2018-10-25t0859	1540476144.52	adult	159.8822	98.2593	-61.8188	615.838	103.2976	42260.8829	135684.4233	2517048.6467	805.935	-1.2273	250.12	-1.4567	245.869	-1.1362	531.704	-1.2296	490.2202	117506.5938	307.9382	-2.0425	401.3858	-1.3859	5508140	-2.3201	268.263	84.736	81.1928	190.5656	186.5149	42114.9922	126.7999	0.7162	164.5552	1866060
003	2018-10-25t1302	1540490704.92	adult	163.9267	102.3039	-57.7743	714.9174	71.2002	40445.0713	127754.715	1941122.9395	694.372	-1.436	243.678	-1.9394	240.2652	-1.5716	465.6829	-1.5294	424.9652	98724.7656	296.1206	-2.6743	378.1965	-1.6992	5160850	-2.4846	207.057	83.815	81.423	156.5596	153.0009	33190.6406	124.7302	0.30862	146.4197	1775120
003	2018-10-25t1659	1540504948.01	adult	167.8831	106.2603	-53.8179	575.713	95.2769	37023.1066	118721.7452	2067615.4541	746.476	-1.3012	250.853	-1.5622	247.5235	-1.2054	477.1377	-1.4496	439.8604	92564.7188	307.3726	-2.2142	391.8916	-1.5297	4843730	-2.629	208.974	87.0567	84.3228	165.4197	162.8154	32091.4141	130.2431	0.49982	153.5784	1680980
003	2018-10-25t2037	1540518014.65	adult	171.5127	109.8899	-50.1883	537.5917	101.4851	34057.3124	110134.2557	1967485.6741	679.528	-1.4274	252.604	-1.52	250.5113	-1.0986	454.106	-1.5551	438.8374	81284.9688	303.901	-2.4387	352.0502	-2.1058	4497120	-2.7902	200.398	87.9077	85.5737	162.2668	160.2087	29045.7598	130.3119	0.29932	151.6533	1565020
003	2018-10-26t0059	1540533756.67	adult	175.8855	114.2627	-45.8155	552.8944	100.8782	34942.4444	112791.4252	1993797.5417	688.79	-1.3779	253.061	-1.5703	250.0194	-1.2206	463.0838	-1.4858	437.644	84744.3281	308.7363	-2.2735	383.4053	-1.6893	4620900	-2.6844	238.427	89.9219	87.4132	169.5559	165.4748	31028.7266	133.7166	0.293	157.4645	1641970
003	2018-10-26t0437	1540546815.33	adult	179.5129	117.8901	-42.1881	622.4867	82.6206	36727.6677	118385.1079	2038027.7395	1332.53	0.18567	256.934	-1.394	245.4595	-1.5686	904.5203	1.1058	877.0583	174572.4062	330.0005	-1.3349	661.9715	2.418	4942900	-2.4829	250.19	77.6658	74.9184	178.4975	171.844	34450.0195	120.7446	-0.6801	155.1161	1494140
003	2018-10-26t0859	1540562554.92	adult	183.885	122.2622	-37.816	528.7128	97.4427	33979.1966	109576.4275	1938739.1202	599.619	-1.5292	256.056	-1.5197	253.9322	-1.1487	441.2993	-1.5804	418.648	78551.2656	313.9855	-2.116	375.5033	-1.8599	4542430	-2.6671	247.015	93.0471	89.7915	185.1625	182.2981	32958.9219	142.3866	0.39249	171.1435	1650660
003	2018-10-26t1237	1540575615.12	adult	187.5129	125.89	-34.1881	533.9011	100.3669	33797.6996	109182.4742	1944084.4088	604.866	-1.4849	257.075	-1.5151	254.6663	-1.1765	431.2555	-1.6324	403.098	76332.2188	316.6188	-2.0343	375.0361	-1.8952	4542000	-2.643	238.273	94.3236	90.7256	194.0943	189.2456	34354.6953	145.5072	0.38104	176.373	1666510
003	2018-10-26t1659	1540591359.1	adult	191.8862	130.2633	-29.8148	525.7391	100.0249	34013.3225	109521.951	1963847.2439	551.863	-1.5741	260.922	-1.3589	259.0351	-1.0133	424.9753	-1.666	411.386	75645.6016	319.8281	-1.939	373.1082	-1.9626	4633710	-2.5724	235.12	95.9449	92.431	189.7561	186.6959	33776.5781	146.7607	0.23184	175.4745	1703890
003	2018-10-26t2037	1540604415.06	adult	195.5129	133.89	-26.1881	585.9845	81.428	36839.3407	117077.1866	1974470.4903	662.192	-1.2567	321.357	1.97	316.6635	2.0866	512.3679	-1.0751	500.7728	98887	415.4929	1.9516	473.1696	-0.36276	6180670	-1.7638	363.006	91.2537	89.1438	200.3511	177.4012	38667.7656	129.7688	-0.75748	159.3135	1755080
003	2018-10-27t0100	1540620166.22	adult	199.8882	138.2653	-21.8128	523.3828	96.4341	33642.4312	108569.8524	1909709.0127	569.38	-1.4497	264.349	-1.2941	262.0572	-1.0038	416.2115	-1.7266	400.7252	73253.2188	325.6374	-1.7914	372.9935	-2.0378	4644610	-2.5321	262.057	98.9787	94.0716	212.6618	209.053	37428.4805	156.2511	0.32891	194.0781	1739060
003	2018-10-27t0437	1540633215.15	adult	203.5129	141.89	-18.1881	515.905	95.3422	32776.4861	105624.1129	1829627.0265	514.555	-1.5566	268.82	-1.1162	267.1339	-0.81029	408.6573	-1.7881	397.4558	70289.0625	330.52	-1.6519	377.4904	-1.9989	4602210	-2.5468	273.76	100.06	95.3682	211.3314	207.7935	36349.0078	157.6619	0.23126	195.6338	1713020
003	2018-10-27t0859	1540648959.97	adult	207.8864	146.2636	-13.8146	522.8853	92.9846	32453.3463	104325.8751	1781738.8375	526.674	-1.4869	269.26	-1.1687	266.6856	-0.92146	412.6457	-1.7716	401.7378	70149.7656	333.2888	-1.6133	377.6127	-2.043	4564760	-2.5565	304.029	100.3	93.5772	224.1628	220.4787	38107.6797	165.8167	0.40438	207.3544	1700390
003	2018-10-27t1237	1540662014.95	adult	211.5128	149.89	-10.1882	522.0479	90.4016	31944.2586	102769.8258	1712241.6062	526.533	-1.4587	279.643	-0.71255	276.9199	-0.48799	422.0034	-1.7112	413.7705	70474.5625	346.2274	-1.2036	390.1223	-1.8628	4668080	-2.5009	269.397	100.996	94.0623	227.6342	225.3004	38014.9062	169.4444	0.40682	211.5688	1685930
003	2018-10-27t1659	1540677760.12	adult	215.8865	154.2636	-5.8145	529.1569	90.9966	32367.366	103957.5796	1736494.2751	597.391	-1.2347	304.713	0.41489	301.4456	0.59166	460.9487	-1.4077	445.2527	78361.2812	379.1866	-0.12854	424.2325	-1.2934	5151790	-2.2589	312.79	107.672	100.8193	240.5147	235.9146	40887.5	177.551	0.56509	222.1149	1820410
003	2018-10-27t2037	1540690814.58	adult	219.5127	157.8899	-2.1883	513.1911	89.3107	31622.5318	101540.4199	1697030.5764	728.669	-0.85037	317.303	0.91268	313.0397	1.0337	501.4933	-1.0688	478.6702	83247.8906	399.3353	0.46753	451.4424	-0.82533	5243750	-2.2112	342.793	111.041	103.3258	250.37	247.8867	41561.4219	181.6277	0.58935	230.2256	1835070
003	2018-10-28t0100	1540706570.17	dead	223.8893	162.2664	2.1883	726.9458	82.3124	49580.6103	157173.0503	2809211.781	558.054	-1.2893	379.261	3.6405	377.1784	3.8385	503.5699	-1.0433	499.7503	130424.5938	454.512	2.189	489.174	-0.14961	9797450	-0.027612	306.143	110.63	109.0893	176.0533	173.634	45597.8125	148.2094	-0.89257	166.3285	2857900
004	2018-10-18t1706	1539900577.02	egg	-1.8119	-69.761	-341.8059	144.9618	31.2498	3066.2883	9824.5419	60264.636	0	0.59866	0	-0.47428	0	-0.52419					0	-0.31648	0	-0.036908	0	1.1922	0	0	0				0	-0.36651	0	0
004	2018-10-18t2044	1539913622.42	larva	1.8119	-66.1372	-338.1822	144.9321	31.3496	3070.7395	9840.3517	60499.1617	0	0.12397	0	-0.6395	0	-0.66267					0	-0.48135	0	-0.26019	0	0.71291	0	0	0				0	-0.40965	0	0
004	2018-10-19t0044	1539928043.69	larva	5.8178	-62.1313	-334.1762	144.9989	31.1719	3040.7201	9745.4057	59466.5637	0	-0.2193	0	-0.82991	0	-0.82458					0	-0.65257	0	-0.46293	0	0.20415	0	0	0				0	-0.45562	0	0
004	2018-10-19t0444	1539942418	larva	9.8106	-58.1385	-330.1834	144.9964	31.2084	3053.4814	9788.6585	59926.3244	0	-0.47721	0	-1.0287	0	-0.9966					0	-0.81335	0	-0.63506	0	-0.28179	0	0	0				0	-0.50016	0	0
004	2018-10-19t0844	1539956817.01	larva	13.8104	-54.1387	-326.1837	144.9968	31.1048	3046.2412	9766.0882	59626.1957	0	-0.68888	0	-1.2383	0	-1.1816					0	-0.96615	0	-0.78665	0	-0.74865	0	0	0				0	-0.54401	0	0
004	2018-10-19t1244	1539971224.94	larva	17.8126	-50.1365	-322.1815	145.0354	31.4075	3087.4478	9903.2453	61185.8064	0	-0.87079	0	-1.4605	0	-1.3823					0	-1.1124	0	-0.92303	0	-1.1973	0	0	0				0	-0.58761	0	0
004	2018-10-19t1644	1539985628.97	larva	21.8137	-46.1354	-318.1803	144.999	31.2584	3057.5424	9810.3581	60165.4413	0	-1.0318	0	-1.6982	0	-1.6027					0	-1.2535	0	-1.0478	0	-1.6289	0	0	0				0	-0.63136	0	0
004	2018-10-19t2044	1540000023.07	larva	25.812	-42.1371	-314.182	144.9991	31.1084	3040.6615	9757.8051	59541.5804	0	-1.1773	0	-1.9555	0	-1.8484					0	-1.3909	0	-1.1635	0	-2.0447	0	0	0				0	-0.67546	0	0
004	2018-10-20t0044	1540014418.54	larva	29.8108	-38.1383	-310.1832	263.3394	22.902	4157.2945	13117.1559	58887.4728	240.177	-1.1479	130.762	-0.53723	130.711	-0.22846	181.6022	-1.1059	178.9196	4358.4531	162.3019	-0.68407	173.2089	-0.99424	302714	-2.1833	184.007	38.8233	38.5112	72.8223	65.8704	1747.735	55.7955	-0.073461	63.6448	89875.9
004	2018-10-20t0444	1540028820.23	larva	33.8113	-34.1378	-306.1828	259.6077	37.6758	6785.0188	21520.3063	160587.839	295.957	-1.2411	189.285	0.042443	188.4575	0.4814	246.5582	-1.1412	243.3005	9122.6514	223.0141	-0.50343	237.6042	-1.0017	691835	-2.2427	106.578	62.49	62.4777	94.2977	93.2748	3489.0142	81.8463	0.18525	90.3791	228401
004	2018-10-20t0844	1540043217.59	larva	37.8105	-30.1386	-302.1835	317.794	35.5434	7818.6596	24755.7201	170551.2712	211.507	-1.417	144.719	-0.80722	144.2547	-0.41072	197.1712	-1.2708	195.4223	8478.3633	175.8644	-0.87945	189.5885	-1.1808	610713	-2.6946	101.804	52.1389	51.9395	86.1846	85.0741	3705.9385	71.824	0.025644	81.7587	220026
004	2018-10-20t1244	1540057622.29	larva	41.8118	-26.1373	-298.1822	467.5923	50.1245	18743.2743	59298.609	638252.8715	306.204	-1.4723	177.048	-0.57806	174.1748	-0.10331	277.4702	-1.291	275.5083	27469.5449	228.2899	-0.73798	263.9728	-1.1672	1752420	-2.1164	111.5	57.138	56.8527	91.6765	90.2315	9075.9707	77.9962	0.053052	86.1919	565552
004	2018-10-20t1644	1540072028.09	larva	45.8134	-22.1357	-294.1806	438.1547	61.4298	19691.8946	62455.8253	774174.2139	470.115	-1.4846	195.786	-0.54496	190.5504	-0.0061459	398.5963	-1.2745	393.4528	41454.0156	237.795	-0.81803	380.3024	-1.0924	2032650	-2.2589	127.756	59.6895	59.3387	95.1239	92.5331	9892.8887	80.0476	0.033013	88.5328	619696
004	2018-10-20t2044	1540086419.73	larva	49.8111	-18.138	-290.1829	711.1221	46.1168	26678.7434	84046.2408	853495.8705	948.766	-1.3183	222.056	-0.35647	208.4364	0.17711	761.3447	-1.0428	756.7559	108110.9531	305.3151	-0.59592	628.5485	-0.83068	3135870	-1.7459	122.876	62.675	62.383	98.2273	97.0553	13948.2754	83.984	0.039817	92.8212	885097
004	2018-10-21t0044	1540100821.72	larva	53.8117	-14.1374	-286.1824	692.427	52.2283	28882.5669	91103.586	1001686.8261	1715.4	-0.95115	237.679	-0.20956	199.1679	-0.20847	1402.9034	-0.55177	1390.894	214644.2188	457.2903	0.13601	1241.1141	0.024369	3622940	-1.7222	308.393	59.2233	59.0254	95.8265	93.3277	14661.4551	80.1208	-0.021407	89.6454	902740
004	2018-10-21t0444	1540115218.37	larva	57.8107	-10.1384	-282.1833	866.7453	56.9433	39066.0954	123119.0972	1469983.4593	5809.71	1.4105	239.853	-0.28101	159.1867	-1.606	3127.2749	0.98614	2957.3702	644218.625	613.4897	0.9529	1970.0505	1.1187	4931850	-1.0413	115.663	49.8062	49.2446	86.4388	84.927	17806.3906	71.0904	-0.14487	80.9446	1024110
004	2018-10-21t0844	1540129620.07	larva	61.8112	-6.1379	-278.1828	886.2866	56.8856	41626.5517	131192.3885	1627510.1624	1897.37	-0.95338	231.88	-0.55509	192.8217	-0.76724	1555.4805	-0.52523	1562.4982	340650.2188	463.7224	0.15388	1283.0134	0.094989	5071450	-1.2601	173	55.8979	55.3347	93.3964	91.2042	20453.8086	77.0816	-0.082477	87.3319	1222540
004	2018-10-21t1244	1540144025.24	larva	65.8126	-2.1364	-274.1814	931.2465	63.1417	46695.225	147094.6106	1999505.9214	4671.55	0.7544	252.225	-0.14296	207.2268	-0.40696	2378.1831	0.27758	2197.114	582654.875	396.9227	-0.21262	1347.7138	0.2525	6179510	-0.6974	120.648	46.4684	46.0389	82.3019	81.0947	20163.9746	67.8719	-0.22903	77.1673	1138480
004	2018-10-21t1700	1540159407.67	adult	70.0855	2.1364	-269.9085	1064.0934	64.9068	59602.0549	187893.8989	2751408.737	3340.76	-0.04264	233.61	-0.68648	194.9622	-1.1171	1811.6565	-0.25009	1666.0021	565236.8125	418.0668	-0.04097	1093.1297	-0.10192	7283250	-0.11634	128.535	52.1951	51.7444	88.6818	87.306	27668.707	72.8626	-0.18297	82.9169	1627290
004	2018-10-21t2100	1540173809.9	adult	74.0862	6.1371	-265.9079	920.1831	74.3035	54924.0213	173198.1049	2796122.0786	2672.08	-0.44432	211.273	-1.4431	179.8153	-2.074	1652.5302	-0.34833	1583.9777	474276.1562	334.435	-0.57491	982.0061	-0.22191	6061000	-1.3078	143.78	51.5739	51.1408	87.4388	85.5183	25094.9336	71.6685	-0.24233	81.3298	1479550
004	2018-10-22t0100	1540188211.97	adult	78.0867	10.1376	-261.9073	1101.1995	75.0671	66191.9879	208508.5393	3428957.2842	2216.95	-0.72555	208.01	-1.7224	176.8028	-2.5099	1381.2753	-0.61468	1315.5796	477921.25	377.4727	-0.19724	856.0546	-0.39573	7191950	-0.61469	323.179	50.8065	50.3799	86.4677	83.9511	29917.8359	71.1381	-0.30604	80.2011	1756640
004	2018-10-22t0500	1540202607.97	adult	82.0856	14.1365	-257.9084	1088.0994	72.8008	65871.0646	207574.63	3381981.0096	2513.89	-0.41656	260.432	0.12157	237.5544	0.591	1407.5376	-0.4788	1296.5809	485600.4688	356.7319	-0.30879	881.8679	-0.2069	8959370	0.63294	371.771	54.222	53.966	95.5365	93.5787	32960.0977	78.8375	-0.16962	89.6127	1865340
004	2018-10-22t0900	1540217010.7	adult	86.0864	18.1373	-253.9076	1077.1419	73.3559	62225.2262	196033.0223	3092183.8847	3508.14	0.6115	269.715	0.57684	238.6659	0.54714	1782.5555	0.37899	1581.1388	581113.125	351.2596	-0.29157	1032.6717	0.49562	8771960	0.35401	317.268	63.5833	62.9108	106.144	103.5102	34602.9492	88.0729	0.039183	99.5627	2067920
004	2018-10-22t1300	1540231420.66	adult	90.0892	22.1401	-249.9049	1068.9175	74.9518	64139.8736	202091.5172	3270752.0514	2231.89	-0.46098	263.838	0.36901	241.7451	0.60664	1219.5231	-0.5836	1122.1633	409759.75	386.1639	0.31838	776.3109	-0.22708	8842270	0.30444	131.601	62.3757	61.9344	99.6443	98.1093	33480.5	84.4318	-0.093019	94.6671	2090460
004	2018-10-22t1700	1540245820.22	adult	94.089	26.1399	-245.905	1119.5483	77.3056	71566.8686	225504.1229	3858813.6581	1952.86	-0.64059	237.075	-1.0018	215.7219	-1.0748	1198.0624	-0.48165	1148.1306	448075.3125	338.6179	-0.32174	740.4062	-0.1955	8847890	0.219	143.857	59.8358	59.3047	99.4828	97.6722	37206.5859	83.3032	-0.16501	93.6137	2233130
004	2018-10-22t2100	1540260214.34	adult	98.0874	30.1383	-241.9066	1213.4795	73.9479	73242.147	230663.8155	3814445.0379	2186.23	-0.25235	239.666	-0.91526	221.0429	-0.90086	1179.2014	-0.36634	1054.0222	451634.1562	312.3815	-0.77082	704.5702	-0.18297	9170330	0.40952	311.449	63.8102	63.3269	103.4538	100.7528	39622.8125	86.766	-0.1086	97.0397	2441570
004	2018-10-23t0100	1540274615.69	adult	102.0878	34.1387	-237.9062	1156.9324	77.6563	74567.9493	234959.984	4043408.3838	2723.93	0.53553	256.887	-0.02195	237.7332	-0.032942	1358.7948	0.28698	1116.2812	528571.1875	336.6235	-0.24463	759.9088	0.353	9989300	1.0214	132.679	54.3502	53.6275	94.0406	92.3549	36581.7852	78.4084	-0.43686	89.083	2113460
004	2018-10-23t0500	1540289004.32	adult	106.0846	38.1355	-233.9094	1130.2324	77.1209	73354.6943	231196.3049	3996798.3591	2254.17	0.10144	260.743	0.14785	244.3294	0.23303	1182.509	-0.035207	1067.2654	452900.9375	327.9957	-0.4189	702.1541	0.19787	9976300	0.94652	208.843	69.1579	67.6854	139.9371	134.7579	53595.9258	95.5705	0.091281	121.0465	2646050
004	2018-10-23t0900	1540303404.61	adult	110.0847	42.1356	-229.9093	1251.5187	73.8622	75131.823	236529.7029	3852222.15	2166.04	0.11853	268.745	0.55036	253.5472	0.66362	1102.9457	-0.11811	1018.3909	433457.6562	354.5033	0.26946	615.5384	-0.20951	10545000	1.3463	200.674	65.5548	65.1585	105.5244	104.0257	41471.1055	89.6393	-0.21078	100.0904	2572240
004	2018-10-23t1301	1540317830.87	adult	114.092	46.1429	-225.902	1117.2011	78.6847	71023.4181	223762.5478	3841091.6205	2004.31	0.023505	264.644	0.26147	252.6917	0.48385	1054.891	-0.12668	958.1469	391364.5625	328.5639	-0.45056	548.1164	-0.55973	9804810	0.68764	320.672	67.214	66.7037	107.6154	105.5898	39925.3164	91.0412	-0.26746	101.5757	2490210
004	2018-10-23t1659	1540332121.27	adult	118.0615	50.1124	-221.9325	1134.1202	77.3462	72364.3524	228000.1485	3914699.6184	2020.29	0.15864	288.169	1.577	274.3338	1.6886	1073.5269	0.06799	935.3672	405793.1562	360.69	0.58518	647.4016	0.34167	10876900	1.4703	141.549	68.4012	67.6143	115.3366	113.1702	43597.2344	93.4871	-0.29477	107.0788	2581800
004	2018-10-23t2037	1540345223.08	adult	121.7009	53.7518	-218.2931	1110.2398	80.0381	70428.0722	221910.3502	3844713.6754	2180.04	0.49258	280.219	1.061	265.7403	1.0526	1109.4182	0.30887	971.9259	408265.9062	349.3194	0.21329	620.6957	0.26538	10297500	0.96058	505.924	70.0501	68.4758	170.2036	126.0866	62634.9141	95.9819	-0.30475	113.499	2574200
004	2018-10-24t0059	1540360934.66	adult	126.0653	58.1162	-213.9288	1186.2082	77.2946	75337.5063	237309.44	4086035.7616	1648.6	-0.1876	263.101	-0.031209	251.3564	0.036986	937.8793	-0.15244	879.0997	368586.5625	333.7222	-0.4235	546.6039	-0.23795	10339600	0.92597	277.759	68.3698	67.2272	117.6666	114.9211	46242.9766	95.8684	-0.65208	109.5252	2686860
004	2018-10-24t0437	1540374022.38	adult	129.7007	61.7516	-210.2933	1152.7175	81.8565	78086.2975	246070.3286	4480756.8207	1844.99	0.19615	247.682	-1.0283	233.5222	-1.1701	931.6181	-0.082597	842.4766	379168.5625	343.9137	-0.032506	516.2139	-0.43061	10072000	0.67676	329.489	64.142	62.5974	127.7352	123.157	51988.207	94.2665	-1.0392	114.088	2608340
004	2018-10-24t0859	1540389734.22	adult	134.0651	66.116	-205.9289	1201.1324	78.6253	79148.2216	249395.4617	4375127.8011	2142.37	0.78487	279.073	0.7955	270.8293	1.0241	983.5722	0.23461	838.1039	406215.3125	347.2248	0.075791	527.9629	-0.21514	11512300	1.6337	288.232	68.5245	67.0016	145.0953	131.2529	59924.3672	99.4629	-0.60476	119.9531	2826770
004	2018-10-24t1237	1540402822.14	adult	137.7007	69.7516	-202.2933	1239.5727	77.2075	78124.4512	245999.7319	4213829.4332	1868.33	0.41964	276.509	0.57813	266.7985	0.68036	912.5955	0.055251	826.6333	372338.9375	341.4571	-0.20766	494.1083	-0.48769	11273000	1.3979	404.135	70.8164	69.4573	131.5502	125.845	53672.4766	99.3602	-0.7857	117.2899	2887110
004	2018-10-24t1659	1540418540.84	adult	142.067	74.1179	-197.927	1171.6366	79.0144	76041.4182	239572.2874	4163179.7462	2001.94	0.75597	312.089	2.6997	303.058	2.8316	936.6475	0.26702	851.4368	371849.0625	379.4716	1.4455	507.712	-0.26209	12365900	2.0474	223.031	76.0339	75.2447	132.934	129.3008	52774.7969	104.5316	-0.41253	121.7072	3012690
004	2018-10-24t2037	1540431622.54	adult	145.7008	77.7517	-194.2932	1249.725	80.9243	83108.6002	261795.7774	4686917.4188	1812.71	0.50495	253.837	-0.96223	244.8264	-0.88555	840.9579	-0.046609	732.6107	364975.7188	319.7946	-1.2703	443.1743	-0.93629	10993400	1.0808	291.718	70.0122	67.7835	145.1443	140.6545	62992.6055	102.6391	-0.77757	128.9099	3032160
004	2018-10-25t0059	1540447354.61	adult	150.0708	82.1217	-189.9232	1153.2752	84.141	75297.8056	237257.1738	4198709.4995	1363.74	-0.24072	261.075	-0.59147	251.8774	-0.54704	746.7999	-0.36648	683.4278	293492.3438	342.6977	-0.28307	458.9329	-0.71049	10243000	0.54918	285.797	73.469	70.8351	167.6033	161.6237	65868.0781	106.3178	-0.5982	140.8897	2882480
004	2018-10-25t0437	1540460422.62	adult	153.7008	85.7517	-186.2932	1227.4509	79.1328	78054.4739	245793.7345	4291846.8586	2180.31	1.3994	272.695	0.07297	264.4339	0.15825	870.1548	0.27086	772.3077	354153.0312	339.3916	-0.4811	455.8275	-0.72246	11097600	1.0404	215.98	73.0964	71.3425	145.5978	140.6686	59258.2969	104.9559	-0.88286	129.2157	2974730
004	2018-10-25t0859	1540476152.8	adult	158.0703	90.1212	-181.9237	1152.5117	80.4927	73991.08	233069.25	4073076.8836	1553.43	0.26819	298.376	1.6117	290.5923	1.6925	817.6504	0.12342	733.924	315613.0625	369.4862	0.86614	465.7688	-0.56378	11508100	1.2345	222.389	82.5279	80.8775	160.7101	155.9167	62034.1133	114.3784	-0.23527	143.7385	3183020
004	2018-10-25t1302	1540490713.25	adult	162.1149	94.1658	-177.8791	1178.3389	81.029	74698.8581	235257.8911	4079893.4411	1827.31	0.91932	288.292	0.90556	279.8515	0.92987	819.8354	0.22227	753.8391	319735.8125	366.4447	0.67229	450.5634	-0.73981	11231300	1.0281	404.692	75.1421	73.088	152.2645	146.8953	59383.1523	107.9793	-0.94183	136.2134	2927380
004	2018-10-25t1659	1540504956.16	adult	166.0712	98.1221	-173.9228	1177.9592	77.2153	76126.0451	239864.9201	4129597.9936	1073.81	-0.60665	259.331	-0.99395	252.5345	-0.85609	661.7599	-0.50658	628.7487	263380.4375	326.4342	-1.2798	449.3432	-0.74491	10296500	0.4603	167.339	74.4426	73.3092	129.7721	126.9181	51649.2891	101.7118	-1.5536	119.7103	2955670
004	2018-10-25t2037	1540518022.99	adult	169.7009	101.7518	-170.2931	1197.466	78.6814	78300.9075	246664.4551	4348645.5522	1431.65	0.23233	268.038	-0.5163	261.2859	-0.39541	742.2139	-0.027577	675.0518	303565.4688	330.5212	-1.1493	402.9292	-1.3836	10939700	0.80059	244.267	76.7399	75.2012	150.439	145.116	61529.5586	106.5402	-1.296	133.4159	3132060
004	2018-10-26t0059	1540533764.93	adult	174.0737	106.1246	-165.9203	1135.5408	84.7757	76301.9839	240526.0254	4323645.2281	1943.92	1.4886	310.74	2.0544	303.1161	2.0558	795.1047	0.34727	681.3356	316451.6875	392.2932	1.6673	447.8051	-0.75783	12351900	1.5515	368.406	78.1005	75.9448	155.8516	151.4827	62028.9531	114.2741	-0.90073	140.6867	3104500
004	2018-10-26t0437	1540546823.63	adult	177.7011	109.752	-162.2929	1224.7374	82.9772	83796.4007	264108.401	4796402.8641	863.412	-0.95224	251.965	-1.6692	246.0943	-1.4956	574.7476	-0.83716	551.3689	251164.7188	317.3992	-1.8903	408.6263	-1.3305	10991000	0.78113	207.063	73.213	71.4171	142.0036	138.8727	62055.5703	104.7596	-1.6104	129.3748	3193620
004	2018-10-26t0859	1540562563.22	adult	182.0732	114.1241	-157.9208	1150.5231	77.6116	75772.5102	238776.1945	4186962.7906	1326.71	0.21627	316.96	2.2053	310.2835	2.2336	703.4237	-0.024803	608.4196	277852.375	398.3817	1.7234	479.0184	-0.28849	12515800	1.5711	385.157	87.3728	85.1016	172.0989	166.6373	67979.0625	121.8276	-0.70933	151.838	3450090
004	2018-10-26t1237	1540575623.37	adult	185.701	117.7519	-154.293	1194.8106	79.8401	80005.7311	252125.9334	4473321.947	1542.57	0.8133	290.42	0.50065	282.3101	0.47199	722.6609	0.15708	614.985	301349.5938	366.8301	0.20586	435.0973	-0.95651	12108800	1.3288	376.345	82.8246	81.0147	161.3549	157.1345	67285.0078	115.2972	-1.1946	145.0341	3453290
004	2018-10-26t1659	1540591367.42	adult	190.0744	122.1253	-149.9197	1046.0861	83.6247	72358.1098	228301.7754	4180837.2697	1309.37	0.31289	348.517	3.7647	340.3499	3.659	727.8922	0.27225	656.5331	274415.375	434.3347	2.9946	501.2707	0.079187	13125500	1.8282	194.494	86.7771	86.0324	154.3099	151.9143	58174.832	119.5512	-1.0941	142.354	3268110
004	2018-10-26t2037	1540604423.41	adult	193.701	125.7519	-146.293	1216.8063	78.7939	78316.5934	246666.3367	4288707.2926	1609.79	1.1392	336.824	2.9276	329.8874	2.9041	736.3492	0.39979	643.3614	301166.8438	425.6831	2.4627	489.0002	-0.10648	13754200	2.1237	365.592	88.7124	86.1973	190.88	177.792	78069.9297	125.5769	-0.90078	162.0642	3622570
004	2018-10-27t0100	1540620174.61	adult	198.0764	130.1273	-141.9177	1263.3257	79.383	80319.8156	252973.4286	4365603.6164	1260.11	0.30803	281.569	-0.32004	272.9991	-0.37865	630.7241	-0.24387	552.8646	264273.375	371.0735	0.054016	429.6583	-1.0839	11790700	1.0906	337.039	80.1779	78.3893	164.375	160.2585	68873.1094	117.0488	-1.449	150.5674	3357450
004	2018-10-27t0437	1540633223.54	adult	201.7011	133.752	-138.293	1100.4071	82.6001	74402.5841	234662.8308	4181673.6205	1210.71	0.23494	365.615	4.1011	359.679	4.1085	741.9697	0.59692	667.7551	287884.2188	443.3192	2.7795	535.0032	0.67687	14165800	2.2666	314.799	95.3376	93.5762	164.0752	160.4929	63661.168	128.9863	-0.9991	151.3783	3693860
004	2018-10-27t0859	1540648968.3	adult	206.0746	138.1255	-133.9194	770.9216	83.6236	51920.203	165055.9711	2921813.0358	1293.02	0.51387	332.122	2.1273	323.2125	2.0091	828.4293	1.3371	798.9048	224504.3438	429.6207	2.053	586.6192	1.5862	8981570	-0.35495	240.28	91.3661	90.7501	170.969	166.0116	46332.6094	131.1443	-1.0395	155.5945	2470810
004	2018-10-27t1237	1540662023.35	adult	209.701	141.7519	-130.293	1152.7709	84.3252	78390.4495	247139.074	4529223.1994	774.703	-0.8139	306.753	0.69371	297.2193	0.56514	571.2234	-0.5526	556.3336	233630.3594	413.0406	1.2841	502.6003	0.13261	12528100	1.3892	312.725	87.1042	84.6373	191.6272	182.4659	78375.5391	127.7475	-1.2993	164.2563	3557420
004	2018-10-27t1659	1540677768.51	adult	214.0747	146.1256	-125.9194	1166.8862	77.9411	75118.1456	236700.5998	4068574.3503	1255.4	0.52477	345.341	2.4593	336.2973	2.3354	715.0899	0.64002	621.6409	280315.25	450.1601	2.4502	530.9404	0.63952	13522200	1.8477	315.201	99.3583	98.1177	192.6037	187.3128	75500.6406	143.5076	-0.77121	176.916	3890470
004	2018-10-27t2037	1540690822.9	adult	217.7009	149.7518	-122.2931	1089.0595	75.5677	68282.8441	215319.0261	3604215.2302	800.073	-0.66996	364.188	3.2124	357.3593	3.1904	622.6629	-0.06235	604.699	222290.6562	469.8349	2.9761	564.0648	1.2423	12977100	1.5493	245.036	106.229	104.0733	189.1752	184.6442	67535.5312	148.6244	-0.68098	173.2149	3785270
004	2018-10-28t0100	1540706578.37	adult	222.0774	154.1283	-117.9166	1193.7578	78.4847	77381.8355	243751.3114	4251622.2288	1142.59	0.31275	390.435	4.2429	380.9786	4.0959	791.8444	1.4554	770.3536	319905.125	516.967	4.3764	656.5705	2.9641	15753600	2.8437	547.794	110.658	106.5742	295.6138	257.2355	119427.9844	160.3128	-0.35517	208.2278	4464940
004	2018-10-28t0437	1540719622.79	adult	225.7009	157.7518	-114.2932	1117.7775	76.3238	71196.5388	224417.0029	3778852.5074	1249.5	0.65364	356.654	2.5299	349.5173	2.5064	698.142	0.69776	625.7665	259708.8125	447.3751	1.8826	495.5453	-0.038572	13242900	1.6019	275.419	110.229	107.9671	193.377	189.4031	71936.25	157.0472	-0.60083	181.0889	4092910
004	2018-10-28t0856	1540735186.91	adult	230.0242	162.0751	-109.9698	1031.6322	81.4257	66918.7131	211300.4285	3605023.5818	719.828	-0.79446	417.818	5.0909	413.9256	5.2025	574.0878	-0.3841	559.752	200356.6562	493.562	3.226	538.6466	0.76565	14576000	2.1843	345.181	124.739	124.3772	180.5995	177.881	63029.2148	157.7104	-0.7081	172.2945	4351640
004	2018-10-28t1237	1540748423.46	adult	233.701	165.7519	-106.293	945.1465	81.5519	65807.5881	208053.9711	3769588.2389	828.561	-0.45735	384.769	3.4699	378.931	3.5064	624.4096	0.1212	605.9278	214172.5	465.8932	2.1934	538.8415	0.75766	13182600	1.4897	415.325	114.293	113.1427	174.5939	171.374	59885.7266	147.9723	-1.1886	164.7661	3915780
004	2018-10-28t1650	1540763623.74	adult	237.9233	169.9742	-102.0707	1006.6835	87.7861	66942.4609	211208.6642	3780338.4873	996.082	0.064141	388.524	3.4531	382.2341	3.4722	672.9059	0.64245	645.1034	235517.0625	472.5986	2.2417	532.0079	0.60702	13560300	1.6126	225.421	120.006	118.0475	189.5685	186.9253	66348.9688	160.4914	-0.83288	180.3573	4188460
004	2018-10-28t2037	1540777224.03	adult	241.7012	173.7521	-98.2928	1037.1368	83.6226	72261.1973	228173.3937	4210327.3115	829.757	-0.39275	401.783	3.8306	396.3286	3.882	631.9704	0.28098	611.6879	238252.8438	482.1955	2.3753	561.4193	1.1524	15109000	2.2579	325.592	119.823	118.3451	184.0461	181.3207	69385.3906	156.2011	-1.0973	175.1101	4505950
004	2018-10-29t0037	1540791624.41	adult	245.7013	177.7522	-94.2927	1186.7588	78.8548	75442.9007	237598.4347	4095082.4651	1384.04	1.3064	378.857	2.716	372.7162	2.738	767.5635	1.7481	675.2186	302420	469.6301	1.8382	593.6602	1.7411	14908000	2.1017	263.851	115.081	112.3107	214.192	210.1121	84391.6406	162.9303	-0.9573	197.5691	4528440
004	2018-10-29t0437	1540806025.08	adult	249.7015	181.7524	-90.2925	1104.5662	81.5256	73256.299	230962.4571	4161270.0843	1115.1	0.54078	387.258	2.8774	381.8793	2.9233	767.7584	1.8334	732.5556	293283.6875	478.7563	1.9397	627.5016	2.3474	14787000	1.9816	439.753	112.093	108.7113	214.0622	208.5595	81771.75	160.6973	-1.1445	197.0191	4280150
004	2018-10-29t0837	1540820425.54	adult	253.7016	185.7525	-86.2924	1122.8584	77.7612	70475.5138	222089.4877	3724511.6002	737.512	-0.59162	375.646	2.2766	370.3638	2.3229	591.2808	-0.048668	580.0639	217591.3125	470.3494	1.5609	549.823	0.83881	13812500	1.5	316.247	112.454	110.4836	200.0825	195.7315	73630.375	157.4739	-1.3627	185.9665	4134920
004	2018-10-29t1237	1540834822.42	adult	257.7008	189.7517	-82.2933	1084.3539	78.9381	72830.375	229654.3589	4087054.3175	1090.37	0.55274	370.969	1.9641	362.3572	1.8865	692.4041	1.1393	631.321	263113.5625	465.5971	1.3032	560.054	0.99748	14076800	1.5506	443.66	113.132	108.9685	221.247	216.1224	84073.8594	167.8652	-1.0985	204.36	4292910
004	2018-10-29t1637	1540849225.45	adult	261.7016	193.7525	-78.2924	1186.8888	76.9709	78072.7735	246047.4744	4288603.4092	989.869	0.27273	381.053	2.1922	377.2899	2.2818	655.5134	0.76624	612.9317	266793.9375	469.4383	1.2798	528.5052	0.37899	15508900	2.0763	302.355	114.949	110.9836	221.6082	217.746	90194.5547	171.7964	-1.0655	205.6585	4678410
004	2018-10-29t2042	1540863909.32	adult	265.7804	197.8314	-74.2136	1215.2825	84.0522	84292.6034	265645.469	4913618.1794	1372.2	1.5766	379.529	2.0074	372.9694	1.9969	765.3292	2.1576	689.8318	335979.5	480.8774	1.4435	593.2841	1.5387	16652200	2.4652	545.077	101.722	96.3117	228.6703	217.968	100386.2656	161.7337	-1.5167	201.1806	4463150
004	2018-10-30t0037	1540878026.25	adult	269.7018	201.7527	-70.2922	1272.5125	79.2024	80797.3388	254406.9009	4388076.9929	907.277	0.076056	389.88	2.2373	383.9084	2.2414	678.0367	1.1555	655.7488	286131.4688	482.9592	1.3805	581.8495	1.2924	16428800	2.3034	366.629	117.769	113.3587	231.8851	227.5314	97855.5312	177.9617	-1.0606	216.3853	4962540
004	2018-10-30t0442	1540892713.65	adult	273.7816	205.8326	-66.2124	1227.8135	79.5236	80088.4585	252229.9989	4458818.6886	1189.78	1.0879	396.695	2.3372	392.029	2.3794	726.1981	1.8503	669.9141	303550.8125	494.0594	1.5282	590.6759	1.4144	16562400	2.2831	362.173	118.306	113.3685	256.2261	251.624	107102.5156	180.8433	-1.0673	230.8274	4939390
004	2018-10-30t0837	1540906827.15	adult	277.7021	209.753	-62.292	1291.3109	79.0903	84160.6128	265018.3136	4657804.8364	1244.24	1.3402	386.286	1.8862	379.6126	1.8658	739.6497	2.1233	660.6567	324706.1875	482.2361	1.1514	562.6453	0.87468	16943700	2.3613	320.04	113.143	107.2086	243.8598	239.501	107054.4375	176.7534	-1.3032	221.6873	4962770
004	2018-10-30t1242	1540921513.72	adult	281.7817	213.8326	-58.2124	1316.7947	81.305	82319.9751	259090.2506	4515532.4603	1335.49	1.7417	420.809	2.8629	412.3081	2.7726	763.1569	2.562	706.2719	328157.4375	539.8902	2.3389	636.7641	2.1587	18067400	2.7141	340.816	117.824	113.5721	260.2695	254.593	111915.8906	187.6532	-1.042	235.9244	5058780
004	2018-10-30t1721	1540938262.71	adult	286.4342	218.4851	-53.5599	1242.4151	80.2687	83535.2018	263172.7893	4698684.1937	1003.91	0.603	371.814	1.2181	365.2692	1.2058	669.9645	1.3526	631.2535	292104.5	481.1889	0.92213	570.0509	0.93182	16180600	1.9321	319.058	115.76	111.5249	244.1998	238.7889	106471.1094	182.0248	-1.3426	223.3821	5037640
004	2018-10-30t2055	1540951087.71	adult	289.9967	222.0476	-49.9974	1212.1888	80.0499	79631.8186	250824.8619	4472537.7325	1065.19	0.88696	391.04	1.7208	384.9653	1.715	704.2616	1.9499	656.6713	292268.5625	479.7369	0.81324	571.89	0.93321	16227400	1.896	346.144	127.284	121.7845	267.5488	262.4877	111032.7656	190.7381	-1.144	241.2702	5282040
004	2018-10-31t0044	1540964827.99	adult	293.8134	225.8643	-46.1806	1255.7633	83.8651	83833.8405	264019.9355	4804245.2098	1286.18	1.8208	406.878	2.1004	400.2807	2.0727	742.6947	2.6693	676.726	324557.5938	524.4802	1.6734	618.2358	1.7037	17769200	2.3948	400.939	117.114	112.0664	286.5647	277.3916	125228.7812	194.3225	-1.1205	248.9087	5114600
004	2018-10-31t0456	1540979911.99	adult	298.0034	230.0543	-41.9906	1358.71	82.0069	91778.4153	288970.8268	5320839.747	1021.09	0.84604	377.865	1.1541	370.5518	1.117	665.1763	1.5489	626.5141	317954.25	485.1216	0.76088	571.7656	0.86144	18061900	2.4307	411.007	117.453	110.3887	265.4742	256.4291	126896.6406	190.8596	-1.3327	238.0358	5614260
004	2018-10-31t0844	1540993632.19	adult	301.8146	233.8655	-38.1794	1243.3714	83.7237	85364.8385	268944.6128	4954957.2663	839.195	0.14755	362.843	0.64888	356.1857	0.63665	596.1476	0.45398	567.721	265285.6875	464.4556	0.26769	537.6276	0.2473	16130200	1.6943	438.633	124.428	117.5047	292.3125	281.931	130079.0625	197.8926	-1.1976	254.3877	5531440
004	2018-10-31t1256	1541008723.35	adult	306.0066	238.0575	-33.9875	1360.1911	82.0161	90517.658	284996.4553	5119633.7445	1039.57	1.0783	355.467	0.36918	348.1043	0.34062	628.8531	1.1162	569.3907	296818.6875	449.7898	-0.095117	522.836	-0.032143	16765200	1.8569	402.951	125.722	117.6219	287.7955	278.4291	135839.4844	203.8324	-1.1079	256.0997	5929540
004	2018-10-31t1644	1541022420.26	adult	309.8113	241.8622	-30.1828	1207.5673	82.1133	83554.2503	263351.168	4859910.7103	970.771	0.85007	362.197	0.49457	355.5009	0.48194	620.829	1.0555	579.7083	270060.625	463.0694	0.10617	537.3108	0.18441	15755900	1.4613	440.881	131.47	123.9272	314.3488	304.8641	136741.7344	212.669	-0.91919	274.541	5719100
004	2018-10-31t2056	1541037512.06	adult	314.0034	246.0543	-25.9906	1333.591	82.8178	89825.448	282869.6574	5133787.3425	1121.2	1.6631	368.39	0.59496	362.8423	0.61071	649.051	1.7486	593.5321	303755.875	460.7564	-0.0043567	540.0958	0.20064	17236600	1.9054	464.133	133.656	125.9706	316.805	303.4131	148264.7344	213.024	-1.007	274.1809	6253640
004	2018-11-01t0044	1541051223.45	adult	317.8121	249.8631	-22.1819	1297.6882	82.2803	86202.3729	271405.5361	4899217.1495	1115.86	1.7658	376.281	0.7436	372.5726	0.8041	648.1754	1.8822	608.1136	291678.9375	480.8245	0.31641	560.4326	0.5052	16900300	1.7416	546.475	137.648	131.0818	334.4602	317.6036	150507.0938	224.7504	-0.73183	286.6135	6182310
004	2018-11-01t0456	1541066318.59	adult	322.0052	254.0561	-17.9888	1292.7773	80.9378	84542.2994	266204.858	4727560.5024	1004.01	1.3299	384.66	0.8938	381.0162	0.95126	648.5362	2.0887	615.5135	286004.4688	497.4519	0.55639	564.7568	0.54141	16955400	1.7043	502.411	141.182	134.4282	345.5242	329.1434	152376.1719	231.5179	-0.62216	297.8957	6223150
004	2018-11-01t0844	1541080022.99	adult	325.812	257.8629	-14.182	1287.4451	81.4962	83692.0514	263506.4292	4681293.4356	1002.07	1.4558	387.068	0.89134	382.5956	0.92567	644.7588	2.2099	612.8351	281759.5938	504.6029	0.62227	571.956	0.62535	16892400	1.6346	500.377	144.254	137.8443	341.5684	328.5826	149265.4062	236.391	-0.56275	296.655	6295550
004	2018-11-01t1256	1541095112.62	adult	330.0036	262.0545	-9.9904	1242.8578	81.8913	81905.9051	257911.0483	4620017.9106	1008.97	1.6799	392.742	0.96554	387.1248	0.96805	650.666	2.6759	625.3424	277834.375	515.19	0.74098	580.1339	0.71919	16764200	1.5408	493.508	148.724	142.4632	351.3447	337.7997	150024.2031	244.1245	-0.42623	306.111	6348270
004	2018-11-01t1650	1541109132.86	adult	333.8981	265.949	-6.0959	1221.6225	81.1383	80738.1704	254267.5909	4550504.5684	981.514	1.7099	396.289	0.98907	390.9772	0.99732	648.7502	3.0032	623.0565	273123.8438	519.9306	0.75789	585.0362	0.76202	16670700	1.4635	521.549	150.043	143.8934	352.6065	343.5721	148447.3438	246.9636	-0.4322	311.1932	6311850
004	2018-11-01t2101	1541124223.15	adult	338.0898	270.1407	-1.9042	1185.4833	80.6437	79189.395	249480.9445	4465672.783	903.89	1.4043	401.693	1.0527	396.2176	1.0542	655.9322	3.885	635.4225	270900	523.7619	0.75348	594.559	0.87194	16571000	1.3824	496.799	153.757	147.3288	364.0286	354.9202	150343.8125	252.7587	-0.35639	326.5054	6342930
004	2018-11-02t0050	1541137933.22	dead	341.8982	273.9491	1.9042	1190.0459	81.3098	78780.4298	248150.2645	4435700.7041	1205.95	4.3226	402.503	1.009	398.6984	1.0499	654.0091	4.7931	631.3635	268797.75	520.8068	0.6397	595.6605	0.85446	16530000	1.3254	621.904	156.591	149.8715	372.8214	363.4558	153229.5938	258.3518	-0.27859	329.9845	6430890
005	2018-10-19t0044	1539928052.17	egg	-1.9964	-70.2686	-253.8837	156.1997	29.0657	3089.3166	9853.9497	56652.5645	0	0.63105	0	-0.46603	0	-0.51732					0	-0.3078	0	-0.024129	0	1.2172	0	0	0				0	-0.36426	0	0
005	2018-10-19t0444	1539942426.36	larva	1.9964	-66.2757	-249.8908	153.257	28.7546	3018.4004	9632.7685	55001.328	0	0.10524	0	-0.64808	0	-0.66991					0	-0.48948	0	-0.27039	0	0.68899	0	0	0				0	-0.4118	0	0
005	2018-10-19t0844	1539956825.35	larva	5.9961	-62.276	-245.8911	153.7863	28.9655	3086.3238	9851.1238	57018.3715	0	-0.23221	0	-0.83859	0	-0.83202					0	-0.65995	0	-0.47117	0	0.182	0	0	0				0	-0.45763	0	0
005	2018-10-19t1244	1539971233.31	larva	9.9983	-58.2738	-241.8889	156.1986	29.1167	3106.6516	9917.0556	57318.6484	0	-0.48801	0	-1.0383	0	-1.005					0	-0.8207	0	-0.64258	0	-0.30413	0	0	0				0	-0.50223	0	0
005	2018-10-19t1644	1539985637.29	larva	13.9995	-54.2727	-237.8878	156.199	29.0141	3102.425	9905.2569	57154.1781	0	-0.69806	0	-1.2485	0	-1.1907					0	-0.97319	0	-0.7934	0	-0.77025	0	0	0				0	-0.54607	0	0
005	2018-10-19t2044	1540000031.4	larva	17.9978	-50.2743	-233.8894	156.1966	28.7323	3068.6167	9798.4155	55967.9645	0	-0.87866	0	-1.4711	0	-1.392					0	-1.119	0	-0.92904	0	-1.2177	0	0	0				0	-0.58963	0	0
005	2018-10-20t0044	1540014426.83	larva	21.9965	-46.2756	-229.8907	156.1973	28.5286	3048.7297	9736.0269	55256.0159	0	-1.0388	0	-1.7095	0	-1.6133					0	-1.2598	0	-1.0533	0	-1.6483	0	0	0				0	-0.63337	0	0
005	2018-10-20t0444	1540028828.52	larva	25.997	-42.2751	-225.8902	156.1986	28.9178	3107.7065	9929.1158	57348.3613	0	-1.1837	0	-1.9679	0	-1.8605					0	-1.3972	0	-1.1686	0	-2.0635	0	0	0				0	-0.67751	0	0
005	2018-10-20t0844	1540043225.85	larva	29.9963	-38.2759	-221.891	240.6601	33.8289	5643.9369	17890.0755	119282.1351	353.606	-1.0773	219.949	0.6157	218.2174	1.0387	307.9297	-1.0064	303.5069	9545.8223	259.332	-0.18709	287.2903	-0.81661	670405	-1.8828	130.226	66.428	65.9414	99.7525	97.5567	3092.3279	86.0182	0.27464	95.0023	202473
005	2018-10-20t1244	1540057630.5	larva	33.9976	-34.2746	-217.8897	323.5198	38.3213	8833.5776	27926.5128	215571.721	524.563	-1.0974	223.673	0.50644	216.6754	0.91583	480.4533	-0.95103	478.7611	23061.7578	273.5655	-0.24759	447.384	-0.6774	1060660	-1.9457	118.946	64.8303	64.6667	98.6727	97.178	4736.2886	84.7638	0.21705	93.7487	307425
005	2018-10-20t1644	1540072036.34	larva	37.9992	-30.273	-213.8881	342.9029	43.6964	11070.1959	35037.8361	316551.9692	1036.39	-0.89918	227.103	0.38294	223.4144	0.91829	537.0066	-0.98856	499.5368	31683.3906	262.3123	-0.43748	310.3313	-0.99941	1338090	-2.0999	116.998	65.4881	65.1515	100.0394	98.6154	5902.3257	85.4643	0.18144	94.6273	385856
005	2018-10-20t2044	1540086427.94	larva	41.9969	-26.2753	-209.8904	599.4972	55.7199	26072.6711	82483.9012	948381.0413	1647.33	-0.65095	220.19	0.082775	195.5026	0.28332	1275.324	-0.44102	1242.1824	175994.7031	331.5817	-0.20919	1009.9047	-0.042933	3027170	-1.0765	323.815	62.3195	62.105	98.3392	95.46	13570.8145	82.9877	0.10848	92.0081	856768
005	2018-10-21t0044	1540100829.83	larva	45.9974	-22.2748	-205.8899	621.1638	47.3141	22911.4023	72250.7415	714344.8841	2501.48	-0.27419	251.523	0.37906	223.0426	0.66234	1782.9369	-0.074614	1735.11	217518.2969	311.843	-0.44261	1251.3762	0.19378	3053740	-1.4437	121.627	65.2005	64.9197	100.5876	98.8429	12271.6895	85.7923	0.09667	95.4538	791599
005	2018-10-21t0444	1540115226.51	larva	49.9965	-18.2757	-201.8908	726.8257	49.1681	27554.147	86847.6877	877910.0096	4252.61	0.59707	260.443	0.3321	202.2475	0.018666	2977.9294	0.91292	2919.0691	434777.6875	489.7695	0.33952	1961.257	1.0985	3797260	-1.237	241.014	53.0415	52.5914	90.5562	87.8903	13221.2012	74.4867	-0.069772	84.2097	773344
005	2018-10-21t0844	1540129628.26	larva	53.9969	-14.2752	-197.8903	662.4477	51.6564	27531.7108	86795.3708	977482.6828	5388.71	1.1932	305.348	1.1111	202.64	-0.12244	3775.7371	1.5809	3698.9995	551257.625	860.3321	2.2342	2626.5616	2.0689	4435170	-1.0981	107.589	50.9391	50.5035	89.1285	87.48	13012.7559	72.8492	-0.10774	82.7424	739891
005	2018-10-21t1244	1540144033.42	larva	57.9984	-10.2738	-193.8889	834.9713	59.8054	39106.3448	123350.4572	1522782.4956	3955.11	0.30863	308.939	1.175	248.743	1.1546	2716.8784	0.61049	2625.8527	559676.9375	575.7913	0.74989	1825.6845	0.89956	6355500	0.058708	119.314	63.4978	63.2739	98.5672	96.7626	20304.8379	84.3691	0.018538	93.4426	1306280
005	2018-10-21t1700	1540159415.79	larva	62.2713	-6.0009	-189.616	922.065	68.5119	49945.3668	157398.6537	2308651.4973	3003.47	-0.28492	252.628	-0.088864	198.2441	-0.5978	2177.6609	0.06408	2147.3173	570547.125	560.4282	0.70106	1628.9024	0.64866	6606230	-0.094813	264.444	54.3565	53.8401	93.3618	90.3365	24460.7793	76.4405	-0.092344	86.5838	1421420
005	2018-10-21t2100	1540173818	larva	66.2719	-2.0003	-185.6154	983.3038	66.2077	52601.7274	165754.8136	2386342.2324	3012.37	-0.28198	254.701	-0.083756	207.2308	-0.42222	2132.3523	0.032287	2053.5145	588529.25	499.5563	0.40666	1529.517	0.57039	7021850	-0.06693	166.972	54.1365	53.6177	91.8587	90.4492	25353.0117	76.1558	-0.10993	86.4367	1492490
005	2018-10-22t0100	1540188220.11	adult	70.2725	2.0003	-181.6148	976.7901	68.4604	55205.0683	174087.4554	2593772.0858	3506.48	0.070711	261.841	0.087595	220.7516	0.02414	2179.5325	0.15975	2076.8674	629884.875	428.2572	0.028633	1360.2347	0.39216	7561970	0.092928	333.295	61.673	61.2361	99.9414	97.6965	28883.0664	83.487	-0.0063088	93.7315	1781120
005	2018-10-22t0500	1540202616.19	adult	74.2714	5.9992	-177.6159	991.4134	71.6028	56628.9202	178555.1793	2718054.3524	3382.58	0.061468	277.314	0.57383	244.6349	1.0789	2018.04	0.10519	1886.3268	599357.875	402.9542	-0.074305	1148.2368	0.12256	8214320	0.38269	130.66	61.2667	60.881	99.1772	97.6794	29455.6406	83.0577	-0.023399	93.2683	1814780
005	2018-10-22t0900	1540217018.83	adult	78.2721	9.9999	-173.6152	991.3543	72.5712	58271.1214	183689.8257	2893714.3765	3925.66	0.58528	240.563	-0.60314	204.186	-1.0805	2144.8447	0.46246	1981.6864	654177.625	351.1781	-0.41473	945.4352	-0.18074	7320090	-0.51844	234.208	59.1212	58.4595	99.569	96.6194	30368.5449	82.3627	-0.055764	92.9838	1799000
005	2018-10-22t1300	1540231428.78	adult	82.2749	14.0027	-169.6124	1024.5865	69.7654	57722.248	181923.8846	2746221.2609	4051.47	0.879	265.083	0.30429	230.1717	0.17592	2259.1641	0.92708	2139.0376	682267.5625	387.329	-0.0011323	946.0606	-0.020444	8001810	-0.13874	285.148	60.5416	60.0683	103.3058	100.9171	31198.3438	85.4869	-0.0042667	96.6348	1827510
005	2018-10-22t1700	1540245828.34	adult	86.2747	18.0026	-165.6125	1004.4763	71.6183	58759.2156	185144.9919	2922418.1177	2941.04	0.093495	269.123	0.55125	240.4206	0.6421	1874.4878	0.56515	1825.9739	575467.75	376.0055	0.012254	1035.534	0.51489	8262070	-0.06278	182.848	63.1503	62.5609	103.9019	101.8464	31897.8867	87.204	0.014313	97.5609	1938710
005	2018-10-22t2100	1540260222.31	adult	90.2731	22.0009	-161.6142	1038.3677	71.5881	60548.548	190923.6862	2951013.1741	3840.29	1.1796	266.639	0.50542	240.5156	0.52816	2042.9885	1.2411	1998.8335	647627.375	338.8903	-0.38358	715.2425	-0.48226	8434310	-0.032791	307.033	68.8056	68.2093	108.8663	106.882	34510.6172	92.2532	0.12356	102.4633	2176460
005	2018-10-23t0100	1540274623.89	adult	94.2735	26.0013	-157.6138	1130.0538	71.634	63889.2842	201252.289	3088165.3905	2529.32	-0.0035826	265.292	0.46655	243.3792	0.56919	1522.4623	0.31257	1468.959	510024.875	353.31	-0.061754	906.1772	0.65341	8867370	0.23221	287.97	61.6808	61.1187	102.9389	100.2371	34484.543	84.9853	-0.11873	96.0409	2061680
005	2018-10-23t0500	1540289012.35	adult	98.2703	29.9981	-153.617	1040.3098	69.8755	58353.8074	183868.7536	2795495.0722	3272.51	1.0147	274.508	0.95869	249.3131	0.7933	1814.6591	1.2899	1778.0388	555285.6875	371.4741	0.39472	866.8809	0.74024	8381290	-0.24732	371.122	69.8503	69.1539	111.7112	108.935	34183.6172	93.4533	0.092909	104.5961	2132670
005	2018-10-23t0900	1540303412.7	adult	102.2704	33.9982	-149.6169	1158.9643	72.1875	66540.8383	209463.2625	3315339.8597	2205.53	-0.088858	259.247	0.10513	239.0537	0.040943	1383.1515	0.36039	1315.6706	481336.7188	345.2187	-0.058525	840.6427	0.85128	9018160	0.21445	166.735	68.4223	67.7061	113.6551	110.909	39551.9688	93.1288	0.04502	105.2186	2380140
005	2018-10-23t1301	1540317839.07	adult	106.2777	38.0056	-145.6095	1078.6713	74.2927	61488.9731	193721.5008	3005303.9747	2582.33	0.52171	261.104	0.16514	241.2631	0.040789	1430.0887	0.68091	1396.1871	460488.5625	348.7965	0.07471	777.6148	0.69488	8397380	-0.35388	296.124	69.793	69.2362	110.6454	108.2828	35627.8203	93.3396	0.0065053	104.1838	2244610
005	2018-10-23t1659	1540332129.48	adult	110.2473	41.9751	-141.64	1066.6626	71.1489	61739.6331	194487.3745	3039676.0976	2185.17	0.14778	261.846	0.15629	243.2926	0.03367	1379.473	0.71668	1354.6375	445569.7812	339.6185	-0.12422	791.1312	1.0136	8454210	-0.35253	206.943	70.7044	70.172	112.0287	110.2348	36185.2852	95.0276	0.018966	106.0791	2282830
005	2018-10-23t2037	1540345231.19	adult	113.8866	45.6145	-138.0006	994.6118	73.9781	58083.2573	183024.8275	2941091.1541	2532.02	0.73505	279.549	1.1239	261.4019	1.0229	1457.4862	1.1256	1406.8591	443075.8125	359.4078	0.46965	761.8072	1.0163	8485420	-0.36322	292.339	70.7763	70.2081	113.8855	110.9582	34621.1875	95.0929	-0.044886	106.4637	2148340
005	2018-10-24t0059	1540360942.83	adult	118.251	49.9788	-133.6363	1091.7315	76.4267	61976.183	195181.7691	3088822.4955	2305.75	0.56676	268.142	0.40091	251.6747	0.29167	1313.4622	0.86203	1245.3224	426875.1875	341.487	-0.068204	721.5163	0.93799	8690480	-0.23988	319.487	70.0543	69.3818	112.2407	109.1166	36478.2227	94.647	-0.21744	105.4563	2270460
005	2018-10-24t0437	1540374030.52	adult	121.8865	53.6143	-130.0008	998.3465	73.4784	59946.2473	188940.6142	3071792.4149	1860.48	0.031121	279.591	1.0212	263.1484	0.88702	1212.9562	0.6701	1181.551	380868.25	362.8832	0.72835	730.1435	1.2012	8754560	-0.2213	285.75	70.5071	69.977	116.2409	112.8773	36499.6406	95.9395	-0.32622	107.5419	2207720
005	2018-10-24t0859	1540389742.36	adult	126.2509	57.9787	-125.6364	996.9981	69.9993	58494.2945	184376.3921	2906505.7037	2384.88	0.93888	279.326	0.93853	261.8073	0.67803	1404.981	1.5236	1387.7307	429924.1875	354.9961	0.44286	743.1901	1.5421	8539000	-0.41551	249.752	76.9056	76.0484	128.2138	123.3276	39233.4297	103.2969	0.29807	117.1021	2351000
005	2018-10-24t1237	1540402830.23	adult	129.8864	61.6142	-122.0009	993.2352	76.2734	58802.3796	185301.0897	3001974.9119	2416.91	1.1034	275.569	0.65288	259.6487	0.44285	1277.4424	1.2026	1236.7256	393452.25	345.2104	0.020922	687.4353	1.1987	8468790	-0.48805	188.277	73.9703	73.0792	121.8453	119.2522	37528.3516	101.0723	-0.19316	113.9852	2273260
005	2018-10-24t1659	1540418548.97	adult	134.2527	65.9805	-117.6346	1038.4863	76.0875	62763.1776	197817.9686	3216799.8981	2214.85	0.90888	270.41	0.26485	259.323	0.3047	1156.6669	0.9086	1114.8284	379386.7188	337.2425	-0.35675	588.8268	0.39903	8868100	-0.22889	191.022	76.4236	75.523	137.8434	134.7366	45212.6367	106.6833	0.24776	124.4339	2506310
005	2018-10-24t2037	1540431630.7	adult	137.8865	69.6143	-114.0008	1022.5045	72.3352	59461.2179	187311.0712	2971444.8839	2525.3	1.537	277.227	0.6188	261.0827	0.3197	1295.5475	1.5894	1279.5267	402915.2812	347.3734	0.050375	659.8751	1.2516	8612610	-0.42702	163.037	74.3941	73.4056	124.6953	121.6529	38780.2305	101.9259	-0.50095	116.3186	2311200
005	2018-10-25t0059	1540447362.77	adult	142.2565	73.9844	-109.6307	952.233	76.24	58805.1578	185439.8648	3097718.4559	3413.42	3.2439	262.215	-0.38064	248.2677	-0.58782	1277.7772	1.6904	1269.0475	392277.625	327.2538	-0.88867	569.9227	0.426	8049470	-0.82038	207.069	69.6044	68.4876	126.097	122.8024	38711.7734	98.6113	-1.0607	113.4892	2136720
005	2018-10-25t0437	1540460430.83	adult	145.8865	77.6144	-106.0007	1091.7784	73.1636	63567.9596	200199.9347	3195891.5999	2187.79	1.191	261.911	-0.46481	247.8137	-0.70396	1110.2753	1.1149	1080.1654	369721.6562	331.3471	-0.75023	572.6433	0.54804	8696760	-0.40645	245.529	74.9584	73.6576	149.4518	139.5958	49767.4375	103.4603	-0.70055	123.8252	2488990
005	2018-10-25t0859	1540476161.1	adult	150.2561	81.9839	-101.6312	1073.9069	82.0329	64099.1021	202209.7137	3325643.0333	1995.46	0.95474	271.196	0.037481	259.0589	-0.10234	1053.7402	1.0086	997.7195	354056.7188	331.9881	-0.77638	569.8764	0.61763	9086160	-0.17766	196.682	75.5367	74.356	131.5979	128.8052	44216.8906	104.4143	-0.79099	121.3213	2530780
005	2018-10-25t1302	1540490721.47	adult	154.3006	86.0284	-97.5866	1052.5072	73.7655	63137.0199	198939.142	3214373.5145	1887.48	0.8467	280.942	0.57955	268.9398	0.42599	1071.7277	1.2164	1038.5568	353670.125	344.4761	-0.25326	586.8888	0.90334	9256760	-0.089497	267.795	80.3233	78.3604	155.2195	149.717	51222.4219	113.1926	-0.15558	137.6428	2646570
005	2018-10-25t1659	1540504964.25	adult	158.2569	89.9848	-93.6303	1138.3941	85.4036	71840.6802	226406.9714	3954958.3532	1488.34	0.14064	265.187	-0.4789	253.5915	-0.61993	906.4137	0.55282	862.1118	339905.125	342.2491	-0.40929	580.3302	0.90311	9939740	0.29941	276.601	73.3773	71.6054	139.7525	136.4904	52407.1719	108.363	-0.76072	128.2947	2750330
005	2018-10-25t2037	1540518031.17	adult	161.8866	93.6145	-90.0006	1004.9683	73.5959	58042.9211	182923.9316	2864921.6681	1939.56	1.1468	292.36	1.1654	279.1091	0.88869	1119.1666	1.7038	1083.1028	340226.6562	355.1687	0.1439	626.3364	1.5676	8869910	-0.3444	217.326	77.0907	75.2634	148.7448	144.7689	45218.4219	109.791	-0.78694	134.7315	2338850
005	2018-10-26t0059	1540533773.2	adult	166.2594	97.9873	-85.6278	1017.7407	81.3466	63598.3287	200400.6613	3504106.1243	1307.13	-0.10075	251.827	-1.47	240.7807	-1.5883	865.5458	0.54927	848.7398	287361.2188	317.1894	-1.7202	566.5806	0.84497	8354600	-0.64603	362.444	77.1782	74.7721	182.6774	179.3664	60648.9141	112.2504	-0.76342	158.632	2560460
005	2018-10-26t0437	1540546831.68	adult	169.8868	101.6146	-82.0005	1086.4593	72.5086	65659.6207	206907.0736	3338395.1527	1611.78	0.63668	283.792	0.47044	273.1691	0.33331	959.3209	1.134	955.6468	329047.0625	347.4336	-0.35155	526.2279	0.33228	9734080	0.12462	315.063	83.1845	81.1671	161.2751	155.401	55317.375	117.0726	-0.55202	144.8483	2853230
005	2018-10-26t0859	1540562571.48	adult	174.2589	105.9868	-77.6283	925.7631	74.1917	57981.0351	182937.4333	3047192.5234	1764.87	1.0832	292.552	0.91801	282.3624	0.78533	1017.4471	1.5872	1002.125	308286.4688	361.2572	0.21182	607.5684	1.5289	8854680	-0.37278	248.614	82.5776	79.7139	169.9009	162.2678	51479.9844	124.6975	-0.22134	151.1876	2499380
005	2018-10-26t1237	1540575631.44	adult	177.8867	109.6146	-74.0005	1030.9534	72.9287	61615.1448	194145.4255	3128931.1927	1479	0.50034	284.633	0.34259	275.8151	0.29458	917.5699	1.1319	901.7117	295457.5	345.9136	-0.57371	531.5786	0.47086	9161470	-0.21071	248.111	91.7244	88.2896	189.6502	184.4099	61067.3516	136.4902	0.35523	167.7039	2952330
005	2018-10-26t1659	1540591375.71	adult	182.2601	113.988	-69.6271	1017.185	72.5646	61413.282	193595.8547	3115190.7892	1204.57	-0.076111	287.926	0.43941	280.0344	0.43299	783.4124	0.45577	779.9418	251475.3594	350.3631	-0.45382	536.4426	0.57746	9236090	-0.178	208.767	92.8173	89.6164	171.164	168.4404	54943.6328	135.7927	0.095152	160.3216	2977390
005	2018-10-26t2037	1540604431.59	adult	185.8868	117.6146	-66.0005	1057.8403	80.4465	66977.8418	211056.3715	3656368.931	1349.68	0.34061	255.804	-1.5658	245.741	-1.6655	776.9875	0.49516	739.0956	271945.625	330.4982	-1.4047	495.4636	-0.026685	8934990	-0.34231	292.513	84.1279	81.7303	182.0831	169.8061	63729.0938	127.2147	-0.54368	154.8946	2938500
005	2018-10-27t0100	1540620182.75	adult	190.2621	121.9899	-61.6252	781.8413	81.9617	49205.9289	155656.7784	2610437.5074	1319.06	0.34005	294.477	0.61585	286.0046	0.55526	888.3459	1.3047	869.1959	228304.8906	366.4552	0.07519	589.0771	1.469	7562750	-1.0593	318.732	92.8059	88.9925	195.8444	192.3832	50332.0039	152.6579	0.61865	180.6692	2383440
005	2018-10-27t0437	1540633231.88	adult	193.8868	125.6147	-58.0004	799.2581	79.5826	49670.1279	156983.1016	2597323.0056	1209.13	0.12011	297.83	0.70564	291.8652	0.77769	841.6855	1.1034	836.4832	218838.25	368.9739	0.089425	573.6558	1.2623	7720650	-0.97542	372.709	97.6133	91.9881	214.7124	209.947	55825.2344	167.8112	1.1903	199.3417	2530430
005	2018-10-27t0859	1540648976.46	adult	198.2603	129.9882	-53.6269	982.2758	72.6984	59662.3735	188117.6979	3089057.2789	1023.77	-0.29651	272.364	-0.82869	265.3694	-0.79416	687.2317	0.14903	666.5734	214416.2812	338.6829	-1.249	516.5579	0.35408	8484960	-0.58939	314.041	100.828	94.7491	207.8449	203.4299	64847.6211	165.4132	0.83348	194.8774	3141100
005	2018-10-27t1237	1540662031.49	adult	201.8867	133.6146	-50.0005	933.0894	84.0373	56683.6445	178824.1131	2999042.0736	587.343	-1.3826	284.585	-0.24397	281.4679	-0.020881	464.378	-1.3853	456.6552	137455.8906	348.5098	-0.9259	410.4821	-1.4252	8421450	-0.62667	317.954	99.0416	96.3108	189.7692	186.6831	56171.6914	149.6184	-0.063822	176.2885	2930840
005	2018-10-27t1659	1540677776.75	adult	206.2604	137.9882	-45.6268	1004.6062	77.3295	62912.4565	198333.8364	3347803.9447	1124.36	0.072477	291.677	0.022066	284.3349	0.013659	723.0562	0.55407	692.985	237885.5	366.1413	-0.34802	530.9498	0.62521	9573700	-0.060348	374.169	99.7192	90.7519	212.8074	209.1666	70013.6406	170.6778	0.68883	198.3737	3273080
005	2018-10-27t2037	1540690831.24	adult	209.8867	141.6145	-42.0006	968.5293	78.8226	60099.6894	189503.8617	3264299.4687	943.654	-0.36326	322.652	1.4898	312.1726	1.3041	663.0098	0.15925	632.7174	208185.0625	434.1794	2.0517	541.2035	0.81124	10125500	0.19847	266.927	107.947	95.906	229.8649	226.7496	72177.5938	189.4717	1.3298	217.7642	3387590
005	2018-10-28t0100	1540706586.87	adult	214.2632	145.9911	-37.624	473.1579	139.4097	39372.8399	129422.6196	3200507.639	871.025	-0.50881	341.744	2.275	334.0186	2.2172	683.0543	0.38488	666.4773	140026.125	429.4775	1.7058	584.0443	1.5944	6982500	-1.3617	299.219	127.667	115.4318	260.9917	257.9762	53503.2891	214.9408	2.1779	245.9733	2608500
005	2018-10-28t0437	1540719631.4	adult	217.8867	149.6145	-34.0006	764.8413	90.8139	51135.3909	162235.1295	2885808.0246	1365.22	0.87181	331.104	1.622	324.7544	1.6385	777.7693	1.2336	754.6045	207664.4062	396.9414	0.43436	533.7614	0.68918	8818630	-0.47436	387.859	124.77	116.2415	233.964	230.4197	62468.3906	197.4048	1.2923	220.945	3323120
005	2018-10-28t0856	1540735195.5	adult	222.2101	153.9379	-29.6772	808.2673	118.7453	59693.9918	191021.1948	3894652.9517	1345.42	0.87506	343.305	2.0437	337.1777	2.0679	754.5192	1.1342	715.5422	234655.4531	415.5762	0.93734	519.8353	0.42639	10660000	0.39471	360.594	130.511	117.9205	262.7401	258.7403	81712.1562	216.2714	1.8666	248.05	4052490
005	2018-10-28t1237	1540748432.13	adult	225.8869	157.6147	-26.0004	794.3963	118.5626	58817.371	188324.9105	3836279.6016	1219.42	0.57176	349.074	2.1778	342.1377	2.1659	735.4244	1.0343	701.2844	225775.2812	430.9142	1.3302	527.697	0.56584	10682400	0.38273	426.609	133.977	118.9172	273.6629	269.7504	84014.5156	226.987	2.1349	260.072	4099970
005	2018-10-28t1650	1540763632.51	adult	230.1092	161.8371	-21.778	759.4877	122.1211	57341.3763	184262.6596	3802855.4088	1207.24	0.58863	358.288	2.4419	350.5435	2.3956	725.7345	1.0214	684.4245	216994.6094	449.4597	1.7938	539.257	0.77707	10679800	0.35482	387.382	138.868	123.1515	279.7313	276.29	83639.6484	234.8228	2.2658	265.5211	4139370
005	2018-10-28t2037	1540777232.95	adult	233.8871	165.615	-18.0001	514.2702	92.5298	35937.2962	114934.3149	2121381.916	954.917	-0.09262	355.401	2.1851	351.2825	2.3005	611.5757	0.00018761	591.6447	114976.2422	438.2962	1.3106	488.7891	-0.20626	6655940	-1.5347	408.304	145.418	131.7489	304.4038	298.4028	57227.918	251.139	2.7405	285.1074	2723390
005	2018-10-29t0037	1540791633.45	adult	237.8873	169.6151	-14	568.379	95.2094	36369.6484	116359.54	2065736.6595	622.06	-1.0279	351.374	1.8789	347.0998	1.987	537.0922	-0.70013	530.7115	102047.5234	433.6746	1.0392	501.3383	0.014914	6668720	-1.5298	429.178	133.066	111.2625	307.8605	304.3663	58493.4922	253.1615	2.6528	291.5107	2525460
005	2018-10-29t0437	1540806034.26	adult	241.8875	173.6153	-9.9998	521.9814	77.7659	29360.938	93153.8553	1459788.9796	771.189	-0.565	373.964	2.6754	366.1962	2.6341	617.7485	0.13753	607.6466	94515.5156	484.8665	2.4471	567.2756	1.264	5710810	-1.96	389.831	147.336	135.3443	296.6105	291.8501	45381.4062	247.4786	2.2793	280.3541	2249970
005	2018-10-29t0837	1540820434.88	adult	245.8877	177.6155	-5.9996	451.8828	82.3619	29015.4732	92844.6935	1579214.1174	643.084	-0.92408	376.477	2.6133	374.9027	2.817	555.0041	-0.48628	546.7733	84360.625	462.6024	1.6277	511.277	0.16126	5705510	-1.9554	384.294	158.374	153.8397	319.468	315.3959	48559.1445	263.8675	2.7221	302.2892	2400160
005	2018-10-29t1237	1540834831.84	adult	249.8868	181.6147	-2.0004	457.428	92.4286	31131.4854	99566.3011	1858069.0412	582.917	-1.0887	369.029	2.1652	367.3209	2.355	511.0869	-0.94501	503.561	83307.1719	451.868	1.1831	489.2383	-0.28216	5989340	-1.8263	385.272	153.577	145.3436	294.688	290.4602	48034.1406	250.0455	2.0665	279.3752	2492560
005	2018-10-29t1637	1540849234.98	dead	253.8877	185.6155	2.0004	395.3466	164.7816	39464.0849	134148.8731	3825644.9121	560.516	-1.1428	377.749	2.3485	376.1326	2.5307	497.7969	-1.0904	494.7752	102048.375	447.0112	0.92653	480.0611	-0.47683	7734030	-1.083	402.5	164.683	163.0663	290.9081	286.7288	59636.1719	251.0486	1.9568	277.5748	3371720
006	2018-10-18t1706	1539900593.45	egg	-1.8119	-57.6231	-293.7147	156.042	29.3053	3090.8089	9855.4878	56781.0579	0	0.59866	0	-0.47428	0	-0.52419					0	-0.31648	0	-0.036906	0	1.1923	0	0	0				0	-0.36651	0	0
006	2018-10-18t2044	1539913639.09	larva	1.8119	-53.9993	-290.091	156.097	28.1109	2983.3859	9503.2705	52743.2441	0	0.12397	0	-0.6395	0	-0.66267					0	-0.48135	0	-0.26019	0	0.7129	0	0	0				0	-0.40965	0	0
006	2018-10-19t0044	1539928060.67	larva	5.8179	-49.9933	-286.085	156.436	27.4495	2899.7399	9233.3427	49879.4932	0	-0.21931	0	-0.82991	0	-0.82458					0	-0.65257	0	-0.46294	0	0.20413	0	0	0				0	-0.45562	0	0
006	2018-10-19t0444	1539942434.76	larva	9.8107	-46.0005	-282.0922	156.438	27.5747	2915.6684	9286.9197	50436.6009	0	-0.47722	0	-1.0287	0	-0.99661					0	-0.81336	0	-0.63506	0	-0.28179	0	0	0				0	-0.50016	0	0
006	2018-10-19t0844	1539956833.72	larva	13.8104	-42.0008	-278.0924	156.4381	27.3597	2897.5149	9229.6227	49797.4442	0	-0.68888	0	-1.2383	0	-1.1816					0	-0.96615	0	-0.78665	0	-0.74866	0	0	0				0	-0.54401	0	0
006	2018-10-19t1244	1539971241.76	larva	17.8126	-37.9985	-274.0902	251.3678	24.6571	4245.923	13405.6487	65215.0478	244.331	-0.67856	174.83	0.53148	174.4811	0.76155	226.5275	-0.79172	222.1869	5436.6592	207.9222	-0.014922	218.7457	-0.5383	409801	-0.8222	105.907	55.5703	54.969	90.3106	89.5998	2167.4536	75.1856	0.28316	85.0742	130257
006	2018-10-19t1644	1539985645.72	larva	21.8137	-33.9974	-270.0891	256.0066	29.3768	5770.2162	18258.4895	112374.0246	284.366	-0.82087	199.089	0.6639	198.2984	0.96079	257.2958	-0.862	253.5456	8233.4668	235.0367	-0.023905	250.0589	-0.624	622351	-1.07	103.563	61.903	61.5949	94.1725	93.0554	3013.5195	81.0111	0.3053	89.8265	193509
006	2018-10-19t2044	1540000039.84	larva	25.8121	-29.9991	-266.0907	397.0552	39.164	12603.3793	39837.199	337904.7143	609.991	-0.74627	153.906	-0.047507	146.7289	0.15662	487.6368	-0.76723	490.4939	33159.3008	198.4593	-0.35855	403.577	-0.49987	1033790	-1.1324	126.175	52.4423	51.8965	89.4401	87.6095	6081.9302	74.5388	0.18673	84.0441	352255
006	2018-10-20t0044	1540014435.18	larva	29.8108	-26.0004	-262.092	501.8485	39.6091	15553.4531	49043.8843	410591.8906	1149.33	-0.53118	164.729	-0.095422	145.806	-0.0091286	856.7915	-0.5525	859.2057	71113.6953	260.243	-0.17605	697.0281	-0.15397	1366920	-1.2594	128.642	51.1726	50.8357	85.894	84.4913	7129.2041	70.645	0.09855	80.1472	424630
006	2018-10-20t0444	1540028836.87	larva	33.8113	-21.9999	-258.0916	562.1374	42.3722	18839.2168	59427.9194	529530.2056	3612.81	0.93188	202.39	0.22219	152.2372	-0.082509	2608.1758	0.81909	2575.2661	263425.75	328.9432	0.045617	1855.4304	1.5404	2027540	-1.1006	172.221	52.3748	51.9897	87.4525	85.7274	8832.7021	72.2898	0.074472	81.1683	524690
006	2018-10-20t0844	1540043234.1	larva	37.8105	-18.0007	-254.0923	716.7997	46.9808	28171.279	88927.8229	905656.9276	3443.69	0.63634	231.021	0.44843	180.2129	0.1953	2248.7676	0.45686	2176.9301	337315.125	476.582	0.67943	1404.004	0.69281	3443360	-0.30794	119.089	57.1255	56.6644	91.7285	90.1566	13759.2793	77.6117	0.092631	86.3459	851456
006	2018-10-20t1244	1540057638.83	larva	41.8118	-13.9993	-250.091	823.3417	50.7039	32845.1736	103460.744	1097220.4035	4582.15	1.1665	256.483	0.65684	161.5391	-0.33722	3329.0664	1.3189	3252.3583	579257.5625	802.8233	2.2371	2364.674	2.0147	4450230	0.1228	195.519	52.0783	51.6734	88.2965	85.5704	15363.5859	72.7937	-0.0068616	82.4293	903611
006	2018-10-20t1644	1540072044.68	larva	45.8134	-9.9977	-246.0894	779.4827	49.4417	31743.0395	100005.8674	1085193.485	6751.75	2.2794	303.74	1.263	184.0691	-0.14078	4709.2666	2.4716	4600.1011	791156.75	909.5658	2.6423	3272.011	3.1971	5087950	0.2334	244.272	53.658	52.9773	92.6086	90.2276	15558.2363	76.0272	-0.012913	85.9245	898826
006	2018-10-20t2044	1540086436.25	larva	49.8111	-6.0001	-242.0917	871.88	60.3444	41381.8241	130556.3538	1631163.2409	7290.48	2.3735	319.848	1.4205	216.2472	0.36455	4594.6553	2.3436	4492.697	1001634.875	813.1451	1.9955	2595.7823	2.0264	6955740	1.3012	200.205	56.6397	56.1574	94.3455	90.7128	20567.3125	77.8833	-0.029632	87.1033	1231740
006	2018-10-21t0044	1540100838.13	larva	53.8116	-1.9995	-238.0912	1012.4916	66.2885	54084.7176	170394.7518	2434831.5419	3964.47	0.36438	249.6	0.023518	188.5984	-0.49489	2574.9768	0.50246	2503.3936	720993.5	575.7509	0.75303	1689.2024	0.686	6977300	0.92718	322.989	56.1419	55.6034	100.0294	96.6893	28008.2461	80.6121	-0.015637	92.4195	1569390
006	2018-10-21t0444	1540115234.81	adult	57.8107	1.9995	-234.0921	1017.6591	68.7963	57953.609	182738.8236	2768375.0883	6115.75	1.5918	254.381	0.025258	181.2012	-0.92795	3689.9048	1.5061	3597.8508	1118041.125	421.5703	-0.076971	1879.5418	0.98141	7706230	1.1367	198.898	54.1006	53.3478	93.554	91.5737	28346.8652	77.6152	-0.064388	87.9293	1638920
006	2018-10-21t0844	1540129636.58	adult	61.8112	6	-230.0916	1022.4177	69.9687	58143.6335	183217.5119	2817913.7625	5824.08	1.4262	265.581	0.21282	201.3691	-0.46804	3256.1111	1.0959	3043.7908	993113.875	458.2237	0.12308	1618.4009	0.6247	8077100	1.0925	296.374	58.0451	57.6159	95.1902	92.8937	29033.0078	79.9425	-0.044604	89.616	1765330
006	2018-10-21t1244	1540144041.79	adult	65.8126	10.0015	-226.0902	1087.0292	71.3337	64539.259	203624.2875	3205566.7686	5665.31	1.3774	277.732	0.48928	225.2558	0.30728	2939.7747	0.84136	2646.8187	993643.8125	422.5297	-0.060355	1406.1949	0.35037	9361530	1.7914	281.288	61.0009	60.4963	99.5562	96.3855	33650.0039	82.6207	-0.013745	92.7154	2056160
006	2018-10-21t1700	1540159424.04	adult	70.0855	14.2743	-221.8174	1275.0199	73.3319	67350.8076	212221.6374	3171069.4415	4759.91	0.89498	262.647	0.10915	217.4331	-0.11856	2509.2483	0.51509	2336.8481	885764.625	392.0065	-0.21035	1224.4088	0.13769	9266700	1.4389	304.887	61.8443	61.4526	99.9491	97.4571	35282.0391	83.8413	5.0032e-05	93.5384	2181990
006	2018-10-21t2100	1540173826.23	adult	74.0861	18.2749	-217.8167	1068.2236	75.3456	65218.7008	205483.9803	3386870.794	3624.41	0.22663	251.195	-0.22533	210.9591	-0.55751	2045.342	0.13186	1910.7151	697461.625	426.8859	0.095881	1047.6021	-0.088475	8551930	0.65487	290.546	59.5736	59.1468	96.8225	93.8726	33016.4766	81.1021	-0.06026	90.4287	2028180
006	2018-10-22t0100	1540188228.32	adult	78.0867	22.2755	-213.8162	1085.5247	76.1095	66505.489	209615.7805	3494991.0384	4249.13	0.82498	268.425	0.35725	230.0468	0.28297	2319.8623	0.69889	2159.4302	804992.25	365.6104	-0.29633	1164.3677	0.32655	9311410	1.0673	198.211	62.429	61.8917	100.4603	98.3426	34859.7109	84.2969	-0.011142	94.515	2165600
006	2018-10-22t0500	1540202624.42	adult	82.0856	26.2744	-209.8172	1079.9787	74.7086	66767.0151	210402.549	3493941.3339	3782.84	0.64583	273.196	0.62058	240.4694	0.75256	1972.6504	0.44706	1793.207	688455	362.8811	-0.24773	1055.6728	0.27942	9517070	1.0798	303.678	63.4376	63.0932	102.184	99.2357	35662.2188	85.3474	-0.006337	95.1662	2209910
006	2018-10-22t0900	1540217027.08	adult	86.0863	30.2752	-205.8165	1119.5067	79.152	68527.5893	215873.2481	3644886.6561	3453.1	0.56061	232.636	-1.0623	199.599	-1.6996	1944.3491	0.69038	1794.2258	696077	323.1296	-0.63282	962.7707	0.25436	8321850	-0.010608	270.833	55.5966	55.1242	93.4933	91.6562	33470.6016	77.0915	-0.255	87.5139	1988800
006	2018-10-22t1300	1540231437.06	adult	90.0891	34.2779	-201.8137	1175.3038	74.0891	69777.8986	219763.766	3555513.4184	3041.26	0.36045	259.556	0.1596	232.4263	0.05816	1678.0641	0.4267	1554.1674	612493.375	367.4053	0.039182	817.9885	-0.048841	9458750	0.80923	281.728	64.3531	64.0066	102.0887	100.0917	37262.375	86.1415	-0.045364	96.249	2345160
006	2018-10-22t1700	1540245836.71	adult	94.089	38.2778	-197.8138	1109.7436	75.3057	69158.7579	217900.8312	3665736.5118	3600.48	1.1637	274.454	0.94525	246.4671	0.75962	1938.8153	1.3142	1801.661	699912.3125	343.7608	-0.23147	872.5572	0.47373	9903940	1.0911	208.642	66.288	65.7729	106.1736	104.0857	38328.6641	89.2615	0.0067689	99.7768	2392070
006	2018-10-22t2100	1540260230.53	adult	98.0873	42.2761	-193.8156	1094.9965	80.2874	67847.5256	213828.398	3653667.0442	2542.21	0.16058	266.651	0.53741	247.8277	0.71001	1500.2944	0.466	1418.6409	531104.25	321.1231	-0.5988	819.4598	0.46414	9435700	0.62962	270.497	72.3347	71.1193	142.4389	139.4541	50423.3789	99.5246	0.27909	127.7291	2559640
006	2018-10-23t0100	1540274632.11	adult	102.0877	46.2766	-189.8151	1087.0105	76.8698	67324.6244	212115.0598	3546701.742	3204.26	1.1187	255.783	-0.082576	230.4638	-0.47241	1734.3313	1.3126	1595.7473	610484.625	350.9146	0.063527	806.5799	0.63604	8985140	0.18955	158.031	66.3576	65.8447	106.1395	104.4345	37361.1133	89.3432	-0.077384	100.4547	2331010
006	2018-10-23t0500	1540289020.47	adult	106.0845	50.2733	-185.8183	1105.3529	79.9351	72041.8804	227050.3985	3952942.4555	2871	0.88036	244.451	-0.76162	224.0689	-0.99686	1520.2926	0.93165	1399.0565	571630	322.0917	-0.5588	715.9519	0.28724	9180120	0.29175	248.593	68.1642	66.8141	152.0894	143.5707	57185.6094	94.5808	0.054858	117.8679	2559840
006	2018-10-23t0900	1540303420.85	adult	110.0846	54.2734	-181.8182	1116.8353	75.8153	69382.6669	218610.1951	3663491.2284	2231.34	0.20413	247.768	-0.64	227.5576	-0.92029	1295.5665	0.45918	1208.3111	468995.0625	346.7203	0.063797	728.6005	0.57341	8969210	0.067022	169.491	67.5885	67.108	108.7465	106.7785	39366.2422	91.3282	-0.13793	102.405	2446700
006	2018-10-23t1301	1540317847.24	adult	114.0919	58.2808	-177.8109	1294.1819	79.2467	76539.0776	240855.8153	4043709.5776	2263.81	0.37661	253.65	-0.37276	233.3225	-0.70127	1292.2058	0.61773	1192.48	516882.3438	352.8159	0.27465	654.1188	0.22694	10139700	0.95481	335.38	65.5111	64.9641	116.8194	110.0232	46727.7656	90.6422	-0.28891	104.0487	2618800
006	2018-10-23t1659	1540332137.76	adult	118.0615	62.2504	-173.8413	1147.6618	77.2991	74103.7669	233525.6315	4019339.4442	2249.96	0.48304	275.798	0.85243	259.0629	0.75078	1260.4753	0.68134	1172.5305	487803.9375	369.0075	0.86774	654.578	0.39872	10653000	1.2954	309.813	73.0982	71.0598	165.3903	160.9436	64006.0352	104.6467	0.51357	144.9054	2823490
006	2018-10-23t2037	1540345239.47	adult	121.7009	65.8897	-170.202	1156.8292	77.772	72157.7613	227253.5631	3862410.9768	2454.15	0.8932	269.956	0.45273	251.8378	0.19622	1368.7959	1.193	1302.4004	516036.0625	357.4684	0.51952	652.5276	0.53396	10164400	0.85876	225.914	73.9804	72.8142	133.3211	126.5097	50262.0469	100.5202	0.1473	116.9783	2785510
006	2018-10-24t0059	1540360950.96	adult	126.0652	70.254	-165.8377	1166.6103	79.5626	72440.6217	228173.3965	3866348.6266	2231.26	0.7	274.103	0.62834	256.9329	0.38162	1260.5874	0.99965	1189.2957	477762.625	376.6521	1.3267	628.081	0.49691	10361900	0.94258	477.489	77.9201	75.1742	287.8244	274.9413	109085.4375	109.2156	1.076	197.2767	2945610
006	2018-10-24t0437	1540374038.62	adult	129.7007	73.8895	-162.2022	1095.0924	77.0933	67021.1731	211153.6502	3528865.533	2696.73	1.5372	282.432	1.0706	263.6791	0.69807	1431.2352	1.7618	1393.572	500932.3438	377.3948	1.3738	675.5226	1.0757	9879190	0.53682	206.512	78.8034	77.8726	130.7434	127.3171	45760.1797	106.3614	0.48173	121.1912	2756460
006	2018-10-24t0859	1540389750.44	adult	134.065	78.2539	-157.8378	1089.7051	79.9429	65893.4851	207565.5784	3497163.3009	2522.33	1.4071	282.883	1.0274	266.5841	0.7605	1359.9695	1.6838	1311.1303	467829.5	363.5307	0.77924	685.9523	1.3642	9728620	0.37811	184.408	79.287	78.328	131.6624	128.3476	45291.875	107.303	0.33281	122.056	2726760
006	2018-10-24t1237	1540402838.28	adult	137.7006	81.8894	-154.2023	1119.0944	81.0698	73100.1994	230332.1598	4063122.4246	1834.93	0.36319	245.207	-1.339	231.1224	-1.5384	1044.7216	0.58163	1009.6111	399083.6562	329.9551	-0.71238	565.3682	0.25606	9347030	0.077591	259.452	70.4479	69.3067	122.6221	119.1477	46841.6328	98.2123	-0.91693	113.3072	2685400
006	2018-10-24t1659	1540418557.11	adult	142.0669	86.2557	-149.8359	1104.5561	83.8804	70787.0663	223156.5427	3894896.9635	2130.21	0.98126	249.268	-1.176	234.2114	-1.4592	1198.8824	1.3547	1168.689	443586.5	332.5937	-0.6478	543.9254	0.13565	9204700	-0.052657	483.379	62.0234	60.2908	122.7632	119.8629	45422.375	92.7393	-1.6886	111.4867	2290340
006	2018-10-24t2037	1540431638.85	adult	145.7007	89.8895	-146.2021	1079.9272	82.2371	67288.9402	211991.9997	3662910.1469	2080.45	0.99034	286.498	1.0644	271.2835	0.76585	1163.0663	1.3343	1099.1346	409399.3125	375.7286	1.2589	591.8693	0.76161	10062400	0.47829	392.475	77.4637	75.6856	140.155	135.6225	49334.5742	109.4097	-0.079455	128.4618	2720680
006	2018-10-25t0059	1540447370.93	adult	150.0707	94.2596	-141.8321	1110.5645	77.2617	68280.5647	215102.6407	3617860.2081	1687.68	0.36983	274.714	0.26032	260.652	0.0014036	994.7642	0.73909	953.8272	355130.8125	373.9736	1.1506	590.431	0.8589	9790250	0.26506	208.537	76.5895	75.4154	141.9777	136.3925	50686.0312	108.5267	-0.38343	127.787	2729500
006	2018-10-25t0437	1540460438.95	adult	153.7007	97.8896	-138.2021	1125.9062	78.2143	70905.3652	223409.1018	3799523.2729	2101.91	1.2473	277.033	0.34465	261.5252	-0.023336	1082.7532	1.2501	1015.0755	400618.6875	375.8627	1.205	595.4759	0.99391	10249700	0.5214	269.233	78.1168	76.7897	145.3302	137.5578	53772.1758	107.8092	-0.62089	127.4187	2890160
006	2018-10-25t0859	1540476169.35	adult	158.0703	102.2591	-133.8325	1099.9282	78.5228	71422.261	225125.9731	3904862.8993	1759.43	0.6837	258.782	-0.87831	244.9529	-1.1545	964.2148	0.82553	905.6216	359652.125	366.8368	0.7423	556.8624	0.59888	9637030	0.12062	295.107	81.3033	78.3175	212.5269	206.2954	79272.5156	117.6286	0.044786	171.3025	3027740
006	2018-10-25t1302	1540490729.7	adult	162.1148	106.3037	-129.788	1147.089	76.5866	70149.9132	220937.4176	3687130.6251	1879.6	1.0284	269.338	-0.28842	255.9618	-0.55653	1008.9661	1.1629	942.6771	370290.5625	354.1262	0.092161	573.7617	0.88195	9862870	0.23236	249.397	76.1321	74.9319	144.8863	140.6566	53173.2812	111.0745	-0.69171	132.3815	2787880
006	2018-10-25t1659	1540504972.42	adult	166.0712	110.26	-125.8317	1081.4407	79.6051	66945.1757	210954.7808	3571343.5659	1846.35	1.0588	279.206	0.25769	266.8242	0.029461	996.0045	1.2186	943.4605	348601.5625	361.5803	0.38253	566.6795	0.84453	9752960	0.15064	322.748	86.9596	84.1682	177.8111	169.5769	62233.8906	125.3584	0.23615	154.9286	3037590
006	2018-10-25t2037	1540518039.46	adult	169.7009	113.8897	-122.202	1180.5622	76.4559	71686.2372	225804.2097	3731845.8944	1664.34	0.74898	289.216	0.81463	277.5514	0.60762	903.2625	0.83056	844.0679	338723.4375	382.9612	1.3329	556.6675	0.75326	10820400	0.73378	393.584	90.713	87.4794	217.8299	213.9755	81686.2188	129.1598	0.31703	175.7599	3393840
006	2018-10-26t0059	1540533781.35	adult	174.0736	118.2625	-117.8292	1054.7653	80.783	68491.5185	215859.7742	3801314.5273	1624.07	0.75537	255.439	-1.39	244.7061	-1.5079	866.9987	0.74602	782.5439	310385.5312	338.326	-0.85862	557.7069	0.81272	9121980	-0.22544	383.889	78.2274	75.8608	157.8779	153.0345	56520.2773	117.2749	-0.70295	142.7102	2793580
006	2018-10-26t0437	1540546839.88	adult	177.701	121.8898	-114.2018	1157.3033	78.6778	71815.2521	226241.6885	3813853.542	1574.88	0.72254	276.538	-0.15225	264.1022	-0.40777	903.2197	1.0451	813.8915	338707.4062	371.6404	0.6215	612.9475	1.661	10369300	0.44417	487.165	78.79	77.2423	154.0855	148.7777	57782.0508	119.2772	-0.70615	140.6547	2954390
006	2018-10-26t0859	1540562579.85	adult	182.0732	126.262	-109.8296	1111.228	78.1626	70341.4316	221599.1061	3858840.1353	1745.18	1.2289	278.475	-0.13018	269.4977	-0.18823	871.8717	0.97873	809.7886	319976.9062	358.8072	-0.068323	584.3172	1.2962	10215900	0.34479	234.579	82.1877	79.8142	166.4572	161.9479	61089.7734	123.8833	-0.58971	150.5133	3015060
006	2018-10-26t1237	1540575639.73	adult	185.701	129.8898	-106.2019	1186.7785	79.6546	74012.3439	233068.5395	4024548.3536	1304.73	0.2263	258.603	-1.3961	245.2637	-1.6902	788.0967	0.55984	712.2311	304993.4375	357.8573	-0.19126	603.3685	1.6335	9989820	0.21323	319.979	85.3717	82.1103	179.9295	171.7068	69632.7109	129.0007	-0.43818	159.7482	3297910
006	2018-10-26t1659	1540591383.93	adult	190.0744	134.2632	-101.8285	1165.4721	76.4235	72799.3852	229283.7386	3906022.0589	1241.71	0.14255	272.619	-0.64942	262.045	-0.80439	780.7648	0.61085	717.2254	296690.625	362.6697	-0.081874	574.6949	1.2397	10356800	0.39099	318.301	90.3821	86.3692	193.4831	185.7339	73523.5938	138.3989	-0.11311	173.0131	3433610
006	2018-10-26t2037	1540604439.86	adult	193.701	137.8898	-98.2018	1137.7786	82.1388	71753.4649	226056.6611	3891436.9639	1602.08	1.1195	274.248	-0.62931	260.729	-0.95313	848.1196	1.1406	768.5967	318044.8438	375.6888	0.37479	644.1329	2.3985	10260700	0.32924	256.349	90.6133	86.5074	192.6153	186.9774	72230.7422	139.0007	-0.23276	173.9322	3390210
006	2018-10-27t0100	1540620191.06	adult	198.0763	142.2652	-93.8265	1148.2074	80.2905	75159.0705	236790.8359	4247895.252	1398.98	0.66485	256.417	-1.7009	244.6125	-1.911	799.0466	0.91805	723.0402	313226.25	345.2085	-0.98427	554.9328	0.98773	10046200	0.20409	286.597	86.7621	81.4348	199.5029	193.0873	78205.1562	141.0731	-0.31076	179.5664	3399250
006	2018-10-27t0437	1540633240.12	adult	201.7011	145.8899	-90.2018	1120.3527	80.758	73102.4055	230330.1784	4088262.0885	1099.72	-0.053384	256.465	-1.7456	244.1594	-1.9832	723.0704	0.46193	668.8144	276212.875	351.729	-0.79632	574.817	1.3486	9772600	0.05419	315.273	88.7247	82.4441	214.5176	209.709	81945.7188	149.7754	-0.04895	191.0772	3380850
006	2018-10-27t0859	1540648984.75	adult	206.0746	150.2634	-85.8283	1057.2929	80.3841	69343.7931	218600.5756	3891937.8483	1163.4	0.17292	281.471	-0.50289	269.743	-0.7283	756.5676	0.80085	702.0224	273877.4688	380.6158	0.20328	605.5568	1.9132	10171000	0.23831	328.603	94.5404	89.3745	218.9987	211.6725	79277.5391	156.5263	0.075669	197.6361	3416220
006	2018-10-27t1237	1540662039.87	adult	209.701	153.8898	-82.2018	1130.7274	79.6051	69842.3864	220022.64	3705415.6719	1367.92	0.76149	289.303	-0.18762	280.2388	-0.28151	796.1259	1.1851	731.863	290585.9688	371.5579	-0.23859	600.9927	1.8615	10540800	0.40502	274.171	101.064	96.4741	213.722	209.8066	78008.5469	154.1687	-0.17009	195.4508	3682270
006	2018-10-27t1659	1540677785.02	adult	214.0747	158.2635	-77.8282	1137.8172	80.0868	72585.1198	228691.8307	3942112.8435	1116.29	0.15006	277.918	-0.8483	268.7507	-0.94076	712.4498	0.61877	631.9417	270018.4688	369.9141	-0.40842	536.9155	0.74688	10518400	0.37371	549.886	99.5888	91.4734	292.6997	263.1852	110933.2031	167.6316	0.22793	230.4353	3769140
006	2018-10-27t2037	1540690839.46	adult	217.7009	161.8897	-74.202	1160.6782	77.7231	70812.8084	223067.3109	3686896.6228	1156.66	0.30129	298.531	0.069271	288.7929	-0.05968	740.3669	0.91811	690.5017	273935.75	397.2564	0.45102	584.3882	1.6131	11037600	0.60582	338.234	102.477	96.23	252.1713	246.7511	93303.375	164.8255	-0.022994	222.0405	3788870
006	2018-10-28t0100	1540706595.13	adult	222.0775	166.2663	-69.8254	1153.2361	80.7807	72989.0998	229925.5499	3954778.3634	1156.21	0.35037	284.817	-0.67513	277.8159	-0.66971	697.8066	0.63956	634.4153	265864.3125	381.7439	-0.20464	532.8301	0.66744	10842400	0.48299	374.948	99.3382	93.4611	274.6949	266.4975	104658.7344	160.7446	-0.33798	237.0233	3781600
006	2018-10-28t0437	1540719639.71	adult	225.701	169.8898	-66.2019	1146.4255	75.6332	71181.5332	224424.374	3730593.5638	1231.46	0.60322	324.35	1.0578	317.4864	1.0562	739.1611	1.0644	688.3447	274967.9375	419.9383	0.97228	596.3742	1.8584	12052200	1.0355	316.181	100.172	95.2984	231.3729	228.2209	86070.7188	157.316	-0.59029	205.353	3722180
006	2018-10-28t0856	1540735204.04	adult	230.0244	174.2132	-61.8785	1148.449	79.9046	74449.174	234548.5001	4108866.9212	840.662	-0.45182	276.975	-1.1692	268.9463	-1.2112	602.1752	-0.12406	579.0196	234246.1406	371.7185	-0.72256	504.377	0.11156	10756600	0.39145	388.951	96.9025	89.9838	282.7325	277.7737	109982.9297	161.6604	-0.55559	246.5691	3763300
006	2018-10-28t1237	1540748440.8	adult	233.7013	177.8901	-58.2016	1226.6555	80.7318	75574.7068	237974.0344	4041988.9462	878.291	-0.31447	289.303	-0.68603	282.2168	-0.68987	612.7222	0.0094883	597.682	242025.2656	380.0166	-0.53502	521.638	0.42669	11416200	0.6712	320.688	99.9259	94.7927	238.0599	233.5673	94033.6719	162.6246	-0.62945	209.643	3943180
006	2018-10-28t1650	1540763641.29	adult	237.9236	182.1124	-53.9792	982.3851	79.6283	63372.6023	199865.6625	3473431.4917	1064.62	0.26421	328.374	0.90233	318.1838	0.76241	650.1557	0.41758	598.7803	215201.5312	436.4969	1.1253	546.108	0.87933	10845200	0.37456	368.688	112.732	104.6317	284.4335	278.751	94147.5	182.6469	0.00011052	253.1102	3723190
006	2018-10-28t2037	1540777241.93	adult	241.7016	185.8904	-50.2013	1140.5988	77.7151	71995.0116	226799.1646	3867299.3174	870.938	-0.27074	318.279	0.38565	308.6988	0.27514	617.7396	0.13572	594.2982	232270.0938	426.3185	0.69885	544.5055	0.82641	11953000	0.84134	401.78	110.578	102.4589	284.7872	278.7679	107080	187.6475	0.068526	252.591	4152740
006	2018-10-29t0037	1540791642.6	adult	245.7018	189.8906	-46.2011	1121.7891	76.8586	71149.9539	224160.8981	3852191.3486	823.644	-0.38126	317.529	0.26499	307.6796	0.14652	604.3011	0.031299	586.197	224800.0312	425.5505	0.56209	541.2282	0.73635	11782500	0.72365	427.791	110.022	101.7319	288.4789	281.7506	107314.1484	186.4632	-0.097723	253.5407	4082600
006	2018-10-29t0437	1540806043.57	adult	249.702	193.8909	-42.2008	1101.9793	77.5286	71676.5445	225931.9547	3933256.4021	726.225	-0.65043	319.728	0.26434	310.1676	0.15964	577.0294	-0.23131	565.2743	215809	433.7183	0.68253	529.8963	0.49179	11938600	0.74865	399.454	111.539	103.5921	285.4668	280.0301	106764.5938	192.0539	-0.015211	254.8813	4164880
006	2018-10-29t0837	1540820444.31	adult	253.7022	197.8911	-38.2006	1102.632	75.675	69910.4606	220291.6979	3747453.3097	725.888	-0.62786	322.799	0.29502	314.2108	0.22843	556.1445	-0.44018	548.4598	202992.7344	432.4233	0.53883	520.5936	0.28797	11768600	0.63167	395.89	112.783	104.8075	286.1407	281.7556	104441.3359	193.6543	-0.076707	252.6986	4111840
006	2018-10-29t1237	1540834841.37	adult	257.7014	201.8902	-34.2014	1150.2876	75.9555	71214.5039	224285.2694	3777395.3384	599.799	-1.0051	322.164	0.188	314.5025	0.15623	521.3047	-0.82333	515.5828	193925.3594	424.3803	0.2284	492.246	-0.26913	11969000	0.67155	372.471	113.596	106.0904	275.4154	270.521	102454.5312	191.2645	-0.27675	246.739	4220340
006	2018-10-29t1637	1540849244.64	adult	261.7023	205.8912	-30.2005	1099.0603	76.9492	69902.596	220288.4487	3777705.803	611.793	-0.95098	329.046	0.35227	322.4763	0.35725	522.2793	-0.80797	518.1642	190631.9531	426.1218	0.18421	493.013	-0.27829	11995400	0.63754	351.988	115.254	107.822	275.8397	270.7374	100681.4766	190.4677	-0.41701	247.2662	4201570
006	2018-10-29t2042	1540863928.64	adult	265.7812	209.97	-26.1216	1111.9514	77.4579	70464.5564	222002.0501	3807037.5397	631.766	-0.8691	332.01	0.37103	324.4962	0.34207	534.5093	-0.65582	528.9155	196699.4062	432.6131	0.25751	504.7257	-0.087489	12201700	0.67555	368.631	116.406	108.9121	285.2058	282.4772	104955.7422	191.3581	-0.4985	254.4172	4278030
006	2018-10-30t0037	1540878045.91	adult	269.7027	213.8915	-22.2002	1145.5671	78.5431	72259.543	227590.9425	3907311.6	674.404	-0.70903	338.387	0.50682	328.2535	0.38879	577.9584	-0.10287	573.1271	217890.2969	460.1154	0.83346	544.5893	0.61355	12753100	0.85011	399.42	117.898	109.8986	306.4375	300.5596	115526.9219	196.2518	-0.43787	267.9439	4443330
006	2018-10-30t0442	1540892733.55	adult	273.7826	217.9714	-18.1203	1142.4574	77.9781	71986.3523	226752.1865	3874656.4495	707.823	-0.57376	340.265	0.48573	329.9231	0.36264	592.1097	0.10623	585.4915	222633.2344	463.9981	0.82621	564.0741	0.93363	12776900	0.81186	434.924	119.732	111.2881	313.2018	309.8564	117763.8594	199.1058	-0.45134	270.7268	4495940
006	2018-10-30t0837	1540906847.14	adult	277.703	221.8919	-14.1998	1115.6507	76.2417	69006.6265	217368.5032	3675504.2429	720.151	-0.50828	344.25	0.53676	333.9967	0.41744	600.1585	0.24599	594.6367	216657.2188	468.1363	0.82956	571.2831	1.0296	12396500	0.62207	390.219	121.672	113.3909	307.4655	304.7762	110995.0625	201.6177	-0.47163	270.1284	4381400
006	2018-10-30t1242	1540921533.73	adult	281.7826	225.9715	-10.1202	1101.9436	78.2516	69574.9508	219191.3608	3780322.0934	687.919	-0.60051	345.852	0.50813	336.2223	0.4099	592.075	0.17177	584.7736	214923.2031	466.2374	0.69505	562.9132	0.84511	12552000	0.63835	376.882	123.278	115.5681	301.1023	297.9972	109300.125	202.4835	-0.55017	265.5053	4474120
006	2018-10-30t1721	1540938271.5	adult	286.432	230.6208	-5.4708	1077.3835	78.4036	67895.8007	213938.0583	3676839.9558	656.059	-0.69456	346.125	0.42982	337.246	0.35637	582.156	0.068999	576.8008	206665.375	458.1126	0.41953	555.2905	0.67178	12261800	0.48353	378.883	126.232	118.0434	309.5481	307.8026	109889.5781	208.2721	-0.4801	276.4773	4471890
006	2018-10-30t2055	1540951096.32	adult	289.9945	234.1833	-1.9084	1033.4502	79.7525	65735.8477	207185.6337	3604778.5816	646.691	-0.71418	341.443	0.22503	336.4134	0.26921	548.3871	-0.41375	543.6232	188096.7812	432.0796	-0.20636	513.9555	-0.079842	11701900	0.24541	374.701	131.999	124.1091	313.4403	309.7915	107510.0234	216.7222	-0.29606	279.2667	4523860
006	2018-10-31t0044	1540964836.7	dead	293.8112	238.0001	1.9084	1022.4181	81.5516	64983.0029	204823.3472	3591323.727	684.957	-0.54716	346.544	0.31314	340.859	0.33544	564.3926	-0.14896	555.3494	191893.5	441.662	-0.065842	532.6353	0.21931	11752300	0.23099	399.641	137.736	129.7709	324.1455	319.1979	110209.4609	224.8379	-0.13182	290.0422	4671030
007	2018-10-18t1706	1539900601.69	egg	-1.8119	-57.623	-213.6998	156.4333	39.2385	3567.8628	11648.3486	80973.3137	0	0.59866	0	-0.47428	0	-0.52418					0	-0.31648	0	-0.036905	0	1.1923	0	0	0				0	-0.36651	0	0
007	2018-10-18t2044	1539913647.37	larva	1.8119	-53.9992	-210.076	156.435	27.4473	2868.1402	9131.2885	49000.5677	0	0.12397	0	-0.6395	0	-0.66267					0	-0.48135	0	-0.26019	0	0.7129	0	0	0				0	-0.40965	0	0
007	2018-10-19t0044	1539928069.09	larva	5.8179	-49.9932	-206.0699	167.3907	28.548	3257.5442	10365.4871	58678.7076	0	-0.21932	0	-0.82991	0	-0.82459					0	-0.65257	0	-0.46294	0	0.20413	0	0	0				0	-0.45562	0	0
007	2018-10-19t0444	1539942443.04	larva	9.8107	-46.0004	-202.0772	167.2632	28.3477	3257.4567	10365.9267	58569.6084	0	-0.47722	0	-1.0287	0	-0.99661					0	-0.81336	0	-0.63506	0	-0.28179	0	0	0				0	-0.50016	0	0
007	2018-10-19t0844	1539956842.07	larva	13.8104	-42.0007	-198.0774	167.3957	28.5019	3261.6909	10382.3881	58833.3121	0	-0.68888	0	-1.2383	0	-1.1816					0	-0.96615	0	-0.78665	0	-0.74866	0	0	0				0	-0.54401	0	0
007	2018-10-19t1244	1539971250.06	larva	17.8126	-37.9985	-194.0752	279.9163	41.0254	8316.4258	26388.569	218597.8691	219.825	-0.69784	126.516	-0.019003	125.7947	0.16333	179.6539	-0.82918	177.0588	8084.4263	158.0746	-0.27802	170.9901	-0.62229	563378	-0.68161	105.091	46.1747	45.4639	81.8872	79.769	3684.9258	64.6894	0.1616	74.1745	205616
007	2018-10-19t1644	1539985654.01	larva	21.8137	-33.9974	-190.0741	416.0845	42.6464	14251.2775	45021.9096	419342.0092	903.451	-0.36165	177.219	0.40442	172.1149	0.6223	574.1011	-0.60723	544.2731	43631.6797	211.8712	-0.14509	332.8828	-0.48363	1342080	-0.42357	105.638	58.3493	58.0046	90.9588	89.7429	6912.8667	77.988	0.27035	86.7161	441879
007	2018-10-19t2044	1540000048.12	larva	25.8121	-29.999	-186.0758	344.8988	35.9708	9240.1452	29176.9143	215982.6017	222.398	-1.0201	132.936	-0.30747	132.29	-0.04069	184.3719	-1.0132	182.4409	9218.5957	164.0208	-0.5377	177.9334	-0.87089	659630	-1.4626	96.505	46.2016	46.233	77.1219	75.9499	3856.0964	64.2081	0.067235	72.6936	229252
007	2018-10-20t0044	1540014443.44	larva	29.8108	-26.0003	-182.0771	478.9853	39.8894	14799.4517	46744.953	386504.6648	1749.47	-0.12408	203.545	0.40946	180.898	0.50076	1310.1768	-0.18091	1301.058	104814.1406	262.9425	-0.16205	993.2159	0.32115	1610450	-1.0479	98.3822	51.038	50.9385	86.0514	85.3003	6884.1152	72.0327	0.11462	81.4573	403813
007	2018-10-20t0444	1540028845.1	larva	33.8113	-21.9999	-178.0766	724.4445	43.0376	23300.7268	73397.9052	641447.3745	3105.09	0.59926	223.523	0.51204	182.9302	0.39535	2017.506	0.3288	2008.8961	252188.25	429.8832	0.56881	1239.1912	0.57206	2774370	-0.46206	244.603	55.5476	55.1267	91.5033	88.5278	11437.9062	75.453	0.11114	84.1257	689457
007	2018-10-20t0844	1540043242.35	larva	37.8105	-18.0006	-174.0774	733.3685	47.7921	27969.983	88091.2646	911271.8554	2041.06	-0.25471	199.7	-0.007276	168.6801	0.00093217	1506.245	-0.1684	1490.1962	224430.5	341.0275	-0.023268	1109.7846	0.23889	2958960	-0.71608	103.836	55.2259	54.9954	89.2065	87.3118	13291.7646	75.0327	0.062782	83.4994	818282
007	2018-10-20t1244	1540057647.04	larva	41.8118	-13.9993	-170.0761	779.7701	45.8456	30557.5188	96450.1567	969682.6462	7326.71	2.8602	291.025	1.1938	190.577	0.20033	4670.1479	2.4658	4571.9507	756564	783.663	2.1378	2524.616	2.257	4705000	0.33426	254.811	55.4753	55.1505	92.0948	88.9719	14919.3643	76.2867	0.033365	85.7971	896868
007	2018-10-20t1644	1540072052.97	larva	45.8135	-9.9977	-166.0744	813.0439	49.007	30582.4717	96300.5398	977834.4219	8286.01	3.1987	330.126	1.7048	208.3651	0.36392	5189.6304	2.889	5082.9858	845909.75	959.5909	2.9	3170.8377	3.047	5349020	0.44637	113.071	54.9985	54.7011	89.8465	88.4499	14644.9863	75.7847	-0.015683	85.0341	891140
007	2018-10-20t2044	1540086444.41	larva	49.8111	-6.0001	-162.0768	641.5031	58.6715	31085.7486	98323.4177	1245760.4371	6984.03	2.1951	323.335	1.4838	213.0243	0.28721	4882.708	2.598	4800.0537	800764.125	943.9685	2.663	2964.322	2.5617	5279420	-0.036025	268.776	62.438	62.0148	99.1366	96.3461	16258.4062	83.5789	0.035206	92.7546	1019490
007	2018-10-21t0044	1540100846.25	larva	53.8116	-1.9996	-158.0763	1102.8004	64.3525	55642.4542	175263.1839	2380669.563	4505.02	0.68056	226.175	-0.43447	169.9449	-1.0004	2614.3774	0.5379	2455.5786	766012.5625	491.3444	0.31338	1414.477	0.28035	6604760	0.63294	105.511	51.125	50.5854	86.5893	85.0738	25370.6699	72.3202	-0.11303	81.7875	1492950
007	2018-10-21t0444	1540115243.04	adult	57.8107	1.9996	-154.0772	1033.1547	68.7641	59031.925	186036.1594	2834318.3495	5442.46	1.1929	259.296	0.12887	185.2356	-0.80368	3507.8496	1.3378	3391.8926	1083925.5	521.8335	0.46106	1853.4328	0.94181	8002920	1.3696	294.162	58.5547	57.4547	109.3423	106.4525	33786.7656	86.6555	0.047123	100.852	1807230
007	2018-10-21t0844	1540129644.69	adult	61.8112	6	-150.0767	1119.3707	67.466	63376.6688	199775.8863	2981513.496	4345.56	0.53023	236.243	-0.45568	193.4755	-0.74435	2333.2307	0.21616	2132.0059	774632.625	421.2538	-0.083963	1119.6634	-0.163	7829550	0.89873	233.05	52.9142	52.3968	89.2042	86.3723	29615.8047	73.5731	-0.12892	83.0396	1753680
007	2018-10-21t1244	1540144049.99	adult	65.8126	10.0015	-146.0752	1129.0086	69.2029	64312.0829	202501.1513	3132178.4803	4059.23	0.3705	238.44	-0.48464	194.3697	-0.91631	2270.8899	0.16987	2114.2275	765289.875	383.9875	-0.28953	1085.222	-0.18676	8018720	0.7411	274.57	55.0982	54.419	92.2263	90.0726	31080.25	76.5412	-0.10249	86.2474	1852950
007	2018-10-21t1700	1540159432.17	adult	70.0855	14.2743	-141.8024	1130.4845	75.8154	69268.5559	218196.4855	3636092.0683	3184.25	-0.14605	220.664	-1.0412	188.2556	-1.4151	1753.4962	-0.31388	1630.7899	634765.625	367.6501	-0.36865	968.3284	-0.32971	7983410	0.43267	154.225	55.0073	54.5153	91.6125	89.9047	33163.7383	75.7772	-0.13438	85.933	1990110
007	2018-10-21t2100	1540173834.31	adult	74.086	18.2749	-137.8018	1129.1376	73.0726	66542.6831	209560.3549	3346556.4517	4205.51	0.63603	232.336	-0.80061	196.8555	-1.2443	2057.9263	0.14724	1814.472	716158.375	348.7612	-0.47097	909.3275	-0.36975	8079940	0.28298	113.168	55.2155	54.7601	90.4999	89.0138	31493.9551	76.074	-0.1573	85.5415	1920230
007	2018-10-22t0100	1540188236.53	adult	78.0867	22.2755	-133.8012	1101.3364	73.9294	68873.0182	217079.1197	3603112.827	3642.41	0.36206	240.641	-0.59913	207.3335	-0.90846	1885.3121	0.090727	1737.7571	678712.375	351.1091	-0.41748	918.6644	-0.24905	8648400	0.54115	178.283	57.6865	57.1139	94.0438	92.5291	33855.7695	79.4301	-0.12021	89.223	2073200
007	2018-10-22t0500	1540202632.51	adult	82.0856	26.2744	-129.8023	1202.8163	78.069	73280.2404	230699.7442	3876181.5736	3737.85	0.60817	224.986	-1.2642	198.9553	-1.5483	1744.7703	0.073706	1543.8748	668247	300.5499	-0.86658	750.5271	-0.5744	8608180	0.35156	329.084	52.0962	51.5235	92.6766	89.999	35495.1211	75.0782	-0.26391	85.9026	1993250
007	2018-10-22t0900	1540217035.26	adult	86.0863	30.2752	-125.8016	1198.9773	84.5905	76173.7299	239982.685	4200664.7546	2757.6	-0.082382	227.086	-1.3076	203.1656	-1.4945	1477.4824	-0.20818	1402.7045	588038	324.6006	-0.61497	774.7131	-0.39471	9026880	0.56051	230.103	61.0029	59.6583	131.8181	126.7894	52463.5859	85.7441	-0.023203	112.3294	2424930
007	2018-10-22t1300	1540231445.25	adult	90.0891	34.2779	-121.7988	1145.8706	78.5243	69938.1219	220326.7682	3742730.9545	2881.84	0.19866	237.908	-0.8991	213.1987	-1.0735	1598.0181	0.25033	1497.0416	584874.625	326.8587	-0.5643	831.0054	0.0068268	8687210	0.17748	188.885	57.4791	56.5678	113.2505	106.538	41449.6719	81.2765	-0.18097	96.1295	2098850
007	2018-10-22t1700	1540245844.95	adult	94.089	38.2779	-117.7989	1202.8884	75.7754	72895.0365	229502.5581	3795308.2267	2415.59	-0.13386	234.564	-1.1326	213.4682	-1.2093	1328.5409	-0.16532	1241.1835	506174.0938	334.0601	-0.40174	704.1504	-0.37911	8929870	0.2867	204.874	62.7523	61.8562	127.4545	120.6802	48560.1797	86.765	-0.065203	103.6688	2388980
007	2018-10-22t2100	1540260238.75	adult	98.0873	42.2761	-113.8006	1218.123	74.5292	74740.7058	235317.1741	3912604.164	3354.04	1.1023	245.609	-0.59533	226.3524	-0.58154	1533.6517	0.55247	1339.9772	599657.8125	309.4443	-0.82862	647.8269	-0.50258	9579970	0.74927	149.346	64.4315	63.6509	111.1714	108.3202	43468.0312	88.9268	-0.042938	102.4942	2513150
007	2018-10-23t0100	1540274640.23	adult	102.0877	46.2766	-109.8002	1094.6948	78.8139	71398.9765	225060.104	3930113.4183	2984.83	0.85227	249.132	-0.44781	226.2824	-0.7252	1381.0704	0.34782	1239.1517	515139.25	373.9571	0.56039	638.3443	-0.38425	9270430	0.42588	255.944	62.3363	61.7997	105.6513	102.6034	39407.9219	86.6201	-0.1669	98.2166	2319600
007	2018-10-23t0500	1540289028.59	adult	106.0845	50.2733	-105.8034	1172.6615	81.0185	71691.6546	225754.2106	3888739.9959	2513.47	0.42888	238.755	-1.0796	218.7066	-1.3224	1254.5471	0.17099	1142.3696	470455.1875	354.5239	0.20975	602.5612	-0.44721	8935650	0.090702	169.836	58.244	56.5887	112.9939	110.4767	42372.6992	88.5356	-0.16764	103.4316	2179840
007	2018-10-23t0900	1540303428.94	adult	110.0846	54.2734	-101.8033	1145.6451	78.1331	72839.9408	229554.0179	3906822.3588	2279.37	0.26709	236.519	-1.2783	221.0657	-1.3159	1096.6239	-0.13706	976.8772	416717.0938	323.2792	-0.55562	539.4603	-0.73634	8983240	0.078413	158.676	65.5231	64.7822	109.021	107.0983	41427.9766	90.45	-0.17581	102.5977	2488630
007	2018-10-23t1301	1540317855.48	adult	114.0919	58.2808	-97.7959	1086.35	81.6925	69112.3869	217883.0106	3755394.3523	2201.7	0.2921	247.697	-0.71618	232.362	-0.76004	1235.7153	0.44053	1171.306	446093.25	327.231	-0.49041	567.1029	-0.41883	8930220	-0.010107	219.672	68.5997	67.7437	124.1433	119.6843	44815.7188	98.2477	0.11998	113.1373	2473230
007	2018-10-23t1659	1540332145.97	adult	118.0615	62.2504	-93.8264	1035.9042	77.2288	63407.8777	199819.7663	3372156.6494	1672.91	-0.33201	255.952	-0.3099	244.1101	-0.16748	922.6948	-0.42687	865.8563	305411.9688	336.2155	-0.24625	560.78	-0.34696	8469470	-0.41103	196.599	73.2529	71.6631	139.9815	136.2074	46333.875	101.8437	0.31054	123.0065	2423940
007	2018-10-23t2037	1540345247.59	adult	121.7008	65.8897	-90.187	1162.2737	79.5167	74279.3414	233963.3959	4067514.2692	2376.89	0.78028	231.657	-1.8171	217.2028	-1.9374	1079.7922	0.20787	932.9894	418959.4062	308.1456	-1.334	486.2626	-0.86888	8977160	-0.049426	375.015	60.9943	59.8997	115.8583	111.2796	44953.0039	86.6322	-1.236	103.4947	2363650
007	2018-10-24t0059	1540360959.13	adult	126.0652	70.254	-85.8227	1045.6243	81.7306	65274.1927	205718.2856	3536562.3071	1909.14	0.2093	252.889	-0.6434	238.2475	-0.77315	1062.3307	0.29186	1002.9484	362254.7812	332.8506	-0.45904	592.5232	0.17621	8610350	-0.36135	238.573	71.8982	70.2464	132.3215	129.803	45121.6328	102.2919	0.17957	121.4791	2447990
007	2018-10-24t0437	1540374046.75	adult	129.7006	73.8895	-82.1873	760.0947	98.8528	55218.068	174975.8364	3478678.9328	1989.04	0.42294	252.95	-0.71014	231.8684	-1.2726	1123.1334	0.62441	1051.5862	323462.4375	385.7493	1.7247	611.8856	0.47401	7270800	-1.3564	457.388	73.6648	67.4273	293.5379	272.416	84538.9062	115.3599	1.6133	238.6447	2117420
007	2018-10-24t0859	1540389758.67	adult	134.065	78.2539	-77.8228	1132.1403	76.2387	68267.096	215061.9528	3516919.7865	1880.19	0.3555	262.546	-0.21059	245.4531	-0.55147	951.8855	0.11261	866.207	339823.125	370.2901	1.0708	539.2975	-0.10184	9358460	0.11754	175.374	68.7452	66.9857	130.4474	127.8609	46569.7344	99.3269	-0.62102	119.8521	2450420
007	2018-10-24t1237	1540402846.47	adult	137.7005	81.8894	-74.1873	1191.677	79.7134	76678.5507	241682.7652	4137197.0642	1692.54	0.12251	242.141	-1.5268	229.6777	-1.6283	839.6097	-0.23552	760.3653	335843.9062	330.1096	-0.7056	451.4124	-0.93333	9685860	0.30988	300.755	70.4215	67.6363	178.0114	165.5319	71204.5547	103.4436	-0.31887	137.0372	2816930
007	2018-10-24t1659	1540418565.28	adult	142.0669	86.2557	-69.821	1173.2998	78.0014	73763.8092	232296.7286	3976366.2542	1445.84	-0.22075	253.408	-0.92057	242.9427	-0.91503	790.6424	-0.33857	720.9407	304397.3125	339.7404	-0.32866	461.1846	-0.77312	9755700	0.31339	196.526	70.3274	68.8624	134.2603	130.7151	51690.2266	99.93	-0.91047	121.1658	2707460
007	2018-10-24t2037	1540431647.21	adult	145.7007	89.8896	-66.1871	1042.9308	77.4947	67171.0048	211752.8271	3661365.0557	1566.62	0.058796	256.942	-0.76956	245.0558	-0.87123	823.3348	-0.12216	762.2479	288990.5312	347.7527	-0.0060706	501.5569	-0.26964	8996050	-0.21178	336.131	71.6276	69.1919	166.0447	149.6086	58281.6875	104.1161	-0.62528	135.3772	2507820
007	2018-10-25t0059	1540447379.19	adult	150.0707	94.2596	-61.8171	1203.786	76.0606	74294.6141	233947.5182	3929103.0997	1688	0.37043	256.919	-0.85102	245.5918	-0.93991	814.7078	-0.063705	704.0618	316106.625	347.3548	-0.069595	502.5402	-0.19005	9962300	0.37303	357.705	72.8316	70.3923	165.808	153.0403	64333.4883	105.7516	-0.65324	135.3192	2824120
007	2018-10-25t0437	1540460447.12	adult	153.7007	97.8896	-58.1872	1215.6437	80.6437	76259.3588	240143.3932	4122803.4931	1655.57	0.38096	262.406	-0.57141	249.4796	-0.77536	812.5968	0.0057413	679.791	323413.5312	374.8584	1.1586	528.708	0.17329	10441100	0.63855	366.489	69.5355	67.3804	192.0539	158.6573	76437.4688	99.8693	-1.3499	127.8548	2766820
007	2018-10-25t0859	1540476177.63	adult	158.0703	102.2592	-53.8176	1198.4835	80.0048	76989.6253	242467.9504	4231197.4068	1594.7	0.35143	252.924	-1.2467	240.8382	-1.4112	778.5536	-0.063873	655.9083	312978.5312	350.2553	-0.032718	488.8094	-0.26971	10151400	0.42683	180.745	63.4791	61.7249	130.2993	126.7469	52380.3281	94.2485	-1.9698	117.6142	2547800
007	2018-10-25t1302	1540490738.08	adult	162.1149	106.3037	-49.773	1094.4989	83.939	72797.3054	229626.5107	4124798.0144	1420.81	0.071023	248.325	-1.6121	236.0343	-1.7964	751.867	-0.11576	648.104	285709.4688	365.8241	0.64306	531.5964	0.32689	9421940	-0.024044	372.567	62.9138	60.7636	139.2632	133.9529	52920	95.7844	-1.9273	122.7467	2387070
007	2018-10-25t1659	1540504980.67	adult	166.0712	110.26	-45.8167	1159.6343	81.1794	76788.9877	241909.7445	4368264.3655	1604.86	0.53822	251.403	-1.4932	241.6474	-1.5308	768.8989	0.046415	693.5306	308328.4688	341.6574	-0.55978	504.1511	-0.0024839	10063200	0.32739	337.267	72.7103	70.2938	169.4563	164.6384	67951.9688	104.7878	-1.3208	141.1315	2910450
007	2018-10-25t2037	1540518047.75	adult	169.7009	113.8898	-42.187	1252.3048	80.7121	80304.1886	252826.982	4440844.6733	1336.8	0.021722	254.22	-1.3847	244.7825	-1.4131	730.8832	-0.087952	666.2844	306240.0625	340.0156	-0.69989	496.9503	-0.076784	10645200	0.63567	347.22	71.9244	70.6793	135.591	130.517	56812.6484	100.1235	-1.7535	120.2682	3011760
007	2018-10-26t0059	1540533789.66	adult	174.0736	118.2625	-37.8142	729.9598	101.8918	51975.1599	165331.5271	3274407.4334	1619.48	0.74485	285.791	0.50045	271.3062	0.11501	884.7505	0.84447	844.5136	239767.3906	398.5651	1.9609	579.9394	1.1304	7729790	-0.99135	455.386	80.6188	76.8326	261.2112	231.9412	70788.2188	116.7944	-0.73461	182.1439	2180500
007	2018-10-26t0437	1540546848.23	adult	177.701	121.8899	-34.1868	1163.1662	80.5138	74858.0559	235777.0685	4123511.7456	1393.81	0.29631	257.777	-1.3104	249.3322	-1.3	725.2727	0.025381	683.4176	283581.625	336.7919	-0.99224	470.5806	-0.42337	10062800	0.27805	344.01	74.8222	72.5882	181.6446	162.923	71023.0469	109.5723	-1.3106	143.7563	2920840
007	2018-10-26t0859	1540562588.12	adult	182.0732	126.2621	-29.8147	1180.3011	82.4256	76655.6872	241420.7769	4280120.294	1195.22	-0.10192	245.605	-2.1249	235.6233	-2.1997	653.1188	-0.32449	585.7741	261247.5312	331.5325	-1.3032	474.3442	-0.35884	9814870	0.13096	271.185	80.9776	78.222	177.3022	168.1453	70920.8984	117.8823	-0.93891	153.5117	3236030
007	2018-10-26t1237	1540575648.11	adult	185.701	129.8899	-26.1869	1126.6208	77.5185	73468.3187	231519.0689	4052514.5859	1329.59	0.28766	256.412	-1.5267	247.0054	-1.5885	715.3018	0.11178	665.5634	274675.875	335.1406	-1.1967	474.1426	-0.35554	9827510	0.12778	315.057	81.35	78.9143	170.857	162.8322	65609.0938	116.7258	-1.1157	144.5156	3117900
007	2018-10-26t1659	1540591392.26	adult	190.0744	134.2632	-21.8135	1221.4752	78.8372	76421.8589	240613.3552	4147266.3947	1386.47	0.50698	270.131	-0.79412	260.7981	-0.87546	701.5703	0.10369	625.8845	279926.5312	353.1923	-0.48872	523.5268	0.43095	10771200	0.60611	208.827	78.2505	76.5944	147.7417	143.1138	58948.9453	111.5042	-1.5129	133.3353	3120160
007	2018-10-26t2037	1540604448.23	adult	193.701	137.8899	-18.1868	1272.2117	79.5204	81986.7322	258313.016	4457706.8778	1462.47	0.76344	258.371	-1.5318	250.2501	-1.5376	700.8589	0.16457	611.1059	299967.625	342.0805	-1.0288	486.2754	-0.15047	11049200	0.73425	377.207	81.4604	78.7741	175.5382	170.0557	75130.3672	119.0631	-1.2249	153.9446	3483650
007	2018-10-27t0100	1540620199.49	adult	198.0764	142.2652	-13.8115	1163.4071	81.1097	75528.621	237941.9897	4190449.3321	1135.49	-0.012173	264.812	-1.24	254.3931	-1.383	646.8284	-0.1327	565.8416	254850.375	356.424	-0.53405	493.8311	-0.022697	10426700	0.39745	331.172	84.538	81.9505	186.0507	177.2462	73303.9922	126.4558	-1.0033	158.9243	3328600
007	2018-10-27t0437	1540633248.56	adult	201.7011	145.89	-10.1868	1060.687	82.2984	71410.5924	225138.2508	4072557.2023	1252.81	0.3443	267.967	-1.1295	257.3552	-1.2874	702.5024	0.31503	624.5768	261330.8906	358.4005	-0.53585	493.4346	-0.024422	9965160	0.15116	278.547	88.6753	85.4241	175.4238	172.0523	65257.6719	132.0116	-0.86083	160.0027	3297660
007	2018-10-27t0859	1540648993.18	adult	206.0746	150.2635	-5.8132	1172.2515	80.3317	75347.7958	237300.547	4165029.3966	1131.68	0.089489	266.952	-1.2568	257.1253	-1.3743	668.6196	0.1445	612.6709	262767.5	349.6692	-0.9648	519.7582	0.43163	10487200	0.39602	276.893	84.8346	82.3942	170.8495	164.495	67143.875	127.7658	-1.188	152.9854	3332730
007	2018-10-27t1237	1540662048.27	adult	209.701	153.8899	-2.1868	1012.9443	83.3267	67662.9666	213359.2006	3879609.2727	1528.51	1.188	279.23	-0.69637	268.8271	-0.8505	744.3182	0.78481	653.0674	262744.3438	363.8582	-0.52121	514.6303	0.344	9838950	0.057447	350.684	90.8875	87.4984	195.9934	179.3495	69185.6797	136.1593	-0.93982	164.0503	3202510
007	2018-10-27t1659	1540677793.49	dead	214.0747	158.2636	2.1868	1091.069	80.6483	71038.3039	223884.2084	3939160.3061	1497.23	1.1762	279.746	-0.75862	268.8417	-0.93634	685.4749	0.40157	619.9169	254311.1875	375.0064	-0.22702	517.1059	0.39096	10361200	0.29657	387.176	91.627	87.8753	198.9845	182.1356	73823.25	138.0736	-0.99628	166.725	3393680
008	2018-10-18t2044	1539913655.6	egg	-2.003	-62	-294.0922	159.1779	27.9605	2996.1448	9538.2367	52382.8965	0	0.63223	0	-0.46574	0	-0.51707					0	-0.30749	0	-0.023669	0	1.218	0	0	0				0	-0.36418	0	0
008	2018-10-19t0044	1539928077.37	larva	2.003	-57.9939	-290.0861	156.3542	27.8016	2944.9591	9380.0258	51398.3099	0	0.10458	0	-0.64839	0	-0.67017					0	-0.48977	0	-0.27075	0	0.68813	0	0	0				0	-0.41188	0	0
008	2018-10-19t0444	1539942451.24	larva	5.9958	-54.0012	-286.0934	156.3414	27.5615	2881.3473	9177.8317	49490.9448	0	-0.23218	0	-0.83857	0	-0.83201					0	-0.65993	0	-0.47116	0	0.18204	0	0	0				0	-0.45763	0	0
008	2018-10-19t0844	1539956850.25	larva	9.9955	-50.0015	-282.0937	145.237	31.5839	2890.0912	9293.4623	55626.2135	0	-0.48785	0	-1.0382	0	-1.0049					0	-0.82059	0	-0.64247	0	-0.30379	0	0	0				0	-0.5022	0	0
008	2018-10-19t1244	1539971258.34	larva	13.9977	-45.9992	-278.0914	145.0403	31.2936	2873.5226	9237.9465	54879.3747	0	-0.69797	0	-1.2484	0	-1.1906					0	-0.97313	0	-0.79334	0	-0.77006	0	0	0				0	-0.54605	0	0
008	2018-10-19t1644	1539985662.19	larva	17.9988	-41.9981	-274.0903	156.8284	29.2921	3167.3864	10107.8963	58876.6222	221.498	-0.70495	143.219	0.16359	142.7541	0.36593	199.4858	-0.81783	194.9039	3590.7444	176.4156	-0.18834	190.3487	-0.59492	248485	-0.99052	206.605	50.0046	49.2696	87.9925	79.6558	1583.8654	69.4871	0.21503	77.1836	86758
008	2018-10-19t2044	1540000056.41	larva	21.9972	-37.9997	-270.0919	409.6242	53.1003	13517.6813	43588.2857	412077.217	652.571	-0.5559	193.242	0.58763	188.5756	0.83037	547.7324	-0.63264	540.6465	33959.4102	246.2505	0.027961	475.0471	-0.24942	1183410	-0.58638	132.739	62.0382	62.1958	107.2122	106.5752	6647.1592	88.3163	0.38773	100.9583	379922
008	2018-10-20t0044	1540014451.78	larva	25.9959	-34.001	-266.0932	413.3715	41.9555	13232.9211	41796.6755	367709.9949	511.092	-0.82326	191.263	0.40823	186.5978	0.69625	425.6583	-0.8216	417.6567	30221.7383	246.1834	-0.1168	378.838	-0.54646	1346300	-0.87631	221.06	62.7437	62.6794	97.5615	94.0993	6926.8691	82.7866	0.28015	91.2267	441653
008	2018-10-20t0444	1540028853.26	larva	29.9963	-30.0006	-262.0928	341.0722	40.8238	10390.9521	32853.0938	280324.5883	254.658	-1.1443	181.181	0.11026	180.6553	0.49122	239.8147	-1.0623	238.2418	13429.625	218.3187	-0.39982	233.4367	-0.90291	1003200	-1.5941	112.019	61.2071	60.9826	94.8999	93.673	5314.3955	81.173	0.21851	89.8313	338904
008	2018-10-20t0844	1540043250.44	larva	33.9955	-26.0014	-258.0936	535.1288	42.927	19104.482	60287.3219	574694.4236	2161.74	-0.026388	224.491	0.51777	200.3537	0.66091	1396.342	-0.19026	1329.8181	142426.8906	348.6637	0.14172	932.692	0.084549	2275210	-0.90774	117.073	62.6	62.3413	98.1401	95.7871	10010.2949	83.1992	0.19894	92.55	634451
008	2018-10-20t1244	1540057655.19	larva	37.9969	-22.0001	-254.0923	578.1235	47.089	21114.374	66666.6069	642284.219	2158.56	-0.1872	235.789	0.50979	208.2252	0.66133	1492.5559	-0.18329	1445.8422	167166.2656	377.5697	0.16007	987.5859	0.044634	2639900	-1.0036	166.562	65.0707	64.9051	99.731	98.422	11169.8672	85.4355	0.18113	93.8032	728531
008	2018-10-20t1644	1540072061.15	larva	41.9985	-17.9984	-250.0906	798.3562	57.9436	37458.247	118129.4606	1464725.4507	4447.41	1.0746	235.312	0.31855	168.6798	-0.2157	2858.7756	0.91416	2748.4803	566037.5625	572.4083	1.0376	1892.9624	1.2934	4637760	0.2591	122.048	53.6734	53.1829	92.5537	91.495	18325.6309	76.3655	0.032221	86.6775	1057850
008	2018-10-20t2044	1540086452.52	larva	45.9961	-14.0008	-246.093	711.8237	47.8291	26061.7632	82124.5324	819781.8328	5489.1	1.5136	295.074	1.1111	197.943	0.13789	3832.9619	1.7082	3758.203	528948.75	866.4226	2.413	2398.3748	1.8935	4070840	-0.61465	121.32	54.8133	54.4811	91.2745	89.5236	12595.8867	77.0756	-0.0028507	86.5426	756204
008	2018-10-21t0044	1540100854.3	larva	49.9966	-10.0003	-242.0925	819.1654	47.9079	31556.0407	99399.1699	1018065.2753	6069.01	1.6532	307.9	1.1978	212.8306	0.27454	3760.929	1.6052	3595.2024	628075.125	858.5451	2.2206	2261.1136	1.5337	5136700	-0.16975	353.122	59.0734	58.5448	97.3908	93.6657	16264.2598	80.2545	-0.0040972	89.5417	985521
008	2018-10-21t0444	1540115251.1	larva	53.9957	-6.0012	-238.0934	912.5992	57.5913	41987.7337	132287.2599	1619032.2945	4104.64	0.44216	275.818	0.53166	210.0834	0.080668	2722.8909	0.63308	2611.313	601758.875	655.8131	1.1682	1717.7905	0.72628	6087030	0.20587	134.387	61.609	61.2065	97.4593	95.7355	21538.5039	82.7782	0.0090709	92.0519	1359650
008	2018-10-21t0844	1540129652.76	larva	57.9962	-2.0008	-234.093	1004.0243	63.0645	50508.9338	159067.3561	2191747.319	4187.12	0.44611	244.378	-0.19134	191.4792	-0.62206	2499.5142	0.40913	2354.2827	664870.75	470.8899	0.18621	1306.4257	0.11104	6482610	0.1586	126.594	51.643	51.0014	89.9909	88.8705	23937.5664	74.2712	-0.10636	84.8515	1369930
008	2018-10-21t1244	1540144058.2	adult	61.9977	2.0008	-230.0914	1003.0014	63.8729	52653.4345	165926.5188	2331300.5064	4063.2	0.35767	265.143	0.2003	213.7614	-0.039803	2369.1345	0.2492	2158.5171	656250.25	495.3123	0.33112	1385.039	0.25696	7324030	0.48661	143.604	53.1839	52.8024	92.5531	90.9203	25637.1953	76.7882	-0.086903	87.2683	1469100
008	2018-10-21t1700	1540159440.26	adult	66.2705	6.2735	-225.8187	1056.8397	65.0799	56284.3735	177234.7973	2547616.5741	3668.04	0.13123	263.538	0.13727	223.75	0.23895	2056.5667	-0.044387	1909.8964	606687.1875	440.9158	0.055061	1150.3516	-0.069302	7764620	0.51437	180.906	63.0981	62.664	100.5051	98.7804	29649	85.271	0.024617	94.856	1859060
008	2018-10-21t2100	1540173842.36	adult	70.2711	10.2741	-221.8181	1050.1531	70.0538	57671.8459	181752.8943	2669576.5488	3014.45	-0.25525	266.945	0.22797	235.911	0.69996	1734.853	-0.32979	1634.7188	523925.625	421.3144	-0.016701	990.45	-0.2855	8061740	0.48498	274.253	64.6341	64.323	102.1388	99.9466	30845.9102	86.1028	0.037515	96.0548	1951950
008	2018-10-22t0100	1540188244.57	adult	74.2717	14.2747	-217.8175	1077.8075	72.0433	62987.3508	198490.1201	3084322.0776	2394.89	-0.63625	227.865	-0.93934	200.8574	-1.0564	1432.551	-0.61319	1368.373	471309.2812	372.6811	-0.29482	838.559	-0.50982	7496980	-0.18277	329.991	53.1565	52.5022	94.0807	89.5223	30952.5352	75.0609	-0.17829	85.5242	1748900
008	2018-10-22t0500	1540202640.55	adult	78.2706	18.2736	-213.8186	1022.5413	69.333	58403.7676	184063.389	2828804.6713	2825.83	-0.25618	265.056	0.24245	235.5077	0.56456	1724.6781	-0.12782	1633.8537	527751.5	397.1821	-0.028868	983.2476	-0.091846	8099860	0.1007	252.097	60.6153	60.0742	105.4638	102.2513	32271.9082	85.1473	0.006838	97.0009	1852340
008	2018-10-22t0900	1540217043.32	adult	82.2713	22.2744	-209.8178	1043.0459	83.282	64196.6301	202725.0002	3375851.3566	3026.08	0.018141	238.345	-0.74377	222.351	-0.25778	1403.4712	-0.47997	1243.8459	471566.3125	318.4171	-0.68823	569.4795	-1.0786	7988620	-0.14923	358.036	64.095	64.1216	113.7231	110.3975	38210.9453	92.1161	0.16245	105.13	2148270
008	2018-10-22t1300	1540231453.41	adult	86.2741	26.2772	-205.815	1010.8327	74.3601	60852.244	191931.55	3097256.305	1767.13	-0.99439	248.558	-0.35968	226.0852	-0.18272	1150.0441	-0.83344	1123.0148	365714.0312	365.2688	-0.11853	758.696	-0.4444	7899680	-0.3564	280.662	65.9415	65.4655	107.1016	104.3134	34058.2969	89.2394	0.068979	100.0093	2095750
008	2018-10-22t1700	1540245853.1	adult	90.2741	30.2771	-201.8151	1089.3954	69.4517	62553.0401	197144.194	3020979.2939	2590.79	-0.090989	261.595	0.25842	240.5061	0.52757	1424.1379	-0.1257	1350.5258	467117.25	356.9391	-0.11399	726.2017	-0.4352	8554670	0.065749	204.384	62.7993	62.4157	101.8257	99.9464	33398.8164	86.0511	-0.049761	96.1256	2053660
008	2018-10-22t2100	1540260246.84	adult	94.2723	34.2754	-197.8168	1229.3539	74.1574	68490.7009	215530.9815	3376418.2083	2169.34	-0.39851	242.168	-0.73892	222.9166	-0.65184	1219.7467	-0.42286	1140.8331	437889.0625	357.9973	0.020754	682.4174	-0.48285	8673730	0.072348	245.694	61.165	60.1061	119.8457	114.4468	43024.6094	88.9235	-0.0048468	104.5751	2190740
008	2018-10-23t0100	1540274648.34	adult	98.2727	38.2758	-193.8164	1038.2561	71.1551	61244.2054	193149.172	3007242.7298	1700.35	-0.81174	242.753	-0.75184	225.539	-0.63671	1062.5903	-0.66307	1036.5513	341091.5	336.2175	-0.30107	663.816	-0.40615	7769550	-0.7545	238.805	69.3475	67.725	153.5879	148.6217	49301.7109	95.0711	0.14221	131.2139	2219540
008	2018-10-23t0500	1540289036.62	adult	102.2695	42.2725	-189.8197	1070.3987	70.4975	64519.5237	203443.3319	3238128.6071	1444.48	-1.0142	243.192	-0.77702	231.6715	-0.40537	996.7493	-0.69676	958.6444	336901.25	310.3397	-0.81283	650.6772	-0.30345	8199210	-0.46348	306.858	69.3117	68.8559	111.8775	108.9882	37814.6016	94.2532	0.082134	104.8772	2336850
008	2018-10-23t0900	1540303437.01	adult	106.2696	46.2726	-185.8196	1031.0365	73.4392	63516.5676	200214.2029	3314613.9601	1745.02	-0.53747	251.454	-0.37376	236.2439	-0.26369	1074.54	-0.33886	1046.8243	356747.2812	327.858	-0.42301	630.4271	-0.26102	8336960	-0.40344	273.822	71.0146	70.3195	113.5756	111.1016	37707.0938	95.2079	0.075675	106.3256	2354490
008	2018-10-23t1301	1540317863.57	adult	110.277	50.28	-181.8122	988.6244	77.0734	60207.3714	189819.6886	3111886.4037	1721.57	-0.46012	258.357	-0.042298	245.3085	0.15564	1066.5563	-0.2217	1018.0133	335965.2188	318.1687	-0.69285	631.0227	-0.096453	8121700	-0.62243	217.558	72.7568	71.654	134.1246	126.4436	42249.2617	98.6639	0.17606	115.9535	2287180
008	2018-10-23t1659	1540332154.19	adult	114.2466	54.2496	-177.8426	1134.0158	76.9101	69290.5729	218341.6886	3602688.1978	1732.84	-0.3428	263.117	0.1708	250.7469	0.3603	1032.2246	-0.19359	976.6154	373665.3125	336.4472	-0.21571	570.4326	-0.39032	9515350	0.45463	217.321	68.6906	67.4502	152.4663	149.673	55192.8125	94.9373	-0.061612	124.9395	2484130
008	2018-10-23t2037	1540345255.68	adult	117.8859	57.8889	-174.2033	1113.3646	73.7836	66790.1885	210388.9517	3433457.2588	1601.16	-0.43648	249.895	-0.6612	239.2559	-0.46041	952.9542	-0.33358	931.8438	332581	320.6693	-0.77194	538.5293	-0.52757	8715100	-0.21759	303.752	63.2836	62.3625	118.336	110.345	41299.2734	90.3562	-0.51425	104.4009	2207020
008	2018-10-24t0059	1540360967.29	adult	122.2502	62.2533	-169.8389	1182.5256	74.1071	70005.2762	220406.1839	3588836.1834	1513.68	-0.46935	263.12	0.037987	252.9234	0.24618	878.5403	-0.46226	842.1094	321545.75	328.3476	-0.58515	508.882	-0.66483	9620450	0.43607	290.768	74.9436	74.3586	121.0831	117.7275	44316.4023	100.3102	0.11054	112.9029	2740160
008	2018-10-24t0437	1540374054.84	adult	125.8857	65.8887	-166.2035	1121.9024	72.2374	70299.0206	221643.2822	3656799.6336	1445.92	-0.49906	272.385	0.52835	263.3337	0.78188	855.1497	-0.45289	819.3651	313839.9375	331.8968	-0.49602	483.8158	-0.80695	9990260	0.66851	288.103	77.1053	75.5389	189.4601	184.1351	69531.8438	104.7955	0.51521	131.9765	2827990
008	2018-10-24t0859	1540389766.84	adult	130.2501	70.2532	-161.8391	1098.2072	74.0659	67238.9575	211840.8778	3475471.167	1233.62	-0.7579	265.59	0.0434	259.534	0.42571	761.8206	-0.69623	728.7346	267399.0312	324.2799	-0.86451	457.1116	-0.98018	9321940	0.12708	334.406	73.212	72.1579	137.7652	123.254	48355.5781	101.8209	-0.11926	116.9562	2569670
008	2018-10-24t1237	1540402854.61	adult	133.8856	73.8886	-158.2036	1027.6648	77.2343	65721.7011	207205.6891	3561681.188	1232.46	-0.7082	242.934	-1.4007	235.9113	-1.1386	739.9796	-0.70734	699.0447	253813	298.6502	-2.0161	461.9239	-0.87882	8329230	-0.60604	278.412	72.2468	71.1785	123.0135	119.7167	42193.6406	99.33	-0.61225	113.3287	2477060
008	2018-10-24t1659	1540418573.45	adult	138.2519	78.255	-153.8372	1091.9448	73.8303	65286.8589	205613.84	3360324.2382	1530.5	-0.14089	269.322	0.12804	259.3506	0.20262	834.1094	-0.24312	773.6105	285265.4375	341.7202	-0.20152	455.0452	-0.8874	9185760	-0.037357	256.035	73.5676	72.0866	147.5493	135.5767	50461.8516	102.622	-0.43937	123.2101	2509170
008	2018-10-24t2037	1540431655.38	adult	141.8858	81.8889	-150.2033	1151.273	71.8027	68789.8812	216658.6876	3510013.0328	1275.81	-0.52221	264.528	-0.23105	255.7433	-0.11236	748.176	-0.51867	713.3923	269343.3438	338.5953	-0.37779	482.9504	-0.53769	9504750	0.14837	403.389	81.1479	77.6228	250.082	238.1903	90029.5391	113.6023	0.57903	176.9089	2915720
008	2018-10-25t0059	1540447387.39	adult	146.2558	86.2589	-145.8333	1125.4372	76.8326	70898.4169	223379.4803	3772080.8007	1279.48	-0.4537	253.112	-1.0179	244.5658	-0.91549	750.6017	-0.42183	705.0042	277722.625	329.0272	-0.85993	433.9356	-1.0367	9362850	0.021513	233.181	77.7376	76.1392	156.0126	146.7926	57724.6602	109.2443	-0.12426	131.1809	2875590
008	2018-10-25t0437	1540460455.33	adult	149.8858	89.8888	-142.2034	1138.2781	73.1381	69413.137	218785.1719	3526128.5635	1346.46	-0.27637	274.708	0.26311	266.3509	0.36203	727.4872	-0.45641	665.7097	264077.875	344.6577	-0.19126	466.8293	-0.61894	9954610	0.37	227.653	84.4972	82.8123	150.8922	145.7371	54773.8594	115.8142	0.33455	136.7134	3061920
008	2018-10-25t0859	1540476185.82	adult	154.2554	94.2584	-137.8338	1095.9344	74.7128	66053.9967	208097.9878	3373929.6377	959.029	-0.96587	284.436	0.79927	276.2516	0.88356	633.1579	-0.814	598.9028	218439.4688	366.5276	0.76835	497.0789	-0.20774	9808200	0.24709	383.997	79.1456	77.8306	137.9373	133.1352	47588.3594	108.4125	-0.58919	126.3049	2729180
008	2018-10-25t1302	1540490746.47	adult	158.3	98.3031	-133.7892	1090.9922	75.9376	67504.5431	212708.8851	3579930.8854	1174.47	-0.49305	270.604	-0.13887	262.229	-0.082024	670.3169	-0.57931	615.7627	236621.8594	346.4474	-0.21343	480.5698	-0.37206	9530940	0.056083	292.265	86.5186	85.0714	147.5787	144.6756	52095.2695	118.339	0.095077	136.8806	3047270
008	2018-10-25t1659	1540504988.88	adult	162.2562	102.2593	-129.8329	1144.2727	75.5265	70988.9994	223622.0012	3736163.0449	969.318	-0.8698	269.199	-0.29971	260.0834	-0.30322	630.8188	-0.71611	591.5132	234033.7812	360.2117	0.37723	466.8818	-0.52386	9977040	0.2978	346.129	87.3454	83.1148	245.4685	239.1168	91068.8203	127.2073	0.6045	210.3122	3237190
008	2018-10-25t2037	1540518055.99	adult	165.886	105.889	-126.2032	1177.272	77.0063	72820.503	229350.0061	3830216.6741	1354.73	-0.0039971	251.822	-1.4634	245.3209	-1.2992	667.7187	-0.47826	599.1541	254400.8125	328.2259	-1.1918	465.8086	-0.52222	9571250	0.047661	214.523	78.8846	77.2259	148.4013	145.1845	56540.8789	112.2166	-0.75115	134.5108	2998250
008	2018-10-26t0059	1540533797.92	adult	170.2587	110.2618	-121.8304	1110.9039	74.6719	69037.6751	217478.1313	3646700.3681	1150.29	-0.38468	270.872	-0.34956	263.6916	-0.26002	658.7935	-0.464	619.8279	237824.4688	343.1076	-0.56373	473.6714	-0.39863	9756000	0.13577	204.024	87.5396	85.6599	157.8145	153.7771	56971.0352	122.5218	-0.18312	144.9108	3152920
008	2018-10-26t0437	1540546856.53	adult	173.8861	113.8892	-118.203	1144.6703	77.2864	70116.274	220839.9117	3665897.5052	980.581	-0.7219	258.166	-1.2167	248.449	-1.2757	618.626	-0.63393	562.5844	227035.75	354.0951	-0.11705	501.2103	0.0042415	9451990	-0.043381	394.307	84.4314	82.2036	193.5329	165.8199	71026.5859	123.7043	-0.27111	149.0624	3091200
008	2018-10-26t0859	1540562596.42	adult	178.2583	118.2614	-113.8308	1068.3612	74.6959	66703.0352	210216.2565	3511560.3525	811.506	-1.0691	272	-0.4438	265.215	-0.35345	581.6913	-0.79141	547.6126	202428.5625	354.7569	-0.1715	481.0834	-0.26783	9464780	-0.047388	217.972	90.1853	88.2598	165.6055	162.2236	57630.7109	131.4059	0.022942	154.4245	3138180
008	2018-10-26t1237	1540575656.42	adult	181.8861	121.8892	-110.2031	1180.8959	74.8105	71766.8118	226027.2758	3703305.7749	1038.18	-0.48452	267.31	-0.80411	260.1045	-0.74194	641.4221	-0.39679	587.6902	240533.2812	343.0585	-0.778	501.1769	0.044147	10016400	0.23902	220.702	85.4847	83.1352	161.086	158.3214	60407.2344	122.8607	-0.64241	148.3368	3203200
008	2018-10-26t1659	1540591400.54	adult	186.2595	126.2625	-105.8297	1100.2865	76.0143	67598.9284	212956.15	3536729.484	1072.04	-0.33991	278.958	-0.19523	271.4525	-0.17541	618.556	-0.47691	563.34	218350.2812	355.6275	-0.30198	491.5785	-0.085392	9838570	0.1321	223.943	91.002	87.93	173.6526	169.4637	61299.3633	133.3659	-0.22076	160.624	3209550
008	2018-10-26t2037	1540604456.61	adult	189.8861	129.8892	-102.203	1148.725	71.4297	68779.4989	216676.969	3458144.2907	1037.27	-0.37475	287.819	0.23952	278.7358	0.15208	637.4893	-0.30905	576.3514	229496.125	371.4294	0.29934	505.4066	0.14382	10344500	0.38525	435.335	97.553	92.9355	228.8047	199.2276	82369.6875	148.1994	0.40634	182.2226	3506150
008	2018-10-27t0100	1540620207.86	adult	194.2615	134.2645	-97.8277	1117.1313	74.6443	70571.301	222410.5803	3741831.4987	963.041	-0.50315	286.172	0.033496	279.092	0.055374	623.4859	-0.3412	574.634	230066.2969	361.8535	-0.21754	501.7015	0.10004	10536000	0.46852	342.657	100.317	96.4964	202.9641	196.5674	74893.75	147.694	0.17365	183.3001	3693370
008	2018-10-27t0437	1540633256.82	adult	197.8862	137.8893	-94.2029	1113.3181	73.8782	69719.8262	219737.8956	3651285.3144	1154.24	0.033174	287.145	-0.0093479	280.5721	0.035015	647.1606	-0.13287	576.6551	235566.4844	361.2895	-0.33441	488.471	-0.11161	10448300	0.40914	321.299	104.784	99.6405	212.4736	204.8326	77340.3984	159.3369	0.56349	191.9471	3812760
008	2018-10-27t0859	1540649001.53	adult	202.2597	142.2628	-89.8294	1104.2221	76.181	67374.0393	212252.618	3508802.7376	903.469	-0.55683	283.155	-0.32953	277.8506	-0.22102	601.5305	-0.39886	583.8074	211738.7344	363.9086	-0.33556	500.882	0.1014	9962520	0.1476	248.625	102.594	99.068	199.2095	194.9164	70121.75	151.9397	0.026281	184.2401	3609670
008	2018-10-27t1237	1540662056.61	adult	205.8861	145.8892	-86.203	1117.0574	76.4765	69752.4663	219763.2048	3720212.5282	998.083	-0.26406	273.706	-0.90243	267.8969	-0.81887	592.111	-0.42845	540.1485	215528.4062	343.7745	-1.1836	442.6584	-0.89869	9959060	0.13341	280.829	97.8016	93.5233	202.1403	198.2508	73579.0781	149.8893	-0.20856	185.2497	3558610
008	2018-10-27t1659	1540677801.81	adult	210.2598	150.2629	-81.8293	1015.2471	73.6127	61120.4541	192638.3666	3135726.1346	885.104	-0.51503	305.361	0.60631	300.2514	0.69882	586.2476	-0.43175	539.7761	187599.2188	391.4698	0.47412	484.0998	-0.19409	9748050	0.010011	316.905	110.798	104.5894	225.3128	220.94	72100.1094	172.4052	0.58515	207.066	3537010
008	2018-10-27t2037	1540690856.36	adult	213.8861	153.8891	-78.2031	1040.7879	73.2702	64833.4306	204399.5832	3385038.8042	913.417	-0.39833	291.582	-0.17342	290.1795	0.10352	553.7115	-0.66047	522.5234	187708.2188	387.3659	0.21888	478.0191	-0.31056	9863630	0.05326	337.504	101.062	96.05	223.762	219.2913	75855.3281	168.9074	0.28822	205.8744	3418730
008	2018-10-28t0100	1540706611.95	adult	218.2626	158.2657	-73.8265	601.2989	113.2795	42973.3793	137562.7689	2846729.8159	562.961	-1.3122	301.378	0.19104	297.167	0.32229	484.9448	-1.2092	481.598	108627.625	392.2706	0.26096	454.8768	-0.75383	6742130	-1.4845	336.539	115.686	107.5939	239.7013	233.9259	53693.0859	190.846	1.0108	221.2309	2588020
008	2018-10-28t0437	1540719656.5	adult	221.8861	161.8892	-70.203	1070.6382	70.4668	61134.3627	192578.8096	2983454.3211	1001.45	-0.079496	312.133	0.60194	308.2786	0.74287	571.411	-0.45821	518.6571	182851.5156	399.1362	0.38994	465.8279	-0.57531	9976710	0.067604	427.997	114.229	103.8122	252.0686	246.3244	80661.9531	193.5282	0.97545	230.9224	3651090
008	2018-10-28t0856	1540735220.46	adult	226.2094	166.2125	-65.8797	1056.4498	69.5986	59013.5086	185826.8218	2834843.2612	903.748	-0.30828	313.386	0.54506	307.8227	0.60548	599.0148	-0.18372	565.4196	185095.5781	411.6821	0.68316	503.066	0.10083	9671720	-0.099381	345.707	125.172	113.6546	274.4404	268.1991	84802.0938	210.2889	1.4681	252.7067	3863050
008	2018-10-28t1237	1540748457.43	adult	229.8864	169.8894	-62.2028	1096.3085	71.0124	62978.7992	198352.0809	3102679.1823	935.263	-0.1848	325.355	0.98491	320.5721	1.0764	585.7279	-0.2773	545.9942	193290.2188	409.5813	0.50829	486.8964	-0.22136	10713900	0.37235	318.429	119.683	108.7321	248.9916	244.4799	82167.2188	201.4275	0.98467	232.7421	3941150
008	2018-10-28t1650	1540763657.8	adult	234.1087	174.1118	-57.9805	816.0714	74.6958	50148.2483	158515.6886	2592000.9942	625.329	-1.039	324.366	0.82986	321.1897	0.99033	506.5233	-1.0053	494.5827	132709.1094	410.774	0.4312	469.9246	-0.5706	8490280	-0.68602	317.414	125.083	114.8981	261.3515	256.3341	68474.0859	208.6823	1.1136	243.9976	3274040
008	2018-10-28t2037	1540777258.38	adult	237.8866	177.8897	-54.2025	1019.0506	72.5931	61405.2214	193525.0811	3137779.3627	715.721	-0.75449	324.378	0.73382	320.3552	0.85524	556.2188	-0.51113	537.889	178546.2344	414.3664	0.44199	497.4154	-0.060842	10400500	0.17205	378.577	122.418	109.1898	272.6039	266.2744	87505.8359	214.8598	1.2126	252.5968	3925100
008	2018-10-29t0037	1540791659.02	adult	241.8868	181.8899	-50.2023	968.2067	74.2702	58180.5569	183417.3048	2963415.5255	794.903	-0.4947	326.642	0.7259	321.3376	0.79045	560.4799	-0.44791	544.088	170385.875	421.0037	0.53424	513.0406	0.21883	9923400	-0.070796	355.264	124.113	111.4518	278.0027	271.1949	84512.8125	212.9143	0.99882	253.5869	3770550
008	2018-10-29t0437	1540806060.22	adult	245.8871	185.8902	-46.202	1009.1469	74.0884	59779.4476	188443.2102	2999615.5944	738.244	-0.63728	331.4	0.81446	326.1308	0.87668	574.1511	-0.28467	559.8364	179709.2812	427.6626	0.618	525.7365	0.43826	10343700	0.087864	412.02	126.7	112.3881	295.3594	286.5419	92447.5	223.4175	1.2456	269.3984	3954560
008	2018-10-29t0837	1540820461.17	adult	249.8874	189.8905	-42.2017	1004.163	73.6875	59620.5904	187953.4153	2999205.1329	743.931	-0.59504	332.73	0.7627	326.9	0.7996	577.8691	-0.22109	566.2975	180295.1562	434.033	0.6861	531.7369	0.52547	10364900	0.066004	387.785	127.41	112.5738	297.1283	288.664	92704.0391	226.4361	1.2167	272.8787	3968940
008	2018-10-29t1237	1540834858.49	adult	253.8867	193.8897	-38.2025	970.3214	72.9944	59364.8508	187272.0817	3036112.9446	736.891	-0.59245	334.807	0.74067	327.8428	0.73224	571.9457	-0.2631	561.5741	177303.1562	440.9132	0.76248	530.7737	0.47847	10377000	0.03894	434.475	128.588	113.1537	303.7369	296.0801	94158.4453	231.4635	1.2611	280.6111	3985460
008	2018-10-29t1637	1540849261.95	adult	257.8876	197.8907	-34.2015	993.7597	76.4513	60185.9013	189760.1429	3097712.5073	773.748	-0.4515	342.469	0.92214	336.5474	0.94838	602.901	0.11414	594.1837	189913.8125	456.7748	1.0677	557.4407	0.94708	10761800	0.16644	392.112	131.348	117.849	295.9561	289.22	93226.1562	227.0251	0.97321	271.7466	4127480
008	2018-10-29t2042	1540863946.11	adult	261.9666	201.9696	-30.1226	1003.6719	75.1749	61118.2892	192703.1313	3122245.3742	754.75	-0.48663	342.193	0.81101	334.6098	0.77686	600.1567	0.11424	587.9132	192050.1406	456.7583	0.95182	556.9471	0.90346	10922100	0.19561	404.133	131.974	118.6469	296.222	290.5777	94791.0234	226.5044	0.82643	270.9736	4212340
008	2018-10-30t0037	1540878063.77	adult	265.8881	205.8912	-26.201	880.5175	77.3845	55374.1896	174794.4082	2960147.1686	874.013	-0.068058	347.425	0.8993	338.9967	0.83456	598.8484	0.12924	584.842	173666.0312	465.8003	1.0701	553.3107	0.80377	10043400	-0.19315	379.989	137.655	128.1506	286.5264	282.6724	83092.6562	224.9155	0.65162	263.8946	3979340
008	2018-10-30t0442	1540892751.67	adult	269.9681	209.9712	-22.121	896.8945	75.4802	57012.4644	179934.6562	3042839.8418	849.076	-0.11801	345.509	0.74025	337.6249	0.69486	603.0971	0.21551	589.5788	179722.9375	462.7868	0.89077	554.0495	0.78372	10272300	-0.13274	375.49	137.762	126.4032	294.1242	289.3752	87649.0156	228.652	0.65734	270.5766	4095790
008	2018-10-30t0837	1540906865.54	adult	273.8886	213.8917	-18.2005	916.3042	78.314	57496.4129	181415.6324	3060633.2951	767.763	-0.36639	354.119	0.93786	345.0841	0.85259	623.0535	0.5099	613.8979	186916.0625	480.7192	1.2139	579.9936	1.2204	10620700	-0.026994	388.248	139.984	128.4369	308.2628	301.4756	92478.8359	234.2707	0.73169	279.8904	4198400
008	2018-10-30t1242	1540921552.31	adult	277.9683	217.9713	-14.1209	970.6453	75.2566	59460.9405	187461.2008	3088636.2946	848.233	-0.05424	354.653	0.86498	344.6187	0.7491	641.1155	0.80095	627.0449	199386.9375	479.3952	1.08	586.7406	1.3043	11005200	0.087702	433.896	140.395	126.9068	318.4896	309.7969	99050.25	238.8842	0.76705	286.766	4356600
008	2018-10-30t1721	1540938280.28	adult	282.6149	222.618	-9.4742	965.1128	74.5654	59097.8087	186353.0997	3047507.8721	849.716	-0.0077431	351.203	0.65965	341.17	0.54739	637.2173	0.81478	621.4919	196900.1562	473.6913	0.84263	582.1924	1.1805	10835700	-0.01411	462.309	143.194	130.3522	327.554	318.2991	101214.1875	241.3311	0.71432	290.5685	4417980
008	2018-10-30t2055	1540951104.95	adult	286.1774	226.1804	-5.9118	963.1583	73.021	58780.096	185330.8911	3031933.3259	858.09	0.056567	349.99	0.55321	339.044	0.4155	640.2929	0.9146	628.326	196569.9219	479.3809	0.88843	590.3341	1.2916	10741900	-0.076399	482.39	146.923	133.5086	338.5066	329.0074	103921.5156	248.3109	0.84277	304.6964	4509360
008	2018-10-31t0044	1540964845.47	adult	289.9942	229.9972	-2.095	955.2998	74.445	57538.8034	181380.5817	2952855.6071	880.032	0.17854	351.232	0.52027	340.5616	0.39275	644.2939	1.0405	626.4484	193932.4688	481.2419	0.84549	590.4094	1.2571	10558400	-0.17165	500.507	149.868	136.526	346.2711	336.8432	104227.6094	254.987	0.95262	310.6837	4505180
008	2018-10-31t0456	1540979929.37	dead	294.1841	234.1872	2.095	923.7254	75.6721	56784.1108	179143.6516	2941938.0706	884.058	0.24134	346.579	0.30789	335.7256	0.1793	637.1546	1.0081	620.0509	189234.9219	475.37	0.63464	586.1665	1.1441	10274700	-0.30283	509.561	153.855	140.432	356.5054	346.729	105882.1172	260.5822	1.0156	319.852	4561200
009	2018-10-18t1706	1539900618.11	larva	0	-57.623	-253.5142	156.1363	28.3837	2969.9262	9462.7338	52582.0787	0	0.33084	0	-0.55609	0	-0.59254					0	-0.40019	0	-0.15451	0	0.95027	0	0	0				0	-0.38829	0	0
009	2018-10-18t2044	1539913663.94	larva	3.6238	-53.9992	-249.8903	156.3763	30.8945	3147.4684	10054.0593	59861.5746	0	-0.045935	0	-0.72457	0	-0.73468					0	-0.56013	0	-0.35645	0	0.48008	0	0	0				0	-0.43063	0	0
009	2018-10-19t0044	1539928085.73	larva	7.6299	-49.9931	-245.8843	167.2	27.4149	3141.2351	9987.345	54470.2467	0	-0.34377	0	-0.91895	0	-0.90123					0	-0.72666	0	-0.54409	0	-0.018939	0	0	0				0	-0.47596	0	0
009	2018-10-19t0444	1539942459.55	larva	11.6226	-46.0004	-241.8915	167.3979	26.5911	3060.5971	9727.5584	51616.2084	0	-0.57762	0	-1.1223	0	-1.0787					0	-0.8835	0	-0.70592	0	-0.49567	0	0	0				0	-0.52009	0	0
009	2018-10-19t0844	1539956858.55	larva	15.6223	-42.0007	-237.8918	167.6321	26.6636	3055.7623	9714.3189	51528.4967	0	-0.77429	0	-1.3372	0	-1.2703					0	-1.0331	0	-0.85004	0	-0.95399	0	0	0				0	-0.56375	0	0
009	2018-10-19t1244	1539971266.72	larva	19.6246	-37.9984	-233.8895	296.9661	43.5099	9675.4828	30685.1016	276785.3819	352.166	-0.67652	180.812	0.53145	180.4198	0.78786	237.4004	-0.82641	232.822	12344.8193	212.6646	-0.059304	228.4877	-0.58599	931723	-0.54938	307.61	58.035	57.6755	93.1231	87.7659	4842.4009	77.7359	0.29196	85.0857	299055
009	2018-10-19t1644	1539985670.49	larva	23.6257	-33.9973	-229.8885	127.8452	28.9166	2595.6649	8342.5589	47967.8036	425.213	-0.7912	217.597	0.82029	204.0587	0.9929	401.0946	-0.78797	399.176	6016.4185	332.4649	0.41801	382.1434	-0.46286	309206	-1.5437	124.585	55.5615	55.5355	93.2843	91.3516	1399.2649	74.1243	0.20572	83.8996	78952.9
009	2018-10-19t2044	1540000064.67	larva	27.624	-29.999	-225.8901	393.5095	44.9483	14106.786	44662.8938	438235.5336	412.28	-0.95337	174.535	0.1301	169.4663	0.40891	359.5374	-0.91166	355.4283	26965.3027	221.2849	-0.3031	333.732	-0.67116	1307440	-1.0832	96.1547	56.0919	55.8105	87.6087	86.9709	6570.6553	75.1295	0.17401	83.5382	420184
009	2018-10-20t0044	1540014460.02	larva	31.6228	-26.0002	-221.8914	458.4754	54.2365	18672.1236	59160.6941	653111.4053	1416.29	-0.423	194.733	0.21635	168.0853	0.24885	1125.3145	-0.36867	1112.5565	111406.1328	324.7589	0.097079	896.6417	0.10496	1921430	-0.96704	214.425	52.0674	51.7857	86.9445	83.3439	8607.501	71.5544	0.089574	79.7625	513749
009	2018-10-20t0444	1540028861.55	larva	35.6232	-21.9998	-217.891	622.0426	47.6522	22771.5429	71815.5521	708483.6171	1704.2	-0.38798	221.015	0.40074	191.2632	0.46257	1281.8242	-0.31627	1263.6777	155100.7344	388.1263	0.29255	947.5097	0.056155	2664990	-0.74226	273.766	60.8304	60.4442	95.0914	92.2872	11506.0566	80.4212	0.14906	89.4437	733493
009	2018-10-20t0844	1540043258.71	larva	39.6224	-18.0006	-213.8918	745.0636	54.9443	32916.9411	103889.972	1196997.6801	1632.43	-0.57841	206.213	-0.0049591	175.7312	0.036361	1316.9716	-0.36141	1317.3261	229153.0469	345.5201	-0.059199	1070.1459	0.12133	3574910	-0.38268	120.089	57.0903	56.8311	91.7324	90.374	15961.4297	77.6798	0.073527	86.8256	989718
009	2018-10-20t1244	1540057663.49	larva	43.6237	-13.9993	-209.8904	729.2197	49.4031	29720.3221	93632.0468	1024746.163	5332.4	1.5384	305.158	1.3579	204.5686	0.38432	3732.5891	1.6453	3676.0056	586016.5	834.3015	2.336	2546.3898	2.2141	4787010	0.21425	321.282	60.6255	60.3231	96.0312	92.7456	15076.9043	80.8599	0.066012	89.4647	951032
009	2018-10-20t1644	1540072069.38	larva	47.6254	-9.9976	-205.8888	831.3844	62.6265	40892.2832	129020.3358	1680554.492	2812.76	-0.15046	208.768	-0.44839	152.4265	-0.95572	1919.1387	0.01668	1863.8114	412614.8125	538.4464	0.66722	1420.3338	0.38962	4478290	-0.44937	102.305	46.079	45.6594	79.2017	77.9334	17028.3672	65.0302	-0.1565	74.1803	988440
009	2018-10-20t2044	1540086460.78	larva	51.623	-6	-201.8912	849.8063	56.1069	40220.7415	126787.5123	1590238.1878	4017.12	0.43241	253.968	0.16948	194.3851	-0.23964	2732.9839	0.674	2699.8787	579392.5625	539.4931	0.58067	1732.8887	0.75996	5368370	-0.13898	224.9	53.6222	53.1983	89.2633	86.9779	18923.8105	74.327	-0.079412	83.6898	1133470
009	2018-10-21t0044	1540100862.54	larva	55.6235	-1.9995	-197.8907	947.4216	61.2083	45890.0023	144492.028	1918412.5519	3344.08	-0.024627	252.028	0.025192	204.053	-0.14284	2203.6611	0.14106	2125.0588	531082.3125	499.7888	0.34782	1476.4099	0.36766	6072120	0.046864	239.506	54.4683	54.1584	90.3851	88.4598	21782.8164	75.0281	-0.088413	85.1168	1312300
009	2018-10-21t0444	1540115259.28	adult	59.6225	1.9995	-193.8916	911.5194	69.5672	49891.5506	157260.0748	2315521.9298	4702.85	0.7469	236.289	-0.40311	186.3148	-0.8706	2599.9375	0.48686	2558.5533	681183.625	420.7662	-0.086352	1200.1254	-0.046424	6173530	-0.21982	116.469	56.1558	55.5085	93.3115	91.8708	24447.6094	78.4511	-0.058919	88.2826	1467180
009	2018-10-21t0844	1540129660.92	adult	63.623	6	-189.8912	930.0816	71.1448	52295.6195	164876.6212	2506864.2108	1872.75	-0.98365	216.676	-0.95656	186.4672	-1.0946	1445.385	-0.65599	1443.8699	396035.5	345.701	-0.51255	1125.9394	-0.14017	5921530	-0.73446	177.427	55.8583	55.4773	91.2942	89.0764	25014.6113	76.5317	-0.095273	85.6129	1526550
009	2018-10-21t1244	1540144066.38	adult	67.6245	10.0015	-185.8896	1002.9381	73.4769	59174.2668	186447.3821	2988583.4855	4097.87	0.41764	221.537	-0.9497	184.5132	-1.4185	2145.9827	0.071255	2038.8193	665254.625	319.3392	-0.67762	952.2726	-0.39042	6846610	-0.29764	104.198	46.9767	46.2179	85.2205	83.754	26418.3594	69.3546	-0.2201	79.9251	1451810
009	2018-10-21t1700	1540159448.43	adult	71.8973	14.2743	-181.6169	1010.715	73.0936	56082.8597	176665.0107	2697180.1295	3775.91	0.29449	258.224	-0.0079265	222.5965	0.065793	2110.415	0.13605	1972.2148	620462	372.7534	-0.3137	1006.9945	-0.21582	7578350	0.040923	130.77	56.4964	56.027	93.746	92.3378	27561.3242	78.1231	-0.10459	88.165	1658060
009	2018-10-21t2100	1540173850.52	adult	75.8979	18.2749	-177.6163	1092.7056	71.653	61818.7755	194718.7779	2996185.8834	3696.13	0.33334	249.298	-0.28759	222.8029	-0.031892	1774.1346	-0.14444	1629.1443	574819.625	339.0419	-0.52696	763.6812	-0.63526	8064030	0.20571	218.327	58.3043	58.0029	95.082	92.6277	30806.5625	79.6881	-0.098879	89.3709	1885970
009	2018-10-22t0100	1540188252.84	adult	79.8985	22.2755	-173.6156	1067.6333	70.3082	61601.989	194055.7469	3035410.5808	2932.38	-0.13027	239.222	-0.66404	213.0344	-0.67269	1601.0153	-0.25065	1488.0249	515526.9062	340.0033	-0.49349	819.1004	-0.43921	7700080	-0.26487	296.071	58.0301	57.6231	96.3459	93.6426	31023.3906	79.6117	-0.13094	89.7191	1867870
009	2018-10-22t0500	1540202648.76	adult	83.8974	26.2744	-169.6168	995.3054	73.8759	59515.6217	187613.9083	3018605.7409	3077.49	0.11531	249.338	-0.31969	225.8912	-0.11418	1633.698	-0.040206	1562.8925	508080.0938	337.01	-0.48818	805.7259	-0.36915	7752680	-0.38043	173.294	62.9526	62.0021	114.3038	111.5318	35548.4688	86.4726	0.0088628	102.1007	1957390
009	2018-10-22t0900	1540217051.48	adult	87.8982	30.2752	-165.616	1000.0056	83.0059	67679.7168	213509.2251	3855025.163	2099.76	-0.64816	213.249	-1.9663	193.2164	-2.1381	1240.5215	-0.61139	1178.4365	437904.0625	302.0241	-0.89137	728.9626	-0.50217	7518320	-0.70019	342.213	56.8191	56.3844	94.4545	91.6949	33342.4453	78.2977	-0.24387	88.1896	2003210
009	2018-10-22t1300	1540231461.61	adult	91.901	34.278	-161.6132	1018.4351	78.1483	58703.2785	184934.7323	2995610.7088	1842.67	-0.8151	237.279	-0.95533	218.6992	-0.81373	1216.5985	-0.53131	1154.6923	373495.75	319.111	-0.67462	816.4514	0.0236	7278760	-1.0097	122.436	54.0036	53.7142	91.4695	90.1431	28081.1465	76.3272	-0.34383	86.3613	1656610
009	2018-10-22t1700	1540245861.29	adult	95.9009	38.2779	-157.6133	1055.7326	75.9719	65745.3047	207249.86	3447417.1227	2460.27	-0.02886	231.6	-1.3159	214.2084	-1.2282	1268.3713	-0.24514	1214.2351	436319.75	303.4539	-0.94559	644.5406	-0.62287	7945970	-0.55326	146.21	61.5922	60.8786	102.8351	100.607	35375.2812	84.9537	-0.13961	96.2787	2113170
009	2018-10-22t2100	1540260255.03	adult	99.8991	42.2761	-153.615	1012.1053	78.8966	60687.0582	191272.068	3129801.2018	1645.91	-0.83797	245.64	-0.61896	230.4574	-0.39546	1039.4756	-0.67485	999.7932	330553.2188	324.7439	-0.52538	698.8421	-0.14469	7789480	-0.75865	131.971	61.9003	61.3841	101.3667	99.5119	32234.6172	85.1438	-0.18353	95.9953	1962920
009	2018-10-23t0100	1540274656.53	adult	103.8996	46.2766	-149.6146	975.901	76.1313	58350.0477	183908.5872	3006746.691	2071.99	-0.20822	241.798	-0.88087	225.9616	-0.80444	1175.3577	-0.15342	1148.8104	358484.0938	318.6655	-0.64057	629.8687	-0.37715	7367110	-1.166	288.586	64.6337	63.3362	125.6479	119.51	38322.6172	91.2812	-0.03701	109.7607	1969260
009	2018-10-23t0500	1540289044.83	adult	107.8963	50.2733	-145.6179	1004.4935	76.2192	60812.3246	191673.9319	3166074.9664	2069.44	-0.085491	247.149	-0.64245	234.1297	-0.44412	1131.2538	-0.12664	1075.4703	359738.6875	322.8477	-0.55284	599.1467	-0.41687	7850700	-0.81552	195.211	59.2499	58.5819	106.3071	104.1119	33805.6484	85.7215	-0.30954	98.4898	1882070
009	2018-10-23t0900	1540303445.11	adult	111.8964	54.2734	-141.6178	968.4341	79.2089	62136.6552	195941.5663	3442063.6232	1815.44	-0.30104	229.038	-1.7433	214.6585	-1.7661	1046.3966	-0.23726	987.1099	340078.9062	303.4567	-1.1134	596.1275	-0.29327	7422680	-1.1958	173.364	58.219	57.0239	107.7304	105.6226	35012.3828	84.4	-0.49031	98.8697	1886760
009	2018-10-23t1301	1540317871.86	adult	115.9038	58.2808	-137.6103	967.1417	78.374	59353.2134	187104.3721	3129618.5541	2191.7	0.32566	253.709	-0.40265	241.1748	-0.27584	1090.7361	0.038374	1014.8547	338128.1875	331.3976	-0.38105	556.804	-0.45139	7862700	-0.87053	191.94	66.8179	65.2658	127.7928	123.7983	39615.7539	97.0817	0.01875	116.2083	2070750
009	2018-10-23t1659	1540332162.45	adult	119.8734	62.2504	-133.6407	983.0706	77.6067	59221.1412	186645.255	3078276.7496	1362.8	-0.74116	244.707	-1.0056	234.2152	-0.82959	833.9219	-0.68011	795.6665	258515.7969	321.9482	-0.75975	541.4241	-0.45993	7565860	-1.1211	197.6	70.2469	68.8963	136.1886	130.8677	42218.4766	99.1398	0.063374	119.8307	2171890
009	2018-10-23t2037	1540345263.81	adult	123.5127	65.8897	-130.0015	971.0447	75.696	58370.8375	183956.0903	3036926.7404	1520.04	-0.43893	250.941	-0.70971	238.3554	-0.68755	859.02	-0.50245	812.8141	262001.0938	342.8152	-0.041041	489.0555	-0.81309	7652440	-1.0664	299.234	71.8093	69.3802	160.5077	155.017	48954.8594	105.519	0.61593	139.036	2189820
009	2018-10-24t0059	1540360975.47	adult	127.877	70.254	-125.6371	1113.5803	75.3917	68313.7382	215269.3987	3544936.0641	1433.1	-0.48875	243.443	-1.2466	235.3563	-1.0014	771.5621	-0.71241	727.0796	275447.6875	311.0063	-1.3784	428.73	-1.2834	8679220	-0.32149	182.712	70.1538	68.6007	138.8813	135.7381	49580.6406	99.8644	-0.23765	124.5141	2501120
009	2018-10-24t0437	1540374062.99	adult	131.5125	73.8895	-122.0017	1028.5753	77.7478	62170.5273	195912.652	3261895.8549	1530.13	-0.26831	270.695	0.33068	259.9266	0.41811	820.0922	-0.45153	780.7288	266529.9688	352.1784	0.30378	499.9542	-0.55226	8785670	-0.26851	211.119	73.7322	71.6002	153.1555	148.7346	49775.5234	106.0189	0.3254	136.9091	2393050
009	2018-10-24t0859	1540389775.01	adult	135.8769	78.2539	-117.6372	1047.484	78.0832	64713.3314	203965.5585	3425726.7199	862.81	-1.297	242.22	-1.4836	236.5007	-1.1524	612.0092	-1.169	597.6501	206859.1094	320.423	-1.1047	442.8717	-1.0497	8180490	-0.71493	254.78	72.5138	70.9474	143.1968	139.5946	48400.5312	104.7746	-0.074022	128.7321	2449010
009	2018-10-24t1237	1540402862.81	adult	139.5124	81.8894	-114.0017	990.4537	79.2334	62747.8317	197837.6798	3433780.2786	1325.11	-0.47318	265.815	-0.10815	258.0961	0.095715	742.3757	-0.58692	714.9583	243499.25	340.0089	-0.2897	467.7676	-0.74144	8702250	-0.37255	212.776	71.4497	69.0154	153.3745	148.881	50306.8242	105.1434	-0.22219	135.9155	2339120
009	2018-10-24t1659	1540418581.61	adult	143.8787	86.2557	-109.6354	1026.4476	78.7874	64494.7064	203308.978	3452609.587	1243.92	-0.55282	249.907	-1.1689	240.5577	-1.1041	729.3297	-0.55906	693.5501	245784.1094	332.371	-0.67905	472.9208	-0.62682	8410880	-0.58323	239.977	66.7849	64.3624	143.333	139.4531	48303.2266	100.1055	-0.96829	128.8088	2247710
009	2018-10-24t2037	1540431663.53	adult	147.5126	89.8896	-106.0015	1032.3749	80.2496	63611.9007	200481.2256	3384546.0056	1330.97	-0.34266	276.55	0.41793	265.2382	0.34841	741.405	-0.43809	676.4653	246887.875	372.7072	1.1092	520.7191	-0.024228	9184230	-0.099585	245.861	72.2361	69.2807	166.1366	162.9758	55323.4922	110.4617	-0.070988	148.5149	2398960
009	2018-10-25t0059	1540447395.66	adult	151.8827	94.2597	-101.6315	975.3	75.2055	59692.3423	188192.9841	3109818.1004	1121.34	-0.67737	254.792	-1.0149	243.8829	-1.0841	658.394	-0.73249	638.5329	205418.9375	350.6588	0.060602	485.1921	-0.38242	7938570	-0.89406	243.739	77.7267	74.1082	179.5136	175.5272	56008.2539	118.9204	0.50617	161.7896	2421730
009	2018-10-25t0437	1540460463.54	adult	155.5126	97.8896	-98.0015	1042.3159	79.4422	64317.8465	202709.59	3401410.2048	953.845	-0.9646	239.809	-2.0223	230.2303	-2.0178	619.3855	-0.86067	598.0207	208113.5312	327.6122	-1.0521	442.9184	-0.86892	8055430	-0.82184	279.411	71.985	68.5037	175.2494	169.3521	58883.7891	111.1978	-0.39356	153.5127	2418050
009	2018-10-25t0859	1540476194.03	adult	159.8822	102.2592	-93.632	1089.8761	76.4213	66636.8968	209891.7622	3533503.4139	1194.49	-0.4317	261.972	-0.71089	252.1564	-0.74449	676.8792	-0.52215	627.7039	235553.9688	356.1195	0.21685	475.1946	-0.43091	9112970	-0.19694	247.063	76.951	74.465	167.017	163.4248	58121.918	111.6138	-0.5543	147.7956	2676820
009	2018-10-25t1302	1540490754.79	adult	163.9269	106.3039	-89.5873	1058.6988	80.4911	70105.3192	221095.6304	3936086.5679	970.063	-0.85184	234.535	-2.5156	224.5664	-2.547	611.5341	-0.79132	590.2751	223821.4844	326.522	-1.2385	432.1602	-0.97913	8571070	-0.52079	365.53	73.1254	69.0884	221.1202	218.0999	80930	112.8889	-0.62101	182.4028	2672370
009	2018-10-25t1659	1540504997.04	adult	167.883	110.26	-85.6311	1006.1328	77.1906	64121	202160.0585	3462907.3834	1068.35	-0.59666	261.783	-0.87421	251.3399	-0.96939	641.1826	-0.58821	603.4928	214796.1562	362.2949	0.38732	491.2175	-0.16616	8752960	-0.42169	276.87	72.4488	69.3276	179.8174	174.4088	60238.8438	113.8166	-0.7083	157.6338	2422400
009	2018-10-25t2037	1540518064.25	adult	171.5128	113.8898	-82.0013	1012.934	82.2738	66134.3565	208520.6235	3683974.2334	1129.7	-0.41338	253.011	-1.4945	245.0458	-1.4346	635.527	-0.57067	580.3492	219256.8281	331.4877	-1.1348	440.6931	-0.85822	8724840	-0.44175	266.163	80.2769	77.5112	182.0869	175.33	62819.9766	116.5325	-0.65443	157.4475	2768270
009	2018-10-26t0059	1540533806.22	adult	175.8856	118.2626	-77.6286	1011.0431	78.0007	63339.8687	199734.1139	3354616.6964	927.291	-0.82272	259.726	-1.1558	250.5722	-1.187	588.8317	-0.77564	553.7216	194903.2969	351.7029	-0.26207	453.5436	-0.67305	8580300	-0.52475	325.526	82.208	78.8783	191.0859	182.9371	63249.4297	121.948	-0.46528	167.0813	2715820
009	2018-10-26t0437	1540546864.67	adult	179.5129	121.8899	-74.0012	1102.2252	77.4669	66142.9762	208291.3006	3490823.5289	965.832	-0.68923	284.581	0.30514	274.3001	0.16493	629.5701	-0.49767	589.9089	217831.2656	389.6143	1.4121	495.144	-0.054912	9828570	0.14507	349.282	83.0619	78.2347	243.8462	239.5531	84370.7969	129.7203	-0.13492	202.0815	2868710
009	2018-10-26t0859	1540562604.69	adult	183.8852	126.2622	-69.629	994.3523	76.804	60986.2746	192248.1473	3246177.1583	1010.46	-0.52466	275.567	-0.34554	267.4531	-0.35233	620.4996	-0.49509	586.2282	197939.3594	361.4312	0.0092873	462.3326	-0.53825	8771560	-0.42673	286.944	86.0284	83.0086	189.8403	182.4217	60559.0664	130.7181	-0.26871	167.2813	2738370
009	2018-10-26t1237	1540575664.68	adult	187.5129	129.8899	-66.0012	993.4694	81.7413	63821.5962	201253.2279	3502553.7136	847.367	-0.88111	262.527	-1.1933	254.6183	-1.1793	568.8328	-0.7718	538.6701	189421.3281	347.3021	-0.69288	442.7478	-0.84143	8737160	-0.44763	285.776	89.2001	85.917	190.4823	187.483	63430.5898	130.5468	-0.42437	169.9929	2968670
009	2018-10-26t1659	1540591408.88	adult	191.8863	134.2633	-61.6278	917.6088	81.7091	58747.2753	185355.0388	3209647.6116	943.415	-0.5852	293.427	0.5044	286.4487	0.52831	626.6379	-0.35385	583.0938	192377.8281	385.8691	0.84773	483.2588	-0.20363	8984730	-0.32421	308.931	91.9243	89.4379	198.1049	190.0826	60818.1953	138.2429	-0.20084	173.143	2814720
009	2018-10-26t2037	1540604465.01	adult	195.513	137.89	-58.0011	939.1084	77.1718	59046.0362	186195.4281	3190286.5453	969.661	-0.47049	289.046	0.16032	281.4436	0.14919	637.3052	-0.23353	597.0754	196290	379.4714	0.47255	476.0369	-0.31599	8899140	-0.37356	303.888	96.2695	92.2406	206.2169	198.738	63514.8086	147.5657	0.10934	183.1484	2963950
009	2018-10-27t0100	1540620216.21	adult	199.8884	142.2654	-53.6258	994.2466	81.5194	62649.3021	197529.8556	3409758.4433	858.553	-0.70068	269.093	-1.0361	261.558	-1.0305	579.6632	-0.57796	546.9429	189549.875	356.542	-0.56508	452.2095	-0.71367	8797460	-0.43229	295.023	92.6675	88.6147	203.643	196.257	66591.25	145.4213	-0.17471	181.4597	3029580
009	2018-10-27t0437	1540633265.1	adult	203.5131	145.8901	-50.0011	902.0982	76.0379	55114.3171	173828.9049	2907244.2138	778.352	-0.86898	280.207	-0.51529	273.3533	-0.48693	550.4929	-0.75656	533.5564	158541.9531	364.3536	-0.35151	448.0676	-0.79759	8059310	-0.81239	332.012	100.969	95.7737	217.3804	210.2759	62605.5664	157.8943	0.24171	194.5947	2904080
009	2018-10-27t0859	1540649009.91	adult	207.8866	150.2636	-45.6276	1004.6195	79.0911	64868.1663	204530.6	3605919.7955	772.762	-0.83677	260.708	-1.6065	254.8491	-1.5192	526.1882	-0.91027	484.7199	178377.7969	349.9251	-0.99437	418.7251	-1.3269	8817910	-0.44251	347.235	87.1817	80.7924	226.5853	218.1974	76812.4062	152.1743	-0.18664	197.1269	2948750
009	2018-10-27t1237	1540662064.96	adult	211.513	153.89	-42.0011	946.7704	78.5578	59697.975	188299.5491	3193282.5428	876.504	-0.52394	294.517	0.029425	288.2091	0.068293	581.0534	-0.45984	547.3542	181288.6719	386.9436	0.27211	467.6206	-0.48859	9170660	-0.27946	385.447	107.664	99.0778	249.7076	242.2158	77908.7812	180.3324	0.86605	225.3507	3352440
009	2018-10-27t1659	1540677810.11	adult	215.8867	158.2637	-37.6275	920.5118	82.542	58209.7261	183671.6969	3153587.3696	494.586	-1.5131	268.292	-1.3497	265.1083	-1.1502	410.9195	-1.8173	404.6196	124919.5312	341.5105	-1.4546	391.4561	-1.8869	8140260	-0.79853	340.573	104.121	100.518	197.8942	194.926	60159.8398	159.4993	-0.17502	185.1162	3159150
009	2018-10-27t2037	1540690864.76	adult	219.513	161.89	-34.0012	901.4384	76.6187	54324.1776	171357.1496	2782824.8757	580.22	-1.257	290.3	-0.36494	286.6161	-0.20524	454.8586	-1.4632	443.8276	129179.8516	364.7954	-0.72073	420.0577	-1.4021	8237540	-0.76176	328.635	111.297	102.6999	241.6726	236.4529	68635.0156	184.393	0.7007	221.2301	3158170
009	2018-10-28t0100	1540706620.29	adult	223.8895	166.2665	-29.6247	868.3825	71.105	50723.9735	160030.112	2505550.182	791.771	-0.63991	306.996	0.3117	303.073	0.44954	508.7374	-0.99774	488.8341	135324.1406	382.6752	-0.2188	435.2919	-1.1574	8136630	-0.82209	314.72	118.955	111.3445	242.3878	236.7415	64475.1641	192.2869	0.84727	224.7698	3152790
009	2018-10-28t0437	1540719664.74	adult	227.513	169.89	-26.0012	899.9537	74.3601	54494.3678	171917.373	2811406.8646	661.841	-0.97524	307.078	0.22701	302.8136	0.34679	495.3073	-1.1142	479.8033	141162.5781	379.0556	-0.42691	434.251	-1.2066	8734530	-0.54864	335.49	117.662	110.1476	249.1261	243.9758	71000.9453	190.557	0.64704	230.5918	3346780
009	2018-10-28t0856	1540735228.74	adult	231.8363	174.2133	-21.6779	895.4622	73.577	53529.4829	168815.9367	2763691.9914	638.477	-1.0144	312.178	0.35268	308.5842	0.49836	480.6532	-1.2509	464.0155	134582.9062	382.6495	-0.40987	430.6169	-1.3106	8729430	-0.56682	343.368	121.887	114.6587	251.4415	246.1188	70403.625	196.2151	0.71605	234.7513	3408320
009	2018-10-28t1237	1540748465.74	adult	235.5132	177.8902	-18.0009	936.6689	71.3915	55675.8279	175535.3059	2816155.1669	640.726	-0.98664	316.982	0.47584	313.5206	0.62394	486.5561	-1.1978	468.0171	141587.8125	387.9917	-0.32243	438.6184	-1.1824	9219750	-0.35506	345.793	122.702	114.9663	259.205	253.3414	75428.6484	199.273	0.70695	239.814	3568900
009	2018-10-28t1650	1540763666.07	adult	239.7355	182.1125	-13.7786	919.941	74.572	55486.644	174957.8929	2880901.9207	570.981	-1.1683	319.978	0.50261	317.2425	0.67654	456.1938	-1.5065	445.5735	132296.2188	384.2528	-0.52608	421.1337	-1.5433	9272970	-0.35144	327.454	124.919	118.6578	251.4683	245.7514	72925.7969	196.9637	0.47829	231.5451	3620150
009	2018-10-28t2037	1540777266.71	adult	243.5135	185.8905	-10.0007	846.327	79.3222	54669.669	172630.8065	3020041.2171	497.062	-1.3721	325.88	0.65327	324.2401	0.86534	433.1593	-1.7575	427.1102	123883.5625	383.0362	-0.63173	414.2087	-1.6914	9290510	-0.36323	301.371	127.605	122.2417	239.0183	235.5353	68359.2344	192.7704	0.20099	224.0254	3637900
009	2018-10-29t0037	1540791667.35	adult	247.5137	189.8907	-6.0005	832.3858	80.4904	54620.442	172538.8776	3065116.4205	505.583	-1.3332	328.617	0.66234	327.1701	0.87351	427.2287	-1.8407	422.7057	121760.1797	384.3258	-0.66123	411.7814	-1.7488	9353430	-0.35762	316.433	129.811	124.4955	245.1716	241.587	69873.9062	196.9752	0.22952	230.0857	3694810
009	2018-10-29t0437	1540806068.61	adult	251.514	193.891	-2.0001	830.5687	81.2789	54559.7409	172374.4315	3049413.7558	483.646	-1.3887	331.912	0.69029	330.5075	0.89423	429.3917	-1.8397	424.3131	122376.625	386.9458	-0.65227	414.2941	-1.7102	9437580	-0.34501	336.877	133.151	127.6575	256.1198	251.7964	72994.125	202.4023	0.30121	239.1945	3786010
009	2018-10-29t0837	1540820469.59	dead	255.5143	197.8913	2.0001	864.1509	80.9496	55754.8078	175982.2219	3108139.2244	512.186	-1.2891	335.114	0.71193	333.6277	0.90435	438.6523	-1.7591	433.343	127647.8125	391.4314	-0.59564	420.361	-1.6058	9739760	-0.24284	335.835	133.318	128.9708	254.4204	250.0551	74036.3359	201.5068	0.1479	236.2145	3874750
010	2018-10-18t1706	1539900626.28	egg	-1.8119	-57.623	-293.7104	173.1276	27.3959	3211.682	10201.4476	55203.9382	0	0.59867	0	-0.47427	0	-0.52418					0	-0.31648	0	-0.036902	0	1.1923	0	0	0				0	-0.36651	0	0
010	2018-10-18t2044	1539913672.28	larva	1.8119	-53.9991	-290.0865	164.7295	28.9032	3185.8593	10141.4245	57401.0257	0	0.12396	0	-0.6395	0	-0.66267					0	-0.48135	0	-0.26019	0	0.7129	0	0	0				0	-0.40965	0	0
010	2018-10-19t0044	1539928094	larva	5.818	-49.9931	-286.0805	175.9347	27.7451	3304.0136	10495.4884	57537.5278	0	-0.21932	0	-0.82992	0	-0.82459					0	-0.65258	0	-0.46294	0	0.20412	0	0	0				0	-0.45562	0	0
010	2018-10-19t0444	1539942467.76	larva	9.8107	-46.0004	-282.0877	175.9371	27.8042	3314.8922	10532.3796	57922.2763	0	-0.47722	0	-1.0287	0	-0.99661					0	-0.81336	0	-0.63506	0	-0.28179	0	0	0				0	-0.50016	0	0
010	2018-10-19t0844	1539956866.78	larva	13.8104	-42.0006	-278.088	173.2295	27.3527	3227.064	10255.9695	55679.7599	0	-0.68888	0	-1.2383	0	-1.1816					0	-0.96615	0	-0.78665	0	-0.74866	0	0	0				0	-0.54401	0	0
010	2018-10-19t1244	1539971275.02	larva	17.8127	-37.9983	-274.0857	136.0021	20.7666	1943.698	6187.733	25576.6803	198.873	-0.71433	152.448	0.27646	152.1915	0.48767	193.8014	-0.81788	193.0698	2131.8152	181.3741	-0.15505	190.6903	-0.58765	166625	-1.0448	101.151	54.8539	55.1462	86.9448	83.5576	956.3924	72.779	0.25529	81.0731	59955.3
010	2018-10-19t1644	1539985678.71	larva	21.8137	-33.9973	-270.0847	375.0636	44.5146	12933.9547	41071.9014	378777.0026	195.889	-0.8865	127.775	-0.18222	127.097	0.040328	178.0971	-0.92569	176.5323	12288.7002	157.6609	-0.42868	172.8144	-0.75491	877688	-0.84065	103.151	52.8194	52.2963	84.4492	83.3511	5826.9966	72.183	0.20323	80.6307	362816
010	2018-10-19t2044	1540000073	larva	25.8121	-29.9989	-266.0863	413.8895	47.6406	15082.3905	47756.8544	469317.2273	304.43	-0.96217	150.54	-0.089238	147.9043	0.17268	262.5521	-0.94976	255.2738	21266.7188	191.7326	-0.39355	238.0926	-0.77198	1204920	-0.9814	195.311	55.9776	55.6778	90.182	87.0447	7304.7388	75.3145	0.1957	83.5275	448044
010	2018-10-20t0044	1540014468.31	larva	29.8108	-26.0002	-262.0876	471.472	48.5762	17964.0819	56793.1444	581582.4937	251.175	-1.1404	150.171	-0.28478	149.5359	0.045067	219.7832	-1.0746	217.1771	21099.1895	188.5817	-0.54776	209.2209	-0.93647	1427520	-1.2067	135.389	51.1332	50.8708	84.139	82.783	8077.3428	70.446	0.096245	79.3347	486072
010	2018-10-20t0444	1540028869.71	larva	33.8112	-21.9998	-258.0872	719.3242	47.6293	25665.2265	80856.205	793558.4487	760.571	-0.9367	194.918	0.1197	182.2519	0.38479	566.2933	-0.8758	552.3095	77582.1797	294.8059	-0.13132	463.1849	-0.64727	2653420	-0.56547	262.075	56.7291	56.4445	93.7025	90.2446	12837.2451	76.4335	0.12251	85.7735	772253
010	2018-10-20t0844	1540043266.84	larva	37.8104	-18.0006	-254.088	610.614	47.2832	23918.5367	75499.08	777745.0752	751.108	-1.0742	197.148	-0.044402	187.1826	0.31277	539.8823	-0.98216	527.7452	68565.0469	270.4013	-0.38938	450.4928	-0.77824	2493730	-1.1081	272.107	55.959	55.4052	93.151	88.501	11830.1787	76.0852	0.074964	85.3721	707826
010	2018-10-20t1244	1540057671.7	larva	41.8118	-13.9993	-250.0866	700.2298	48.6586	29500.9477	93120.4781	1025134.8382	1791.59	-0.55562	218.487	0.066156	194.1627	0.26671	1157.1521	-0.53863	1155.7106	180515.7344	357.0873	-0.071041	783.0549	-0.38094	3400970	-0.74807	225.08	55.0845	54.5845	90.5669	87.7544	14128.4434	75.3661	0.022764	84.4918	857446
010	2018-10-20t1644	1540072077.49	larva	45.8134	-9.9977	-246.085	776.9334	45.4413	28453.2877	89588.7168	882454.475	2878.33	-0.041552	262.378	0.57026	192.4928	0.034205	2050.3364	0.16091	1970.6891	309600.8125	738.3057	1.7601	1523.7335	0.60373	3957450	-0.68878	294.546	55.0387	54.6783	90.4043	87.3478	13651.0449	74.5033	-0.03032	83.4019	830149
010	2018-10-20t2044	1540086468.9	larva	49.811	-6	-242.0874	840.5388	56.3789	37704.0882	118796.7551	1422895.1641	2309.55	-0.52616	238.646	-0.055019	187.6587	-0.32151	1629.2773	-0.2761	1620.298	324226.1875	566.1226	0.73495	1180.7456	-0.028698	4737850	-0.46802	111.686	56.9304	56.5318	91.1668	89.3698	18142.1875	77.0168	-0.039495	86.4284	1130240
010	2018-10-21t0044	1540100870.67	larva	53.8115	-1.9996	-238.0869	915.5478	56.0668	42477.1905	133802.1539	1682962.8448	2205.62	-0.6644	211.194	-0.72736	172.2527	-0.93783	1482.2863	-0.48037	1423.0026	332032.125	440.9542	0.050923	976.8527	-0.36582	4720820	-0.85501	166.214	52.5206	52.1143	86.6863	84.7066	19417.7266	72.0557	-0.11613	81.0231	1173990
010	2018-10-21t0444	1540115267.46	adult	57.8106	1.9996	-234.0878	996.4767	62.9364	51031.4554	160732.3326	2229223.6394	1889.1	-0.91226	206.617	-0.98167	177.1748	-1.052	1205.3967	-0.78991	1142.1196	323046.3125	377.8314	-0.31168	780.4989	-0.68555	5526600	-0.57437	316.526	52.5465	52.1263	88.0308	85.5922	23592.2461	72.2339	-0.13076	81.4308	1405510
010	2018-10-21t0844	1540129669.08	adult	61.8111	6	-230.0874	1007.2584	69.9857	58042.7328	182985.0469	2816562.7227	2151.29	-0.7995	217.937	-0.87279	188.4061	-0.92179	1346.7878	-0.72416	1280.199	409423.5	355.2204	-0.45378	932.3432	-0.45885	6612420	-0.053911	178.239	52.861	52.2879	89.7456	88.0988	27282.6562	74.3003	-0.11929	84.1965	1603860
010	2018-10-21t1244	1540144074.56	adult	65.8126	10.0015	-226.0859	1022.5256	74.521	56699.9449	178649.1354	2798397.4975	1856.6	-1.0104	197.116	-1.5089	176.4508	-1.6262	1120.3344	-0.98516	1070.5223	332739.3125	294.0209	-0.82447	698.5812	-0.83379	5848050	-0.95664	184	52.1519	51.7642	87.5847	85.7061	26012.6445	72.2569	-0.16502	81.8792	1547240
010	2018-10-21t1700	1540159456.54	adult	70.0853	14.2743	-221.8131	1088.9081	71.9982	62541.2478	196961.6642	3104620.882	1680.81	-1.1394	218.136	-1.1105	196.9414	-1.0291	1020.8519	-1.1175	965.0339	333818.5625	325.4663	-0.64283	710.8773	-0.79961	7131300	-0.23547	342.102	50.7444	50.3921	88.639	85.9427	28984.9648	72.3856	-0.19092	82.2413	1658940
010	2018-10-21t2100	1540173858.67	adult	74.0859	18.2749	-217.8125	1055.4189	76.6995	60154.5236	189423.4572	3057702.9817	1433.67	-1.3168	208.877	-1.5162	190.5585	-1.5509	909.2876	-1.2569	849.6199	286425.5938	301.9659	-0.8105	647.6936	-0.90195	6572940	-0.90439	139.721	53.7011	53.3542	88.2457	86.8515	27797.4062	74.0015	-0.1973	83.2982	1689870
010	2018-10-22t0100	1540188260.99	adult	78.0866	22.2755	-213.8118	1082.3791	71.0881	62878.903	198039.3867	3135341.8638	1543.1	-1.2397	211.723	-1.5945	192.8944	-1.6659	939.4462	-1.233	848.8669	309077.7812	321.6564	-0.66352	637.0403	-0.90881	6961250	-0.79777	437.303	57.3738	56.2676	142.5872	113.4893	46911.1875	78.6538	-0.13761	94.5048	1886390
010	2018-10-22t0500	1540202656.9	adult	82.0855	26.2744	-209.813	999.7192	75.7768	60328.9337	190139.9587	3112987.5648	1105.93	-1.5953	212.447	-1.7544	198.2896	-1.5852	732.4717	-1.5848	715.6708	231461.0625	304.7979	-0.82441	535.9891	-1.1747	6692940	-1.183	163.618	53.4168	53.0394	88.9596	87.1538	28111.2324	73.9295	-0.29272	82.9633	1682840
010	2018-10-22t0900	1540217059.49	adult	86.0862	30.2751	-205.8123	1175.8142	79.5657	68934.1925	217064.3061	3538464.5618	1308.87	-1.4217	212.101	-1.97	199.8215	-1.6868	773.2028	-1.5637	710.6874	279126.2188	282.1104	-1.1304	527.3419	-1.2485	7642200	-0.56116	312.143	56.6625	56.0957	94.5809	92.0196	34143.7188	78.0701	-0.22878	87.9599	2041610
010	2018-10-22t1300	1540231469.79	adult	90.089	34.278	-201.8094	1139.8856	74.6384	68287.7042	215031.5282	3525304.5238	1298.3	-1.4085	217.225	-1.9106	205.2334	-1.5423	777.3496	-1.5578	738.8565	277513.8125	292.6999	-1.0727	489.8896	-1.452	7749720	-0.59016	268.802	57.9413	57.5348	94.3144	92.4327	33670.25	79.4153	-0.23284	89.039	2067110
010	2018-10-22t1700	1540245869.44	adult	94.0889	38.2779	-197.8095	1121.3623	74.3194	68315.6191	215212.0743	3526597.9954	1196.18	-1.4692	219.015	-1.9425	206.894	-1.6015	749.8831	-1.5682	733.866	267708.25	301.1738	-0.97894	463.6883	-1.5968	7810070	-0.63803	297.711	58.1543	57.2635	125.8451	100.9702	44926.6953	79.8262	-0.26524	92.1067	2073780
010	2018-10-22t2100	1540260263.16	adult	98.0872	42.2761	-193.8112	1144.9376	76.5771	70264.9129	221259.2943	3729488.6704	1126.88	-1.4812	220.709	-1.9358	210.5078	-1.5345	683.978	-1.6501	656.5374	251019.9219	299.1005	-1.0322	439.3846	-1.6766	8092720	-0.48423	368.054	58.3633	58.039	95.7247	93.3163	35130.9766	79.9295	-0.31633	89.8572	2140010
010	2018-10-23t0100	1540274664.58	adult	102.0876	46.2765	-189.8108	1076.4014	78.7201	66379.0408	209086.3484	3575118.5376	933.079	-1.6386	224.423	-1.8047	214.3613	-1.4459	638.71	-1.6796	619.8751	221632.375	303.1408	-0.96662	458.9918	-1.472	7773350	-0.81427	274.727	57.2678	56.8244	95.8533	93.8066	33261.082	79.1741	-0.41169	89.3936	1983580
010	2018-10-23t0500	1540289053	adult	106.0844	50.2733	-185.8141	1015.723	80.6281	63519.2074	200174.6291	3437571.0603	824.161	-1.7044	220.326	-2.1084	209.7362	-1.8669	575.7137	-1.7721	562.9335	191136.9375	309.3481	-0.86079	442.3458	-1.4849	7301840	-1.2529	394.272	58.3677	57.84	98.5363	95.9863	32714.0664	81.259	-0.43546	91.2913	1934370
010	2018-10-23t0900	1540303453.22	adult	110.0844	54.2734	-181.814	1148.1996	77.0495	69223.0412	218027.7874	3616557.8499	1059.68	-1.3317	228.176	-1.7518	219.1619	-1.4319	639.6864	-1.5065	620.9756	231566.4688	306.694	-0.99388	414.6362	-1.6007	8245370	-0.52063	353.229	61.8624	60.9921	107.5821	103.8243	38944.7109	85.8926	-0.37238	99.1233	2235460
010	2018-10-23t1301	1540317880.02	adult	114.0919	58.2808	-177.8066	1148.8204	76.9404	69722.215	219603.1905	3662331.8669	851.628	-1.545	232.046	-1.6191	225.5694	-1.1756	561.1271	-1.6755	541.8709	204811.375	296.303	-1.4152	401.1015	-1.6508	8447410	-0.39529	397.424	60.4249	59.5223	107.2813	103.9588	39157.6641	85.4203	-0.56965	98.7539	2199710
010	2018-10-23t1659	1540332170.71	adult	118.0615	62.2505	-173.8369	1093.8818	82.9163	70816.4666	223163.9132	3951026.9398	722.235	-1.6748	222.449	-2.2721	215.7298	-1.9104	508.657	-1.7853	496.0999	188203.0938	287.675	-1.8953	391.4942	-1.6927	8213480	-0.61108	246.756	66.4607	65.6686	118.8776	111.1411	43984.7266	91.6957	-0.42454	105.1125	2453930
010	2018-10-23t2037	1540345271.99	adult	121.7008	65.8897	-170.1977	1168.6366	78.6435	71721.9182	225895.8305	3797384.2515	905.553	-1.3701	228.578	-1.9996	221.1785	-1.6925	576.0516	-1.5093	559.1819	216019.3438	294.348	-1.8524	393.6123	-1.6506	8552230	-0.37448	186.395	62.1887	61.4076	105.8259	103.3327	39684.7109	86.6514	-1.2341	98.8111	2326790
010	2018-10-24t0059	1540360983.67	adult	126.0651	70.2541	-165.8333	1180.285	92.3733	79932.3733	251895.6709	4726903.4808	914.647	-1.3057	228.231	-2.1216	221.7168	-1.7948	563.3888	-1.4894	510.9602	234933.125	298.5285	-1.8583	393.4152	-1.6196	9502610	0.30289	326.73	58.2424	57.0832	115.8137	111.2224	48294.332	85.8622	-1.9476	102.664	2424980
010	2018-10-24t0437	1540374071.32	adult	129.7006	73.8895	-162.1979	1017.3331	82.6552	66548.2307	209832.6511	3737964.9152	786.226	-1.4708	232.341	-1.955	224.2135	-1.7468	534.1961	-1.5497	515.9822	185366.0469	311.2096	-1.4062	422.4808	-1.3169	8059890	-0.78369	145.27	63.2553	62.3591	111.2327	108.5313	38597.7305	88.2262	-1.7988	102.6854	2194330
010	2018-10-24t0859	1540389783.15	adult	134.065	78.2539	-157.8335	1066.9988	79.8497	69260.3514	218257.24	3839877.3938	810.86	-1.3957	242.358	-1.4395	234.5508	-1.2284	549.531	-1.4366	520.1452	198930.2344	316.8414	-1.235	428.8111	-1.2063	8752260	-0.30919	330.887	64.5266	63.2054	136.1838	122.9036	49298.5234	90.9215	-1.6262	111.1596	2330250
010	2018-10-24t1237	1540402871.02	adult	137.7005	81.8894	-154.1979	1039.024	80.6745	67002.9683	211447.0213	3661044.8991	620.332	-1.6898	228.754	-2.3467	221.4182	-2.1419	450.7751	-1.7846	435.8692	157771.2812	311.0509	-1.5419	404.0664	-1.4275	7993570	-0.85027	311.479	64.6155	63.4682	125.5255	118.4814	43933.9102	91.4133	-1.6942	108.6976	2257920
010	2018-10-24t1659	1540418589.8	adult	142.0668	86.2558	-149.8316	1182.6726	76.8801	71522.5268	225245.7782	3756075.4604	698.229	-1.5338	242.197	-1.6122	234.6725	-1.4305	489.9922	-1.5856	465.2035	183257.0938	322.1169	-1.1156	421.0433	-1.214	9041940	-0.16078	182.571	62.9876	62.0356	113.8013	110.6712	42561.668	89.0418	-2.0887	104.0501	2351510
010	2018-10-24t2037	1540431671.78	adult	145.7007	89.8896	-146.1977	1015.7664	76.552	66562.3538	209958.1518	3647803.2829	878.652	-1.1885	250.015	-1.1994	240.7235	-1.1416	580.9259	-1.1614	548.2643	201581.2969	336.6938	-0.50612	491.2106	-0.38778	8670270	-0.4226	202.737	69.654	67.9478	147.5745	142.1604	51208.3398	99.3166	-1.1201	127.2307	2415530
010	2018-10-25t0059	1540447403.87	adult	150.0707	94.2597	-141.8277	1076.6836	81.2298	68675.3924	216422.7074	3740322.4794	817.236	-1.2707	246.692	-1.4897	238.5906	-1.3775	529.2766	-1.3363	507.4402	190010.3125	327.2519	-0.99108	436.3277	-0.98028	8835020	-0.33439	389.985	68.645	66.3778	172.9667	164.1983	62095.0586	98.9797	-1.3117	136.6837	2458450
010	2018-10-25t0437	1540460471.8	adult	153.7007	97.8896	-138.1977	1083.3273	77.9501	68997.9751	217398.4204	3771422.5613	776.336	-1.3255	257.958	-0.84998	249.8901	-0.74974	545.0632	-1.2266	523.1049	196222.75	337.6678	-0.56079	466.2086	-0.59487	9279000	-0.072773	262.916	71.5178	69.7391	149.3734	142.8299	53774.4258	102.0181	-1.1526	130.1924	2572570
010	2018-10-25t0859	1540476202.3	adult	158.0703	102.2592	-133.8281	1070.4112	81.7424	69123.5888	217824.1539	3847937.8656	915.03	-1.0195	247.393	-1.5945	237.3469	-1.629	598.9709	-0.92416	574.9113	216228.5	333.9824	-0.79332	507.8348	-0.02688	8914790	-0.30933	557.471	70.6381	68.4127	187.4916	148.957	67684.4766	101.3301	-1.3596	130.615	2545440
010	2018-10-25t1302	1540490763.08	adult	162.1149	106.3039	-129.7835	1138.3643	76.8163	70406.5801	221720.5957	3770607.1919	1127.5	-0.54106	250.708	-1.462	242.6074	-1.3874	600.1923	-0.87007	539.1539	220870.75	325.3333	-1.2638	470.968	-0.47121	9213010	-0.14554	192.47	69.6187	68.1134	135.4812	131.678	49857.0703	99.2574	-1.6466	120.6027	2558350
010	2018-10-25t1659	1540505005.26	adult	166.0711	110.2601	-125.8273	1105.8546	79.9628	71649.9072	225788.6907	3946761.8119	962.413	-0.8468	241.376	-2.1247	233.7817	-2.0182	574.6323	-0.95629	529.0368	214912.4688	318.889	-1.6367	478.1067	-0.35528	9016120	-0.26915	359.478	73.8618	71.2674	183.2691	165.6911	68542.6328	107.2102	-1.1374	146.1384	2758960
010	2018-10-25t2037	1540518072.52	adult	169.7009	113.8898	-122.1975	1080.0685	79.09	69662.7046	219506.5034	3869439.4532	987.82	-0.75315	256.927	-1.2146	247.304	-1.2576	614.2284	-0.70954	592.278	223579.125	341.8912	-0.61111	526.1424	0.32898	9332340	-0.099515	265.192	72.9545	70.806	172.4742	162.1446	62780.6211	106.1984	-1.3203	138.1389	2649930
010	2018-10-26t0059	1540533814.51	adult	174.0737	118.2626	-117.8248	1120.7553	78.6019	70816.5885	223124.8305	3863681.0585	976.242	-0.72967	241.402	-2.2643	233.214	-2.2091	540.9308	-1.0624	492.0794	200144.3906	325.3643	-1.4653	437.957	-0.89857	8919810	-0.33667	376.877	75.2167	71.8399	175.2854	170.3036	64855.582	113.0461	-0.98166	150.4994	2779260
010	2018-10-26t0437	1540546872.96	adult	177.701	121.89	-114.1974	1050.9298	83.0504	70956.1188	223724.5941	4071764.003	906.758	-0.85021	244.314	-2.1416	234.3479	-2.2052	580.5118	-0.80413	555.1722	214789.375	331.0307	-1.259	498.6699	-0.012109	9031320	-0.28099	303.575	73.1054	70.715	153.5243	147.5347	56803.9883	107.2628	-1.4545	134.058	2702410
010	2018-10-26t0859	1540562612.98	adult	182.0733	126.2622	-109.8252	861.7457	84.5625	57449.8786	181708.5171	3212770.9518	842.946	-0.9544	241.387	-2.3809	238.888	-2.0059	504.3893	-1.2106	481.5944	151316.7812	297.1797	-2.8585	347.9995	-2.2603	7227370	-1.2487	323.139	81.2098	78.6234	158.6125	154.2834	47583.75	119.3856	-0.85144	144.2742	2431500
010	2018-10-26t1237	1540575673.01	adult	185.701	129.89	-106.1974	1020.1076	81.8749	68337.971	215466.5589	3910810.8607	779.998	-1.0687	244.383	-2.2438	236.0158	-2.2299	564.2631	-0.81787	552.8369	201441.9062	320.9707	-1.8238	499.3727	0.032795	8704430	-0.46349	363.673	75.9279	73.3001	161.1373	156.136	57526	116.0183	-1.1548	144.4078	2704400
010	2018-10-26t1659	1540591417.17	adult	190.0744	134.2634	-101.824	1146.8831	80.0997	72830.1062	229396.3062	3984810.8234	1004.7	-0.45411	242.265	-2.4148	235.0109	-2.3453	578.4428	-0.68482	550.8937	220386.7031	320.3276	-1.8995	489.9119	-0.10034	9209210	-0.20472	501.334	72.8818	68.9872	164.6253	158.9311	62722.2344	117.7543	-1.1876	145.7146	2770460
010	2018-10-26t2037	1540604473.35	adult	193.7011	137.8901	-98.1973	1081.3622	77.0432	69467.5665	218917.784	3789976.179	1190.17	0.068918	253.087	-1.8322	245.9247	-1.7788	571.4448	-0.69317	530.8942	207434.4688	328.7415	-1.5859	485.7257	-0.15935	9165790	-0.23317	419.266	83.8447	79.4607	176.461	170.0401	64055.3555	132.2226	-0.57007	160.1596	3036520
010	2018-10-27t0100	1540620224.54	adult	198.0765	142.2654	-93.822	1041.4954	80.9177	65816.271	207471.3368	3542638.3956	1015.34	-0.32089	259.289	-1.5432	252.9169	-1.4627	582.7288	-0.57517	552.067	200458.6875	331.4149	-1.538	498.4459	0.053617	8897520	-0.37965	289.266	87.0809	83.127	184.0752	179.8625	63321.8672	134.1554	-0.63851	167.2804	2988180
010	2018-10-27t0437	1540633273.42	adult	201.7012	145.8901	-90.1973	1061.4763	79.5826	67621.7784	213105.6701	3714184.3684	892.978	-0.59044	258.25	-1.65	251.2276	-1.6105	578.8922	-0.56786	554.8755	204348.9531	333.0927	-1.5239	502.2366	0.12407	9106160	-0.28143	324.796	88.3038	83.618	186.6626	182.7315	65891.8984	139.5331	-0.51707	171.8267	3113680
010	2018-10-27t0859	1540649018.21	adult	206.0747	150.2637	-85.8237	1045.7222	75.9916	65019.1508	204887.7752	3460139.5722	868.938	-0.60162	266.707	-1.2696	260.8913	-1.1815	578.6375	-0.52704	557.5828	196736.7344	340.8441	-1.2979	500.9714	0.10722	9051490	-0.32008	338.661	92.2396	87.129	213.2734	200.0868	72512.9453	145.9098	-0.39079	183.2412	3130430
010	2018-10-27t1237	1540662073.36	adult	209.7011	153.8901	-82.1973	1014.9509	78.7126	66151.0223	208575.179	3659330.3319	601.177	-1.2747	247.944	-2.2765	242.22	-2.1771	494.5612	-1.1449	489.9801	170623.625	326.4543	-1.8941	439.6539	-0.97344	8549840	-0.58095	263.431	81.6221	76.47	175.7862	171.2239	60646.2383	136.2648	-0.93532	161.3035	2814580
010	2018-10-27t1659	1540677818.44	adult	214.0748	158.2637	-77.8237	1031.9888	81.2719	64363.9303	202865.8601	3438391.8167	790.72	-0.72691	265.162	-1.4741	259.7478	-1.3774	526.6067	-0.87762	509.3246	176939.8438	341.469	-1.4217	465.9393	-0.52834	8903610	-0.41871	312.638	90.3939	84.6536	205.0387	196.7696	68892.9844	146.3097	-0.65516	179.8944	3035250
010	2018-10-27t2037	1540690872.93	adult	217.701	161.89	-74.1974	951.6266	79.5892	62801.0118	198125.688	3535899.1735	1123.16	0.21004	265.774	-1.4989	261.4027	-1.358	533.4062	-0.80584	500.036	174957.25	339.5625	-1.5562	445.4927	-0.92136	8695580	-0.53352	346.464	93.7144	87.7533	201.5842	196.3291	66119.6328	151.9139	-0.54738	184.8874	3066150
010	2018-10-28t0100	1540706628.64	adult	222.0776	166.2665	-69.8208	703.1327	77.2202	43085.2942	136711.157	2233761.7549	924.207	-0.29042	266.054	-1.5488	257.9314	-1.5883	541.3186	-0.71809	509.3358	122338	360.059	-0.93927	479.1601	-0.3287	5991010	-1.849	367.684	96.8567	89.3514	295.0888	295.0607	66690.0781	156.8002	-0.49504	251.7246	2181020
010	2018-10-28t0437	1540719672.98	adult	225.701	169.89	-66.1974	768.1793	66.3124	43042.1705	135957.0881	2029708.3587	855.929	-0.44642	269.678	-1.4335	263.6023	-1.3834	544.7055	-0.67356	511.6859	123103.4453	347.3452	-1.4364	468.3119	-0.55094	6072890	-1.8087	285.449	95.9039	88.894	207.4097	203.8661	46874.6016	155.9679	-0.64317	191.7144	2159660
010	2018-10-28t0856	1540735237	adult	230.0244	174.2133	-61.8741	956.6031	74.801	59000.9809	186030.7993	3105409.535	788.806	-0.59886	269.947	-1.4816	265.185	-1.3776	490.9674	-1.1537	467.0375	151217.9688	345.4757	-1.573	429.6621	-1.3145	8314110	-0.75506	283.1	99.9161	93.2175	214.7662	209.7749	66147.9844	160.8313	-0.5876	193.7543	3077310
010	2018-10-28t1237	1540748473.99	adult	233.7013	177.8903	-58.1971	995.7433	76.321	60272.1681	189989.8532	3139773.6879	843.79	-0.4136	271.866	-1.4451	267.8751	-1.3121	484.8127	-1.2132	458.5628	152715.9844	352.9229	-1.3958	423.0191	-1.4706	8558350	-0.6531	267.951	100.126	92.5146	212.2531	208.437	66859.7188	166.005	-0.50046	196.1183	3151970
010	2018-10-28t1650	1540763674.18	adult	237.9236	182.1125	-53.9748	893.5757	77.3973	56158.0488	177199.9453	2999331.3479	788.442	-0.54198	274.023	-1.4025	268.9447	-1.3208	479.4506	-1.2698	454.7858	140958.4688	359.8022	-1.2463	426.6247	-1.4282	8030230	-0.90901	359.265	102.744	95.4392	221.2839	215.199	65057.4531	171.0726	-0.43506	202.7673	3010910
010	2018-10-28t2037	1540777274.92	adult	241.7016	185.8905	-50.1969	971.2165	73.9718	58878.462	185595.5747	3044248.6589	835.984	-0.3743	276.885	-1.3221	272.4192	-1.2181	475.2344	-1.319	449.7183	146372.2031	360.1145	-1.2874	420.1157	-1.5713	8514500	-0.70195	340.261	102.529	94.5002	219.5217	214.3714	67612.6797	172.2858	-0.50098	202.8854	3152860
010	2018-10-29t0037	1540791675.68	adult	245.7018	189.8907	-46.1966	961.6952	75.4445	59116.4043	186376.2556	3105281.8017	778.266	-0.51792	280.481	-1.2156	276.1382	-1.1103	477.8422	-1.2985	454.045	147653.25	365.809	-1.1673	425.7453	-1.4767	8655360	-0.65512	314.435	103.592	94.8205	224.4512	218.746	69355.4297	175.228	-0.50812	205.5008	3196750
010	2018-10-29t0437	1540806076.98	adult	249.7021	193.8911	-42.1963	962.2782	73.34	59029.8909	186127.4791	3056154.4655	763.753	-0.53547	290.017	-0.88532	284.5522	-0.82753	474.7232	-1.3388	453.0372	146689.4844	380.4746	-0.80364	433.0084	-1.3502	8937150	-0.55053	333.992	107.709	99.1867	230.6943	226.2606	71284.5469	182.3088	-0.36618	213.18	3319170
010	2018-10-29t0837	1540820477.94	adult	253.7024	197.8914	-38.196	952.2518	78.7826	60633.3979	191199.5318	3297965.1131	819.761	-0.33518	288.746	-0.98184	284.4026	-0.8834	481.6174	-1.2706	461.8491	152672.7188	374.384	-1.0253	433.8266	-1.3472	9130430	-0.48916	332.306	106.083	96.0938	233.4631	228.5771	74007.8125	179.4938	-0.58006	215.6637	3354460
010	2018-10-29t1237	1540834875.32	adult	257.7017	201.8906	-34.1968	943.0406	80.6087	60633.3543	191279.0858	3332879.4596	770.207	-0.46395	295.085	-0.79741	290.2527	-0.72054	478.5599	-1.3137	462.5969	151703.4844	383.6602	-0.83345	440.4528	-1.2366	9328820	-0.42949	404.017	108.116	99.1379	232.3092	226.0866	73642.0156	180.9129	-0.64031	212.4119	3417980
010	2018-10-29t1637	1540849278.8	adult	261.7026	205.8916	-30.1958	952.3483	79.3433	61985.3213	195525.4727	3420358.6335	715.998	-0.6137	298.387	-0.73239	293.3429	-0.66563	481.2995	-1.2922	467.7976	155941.0469	388.2385	-0.77392	445.8535	-1.1516	9642690	-0.32588	333.882	108.8	99.4767	235.0765	230.6966	76164.7891	182.3012	-0.70066	217.085	3515980
010	2018-10-29t2042	1540863963.07	adult	265.7816	209.9706	-26.1168	977.6229	79.0701	63261.303	199508.0508	3483384.0133	673.775	-0.73034	297.833	-0.80587	293.3392	-0.72162	471.1519	-1.4281	459.3055	155480.1094	385.8707	-0.89104	438.9362	-1.2955	9821340	-0.28166	363.96	110.156	101.2153	236.7827	232.3395	78138.2969	183.1099	-0.782	216.668	3632490
010	2018-10-30t0037	1540878080.94	adult	269.7032	213.8922	-22.1952	943.9153	79.8281	61080.0965	192648.065	3395030.7221	580.359	-1.0261	305.985	-0.58206	302.4044	-0.47166	465.5699	-1.516	457.0462	148516.8125	389.526	-0.85684	435.385	-1.3759	9743160	-0.33991	354.012	113.978	106.58	231.7678	226.6942	73933.9219	183.8983	-0.85847	214.3452	3629290
010	2018-10-30t0442	1540892769.14	adult	273.7833	217.9722	-18.1151	951.6195	78.9827	61069.0847	192570.1082	3378866.9441	587.004	-0.99031	307.324	-0.59506	303.3047	-0.50175	471.5608	-1.4617	464.5895	150427.9062	393.5485	-0.81886	444.2393	-1.2319	9783050	-0.3517	364.135	116.124	107.2192	247.0655	241.9554	78813.8906	191.015	-0.72427	227.989	3696560
010	2018-10-30t0837	1540906883.21	adult	277.7039	221.8928	-14.1946	908.9019	80.3702	59613.4589	188093.7421	3350697.874	667.918	-0.69251	309.649	-0.57399	305.0299	-0.50228	487.7901	-1.2663	477.0619	151702.7344	401.5972	-0.68924	456.1259	-1.0354	9626690	-0.43734	365.818	117.618	106.4978	276.0867	269.0869	85862.9531	200.4904	-0.50935	249.0347	3656640
010	2018-10-30t1242	1540921570.19	adult	281.7836	225.9725	-10.1148	836.6794	83.3595	54859.0121	173223.336	3116769.1691	637.281	-0.78366	315.595	-0.44241	310.51	-0.38854	490.7144	-1.2444	484.1858	140344.3125	410.7157	-0.54412	464.3657	-0.90772	9019700	-0.69101	364.501	122.588	110.1498	286.2506	280.27	81867.6875	214.325	-0.15748	263.9975	3503580
010	2018-10-30t1721	1540938288.87	adult	286.4277	230.6166	-5.4708	822.1234	81.7834	53709.598	169714.119	3011192.0487	671.692	-0.63627	312.873	-0.59049	306.8099	-0.56615	499.0526	-1.1457	490.2825	140233.7656	415.1694	-0.51578	466.9325	-0.88493	8761400	-0.81039	398.511	125.837	112.3726	316.4486	308.433	88922.0469	224.6716	0.058875	287.7072	3523810
010	2018-10-30t2055	1540951113.35	adult	289.99	234.179	-1.9084	827.703	80.923	53584.9813	169189.5145	3008523.3611	656.103	-0.67819	312.758	-0.64005	306.3165	-0.62699	499.254	-1.1588	491.892	139791.1094	415.6109	-0.55865	472.4486	-0.80563	8736280	-0.83621	414.907	129.668	114.5619	321.5466	317.1515	90033.0469	233.2118	0.24215	297.0934	3622010
010	2018-10-31t0044	1540964853.89	dead	293.8068	237.9958	1.9084	819.9513	79.7432	53274.2853	168234.3738	2975432.0725	822.708	-0.0046737	314.287	-0.64238	306.6468	-0.66475	513.8869	-0.94723	494.9295	142860.5625	420.7089	-0.50582	473.931	-0.79866	8730570	-0.85568	442.784	132.508	115.7588	347.9769	338.5731	96737.5781	242.9937	0.4565	314.8121	3680940
011	2018-10-18t1706	1539900634.52	larva	0	-49.6241	-249.514	182.8246	28.857	3621.1547	11502.8915	66157.9724	0	0.33084	0	-0.55609	0	-0.59254					0	-0.40019	0	-0.15451	0	0.95027	0	0	0				0	-0.38829	0	0
011	2018-10-18t2044	1539913680.49	larva	3.6239	-46.0002	-245.8901	164.839	26.9754	3025.0816	9616.2782	51352.4757	0	-0.045939	0	-0.72457	0	-0.73469					0	-0.56013	0	-0.35645	0	0.48007	0	0	0				0	-0.43064	0	0
011	2018-10-19t0044	1539928102.31	larva	7.6299	-41.9942	-241.884	164.6148	26.9676	3033.3838	9644.3211	51624.1139	0	-0.34377	0	-0.91895	0	-0.90123					0	-0.72666	0	-0.54409	0	-0.018944	0	0	0				0	-0.47596	0	0
011	2018-10-19t0444	1539942476.1	larva	11.6227	-38.0015	-237.8913	164.731	27.3126	3060.5853	9735.0642	52660.4976	0	-0.57762	0	-1.1223	0	-1.0787					0	-0.8835	0	-0.70592	0	-0.49568	0	0	0				0	-0.52009	0	0
011	2018-10-19t0844	1539956875.06	larva	15.6224	-34.0018	-233.8916	322.5647	33.8845	8758.435	27670.6261	206489.7816	205.928	-0.60604	141.637	0.24318	141.4122	0.42239	190.6533	-0.767	189.3803	8960.707	171.5254	-0.12202	183.1052	-0.52023	665129	-0.33834	155.837	51.5473	51.168	85.8715	83.549	4035.9617	70.901	0.25911	79.8544	242066
011	2018-10-19t1244	1539971283.34	larva	19.6247	-29.9995	-229.8893	314.6718	40.448	9399.1458	29760.0852	247374.7972	620.473	-0.47129	165.331	0.35186	158.1742	0.50831	492.2494	-0.6222	487.0893	25104.7188	216.6677	-0.038271	412.502	-0.26804	830953	-0.64082	100.032	51.0045	50.6809	83.3338	82.0952	4250.0215	70.0538	0.20308	78.5422	256349
011	2018-10-19t1644	1539985687.02	larva	23.6257	-25.9984	-225.8883	411.1672	47.7332	14857.5182	47085.4021	454274.6988	434.915	-0.78417	187.244	0.45309	185.8772	0.75202	294.0247	-0.87437	263.5816	23227.9473	230.4754	-0.11396	253.4258	-0.67787	1475290	-0.50495	284.433	55.4753	55.1114	91.6188	87.3398	7237.8833	75.753	0.22455	84.1037	437090
011	2018-10-19t2044	1540000081.28	larva	27.6241	-22	-221.8899	572.1179	48.5952	23230.3043	73393.9476	785251.3384	1175.61	-0.42435	183.882	0.24845	163.2066	0.32103	848.526	-0.51332	809.5101	104368.6953	353.5811	0.38397	663.2298	-0.13573	2253850	-0.25432	114.421	52.7227	52.3354	87.8519	86.3966	10805.7822	73.5363	0.15557	82.9659	646222
011	2018-10-20t0044	1540014476.52	larva	31.6228	-18.0014	-217.8912	604.2117	47.2407	20826.9831	65686.3524	609141.9825	1080.57	-0.64703	205.541	0.36025	192.606	0.61607	866.267	-0.58216	873.0768	96155.6328	266.3594	-0.20568	687.3522	-0.2275	2277400	-0.66016	130.904	51.4881	51.0374	88.5109	86.5446	9824.7129	73.4455	0.11149	82.8789	570488
011	2018-10-20t0444	1540028877.89	larva	35.6232	-14.001	-213.8908	787.6418	49.0259	32225.9994	101564.2435	1089213.3024	3412.23	0.71509	211.255	0.26336	176.0565	0.21752	1970.062	0.25864	1808.3323	336880.5938	368.6473	0.19158	1140.5154	0.35687	3595140	0.047747	107.253	55.1383	54.6196	92.1839	90.7606	15763.4521	77.5146	0.11538	87.4512	938343
011	2018-10-20t0844	1540043275.08	larva	39.6224	-10.0018	-209.8916	406.6586	57.5689	17964.0846	57175.0118	668947.8315	4857.09	1.4433	331.291	1.8685	191.4901	0.31289	3797.0974	1.7416	3736.7834	360724.25	1168.8048	4.2078	2910.7005	2.9379	3140970	-0.74587	176.671	56.9854	56.726	90.8374	88.7133	8629.5527	76.4387	0.059188	84.8384	540279
011	2018-10-20t1244	1540057679.92	larva	43.6237	-6.0004	-205.8903	862.329	52.3438	36902.3721	116241.8972	1326820.223	4330.91	0.92843	283.012	1.0022	221.3299	0.71019	2938.2231	0.96101	2878.1799	572953.5	561.4544	0.92557	1794.1837	1.0851	5507120	0.80754	128.6	62.171	61.8702	98.1559	96.2997	19140.4062	82.8221	0.088531	92.1903	1209780
011	2018-10-20t1644	1540072085.7	larva	47.6253	-1.9988	-201.8886	935.9007	56.6383	45438.0709	143301.9836	1810545.248	3858.51	0.46774	270.894	0.63046	215.937	0.44724	2491.5125	0.51776	2392.9106	595471.5	525.7015	0.60184	1434.7287	0.41076	6465160	1.1561	127.91	59.3296	58.9846	94.5485	93.2667	22597.0898	80.5556	0.020291	89.6226	1415960
011	2018-10-20t2044	1540086477.06	adult	51.6229	1.9988	-197.891	979.9121	64.8566	52960.6497	166883.2822	2397983.8645	3252.55	-0.013311	253.108	0.15334	213.5578	0.24581	1897.8665	-0.069554	1821.0621	527606.875	433.1506	0.033387	1115.099	-0.14319	7020210	1.1722	122.588	59.1228	58.653	94.7657	92.6696	26344.8555	80.2566	-0.011077	89.5034	1639830
011	2018-10-21t0044	1540100878.89	adult	55.6234	5.9993	-193.8905	1086.5048	64.9576	56147.2387	176756.6181	2508595.1888	2607.87	-0.45732	262.142	0.22974	227.7255	0.53651	1607.2209	-0.40044	1569.0109	474130.1875	430.6672	-0.016646	1044.0534	-0.27768	7713780	1.3394	132.902	57.1687	56.7923	94.3249	92.5632	27825.8359	78.8955	-0.042081	88.592	1682250
011	2018-10-21t0444	1540115275.63	adult	59.6225	9.9984	-189.8914	1028.6028	71.3534	60088.821	189322.8077	2987619.7255	2624.19	-0.49568	256.193	0.031347	229.1414	0.52766	1626.1222	-0.42516	1505.9717	512228.5	348.2003	-0.48265	979.2433	-0.38701	8046250	1.2479	244.906	65.1097	64.6622	103.2469	100.8303	32522.7695	87.3342	0.053885	97.4128	2044900
011	2018-10-21t0844	1540129677.22	adult	63.623	13.9988	-185.891	1130.567	74.5922	69294.6233	218348.8711	3571037.9698	2388.93	-0.66642	219.33	-0.89383	190.764	-0.93557	1385.5801	-0.7141	1303.73	501579.9688	328.7886	-0.60964	878.5528	-0.54032	7934470	0.84037	282.355	49.3053	48.641	87.5419	85.0474	31690.1641	71.5741	-0.16359	81.6299	1783670
011	2018-10-21t1244	1540144082.69	adult	67.6245	18.0004	-181.8895	1177.3595	71.0479	67414.4042	212296.0554	3282390.8017	2577.8	-0.55502	234.429	-0.61714	208.883	-0.40502	1388.082	-0.71429	1318.6576	489992.9375	326.0118	-0.63657	816.0125	-0.62617	8255870	0.80566	209.489	57.2588	56.7432	96.5519	93.9023	34082.8242	79.606	-0.062607	89.7032	2016480
011	2018-10-21t1700	1540159464.62	adult	71.8972	22.2731	-177.6167	1131.0641	72.345	67139.8567	211456.2827	3417063.2837	1782.99	-1.0553	243.835	-0.41469	227.1397	0.27205	1072.224	-1.0444	1021.1868	376350.625	329.821	-0.60303	648.0171	-0.89481	8554470	0.80928	209.589	60.1347	59.6003	97.5813	95.8068	34251.0273	81.9113	-0.039048	92.0234	2109710
011	2018-10-21t2100	1540173866.81	adult	75.8979	26.2737	-173.6161	1131.7715	70.7153	66495.113	209444.6511	3312608.8444	1965.42	-0.91948	222.464	-1.1344	201.9719	-1.0661	1185.1361	-0.8918	1132.2038	412427.375	307.4902	-0.76561	722.5974	-0.72234	7728160	-0.059951	179.851	58.1782	57.7105	97.5135	95.8142	33934.6914	81.2999	-0.066507	91.5204	2021050
011	2018-10-22t0100	1540188269.18	adult	79.8985	30.2744	-169.6155	1171.5618	77.2555	73155.7768	230411.7681	3895875.4339	1433.96	-1.3053	224.051	-1.2027	209.5758	-0.85651	862.0167	-1.3281	812.3619	329290.375	304.5415	-0.80275	566.1664	-1.0577	8548460	0.41106	128.366	64.1404	63.7552	102.4531	101.0877	39137.0781	86.8498	0.036549	97.0782	2447210
011	2018-10-22t0500	1540202665.19	adult	83.8974	34.2733	-165.6166	1187.9131	78.8189	73987.41	233085.8564	3993000.6509	1483.25	-1.2576	235.977	-0.85791	225.6481	-0.12778	884.2623	-1.3135	826.032	342209.5312	306.1673	-0.80939	546.2614	-1.131	9111560	0.71218	170.021	64.0337	63.4189	107.6746	105.5753	41670.0625	88.5263	0.061756	100.664	2472470
011	2018-10-22t0900	1540217067.66	adult	87.8981	38.274	-161.6159	1064.3396	78.1317	67995.0621	214331.4664	3726315.7583	1409.35	-1.3024	264.985	0.37127	253.3402	1.338	860.6099	-1.3686	808.066	305516.5	333.0307	-0.4984	570.7553	-1.0725	9389200	0.81871	368.112	66.5508	66.0774	107.6502	105.1602	38215.8242	90.1514	0.081168	100.7809	2358090
011	2018-10-22t1300	1540231478.02	adult	91.901	42.2768	-157.613	1054.2105	79.3237	67312.1274	212169.2247	3627334.992	1380.6	-1.2948	249.034	-0.37107	237.8943	0.31978	911.1328	-1.2217	880.8356	319807.5938	312.3492	-0.77965	550.978	-1.16	8739090	0.18682	248.187	71.2302	70.4691	125.4069	119.8022	44017.8164	96.8579	0.24195	111.811	2499610
011	2018-10-22t1700	1540245877.72	adult	95.9009	46.2768	-153.6131	1078.9647	72.393	64840.8598	204330.8452	3286663.2545	1600.14	-0.98795	262.277	0.29634	250.5249	0.94212	881.5188	-1.2039	832.455	298834.875	343.2998	-0.22268	539.046	-1.1731	8880950	0.21739	281.563	67.7359	66.9967	113.1301	110.2841	38351.1172	92.5861	0.086722	105.2736	2293610
011	2018-10-22t2100	1540260271.34	adult	99.8991	50.275	-149.6149	1132.9127	74.8437	67766.4025	213419.536	3462420.3513	1242.3	-1.314	240.569	-0.8938	230.1257	-0.41544	796.3359	-1.3168	767.384	281902.9062	314.5758	-0.7318	478.7268	-1.4167	8514920	-0.15936	328.213	68.5063	67.5601	117.5053	114.1134	41596.8828	95.5603	0.14356	109.0698	2424780
011	2018-10-23t0100	1540274672.78	adult	103.8995	54.2754	-145.6145	1072.2865	72.9394	67476.8589	212781.8594	3520836.2571	1277.16	-1.1879	245.219	-0.69187	233.697	-0.33616	799.0889	-1.1995	758.3722	281279.3125	323.6045	-0.53081	502.7011	-1.1665	8631220	-0.12587	189.407	70.1633	69.473	116.482	113.7778	41001.6602	95.9708	0.12313	108.7699	2469610
011	2018-10-23t0500	1540289061.09	adult	107.8963	58.2721	-141.6177	1107.0471	76.2644	68016.345	214256.874	3556575.3469	1181.77	-1.2233	260.834	0.12625	252.0637	0.64658	685.5691	-1.4238	651.051	244062.5938	343.9648	-0.036639	488.1367	-1.1527	9260400	0.33362	387.871	70.9815	68.3442	235.7031	227.8626	83910.3047	102.5411	0.33675	169.734	2520060
011	2018-10-23t0900	1540303461.42	adult	111.8964	62.2722	-137.6176	1176.8232	74.7659	73456.7486	231418.2939	3841967.0968	1259.04	-1.0414	268.912	0.53369	260.3544	1.0251	754.1569	-1.1276	721.6597	289596.25	337.0761	-0.19684	461.1082	-1.25	10310600	1.1243	170.245	78.2501	77.1133	130.6215	128.0901	50158.6641	105.5937	0.4686	122.046	3000270
011	2018-10-23t1301	1540317888.25	adult	115.9038	66.2797	-133.6102	1144.5473	77.5248	73102.4133	230419.6148	3908873.0971	917.786	-1.4344	230.338	-1.759	220.9686	-1.5149	591.7498	-1.5528	571.1478	226048.4375	310.0626	-1.0395	443.687	-1.3105	8779550	-0.14752	230.993	67.5172	65.8746	145.0411	131.9739	55405.6914	95.8004	-0.054123	116.5071	2573480
011	2018-10-23t1659	1540332178.98	adult	119.8735	70.2493	-129.6405	1226.8474	78.0958	75541.4651	237869.0064	3978963.1264	1011.99	-1.2443	263.877	0.1232	256.9348	0.56834	651.2062	-1.2892	627.5393	257226.4688	332.888	-0.37703	434.209	-1.3319	10400400	1.0664	304.903	77.2013	74.4227	210.9176	205.4784	83312.4375	109.4278	0.85895	172.9083	3042810
011	2018-10-23t2037	1540345280.18	adult	123.5127	73.8886	-126.0013	1194.0355	75.8515	74531.1101	234867.9711	3909704.449	913.129	-1.3401	267.217	0.25958	260.4597	0.67632	599.5684	-1.4024	574.789	233831.6562	338.9166	-0.19176	431.1717	-1.3132	10395600	1.0055	314.311	69.4242	67.7491	133.6681	130.7363	52130.5547	100.5554	0.079071	122.4945	2700810
011	2018-10-24t0059	1540360991.81	adult	127.877	78.2529	-121.637	1137.5152	79.0255	71492.9133	225196.6327	3849263.4225	1044.68	-1.089	269.813	0.34035	263.376	0.73276	640.2792	-1.1884	628.9342	238824.1406	338.6262	-0.23983	442.2425	-1.1593	10063200	0.69377	264.637	76.9615	75.6064	138.4247	134.9445	51632.4297	106.5044	0.6056	126.7347	2870430
011	2018-10-24t0437	1540374079.61	adult	131.5125	81.8884	-118.0015	1213.0774	76.3556	75708.8242	238422.1237	4026988.316	877.211	-1.312	258.455	-0.41117	249.9468	-0.2008	592.9661	-1.3054	543.4278	234814.5938	340.6021	-0.1876	464.1126	-0.8981	10210000	0.75102	285.722	71.2026	69.897	127.9286	125.0855	50659.7109	100.7229	-0.32539	118.1575	2812790
011	2018-10-24t0859	1540389791.38	adult	135.8769	86.2528	-113.6371	1128.8357	82.6904	78523.1091	247570.2307	4569235.4613	871.443	-1.2827	241.916	-1.5022	236.6283	-1.1445	540.0118	-1.451	513.8288	220864.8438	310.6032	-1.5316	381.7609	-1.6711	9889510	0.47024	222.682	68.0725	66.311	133.7285	129.185	54694.9609	99.2427	-0.71829	120.0118	2782810
011	2018-10-24t1237	1540402879.19	adult	139.5124	89.8883	-110.0016	1198.2049	78.4145	76504.3275	240924.0183	4199569.727	827.82	-1.3259	242.215	-1.5577	235.0541	-1.3384	567.8737	-1.2942	533.4369	226581.5781	316.564	-1.3257	432.6224	-1.115	9664600	0.27789	315.145	74.2835	70.4612	242.138	239.5801	96613.0547	107.9377	0.089127	203.0608	2963990
011	2018-10-24t1659	1540418597.98	adult	143.8787	94.2546	-105.6352	1177.6705	77.2102	73066.0619	230116.0704	3918987.9784	851.87	-1.2508	268.584	-0.013936	263.4463	0.32284	541.8726	-1.3495	511.7413	206995.3281	337.7064	-0.43947	404.324	-1.3919	10241100	0.6154	240.114	76.3232	74.4399	142.525	139.8601	54444.5391	111.2652	0.20532	132.0853	2910200
011	2018-10-24t2037	1540431680.1	adult	147.5127	97.8885	-102.0013	1219.2185	78.7818	76843.2606	241978.077	4127218.0973	703.049	-1.4975	261.906	-0.4926	259.3405	-0.019727	489.9474	-1.5342	469.954	196958.8438	324.4846	-1.0825	390.7671	-1.5318	10504000	0.74308	281.672	79.2892	77.2055	154.3191	148.8179	62036.2891	112.8992	0.17346	137.7676	3179970
011	2018-10-25t0059	1540447412.11	adult	151.8827	102.2585	-97.6313	1210.3295	78.5567	78124.7049	246077.5249	4308345.1388	866.483	-1.1642	257.429	-0.85004	252.9292	-0.51924	548.0135	-1.2327	523.6089	223589.5312	319.9901	-1.3505	397.8722	-1.4381	10481700	0.68152	287.107	79.0493	76.9913	151.959	148.0449	61999.2734	111.4718	-0.19584	135.872	3218650
011	2018-10-25t0437	1540460480.06	adult	155.5126	105.8885	-94.0013	1165.2262	79.2964	74972.6014	236158.3873	4142306.292	830.331	-1.2083	257.314	-0.92369	253.8646	-0.54231	539.8066	-1.2331	523.8857	211064.375	325.5976	-1.1457	396.8236	-1.4449	10060500	0.39111	303.037	78.7879	76.0805	174.6323	163.5077	68281.2422	116.1477	0.049601	147.6164	3080450
011	2018-10-25t0859	1540476210.48	adult	159.8822	110.2581	-89.6318	1166.6818	82.5413	79835.3181	251643.158	4601224.9386	663.303	-1.5193	265.538	-0.48648	259.2565	-0.30213	529.5458	-1.2402	518.7989	220291.0625	357.2883	0.27166	474.492	-0.44	11038400	0.9371	319.367	72.1231	70.2648	166.8736	158.6167	69419.4062	108.6159	-0.80511	138.2032	2998160
011	2018-10-25t1302	1540490771.47	adult	163.9269	114.3028	-85.587	1192.7345	79.1557	77614.0265	244476.4337	4308643.008	655.322	-1.5187	247.755	-1.6825	241.1829	-1.5146	489.6952	-1.4079	471.7753	198326.5625	329.3018	-1.1073	431.9525	-0.9819	10023400	0.31553	326.163	70.5967	68.28	148.8112	140.9495	60268.5508	106.2107	-1.1453	129.7611	2856130
011	2018-10-25t1659	1540505013.47	adult	167.883	118.2589	-81.6309	1119.4912	78.5686	74031.1493	233329.4737	4116723.6151	793.524	-1.1982	281.766	0.38366	276.3454	0.57706	542.9943	-1.1038	514.3571	209595.8125	353.436	-0.032289	453.0564	-0.69003	10872200	0.77492	254.65	87.6792	85.0767	176.9857	172.6738	68316.5	124.1062	0.048471	158.2737	3383190
011	2018-10-25t2037	1540518080.86	adult	171.5129	121.8887	-78.0011	1192.2575	84.1231	83325.8102	262632.1416	4899219.2439	814.009	-1.1244	253.16	-1.4851	249.2552	-1.1759	506.8664	-1.2688	473.6373	219980	326.8351	-1.3547	413.1096	-1.2464	10983400	0.81286	323.559	69.9977	68.4043	142.8956	136.6231	62016.707	102.1405	-1.6506	125.1358	3036850
011	2018-10-26t0059	1540533822.91	adult	175.8857	126.2615	-73.6283	1056.5788	80.4348	71494.5312	225495.628	4055322.2469	665.153	-1.433	267.691	-0.66049	263.188	-0.41942	509.6295	-1.2229	499.408	190091.7812	333.9381	-1.0937	451.7956	-0.69838	9968530	0.23244	233.736	87.8653	85.9739	167.6971	163.9025	62551.0156	122.8054	-0.41004	150.5529	3272020
011	2018-10-26t0437	1540546881.37	adult	179.513	129.8889	-70.001	1201.7271	75.4965	74448.5139	234478.7622	3914071.4235	750.144	-1.2038	289.244	0.59171	284.3	0.76598	542.2201	-1.0071	522.8917	210923.625	358.6096	-0.016616	470.8186	-0.4155	11236000	0.90211	436.338	85.5163	83.2189	169.4519	162.6187	65916.7734	120.5666	-0.69091	149.3946	3321970
011	2018-10-26t0859	1540562621.36	adult	183.8852	134.2611	-65.6287	1201.9408	76.7437	77311.7792	243554.2303	4202055.5358	581.567	-1.5734	268.453	-0.77367	266.2614	-0.42252	471.629	-1.3967	467.5433	190538.125	339.1862	-0.98715	419.1835	-1.195	10821300	0.6591	384.599	81.5853	79.907	164.4946	159.8457	66455.8359	118.9339	-0.93647	147.7926	3288710
011	2018-10-26t1237	1540575681.43	adult	187.513	137.8889	-62.0009	1185.8947	78.1307	76079.0596	239724.8561	4126459.1432	704.705	-1.2363	287.607	0.28717	283.4798	0.48933	496.5516	-1.2239	485.0356	197131	359.6518	-0.15298	447.4624	-0.76806	11414600	0.9535	267.347	88.3394	86.3218	171.0179	166.0906	67894.125	125.411	-0.70087	153.6656	3506010
011	2018-10-26t1659	1540591425.62	adult	191.8864	142.2623	-57.6276	1080.3085	76.8555	71405.1472	225152.6223	3926054.5413	701.64	-1.1959	273.018	-0.66553	267.9665	-0.51105	510.0738	-1.1123	500.7891	190257.5312	344.945	-0.87912	451.212	-0.71539	10158700	0.28238	266.863	94.0675	91.564	183.0106	177.9487	68262.9688	135.282	-0.35125	166.5709	3500160
011	2018-10-26t2037	1540604481.75	adult	195.5131	145.889	-54.0009	1125.2493	77.6412	70629.504	222514.5643	3766710.9991	746.307	-1.0416	303.75	0.98386	297.0899	1.0098	595.4901	-0.5152	584.2896	219735.8281	380.1882	0.50198	541.0465	0.74432	11190500	0.79826	577.544	100.778	94.6007	383.7072	374.0562	141587.9688	147.2901	0.095909	302.6719	3712750
011	2018-10-27t0100	1540620232.94	adult	199.8885	150.2643	-49.6255	1042.7391	78.1793	66635.6471	210042.0177	3608128.6323	612.672	-1.3376	288.199	0.0027456	285.5359	0.25196	456.685	-1.4422	444.8418	158926.375	355.1596	-0.61994	412.1674	-1.383	10014900	0.18328	290.949	98.205	95.1038	195.4897	192.4412	68030.4062	145.6685	-0.16322	180.4881	3412620
011	2018-10-27t0437	1540633281.85	adult	203.5131	153.889	-46.0008	1074.792	75.3487	65384.1615	205996.2768	3376577.4657	673.158	-1.1432	290.998	0.054171	287.6208	0.25484	502.5715	-1.1051	494.4009	171879.4531	360.9663	-0.4817	446.5258	-0.82384	9936700	0.1295	265.755	101.468	98.4893	191.3033	187.6407	65425.7305	147.5044	-0.22554	177.2405	3464820
011	2018-10-27t0859	1540649026.61	adult	207.8867	158.2626	-41.6273	1074.5349	76.5363	69025.3	217566.9806	3742883.9051	640.078	-1.1873	287.785	-0.22051	285.9106	0.049375	489.2848	-1.1902	483.5014	176142.5312	363.9067	-0.47421	443.704	-0.89185	10357100	0.32251	247.158	97.3999	94.1501	193.6042	189.7643	69697.5156	148.6222	-0.34053	178.3175	3505320
011	2018-10-27t1237	1540662081.78	adult	211.5131	161.889	-38.0008	1129.305	83.0673	74086.1584	233438.8893	4183438.5653	623.152	-1.2007	274.215	-0.98332	270.2653	-0.81591	486.385	-1.2046	476.6968	188231	343.9288	-1.2869	431.0094	-1.1378	10585300	0.41848	408.998	96.0764	92.3505	179.2796	175.6033	69381.2031	144.5146	-0.64469	167.8967	3708740
011	2018-10-27t1659	1540677826.92	adult	215.8868	166.2627	-33.6272	1104.5805	74.4648	68003.5873	214256.8216	3540732.8949	576.962	-1.29	285.679	-0.5073	283.1605	-0.28486	464.8412	-1.3759	457.7861	165018.6094	349.2467	-1.1823	421.3684	-1.3452	10137600	0.1775	364.124	110.136	105.4111	208.3625	203.9212	73968.6875	164.836	0.04378	193.6551	3908270
011	2018-10-27t2037	1540690881.29	adult	219.513	169.8889	-30.001	785.9044	83.747	50694.4202	160599.477	2748080.7906	669.385	-1.0128	285.972	-0.56972	285.0056	-0.28076	440.2316	-1.5869	421.6982	116661.3672	345.0273	-1.4008	384.6614	-2.0527	7567670	-1.0861	541.626	112.185	105.7721	256.2372	232.8459	67902.8438	177.137	0.4085	215.7717	2968750
011	2018-10-28t0100	1540706637.04	adult	223.8896	174.2655	-25.6244	735.7876	85.0579	49907.3207	158234.509	2820394.4173	738.631	-0.78755	284.908	-0.70577	282.7572	-0.47954	493.2659	-1.134	462.3147	128742.3984	348.0576	-1.3791	418.6845	-1.468	7411320	-1.1691	602.283	115.17	107.5266	315.4408	270.0792	82330.0469	184.6013	0.5439	229.7569	2995910
011	2018-10-28t0437	1540719681.4	adult	227.513	177.8889	-22.001	623.1465	78.2401	39708.5526	126163.8579	2129673.175	541.57	-1.3134	283.199	-0.84975	282.3814	-0.56927	396.5981	-2.0098	381.3894	82492.4062	339.0052	-1.7423	367.6461	-2.4686	5866750	-1.9058	277.627	115.264	108.6218	226.1893	222.6415	47047.375	179.4925	0.21636	211.6193	2387810
011	2018-10-28t0856	1540735245.4	adult	231.8364	182.2122	-17.6776	573.0157	77.7624	35507.8499	112902.8993	1869309.3699	504.979	-1.3953	281.669	-0.98958	280.5106	-0.73182	399.7797	-2.0125	391.4218	74359.0312	342.5478	-1.697	377.0443	-2.3375	5222990	-2.2025	324.479	116.809	108.231	242.9885	237.2526	45195.8555	186.1696	0.33038	219.7792	2165990
011	2018-10-28t1237	1540748482.36	adult	235.5133	185.8892	-14.0007	562.7469	76.0644	34655.4573	110196.2749	1806843.3735	492.157	-1.4164	283.005	-0.98754	281.3229	-0.75897	398.582	-2.0509	392.2922	72143.3438	343.7569	-1.7128	377.6751	-2.3578	5118140	-2.243	299.645	117.473	109.224	234.1006	229.486	42372.2109	187.1491	0.24716	216.2537	2124500
011	2018-10-28t1650	1540763682.6	adult	239.7356	190.1114	-9.7784	538.2685	82.6399	34489.5986	109827.4444	1881694.2267	531.73	-1.2837	283.522	-1.0237	281.6118	-0.81195	405.0065	-2.0207	396.2312	72901.1641	345.5741	-1.7056	381.595	-2.3066	5103680	-2.2385	290.09	119.324	110.7535	239.4446	234.4624	43100.0234	190.462	0.23547	222.1116	2147960
011	2018-10-28t2037	1540777283.35	adult	243.5136	193.8894	-6.0004	560.6187	75.0892	34196.2551	108816.6911	1747809.176	506.661	-1.3434	287.9	-0.89152	285.0767	-0.72355	412.3493	-1.9728	405.7799	73810.5312	352.7167	-1.527	389.1456	-2.1734	5146220	-2.2086	360.718	121.895	112.7448	254.9034	245.5273	45627.6992	194.5711	0.2673	229.1857	2178870
011	2018-10-29t0037	1540791684.18	adult	247.5138	197.8897	-2.0002	571.2298	87.4945	37642.7822	119790.647	2149105.0459	651.963	-0.88895	294.575	-0.67835	290.4452	-0.56788	515.9089	-0.89577	511.3953	101634.0469	363.2672	-1.2608	436.1371	-1.2836	5781920	-1.9193	529.934	128.628	118.0512	312.7359	280.7861	61608.9648	207.2971	0.6041	247.1502	2524700
011	2018-10-29t0437	1540806085.48	dead	251.5142	201.89	2.0002	542.1075	89.508	36737.3224	117412.0045	2153005.4976	743.613	-0.58598	296.394	-0.66441	291.5273	-0.5857	541.2393	-0.613	526.7665	103917.9375	368.7428	-1.1522	463.5757	-0.77692	5675350	-1.9598	513.753	134.252	124.0802	304.5188	279.6477	58467.6172	219.4036	0.9098	260.0936	2570660
012	2018-10-18t1706	1539900642.73	egg	-1.8119	-53.6232	-285.9164	164.5558	28.6804	3190.5351	10154.5328	57361.9386	0	0.59867	0	-0.47427	0	-0.52418					0	-0.31648	0	-0.036903	0	1.1923	0	0	0				0	-0.36651	0	0
012	2018-10-18t2044	1539913688.69	larva	1.8119	-49.9993	-282.2926	167.7364	27.1868	3099.6907	9850.6228	52974.7587	0	0.12396	0	-0.6395	0	-0.66267					0	-0.48135	0	-0.26019	0	0.7129	0	0	0				0	-0.40965	0	0
012	2018-10-19t0044	1539928110.52	larva	5.818	-45.9932	-278.2865	167.4585	28.4249	3241.828	10313.5027	58054.5153	0	-0.21932	0	-0.82992	0	-0.82459					0	-0.65258	0	-0.46294	0	0.20412	0	0	0				0	-0.45562	0	0
012	2018-10-19t0444	1539942484.39	larva	9.8107	-42.0005	-274.2938	167.5215	27.2586	3130.1805	9952.548	54004.6725	0	-0.47722	0	-1.0287	0	-0.99661					0	-0.81336	0	-0.63506	0	-0.2818	0	0	0				0	-0.50016	0	0
012	2018-10-19t0844	1539956883.33	larva	13.8104	-38.0008	-270.2941	163.1497	31.6436	3975.4904	12720.777	83869.8494	304.023	-0.4317	185.412	0.79621	184.7434	0.9842	245.0568	-0.67877	241.39	5391.249	218.519	0.20148	235.6368	-0.35287	398264	-0.37651	189.556	51.3349	51.0352	89.1157	82.4504	1960.545	71.0661	0.28279	80.7171	110267
012	2018-10-19t1244	1539971291.6	larva	17.8127	-33.9985	-266.2918	438.2184	40.5562	14593.8184	46127.7408	410349.4167	865.344	-0.18998	155.718	0.31372	144.2611	0.39023	650.7717	-0.45261	642.3962	50760.1914	220.0673	0.049177	499.8187	-0.04394	1207280	-0.092185	108.232	50.7708	50.5166	81.4634	80.7078	6354.1416	69.6029	0.21851	77.3136	393626
012	2018-10-19t1644	1539985695.2	larva	21.8137	-29.9975	-262.2908	331.9853	36.385	8654.5226	27337.046	202357.6631	750.035	-0.47545	185.757	0.50572	183.9445	0.77522	302.6483	-0.82553	269.963	14224.4707	224.2757	-0.0802	249.2014	-0.62545	865440	-0.85166	115.061	58.2021	57.8444	92.0925	90.1131	4328.3491	78.0465	0.27102	86.9643	271164
012	2018-10-19t2044	1540000089.54	larva	25.8122	-25.9991	-258.2923	446.4781	46.4287	16644.4717	52664.1079	530006.8978	1218.59	-0.31625	201.241	0.5393	164.5022	0.39949	968.0363	-0.37766	940.1167	85187.1953	453.7983	0.96966	804.4853	0.15934	1758640	-0.49277	111.289	56.9011	56.6129	96.8956	95.9822	8526.8105	80.3062	0.25344	91.1817	497258
012	2018-10-20t0044	1540014484.84	larva	29.8109	-22.0004	-254.2936	556.8832	43.1778	19480.566	61451.8931	575804.8754	3753.16	1.2351	203.477	0.40857	149.1065	0.038826	2711.5598	0.96765	2705.9733	282002.2188	379.4556	0.44231	1893.3286	1.765	2106800	-0.61702	220.357	52.2564	51.9298	87.2518	84.5038	9074.1875	71.955	0.11372	81.0064	541062
012	2018-10-20t0444	1540028886	larva	33.8112	-18	-250.2933	563.3416	42.0271	18427.2477	58093.9272	509039.3553	4920.98	1.7889	253.799	0.92729	214.3837	0.88505	3574.0645	1.6208	3801.678	350258.3125	262.5655	-0.29843	1697.6172	1.2924	2486470	-0.70821	194.082	59.2148	58.922	94.0633	92.4987	9218.2021	79.5469	0.1586	88.3947	580127
012	2018-10-20t0844	1540043283.24	larva	37.8104	-14.0008	-246.2941	760.7932	49.059	30811.558	97094.3392	1044235.2731	8630.37	3.9313	310.079	1.5987	189.106	0.34519	5644.2085	3.3161	5558.1831	920006	819.2705	2.4559	3298.9752	3.6163	5043750	1.0405	266.439	57.8998	57.5825	93.6364	91.1249	15262.7354	78.5738	0.10377	87.7269	941799
012	2018-10-20t1244	1540057688.05	larva	41.8118	-9.9995	-242.2927	751.6	49.6846	29774.7199	93842.4464	986299.3254	6726.42	2.4898	334.233	1.8655	205.808	0.48229	4764.77	2.5467	4683.4067	752833.625	981.9339	3.1645	3344.4824	3.4988	5257480	0.79282	214.333	53.9546	53.6761	89.4795	87.1092	14137.7686	74.6564	0.014591	83.3073	848706
012	2018-10-20t1644	1540072093.88	larva	45.8134	-5.9978	-238.2911	478.9367	56.869	21961.0979	69937.1649	833095.8508	9270.56	3.7887	426.869	3.325	231.4853	0.8442	7378.416	4.7911	7313.5493	855896.25	1305.3306	4.6809	5465.078	6.4503	4939720	0.11249	124.531	58.3002	57.904	93.9299	92.1865	10895.8662	79.1695	0.022983	88.163	674650
012	2018-10-20t2044	1540086485.19	larva	49.811	-2.0003	-234.2935	866.6651	62.0543	43032.7217	135591.3521	1827958.2056	7178.19	2.3081	299.447	1.0498	214.2746	0.31722	4603.1279	2.351	4485.6636	1040306.9375	571.0286	0.75998	2543.6234	1.9507	6762120	1.1467	143.18	64.1649	63.6537	106.0882	103.7149	23975.9375	86.3377	0.066611	98.4841	1448970
012	2018-10-21t0044	1540100887.06	adult	53.8115	2.0003	-230.293	988.8625	67.7992	54062.0055	170398.3048	2496974.4103	7155.41	2.2308	260.693	0.24041	191.449	-0.41764	3948.7922	1.7382	3736.4677	1121457	487.8542	0.29521	1762.8907	0.79481	7378660	1.2442	233.551	59.9836	58.9374	108.6504	105.1657	30856.7227	85.099	0.037063	99.4636	1697780
012	2018-10-21t0444	1540115283.81	adult	57.8106	5.9994	-226.2939	973.1848	74.1138	55275.3605	174241.2075	2691512.0978	5011.46	0.93755	241.905	-0.23775	186.373	-0.76864	3066.9272	0.93037	2970.8087	889408.875	421.2915	-0.078465	1783.1462	0.83521	6993000	0.5768	198.331	55.8962	55.3053	93.6423	91.124	27156.2656	77.4839	-0.066007	87.4394	1615850
012	2018-10-21t0844	1540129685.34	adult	61.811	9.9998	-222.2935	1048.6353	70.1742	56299.1971	177312.6366	2622981.1808	5048.98	0.95651	280.673	0.55671	227.8701	0.4596	2942.2983	0.79675	2742.9714	867978	485.8681	0.2779	1547.1315	0.51214	8267490	1.2415	183.375	58.1628	57.7233	95.3338	93.3722	28123.4844	79.4485	-0.051144	89.4337	1713240
012	2018-10-21t1244	1540144090.83	adult	65.8125	14.0013	-218.292	1072.5415	67.9322	59386.6837	187180.1462	2771227.7941	6078.72	1.6366	286.097	0.69661	232.2725	0.58525	3264.3413	1.1672	3045.2817	1018474.5	422.4305	-0.060945	1341.8882	0.24275	8899060	1.4297	378.946	58.3447	57.8938	97.0491	93.8982	30279.3086	79.9087	-0.053332	89.9702	1814810
012	2018-10-21t1700	1540159472.83	adult	70.0853	18.2741	-214.0192	1044.2229	72.488	63159.2798	199041.7298	3254254.0768	4416.86	0.66833	232.406	-0.71946	186.8668	-1.4768	2553.5435	0.56367	2409.4235	842669.375	382.8304	-0.26999	1377.8298	0.41771	7663590	0.18191	321.868	53.1665	52.6452	90.1752	87.5043	29757.8164	73.8716	-0.16615	83.4758	1753160
012	2018-10-21t2100	1540173874.96	adult	74.0859	22.2747	-210.0186	1071.4469	74.6447	61802.1706	194784.316	3149234.303	4513.1	0.85273	270.379	0.35987	225.8484	0.16751	2568.2468	0.77107	2358.2292	829543.6875	421.5313	0.057024	1257.1294	0.33773	8730800	0.79581	221.593	57.6682	57.2783	94.7835	92.5808	30615.0703	79.0518	-0.09983	88.8801	1862160
012	2018-10-22t0100	1540188277.37	adult	78.0866	26.2753	-206.0179	1136.844	73.8288	67644.6521	213129.258	3398264.3587	5377.24	1.6857	266.41	0.28789	226.8209	0.11376	2655.3613	1.1684	2397.7218	939997.875	353.6864	-0.39595	1051.5	0.062134	9412260	1.1474	139.424	58.9564	58.3952	96.3413	94.761	34104.8203	80.9515	-0.086116	91.0274	2082930
012	2018-10-22t0500	1540202673.34	adult	82.0855	30.2742	-202.0191	1088.0609	74.8126	67528.3085	212825.1592	3528881.056	4731.99	1.4405	263.016	0.22259	224.2798	-0.14472	2555.0107	1.4012	2308.624	901918.75	369.4002	-0.18301	1021.4394	0.18363	9271850	0.88331	257.721	62.4592	61.2858	145.5381	128.577	51374.9414	88.7156	0.078144	105.3727	2201810
012	2018-10-22t0900	1540217075.75	adult	86.0861	34.2749	-198.0184	990.9541	77.6201	64059.4762	202015.941	3489276.1877	4424.53	1.4587	260.029	0.14866	223.2734	-0.33807	2373.4783	1.5163	2261.8333	795115.25	369.167	-0.074337	1042.6591	0.53008	8689650	0.28734	199.031	58.1701	56.745	142.2205	139.1015	47643.8594	85.4408	-0.031327	113.1374	1943930
012	2018-10-22t1300	1540231486.24	adult	90.089	38.2778	-194.0155	1054.158	78.1641	67889.6457	214141.2819	3640314.0742	3694.89	1.0238	248.555	-0.3784	218.4117	-0.7667	1960.6267	1.0493	1787.4484	696022.5	347.287	-0.26025	1007.6843	0.76242	8799330	0.26928	229.359	63.2693	62.6921	104.2951	102.1215	37024.7578	87.223	-0.01522	97.8767	2239860
012	2018-10-22t1700	1540245885.84	adult	94.0889	42.2777	-190.0156	1022.463	74.8325	62257.7581	196177.6157	3240487.1933	3841.7	1.4278	268.332	0.62636	237.6052	0.23088	2113.7129	1.7382	1925.7687	689070.375	348.2135	-0.15332	1025.6459	1.249	8722130	0.11515	317.836	66.0274	65.4682	105.2589	103.0171	34314.4141	88.6633	-0.010476	99.0829	2146220
012	2018-10-22t2100	1540260279.46	adult	98.0872	46.2759	-186.0174	1103.127	73.4312	66207.218	208527.3387	3414284.5346	3569.46	1.3522	268.619	0.64336	242.3898	0.38297	1982.4062	1.7157	1854.1834	685912.5625	334.6676	-0.33227	923.447	1.0498	9283750	0.50359	291.933	64.8783	64.4229	104.5732	101.7926	36182.3164	87.8289	-0.076298	98.0506	2242260
012	2018-10-23t0100	1540274680.93	adult	102.0876	50.2763	-182.0169	1021.92	74.5239	61375.6221	193417.9376	3161644.7945	3687.18	1.7049	262.127	0.26581	231.5761	-0.40516	2087.24	2.2764	1986.8279	670004.0625	357.2988	0.20119	916.4496	1.3023	8399610	-0.29549	146.121	64.5086	63.9446	103.9971	102.2254	33383.0742	87.4301	-0.14027	97.8839	2067110
012	2018-10-23t0500	1540289069.17	adult	106.0843	54.2731	-178.0202	1128.7166	74.6457	68077.6246	214512.4626	3533195.0661	2935.46	0.96175	263.322	0.29182	241.0686	0.035098	1728.3887	1.5273	1652.1073	615306.375	338.4768	-0.17052	987.538	2.0463	9359770	0.43949	229.121	63.1444	62.8711	106.8738	104.8308	38047.0859	88.9055	-0.15403	100.1457	2244470
012	2018-10-23t0900	1540303469.52	adult	110.0844	58.2732	-174.0201	1133.3496	80.3733	72540.1235	228566.4623	3963339.7955	2960.84	1.1604	237.958	-1.1967	215.821	-1.6356	1626.5128	1.451	1524.6149	616448.375	311.8165	-0.85852	867.099	1.5325	9000990	0.092825	154.053	58.7434	57.9565	106.1468	103.5347	40229.6367	83.9996	-0.45404	97.3863	2222030
012	2018-10-23t1301	1540317896.47	adult	114.0919	62.2807	-170.0126	1070.7706	76.6952	66035.446	208115.7567	3477481.3743	3366.26	1.8767	273.236	0.75714	250.9674	0.37835	1708.6453	1.924	1611.1875	589482.625	356.4358	0.38289	792.4001	1.2532	9420610	0.38113	278.138	69.2662	68.6965	111.4967	108.9102	38466.3438	93.439	-0.13854	104.4714	2388160
012	2018-10-23t1659	1540332187.29	adult	118.0615	66.2503	-166.043	1111.0603	77.1926	68767.14	216810.2246	3615946.7716	2489.27	0.82106	245.208	-0.93915	224.2918	-1.3846	1379.0726	1.0704	1279.4906	495087.0625	336.8014	-0.22635	764.6566	1.2738	8801740	-0.15137	324.459	62.7606	61.8373	110.6504	107.395	39723.4922	89.164	-0.60792	102.1996	2252790
012	2018-10-23t2037	1540345288.35	adult	121.7007	69.8895	-162.4038	1120.2462	76.4337	69306.5538	218302.0593	3675687.2619	2493.02	0.95	248.237	-0.83448	231.606	-1.0501	1325.0063	1.0438	1215.8738	479652.3125	325.7728	-0.67155	706.2508	0.98724	8975010	-0.051069	220.177	61.3512	60.4704	117.752	111.0108	42626.2148	87.9139	-1.1083	103.217	2218150
012	2018-10-24t0059	1540360999.93	adult	126.0651	74.2538	-158.0394	1015.2829	81.9299	64547.2416	203544.2532	3567473.8622	2357.21	0.89187	262.947	-0.040437	244.2417	-0.4027	1359.8723	1.3541	1288.4327	458276.9688	347.8148	0.15104	786.1485	1.9225	8852360	-0.18119	174.323	65.4904	64.7072	118.8066	113.8802	40037.8125	93.6793	-0.93549	107.1196	2204800
012	2018-10-24t0437	1540374087.81	adult	129.7006	77.8894	-154.4039	1012.9705	78.4301	65548.2435	206686.7641	3627666.2377	2324.03	0.95037	246.126	-1.1223	228.4264	-1.4858	1350.0135	1.462	1269.5831	461704.625	321.2609	-0.98401	726.4854	1.5576	8411370	-0.52858	316.675	72.0185	71.0054	138.2496	123.1138	47281.3633	99.1443	-0.42584	114.077	2461230
012	2018-10-24t0859	1540389799.5	adult	134.0649	82.2537	-150.0396	962.7973	77.2408	61302.6747	193321.8616	3314625.0009	2265.72	0.98688	253.228	-0.77782	231.8969	-1.3931	1403.2699	1.8505	1351.5764	449046.375	349.4099	0.17006	809.5543	2.5998	8098480	-0.76941	263.05	66.0826	64.477	149.8692	135.6711	47958.1328	95.8614	-1.0354	116.4728	2113390
012	2018-10-24t1237	1540402887.34	adult	137.7005	85.8892	-146.4041	1058.0154	77.2006	68058.0445	214557.4896	3730888.932	2088.31	0.79145	258.303	-0.53693	244.3495	-0.7158	1200.7461	1.2032	1149.8333	426264.875	335.7524	-0.45798	684.9321	1.504	9165890	-0.046588	203.949	65.7898	64.8857	119.1667	116.5571	42304.1758	97.098	-1.0443	111.251	2334550
012	2018-10-24t1659	1540418606.19	adult	142.0668	90.2556	-142.0377	1048.5644	76.0121	64890.7832	204450.5562	3443214.3852	1794.45	0.39154	258.24	-0.62246	242.0359	-0.97154	1119.2946	1.0246	1073.4741	379440.875	352.4824	0.24033	671.486	1.5367	8744280	-0.35853	173.109	68.3348	67.178	121.9466	119.5845	41339.8984	97.8872	-1.1315	112.6932	2313890
012	2018-10-24t2037	1540431688.22	adult	145.7007	93.8895	-138.4038	1121.0312	76.0099	68031.0312	214247.5678	3571258.6849	2012.43	0.86702	270.862	0.094181	258.7983	-0.013452	1245.6255	1.6882	1200.96	443442.6875	325.2996	-1.0213	678.0139	1.7453	9619400	0.19161	257.45	76.5137	75.7722	134.1922	130.6833	47772.4219	107.6875	-0.25703	124.1055	2717310
012	2018-10-25t0059	1540447420.41	adult	150.0708	98.2595	-134.0338	1121.5565	76.0694	68415.7523	215481.9023	3551708.3715	2459.48	1.8245	270.648	0.0063904	256.8664	-0.23521	1268.9294	1.9615	1219.0715	454276.75	337.4412	-0.52402	615.5657	1.1589	9667810	0.18822	189.1	77.2133	75.867	136.6313	132.7942	48914	107.4615	-0.48699	124.5931	2758140
012	2018-10-25t0437	1540460488.23	adult	153.7007	101.8895	-130.4038	1158.3724	75.6467	69705.5862	219527.9778	3616832.717	1965.18	0.98188	253.309	-1.1411	241.8473	-1.2519	1118.5598	1.415	1072.6711	407155.7812	307.8773	-1.938	558.8455	0.54369	9219690	-0.10908	215.017	76.6373	75.307	144.0573	140.2742	52436.875	107.8824	-0.61418	129.5356	2789370
012	2018-10-25t0859	1540476218.66	adult	158.0703	106.259	-126.0342	1088.2989	77.378	67484.0387	212632.4411	3592889.1134	2592.93	2.3649	273.672	0.058096	260.5652	-0.18063	1247.8429	2.1842	1187.6709	440488.5312	333.2498	-0.82755	605.2597	1.2166	9635170	0.11951	366.523	80.169	78.4677	145.2451	140.3559	51271.5156	112.0104	-0.43931	131.2537	2822510
012	2018-10-25t1302	1540490779.7	adult	162.115	110.3038	-121.9895	1045.4106	75.5215	65701.6753	207077.9288	3502617.3466	2237.16	1.7746	258.938	-0.94356	246.1372	-1.1678	1200.9213	2.1175	1179.6495	411916	316.1711	-1.6953	483.4724	-0.3066	8875090	-0.34205	252.705	77.8193	75.9848	151.246	143.2983	51877.3906	111.0346	-0.69494	131.6071	2667260
012	2018-10-25t1659	1540505021.65	adult	166.0711	114.2599	-118.0334	1106.9487	74.8724	67697.5626	213271.9202	3516315.925	2198.64	1.8183	281.01	0.3713	268.3282	0.12267	1223.2434	2.3915	1242.7582	433028.1875	348.7104	-0.22618	520.771	0.22265	9932600	0.25298	282.243	81.2014	79.518	146.131	141.6797	51730.375	113.5409	-0.65829	133.0801	2870140
012	2018-10-25t2037	1540518089.03	adult	169.7009	117.8897	-114.4036	1089.8368	77.8981	68600.5411	216140.1612	3702330.8086	2617.59	2.8656	263.03	-0.83102	250.0862	-1.0861	1127.5112	2.0255	1111.0017	403649	328.4967	-1.2451	539.7329	0.51788	9413050	-0.054318	479.794	82.2012	80.0197	169.0483	163.398	60519.2969	116.4962	-0.58599	144.1361	2941730
012	2018-10-26t0059	1540533831.19	adult	174.0737	122.2625	-110.0308	1084.1979	76.7768	68397.7144	215542.1133	3654746.5026	1717.09	0.9686	274.888	-0.17863	263.4496	-0.36435	1011.0831	1.5452	1022.1572	360956.6562	339.077	-0.82347	529.9355	0.41585	9810200	0.15318	225.638	86.9796	84.9097	158.0251	154.5376	56414.9531	122.7379	-0.34289	145.5299	3104130
012	2018-10-26t0437	1540546889.66	adult	177.7011	125.8899	-106.4034	1085.8407	79.5228	67871.8958	213815.6491	3673936.9772	2012.47	1.7526	252.637	-1.6278	240.5468	-1.8307	999.3697	1.596	950.9578	354776.25	322.9049	-1.6353	496.6657	-0.041453	8945610	-0.32745	331.541	83.2183	79.2414	221.9529	218.8307	78793.2734	125.3142	-0.33012	178.5598	2946680
012	2018-10-26t0859	1540562629.61	adult	182.0733	130.2621	-102.0312	1126.704	77.3371	71906.8412	226555.7375	3891624.6673	2062.02	1.9957	276.105	-0.274	265.8269	-0.40621	1064.1274	2.1241	1035.563	399047.8125	342.462	-0.80836	514.0388	0.23856	10352800	0.41778	455.184	80.9785	78.9794	154.4793	149.9948	57929.7344	117.9071	-0.93748	140.4759	3036370
012	2018-10-26t1237	1540575689.74	adult	185.7011	133.8899	-98.4034	1128.0716	82.7294	73870.4271	232734.5774	4166784.6596	1689.67	1.1764	260.278	-1.2962	250.0802	-1.4091	907.6936	1.296	884.2853	349462.0312	326.2627	-1.5896	489.3163	-0.12199	10019400	0.2288	412.943	84.2142	82.0548	157.4416	152.593	60615.0234	121.0922	-0.87473	143.5988	3241830
012	2018-10-26t1659	1540591433.82	adult	190.0745	138.2632	-94.03	1094.8222	81.4916	74952.5127	236357.4786	4307954.1024	1660.89	1.1978	252.378	-1.8266	240.3406	-2.0416	886.4962	1.288	812.189	346620	332.7934	-1.3644	526.5157	0.47819	9852830	0.12938	350.47	75.5743	72.4717	181.0684	172.8777	70797.75	117.0063	-1.2265	152.1717	2950420
012	2018-10-26t2037	1540604490.18	adult	193.7012	141.89	-90.4033	1044.6919	78.8051	67645.1438	213228.2552	3764821.5649	1710.04	1.3949	273.025	-0.69884	262.391	-0.86044	927.0455	1.6637	907.204	327247.0625	343.9658	-0.95009	508.2396	0.20419	9626860	0.0036615	357.138	86.0673	83.4549	172.4071	167.6931	60859.7031	128.6485	-0.74793	156.9438	3034730
012	2018-10-27t0100	1540620241.33	adult	198.0766	146.2653	-86.0279	1077.8432	78.3763	69375.4134	218615.3083	3807412.371	1369.5	0.5891	265.168	-1.2204	254.4753	-1.3786	840.5131	1.2043	815.2996	304265.75	344.1733	-1.0258	518.7606	0.38956	9593000	-0.026218	317.798	92.2162	89.2146	203.5759	197.4748	73694.4688	134.1846	-0.63713	174.3478	3336110
012	2018-10-27t0437	1540633290.1	adult	201.7012	149.89	-82.4033	1120.5078	77.4037	70472.8585	221982.0692	3815456.852	1742.71	1.6169	265.736	-1.249	254.4223	-1.442	930.2518	1.9417	915.9335	342332.6562	339.64	-1.2683	490.6613	-0.071209	9767660	0.051701	368.734	91.9102	87.668	218.0829	209.1415	80254.5078	139.6021	-0.51392	186.5699	3378340
012	2018-10-27t0859	1540649034.91	adult	206.0748	154.2636	-78.0297	1037.5661	76.3701	64407.11	202961.1188	3435984.0431	1670	1.5055	295.828	0.24264	285.1655	0.061268	885.0037	1.7594	851.0347	298246.25	368.5397	-0.25253	553.3995	1.0125	9942500	0.12434	496.683	95.6315	91.8491	227.0098	196.681	76502.2969	141.764	-0.57294	178.5305	3214080
012	2018-10-27t1237	1540662090.06	adult	209.7012	157.89	-74.4033	1094.6351	74.0179	67728.3263	213389.8504	3550565.5526	1481.56	1.0633	276.002	-0.85941	265.7143	-1.0057	855.2396	1.6418	848.338	302754.8125	348.4452	-1.087	503.8535	0.15463	9752520	0.014644	367.399	89.41	85.8513	181.6098	177.2862	64289.8516	136.6926	-0.91703	164.9481	3159300
012	2018-10-27t1659	1540677835.28	adult	214.0749	162.2637	-70.0296	1135.228	78.0491	70489.4653	222026.0556	3775520.6267	1420.15	0.96855	277.781	-0.85502	266.3712	-1.0562	877.4662	1.9475	831.2367	322907.5625	360.7192	-0.73597	583.4737	1.5834	10218200	0.22639	516.842	95.8004	91.4438	239.2582	206.2084	88047.0312	141.685	-0.84671	183.6053	3524020
012	2018-10-27t2037	1540690889.69	adult	217.7011	165.8899	-66.4034	1057.5593	79.1941	67216.7051	211875.2357	3618999.2088	1519.41	1.2893	285.963	-0.53238	274.4694	-0.73863	876.1698	2.0493	852.2661	307535.5938	365.4977	-0.6539	578.8779	1.5126	10025300	0.11335	305.501	90.5066	86.7248	187.6336	183.7523	65859.3984	138.8477	-1.0781	172.2507	3172980
012	2018-10-28t0100	1540706645.35	adult	222.0777	170.2665	-62.0268	1085.4287	79.3326	69726.483	219730.5189	3818965.9683	1248.71	0.60586	272.912	-1.2295	262.2742	-1.3877	800.4828	1.5304	773.5224	291375.75	351.7454	-1.2209	532.4434	0.66026	9923640	0.041357	254.984	90.5883	87.0534	190.0969	184.7228	69195.2578	138.2517	-1.2336	172.2121	3293970
012	2018-10-28t0437	1540719689.89	adult	225.7012	173.8899	-58.4033	1082.2635	79.1682	69747.4542	219829.5427	3803578.3545	1355.9	0.95104	275.848	-1.1523	265.6438	-1.291	787.2318	1.494	759.8593	286552.375	358.6004	-1.0629	524.0056	0.49688	10034000	0.075504	378.021	98.6623	93.809	226.1659	207.7087	82324.3906	150.2378	-0.86793	189.1225	3588840
012	2018-10-28t0856	1540735253.73	adult	230.0244	178.2132	-54.0801	1112.4595	77.0294	71111.1122	224063.7774	3858530.8454	1327.13	0.92761	260.756	-1.8901	251.5291	-1.9817	768.9497	1.42	752.153	285280.3438	334.1275	-1.9408	485.9302	-0.24053	9670910	-0.11818	332.653	92.5079	88.6917	190.8435	186.0888	70802.9531	141.8657	-1.3199	173.2645	3430930
012	2018-10-28t1237	1540748490.69	adult	233.7014	181.8902	-50.4031	1128.4297	79.0057	72811.1226	229388.9385	4012525.9611	1397.38	1.1769	279.729	-1.1028	269.6649	-1.2345	781.8976	1.6266	732.3749	297121.0938	359.3547	-1.1915	563.3343	1.2289	10619900	0.3022	368.494	91.999	87.3157	216.3507	202.5191	82213.25	144.6403	-1.3157	185.0095	3492740
012	2018-10-28t1650	1540763690.95	adult	237.9237	186.1125	-46.1808	1132.5621	77.9423	72670.3383	228983.2303	3947010.5413	1353.28	1.1068	288.345	-0.79514	278.6732	-0.9092	789.9106	1.799	750.9017	299376.125	361.7775	-1.1852	525.295	0.47738	10920800	0.40904	278.858	103.475	99.4985	204.6001	200.7129	77543.4531	154.5994	-1.0544	187.811	3919010
012	2018-10-28t2037	1540777291.75	adult	241.7017	189.8905	-42.4028	1190.6092	79.108	77117.4787	242883.8923	4290020.9464	1245.09	0.83778	268.312	-1.6757	258.2285	-1.8022	753.0934	1.5174	677.4214	302743.5312	344.5322	-1.7549	545.4201	0.84403	10784800	0.31702	504.751	94.2307	88.9974	250.3613	208.5977	100645.25	145.9129	-1.4787	185.8928	3787600
012	2018-10-29t0037	1540791692.48	adult	245.7019	193.8907	-38.4026	1141.7048	80.7963	75357.8582	237432.4238	4242696.039	1247.76	0.89599	279.994	-1.2351	271.5923	-1.2914	741.4598	1.4736	684.4908	291393.6875	354.3202	-1.4999	528.4877	0.4922	11000100	0.37868	274.451	96.8302	93.0269	196.2172	192.1015	77113.3594	145.9177	-1.5787	180.8754	3804170
012	2018-10-29t0437	1540806093.9	adult	249.7023	197.891	-34.4022	1170.1654	77.6104	74422.8695	234398.8421	4071505.12	1191.92	0.77611	291.856	-0.81416	282.6611	-0.90041	709.0856	1.1983	642.978	275834.3125	377.8281	-0.87751	528.0932	0.45751	11325200	0.48314	394.433	104.054	98.7515	254.2064	244.2258	98886.2969	164.2492	-1.0166	212.8354	4037720
012	2018-10-29t0837	1540820494.74	adult	253.7025	201.8913	-30.402	1126.2466	80.1226	74554.0498	234953.8051	4173351.9926	1092.63	0.5156	279.229	-1.3387	270.6228	-1.3974	689.1605	1.042	637.0615	268083.4375	354.9883	-1.548	521.602	0.30697	10839900	0.23711	270.426	103.17	98.7689	207.3151	203.1933	80645.5781	158.5005	-1.3263	191.6395	4005150
012	2018-10-29t1237	1540834892.02	adult	257.7018	205.8905	-26.4028	1109.718	79.6699	74329.3946	234329.3615	4176350.3218	1099.21	0.58082	288.718	-1.0291	279.5832	-1.1063	689.8896	1.1105	623.1587	267677.1875	376.4108	-1.0225	510.3499	0.069037	11188100	0.34589	375.088	105.234	99.7895	226.8966	219.4149	88035.875	168.2781	-1.084	205.1885	4077920
012	2018-10-29t1637	1540849295.59	adult	261.7027	209.8915	-22.4018	1208.8986	80.1076	79162.9138	249366.7422	4364227.8756	1076.5	0.55314	308.242	-0.38374	301.543	-0.37773	689.8457	1.1719	628.5192	284906.2812	393.6047	-0.63821	525.2813	0.31928	12719300	0.93396	465.945	115.085	109.0517	286.8904	247.2253	118485.7109	180.2767	-0.77098	217.7157	4748870
012	2018-10-29t2042	1540863979.82	adult	265.7817	213.9705	-18.3228	1282.5976	78.836	81986.0851	258141.3009	4475549.7517	1334.1	1.4508	296.647	-0.84671	289.1432	-0.86487	686.4635	1.1963	614.5715	293806.375	386.1807	-0.88343	498.1063	-0.20904	12687300	0.87081	460.944	113.4	107.0888	247.3458	234.9832	105863.9844	184.1851	-0.74505	221.7647	4850010
012	2018-10-30t0037	1540878097.79	adult	269.7034	217.8921	-14.4011	1212.5649	79.6222	76622.2622	241253.6668	4197104.5608	1386.29	1.691	320.082	-0.10833	312.1199	-0.14826	712.2996	1.5863	641.8819	284919.8438	418.5026	-0.16299	520.9805	0.18345	12795300	0.86679	423.908	121.828	114.5485	255.3405	247.1592	102136.1953	199.0106	-0.34396	234.2806	4870060
012	2018-10-30t0442	1540892785.8	adult	273.7834	221.9721	-10.3211	1068.4834	78.9808	69396.8509	218762.7314	3837617.9126	1099.94	0.77815	326.497	0.033992	319.7123	0.03105	675.0057	1.1845	625.9185	244352.0625	427.6397	-0.022806	526.2036	0.24926	11814000	0.43762	529.448	127.69	119.5546	287.4992	263.1269	104074.7266	207.6377	-0.16357	247.3079	4620330
012	2018-10-30t0837	1540906899.82	adult	277.7039	225.8927	-6.4006	1107.1972	77.4235	71550.6214	225476.5274	3929481.1513	944.62	0.28345	325.176	-0.075559	319.5002	-0.042844	629.3818	0.6393	588.8172	235388.8125	421.0328	-0.24561	518.5189	0.0834	12139800	0.52388	491.413	126.324	118.2762	276.313	258.7981	103341.0781	205.8331	-0.33066	243.2415	4716050
012	2018-10-30t1242	1540921586.55	adult	281.7836	229.9723	-2.3209	1057.5257	80.605	69723.5772	219805.4488	3909413.4318	891.958	0.13751	326.512	-0.099454	320.4614	-0.079524	623.0391	0.60439	585.7711	226786.25	421.4181	-0.30526	520.8653	0.097213	11867700	0.38081	424.79	129.363	122.6458	266.1153	256.4637	96865.9531	206.7276	-0.40945	244.0508	4701970
012	2018-10-30t1721	1540938297.31	dead	286.4254	234.6142	2.3209	1062.6475	80.3676	68419.0702	215625.1061	3801739.8407	1098.86	0.95704	331.775	-0.010414	324.2957	-0.036076	659.3918	1.1978	615.9296	235402.875	431.2333	-0.16584	543.6008	0.46588	11835100	0.32585	527.509	134.38	128.7346	298.599	271.8998	106599.8281	211.8822	-0.36131	249.6014	4793590
013	2018-10-18t2044	1539913696.94	egg	-2.003	-61.9998	-257.8903	167.7714	27.6794	3159.0501	10043.3207	55041.1017	0	0.63223	0	-0.46574	0	-0.51707					0	-0.30749	0	-0.023668	0	1.2181	0	0	0				0	-0.36418	0	0
013	2018-10-19t0044	1539928118.78	larva	2.003	-57.9937	-253.8843	184.6063	27.5433	3522.7599	11180.3704	61780.9706	0	0.10458	0	-0.64839	0	-0.67017					0	-0.48977	0	-0.27075	0	0.68813	0	0	0				0	-0.41188	0	0
013	2018-10-19t0444	1539942492.7	larva	5.9958	-54.001	-249.8915	190.2624	27.302	3549.0272	11259.6324	61308.7224	0	-0.23219	0	-0.83857	0	-0.83201					0	-0.65993	0	-0.47116	0	0.18204	0	0	0				0	-0.45763	0	0
013	2018-10-19t0844	1539956891.53	larva	9.9955	-50.0013	-245.8918	187.5047	27.2337	3502.6137	11116.415	60511.4353	0	-0.48785	0	-1.0382	0	-1.0049					0	-0.82058	0	-0.64247	0	-0.30379	0	0	0				0	-0.5022	0	0
013	2018-10-19t1244	1539971299.9	larva	13.9978	-45.999	-241.8895	187.5076	27.4799	3546.8792	11260.8204	62008.3515	0	-0.69797	0	-1.2484	0	-1.1906					0	-0.97313	0	-0.79334	0	-0.77006	0	0	0				0	-0.54605	0	0
013	2018-10-19t1644	1539985703.43	larva	17.9988	-41.998	-237.8885	385.1636	37.3659	11493.1705	36343.6928	288509.0151	313.403	-0.63286	156.877	0.31949	156.4248	0.53428	229.7003	-0.79367	225.4961	14241.4199	203.5268	-0.04531	221.5184	-0.5402	963696	-0.33641	256.173	48.9586	48.4861	86.0461	81.853	5334.8589	68.5484	0.20416	78.4472	300753
013	2018-10-19t2044	1540000097.84	larva	21.9972	-37.9996	-233.8901	366.9931	42.7025	11472.4196	36330.7165	310801.5954	1092.6	-0.2303	210.881	0.79731	198.5328	0.95941	784.8377	-0.4419	766.2772	48659.9375	285.398	0.23269	599.8973	-0.038151	1288900	-0.49171	424.154	52.5111	52.0717	93.4913	86.4706	5796.4585	72.7518	0.20777	81.997	320948
013	2018-10-20t0044	1540014493.02	larva	25.9959	-34.0009	-229.8914	543.1725	45.0837	19950.6134	62943.476	627392.7813	2885.88	0.85128	226.39	0.84463	168.1875	0.444	2272.187	0.67646	2255.2085	240851.8125	468.0975	1.0373	1824.4886	1.8276	2394980	0.048378	244.337	58.5514	58.012	101.8945	97.6327	10800.8203	82.3031	0.27456	93.0409	619415
013	2018-10-20t0444	1540028894.15	larva	29.9962	-30.0006	-225.8911	506.6174	44.8081	17384.7384	54967.1997	506293.2765	1213.43	-0.49507	226.302	0.69853	210.0727	0.91996	900.7627	-0.5203	898.4464	83770.9297	323.988	0.14826	716.8059	-0.12833	2090350	-0.65089	114.756	57.1637	56.9282	93.1654	90.8345	8664.3789	78.0599	0.18245	87.7217	528021
013	2018-10-20t0844	1540043291.41	larva	33.9954	-26.0013	-221.8919	543.3958	43.7026	17943.1008	56816.6681	484559.9693	2423.4	0.14478	208.786	0.30182	177.6501	0.30624	1798.1327	0.14346	1797.7916	172620.7344	274.6915	-0.24169	1307.6765	0.67325	1995580	-1.1467	144.459	56.7413	56.1696	95.825	93.3754	9199.2031	78.6965	0.14675	89.5114	542334
013	2018-10-20t1244	1540057696.25	larva	37.9968	-22	-217.8905	729.3926	49.5113	29428.32	92836.3401	977642.1701	2496.14	0.026963	209.883	0.13178	178.6956	0.16166	1611.0088	-0.083472	1575.6833	251317.375	368.0402	0.11067	1030.1157	0.1102	3260740	-0.48083	128.416	53.1652	52.5684	88.7019	86.8903	13837.4902	73.6282	0.044493	83.0948	825974
013	2018-10-20t1644	1540072102.1	larva	41.9984	-17.9984	-213.8889	742.8845	47.8574	29047.3765	91602.7081	942919.1329	6976.89	2.6335	286.409	1.1155	213.0979	0.61055	4031.9478	1.9182	3850.4142	620919.9375	477.7845	0.54772	2273.0553	1.8686	4400100	0.062004	141.908	61.6713	61.3324	97.2863	96.2321	14982.0879	82.4453	0.10222	91.6202	947457
013	2018-10-20t2044	1540086493.34	larva	45.996	-14.0008	-209.8913	748.5027	55.727	35489.6695	112023.1602	1389743.3819	4157.31	0.71668	311.24	1.3828	237.9197	0.97326	2762.2417	0.77708	2695.6655	516539.2188	748.0161	1.8033	1783.6618	0.98261	5808040	0.80119	344.755	64.9137	64.6369	100.1069	97.8951	18719.9922	85.4079	0.092296	94.2457	1211350
013	2018-10-21t0044	1540100895.24	larva	49.9965	-10.0003	-205.8908	789.1041	53.3672	34097.1735	107447.6801	1238702.2477	4884.43	0.96444	287.713	0.82956	217.2849	0.38224	3111.5764	1.0311	2980.0569	560083.75	686.0098	1.3405	1862.716	0.95554	5170210	-0.14304	157.602	62.2036	61.791	98.2721	95.7555	17688.9766	83.0729	0.027997	92.7916	1117800
013	2018-10-21t0444	1540115291.96	larva	53.9956	-6.0012	-201.8917	833.5624	53.6578	35683.358	112412.4917	1284336.9192	3771.46	0.24729	275.311	0.52171	222.5845	0.42173	2409.3145	0.35078	2299.9839	452951.125	579.3682	0.7697	1477.3725	0.3711	5171980	-0.51643	127.699	62.9741	62.6524	99.0034	97.5584	18612.6328	83.5932	0.018658	93.525	1183030
013	2018-10-21t0844	1540129693.45	larva	57.996	-2.0008	-197.8913	918.0267	58.4425	40293.9684	126959.1474	1496357.1325	3882.7	0.26569	248.28	-0.10877	197.4923	-0.4355	2281.0991	0.20683	2105.8403	485874.0938	516.2222	0.42978	1449.5424	0.32835	5267010	-0.79526	398.262	54.2358	53.7268	89.9038	87.0023	19149.5195	74.9227	-0.098298	83.8866	1150560
013	2018-10-21t1244	1540144098.99	adult	61.9975	2.0008	-193.8898	759.1225	60.2375	36866.9209	116269.2954	1514927.2405	3531.77	0.035299	237.688	-0.42782	184.5397	-1.0699	2237.1763	0.12319	2131.7133	434012.1875	519.5597	0.4672	1364.044	0.22373	4605200	-1.6409	120.793	54.6901	54.251	89.9919	88.3027	17458.4316	75.7948	-0.10011	84.974	1059620
013	2018-10-21t1700	1540159480.9	adult	66.2703	6.2735	-189.617	852.8198	56.8334	39480.8937	124432.9557	1541474.8613	5364.44	1.2004	296.933	0.97253	249.3507	1.2635	2697.8728	0.60438	2350.6389	561157.5625	483.4332	0.30996	1305.9029	0.1931	6154230	-0.74578	165.29	65.1389	64.6509	102.2231	100.7072	21262.4062	86.9032	0.04871	96.8837	1350070
013	2018-10-21t2100	1540173883.15	adult	70.2709	10.2741	-185.6164	880.0921	56.073	43289.2206	136541.306	1750495.7938	5185.62	1.1829	287.303	0.78792	243.4198	1.0347	2524.1426	0.53904	2203.4725	575504.5	459.0383	0.22947	1187.7684	0.076071	6524370	-0.72086	188.419	62.8972	62.3996	100.7914	98.6673	22980.4414	85.1654	0.021812	95.5744	1428330
013	2018-10-22t0100	1540188285.55	adult	74.2716	14.2748	-181.6157	926.9826	64.1946	47122.3587	148533.3196	2008920.6043	3294.73	-0.00058486	271.384	0.39237	240.3904	0.8719	1795.8812	-0.16739	1670.5636	445378.5312	422.0568	0.064849	982.6781	-0.21552	6712130	-0.80142	243.261	59.1798	58.808	98.4535	95.9806	24416.4688	81.7472	-0.048781	92.0807	1463690
013	2018-10-22t0500	1540202681.57	adult	78.2705	18.2737	-177.6168	916.4072	75.8075	53257.9028	168543.7264	2576918.1111	4415.88	0.96025	259.019	0.034035	224.5798	-0.0093621	2050.5483	0.32993	1849.1019	572103	376.4291	-0.20295	909.9519	-0.26426	7205140	-0.60965	201.564	53.8798	53.2475	96.2482	94.6504	26853.2578	79.174	-0.12743	90.3917	1498770
013	2018-10-22t0900	1540217083.87	adult	82.2711	22.2743	-173.6162	973.3747	63.9541	51954.05	163864.9618	2316596.7609	4115.54	0.93262	281.239	0.93753	253.2388	1.4555	1942.1365	0.40564	1692.9565	530203.25	352.1805	-0.35163	879.8788	-0.20652	7658690	-0.41367	285.909	64.5809	63.9669	106.4956	103.379	29073.2969	87.568	0.048092	99.081	1758670
013	2018-10-22t1300	1540231494.47	adult	86.2741	26.2773	-169.6132	1106.332	76.032	67596.9467	212929.4698	3572535.5688	2137.58	-0.65109	235.45	-0.94029	215.9353	-0.76673	1247.6165	-0.64508	1198.989	440408.5938	329.1151	-0.55887	718.2464	-0.58456	8309510	-0.024327	247.51	60.3894	59.7431	110.2262	106.1288	38909.8438	87.5451	0.023481	101.4012	2131260
013	2018-10-22t1700	1540245893.97	adult	90.2739	30.2772	-165.6134	1042.5172	67.4305	57720.1146	181976.6867	2666804.954	3419.35	0.75161	245.784	-0.51581	225.225	-0.37207	1553.1992	0.15935	1341.5278	470619.375	322.7245	-0.62502	642.4866	-0.79441	7427090	-0.85758	216.34	62.4955	61.8759	104.3227	102.3733	31609.7773	87.3074	-0.014653	98.0347	1888490
013	2018-10-22t2100	1540260287.57	adult	94.2721	34.2754	-161.6151	1168.6828	68.0445	62416.9501	196875.4458	2764962.3775	2775.41	0.26633	253.138	-0.16704	239.9945	0.36726	1290.6193	-0.2507	1132.8873	422032.5	316.0866	-0.7171	629.8994	-0.74953	8269000	-0.26181	153.677	59.0056	58.1742	105.4261	103.3369	34474.3438	85.5826	-0.10144	98.6616	1927480
013	2018-10-23t0100	1540274689.03	adult	98.2725	38.2758	-157.6147	1114.515	72.5318	62669.5997	197466.1434	2986972.0698	2251.92	-0.17092	227.724	-1.5614	213.4039	-1.3666	1180.0157	-0.35812	1085.1011	387045.1562	295.4503	-1.1057	616.7565	-0.67186	7462520	-1.009	258.414	52.0835	51.5032	91.1654	89.2687	29902.2539	74.2997	-0.4911	84.9102	1706780
013	2018-10-23t0500	1540289077.24	adult	102.2693	42.2725	-153.618	1082.6347	70.2004	61949.4246	195145.1672	3020812.0434	2031.58	-0.30038	226.097	-1.7163	212.3236	-1.5752	1090.0253	-0.44158	1002.9545	353168.1875	295.4246	-1.1354	560.5965	-0.85101	7322610	-1.1891	332.205	54.6452	53.9125	97.3556	94.269	31543.2207	78.1888	-0.44797	89.5344	1769790
013	2018-10-23t0900	1540303477.53	adult	106.2694	46.2726	-149.6179	1086.8336	74.5404	64592.646	203582.8535	3282181.1371	1732.64	-0.55313	223.927	-1.9113	210.1201	-1.8498	933.8967	-0.74212	880.24	315657.0938	305.1232	-0.96341	529.7638	-0.91454	7553290	-1.0473	268.358	61.7015	60.9841	104.252	102.1214	35237.1875	86.351	-0.25169	97.5748	2081250
013	2018-10-23t1301	1540317904.54	adult	110.2769	50.2801	-145.6104	1057.8416	69.4126	59991.9586	188933.4947	2907729.8163	2920.2	1.1136	289.976	1.7531	274.5612	1.9388	1282.3599	0.42621	1101.8493	402661	364.2424	0.52842	586.5006	-0.40549	9099140	0.17022	156.176	72.3225	71.5041	120.0267	117.9612	37688.375	99.0223	0.19159	112.1808	2269410
013	2018-10-23t1659	1540332195.45	adult	114.2466	54.2498	-141.6407	1084.9312	69.4976	61687.6294	194311.2035	2972826.4926	2055.81	0.097232	253.562	-0.38069	242.5197	-0.14319	1083.885	-0.031315	997.5325	350094.875	311.087	-0.97578	556.7797	-0.49183	8180410	-0.6093	145.83	68.2867	67.377	116.4157	114.0543	37602.2734	95.6743	-0.021839	109.273	2203060
013	2018-10-23t2037	1540345296.48	adult	117.8857	57.889	-138.0016	1012.3066	69.3317	58830.0182	185461.0886	2868836.9387	2496.55	0.82638	250.123	-0.64785	236.2541	-0.64471	1136.7646	0.26806	959.6858	350123.5	329.0826	-0.48673	563.8104	-0.327	7693030	-1.0173	203.117	69.1684	67.4864	135.4687	131.2906	41724.3594	99.4651	0.14309	120.6361	2127410
013	2018-10-24t0059	1540361008.11	adult	122.2501	62.2533	-133.6372	1116.4757	69.1307	61508.7664	193664.0226	2937773.685	1852.29	0.028224	280.279	1.0567	269.4467	1.2645	971.3105	-0.14391	874.6235	312762	358.2374	0.55597	520.9089	-0.56237	9021350	-0.020817	376.109	71.9876	70.2641	157.4238	151.5375	50690.4609	101.8032	0.26879	131.6287	2317060
013	2018-10-24t0437	1540374095.86	adult	125.8856	65.8888	-130.0017	992.6554	73.5345	59919.3325	188899.323	3051998.619	2318.26	0.82791	287.686	1.4453	276.006	1.5649	1046.0439	0.22714	861.5701	327411.75	359.8981	0.6443	516.586	-0.51194	9004560	-0.06635	389.797	74.7668	73.5683	130.0164	126.1947	40695.1328	103.6807	0.37062	119.447	2340200
013	2018-10-24t0859	1540389807.61	adult	130.2499	70.2532	-125.6374	1047.8106	73.3593	60535.2323	190703.297	2993891.7107	1702.22	-0.016209	274.742	0.59677	266.8565	0.87947	890.9606	-0.21648	816.765	282434.5	341.9015	-0.12119	473.4099	-0.82487	8696670	-0.32515	315.08	76.5943	76.2754	127.1158	123.8078	40295.7109	105.7628	0.37364	119.6847	2424520
013	2018-10-24t1237	1540402895.4	adult	133.8854	73.8887	-122.0019	1081.8258	69.5794	60960.0416	192024.3024	2910870.9882	1791.44	0.20557	265.158	-0.048205	256.2937	0.12679	860.3029	-0.24498	765.2746	274436.625	333.9329	-0.49572	454.1128	-0.9567	8451630	-0.51979	188.385	75.1038	74.2391	124.7964	122.0655	39810.0625	102.934	-0.18054	116.0801	2393860
013	2018-10-24t1659	1540418614.36	adult	138.2518	78.255	-117.6355	1035.2921	73.8271	61388.093	193391.8145	3121018.8184	1924.89	0.52909	265.105	-0.13048	255.9515	-0.0088374	846.446	-0.19369	690.6475	271709.1875	337.356	-0.39351	459.6386	-0.83912	8500320	-0.50549	327.928	74.216	72.7807	142.1443	133.8532	45628.3125	106.1175	-0.042267	124.4481	2379660
013	2018-10-24t2037	1540431696.31	adult	141.8857	81.8889	-114.0016	1073.1185	81.2352	64823.9529	204270.2017	3384322.014	1167.19	-0.71263	234.306	-2.0949	227.0271	-1.9018	669.1108	-0.84599	616.0569	226828.5781	295.0244	-2.322	403.1895	-1.4115	7931260	-0.89816	261.553	70.6604	68.9755	143.2901	138.3238	48575.3438	100.8465	-0.8038	122.2412	2391850
013	2018-10-25t0059	1540447428.57	adult	146.2558	86.259	-109.6315	978.5952	72.7842	57652.2229	181668.6716	2916480.5166	1210.61	-0.5792	261.935	-0.46992	250.6398	-0.53625	729.1998	-0.5141	674.5145	220218.3438	350.4919	0.11251	517.3309	-0.0785	7889230	-0.92846	182.38	66.3894	64.938	124.2144	122.082	37512.7617	100.5903	-1.0105	116.3165	1999580
013	2018-10-25t0437	1540460496.3	adult	149.8857	89.8889	-106.0016	1052.1563	71.0108	61014.9389	192217.5382	3007980.4608	1401.99	-0.17191	279.794	0.58062	273.0499	0.78068	752.0671	-0.34702	654.3794	239909.4062	353.0331	0.19239	488.1897	-0.36458	8924600	-0.27717	278.741	79.5136	78.3196	153.1164	144.1297	48844.1328	112.9389	0.054455	133.8224	2536250
013	2018-10-25t0859	1540476226.76	adult	154.2552	94.2585	-101.632	1100.9313	70.8358	63424.094	199729.2349	3113841.1366	1143.23	-0.60651	272.128	0.027864	266.8576	0.29702	647.1573	-0.74923	601.2932	214856.2188	348.8642	-0.049557	442.1755	-0.88616	9022390	-0.23217	236.857	75.458	74.382	142.7337	136.2159	47387.5938	108.4543	-0.58538	127.081	2501810
013	2018-10-25t1302	1540490787.89	adult	158.3	98.3032	-97.5873	1081.1198	72.1579	63103.7	198830.2189	3114534.737	1182.34	-0.47714	280.653	0.49337	273.0736	0.59456	657.5941	-0.64037	595.5992	217006.0312	356.9522	0.27798	454.3477	-0.70753	9253420	-0.10888	196.766	81.2723	79.9315	141.2225	138.2867	46603.4297	113.6912	-0.3044	131.0637	2679630
013	2018-10-25t1659	1540505029.81	adult	162.2561	102.2593	-93.6312	1066.7934	70.4436	62359.3271	196426.7447	3096571.6232	1352.46	-0.069138	304.156	1.9029	298.8306	2.1077	712.1506	-0.31117	638.1515	232161.0938	363.0521	0.51107	449.1978	-0.75696	9911540	0.25974	251.564	89.334	87.2662	167.2503	161.317	54523.5938	126.0836	0.51384	151.4225	2911130
013	2018-10-25t2037	1540518097.3	adult	165.886	105.8892	-90.0013	1073.934	72.6809	62583.096	197138.3766	3107634.2802	1261.76	-0.20417	292.903	1.1245	288.7172	1.3911	671.5662	-0.45843	593.6443	220273.7031	348.9096	-0.21322	417.9954	-1.1692	9583780	0.054805	396.701	88.703	86.6855	164.6115	158.9436	53992.5781	125.0031	0.22042	148.7331	2902360
013	2018-10-26t0059	1540533839.47	adult	170.2588	110.262	-85.6285	1065.7262	71.7821	62596.6889	197291.6955	3154344.6529	1149.65	-0.38611	289.651	0.82965	285.9894	1.1135	614.8157	-0.69956	539.9469	201659.5625	344.9912	-0.47464	410.2038	-1.284	9475080	-0.021173	251.981	93.2599	91.2133	167.8201	163.6485	55044.9883	131.5592	0.45489	153.8787	3050720
013	2018-10-26t0437	1540546897.92	adult	173.8861	113.8894	-82.0012	1039.8938	73.0257	62577.0972	197154.3921	3223237.5777	1042.24	-0.58076	281.259	0.22215	277.7039	0.50998	611.7355	-0.67208	555.2736	200037.5156	354.27	-0.10886	442.6052	-0.83217	9186750	-0.18942	211.364	80.7935	79.3411	155.8841	151.1889	50974.0938	121.1115	-0.44249	142.5628	2638960
013	2018-10-26t0859	1540562637.83	adult	178.2583	118.2616	-77.629	1073.473	70.5534	61640.9564	194129.1664	3015701.9507	904.612	-0.8491	289.534	0.63679	286.5814	0.93493	568.1061	-0.86964	534.8347	183498.2812	351.4745	-0.32317	412.6679	-1.2732	9331390	-0.11952	228.051	87.3201	84.316	166.2588	162.2419	53701.5859	129.0941	-0.11982	153.9581	2814240
013	2018-10-26t1237	1540575698.02	adult	181.8862	121.8894	-74.0011	1044.3788	73.2745	58760.3079	185059.3982	2884208.8679	897.718	-0.82405	285.733	0.3148	282.698	0.60076	554.6121	-0.91311	500.1562	170820.5312	343.9725	-0.73658	400.7715	-1.4652	8784870	-0.41807	235.74	95.7433	93.1676	182.2198	178.2478	56123.7031	138.7717	0.28605	166.4268	2943630
013	2018-10-26t1659	1540591442.1	adult	186.2595	126.2627	-69.6278	1091.2526	72.7615	64536.797	203326.2384	3238782.1773	829.967	-0.939	279.841	-0.14275	277.3343	0.16688	535.3969	-0.99119	502.3679	180964.1562	346.6629	-0.69725	423.8943	-1.1307	9432600	-0.081232	375.397	85.2186	83.5203	171.9981	167.0645	58135.3594	130.2004	-0.39413	155.8833	2872460
013	2018-10-26t2037	1540604498.47	adult	189.8863	129.8895	-66.001	1057.3523	73.7468	63563.4391	200308.1428	3215749.4524	1061.46	-0.31389	289.928	0.36232	284.9866	0.50878	594.4756	-0.58407	535.0431	197365.9062	362.3008	-0.093109	431.5613	-1.022	9621550	0.0097585	249.13	93.0601	90.0096	183.7131	179.9227	60992.7383	140.3935	-0.00094008	169.9028	3088290
013	2018-10-27t0100	1540620249.61	adult	194.2616	134.2648	-61.6257	1030.9962	71.3809	62342.2228	196494.1367	3162925.8021	721.993	-1.1186	302.896	0.97998	301.6609	1.309	535.5977	-0.92674	515.577	174604.8438	384.8566	0.73829	472.161	-0.37847	9858360	0.12094	321.115	98.962	96.6586	229.6548	217.9082	74867.4766	157.4501	0.65586	194.1268	3220920
013	2018-10-27t0437	1540633298.4	adult	197.8863	137.8895	-58.001	1103.5053	71.7208	61899.231	194896.2645	3001107.8721	791.307	-0.89876	314.485	1.4934	310.325	1.643	540.4203	-0.86844	503.8544	175096.1875	403.2574	1.3526	460.1899	-0.57879	10185500	0.27552	282.388	102.92	98.3556	216.0831	212.015	70010.9375	166.8296	0.91917	201.1757	3333370
013	2018-10-27t0859	1540649043.23	adult	202.2598	142.2631	-53.6275	997.2084	74.4587	60057.6523	189306.4802	3070211.1095	826.199	-0.75776	295.11	0.30791	290.5685	0.4467	516.8729	-1.0072	471.064	162298.0938	374.9886	0.094903	432.7189	-1.0518	9254930	-0.20832	425.248	105.57	99.2817	210.4877	207.3432	66093.125	171.2326	0.90355	198.7363	3310790
013	2018-10-27t1237	1540662098.31	adult	205.8862	145.8895	-50.0011	1071.3189	69.8105	60006.9613	188956.6619	2896178.0751	699.551	-1.049	293.475	0.12572	291.7857	0.40593	523.3687	-0.94051	510.7916	164337.75	387.8581	0.48297	465.9548	-0.49677	9206600	-0.24204	421.343	113.876	105.2979	307.7249	304.9149	96625.6094	197.7191	1.8961	261.73	3572400
013	2018-10-27t1659	1540677843.59	adult	210.2599	150.2632	-45.6274	1101.7668	69.5862	62677.3699	197432.2229	3019069.3036	638.741	-1.1703	297.393	0.20554	295.1853	0.44722	461.9915	-1.3967	443.3743	151533.2031	381.9802	0.12722	423.8015	-1.2564	9743770	0.007893	397.299	118.41	108.5365	250.2862	246.471	82093.875	201.9109	1.8414	235.052	3879590
013	2018-10-27t2037	1540690897.95	adult	213.8861	153.8894	-42.0012	1067.9009	71.8276	59737.9179	188122.6698	2881784.2595	777.694	-0.76371	297.153	0.10023	293.0286	0.24188	502.1746	-1.0747	472.576	157180.6562	373.0221	-0.29273	431.3371	-1.1486	9285440	-0.23059	433.062	117.624	108.4243	254.259	245.853	79583.0781	196.3307	1.4253	231.757	3675520
013	2018-10-28t0100	1540706653.75	adult	218.2627	158.266	-37.6245	1035.619	70.5257	59736.998	188203.551	2919107.2522	765.576	-0.75933	293.338	-0.19244	289.5389	-0.038066	488.754	-1.1774	463.0359	152980.0156	364.5656	-0.69953	424.5786	-1.308	9157710	-0.31104	321.812	121.147	111.0708	253.5271	249.0851	79353.9844	201.5858	1.4458	236.1323	3782080
013	2018-10-28t0437	1540719698.21	adult	221.8862	161.8894	-34.0011	1042.4487	73.2103	59260.8178	186687.6388	2909535.2912	744.408	-0.789	293.756	-0.25471	289.7755	-0.11279	480.4246	-1.2463	451.4711	148931.6094	366.1114	-0.73017	419.911	-1.4267	9105250	-0.35146	341.001	123.958	112.3855	258.7813	254.5028	80222.2031	210.2677	1.6428	243.1472	3842190
013	2018-10-28t0856	1540735262.09	adult	226.2095	166.2127	-29.6778	1015.6121	72.0128	57414.1044	180867.8459	2790476.3144	669.932	-0.96293	293.053	-0.37872	290.1338	-0.19318	472.3417	-1.3209	452.1541	142174.8438	366.6079	-0.80826	419.5626	-1.4727	8801860	-0.5125	416.387	128.015	115.986	272.6581	268.3315	82070.0703	220.3992	1.8639	255.7384	3844940
013	2018-10-28t1237	1540748499.1	adult	229.8865	169.8897	-26.0008	975.8802	71.2825	54637.7054	172156.9647	2624913.5403	628.076	-1.0554	296.451	-0.30082	293.5942	-0.11791	466.3072	-1.3817	443.1159	133363.8438	371.9754	-0.71128	417.2335	-1.5505	8475250	-0.67897	453.982	131.928	119.7324	278.3585	274.4068	79610.5312	227.7388	2.001	262.4297	3771700
013	2018-10-28t1650	1540763699.31	adult	234.1087	174.112	-21.7786	898.2272	74.072	52210.5015	164676.1701	2575848.234	633.903	-1.0143	304.981	-0.012041	301.4454	0.13556	467.2894	-1.3815	451.6886	127570.0156	378.1111	-0.60411	425.0709	-1.4341	8322020	-0.76388	351.398	137.864	125.7035	288.2306	284.9877	78686.9453	238.6071	2.2539	273.3333	3761900
013	2018-10-28t2037	1540777300.1	adult	237.8867	177.89	-18.0006	875.8934	72.0747	50538.6977	159455.5736	2457580.8229	628.035	-1.0104	314.799	0.3275	311.2286	0.46902	480.717	-1.2572	465.9478	127390	391.625	-0.26142	437.1459	-1.2248	8319510	-0.77698	377.049	142.728	130.0369	299.3169	295.0376	79318.9766	244.492	2.3268	282.2399	3772030
013	2018-10-29t0037	1540791700.89	adult	241.887	181.8902	-14.0003	896.1528	71.137	47528.9771	149771.5207	2229523.2202	645.446	-0.93783	334.423	1.0464	328.8799	1.1004	511.1079	-0.95261	499.0928	127265.875	418.3785	0.4556	474.5896	-0.5222	8325450	-0.78743	379.305	152.637	141.3991	317.8963	313.0722	79156.1875	260.3764	2.7572	300.3949	3799910
013	2018-10-29t0437	1540806102.18	adult	245.8873	185.8905	-10	866.8806	73.8482	46739.2103	147371.8715	2208657.0218	695.142	-0.76718	342.824	1.2703	338.9561	1.3869	524.9585	-0.80266	506.3667	128614.8359	429.7104	0.67718	478.0268	-0.47571	8390270	-0.77268	432.262	158.391	146.5829	334.0331	328.968	81838.0938	272.83	3.0493	313.1103	3876470
013	2018-10-29t0837	1540820503.01	adult	249.8875	189.8908	-5.9997	847.1588	74.616	45457.5418	143417.5633	2157528.0623	711.242	-0.69525	349.162	1.3976	345.9365	1.5321	531.0294	-0.72883	511.6397	126385.0078	436.6261	0.75836	484.736	-0.36773	8307970	-0.82357	420.192	162.762	152.2224	339.9771	335.0538	80914.5469	278.1441	3.0778	318.8889	3872760
013	2018-10-29t1237	1540834900.34	adult	253.8868	193.89	-2.0005	842.738	75.1534	44971.4897	141837.044	2140172.0077	750.298	-0.55062	355.803	1.5268	352.1218	1.6365	547.4601	-0.53629	529.6004	129200.5781	447.4493	0.93834	501.3512	-0.075774	8377030	-0.81002	411.121	167.74	156.8541	349.62	344.9185	82510.3125	285.3714	3.1761	330.0478	3949270
013	2018-10-29t1637	1540849303.86	dead	257.8878	197.891	2.0005	769.6101	72.0066	43278.1002	136582.8524	2091510.7473	851.406	-0.20468	372.855	2.0264	368.8141	2.1134	572.649	-0.23335	545.8234	129991.3203	471.1079	1.4409	519.8458	0.24513	8442180	-0.80009	447.97	177.213	166.3318	366.4034	361.6216	83173.5625	303.189	3.6467	347.5902	4012460
014	2018-10-18t1706	1539900659.13	egg	-1.812	-57.623	-281.5557	70.2869	34.791	1684.4765	5792.6692	37374.3933	196.639	0.90473	123.502	0.71958	122.7047	0.70686	173.2165	-0.31914	171.5298	1732.1647	152.6235	0.56801	164.2888	0.37802	113622	1.3087	90.5711	47.6659	47.7444	79.1605	79.3837	791.6046	64.2403	0.4211	72.5507	43852.7
014	2018-10-18t2044	1539913705.19	larva	1.812	-53.999	-277.9318	153.7899	29.7455	3159.2033	10082.5669	59696.8958	0	0.12396	0	-0.6395	0	-0.66267					0	-0.48135	0	-0.26019	0	0.7129	0	0	0				0	-0.40965	0	0
014	2018-10-19t0044	1539928127.13	larva	5.818	-49.993	-273.9257	156.1991	30.4127	3227.679	10303.9367	61829.0347	0	-0.21933	0	-0.82992	0	-0.82459					0	-0.65258	0	-0.46295	0	0.20411	0	0	0				0	-0.45562	0	0
014	2018-10-19t0444	1539942501.01	larva	9.8108	-46.0002	-269.9329	153.3989	30.1102	3150.2658	10062.1654	59936.3588	0	-0.47722	0	-1.0287	0	-0.99661					0	-0.81336	0	-0.63506	0	-0.28181	0	0	0				0	-0.50016	0	0
014	2018-10-19t0844	1539956899.76	larva	13.8104	-42.0006	-265.9333	151.0255	29.972	3140.9141	10037.3999	60075.0136	0	-0.68888	0	-1.2383	0	-1.1816					0	-0.96615	0	-0.78665	0	-0.74866	0	0	0				0	-0.54401	0	0
014	2018-10-19t1244	1539971308.18	larva	17.8128	-37.9982	-261.9309	150.5999	30.2545	3113.5446	9956.0751	59648.8785	0	-0.8708	0	-1.4605	0	-1.3823					0	-1.1124	0	-0.92304	0	-1.1974	0	0	0				0	-0.58761	0	0
014	2018-10-19t1644	1539985711.64	larva	21.8137	-33.9973	-257.93	322.2592	50.7907	12746.199	40713.8254	434447.4758	287.121	-0.81882	190.755	0.56502	190.0775	0.85451	260.4609	-0.85945	257.2	17711.3418	227.191	-0.064949	249.3225	-0.62525	1285120	-0.47473	111.243	60.0251	59.7548	91.2536	90.1079	6205.2427	79.43	0.28702	87.1779	404389
014	2018-10-19t2044	1540000106.15	larva	25.8122	-29.9988	-253.9315	424.217	49.7397	17074.703	54026.3467	591903.6325	402.487	-0.89289	197.399	0.49167	194.3769	0.80773	333.3387	-0.89235	328.6241	30333.8164	239.6882	-0.1441	311.1144	-0.65191	1780340	-0.47363	320.96	60.2162	60.0702	96.1557	91.4947	8750.1709	79.3873	0.24281	88.5934	543090
014	2018-10-20t0044	1540014501.29	larva	29.8109	-26.0001	-249.9328	563.6895	59.6632	24937.1004	79145.3388	926496.6827	677.288	-0.85139	207.817	0.46503	199.5306	0.7715	578.8142	-0.78033	568.6323	76403.4766	260.8315	-0.173	530.9532	-0.42038	2731120	-0.074998	126.421	60.0013	59.7014	96.1313	94.1953	12689.3291	81.2769	0.22171	90.7503	788537
014	2018-10-20t0444	1540028902.36	larva	33.8112	-21.9998	-245.9326	567.3943	54.0199	24324.5377	76937.4806	862917.7455	1916.49	-0.17942	245.735	0.81669	223.2243	1.0227	1400.92	-0.183	1364.5453	180718.6875	295.4686	-0.12789	1047.98	0.27162	3154740	-0.13682	196.771	61.9158	61.6482	97.7537	94.5524	12610.2227	82.3578	0.19118	91.3978	794874
014	2018-10-20t0844	1540043299.58	larva	37.8104	-18.0006	-241.9333	737.4893	52.6816	30201.2257	95220.9485	1039093.0895	2638.32	0.12471	256.535	0.81964	217.1907	0.81851	1864.4167	0.13321	1838.8963	298306.6875	441.4479	0.4973	1282.0002	0.50459	4088910	0.23599	185.347	60.8528	60.4991	96.8003	94.6571	15488.0449	81.3988	0.13646	90.6615	969933
014	2018-10-20t1244	1540057704.44	larva	41.8117	-13.9993	-237.932	824.6476	54.099	34866.0793	109839.5583	1240356.1453	5584	1.7848	313.811	1.5481	212.5751	0.60756	3706.3455	1.6415	3605.2877	681967.5625	870.9364	2.5898	2426.1617	2.1079	5768780	1.2172	189.929	62.6576	62.4716	97.7044	95.7386	17977.6016	82.964	0.11026	91.9389	1151830
014	2018-10-20t1644	1540072110.34	larva	45.8134	-9.9976	-233.9303	829.7915	57.8274	39127.495	123434.0686	1522003.3351	2945.78	-0.0011354	263.303	0.58575	183.7899	-0.14658	2321.5515	0.3966	2287.6057	478239.625	789.1632	2.0221	1839.1341	1.0716	5416150	0.50113	117.387	55.801	55.4453	89.9766	88.0355	18535.1836	76.0226	-0.012964	84.8711	1147830
014	2018-10-20t2044	1540086501.53	larva	49.8109	-6.0001	-229.9328	842.17	53.8224	37799.4935	119135.2144	1411013.4121	5235.33	1.1771	312.213	1.2817	228.0022	0.64665	3598.0579	1.4631	3622.3599	716013.5	743.8276	1.6418	2228.9501	1.4937	6209600	0.70599	117.735	57.9227	57.5727	95.495	94.1256	19003.5137	79.6549	-0.0094632	89.9885	1152020
014	2018-10-21t0044	1540100903.46	larva	53.8115	-1.9995	-225.9322	937.9838	61.3992	47096.6198	148392.2215	1998732.8302	5076.78	1.015	259.343	0.21401	184.5635	-0.60422	3124.1245	0.9964	3050.694	774782.875	612.1498	0.94262	1797.0005	0.84517	6407860	0.47744	120.103	50.8832	49.9435	91.3191	89.9226	22647.1289	74.9304	-0.082367	86.0691	1257220
014	2018-10-21t0444	1540115300.08	adult	57.8105	1.9995	-221.9332	949.6964	61.9302	46439.9438	146375.4016	1935084.285	4699.65	0.75283	279.865	0.5625	228.4814	0.52836	2823.6165	0.70552	2807.5781	688962.4375	413.473	-0.12042	1607.4501	0.56872	6826470	0.44607	127.164	62.7524	62.4454	98.3445	96.2016	23996.0625	83.8874	0.012979	93.1858	1530660
014	2018-10-21t0844	1540129701.64	adult	61.811	6	-217.9328	999.3321	63.6896	51424.2748	161979.1931	2237079.4527	3315.42	-0.094033	285.228	0.6605	241.9026	0.95079	2125.7119	0.018345	2059.2622	573942.1875	495.7395	0.33319	1382.5775	0.25224	7687740	0.78776	235.228	56.539	56.1815	96.1875	93.9847	25970.625	79.69	-0.047946	89.7732	1523900
014	2018-10-21t1244	1540144107.2	adult	65.8125	10.0015	-213.9312	1067.3924	63.5082	57030.5668	179639.7954	2571161.4509	3144.33	-0.20309	273.252	0.37823	233.7338	0.64314	1905.2335	-0.19721	1815.1172	569664.8125	466.9186	0.20358	1225.3135	0.047672	8161750	0.85298	272.941	64.4836	64.1172	101.6092	99.4484	30381.1406	85.763	0.032122	95.5377	1926060
014	2018-10-21t1700	1540159489.06	adult	70.0852	14.2742	-209.6585	1065.466	68.4032	60905.0971	191966.2642	2942150.8951	1604.97	-1.1895	232.183	-0.72557	202.3631	-0.78819	1239.1552	-0.87806	1230.9202	395290.5	431.4861	0.046245	959.7721	-0.34533	7393410	-0.029939	112.58	46.8923	46.4858	83.0169	81.2139	26482.3789	67.7024	-0.269	77.4388	1493190
014	2018-10-21t2100	1540173891.31	adult	74.0859	18.2749	-205.6578	1149.5876	69.4148	61923.7636	194978.1631	2926215.9713	2359.94	-0.66424	284.781	0.7992	252.9921	1.4892	1536.0615	-0.49071	1482.7563	499220	449.4427	0.25954	1033.8597	-0.11644	9235160	1.1932	126.693	61.4206	61.004	100.5269	98.4704	32671.25	84.4334	0.0040368	94.2965	1991810
014	2018-10-22t0100	1540188293.8	adult	78.0866	22.2756	-201.6572	1055.0843	71.6803	61629.8492	194266.6279	3067825.5692	2947.51	-0.16814	245.184	-0.44275	214.1319	-0.55184	1730.7351	-0.12561	1650.746	559027.4375	367.7162	-0.27874	950.4219	-0.17466	7895410	-0.056421	235.589	55.5774	54.7537	97.6812	94.7531	31551.043	80.245	-0.10195	91.1778	1789700
014	2018-10-22t0500	1540202689.67	adult	82.0854	26.2744	-197.6583	1073.2952	78.1532	67079.7894	211624.9391	3528523.2053	1293.53	-1.4383	244.203	-0.51292	224.735	-0.1195	944.0026	-1.2382	937.403	331344.9062	361.6434	-0.26003	752.7297	-0.56824	8550300	0.30519	275.822	56.5616	55.7696	105.4573	100.4953	37015.5078	80.497	-0.12799	93.1667	1980390
014	2018-10-22t0900	1540217092.01	adult	86.0861	30.2751	-193.6576	1052.602	79.4227	68693.6064	216584.8488	3804124.7463	1295.03	-1.4345	226.664	-1.3263	206.8276	-1.2839	950.0002	-1.2234	924.307	341050.0938	345.9059	-0.35652	728.2327	-0.55515	8117520	-0.17612	322.566	49.7185	49.3478	88.1254	84.841	31637.0312	70.9077	-0.42065	81.0764	1780570
014	2018-10-22t1300	1540231502.64	adult	90.089	34.278	-189.6547	1075.7342	78.8877	67397.4728	212381.8671	3626109.503	1193.65	-1.5147	237.13	-0.93714	220.2362	-0.65932	892.4693	-1.3042	884.0677	314149.1875	340.3376	-0.36369	707.023	-0.5234	8335130	-0.11081	243.213	56.1266	55.7059	93.9853	91.7152	33082.8203	77.5119	-0.2859	87.9156	1972850
014	2018-10-22t1700	1540245902.19	adult	94.0889	38.2779	-185.6548	1162.6046	71.0492	66256.8861	208696.9073	3219875.3089	1580.72	-1.0481	257.954	0.085778	237.3278	0.21433	1066.2018	-0.80133	1029.9268	369972	374.667	0.31097	732.4246	-0.23593	8939150	0.29437	377.264	64.2131	63.7385	103.7383	100.5588	35997.1836	86.9119	-0.060968	96.813	2225240
014	2018-10-22t2100	1540260295.75	adult	98.0871	42.2761	-181.6566	1154.6591	73.0925	68478.7634	215662.588	3464142.4646	2001.95	-0.46612	231.099	-1.3764	215.9148	-1.2093	1102.2983	-0.5657	1045.8152	394622.8125	303.0406	-0.95463	606.677	-0.73437	8265010	-0.34134	255.137	61.9732	61.4559	103.0062	100.9743	36876.2031	85.8796	-0.13553	96.8734	2216410
014	2018-10-23t0100	1540274697.14	adult	102.0875	46.2765	-177.6562	1192.2371	73.0655	71860.226	226307.0777	3673816.1801	1709.55	-0.69598	257.151	-0.0074488	241.0795	0.16937	1031.6559	-0.60648	956.6964	387902.625	357.8856	0.21384	620.1848	-0.49439	9651650	0.74168	259.056	69.2494	67.6347	185.7982	182.9925	69860.125	94.9519	0.107	151.9798	2599140
014	2018-10-23t0500	1540289085.28	adult	106.0842	50.2732	-173.6595	1075.5506	75.7162	65298.9804	205696.9521	3421384.2154	1554.42	-0.7822	251.687	-0.35768	235.7292	-0.28902	1024.3234	-0.488	1008.1362	349294.25	350.3937	0.11188	666.9325	-0.030275	8582770	-0.1995	390.133	60.2261	59.5271	109.6114	106.8039	37377.4805	88.8473	-0.15616	101.9311	2053770
014	2018-10-23t0900	1540303485.61	adult	110.0843	54.2733	-169.6594	1042.1756	79.3053	65236.1527	205606.5071	3520330.4036	1549.99	-0.68902	235.296	-1.3477	220.4953	-1.3507	948.4001	-0.5813	901.0637	323404.4375	329.3497	-0.39521	618.3496	-0.19006	8008300	-0.7131	211.578	64.649	63.6739	111.8822	108.4536	38151.8438	91.257	-0.14099	103.6895	2200330
014	2018-10-23t1301	1540317912.65	adult	114.0918	58.2808	-165.6519	1072.225	73.9772	65002.755	204835.4011	3334668.2733	1328.24	-0.89644	256.061	-0.23367	244.5015	-0.01727	852.6263	-0.76116	842.4285	289892.9375	337.6334	-0.17935	570.6912	-0.3922	8695070	-0.19771	231.262	72.308	71.2071	132.7386	124.5309	45131.1094	99.9754	0.21287	116.1958	2455360
014	2018-10-23t1659	1540332203.7	adult	118.0615	62.2505	-161.6822	1068.9588	75.829	65022.7872	204948.9953	3341528.0008	1608.88	-0.42245	250.485	-0.63009	238.387	-0.51895	934.1219	-0.38938	902.6832	317601.4375	331.8233	-0.39546	558.2618	-0.36697	8503460	-0.38447	308.376	72.0559	71.0717	125.7609	121.4577	42758.6914	100.1458	0.18755	115.555	2446150
014	2018-10-23t2037	1540345304.58	adult	121.7007	65.8897	-158.043	1149.0245	78.6707	71798.0909	226397.8249	3779832.3397	1410.47	-0.63217	244.264	-1.0699	232.8584	-0.97295	868.7707	-0.51147	841.5256	325789	322.7739	-0.78424	520.4917	-0.58008	9147210	0.080657	206.564	66.6852	65.6191	121.211	117.0521	45454.1172	95.9264	-0.31026	110.9856	2497230
014	2018-10-24t0059	1540361016.13	adult	126.065	70.254	-153.6787	1043.8746	78.311	64028.0925	201754.0957	3404922.2829	1400.32	-0.56582	286.879	1.3942	277.0614	1.6256	927.1681	-0.19069	901.0647	310601.3125	351.6381	0.30691	633.6692	0.5473	9588350	0.36672	300.126	73.4286	72.4649	125.3909	122.7959	42005.9375	101.5731	0.086517	116.3633	2454200
014	2018-10-24t0437	1540374103.92	adult	129.7005	73.8895	-150.0432	1109.6202	85.7258	76609.5005	241905.3598	4384339.8132	1275.79	-0.70004	238.364	-1.5912	225.4449	-1.6705	809.765	-0.53244	779.2288	323096.25	331.032	-0.57359	486.8351	-0.70841	9508110	0.26747	256.353	66.883	63.174	168.4111	161.3275	67196.0312	108.7999	0.78838	146.1018	2667900
014	2018-10-24t0859	1540389815.68	adult	134.0649	78.2539	-145.6789	1093.9621	74.6034	65652.2056	206829.8652	3412153.8355	1533.17	-0.21282	281.962	0.97138	272.7269	1.1419	890.8992	-0.12221	857.7614	305578.4062	354.4773	0.38867	561.8244	0.12335	9669330	0.33638	238.765	73.5272	71.6243	160.6749	154.1809	55111.5	105.7937	0.15233	134.089	2521470
014	2018-10-24t1237	1540402903.45	adult	137.7004	81.8894	-142.0434	1132.2098	72.5293	68117.1657	214719.8957	3430191.96	1558.43	-0.10417	269.351	0.13973	261.6197	0.35829	815.0979	-0.33318	767.2394	290174.8438	342.3349	-0.16913	478.9307	-0.64611	9584590	0.24045	434.734	68.6397	67.5038	131.2314	127.4553	46718.3672	100.8213	-0.61865	119.2775	2442470
014	2018-10-24t1659	1540418622.52	adult	142.0668	86.2558	-137.677	1096.5199	81.6072	70646.8439	222638.0551	3878017.121	1276.88	-0.51751	246.803	-1.3281	236.3361	-1.3268	770.5151	-0.42205	724.0969	284320.0625	326.0472	-0.94013	499.9607	-0.34723	9089990	-0.12886	262.036	62.1159	59.1522	175.4753	172.6189	64750.3828	95.5953	-1.3795	137.9273	2287790
014	2018-10-24t2037	1540431704.43	adult	145.7006	89.8896	-134.0431	1066.8992	78.193	65700.7556	207036.4419	3461743.5118	1344.89	-0.34319	262.644	-0.41575	247.4378	-0.72255	789.7194	-0.26627	753.0173	271663.4688	383.3694	1.6044	562.8201	0.4299	9010250	-0.20259	426.807	77.0873	72.4729	270.3344	255.8706	92995.0391	117.7799	0.78358	210.9629	2644560
014	2018-10-25t0059	1540447436.73	adult	150.0707	94.2597	-129.673	1073.1396	76.3044	66150.1765	208460.599	3456891.98	1348.08	-0.27023	288.952	1.1495	279.1609	1.1583	860.1985	0.13912	865.9948	297628.6875	366.8582	0.82441	517.7674	-0.0083177	9984150	0.38674	282.783	75.9954	74.6899	136.6166	133.7312	47269.3594	106.1913	-0.61049	124.4305	2625870
014	2018-10-25t0437	1540460504.41	adult	153.7006	97.8896	-126.0431	1044.2996	75.0666	64035.1127	201783.8616	3352237.3349	1734.07	0.53332	291.953	1.2791	282.9758	1.3159	852.7963	0.1909	808.3804	285686.75	360.8729	0.512	539.1515	0.30164	9762610	0.22325	283.612	80.5085	78.2682	170.3303	159.3651	57060.6484	114.4074	-0.01511	142.9787	2692120
014	2018-10-25t0859	1540476234.85	adult	158.0702	102.2592	-121.6735	1116.8188	73.6457	66675.4909	210014.8677	3383258.035	1218.19	-0.40801	274.965	0.13941	266.289	0.17642	775.9335	-0.076426	760.2107	270800.7812	343.1703	-0.36387	493.1467	-0.21435	9575370	0.083914	327.745	82.403	80.5608	159.1686	150.5262	55549.8438	115.2322	-0.16169	138.5422	2869600
014	2018-10-25t1302	1540490796.1	adult	162.115	106.304	-117.6287	1072.2648	78.4993	69728.0505	219813.6978	3827981.0218	1321.71	-0.13578	271.785	-0.13428	262.5373	-0.14741	790.6168	0.076957	767.4721	287784.5	351.4964	-0.031687	506.8964	0.0017472	9879670	0.24213	328.765	82.6358	79.5677	190.2947	180.5425	69267.2812	122.9305	0.26634	161.4015	3003890
014	2018-10-25t1659	1540505037.92	adult	166.071	110.26	-113.6727	1098.2813	76.5915	66101.9587	208213.2859	3405435.626	1433.6	0.169	278.018	0.18288	270.8819	0.28092	778.9904	0.0985	734.2471	269530.6562	341.9333	-0.54673	455.8059	-0.65737	9598570	0.062681	209.384	81.8273	80.2797	154.6738	150.4827	53517.1367	117.9348	-0.32571	142.2889	2825090
014	2018-10-25t2037	1540518105.46	adult	169.7009	113.8899	-110.0428	1160.4338	76.9697	69994.2798	220427.7521	3653354.8646	1366.54	0.087757	307.526	1.9653	299.9919	1.9914	762.863	0.082451	719.0851	279207.875	374.5772	0.93605	506.2722	0.052787	11239500	0.96848	317.608	86.5785	85.2054	150.5297	146.6309	55093.8867	119.1625	-0.39587	138.1968	3164270
014	2018-10-26t0059	1540533847.61	adult	174.0737	118.2627	-105.67	1153.1673	73.0673	68029.9706	214296.8831	3409398.7419	1283.16	-0.026113	279.052	0.080719	272.5277	0.18953	737.8412	0.029676	679.9868	262671.4688	348.8911	-0.36412	492.1456	-0.12418	9923630	0.21558	405.966	83.3179	81.4081	178.7849	168.0827	63647.4102	119.9974	-0.52351	148.0247	2962950
014	2018-10-26t0437	1540546906.15	adult	177.7011	121.8901	-102.0426	1039.3135	82.047	69497.9537	219320.5061	3899315.1041	1008.74	-0.61014	275.221	-0.23355	265.0534	-0.35031	647.9772	-0.41754	607.0112	234567.7344	373.4583	0.70567	518.4642	0.2777	9963280	0.22412	409.501	76.3261	73.1773	216.165	213.0526	78251.7422	113.5945	-1.0601	181.1176	2763080
014	2018-10-26t0859	1540562646.06	adult	182.0733	126.2623	-97.6704	1134.8365	75.7387	69249.7052	218113.9817	3617494.5161	999.359	-0.57589	292.015	0.6915	284.4996	0.70259	666.1588	-0.24681	637.2142	241149.5	385.3071	1.1315	523.1813	0.37616	10555800	0.52602	324.789	89.0054	85.8763	226.049	216.7793	81829.7188	141.8267	0.45443	198.363	3217370
014	2018-10-26t1237	1540575706.2	adult	185.7011	129.8901	-94.0426	1079.1407	73.4827	67847.884	213866.5446	3570341.9747	750.66	-1.1412	298.745	0.99694	294.3646	1.1755	578.2512	-0.73177	558.427	204700.9375	387.7544	1.1319	495.0589	-0.033602	10575600	0.52162	361.771	92.4801	89.4856	250.343	243.6397	88621.4375	136.4326	-0.027955	211.6687	3273800
014	2018-10-26t1659	1540591450.28	adult	190.0745	134.2635	-89.6692	1010.2951	75.3406	61565.4662	194123.987	3158384.5644	972.552	-0.53504	281.38	-0.13989	275.9398	-0.012388	638.0798	-0.3029	623.538	205461.6875	342.772	-0.93604	457.7938	-0.60798	9040190	-0.29246	212.208	89.7772	87.7817	162.2026	157.8685	52229.2383	125.5644	-0.78111	149.0214	2884360
014	2018-10-26t2037	1540604506.76	adult	193.7013	137.8903	-86.0424	1023.5953	76.1405	62709.1226	197725.0079	3264908.8606	877.402	-0.72882	276.75	-0.4871	270.8352	-0.38947	624.7596	-0.33981	601.2479	204921.1562	360.2453	-0.2702	484.1482	-0.18482	9060530	-0.28724	256.334	85.6702	83.7327	172.2182	167.9994	56487.5664	126.9595	-0.83198	154.1145	2804760
014	2018-10-27t0100	1540620257.88	adult	198.0766	142.2656	-81.6671	1015.2385	73.3468	63445.6564	200233.3237	3262575.4499	1027.19	-0.29044	276.866	-0.57824	267.59	-0.67064	623.8788	-0.29112	584.3998	207127.75	364.7069	-0.20156	511.8016	0.27448	9170370	-0.24099	210.656	87.8018	86.0083	162.8408	159.524	54063.1562	125.5342	-1.047	150.2289	2908170
014	2018-10-27t0437	1540633306.55	adult	201.7012	145.8902	-78.0425	1109.945	79.5864	68179.0914	214807.4281	3588221.6169	862.857	-0.66869	265.787	-1.2463	258.237	-1.2409	586.5531	-0.51314	570.7625	208812.9062	352.5158	-0.76561	463.6003	-0.52775	9455110	-0.1057	334.601	85.9457	82.9541	214.1397	205.368	76233.7344	126.5998	-1.1082	169.3862	3057430
014	2018-10-27t0859	1540649051.45	adult	206.0748	150.2638	-73.6689	999.7751	75.8963	60835.2625	191720.1572	3178317.903	1049	-0.12799	304.243	0.67962	297.3224	0.68365	675.3782	0.19494	640.0596	214770.2812	387.8928	0.47795	537.5687	0.73918	9663050	-0.015047	232.098	89.4828	87.7961	171.8128	168.0461	54636.4688	133.5349	-0.9345	158.1218	2842060
014	2018-10-27t1237	1540662106.51	adult	209.7012	153.8902	-70.0425	1042.4041	77.2525	63587.8621	200399.9179	3329627.5039	748.059	-0.88465	292.893	-0.0063096	288.4184	0.12632	555.2056	-0.67636	537.6998	184883.4688	391.0092	0.47537	489.6798	-0.094417	9725220	0.0011245	248.518	85.9225	85.2213	167.0518	162.4791	55628.2656	127.3185	-1.3177	150.8769	2852970
014	2018-10-27t1659	1540677851.89	adult	214.0749	158.2639	-65.6688	1023.9616	73.8917	62115.3367	195821.3041	3153769.1505	1148.71	0.23739	317.892	1.1127	311.322	1.124	701.2304	0.52843	663.5259	227899.875	390.7986	0.33554	509.1383	0.24781	10306400	0.26967	219.961	96.7256	94.6486	171.685	168.4293	55797.6289	136.0041	-1.082	159.86	3135940
014	2018-10-27t2037	1540690906.14	adult	217.7011	161.8901	-62.0426	1049.3644	74.644	64419.5699	202999.4451	3369660.7272	1069.7	0.064431	322.85	1.2335	316.2428	1.2415	700.3916	0.58512	674.663	236031.9688	395.5058	0.39011	516.9086	0.38181	10857800	0.51835	287.543	95.5386	93.6702	177.9565	173.9428	59971.3516	134.5136	-1.2541	162.2742	3213060
014	2018-10-28t0100	1540706662.04	adult	222.0777	166.2667	-57.666	1059.1276	74.6199	65106.471	205202.267	3380660.9847	944.306	-0.23491	334.891	1.6565	330.1561	1.7482	625.6553	0.013601	605.5588	212722.8125	402.2831	0.49117	498.4443	0.029224	11384900	0.74376	316.448	102.643	100.4177	180.7603	176.8926	61458.5156	142.0298	-1.0832	167.6363	3489470
014	2018-10-28t0437	1540719706.53	adult	225.7012	169.8902	-54.0425	1029.2262	75.7072	61902.1508	195153.2776	3185281.3836	887.907	-0.35704	298.031	-0.1415	292.7535	-0.06358	584.7738	-0.31545	555.515	189466.7188	377.1131	-0.44868	464.2863	-0.62668	9639220	-0.11229	288.571	99.6491	97.2672	193.4608	185.5692	62681.3125	142.1849	-1.1838	170.4557	3222950
014	2018-10-28t0856	1540735270.41	adult	230.0245	174.2135	-49.7192	964.919	75.748	58929.8869	185794.1651	3096145.3177	677.401	-0.91476	310.747	0.33185	308.0692	0.51953	532.0477	-0.77332	523.3411	163870.6875	392.0323	-0.064261	475.172	-0.44587	9560460	-0.17002	237.326	101.986	100.2197	185.4809	182.3288	57128.1055	145.9997	-1.1602	171.9408	3137710
014	2018-10-28t1237	1540748507.38	adult	233.7015	177.8904	-46.0423	1025.9981	77.9816	63708.1408	200801.0495	3383098.2862	1969.61	2.821	310.438	0.23403	305.6402	0.32642	643.3801	0.30254	586.2238	214245.5625	375.3665	-0.68276	473.3001	-0.50327	10318000	0.1623	246.988	99.0418	96.8748	181.4368	178.2845	60418.4375	141.1262	-1.4498	167.4536	3291850
014	2018-10-28t1650	1540763707.65	adult	237.9237	182.1127	-41.82	987.0949	79.8885	62262.8791	196410.3466	3355640.8206	713.791	-0.75989	343.503	1.5439	340.6252	1.7118	522.273	-0.8465	505.6895	169738.7188	408.8781	0.27128	477.1021	-0.45333	11155600	0.5161	207.2	113.097	111.7733	179.5447	177.6873	58352.0195	154.717	-1.05	171.4092	3672930
014	2018-10-28t2037	1540777308.36	adult	241.7017	185.8907	-38.042	896.4256	76.9916	58171.3176	183700.5355	3154006.1164	699.714	-0.77804	351.837	1.7701	348.8304	1.927	533.1002	-0.7283	515.6732	162062.4688	415.9051	0.38643	482.7584	-0.36382	10667000	0.26415	217.961	115.337	114.3594	183.9183	181.8367	55911.1641	156.7584	-1.0766	174.7507	3496790
014	2018-10-29t0037	1540791709.17	adult	245.7019	189.8909	-34.0418	1006.3992	75.0444	60806.8165	191658.3837	3165877.6185	1063.6	0.34139	360.88	1.9975	355.7437	2.0617	696.7289	1.0032	667.6619	221559.8125	434.5003	0.82117	531.552	0.55092	11460100	0.5815	355.678	117.682	112.9826	210.724	207.507	67010.2422	175.7545	-0.48889	199.1703	3737110
014	2018-10-29t0437	1540806110.48	adult	249.7023	193.8913	-30.0414	942.8033	72.4541	55446.2561	174766.4448	2790035.8666	1003.56	0.19912	362.669	1.9259	357.0606	1.9668	682.4817	0.91027	653.8765	197919.6875	445.4353	1.0096	549.7768	0.86975	10509400	0.13002	420.339	120.906	115.7953	224.5448	220.426	65117.9844	184.3562	-0.29245	209.8068	3503610
014	2018-10-29t0837	1540820511.24	adult	253.7025	197.8915	-26.0412	944.1032	70.1619	53873.0638	169773.8501	2650606.8678	1323.84	1.2365	364.838	1.8713	359.2116	1.9069	658.8121	0.70382	615.5714	185785	448.717	0.97792	546.8722	0.78319	10276800	-0.0021268	376.46	123.862	116.9687	226.7415	224.3679	63941.1016	191.9878	-0.13595	216.0511	3488960
014	2018-10-29t1237	1540834908.51	adult	257.7018	201.8908	-22.042	889.8258	71.3696	51762.4864	163215.4654	2572314.9074	1206.52	0.92159	363.369	1.6875	358.0033	1.729	692.9303	1.1454	638.1082	187784.1094	449.8385	0.89225	551.9179	0.84549	9830230	-0.22039	283.355	126.864	118.8078	239.5033	236.6326	64905.4062	201.2544	0.074093	227.5437	3432060
014	2018-10-29t1637	1540849312.07	adult	261.7028	205.8917	-18.041	887.8521	71.3867	50610.967	159554.5171	2479731.3892	1173.13	0.86591	366.675	1.6835	361.1915	1.7165	677.4592	1.0256	619.2689	179526.6875	453.542	0.8777	544.3446	0.6723	9699280	-0.3027	346.965	129.465	121.0237	244.6447	241.0582	64830.8359	206.161	0.12805	233.0007	3424600
014	2018-10-29t2042	1540863996.32	adult	265.7817	209.9707	-13.962	873.2455	71.2433	49832.1444	157116.7172	2440677.9091	993.941	0.3272	364.911	1.504	360.4298	1.5688	651.7471	0.77318	606.4019	170106	449.4845	0.67206	537.0515	0.50609	9506670	-0.40819	295.258	132.641	123.8314	249.1442	245.93	65026.6484	210.7077	0.16652	236.5859	3455560
014	2018-10-30t0037	1540878114.47	adult	269.7034	213.8924	-10.0403	863.9059	70.6103	49282.8464	155440.0648	2415242.0343	984.937	0.33789	369.455	1.5508	365.1339	1.6164	642.7087	0.7113	597.4067	165818.8438	454.4382	0.6975	539.0626	0.51286	9522710	-0.42707	348.55	135.536	126.8065	255.71	252.4545	65973.1875	216.6016	0.25494	242.9005	3493430
014	2018-10-30t0442	1540892802.22	adult	273.7833	217.9723	-5.9604	846.2469	70.4496	48084.1922	151652.1759	2338183.7803	1312.8	1.512	371.073	1.4965	366.0677	1.5363	673.0112	1.1585	615.4921	169598.8125	453.9427	0.59139	530.6069	0.32884	9325440	-0.52955	366.85	138.963	130.4698	262.2729	257.826	66092.7812	221.4193	0.3013	248.5246	3492270
014	2018-10-30t0837	1540906916.18	adult	277.7039	221.8929	-2.0398	829.7199	72.5459	47647.5781	150340.3499	2362764.6384	1154.35	1.0232	371.114	1.3991	365.9492	1.4319	644.5669	0.84366	593.4743	161141.7188	454.8904	0.5272	538.1887	0.43612	9246320	-0.58282	319.53	140.08	132.0942	264.6189	260.8484	66154.7188	222.4983	0.22672	250.312	3490100
014	2018-10-30t1242	1540921602.91	dead	281.7835	225.9725	2.0398	833.2682	71.5123	47022.9528	148327.2351	2304345.6006	1132.04	1.0059	370.643	1.2869	365.2667	1.3118	642.5853	0.87747	587.3588	158075.9688	453.06	0.40093	540.1532	0.44028	9113370	-0.65576	379.96	142.162	135.0216	264.3876	261.6101	65039.3438	223.5912	0.14982	251.7144	3495480
015	2018-10-18t2044	1539913713.46	egg	-2.0031	-57.9988	-230.051	196.7522	32.3044	4783.9184	15206.9276	103184.1251	406.246	1.2748	221.554	1.673	221.5538	1.7019	290.424	-0.21976	278.7405	7551.02	256.3807	1.1803	272.8189	0.66965	572052	1.8048	290.176	65.763	65.0757	118.594	102.8176	3083.46	87.1041	0.70484	99.224	169800
015	2018-10-19t0044	1539928135.55	larva	2.0031	-53.9926	-226.0449	202.9373	33.287	5120.5178	16279.7969	114621.1079	405.162	0.59948	222.65	1.566	221.9021	1.6345	292.706	-0.33082	282.4934	8195.77	260.1147	0.98083	274.4298	0.35189	615404	1.3039	296.244	67.5025	67.095	114.331	102.981	3201.28	88.3591	0.65167	98.2606	186577
015	2018-10-19t0444	1539942509.23	larva	5.9958	-50	-222.0522	196.0263	32.8964	4891.8973	15566.086	107632.7051	397.304	0.18005	225.661	1.4773	225.5399	1.6021	292.446	-0.43952	283.1882	7896.05	261.261	0.78432	277.1305	0.10532	596872	0.76497	289.971	69.0952	68.4901	118.084	103.7105	3188.27	90.7932	0.61868	100.2853	182757
015	2018-10-19t0844	1539956908.06	larva	9.9954	-46.0003	-218.0525	214.7946	37.8941	6138.7739	19544.4872	155548.4992	378.451	-0.13878	227.289	1.3733	226.5639	1.5427	288.904	-0.54721	282.4684	9533.83	263.7371	0.60986	278.9393	-0.10089	748918	0.41084	266.735	69.1482	68.6071	115.653	105.3705	3816.55	90.6256	0.56	100.8093	227843
015	2018-10-19t1244	1539971316.58	larva	13.9978	-41.9979	-214.0502	226.9959	38.3892	6824.3934	21726.6036	179598.4665	385.181	-0.37337	227.638	1.2537	227.4322	1.4813	293.829	-0.6446	290.1425	10871.7	265.2598	0.44333	280.2676	-0.27861	832701	0.0072698	345.364	69.5336	69.0328	116.463	104.6391	4309.12	90.756	0.50952	100.7631	254354
015	2018-10-19t1644	1539985719.93	larva	17.9987	-37.997	-210.0492	258.7176	45.9803	8934.9566	28457.6809	271752.7588	281.627	-0.65779	200.005	0.81178	199.5632	1.0655	255.191	-0.77329	253.6898	12249.1	233.1542	0.11099	248.0589	-0.49361	949423	-0.34946	112.725	60.3357	60.0527	94.1084	92.0367	4517.2	79.7446	0.33381	88.5826	286414
015	2018-10-19t2044	1540000114.38	larva	21.9972	-33.9985	-206.0508	177.4681	101.9519	11425.1906	40540.5988	719266.0975	323.508	-0.7994	187.697	0.52171	186.36	0.80166	280.619	-0.84752	278.5593	16837.2	225.1159	-0.082565	258.7175	-0.61548	1125240	-0.63857	210.394	61.5061	61.0579	97.8123	93.9415	5868.74	82.2526	0.31762	91.1715	368729
015	2018-10-20t0044	1540014509.45	larva	25.9958	-29.9999	-202.0521	333.1486	45.098	12231.9032	38831.1677	383890.6303	381.986	-0.91429	198.998	0.50433	195.4589	0.81766	340.767	-0.89047	338.6275	22149.8	240.2889	-0.14745	318.6071	-0.64537	1289910	-0.92602	288.722	61.4514	61.2755	96.5284	92.0228	6274.35	80.341	0.25186	88.6075	398328
015	2018-10-20t0444	1540028910.57	larva	29.9961	-25.9996	-198.0518	480.4092	54.9904	20470.7177	65069.8998	735627.0104	588.662	-0.91814	198.532	0.33648	190.3612	0.63268	490.795	-0.85649	483.8678	53005.8	248.9799	-0.24078	454.5322	-0.5486	2142960	-0.60524	114.029	59.5134	59.2412	94.1642	93.4041	10169.7	79.6983	0.20143	88.8608	642387
015	2018-10-20t0844	1540043307.83	larva	33.9954	-22.0003	-194.0526	464.6153	45.7482	16044.6016	50644.3291	484631.3086	2182.22	-0.012984	248.291	0.84505	222.5706	1.008	1652.34	0.022368	1609.2951	142102	274.0744	-0.24488	1259.6007	0.59777	2115680	-1.044	113.049	62.9038	62.6571	96.5693	95.3267	8304.96	82.9438	0.19598	91.4845	536003
015	2018-10-20t1244	1540057712.68	larva	37.9967	-17.999	-190.0512	702.426	48.7046	27214.3012	85805.3547	878679.4847	1895.28	-0.35422	251.099	0.7332	227.3077	0.98424	1348.93	-0.30432	1309.0629	194246	355.8571	0.047519	929.0253	-0.045633	3614310	-0.18312	126.13	62.9639	62.577	99.3067	97.8214	14300.2	83.4582	0.15825	93.6344	906302
015	2018-10-20t1644	1540072118.56	larva	41.9983	-13.9974	-186.0496	831.1642	47.9904	33491.8581	105667.6506	1095888.1954	4763.34	1.2694	292.467	1.21	222.4425	0.78438	3158.48	1.1707	3032.3665	559051	635.8319	1.366	2008.8243	1.4687	5172860	0.70292	237.016	64.3839	63.9702	100.218	97.7576	17738.7	85.1119	0.13292	94.0923	1138760
015	2018-10-20t2044	1540086509.68	larva	45.9959	-9.9998	-182.0521	913.3061	47.9287	32913.7869	103724.0263	1038286.9059	6745.49	2.2654	268.442	0.6635	180.763	-0.22109	4081.71	1.9246	3995.9326	714300	649.6862	1.297	2329.3346	1.7912	4681100	-0.11726	239.882	55.0078	54.4966	92.3811	90.3905	16166.7	76.1978	-0.012872	85.5908	959225
015	2018-10-21t0044	1540100911.67	larva	49.9964	-5.9993	-178.0515	823.1953	56.1196	37415.2393	117942.7733	1427749.891	5234.31	1.1679	313.249	1.2954	240.2835	0.93831	3491.35	1.3668	3474.6656	691287	622.6817	1.0175	2109.2982	1.3134	6172270	0.6554	143.048	65.7594	65.2248	101.936	100.7704	20183.3	86.8033	0.070475	96.5796	1295720
015	2018-10-21t0444	1540115308.29	larva	53.9955	-2.0002	-174.0525	963.3586	60.7426	47208.8609	148743.3906	1936066.1423	3258.89	-0.052513	265.755	0.33419	215.5221	0.22905	2058.21	0.034687	1943.6405	510436	519.317	0.45669	1419.7095	0.28592	6589410	0.60244	197.066	61.0857	60.7516	98.2387	96.0254	24363.2	83.0502	0.012271	92.5849	1514620
015	2018-10-21t0844	1540129709.82	adult	57.9959	2.0002	-170.052	948.6722	59.0381	48436.1793	152678.6675	2045850.6801	3934.98	0.29667	283.311	0.63258	236.2618	0.76733	2423.51	0.33873	2283.5667	617996	477.3336	0.22083	1387.7457	0.23451	7198940	0.72071	133.749	64.9676	64.6796	101.242	99.7415	25816.8	86.3446	0.042973	96.017	1650830
015	2018-10-21t1244	1540144115.36	adult	61.9975	6.0018	-166.0505	969.8145	65.424	49148.0642	154774.9033	2146175.8637	5191.31	1.042	271.115	0.33693	223.9656	0.31992	2769.61	0.63162	2656.3986	714558	395.8907	-0.22687	1393.3672	0.27013	6989330	0.22472	237.507	55.9768	55.4967	95.8727	93.7152	24735.2	79.7256	-0.047855	89.707	1443080
015	2018-10-21t1700	1540159497.2	adult	66.2702	10.2745	-161.7778	938.3983	65.3313	51760.2774	163296.9846	2383955.8748	3675.22	0.13575	271.121	0.32693	241.4863	0.9488	1986.9	-0.11487	1869.6382	538449	382.4096	-0.2957	947.831	-0.41096	7346570	0.18725	146.449	60.748	60.4726	97.4691	95.6086	26414.1	82.6279	-0.014393	92.2527	1646090
015	2018-10-21t2100	1540173899.49	adult	70.2708	14.2751	-157.7771	1042.9966	69.6164	56921.299	179260.7861	2679721.1284	3342.79	-0.037759	252.613	-0.16623	221.2419	0.046041	1895.85	-0.15258	1783.1136	564963	359.5898	-0.4195	1016.9026	-0.23703	7528110	0.066437	121.681	60.7009	60.1138	97.5826	95.912	29079.6	82.7808	-0.018135	92.5242	1808950
015	2018-10-22t0100	1540188301.9	adult	74.2715	18.2758	-153.7765	1069.0667	70.0233	60994.3526	192267.8363	2917881.9115	2655.01	-0.4525	273.502	0.45718	247.7762	1.2322	1563.93	-0.452	1479.3716	498894	362.3344	-0.37019	914.9436	-0.35384	8724440	0.78478	381.642	61.025	60.6748	98.6071	95.2536	31455.7	82.2776	-0.038509	91.8498	1946640
015	2018-10-22t0500	1540202697.8	adult	78.2704	22.2747	-149.7776	1007.9671	73.9013	60989.5608	192230.8374	3121916.8118	3160.12	-0.00044873	250.346	-0.26538	228.5526	0.19929	1566.56	-0.34994	1446.2625	499733	317.8242	-0.69453	734.0204	-0.67808	7974530	0.0011972	326.512	64.2897	63.5066	119.749	113.0923	38199.9	87.3064	0.05537	100.9988	2047880
015	2018-10-22t0900	1540217100.19	adult	82.271	26.2753	-145.7769	1098.1537	74.1055	63881.2207	201160.0566	3209426.8916	2953.13	-0.043102	250.196	-0.27925	226.7174	-0.015568	1550.58	-0.23812	1451.2003	517894	335.1632	-0.52128	749.2546	-0.57353	8354310	0.14388	241.388	63.0787	62.5967	102.24	100.0336	34148.1	85.8856	0.0057867	96.0923	2106260
015	2018-10-22t1300	1540231510.79	adult	86.274	30.2783	-141.774	1088.2521	69.8482	62722.4972	197639.2504	3048795.1701	2840.8	0.00057687	253.989	-0.11911	232.7944	0.20332	1466.11	-0.22327	1362.4043	480885	326.121	-0.59534	706.9679	-0.62364	8328040	-0.0093109	136.676	58.7518	58.4784	96.273	94.5979	31577.5	80.4436	-0.16722	90.2676	1926410
015	2018-10-22t1700	1540245910.39	adult	90.2739	34.2781	-137.7741	1139.6241	78.4664	68710.3513	216499.5231	3576695.9683	2083.99	-0.60638	250.344	-0.29252	234.5252	0.17546	1210.36	-0.59788	1138.0121	434519	317.8477	-0.69786	726.9922	-0.43182	8985590	0.41862	212.037	63.9377	63.5162	103.671	101.8632	37218	87.2897	-0.015146	97.6761	2294920
015	2018-10-22t2100	1540260303.84	adult	94.272	38.2763	-133.7759	1081.3584	76.4087	66051.8041	208129.7263	3478720.1646	2629.6	0.10638	241.551	-0.77108	223.9698	-0.58898	1335.23	-0.14233	1234.8335	460653	318.9008	-0.66755	635.5962	-0.72061	8329660	-0.21173	231.42	63.9631	63.2759	116.91	106.3991	40334	87.6568	-0.041469	100.2706	2205700
015	2018-10-23t0100	1540274705.22	adult	98.2724	42.2767	-129.7755	1135.1669	74.2951	64297.9368	202498.2509	3189424.9504	2579.09	0.20918	245.996	-0.57714	230.4151	-0.34342	1282.6	-0.091711	1203.6504	432235	304.9627	-0.91791	595.995	-0.78908	8274090	-0.33622	151.087	64.0145	63.4447	105.548	103.159	35569.6	87.5473	-0.087182	98.7791	2153130
015	2018-10-23t0500	1540289093.35	adult	102.2691	46.2734	-125.7788	1111.9915	75.7102	66639.4061	209994.1219	3431723.7242	2627.04	0.42359	248.773	-0.47036	232.7684	-0.33904	1247.82	-0.0098937	1124.906	434243	334.2571	-0.29559	614.5403	-0.52312	8653550	-0.087361	362.706	69.4716	67.406	164.712	159.7795	57319.8	97.1623	0.17814	142.5002	2416570
015	2018-10-23t0900	1540303493.78	adult	106.2692	50.2735	-121.7787	1033.9139	75.4172	58433.2542	184092.3617	2868029.3494	2293.99	0.15679	269.736	0.64742	253.5027	0.78418	1299.46	0.30604	1219.8613	397634	333.0581	-0.29941	697.3535	0.17346	8241250	-0.48208	186.068	71.9293	71.5793	113.117	110.9448	34613.8	96.0414	0.10648	107.1947	2197660
015	2018-10-23t1301	1540317920.94	adult	110.2768	54.2811	-117.7712	1092.7561	72.695	64120.6262	202038.2423	3196676.7495	1943.63	-0.16858	282.164	1.3095	267.7283	1.5223	1112.29	-0.084395	1034.326	372617	358.9035	0.3869	672.0873	0.18858	9451080	0.45562	383.541	72.2385	71.4129	133.821	124.0437	44829.9	96.8364	0.096866	112.845	2419630
015	2018-10-23t1659	1540332211.96	adult	114.2465	58.2508	-113.8014	1097.4997	71.404	64387.95	202939.5347	3170891.9898	3010.73	1.3983	273.546	0.77274	258.7035	0.84723	1297.94	0.64107	1180.3804	437406	339.588	-0.12158	567.4342	-0.41261	9206170	0.20822	234.593	70.4333	69.3774	148.25	138.043	49960.1	97.1345	0.056968	115.8808	2370430
015	2018-10-23t2037	1540345312.85	adult	117.8857	61.8899	-110.1623	1092.59	72.2387	63622.4913	200356.2304	3180020.2989	2198.14	0.4055	265.238	0.23695	250.6695	0.24036	1181.19	0.41348	1119.7819	393338	338.4104	-0.17052	625.7531	0.16445	8822610	-0.13346	229.855	73.3777	72.7775	118.595	114.8457	39492.2	98.0187	0.038719	109.2902	2440760
015	2018-10-24t0059	1540361024.24	adult	122.2499	66.2542	-105.798	1010.45	68.4161	58636.5042	184817.0231	2855919.4889	3196.5	2.0035	295.459	1.9578	279.2075	1.866	1357.78	1.1823	1238.4562	416837	368.3928	0.94367	701.8147	0.97876	9055540	0.0052586	193.27	74.4495	73.5768	128.278	123.33	39381.4	100.4873	0.12933	115.5934	2281800
015	2018-10-24t0437	1540374112.04	adult	125.8854	69.8897	-102.1625	1065.3153	81.2352	65551.5866	206633.9081	3477275.4344	3742.04	2.9937	271.03	0.44715	256.6588	0.36944	1139.87	0.56138	999.441	390975	355.2278	0.45411	542.5907	-0.27783	9273300	0.134	266.094	75.2891	72.8298	193.386	188.8215	66331.3	105.0538	0.54872	161.5651	2576020
015	2018-10-24t0859	1540389823.81	adult	130.2498	74.2541	-97.7981	983.5555	77.5259	59595.7281	187791.2241	3150425.4736	2044.45	0.52546	245.476	-1.1728	231.152	-1.333	1144.24	0.72445	1080.47	355858	318.2557	-1.1186	597.3338	0.35606	7634060	-1.0937	343.21	67.654	66.4161	133.543	121.4233	41531.9	93.4606	-1.1646	110.8682	2103970
015	2018-10-24t1237	1540402911.52	adult	133.8853	77.8896	-94.1627	972.8492	73.8391	59491.5361	187524.5814	3087177.9312	2241.96	0.94205	278.125	0.74094	264.2731	0.62218	1141.87	0.83697	1063.9442	355121	353.6953	0.3559	569.5852	0.19444	8637160	-0.38904	318.47	78.1472	77.4082	128.249	124.432	39885.6	104.9657	0.062827	118.4574	2426860
015	2018-10-24t1659	1540418630.71	adult	138.2517	82.256	-89.7962	1038.2461	78.7646	64350.1287	202803.7728	3471205.8331	1838.9	0.38301	242.467	-1.5183	230.5665	-1.588	1016.67	0.48847	937.1886	341602	307.5251	-1.7058	558.6374	0.20155	8139870	-0.75167	302.438	67.6349	66.6266	119.49	114.3159	40148.6	94.4987	-1.3622	108.7741	2270570
015	2018-10-24t2037	1540431712.64	adult	141.8856	85.8899	-86.1624	1035.2894	74.8123	62914.6654	198277.0787	3239447.7752	1930.27	0.62515	290.159	1.3497	278.7011	1.3183	1046.55	0.71657	1017.0289	344314	359.9408	0.57468	544.9772	0.14183	9527940	0.1638	225.65	81.0758	80.4352	132.306	126.6506	43528.5	107.487	-0.08391	121.2191	2662290
015	2018-10-25t0059	1540447445	adult	146.2557	90.26	-81.7923	1101.8703	74.5919	66975.3762	211054.2018	3459647.6796	1732.14	0.37121	276.175	0.41452	269.3072	0.62927	940.849	0.39833	873.9036	329297	344.4201	-0.16257	480.679	-0.49965	9657290	0.21132	292.449	74.4858	74.6085	130.127	126.1842	45544.4	106.8511	-0.36933	120.8572	2604620
015	2018-10-25t0437	1540460512.64	adult	149.8856	93.8899	-78.1624	1073.5044	72.4126	62064.2027	195472.4341	3082892.0115	1764.19	0.50943	305.974	2.215	295.9475	2.2116	907.088	0.34288	835.7029	294804	378.5151	1.3596	521.477	0.031807	9926400	0.35228	331.785	90.0417	87.5336	199.107	187.3759	64709.6	126.663	1.3914	156.6421	2921130
015	2018-10-25t0859	1540476243.16	adult	154.2552	98.2595	-73.7928	1064.5914	81.5589	65704.9017	207253.7793	3599159.3289	1651	0.38409	247.988	-1.4851	239.5424	-1.4085	855.477	0.21459	788.7704	293428	308.5824	-1.9148	457.2673	-0.69968	8503520	-0.54863	358.827	76.779	74.0193	161.003	155.186	55224.1	115.3925	0.04697	142.7706	2632750
015	2018-10-25t1302	1540490804.37	adult	158.3	102.3043	-69.748	922.28	74.4165	55198.9254	174146.3114	2792395.0793	1974.69	1.1248	305.835	2.0777	295.1759	1.9735	1029.3	1.1436	948.863	297467	373.7533	1.0639	609.9913	1.2837	8821510	-0.36562	359.931	95.1841	90.6588	202.832	197.2876	58618.4	145.3555	2.4172	184.2832	2745490
015	2018-10-25t1659	1540505046.1	adult	162.256	106.2603	-65.792	1042.5567	71.1969	58220.5028	183377.4794	2807454.5291	1636.88	0.52522	306.38	2.043	298.0899	2.0616	906.487	0.65641	860.249	276478	372.017	0.93347	518.2851	0.15372	9331110	-0.077497	331.59	98.1004	93.7038	240.539	231.6207	73364.4	146.5892	2.1682	208.0802	2987750
015	2018-10-25t2037	1540518113.59	adult	165.8859	109.8901	-62.1621	860.9667	77.4677	53682.0578	169484.3448	2857730.0544	1363.9	0.015745	279.837	0.3014	271.8159	0.34332	805.563	0.23217	761.0527	225558	341.4154	-0.56778	513.9816	0.12966	7835710	-0.94188	332.501	93.3373	89.2264	213.762	199.0018	59853.3	140.5627	1.4027	179.7641	2613540
015	2018-10-26t0059	1540533855.89	adult	170.2587	114.263	-57.7892	841.0171	71.1184	49672.1898	156742.8974	2478798.1669	1282.85	-0.089109	264.259	-0.76482	256.7501	-0.6876	777.556	0.17211	744.9476	202165	323.1932	-1.5056	503.1716	0.012901	6860160	-1.482	266.394	89.6372	86.1821	196.387	190.5197	51060.6	138.081	0.91531	175.1917	2326980
015	2018-10-26t0437	1540546914.33	adult	173.8861	117.8904	-54.1619	924.8339	73.0511	54868.9543	173032.0596	2754173.6025	1206.38	-0.20504	269.673	-0.49971	264.8118	-0.27693	737.206	0.02259	695.4957	211578	331.2639	-1.186	459.3879	-0.59265	7728010	-0.99259	243.119	92.6007	90.5574	176.257	171.5749	50585.9	135.456	0.50568	161.0622	2653660
015	2018-10-26t0859	1540562654.33	adult	178.2583	122.2626	-49.7897	943.2073	73.5777	55262.4583	174210.6388	2799257.3733	1160.55	-0.24429	259.193	-1.2331	253.7737	-1.0434	697.494	-0.12459	651.3244	201576	318.9215	-1.8274	434.7299	-0.94897	7484460	-1.1183	394.029	91.5732	88.7241	175.997	171.4591	50863.2	136.1721	0.31728	161.5681	2644270
015	2018-10-26t1237	1540575714.39	adult	181.8861	125.8904	-46.1619	925.8937	76.9903	58394.9847	184211.454	3106860.922	1176.75	-0.14956	250.847	-1.804	244.7068	-1.657	684.736	-0.13918	636.1157	208845	309.2878	-2.3086	413.5796	-1.2726	7646060	-1.0257	375.189	88.9323	86.0466	172.811	166.5216	52707.4	132.8226	-0.0611	155.91	2710750
015	2018-10-26t1659	1540591458.5	adult	186.2594	130.2637	-41.7885	910.5982	77.9412	57110.7743	180130.884	3041207.3354	1220.35	0.027132	256.895	-1.5066	249.9488	-1.4269	702.008	0.03918	659.1335	209900	321.0749	-1.8255	436.8174	-0.93114	7657260	-1.0141	340.521	90.4948	87.4136	186.036	179.486	55624.8	135.2519	-0.11747	166.663	2697380
015	2018-10-26t2037	1540604515.1	adult	189.8863	133.8906	-38.1617	924.3637	76.4728	57634.951	181778.1851	3051768.3681	1162.66	-0.059298	260.694	-1.3399	253.9398	-1.2629	671.009	-0.09473	628.4468	201974	330.3091	-1.4685	428.7583	-1.0663	7844290	-0.91333	291.644	91.5234	88.8315	185.022	180.1749	55691.6	136.6981	-0.19375	166.9192	2753940
015	2018-10-27t0100	1540620266.21	adult	194.2616	138.2659	-33.7864	930.5735	77.3321	58913.7378	185846.3452	3144176.8347	1165.72	0.014324	260.397	-1.4252	253.6843	-1.3559	648.105	-0.17718	606.94	199616	330.9554	-1.5014	413.726	-1.325	8002530	-0.83099	305.932	92.8233	89.8281	190.107	184.4957	58552.9	140.0215	-0.20559	171.6104	2852650
015	2018-10-27t0437	1540633314.86	adult	197.8862	141.8905	-30.1617	931.8573	77.5495	59195.3391	186718.8234	3175146.3399	1212.33	0.18234	262.083	-1.3869	255.4611	-1.3221	644.29	-0.15265	586.5733	199085	333.3485	-1.4576	417.9337	-1.2768	8093640	-0.78807	336.648	93.6324	90.343	192.966	188.099	59626.4	142.6198	-0.23008	175.2432	2891560
015	2018-10-27t0859	1540649059.75	adult	202.2598	146.2641	-25.7882	928.8433	77.9656	58384.3131	184140.9772	3127498.8165	1118.21	0.0015629	261.387	-1.4902	255.7087	-1.3835	614.46	-0.30595	557.5533	187410	330.8321	-1.6206	407.1169	-1.4849	7960000	-0.85967	354.885	95.3716	91.6924	198.971	193.7855	60686.3	146.4919	-0.22144	180.2875	2904350
015	2018-10-27t1237	1540662114.76	adult	205.8862	149.8905	-22.1618	921.215	76.9189	58127.7707	183351.7297	3106825.4079	1049.95	-0.12769	262.003	-1.5111	256.2839	-1.4143	606.397	-0.32203	558.6885	184345	330.2453	-1.695	405.5183	-1.5394	7947860	-0.87009	361.51	96.5361	92.5489	204.572	198.9306	62189.8	149.4869	-0.22628	184.8769	2928420
015	2018-10-27t1659	1540677860.16	adult	210.2599	154.2642	-17.7881	913.3041	80.0104	57519.2616	181457.9752	3127300.0723	1053.42	-0.067325	263.666	-1.4908	258.2441	-1.3874	579.004	-0.488	529.6803	174280	332.1423	-1.6947	398.4479	-1.703	7910510	-0.89895	377.861	98.4414	93.7654	217.316	211.5809	65412	154.4455	-0.1795	194.5821	2953440
015	2018-10-27t2037	1540690914.45	adult	213.8861	157.8904	-14.1619	901.6032	76.3967	55273.2194	174363.7399	2938766.4978	1074.37	0.034964	266.305	-1.4151	260.9096	-1.3179	562.846	-0.58704	498.4456	162662	337.7639	-1.5503	402.5674	-1.665	7686640	-1.0155	355.155	99.7266	94.8346	221.463	215.4331	64002.8	157.7357	-0.17502	199.3617	2878510
015	2018-10-28t0100	1540706670.39	adult	218.2627	162.267	-9.7852	889.9349	75.4673	54327.0889	171432.9678	2853575.9213	952.795	-0.2485	265.735	-1.509	260.8997	-1.391	536.033	-0.78165	490.2633	152233	335.1617	-1.7189	404.0078	-1.6842	7536780	-1.0984	364.849	102.159	96.7341	233.62	226.8788	66348	162.334	-0.14404	208.9332	2897440
015	2018-10-28t0437	1540719714.76	adult	221.8862	165.8905	-6.1618	867.4331	75.0476	52086.0256	164349.6721	2700848.1008	879.979	-0.41479	269.226	-1.3982	264.765	-1.2694	539.184	-0.73736	504.4164	147197	338.9499	-1.6514	401.6163	-1.7659	7326190	-1.207	344.46	105.239	99.3245	240.463	233.2145	65646.5	169.1085	0.001918	217.4603	2863750
015	2018-10-28t0856	1540735278.65	adult	226.2095	170.2138	-1.8385	816.1338	75.947	47656.305	150385.5496	2436552.9707	991.025	-0.063915	274.992	-1.1993	269.4487	-1.1271	596.808	-0.20353	553.8076	149202	348.2382	-1.4161	411.7411	-1.6201	6849240	-1.4398	395.905	111.562	105.0641	262.857	256.4027	65714.2	183.3082	0.4116	237.1252	2778680
015	2018-10-28t1237	1540748515.64	dead	229.8864	173.8907	1.8385	738.0885	75.1468	43198.146	136375.5952	2218399.6283	1121	0.34162	287.669	-0.69147	280.749	-0.68657	689.521	0.68257	654.5258	155832	363.3986	-0.98943	451.8157	-0.89069	6494690	-1.6091	394.917	120.023	112.6935	279.888	274.9314	63254.7	195.0785	0.73943	255.5415	2709760
016	2018-10-18t1706	1539900675.45	egg	-1.812	-53.6232	-293.7013	79.0366	29.4127	1598.2143	5292.7001	29882.8776	214.653	0.93277	146.494	0.94183	146.0061	0.94063	195.1269	-0.30159	193.9685	1756.1425	175.9329	0.7031	187.9944	0.4379	129207	1.3246	81.7353	48.5884	48.269	77.1633	77.3708	694.4695	66.6796	0.45101	73.8987	42855
016	2018-10-18t2044	1539913721.68	larva	1.812	-49.9992	-290.0774	156.3753	28.1978	2957.5375	9421.4196	52042.8015	0	0.12396	0	-0.6395	0	-0.66267					0	-0.48136	0	-0.26019	0	0.71289	0	0	0				0	-0.40965	0	0
016	2018-10-19t0044	1539928143.95	larva	5.8182	-45.993	-286.0712	156.3747	28.2636	2949.5045	9398.4133	51892.5214	0	-0.21933	0	-0.82993	0	-0.8246					0	-0.65258	0	-0.46295	0	0.2041	0	0	0				0	-0.45563	0	0
016	2018-10-19t0444	1539942517.58	larva	9.8108	-42.0004	-282.0785	156.3749	27.832	2904.63	9254.0087	50328.1496	0	-0.47723	0	-1.0287	0	-0.99661					0	-0.81336	0	-0.63506	0	-0.28181	0	0	0				0	-0.50017	0	0
016	2018-10-19t0844	1539956916.31	larva	13.8105	-38.0007	-278.0789	176.1608	22.5862	2689.5281	8528.5072	38464.2576	211.761	-0.50975	147.111	0.37593	146.7728	0.53906	203.2683	-0.71205	203.0048	3252.2935	179.0128	-0.0096153	197.3277	-0.42339	221108	-0.54205	100.782	50.9944	50.8177	83.7736	82.3105	1340.377	69.8073	0.26814	78.4169	76644.6
016	2018-10-19t1244	1539971324.86	larva	17.8129	-33.9983	-274.0765	402.8101	39.3953	12025.2963	37947.8396	314452.6875	666.516	-0.34642	185.482	0.65284	173.4283	0.7486	555.2891	-0.52893	555.2324	36093.7891	280.8814	0.37016	469.5439	-0.097193	1191540	-0.10661	99.5172	55.4428	55.2886	88.2779	87.65	5738.064	74.3852	0.27389	83.1925	356165
016	2018-10-19t1644	1539985728.36	larva	21.8138	-29.9974	-270.0755	290.7775	26.251	5313.7654	16768.5086	88183.2879	837.373	-0.41067	213.414	0.83385	210.8595	1.1232	390.6318	-0.75478	330.7781	11718.9531	250.0098	0.054421	290.7427	-0.55505	622528	-1.0698	103.29	60.5709	60.0627	93.0984	92.435	2792.9529	79.9501	0.29303	88.3251	176685
016	2018-10-19t2044	1540000122.67	larva	25.8123	-25.9989	-266.0771	581.0544	40.9416	19642.6414	61924.7667	557473.4137	1851.18	0.13071	192.864	0.43545	166.21	0.42282	1376.0226	-0.046812	1348.4751	144482.375	306.2117	0.20194	1012.5848	0.50151	2012540	-0.26873	211.507	46.6347	46.3691	81.3171	78.4768	8538.2949	65.8456	0.086174	74.164	486633
016	2018-10-20t0044	1540014517.7	larva	29.8109	-22.0003	-262.0785	428.6656	31.0401	10234.5794	32242.8198	211551.32	442.534	-1.0106	221.046	0.6371	220.0632	1.0698	291.9819	-1.0154	285.1206	16350.9883	260.5113	-0.17466	278.1871	-0.82584	1224150	-1.3833	295.023	62.0626	61.8101	97.5101	93.2376	5460.5684	81.926	0.22922	90.1952	343703
016	2018-10-20t0444	1540028918.81	larva	33.8112	-18	-258.0782	537.4827	43.7387	18998.5606	59941.2126	566816.8435	4253.42	1.3516	245.72	0.81649	221.6795	0.99863	2402.1514	0.64808	2563.6497	242617.2969	265.2871	-0.28432	888.6369	0.021242	2475880	-0.71726	158.095	65.1154	64.8682	101.9817	99.7778	10300.1523	85.7543	0.23055	95.2243	656103
016	2018-10-20t0844	1540043316.04	larva	37.8104	-14.0008	-254.0789	744.6762	51.3002	30713.5129	96793.1955	1072543.4866	8229.04	3.6763	253.587	0.77675	164.3426	-0.072165	5418.7539	3.1263	5359.5803	877838.125	381.6921	0.18753	2917.0266	3.0271	4107340	0.25152	136.865	45.986	45.0848	84.1221	82.428	13627.7744	68.0051	-0.018553	78.2971	744836
016	2018-10-20t1244	1540057720.91	larva	41.8118	-9.9994	-250.0776	766.7807	53.092	34540.6955	108912.2301	1297353.5382	7877.45	3.2001	341.144	1.973	234.9993	1.0227	5400.2002	3.0901	5395.9221	982836.4375	714.7574	1.781	3177.2291	3.2455	6201320	1.5762	314.899	63.4418	63.0343	102.3394	97.6695	18625.7734	84.3627	0.12637	94.0522	1153250
016	2018-10-20t1644	1540072126.83	larva	45.8134	-5.9978	-246.0759	880.4621	59.401	44005.5857	138733.9079	1841665.5418	6179.87	1.9367	279.274	0.85322	185.957	-0.10156	4004.3562	1.859	3935.963	929010.625	704.0171	1.5835	2306.8599	1.7654	6452350	1.3464	206.327	56.0895	55.6844	92.8969	90.5925	21552.084	77.3045	0.0016784	86.3979	1295890
016	2018-10-20t2044	1540086517.85	larva	49.8109	-2.0003	-242.0784	958.0361	63.5173	49653.618	156560.1519	2160910.2427	5556.92	1.3643	247.591	0.10752	180.9908	-0.48151	3442.4851	1.3257	3294.9055	898488.625	493.3518	0.36361	1918.7726	1.0432	6438100	0.88826	143.948	54.0859	53.6217	89.8494	88.1409	23450.7031	74.7983	-0.06475	84.0712	1406400
016	2018-10-21t0044	1540100919.85	adult	53.8115	2.0003	-238.0779	1058.369	69.9692	58977.9002	185845.1918	2779199.2856	4475.62	0.66336	244.06	-0.084789	189.923	-0.45899	2593.8245	0.51942	2413.0049	801491.75	513.376	0.42814	1496.128	0.40092	7531940	1.3653	275.083	47.8589	47.3681	83.8918	81.48	25922.5742	68.4188	-0.15885	77.7902	1476980
016	2018-10-21t0444	1540115316.49	adult	57.8105	5.9993	-234.0788	1070.4242	67.607	60546.2055	190784.4589	2883360.6405	4875.35	0.85692	272.141	0.39967	213.5558	0.068635	2863.144	0.74205	2764.0012	907616.625	451.3494	0.082831	1504.1718	0.41208	8620060	1.8541	131.803	60.9402	60.4777	97.3859	95.7964	30871.3438	82.8604	0.0003111	92.3597	1930280
016	2018-10-21t0844	1540129717.98	adult	61.8109	9.9998	-230.0784	1061.8401	71.7741	62156.9343	195847.9742	3081460.5113	5390.81	1.1637	277.357	0.48115	226.6224	0.41593	2792.2373	0.6537	2626.5969	907477.125	404.2791	-0.17903	1382.2007	0.25165	9008000	1.8211	168.252	61.6796	61.3326	99.1631	97.5879	32227.9961	83.476	0.0021727	93.7482	2003230
016	2018-10-21t1244	1540144123.53	adult	65.8125	14.0013	-226.0769	1146.5251	71.6664	64739.5476	203942.5718	3106578.0469	4526.64	0.66354	273.606	0.38701	229.6731	0.48227	2458.2578	0.35797	2306.2109	833349.375	410.1147	-0.13418	1178.546	-0.030591	9260210	1.7121	166.376	61.9933	61.6297	98.6583	96.7817	33445.1719	83.3896	-0.0025221	93.4509	2098160
016	2018-10-21t1700	1540159505.31	adult	70.0852	18.274	-221.8041	1131.9918	76.6177	68688.6671	216373.1307	3556289.7175	3547.04	0.093646	247.866	-0.29585	210.3675	-0.43251	2052.8577	0.014472	1949.8325	736975.875	385.6871	-0.25142	1080.3228	-0.1253	8895420	1.1478	122.963	52.972	52.529	90.4983	88.8615	32488.8867	74.5354	-0.15508	84.9262	1901060
016	2018-10-21t2100	1540173907.59	adult	74.0858	22.2747	-217.8035	1105.1413	78.5403	69572.6904	219317.2885	3712437.6389	3856.41	0.39007	253.666	-0.14995	220.8152	-0.077573	2085.8	0.18131	1942.5405	757145.4375	356.5734	-0.41429	988.571	-0.20856	9208310	1.172	266.557	58.7894	58.117	99.3104	97.0942	36049.668	82.9425	-0.024737	93.6406	2134110
016	2018-10-22t0100	1540188310.03	adult	78.0865	26.2753	-213.8028	1187.8109	79.5481	73088.5256	230307.3011	3867539.7263	3223.06	0.042096	261.006	0.10187	234.2903	0.50557	1770.484	-0.069983	1665.1105	676324.875	348.0539	-0.443	908.5749	-0.2727	9960000	1.582	168.229	59.3998	58.8454	99.1384	97.2814	37870.8516	82.6032	-0.049099	93.5895	2266700
016	2018-10-22t0500	1540202705.91	adult	82.0854	30.2742	-209.804	1195.9955	78.3993	72845.0381	229394.8527	3811396.82	2036.96	-0.81586	250.094	-0.2826	229.1853	0.12716	1169.7789	-0.86834	1090.2919	445685.7812	374.263	-0.13473	733.597	-0.62177	9510560	1.0746	189.747	65.1271	64.0531	127.7185	124.031	48660.7617	91.0879	0.13765	112.8289	2476650
016	2018-10-22t0900	1540217108.34	adult	86.086	34.2749	-205.8033	1129.5444	75.0216	69259.8639	218172.3578	3666745.8709	2636.42	-0.19442	268.706	0.53223	243.366	0.81745	1567.8741	-0.034214	1527.2407	567570.4375	362.5697	-0.15437	903.0347	0.04817	9715320	1.1182	249.281	58.3236	57.9837	97.7028	95.5647	35368.4062	81.1167	-0.14716	91.4714	2108750
016	2018-10-22t1300	1540231519.04	adult	90.089	38.2778	-201.8003	1112.3991	84.8509	73917.5638	233095.6213	4137220.5026	2610.8	-0.076425	249.722	-0.32133	226.6308	-0.28294	1489.9365	0.012195	1409.5698	575115.5	322.933	-0.62273	776.051	-0.2282	9620770	0.94189	243.209	55.5534	54.3098	117.2489	110.0396	45258.0938	80.9551	-0.18992	98.0585	2140250
016	2018-10-22t1700	1540245918.54	adult	94.0889	42.2777	-197.8005	1116.8677	78.261	70651.8787	222632.8083	3766524.7158	2325.57	-0.23245	264.833	0.4441	243.6197	0.58973	1332.816	-0.15496	1268.1511	491809.125	345.1108	-0.20778	768.0934	-0.055295	9759380	0.97172	148.531	65.3928	64.9412	104.4696	102.654	38549.2891	88.3817	-0.018592	98.7344	2409790
016	2018-10-22t2100	1540260312	adult	98.0871	46.2759	-193.8023	1125.2086	79.0931	74118.0696	233759.9151	4043712.7313	2604.01	0.23226	254.828	-0.099049	233.119	-0.17458	1459.8398	0.36113	1369.8354	564958	343.1272	-0.16581	721.3901	-0.088248	9842990	0.96742	268.63	65.9106	64.1664	163.3096	160.5645	63200.8359	93.8619	0.10702	136.3866	2545860
016	2018-10-23t0100	1540274713.41	adult	102.0875	50.2763	-189.8019	1193.0465	76.5408	72093.615	227064.853	3776032.1475	3006.31	0.87834	289.807	1.7859	269.4855	1.8867	1562.0907	0.84219	1478.7295	588908.1875	367.8374	0.42843	661.9192	-0.24128	10915300	1.7885	178.417	69.6806	68.1466	127.9438	124.6359	48234.8125	98.8566	0.23537	117.9096	2624450
016	2018-10-23t0500	1540289101.37	adult	106.0841	54.2729	-185.8052	1131.3152	78.9526	71269.5052	224498.8523	3900578.5028	2067.06	-0.13485	269.818	0.65445	251.9669	0.69667	1292.5499	0.27975	1265.1334	480828.5625	369.1352	0.556	779.6934	0.70009	10027000	0.98822	286.062	73.15	71.5069	151.6918	132.4275	56429.3555	105.3309	0.45052	122.1656	2718400
016	2018-10-23t0900	1540303501.92	adult	110.0843	58.2731	-181.8051	1120.1098	74.8893	69875.678	220124.3993	3684603.0765	2283.51	0.27251	271.978	0.73382	259.3749	1.0188	1278.2448	0.40726	1205.005	466559.3125	352.4626	0.21553	668.363	0.15627	9911960	0.83241	250.036	78.4173	77.2626	152.7562	138.4381	55756.0078	110.025	0.66854	127.9635	2857840
016	2018-10-23t1301	1540317929.17	adult	114.0918	62.2806	-177.7975	1098.0064	75.0898	67422.8791	212431.6409	3522367.5367	2104.69	0.16009	287.131	1.5587	272.9359	1.7225	1245.922	0.47254	1177.5624	438564.5625	378.1108	1.031	695.4442	0.53363	10105300	0.92737	156.115	71.0362	70.4724	126.4987	124.1846	44527.5312	102.6768	0.35811	118.6317	2500050
016	2018-10-23t1659	1540332220.32	adult	118.0616	66.2504	-173.8278	1134.6469	76.9263	69111.5379	217684.4187	3670107.0789	2971.02	1.5015	276.694	0.90491	258.465	0.71406	1408.9927	1.1686	1347.9484	508646.375	362.1228	0.63386	652.3679	0.38115	9977580	0.76754	421.403	67.3658	66.3446	125.228	121.5095	45207.3203	98.5808	0.074189	115.6398	2429210
016	2018-10-23t2037	1540345321.03	adult	121.7007	69.8895	-170.1887	1134.0051	77.486	68123.7961	214582.5911	3609330.384	1867.82	0.036258	278.416	0.95413	263.1294	0.89181	1152.7904	0.4567	1111.591	410393.375	359.7539	0.6054	666.148	0.64887	9905200	0.66049	318.997	76.8487	74.2993	186.0409	169.1032	66230.5469	112.6147	1.3519	146.1324	2734040
016	2018-10-24t0059	1540361032.41	adult	126.065	74.2538	-165.8244	1158.137	81.9067	73728.573	232245.446	4030936.6255	1935.36	0.24923	274.284	0.6392	261.3577	0.65508	1082.8983	0.36528	1033.5074	416915.8438	360.8772	0.68358	577.8434	0.043801	10546500	1.08	308.605	78.9984	76.8105	204.8692	206.4599	78874.6406	113.2696	1.6009	155.7393	3037570
016	2018-10-24t0437	1540374120.27	adult	129.7005	77.8893	-162.1889	1180.404	73.6122	71582.3057	225442.3435	3689242.8682	2337.78	0.97201	283.917	1.1603	269.2003	1.0401	1189.8746	0.87078	1106.2001	445013.125	363.4549	0.7883	571.0321	0.087714	10613400	1.0697	292.54	81.7754	78.8082	166.8831	160.8915	62414.2891	118.8209	2.0486	148.8314	3056930
016	2018-10-24t0859	1540389831.93	adult	134.0648	82.2536	-157.8245	1180.8899	76.5443	72865.452	229543.1115	3818938.4045	2158.85	0.81185	302.763	2.2376	287.3638	2.0507	1209.0803	1.1029	1144.2646	460659.625	388.7324	1.8665	621.9239	0.72414	11515300	1.6358	381.986	80.1386	77.9765	180.8222	157.2243	68893.2422	112.2099	0.91962	139.154	3047990
016	2018-10-24t1237	1540402919.66	adult	137.7003	85.8891	-154.189	1098.1678	77.0606	70792.9996	223094.8212	3857887.323	2145.94	0.88886	284.494	1.0672	268.1131	0.76213	1162.0986	1.0492	1096.6997	428814.375	393.17	2.0616	608.8928	0.71033	10495600	0.865	339.263	77.6757	74.2084	215.8144	212.1356	79635.5	115.8279	1.0969	169.7527	2865610
016	2018-10-24t1659	1540418638.84	adult	142.0667	90.2556	-149.8226	1213.6574	78.0512	77678.9179	244691.804	4212475.066	1727.13	0.2733	269.934	0.099004	258.0643	0.027404	945.5616	0.30399	895.5234	382952.4688	346.3729	-0.032486	562.2698	0.33713	10931000	1.0942	303.341	80.2041	78.0151	181.7236	171.6336	73598.0469	116.041	0.83293	148.5635	3247860
016	2018-10-24t2037	1540431720.82	adult	145.7006	93.8894	-146.1887	1218.2485	80.0364	78396.0134	246918.2222	4290205.7466	1995.74	0.83676	267.433	-0.11859	254.5546	-0.27834	1044.1953	0.82467	976.8098	427075.875	347.6196	-0.01209	526.054	0.010086	10934300	1.0425	256.591	76.5263	74.2322	150.5063	144.6666	61557.0859	111.0577	0.090463	134.2261	3128850
016	2018-10-25t0059	1540447453.24	adult	150.0707	98.2596	-141.8186	1201.171	80.5534	78057.3221	245941.338	4280090.9497	2507.67	1.9153	299.306	1.7961	286.2308	1.6002	1114.7153	1.2739	1003.7748	454803.875	381.4229	1.492	591.9715	0.87729	12183900	1.7672	260.301	82.6907	80.484	161.9087	156.3549	66058.7656	117.2987	0.46947	145.3534	3366090
016	2018-10-25t0437	1540460520.91	adult	153.7007	101.8895	-138.1887	1155.8976	79.8617	75143.5204	236745.468	4150646.6394	2136.41	1.3142	298.391	1.6823	284.3173	1.3996	1102.834	1.3426	1018.9687	432310.9062	374.9085	1.1609	608.5732	1.1549	11688900	1.4023	386.621	85.5573	81.9652	201.6668	187.6573	79053.375	126.8394	1.1263	169.055	3351530
016	2018-10-25t0859	1540476251.35	adult	158.0702	106.259	-133.8191	1133.5153	79.4204	74064.4041	233360.1912	4116320.897	2231.98	1.6369	295.298	1.4181	284.4307	1.3081	1024.9023	1.1162	931.3276	396637.2188	365.7906	0.6934	528.4934	0.23679	11402900	1.1719	331.518	83.8683	81.5146	163.9294	158.7453	63440.6719	120.1608	0.26298	147.3043	3238570
016	2018-10-25t1302	1540490813.09	adult	162.1151	110.304	-129.7742	1271.9129	76.5898	80797.8442	254410.4356	4357568.8173	2423.38	2.1632	295.445	1.3562	285.8666	1.3041	987.2993	1.0551	873.2754	416640.2812	361.3058	0.43028	524.7319	0.23653	12450000	1.7368	340.193	84.7418	82.9917	155.2061	151.1329	65496.9648	119.1011	-0.04311	142.131	3571020
016	2018-10-25t1659	1540505054.23	adult	166.071	114.2598	-125.8183	1195.7243	80.081	75115.3723	236545.481	4067972.8588	2058.9	1.5171	278.794	0.23175	268.1943	0.11437	973.4424	1.1022	892.9411	381589.4375	346.2715	-0.34154	519.6911	0.20802	10926800	0.8194	229.077	86.8333	84.0519	174.0945	171.1741	68245.0547	124.8434	0.19719	157.8863	3403260
016	2018-10-25t2037	1540518121.82	adult	169.7009	117.8897	-122.1884	1036.6703	83.9567	70965.6093	223859.2882	4103424.2637	1890.3	1.2507	263.735	-0.78672	254.9397	-0.78677	903.6357	0.83255	836.4394	334345.2188	334.6199	-0.95529	483.3678	-0.26558	9747370	0.1329	370.303	83.7547	80.309	210.7279	196.8843	77969.3359	124.2399	-0.0338	167.8765	3095490
016	2018-10-26t0059	1540533864.24	adult	174.0738	122.2626	-117.8156	1158.0188	79.9468	75994.2745	239419.9344	4233146.1297	1821.6	1.2082	277.013	-0.046279	267.7505	-0.10194	915.9653	1.0176	826.8397	363638.2188	347.2721	-0.4399	524.2384	0.33444	10971900	0.79228	266.692	86.5625	84.3967	163.5616	160.0454	64933.957	123.0229	-0.3241	149.1726	3428570
016	2018-10-26t0437	1540546922.57	adult	177.7011	125.8899	-114.1882	1206.5849	78.7657	77796.4835	245100.249	4237375.0939	2081.44	1.915	293.888	0.91883	284.6745	0.83496	950.0764	1.3136	846.7743	385731.0312	362.9252	0.21792	532.8608	0.48849	11923600	1.2866	324.694	89.9297	86.9806	187.2405	174.8495	76019.625	129.5613	-0.065588	159.5969	3648630
016	2018-10-26t0859	1540562662.66	adult	182.0734	130.2622	-109.816	1162.6272	78.3792	75850.6241	238978.3935	4204046.0474	1902.16	1.6088	295.993	0.9329	286.2668	0.80752	930.5776	1.3285	816.8053	368508.75	369.237	0.40389	550.4084	0.78592	11707700	1.1402	329.944	90.9129	87.8307	198.2813	178.803	78519.4062	131.0776	-0.17107	162.6879	3595970
016	2018-10-26t1237	1540575722.69	adult	185.7011	133.89	-106.1882	1130.2227	85.6943	79822.9678	251700.6744	4741814.8566	1687.12	1.1701	269.722	-0.73324	260.6878	-0.78997	827.8257	0.80438	737.5092	344375.5	347.0096	-0.67137	512.8022	0.2395	11209700	0.85545	271.506	78.8642	75.6323	166.3821	162.1101	69214.9688	122.1959	-0.8138	150.4956	3277600
016	2018-10-26t1659	1540591466.75	adult	190.0745	138.2633	-101.8149	1233.1965	78.8278	80459.408	253480.0079	4434105.0484	1810.52	1.5745	301.672	1.0403	294.0459	1.0197	862.4109	1.1337	757.7028	362212.5625	380.2494	0.67278	536.3067	0.63294	12652700	1.5828	416.749	98.9712	93.8763	262.0648	251.1323	110067.2109	149.6721	0.47361	203.9886	4151050
016	2018-10-26t2037	1540604523.46	adult	193.7014	141.8902	-98.188	1237.6838	79.565	82059.9406	258585.9781	4549954.8204	1458.47	0.75324	286.648	0.075521	279.2579	0.080304	776.25	0.66426	682.6716	332235	364.1053	-0.10899	522.945	0.44164	12255600	1.3539	321.266	89.9566	87.6599	181.8098	176.9742	77814.5938	136.5469	-0.35489	165.3878	3846100
016	2018-10-27t0100	1540620274.47	adult	198.0766	146.2655	-93.8127	823.9701	90.7093	58446.6936	185308.478	3470124.0987	1622.07	1.2381	267.817	-1.075	260.6066	-1.0476	832.8822	1.1516	786.6816	254029.0781	341.8717	-1.1182	499.5533	0.07193	8144330	-0.76241	294.297	85.2307	80.3632	201.8225	195.4371	61555.875	136.2318	-0.54014	175.6595	2591870
016	2018-10-27t0437	1540633323.12	adult	201.7013	149.8901	-90.1881	1223.9499	81.4846	80789.7829	254504.0523	4532347.6347	1575.73	1.1832	291.454	0.12858	284.0547	0.12058	774.6895	0.83063	680.7773	326144.25	366.752	-0.2098	515.194	0.34267	12269600	1.3117	264.659	94.3325	90.2193	186.644	182.2084	78577.1016	143.3665	-0.34187	171.9919	3971210
016	2018-10-27t0859	1540649068.06	adult	206.0749	154.2637	-85.8145	899.1797	76.2987	57062.4808	180412.735	2970649.0532	1545.68	1.1785	292.565	0.073199	282.7409	-0.062866	832.9178	1.3707	771.7899	248209.5156	392.9856	0.67017	546.1265	0.88695	8708480	-0.49116	377.616	97.1676	94.6842	210.65	198.4544	62773.7109	146.371	-0.37053	182.5774	2892290
016	2018-10-27t1237	1540662123.01	adult	209.7012	157.89	-82.1881	1164.6152	79.6521	76939.4514	242380.3166	4342595.5149	1739.5	1.7483	297.884	0.24576	290.6635	0.23826	792.1874	1.1547	691.416	317667.1562	379.9843	0.070701	511.912	0.29623	11945400	1.1006	384.082	101.974	97.4563	212.8541	204.3897	85354.5	155.5194	-0.11237	189.0708	4089270
016	2018-10-27t1659	1540677868.49	adult	214.075	162.2638	-77.8144	1236.7994	78.9601	79284.5646	249671.2923	4342557.9242	1229.26	0.45436	303.483	0.40586	295.4145	0.35247	719.2532	0.67355	653.101	297770.8438	393.0578	0.41601	537.371	0.75506	12539300	1.3654	473.389	99.0035	93.3919	229.2665	212.6812	94916.3281	156.3028	-0.24128	195.3781	4090630
016	2018-10-27t2037	1540690922.71	adult	217.7012	165.89	-74.1882	1162.0324	79.7754	76186.4626	240016.6984	4270709.7328	1283	0.6454	286.897	-0.48767	278.7908	-0.53379	709.3254	0.65954	637.507	282311.5312	379.4014	-0.17018	519.0762	0.42136	11391300	0.77788	336.382	100.537	94.9226	213.739	208.2579	85068.125	160.3513	-0.20472	195.7861	3991810
016	2018-10-28t0100	1540706678.77	adult	222.0778	170.2666	-69.8115	1172.5785	80.0761	76857.6035	242109.1799	4328870.0209	1463.81	1.2	290.409	-0.41475	280.2637	-0.55665	725.5643	0.88039	627.7513	290951.2812	390.5441	0.093482	534.5652	0.69965	11627100	0.86018	391.333	104.656	98.7828	232.6288	224.1593	93284.1562	165.233	-0.15928	208.9753	4190100
016	2018-10-28t0437	1540719723.14	adult	225.7013	173.8901	-66.1881	1140.7825	81.3936	73967.1469	232987.7749	4163814.5925	1371.12	0.99359	309.849	0.39703	300.6644	0.29459	744.0052	1.1077	638.4331	287186	398.7702	0.26991	541.3101	0.82245	11944100	0.98412	351.38	110.64	104.8751	226.3719	221.4259	87379.5625	169.2535	-0.12208	207.5971	4264960
016	2018-10-28t0856	1540735287.03	adult	230.0246	178.2134	-61.8648	1129.5581	81.5367	75781.7611	238864.5996	4322046.9633	1167.93	0.47618	290.857	-0.55222	282.9789	-0.59043	659.2353	0.40422	586.8069	260397.9375	387.7994	-0.20144	504.9668	0.12281	11484800	0.73327	338.648	106.826	100.6846	236.8056	233.2018	93538.2031	173.2454	-0.10831	215.6116	4218120
016	2018-10-28t1237	1540748524.03	adult	233.7015	181.8903	-58.1878	1215.1246	78.8638	78778.8961	248101.7786	4368292.0523	1288.41	0.86385	315.795	0.46723	307.5529	0.40941	690.7628	0.75545	615.9594	283903.5	414.5708	0.56279	532.87	0.64277	12964000	1.3884	342.378	111.46	105.3172	240.1416	234.5323	98698.2188	174.4443	-0.17843	219.456	4575640
016	2018-10-28t1650	1540763724.13	adult	237.9238	186.1126	-53.9656	1096.0084	78.8895	72751.9594	229426.6604	4033654.6891	1467.52	1.4403	309.292	0.093133	301.1906	0.043456	706.0986	0.97056	614.5175	268317.4688	411.2429	0.3444	509.8287	0.17869	11732700	0.77925	366.638	108.2	99.64	264.1875	255.8755	100391.2344	182.4208	-0.0083952	238.0862	4104460
016	2018-10-28t2037	1540777324.97	adult	241.7018	189.8906	-50.1876	1108.4296	77.5188	72858.1059	229664.8521	4014657.3521	1395.49	1.2834	317.919	0.3708	309.395	0.30379	687.585	0.84872	602.691	261282.2812	423.3957	0.61115	536.3525	0.66925	12072000	0.89475	327.919	110.05	103.6541	246.9	241.6401	93821.9844	179.1729	-0.24566	225.8548	4178800
016	2018-10-29t0037	1540791725.72	adult	245.702	193.8908	-46.1874	1200.2148	78.9073	78209.8901	246416.4536	4318897.9057	1152.33	0.6086	302.361	-0.34121	296.697	-0.2911	651.4198	0.52679	570.1263	265779.2812	410.0466	0.11327	513.8307	0.21132	12323900	0.96235	338.339	109.283	103.0001	257.7789	254.605	105173.7969	181.9402	-0.26294	234.8579	4454250
016	2018-10-29t0437	1540806127.21	adult	249.7024	197.8912	-42.1869	916.7369	77.3221	62165.1254	197450.8191	3412305.0616	1398.29	1.4083	294.799	-0.70029	285.1348	-0.80508	688.5853	0.97635	601.9868	223101.6406	394.9499	-0.3996	512.5396	0.16182	9548820	-0.28577	377.989	107.063	100.4748	225.9745	220.9737	73215.75	175.3708	-0.61605	210.2915	3467870
016	2018-10-29t0837	1540820527.98	adult	253.7026	201.8914	-38.1867	1041.8491	78.5078	68348.4266	215532.4092	3760498.4603	1093.35	0.51784	312.687	-0.084151	301.8067	-0.23424	647.9152	0.5824	585.9408	231305.7031	441.5362	0.7844	540.3565	0.6604	11140400	0.36477	471.73	118.096	109.2087	279.8457	275.0624	99904.9062	201.6906	0.20894	256.0136	4207540
016	2018-10-29t1237	1540834925.15	adult	257.7018	205.8906	-34.1875	1128.1327	75.5929	70011.4679	220647.298	3644769.5017	1458.61	1.7221	329.131	0.44153	318.7338	0.3092	695.2901	1.1725	602.8194	254476.1875	445.8305	0.78773	540.4374	0.63105	12023100	0.69411	475.128	127.827	116.5142	301.4836	293.177	110342.9844	220.0727	0.735	276.4236	4669510
016	2018-10-29t1637	1540849328.74	adult	261.7028	209.8916	-30.1865	1053.4502	77.0058	65917.4024	207730.2962	3517379.8029	1128.05	0.72	335.479	0.57984	325.9956	0.4808	653.7411	0.74531	591.6888	224886.9375	457.674	0.9822	551.9589	0.81331	11538100	0.45027	433.696	130.753	119.2793	312.4944	303.9063	107498.0938	226.6393	0.83931	284.9575	4497000
016	2018-10-29t2042	1540864013.02	adult	265.7818	213.9706	-26.1076	1086.0994	76.192	67011.7802	211185.1732	3494149.8358	962.946	0.22482	329.144	0.27233	319.9429	0.18661	631.5317	0.52677	590.6491	221036.0781	440.6395	0.45472	540.5033	0.56947	11515100	0.39944	512.898	130.009	119.0854	308.4647	300.18	107962.6406	223.5527	0.60799	279.3835	4548360
016	2018-10-30t0037	1540878131.38	adult	269.7036	217.8924	-22.1858	1095.02	75.8405	68083.1819	214537.3355	3586981.232	958.571	0.249	329.63	0.21252	320.9705	0.14634	626.1281	0.50282	581.6811	222901.5938	438.199	0.30864	542.3566	0.57287	11710800	0.43802	423.927	130.372	119.1209	307.2071	300.1318	109365.7344	224.3132	0.51748	279.5765	4631730
016	2018-10-30t0442	1540892819.06	adult	273.7835	221.9723	-18.1059	1007.3039	77.4866	64179.0305	202350.3809	3467265.5895	932.42	0.20059	331.585	0.20092	322.0381	0.10657	609.6096	0.33386	575.0965	204219.2188	446.5844	0.41957	541.7418	0.53006	11096500	0.15877	488.625	134.156	122.9089	326.202	317.4297	109277.6719	233.5291	0.70977	295.335	4489530
016	2018-10-30t0837	1540906933.03	adult	277.704	225.8928	-14.1853	1031.8946	75.3107	64071.0996	201921.0664	3377078.1607	929.285	0.22936	333.001	0.17563	324.2899	0.10923	611.2225	0.3949	577.8257	204759.5312	445.3271	0.30891	540.8432	0.48372	11131900	0.13838	422.962	134.214	122.7058	322.7731	317.2809	108129	235.2987	0.65484	293.449	4486650
016	2018-10-30t1242	1540921619.84	adult	281.7837	229.9725	-10.1057	1023.5423	74.9696	62333.5541	196438.8501	3252664.099	907.646	0.19426	335.403	0.17985	327.5442	0.14041	610.7715	0.43299	581.912	199111.5	450.6608	0.34739	544.7541	0.52211	10912000	0.021142	405.347	137.034	125.9958	322.8076	315.0968	105235.2969	238.4218	0.64166	296.8357	4458250
016	2018-10-30t1721	1540938305.83	adult	286.4187	234.6075	-5.4707	997.7412	73.6673	59276.2803	186812.2601	3020665.4981	928.52	0.3216	340.374	0.25358	332.0282	0.19844	610.3317	0.48069	585.0743	189202.8438	454.3875	0.33865	550.8218	0.59315	10547800	-0.14996	409.991	142.234	131.8179	329.9632	325.1628	102288.5938	245.2363	0.73485	305.6024	4407680
016	2018-10-30t2055	1540951129.89	adult	289.9809	238.1697	-1.9084	986.9345	74.5072	58449.4438	184205.6673	2983740.4309	974.558	0.54	343.671	0.29246	334.6777	0.21775	621.3903	0.69303	586.1317	190145.4219	460.5897	0.40388	554.3961	0.62743	10497100	-0.19392	500.289	147.667	136.8876	342.9891	336.8253	104954.6797	253.2815	0.89734	316.2348	4510350
016	2018-10-31t0044	1540964870.56	dead	293.7978	241.9866	1.9084	974.8017	72.5628	56568.8139	178293.5023	2816766.3524	967.255	0.56447	350.409	0.42787	340.4109	0.32257	631.0871	0.90496	598.7432	186801.7812	473.6656	0.60654	564.4859	0.77175	10358400	-0.2702	435.603	152.705	141.2861	354.3425	350.98	104885.3672	264.2743	1.1462	327.6487	4514100
017	2018-10-18t1706	1539900683.69	egg	-1.812	-65.6237	-257.5142	173.3701	28.8851	3322.4277	10564.2668	59552.5636	0	0.59868	0	-0.47427	0	-0.52418					0	-0.31648	0	-0.036901	0	1.1923	0	0	0				0	-0.36651	0	0
017	2018-10-18t2044	1539913729.88	larva	1.812	-61.9997	-253.8903	187.1324	29.5495	3907.008	12406.5985	74044.2785	0	0.12396	0	-0.6395	0	-0.66267					0	-0.48136	0	-0.26019	0	0.71289	0	0	0				0	-0.40965	0	0
017	2018-10-19t0044	1539928152.18	larva	5.8182	-57.9935	-249.8841	164.6722	30.439	3364.9272	10726.0459	64023.2785	0	-0.21933	0	-0.82993	0	-0.8246					0	-0.65258	0	-0.46295	0	0.2041	0	0	0				0	-0.45563	0	0
017	2018-10-19t0444	1539942525.8	larva	9.8108	-54.0009	-245.8914	164.7311	29.9381	3331.4215	10616.7953	62596.4564	0	-0.47723	0	-1.0287	0	-0.99661					0	-0.81336	0	-0.63506	0	-0.28181	0	0	0				0	-0.50017	0	0
017	2018-10-19t0844	1539956924.54	larva	13.8105	-50.0012	-241.8918	164.7289	29.7991	3327.4264	10605.1258	62394.6656	0	-0.68889	0	-1.2383	0	-1.1816					0	-0.96615	0	-0.78665	0	-0.74867	0	0	0				0	-0.54401	0	0
017	2018-10-19t1244	1539971333.11	larva	17.8129	-45.9988	-237.8894	354.5245	36.9636	10377.6105	32816.1105	259718.3039	220.934	-0.69698	140.621	0.1417	139.6774	0.3339	201.9299	-0.81138	200.7653	11308.0742	178.637	-0.1695	193.7367	-0.58229	780449	-0.48293	98.4577	50.5031	50.1454	82.4375	80.4911	4616.4985	69.317	0.21519	77.207	280292
017	2018-10-19t1644	1539985736.62	larva	21.8138	-41.9978	-233.8884	200.7139	24.1531	3075.5856	9750.7783	42615.3068	236.966	-0.85603	157.002	0.16455	157.6464	0.43525	209.4872	-0.90045	206.7114	3770.7698	189.9754	-0.25964	201.7881	-0.70581	270358	-1.3861	93.2403	46.772	46.1326	79.6837	77.3975	1434.3063	66.3131	0.13536	73.802	80541.4
017	2018-10-19t2044	1540000130.88	larva	25.8122	-37.9994	-229.89	426.1696	38.3609	13450.585	42577.0945	351619.6142	926.351	-0.52274	175.955	0.22583	168.4604	0.45358	613.1354	-0.66546	579.9731	44145.75	223.8675	-0.22639	453.6632	-0.41752	1260190	-0.93263	111.141	54.8031	54.348	87.9202	86.9049	6330.2578	74.1872	0.18266	83.3384	392500
017	2018-10-20t0044	1540014525.89	larva	29.8109	-34.0008	-225.8914	589.4065	39.3125	18704.7941	58927.8803	504969.7875	1860.05	-0.049067	214.002	0.54547	189.2605	0.62227	1307.994	-0.1827	1270.3303	130799.3984	353.3678	0.30699	913.3912	0.1931	2134880	-0.59264	104.493	57.8749	57.7143	90.4054	89.3594	9040.542	77.2779	0.17538	85.9247	577360
017	2018-10-20t0444	1540028926.96	larva	33.8112	-30.0005	-221.8911	542.1907	37.5776	16766.5036	52874.8783	435214.3313	391.214	-1.1787	215.952	0.4082	214.745	0.89067	299.6989	-1.0971	291.3821	26972.9062	253.9411	-0.34313	275.259	-0.94256	1931690	-1.1826	383.434	62.1198	61.8904	100.5936	93.7181	9053.4199	81.692	0.18346	90.0081	555661
017	2018-10-20t0844	1540043324.19	larva	37.8104	-26.0013	-217.8919	650.1838	45.0635	22712.6822	71651.4901	655770.2542	2604.79	0.10341	229.45	0.42557	195.3334	0.45014	1754.5863	0.040724	1707.786	212304.9375	363.0133	0.090707	1191.4349	0.36487	2765790	-0.87882	137.705	57.5494	57.1911	91.8508	90.8275	11113.9473	77.4	0.090182	86.9244	693701
017	2018-10-20t1244	1540057729.01	larva	41.8117	-22	-213.8905	763.1813	54.369	31410.321	99049.5881	1080353.3998	5531.9	1.7526	308.391	1.4638	214.6875	0.64667	3714.9473	1.6489	3632.4752	616681.25	870.3271	2.5866	2289.6053	1.901	5106950	0.66789	262.182	59.6494	59.4218	95.8492	93.1859	15910.9648	80.3208	0.079824	89.4135	987795
017	2018-10-20t1644	1540072134.99	larva	45.8134	-17.9983	-209.8889	782.1463	46.9545	29742.9913	93718.2229	942166.9761	5362.67	1.4471	303.298	1.2556	194.4976	0.075852	3806.1692	1.6868	3738.1198	601374.75	902.9753	2.6083	2719.1282	2.377	4776940	-0.020293	114.1	55.8001	55.2588	92.1055	90.3603	14552.6621	77.5259	0.0042072	87.2426	878852
017	2018-10-20t2044	1540086526.02	larva	49.8109	-14.0008	-205.8914	869.8448	51.6981	37670.201	118633.3592	1371289.3197	4682.86	0.85547	302.071	1.0975	223.568	0.54024	3238.8381	1.1458	3120.6206	644528.8125	727.6379	1.5591	2185.6159	1.4307	5997920	0.53714	212.168	56.54	56.1232	94.7933	91.4412	18863.8672	78.9937	-0.016989	88.2223	1122660
017	2018-10-21t0044	1540100927.99	larva	53.8114	-10.0002	-201.8908	977.0574	57.0467	45243.225	142480.6504	1758109.3966	5213.72	1.0951	288.209	0.77838	224.2484	0.47118	3114.6633	0.98789	2958.8304	741289.875	614.4802	0.95476	1667.033	0.65327	6856490	0.83178	179.334	59.7687	59.4293	94.1505	92.5518	22407.8086	80.0457	-0.022288	89.2983	1421900
017	2018-10-21t0444	1540115324.6	larva	57.8105	-6.0012	-197.8918	1069.6108	63.7491	54621.0107	171958.8832	2393918.3288	3723.11	0.17428	222.298	-0.65109	174.7708	-1.126	2231.0618	0.15792	2136.5398	640314.75	481.0888	0.24242	1269.3441	0.055905	6369960	0.087704	214.213	50.1064	49.6571	84.9938	83.1085	24393.2227	70.1506	-0.15646	79.588	1435800
017	2018-10-21t0844	1540129726.08	larva	61.8109	-2.0008	-193.8913	1107.9906	67.678	60884.507	191831.0388	2864855.2814	3904.92	0.26321	237.737	-0.42163	196.6732	-0.6324	2186.2375	0.07604	2033.394	697409.75	422.0396	-0.07956	1035.2564	-0.29631	7573590	0.69842	341.584	55.8981	55.5017	92.8514	90.3811	29619.5977	77.7137	-0.074109	86.9036	1780750
017	2018-10-21t1244	1540144131.66	adult	65.8125	2.0008	-189.8898	1063.6991	68.1376	59118.1281	186299.9353	2757198.4051	2902.3	-0.35483	225.494	-0.80552	185.5605	-1.2653	1792.7416	-0.31014	1713.1489	555749.875	424.4138	-0.049153	1128.4478	-0.11443	6978130	-0.072757	113.559	52.5181	51.8001	90.1086	88.8434	27933.6758	73.8319	-0.14203	84.6889	1625230
017	2018-10-21t1700	1540159513.44	adult	70.0852	6.2735	-185.6171	1105.5043	72.0939	61006.9042	192168.8621	2893480.4258	3663.61	0.17066	254.594	-0.11151	219.2762	-0.036655	1926.895	-0.12369	1788.573	614679.5	414.3458	-0.065159	980.9808	-0.30662	8121020	0.54059	110.001	51.6472	51.1991	90.4473	89.0341	28852.6992	74.3145	-0.15877	85.3107	1647440
017	2018-10-21t2100	1540173915.67	adult	74.0858	10.2741	-181.6165	1023.6323	76.9736	60233.41	189891.0692	3014256.0048	2790.7	-0.36076	245.342	-0.40387	214.8378	-0.36864	1687.9869	-0.30499	1611.0349	531715.875	395.705	-0.13036	989.5974	-0.20647	7720660	-8.9341e-05	366.505	53.5393	52.976	92.3473	89.6592	29089.3887	75.5154	-0.16808	85.5931	1684830
017	2018-10-22t0100	1540188318.21	adult	78.0865	14.2748	-177.6158	1061.4947	71.3125	60803.238	191593.9892	3008692.8577	2836.18	-0.25309	251.206	-0.23547	224.2206	-0.022643	1642.8151	-0.24866	1564.3725	522415.1875	353.7918	-0.39507	866.1954	-0.37198	7988590	0.017529	317.384	61.9124	61.6189	99.9581	96.7111	31786.6758	83.6724	-0.025138	93.1022	1968880
017	2018-10-22t0500	1540202714.08	adult	82.0854	18.2737	-173.6169	1138.8221	72.0272	65734.2232	207070.4771	3282212.5513	3037.96	0.022197	261.787	0.17454	235.9673	0.50304	1646.7642	-0.08687	1568.056	566486.875	359.8732	-0.2776	802.7783	-0.4282	8989260	0.65689	292.48	62.3348	61.7719	102.0592	99.2902	35108.3672	84.8547	-0.018692	95.4881	2140450
017	2018-10-22t0900	1540217116.39	adult	86.086	22.2743	-169.6163	1219.1992	80.2848	75418.1765	237730.3389	3916923.8264	2028.52	-0.75643	226.748	-1.3226	206.3258	-1.3127	1180.2372	-0.78028	1113.567	465013.4375	322.9209	-0.63535	642.4874	-0.85109	8925470	0.47837	195.516	58.154	57.1861	105.5758	102.5002	41596.8516	82.8406	-0.10098	96.3351	2289120
017	2018-10-22t1300	1540231527.21	adult	90.089	26.2773	-165.6133	1037.4638	75.0982	60742.6026	191360.928	3097998.8165	2199.34	-0.49402	271.628	0.74998	248.0684	0.97882	1398.9377	-0.1883	1372.9737	444862.1875	380.3512	0.23186	806.2035	-0.099245	8619570	0.12209	218.093	61.3543	60.9304	100.9024	98.5442	32086.9668	84.3233	-0.096043	94.7019	1946960
[truncated: 4,436 more rows]
