# Supplementary material for: Global, cell non-autonomous gene regulation drives individual lifespan among isogenic C. elegans
Source: eLife. 2021 Feb 1;10:e65026. doi: 10.7554/eLife.65026 (PMC7864635; doi:10.7554/eLife.65026)
Supplement: Source data 1. [file elife-65026-data1.zip › figure_data/Figures 1-3 - base strains/mir-241_head_only/mir-241_20170809_keypoint-spans.tsv]

name	larvaspan	adultspan	lifespan
000	68.4139	177.5078	245.9218
001	56.4696	193.4516	249.9212
002	56.4697	197.7489	254.2186
003	52.4278	245.8606	298.2884
004	52.428	213.5933	266.0214
005	56.4701	221.4719	277.9419
006	52.4711	249.3216	301.7927
008	56.4645	136.5039	192.9684
009	52.4231	222.1469	274.57
010	56.4648	256.9544	313.4192
011	52.4236	213.5935	266.0171
012	68.4096	257.0132	325.4228
013	56.4649	104.505	160.9699
014	60.4641	177.5022	237.9663
015	56.4651	197.7507	254.2158
016	56.4654	221.69	278.1554
017	52.4247	222.1472	274.5719
018	52.4249	260.9965	313.4214
019	60.4645	185.2701	245.7346
020	56.4655	221.4737	277.9392
021	52.4254	249.139	301.5645
022	52.4256	265.1852	317.6109
023	48.4217	229.5181	277.9398
024	48.4219	249.8661	298.2881
025	56.466	241.8223	298.2883
026	58.4679	193.4548	251.9227
027	56.4662	140.5069	196.9731
028	56.4662	197.7526	254.2188
029	52.427	205.1363	257.5633
030	58.4686	245.1006	303.5692
031	52.4273	260.9981	313.4254
032	56.4664	237.585	294.0514
033	50.4256	189.547	239.9726
034	64.8279	185.3931	250.221
035	52.428	241.6241	294.0521
036	50.4263	265.0035	315.4297
037	50.4265	100.5518	150.9783
038	52.4285	209.3587	261.7873
039	52.4287	245.8626	298.2914
040	50.4272	185.4139	235.8411
042	52.4293	222.148	274.5773
043	56.467	181.8594	238.3264
044	56.4673	218.1104	274.5777
045	52.4299	178.0826	230.5124
047	52.4302	249.1404	301.5706
048	56.4676	185.8589	242.3265
049	60.4664	233.5884	294.0548
051	52.4249	249.1405	301.5655
052	52.4252	225.5142	277.9394
053	66.8266	209.7515	276.5781
054	50.4245	217.5996	268.0242
055	52.4256	169.4927	221.9183
056	54.4308	156.5461	210.9768
057	56.4623	218.1118	274.5741
059	52.4203	193.3099	245.7302
060	60.4556	209.7896	270.2452
061	56.4567	218.112	274.5687
062	60.4557	217.4794	277.9352
063	54.4267	237.4008	291.8275
064	52.4211	217.8246	270.2457
065	52.4212	185.5417	237.9629
066	50.421	221.831	272.252
067	56.457	218.1126	274.5695
068	50.4213	201.501	251.9223
069	50.4216	189.5481	239.9697
070	48.4153	245.6314	294.0467
071	50.4221	205.7993	256.2213
073	52.4165	241.6248	294.0413
074	56.4516	218.1132	274.5649
076	52.4171	205.1366	257.5536
077	52.4172	148.5452	200.9624
078	54.4248	193.3097	247.7346
079	48.4106	165.1318	213.5424
081	54.4196	193.3098	247.7294
082	52.412	261.0019	313.4139
083	56.4462	241.8293	298.2754
084	52.4123	197.4945	249.9068
086	56.4452	205.5613	262.0065
087	56.4462	177.3733	233.8195
089	52.413	222.1483	274.5612
091	56.4405	174.0487	230.4892
092	56.4404	181.5078	237.9483
093	56.4404	264.7068	321.1473
094	48.4003	233.7364	282.1368
095	60.4394	197.1053	257.5447
096	64.8002	205.4324	270.2326
097	56.4407	241.8308	298.2715
098	60.4395	233.5938	294.0332
099	52.4085	222.1483	274.5568
102	54.4129	181.4061	235.8191
103	52.4031	165.7585	218.1616
105	58.4451	120.9732	179.4183
106	52.4035	205.1369	257.5404
109	52.392	161.1246	213.5167
110	68.3658	209.7549	278.1208
113	52.3808	209.3574	261.7383
114	56.4122	213.7936	270.2058
