# Supplementary material for: Global, cell non-autonomous gene regulation drives individual lifespan among isogenic C. elegans
Source: eLife. 2021 Feb 1;10:e65026. doi: 10.7554/eLife.65026 (PMC7864635; doi:10.7554/eLife.65026)
Supplement: Source data 1. [file elife-65026-data1.zip › figure_data/Figures 1-3 - base strains/mir-241_head_only/mir-241_20170809_keypoint.tsv]

name	timepoint	timestamp	stage	age	adult_age	ghost_age	head_maximum	head_maximum_z	head_mean	head_mean_z	head_median	head_median_z	head_percentile_95	head_percentile_95_z	head_percentile_99	head_percentile_99_z	head_sum	head_sum_z
000	2017-08-09t1445	1502308063.38	egg	-5.9989	-74.4128	-251.9207
000	2017-08-09t1845	1502322461.5	egg	-1.9994	-70.4134	-247.9212
000	2017-08-09t2245	1502336857.38	larva	1.9994	-66.4145	-243.9223
000	2017-08-10t0245	1502351260.36	larva	6.0003	-62.4137	-239.9215
000	2017-08-10t0645	1502365656.96	larva	9.9993	-58.4146	-235.9224
000	2017-08-10t1045	1502380057.73	larva	13.9995	-54.4144	-231.9222
000	2017-08-10t1445	1502394456.84	larva	17.9993	-50.4146	-227.9225
000	2017-08-10t1845	1502408855.76	larva	21.999	-46.4149	-223.9228
000	2017-08-10t2245	1502423256.97	larva	25.9993	-42.4146	-219.9224
000	2017-08-11t0245	1502437656.77	larva	29.9993	-38.4147	-215.9225
000	2017-08-11t0645	1502452056.88	larva	33.9993	-34.4146	-211.9225
000	2017-08-11t1045	1502466457.2	larva	37.9994	-30.4145	-207.9224
000	2017-08-11t1510	1502482330.52	larva	42.4086	-26.0053	-203.5131	420.2883	-0.20447	221.9213	0.36571	212.6953	0.41197	303.6128	-0.11517	346.6998	-0.09607	452275.5625	0.36151
000	2017-08-11t1912	1502496847.5	larva	46.4411	-21.9728	-199.4806	459.4366	0.17803	218.8835	0.24545	207.8878	0.1764	315.667	0.51407	363.6951	0.61665	446522.375	0.25174
000	2017-08-11t2310	1502511152.35	larva	50.4147	-17.9992	-195.5071	371.9576	-0.64779	182.9503	-1.0559	174.4649	-1.0792	264.4488	-0.81361	317.6361	-0.32342	373218.5625	-1.0487
000	2017-08-12t0317	1502525952.41	larva	54.5258	-13.8881	-191.3959	480.6974	0.32494	221.6904	0.38935	215.9783	0.43243	283.4691	0.0039927	328.278	0.21196	452026.6875	0.39292
000	2017-08-12t0710	1502539945.58	larva	58.4128	-10.0011	-187.5089	431.4653	-0.032144	232.1928	0.81141	222.5197	0.6849	327.3998	1.5226	375.0135	1.7066	473673.375	0.81863
000	2017-08-12t1200	1502557351.35	larva	63.2478	-5.1662	-182.674	411.0477	-0.094878	204.2138	-0.014811	194.1736	-0.19833	290.7409	0.76788	347.9901	1.3902	415779.25	-0.022635
000	2017-08-12t1510	1502568749.84	larva	66.414	-1.9999	-179.5078	433.929	0.20473	202.8572	0.016926	194.6069	-0.12847	277.9065	0.56863	314.3394	0.68778	413828.75	0.023083
000	2017-08-12t1910	1502583149.3	adult	70.4138	1.9999	-175.5079	470.041	0.62515	212.6236	0.47812	207.8003	0.43266	277.897	0.80132	312.3264	0.88882	432689.0625	0.46587
000	2017-08-12t2311	1502597605.8	adult	74.4295	6.0156	-171.4922	359.9446	-0.45192	217.2028	0.67319	211.6405	0.58309	284.8428	1.1469	317.6637	1.187	443745.3125	0.69225
000	2017-08-13t0314	1502612187.02	adult	78.4799	10.066	-167.4419	359.3779	-0.43757	196.3995	-0.093896	193.1159	-0.11133	250.3294	0.043448	281.5216	0.12994	399280.1875	-0.11229
000	2017-08-13t0713	1502626521.35	adult	82.4616	14.0477	-163.4601	318.0008	-0.87955	215.5171	0.66421	213.1774	0.67473	265.6316	0.65651	293.2439	0.57591	439654.875	0.67114
000	2017-08-13t1112	1502640835.52	adult	86.4378	18.0239	-159.484	307.8272	-1.0359	176.3853	-0.88926	175.15	-0.83532	212.8405	-1.2603	235.9538	-1.3896	360355.1875	-0.87201
000	2017-08-14t1205	1502730439.87	adult	111.3279	42.914	-134.5939	326.3963	-0.62556	194.7649	-0.35931	194.1747	-0.30981	235.7737	-0.44468	254.7831	-0.58537	397125.6562	-0.35679
000	2017-08-14t1509	1502741469.86	adult	114.3918	45.9779	-131.53	398.9498	0.088347	197.2995	-0.28754	196.7915	-0.23822	232.6706	-0.55992	248.9136	-0.75953	402096.3125	-0.28879
000	2017-08-14t1909	1502755871.56	adult	118.3923	49.9783	-127.5295
000	2017-08-14t2309	1502770272.12	adult	122.3924	53.9785	-123.5293
000	2017-08-15t0309	1502784670.88	adult	126.3921	57.9781	-119.5297
000	2017-08-15t0709	1502799073.94	adult	130.3929	61.979	-115.5288
000	2017-08-15t1144	1502815561.28	adult	134.9727	66.5588	-110.949
000	2017-08-15t1544	1502829963.56	adult	138.9734	70.5594	-106.9484
000	2017-08-15t1944	1502844363.5	adult	142.9733	74.5594	-102.9484
000	2017-08-15t2344	1502858763.12	adult	146.9732	78.5593	-98.9485
000	2017-08-16t0344	1502873163.38	adult	150.9733	82.5594	-94.9484
000	2017-08-16t0744	1502887563.36	adult	154.9733	86.5594	-90.9484
000	2017-08-16t1144	1502901963.73	adult	158.9734	90.5595	-86.9483
000	2017-08-16t1544	1502916362.82	adult	162.9732	94.5592	-82.9486
000	2017-08-17t1239	1502991657.96	adult	183.8885	115.4746	-62.0333
000	2017-08-17t1544	1503002763.36	adult	186.9733	118.5594	-58.9484
000	2017-08-17t1944	1503017163.21	adult	190.9733	122.5593	-54.9485
000	2017-08-17t2344	1503031563	adult	194.9732	126.5593	-50.9485
000	2017-08-18t0344	1503045963.05	adult	198.9732	130.5593	-46.9485
000	2017-08-18t0744	1503060363.78	adult	202.9734	134.5595	-42.9483
000	2017-08-18t1144	1503074762.8	adult	206.9732	138.5592	-38.9486
000	2017-08-18t1653	1503093335.69	adult	212.1323	143.7184	-33.7895
000	2017-08-18t2100	1503108142.48	adult	216.2453	147.8314	-29.6765
000	2017-08-19t0021	1503120212.78	adult	219.5981	151.1842	-26.3236
000	2017-08-19t0532	1503138856.65	adult	224.777	156.3631	-21.1448
000	2017-08-19t0900	1503151341.82	adult	228.2451	159.8312	-17.6767
000	2017-08-19t1211	1503162807.84	adult	231.4301	163.0162	-14.4916
000	2017-08-19t1716	1503181095.3	adult	236.51	168.096	-9.4118
000	2017-08-19t2053	1503194150.11	adult	240.1363	171.7224	-5.7855
000	2017-08-20t0006	1503205677.19	adult	243.3383	174.9243	-2.5835
000	2017-08-20t0516	1503224278.35	dead	248.5053	180.0913	2.5835
001	2017-08-09t1445	1502308086.5	egg	-1.9998	-58.4694	-251.921
001	2017-08-09t1845	1502322485.18	larva	1.9998	-54.4698	-247.9214
001	2017-08-09t2245	1502336880.43	larva	5.9985	-50.4711	-243.9227
001	2017-08-10t0245	1502351284	larva	9.9995	-46.4701	-239.9217
001	2017-08-10t0645	1502365679.96	larva	13.9984	-42.4712	-235.9229
001	2017-08-10t1045	1502380081	larva	17.9987	-38.4709	-231.9226
001	2017-08-10t1445	1502394479.96	larva	21.9984	-34.4712	-227.9229
001	2017-08-10t1845	1502408879.02	larva	25.9981	-30.4715	-223.9231
001	2017-08-10t2245	1502423280.63	larva	29.9986	-26.471	-219.9227
001	2017-08-11t0245	1502437680.58	larva	33.9985	-22.4711	-215.9227
001	2017-08-11t0645	1502452080.5	larva	37.9985	-18.4711	-211.9227
001	2017-08-11t1045	1502466480.78	larva	41.9986	-14.471	-207.9226
001	2017-08-11t1510	1502482354.3	larva	46.4079	-10.0617	-203.5133	424.6344	-0.16375	172.0099	-1.5932	161.4439	-1.6409	276.3424	-0.73326	313.2078	-0.71995	350900.25	-1.5842
001	2017-08-11t1912	1502496872.02	larva	50.4406	-6.029	-199.4806	505.2366	0.59241	228.0626	0.60136	215.8204	0.44884	324.5086	0.99458	379.2016	1.269	464791.5	0.59998
001	2017-08-11t2310	1502511176.41	larva	54.414	-2.0555	-195.5072	436.1472	-0.064364	230.3054	0.68876	219.8625	0.56968	325.4032	1.2127	373.0472	1.348	470513.875	0.70817
001	2017-08-12t0317	1502525976.32	adult	58.5251	2.0555	-191.3961	405.6103	-0.25446	203.5099	-0.14731	194.5532	-0.25865	282.4504	0.23488	334.959	0.68007	414549.75	-0.15119
001	2017-08-12t0710	1502539969.46	adult	62.4121	5.9425	-187.5091	594.2952	1.531	217.4275	0.41485	210.036	0.33143	291.0195	0.72069	328.6463	0.79016	443334.7188	0.41757
001	2017-08-12t1200	1502557375.26	adult	67.2471	10.7775	-182.6742	313.9197	-0.97437	172.3771	-1.0532	167.6835	-1.0808	236.3987	-0.72342	266.7012	-0.6728	351304.5938	-1.0543
001	2017-08-12t1510	1502568773.86	adult	70.4133	13.9437	-179.5079	351.1963	-0.55143	197.2851	-0.086459	193.8612	-0.081691	253.7961	-0.0074641	283.2627	-0.010421	402461.6875	-0.080014
001	2017-08-12t1910	1502583173.15	adult	74.4131	17.9436	-175.5081	439.1532	0.30187	178.14	-0.7662	174.6962	-0.77929	225.2204	-0.86502	253.6406	-0.80845	363227.5	-0.76289
001	2017-08-12t2311	1502597629.7	adult	78.4289	21.9593	-171.4924	348.7903	-0.53892	215.943	0.63633	213.1188	0.6368	268.9301	0.68139	296.6445	0.6077	440739.7188	0.64725
001	2017-08-13t0314	1502612212.01	adult	82.4795	26.0099	-167.4417	448.4253	0.35818	186.0378	-0.47527	182.7056	-0.50074	236.9487	-0.37257	271.2433	-0.15737	379331.0625	-0.4719
001	2017-08-13t0713	1502626546.22	adult	86.4612	29.9916	-163.46	401.4448	-0.12968	199.1073	0.021909	196.6642	0.023462	251.3574	0.17806	284.6752	0.33431	406178.9375	0.029006
001	2017-08-13t1112	1502640859.19	adult	90.437	33.9675	-159.4842
001	2017-08-14t1205	1502730463.49	adult	115.3271	58.8575	-134.5941	372.0003	-0.15691	211.5675	0.25183	210.5756	0.27782	253.826	0.15963	279.9659	0.229	430539.8125	0.23891
001	2017-08-14t1509	1502741493.86	adult	118.3911	61.9215	-131.5301	323.9182	-0.57814	194.2898	-0.43522	193.5981	-0.39549	232.0963	-0.58753	250.5281	-0.68784	396351.1875	-0.42942
001	2017-08-14t1909	1502755895.29	adult	122.3915	65.9219	-127.5297
001	2017-08-14t2309	1502770296.14	adult	126.3918	69.9222	-123.5295
001	2017-08-15t0309	1502784694.81	adult	130.3914	73.9218	-119.5298
001	2017-08-15t0709	1502799097.86	adult	134.3922	77.9226	-115.529
001	2017-08-15t1144	1502815585.44	adult	138.9721	82.5025	-110.9491
001	2017-08-15t1544	1502829987.81	adult	142.9728	86.5032	-106.9485
001	2017-08-15t1944	1502844387.86	adult	146.9728	90.5032	-102.9484
001	2017-08-15t2344	1502858787.38	adult	150.9727	94.5031	-98.9486
001	2017-08-16t0344	1502873187.79	adult	154.9728	98.5032	-94.9485
001	2017-08-16t0744	1502887587.88	adult	158.9728	102.5032	-90.9484
001	2017-08-16t1144	1502901988.14	adult	162.9729	106.5033	-86.9484
001	2017-08-16t1544	1502916387.14	adult	166.9726	110.503	-82.9486
001	2017-08-17t1239	1502991682.38	adult	187.8879	131.4183	-62.0333
001	2017-08-17t1544	1503002787.8	adult	190.9728	134.5032	-58.9485
001	2017-08-17t1944	1503017187.8	adult	194.9728	138.5032	-54.9485
001	2017-08-17t2344	1503031587.3	adult	198.9726	142.503	-50.9486
001	2017-08-18t0344	1503045987.65	adult	202.9727	146.5031	-46.9485
001	2017-08-18t0744	1503060388.39	adult	206.9729	150.5033	-42.9483
001	2017-08-18t1144	1503074787.38	adult	210.9727	154.5031	-38.9486
001	2017-08-18t1653	1503093359.75	adult	216.1316	159.6621	-33.7896
001	2017-08-18t2100	1503108166.72	adult	220.2447	163.7751	-29.6765
001	2017-08-19t0021	1503120237.21	adult	223.5976	167.128	-26.3236
001	2017-08-19t0532	1503138880.87	adult	228.7764	172.3068	-21.1448
001	2017-08-19t0900	1503151366.11	adult	232.2445	175.7749	-17.6767
001	2017-08-19t1211	1503162832.22	adult	235.4295	178.96	-14.4917
001	2017-08-19t1716	1503181119.87	adult	240.5095	184.0399	-9.4118
001	2017-08-19t2053	1503194174.6	adult	244.1358	187.6662	-5.7855
001	2017-08-20t0006	1503205701.52	adult	247.3377	190.8681	-2.5835
001	2017-08-20t0516	1503224302.97	dead	252.5048	196.0352	2.5835
002	2017-08-09t1445	1502308107.1	egg	-1.9998	-58.4696	-256.2185
002	2017-08-09t1845	1502322505.86	larva	1.9998	-54.4699	-252.2188
002	2017-08-09t2245	1502336900.77	larva	5.9984	-50.4713	-248.2202
002	2017-08-10t0245	1502351304.75	larva	9.9995	-46.4702	-244.2191
002	2017-08-10t0645	1502365700.3	larva	13.9983	-42.4714	-240.2204
002	2017-08-10t1045	1502380101.44	larva	17.9986	-38.4711	-236.22
002	2017-08-10t1445	1502394500.44	larva	21.9983	-34.4714	-232.2203
002	2017-08-10t1845	1502408899.42	larva	25.998	-30.4717	-228.2206
002	2017-08-10t2245	1502423301.48	larva	29.9986	-26.4711	-224.22
002	2017-08-11t0245	1502437701.42	larva	33.9986	-22.4711	-220.22
002	2017-08-11t0645	1502452101.47	larva	37.9986	-18.4711	-216.22
002	2017-08-11t1045	1502466501.7	larva	41.9987	-14.4711	-212.22
002	2017-08-11t1510	1502482374.99	larva	46.4079	-10.0618	-207.8107	413.9943	-0.26829	178.8612	-1.3245	167.4891	-1.4043	279.6641	-0.62805	323.3699	-0.45134	364697.9375	-1.3193
002	2017-08-11t1912	1502496893.93	larva	50.441	-6.0288	-203.7777	327.1442	-1.0645	210.4624	-0.044933	205.6854	0.074451	271.7581	-0.59192	300.0023	-0.77722	428711.9375	-0.049342
002	2017-08-11t2310	1502511197.5	larva	54.4142	-2.0556	-199.8045	772.6245	2.8808	188.1333	-0.78105	180.8159	-0.80688	258.3971	-0.72936	298.2687	-0.56156	383792	-0.7747
002	2017-08-12t0317	1502525997.51	adult	58.5253	2.0556	-195.6934	370.8169	-0.55791	192.7728	-0.5073	186.5584	-0.52897	259.3853	-0.42987	298.2877	-0.26798	393256.5	-0.50153
002	2017-08-12t0710	1502539990.65	adult	62.4123	5.9425	-191.8064	789.7938	3.2896	173.9583	-1.0612	168.9614	-1.0724	234.0739	-0.97984	269.4174	-0.81148	355396.7188	-1.0476
002	2017-08-12t1200	1502557396.38	adult	67.2472	10.7775	-186.9714	754.6371	3.4827	212.551	0.38414	208.3811	0.37956	268.7426	0.32393	308.4612	0.57298	433391.5312	0.38705
002	2017-08-12t1510	1502568794.86	adult	70.4134	13.9437	-183.8052	515.0089	1.0703	151.6272	-1.767	148.233	-1.7654	206.5836	-1.5918	238.7777	-1.3868	309471.0312	-1.7594
002	2017-08-12t1910	1502583194.23	adult	74.4133	17.9435	-179.8054	445.3307	0.36066	228.5515	1.0913	225.9426	1.1105	280.8557	1.012	306.919	0.85177	465559.5	1.0864
002	2017-08-12t2311	1502597650.85	adult	78.429	21.9593	-175.7896	293.6606	-1.0681	191.323	-0.28402	189.6909	-0.23973	230.9959	-0.62149	254.2593	-0.7337	390107.5312	-0.28075
002	2017-08-13t0314	1502612234.74	adult	82.4801	26.0103	-171.7386	381.3651	-0.27837	146.9084	-1.9878	144.4674	-1.9758	192.6868	-1.9609	216.8871	-1.9696	299252.375	-1.9893
002	2017-08-13t0713	1502626568.34	adult	86.4616	29.9919	-167.757	414.5864	-0.0024361	177.2458	-0.85499	173.7645	-0.8909	225.6031	-0.78376	273.0073	-0.078627	360340.75	-0.87254
002	2017-08-13t1112	1502640880.7	adult	90.4373	33.9676	-163.7814	374.2223	-0.44523	177.6866	-0.88173	173.9743	-0.93267	226.435	-0.758	271.4101	-0.11416	361947.6875	-0.88578
002	2017-08-14t1205	1502730484.91	adult	115.3273	58.8576	-138.8913
002	2017-08-14t1509	1502741515.62	adult	118.3914	61.9217	-135.8272
002	2017-08-14t1909	1502755916.75	adult	122.3917	65.922	-131.8269
002	2017-08-14t2309	1502770317.88	adult	126.3921	69.9223	-127.8266
002	2017-08-15t0309	1502784716.74	adult	130.3917	73.922	-123.8269
002	2017-08-15t0709	1502799119.75	adult	134.3926	77.9228	-119.8261
002	2017-08-15t1144	1502815606.74	adult	138.9723	82.5026	-115.2463
002	2017-08-15t1544	1502830009.39	adult	142.973	86.5033	-111.2456
002	2017-08-15t1944	1502844409.59	adult	146.9731	90.5034	-107.2456
002	2017-08-15t2344	1502858808.91	adult	150.9729	94.5032	-103.2457
002	2017-08-16t0344	1502873209.53	adult	154.9731	98.5033	-99.2456
002	2017-08-16t0744	1502887609.66	adult	158.9731	102.5034	-95.2455
002	2017-08-16t1144	1502902009.88	adult	162.9732	106.5034	-91.2455
002	2017-08-16t1544	1502916408.78	adult	166.9729	110.5031	-87.2458
002	2017-08-17t1239	1502991703.56	adult	187.8881	131.4183	-66.3306
002	2017-08-17t1544	1503002809.19	adult	190.973	134.5032	-63.2457
002	2017-08-17t1944	1503017209	adult	194.9729	138.5032	-59.2457
002	2017-08-17t2344	1503031608.58	adult	198.9728	142.5031	-55.2458
002	2017-08-18t0344	1503046008.81	adult	202.9729	146.5031	-51.2458
002	2017-08-18t0744	1503060409.86	adult	206.9732	150.5034	-47.2455
002	2017-08-18t1144	1503074808.78	adult	210.9729	154.5031	-43.2458
002	2017-08-18t1653	1503093381.54	adult	216.132	159.6622	-38.0867
002	2017-08-18t2100	1503108187.89	adult	220.2448	163.7751	-33.9738
002	2017-08-19t0021	1503120258.51	adult	223.5978	167.1281	-30.6209
002	2017-08-19t0532	1503138901.92	adult	228.7765	172.3068	-25.4421
002	2017-08-19t0900	1503151387.18	adult	232.2446	175.7749	-21.974
002	2017-08-19t1211	1503162853.3	adult	235.4297	178.9599	-18.789
002	2017-08-19t1716	1503181141.16	adult	240.5096	184.0399	-13.709
002	2017-08-19t2053	1503194195.97	adult	244.136	187.6662	-10.0827
002	2017-08-20t0006	1503205722.78	adult	247.3379	190.8681	-6.8808
002	2017-08-20t0516	1503224324.41	adult	252.505	196.0353	-1.7137
002	2017-08-20t0841	1503236662.75	dead	255.9323	199.4626	1.7137
003	2017-08-09t1445	1502308127.49	egg	-1.9999	-54.4277	-300.2883
003	2017-08-09t1845	1502322526.77	larva	1.9999	-50.4279	-296.2885
003	2017-08-09t2245	1502336921.14	larva	5.9983	-46.4295	-292.29
003	2017-08-10t0245	1502351325.33	larva	9.9995	-42.4283	-288.2889
003	2017-08-10t0645	1502365720.58	larva	13.9982	-38.4296	-284.2902
003	2017-08-10t1045	1502380121.78	larva	17.9985	-34.4293	-280.2899
003	2017-08-10t1445	1502394520.81	larva	21.9982	-30.4296	-276.2901
003	2017-08-10t1845	1502408919.91	larva	25.998	-26.4298	-272.2904
003	2017-08-10t2245	1502423322.38	larva	29.9987	-22.4291	-268.2897
003	2017-08-11t0245	1502437722.27	larva	33.9986	-18.4292	-264.2897
003	2017-08-11t0645	1502452122.39	larva	37.9987	-14.4291	-260.2897
003	2017-08-11t1045	1502466522.64	larva	41.9988	-10.429	-256.2896
003	2017-08-11t1510	1502482395.88	larva	46.408	-6.0198	-251.8804	477.7155	0.35776	207.2535	-0.21082	199.2855	-0.16001	293.2022	-0.19926	331.1483	-0.24573	422589.9688	-0.20785
003	2017-08-11t1912	1502496915.77	larva	50.4413	-1.9865	-247.8471	539.7435	0.91344	229.9435	0.67043	219.2169	0.5743	328.5801	1.1171	376.8896	1.2093	468624.875	0.66897
003	2017-08-11t2310	1502511218.65	adult	54.4143	1.9865	-243.8741	433.7822	-0.085065	231.4431	0.72841	221.8004	0.638	313.6904	0.87327	353.3079	0.84393	471449.5	0.72417
003	2017-08-12t0317	1502526018.63	adult	58.5254	6.0976	-239.763	405.6554	-0.25406	205.7124	-0.073462	198.577	-0.12258	279.8331	0.15946	317.5797	0.23079	419036.0625	-0.077371
003	2017-08-12t0710	1502540011.85	adult	62.4124	9.9846	-235.8759	343.6935	-0.72339	206.1421	0.031644	199.2054	-0.038734	273.0379	0.18373	308.6998	0.25079	420736.0625	0.041046
003	2017-08-12t1200	1502557417.54	adult	67.2473	14.8195	-231.041	401.1398	-0.092294	241.1028	1.4057	237.6246	1.4289	297.0495	1.2406	330.8471	1.2408	491608.625	1.4093
003	2017-08-12t1510	1502568815.95	adult	70.4136	17.9858	-227.8748	305.1791	-1.007	184.1067	-0.57153	182.1319	-0.5145	230.2202	-0.79862	248.5535	-1.0843	375577.6875	-0.56552
003	2017-08-12t1910	1502583215.2	adult	74.4134	21.9856	-223.875	330.7567	-0.72971	190.4464	-0.31276	185.6996	-0.37352	248.4814	-0.080233	283.4837	0.1215	388701.125	-0.30254
003	2017-08-12t2311	1502597671.98	adult	78.4291	26.0013	-219.8592	457.8484	0.50781	208.5714	0.36077	205.2917	0.34396	262.6309	0.46505	287.081	0.30504	423817.125	0.33709
003	2017-08-13t0314	1502612257.5	adult	82.4807	30.0529	-215.8077	439.5452	0.27387	211.6623	0.51526	208.4057	0.49067	268.4666	0.75848	303.9725	0.93383	430944.5312	0.50615
003	2017-08-13t0713	1502626590.55	adult	86.4621	34.0343	-211.8263	338.6134	-0.73811	194.823	-0.14994	191.1361	-0.19727	245.8639	-0.027097	280.8165	0.19776	397438.8125	-0.14289
003	2017-08-13t1112	1502640901.88	adult	90.4374	38.0096	-207.8509	350.0813	-0.68326	192.8501	-0.24647	190.8779	-0.23009	239.9041	-0.23057	263.3288	-0.42136	392835.6562	-0.25116
003	2017-08-14t1205	1502730505.92	adult	115.3274	62.8996	-182.9609
003	2017-08-14t1509	1502741536.87	adult	118.3916	65.9638	-179.8968
003	2017-08-14t1909	1502755937.64	adult	122.3918	69.964	-175.8966
003	2017-08-14t2309	1502770339.02	adult	126.3922	73.9644	-171.8962
003	2017-08-15t0309	1502784737.9	adult	130.3919	77.9641	-167.8965
003	2017-08-15t0709	1502799140.96	adult	134.3927	81.9649	-163.8956
003	2017-08-15t1144	1502815628.28	adult	138.9725	86.5447	-159.3158
003	2017-08-15t1544	1502830030.99	adult	142.9733	90.5455	-155.3151
003	2017-08-15t1944	1502844431.17	adult	146.9733	94.5455	-151.315
003	2017-08-15t2344	1502858830.58	adult	150.9732	98.5454	-147.3152
003	2017-08-16t0344	1502873231.09	adult	154.9733	102.5455	-143.315
003	2017-08-16t0744	1502887631.3	adult	158.9734	106.5456	-139.315
003	2017-08-16t1144	1502902031.58	adult	162.9735	110.5457	-135.3149
003	2017-08-16t1544	1502916430.38	adult	166.9731	114.5453	-131.3152
003	2017-08-17t1239	1502991725.24	adult	187.8884	135.4606	-110.4
003	2017-08-17t1544	1503002830.85	adult	190.9733	138.5455	-107.3151
003	2017-08-17t1944	1503017230.9	adult	194.9733	142.5455	-103.3151
003	2017-08-17t2344	1503031630.24	adult	198.9731	146.5453	-99.3153
003	2017-08-18t0344	1503046030.61	adult	202.9732	150.5454	-95.3152
003	2017-08-18t0744	1503060431.83	adult	206.9735	154.5457	-91.3148
003	2017-08-18t1144	1503074830.68	adult	210.9732	158.5454	-87.3152
003	2017-08-18t1653	1503093402.93	adult	216.1322	163.7044	-82.1562
003	2017-08-18t2100	1503108209.58	adult	220.2451	167.8173	-78.0432
003	2017-08-19t0021	1503120280.26	adult	223.5981	171.1703	-74.6903
003	2017-08-19t0532	1503138923.54	adult	228.7768	176.349	-69.5116
003	2017-08-19t0900	1503151408.76	adult	232.2449	179.8171	-66.0435
003	2017-08-19t1211	1503162874.96	adult	235.43	183.0022	-62.8584
003	2017-08-19t1716	1503181163.03	adult	240.51	188.0822	-57.7784
003	2017-08-19t2053	1503194217.69	adult	244.1363	191.7085	-54.1521
003	2017-08-20t0006	1503205744.49	adult	247.3382	194.9104	-50.9502
003	2017-08-20t0516	1503224346.19	adult	252.5053	200.0775	-45.7831
003	2017-08-20t0841	1503236684.54	adult	255.9326	203.5048	-42.3558
003	2017-08-20t1157	1503248426.2	adult	259.1942	206.7664	-39.0942
003	2017-08-20t1708	1503267090.36	adult	264.3787	211.9509	-33.9097
003	2017-08-20t2025	1503278916.74	adult	267.6638	215.236	-30.6246
003	2017-08-21t0136	1503297543.98	adult	272.838	220.4102	-25.4504
003	2017-08-21t0504	1503310047.65	adult	276.3113	223.8835	-21.9771
003	2017-08-21t0820	1503321784.88	adult	279.5716	227.1438	-18.7168
003	2017-08-21t1330	1503340402.77	adult	284.7432	232.3154	-13.5451
003	2017-08-21t1657	1503352827.57	adult	288.1946	235.7668	-10.0938
003	2017-08-21t2013	1503364572.03	adult	291.4569	239.0291	-6.8315
003	2017-08-22t0124	1503383242.08	adult	296.643	244.2152	-1.6453
003	2017-08-22t0441	1503395088.43	dead	299.9337	247.5059	1.6453
004	2017-08-09t1445	1502308147.87	egg	-2	-54.428	-268.0213
004	2017-08-09t1845	1502322547.65	larva	2	-50.4281	-264.0214
004	2017-08-09t2245	1502336941.59	larva	5.9983	-46.4298	-260.0231
004	2017-08-10t0245	1502351345.76	larva	9.9994	-42.4286	-256.0219
004	2017-08-10t0645	1502365740.81	larva	13.9981	-38.43	-252.0233
004	2017-08-10t1045	1502380142.13	larva	17.9984	-34.4296	-248.0229
004	2017-08-10t1445	1502394541.29	larva	21.9982	-30.4298	-244.0232
004	2017-08-10t1845	1502408940.28	larva	25.9979	-26.4301	-240.0235
004	2017-08-10t2245	1502423343.22	larva	29.9987	-22.4293	-236.0226
004	2017-08-11t0245	1502437743.06	larva	33.9987	-18.4294	-232.0227
004	2017-08-11t0645	1502452143.32	larva	37.9988	-14.4293	-228.0226
004	2017-08-11t1045	1502466543.52	larva	41.9988	-10.4292	-224.0226
004	2017-08-11t1510	1502482416.37	larva	46.4079	-6.0201	-219.6134	504.4871	0.62078	213.9083	0.0502	202.5163	-0.033575	314.9833	0.4906	354.3215	0.3668	435517.375	0.040337
004	2017-08-11t1912	1502496937.73	larva	50.4417	-1.9864	-215.5797	524.2715	0.76949	240.4594	1.0566	231.7145	1.036	334.6869	1.3007	374.4265	1.1457	489815.75	1.0503
004	2017-08-11t2310	1502511239.71	adult	54.4144	1.9864	-211.6069	444.4129	0.0079837	260.6716	1.7471	251.4971	1.6849	345.1908	1.7863	378.155	1.4784	531509.375	1.7511
004	2017-08-12t0317	1502526039.58	adult	58.5255	6.0975	-207.4959	411.4311	-0.20368	236.2274	0.94964	231.1689	0.97944	301.3474	0.77954	331.5952	0.59313	481431.4375	0.94923
004	2017-08-12t0710	1502540033.03	adult	62.4126	9.9845	-203.6088	424.6362	0.0047619	223.0247	0.60492	219.384	0.65093	279.8605	0.38748	303.9747	0.12302	453855.2812	0.59287
004	2017-08-12t1200	1502557438.6	adult	67.2475	14.8194	-198.7739	410.135	-0.0013202	177.7262	-0.86183	174.5642	-0.83393	228.7123	-0.9723	257.956	-0.93366	362561.5312	-0.85661
004	2017-08-12t1510	1502568837.05	adult	70.4137	17.9856	-195.6077	351.9678	-0.54379	206.5803	0.25568	202.8536	0.25013	262.2953	0.27776	295.6784	0.37373	421423.875	0.26243
004	2017-08-12t1910	1502583236.13	adult	74.4134	21.9854	-191.6079	305.3915	-0.9711	217.9622	0.70111	217.3626	0.79409	257.2035	0.21404	274.8737	-0.1468	444860.8125	0.71235
004	2017-08-12t2311	1502597692.95	adult	78.4292	26.0012	-187.5922	328.5562	-0.73313	180.3519	-0.69413	177.4812	-0.69655	231.2533	-0.61265	272.1944	-0.16609	367737.625	-0.69074
004	2017-08-13t0314	1502612280.34	adult	82.4813	30.0532	-183.5401	375.9579	-0.32971	237.0211	1.4955	233.9943	1.4778	290.2451	1.54	320.4546	1.4834	483523	1.5025
004	2017-08-13t0713	1502626612.5	adult	86.4624	34.0344	-179.5589	450.3148	0.34352	227.8339	1.1742	225.4544	1.173	275.4908	1.0794	308.4763	1.1767	464781.25	1.1816
004	2017-08-13t1112	1502640923.38	adult	90.4377	38.0096	-175.5837	470.5789	0.50484	222.6445	1.0018	219.8303	0.97329	275.7995	1.175	315.4354	1.5594	452859	0.98208
004	2017-08-14t1205	1502730527.37	adult	115.3277	62.8996	-150.6937
004	2017-08-14t1509	1502741558.61	adult	118.3919	65.9639	-147.6295
004	2017-08-14t1909	1502755958.95	adult	122.392	69.964	-143.6294
004	2017-08-14t2309	1502770360.72	adult	126.3925	73.9644	-139.6289
004	2017-08-15t0309	1502784759.51	adult	130.3922	77.9641	-135.6292
004	2017-08-15t0709	1502799162.68	adult	134.393	81.965	-131.6283
004	2017-08-15t1144	1502815649.62	adult	138.9727	86.5447	-127.0486
004	2017-08-15t1544	1502830052.52	adult	142.9735	90.5455	-123.0478
004	2017-08-15t1944	1502844452.72	adult	146.9736	94.5456	-119.0478
004	2017-08-15t2344	1502858852.08	adult	150.9734	98.5454	-115.048
004	2017-08-16t0344	1502873252.75	adult	154.9736	102.5456	-111.0478
004	2017-08-16t0744	1502887652.91	adult	158.9737	106.5456	-107.0477
004	2017-08-16t1144	1502902053.15	adult	162.9737	110.5457	-103.0477
004	2017-08-16t1544	1502916451.94	adult	166.9734	114.5453	-99.048
004	2017-08-17t1239	1502991746.43	adult	187.8885	135.4605	-78.1329
004	2017-08-17t1544	1503002852.05	adult	190.9734	138.5454	-75.048
004	2017-08-17t1944	1503017252.08	adult	194.9734	142.5454	-71.048
004	2017-08-17t2344	1503031651.43	adult	198.9732	146.5452	-67.0481
004	2017-08-18t0344	1503046052.05	adult	202.9734	150.5454	-63.048
004	2017-08-18t0744	1503060453.32	adult	206.9738	154.5457	-59.0476
004	2017-08-18t1144	1503074852.08	adult	210.9734	158.5454	-55.048
004	2017-08-18t1653	1503093424.7	adult	216.1325	163.7044	-49.8889
004	2017-08-18t2100	1503108230.74	adult	220.2453	167.8172	-45.7761
004	2017-08-19t0021	1503120301.34	adult	223.5982	171.1702	-42.4232
004	2017-08-19t0532	1503138944.7	adult	228.7769	176.3489	-37.2444
004	2017-08-19t0900	1503151430	adult	232.2451	179.817	-33.7763
004	2017-08-19t1211	1503162896.17	adult	235.4301	183.0021	-30.5913
004	2017-08-19t1716	1503181184.41	adult	240.5102	188.0821	-25.5112
004	2017-08-19t2053	1503194238.95	adult	244.1364	191.7084	-21.8849
004	2017-08-20t0006	1503205765.69	adult	247.3383	194.9103	-18.6831
004	2017-08-20t0516	1503224367.49	adult	252.5055	200.0774	-13.5159
004	2017-08-20t0841	1503236705.83	adult	255.9328	203.5048	-10.0886
004	2017-08-20t1157	1503248447.51	adult	259.1944	206.7663	-6.827
004	2017-08-20t1708	1503267111.5	adult	264.3788	211.9508	-1.6426
004	2017-08-20t2025	1503278937.9	dead	267.6639	215.2359	1.6426
005	2017-08-09t1445	1502308168.32	egg	-2	-58.4701	-279.942
005	2017-08-09t1845	1502322568.67	larva	2	-54.47	-275.9419
005	2017-08-09t2245	1502336961.75	larva	5.9981	-50.4719	-271.9438
005	2017-08-10t0245	1502351366.32	larva	9.9994	-46.4707	-267.9425
005	2017-08-10t0645	1502365761.15	larva	13.998	-42.4721	-263.944
005	2017-08-10t1045	1502380162.53	larva	17.9983	-38.4717	-259.9436
005	2017-08-10t1445	1502394561.69	larva	21.9981	-34.472	-255.9438
005	2017-08-10t1845	1502408960.59	larva	25.9978	-30.4723	-251.9441
005	2017-08-10t2245	1502423364.03	larva	29.9988	-26.4713	-247.9432
005	2017-08-11t0245	1502437763.91	larva	33.9987	-22.4713	-243.9432
005	2017-08-11t0645	1502452164.17	larva	37.9988	-18.4713	-239.9431
005	2017-08-11t1045	1502466564.44	larva	41.9989	-14.4712	-235.9431
005	2017-08-11t1510	1502482437.08	larva	46.4079	-10.0621	-231.534	415.6997	-0.25153	203.1424	-0.37207	191.7925	-0.45325	303.5267	0.12774	354.749	0.3781	414207.4062	-0.36878
005	2017-08-11t1912	1502496959.53	larva	50.442	-6.0281	-227.5	359.9409	-0.75937	177.1425	-1.2684	168.47	-1.3003	254.4524	-1.1123	296.0355	-0.87964	361370.75	-1.2612
005	2017-08-11t2310	1502511260.74	larva	54.4145	-2.0556	-223.5274	457.0858	0.11891	162.5156	-1.6739	158.7204	-1.5858	221.7477	-1.7916	248.3942	-1.8351	330881.8438	-1.6794
005	2017-08-12t0317	1502526060.78	adult	58.5256	2.0556	-219.4163	415.8247	-0.16536	177.1759	-1.0302	171.793	-1.0282	235.6923	-1.1127	261.6894	-1.2141	360552.9062	-1.0396
005	2017-08-12t0710	1502540054.14	adult	62.4127	5.9426	-215.5292	417.7239	-0.057418	164.196	-1.3927	157.8726	-1.4514	233.6913	-0.99125	284.8871	-0.39313	334631.4688	-1.3936
005	2017-08-12t1200	1502557459.62	adult	67.2475	10.7775	-210.6944	311.1999	-1.0019	173.2137	-1.0233	169.1006	-1.03	228.1841	-0.9894	256.1567	-0.98734	353875.625	-1.0091
005	2017-08-12t1510	1502568858.25	adult	70.4138	13.9437	-207.5281	433.0417	0.25885	168.388	-1.1501	162.904	-1.224	232.2443	-0.73069	265.4315	-0.5621	342332.8438	-1.1659
005	2017-08-12t1910	1502583257.17	adult	74.4135	17.9434	-203.5284	300.6085	-1.0166	158.5774	-1.487	157.0554	-1.4298	199.8224	-1.7219	222.3618	-1.7831	322863.5625	-1.4923
005	2017-08-12t2311	1502597713.96	adult	78.4293	21.9592	-199.5126	372.2182	-0.31406	155.8942	-1.6084	153.143	-1.6071	202.2451	-1.609	233.965	-1.376	317400.5625	-1.6133
005	2017-08-13t0314	1502612303.2	adult	82.4819	26.0118	-195.4601	338.9632	-0.68088	144.4921	-2.0813	142.7711	-2.0413	182.8221	-2.315	206.8058	-2.3057	294619.375	-2.0772
005	2017-08-13t0713	1502626634.59	adult	86.4628	29.9927	-191.4791	354.1946	-0.58724	177.6543	-0.83861	174.8044	-0.84938	227.2521	-0.72218	264.6933	-0.37287	362059.4688	-0.83874
005	2017-08-13t1112	1502640944.29	adult	90.4377	33.9676	-187.5042	419.2047	-0.0017088	211	0.51392	209.7124	0.55275	254.9488	0.35856	279.9234	0.20947	430440.0938	0.52146
005	2017-08-14t1205	1502730548.4	adult	115.3278	58.8577	-162.6142	376.5378	-0.11419	176.1335	-1.1072	173.6483	-1.1279	218.0708	-1.0599	246.2485	-0.839	359136.125	-1.1056
005	2017-08-14t1509	1502741579.82	adult	118.392	61.922	-159.5499
005	2017-08-14t1909	1502755979.94	adult	122.3921	65.922	-155.5499
005	2017-08-14t2309	1502770381.85	adult	126.3926	69.9225	-151.5493
005	2017-08-15t0309	1502784780.6	adult	130.3923	73.9222	-147.5497
005	2017-08-15t0709	1502799183.93	adult	134.3932	77.9231	-143.5487
005	2017-08-15t1144	1502815671.19	adult	138.973	82.5029	-138.969
005	2017-08-15t1544	1502830074.21	adult	142.9738	86.5037	-134.9681
005	2017-08-15t1944	1502844474.39	adult	146.9739	90.5038	-130.9681
005	2017-08-15t2344	1502858873.79	adult	150.9737	94.5036	-126.9682
005	2017-08-16t0344	1502873274.37	adult	154.9739	98.5038	-122.9681
005	2017-08-16t0744	1502887674.67	adult	158.9739	102.5039	-118.968
005	2017-08-16t1144	1502902074.76	adult	162.974	106.5039	-114.968
005	2017-08-16t1544	1502916473.58	adult	166.9736	110.5036	-110.9683
005	2017-08-17t1239	1502991768.12	adult	187.8888	131.4187	-90.0531
005	2017-08-17t1544	1503002873.88	adult	190.9737	134.5036	-86.9682
005	2017-08-17t1944	1503017274	adult	194.9738	138.5037	-82.9682
005	2017-08-17t2344	1503031673.07	adult	198.9735	142.5034	-78.9684
005	2017-08-18t0344	1503046074.02	adult	202.9738	146.5037	-74.9682
005	2017-08-18t0744	1503060475.3	adult	206.9741	150.504	-70.9678
005	2017-08-18t1144	1503074873.86	adult	210.9737	154.5036	-66.9682
005	2017-08-18t1653	1503093446.05	adult	216.1327	159.6626	-61.8093
005	2017-08-18t2100	1503108252.48	adult	220.2456	163.7755	-57.6964
005	2017-08-19t0021	1503120322.97	adult	223.5985	167.1284	-54.3435
005	2017-08-19t0532	1503138966.53	adult	228.7772	172.3072	-49.1647
005	2017-08-19t0900	1503151451.66	adult	232.2453	175.7753	-45.6966
005	2017-08-19t1211	1503162917.92	adult	235.4304	178.9603	-42.5115
005	2017-08-19t1716	1503181206.43	adult	240.5105	184.0405	-37.4314
005	2017-08-19t2053	1503194260.81	adult	244.1368	187.6667	-33.8052
005	2017-08-20t0006	1503205787.47	adult	247.3386	190.8685	-30.6033
005	2017-08-20t0516	1503224389.27	adult	252.5058	196.0357	-25.4362
005	2017-08-20t0841	1503236727.76	adult	255.9331	199.4631	-22.0088
005	2017-08-20t1157	1503248469.39	adult	259.1947	202.7246	-18.7472
005	2017-08-20t1708	1503267133.37	adult	264.3791	207.9091	-13.5628
005	2017-08-20t2025	1503278959.71	adult	267.6642	211.1942	-10.2777
005	2017-08-21t0136	1503297587.14	adult	272.8385	216.3684	-5.1034
005	2017-08-21t0504	1503310090.96	adult	276.3118	219.8417	-1.6301
005	2017-08-21t0820	1503321827.89	dead	279.5721	223.102	1.6301
006	2017-08-09t1445	1502308188.78	egg	-5.9992	-58.4703	-307.7919
006	2017-08-09t1845	1502322589.49	egg	-1.999	-54.4701	-303.7917
006	2017-08-09t2245	1502336982.14	larva	1.999	-50.4721	-299.7937
006	2017-08-10t0245	1502351386.74	larva	6.0003	-46.4709	-295.7925
006	2017-08-10t0645	1502365781.57	larva	9.9988	-42.4723	-291.7939
006	2017-08-10t1045	1502380182.96	larva	13.9992	-38.4719	-287.7935
006	2017-08-10t1445	1502394582.13	larva	17.999	-34.4721	-283.7937
006	2017-08-10t1845	1502408981.09	larva	21.9987	-30.4724	-279.794
006	2017-08-10t2245	1502423384.9	larva	25.9997	-26.4714	-275.793
006	2017-08-11t0245	1502437784.87	larva	29.9997	-22.4714	-271.793
006	2017-08-11t0645	1502452185.1	larva	33.9998	-18.4713	-267.7929
006	2017-08-11t1045	1502466585.33	larva	37.9999	-14.4713	-263.7929
006	2017-08-11t1510	1502482457.68	larva	42.4089	-10.0623	-259.3839	510.1237	0.73233	231.5813	0.77182	219.2528	0.68365	339.775	1.0987	408.077	1.5627	471962.7188	0.76591
006	2017-08-11t1912	1502496981.47	larva	46.4432	-6.0279	-255.3495	356.2161	-0.83561	203.7071	-0.34945	197.9346	-0.21293	271.0481	-0.89834	301.4379	-1.0285	415562.5	-0.3423
006	2017-08-11t2310	1502511281.83	larva	50.4156	-2.0556	-251.3772	467.752	0.24377	190.8723	-0.76485	184.2034	-0.71931	272.5433	-0.57003	312.6371	-0.45253	389379.5938	-0.75774
006	2017-08-12t0317	1502526081.84	adult	54.5267	2.0556	-247.266	417.6397	-0.22614	227.243	0.58261	220.7291	0.5997	295.2623	0.34559	329.0449	0.23159	463121.25	0.58238
006	2017-08-12t0710	1502540075.19	adult	58.4137	5.9426	-243.379	778.067	2.9855	171.2362	-1.2312	165.916	-1.228	230.9012	-1.2555	263.9018	-1.1623	349150.6875	-1.229
006	2017-08-12t1200	1502557480.71	adult	63.2486	10.7775	-238.5441	338.9532	-0.75022	214.3012	0.33017	210.1729	0.35191	271.8079	0.19445	301.0265	0.096792	436531.4688	0.32559
006	2017-08-12t1510	1502568879.25	adult	66.4148	13.9437	-235.3779	501.2507	0.86497	187.1714	-0.53746	181.0797	-0.60807	249.5229	-0.33633	284.8352	-0.17793	380706.5625	-0.55139
006	2017-08-12t1910	1502583278.32	adult	70.4146	17.9435	-231.3781	404.785	-0.020896	232.9967	1.228	230.6205	1.2747	275.6821	0.72701	300.5656	0.52496	474614.1875	1.223
006	2017-08-12t2311	1502597734.97	adult	74.4303	21.9592	-227.3624	359.3841	-0.45725	184.1718	-0.54397	179.5986	-0.59857	242.0704	-0.29628	268.2648	-0.35248	375526.25	-0.54065
006	2017-08-13t0314	1502612326.18	adult	78.4834	26.0123	-223.3093	382.0844	-0.21971	222.9605	0.89951	221.2931	0.9434	271.2276	0.76172	297.0122	0.6206	455285.4375	0.91469
006	2017-08-13t0713	1502626656.67	adult	82.4641	29.993	-219.3286	475.9839	0.62001	175.6475	-0.87678	172.5895	-0.89083	225.2869	-0.79106	251.0915	-0.82912	358496.5	-0.86657
006	2017-08-13t1112	1502640965.81	adult	86.4389	33.9678	-215.3538	344.3133	-0.68261	199.86	0.052094	198.2995	0.088777	245.2818	-0.049032	268.1524	-0.25055	407514.5312	0.055268
006	2017-08-14t1205	1502730569.88	adult	111.3289	58.8578	-190.4638
006	2017-08-14t1509	1502741601.57	adult	114.3933	61.9221	-187.3995
006	2017-08-14t1909	1502756001.28	adult	118.3932	65.9221	-183.3995
006	2017-08-14t2309	1502770403.52	adult	122.3938	69.9227	-179.3989
006	2017-08-15t0309	1502784802.22	adult	126.3934	73.9223	-175.3993
006	2017-08-15t0709	1502799205.72	adult	130.3944	77.9233	-171.3983
006	2017-08-15t1144	1502815693.07	adult	134.9742	82.5031	-166.8185
006	2017-08-15t1544	1502830095.78	adult	138.975	86.5039	-162.8177
006	2017-08-15t1944	1502844496.05	adult	142.9751	90.5039	-158.8177
006	2017-08-15t2344	1502858895.38	adult	146.9749	94.5038	-154.8178
006	2017-08-16t0344	1502873295.93	adult	150.975	98.5039	-150.8177
006	2017-08-16t0744	1502887696.3	adult	154.9751	102.504	-146.8176
006	2017-08-16t1144	1502902096.31	adult	158.9751	106.504	-142.8176
006	2017-08-16t1544	1502916495.1	adult	162.9748	110.5037	-138.8179
006	2017-08-17t1239	1502991789.31	adult	183.8899	131.4187	-117.9029
006	2017-08-17t1544	1503002895.21	adult	186.9748	134.5037	-114.8179
006	2017-08-17t1944	1503017295.34	adult	190.9749	138.5038	-110.8179
006	2017-08-17t2344	1503031694.29	adult	194.9746	142.5035	-106.8181
006	2017-08-18t0344	1503046095.27	adult	198.9748	146.5037	-102.8179
006	2017-08-18t0744	1503060496.59	adult	202.9752	150.5041	-98.8175
006	2017-08-18t1144	1503074895.26	adult	206.9748	154.5037	-94.8179
006	2017-08-18t1653	1503093467.74	adult	212.1339	159.6628	-89.6589
006	2017-08-18t2100	1503108273.7	adult	216.2466	163.7755	-85.5461
006	2017-08-19t0021	1503120344.21	adult	219.5996	167.1284	-82.1932
006	2017-08-19t0532	1503138987.73	adult	224.7783	172.3072	-77.0144
006	2017-08-19t0900	1503151472.74	adult	228.2464	175.7753	-73.5464
006	2017-08-19t1211	1503162939.09	adult	231.4315	178.9603	-70.3613
006	2017-08-19t1716	1503181227.83	adult	236.5117	184.0406	-65.281
006	2017-08-19t2053	1503194282.07	adult	240.1378	187.6667	-61.6549
006	2017-08-20t0006	1503205808.74	adult	243.3397	190.8686	-58.453
006	2017-08-20t0516	1503224410.58	adult	248.5069	196.0358	-53.2858
006	2017-08-20t0841	1503236749.19	adult	251.9343	199.4632	-49.8584
006	2017-08-20t1157	1503248490.72	adult	255.1958	202.7247	-46.5969
006	2017-08-20t1708	1503267154.65	adult	260.3802	207.9091	-41.4125
006	2017-08-20t2025	1503278981.1	adult	263.6654	211.1942	-38.1274
006	2017-08-21t0136	1503297608.51	adult	268.8396	216.3685	-32.9531
006	2017-08-21t0504	1503310112.31	adult	272.3129	219.8418	-29.4798
006	2017-08-21t0820	1503321849.14	adult	275.5731	223.102	-26.2196
006	2017-08-21t1330	1503340467.51	adult	280.7449	228.2738	-21.0478
006	2017-08-21t1657	1503352892.59	adult	284.1963	231.7252	-17.5964
006	2017-08-21t2013	1503364636.48	adult	287.4585	234.9874	-14.3342
006	2017-08-22t0124	1503383307.11	adult	292.6448	240.1737	-9.1479
006	2017-08-22t0441	1503395153.09	adult	295.9354	243.4642	-5.8574
006	2017-08-22t0757	1503406904.49	adult	299.1996	246.7285	-2.5931
006	2017-08-22t1308	1503425574.72	dead	304.3858	251.9147	2.5931
008	2017-08-09t1445	1502308229.69	egg	-2.0003	-58.4648	-194.9686
008	2017-08-09t1845	1502322631.58	larva	2.0003	-54.4643	-190.9681
008	2017-08-09t2245	1502337022.75	larva	5.9978	-50.4667	-186.9706
008	2017-08-10t0245	1502351427.63	larva	9.9992	-46.4653	-182.9692
008	2017-08-10t0645	1502365822.3	larva	13.9977	-42.4668	-178.9707
008	2017-08-10t1045	1502380223.61	larva	17.998	-38.4665	-174.9703
008	2017-08-10t1445	1502394622.73	larva	21.9978	-34.4667	-170.9706
008	2017-08-10t1845	1502409021.75	larva	25.9975	-30.467	-166.9709
008	2017-08-10t2245	1502423426.67	larva	29.9989	-26.4656	-162.9695
008	2017-08-11t0245	1502437826.67	larva	33.9989	-22.4656	-158.9695
008	2017-08-11t0645	1502452226.92	larva	37.999	-18.4655	-154.9694
008	2017-08-11t1045	1502466627.08	larva	41.999	-14.4655	-150.9694
008	2017-08-11t1510	1502482478.62	larva	46.4022	-10.0623	-146.5662	514.9815	0.72396	239.2303	1.0435	221.5763	0.71241	358.1056	1.8562	418.7306	2.069	488029.8125	1.0486
008	2017-08-11t1912	1502497003.24	larva	50.4368	-6.0277	-142.5316	379.9297	-0.57344	199.919	-0.43217	192.7164	-0.40464	280.0059	-0.34413	312.4117	-0.45689	406835.1875	-0.44312
008	2017-08-11t2310	1502511302.84	larva	54.4089	-2.0556	-138.5594	378.2896	-0.57082	193.2562	-0.6026	183.8832	-0.69879	284.909	0.03875	328.8601	0.21929	394049.4375	-0.59941
008	2017-08-12t0317	1502526102.94	adult	58.5201	2.0556	-134.4483	324.4067	-0.96276	181.631	-0.88095	175.0227	-0.91908	252.8845	-0.61748	283.822	-0.64223	370527.3125	-0.87558
008	2017-08-12t0710	1502540096.09	adult	62.4071	5.9426	-130.5613	425.2774	0.010403	248.0407	1.4542	240.6678	1.3782	325.5559	1.7517	353.1212	1.4516	506003.0312	1.4616
008	2017-08-12t1200	1502557501.71	adult	67.242	10.7775	-125.7264	377.0582	-0.33593	230.9756	1.0431	225.5526	0.99552	292.3453	1.0878	321.918	0.97401	471421.2812	1.0545
008	2017-08-12t1510	1502568900.18	adult	70.4082	13.9437	-122.5602	363.4415	-0.43024	225.9254	0.96774	220.8017	0.91244	292.9644	1.3068	318.0821	1.0667	460210.0625	0.96288
008	2017-08-12t1910	1502583299.38	adult	74.408	17.9435	-118.5604	428.4655	0.20011	217.3669	0.67915	212.0269	0.59732	279.8169	0.97686	315.5433	1.1204	443211.125	0.68251
008	2017-08-12t2311	1502597756.07	adult	78.4237	21.9592	-114.5447	294.0866	-1.0639	160.8836	-1.4219	158.8259	-1.3945	209.3857	-1.3637	231.7588	-1.4458	328363.375	-1.4124
008	2017-08-13t0314	1502612348.93	adult	82.4773	26.0128	-110.4911	397.3748	-0.12636	236.5812	1.4785	232.4709	1.419	294.357	1.6875	324.4192	1.6154	482625.5938	1.4854
008	2017-08-13t0713	1502626678.7	adult	86.4578	29.9933	-106.5106	589.3228	1.6896	165.4598	-1.3277	162.1138	-1.356	213.6523	-1.2301	245.0115	-1.0694	337538	-1.321
008	2017-08-13t1112	1502640986.72	adult	90.4322	33.9677	-102.5361	334.4714	-0.83709	210.5992	0.49712	207.7504	0.47121	263.3563	0.68771	286.5156	0.45999	429833	0.50898
008	2017-08-14t1205	1502730590.74	adult	115.3223	58.8577	-77.6461	319.3821	-0.65232	181.572	-0.89856	180.4875	-0.86751	218.205	-1.0554	236.1288	-1.1596	368954.375	-0.9207
008	2017-08-14t1509	1502741622.62	adult	118.3867	61.9221	-74.5817
008	2017-08-14t1909	1502756022.18	adult	122.3865	65.922	-70.5818
008	2017-08-14t2309	1502770424.68	adult	126.3872	69.9227	-66.5811
008	2017-08-15t0309	1502784823.42	adult	130.3869	73.9224	-62.5815
008	2017-08-15t0709	1502799226.89	adult	134.3878	77.9233	-58.5805
008	2017-08-15t1144	1502815714.38	adult	138.9677	82.5032	-54.0007
008	2017-08-15t1544	1502830117.11	adult	142.9685	86.5039	-49.9999
008	2017-08-15t1944	1502844517.58	adult	146.9686	90.5041	-45.9998
008	2017-08-15t2344	1502858916.94	adult	150.9684	94.5039	-42
008	2017-08-16t0344	1502873317.36	adult	154.9685	98.504	-37.9999
008	2017-08-16t0744	1502887717.8	adult	158.9687	102.5041	-33.9997
008	2017-08-16t1144	1502902117.81	adult	162.9687	106.5041	-29.9997
008	2017-08-16t1544	1502916516.53	adult	166.9683	110.5038	-26.0001
008	2017-08-17t1239	1502991810.85	adult	187.8834	131.4189	-5.085
008	2017-08-17t1544	1503002916.72	adult	190.9684	134.5038	-2
008	2017-08-17t1944	1503017316.92	dead	194.9684	138.5039	2
009	2017-08-09t1445	1502308250.1	egg	-2.0003	-54.4235	-276.5704
009	2017-08-09t1845	1502322652.58	larva	2.0003	-50.4228	-272.5697
009	2017-08-09t2245	1502337043.11	larva	5.9977	-46.4254	-268.5723
009	2017-08-10t0245	1502351448.18	larva	9.9991	-42.424	-264.5709
009	2017-08-10t0645	1502365842.53	larva	13.9976	-38.4256	-260.5725
009	2017-08-10t1045	1502380244.01	larva	17.998	-34.4252	-256.5721
009	2017-08-10t1445	1502394643.12	larva	21.9977	-30.4254	-252.5723
009	2017-08-10t1845	1502409042.14	larva	25.9974	-26.4257	-248.5726
009	2017-08-10t2245	1502423447.56	larva	29.999	-22.4242	-244.5711
009	2017-08-11t0245	1502437847.58	larva	33.999	-18.4242	-240.5711
009	2017-08-11t0645	1502452247.8	larva	37.999	-14.4241	-236.571
009	2017-08-11t1045	1502466648.12	larva	41.9991	-10.424	-232.5709
009	2017-08-11t1510	1502482499.24	larva	46.4022	-6.0209	-228.1679	426.6437	-0.14401	236.1556	0.92285	226.6321	0.91029	322.8322	0.7389	368.994	0.75427	481521.1875	0.92359
009	2017-08-11t1912	1502497025.06	larva	50.4371	-1.986	-224.1329	397.9087	-0.40616	184.6066	-0.99448	175.3448	-1.0464	276.0804	-0.46218	319.2963	-0.27899	376782.125	-0.98401
009	2017-08-11t2310	1502511324.1	adult	54.4091	1.986	-220.1609	370.6976	-0.63728	234.2928	0.82772	227.5212	0.83972	303.8775	0.58856	338.0247	0.45333	478191.5625	0.83944
009	2017-08-12t0317	1502526124.02	adult	58.5202	6.0971	-216.0499	344.3893	-0.78849	195.0451	-0.43122	192.0709	-0.34265	239.967	-0.98976	260.3846	-1.2481	397696.875	-0.42857
009	2017-08-12t0710	1502540117.32	adult	62.4072	9.9841	-212.1628	316.9688	-0.96383	214.1655	0.30396	212.5206	0.41625	254.978	-0.35582	280.6325	-0.50845	435184.3125	0.28165
009	2017-08-12t1200	1502557522.96	adult	67.2421	14.819	-207.3279	284.1379	-1.2755	154.7243	-1.6848	151.6847	-1.6549	204.4962	-1.7566	229.7345	-1.7757	315792.25	-1.6778
009	2017-08-12t1510	1502568921.46	adult	70.4084	17.9852	-204.1617	398.2861	-0.085238	199.6784	0.0016194	195.9702	-0.0038608	257.421	0.11406	291.932	0.25766	406345.5625	-0.0098883
009	2017-08-12t1910	1502583320.66	adult	74.4081	21.985	-200.1619	344.1613	-0.60214	217.94	0.70027	215.452	0.72362	266.7041	0.53447	293.4639	0.43239	445251.4062	0.71938
009	2017-08-12t2311	1502597777.18	adult	78.4238	26.0007	-196.1462	409.4109	0.042948	192.3404	-0.24601	189.0754	-0.26278	241.7011	-0.25389	264.5215	-0.40897	391605.0938	-0.25332
009	2017-08-13t0314	1502612371.83	adult	82.4779	30.0548	-192.0921	327.1158	-0.79327	160.9928	-1.4434	159.3586	-1.4014	200.3907	-1.6845	224.249	-1.7241	328747.3125	-1.4304
009	2017-08-13t0713	1502626700.73	adult	86.4582	34.035	-188.1119	365.8152	-0.47466	184.7268	-0.55489	182.0631	-0.55952	234.7096	-0.44368	257.6414	-0.62245	375919.125	-0.56612
009	2017-08-13t1112	1502641008.35	adult	90.4325	38.0094	-184.1375	339.8809	-0.78376	219.4059	0.86605	217.357	0.87048	267.4412	0.84766	293.0511	0.70841	446271.5312	0.84671
009	2017-08-14t1205	1502730612.26	adult	115.3225	62.8994	-159.2476	926.84	5.0665	179.8913	-0.96302	177.9537	-0.96396	218.3393	-1.0508	242.4888	-0.95812	366618.4688	-0.96469
009	2017-08-14t1509	1502741644.54	adult	118.387	65.9639	-156.183
009	2017-08-14t1909	1502756043.68	adult	122.3868	69.9636	-152.1833
009	2017-08-14t2309	1502770446.45	adult	126.3875	73.9644	-148.1825
009	2017-08-15t0309	1502784845.42	adult	130.3872	77.9641	-144.1828
009	2017-08-15t0709	1502799248.67	adult	134.3881	81.965	-140.1819
009	2017-08-15t1144	1502815736.46	adult	138.9681	86.545	-135.602
009	2017-08-15t1544	1502830138.82	adult	142.9687	90.5456	-131.6013
009	2017-08-15t1944	1502844539.33	adult	146.9689	94.5458	-127.6012
009	2017-08-15t2344	1502858938.78	adult	150.9687	98.5456	-123.6013
009	2017-08-16t0344	1502873339.19	adult	154.9688	102.5457	-119.6012
009	2017-08-16t0744	1502887739.54	adult	158.9689	106.5458	-115.6011
009	2017-08-16t1144	1502902139.66	adult	162.969	110.5459	-111.6011
009	2017-08-16t1544	1502916538.3	adult	166.9686	114.5455	-107.6014
009	2017-08-17t1239	1502991832.22	adult	187.8836	135.4605	-86.6865
009	2017-08-17t1544	1503002938.16	adult	190.9686	138.5454	-83.6015
009	2017-08-17t1944	1503017338.25	adult	194.9686	142.5455	-79.6015
009	2017-08-17t2344	1503031737.23	adult	198.9683	146.5452	-75.6017
009	2017-08-18t0344	1503046138.31	adult	202.9686	150.5455	-71.6014
009	2017-08-18t0744	1503060539.55	adult	206.9689	154.5458	-67.6011
009	2017-08-18t1144	1503074938.51	adult	210.9687	158.5455	-63.6014
009	2017-08-18t1653	1503093510.53	adult	216.1276	163.7044	-58.4425
009	2017-08-18t2100	1503108316.22	adult	220.2402	167.8171	-54.3298
009	2017-08-19t0021	1503120386.88	adult	223.5932	171.1701	-50.9768
009	2017-08-19t0532	1503139030.41	adult	228.772	176.3488	-45.7981
009	2017-08-19t0900	1503151515.45	adult	232.24	179.8169	-42.33
009	2017-08-19t1211	1503162981.73	adult	235.4251	183.002	-39.1449
009	2017-08-19t1716	1503181270.87	adult	240.5054	188.0823	-34.0646
009	2017-08-19t2053	1503194325.33	adult	244.1317	191.7085	-30.4384
009	2017-08-20t0006	1503205851.68	adult	247.3334	194.9103	-27.2366
009	2017-08-20t0516	1503224453.59	adult	252.5006	200.0775	-22.0694
009	2017-08-20t0841	1503236792.07	adult	255.928	203.5049	-18.6421
009	2017-08-20t1157	1503248533.6	adult	259.1895	206.7664	-15.3805
009	2017-08-20t1708	1503267197.59	adult	264.374	211.9508	-10.1961
009	2017-08-20t2025	1503279024.27	adult	267.6591	215.236	-6.9109
009	2017-08-21t0136	1503297651.71	adult	272.8334	220.4103	-1.7366
009	2017-08-21t0504	1503310155.32	dead	276.3067	223.8835	1.7366
010	2017-08-09t1445	1502308270.63	egg	-2.0004	-58.4651	-315.4196
010	2017-08-09t1845	1502322673.37	larva	2.0004	-54.4644	-311.4188
010	2017-08-09t2245	1502337063.37	larva	5.9976	-50.4672	-307.4216
010	2017-08-10t0245	1502351468.67	larva	9.9991	-46.4657	-303.4201
010	2017-08-10t0645	1502365862.86	larva	13.9975	-42.4673	-299.4217
010	2017-08-10t1045	1502380264.45	larva	17.9979	-38.4669	-295.4213
010	2017-08-10t1445	1502394663.51	larva	21.9976	-34.4671	-291.4215
010	2017-08-10t1845	1502409062.53	larva	25.9974	-30.4674	-287.4218
010	2017-08-10t2245	1502423468.53	larva	29.999	-26.4657	-283.4201
010	2017-08-11t0245	1502437868.4	larva	33.999	-22.4658	-279.4202
010	2017-08-11t0645	1502452268.83	larva	37.9991	-18.4657	-275.4201
010	2017-08-11t1045	1502466669.03	larva	41.9992	-14.4656	-271.42
010	2017-08-11t1510	1502482520.07	larva	46.4022	-10.0625	-267.0169	344.536	-0.95077	173.2614	-1.5443	162.831	-1.5867	267.8216	-1.0036	303.4014	-0.97956	353279.9062	-1.5387
010	2017-08-11t1912	1502497046.84	larva	50.4375	-6.0273	-262.9817	419.2848	-0.20727	191.2771	-0.74951	184.206	-0.71903	270.4902	-0.6303	300.2084	-0.77214	389631.375	-0.75274
010	2017-08-11t2310	1502511345.14	larva	54.4092	-2.0556	-259.01	392.2012	-0.44904	212.3256	0.06206	203.7194	0.00056036	290.8838	0.21195	331.6817	0.29136	432931.9062	0.065495
010	2017-08-12t0317	1502526145.2	adult	58.5203	2.0556	-254.8988	401.4482	-0.29088	199.2678	-0.28964	192.2131	-0.33784	276.5502	0.064569	316.1079	0.19242	407104.0625	-0.27379
010	2017-08-12t0710	1502540138.35	adult	62.4073	5.9425	-251.0119	860.8942	3.9288	252.1362	1.5933	248.025	1.6297	316.7051	1.4874	347.4843	1.2992	514105.6875	1.5966
010	2017-08-12t1200	1502557544.15	adult	67.2423	10.7775	-246.1769	350.7	-0.60245	231.0761	1.0467	226.6225	1.0339	292.9842	1.1085	314.6269	0.75655	470239.9062	1.0338
010	2017-08-12t1510	1502568942.52	adult	70.4085	13.9437	-243.0107	297.726	-1.0809	180.0699	-0.72014	176.0508	-0.7389	233.0392	-0.70414	258.0854	-0.78954	366982.4375	-0.72077
010	2017-08-12t1910	1502583341.67	adult	74.4082	17.9435	-239.0109	283.7159	-1.1773	166.4616	-1.1965	162.4629	-1.2304	220.9627	-1.0087	243.4994	-1.1245	338416.375	-1.2112
010	2017-08-12t2311	1502597798.27	adult	78.424	21.9592	-234.9952	434.9555	0.28813	248.9138	1.8687	245.2685	1.8396	305.298	1.9303	325.433	1.5186	507037.4375	1.8622
010	2017-08-13t0314	1502612394.63	adult	82.4785	26.0137	-230.9407	352.2574	-0.55464	171.5277	-1.0361	167.7742	-1.0767	222.0088	-0.90869	256.2307	-0.65787	349573.375	-1.0358
010	2017-08-13t0713	1502626722.66	adult	86.4585	29.9937	-226.9607	440.9182	0.25257	213.9504	0.61727	210.9078	0.59217	271.014	0.91209	307.4096	1.1388	435817.0312	0.61191
010	2017-08-13t1112	1502641029.28	adult	90.4326	33.9678	-222.9866	428.0101	0.085168	231.0099	1.3522	228.2746	1.3242	281.1787	1.3856	314.3048	1.5163	469874.125	1.3316
010	2017-08-14t1205	1502730633.14	adult	115.3225	58.8578	-198.0966
010	2017-08-14t1509	1502741665.63	adult	118.3871	61.9224	-195.0321
010	2017-08-14t1909	1502756064.73	adult	122.3869	65.9221	-191.0323
010	2017-08-14t2309	1502770467.67	adult	126.3877	69.9229	-187.0315
010	2017-08-15t0309	1502784866.75	adult	130.3874	73.9227	-183.0317
010	2017-08-15t0709	1502799270.03	adult	134.3883	77.9236	-179.0308
010	2017-08-15t1144	1502815757.88	adult	138.9683	82.5035	-174.4509
010	2017-08-15t1544	1502830160.38	adult	142.969	86.5042	-170.4502
010	2017-08-15t1944	1502844561.04	adult	146.9692	90.5044	-166.45
010	2017-08-15t2344	1502858960.34	adult	150.969	94.5042	-162.4502
010	2017-08-16t0344	1502873360.95	adult	154.9692	98.5044	-158.45
010	2017-08-16t0744	1502887761.25	adult	158.9692	102.5045	-154.4499
010	2017-08-16t1144	1502902161.29	adult	162.9692	106.5045	-150.4499
010	2017-08-16t1544	1502916559.93	adult	166.9689	110.5041	-146.4503
010	2017-08-17t1239	1502991854	adult	187.8839	131.4191	-125.5353
010	2017-08-17t1544	1503002959.94	adult	190.9689	134.5041	-122.4503
010	2017-08-17t1944	1503017360.06	adult	194.9689	138.5041	-118.4503
010	2017-08-17t2344	1503031759.02	adult	198.9686	142.5038	-114.4506
010	2017-08-18t0344	1503046160.12	adult	202.9689	146.5042	-110.4503
010	2017-08-18t0744	1503060561.44	adult	206.9693	150.5045	-106.4499
010	2017-08-18t1144	1503074960.35	adult	210.969	154.5042	-102.4502
010	2017-08-18t1653	1503093531.87	adult	216.1277	159.663	-97.2914
010	2017-08-18t2100	1503108337.89	adult	220.2405	163.7758	-93.1787
010	2017-08-19t0021	1503120408.78	adult	223.5935	167.1288	-89.8256
010	2017-08-19t0532	1503139052.15	adult	228.7723	172.3075	-84.6469
010	2017-08-19t0900	1503151537.23	adult	232.2403	175.7756	-81.1788
010	2017-08-19t1211	1503163003.43	adult	235.4254	178.9606	-77.9938
010	2017-08-19t1716	1503181292.83	adult	240.5058	184.041	-72.9134
010	2017-08-19t2053	1503194347.56	adult	244.1321	187.6673	-69.2871
010	2017-08-20t0006	1503205873.47	adult	247.3337	190.869	-66.0854
010	2017-08-20t0516	1503224475.61	adult	252.501	196.0362	-60.9182
010	2017-08-20t0841	1503236814.02	adult	255.9283	199.4636	-57.4908
010	2017-08-20t1157	1503248555.51	adult	259.1899	202.7251	-54.2293
010	2017-08-20t1708	1503267219.48	adult	264.3743	207.9095	-49.0449
010	2017-08-20t2025	1503279046.32	adult	267.6595	211.1948	-45.7596
010	2017-08-21t0136	1503297673.74	adult	272.8338	216.369	-40.5854
010	2017-08-21t0504	1503310177.34	adult	276.307	219.8423	-37.1121
010	2017-08-21t0820	1503321913.64	adult	279.5671	223.1024	-33.8521
010	2017-08-21t1330	1503340532.53	adult	284.739	228.2743	-28.6801
010	2017-08-21t1657	1503352958.02	adult	288.1906	231.7258	-25.2286
010	2017-08-21t2013	1503364701.49	adult	291.4526	234.9879	-21.9665
010	2017-08-22t0124	1503383372.79	adult	296.6391	240.1743	-16.7801
010	2017-08-22t0441	1503395218.31	adult	299.9295	243.4648	-13.4896
010	2017-08-22t0757	1503406969.68	adult	303.1938	246.729	-10.2254
010	2017-08-22t1308	1503425640.56	adult	308.3802	251.9154	-5.039
010	2017-08-22t1544	1503434960.71	adult	310.9691	254.5043	-2.4501
010	2017-08-22t2038	1503452601.36	dead	315.8693	259.4045	2.4501
011	2017-08-09t1445	1502308290.97	egg	-2.0005	-54.424	-268.0176
011	2017-08-09t1845	1502322694.37	larva	2.0005	-50.4231	-264.0166
011	2017-08-09t2245	1502337083.56	larva	5.9975	-46.4261	-260.0196
011	2017-08-10t0245	1502351489.25	larva	9.9991	-42.4245	-256.018
011	2017-08-10t0645	1502365883.18	larva	13.9974	-38.4262	-252.0197
011	2017-08-10t1045	1502380284.88	larva	17.9978	-34.4257	-248.0192
011	2017-08-10t1445	1502394683.77	larva	21.9975	-30.426	-244.0196
011	2017-08-10t1845	1502409082.86	larva	25.9973	-26.4263	-240.0198
011	2017-08-10t2245	1502423489.35	larva	29.9991	-22.4245	-236.018
011	2017-08-11t0245	1502437889.26	larva	33.9991	-18.4245	-232.018
011	2017-08-11t0645	1502452289.72	larva	37.9992	-14.4244	-228.0179
011	2017-08-11t1045	1502466689.99	larva	41.9993	-10.4243	-224.0178
011	2017-08-11t1510	1502482540.54	larva	46.4022	-6.0214	-219.6149	351.9224	-0.87819	167.2276	-1.781	160.0954	-1.6938	247.993	-1.6316	280.4837	-1.5854	341813.25	-1.7589
011	2017-08-11t1912	1502497068.92	larva	50.4378	-1.9857	-215.5792	469.0592	0.25583	243.4472	1.1663	235.6302	1.1807	328.2266	1.1063	368.1607	0.98357	494928.0625	1.1424
011	2017-08-11t2310	1502511366.08	adult	54.4093	1.9857	-211.6078	337.2686	-0.9299	228.8371	0.63756	226.8166	0.81488	276.5521	-0.20345	302.001	-0.46657	467056.5625	0.64903
011	2017-08-12t0317	1502526166.2	adult	58.5204	6.0969	-207.4967	378.1521	-0.49404	217.8451	0.3332	212.5525	0.34988	278.4864	0.12038	311.3881	0.070409	445275.4375	0.35423
011	2017-08-12t0710	1502540159.41	adult	62.4074	9.9839	-203.6097	437.6415	0.12163	239.4687	1.1631	237.6303	1.2744	284.6055	0.52888	304.1851	0.12841	488995.125	1.1782
011	2017-08-12t1200	1502557565.33	adult	67.2424	14.8188	-198.7747	378.5525	-0.32081	217.4718	0.56001	213.2869	0.55544	275.0159	0.52676	304.1098	0.44285	443207.4688	0.55921
011	2017-08-12t1510	1502568963.66	adult	70.4086	17.985	-195.6085	321.4573	-0.84592	152.0462	-1.7517	149.2076	-1.7294	201.4436	-1.7644	226.1459	-1.7777	309718.0625	-1.7549
011	2017-08-12t1910	1502583362.73	adult	74.4084	21.9848	-191.6087	314.0729	-0.88847	210.1596	0.41359	207.1665	0.41809	260.0044	0.30845	287.2246	0.23798	428935.6875	0.42454
011	2017-08-12t2311	1502597819.16	adult	78.424	26.0005	-187.5931	343.6206	-0.58851	161.883	-1.3845	158.934	-1.3905	213.9298	-1.2077	242.524	-1.1051	330403.25	-1.375
011	2017-08-13t0314	1502612417.26	adult	82.4791	30.0555	-183.538	294.9635	-1.0985	162.9837	-1.3664	161.4464	-1.3208	210.2232	-1.3316	233.4656	-1.4168	332486.8438	-1.3596
011	2017-08-13t0713	1502626744.5	adult	86.4588	34.0353	-179.5582	383.7928	-0.30059	239.7818	1.6534	237.7421	1.6636	288.5196	1.5658	311.3755	1.2792	488915.1875	1.6562
011	2017-08-13t1112	1502641050.64	adult	90.4328	38.0092	-175.5843	416.9135	-0.024244	175.497	-0.9734	172.1211	-1.0096	229.3026	-0.6457	260.8636	-0.51505	357136.4375	-0.98457
011	2017-08-14t1205	1502730654.42	adult	115.3227	62.8991	-150.6944
011	2017-08-14t1509	1502741687.18	adult	118.3874	65.9638	-147.6297
011	2017-08-14t1909	1502756086.07	adult	122.3871	69.9635	-143.63
011	2017-08-14t2309	1502770489.06	adult	126.3879	73.9643	-139.6292
011	2017-08-15t0309	1502784888.4	adult	130.3877	77.9641	-135.6294
011	2017-08-15t0709	1502799291.8	adult	134.3886	81.9651	-131.6284
011	2017-08-15t1144	1502815779.77	adult	138.9686	86.5451	-127.0484
011	2017-08-15t1544	1502830181.94	adult	142.9692	90.5457	-123.0478
011	2017-08-15t1944	1502844582.76	adult	146.9695	94.5459	-119.0476
011	2017-08-15t2344	1502858981.85	adult	150.9692	98.5457	-115.0479
011	2017-08-16t0344	1502873382.66	adult	154.9694	102.5459	-111.0476
011	2017-08-16t0744	1502887782.91	adult	158.9695	106.5459	-107.0476
011	2017-08-16t1144	1502902182.93	adult	162.9695	110.546	-103.0476
011	2017-08-16t1544	1502916581.48	adult	166.9691	114.5456	-99.048
011	2017-08-17t1239	1502991875.24	adult	187.884	135.4605	-78.133
011	2017-08-17t1544	1503002981.18	adult	190.969	138.5455	-75.0481
011	2017-08-17t1944	1503017381.3	adult	194.9691	142.5455	-71.048
011	2017-08-17t2344	1503031780.49	adult	198.9688	146.5453	-67.0482
011	2017-08-18t0344	1503046181.41	adult	202.9691	150.5455	-63.048
011	2017-08-18t0744	1503060582.92	adult	206.9695	154.546	-59.0476
011	2017-08-18t1144	1503074981.66	adult	210.9692	158.5456	-55.0479
011	2017-08-18t1653	1503093553.59	adult	216.128	163.7045	-49.889
011	2017-08-18t2100	1503108359.07	adult	220.2407	167.8171	-45.7764
011	2017-08-19t0021	1503120430.11	adult	223.5937	171.1702	-42.4233
011	2017-08-19t0532	1503139073.44	adult	228.7724	176.3489	-37.2446
011	2017-08-19t0900	1503151558.35	adult	232.2405	179.8169	-33.7766
011	2017-08-19t1211	1503163024.58	adult	235.4255	183.002	-30.5916
011	2017-08-19t1716	1503181314.2	adult	240.506	188.0824	-25.5111
011	2017-08-19t2053	1503194368.88	adult	244.1323	191.7087	-21.8848
011	2017-08-20t0006	1503205894.81	adult	247.3339	194.9104	-18.6832
011	2017-08-20t0516	1503224497.11	adult	252.5012	200.0777	-13.5158
011	2017-08-20t0841	1503236835.59	adult	255.9286	203.505	-10.0885
011	2017-08-20t1157	1503248576.92	adult	259.1901	206.7665	-6.827
011	2017-08-20t1708	1503267240.73	adult	264.3745	211.9509	-1.6426
011	2017-08-20t2025	1503279067.6	dead	267.6597	215.2361	1.6426
012	2017-08-09t1445	1502308311.5	egg	-5.9995	-74.4091	-331.4222
012	2017-08-09t1845	1502322715.31	egg	-1.9984	-70.408	-327.4212
012	2017-08-09t2245	1502337103.79	larva	1.9984	-66.4112	-323.4244
012	2017-08-10t0245	1502351509.6	larva	6	-62.4096	-319.4228
012	2017-08-10t0645	1502365903.47	larva	9.9983	-58.4113	-315.4245
012	2017-08-10t1045	1502380305.09	larva	13.9988	-54.4108	-311.424
012	2017-08-10t1445	1502394703.96	larva	17.9984	-50.4111	-307.4243
012	2017-08-10t1845	1502409103.2	larva	21.9982	-46.4114	-303.4245
012	2017-08-10t2245	1502423510.23	larva	26.0002	-42.4094	-299.4226
012	2017-08-11t0245	1502437910.04	larva	30.0001	-38.4095	-295.4226
012	2017-08-11t0645	1502452310.48	larva	34.0003	-34.4093	-291.4225
012	2017-08-11t1045	1502466710.78	larva	38.0003	-30.4093	-287.4224
012	2017-08-11t1510	1502482561.14	larva	42.4032	-26.0064	-283.0196	492.4668	0.54828	194.0368	-0.80668	180.8345	-0.90808	300.8257	-0.20907	361.3352	0.29912	396029.0938	-0.79397
012	2017-08-11t1912	1502497090.52	larva	46.4392	-21.9704	-278.9836	346.2475	-0.93354	238.9142	1.0307	237.6804	1.3418	282.8943	-0.5236	307.0933	-0.87934	487623.9375	1.0404
012	2017-08-11t2310	1502511386.93	larva	50.4104	-17.9992	-275.0124	791.7562	3.2595	194.5061	-0.63146	182.5834	-0.77922	295.5343	0.12135	356.1024	0.67028	396208.875	-0.63489
012	2017-08-12t0317	1502526187.15	larva	54.5216	-13.888	-270.9012	391.6421	-0.45337	177.3242	-1.1549	166.523	-1.3089	274.1237	-0.26693	324.3447	0.11125	361564.125	-1.1519
012	2017-08-12t0710	1502540180.26	larva	58.4085	-10.0011	-267.0142	415.3713	-0.17237	219.8537	0.39783	210.9161	0.29267	303.3389	0.82966	349.5709	1.0493	447402.25	0.38652
012	2017-08-12t1200	1502557586.18	larva	63.2435	-5.1661	-262.1793	456.8647	0.32141	176.1139	-0.97577	169.2025	-1.0571	247.7788	-0.53357	282.0949	-0.42486	359096.3125	-0.97377
012	2017-08-12t1510	1502568984.51	larva	66.4097	-1.9999	-259.0131	371.1419	-0.41105	167.625	-1.2284	162.8879	-1.2531	226.2744	-1.0778	261.7285	-0.8562	341452.0625	-1.2323
012	2017-08-12t1910	1502583383.66	adult	70.4095	1.9999	-255.0133	443.7784	0.36517	174.1846	-0.93677	168.4272	-1.0202	240.0122	-0.47012	278.7286	-0.15082	354988.2188	-0.93738
012	2017-08-12t2311	1502597840.19	adult	74.4252	6.0156	-250.9976	450.6961	0.41186	231.6524	1.2056	227.0446	1.1512	292.8913	1.4183	324.6954	1.406	472339.3125	1.209
012	2017-08-13t0314	1502612439.79	adult	78.4806	10.071	-246.9422	404.5829	-0.0037915	227.3399	1.0632	223.7424	1.035	285.4944	1.2519	326.1708	1.544	464455.5	1.0828
012	2017-08-13t0713	1502626766.33	adult	82.4602	14.0506	-242.9626	390.7179	-0.18928	229.4152	1.2014	226.3619	1.1833	280.4494	1.1882	320.3486	1.4793	467548.1875	1.1996
012	2017-08-13t1112	1502641071.6	adult	86.4339	18.0243	-238.9889	404.6133	-0.098715	163.9464	-1.388	160.1627	-1.4335	214.8881	-1.1838	245.9334	-1.0366	334286.7188	-1.3845
012	2017-08-14t1205	1502730675.27	adult	111.3238	42.9142	-214.099	386.2605	-0.059062	221.9478	0.69452	220.9114	0.71958	268.0299	0.67285	289.7854	0.54506	452107.75	0.68956
012	2017-08-14t1509	1502741708.15	adult	114.3885	45.9789	-211.0343	316.0581	-0.69315	161.0437	-1.6814	160.6126	-1.6189	199.0311	-1.7115	216.6471	-1.7862	328529.0938	-1.6774
012	2017-08-14t1909	1502756106.99	adult	118.3882	49.9786	-207.0346
012	2017-08-14t2309	1502770509.99	adult	122.389	53.9794	-203.0338
012	2017-08-15t0309	1502784909.37	adult	126.3888	57.9792	-199.0339
012	2017-08-15t0709	1502799312.82	adult	130.3898	61.9802	-195.033
012	2017-08-15t1144	1502815800.95	adult	134.9698	66.5602	-190.4529
012	2017-08-15t1544	1502830203.38	adult	138.9705	70.5609	-186.4523
012	2017-08-15t1944	1502844604.3	adult	142.9708	74.5612	-182.452
012	2017-08-15t2344	1502859003.38	adult	146.9705	78.5609	-178.4523
012	2017-08-16t0344	1502873404.15	adult	150.9707	82.5611	-174.4521
012	2017-08-16t0744	1502887804.32	adult	154.9708	86.5612	-170.452
012	2017-08-16t1144	1502902204.46	adult	158.9708	90.5612	-166.452
012	2017-08-16t1544	1502916602.89	adult	162.9704	94.5608	-162.4524
012	2017-08-17t1239	1502991896.72	adult	183.8853	115.4757	-141.5374
012	2017-08-17t1544	1503003002.61	adult	186.9703	118.5607	-138.4525
012	2017-08-17t1944	1503017402.77	adult	190.9703	122.5607	-134.4524
012	2017-08-17t2344	1503031801.93	adult	194.9701	126.5605	-130.4527
012	2017-08-18t0344	1503046203.03	adult	198.9704	130.5608	-126.4524
012	2017-08-18t0744	1503060604.41	adult	202.9708	134.5612	-122.452
012	2017-08-18t1144	1503075003.16	adult	206.9704	138.5609	-118.4523
012	2017-08-18t1653	1503093574.63	adult	212.1292	143.7196	-113.2936
012	2017-08-18t2100	1503108380.43	adult	216.2419	147.8323	-109.1809
012	2017-08-19t0021	1503120451.59	adult	219.595	151.1854	-105.8278
012	2017-08-19t0532	1503139094.88	adult	224.7737	156.3641	-100.6491
012	2017-08-19t0900	1503151579.62	adult	228.2417	159.8321	-97.1811
012	2017-08-19t1211	1503163045.84	adult	231.4267	163.0172	-93.996
012	2017-08-19t1716	1503181335.82	adult	236.5073	168.0977	-88.9155
012	2017-08-19t2053	1503194390.43	adult	240.1336	171.724	-85.2892
012	2017-08-20t0006	1503205916.11	adult	243.3352	174.9256	-82.0876
012	2017-08-20t0516	1503224518.71	adult	248.5025	180.093	-76.9202
012	2017-08-20t0841	1503236857.28	adult	251.9299	183.5203	-73.4928
012	2017-08-20t1157	1503248598.34	adult	255.1913	186.7817	-70.2314
012	2017-08-20t1708	1503267262.14	adult	260.3757	191.9661	-65.0471
012	2017-08-20t2025	1503279089.21	adult	263.661	195.2514	-61.7618
012	2017-08-21t0136	1503297716.75	adult	268.8353	200.4257	-56.5874
012	2017-08-21t0504	1503310220.43	adult	272.3086	203.899	-53.1142
012	2017-08-21t0820	1503321956.47	adult	275.5686	207.159	-49.8542
012	2017-08-21t1330	1503340575.47	adult	280.7405	212.3309	-44.6822
012	2017-08-21t1657	1503353001.35	adult	284.1922	215.7826	-41.2306
012	2017-08-21t2013	1503364744.54	adult	287.4542	219.0446	-37.9686
012	2017-08-22t0124	1503383416.15	adult	292.6407	224.2311	-32.7821
012	2017-08-22t0441	1503395261.44	adult	295.9311	227.5215	-29.4917
012	2017-08-22t0757	1503407012.77	adult	299.1953	230.7857	-26.2274
012	2017-08-22t1308	1503425684.05	adult	304.3818	235.9722	-21.041
012	2017-08-22t1544	1503435004.32	adult	306.9708	238.5612	-18.452
012	2017-08-22t2038	1503452644.74	adult	311.8709	243.4613	-13.5519
012	2017-08-23t0006	1503465160.06	adult	315.3474	246.9378	-10.0754
012	2017-08-23t0344	1503478204.45	adult	318.9708	250.5612	-6.452
012	2017-08-23t0822	1503494889.55	adult	323.6056	255.196	-1.8172
012	2017-08-23t1200	1503507973.52	dead	327.24	258.8304	1.8172
013	2017-08-09t1445	1502308331.81	egg	-2.0007	-58.4656	-162.9706
013	2017-08-09t1845	1502322736.52	larva	2.0007	-54.4643	-158.9693
013	2017-08-09t2245	1502337124.03	larva	5.9972	-50.4677	-154.9727
013	2017-08-10t0245	1502351530	larva	9.9988	-46.4661	-150.9711
013	2017-08-10t0645	1502365923.69	larva	13.9971	-42.4678	-146.9728
013	2017-08-10t1045	1502380325.53	larva	17.9976	-38.4673	-142.9723
013	2017-08-10t1445	1502394724.1	larva	21.9972	-34.4677	-138.9727
013	2017-08-10t1845	1502409123.49	larva	25.997	-30.4679	-134.9729
013	2017-08-10t2245	1502423530.89	larva	29.9991	-26.4658	-130.9708
013	2017-08-11t0245	1502437930.81	larva	33.9991	-22.4659	-126.9709
013	2017-08-11t0645	1502452331.18	larva	37.9992	-18.4658	-122.9708
013	2017-08-11t1045	1502466731.68	larva	41.9993	-14.4656	-118.9706
013	2017-08-11t1510	1502482581.49	larva	46.402	-10.0629	-114.5679	382.835	-0.57446	177.9769	-1.3593	167.1235	-1.4187	273.3354	-0.82893	317.8208	-0.59842	363250.9062	-1.3473
013	2017-08-11t1912	1502497112.48	larva	50.4384	-6.0265	-110.5315	492.2562	0.47166	230.2876	0.68307	223.8569	0.74573	299.5107	0.24261	338.8088	0.22524	468174.625	0.66086
013	2017-08-11t2310	1502511407.79	larva	54.4093	-2.0556	-106.5606	302.2288	-1.2366	164.1275	-1.6179	159.388	-1.5624	232.6802	-1.4751	257.813	-1.595	334656.0625	-1.615
013	2017-08-12t0317	1502526208.02	adult	58.5205	2.0556	-102.4494	406.2542	-0.24896	249.1224	1.3818	244.5726	1.4325	319.4045	1.2996	350.4046	1.079	508209.75	1.3897
013	2017-08-12t0710	1502540201.22	adult	62.4075	5.9426	-98.5624	445.3937	0.19136	213.6284	0.28573	209.7281	0.32082	271.5999	0.14053	308.2092	0.23723	435160.9688	0.28126
013	2017-08-12t1200	1502557607.21	adult	67.2425	10.7776	-93.7274	361.9017	-0.48918	213.6699	0.424	207.2754	0.33974	280.9995	0.72051	320.5903	0.93445	434604.5938	0.40818
013	2017-08-12t1510	1502569005.46	adult	70.4087	13.9438	-90.5612	369.3856	-0.37138	230.9638	1.1532	227.6238	1.1642	290.6646	1.2297	317.0728	1.0355	470704.1562	1.1524
013	2017-08-12t1910	1502583404.63	adult	74.4085	17.9435	-86.5615	291.2365	-1.1058	171.5329	-1.0096	168.6806	-1.0011	219.7001	-1.0513	246.4856	-1.0315	349412.5	-1.0125
013	2017-08-12t2311	1502597861.02	adult	78.4241	21.9592	-82.5458	386.5765	-0.17622	229.633	1.148	225.1631	1.0874	290.1691	1.4107	333.7748	1.7826	468221.75	1.1509
013	2017-08-13t0314	1502612462.43	adult	82.4801	26.0151	-78.4899	441.3498	0.29101	192.7593	-0.21545	191.0685	-0.17813	232.8108	-0.52106	258.9603	-0.56688	393229	-0.20854
013	2017-08-13t0713	1502626788.07	adult	86.4594	29.9945	-74.5105	358.7505	-0.54308	186.1537	-0.49767	184.0929	-0.47848	234.0383	-0.46875	258.9146	-0.57739	379381.3125	-0.49803
013	2017-08-13t1112	1502641092.8	adult	90.433	33.968	-70.537	345.8875	-0.72455	232.1269	1.399	230.3435	1.4102	276.3587	1.1968	300.8079	1.0033	473074.625	1.3974
013	2017-08-14t1205	1502730696.55	adult	115.3229	58.858	-45.647
013	2017-08-14t1509	1502741729.47	adult	118.3876	61.9227	-42.5823
013	2017-08-14t1909	1502756128.31	adult	122.3873	65.9223	-38.5827
013	2017-08-14t2309	1502770531.6	adult	126.3882	69.9232	-34.5817
013	2017-08-15t0309	1502784930.69	adult	130.3879	73.923	-30.582
013	2017-08-15t0709	1502799334.21	adult	134.3889	77.924	-26.581
013	2017-08-15t1144	1502815822.8	adult	138.9691	82.5041	-22.0009
013	2017-08-15t1544	1502830224.84	adult	142.9696	86.5047	-18.0003
013	2017-08-15t1944	1502844625.85	adult	146.9699	90.505	-14
013	2017-08-15t2344	1502859024.97	adult	150.9697	94.5047	-10.0003
013	2017-08-16t0344	1502873425.6	adult	154.9698	98.5049	-6.0001
013	2017-08-16t0744	1502887825.89	adult	158.9699	102.505	-2
013	2017-08-16t1144	1502902225.89	dead	162.9699	106.505	2
014	2017-08-09t1445	1502308352.2	egg	-2.0007	-62.4648	-239.967
014	2017-08-09t1845	1502322757.56	larva	2.0007	-58.4633	-235.9655
014	2017-08-09t2245	1502337144.28	larva	5.9971	-54.467	-231.9692
014	2017-08-10t0245	1502351550.35	larva	9.9987	-50.4653	-227.9675
014	2017-08-10t0645	1502365943.96	larva	13.997	-46.4671	-223.9693
014	2017-08-10t1045	1502380345.76	larva	17.9975	-42.4666	-219.9688
014	2017-08-10t1445	1502394744.29	larva	21.9971	-38.467	-215.9692
014	2017-08-10t1845	1502409143.68	larva	25.9969	-34.4672	-211.9694
014	2017-08-10t2245	1502423551.73	larva	29.9991	-30.4649	-207.9672
014	2017-08-11t0245	1502437951.5	larva	33.9991	-26.465	-203.9672
014	2017-08-11t0645	1502452351.91	larva	37.9992	-22.4649	-199.9671
014	2017-08-11t1045	1502466752.33	larva	41.9993	-18.4648	-195.967
014	2017-08-11t1510	1502482602.24	larva	46.402	-14.062	-191.5642	937.9607	4.88	187.3415	-0.99198	172.9386	-1.1912	301.8023	0.072767	366.5334	0.68922	382176.6875	-0.98387
014	2017-08-11t1912	1502497134.59	larva	50.4388	-10.0252	-187.5275	523.2523	0.76004	254.8449	1.5849	242.877	1.4484	354.2371	1.8886	406.4607	1.9732	519628.8438	1.5869
014	2017-08-11t2310	1502511428.82	larva	54.4094	-6.0546	-183.5569	450.8683	0.064502	241.267	1.0708	237.327	1.1854	304.9924	0.6209	340.0518	0.50511	490495.8125	1.0498
014	2017-08-12t0317	1502526228.9	larva	58.5206	-1.9435	-179.4457	1076.5723	5.5969	201.5299	-0.21379	191.2496	-0.37041	293.5758	0.55526	343.0245	0.88826	410919.4688	-0.21101
014	2017-08-12t0710	1502540222.02	adult	62.4075	1.9435	-175.5588	488.2727	0.57706	280.4701	2.5554	274.2219	2.525	350.9477	2.5099	397.5596	2.6532	571878.5	2.5591
014	2017-08-12t1200	1502557627.97	adult	67.2425	6.7785	-170.7238	428.5834	0.1851	219.2934	0.62519	213.9715	0.58001	285.1056	0.85346	318.6342	0.8761	447358.4688	0.63209
014	2017-08-12t1510	1502569026.36	adult	70.4087	9.9447	-167.5575	558.4354	1.5004	229.8779	1.1132	224.4044	1.0454	300.1453	1.5478	336.0261	1.6219	468261.375	1.1083
014	2017-08-12t1910	1502583425.4	adult	74.4085	13.9444	-163.5578	523.8184	1.1075	229.8524	1.1392	223.9986	1.0388	299.6923	1.6474	341.8436	1.9399	468898.9375	1.1467
014	2017-08-12t2311	1502597882.01	adult	78.4242	17.9602	-159.5421	367.563	-0.35871	261.7921	2.3501	260.6111	2.4136	309.665	2.0803	333.2712	1.7667	534841.1875	2.3718
014	2017-08-13t0314	1502612484.93	adult	82.4806	22.0165	-155.4857	353.4686	-0.54317	219.3609	0.81285	215.1967	0.75265	272.3766	0.89879	302.8774	0.89732	447496.1875	0.81979
014	2017-08-13t0713	1502626809.95	adult	86.4597	25.9957	-151.5065	534.7568	1.1612	194.1953	-0.17512	190.3041	-0.23048	251.6431	0.18871	283.24	0.2835	395381.5312	-0.18335
014	2017-08-13t1112	1502641113.91	adult	90.4331	29.969	-147.5332	448.7787	0.28994	259.7757	2.5573	258.3422	2.5739	312.0063	2.5927	346.9737	2.7581	527864.25	2.523
014	2017-08-14t1205	1502730717.41	adult	115.3229	54.8589	-122.6434	585.3425	1.8515	203.2414	-0.067461	198.7858	-0.17094	260.7034	0.39424	305.1493	1.0267	413799.5625	-0.07627
014	2017-08-14t1509	1502741750.32	adult	118.3876	57.9236	-119.5787
014	2017-08-14t1909	1502756149.33	adult	122.3873	61.9233	-115.5789
014	2017-08-14t2309	1502770552.65	adult	126.3883	65.9242	-111.578
014	2017-08-15t0309	1502784951.73	adult	130.388	69.924	-107.5783
014	2017-08-15t0709	1502799355.09	adult	134.3889	73.9249	-103.5773
014	2017-08-15t1144	1502815843.88	adult	138.9692	78.5051	-98.9971
014	2017-08-15t1544	1502830246.32	adult	142.9698	82.5058	-94.9964
014	2017-08-15t1944	1502844647.26	adult	146.9701	86.5061	-90.9962
014	2017-08-15t2344	1502859046.42	adult	150.9699	90.5058	-86.9964
014	2017-08-16t0344	1502873446.97	adult	154.97	94.506	-82.9963
014	2017-08-16t0744	1502887847.39	adult	158.9701	98.5061	-78.9961
014	2017-08-16t1144	1502902247.24	adult	162.9701	102.506	-74.9962
014	2017-08-16t1544	1502916645.94	adult	166.9697	106.5057	-70.9966
014	2017-08-17t1239	1502991939.25	adult	187.8845	127.4205	-50.0817
014	2017-08-17t1544	1503003045.28	adult	190.9696	130.5055	-46.9967
014	2017-08-17t1944	1503017445.19	adult	194.9695	134.5055	-42.9968
014	2017-08-17t2344	1503031844.28	adult	198.9693	138.5052	-38.997
014	2017-08-18t0344	1503046245.65	adult	202.9697	142.5056	-34.9966
014	2017-08-18t0744	1503060647.06	adult	206.97	146.506	-30.9962
014	2017-08-18t1144	1503075045.76	adult	210.9697	150.5056	-26.9966
014	2017-08-18t1653	1503093617.26	adult	216.1284	155.6644	-21.8379
014	2017-08-18t2100	1503108422.61	adult	220.241	159.777	-17.7253
014	2017-08-19t0021	1503120494.15	adult	223.5942	163.1302	-14.372
014	2017-08-19t0532	1503139137.38	adult	228.7729	168.3089	-9.1934
014	2017-08-19t0900	1503151621.89	adult	232.2408	171.7768	-5.7255
014	2017-08-19t1211	1503163088.09	adult	235.4259	174.9618	-2.5404
014	2017-08-19t1716	1503181378.96	dead	240.5067	180.0426	2.5404
015	2017-08-09t1445	1502308372.44	egg	-2.0008	-58.466	-256.2166
015	2017-08-09t1845	1502322778.43	larva	2.0008	-54.4643	-252.215
015	2017-08-09t2245	1502337164.47	larva	5.997	-50.4682	-248.2189
015	2017-08-10t0245	1502351571.06	larva	9.9988	-46.4663	-244.217
015	2017-08-10t0645	1502365964.36	larva	13.9969	-42.4682	-240.2189
015	2017-08-10t1045	1502380366.32	larva	17.9975	-38.4677	-236.2183
015	2017-08-10t1445	1502394764.71	larva	21.997	-34.4681	-232.2188
015	2017-08-10t1845	1502409164.08	larva	25.9968	-30.4683	-228.219
015	2017-08-10t2245	1502423572.61	larva	29.9992	-26.4659	-224.2166
015	2017-08-11t0245	1502437972.4	larva	33.9992	-22.466	-220.2167
015	2017-08-11t0645	1502452372.77	larva	37.9993	-18.4659	-216.2166
015	2017-08-11t1045	1502466773.3	larva	41.9994	-14.4657	-212.2164
015	2017-08-11t1510	1502482622.77	larva	46.402	-10.0631	-207.8138	433.349	-0.078129	205.7064	-0.27158	200.5357	-0.11107	276.7284	-0.72145	306.0069	-0.9107	419435.4375	-0.26849
015	2017-08-11t1912	1502497156.43	larva	50.4392	-6.026	-203.7766	447.9955	0.059854	248.2818	1.3439	239.5349	1.3249	334.2381	1.2871	366.3227	0.93616	505998.3125	1.3416
015	2017-08-11t2310	1502511449.96	larva	54.4096	-2.0555	-199.8062	383.6047	-0.52429	206.5471	-0.13934	200.1279	-0.12606	271.9798	-0.33596	307.0882	-0.33664	421149.4375	-0.13598
015	2017-08-12t0317	1502526249.87	adult	58.5207	2.0555	-195.6951	454.9286	0.17553	245.3939	1.2568	241.3719	1.3243	305.227	0.89105	342.835	0.88337	499376.5938	1.2443
015	2017-08-12t0710	1502540243.15	adult	62.4077	5.9426	-191.8081	511.4651	0.78568	222.8001	0.59717	217.8329	0.59782	284.6407	0.52995	317.1678	0.47947	455180.6875	0.61482
015	2017-08-12t1200	1502557648.97	adult	67.2426	10.7775	-186.9732	453.8365	0.44046	242.3041	1.4484	237.8282	1.436	303.2345	1.4405	346.4164	1.7048	494058.0625	1.452
015	2017-08-12t1510	1502569047.44	adult	70.4089	13.9438	-183.8069	337.879	-0.68332	216.5931	0.62423	213.0466	0.62627	272.2734	0.61249	302.756	0.59257	440983.625	0.61566
015	2017-08-12t1910	1502583446.69	adult	74.4087	17.9435	-179.8071	391.3094	-0.15347	222.825	0.88026	219.827	0.88495	274.0215	0.78135	299.7671	0.62882	454340.0938	0.88363
015	2017-08-12t2311	1502597903.01	adult	78.4243	21.9592	-175.7915	296.3736	-1.042	194.8875	-0.1508	192.5475	-0.13288	243.1136	-0.20537	273.6786	-0.11918	398155.0625	-0.13328
015	2017-08-13t0314	1502612507.64	adult	82.4812	26.016	-171.7346	323.5041	-0.8276	197.0547	-0.049409	194.6324	-0.040654	246.8068	-0.018797	278.5336	0.085698	400612.1875	-0.068638
015	2017-08-13t0713	1502626832.04	adult	86.4602	29.995	-167.7556	284.7372	-1.2598	158.044	-1.6252	155.5846	-1.6168	200.9708	-1.7037	222.208	-1.8765	322251.75	-1.6216
015	2017-08-13t1112	1502641135.54	adult	90.4334	33.9682	-163.7825	315.3734	-1.0254	189.0939	-0.4038	186.6416	-0.40613	234.2172	-0.45326	256.6608	-0.67481	384238.9062	-0.42775
015	2017-08-14t1205	1502730739.01	adult	115.3232	58.8581	-138.8926
015	2017-08-14t1509	1502741772.01	adult	118.3879	61.9228	-135.8279
015	2017-08-14t1909	1502756170.92	adult	122.3876	65.9225	-131.8282
015	2017-08-14t2309	1502770574.54	adult	126.3886	69.9235	-127.8272
015	2017-08-15t0309	1502784973.26	adult	130.3883	73.9232	-123.8275
015	2017-08-15t0709	1502799376.83	adult	134.3893	77.9241	-119.8265
015	2017-08-15t1144	1502815866.01	adult	138.9696	82.5045	-115.2462
015	2017-08-15t1544	1502830268.13	adult	142.9702	86.5051	-111.2456
015	2017-08-15t1944	1502844668.89	adult	146.9704	90.5053	-107.2454
015	2017-08-15t2344	1502859068.15	adult	150.9702	94.5051	-103.2456
015	2017-08-16t0344	1502873468.82	adult	154.9704	98.5053	-99.2454
015	2017-08-16t0744	1502887869.46	adult	158.9706	102.5054	-95.2453
015	2017-08-16t1144	1502902269.06	adult	162.9705	106.5053	-91.2454
015	2017-08-16t1544	1502916667.72	adult	166.9701	110.5049	-87.2457
015	2017-08-17t1239	1502991960.6	adult	187.8848	131.4196	-66.331
015	2017-08-17t1544	1503003066.79	adult	190.9698	134.5047	-63.246
015	2017-08-17t1944	1503017466.56	adult	194.9698	138.5046	-59.2461
015	2017-08-17t2344	1503031865.8	adult	198.9695	142.5044	-55.2463
015	2017-08-18t0344	1503046267.2	adult	202.9699	146.5048	-51.2459
015	2017-08-18t0744	1503060668.49	adult	206.9703	150.5052	-47.2455
015	2017-08-18t1144	1503075067.18	adult	210.9699	154.5048	-43.2459
015	2017-08-18t1653	1503093639.17	adult	216.1288	159.6637	-38.087
015	2017-08-18t2100	1503108443.84	adult	220.2412	163.7761	-33.9746
015	2017-08-19t0021	1503120515.46	adult	223.5945	167.1293	-30.6214
015	2017-08-19t0532	1503139158.89	adult	228.7732	172.308	-25.4426
015	2017-08-19t0900	1503151643.17	adult	232.241	175.7759	-21.9748
015	2017-08-19t1211	1503163109.43	adult	235.4261	178.961	-18.7897
015	2017-08-19t1716	1503181400.6	adult	240.507	184.0419	-13.7088
015	2017-08-19t2053	1503194454.61	adult	244.1331	187.668	-10.0827
015	2017-08-20t0006	1503205980.09	adult	247.3346	190.8695	-6.8812
015	2017-08-20t0516	1503224582.91	adult	252.5021	196.0369	-1.7137
015	2017-08-20t0841	1503236921.82	dead	255.9296	199.4644	1.7137
016	2017-08-09t1445	1502308392.95	egg	-5.9998	-62.4652	-284.1552
016	2017-08-09t1845	1502322799.34	egg	-1.998	-58.4634	-280.1534
016	2017-08-09t2245	1502337184.99	larva	1.998	-54.4674	-276.1574
016	2017-08-10t0245	1502351591.59	larva	5.9998	-50.4655	-272.1556
016	2017-08-10t0645	1502365984.79	larva	9.998	-46.4674	-268.1574
016	2017-08-10t1045	1502380386.65	larva	13.9985	-42.4669	-264.1569
016	2017-08-10t1445	1502394785.11	larva	17.998	-38.4673	-260.1574
016	2017-08-10t1845	1502409184.47	larva	21.9979	-34.4675	-256.1575
016	2017-08-10t2245	1502423593.47	larva	26.0004	-30.465	-252.155
016	2017-08-11t0245	1502437993.18	larva	30.0003	-26.4651	-248.1551
016	2017-08-11t0645	1502452393.69	larva	34.0004	-22.4649	-244.155
016	2017-08-11t1045	1502466794.06	larva	38.0005	-18.4648	-240.1549
016	2017-08-11t1510	1502482643.68	larva	42.4032	-14.0622	-235.7522	356.9337	-0.86518	173.8865	-1.6539	161.7417	-1.6992	265.0777	-1.4091	303.4016	-1.2666	354380.75	-1.6496
016	2017-08-11t1912	1502497178.08	larva	46.4405	-10.0248	-231.7149	322.5995	-1.1658	220.5305	0.31002	217.4425	0.55015	271.0973	-0.89698	297.7708	-1.1256	448338.5625	0.28658
016	2017-08-11t2310	1502511470.96	larva	50.4108	-6.0546	-227.7446	431.5606	-0.093061	231.5804	0.73058	224.1722	0.75771	314.6497	0.69649	343.6171	0.34768	471034.4688	0.71235
016	2017-08-12t0317	1502526270.89	larva	54.5219	-1.9435	-223.6335	450.5899	0.061821	205.8406	-0.16235	200.8043	-0.10183	267.9002	-0.44716	300.8785	-0.48789	420120.6875	-0.15196
016	2017-08-12t0710	1502540264.11	adult	58.4089	1.9435	-219.7465	353.3438	-0.71235	196.0734	-0.39902	192.5797	-0.327	248.419	-0.75142	278.9282	-0.77457	399793.625	-0.39634
016	2017-08-12t1200	1502557669.79	adult	63.2438	6.7784	-214.9116	480.2626	0.53408	226.5499	0.7489	220.6486	0.71207	296.0314	0.92785	336.5421	1.0746	461255.5938	0.74031
016	2017-08-12t1510	1502569068.5	adult	66.4101	9.9447	-211.7453	433.0904	0.1964	219.3968	0.60136	214.1803	0.5654	281.4358	0.68091	324.3524	0.98129	446033.625	0.58153
016	2017-08-12t1910	1502583467.66	adult	70.4099	13.9445	-207.7455	418.9655	0.11951	180.7988	-0.69331	177.4289	-0.68805	237.4144	-0.55728	269.441	-0.43816	368829.5938	-0.6874
016	2017-08-12t2311	1502597924.07	adult	74.4255	17.9602	-203.7299	374.9781	-0.30883	189.7989	-0.33661	186.9002	-0.32928	240.7356	-0.34139	265.1902	-0.44837	386430.5625	-0.34358
016	2017-08-13t0314	1502612530.21	adult	78.4828	22.0174	-199.6726	483.339	0.75193	218.4432	0.73055	215.3669	0.72157	265.3007	0.55801	300.3575	0.72653	444095.0625	0.70949
016	2017-08-13t0713	1502626853.51	adult	82.4615	25.9961	-195.6939	467.3333	0.53794	203.6854	0.20691	202.4026	0.25912	243.775	-0.12771	263.3222	-0.42143	415110.875	0.20611
016	2017-08-13t1112	1502641156.47	adult	86.4345	29.9692	-191.7209	380.9254	-0.32807	225.9402	1.0979	223.8658	1.1093	273.9458	1.0211	300.717	0.90141	461821.8125	1.1231
016	2017-08-14t1205	1502730759.93	adult	111.3244	54.859	-166.831
016	2017-08-14t1509	1502741793.06	adult	114.3891	57.9238	-163.7663
016	2017-08-14t1909	1502756191.67	adult	118.3888	61.9234	-159.7666
016	2017-08-14t2309	1502770595.48	adult	122.3898	65.9244	-155.7656
016	2017-08-15t0309	1502784994.45	adult	126.3895	69.9242	-151.7659
016	2017-08-15t0709	1502799397.9	adult	130.3905	73.9251	-147.7649
016	2017-08-15t1144	1502815887.81	adult	134.971	78.5056	-143.1844
016	2017-08-15t1544	1502830289.63	adult	138.9715	82.5061	-139.1839
016	2017-08-15t1944	1502844690.36	adult	142.9717	86.5063	-135.1837
016	2017-08-15t2344	1502859089.79	adult	146.9716	90.5062	-131.1838
016	2017-08-16t0344	1502873490.29	adult	150.9717	94.5063	-127.1837
016	2017-08-16t0744	1502887891.1	adult	154.9719	98.5066	-123.1835
016	2017-08-16t1144	1502902290.63	adult	158.9718	102.5064	-119.1836
016	2017-08-16t1544	1502916689.33	adult	162.9714	106.5061	-115.184
016	2017-08-17t1239	1502991982.02	adult	183.8861	127.4207	-94.2693
016	2017-08-17t1544	1503003088.42	adult	186.9712	130.5058	-91.1842
016	2017-08-17t1944	1503017488.11	adult	190.9711	134.5057	-87.1843
016	2017-08-17t2344	1503031887.29	adult	194.9709	138.5055	-83.1845
016	2017-08-18t0344	1503046288.92	adult	198.9713	142.506	-79.1841
016	2017-08-18t0744	1503060690.01	adult	202.9716	146.5063	-75.1838
016	2017-08-18t1144	1503075088.79	adult	206.9713	150.5059	-71.1841
016	2017-08-18t1653	1503093660.3	adult	212.13	155.6647	-66.0254
016	2017-08-18t2100	1503108465.37	adult	216.2426	159.7772	-61.9128
016	2017-08-19t0021	1503120536.96	adult	219.5958	163.1304	-58.5596
016	2017-08-19t0532	1503139180.21	adult	224.7745	168.3091	-53.3809
016	2017-08-19t0900	1503151664.54	adult	228.2423	171.777	-49.9131
016	2017-08-19t1211	1503163130.86	adult	231.4274	174.962	-46.728
016	2017-08-19t1716	1503181422.31	adult	236.5084	180.043	-41.647
016	2017-08-19t2053	1503194476.16	adult	240.1344	183.6691	-38.021
016	2017-08-20t0006	1503206001.8	adult	243.336	186.8706	-34.8194
016	2017-08-20t0516	1503224604.49	adult	248.5034	192.0381	-29.652
016	2017-08-20t0841	1503236943.52	adult	251.9309	195.4656	-26.2245
016	2017-08-20t1157	1503248684.35	adult	255.1923	198.7269	-22.9631
016	2017-08-20t1708	1503267347.65	adult	260.3765	203.9112	-17.7789
016	2017-08-20t2025	1503279175.09	adult	263.6619	207.1966	-14.4935
016	2017-08-21t0136	1503297802.58	adult	268.8362	212.3709	-9.3192
016	2017-08-21t0504	1503310306.64	adult	272.3096	215.8442	-5.8458
016	2017-08-21t0820	1503322042.21	adult	275.5695	219.1041	-2.5859
016	2017-08-21t1330	1503340660.99	dead	280.7413	224.276	2.5859
017	2017-08-09t1445	1502308413.23	egg	-2.001	-54.4257	-276.5729
017	2017-08-09t1845	1502322820.53	larva	2.001	-50.4237	-272.5709
017	2017-08-09t2245	1502337205.33	larva	5.9968	-46.4279	-268.5751
017	2017-08-10t0245	1502351612.06	larva	9.9987	-42.426	-264.5732
017	2017-08-10t0645	1502366005.09	larva	13.9967	-38.428	-260.5752
017	2017-08-10t1045	1502380407	larva	17.9973	-34.4274	-256.5747
017	2017-08-10t1445	1502394805.41	larva	21.9968	-30.4279	-252.5751
017	2017-08-10t1845	1502409204.98	larva	25.9967	-26.428	-248.5752
017	2017-08-10t2245	1502423614.28	larva	29.9993	-22.4254	-244.5726
017	2017-08-11t0245	1502438013.96	larva	33.9992	-18.4255	-240.5727
017	2017-08-11t0645	1502452414.49	larva	37.9993	-14.4254	-236.5726
017	2017-08-11t1045	1502466814.91	larva	41.9995	-10.4253	-232.5725
017	2017-08-11t1510	1502482664.22	larva	46.402	-6.0227	-228.1699	433.3913	-0.077713	246.9252	1.3453	242.4583	1.5297	307.3923	0.24983	337.7792	-0.070853	503727.4375	1.35
017	2017-08-11t1912	1502497199.83	larva	50.4397	-1.985	-224.1322	551.577	1.0236	256.6801	1.6523	247.7075	1.6268	348.0545	1.7027	385.1825	1.4235	524140.875	1.6681
017	2017-08-11t2310	1502511491.81	adult	54.4097	1.985	-220.1622	407.1716	-0.318	245.2401	1.2093	238.2088	1.2165	321.1436	1.0891	361.2065	1.0453	500289.75	1.2173
017	2017-08-12t0317	1502526291.74	adult	58.5208	6.0961	-216.0511	359.0175	-0.66091	206.8766	-0.03453	204.6288	0.081969	248.5594	-0.7421	279.0257	-0.76618	422028.1875	-0.028242
017	2017-08-12t0710	1502540285.16	adult	62.4079	9.9832	-212.164	291.0428	-1.197	186.9375	-0.62057	185.9878	-0.49055	223.7799	-1.2874	248.8506	-1.3678	381913.3438	-0.60589
017	2017-08-12t1200	1502557690.71	adult	67.2427	14.818	-207.3292	522.7758	1.1376	249.0415	1.6895	244.0493	1.6592	312.0707	1.7266	339.8068	1.5077	508044.625	1.6976
017	2017-08-12t1510	1502569089.35	adult	70.409	17.9843	-204.1629	399.3521	-0.074683	210.5849	0.40307	207.7387	0.4304	262.4744	0.28366	291.143	0.23327	428540.1875	0.39094
017	2017-08-12t1910	1502583488.71	adult	74.4088	21.9841	-200.1631	495.8597	0.84145	232.584	1.2398	228.1604	1.1923	294.5471	1.4738	327.6661	1.4982	474471.4062	1.2474
017	2017-08-12t2311	1502597945.05	adult	78.4245	25.9998	-196.1474	408.7278	0.036388	209.4631	0.39405	206.8148	0.40091	260.7429	0.4001	290.1442	0.40189	426676.375	0.38945
017	2017-08-13t0314	1502612552.73	adult	82.4822	30.0575	-192.0897	359.2126	-0.48867	228.381	1.1615	226.4867	1.1882	272.1058	0.88909	297.9563	0.73327	466125.625	1.1728
017	2017-08-13t0713	1502626875.18	adult	86.4606	34.0359	-188.1113	770.4001	3.443	216.0294	0.70067	212.3435	0.64951	264.3137	0.66191	292.133	0.59824	440700.0625	0.70796
017	2017-08-13t1112	1502641177.74	adult	90.4336	38.0089	-184.1383	358.7144	-0.59808	218.1335	0.81275	215.3554	0.78729	273.0368	1.0668	300.852	1.005	443901.5625	0.79803
017	2017-08-14t1205	1502730781.2	adult	115.3234	62.8987	-159.2485	274.2072	-1.0776	186.9734	-0.6914	185.848	-0.66346	225.5919	-0.8034	245.4529	-0.86422	381986.75	-0.67531
017	2017-08-14t1509	1502741814.49	adult	118.3882	65.9635	-156.1837
017	2017-08-14t1909	1502756213.21	adult	122.3879	69.9632	-152.184
017	2017-08-14t2309	1502770617.1	adult	126.3889	73.9642	-148.183
017	2017-08-15t0309	1502785015.75	adult	130.3886	77.9639	-144.1833
017	2017-08-15t0709	1502799419.52	adult	134.3896	81.9649	-140.1823
017	2017-08-15t1144	1502815909.51	adult	138.9702	86.5455	-135.6017
017	2017-08-15t1544	1502830311.02	adult	142.9706	90.5459	-131.6013
017	2017-08-15t1944	1502844711.95	adult	146.9709	94.5461	-127.6011
017	2017-08-15t2344	1502859111.25	adult	150.9707	98.546	-123.6012
017	2017-08-16t0344	1502873511.82	adult	154.9708	102.5461	-119.6011
017	2017-08-16t0744	1502887912.53	adult	158.971	106.5463	-115.6009
017	2017-08-16t1144	1502902312.29	adult	162.9709	110.5462	-111.601
017	2017-08-16t1544	1502916710.93	adult	166.9706	114.5459	-107.6013
017	2017-08-17t1239	1502992003	adult	187.885	135.4603	-86.6869
017	2017-08-17t1544	1503003109.48	adult	190.9702	138.5455	-83.6017
017	2017-08-17t1944	1503017509.16	adult	194.9701	142.5454	-79.6018
017	2017-08-17t2344	1503031908.35	adult	198.9699	146.5451	-75.6021
017	2017-08-18t0344	1503046310.04	adult	202.9703	150.5456	-71.6016
017	2017-08-18t0744	1503060711.22	adult	206.9707	154.5459	-67.6013
017	2017-08-18t1144	1503075109.8	adult	210.9703	158.5456	-63.6017
017	2017-08-18t1653	1503093681.83	adult	216.1292	163.7044	-58.4428
017	2017-08-18t2100	1503108486.33	adult	220.2415	167.8168	-54.3304
017	2017-08-19t0021	1503120557.87	adult	223.5947	171.17	-50.9772
017	2017-08-19t0532	1503139201.34	adult	228.7735	176.3488	-45.7984
017	2017-08-19t0900	1503151685.4	adult	232.2413	179.8166	-42.3306
017	2017-08-19t1211	1503163151.67	adult	235.4263	183.0016	-39.1456
017	2017-08-19t1716	1503181443.53	adult	240.5074	188.0827	-34.0645
017	2017-08-19t2053	1503194497.16	adult	244.1334	191.7087	-30.4385
017	2017-08-20t0006	1503206022.83	adult	247.335	194.9103	-27.2369
017	2017-08-20t0516	1503224625.57	adult	252.5024	200.0777	-22.0695
017	2017-08-20t0841	1503236964.57	adult	255.9299	203.5052	-18.642
017	2017-08-20t1157	1503248705.48	adult	259.1913	206.7666	-15.3806
017	2017-08-20t1708	1503267368.48	adult	264.3754	211.9507	-10.1965
017	2017-08-20t2025	1503279196.14	adult	267.6609	215.2362	-6.911
017	2017-08-21t0136	1503297823.68	adult	272.8352	220.4105	-1.7367
017	2017-08-21t0504	1503310327.8	dead	276.3086	223.8839	1.7367
018	2017-08-09t1445	1502308433.6	egg	-2.0011	-54.426	-315.4225
018	2017-08-09t1845	1502322841.45	larva	2.0011	-50.4238	-311.4203
018	2017-08-09t2245	1502337225.8	larva	5.9967	-46.4281	-307.4246
018	2017-08-10t0245	1502351632.42	larva	9.9986	-42.4263	-303.4228
018	2017-08-10t0645	1502366025.39	larva	13.9966	-38.4282	-299.4247
018	2017-08-10t1045	1502380427.33	larva	17.9972	-34.4277	-295.4242
018	2017-08-10t1445	1502394825.89	larva	21.9968	-30.4281	-291.4246
018	2017-08-10t1845	1502409225.27	larva	25.9966	-26.4283	-287.4248
018	2017-08-10t2245	1502423635.16	larva	29.9993	-22.4255	-283.422
018	2017-08-11t0245	1502438034.98	larva	33.9993	-18.4256	-279.4221
018	2017-08-11t0645	1502452435.54	larva	37.9994	-14.4254	-275.4219
018	2017-08-11t1045	1502466835.66	larva	41.9995	-10.4254	-271.4219
018	2017-08-11t1510	1502482685.04	larva	46.4021	-6.0228	-267.0193	334.6588	-1.0478	201.9852	-0.41755	197.4841	-0.2305	260.8384	-1.2248	292.3778	-1.271	412251.875	-0.40641
018	2017-08-11t1912	1502497221.45	larva	50.44	-1.9849	-262.9814	486.1567	0.4149	250.6952	1.4325	241.0538	1.381	336.9346	1.3683	376.3229	1.1946	512671.6562	1.4617
018	2017-08-11t2310	1502511512.73	adult	54.4098	1.9849	-259.0116	340.3404	-0.903	197.6231	-0.45038	195.4802	-0.28992	247.1113	-1.0568	275.9104	-1.1328	402755.9688	-0.45051
018	2017-08-12t0317	1502526312.81	adult	58.5209	6.096	-254.9005	440.8568	0.052821	167.583	-1.3519	161.9505	-1.3611	232.3567	-1.2091	270.8678	-0.97707	341869.2812	-1.3471
018	2017-08-12t0710	1502540306.04	adult	62.4079	9.983	-251.0134	393.1132	-0.2789	176.1361	-0.98733	173.1099	-0.93068	227.0788	-1.1889	256.0216	-1.1739	359846.0938	-0.97356
018	2017-08-12t1200	1502557711.62	adult	67.2428	14.8179	-246.1786	350.3189	-0.6063	206.4419	0.16543	202.6035	0.17212	261.0408	0.074292	288.5906	-0.020052	420109.1875	0.15369
018	2017-08-12t1510	1502569110.33	adult	70.4091	17.9842	-243.0123	308.2993	-0.97619	161.6013	-1.3999	159.0647	-1.3657	210.7023	-1.4537	229.5438	-1.6726	329343.5312	-1.4005
018	2017-08-12t1910	1502583509.69	adult	74.4089	21.9841	-239.0124	374.7225	-0.31131	204.4671	0.20385	201.5217	0.20994	255.0793	0.1423	279.5512	-0.0011179	416704	0.2035
018	2017-08-12t2311	1502597966.13	adult	78.4246	25.9997	-234.9968	364.7777	-0.38545	166.6214	-1.2074	164.9386	-1.1658	210.9546	-1.3098	226.2966	-1.6186	339074.5	-1.2161
018	2017-08-13t0314	1502612575.22	adult	82.4827	30.0578	-230.9387	436.5893	0.24578	215.4634	0.6622	213.2773	0.67861	262.5033	0.5445	284.1044	0.27144	438899	0.65689
018	2017-08-13t0713	1502626896.44	adult	86.4608	34.0359	-226.9606	346.5723	-0.66102	172.2475	-1.0555	169.6576	-1.0549	221.3707	-0.94183	258.2904	-0.59948	350179.1562	-1.0724
018	2017-08-13t1112	1502641198.7	adult	90.4337	38.0088	-222.9877	411.0928	-0.081645	156.0698	-1.7873	153.2164	-1.7954	199.7358	-1.8034	225.1152	-1.8739	317914.1875	-1.7904
018	2017-08-14t1205	1502730802.19	adult	115.3235	62.8986	-198.0978
018	2017-08-14t1509	1502741835.6	adult	118.3884	65.9635	-195.033
018	2017-08-14t1909	1502756234.03	adult	122.3879	69.963	-191.0334
018	2017-08-14t2309	1502770638.31	adult	126.3891	73.9642	-187.0323
018	2017-08-15t0309	1502785036.77	adult	130.3887	77.9638	-183.0327
018	2017-08-15t0709	1502799440.54	adult	134.3897	81.9648	-179.0316
018	2017-08-15t1144	1502815931.26	adult	138.9705	86.5456	-174.4509
018	2017-08-15t1544	1502830332.36	adult	142.9708	90.5459	-170.4506
018	2017-08-15t1944	1502844733.59	adult	146.9711	94.5462	-166.4502
018	2017-08-15t2344	1502859132.64	adult	150.9709	98.546	-162.4505
018	2017-08-16t0344	1502873533.37	adult	154.9711	102.5462	-158.4503
018	2017-08-16t0744	1502887934.17	adult	158.9713	106.5464	-154.4501
018	2017-08-16t1144	1502902333.89	adult	162.9712	110.5463	-150.4502
018	2017-08-16t1544	1502916732.61	adult	166.9709	114.546	-146.4505
018	2017-08-17t1239	1502992024.5	adult	187.8853	135.4604	-125.5361
018	2017-08-17t1544	1503003130.97	adult	190.9704	138.5455	-122.451
018	2017-08-17t1944	1503017530.97	adult	194.9704	142.5455	-118.451
018	2017-08-17t2344	1503031929.96	adult	198.9701	146.5452	-114.4512
018	2017-08-18t0344	1503046331.65	adult	202.9706	150.5457	-110.4508
018	2017-08-18t0744	1503060732.81	adult	206.9709	154.546	-106.4505
018	2017-08-18t1144	1503075131.28	adult	210.9705	158.5456	-102.4509
018	2017-08-18t1653	1503093702.82	adult	216.1292	163.7044	-97.2921
018	2017-08-18t2100	1503108507.88	adult	220.2418	167.8169	-93.1796
018	2017-08-19t0021	1503120579.26	adult	223.5949	171.17	-89.8264
018	2017-08-19t0532	1503139222.87	adult	228.7737	176.3488	-84.6477
018	2017-08-19t0900	1503151706.84	adult	232.2415	179.8166	-81.1799
018	2017-08-19t1211	1503163173.07	adult	235.4265	183.0017	-77.9948
018	2017-08-19t1716	1503181465.25	adult	240.5077	188.0828	-72.9137
018	2017-08-19t2053	1503194518.74	adult	244.1337	191.7088	-69.2877
018	2017-08-20t0006	1503206044.49	adult	247.3353	194.9104	-66.0861
018	2017-08-20t0516	1503224647.26	adult	252.5027	200.0778	-60.9187
018	2017-08-20t0841	1503236986.14	adult	255.9302	203.5053	-57.4912
018	2017-08-20t1157	1503248727.2	adult	259.1916	206.7667	-54.2298
018	2017-08-20t1708	1503267390.01	adult	264.3757	211.9508	-49.0457
018	2017-08-20t2025	1503279217.97	adult	267.6612	215.2364	-45.7601
018	2017-08-21t0136	1503297845.28	adult	272.8355	220.4106	-40.5859
018	2017-08-21t0504	1503310349.62	adult	276.3089	223.884	-37.1125
018	2017-08-21t0820	1503322084.73	adult	279.5687	227.1438	-33.8527
018	2017-08-21t1330	1503340703.64	adult	284.7406	232.3157	-28.6808
018	2017-08-21t1657	1503353130.52	adult	288.1925	235.7676	-25.2289
018	2017-08-21t2013	1503364874.16	adult	291.4546	239.0297	-21.9667
018	2017-08-22t0124	1503383545.96	adult	296.6412	244.2164	-16.7801
018	2017-08-22t0441	1503395391.18	adult	299.9316	247.5067	-13.4898
018	2017-08-22t0757	1503407142.37	adult	303.1958	250.7709	-10.2256
018	2017-08-22t1308	1503425814.62	adult	308.3825	255.9576	-5.0388
018	2017-08-22t1544	1503435134.5	adult	310.9714	258.5465	-2.45
018	2017-08-22t2038	1503452774.38	dead	315.8713	263.4465	2.45
019	2017-08-09t1445	1502308453.94	egg	-2.0012	-62.4657	-247.7358
019	2017-08-09t1845	1502322862.68	larva	2.0012	-58.4633	-243.7333
019	2017-08-09t2245	1502337246.19	larva	5.9966	-54.4679	-239.7379
019	2017-08-10t0245	1502351653.03	larva	9.9985	-50.466	-235.736
019	2017-08-10t0645	1502366045.7	larva	13.9965	-46.468	-231.7381
019	2017-08-10t1045	1502380447.69	larva	17.997	-42.4675	-227.7375
019	2017-08-10t1445	1502394846.32	larva	21.9967	-38.4678	-223.7379
019	2017-08-10t1845	1502409245.71	larva	25.9965	-34.468	-219.7381
019	2017-08-10t2245	1502423655.91	larva	29.9993	-30.4652	-215.7352
019	2017-08-11t0245	1502438055.83	larva	33.9993	-26.4652	-211.7353
019	2017-08-11t0645	1502452456.34	larva	37.9995	-22.465	-207.7351
019	2017-08-11t1045	1502466856.44	larva	41.9995	-18.465	-203.7351
019	2017-08-11t1510	1502482705.42	larva	46.402	-14.0625	-199.3326	408.002	-0.32718	212.8663	0.009284	201.3615	-0.078748	312.8159	0.42162	356.8898	0.4343	434672.9688	0.024083
019	2017-08-11t1912	1502497243.31	larva	50.4403	-10.0242	-195.2943	371.0948	-0.65561	186.5912	-0.92153	176.4286	-1.0063	280.3399	-0.33387	319.9319	-0.26235	379713.125	-0.93118
019	2017-08-11t2310	1502511533.71	larva	54.4098	-6.0547	-191.3247	601.6246	1.3841	174.516	-1.2558	168.021	-1.258	237.698	-1.3296	277.8838	-1.0824	356187.125	-1.2468
019	2017-08-12t0317	1502526333.88	larva	58.521	-1.9435	-187.2136	451.7731	0.14803	230.2832	0.75023	227.8139	0.86591	276.9043	0.07481	306.2098	-0.063424	469317.0625	0.74979
019	2017-08-12t0710	1502540327.15	adult	62.408	1.9435	-183.3266	482.9849	0.52951	201.62	-0.12201	196.9192	-0.11694	266.9045	0.00035007	305.1362	0.15416	411304.875	-0.11619
019	2017-08-12t1200	1502557732.8	adult	67.2429	6.7784	-178.4916	338.3445	-0.72738	179.6543	-0.79292	173.7532	-0.86307	249.3349	-0.30472	283.3047	-0.17772	366315.0625	-0.79077
019	2017-08-12t1510	1502569131.2	adult	70.4091	9.9446	-175.3254	583.8365	1.7519	163.0193	-1.3477	160.077	-1.3283	212.4019	-1.3967	244.137	-1.2211	332233.3125	-1.3483
019	2017-08-12t1910	1502583530.74	adult	74.409	13.9445	-171.3256	300.5855	-1.0168	166.3521	-1.2005	163.5091	-1.1918	221.1256	-1.0032	248.1345	-0.98008	339524.6875	-1.1912
019	2017-08-12t2311	1502597987.21	adult	78.4247	17.9602	-167.3099	511.9184	1.0268	190.7719	-0.30464	188.1279	-0.29822	243.0156	-0.20873	282.7326	0.16735	387648.4062	-0.32583
019	2017-08-13t0314	1502612597.86	adult	82.4832	22.0187	-163.2514	447.6954	0.35119	254.23	2.1608	251.398	2.1492	307.3725	2.1547	339.4084	2.1153	518629.25	2.1678
019	2017-08-13t0713	1502626918.29	adult	86.4611	25.9966	-159.2735	472.1567	0.55504	217.6785	0.76682	214.1197	0.72043	268.082	0.80265	312.1215	1.3057	443193.3125	0.757
019	2017-08-13t1112	1502641220.2	adult	90.4339	29.9694	-155.3007	416.2574	-0.030726	260.5563	2.59	258.4711	2.5793	312.337	2.6057	337.0306	2.3802	530232	2.5717
019	2017-08-14t1205	1502730823.65	adult	115.3237	54.8592	-130.4109	422.9731	0.32293	252.429	1.8191	251.8764	1.8501	297.1039	1.6358	315.4882	1.3542	513188.2188	1.7952
019	2017-08-14t1509	1502741857.18	adult	118.3886	57.9241	-127.346	428.5136	0.40145	249.4953	1.6651	249.0401	1.6974	294.1873	1.5052	312.8599	1.2575	508720.875	1.6697
019	2017-08-14t1909	1502756255.39	adult	122.3881	61.9236	-123.3465	393.4762	0.10976	228.5673	0.82247	227.0836	0.81885	273.9656	0.79275	297.0379	0.75444	466505.9062	0.83453
019	2017-08-14t2309	1502770659.93	adult	126.3893	65.9248	-119.3452
019	2017-08-15t0309	1502785058.45	adult	130.3889	69.9244	-115.3456
019	2017-08-15t0709	1502799462.31	adult	134.39	73.9255	-111.3446
019	2017-08-15t1144	1502815952.46	adult	138.9706	78.5061	-106.764
019	2017-08-15t1544	1502830353.86	adult	142.971	82.5065	-102.7636
019	2017-08-15t1944	1502844755.15	adult	146.9713	86.5068	-98.7632
019	2017-08-15t2344	1502859153.88	adult	150.971	90.5065	-94.7636
019	2017-08-16t0344	1502873554.8	adult	154.9712	94.5067	-90.7633
019	2017-08-16t0744	1502887955.62	adult	158.9715	98.507	-86.7631
019	2017-08-16t1144	1502902355.44	adult	162.9714	102.5069	-82.7631
019	2017-08-16t1544	1502916754.18	adult	166.9711	106.5066	-78.7635
019	2017-08-17t1239	1502992045.72	adult	187.8854	127.4209	-57.8492
019	2017-08-17t1544	1503003152.01	adult	190.9705	130.506	-54.7641
019	2017-08-17t1944	1503017552.15	adult	194.9705	134.506	-50.7641
019	2017-08-17t2344	1503031951.2	adult	198.9702	138.5057	-46.7643
019	2017-08-18t0344	1503046352.77	adult	202.9707	142.5062	-42.7639
019	2017-08-18t0744	1503060753.83	adult	206.971	146.5065	-38.7636
019	2017-08-18t1144	1503075152.43	adult	210.9706	150.5061	-34.764
019	2017-08-18t1653	1503093724.44	adult	216.1295	155.665	-29.6051
019	2017-08-18t2100	1503108528.96	adult	220.2418	159.7773	-25.4927
019	2017-08-19t0021	1503120600.43	adult	223.595	163.1305	-22.1395
019	2017-08-19t0532	1503139243.93	adult	228.7738	168.3093	-16.9608
019	2017-08-19t0900	1503151727.83	adult	232.2415	171.777	-13.493
019	2017-08-19t1211	1503163194.07	adult	235.4266	174.9621	-10.308
019	2017-08-19t1716	1503181486.52	adult	240.5078	180.0433	-5.2267
019	2017-08-19t2053	1503194539.83	adult	244.1338	183.6693	-1.6008
019	2017-08-20t0006	1503206065.64	dead	247.3354	186.8709	1.6008
020	2017-08-09t1445	1502308474.33	egg	-2.0013	-58.4668	-279.9405
020	2017-08-09t1845	1502322883.63	larva	2.0013	-54.4642	-275.938
020	2017-08-09t2245	1502337266.56	larva	5.9965	-50.469	-271.9427
020	2017-08-10t0245	1502351673.49	larva	9.9985	-46.467	-267.9408
020	2017-08-10t0645	1502366066.01	larva	13.9964	-42.4691	-263.9428
020	2017-08-10t1045	1502380468.01	larva	17.997	-38.4686	-259.9423
020	2017-08-10t1445	1502394866.7	larva	21.9966	-34.4689	-255.9427
020	2017-08-10t1845	1502409266.16	larva	25.9964	-30.4691	-251.9428
020	2017-08-10t2245	1502423676.71	larva	29.9994	-26.4661	-247.9399
020	2017-08-11t0245	1502438076.58	larva	33.9993	-22.4662	-243.9399
020	2017-08-11t0645	1502452477.29	larva	37.9995	-18.466	-239.9397
020	2017-08-11t1045	1502466877.21	larva	41.9995	-14.466	-235.9397
020	2017-08-11t1510	1502482726.1	larva	46.402	-10.0635	-231.5373	479.8754	0.37902	211.3368	-0.050713	202.5943	-0.030499	302.229	0.086279	338.5795	-0.049701	430915.75	-0.048058
020	2017-08-11t1912	1502497264.97	larva	50.4406	-6.025	-227.4987	604.7717	1.5185	275.9985	2.3616	262.9566	2.1901	390.3883	2.976	437.7202	2.7809	563312.9375	2.3731
020	2017-08-11t2310	1502511554.73	larva	54.4099	-2.0556	-223.5293	426.3911	-0.14976	248.9926	1.3401	241.2434	1.3235	332.3878	1.415	380.9877	1.5505	508442.8125	1.3567
020	2017-08-12t0317	1502526354.97	adult	58.5211	2.0556	-219.4181	835.822	3.4974	191.4357	-0.55221	183.1558	-0.64407	273.816	-0.014189	312.7269	0.10506	390337.5	-0.54963
020	2017-08-12t0710	1502540348.16	adult	62.4081	5.9426	-215.5311	407.1848	-0.15232	263.8831	1.9922	257.9409	1.9686	334.6611	2.0236	369.4356	1.8928	538057.75	1.9957
020	2017-08-12t1200	1502557753.72	adult	67.243	10.7775	-210.6963	320.5215	-0.90761	190.0828	-0.41983	186.276	-0.41373	248.3473	-0.3367	272.1789	-0.50959	387958.9375	-0.41077
020	2017-08-12t1510	1502569152.32	adult	70.4093	13.9437	-207.53	418.2802	0.11272	242.8977	1.5925	238.7662	1.5753	302.3428	1.6216	329.8485	1.4308	495268.375	1.596
020	2017-08-12t1910	1502583551.77	adult	74.4091	17.9436	-203.5301	397.7896	-0.0918	202.9599	0.14832	198.749	0.10769	265.9727	0.50982	295.1827	0.48597	413429.3125	0.14432
020	2017-08-12t2311	1502598008.32	adult	78.4248	21.9593	-199.5144	472.0874	0.64452	192.1052	-0.2548	188.8338	-0.27182	252.8776	0.12998	286.0504	0.27235	391894.5938	-0.24801
020	2017-08-13t0314	1502612620.39	adult	82.4837	26.0182	-195.4555	350.2014	-0.57423	181.7693	-0.64029	178.1916	-0.67491	234.0892	-0.47517	261.5547	-0.48038	370809.3125	-0.63341
020	2017-08-13t0713	1502626940.3	adult	86.4615	29.996	-191.4778	370.6262	-0.42811	239.4437	1.6399	239.3574	1.7281	282.2175	1.3306	306.4105	1.1036	488704.6875	1.6521
020	2017-08-13t1112	1502641241.29	adult	90.434	33.9685	-187.5053	702.8809	2.7953	236.1069	1.5657	234.4952	1.5828	276.9458	1.2199	299.6302	0.95852	481185.8125	1.564
020	2017-08-14t1205	1502730844.68	adult	115.3238	58.8583	-162.6154
020	2017-08-14t1509	1502741878.33	adult	118.3887	61.9232	-159.5505
020	2017-08-14t1909	1502756276.45	adult	122.3882	65.9227	-155.5511
020	2017-08-14t2309	1502770680.9	adult	126.3894	69.9239	-151.5498
020	2017-08-15t0309	1502785079.42	adult	130.389	73.9235	-147.5502
020	2017-08-15t0709	1502799483.51	adult	134.3901	77.9246	-143.5491
020	2017-08-15t1144	1502815974.42	adult	138.971	82.5054	-138.9683
020	2017-08-15t1544	1502830375.54	adult	142.9713	86.5057	-134.968
020	2017-08-15t1944	1502844776.89	adult	146.9716	90.5061	-130.9676
020	2017-08-15t2344	1502859175.55	adult	150.9713	94.5057	-126.968
020	2017-08-16t0344	1502873576.37	adult	154.9715	98.506	-122.9677
020	2017-08-16t0744	1502887977.28	adult	158.9717	102.5062	-118.9675
020	2017-08-16t1144	1502902376.94	adult	162.9717	106.5061	-114.9676
020	2017-08-16t1544	1502916775.79	adult	166.9713	110.5058	-110.9679
020	2017-08-17t1239	1502992067.33	adult	187.8857	131.4201	-90.0536
020	2017-08-17t1544	1503003173.72	adult	190.9708	134.5052	-86.9685
020	2017-08-17t1944	1503017573.97	adult	194.9708	138.5053	-82.9684
020	2017-08-17t2344	1503031973.05	adult	198.9706	142.5051	-78.9687
020	2017-08-18t0344	1503046374.47	adult	202.971	146.5055	-74.9683
020	2017-08-18t0744	1503060775.58	adult	206.9713	150.5058	-70.968
020	2017-08-18t1144	1503075174.18	adult	210.9709	154.5054	-66.9684
020	2017-08-18t1653	1503093745.8	adult	216.1297	159.6642	-61.8096
020	2017-08-18t2100	1503108550.66	adult	220.2421	163.7766	-57.6971
020	2017-08-19t0021	1503120622.16	adult	223.5953	167.1298	-54.3439
020	2017-08-19t0532	1503139265.76	adult	228.7741	172.3086	-49.1651
020	2017-08-19t0900	1503151749.53	adult	232.2418	175.7763	-45.6974
020	2017-08-19t1211	1503163215.67	adult	235.4269	178.9613	-42.5124
020	2017-08-19t1716	1503181508.66	adult	240.5082	184.0427	-37.431
020	2017-08-19t2053	1503194561.67	adult	244.1341	187.6686	-33.8052
020	2017-08-20t0006	1503206087.48	adult	247.3357	190.8702	-30.6035
020	2017-08-20t0516	1503224690.52	adult	252.5032	196.0377	-25.436
020	2017-08-20t0841	1503237029.26	adult	255.9306	199.4651	-22.0086
020	2017-08-20t1157	1503248770.27	adult	259.192	202.7265	-18.7472
020	2017-08-20t1708	1503267432.8	adult	264.3761	207.9105	-13.5632
020	2017-08-20t2025	1503279261.29	adult	267.6618	211.1962	-10.2775
020	2017-08-21t0136	1503297888.29	adult	272.8359	216.3704	-5.1033
020	2017-08-21t0504	1503310392.9	adult	276.3094	219.8439	-1.6298
020	2017-08-21t0820	1503322127.62	dead	279.5691	223.1035	1.6298
021	2017-08-09t1445	1502308494.78	egg	-2.0014	-54.4268	-303.5658
021	2017-08-09t1845	1502322904.6	larva	2.0014	-50.4241	-299.5631
021	2017-08-09t2245	1502337287.04	larva	5.9965	-46.429	-295.568
021	2017-08-10t0245	1502351694.08	larva	9.9984	-42.427	-291.566
021	2017-08-10t0645	1502366086.3	larva	13.9963	-38.4292	-287.5682
021	2017-08-10t1045	1502380488.52	larva	17.9969	-34.4285	-283.5676
021	2017-08-10t1445	1502394887.08	larva	21.9965	-30.4289	-279.568
021	2017-08-10t1845	1502409286.59	larva	25.9964	-26.4291	-275.5681
021	2017-08-10t2245	1502423697.62	larva	29.9994	-22.426	-271.565
021	2017-08-11t0245	1502438097.69	larva	33.9994	-18.426	-267.565
021	2017-08-11t0645	1502452498.29	larva	37.9996	-14.4258	-263.5648
021	2017-08-11t1045	1502466898.13	larva	41.9996	-10.4259	-259.5649
021	2017-08-11t1510	1502482746.64	larva	46.4019	-6.0235	-255.1625	491.757	0.49577	242.9468	1.1893	229.7728	1.0332	351.3445	1.642	408.7823	1.806	496097.4375	1.2035
021	2017-08-11t1912	1502497286.93	larva	50.4409	-1.9845	-251.1236	409.4116	-0.29912	196.4134	-0.56083	188.0834	-0.57577	279.5622	-0.35721	308.1761	-0.56604	400487	-0.5573
021	2017-08-11t2310	1502511575.64	adult	54.41	1.9845	-247.1545	454.7974	0.098893	208.3383	-0.076906	205.2129	0.053217	262.136	-0.62126	296.5389	-0.606	425218.5	-0.066395
021	2017-08-12t0317	1502526375.97	adult	58.5212	6.0957	-243.0433	634.0635	1.7378	267.5826	2.0008	261.6947	2.0115	344.0806	2.0108	382.6231	1.912	545333.25	2.0005
021	2017-08-12t0710	1502540369.34	adult	62.4082	9.9828	-239.1562	489.3781	0.58703	240.6239	1.2024	235.1861	1.1909	311.6107	1.3353	341.2409	1.1304	490150.9688	1.1975
021	2017-08-12t1200	1502557774.87	adult	67.2431	14.8177	-234.3213	305.598	-1.0585	172.6706	-1.0428	168.7324	-1.0432	233.2358	-0.82599	259.8396	-0.87766	351729.9375	-1.0468
021	2017-08-12t1510	1502569173.35	adult	70.4093	17.9839	-231.1551	445.0389	0.37765	248.7185	1.8067	246.6279	1.8654	297.5861	1.4619	322.9607	1.2177	505396	1.7789
021	2017-08-12t1910	1502583572.81	adult	74.4092	21.9838	-227.1553	379.2213	-0.2685	224.3726	0.93729	218.7331	0.84462	293.1819	1.4278	323.3469	1.3636	457944.4062	0.94877
021	2017-08-12t2311	1502598029.43	adult	78.4249	25.9995	-223.1395	461.16	0.53963	208.6674	0.36431	204.0122	0.29606	265.9959	0.58053	293.0363	0.49343	425681.4688	0.37122
021	2017-08-13t0314	1502612642.98	adult	82.4842	30.0588	-219.0802	329.3226	-0.77242	209.5916	0.43522	206.7242	0.4258	256.3754	0.32461	282.1789	0.20726	425890.0625	0.41037
021	2017-08-13t0713	1502626962.27	adult	86.4618	34.0364	-215.1026	396.3356	-0.17917	234.178	1.4286	230.952	1.3925	288.3946	1.5613	323.3503	1.7031	478659.8125	1.4546
021	2017-08-13t1112	1502641262.77	adult	90.4342	38.0087	-211.1303	360.065	-0.58478	238.8023	1.6786	236.7174	1.6752	286.7381	1.6033	314.3747	1.519	487395.5	1.6916
021	2017-08-14t1205	1502730866.17	adult	115.324	62.8986	-186.2404
021	2017-08-14t1509	1502741899.84	adult	118.3889	65.9635	-183.1755
021	2017-08-14t1909	1502756297.9	adult	122.3884	69.9629	-179.1761
021	2017-08-14t2309	1502770702.34	adult	126.3896	73.9642	-175.1748
021	2017-08-15t0309	1502785101.06	adult	130.3893	77.9638	-171.1752
021	2017-08-15t0709	1502799505.33	adult	134.3905	81.965	-167.174
021	2017-08-15t1144	1502815996.22	adult	138.9713	86.5458	-162.5932
021	2017-08-15t1544	1502830397.06	adult	142.9715	90.546	-158.593
021	2017-08-15t1944	1502844798.65	adult	146.9719	94.5465	-154.5925
021	2017-08-15t2344	1502859197.3	adult	150.9716	98.5461	-150.5929
021	2017-08-16t0344	1502873598.05	adult	154.9718	102.5463	-146.5927
021	2017-08-16t0744	1502887998.91	adult	158.972	106.5466	-142.5924
021	2017-08-16t1144	1502902398.65	adult	162.9719	110.5465	-138.5925
021	2017-08-16t1544	1502916797.41	adult	166.9716	114.5461	-134.5929
021	2017-08-17t1239	1502992088.57	adult	187.8858	135.4604	-113.6787
021	2017-08-17t1544	1503003195.01	adult	190.9709	138.5455	-110.5935
021	2017-08-17t1944	1503017595.12	adult	194.971	142.5455	-106.5935
021	2017-08-17t2344	1503031994.33	adult	198.9707	146.5453	-102.5937
021	2017-08-18t0344	1503046395.78	adult	202.9711	150.5457	-98.5933
021	2017-08-18t0744	1503060797.09	adult	206.9715	154.5461	-94.593
021	2017-08-18t1144	1503075195.52	adult	210.9711	158.5456	-90.5934
021	2017-08-18t1653	1503093767.54	adult	216.13	163.7045	-85.4345
021	2017-08-18t2100	1503108571.87	adult	220.2423	167.8168	-81.3222
021	2017-08-19t0021	1503120643.36	adult	223.5955	171.17	-77.969
021	2017-08-19t0532	1503139286.92	adult	228.7742	176.3488	-72.7902
021	2017-08-19t0900	1503151770.7	adult	232.2419	179.8165	-69.3225
021	2017-08-19t1211	1503163236.86	adult	235.427	183.0015	-66.1375
021	2017-08-19t1716	1503181530.21	adult	240.5085	188.083	-61.056
021	2017-08-19t2053	1503194582.87	adult	244.1342	191.7088	-57.4302
021	2017-08-20t0006	1503206108.7	adult	247.3358	194.9104	-54.2286
021	2017-08-20t0516	1503224712.03	adult	252.5034	200.078	-49.061
021	2017-08-20t0841	1503237050.66	adult	255.9308	203.5054	-45.6336
021	2017-08-20t1157	1503248791.57	adult	259.1922	206.7667	-42.3723
021	2017-08-20t1708	1503267454.12	adult	264.3762	211.9508	-37.1882
021	2017-08-20t2025	1503279282.68	adult	267.6619	215.2365	-33.9025
021	2017-08-21t0136	1503297909.57	adult	272.8361	220.4106	-28.7284
021	2017-08-21t0504	1503310414.32	adult	276.3096	223.8842	-25.2548
021	2017-08-21t0820	1503322148.94	adult	279.5692	227.1438	-21.9952
021	2017-08-21t1330	1503340768.07	adult	284.7412	232.3158	-16.8232
021	2017-08-21t1657	1503353195.49	adult	288.1933	235.7678	-13.3712
021	2017-08-21t2013	1503364938.97	adult	291.4554	239.0299	-10.1091
021	2017-08-22t0124	1503383610.87	adult	296.642	244.2166	-4.9225
021	2017-08-22t0441	1503395456.1	adult	299.9323	247.5069	-1.6321
021	2017-08-22t0757	1503407207.34	dead	303.1966	250.7711	1.6321
022	2017-08-09t1445	1502308515.21	egg	-2.0014	-54.4271	-319.6123
022	2017-08-09t1845	1502322925.39	larva	2.0014	-50.4242	-315.6095
022	2017-08-09t2245	1502337307.45	larva	5.9964	-46.4292	-311.6144
022	2017-08-10t0245	1502351714.4	larva	9.9984	-42.4273	-307.6125
022	2017-08-10t0645	1502366106.52	larva	13.9962	-38.4295	-303.6147
022	2017-08-10t1045	1502380508.71	larva	17.9968	-34.4289	-299.6141
022	2017-08-10t1445	1502394907.41	larva	21.9964	-30.4292	-295.6145
022	2017-08-10t1845	1502409306.85	larva	25.9963	-26.4294	-291.6146
022	2017-08-10t2245	1502423718.43	larva	29.9995	-22.4262	-287.6114
022	2017-08-11t0245	1502438118.59	larva	33.9995	-18.4261	-283.6114
022	2017-08-11t0645	1502452519.22	larva	37.9997	-14.4259	-279.6112
022	2017-08-11t1045	1502466918.96	larva	41.9996	-10.426	-275.6113
022	2017-08-11t1510	1502482767.46	larva	46.402	-6.0237	-271.2089	448.0438	0.066256	226.6227	0.54891	215.7908	0.48599	321.1108	0.68436	363.0264	0.59651	461403.9062	0.53733
022	2017-08-11t1912	1502497308.57	larva	50.4412	-1.9845	-267.1697	426.2523	-0.14244	228.0795	0.60198	219.3965	0.58094	320.1682	0.86406	368.5535	0.99392	465054.0625	0.6047
022	2017-08-11t2310	1502511596.69	adult	54.4101	1.9845	-263.2008	431.9141	-0.10141	195.9987	-0.50699	189.2742	-0.50872	256.6645	-0.77984	294.039	-0.66983	400033.4062	-0.49706
022	2017-08-12t0317	1502526397.03	adult	58.5213	6.0957	-259.0896	312.9507	-1.0627	199.3847	-0.2857	196.6447	-0.18798	244.6425	-0.85496	273.4195	-0.91109	406744.75	-0.27968
022	2017-08-12t0710	1502540390.19	adult	62.4083	9.9827	-255.2026	432.2682	0.073315	226.0083	0.70612	221.811	0.73379	282.9761	0.48028	314.1078	0.39677	460604.875	0.70521
022	2017-08-12t1200	1502557795.85	adult	67.2432	14.8176	-250.3677	374.9257	-0.35747	237.5439	1.2781	233.6141	1.2848	295.3693	1.1858	327.0347	1.1267	485064.7188	1.2941
022	2017-08-12t1510	1502569194.34	adult	70.4095	17.9838	-247.2014	402.0275	-0.048194	225.2474	0.94278	223.1022	0.99732	272.1408	0.60805	298.3998	0.45781	459955.2188	0.95828
022	2017-08-12t1910	1502583593.73	adult	74.4093	21.9836	-243.2016	345.1472	-0.59276	180.2454	-0.68862	176.8014	-0.70164	234.6958	-0.54538	260.7043	-0.58839	366619.0938	-0.70159
022	2017-08-12t2311	1502598050.34	adult	78.425	25.9994	-239.1859	448.2251	0.41548	200.2269	0.048799	198.9145	0.10534	243.5681	-0.18975	267.7921	-0.30546	407862.0938	0.044633
022	2017-08-13t0314	1502612665.55	adult	82.4848	30.0591	-235.1261	435.403	0.23449	218.6841	0.7867	215.3868	0.75999	270.0084	0.81386	314.1789	1.2742	446771.5312	0.80608
022	2017-08-13t0713	1502626984.11	adult	86.4622	34.0365	-231.1487	334.6707	-0.77629	202.6756	0.16504	200.1521	0.16273	254.5058	0.29564	286.4548	0.39731	413458.1562	0.17217
022	2017-08-13t1112	1502641283.66	adult	90.4343	38.0086	-227.1766	366.0334	-0.52593	207.5448	0.36916	205.0634	0.35953	254.2996	0.3331	289.5152	0.57404	422353.625	0.35532
022	2017-08-14t1205	1502730887.09	adult	115.3241	62.8985	-202.2868
022	2017-08-14t1509	1502741920.79	adult	118.389	65.9634	-199.2219
022	2017-08-14t1909	1502756318.73	adult	122.3885	69.9628	-195.2224
022	2017-08-14t2309	1502770723.28	adult	126.3897	73.9641	-191.2212
022	2017-08-15t0309	1502785122.08	adult	130.3894	77.9637	-187.2215
022	2017-08-15t0709	1502799526.41	adult	134.3906	81.9649	-183.2203
022	2017-08-15t1144	1502816017.88	adult	138.9716	86.5459	-178.6393
022	2017-08-15t1544	1502830418.51	adult	142.9717	90.5461	-174.6392
022	2017-08-15t1944	1502844820.12	adult	146.9722	94.5465	-170.6387
022	2017-08-15t2344	1502859218.93	adult	150.9718	98.5462	-166.639
022	2017-08-16t0344	1502873619.45	adult	154.972	102.5463	-162.6389
022	2017-08-16t0744	1502888020.4	adult	158.9723	106.5466	-158.6386
022	2017-08-16t1144	1502902420	adult	162.9721	110.5465	-154.6387
022	2017-08-16t1544	1502916818.92	adult	166.9718	114.5462	-150.639
022	2017-08-17t1239	1502992110.13	adult	187.8861	135.4604	-129.7248
022	2017-08-17t1544	1503003216.57	adult	190.9712	138.5455	-126.6397
022	2017-08-17t1944	1503017616.8	adult	194.9712	142.5456	-122.6396
022	2017-08-17t2344	1503032015.8	adult	198.971	146.5453	-118.6399
022	2017-08-18t0344	1503046417.34	adult	202.9714	150.5458	-114.6395
022	2017-08-18t0744	1503060818.66	adult	206.9718	154.5461	-110.6391
022	2017-08-18t1144	1503075217.15	adult	210.9713	158.5457	-106.6395
022	2017-08-18t1653	1503093788.64	adult	216.1301	163.7044	-101.4808
022	2017-08-18t2100	1503108593.22	adult	220.2425	167.8168	-97.3684
022	2017-08-19t0021	1503120664.85	adult	223.5957	171.1701	-94.0152
022	2017-08-19t0532	1503139308.6	adult	228.7745	176.3489	-88.8364
022	2017-08-19t0900	1503151792.02	adult	232.2421	179.8165	-85.3687
022	2017-08-19t1211	1503163258.26	adult	235.4272	183.0016	-82.1837
022	2017-08-19t1716	1503181551.86	adult	240.5088	188.0831	-77.1021
022	2017-08-19t2053	1503194604.51	adult	244.1345	191.7089	-73.4764
022	2017-08-20t0006	1503206130.24	adult	247.3361	194.9104	-70.2748
022	2017-08-20t0516	1503224733.81	adult	252.5038	200.0781	-65.1071
022	2017-08-20t0841	1503237072.36	adult	255.9311	203.5055	-61.6798
022	2017-08-20t1157	1503248813.08	adult	259.1924	206.7668	-58.4184
022	2017-08-20t1708	1503267475.65	adult	264.3765	211.9508	-53.2344
022	2017-08-20t2025	1503279304.36	adult	267.6622	215.2366	-49.9486
022	2017-08-21t0136	1503297931.21	adult	272.8364	220.4107	-44.7745
022	2017-08-21t0504	1503310435.87	adult	276.3099	223.8842	-41.301
022	2017-08-21t0820	1503322170.51	adult	279.5695	227.1439	-38.0414
022	2017-08-21t1330	1503340789.68	adult	284.7415	232.3158	-32.8694
022	2017-08-21t1657	1503353217.29	adult	288.1936	235.768	-29.4173
022	2017-08-21t2013	1503364960.76	adult	291.4557	239.03	-26.1552
022	2017-08-22t0124	1503383632.71	adult	296.6423	244.2167	-20.9685
022	2017-08-22t0441	1503395477.91	adult	299.9327	247.507	-17.6782
022	2017-08-22t0757	1503407229.13	adult	303.1969	250.7713	-14.414
022	2017-08-22t1308	1503425901.84	adult	308.3838	255.9581	-9.2271
022	2017-08-22t1544	1503435222.27	adult	310.9728	258.5471	-6.6381
022	2017-08-22t2038	1503452861.54	adult	315.8726	263.4469	-1.7383
022	2017-08-23t0006	1503465377.39	dead	319.3492	266.9235	1.7383
023	2017-08-09t1445	1502308535.47	egg	-2.0016	-50.4233	-279.9414
023	2017-08-09t1845	1502322946.64	larva	2.0016	-46.4202	-275.9382
023	2017-08-09t2245	1502337327.91	larva	5.9963	-42.4254	-271.9435
023	2017-08-10t0245	1502351734.88	larva	9.9983	-38.4234	-267.9415
023	2017-08-10t0645	1502366126.74	larva	13.996	-34.4257	-263.9438
023	2017-08-10t1045	1502380528.95	larva	17.9966	-30.4251	-259.9432
023	2017-08-10t1445	1502394927.78	larva	21.9963	-26.4254	-255.9435
023	2017-08-10t1845	1502409327.28	larva	25.9962	-22.4255	-251.9436
023	2017-08-10t2245	1502423739.25	larva	29.9995	-18.4222	-247.9403
023	2017-08-11t0245	1502438139.53	larva	33.9996	-14.4221	-243.9402
023	2017-08-11t0645	1502452540.11	larva	37.9997	-10.422	-239.9401
023	2017-08-11t1045	1502466939.94	larva	41.9997	-6.422	-235.9401
023	2017-08-11t1510	1502482787.91	larva	46.4019	-2.0198	-231.5379	474.8763	0.3299	270.8974	2.2857	261.4401	2.2726	360.4948	1.9319	417.2821	2.0307	552359.875	2.2837
023	2017-08-11t1912	1502497330.52	adult	50.4415	2.0198	-227.4983	396.7972	-0.41648	226.743	0.55291	218.0157	0.52993	311.31	0.59766	346.3655	0.42068	461648.8125	0.54342
023	2017-08-11t2310	1502511617.66	adult	54.4102	5.9885	-223.5296	400.5193	-0.37623	218.7666	0.28657	211.8785	0.28822	292.7481	0.26604	327.275	0.17889	445408.75	0.27886
023	2017-08-12t0317	1502526418.1	adult	58.5214	10.0997	-219.4184	448.5904	0.12028	174.825	-1.1091	172.4794	-1.0051	222.8616	-1.4827	247.3451	-1.5851	355943.6562	-1.1155
023	2017-08-12t0710	1502540411.18	adult	62.4084	13.9867	-215.5314	303.1324	-1.0883	183.3381	-0.74278	180.7519	-0.66949	236.7569	-0.89987	263.1808	-0.98028	373459.625	-0.74673
023	2017-08-12t1200	1502557816.76	adult	67.2433	18.8215	-210.6965	391.1405	-0.1935	252.4948	1.813	249.1741	1.8432	311.1391	1.6965	349.2409	1.7891	514332	1.808
023	2017-08-12t1510	1502569215.13	adult	70.4095	21.9878	-207.5303	395.1694	-0.1161	218.0847	0.67913	213.834	0.65532	277.7597	0.79661	308.0965	0.75782	443366.1562	0.65869
023	2017-08-12t1910	1502583614.79	adult	74.4094	25.9877	-203.5304	294.0109	-1.0794	181.3029	-0.64966	179.5008	-0.6021	223.5763	-0.92053	244.9275	-1.08	369858	-0.64306
023	2017-08-12t2311	1502598071.32	adult	78.4251	30.0034	-199.5147	362.9714	-0.40279	235.6497	1.3729	232.1945	1.3504	291.6598	1.4619	325.5819	1.5234	480254.0938	1.3714
023	2017-08-13t0314	1502612688.26	adult	82.4853	34.0636	-195.4545	371.7449	-0.36977	208.2948	0.38509	205.3056	0.37108	254.3803	0.25302	283.389	0.24761	424713.0625	0.38807
023	2017-08-13t0713	1502627006.04	adult	86.4625	38.0408	-191.4773	431.9369	0.16557	177.2752	-0.85382	173.5733	-0.89854	232.3726	-0.53095	266.442	-0.31098	361641.5	-0.84696
023	2017-08-13t1112	1502641305.01	adult	90.4344	42.0127	-187.5054	565.6645	1.4424	208.5491	0.41124	206.4733	0.41812	253.4925	0.3015	282.8155	0.31937	424606	0.4016
023	2017-08-14t1205	1502730908.57	adult	115.3243	66.9026	-162.6155
023	2017-08-14t1509	1502741942.47	adult	118.3893	69.9676	-159.5505
023	2017-08-14t1909	1502756340.28	adult	122.3887	73.967	-155.5511
023	2017-08-14t2309	1502770744.96	adult	126.39	77.9683	-151.5498
023	2017-08-15t0309	1502785143.56	adult	130.3896	81.9679	-147.5502
023	2017-08-15t0709	1502799548.03	adult	134.3908	85.9691	-143.549
023	2017-08-15t1144	1502816039.57	adult	138.9718	90.5501	-138.968
023	2017-08-15t1544	1502830440.12	adult	142.972	94.5503	-134.9678
023	2017-08-15t1944	1502844841.63	adult	146.9724	98.5507	-130.9674
023	2017-08-15t2344	1502859240.71	adult	150.9721	102.5504	-126.9677
023	2017-08-16t0344	1502873641.04	adult	154.9722	106.5505	-122.9676
023	2017-08-16t0744	1502888042.03	adult	158.9725	110.5508	-118.9673
023	2017-08-16t1144	1502902441.52	adult	162.9724	114.5506	-114.9674
023	2017-08-16t1544	1502916840.5	adult	166.9721	118.5504	-110.9677
023	2017-08-17t1239	1502992131.23	adult	187.8862	139.4644	-90.0536
023	2017-08-17t1544	1503003237.65	adult	190.9713	142.5496	-86.9685
023	2017-08-17t1944	1503017637.9	adult	194.9713	146.5496	-82.9685
023	2017-08-17t2344	1503032036.91	adult	198.9711	150.5494	-78.9687
023	2017-08-18t0344	1503046438.5	adult	202.9715	154.5498	-74.9683
023	2017-08-18t0744	1503060839.72	adult	206.9719	158.5501	-70.9679
023	2017-08-18t1144	1503075238.33	adult	210.9715	162.5498	-66.9683
023	2017-08-18t1653	1503093810.32	adult	216.1304	167.7086	-61.8094
023	2017-08-18t2100	1503108614.18	adult	220.2425	171.8208	-57.6973
023	2017-08-19t0021	1503120685.96	adult	223.5958	175.1741	-54.344
023	2017-08-19t0532	1503139329.7	adult	228.7746	180.3529	-49.1652
023	2017-08-19t0900	1503151813.05	adult	232.2422	183.8205	-45.6976
023	2017-08-19t1211	1503163279.26	adult	235.4273	187.0056	-42.5125
023	2017-08-19t1716	1503181572.99	adult	240.5089	192.0872	-37.4309
023	2017-08-19t2053	1503194625.55	adult	244.1346	195.7129	-33.8052
023	2017-08-20t0006	1503206151.48	adult	247.3362	198.9145	-30.6036
023	2017-08-20t0516	1503224755.09	adult	252.5039	204.0822	-25.4359
023	2017-08-20t0841	1503237093.6	adult	255.9313	207.5096	-22.0085
023	2017-08-20t1157	1503248834.26	adult	259.1926	210.7708	-18.7472
023	2017-08-20t1708	1503267496.67	adult	264.3766	215.9548	-13.5632
023	2017-08-20t2025	1503279325.65	adult	267.6624	219.2407	-10.2774
023	2017-08-21t0136	1503297952.42	adult	272.8365	224.4148	-5.1033
023	2017-08-21t0504	1503310457.1	adult	276.31	227.8883	-1.6298
023	2017-08-21t0820	1503322191.58	dead	279.5696	231.1479	1.6298
024	2017-08-09t1445	1502308555.8	egg	-2.0016	-50.4235	-300.2897
024	2017-08-09t1845	1502322967.42	larva	2.0016	-46.4203	-296.2865
024	2017-08-09t2245	1502337348.4	larva	5.9963	-42.4256	-292.2917
024	2017-08-10t0245	1502351755.32	larva	9.9983	-38.4237	-288.2898
024	2017-08-10t0645	1502366147.02	larva	13.9959	-34.426	-284.2921
024	2017-08-10t1045	1502380549.29	larva	17.9966	-30.4253	-280.2915
024	2017-08-10t1445	1502394948.08	larva	21.9962	-26.4257	-276.2918
024	2017-08-10t1845	1502409347.64	larva	25.9961	-22.4258	-272.2919
024	2017-08-10t2245	1502423760.16	larva	29.9996	-18.4223	-268.2885
024	2017-08-11t0245	1502438160.43	larva	33.9997	-14.4222	-264.2884
024	2017-08-11t0645	1502452560.96	larva	37.9998	-10.4221	-260.2882
024	2017-08-11t1045	1502466960.81	larva	41.9998	-6.4221	-256.2883
024	2017-08-11t1510	1502482808.72	larva	46.402	-2.0199	-251.8861	499.8791	0.57557	261.7174	1.9256	249.1569	1.7919	369.8826	2.2292	415.8954	1.994	532856.5625	1.9093
024	2017-08-11t1912	1502497352.33	adult	50.4419	2.0199	-247.8462	519.1581	0.72191	243.2867	1.1604	233.9321	1.1179	337.1798	1.3757	379.1985	1.269	494358.625	1.1321
024	2017-08-11t2310	1502511638.73	adult	54.4103	5.9884	-243.8778	492.7858	0.43142	256.2522	1.5931	248.1927	1.5685	337.9492	1.5762	389.4923	1.7677	522242.0312	1.5927
024	2017-08-12t0317	1502526439.12	adult	58.5215	10.0996	-239.7665	811.1689	3.2824	252.8621	1.5072	245.608	1.4676	329.1693	1.5811	381.033	1.8709	515838.625	1.5152
024	2017-08-12t0710	1502540432.09	adult	62.4085	13.9865	-235.8796	303.069	-1.0889	167.6049	-1.277	162.8216	-1.2823	222.4671	-1.3266	245.7951	-1.4504	341411.1875	-1.2807
024	2017-08-12t1200	1502557837.72	adult	67.2434	18.8214	-231.0447	469.9874	0.60381	221.8454	0.71652	215.2693	0.6266	291.7445	1.0685	341.3891	1.5549	452120.8125	0.71574
024	2017-08-12t1510	1502569236.15	adult	70.4096	21.9877	-227.8785	418.7188	0.11706	171.322	-1.0421	166.4531	-1.0931	227.3819	-0.89396	254.1649	-0.91081	348982.875	-1.0458
024	2017-08-12t1910	1502583635.91	adult	74.4095	25.9876	-223.8785	918.8821	4.8671	235.6317	1.3521	229.3833	1.2373	299.4791	1.6402	351.7143	2.2475	479746.1875	1.3428
024	2017-08-12t2311	1502598092.47	adult	78.4252	30.0033	-219.8628	420.4682	0.14907	207.6217	0.32523	204.6534	0.32005	257.5229	0.28953	283.9208	0.20496	422302.5625	0.30929
024	2017-08-13t0314	1502612710.74	adult	82.4859	34.0639	-215.8022	484.3232	0.69882	275.3762	2.9783	271.8992	2.9401	331.4463	3.0187	358.7759	2.7612	561216.625	2.9748
024	2017-08-13t0713	1502627028.16	adult	86.4629	38.041	-211.8251	359.558	-0.53531	232.1654	1.3479	229.5494	1.3365	283.2133	1.3678	313.07	1.3393	471063.625	1.3052
024	2017-08-13t1112	1502641326.19	adult	90.4346	42.0127	-207.8535	418.833	-0.005339	208.4447	0.40686	206.5013	0.41929	249.265	0.13597	273.9637	-0.0171	423559.625	0.3801
024	2017-08-14t1205	1502730929.71	adult	115.3245	66.9026	-182.9636
024	2017-08-14t1509	1502741963.46	adult	118.3894	69.9675	-179.8987
024	2017-08-14t1909	1502756361.24	adult	122.3888	73.9669	-175.8993
024	2017-08-14t2309	1502770766.1	adult	126.3901	77.9682	-171.8979
024	2017-08-15t0309	1502785164.76	adult	130.3898	81.9678	-167.8983
024	2017-08-15t0709	1502799569.12	adult	134.391	85.9691	-163.8971
024	2017-08-15t1144	1502816061.4	adult	138.9722	90.5502	-159.3159
024	2017-08-15t1544	1502830461.7	adult	142.9722	94.5503	-155.3158
024	2017-08-15t1944	1502844863.22	adult	146.9727	98.5507	-151.3154
024	2017-08-15t2344	1502859262.5	adult	150.9725	102.5505	-147.3156
024	2017-08-16t0344	1502873662.72	adult	154.9725	106.5506	-143.3155
024	2017-08-16t0744	1502888063.63	adult	158.9728	110.5509	-139.3153
024	2017-08-16t1144	1502902463.1	adult	162.9726	114.5507	-135.3154
024	2017-08-16t1544	1502916862.09	adult	166.9724	118.5504	-131.3157
024	2017-08-17t1239	1502992152.96	adult	187.8865	139.4646	-110.4016
024	2017-08-17t1544	1503003259.31	adult	190.9716	142.5497	-107.3165
024	2017-08-17t1944	1503017659.62	adult	194.9717	146.5497	-103.3164
024	2017-08-17t2344	1503032058.5	adult	198.9714	150.5494	-99.3167
024	2017-08-18t0344	1503046460.14	adult	202.9718	154.5499	-95.3163
024	2017-08-18t0744	1503060861.57	adult	206.9722	158.5503	-91.3159
024	2017-08-18t1144	1503075260.05	adult	210.9718	162.5499	-87.3163
024	2017-08-18t1653	1503093831.62	adult	216.1306	167.7086	-82.1575
024	2017-08-18t2100	1503108635.85	adult	220.2428	171.8209	-78.0452
024	2017-08-19t0021	1503120707.56	adult	223.5961	175.1742	-74.692
024	2017-08-19t0532	1503139351.67	adult	228.775	180.3531	-69.5131
024	2017-08-19t0900	1503151834.53	adult	232.2425	183.8206	-66.0456
024	2017-08-19t1211	1503163300.82	adult	235.4276	187.0056	-62.8605
024	2017-08-19t1716	1503181594.74	adult	240.5092	192.0873	-57.7789
024	2017-08-19t2053	1503194647.19	adult	244.1349	195.713	-54.1532
024	2017-08-20t0006	1503206173.31	adult	247.3366	198.9147	-50.9515
024	2017-08-20t0516	1503224777.02	adult	252.5043	204.0824	-45.7838
024	2017-08-20t0841	1503237115.38	adult	255.9316	207.5097	-42.3565
024	2017-08-20t1157	1503248856.08	adult	259.1929	210.771	-39.0952
024	2017-08-20t1708	1503267518.39	adult	264.3769	215.955	-33.9112
024	2017-08-20t2025	1503279347.5	adult	267.6627	219.2408	-30.6253
024	2017-08-21t0136	1503297974.19	adult	272.8368	224.4149	-25.4512
024	2017-08-21t0504	1503310478.94	adult	276.3104	227.8884	-21.9777
024	2017-08-21t0820	1503322213.38	adult	279.5699	231.148	-18.7181
024	2017-08-21t1330	1503340832.54	adult	284.7419	236.32	-13.5461
024	2017-08-21t1657	1503353260.56	adult	288.1942	239.7722	-10.0939
024	2017-08-21t2013	1503365003.92	adult	291.4562	243.0343	-6.8319
024	2017-08-22t0124	1503383675.98	adult	296.6429	248.221	-1.6452
024	2017-08-22t0441	1503395521.33	dead	299.9333	251.5113	1.6452
025	2017-08-09t1445	1502308575.96	egg	-2.0017	-58.4677	-300.2901
025	2017-08-09t1845	1502322988.35	larva	2.0017	-54.4643	-296.2866
025	2017-08-09t2245	1502337368.73	larva	5.9963	-50.4697	-292.2921
025	2017-08-10t0245	1502351775.93	larva	9.9983	-46.4677	-288.2901
025	2017-08-10t0645	1502366167.31	larva	13.9959	-42.4701	-284.2925
025	2017-08-10t1045	1502380569.63	larva	17.9965	-38.4695	-280.2918
025	2017-08-10t1445	1502394968.45	larva	21.9962	-34.4698	-276.2922
025	2017-08-10t1845	1502409368.09	larva	25.9961	-30.4699	-272.2923
025	2017-08-10t2245	1502423780.95	larva	29.9997	-26.4664	-268.2887
025	2017-08-11t0245	1502438181.22	larva	33.9997	-22.4663	-264.2886
025	2017-08-11t0645	1502452581.93	larva	37.9999	-18.4661	-260.2884
025	2017-08-11t1045	1502466981.76	larva	41.9999	-14.4661	-256.2885
025	2017-08-11t1510	1502482829.16	larva	46.4019	-10.0641	-251.8864	396.0866	-0.44426	209.5496	-0.12082	198.8246	-0.17804	304.3776	0.15433	340.7783	0.0084185	426852.5938	-0.12607
025	2017-08-11t1912	1502497373.9	larva	50.4422	-6.0239	-247.8462	689.6377	2.308	214.6218	0.10781	203.9801	0.011453	309.8729	0.55447	356.8081	0.69052	436326.125	0.0877
025	2017-08-11t2310	1502511659.62	larva	54.4104	-2.0556	-243.8779	350.0349	-0.81814	201.6537	-0.30989	194.8083	-0.3136	271.4662	-0.3508	296.0383	-0.61876	409155.375	-0.34107
025	2017-08-12t0317	1502526460.02	adult	58.5216	2.0556	-239.7667	330.4236	-0.91026	208.8314	0.031028	204.2218	0.068223	269.5953	-0.1358	300.1941	-0.2189	425389.5312	0.02708
025	2017-08-12t0710	1502540453.11	adult	62.4086	5.9426	-235.8798	403.5368	-0.18512	234.3327	0.98879	228.8859	0.97559	305.7808	1.1613	340.3129	1.1054	478741.625	1.0074
025	2017-08-12t1200	1502557858.69	adult	67.2435	10.7775	-231.0449	307.9687	-1.0345	187.9968	-0.49444	184.4234	-0.4802	237.5822	-0.68524	260.3867	-0.86132	383701.4688	-0.4855
025	2017-08-12t1510	1502569257.01	adult	70.4097	13.9437	-227.8787	493.9706	0.86212	170.625	-1.0678	167.8264	-1.0424	217.2207	-1.2349	243.0244	-1.2555	347904.375	-1.0653
025	2017-08-12t1910	1502583656.96	adult	74.4097	17.9437	-223.8787	517.2435	1.045	231.5231	1.2008	226.9799	1.1487	291.0725	1.3566	325.23	1.4223	471149.5938	1.1874
025	2017-08-12t2311	1502598113.44	adult	78.4254	21.9593	-219.863	494.5681	0.86028	180.873	-0.67466	175.8599	-0.75721	241.8252	-0.2496	282.1509	0.14895	368980.9688	-0.66796
025	2017-08-13t0314	1502612733.22	adult	82.4864	26.0204	-215.8019	501.3428	0.86036	166.7955	-1.2192	164.0624	-1.22	208.1872	-1.4047	234.6463	-1.3776	340929.9688	-1.1996
025	2017-08-13t0713	1502627050.15	adult	86.4633	29.9973	-211.825	336.975	-0.75399	183.2479	-0.61425	182.1265	-0.55702	222.8705	-0.88582	245.5272	-1.0512	372543.0625	-0.63255
025	2017-08-13t1112	1502641347.72	adult	90.4349	33.9689	-207.8535	502.8364	0.82292	207.8919	0.3837	205.1222	0.36197	252.9723	0.28113	276.9923	0.098025	424723.1875	0.404
025	2017-08-14t1205	1502730951.24	adult	115.3247	58.8587	-182.9636
025	2017-08-14t1509	1502741985.13	adult	118.3897	61.9237	-179.8986
025	2017-08-14t1909	1502756382.63	adult	122.389	65.923	-175.8993
025	2017-08-14t2309	1502770787.76	adult	126.3904	69.9244	-171.8979
025	2017-08-15t0309	1502785186.34	adult	130.3901	73.924	-167.8983
025	2017-08-15t0709	1502799590.84	adult	134.3913	77.9253	-163.897
025	2017-08-15t1144	1502816083.2	adult	138.9725	82.5065	-159.3158
025	2017-08-15t1544	1502830483.33	adult	142.9725	86.5065	-155.3158
025	2017-08-15t1944	1502844884.81	adult	146.973	90.5069	-151.3154
025	2017-08-15t2344	1502859284.18	adult	150.9728	94.5068	-147.3156
025	2017-08-16t0344	1502873684.56	adult	154.9729	98.5069	-143.3155
025	2017-08-16t0744	1502888085.42	adult	158.9731	102.5071	-139.3152
025	2017-08-16t1144	1502902484.91	adult	162.973	106.507	-135.3154
025	2017-08-16t1544	1502916883.86	adult	166.9727	110.5067	-131.3157
025	2017-08-17t1239	1502992174.36	adult	187.8867	131.4207	-110.4016
025	2017-08-17t1544	1503003280.61	adult	190.9718	134.5058	-107.3166
025	2017-08-17t1944	1503017680.84	adult	194.9719	138.5058	-103.3165
025	2017-08-17t2344	1503032079.89	adult	198.9716	142.5056	-99.3168
025	2017-08-18t0344	1503046481.4	adult	202.972	146.506	-95.3163
025	2017-08-18t0744	1503060882.93	adult	206.9724	150.5064	-91.3159
025	2017-08-18t1144	1503075281.41	adult	210.972	154.506	-87.3163
025	2017-08-18t1653	1503093853.4	adult	216.1309	159.6649	-82.1574
025	2017-08-18t2100	1503108657.01	adult	220.243	163.777	-78.0453
025	2017-08-19t0021	1503120728.82	adult	223.5963	167.1303	-74.6921
025	2017-08-19t0532	1503139373.12	adult	228.7753	172.3092	-69.5131
025	2017-08-19t0900	1503151855.81	adult	232.2427	175.7767	-66.0457
025	2017-08-19t1211	1503163322.01	adult	235.4277	178.9617	-62.8606
025	2017-08-19t1716	1503181616.17	adult	240.5094	184.0434	-57.7789
025	2017-08-19t2053	1503194668.49	adult	244.1351	187.6691	-54.1533
025	2017-08-20t0006	1503206194.68	adult	247.3368	190.8708	-50.9515
025	2017-08-20t0516	1503224798.39	adult	252.5045	196.0385	-45.7838
025	2017-08-20t0841	1503237136.92	adult	255.9319	199.4659	-42.3565
025	2017-08-20t1157	1503248877.43	adult	259.1931	202.7271	-39.0952
025	2017-08-20t1708	1503267539.74	adult	264.3771	207.9111	-33.9112
025	2017-08-20t2025	1503279369.02	adult	267.663	211.197	-30.6253
025	2017-08-21t0136	1503297995.59	adult	272.8371	216.371	-25.4513
025	2017-08-21t0504	1503310500.36	adult	276.3106	219.8446	-21.9777
025	2017-08-21t0820	1503322234.91	adult	279.5702	223.1042	-18.7181
025	2017-08-21t1330	1503340853.96	adult	284.7422	228.2762	-13.5462
025	2017-08-21t1657	1503353282.08	adult	288.1944	231.7284	-10.0939
025	2017-08-21t2013	1503365025.51	adult	291.4565	234.9905	-6.8319
025	2017-08-22t0124	1503383697.47	adult	296.6431	240.1771	-1.6452
025	2017-08-22t0441	1503395542.95	dead	299.9336	243.4675	1.6452
026	2017-08-09t1445	1502308596.27	larva	0	-58.4679	-251.9227
026	2017-08-09t1845	1502323009.32	larva	4.0036	-54.4643	-247.9191
026	2017-08-09t2245	1502337389.19	larva	7.998	-50.4699	-243.9247
026	2017-08-10t0245	1502351796.42	larva	12	-46.4679	-239.9227
026	2017-08-10t0645	1502366187.79	larva	15.9976	-42.4703	-235.9251
026	2017-08-10t1045	1502380589.96	larva	19.9982	-38.4697	-231.9245
026	2017-08-10t1445	1502394988.91	larva	23.998	-34.47	-227.9248
026	2017-08-10t1845	1502409388.58	larva	27.9979	-30.4701	-223.9249
026	2017-08-10t2245	1502423801.83	larva	32.0015	-26.4664	-219.9212
026	2017-08-11t0245	1502438202.01	larva	36.0016	-22.4664	-215.9212
026	2017-08-11t0645	1502452602.95	larva	40.0019	-18.4661	-211.9209
026	2017-08-11t1045	1502467002.64	larva	44.0018	-14.4662	-207.921
026	2017-08-11t1510	1502482849.89	larva	48.4038	-10.0642	-203.519	426.6576	-0.1418	223.5227	0.42949	214.603	0.41989	307.2971	0.36237	342.0895	0.17587	455539.2188	0.42766
026	2017-08-11t1912	1502497395.55	larva	52.4442	-6.0237	-199.4785	370.6915	-0.64603	216.5871	0.19457	208.1193	0.15835	296.8749	0.27778	330.2066	0.13272	441621.0312	0.19786
026	2017-08-11t2310	1502511680.71	larva	56.4123	-2.0556	-195.5104	357.0902	-0.71947	193.898	-0.52597	190.2348	-0.44166	254.3885	-0.7101	288.6575	-0.66532	394194.6875	-0.5425
026	2017-08-12t0317	1502526481.05	adult	60.5235	2.0556	-191.3992	499.2191	0.61763	208.4831	0.066263	203.2072	0.065967	272.2438	0.055798	308.6583	0.12954	423846.1875	0.048294
026	2017-08-12t0710	1502540474.06	adult	64.4105	5.9425	-187.5123	393.9105	-0.23083	244.6854	1.4117	241.0567	1.4482	302.5437	1.2059	330.9492	1.0109	499402.875	1.4233
026	2017-08-12t1200	1502557879.56	adult	69.2454	10.7774	-182.6774	419.1392	0.11942	231.7528	1.1621	228.0049	1.1645	288.792	1.1152	314.5385	0.89857	473007.4375	1.1739
026	2017-08-12t1510	1502569277.91	adult	72.4116	13.9436	-179.5112	297.4295	-1.0577	186.6106	-0.46264	184.7789	-0.4088	227.3763	-0.83733	252.3415	-0.90223	380125.7812	-0.46629
026	2017-08-12t1910	1502583677.99	adult	76.4116	17.9436	-175.5112	450.1247	0.41808	214.7847	0.59803	212.0437	0.60641	266.7665	0.58155	294.3909	0.50918	437946	0.60127
026	2017-08-12t2311	1502598134.54	adult	80.4273	21.9593	-171.4955	321.8316	-0.81444	171.2854	-1.0353	169.442	-1.0008	212.2316	-1.2594	237.4974	-1.2688	348908.3125	-1.0381
026	2017-08-13t0314	1502612755.7	adult	84.4887	26.0208	-167.434	330.1884	-0.79287	220.6968	0.87144	218.9565	0.90093	269.0999	0.80592	290.9548	0.52313	450221.5312	0.8786
026	2017-08-13t0713	1502627072.09	adult	88.4655	29.9976	-163.4572	383.3809	-0.32909	177.5003	-0.86512	176.6755	-0.79553	221.8667	-0.92826	241.4099	-1.2231	361923.0625	-0.86182
026	2017-08-13t1112	1502641368.63	adult	92.4368	33.9688	-159.486	317.1529	-1.0435	188.4649	-0.4511	187.4148	-0.39656	225.256	-0.81456	242.8354	-1.2365	383714.4375	-0.45972
026	2017-08-14t1205	1502730972.11	adult	117.3266	58.8587	-134.5961
026	2017-08-14t1509	1502742006.05	adult	120.3916	61.9237	-131.5311
026	2017-08-14t1909	1502756403.66	adult	124.3909	65.923	-127.5318
026	2017-08-14t2309	1502770808.93	adult	128.3924	69.9245	-123.5303
026	2017-08-15t0309	1502785207.32	adult	132.392	73.924	-119.5308
026	2017-08-15t0709	1502799611.8	adult	136.3932	77.9253	-115.5295
026	2017-08-15t1144	1502816105.02	adult	140.9747	82.5067	-110.9481
026	2017-08-15t1544	1502830505.01	adult	144.9747	86.5067	-106.9481
026	2017-08-15t1944	1502844906.25	adult	148.975	90.507	-102.9478
026	2017-08-15t2344	1502859305.72	adult	152.9748	94.5069	-98.9479
026	2017-08-16t0344	1502873706.17	adult	156.975	98.507	-94.9478
026	2017-08-16t0744	1502888107.01	adult	160.9752	102.5073	-90.9475
026	2017-08-16t1144	1502902506.43	adult	164.975	106.5071	-86.9477
026	2017-08-16t1544	1502916905.33	adult	168.9747	110.5068	-82.948
026	2017-08-17t1239	1502992195.98	adult	189.8888	131.4209	-62.0339
026	2017-08-17t1544	1503003302.27	adult	192.9739	134.5059	-58.9489
026	2017-08-17t1944	1503017702.46	adult	196.9739	138.506	-54.9488
026	2017-08-17t2344	1503032101.39	adult	200.9736	142.5057	-50.9491
026	2017-08-18t0344	1503046502.96	adult	204.9741	146.5061	-46.9487
026	2017-08-18t0744	1503060904.53	adult	208.9745	150.5066	-42.9482
026	2017-08-18t1144	1503075303.25	adult	212.9742	154.5062	-38.9486
026	2017-08-18t1653	1503093874.45	adult	218.1328	159.6649	-33.7899
026	2017-08-18t2100	1503108678.4	adult	222.245	163.7771	-29.6777
026	2017-08-19t0021	1503120750.29	adult	225.5983	167.1304	-26.3244
026	2017-08-19t0532	1503139394.91	adult	230.7774	172.3095	-21.1453
026	2017-08-19t0900	1503151877.31	adult	234.2447	175.7768	-17.678
026	2017-08-19t1211	1503163343.6	adult	237.4298	178.9619	-14.4929
026	2017-08-19t1716	1503181637.84	adult	242.5115	184.0436	-9.4112
026	2017-08-19t2053	1503194690.01	adult	246.1372	187.6692	-5.7856
026	2017-08-20t0006	1503206216.33	adult	249.3389	190.871	-2.5838
026	2017-08-20t0516	1503224820.01	dead	254.5066	196.0386	2.5838
027	2017-08-09t1445	1502308616.63	egg	-6.0009	-62.4672	-202.974
027	2017-08-09t1845	1502323030.5	egg	-1.9971	-58.4633	-198.9702
027	2017-08-09t2245	1502337409.49	larva	1.9971	-54.4691	-194.976
027	2017-08-10t0245	1502351816.93	larva	5.9991	-50.4671	-190.974
027	2017-08-10t0645	1502366208.02	larva	9.9967	-46.4695	-186.9764
027	2017-08-10t1045	1502380610.16	larva	13.9973	-42.469	-182.9758
027	2017-08-10t1445	1502395009.13	larva	17.997	-38.4692	-178.9761
027	2017-08-10t1845	1502409408.85	larva	21.9969	-34.4693	-174.9762
027	2017-08-10t2245	1502423822.62	larva	26.0007	-30.4655	-170.9724
027	2017-08-11t0245	1502438222.81	larva	30.0008	-26.4654	-166.9723
027	2017-08-11t0645	1502452623.58	larva	34.001	-22.4652	-162.9721
027	2017-08-11t1045	1502467023.41	larva	38.0009	-18.4653	-158.9722
027	2017-08-11t1510	1502482870.26	larva	42.4029	-14.0634	-154.5703	464.683	0.25853	211.0144	-0.092865	199.4844	-0.13534	307.259	0.006863	365.9121	0.42279	430680.3125	-0.082122
027	2017-08-11t1912	1502497417.24	larva	46.4437	-10.0225	-150.5294	452.6274	0.11115	187.9781	-0.96602	177.2269	-1.0229	275.8481	-0.74635	323.3222	-0.45013	383851.1875	-0.95075
027	2017-08-11t2310	1502511701.57	larva	50.4115	-6.0547	-146.5616	431.646	-0.092265	266.3145	2.0066	259.8935	2.0778	343.7318	1.5715	384.8743	1.4138	543547.875	2.0179
027	2017-08-12t0317	1502526501.87	larva	54.5227	-1.9435	-142.4504	435.6329	-0.0689	215.536	0.17512	207.1682	0.12224	296.133	0.37058	348.0622	0.7169	439478	0.17861
027	2017-08-12t0710	1502540494.93	adult	58.4097	1.9435	-138.5634	436.8985	0.015069	244.7946	1.2336	237.3506	1.186	317.0937	1.2257	356.6478	1.2321	499136.1875	1.2373
027	2017-08-12t1200	1502557900.49	adult	63.2446	6.7784	-133.7285	391.6628	-0.27118	231.6418	0.92305	226.0017	0.89618	297.1315	0.96123	336.7749	1.0811	472780.9375	0.93371
027	2017-08-12t1510	1502569298.62	adult	66.4107	9.9445	-130.5624
027	2017-08-12t1910	1502583698.84	adult	70.4108	13.9446	-126.5623	450.8735	0.43541	230.6761	1.1426	228.0509	1.1799	277.99	0.80437	306.9493	0.72236	470118	1.1418
027	2017-08-12t2311	1502598155.31	adult	74.4265	17.9603	-122.5466	292.0171	-1.0985	172.9456	-0.95763	171.8968	-0.88258	215.3326	-1.1985	238.3907	-1.2835	352463.125	-0.95745
027	2017-08-13t0314	1502612778.3	adult	78.4884	22.0222	-118.4847	495.9592	0.87296	192.5871	-0.23642	190.1239	-0.22328	240.3137	-0.30062	265.7573	-0.36922	392107.4375	-0.24376
027	2017-08-13t0713	1502627093.84	adult	82.465	25.9987	-114.5081	473.7756	0.59904	182.752	-0.60218	178.597	-0.65912	235.7419	-0.41592	294.1395	0.6058	371900.3438	-0.61261
027	2017-08-13t1112	1502641389.92	adult	86.4361	29.9699	-110.537	341.2415	-0.71231	184.3395	-0.57028	182.4899	-0.54231	228.6413	-0.67032	252.4181	-0.80718	375683.9062	-0.5706
027	2017-08-14t1205	1502730993.36	adult	111.3259	54.8597	-85.6472
027	2017-08-14t1509	1502742027.62	adult	114.391	57.9248	-82.5821
027	2017-08-14t1909	1502756424.94	adult	118.3903	61.924	-78.5828
027	2017-08-14t2309	1502770830.24	adult	122.3917	65.9255	-74.5814
027	2017-08-15t0309	1502785228.82	adult	126.3913	69.9251	-70.5818
027	2017-08-15t0709	1502799633.16	adult	130.3925	73.9263	-66.5806
027	2017-08-15t1144	1502816126.7	adult	134.9741	78.5079	-61.999
027	2017-08-15t1544	1502830526.38	adult	138.974	82.5078	-57.9991
027	2017-08-15t1944	1502844927.46	adult	142.9743	86.5081	-53.9988
027	2017-08-15t2344	1502859327.13	adult	146.9742	90.508	-49.9989
027	2017-08-16t0344	1502873727.8	adult	150.9744	94.5082	-45.9987
027	2017-08-16t0744	1502888128.42	adult	154.9746	98.5083	-41.9985
027	2017-08-16t1144	1502902527.94	adult	158.9744	102.5082	-37.9987
027	2017-08-16t1544	1502916926.72	adult	162.9741	106.5079	-33.999
027	2017-08-17t1239	1502992217.18	adult	183.8881	127.4219	-13.085
027	2017-08-17t1544	1503003323.5	adult	186.9732	130.507	-9.9999
027	2017-08-17t1944	1503017723.39	adult	190.9732	134.5069	-5.9999
027	2017-08-17t2344	1503032122.37	adult	194.9729	138.5067	-2.0002
027	2017-08-18t0344	1503046523.96	dead	198.9733	142.5071	2.0002
028	2017-08-09t1445	1502308636.94	egg	-2.0021	-58.4683	-256.2209
028	2017-08-09t1845	1502323051.75	larva	2.0021	-54.4641	-252.2168
028	2017-08-09t2245	1502337429.85	larva	5.996	-50.4702	-248.2229
028	2017-08-10t0245	1502351837.27	larva	9.998	-46.4682	-244.2208
028	2017-08-10t0645	1502366228.43	larva	13.9956	-42.4706	-240.2233
028	2017-08-10t1045	1502380630.42	larva	17.9961	-38.4701	-236.2227
028	2017-08-10t1445	1502395029.55	larva	21.9959	-34.4703	-232.2229
028	2017-08-10t1845	1502409429.11	larva	25.9958	-30.4704	-228.2231
028	2017-08-10t2245	1502423843.4	larva	29.9997	-26.4665	-224.2191
028	2017-08-11t0245	1502438243.67	larva	33.9998	-22.4664	-220.219
028	2017-08-11t0645	1502452644.44	larva	38	-18.4662	-216.2188
028	2017-08-11t1045	1502467044.36	larva	42	-14.4662	-212.2188
028	2017-08-11t1510	1502482891.01	larva	46.4019	-10.0643	-207.817	450.3253	0.088674	252.3288	1.5573	251.4046	1.8798	295.4181	-0.12947	317.6316	-0.60344	514750.75	1.5616
028	2017-08-11t1912	1502497438.95	larva	50.4429	-6.0233	-203.7759	338.3452	-0.96028	176.4435	-1.2941	170.7512	-1.216	239.0034	-1.5769	274.3947	-1.4387	359768.25	-1.2901
028	2017-08-11t2310	1502511722.49	larva	54.4106	-2.0556	-199.8082	474.4638	0.27104	189.2544	-0.74205	181.8487	-0.7705	263.5694	-0.57967	302.1517	-0.46264	385511.1562	-0.74538
028	2017-08-12t0317	1502526522.83	adult	58.5218	2.0556	-195.697	370.8764	-0.55747	174.4053	-1.1232	168.2574	-1.1478	239.0047	-1.0174	292.6963	-0.41272	354740.4375	-1.1353
028	2017-08-12t0710	1502540515.96	adult	62.4088	5.9426	-191.81	354.3627	-0.62745	163.9619	-1.4007	160.4758	-1.3625	216.1578	-1.515	241.9846	-1.5534	333990.3438	-1.4043
028	2017-08-12t1200	1502557921.36	adult	67.2436	10.7774	-186.9752	394.0952	-0.16362	241.0769	1.4046	237.8041	1.4352	294.1575	1.1466	321.8312	0.97155	491073.5625	1.3997
028	2017-08-12t1510	1502569319.62	adult	70.4098	13.9436	-183.809	464.0715	0.56609	250.1449	1.8592	246.8059	1.872	303.8189	1.6711	330.3172	1.4453	509044.9375	1.8448
028	2017-08-12t1910	1502583719.86	adult	74.4099	17.9437	-179.809	438.5112	0.29572	249.7579	1.8726	246.8008	1.8796	302.442	1.7402	334.1241	1.6994	509755.9062	1.8851
028	2017-08-12t2311	1502598176.24	adult	78.4255	21.9593	-175.7933	348.5433	-0.54127	220.8694	0.82044	220.0119	0.89466	264.2363	0.52011	293.7094	0.51474	450131.8125	0.81934
028	2017-08-13t0314	1502612800.73	adult	82.4879	26.0217	-171.7309	609.2351	1.8845	182.7463	-0.60255	180.171	-0.59858	232.4259	-0.53486	268.9587	-0.23352	373350.75	-0.58527
028	2017-08-13t0713	1502627115.77	adult	86.4643	29.9981	-167.7545	391.8225	-0.22289	240.3359	1.6757	238.4539	1.6921	286.417	1.4875	311.1788	1.2724	490044.875	1.6785
028	2017-08-13t1112	1502641411.06	adult	90.4352	33.969	-163.7836	333.2049	-0.84963	227.3185	1.1976	225.3662	1.2034	273.9013	1.1007	300.091	0.97606	463047.75	1.1914
028	2017-08-14t1205	1502731014.26	adult	115.325	58.8588	-138.8939
028	2017-08-14t1509	1502742048.57	adult	118.3901	61.9239	-135.8288
028	2017-08-14t1909	1502756445.86	adult	122.3893	65.9231	-131.8295
028	2017-08-14t2309	1502770851.28	adult	126.3908	69.9246	-127.828
028	2017-08-15t0309	1502785249.9	adult	130.3904	73.9242	-123.8284
028	2017-08-15t0709	1502799654.14	adult	134.3916	77.9254	-119.8272
028	2017-08-15t1144	1502816147.94	adult	138.9732	82.507	-115.2456
028	2017-08-15t1544	1502830547.88	adult	142.9732	86.507	-111.2456
028	2017-08-15t1944	1502844948.81	adult	146.9735	90.5073	-107.2454
028	2017-08-15t2344	1502859348.65	adult	150.9734	94.5072	-103.2454
028	2017-08-16t0344	1502873749.23	adult	154.9736	98.5074	-99.2453
028	2017-08-16t0744	1502888149.95	adult	158.9738	102.5076	-95.2451
028	2017-08-16t1144	1502902549.43	adult	162.9736	106.5074	-91.2452
028	2017-08-16t1544	1502916948.17	adult	166.9733	110.5071	-87.2455
028	2017-08-17t1239	1502992238.76	adult	187.8873	131.4211	-66.3315
028	2017-08-17t1544	1503003345.13	adult	190.9724	134.5062	-63.2464
028	2017-08-17t1944	1503017744.85	adult	194.9724	138.5062	-59.2465
028	2017-08-17t2344	1503032143.95	adult	198.9721	142.5059	-55.2467
028	2017-08-18t0344	1503046545.73	adult	202.9726	146.5064	-51.2462
028	2017-08-18t0744	1503060946.99	adult	206.973	150.5068	-47.2459
028	2017-08-18t1144	1503075346.14	adult	210.9727	154.5065	-43.2461
028	2017-08-18t1653	1503093917.09	adult	216.1313	159.6651	-38.0875
028	2017-08-18t2100	1503108720.74	adult	220.2434	163.7772	-33.9754
028	2017-08-19t0021	1503120792.87	adult	223.5968	167.1306	-30.622
028	2017-08-19t0532	1503139437.43	adult	228.7759	172.3097	-25.443
028	2017-08-19t0900	1503151919.59	adult	232.2431	175.7769	-21.9757
028	2017-08-19t1211	1503163386.17	adult	235.4283	178.9621	-18.7905
028	2017-08-19t1716	1503181680.73	adult	240.5101	184.0439	-13.7087
028	2017-08-19t2053	1503194732.68	adult	244.1356	187.6695	-10.0832
028	2017-08-20t0006	1503206258.82	adult	247.3374	190.8712	-6.8815
028	2017-08-20t0516	1503224862.69	adult	252.5051	196.0389	-1.7137
028	2017-08-20t0841	1503237201.59	dead	255.9326	199.4664	1.7137
029	2017-08-09t1445	1502308657.28	egg	-2.0022	-54.4291	-259.5655
029	2017-08-09t1845	1502323072.91	larva	2.0022	-50.4248	-255.5611
029	2017-08-09t2245	1502337450.14	larva	5.9958	-46.4311	-251.5675
029	2017-08-10t0245	1502351857.67	larva	9.9979	-42.429	-247.5654
029	2017-08-10t0645	1502366248.68	larva	13.9954	-38.4315	-243.5679
029	2017-08-10t1045	1502380650.83	larva	17.996	-34.4309	-239.5673
029	2017-08-10t1445	1502395049.95	larva	21.9958	-30.4312	-235.5675
029	2017-08-10t1845	1502409449.5	larva	25.9957	-26.4313	-231.5676
029	2017-08-10t2245	1502423864.22	larva	29.9998	-22.4272	-227.5635
029	2017-08-11t0245	1502438264.52	larva	33.9998	-18.4271	-223.5635
029	2017-08-11t0645	1502452665.33	larva	38.0001	-14.4269	-219.5632
029	2017-08-11t1045	1502467065.16	larva	42	-10.4269	-215.5633
029	2017-08-11t1510	1502482911.48	larva	46.4018	-6.0252	-211.1615	393.645	-0.46825	193.2638	-0.75967	180.0615	-0.91239	301.3149	0.057313	345.1249	0.1233	393871.6562	-0.75933
029	2017-08-11t1912	1502497460.8	larva	50.4433	-1.9837	-207.12	450.3765	0.081997	260.1901	1.7811	253.4798	1.8399	337.3942	1.3822	372.652	1.0999	530527.6875	1.783
029	2017-08-11t2310	1502511743.55	adult	54.4107	1.9837	-203.1526	479.7877	0.31764	234.4873	0.8345	231.642	0.98499	285.8765	0.066897	311.1679	-0.23239	478354.0625	0.84223
029	2017-08-12t0317	1502526543.75	adult	58.5218	6.0949	-199.0414	313.1117	-1.0612	172.8671	-1.1747	168.3195	-1.1457	232.1679	-1.2145	256.4455	-1.3499	353167.5	-1.1612
029	2017-08-12t0710	1502540536.95	adult	62.4088	9.9819	-195.1544	495.8503	0.64527	237.8169	1.1071	232.1803	1.0882	308.2399	1.2347	335.2968	0.96976	485384.2188	1.1181
029	2017-08-12t1200	1502557942.32	adult	67.2437	14.8167	-190.3196	354.868	-0.56029	216.6073	0.52913	212.1218	0.51367	274.3992	0.50688	303.1988	0.41576	441012.4688	0.52072
029	2017-08-12t1510	1502569340.47	adult	70.4098	17.9829	-187.1535	344.041	-0.62231	233.5374	1.2479	229.6383	1.2385	287.4797	1.1228	319.5643	1.1126	476883.3125	1.264
029	2017-08-12t1910	1502583740.84	adult	74.4099	21.983	-183.1534	454.3321	0.44628	172.0518	-0.99053	168.8224	-0.99587	221.3308	-0.99628	257.805	-0.67873	350297.375	-0.99655
029	2017-08-12t2311	1502598197.15	adult	78.4256	25.9986	-179.1377	335.5469	-0.66601	196.4471	-0.092486	194.9199	-0.044113	247.6237	-0.05045	273.9318	-0.11115	399769.9375	-0.10367
029	2017-08-13t0314	1502612823.48	adult	82.4884	30.0615	-175.0749	515.3577	0.99336	230.7904	1.2547	227.4121	1.2239	283.3542	1.2929	310.5531	1.1534	469889.1875	1.2442
029	2017-08-13t0713	1502627137.73	adult	86.4646	34.0377	-171.0987	543.2911	1.2438	210.0255	0.45987	207.0432	0.43789	258.2077	0.43393	301.8941	0.9438	428452.0312	0.46709
029	2017-08-13t1112	1502641432.47	adult	90.4354	38.0084	-167.1279	423.6813	0.042456	238.832	1.6799	235.7182	1.6336	293.4764	1.8672	321.6569	1.7958	486023.125	1.6634
029	2017-08-14t1205	1502731035.55	adult	115.3251	62.8982	-142.2382
029	2017-08-14t1509	1502742070.18	adult	118.3903	65.9633	-139.173
029	2017-08-14t1909	1502756467.24	adult	122.3895	69.9625	-135.1738
029	2017-08-14t2309	1502770872.94	adult	126.3911	73.9641	-131.1722
029	2017-08-15t0309	1502785271.53	adult	130.3907	77.9637	-127.1726
029	2017-08-15t0709	1502799675.6	adult	134.3918	81.9648	-123.1715
029	2017-08-15t1144	1502816169.77	adult	138.9735	86.5466	-118.5898
029	2017-08-15t1544	1502830569.32	adult	142.9734	90.5464	-114.5899
029	2017-08-15t1944	1502844970.2	adult	146.9736	94.5467	-110.5897
029	2017-08-15t2344	1502859370.2	adult	150.9736	98.5467	-106.5897
029	2017-08-16t0344	1502873770.65	adult	154.9738	102.5468	-102.5895
029	2017-08-16t0744	1502888171.52	adult	158.974	106.547	-98.5893
029	2017-08-16t1144	1502902571.17	adult	162.9739	110.5469	-94.5894
029	2017-08-16t1544	1502916969.57	adult	166.9735	114.5465	-90.5898
029	2017-08-17t1239	1502992260.1	adult	187.8875	135.4605	-69.6758
029	2017-08-17t1544	1503003366.3	adult	190.9726	138.5456	-66.5907
029	2017-08-17t1944	1503017765.8	adult	194.9724	142.5455	-62.5909
029	2017-08-17t2344	1503032165.12	adult	198.9722	146.5453	-58.5911
029	2017-08-18t0344	1503046566.82	adult	202.9727	150.5457	-54.5906
029	2017-08-18t0744	1503060968.11	adult	206.9731	154.5461	-50.5902
029	2017-08-18t1144	1503075367.22	adult	210.9728	158.5458	-46.5905
029	2017-08-18t1653	1503093938.56	adult	216.1315	163.7046	-41.4318
029	2017-08-18t2100	1503108741.78	adult	220.2435	167.8166	-37.3198
029	2017-08-19t0021	1503120814.02	adult	223.5969	171.17	-33.9664
029	2017-08-19t0532	1503139458.62	adult	228.776	176.349	-28.7873
029	2017-08-19t0900	1503151940.75	adult	232.2432	179.8163	-25.3201
029	2017-08-19t1211	1503163407.21	adult	235.4284	183.0014	-22.1349
029	2017-08-19t1716	1503181701.89	adult	240.5102	188.0833	-17.0531
029	2017-08-19t2053	1503194753.74	adult	244.1357	191.7088	-13.4276
029	2017-08-20t0006	1503206279.97	adult	247.3375	194.9105	-10.2258
029	2017-08-20t0516	1503224883.86	adult	252.5052	200.0782	-5.0581
029	2017-08-20t0841	1503237222.91	adult	255.9327	203.5058	-1.6306
029	2017-08-20t1157	1503248963.02	dead	259.1939	206.7669	1.6306
030	2017-08-09t1445	1502308677.63	larva	0	-58.4686	-303.5692
030	2017-08-09t1845	1502323094.16	larva	4.0046	-54.4641	-299.5646
030	2017-08-09t2245	1502337470.64	larva	7.9981	-50.4706	-295.5712
030	2017-08-10t0245	1502351878	larva	12.0001	-46.4685	-291.5691
030	2017-08-10t0645	1502366269.01	larva	15.9976	-42.471	-287.5716
030	2017-08-10t1045	1502380671.15	larva	19.9982	-38.4704	-283.571
030	2017-08-10t1445	1502395070.44	larva	23.998	-34.4706	-279.5712
030	2017-08-10t1845	1502409469.76	larva	27.9978	-30.4708	-275.5714
030	2017-08-10t2245	1502423885.13	larva	32.0021	-26.4666	-271.5671
030	2017-08-11t0245	1502438285.4	larva	36.0022	-22.4665	-267.5671
030	2017-08-11t0645	1502452686.23	larva	40.0024	-18.4663	-263.5668
030	2017-08-11t1045	1502467085.95	larva	44.0023	-14.4663	-259.5669
030	2017-08-11t1510	1502482932.24	larva	48.4041	-10.0646	-255.1652	456.9384	0.14778	249.5834	1.4181	241.27	1.4338	347.2001	1.5933	397.8695	1.6336	508900.625	1.4192
030	2017-08-11t1912	1502497482.73	larva	52.4459	-6.0228	-251.1234	948.1844	4.5684	258.0674	1.6749	249.0452	1.6322	344.8772	1.6907	381.0212	1.4343	522586.4062	1.6147
030	2017-08-11t2310	1502511764.7	larva	56.4131	-2.0556	-247.1561	506.8039	0.57441	287.7642	2.6716	278.4411	2.5937	373.9213	2.7341	425.6627	2.8488	587039	2.6811
030	2017-08-12t0317	1502526564.81	adult	60.5242	2.0556	-243.045	364.2105	-0.5772	238.8623	1.0877	236.5462	1.1957	282.626	0.35901	307.6557	0.10322	487279.0312	1.0948
030	2017-08-12t0710	1502540557.86	adult	64.4112	5.9425	-239.158	454.0953	0.32977	272.3999	2.369	266.4017	2.3277	345.5768	2.5325	387.4933	2.6038	553789	2.3451
030	2017-08-12t1200	1502557963.31	adult	69.246	10.7774	-234.3232	330.8364	-0.77365	212.2579	0.44514	208.7481	0.45411	268.873	0.44963	297.9876	0.38932	432793.875	0.44822
030	2017-08-12t1510	1502569361.46	adult	72.4122	13.9435	-231.157	340.2227	-0.64526	220.4196	0.78009	218.0272	0.8149	272.5613	0.68379	300.1798	0.58568	449435.4688	0.78341
030	2017-08-12t1910	1502583761.75	adult	76.4123	17.9436	-227.157	435.2573	0.27601	244.2452	1.6934	240.579	1.6685	294.8697	1.5383	323.4332	1.4214	498748.6875	1.7099
030	2017-08-12t2311	1502598218.13	adult	80.4279	21.9593	-223.1413	329.8982	-0.73786	237.6729	1.484	236.8869	1.5572	278.4113	1.0612	297.7059	0.68309	483664.25	1.4689
030	2017-08-13t0314	1502612846.07	adult	84.4912	26.0226	-219.078	346.5209	-0.63641	216.9639	0.72479	213.4465	0.68517	267.815	0.75903	304.5059	0.98747	442606.3125	0.73193
030	2017-08-13t0713	1502627159.61	adult	88.4672	29.9986	-215.102	453.6491	0.35706	239.6585	1.6843	237.7829	1.6954	286.7808	1.5553	317.5486	1.569	488663.75	1.6872
030	2017-08-13t1112	1502641453.56	adult	92.4378	33.9691	-211.1315	513.0718	0.9161	210.1117	0.47457	208.3112	0.48825	257.4822	0.47604	294.9991	0.82157	429048.0938	0.49115
030	2017-08-14t1205	1502731056.5	adult	117.3275	58.8588	-186.2418
030	2017-08-14t1509	1502742091.31	adult	120.3927	61.924	-183.1765
030	2017-08-14t1909	1502756488.24	adult	124.3918	65.9232	-179.1774
030	2017-08-14t2309	1502770894.08	adult	128.3935	69.9248	-175.1758
030	2017-08-15t0309	1502785292.67	adult	132.3931	73.9244	-171.1762
030	2017-08-15t0709	1502799696.79	adult	136.3942	77.9256	-167.175
030	2017-08-15t1144	1502816191.24	adult	140.976	82.5074	-162.5932
030	2017-08-15t1544	1502830590.98	adult	144.9759	86.5073	-158.5933
030	2017-08-15t1944	1502844991.74	adult	148.9761	90.5075	-154.5931
030	2017-08-15t2344	1502859391.92	adult	152.9762	94.5075	-150.593
030	2017-08-16t0344	1502873792.37	adult	156.9763	98.5077	-146.5929
030	2017-08-16t0744	1502888193.24	adult	160.9766	102.5079	-142.5927
030	2017-08-16t1144	1502902592.9	adult	164.9765	106.5078	-138.5928
030	2017-08-16t1544	1502916991.18	adult	168.976	110.5073	-134.5932
030	2017-08-17t1239	1502992281.91	adult	189.8901	131.4214	-113.6791
030	2017-08-17t1544	1503003388.13	adult	192.9751	134.5065	-110.5941
030	2017-08-17t1944	1503017787.55	adult	196.975	138.5063	-106.5942
030	2017-08-17t2344	1503032186.91	adult	200.9748	142.5062	-102.5944
030	2017-08-18t0344	1503046588.71	adult	204.9753	146.5067	-98.5939
030	2017-08-18t0744	1503060989.99	adult	208.9757	150.507	-94.5936
030	2017-08-18t1144	1503075389.03	adult	212.9754	154.5067	-90.5938
030	2017-08-18t1653	1503093959.86	adult	218.134	159.6653	-85.4353
030	2017-08-18t2100	1503108763.43	adult	222.2461	163.7774	-81.3232
030	2017-08-19t0021	1503120835.84	adult	225.5995	167.1309	-77.9697
030	2017-08-19t0532	1503139480.41	adult	230.7785	172.3099	-72.7907
030	2017-08-19t0900	1503151962.6	adult	234.2458	175.7772	-69.3234
030	2017-08-19t1211	1503163428.77	adult	237.4309	178.9622	-66.1383
030	2017-08-19t1716	1503181723.84	adult	242.5128	184.0442	-61.0564
030	2017-08-19t2053	1503194775.69	adult	246.1383	187.6697	-57.4309
030	2017-08-20t0006	1503206301.84	adult	249.3401	190.8714	-54.2292
030	2017-08-20t0516	1503224905.73	adult	254.5078	196.0392	-49.0614
030	2017-08-20t0841	1503237244.95	adult	257.9354	199.4667	-45.6339
030	2017-08-20t1157	1503248984.8	adult	261.1964	202.7278	-42.3728
030	2017-08-20t1708	1503267646.35	adult	266.3802	207.9116	-37.189
030	2017-08-20t2025	1503279476.88	adult	269.6665	211.1978	-33.9028
030	2017-08-21t0136	1503298103.02	adult	274.8404	216.3717	-28.7288
030	2017-08-21t0504	1503310608	adult	278.314	219.8453	-25.2552
030	2017-08-21t0820	1503322342.36	adult	281.5735	223.1049	-21.9957
030	2017-08-21t1330	1503340960.83	adult	286.7453	228.2767	-16.8239
030	2017-08-21t1657	1503353390.35	adult	290.198	231.7293	-13.3712
030	2017-08-21t2013	1503365133.73	adult	293.46	234.9914	-10.1092
030	2017-08-22t0124	1503383805.49	adult	298.6466	240.178	-4.9226
030	2017-08-22t0441	1503395651.2	adult	301.9371	243.4685	-1.6321
030	2017-08-22t0757	1503407402.44	dead	305.2013	246.7327	1.6321
031	2017-08-09t1445	1502308697.88	egg	-2.0024	-54.4298	-315.4279
031	2017-08-09t1845	1502323115.35	larva	2.0024	-50.4249	-311.423
031	2017-08-09t2245	1502337491.01	larva	5.9957	-46.4317	-307.4298
031	2017-08-10t0245	1502351898.5	larva	9.9977	-42.4296	-303.4277
031	2017-08-10t0645	1502366289.12	larva	13.9951	-38.4322	-299.4303
031	2017-08-10t1045	1502380691.39	larva	17.9958	-34.4316	-295.4297
031	2017-08-10t1445	1502395090.64	larva	21.9956	-30.4318	-291.4299
031	2017-08-10t1845	1502409490.11	larva	25.9954	-26.4319	-287.43
031	2017-08-10t2245	1502423905.83	larva	29.9998	-22.4276	-283.4257
031	2017-08-11t0245	1502438306.32	larva	33.9999	-18.4274	-279.4255
031	2017-08-11t0645	1502452707.07	larva	38.0001	-14.4272	-275.4253
031	2017-08-11t1045	1502467106.71	larva	42	-10.4273	-271.4254
031	2017-08-11t1510	1502482952.5	larva	46.4016	-6.0257	-267.0238	442.808	0.014811	248.7234	1.4159	238.5357	1.3762	340.88	1.3105	380.2308	1.0513	507644.4375	1.4252
031	2017-08-11t1912	1502497504.47	larva	50.4438	-1.9835	-262.9816	409.2913	-0.30023	230.1416	0.67771	224.5815	0.77244	298.6948	0.21839	326.3499	-0.096294	469949.125	0.6928
031	2017-08-11t2310	1502511785.55	adult	54.4108	1.9835	-259.0146	435.2415	-0.072289	184.5288	-0.90675	178.1737	-0.90006	256.4805	-0.78513	292.4604	-0.7101	373670.875	-0.94784
031	2017-08-12t0317	1502526585.87	adult	58.522	6.0947	-254.9034	417.3262	-0.15236	217.0584	0.30687	213.0325	0.36614	274.5582	0.0072509	301.5056	-0.18497	441930.9688	0.29924
031	2017-08-12t0710	1502540578.74	adult	62.4089	9.9816	-251.0165	463.2202	0.35175	244.0394	1.3184	238.6612	1.3097	306.6047	1.1859	351.941	1.4198	497596.375	1.3216
031	2017-08-12t1200	1502557984.27	adult	67.2438	14.8165	-246.1816	390.0231	-0.20479	226.9153	0.89792	223.6866	0.92865	280.0231	0.68898	310.2735	0.62681	461772.625	0.88522
031	2017-08-12t1510	1502569382.35	adult	70.4099	17.9826	-243.0155	408.3862	0.014762	182.0894	-0.6458	179.6601	-0.60571	233.3499	-0.69368	263.6603	-0.61701	371462.3438	-0.63986
031	2017-08-12t1910	1502583782.73	adult	74.41	21.9827	-239.0154	526.2527	1.1307	222.7613	0.87792	218.6895	0.84301	278.894	0.94576	313.9724	1.0715	453987.5312	0.87726
031	2017-08-12t2311	1502598239.06	adult	78.4257	25.9983	-234.9998	293.4316	-1.0702	176.4559	-0.83978	174.346	-0.81385	224.6777	-0.83852	246.6852	-0.97341	359617.1562	-0.83958
031	2017-08-13t0314	1502612868.62	adult	82.4894	30.0621	-230.936	389.3811	-0.20243	164.0653	-1.3247	162.509	-1.28	201.276	-1.6528	223.9534	-1.7342	334529.1562	-1.321
031	2017-08-13t0713	1502627181.34	adult	86.4652	34.0379	-226.9602	314.0666	-0.97585	178.2437	-0.81499	176.82	-0.76893	221.2602	-0.94596	239.6977	-1.2576	363795.4062	-0.80462
031	2017-08-13t1112	1502641475.1	adult	90.4357	38.0084	-222.9898	395.7859	-0.23259	238.3376	1.6592	236.9388	1.6844	299.9785	2.1218	327.2051	2.0068	486208.75	1.6673
031	2017-08-14t1205	1502731077.92	adult	115.3254	62.898	-198.1001	354.6695	-0.32009	227.6388	0.86824	224.4924	0.80761	284.7543	1.2146	320.4229	1.5105	464383.0625	0.87619
031	2017-08-14t1509	1502742112.79	adult	118.3906	65.9633	-195.0348	386.3257	0.0063447	242.6034	1.4029	239.9153	1.353	300.6367	1.7225	331.5003	1.8392	494911	1.4117
031	2017-08-14t1909	1502756509.63	adult	122.3897	69.9624	-191.0357
031	2017-08-14t2309	1502770915.44	adult	126.3913	73.964	-187.0341
031	2017-08-15t0309	1502785314.2	adult	130.391	77.9637	-183.0344
031	2017-08-15t0709	1502799718.37	adult	134.3922	81.9648	-179.0333
031	2017-08-15t1144	1502816213.1	adult	138.974	86.5467	-174.4514
031	2017-08-15t1544	1502830612.45	adult	142.9738	90.5465	-170.4516
031	2017-08-15t1944	1502845013.18	adult	146.974	94.5467	-166.4514
031	2017-08-15t2344	1502859413.46	adult	150.9741	98.5468	-162.4513
031	2017-08-16t0344	1502873813.71	adult	154.9742	102.5469	-158.4512
031	2017-08-16t0744	1502888214.85	adult	158.9745	106.5472	-154.4509
031	2017-08-16t1144	1502902614.35	adult	162.9744	110.547	-150.4511
031	2017-08-16t1544	1502917012.65	adult	166.9739	114.5466	-146.4515
031	2017-08-17t1239	1502992303.03	adult	187.8879	135.4606	-125.5375
031	2017-08-17t1544	1503003409.29	adult	190.973	138.5456	-122.4525
031	2017-08-17t1944	1503017808.67	adult	194.9728	142.5455	-118.4526
031	2017-08-17t2344	1503032208.09	adult	198.9726	146.5453	-114.4528
031	2017-08-18t0344	1503046609.89	adult	202.9731	150.5458	-110.4523
031	2017-08-18t0744	1503061011.05	adult	206.9735	154.5461	-106.452
031	2017-08-18t1144	1503075410.1	adult	210.9732	158.5459	-102.4523
031	2017-08-18t1653	1503093981.59	adult	216.1319	163.7046	-97.2935
031	2017-08-18t2100	1503108784.46	adult	220.2438	167.8165	-93.1816
031	2017-08-19t0021	1503120857.01	adult	223.5973	171.17	-89.8281
031	2017-08-19t0532	1503139501.5	adult	228.7764	176.349	-84.6491
031	2017-08-19t0900	1503151983.72	adult	232.2436	179.8163	-81.1818
031	2017-08-19t1211	1503163449.88	adult	235.4287	183.0014	-77.9968
031	2017-08-19t1716	1503181745.05	adult	240.5107	188.0833	-72.9148
031	2017-08-19t2053	1503194796.92	adult	244.1362	191.7089	-69.2892
031	2017-08-20t0006	1503206323.03	adult	247.3379	194.9106	-66.0875
031	2017-08-20t0516	1503224926.86	adult	252.5056	200.0783	-60.9198
031	2017-08-20t0841	1503237266.15	adult	255.9332	203.5059	-57.4922
031	2017-08-20t1157	1503249006.01	adult	259.1943	206.7669	-54.2312
031	2017-08-20t1708	1503267667.41	adult	264.378	211.9507	-49.0474
031	2017-08-20t2025	1503279498.25	adult	267.6643	215.237	-45.7611
031	2017-08-21t0136	1503298124.28	adult	272.8382	220.4109	-40.5872
031	2017-08-21t0504	1503310629.27	adult	276.3118	223.8845	-37.1136
031	2017-08-21t0820	1503322363.61	adult	279.5714	227.1441	-33.8541
031	2017-08-21t1330	1503340982.02	adult	284.7432	232.3158	-28.6823
031	2017-08-21t1657	1503353411.94	adult	288.1959	235.7686	-25.2295
031	2017-08-21t2013	1503365155.05	adult	291.4579	239.0306	-21.9675
031	2017-08-22t0124	1503383826.94	adult	296.6445	244.2172	-16.7809
031	2017-08-22t0441	1503395672.57	adult	299.935	247.5077	-13.4905
031	2017-08-22t0757	1503407423.8	adult	303.1992	250.7719	-10.2262
031	2017-08-22t1308	1503426096.77	adult	308.3862	255.9588	-5.0393
031	2017-08-22t1544	1503435418.81	adult	310.9756	258.5483	-2.4498
031	2017-08-22t2038	1503453057.6	dead	315.8753	263.4479	2.4498
032	2017-08-09t1445	1502308718.31	egg	-2.0025	-58.469	-296.054
032	2017-08-09t1845	1502323136.52	larva	2.0025	-54.4639	-292.0489
032	2017-08-09t2245	1502337511.42	larva	5.9956	-50.4709	-288.0559
032	2017-08-10t0245	1502351918.98	larva	9.9977	-46.4688	-284.0538
032	2017-08-10t0645	1502366309.53	larva	13.995	-42.4714	-280.0564
032	2017-08-10t1045	1502380711.56	larva	17.9956	-38.4708	-276.0558
032	2017-08-10t1445	1502395110.84	larva	21.9954	-34.471	-272.056
032	2017-08-10t1845	1502409510.34	larva	25.9953	-30.4712	-268.0562
032	2017-08-10t2245	1502423926.57	larva	29.9998	-26.4667	-264.0517
032	2017-08-11t0245	1502438327.13	larva	33.9999	-22.4665	-260.0515
032	2017-08-11t0645	1502452727.93	larva	38.0001	-18.4663	-256.0513
032	2017-08-11t1045	1502467127.37	larva	42	-14.4665	-252.0515
032	2017-08-11t1510	1502482973.14	larva	46.4016	-10.0648	-247.6498	341.6944	-0.9787	220.5092	0.30909	218.7621	0.60228	266.8999	-1.0328	287.566	-1.3982	448515.6875	0.28987
032	2017-08-11t1912	1502497526.07	larva	50.4441	-6.0224	-243.6074	318.8949	-1.1412	188.6376	-0.84629	184.4145	-0.71127	244.4725	-1.4123	272.4228	-1.4895	385009.3438	-0.83578
032	2017-08-11t2310	1502511806.45	larva	54.4108	-2.0556	-239.6406	405.0466	-0.3366	169.148	-1.4428	162.7392	-1.4442	243.4109	-1.1639	271.0464	-1.2569	344723.6875	-1.4428
032	2017-08-12t0317	1502526606.75	adult	58.522	2.0556	-235.5294	433.913	-0.0077036	202.8185	-0.17056	200.376	-0.061808	247.1657	-0.78221	280.7592	-0.72131	413141.25	-0.17443
032	2017-08-12t0710	1502540599.5	adult	62.4089	5.9425	-231.6425	430.2125	0.054838	235.9025	1.0421	235.295	1.1946	275.4599	0.25587	295.9955	-0.09295	482420.5	1.0687
032	2017-08-12t1200	1502558005.08	adult	67.2438	10.7774	-226.8076	291.8394	-1.1976	167.4826	-1.2284	164.8268	-1.1834	217.6795	-1.3297	244.7915	-1.3265	341664.5	-1.2236
032	2017-08-12t1510	1502569403.25	adult	70.41	13.9435	-223.6415	312.7967	-0.93165	221.4762	0.80397	219.7954	0.8753	262.1769	0.2737	281.8209	-0.055126	451368.5	0.80321
032	2017-08-12t1910	1502583803.6	adult	74.4101	17.9436	-219.6414	443.0896	0.3393	191.3251	-0.28038	188.9825	-0.25245	237.4731	-0.45168	265.9607	-0.42459	389920.5	-0.28051
032	2017-08-12t2311	1502598260.11	adult	78.4257	21.9593	-215.6257	433.569	0.27481	207.1652	0.30817	205.4967	0.3516	253.6264	0.15572	279.2357	0.056702	422617.0625	0.31506
032	2017-08-13t0314	1502612891.17	adult	82.4899	26.0235	-211.5615	303.2292	-1.0202	217.6986	0.74863	216.8857	0.81782	255.6551	0.29881	278.3777	0.080548	443669.8125	0.74732
032	2017-08-13t0713	1502627203.26	adult	86.4655	29.9991	-207.5859	272.1006	-1.3822	171.1599	-1.0992	169.9321	-1.044	211.2739	-1.3189	234.8628	-1.4287	347112.25	-1.1328
032	2017-08-13t1112	1502641496.1	adult	90.4357	33.9693	-203.6157	340.1574	-0.78109	201.4483	0.11376	200.3633	0.16417	241.6509	-0.16218	259.6209	-0.5623	410954.625	0.12112
032	2017-08-14t1205	1502731098.84	adult	115.3254	58.859	-178.726
032	2017-08-14t1509	1502742133.83	adult	118.3907	61.9242	-175.6608
032	2017-08-14t1909	1502756530.43	adult	122.3897	65.9233	-171.6617
032	2017-08-14t2309	1502770936.5	adult	126.3914	69.925	-167.66
032	2017-08-15t0309	1502785335.23	adult	130.3911	73.9246	-163.6604
032	2017-08-15t0709	1502799739.37	adult	134.3922	77.9258	-159.6592
032	2017-08-15t1144	1502816234.97	adult	138.9743	82.5079	-155.0771
032	2017-08-15t1544	1502830633.91	adult	142.974	86.5076	-151.0774
032	2017-08-15t1944	1502845034.57	adult	146.9742	90.5078	-147.0772
032	2017-08-15t2344	1502859434.81	adult	150.9743	94.5078	-143.0772
032	2017-08-16t0344	1502873835.21	adult	154.9744	98.5079	-139.0771
032	2017-08-16t0744	1502888236.42	adult	158.9747	102.5083	-135.0767
032	2017-08-16t1144	1502902635.78	adult	162.9745	106.5081	-131.0769
032	2017-08-16t1544	1502917033.98	adult	166.974	110.5076	-127.0774
032	2017-08-17t1239	1502992324.68	adult	187.8881	131.4217	-106.1633
032	2017-08-17t1544	1503003430.88	adult	190.9732	134.5067	-103.0783
032	2017-08-17t1944	1503017830.29	adult	194.973	138.5066	-99.0784
032	2017-08-17t2344	1503032229.65	adult	198.9728	142.5064	-95.0786
032	2017-08-18t0344	1503046631.44	adult	202.9733	146.5069	-91.0781
032	2017-08-18t0744	1503061032.74	adult	206.9737	150.5073	-87.0777
032	2017-08-18t1144	1503075431.51	adult	210.9734	154.5069	-83.0781
032	2017-08-18t1653	1503094002.57	adult	216.132	159.6655	-77.9195
032	2017-08-18t2100	1503108805.79	adult	220.244	163.7776	-73.8074
032	2017-08-19t0021	1503120878.31	adult	223.5975	167.131	-70.454
032	2017-08-19t0532	1503139523.02	adult	228.7766	172.3101	-65.2749
032	2017-08-19t0900	1503152005.17	adult	232.2438	175.7774	-61.8076
032	2017-08-19t1211	1503163471.3	adult	235.4289	178.9624	-58.6226
032	2017-08-19t1716	1503181766.73	adult	240.5109	184.0445	-53.5405
032	2017-08-19t2053	1503194818.47	adult	244.1364	187.67	-49.915
032	2017-08-20t0006	1503206344.48	adult	247.3381	190.8716	-46.7134
032	2017-08-20t0516	1503224948.43	adult	252.5058	196.0394	-41.5456
032	2017-08-20t0841	1503237287.97	adult	255.9335	199.467	-38.118
032	2017-08-20t1157	1503249027.43	adult	259.1944	202.728	-34.857
032	2017-08-20t1708	1503267688.73	adult	264.3781	207.9117	-29.6733
032	2017-08-20t2025	1503279519.99	adult	267.6646	211.1982	-26.3868
032	2017-08-21t0136	1503298145.83	adult	272.8384	216.372	-21.213
032	2017-08-21t0504	1503310650.89	adult	276.3121	219.8456	-17.7394
032	2017-08-21t0820	1503322384.98	adult	279.5715	223.1051	-14.4799
032	2017-08-21t1330	1503341003.31	adult	284.7433	228.2769	-9.3081
032	2017-08-21t1657	1503353433.48	adult	288.1961	231.7297	-5.8553
032	2017-08-21t2013	1503365176.7	adult	291.4581	234.9917	-2.5933
032	2017-08-22t0124	1503383848.5	dead	296.6447	240.1783	2.5933
033	2017-08-09t1445	1502308738.58	larva	0	-50.4256	-239.9726
033	2017-08-09t1845	1502323157.37	larva	4.0052	-46.4204	-235.9674
033	2017-08-09t2245	1502337531.8	larva	7.9981	-42.4275	-231.9745
033	2017-08-10t0245	1502351939.45	larva	12.0002	-38.4253	-227.9724
033	2017-08-10t0645	1502366329.83	larva	15.9976	-34.428	-223.975
033	2017-08-10t1045	1502380731.82	larva	19.9981	-30.4275	-219.9745
033	2017-08-10t1445	1502395131	larva	23.9979	-26.4277	-215.9747
033	2017-08-10t1845	1502409530.78	larva	27.9978	-22.4277	-211.9748
033	2017-08-10t2245	1502423947.33	larva	32.0024	-18.4231	-207.9702
033	2017-08-11t0245	1502438348	larva	36.0026	-14.423	-203.97
033	2017-08-11t0645	1502452748.79	larva	40.0028	-10.4227	-199.9698
033	2017-08-11t1045	1502467148.3	larva	44.0027	-6.4229	-195.9699
033	2017-08-11t1510	1502482993.59	larva	48.4042	-2.0214	-191.5684	387.8926	-0.51252	232.4785	0.76925	223.4595	0.75662	312.748	0.53054	348.5522	0.34479	473558.75	0.7625
033	2017-08-11t1912	1502497547.73	adult	52.447	2.0214	-187.5256	406.1517	-0.32584	273.1214	2.2122	268.0235	2.3157	336.2709	1.4374	366.6714	1.0668	556894.5625	2.2151
033	2017-08-11t2310	1502511827.43	adult	56.4136	5.988	-183.559	294.6623	-1.259	166.9714	-1.4432	163.1039	-1.3753	221.4403	-1.6594	248.6465	-1.6915	340454.625	-1.4408
033	2017-08-12t0317	1502526627.72	adult	60.5248	10.0992	-179.4478	390.2697	-0.34657	274.9072	2.2997	272.23	2.4049	329.1096	1.7164	366.1115	1.6406	560260.875	2.2989
033	2017-08-12t0710	1502540620.5	adult	64.4116	13.9861	-175.561	365.7124	-0.49346	166.8886	-1.2754	163.8858	-1.2294	214.5265	-1.5073	238.473	-1.5941	339451.375	-1.2877
033	2017-08-12t1200	1502558026.14	adult	69.2465	18.821	-170.7261	335.8488	-0.72295	164.7303	-1.3028	162.4429	-1.254	212.0048	-1.4507	237.6412	-1.4676	335885.1562	-1.3007
033	2017-08-12t1510	1502569423.93	adult	72.4126	21.987	-167.56	382.6632	-0.23623	189.0392	-0.37338	186.3355	-0.35152	238.5279	-0.46191	268.2645	-0.40696	385450.8438	-0.37027
033	2017-08-12t1910	1502583824.58	adult	76.4128	25.9872	-163.5598	847.4448	4.2152	223.3126	0.91512	219.3966	0.88007	278.2697	0.97317	308.4612	0.95112	454664.5312	0.90612
033	2017-08-12t2311	1502598281.04	adult	80.4285	30.0029	-159.5441	446.4312	0.36852	174.6721	-0.90678	171.9094	-0.90724	222.5257	-0.89842	257.8912	-0.60764	356331.125	-0.9
033	2017-08-13t0314	1502612913.48	adult	84.493	34.0675	-155.4796	316.8012	-0.9212	210.9882	0.49002	209.5758	0.53359	256.1512	0.33304	281.0808	0.18487	429994.0312	0.48899
033	2017-08-13t0713	1502627225.1	adult	88.4685	38.0429	-151.5041	362.7821	-0.53028	196.4205	-0.089143	195.6462	-0.022256	236.0411	-0.38595	256.6285	-0.66503	401287.0312	-0.07014
033	2017-08-13t1112	1502641517.5	adult	92.4386	42.013	-147.534
033	2017-08-14t1205	1502731120.05	adult	117.3282	66.9026	-122.6444
033	2017-08-14t1509	1502742155.43	adult	120.3936	69.968	-119.579
033	2017-08-14t1909	1502756552	adult	124.3926	73.967	-115.58
033	2017-08-14t2309	1502770957.94	adult	128.3943	77.9687	-111.5783
033	2017-08-15t0309	1502785356.73	adult	132.3939	81.9684	-107.5787
033	2017-08-15t0709	1502799760.82	adult	136.3951	85.9695	-103.5775
033	2017-08-15t1144	1502816256.81	adult	140.9773	90.5517	-98.9953
033	2017-08-15t1544	1502830655.47	adult	144.9769	94.5513	-94.9957
033	2017-08-15t1944	1502845056.02	adult	148.9771	98.5515	-90.9955
033	2017-08-15t2344	1502859456.21	adult	152.9771	102.5515	-86.9955
033	2017-08-16t0344	1502873856.69	adult	156.9773	106.5517	-82.9954
033	2017-08-16t0744	1502888257.9	adult	160.9776	110.552	-78.995
033	2017-08-16t1144	1502902657.3	adult	164.9774	114.5518	-74.9952
033	2017-08-16t1544	1502917055.47	adult	168.9769	118.5513	-70.9957
033	2017-08-17t1239	1502992345.86	adult	189.8909	139.4653	-50.0817
033	2017-08-17t1544	1503003452.06	adult	192.976	142.5504	-46.9966
033	2017-08-17t1944	1503017851.4	adult	196.9758	146.5502	-42.9968
033	2017-08-17t2344	1503032250.69	adult	200.9756	150.55	-38.997
033	2017-08-18t0344	1503046652.54	adult	204.9761	154.5505	-34.9965
033	2017-08-18t0744	1503061053.71	adult	208.9764	158.5508	-30.9962
033	2017-08-18t1144	1503075452.47	adult	212.9761	162.5505	-26.9965
033	2017-08-18t1653	1503094024.09	adult	218.1349	167.7093	-21.8377
033	2017-08-18t2100	1503108826.74	adult	222.2467	171.8211	-17.7259
033	2017-08-19t0021	1503120899.29	adult	225.6002	175.1746	-14.3724
033	2017-08-19t0532	1503139544.14	adult	230.7793	180.3537	-9.1933
033	2017-08-19t0900	1503152026.15	adult	234.2465	183.821	-5.7261
033	2017-08-19t1211	1503163492.13	adult	237.4315	187.006	-2.5411
033	2017-08-19t1716	1503181787.81	dead	242.5137	192.0881	2.5411
034	2017-08-09t1445	1502308758.96	egg	-6.0018	-70.8297	-256.2228
034	2017-08-09t1845	1502323178.56	egg	-1.9964	-66.8242	-252.2173
034	2017-08-09t2245	1502337552.33	larva	1.9964	-62.8315	-248.2246
034	2017-08-10t0245	1502351959.92	larva	5.9985	-58.8294	-244.2225
034	2017-08-10t0645	1502366350.19	larva	9.9958	-54.8321	-240.2252
034	2017-08-10t1045	1502380752.12	larva	13.9963	-50.8316	-236.2247
034	2017-08-10t1445	1502395151.25	larva	17.9961	-46.8318	-232.2249
034	2017-08-10t1845	1502409551.05	larva	21.996	-42.8319	-228.225
034	2017-08-10t2245	1502423968.12	larva	26.0007	-38.8271	-224.2202
[truncated: 3,689 more rows]
