# Supplementary material for: Global, cell non-autonomous gene regulation drives individual lifespan among isogenic C. elegans
Source: eLife. 2021 Feb 1;10:e65026. doi: 10.7554/eLife.65026 (PMC7864635; doi:10.7554/eLife.65026)
Supplement: Source data 1. [file elife-65026-data1.zip › figure_data/Figures 1-3 - base strains/mir-1_head_only/mir-1_20170518_keypoint.tsv]

name	timepoint	timestamp	stage	age	adult_age	ghost_age	head_maximum	head_maximum_z	head_mean	head_mean_z	head_median	head_median_z	head_percentile_95	head_percentile_95_z	head_percentile_99	head_percentile_99_z	head_sum	head_sum_z
003	2017-05-18t1640	1495143804.98	egg	-2.1977	-54.387	-198.4334
003	2017-05-18t2104	1495159628.73	larva	2.1977	-49.9915	-194.0379
003	2017-05-19t0101	1495173899.74	larva	6.1619	-46.0273	-190.0737
003	2017-05-19t0440	1495187000.64	larva	9.8011	-42.3882	-186.4346
003	2017-05-19t0904	1495202836.25	larva	14.1998	-37.9894	-182.0358
003	2017-05-19t1303	1495217177.31	larva	18.1835	-34.0058	-178.0522
003	2017-05-19t1640	1495230201.16	larva	21.8012	-30.388	-174.4344
003	2017-05-19t2104	1495246055.9	larva	26.2053	-25.9839	-170.0303
003	2017-05-20t0102	1495260322.57	larva	30.1683	-22.021	-166.0674
003	2017-05-20t0440	1495273400.32	larva	33.801	-18.3883	-162.4347
003	2017-05-20t0904	1495289255.13	larva	38.2051	-13.9841	-158.0306
003	2017-05-20t1302	1495303522.62	larva	42.1683	-10.021	-154.0674
003	2017-05-20t1640	1495316601.04	larva	45.8012	-6.3881	-150.4345	450.4965	1.7392	330.7793	1.7655	332.3529	1.7403	420.2414	1.9463	428.5376	1.6745	30431.6934	1.6139
003	2017-05-20t2104	1495332462.53	larva	50.2071	-1.9821	-146.0285	347.3322	0.22397	267.9221	0.6255	270.5057	0.65963	321.8003	0.3786	338.6519	0.31629	25184.6777	0.62149
003	2017-05-21t0102	1495346733.56	adult	54.1713	1.9821	-142.0643	380.3603	0.98423	279.8305	1.0539	281.9214	1.0729	358.3829	1.2852	367.6078	1.0511	26583.9004	1.1144
003	2017-05-21t0440	1495359799.81	adult	57.8008	5.6116	-138.4348	385.2222	1.2638	283.8885	1.3174	282.3468	1.2532	360.712	1.5519	381.5839	1.5369	26117.7461	1.1657
003	2017-05-21t0904	1495375673.34	adult	62.2101	10.0209	-134.0255	359.4977	1.0166	270.4602	1.2098	273.2841	1.2599	322.2297	1.0054	352.9015	1.2297	25693.7168	1.2702
003	2017-05-21t1303	1495389966.54	adult	66.1805	13.9912	-130.0552	360.6902	1.2678	228.5673	0.3162	218.986	0.069265	327.9291	1.3909	358.2569	1.6156	21028.1914	0.18338
003	2017-05-21t1640	1495403000.4	adult	69.801	17.6118	-126.4346	348.6261	1.2444	243.8615	0.90388	246.5659	0.97836	300.9399	0.99742	324.2416	1.098	22435.2578	0.74759
003	2017-05-21t2105	1495418905.84	adult	74.2192	22.0299	-122.0165	326.7974	1.0279	231.6902	0.76785	229.7432	0.71866	287.8979	0.94156	325.659	1.4335	21315.4941	0.61028
003	2017-05-22t0103	1495433192.72	adult	78.1877	25.9985	-118.0479	285.8562	0.2622	228.647	0.84157	226.9206	0.79987	270.1776	0.66731	282.4557	0.52695	20578.2266	0.52922
003	2017-05-22t0440	1495446200.52	adult	81.801	29.6118	-114.4346	299.4791	0.71272	173.9191	-0.79517	175.1222	-0.73535	208.5925	-0.99162	237.443	-0.58952	16348.3945	-0.78813
003	2017-05-22t0905	1495462118.49	adult	86.2227	34.0335	-110.013	300.753	0.86138	249.1208	1.7361	248.3267	1.7207	292.851	1.63	300.6926	1.3221	23417.3594	1.7099
003	2017-05-22t1304	1495476453.92	adult	90.2047	38.0155	-106.0309	313.069	1.2618	221.6429	0.92083	221.1553	0.91881	258.774	0.70623	277.9635	0.77535	21056.0703	0.9821
003	2017-05-22t1640	1495489409.97	adult	93.8036	41.6144	-102.432	379.9301	3.056	236.8051	1.5053	237.3398	1.5343	277.3279	1.3785	302.6497	1.5967	22259.6816	1.4804
003	2017-05-22t2106	1495505363.29	adult	98.2351	46.0459	-98.0005	263.6767	0.14274	210.0863	0.66828	211.531	0.73256	246.7308	0.49836	258.2198	0.35703	19748.1152	0.653
003	2017-05-23t0104	1495519631.5	adult	102.1985	50.0093	-94.0371	229.0569	-0.71473	171.3574	-0.63475	171.2129	-0.61761	209.7898	-0.64519	219.0247	-0.78357	15936.2422	-0.69627
003	2017-05-23t0440	1495532600.39	adult	105.801	53.6118	-90.4346	253.3294	-0.028759	207.0624	0.67787	207.3871	0.70369	242.1433	0.48711	251.9239	0.29806	19670.9297	0.73868
003	2017-05-23t0906	1495548557.39	adult	110.2335	58.0443	-86.0021	279.209	0.71609	231.5429	1.6377	231.024	1.627	261.6649	1.2357	269.6986	0.94563	21301.9453	1.4289
003	2017-05-23t1304	1495562850.36	adult	114.2038	62.0145	-82.0319	283.3265	0.87235	223.9969	1.4245	226.1347	1.512	256.7584	1.1389	271.6917	1.0805	21055.709	1.3954
003	2017-05-23t1640	1495575802.9	adult	117.8017	65.6125	-78.434	331.8918	2.2016	201.3434	0.62709	199.5589	0.57485	255.8121	1.158	297.4008	1.9769	19127.625	0.68864
003	2017-05-23t2106	1495591793.73	adult	122.2436	70.0544	-73.9921	298.4991	1.3482	189.5905	0.2324	190.1538	0.26935	225.2383	0.1481	240.665	0.17422	17631.918	0.14878
003	2017-05-24t0104	1495606072.78	adult	126.21	74.0208	-70.0257	268.1317	0.58865	199.7327	0.64406	202.2805	0.75155	239.8329	0.69446	247.41	0.44463	18774.8711	0.62708
003	2017-05-24t0440	1495619000.82	adult	129.8011	77.6119	-66.4345	258.6615	0.38053	203.7519	0.8223	200.4322	0.71372	248.82	1.0377	258.5779	0.85574	19763.9375	1.0371
003	2017-05-24t0922	1495635949.83	adult	134.5092	82.3199	-61.7265	235.5884	-0.18185	187.3311	0.25822	187.9589	0.29612	221.795	0.16565	229.0229	-0.058485	17796.4512	0.32252
003	2017-05-24t1306	1495649370.48	adult	138.2371	86.0479	-57.9985	302.0742	1.6587	195.3263	0.58866	193.2364	0.5249	233.2215	0.5987	245.5864	0.53234	18360.6719	0.57606
003	2017-05-24t1640	1495662232.66	adult	141.8099	89.6207	-54.4257	268.3008	0.79344	206.6878	1.0451	205.1484	0.99957	248.6329	1.1684	262.0621	1.1205	19428.6504	1.0256
003	2017-05-24t2045	1495676927.42	adult	145.8918	93.7026	-50.3438	238.784	0.035296	179.6389	0.089201	180.7948	0.14631	212.5565	-0.015785	232.4394	0.19265	16886.0547	0.087407
003	2017-05-25t0044	1495691243.59	adult	149.8685	97.6793	-46.3671	301.2836	1.7934	198.6739	0.83185	195.4441	0.72485	245.1716	1.1453	254.3055	0.96034	18874.0215	0.8953
003	2017-05-25t0440	1495705434.15	adult	153.8104	101.6211	-42.4253	250.3355	0.42895	183.9855	0.3287	183.4665	0.3231	217.0835	0.22647	235.5824	0.38516	17662.6133	0.46683
003	2017-05-25t0845	1495720134.88	adult	157.8939	105.7047	-38.3417	267.9591	0.94308	211.839	1.4048	211.4642	1.3999	252.2535	1.491	265.4225	1.4231	20336.543	1.5499
003	2017-05-25t1244	1495734473.56	adult	161.8769	109.6876	-34.3588	236.9995	0.12871	188.6533	0.58737	187.374	0.55153	225.2404	0.60284	230.5143	0.30453	16978.7988	0.28564
003	2017-05-25t1641	1495748685.98	adult	165.8248	113.6355	-30.4109	263.6537	0.88014	207.7515	1.3417	207.7592	1.3499	252.6765	1.6079	263.4389	1.4435	19944.1426	1.4863
003	2017-05-25t2050	1495763634.89	adult	169.9772	117.788	-26.2584	232.0772	0.060654	178.0467	0.27651	178.0422	0.28945	219.4949	0.492	230.3091	0.37843	16558.3418	0.20697
003	2017-05-26t0146	1495781404.42	adult	174.9132	122.724	-21.3224	246.2905	0.47981	191.1414	0.81103	190.1569	0.78505	218.5466	0.5098	233.245	0.5223	17585.0117	0.65725
003	2017-05-26t0440	1495791834.36	adult	177.8104	125.6212	-18.4252	250.4225	0.6089	182.6543	0.52189	182.0943	0.51331	222.351	0.66813	238.4002	0.7162	17169.5	0.52371
003	2017-05-26t0845	1495806537.91	adult	181.8947	129.7055	-14.3409	218.7613	-0.19777	167.3688	-0.0078946	166.5019	-0.024392	202.2887	0.011106	216.1952	0.021503	15900.0352	0.070691
003	2017-05-26t1332	1495823727.73	adult	186.6697	134.4805	-9.5659	253.4791	0.74183	181.3646	0.53719	182.4577	0.58817	213.5542	0.43544	227.7588	0.43353	17048.2715	0.55134
003	2017-05-26t1640	1495835012.54	adult	189.8044	137.6151	-6.4313	318.6321	2.4644	251.7787	3.1154	251.2688	3.0899	296.2362	3.282	313.3193	3.2339	23415.418	3.0206
003	2017-05-26t2040	1495849403.17	adult	193.8018	141.6125	-2.4339	282.3365	1.5495	205.521	1.4616	205.1471	1.4513	251.2856	1.7785	275.3	2.0297	19318.9707	1.4846
003	2017-05-27t0132	1495866927.09	dead	198.6695	146.4803	2.4339
004	2017-05-18t1640	1495143820.07	egg	-2.1977	-50.2019	-162.0833
004	2017-05-18t2104	1495159643.71	larva	2.1977	-45.8064	-157.6879
004	2017-05-19t0101	1495173915.09	larva	6.162	-41.8422	-153.7236
004	2017-05-19t0440	1495187016	larva	9.8011	-38.203	-150.0845
004	2017-05-19t0904	1495202851.14	larva	14.1998	-33.8044	-145.6858
004	2017-05-19t1303	1495217193.04	larva	18.1837	-29.8205	-141.702
004	2017-05-19t1640	1495230216.18	larva	21.8012	-26.203	-138.0844
004	2017-05-19t2104	1495246070.93	larva	26.2053	-21.7989	-133.6803
004	2017-05-20t0102	1495260337.56	larva	30.1682	-17.8359	-129.7174
004	2017-05-20t0440	1495273415.71	larva	33.8011	-14.2031	-126.0845
004	2017-05-20t0904	1495289270.64	larva	38.2052	-9.7989	-121.6804
004	2017-05-20t1302	1495303538.03	larva	42.1684	-5.8358	-117.7172
004	2017-05-20t1640	1495316616.13	larva	45.8012	-2.203	-114.0844	394.5248	0.81982	291.4115	0.94938	291.9651	0.92695	348.487	0.66416	374.5201	0.74324	27392.6816	0.9454
004	2017-05-20t2104	1495332477.57	adult	50.2071	2.203	-109.6785	303.6395	-0.52437	244.2769	0.11205	242.3194	0.063854	289.1226	-0.23498	298.0167	-0.4191	22962.0293	0.10988
004	2017-05-21t0102	1495346748.62	adult	54.1713	6.1672	-105.7143	299.2953	-0.46039	236.0062	0.059429	234.2503	0.017707	281.8606	-0.22168	295.604	-0.31391	22420.5898	0.11396
004	2017-05-21t0440	1495359815.25	adult	57.8009	9.7968	-102.0847	356.715	0.73616	278.446	1.1886	280.8922	1.2196	333.5838	0.99229	347.9355	0.86966	26173.9238	1.1798
004	2017-05-21t0904	1495375688.78	adult	62.2102	14.2061	-97.6754	329.2733	0.42928	242.3896	0.50755	241.0848	0.46984	294.4883	0.39725	319.5666	0.5285	22784.6211	0.5016
004	2017-05-21t1303	1495389981.84	adult	66.1805	18.1764	-93.7051	234.3532	-1.3059	173.1518	-1.1476	173.3379	-1.1177	214.2828	-1.2567	228.208	-1.2856	16622.5742	-1.0436
004	2017-05-21t1640	1495403015.43	adult	69.801	21.7968	-90.0846	281.6602	-0.18746	205.3493	-0.1717	203.3749	-0.21386	249.5816	-0.27634	271.7873	-0.14566	18892.1406	-0.29383
004	2017-05-21t2105	1495418920.81	adult	74.2191	26.215	-85.6665	265.848	-0.35758	206.4948	0.018901	208.3891	0.088728	249.9576	-0.069287	261.1113	-0.20851	18791.0312	-0.17837
004	2017-05-22t0103	1495433207.67	adult	78.1877	30.1836	-81.6979	263.1693	-0.28177	203.1117	0.046876	203.2126	0.066305	233.7359	-0.35932	258.2001	-0.12491	19092.5	0.043344
004	2017-05-22t0440	1495446216.17	adult	81.8012	33.797	-78.0844	233.121	-0.92798	160.5289	-1.2229	159.7812	-1.2229	206.4698	-1.0535	222.4367	-1.0066	14768.6621	-1.3182
004	2017-05-22t0905	1495462133.94	adult	86.2228	38.2186	-73.6628	257.6056	-0.22584	173.5002	-0.73975	174.7343	-0.67808	209.3553	-0.88807	226.4134	-0.80693	15962.0215	-0.85308
004	2017-05-22t1304	1495476469.62	adult	90.2049	42.2008	-69.6807	285.1541	0.55166	226.8059	1.0933	225.9108	1.077	263.8013	0.8619	282.0264	0.89443	20639.3379	0.83593
004	2017-05-22t1640	1495489425.38	adult	93.8037	45.7996	-66.0819	252.7466	-0.21066	180.2745	-0.41548	179.3258	-0.42728	217.9	-0.50066	242.5231	-0.19596	16945.8027	-0.41555
004	2017-05-22t2106	1495505378.43	adult	98.2352	50.231	-61.6505	259.3958	0.031106	196.4887	0.19729	196.43	0.21239	238.2133	0.22281	254.2529	0.23644	18666.4238	0.25969
004	2017-05-23t0104	1495519646.55	adult	102.1985	54.1944	-57.6871	300.8694	1.1831	223.4674	1.2019	220.9661	1.1254	266.577	1.2286	281.3333	1.1465	21005.9336	1.1783
004	2017-05-23t0440	1495532616.01	adult	105.8011	57.797	-54.0845	279.3259	0.66358	196.3251	0.29351	197.5862	0.35501	243.3736	0.52842	277.4793	1.1038	19043.5391	0.50321
004	2017-05-23t0906	1495548572.93	adult	110.2336	62.2295	-49.652	236.3303	-0.43072	188.3936	0.062972	188.7245	0.092726	224.4469	-0.040042	235.3694	-0.15898	17520.6074	-0.017215
004	2017-05-23t1304	1495562866.04	adult	114.2039	66.1998	-45.6817	246.495	-0.11296	187.5657	0.077636	185.8493	0.031813	220.9209	-0.10406	235.0107	-0.11443	17631.1738	0.069301
004	2017-05-23t1640	1495575818.09	adult	117.8017	69.7976	-42.0839	269.0067	0.52647	218.4469	1.2632	217.6892	1.2451	258.0348	1.2353	265.931	0.94617	20097.1152	1.0661
004	2017-05-23t2106	1495591808.94	adult	122.2436	74.2395	-37.642	231.1926	-0.43069	163.0346	-0.75305	161.97	-0.77047	195.5531	-0.87847	215.32	-0.65622	15488.29	-0.68305
004	2017-05-24t0104	1495606087.87	adult	126.21	78.2058	-33.6756	270.6121	0.65417	209.5507	1.0064	207.0784	0.92764	246.0838	0.90889	259.2746	0.83321	19697.7656	0.98281
004	2017-05-24t0440	1495619016.51	adult	129.8013	81.7971	-30.0843	248.9723	0.12328	193.0888	0.42998	189.2117	0.30297	226.4498	0.27399	243.5431	0.36251	18343.4395	0.49162
004	2017-05-24t0922	1495635965.34	adult	134.5093	86.5051	-25.3763	273.1285	0.82413	168.2954	-0.44292	168.8241	-0.40555	200.297	-0.56739	213.1574	-0.58073	15988.0605	-0.37255
004	2017-05-24t1306	1495649386.14	adult	138.2373	90.2331	-21.6483	250.5621	0.26456	183.8123	0.16385	182.2516	0.12127	220.4303	0.16211	247.2674	0.58777	17462.1641	0.22993
004	2017-05-24t1640	1495662248.09	adult	141.8101	93.8059	-18.0755	226.0513	-0.35952	162.7044	-0.57923	163.6438	-0.5274	196.762	-0.60366	219.1676	-0.29513	15619.624	-0.44425
004	2017-05-24t2045	1495676942.85	adult	145.8919	97.8878	-13.9937	218.8208	-0.51284	162.3692	-0.54853	160.9694	-0.58318	195.2297	-0.60821	202.2415	-0.80451	15425.0771	-0.47685
004	2017-05-25t0044	1495691258.91	adult	149.8686	101.8645	-10.017	238.4567	0.067192	180.8937	0.17518	181.6486	0.21717	210.8448	-0.030522	225.7008	0.014969	17365.7969	0.31233
004	2017-05-25t0440	1495705449.98	adult	153.8106	105.8064	-6.075	325.513	2.4904	226.232	1.891	229.2819	2.0111	256.2431	1.5734	269.0024	1.4919	20813.3457	1.6871
004	2017-05-25t0845	1495720150.71	adult	157.8941	109.89	-1.9915	278.8909	1.2417	218.3581	1.6467	214.3079	1.505	248.9455	1.3764	277.3807	1.8208	20744.0234	1.7084
004	2017-05-25t1244	1495734489.41	dead	161.8771	113.8729	1.9915	254.8015	0.61352	210.1049	1.3869	209.8126	1.3843	245.3631	1.3052	254.4466	1.1039	19749.8652	1.3682
005	2017-05-18t1640	1495143835.65	egg	-6.3775	-54.3869	-210.4357
005	2017-05-18t2104	1495159659.24	egg	-1.9821	-49.9915	-206.0403
005	2017-05-19t0101	1495173930.08	larva	1.9821	-46.0274	-202.0761
005	2017-05-19t0440	1495187030.99	larva	5.6212	-42.3882	-198.437
005	2017-05-19t0904	1495202866.5	larva	10.02	-37.9895	-194.0382
005	2017-05-19t1303	1495217208.3	larva	14.0038	-34.0056	-190.0544
005	2017-05-19t1640	1495230231.62	larva	17.6214	-30.388	-186.4368
005	2017-05-19t2104	1495246086.38	larva	22.0255	-25.9839	-182.0327
005	2017-05-20t0102	1495260353.03	larva	25.9884	-22.021	-178.0698
005	2017-05-20t0440	1495273430.72	larva	29.6211	-18.3883	-174.4371
005	2017-05-20t0904	1495289285.69	larva	34.0253	-13.9841	-170.0329
005	2017-05-20t1302	1495303553.03	larva	37.9884	-10.021	-166.0698
005	2017-05-20t1640	1495316631.7	larva	41.6214	-6.388	-162.4368	389.6527	0.55439	267.9518	0.31961	269.6632	0.33419	363.5629	0.73346	386.3855	0.74453	25455.4219	0.37437
005	2017-05-20t2104	1495332493.09	larva	46.0273	-1.9821	-158.0309	347.131	0.050227	255.4733	0.2118	253.0015	0.14958	315.7842	0.089009	331.1689	0.0049997	24525.4414	0.32233
005	2017-05-21t0102	1495346764.06	adult	49.9915	1.9821	-154.0667	349.252	0.24773	274.4668	0.759	273.662	0.7178	321.0195	0.35425	345.3449	0.42739	25250.9434	0.62849
005	2017-05-21t0440	1495359830.27	adult	53.621	5.6116	-150.4372	345.7414	0.343	270.9168	0.82854	268.4692	0.75238	323.6518	0.5743	333.6972	0.38219	25195.2598	0.75826
005	2017-05-21t0904	1495375703.75	adult	58.0303	10.0209	-146.0279	207.3369	-2.0245	152.3665	-1.7939	154.5539	-1.7021	199.7806	-1.7633	207.2645	-1.9156	14322.4502	-1.7856
005	2017-05-21t1303	1495389996.79	adult	62.0006	13.9912	-142.0576	290.0948	-0.34018	205.4736	-0.42208	206.7863	-0.37789	248.3812	-0.62113	286.1342	-0.18379	19725.4668	-0.31303
005	2017-05-21t1640	1495403031.01	adult	65.6212	17.6118	-138.437	273.4566	-0.53068	215.8121	-0.040942	214.939	-0.056109	266.8382	-0.058578	272.0419	-0.33189	20286.3379	-0.043198
005	2017-05-21t2105	1495418936.34	adult	70.0394	22.0299	-134.0188	293.0934	0.068632	204.4072	-0.18925	202.4233	-0.23152	260.3732	0.0036665	275.1768	-0.053117	19214.2754	-0.1905
005	2017-05-22t0103	1495433223.23	adult	74.0079	25.9985	-130.0503	282.9125	0.02033	194.1201	-0.35602	196.603	-0.26635	232.6695	-0.53855	247.3738	-0.56664	18441.4082	-0.29481
005	2017-05-22t0440	1495446231.31	adult	77.6213	29.6119	-126.4369	261.8858	-0.33052	207.28	0.15874	204.9099	0.10119	248.975	0.047933	256.417	-0.19362	19691.5957	0.22114
005	2017-05-22t0905	1495462149.04	adult	82.0429	34.0335	-122.0153	250.997	-0.4805	199.8003	0.036946	202.963	0.1551	234.9013	-0.21798	240.9016	-0.48738	17982.0234	-0.23505
005	2017-05-22t1304	1495476484.85	adult	86.0251	38.0156	-118.0332	255.9789	-0.27029	203.0893	0.22576	205.7492	0.32953	239.3612	0.012898	250.9832	-0.10661	19293.4805	0.289
005	2017-05-22t1640	1495489441.27	adult	89.6241	41.6146	-114.4341	273.5364	0.24416	197.5564	0.10624	197.1969	0.11214	245.9658	0.29605	255.9762	0.11774	18175.1855	-0.037742
005	2017-05-22t2106	1495505393.97	adult	94.0554	46.0459	-110.0028	246.3072	-0.37202	199.5637	0.24369	200.2175	0.28288	235.8061	0.070257	244.4123	-0.13505	18958.5488	0.30633
005	2017-05-23t0104	1495519662.14	adult	98.0187	50.0093	-106.0395	313.0046	1.4244	213.6018	0.78647	214.5733	0.83379	258.0207	0.85894	268.0169	0.65037	20505.7715	0.92488
005	2017-05-23t0440	1495532631.3	adult	101.6213	53.6119	-102.4369	235.6018	-0.54867	181.2148	-0.29383	179.1204	-0.34687	218.6518	-0.36123	227.1601	-0.53969	17215.4062	-0.22988
005	2017-05-23t0906	1495548588.14	adult	106.0537	58.0443	-98.0045	247.708	-0.17549	200.2062	0.43636	200.2648	0.45421	231.2321	0.12516	244.6098	0.071729	19019.5918	0.49816
005	2017-05-23t1304	1495562881.23	adult	110.024	62.0146	-94.0342	245.3299	-0.19256	189.5437	0.10257	189.8954	0.13287	224.6217	-0.037075	235.9991	-0.14176	17817.1074	0.093822
005	2017-05-23t1640	1495575833.85	adult	113.622	65.6126	-90.4362	281.0318	0.8046	213.6123	1.0331	210.774	0.94035	258.0591	1.1748	275.336	1.1897	20079.5547	1.0101
005	2017-05-23t2106	1495591824.61	adult	118.0639	70.0545	-85.9943	281.304	0.85604	202.7556	0.68199	204.7649	0.76969	244.732	0.77545	257.0901	0.65987	19059.0234	0.66426
005	2017-05-24t0104	1495606103.4	adult	122.0302	74.0208	-82.028	252.2663	0.12415	194.4416	0.41061	195.5136	0.46531	232.6534	0.40232	248.2776	0.42116	17888.623	0.24657
005	2017-05-24t0440	1495619031.75	adult	125.6214	77.612	-78.4368	431.0073	4.8824	174.8505	-0.28	170.8885	-0.40642	208.3406	-0.39311	230.0756	-0.1304	16785.6504	-0.14546
005	2017-05-24t0922	1495635980.54	adult	130.3294	82.32	-73.7288	248.1102	0.10637	204.9101	0.8695	204.1423	0.854	239.9474	0.74039	245.8568	0.44466	18851.7266	0.69149
005	2017-05-24t1306	1495649401.11	adult	134.0573	86.0479	-70.0009	198.295	-1.1841	148.103	-1.1902	148.5351	-1.153	180.5797	-1.2443	196.3453	-1.139	14069.7842	-1.1134
005	2017-05-24t1640	1495662264.06	adult	137.6304	89.621	-66.4278	273.5631	0.87849	209.2322	1.0955	209.5927	1.1197	250.0292	1.165	256.7271	0.89207	19667.8301	1.0732
005	2017-05-24t2045	1495676958.81	adult	141.7123	93.7028	-62.3459	256.9628	0.48287	194.3063	0.58686	195.5589	0.64582	225.1086	0.36358	244.9871	0.55581	17681.873	0.35062
005	2017-05-25t0044	1495691274.62	adult	145.6889	97.6795	-58.3693	229.426	-0.22387	174.9964	-0.084459	175.2917	-0.058385	220.6016	0.25688	224.4187	-0.074661	16449.6582	-0.083332
005	2017-05-25t0440	1495705465.34	adult	149.6307	101.6213	-54.4275	264.0541	0.76892	200.7346	0.90546	201.7095	0.95293	230.4605	0.63864	242.0369	0.55221	18467.584	0.73571
005	2017-05-25t0845	1495720166.12	adult	153.7143	105.7049	-50.3439	238.942	0.11588	171.4682	-0.13513	170.6235	-0.15099	205.5355	-0.17168	218.1587	-0.19281	15775.0762	-0.26511
005	2017-05-25t1244	1495734504.85	adult	157.6973	109.6879	-46.3609	217.2677	-0.44335	160.9345	-0.4858	160.4343	-0.48791	201.0183	-0.28578	214.2024	-0.28222	15449.7139	-0.35212
005	2017-05-25t1641	1495748717.35	adult	161.6452	113.6358	-42.413	281.1194	1.3292	215.971	1.6028	214.2383	1.5459	251.2172	1.5065	269.7999	1.6142	19005.4512	1.0748
005	2017-05-25t2050	1495763665.62	adult	165.7975	117.7881	-38.2607	240.2242	0.24525	190.8831	0.71138	190.8806	0.72215	227.1361	0.71322	232.9993	0.42607	17943.0117	0.703
005	2017-05-26t0146	1495781434.96	adult	170.7334	122.724	-33.3248	250.4095	0.55934	205.4095	1.3032	202.6608	1.2092	240.9315	1.2484	245.9556	0.9055	19308.4961	1.2869
005	2017-05-26t0440	1495791864.95	adult	173.6306	125.6212	-30.4276	244.8583	0.43236	203.5085	1.2584	205.7638	1.3494	233.2799	1.0095	243.2553	0.8415	18315.7617	0.92836
005	2017-05-26t0845	1495806568.71	adult	177.715	129.7056	-26.3432	238.4314	0.29118	188.0317	0.71943	187.7929	0.72151	220.9711	0.61959	233.5688	0.55683	17674.9766	0.71804
005	2017-05-26t1332	1495823758.56	adult	182.49	134.4806	-21.5682	236.9751	0.28457	179.938	0.45709	178.6622	0.4229	212.3402	0.36161	222.7461	0.24005	17094.1152	0.53509
005	2017-05-26t1640	1495835043.93	adult	185.6248	137.6154	-18.4334	229.0524	0.096825	183.9321	0.62421	184.7868	0.66617	212.5676	0.39382	223.7708	0.29643	17473.5527	0.70631
005	2017-05-26t2040	1495849433.92	adult	189.622	141.6126	-14.4362	230.9537	0.17312	169.6819	0.13183	167.9577	0.083381	207.648	0.2563	217.6227	0.12543	16289.46	0.28393
005	2017-05-27t0132	1495866957.69	adult	194.4897	146.4803	-9.5685
005	2017-05-27t0440	1495878231.46	adult	197.6213	149.6119	-6.4369
005	2017-05-27t0840	1495892633.57	adult	201.6219	153.6125	-2.4363
005	2017-05-27t1332	1495910174.81	dead	206.4945	158.4851	2.4363
006	2017-05-18t1640	1495143850.82	egg	-6.3775	-58.1838	-217.999
006	2017-05-18t2104	1495159674.23	egg	-1.9821	-53.7884	-213.6036
006	2017-05-19t0101	1495173945.48	larva	1.9821	-49.8242	-209.6394
006	2017-05-19t0440	1495187046.4	larva	5.6213	-46.185	-206.0003
006	2017-05-19t0904	1495202881.47	larva	10.0199	-41.7864	-201.6016
006	2017-05-19t1303	1495217224.14	larva	14.004	-37.8023	-197.6175
006	2017-05-19t1640	1495230246.75	larva	17.6214	-34.1849	-194.0002
006	2017-05-19t2104	1495246101.51	larva	22.0255	-29.7808	-189.5961
006	2017-05-20t0102	1495260368.16	larva	25.9884	-25.8179	-185.6331
006	2017-05-20t0440	1495273446.27	larva	29.6212	-22.1851	-182.0003
006	2017-05-20t0904	1495289301.2	larva	34.0254	-17.7809	-177.5961
006	2017-05-20t1302	1495303568.68	larva	37.9886	-13.8177	-173.633
006	2017-05-20t1640	1495316646.98	larva	41.6214	-10.1849	-170.0001	370.5352	0.25186	252.5816	0.013918	252.0048	-0.0063564	326.849	0.10574	349.6845	0.13852	23995.248	0.065924
006	2017-05-20t2104	1495332508.32	larva	46.0274	-5.7789	-165.5942	316.9167	-0.44712	244.9709	-0.006432	245.1183	-0.0095624	297.0645	-0.2463	305.0879	-0.44574	23027.2617	-0.0079975
006	2017-05-21t0102	1495346779.21	larva	49.9915	-1.8148	-161.63	275.7368	-1.0087	211.5566	-0.6039	217.1605	-0.47358	261.7469	-0.75591	272.6949	-0.88416	19886.3242	-0.60352
006	2017-05-21t0440	1495359845.85	adult	53.6211	1.8148	-158.0004	298.3778	-0.49631	208.086	-0.58834	206.9481	-0.60047	254.898	-0.77045	284.8949	-0.53685	19976.2539	-0.4882
006	2017-05-21t0904	1495375719.35	adult	58.0304	6.2241	-153.5911	280.4669	-0.66742	206.3286	-0.51268	206.9395	-0.48598	250.4051	-0.71584	277.107	-0.52646	19601.2188	-0.45996
006	2017-05-21t1303	1495390012.45	adult	62.0007	10.1944	-149.6208	323.3983	0.30543	237.7354	0.38281	234.9041	0.31002	304.2273	0.59951	317.831	0.48101	22822.6016	0.5031
006	2017-05-21t1640	1495403046.22	adult	65.6212	13.8149	-146.0003	279.2486	-0.4135	201.0016	-0.42903	198.505	-0.47977	249.9395	-0.44875	268.4415	-0.41152	18894.1523	-0.42792
006	2017-05-21t2105	1495418951.54	adult	70.0394	18.2331	-141.5822	272.5661	-0.37181	210.7894	-0.010311	208.6971	-0.057618	249.8559	-0.25833	264.1365	-0.31599	20024.9961	0.048699
006	2017-05-22t0103	1495433238.37	adult	74.0079	22.2016	-137.6136	319.5261	0.84978	173.5777	-0.96463	174.8556	-0.90563	214.7276	-1.0148	237.9065	-0.80658	15795.5674	-1.1187
006	2017-05-22t0440	1495446247.11	adult	77.6215	25.8152	-134.0001	273.7631	-0.047692	202.0142	-0.0042279	204.2899	0.08212	252.7104	0.15243	273.6556	0.26648	19191.3457	0.058462
006	2017-05-22t0905	1495462164.68	adult	82.043	30.2367	-129.5785	236.345	-0.84333	191.6153	-0.2249	192.7065	-0.1714	223.4467	-0.55274	233.4249	-0.69558	18011.8359	-0.22503
006	2017-05-22t1304	1495476500.75	adult	86.0252	34.219	-125.5963	232.4505	-0.8629	179.1987	-0.55549	180.2013	-0.50221	214.6239	-0.73204	224.0742	-0.87695	17023.877	-0.49033
006	2017-05-22t1640	1495489456.88	adult	89.6242	37.8179	-121.9973	237.7796	-0.66414	187.719	-0.22155	186.8764	-0.23022	223.8834	-0.38536	234.5313	-0.50894	17457.8691	-0.28871
006	2017-05-22t2106	1495505409.29	adult	94.0554	42.2491	-117.5661	223.2751	-0.96404	173.202	-0.65299	172.834	-0.64401	217.707	-0.50282	221.6768	-0.81363	16627.3965	-0.52634
006	2017-05-23t0104	1495519677.47	adult	98.0188	46.2125	-113.6027	213.4339	-1.1698	148.2662	-1.4744	147.7737	-1.465	198.408	-1.0674	212.6939	-1.0297	13937.0234	-1.4613
006	2017-05-23t0440	1495532647.27	adult	101.6215	49.8152	-110	224.3334	-0.84584	167.5208	-0.77499	168.1994	-0.7283	199.9963	-0.97469	219.4951	-0.77633	15914.4766	-0.70947
006	2017-05-23t0906	1495548603.97	adult	106.0539	54.2476	-105.5676	252.6389	-0.044106	172.9894	-0.53964	174.9666	-0.44738	208.3436	-0.64488	225.8791	-0.51994	15915.0225	-0.66908
006	2017-05-23t1304	1495562896.98	adult	110.0242	58.2179	-101.5973	205.7823	-1.2502	159.6092	-0.98958	157.8783	-1.0281	194.4847	-1.07	203.525	-1.1863	15162.877	-0.92101
006	2017-05-23t1640	1495575849.35	adult	113.6221	61.8158	-97.9994	268.4969	0.46916	140.2444	-1.6758	141.3942	-1.6055	182.4105	-1.4466	210.0522	-0.93451	13182.9707	-1.6573
006	2017-05-23t2106	1495591839.93	adult	118.0639	66.2576	-93.5576	248.5056	-0.016958	176.826	-0.28231	175.1227	-0.32609	208.7881	-0.4746	223.7399	-0.43255	16621.6465	-0.28458
006	2017-05-24t0104	1495606118.82	adult	122.0303	70.224	-89.5912	211.1482	-0.96297	160.383	-0.85352	159.2176	-0.87406	196.4273	-0.85086	208.6757	-0.87632	14434.4707	-1.0942
006	2017-05-24t0440	1495619047.65	adult	125.6216	73.8153	-85.9999	222.8302	-0.61429	160.3433	-0.81575	161.678	-0.74468	204.8423	-0.51325	217.15	-0.55369	15232.6094	-0.74463
006	2017-05-24t0922	1495635996.42	adult	130.3296	78.5233	-81.2919	234.3173	-0.26042	157.0988	-0.89031	154.2291	-0.974	187.0821	-1.0646	203.0633	-0.95996	15081.4873	-0.75687
006	2017-05-24t1306	1495649416.96	adult	134.0575	82.2512	-77.564	244.5829	0.054071	174.4312	-0.2208	173.5437	-0.23626	208.0291	-0.30858	234.8906	0.12952	16745.3945	-0.085454
006	2017-05-24t1640	1495662279.54	adult	137.6305	85.8242	-73.991	203.6885	-1.0096	166.5445	-0.47915	163.255	-0.5825	198.1788	-0.60448	201.3607	-0.93323	15988.2715	-0.34379
006	2017-05-24t2045	1495676974.48	adult	141.7124	89.9061	-69.9091	219.1447	-0.54903	162.5202	-0.58686	160.6147	-0.63965	202.9478	-0.39341	216.7453	-0.37617	15114.377	-0.64005
006	2017-05-25t0044	1495691290.1	adult	145.689	93.8827	-65.9326	212.4784	-0.6892	162.3932	-0.54989	165.7573	-0.40922	196.4128	-0.57012	210.1981	-0.54423	15264.959	-0.54089
006	2017-05-25t0440	1495705481.33	adult	149.631	97.8247	-61.9906	202.2701	-0.92967	157.5862	-0.68797	157.4147	-0.67698	191.4479	-0.69732	193.6717	-1.046	14970.6846	-0.61575
006	2017-05-25t0845	1495720182.13	adult	153.7145	101.9082	-57.907	200.2618	-0.94516	164.1777	-0.4047	162.0753	-0.4659	193.8316	-0.57414	197.9444	-0.86217	15925.2354	-0.20696
006	2017-05-25t1244	1495734520.83	adult	157.6975	105.8912	-53.924	212.8227	-0.56486	153.6611	-0.7556	154.7226	-0.69895	183.8483	-0.88026	205.9233	-0.55748	14136.8174	-0.86247
006	2017-05-25t1641	1495748733.04	adult	161.6453	109.839	-49.9762	220.81	-0.31385	167.0697	-0.21921	168.5067	-0.15081	201.4614	-0.22937	208.3034	-0.43934	15370.4082	-0.34477
006	2017-05-25t2050	1495763681.16	adult	165.7976	113.9913	-45.8239	227.9797	-0.086458	169.8502	-0.074231	172.0378	0.021692	202.4114	-0.15263	224.2932	0.13513	15626.2148	-0.20354
006	2017-05-26t0146	1495781450.48	adult	170.7335	118.9272	-40.888	232.458	0.077398	175.0851	0.17419	174.7419	0.17514	207.6222	0.085733	222.2334	0.11777	16633.0859	0.24438
006	2017-05-26t0440	1495791880.39	adult	173.6307	121.8244	-37.9908	199.6475	-0.77354	154.9486	-0.54306	155.9639	-0.48795	184.8041	-0.67623	195.6034	-0.73303	14720.1133	-0.46726
006	2017-05-26t0845	1495806584.22	adult	177.7151	125.9088	-33.9064	212.5532	-0.39317	162.3366	-0.22821	160.7544	-0.27003	197.1695	-0.20339	212.4886	-0.13526	15421.9795	-0.15199
006	2017-05-26t1332	1495823774.18	adult	182.4901	130.6838	-29.1314	240.8158	0.38539	170.2442	0.102	167.6667	0.022581	200.0557	-0.060634	228.9639	0.44303	16173.1953	0.18088
006	2017-05-26t1640	1495835059.84	adult	185.625	133.8187	-25.9965	210.5371	-0.38719	161.4906	-0.1944	164.5608	-0.066848	189.0106	-0.41294	196.2435	-0.59933	15503.0977	-0.050126
006	2017-05-26t2040	1495849449.31	adult	189.6221	137.8158	-21.9994	232.6264	0.2168	165.4559	-0.021702	166.5283	0.031812	216.6055	0.56213	224.0589	0.33441	15718.3086	0.064709
006	2017-05-27t0132	1495866973.17	adult	194.4898	142.6835	-17.1317	177.3494	-1.1947	137.7862	-0.98891	136.8318	-1.002	160.7175	-1.304	174.9151	-1.2237	12951.9033	-0.95817
006	2017-05-27t0440	1495878247.05	adult	197.6214	145.8151	-14.0001
006	2017-05-27t0840	1495892649.21	adult	201.622	149.8157	-9.9995
006	2017-05-27t1332	1495910190.29	adult	206.4946	154.6883	-5.127
006	2017-05-27t1640	1495921446.42	adult	209.6213	157.815	-2.0002
006	2017-05-27t2040	1495935848.21	dead	213.6218	161.8155	2.0002
007	2017-05-18t1640	1495143866.16	egg	-2.1977	-50.202	-241.9989
007	2017-05-18t2104	1495159689.42	larva	2.1977	-45.8067	-237.6035
007	2017-05-19t0101	1495173960.41	larva	6.1618	-41.8425	-233.6393
007	2017-05-19t0440	1495187061.48	larva	9.801	-38.2033	-230.0002
007	2017-05-19t0904	1495202896.89	larva	14.1998	-33.8046	-225.6014
007	2017-05-19t1303	1495217239.47	larva	18.1838	-29.8205	-221.6174
007	2017-05-19t1640	1495230262.46	larva	21.8013	-26.203	-217.9999
007	2017-05-19t2104	1495246117.14	larva	26.2054	-21.799	-213.5958
007	2017-05-20t0102	1495260383.7	larva	30.1683	-17.836	-209.6329
007	2017-05-20t0440	1495273461.47	larva	33.801	-14.2033	-206.0002
007	2017-05-20t0904	1495289316.27	larva	38.2051	-9.7992	-201.596
007	2017-05-20t1302	1495303583.8	larva	42.1683	-5.836	-197.6328
007	2017-05-20t1640	1495316662.83	larva	45.8014	-2.2029	-193.9998	380.6088	0.59124	258.6786	0.27079	260.2188	0.28764	336.9285	0.45764	355.7915	0.42036	23798.4355	0.15472
007	2017-05-20t2104	1495332523.98	adult	50.2073	2.2029	-189.5939	359.0464	0.42461	296.037	1.236	296.8411	1.2163	342.5928	0.76902	354.2461	0.5985	27827.4824	1.2298
007	2017-05-21t0102	1495346794.81	adult	54.1714	6.1671	-185.6298	370.5502	0.80941	286.6146	1.2078	289.0629	1.231	343.2915	0.98804	356.2714	0.83616	27515	1.3381
007	2017-05-21t0440	1495359861.12	adult	57.8009	9.7966	-182.0003	357.531	0.75126	283.6914	1.3128	280.5103	1.2107	341.2091	1.1496	352.4691	0.95957	26950.6836	1.3743
007	2017-05-21t0904	1495375734.54	adult	62.2102	14.2059	-177.591	289.5594	-0.34244	239.8295	0.4435	240.5249	0.4561	272.966	-0.074596	286.643	-0.16405	22304.1465	0.37465
007	2017-05-21t1303	1495390027.55	adult	66.1805	18.1762	-173.6207	265.8599	-0.66406	203.5267	-0.34524	204.3626	-0.31097	242.9731	-0.58833	265.074	-0.46317	19131.5078	-0.34483
007	2017-05-21t1640	1495403061.97	adult	69.8012	21.7968	-170	301.7718	0.24258	236.2061	0.69009	233.3163	0.61264	275.9375	0.37733	287.8142	0.23433	22439.584	0.74887
007	2017-05-21t2105	1495418967.26	adult	74.2193	26.215	-165.5819	249.7154	-0.72429	205.3447	-0.015284	206.9284	0.045647	236.3195	-0.43264	248.1685	-0.53776	19713.0859	0.10968
007	2017-05-22t0103	1495433254.06	adult	78.1879	30.1835	-161.6133	255.1257	-0.47464	183.61	-0.56005	181.7613	-0.59743	213.7818	-0.92146	250.2837	-0.33766	17442.9453	-0.49611
007	2017-05-22t0440	1495446262.41	adult	81.8013	33.7969	-157.9999	231.1091	-0.97772	191.3693	-0.23776	190.556	-0.24482	222.4064	-0.58874	230.3421	-0.78687	18180.0879	-0.1735
007	2017-05-22t0905	1495462179.96	adult	86.2228	38.2185	-153.5784	232.4997	-0.85846	194.8313	-0.041372	191.9979	-0.11538	231.1505	-0.23077	231.8319	-0.65162	17729.6465	-0.2454
007	2017-05-22t1304	1495476516.22	adult	90.2051	42.2008	-149.5961	247.4073	-0.4086	187.968	-0.20413	186.8577	-0.22181	226.6169	-0.28951	246.7701	-0.13885	17856.957	-0.14006
007	2017-05-22t1640	1495489472.92	adult	93.8042	45.7999	-145.997	236.6913	-0.62303	179.329	-0.4476	176.1282	-0.5354	219.8648	-0.43853	234.7262	-0.42841	16677.5977	-0.51124
007	2017-05-22t2106	1495505424.92	adult	98.2353	50.231	-141.5659	286.0987	0.72743	207.836	0.59034	213.39	0.7966	251.8085	0.66264	283.9011	1.1377	19952.2578	0.72723
007	2017-05-23t0104	1495519693.34	adult	102.1988	54.1944	-137.6024	241.0221	-0.39852	178.7319	-0.37483	175.3865	-0.47139	222.5157	-0.22527	238.6219	-0.17653	16979.5352	-0.31051
007	2017-05-23t0440	1495532662.56	adult	105.8013	57.797	-133.9999	234.1879	-0.53853	166.4711	-0.77518	161.4331	-0.93121	202.9487	-0.82887	226.9617	-0.48898	15981.2285	-0.64617
007	2017-05-23t0906	1495548619.35	adult	110.2338	62.2294	-129.5674	211.3785	-1.0981	162.8249	-0.87018	160.9572	-0.91444	194.5183	-1.066	204.423	-1.1547	15305.54	-0.86436
007	2017-05-23t1304	1495562912.37	adult	114.204	66.1997	-125.5971	225.8439	-0.66541	180.3569	-0.18887	180.3864	-0.16891	220.9083	-0.10449	225.7634	-0.41568	17314.2656	-0.053415
007	2017-05-23t1640	1495575865.32	adult	117.8021	69.7978	-121.9991	216.2639	-0.8785	160.9476	-0.87528	157.4721	-0.981	198.4342	-0.838	205.8183	-1.0226	15290.0244	-0.80549
007	2017-05-23t2106	1495591855.81	adult	122.2439	74.2396	-117.5573	242.7178	-0.12608	171.4217	-0.44182	167.7828	-0.55601	201.2936	-0.67995	223.6595	-0.38297	16113.6396	-0.44038
007	2017-05-24t0104	1495606134.74	adult	126.2103	78.2059	-113.5909	233.1219	-0.33614	174.9941	-0.26886	174.4678	-0.26919	214.0381	-0.19042	225.7735	-0.26398	16099.4551	-0.40417
007	2017-05-24t0440	1495619063.14	adult	129.8015	81.7971	-109.9997	275.2011	0.81967	195.4909	0.51836	195.096	0.51838	248.1052	1.0133	265.2348	1.0741	18571.6387	0.57924
007	2017-05-24t0922	1495636011.9	adult	134.5095	86.5051	-105.2917	248.0156	0.15117	190.0014	0.35658	189.3713	0.34791	225.6412	0.2968	235.4775	0.15398	18050.1348	0.42003
007	2017-05-24t1306	1495649432.26	adult	138.2374	90.233	-101.5638	255.7146	0.40402	200.1012	0.76483	201.5008	0.82857	239.3792	0.80888	248.9551	0.64343	19009.6113	0.82605
007	2017-05-24t1640	1495662295.69	adult	141.8105	93.8062	-97.9907	219.7402	-0.53174	175.668	-0.10048	175.68	-0.084581	207.9709	-0.22073	219.6972	-0.27764	17039.793	0.1038
007	2017-05-24t2045	1495676990.62	adult	145.8925	97.8881	-93.9087	276.9301	1.0827	213.7083	1.3473	216.0964	1.4453	260.7649	1.6325	272.1581	1.5042	20088.5781	1.3243
007	2017-05-25t0044	1495691306.19	adult	149.869	101.8647	-89.9322	225.3781	-0.29216	183.1422	0.25823	185.5435	0.36051	213.1136	0.047198	223.35	-0.062719	17215.3691	0.25419
007	2017-05-25t0440	1495705496.91	adult	153.8109	105.8065	-85.9903	265.5679	0.84665	188.72	0.50378	190.2694	0.57374	227.428	0.58227	244.2348	0.67171	17928.3984	0.56977
007	2017-05-25t0845	1495720197.64	adult	157.8944	109.8901	-81.9068	201.7439	-0.86593	163.8701	-0.37513	162.3714	-0.41459	191.2904	-0.62091	201.0621	-0.7175	15076.0537	-0.49565
007	2017-05-25t1244	1495734536.51	adult	161.8774	113.8731	-77.9238	211.2132	-0.57352	163.1761	-0.36217	161.24	-0.41834	199.9477	-0.27994	209.0977	-0.4108	15501.7324	-0.29137
007	2017-05-25t1641	1495748749.23	adult	165.8254	117.8211	-73.9758	238.5327	0.19965	190.6264	0.70209	192.0996	0.76776	223.5872	0.58925	227.6525	0.24767	17918.877	0.69385
007	2017-05-25t2050	1495763696.82	adult	169.9775	121.9732	-69.8237	248.9112	0.51332	190.5733	0.74327	190.5512	0.75315	230.5585	0.87849	242.7504	0.79208	18104.459	0.80998
007	2017-05-26t0146	1495781466.07	adult	174.9134	126.9091	-64.8878	252.2015	0.63702	202.295	1.224	201.9671	1.22	237.4037	1.1644	249.6091	1.0618	19015.7324	1.2116
007	2017-05-26t0440	1495791895.97	adult	177.8106	129.8063	-61.9906	233.8739	0.17135	195.1896	0.98414	197.4783	1.0774	223.1737	0.69658	231.5518	0.49139	18347.8203	0.97869
007	2017-05-26t0845	1495806599.86	adult	181.895	133.8907	-57.9062	256.385	0.79063	193.902	0.96482	197.302	1.098	223.7568	0.74951	243.0847	0.89983	18226.7871	0.96596
007	2017-05-26t1332	1495823789.97	adult	186.67	138.6657	-53.1311	239.4759	0.37597	198.216	1.1511	197.3965	1.1288	233.0084	1.1011	237.6654	0.75566	19028.7383	1.3114
007	2017-05-26t1640	1495835075.74	adult	189.805	141.8006	-49.9962	238.5011	0.37152	178.1134	0.4394	177.1499	0.41622	215.5299	0.52682	236.1707	0.72901	16920.7734	0.52774
007	2017-05-26t2040	1495849464.94	adult	193.802	145.7976	-45.9992	206.7442	-0.42964	161.6978	-0.12734	160.9191	-0.14038	198.864	-0.0090841	206.2214	-0.21273	14714.498	-0.28596
007	2017-05-27t0132	1495866988.7	adult	198.6697	150.6654	-41.1315	195.6322	-0.68475	145.8122	-0.66462	146.0274	-0.63842	182.7821	-0.5149	194.8559	-0.54205	13268.9121	-0.80092
007	2017-05-27t0440	1495878262.73	adult	201.8014	153.797	-37.9998
007	2017-05-27t0840	1495892664.86	adult	205.802	157.7976	-33.9992
007	2017-05-27t1332	1495910205.96	adult	210.6745	162.6702	-29.1267
007	2017-05-27t1640	1495921462.01	adult	213.8012	165.7968	-26
007	2017-05-27t2040	1495935863.76	adult	217.8017	169.7973	-21.9995
007	2017-05-28t0132	1495953401.3	adult	222.6732	174.6689	-17.128
007	2017-05-28t0440	1495964662.23	adult	225.8012	177.7969	-13.9999
007	2017-05-28t0840	1495979063.96	adult	229.8017	181.7974	-9.9995
007	2017-05-28t1332	1495996589.94	adult	234.67	186.6657	-5.1311
007	2017-05-28t1640	1496007861.24	adult	237.801	189.7966	-2.0002
007	2017-05-28t2040	1496022262.84	dead	241.8014	193.7971	2.0002
008	2017-05-18t1640	1495143881.26	egg	-6.3774	-58.1839	-250.4317
008	2017-05-18t2104	1495159704.4	egg	-1.9821	-53.7885	-246.0364
008	2017-05-19t0101	1495173975.7	larva	1.9821	-49.8243	-242.0721
008	2017-05-19t0440	1495187076.74	larva	5.6213	-46.1851	-238.4329
008	2017-05-19t0904	1495202911.81	larva	10.0199	-41.7865	-234.0343
008	2017-05-19t1303	1495217255.08	larva	14.0042	-37.8022	-230.0501
008	2017-05-19t1640	1495230277.44	larva	17.6215	-34.1849	-226.4327
008	2017-05-19t2104	1495246132.01	larva	22.0255	-29.7809	-222.0287
008	2017-05-20t0102	1495260398.64	larva	25.9885	-25.8179	-218.0657
008	2017-05-20t0440	1495273476.84	larva	29.6213	-22.1851	-214.4329
008	2017-05-20t0904	1495289331.62	larva	34.0254	-17.781	-210.0288
008	2017-05-20t1302	1495303599.27	larva	37.9887	-13.8177	-206.0656
008	2017-05-20t1640	1495316677.83	larva	41.6216	-10.1848	-202.4326	365.624	0.17414	262.1742	0.20471	268.219	0.30635	351.5389	0.52789	359.2231	0.29602	24644.3711	0.20305
008	2017-05-20t2104	1495332538.89	larva	46.0275	-5.779	-198.0268	421.2877	1.2709	327.0019	1.6981	327.9962	1.6635	405.816	1.7017	421.1901	1.5608	30738.1777	1.6921
008	2017-05-21t0102	1495346809.73	larva	49.9916	-1.8148	-194.0626	379.5036	0.76477	263.3782	0.51878	265.0495	0.5362	359.3607	1.0724	377.9045	1.0152	24230.7988	0.39421
008	2017-05-21t0440	1495359876.61	adult	53.6213	1.8148	-190.433	367.4664	0.728	248.16	0.31537	241.1373	0.15136	329.6312	0.69127	362.5144	0.92489	23575.2051	0.37135
008	2017-05-21t0904	1495375750.03	adult	58.0305	6.2241	-186.0237	344.6545	0.52368	248.1003	0.47906	248.5624	0.48025	305.5226	0.4246	328.115	0.48807	23569.5273	0.53657
008	2017-05-21t1303	1495390042.99	adult	62.0008	10.1944	-182.0534	313.5562	0.11464	237.4286	0.37516	236.1316	0.34006	294.5315	0.38759	305.2455	0.21705	22318.2852	0.37021
008	2017-05-21t1640	1495403076.98	adult	65.6214	13.8149	-178.4329	300.6042	0.018549	230.4212	0.34187	229.6111	0.32214	268.756	-0.014292	289.0497	0.04425	21890.0117	0.39997
008	2017-05-21t2105	1495418982.29	adult	70.0395	18.2331	-174.0147	250.3767	-0.84791	184.2415	-0.75464	183.3552	-0.76007	235.7867	-0.6088	247.1819	-0.71968	17502.9434	-0.69541
008	2017-05-22t0103	1495433269.03	adult	74.008	22.2016	-170.0462	313.4967	0.7132	226.5982	0.60622	222.2883	0.48869	277.6427	0.6551	285.1394	0.39047	21753.4258	0.73649
008	2017-05-22t0440	1495446277.93	adult	77.6216	25.8152	-166.4326	301.3792	0.60992	218.4396	0.50414	218.9059	0.5318	260.9359	0.38253	286.4948	0.60917	20533.3262	0.4949
008	2017-05-22t0905	1495462195.54	adult	82.0432	30.2368	-162.011	317.9137	1.1766	246.1147	1.5186	246.1643	1.5303	293.7833	1.5028	313.3333	1.5297	23134.7852	1.4965
008	2017-05-22t1304	1495476531.9	adult	86.0255	34.2191	-158.0287	336.8385	1.7664	252.9163	1.8552	252.0638	1.8374	306.5252	2.0355	328.3508	2.1083	24027.0469	1.9144
008	2017-05-22t1640	1495489488.37	adult	89.6245	37.8181	-154.4297	278.1823	0.36219	188.1118	-0.20846	186.7026	-0.23597	225.791	-0.32649	242.1701	-0.2857	17682.5117	-0.21011
008	2017-05-22t2106	1495505440.08	adult	94.0556	42.2491	-149.9987	309.2481	1.2458	238.8596	1.5803	237.7299	1.5526	282.3187	1.543	309.1415	1.7969	22691.666	1.6398
008	2017-05-23t0104	1495519708.35	adult	98.019	46.2125	-146.0353	209.4305	-1.2741	156.7742	-1.18	156.2109	-1.1747	185.5944	-1.4815	203.206	-1.3178	14893.5527	-1.1139
008	2017-05-23t0440	1495532678.16	adult	101.6217	49.8153	-142.4325	295.274	1.025	212.8262	0.81688	212.5005	0.81899	266.7481	1.2204	287.6163	1.3268	20005.6641	0.79875
008	2017-05-23t0906	1495548634.97	adult	106.0541	54.2477	-138.0001	238.3469	-0.42492	191.1751	0.1125	190.4493	0.10441	228.5112	0.03363	232.6875	-0.30487	18352.8125	0.24748
008	2017-05-23t1304	1495562928.03	adult	110.0244	58.218	-134.0298	244.4934	-0.21493	200.3731	0.49769	201.0694	0.53804	234.423	0.29885	243.7075	0.10619	19035.4453	0.55965
008	2017-05-23t1640	1495575880.77	adult	113.6224	61.816	-130.4318	255.4582	0.12025	201.4099	0.58255	200.5751	0.56611	243.6393	0.67511	255.4303	0.54198	18126.8887	0.25486
008	2017-05-23t2106	1495591871.01	adult	118.0642	66.2577	-125.9901	239.3668	-0.2602	189.3237	0.18247	185.4091	0.054166	222.6972	0.0091312	229.1737	-0.25456	17607.1055	0.099051
008	2017-05-24t0104	1495606149.88	adult	122.0305	70.2241	-122.0237	267.567	0.5287	209.3815	0.96513	209.9915	0.99956	239.8609	0.65165	249.3403	0.45598	19891.2422	1.0239
008	2017-05-24t0440	1495619078.85	adult	125.6219	73.8155	-118.4323	234.2972	-0.31151	173.7828	-0.31942	176.1518	-0.21312	212.1289	-0.26301	233.4378	-0.020292	16335.584	-0.31909
008	2017-05-24t0922	1495636027.49	adult	130.3298	78.5234	-113.7244	254.0943	0.2655	196.5062	0.56018	197.6617	0.61666	228.016	0.33301	248.8168	0.54182	18471.5801	0.54545
008	2017-05-24t1306	1495649447.94	adult	134.0577	82.2513	-109.9965	276.7537	0.91464	206.45	0.95816	205.4267	0.93245	251.2248	1.1639	263.4803	1.0704	19612.752	1.0161
008	2017-05-24t1640	1495662311.09	adult	137.6308	85.8244	-106.4234	266.8387	0.6968	173.4232	-0.2254	171.6249	-0.27502	205.8963	-0.3411	225.7312	-0.12979	16301.7803	-0.22305
008	2017-05-24t2045	1495677005.94	adult	141.7127	89.9063	-102.3415	241.7891	0.068849	176.9987	-0.052231	174.6971	-0.12161	212.5691	-0.064749	231.3165	0.10469	16637.8789	-0.052204
008	2017-05-25t0044	1495691321.41	adult	145.6893	93.8828	-98.365	219.7329	-0.49001	172.866	-0.16313	172.5055	-0.16091	199.4167	-0.46742	206.0398	-0.68153	16422.2734	-0.093905
008	2017-05-25t0440	1495705512.71	adult	149.6313	97.8249	-94.4229	210.7265	-0.69718	166.3341	-0.36491	167.3952	-0.30972	195.0474	-0.57405	202.4382	-0.75632	15302.7363	-0.48742
008	2017-05-25t0845	1495720213.31	adult	153.7148	101.9084	-90.3394	221.1264	-0.37282	176.6765	0.057451	175.9647	0.045776	206.9674	-0.12244	211.9624	-0.39799	16607.5859	0.05728
008	2017-05-25t1244	1495734552.31	adult	157.6978	105.8914	-86.3564	259.6587	0.71546	182.763	0.32391	183.4902	0.36397	217.8794	0.29801	236.7162	0.46632	17179.7266	0.32039
008	2017-05-25t1641	1495748764.71	adult	161.6457	109.8393	-82.4085	248.7124	0.44634	196.9014	0.89229	195.624	0.85528	236.5679	0.9954	247.4425	0.8676	18508.7285	0.88086
008	2017-05-25t2050	1495763712.09	adult	165.7978	113.9914	-78.2564	231.0494	-0.0032971	174.5593	0.10167	173.1243	0.062083	218.7364	0.41907	230.2962	0.33574	16583.1328	0.1709
008	2017-05-26t0146	1495781481.42	adult	170.7337	118.9273	-73.3205	213.6706	-0.42698	172.5902	0.081303	168.9163	-0.040624	204.7573	-0.014262	209.7268	-0.29753	16396.0723	0.15203
008	2017-05-26t0440	1495791911.22	adult	173.6309	121.8245	-70.4233	209.1785	-0.51932	167.7944	-0.066521	166.0378	-0.11627	200.2639	-0.13862	206.8766	-0.36053	15772.6699	-0.05872
008	2017-05-26t0845	1495806615.24	adult	177.7153	125.9089	-66.3389	245.0186	0.46538	196.2103	1.0211	194.9202	0.98288	228.8605	0.89239	239.4731	0.75067	18639.9824	1.0907
008	2017-05-26t1332	1495823805.29	adult	182.4903	130.6839	-61.5639	333.1534	2.8094	184.516	0.62479	180.6534	0.4954	219.7883	0.61763	247.3884	1.0445	17344.5039	0.6314
008	2017-05-26t1640	1495835091.36	adult	185.6254	133.8189	-58.4289	234.9191	0.2502	186.7503	0.72701	184.652	0.66129	219.5288	0.63223	228.0891	0.43695	17554.5254	0.7374
008	2017-05-26t2040	1495849480.15	adult	189.6223	137.8158	-54.432	175.0593	-1.2867	113.7875	-1.8989	112.9569	-1.901	142.1893	-1.9786	155.4902	-1.8921	10809.8135	-1.8192
008	2017-05-27t0132	1495867003.83	adult	194.4899	142.6835	-49.5643
008	2017-05-27t0440	1495878278.16	adult	197.6217	145.8153	-46.4325
008	2017-05-27t0840	1495892680.3	adult	201.6223	149.8159	-42.4319
008	2017-05-27t1332	1495910221.32	adult	206.4948	154.6884	-37.5594
008	2017-05-27t1640	1495921477.35	adult	209.6215	157.815	-34.4328
008	2017-05-27t2040	1495935878.92	adult	213.6219	161.8155	-30.4323
008	2017-05-28t0132	1495953416.66	adult	218.4935	166.6871	-25.5607
008	2017-05-28t0440	1495964677.44	adult	221.6215	169.8151	-22.4327
008	2017-05-28t0840	1495979079.2	adult	225.622	173.8156	-18.4322
008	2017-05-28t1332	1495996605.2	adult	230.4903	178.6839	-13.5639
008	2017-05-28t1640	1496007876.36	adult	233.6212	181.8148	-10.433
008	2017-05-28t2040	1496022277.93	adult	237.6216	185.8152	-6.4326
008	2017-05-29t0132	1496039794.34	adult	242.4873	190.6809	-1.5669
008	2017-05-29t0440	1496051076.2	dead	245.6212	193.8147	1.5669
009	2017-05-18t1640	1495143896.71	egg	-2.1977	-50.202	-286.4521
009	2017-05-18t2104	1495159719.81	larva	2.1977	-45.8067	-282.0568
009	2017-05-19t0101	1495173990.65	larva	6.1618	-41.8426	-278.0927
009	2017-05-19t0440	1495187091.67	larva	9.8009	-38.2034	-274.4535
009	2017-05-19t0904	1495202927.15	larva	14.1997	-33.8047	-270.0548
009	2017-05-19t1303	1495217270.32	larva	18.1839	-29.8204	-266.0706
009	2017-05-19t1640	1495230292.98	larva	21.8013	-26.203	-262.4532
009	2017-05-19t2104	1495246147.42	larva	26.2053	-21.799	-258.0492
009	2017-05-20t0102	1495260414.12	larva	30.1683	-17.8361	-254.0862
009	2017-05-20t0440	1495273491.92	larva	33.801	-14.2033	-250.4535
009	2017-05-20t0904	1495289346.68	larva	38.2051	-9.7992	-246.0494
009	2017-05-20t1302	1495303614.28	larva	42.1683	-5.836	-242.0861
009	2017-05-20t1640	1495316693.49	larva	45.8015	-2.2029	-238.453	481.4632	2.2479	355.1645	2.2711	354.0748	2.1778	443.2512	2.3574	460.6226	2.2277	32675.1289	2.1075
009	2017-05-20t2104	1495332554.31	adult	50.2072	2.2029	-234.0472	339.5765	0.091139	217.8577	-0.46164	217.9194	-0.45189	263.0842	-0.72389	289.2735	-0.57732	20914.3438	-0.36145
009	2017-05-21t0102	1495346825.18	adult	54.1714	6.167	-230.0831	303.5304	-0.38492	231.3712	-0.045747	228.5796	-0.10781	273.9623	-0.37721	303.1905	-0.1701	22211.6387	0.063756
009	2017-05-21t0440	1495359891.66	adult	57.8009	9.7966	-226.4535	319.1706	0.041174	265.5093	0.88229	264.8128	0.84738	313.4428	0.57682	318.9462	0.29477	24426.8574	0.74226
009	2017-05-21t0904	1495375765.07	adult	62.2102	14.2059	-222.0443	335.6277	0.55276	229.5429	0.18617	227.0167	0.12466	296.6922	0.44557	327.667	0.6989	21806.5742	0.24319
009	2017-05-21t1303	1495390058.06	adult	66.1805	18.1762	-218.074	278.8565	-0.39929	228.6962	0.31961	228.2831	0.31101	259.9525	-0.19276	269.5367	-0.36362	21954.832	0.44145
009	2017-05-21t1640	1495403092.56	adult	69.8012	21.7968	-214.4533	292.477	0.043838	221.6079	0.28238	220.6419	0.26278	267.6108	0.17082	281.5125	0.084925	21052.75	0.34124
009	2017-05-21t2105	1495418997.79	adult	74.2193	26.215	-210.0352	267.9937	-0.3088	210.8469	0.14828	211.5029	0.18059	250.1548	-0.064024	255.857	-0.34217	19608.7598	0.077094
009	2017-05-22t0103	1495433284.53	adult	78.1879	30.1835	-206.0666	253.5464	-0.51251	214.3341	0.39614	214.5128	0.41596	241.8987	-0.12936	252.0604	-0.28991	19933.0742	0.31824
009	2017-05-22t0440	1495446293.16	adult	81.8014	33.797	-202.4531	270.1357	-0.012781	213.0715	0.45546	211.8409	0.43168	246.0224	0.10001	263.7842	0.14258	20454.8594	0.58979
009	2017-05-22t0905	1495462210.69	adult	86.2229	38.2186	-198.0316	278.4628	0.29972	219.5106	0.76663	217.2041	0.70622	260.8717	0.66556	273.1494	0.53267	20633.9941	0.75307
009	2017-05-22t1304	1495476547.24	adult	90.2053	42.2009	-194.0492	392.0716	3.2716	274.4082	2.6836	275.0737	2.712	336.1435	3.102	362.821	3.2624	26343.1875	2.8367
009	2017-05-22t1640	1495489504.27	adult	93.8044	45.8001	-190.45	337.9482	1.9777	260.0276	2.2944	260.6172	2.3214	318.8806	2.6925	329.6944	2.403	24442.5977	2.2593
009	2017-05-22t2106	1495505455.58	adult	98.2354	50.231	-186.0191	272.2589	0.36654	214.9473	0.83666	214.8871	0.84817	251.7355	0.66028	270.7256	0.7372	20419.9941	0.8973
009	2017-05-23t0104	1495519723.95	adult	102.1988	54.1945	-182.0557	265.0412	0.23624	177.7482	-0.40951	174.3215	-0.5087	211.6637	-0.58336	245.4356	0.034525	16708.3262	-0.41079
009	2017-05-23t0440	1495532693.37	adult	105.8014	57.7971	-178.4531	330.2392	2.0195	213.9244	0.92351	215.0615	0.97673	253.4632	0.86719	290.2208	1.5056	20108.8906	0.90307
009	2017-05-23t0906	1495548650.13	adult	110.2339	62.2295	-174.0206	316.4838	1.713	222.7443	1.3166	222.8703	1.3313	255.5332	1.0256	284.991	1.4377	21160.709	1.3749
009	2017-05-23t1304	1495562943.26	adult	114.2042	66.1998	-170.0503	263.864	0.3517	199.0092	0.5007	196.9266	0.43883	229.3645	0.1888	247.1052	0.27957	18905.8711	0.56291
009	2017-05-23t1640	1495575896.5	adult	117.8023	69.7979	-166.4522	281.5811	0.86143	216.3085	1.1837	218.9942	1.2933	261.762	1.365	279.2278	1.3817	20549.3066	1.2422
009	2017-05-23t2106	1495591886.79	adult	122.244	74.2397	-162.0104	204.4823	-1.1366	153.956	-1.0899	152.3925	-1.1238	193.8226	-0.93831	197.5921	-1.2371	14471.8623	-1.0775
009	2017-05-24t0104	1495606165.55	adult	126.2104	78.206	-158.0441	219.7166	-0.69024	176.7186	-0.20522	176.7589	-0.1851	210.4385	-0.3139	219.4712	-0.47039	16611.5508	-0.20678
009	2017-05-24t0440	1495619094.21	adult	129.8017	81.7973	-154.4528	240.5529	-0.10026	190.4467	0.33277	189.393	0.30961	228.6739	0.34992	236.6646	0.13686	17521.0996	0.17585
009	2017-05-24t0922	1495636042.78	adult	134.5096	86.5052	-149.7449	206.9034	-0.95053	162.3853	-0.66061	163.6715	-0.59449	187.3773	-1.0079	205.942	-0.81823	15264.2217	-0.65076
009	2017-05-24t1306	1495649463.02	adult	138.2374	90.2331	-146.017	261.5628	0.5623	167.1724	-0.45008	164.8649	-0.51761	198.6084	-0.58273	222.0594	-0.24345	15881.375	-0.37904
009	2017-05-24t1640	1495662327.02	adult	141.8108	93.8064	-142.4437	270.3675	0.84985	197.8176	0.71749	199.1539	0.77904	230.5846	0.55181	251.1878	0.76164	18594.8535	0.70389
009	2017-05-24t2045	1495677021.8	adult	145.8926	97.8883	-138.3618	244.2044	0.18413	186.75	0.35181	186.5364	0.35759	231.5952	0.63519	239.2374	0.41713	17741.2461	0.41771
009	2017-05-25t0044	1495691337.15	adult	149.8691	101.8648	-134.3853	232.6345	-0.092776	186.1085	0.36779	184.7447	0.33111	222.784	0.37846	230.3907	0.16998	17680.3105	0.4339
009	2017-05-25t0440	1495705528.16	adult	153.8111	105.8067	-130.4434	216.4121	-0.50128	179.8008	0.17395	178.3026	0.13286	211.2692	0.026495	215.8378	-0.26873	16361.8701	-0.03693
009	2017-05-25t0845	1495720228.72	adult	157.8946	109.8902	-126.3599	239.4046	0.16297	177.8038	0.1419	177.6134	0.14875	211.7648	0.088361	229.7283	0.23593	16891.3652	0.21024
009	2017-05-25t1244	1495734567.7	adult	161.8776	113.8733	-122.3769	228.8783	-0.092445	161.32	-0.43135	159.8117	-0.47134	199.6493	-0.29036	216.1195	-0.17626	14680.1162	-0.61233
009	2017-05-25t1641	1495748780.6	adult	165.8256	117.8213	-118.4288	240.4712	0.25216	165.9546	-0.21944	164.4221	-0.26112	205.1125	-0.057729	222.9435	0.090308	16097.5957	-0.018792
009	2017-05-25t2050	1495763727.48	adult	169.9776	121.9732	-114.2769	235.897	0.16337	197.6059	1.0053	200.5876	1.1252	223.9306	0.64695	232.757	0.45982	18772.5566	1.0705
009	2017-05-26t0146	1495781496.72	adult	174.9135	126.9091	-109.341	255.8376	0.73373	168.9667	-0.010099	167.4348	-0.051703	204.1256	0.0092237	232.8254	0.50847	16051.8359	0.063183
009	2017-05-26t0440	1495791926.52	adult	177.8106	129.8063	-106.4439	260.8983	0.88588	204.2322	1.3176	202.7022	1.2689	237.6067	1.1956	256.8551	1.322	19197.8262	1.3069
009	2017-05-26t0845	1495806630.63	adult	181.8951	133.8908	-102.3594	249.5575	0.61127	198.6073	1.1373	196.0558	1.0525	228.8965	0.92629	240.8137	0.82565	18669.082	1.1361
009	2017-05-26t1332	1495823820.71	adult	186.6701	138.6658	-97.5844	211.9805	-0.34242	173.5642	0.253	175.6347	0.34124	205.6278	0.16425	211.913	-0.08172	16488.5957	0.33654
009	2017-05-26t1640	1495835107.06	adult	189.8052	141.8009	-94.4493	248.5674	0.63444	179.5159	0.49034	180.216	0.52683	213.6637	0.46311	221.5464	0.25418	17054.0117	0.57889
009	2017-05-26t2040	1495849495.41	adult	193.802	145.7976	-90.4525	284.315	1.6014	208.3007	1.5624	207.889	1.55	248.2459	1.6749	254.7436	1.3624	18955.3652	1.3448
009	2017-05-27t0132	1495867019.26	adult	198.6697	150.6654	-85.5848
009	2017-05-27t0440	1495878293.56	adult	201.8015	153.7971	-82.453
009	2017-05-27t0840	1495892695.71	adult	205.8021	157.7977	-78.4524
009	2017-05-27t1332	1495910236.71	adult	210.6746	162.6702	-73.5799
009	2017-05-27t1640	1495921492.54	adult	213.8012	165.7968	-70.4533
009	2017-05-27t2040	1495935894.27	adult	217.8017	169.7973	-66.4528
009	2017-05-28t0132	1495953431.98	adult	222.6733	174.6689	-61.5812
009	2017-05-28t0440	1495964692.75	adult	225.8012	177.7969	-58.4532
009	2017-05-28t0840	1495979094.5	adult	229.8017	181.7974	-54.4527
009	2017-05-28t1332	1495996620.58	adult	234.6701	186.6657	-49.5844
009	2017-05-28t1640	1496007891.5	adult	237.8009	189.7966	-46.4536
009	2017-05-28t2040	1496022293.03	adult	241.8013	193.797	-42.4532
009	2017-05-29t0132	1496039809.54	adult	246.667	198.6627	-37.5875
009	2017-05-29t0440	1496051091.31	adult	249.8008	201.7965	-34.4536
009	2017-05-29t0840	1496065493.52	adult	253.8015	205.7971	-30.453
009	2017-05-29t1333	1496083108.23	adult	258.6944	210.6901	-25.56
009	2017-05-29t1640	1496094295.73	adult	261.8021	213.7977	-22.4524
009	2017-05-29t2040	1496108695.95	adult	265.8021	217.7978	-18.4523
009	2017-05-30t0133	1496126267.24	adult	270.6831	222.6787	-13.5714
009	2017-05-30t0440	1496137493.06	adult	273.8013	225.797	-10.4531
009	2017-05-30t0840	1496151894.79	adult	277.8018	229.7975	-6.4527
009	2017-05-30t1334	1496169539.2	adult	282.703	234.6987	-1.5514
009	2017-05-30t1640	1496180709.59	dead	285.8059	237.8016	1.5514
010	2017-05-18t1640	1495143911.84	egg	-2.1976	-54.3869	-246.4318
010	2017-05-18t2104	1495159734.88	larva	2.1976	-49.9916	-242.0365
010	2017-05-19t0101	1495174006.04	larva	6.1619	-46.0274	-238.0723
010	2017-05-19t0440	1495187107.02	larva	9.801	-42.3882	-234.4331
010	2017-05-19t0904	1495202942.16	larva	14.1997	-37.9896	-230.0345
010	2017-05-19t1303	1495217286.02	larva	18.1841	-34.0052	-226.0501
010	2017-05-19t1640	1495230308.08	larva	21.8013	-30.3879	-222.4328
010	2017-05-19t2104	1495246162.4	larva	26.2053	-25.9839	-218.0289
010	2017-05-20t0102	1495260429.15	larva	30.1683	-22.021	-214.0659
010	2017-05-20t0440	1495273507.37	larva	33.8011	-18.3881	-210.433
010	2017-05-20t0904	1495289362.07	larva	38.2052	-13.984	-206.0289
010	2017-05-20t1302	1495303629.62	larva	42.1684	-10.0208	-202.0657
010	2017-05-20t1640	1495316708.49	larva	45.8014	-6.3878	-198.4327	472.5961	2.1023	322.9403	1.603	322.8657	1.5493	409.3543	1.7518	470.0328	2.3899	31002.2656	1.7395
010	2017-05-20t2104	1495332569.15	larva	50.2072	-1.9821	-194.027	326.9765	-0.12467	221.6558	-0.37916	223.0986	-0.34242	287.0935	-0.27308	300.3895	-0.37615	21057.2988	-0.32855
010	2017-05-21t0102	1495346840.05	adult	54.1713	1.9821	-190.0628	341.1081	0.28473	238.0576	0.10598	235.4395	0.04403	290.8854	-0.04396	319.4507	0.13815	22377.4121	0.10359
010	2017-05-21t0440	1495359907.14	adult	57.8011	5.6118	-186.4331	343.2424	0.48677	214.5405	-0.32447	214.1171	-0.32603	253.882	-0.6518	268.3927	-0.70776	20595.8828	-0.21719
010	2017-05-21t0904	1495375780.52	adult	62.2103	10.0211	-182.0238	293.7881	-0.26026	236.3942	0.35757	235.8637	0.34174	275.1295	-0.027159	283.3999	-0.23227	22221.0547	0.3527
010	2017-05-21t1303	1495390073.41	adult	66.1806	13.9913	-178.0536	331.3247	0.66958	241.9322	0.66924	240.7977	0.63641	299.0009	0.71697	319.4301	0.74945	22499.6973	0.5932
010	2017-05-21t1640	1495403107.42	adult	69.8011	17.6119	-174.433	288.5989	-0.039088	196.8338	-0.40951	194.9266	-0.44705	249.8798	-0.26894	265.161	-0.30275	18896.0449	-0.29268
010	2017-05-21t2105	1495419012.76	adult	74.2193	22.03	-170.0149	320.6607	0.8884	200.5999	-0.15633	196.1901	-0.27113	273.4408	0.55639	291.2412	0.55798	18455.1914	-0.28329
010	2017-05-22t0103	1495433299.57	adult	78.1878	25.9986	-166.0463	313.0966	0.91537	226.8221	0.78478	225.5427	0.75724	269.1967	0.63968	288.0637	0.67767	21774.918	0.92058
010	2017-05-22t0440	1495446308.61	adult	81.8015	29.6122	-162.4327	281.2976	0.2632	198.2018	-0.019514	197.6436	-0.019549	238.3703	-0.12315	259.5174	0.023996	19225.5703	0.17731
010	2017-05-22t0905	1495462226.22	adult	86.223	34.0338	-158.0111	248.4454	-0.45666	187.2919	-0.28821	186.595	-0.29148	234.5656	-0.12778	237.979	-0.47542	17230.8555	-0.41687
010	2017-05-22t1304	1495476562.93	adult	90.2054	38.0162	-154.0287	295.5758	0.81679	228.7649	1.1588	227.2527	1.1216	270.752	1.0771	287.3512	1.0505	21046.3711	0.97871
010	2017-05-22t1640	1495489519.69	adult	93.8045	41.6153	-150.4296	269.7077	0.225	215.9685	0.79733	216.6715	0.83549	253.0871	0.61201	266.3213	0.51358	20517.0059	0.85866
010	2017-05-22t2106	1495505470.69	adult	98.2354	46.0461	-145.9988	239.7717	-0.48062	172.7128	-0.62625	173.8428	-0.56564	213.4831	-0.57726	236.8049	-0.29396	15716.8613	-0.81279
010	2017-05-23t0104	1495519739.05	adult	102.1988	50.0096	-142.0353	233.4382	-0.59894	177.8661	-0.40535	176.4656	-0.43359	223.5278	-0.19187	232.5753	-0.36383	16541.543	-0.47246
010	2017-05-23t0440	1495532708.9	adult	105.8015	53.6123	-138.4326	270.8791	0.43863	210.7843	0.81111	210.0211	0.79741	254.4235	0.89943	270.1985	0.87427	19813.7266	0.79229
010	2017-05-23t0906	1495548665.53	adult	110.2339	58.0447	-134.0002	222.5937	-0.79811	172.2872	-0.52485	173.0828	-0.47462	206.4954	-0.65539	218.6965	-0.69546	16194.9941	-0.52419
010	2017-05-23t1304	1495562958.9	adult	114.2043	62.0151	-130.0298	245.4189	-0.14174	180.4227	-0.18644	179.6872	-0.1946	221.8325	-0.072433	231.7989	-0.21906	17140.1523	-0.12083
010	2017-05-23t1640	1495575911.83	adult	117.8024	65.6131	-126.4318	217.6512	-0.84154	176.221	-0.30724	176.3477	-0.28321	208.1086	-0.50145	217.1886	-0.65024	16740.9961	-0.24056
010	2017-05-23t2106	1495591901.76	adult	122.244	70.0548	-121.9901	250.4253	0.077633	198.2188	0.55259	196.9361	0.51958	235.1431	0.49063	245.5645	0.33475	18632.5703	0.53709
010	2017-05-24t0104	1495606180.66	adult	126.2104	74.0211	-118.0238	242.3725	-0.091779	167.6461	-0.54002	163.966	-0.65461	215.0454	-0.15587	230.2151	-0.11852	15423.4375	-0.66474
010	2017-05-24t0440	1495619109.78	adult	129.8018	77.6125	-114.4324	218.6824	-0.68094	165.0205	-0.60273	163.4924	-0.63856	201.9216	-0.56334	215.5742	-0.55504	15346.9102	-0.659
010	2017-05-24t0922	1495636058.31	adult	134.5097	82.3205	-109.7244	228.6285	-0.36835	176.6042	-0.13688	175.4541	-0.16243	203.2421	-0.46696	224.7992	-0.19751	16777.4023	-0.069155
010	2017-05-24t1306	1495649478.62	adult	138.2376	86.0483	-105.9966	203.5732	-1.0072	158.4459	-0.77205	161.4297	-0.64383	192.5338	-0.79007	200.2204	-0.96359	14735.4648	-0.82048
010	2017-05-24t1640	1495662342.2	adult	141.8108	89.6216	-102.4234	218.3962	-0.56841	171.8299	-0.24222	170.6727	-0.2688	202.7707	-0.39838	214.5291	-0.4482	16152.0146	-0.23879
010	2017-05-24t2045	1495677037.02	adult	145.8927	93.7034	-98.3415	200.9989	-1.0022	156.7252	-0.75694	156.3769	-0.75215	183.9782	-0.99291	195.6961	-1.0206	14575.4473	-0.80498
010	2017-05-25t0044	1495691352.28	adult	149.8691	97.6799	-94.365	232.6184	-0.093218	176.1406	-0.00036069	174.4471	-0.047846	213.0411	0.044716	222.9332	-0.076492	16381.0732	-0.068286
010	2017-05-25t0440	1495705543.75	adult	153.8112	101.622	-90.4229	211.2095	-0.64395	152.1933	-0.84698	152.3734	-0.82245	189.2833	-0.7297	206.4962	-0.5781	14458.3682	-0.77414
010	2017-05-25t0845	1495720244.44	adult	157.8947	105.7055	-86.3394	222.2019	-0.30701	172.2646	-0.063639	172.8121	-0.028702	199.5559	-0.33458	220.6629	-0.065584	16020.6104	-0.12835
010	2017-05-25t1244	1495734583.32	adult	161.8778	109.6885	-82.3564	216.0965	-0.44053	160.3867	-0.46613	160.0226	-0.46351	190.5352	-0.60846	207.274	-0.47171	14755.5811	-0.58285
010	2017-05-25t1641	1495748795.98	adult	165.8257	113.6365	-78.4084	191.5496	-1.0731	156.221	-0.583	156.4424	-0.55775	182.5726	-0.84707	190.7495	-0.98553	14840.999	-0.51048
010	2017-05-25t2050	1495763742.73	adult	169.9776	117.7884	-74.2565	213.1159	-0.44921	155.2895	-0.57145	154.1689	-0.59551	185.2345	-0.70482	206.9431	-0.39842	14752.5059	-0.49732
010	2017-05-26t0146	1495781511.82	adult	174.9135	122.7242	-69.3207	206.4548	-0.57968	160.3136	-0.33052	161.8065	-0.25897	189.5851	-0.4955	204.1114	-0.43827	15229.7949	-0.25534
010	2017-05-26t0440	1495791941.67	adult	177.8106	125.6214	-66.4235	207.4547	-0.52719	145.389	-0.85228	144.1003	-0.87977	174.3337	-0.99194	187.6316	-0.95036	13666.5684	-0.82886
010	2017-05-26t0845	1495806645.93	adult	181.8952	129.7059	-62.339	199.4321	-0.70555	139.7945	-1.0188	138.8375	-1.0325	169.2827	-1.1241	194.7229	-0.67987	13280.4775	-0.93723
010	2017-05-26t1332	1495823836.03	adult	186.6702	134.481	-57.564	172.02	-1.3865	139.09	-1.003	139.5874	-0.9634	167.9712	-1.1241	170.5912	-1.4254	12796.2773	-1.0805
010	2017-05-26t1640	1495835122.52	adult	189.8053	137.6161	-54.4288	197.162	-0.7082	139.2413	-0.97268	136.7048	-1.0427	167.5277	-1.1119	187.0345	-0.86638	12949.4443	-0.99656
010	2017-05-26t2040	1495849510.65	adult	193.802	141.6128	-50.4321	138.3494	-2.2204	93.5526	-2.5981	91.8796	-2.6251	120.5028	-2.6812	127.9496	-2.7536	8887.4932	-2.5267
010	2017-05-27t0132	1495867034.51	adult	198.6698	146.4805	-45.5644
010	2017-05-27t0440	1495878308.68	adult	201.8015	149.6122	-42.4327
010	2017-05-27t0840	1495892710.92	adult	205.8021	153.6129	-38.432
010	2017-05-27t1332	1495910251.9	adult	210.6746	158.4854	-33.5595
010	2017-05-27t1640	1495921507.7	adult	213.8012	161.612	-30.4329
010	2017-05-27t2040	1495935909.25	adult	217.8016	165.6124	-26.4325
010	2017-05-28t0132	1495953447.08	adult	222.6733	170.484	-21.5609
010	2017-05-28t0440	1495964707.91	adult	225.8013	173.612	-18.4329
010	2017-05-28t0840	1495979109.51	adult	229.8017	177.6125	-14.4324
010	2017-05-28t1332	1495996635.73	adult	234.6701	182.4809	-9.564
010	2017-05-28t1640	1496007906.55	adult	237.8009	185.6117	-6.4333
010	2017-05-28t2040	1496022307.97	adult	241.8013	189.612	-2.4329
010	2017-05-29t0132	1496039824.58	dead	246.667	194.4778	2.4329
012	2017-05-18t1640	1495143942.59	egg	-6.3773	-58.1837	-217.999
012	2017-05-18t2104	1495159765.35	egg	-1.9821	-53.7885	-213.6037
012	2017-05-19t0101	1495174036.55	larva	1.9821	-49.8243	-209.6395
012	2017-05-19t0440	1495187137.52	larva	5.6213	-46.1851	-206.0004
012	2017-05-19t0904	1495202972.5	larva	10.0199	-41.7865	-201.6018
012	2017-05-19t1303	1495217316.91	larva	14.0044	-37.802	-197.6172
012	2017-05-19t1640	1495230338.71	larva	17.6216	-34.1848	-194
012	2017-05-19t2104	1495246192.89	larva	22.0255	-29.7809	-189.5961
012	2017-05-20t0102	1495260459.57	larva	25.9885	-25.8179	-185.6331
012	2017-05-20t0440	1495273537.8	larva	29.6213	-22.1851	-182.0003
012	2017-05-20t0904	1495289392.45	larva	34.0254	-17.781	-177.5962
012	2017-05-20t1302	1495303660.03	larva	37.9886	-13.8178	-173.633
012	2017-05-20t1640	1495316738.99	larva	41.6217	-10.1847	-170	327.2274	-0.43348	230.5901	-0.42345	227.1649	-0.4854	296.0884	-0.42019	326.4936	-0.24441	21906.0586	-0.37539
012	2017-05-20t2104	1495332599.48	larva	46.0274	-5.779	-165.5943	400.3716	0.92661	304.9233	1.2393	305.1982	1.2033	372.243	1.1003	388.4527	0.99499	28662.791	1.2345
012	2017-05-21t0102	1495346870.43	larva	49.9915	-1.8149	-161.6301	389.2137	0.93072	298.2295	1.2738	297.5393	1.2213	357.7252	1.0417	388.4815	1.2061	27437.1133	1.1306
012	2017-05-21t0440	1495359937.64	adult	53.6213	1.8149	-158.0003	374.2699	0.84856	271.1136	0.833	267.9389	0.74073	315.4801	0.41449	355.7167	0.79688	25755.7969	0.89215
012	2017-05-21t0904	1495375811.21	adult	58.0306	6.2242	-153.591	320.533	0.076075	229.8453	0.045655	232.7047	0.11214	299.801	0.30622	319.0675	0.30813	21605.457	0.043352
012	2017-05-21t1303	1495390103.9	adult	62.0008	10.1944	-149.6208	273.1247	-0.66915	213.897	-0.21192	211.9034	-0.25269	258.871	-0.39184	265.3755	-0.61917	19892.4258	-0.26903
012	2017-05-21t1640	1495403137.8	adult	65.6213	13.8149	-146.0003	312.8505	0.2663	191.9617	-0.6659	187.5647	-0.7618	241.5853	-0.64163	287.1802	0.0029043	18236.3652	-0.60969
012	2017-05-21t2105	1495419043.41	adult	70.0396	18.2332	-141.5821	237.1864	-1.1309	193.0031	-0.50899	192.1698	-0.51574	227.9256	-0.80462	233.2377	-1.0517	18335.2988	-0.44983
012	2017-05-22t0103	1495433330.05	adult	74.0081	22.2017	-137.6136	240.7518	-0.93479	182.8862	-0.68884	182.8745	-0.66991	226.7823	-0.6948	239.9959	-0.75362	17374.1934	-0.62711
012	2017-05-22t0440	1495446339.31	adult	77.6218	25.8154	-133.9999	269.3352	-0.15312	197.1525	-0.15468	194.8566	-0.20809	247.2374	-0.00065356	259.1611	-0.12036	18729.4902	-0.09173
012	2017-05-22t0905	1495462256.79	adult	82.0433	30.2369	-129.5783	231.6066	-0.96067	166.1979	-1.038	164.5642	-1.0672	195.7736	-1.3615	219.4243	-1.0855	15622.6045	-1.0279
012	2017-05-22t1304	1495476593.8	adult	86.0258	34.2194	-125.5958	276.3907	0.24385	185.9142	-0.33587	185.1873	-0.33987	236.5186	-0.072685	242.8588	-0.33917	17661.8457	-0.27126
012	2017-05-22t1640	1495489551.08	adult	89.625	37.8186	-121.9966	260.6797	-0.082411	183.7193	-0.35482	182.9228	-0.36135	217.7766	-0.57379	230.5189	-0.62618	17453.332	-0.29029
012	2017-05-22t2106	1495505501.39	adult	94.0557	42.2493	-117.566	269.1253	0.2145	185.2731	-0.24239	187.7198	-0.14014	235.0523	0.046394	246.4885	-0.073078	17600.9473	-0.17859
012	2017-05-23t0104	1495519769.78	adult	98.0191	46.2127	-113.6025	220.552	-0.98437	176.6669	-0.49163	175.5965	-0.50755	207.9567	-0.75888	214.3142	-0.98049	16253.3506	-0.61988
012	2017-05-23t0440	1495532739.81	adult	101.6219	49.8155	-109.9997	215.3681	-1.0823	167.719	-0.76802	167.8223	-0.74146	201.0964	-0.93851	212.2421	-1.0002	15933.3086	-0.70252
012	2017-05-23t0906	1495548696.15	adult	106.0542	54.2478	-105.5674	266.5358	0.32619	202.577	0.52138	201.9278	0.51349	242.5077	0.50453	257.983	0.49417	19244.8164	0.58285
012	2017-05-23t1304	1495562989.47	adult	110.0246	58.2182	-101.597	225.864	-0.71315	172.8359	-0.507	170.2723	-0.57865	215.4135	-0.35266	224.3506	-0.51642	16419.4102	-0.44057
012	2017-05-23t1640	1495575942.86	adult	113.6228	61.8163	-97.9989	257.4018	0.17226	183.4249	-0.081484	185.9996	0.031268	215.1246	-0.31298	238.0871	-0.022317	17241.9414	-0.087398
012	2017-05-23t2106	1495591932.52	adult	118.0643	66.2579	-93.5573	239.2787	-0.26255	188.5648	0.15425	188.3782	0.16393	222.9057	0.016386	232.7708	-0.13673	18102.2227	0.29179
012	2017-05-24t0104	1495606211.4	adult	122.0307	70.2243	-89.591	266.5514	0.50184	191.2668	0.29278	189.2928	0.23575	223.6489	0.090828	242.7843	0.24119	18361.6133	0.43017
012	2017-05-24t0440	1495619140.8	adult	125.6222	73.8158	-85.9995	217.2159	-0.76252	177.2729	-0.19053	177.8783	-0.14971	205.5746	-0.48809	209.5004	-0.80419	17018.1953	-0.055733
012	2017-05-24t0922	1495636089.14	adult	130.3301	78.5236	-81.2916	223.3355	-0.55244	171.4562	-0.36185	168.2844	-0.45924	212.4741	-0.19765	221.7103	-0.3479	16459.7949	-0.22738
012	2017-05-24t1306	1495649509.36	adult	134.0579	82.2515	-77.5637	218.7509	-0.63693	173.5939	-0.25163	172.8993	-0.25987	210.9561	-0.2088	214.3092	-0.54781	16491.416	-0.18302
012	2017-05-24t1640	1495662373.2	adult	137.6312	85.8248	-73.9905	254.8381	0.37254	195.5647	0.59135	198.0475	0.69563	226.0942	0.3482	242.5454	0.42454	18383.0781	0.57847
012	2017-05-24t2045	1495677068.2	adult	141.7131	89.9067	-69.9085	279.5948	1.1004	173.1124	-0.19573	171.7219	-0.23105	207.0088	-0.25468	220.0073	-0.26851	16272.5635	-0.19316
012	2017-05-25t0044	1495691383.29	adult	145.6895	93.8831	-65.9321	249.5396	0.3284	184.3076	0.25941	182.3309	0.20065	222.8763	0.33466	233.2654	0.21747	17324.9141	0.25472
012	2017-05-25t0440	1495705574.64	adult	149.6316	97.8252	-61.9901	232.0828	-0.11004	174.8495	-0.050444	173.6893	-0.078115	207.9035	-0.1338	224.952	-0.012352	16785.5547	0.085656
012	2017-05-25t0845	1495720275.55	adult	153.7152	101.9088	-57.9065	211.5062	-0.63671	171.0543	-0.15043	172.1708	-0.093984	200.2152	-0.35462	210.8189	-0.43585	15908.0498	-0.21361
012	2017-05-25t1244	1495734614.44	adult	157.6982	105.8918	-53.9234	183.7122	-1.3606	144.584	-1.0923	142.8701	-1.1369	177.1538	-1.112	178.4837	-1.4698	13735.4795	-1.0185
012	2017-05-25t1641	1495748827.4	adult	161.6462	109.8398	-49.9754	203.287	-0.79125	162.7738	-0.37926	162.0592	-0.39001	193.7466	-0.49851	197.1558	-0.81158	14975.1943	-0.49911
012	2017-05-25t2050	1495763773.37	adult	165.7979	113.9915	-45.8237	136.2067	-2.5726	97.2711	-2.7852	95.0459	-2.8404	125.3336	-2.8519	133.2137	-2.9086	8851.668	-2.8543
012	2017-05-26t0146	1495781542.18	adult	170.7337	118.9273	-40.888	214.9991	-0.39131	170.1846	-0.0082627	168.4999	-0.05605	198.5323	-0.23154	207.2169	-0.38087	16337.7266	0.12929
012	2017-05-26t0440	1495791972.06	adult	173.6309	121.8245	-37.9908	210.8539	-0.47463	156.2949	-0.49311	154.3691	-0.54679	191.9917	-0.42628	205.5294	-0.40505	14691.7207	-0.47828
012	2017-05-26t0845	1495806676.58	adult	177.7155	125.909	-33.9062	222.5689	-0.1283	164.6273	-0.14373	165.9195	-0.08061	198.039	-0.17332	206.0781	-0.34572	15639.5938	-0.067949
012	2017-05-26t1332	1495823866.81	adult	182.4905	130.6841	-29.1311	216.0292	-0.26529	161.766	-0.20856	161.1595	-0.21433	195.1908	-0.22785	214.5386	-0.027887	14720.71	-0.37779
012	2017-05-26t1640	1495835153.59	adult	185.6257	133.8193	-25.9959	184.1988	-1.0757	127.0209	-1.4517	129.4284	-1.3401	158.8399	-1.4462	173.2985	-1.346	11939.9678	-1.418
012	2017-05-26t2040	1495849540.98	adult	189.6222	137.8158	-21.9994	153.442	-1.8513	102.913	-2.294	99.1772	-2.3981	137.6447	-2.1338	147.1716	-2.1622	9570.9131	-2.2947
012	2017-05-27t0132	1495867064.97	adult	194.49	142.6836	-17.1316
012	2017-05-27t0440	1495878339.33	adult	197.6218	145.8154	-13.9999
012	2017-05-27t0840	1495892741.32	adult	201.6223	149.8159	-9.9993
012	2017-05-27t1332	1495910282.52	adult	206.4949	154.6885	-5.1268
012	2017-05-27t1640	1495921538.05	adult	209.6214	157.815	-2.0002
012	2017-05-27t2040	1495935939.64	dead	213.6219	161.8154	2.0002
013	2017-05-18t1640	1495143958.1	egg	-2.1976	-50.2018	-217.9989
013	2017-05-18t2104	1495159780.78	larva	2.1976	-45.8066	-213.6037
013	2017-05-19t0101	1495174051.55	larva	6.1617	-41.8425	-209.6396
013	2017-05-19t0440	1495187152.65	larva	9.8009	-38.2033	-206.0004
013	2017-05-19t0904	1495202987.95	larva	14.1996	-33.8047	-201.6017
013	2017-05-19t1303	1495217332.07	larva	18.1841	-29.8202	-197.6172
013	2017-05-19t1640	1495230354.18	larva	21.8013	-26.2029	-194
013	2017-05-19t2104	1495246208.31	larva	26.2052	-21.799	-189.5961
013	2017-05-20t0102	1495260474.95	larva	30.1682	-17.836	-185.6331
013	2017-05-20t0440	1495273552.8	larva	33.8009	-14.2033	-182.0004
013	2017-05-20t0904	1495289407.55	larva	38.205	-9.7992	-177.5963
013	2017-05-20t1302	1495303675.05	larva	42.1682	-5.836	-173.6331
013	2017-05-20t1640	1495316754.48	larva	45.8014	-2.2028	-169.9999	429.812	1.3995	262.2819	0.34549	266.9886	0.42398	329.6651	0.32786	362.1394	0.5298	24916.7793	0.40074
013	2017-05-20t2104	1495332614.93	adult	50.2071	2.2028	-165.5942	411.417	1.3216	315.0388	1.6486	314.7518	1.5949	393.9611	1.7335	408.4132	1.5788	30243.7227	1.786
013	2017-05-21t0102	1495346885.84	adult	54.1712	6.167	-161.6301	375.4456	0.89665	258.5617	0.57126	257.5576	0.53361	328.8651	0.70394	350.7313	0.73112	24821.9199	0.69098
013	2017-05-21t0440	1495359952.67	adult	57.8009	9.7967	-158.0004	350.0486	0.61275	252.377	0.57136	250.5855	0.51807	304.9369	0.40136	329.8466	0.51094	24228.1875	0.6925
013	2017-05-21t0904	1495375826.27	adult	62.2102	14.206	-153.5911	285.3778	-0.42369	228.272	0.15438	227.6119	0.13927	272.6892	-0.080664	285.3737	-0.19075	20544.4785	-0.090267
013	2017-05-21t1303	1495390118.85	adult	66.1804	18.1762	-149.6209	256.1282	-0.86231	187.5524	-0.76719	188.0668	-0.73469	231.9735	-0.8446	251.2317	-0.77198	17817.4805	-0.71079
013	2017-05-21t1640	1495403153.36	adult	69.8011	21.7968	-146.0002	260.7551	-0.63446	206.2207	-0.14736	207.8342	-0.090762	246.5171	-0.35234	260.6724	-0.40917	19178.5215	-0.20965
013	2017-05-21t2105	1495419058.9	adult	74.2193	26.2151	-141.582	250.4622	-0.70731	181.4596	-0.72529	181.2578	-0.71162	214.6744	-1.0093	244.8743	-0.62156	16331.3623	-0.94678
013	2017-05-22t0103	1495433345.54	adult	78.1878	30.1836	-137.6135	242.318	-0.78174	187.1517	-0.44982	185.2156	-0.49055	227.9151	-0.5233	241.1709	-0.58257	17217.9531	-0.56969
013	2017-05-22t0440	1495446354.42	adult	81.8014	33.7971	-133.9999	250.0968	-0.50825	183.6835	-0.48326	183.6429	-0.46453	216.2028	-0.76966	230.8805	-0.7719	16898.8848	-0.6034
013	2017-05-22t0905	1495462271.94	adult	86.2229	38.2187	-129.5784	258.742	-0.19721	187.0045	-0.29762	185.5712	-0.32485	224.9228	-0.41859	244.3472	-0.29289	17952.4336	-0.1688
013	2017-05-22t1304	1495476609.15	adult	90.2055	42.2012	-125.5958	238.8799	-0.62553	183.0934	-0.36698	182.7966	-0.35687	217.1555	-0.58247	230.799	-0.60692	17393.8711	-0.3025
013	2017-05-22t1640	1495489566.99	adult	93.8049	45.8006	-121.9964	264.153	0.082332	210.3659	0.60697	213.5706	0.73065	247.6769	0.44093	254.4957	0.16102	18932.9297	0.29347
013	2017-05-22t2106	1495505516.9	adult	98.2354	50.2312	-117.5659	212.0072	-1.2046	170.9882	-0.68598	172.8737	-0.59903	202.1804	-0.94292	205.8917	-1.2337	15901.9062	-0.7455
013	2017-05-23t0104	1495519785.34	adult	102.1989	54.1946	-113.6024	315.8056	1.5778	170.5627	-0.66276	169.9013	-0.66355	210.4143	-0.62458	245.0107	0.021364	15350.6445	-0.9128
013	2017-05-23t0440	1495532754.98	adult	105.8015	57.7973	-109.9998	242.3547	-0.32103	178.6032	-0.34089	179.7884	-0.27818	213.7419	-0.46648	220.8058	-0.68307	16967.3066	-0.27606
013	2017-05-23t0906	1495548711.29	adult	110.2338	62.2296	-105.5674	290.4124	1.0157	163.7012	-0.8382	160.1641	-0.94321	211.4353	-0.48606	222.2859	-0.57997	15551.6123	-0.77025
013	2017-05-23t1304	1495563004.65	adult	114.2042	66.2	-101.5971	218.6304	-0.85838	150.6357	-1.2877	147.498	-1.3773	182.4731	-1.4376	195.7415	-1.3937	14159.7578	-1.2749
013	2017-05-23t1640	1495575958.57	adult	117.8025	69.7983	-97.9988	219.532	-0.79144	172.0081	-0.46392	171.3569	-0.46771	200.2105	-0.7762	211.885	-0.82394	16340.7734	-0.39638
013	2017-05-23t2106	1495591948.24	adult	122.2441	74.2399	-93.5572	238.1839	-0.24591	195.4591	0.45018	196.31	0.49649	226.5474	0.19338	236.7756	0.046785	18373.1582	0.43643
013	2017-05-24t0104	1495606227.07	adult	126.2105	78.2062	-89.5908	251.5546	0.15077	173.6047	-0.32013	172.5084	-0.3411	210.9549	-0.29619	230.2305	-0.11801	16318.8447	-0.3196
013	2017-05-24t0440	1495619156.08	adult	129.8018	81.7976	-85.9994	229.5301	-0.39292	167.6575	-0.50571	164.8147	-0.59015	207.7545	-0.36422	213.7724	-0.61415	15592.1445	-0.56484
013	2017-05-24t0922	1495636104.47	adult	134.5097	86.5055	-81.2916	291.974	1.3292	182.9362	0.096351	181.4682	0.058106	218.3188	0.047122	245.9359	0.49824	17196.002	0.091737
013	2017-05-24t1306	1495649524.39	adult	138.2375	90.2332	-77.5638	231.6192	-0.24812	182.8772	0.12935	182.0558	0.11407	215.4682	-0.0072604	221.7357	-0.25413	17190.4609	0.12526
013	2017-05-24t1640	1495662389.07	adult	141.811	93.8068	-73.9903	316.9818	2.1219	154.7212	-0.87404	152.6532	-0.93174	190.3693	-0.82204	215.2872	-0.42318	14853.2344	-0.73999
013	2017-05-24t2045	1495677084.17	adult	145.893	97.8887	-69.9083	225.6573	-0.32512	175.63	-0.058826	173.3236	-0.12858	209.192	-0.13081	222.5789	-0.13294	16684.8477	0.0097101
013	2017-05-25t0044	1495691399.05	adult	149.8693	101.8651	-65.932	228.6936	-0.20105	187.0349	0.402	189.9715	0.52346	216.806	0.17369	225.7568	0.016829	16833.1426	0.10645
013	2017-05-25t0440	1495705589.93	adult	153.8112	105.807	-61.99	222.7811	-0.32664	167.8318	-0.26867	167.4505	-0.26696	199.3292	-0.38417	222.7247	-0.04065	15776.1855	-0.26376
013	2017-05-25t0845	1495720291.01	adult	157.8949	109.8906	-57.9064	232.2593	-0.03224	174.4514	0.017505	173.0107	-0.021359	211.5689	0.081579	225.0923	0.081737	15700.625	-0.25278
013	2017-05-25t1244	1495734629.82	adult	161.8779	113.8736	-53.9234	217.1628	-0.41149	169.4117	-0.12977	168.201	-0.16	201.3211	-0.232	212.128	-0.30958	15247.0537	-0.39086
013	2017-05-25t1641	1495748843.18	adult	165.826	117.8218	-49.9753	212.7618	-0.49845	163.3861	-0.31537	163.743	-0.28636	190.672	-0.56343	209.7557	-0.35039	15685.0625	-0.18021
013	2017-05-25t2050	1495763788.82	adult	169.9776	121.9734	-45.8237	224.2736	-0.14918	157.4251	-0.49187	156.1958	-0.52037	185.1793	-0.70675	212.8785	-0.20108	14797.9629	-0.47959
013	2017-05-26t0146	1495781557.49	adult	174.9133	126.9091	-40.8879	189.1005	-1.0413	155.1232	-0.52272	155.5626	-0.4889	184.1018	-0.68584	186.7939	-1.0093	14891.8242	-0.38629
013	2017-05-26t0440	1495791987.32	adult	177.8105	129.8063	-37.9908	212.498	-0.39384	157.1769	-0.4176	158.1663	-0.36403	190.4954	-0.4332	208.7922	-0.25573	14460.2725	-0.52239
013	2017-05-26t0845	1495806692.02	adult	181.8952	133.8909	-33.9061	194.2981	-0.84043	146.7531	-0.76366	146.9626	-0.73639	179.7861	-0.76287	191.9462	-0.77057	14088.2998	-0.62641
013	2017-05-26t1332	1495823882.32	adult	186.6702	138.666	-29.131	217.5234	-0.19759	166.6205	3.0604e-05	166.3838	0.006424	198.6827	-0.073372	213.8453	-0.018888	15329.0889	-0.10847
013	2017-05-26t1640	1495835169.34	adult	189.8055	141.8013	-25.9958	193.5531	-0.80245	141.1171	-0.90454	140.9265	-0.89045	173.2021	-0.9182	183.4962	-0.98126	13547.2461	-0.76711
013	2017-05-26t2040	1495849556.28	adult	193.8019	145.7977	-21.9994	180.0544	-1.1284	137.7642	-0.99511	135.0999	-1.0696	167.5134	-1.0781	176.4822	-1.1781	12123.2461	-1.2824
013	2017-05-27t0132	1495867080.31	adult	198.6697	150.6654	-17.1316
013	2017-05-27t0440	1495878354.72	adult	201.8015	153.7972	-13.9998
013	2017-05-27t0840	1495892756.7	adult	205.802	157.7978	-9.9993
013	2017-05-27t1332	1495910297.89	adult	210.6746	162.6703	-5.1267
013	2017-05-27t1640	1495921553.28	adult	213.8011	165.7968	-2.0002
013	2017-05-27t2040	1495935954.91	dead	217.8015	169.7973	2.0002
014	2017-05-18t1640	1495143973.23	egg	-2.1976	-54.3867	-198.4334
014	2017-05-18t2104	1495159795.75	larva	2.1976	-49.9916	-194.0383
014	2017-05-19t0101	1495174066.91	larva	6.1618	-46.0273	-190.0741
014	2017-05-19t0440	1495187168.07	larva	9.801	-42.3881	-186.4349
014	2017-05-19t0904	1495203002.84	larva	14.1995	-37.9896	-182.0363
014	2017-05-19t1303	1495217347.6	larva	18.1842	-34.0049	-178.0517
014	2017-05-19t1640	1495230369.16	larva	21.8013	-30.3878	-174.4346
014	2017-05-19t2104	1495246223.28	larva	26.2052	-25.9839	-170.0306
014	2017-05-20t0102	1495260489.91	larva	30.1682	-22.021	-166.0677
014	2017-05-20t0440	1495273568.24	larva	33.801	-18.3881	-162.4348
014	2017-05-20t0904	1495289422.95	larva	38.2051	-13.984	-158.0307
014	2017-05-20t1302	1495303690.34	larva	42.1683	-10.0208	-154.0676
014	2017-05-20t1640	1495316769.38	larva	45.8014	-6.3878	-150.4345	400.7058	0.92136	301.4993	1.1585	309.0488	1.271	378.2404	1.1958	397.4384	1.1384	28340.9336	1.154
014	2017-05-20t2104	1495332629.85	larva	50.207	-1.9821	-146.0288	302.8358	-0.53813	227.8161	-0.2454	228.3772	-0.23085	273.3234	-0.53164	302.7706	-0.33307	21414.7109	-0.24629
014	2017-05-21t0102	1495346900.85	adult	54.1712	1.9821	-142.0646	427.7696	1.8291	272.9339	0.89739	260.8626	0.60676	371.9193	1.5518	420.9529	2.0623	24564.0547	0.62902
014	2017-05-21t0440	1495359968.16	adult	57.801	5.6119	-138.4348	329.7123	0.23631	244.307	0.3803	245.2904	0.39551	318.1955	0.67486	326.5249	0.44507	23453.4727	0.49848
014	2017-05-21t0904	1495375841.71	adult	62.2103	10.0212	-134.0255	288.2889	-0.36712	219.1257	-0.074431	216.0057	-0.1455	257.6839	-0.40963	278.0998	-0.34376	19721.3086	-0.30775
014	2017-05-21t1303	1495390134.26	adult	66.1805	13.9914	-130.0554	306.502	0.16389	228.2858	0.30877	225.89	0.24878	271.5762	0.078041	286.8537	0.022703	21230.5742	0.23975
014	2017-05-21t1640	1495403168.36	adult	69.8011	17.6119	-126.4348	243.5598	-1.0021	188.6719	-0.63746	189.9474	-0.5845	225.1169	-0.8831	235.8559	-0.99753	17546.4844	-0.68935
014	2017-05-21t2105	1495419073.9	adult	74.2193	22.0302	-122.0166	303.6162	0.50095	230.6266	0.73624	232.3997	0.79703	276.5608	0.63952	291.2943	0.55933	21909.5234	0.79586
014	2017-05-22t0103	1495433360.55	adult	78.1878	25.9987	-118.0481	264.0428	-0.26083	191.9008	-0.30202	191.2895	-0.30262	246.2321	-0.0072755	261.7272	-0.030122	18422.4766	-0.17577
014	2017-05-22t0440	1495446369.88	adult	81.8015	29.6124	-114.4344	264.0408	-0.16348	204.2127	0.17249	204.0935	0.18545	236.1281	-0.18854	245.2332	-0.373	18991.7793	0.098861
014	2017-05-22t0905	1495462287.43	adult	86.223	34.0339	-110.0128	269.4262	0.072015	217.4688	0.69979	218.95	0.76313	257.842	0.57419	265.4034	0.31065	20442.0664	0.68709
014	2017-05-22t1304	1495476624.79	adult	90.2056	38.0165	-106.0302	221.2358	-1.0744	171.7329	-0.74649	172.3383	-0.70468	207.4742	-0.88225	217.3493	-1.0011	15971.1641	-0.80155
014	2017-05-22t1640	1495489582.35	adult	93.805	41.6158	-102.4309	285.8201	0.63885	214.3585	0.74263	213.3778	0.72413	258.1204	0.77117	284.282	1.0491	20578.4141	0.88058
014	2017-05-22t2106	1495505531.94	adult	98.2354	46.0463	-98.0004	237.9616	-0.52783	180.0503	-0.37209	180.4591	-0.33774	218.6995	-0.4085	235.6032	-0.33049	16924.7324	-0.3736
014	2017-05-23t0104	1495519800.46	adult	102.1989	50.0098	-94.037	264.6431	0.22572	190.7531	0.048855	189.6371	0.027845	234.7094	0.17709	250.1257	0.1798	18121.5449	0.11175
014	2017-05-23t0440	1495532770.59	adult	105.8017	53.6126	-90.4342	236.3974	-0.47968	188.4155	0.010368	190.6781	0.10924	225.7097	-0.064649	229.7694	-0.40045	17711.0527	0.0030904
014	2017-05-23t0906	1495548726.84	adult	110.234	58.0449	-86.0019	238.866	-0.3629	188.5269	0.067841	188.1122	0.070522	229.6913	0.13973	236.7163	-0.11564	16967.4258	-0.22877
014	2017-05-23t1304	1495563020.15	adult	114.2044	62.0152	-82.0315	260.1555	0.25249	212.3739	0.9948	211.8645	0.9877	245.6726	0.75442	256.511	0.58599	19750.7773	0.89008
014	2017-05-23t1640	1495575973.85	adult	117.8026	65.6135	-78.4332	244.4031	-0.12892	178.6194	-0.21804	177.565	-0.23821	211.7917	-0.37333	234.8779	-0.070875	17147.4629	-0.082306
014	2017-05-23t2106	1495591963.44	adult	122.2442	70.055	-73.9917	343.4116	2.5353	242.0569	2.1794	241.2617	2.1549	285.9446	2.2474	308.5654	2.399	22753.3477	2.1362
014	2017-05-24t0104	1495606242.26	adult	126.2105	74.0214	-70.0254	252.955	0.18776	188.1595	0.21698	188.4831	0.24518	233.2581	0.46892	244.7031	0.35598	17310.6758	0.062705
014	2017-05-24t0440	1495619171.75	adult	129.802	77.6129	-66.4338	262.4711	0.48169	184.3937	0.11007	184.6391	0.13558	227.3211	0.30374	248.375	0.52104	16964.2207	-0.037977
014	2017-05-24t0922	1495636120.12	adult	134.5099	82.3208	-61.726	247.5791	0.13948	190.5173	0.37559	191.9221	0.44145	230.9271	0.47704	236.6362	0.19213	18289.6641	0.51209
014	2017-05-24t1306	1495649540.09	adult	138.2377	86.0485	-57.9982	263.9906	0.62801	214.802	1.3072	215.3586	1.3378	251.6386	1.2273	260.9495	1.0389	20191.3906	1.2813
014	2017-05-24t1640	1495662404.37	adult	141.8111	89.6219	-54.4248	218.9277	-0.55391	165.7123	-0.46814	165.3447	-0.46482	197.2651	-0.58646	207.2856	-0.68726	15245.5342	-0.5886
014	2017-05-24t2045	1495677099.52	adult	145.8931	93.7039	-50.3428	216.6956	-0.57118	162.5814	-0.54068	160.0577	-0.61671	195.97	-0.58289	214.9549	-0.38469	15445.2305	-0.46905
014	2017-05-25t0044	1495691414.32	adult	149.8694	97.6803	-46.3665	212.4422	-0.64758	169.7422	-0.23667	170.3307	-0.19933	204.8946	-0.23434	212.3116	-0.42753	15616.2803	-0.3639
014	2017-05-25t0440	1495705605.57	adult	153.8114	101.6223	-42.4244	241.6801	0.19161	167.5027	-0.28084	166.8706	-0.28833	210.4717	-0.00092962	232.3874	0.27936	15577.75	-0.34061
014	2017-05-25t0845	1495720306.75	adult	157.8951	105.7059	-38.3408	203.8939	-0.80719	159.75	-0.52801	160.9223	-0.46815	192.2493	-0.58769	202.265	-0.67749	15176.251	-0.45668
014	2017-05-25t1244	1495734645.6	adult	161.8781	109.689	-34.3578	207.3983	-0.67741	151.3182	-0.80412	152.8535	-0.72957	179.3432	-0.9991	192.0487	-0.98025	14526.5469	-0.67232
014	2017-05-25t1641	1495748858.39	adult	165.8261	113.637	-30.4098	214.098	-0.46226	160.885	-0.40879	160.0909	-0.42212	194.0367	-0.4456	212.6026	-0.25526	15123.1914	-0.40006
014	2017-05-25t2050	1495763804.11	adult	169.9777	117.7885	-26.2582	233.1476	0.08944	167.2183	-0.12696	166.5579	-0.13626	211.9815	0.22954	220.5777	0.054897	15885.7412	-0.055342
014	2017-05-26t0146	1495781572.85	adult	174.9134	122.7243	-21.3224	199.8284	-0.75592	148.2791	-0.77616	146.7997	-0.8116	181.3815	-0.78026	194.4471	-0.75691	13938.2314	-0.75578
014	2017-05-26t0440	1495792002.55	adult	177.8106	125.6214	-18.4253	202.4044	-0.66072	157.2602	-0.41452	154.3935	-0.50236	185.0521	-0.62138	195.372	-0.69627	14939.7207	-0.33726
014	2017-05-26t0845	1495806707.29	adult	181.8952	129.7061	-14.3406	214.1808	-0.3181	155.969	-0.42581	154.5968	-0.4582	190.0173	-0.41096	210.5	-0.16453	13725.2754	-0.76609
014	2017-05-26t1332	1495823897.6	adult	186.6703	134.4812	-9.5655	252.8235	0.72471	166.7794	0.0058204	169.6396	0.12426	211.7728	0.3745	231.9849	0.57096	15844.0469	0.089171
014	2017-05-26t1640	1495835184.89	adult	189.8057	137.6165	-6.4302	235.2391	0.28633	181.2912	0.55484	182.919	0.62433	217.3101	0.5876	232.3346	0.60446	15953.623	0.15653
014	2017-05-26t2040	1495849571.59	adult	193.802	141.6128	-2.4339	265.0322	1.0965	189.1664	0.8686	184.4573	0.70674	230.586	1.0726	242.2642	0.95729	17781.6445	0.89346
014	2017-05-27t0132	1495867095.5	dead	198.6697	146.4806	2.4339
015	2017-05-18t1640	1495143988.86	egg	-2.1976	-54.3866	-214.4353
015	2017-05-18t2104	1495159811.33	larva	2.1976	-49.9915	-210.0402
015	2017-05-19t0101	1495174082.07	larva	6.1617	-46.0274	-206.0761
015	2017-05-19t0440	1495187183.19	larva	9.8009	-42.3882	-202.4369
015	2017-05-19t0904	1495203018.41	larva	14.1995	-37.9895	-198.0382
015	2017-05-19t1303	1495217362.77	larva	18.1841	-34.005	-194.0537
015	2017-05-19t1640	1495230384.7	larva	21.8013	-30.3878	-190.4365
015	2017-05-19t2104	1495246238.75	larva	26.2052	-25.9839	-186.0326
015	2017-05-20t0102	1495260505.44	larva	30.1682	-22.0209	-182.0696
015	2017-05-20t0440	1495273583.19	larva	33.8009	-18.3882	-178.4369
015	2017-05-20t0904	1495289437.97	larva	38.205	-13.9841	-174.0328
015	2017-05-20t1302	1495303705.25	larva	42.1681	-10.021	-170.0696
015	2017-05-20t1640	1495316784.87	larva	45.8013	-6.3877	-166.4364	374.347	0.48837	281.6328	0.74666	284.8255	0.78318	354.5655	0.77278	372.037	0.70043	26191.8535	0.68124
015	2017-05-20t2104	1495332645.14	larva	50.207	-1.9821	-162.0308	341.8318	0.12975	259.5399	0.44348	260.5792	0.44981	313.8714	0.22971	325.3785	0.076067	24137.209	0.38037
015	2017-05-21t0102	1495346916.24	adult	54.1712	1.9821	-158.0666	311.1214	-0.24965	234.0275	0.014522	234.5575	0.024504	276.805	-0.32124	294.0707	-0.34299	22232.6113	0.068788
015	2017-05-21t0440	1495359983.04	adult	57.8008	5.6118	-154.4369	303.264	-0.25328	230.7037	0.058214	228.4051	0.0046726	264.4012	-0.43482	292.7997	-0.22375	21916.8477	0.11363
015	2017-05-21t0904	1495375856.52	adult	62.2101	10.0211	-150.0276	270.656	-0.70977	210.0939	-0.30038	210.6003	-0.27814	249.2818	-0.59384	265.4081	-0.61074	18488.2598	-0.63354
015	2017-05-21t1303	1495390149.13	adult	66.1803	13.9912	-146.0575	337.0818	0.78685	223.2223	0.17501	223.0657	0.17534	281.5622	0.31068	332.0452	1.0309	20759.6777	0.1086
015	2017-05-21t1640	1495403183.72	adult	69.801	17.612	-142.4367	275.1142	-0.32743	210.5303	-0.027	208.2089	-0.08042	253.4117	-0.18135	261.4819	-0.38998	19368.7891	-0.15373
015	2017-05-21t2105	1495419089.24	adult	74.2192	22.0302	-138.0185	350.4772	1.5662	204.7228	-0.033773	201.7742	-0.1064	246.6016	-0.1587	266.6406	-0.067847	18834.4941	-0.16479
015	2017-05-22t0103	1495433375.89	adult	78.1877	25.9987	-134.05	284.2709	0.22419	214.7702	0.40971	213.8876	0.39661	255.8026	0.26234	269.2225	0.17131	20188.3945	0.40173
015	2017-05-22t0440	1495446384.86	adult	81.8013	29.6123	-130.4364	244.3208	-0.65106	170.7452	-0.89655	172.2575	-0.82639	226.9863	-0.45516	240.4407	-0.5062	16220.791	-0.83094
015	2017-05-22t0905	1495462302.4	adult	86.2229	34.0338	-126.0149	286.7914	0.50958	217.1146	0.68819	214.5039	0.61821	264.0405	0.76112	280.7153	0.74953	20843	0.82492
015	2017-05-22t1304	1495476639.95	adult	90.2055	38.0165	-122.0322	283.9706	0.52156	220.6607	0.88804	220.4987	0.89699	253.0534	0.52911	274.2288	0.66591	21183.4238	1.0268
015	2017-05-22t1640	1495489598.05	adult	93.805	41.6159	-118.4328	298.1794	0.95629	192.2184	-0.0096392	186.671	-0.17891	243.079	0.29555	263.0525	0.41613	17876.3066	-0.083533
015	2017-05-22t2106	1495505547.29	adult	98.2353	46.0463	-114.0024	267.0077	0.2296	210.2171	0.67281	205.9438	0.54011	254.2693	0.74225	262.9012	0.49935	20180.8379	0.81034
015	2017-05-23t0104	1495519815.98	adult	102.1989	50.0098	-110.0389	226.113	-0.79252	170.6218	-0.66068	169.2816	-0.68526	214.6089	-0.48617	220.1313	-0.74929	15867.8262	-0.72157
015	2017-05-23t0440	1495532785.65	adult	105.8015	53.6125	-106.4362	229.0679	-0.67488	185.598	-0.090492	182.5889	-0.17855	223.5053	-0.13866	228.4176	-0.44308	17817.4062	0.043006
015	2017-05-23t0906	1495548741.92	adult	110.2338	58.0448	-102.0039	236.1505	-0.43553	166.5939	-0.73263	166.3894	-0.71741	203.8402	-0.74641	221.2752	-0.61249	15493.2373	-0.79258
015	2017-05-23t1304	1495563035.4	adult	114.2043	62.0152	-98.0335	242.6631	-0.21546	185.1977	-0.0099044	186.1918	0.044404	227.5254	0.12501	234.9062	-0.11783	17223.3867	-0.088604
015	2017-05-23t1640	1495575989.46	adult	117.8026	65.6135	-94.4351	310.4548	1.6306	220.0426	1.3225	220.4086	1.3456	266.3292	1.5239	282.0541	1.4742	20904.0449	1.3803
015	2017-05-23t2106	1495591978.99	adult	122.2441	70.0551	-89.9936	216.2683	-0.82513	172.6589	-0.39591	171.7306	-0.41035	209.2674	-0.4042	215.3379	-0.65563	16402.5918	-0.32825
015	2017-05-24t0104	1495606257.85	adult	126.2105	74.0214	-86.0273	276.2223	0.80237	204.7124	0.82783	203.3898	0.79227	235.0592	0.5307	261.266	0.89844	18014.6914	0.33407
015	2017-05-24t0440	1495619186.91	adult	129.8019	77.6128	-82.4358	413.5211	4.4922	213.407	1.1775	209.1814	1.034	266.3223	1.6352	304.0237	2.3467	20060.2578	1.1509
015	2017-05-24t0922	1495636135.21	adult	134.5098	82.3207	-77.728	268.9827	0.71304	202.5334	0.81818	202.801	0.84038	242.8145	0.88237	261.8348	1.0216	19443.207	0.95546
015	2017-05-24t1306	1495649555.06	adult	138.2375	86.0484	-74.0003	233.5941	-0.19467	184.439	0.18697	185.0691	0.2248	220.2184	0.15487	231.1414	0.056024	16968.3867	0.039711
015	2017-05-24t1640	1495662420.03	adult	141.8111	89.622	-70.4266	263.9918	0.67586	214.6765	1.3401	214.701	1.351	254.7604	1.3777	262.8843	1.1477	20608.9453	1.4811
015	2017-05-24t2045	1495677115.25	adult	145.8931	93.704	-66.3446	239.9302	0.066782	177.9327	0.02621	177.6688	0.031303	210.8775	-0.07318	232.1284	0.1824	16903.6094	0.094201
015	2017-05-25t0044	1495691429.99	adult	149.8694	97.6804	-62.3683	274.9317	1.0694	185.0829	0.32991	184.1525	0.30932	220.1707	0.28894	233.8081	0.28292	17767.9609	0.46779
015	2017-05-25t0440	1495705620.75	adult	153.8113	101.6222	-58.4264	236.231	0.042182	182.7108	0.28157	183.8346	0.33667	219.6439	0.31455	232.2182	0.27375	17357.5293	0.34868
015	2017-05-25t0845	1495720322.01	adult	157.895	105.7059	-54.3428	274.1164	1.1113	217.4032	1.6113	216.1143	1.5717	253.9107	1.5484	262.4308	1.3236	20653.3047	1.6731
015	2017-05-25t1244	1495734660.86	adult	161.878	109.6889	-50.3598	237.7665	0.14961	161.1832	-0.43645	160.5438	-0.44417	193.8457	-0.49292	208.6526	-0.42566	15473.5869	-0.30236
015	2017-05-25t1641	1495748874.08	adult	165.8261	113.6371	-46.4116	212.446	-0.50701	166.1449	-0.21233	165.4694	-0.22218	197.7979	-0.31388	204.5157	-0.5255	15617.6211	-0.20659
015	2017-05-25t2050	1495763819.35	adult	169.9776	117.7885	-42.2602	216.4575	-0.35936	172.5003	0.06985	173.5716	0.12373	200.1229	-0.18472	210.239	-0.28884	16560.0293	0.20763
015	2017-05-26t0146	1495781588	adult	174.9133	122.7243	-37.3244	228.9005	0.017294	186.0244	0.62154	186.1801	0.6386	217.2336	0.46422	228.8284	0.37668	17114.248	0.47484
015	2017-05-26t0440	1495792017.76	adult	177.8105	125.6214	-34.4273	193.9277	-0.88485	149.4264	-0.7034	148.511	-0.71805	181.7203	-0.73657	191.4326	-0.82559	14046.0791	-0.68232
015	2017-05-26t0845	1495806722.55	adult	181.8951	129.7061	-30.3426	215.397	-0.28615	173.4502	0.21506	175.9055	0.31827	200.0499	-0.065894	206.7801	-0.28603	16130.8721	0.15951
015	2017-05-26t1332	1495823912.81	adult	186.6702	134.4811	-25.5675	177.3652	-1.2468	142.8152	-0.86726	142.9101	-0.84315	167.2883	-1.1475	172.3493	-1.3682	12567.7334	-1.1683
015	2017-05-26t1640	1495835200.35	adult	189.8056	137.6166	-22.4321	189.7419	-0.902	145.8778	-0.7316	145.8429	-0.71311	170.95	-0.99508	187.4744	-0.8521	13858.3906	-0.64768
015	2017-05-26t2040	1495849586.7	adult	193.8018	141.6128	-18.4359	154.214	-1.805	114.2162	-1.8489	116.0494	-1.7552	141.4864	-1.9657	151.3123	-1.9952	10051.0264	-2.0792
015	2017-05-27t0132	1495867110.62	adult	198.6696	146.4805	-13.5682
015	2017-05-27t0440	1495878385.04	adult	201.8014	149.6123	-10.4364
015	2017-05-27t0840	1495892787.2	adult	205.802	153.6129	-6.4358
015	2017-05-27t1332	1495910328.32	adult	210.6745	158.4855	-1.5632
015	2017-05-27t1640	1495921583.62	dead	213.801	161.6119	1.5632
017	2017-05-18t1640	1495144019.53	egg	-2.1976	-54.3865	-170.0994
017	2017-05-18t2104	1495159842.04	larva	2.1976	-49.9914	-165.7043
017	2017-05-19t0101	1495174112.54	larva	6.1616	-46.0274	-161.7402
017	2017-05-19t0440	1495187213.88	larva	9.8009	-42.3881	-158.101
017	2017-05-19t0904	1495203048.84	larva	14.1995	-37.9895	-153.7024
017	2017-05-19t1303	1495217393.58	larva	18.1841	-34.0049	-149.7177
017	2017-05-19t1640	1495230415.43	larva	21.8013	-30.3877	-146.1006
017	2017-05-19t2104	1495246269.31	larva	26.2051	-25.9838	-141.6967
017	2017-05-20t0102	1495260535.85	larva	30.1681	-22.0209	-137.7338
017	2017-05-20t0440	1495273613.74	larva	33.8008	-18.3881	-134.101
017	2017-05-20t0904	1495289468.39	larva	38.2049	-13.9841	-129.6969
017	2017-05-20t1302	1495303735.71	larva	42.168	-10.0209	-125.7338
017	2017-05-20t1640	1495316815.43	larva	45.8013	-6.3877	-122.1006	364.6928	0.32979	268.596	0.47639	268.5068	0.45455	341.0456	0.5312	363.6399	0.55566	25516.6191	0.53269
017	2017-05-20t2104	1495332675.43	larva	50.2068	-1.9821	-117.695	521.6662	3.2098	390.8889	3.2957	392.2485	3.2329	485.4056	3.4505	513.3695	3.4782	37134.4414	3.3721
017	2017-05-21t0102	1495346946.72	adult	54.1711	1.9821	-113.7307	404.2844	1.4106	310.5208	1.7503	309.7945	1.6899	372.7815	1.5687	393.054	1.5334	29499.4746	1.815
017	2017-05-21t0440	1495360013.37	adult	57.8007	5.6117	-110.1011	496.6794	3.327	343.4297	2.7272	344.047	2.6813	423.0917	2.8386	476.9499	3.4281	31595.5352	2.5376
017	2017-05-21t0904	1495375887.05	adult	62.2101	10.0211	-105.6918	282.2696	-0.4841	208.8039	-0.33265	210.8058	-0.27309	245.921	-0.66752	264.4016	-0.63191	19836.373	-0.27736
017	2017-05-21t1303	1495390179.39	adult	66.1802	13.9912	-101.7217	317.7666	0.39336	229.9229	0.352	231.7133	0.40019	279.0905	0.25309	308.6304	0.5085	21842.6777	0.4102
017	2017-05-21t1640	1495403214.05	adult	69.8009	17.6119	-98.1009	307.1999	0.35863	226.9457	0.43145	225.2634	0.39034	272.8855	0.30162	292.3465	0.34176	21559.8398	0.49028
017	2017-05-21t2105	1495419119.67	adult	74.2191	22.0302	-93.6827	282.0228	0.010095	208.9451	0.091736	208.4304	0.089947	249.2379	-0.088462	271.3995	0.053214	19640.8379	0.087108
017	2017-05-22t0103	1495433406.44	adult	78.1877	25.9987	-89.7142	297.0584	0.53081	227.9118	0.81869	224.3777	0.72119	277.4475	0.87212	294.0132	0.83756	21423.7129	0.80572
017	2017-05-22t0440	1495446415.51	adult	81.8013	29.6123	-86.1005	365.7546	2.3514	250.9255	1.6646	249.7449	1.6364	300.5927	1.6915	320.2219	1.7111	23837.9219	1.725
017	2017-05-22t0905	1495462332.93	adult	86.2228	34.0338	-81.679	303.0026	0.91807	228.5672	1.0631	226.9187	1.0229	270.7496	0.96345	299.2087	1.2796	21942.4531	1.2029
017	2017-05-22t1304	1495476670.8	adult	90.2056	38.0166	-77.6963	260.3157	-0.08021	177.6533	-0.54871	179.865	-0.45437	227.1368	-0.2734	239.7126	-0.34568	17054.7207	-0.42146
017	2017-05-22t1640	1495489629.15	adult	93.8051	41.6161	-74.0967	278.0573	0.43946	226.134	1.1427	225.8462	1.1457	267.7075	1.0743	275.523	0.78793	21482.7266	1.2032
017	2017-05-22t2106	1495505577.75	adult	98.2353	46.0463	-69.6666	268.6202	0.27165	208.5493	0.61504	206.9474	0.57468	246.9866	0.50664	260.8852	0.43806	19603.6348	0.60047
017	2017-05-23t0104	1495519846.58	adult	102.1988	50.0099	-65.703	268.9676	0.34001	212.4438	0.81335	214.8838	0.9123	251.6414	0.7358	264.0073	0.60979	19757.2715	0.71657
017	2017-05-23t0440	1495532816.36	adult	105.8015	53.6126	-62.1003	266.3423	0.31781	215.1305	0.96669	213.3335	0.91525	248.9448	0.71548	263.4803	0.66244	19792.0039	0.78414
017	2017-05-23t0906	1495548772.57	adult	110.2338	58.0449	-57.668	341.586	2.3844	261.0044	2.713	259.9108	2.6748	312.5285	2.9793	336.2637	3.0875	25056.418	2.8648
017	2017-05-23t1304	1495563066.11	adult	114.2043	62.0153	-53.6976	253.8356	0.083419	195.9175	0.38641	194.8419	0.36223	233.427	0.3297	249.3221	0.3518	18416.248	0.37331
017	2017-05-23t1640	1495576020.38	adult	117.8027	65.6137	-50.0992	361.6606	2.9946	279.5671	3.5363	277.1486	3.4432	325.1555	3.5702	339.8813	3.3682	25999.7422	3.3642
017	2017-05-23t2106	1495592009.69	adult	122.2441	70.0552	-45.6577	287.7365	1.0638	241.3055	2.1515	241.0178	2.1459	274.4927	1.8514	284.3595	1.6059	22924.0215	2.2024
017	2017-05-24t0104	1495606288.47	adult	126.2105	74.0215	-41.6914	269.2566	0.61837	196.3521	0.51931	196.3679	0.53456	234.6576	0.51692	252.8299	0.62215	18457.1016	0.5046
017	2017-05-24t0440	1495619217.65	adult	129.8019	77.6129	-38.0999	287.1438	1.1368	229.0353	1.7526	229.9525	1.7944	266.5097	1.6416	285.1868	1.7287	21529.3145	1.7149
017	2017-05-24t0922	1495636165.93	adult	134.5098	82.3208	-33.3921	272.1007	0.7966	215.8975	1.3104	212.261	1.1873	252.9982	1.2296	264.0147	1.0933	20294.3691	1.2826
017	2017-05-24t1306	1495649585.58	adult	138.2374	86.0485	-29.6644	245.2785	0.12157	203.9256	0.90593	203.5758	0.90482	233.9937	0.62506	244.4861	0.49606	19169.0039	0.88746
017	2017-05-24t1640	1495662450.94	adult	141.8112	89.6222	-26.0907	237.1003	-0.057988	178.363	-0.00095296	177.1033	-0.032208	210.8328	-0.12296	223.6927	-0.14577	16944.4824	0.067023
017	2017-05-24t2045	1495677146.42	adult	145.8932	93.7043	-22.0086	217.6202	-0.54579	167.2127	-0.36965	168.9248	-0.29044	193.0296	-0.68342	199.2422	-0.90353	16052.4219	-0.23454
017	2017-05-25t0044	1495691460.88	adult	149.8695	97.6805	-18.0324	244.3129	0.2281	185.4649	0.34402	187.0204	0.41486	214.6676	0.10044	226.9465	0.056148	17804.627	0.48196
017	2017-05-25t0440	1495705651.62	adult	153.8113	101.6224	-14.0905	227.3759	-0.20064	161.787	-0.49221	159.4731	-0.56087	197.0213	-0.46355	210.2497	-0.45379	14884.4043	-0.60914
017	2017-05-25t0845	1495720353.03	adult	157.8951	105.7061	-10.0068	206.9407	-0.72395	154.2912	-0.73057	152.0849	-0.79477	182.1516	-0.9375	198.4566	-0.80416	14349.0859	-0.77833
017	2017-05-25t1244	1495734691.79	adult	161.8781	109.6891	-6.0238	272.8802	1.1059	152.4873	-0.76055	155.2513	-0.64058	178.3883	-1.0324	202.5832	-0.62839	14333.8037	-0.74762
017	2017-05-25t1641	1495748904.94	adult	165.8262	113.6372	-2.0757
017	2017-05-25t2050	1495763849.88	dead	169.9775	117.7886	2.0757	210.7994	-0.5115	151.2926	-0.72038	150.0513	-0.74814	183.5563	-0.76344	195.2765	-0.7863	14070.2158	-0.76342
018	2017-05-18t1640	1495144034.56	egg	-2.1976	-58.1836	-186.4803
018	2017-05-18t2104	1495159856.97	larva	2.1976	-53.7884	-182.0852
018	2017-05-19t0101	1495174127.88	larva	6.1617	-49.8243	-178.1211
018	2017-05-19t0440	1495187229.25	larva	9.801	-46.185	-174.4818
018	2017-05-19t0904	1495203063.74	larva	14.1994	-41.7866	-170.0833
018	2017-05-19t1303	1495217409.2	larva	18.1843	-37.8017	-166.0985
018	2017-05-19t1640	1495230430.45	larva	21.8013	-34.1847	-162.4815
018	2017-05-19t2104	1495246284.35	larva	26.2052	-29.7808	-158.0776
018	2017-05-20t0102	1495260550.85	larva	30.1681	-25.8179	-154.1147
018	2017-05-20t0440	1495273629.22	larva	33.801	-22.185	-150.4818
018	2017-05-20t0904	1495289483.86	larva	38.205	-17.781	-146.0777
018	2017-05-20t1302	1495303751.11	larva	42.1682	-13.8178	-142.1146
018	2017-05-20t1640	1495316830.47	larva	45.8013	-10.1847	-138.4815	324.5795	-0.32913	223.8582	-0.45109	228.4614	-0.3519	294.1243	-0.30719	315.0036	-0.28285	21266.5254	-0.40227
018	2017-05-20t2104	1495332690.47	larva	50.2069	-5.7791	-134.0759	347.6308	0.22907	245.8491	0.14618	250.3464	0.23351	300.7987	-0.015753	307.7638	-0.24271	23109.8184	0.14389
018	2017-05-21t0102	1495346961.89	larva	54.1711	-1.8149	-130.1116	332.4489	0.13042	257.2747	0.54205	258.5767	0.55616	308.2265	0.29752	327.7701	0.29585	24441.0996	0.59947
018	2017-05-21t0440	1495360028.83	adult	57.8009	1.8149	-126.4819	309.8763	-0.13088	217.4779	-0.25492	216.6651	-0.26706	268.5008	-0.35025	291.217	-0.25513	19573.0117	-0.47337
018	2017-05-21t0904	1495375902.53	adult	62.2102	6.2242	-122.0726	260.2365	-0.91224	188.9312	-0.8298	186.7195	-0.86407	229.2632	-1.0327	254.3294	-0.84378	17003.8066	-1.0257
018	2017-05-21t1303	1495390194.77	adult	66.1803	10.1943	-118.1025	260.5938	-0.77134	205.5227	-0.29252	206.6066	-0.25263	241.1029	-0.63191	250.5113	-0.78806	19524.6562	-0.23535
018	2017-05-21t1640	1495403229.09	adult	69.8009	13.8149	-114.4818	245.5923	-0.95868	184.1664	-0.7633	182.8486	-0.78045	226.0024	-0.86115	242.4927	-0.84019	17679.9766	-0.65012
018	2017-05-21t2105	1495419134.83	adult	74.2192	18.2332	-110.0636	239.82	-0.94923	174.325	-0.93737	168.2543	-1.0952	214.0331	-1.0264	232.2844	-0.94184	16386.5508	-0.92954
018	2017-05-22t0103	1495433421.45	adult	78.1877	22.2017	-106.0951	231.1434	-1.0497	153.2813	-1.5039	153.6075	-1.4686	191.7244	-1.5429	216.8618	-1.2359	14408.4385	-1.4885
018	2017-05-22t0440	1495446431.01	adult	81.8015	25.8155	-102.4813	243.3287	-0.67558	188.2953	-0.33595	191.1226	-0.2268	230.0295	-0.36641	235.3339	-0.64813	17888.0586	-0.27149
018	2017-05-22t0905	1495462348.41	adult	86.223	30.237	-98.0598	221.0147	-1.1479	173.2374	-0.74836	172.0652	-0.76508	209.84	-0.87345	219.2911	-1.0111	16284.3125	-0.74228
018	2017-05-22t1304	1495476686.66	adult	90.2058	34.2198	-94.077	293.7838	0.77121	191.5726	-0.083705	188.1682	-0.17822	240.6208	0.14414	255.3142	0.11158	18007.8262	-0.087134
018	2017-05-22t1640	1495489644.57	adult	93.8052	37.8192	-90.4775	242.294	-0.47911	188.1658	-0.14733	184.9742	-0.23627	226.8638	-0.21719	238.7493	-0.30844	18063.9121	-0.016592
018	2017-05-22t2106	1495505592.84	adult	98.2353	42.2493	-86.0475	236.4013	-0.56851	174.8296	-0.55292	173.2571	-0.58582	209.9543	-0.69142	233.262	-0.40166	16084.3262	-0.67917
018	2017-05-23t0104	1495519861.76	adult	102.1989	46.2129	-82.0839	223.6555	-0.85747	172.3681	-0.59913	173.2997	-0.5445	203.5235	-0.85196	210.5306	-1.0467	16374.9746	-0.53405
018	2017-05-23t0440	1495532832.04	adult	105.8017	49.8157	-78.481	220.8582	-0.89352	157.4137	-1.0994	155.4283	-1.1448	197.8806	-0.99903	211.7376	-0.96899	14954.2988	-1.0316
018	2017-05-23t0906	1495548788.17	adult	110.234	54.248	-74.0488	222.9144	-0.78953	158.6141	-1.0239	160.151	-0.94368	199.5354	-0.89397	222.2929	-0.57974	14275.2656	-1.2584
018	2017-05-23t1304	1495563081.69	adult	114.2044	58.2184	-70.0783	237.9778	-0.3408	157.2969	-1.0414	156.9441	-1.0303	192.2227	-1.0994	203.8884	-1.1283	14785.9121	-1.0325
018	2017-05-23t1640	1495576035.72	adult	117.8028	61.8168	-66.48	306.1507	1.5159	162.7583	-0.80794	161.045	-0.84892	197.965	-0.85431	224.6224	-0.40676	15462.0391	-0.73851
018	2017-05-23t2106	1495592024.84	adult	122.2442	66.2582	-62.0386	210.9877	-0.9647	157.8071	-0.94704	157.1155	-0.94956	188.0816	-1.1368	201.1574	-1.1203	14676.0605	-0.99823
018	2017-05-24t0104	1495606303.57	adult	126.2105	70.2245	-58.0723	236.0143	-0.25973	187.5671	0.19512	187.0594	0.19293	210.6446	-0.30683	221.4965	-0.40406	17818.875	0.25859
018	2017-05-24t0440	1495619233.35	adult	129.8021	73.8161	-54.4807	223.1384	-0.56263	182.4935	0.040153	181.4194	0.017714	213.2686	-0.17598	218.1586	-0.47025	16059.4277	-0.3854
018	2017-05-24t0922	1495636181.61	adult	134.51	78.524	-49.7728	203.5368	-1.0407	158.1978	-0.81485	156.5781	-0.8546	188.815	-0.95889	200.0594	-1.0119	15028.791	-0.74124
018	2017-05-24t1306	1495649601.37	adult	138.2377	82.2517	-46.0451	225.7844	-0.40604	163.5481	-0.5838	165.087	-0.50944	205.9122	-0.33343	209.3811	-0.66152	15537.0684	-0.51168
018	2017-05-24t1640	1495662466.33	adult	141.8113	85.8253	-42.4715	223.5981	-0.42645	163.5152	-0.54928	162.9681	-0.55225	204.541	-0.3379	218.03	-0.33266	14716.3652	-0.7928
018	2017-05-24t2045	1495677161.78	adult	145.8933	89.9073	-38.3894	223.6131	-0.38124	169.9973	-0.26682	169.7996	-0.25825	200.7131	-0.42071	211.2525	-0.50694	15979.7471	-0.26261
018	2017-05-25t0044	1495691476.09	adult	149.8695	93.8835	-34.4132	221.022	-0.41184	153.0431	-0.85341	151.8951	-0.87777	191.9557	-0.67755	210.6673	-0.48187	13467.7949	-1.1943
018	2017-05-25t0440	1495705667.38	adult	153.8116	97.8256	-30.4712	235.6322	0.025765	174.7149	-0.014125	176.0935	0.051471	205.229	-0.18125	230.3022	0.2103	16423.1992	-0.013173
018	2017-05-25t0845	1495720368.82	adult	157.8953	101.9093	-26.3875	201.1248	-0.88284	159.7747	-0.52709	158.3967	-0.56149	189.3688	-0.68747	198.0226	-0.81859	15018.8193	-0.5179
018	2017-05-25t1244	1495734707.66	adult	161.8783	105.8923	-22.4045	202.9211	-0.79933	160.1402	-0.47532	161.2729	-0.41711	192.1604	-0.55174	202.8913	-0.6181	14893.043	-0.52915
018	2017-05-25t1641	1495748920.35	adult	165.8263	109.8403	-18.4565	191.0071	-1.0878	142.9262	-1.0796	142.7622	-1.0663	169.8791	-1.2916	187.2261	-1.1033	12863.3604	-1.2843
018	2017-05-25t2050	1495763865.25	adult	169.9776	113.9916	-14.3051	206.635	-0.62348	161.9454	-0.32344	160.8471	-0.34795	193.8808	-0.40278	199.1018	-0.65912	14898.9727	-0.44019
018	2017-05-26t0146	1495781633.83	adult	174.9134	118.9274	-9.3694	198.3761	-0.79455	155.6931	-0.50162	154.6438	-0.52274	187.6011	-0.56437	197.6421	-0.65157	14323.7617	-0.6064
018	2017-05-26t0440	1495792063.37	adult	177.8104	121.8244	-6.4723	257.0863	0.78509	152.1143	-0.60428	150.4394	-0.64734	188.8199	-0.49112	204.3211	-0.4025	13994.5146	-0.70223
018	2017-05-26t0845	1495806768.73	adult	181.8953	125.9093	-2.3875	184.0547	-1.1095	143.2601	-0.89172	143.7039	-0.85513	173.1568	-0.99088	183.3617	-1.051	13323.1885	-0.9208
018	2017-05-26t1332	1495823958.71	dead	186.6703	130.6843	2.3875	198.6066	-0.69184	150.1365	-0.60053	147.5355	-0.67574	182.4022	-0.6304	197.1671	-0.56121	13962.6924	-0.63288
019	2017-05-18t1640	1495144050.01	egg	-10.1788	-58.1835	-229.9989
019	2017-05-18t2104	1495159872.37	egg	-5.7837	-53.7884	-225.6038
019	2017-05-19t0101	1495174142.95	egg	-1.8197	-49.8244	-221.6398
019	2017-05-19t0440	1495187244.44	larva	1.8197	-46.1851	-218.0004
019	2017-05-19t0904	1495203079.13	larva	6.2182	-41.7866	-213.6019
019	2017-05-19t1303	1495217424.39	larva	10.203	-37.8018	-209.6171
019	2017-05-19t1640	1495230446.05	larva	13.8201	-34.1846	-206
019	2017-05-19t2104	1495246299.81	larva	18.2239	-29.7808	-201.5962
019	2017-05-20t0102	1495260566.39	larva	22.1869	-25.8179	-197.6332
019	2017-05-20t0440	1495273644.29	larva	25.8196	-22.1851	-194.0005
019	2017-05-20t0904	1495289498.94	larva	30.2237	-17.7811	-189.5964
019	2017-05-20t1302	1495303766.21	larva	34.1868	-13.8179	-185.6333
019	2017-05-20t1640	1495316846.06	larva	37.8201	-10.1846	-182	279.6212	-1.2906	220.4482	-0.71357	217.3048	-0.76004	265.7025	-1.0465	278.8762	-1.1381	21163.0273	-0.62414
019	2017-05-20t2104	1495332705.89	larva	42.2256	-5.7791	-177.5945	260.4651	-1.4747	187.7455	-1.2649	192.396	-1.145	244.3785	-1.289	259.5176	-1.3347	16897.0996	-1.4236
019	2017-05-21t0102	1495346977.46	larva	46.1899	-1.8148	-173.6302	293.4816	-0.82777	195.6429	-1.0281	198.9553	-0.9381	255.0157	-0.9948	284.513	-0.79611	18586.0723	-0.9838
019	2017-05-21t0440	1495360044.01	adult	49.8195	1.8148	-170.0006	386.5733	0.87728	257.246	0.37977	250.4095	0.22166	346.1754	0.81677	384.2943	1.1212	23666.6289	0.25875
019	2017-05-21t0904	1495375917.65	adult	54.2289	6.2241	-165.5912	318.9897	-0.10716	247.2094	0.31573	252.1813	0.41675	305.1818	0.24015	315.8822	0.073002	23732.0996	0.43125
019	2017-05-21t1303	1495390209.7	adult	58.1989	10.1942	-161.6212	296.7515	-0.35891	217.8158	-0.23482	216.1018	-0.26827	280.5636	-0.084765	295.978	-0.14405	20692.502	-0.1807
019	2017-05-21t1640	1495403244.65	adult	61.8197	13.815	-158.0004	299.2927	-0.16925	236.0014	0.33251	236.7214	0.34736	283.4685	0.1373	293.8654	-0.029806	22184.1328	0.32791
019	2017-05-21t2105	1495419150.44	adult	66.238	18.2333	-153.5821	328.5804	0.61669	242.4551	0.68573	243.1891	0.70134	293.1184	0.58321	314.8325	0.65025	23275.6895	0.81205
019	2017-05-22t0103	1495433437.06	adult	70.2065	22.2018	-149.6136	299.8344	0.22183	184.9939	-0.72887	182.4735	-0.78008	224.9245	-0.87339	236.5397	-0.96727	17389.4297	-0.72424
019	2017-05-22t0440	1495446446.2	adult	73.8201	25.8154	-146	263.9535	-0.41678	212.0906	0.16851	209.8518	0.11528	244.8726	-0.22349	258.7056	-0.28814	19936.5156	0.16295
019	2017-05-22t0905	1495462363.61	adult	78.2416	30.2369	-141.5785	253.3621	-0.51575	185.6621	-0.49517	183.023	-0.5574	232.8208	-0.38382	248.7388	-0.37784	17637.8984	-0.43133
019	2017-05-22t1304	1495476702.12	adult	82.2246	34.2198	-137.5955	301.5581	0.77596	186.4337	-0.38789	184.267	-0.43736	228.8379	-0.39167	259.7665	0.042233	17711.2031	-0.3233
019	2017-05-22t1640	1495489660.47	adult	85.8241	37.8194	-133.996	237.3527	-0.7438	174.169	-0.72368	177.1644	-0.60488	207.9147	-0.93831	228.7558	-0.74759	16546.0527	-0.65809
019	2017-05-22t2106	1495505608.35	adult	90.2541	42.2493	-129.566	236.9528	-0.67386	187.5155	-0.21866	187.7203	-0.19254	222.5858	-0.41359	231.6106	-0.58242	17626.457	-0.22034
019	2017-05-23t0104	1495519877.33	adult	94.2177	46.2129	-125.6024	231.9106	-0.74013	183.4079	-0.3041	181.2787	-0.35648	213.4242	-0.63638	226.5892	-0.6649	17056.9297	-0.37127
019	2017-05-23t0440	1495532847.34	adult	97.8205	49.8157	-121.9996	324.1465	1.7096	178.3946	-0.43418	175.867	-0.50048	228.7282	-0.091137	252.6579	0.17999	16769.0918	-0.43481
019	2017-05-23t0906	1495548803.47	adult	102.2527	54.248	-117.5674	234.7506	-0.56367	167.8943	-0.75628	168.0849	-0.72665	208.8179	-0.67657	228.8071	-0.47982	15949.9561	-0.69067
019	2017-05-23t1304	1495563097.03	adult	106.2231	58.2184	-113.597	236.1404	-0.48176	176.323	-0.41829	177.5014	-0.35525	209.7974	-0.5937	221.3882	-0.65954	15869.0654	-0.68466
019	2017-05-23t1640	1495576051.45	adult	109.8216	61.8169	-109.9985	238.996	-0.3642	171.7469	-0.5485	170.8168	-0.56062	203.7627	-0.75415	227.45	-0.41938	16315.9561	-0.48193
019	2017-05-23t2106	1495592040.63	adult	114.263	66.2583	-105.5571	218.3781	-0.8644	163.3439	-0.81728	161.0366	-0.87935	199.5947	-0.84292	205.4019	-1.0783	15190.9834	-0.87505
019	2017-05-24t0104	1495606319.34	adult	118.2293	70.2246	-101.5908	235.675	-0.35662	156.1777	-1.0487	155.4011	-1.0536	198.788	-0.82029	220.6816	-0.53077	14680.7061	-1.0385
019	2017-05-24t0440	1495619248.66	adult	121.8208	73.8161	-97.9993	203.7905	-1.1601	157.6349	-0.95766	158.6658	-0.89653	183.2736	-1.3087	194.035	-1.3584	14660.0459	-1.0089
019	2017-05-24t0922	1495636197.02	adult	126.5287	78.524	-93.2914	199.121	-1.2314	162.7104	-0.71946	164.4331	-0.63484	189.1958	-1.039	193.7458	-1.3096	15294.7764	-0.71154
019	2017-05-24t1306	1495649616.89	adult	130.2564	82.2517	-89.5637	200.9784	-1.1475	151.8225	-1.085	152.9309	-1.0221	177.9058	-1.3787	189.2608	-1.4137	14271.3193	-1.0686
019	2017-05-24t1640	1495662482.16	adult	133.8301	85.8254	-85.99	219.3237	-0.62375	143.6223	-1.3569	142.9549	-1.3592	177.5283	-1.3506	207.8791	-0.76194	12926.0078	-1.5545
019	2017-05-24t2045	1495677177.76	adult	137.9122	89.9075	-81.9079	232.9637	-0.21538	171.9786	-0.27575	169.9385	-0.33408	215.907	0.0039312	230.4302	0.028623	15822.0352	-0.4049
019	2017-05-25t0044	1495691491.85	adult	141.8884	93.8836	-77.9317	202.8785	-0.99112	159.1756	-0.70889	157.6306	-0.74799	192.3482	-0.75361	199.1442	-0.95513	15121.6787	-0.63574
019	2017-05-25t0440	1495705682.75	adult	145.8303	97.8256	-73.9898	205.8487	-0.86969	158.8808	-0.67803	157.5125	-0.71105	188.0851	-0.85321	204.4067	-0.73375	14299.2705	-0.91232
019	2017-05-25t0845	1495720384.29	adult	149.9141	101.9093	-69.906	222.6488	-0.36672	163.3437	-0.47254	164.9296	-0.39765	213.0405	0.045183	221.3811	-0.12731	15517.6553	-0.40158
019	2017-05-25t1244	1495734723	adult	153.897	105.8923	-65.9231	191.6356	-1.1797	148.036	-0.99999	148.8747	-0.9506	174.21	-1.2475	191.4545	-1.0755	13767.3477	-1.041
019	2017-05-25t1641	1495748936.25	adult	157.8452	109.8404	-61.9749	198.5426	-0.95385	155.1986	-0.69732	158.3899	-0.56217	179.253	-1.0383	194.6199	-0.93215	14743.8662	-0.62524
019	2017-05-25t2050	1495763880.62	adult	161.9964	113.9916	-57.8237	196.1828	-0.98184	156.4881	-0.6104	155.9149	-0.61492	187.9945	-0.69609	194.7302	-0.88972	14709.8828	-0.59966
019	2017-05-26t0146	1495781649.17	adult	166.9321	118.9273	-52.888	206.3741	-0.66094	157.519	-0.52255	157.7495	-0.49711	187.0092	-0.67907	198.7878	-0.7047	14649.2646	-0.57318
019	2017-05-26t0440	1495792078.71	adult	169.8292	121.8244	-49.9909	234.0186	0.11159	161.3708	-0.34651	161.5254	-0.32447	192.1974	-0.46334	213.5434	-0.18059	15168.8564	-0.33666
019	2017-05-26t0845	1495806784.56	adult	173.9141	125.9094	-45.906	196.7509	-0.84789	153.4308	-0.59624	153.3094	-0.58276	183.8364	-0.70657	196.5585	-0.6983	14269.0654	-0.63904
019	2017-05-26t1332	1495823974.15	adult	178.689	130.6843	-41.1311	206.233	-0.5521	154.7325	-0.4994	153.9224	-0.51123	184.1883	-0.64225	193.0068	-0.76528	14544.8555	-0.4809
019	2017-05-26t1640	1495835262.83	adult	181.8248	133.82	-37.9953	171.8157	-1.4317	139.2466	-1.0395	140.0248	-0.98984	164.0412	-1.3051	169.556	-1.5026	13228.4277	-0.95792
019	2017-05-26t2040	1495849647.76	adult	185.8206	137.8158	-33.9995	170.6254	-1.4291	131.9233	-1.2713	131.4848	-1.2639	160.6157	-1.3836	164.0864	-1.6441	11609.251	-1.5433
019	2017-05-27t0132	1495867171.45	adult	190.6883	142.6835	-29.1318
019	2017-05-27t0440	1495878446.04	adult	193.8201	145.8154	-26
019	2017-05-27t0840	1495892848.41	adult	197.8208	149.816	-21.9993
019	2017-05-27t1332	1495910389.25	adult	202.6932	154.6885	-17.1269
019	2017-05-27t1640	1495921644.79	adult	205.8197	157.815	-14.0004
019	2017-05-27t2040	1495936046.26	adult	209.8202	161.8154	-9.9999
019	2017-05-28t0132	1495953584.39	adult	214.6919	166.6871	-5.1282
019	2017-05-28t0440	1495964845.11	adult	217.8198	169.8151	-2.0003
019	2017-05-28t0840	1495979247	dead	221.8204	173.8156	2.0003
023	2017-05-18t1640	1495144111.64	egg	-2.1974	-50.2015	-214.4351
023	2017-05-18t2104	1495159933	larva	2.1974	-45.8067	-210.0402
023	2017-05-19t0101	1495174203.89	larva	6.1615	-41.8425	-206.0761
023	2017-05-19t0440	1495187305.65	larva	9.8009	-38.2032	-202.4367
023	2017-05-19t0904	1495203140.13	larva	14.1994	-33.8047	-198.0383
023	2017-05-19t1303	1495217486.26	larva	18.1844	-29.8197	-194.0532
023	2017-05-19t1640	1495230507.23	larva	21.8014	-26.2027	-190.4363
023	2017-05-19t2104	1495246360.85	larva	26.2051	-21.7989	-186.0325
023	2017-05-20t0102	1495260627.65	larva	30.1681	-17.8359	-182.0695
023	2017-05-20t0440	1495273705.2	larva	33.8008	-14.2033	-178.4369
023	2017-05-20t0904	1495289560.02	larva	38.2049	-9.7992	-174.0327
023	2017-05-20t1302	1495303827.26	larva	42.168	-5.8361	-170.0696
023	2017-05-20t1640	1495316907.33	larva	45.8014	-2.2027	-166.4363	342.6123	-0.032914	267.4095	0.4518	270.846	0.50166	322.5344	0.20045	340.5258	0.15717	24334.2676	0.2726
023	2017-05-20t2104	1495332766.78	adult	50.2068	2.2027	-162.0309	290.3102	-0.75267	215.7144	-0.50819	212.8385	-0.5593	266.7613	-0.65486	278.1409	-0.77881	20492.8633	-0.45848
023	2017-05-21t0102	1495347038.49	adult	54.1712	6.1671	-158.0665	383.6772	1.0433	284.5258	1.1604	282.1371	1.0777	355.9146	1.2366	370.0222	1.0968	27029.9473	1.2216
023	2017-05-21t0440	1495360105.23	adult	57.8008	9.7967	-154.4368	291.9896	-0.46198	230.6102	0.056002	229.8018	0.037001	284.3892	-0.022507	291.1143	-0.25717	21677.3613	0.053653
023	2017-05-21t0904	1495375978.85	adult	62.2101	14.2061	-150.0275	299.4544	-0.15016	231.5146	0.23549	232.3811	0.25628	269.9522	-0.14067	292.3483	-0.044044	21993.8867	0.29268
023	2017-05-21t1303	1495390270.52	adult	66.1801	18.176	-146.0576	244.972	-1.0896	195.666	-0.55289	193.7942	-0.58578	234.8562	-0.77745	244.1901	-0.92909	18392.6074	-0.55063
023	2017-05-21t1640	1495403305.62	adult	69.8009	21.7968	-142.4367	246.1807	-0.9461	200.8142	-0.29836	201.7264	-0.25936	234.4128	-0.65256	241.2075	-0.87066	18876.5371	-0.29842
023	2017-05-21t2105	1495419211.6	adult	74.2192	26.2152	-138.0184	313.9846	0.73664	229.129	0.69172	224.1264	0.55297	280.1018	0.73386	299.5901	0.77037	21996.3828	0.82299
023	2017-05-22t0103	1495433498.17	adult	78.1877	30.1836	-134.0499	259.9392	-0.35922	187.511	-0.43864	187.0573	-0.43357	234.4938	-0.33797	250.7586	-0.3249	17251.0156	-0.55887
023	2017-05-22t0440	1495446507.18	adult	81.8014	33.7973	-130.4363	285.3951	0.36451	215.9589	0.54769	215.4052	0.54496	263.6594	0.61439	277.5536	0.52526	20732.0527	0.6828
023	2017-05-22t0905	1495462424.82	adult	86.2229	38.2188	-126.0147	267.9741	0.035423	200.7452	0.15225	201.3493	0.18943	248.6176	0.296	262.8121	0.23637	18870.0449	0.14666
023	2017-05-22t1304	1495476763.86	adult	90.206	42.2019	-122.0317	253.8198	-0.24546	202.7225	0.28878	201.4077	0.26208	234.4368	-0.047348	248.4391	-0.089916	19055.9141	0.28052
023	2017-05-22t1640	1495489723.02	adult	93.8057	45.8017	-118.4319	338.5169	1.9924	239.914	1.611	234.5059	1.4385	298.0112	2.0326	323.1504	2.2079	23031.7422	1.7559
023	2017-05-22t2106	1495505669.53	adult	98.2353	50.2312	-114.0023	338.1992	2.086	216.9232	0.9051	211.4143	0.72854	266.5031	1.138	285.1251	1.1749	20390.7832	0.88668
023	2017-05-23t0104	1495519938.46	adult	102.1989	54.1948	-110.0387	272.2723	0.42734	207.6964	0.64602	211.4389	0.79162	242.6627	0.43953	262.9044	0.57563	19523.457	0.63012
023	2017-05-23t0440	1495532908.78	adult	105.8018	57.7977	-106.4359	262.7754	0.22282	197.7434	0.34429	198.1197	0.374	236.6861	0.30389	254.0089	0.36382	18587.8789	0.33219
023	2017-05-23t0906	1495548864.99	adult	110.2341	62.23	-102.0036	270.07	0.47167	179.6497	-0.25614	175.2019	-0.39776	238.6102	0.44546	261.9965	0.69781	17246.3672	-0.12209
023	2017-05-23t1304	1495563158.5	adult	114.2045	66.2004	-98.0332	271.9871	0.569	207.4857	0.81408	202.2209	0.63337	246.0592	0.76783	268.6466	0.98134	19503.6602	0.79439
023	2017-05-23t1640	1495576113.06	adult	117.803	69.7989	-94.4347	210.0732	-1.0434	162.8843	-0.80325	163.2217	-0.76845	198.8704	-0.82282	205.5153	-1.0326	15474.0059	-0.73385
023	2017-05-23t2106	1495592102	adult	122.2444	74.2403	-89.9933	232.3945	-0.39892	182.9756	-0.013061	184.5838	0.063859	215.8966	-0.17494	220.2989	-0.49308	17199.7109	-0.018928
023	2017-05-24t0104	1495606380.85	adult	126.2107	78.2066	-86.0269	266.512	0.54587	210.0168	1.0236	207.6898	0.95009	247.5983	0.96085	252.7477	0.61945	19741.5762	0.99971
023	2017-05-24t0440	1495619310.41	adult	129.8022	81.7982	-82.4354	238.848	-0.14552	196.5609	0.55773	199.013	0.66178	229.2582	0.36987	235.4115	0.095755	18476.7227	0.5428
023	2017-05-24t0922	1495636258.57	adult	134.5101	86.506	-77.7276	241.2271	-0.030736	185.921	0.20629	183.835	0.1449	215.1162	-0.062077	225.2851	-0.18151	17848.4141	0.3425
023	2017-05-24t1306	1495649679.15	adult	138.238	90.2339	-73.9996	216.2503	-0.66407	166.7718	-0.46486	169.3107	-0.35424	197.1735	-0.6317	208.4069	-0.69364	15676.5459	-0.45794
023	2017-05-24t1640	1495662544.06	adult	141.8116	93.8075	-70.4261	242.5908	0.09185	190.2409	0.4377	188.6159	0.39135	229.9479	0.53007	235.9593	0.25906	17882.6465	0.42906
023	2017-05-24t2045	1495677239.84	adult	145.8938	97.8897	-66.3439	233.072	-0.12152	173.9965	-0.11914	176.4488	-0.013581	209.3054	-0.12692	220.625	-0.19745	16703.666	0.016986
023	2017-05-25t0044	1495691553.59	adult	149.8698	101.8657	-62.3679	237.7732	0.048422	177.0148	0.031933	178.9315	0.11719	209.7793	-0.067008	223.4849	-0.058253	16816.4043	0.099988
023	2017-05-25t0440	1495705744.47	adult	153.8117	105.8076	-58.4259	273.8103	1.0727	195.098	0.73965	193.6338	0.69771	245.6186	1.2079	257.0302	1.0955	18339.2109	0.72889
023	2017-05-25t0845	1495720446.32	adult	157.8956	109.8915	-54.3421	259.0205	0.69889	205.5671	1.1721	206.9541	1.2332	239.0327	1.033	253.2756	1.0191	19528.8711	1.2359
023	2017-05-25t1244	1495734785.19	adult	161.8786	113.8745	-50.3591	227.0701	-0.14168	176.5133	0.13492	176.6729	0.15441	214.0262	0.21145	223.8386	0.081571	16768.7676	0.2036
023	2017-05-25t1641	1495748998.32	adult	165.8267	117.8226	-46.411	234.4212	0.088281	181.4791	0.36043	183.3829	0.44374	218.8892	0.42474	228.2156	0.2665	17240.5117	0.42843
023	2017-05-25t2050	1495763941.81	adult	169.9776	121.9735	-42.26	195.3452	-0.92707	141.3703	-1.0901	140.8509	-1.0892	179.1075	-0.91885	193.0716	-0.85961	12723.3301	-1.2887
023	2017-05-26t0146	1495781710.18	adult	174.9133	126.9092	-37.3244	258.434	0.80279	193.5848	0.9015	191.9612	0.8515	229.92	0.90459	238.7276	0.70306	18390.5586	0.96937
023	2017-05-26t0440	1495792139.49	adult	177.8103	129.8062	-34.4273
023	2017-05-26t0845	1495806845.72	adult	181.8954	133.8913	-30.3423	200.9648	-0.66529	153.6058	-0.51244	156.1244	-0.40254	184.7989	-0.59045	197.3099	-0.59537	14592.5537	-0.43238
023	2017-05-26t1332	1495824035.65	adult	186.6704	138.6663	-25.5673	209.7959	-0.39949	165.4655	-0.042051	165.0581	-0.041556	200.4774	-0.011966	206.5637	-0.25566	15884.6836	0.10477
023	2017-05-26t1640	1495835324.75	adult	189.8062	141.8021	-22.4314	233.2152	0.23347	169.1624	0.11425	167.21	0.057668	204.1553	0.13851	231.0299	0.5621	15562.9443	0.0065801
023	2017-05-26t2040	1495849708.7	adult	193.8018	145.7977	-18.4359	230.1388	0.18289	139.1114	-0.94626	135.4399	-1.0574	165.2057	-1.1568	218.9237	0.19961	12241.8047	-1.2368
023	2017-05-27t0132	1495867232.13	adult	198.6694	150.6653	-13.5683
023	2017-05-27t0440	1495878507.34	adult	201.8014	153.7973	-10.4363
023	2017-05-27t0840	1495892909.44	adult	205.802	157.7979	-6.4357
023	2017-05-27t1332	1495910450.27	adult	210.6744	162.6703	-1.5632
023	2017-05-27t1640	1495921705.46	dead	213.8009	165.7968	1.5632
024	2017-05-18t1640	1495144126.75	egg	-2.1974	-50.2015	-210.4356
024	2017-05-18t2104	1495159947.96	larva	2.1974	-45.8067	-206.0409
024	2017-05-19t0101	1495174219.25	larva	6.1616	-41.8424	-202.0766
024	2017-05-19t0440	1495187321.04	larva	9.801	-38.2031	-198.4372
024	2017-05-19t0904	1495203155.11	larva	14.1994	-33.8047	-194.0389
024	2017-05-19t1303	1495217501.86	larva	18.1846	-29.8195	-190.0537
024	2017-05-19t1640	1495230522.37	larva	21.8014	-26.2027	-186.4369
024	2017-05-19t2104	1495246375.9	larva	26.2052	-21.7989	-182.0331
024	2017-05-20t0102	1495260642.65	larva	30.1681	-17.8359	-178.0701
024	2017-05-20t0440	1495273720.64	larva	33.8009	-14.2032	-174.4373
024	2017-05-20t0904	1495289575.51	larva	38.205	-9.799	-170.0332
024	2017-05-20t1302	1495303842.73	larva	42.1682	-5.8359	-166.0701
024	2017-05-20t1640	1495316922.39	larva	45.8014	-2.2027	-162.4369	273.5842	-1.1668	186.6423	-1.2226	188.7882	-1.1509	233.601	-1.3886	273.1301	-1.0048	16424.5234	-1.4674
024	2017-05-20t2104	1495332781.72	adult	50.2068	2.2027	-158.0315	319.4907	-0.25289	264.0705	0.54185	265.7531	0.55916	305.3072	0.068898	316.8958	-0.077454	25086.7012	0.59892
024	2017-05-21t0102	1495347053.45	adult	54.1711	6.1671	-154.0671	272.0944	-0.94514	203.1169	-0.68691	200.8125	-0.72244	252.691	-0.7961	270.0812	-0.79775	19296.1035	-0.63683
024	2017-05-21t0440	1495360120.75	adult	57.8009	9.7969	-150.4373	329.4943	0.23228	243.0235	0.34991	243.2015	0.34716	295.7981	0.21284	320.6756	0.32907	23330.252	0.46762
024	2017-05-21t0904	1495375994.34	adult	62.2103	14.2062	-146.028	283.0273	-0.46937	205.2934	-0.42047	207.0471	-0.36531	255.9467	-0.44772	272.3363	-0.465	19297.582	-0.41971
024	2017-05-21t1303	1495390285.88	adult	66.1801	18.1761	-142.0581	260.8598	-0.76593	201.0648	-0.41028	202.997	-0.34649	242.2191	-0.60591	252.2835	-0.74853	18699.0254	-0.46529
024	2017-05-21t1640	1495403320.61	adult	69.8009	21.7968	-138.4373	264.101	-0.56292	187.6462	-0.66611	188.3961	-0.62732	221.2048	-0.98014	246.7102	-0.7402	17826.3867	-0.60708
024	2017-05-21t2105	1495419226.7	adult	74.2193	26.2152	-134.019	274.9219	-0.15131	226.4955	0.61344	230.5007	0.74101	258.5278	0.15906	269.3616	0.0013758	20837.5859	0.46098
024	2017-05-22t0103	1495433513.21	adult	78.1877	30.1837	-130.0505	354.5431	1.9092	206.3889	0.14887	208.5335	0.23094	247.2639	0.02179	261.6961	-0.030957	19400.5547	0.14409
024	2017-05-22t0440	1495446522.65	adult	81.8015	33.7974	-126.4368	273.1758	0.062389	191.2552	-0.2414	190.2801	-0.25358	233.71	-0.25907	256.0865	-0.071358	18360.4961	-0.11296
024	2017-05-22t0905	1495462440.39	adult	86.2231	38.219	-122.0152	231.1154	-0.89334	174.5817	-0.70434	171.6233	-0.77948	219.4645	-0.5832	226.7803	-0.7964	16410.6816	-0.69883
024	2017-05-22t1304	1495476779.54	adult	90.2062	42.2021	-118.0321	248.2942	-0.38603	193.2714	-0.026948	191.5602	-0.06541	224.4537	-0.35648	240.5487	-0.32117	18360.7871	0.036682
024	2017-05-22t1640	1495489738.44	adult	93.8059	45.8018	-114.4324	292.9904	0.82304	233.1546	1.3813	230.8211	1.314	279.3737	1.4432	289.7807	1.213	21916.5293	1.358
024	2017-05-22t2106	1495505684.52	adult	98.2353	50.2312	-110.0029	241.697	-0.43042	182.8282	-0.27587	183.5411	-0.23158	225.4359	-0.19056	239.3155	-0.21764	17185.8535	-0.27865
024	2017-05-23t0104	1495519953.58	adult	102.199	54.1949	-106.0393	259.7609	0.096702	205.6367	0.57343	206.575	0.62122	236.7541	0.24456	243.4162	-0.028024	19535.4824	0.63456
024	2017-05-23t0440	1495532924.48	adult	105.802	57.7979	-102.4363	235.074	-0.51492	177.9301	-0.36498	177.9382	-0.344	207.2192	-0.68548	234.3424	-0.25626	16725.4297	-0.36684
024	2017-05-23t0906	1495548880.59	adult	110.2342	62.2301	-98.004	265.2253	0.3421	210.8622	0.88299	211.7165	0.9267	243.0653	0.59818	255.999	0.50483	20242.7754	1.0239
024	2017-05-23t1304	1495563174.16	adult	114.2047	66.2006	-94.0336	228.7196	-0.58847	169.3094	-0.59729	165.063	-0.73194	214.4715	-0.32773	224.882	-0.44438	16253.7021	-0.46409
024	2017-05-23t1640	1495576128.29	adult	117.803	69.799	-90.4352	294.3852	1.2025	219.456	1.3007	220.8312	1.3613	259.401	1.2828	279.1983	1.3807	20848.3184	1.3586
024	2017-05-23t2106	1495592117.1	adult	122.2444	74.2403	-85.9939	231.5287	-0.4218	177.9578	-0.19927	178.5089	-0.16027	218.1662	-0.096457	228.9272	-0.21037	17083.9531	-0.063847
024	2017-05-24t0104	1495606396.02	adult	126.2107	78.2067	-82.0275	257.2318	0.30074	200.7775	0.68263	200.7674	0.69603	244.3742	0.85025	248.5453	0.48182	18873.0879	0.66495
024	2017-05-24t0440	1495619326.06	adult	129.8024	81.7983	-78.4358	269.332	0.66386	183.3147	0.070371	183.6908	0.10087	225.0077	0.22477	253.2932	0.68239	17414.8984	0.13508
024	2017-05-24t0922	1495636274.2	adult	134.5102	86.5062	-73.728	237.8907	-0.12014	175.0499	-0.19412	173.1441	-0.24713	211.2861	-0.19267	232.8514	0.067547	16804.7871	-0.058624
024	2017-05-24t1306	1495649694.98	adult	138.2382	90.2341	-70	232.5955	-0.22169	190.3095	0.40357	194.1403	0.55812	222.8027	0.24309	231.7327	0.075532	18079.4043	0.46772
024	2017-05-24t1640	1495662559.34	adult	141.8117	93.8076	-66.4266	249.9664	0.29313	207.6497	1.0806	207.8721	1.0998	239.3945	0.85278	243.3132	0.50176	19519.0684	1.0606
024	2017-05-24t2045	1495677255.19	adult	145.8938	97.8898	-62.3444	251.2043	0.37635	195.5057	0.67515	195.7715	0.69742	228.9261	0.54394	244.8592	0.60279	18768.5508	0.81448
024	2017-05-25t0044	1495691568.93	adult	149.8699	101.8658	-58.3684	243.1013	0.19482	178.3293	0.080482	175.7894	0.001561	215.4395	0.12688	237.8644	0.41699	16762.9512	0.079328
024	2017-05-25t0440	1495705760.1	adult	153.8119	105.8078	-54.4264	243.7382	0.24805	190.8457	0.58241	190.5175	0.5829	222.749	0.42135	228.9334	0.16497	18321.1914	0.72191
024	2017-05-25t0845	1495720462.18	adult	157.8958	109.8917	-50.3425	231.3511	-0.057048	184.1487	0.37735	182.4296	0.32677	219.0356	0.34025	223.3483	0.023743	17309.9785	0.37304
024	2017-05-25t1244	1495734800.9	adult	161.8788	113.8747	-46.3595	197.4356	-0.94871	149.4692	-0.87303	148.4756	-0.89203	186.1276	-0.76229	196.5596	-0.82958	14199.5713	-0.80005
024	2017-05-25t1641	1495749013.63	adult	165.8267	117.8227	-42.4115	244.5993	0.364	190.7641	0.70724	191.2498	0.73618	224.6436	0.62626	232.5202	0.41034	18122.5898	0.77357
024	2017-05-25t2050	1495763957.21	adult	169.9777	121.9737	-38.2605	251.93	0.5945	197.7774	1.0117	196.5096	0.97402	239.7732	1.2004	250.2988	1.043	18986.6309	1.154
024	2017-05-26t0146	1495781725.43	adult	174.9134	126.9093	-33.3249	281.9133	1.4273	180.2442	0.4075	178.9962	0.37405	222.1302	0.63419	237.7137	0.66964	16942.9551	0.40847
024	2017-05-26t0440	1495792154.74	adult	177.8104	129.8063	-30.4279	191.7526	-0.94236	152.7182	-0.58201	152.2136	-0.58229	184.2871	-0.64783	191.1002	-0.8365	14050.0791	-0.68078
024	2017-05-26t0845	1495806861.01	adult	181.8955	133.8914	-26.3428	202.5844	-0.62274	153.8435	-0.50373	153.6161	-0.49394	187.2176	-0.50726	196.9106	-0.60841	14615.1289	-0.4237
024	2017-05-26t1332	1495824051.09	adult	186.6705	138.6664	-21.5678	227.5985	0.065644	157.8114	-0.32091	158.9818	-0.26147	187.8566	-0.44378	205.7926	-0.28073	14992.0781	-0.23781
024	2017-05-26t1640	1495835340.26	adult	189.8064	141.8023	-18.4319	193.1529	-0.8129	134.8288	-1.133	131.088	-1.2453	169.868	-1.032	184.0813	-0.96226	11864.9316	-1.4128
024	2017-05-26t2040	1495849723.95	adult	193.8018	145.7977	-14.4364	164.2224	-1.543	127.6916	-1.3603	128.5311	-1.306	150.7628	-1.6493	158.0975	-1.7749	11236.8574	-1.6232
024	2017-05-27t0132	1495867247.32	adult	198.6694	150.6654	-9.5688	175.4578	-1.2166	127.0422	-1.3454	129.8696	-1.2199	160.1124	-1.2887	167.8592	-1.4202	11179.7158	-1.6079
024	2017-05-27t0440	1495878522.62	adult	201.8015	153.7974	-6.4368
024	2017-05-27t0840	1495892924.66	adult	205.802	157.7979	-2.4362
024	2017-05-27t1332	1495910465.45	dead	210.6745	162.6704	2.4362
025	2017-05-18t1640	1495144142.3	egg	-2.1974	-54.3863	-226.4344
025	2017-05-18t2104	1495159963.59	larva	2.1974	-49.9915	-222.0396
025	2017-05-19t0101	1495174234.4	larva	6.1615	-46.0274	-218.0754
025	2017-05-19t0440	1495187336.23	larva	9.8009	-42.388	-214.436
025	2017-05-19t0904	1495203170.57	larva	14.1993	-37.9895	-210.0376
025	2017-05-19t1303	1495217517.04	larva	18.1845	-34.0044	-206.0525
025	2017-05-19t1640	1495230537.95	larva	21.8014	-30.3875	-202.4356
025	2017-05-19t2104	1495246391.36	larva	26.2051	-25.9838	-198.0318
025	2017-05-20t0102	1495260658.09	larva	30.1681	-22.0208	-194.0689
025	2017-05-20t0440	1495273735.65	larva	33.8008	-18.3881	-190.4362
025	2017-05-20t0904	1495289590.58	larva	38.2049	-13.984	-186.0321
025	2017-05-20t1302	1495303857.86	larva	42.168	-10.0209	-182.0689
025	2017-05-20t1640	1495316937.84	larva	45.8014	-6.3875	-178.4356	319.96	-0.40501	234.7356	-0.22558	236.4871	-0.19028	290.8381	-0.36591	305.2689	-0.45068	21830.4121	-0.27822
025	2017-05-20t2104	1495332797.04	larva	50.2067	-1.9822	-174.0303	398.0603	1.0928	309.7613	1.534	312.7992	1.5536	377.9871	1.4336	394.1294	1.3202	29427.3262	1.598
025	2017-05-21t0102	1495347068.82	adult	54.1711	1.9822	-170.0659	400.1974	1.3377	290.9607	1.3065	288.1648	1.2111	358.7319	1.2921	369.8923	1.0943	27350.3047	1.2985
025	2017-05-21t0440	1495360135.73	adult	57.8008	5.6119	-166.4362	233.5707	-1.5434	173.1897	-1.3035	171.3272	-1.3165	217.528	-1.4017	231.0744	-1.4478	15760.2607	-1.4283
025	2017-05-21t0904	1495376009.34	adult	62.2101	10.0212	-162.0269	334.0996	0.52306	255.5918	0.83782	253.5866	0.77658	307.218	0.67632	331.4632	0.77874	24536.8145	0.96454
025	2017-05-21t1303	1495390300.76	adult	66.1799	13.9911	-158.057	321.1522	0.46232	234.3931	0.47007	234.6763	0.47722	280.4298	0.28428	317.6488	0.70968	22501.7383	0.59374
025	2017-05-21t1640	1495403335.98	adult	69.8008	17.612	-154.4361	298.1619	0.16538	224.2131	0.35513	226.9427	0.43669	270.9221	0.25293	280.881	0.069935	21300.248	0.41397
025	2017-05-21t2105	1495419242.12	adult	74.2192	22.0303	-150.0177	259.5786	-0.50009	206.823	0.028657	207.2916	0.056357	247.9892	-0.12173	257.2957	-0.30557	18820.8887	-0.16904
025	2017-05-22t0103	1495433528.61	adult	78.1877	25.9988	-146.0493	228.7147	-1.1079	175.3938	-0.81575	176.9135	-0.74744	213.6177	-0.92609	220.2708	-1.1443	16311.623	-0.86608
025	2017-05-22t0440	1495446537.54	adult	81.8013	29.6124	-142.4357	238.6137	-0.79217	168.0718	-0.98194	168.5182	-0.94524	199.4844	-1.2572	219.3428	-1.0926	15966.8252	-0.91615
025	2017-05-22t0905	1495462455.4	adult	86.2229	34.034	-138.0141	246.9027	-0.49553	190.7879	-0.17375	189.568	-0.19458	224.184	-0.44087	233.9087	-0.59209	18315.6406	-0.04394
025	2017-05-22t1304	1495476794.58	adult	90.206	38.0171	-134.031	235.5989	-0.70899	176.3078	-0.59366	178.3857	-0.50356	209.3616	-0.8238	223.0874	-0.83292	16572.9355	-0.59046
025	2017-05-22t1640	1495489754.12	adult	93.8059	41.617	-130.4311	243.8115	-0.44012	201.2265	0.29645	198.5587	0.22307	236.2918	0.080947	238.2234	-0.32411	18714.0684	0.21539
025	2017-05-22t2106	1495505699.84	adult	98.2352	46.0464	-126.0017	222.5642	-0.92934	171.0635	-0.68337	171.1151	-0.65961	206.6874	-0.79711	217.4385	-0.88269	16079.9697	-0.68076
025	2017-05-23t0104	1495519968.97	adult	102.1989	50.01	-122.0381	231.6088	-0.64728	184.6796	-0.16521	182.2923	-0.22946	224.3617	-0.16436	231.5769	-0.39475	17175.2051	-0.23816
025	2017-05-23t0440	1495532939.58	adult	105.8018	53.613	-118.4351	283.3063	0.7696	170.9949	-0.61324	168.5703	-0.67729	219.8317	-0.26201	253.7603	0.35598	15902.5244	-0.67571
025	2017-05-23t0906	1495548895.55	adult	110.2341	58.0452	-114.0029	229.879	-0.60326	176.5769	-0.36829	175.7371	-0.37835	205.2218	-0.69904	216.8954	-0.75342	16598.2305	-0.36997
025	2017-05-23t1304	1495563189.13	adult	114.2045	62.0156	-110.0325	234.2533	-0.44044	167.0001	-0.68266	163.6585	-0.78354	202.0049	-0.76012	215.3303	-0.75555	15865.0137	-0.61461
025	2017-05-23t1640	1495576143.76	adult	117.803	65.6141	-106.434	213.4696	-0.95292	168.5034	-0.59427	167.6997	-0.60291	202.4344	-0.69883	208.0381	-0.94994	15839.3203	-0.59161
025	2017-05-23t2106	1495592132.51	adult	122.2443	70.0554	-101.9926	237.162	-0.27291	183.8981	0.021168	183.6818	0.030579	221.2248	0.0093142	230.1736	-0.16953	16918.6211	-0.12801
025	2017-05-24t0104	1495606411.41	adult	126.2107	74.0218	-98.0263	237.3755	-0.22377	190.23	0.29339	191.2863	0.34806	223.0981	0.12038	235.8872	0.067256	18071.8477	0.3561
025	2017-05-24t0440	1495619341.13	adult	129.8023	77.6134	-94.4347	216.6526	-0.73483	179.3721	-0.074689	178.4853	-0.089697	211.3113	-0.2428	215.7483	-0.54932	16860.9824	-0.077617
025	2017-05-24t0922	1495636289.19	adult	134.5101	82.3212	-89.7269	313.4357	1.9043	196.2843	0.58801	192.3547	0.45732	233.8457	0.57656	251.5608	0.6834	17665.5879	0.27223
025	2017-05-24t1306	1495649710.05	adult	138.2381	86.0492	-85.9989	203.5577	-1.0076	164.1907	-0.56009	165.6244	-0.48969	195.4963	-0.68894	199.1458	-0.99902	15105.542	-0.67791
025	2017-05-24t1640	1495662574.87	adult	141.8116	89.6228	-82.4253	240.5493	0.036139	175.748	-0.097517	176.0595	-0.070606	217.7512	0.1134	235.763	0.25258	16168.8203	-0.2323
025	2017-05-24t2045	1495677270.84	adult	145.8939	93.705	-78.3431	266.5075	0.79653	210.1839	1.2172	206.6092	1.0962	245.7551	1.1193	254.2242	0.91202	19757.2871	1.1964
025	2017-05-25t0044	1495691584.45	adult	149.8699	97.681	-74.3671	265.7748	0.8178	189.5037	0.49319	190.5161	0.54351	222.9999	0.38586	248.9031	0.78181	17813.3477	0.48533
025	2017-05-25t0440	1495705775.05	adult	153.8117	101.6228	-70.4253	234.8112	0.0032531	195.3469	0.74886	196.2229	0.7931	221.8846	0.39162	228.4829	0.15005	18557.9551	0.81361
025	2017-05-25t0845	1495720477.32	adult	157.8957	105.7068	-66.3413	244.0385	0.28957	191.0251	0.63251	191.7547	0.67142	221.3749	0.42129	230.2192	0.25226	18147.3848	0.69867
025	2017-05-25t1244	1495734816.08	adult	161.8786	109.6898	-62.3583	243.587	0.30812	180.4328	0.281	182.0195	0.35284	224.2424	0.56803	234.8272	0.4486	17141.1113	0.34906
025	2017-05-25t1641	1495749029.18	adult	165.8267	113.6378	-58.4102	246.2745	0.40937	189.4581	0.65846	187.7844	0.60736	227.1875	0.71534	239.7216	0.651	17809.0586	0.65089
025	2017-05-25t2050	1495763972.43	adult	169.9776	117.7888	-54.2593	224.2094	-0.15091	180.1151	0.35359	182.0748	0.43893	216.0362	0.37118	222.5804	0.12148	17110.9316	0.42249
025	2017-05-26t0146	1495781740.52	adult	174.9132	122.7243	-49.3237	249.6471	0.56908	200.2984	1.1501	201.4531	1.201	234.9403	1.0788	244.0934	0.87998	18828.0508	1.1389
025	2017-05-26t0440	1495792169.84	adult	177.8102	125.6214	-46.4267	233.2633	0.1552	173.7072	0.19196	174.9937	0.25296	211.8889	0.30643	228.0295	0.37576	16675.8867	0.33312
025	2017-05-26t0845	1495806876.13	adult	181.8953	129.7064	-42.3416	226.7032	0.010874	178.8664	0.41361	181.8279	0.53409	212.7821	0.37204	225.1393	0.31366	16992.3066	0.49097
025	2017-05-26t1332	1495824066.3	adult	186.6704	134.4815	-37.5666	254.9806	0.78107	196.2315	1.0788	196.005	1.0785	241.0489	1.3762	250.5983	1.1762	18445.7637	1.0877
025	2017-05-26t1640	1495835355.65	adult	189.8063	137.6174	-34.4307	230.668	0.16694	189.2107	0.84253	190.7246	0.90591	224.0272	0.81692	229.1048	0.4996	17975.0195	0.9324
025	2017-05-26t2040	1495849739.01	adult	193.8017	141.6128	-30.4353	208.9538	-0.37179	147.4549	-0.64375	146.2523	-0.66823	190.0165	-0.31079	200.471	-0.3994	13860.7617	-0.61426
025	2017-05-27t0132	1495867262.36	adult	198.6693	146.4804	-25.5677
025	2017-05-27t0440	1495878537.77	adult	201.8013	149.6125	-22.4356
025	2017-05-27t0840	1495892939.75	adult	205.8019	153.613	-18.4351
025	2017-05-27t1332	1495910480.49	adult	210.6743	158.4854	-13.5626
025	2017-05-27t1640	1495921735.74	adult	213.8008	161.6119	-10.4362
025	2017-05-27t2040	1495936137.36	adult	217.8012	165.6123	-6.4357
025	2017-05-28t0132	1495953675.84	adult	222.673	170.4841	-1.5639
025	2017-05-28t0440	1495964936.16	dead	225.8009	173.612	1.5639
026	2017-05-18t1640	1495144157.46	egg	-2.1974	-50.2014	-226.4343
026	2017-05-18t2104	1495159978.64	larva	2.1974	-45.8066	-222.0396
026	2017-05-19t0101	1495174249.84	larva	6.1616	-41.8424	-218.0753
026	2017-05-19t0440	1495187351.76	larva	9.801	-38.203	-214.4359
026	2017-05-19t0904	1495203185.6	larva	14.1993	-33.8047	-210.0376
026	2017-05-19t1303	1495217532.53	larva	18.1846	-29.8194	-206.0524
026	2017-05-19t1640	1495230553.05	larva	21.8014	-26.2026	-202.4356
026	2017-05-19t2104	1495246406.43	larva	26.2051	-21.7989	-198.0318
026	2017-05-20t0102	1495260673.09	larva	30.1681	-17.8359	-194.0689
026	2017-05-20t0440	1495273751	larva	33.8008	-14.2032	-190.4361
026	2017-05-20t0904	1495289605.98	larva	38.205	-9.799	-186.032
026	2017-05-20t1302	1495303873.23	larva	42.1681	-5.8359	-182.0688
026	2017-05-20t1640	1495316952.83	larva	45.8013	-2.2027	-178.4356	350.2637	0.092769	262.8763	0.35781	257.9325	0.2416	316.3359	0.08969	326.3904	-0.086537	24184.623	0.23968
026	2017-05-20t2104	1495332811.94	adult	50.2066	2.2027	-174.0303	258.3965	-1.2993	198.9852	-0.87146	202.328	-0.78146	249.633	-0.97647	255.7331	-1.1843	18903.5938	-0.8243
026	2017-05-21t0102	1495347083.71	adult	54.171	6.167	-170.0659	406.3593	1.4475	283.9959	1.1484	279.2379	1.0135	382.8001	1.766	400.8083	1.6804	26695.6191	1.1412
026	2017-05-21t0440	1495360151.13	adult	57.8009	9.7969	-166.4361	323.5071	0.12144	243.5093	0.36141	246.1128	0.41454	286.2695	0.016283	299.9034	-0.082873	23376.8945	0.4793
026	2017-05-21t0904	1495376024.65	adult	62.2102	14.2062	-162.0268	316.2589	0.17638	240.7551	0.46666	243.4083	0.52684	287.0385	0.23392	299.8407	0.11356	22871.7305	0.52461
026	2017-05-21t1303	1495390316.03	adult	66.18	18.176	-158.057	365.214	1.3599	263.0061	1.2259	264.2722	1.2468	310.4077	0.98268	338.1482	1.167	25248.5859	1.3587
026	2017-05-21t1640	1495403350.95	adult	69.8008	21.7968	-154.4361	322.7456	0.69103	250.0156	1.0757	249.8668	1.0695	295.6206	0.86548	317.1727	0.93035	24001.4961	1.2079
026	2017-05-21t2105	1495419257.11	adult	74.2192	26.2152	-150.0178	228.0301	-1.2172	172.2928	-0.99778	172.4206	-0.97231	200.137	-1.3967	207.128	-1.5818	16023.2344	-1.043
026	2017-05-22t0103	1495433543.52	adult	78.1876	30.1836	-146.0493	246.6075	-0.67889	189.4246	-0.37909	189.6729	-0.35264	221.1051	-0.71516	245.8184	-0.45767	17805.9102	-0.37741
026	2017-05-22t0440	1495446553.05	adult	81.8014	33.7974	-142.4356	262.1754	-0.2096	202.4622	0.11658	200.8682	0.082935	245.3851	0.081429	259.5052	0.023654	19233.9141	0.18011
026	2017-05-22t0905	1495462470.79	adult	86.223	38.219	-138.014	260.9424	-0.14176	203.4068	0.2394	200.9372	0.176	247.2727	0.25544	260.0985	0.15859	18713.4277	0.092814
026	2017-05-22t1304	1495476810.22	adult	90.2062	42.2022	-134.0308	231.9343	-0.80222	172.7653	-0.712	169.2138	-0.80859	212.9621	-0.71231	218.8664	-0.95663	16412.7031	-0.64667
026	2017-05-22t1640	1495489769.48	adult	93.806	45.802	-130.431	304.2146	1.1113	214.2176	0.73786	213.0149	0.71188	263.8138	0.95123	282.1267	0.98484	20564.8906	0.87577
026	2017-05-22t2106	1495505714.75	adult	98.2352	50.2312	-126.0018	274.3789	0.42182	192.6921	0.065788	190.3327	0.0023639	240.6071	0.30025	254.7944	0.2529	18498.4414	0.19861
026	2017-05-23t0104	1495519983.98	adult	102.1989	54.1949	-122.0381	268.4496	0.32632	216.6514	0.96165	215.6881	0.94048	253.1191	0.78457	263.9432	0.60781	20365.2363	0.94137
026	2017-05-23t0440	1495532955.19	adult	105.802	57.798	-118.435	273.7265	0.51447	205.5496	0.62373	205.1429	0.62386	241.0891	0.45173	266.7389	0.7652	19321.6621	0.60761
026	2017-05-23t0906	1495548911.03	adult	110.2342	62.2302	-114.0028	266.831	0.38504	212.4408	0.9406	210.6158	0.88677	247.9759	0.76651	254.6629	0.46183	19756.9902	0.83809
026	2017-05-23t1304	1495563204.64	adult	114.2046	66.2006	-110.0323	252.0113	0.034619	196.3817	0.40357	197.0067	0.44178	225.4649	0.053554	234.1447	-0.14263	18459.8828	0.39021
026	2017-05-23t1640	1495576158.92	adult	117.803	69.799	-106.4339	279.2202	0.79854	196.967	0.46433	199.0048	0.55438	227.95	0.18877	238.0043	0.031527	18908.834	0.60347
026	2017-05-23t2106	1495592147.48	adult	122.2443	74.2403	-101.9927	265.2794	0.47023	203.0989	0.73369	200.9959	0.66937	243.9791	0.7962	264.5424	0.95658	18685.0957	0.55748
026	2017-05-24t0104	1495606426.47	adult	126.2107	78.2067	-98.0263	252.7051	0.18116	175.2601	-0.25904	179.7308	-0.07603	219.431	-0.0054142	227.4657	-0.20856	16824.9688	-0.12451
026	2017-05-24t0440	1495619356.69	adult	129.8024	81.7984	-94.4345	255.4757	0.29596	197.1167	0.57818	195.894	0.5476	230.874	0.42503	246.5447	0.461	18726.082	0.63855
026	2017-05-24t0922	1495636304.69	adult	134.5102	86.5062	-89.7268	218.5375	-0.63876	171.4697	-0.326	172.3963	-0.27455	204.2062	-0.43408	211.411	-0.6382	16118.1504	-0.32254
026	2017-05-24t1306	1495649725.63	adult	138.2382	90.2342	-85.9987	271.7277	0.83742	228.0083	1.7945	228.5685	1.8232	261.5992	1.5673	271.0242	1.3712	21888.7969	1.9352
026	2017-05-24t1640	1495662590.07	adult	141.8117	93.8077	-82.4253	222.3664	-0.46006	159.3337	-0.70369	159.099	-0.69459	202.6811	-0.40143	216.4539	-0.38467	15136.7031	-0.63059
026	2017-05-24t2045	1495677286.14	adult	145.8939	97.8899	-78.343	250.5072	0.35721	192.3049	0.55695	193.5509	0.61571	222.4716	0.32325	234.461	0.25943	17884.3516	0.47299
026	2017-05-25t0044	1495691599.61	adult	149.8699	101.8659	-74.3671	239.5348	0.096823	190.1871	0.51843	188.7962	0.48022	227.1852	0.52923	234.8356	0.31689	17877.5879	0.51017
026	2017-05-25t0440	1495705790.59	adult	153.8118	105.8078	-70.4251	235.6596	0.026518	188.8702	0.50935	188.7108	0.51633	219.7162	0.31704	234.3615	0.34474	17753.7949	0.50216
026	2017-05-25t0845	1495720492.97	adult	157.8958	109.8918	-66.3411	236.1141	0.073079	176.7758	0.10376	176.7162	0.1156	214.6321	0.1877	230.9377	0.27616	16616.9219	0.10354
026	2017-05-25t1244	1495734831.77	adult	161.8788	113.8748	-62.3581	177.6719	-1.4869	145.5641	-1.0186	145.3555	-1.0078	173.5425	-1.2015	176.769	-1.4906	13683.0293	-1.0018
026	2017-05-25t1641	1495749044.47	adult	165.8268	117.8228	-58.4102	186.1347	-1.2197	145.7575	-0.97382	147.5399	-0.88868	175.6423	-1.0898	184.0553	-1.2092	14138.4766	-0.78536
026	2017-05-25t2050	1495763987.71	adult	169.9777	121.9737	-54.2593	184.5039	-1.2186	143.8362	-0.99821	143.6171	-0.98665	170.7606	-1.2104	182.3374	-1.2165	13089.0967	-1.1461
026	2017-05-26t0146	1495781755.62	adult	174.9132	126.9092	-49.3237	222.6527	-0.14888	181.5575	0.45614	182.5928	0.5065	211.2485	0.25647	214.9079	-0.082299	17247.9648	0.52665
026	2017-05-26t0440	1495792184.96	adult	177.8103	129.8063	-46.4267	222.1818	-0.1378	166.2404	-0.083378	165.9977	-0.076882	199.3776	-0.12612	212.7318	-0.12641	15792.8389	-0.0078522
026	2017-05-26t0845	1495806891.29	adult	181.8953	133.8914	-42.3416	194.1079	-0.84542	128.3028	-1.4401	125.9036	-1.5038	170.889	-1.0689	184.4994	-1.0138	11803.8574	-1.5054
026	2017-05-26t1332	1495824081.53	adult	186.6704	138.6664	-37.5665	192.9368	-0.83998	141.962	-0.89834	141.0726	-0.90965	164.9491	-1.2275	179.6381	-1.1312	13486.3877	-0.81568
026	2017-05-26t1640	1495835371.05	adult	189.8064	141.8024	-34.4306	191.7986	-0.84827	130.0691	-1.3059	127.857	-1.3619	159.2702	-1.3938	174.6019	-1.27	12226.4941	-1.274
026	2017-05-26t2040	1495849754.09	adult	193.8017	145.7977	-30.4353	222.0752	-0.028237	169.5843	0.1586	167.4293	0.093914	204.1665	0.17173	208.1091	-0.15146	15601.7549	0.055217
026	2017-05-27t0132	1495867277.51	adult	198.6693	150.6653	-25.5677
026	2017-05-27t0440	1495878552.97	adult	201.8014	153.7974	-22.4356
026	2017-05-27t0840	1495892954.85	adult	205.8019	157.7979	-18.4351
026	2017-05-27t1332	1495910495.58	adult	210.6743	162.6703	-13.5626
026	2017-05-27t1640	1495921750.85	adult	213.8008	165.7968	-10.4362
026	2017-05-27t2040	1495936152.35	adult	217.8012	169.7972	-6.4358
026	2017-05-28t0132	1495953690.85	adult	222.673	174.669	-1.5639
026	2017-05-28t0440	1495964951.28	dead	225.8009	177.7969	1.5639
027	2017-05-18t1640	1495144172.89	egg	-2.1974	-54.3862	-202.4327
027	2017-05-18t2104	1495159994.01	larva	2.1974	-49.9915	-198.0379
027	2017-05-19t0101	1495174264.83	larva	6.1615	-46.0273	-194.0738
027	2017-05-19t0440	1495187366.81	larva	9.8009	-42.3879	-190.4344
027	2017-05-19t0904	1495203200.91	larva	14.1993	-37.9895	-186.036
027	2017-05-19t1303	1495217547.65	larva	18.1845	-34.0043	-182.0508
027	2017-05-19t1640	1495230568.55	larva	21.8014	-30.3874	-178.4339
027	2017-05-19t2104	1495246421.82	larva	26.2051	-25.9837	-174.0302
027	2017-05-20t0102	1495260688.55	larva	30.1681	-22.0208	-170.0672
027	2017-05-20t0440	1495273766.01	larva	33.8007	-18.3881	-166.4346
027	2017-05-20t0904	1495289620.99	larva	38.2049	-13.984	-162.0304
027	2017-05-20t1302	1495303888.24	larva	42.168	-10.0208	-158.0673
027	2017-05-20t1640	1495316968.31	larva	45.8013	-6.3875	-154.4339	368.8204	0.39759	286.8464	0.85475	292.611	0.93997	344.1577	0.58681	356.9621	0.44054	27250.4062	0.9141
027	2017-05-20t2104	1495332827.35	larva	50.2066	-1.9822	-150.0287	399.005	1.109	300.7878	1.3392	303.2738	1.3522	362.2181	1.1375	385.2008	1.1587	27070.9004	1.0556
027	2017-05-21t0102	1495347099.22	adult	54.171	1.9822	-146.0642	332.9432	0.13922	264.813	0.71311	267.9854	0.76442	319.1715	0.51304	325.9411	0.26117	24892.4199	0.70792
027	2017-05-21t0440	1495360166.2	adult	57.8008	5.6119	-142.4345	277.5012	-0.73017	214.775	-0.31892	215.2996	-0.29867	262.108	-0.48213	272.5264	-0.62579	20618.4023	-0.21156
027	2017-05-21t0904	1495376039.72	adult	62.2101	10.0212	-138.0252	279.3118	-0.54157	216.3891	-0.1429	220.3778	-0.038237	255.9761	-0.44708	275.6907	-0.39444	20340.5703	-0.14415
027	2017-05-21t1303	1495390330.99	adult	66.1799	13.991	-134.0554	311.2773	0.26115	232.668	0.42449	234.2578	0.46633	281.1693	0.3015	288.4656	0.058633	22336.125	0.54761
027	2017-05-21t1640	1495403366.42	adult	69.8008	17.612	-130.4345	351.718	1.3105	236.444	0.69671	237.1264	0.71779	299.4685	0.96092	330.1982	1.2392	21989.291	0.6165
027	2017-05-21t2105	1495419272.64	adult	74.2192	22.0304	-126.0161	304.8531	0.52906	193.4778	-0.36804	191.4618	-0.41061	244.2579	-0.22114	265.1849	-0.10488	17799.9609	-0.48799
027	2017-05-22t0103	1495433559.01	adult	78.1877	25.9988	-122.0476	239.5494	-0.84812	191.8747	-0.30284	189.737	-0.35066	232.6549	-0.38978	237.7741	-0.67386	18228.0938	-0.23934
027	2017-05-22t0440	1495446568.16	adult	81.8013	29.6125	-118.434	224.0607	-1.152	177.1008	-0.69353	173.4509	-0.78846	216.6227	-0.75741	224.0428	-0.96194	16470.375	-0.74719
027	2017-05-22t0905	1495462485.93	adult	86.2229	34.0341	-114.0124	233.9405	-0.82215	190.9388	-0.16881	188.4639	-0.23057	222.5549	-0.49	229.2134	-0.72667	18330.125	-0.038961
027	2017-05-22t1304	1495476825.52	adult	90.2061	38.0173	-110.0292	248.5276	-0.38009	175.0659	-0.63514	173.0239	-0.68187	220.1173	-0.49075	233.1484	-0.53805	16631.2617	-0.57
027	2017-05-22t1640	1495489785.36	adult	93.8061	41.6172	-106.4292	224.3399	-0.94024	168.8099	-0.80499	169.0785	-0.77374	204.9411	-0.9104	219.5105	-0.88202	15530.5146	-0.9205
027	2017-05-22t2106	1495505730.34	adult	98.2352	46.0464	-102.0001	277.0662	0.49189	219.7311	1.0024	219.6329	1.0116	260.1999	0.93412	271.3603	0.75649	20874.457	1.0625
027	2017-05-23t0104	1495519999.54	adult	102.1989	50.0101	-98.0364	259.6206	0.092993	188.473	-0.031506	186.9671	-0.065691	244.9807	0.51602	255.2554	0.3387	17716.4648	-0.038025
027	2017-05-23t0440	1495532970.4	adult	105.8019	53.6131	-94.4334	241.6804	-0.33898	194.2131	0.21791	195.8969	0.29492	229.7265	0.070223	236.2727	-0.1954	18256.0273	0.20764
027	2017-05-23t0906	1495548926.31	adult	110.2341	58.0453	-90.0012	256.368	0.1052	196.6304	0.36359	194.7331	0.31068	233.613	0.27417	250.918	0.34133	18089.9941	0.20055
027	2017-05-23t1304	1495563219.81	adult	114.2045	62.0157	-86.0308	256.2231	0.14729	191.9642	0.24025	191.1241	0.22563	229.0624	0.17833	243.5764	0.16462	18044.6348	0.22941
027	2017-05-23t1640	1495576174.6	adult	117.8031	65.6143	-82.4322	368.9286	3.1882	246.9742	2.3242	246.3225	2.3036	305.6379	2.8913	322.56	2.8009	23462.5449	2.3764
027	2017-05-23t2106	1495592163.07	adult	122.2443	70.0555	-77.991	231.5254	-0.42189	169.9299	-0.49717	165.3671	-0.64513	217.7089	-0.11227	228.6481	-0.21951	16143.3389	-0.42885
027	2017-05-24t0104	1495606442	adult	126.2107	74.0219	-74.0246	273.0752	0.71924	221.3044	1.4401	224.4907	1.5667	262.9173	1.4864	266.2061	1.0602	21023.9141	1.494
027	2017-05-24t0440	1495619371.92	adult	129.8024	77.6135	-70.4329	247.501	0.084223	172.7482	-0.3184	171.0782	-0.36085	207.5344	-0.37173	231.5892	-0.029637	16411.0742	-0.25037
027	2017-05-24t0922	1495636319.96	adult	134.5101	82.3213	-65.7252	267.5447	0.67451	186.8113	0.23909	187.2268	0.26928	223.7348	0.2318	244.9963	0.46732	17747.0703	0.30355
027	2017-05-24t1306	1495649740.87	adult	138.2382	86.0493	-61.9971	266.6185	0.69914	197.7965	0.67981	195.6257	0.6127	236.3408	0.70518	265.424	1.1865	17801.6875	0.36073
027	2017-05-24t1640	1495662605.78	adult	141.8118	89.6229	-58.4235	255.6813	0.44909	183.2632	0.18002	185.5628	0.27902	211.7753	-0.090754	220.0856	-0.26481	17410.0039	0.24667
027	2017-05-24t2045	1495677301.98	adult	145.894	93.7052	-54.3413	321.3045	2.3011	238.5903	2.2662	242.1712	2.4047	285.4248	2.4757	298.608	2.3776	22427.4902	2.2276
027	2017-05-25t0044	1495691615.27	adult	149.8699	97.6811	-50.3653	246.1396	0.2783	195.7829	0.72509	197.277	0.79232	236.5369	0.84957	242.9381	0.58467	18795.1543	0.86483
027	2017-05-25t0440	1495705805.91	adult	153.8118	101.623	-46.4235	239.9238	0.14345	189.5209	0.53341	188.4307	0.50601	217.6274	0.24519	226.2886	0.077383	18194.0039	0.67265
027	2017-05-25t0845	1495720508.25	adult	157.8958	105.7069	-42.3395	263.6971	0.82665	222.4988	1.8004	222.3408	1.8019	253.9483	1.5497	263.6065	1.3627	20692.3848	1.6883
027	2017-05-25t1244	1495734847.11	adult	161.8788	109.69	-38.3565	245.433	0.35839	201.5165	1.0668	201.5967	1.0794	231.3548	0.81627	239.6225	0.60878	18942.5508	1.0528
027	2017-05-25t1641	1495749060.16	adult	165.8269	113.638	-34.4084	242.552	0.30854	188.2067	0.61172	188.5208	0.63474	222.0259	0.53459	239.1628	0.63233	17879.6406	0.67851
027	2017-05-25t2050	1495764003.06	adult	169.9777	117.7888	-30.2576	253.794	0.64462	200.3772	1.1086	197.776	1.021	239.8471	1.203	247.9699	0.96561	19035.8301	1.1732
027	2017-05-26t0146	1495781770.93	adult	174.9132	122.7243	-25.3221	287.4549	1.5746	180.37	0.41216	181.435	0.46386	212.804	0.31046	228.3401	0.36058	16594.043	0.27327
027	2017-05-26t0440	1495792200.26	adult	177.8102	125.6214	-22.4251	253.5895	0.69263	177.9552	0.34861	176.7737	0.31823	213.1643	0.35052	224.1685	0.24902	16727.7871	0.35316
027	2017-05-26t0845	1495806906.54	adult	181.8953	129.7065	-18.34	208.8151	-0.45906	170.6264	0.11153	171.1818	0.14615	203.7315	0.060736	208.7596	-0.22137	15697.6309	-0.0071836
027	2017-05-26t1332	1495824096.96	adult	186.6704	134.4816	-13.5649	231.5266	0.16828	166.4075	-0.007731	167.7652	0.05642	202.8994	0.070901	211.402	-0.098334	15642.3008	0.011743
027	2017-05-26t1640	1495835386.59	adult	189.8064	137.6176	-10.4289	205.8935	-0.48013	161.1637	-0.17631	164.1265	-0.053558	191.3777	-0.29769	202.8347	-0.35336	15149.3906	-0.15215
027	2017-05-26t2040	1495849769.37	adult	193.8016	141.6128	-6.4337	193.2498	-0.78295	144.4077	-0.75423	144.0241	-0.74842	180.0879	-0.64936	193.1633	-0.63663	13718.7314	-0.66887
027	2017-05-27t0132	1495867292.74	adult	198.6692	146.4804	-1.566
027	2017-05-27t0440	1495878568.3	dead	201.8013	149.6125	1.566
028	2017-05-18t1640	1495144187.82	egg	-6.3769	-58.1834	-234.4332
028	2017-05-18t2104	1495160008.88	egg	-1.9821	-53.7887	-230.0385
028	2017-05-19t0101	1495174280.29	larva	1.9821	-49.8244	-226.0742
028	2017-05-19t0440	1495187382.28	larva	5.6216	-46.1849	-222.4348
028	2017-05-19t0904	1495203216.07	larva	10.0199	-41.7867	-218.0365
028	2017-05-19t1303	1495217563.2	larva	14.0052	-37.8014	-214.0512
028	2017-05-19t1640	1495230583.7	larva	17.622	-34.1845	-210.4344
028	2017-05-19t2104	1495246436.85	larva	22.0256	-29.7809	-206.0307
028	2017-05-20t0102	1495260703.66	larva	25.9886	-25.8179	-202.0677
028	2017-05-20t0440	1495273781.46	larva	29.6214	-22.1852	-198.435
028	2017-05-20t0904	1495289636.48	larva	34.0255	-17.781	-194.0308
028	2017-05-20t1302	1495303903.77	larva	37.9887	-13.8179	-190.0677
028	2017-05-20t1640	1495316983.37	larva	41.6219	-10.1846	-186.4345	369.9345	0.24237	251.8593	-0.00043384	254.2179	0.036337	299.3417	-0.36456	322.3465	-0.31288	24178.4902	0.10465
028	2017-05-20t2104	1495332842.39	larva	46.0272	-5.7794	-182.0292	262.315	-1.3459	205.8496	-0.81935	203.0167	-0.85947	246.9708	-1.1436	255.1767	-1.3083	19555.709	-0.77342
028	2017-05-21t0102	1495347114.29	larva	49.9916	-1.8149	-178.0648	325.2495	-0.1625	253.222	0.29875	256.5692	0.35739	300.6519	-0.027229	324.4188	0.049617	23802.8652	0.29594
028	2017-05-21t0440	1495360181.85	adult	53.6215	1.8149	-174.4349	332.4565	0.10761	258.9563	0.55884	259.6775	0.55907	327.8727	0.65688	331.5637	0.34203	24859.8027	0.67816
028	2017-05-21t0904	1495376055.18	adult	58.0307	6.2242	-170.0256	267.6554	-0.90515	206.0129	-0.52017	203.6553	-0.56221	250.6338	-0.71109	267.0141	-0.72719	19365.2109	-0.51922
028	2017-05-21t1303	1495390346.48	adult	62.0005	10.194	-166.0558	291.2453	-0.31788	208.5038	-0.34648	208.7196	-0.33059	262.2234	-0.31858	284.1607	-0.22519	19390.8555	-0.40121
028	2017-05-21t1640	1495403381.56	adult	65.6214	13.8149	-162.435	265.6671	-0.68826	185.6136	-0.83225	185.9287	-0.80397	229.3816	-0.9234	236.7922	-1.1114	17633.291	-0.77634
028	2017-05-21t2105	1495419287.8	adult	70.0398	18.2333	-158.0166	307.6977	0.38201	216.0917	0.13837	213.5861	0.07792	276.67	0.40966	299.7953	0.53309	20528.7109	0.19733
028	2017-05-22t0103	1495433574.11	adult	74.0082	22.2017	-154.0481	302.9627	0.47457	169.4144	-1.088	162.2802	-1.2753	214.7252	-1.0148	244.2811	-0.64501	16094.3691	-1.0256
028	2017-05-22t0440	1495446583.67	adult	77.622	25.8154	-150.4344	481.9464	4.9097	198.5144	-0.11253	196.2438	-0.1654	239.0041	-0.23096	275.2948	0.31026	18660.3496	-0.11421
028	2017-05-22t0905	1495462501.48	adult	82.0436	30.2371	-146.0128	258.8438	-0.28617	206.6602	0.25642	207.1204	0.28745	242.5566	0.0057599	251.9273	-0.18032	19632.7207	0.31968
028	2017-05-22t1304	1495476841.31	adult	86.0269	34.2203	-142.0295	305.744	0.98322	205.9084	0.31799	206.89	0.36671	257.2332	0.55116	277.1387	0.64223	19561.2988	0.381
028	2017-05-22t1640	1495489800.85	adult	89.6267	37.8202	-138.4296	242.9935	-0.53164	183.3264	-0.36788	184.3942	-0.31251	224.0965	-0.37873	238.0261	-0.40675	16866.0254	-0.49575
028	2017-05-22t2106	1495505745.48	adult	94.0558	42.2493	-134.0005	244.6729	-0.41402	177.4568	-0.50826	176.0456	-0.5353	214.4668	-0.6054	235.5647	-0.39911	16503.4863	-0.57059
028	2017-05-23t0104	1495520014.69	adult	98.0195	46.213	-130.0369	235.0619	-0.60633	180.0413	-0.37486	179.1952	-0.3837	203.4074	-0.90589	212.97	-1.0213	16743.8398	-0.4417
028	2017-05-23t0440	1495532986.08	adult	101.6226	49.8161	-126.4337	239.7133	-0.44022	176.26	-0.46791	172.3401	-0.58366	210.6481	-0.6244	237.3355	-0.22552	16744.7031	-0.40339
028	2017-05-23t0906	1495548941.95	adult	106.0548	54.2483	-122.0015	256.8708	0.068666	184.7238	-0.11883	184.6591	-0.10194	227.9842	0.015913	241.1038	-0.039003	17548.7578	-0.054824
028	2017-05-23t1304	1495563235.49	adult	110.0253	58.2187	-118.0311	240.5188	-0.32121	183.674	-0.11157	181.5939	-0.16813	229.4071	0.12695	236.7329	-0.11814	16346.9834	-0.46826
028	2017-05-23t1640	1495576189.94	adult	113.6237	61.8172	-114.4326	238.7301	-0.32738	187.5888	0.072263	186.6496	0.055132	225.7384	0.054826	234.8374	-0.12804	17633.3438	0.063993
028	2017-05-23t2106	1495592178.21	adult	118.0649	66.2584	-109.9915	283.5524	0.9159	219.4503	1.3029	217.9403	1.2567	258.7076	1.2615	269.0656	1.0521	20628.3281	1.2752
028	2017-05-24t0104	1495606457.3	adult	122.0313	70.2248	-106.025	266.2212	0.49312	189.5351	0.22851	188.1901	0.19507	224.4116	0.11722	247.6886	0.40188	17058.1582	-0.075774
028	2017-05-24t0440	1495619387.65	adult	125.6231	73.8166	-102.4333	270.6321	0.64789	192.0858	0.35652	188.2519	0.23128	234.8345	0.51675	245.1608	0.36363	18440.2383	0.49291
028	2017-05-24t0922	1495636335.69	adult	130.3309	78.5243	-97.7255	196.1233	-1.2761	152.8951	-1.045	151.7487	-1.0648	186.9773	-1.0682	192.2432	-1.3151	14525.0312	-0.97063
028	2017-05-24t1306	1495649756.71	adult	134.0589	82.2524	-93.9974	248.9982	0.1722	176.8828	-0.13052	176.4148	-0.131	213.9959	-0.10516	229.4883	-0.048257	16803.8633	-0.062979
028	2017-05-24t1640	1495662621.08	adult	137.6324	85.8258	-90.424	222.4193	-0.50343	171.3636	-0.30136	168.5153	-0.38924	210.3591	-0.18878	220.8619	-0.2903	16108.1787	-0.29759
028	2017-05-24t2045	1495677317.47	adult	141.7147	89.9082	-86.3417	196.3096	-1.1721	155.6393	-0.84092	155.2651	-0.83642	187.6249	-0.91681	190.478	-1.243	14785.7324	-0.76684
028	2017-05-25t0044	1495691630.57	adult	145.6906	93.884	-82.3658	263.0196	0.69853	194.3243	0.62933	191.7581	0.54755	227.6712	0.49861	252.3509	0.84769	18460.8066	0.69344
028	2017-05-25t0440	1495705821.54	adult	149.6325	97.826	-78.4239	239.9018	0.10493	200.6845	0.90363	202.2739	0.97372	228.6033	0.57507	238.8787	0.44786	18864.3438	0.88907
028	2017-05-25t0845	1495720524.04	adult	153.7165	101.91	-74.3398	224.3802	-0.28355	178.0368	0.10777	179.3676	0.17115	211.4906	0.033119	220.8537	-0.10355	16557.4258	0.037873
028	2017-05-25t1244	1495734862.91	adult	157.6995	105.893	-70.3568	229.5737	-0.10694	153.6061	-0.75762	151.5609	-0.81575	188.7885	-0.7092	212.2976	-0.34553	14746.1875	-0.62558
028	2017-05-25t1641	1495749075.52	adult	161.6475	109.841	-66.4089	230.844	-0.040466	171.2357	-0.063964	171.8947	-0.025093	201.4011	-0.23145	229.2018	0.25852	16096.1582	-0.061321
028	2017-05-25t2050	1495764018.44	adult	165.7983	113.9918	-62.2581	216.0931	-0.40846	162.0137	-0.36693	161.2624	-0.37887	199.0736	-0.26952	205.006	-0.50941	14743.2461	-0.54903
028	2017-05-26t0146	1495781786.27	adult	170.7338	118.9273	-57.3225	206.6451	-0.61559	157.061	-0.49688	156.7998	-0.48939	194.4528	-0.37393	205.0792	-0.45186	15077.8574	-0.36162
028	2017-05-26t0440	1495792215.62	adult	173.6308	121.8243	-54.4255	202.2373	-0.70446	153.2553	-0.60587	152.9031	-0.60088	186.5171	-0.61666	196.6341	-0.69897	14559.25	-0.5297
028	2017-05-26t0845	1495806921.88	adult	177.7159	125.9094	-50.3404	205.1089	-0.59003	154.6333	-0.51231	156.4703	-0.42712	182.2222	-0.72021	203.5726	-0.42797	14690.1631	-0.43458
028	2017-05-26t1332	1495824112.44	adult	182.4911	130.6845	-45.5653	195.8518	-0.79498	154.8868	-0.46054	152.6049	-0.52578	185.5071	-0.5607	193.5642	-0.71259	14714.2451	-0.38028
028	2017-05-26t1640	1495835402.23	adult	185.6271	133.8206	-42.4292	217.8236	-0.1967	158.2357	-0.31311	157.5026	-0.32263	189.363	-0.40085	214.0474	-0.019959	15190.627	-0.17006
028	2017-05-26t2040	1495849784.68	adult	189.6222	137.8157	-38.4341	197.7995	-0.69279	141.7395	-0.88335	143.8866	-0.78507	172.9057	-0.92988	194.8329	-0.61457	13181.7725	-0.90885
028	2017-05-27t0132	1495867308.05	adult	194.4899	142.6833	-33.5665
028	2017-05-27t0440	1495878583.59	adult	197.6219	145.8154	-30.4344
028	2017-05-27t0840	1495892985.43	adult	201.6225	149.8159	-26.4339
028	2017-05-27t1332	1495910526.19	adult	206.4949	154.6884	-21.5615
028	2017-05-27t1640	1495921781.35	adult	209.6213	157.8148	-18.435
028	2017-05-27t2040	1495936182.74	adult	213.6217	161.8152	-14.4346
028	2017-05-28t0132	1495953721.39	adult	218.4936	166.687	-9.5628
028	2017-05-28t0440	1495964981.93	adult	221.6215	169.815	-6.4349
028	2017-05-28t0840	1495979384.47	adult	225.6222	173.8157	-2.4342
028	2017-05-28t1332	1495996910.41	dead	230.4905	178.684	2.4342
029	2017-05-18t1640	1495144203.25	egg	-2.1973	-50.2014	-190.436
029	2017-05-18t2104	1495160024.15	larva	2.1973	-45.8067	-186.0413
029	2017-05-19t0101	1495174295.28	larva	6.1615	-41.8425	-182.0771
029	2017-05-19t0440	1495187397.34	larva	9.801	-38.2031	-178.4376
029	2017-05-19t0904	1495203231.57	larva	14.1994	-33.8047	-174.0393
029	2017-05-19t1303	1495217578.34	larva	18.1846	-29.8195	-170.054
029	2017-05-19t1640	1495230599.32	larva	21.8016	-26.2025	-166.4371
029	2017-05-19t2104	1495246452.42	larva	26.2052	-21.7989	-162.0335
029	2017-05-20t0102	1495260719.22	larva	30.1682	-17.8359	-158.0705
029	2017-05-20t0440	1495273796.59	larva	33.8008	-14.2033	-154.4379
029	2017-05-20t0904	1495289651.66	larva	38.205	-9.7991	-150.0337
029	2017-05-20t1302	1495303918.96	larva	42.1681	-5.836	-146.0705
029	2017-05-20t1640	1495316999	larva	45.8015	-2.2026	-142.4372	255.7688	-1.4594	190.5208	-1.1422	188.808	-1.1505	237.8319	-1.313	247.9307	-1.4392	18099.4746	-1.099
029	2017-05-20t2104	1495332857.9	adult	50.2067	2.2026	-138.0319	381.1709	0.80351	282.226	0.93609	284.2615	0.95038	349.5811	0.90021	371.7174	0.91466	27093.6992	1.0609
029	2017-05-21t0102	1495347129.85	adult	54.1712	6.1671	-134.0675	249.0193	-1.3563	194.8055	-0.87551	197.0093	-0.80662	227.2664	-1.2968	248.2862	-1.2109	18506.5215	-0.82656
029	2017-05-21t0440	1495360197.02	adult	57.8009	9.7968	-130.4377	280.3586	-0.67727	201.5542	-0.63194	201.7358	-0.61262	254.5973	-0.63705	266.624	-0.74284	18946.0918	-0.63038
029	2017-05-21t0904	1495376070.32	adult	62.2102	14.2061	-126.0285	272.1662	-0.68042	206.3044	-0.39518	206.9062	-0.36877	243.3872	-0.72307	246.891	-1.0002	19805.2246	-0.28559
029	2017-05-21t1303	1495390361.43	adult	66.1799	18.1758	-122.0587	261.6607	-0.74962	200.5668	-0.42344	197.5557	-0.48798	245.2867	-0.53445	260.73	-0.56011	18853.2812	-0.42233
029	2017-05-21t1640	1495403397.15	adult	69.801	21.7969	-118.4377	265.3451	-0.53632	195.5279	-0.44599	197.4291	-0.37798	233.9087	-0.66506	248.0468	-0.70851	18770.6816	-0.32953
029	2017-05-21t2105	1495419303.4	adult	74.2194	26.2153	-114.0193	302.3167	0.47142	172.1451	-1.0022	168.6851	-1.0825	209.8711	-1.1373	281.1829	0.30211	16181.6426	-0.99355
029	2017-05-22t0103	1495433589.69	adult	78.1878	30.1837	-110.0509	298.2214	0.55869	181.2608	-0.63316	177.3783	-0.73306	218.0517	-0.80117	240.8506	-0.59118	17401.0371	-0.50981
029	2017-05-22t0440	1495446598.84	adult	81.8014	33.7973	-106.4372	247.1399	-0.58135	187.9949	-0.34555	186.8902	-0.36132	226.111	-0.48069	239.4049	-0.53499	17859.5137	-0.28107
029	2017-05-22t0905	1495462516.61	adult	86.223	38.2189	-102.0156	234.7472	-0.80183	177.8762	-0.59648	176.4916	-0.6208	224.0274	-0.44559	232.5891	-0.62991	16008.8604	-0.83697
029	2017-05-22t1304	1495476856.61	adult	90.2064	42.2023	-98.0323	227.7649	-0.90828	186.0742	-0.26738	187.4643	-0.20163	206.3462	-0.91717	222.5811	-0.84775	16932.7559	-0.46424
029	2017-05-22t1640	1495489816.8	adult	93.8064	45.8023	-94.4322	223.9639	-0.94989	182.0901	-0.35375	182.4499	-0.32161	212.0635	-0.68518	221.4029	-0.82559	16752.2891	-0.48456
029	2017-05-22t2106	1495505761.15	adult	98.2354	50.2313	-90.0033	345.0109	2.2637	175.8574	-0.51733	172.5285	-0.61092	213.723	-0.5695	258.1001	0.35339	16530.5918	-0.51691
029	2017-05-23t0104	1495520030.35	adult	102.1991	54.195	-86.0396	235.8227	-0.53592	173.4689	-0.56033	173.8084	-0.52667	206.2674	-0.76142	212.1908	-0.99524	15959.1357	-0.6878
029	2017-05-23t0440	1495533001.25	adult	105.8021	57.798	-82.4366	387.2635	3.5382	224.2722	1.294	223.4673	1.2758	266.4168	1.3021	284.919	1.3384	21530.1348	1.4365
029	2017-05-23t0906	1495548957.17	adult	110.2343	62.2302	-78.0044	220.8921	-0.84361	153.5874	-1.2073	151.7274	-1.2492	187.2392	-1.3155	206.5723	-1.0856	14590.7988	-1.1377
029	2017-05-23t1304	1495563250.74	adult	114.2047	66.2006	-74.0339	219.3268	-0.83974	173.1461	-0.45545	171.4142	-0.49857	212.6928	-0.38943	219.2895	-0.62657	16448.8789	-0.38851
029	2017-05-23t1640	1495576205.73	adult	117.8033	69.7992	-70.4353	232.2438	-0.45281	171.9837	-0.46483	170.5087	-0.49906	201.1334	-0.74409	215.1206	-0.71796	16166.4668	-0.46424
029	2017-05-23t2106	1495592193.94	adult	122.2445	74.2404	-65.9941	212.1851	-0.93305	173.707	-0.35701	172.1987	-0.39308	199.0572	-0.75728	205.9919	-0.96185	16502.1621	-0.28961
029	2017-05-24t0104	1495606473.02	adult	126.2109	78.2068	-62.0277	223.1204	-0.60032	179.0217	-0.12022	179.5704	-0.081914	208.2285	-0.38971	216.4792	-0.56838	16470	-0.26133
029	2017-05-24t0440	1495619402.85	adult	129.8025	81.7984	-58.4361	227.5435	-0.44566	177.8235	-0.13166	176.0993	-0.17704	215.9463	-0.084565	224.6325	-0.25786	16359.7656	-0.27007
029	2017-05-24t0922	1495636351	adult	134.5104	86.5063	-53.7283	221.9016	-0.54861	165.4576	-0.54744	165.6138	-0.52326	198.0723	-0.64323	211.9896	-0.61916	15553.0176	-0.53975
029	2017-05-24t1306	1495649772.15	adult	138.2385	90.2344	-50.0002	217.2004	-0.63835	169.713	-0.35634	170.4764	-0.3114	206.5213	-0.31263	216.8864	-0.41402	15953.0254	-0.35143
029	2017-05-24t1640	1495662636.86	adult	141.812	93.8079	-46.4267	255.6711	0.44881	190.3876	0.44312	191.3166	0.49071	230.1231	0.53605	250.6807	0.74492	17515.6582	0.28745
029	2017-05-24t2045	1495677333.48	adult	145.8944	97.8903	-42.3443	263.3174	0.70895	208.5275	1.156	208.4176	1.1627	251.1437	1.3036	260.6533	1.1243	20018.6445	1.2973
029	2017-05-25t0044	1495691646.29	adult	149.8702	101.8661	-38.3685	209.2353	-0.73569	154.4767	-0.80046	154.1848	-0.7935	180.4411	-1.072	192.6676	-1.0767	14211.8545	-0.90674
029	2017-05-25t0440	1495705836.85	adult	153.812	105.8079	-34.4267	225.955	-0.23959	172.9216	-0.080436	170.9247	-0.13896	204.6229	-0.20209	215.7499	-0.27163	16254.6328	-0.078453
029	2017-05-25t0845	1495720539.43	adult	157.896	109.8919	-30.3426	214.6647	-0.51292	152.2612	-0.80589	154.4601	-0.70698	185.0759	-0.83618	200.5331	-0.73509	14008.0293	-0.91095
029	2017-05-25t1244	1495734878.3	adult	161.8791	113.875	-26.3596	227.6454	-0.12601	147.2587	-0.95541	146.1287	-0.97913	178.7139	-1.021	195.44	-0.86697	14136.8369	-0.82455
029	2017-05-25t1641	1495749091.39	adult	165.8271	117.823	-22.4115	256.1801	0.67771	186.944	0.56456	187.3965	0.59294	217.6901	0.38275	227.8357	0.25381	17198.8496	0.41213
029	2017-05-25t2050	1495764033.89	adult	169.9778	121.9737	-18.2608	198.2566	-0.84878	158.5534	-0.44983	157.2447	-0.48149	188.4329	-0.59309	192.4347	-0.88078	14428.3574	-0.62373
029	2017-05-26t0146	1495781801.7	adult	174.9133	126.9092	-13.3253	250.6251	0.5951	185.4182	0.5991	181.2694	0.45777	223.3365	0.67606	232.9563	0.51278	17429.3086	0.59692
029	2017-05-26t0440	1495792230.99	adult	177.8104	129.8063	-10.4283	229.0757	0.044478	176.2017	0.28395	172.9889	0.17946	213.1836	0.35119	226.512	0.32595	16562.957	0.28951
029	2017-05-26t0845	1495806937.24	adult	181.8954	133.8913	-6.3432	225.3371	-0.025012	175.521	0.29097	174.4486	0.26519	206.6632	0.16158	218.6426	0.10145	16850.0117	0.43622
029	2017-05-26t1332	1495824127.86	adult	186.6706	138.6665	-1.5681	227.7419	0.069391	172.4658	0.21299	171.3617	0.18659	201.8864	0.036242	221.9038	0.24315	16384.2539	0.2965
029	2017-05-26t1640	1495835417.88	dead	189.8067	141.8026	1.5681	207.6639	-0.43389	165.7605	-0.0093293	163.5562	-0.07413	192.9765	-0.24311	198.9337	-0.48002	15249.9629	-0.11355
030	2017-05-18t1640	1495144218.4	egg	-6.3768	-66.3925	-274.4399
030	2017-05-18t2104	1495160039.11	egg	-1.9822	-61.9978	-270.0453
030	2017-05-19t0101	1495174310.63	larva	1.9822	-58.0335	-266.0809
030	2017-05-19t0440	1495187412.69	larva	5.6216	-54.3941	-262.4415
030	2017-05-19t0904	1495203246.54	larva	10.0199	-49.9958	-258.0432
030	2017-05-19t1303	1495217593.92	larva	14.0053	-46.0104	-254.0578
030	2017-05-19t1640	1495230614.32	larva	17.6221	-42.3936	-250.441
030	2017-05-19t2104	1495246467.39	larva	22.0257	-37.99	-246.0374
030	2017-05-20t0102	1495260734.2	larva	25.9887	-34.027	-242.0744
030	2017-05-20t0440	1495273811.97	larva	29.6214	-30.3943	-238.4417
030	2017-05-20t0904	1495289667.12	larva	34.0256	-25.99	-234.0375
030	2017-05-20t1302	1495303934.38	larva	37.9888	-22.0269	-230.0743
030	2017-05-20t1640	1495317013.92	larva	41.622	-18.3937	-226.4411	407.9799	0.84445	302.4182	1.0051	304.0479	0.99734	388.4354	1.1588	402.0024	1.0024	28427.3145	1.0022
030	2017-05-20t2104	1495332872.85	larva	46.0272	-13.9885	-222.0359	412.3769	1.1242	324.035	1.6365	322.273	1.548	395.4129	1.5153	410.7846	1.3809	29811.2207	1.4877
030	2017-05-21t0102	1495347144.73	larva	49.9916	-10.024	-218.0715	470.9649	2.328	343.1113	2.2461	346.673	2.2573	424.6048	2.2944	459.7578	2.4929	32252.4648	2.2364
030	2017-05-21t0440	1495360212.39	larva	53.6215	-6.3941	-214.4416	366.0997	0.70379	263.0219	0.65053	277.6067	0.95334	349.1024	1.0721	353.9397	0.76342	23671.9668	0.39447
030	2017-05-21t0904	1495376085.75	larva	58.0308	-1.9849	-210.0323	262.9404	-0.99264	179.6624	-1.1458	176.6949	-1.1881	229.2581	-1.1534	255.7011	-0.9522	17247.5918	-1.051
030	2017-05-21t1303	1495390376.81	adult	62.0005	1.9849	-206.0626	300.8399	-0.13188	219.6989	-0.067178	211.2985	-0.2675	283.2296	0.14055	293.7949	-0.023122	20871.4004	-0.011068
030	2017-05-21t1640	1495403412.1	adult	65.6215	5.6058	-202.4416	362.8493	1.2778	266.7326	1.2934	263.7903	1.2033	336.071	1.5399	350.3412	1.3997	24005.9375	0.98469
030	2017-05-21t2105	1495419318.39	adult	70.0399	10.0242	-198.0232	257.6799	-0.6912	183.409	-0.77797	185.2911	-0.7064	239.7927	-0.50899	254.5407	-0.54445	17790.668	-0.61051
030	2017-05-22t0103	1495433604.72	adult	74.0083	13.9926	-194.0548	261.3407	-0.46835	203.2088	-0.086733	204.0471	-0.047517	238.566	-0.38204	242.9433	-0.67891	18898.416	-0.15249
030	2017-05-22t0440	1495446614.33	adult	77.6221	17.6064	-190.441	253.8824	-0.52108	205.0911	0.091023	203.7736	0.06626	241.018	-0.17462	250.8073	-0.34331	19278.5645	0.086848
030	2017-05-22t0905	1495462532.08	adult	82.0437	22.028	-186.0194	293.389	0.5693	209.9666	0.3622	207.196	0.28986	268.8381	0.77384	293.3446	0.97306	20156.7891	0.49579
030	2017-05-22t1304	1495476872.2	adult	86.027	26.0114	-182.0361	264.474	-0.056269	172.864	-0.76261	173.6088	-0.7168	221.2968	-0.53105	261.4785	0.19391	16249.2129	-0.7563
030	2017-05-22t1640	1495489832.22	adult	89.627	29.6114	-178.4361	249.76	-0.35975	176.6943	-0.58887	173.7543	-0.66546	224.3085	-0.37218	236.3367	-0.45612	16609.2637	-0.58558
030	2017-05-22t2106	1495505776.15	adult	94.0559	34.0402	-174.0072	287.8769	0.6965	232.6516	1.3692	231.8597	1.3539	271.4394	1.1985	281.1552	0.96161	22101.9023	1.4291
030	2017-05-23t0104	1495520045.5	adult	98.0196	38.004	-170.0435	227.2878	-0.80887	174.2164	-0.57642	176.837	-0.46485	210.6334	-0.67237	218.9062	-0.84103	16376.3447	-0.5752
030	2017-05-23t0440	1495533016.85	adult	101.6228	41.6071	-166.4403	241.5873	-0.3908	180.9941	-0.30157	183.3834	-0.19796	231.6667	0.066775	241.5838	-0.094358	16832.4492	-0.37104
030	2017-05-23t0906	1495548972.74	adult	106.055	46.0393	-162.0081	282.6427	0.75537	223.0613	1.256	223.919	1.2972	255.6268	0.94592	271.4275	0.91887	21190.8262	1.3145
030	2017-05-23t1304	1495563266.22	adult	110.0254	50.0097	-158.0377	261.1302	0.23002	188.7837	0.07486	188.3813	0.077984	223.8729	-0.062719	244.3055	0.12544	17745.6699	0.066523
030	2017-05-23t1640	1495576220.93	adult	113.6239	53.6082	-154.4392	261.4222	0.27986	202.8362	0.63523	202.8832	0.65082	245.4161	0.7367	259.2305	0.66566	19269.4375	0.69678
030	2017-05-23t2106	1495592209.02	adult	118.065	58.0494	-149.9981	269.4779	0.54128	200.3995	0.59438	201.063	0.63285	243.3784	0.72839	265.9341	0.94958	18837.5566	0.57806
030	2017-05-24t0104	1495606488.08	adult	122.0314	62.0158	-146.0316	303.1447	1.4693	211.9239	1.0595	209.7256	0.98975	261.01	1.3833	295.5167	1.9689	19708.9199	0.95314
030	2017-05-24t0440	1495619418.46	adult	125.6232	65.6076	-142.4399	225.9411	-0.53213	149.9728	-1.1987	148.7803	-1.2183	202.3919	-0.59737	222.3626	-0.38296	14097.4453	-1.1826
030	2017-05-24t0922	1495636366.58	adult	130.331	70.3154	-137.7321	268.5581	0.65014	204.5478	0.85618	202.6871	0.80072	250.8138	1.1114	263.753	1.0321	19432.041	0.91443
030	2017-05-24t1306	1495649787.99	adult	134.0592	74.0435	-134.0039	232.2439	-0.27598	180.2112	-0.0079595	180.5278	0.019768	215.0654	-0.068704	223.0649	-0.25965	16939.8574	-0.01073
030	2017-05-24t1640	1495662652.25	adult	137.6326	77.6169	-130.4305	274.4505	0.90251	216.6104	1.3677	213.3506	1.2578	252.1921	1.2389	263.664	1.1208	20577.9883	1.4238
030	2017-05-24t2045	1495677348.73	adult	141.715	81.6993	-126.3481	269.0919	0.81385	209.9527	1.1646	209.3918	1.1547	251.3869	1.2613	258.845	1.0131	19945.5078	1.2241
030	2017-05-25t0044	1495691661.47	adult	145.6907	85.6751	-122.3724	183.3827	-1.4881	113.713	-2.3476	113.0987	-2.3469	142.2424	-2.4222	173.8095	-1.7458	10802.7373	-2.2643
030	2017-05-25t0440	1495705852.41	adult	149.6327	89.617	-118.4304	235.6579	-0.011743	176.1939	-0.00078779	175.2006	-0.022493	211.6246	-0.0063607	223.9204	-0.046427	16209.835	-0.13683
030	2017-05-25t0845	1495720555.17	adult	153.7168	93.7011	-114.3463	196.1568	-1.0577	155.28	-0.73368	154.5262	-0.74398	184.0951	-0.90893	192.978	-1.0266	14285.7637	-0.84181
030	2017-05-25t1244	1495734893.99	adult	157.6998	97.6841	-110.3633	186.7802	-1.2767	120.5295	-1.9846	119.3402	-2.0062	162.7758	-1.6098	174.0542	-1.617	10606.5986	-2.2348
030	2017-05-25t1641	1495749106.66	adult	161.6477	101.6321	-106.4154	247.2779	0.40727	184.5693	0.43283	185.148	0.46662	219.0046	0.38269	239.3793	0.59837	16980.373	0.284
030	2017-05-25t2050	1495764049.21	adult	165.7984	105.7828	-102.2647	232.992	0.049333	184.5167	0.4736	185.1447	0.50894	220.7266	0.48877	230.2684	0.33481	17344.5723	0.46885
030	2017-05-26t0146	1495781816.99	adult	170.7339	110.7183	-97.3292	238.9413	0.25146	161.3472	-0.3373	160.056	-0.36879	201.8034	-0.11736	211.5369	-0.23742	15166.6367	-0.32702
030	2017-05-26t0440	1495792246.26	adult	173.6309	113.6153	-94.4322	241.2753	0.33679	150.2138	-0.7187	153.6016	-0.5751	204.619	0.012823	218.0871	0.0098849	14420.5225	-0.58355
030	2017-05-26t0845	1495806952.53	adult	177.716	117.7003	-90.3471	214.7962	-0.33385	167.1721	-0.049869	165.1802	-0.10772	200.2076	-0.098335	208.7521	-0.25792	15714.1777	-0.039142
030	2017-05-26t1332	1495824143.13	adult	182.4912	122.4755	-85.5719	272.2666	1.211	210.5842	1.5797	208.9694	1.5263	248.1063	1.591	264.8029	1.613	20005.502	1.6549
030	2017-05-26t1640	1495835433.47	adult	185.6274	125.6117	-82.4357	187.5514	-0.98807	132.7337	-1.2433	130.323	-1.3077	169.9346	-1.0662	174.3173	-1.3128	12211.5	-1.3137
030	2017-05-26t2040	1495849815.32	adult	189.6223	129.6067	-78.4407	194.7491	-0.77246	151.4752	-0.52964	149.8436	-0.57014	184.1639	-0.5455	193.3351	-0.66321	14238.666	-0.5032
030	2017-05-27t0132	1495867338.85	adult	194.49	134.4743	-73.5731
030	2017-05-27t0440	1495878614.26	adult	197.6221	137.6064	-70.441
030	2017-05-27t0840	1495893016.23	adult	201.6226	141.6069	-66.4405
030	2017-05-27t1332	1495910556.92	adult	206.495	146.4793	-61.5681
030	2017-05-27t1640	1495921812.09	adult	209.6214	149.6058	-58.4416
030	2017-05-27t2040	1495936213.22	adult	213.6218	153.6061	-54.4413
030	2017-05-28t0132	1495953752.03	adult	218.4937	158.478	-49.5694
030	2017-05-28t0440	1495965012.65	adult	221.6216	161.6059	-46.4415
030	2017-05-28t0840	1495979415.2	adult	225.6223	165.6066	-42.4408
030	2017-05-28t1332	1495996941.17	adult	230.4906	170.475	-37.5725
030	2017-05-28t1640	1496008208.36	adult	233.6204	173.6047	-34.4427
030	2017-05-28t2040	1496022608.6	adult	237.6205	177.6048	-30.4426
030	2017-05-29t0132	1496040127.9	adult	242.487	182.4713	-25.5761
030	2017-05-29t0440	1496051408.13	adult	245.6204	185.6047	-22.4427
030	2017-05-29t0840	1496065812.39	adult	249.6215	189.6059	-18.4416
030	2017-05-29t1333	1496083431.62	adult	254.5158	194.5001	-13.5473
030	2017-05-29t1640	1496094619.66	adult	257.6236	197.6079	-10.4395
030	2017-05-29t2040	1496109018.29	adult	261.6232	201.6075	-6.4399
030	2017-05-30t0133	1496126588.1	adult	266.5037	206.488	-1.5594
030	2017-05-30t0440	1496137815.92	dead	269.6225	209.6068	1.5594
031	2017-05-18t1640	1495144233.82	egg	-2.1973	-50.2014	-234.4332
031	2017-05-18t2104	1495160054.47	larva	2.1973	-45.8067	-230.0386
031	2017-05-19t0101	1495174325.57	larva	6.1615	-41.8426	-226.0744
031	2017-05-19t0440	1495187427.76	larva	9.801	-38.2031	-222.4349
031	2017-05-19t0904	1495203261.86	larva	14.1994	-33.8047	-218.0365
031	2017-05-19t1303	1495217609.11	larva	18.1847	-29.8193	-214.0512
031	2017-05-19t1640	1495230629.85	larva	21.8016	-26.2025	-210.4343
031	2017-05-19t2104	1495246482.85	larva	26.2052	-21.7989	-206.0307
031	2017-05-20t0102	1495260749.62	larva	30.1682	-17.8359	-202.0677
031	2017-05-20t0440	1495273826.93	larva	33.8008	-14.2033	-198.4351
031	2017-05-20t0904	1495289682.14	larva	38.205	-9.7991	-194.0309
031	2017-05-20t1302	1495303949.34	larva	42.1681	-5.836	-190.0678
031	2017-05-20t1640	1495317029.33	larva	45.8014	-2.2026	-186.4344	202.8789	-2.3282	114.4031	-2.7202	112.4257	-2.6887	159.3486	-2.7154	190.3288	-2.4323	10868.292	-2.6897
031	2017-05-20t2104	1495332888.19	adult	50.2067	2.2026	-182.0292	295.0162	-0.67207	216.6579	-0.48771	217.8733	-0.45288	271.9027	-0.55833	289.5196	-0.57289	20582.502	-0.43785
031	2017-05-21t0102	1495347160.18	adult	54.1711	6.1671	-178.0648	289.4988	-0.63498	221.0006	-0.28109	226.4311	-0.15537	272.064	-0.4146	282.1072	-0.56978	19448.0547	-0.60032
031	2017-05-21t0440	1495360227.41	adult	57.8009	9.7968	-174.435	245.9614	-1.314	190.0615	-0.90405	192.2439	-0.83232	232.0666	-1.1018	242.9873	-1.2116	17105.5312	-1.0913
031	2017-05-21t0904	1495376100.81	adult	62.2102	14.2061	-170.0257	368.2259	1.1862	236.0014	0.34774	232.3459	0.25542	285.5717	0.20176	301.8994	0.15687	22184.1328	0.34294
031	2017-05-21t1303	1495390391.78	adult	66.1799	18.1758	-166.056	335.7561	0.75982	243.0544	0.69885	236.8055	0.53258	287.2142	0.44233	314.0894	0.63027	22604.0605	0.62223
031	2017-05-21t1640	1495403427.49	adult	69.8009	21.7969	-162.435	241.7487	-1.0409	176.2924	-0.9832	176.8955	-0.94478	211.0336	-1.2324	220.4603	-1.3625	16924.0664	-0.8723
031	2017-05-21t2105	1495419333.88	adult	74.2194	26.2153	-158.0165	214.0456	-1.5351	143.4451	-1.8553	142.1162	-1.8663	179.9921	-1.9334	200.3504	-1.7542	13053.5029	-1.9708
031	2017-05-22t0103	1495433620.19	adult	78.1878	30.1837	-154.0481	192.3756	-1.9792	152.9555	-1.5141	155.3156	-1.4157	186.6711	-1.6852	189.2004	-1.9793	14530.7705	-1.4485
031	2017-05-22t0440	1495446629.48	adult	81.8015	33.7974	-150.4344	276.2626	0.13871	221.886	0.73702	222.1927	0.76069	262.2008	0.57185	271.2861	0.35108	21301.0547	0.87373
031	2017-05-22t0905	1495462547.23	adult	86.2231	38.219	-146.0128	240.84	-0.6483	192.5922	-0.11467	192.8142	-0.088766	225.9393	-0.38793	233.9639	-0.5905	18488.8555	0.015611
031	2017-05-22t1304	1495476887.32	adult	90.2064	42.2024	-142.0295	284.3528	0.5313	209.9245	0.52939	209.8375	0.54244	238.1415	0.067377	269.5795	0.52967	19942.832	0.59164
031	2017-05-22t1640	1495489848.07	adult	93.8066	45.8026	-138.4292	214.0589	-1.2043	152.797	-1.3491	150.6531	-1.3968	199.88	-1.0704	213.1642	-1.0712	14515.7158	-1.2826
031	2017-05-22t2106	1495505791.57	adult	98.2354	50.2313	-134.0005	256.9615	-0.032369	160.1636	-1.0609	162.8103	-0.94567	206.4253	-0.80559	219.0551	-0.83354	14895.2188	-1.1115
031	2017-05-23t0104	1495520060.96	adult	102.1991	54.1951	-130.0368	272.5161	0.43379	204.9305	0.54854	203.2648	0.50526	250.771	0.70709	260.5585	0.50297	19263.4629	0.53399
031	2017-05-23t0440	1495533032	adult	105.8022	57.7981	-126.4337	478.2245	5.9607	179.1779	-0.32031	178.1754	-0.33556	213.0474	-0.48979	240.911	-0.04915	16842.7207	-0.32282
031	2017-05-23t0906	1495548987.85	adult	110.2344	62.2303	-122.0015	252.1364	-0.0079701	186.4852	-0.0066691	188.4576	0.083055	222.8239	-0.095663	234.8909	-0.17437	17529.6113	-0.013763
031	2017-05-23t1304	1495563281.26	adult	114.2048	66.2007	-118.0311	237.9951	-0.34034	167.8619	-0.6508	167.6603	-0.6365	196.567	-0.94872	218.2297	-0.66109	15946.8818	-0.5829
031	2017-05-23t1640	1495576236.6	adult	117.8035	69.7994	-114.4324	274.2107	0.6651	218.8479	1.2781	219.2158	1.3015	262.162	1.3789	272.4925	1.1611	20571.7051	1.2509
031	2017-05-23t2106	1495592224.54	adult	122.2446	74.2405	-109.9913	234.9308	-0.33188	188.1936	0.18057	191.3936	0.31511	220.2396	-0.024752	233.9929	-0.044386	17878.3965	0.24444
031	2017-05-24t0104	1495606503.55	adult	126.2109	78.2069	-106.0249	254.7633	0.23553	195.274	0.47953	196.7819	0.54976	233.296	0.47022	245.0346	0.36685	18746.3086	0.61608
031	2017-05-24t0440	1495619433.62	adult	129.8026	81.7986	-102.4333	243.571	-0.020118	183.9032	0.092024	187.5211	0.24109	222.3207	0.13304	239.186	0.21959	17102.9961	0.015316
031	2017-05-24t0922	1495636381.78	adult	134.5105	86.5064	-97.7254	222.8183	-0.52404	178.8049	-0.055811	180.4284	0.019983	208.9109	-0.27366	217.6226	-0.43374	16807.6621	-0.057517
031	2017-05-24t1306	1495649803.24	adult	138.2386	90.2346	-93.9973	233.873	-0.18711	175.8781	-0.12888	176.2016	-0.10103	204.6693	-0.37584	221.6178	-0.258	17060.1738	0.075081
031	2017-05-24t1640	1495662667.84	adult	141.8121	93.8081	-90.4238	200.9118	-1.0455	144.0986	-1.2663	144.7351	-1.223	185.622	-0.98421	195.7612	-1.0676	12968.8779	-1.4671
031	2017-05-24t2045	1495677364.53	adult	145.8946	97.8905	-86.3413	217.5527	-0.54763	169.3595	-0.29036	170.1256	-0.24624	204.0754	-0.30573	208.3256	-0.60357	15919.791	-0.28575
031	2017-05-25t0044	1495691677.01	adult	149.8702	101.8662	-82.3656	226.7231	-0.25519	167.5174	-0.31883	164.896	-0.39932	202.7989	-0.30612	212.0456	-0.43631	15746.6328	-0.3135
031	2017-05-25t0440	1495705867.67	adult	153.8121	105.808	-78.4238	225.4226	-0.25419	157.775	-0.64057	155.2922	-0.7149	202.7311	-0.26716	215.2466	-0.2883	14988.6221	-0.56877
031	2017-05-25t0845	1495720570.4	adult	157.8962	109.8921	-74.3397	228.1635	-0.14413	162.1704	-0.43819	162.3234	-0.41635	197.1797	-0.41688	227.4758	0.16103	15406.1904	-0.36726
031	2017-05-25t1244	1495734909.22	adult	161.8792	113.8751	-70.3567	211.4559	-0.5669	162.9841	-0.36932	165.142	-0.27351	193.2507	-0.51367	210.5883	-0.361	15320.5039	-0.36215
031	2017-05-25t1641	1495749122.44	adult	165.8273	117.8232	-66.4086	229.1346	-0.05492	156.5767	-0.5697	154.2971	-0.63748	192.5665	-0.49707	208.4536	-0.39389	14248.4814	-0.74231
031	2017-05-25t2050	1495764064.46	adult	169.9779	121.9738	-62.258	198.6446	-0.83834	156.7419	-0.51733	155.9456	-0.52964	183.7929	-0.75518	194.1237	-0.82462	14420.2588	-0.62689
031	2017-05-26t0146	1495781832.23	adult	174.9134	126.9093	-57.3225	189.6365	-1.027	144.0232	-0.93375	144.1083	-0.91071	180.168	-0.82239	188.1445	-0.96472	13682.2012	-0.85499
031	2017-05-26t0440	1495792261.46	adult	177.8104	129.8063	-54.4255	274.7064	1.251	160.0705	-0.3109	157.0063	-0.40656	195.9316	-0.24525	223.5808	0.22973	14406.3438	-0.54321
031	2017-05-26t0845	1495806967.69	adult	181.8954	133.8914	-50.3405	162.8584	-1.6664	118.9009	-1.7847	120.8723	-1.6871	146.7154	-1.9003	159.0925	-1.8437	11176.6855	-1.7467
031	2017-05-26t1332	1495824158.34	adult	186.6706	138.6665	-45.5653	148.0099	-2.0138	110.7134	-2.0368	111.7748	-1.97	133.4029	-2.3069	139.4894	-2.4367	10517.7705	-1.955
031	2017-05-26t1640	1495835448.96	adult	189.8069	141.8028	-42.429	202.794	-0.56109	139.1057	-0.97759	137.9609	-0.99742	177.14	-0.78375	199.7305	-0.45415	13215.0459	-0.89461
031	2017-05-26t2040	1495849830.52	adult	193.8018	145.7977	-38.4341	199.4632	-0.62027	141.0609	-0.87558	140.4624	-0.8766	179.2115	-0.67924	189.5241	-0.75476	13400.79	-0.79113
031	2017-05-27t0132	1495867354.18	adult	198.6695	150.6654	-33.5664
031	2017-05-27t0440	1495878629.44	adult	201.8015	153.7974	-30.4344
031	2017-05-27t0840	1495893031.51	adult	205.802	157.798	-26.4338
031	2017-05-27t1332	1495910572.07	adult	210.6744	162.6704	-21.5615
031	2017-05-27t1640	1495921827.31	adult	213.8009	165.7968	-18.435
031	2017-05-27t2040	1495936228.43	adult	217.8012	169.7971	-14.4347
031	2017-05-28t0132	1495953767.12	adult	222.673	174.669	-9.5628
031	2017-05-28t0440	1495965027.82	adult	225.801	177.797	-6.4349
031	2017-05-28t0840	1495979430.37	adult	229.8017	181.7977	-2.4342
031	2017-05-28t1332	1495996956.32	dead	234.67	186.666	2.4342
032	2017-05-18t1640	1495144248.94	egg	-2.1973	-50.2013	-186.4804
032	2017-05-18t2104	1495160069.48	larva	2.1973	-45.8067	-182.0858
032	2017-05-19t0101	1495174340.95	larva	6.1616	-41.8424	-178.1215
032	2017-05-19t0440	1495187443.14	larva	9.8011	-38.2029	-174.482
032	2017-05-19t0904	1495203276.8	larva	14.1993	-33.8047	-170.0837
032	2017-05-19t1303	1495217624.67	larva	18.1849	-29.8192	-166.0982
032	2017-05-19t1640	1495230644.85	larva	21.8016	-26.2025	-162.4815
032	2017-05-19t2104	1495246497.86	larva	26.2052	-21.7988	-158.0779
032	2017-05-20t0102	1495260764.52	larva	30.1681	-17.8359	-154.1149
032	2017-05-20t0440	1495273842.35	larva	33.8009	-14.2032	-150.4822
032	2017-05-20t0904	1495289697.55	larva	38.2051	-9.7989	-146.078
032	2017-05-20t1302	1495303964.76	larva	42.1682	-5.8358	-142.1149
032	2017-05-20t1640	1495317044.27	larva	45.8014	-2.2026	-138.4817	201.3656	-2.3531	129.9093	-2.3988	130.1394	-2.3319	169.3906	-2.5359	185.6408	-2.5131	12601.2061	-2.3085
032	2017-05-20t2104	1495332903.11	adult	50.2066	2.2026	-134.0764	141.8109	-3.296	106.8387	-2.8724	109.0972	-2.7521	132.313	-3.1793	141.7991	-3.2462	10149.6758	-2.8393
032	2017-05-21t0102	1495347175.14	adult	54.1711	6.1671	-130.112	181.1028	-2.5667	116.6403	-2.6492	116.1018	-2.5975	155.6203	-2.7076	167.3011	-2.7461	11080.832	-2.6109
032	2017-05-21t0440	1495360242.86	adult	57.801	9.797	-126.482	271.3341	-0.84432	201.7518	-0.62726	201.5884	-0.61603	255.9178	-0.60981	270.6169	-0.66365	18964.6738	-0.62573
032	2017-05-21t0904	1495376116.13	adult	62.2103	14.2062	-122.0728	165.3079	-2.7569	109.0638	-2.8278	112.5671	-2.6835	143.8031	-2.9063	153.9108	-2.9561	10361.0596	-2.7808
032	2017-05-21t1303	1495390407.11	adult	66.18	18.1759	-118.1031	165.139	-2.7159	97.0571	-3.1576	95.0401	-3.1535	133.4287	-3.1404	162.8257	-2.7442	9026.3066	-3.1591
032	2017-05-21t1640	1495403442.41	adult	69.8009	21.7969	-114.4822	208.3403	-1.7552	144.0767	-1.8829	146.0946	-1.795	177.9663	-2.0525	187.508	-2.1438	12966.8994	-2.0354
032	2017-05-21t2105	1495419348.84	adult	74.2193	26.2153	-110.0637	198.6992	-1.884	143.0476	-1.8671	146.656	-1.7323	174.276	-2.0857	194.0841	-1.9136	13160.3809	-1.9374
032	2017-05-22t0103	1495433635.21	adult	78.1878	30.1838	-106.0953	236.8895	-0.9119	192.7817	-0.27461	193.2336	-0.24246	230.9708	-0.43722	235.4848	-0.73538	18314.2598	-0.21116
032	2017-05-22t0440	1495446644.98	adult	81.8016	33.7976	-102.4815	274.5517	0.096411	171.5329	-0.87138	170.5925	-0.87931	210.838	-0.92611	237.0481	-0.60048	16638.6914	-0.69071
032	2017-05-22t0905	1495462562.66	adult	86.2232	38.2192	-98.0599	193.2324	-1.8479	111.971	-2.7542	111.5731	-2.7368	142.2746	-2.9111	157.4676	-2.7831	10637.2412	-2.6837
032	2017-05-22t1304	1495476902.91	adult	90.2066	42.2026	-94.0765	263.145	-0.0082171	211.2635	0.57412	209.7783	0.54048	250.5856	0.45271	263.0521	0.33837	20281.3008	0.71037
032	2017-05-22t1640	1495489863.45	adult	93.8067	45.8027	-90.4763	150.5076	-2.8366	108.1548	-2.8659	108.9424	-2.8071	139.9991	-2.9639	148.2075	-3.0079	10166.5469	-2.8344
032	2017-05-22t2106	1495505806.6	adult	98.2354	50.2314	-86.0477	158.5793	-2.5979	106.4847	-2.9202	104.9199	-2.9398	141.2336	-2.9147	149.0339	-2.9621	10222.5273	-2.8106
032	2017-05-23t0104	1495520076.06	adult	102.1991	54.1951	-82.0839	179.0591	-2.036	144.947	-1.5656	146.8916	-1.4696	168.5364	-2.0064	175.8915	-2.1196	13914.9111	-1.4437
032	2017-05-23t0440	1495533047.55	adult	105.8023	57.7983	-78.4807	153.3844	-2.6905	113.5286	-2.6704	112.4272	-2.6747	143.8619	-2.8127	151.6633	-2.8631	10898.7422	-2.5538
032	2017-05-23t0906	1495549003.42	adult	110.2345	62.2305	-74.0486	236.8203	-0.4176	149.7511	-1.3473	145.8458	-1.4626	195.1725	-1.0435	227.6667	-0.40682	14076.5996	-1.3344
032	2017-05-23t1304	1495563296.83	adult	114.2049	66.2009	-70.0782	217.9259	-0.87722	170.6004	-0.54956	171.4919	-0.49571	198.8362	-0.87002	216.0807	-0.7311	16207.0371	-0.48216
032	2017-05-23t1640	1495576251.82	adult	117.8035	69.7995	-66.4796	164.9488	-2.2454	119.9904	-2.3985	119.4045	-2.3883	146.8207	-2.6334	152.0979	-2.7821	11279.0986	-2.3671
032	2017-05-23t2106	1495592239.71	adult	122.2446	74.2406	-62.0385	176.1429	-1.8856	104.8969	-2.9105	103.4113	-2.9309	136.2779	-2.9283	151.5782	-2.7447	10070.1064	-2.7856
032	2017-05-24t0104	1495606518.64	adult	126.211	78.2069	-58.0721	152.6015	-2.4631	106.1491	-2.8094	105.6876	-2.7935	130.0341	-3.0721	138.2496	-3.1305	9765.7178	-2.8455
032	2017-05-24t0440	1495619449.17	adult	129.8028	81.7987	-54.4803	206.2389	-1.0113	147.9152	-1.2321	146.1762	-1.2725	181.4546	-1.262	194.7604	-1.2378	14199.8613	-1.0994
032	2017-05-24t0922	1495636397.36	adult	134.5106	86.5066	-49.7725	165.7238	-2.054	114.7352	-2.4157	112.8423	-2.4584	143.6155	-2.5001	165.3877	-2.1531	10899.8428	-2.3282
032	2017-05-24t1306	1495649818.96	adult	138.2388	90.2348	-46.0442	259.0757	0.495	202.5188	0.85404	199.7064	0.76265	239.932	0.82776	257.456	0.92376	19239.2891	0.91455
032	2017-05-24t1640	1495662683.1	adult	141.8122	93.8082	-42.4709	150.1341	-2.4312	95.4624	-3.0624	94.5637	-3.0689	134.8652	-2.7182	150.1196	-2.5739	8973.4619	-3.009
032	2017-05-24t2045	1495677379.95	adult	145.8947	97.8906	-38.3884	161.2295	-2.0941	117.7662	-2.1956	116.5286	-2.2184	147.3778	-2.2443	157.2128	-2.2914	11187.7842	-2.1133
032	2017-05-25t0044	1495691692.24	adult	149.8703	101.8663	-34.4128	269.9855	0.93349	223.9852	1.7667	225.8286	1.843	253.8779	1.4436	269.8675	1.4747	20606.6406	1.565
032	2017-05-25t0440	1495705883.34	adult	153.8123	105.8082	-30.4708	218.5802	-0.44182	163.0378	-0.44594	162.6993	-0.442	194.8005	-0.53993	210.2252	-0.45459	15325.5527	-0.43828
032	2017-05-25t0845	1495720586.21	adult	157.8964	109.8924	-26.3867	138.856	-2.584	77.2001	-3.5912	77.7848	-3.5409	96.0177	-3.9214	109.5775	-3.7602	7179.6079	-3.5662
032	2017-05-25t1244	1495734924.96	adult	161.8794	113.8754	-22.4037	208.4197	-0.64958	158.6355	-0.53139	159.0486	-0.49965	195.2243	-0.44478	201.6471	-0.65965	14753.0996	-0.58381
032	2017-05-25t1641	1495749137.75	adult	165.8274	117.8234	-18.4557	194.376	-0.99649	153.674	-0.67812	154.0993	-0.64483	184.4728	-0.78051	194.3714	-0.86448	13984.333	-0.84566
032	2017-05-25t2050	1495764079.75	adult	169.9779	121.9739	-14.3051	239.8088	0.26856	163.5717	-0.26284	163.6709	-0.24327	193.0575	-0.43154	207.7115	-0.37287	15702.8867	-0.12665
032	2017-05-26t0146	1495781847.46	adult	174.9134	126.9094	-9.3697	179.4506	-1.2979	142.6726	-0.98376	144.2081	-0.90704	175.2377	-0.99352	177.1624	-1.3268	12555.1904	-1.2917
032	2017-05-26t0440	1495792276.68	adult	177.8104	129.8064	-6.4727	187.6159	-1.0517	135.961	-1.1999	134.3365	-1.2378	169.0711	-1.1739	176.7971	-1.306	11964.5645	-1.486
032	2017-05-26t0845	1495806982.89	adult	181.8955	133.8914	-2.3876	237.0365	0.28234	160.9671	-0.24257	159.8583	-0.26648	197.0637	-0.1686	220.6819	0.16806	14165.1094	-0.59685
032	2017-05-26t1332	1495824173.58	dead	186.6707	138.6666	2.3876	187.0473	-0.99385	126.8055	-1.4505	125.0671	-1.4889	158.9835	-1.4316	173.1027	-1.3437	11412.498	-1.6116
033	2017-05-18t1640	1495144264.46	egg	-2.1973	-50.2013	-226.4343
033	2017-05-18t2104	1495160084.95	larva	2.1973	-45.8067	-222.0397
033	2017-05-19t0101	1495174356	larva	6.1615	-41.8425	-218.0755
033	2017-05-19t0440	1495187458.18	larva	9.801	-38.203	-214.436
033	2017-05-19t0904	1495203292.15	larva	14.1993	-33.8047	-210.0377
033	2017-05-19t1303	1495217639.86	larva	18.1848	-29.8192	-206.0522
033	2017-05-19t1640	1495230660.23	larva	21.8015	-26.2025	-202.4355
033	2017-05-19t2104	1495246513.42	larva	26.2052	-21.7988	-198.0318
033	2017-05-20t0102	1495260779.89	larva	30.1681	-17.8359	-194.0689
033	2017-05-20t0440	1495273857.26	larva	33.8007	-14.2033	-190.4363
033	2017-05-20t0904	1495289712.51	larva	38.2049	-9.7991	-186.032
033	2017-05-20t1302	1495303979.71	larva	42.1681	-5.8359	-182.0689
033	2017-05-20t1640	1495317059.73	larva	45.8014	-2.2026	-178.4356	405.1326	0.99408	320.2551	1.5474	323.7666	1.5674	381.7802	1.2591	398.1851	1.1512	30103.9766	1.5419
033	2017-05-20t2104	1495332918.45	adult	50.2066	2.2026	-174.0304	383.9817	0.85164	265.5694	0.57439	276.4248	0.78473	315.2028	0.2547	332.5556	0.20594	25229.0918	0.63169
033	2017-05-21t0102	1495347190.42	adult	54.171	6.167	-170.066	276.4015	-0.86838	212.837	-0.46634	213.1006	-0.45044	257.8303	-0.6949	275.0128	-0.70427	20432.3555	-0.3638
033	2017-05-21t0440	1495360257.8	adult	57.8009	9.7969	-166.4361	295.9956	-0.38782	197.7099	-0.72296	192.801	-0.81943	243.4051	-0.86793	282.2407	-0.43314	18584.7266	-0.72089
033	2017-05-21t0904	1495376131.08	adult	62.2101	14.2061	-162.0269	273.7497	-0.64965	225.8971	0.094959	226.6738	0.11624	257.5495	-0.41258	269.2214	-0.53052	20782.5332	-0.027375
033	2017-05-21t1303	1495390421.97	adult	66.1798	18.1758	-158.0572	268.3938	-0.61246	217.9561	0.035885	215.7657	-0.014492	257.4054	-0.25213	265.8799	-0.44523	20923.7812	0.15428
033	2017-05-21t1640	1495403457.78	adult	69.8009	21.7969	-154.4361	228.0095	-1.3346	171.575	-1.115	169.1507	-1.1586	218.8624	-1.0382	224.2332	-1.2731	16128.0449	-1.1063
033	2017-05-21t2105	1495419364.24	adult	74.2193	26.2153	-150.0177	284.7337	0.071728	222.6358	0.49871	221.0257	0.46151	255.2653	0.072136	267.4245	-0.047898	20482.498	0.35005
033	2017-05-22t0103	1495433650.67	adult	78.1878	30.1838	-146.0492	260.2762	-0.35114	207.6396	0.18779	206.7855	0.17686	248.4238	0.054468	254.4768	-0.22498	19518.1211	0.18254
033	2017-05-22t0440	1495446660.05	adult	81.8015	33.7975	-142.4355	300.6306	0.74121	181.8815	-0.54082	180.683	-0.5586	231.6711	-0.31853	240.7897	-0.4965	17460.6211	-0.41491
033	2017-05-22t0905	1495462577.67	adult	86.223	38.2191	-138.0139	325.1503	1.4761	234.0497	1.2427	236.9238	1.349	282.8366	1.328	302.2722	1.3674	22234.7207	1.3034
033	2017-05-22t1304	1495476918.11	adult	90.2065	42.2025	-134.0305	269.5399	0.15447	186.6359	-0.24862	187.5908	-0.19742	218.0389	-0.5551	242.1522	-0.27417	16797.2285	-0.51178
033	2017-05-22t1640	1495489879.13	adult	93.8068	45.8028	-130.4302	268.6798	0.19864	208.4587	0.5422	206.8156	0.50227	243.6201	0.31269	258.1042	0.26864	18761.2793	0.23225
033	2017-05-22t2106	1495505822.08	adult	98.2354	50.2314	-126.0016	225.14	-0.86217	151.501	-1.361	151.9214	-1.3208	194.0876	-1.2047	212.4828	-1.0333	14089.5928	-1.4045
033	2017-05-23t0104	1495520091.44	adult	102.1991	54.1951	-122.0379	266.8164	0.28316	211.4219	0.77733	209.7936	0.73398	245.5686	0.53542	259.9435	0.48392	20085.0762	0.83778
033	2017-05-23t0440	1495533062.5	adult	105.8022	57.7982	-118.4348	236.7091	-0.47138	174.7619	-0.47839	174.6222	-0.46198	209.9926	-0.59236	235.7974	-0.21038	15728.5732	-0.74099
033	2017-05-23t0906	1495549018.55	adult	110.2344	62.2304	-114.0026	277.5404	0.67147	208.9059	0.8116	208.0969	0.79541	240.7756	0.5197	276.7129	1.1713	19428.25	0.71237
033	2017-05-23t1304	1495563311.89	adult	114.2048	66.2008	-110.0322	248.7783	-0.051867	208.4807	0.85087	209.2648	0.89219	235.5202	0.40231	242.8068	0.13955	19805.666	0.91134
033	2017-05-23t1640	1495576267.47	adult	117.8035	69.7995	-106.4334	285.8384	0.97484	227.5148	1.6005	227.2848	1.5998	270.0266	1.6525	284.9929	1.5705	21841.4219	1.7452
033	2017-05-23t2106	1495592255.26	adult	122.2446	74.2406	-101.9924	241.6422	-0.1545	183.3514	0.00088604	182.9607	0.0039788	217.4745	-0.12037	239.8735	0.14829	17418.3848	0.065931
033	2017-05-24t0104	1495606534.09	adult	126.2109	78.2069	-98.0261	221.708	-0.63763	168.9053	-0.49355	169.6356	-0.44653	207.0418	-0.43042	220.0717	-0.45072	16383.8125	-0.29455
033	2017-05-24t0440	1495619464.3	adult	129.8027	81.7987	-94.4343	224.2359	-0.53348	172.7758	-0.31738	172.3623	-0.31385	209.3604	-0.30939	223.6644	-0.28962	16068.1504	-0.38205
033	2017-05-24t0922	1495636412.55	adult	134.5105	86.5065	-89.7265	229.0354	-0.35744	179.2377	-0.039872	180.0584	0.0064178	220.734	0.12948	228.8878	-0.062917	16848.3398	-0.041882
033	2017-05-24t1306	1495649834.33	adult	138.2388	90.2348	-85.9982	260.8432	0.54284	214.0605	1.2799	214.989	1.3242	242.7824	0.92505	253.5029	0.79341	20549.8066	1.4194
033	2017-05-24t1640	1495662698.7	adult	141.8122	93.8082	-82.4248	230.7209	-0.23207	186.3157	0.29275	187.6311	0.35512	212.0295	-0.082064	227.5169	-0.019551	17699.9883	0.35858
033	2017-05-24t2045	1495677395.78	adult	145.8947	97.8907	-78.3422	232.6815	-0.13223	176.3839	-0.030965	177.1667	0.012846	213.7381	0.024649	230.3551	0.12386	16580.0898	-0.03073
033	2017-05-25t0044	1495691707.79	adult	149.8703	101.8663	-74.3667	259.795	0.6535	210.7872	1.2793	210.5728	1.2816	240.5338	0.98649	253.6514	0.93874	19813.9941	1.2586
033	2017-05-25t0440	1495705898.57	adult	153.8122	105.8082	-70.4248	291.4115	1.5553	215.6733	1.5005	213.6439	1.4349	252.3066	1.438	273.8318	1.6519	20273.291	1.4779
033	2017-05-25t0845	1495720601.52	adult	157.8963	109.8923	-66.3407	242.711	0.25331	192.5694	0.68982	192.6773	0.70553	228.1014	0.65432	239.6411	0.56564	18294.0957	0.75573
033	2017-05-25t1244	1495734940.23	adult	161.8793	113.8753	-62.3577	234.484	0.060224	179.7262	0.25467	178.711	0.23006	216.705	0.30495	230.6502	0.30909	17073.9922	0.32285
033	2017-05-25t1641	1495749153.44	adult	165.8274	117.8234	-58.4096	253.0783	0.59369	189.408	0.6566	186.1009	0.54479	221.6371	0.52098	241.4442	0.70857	18183.1719	0.79729
033	2017-05-25t2050	1495764095	adult	169.9779	121.9739	-54.2591	252.2943	0.6043	192.7984	0.82619	192.804	0.83666	220.5018	0.52718	242.9282	0.79799	18315.8438	0.89242
033	2017-05-26t0146	1495781862.77	adult	174.9134	126.9094	-49.3236	315.9258	2.3319	248.7653	2.9448	250.1017	2.9926	278.5817	2.5937	314.3063	3.195	23632.6992	3.0006
033	2017-05-26t0440	1495792291.9	adult	177.8103	129.8063	-46.4267	209.3149	-0.47801	164.6044	-0.14371	163.0848	-0.18369	200.2546	-0.095798	207.798	-0.28837	15637.4189	-0.067863
033	2017-05-26t0845	1495806998.08	adult	181.8954	133.8914	-42.3416	229.8867	0.094508	172.9518	0.19679	174.1714	0.25509	207.2938	0.18326	217.4392	0.062142	16257.4717	0.20823
033	2017-05-26t1332	1495824188.87	adult	186.6706	138.6666	-37.5664	225.7203	0.016571	169.4328	0.10249	168.0225	0.065735	201.6607	0.028521	212.4291	-0.064935	15926.6865	0.12089
033	2017-05-26t1640	1495835480.09	adult	189.8071	141.8031	-34.4299	212.9615	-0.29553	173.0669	0.25609	174.1049	0.30639	203.8722	0.12886	212.0243	-0.054983	16441.3555	0.34375
033	2017-05-26t2040	1495849860.79	adult	193.8017	145.7977	-30.4353	177.532	-1.1945	129.0215	-1.3121	127.4633	-1.3444	162.5148	-1.2486	171.9167	-1.3263	12386.0684	-1.1813
033	2017-05-27t0132	1495867384.61	adult	198.6694	150.6654	-25.5676
033	2017-05-27t0440	1495878659.91	adult	201.8014	153.7975	-22.4355
033	2017-05-27t0840	1495893061.96	adult	205.802	157.798	-18.435
033	2017-05-27t1332	1495910602.38	adult	210.6744	162.6704	-13.5626
033	2017-05-27t1640	1495921857.72	adult	213.8008	165.7968	-10.4362
033	2017-05-27t2040	1495936258.71	adult	217.8011	169.7971	-6.4359
033	2017-05-28t0132	1495953797.53	adult	222.673	174.669	-1.564
033	2017-05-28t0440	1495965058.21	dead	225.801	177.797	1.564
034	2017-05-18t1640	1495144279.63	egg	-2.1973	-54.386	-270.4401
034	2017-05-18t2104	1495160100.08	larva	2.1973	-49.9915	-266.0455
034	2017-05-19t0101	1495174371.41	larva	6.1615	-46.0272	-262.0813
034	2017-05-19t0440	1495187473.6	larva	9.801	-42.3877	-258.4418
034	2017-05-19t0904	1495203307.17	larva	14.1993	-37.9895	-254.0436
034	2017-05-19t1303	1495217655.48	larva	18.1849	-34.0038	-250.0579
034	2017-05-19t1640	1495230675.23	larva	21.8015	-30.3872	-246.4413
034	2017-05-19t2104	1495246528.56	larva	26.2052	-25.9835	-242.0376
034	2017-05-20t0102	1495260794.88	larva	30.1681	-22.0207	-238.0747
034	2017-05-20t0440	1495273872.64	larva	33.8008	-18.388	-234.442
034	2017-05-20t0904	1495289727.89	larva	38.205	-13.9837	-230.0378
034	2017-05-20t1302	1495303995.06	larva	42.1681	-10.0206	-226.0747
034	2017-05-20t1640	1495317074.59	larva	45.8013	-6.3874	-222.4415	257.9482	-1.4237	208.0322	-0.77918	210.3563	-0.71651	245.4408	-1.1771	252.347	-1.3631	19763.0586	-0.73301
034	2017-05-20t2104	1495332933.32	larva	50.2065	-1.9822	-218.0363	336.3839	0.036429	255.081	0.34664	255.0817	0.33359	314.7549	0.24628	322.0785	0.016328	24232.6914	0.40234
034	2017-05-21t0102	1495347205.31	adult	54.171	1.9822	-214.0719	532.0405	3.6872	239.1208	0.13009	241.8866	0.18672	298.2615	0.10128	363.7026	0.977	22955.5977	0.24251
034	2017-05-21t0440	1495360273.15	adult	57.8009	5.6122	-210.4419	173.6531	-2.6525	114.1526	-2.7013	109.5563	-2.7462	164.6934	-2.4916	171.286	-2.6335	10730.3467	-2.688
034	2017-05-21t0904	1495376146.42	adult	62.2102	10.0214	-206.0327	225.738	-1.5826	143.8509	-1.9576	135.3221	-2.1252	208.6426	-1.4848	224.0879	-1.4799	13521.9863	-1.9457
034	2017-05-21t1303	1495390437.21	adult	66.1798	13.9911	-202.063	252.7874	-0.93039	175.2976	-1.0909	173.2329	-1.1204	234.1425	-0.79408	248.1342	-0.84111	16127.3818	-1.1815
034	2017-05-21t1640	1495403472.66	adult	69.8008	17.612	-198.442	286.0086	-0.094492	225.8448	0.40069	228.3097	0.47442	265.9085	0.12858	283.7126	0.13706	20326.0312	0.12762
034	2017-05-21t2105	1495419379.07	adult	74.2192	22.0305	-194.0236	232.1475	-1.1236	167.842	-1.1301	165.1042	-1.1881	211.5876	-1.0916	227.0095	-1.076	15944.9912	-1.0675
034	2017-05-22t0103	1495433665.57	adult	78.1877	25.999	-190.0551	257.2712	-0.4232	194.8096	-0.2115	193.2743	-0.24121	235.3318	-0.31436	254.1395	-0.23404	18506.916	-0.14816
034	2017-05-22t0440	1495446675.39	adult	81.8015	29.6128	-186.4413	242.8032	-0.68858	184.4688	-0.45818	183.8065	-0.45933	226.8939	-0.45785	242.7667	-0.44155	17524.5371	-0.39346
034	2017-05-22t0905	1495462593.04	adult	86.2231	34.0344	-182.0197	200.9558	-1.6533	146.3325	-1.6292	149.0305	-1.5159	193.1486	-1.3768	199.4724	-1.5791	13901.5879	-1.5614
034	2017-05-22t1304	1495476933.56	adult	90.2066	38.0178	-178.0362	195.5268	-1.7284	131.3432	-2.0958	130.9739	-2.0803	171.9579	-1.982	193.9163	-1.6879	12608.9482	-1.9809
034	2017-05-22t1640	1495489894.45	adult	93.8068	41.6181	-174.436	267.5462	0.16952	194.8987	0.081462	194.3591	0.081081	238.5216	0.15147	251.9752	0.08591	18320.4785	0.074975
034	2017-05-22t2106	1495505837.01	adult	98.2353	46.0466	-170.0075	190.9651	-1.7533	143.733	-1.63	142.0084	-1.6622	178.8853	-1.6966	190.9097	-1.6891	13367.1699	-1.6671
034	2017-05-23t0104	1495520106.35	adult	102.199	50.0103	-166.0438	221.9561	-0.90237	157.654	-1.1177	152.943	-1.2576	201.9576	-0.90363	218.8545	-0.78883	14977.1338	-1.0509
034	2017-05-23t0440	1495533077.9	adult	105.8022	53.6135	-162.4406	262.8143	0.22386	163.6021	-0.87788	160.5585	-0.96232	200.6282	-0.90677	225.6886	-0.52911	15542.2031	-0.81095
034	2017-05-23t0906	1495549033.94	adult	110.2345	58.0457	-158.0083	236.0058	-0.43939	168.7074	-0.65549	169.4928	-0.60483	201.6538	-0.82135	219.5007	-0.66958	16027.2021	-0.58836
034	2017-05-23t1304	1495563327.3	adult	114.2048	62.0161	-154.038	201.1572	-1.3258	152.037	-1.2358	152.1454	-1.2066	191.914	-1.1101	198.0457	-1.3186	14595.5566	-1.1062
034	2017-05-23t1640	1495576282.62	adult	117.8035	65.6148	-150.4393	228.3988	-0.55523	149.7501	-1.2917	149.9786	-1.258	194.6914	-0.96818	210.8181	-0.85888	14376.0078	-1.1613
034	2017-05-23t2106	1495592270.21	adult	122.2445	70.0558	-145.9983	276.6494	0.77074	210.7047	1.0159	211.7346	1.0656	245.7331	0.85686	276.5029	1.3485	20016.9453	1.0743
034	2017-05-24t0104	1495606549.18	adult	126.2109	74.0222	-142.0319	263.7549	0.47304	212.1054	1.1007	211.6739	1.0963	249.8107	1.0368	263.563	0.97367	19937.9082	1.0754
034	2017-05-24t0440	1495619479.78	adult	129.8028	77.614	-138.4401	227.4172	-0.44901	173.2261	-0.30082	171.8849	-0.33132	214.7759	-0.12452	225.0744	-0.24336	16456.4766	-0.23294
034	2017-05-24t0922	1495636428.14	adult	134.5106	82.3219	-133.7322	215.9135	-0.70907	162.7069	-0.64876	160.1372	-0.72409	193.9756	-0.78292	212.906	-0.58899	15294.4473	-0.63913
034	2017-05-24t1306	1495649850.05	adult	138.2389	86.0502	-130.0039	268.7654	0.75725	190.3722	0.40589	192.3591	0.49268	233.6693	0.614	260.3203	1.0182	18085.3613	0.47002
034	2017-05-24t1640	1495662713.83	adult	141.8122	89.6235	-126.4306	225.2971	-0.38008	179.4252	0.038285	180.8071	0.10407	210.3853	-0.13823	222.0454	-0.20013	16148.2695	-0.24022
034	2017-05-24t2045	1495677411.1	adult	145.8948	93.7061	-122.348	216.7963	-0.5684	176.9614	-0.0096406	175.0275	-0.065865	212.5838	-0.014818	216.653	-0.32859	16634.3691	-0.0097662
034	2017-05-25t0044	1495691722.84	adult	149.8703	97.6815	-118.3725	235.8149	-0.0053816	188.2665	0.4475	192.1579	0.60393	215.5935	0.13216	234.9259	0.31987	17508.7852	0.36762
034	2017-05-25t0440	1495705914.06	adult	153.8123	101.6235	-114.4305	245.4199	0.29416	186.6308	0.42654	188.2163	0.49812	224.4348	0.47934	238.3438	0.47663	17356.6602	0.34836
034	2017-05-25t0845	1495720617.2	adult	157.8965	105.7077	-110.3463	284.3908	1.392	164.3132	-0.35868	162.7483	-0.40064	201.2976	-0.27423	234.1264	0.38223	15281.125	-0.41589
034	2017-05-25t1244	1495734955.77	adult	161.8794	109.6907	-106.3634	179.536	-1.4362	136.8123	-1.3448	135.6507	-1.368	168.4193	-1.3804	176.3058	-1.5061	12997.167	-1.2698
034	2017-05-25t1641	1495749168.57	adult	165.8274	113.6387	-102.4154	228.2199	-0.079697	168.9318	-0.10822	167.4356	-0.14907	202.1803	-0.16039	215.3995	-0.16178	16048.5244	-0.037973
034	2017-05-25t2050	1495764110.2	adult	169.9779	117.7891	-98.2649	222.4789	-0.19744	155.8027	-0.55232	154.5704	-0.58062	189.511	-0.55543	208.2595	-0.35465	14801.2617	-0.4783
034	2017-05-26t0146	1495781877.9	adult	174.9133	122.7246	-93.3295	239.3466	0.29512	180.9759	0.4346	182.4144	0.49993	210.5006	0.23051	217.3057	-0.003238	17192.7109	0.50524
034	2017-05-26t0440	1495792307.01	adult	177.8103	125.6216	-90.4325	221.8739	-0.14594	170.6109	0.077787	169.953	0.068142	200.63	-0.082818	212.4508	-0.13563	16208.0352	0.15247
034	2017-05-26t0845	1495807013.12	adult	181.8954	129.7066	-86.3475	217.9865	-0.21812	166.0316	-0.05691	167.0226	-0.0054108	196.4897	-0.18834	206.2791	-0.3024	15606.9746	-0.042065
034	2017-05-26t1332	1495824204.03	adult	186.6706	134.4819	-81.5722	213.5464	-0.3015	165.004	-0.058861	163.5336	-0.09673	204.3899	0.1219	212.8339	-0.051772	15675.3799	0.02444
034	2017-05-26t1640	1495835495.51	adult	189.8071	137.6184	-78.4357	238.2378	0.36466	182.1723	0.58685	183.2885	0.63767	213.3421	0.45215	225.3382	0.37731	16759.8496	0.46599
034	2017-05-26t2040	1495849875.88	adult	193.8017	141.6129	-74.4411	172.8538	-1.317	134.7811	-1.1033	136.0346	-1.036	160.2528	-1.3257	165.7718	-1.5258	12804.209	-1.0205
034	2017-05-27t0132	1495867399.81	adult	198.6694	146.4807	-69.5734
034	2017-05-27t0440	1495878674.9	adult	201.8014	149.6127	-66.4414
034	2017-05-27t0840	1495893077.08	adult	205.802	153.6133	-62.4408
034	2017-05-27t1332	1495910617.47	adult	210.6743	158.4856	-57.5685
034	2017-05-27t1640	1495921872.81	adult	213.8008	161.6121	-54.442
034	2017-05-27t2040	1495936273.79	adult	217.8011	165.6124	-50.4417
034	2017-05-28t0132	1495953812.56	adult	222.673	170.4842	-45.5698
034	2017-05-28t0440	1495965073.28	adult	225.801	173.6122	-42.4419
034	2017-05-28t0840	1495979476.05	adult	229.8017	177.613	-38.4411
034	2017-05-28t1332	1495997001.71	adult	234.67	182.4812	-33.5728
034	2017-05-28t1640	1496008268.47	adult	237.7996	185.6109	-30.4432
034	2017-05-28t2040	1496022668.28	adult	241.7996	189.6108	-26.4432
034	2017-05-29t0132	1496040187.89	adult	246.6661	194.4774	-21.5767
034	2017-05-29t0440	1496051468.11	adult	249.7995	197.6108	-18.4433
034	2017-05-29t0840	1496065872.76	adult	253.8008	201.6121	-14.442
034	2017-05-29t1333	1496083492.64	adult	258.6952	206.5065	-9.5476
034	2017-05-29t1640	1496094681.09	adult	261.8031	209.6144	-6.4397
034	2017-05-29t2040	1496109079.01	adult	265.8025	213.6138	-2.4403
034	2017-05-30t0133	1496126648.93	dead	270.6831	218.4943	2.4403
035	2017-05-18t1640	1495144295.03	egg	-6.3766	-58.1832	-226.4342
035	2017-05-18t2104	1495160115.45	egg	-1.9821	-53.7886	-222.0397
035	2017-05-19t0101	1495174386.44	larva	1.9821	-49.8244	-218.0755
035	2017-05-19t0440	1495187488.64	larva	5.6216	-46.1849	-214.436
035	2017-05-19t0904	1495203322.51	larva	10.0199	-41.7867	-210.0377
035	2017-05-19t1303	1495217670.69	larva	14.0055	-37.801	-206.0521
035	2017-05-19t1640	1495230690.69	larva	17.6222	-34.1844	-202.4354
035	2017-05-19t2104	1495246544.1	larva	22.0259	-29.7807	-198.0317
035	2017-05-20t0102	1495260810.36	larva	25.9887	-25.8178	-194.0688
035	2017-05-20t0440	1495273887.6	larva	29.6213	-22.1852	-190.4363
035	2017-05-20t0904	1495289742.95	larva	34.0256	-17.781	-186.032
035	2017-05-20t1302	1495304010.04	larva	37.9886	-13.8179	-182.0689
035	2017-05-20t1640	1495317090.1	larva	41.622	-10.1845	-178.4356	238.0153	-1.8453	146.4111	-2.0977	144.0247	-2.0888	205.2956	-1.9725	219.4601	-2.0118	13762.6396	-2.0956
035	2017-05-20t2104	1495332948.71	larva	46.0272	-5.7794	-174.0304	297.5163	-0.76647	192.621	-1.0942	189.213	-1.1381	256.1408	-0.97934	266.1754	-1.1182	18106.3711	-1.093
035	2017-05-21t0102	1495347220.65	larva	49.9916	-1.8149	-170.066	280.6046	-0.92553	199.1717	-0.87221	199.7437	-0.84082	257.8465	-0.82896	275.0442	-0.84174	18921.3145	-0.82514
035	2017-05-21t0440	1495360288.25	adult	53.6215	1.8149	-166.4361	205.7081	-2.1385	159.4772	-1.6845	158.2821	-1.6706	197.4278	-1.8945	204.8272	-2.0447	14831.3828	-1.717
035	2017-05-21t0904	1495376161.49	adult	58.0307	6.2242	-162.0269	203.8513	-2.0891	129.1281	-2.3456	125.7418	-2.3709	185.7084	-2.0545	203.0481	-1.9995	12138.0459	-2.3341
035	2017-05-21t1303	1495390452.13	adult	62.0003	10.1938	-158.0572	238.9559	-1.3316	172.791	-1.2375	176.6146	-1.116	221.3082	-1.2129	230.6627	-1.3472	15896.7764	-1.3219
035	2017-05-21t1640	1495403488.14	adult	65.6214	13.8149	-154.4361	151.6131	-2.9957	116.1068	-2.6536	117.4993	-2.568	139.9688	-2.9878	148.433	-3.0655	10681.8291	-2.6973
035	2017-05-21t2105	1495419394.57	adult	70.0399	18.2334	-150.0177	230.6194	-1.2718	158.5067	-1.4762	160.5302	-1.3928	199.2936	-1.5179	213.7785	-1.515	15058.1387	-1.4167
035	2017-05-22t0103	1495433681.19	adult	74.0084	22.2019	-146.0492	313.2837	0.7084	137.7171	-2.0271	137.4065	-2.0065	171.1708	-2.1708	212.7016	-1.4453	12532.2578	-2.1348
035	2017-05-22t0440	1495446690.5	adult	77.6221	25.8156	-142.4355	228.4509	-1.1267	172.5889	-0.91491	175.2088	-0.81256	212.4645	-0.97335	225.2611	-1.0251	16395.9492	-0.85062
035	2017-05-22t0905	1495462608.21	adult	82.0437	30.2372	-138.0139	232.0327	-0.95011	157.1036	-1.329	157.2436	-1.3003	196.5734	-1.3381	217.9391	-1.1268	14924.8457	-1.2624
035	2017-05-22t1304	1495476948.71	adult	86.0272	34.2206	-134.0304	176.8325	-2.2637	116.5988	-2.6026	114.2037	-2.6508	152.3927	-2.6061	169.5002	-2.4393	11193.4824	-2.4923
035	2017-05-22t1640	1495489910.27	adult	89.6276	37.8211	-130.43	177.0385	-2.207	117.3991	-2.5647	115.94	-2.5833	144.1611	-2.8454	168.2428	-2.446	11152.915	-2.4947
035	2017-05-22t2106	1495505852.58	adult	94.056	42.2495	-126.0016	196.466	-1.6531	144.0735	-1.6438	145.4689	-1.5703	171.1089	-1.9783	192.1567	-1.6947	13542.9121	-1.6281
035	2017-05-23t0104	1495520121.89	adult	98.0197	46.2132	-122.0379	190.4753	-1.768	133.9645	-1.9693	136.1626	-1.8646	175.6699	-1.8022	187.3018	-1.8008	12860.5918	-1.8524
035	2017-05-23t0440	1495533093.03	adult	101.6228	49.8163	-118.4348	220.5847	-0.94469	163.7637	-0.90698	163.4963	-0.89255	191.3409	-1.2593	211.2675	-1.0303	14738.7373	-1.1429
035	2017-05-23t0906	1495549049.07	adult	106.055	54.2485	-114.0025	196.4607	-1.541	141.319	-1.6753	138.8758	-1.7336	175.7168	-1.7426	194.9578	-1.4967	13142.667	-1.7114
035	2017-05-23t1304	1495563342.42	adult	110.0254	58.2189	-110.0322	186.8715	-1.756	130.0317	-2.0687	126.4849	-2.1664	164.9999	-2.0805	180.8606	-1.9153	12092.9463	-2.0948
035	2017-05-23t1640	1495576298.3	adult	113.6243	61.8177	-106.4333	186.6334	-1.7215	130.9786	-2.0179	131.2166	-1.979	165.8998	-2.0187	171.9613	-2.1739	11919.0537	-2.1461
035	2017-05-23t2106	1495592285.82	adult	118.0652	66.2587	-101.9923	217.8457	-0.83302	164.0622	-0.75698	163.1641	-0.76815	200.2179	-0.77263	212.5151	-0.80021	15421.8447	-0.75163
035	2017-05-24t0104	1495606564.8	adult	122.0316	70.2251	-98.0259	174.6714	-1.9274	117.6271	-2.4405	117.4326	-2.416	143.8267	-2.6705	161.0083	-2.438	11056.9434	-2.4052
035	2017-05-24t0440	1495619494.87	adult	125.6233	73.8168	-94.4343	187.5129	-1.5468	131.5212	-1.8801	131.4089	-1.8563	170.9962	-1.6755	182.7594	-1.6799	12494.5117	-1.801
035	2017-05-24t0922	1495636443.28	adult	130.3312	78.5247	-89.7264	188.6228	-1.4755	141.8634	-1.4511	142.527	-1.4026	177.1892	-1.4024	187.7677	-1.462	13051.4307	-1.5367
035	2017-05-24t1306	1495649865.39	adult	134.0596	82.253	-85.998	193.6453	-1.3085	139.5164	-1.5064	138.9879	-1.5029	176.8333	-1.372	191.3902	-1.3021	13254.0557	-1.4267
035	2017-05-24t1640	1495662729.47	adult	137.6329	85.8264	-82.4247	218.3677	-0.6129	154.3847	-0.92767	150.3582	-1.0562	210.2288	-0.19322	217.4618	-0.40239	14666.5488	-0.85277
035	2017-05-24t2045	1495677427.05	adult	141.7156	89.9091	-78.342	223.863	-0.42025	152.1713	-0.96897	148.4757	-1.0862	192.5406	-0.74888	204.4156	-0.78301	14304.1064	-0.95267
035	2017-05-25t0044	1495691738.53	adult	145.691	93.8845	-74.3666	218.4012	-0.52656	144.4391	-1.2129	142.3075	-1.2721	172.1532	-1.3995	206.0392	-0.68153	13721.7197	-1.1369
035	2017-05-25t0440	1495705929.38	adult	149.6329	97.8264	-70.4247	191.8114	-1.2172	143.421	-1.2111	141.1041	-1.2771	177.6085	-1.1712	184.5576	-1.3472	13624.9951	-1.1358
035	2017-05-25t0845	1495720632.54	adult	153.7171	101.9106	-66.3405	207.9245	-0.73494	149.0373	-0.96451	146.5856	-1.0365	195.9118	-0.50259	207.8548	-0.53398	14009.5029	-0.94879
035	2017-05-25t1244	1495734971.05	adult	157.7	105.8935	-62.3575	153.5083	-2.1863	106.8571	-2.4917	104.7014	-2.5471	135.2859	-2.5616	152.7956	-2.3238	10151.4238	-2.4117
035	2017-05-25t1641	1495749184.29	adult	161.6482	109.8416	-58.4094	168.6527	-1.7348	113.3461	-2.2209	111.0548	-2.2823	152.7333	-1.9293	166.4055	-1.8384	10427.8389	-2.275
035	2017-05-25t2050	1495764125.52	adult	165.7985	113.992	-54.2591	220.8243	-0.28029	166.1112	-0.21388	167.3539	-0.15242	201.879	-0.17127	208.9294	-0.37829	15614.4541	-0.20813
035	2017-05-26t0146	1495781893.31	adult	170.734	118.9275	-49.3236	173.0312	-1.518	112.1591	-2.1687	113.359	-2.0983	139.6232	-2.2877	161.0333	-1.9145	10767.2754	-2.0412
035	2017-05-26t0440	1495792322.31	adult	173.6309	121.8244	-46.4266	160.6274	-1.8143	115.5452	-2.0048	116.0751	-1.9596	143.7525	-2.1038	152.7268	-2.1498	10976.7988	-1.9202
035	2017-05-26t0845	1495807028.39	adult	177.716	125.9094	-42.3416	234.0407	0.17508	183.4228	0.54947	183.0865	0.54893	223.2088	0.69698	227.8692	0.36971	17425.1699	0.62158
035	2017-05-26t1332	1495824219.35	adult	182.4912	130.6847	-37.5664	197.0437	-0.76369	153.2418	-0.5208	152.8834	-0.51564	184.7575	-0.58646	190.34	-0.81784	14098.2471	-0.61721
035	2017-05-26t1640	1495835511.12	adult	185.6278	133.8213	-34.4297	199.7276	-0.66976	154.9776	-0.43195	153.481	-0.46838	180.9	-0.69068	190.3003	-0.7927	14722.873	-0.34962
035	2017-05-26t2040	1495849891.19	adult	189.6223	137.8158	-30.4353	210.6873	-0.35619	171.842	0.21032	172.8994	0.26167	204.9321	0.16357	209.2435	-0.14665	16324.9912	0.29756
035	2017-05-27t0132	1495867415.11	adult	194.49	142.6835	-25.5675
035	2017-05-27t0440	1495878690.21	adult	197.622	145.8155	-22.4356
035	2017-05-27t0840	1495893092.5	adult	201.6227	149.8161	-18.4349
035	2017-05-27t1332	1495910632.73	adult	206.4949	154.6884	-13.5626
035	2017-05-27t1640	1495921888.18	adult	209.6215	157.8149	-10.4361
035	2017-05-27t2040	1495936289.01	adult	213.6217	161.8152	-6.4359
035	2017-05-28t0132	1495953827.85	adult	218.4936	166.6871	-1.564
035	2017-05-28t0440	1495965088.58	dead	221.6216	169.815	1.564
036	2017-05-18t1640	1495144310.1	egg	-2.1973	-50.2012	-253.9974
036	2017-05-18t2104	1495160130.4	larva	2.1973	-45.8067	-249.6029
036	2017-05-19t0101	1495174401.76	larva	6.1615	-41.8424	-245.6386
036	2017-05-19t0440	1495187504.04	larva	9.8011	-38.2029	-241.9991
036	2017-05-19t0904	1495203337.53	larva	14.1992	-33.8047	-237.6009
036	2017-05-19t1303	1495217686.29	larva	18.185	-29.8189	-233.6151
036	2017-05-19t1640	1495230705.72	larva	21.8015	-26.2024	-229.9986
036	2017-05-19t2104	1495246559.19	larva	26.2053	-21.7987	-225.5949
036	2017-05-20t0102	1495260825.38	larva	30.1681	-17.8358	-221.6321
036	2017-05-20t0440	1495273903.01	larva	33.8008	-14.2032	-217.9994
036	2017-05-20t0904	1495289758.34	larva	38.205	-9.7989	-213.5951
036	2017-05-20t1302	1495304025.43	larva	42.1681	-5.8358	-209.632
036	2017-05-20t1640	1495317105.08	larva	45.8013	-2.2026	-205.9988	393.7544	0.80717	289.1064	0.9016	281.4149	0.7145	370.1888	1.0519	389.494	1.0014	26886.8906	0.83414
036	2017-05-20t2104	1495332963.72	adult	50.2065	2.2026	-201.5936	326.7709	-0.12821	202.0844	-0.80417	199.6942	-0.83714	275.3928	-0.4928	293.9351	-0.49299	18187.5977	-0.98911
036	2017-05-21t0102	1495347235.57	adult	54.1709	6.167	-197.6292	305.2815	-0.35373	216.9119	-0.37387	210.5164	-0.50765	281.7869	-0.22315	297.433	-0.27926	20606.627	-0.32193
036	2017-05-21t0440	1495360303.69	adult	57.801	9.797	-193.9992	302.7864	-0.26211	224.0178	-0.10008	221.6783	-0.15102	271.5664	-0.28701	288.7514	-0.30402	21505.709	0.010668
036	2017-05-21t0904	1495376176.98	adult	62.2102	14.2063	-189.59	286.0341	-0.41094	195.9793	-0.65348	195.5373	-0.64772	258.0162	-0.40235	272.4792	-0.46199	18422.0508	-0.65103
036	2017-05-21t1303	1495390467.48	adult	66.1798	18.1759	-185.6204	283.4892	-0.30495	213.8547	-0.072451	216.3806	0.0014947	255.3347	-0.30037	267.224	-0.41524	20102.3379	-0.074486
036	2017-05-21t1640	1495403503.2	adult	69.8008	21.7969	-181.9993	277.5513	-0.27533	207.2288	-0.11921	203.318	-0.21543	259.6957	-0.025508	267.5648	-0.24577	19686.7324	-0.060282
036	2017-05-21t2105	1495419409.57	adult	74.2193	26.2153	-177.5809	274.738	-0.15549	214.5573	0.25857	213.2541	0.23225	258.9604	0.17058	272.8176	0.089294	20382.9414	0.31895
036	2017-05-22t0103	1495433696.25	adult	78.1878	30.1838	-173.6124	227.9475	-1.1263	154.9628	-1.4516	156.5145	-1.3786	211.3762	-0.98923	223.1988	-1.0656	14721.4697	-1.3861
036	2017-05-22t0440	1495446705.92	adult	81.8016	33.7976	-169.9986	228.0765	-1.0527	180.635	-0.58064	183.4814	-0.46966	222.6491	-0.58165	227.3777	-0.86925	16257.1504	-0.81873
036	2017-05-22t0905	1495462623.78	adult	86.2232	38.2193	-165.577	237.5007	-0.73244	166.6627	-0.96361	166.9123	-0.93304	214.906	-0.72067	235.4592	-0.54764	15832.9551	-0.89745
036	2017-05-22t1304	1495476964.33	adult	90.2067	42.2028	-161.5935	249.3258	-0.35977	181.9734	-0.40438	181.8027	-0.38991	217.0927	-0.5844	241.8025	-0.28441	17105.502	-0.40364
036	2017-05-22t1640	1495489925.71	adult	93.8071	45.8031	-157.9931	252.7139	-0.21144	198.9087	0.21772	199.3962	0.2514	236.0969	0.074806	245.2502	-0.11459	17901.7812	-0.074414
036	2017-05-22t2106	1495505867.67	adult	98.2354	50.2315	-153.5648	265.9212	0.20127	188.8127	-0.068581	188.1508	-0.07279	229.0748	-0.072837	249.9725	0.10632	18126.0234	0.063201
036	2017-05-23t0104	1495520137.01	adult	102.1991	54.1952	-149.6011	222.1366	-0.8976	176.2967	-0.46066	174.5471	-0.50079	210.6313	-0.61742	216.6888	-0.85591	16748.1895	-0.39605
036	2017-05-23t0440	1495533108.52	adult	105.8023	57.7984	-145.9979	233.8058	-0.5487	171.3917	-0.59903	172.575	-0.53481	210.8456	-0.56371	229.1681	-0.4194	16282.2129	-0.53319
036	2017-05-23t0906	1495549064.6	adult	110.2345	62.2306	-141.5656	244.9148	-0.20111	171.4495	-0.55541	167.5743	-0.67442	211.4404	-0.48587	224.4498	-0.51033	16630.6055	-0.35758
036	2017-05-23t1304	1495563357.95	adult	114.2049	66.201	-137.5952	284.0656	0.89213	197.414	0.44173	197.0122	0.44199	241.9811	0.6264	266.4244	0.90895	18754.3262	0.50423
036	2017-05-23t1640	1495576313.57	adult	117.8037	69.7998	-133.9965	210.3659	-1.0356	155.3973	-1.0817	154.6538	-1.0852	189.7482	-1.1401	210.2733	-0.87672	14451.9482	-1.1318
036	2017-05-23t2106	1495592300.88	adult	122.2446	74.2407	-129.5555	246.6815	-0.02131	176.497	-0.25347	178.442	-0.16274	231.1322	0.35194	237.7597	0.079034	16943.7109	-0.11827
036	2017-05-24t0104	1495606579.96	adult	126.211	78.2071	-125.5891	214.9362	-0.8165	153.9144	-1.0468	153.508	-1.0384	194.142	-0.87294	202.9086	-1.0128	14929.6934	-0.85505
036	2017-05-24t0440	1495619510.49	adult	129.8028	81.7989	-121.9973	233.2782	-0.2934	179.2319	-0.079846	180.3822	-0.020251	217.6712	-0.025677	229.4141	-0.10099	16847.7949	-0.082676
036	2017-05-24t0922	1495636458.96	adult	134.5108	86.5068	-117.2894	248.4512	0.16286	183.4536	0.11542	183.6239	0.13717	221.0144	0.13905	246.5238	0.51761	17611.5488	0.25146
036	2017-05-24t1306	1495649881.24	adult	138.2392	90.2352	-113.561	207.9482	-0.88875	158.1402	-0.78331	158.3791	-0.75591	190.3781	-0.86363	199.5915	-0.98431	14707.0352	-0.83142
036	2017-05-24t1640	1495662744.66	adult	141.8123	93.8084	-109.9878	219.6688	-0.53367	158.7199	-0.72635	158.4458	-0.71862	197.3617	-0.58315	209.7556	-0.60573	15078.3945	-0.65309
036	2017-05-24t2045	1495677442.57	adult	145.8951	97.8912	-105.9051	205.8578	-0.86874	142.6228	-1.2777	143.5969	-1.2224	177.0913	-1.2284	197.455	-0.96252	13549.165	-1.2013
036	2017-05-25t0044	1495691753.72	adult	149.8704	101.8665	-101.9297	217.0378	-0.5213	155.3907	-0.7667	154.091	-0.79695	194.0292	-0.60652	206.5593	-0.61763	14762.1133	-0.69405
036	2017-05-25t0440	1495705945.12	adult	153.8125	105.8085	-97.9877	224.9844	-0.26621	157.853	-0.63768	159.0158	-0.57771	184.2969	-0.9012	195.9436	-0.92757	14996.0303	-0.5659
036	2017-05-25t0845	1495720648.33	adult	157.8967	109.8928	-93.9035	253.4442	0.54655	199.3763	0.94241	200.3193	0.98798	239.6008	1.0527	249.186	0.88311	19140.123	1.0847
036	2017-05-25t1244	1495734986.74	adult	161.8796	113.8757	-89.9206	255.7943	0.64057	182.2076	0.34716	179.4111	0.25604	229.4948	0.75136	245.8902	0.81813	17127.5137	0.34376
036	2017-05-25t1641	1495749199.61	adult	165.8276	117.8237	-85.9726	186.2501	-1.2166	138.8854	-1.2305	138.8487	-1.2118	170.3701	-1.2744	180.8472	-1.3164	13194.1094	-1.1549
036	2017-05-25t2050	1495764140.82	adult	169.9779	121.974	-81.8222	234.8277	0.13462	180.5979	0.37158	178.8169	0.31817	218.5598	0.45934	232.0984	0.43793	17156.7988	0.44038
036	2017-05-26t0146	1495781908.56	adult	174.9134	126.9095	-76.8867	201.6429	-0.70767	150.6029	-0.69011	150.1861	-0.68689	181.1147	-0.78952	196.0606	-0.70371	13855.4688	-0.78785
036	2017-05-26t0440	1495792337.58	adult	177.8104	129.8064	-73.9898	179.6283	-1.2629	130.995	-1.3831	132.4112	-1.3084	164.1342	-1.3446	172.0687	-1.4612	11789.5518	-1.5536
036	2017-05-26t0845	1495807043.56	adult	181.8954	133.8914	-69.9048	214.5093	-0.30947	147.7677	-0.72647	148.5979	-0.6768	186.019	-0.54849	196.969	-0.6065	14037.9268	-0.64579
036	2017-05-26t1332	1495824234.7	adult	186.6707	138.6668	-65.1295	246.1628	0.55068	179.0206	0.4518	177.6457	0.41402	213.5604	0.43566	221.7024	0.2366	17365	0.67291
036	2017-05-26t1640	1495835526.67	adult	189.8073	141.8034	-61.9928	258.0027	0.88089	179.4796	0.48904	178.097	0.4504	218.5721	0.6307	239.2557	0.82919	16871.0859	0.50869
036	2017-05-26t2040	1495849906.45	adult	193.8017	145.7978	-57.9984	170.0634	-1.39	133.6871	-1.1429	135.0183	-1.0725	163.2737	-1.2227	169.4452	-1.4066	12566.584	-1.1119
036	2017-05-27t0132	1495867430.39	adult	198.6695	150.6656	-53.1307	197.9615	-0.62335	143.1765	-0.76022	141.9131	-0.78649	171.3587	-0.90484	193.2055	-0.59574	13744.9463	-0.61704
036	2017-05-27t0440	1495878705.43	adult	201.8014	153.7975	-49.9987	170.2013	-1.3347	124.1198	-1.4266	122.7154	-1.4529	155.2227	-1.4286	162.3805	-1.5737	11170.7773	-1.5868
036	2017-05-27t0840	1495893107.84	adult	205.8021	157.7982	-45.998	184.3328	-0.93043	131.1503	-1.1387	131.66	-1.0986	161.0607	-1.1936	180.0392	-0.96436	12459.2832	-1.0526
036	2017-05-27t1332	1495910647.93	adult	210.6744	162.6704	-41.1258	171.0634	-1.2526	123.0662	-1.3931	118.7907	-1.5239	154.1397	-1.3872	170.0936	-1.2485	11691.2881	-1.3105
036	2017-05-27t1640	1495921903.48	adult	213.8009	165.797	-37.9993
036	2017-05-27t2040	1495936304.14	adult	217.8011	169.7972	-33.9991
036	2017-05-28t0132	1495953842.95	adult	222.673	174.669	-29.1272
036	2017-05-28t0440	1495965103.77	adult	225.801	177.797	-25.9992
036	2017-05-28t0840	1495979506.56	adult	229.8018	181.7978	-21.9984
036	2017-05-28t1332	1495997032.15	adult	234.67	186.666	-17.1302
036	2017-05-28t1640	1496008298.67	adult	237.7996	189.7956	-14.0006
036	2017-05-28t2040	1496022698.36	adult	241.7995	193.7955	-10.0007
036	2017-05-29t0132	1496040218.13	adult	246.6661	198.6621	-5.1341
036	2017-05-29t0440	1496051498.4	adult	249.7995	201.7956	-2.0007
036	2017-05-29t0840	1496065903.22	dead	253.8008	205.7969	2.0007
037	2017-05-18t1640	1495144325.53	larva	0	-50.2012	-186.4803
037	2017-05-18t2104	1495160145.73	larva	4.3945	-45.8067	-182.0858
037	2017-05-19t0101	1495174416.88	larva	8.3587	-41.8425	-178.1216
037	2017-05-19t0440	1495187519.03	larva	11.9982	-38.203	-174.4821
037	2017-05-19t0904	1495203352.95	larva	16.3965	-33.8047	-170.0838
037	2017-05-19t1303	1495217701.49	larva	20.3822	-29.819	-166.0981
037	2017-05-19t1640	1495230721.3	larva	23.9988	-26.2024	-162.4814
037	2017-05-19t2104	1495246574.74	larva	28.4026	-21.7987	-158.0777
037	2017-05-20t0102	1495260840.97	larva	32.3654	-17.8358	-154.1149
037	2017-05-20t0440	1495273918.01	larva	35.9979	-14.2033	-150.4824
037	2017-05-20t0904	1495289773.44	larva	40.4022	-9.799	-146.0781
037	2017-05-20t1302	1495304040.56	larva	44.3653	-5.8359	-142.115
037	2017-05-20t1640	1495317120.67	larva	47.9987	-2.2026	-138.4816	389.6419	0.84204	302.3073	1.2714	300.6875	1.1978	365.1359	1.0742	381.6066	0.97686	27812.2754	1.1299
037	2017-05-20t2104	1495332979.2	adult	52.4038	2.2026	-134.0765	316.1939	-0.22721	250.3591	0.32103	251.0329	0.32495	298.3991	0.029027	306.2625	-0.18366	23533.752	0.31786
037	2017-05-21t0102	1495347251.01	adult	56.3682	6.167	-130.1121	247.7224	-1.3206	184.9914	-1.0538	191.9566	-0.87088	234.0817	-1.1013	243.0344	-1.2507	17574.1816	-1.0047
037	2017-05-21t0440	1495360318.81	adult	59.9981	9.7969	-126.4821	269.4305	-0.80815	195.4051	-0.72399	190.6606	-0.81938	240.3419	-0.86226	254.2554	-0.91846	18563.4824	-0.67125
037	2017-05-21t0904	1495376192.12	adult	64.4074	14.2062	-122.0729	240.5202	-1.2327	171.3016	-1.2303	172.545	-1.1718	231.1675	-0.92195	238.9373	-1.1017	16102.3506	-1.2228
037	2017-05-21t1303	1495390482.51	adult	68.3769	18.1757	-118.1033	279.8397	-0.28845	215.4988	0.054072	212.768	-0.011185	257.2492	-0.15572	277.425	-0.083881	20041.3926	-0.011442
037	2017-05-21t1640	1495403518.78	adult	71.9981	21.7969	-114.4821	243.7097	-0.92484	174.3715	-0.98505	181.526	-0.75823	231.0058	-0.65042	242.1803	-0.76443	16390.9219	-0.97709
037	2017-05-21t2105	1495419425.31	adult	76.4166	26.2154	-110.0637	255.5987	-0.52067	198.6	-0.14903	201.3275	-0.049937	235.5666	-0.37368	250.9464	-0.3868	18668.4023	-0.15053
037	2017-05-22t0103	1495433711.82	adult	80.3851	30.1839	-106.0952	229.6439	-1.0455	166.5767	-1.0566	162.1708	-1.172	213.284	-0.89152	223.7458	-1.0063	15824.79	-0.99132
037	2017-05-22t0440	1495446721.11	adult	83.9988	33.7975	-102.4815	295.5598	0.66971	197.5366	-0.000655	196.1078	-0.028915	240.7435	-0.0025913	256.542	-0.0054702	18568.4375	-0.0040365
037	2017-05-22t0905	1495462639.11	adult	88.4204	38.2192	-98.0598	267.9267	0.075101	212.6183	0.58281	212.3338	0.58896	249.014	0.35871	258.9074	0.17275	20198.7344	0.64524
037	2017-05-22t1304	1495476979.46	adult	92.4039	42.2026	-94.0764	264.4329	0.060545	208.5149	0.51912	208.8896	0.54758	245.6878	0.34635	256.6739	0.1942	19808.9121	0.58158
037	2017-05-22t1640	1495489941.63	adult	96.0045	45.8032	-90.4758	220.8925	-1.0027	167.1215	-0.84294	165.6907	-0.86904	202.838	-0.95123	219.2663	-0.86071	15709.4248	-0.8379
037	2017-05-22t2106	1495505883.21	adult	100.4327	50.2315	-86.0476	229.8116	-0.71619	170.1146	-0.69534	173.0375	-0.57143	203.7132	-0.86704	228.1674	-0.52663	16331.0029	-0.56799
037	2017-05-23t0104	1495520152.71	adult	104.3964	54.1952	-82.0838	194.413	-1.6099	150.3378	-1.3581	154.5814	-1.1819	181.3233	-1.5621	189.1895	-1.6872	14282.0898	-1.2899
037	2017-05-23t0440	1495533123.72	adult	107.9995	57.7983	-78.4808	230.9365	-0.59993	177.2619	-0.36582	175.7655	-0.39901	207.0328	-0.6635	226.2283	-0.48228	17017.1426	-0.23349
037	2017-05-23t0906	1495549079.81	adult	112.4317	62.2305	-74.0485	261.1974	0.26029	194.6349	0.31691	196.9731	0.4182	241.1208	0.56625	257.9363	0.60268	18684.9492	0.45464
037	2017-05-23t1304	1495563373.13	adult	116.4021	66.2009	-70.0782	239.3595	-0.2789	188.5276	0.13542	188.7885	0.16182	222.2465	-0.029196	232.2106	-0.17716	17344.5352	-0.020034
037	2017-05-23t1640	1495576329.37	adult	120.0011	69.7998	-66.4792	233.7307	-0.38855	178.9181	-0.18641	176.8204	-0.24536	214.6503	-0.24727	230.3001	-0.19437	16460.4688	-0.32895
037	2017-05-23t2106	1495592316.62	adult	124.442	74.2407	-62.0383	296.3629	1.3139	176.7466	-0.22319	174.2149	-0.29765	213.3976	-0.23521	233.1752	-0.044747	16790.9297	-0.15648
037	2017-05-24t0104	1495606595.61	adult	128.4084	78.2071	-58.0719	223.3153	-0.57312	157.7206	-0.8865	157.5016	-0.87264	201.3042	-0.60217	217.8601	-0.4978	14983.459	-0.81397
037	2017-05-24t0440	1495619525.73	adult	132.0001	81.7988	-54.4802	256.2976	0.34418	199.3136	0.67794	198.8238	0.6733	242.3513	0.84029	250.8673	0.62923	19134.1055	0.81491
037	2017-05-24t0922	1495636474.22	adult	136.708	86.5067	-49.7723	200.5768	-1.1031	144.8116	-1.2883	143.6626	-1.3093	173.3167	-1.4632	194.18	-1.1802	13757.1025	-1.2107
037	2017-05-24t1306	1495649896.76	adult	140.4365	90.2352	-46.0438	247.3682	0.2053	193.183	0.5321	191.4758	0.48245	231.0565	0.55136	237.6933	0.29934	17772.834	0.37233
037	2017-05-24t1640	1495662760.37	adult	144.0097	93.8085	-42.4706	163.5709	-2.0477	101.4941	-2.8195	99.4068	-2.8711	143.7554	-2.3908	160.4207	-2.2094	9337.46	-2.8496
037	2017-05-24t2045	1495677458.61	adult	148.0925	97.8913	-38.3877	257.4485	0.57407	212.4764	1.3227	212.9087	1.3487	245.1126	1.1216	255.1648	0.96784	19972.7793	1.3009
037	2017-05-25t0044	1495691769.47	adult	152.0678	101.8665	-34.4125	250.5726	0.42541	203.6422	1.0365	202.6824	1.0123	233.7111	0.77732	247.6103	0.76413	19549.6484	1.1782
037	2017-05-25t0440	1495705960.51	adult	156.0097	105.8085	-30.4705	256.3807	0.61559	196.9122	0.83012	197.3634	0.8582	227.5035	0.61095	243.5456	0.67461	18706.6562	0.89514
037	2017-05-25t0845	1495720663.72	adult	160.0939	109.8927	-26.3863	200.4254	-0.88245	140.9505	-1.2041	138.8716	-1.262	175.3069	-1.1533	197.8631	-0.80024	12967.4414	-1.2948
037	2017-05-25t1244	1495735002.2	adult	164.0769	113.8756	-22.4034	157.7086	-2.0087	111.0466	-2.2878	110.1609	-2.2962	132.7282	-2.6104	140.1883	-2.6946	10438.3789	-2.2514
037	2017-05-25t1641	1495749215.46	adult	168.025	117.8238	-18.4553	193.2613	-1.0041	144.135	-1.0099	143.3143	-1.0209	180.2705	-0.90201	185.0473	-1.1504	13404.5527	-1.047
037	2017-05-25t2050	1495764156.2	adult	172.1752	121.974	-14.3051	193.1209	-0.96311	134.7146	-1.3113	134.3415	-1.3035	182.5959	-0.77035	192.6789	-0.84656	12797.8896	-1.2317
037	2017-05-26t0146	1495781923.86	adult	177.1106	126.9094	-9.3696	221.7	-0.15605	138.3348	-1.1199	137.3895	-1.1334	191.0605	-0.4208	209.729	-0.23151	13280.1406	-0.98567
037	2017-05-26t0440	1495792352.94	adult	180.0076	129.8064	-6.4727	201.8975	-0.65563	150.3761	-0.64754	148.5316	-0.69614	186.4411	-0.55156	199.1498	-0.55176	14135.3486	-0.62593
037	2017-05-26t0845	1495807058.87	adult	184.0926	133.8914	-2.3877	232.1758	0.16865	160.3354	-0.2479	158.8373	-0.28567	190.5884	-0.3717	208.1591	-0.22322	14911.1895	-0.29006
037	2017-05-26t1332	1495824250.1	dead	188.8679	138.6667	2.3877	202.1478	-0.58436	138.6477	-1.0016	139.4625	-0.95053	186.2363	-0.48099	195.3037	-0.60501	13171.5293	-0.91879
038	2017-05-18t1640	1495144340.46	egg	-2.1972	-54.386	-250.4301
038	2017-05-18t2104	1495160160.65	larva	2.1972	-49.9915	-246.0356
038	2017-05-19t0101	1495174432.29	larva	6.1616	-46.0272	-242.0712
038	2017-05-19t0440	1495187534.58	larva	9.8011	-42.3877	-238.4317
038	2017-05-19t0904	1495203367.95	larva	14.1993	-37.9895	-234.0336
038	2017-05-19t1303	1495217717.27	larva	18.1852	-34.0036	-230.0476
038	2017-05-19t1640	1495230736.42	larva	21.8016	-30.3872	-226.4312
038	2017-05-19t2104	1495246589.88	larva	26.2054	-25.9834	-222.0275
038	2017-05-20t0102	1495260856.07	larva	30.1682	-22.0206	-218.0646
038	2017-05-20t0440	1495273933.49	larva	33.8008	-18.388	-214.432
038	2017-05-20t0904	1495289789.06	larva	38.2051	-13.9836	-210.0277
038	2017-05-20t1302	1495304056.07	larva	42.1682	-10.0206	-206.0646
038	2017-05-20t1640	1495317135.76	larva	45.8014	-6.3873	-202.4314	300.8571	-0.71881	193.3574	-1.0834	189.9341	-1.1278	253.3611	-1.0355	290.497	-0.70535	17788.877	-1.1673
038	2017-05-20t2104	1495332994.29	larva	50.2066	-1.9822	-198.0262	351.6354	0.29765	252.4961	0.29051	247.1548	0.16604	331.1061	0.5533	342.5588	0.38697	23482.1348	0.22958
038	2017-05-21t0102	1495347266.07	adult	54.171	1.9822	-194.0619	322.3571	-0.049433	215.0627	-0.41583	219.7985	-0.30219	269.0144	-0.47466	306.1777	-0.11348	20430.9531	-0.36414
038	2017-05-21t0440	1495360334.41	adult	57.8011	5.6123	-190.4318	238.9819	-1.4432	177.5862	-1.1994	180.6963	-1.0996	225.6074	-1.2351	235.712	-1.3559	16870.6895	-1.1502
038	2017-05-21t0904	1495376207.64	adult	62.2103	10.0215	-186.0225	196.9039	-2.1429	145.8051	-1.9087	144.0393	-1.9113	186.0939	-1.9791	192.0479	-2.1539	13997.2871	-1.8201
038	2017-05-21t1303	1495390497.99	adult	66.1798	13.9911	-182.053	245.1418	-1.0861	184.7767	-0.84053	185.0596	-0.8129	221.0245	-1.0997	241.9307	-0.9795	17369.0059	-0.8357
038	2017-05-21t1640	1495403533.98	adult	69.801	17.6122	-178.4319	263.106	-0.5842	206.7502	-0.13258	205.7251	-0.14898	243.076	-0.4377	262.3987	-0.36825	19434.5137	-0.13441
038	2017-05-21t2105	1495419440.47	adult	74.2194	22.0306	-174.0134	265.1945	-0.37242	193.3185	-0.37277	193.5297	-0.3496	231.7853	-0.55344	260.594	-0.22166	18171.9375	-0.37177
038	2017-05-22t0103	1495433726.99	adult	78.1879	25.9991	-170.0449	220.2087	-1.3119	167.0326	-1.076	167.771	-1.0303	211.9441	-0.97323	219.2861	-1.1707	15367.001	-1.175
038	2017-05-22t0440	1495446736.71	adult	81.8017	29.6129	-166.4311	269.1544	-0.037035	200.822	0.064189	200.2461	0.063172	252.4751	0.28822	259.7024	0.029147	19078.0859	0.12783
038	2017-05-22t0905	1495462654.83	adult	86.2234	34.0346	-162.0094	219.4949	-1.1861	169.186	-0.881	167.2079	-0.9234	205.2827	-1.0109	210.277	-1.2694	16072.6699	-0.81503
038	2017-05-22t1304	1495476995.22	adult	90.2069	38.0181	-158.026	240.4493	-0.58559	186.1333	-0.2654	184.4397	-0.30221	216.4167	-0.60533	238.2878	-0.38742	17682.668	-0.20118
038	2017-05-22t1640	1495489957.21	adult	93.8074	41.6186	-154.4254	256.1772	-0.12248	188.0149	-0.15243	183.6576	-0.28076	226.5607	-0.22673	235.0733	-0.418	17485.3828	-0.22298
038	2017-05-22t2106	1495505898.4	adult	98.2355	46.0467	-149.9973	240.517	-0.46119	167.6768	-0.80068	169.8842	-0.702	210.8564	-0.66224	218.9421	-0.83697	15929.2949	-0.73554
038	2017-05-23t0104	1495520167.91	adult	102.1993	50.0105	-146.0336	241.3215	-0.3906	186.4222	-0.10379	186.435	-0.084329	231.0735	0.057125	238.9214	-0.16725	17896.5273	0.028558
038	2017-05-23t0440	1495533139.45	adult	105.8025	53.6137	-142.4304	229.4017	-0.66598	179.6525	-0.30331	179.5535	-0.28653	213.9309	-0.46012	219.6577	-0.71926	17246.6426	-0.17121
038	2017-05-23t0906	1495549095.4	adult	110.2347	58.0459	-137.9982	234.4222	-0.48174	176.5887	-0.36785	176.4139	-0.35379	220.4263	-0.17785	225.9723	-0.46134	16775.9258	-0.30201
038	2017-05-23t1304	1495563388.82	adult	114.2051	62.0163	-134.0278	228.3251	-0.59902	189.2051	0.13826	189.8542	0.17898	219.7569	-0.14441	226.8192	-0.38127	17974.4863	0.20225
038	2017-05-23t1640	1495576344.76	adult	117.8039	65.6152	-130.4289	218.624	-0.81561	176.6537	-0.29114	175.4447	-0.31658	206.1999	-0.56784	213.4909	-0.77133	16252.1396	-0.43088
038	2017-05-23t2106	1495592331.93	adult	122.2448	70.056	-125.988	220.2502	-0.71989	174.5656	-0.32514	176.8189	-0.22262	207.367	-0.46991	216.3373	-0.62288	16583.7344	-0.25795
038	2017-05-24t0104	1495606610.91	adult	126.2112	74.0224	-122.0216	248.6735	0.074671	183.4111	0.041763	181.6622	-0.0051422	215.8073	-0.12972	233.2912	-0.017761	17424.0586	0.10642
038	2017-05-24t0440	1495619541.44	adult	129.803	77.6142	-118.4298	213.7509	-0.81187	173.2293	-0.3007	172.6661	-0.30272	204.3174	-0.48155	213.7355	-0.61534	16630.0098	-0.1663
038	2017-05-24t0922	1495636489.92	adult	134.5109	82.3222	-113.7219	270.8681	0.76358	201.3282	0.7738	200.6607	0.7619	233.5308	0.56583	252.2692	0.70673	19126.1836	0.83362
038	2017-05-24t1306	1495649912.74	adult	138.2395	86.0507	-109.9933	250.542	0.26405	192.443	0.4823	191.7014	0.46852	223.8429	0.27861	238.6366	0.3032	17704.7539	0.3234
038	2017-05-24t1640	1495662775.85	adult	141.8126	89.6238	-106.4203	236.6755	-0.069563	170.8848	-0.27711	171.1564	-0.25099	214.3691	-0.0021333	232.217	0.13557	16234.0557	-0.20712
038	2017-05-24t2045	1495677474.14	adult	145.8954	93.7067	-102.3374	242.028	0.12441	163.8939	-0.49219	163.1861	-0.50157	209.8541	-0.10814	219.3117	-0.24079	15406.0264	-0.48417
038	2017-05-25t0044	1495691784.88	adult	149.8706	97.6819	-98.3622	205.9708	-0.82538	156.7832	-0.71527	156.6923	-0.70122	192.2555	-0.66728	205.2606	-0.66055	15051.1875	-0.58231
038	2017-05-25t0440	1495705976.29	adult	153.8127	101.6239	-94.4201	219.3304	-0.42125	167.5476	-0.27916	166.8957	-0.28739	204.7406	-0.19804	217.9534	-0.19865	15749.4756	-0.27409
038	2017-05-25t0845	1495720679.58	adult	157.897	105.7082	-90.3359	228.5166	-0.13448	178.5678	0.17027	174.1026	0.019014	216.8187	0.26347	227.4942	0.16164	16963.9453	0.23849
038	2017-05-25t1244	1495735017.97	adult	161.8798	109.6911	-86.353	253.0899	0.56692	173.4211	0.019682	173.351	0.031145	230.5768	0.78913	243.0126	0.72202	16648.4219	0.1566
038	2017-05-25t1641	1495749230.8	adult	165.8278	113.6391	-82.405	200.8487	-0.82115	135.7194	-1.3487	134.2045	-1.3844	179.764	-0.9454	197.3935	-0.76348	12893.3428	-1.2725
038	2017-05-25t2050	1495764171.62	adult	169.9781	117.7893	-78.2548	216.8221	-0.34955	174.781	0.15484	174.2742	0.14978	211.4624	0.21141	214.4325	-0.14941	16778.9746	0.29303
038	2017-05-26t0146	1495781939.21	adult	174.9135	122.7247	-73.3193	221.0921	-0.19038	169.8156	0.021338	169.5704	0.026942	197.3909	-0.22455	209.2539	-0.26872	16302.3008	0.16023
038	2017-05-26t0440	1495792368.33	adult	177.8105	125.6217	-70.4223	266.6284	1.0374	183.2869	0.54522	182.3677	0.52334	228.392	0.87698	234.6503	0.59311	17412.2578	0.61745
038	2017-05-26t0845	1495807074.18	adult	181.8955	129.7067	-66.3374	240.1655	0.36454	186.9104	0.70851	184.1962	0.62039	227.5174	0.87886	239.2947	0.77604	17756.4863	0.785
038	2017-05-26t1332	1495824265.48	adult	186.6708	134.482	-61.562	240.7921	0.41036	180.7812	0.51594	177.738	0.41736	217.6004	0.57389	237.5371	0.7515	17354.9922	0.66907
038	2017-05-26t1640	1495835558.03	adult	189.8076	137.6188	-58.4252	305.379	2.1183	200.4274	1.25	197.1324	1.1371	241.5838	1.4163	273.985	1.9568	18840.1758	1.2645
038	2017-05-26t2040	1495849937.09	adult	193.8018	141.613	-54.431	213.73	-0.24673	157.1347	-0.29278	153.8004	-0.39658	196.2128	-0.099491	210.4106	-0.076742	14927.7969	-0.20394
038	2017-05-27t0132	1495867461.15	adult	198.6696	146.4808	-49.5632
038	2017-05-27t0440	1495878736.23	adult	201.8016	149.6128	-46.4313
038	2017-05-27t0840	1495893138.66	adult	205.8023	153.6135	-42.4306
038	2017-05-27t1332	1495910678.63	adult	210.6745	158.4857	-37.5584
038	2017-05-27t1640	1495921934.26	adult	213.801	161.6122	-34.4318
038	2017-05-27t2040	1495936334.74	adult	217.8012	165.6124	-30.4317
038	2017-05-28t0132	1495953873.65	adult	222.6731	170.4843	-25.5598
038	2017-05-28t0440	1495965134.49	adult	225.8011	173.6123	-22.4317
038	2017-05-28t0840	1495979537.45	adult	229.8019	177.6131	-18.4309
038	2017-05-28t1332	1495997062.79	adult	234.6701	182.4813	-13.5628
038	2017-05-28t1640	1496008329.13	adult	237.7996	185.6108	-10.4332
038	2017-05-28t2040	1496022728.59	adult	241.7995	189.6107	-6.4334
038	2017-05-29t0132	1496040248.69	adult	246.6661	194.4774	-1.5667
038	2017-05-29t0440	1496051528.82	dead	249.7995	197.6107	1.5667
039	2017-05-18t1640	1495144355.93	egg	-6.3766	-58.1832	-253.9974
039	2017-05-18t2104	1495160176	egg	-1.9822	-53.7887	-249.6029
039	2017-05-19t0101	1495174447.48	larva	1.9822	-49.8244	-245.6386
039	2017-05-19t0440	1495187549.51	larva	5.6216	-46.185	-241.9991
039	2017-05-19t0904	1495203383.22	larva	10.0199	-41.7867	-237.6009
039	2017-05-19t1303	1495217732.33	larva	14.0057	-37.8009	-233.615
039	2017-05-19t1640	1495230751.82	larva	17.6222	-34.1843	-229.9985
039	2017-05-19t2104	1495246605.26	larva	22.026	-29.7806	-225.5948
039	2017-05-20t0102	1495260871.59	larva	25.9888	-25.8177	-221.6319
039	2017-05-20t0440	1495273948.37	larva	29.6213	-22.1853	-217.9995
039	2017-05-20t0904	1495289803.98	larva	34.0256	-17.781	-213.5951
039	2017-05-20t1302	1495304071.03	larva	37.9887	-13.8179	-209.6321
039	2017-05-20t1640	1495317151.33	larva	41.6221	-10.1845	-205.9986	370.6596	0.25385	263.5637	0.23236	261.1157	0.16937	330.2974	0.16473	363.1718	0.36125	24774.9902	0.23066
039	2017-05-20t2104	1495333009.71	larva	46.0272	-5.7794	-201.5935	477.2809	2.1926	299.0693	1.1177	316.0268	1.4219	430.2497	2.1393	447.7317	2.0194	28411.5801	1.1792
039	2017-05-21t0102	1495347281.51	larva	49.9916	-1.815	-197.6291	302.7103	-0.54772	212.958	-0.57354	216.2295	-0.49321	283.8281	-0.34233	299.6188	-0.3981	20231.0117	-0.52436
039	2017-05-21t0440	1495360349.37	adult	53.6216	1.815	-193.9992	386.7285	1.0694	274.5469	0.91043	274.3244	0.88116	349.1412	1.0729	360.2187	0.88167	26631.0469	1.1012
039	2017-05-21t0904	1495376222.74	adult	58.0308	6.2243	-189.5899	413.7704	1.8063	291.2309	1.5031	291.6042	1.4794	361.6155	1.5852	390.8661	1.7362	27666.9355	1.5655
039	2017-05-21t1303	1495390512.87	adult	62.0003	10.1937	-185.6204	313.3182	0.11001	211.852	-0.26295	206.0779	-0.39522	279.0273	0.048695	297.9527	0.064073	20125.9395	-0.20751
039	2017-05-21t1640	1495403549.39	adult	65.6216	13.815	-181.9992	301.633	0.039372	238.8669	0.56319	241.1649	0.62	288.8494	0.44965	297.959	0.24129	22931.2246	0.68771
039	2017-05-21t2105	1495419455.95	adult	70.0401	18.2335	-177.5807	266.8421	-0.4946	213.1269	0.055254	215.2844	0.12501	254.0726	-0.15325	263.4851	-0.33147	20033.9277	0.051362
039	2017-05-22t0103	1495433742.52	adult	74.0085	22.202	-173.6122	262.4485	-0.44324	199.3984	-0.19961	199.0292	-0.19501	239.4662	-0.35813	252.2734	-0.44245	19142.25	-0.076556
039	2017-05-22t0440	1495446751.69	adult	77.6222	25.8156	-169.9985	291.5457	0.37578	201.361	-0.024418	200.8982	-0.0222	259.768	0.34989	283.6175	0.5324	18525.2129	-0.15815
039	2017-05-22t0905	1495462669.9	adult	82.0439	30.2374	-165.5768	274.7647	0.1081	214.0133	0.49166	216.8215	0.59628	256.2638	0.40636	269.1147	0.29832	20117.25	0.48251
039	2017-05-22t1304	1495477010.34	adult	86.0274	34.2208	-161.5934	288.7552	0.55533	214.1465	0.5874	213.077	0.56815	258.2172	0.58081	267.485	0.36587	20129.7695	0.57621
039	2017-05-22t1640	1495489972.86	adult	89.6281	37.8215	-157.9927	263.9688	0.0012084	196.5125	0.071531	195.2902	0.048967	236.9985	0.01943	251.9734	0.00086425	18865.2031	0.20376
039	2017-05-22t2106	1495505913.82	adult	94.0561	42.2495	-153.5646	268.3521	0.19464	175.2742	-0.5825	173.1774	-0.63238	234.6821	0.034682	258.7768	0.2937	16826.3203	-0.45528
039	2017-05-23t0104	1495520183.63	adult	98.02	46.2134	-149.6008	269.708	0.29636	210.8822	0.69238	210.2168	0.68389	253.7064	0.71955	269.0161	0.68074	20244.6953	0.83006
039	2017-05-23t0440	1495533154.46	adult	101.623	49.8164	-145.9978	242.899	-0.3562	191.9378	0.082954	191.3561	0.080506	233.5476	0.12863	240.5464	-0.12638	17466.3418	-0.13736
039	2017-05-23t0906	1495549110.5	adult	106.0552	54.2486	-141.5655	229.7652	-0.65357	182.1269	-0.21196	183.2877	-0.15081	219.8131	-0.25899	229.74	-0.39796	17302.0566	-0.14757
039	2017-05-23t1304	1495563403.88	adult	110.0256	58.219	-137.5951	227.5039	-0.66928	177.7627	-0.32724	178.0077	-0.29816	211.1572	-0.49852	221.5775	-0.60561	16887.457	-0.26161
039	2017-05-23t1640	1495576360.38	adult	113.6246	61.818	-133.9961	226.6852	-0.64969	189.6034	0.14666	190.7621	0.20605	218.9641	-0.17991	225.2501	-0.43997	17443.5117	-0.0094176
039	2017-05-23t2106	1495592347.53	adult	118.0655	66.2589	-129.5552	305.2796	1.4942	206.6353	0.82629	204.0619	0.74371	254.6521	1.1205	261.0766	0.79047	19836.9844	0.96712
039	2017-05-24t0104	1495606626.3	adult	122.0318	70.2252	-125.5889	327.519	2.1138	221.3164	1.4081	220.3455	1.3816	269.4081	1.6738	293.2368	1.8942	20361.1113	1.2063
039	2017-05-24t0440	1495619556.51	adult	125.6235	73.817	-121.9972	266.887	0.54901	211.9995	1.0919	209.9979	1.0299	244.9034	0.86254	260.0688	0.85184	20139.9551	1.1487
039	2017-05-24t0922	1495636505.02	adult	130.3315	78.5249	-117.2893	248.1896	0.1085	183.1715	0.069374	183.4171	0.094985	217.5993	-0.022643	232.5985	0.0095005	16668.6074	-0.14715
039	2017-05-24t1306	1495649928.08	adult	134.0601	82.2535	-113.5606	257.2966	0.39419	179.3217	-0.040704	178.8803	-0.040617	222.19	0.17417	245.4994	0.47868	16856.2441	-0.042845
039	2017-05-24t1640	1495662791.49	adult	137.6333	85.8267	-109.9875	231.9981	-0.24459	169.0224	-0.38771	168.2137	-0.40031	209.0888	-0.23212	217.9066	-0.38772	15888.1006	-0.38234
039	2017-05-24t2045	1495677489.88	adult	141.7162	89.9096	-105.9046	211.0764	-0.76914	149.7202	-1.0595	153.4147	-0.90448	189.5075	-0.85248	205.6784	-0.74133	13923.9736	-1.0993
039	2017-05-25t0044	1495691800.51	adult	145.6913	93.8847	-101.9294	233.3074	-0.11727	182.6779	0.19924	181.1754	0.15814	214.7217	0.055883	221.101	-0.18418	17171.7246	0.19557
039	2017-05-25t0440	1495705991.43	adult	149.6332	97.8267	-97.9875	245.2687	0.25248	191.5459	0.56616	190.411	0.53721	222.2478	0.35743	238.2896	0.42841	18005.3164	0.55708
039	2017-05-25t0845	1495720694.86	adult	153.7175	101.9109	-93.9032	226.2185	-0.23311	181.986	0.25381	178.4208	0.13628	213.0683	0.087382	219.2153	-0.15779	17470.6562	0.39153
039	2017-05-25t1244	1495735033.27	adult	157.7004	105.8938	-89.9203	214.0483	-0.53133	170.748	-0.12175	168.8843	-0.17567	203.6283	-0.19538	209.2617	-0.44646	16221.0625	-0.052243
039	2017-05-25t1641	1495749246.35	adult	161.6485	109.8419	-85.9722	203.7507	-0.77859	142.5582	-1.1324	140.9642	-1.1726	176.2139	-1.1102	181.1012	-1.3477	13685.5918	-1.0027
039	2017-05-25t2050	1495764186.87	adult	165.7986	113.9921	-81.8221	216.2616	-0.40389	169.1453	-0.10055	170.2654	-0.044185	201.0896	-0.19891	210.723	-0.31835	16068.8018	-0.030348
039	2017-05-26t0146	1495781954.41	adult	170.7341	118.9275	-76.8867	227.8408	-0.046554	166.6712	-0.13907	162.8247	-0.26624	205.421	0.0089087	215.1039	-0.11897	15833.7676	-0.067073
039	2017-05-26t0440	1495792383.55	adult	173.6311	121.8245	-73.9897	231.6345	0.079647	184.7016	0.56068	183.799	0.53903	217.0539	0.44524	221.5221	0.12339	17546.6504	0.62984
039	2017-05-26t0845	1495807089.36	adult	177.716	125.9094	-69.9047	210.0208	-0.46013	138.5478	-1.1056	136.499	-1.1595	173.1094	-1.0353	188.8095	-0.91266	12884.9424	-1.1317
039	2017-05-26t1332	1495824280.75	adult	182.4914	130.6848	-65.1294	221.1675	-0.1304	179.2885	0.43331	181.0424	0.50957	211.259	0.32446	216.0441	0.02127	17211.6973	0.58033
039	2017-05-26t1640	1495835573.49	adult	185.6283	133.8217	-61.9925	229.5111	0.10884	181.0556	0.5193	179.672	0.48082	214.1242	0.44716	227.8105	0.42791	17381.3418	0.67094
039	2017-05-26t2040	1495849952.17	adult	189.6223	137.8158	-57.9984	225.528	0.031412	183.5989	0.63746	184.445	0.67822	214.2455	0.48155	220.9229	0.23259	17625.4961	0.79672
039	2017-05-27t0132	1495867476.41	adult	194.4902	142.6836	-53.1306
039	2017-05-27t0440	1495878751.38	adult	197.6221	145.8155	-49.9986
039	2017-05-27t0840	1495893153.85	adult	201.6228	149.8162	-45.9979
039	2017-05-27t1332	1495910693.8	adult	206.495	154.6884	-41.1257
039	2017-05-27t1640	1495921949.45	adult	209.6216	157.815	-37.9992
039	2017-05-27t2040	1495936349.83	adult	213.6217	161.8151	-33.9991
039	2017-05-28t0132	1495953888.75	adult	218.4936	166.687	-29.1271
039	2017-05-28t0440	1495965149.64	adult	221.6216	169.8151	-25.9991
039	2017-05-28t0840	1495979552.69	adult	225.6225	173.8159	-21.9983
039	2017-05-28t1332	1495997078.01	adult	230.4906	178.684	-17.1301
039	2017-05-28t1640	1496008344.08	adult	233.6201	181.8135	-14.0006
039	2017-05-28t2040	1496022743.56	adult	237.6199	185.8134	-10.0008
039	2017-05-29t0132	1496040263.72	adult	242.4867	190.6801	-5.1341
039	2017-05-29t0440	1496051543.89	adult	245.62	193.8135	-2.0007
039	2017-05-29t0840	1496065948.93	dead	249.6214	197.8149	2.0007
040	2017-05-18t1640	1495144371	egg	-2.1972	-50.2012	-266.0004
040	2017-05-18t2104	1495160191.02	larva	2.1972	-45.8068	-261.6059
040	2017-05-19t0101	1495174462.89	larva	6.1616	-41.8424	-257.6415
040	2017-05-19t0440	1495187564.84	larva	9.8011	-38.203	-254.0021
040	2017-05-19t0904	1495203398.11	larva	14.1992	-33.8048	-249.604
040	2017-05-19t1303	1495217747.94	larva	18.1853	-29.8188	-245.6179
040	2017-05-19t1640	1495230766.78	larva	21.8016	-26.2024	-242.0016
040	2017-05-19t2104	1495246620.22	larva	26.2053	-21.7987	-237.5978
040	2017-05-20t0102	1495260886.62	larva	30.1682	-17.8358	-233.6349
040	2017-05-20t0440	1495273963.66	larva	33.8007	-14.2033	-230.0024
040	2017-05-20t0904	1495289819.38	larva	38.2051	-9.7989	-225.5981
040	2017-05-20t1302	1495304086.42	larva	42.1682	-5.8358	-221.635
040	2017-05-20t1640	1495317166.33	larva	45.8015	-2.2025	-218.0017	314.6866	-0.49163	247.2345	0.033541	248.4398	0.050436	292.2879	-0.34	310.0789	-0.36775	23240.043	0.031886
040	2017-05-20t2104	1495333024.6	adult	50.2066	2.2025	-213.5966	316.9362	-0.29665	260.8557	0.47203	265.8723	0.56167	308.5838	0.13041	316.3481	-0.087373	24520.4336	0.46857
040	2017-05-21t0102	1495347296.43	adult	54.171	6.1669	-209.6322	326.7231	0.02837	212.0595	-0.48398	214.0409	-0.42963	273.7908	-0.38061	297.6633	-0.27489	20145.6543	-0.4327
040	2017-05-21t0440	1495360364.78	adult	57.801	9.797	-206.0021	335.2164	0.3382	265.307	0.87751	262.8536	0.80204	313.7436	0.58303	326.0089	0.43484	25204.1699	0.93694
040	2017-05-21t0904	1495376238.11	adult	62.2103	14.2063	-201.5929	308.8633	0.03268	216.3188	-0.14465	220.8975	-0.025477	288.7649	0.27178	305.0241	0.2226	20333.9629	-0.14588
040	2017-05-21t1303	1495390528.22	adult	66.1798	18.1758	-197.6234	217.5258	-1.6487	155.4952	-1.614	158.4807	-1.504	202.5011	-1.5312	214.1094	-1.6002	14927.5371	-1.5156
040	2017-05-21t1640	1495403564.38	adult	69.8009	21.7969	-194.0022	277.4621	-0.27723	216.1	0.12855	215.3748	0.11738	261.2695	0.013531	273.9659	-0.094007	20529.5	0.18744
040	2017-05-21t2105	1495419470.87	adult	74.2194	26.2154	-189.5838	325.9448	1.0085	253.5955	1.419	254.0343	1.4352	304.4507	1.3826	318.8307	1.2598	23837.9746	1.3983
040	2017-05-22t0103	1495433757.48	adult	78.1879	30.1839	-185.6152	249.2597	-0.61529	187.0657	-0.4525	187.9063	-0.4073	217.74	-0.80995	245.4986	-0.46626	17584.1797	-0.44992
040	2017-05-22t0440	1495446767.09	adult	81.8017	33.7977	-182.0015	264.0866	-0.16234	196.2425	-0.08209	192.5156	-0.18253	233.7042	-0.25923	252.2483	-0.17802	18643.041	-0.018151
040	2017-05-22t0905	1495462685.5	adult	86.2235	38.2195	-177.5797	253.4865	-0.32963	197.7288	0.053504	197.511	0.064331	230.9118	-0.23796	244.0436	-0.30158	18784.2383	0.11716
040	2017-05-22t1304	1495477025.96	adult	90.2069	42.2029	-173.5962	319.7426	1.4316	245.4599	1.7165	243.9341	1.6764	289.4459	1.656	296.0148	1.3045	23073.2305	1.6897
040	2017-05-22t1640	1495489988.13	adult	93.8075	45.8035	-169.9956	267.0683	0.15726	214.3	0.74069	217.2904	0.85647	246.2351	0.3954	252.394	0.098413	20144.2031	0.7257
040	2017-05-22t2106	1495505928.84	adult	98.2355	50.2315	-165.5677	305.2182	1.226	232.0988	1.4307	231.7078	1.4276	281.1312	1.6113	305.1115	1.7825	21817.291	1.4054
040	2017-05-23t0104	1495520198.65	adult	102.1993	54.1953	-161.6038	333.9152	2.0564	273.8355	2.9771	272.353	2.9256	315.4488	2.8413	332.9029	2.7439	25740.5371	2.9289
040	2017-05-23t0440	1495533169.98	adult	105.8025	57.7985	-158.0007	261.6457	0.19274	196.5129	0.30025	193.7043	0.21692	241.7418	0.47366	256.2987	0.43603	18275.6992	0.21503
040	2017-05-23t0906	1495549125.95	adult	110.2347	62.2307	-153.5685	272.511	0.53696	206.5169	0.72441	206.4028	0.73396	247.5623	0.75234	256.4129	0.51815	19619.1055	0.78536
040	2017-05-23t1304	1495563419.26	adult	114.2051	66.2011	-149.5981	199.9409	-1.3583	159.9122	-0.94469	162.5917	-0.82274	190.0024	-1.1764	198.3614	-1.3083	15031.751	-0.93727
040	2017-05-23t1640	1495576375.61	adult	117.8041	69.8	-145.9991	274.5432	0.67396	213.8848	1.0935	212.8755	1.0672	264.3572	1.4553	271.5627	1.1307	20319.0508	1.1525
040	2017-05-23t2106	1495592362.61	adult	122.2449	74.2409	-141.5583	257.6169	0.26771	204.2732	0.77727	202.8657	0.73836	240.6827	0.68221	255.2319	0.65152	19610.2266	0.91648
040	2017-05-24t0104	1495606641.33	adult	126.2112	78.2072	-137.592	304.3365	1.545	242.5899	2.2256	241.2223	2.1808	296.0985	2.6246	301.4975	2.2161	23288.6328	2.3669
040	2017-05-24t0440	1495619572	adult	129.8031	81.799	-134.0001	295.4174	1.3565	232.1324	1.8665	236.2595	2.0253	272.0853	1.8319	286.7079	1.7786	21820.4434	1.8267
040	2017-05-24t0922	1495636520.57	adult	134.511	86.507	-129.2922	256.795	0.38646	193.0005	0.46706	193.9969	0.51754	230.924	0.47695	250.774	0.65751	18335.0449	0.52955
040	2017-05-24t1306	1495649943.72	adult	138.2396	90.2356	-125.5635	227.0288	-0.37234	152.2196	-1.0018	155.1917	-0.87303	195.9332	-0.67402	215.0096	-0.47589	14308.6436	-0.98489
040	2017-05-24t1640	1495662806.7	adult	141.8127	93.8087	-121.9905	254.0949	0.4058	191.7526	0.49354	194.3196	0.6012	232.4186	0.61448	251.7903	0.78155	18024.7461	0.48391
040	2017-05-24t2045	1495677505.17	adult	145.8956	97.8916	-117.9076	214.3082	-0.6367	169.6157	-0.28089	168.6544	-0.30036	199.0076	-0.479	208.1887	-0.60808	15265.415	-0.53847
040	2017-05-25t0044	1495691815.71	adult	149.8708	101.8667	-113.9324	241.3685	0.14721	172.1944	-0.14609	172.9939	-0.10131	204.1119	-0.26113	222.4653	-0.09194	16358.4697	-0.077007
040	2017-05-25t0440	1495706007.03	adult	153.8128	105.8088	-109.9904	224.9342	-0.26758	174.4039	-0.025615	176.6118	0.070582	207.1478	-0.11524	221.5969	-0.077984	16742.7695	0.11061
040	2017-05-25t0845	1495720710.53	adult	157.8971	109.8931	-105.9061	249.1876	0.43026	201.9642	1.0384	202.1479	1.0556	233.5457	0.84293	243.7894	0.70362	18580.709	0.86719
040	2017-05-25t1244	1495735048.88	adult	161.88	113.8759	-101.9232	207.8503	-0.66508	165.5351	-0.27423	163.6828	-0.32766	197.5368	-0.36407	203.0044	-0.6143	15891.3672	-0.13914
040	2017-05-25t1641	1495749261.62	adult	165.8279	117.8239	-97.9752	265.1502	0.9207	201.6896	1.1153	198.5211	1.0065	245.4135	1.3536	260.2688	1.3376	18958.8223	1.1008
040	2017-05-25t2050	1495764202.01	adult	169.9781	121.974	-93.8251	219.4076	-0.28002	174.1065	0.12971	177.3632	0.26429	203.3228	-0.072933	218.6583	-0.0089167	16540.1191	0.19988
040	2017-05-26t0146	1495781969.63	adult	174.9135	126.9095	-88.8897	240.4426	0.32428	186.2517	0.62996	187.3615	0.68211	220.8124	0.58845	234.4602	0.56237	16762.6523	0.33861
040	2017-05-26t0440	1495792398.7	adult	177.8105	129.8065	-85.9927	237.2295	0.26007	189.3261	0.76792	189.4318	0.78235	227.4178	0.8433	235.9028	0.63422	18175.3047	0.91208
040	2017-05-26t0845	1495807104.51	adult	181.8954	133.8914	-81.9077	250.1526	0.62691	196.1048	1.0456	195.1282	1.0187	232.928	1.065	249.2728	1.102	18041.6445	0.89472
040	2017-05-26t1332	1495824295.99	adult	186.6708	138.6668	-77.1323	276.5015	1.3434	214.3597	1.7393	213.8134	1.723	248.7132	1.6384	263.0089	1.5798	20149.8125	1.7417
040	2017-05-26t1640	1495835588.91	adult	189.8078	141.8037	-73.9954	280.0809	1.4575	229.5289	2.3071	229.2427	2.2954	265.2965	2.2258	278.122	2.0911	21805.2461	2.4026
040	2017-05-26t2040	1495849967.29	adult	193.8017	145.7977	-70.0014	252.7841	0.7758	194.0266	1.0448	192.6202	1.0005	227.9295	0.98205	236.8418	0.78127	17074.3359	0.62148
040	2017-05-27t0132	1495867491.66	adult	198.6696	150.6656	-65.1335
040	2017-05-27t0440	1495878766.58	adult	201.8015	153.7975	-62.0016
040	2017-05-27t0840	1495893169.24	adult	205.8023	157.7983	-58.0009
040	2017-05-27t1332	1495910708.91	adult	210.6744	162.6704	-53.1287
040	2017-05-27t1640	1495921964.64	adult	213.801	165.797	-50.0021
040	2017-05-27t2040	1495936364.98	adult	217.8011	169.7971	-46.0021
040	2017-05-28t0132	1495953903.93	adult	222.673	174.669	-41.1301
040	2017-05-28t0440	1495965164.73	adult	225.801	177.797	-38.0021
040	2017-05-28t0840	1495979567.89	adult	229.8019	181.7979	-34.0012
040	2017-05-28t1332	1495997093.14	adult	234.67	186.666	-29.1331
040	2017-05-28t1640	1496008359.05	adult	237.7995	189.7954	-26.0037
040	2017-05-28t2040	1496022758.56	adult	241.7993	193.7953	-22.0038
040	2017-05-29t0132	1496040278.8	adult	246.6661	198.662	-17.1371
040	2017-05-29t0440	1496051558.93	adult	249.7994	201.7954	-14.0037
040	2017-05-29t0840	1496065964	adult	253.8008	205.7968	-10.0023
040	2017-05-29t1333	1496083585.09	adult	258.6956	210.6916	-5.1076
040	2017-05-29t1640	1496094773.57	adult	261.8035	213.7995	-1.9997
040	2017-05-29t2040	1496109171.19	dead	265.8028	217.7988	1.9997
041	2017-05-18t1640	1495144386.45	egg	-2.1972	-50.2012	-234.4331
041	2017-05-18t2104	1495160206.34	larva	2.1972	-45.8068	-230.0387
041	2017-05-19t0101	1495174477.83	larva	6.1615	-41.8425	-226.0744
041	2017-05-19t0440	1495187579.86	larva	9.801	-38.2031	-222.4349
041	2017-05-19t0904	1495203413.44	larva	14.1992	-33.8049	-218.0367
041	2017-05-19t1303	1495217763.17	larva	18.1852	-29.8188	-214.0507
041	2017-05-19t1640	1495230782.19	larva	21.8016	-26.2024	-210.4343
041	2017-05-19t2104	1495246635.59	larva	26.2053	-21.7987	-206.0306
041	2017-05-20t0102	1495260902.02	larva	30.1682	-17.8358	-202.0677
041	2017-05-20t0440	1495273978.64	larva	33.8006	-14.2034	-198.4353
041	2017-05-20t0904	1495289834.32	larva	38.205	-9.7991	-194.0309
041	2017-05-20t1302	1495304101.36	larva	42.168	-5.836	-190.0679
041	2017-05-20t1640	1495317181.89	larva	45.8015	-2.2025	-186.4344	328.4706	-0.26521	245.8096	0.0040031	240.2885	-0.11372	306.2155	-0.091136	327.7862	-0.062465	23351.9141	0.056497
041	2017-05-20t2104	1495333039.94	adult	50.2065	2.2025	-182.0294	328.7092	-0.095014	222.1321	-0.36884	219.1825	-0.42521	293.9024	-0.14525	312.1579	-0.16321	21102.5469	-0.31815
041	2017-05-21t0102	1495347311.95	adult	54.171	6.167	-178.0649	365.563	0.72052	229.0049	-0.099456	225.3551	-0.17919	277.1366	-0.31472	297.4424	-0.27908	21755.4648	-0.045872
041	2017-05-21t0440	1495360379.78	adult	57.8009	9.7969	-174.435	275.6779	-0.76392	218.6894	-0.22624	221.317	-0.15939	261.877	-0.48688	271.9296	-0.63762	20775.4902	-0.17221
041	2017-05-21t0904	1495376253.2	adult	62.2102	14.2062	-170.0257	267.4749	-0.77158	200.9015	-0.53034	200.9333	-0.51532	243.8486	-0.71295	260.4959	-0.71406	18884.7383	-0.52878
041	2017-05-21t1303	1495390543.14	adult	66.1797	18.1756	-166.0563	249.5426	-0.9965	169.4897	-1.2443	165.4893	-1.3218	217.8774	-1.173	237.6875	-1.0742	16271.0117	-1.1415
041	2017-05-21t1640	1495403579.92	adult	69.801	21.7969	-162.4349	252.8715	-0.80303	186.3521	-0.70225	186.4481	-0.68109	239.0392	-0.53781	250.3196	-0.65462	17889.8008	-0.58844
041	2017-05-21t2105	1495419486.31	adult	74.2194	26.2154	-158.0165	246.4643	-0.79819	198.0015	-0.23356	196.3522	-0.26634	233.8536	-0.49834	236.5856	-0.83241	18612.1426	-0.23425
041	2017-05-22t0103	1495433772.92	adult	78.1879	30.1839	-154.048	220.9439	-1.2942	169.1711	-1.0094	171.1086	-0.92705	213.1672	-0.93878	220.1142	-1.1485	16240.4277	-0.88936
041	2017-05-22t0440	1495446782.08	adult	81.8016	33.7975	-150.4343	283.2255	0.31087	224.3197	0.81476	222.0929	0.75752	269.7244	0.79128	278.9041	0.56281	20637.4082	0.65105
041	2017-05-22t0905	1495462700.55	adult	86.2234	38.2193	-146.0125	250.5672	-0.40319	170.9853	-0.82209	172.7753	-0.74193	220.7299	-0.54503	236.7057	-0.51191	16072.6143	-0.81505
041	2017-05-22t1304	1495477041.11	adult	90.2069	42.2028	-142.029	248.6649	-0.37658	190.2312	-0.1285	192.2379	-0.042864	230.446	-0.17091	246.3807	-0.15023	17120.8086	-0.39827
041	2017-05-22t1640	1495490003.86	adult	93.8076	45.8036	-138.4283	283.788	0.58671	228.4643	1.222	225.1892	1.1236	273.8383	1.2683	282.9857	1.0105	21932.5703	1.3638
041	2017-05-22t2106	1495505944.3	adult	98.2355	50.2315	-134.0004	268.5638	0.27018	190.3518	-0.015271	187.5211	-0.09448	234.2386	0.094224	253.0041	0.19848	17893.0684	-0.021501
041	2017-05-23t0104	1495520214.15	adult	102.1994	54.1953	-130.0365	257.0345	0.024654	183.0724	-0.22185	181.4833	-0.2578	236.8766	0.24861	251.3967	0.21918	17208.8105	-0.22573
041	2017-05-23t0440	1495533185.05	adult	105.8024	57.7984	-126.4335	272.9364	0.49343	210.2933	0.79355	209.6264	0.78338	252.1421	0.82286	268.3056	0.8146	19767.5664	0.77498
041	2017-05-23t0906	1495549140.92	adult	110.2346	62.2306	-122.0013	225.3567	-0.7242	170.6431	-0.58484	171.8376	-0.51978	209.2952	-0.55941	224.37	-0.5129	16040.4561	-0.58329
041	2017-05-23t1304	1495563434.3	adult	114.205	66.2009	-118.0309	241.9869	-0.23355	179.7655	-0.21072	178.1758	-0.25013	212.1719	-0.40749	234.8643	-0.11919	17077.7266	-0.145
041	2017-05-23t1640	1495576391.3	adult	117.8041	69.8001	-114.4318	268.0588	0.50124	206.7923	0.82976	204.213	0.74692	250.309	0.96658	264.8248	0.90997	19438.4727	0.80969
041	2017-05-23t2106	1495592378.27	adult	122.245	74.2409	-109.9909	262.9188	0.40784	199.7812	0.61058	196.8024	0.51466	243.1477	0.76746	257.4619	0.72459	18979.2148	0.67161
041	2017-05-24t0104	1495606656.83	adult	126.2112	78.2072	-106.0247	220.1074	-0.6799	166.8542	-0.56923	164.8531	-0.62205	200.48	-0.65551	213.8931	-0.65307	15684.2998	-0.56418
041	2017-05-24t0440	1495619587.1	adult	129.803	81.7989	-102.4329	262.8794	0.49254	172.1888	-0.33898	169.5021	-0.41855	203.6012	-0.506	247.991	0.50845	16530.127	-0.20465
041	2017-05-24t0922	1495636535.66	adult	134.5109	86.5069	-97.725	215.3295	-0.72472	169.9329	-0.38259	167.1829	-0.46572	200.4583	-0.56187	213.8128	-0.55914	15973.6963	-0.37805
041	2017-05-24t1306	1495649958.95	adult	138.2396	90.2356	-93.9963	210.8998	-0.80887	161.5081	-0.65905	159.6441	-0.70942	191.0797	-0.83968	199.6495	-0.98239	15181.7637	-0.64853
041	2017-05-24t1640	1495662822.33	adult	141.8128	93.8087	-90.4232	220.8602	-0.50115	178.2208	-0.0061878	179.0633	0.039916	209.7915	-0.15851	219.9404	-0.26959	16752.7578	-0.0069484
041	2017-05-24t2045	1495677520.92	adult	145.8957	97.8917	-86.3402	207.5478	-0.82232	159.7137	-0.64655	160.6193	-0.59602	190.7039	-0.76291	202.0885	-0.80951	15013.0889	-0.63592
041	2017-05-25t0044	1495691831.33	adult	149.8708	101.8668	-82.3651	198.1904	-1.0392	142.9641	-1.2256	140.5195	-1.2964	180.6568	-1.0646	197.4661	-0.91815	13581.5879	-1.1503
041	2017-05-25t0440	1495706022.19	adult	153.8127	105.8087	-78.4232	200.713	-0.93176	165.0317	-0.3722	165.4873	-0.33928	191.122	-0.66645	195.3341	-0.94775	15182.915	-0.49352
041	2017-05-25t0845	1495720725.88	adult	157.8971	109.893	-74.3388	204.8473	-0.78113	161.6848	-0.4562	159.5189	-0.52	202.3444	-0.23796	204.1918	-0.61339	15360.0557	-0.38519
041	2017-05-25t1244	1495735064.14	adult	161.8799	113.8759	-70.356	208.0268	-0.66028	155.3787	-0.65277	155.1919	-0.64277	187.3806	-0.71855	199.4032	-0.73459	14605.5938	-0.64142
041	2017-05-25t1641	1495749277.37	adult	165.828	117.824	-66.4079	196.155	-0.94829	155.5826	-0.60682	156.0074	-0.5739	180.9645	-0.90336	195.3417	-0.83205	14624.7666	-0.59506
041	2017-05-25t2050	1495764217.27	adult	169.978	121.974	-62.2579	167.2419	-1.6828	110.2527	-2.2496	108.4025	-2.292	146.458	-2.0594	160.0219	-1.9584	9702.2363	-2.467
041	2017-05-26t0146	1495781984.94	adult	174.9135	126.9095	-57.3224	202.2226	-0.69225	136.9171	-1.1969	136.0328	-1.2081	171.4243	-1.1259	189.1232	-0.93245	12048.7041	-1.4879
041	2017-05-26t0440	1495792413.89	adult	177.8104	129.8064	-54.4255	217.4831	-0.26203	157.2043	-0.41659	155.6255	-0.45719	185.6976	-0.59907	204.6008	-0.39332	14462.7959	-0.52141
041	2017-05-26t0845	1495807119.76	adult	181.8954	133.8913	-50.3405	178.1107	-1.2657	132.0108	-1.3041	132.1149	-1.2774	171.4722	-1.0488	177.3184	-1.2484	12541.0215	-1.2218
041	2017-05-26t1332	1495824311.28	adult	186.6708	138.6668	-45.5651	361.3456	3.5601	163.3858	-0.11782	160.1896	-0.21776	198.0484	-0.095069	225.625	0.36416	15194.8789	-0.15997
041	2017-05-26t1640	1495835604.39	adult	189.8078	141.8037	-42.4281	289.8937	1.7138	162.9416	-0.11172	160.8293	-0.17249	198.023	-0.070821	219.6586	0.1929	15479.4482	-0.025456
041	2017-05-26t2040	1495849982.52	adult	193.8017	145.7977	-38.4342	224.3268	0.030717	161.824	-0.12276	159.5353	-0.19019	199.8261	0.023723	218.1236	0.17364	15211.4561	-0.094866
041	2017-05-27t0132	1495867506.93	adult	198.6696	150.6656	-33.5663
041	2017-05-27t0440	1495878781.77	adult	201.8015	153.7975	-30.4344
041	2017-05-27t0840	1495893184.51	adult	205.8023	157.7982	-26.4337
041	2017-05-27t1332	1495910724.15	adult	210.6744	162.6703	-21.5615
041	2017-05-27t1640	1495921979.92	adult	213.801	165.7969	-18.4349
041	2017-05-27t2040	1495936380.25	adult	217.8011	169.797	-14.4348
041	2017-05-28t0132	1495953919.06	adult	222.673	174.6689	-9.5629
041	2017-05-28t0440	1495965179.93	adult	225.801	177.7969	-6.4349
041	2017-05-28t0840	1495979583.07	adult	229.8019	181.7978	-2.4341
041	2017-05-28t1332	1495997108.27	dead	234.67	186.6659	2.4341
042	2017-05-18t1640	1495144401.5	egg	-2.1972	-54.3859	-214.4349
042	2017-05-18t2104	1495160221.32	larva	2.1972	-49.9916	-210.0405
042	2017-05-19t0101	1495174493.3	larva	6.1616	-46.0271	-206.0761
042	2017-05-19t0440	1495187595.26	larva	9.8011	-42.3877	-202.4366
042	2017-05-19t0904	1495203428.28	larva	14.1991	-37.9896	-198.0386
042	2017-05-19t1303	1495217778.76	larva	18.1854	-34.0034	-194.0523
042	2017-05-19t1640	1495230797.05	larva	21.8016	-30.3872	-190.4362
042	2017-05-19t2104	1495246650.43	larva	26.2053	-25.9835	-186.0324
042	2017-05-20t0102	1495260917.02	larva	30.1682	-22.0205	-182.0695
042	2017-05-20t0440	1495273993.94	larva	33.8007	-18.388	-178.437
042	2017-05-20t0904	1495289849.65	larva	38.2051	-13.9837	-174.0327
042	2017-05-20t1302	1495304116.73	larva	42.1681	-10.0206	-170.0696
042	2017-05-20t1640	1495317196.89	larva	45.8015	-6.3872	-166.4362	325.5433	-0.31329	253.5753	0.165	261.2846	0.30911	312.2886	0.017379	323.792	-0.13133	24343.2324	0.27457
042	2017-05-20t2104	1495333054.93	larva	50.2065	-1.9822	-162.0312	269.712	-1.1055	203.8851	-0.76507	210.6409	-0.60576	262.7133	-0.73088	269.6163	-0.93308	19165.2012	-0.76409
042	2017-05-21t0102	1495347326.9	adult	54.171	1.9822	-158.0667	366.8835	0.74405	249.4255	0.36393	249.7034	0.35975	302.506	0.18486	341.4469	0.55511	23944.8477	0.48022
042	2017-05-21t0440	1495360395.21	adult	57.8011	5.6123	-154.4367	288.8311	-0.52044	190.8925	-0.88437	194.2515	-0.78585	245.7527	-0.81949	275.5418	-0.56598	17943.8926	-0.88138
042	2017-05-21t0904	1495376268.67	adult	62.2104	10.0216	-150.0274	269.2794	-0.73651	221.0353	-0.026659	221.4722	-0.011375	254.709	-0.47485	268.8943	-0.5374	20777.3145	-0.028745
042	2017-05-21t1303	1495390558.38	adult	66.1797	13.991	-146.058	251.2072	-0.96259	207.6517	-0.2363	207.892	-0.21922	244.5157	-0.55242	249.614	-0.8081	19934.5586	-0.12121
042	2017-05-21t1640	1495403594.86	adult	69.801	17.6122	-142.4368	249.1319	-0.883	192.3141	-0.53575	191.9132	-0.53024	238.6249	-0.54809	248.3548	-0.7012	17692.9004	-0.64632
042	2017-05-21t2105	1495419501.33	adult	74.2194	22.0307	-138.0183	255.1506	-0.60073	201.1592	-0.1397	197.5863	-0.22993	241.3924	-0.29748	247.6503	-0.55094	19311.2812	-0.015836
042	2017-05-22t0103	1495433787.98	adult	78.1879	25.9992	-134.0498	248.95	-0.62271	187.7594	-0.43091	187.7434	-0.41234	227.2645	-0.54163	242.6215	-0.54358	17273.8672	-0.5514
042	2017-05-22t0440	1495446797.5	adult	81.8017	29.6129	-130.436	228.6494	-1.0385	163.3414	-1.133	164.7371	-1.0654	200.9926	-1.2132	211.5057	-1.3104	15517.4316	-1.0669
042	2017-05-22t0905	1495462715.95	adult	86.2235	34.0347	-126.0142	273.5857	0.17683	212.3741	0.53299	208.9347	0.43669	248.4233	0.29015	261.865	0.20923	19963.1621	0.52246
042	2017-05-22t1304	1495477056.64	adult	90.207	38.0183	-122.0307	233.5544	-0.76099	190.2332	-0.12844	189.7578	-0.12534	229.0404	-0.21443	232.9659	-0.54339	18072.1504	-0.064555
042	2017-05-22t1640	1495490019.2	adult	93.8077	41.619	-118.43	221.1882	-1.0212	159.9709	-1.1053	160.9589	-1.0483	191.8569	-1.3241	202.4239	-1.3914	14717.3252	-1.2106
042	2017-05-22t2106	1495505959.22	adult	98.2355	46.0468	-114.0022	242.6547	-0.40544	178.962	-0.40979	176.2618	-0.48232	224.6046	-0.21745	234.0473	-0.37779	16106.5771	-0.67108
042	2017-05-23t0104	1495520229.15	adult	102.1994	50.0106	-110.0383	234.6945	-0.56573	179.9758	-0.33099	179.4486	-0.32908	213.5545	-0.52096	231.6465	-0.39259	16917.7207	-0.33336
042	2017-05-23t0440	1495533200.58	adult	105.8025	53.6138	-106.4352	291.5035	0.98791	214.4884	0.94373	215.8417	1.0045	247.916	0.68096	279.017	1.1523	20376.4004	1.0035
042	2017-05-23t0906	1495549156.34	adult	110.2347	58.046	-102.003	231.5623	-0.55823	174.4076	-0.44745	173.7566	-0.45017	211.3099	-0.49034	227.4887	-0.41255	16568.7207	-0.38125
042	2017-05-23t1304	1495563449.78	adult	114.2051	62.0164	-98.0326	256.6656	0.15914	199.9979	0.53726	199.534	0.53465	242.3374	0.63876	252.76	0.4638	18799.8027	0.52184
042	2017-05-23t1640	1495576406.65	adult	117.8042	65.6155	-94.4335	224.3402	-0.66334	173.698	-0.40106	174.0982	-0.36636	208.1177	-0.50112	217.7534	-0.63172	16501.3066	-0.33386
042	2017-05-23t2106	1495592393.33	adult	122.245	70.0562	-89.9927	225.0173	-0.59389	177.0016	-0.23475	176.5334	-0.23315	212.0456	-0.30811	223.5254	-0.38735	16284.1426	-0.37421
042	2017-05-24t0104	1495606671.82	adult	126.2112	74.0225	-86.0265	327.464	2.1559	154.8387	-1.0126	152.6534	-1.0698	190.2019	-1.0081	214.498	-0.63326	14245.1562	-1.1189
042	2017-05-24t0440	1495619602.59	adult	129.8031	77.6144	-82.4346	254.9283	0.28143	187.6382	0.22945	187.5132	0.2408	228.2203	0.33445	244.6319	0.39825	17825.6309	0.2928
042	2017-05-24t0922	1495636551.26	adult	134.5111	82.3223	-77.7266	227.2978	-0.404	176.6337	-0.13578	172.5421	-0.2692	211.4231	-0.18799	219.7506	-0.36368	16250.3008	-0.27174
042	2017-05-24t1306	1495649974.7	adult	138.2398	86.0511	-73.9979	270.2418	0.79722	166.2917	-0.48256	163.1366	-0.58109	209.3163	-0.21721	223.5784	-0.19334	15631.415	-0.47531
042	2017-05-24t1640	1495662837.54	adult	141.8128	89.6241	-70.4249	205.6336	-0.91668	154.8762	-0.8683	152.9349	-0.92137	187.6771	-0.91399	203.1762	-0.82286	14713.2402	-0.79399
042	2017-05-24t2045	1495677536.3	adult	145.8958	93.7071	-66.3419	255.0741	0.48262	185.0822	0.29025	185.5106	0.31988	213.1987	0.0062203	242.1229	0.51245	16657.4023	-0.00085943
042	2017-05-25t0044	1495691846.47	adult	149.8709	97.6821	-62.3669	207.2906	-0.78911	162.6823	-0.4974	163.5075	-0.45041	189.263	-0.76978	203.4171	-0.72147	15454.8164	-0.42629
042	2017-05-25t0440	1495706037.66	adult	153.8128	101.6241	-58.4249	227.3749	-0.20065	178.7726	0.13595	179.4707	0.17591	204.5098	-0.20597	218.1362	-0.1926	16089.5361	-0.14239
042	2017-05-25t0845	1495720741.59	adult	157.8973	105.7085	-54.3404	224.1994	-0.25242	156.8993	-0.63377	158.0949	-0.57263	186.1255	-0.79981	200.1613	-0.74744	14905.4307	-0.56198
042	2017-05-25t1244	1495735079.82	adult	161.8801	109.6914	-50.3576	231.3242	-0.02582	167.611	-0.19686	166.5427	-0.22152	204.3914	-0.12482	220.4114	-0.032887	15755.4326	-0.19224
042	2017-05-25t1641	1495749292.63	adult	165.8281	113.6394	-46.4096	210.0022	-0.57319	164.0167	-0.2918	163.7736	-0.2852	195.0539	-0.40995	207.7358	-0.41787	15417.5684	-0.28485
042	2017-05-25t2050	1495764232.5	adult	169.9781	117.7893	-42.2596	198.3631	-0.84591	147.4052	-0.86523	145.3905	-0.9209	181.0372	-0.85144	185.7175	-1.1041	12971.6543	-1.1919
042	2017-05-26t0146	1495782000.13	adult	174.9135	122.7248	-37.3242	208.2297	-0.53248	150.2777	-0.70215	150.8247	-0.66338	185.2377	-0.64641	201.812	-0.51408	13825.5527	-0.79944
042	2017-05-26t0440	1495792429.03	adult	177.8105	125.6217	-34.4273	171.9396	-1.4662	137.23	-1.1531	139.9876	-1.0306	166.6448	-1.2578	170.4184	-1.5154	13174.0801	-1.019
[truncated: 3,164 more rows]
