# Supplementary material for: Global, cell non-autonomous gene regulation drives individual lifespan among isogenic C. elegans
Source: eLife. 2021 Feb 1;10:e65026. doi: 10.7554/eLife.65026 (PMC7864635; doi:10.7554/eLife.65026)
Supplement: Source data 1. [file elife-65026-data1.zip › figure_data/Figures 1-3 - base strains/mir-79/mir-79_20171027-spans.tsv]

name	larvaspan	adultspan	lifespan
002	53.8277	164.2924	218.1201
003	55.9244	176.3808	232.3052
004	49.8323	152.3593	202.1916
007	56.0142	223.815	279.8293
008	49.8332	156.4011	206.2342
011	49.8339	180.073	229.907
013	49.8344	228.0743	277.9087
014	47.9306	203.6472	251.5779
015	49.8348	228.0744	277.9093
017	51.9269	247.7409	299.6678
018	45.835	283.6483	329.4833
019	47.9316	232.0756	280.0072
020	49.836	228.0749	277.9109
022	51.9278	148.3499	200.2777
023	55.9285	267.9996	323.9281
024	49.8369	220.2228	270.0598
025	49.8372	220.223	270.0601
026	68.3159	267.3503	335.6661
027	51.929	216.2277	268.1566
028	60.024	255.9935	316.0176
030	49.8383	228.0675	277.9059
032	45.838	215.8007	261.6386
033	55.9304	259.6413	315.5717
034	49.8392	191.7736	241.6128
035	45.8386	232.0646	277.9032
037	47.9354	267.6373	315.5728
040	49.8405	232.0573	281.8978
041	49.8407	168.2646	218.1053
042	47.9364	260.1333	308.0697
044	47.9368	159.994	207.9308
045	45.8406	259.7068	305.5474
047	53.8373	235.9852	289.8225
048	51.9329	136.3345	188.2673
050	45.8416	251.6061	297.4477
051	59.9348	160.4481	220.3829
052	49.8431	243.8252	293.6683
053	47.9388	275.9528	323.8916
058	51.9349	207.7531	259.688
060	52.0232	220.0122	272.0354
061	47.9404	260.0896	308.0301
063	51.9357	295.6731	347.6089
065	51.9361	207.7415	259.6776
066	51.9363	191.8739	243.8102
067	49.8466	203.5727	253.4193
068	51.9366	199.5779	251.5145
069	53.8419	267.9301	321.7719
070	51.9371	224.0055	275.9426
071	45.8463	232.0016	277.848
073	56.0265	220.0018	276.0283
074	47.9431	188.3058	236.2489
075	55.9385	195.5739	251.5124
076	51.9381	235.9427	287.8808
077	47.9437	207.7315	255.6752
079	55.9392	256.0803	312.0195
080	60.0342	195.7263	255.7605
082	47.9447	184.301	232.2457
083	49.8503	231.9911	281.8414
085	59.9415	235.5619	295.5034
086	55.9405	300.0517	355.9921
087	53.8457	207.727	261.5727
089	52.0277	263.911	315.9387
092	49.8523	172.3932	222.2454
093	55.9418	203.7105	259.6523
094	53.847	143.8577	197.7047
097	72.0978	180.0083	252.1061
098	49.8535	207.6914	257.5448
101	51.9428	231.6786	283.6214
104	49.8548	164.2504	214.1052
105	51.9436	239.744	291.6876
106	45.8538	215.679	261.5328
109	49.8561	260.0156	309.8717
111	51.9449	155.9235	207.8684
112	45.8552	239.6464	285.5016
113	49.857	199.7911	249.6481
115	52.0324	164.3672	216.3996
121	51.9468	203.6409	255.5877
123	60.0431	187.4649	247.508
124	51.9473	223.9026	275.85
126	55.9481	191.7689	247.717
127	51.9479	227.9058	279.8537
128	53.8541	180.2414	234.0955
129	51.9484	247.5655	299.5138
131	53.8547	235.8414	289.6961
136	49.862	207.6151	257.4772
137	51.9498	207.6243	259.5741
138	51.95	175.9313	227.8813
