# Supplementary material for: Global, cell non-autonomous gene regulation drives individual lifespan among isogenic C. elegans
Source: eLife. 2021 Feb 1;10:e65026. doi: 10.7554/eLife.65026 (PMC7864635; doi:10.7554/eLife.65026)
Supplement: Source data 1. [file elife-65026-data1.zip › figure_data/Figures 1-3 - base strains/mir-79/mir-79_20171027.tsv]

name	timepoint	timestamp	stage	age	adult_age	ghost_age	length	max_width	projected_area	surface_area	volume	gfp_maximum	gfp_maximum_z	gfp_mean	gfp_mean_z	gfp_median	gfp_median_z	gfp_over_99_mean	gfp_over_99_mean_z	gfp_over_99_median	gfp_over_99_sum	gfp_percentile_95	gfp_percentile_95_z	gfp_percentile_99	gfp_percentile_99_z	gfp_sum	gfp_sum_z	green_yellow_excitation_autofluorescence_maximum	green_yellow_excitation_autofluorescence_mean	green_yellow_excitation_autofluorescence_median	green_yellow_excitation_autofluorescence_over_99_mean	green_yellow_excitation_autofluorescence_over_99_median	green_yellow_excitation_autofluorescence_over_99_sum	green_yellow_excitation_autofluorescence_percentile_95	green_yellow_excitation_autofluorescence_percentile_95_z	green_yellow_excitation_autofluorescence_percentile_99	green_yellow_excitation_autofluorescence_sum
002	2017-10-27t1533	1509136527.51	larva	0	-53.8277	-218.1201	167.6008	30.3431	3364.6541	10709.7304	63967.8497	0	-0.39693	0	-0.57448	0	-0.58313					0	-0.55522	0	-0.47594	0	0.73177	0	0	0				0	-0.5403	0	0
002	2017-10-27t1922	1509150235.75	larva	3.8078	-50.0198	-214.3123	168.2024	29.1059	3400.1357	10810.932	61980.5845	0	-0.59905	0	-0.71338	0	-0.71642					0	-0.70386	0	-0.65853	0	0.31453	0	0	0				0	-0.68196	0	0
002	2017-10-27t2323	1509164690.39	larva	7.823	-46.0047	-210.2971	152.3703	30.3232	3213.9736	10250.6164	61738.6108	0	-0.79723	0	-0.86064	0	-0.85794					0	-0.85863	0	-0.84401	0	-0.10578	0	0	0				0	-0.83931	0	0
002	2017-10-28t0323	1509179099.74	larva	11.8256	-42.0021	-206.2945	167.2057	30.0068	3372.312	10729.8903	62068.0711	0	-0.98202	0	-1.0087	0	-1.0005					0	-1.0114	0	-1.0226	0	-0.50747	0	0	0				0	-1.0055	0	0
002	2017-10-28t0723	1509193498.55	larva	15.8253	-38.0024	-202.2948	168.0543	30.0838	3411.9435	10860.5664	62677.0107	0	-1.156	0	-1.1587	0	-1.1451					0	-1.1631	0	-1.1956	0	-0.89382	0	0	0				0	-1.1823	0	0
002	2017-10-28t1123	1509207898.05	larva	19.8251	-34.0025	-198.295	163.8029	28.9694	3162.6718	10060.6329	57523.4734	0	-1.3211	0	-1.3115	0	-1.2928					0	-1.3147	0	-1.3642	0	-1.2669	0	0	0				0	-1.372	0	0
002	2017-10-28t1523	1509222294.81	larva	23.8242	-30.0034	-194.2959	164.3717	29.3599	3189.3638	10149.0716	58641.4888	0	-1.479	0	-1.4683	0	-1.4447					0	-1.4672	0	-1.5294	0	-1.6278	0	0	0				0	-1.5772	0	0
002	2017-10-28t1923	1509236702.97	larva	27.8265	-26.0012	-190.2936	255.7307	42.2726	7601.3021	24161.6318	205734.377	1468.25	0.062375	992.589	0.98584	981.4211	1.0433	1396.1407	-0.46294	1390.9973	57241.7695	1289.5442	0.69017	1365.8653	0.35669	4039840	-1.1781	243.973	162.334	161.8697	215.4644	213.4067	8834.041	193.3176	0.72514	207.678	660698
002	2017-10-28t2323	1509251105.05	larva	31.8271	-22.0006	-186.293	345.2811	53.0529	14182.3646	45164.3337	504518.9702	4073.35	2.8867	1475.05	2.1945	1398.9548	2.1103	3185.8799	1.8252	3100.553	238940.9844	2346.0339	2.5046	2873.4107	2.4802	11040700	-0.15609	275.078	165.419	165.015	222.1314	217.742	16659.8574	198.7516	0.68263	212.1501	1238160
002	2017-10-29t0323	1509265504.38	larva	35.8269	-18.0008	-182.2932	425.4335	44.6936	14950.8885	47254.5326	454010.7868	2415.73	0.82796	1160.01	1.2534	1092.9277	1.1777	2134.1553	0.43246	2100.2772	170732.4219	1757.892	1.3308	2016.8002	1.0459	9207020	-0.86342	253.67	168.953	168.2804	226.2586	222.6063	18100.6875	202.9506	0.61981	217.4818	1340980
002	2017-10-29t0723	1509279904.11	larva	39.8268	-14.0009	-178.2933	613.2881	48.0715	24313.6295	76715.8582	805234.5429	2557.54	0.83339	1281.85	1.5095	1233.8062	1.502	2311.5635	0.66634	2299.0818	298191.6875	1944.7061	1.5823	2214.4248	1.2063	16469200	0.19035	266.796	166.484	166.0445	223.692	220.7733	28856.2734	200.0727	0.44166	215.2039	2138990
002	2017-10-29t1123	1509294306.26	larva	43.8274	-10.0003	-174.2927	635.2548	51.614	24357.8585	76825.3125	799572.6471	5092.29	3.5376	1299.68	1.4733	1161.1588	1.1989	3560.6091	2.4929	3374.7871	459318.5625	2359.0197	2.2816	3097.5118	2.4222	16765800	-0.099277	268.333	162.668	162.2448	222.289	220.1379	28675.2871	197.3629	0.24212	212.9841	2098410
002	2017-10-29t1523	1509308734.87	larva	47.8354	-5.9923	-170.2847	725.7886	53.643	31734.6417	100108.9585	1154819.266	2642.3	0.61517	1050.12	0.62108	981.5647	0.54233	2332.2793	0.69264	2308.3816	391822.9375	1663.2678	0.81602	2188.9166	0.87609	17559000	-0.29578	367.19	169.501	168.7842	231.2147	227.8132	38844.0625	205.2958	0.20315	221.8318	2834230
002	2017-10-29t1923	1509323109.36	larva	51.8283	-1.9994	-166.2918	901.3589	63.7525	49536.1722	156330.9336	2240157.9608	3384.62	1.2934	966.449	0.25121	872.0067	0.081474	2680.2261	1.2529	2599.0677	696858.75	1643.5049	0.66967	2422.4636	1.1031	25088000	0.74708	273.24	154.53	153.6897	217.6647	215.1782	56592.8359	192.5581	-0.2513	209.0139	4011450
002	2017-10-29t2323	1509337505.04	adult	55.8271	1.9994	-162.293	926.7608	64.3874	47959.2362	151256.0101	2061188.4352	2853.04	0.68629	927.767	0.11659	883.7606	0.10967	2166.4917	0.43214	2119.7836	545955.9375	1366.5049	0.10049	1933.6101	0.33135	23315700	0.14093	461.516	159.719	158.9225	224.1016	219.8767	56473.6016	196.6355	-0.33387	212.5321	4013900
002	2017-10-30t0323	1509351912.14	adult	59.8291	6.0014	-158.2911	1028.1303	72.5752	59467.5877	187768.7777	2850114.383	2530.98	0.30601	941.384	0.17649	909.1614	0.21669	2026.123	0.20537	2003.2457	630124.25	1334.8384	0.039919	1863.2668	0.2217	29258200	0.99016	410.004	174.961	174.5386	243.5672	239.1198	75749.3906	214.1716	-0.081105	232.7178	5437790
002	2017-10-30t0723	1509366310.29	adult	63.8285	10.0009	-154.2916	936.6605	68.9931	51268.3612	161760.2686	2343235.0216	1593.44	-0.83419	889.902	0.012686	858.9953	0.05497	1415.8279	-0.86386	1402.3781	380857.6875	1202.2184	-0.25201	1350.0328	-0.66971	23888500	-0.27212	610.063	161.046	160.3886	232.8045	227.3697	62624.4141	201.5815	-0.59763	219.7664	4323110
002	2017-10-30t1124	1509380748.34	adult	67.8391	14.0114	-150.281	1112.0569	71.9313	62716.3798	197559.904	3012212.3398	1706.34	-0.68274	879.769	0.044178	848.6352	0.084571	1509.4188	-0.65887	1495.6212	496598.8125	1227.2336	-0.12351	1446.1564	-0.45595	28865200	0.49416	398.409	168.347	167.7155	240.7562	237.7637	79208.7969	209.8648	-0.52967	229.7956	5523470
002	2017-10-30t1606	1509397648.67	adult	72.5337	18.706	-145.5865	1267.6333	100.1337	78528.2118	247824.8244	4359818.8613	1642.59	-0.73907	781.784	-0.35868	791.0308	-0.10951	1389.9315	-0.83157	1381.715	569871.9375	1100.0849	-0.40621	1304.8371	-0.68326	32031300	0.93751	499.137	159.078	160.2251	245.6683	241.5805	100724	212.8291	-0.64165	234.2265	6517740
002	2017-10-30t1919	1509409236.66	adult	75.7525	21.9249	-142.3676	1101.3225	77.8943	69904.8983	220382.9481	3700922.0468	1476.37	-0.94741	801.101	-0.17492	779.8431	-0.095994	1317.4889	-0.93781	1308.0668	480883.4375	1092.2626	-0.36173	1251.9178	-0.7501	29214600	0.30723	418.027	165.974	165.5847	242.843	239.3701	88637.7031	212.1984	-0.80183	232.3218	6052730
002	2017-10-30t2319	1509423634.85	adult	79.752	25.9243	-138.3681	1180.7156	75.8263	73331.7535	231037.8166	3795769.4805	1972.99	-0.11205	789.619	-0.12884	774.2029	-0.0065104	1393.8231	-0.64885	1354.9734	533834.25	1031.7939	-0.50194	1239.4162	-0.71203	30215600	0.42898	376.213	170.733	169.8775	251.2812	247.2507	96240.6875	215.8424	-0.84327	237.4163	6533290
002	2017-10-31t0350	1509439879.39	adult	84.2644	30.4367	-133.8557	1143.5846	79.3371	73025.0427	230164.8714	3902420.6552	2085.22	0.24641	810.519	0.26578	781.9795	0.27541	1515.4164	-0.11885	1499.484	577373.625	1150.6063	0.27331	1417.5324	-0.038469	30859700	0.50472	327.018	178.362	177.3284	257.938	254.4468	98274.375	224.8248	-0.70157	246.5067	6790960
002	2017-10-31t0719	1509452435.52	adult	87.7522	33.9245	-130.3679	1248.9617	87.5982	82792.6246	261024.5549	4591848.3206	1484.8	-0.77423	746.018	-0.21031	730.4574	-0.10343	1241.9479	-0.83476	1231.7815	536521.5	975.3531	-0.59775	1156.8518	-0.78317	32181000	0.78104	378.312	176.822	174.9477	257.9924	254.2629	111452.7031	224.8863	-0.83736	245.514	7627570
002	2017-10-31t1222	1509470660.01	adult	92.8146	38.9869	-125.3055	1188.8968	79.7924	77241.0093	243405.3443	4194934.4146	1683.12	-0.22912	755.848	0.14098	746.6664	0.30289	1225.7473	-0.6803	1184.929	493976.1562	991.4691	-0.26674	1134.4977	-0.70568	30447100	0.43716	399.705	180.569	177.7483	280.1511	276.6208	112900.8984	236.8918	-0.62114	264.8973	7273660
002	2017-10-31t1534	1509482144.91	adult	96.0048	42.1771	-122.1153	1116.3014	82.6788	77499.6436	244600.8318	4436241.3585	1665.29	-0.15763	675.723	-0.70175	660.8653	-0.63465	1250.5022	-0.43343	1193.3598	505202.875	935.0669	-0.5786	1103.2858	-0.71053	27267400	-0.21851	360.149	161.549	160.2672	267.4904	263.3458	108066.1094	221.9719	-1.2357	251.7952	6518990
002	2017-10-31t1919	1509495637.77	adult	99.7528	45.9252	-118.3673	1490.0138	116.7705	102550.1542	324863.2135	5973648.2436	1336.73	-0.78139	557.453	-2.051	530.4717	-2.1537	1113.5885	-0.82282	1095.7799	595769.875	860.4245	-1.093	1040.1525	-0.86396	29797000	0.36626	314.571	146.675	143.6613	243.0927	238.4275	130054.6016	205.4941	-1.8957	228.8643	7840090
002	2017-11-01t0011	1509513184.96	adult	104.6271	50.7994	-113.493	1223.749	88.739	81896.1476	258676.1166	4607121.156	1261.76	-0.82084	652.238	-0.65983	656.5955	-0.39541	1071.7797	-0.78632	1050.9073	457649.9375	835.4617	-1.1181	983.3081	-0.95619	27830300	0.010565	469.298	167.908	162.8662	348.6169	344.7196	148859.4375	238.9436	-1.0214	301.8175	7164460
002	2017-11-01t0321	1509524572.52	adult	107.7903	53.9626	-110.3298	1194.0366	81.9535	78364.9864	246879.4997	4374925.3988	1395.7	-0.44852	713.841	0.24974	682.8427	0.041814	1196.8533	-0.11247	1185.5945	489513	984.898	0.54445	1142.6728	0.10823	29159000	0.34267	527.548	192.426	188.256	317.0351	311.2113	129667.3594	255.3076	-0.65244	296.4133	7860210
002	2017-11-01t0719	1509538837.1	adult	111.7527	57.925	-106.3675	1139.1728	82.6776	77192.7252	243448.635	4425478.7392	1229.21	-0.72963	610.462	-0.94429	601.9205	-0.87011	1050.7056	-0.62476	1040.7227	422383.6562	849.4146	-0.6749	1001.3271	-0.55615	24539400	-0.57759	422.27	165	162.9726	295.3136	290.1747	118716.0625	232.4261	-1.4836	274.7181	6632680
002	2017-11-01t1204	1509555932.23	adult	116.5013	62.6736	-101.6188	1096.6803	80.5809	73443.0117	231705.8771	4101033.3599	1151.6	-0.78646	654.207	-0.22796	633.7439	-0.32858	1001.2072	-0.69773	991.8816	383462.3438	870.3663	-0.25983	962.1333	-0.62083	25040400	-0.3874	402.379	201.653	197.8703	329.0717	325.0928	126034.4609	271.3629	-0.5566	309.3146	7718470
002	2017-11-01t1519	1509567640.49	adult	119.7536	65.9259	-98.3665	1146.4121	80.1611	77381.289	244197.3009	4299962.451	1213.13	-0.59489	608.729	-0.72245	610.8862	-0.53612	1037.2964	-0.45269	1026.9525	419067.75	799.3202	-0.91954	970.0605	-0.47494	24533600	-0.43966	471.155	184.829	185.3672	332.3957	324.908	134287.8438	261.0009	-0.98089	307.3234	7449160
002	2017-11-01t1919	1509582055.22	adult	123.7577	69.93	-94.3624	1092.0169	78.8578	68877.9246	217201.5937	3646788.1779	1182.38	-0.57602	667.548	0.14696	655.1873	0.12638	988.9208	-0.5701	975.9272	356011.4688	833.9604	-0.40489	942.8248	-0.53554	23981000	-0.48819	502.76	210.114	205.6196	351.2729	342.6351	126458.2422	277.0666	-0.70379	320.3825	7548140
002	2017-11-01t2353	1509598485.53	adult	128.3217	74.494	-89.7984	612.288	83.0986	44471.4887	142268.2486	2641293.3192	986.199	-0.81638	642.974	-0.054161	643.0042	0.0777	836.5767	-1.1257	820.0112	194085.7812	740.7834	-1.3196	796.9782	-1.378	14885500	-2.3151	652.409	218.428	216.6015	332.5583	325.7046	77153.5312	279.3857	-0.82679	314.1474	5056820
002	2017-11-02t0319	1509610844.54	adult	131.7547	77.927	-86.3654	1072.8377	74.8736	66733.1473	210609.2558	3445995.0282	976.183	-0.75845	629.483	-0.15644	634.09	0.031639	856.5206	-0.96067	847.3747	298925.6875	766.6347	-0.94701	823.9478	-1.1389	21924300	-0.79477	590.128	214.173	208.6209	386.2273	376.9831	134793.3125	294.0424	-0.58381	350.1592	7459450
002	2017-11-02t0826	1509629253.92	adult	136.8684	83.0408	-81.2517	1042.3798	85.9363	70115.8613	221308.1449	4164003.0299	948.434	-0.70923	490.403	-1.8721	475.4704	-1.9007	835.2692	-0.94063	828.5948	305708.5312	710.0215	-1.5085	797.8673	-1.2288	17911000	-1.5614	422.918	165.522	159.9579	293.7468	289.652	107511.3203	245.7038	-2.0024	278.2273	6045350
002	2017-11-02t1137	1509640739.2	adult	140.0588	86.2311	-78.0613	1154.8038	81.1259	77416.3909	244037.662	4373584.3793	1391.74	-0.12499	562.123	-0.88495	568.4866	-0.66386	880.0145	-0.72848	846.4123	355525.875	731.4505	-1.2036	811.6915	-1.0949	22674900	-0.5362	468.899	193.77	195.5654	364.1552	358.903	147118.7188	285.8658	-1.1127	342.5789	7816280
002	2017-11-02t1519	1509654047.54	adult	143.7556	89.9279	-74.3646	1152.1663	80.7578	78280.9462	246942.897	4406852.9565	1138.99	-0.41095	572.767	-0.70126	591.4913	-0.32578	901.5171	-0.6127	888.6783	367818.9688	746.4662	-0.98236	840.5364	-0.87664	23348300	-0.36398	530.619	200.84	197.6647	402.9409	394.7401	164399.875	309.5863	-0.66773	371.8598	8187050
002	2017-11-02t2012	1509671602.51	adult	148.6319	94.8043	-69.4882	1145.2628	84.4041	76705.7959	241840.999	4329489.8475	1124.62	-0.40618	532.241	-1.1859	531.0621	-1.0537	893.9345	-0.60907	879.5692	357573.8125	709.3879	-1.3868	826.776	-0.93704	21262500	-0.7569	513.182	189.034	183.4111	392.8432	384.6935	157137.2812	289.9521	-1.3058	361.451	7551720
002	2017-11-02t2321	1509682997.62	adult	151.7973	97.9696	-66.3229	1144.2166	80.0349	74717.2036	235485.5382	4192069.9108	1275.6	-0.24772	564.002	-0.74449	566.4844	-0.57544	974.624	-0.34536	945.1703	380103.375	731.0677	-1.1088	861.3794	-0.71273	21960500	-0.59434	544.142	209.99	205.8125	432.9728	423.8965	168859.4062	320.9883	-0.68795	399.8834	8176390
002	2017-11-03t0319	1509697246.57	adult	155.7553	101.9276	-62.3648	1139.7993	83.8108	77232.6553	243363.8175	4424944.8189	1249.02	-0.27264	453.6	-2.192	439.1878	-2.206	868.8821	-0.67047	850.6443	350159.5	636.805	-2.2507	795.2536	-1.1327	18249200	-1.3394	730.746	169.047	157.382	463.0973	446.5738	186628.2188	274.4269	-1.8472	395.9329	6801090
002	2017-11-03t0804	1509714356.55	adult	160.5081	106.6804	-57.6121	1109.9502	81.9611	77841.1338	245770.0739	4497085.4061	1266.3	-0.25655	585.256	-0.41118	595.1433	-0.15281	974.6675	-0.35228	959.7129	395715	789.1787	-0.36564	918.2554	-0.35979	23719300	-0.19126	605.886	215.358	207.8364	451.88	444.0605	183463.2812	341.8008	-0.51775	412.1362	8728020
002	2017-11-03t1119	1509726053.17	adult	163.7571	109.9294	-54.363	1166.3997	80.0075	77110.3864	243075.672	4260964.315	1319.55	-0.21055	646.321	0.42009	629.5227	0.30999	1073.2482	-0.066212	1057.7038	431445.75	840.1552	0.26453	1005.4237	0.18664	25966000	0.28162	746.692	238.285	226.7356	525.3103	515.7659	211174.7344	357.0066	-0.30762	464.3554	9573100
002	2017-11-03t1520	1509740485.77	adult	167.7662	113.9385	-50.3539	1138.0335	79.3051	75771.0095	238803.8346	4216608.0299	1349.14	-0.18814	622.089	0.10735	604.2117	-0.009329	1071.2775	-0.084472	1058.9735	423154.5938	809.6159	-0.11272	989.4787	0.072841	24565700	0.0039879	676.382	236.234	222.8416	526.6389	513.0591	208022.375	375.207	-0.078916	473.6937	9328640
002	2017-11-03t1953	1509756902.41	adult	172.3264	118.4987	-45.7938	1214.5141	83.225	82089.46	258702.708	4726636.0914	1421.23	-0.13209	526.714	-1.1586	516.9507	-1.1428	1076.4648	-0.081442	1067.532	460726.9375	734.5781	-1.032	942.6506	-0.24478	22517000	-0.40394	554.191	198.679	191.1068	450.0198	444.3467	192608.4688	319.2133	-1.2705	414.937	8493540
002	2017-11-03t2319	1509769252.11	adult	175.7568	121.9291	-42.3633	1114.1043	82.0319	76769.297	242114.0715	4412654.9515	1342.6	-0.20038	639.569	0.35482	625.0456	0.27937	1041.2822	-0.19279	1027.3032	416512.9062	832.0842	0.14439	966.4722	-0.10378	25562900	0.22353	705.695	245.723	233.5091	492.1666	478.8278	196866.6562	370.3329	-0.41815	448.1436	9821310
002	2017-11-04t0426	1509787677.98	adult	180.8751	127.0474	-37.245	1121.9135	86.7424	73476.2813	231787.2894	4137603.8988	1118.36	-0.38751	592.848	-0.26019	593.5409	-0.12455	938.531	-0.50259	925.8318	360395.9062	750.8474	-0.84216	855.7044	-0.84749	22711400	-0.3436	446.794	222.771	219.4003	387.6687	383.1545	148864.7812	308.5237	-1.6085	365.6566	8534130
002	2017-11-04t0738	1509799171.84	adult	184.0679	130.2402	-34.0522	1161.8802	84.8609	77599.9815	244535.6706	4409810.249	1324.04	-0.22187	558.64	-0.70514	517.6155	-1.0941	1091.2854	-0.064352	1074.2426	441970.5625	825.7513	0.036849	1004.049	0.11399	22580800	-0.36207	571.986	207.691	199.2073	422.6612	413.068	171177.7969	321.1391	-1.4486	388.3245	8395090
002	2017-11-04t1119	1509812463.62	adult	187.76	133.9323	-30.3601	1202.8228	79.983	77404.8064	243822.1263	4306643.469	1696.99	0.082071	606.713	-0.075305	585.0496	-0.22645	1226.566	0.32655	1184.9962	495532.6875	851.6037	0.32266	1097.2618	0.72398	24489400	0.02693	765.61	241.11	226.3622	568.1733	556.869	229542.0312	387.2281	-0.45375	504.2586	9732180
002	2017-11-04t1612	1509830037.48	adult	192.6417	138.814	-25.4785	1091.9099	81.1189	74668.1551	235655.8386	4235779.378	1428.68	-0.14161	632.922	0.26051	637.5678	0.4355	1052.667	-0.19276	1009.802	410540.125	818.1438	-0.09087	941.7831	-0.33157	24624500	0.062653	759.577	240.586	241.996	439.0957	432.7537	171247.3125	347.6446	-1.1835	411.6939	9360230
002	2017-11-04t1922	1509841402.53	adult	195.7986	141.9709	-22.3215	1247.3562	80.9655	80519.5823	253697.4069	4381765.8987	1747.18	0.12743	605.267	-0.097536	585.3341	-0.22	1260.3458	0.44296	1215.3329	529345.25	858.272	0.35468	1105.4099	0.77858	25411500	0.22181	862.118	241.43	226.7002	589.8315	571.153	247729.25	399.1205	-0.47172	519.9555	10136200
002	2017-11-04t2319	1509855660.46	adult	199.7592	145.9315	-18.361	1223.0982	80.4671	78611.3689	247712.07	4309696.2957	2034.86	0.38747	607.166	-0.078137	590.5808	-0.15713	1350.1604	0.75003	1240.2633	553565.75	847.9327	0.21402	1111.6694	0.83256	24884100	0.12568	853.604	245.597	233.5062	611.5852	589.3612	250749.9219	390.865	-0.6875	532.3569	10065500
002	2017-11-05t0311	1509873168	adult	204.6224	150.7947	-13.4978	1369.9244	83.922	91581.3937	288430.7622	5226463.1087	1574.44	-0.0089468	558.988	-0.69454	562.0634	-0.51281	1111.9625	-0.0094091	1069.4113	531518.0625	756.4839	-0.84922	970.3414	-0.17416	26678800	0.47333	820.929	238.875	232.2482	601.2295	588.8266	287387.6875	369.6269	-1.0932	530.4374	11400800
002	2017-11-05t0624	1509884781.54	adult	207.8483	154.0207	-10.2718	1364.5803	84.0771	91535.1054	288255.7882	5243040.7524	1461.22	-0.11069	528.978	-1.0755	521.3022	-1.0155	999.3382	-0.40004	954.9291	476684.3125	716.218	-1.3163	859.1611	-1.0092	25220100	0.20303	757.69	228.801	220.6123	524.0516	512.474	249972.6406	355.3779	-1.35	470.3257	10908500
002	2017-11-05t1025	1509899202.28	adult	211.8541	158.0264	-6.266	1353.0909	81.7809	90253.4576	284162.4461	5157819.4871	1490.85	-0.07902	533.424	-1.0232	528.8594	-0.92535	1037.9564	-0.2722	989.6516	488877.5	735.7435	-1.1108	888.2569	-0.82204	25072500	0.18343	818.661	233.999	224.3925	578.4557	563.3653	272452.6562	369.8008	-1.2235	509.3749	10998600
002	2017-11-05t1502	1509915861.13	adult	216.4816	162.6539	-1.6386	1361.4723	81.6994	91726.8241	288806.494	5274494.7788	1349.08	-0.22136	538.937	-0.9576	538.057	-0.81507	983.9561	-0.49271	949.4154	470331.0312	743.5932	-1.0392	877.3325	-0.94405	25745000	0.3153	801.571	239.766	228.5538	574.2434	560.2662	274488.3438	383.498	-1.1241	508.8952	11453600
002	2017-11-05t1819	1509927658.73	dead	219.7587	165.931	1.6386	1350.2421	83.9493	92854.0573	292375.9913	5473001.8265	1486.31	-0.075948	544.227	-0.89393	540.9594	-0.78132	966.0785	-0.58401	926.5215	467582	747.127	-1.0112	871.833	-1.0161	26308500	0.4229	829.507	240.71	228.429	572.7191	556.6628	277196.0312	388.5655	-1.1167	508.1661	11636100
003	2017-10-27t1533	1509136541.36	egg	-1.9039	-57.8283	-234.2091	162.6602	29.8964	3244.975	10332.3092	60993.8283	0	-0.28984	0	-0.50519	0	-0.5167					0	-0.48011	0	-0.38195	0	0.94811	0	0	0				0	-0.47196	0	0
003	2017-10-27t1922	1509150249.65	larva	1.9039	-54.0205	-230.4012	150.8955	29.8959	3008.8967	9599.2281	56540.5343	0	-0.49988	0	-0.64386	0	-0.64969					0	-0.62979	0	-0.5681	0	0.52071	0	0	0				0	-0.61026	0	0
003	2017-10-27t2323	1509164704.61	larva	5.9192	-50.0052	-226.386	147.7259	30.0447	2969.7834	9482.0291	56162.9052	0	-0.70501	0	-0.79069	0	-0.79069					0	-0.78547	0	-0.75691	0	0.091189	0	0	0				0	-0.76362	0	0
003	2017-10-28t0323	1509179113.71	larva	9.9217	-46.0027	-222.3834	147.7282	30.1279	2980.3586	9516.3997	56536.1986	0	-0.89557	0	-0.9381	0	-0.93247					0	-0.93887	0	-0.93837	0	-0.3184	0	0	0				0	-0.92519	0	0
003	2017-10-28t0723	1509193512.77	larva	13.9215	-42.0029	-218.3837	148.1044	30.7187	3039.0699	9709.0342	58717.3799	0	-1.0744	0	-1.087	0	-1.076					0	-1.0909	0	-1.1139	0	-0.71167	0	0	0				0	-1.0967	0	0
003	2017-10-28t1123	1509207912.07	larva	17.9213	-38.0031	-214.3839	147.726	29.7091	2935.8331	9370.4391	54895.8981	0	-1.2435	0	-1.2384	0	-1.2221					0	-1.2425	0	-1.2844	0	-1.0909	0	0	0				0	-1.28	0	0
003	2017-10-28t1523	1509222308.78	larva	21.9204	-34.0041	-210.3848	147.7282	30.1279	2980.3586	9516.3997	56536.1986	0	-1.4046	0	-1.3931	0	-1.3718					0	-1.3944	0	-1.4511	0	-1.4574	0	0	0				0	-1.4774	0	0
003	2017-10-28t1923	1509236717.02	larva	25.9226	-30.0018	-206.3825	147.7191	30.4957	3019.1472	9644.0266	57993.5354	0	-1.5596	0	-1.5525	0	-1.5265					0	-1.548	0	-1.6151	0	-1.8126	0	0	0				0	-1.6923	0	0
003	2017-10-28t2323	1509251119.67	larva	29.9234	-26.001	-202.3818	204.8196	32.2781	5312.7425	16950.6395	117487.0158	1178.77	-0.35501	846.022	0.54329	837.6748	0.60338	1133.1875	-0.82826	1132.2477	32862.4375	1056.1134	0.2075	1109.6076	-0.10824	2420470	-1.6807	454.933	162.38	162.1539	219.803	210.6784	6374.2871	191.5108	0.64064	204.9	464570
003	2017-10-29t0323	1509265518.9	larva	33.9232	-22.0012	-198.382	223.5854	36.4491	5187.8947	16497.6757	107613.7027	1634.28	0.010724	1240.22	1.5161	1261.5496	1.6927	1568.1683	-0.31285	1562.9019	45476.8828	1477.7582	0.86178	1541.5963	0.39398	3486250	-1.8126	246.321	174.467	174.5085	232.0903	230.8825	6730.6187	207.5296	0.74341	223.7698	490426
003	2017-10-29t0723	1509279918.72	larva	37.9231	-18.0013	-194.3821	145.3109	30.139	2927.7793	9353.3809	55517.6775	0	-1.9995	0	-2.0725	0	-2.0334					0	-2.0287	0	-2.1017	0	-2.816	0	0	0				0	-2.4952	0	0
003	2017-10-29t1123	1509294320.89	larva	41.9237	-14.0007	-190.3815	560.7262	42.6202	19369.3496	61128.198	563743.938	2939.69	1.1843	1220.63	1.2855	1159.8097	1.2383	2502.7578	0.93874	2466.7617	257784.0469	1883.3317	1.4118	2313.3022	1.2837	12565200	-0.73602	246.31	159.438	158.6883	217.6366	216.0899	22416.5645	194.9616	0.28128	210.07	1641260
003	2017-10-29t1523	1509308749.72	larva	45.9317	-9.9927	-186.3734	748.0421	53.7408	34616.2502	109220.727	1336208.1218	3062.72	1.1633	1183.38	1.0763	1123.9017	1.035	2687.8655	1.2252	2660.6823	489191.5	1868.566	1.2744	2535.1592	1.4811	21538700	0.61974	250.831	170.824	170.5242	225.8528	224.4791	41105.2031	203.0665	0.24871	217.8087	3109170
003	2017-10-29t1923	1509323124.18	larva	49.9246	-5.9998	-182.3805	753.3238	50.7218	31762.8738	100098.0621	1129126.7333	2706.59	0.60574	1064.75	0.60934	1009.1429	0.57512	2098.8574	0.3286	2040.4688	352608.0312	1564.9903	0.55955	1920.2421	0.38278	17837800	-0.42714	372.267	174.796	174.0803	236.0641	231.6464	39658.7734	210.4447	0.20351	226.4624	2928350
003	2017-10-29t2323	1509337519.8	larva	53.9234	-2.001	-178.3818	957.5557	65.8328	51188.9799	161462.8512	2281070.1987	3430.53	1.3778	947.594	0.20609	858.8352	0.046716	2935.7463	1.6896	2897.85	786780	1572.1726	0.55543	2713.9902	1.612	25392700	0.68254	393.607	169.416	169.0116	230.3834	227.1938	61742.7539	204.4381	-0.068121	220.5128	4539840
003	2017-10-30t0323	1509351926.94	adult	57.9254	2.001	-174.3798	1039.1536	63.9694	56049.103	176722.3326	2481028.9511	3017.91	0.89815	896.931	0.021466	828.3586	-0.081338	2486.2854	0.98691	2436.6996	730967.9375	1390.438	0.1727	2202.7858	0.80342	26330300	0.58646	517.078	163.762	163.1575	228.5821	223.3949	67203.125	201.7393	-0.29446	218.2061	4807400
003	2017-10-30t0723	1509366324.95	adult	61.9248	6.0004	-170.3803	893.3136	67.7295	51117.9257	161237.3554	2447803.1319	3071.83	0.98513	898.698	0.041654	834.7508	-0.052785	2431.0967	0.96674	2363.2798	651533.9375	1395.4137	0.21527	2092.704	0.65944	24028500	-0.095764	291.492	173.398	172.5681	236.2953	233.5835	63327.1484	211.4056	-0.22285	228.0175	4636140
003	2017-10-30t1124	1509380763.34	adult	65.9355	10.0111	-166.3697	1038.766	73.3543	61436.4408	193597.0449	3089871.5791	2292.92	0.066383	833.962	-0.18708	779.0054	-0.26541	1850.9127	-0.021256	1807.2463	594143	1191.4938	-0.24026	1684.2699	-0.01588	26757700	0.20559	341.473	168.556	167.4192	236.1541	232.8497	75805.4688	207.966	-0.48992	226.0308	5408120
003	2017-10-30t1606	1509397663.57	adult	70.63	14.7056	-161.6752	1090.1208	79.6039	67451.6287	212677.8637	3469663.5049	2349.29	0.20863	792.438	-0.32537	747.3074	-0.38052	1788.9818	-0.040871	1728.1827	631510.5625	1122.122	-0.36659	1611.0446	-0.069446	27901000	0.21719	445.094	170.974	169.6023	240.4038	236.5147	84862.5391	210.8417	-0.61524	229.4846	6019810
003	2017-10-30t1919	1509409251.49	adult	73.8489	17.9245	-158.4563	719.9422	75.6154	37990.3449	120079.4742	1770140.7789	1320.31	-1.1754	837.8	-0.012476	838.4382	0.20394	1190.8171	-1.2531	1183.8253	238163.4375	1067.3311	-0.48219	1152.9265	-0.98802	16679800	-2.0989	319.255	168.216	167.1456	243.8501	240.0783	48770.0234	213.9372	-0.65377	233.0495	3349000
003	2017-10-30t2319	1509423649.71	adult	77.8484	21.924	-154.4568	1121.9576	74.3	68253.2655	215098.0325	3463066.0193	2022.23	-0.087373	797.075	-0.14081	751.1403	-0.23681	1653.3876	-0.06297	1632.75	590259.375	1137.5885	-0.13301	1497.0459	-0.10623	28405300	0.11152	510.881	174.512	173.0598	251.1336	247.3752	89654.7109	217.5997	-0.69824	239.3901	6219070
003	2017-10-31t0350	1509439894.33	adult	82.3608	26.4364	-149.9444	950.5637	71.7864	56375.1039	177953.2483	2770383.6077	1812.48	-0.30575	849.42	0.46359	798.6808	0.3059	1540.9174	-0.14336	1521.6318	454570.625	1239.4167	0.54963	1446.3554	-0.054161	25015400	-0.65595	404.325	184.915	183.8451	258.9024	254.0248	76376.2031	228.8963	-0.48039	247.8094	5445730
003	2017-10-31t0719	1509452450.21	adult	85.8485	29.9241	-146.4566	1084.2438	79.1255	67644.2234	213209.8078	3538175.2547	2093.63	0.31214	738.282	-0.35891	720.5807	-0.27516	1687.7589	0.52502	1651.3174	595778.875	1153.5149	0.3697	1526.6617	0.39206	26057600	-0.47359	387.104	158.661	155.9341	258.722	254.8154	91328.8672	224.4177	-0.78136	247.1772	5599950
003	2017-10-31t1222	1509470674.85	adult	90.9109	34.9865	-141.3942	1138.3939	77.1822	71727.2566	226124.2952	3752004.5961	1628.88	-0.40642	636.209	-1.3331	629.8633	-1.1525	1261.4177	-0.63445	1222.5856	473031.625	901.2188	-1.0334	1124.2113	-0.81342	23808200	-0.95974	369.88	143.742	142.4563	232.8348	229.3804	87313.0469	197.373	-1.9047	220.6543	5379110
003	2017-10-31t1534	1509482159.74	adult	94.1012	38.1768	-138.204	1143.1818	84.4095	77873.984	245641.8742	4449704.6127	2301.17	1.1262	579.734	-1.9457	563.8431	-1.8872	1309.2781	-0.2972	1192.2816	531566.875	808.1359	-1.7331	1030.0784	-1.1233	23522100	-1.0123	334.455	141.265	138.6453	253.3207	248.9186	102848.1875	194.2929	-2.1017	230.9808	5731670
003	2017-10-31t1919	1509495652.69	adult	97.8492	41.9248	-134.456	1239.3529	75.8762	81207.3828	256040.4139	4407848.0916	2313.07	1.3058	632.85	-1.1699	619.1633	-1.0954	1526.5563	0.81449	1436.7802	647259.875	885.3209	-0.94969	1244.0931	0.061192	26794300	-0.28974	323.719	153.216	152.3637	254.794	249.4852	108032.6641	212.7721	-1.6075	238.9072	6487020
003	2017-11-01t0011	1509513199.82	adult	102.7234	46.799	-129.5818	1235.1343	78.1197	74513.7048	234743.6437	3770870.3928	1938.78	0.62708	719.921	0.1263	707.8093	0.18869	1379.0874	0.47577	1351.6932	536465	905.0794	-0.53025	1218.361	0.22886	27995600	0.022643	500.045	185.483	183.9427	285.0715	279.0459	110892.7969	237.8051	-0.9873	265.4952	7212890
003	2017-11-01t0321	1509524587.39	adult	105.8866	49.9622	-126.4185	1217.5152	77.8834	76898.1686	242200.2334	4083439.6295	1679.91	0.12601	631.529	-0.88333	631.5898	-0.67583	1242.7974	0.012775	1203.0908	499604.5625	832.1898	-1.1055	1081.3266	-0.36172	25333200	-0.50246	464.923	172.11	173.46	278.2156	273.7585	111842.6875	235.3236	-1.1851	263.2708	6904020
003	2017-11-01t0719	1509538851.91	adult	109.849	53.9246	-122.4562	688.2424	83.331	42881.6439	136999.0128	2226106.0489	2839.13	2.7137	720.901	0.405	701.7484	0.33977	1658.5226	2.0434	1425.3391	373167.5938	937.6183	0.14549	1212.9601	0.59782	16172700	-2.3961	366.095	197.13	193.4921	304.7447	300.6023	68567.5547	256.8558	-0.69815	289.0083	4422420
003	2017-11-01t1204	1509555946.89	adult	114.5976	58.6732	-117.7076	1168.5631	80.3361	76715.4619	241836.0509	4236909.5248	2329.47	1.6084	579.577	-1.2555	565.1851	-1.2595	1155.9719	-0.049982	1031.5432	462388.75	755.6428	-1.5665	891.8663	-1.1291	23171500	-0.81964	488.806	171.983	167.9211	298.4401	293.0283	119376.0469	234.8109	-1.5217	277.8364	6875870
003	2017-11-01t1519	1509567655.38	adult	117.85	61.9256	-114.4552	1108.1204	77.5615	69658.5742	219724.1096	3679929.7456	2062.73	1.0396	564.362	-1.3542	557.3265	-1.271	1113.8772	-0.15539	1011.4787	405451.3125	729.1591	-1.7492	898.9234	-0.98713	20511200	-1.3256	405.217	168.784	164.4868	315.6106	309.4798	114882.2578	241.4944	-1.4521	291.4724	6134300
003	2017-11-01t1919	1509582070.06	adult	121.854	65.9296	-110.4511	1117.101	80.061	73669.1714	232173.3789	4120285.9041	1758.6	0.44123	566.762	-1.2106	553.1482	-1.2209	931.4644	-0.87197	868.1582	357682.3125	754.5214	-1.3524	831.2097	-1.308	21753400	-0.99144	495.288	179.248	175.4705	318.6772	313.3626	122372.0234	241.4175	-1.5995	294.153	6879880
003	2017-11-01t2353	1509598500.3	adult	126.418	70.4936	-105.8872	1131.8263	85.6684	80271.1671	253212.9037	4740092.5744	1399.86	-0.16944	508.169	-1.8504	496.8283	-1.8276	908.1324	-0.86764	864.6195	379599.3438	683.2379	-2.0259	799.0896	-1.4098	21225700	-1.0241	465.392	159.131	153.8524	305.8762	298.5152	127856.2422	233.526	-1.9696	284.416	6646740
003	2017-11-02t0319	1509610859.38	adult	129.8511	73.9267	-102.4541	1214.7461	79.8453	78377.0513	246827.9066	4292335.439	1082.2	-0.63091	489.788	-2.0145	483.6227	-1.9257	815.9329	-1.1727	794.5913	333716.5625	661.6797	-2.2003	759.0543	-1.6049	20012300	-1.2247	460.257	163.198	159.305	341.6757	335.8087	139745.375	244.3032	-1.8025	309.9817	6668130
003	2017-11-02t0826	1509629268.9	adult	134.9648	79.0404	-97.3403	1188.2674	75.9505	75734.7271	238748.9616	4010491.2447	1728.76	0.31971	561.517	-0.98189	550.8319	-0.9742	896.9981	-0.73564	855.9486	355211.25	721.0936	-1.4158	813.3239	-1.1591	22182200	-0.70083	575.912	198.286	190.9487	388.8369	382.6516	153979.3906	287.4938	-0.87859	358.9635	7833090
003	2017-11-02t1137	1509640753.99	adult	138.1551	82.2307	-94.15	1152.7034	77.9224	72651.9303	228955.5158	3844189.7418	1855.7	0.45567	614.863	-0.23249	607.3854	-0.20151	957.7391	-0.4658	926.3947	362983.125	774.9274	-0.72828	884.5497	-0.64943	23303300	-0.43066	546.465	217.206	210.0848	413.1972	405.613	156601.7344	307.3195	-0.50525	382.0032	8232120
003	2017-11-02t1519	1509654062.48	adult	141.8519	85.9275	-90.4532	1185.6199	78.1628	75876.1051	239107.279	4114664.047	1979.64	0.56045	560.158	-0.89489	564.37	-0.70087	985.2132	-0.33322	933.4348	390144.4375	779.4737	-0.61749	893.886	-0.55189	22170500	-0.62778	529.313	197.419	190.4985	415.3554	410.8547	164480.7344	308.5624	-0.61912	386.5006	7813650
003	2017-11-02t2012	1509671617.4	adult	146.7283	90.8039	-85.5769	1127.4685	78.5901	73872.91	232846.8636	4088573.1237	1529.03	0.020044	620.704	-0.040237	612.4532	-0.026868	906.5557	-0.5766	878.5594	349023.9375	772.851	-0.63798	851.6934	-0.79006	23889600	-0.22985	661.876	217.904	211.6214	379.602	372.1147	146146.75	301.4832	-0.9678	355.7572	8386700
003	2017-11-02t2321	1509683012.41	adult	149.8936	93.9692	-82.4116	1213.3968	81.9456	82160.1864	259111.0667	4615843.4173	1116.48	-0.41148	495.933	-1.6609	495.9587	-1.5013	800.7964	-0.9062	787.4083	343541.6875	658.5102	-2.003	751.9595	-1.4141	21229900	-0.75733	536.121	183.132	177.2065	394.2267	386.4485	169123.2344	277.6439	-1.6271	362.2293	7839540
003	2017-11-03t0319	1509697261.54	adult	153.8517	97.9273	-78.4535	1061.6225	78.4148	71070.6993	224300.8387	3948318.1271	881.595	-0.63047	504.393	-1.5245	496.7166	-1.4675	724.2504	-1.1239	716.4337	268696.875	652.3731	-2.0644	698.1246	-1.7493	18675200	-1.2614	466.563	185.746	182.0775	309.7606	304.9976	114921.1953	259.9057	-2.13	292.8665	6877240
003	2017-11-03t0804	1509714371.38	adult	158.6044	102.68	-73.7008	1238.1751	77.5072	77754.6389	244924.8459	4117402.0118	1252.1	-0.26934	636.21	0.26131	624.3531	0.21923	990.9619	-0.29963	980.5056	402330.5	826.7005	0.092232	939.5943	-0.21994	25803400	0.23136	620.949	234.359	223.9333	465.6675	458.0025	189061	339.0667	-0.51429	429.1627	9505150
003	2017-11-03t1119	1509726068.16	adult	161.8535	105.9291	-70.4517	1226.262	82.9049	80065.8027	252223.3675	4388771.5149	1103.29	-0.40284	578.994	-0.48961	562.5698	-0.57332	970.2947	-0.36873	961.3604	405583.1875	783.6756	-0.43168	926.1659	-0.31317	24158500	-0.096283	612.987	221.307	208.1455	513.1408	508.0924	214492.8594	349.6113	-0.39746	477.6144	9234040
003	2017-11-03t1520	1509740500.92	adult	165.8626	109.9382	-66.4426	1064.1489	82.8217	74669.4133	235677.1851	4354718.1709	1321.04	-0.21079	523.218	-1.2239	506.1355	-1.3005	973.8338	-0.3664	957.5724	378821.3438	785.3686	-0.40912	919.7379	-0.36727	20328600	-0.87167	595.167	204.602	191.4154	483.1345	475.7399	187939.3125	344.7308	-0.6208	450.4496	7949380
003	2017-11-03t1953	1509756917.39	adult	170.4227	114.4983	-61.8824	1216.0142	83.4839	78171.9805	246242.8705	4283974.054	1231.34	-0.28969	590.234	-0.31295	574.629	-0.39077	996.6158	-0.31019	985.4762	406619.25	779.1285	-0.48789	938.2526	-0.26567	24067400	-0.091694	698.354	234.745	220.5418	520.9535	511.1938	212549.0156	358.3615	-0.48744	481.1683	9571960
003	2017-11-03t2319	1509769266.97	adult	173.8532	117.9288	-58.452	1176.8884	82.5483	78580.127	247648.4462	4427927.6328	1307.21	-0.22818	584.92	-0.37676	583.0248	-0.27325	1045.2495	-0.17666	1030.0397	428552.3125	835.57	0.19226	990.842	0.06086	23931400	-0.11196	717.59	236.773	228.2464	533.0706	526.0315	218558.9375	389.3745	-0.014886	496.0095	9687330
003	2017-11-04t0426	1509787692.97	adult	178.9715	123.0471	-53.3337	1243.9757	82.4655	79535.0036	250486.8164	4339283.2039	1227.49	-0.29717	568.686	-0.58236	565.3251	-0.493	1020.5508	-0.26018	1009.6914	423528.5625	796.7536	-0.29047	965.7307	-0.11986	23580600	-0.17265	690.025	231.213	223.1607	546.662	539.7021	226864.75	376.9781	-0.39037	507.8335	9587230
003	2017-11-04t0738	1509799186.86	adult	182.1643	126.2399	-50.1409	1191.4461	83.8255	78209.8246	246440.5923	4420230.5538	993.67	-0.48928	481.341	-1.7258	473.0556	-1.6759	820.1139	-0.849	811.0559	334606.4688	663.1606	-1.8848	774.6091	-1.3845	19624700	-0.96118	624.475	207.091	197.3974	485.5405	478.6439	198100.5156	334.6082	-1.1897	437.7219	8443300
003	2017-11-04t1119	1509812478.66	adult	185.8564	129.932	-46.4487	1220.1623	82.2371	78940.6977	248698.2057	4313974.0408	1123.71	-0.38734	579.146	-0.43478	567.2224	-0.45546	916.0775	-0.58169	905.259	377423.9375	741.1982	-0.96461	859.0613	-0.85154	23830100	-0.10814	641.891	248.517	234.8811	519.4877	512.3907	214028.9375	366.3024	-0.7444	468.6679	10225700
003	2017-11-04t1612	1509830052.51	adult	190.7381	134.8136	-41.5671	1172.4129	81.1889	80938.6702	255530.3221	4569108.5536	1038.25	-0.46463	608.907	-0.048029	626.02	0.29151	921.0458	-0.58327	912.9448	388681.3125	812.8459	-0.14405	889.868	-0.67283	25661200	0.26371	855.631	255.055	251.3946	470.8868	463.7448	198714.2344	382.9587	-0.59568	444.1362	10748800
003	2017-11-04t1922	1509841417.6	adult	193.895	137.9706	-38.4101	1177.989	82.7549	82341.3402	259716.5282	4751420.4742	1091.04	-0.42502	641.853	0.37361	637.9984	0.43941	927.5623	-0.57633	916.1766	397924.2188	801.8239	-0.28494	883.1621	-0.73539	27495100	0.6279	583.85	275.09	269.0505	486.7331	479.6009	208808.5	385.8561	-0.62606	460.5764	11784000
003	2017-11-04t2319	1509855675.45	adult	197.8555	141.9311	-34.4496	1146.5375	79.7656	77615.1626	244754.7369	4355670.8124	1298.01	-0.25475	651.842	0.49394	640.3917	0.46324	990.6217	-0.39598	978.1829	401201.7812	824.7533	-0.041062	941.6978	-0.35328	26353300	0.40647	654.482	283.409	273.3425	547.6157	540.0823	221784.3594	419.0364	-0.22775	513.6601	11458000
003	2017-11-05t0311	1509873183.74	adult	202.719	146.7945	-29.5862	1160.364	80.169	78109.4116	246158.6956	4401514.1879	1139.27	-0.40133	653.102	0.5005	645.0181	0.51318	969.8953	-0.48101	957.7668	394747.375	816.5406	-0.15894	923.0725	-0.50699	26568200	0.45106	777.054	292.791	281.7756	552.5936	545.273	224905.6094	428.9609	-0.20933	514.7427	11910700
003	2017-11-05t0624	1509884797.61	adult	205.945	150.0206	-26.3601	1143.7865	78.3847	74762.9376	235574.2116	4131257.2123	1292.02	-0.26746	664.378	0.63691	651.5582	0.58908	1013.2713	-0.34696	997.2208	395175.8125	855.8826	0.27108	961.3345	-0.24329	25886100	0.32546	851.201	302.622	289.443	596.722	589.6818	232721.6094	451.7998	0.02893	551.9857	11791100
003	2017-11-05t1025	1509899217.82	adult	209.9506	154.0262	-22.3545	1010.1575	79.6732	72156.4691	228126.2413	4235991.2848	1234.38	-0.32768	669.689	0.69565	655.3065	0.62882	1066.057	-0.16674	1057.3338	400837.4375	873.9206	0.45262	992.692	-0.020609	25142800	0.19228	723.62	312.474	295.4758	561.6884	553.2278	211194.8438	470.8935	0.18475	530.4322	11731500
003	2017-11-05t1502	1509915883.75	adult	214.5801	158.6557	-17.7251	988.0541	80.7237	69295.6968	218793.9348	4030221.2441	1355.31	-0.21361	692.084	0.97077	670.7089	0.8141	1144.6854	0.13437	1135.1467	413231.4375	903.7432	0.76465	1060.6516	0.50365	24965500	0.16952	846.194	330.731	310.9491	588.2289	580.0259	212350.625	504.8967	0.51625	558.8637	11930500
003	2017-11-05t1819	1509927673.87	adult	217.8551	161.9307	-14.4501	1038.4057	80.7853	70353.2846	222047.6524	3958858.8592	1214.48	-0.36386	671.141	0.70368	655.2699	0.62296	1059.5474	-0.19609	1050.4276	388853.875	869.0048	0.35993	995.3181	-0.010422	24598600	0.10979	824.441	325.559	304.2622	583.5053	576.2903	214146.4531	501.5638	0.38711	556.6931	11932400
003	2017-11-05t2326	1509946107.29	adult	222.9755	167.0511	-9.3297	1050.9026	79.3869	71181.4662	224786.3411	3957804.5548	1226.72	-0.36349	662.498	0.59214	649.7753	0.5557	1040.2271	-0.2834	1031.666	385924.2188	859.313	0.23078	975.641	-0.18064	24562100	0.11535	870.765	330.546	305.1458	614.4044	606.4196	227944.0469	524.6687	0.55881	584.9019	12255000
003	2017-11-06t0238	1509957606.37	adult	226.1697	170.2453	-6.1355	1102.1169	78.4882	73163.0984	230737.4135	4029571.4769	1104.99	-0.5134	647.123	0.39869	643.0788	0.47556	954.8074	-0.675	942.0901	364736.4375	827.275	-0.13792	913.0695	-0.7177	24669000	0.1425	867.705	333.922	307.1442	622.8636	613.2621	237933.8906	535.2853	0.6201	594.6023	12729500
003	2017-11-06t0619	1509970880.71	adult	229.857	173.9326	-2.4482	1115.2663	78.6745	74334.487	234412.6059	4130062.1097	1103.16	-0.53357	644.358	0.36469	640.799	0.45061	932.1199	-0.80976	918.4388	361662.5	815.5157	-0.28103	893.9775	-0.90484	24956600	0.20234	898.497	340.563	310.1485	646.431	638.6171	250815.25	556.601	0.80447	616.5484	13190300
003	2017-11-06t1113	1509988507.54	dead	234.7533	178.8289	2.4482	1056.32	81.7439	72112.0855	227575.277	4115780.8365	1068.41	-0.60116	666.721	0.65546	663.1512	0.73903	937.7834	-0.8253	929.0896	352606.5625	836.7963	-0.055306	903.8891	-0.84441	25036700	0.22948	986.02	358.382	324.1816	682.9078	675.0968	256773.3125	591.0593	1.1341	655.1782	13458000
004	2017-10-27t1533	1509136555.28	larva	0	-49.8323	-202.1916	148.0953	31.5007	3105.2494	9929.9518	61431.447	0	-0.39693	0	-0.57448	0	-0.58313					0	-0.55522	0	-0.47594	0	0.73177	0	0	0				0	-0.5403	0	0
004	2017-10-27t1922	1509150263.76	larva	3.8079	-46.0244	-198.3837	148.0939	31.3186	3089.7586	9878.463	60792.5037	0	-0.59906	0	-0.71339	0	-0.71643					0	-0.70386	0	-0.65853	0	0.31453	0	0	0				0	-0.68196	0	0
004	2017-10-27t2323	1509164718.71	larva	7.8232	-42.0092	-194.3684	150.8526	31.3848	3159.0002	10093.9106	62329.72	0	-0.79724	0	-0.86065	0	-0.85795					0	-0.85863	0	-0.84402	0	-0.10579	0	0	0				0	-0.83932	0	0
004	2017-10-28t0323	1509179127.75	larva	11.8257	-38.0067	-190.3659	153.3047	31.7165	3250.2862	10383.8621	64859.5978	0	-0.98202	0	-1.0087	0	-1.0005					0	-1.0114	0	-1.0226	0	-0.50747	0	0	0				0	-1.0055	0	0
004	2017-10-28t0723	1509193526.9	larva	15.8255	-34.0069	-186.3662	176.8604	33.8045	4376.4553	13961.8726	97507.8182	907.985	-0.069897	690.31	0.53435	695.1106	0.59382	887.5062	-0.89766	885.2833	21300.1484	834.5826	0.26521	870.7241	0.10227	1627060	-0.55819	220.959	148.221	148.1353	196.2783	194.4012	4710.6802	177.2754	0.84959	189.2906	349357
004	2017-10-28t1123	1509207926.16	larva	19.8252	-30.0071	-182.3664	257.4028	30.675	5769.309	18291.8475	110711.0962	1586.65	0.54857	973.967	1.1313	962.5711	1.1719	1447.3298	-0.29802	1433.0401	46314.5547	1285.0957	0.91521	1408.198	0.73538	3046570	-0.64797	539.216	151.509	151.2875	214.358	202.6791	6859.4575	182.0951	0.80221	195.1807	473920
004	2017-10-28t1523	1509222322.83	larva	23.8243	-26.008	-178.3673	309.8007	38.6666	8978.5999	28412.1036	228375.4231	1093.43	-0.20586	763.517	0.49337	763.383	0.55939	1058.2159	-0.82634	1054.3672	51852.582	974.7306	0.2507	1041.1572	0.026413	3670990	-0.89213	227.132	149.84	149.1597	201.6434	199.9197	9880.5283	179.3153	0.65933	194.4891	720433
004	2017-10-28t1923	1509236731.22	larva	27.8267	-22.0057	-174.365	459.7075	42.2665	15024.0551	47431.5048	419175.7326	1882.38	0.54013	1101.54	1.273	1103.9574	1.3736	1733.0631	-0.036613	1729.8648	138645.0469	1540.6475	1.1404	1687.9153	0.83986	8811230	-0.23365	231.201	151.537	151.211	207.1558	204.4231	16572.4609	183.6391	0.59862	197.8232	1212140
004	2017-10-28t2323	1509251134.3	larva	31.8275	-18.0048	-170.3641	559.1259	50.4471	22645.2056	71554.6828	766717.1097	1810.95	0.29497	947.865	0.76718	906.81	0.74651	1657.5963	-0.17272	1643.5124	198911.5625	1410.7891	0.79668	1593.0127	0.5486	11340300	-0.097478	252.287	156.414	156.2678	209.2787	206.6013	25113.4492	187.9011	0.53339	202.2132	1871340
004	2017-10-29t0323	1509265533.67	larva	35.8273	-14.005	-166.3643	681.0678	69.4936	29654.6869	94249.8407	1089525.0672	2816.42	1.2845	1278.19	1.5823	1251.6926	1.6304	2516.824	0.95074	2500.9526	395141.375	2117.8713	2.0009	2444.1732	1.6948	19979400	1.2233	333.178	154.075	153.5646	210.1542	206.9223	32994.2031	186.448	0.3798	201.2291	2408350
004	2017-10-29t0723	1509279933.36	larva	39.8272	-10.0051	-162.3644	430.7059	44.4252	16588.065	52687.4044	529101.8891	2866.17	1.1834	1356.91	1.7245	1263.4694	1.5891	2639.615	1.1279	2624.8889	232286.125	2276.3158	2.2117	2534.0954	1.6951	11920500	-0.68184	265.199	163.962	163.7523	217.4243	214.6425	19133.334	195.3839	0.36906	209.7655	1440400
004	2017-10-29t1123	1509294335.66	larva	43.8279	-6.0045	-158.3637	846.4388	56.7052	40992.9485	129280.8105	1654768.1806	2540.76	0.65891	1051.68	0.74099	981.3512	0.65403	2253.8794	0.57789	2235.4208	486837.9375	1774.8654	1.1511	2139.4936	0.94813	22633100	1.0137	275.558	159.631	159.0069	217.2109	214.4344	46917.5547	193.8307	0.18329	209.079	3435420
004	2017-10-29t1523	1509308764.38	larva	47.8359	-1.9965	-154.3557	963.9281	66.6303	51910.6128	163566.0339	2359514.8407	3319.01	1.3737	959.676	0.34472	884.1981	0.23652	2515.3127	0.97263	2447.9686	684165.0625	1603.1081	0.69718	2273.3809	1.0068	26102200	1.3061	343.406	166.99	166.3384	226.8904	223.5382	61714.1797	201.8769	0.14089	217.6841	4541970
004	2017-10-29t1923	1509323139.04	adult	51.8288	1.9965	-150.3628	1086.6533	68.8564	58257.7907	183489.0312	2651932.4259	2503.78	0.30995	910.618	0.072039	840.6405	-0.022268	2099.1279	0.32376	2070.6316	640234	1531.4348	0.44177	1964.718	0.38708	27766600	1.2439	410.842	160.417	159.8155	222.5148	219.1291	67867.0156	197.3774	-0.15257	213.1955	4891440
004	2017-10-29t2323	1509337534.45	adult	55.8275	5.9952	-146.3641	1136.1586	70.4939	65843.1707	207705.1357	3226768.0249	2840.2	0.67155	821.938	-0.24727	756.5804	-0.34193	2408.6001	0.83709	2381.8667	830967	1328.5037	0.018838	2213.1933	0.78632	28295200	1.0698	292.978	153.365	152.8269	220.272	217.1265	75993.8594	193.8625	-0.39657	211.5874	5279580
004	2017-10-30t0323	1509351941.54	adult	59.8295	9.9972	-142.3621	1163.206	69.0487	66496.8489	209511.8572	3180987.8771	2477.73	0.243	807.332	-0.32488	774.8484	-0.3037	1868.4734	-0.070617	1827.3128	650228.75	1179.7272	-0.31603	1710.474	-0.038604	28087100	0.77008	302.651	159.225	157.8981	230.1001	227.1302	80074.8281	199.4381	-0.4536	219.3132	5539430
004	2017-10-30t0723	1509366339.63	adult	63.829	13.9966	-138.3626	1067.5281	75.2624	67252.4809	212028.2166	3529804.9304	1765.98	-0.62197	800.596	-0.35916	762.7462	-0.36194	1593.3501	-0.53706	1579.267	559265.875	1212.1522	-0.22721	1514.4173	-0.37317	28093700	0.52633	487.823	155.542	154.7737	228.4217	222.6094	80176.0078	196.817	-0.73385	216.0896	5458110
004	2017-10-30t1124	1509380778.23	adult	67.8397	18.0074	-134.3519	1185.2948	71.5227	70385.8353	221678.0555	3559730.2793	2446.94	0.27639	787.773	-0.3858	751.1415	-0.39114	1835.6399	-0.020781	1768.174	675515.5	1120.9656	-0.41586	1625.8048	-0.10804	28957000	0.5118	320.06	167.444	166.191	237.2998	233.8829	87326.3281	207.866	-0.59224	227.3065	6154900
004	2017-10-30t1606	1509397678.39	adult	72.5342	22.7019	-129.6574	1158.5621	81.2743	74709.9959	235451.5799	4021117.0918	1924.93	-0.34486	806.65	-0.22111	773.5202	-0.21106	1670.4327	-0.22909	1652.5955	651468.75	1146.0646	-0.25981	1566.0241	-0.12142	31417400	0.81701	391.393	179.299	178.0963	253.9993	250.1749	99059.7109	220.9107	-0.3652	241.7526	6983320
004	2017-10-30t1919	1509409266.18	adult	75.753	25.9207	-126.4386	1143.5279	83.2656	72107.9481	227475.9982	3814325.894	2204.96	0.12999	840.836	0.072241	799.2635	0.030823	1820.4048	0.23635	1783.6696	686292.625	1196.6529	0.0089828	1687.251	0.26565	31634800	0.78824	429.145	184.238	182.0713	295.3622	282.7355	111351.5312	232.481	-0.087991	267.2321	6931590
004	2017-10-30t2319	1509423664.47	adult	79.7526	29.9202	-122.4391	1271.6747	82.5582	81312.2857	256978.182	4320797.0518	1832.88	-0.33785	735.357	-0.53195	700.8181	-0.57838	1497.5828	-0.377	1471.7124	636472.6875	1038.306	-0.47441	1384.748	-0.32718	31191600	0.62618	460.402	171.833	170.6034	246.0857	242.5273	104586.4062	213.9518	-0.91137	233.9791	7288630
004	2017-10-31t0350	1509439909.19	adult	84.265	34.4326	-117.9266	1243.784	78.2813	79909.0689	251680.6462	4335457.3901	1897.05	-0.094993	760.246	-0.2056	723.0384	-0.2991	1492.304	-0.18823	1461.9694	622290.75	1084.3322	-0.089328	1378.5391	-0.16274	31674100	0.67255	340.748	177.67	176.6558	262.3875	258.4712	109415.5938	225.4533	-0.67891	249.4564	7402260
004	2017-10-31t0719	1509452464.88	adult	87.7527	37.9203	-114.4389	1075.602	88.6148	73625.7933	232332.8334	4202537.009	1484.63	-0.77455	781.325	0.1634	759.4988	0.21269	1289.9775	-0.67203	1272.4532	495351.375	1085.1713	0.11165	1218.4618	-0.5604	29970100	0.32063	379.409	180.206	178.8023	262.7179	259.3914	100883.6719	229.3236	-0.68099	251.8059	6912350
004	2017-10-31t1222	1509470689.53	adult	92.8151	42.9827	-109.3765	1234.8333	100.959	85887.9571	271550.0487	5027424.4421	1719.19	-0.15249	754.321	0.12258	750.0222	0.34375	1320.6062	-0.30958	1299.9364	591631.5625	1056.9925	0.26738	1221.741	-0.32349	33731000	1.1308	366.308	188.993	186.9117	280.0335	276.1719	125455	243.9525	-0.38213	267.2303	8451210
004	2017-10-31t1534	1509482174.38	adult	96.0053	46.173	-106.1863	1355.6827	94.1902	94241.7394	297758.0885	5521494.3465	1309.54	-0.94159	721.896	-0.12326	706.1264	-0.066975	1157.0691	-0.81298	1146.142	568120.9375	999.0191	-0.0041242	1112.7846	-0.66435	35416200	1.5152	565.121	187.549	187.1392	282.4551	277.3589	138685.4375	244.2323	-0.50341	268.4389	9201140
004	2017-10-31t1919	1509495667.6	adult	99.7534	49.9211	-102.4382	1272.6906	112.679	86658.4659	274986.9292	5204584.7185	1109.16	-1.2868	635.929	-1.0557	626.3165	-0.9418	968.9	-1.4382	960.0239	437942.8125	854.7832	-1.1463	936.4216	-1.4039	28697600	0.13132	403.439	173.862	173.0121	297.5156	283.9262	134477.0625	231.3005	-1.0743	265.9032	7845880
004	2017-11-01t0011	1509513214.54	adult	104.6276	54.7952	-97.564	1324.8253	86.5464	82656.1142	260496.3779	4420278.3752	1368.58	-0.58377	684.026	-0.25305	688.9902	0.016607	1093.4399	-0.69072	1076.5338	472366.0625	926.6964	-0.21215	1032.3599	-0.68179	29504800	0.36918	369.145	173.811	170.1398	297.3877	293.0407	128471.4844	250.0262	-0.68233	282.4692	7497170
004	2017-11-01t0321	1509524602.07	adult	107.7908	57.9584	-94.4008	1224.7538	81.9434	82689.1688	260688.5242	4688137.3644	1493.11	-0.23402	716.112	0.27892	698.0238	0.23524	1221.4835	-0.0025145	1204.5154	526459.375	930.356	-0.011411	1135.4749	0.066518	30838600	0.70196	510.402	193.371	189.1634	320.9709	316.2341	138338.4844	260.9702	-0.48338	303.6751	8327330
004	2017-11-01t0719	1509538866.87	adult	111.7532	61.9209	-90.4384	1327.9292	86.0785	85954.0304	270566.7109	4878545.9765	949.334	-1.3302	583.758	-1.2879	583.9279	-1.0992	844.0118	-1.5589	837.4565	378117.3125	759.8898	-1.6114	816.3409	-1.6658	26153000	-0.2336	419.944	169.15	165.0222	318.9461	313.7232	142887.8594	245.1065	-1.115	293.6416	7578100
004	2017-11-01t1204	1509555961.58	adult	116.5017	66.6694	-85.6899	1296.1868	84.351	81163.9288	255656.0371	4527855.739	1338.12	-0.40737	627.954	-0.56621	620.3901	-0.49836	1026.7546	-0.58158	1006.443	435343.9688	824.5341	-0.75304	950.3715	-0.69394	26593200	-0.058046	469.653	198.962	190.2434	375.3187	369.4043	159135.1406	296.0328	0.13861	350.897	8425860
004	2017-11-01t1519	1509567670.29	adult	119.7542	69.9218	-82.4374	1214.1836	85.723	74294.9966	234158.9132	4079187.1636	1122.73	-0.76788	666.73	0.026011	659.4694	0.081485	980.4283	-0.70911	969.7232	380406.1875	848.17	-0.38499	935.351	-0.69485	25863800	-0.15868	559.577	204.191	197.7119	345.677	340.0724	134122.6875	281.9577	-0.40156	324.7907	7920990
004	2017-11-01t1919	1509582084.95	adult	123.7582	73.9259	-78.4334	1207.7166	82.2337	79649.8303	250945.6746	4465323.5663	1073.16	-0.76883	646.461	-0.12549	635.9813	-0.11762	943.4852	-0.77142	933.9396	391546.3438	811.7942	-0.65209	905.0237	-0.77981	26826800	0.1099	513.923	211.023	201.292	405.6941	398.6563	168363.0625	308.0587	0.13272	377.3596	8757050
004	2017-11-01t2353	1509598515.22	adult	128.3222	78.4899	-73.8694	1342.8449	85.8844	86810.4641	273361.3235	4903759.1058	1127.8	-0.58961	551.986	-1.2315	539.2712	-1.2397	918.5683	-0.77978	905.589	416111.4375	765.5001	-1.0384	875.4382	-0.86329	24985100	-0.20401	518.248	179.389	170.7268	364.642	356.9223	165182.8438	270.5598	-1.0589	333.6199	8119890
004	2017-11-02t0319	1509610874.04	adult	131.7552	81.9229	-70.4364	1269.4838	91.0576	88414.5949	278559.59	5279791.1433	1292.69	-0.29346	522.035	-1.5504	503.5458	-1.6288	960.3994	-0.53929	936.3813	442744.0938	742.4393	-1.2259	871.3585	-0.82724	24028800	-0.35649	480.593	170.522	160.9389	376.0831	368.7871	173374.3281	265.3792	-1.3237	343.8512	7848970
004	2017-11-02t0826	1509629283.68	adult	136.869	87.0367	-65.3226	1273.1255	79.3686	78838.091	248182.5864	4129251.2684	1655.69	0.21347	689.2	0.71888	682.3301	0.7378	1240.6349	0.5987	1214.3994	511141.5625	880.1035	0.49021	1026.747	0.26992	28353000	0.60464	493.461	222.489	213.7184	407.7348	399.9665	167986.75	317.0775	-0.20888	374.6959	9152990
004	2017-11-02t1137	1509640768.82	adult	140.0593	90.227	-62.1323	1249.0231	109.9988	95451.9048	302310.3631	6066169.1489	2116.19	0.76091	607.184	-0.29568	595.6544	-0.31662	1478.411	1.4305	1467.5807	734770.25	791.0367	-0.4952	1029.2213	0.323	30123000	1.0067	443.667	189.803	183.1197	350.8862	345.9666	174390.4375	274.3335	-1.398	326.8959	9416310
004	2017-11-02t1519	1509654077.23	adult	143.7561	93.9238	-58.4355	1134.53	95.5886	80546.2742	254049.5651	4846395.3824	2192.21	0.78118	661.066	0.45871	645.0686	0.36154	1587.8988	1.755	1579.2798	666917.5	855.4074	0.32586	1247.9036	1.752	27711900	0.53909	461.74	210.335	204.1214	363.7025	357.9388	152755.0312	294.3215	-1.0371	339.6823	8817220
004	2017-11-02t2012	1509671632.21	adult	148.6325	98.8001	-53.5591	1233.2295	86.1108	84482.0724	266353.0342	4834786.4431	2322.47	0.84368	691.311	0.91754	669.783	0.7353	1835.4425	2.4587	1831.9211	807594.6875	895.8117	0.8796	1456.5741	3.0869	30396900	1.131	466.168	222.16	217.6945	375.3938	372.3625	165173.2656	307.743	-0.88808	355.0894	9768390
004	2017-11-02t2321	1509683027.11	adult	151.7977	101.9654	-50.3939	1184.5171	91.8871	84494.6332	267035.9496	5128796.6124	2709.59	1.1823	717.481	1.2933	691.7429	1.0464	2108.854	3.2466	2092.0331	927895.75	1012.9392	2.3353	1616.1722	4.0894	31554100	1.3872	725.278	244.265	231.3732	505.2608	495.3622	222314.75	393.7786	0.97756	471.895	10742500
004	2017-11-03t0319	1509697276.42	adult	155.7559	105.9235	-46.4357	1219.8446	82.8749	78384.523	246942.9197	4306120.1709	2866.03	1.2653	724.869	1.426	697.4852	1.1531	1973.819	2.7288	1954.1978	807291.9375	963.5869	1.7628	1509.1352	3.4006	29624700	1.0078	611.833	246.568	232.5216	477.2915	471.4488	195212.2188	373.5267	0.3444	450.4079	10077000
004	2017-11-03t0804	1509714386.33	adult	160.5086	110.6763	-41.683	1087.975	85.7403	74900.719	236320.7847	4375984.6949	2945.84	1.2652	704.975	1.1918	674.2585	0.88081	2020.9294	2.7905	1971.3651	788162.5	961.037	1.7504	1403.6905	2.7271	27491200	0.586	630.518	252.029	239.3774	499.7852	494.1482	194916.2188	382.667	0.34587	465.6981	9828130
004	2017-11-03t1119	1509726082.82	adult	163.7576	113.9253	-38.434	1217.2895	84.1646	85040.963	268083.8783	4936262.8662	2282.63	0.63801	639.757	0.33209	608.9991	0.041215	1692.436	1.7761	1662.2982	749749.1875	878.9083	0.74115	1347.9142	2.3713	28312400	0.76451	611.006	235.986	220.8166	507.7924	501.6764	224952.0156	386.9943	0.3048	473.1433	10443500
004	2017-11-03t1520	1509740515.98	adult	167.7669	117.9345	-34.4247	1346.4313	84.8899	89269.3775	281630.9307	4978468.8896	2540.71	0.83205	694.945	1.0842	659.566	0.71683	1831.5944	2.1461	1790.3405	853523	955.5793	1.6757	1390.2788	2.643	32330900	1.5975	531.621	251.87	236.6414	464.4431	459.32	216430.5	386.6807	0.14539	440.8476	11717700
004	2017-11-03t1953	1509756932.44	adult	172.327	122.4946	-29.8646	1324.287	85.8768	86336.1504	271853.0316	4934096.561	3893.01	1.9283	671.328	0.7761	637.0318	0.43177	2177.3721	3.1334	2041.0356	981994.75	914.4442	1.1564	1519.9908	3.4785	30220500	1.1688	594.919	248.919	227.5883	504.3778	497.4149	227474.375	407.1713	0.36768	473.2018	11205300
004	2017-11-03t2319	1509769281.78	adult	175.7574	125.925	-26.4342	1285.7907	83.8934	84184.5362	265057.2124	4711340.0952	4144.14	2.1052	696.2	1.109	646.8582	0.56423	2529.2339	4.125	2283.989	1110333.625	968.8423	1.7953	1577.84	3.8596	30554800	1.2376	680.508	270.851	241.4439	558.2288	551.1338	245062.4375	458.4438	1.1638	528.7565	11887100
004	2017-11-04t0426	1509787707.84	adult	180.8757	131.0434	-21.3159	1160.5597	85.998	80705.0373	254421.3998	4700785.792	4044.55	2.0036	709.303	1.2753	665.006	0.79856	2454.5991	3.9023	2246.9602	1033386.25	984.8808	1.9451	1521.4142	3.511	29807100	1.0858	728.13	290.402	260.3919	629.5286	624.1376	265031.5312	498.6152	1.6303	591.252	12203500
004	2017-11-04t0738	1509799201.73	adult	184.0685	134.2361	-18.1231	1235.1775	83.581	82400.3687	259629.6092	4651206.3122	4038.49	1.9981	711.816	1.3004	664.4444	0.78735	2175.1125	3.1033	2047.6253	935298.4375	980.8524	1.8683	1333.8595	2.2888	30554000	1.235	828.082	291.911	255.4111	635.5297	623.3996	273277.75	518.9466	1.8208	598.8205	12530000
004	2017-11-04t1119	1509812493.69	adult	187.7607	137.9283	-14.4309	1080.6977	85.5612	75425.6798	237976.9447	4407560.6319	3832.46	1.8389	714.323	1.3225	668.5027	0.83299	2034.7731	2.7041	1807.1954	799665.8125	1017.3695	2.2615	1354.4485	2.4367	28036500	0.73211	957.82	323.33	276.0222	777.1292	765.6313	305411.7812	604.3172	3.0187	719.7865	12690400
004	2017-11-04t1612	1509830067.48	adult	192.6423	142.8099	-9.5493	1101.7349	84.5513	76036.2146	239890.9633	4463827.4632	3296.54	1.415	705.393	1.1926	658.3834	0.69674	1723.353	1.8367	1552.8036	682447.8125	1011.8014	2.1479	1248.5761	1.7438	27923700	0.7116	985.467	336.076	282.5163	809.111	797.8772	320407.9688	639.3031	3.2983	763.2727	13303900
004	2017-11-04t1922	1509841432.6	adult	195.7993	145.9669	-6.3924	1092.0869	83.5015	74608.4229	235255.7671	4341757.5753	3356.33	1.4914	696.595	1.0706	649.7017	0.58265	1692.8276	1.7786	1541.5861	658509.9375	1007.3458	2.067	1244.9041	1.7362	27068300	0.54481	1031.6	339.737	284.2657	834.5171	820.5482	324627.1562	654.908	3.3649	783.4695	13201500
004	2017-11-04t2319	1509855690.43	adult	199.7598	149.9274	-2.4318	1104.9644	83.7075	75014.8771	236474.5961	4364861.8249	3342.38	1.5302	698.421	1.0831	650.2323	0.58249	1671.0042	1.7783	1523.5802	653362.625	1019.0045	2.1671	1260.9421	1.8811	27280300	0.58612	1039.78	345.933	287.8639	863.21	850.6053	337515.125	673.2958	3.4294	812.8139	13512100
004	2017-11-05t0311	1509873199.69	dead	204.6234	154.7911	2.4318	1122.7137	86.0641	77009.2739	242735.1688	4513855.2181	3044.16	1.3306	693.307	1.0057	648.3025	0.55076	1597.274	1.6315	1490.7815	640506.875	994.77	1.853	1224.8868	1.6718	27800200	0.68515	894.719	340.58	290.1656	785.8055	780.17	315108.0312	638.3918	2.6932	744.976	13656600
007	2017-10-27t1922	1509150305.92	egg	-2.0076	-58.0219	-281.8369	161.6572	27.5088	2970.3819	9439.4769	51388.4241	0	-0.28388	0	-0.50142	0	-0.51309					0	-0.476	0	-0.37678	0	0.96005	0	0	0				0	-0.46828	0	0
007	2017-10-27t2323	1509164761	larva	2.0076	-54.0066	-277.8216	165.56	27.0743	3223.9937	10244.9616	56785.6974	0	-0.50538	0	-0.64765	0	-0.65332					0	-0.63383	0	-0.57307	0	0.50935	0	0	0				0	-0.61412	0	0
007	2017-10-28t0323	1509179169.9	larva	6.0101	-50.0041	-273.8191	155.7324	27.1429	3160.0666	10080.8915	57405.9882	0	-0.70948	0	-0.79402	0	-0.79389					0	-0.78897	0	-0.7611	0	0.081689	0	0	0				0	-0.76718	0	0
007	2017-10-28t0723	1509193569.16	larva	10.0099	-46.0043	-269.8193	158.9249	54.9531	3984.6771	13639.2926	106688.3132	0	-0.89963	0	-0.94136	0	-0.93561					0	-0.94224	0	-0.9423	0	-0.32723	0	0	0				0	-0.92886	0	0
007	2017-10-28t1123	1509207968.5	larva	14.0097	-42.0045	-265.8195	151.0924	28.5256	2850.5748	9084.9194	50932.9922	0	-1.0782	0	-1.0903	0	-1.0792					0	-1.0943	0	-1.1177	0	-0.72019	0	0	0				0	-1.1006	0	0
007	2017-10-28t1523	1509222365.25	larva	18.0088	-38.0054	-261.8204	156.6344	30.3552	3203.5637	10215.7838	60231.5021	0	-1.2471	0	-1.2417	0	-1.2253					0	-1.2458	0	-1.2881	0	-1.099	0	0	0				0	-1.2841	0	0
007	2017-10-28t1923	1509236773.56	larva	22.0111	-34.0031	-257.8181	159.1287	46.6093	3639.7183	12090.8076	84119.8981	0	-1.4082	0	-1.3966	0	-1.3753					0	-1.3979	0	-1.4548	0	-1.4656	0	0	0				0	-1.482	0	0
007	2017-10-28t2323	1509251178.21	larva	26.0124	-30.0018	-253.8168	240.874	34.6369	5998.9101	19009.4037	136109.4233	1637.33	0.3333	769.271	0.44774	765.6036	0.50881	1434.9448	-0.3912	1410.7931	47353.1797	1215.9073	0.61133	1366.7661	0.42764	2488590	-1.3252	210.65	116.273	115.5841	168.2428	165.7638	5552.0132	145.3735	0.16213	157.7481	376142
007	2017-10-29t0323	1509265577.53	larva	30.0122	-26.002	-249.817	298.6222	48.6066	7552.459	24167.9236	179166.295	1659.94	0.19434	1045.02	1.0731	1042.5118	1.1616	1551.3997	-0.29113	1542.0555	63607.3867	1395.3377	0.81903	1511.7021	0.49336	4256350	-1.3272	526.591	183.002	182.506	248.1276	239.0843	10173.2305	217.8956	0.99242	233.5612	745367
007	2017-10-29t0723	1509279977.42	larva	34.0122	-22.002	-245.817	218.9553	34.0785	5288.8727	16788.3543	117563.3987	1684.64	0.064792	1205.3	1.4183	1203.4059	1.5275	1609.7875	-0.25839	1601.0929	46683.8359	1478.5824	0.86086	1568.0938	0.43083	3453190	-1.8265	265.075	189.285	189.3252	248.5981	247.0135	7209.3457	222.4692	0.95248	239.9297	542302
007	2017-10-29t1123	1509294379.61	larva	38.0128	-18.0014	-241.8164	548.2818	47.9568	22652.7806	71640.0168	777504.1657	2040.49	0.31627	1059.71	0.91969	1032.0768	0.95319	1720.3353	-0.14844	1681.1582	206440.2344	1453.8649	0.70299	1598.1276	0.33048	12677400	-0.38108	300.974	181.734	181.293	239.0344	236.4653	28684.127	214.7337	0.72581	230.0718	2174090
007	2017-10-29t1523	1509308808.82	larva	42.0209	-13.9933	-237.8083	651.6298	50.8254	28339.7334	89522.2159	1021168.9829	3475.8	1.7868	1509.61	2.1247	1460.7635	2.1352	3084.6897	1.776	3059.8533	462703.4688	2414.2819	2.4279	2959.0495	2.2711	22534000	1.1562	305.784	176.694	176.148	234.5262	232.9501	35178.9297	212.0439	0.55216	227.3132	2637510
007	2017-10-29t1923	1509323183.11	larva	46.0138	-10.0004	-233.8155	652.0152	46.0137	23923.9536	75454.4439	740223.6059	2611.99	0.65321	1178.75	1.0603	1114.754	1.0048	2360.6511	0.7349	2356.5107	299802.6875	1717.6327	0.97682	2224.2724	0.99831	14944200	-0.63074	577.113	181.513	180.939	249.5822	244.1376	31696.9414	219.5401	0.53231	237.55	2301220
007	2017-10-29t2323	1509337578.54	larva	50.0125	-6.0017	-229.8167	848.9884	60.0318	42865.2602	135223.4773	1791126.2722	2606.01	0.49	993.342	0.38374	919.9539	0.28587	2320.1794	0.67511	2305.4263	522040.375	1515.1661	0.45729	2202.3069	0.81812	22337300	0.40343	286.81	183.09	182.5726	244.6283	241.9692	55041.3672	219.0754	0.36631	235.8455	4117140
007	2017-10-30t0323	1509351985.85	larva	54.0146	-1.9997	-225.8147	842.9866	75.8027	48506.402	153492.8867	2311913.5254	2412.15	0.21556	979.791	0.31149	922.9214	0.26461	2105.2881	0.32999	2096.7761	534743.1875	1423.0363	0.24131	1969.5502	0.41631	24848500	0.57314	536.198	194.071	193.2912	261.3519	257.0844	66383.3828	232.8369	0.53294	250.7123	4921840
007	2017-10-30t0723	1509366383.58	adult	58.0139	1.9997	-221.8153	1018.9992	72.5467	55518.3523	174989.0201	2575695.6631	3255.89	1.1787	877.182	-0.048039	827.2097	-0.084715	2373.7053	0.79503	2234.2153	690748.25	1314.5022	0.0055618	2101.7048	0.63695	25495300	0.42602	347.475	171.654	170.5286	254.7238	251.2244	74124.6328	224.515	0.24102	244.026	4989130
007	2017-10-30t1124	1509380822.98	adult	62.0249	6.0106	-217.8044	940.9673	73.1598	56011.7921	177244.5592	2752915.9165	3287.2	1.2452	862.692	-0.099548	779.9201	-0.27593	2663.9834	1.3874	2596.6494	780547.125	1411.4134	0.25369	2350.9944	1.1131	25235500	0.12432	449.009	164.911	164.7663	255.3944	251.0974	74830.5625	220.2937	0.0073945	242.7467	4823980
007	2017-10-30t1606	1509397707.72	adult	66.7151	10.7008	-213.1142	1062.1113	76.424	63922.2962	201520.7094	3204445.1579	2205.58	-0.045368	826.63	-0.21648	777.8251	-0.27001	1767.6918	-0.17019	1727.7925	590409.0625	1175.1691	-0.28004	1611.4332	-0.15021	27595400	0.31029	481.031	175.847	174.4785	254.2332	249.764	84913.875	221.5198	-0.12339	242.05	5870310
007	2017-10-30t1919	1509409295.59	adult	69.9339	13.9197	-209.8953	1093.1719	79.728	69095.077	217888.895	3653477.2523	2505.53	0.40509	758.262	-0.50108	708.0671	-0.58732	2010.8319	0.38753	1951.5833	725910.3125	1265.7782	0.038924	1846.5695	0.39073	27327800	0.13898	303.684	158.78	157.1479	246.6316	243.1724	89034.0078	211.9728	-0.54541	235.15	5722440
007	2017-10-30t2319	1509423693.9	adult	73.9335	17.9192	-205.8958	1028.3486	80.7907	64274.6431	202793.8655	3394260.5015	2457.69	0.44326	880.199	0.23202	827.6074	0.14246	2085.9128	0.74157	2039.1562	700866.75	1261.0868	0.15554	1936.1997	0.74248	29510400	0.42639	329.617	193.093	192.3774	274.0763	270.8449	92089.6406	242.6509	0.32423	263.9153	6473830
007	2017-10-31t0350	1509439938.81	adult	78.4459	22.4317	-201.3833	1140.2416	80.6171	71072.1357	224235.8963	3719319.4536	2886.89	1.2671	758.457	-0.3854	731.2791	-0.36393	1467.9521	-0.50264	1397.9899	544610.25	1077.5094	-0.34578	1312.0154	-0.54602	28120600	0.050982	364.131	178.193	176.2184	275.0059	270.7064	102027.1719	234.2497	-0.1337	260.9842	6606700
007	2017-10-31t0719	1509452494.26	adult	81.9336	25.9193	-197.8957	1181.22	75.5968	71276.7128	224606.9054	3635969.4874	2802.79	1.3462	827.847	0.25738	792.8373	0.23036	1654.3506	0.15579	1609.3621	617072.75	1152.8811	0.11211	1529.2155	0.15933	30808300	0.53368	406.896	199.898	197.8284	290.787	286.7144	108463.5469	251.468	0.34496	276.8352	7439200
007	2017-10-31t1222	1509470719.01	adult	86.996	30.9817	-192.8333	1151.7569	80.937	75877.3373	239203.1593	4214929.6086	1815.54	-0.15809	648.064	-1.2455	631.2067	-1.1829	1405.0012	-0.31654	1369.9401	556380.5	971.4357	-0.6414	1300.9228	-0.29813	25618600	-0.58091	598.238	152.038	149.1089	261.763	257.8638	103658.1406	215.3427	-1.1462	246.6628	6010210
007	2017-10-31t1534	1509482203.92	adult	90.1862	34.172	-189.643	1237.6166	81.3624	77940.426	245600.6546	4134739.2214	1903.53	0.12118	754.153	-0.019528	714.0027	-0.19918	1544.5083	0.36312	1527.1943	628614.875	1092.3675	0.30953	1426.0263	0.33781	30665400	0.48179	373.962	197.832	195.7297	295.2205	290.795	120154.75	251.2657	-0.024123	279.0757	8044240
007	2017-10-31t1919	1509495697.16	adult	93.9344	37.9201	-185.8949	1387.381	82.0631	80649.7097	254121.3245	4168614.9261	2121.09	0.73143	611.675	-1.5596	606.0501	-1.373	1468.6632	0.32267	1440.8445	619775.875	959.6203	-0.47683	1334.7299	0.23009	25771700	-0.53563	525.961	166.725	162.7821	291.6957	286.3053	123095.5781	244.3464	-0.42137	275.1467	7024620
007	2017-11-01t0011	1509513244.25	adult	98.8086	42.7943	-181.0207	1116.3072	82.845	71451.4057	225093.6239	3945065.5746	2025.96	0.7193	730.592	0.10396	734.3608	0.38936	1482.9186	0.7074	1447.9058	553128.625	1052.6082	0.65788	1356.6421	0.71116	27235700	-0.19128	490.001	192.055	197.7689	320.19	316.3236	119430.8594	276.3819	0.40756	304.879	7159610
007	2017-11-01t0321	1509524631.74	adult	101.9717	45.9575	-177.8575	1324.7072	84.3544	81203.331	256026.6062	4370504.0111	1630.02	-0.078678	697.998	-0.18385	691.4232	-0.045118	1360.4667	0.34546	1330.4501	576837.875	994.7756	0.29569	1266.0717	0.43584	29591600	0.35514	698.755	191.564	192.2488	320.8609	315.4091	136045.0312	269.2042	0.023364	303.1845	8121340
007	2017-11-01t0719	1509538896.55	adult	105.9342	49.92	-173.8951	1088.8836	82.862	72689.2009	229233.4959	4054742.9067	2280.67	1.4535	790.403	1.1526	769.8105	1.0827	1415.4812	0.77876	1373.6558	536467.375	1064.3642	1.2201	1297.457	0.86165	29928600	0.48179	405.538	216.376	212.1852	334.1894	328.7483	126657.7891	281.1754	0.20448	316.7059	8193090
007	2017-11-01t1204	1509555991.02	adult	110.6827	54.6684	-169.1466	1125.2816	82.8498	74320.8699	234273.66	4169137.8253	2146.75	1.2286	718.724	0.41015	698.5717	0.32741	1310.3535	0.51869	1269.8209	508417.1875	940.1315	0.21959	1199.766	0.57515	27851300	0.11063	408.393	208.797	203.9605	343.3448	338.6234	133217.7656	279.3256	-0.071915	323.403	8091080
007	2017-11-01t1519	1509567699.85	adult	113.9351	57.9209	-165.8941	1185.764	86.1704	80221.2546	254027.6569	4536968.731	2083.77	1.0973	728.499	0.64068	726.3506	0.77249	1219.8971	0.21281	1164.5212	511136.9062	964.1115	0.61668	1107.1145	0.1573	30468000	0.71997	430.397	213.411	209.4524	358.3903	353.9299	150165.5469	293.9198	0.19799	338.8657	8925480
007	2017-11-01t1919	1509582114.72	adult	117.9392	61.925	-161.89	1168.6191	86.1765	80144.7625	252572.6076	4622005.0789	2227.63	1.3635	539.334	-1.6743	524.2219	-1.6896	1223.4589	0.34247	1158.3521	511405.8125	754.5416	-1.4713	974.6413	-0.51018	22505300	-0.9018	417.131	163.726	157.4013	340.0182	334.8891	142127.5938	246.4135	-1.3177	312.8958	6831940
007	2017-11-01t2353	1509598544.77	adult	122.5031	66.4889	-157.3261	1147.0657	86.1307	78705.6398	248088.1598	4540374.7175	1943.1	0.77285	589.582	-0.89768	583.5986	-0.81716	1101.6207	-0.095959	1015.2258	451664.5	788.4591	-0.95633	910.4979	-0.7826	24169900	-0.47129	521.746	188.578	183.3077	361.1693	355.6644	148079.4062	281.8363	-0.52285	339.4587	7730740
007	2017-11-02t0319	1509610903.73	adult	125.9362	69.9219	-153.8931	1132.4564	88.0203	76607.379	241551.9948	4388122.7357	3153.45	2.7721	675.227	0.30112	667.5595	0.33336	1417.1736	1.3274	1222.2988	565452.25	940.431	0.861	1088.0707	0.46281	26933400	0.16535	545.942	230.521	224.6668	458.9745	454.3669	183130.8438	334.9276	0.74983	426.6	9195010
007	2017-11-02t0826	1509629313.41	adult	131.05	75.0357	-148.7793	1135.0376	81.4466	75513.2724	238022.7714	4232339.8244	2397.81	1.3467	735.708	1.2047	713.741	1.0295	1375.3624	1.1578	1275.6024	541892.8125	947.2292	1.1101	1110.5108	0.7278	28949400	0.65817	571.744	252.812	245.0189	462.4673	456.4549	182212.0938	342.8346	0.70937	422.0349	9947900
007	2017-11-02t1137	1509640798.59	adult	134.2403	78.2261	-145.5889	1107.7352	82.7604	74603.3277	235155.228	4259235.5025	3313.61	2.5043	723.227	1.1073	700.5321	0.92013	1445.6763	1.408	1296.5894	562368.0625	929.2996	0.99145	1128.712	0.89511	28103200	0.51976	603.844	251.343	242.2186	489.8252	480.9665	190542.0156	348.9556	0.71488	441.4938	9766690
007	2017-11-02t1519	1509654106.8	adult	137.937	81.9228	-141.8922	1070.1668	87.0058	74380.3758	234619.3089	4377569.2158	2298.31	1.0197	563.321	-0.90835	514.6625	-1.3886	1170.5337	0.32423	1097.5214	454167.0938	910.0717	0.86136	1041.2447	0.37082	21814600	-0.74154	572.635	196.766	183.3352	468.1989	463.1722	181661.1562	330.8656	0.091405	426.0126	7619750
007	2017-11-02t2012	1509671661.82	adult	142.8134	86.7992	-137.0158	1152.7048	87.3017	77904.366	245550.5113	4501684.0823	2595.75	1.262	512.703	-1.501	507.0223	-1.4199	1098.1044	0.065842	1003.6935	445830.375	734.5383	-1.1365	948.5355	-0.18595	20793700	-0.90127	669.129	188.544	178.1818	462.7207	450.0068	187864.6094	303.1477	-0.78868	413.3364	7646790
007	2017-11-02t2321	1509683056.8	adult	145.9787	89.9645	-133.8506	1175.9699	86.2905	79344.6897	250017.1445	4560596.5962	2132.01	0.6797	577.007	-0.62087	549.4189	-0.84227	1094.1549	0.046147	1021.0384	452980.125	878.659	0.63686	983.1836	0.053627	23851100	-0.24177	602.241	208.067	199.1978	458.7793	448.8624	189934.625	338.4428	-0.061014	421.053	8600660
007	2017-11-03t0319	1509697306.19	adult	149.9369	93.9226	-129.8924	1069.4443	84.0065	71400.6297	225157.0795	4087490.011	2231.24	0.7283	644.405	0.30566	619.2206	0.091217	1113.1332	0.098804	1030.9508	415198.6562	890.3801	0.81964	992.1065	0.11685	23987300	-0.18731	608.404	240.934	228.3821	488.6003	482.4735	182247.9219	371.5975	0.55119	457.9498	8968540
007	2017-11-03t0804	1509714415.82	adult	154.6895	98.6753	-125.1397	1185.0806	84.3937	77648.9729	244655.014	4305481.7869	1374.38	-0.15173	583.896	-0.45831	583.1185	-0.33837	1029.2594	-0.17513	1011.6349	416850.0625	763.8678	-0.69144	945.5427	-0.17547	23620900	-0.23492	644.285	220.085	213.9086	479.2556	470.6678	194098.5312	333.0402	-0.51534	435.2568	8903320
007	2017-11-03t1119	1509726112.56	adult	157.9386	101.9244	-121.8906	1173.2483	83.0267	74996.318	236262.7616	4115865.3387	1304.82	-0.22005	656.945	0.5368	655.0634	0.61779	1114.5436	0.077022	1099.5916	436901.0625	881.4848	0.76784	1050.2099	0.48453	25694400	0.20699	785.723	242.595	233.7287	535.6078	522.6664	209958.2656	373.4786	0.25507	487.992	9488390
007	2017-11-03t1520	1509740546.21	adult	161.948	105.9337	-117.8813	1112.6555	87.1	74543.9473	234980.2316	4331136.7571	1205.08	-0.31165	633.942	0.24717	625.0469	0.24434	1058.7043	-0.10426	1050.9878	411836	829.5017	0.13273	991.3216	0.10146	24610200	-0.002867	602.509	238.211	225.5394	529.8703	524.3526	206119.5469	371.3052	0.051141	492.1196	9247570
007	2017-11-03t1953	1509756962.3	adult	166.508	110.4938	-113.3212	1096.6682	79.9739	70189.0874	221404.2707	3734034.9764	1191.6	-0.32317	663.303	0.65575	653.6016	0.63401	1015.2886	-0.24559	1006.0891	371595.625	863.7223	0.55111	962.3172	-0.09713	24276200	-0.058867	665.226	259.649	246.7208	537.5244	531.0681	196733.9375	383.5033	0.12869	484.0603	9502890
007	2017-11-03t2319	1509769311.35	adult	169.9383	113.9241	-109.891	1110.0166	85.7149	75672.021	238534.8519	4369737.7013	1312.37	-0.22114	641.132	0.36777	632.0412	0.36134	1124.3688	0.065267	1111.4486	444125.6875	864.869	0.55984	1057.7354	0.5045	25267700	0.15283	703.836	242.995	231.3183	570.7106	562.5236	225430.6719	361.8622	-0.40643	509.7826	9576690
007	2017-11-04t0426	1509787737.71	adult	175.0567	119.0425	-104.7725	1099.0629	85.7212	73729.0159	232385.605	4198709.4373	1410.89	-0.1432	470.055	-1.9045	456.8844	-1.9178	1041.1989	-0.191	1028.4945	400861.5625	749.5968	-0.85115	981.7938	-0.0014297	18053400	-1.305	722.72	186.195	168.0809	570.8786	563.0718	219788.25	338.4823	-0.97378	515.6901	7151200
007	2017-11-04t0738	1509799231.48	adult	178.2494	122.2352	-101.5798	973.059	89.2863	68316.1519	215555.4313	4097307.2294	1342.36	-0.20249	497.714	-1.5248	489.8738	-1.4754	1103.1659	-0.019876	1090.4935	392727.0625	752.6402	-0.81725	1014.9904	0.20316	17699700	-1.3639	926.727	198.056	181.6579	622.8962	612.3897	221751.0312	354.2339	-0.76814	554.7538	7043270
007	2017-11-04t1119	1509812523.5	adult	181.9417	125.9274	-97.8876	857.1504	88.5239	52278.6292	168568.4856	2711813.0976	1336.18	-0.21056	664.193	0.68063	641.4122	0.49465	1150.4843	0.11071	1137.0178	315232.6875	893.4113	0.85038	1082.3057	0.63131	18139100	-1.2609	704.509	273.588	259.7293	596.868	589.4327	163541.8281	409.3924	0.076524	550.5549	7471680
007	2017-11-04t1612	1509830097.39	adult	186.8233	130.8091	-93.0059	1073.0065	85.7616	73349.7005	231282.7209	4233094.6157	1454.85	-0.11723	697.544	1.1077	676.8188	0.9414	1238.4814	0.3617	1224.9027	474338.4062	945.5552	1.4297	1164.4032	1.168	26650400	0.4562	873.53	292.108	274.9584	686.9708	679.2152	263109.8125	446.7987	0.53141	616.9779	11160300
007	2017-11-04t1922	1509841462.37	adult	189.9803	133.966	-89.849	1022.5633	91.6435	71940.6585	226989.7912	4273239.399	1401.56	-0.16231	681.42	0.89017	674.6183	0.90599	1234.1965	0.35051	1223.6252	462823.7188	915.4488	1.0533	1166.6915	1.188	25525300	0.23597	843.502	290.152	279.2638	692.5192	684.7112	259694.6875	447.9244	0.44293	627.7887	10868800
007	2017-11-04t2319	1509855720.41	adult	193.9408	137.9266	-85.8884	1150.5039	86.7433	74070.5653	233332.2035	4094743.6416	1324.86	-0.22925	622.349	0.12333	618.0994	0.19036	1144.4668	0.084462	1140.6482	442908.6562	823.4389	-0.035972	1053.6033	0.42329	24048800	-0.04791	794.879	269.48	259.9166	648.6296	639.4863	251019.6406	417.8934	-0.13982	579.5471	10413200
007	2017-11-05t0311	1509873232.33	adult	198.8052	142.791	-81.024	856.9935	95.2397	61025.4634	193651.2707	3643648.9464	1359.96	-0.20216	612.534	-0.0083057	606.7253	0.044178	1080.5793	-0.11378	1055.4703	343624.25	795.1458	-0.38406	977.8428	-0.10527	19464500	-0.92163	870.51	273.783	262.64	676.5197	671.0545	215133.25	422.6046	-0.19989	594.1972	8700010
007	2017-11-05t0624	1509884845.24	adult	202.031	146.0168	-77.7982	925.0185	84.3159	62656.3464	198275.5888	3580980.0407	1365.33	-0.19861	624.525	0.13924	618.0015	0.18021	1120.8427	0.016901	1104.7291	366515.5625	836.6108	0.072851	1039.3989	0.32521	20386400	-0.72782	836.383	288.132	273.4645	670.3538	657.9818	219205.6719	455.5232	0.18938	595.0232	9405480
007	2017-11-05t1025	1509899268.67	adult	206.0376	150.0233	-73.7917	836.7843	123.1036	61147.8651	195910.6842	3844548.5212	1265.54	-0.29203	573.915	-0.50773	576.5669	-0.33559	1044.829	-0.23857	1036.3014	333300.4375	756.687	-0.85306	935.7242	-0.43107	18268900	-1.1057	823.9	265.248	257.3102	647.9208	641.9546	206686.7188	404.6245	-0.63191	553.6887	8443360
007	2017-11-05t1502	1509915936.48	adult	210.6675	154.6533	-69.1618	1036.7067	84.0312	71159.427	224799.6799	4060331.7552	1465.99	-0.10432	601.034	-0.17013	594.3242	-0.12047	1096.9882	-0.05407	1081.1885	406982.625	798.4443	-0.40051	1009.9824	0.10969	22274300	-0.33786	815.815	281.028	264.0323	683.1738	675.3182	253457.4844	438.4164	-0.27375	617.7084	10414900
007	2017-11-05t1819	1509927718.91	adult	213.9404	157.9262	-65.8889	860.0948	89.837	56961.7273	181043.284	3233578.1715	1351.02	-0.21759	596.365	-0.23301	598.6914	-0.069597	1100.4438	-0.037085	1096.4373	327932.25	793.569	-0.46918	990.3405	-0.044202	17725200	-1.1615	893.557	284.185	275.6035	704.1482	693.2701	209836.1562	454.1488	-0.14024	616.6389	8446550
007	2017-11-05t2326	1509946152.32	adult	219.0608	163.0466	-60.7685	1062.9108	86.1407	71542.6098	225846.453	4036804.2916	1371.63	-0.19917	594.968	-0.25547	603.8573	-0.0087439	1130.433	0.093966	1127.5653	421651.5	817.1155	-0.22575	1019.8321	0.18572	22180400	-0.32538	883.928	284.814	275.7634	706.8516	697.9026	263655.625	471.5675	-0.03074	616.3709	10617900
007	2017-11-06t0238	1509957651.16	adult	222.2549	166.2407	-57.5743	1032.491	86.6472	69767.2519	220002.8253	3986230.3434	1378.91	-0.19276	609.22	-0.078388	621.8611	0.21195	1161.2847	0.23699	1148.4709	422707.625	836.2829	-0.023889	1046.4565	0.40573	22142100	-0.32123	940.476	293.976	286.3958	731.2952	714.7194	266191.4375	485.16	0.071656	629.095	10684600
007	2017-11-06t0619	1509970925.33	adult	225.9422	169.9279	-53.8871	888.8588	88.3811	57447.99	182579.185	3188305.8666	1396.5	-0.17373	615.202	-0.0040373	623.6396	0.23546	1147.2548	0.19191	1136.2689	344176.4375	816.9049	-0.25297	1013.4088	0.1308	18427800	-0.96914	975.704	301.515	292.0806	748.7534	743.2526	224626.0156	484.7328	-0.01205	633.4278	9031570
007	2017-11-06t1113	1509988553.21	adult	230.8388	174.8246	-48.9904	961.1051	86.6479	65545.0997	207067.5324	3725860.5317	1414.99	-0.15099	651.66	0.45782	653.688	0.61171	1203.3109	0.48081	1191.8967	411532.3438	898.8942	0.64634	1103.7307	0.91409	22247700	-0.2716	987.009	320.87	307.15	770.1487	761.4265	263390.875	532.0137	0.47807	668.4778	10954500
007	2017-11-06t1419	1509999731.68	adult	233.944	177.9297	-45.8853	960.4953	87.3341	65806.5857	207844.7156	3771260.0209	1415.94	-0.14794	651.353	0.45899	651.9574	0.59778	1195.3298	0.46705	1187.2159	409998.125	900.5118	0.65798	1078.1695	0.69751	22321900	-0.24661	1007.95	322.385	307.551	765.2883	756.5851	262493.875	538.9675	0.5061	663.2495	11048100
007	2017-11-06t1805	1510013205.45	adult	237.6867	181.6724	-42.1426	994.2434	86.6658	66746.6387	210591.0548	3775099.5795	1478.23	-0.060488	635.511	0.26317	639.4265	0.4498	1183.2572	0.4308	1168.2224	411773.5	883.7965	0.46329	1072.6799	0.65727	22094200	-0.27195	988.479	317.954	303.9913	765.2504	749.6574	266307.125	537.1907	0.4146	667.7799	11054000
007	2017-11-06t2240	1510029719.06	adult	242.2738	186.2595	-37.5555	976.6549	84.8672	65220.4936	205973.6339	3692171.4881	1625.52	0.16361	664.504	0.64614	661.8356	0.74687	1226.8002	0.70619	1201.9728	417112.0625	924.2932	0.91112	1110.1491	1.008	22588500	-0.16935	1051.41	335.661	317.7517	804.6714	777.1736	273588.2812	565.0199	0.6815	705.6721	11410100
007	2017-11-07t0205	1510041999.38	adult	245.685	189.6707	-34.1443	1026.4069	85.7421	68494.9884	216036.4626	3885190.6383	1488.45	-0.025163	657.9	0.57146	657.9129	0.70987	1206.3331	0.6248	1185.0115	430660.9062	917.6757	0.8335	1105.6232	0.97769	23485700	-0.0050775	1031.14	332.685	314.1138	795.4869	777.3866	283988.8438	561.3351	0.58166	699.5945	11876200
007	2017-11-07t0605	1510056399.72	adult	249.6851	193.6708	-30.1442	996.0916	85.5893	66000.8841	208199.1078	3710053.1212	1493.83	-0.0031418	666.671	0.69937	662.7769	0.78921	1224.1201	0.77188	1204.9903	421097.3125	937.0013	1.0481	1116.5505	1.0922	22919500	-0.086358	1059.56	340.281	319.3417	817.1775	792.0396	281109.0625	577.9936	0.72685	725.4034	11698500
007	2017-11-07t1024	1510071968	adult	254.0096	197.9954	-25.8197	998.9997	88.4577	67128.1269	211772.7978	3823023.3997	1495.33	0.01654	673.043	0.79964	667.1475	0.86556	1238.558	0.92028	1209.5206	433495.3125	940.9875	1.0909	1135.7718	1.2893	23529600	0.030753	1059.77	345.542	322.9973	834.7893	808.8933	292176.25	588.4595	0.79377	736.5281	12080200
007	2017-11-07t1405	1510085204.43	adult	257.6864	201.6721	-22.1429	1022.3066	86.0528	67204.2328	211929.3946	3769030.3054	1419.84	-0.10548	677.61	0.87507	672.5533	0.95337	1204.6488	0.74897	1191.64	422831.75	960.8683	1.312	1130.7656	1.2555	23733300	0.077315	944.982	348.08	327.2657	777.8693	765.0637	273032.125	596.3791	0.83952	726.2473	12191500
007	2017-11-07t1911	1510103568.73	adult	262.7876	206.7733	-17.0417	973.5558	82.9668	65197.7958	205957.5959	3684062.3324	1783.53	0.64254	683.846	0.97967	680.7302	1.0855	1214.6646	0.88961	1193.5297	412985.9375	943.6917	1.1166	1144.4093	1.4063	23236400	0.014389	1043.4	355.182	338.2676	807.9782	798.7424	274712.5938	585.3706	0.63641	753.1667	12068700
007	2017-11-07t2208	1510114197.49	adult	265.74	209.7258	-14.0892	969.32	84.4958	65223.3204	205952.5217	3712034.6831	1690.48	0.4979	685.64	1.017	682.9319	1.13	1217.8002	0.96068	1199.0158	414052.0625	945.4945	1.1349	1147.0998	1.4438	23295300	0.034841	1053.36	357.843	340.8218	811.9566	801.4339	276065.25	587.3829	0.6208	758.5654	12158100
007	2017-11-08t0205	1510128399.11	adult	269.6849	213.6707	-10.1444	959.622	84.8286	64956.6415	205487.7875	3720314.74	1565.95	0.27388	690.836	1.1041	687.944	1.217	1208.1261	0.958	1193.2404	409554.75	945.7569	1.1353	1136.4879	1.3545	23388200	0.064344	953.826	362.596	344.4754	811.0535	799.639	274947.125	591.4348	0.61657	750.4822	12275700
007	2017-11-08t0656	1510145874.82	adult	274.5393	218.525	-5.29	942.4733	85.4132	64279.9307	203719.1502	3695877.2344	1723.63	0.77314	700.175	1.2509	694.6041	1.3317	1239.13	1.3181	1218.193	415108.5625	958.913	1.278	1161.5834	1.6197	23451600	0.092249	1040.48	370.031	349.2201	847.366	833.7759	283867.625	606.126	0.72881	774.1772	12393800
007	2017-11-08t1005	1510157203.62	adult	277.6862	221.6719	-2.1431	966.4376	86.5325	62837.6366	198167.1831	3527797.0466	1504.51	0.22117	702.243	1.2942	692.2947	1.3198	1249.6403	1.5017	1241.7074	409882	989.4556	1.6127	1192.0679	1.9344	22997800	0.031569	1049.15	370.827	346.3108	860.3217	850.5498	282185.5312	626.6928	0.93497	807.3127	12144200
007	2017-11-08t1422	1510172633.95	dead	281.9724	225.9581	2.1431	964.8543	85.2814	62018.2442	195540.6167	3462624.8732	1458.93	0.13783	708.579	1.4001	699.6663	1.4425	1244.4011	1.6058	1234.0867	403185.9688	1001.5967	1.7418	1179.0701	1.8225	22916100	0.034616	1077.36	376.364	351.0866	852.0913	842.4933	276077.5938	640.4335	1.0435	798.7056	12172000
008	2017-10-27t1533	1509136611.28	larva	0	-49.8332	-206.2342	162.2788	28.3807	3058.6355	9726.4469	54457.9883	0	-0.39693	0	-0.57448	0	-0.58313					0	-0.55522	0	-0.47594	0	0.73177	0	0	0				0	-0.5403	0	0
008	2017-10-27t1922	1509150319.85	larva	3.8079	-46.0253	-202.4263	150.986	27.8254	2767.2541	8813.883	48147.5813	0	-0.59906	0	-0.71339	0	-0.71643					0	-0.70386	0	-0.65853	0	0.31453	0	0	0				0	-0.68196	0	0
008	2017-10-27t2323	1509164775.19	larva	7.8233	-42.0099	-198.4109	164.0629	27.495	3056.563	9709.2309	53198.0522	0	-0.79725	0	-0.86065	0	-0.85795					0	-0.85864	0	-0.84402	0	-0.10581	0	0	0				0	-0.83932	0	0
008	2017-10-28t0323	1509179184.05	larva	11.8258	-38.0074	-194.4085	161.7616	27.9667	3089.8275	9822.9727	54832.8881	0	-0.98202	0	-1.0087	0	-1.0005					0	-1.0114	0	-1.0226	0	-0.50748	0	0	0				0	-1.0055	0	0
008	2017-10-28t0723	1509193583.25	larva	15.8255	-34.0076	-190.4087	174.2283	27.6185	3434.715	10898.7217	61090.8945	0	-1.156	0	-1.1587	0	-1.1452					0	-1.1631	0	-1.1956	0	-0.89385	0	0	0				0	-1.1823	0	0
008	2017-10-28t1123	1509207982.62	larva	19.8254	-30.0078	-186.4089	173.5402	26.9295	3281.303	10406.676	56312.4053	0	-1.3211	0	-1.3115	0	-1.2929					0	-1.3147	0	-1.3642	0	-1.2669	0	0	0				0	-1.372	0	0
008	2017-10-28t1523	1509222379.5	larva	23.8245	-26.0087	-182.4097	162.77	26.0441	3068.2654	9742.0291	52341.8976	0	-1.4791	0	-1.4683	0	-1.4447					0	-1.4672	0	-1.5294	0	-1.6278	0	0	0				0	-1.5772	0	0
008	2017-10-28t1923	1509236787.8	larva	27.8268	-22.0064	-178.4074	413.0832	42.645	14531.4127	45952.5076	436908.1468	2037.59	0.71919	1155.36	1.4149	1144.1355	1.4819	1912.2428	0.19011	1898.3673	149154.9375	1617.4054	1.278	1848.8044	1.0812	8903170	-0.21547	251.604	173.699	173.3301	228.6886	226.8288	17837.707	206.3692	0.89574	222.7901	1338520
008	2017-10-28t2323	1509251192.84	larva	31.8282	-18.005	-174.406	570.2265	42.5049	18155.601	57256.2046	488702.059	1643.61	0.10324	972.593	0.83411	945.6804	0.85421	1506.1779	-0.37068	1499.5085	146099.25	1350.9935	0.68747	1465.2508	0.35584	9414700	-0.47447	278.031	160.755	160.1865	216.9753	215.1968	21046.6016	192.908	0.60223	207.9461	1556110
008	2017-10-29t0323	1509265592.16	larva	35.828	-14.0052	-170.4062	605.3533	46.5551	24381.8394	76948.742	824844.0924	3098.14	1.6055	1399.85	1.921	1349.6261	1.9097	2763.8923	1.2854	2714.5161	356542.125	2189.1089	2.1335	2592.6255	1.9202	18042700	0.84805	250.955	168.497	168.0516	228.5992	226.1564	29489.2969	203.4455	0.62697	219.8192	2171760
008	2017-10-29t0723	1509279992.17	larva	39.828	-10.0052	-166.4062	477.1942	73.5872	21774.1001	70332.3285	861236.3601	2687.19	0.98038	1174.13	1.2008	1123.0995	1.1768	2256.8508	0.58935	2245.1238	259537.8438	1798.6569	1.305	2087.1267	1.0117	13476600	-0.38354	267.396	167.428	166.9862	222.6456	220.7435	25604.248	200.3501	0.44592	214.7387	1921740
008	2017-10-29t1123	1509294394.34	larva	43.8286	-6.0046	-162.4056	941.492	56.8159	45561.4528	143648.6424	1822040.7972	2744.19	0.88839	974.874	0.51419	912.9722	0.44679	2354.312	0.72507	2334.783	565034.875	1623.1608	0.8575	2220.9316	1.0734	23310200	1.1421	351.576	170.754	170.1678	231.3687	229.0302	55528.5	206.8198	0.39952	222.2627	4082900
008	2017-10-29t1523	1509308823.64	larva	47.8368	-1.9964	-158.3975	910.7446	64.2305	48581.1995	153208.827	2155432.2193	3137.34	1.17	1001.22	0.47163	927.8127	0.37347	2619.5754	1.1321	2576.5527	667991.75	1595.1569	0.68145	2389.4007	1.1863	25466000	1.1867	615.146	177.133	175.853	272.7965	242.3665	69563.1094	215.5952	0.3906	233.3756	4505380
008	2017-10-29t1923	1509323197.87	adult	51.8296	1.9964	-154.4046	1017.0512	67.1226	55791.1225	175859.7996	2557348.3383	2190.18	-0.040196	885.958	-0.0071144	836.2571	-0.036786	1955.4216	0.093974	1942.5358	570983.125	1333.0343	0.038316	1868.0104	0.23579	25863800	0.89086	436.609	167.471	166.5473	231.3309	227.0591	67548.6172	204.0271	-0.016342	221.292	4888990
008	2017-10-29t2323	1509337593.31	adult	55.8283	5.9952	-150.4059	1110.1983	71.519	64543.4855	203391.6411	3136131.4443	1922.64	-0.38112	876.749	-0.058839	833.837	-0.067622	1744.5859	-0.27353	1739.3453	589670.0625	1221.7049	-0.21063	1647.3057	-0.1346	29552600	1.3043	397.652	178.446	177.5686	246.2055	243.2207	83217.4531	218.3953	0.15787	236.6124	6014890
008	2017-10-30t0323	1509352000.7	adult	59.8304	9.9972	-146.4038	1148.6479	70.7979	67384.551	212265.6989	3285672.414	2754.53	0.57047	817.6	-0.28649	757.0616	-0.37263	2171.5403	0.45995	2139.6379	766553.75	1277.3918	-0.09192	1961.6763	0.38933	28787700	0.90165	397.94	154.019	153.1444	229.2276	225.1791	80917.3516	199.0259	-0.46408	218.4229	5423010
008	2017-10-30t0723	1509366398.28	adult	63.8297	13.9965	-142.4045	1168.2491	79.6095	72415.6062	228208.1703	3741727.8774	2001.6	-0.33216	759.904	-0.5286	730.4703	-0.50176	1641.342	-0.44871	1595.355	620427.3125	1162.1967	-0.35191	1480.5348	-0.4343	28720600	0.64532	380.886	161.963	162.4072	240.2937	236.3208	90831.0156	209.6071	-0.36827	228.8238	6121390
008	2017-10-30t1124	1509380838.03	adult	67.8408	18.0076	-138.3935	1195.0357	75.7645	74748.72	235427.104	3949617.8835	2729.82	0.64276	815.058	-0.25826	747.8188	-0.40736	2193.6868	0.67959	2143.7972	855537.875	1285.4835	0.036779	1895.2078	0.41372	31782400	1.0559	333.282	172.559	171.1175	253.2923	247.6228	98783.9844	215.7319	-0.34618	237.29	6728760
008	2017-10-30t1606	1509397722.32	adult	72.5308	22.6977	-133.7034	1229.4679	95.7029	81423.4575	256996.261	4494677.1412	1716.63	-0.63575	766.235	-0.44475	735.1023	-0.43395	1459.7882	-0.68162	1444.7356	620410	1092.971	-0.42892	1371.3843	-0.54018	32516700	1.0328	582.256	175.822	174.954	257.2616	251.8414	109336.1953	221.7505	-0.33635	243.3907	7461350
008	2017-10-30t1919	1509409310.38	adult	75.7498	25.9166	-130.4845	1450.3857	78.4148	88189.299	277870.6763	4532604.6934	2192.81	0.11193	771.451	-0.35937	732.4331	-0.40557	1779.801	0.14141	1746.2865	820488.25	1089.9068	-0.37015	1567.4218	-0.014054	35519100	1.5604	453.437	186.223	184.0994	297.5952	291.9476	137191.4062	242.1143	0.25115	276.397	8574080
008	2017-10-30t2319	1509423708.64	adult	79.7493	29.9161	-126.485	1176.3873	73.5095	73671.5325	232161.4768	3822916.5297	2049.98	0.011932	802.904	-0.030269	731.7448	-0.33743	1832.8724	0.50121	1821.9615	705655.875	1308.3744	0.66667	1711.1154	0.53681	30837100	0.55465	358.088	179.599	178.0187	263.5596	258.9664	101470.4375	228.3916	-0.39127	250.249	6897840
008	2017-10-31t0350	1509439953.63	adult	84.2618	34.4286	-121.9725	1275.0532	76.5571	81939.4313	258175.6205	4362496.5882	1855.12	-0.17116	680.12	-0.95702	656.1466	-0.9512	1477.7719	-0.23201	1454.6393	632486.375	963.1373	-0.75262	1340.2762	-0.28483	29056800	0.13318	423.678	162.743	162.0618	274.8759	265.481	117646.8594	222.315	-0.79206	250.9922	6952860
008	2017-10-31t0719	1509452509.02	adult	87.7494	37.9162	-118.4849	1423.1124	83.8701	89802.3242	282751.8161	4845547.9419	1608.4	-0.53406	644.476	-1.2849	615.8673	-1.3506	1316.3694	-0.58276	1292.1232	617377.25	954.0788	-0.7352	1228.434	-0.52447	30196300	0.36777	488.132	165.551	163.0884	310.8313	307.624	145779.8594	233.2312	-0.54315	288.6172	7756710
008	2017-10-31t1222	1509470733.7	adult	92.8118	42.9786	-113.4225	1299.4466	78.6519	83939.7487	264458.0001	4493553.7741	1836.56	0.096737	788.748	0.5377	774.5676	0.64234	1417.33	0.068233	1397.327	620790.5	1073.6876	0.40329	1315.4529	0.086847	34518800	1.2971	478.147	199.094	196.6338	300.1495	295.3574	131465.4688	256.1503	0.030987	284.1262	8713140
008	2017-10-31t1534	1509482218.68	adult	96.0021	46.1689	-110.2322	1411.2011	81.933	92068.0297	289878.6565	5101970.8406	1274.28	-1.0194	548.655	-2.2938	527.7452	-2.3043	1065.7708	-1.184	1060.9969	511569.9375	813.4518	-1.6711	978.269	-1.3182	26329400	-0.41812	316.691	139.438	136.1908	240.39	235.1535	115387.1875	190.8112	-2.2608	223.8278	6691490
008	2017-10-31t1919	1509495712.03	adult	99.7502	49.917	-106.484	1204.7612	79.3099	78788.5263	248245.0863	4294615.1549	1868.45	0.39945	741.803	0.28681	731.0761	0.38262	1281.0188	-0.11085	1245.1594	526498.75	1009.7677	0.3183	1163.6462	-0.22134	30468800	0.5098	468.728	191.514	188.1926	349.2863	339.3464	143556.6875	262.9447	-0.066891	313.6879	7866240
008	2017-11-01t0011	1509513259.04	adult	104.6244	54.7912	-101.6099	1251.5558	85.0161	80243.6172	252902.343	4496143.6596	1497.26	-0.29825	633.164	-0.90399	617.8483	-0.8883	1219.75	-0.13355	1198.2614	511075.25	907.1497	-0.40637	1119.7025	-0.19333	26499800	-0.27442	548.134	178.214	177.0591	348.6853	330.7614	146099.125	253.0625	-0.5893	306.6079	7458770
008	2017-11-01t0321	1509524646.58	adult	107.7876	57.9544	-98.4467	1279.4687	81.4124	80199.6757	252529.1118	4289639.8952	1323.78	-0.60697	699.23	0.062027	684.9737	0.068869	1063.0663	-0.70973	1047.3958	445424.7812	909.5362	-0.22379	1005.1315	-0.68962	29244600	0.36094	681.695	203.784	199.7411	344.2027	337.1732	144220.9219	273.0713	-0.12192	319.2564	8523070
008	2017-11-01t0719	1509538911.39	adult	111.75	61.9168	-94.4842	1223.6275	95.2514	82114.2944	259187.8178	4618489.5869	1162.8	-0.8722	641.819	-0.54093	642.9105	-0.34825	976.8776	-0.95848	967.4807	418103.5938	854.6365	-0.62041	936.2891	-0.9464	27455100	0.043914	450.273	198.192	192.007	358.7059	354.3894	153526.125	294.6921	0.32678	339.3086	8478040
008	2017-11-01t1204	1509556005.7	adult	116.4985	66.6653	-89.7358	1305.2207	79.1306	82834.2216	260768.1641	4427729.129	1277.29	-0.53106	595.171	-0.9887	590.0151	-0.88463	896.4356	-1.1741	879.33	388156.625	748.7559	-1.5686	842.9462	-1.3618	25718500	-0.24362	531.629	208.133	203.5372	388.8387	375.9858	168367.1562	302.0101	0.30722	351.6833	8993850
008	2017-11-01t1519	1509567714.64	adult	119.7509	69.9177	-86.4833	1319.5697	85.5954	84473.5635	266035.6143	4742224.906	1175.92	-0.66615	467.315	-2.5473	456.9727	-2.4928	917.7752	-0.9917	898.2847	404738.875	689.6515	-2.1196	839.1609	-1.3045	20596000	-1.2714	507.083	158.987	150.2891	362.3185	353.1269	159782.4688	254.1215	-1.171	326.3183	7007040
008	2017-11-01t1919	1509582129.47	adult	123.7551	73.9219	-82.4792	1201.4898	84.0359	82766.2522	260941.2962	4726494.0641	1123.98	-0.67916	558.723	-1.2592	553.8028	-1.1618	967.1048	-0.66684	954.9189	416822.1562	764.7654	-1.1767	913.4421	-0.72552	24075400	-0.46841	461.872	195.657	192.5527	354.2814	345.3826	152695.2969	279.1706	-0.64689	326.409	8430880
008	2017-11-01t2353	1509598559.57	adult	128.319	78.4858	-77.9153	1176.9129	84.2347	76336.6904	240456.9745	4210377.177	1363.19	-0.21268	532.653	-1.4817	530.2103	-1.3548	974.3375	-0.5446	938.7733	387786.3125	761.0258	-1.0894	893.7382	-0.74328	21192200	-0.99686	635.718	197.811	190.5651	446.4148	425.2631	177673.0781	309.7946	-0.027108	397.2392	7870090
008	2017-11-02t0319	1509610918.71	adult	131.7521	81.9189	-74.4822	1244.5305	77.7259	78771.0847	248076.0644	4277632.2784	930.684	-0.82534	513.639	-1.6595	518.2149	-1.4423	794.34	-1.213	782.4948	326473.75	676.6204	-1.9848	752.4168	-1.6091	21086900	-0.96921	542.271	197.687	184.5586	401.2216	394.0954	164902.0938	317.593	0.024206	372.559	8115850
008	2017-11-02t0826	1509629328.3	adult	136.8658	87.0327	-69.3684	1174.9176	79.5294	76418.4411	240738.6695	4197023.5367	1156.68	-0.43757	549.124	-1.1068	537.6981	-1.107	966.993	-0.44044	951.691	385830.1875	788.6121	-0.585	911.637	-0.48383	21867200	-0.74079	738.595	228.479	221.6661	522.6633	499.1663	208542.6562	347.3338	0.55156	455.4965	9098490
008	2017-11-02t1137	1509640813.4	adult	140.0561	90.223	-66.1781	1224.8318	79.9971	78299.6762	246896.1163	4144443.4222	1225.3	-0.32854	639.727	0.12986	630.5232	0.12902	936.7405	-0.52383	927.2847	383126.8438	791.7614	-0.48661	892.8043	-0.5662	26108500	0.17505	680.632	269.408	255.0905	509.2794	498.2914	208295.2812	395.9133	1.6091	464.7056	10995100
008	2017-11-02t1519	1509654121.68	adult	143.7529	93.9197	-62.4814	1169.7033	85.273	80531.9392	253928.4393	4618869.3322	1105.53	-0.44884	646.241	0.2639	636.4979	0.25154	954.9037	-0.42855	946.0342	401059.5625	798.9593	-0.35206	904.4535	-0.46424	27111100	0.41471	657.956	280.966	264.6318	517.2197	509.783	217232.2812	412.9373	1.8333	481.901	11787100
008	2017-11-02t2012	1509671676.77	adult	148.6293	98.7961	-57.6049	1185.2972	77.3341	74701.5295	235264.7824	3985799.3049	1066.39	-0.46695	615.82	-0.080736	606.9976	-0.074441	909.961	-0.55686	896.0321	354884.7812	758.3803	-0.79122	863.6592	-0.70139	23990500	-0.19308	680.401	279.934	260.9662	543.6613	533.2713	212027.9062	422.6663	1.8107	502.3397	10905400
008	2017-11-02t2321	1509683071.64	adult	151.7945	101.9614	-54.4397	1053.9087	85.3307	73178.3587	231334.0055	4204319.4085	1146.13	-0.37684	633.823	0.18254	630.3608	0.25159	924.759	-0.50328	903.9163	352333.1875	756.6529	-0.79614	859.2228	-0.72645	24148000	-0.14254	646.501	282.782	269.4709	495.4934	487.6998	188783	409.8914	1.3464	470.4052	10773700
008	2017-11-03t0319	1509697321.05	adult	155.7527	105.9195	-50.4815	994.9406	89.6358	70524.2957	222881.9035	4142110.3275	1132.03	-0.38391	568.771	-0.65589	586.3854	-0.29174	947.8857	-0.42742	937.1067	347874.0625	753.6478	-0.81565	873.0227	-0.63883	20867100	-0.79921	850.436	263.974	251.764	638.4373	620.3394	234306.4688	435.9142	1.7243	556.0419	9684660
008	2017-11-03t0804	1509714430.58	adult	160.5054	110.6722	-45.7289	1054.7417	87.2046	73416.596	231619.9079	4325043.6758	1177.18	-0.3373	667.397	0.68863	672.5822	0.85889	1032.6254	-0.17818	1020.6002	395495.5	862.8464	0.5414	975.5793	0.0047392	25509900	0.17771	809.474	301.671	287.2802	632.5251	614.7693	242257.125	479.1248	2.3846	574.1495	11530800
008	2017-11-03t1119	1509726127.59	adult	163.7545	113.9213	-42.4797	969.4152	79.9689	57192.3507	183594.0958	2983212.3701	1255.36	-0.26711	671.307	0.75509	658.2728	0.6865	1010.7712	-0.2521	996.4991	302220.5938	845.4171	0.32925	946.2835	-0.1906	20071400	-0.93149	624.552	308.426	279.6584	554.4223	547.0471	165772.2656	466.0843	1.9202	524.303	9221620
008	2017-11-03t1520	1509740561.29	adult	167.7639	117.9307	-38.4704	1041.7778	118.6751	70952.502	225628.4949	4131946.8314	1220.91	-0.29792	665.331	0.68713	652.9239	0.62969	1012.5898	-0.25664	1000.5778	375670.8125	848.4473	0.36308	957.903	-0.12963	24618600	0.01484	755.626	313.167	282.7806	596.5273	587.9819	221311.625	492.2227	2.2091	564.4913	11587800
008	2017-11-03t1953	1509756977.18	adult	172.3239	122.4907	-33.9104	1109.0729	80.9885	71614.8504	225762.0639	3871266.2214	1173.97	-0.33819	653.202	0.53361	656.4842	0.68684	1021.7424	-0.24124	1009.3282	382131.6562	818.1757	-0.014874	963.6719	-0.1092	24388600	-0.02185	921.63	313.526	288.1277	713.9139	698.7811	267003.8125	503.5607	2.1631	643.1711	11706100
008	2017-11-03t2319	1509769326.22	adult	175.7542	125.921	-30.4801	975.0939	129.2013	65005.7346	209904.1639	3784387.5758	1168.5	-0.34365	674.426	0.81906	663.1021	0.77637	987.9996	-0.3474	977.6266	335919.875	837.0777	0.20468	933.6127	-0.31679	22873800	-0.32277	734.699	325.489	290.986	617.5827	611.5663	209978.125	515.3951	2.1866	590.3999	11039300
008	2017-11-04t0426	1509787752.68	adult	180.8726	131.0394	-25.3616	1042.833	80.9428	66868.736	210765.4735	3638534.0146	1289.8	-0.24741	669.34	0.74835	667.716	0.83357	1080.8646	-0.089038	1068.1726	377221.75	852.8595	0.3728	1011.4393	0.17215	23333200	-0.21834	1007.87	339.37	310.5618	787.7318	777.7849	274918.375	547.8128	2.4687	697.5938	11830500
008	2017-11-04t0738	1509799246.49	adult	184.0653	134.2321	-22.1689	1096.6489	80.5721	67972.7193	214275.8467	3609812.7319	1394.51	-0.16423	673.246	0.79542	668.2024	0.8355	1166.1382	0.15442	1162.1833	413979.0625	888.3837	0.77642	1074.7262	0.58006	23890800	-0.099676	1039.24	346.111	308.218	846.1359	835.1797	300378.25	579.0787	2.8148	749.41	12282100
008	2017-11-04t1119	1509812538.56	adult	187.7576	137.9244	-18.4767	1027.2658	81.2567	65551.4727	206674.8438	3537179.9333	1422.77	-0.14352	674.537	0.80568	671.0577	0.86543	1150.58	0.10302	1138.2747	393498.3438	887.4726	0.74221	1068.6303	0.5333	23046900	-0.25985	1100.06	356.151	316.9909	874.006	855.1569	298910.0625	605.7332	3.0415	775.5453	12168600
008	2017-11-04t1612	1509830112.41	adult	192.6392	142.806	-13.595	1002.3845	80.8337	63756.876	201003.3303	3454620.4824	1393.4	-0.17101	678.517	0.84695	677.9373	0.94215	1064.7834	-0.15609	1044.8629	354572.875	869.092	0.49813	994.0312	0.02188	22565400	-0.34238	925.589	363.729	332.7651	747.4089	740.1241	248887.1562	597.1602	2.6509	699.1009	12096500
008	2017-11-04t1922	1509841477.38	adult	195.7961	145.963	-10.4381	986.3239	79.4864	62393.3171	196701.5698	3365198.4495	1312.25	-0.24122	665.564	0.67372	667.0011	0.79838	1009.0117	-0.33324	976.0542	328937.8125	834.01	0.076013	934.7642	-0.39281	21664100	-0.50875	833.468	362.589	338.842	679.7021	668.5021	221582.875	574.4279	2.1579	644.1278	11802300
008	2017-11-04t2319	1509855735.35	adult	199.7567	149.9235	-6.4776	962.291	81.0052	60539.2786	190869.8299	3261362.7707	1334.12	-0.22496	679.397	0.841	679.8934	0.95026	1029.8501	-0.2765	1001.5684	325432.625	849.7854	0.23518	954.3064	-0.2728	21464900	-0.53135	910.346	373.194	348.9216	700.2344	687.81	221274.0625	590.9804	2.2296	663.1193	11790700
008	2017-11-05t0311	1509873248.29	adult	204.6214	154.7882	-1.6129	1006.1408	80.4344	61648.2899	194991.2899	3253800.9527	1355.58	-0.20842	696.146	1.0417	696.1686	1.1411	1065.588	-0.16621	1044.8998	344184.9375	875.688	0.50258	1000.7218	0.046151	22420100	-0.33113	839.228	380.261	351.7538	723.1041	715.2161	233562.625	610.9037	2.306	685.1206	12246700
008	2017-11-05t0624	1509884860.83	dead	207.8471	158.0139	1.6129	928.8702	81.0421	58822.5776	185605.6312	3159277.8486	1302.03	-0.26041	702.418	1.1128	701.7695	1.2031	1070.611	-0.1496	1052.5853	329748.1875	876.5248	0.49361	998.2044	0.023486	21571300	-0.47912	857.392	388.78	366.3846	730.1663	720.8025	224891.2188	616.8842	2.2541	693.4419	11939400
011	2017-10-27t1533	1509136653.12	larva	0	-49.8339	-229.907	154.7284	34.838	3487.8754	11210.7151	74862.3381	0	-0.39693	0	-0.57448	0	-0.58313					0	-0.55522	0	-0.47594	0	0.73177	0	0	0				0	-0.5403	0	0
011	2017-10-27t1922	1509150362.1	larva	3.8081	-46.0259	-226.0989	161.8273	35.4825	3657.8975	11729.2511	80227.258	0	-0.59906	0	-0.71339	0	-0.71643					0	-0.70386	0	-0.65853	0	0.31451	0	0	0				0	-0.68197	0	0
011	2017-10-27t2323	1509164817.51	larva	7.8234	-42.0105	-222.0835	154.6436	35.0508	3454.3855	11111.6903	74298.6515	0	-0.79725	0	-0.86066	0	-0.85796					0	-0.85864	0	-0.84403	0	-0.10582	0	0	0				0	-0.83933	0	0
011	2017-10-28t0323	1509179226.05	larva	11.8258	-38.0081	-218.0811	161.1288	38.9953	3856.1903	12449.0446	91913.4888	0	-0.98202	0	-1.0088	0	-1.0005					0	-1.0114	0	-1.0226	0	-0.50749	0	0	0				0	-1.0055	0	0
011	2017-10-28t0723	1509193625.54	larva	15.8257	-34.0082	-214.0813	156.6256	35.2043	3460.0473	11113.1768	74967.8011	0	-1.156	0	-1.1587	0	-1.1452					0	-1.1631	0	-1.1956	0	-0.89386	0	0	0				0	-1.1823	0	0
011	2017-10-28t1123	1509208024.86	larva	19.8255	-30.0084	-210.0815	183.6641	29.3277	4027.8747	12798.9055	78735.5808	1490.47	0.43522	978.674	1.1431	980.416	1.2176	1416.884	-0.33438	1407.1397	31171.4492	1273.1015	0.89439	1380.207	0.69364	2147210	-0.8307	216.052	157.63	157.3592	206.7773	204.6025	4549.1016	187.2373	0.86361	199.4533	345840
011	2017-10-28t1523	1509222421.96	larva	23.8247	-26.0092	-206.0823	286.7043	28.8742	5343.3011	16917.7467	88153.4214	1441.07	0.19892	999.723	1.1002	1000.9677	1.1831	1368.3907	-0.44548	1352.7291	41051.7227	1235.4802	0.71025	1332.4619	0.46169	2930190	-1.0406	232.254	160.333	159.9654	212.1298	209.9785	6363.8945	190.418	0.7978	204.1992	469935
011	2017-10-28t1923	1509236830.23	larva	27.827	-22.0069	-202.08	429.2507	41.1537	15127.9409	47846.8013	446913.7026	2388.98	1.1246	1252.51	1.6709	1239.1573	1.7381	2157.425	0.50036	2135.4231	174751.4219	1888.4122	1.7639	2087.7463	1.4397	10066400	0.014776	352.508	162.058	161.4755	217.8974	213.9617	17649.6855	194.9617	0.74662	209.1684	1302460
011	2017-10-28t2323	1509251236.5	larva	31.8287	-18.0052	-198.0782	535.5413	50.7627	19032.9362	60251.7552	597805.59	1748.99	0.22394	951.37	0.77664	928.9894	0.80795	1581.8363	-0.27177	1568.8093	159765.4688	1315.8852	0.62334	1515.2621	0.43126	9601230	-0.438	261.884	161.71	161.2446	218.6797	214.9582	22086.6543	193.9232	0.61618	208.8884	1631980
011	2017-10-29t0323	1509265636.35	larva	35.8287	-14.0052	-194.0783	619.6478	51.05	25009.02	78981.2384	844784.7338	2830.47	1.3004	1372.87	1.8459	1296.6205	1.7585	2675.5415	1.1657	2670.3989	355847.0312	2138.8482	2.0399	2596.6992	1.9264	18134200	0.86572	415.638	157.465	156.8268	218.6538	215.0825	29080.9531	194.3224	0.49427	208.5408	2079950
011	2017-10-29t0723	1509280036.17	larva	39.8286	-10.0053	-190.0783	491.9963	63.828	22023.3781	70809.2915	837727.9598	5461.53	4.1267	1635.48	2.5226	1449.6061	2.1359	4550.0918	3.8161	4490.9043	532360.75	3423.2889	4.3889	4270.4043	4.3497	18974900	0.67062	473.988	167.916	167.7768	225.9794	221.5741	26439.5918	201.6722	0.46636	216.1918	1948160
011	2017-10-29t1123	1509294438.25	larva	43.8292	-6.0047	-186.0777	921.8156	58.5247	44359.8433	139832.2191	1775359.5529	3510.11	1.7525	1035.81	0.6941	946.8626	0.54948	2773.343	1.3392	2667.447	646188.9375	1739.867	1.0833	2419.923	1.3796	24112700	1.2943	277.432	172.566	172.2329	230.9001	228.2934	53799.7227	207.4687	0.4103	223.1515	4017150
011	2017-10-29t1523	1509308868.15	larva	47.8375	-1.9964	-182.0694	898.6607	64.6377	47684.3095	150341.3406	2135695.9832	3557.99	1.6415	929.117	0.2513	847.8253	0.12223	2874.3535	1.5219	2824.5759	718588.375	1551.1971	0.5946	2561.9389	1.4533	23210300	0.7637	392.327	158.37	157.7466	226.0841	221.9274	56521.0156	197.6025	0.062988	215.4546	3956230
011	2017-10-29t1923	1509323242.31	adult	51.8303	1.9964	-178.0766	995.6947	65.3526	53116.5871	167399.5319	2387491.6647	3920.96	1.8921	933.162	0.14434	826.3107	-0.069699	3192.729	2.0724	3107.2529	890771.375	1718.1626	0.82144	2909.8721	1.8654	25969000	0.91031	355.74	150.953	150.235	225.3802	221.3937	62881.0664	194.418	-0.21331	214.2261	4200860
011	2017-10-29t2323	1509337637.41	adult	55.829	5.9951	-174.078	1077.7458	68.8109	61002.1231	192172.1504	2895278.4497	2076.41	-0.20473	873.939	-0.068513	825.2923	-0.097976	1822.8695	-0.14259	1814.7323	581495.375	1249.325	-0.1513	1703.4234	-0.043295	27865500	0.98953	490.283	178.374	177.8389	242.2746	237.8445	77285.5938	215.0695	0.082674	231.6132	5687450
011	2017-10-30t0323	1509352045.2	adult	59.8311	9.9972	-170.0758	1033.5612	68.5674	58704.3177	185022.3116	2779290.3906	2526.8	0.30103	834.294	-0.22406	765.1871	-0.34116	2185.7617	0.48485	2157.6317	673214.625	1318.4044	0.0021909	2047.3743	0.53532	25626200	0.30756	271.966	162.84	162.0178	227.3261	225.1134	70016.4375	201.3192	-0.40614	219.1655	5001790
011	2017-10-30t0723	1509366442.48	adult	63.8304	13.9965	-166.0766	1303.1923	72.0461	74329.4169	234229.2617	3609543.3629	2260.85	-0.01328	628.708	-1.0749	565.3913	-1.2169	1876.8033	-0.015241	1860.1589	730076.5	1006.3305	-0.74097	1709.4673	-0.021302	24435300	-0.16844	361.838	131.471	127.4987	231.3592	228.1943	89998.7188	189.0422	-0.95622	218.6504	5109760
011	2017-10-30t1124	1509380882.78	adult	67.8416	18.0077	-162.0654	1093.507	71.1735	63584.3536	200413.0017	3119496.7141	2510.7	0.35899	852.175	-0.084756	790.8994	-0.19712	2205.9548	0.70362	2189.1372	734583	1292.4889	0.05607	2087.5987	0.78634	28312700	0.38758	370.329	175.192	174.0173	252.3349	248.3337	84027.5312	218.8617	-0.24829	239.7921	5820590
011	2017-10-30t1606	1509397736.98	adult	72.5233	22.6894	-157.3837	1210.4274	74.7683	73997.597	233085.3658	3782851.407	1903.4	-0.37515	723.097	-0.68348	684.1221	-0.72972	1615.0964	-0.34832	1598.0361	625042.3125	1039.9361	-0.59791	1486.0796	-0.29371	27929600	0.13253	395.251	160.117	158.9993	239.3331	235.4861	92621.9062	208.3229	-0.79541	228.2399	6184510
011	2017-10-30t1919	1509409325.04	adult	75.7422	25.9083	-154.1648	1214.4487	75.5909	73811.5983	232509.1412	3731423.4098	1734.98	-0.56509	719.788	-0.6806	689.4246	-0.68626	1472.0446	-0.57732	1450.71	568209.1875	995.9549	-0.70374	1356.5648	-0.50609	27732000	0.01303	351.992	170.497	166.4133	282.9008	278.1515	109199.6875	225.5845	-0.33029	262.5505	6568900
011	2017-10-30t2319	1509423723.3	adult	79.7417	29.9078	-150.1652	1211.0568	76.0596	76244.9802	240161.6849	3997078.757	1645.15	-0.64054	720.283	-0.64394	705.7897	-0.53969	1416.0405	-0.59101	1404.0336	563584.125	989.8066	-0.67944	1317.9927	-0.5042	28642100	0.11139	333.848	168.575	170.6833	253.6833	250.2608	100965.9688	221.4494	-0.64093	242.39	6703380
011	2017-10-31t0350	1509439968.29	adult	84.2542	34.4203	-145.6527	1149.698	76.4726	70990.1229	223686.7287	3646954.6268	1634.22	-0.57215	754.853	-0.25655	731.491	-0.21704	1404.2871	-0.45297	1388.053	520990.5	1009.2298	-0.50067	1335.4797	-0.30042	27971100	-0.090603	472.176	179.339	176.9725	268.4099	264.1138	99580.0938	226.9522	-0.62436	254.0075	6645420
011	2017-10-31t0719	1509452523.73	adult	87.7418	37.9079	-142.1651	1137.6019	78.2468	71789.7377	226266.0393	3810819.8766	1688.65	-0.37833	711.211	-0.57892	698.4897	-0.45162	1361.025	-0.43181	1334.5831	510384.375	934.2967	-0.86293	1255.3888	-0.42735	26642000	-0.37226	384.611	178.526	180.6	270.8255	266.9485	101559.5469	233.5311	-0.5323	258.6935	6687600
011	2017-10-31t1222	1509470748.38	adult	92.8042	42.9703	-137.1027	1256.509	79.0729	80252.6015	252823.0088	4325896.7042	1819.48	0.060265	633.91	-1.3302	602.4185	-1.4529	1411.4564	0.044912	1374.244	591400.25	920.5883	-0.84492	1266.1448	-0.12949	26527200	-0.39095	388.61	161.344	159.7227	257.7416	251.952	107993.7266	215.4108	-1.348	240.706	6751740
011	2017-10-31t1534	1509482233.33	adult	95.9945	46.1606	-133.9125	1204.9349	75.5118	72777.6012	229206.3228	3691933.2007	1689.13	-0.10533	751.89	0.25208	727.4731	0.20038	1412.3398	0.22356	1391.1008	536689.125	1000.1339	0.0053519	1325.6695	0.36974	28569600	0.058378	408.479	196.617	194.7268	289.7201	284.5995	110093.6328	246.5981	-0.42507	274.8662	7470840
011	2017-10-31t1919	1509495726.75	adult	99.7427	49.9088	-130.1643	1275.1307	77.6301	78437.38	246912.7107	4079272.0036	1513.59	-0.38894	655.68	-0.80571	639.0536	-0.78114	1229.1746	-0.33163	1205.7278	503961.5625	928.2188	-0.4529	1124.7487	-0.42427	26835000	-0.26679	499.51	175.58	172.2351	325.9899	316.3323	133655.8438	235.7127	-0.93349	278.7043	7185980
011	2017-11-01t0011	1509513273.8	adult	104.6169	54.7829	-125.2901	1207.3282	80.5477	75603.3418	238180.1017	4010246.7089	1277.52	-0.78605	692.304	-0.14748	685.0403	-0.033947	1094.0583	-0.68854	1081.3035	432153.0625	941.8464	-0.06217	1048.5297	-0.59171	27311400	-0.10074	582.892	190.954	192.0926	418.4076	414.2897	165271	262.3613	-0.30444	337.0067	7533130
011	2017-11-01t0321	1509524661.26	adult	107.78	57.9461	-122.1269	1257.8206	81.6748	83077.5544	261737.785	4573740.46	1099.18	-1.1018	587.432	-1.3737	576.8333	-1.3091	940.4731	-1.2571	929.9301	407224.875	800.5757	-1.3346	895.6852	-1.3247	25430500	-0.45504	408.159	164.215	158.5705	325.467	322.9061	140927.2031	229.6065	-1.4195	296.1054	7109050
011	2017-11-01t0719	1509538926.19	adult	111.7425	61.9086	-118.1644	1251.1044	80.115	80204.5575	252768.7885	4315300.2316	1203.21	-0.78567	710.073	0.33696	694.907	0.31359	1055.9645	-0.60124	1046.5945	442449.125	922.0551	0.084424	1019.4842	-0.44778	29686000	0.51936	440.584	203.883	200.7518	334.1652	329.239	140015.2031	265.5041	-0.52151	312.3977	8523730
011	2017-11-01t1204	1509556020.31	adult	116.4909	66.657	-113.4161	1232.2713	79.5103	78236.0054	246371.8973	4226529.8266	1139.49	-0.81133	666.775	-0.06628	668.9577	0.11891	1025.4097	-0.58809	1019.142	419392.5625	887.8129	-0.072395	988.6192	-0.45641	27210400	0.072701	433.489	189.662	192.2743	333.673	327.3071	136472.2656	261.32	-0.83917	307.5868	7739900
011	2017-11-01t1519	1509567729.41	adult	119.7434	69.9095	-110.1635	1209.8205	78.8476	78179.3923	246335.6391	4225266.2908	2125.26	1.1506	592.688	-0.9298	575.6057	-0.98493	1491.4894	1.5954	1487.3533	608527.6875	850.3421	-0.36172	1008.1623	-0.23396	24165700	-0.51757	424.914	176.344	174.1448	322.1846	314.5408	131451.3125	257.9316	-1.0654	296.0362	7190070
011	2017-11-01t1919	1509582144.17	adult	123.7475	73.9136	-106.1594	1229.3839	78.9259	75633.9326	238324.7345	3964617.4205	4622.3	5.4975	660.139	0.050896	618.7174	-0.33728	3431.0288	10.2517	3481.5273	1355256.375	909.752	0.43993	2185.8931	7.4967	26055700	-0.052366	452.133	191.331	192.4103	338.3344	333.4091	133642.0625	267.9521	-0.94941	314.4558	7551840
011	2017-11-01t2353	1509598574.27	adult	128.3114	78.4775	-101.5955	1209.4455	74.6362	76345.5422	240581.6256	3985253.6454	3706.3	3.5409	588.91	-0.75386	573.0834	-0.81044	2685.98	6.6762	2749.5811	1071706	811.4983	-0.51544	1807.2241	5.249	23458600	-0.52321	482.061	175.379	175.4948	318.2137	312.4774	126967.2422	248.1449	-1.6478	293.4283	6986040
011	2017-11-02t0319	1509610933.44	adult	131.7445	81.9106	-98.1624	1238.1341	81.2621	78197.8826	246261.9286	4199567.0192	3807.29	3.4012	543.174	-1.2765	492.6718	-1.7674	2607.3728	6.1427	2521.0549	1063808.125	826.9635	-0.25185	1969.1836	6.388	22152300	-0.74747	563.814	177.73	171.1435	380.295	366.7483	155160.375	263.6465	-1.368	332.9476	7248370
011	2017-11-02t0826	1509629342.99	adult	136.8583	87.0244	-93.0487	1239.8687	75.6715	78184.0953	246415.442	4074104.6116	2685.29	1.5573	621.339	-0.16567	597.6646	-0.34221	1855.8181	2.9354	1799.406	759029.625	761.823	-0.89989	1452.6669	3.0589	25356200	-0.017094	510.448	213.782	209.3732	356.1183	350.791	145296.2812	286.4035	-0.97928	332.3626	8724250
011	2017-11-02t1137	1509640828.28	adult	140.0487	90.2147	-89.8583	1131.9048	80.7237	74356.0199	234368.3169	4119084.7134	3154.1	2.0308	611.133	-0.24413	580.3835	-0.51189	2125.1858	3.7647	2028.0931	824572.125	782.3984	-0.59799	1609.2297	4.1038	23671000	-0.32993	652.439	213.077	205.5103	448.758	430.3017	174118.0938	300.4976	-0.75048	377.5472	8253130
011	2017-11-02t1519	1509654136.43	adult	143.7454	93.9114	-86.1616	1261.7826	78.343	80344.9164	253042.5148	4342421.7524	2574.09	1.2136	542.039	-1.1051	524.4907	-1.1855	1684.8655	2.0899	1593.3123	705958.625	684.1981	-1.7302	1269.1772	1.8891	22707100	-0.4968	498.066	200.548	194.3286	374.596	365.0642	156955.7188	285.5236	-1.2496	341.4467	8401370
011	2017-11-02t2012	1509671691.54	adult	148.6218	98.7879	-81.2852	1128.804	80.4843	76146.3386	240163.7836	4259270.8434	2217.22	0.73404	567.539	-0.71921	556.1781	-0.72987	1495.2	1.3502	1446.9916	593594.375	737.4199	-1.0461	1197.3014	1.4304	22516500	-0.49776	484.679	202.812	198.8536	382.7448	376.2083	151949.6719	296.3941	-1.1542	355.6462	8046360
011	2017-11-02t2321	1509683086.34	adult	151.787	101.9531	-78.1199	1127.7388	80.389	75013.7687	236463.5439	4163278.5536	1886.84	0.36192	475.889	-1.9144	455.9819	-2.0062	1362.7336	0.88383	1301.1371	532828.875	664.3951	-1.9234	1122.8452	0.95078	18603900	-1.2877	470.833	177.521	168.7293	377.6475	370.106	147660.1562	278.1165	-1.6687	345.1917	6939840
011	2017-11-03t0319	1509697335.92	adult	155.7452	105.9113	-74.1617	1145.2958	80.7334	77124.7368	243171.2992	4323449.1756	1744.53	0.1987	448.473	-2.2604	415.9725	-2.508	1293.4865	0.63587	1268.2531	519981.5625	697.7925	-1.5017	1083.4733	0.69758	18019600	-1.3868	548.447	174.879	163.7681	361.9125	348.6567	145488.8438	272.8681	-1.8815	323.6847	7026630
011	2017-11-03t0804	1509714445.48	adult	160.4979	110.664	-69.4091	1254.1652	78.1752	79608.1109	250773.3702	4289886.0406	3875.73	2.108	616.533	0.0075663	571.5306	-0.46133	2021.0222	2.791	1702.3875	840745.25	931.2743	1.3839	1467.6264	3.1336	25600900	0.19644	669.298	232.976	223.6313	493.3623	476.2972	205238.7344	334.9715	-0.66178	428.5192	9674090
011	2017-11-03t1119	1509726142.45	adult	163.747	113.9131	-66.1599	1119.7156	114.1898	76222.1605	242245.8574	4406060.9991	5359.88	3.3496	581.07	-0.45477	553.0728	-0.69123	2402.719	3.8895	1906.1731	956282.125	809.705	-0.10996	1494.4811	3.3062	23074300	-0.31351	765.367	211.385	201.6069	473.9566	432.3993	188634.7344	310.3991	-1.2593	380.713	8394120
011	2017-11-03t1520	1509740576.37	adult	167.7565	117.9225	-62.1505	1190.2369	80.0836	76462.5127	240893.5529	4117223.5872	5998.67	3.7928	601.745	-0.16544	572.6457	-0.42344	2473.6851	4.0298	1961.2987	987000.3125	783.373	-0.43425	1465.374	3.1244	23980200	-0.11618	551.245	222.746	217.4006	430.0294	421.6423	171581.75	317.6817	-1.2035	394.0411	8876640
011	2017-11-03t1953	1509756992.12	adult	172.3164	122.4825	-57.5906	1285.4293	81.2666	82022.1949	258252.7731	4474329.4671	6662.24	4.2366	596.005	-0.2316	553.7807	-0.65987	2734.7014	4.7608	1946.7787	1170452.25	822.1187	0.033126	1536.954	3.5878	25504200	0.2059	592.001	229.547	220.8202	462.3023	453.4973	197865.4062	338.3361	-0.91409	428.9909	9822780
011	2017-11-03t2319	1509769341.01	adult	175.7466	125.9127	-54.1603	1196.8036	80.8549	75355.3727	237536.8912	4067952.8258	6560.52	4.0936	522.926	-1.1987	491.5748	-1.4637	2537.0042	4.1479	1923.3945	999579.625	738.7541	-0.9823	1494.1731	3.3171	20554700	-0.79392	650.42	194.64	187.2822	406.8421	400.792	160295.7812	300.0958	-1.6791	372.3171	7650720
011	2017-11-04t0426	1509787767.66	adult	180.8652	131.0312	-49.0418	1161.8729	80.5308	77110.2086	243069.6388	4304783.1073	6658.56	4.1399	641.346	0.37924	600.4744	-0.035002	2652.4399	4.4773	1937.0599	1066280.875	839.7735	0.21697	1620.5521	4.1602	25775700	0.27368	659.698	246.409	235.9356	474.5945	463.9598	190786.9688	355.7876	-0.80297	440.1121	9903190
011	2017-11-04t0738	1509799261.25	adult	184.0578	134.2239	-45.8491	1168.4232	81.958	76281.7455	240410.9911	4229775.8379	4222.91	2.1491	587.74	-0.32414	559.4943	-0.55748	2219.2388	3.2324	1919.6144	883257.0625	811.5154	-0.13122	1444.8647	3.0209	23376800	-0.20265	580.427	227.44	221.7604	467.7952	459.7807	186182.4844	351.63	-0.9444	432.8285	9046200
011	2017-11-04t1119	1509812553.43	adult	187.7501	137.9162	-42.1569	1225.1853	77.4753	79723.7028	251153.2251	4353383.0016	4229.05	2.165	617.986	0.07113	580.1595	-0.28854	2225.8062	3.2658	1925.6447	925935.3125	837.2558	0.1549	1580.9536	3.945	25682900	0.26419	696.427	247.197	233.7826	532.2038	520.3855	221396.7812	381.6602	-0.54256	485.5714	10273300
011	2017-11-04t1612	1509830127.29	adult	192.6317	142.7978	-37.2752	1206.6015	82.7809	76934.0333	242392.5277	4184875.7864	2476.73	0.73173	486.952	-1.617	455.8072	-1.8456	1602.4521	1.4707	1552.7513	644185.75	716.4665	-1.2663	1267.0688	1.8688	19534100	-0.93867	561.35	195.282	184.6424	453.7085	445.3607	182390.8125	315.5829	-1.676	413.3109	7833750
011	2017-11-04t1922	1509841492.3	adult	195.7887	145.9547	-34.1183	1287.8888	79.2516	80070.8085	252210.3099	4264712.3304	1989.86	0.33313	566.737	-0.59038	547.5215	-0.69153	1461.5458	1.0642	1411.3737	610926.125	818.0009	-0.10784	1255.0676	1.8059	23677700	-0.11621	688.817	231.681	225.1301	446.6704	438.1046	186708.2188	329.4635	-1.5164	410.5636	9679420
011	2017-11-04t2319	1509855750.3	adult	199.7492	149.9153	-30.1577	1272.299	77.752	80000.0456	251893.2321	4264344.3324	2106.64	0.45014	548.422	-0.82564	523.2947	-0.9914	1335.035	0.7015	1291.395	558044.625	755.4057	-0.84227	1190.4315	1.3857	22890600	-0.25741	613.009	224.812	213.1138	465.5284	457.9102	194590.875	335.0407	-1.5011	422.0179	9383450
011	2017-11-05t0311	1509873263.74	adult	204.6141	154.7801	-25.2929	1297.0046	80.7455	81606.5046	256948.9191	4407078.4633	2037.01	0.4126	557.769	-0.70996	521.3346	-1.0151	1451.9454	1.14	1410.2396	618528.75	859.9934	0.32464	1287.969	2.1291	23737500	-0.0823	686.257	237.864	223.6974	523.666	514.3802	223081.7344	381.9965	-0.91878	484.9227	10123000
011	2017-11-05t0624	1509884876.46	adult	207.8398	158.0059	-22.0671	1296.5722	81.9759	83515.6233	262944.1716	4586020.3188	1600.95	0.020715	415.139	-2.5118	389.8159	-2.632	1147.6866	0.12121	1125.4024	500391.375	635.0169	-2.233	1017.692	0.16822	18087200	-1.1305	651.609	175.366	160.5449	433.0674	425.7491	188817.375	299.8495	-2.1152	390.9802	7640540
011	2017-11-05t1025	1509899309.26	adult	211.8489	162.015	-18.058	1329.551	79.649	84346.1075	265526.7687	4560310.6744	2010.41	0.43112	519.641	-1.1967	512.9683	-1.1205	1165.3839	0.2009	1123.1953	512768.9375	710.9352	-1.3898	970.6834	-0.1914	22859500	-0.22533	693.13	220.322	211.8049	491.8464	481.4469	216412.4062	343.4167	-1.5779	445.9437	9692200
011	2017-11-05t1502	1509915969.44	adult	216.4768	166.6428	-13.4302	1240.0511	78.0006	80303.8099	252925.6784	4343224.665	1972.8	0.42474	531.716	-1.0484	527.0656	-0.94991	1175.0592	0.26102	1133.4084	492349.8125	731.2696	-1.1772	981.3735	-0.11923	22257600	-0.32062	714.943	227.529	219.2327	531.6654	517.3961	222767.8125	359.2357	-1.4416	468.5032	9524370
011	2017-11-05t1819	1509927748.82	adult	219.7488	169.9149	-10.1581	1185.5336	77.607	77787.6063	245097.4868	4250182.3902	1922.83	0.39464	541.605	-0.92688	538.2433	-0.81465	1163.1974	0.23157	1109.0296	472258.125	742.9648	-1.0576	973.0879	-0.19347	21958300	-0.36348	641.726	232.197	223.1405	514.4019	505.8346	208847.1875	377.1842	-1.2632	471.9189	9413970
011	2017-11-05t2326	1509946182.23	adult	224.8692	175.0353	-5.0378	1189.0872	79.6797	77911.5353	245435.4726	4295810.5052	1800.78	0.29038	546.442	-0.87047	541.9266	-0.77216	1139.8446	0.15502	1066.7112	463916.75	755.2484	-0.93777	949.5181	-0.40489	22191500	-0.30312	769.929	235.656	224.9283	532.5446	516.7354	216745.625	385.8546	-1.24	480.6329	9570230
011	2017-11-06t0238	1509957681.02	adult	228.0633	178.2294	-1.8436	1182.1235	80.8115	76688.636	241575.8673	4253723.654	2192.49	0.78023	552.859	-0.79141	549.2892	-0.68206	1153.9421	0.23145	1063.6362	461576.875	760.1776	-0.89312	950.8325	-0.40658	22092300	-0.30944	665.808	236.913	226.5504	532.1858	520.9109	212874.3281	384.7686	-1.307	485.9435	9467060
011	2017-11-06t0619	1509970955.28	dead	231.7506	181.9167	1.8436	1150.5839	80.9871	75151.3049	236773.3743	4171896.8063	2120.8	0.73599	576.232	-0.49614	563.9743	-0.49929	1207.6908	0.50834	1121.2488	473414.8125	813.6288	-0.30713	1017.1772	0.16044	22563500	-0.21266	781.941	244.057	230.9055	568.2424	555.4811	222751.0312	405.4786	-1.1098	519.7949	9556550
013	2017-10-27t1533	1509136680.84	larva	0	-49.8344	-277.9087	167.7992	28.3356	3140.8749	9981.0962	55712.2685	0	-0.39693	0	-0.57448	0	-0.58313					0	-0.55522	0	-0.47594	0	0.73177	0	0	0				0	-0.5403	0	0
013	2017-10-27t1922	1509150389.94	larva	3.8081	-46.0263	-274.1006	172.928	27.2153	3187.5509	10114.1397	54928.4887	0	-0.59906	0	-0.71339	0	-0.71643					0	-0.70387	0	-0.65854	0	0.31451	0	0	0				0	-0.68197	0	0
013	2017-10-27t2323	1509164845.6	larva	7.8235	-42.0109	-270.0851	176.9966	28.7083	3516.8273	11161.453	63085.0152	0	-0.79726	0	-0.86066	0	-0.85796					0	-0.85865	0	-0.84403	0	-0.10583	0	0	0				0	-0.83933	0	0
013	2017-10-28t0323	1509179254.37	larva	11.826	-38.0084	-266.0827	164.6177	28.3715	3073.2952	9772.772	54501.7052	0	-0.98203	0	-1.0088	0	-1.0005					0	-1.0114	0	-1.0226	0	-0.5075	0	0	0				0	-1.0055	0	0
013	2017-10-28t0723	1509193653.61	larva	15.8258	-34.0086	-262.0829	142.679	24.8918	2379.4014	7563.3991	37081.4962	976.798	0.012399	731.482	0.63532	736.6132	0.69764	904.4865	-0.8779	895.1123	12662.8105	851.4363	0.29404	883.2026	0.12086	967019	-0.69438	214.355	148.09	148.0537	196.3202	193.6609	2748.4834	179.0059	0.86942	189.947	195775
013	2017-10-28t1123	1509208052.92	larva	19.8256	-30.0088	-258.0831	255.0049	34.3012	6466.2529	20481.1522	145599.4426	1417	0.34864	970.896	1.1236	967.6834	1.185	1351.7938	-0.41212	1344.9244	47312.7852	1238.3572	0.8341	1323.5162	0.60911	3394250	-0.57738	231.113	156.831	156.2297	206.358	206.2868	7222.5303	186.6923	0.8571	199.5792	548283
013	2017-10-28t1523	1509222450.22	larva	23.8248	-26.0096	-254.0839	199.8376	25.8512	3715.5454	11800.6216	62543.0002	1340.91	0.082289	943.951	0.95694	937.1647	1.0156	1265.5166	-0.5718	1258.4376	26575.8496	1157.3983	0.57263	1229.5662	0.30793	1934160	-1.2402	224.172	156.951	156.2051	209.6334	208.0189	4402.3018	187.7084	0.764	200.3627	321592
013	2017-10-28t1923	1509236858.6	larva	27.8272	-22.0072	-250.0815	459.9365	48.8999	16839.1954	53302.2815	523175.126	3625.9	2.5515	1143.06	1.3824	1115.9578	1.406	2513.6624	0.95113	2314.3226	226229.6094	1697.6617	1.4219	2129.021	1.5016	10200600	0.041324	338.702	156.669	156.0803	211.171	207.3655	19005.3867	189.0222	0.66897	202.7096	1398110
013	2017-10-28t2323	1509251265.64	larva	31.8291	-18.0053	-246.0796	484.2338	36.895	13063.7026	41195.9449	307937.4409	1849.87	0.33949	1095.98	1.1681	1070.5197	1.2001	1749.9432	-0.052004	1741.699	124245.9688	1518.793	0.99387	1699.6792	0.70946	7686130	-0.81291	245.811	162.51	161.9221	217.9762	215.8465	15476.3105	194.6482	0.62614	209.1665	1139680
013	2017-10-29t0323	1509265665.66	larva	35.8291	-14.0053	-242.0796	496.2926	55.5845	22527.3514	71810.7604	837922.9786	2101.69	0.47005	1087.21	1.0506	1050.9709	1.058	1904.7941	0.1218	1894.0326	226670.5	1605.8587	1.0477	1818.6737	0.74496	12893300	-0.14954	469.031	161.032	160.7928	219.2916	215.7731	26095.6973	194.9933	0.50402	209.9399	1909670
013	2017-10-29t0723	1509280065.55	larva	39.8291	-10.0053	-238.0796	812.2967	52.9399	36924.58	116469.6208	1381514.8654	3303.22	1.679	1300.81	1.5638	1261.2502	1.5826	2717.0469	1.2369	2685.822	529824.125	2068.1424	1.8165	2479.823	1.612	25278700	1.8792	285.405	161.398	161.2713	220.8798	218.469	43071.5664	198.0932	0.41093	213.3853	3136440
013	2017-10-29t1123	1509294467.52	larva	43.8296	-6.0048	-234.0791	797.6468	53.9672	34778.8077	109617.4219	1263855.0834	4772.24	3.1764	1254.8	1.3407	1141.7493	1.1401	3449.9116	2.3307	3328.579	634783.75	2153.7103	1.8842	3064.0122	2.3705	22991600	1.0816	266.834	170.507	169.9791	231.9556	230.0004	42679.8203	207.4971	0.41075	224.047	3124200
013	2017-10-29t1523	1509308897.71	larva	47.838	-1.9964	-230.0707	861.4654	62.4142	43696.311	137978.8239	1819818.0445	3672.1	1.7694	1089.33	0.74081	981.3991	0.54173	2722.543	1.2897	2581.0381	626184.875	1887.1217	1.2581	2432.146	1.2524	24959900	1.0917	293.272	164.349	163.6988	225.9476	223.2493	51967.9375	201.2049	0.12855	216.8572	3765730
013	2017-10-29t1923	1509323271.62	adult	51.8308	1.9964	-226.0779	1092.621	64.7136	60305.9319	190059.9456	2752982.3587	4701.55	2.7636	950.354	0.1995	873.8038	0.087354	2985.5391	1.7411	2805.0867	943430.375	1606.9452	0.59527	2443.898	1.1365	30007400	1.6594	364.15	167.548	166.7295	235.2765	231.7453	74347.3828	208.3298	0.071779	224.7979	5290330
013	2017-10-29t2323	1509337666.64	adult	55.8294	5.995	-222.0793	1190.7428	68.2034	67564.5027	212818.3398	3232495.4545	2441.92	0.21458	765.067	-0.44285	703.9955	-0.52871	1920.1749	0.020157	1863.0922	679741.9375	1281.2251	-0.082774	1747.7599	0.028847	27038200	0.83516	363.513	144.128	142.9807	217.0502	213.8559	76835.7812	186.9132	-0.55376	205.4397	5093620
013	2017-10-30t0323	1509352074.83	adult	59.8317	9.9973	-218.077	1172.4566	76.9363	71172.1863	224359.2685	3602212.9673	2145.68	-0.14988	861.249	-0.12324	804.9993	-0.18691	1827.7153	-0.14197	1807.0247	679910.125	1304.5694	-0.029563	1708.6658	-0.041716	31985100	1.5023	439.575	177.316	176.4752	245.3896	241.5878	91284.9375	216.8593	-0.013269	234.5884	6585170
013	2017-10-30t0723	1509366471.79	adult	63.8308	13.9964	-214.0779	1299.4459	74.4151	74110.6989	233507.8591	3551354.5401	2655.85	0.47258	802.799	-0.35	735.8012	-0.47868	2098.0391	0.39205	2084.5179	814039.1875	1279.1271	-0.06003	1857.9164	0.24651	31112500	1.0994	292.183	164.9	163.8212	238.2746	234.9304	92450.5625	207.9586	-0.41545	227.1475	6390690
013	2017-10-30t1124	1509380912.56	adult	67.8421	18.0077	-210.0665	1210.052	77.6967	75136.8098	236966.7955	3899076.6349	2518.78	0.36946	774.769	-0.44658	709.8889	-0.59246	1900.1333	0.10542	1859.0729	744852.25	1262.5598	-0.026265	1737.3968	0.10811	30366300	0.78308	374.738	158.668	157.4584	240.771	236.642	94382.2188	204.7359	-0.69032	226.5821	6218820
013	2017-10-30t1606	1509397751.58	adult	72.5197	22.6853	-205.389	1205.1781	84.6246	79953.79	251985.7143	4424050.2372	1666.85	-0.70544	623.687	-1.2333	575.3923	-1.3602	1454.6649	-0.69294	1449.2389	606595.25	1067.0323	-0.51174	1382.3213	-0.51695	25987800	-0.24855	466.358	125.594	122.7976	209.7917	205.6357	87483.1406	174.8122	-1.9417	197.9399	5233250
013	2017-10-30t1919	1509409339.85	adult	75.7386	25.9042	-202.1701	1218.012	80.4018	78903.0929	248601.6975	4259297.1179	1729.26	-0.57357	710.324	-0.73939	679.9267	-0.74819	1402.6656	-0.73937	1392.2651	577898.25	1073.9611	-0.42696	1310.4422	-0.6137	29211400	0.30721	377.826	156.273	154.9563	248.96	246.0281	102571.5156	210.9801	-0.84399	235.9495	6426560
013	2017-10-30t2319	1509423738.06	adult	79.7381	29.9037	-198.1706	1318.1745	94.4467	85213.0605	269336.1415	4704374.9852	2055.22	0.019991	790.393	-0.12363	748.0256	-0.21091	1698.7319	0.14926	1681.8727	755935.6875	1232.458	0.34501	1588.4512	0.21139	35112400	1.4188	443.861	180.244	179.2598	266.2575	261.9655	118484.5781	229.6759	-0.3446	252.1882	8007160
013	2017-10-31t0350	1509439983.07	adult	84.2506	34.4162	-193.6581	1270.0733	86.9264	85586.4796	269645.5874	4856295.9286	1673.38	-0.50119	726.46	-0.52286	689.8575	-0.62291	1372.5623	-0.54836	1349.0171	612162.75	1085.8762	-0.081485	1273.2175	-0.49898	32397200	0.82143	546.77	175.298	171.717	337.9215	324.4209	150713	231.5627	-0.45775	282.0291	7817580
013	2017-10-31t0719	1509452538.42	adult	87.7382	37.9038	-190.1705	1203.0843	79.7827	80780.4988	254717.3317	4453943.3374	1609.16	-0.53288	716.563	-0.5224	702.7401	-0.40548	1353.1259	-0.45873	1340.6768	569666	1026.3774	-0.26887	1275.5215	-0.35478	30149400	0.35813	383.503	170.009	169.0138	267.2332	262.8109	112505.1875	232.8213	-0.55718	254.7502	7153120
013	2017-10-31t1222	1509470763.1	adult	92.8006	42.9662	-185.1081	1323.4455	81.2467	86812.6295	273387.7409	4801433.8601	1463.26	-0.69649	635.643	-1.3095	620.4877	-1.2331	1244.7288	-0.60676	1231.7618	563862.125	924.9573	-0.80946	1155.3603	-0.61485	28764800	0.081621	421.406	154.313	153.0902	250.4497	246.0578	113453.7266	208.9801	-1.5656	235.3527	6983150
013	2017-10-31t1534	1509482248.05	adult	95.9909	46.1565	-181.9178	1227.2689	87.1039	81568.0766	257028.61	4574196.4322	1501.31	-0.51933	690.333	-0.51925	664.5016	-0.58952	1266.5699	-0.36874	1248.7262	538292.25	983.1737	-0.14716	1172.8438	-0.37309	29335000	0.22116	367.819	174.708	170.3169	292.5071	288.0868	124315.5312	238.2248	-0.7004	273.6479	7424050
013	2017-10-31t1919	1509495741.47	adult	99.7391	49.9047	-178.1696	1232.4292	86.215	84648.386	266819.9065	4822658.879	1481.04	-0.46136	548.644	-2.1632	536.7573	-2.0746	1012.7397	-1.2522	994.2091	446618.2188	810.9642	-1.5611	944.7435	-1.3611	24186400	-0.83281	474.603	140.039	135.2246	245.5105	240.698	108270.1094	201.3606	-2.027	230.0549	6173460
013	2017-11-01t0011	1509513288.5	adult	104.6132	54.7788	-173.2955	1240.2206	81.9869	84029.3392	265054.8194	4700277.0806	2823.26	2.6445	601.638	-1.3078	582.899	-1.3331	1101.2367	-0.65705	1070.5853	482341.6875	841.0036	-1.0636	1012.4951	-0.79339	26332500	-0.31045	458.61	158.836	155.028	275.4355	269.9799	120640.7656	219.6169	-1.6121	256.5852	6951950
013	2017-11-01t0321	1509524676.15	adult	107.7765	57.9421	-170.1322	1233.8832	84.6756	82160.1148	258738.3273	4660144.0159	1341.26	-0.56878	624.602	-0.89661	597.1577	-1.0503	1122.1288	-0.44641	1108.0818	480271.125	857.2839	-0.75691	1068.4402	-0.32312	26726700	-0.17783	405.302	181.349	176.5573	318.0669	314.6562	136132.6406	252.3861	-0.73916	298.0943	7759930
013	2017-11-01t0719	1509538941.06	adult	111.739	61.9046	-166.1697	1350.372	79.8279	86227.1647	272083.7346	4691387.6261	1166.81	-0.86388	637.934	-0.59135	624.292	-0.5857	994.9042	-0.87729	987.5388	447706.9062	851.6618	-0.65208	951.1277	-0.85793	28697500	0.30857	541.563	198.499	188.3123	408.433	393.9261	183794.8594	294.9462	0.33469	364.4518	8929460
013	2017-11-01t1204	1509556034.99	adult	116.4873	66.6529	-161.4214	1198.2652	91.945	87213.3171	275378.764	5295102.5918	1096.79	-0.89823	585.237	-1.117	570.2337	-1.1364	928.7986	-1.0274	918.364	421674.5625	803.7265	-0.97735	893.7348	-1.0463	26554600	-0.06645	449.911	188.767	184.2882	357.804	352.6154	162443.0312	268.8082	-0.62797	330.6719	8565130
013	2017-11-01t1519	1509567744.15	adult	119.7398	69.9054	-158.1689	1240.2012	92.6384	86401.0806	272509.442	5047568.0584	1268.45	-0.48927	588.186	-0.98802	569.3851	-1.0641	966.6142	-0.77169	952.013	434976.375	795.5759	-0.96109	913.3203	-0.835	26459600	-0.033111	457.722	193.062	184.1703	365.3122	358.9678	164390.4688	286.7014	-0.2698	340.7737	8684920
013	2017-11-01t1919	1509582158.96	adult	123.7439	73.9095	-154.1648	1219.8596	86.163	87816.5771	276917.9513	5227631.4545	1350.38	-0.2796	498.019	-2.044	492.2695	-1.944	921.8765	-0.8675	896.3748	421297.5625	752.1057	-1.3183	860.7762	-1.0662	22751000	-0.74697	500.836	167.8	157.1678	379.0237	369.9654	173213.8438	278.6911	-0.65938	350.0124	7665590
013	2017-11-01t2353	1509598588.97	adult	128.3078	78.4734	-149.6009	1286.8875	86.0874	85907.4568	270683.7968	4840028.838	1301.38	-0.31179	609.787	-0.48379	594.165	-0.54276	931.1005	-0.72727	921.3659	417133.0312	791.0746	-0.74779	887.1918	-0.78636	27298300	0.27936	523.89	208.787	200.2611	399.8134	393.6262	179116.4062	303.9653	-0.1799	372.2224	9346780
013	2017-11-02t0319	1509610948.19	adult	131.7409	81.9065	-146.1678	1312.4889	82.714	89311.8911	281382.0076	5037251.9599	1054.12	-0.64414	537.719	-1.3474	518.9757	-1.4329	888.6174	-0.83072	878.4286	414095.7188	743.9563	-1.2089	844.6165	-1.0034	25012500	-0.15187	658.963	189.09	173.6179	445.3403	425.6625	207528.5938	313.0375	-0.092896	388.9782	8795710
013	2017-11-02t0826	1509629357.86	adult	136.8547	87.0203	-141.054	1214.7565	84.9629	82870.3408	261256.8834	4760280.8561	1060.78	-0.56285	559.031	-0.97776	539.8372	-1.0798	933.5726	-0.56747	923.7148	403303.375	768.634	-0.81989	886.3898	-0.64921	24128300	-0.27184	621.883	203.235	188.8634	489.3201	480.9194	211386.2812	331.9233	0.16479	440.7041	8771850
013	2017-11-02t1137	1509640843.19	adult	140.0451	90.2107	-137.8636	1269.8461	84.6104	86352.0136	272160.1231	4914578.0721	1069.26	-0.51949	580.922	-0.63923	567.0168	-0.68277	923.0009	-0.57349	911.794	415350.4062	775.6012	-0.67883	879.1708	-0.65511	26139200	0.18133	707.345	215.421	203.4623	443.2521	435.7127	199463.4375	332.0254	0.029473	410.1248	9693070
013	2017-11-02t1519	1509654151.23	adult	143.7418	93.9074	-134.1669	1248.9902	85.1072	85282.5488	268711.255	4907258.5794	1207.41	-0.33357	570.895	-0.72609	565.6494	-0.65751	995.8848	-0.28719	983.523	443168.75	804.693	-0.28344	944.9086	-0.20333	25352900	0.050721	615.956	212.019	199.1121	477.2868	470.6092	212392.6406	346.4351	0.22453	444.1549	9415550
013	2017-11-02t2012	1509671706.29	adult	148.6182	98.7838	-129.2905	1347.9606	85.2543	88678.2974	279173.524	4995108.4945	1024.87	-0.51032	438.996	-2.419	430.3224	-2.353	830.9294	-0.81448	815.3319	384720.3438	637.3806	-2.2623	763.9137	-1.3387	20283800	-0.95925	561.639	169.688	158.1579	424.8686	417.559	196714.1719	285.511	-1.4097	385.526	7840450
013	2017-11-02t2321	1509683101.08	adult	151.7834	101.949	-126.1253	1318.951	83.9258	90499.657	285048.0272	5214458.2999	1164.25	-0.35878	527.168	-1.2336	539.204	-0.9287	982.546	-0.32025	968.5857	463761.7188	778.6188	-0.52777	915.3859	-0.3691	24843800	0.0011322	671.213	210.337	202.0221	488.5795	477.7471	230609.5312	346.2426	-0.10956	445.5769	9912530
013	2017-11-03t0319	1509697350.82	adult	155.7417	105.9073	-122.167	1124.8938	85.0135	80350.0063	253496.4975	4771560.168	1272.78	-0.25003	492.761	-1.6697	483.3437	-1.6318	977.6911	-0.33569	952.3567	409652.5625	723.8779	-1.1813	886.3847	-0.55395	20608700	-0.85257	824.391	196.545	181.1921	521.8088	499.2552	218637.9062	337.6378	-0.4488	457.5704	8220120
013	2017-11-03t0804	1509714460.31	adult	160.4943	110.6599	-117.4144	1295.6121	81.2377	84458.1784	265989.4417	4752938.2073	1328.28	-0.20038	563.973	-0.69619	565.8473	-0.53559	1083.7625	-0.024531	1066.3306	477939.25	793.7159	-0.30977	989.581	0.093808	24823800	0.036299	749.587	226.131	215.0481	519.6735	508.7343	229176	362.0085	-0.090184	470.8869	9953370
013	2017-11-03t1119	1509726157.26	adult	163.7435	113.9091	-114.1652	1274.3571	83.138	85250.4777	268646.0053	4766153.1817	2095.49	0.4732	542.715	-0.96902	526.0359	-1.0453	1353.0913	0.76647	1314.1215	602125.625	738.7942	-0.98211	1005.0779	0.18447	24110600	-0.10025	665.126	223.836	208.6936	537.9218	530.6708	239375.2031	363.1811	-0.18104	486.3394	9944140
013	2017-11-03t1520	1509740591.46	adult	167.753	117.9186	-110.1557	1248.9384	84.4441	85144.0008	268304.2739	4887565.3355	2257.48	0.5896	515.495	-1.3219	497.0255	-1.4155	1423.5283	0.94897	1385.8367	632046.5625	740.4526	-0.96015	964.1447	-0.089566	22851900	-0.34774	757.228	208.416	195.5983	526.8661	514.5346	233928.5312	349.572	-0.57976	474.1604	9239080
013	2017-11-03t1953	1509757007.08	adult	172.3128	122.4784	-105.5958	1250.6939	84.3358	83742.622	263901.6707	4835758.3457	1648.94	0.057734	587.428	-0.34636	569.6564	-0.45171	1227.6656	0.3601	1172.2719	536489.875	799.6695	-0.24	1060.0276	0.51221	25625400	0.23064	821.968	244.073	227.8611	579.5499	569.4118	253263.3125	390.9975	0.066955	519.3681	10647200
013	2017-11-03t2319	1509769355.8	adult	175.743	125.9086	-102.1656	1292.3065	81.6429	84471.3047	265984.9698	4693789.5878	1668.87	0.068126	518.114	-1.2628	502.4119	-1.3222	1186.1117	0.22756	1163.5696	523075.25	712.8537	-1.295	973.6287	-0.057345	22809500	-0.33586	610.486	217.862	204.8172	491.8603	480.5641	216910.4062	354.1325	-0.70868	447.0885	9591150
013	2017-11-04t0426	1509787782.6	adult	180.8616	131.0272	-97.0471	1254.4562	83.9412	84866.8219	267316.5141	4888465.6239	2519.96	0.7579	598.687	-0.18322	577.2241	-0.33533	1490.9142	1.1024	1383.2463	660475	788.2504	-0.39667	1109.4616	0.81398	26476300	0.41481	755.527	254.206	242.1833	518.2839	503.2438	229599.75	376.0515	-0.45759	467.4509	11242000
013	2017-11-04t0738	1509799276.06	adult	184.0542	134.2198	-93.8545	1245.0679	83.4619	84992.3263	267815.3036	4914572.7851	2323.36	0.59548	542.74	-0.91335	525.6309	-0.99141	1342.4124	0.66967	1202.2538	594688.6875	738.29	-0.99588	1004.23	0.11524	24021600	-0.0735	748.665	231.676	217.9567	539.4999	521.5302	238998.4375	352.7223	-0.92626	465.233	10254000
013	2017-11-04t1119	1509812568.29	adult	187.7465	137.9121	-90.1622	1290.5175	83.9239	85967.3078	270740.086	4868804.4576	1743.04	0.11993	538.086	-0.96673	523.9411	-1.0023	1156.9626	0.12178	1074.4728	518319.25	726.0387	-1.1459	949.0923	-0.26271	24104100	-0.049696	877.452	235.59	222.9789	527.4024	509.693	236276.2812	363.6754	-0.83017	466.7484	10553500
013	2017-11-04t1612	1509830142.09	adult	192.6281	142.7937	-85.2806	1246.2206	85.0278	86103.7089	271384.7304	5000394.1879	1684.93	0.071915	541.929	-0.90985	527.634	-0.94418	1121.1617	0.014491	1066.2434	503401.625	749.4582	-0.88486	948.9004	-0.28337	24293600	-0.0024626	789.367	241.163	226.9413	560.6791	544.9083	251744.9219	374.5359	-0.76995	493.8201	10810800
013	2017-11-04t1922	1509841507.1	adult	195.7851	145.9507	-82.1236	1259.5646	85.6718	87699.2921	276611.0509	5144000.2783	1571.72	-0.021284	542.408	-0.90158	534.7087	-0.85131	1048.7634	-0.21047	995.7304	479284.875	727.0971	-1.152	899.8354	-0.63252	24777700	0.098231	728.455	245.714	235.1081	535.0349	519.8147	244510.9688	381.2949	-0.7388	474.3182	11224500
013	2017-11-04t2319	1509855765.15	adult	199.7456	149.9112	-78.1631	1351.1308	85.5468	88482.6285	278557.3192	5071909.5397	1275.35	-0.27631	481.738	-1.6742	471.2041	-1.6373	933.3014	-0.58585	897.3579	431185.25	671.7986	-1.7968	818.7717	-1.2247	22213400	-0.38756	865.844	220.033	208.672	534.4971	516.7157	246937.6406	341.6337	-1.4049	462.4386	10145900
013	2017-11-05t0311	1509873279.55	adult	204.6108	154.7764	-73.2979	1369.0394	83.9097	90190.2017	283904.3567	5077730.9916	1443.41	-0.12838	540.965	-0.92266	537.2301	-0.81906	1009.062	-0.35731	978.2051	475268.2188	740.6675	-1.0285	904.7452	-0.64979	25431900	0.23777	842.093	253.504	235.9806	588.3701	573.3027	277122.3125	417.6115	-0.41692	531.2993	11917700
013	2017-11-05t0624	1509884892.44	adult	207.8366	158.0022	-70.0721	1219.5946	86.7564	83556.115	263237.7978	4849837.1814	1264.39	-0.2958	494.292	-1.5131	490.5578	-1.3935	957.474	-0.54709	936.433	417458.6562	696.7348	-1.5362	866.6265	-0.95368	21507200	-0.49115	876.963	235.041	221.8462	594.8574	580.3589	259357.8125	392.288	-0.84104	524.4469	10226900
013	2017-11-05t1025	1509899324.83	adult	211.8456	162.0112	-66.0631	1319.6756	87.5361	90704.5424	285905.3668	5340807.2085	1112.81	-0.45021	474.874	-1.7604	462.9248	-1.7349	878.2922	-0.86493	856.0731	415432.1875	661.6258	-1.9444	803.909	-1.4673	22432100	-0.30429	857.96	228.38	211.5717	594.3529	577.9242	281128.9375	367.4872	-1.2544	521.4341	10788200
013	2017-11-05t1502	1509915985.85	adult	216.4736	166.6392	-61.4351	1310.2974	83.4274	86760.1362	273222.2119	4942665.5531	1161.53	-0.41562	488.473	-1.592	486.6507	-1.4457	873.983	-0.9264	849.7066	395914.3125	657.3802	-2.0049	781.3354	-1.705	22087300	-0.35169	817.297	236.078	223.5432	566.7791	552.4832	256750.9062	370.5086	-1.294	489.0191	10674800
013	2017-11-05t1819	1509927763.74	adult	219.7453	169.9109	-58.1634	1309.2676	82.222	86860.8071	273501.685	4921588.429	1345.33	-0.22794	515.928	-1.2497	502.2838	-1.256	1034.8328	-0.2995	1013.3908	468779.25	728.5418	-1.2189	931.2301	-0.53347	23350900	-0.11176	957.044	251.167	229.6168	655.2616	632.0564	296833.5	427.1608	-0.61917	563.4236	11367800
013	2017-11-05t2326	1509946197.24	adult	224.8657	175.0313	-53.043	1236.6383	82.7905	82774.3324	260760.6225	4666637.4178	1412.95	-0.15477	504.629	-1.3973	489.3763	-1.4196	952.1946	-0.67835	919.1389	411348.0625	688.0419	-1.6879	861.0369	-1.1479	21757100	-0.38066	994.184	249.455	228.7079	636.8999	609.5904	275140.75	408.1435	-0.95821	550.4481	10755200
013	2017-11-06t0238	1509957695.83	adult	228.0597	178.2253	-49.849	1343.6321	85.7572	91106.6826	286855.2487	5311211.1544	1216.5	-0.38986	521.836	-1.1829	518.7723	-1.0589	914.6272	-0.87405	897.1315	434447.9062	692.7627	-1.645	837.1852	-1.3812	24757500	0.16238	824.401	261.149	245.9666	609.9318	595.0079	289717.625	409.1716	-1.0017	545.6483	12389700
013	2017-11-06t0619	1509970970.19	adult	231.747	181.9126	-46.1617	1218.1777	87.4956	83700.5905	263748.6867	4897283.0178	1387.06	-0.18562	565.189	-0.63599	553.2646	-0.63217	992.4921	-0.5328	971.4474	432726.5312	747.5251	-1.0447	910.1168	-0.77498	24634300	0.15077	1107.78	276.549	258.8588	629.4113	609.1822	274423.3438	437.6404	-0.71055	558.8128	12053700
013	2017-11-06t1113	1509988598.89	adult	236.6439	186.8095	-41.2648	1191.3752	87.9002	81042.7836	255375.6376	4676608.3552	1283.65	-0.32415	555.165	-0.7614	540.8665	-0.78357	1022.644	-0.40318	1000.4634	432578.4062	767.4481	-0.83453	941.2543	-0.5208	23435200	-0.043588	896.1	279.289	259.1881	656.295	643.0239	277612.8125	457.5085	-0.54785	587.7656	11789600
013	2017-11-06t1419	1509999776.8	adult	239.7489	189.9145	-38.1598	1165.1185	90.3269	79374.351	250303.8303	4588431.8367	1389.63	-0.18002	560.987	-0.68381	545.6703	-0.71978	1021.4837	-0.41876	1003.8637	422894.25	764.2853	-0.87563	934.2909	-0.59274	23180500	-0.076938	871.653	285.275	263.4341	656.5023	642.9882	271791.9375	472.0229	-0.41839	592.1685	11787800
013	2017-11-06t1805	1510013220.74	adult	243.4833	193.6489	-34.4254	1159.6498	90.5726	79193.1858	249738.1147	4581553.4332	1243.18	-0.39449	555.472	-0.74965	539.5891	-0.79119	1024.6271	-0.41291	1004.748	423171	761.5832	-0.91245	937.6051	-0.57358	22899900	-0.11205	856.329	286.105	262.9888	656.2751	640.1497	271041.625	473.2117	-0.46166	595.1388	11795000
013	2017-11-06t2240	1510029734.17	adult	248.0704	198.236	-29.8383	1149.1187	90.3901	77988.6259	245933.4434	4492602.4046	1437.66	-0.097598	560.564	-0.67502	543.538	-0.7321	1018.1066	-0.46234	1002.0244	414369.375	777.4818	-0.73949	945.551	-0.50901	22774000	-0.1167	848.581	294.688	269.5587	660.1737	644.241	268690.6875	495.3323	-0.2575	607.5955	11972300
013	2017-11-07t0205	1510042014.36	adult	251.4815	201.6471	-26.4272	1145.9756	89.6838	76742.1961	241999.4647	4377407.4841	1248.23	-0.40425	562.64	-0.63977	543.7212	-0.72156	1024.5953	-0.4332	1008.9402	409838.1562	786.713	-0.63831	955.6147	-0.41889	22491000	-0.15115	909.917	299.505	271.8548	681.2192	665.8121	272487.6875	509.7633	-0.12902	626.6421	11972400
013	2017-11-07t0605	1510056414.78	adult	255.4817	205.6473	-22.427	1112.8297	89.8095	74936.0657	236313.8416	4294890.8967	1395.07	-0.15449	564.489	-0.60442	545.3548	-0.68978	1028.5138	-0.41753	1005.8136	402148.875	791.3942	-0.58708	954.8861	-0.42873	22030900	-0.21155	1026.97	306.438	277.5902	702.4886	681.1976	274673.0625	527.4027	0.031216	644.8585	11959700
013	2017-11-07t1024	1510071982.99	adult	259.8062	209.9718	-18.1025	1107.6619	90.3581	73730.5291	232408.922	4216663.1154	1615.42	0.27307	569.877	-0.52041	549.2256	-0.62679	1045.6549	-0.30848	1016.6621	402577.1562	804.1894	-0.44358	967.7309	-0.30654	21892400	-0.21664	1224.71	313.276	283.4437	727.6479	701.3629	280144.4375	545.1653	0.18884	662.7991	12034800
013	2017-11-07t1405	1510085219.68	adult	263.483	213.6486	-14.4257	1103.9109	88.797	74167.0509	233890.0008	4230483.6789	1570.5	0.21838	571.264	-0.48941	550.0012	-0.60454	1043.2719	-0.3266	1010.5466	403746.1875	805.2159	-0.43099	965.8544	-0.32373	22073100	-0.17224	1227.09	317.232	285.8391	736.555	707.1292	285046.7812	554.8084	0.25645	670.6366	12257500
013	2017-11-07t1911	1510103583.9	adult	268.5842	218.7498	-9.3245	1098.2263	88.2584	71680.1241	225898.664	4019348.1253	1728.27	0.63328	582.313	-0.32528	560.1818	-0.45369	1052.7041	-0.25614	1015.6191	393711.3125	820.0887	-0.26243	973.8344	-0.24263	21757500	-0.2026	1404.87	330.128	298.3497	767.4276	732.1357	287017.9062	578.4259	0.47397	700.8436	12334900
013	2017-11-07t2208	1510114212.49	adult	271.5366	221.7022	-6.3721	1040.6795	87.4271	69940.6365	220583.0901	3986775.562	1433.96	-0.029122	585.396	-0.27289	564.3533	-0.38771	1084.0051	-0.0027137	1062.201	395661.875	814.0293	-0.32773	1000.6772	0.02436	21323000	-0.26023	1246.06	335.723	306.304	803.9031	786.6974	293424.625	579.508	0.44739	741.5263	12228700
013	2017-11-08t0205	1510128414.24	adult	275.4815	225.6471	-2.4272	1026.8026	88.1943	68550.471	216217.4531	3897737.3318	1341.75	-0.26684	593.002	-0.15632	568.9708	-0.31113	1119.5406	0.3209	1100.1042	400795.5625	829.3086	-0.15549	1031.2055	0.33245	21179100	-0.26668	1095.82	344.947	312.6884	861.7911	846.967	308521.2188	606.2406	0.71754	794.6895	12319800
013	2017-11-08t0656	1510145890.03	dead	280.3359	230.5015	2.4272	1030.6016	87.081	68003.1719	214438.7049	3823632.6121	1422.37	-0.012785	601.11	-0.028245	575.5157	-0.20426	1130.3037	0.47821	1109.1669	401257.8125	846.0143	0.032079	1048.2982	0.5125	21302200	-0.2269	1071.66	354.297	319.8929	885.1818	869.1443	314239.5312	629.8213	0.93729	816.7739	12555600
014	2017-10-27t1533	1509136694.69	egg	-1.9041	-49.8347	-253.4819	156.6909	30.2643	3199.7776	10202.1604	60637.0575	0	-0.28983	0	-0.50519	0	-0.5167					0	-0.4801	0	-0.38195	0	0.94812	0	0	0				0	-0.47195	0	0
014	2017-10-27t1922	1509150403.87	larva	1.9041	-46.0266	-249.6738	176.4128	27.9019	3637.4103	11550.1936	66947.6307	0	-0.49989	0	-0.64387	0	-0.64969					0	-0.62979	0	-0.5681	0	0.52069	0	0	0				0	-0.61027	0	0
014	2017-10-27t2323	1509164859.65	larva	5.9195	-42.0111	-245.6583	153.9112	27.9404	2875.6236	9154.6904	50573.2294	0	-0.70502	0	-0.7907	0	-0.7907					0	-0.78548	0	-0.75692	0	0.091153	0	0	0				0	-0.76363	0	0
014	2017-10-28t0323	1509179268.42	larva	9.922	-38.0086	-241.6559	153.4467	28.2035	2892.8134	9210.1673	51327.6247	0	-0.89558	0	-0.93811	0	-0.93248					0	-0.93888	0	-0.93838	0	-0.31842	0	0	0				0	-0.92521	0	0
014	2017-10-28t0723	1509193667.68	larva	13.9218	-34.0088	-237.6561	153.8864	27.8289	2935.8002	9346.6534	51995.187	0	-1.0744	0	-1.087	0	-1.076					0	-1.091	0	-1.1139	0	-0.7117	0	0	0				0	-1.0967	0	0
014	2017-10-28t1123	1509208067.03	larva	17.9216	-30.009	-233.6563	151.0959	28.2661	2826.4042	9004.495	50048.0022	0	-1.2435	0	-1.2384	0	-1.2221					0	-1.2425	0	-1.2844	0	-1.0909	0	0	0				0	-1.28	0	0
014	2017-10-28t1523	1509222464.56	larva	21.9209	-26.0097	-229.6569	340.5232	41.6464	10187.9077	32269.7026	268959.1004	1452.52	0.29568	809.217	0.66188	770.8268	0.62754	1334.4452	-0.4614	1316.9075	73394.4844	1175.0977	0.66089	1289.1363	0.47275	4403760	-0.56938	271.618	151.008	150.3292	207.2026	204.1472	11396.1436	183.6887	0.76576	199.1934	821788
014	2017-10-28t1923	1509236872.77	larva	25.9232	-22.0074	-225.6547	396.6799	37.3389	11978.3714	37881.4317	304345.2321	1877.75	0.61558	1131.9	1.3943	1124.2941	1.4658	1743.9224	-0.0047812	1731.0414	111611.0312	1504.1747	1.1265	1676.3752	0.89462	7239630	-0.37145	429.067	171.347	170.8753	229.7037	224.7712	14701.0391	202.6924	0.89762	216.3012	1095930
014	2017-10-28t2323	1509251280.33	larva	29.9253	-18.0053	-221.6526	279.4775	26.6293	5781.2497	18258.8671	102632.9428	1786.95	0.34379	1171.31	1.4126	1165.9768	1.5011	1657.2286	-0.15398	1652.4871	53031.3164	1511.4928	1.0317	1618.7978	0.65772	3684940	-1.4321	240.871	171.091	171.0083	221.1041	218.5166	7075.3325	201.1731	0.77023	214.9412	538253
014	2017-10-29t0323	1509265680.41	larva	33.9253	-14.0053	-217.6525	548.8292	44.9628	20037.8982	63262.7752	615054.3865	2069.72	0.50798	1215.81	1.449	1178.7981	1.4599	1864.9702	0.082261	1851.8689	199551.8125	1680.4889	1.2357	1812.2392	0.80355	12911900	0.022109	255.729	176.251	175.962	231.5156	229.2559	24772.1699	208.6819	0.75965	223.4759	1871790
014	2017-10-29t0723	1509280080.32	larva	37.9253	-10.0053	-213.6526	678.5015	53.6737	30067.9926	94939.7325	1104249.1693	3157.33	1.589	1354.57	1.7551	1288.7318	1.6985	2708.2083	1.2169	2646.8179	430605.125	2190.4952	2.0909	2534.6674	1.7609	21426500	1.3122	252.724	163.285	162.9617	218.1037	216.3047	34678.4844	196.2576	0.45111	210.9888	2582840
014	2017-10-29t1123	1509294482.18	larva	41.9258	-6.0048	-209.652	793.9645	54.8826	37218.2705	117451.2545	1450991.6168	4057.77	2.4489	1101.19	0.93789	984.6689	0.7155	3119.1716	1.8245	3009.2043	611357.625	1907.5316	1.4581	2782.0082	2.0027	21536000	0.97438	389.012	162.435	161.7462	225.0611	219.65	44111.9766	197.6896	0.325	214.0598	3176740
014	2017-10-29t1523	1509308912.61	larva	45.9343	-1.9963	-205.6436	930.6451	64.0401	49022.9277	154561.603	2147468.5218	3135.54	1.2451	1004.24	0.53823	914.823	0.38996	2612.9241	1.1129	2587.1409	671521.5	1629.6082	0.80704	2391.5012	1.2593	25803100	1.4236	351.226	170.792	170.0609	232.8055	229.5375	59831.0234	207.2554	0.3215	223.3813	4388330
014	2017-10-29t1923	1509323286.31	adult	49.927	1.9963	-201.6509	1086.6488	65.1647	59933.2767	188852.7315	2752691.6868	3108.06	1.0544	902.46	0.10211	824.0342	-0.020255	2508.9014	0.97047	2442.0535	787795	1474.3419	0.37807	2292.0705	0.96062	28295700	1.5217	325.7	160.901	160.1359	222.4647	219.329	69853.9062	196.8055	-0.059555	213.1881	5044890
014	2017-10-29t2323	1509337681.34	adult	53.9256	5.995	-197.6523	1062.2299	67.0514	60616.6814	191175.0787	2835300.1946	2846.47	0.71266	924.614	0.12985	873.989	0.098585	2038.0822	0.22005	1946.5079	648110.125	1420.8505	0.23839	1848.3633	0.2241	29319500	1.4151	363.756	176.968	176.0398	241.9549	238.2966	76941.6719	216.06	0.17889	232.4769	5611650
014	2017-10-30t0323	1509352089.52	adult	57.9278	9.9972	-193.65	1116.2876	78.6124	67167.0268	211766.2551	3379732.7206	2576.32	0.38174	764.445	-0.45171	702.4185	-0.5463	2012.7534	0.17587	1937.365	706476.4375	1214.134	-0.21858	1825.4548	0.17364	26803700	0.67512	374.309	148.582	148.0856	216.7226	212.9696	76069.6406	188.0424	-0.61779	206.2921	5209730
014	2017-10-30t0723	1509366486.45	adult	61.927	13.9964	-189.6509	1261.0932	73.5382	74423.5555	234402.7655	3686556.9115	2397.28	0.16914	817.772	-0.27446	776.9806	-0.2868	1977.4615	0.15176	1927.6415	769232.5625	1211.5068	-0.22289	1801.6423	0.14888	31788400	1.371	356.425	170.214	169.0672	239.5079	236.3476	93168.5547	210.1152	-0.25697	228.9719	6616550
014	2017-10-30t1124	1509380927.51	adult	65.9384	18.0078	-185.6395	1171.1518	74.7491	71659.514	225747.3717	3659722.9925	1971.23	-0.33996	832.843	-0.19193	786.2764	-0.2325	1614.5031	-0.4696	1602.7175	605438.625	1221.7626	-0.16157	1524.3306	-0.31432	31154200	1.0464	350.931	170.881	168.7076	249.3654	246.0021	93512.0312	216.7143	-0.23387	238.7512	6392140
014	2017-10-30t1606	1509397766.39	adult	70.6159	22.6853	-180.962	1165.2583	88.9149	75877.8689	239304.2522	4139103.3666	2438.04	0.328	767.859	-0.44987	722.064	-0.51416	1943.8807	0.27817	1917.5969	769776.75	1112.5503	-0.395	1700.7614	0.1137	30361100	0.69673	465.18	169.843	167.4779	259.4182	254.631	102729.6016	219.3232	-0.33843	244.6345	6715610
014	2017-10-30t1919	1509409354.85	adult	73.8349	25.9043	-177.743	1160.2011	85.0416	74317.8943	234618.4494	3972756.8801	2099.1	-0.06903	717.283	-0.69733	681.8974	-0.72854	1603.2042	-0.33682	1550.356	622043.25	1052.3389	-0.5314	1425.5642	-0.3874	27793300	0.091745	282.097	160.968	160.2124	238.4541	234.6269	92520.2031	207.3824	-0.87679	227.5297	6237200
014	2017-10-30t2319	1509423752.92	adult	77.8343	29.9037	-173.7435	1231.981	75.8054	75415.4419	237487.7334	3890241.6642	1982.26	-0.1491	761.139	-0.38173	734.7274	-0.35245	1622.3375	-0.1404	1611.4583	639201	1023.59	-0.56847	1424.6113	-0.28522	29960700	0.42297	349.442	179.629	177.6613	260.6875	257.0137	102710.8906	226.4468	-0.38425	248.7567	7070750
014	2017-10-31t0350	1509439997.95	adult	82.3469	34.4162	-169.231	1229.1405	80.4742	79184.6291	249674.8266	4236299.4181	1954.39	-0.064753	735.184	-0.48069	712.1792	-0.4419	1456.02	-0.3836	1422.0165	601336.25	1036.677	-0.41172	1322.277	-0.41237	30346900	0.43185	412.063	180.737	179.1751	281.6758	273.0329	116332.1094	235.5529	-0.24094	261.2645	7460460
014	2017-10-31t0719	1509452553.26	adult	85.8344	37.9038	-165.7434	1134.1448	92.6153	75281.4239	237502.6657	4187436.534	1496.57	-0.7861	719.5	-0.53921	688.1104	-0.59818	1317.1836	-0.65826	1308.3727	517653.1562	1007.0643	-0.45876	1252.5153	-0.50855	28233900	-0.023868	435.644	178.939	175.6347	291.7727	286.5122	114666.6719	239.3206	-0.25223	273.0147	7021740
014	2017-10-31t1222	1509470778.1	adult	90.8969	42.9663	-160.681	1241.9792	77.3762	79146.0261	249393.1146	4257010.6575	1546.16	-0.57588	736.641	-0.182	723.8423	-0.056711	1313.8666	-0.43875	1294.2356	542626.875	983.7063	-0.42479	1218.0089	-0.43642	30396000	0.42333	430.382	190.982	188.6136	297.8187	293.5833	122999.125	249.1357	-0.12636	281.3454	7880480
014	2017-10-31t1534	1509482262.96	adult	94.0871	46.1565	-157.4907	1270.7839	80.0474	79926.0408	251850.8998	4254825.0411	1585.22	-0.40327	710.217	-0.35861	700.9933	-0.2079	1286.8197	-0.38625	1274.4927	536603.8125	939.463	-0.63719	1160.1538	-0.53983	29611800	0.27628	821.731	184.09	182.4065	298.2441	290.9997	124367.8125	245.1842	-0.39904	278.4991	7675450
014	2017-10-31t1919	1509495756.33	adult	97.8353	49.9047	-153.7426	1190.2365	79.4786	76639.1813	241426.2599	4158051.0129	1687.03	-0.068962	733.652	0.094723	709.4501	0.036285	1370.2465	0.16196	1352.8816	548098.5625	967.3042	-0.20311	1279.0984	0.23341	29314500	0.24714	610.714	194.709	192.6534	301.176	294.8736	120470.4141	249.4877	-0.41817	282.4041	7779990
014	2017-11-01t0011	1509513303.32	adult	102.7095	54.7789	-148.8684	1263.8612	79.7193	79934.6543	251723.5474	4313300.0549	1303.84	-0.78158	622.172	-1.1201	602.4997	-1.1468	1042.24	-0.9957	1021.4605	434614.0625	833.7997	-1.2243	956.5788	-1.1913	25942100	-0.41704	406.233	174.72	170.6033	307.8957	300.8522	128392.4844	239.9859	-0.91901	285.6877	7285120
014	2017-11-01t0321	1509524691.12	adult	105.8727	57.9421	-145.7051	1240.5235	79.5005	78308.5104	246563.4909	4237253.6714	1285.21	-0.74575	677.979	-0.28915	666.7197	-0.22974	1043.8718	-0.86819	1016.6373	426943.5625	869.1202	-0.7367	966.0639	-1.0129	27702200	0.0043849	762.104	193.611	190.875	335.573	328.647	137249.3594	267.8168	-0.19814	312.1881	7910960
014	2017-11-01t0719	1509538956.17	adult	109.8352	61.9046	-141.7426	1288.1254	81.2369	83451.8383	262942.2794	4565628.2653	1487.79	-0.21562	666.256	-0.29773	647.8249	-0.34715	1142.7196	-0.2765	1116.7419	497083.0312	875.3366	-0.49715	1022.843	-0.52075	28970800	0.33616	462.522	202.889	195.914	348.4462	343.8449	151574.0938	287.1959	0.1976	329.914	8822200
014	2017-11-01t1204	1509556049.84	adult	114.5835	66.6529	-136.9944	1333.7467	85.0316	85348.1391	268771.3518	4697817.4092	1051.64	-1.037	497.817	-2.3095	481.4918	-2.3254	870.9226	-1.3457	861.7133	387560.5625	701.9711	-2.1377	814.88	-1.6009	22148900	-1.0372	409.51	155.039	147.685	317.3971	309.3799	141241.7031	231.439	-1.6176	290.0706	6897980
014	2017-11-01t1519	1509567759.19	adult	117.8361	69.9055	-133.7418	1221.5947	80.7722	77970.539	245506.6528	4210851.9913	1104.98	-0.84567	632.036	-0.4816	620.1006	-0.47268	962.5339	-0.84135	952.4616	391751.3125	846.2714	-0.48172	930.5014	-0.79017	25699800	-0.22752	459.767	211.876	205.1752	385.2747	378.9151	156806.8125	308.6141	0.42727	363.7395	8615300
014	2017-11-01t1919	1509582173.91	adult	121.8402	73.9096	-129.7377	1262.0892	92.8435	84298.4426	265712.3225	4791108.8986	1009.56	-0.92607	497.361	-2.1076	490.2362	-2.0212	830.76	-1.3235	819.9645	365534.4062	688.0337	-2.0874	790.0674	-1.5713	21851600	-0.97095	686.526	166.271	158.6356	363.1347	353.9635	159779.25	252.7329	-1.2899	322.3576	7305110
014	2017-11-01t2353	1509598603.92	adult	126.4041	78.4735	-125.1738	1307.7844	84.7772	85113.6645	268037.6548	4700570.9036	1198.84	-0.50251	640.108	-0.14351	636.0235	-0.058502	1004.8928	-0.45153	992.0414	446172.4062	825.7053	-0.41941	947.4049	-0.44445	28398400	0.47816	585.778	218.906	211.28	436.8293	425.6095	193952.2188	318.4723	0.28945	398.368	9711780
014	2017-11-02t0319	1509610963.2	adult	129.8372	81.9066	-121.7407	1186.3791	81.9885	78550.7219	247507.7087	4415822.0656	1225.4	-0.41301	642.687	-0.032098	629.0817	-0.075139	1001.0332	-0.40374	983.8126	410423.625	826.2074	-0.31896	939.4488	-0.42429	26301900	0.087552	589.09	220.948	209.86	458.0634	446.6761	187806.0156	330.9598	0.45829	420.572	9042320
014	2017-11-02t0826	1509629372.87	adult	134.951	87.0204	-116.6269	1152.6239	85.9367	77806.0683	245226.0474	4457386.0209	974.711	-0.70203	518.888	-1.537	505.6635	-1.5503	876.0038	-0.81795	870.1241	355657.5625	716.3072	-1.472	836.4599	-1.0078	21026900	-0.941	585.17	176.974	167.3521	409.3468	399.0224	166194.7969	269.0684	-1.3455	359.3693	7171530
014	2017-11-02t1137	1509640858.16	adult	138.1414	90.2108	-113.4365	1241.7564	82.0794	80481.4376	253641.3749	4430465.9912	1143.48	-0.44305	590.375	-0.55245	591.1366	-0.40933	979.4911	-0.38529	970.3319	411386.25	834.8333	-0.022085	933.757	-0.32876	24778600	-0.125	600.697	209.739	199.203	480.0585	473.1103	201624.5625	333.3297	0.14407	432.3169	8802970
014	2017-11-02t1519	1509654166.38	adult	141.8381	93.9075	-109.7398	1285.9934	85.3832	85394.1651	268931.5206	4814681.5395	985.371	-0.60145	480.969	-1.9331	473.2803	-1.868	823.5717	-0.90526	814.8083	366489.4062	640.0372	-2.2813	765.1927	-1.3849	21395000	-0.78855	575.01	173.215	162.7216	434.1533	425.7996	193198.2188	270.075	-1.5587	386.3358	7705130
014	2017-11-02t2012	1509671721.24	adult	146.7144	98.7838	-104.8634	1179.0126	83.3254	79258.3956	249822.1803	4497048.6711	1173.08	-0.36175	622.823	-0.012382	613.5533	-0.012795	1011.8571	-0.22644	1002.1313	417897	811.9533	-0.16541	953.9449	-0.1349	25709500	0.14648	622.792	223.275	212.7513	505.7711	499.6779	208883.4531	323.3536	-0.44865	454.8415	9216550
014	2017-11-02t2321	1509683116.09	adult	149.8797	101.9491	-101.6982	1141.8234	81.626	75492.0473	237919.2522	4209929.7489	1278.42	-0.24581	642.932	0.28584	632.6384	0.26425	1036.2919	-0.14828	1023.2466	408299	818.1502	-0.059757	963.941	-0.062574	25289100	0.08146	670.919	235.524	221.9175	519.6332	511.7384	204735.4688	358.2873	0.24491	462.0649	9264090
014	2017-11-03t0319	1509697365.81	adult	153.8379	105.9073	-97.7399	1183.9154	85.5202	80561.146	253815.2949	4641874.6889	1164.18	-0.35577	594.447	-0.32595	593.3134	-0.21397	989.5934	-0.29716	977.2634	415629.25	789.9621	-0.37839	930.3289	-0.27396	24938200	0.031495	629.686	217.348	209.1938	505.694	497.9917	212391.4688	339.7093	-0.33504	457.5609	9118160
014	2017-11-03t0804	1509714475.23	adult	158.5905	110.6599	-92.9873	1227.6744	84.5352	81199.7179	255766.9378	4583136.1407	1398.44	-0.13427	636.346	0.26304	627.6171	0.26172	1095.0322	0.015743	1076.594	464293.6562	838.8177	0.24132	1013.1413	0.24728	26920000	0.46153	714.94	243.326	232.9931	566.5236	558.1435	240205.9844	354.2082	-0.18766	488.072	10293700
014	2017-11-03t1119	1509726172.23	adult	161.8397	113.9091	-89.7381	1158.525	85.8817	78953.4275	248839.6262	4572843.4177	1115.86	-0.3916	478.281	-1.839	469.0103	-1.7969	931.6138	-0.48453	915.7612	383824.875	702.1946	-1.4346	864.5272	-0.70554	19663600	-1.0222	706.425	176.802	162.3988	494.5514	483.1474	203755.1562	292.3421	-1.5905	433.5347	7268850
014	2017-11-03t1520	1509740606.69	adult	165.8493	117.9187	-85.7286	1085.3427	80.8118	72946.6747	230092.3941	4077177.5606	1294.24	-0.23402	645.182	0.41169	630.5789	0.33093	1070.8633	-0.079691	1053.6338	406928.0312	824.5613	0.072128	997.9935	0.1333	24509800	-0.012312	712.566	256.747	243.0514	580.2905	568.7591	220510.375	377.9201	0.042157	517.7421	9753580
014	2017-11-03t1953	1509757022.16	adult	170.4091	122.4785	-81.1687	676.8895	96.3261	46653.0282	149353.6032	2713045.8758	1325.51	-0.21041	647.229	0.45069	626.4755	0.28966	1121.5254	0.055875	1112.1055	273652.1875	868.2988	0.60092	1056.187	0.49294	15742500	-1.7954	735.236	262.228	244.3543	606.1505	596.7086	147900.7031	417.0784	0.62939	552.1214	6378180
014	2017-11-03t2319	1509769370.82	adult	173.8393	125.9087	-77.7385	1164.1048	82.8425	77066.2392	242917.5154	4315048.833	2967.13	1.1475	543.507	-0.92976	526.154	-1.0177	1280.5419	0.50764	1087.2753	514777.8125	751.9044	-0.82215	987.3397	0.038253	21827200	-0.54066	836.047	221.758	208.7872	595.3647	584.6291	239336.5938	356.7067	-0.61289	512.2297	8905790
014	2017-11-04t0426	1509787797.75	adult	178.9579	131.0273	-72.6199	1233.8371	83.3008	78946.4283	248619.8413	4387804.7513	4816.76	2.6479	512.072	-1.3314	484.0943	-1.5461	1815.3042	2.0445	1135.859	747905.3125	713.6656	-1.2848	1012.2681	0.18408	21083000	-0.67734	821.935	209.43	195.1312	602.0116	592.4365	248028.7812	350.1894	-0.85496	530.2191	8622650
014	2017-11-04t0738	1509799291.11	adult	182.1505	134.2199	-69.4273	1197.1938	82.5094	75845.5955	239008.8673	4108192.3051	8708.91	5.7859	504.308	-1.4237	472.6538	-1.6812	2274.2893	3.3717	1402.8642	900618.5625	698.7802	-1.4619	1040.3259	0.35635	19949900	-0.89583	832.148	205.692	190.2152	615.1091	603.6606	243583.2188	340.5881	-1.0887	537.6315	8136990
014	2017-11-04t1119	1509812583.31	adult	185.8428	137.9122	-65.7351	1197.9352	83.8125	77755.3722	245048.1759	4310720.3765	5834.07	3.4696	565.825	-0.60854	545.1259	-0.73738	2121.5742	2.9581	1223.6187	861359.125	783.8301	-0.46351	1046.0625	0.38666	22941400	-0.28559	862.215	239.054	220.0068	616.5187	600.4803	250306.5781	404.8638	-0.11685	550.3047	9692450
014	2017-11-04t1612	1509830157.13	adult	190.7244	142.7938	-60.8535	1210.2895	84.1862	82639.957	260677.7619	4726560.9615	4683.05	2.5668	526.642	-1.1102	505.3138	-1.2301	1820.339	2.1045	1483.1237	784566.125	738.3002	-1.0099	1042.4999	0.35453	22649800	-0.33049	1002.72	222.789	209.4604	595.4693	579.2596	256647.2656	358.4016	-0.97862	509.2857	9581690
014	2017-11-04t1922	1509841522.23	adult	193.8814	145.9508	-57.6965	1188.2984	83.6192	81330.3929	256363.2523	4629977.91	3661.62	1.7278	573.457	-0.504	550.3029	-0.65813	1755.1802	1.9451	1493.413	744196.375	774.2286	-0.60301	1102.3284	0.75468	24293400	-4.851e-05	881.268	247.851	233.3775	629.6953	615.3385	266990.8125	379.4316	-0.72351	543.4633	10499700
014	2017-11-04t2319	1509855780.36	adult	197.842	149.9114	-53.7359	1192.9062	79.7479	77947.5857	245707.3331	4264552.3353	4117.56	2.1779	613.469	0.0043317	588.1003	-0.18705	1941.1191	2.5969	1629.6991	790035.5	815.4706	-0.14732	1080.9942	0.6148	24915400	0.12851	839.671	260.887	242.1603	624.7584	611.7338	254276.6562	417.2523	-0.25376	559.6403	10595700
014	2017-11-05t0311	1509873295.55	adult	202.7073	154.7767	-48.8706	1173.2309	83.95	78667.3177	247921.6158	4442184.6129	3566.37	1.7737	558.915	-0.69421	547.6695	-0.68991	1679.6864	1.8655	1330.6745	688671.4375	789.8568	-0.4623	1086.4209	0.66228	22910500	-0.24431	829.026	237.998	227.9435	631.6946	617.016	258994.8125	382.8545	-0.86732	565.4328	9755780
014	2017-11-05t0624	1509884908.28	adult	205.9331	158.0025	-45.6448	1162.3593	85.5318	77570.6058	244538.8173	4406139.7989	4432.51	2.6333	582.671	-0.39679	548.6052	-0.68021	1867.821	2.59	1318.1492	756467.5	802.2666	-0.33625	1100.4879	0.77492	23543400	-0.11493	879.414	259.4	238.3624	690.1711	679.957	279519.3125	420.085	-0.41367	593.082	10481300
014	2017-11-05t1025	1509899340.53	adult	209.942	162.0114	-41.6358	1245.2791	82.8188	82981.846	261419.1737	4643780.2373	4276.9	2.5989	518.266	-1.2116	494.205	-1.3487	1707.4534	2.1504	1129.214	739327.3125	705.6913	-1.4418	988.8117	-0.049889	22409800	-0.31537	872.57	233.618	216.3721	638.3782	617.5099	276417.75	373.3636	-1.1408	548.5897	10101600
014	2017-11-05t1502	1509916001.57	adult	214.5701	166.6395	-37.0078	583.4771	112.2607	39767.8806	129493.2622	2385524.7156	3874.59	2.3361	556.123	-0.74014	541.2565	-0.77509	2210.7776	4.2434	2099.2169	459841.75	800.5048	-0.39388	1110.8431	0.89534	11553500	-2.2892	785.943	249.342	239.8465	629.0366	617.1266	130839.6016	419.4771	-0.61363	564.8885	5180090
014	2017-11-05t1819	1509927778.76	adult	217.8415	169.9109	-33.7363	767.3379	80.4662	44474.9484	141963.9634	2235743.8876	3565.78	2.1087	622.246	0.088662	597.3333	-0.088441	1935.1974	3.3377	1641.8894	450901	828.598	-0.092407	1134.4486	1.1022	14475900	-1.7297	727.835	275.424	262.2143	580.179	573.6881	135181.7031	409.2443	-0.81348	532.3768	6407460
014	2017-11-05t2326	1509946212.33	adult	222.962	175.0314	-28.6159	759.7282	110.7935	46023.5848	146847.9709	2548469.9235	3474.03	2.1532	636.628	0.26641	620.4952	0.19539	1885.6982	3.3728	1655.7996	454453.2812	844.003	0.059838	1104.9489	0.89138	15314100	-1.5431	849.786	274.468	265.8704	585.5579	573.0641	141119.4375	390.1659	-1.1526	521.3263	6602330
014	2017-11-06t0238	1509957711.05	adult	226.156	178.2254	-25.4218	1139.9076	81.0411	74157.3641	233706.7005	4074112.2387	3278.15	2.0184	641.065	0.32226	618.6382	0.17394	1581.6301	2.151	1287.0441	612090.875	887.3023	0.53215	1147.9897	1.2684	24776500	0.16159	919.25	290.459	271.3893	717.883	706.4109	277820.7188	453.0042	-0.41596	635.8715	11226000
014	2017-11-06t0619	1509970985.38	adult	229.8434	181.9128	-21.7345	569.7428	90.6212	41246.2375	131910.448	2500388.6805	1282.16	-0.31412	629.987	0.18303	606.3947	0.02479	1108.2444	0.023927	1097.9081	238272.5312	890.8181	0.55907	1049.1202	0.43777	13539700	-1.8105	836.138	306.649	284.629	689.4523	682.9492	148232.25	498.0086	0.074764	637.4316	6590510
014	2017-11-06t1113	1509988614.19	adult	234.7403	186.8096	-16.8376	784.806	92.5502	49387.9663	158225.325	2624060.7411	3521.15	2.6005	633.166	0.22912	608.9542	0.063789	1802.8539	3.5338	1605.7328	465136.3125	848.2772	0.072944	1035.1374	0.31824	16332500	-1.2873	748.23	294.853	282.9864	601.8538	590.8858	155278.2812	440.9886	-0.71903	558.2386	7605720
014	2017-11-06t1419	1509999792.08	adult	237.8452	189.9146	-13.7326	512.9459	81.8973	30455.9221	98729.9809	1548918.2663	3654.98	2.9123	649.735	0.44478	628.7504	0.31675	2097.7393	5.2061	2052.4525	335638.2812	808.8189	-0.37465	1239.2997	2.156	10360000	-2.2996	587.155	287.035	276.2262	502.4758	492.3536	80396.1328	403.8479	-1.2262	467.2935	4576770
014	2017-11-06t1805	1510013235.93	adult	241.5796	193.649	-9.9982	526.1205	82.177	31329.1189	101150.3973	1580073.0391	3456.64	2.7881	646.34	0.41142	624.4117	0.27345	2039.9028	5.1523	1982.78	334544.0625	810.3836	-0.36279	1200.4615	1.8295	10600000	-2.2231	623.138	289.236	276.4866	530.9612	524.4866	87077.6484	412.3636	-1.1766	491.6213	4743480
014	2017-11-06t2240	1510029749.07	adult	246.1666	198.236	-5.4112	746.419	85.9807	46295.6662	148537.9171	2447996.4071	3660.5	3.312	629.05	0.20196	609.9294	0.10437	1719.0679	3.5892	1397.8258	417733.5	819.8528	-0.26289	1010.7353	0.098896	15229300	-1.3982	704.185	301.876	289.0454	594.1351	585.7224	144374.8281	450.5097	-0.77723	560.0401	7308430
014	2017-11-07t0205	1510042029.31	adult	249.5778	201.6472	-2.0001	740.0936	86.7662	52258.4014	166191.8291	3066965.7034	3486.24	3.2118	634.132	0.2787	613.5424	0.16221	1335.533	1.4396	1151.0077	364600.5	872.1352	0.32077	1073.7488	0.69058	17256000	-1.0349	918.799	314.39	291.9327	726.0342	720.4788	198207.3438	512.271	-0.072179	652.942	8555180
014	2017-11-07t0605	1510056429.8	dead	253.5779	205.6473	2.0001	907.376	83.39	61353.5458	193888.2248	3488619.7504	3741.78	3.8702	643.089	0.40933	622.9741	0.29816	1607.0961	3.2445	1190.55	514270.75	863.7688	0.22507	1075.3762	0.71494	20555700	-0.46393	878.113	318.782	301.5136	701.8048	694.7318	224577.5312	499.0217	-0.28824	631.6643	10189500
015	2017-10-27t1533	1509136708.78	larva	0	-49.8348	-277.9093	156.6844	28.2973	2947.2928	9383.8287	52337.4397	0	-0.39693	0	-0.57448	0	-0.58313					0	-0.55522	0	-0.47594	0	0.73177	0	0	0				0	-0.5403	0	0
015	2017-10-27t1922	1509150417.87	larva	3.8081	-46.0268	-274.1012	162.0746	48.4905	3802.8333	12699.1728	88688.8288	0	-0.59906	0	-0.71339	0	-0.71643					0	-0.70387	0	-0.65854	0	0.31451	0	0	0				0	-0.68197	0	0
015	2017-10-27t2323	1509164873.77	larva	7.8236	-42.0112	-270.0857	153.8965	28.0929	2897.5101	9225.8324	51286.8512	0	-0.79726	0	-0.86066	0	-0.85796					0	-0.85865	0	-0.84403	0	-0.10584	0	0	0				0	-0.83934	0	0
015	2017-10-28t0323	1509179282.47	larva	11.826	-38.0088	-266.0832	169.4407	28.1334	3558.328	11324.2447	66859.2191	0	-0.98203	0	-1.0088	0	-1.0005					0	-1.0114	0	-1.0226	0	-0.50751	0	0	0				0	-1.0055	0	0
015	2017-10-28t0723	1509193681.7	larva	15.8258	-34.009	-262.0835	159.3149	32.8187	3378.0704	10806.4958	68603.2824	0	-1.156	0	-1.1587	0	-1.1452					0	-1.1631	0	-1.1956	0	-0.89387	0	0	0				0	-1.1824	0	0
015	2017-10-28t1123	1509208081.2	larva	19.8257	-30.0092	-258.0836	164.4768	32.8166	3486.4615	11139.1245	69961.1439	0	-1.3211	0	-1.3115	0	-1.2929					0	-1.3147	0	-1.3642	0	-1.2669	0	0	0				0	-1.372	0	0
015	2017-10-28t1523	1509222478.74	larva	23.825	-26.0098	-254.0843	159.4178	31.903	3284.8563	10493.3689	65070.3677	0	-1.4791	0	-1.4683	0	-1.4447					0	-1.4672	0	-1.5294	0	-1.6278	0	0	0				0	-1.5773	0	0
015	2017-10-28t1923	1509236886.85	larva	27.8272	-22.0076	-250.082	400.9939	46.2622	14607.5215	46204.5107	459762.409	1646.33	0.26779	1045.62	1.1256	1057.6365	1.2488	1577.5275	-0.23343	1570.9859	123047.1406	1404.0512	0.89545	1530.4804	0.60363	8092020	-0.37607	407.484	162.25	161.7643	218.4227	213.6244	17036.9727	193.0809	0.72203	207.6349	1255650
015	2017-10-28t2323	1509251294.87	larva	31.8295	-18.0054	-246.0798	507.3235	40.7099	17258.6434	54447.5608	496507.9384	2060.43	0.58068	1029.22	0.98739	989.5583	0.97577	1860.74	0.092841	1853.5195	171188.0781	1459.251	0.88513	1740.7882	0.77146	9441030	-0.46943	296.909	163.143	162.486	217.8952	214.8773	20046.3574	194.9353	0.63007	209.4932	1496510
015	2017-10-29t0323	1509265694.86	larva	35.8295	-14.0054	-242.0798	601.6476	47.2994	24471.7396	77426.6783	813450.6218	2632.9	1.0753	1184.34	1.321	1148.2595	1.3354	2227.0591	0.55828	2204.9452	289517.6875	1734.8073	1.2877	1994.6523	1.0122	15305300	0.31766	242.234	164.798	164.3351	217.8782	215.8264	28324.1641	196.7716	0.52987	210.8862	2129690
015	2017-10-29t0723	1509280094.9	larva	39.8295	-10.0054	-238.0798	788.4367	57.1447	37217.1582	117567.404	1435629.6372	3117.2	1.468	1195.47	1.2619	1137.0011	1.2176	2669.5217	1.17	2624.3043	523226.25	2061.5266	1.804	2450.3594	1.567	23391700	1.5174	296.74	166.584	166.0001	224.9275	222.3685	44085.7812	201.5419	0.46432	216.9782	3259540
015	2017-10-29t1123	1509294496.8	larva	43.83	-6.0048	-234.0793	861.3479	57.9535	40926.6148	129053.49	1625893.696	2954.11	1.1252	1026.14	0.66552	935.2335	0.51422	2589.6675	1.07	2563.8871	559368.1875	1842.4125	1.2818	2383.8402	1.324	22067200	0.90617	381.566	161.633	161.3539	226.2649	223.3685	48873.2266	199.5337	0.27815	216.7733	3475920
015	2017-10-29t1523	1509308927.42	larva	47.8385	-1.9963	-230.0708	1003.2014	62.0438	49310.4754	156132.156	2066411.5282	3028.34	1.0478	926.989	0.24476	848.3762	0.12393	2591.4946	1.0892	2573.5222	671197.125	1518.9784	0.53094	2400.1466	1.2029	23994200	0.91059	279.075	162.647	161.7855	223.3375	220.4971	57844.4219	198.7041	0.082994	214.3921	4209950
015	2017-10-29t1923	1509323300.95	adult	51.8312	1.9963	-226.0781	1075.3836	60.8777	55341.2002	174298.0869	2392760.1647	3511.77	1.4353	938.261	0.16068	832.3234	-0.049838	2955.1409	1.6925	2937.6091	859946	1717.0139	0.81908	2609.7655	1.396	27225500	1.1433	491.858	159.11	158.634	227.1871	223.3854	66111.4453	198.5568	-0.12853	216.6733	4616900
015	2017-10-29t2323	1509337695.91	adult	55.8298	5.9949	-222.0795	1120.4095	65.7686	59990.4876	188830.3287	2735769.3931	2617.18	0.41564	800.855	-0.31982	751.5654	-0.3598	2218.4167	0.519	2189.1133	698801.25	1290.6359	-0.062562	2014.4611	0.46286	25158100	0.48439	340.275	143.776	143.0783	220.805	214.8196	69553.5781	187.677	-0.53653	207.1641	4516590
015	2017-10-30t0323	1509352104.28	adult	59.8321	9.9972	-218.0772	1074.2073	69.4991	65187.933	205946.3362	3219853.6272	2649.13	0.44574	833.417	-0.22735	782.6511	-0.2735	2200.5115	0.51068	2172.5908	750374.375	1246.0351	-0.1639	2000.125	0.45482	28367800	0.82261	338.657	165.74	164.7676	232.6903	229.6872	79347.4062	205.0199	-0.31263	222.4077	5641450
015	2017-10-30t0723	1509366501.1	adult	63.8312	13.9964	-214.0781	1067.5345	69.5652	61097.1171	192527.2113	2934863.7537	2997.23	0.89249	847.143	-0.16535	759.4916	-0.37605	2456.8418	1.0526	2410.9725	786189.375	1395.3004	0.22996	2192.3445	0.84983	27062800	0.33042	307.125	160.22	158.8797	231.797	228.7008	74175.0469	202.5671	-0.56961	221.8433	5118390
015	2017-10-30t1124	1509380942.39	adult	67.8427	18.0078	-210.0666	1205.8109	72.7229	74043.2518	233254.718	3777674.9496	2273.65	0.051984	718.951	-0.70751	667.7225	-0.79825	1815.5443	-0.060035	1788.252	702615.625	1055.7719	-0.59522	1622.6793	-0.11407	27772400	0.28345	292.593	156.176	155.3082	222.0617	219.4475	85937.8906	195.6416	-0.97492	212.8938	6032940
015	2017-10-30t1606	1509397780.93	adult	72.52	22.6852	-205.3892	1258.2021	79.238	81067.9148	255715.4374	4316967.5872	2186.23	0.019597	634.216	-1.1751	579.6688	-1.3354	1846.985	0.14951	1833.6067	781274.625	999.2412	-0.72749	1664.9136	0.090777	26803200	-0.088517	317.477	137.981	134.6023	244.8287	240.498	103562.5469	190.9557	-1.3894	226.224	5831330
015	2017-10-30t1919	1509409369.59	adult	75.7391	25.9043	-202.1702	1166.5633	81.5899	72503.1884	228524.0848	3820537.7296	1943.46	-0.25694	785.434	-0.27264	749.8272	-0.29221	1627.2365	-0.21518	1604.8778	616722.625	1117.5673	-0.27223	1498.4384	-0.17529	29709800	0.40624	341.389	174.498	173.483	245.647	242.4604	93100.2344	215.7957	-0.67459	235.0162	6600570
015	2017-10-30t2319	1509423767.56	adult	79.7385	29.9037	-198.1707	1151.3222	74.8093	73532.9361	231903.2666	3858249.6739	1637.3	-0.65322	766.22	-0.30302	751.9532	-0.18032	1430.829	-0.55239	1426.5798	549438.3125	1010.3434	-0.59275	1307.5292	-0.53196	29382200	0.26103	408.767	172.447	171.5079	246.8566	243.7476	94792.9375	217.3572	-0.78812	236.4807	6612810
015	2017-10-31t0350	1509440012.69	adult	84.2511	34.4163	-193.6582	1173.4009	78.2747	73776.6183	232463.5231	3884976.253	1553.82	-0.71809	735.049	-0.44233	707.7853	-0.44817	1358.7225	-0.5899	1345.2113	523108.1562	1007.0486	-0.51271	1289.5115	-0.44704	28300100	-0.022831	460.423	176.383	174.9838	254.1869	249.0267	97861.9609	220.799	-0.84637	241.36	6790910
015	2017-10-31t0719	1509452567.92	adult	87.7387	37.9038	-190.1706	1166.5636	79.8947	77716.1042	245028.8722	4298587.4062	1713.31	-0.33052	627.519	-1.464	591.8258	-1.6118	1414.8754	-0.24955	1384.9326	573024.5	981.4328	-0.55881	1299.8002	-0.26706	25408200	-0.62913	319.154	151.17	149.9462	230.6052	227.4616	93395.125	198.9005	-1.7527	218.8836	6120890
015	2017-10-31t1222	1509470792.82	adult	92.8011	42.9663	-185.1081	1220.0885	75.7311	74864.5246	235744.3142	3875144.104	2371.43	1.2326	728.777	-0.18609	690.1326	-0.38557	1717.8915	1.242	1653.1332	671695.5625	1064.4839	0.3277	1420.5844	0.54676	28477700	0.020987	381.892	179.235	178.1317	260.8076	257.3628	101975.7578	226.2283	-0.98158	248.2107	7003770
015	2017-10-31t1534	1509482277.71	adult	95.9914	46.1565	-181.9179	637.255	89.5163	36800.1033	117352.0417	1836442.2255	1840.48	0.22814	820.049	1.1059	771.7819	0.75599	1632.8973	1.1194	1622.6393	315149.1875	1216.4721	1.9483	1517.4734	1.3016	15794100	-2.6598	357.463	199.225	197.1972	302.1752	298.2189	58319.8203	246.8924	-0.41523	280.5574	3837060
015	2017-10-31t1919	1509495770.94	adult	99.7395	49.9047	-178.1698	1197.0426	78.0836	73421.3386	231384.2548	3811629.2145	1398.68	-0.64425	647.39	-0.91097	626.4864	-0.94013	1164.1766	-0.60817	1143.7188	447043.8125	892.1316	-0.7941	1093.6717	-0.58617	24804100	-0.70081	429.815	173.906	171.0901	284.2426	268.5251	109149.1562	225.5666	-1.2564	254.4495	6663040
015	2017-11-01t0011	1509513317.96	adult	104.6137	54.7788	-173.2956	1086.2953	78.3539	69199.8044	218190.8529	3744995.4759	1165.33	-1.0351	642.985	-0.77868	643.5801	-0.56135	1003.8527	-1.0867	995.5126	362390.8125	803.1704	-1.4392	942.4031	-1.1854	23200200	-0.98125	463.396	174.651	177.074	288.3156	279.5864	104081.9453	235.8334	-1.116	268.782	6301760
015	2017-11-01t0321	1509524705.77	adult	107.7769	57.9421	-170.1323	1090.5209	81.0325	69528.8031	219116.3921	3748698.1991	1186.44	-0.90969	639.438	-0.70611	631.9309	-0.60726	978.1777	-1.0889	963.2933	355078.5	790.5132	-1.4373	924.2037	-1.1595	23186700	-0.93506	449.105	191.126	186.5993	353.3338	348.2384	128260.1719	260.6042	-0.49376	327.9319	6930410
015	2017-11-01t0719	1509538970.87	adult	111.7395	61.9046	-166.1698	1289.6705	77.4722	79237.0663	249449.9457	4143369.8712	1076.07	-1.0586	550.745	-1.7131	566.2606	-1.3246	928.2205	-1.1786	915.5948	384283.2812	772.9719	-1.4751	877.5711	-1.2991	22779400	-0.95301	441.529	167.059	166.9926	287.0086	282.0202	118821.5469	234.979	-1.4089	267.4232	6909750
015	2017-11-01t1204	1509556064.47	adult	116.4877	66.6529	-161.4216	593.347	79.3643	40257.7175	128119.8827	2287007.0981	1022.6	-1.049	599.172	-0.9374	599.8803	-0.75944	804.6461	-1.5917	794.2179	168975.6875	717.5767	-1.9044	772.8826	-1.7976	12576600	-3.0312	362.99	199.653	196.8911	307.801	304.4139	64638.2031	257.0109	-0.96048	290.6637	4190730
015	2017-11-01t1519	1509567773.93	adult	119.7403	69.9055	-158.1689	618.4464	82.6269	42685.4457	136513.7114	2446139.4957	1129.26	-0.75565	550.281	-1.4771	551.0921	-1.2967	863.2972	-1.2376	834.6979	192515.2656	702.2315	-1.9824	786.8485	-1.6363	12259700	-3.0325	397.001	179.265	176.2175	309.0124	303.1667	68909.7578	250.6442	-1.2667	289.3445	3993850
015	2017-11-01t1919	1509582188.74	adult	123.7444	73.9096	-154.1648	1142.7845	78.8536	73178.7277	230607.2702	3931963.9989	1462.89	-0.08093	582.014	-0.95865	569.0503	-0.96843	919.8763	-0.87635	889.4127	351392.75	743.849	-1.4104	851.164	-1.1283	22209600	-0.86075	386.065	195.494	191.9802	314.7192	311.0569	120222.7344	252.5015	-1.3664	294.0171	7460040
015	2017-11-01t2353	1509598618.62	adult	128.3083	78.4735	-149.601	1199.0313	77.9372	75601.9034	238076.933	4046124.5432	1267.68	-0.36578	543.395	-1.3428	538.6643	-1.2476	834.848	-1.1333	805.1956	329764.9375	694.0038	-1.8518	772.9679	-1.5357	21440700	-0.94504	449.797	192.518	188.4671	368.7154	362.994	145642.5938	265.065	-1.2028	333.2746	7596190
015	2017-11-02t0319	1509610978.06	adult	131.7415	81.9066	-146.1678	1201.6422	77.7018	74909.7961	235973.4161	3940106.3557	1070.71	-0.61975	506.943	-1.7466	506.5633	-1.5908	759.8299	-1.3533	715.9939	297093.5	624.8311	-2.5821	686.4042	-2.0432	19814900	-1.2343	454.256	180.586	177.4157	323.1243	314.5103	126341.6172	247.9418	-1.7733	293.9971	7058560
015	2017-11-02t0826	1509629387.68	adult	136.8553	87.0204	-141.054	1128.1606	79.2094	73887.268	232937.388	4030258.1912	1333.06	-0.20747	517.617	-1.5175	512.3838	-1.43	865.1723	-0.82728	791.5273	333956.5	651.0714	-2.2014	738.4282	-1.6181	19944300	-1.1398	499.074	188.034	185.2566	310.6673	303.9953	119917.5625	249.6888	-1.9018	290.1467	7245120
015	2017-11-02t1137	1509640872.95	adult	140.0456	90.2108	-137.8637	1143.1503	79.0251	72437.35	228249.91	3927214.522	1655.7	0.19793	562.251	-0.88339	549.7427	-0.90354	966.7047	-0.41577	887.128	365414.375	721.5784	-1.3211	843.323	-0.88878	21232800	-0.83503	497.125	202.084	197.3801	345.6909	339.8932	130671.1484	271.6678	-1.4634	323.8476	7631510
015	2017-11-02t1519	1509654181.11	adult	143.7423	93.9075	-134.167	1038.371	78.2607	70054.7715	221091.4148	3893411.8415	1464.35	-0.042682	539.483	-1.1387	532.8495	-1.0783	890.9594	-0.6492	847.7881	326091.125	695.9972	-1.5886	797.76	-1.1528	19693800	-1.1205	494.616	200.432	195.7277	336.176	330.8455	123040.4219	268.1224	-1.6706	316.6195	7316770
015	2017-11-02t2012	1509671735.93	adult	148.6187	98.7838	-129.2906	1159.9703	80.7293	74394.6158	234443.6236	4024968.1359	1415.64	-0.10249	477.595	-1.9086	462.2078	-1.9418	879.9231	-0.65481	848.2643	341410.1562	681.2955	-1.7284	797.7788	-1.1223	18526400	-1.3225	465.137	181.616	174.4715	363.4285	358.0489	141010.25	261.6373	-1.9704	335.3219	7045060
015	2017-11-02t2321	1509683130.92	adult	151.7839	101.9491	-126.1253	1194.03	81.03	76811.1393	242030.6979	4191156.9719	1373.86	-0.14971	520.751	-1.3188	517.4039	-1.211	880.1545	-0.64454	843.2485	352941.9375	713.2189	-1.3269	810.8321	-1.0343	20855500	-0.82263	499.055	199.871	195.2459	361.608	354.9158	145004.8125	279.0504	-1.6472	334.7297	8004650
015	2017-11-03t0319	1509697380.7	adult	155.7422	105.9074	-122.1671	1204.7203	79.9728	75331.6502	237436.2291	3999875.7294	1870.59	0.31863	522.6	-1.2717	532.0812	-0.998	989.6697	-0.29884	849.0861	389929.875	675.0347	-1.7812	758.1944	-1.368	20551200	-0.86443	436.706	195.804	193.0079	339.9472	333.1656	133939.1875	273.0482	-1.8774	317.3379	7699990
015	2017-11-03t0804	1509714489.88	adult	160.4948	110.6599	-117.4145	1184.3818	79.1886	76416.9063	240805.6742	4124273.01	2221.07	0.60865	585.55	-0.40728	576.5201	-0.39615	1094.3705	0.0073354	932.5804	436653.8438	712.6095	-1.3084	826.7941	-0.94133	23333000	-0.2709	452.509	220.603	215.0449	361.1817	355.4458	144111.4844	295.0192	-1.5062	341.5296	8790590
015	2017-11-03t1119	1509726187.13	adult	163.744	113.9092	-114.1653	1185.5446	79.1892	75721.5996	238531.1411	4063143.0489	1831.71	0.24076	541.834	-0.98083	536.9202	-0.90277	991.4825	-0.30946	874.8015	391635.5938	675.4173	-1.7616	764.7357	-1.3486	21385100	-0.66115	453.888	212.124	205.7949	364.2009	358.8617	143859.3594	291.6285	-1.6426	342.3062	8372110
015	2017-11-03t1520	1509740621.87	adult	167.7536	117.9188	-110.1556	1179.2429	76.2541	74541.0409	234893.3782	3945400.6259	2215.41	0.55358	556.268	-0.77521	551.6131	-0.69936	1105.5325	0.016054	953.2388	430052.125	702.3606	-1.4269	819.6782	-1.0159	21622700	-0.59999	457.381	219.28	214.0994	370.7797	365.6668	144233.3125	301.8258	-1.5135	348.6153	8523630
015	2017-11-03t1953	1509757036.89	adult	172.3134	122.4785	-105.5959	1215.0972	82.5743	79190.4843	249390.0047	4446677.9914	2233.97	0.54539	514.72	-1.3191	500.8646	-1.3538	1037.5771	-0.19497	865.1412	428519.3438	686.2207	-1.6203	790.1506	-1.2282	21235800	-0.66553	524.698	204.639	198.4958	365.4195	358.8622	150918.2344	286.2155	-1.8849	339.7019	8442800
015	2017-11-03t2319	1509769385.53	adult	175.7435	125.9087	-102.1657	1150.7626	82.4036	76276.9952	240405.0211	4277767.046	1378.39	-0.17092	474.573	-1.8427	478.6591	-1.6324	830.4809	-0.80451	758.9455	330531.4062	621.4891	-2.398	705.8255	-1.7934	18864300	-1.1373	541.837	196.678	191.9922	379.4026	369.2454	151002.25	290.4145	-1.8529	347.9642	7817930
015	2017-11-04t0426	1509787812.68	adult	180.8622	131.0274	-97.0471	1149.4146	80.8298	75658.6026	238414.2957	4214082.9948	1284.24	-0.25195	472.822	-1.8428	476.9937	-1.63	810.0379	-0.87592	766.8795	319964.9688	615.769	-2.451	708.6777	-1.8101	18638200	-1.1642	553.196	197.473	192.3016	374.5332	367.4759	147940.625	294.9993	-1.8387	348.5618	7784180
015	2017-11-04t0738	1509799305.92	adult	184.0548	134.2199	-93.8545	1217.4941	81.8522	80141.2967	252505.46	4450046.9454	1229.4	-0.29926	441.441	-2.2397	432.6035	-2.1835	803.089	-0.90663	763.0433	335691.1875	608.398	-2.5297	715.0897	-1.7914	18434600	-1.1926	461.193	179.999	173.7953	335.141	328.9256	140088.9531	262.9024	-2.411	309.2204	7516770
015	2017-11-04t1119	1509812598.23	adult	187.7471	137.9122	-90.1622	1191.0189	79.7346	78028.8591	245841.0045	4301151.7524	1844.92	0.20374	529.574	-1.0773	524.0286	-1.0011	1053.4296	-0.18276	958.6291	428745.8125	686.4371	-1.6091	807.7976	-1.2036	21538800	-0.55971	581.225	221.378	215.1537	405.3783	395.1729	164988.9688	313.2894	-1.6362	372.2227	9003890
015	2017-11-04t1612	1509830172.04	adult	192.6287	142.7938	-85.2806	658.574	102.4599	44674.2186	143065.3102	2575479.0083	2123.61	0.43746	572.45	-0.51728	562.5771	-0.50563	1248.328	0.39924	1178.4858	292108.75	723.4786	-1.1852	858.4182	-0.89542	13349000	-2.1553	583.705	221.204	214.4985	407.2158	394.0109	95288.5	298.9855	-1.931	369.9599	5158260
015	2017-11-04t1922	1509841536.99	adult	195.7856	145.9508	-82.1237	704.0845	85.4858	45010.0071	144021.9762	2394768.6161	2242.83	0.54755	545.104	-0.86709	542.9155	-0.74897	1176.625	0.18437	1092.3262	277683.5	676.797	-1.7298	809.3693	-1.2535	12814300	-2.2341	649.95	225.716	219.7772	437.3524	423.5724	103215.1719	316.8417	-1.7057	399.1514	5306120
015	2017-11-04t2319	1509855795.29	adult	199.7463	149.9114	-78.163	1157.3771	80.5351	76617.6697	241487.424	4274787.2341	2298.51	0.61779	515.189	-1.2485	504.5173	-1.2242	1041.4305	-0.23936	922.4453	416572.2188	704.7032	-1.4211	833.1887	-1.1235	20568400	-0.70367	620.243	227.384	219.0522	457.4343	447.9997	182973.7344	356.9216	-1.182	425.9308	9078090
015	2017-11-05t0311	1509873311.58	adult	204.6119	154.7771	-73.2974	1170.9025	77.9779	75401.3879	237564.0162	4108498.5273	1989.5	0.36929	561.064	-0.66824	558.1267	-0.56135	1068.1799	-0.15745	979.2472	420862.9062	710.6871	-1.3685	816.8576	-1.2871	22057100	-0.39974	571.015	242.452	235.0512	426.6971	418.3524	168118.6562	340.9332	-1.4973	398.2974	9531530
015	2017-11-05t0624	1509884923.85	adult	207.8375	158.0027	-70.0718	1214.9484	87.0768	79514.1898	250666.806	4391964.3181	1687.99	0.10256	504.233	-1.3877	492.4463	-1.3703	962.4193	-0.52972	889.4772	399404	713.7904	-1.3437	814.7978	-1.3386	20897900	-0.60506	555.293	219.113	211.6932	444.6108	438.9099	184513.4688	351.6198	-1.4016	416.7085	9081150
015	2017-11-05t1025	1509899355.96	adult	211.8464	162.0116	-66.0628	1230.7375	77.5769	80132.6489	252451.0155	4354020.6039	1641.03	0.068427	487.614	-1.6	494.6215	-1.3457	891.7001	-0.81517	812.6672	372730.625	614.3274	-2.4764	709.6784	-2.1882	20360800	-0.68687	627.095	224.158	218.628	398.6518	392.1648	166636.4688	327.8506	-1.7871	375.5045	9359940
015	2017-11-05t1502	1509916017.1	adult	216.4745	166.6397	-61.4347	1278.5813	79.7276	81816.9156	257744.6805	4426297.5916	1965.13	0.41678	548.13	-0.84202	541.1081	-0.77764	966.6063	-0.56111	858.2897	412740.9062	683.7387	-1.7096	779.2557	-1.7215	23388700	-0.11438	587.895	251.069	240.8359	466.6425	460.2724	199256.3281	367.4949	-1.3335	436.0718	10713100
015	2017-11-05t1819	1509927793.7	adult	219.7458	169.911	-58.1635	1149.2701	81.404	76762.3384	241913.3535	4380302.3567	2089.69	0.57451	542.638	-0.91389	537.3171	-0.82601	1036.0297	-0.29455	898.7037	414411.875	716.8499	-1.3496	822.5712	-1.4161	21697900	-0.41056	606.679	257.052	249.0196	492.0987	485.2203	196839.4688	392.2319	-1.0692	461.4775	10278500
015	2017-11-05t2326	1509946227.22	adult	224.8662	175.0314	-53.043	1221.2828	80.2004	80718.5082	254303.2302	4467049.0715	1938.18	0.44806	567.165	-0.60936	561.36	-0.53274	1024.0255	-0.35935	899.0853	431114.7188	728.8971	-1.2319	826.6382	-1.4367	23852100	-0.0067727	709.739	268.36	256.772	507.9817	500.9434	213860.2812	400.811	-1.0509	476.1061	11285900
015	2017-11-06t0238	1509957725.82	adult	228.0603	178.2255	-49.849	1187.9599	83.8259	79457.1759	250391.4361	4512376.358	1889.48	0.41693	522.544	-1.1739	516.6891	-1.0846	940.0574	-0.75659	836.4734	389183.75	685.8537	-1.722	789.2178	-1.7926	21621800	-0.39274	666.855	256.112	244.1229	492.1494	480.9776	203749.8438	392.2242	-1.2137	457.7618	10597400
015	2017-11-06t0619	1509971000.14	adult	231.7476	181.9128	-46.1617	1164.6471	79.6412	75694.0415	238530.6024	4146329.9171	2422.9	1.1154	551.781	-0.8058	545.5835	-0.72747	1043.0255	-0.28833	912.3409	411995.0625	757.0222	-0.93878	855.9504	-1.2483	21767800	-0.35233	693.265	277.936	257.5506	562.7521	556.6757	222287.0938	457.9308	-0.45873	532.2724	10964600
015	2017-11-06t1113	1509988629.38	adult	236.6446	186.8098	-41.2647	699.5006	78.1357	43964.2584	139954.984	2313720.3736	2244.77	0.96774	531.192	-1.0665	509.4854	-1.1753	1181.2236	0.41344	1071.488	271681.4375	730.8902	-1.2428	871.2742	-1.1471	12198300	-1.992	677.988	278.837	253.7054	574.6857	566.8621	132177.7188	470.8672	-0.38352	545.578	6403220
015	2017-11-06t1419	1509999807.06	adult	239.7495	189.9147	-38.1597	804.9779	78.5872	48136.7499	154220.4565	2428392.0925	1990.35	0.66122	524.733	-1.1469	516.4677	-1.0861	1060.826	-0.20849	938.92	267328.1562	674.4671	-1.8799	807.1611	-1.7443	13207500	-1.792	705.504	271.123	245.3005	587.3636	583.547	148015.625	430.9769	-0.92171	553.5179	6824170
015	2017-11-06t1805	1510013251.06	adult	243.484	193.6491	-34.4253	659.8816	87.5215	42877.8992	136800.4625	2338637.2743	850.454	-0.97531	522.058	-1.1782	516.8254	-1.0782	751.566	-1.9413	745.4258	168350.7812	667.8286	-1.962	727.4986	-2.5054	11690400	-2.0198	667.415	281.704	252.6747	588.7418	582.5033	131878.1719	463.9551	-0.57474	558.253	6308200
015	2017-11-06t2240	1510029763.94	adult	248.0709	198.236	-29.8384	782.2855	82.3276	47304.443	152087.6854	2401095.3659	2038.39	0.85061	532.202	-1.0407	527.442	-0.93647	1060.9921	-0.20929	943.2758	263126.0312	683.1403	-1.7971	795.4348	-1.91	13163500	-1.7318	790.101	283.959	257.1528	628.5222	622.3321	155873.5	454.309	-0.75748	593.1962	7023440
015	2017-11-07t0205	1510042044.35	adult	251.4821	201.6473	-26.4272	788.2322	83.8413	47431.3975	152220.4486	2396899.1702	2128.82	1.0583	532.693	-1.0273	529.4071	-0.9042	1024.3038	-0.435	938.3327	254027.3438	670.6089	-1.9406	770.6695	-2.1624	13207600	-1.6981	736.133	288.454	260.0186	646.2264	641.5617	160264.1562	466.6265	-0.65414	608.8958	7151920
015	2017-11-07t0605	1510056444.88	adult	255.4823	205.6474	-22.427	764.5737	80.0703	46057.207	148092.2468	2344871.521	2215.95	1.2986	529.06	-1.0647	525.5328	-0.94409	1029.5415	-0.41088	950.4825	248119.5	661.0579	-2.0485	755.5518	-2.3282	12739200	-1.7461	762.23	293.414	260.2734	658.7463	651.199	158757.8594	482.045	-0.52021	620.3302	7065110
015	2017-11-07t1024	1510072013	adult	259.8067	209.9719	-18.1025	689.8488	80.7612	42449.9599	135166.7775	2184019.9143	885.836	-1.1194	526.046	-1.092	524.7192	-0.94294	737.536	-2.4116	731.157	163733	656.6207	-2.0958	711.7994	-2.7709	11672400	-1.89	775.198	305.324	266.8055	658.2005	652.3932	146120.5156	510.2163	-0.23543	619.3579	6774830
015	2017-11-07t1405	1510085250.27	adult	263.4837	213.6489	-14.4255	698.0079	85.0236	43557.0672	139433.5456	2283372.434	2089.58	1.2819	531.302	-1.012	528.4061	-0.88433	1000.7091	-0.63134	875.688	228161.6719	659.4815	-2.0592	734.03	-2.5734	12094000	-1.7952	762.637	306.882	267.9643	663.091	656.7192	151184.75	515.5876	-0.21906	628.4399	6985550
015	2017-11-07t1911	1510103614.14	adult	268.5848	218.75	-9.3244	667.1239	83.0889	41628.1994	133280.6059	2180403.1811	2152.75	1.6075	531.642	-0.99016	527.6889	-0.87701	970.4344	-0.88818	824.4995	211554.7031	664.3316	-1.9957	738.9629	-2.5432	11572800	-1.8446	857.296	318.146	279.1451	696.2378	687.4231	151779.8438	532.3571	-0.083624	658.744	6925410
015	2017-11-07t2208	1510114242.61	adult	271.5372	221.7023	-6.3721	602.7839	81.0647	39103.0556	125353.0041	2097470.127	894.355	-1.367	529.852	-1.003	527.9348	-0.86362	769.0939	-2.5306	760.2847	157664.25	676.0235	-1.8593	737.1708	-2.5691	10829100	-1.944	819.982	325.17	291.7163	701.766	693.2585	143862.0312	549.5337	0.084906	665.0749	6645820
015	2017-11-08t0205	1510128444.21	adult	275.4821	225.6472	-2.4272	627.347	88.9299	41342.9943	133290.2301	2262803.3236	1022.34	-1.1627	536.082	-0.90622	531.0083	-0.8092	796.9492	-2.4384	784.6159	172141.0312	690.5198	-1.6898	761.6823	-2.336	11567600	-1.7992	836.227	329.152	292.9304	709.7523	702.8448	153306.4844	558.842	0.14492	669.8088	7102450
015	2017-11-08t0656	1510145920.09	dead	280.3365	230.5016	2.4272	626.598	79.5656	42317.4166	135052.3369	2393924.4904	2062.99	2.1937	526.35	-1.0159	505.2952	-1.1301	1122.5596	0.40586	985.8074	248085.6562	714.6197	-1.4134	832.5604	-1.6379	11628700	-1.7578	875.145	341.294	315.7675	738.2286	731.6909	163148.5312	593.9388	0.50421	700.5567	7540210
017	2017-10-27t1533	1509136736.56	egg	-1.9041	-53.8309	-301.5719	164.7062	27.8338	3032.8438	9638.4444	52877.0935	0	-0.28983	0	-0.50519	0	-0.5167					0	-0.4801	0	-0.38195	0	0.94812	0	0	0				0	-0.47195	0	0
017	2017-10-27t1922	1509150445.8	larva	1.9041	-50.0228	-297.7637	174.0032	31.0221	3676.7314	11714.2965	72134.7568	0	-0.49989	0	-0.64387	0	-0.64969					0	-0.62979	0	-0.5681	0	0.52069	0	0	0				0	-0.61027	0	0
017	2017-10-27t2323	1509164901.78	larva	5.9196	-46.0073	-293.7482	162.0738	68.9394	4811.7596	17208.598	163310.75	0	-0.70503	0	-0.7907	0	-0.7907					0	-0.78548	0	-0.75693	0	0.091146	0	0	0				0	-0.76363	0	0
017	2017-10-28t0323	1509179310.58	larva	9.9221	-42.0048	-289.7457	170.9277	84.9204	6039.0361	22657.6594	262543.9882	0	-0.89559	0	-0.93811	0	-0.93248					0	-0.93889	0	-0.93839	0	-0.31843	0	0	0				0	-0.92521	0	0
017	2017-10-28t0723	1509193709.89	larva	13.9219	-38.005	-285.7459	162.3101	79.2787	5527.2093	20531.9269	224715.6864	0	-1.0744	0	-1.087	0	-1.076					0	-1.091	0	-1.1139	0	-0.71171	0	0	0				0	-1.0967	0	0
017	2017-10-28t1123	1509208109.61	larva	17.9218	-34.0051	-281.746	147.91	31.8632	3030.0784	9693.3544	59274.9952	1677.01	0.74597	1076.72	1.433	1033.0188	1.3933	1595.1479	-0.099135	1575.6613	27117.5156	1480.86	1.3097	1553.1018	1.0303	1783060	-0.72613	317.126	162.844	162.0653	228.9111	217.7275	3891.489	193.8308	0.98904	215.1943	269670
017	2017-10-28t1523	1509222507.04	larva	21.9211	-30.0058	-277.7467	183.6346	32.9508	3924.3793	12495.0334	80592.5969	1310.75	0.12971	900.638	0.89404	883.7292	0.92038	1248.0167	-0.56611	1243.5018	27456.3672	1147.2264	0.61213	1221.2594	0.37145	1927360	-1.0688	236.124	163.974	163.1929	216.0564	212.9781	4753.2412	196.0421	0.91662	209.3628	350904
017	2017-10-28t1923	1509236915.04	larva	25.9233	-26.0036	-273.7445	341.4736	38.4347	9363.5185	29644.7045	223118.179	1724.53	0.43809	1124.9	1.3761	1132.6365	1.488	1649.7496	-0.12222	1647.9166	84137.2344	1479.3941	1.0824	1608.4745	0.79296	5655970	-0.68672	234.306	155.595	155.4326	209.7868	208.8082	10699.1279	188.1379	0.71164	203.0516	782330
017	2017-10-28t2323	1509251323.99	larva	29.9258	-22.0011	-269.742	284.3376	40.4527	8276.1285	26284.7135	210272.1704	2780.73	1.4858	1179.23	1.4338	1148.9828	1.4546	2441.7209	0.85548	2411.7063	109877.4375	1864.1994	1.6701	2220.1639	1.5624	5228720	-1.1283	243.682	143.818	143.1162	202.1275	198.5415	9095.7354	177.9901	0.45915	193.2589	637691
017	2017-10-29t0323	1509265723.95	larva	33.9258	-18.0011	-265.742	540.0077	46.475	19824.2968	62560.5293	612938.0528	2049.16	0.48448	938.03	0.68598	894.34	0.65982	1803.8741	0.0009185	1785.3542	191210.6562	1445.2758	0.8018	1739.7176	0.69376	9864320	-0.57119	274.241	174.07	173.635	230.5233	228.0418	24435.4688	206.7269	0.73197	221.118	1830520
017	2017-10-29t0723	1509280124.11	larva	37.9258	-14.0011	-261.742	593.6236	53.1059	24024.1231	75962.6041	807251.811	2828.95	1.2158	1276.64	1.5349	1245.2495	1.5726	2411.7583	0.80744	2376.6528	306293.3125	1932.2644	1.6052	2273.1149	1.3623	16185200	0.30229	429.312	173.106	172.379	232.5047	228.3046	29528.0996	206.9141	0.61108	222.1766	2194640
017	2017-10-29t1123	1509294526.26	larva	41.9264	-10.0005	-257.7414	720.6987	52.4144	32867.9275	103908.7862	1227181.4045	2941.38	1.1861	1213.35	1.2643	1150.5073	1.2105	2565.0999	1.0283	2550.3718	443762.2812	1964.7086	1.5678	2348.31	1.3374	20977600	0.86785	275.033	175.19	174.8824	232.2828	229.6924	40184.9219	208.5162	0.49884	223.5125	3028860
017	2017-10-29t1523	1509308957.01	larva	45.935	-5.9919	-253.7328	897.6622	54.3692	41801.2672	131681.8859	1635185.7393	2983.06	1.0736	1085.27	0.78159	1024.1576	0.72722	2387.2288	0.77469	2357.5631	525190.3125	1798.6042	1.1375	2191.6146	0.95083	23850900	1.0555	304.344	168.282	167.7778	235.3505	229.8687	51777.1016	206.782	0.31323	224.2692	3698330
017	2017-10-29t1923	1509323330.34	larva	49.9275	-1.9993	-249.7403	915.6333	65.9538	45538.7132	143620.6698	1936840.8219	5359.08	3.5702	1113.76	0.76243	1009.5256	0.57628	4197.6934	3.6141	4077.135	1003248.6875	1943.8371	1.3176	3639.0508	3.0542	26616600	1.2087	270.716	175.462	175.0328	237.3713	235.6336	56731.7305	213.1664	0.25585	228.8652	4193180
017	2017-10-29t2323	1509337725.49	adult	53.9262	1.9993	-245.7416	1053.9219	84.4014	62087.939	196056.1934	3086157.7681	3310.82	1.2415	695.953	-0.62897	615.6171	-0.78552	2630.8892	1.1905	2594.4111	855039	1357.7386	0.10616	2294.7835	0.93991	22576000	0.15683	254.234	113.462	110.7572	183.4267	180.6765	59613.668	154.479	-1.1303	172.9973	3680590
017	2017-10-30t0323	1509352133.81	adult	57.9285	6.0016	-241.7393	972.0306	67.1659	54645.9515	172289.9723	2572145.1445	3732.5	1.734	856.593	-0.12257	762.361	-0.32498	2985.645	1.8423	2862.8627	853894.5	1419.4551	0.23716	2626.3548	1.5105	24487400	0.24077	278.473	156.124	156.6474	237.8546	235.2233	68026.4062	208.8592	-0.12651	228.2976	4463120
017	2017-10-30t0723	1509366530.61	adult	61.9276	10.0007	-237.7402	1042.9588	73.9604	62797.5789	197914.6619	3185072.9055	3267.57	1.2219	742.621	-0.56803	669.7548	-0.72115	2331.5522	0.78795	2230.7588	764749.125	1220.1016	-0.20241	1961.6251	0.42951	24346800	-0.035816	297.744	143.617	140.5133	236.1471	233.0108	77456.2422	205.0756	-0.38982	225.268	4708480
017	2017-10-30t1124	1509380972.12	adult	65.9391	14.0123	-233.7286	1156.7515	74.8039	67722.8545	213251.4803	3391149.6472	2241.95	0.0019933	861.3	-0.068196	833.4545	-0.01899	1898.0509	0.068195	1894.3819	671910	1264.3152	-0.050961	1698.4785	0.010644	30480500	0.91745	408.552	167.878	168.0907	258.9055	253.6874	91652.5312	218.8827	-0.1704	243.5555	5941020
017	2017-10-30t1606	1509397810.22	adult	70.6164	18.6895	-229.0514	1151.7515	73.9637	70820.9518	223259.6889	3629160.6039	2335.94	0.19046	740.084	-0.59043	710.834	-0.5736	1866.0625	0.11764	1839.453	690443.125	1148.2943	-0.28944	1624.3835	-0.042404	27346800	0.11018	474.872	145.88	143.537	235.1669	230.7147	87011.7578	197.8467	-1.0375	221.4441	5390430
017	2017-10-30t1919	1509409399.1	adult	73.8355	21.9087	-225.8323	1158.7098	75.062	69916.7437	220234.1388	3542510.5868	2145.13	-0.0036333	828.702	-0.064574	803.2711	-0.0060014	1718.9854	-0.079545	1701.8059	629148.625	1169.9207	-0.14669	1591.2532	-0.022408	30267500	0.57921	385.223	177.519	176.4681	251.1365	248.7156	91915.9453	220.7285	-0.42131	240.401	6483720
017	2017-10-30t2319	1509423797.04	adult	77.835	25.9081	-221.8328	1161.6589	74.2228	74521.2768	234929.9673	3949110.9091	1645.41	-0.6661	754.506	-0.42611	747.5561	-0.26231	1404.5236	-0.67925	1392.3704	546359.6875	1073.9746	-0.37619	1309.0501	-0.56994	29328400	0.29637	577.04	165.635	167.6591	267.917	262.9405	104219.6953	229.7358	-0.26775	253.4877	6438410
017	2017-10-31t0350	1509440042.09	adult	82.3475	30.4206	-217.3203	1245.9953	80.2867	81320.0828	256559.996	4379738.1395	1500.56	-0.83668	739.849	-0.44217	730.414	-0.28445	1307.6859	-0.80226	1298.1447	554458.8125	1032.5843	-0.43108	1235.0496	-0.66368	31357800	0.63801	477.054	173.012	171.7638	260.4872	256.7425	110446.5781	227.4465	-0.53191	248.8464	7332960
017	2017-10-31t0719	1509452597.48	adult	85.8351	33.9082	-213.8327	781.4052	88.2206	53425.8776	170752.45	3001256.6012	1529.48	-0.7256	759.858	-0.15268	745.6705	-0.026307	1277.7162	-0.78417	1265.2987	356482.8125	1024.8745	-0.35816	1195.7102	-0.6949	21161300	-1.4844	467.335	174.273	174.8476	256.9253	253.4289	71682.1562	224.3112	-0.78463	244.5076	4853340
017	2017-10-31t1222	1509470822.47	adult	90.8976	38.9707	-208.7702	1225.0282	79.9558	79686.3432	251079.2946	4366582.7765	1419.44	-0.83473	737.196	-0.17561	716.1232	-0.14669	1239.937	-0.71542	1229.8741	515813.7812	987.3189	-0.39811	1172.4526	-0.61967	30624600	0.47131	454.227	182.684	182.4969	267.7135	264.0172	111368.8281	233.5917	-0.6603	255.0938	7589060
017	2017-10-31t1534	1509482307.26	adult	94.0878	42.1609	-205.58	1318.4045	74.4988	78335.8316	246571.8429	3930843.5036	1582.39	-0.40929	819.737	0.97366	815.2447	1.1911	1247.6968	-0.5403	1217.2943	511555.6875	1037.3082	0.17924	1158.0105	-0.54942	33544500	1.1084	326.421	202.251	201.4997	286.6564	283.8995	117529.125	254.1101	-0.10049	275.7868	8276300
017	2017-10-31t1919	1509495800.45	adult	97.8359	45.909	-201.8319	1215.3045	76.3625	77550.9439	244323.2401	4116058.7484	1502.54	-0.47386	691.095	-0.43936	664.388	-0.52874	1256.4677	-0.31254	1241.9607	508869.375	974.2548	-0.13971	1177.3239	-0.27043	27953400	-0.042837	469.914	177.179	176.1931	268.178	263.9335	108612.0781	231.0165	-1.0164	255.146	7166550
017	2017-11-01t0011	1509513347.41	adult	102.7101	50.7832	-196.9577	1203.2641	78.4489	75941.0401	239384.3299	3941736.2822	1416.64	-0.53139	682.72	-0.3484	686.6953	-0.079458	1167.3776	-0.44935	1152.9497	463448.875	956.3919	-0.031995	1102.5345	-0.40007	27044600	-0.18104	388.406	177.625	177.9066	298.4936	291.8613	118501.9531	246.9316	-0.70304	277.7442	7036270
017	2017-11-01t0321	1509524735.49	adult	105.8734	53.9465	-193.7944	1312.0883	77.6568	82179.5936	258889.391	4283710.2987	1292.15	-0.73042	620.527	-1.0246	624.472	-0.76671	974.2259	-1.1764	950.4561	417942.9062	832.895	-1.099	913.7399	-1.3082	26602600	-0.23096	644.821	170.824	169.1743	351.3113	342.8209	150712.5625	246.698	-0.83929	312.7383	7323380
017	2017-11-01t0719	1509539000.45	adult	109.8359	57.909	-189.8319	1295.6625	80.2675	84034.0236	264696.8689	4564093.542	1178.45	-0.88616	675.698	-0.17637	665.3419	-0.12413	1033.2002	-0.76895	1024.9677	453574.875	877.5351	-0.47446	988.429	-0.72307	29613100	0.47331	432.169	190.516	189.376	296.4025	291.3943	130120.7031	249.5773	-0.91238	280.3257	8349560
017	2017-11-01t1204	1509556093.82	adult	114.5841	62.6572	-185.0837	1254.4737	78.2764	83392.9022	262709.2622	4620010.197	1058.65	-1.0225	659.943	-0.22053	660.5336	-0.046231	950.5938	-0.98369	942.4462	413508.2812	846.2707	-0.60355	919.6378	-0.95975	28679200	0.35048	427.832	207.155	204.8972	337.7762	330.8799	146932.6562	273.4065	-0.41853	316.1235	9002320
017	2017-11-01t1519	1509567803.54	adult	117.8368	65.9099	-181.831	1264.8909	82.683	81770.9456	257548.9122	4548697.3287	936.676	-1.1769	494.79	-2.2524	488.5678	-2.1463	811.7096	-1.5247	802.806	346600	688.885	-2.1858	774.1538	-1.7681	21092400	-1.2028	473.21	154.952	149.0848	291.3931	284.2693	124424.8516	226.144	-1.8814	265.0054	6605440
017	2017-11-01t1919	1509582218.5	adult	121.8409	69.9141	-177.8269	1248.7295	81.4218	82314.1991	259298.5146	4545137.0909	893.719	-1.1375	520.982	-1.8024	525.4518	-1.5734	785.8223	-1.5249	777.1004	337117.75	699.3578	-1.9622	756.5548	-1.7857	22341300	-0.8678	457.725	178.548	170.3319	324.8675	316.6281	139368.1406	271.9409	-0.76522	303.8815	7656650
017	2017-11-01t2353	1509598648.31	adult	126.4048	74.4779	-173.263	1285.5873	74.2224	78825.7093	248232.7785	4018922.9581	1213.62	-0.47802	617.48	-0.4363	611.618	-0.36873	878.3521	-0.99614	863.9868	361881.0625	753.9821	-1.2284	833.5606	-1.1857	25409300	-0.14797	450.778	221.646	216.5927	365.7438	359.5803	150686.4375	299.423	-0.21708	342.1388	9120720
017	2017-11-02t0319	1509611007.7	adult	129.8379	77.9111	-169.8299	1257.0026	78.6236	82418.5681	259594.9361	4576242.8031	960.18	-0.81702	553.609	-1.1872	560.3674	-0.94943	801.881	-1.2315	789.7838	344808.8125	692.3654	-1.8496	762.305	-1.5838	23779200	-0.43884	489.551	210.509	208.8843	377.3175	372.5298	162246.5312	307.9147	-0.14283	355.2726	9041990
017	2017-11-02t0826	1509629417.44	adult	134.9517	83.0249	-164.7161	1302.3357	78.4728	84393.5718	265804.8951	4626781.3914	952.987	-0.73146	543.114	-1.2217	551.4794	-0.96625	828.3111	-1.0043	817.034	365285.1875	706.9953	-1.5805	788.2418	-1.3237	23903600	-0.34353	553.25	211.912	207.8368	404.6336	397.8799	178443.4375	311.8772	-0.25942	375.8781	9326660
017	2017-11-02t1137	1509640902.67	adult	138.1421	86.2152	-161.5257	1233.1984	82.0247	81999.854	258300.3599	4597947.1405	824.441	-0.84565	455.533	-2.3126	455.4282	-2.1426	678.0551	-1.5023	671.0232	290207.5625	593.4972	-2.8685	652.5684	-2.1626	19464900	-1.2266	553.586	187.518	180.4206	376.4562	365.9231	161123.25	285.1361	-1.058	342.0852	8012660
017	2017-11-02t1519	1509654210.79	adult	141.8388	89.9119	-157.829	1277.3346	81.5651	82649.0067	260303.1613	4539586.411	805.16	-0.81206	424.368	-2.6749	416.3302	-2.5976	698.5727	-1.3476	693.06	301783.4062	569.4678	-3.1231	661.0805	-2.0586	18291100	-1.4313	437.029	170.894	163.3106	339.6657	332.4718	146735.5938	253.2207	-1.9705	311.0746	7365890
017	2017-11-02t2012	1509671765.56	adult	146.7151	94.7882	-152.9527	1302.2914	78.5623	83000.3667	261337.0516	4507266.4413	1257.21	-0.2715	497.041	-1.671	495.5604	-1.5315	838.9515	-0.80157	822.954	363266	688.6261	-1.656	782.6818	-1.2323	21514900	-0.72106	520.355	200.89	193.9758	413.649	406.3998	179110	299.9332	-1.0041	382.3891	8695730
017	2017-11-02t2321	1509683160.66	adult	149.8804	97.9535	-149.7874	1226.088	78.9294	82402.4245	259875.0405	4589709.3588	974.474	-0.55681	531.263	-1.193	525.5858	-1.1187	845.1581	-0.76347	837.8138	363418	711.4277	-1.3589	804.7116	-1.0778	22815600	-0.42969	545.364	212.708	205.9637	414.1571	405.6812	178087.5469	304.5947	-1.0013	377.9952	9134940
017	2017-11-03t0319	1509697410.4	adult	153.8387	101.9118	-145.8291	1222.5716	81.1376	78424.9698	247082.6637	4245463.6448	1045.84	-0.47083	590.138	-0.3833	583.8685	-0.33654	883.222	-0.6286	868.6919	361237.7812	738.9277	-1.0038	829.5083	-0.91454	24124300	-0.13652	679.086	236.658	226.7532	441.2603	430.8031	180475.4688	341.628	-0.29192	403.6464	9674340
017	2017-11-03t0804	1509714519.49	adult	158.5912	106.6643	-141.0766	1253.272	79.6067	79996.2621	252064.2455	4289863.9175	1460.87	-0.076649	558.776	-0.77424	548.2179	-0.77385	987.2313	-0.31092	929.0771	412662.6562	722.4366	-1.1911	855.1729	-0.75619	23309900	-0.28281	560.482	231.815	220.7734	447.2554	439.8885	186952.7656	340.9963	-0.47229	411.5525	9670380
017	2017-11-03t1119	1509726216.9	adult	161.8405	109.9136	-137.8273	1243.4029	79.2495	79618.6472	250789.3496	4321380.6389	2396.53	0.75509	586.616	-0.38753	572.5914	-0.4423	1185.2811	0.27514	1036.1769	493076.9375	767.1589	-0.63499	902.2183	-0.46559	24365100	-0.053767	589.142	237.667	227.5373	450.9917	439.8562	187612.5625	347.0594	-0.45021	416.9802	9871490
017	2017-11-03t1520	1509740651.99	adult	165.8502	113.9234	-133.8176	929.7822	82.8666	56714.8758	180906.4634	2868010.7729	3195.66	1.4152	530.297	-1.129	520.138	-1.117	1397.5348	0.8855	1268.5598	415067.8438	756.6124	-0.76218	1029.5709	0.33526	15723300	-1.8183	542.137	210.843	206.9176	431.3694	420.8012	128116.7188	316.0024	-1.194	390.529	6251500
017	2017-11-03t1953	1509757066.72	adult	170.4099	118.483	-129.2579	1243.4336	78.2733	81007.7636	255192.5643	4406555.426	3534.12	1.6487	555.876	-0.77333	540.2431	-0.84208	1500.1702	1.1654	1363.1665	634572	732.2069	-1.0608	970.1818	-0.060249	23482400	-0.21143	590.841	228.288	216.2297	479.3279	472.9424	202755.6875	346.6566	-0.70962	437.5694	9643810
017	2017-11-03t2319	1509769415.1	adult	173.84	121.9131	-125.8278	1316.1676	79.2832	86001.2315	270904.1402	4703580.825	3511.2	1.5984	553.014	-0.80281	535.821	-0.89119	1554.3838	1.304	1388.9469	697918.3125	776.09	-0.52889	1158.2357	1.1431	24797100	0.064379	671.258	226.558	217.2181	479.9602	469.489	215502.1406	341.6514	-0.88871	437.7071	10158800
017	2017-11-04t0426	1509787842.38	adult	178.9587	127.0318	-120.7091	1281.1397	111.415	87588.5787	278489.2931	5020782.1448	4290.51	2.2161	613.404	0.0092327	590.0425	-0.17261	1771.3605	1.9171	1577.2064	809511.75	797.5818	-0.28051	1197.8917	1.3963	27989000	0.71808	639.614	250.433	238.1656	501.5025	492.5093	229186.625	371.0209	-0.49341	458.7131	11427000
017	2017-11-04t0738	1509799335.88	adult	182.1513	130.2244	-117.5165	1275.6586	81.7275	84060.8654	264785.0573	4654416.4324	7018.61	4.4111	562.652	-0.65594	551.1043	-0.66986	1908.3925	2.3097	1637.2255	837784.3125	785.1181	-0.43685	1192.5379	1.3535	24652000	0.049838	679.731	233.427	225.3465	485.704	471.7227	213224.0625	357.4102	-0.80549	439.1511	10227400
017	2017-11-04t1119	1509812628.21	adult	185.8436	133.9167	-113.8242	1314.7625	83.2494	87009.9822	274036.9356	4856682.1947	8847.5	5.9371	538.155	-0.96946	512.7214	-1.1508	1914.4957	2.3501	1513.315	869181.0625	778.9779	-0.52055	1084.632	0.64203	24394600	0.0045363	694.276	229.253	211.1315	525.3773	514.6842	238521.2812	383.5635	-0.46334	480.3607	10392100
017	2017-11-04t1612	1509830201.68	adult	190.7251	138.7983	-108.9427	1274.0569	81.7676	84311.7091	265599.0393	4684036.3833	7024.77	4.5144	571.891	-0.52597	542.8492	-0.75693	1877.079	2.2741	1429.1882	825914.75	791.9911	-0.38625	1126.8057	0.92195	25130000	0.15887	654.047	246.308	229.3455	522.9435	516.0165	230095.125	390.4472	-0.4785	483.5129	10823200
017	2017-11-04t1922	1509841566.67	adult	193.8821	141.9552	-105.7857	1246.5246	80.3636	83062.1768	261713.9131	4650881.4062	6414.32	4.0331	563.19	-0.63574	535.6779	-0.84117	1861.967	2.2704	1442.4429	806231.75	812.852	-0.15775	1089.7122	0.66891	24368100	0.014603	672.708	244.376	224.8035	539.3409	531.8406	233534.5938	408.7288	-0.27769	503.207	10573700
017	2017-11-04t2319	1509855825.04	adult	197.8427	145.9159	-101.8251	1298.6388	78.9175	83987.7106	264625.0877	4513040.113	1999.04	0.35009	600.781	-0.15757	581.825	-0.2651	1404.1527	0.90617	1339.7992	615018.875	831.1526	0.032306	1181.248	1.3115	26313600	0.39879	698.846	260.936	243.804	553.3723	545.1508	242377.0625	412.8338	-0.3191	508.3006	11428700
017	2017-11-05t0311	1509873343.77	adult	202.7091	150.7822	-96.9587	1359.1553	81.1369	87202.994	274558.6797	4725497.3978	2087	0.448	582.6	-0.39377	560.8763	-0.52669	1246.5547	0.43364	1195.9331	567182.375	825.062	-0.061991	1091.8189	0.70092	26494300	0.437	713.948	261.899	239.4538	575.5416	567.3987	261871.4375	434.0445	-0.13649	524.448	11910100
017	2017-11-05t0624	1509884955.8	adult	205.9346	154.0077	-93.7332	1281.2474	78.5077	81910.6717	258066.3769	4417104.3321	2024.58	0.4092	593.663	-0.25773	572.7946	-0.38198	1187.3204	0.25125	1148.1426	508173.125	826.7489	-0.058912	1048.4455	0.39413	25357700	0.22612	785.093	272.573	247.9571	613.3254	604.1908	262503.25	452.4895	0.038839	571.7587	11642700
017	2017-11-05t1025	1509899386.82	adult	209.9432	158.0164	-89.7246	1278.0866	83.8038	87125.3627	274483.3788	4977414.7751	2499.78	0.88953	533.694	-1.0173	518.0375	-1.0562	1170.4744	0.21049	1090.8608	531395.375	802.7536	-0.34877	1017.0158	0.16305	24223800	0.021574	742.18	247.017	226.7005	580.6377	572.1376	263609.5	426.0665	-0.42441	532.1265	11211900
017	2017-11-05t1502	1509916048.56	adult	214.5715	162.6446	-85.0963	1330.5047	78.5332	86059.2631	270951.1443	4760272.3358	1701.05	0.1363	542.291	-0.9142	526.8218	-0.9523	1065.8724	-0.16944	1010.0098	478576.7188	802.4772	-0.37175	953.6963	-0.33109	24335800	0.054065	738.567	253.672	229.0542	595.7641	587.1409	267498.0938	449.9518	-0.21046	551.4249	11383800
017	2017-11-05t1819	1509927823.68	adult	217.8424	165.9155	-81.8254	1309.6801	84.2687	91121.9146	287366.4805	5274958.7836	2635.52	1.1305	584.43	-0.387	568.2183	-0.44594	1141.7291	0.13558	1062.1842	542321.3125	816.3539	-0.22949	997.9253	0.010443	27714300	0.67591	788.809	273.503	250.5177	610.8491	602.7702	290153.3125	459.9997	-0.15326	559.7264	12969800
017	2017-11-05t2326	1509946257.16	adult	222.9628	171.0359	-76.705	1362.2329	82.2199	89486.7317	281755.1077	4950880.4489	2090.14	0.60344	566.687	-0.61419	554.2678	-0.61956	1088.4258	-0.074951	1036.7964	508294.8125	807.7146	-0.34545	968.3473	-0.24108	26417200	0.44798	797.112	269.842	244.8804	614.5418	605.6382	286991.0312	473.7101	-0.089391	567.3132	12579200
017	2017-11-06t0238	1509957755.72	adult	226.1568	174.2299	-73.511	1341.9288	83.6543	88226.2202	277937.6105	4853865.9771	1827.91	0.32886	494.572	-1.5258	482.991	-1.5	1000.9958	-0.46669	945.5605	460458.0625	753.9504	-0.95634	886.7713	-0.93996	22730500	-0.20244	775.649	240.799	222.5086	573.556	562.6053	263835.75	431.4411	-0.68756	525.4139	11067100
017	2017-11-06t0619	1509971029.92	adult	229.8441	177.9172	-69.8237	1370.1175	81.4275	90780.3029	285989.4401	5046245.5947	1921.28	0.4691	542.406	-0.92413	529.6743	-0.92478	1048.1183	-0.26065	1000.0535	496808.0625	760.6981	-0.89251	930.1548	-0.59167	25665000	0.32721	787.349	265.056	240.5322	638.8535	626.3867	302816.5625	466.3801	-0.31933	584.075	12541600
017	2017-11-06t1113	1509988659.93	adult	234.7413	182.8144	-64.9265	1331.0541	83.4724	87259.6647	274737.2782	4941800.1227	1461.8	-0.087566	503.112	-1.4233	487.2888	-1.452	984.6635	-0.58897	951.6166	448021.875	727.99	-1.2703	886.3862	-0.99935	22884500	-0.14558	782.74	252.081	224.4234	630.3081	619.817	286790.1875	475.9296	-0.28752	588.7855	11466200
017	2017-11-06t1419	1509999837.06	adult	237.8461	185.9192	-61.8217	1376.5792	81.1874	91786.1452	289141.2615	5124714.335	2190.06	0.9119	526.366	-1.1273	521.0622	-1.03	1000.9571	-0.51984	944.7792	479458.4375	747.818	-1.0562	896.9407	-0.9229	25171400	0.26059	861.18	260.725	237.8399	622.6379	609.5523	298243.5625	466.3846	-0.45791	569.1476	12468100
017	2017-11-06t1805	1510013281.45	adult	241.5806	189.6538	-58.0872	1363.3016	80.6218	88426.8773	278415.2064	4871555.8224	1957.3	0.63607	519.993	-1.2058	501.4165	-1.2736	1048.8073	-0.27562	993.2858	483500.1562	799.7335	-0.48195	944.403	-0.50563	23970100	0.06446	835.934	262.101	233.9871	644.0617	632.2387	296912.4375	502.9215	-0.067901	602.6068	12082100
017	2017-11-06t2240	1510029793.84	adult	246.1674	194.2405	-53.5004	949.3144	116.0632	70481.252	224723.5037	4473247.7923	1403.49	-0.15413	460.961	-1.9607	448.5083	-1.9394	916.4418	-1.0439	888.335	336334.125	704.2055	-1.5587	835.8865	-1.5231	16909400	-1.1143	814.642	241.734	206.3334	634.5737	624.2222	232888.5469	467.217	-0.57345	584.4023	8867530
017	2017-11-07t0205	1510042074.57	adult	249.5787	197.6518	-50.0891	1327.8667	78.7913	87745.8335	276336.9766	4903984.9549	1382.7	-0.18288	542.401	-0.90603	528.804	-0.91608	1030.2751	-0.39336	1003.8361	471866	795.672	-0.53669	941.4542	-0.54968	24792600	0.22683	882.599	281.937	252.6009	690.3997	673.5245	316203.0625	504.9728	-0.16109	629.8905	12887100
017	2017-11-07t0605	1510056475.05	adult	253.5789	201.652	-46.0889	1300.3002	79.8472	86220.9305	271530.5036	4822121.6178	1514.62	0.047819	523.612	-1.1402	505.3101	-1.2076	1022.9387	-0.44924	998.7563	460322.4375	769.7078	-0.82989	936.2588	-0.60414	23524300	0.028358	906.402	276.856	243.1315	688.9135	673.7352	310011.0625	523.5995	0.010726	636.0243	12438300
017	2017-11-07t1024	1510072043.18	adult	257.9033	205.9765	-41.7645	1355.6424	78.7563	87140.4104	274442.9429	4753848.6268	1316.27	-0.29601	558.562	-0.67405	542.2092	-0.72309	1013.5769	-0.52145	992.7329	461177.5	783.0627	-0.68049	938.4667	-0.58717	25367100	0.34657	841.62	301.656	263.5314	700.1586	689.0031	318572.1875	559.96	0.39415	659.2452	13699700
017	2017-11-07t1405	1510085281.12	adult	261.5805	209.6537	-38.0873	1331.3452	80.4724	84608.9099	266393.9908	4613199.9946	1264.89	-0.40132	562.053	-0.61649	549.4349	-0.6183	996.3469	-0.65332	982.3197	440385.3438	781.9612	-0.69181	925.5072	-0.71433	24794400	0.26419	903.39	309.17	269.761	748.0172	741.3698	330623.5938	565.5328	0.41212	709.1576	13638700
017	2017-11-07t1911	1510103644.43	adult	266.6815	214.7546	-32.9863	1300.005	81.5856	84575.5189	266312.6166	4644995.8084	1210.93	-0.53922	558.138	-0.64958	546.0228	-0.64499	998.5638	-0.66222	986.9922	440366.6562	781.9003	-0.68913	934.0248	-0.63284	24603300	0.24987	942.935	314.037	270.3885	799.3586	790.9806	352517.125	582.941	0.55428	757.4056	13843100
017	2017-11-07t2208	1510114272.76	adult	269.6338	217.7069	-30.034	1310.8416	79.8232	84913.9784	267349.0601	4618363.4901	1192.48	-0.60672	560.625	-0.60586	547.7267	-0.61209	1004.3065	-0.63295	989.1239	444907.7812	777.9872	-0.72984	934.3906	-0.62871	24823900	0.29523	934.648	315.193	271.6285	806.7754	799.7188	357401.5	582.5605	0.50988	758.7659	13956400
017	2017-11-08t0205	1510128474.5	adult	273.5787	221.6518	-26.0891	1285.9351	79.6443	83427.3373	262719.5104	4569265.0044	1268.01	-0.45595	560.177	-0.59636	545.6052	-0.62499	1004.7731	-0.64965	991.7778	437076.3125	778.1229	-0.72377	931.5293	-0.65536	24348700	0.23222	969.383	318.354	273.167	829.8445	824.2555	360982.375	583.6895	0.47056	774.4276	13837600
017	2017-11-08t0656	1510145950.24	adult	278.4331	226.5062	-21.2347	1260.6956	79.5971	81715.1838	257365.6395	4433335.0432	1353.88	-0.24054	563.652	-0.53097	548.4887	-0.56822	1008.311	-0.64838	993.1552	429540.5	781.1528	-0.68402	934.7123	-0.62101	24010400	0.19508	1020.1	322.357	274.6121	853.1066	846.361	363423.4062	598.8893	0.58928	787.1199	13731800
017	2017-11-08t1005	1510157280.15	adult	281.5803	229.6534	-18.0875	1266.9637	79.1762	82385.8968	259518.9444	4479350.068	1269.87	-0.56609	564.441	-0.50749	549.954	-0.53623	1009.5896	-0.65896	996.147	434123.5312	782.0129	-0.67029	937.7466	-0.58846	24240500	0.24236	1035.54	324.514	276.4316	859.242	850.3324	369474.0625	601.6638	0.58095	789.1214	13936600
017	2017-11-08t1422	1510172708.98	adult	285.8661	233.9392	-13.8017	1236.7479	79.4656	80405.5964	253294.6608	4391090.6338	1269.27	-0.75543	566.921	-0.4565	550.1294	-0.51621	1011.927	-0.6732	999.5931	425009.3438	792.0832	-0.55411	948.4888	-0.47703	23770400	0.18312	993.822	327.349	279.1163	861.5867	856.1532	361866.4062	608.9147	0.61193	798.1747	13725400
017	2017-11-08t1831	1510187689.67	adult	290.0274	238.1005	-9.6404	1232.8617	79.0475	79428.7473	250191.4423	4314923.4773	1236.48	-4.5275	569.956	-0.39811	552.3895	-0.46848	1016.5503	-0.66873	1006.6624	421868.375	794.9111	-0.51771	950.9345	-0.44801	23607600	0.17216	1056.1	331.934	282.4915	870.2092	860.6804	361136.8125	615.5559	0.63777	804.4741	13748700
017	2017-11-08t2205	1510200476.7	adult	293.5793	241.6524	-6.0885	1193.9859	79.0559	77300.6888	243624.8542	4206177.2148	1316.45	-214.3304	574.178	-0.32608	554.2435	-0.42818	1026.207	-0.59579	1017.0723	414587.625	803.5736	-0.41888	964.4251	-0.30726	23144000	0.11257	1016.2	337.442	286.6868	871.0441	863.5842	351901.8125	625.8433	0.71605	813.4683	13601600
017	2017-11-09t0205	1510214874.92	adult	297.5788	245.6519	-2.089	1196.4605	77.9053	76318.8999	240566.4983	4089881.8782	1264.23	-331.0173	578.171	-0.25445	555.9911	-0.38672	1037.4641	-0.49297	1027.192	413948.1562	814.5378	-0.29512	972.5458	-0.21918	23015300	0.1069	1007.97	340.76	289.4876	874.8761	868.7438	349075.5625	628.992	0.70316	817.8853	13564600
017	2017-11-09t0615	1510229915.58	dead	301.7568	249.8299	2.089	1169.5431	81.0785	74977.5779	236525.8213	4078652.5719	1494.96	314.9376	588.349	-0.098541	565.4652	-0.23957	1065.7396	-0.0075567	1053.1109	417769.9375	827.8087	-0.14706	992.6296	-0.0074424	23007400	0.12045	1021.35	348.597	295.3806	878.2047	870.4989	344256.25	645.5416	0.85044	825.7713	13631900
018	2017-10-27t1533	1509136750.4	larva	0	-45.835	-329.4833	156.5921	32.7922	3230.4754	10338.6706	63203.585	0	-0.39693	0	-0.57448	0	-0.58313					0	-0.55522	0	-0.47594	0	0.73177	0	0	0				0	-0.5403	0	0
018	2017-10-27t1922	1509150459.84	larva	3.8082	-42.0268	-325.6752	153.7898	28.2494	2809.7214	8952.3647	49288.7181	0	-0.59907	0	-0.71339	0	-0.71643					0	-0.70387	0	-0.65854	0	0.3145	0	0	0				0	-0.68197	0	0
018	2017-10-27t2323	1509164915.78	larva	7.8237	-38.0113	-321.6596	176.4365	26.5761	3377.2637	10709.6049	58171.7239	0	-0.79727	0	-0.86067	0	-0.85797					0	-0.85865	0	-0.84404	0	-0.10585	0	0	0				0	-0.83934	0	0
018	2017-10-28t0323	1509179324.74	larva	11.8262	-34.0088	-317.6571	164.9994	27.0667	2958.6536	9395.534	50188.4131	0	-0.98204	0	-1.0088	0	-1.0005					0	-1.0114	0	-1.0226	0	-0.50752	0	0	0				0	-1.0055	0	0
018	2017-10-28t0723	1509193724.06	larva	15.826	-30.009	-313.6573	168.3488	25.6794	3078.1687	9766.3476	51384.1642	1328.84	0.43348	981.495	1.2485	991.6649	1.3357	1284.7932	-0.43525	1280.4139	21841.4844	1194.1519	0.88056	1258.6619	0.68049	1662650	-0.5509	221.658	159.306	158.4977	209.502	207.5688	3561.5344	189.4307	0.9889	201.9404	269864
018	2017-10-28t1123	1509208123.85	larva	19.826	-26.009	-309.6574	127.969	24.3324	2169.4834	6914.2727	33913.6069	1387.42	0.31377	1041.54	1.3008	1027.0867	1.3371	1358.2001	-0.40448	1352.478	16298.4014	1247.9738	0.85077	1339.9166	0.63355	1250890	-1.0128	234.226	165.709	165.3178	218.0389	216.3668	2616.4668	196.2001	0.97061	211.9332	199016
018	2017-10-28t1523	1509222521.27	larva	23.8252	-22.0098	-305.6581	388.7071	37.0477	11417.3525	36068.7783	288552.9062	1642.09	0.43296	1110.71	1.3854	1110.7184	1.4712	1547.7321	-0.22527	1543.8943	95959.3906	1449.6552	1.0877	1516.4576	0.73661	6784240	-0.26836	280.249	164.791	164.0902	218.677	216.8494	13557.9727	197.1719	0.88203	211.6714	1006550
018	2017-10-28t1923	1509236929.15	larva	27.8274	-18.0076	-301.6559	327.7642	38.1995	9274.1585	29320.9457	230826.9671	1749.64	0.38696	1117.05	1.3139	1075.0623	1.2957	1623.369	-0.17542	1617.3469	81168.4531	1506.6198	1.0793	1584.5816	0.68479	5557310	-0.87782	246.146	173.474	173.1026	227.1431	225.2249	11357.1543	205.7183	0.88722	220.3373	863034
018	2017-10-28t2323	1509251338.52	larva	31.83	-14.005	-297.6533	641.0434	53.3063	28449.9727	89837.1804	1052738.9675	2130.11	0.66048	1157.36	1.3343	1117.1711	1.3294	1959.4667	0.22191	1950.2528	293920	1691.4423	1.3091	1893.8869	1.0024	17330300	1.0748	360.84	182.707	182.7009	240.8827	236.499	36132.3984	215.9763	0.91945	231.0039	2735850
018	2017-10-29t0323	1509265738.56	larva	35.83	-10.005	-293.6533	793.0132	56.9558	36070.1057	113783.0814	1365070.6024	3717.64	2.3112	1363.96	1.8211	1269.8257	1.6821	3365.053	2.0996	3364.5146	639360.0625	2412.8015	2.5499	3112.2131	2.7091	25885200	2.367	271.663	167.889	169.2574	230.5618	228.1721	43806.7461	207.8265	0.69062	222.5549	3186210
018	2017-10-29t0723	1509280138.75	larva	39.8301	-6.0049	-289.6532	808.7712	53.7579	36039.4967	113563.3029	1343752.2084	2975.75	1.3075	1188.52	1.242	1108.1028	1.1327	2549.6714	1.0014	2526.9344	484437.5625	1915.3313	1.5264	2409.9768	1.5052	22539200	1.3539	412.279	167.186	166.7935	227.9075	224.1548	43302.4297	202.3542	0.47687	218.3132	3170520
018	2017-10-29t1123	1509294540.93	larva	43.8307	-2.0043	-285.6526	951.2667	60.6836	48933.3325	154241.8931	2083522.0618	2515.26	0.63003	1061.63	0.77029	1000.9442	0.71333	2175.6604	0.46325	2152.4919	559144.75	1682.6217	0.97251	2067.8768	0.83783	27227600	1.885	400.611	175.684	175.3556	239.2723	235.6415	61492.9922	212.9471	0.50145	229.1818	4505760
018	2017-10-29t1523	1509308971.88	adult	47.8393	2.0043	-281.644	991.7742	66.0445	56041.9411	176783.7394	2611558.2201	2908.03	0.91289	998.023	0.46179	926.4575	0.36914	2371.9255	0.75329	2340.085	694974.1875	1624.4671	0.73926	2234.9451	0.94718	29242100	1.8945	366.557	177.533	176.8296	241.0396	237.5759	70624.5938	214.3132	0.36716	230.6609	5201720
018	2017-10-29t1923	1509323345.07	adult	51.8319	5.9969	-277.6515	1040.3846	68.9387	58528.8805	184477.1665	2749686.8296	3283.35	1.1802	975.004	0.27857	923.8137	0.25272	2428.3762	0.85022	2319.7397	745511.5	1364.0043	0.10123	2131.8456	0.6484	29857600	1.6315	290.072	183.832	183.1729	248.7343	245.7458	76361.4141	221.9768	0.35142	240.0071	5629490
018	2017-10-29t2323	1509337740.11	adult	55.8305	9.9955	-273.6529	1192.737	72.0023	70435.6601	221902.8153	3457663.026	2210.39	-0.051064	895.651	0.0061099	853.6384	0.0026528	1967.9473	0.10006	1960.0922	726172.5625	1283.3695	-0.078188	1834.5262	0.17002	32974300	1.9425	361.319	187.851	186.9014	255.9834	252.2928	94457.8906	227.0477	0.35336	245.3879	6915940
018	2017-10-30t0323	1509352148.53	adult	59.8328	13.9978	-269.6505	1192.0095	81.4897	71264.1739	224899.2073	3752736.6988	2716.44	0.52537	861.348	-0.12289	794.2784	-0.22846	2170.4106	0.45799	2138.6455	809563.125	1324.9237	0.01714	1955.6135	0.37898	32050800	1.5146	437.136	178.851	178.3573	250.6778	246.2005	93502.8281	221.2176	0.096882	239.8094	6655040
018	2017-10-30t0723	1509366545.29	adult	63.8319	17.9969	-265.6514	1131.1417	74.9206	70724.2048	222962.365	3654104.4926	2175.7	-0.11803	844.707	-0.17549	792.4134	-0.23344	1791.6111	-0.17206	1754.8265	661104.5	1219.9268	-0.2078	1616.5913	-0.18886	31168000	1.1099	404.849	181.162	180.0848	252.9303	249.3842	93331.2812	223.3128	0.02347	242.8827	6684530
018	2017-10-30t1124	1509380987.1	adult	67.8435	22.0085	-261.6398	1130.2699	78.672	74388.2243	234841.9111	4026127.6345	2542.65	0.40039	823.017	-0.22104	773.7518	-0.28079	1994.9575	0.29094	1944.6776	774043.5	1155.9635	-0.31954	1785.943	0.20215	31910000	1.0803	318.626	175.484	174.2864	253.5823	250.1164	98389.9375	221.9715	-0.15106	242.6274	6803850
018	2017-10-30t1606	1509397824.84	adult	72.5207	26.6857	-256.9627	1179.9794	83.1554	76190.8549	240066.0799	4117385.0439	1898.47	-0.38209	816.717	-0.16576	779.3969	-0.17727	1536.5481	-0.51708	1515.8451	611546.125	1132.5035	-0.30334	1400.4753	-0.47788	32442400	1.0183	366.395	187.843	187.0779	263.7834	260.7655	104985.7969	232.3363	0.026169	252.1439	7461670
018	2017-10-30t1919	1509409413.92	adult	75.7399	29.9049	-253.7435	1109.7965	81.2248	75418.0545	238295.5	4197895.2988	2018.62	-0.14583	801.814	-0.17083	762.1254	-0.21197	1658.0291	-0.14328	1624.8754	651605.4375	1094.3067	-0.35474	1533.1923	-0.094221	31490500	0.76011	478.602	198.947	197.297	306.6973	299.5057	120532.0312	244.99	0.35258	275.9655	7813430
018	2017-10-30t2319	1509423811.83	adult	79.7393	33.9043	-249.7441	1275.7504	102.2015	84332.3204	266506.1796	4719936.1127	1741.73	-0.48498	786.822	-0.15009	755.8621	-0.14986	1396.0225	-0.64353	1368.6607	614249.875	1067.3577	-0.352	1274.3549	-0.61973	34591900	1.3136	468.481	201.975	199.2491	341.7173	336.1221	150355.625	252.9313	0.49263	292.639	8879620
018	2017-10-31t0350	1509440056.85	adult	84.2518	38.4168	-245.2315	1212.7859	80.8232	78370.0795	247120.0168	4203555.0697	1568.72	-0.69104	756.643	-0.23985	728.6869	-0.24445	1325.0011	-0.69111	1306.8008	541925.4375	1003.8016	-0.53045	1255.5725	-0.55517	30910400	0.51507	450.885	195.179	193.8794	296.775	291.7308	121380.9844	247.1989	0.10669	278.0476	7973430
018	2017-10-31t0719	1509452612.41	adult	87.7394	41.9044	-241.7439	1214.0683	86.8804	79004.3033	248957.7606	4340783.7252	1823.97	-0.1155	692.404	-0.77786	674.7022	-0.7104	1460.1261	-0.096239	1424.2495	601571.9375	1010.0216	-0.37434	1323.3358	-0.18199	28516000	0.017996	584.461	176.821	170.0354	437.3052	433.7515	180169.75	255.9913	0.25939	380.3825	7282220
018	2017-10-31t1222	1509470837.27	adult	92.8019	46.9669	-236.6814	1253.484	78.7968	82576.0351	260154.838	4578776.9594	1478.08	-0.66498	778.754	0.41674	758.3008	0.44403	1190.4205	-0.8189	1161.2043	513071.25	1009.4458	-0.12082	1105.4617	-0.83335	33513700	1.0847	526.896	211.017	207.6395	353.718	330.8252	152452.4688	268.3983	0.4462	308.1114	9081110
018	2017-10-31t1534	1509482322	adult	95.9921	50.1571	-233.4912	1206.6482	81.1111	80547.4411	254014.8286	4514326.8929	1399.53	-0.7436	690.454	-0.51769	677.0844	-0.43167	1114.2715	-0.98735	1101.6249	467994	920.1937	-0.71276	1033.3308	-1.051	28986600	0.14706	468.053	200.267	201.082	339.9766	330.4085	142790.1562	269.4466	0.32681	306.2228	8407620
018	2017-10-31t1919	1509495815.23	adult	99.7402	53.9052	-229.7431	1282.0652	79.9687	80476.5887	253494.1623	4311514.5211	1603.58	-0.18918	679.309	-0.50617	677.7924	-0.29145	1277.0155	-0.12826	1260.3975	536346.5	918.2978	-0.5468	1144.5434	-0.32143	28529000	0.095199	427.109	200.068	196.3556	338.4411	334.6386	142145.2812	281.7068	0.53082	321.0256	8402250
018	2017-11-01t0011	1509513362.12	adult	104.6144	58.7794	-224.869	1232.4238	77.6865	76459.7568	240879.017	4027608.5594	1758.64	0.28169	705.308	0.018831	682.6864	-0.06396	1369.1344	0.52498	1343.083	546284.625	919.1801	-0.28732	1241.7394	0.48889	28141800	0.077054	511.096	219.059	214.1271	397.0667	389.2677	158429.625	305.1834	1.0059	367.4428	8740460
018	2017-11-01t0321	1509524750.31	adult	107.7778	61.9428	-221.7056	1302.8224	81.9206	85785.0336	270183.6897	4757153.1724	1280.43	-0.7027	520.518	-2.2329	499.8989	-2.2893	988.6771	-1.042	960.5808	442927.3125	735.2527	-2.0004	879.8076	-1.4169	23277100	-0.91571	491.068	169.324	162.5848	335.6224	329.6909	150358.8438	251.6025	-0.76261	310.8476	7572010
018	2017-11-01t0719	1509539015.29	adult	111.7402	65.9052	-217.7431	1148.8803	83.312	76755.5842	242023.188	4291074.395	1180.48	-0.83451	639.867	-0.56643	651.4521	-0.23982	1028.6575	-0.72471	1018.9102	411463	884.3379	-0.31022	982.5959	-0.66914	25594700	-0.35285	564.561	205.534	200.6169	403.1819	393.3135	161272.75	307.4296	0.69759	370.1484	8221360
018	2017-11-01t1204	1509556108.59	adult	116.4884	70.6534	-212.995	1065.3232	84.6081	69630.9054	219500.6627	3887253.2766	1328.52	-0.42709	612.171	-0.7699	622.2229	-0.47535	1028.5437	-0.57393	1005.577	373361.375	804.0354	-0.97399	954.6301	-0.66775	22215700	-0.98673	459.525	192.951	186.4773	371.3423	364.2618	134797.2344	289.3493	-0.049112	344.3277	7002200
018	2017-11-01t1519	1509567818.4	adult	119.7411	73.9061	-209.7422	1195.2787	84.8497	79682.4113	251224.6629	4497557.0817	1330.13	-0.3712	559.666	-1.356	545.9326	-1.3622	1005.8077	-0.59491	973.3553	418416	772.3962	-1.2147	905.2037	-0.88638	23233400	-0.71455	790.021	182.993	172.3697	500.1252	492.657	208052.0781	282.0349	-0.39888	402.7437	7596590
018	2017-11-01t1919	1509582233.35	adult	123.7453	77.9103	-205.7381	1161.4868	80.3102	75506.9134	237987.5138	4135712.7414	1550.5	0.073769	668.476	0.15854	673.8022	0.36253	1165.6774	0.21295	1135.1422	459276.9062	901.7349	0.35041	1074.1694	0.31273	26313900	0.001855	503.636	213.619	211.9724	404.5239	399.5432	159382.4062	309.9924	0.18551	376.9873	8408910
018	2017-11-01t2353	1509598663.08	adult	128.3091	82.4741	-201.1743	1326.6981	86.9897	88498.5306	279119.1823	4918999.4464	1675.77	0.28804	680.04	0.42522	670.6137	0.42813	1197.3914	0.39618	1122.4129	553194.8125	887.7104	0.35131	1048.0851	0.26909	31362800	1.129	783.025	231.427	222.7427	471.2245	451.2285	217705.7188	331.4587	0.54299	415.63	10673200
018	2017-11-02t0319	1509611022.47	adult	131.7422	85.9072	-197.7411	1179.0936	79.5634	75581.5926	238119.4558	4207863.3951	1762.56	0.39684	665.646	0.31239	663.5101	0.40554	1250.1688	0.63626	1173.347	493816.6875	956.7625	1.2444	1083.8154	0.56881	26237800	0.10333	498.709	216.938	212.9342	429.4423	425.3321	169629.7188	331.0088	0.37096	403.839	8551060
018	2017-11-02t0826	1509629432.2	adult	136.8561	91.0211	-192.6273	1281.6203	82.2767	83331.8897	262499.395	4621342.0448	1615.78	0.16152	651.125	0.2225	670.6228	0.58833	1193.4254	0.41955	1129.8142	519140.0625	902.7695	0.75639	1052.5075	0.43858	28282300	0.58988	577.16	216.111	214.7591	430.1365	424.5547	187109.375	322.7796	-0.065052	400.4823	9386990
018	2017-11-02t1137	1509640917.46	adult	140.0464	94.2114	-189.4369	1188.5358	80.5664	76310.4937	240346.932	4160336.4272	1531.86	0.046428	702.657	0.9527	685.8751	0.83639	1184.9607	0.37185	1145.2056	471614.375	900.0566	0.80081	1069.27	0.58406	27949600	0.55636	539.098	237.67	227.7211	441.3601	435.923	175661.3281	341.5207	0.26428	411.624	9453800
018	2017-11-02t1519	1509654225.58	adult	143.7431	97.9081	-185.7402	1165.2239	82.6932	74274.9265	234126.9732	4076787.479	1939.85	0.49563	627.518	0.017769	615.8347	-0.0137	1277.0844	0.68301	1199.0659	495508.75	851.3176	0.27645	1104.8959	0.82904	24310700	-0.16495	567.2	225.043	214.9438	478.8179	470.7387	185781.3594	360.9705	0.57623	442.2825	8718370
018	2017-11-02t2012	1509671780.44	adult	148.6195	102.7845	-180.8639	1192.9393	81.7968	75895.7979	239050.1255	4170781.9525	1661.99	0.15461	669.12	0.62401	669.4288	0.73064	1169.9368	0.29028	1131.245	463294.9375	881.8542	0.70987	1066.2853	0.59327	26479800	0.32138	687.752	240.188	229.3612	530.4025	519.746	210039.4062	364.7677	0.45156	484.9729	9505180
018	2017-11-02t2321	1509683175.64	adult	151.7848	105.9498	-177.6985	1180.8427	77.7116	75059.7603	236390.7814	4083805.2426	1350.98	-0.17253	600.179	-0.26421	622.9729	0.15589	1073.3372	-0.032702	1044.5204	420748.1875	842.9138	0.25781	983.8029	0.066178	23500000	-0.27642	556.92	210.027	205.8974	436.0113	431.0198	170916.4219	328.5006	-0.51562	405.6682	8223600
018	2017-11-03t0319	1509697425.31	adult	155.743	109.908	-173.7403	1219.7702	81.6454	77751.3537	244909.77	4200426.0505	1607.08	0.067965	554.419	-0.84734	544.7415	-0.83335	1050.2723	-0.11239	993.0343	426410.5938	788.2545	-0.39063	906.6744	-0.42511	22484400	-0.46553	485.289	201.23	196.931	389.7133	384.9145	158223.5938	296.6618	-1.3552	362.7549	8160870
018	2017-11-03t0804	1509714534.25	adult	160.4955	114.6605	-168.9878	1193.7881	80.5822	77452.1733	243996.1782	4240452.8905	1353.07	-0.17792	673.536	0.7708	668.7026	0.80818	1076.6582	-0.045877	1054.6019	434969.9375	828.8214	0.12247	988.2585	0.085394	27203400	0.52666	561.207	251.24	243.8187	448.9249	443.0471	181365.6562	348.6028	-0.37358	416.4877	10147300
018	2017-11-03t1119	1509726231.82	adult	163.7448	117.9098	-165.7385	1152.3562	80.7323	74336.1728	234363.6157	4068262.8881	1324.72	-0.20598	654.573	0.53071	660.8124	0.71974	1068.6051	-0.079991	1049.0143	414618.7812	822.7186	0.050099	978.7555	0.016565	25370600	0.15906	620.817	244.454	237.9834	444.1006	437.5715	172311.0156	353.8322	-0.37205	418.4729	9474800
018	2017-11-03t1520	1509740667.05	adult	167.7546	121.9196	-161.7287	1179.1961	79.3759	76310.6313	240375.9732	4192295.0211	1085.69	-0.41369	592.039	-0.29558	581.2995	-0.30992	906.5507	-0.56771	892.8843	360807.1562	760.0178	-0.72041	862.8005	-0.73941	23554900	-0.20347	545.365	227.304	217.2337	437.0569	429.8262	173948.6562	339.7721	-0.77145	410.3331	9043500
018	2017-11-03t1953	1509757081.55	adult	172.3142	126.4792	-157.1691	1105.071	83.0327	72000.6335	227046.6715	3943299.5073	1148.59	-0.35934	633.702	0.27273	616.3379	0.16042	996.8345	-0.31395	987.1547	374809.7812	844.9438	0.31085	954.377	-0.16911	23779000	-0.14632	827.085	254.254	238.8743	557.0219	520.278	209440.2344	393.1284	0.1066	480.5934	9540640
018	2017-11-03t2319	1509769430.01	adult	175.7443	129.9093	-153.739	1146.6202	82.6174	75409.4395	237715.7438	4147436.1455	1104.3	-0.39648	571.754	-0.54838	567.0205	-0.47844	965.705	-0.41208	957.158	379522.0625	780.5275	-0.47799	919.8251	-0.40613	22468200	-0.40519	700.166	233.547	225.1546	523.0933	509.3256	205575.6719	376.5383	-0.30636	478.8858	9177700
018	2017-11-04t0426	1509787857.22	adult	180.863	135.028	-148.6203	1212.4333	83.9703	78066.5083	245892.0394	4301433.7337	1452.48	-0.11446	640.957	0.37411	625.5583	0.289	1041.6547	-0.20294	1019.2877	423953.4375	852.926	0.37363	983.3054	-0.012003	26082500	0.33548	621.719	255.279	241.3965	504.8421	497.4969	205470.7344	393.4119	-0.16181	475.0294	10388000
018	2017-11-04t0738	1509799350.78	adult	184.0557	138.2207	-145.4277	1225.1337	77.9645	78429.8897	247041.7702	4272308.8854	1199.66	-0.32359	628.128	0.20467	613.6365	0.13629	1000.6964	-0.32908	989.3806	409284.8125	835.6956	0.15431	949.9673	-0.24258	25688600	0.26041	604.492	249.076	237.9067	488.3448	481.1901	199733.0156	369.213	-0.6537	450.2844	10186500
018	2017-11-04t1119	1509812643.15	adult	187.748	141.913	-141.7354	1213.6402	80.4353	79037.302	249102.9279	4377388.5979	1159.32	-0.36024	644.606	0.41691	632.7794	0.3795	997.7103	-0.34666	988.8363	412054.3438	822.7352	-0.014931	949.2782	-0.26148	26561600	0.43889	686.847	266.495	251.043	529.3502	521.9268	218621.6094	405.6267	-0.15911	496.942	10981200
018	2017-11-04t1612	1509830216.48	adult	192.6295	146.7945	-136.8539	1193.538	82.6442	78598.4055	247586.8071	4424582.2923	1553.26	-0.037801	580.291	-0.41643	569.6241	-0.41719	1130.0142	0.041275	1090.0118	463305.8125	808.5298	-0.20195	989.6114	-0.0079993	23770500	-0.10536	672.455	236.977	230.9301	509.2415	497.9382	208789	368.8298	-0.85767	465.2509	9707290
018	2017-11-04t1922	1509841581.51	adult	195.7864	149.9514	-133.6969	1184.4284	80.8966	77390.977	243886.3519	4273043.352	1606.17	0.0079151	595.46	-0.22298	594.851	-0.10133	1071.0203	-0.14174	1027.7697	432692.1875	755.3066	-0.82797	912.9075	-0.5428	24018500	-0.049775	622.464	248.555	240.0091	498.825	490.7195	201525.2969	366.0756	-0.96713	462.5766	10025700
018	2017-11-04t2319	1509855839.89	adult	199.7471	153.9121	-129.7363	1212.6272	81.2318	78737.6525	248030.4978	4355686.3516	1496.69	-0.082888	552.697	-0.77123	561.9726	-0.51183	1051.8107	-0.2061	1001.2479	432294.1875	749.1518	-0.91366	910.23	-0.58236	22694800	-0.29505	632.995	223.788	220.7925	479.7376	473.4555	197172.1562	349.1991	-1.2946	444.3368	9189200
018	2017-11-05t0311	1509873359.52	adult	204.6136	158.7786	-124.8697	1044.919	86.3029	70282.4918	221716.3928	3992771.703	1284.66	-0.27305	464.979	-1.8845	456.8736	-1.8101	918.3711	-0.66393	882.2242	336123.8125	621.9317	-2.375	766.9787	-1.6488	17016400	-1.3519	538.842	194.884	184.7818	417.7978	408.8985	152914	303.7323	-2.0215	382.4055	7131960
018	2017-11-05t0624	1509884971.74	adult	207.8393	162.0043	-121.6441	1081.5027	84.5675	75177.3442	237298.3734	4333188.936	1550.16	-0.027051	572.574	-0.52543	587.2288	-0.20502	1111.2632	-0.0067662	1068.9795	435615.1562	770.9296	-0.69855	963.7726	-0.23222	22399700	-0.32428	611.233	236.845	238.4877	489.6342	481.7579	191936.6094	362.8645	-1.2466	451.7771	9265600
018	2017-11-05t1025	1509899402.32	adult	211.8478	166.0128	-117.6356	1144.6847	81.5356	77917.9482	245717.6543	4380363.3469	1404.56	-0.16375	474.425	-1.7661	463.7137	-1.7252	982.5718	-0.47781	961.8079	399906.75	661.9471	-1.9408	810.1456	-1.4196	19269200	-0.88849	550.194	200.505	188.8804	430.7205	423.4946	175303.2344	328.938	-1.7725	401.5728	8143700
018	2017-11-05t1502	1509916064.52	adult	216.4761	170.6411	-113.0072	1143.378	79.416	72890.3075	229594.7253	3980307.2625	1526.93	-0.037125	591.482	-0.297	595.6113	-0.10901	1127.3687	0.072928	1109.1199	429527.4375	819.4006	-0.19005	970.008	-0.20933	22486400	-0.2789	664.222	254.372	247.9937	518.6003	509.7887	197586.7188	390.3137	-1.0348	480.5322	9670480
018	2017-11-05t1819	1509927838.69	adult	219.7467	173.9117	-109.7366	1133.7816	81.7915	74247.4342	234002.6579	4224708.9342	1560.38	0.0038922	587.414	-0.35102	591.1907	-0.16473	1091.7655	-0.063966	1056.6971	423605.0312	787.3926	-0.56102	942.4049	-0.4427	22734100	-0.22325	621.216	257.884	254.4221	514.7595	505.3049	199726.6875	388.8762	-1.1125	477.8508	9980620
018	2017-11-05t2326	1509946272.13	adult	224.8671	179.0321	-104.6162	1165.4132	83.0997	75100.9594	236818.4287	4170574.0825	1314.13	-0.26819	637.074	0.2715	621.3591	0.20645	1048.7325	-0.24962	1034.5756	411103.1562	856.4847	0.19218	977.3122	-0.17149	24947200	0.18867	806.23	293.06	273.2338	606.289	591.1273	237665.2812	480.7899	-0.040066	566.106	11475900
018	2017-11-06t0238	1509957770.65	adult	228.0612	182.2262	-101.4222	1138.4573	79.3073	71630.7972	225666.0569	3841808.0482	1334.79	-0.24805	609.251	-0.079793	592.8087	-0.1447	1040.8921	-0.29079	1028.3058	389293.6562	836.0769	-0.04661	973.8307	-0.20934	22760400	-0.19117	827.768	278.889	264.5667	576.5247	562.0334	215620.25	440.5919	-0.60873	533.0675	10418700
018	2017-11-06t0619	1509971044.82	adult	231.7484	185.9134	-97.7349	1116.106	80.0878	72920.9833	229838.497	4058637.9241	1233.83	-0.37808	636.835	0.27138	619.8842	0.19438	1017.3378	-0.41261	1002.7186	387605.7188	838.4504	-0.030149	959.4492	-0.34395	24208000	0.075956	752.378	293.041	279.1102	577.2134	562.2918	219918.2969	422.005	-0.90462	528.0666	11139400
018	2017-11-06t1113	1509988675.13	adult	236.6458	190.8108	-92.8376	1124.3855	74.8687	70786.7185	223127.1195	3763688.2083	1405.67	-0.16014	601.392	-0.17317	587.5662	-0.20058	1109.0665	0.041861	1093.5443	410354.625	875.364	0.3707	1026.0476	0.23812	22198600	-0.258	715.697	291.197	275.106	608.2059	600.3738	225036.2031	484.1022	-0.22073	567.315	10748700
018	2017-11-06t1419	1509999851.96	adult	239.7504	193.9154	-89.7329	576.8312	175.2012	48426.8154	163520.0343	4225754.3032	1138.28	-0.53201	522.246	-1.1786	516.9795	-1.0796	964.9886	-0.72072	955.7109	244142.1094	770.6298	-0.80469	906.9491	-0.84041	13195100	-1.7941	813.993	244.288	234.0784	594.3141	578.1609	150361.4688	406.4782	-1.2221	544.9069	6172180
018	2017-11-06t1805	1510013296.63	adult	243.4851	197.6501	-85.9983	1135.1707	84.7177	73500.8638	231616.822	4101357.0108	1000.17	-0.75389	474.494	-1.7882	470.0028	-1.6687	827.9616	-1.5137	817.359	317937.25	689.0226	-1.7247	785.361	-1.9734	18175500	-0.91607	746.058	227.007	216.2803	546.6141	534.8715	209899.7969	372.9832	-1.686	492.2058	8695520
018	2017-11-06t2240	1510029808.73	adult	248.0718	202.2368	-81.4116	1157.7782	85.8166	76102.4652	239760.455	4313816.6206	1141.89	-0.56445	434.96	-2.2945	430.6267	-2.1657	847.4783	-1.4691	829.3145	336448.875	640.8005	-2.2718	778.816	-2.0651	17245300	-1.0459	681.388	212.694	199.1044	519.8306	509.1753	206372.7656	358.4485	-1.9258	477.4124	8432880
018	2017-11-07t0205	1510042089.54	adult	251.4831	205.6481	-78.0002	842.778	137.5052	65075.3536	209418.1449	4555951.1791	950.804	-0.89826	442.425	-2.1955	429.9117	-2.1737	818.7616	-1.7007	811.1627	277560.1875	661.1086	-2.0471	782.1426	-2.0542	14963200	-1.4055	705.427	218.779	202.8733	534.3797	524.6472	181154.7188	380.7232	-1.6999	494.5023	7399340
018	2017-11-07t0605	1510056489.99	adult	255.4832	209.6482	-74.0001	1028.1715	83.3722	69727.0204	220192.3318	3937611.6209	1009.99	-0.83617	453.111	-2.0515	436.7965	-2.0826	854.4284	-1.5437	843.2191	311011.9375	675.5678	-1.8858	809.4846	-1.8143	16457400	-1.132	640.298	223.621	213.0062	519.4992	514.8925	189097.7188	370.107	-1.8811	481.9227	8122120
018	2017-11-07t1024	1510072058.16	adult	259.8077	213.9727	-69.6756	1062.3309	82.6375	69173.5844	218200.4671	3796601.1249	1077.93	-0.7528	456.178	-2.0032	430.4109	-2.1596	901.6935	-1.2911	890.7676	325511.375	700.4098	-1.6055	839.5993	-1.5403	16444300	-1.1087	702.885	226.712	213.9093	529.3026	518.2814	191078.25	390.0495	-1.6942	486.1136	8172510
018	2017-11-07t1405	1510085296.38	adult	263.485	217.65	-65.9983	1107.6917	81.7579	72871.8236	229835.634	4020692.0932	1057.24	-0.83326	454.129	-2.0213	438.3351	-2.0513	870.562	-1.5632	861.7872	330813.5625	678.0081	-1.8522	820.19	-1.7373	17242800	-0.9578	725.859	226.743	215.4389	542.8917	535.8678	206298.8438	377.5003	-1.8932	498.3207	8609200
018	2017-11-07t1911	1510103659.42	adult	268.5858	222.7508	-60.8975	640.946	142.6753	56627.6139	184210.1943	4648298.7438	1021.59	-0.98866	475.361	-1.7287	480.3082	-1.4943	841.0845	-1.8819	830.9176	247278.8594	687.0066	-1.7434	791.4936	-2.0287	13961800	-1.4595	659.524	239.905	238.606	504.8042	499.0144	148412.4375	375.9742	-1.9764	474.8048	7046240
018	2017-11-07t2208	1510114287.72	adult	271.5381	225.7031	-57.9452	1028.8821	81.0778	68952.8928	217488.7608	3852261.8845	1212.58	-0.57801	517.63	-1.1637	547.9175	-0.60248	944.8641	-1.1197	915.438	340151.0938	739.7178	-1.1524	857.896	-1.3809	18593300	-0.69821	637.773	260.327	259.6918	534.7113	528.6815	192496.0781	408.7407	-1.6177	498.0432	9350950
018	2017-11-08t0205	1510128489.6	adult	275.4831	229.6481	-54.0002	1093.4016	78.2592	70820.4246	223292.7437	3855526.0629	1429.2	-0.02155	549.934	-0.72372	573.0356	-0.25779	1076.4272	-0.047858	1052.702	398278.0625	782.2786	-0.67541	988.3187	-0.09215	20301400	-0.40662	1117.48	279.347	274.9234	706.2853	622.3286	261325.5469	440.0173	-1.2906	554.8054	10312400
018	2017-11-08t0656	1510145965.38	adult	280.3375	234.5025	-49.1458	1026.3669	79.515	67477.7658	212828.4241	3705051.3557	1244.68	-0.62481	576.295	-0.35607	602.1338	0.14669	1080.3679	0.011642	1069.0362	380289.5	839.6737	-0.037672	1017.7408	0.20792	20276900	-0.38915	688.546	291.867	288.9086	599.9719	593.0373	211190.125	466.4477	-1.0345	563.4208	10269300
018	2017-11-08t1005	1510157295.31	adult	283.4847	237.6497	-45.9986	1065.2562	82.85	68519.4501	215988.4292	3730187.6898	1280.66	-0.57974	583.187	-0.25139	609.0953	0.25382	1069.6555	-0.075532	1054.0844	382936.6875	848.3109	0.059343	1011.3333	0.14963	20841400	-0.28653	742.436	296.933	294.2742	619.7738	611.9781	221879.0156	468.6528	-1.0488	575.8214	10611500
018	2017-11-08t1422	1510172723.89	adult	287.7704	241.9354	-41.7129	1076.7659	81.8069	69067.2006	217676.0272	3772948.1158	1311.09	-0.68916	578.547	-0.29403	605.9117	0.23287	1073.3198	-0.014551	1053.2714	387468.4375	838.7813	-0.041742	1012.08	0.16488	20849100	-0.26742	760.453	296.543	293.944	612.9328	605.4473	221268.7344	468.7032	-1.1037	572.0769	10686500
018	2017-11-08t1831	1510187704.62	adult	291.9317	246.0967	-37.5516	1092.1261	79.6741	69252.7355	218218.5223	3729217.747	1342.38	-154.6306	521.454	-1.0348	546.3442	-0.54086	1007.6506	-0.80711	986.5907	364769.5	732.1673	-1.1973	920.8293	-0.75039	18847900	-0.56147	656.82	271.846	272.3931	542.1644	535.4089	196263.5	413.0211	-1.8287	506.5544	9825880
018	2017-11-08t2205	1510200491.69	adult	295.4837	249.6487	-33.9996	1095.0009	79.1931	69661.0474	219516.4001	3760580.2439	1479.61	234.0958	520.811	-1.0287	544.5797	-0.54909	1030.7078	-0.56178	1005.2923	375177.625	739.8167	-1.1071	934.3705	-0.61	18924700	-0.53344	705.389	273.282	273.0265	558.0925	552.1373	203145.6562	419.7777	-1.7929	515.0372	9930250
018	2017-11-09t0205	1510214889.88	adult	299.4832	253.6482	-30.0001	995.3023	77.2803	64544.6592	203713.6305	3495185.3805	1575.97	518.2648	563.632	-0.43976	589.2747	0.069702	1155.6675	1.5536	1120.6453	389459.9375	828.0077	-0.14743	1055.16	0.62663	18956600	-0.51062	696.668	297.977	296.5137	593.8637	584.0847	200132.0625	470.4144	-1.2334	556.2657	10021900
018	2017-11-09t0615	1510229930.6	adult	303.6612	257.8262	-25.8222	997.0601	75.8148	64950.9793	204977.2032	3528701.06	1524.4	406.5981	561.012	-0.45538	586.8316	0.058349	1141.641	1.963	1112.6073	387016.3125	825.6503	-0.16809	1046.8004	0.55121	18999800	-0.48554	717.579	298.012	296.0349	596.5299	586.8217	202223.6406	474.6113	-1.2358	560.5849	10092800
018	2017-11-09t1005	1510243689.61	adult	307.4831	261.6481	-22.0002	1027.3318	78.934	65581.7607	206779.6509	3533228.1003	1336.62	-76.6146	565.019	-0.38342	594.0085	0.17584	1113.7848	14.6632	1092.9537	380914.4062	830.4799	-0.1118	1033.2111	0.42052	19323600	-0.41963	714.024	302.259	300.1113	603.6232	596.3638	206439.125	483.2402	-1.1799	570.1271	10337300
018	2017-11-09t1505	1510261746.95	adult	312.499	266.664	-16.9843	956.3683	79.6735	63436.7206	200386.4137	3517543.33	1329.45	-64.8464	587.181	-0.060375	608.578	0.40215	1102.4514	132.1454	1088.38	364911.4062	864.5534	0.25737	1031.9862	0.41939	19427500	-0.38267	730.295	315.577	308.7741	634.5481	628.084	210035.4219	510.778	-0.90977	604.5597	10441200
018	2017-11-09t1805	1510272491.79	adult	315.4837	269.6487	-13.9996	946.5907	78.838	61703.817	194977.0309	3399874.0404	1333.15	-35.9326	597.193	0.090199	611.4911	0.45945	1088.7991	96.049	1068.0965	350593.3125	873.9125	0.35954	1023.5938	0.33933	19206300	-0.40344	792.36	322.267	311.5543	658.7539	651.3681	212118.7656	523.9307	-0.78754	623.3406	10364400
018	2017-11-09t2205	1510286890.2	adult	319.4833	273.6483	-10.0001	949.8659	80.1549	62162.9654	196234.0609	3452340.3583	1266.69	-192.0936	595.643	0.090782	613.2763	0.50794	1072.66	54.2793	1060.4878	347541.8438	879.7037	0.42426	1004.5759	0.15069	19294100	-0.37356	761.598	323.875	313.0871	668.0675	661.839	216453.875	538.2922	-0.66255	638.8797	10491000
018	2017-11-10t0247	1510303819.14	adult	324.1858	278.3508	-5.2976	965.1319	78.0819	62687.7841	197766.6909	3464389.2961	1180.48	-399.0261	590.191	0.042753	611.6378	0.51425	1035.3521	-51.3754	1024.993	338560.125	870.3165	0.32938	989.6206	0.0049906	19288000	-0.35503	832.433	323.066	311.1367	684.1919	678.0709	223730.75	548.0571	-0.60103	649.8134	10558100
018	2017-11-10t0605	1510315692.07	adult	327.4838	281.6488	-1.9995	936.2325	78.1122	61333.2451	193680.9705	3369748.2283	1099.13	-602.584	585.15	-0.0072906	608.4352	0.49052	1013.0207	-113.75	1006.6743	324166.625	857.3901	0.19697	977.0132	-0.11969	18711900	-0.42668	777.257	323.947	311.5218	673.2986	666.1291	215455.5625	551.3625	-0.60047	643.2047	10359200
018	2017-11-10t1005	1510330088.77	dead	331.4829	285.6479	1.9995	954.1022	76.3943	61724.7422	194743.2944	3393089.327	1230.69	-214.4531	593.165	0.12427	613.7734	0.58986	1052.4355	16.0017	1043.8873	338884.25	876.8408	0.40505	1008.7465	0.22188	19091600	-0.3541	864.322	329.219	314.1722	723.6755	714.9906	233023.5	570.768	-0.41193	678.7741	10596300
019	2017-10-27t1533	1509136764.54	egg	-1.9041	-49.8358	-281.9113	161.8554	28.3106	3035.8189	9655.5418	53866.4837	0	-0.28983	0	-0.50519	0	-0.5167					0	-0.4801	0	-0.38194	0	0.94813	0	0	0				0	-0.47195	0	0
019	2017-10-27t1922	1509150474.09	larva	1.9041	-46.0275	-278.1031	159.8186	27.2515	2913.3428	9259.9269	49962.9667	0	-0.49989	0	-0.64387	0	-0.64969					0	-0.62979	0	-0.5681	0	0.52069	0	0	0				0	-0.61027	0	0
019	2017-10-27t2323	1509164929.92	larva	5.9196	-42.012	-274.0876	165.0069	27.3526	2981.3258	9470.2773	51047.3134	0	-0.70503	0	-0.7907	0	-0.7907					0	-0.78548	0	-0.75693	0	0.091146	0	0	0				0	-0.76363	0	0
019	2017-10-28t0323	1509179338.88	larva	9.9221	-38.0095	-270.0851	158.9295	28.7072	3021.5836	9612.0347	52712.4556	0	-0.89559	0	-0.93811	0	-0.93248					0	-0.93889	0	-0.93839	0	-0.31844	0	0	0				0	-0.92521	0	0
019	2017-10-28t0723	1509193738.18	larva	13.9219	-34.0097	-266.0853	150.9907	28.0793	2729.1561	8699.7987	47509.1458	0	-1.0744	0	-1.087	0	-1.076					0	-1.091	0	-1.1139	0	-0.71172	0	0	0				0	-1.0967	0	0
019	2017-10-28t1123	1509208138.11	larva	17.9219	-30.0098	-262.0853	153.4643	44.4919	3332.8841	11085.7455	73193.8178	0	-1.2435	0	-1.2384	0	-1.2221					0	-1.2425	0	-1.2844	0	-1.0909	0	0	0				0	-1.28	0	0
019	2017-10-28t1523	1509222535.48	larva	21.9212	-26.0105	-258.0861	221.0223	26.7421	3998.4007	12633.7591	67112.3542	1335.76	0.15899	930.621	0.97018	889.9947	0.93663	1307.9976	-0.49345	1306.7747	28775.9473	1222.4216	0.74365	1284.8516	0.46635	2047370	-1.0446	226.187	165.024	164.5686	215.3839	215.8976	4738.4468	194.8319	0.90184	209.2301	363053
019	2017-10-28t1923	1509236943.3	larva	25.9233	-22.0083	-254.0839	353.5823	43.8635	11540.8599	36499.0712	336765.9102	1840.01	0.57186	1114.14	1.3481	1115.178	1.4415	1699.6252	-0.060022	1691.1337	105376.7656	1531.0113	1.1742	1656.1123	0.86428	6845280	-0.44997	241.283	170.415	169.9166	223.6465	223.0571	13866.0859	202.3022	0.89263	215.2208	1047030
019	2017-10-28t2323	1509251353.15	larva	29.9261	-18.0056	-250.0812	313.3132	60.2383	12945.2729	41603.6589	460594.1495	3094.02	1.8458	1161.29	1.3858	1126.1589	1.3922	2596.7756	1.055	2568.48	179177.5156	1870.4491	1.6814	2341.695	1.7452	7951360	-0.59265	224.507	152.219	151.6888	207.3857	206.1006	14309.6094	185.5701	0.56085	200.7391	1042240
019	2017-10-29t0323	1509265753.17	larva	33.9261	-14.0056	-246.0812	621.3847	52.0632	26461.9855	83503.1067	970430.0038	2166.06	0.61799	1048.28	0.98882	1003.2972	0.96628	1942.2	0.18507	1922.7573	271908	1544.4848	0.98478	1873.9281	0.89689	14613000	0.35318	433.425	166.706	166.3705	222.251	218.1699	31115.1445	199.2684	0.62641	213.538	2323880
019	2017-10-29t0723	1509280153.39	larva	37.9261	-10.0055	-242.0811	692.9834	51.2178	28831.4822	90968.4548	999724.1725	4298.19	2.8857	1415.92	1.9285	1349.7412	1.8752	3377.1328	2.1409	3315.3357	516701.3125	2287.6525	2.2736	2867.9755	2.2688	21543200	1.3346	277.262	162.817	162.4555	220.6762	218.1358	33763.4609	198.4438	0.4839	212.2663	2477270
019	2017-10-29t1123	1509294555.58	larva	41.9267	-6.0049	-238.0805	813.446	57.2999	38305.864	120920.1807	1486449.2385	3497.45	1.8151	1056.63	0.80819	986.8616	0.72202	2755.49	1.3019	2700.1012	556609	1860.095	1.3672	2434.4287	1.4695	21260500	0.92176	399.484	156.977	156.923	220.4875	215.7606	44538.4805	193.514	0.25791	209.3412	3158540
019	2017-10-29t1523	1509308986.8	larva	45.9354	-1.9962	-234.0718	866.4497	59.7946	42498.742	133904.8921	1758343.2404	2683.9	0.73717	965.028	0.42042	911.8832	0.38086	2209.0588	0.50769	2165.832	494829.1562	1516.0967	0.58504	2011.5183	0.67287	21536500	0.619	378.027	172.774	172.3109	238.5902	235.0969	53444.2031	211.5036	0.39538	228.7588	3855790
019	2017-10-29t1923	1509323359.69	adult	49.9279	1.9962	-230.0794	1021.8328	65.0887	57514.9267	181369.7884	2655536.7688	2715.96	0.61609	911.048	0.12892	861.2131	0.099287	2241.4131	0.55174	2206.4263	674665.375	1386.7732	0.2028	1998.8052	0.50478	27411600	1.3568	441.277	174.616	174.2251	235.1796	231.4291	70789.0625	211.1686	0.21732	226.383	5253840
019	2017-10-29t2323	1509337754.76	adult	53.9265	5.9949	-226.0807	1064.1024	66.9735	59553.9015	187684.1149	2751463.6792	2326.85	0.12085	863.215	-0.073897	832.56	-0.043171	1923.694	0.032784	1883.3482	600192.5	1237.8204	-0.14512	1770.3695	0.099054	26902100	0.96402	475.457	172.23	172.9431	243.1559	239.8079	75864.6406	214.4853	0.14539	231.5488	5367540
019	2017-10-30t0323	1509352163.25	adult	57.9289	9.9972	-222.0784	1023.4584	70.2128	59322.8274	186993.321	2858750.1693	2065.93	-0.21517	815.815	-0.26822	783.3051	-0.24765	1720.936	-0.32397	1695.0291	533490.1875	1148.2496	-0.3648	1589.8164	-0.21968	25289400	0.39113	282.026	170.089	170.2083	239.3414	236.1335	74195.8438	211.1376	-0.07275	228.8205	5272570
019	2017-10-30t0723	1509366559.95	adult	61.928	13.9963	-218.0793	1125.1713	74.534	66050.9124	208046.0956	3276760.7124	1950.63	-0.37117	781.321	-0.41686	749.7672	-0.39705	1738.9729	-0.27672	1727.8221	601684.625	1166.2186	-0.3308	1659.6007	-0.10029	26963400	0.45882	361.876	155.453	153.562	234.1647	231.0968	81021	203.3149	-0.43625	223.2008	5364700
019	2017-10-30t1124	1509381001.96	adult	65.9396	18.008	-214.0676	1238.8427	75.7429	76971.8961	242697.4417	3945276.1074	1710.43	-0.6694	694.416	-0.79384	677.7119	-0.72384	1475.8496	-0.73257	1454.7881	593291.5625	1072.1074	-0.55057	1385.5316	-0.57332	27892600	0.42238	318.218	145.912	143.7547	236.7156	233.2418	95159.6562	205.1434	-0.57282	226.4864	5860840
019	2017-10-30t1606	1509397839.51	adult	70.6167	22.6851	-209.3905	1176.6834	75.5631	71361.9184	224846.0317	3687318.929	1949.18	-0.33057	732.634	-0.62814	737.5069	-0.43244	1509.1155	-0.61878	1508.8925	562900.0625	967.7396	-0.82263	1253.5484	-0.80037	27290600	0.099221	458.298	168.341	167.8813	252.6816	248.3606	94250.2266	219.0034	-0.34887	240.5039	6270700
019	2017-10-30t1919	1509409428.49	adult	73.8359	25.9042	-206.1714	1112.2294	77.604	67387.4868	212574.5702	3399236.2615	1746.15	-0.57038	778.488	-0.34974	740.3875	-0.38035	1538.3058	-0.481	1521.1464	541483.625	1144.5931	-0.22955	1437.7771	-0.36048	27385700	0.011382	337.3	179.484	178.4499	257.451	251.1729	90622.7656	222.2205	-0.3704	242.1479	6313880
019	2017-10-30t2319	1509423826.43	adult	77.8353	29.9037	-202.1719	1201.332	83.1423	76927.776	242370.5888	4155974.5995	2584.34	0.77504	823.795	0.037651	793.0551	0.057328	1588.9932	-0.22285	1503.8751	638775.25	1130.7685	-0.15946	1410.8779	-0.31903	33043200	1.0402	493.65	192.883	191.6059	272.4586	268.8338	109528.375	239.8801	0.091629	260.7728	7736730
019	2017-10-31t0350	1509440071.46	adult	82.3478	34.4162	-197.6594	1233.9609	83.1203	82704.7549	260930.7642	4605839.8645	1640.51	-0.59863	755.059	-0.31659	731.3697	-0.27619	1300.7229	-0.8219	1281.8541	560611.5625	990.6598	-0.62958	1207.827	-0.74211	32525700	0.8762	514.182	186.088	184.6995	277.8931	271.4337	119771.9062	233.8872	-0.30076	258.9539	8016100
019	2017-10-31t0719	1509452627.1	adult	85.8355	37.9038	-194.1717	1296.62	77.086	79802.6152	251265.151	4158783.2873	1265.9	-1.2101	756.707	-0.18284	742.5836	-0.056957	1093.0038	-1.3736	1082.8336	455782.5625	941.1087	-0.83123	1045.8991	-1.1864	31507000	0.65204	320.847	188.628	186.9944	267.7376	265.2975	111646.5938	233.7032	-0.45151	256.3521	7853910
019	2017-10-31t1222	1509470851.83	adult	90.8979	42.9663	-189.1093	1080.2417	80.848	74095.6579	234060.2448	4187779.0193	1555.13	-0.55752	650.871	-1.165	645.9644	-0.96479	1160.105	-1.0142	1138.4751	447800.5	895.6556	-1.0744	1097.6418	-0.92065	25120400	-0.68413	433.091	151.791	150.3804	248.1031	242.8286	95767.7969	207.1193	-1.5696	232.8105	5858370
019	2017-10-31t1534	1509482336.61	adult	94.0881	46.1565	-185.9191	1252.3029	77.8361	78138.0422	246063.3167	4199077.2809	1856.52	0.17599	716.816	-0.27829	695.3669	-0.27676	1470.1984	0.33599	1450.713	599840.9375	1018.374	0.021286	1339.9689	0.26725	29220300	0.19344	516.489	179.407	178.1352	275.755	270.7031	112508.0547	235.0355	-0.73856	260.4393	7313340
019	2017-10-31t1919	1509495829.76	adult	97.8362	49.9046	-182.171	1224.8056	81.2104	79126.8525	249379.9327	4327939.782	1893.51	0.38426	639.954	-1.0812	628.4899	-0.97887	1546.7865	0.8983	1533.7825	638822.8125	933.0293	-0.51545	1388.5501	0.77538	26408300	-0.37202	342.897	160.398	155.3682	285.33	281.6439	117841.2812	237.0746	-0.82019	270.2651	6618980
019	2017-11-01t0011	1509513376.81	adult	102.7104	54.7788	-177.2968	1334.9337	75.2574	78703.2165	247717.8409	3954561.7999	1764.74	0.24063	638.025	-0.91799	622.6904	-0.89078	1453.3116	0.79897	1441.8895	598764.375	849.8743	-1.0679	1269.6575	0.50596	26229800	-0.35545	645.067	164.248	161.0038	278.8731	273.3092	114895.7031	221.975	-1.4791	258.7468	6752400
019	2017-11-01t0321	1509524764.95	adult	105.8738	57.9421	-174.1334	1093.9594	76.5635	69761.2898	219959.0482	3703689.5658	1778.35	0.34312	702.937	0.030405	679.4026	-0.068497	1351.3135	0.49271	1327.1013	491878.125	918.9977	-0.23777	1169.3641	0.13462	25575700	-0.45076	484.167	198.704	196.257	308.8217	303.4231	112411.0938	254.1898	-0.61187	290.1797	7229660
019	2017-11-01t0719	1509539029.92	adult	109.8363	61.9046	-170.171	1154.7543	78.0316	70705.4675	222764.0591	3653576.0857	2348.15	1.6494	669.924	-0.25056	650.4672	-0.31348	1536.9926	1.4964	1450.2559	567150.25	992.4259	0.70971	1254.2649	0.83992	24714200	-0.57264	407.888	196.162	194.6443	327.5058	321.9777	120849.625	266.3103	-0.41868	305.5885	7236620
019	2017-11-01t1204	1509556123.25	adult	114.5844	66.6528	-165.4228	1159.9504	78.1775	72047.9867	226920.7557	3805037.5623	5064.73	7.2705	674.681	-0.030619	643.7346	-0.26007	2409.886	5.6468	2227.2073	906117.125	871.8215	-0.33188	1842.9675	4.6908	25367300	-0.35329	424.676	194.46	192.3931	337.5736	333.0293	126927.6719	269.4184	-0.53249	315.5033	7311500
019	2017-11-01t1519	1509567832.93	adult	117.8371	69.9055	-162.1701	1213.8027	96.903	77651.5124	245403.8698	4216584.6742	2144.2	1.1999	590.31	-1.0199	570.3923	-1.1051	1575.3821	1.9354	1563.4088	638029.75	892.5377	0.019283	1259.3546	1.2669	23899300	-0.60863	599.843	183.865	178.1087	342.4117	336.5618	138676.7188	267.9358	-0.71149	317.1919	7443960
019	2017-11-01t1919	1509582247.96	adult	121.8413	73.9096	-158.1659	1155.9873	77.2671	72076.9489	227063.5943	3767478.6589	2032.37	0.94115	615.986	-0.57485	589.0012	-0.7652	1340.2087	0.95948	1277.5413	503918.4688	842.1934	-0.38382	1164.4539	0.8235	23157400	-0.69589	530.343	197.977	191.1435	362.0821	355.8663	136142.875	278.7331	-0.57971	338.6747	7442760
019	2017-11-01t2353	1509598677.79	adult	126.4051	78.4735	-153.6021	1208.8025	79.9794	76420.7327	240778.901	4056025.6345	1318.06	-0.30504	614.726	-0.47193	591.5902	-0.62332	1105.3682	-0.019065	1089.3831	441041.9062	820.9648	-0.47284	1026.6042	0.07127	24506700	-0.33704	520.632	208.947	202.6208	382.2871	373.5944	152532.5625	288.2034	-0.51541	351.3364	8329870
019	2017-11-02t0319	1509611037.14	adult	129.8383	81.9066	-150.169	1236.9216	78.9885	76350.6223	240465.6161	4033813.3962	1350.62	-0.22224	609.517	-0.46219	592.7809	-0.53699	1012.5258	-0.35596	996.5799	403997.8125	803.2785	-0.58113	946.3687	-0.37896	24289900	-0.33227	470.583	212.096	204.3435	387.7691	381.2964	154719.8906	293.9984	-0.50583	361.9321	8452250
019	2017-11-02t0826	1509629446.8	adult	134.9521	87.0204	-145.0552	1168.5716	77.6067	74886.245	236198.1176	3984318.2506	1169.39	-0.43822	607.075	-0.38934	587.7029	-0.50452	987.4861	-0.38219	981.1757	386107.0938	827.2955	-0.17747	943.7901	-0.30462	23714200	-0.38286	505.14	214.27	205.5136	404.8781	397.9959	158307.3594	306.5599	-0.39434	378.3711	8370040
019	2017-11-02t1137	1509640932.04	adult	138.1424	90.2108	-141.8648	1174.202	76.3964	76451.6175	240953.888	4131297.6809	1169.65	-0.41002	615.607	-0.22306	600.946	-0.28402	993.8435	-0.3321	985.4022	395549.7188	806.6281	-0.35472	945.0101	-0.25535	24523300	-0.17791	526.529	220.64	212.8602	428.364	420.6099	170917.2188	321.7191	-0.14557	397.4397	8789420
019	2017-11-02t1519	1509654240.3	adult	141.8392	93.9075	-138.1681	1252.1019	79.8736	80235.1752	252800.8897	4326792.8088	1152.72	-0.40586	617.457	-0.14412	601.2087	-0.22917	953.5013	-0.44547	942.827	399517.0625	809.9305	-0.25442	908.3164	-0.4587	25823900	0.12858	639.886	228.813	219.7842	439.4119	429.279	184113.5938	328.2469	-0.13777	404.1777	9569640
019	2017-11-02t2012	1509671795.13	adult	146.7155	98.7839	-133.2917	1213.1378	79.1526	77708.5652	244919.1035	4138148.0745	1137.69	-0.39971	574.716	-0.64674	560.0236	-0.70177	966.4554	-0.37745	958.0231	392380.9062	831.7341	0.073677	930.468	-0.28533	23282900	-0.35539	562.601	213.475	204.4447	434.555	425.7709	176429.3125	322.86	-0.4604	398.4598	8648310
019	2017-11-02t2321	1509683190.33	adult	149.8808	101.9492	-130.1264	1190.9525	80.9075	73186.079	230573.8122	3908352.6109	1108.88	-0.41928	546.497	-0.99128	531.8426	-1.0378	939.2236	-0.46071	927.6621	358783.4375	805.0223	-0.21956	898.7841	-0.47799	20875600	-0.8306	536.824	204.79	196.1765	424.8232	416.7041	162282.4688	315.9793	-0.73708	387.3194	7822780
019	2017-11-03t0319	1509697440.07	adult	153.8391	105.9075	-126.1681	1170.9806	78.0607	77222.737	243530.9854	4206941.9846	1090.67	-0.42724	578.088	-0.54368	580.6422	-0.3784	923.9075	-0.50183	912.5634	372334.7188	768.9844	-0.63545	878.9781	-0.60023	23266900	-0.31353	658.581	219.269	215.6667	447.1733	438.3097	180210.8281	332.7673	-0.4912	411.5552	8825160
019	2017-11-03t0804	1509714548.85	adult	158.5915	110.6599	-121.4157	1284.3258	75.1823	77755.0942	244888.7599	3966837.8168	1180.05	-0.33584	615.149	-0.020404	616.6404	0.11856	1010.3754	-0.24079	998.9779	410212.4062	840.8611	0.26648	960.4272	-0.08758	24967700	0.059	569.765	230.064	220.1898	466.1942	458.6575	189274.8438	352.4715	-0.2251	432.6559	9337860
019	2017-11-03t1119	1509726246.5	adult	161.8409	113.9092	-118.1664	1219.4253	80.413	78488.432	247280.9157	4229115.9819	1154.86	-0.35668	589.515	-0.34869	583.2233	-0.30326	964.7877	-0.38519	952.5872	395562.9375	784.8944	-0.41669	904.8143	-0.44906	24122400	-0.10376	596.064	226.884	218.3795	458.7499	450.9712	188087.4688	334.2612	-0.71694	418.5085	9283860
019	2017-11-03t1520	1509740681.89	adult	165.8507	117.9191	-114.1565	1271.114	76.0701	79764.5696	251247.8628	4248407.8071	1168.86	-0.34277	520.85	-1.2557	502.0573	-1.354	935.3226	-0.48017	923.7208	390029.5	724.2047	-1.1601	872.703	-0.66805	21673100	-0.59536	695.642	197.297	182.0123	481.8786	472.1623	200943.3906	329.6763	-0.92101	436.7873	8209730
019	2017-11-03t1953	1509757096.34	adult	170.4103	122.4786	-109.597	1190.5039	81.9898	79950.1414	251951.61	4501615.501	1192.05	-0.32275	489.423	-1.6637	477.6194	-1.664	862.1714	-0.70413	826.9453	359525.5	645.7125	-2.1169	773.8093	-1.3233	20394200	-0.84342	565.268	194.185	185.7617	429.3045	423.5224	179019.9844	295.2328	-1.6874	389.7767	8091690
019	2017-11-03t2319	1509769444.62	adult	173.8404	125.9087	-106.1669	1216.1141	79.1795	79793.0033	251484.0695	4467242.9607	1224.09	-0.29705	603.634	-0.1269	587.5953	-0.21344	1035.022	-0.20636	1021.0374	430569.125	826.8275	0.086312	966.0876	-0.099152	25093700	0.1248	666.795	237.563	225.0267	517.8378	507.1899	215420.5312	359.5992	-0.55993	468.0578	9875720
019	2017-11-04t0426	1509787871.93	adult	178.9591	131.0274	-101.0482	1206.9013	78.1896	78444.0947	247229.9869	4266171.5906	1735.3	0.11951	549.861	-0.83144	542.4017	-0.7902	1007.4396	-0.29818	967.4912	412042.8125	720.2687	-1.2058	894.5418	-0.58471	22481100	-0.39484	620.843	222.764	213.8267	469.1496	458.7496	191882.2031	334.9755	-1.119	422.3035	9107720
019	2017-11-04t0738	1509799365.36	adult	182.1517	134.22	-97.8556	1262.5167	79.7016	79454.7756	250213.6715	4290455.8456	1237.81	-0.29069	576.618	-0.47217	564.9709	-0.4911	1014.464	-0.2849	995.3362	421002.5625	798.2532	-0.28091	941.3486	-0.29207	23899700	-0.10146	673.131	232.309	217.0033	522.3495	509.3851	216775.0625	370.3487	-0.58763	475.3504	9628750
019	2017-11-04t1119	1509812657.86	adult	185.844	137.9124	-94.1632	1244.5047	79.6701	80222.9414	252722.5993	4357547.2323	1334.83	-0.21445	590.827	-0.28243	584.0124	-0.24127	1006.7242	-0.3155	985.4693	421817.4375	810.4793	-0.15031	941.3697	-0.3065	24716100	0.068723	828.454	242.963	228.2664	533.9373	517.163	223719.7031	382.0467	-0.48802	482.1119	10163900
019	2017-11-04t1612	1509830231.16	adult	190.7255	142.7939	-89.2817	1259.9527	83.8482	81946.3731	258223.374	4567676.0247	1908.62	0.25926	557.566	-0.71092	565.3744	-0.47298	1078.2264	-0.11344	1039.7907	461480.9375	811.2802	-0.16219	969.6142	-0.13603	23818100	-0.099975	656.392	231.479	223.2107	524.0791	514.7854	224305.8438	376.7097	-0.69291	473.5888	9888340
019	2017-11-04t1922	1509841596.32	adult	193.8825	145.9509	-86.1247	1254.9619	76.7622	80216.4763	252690.1969	4358555.2733	1626.4	0.023348	560.182	-0.67433	565.0737	-0.47326	1072.3003	-0.13533	1037.7792	449293.8125	781.4123	-0.5202	956.3541	-0.23772	23426200	-0.17013	720.803	234.256	222.6252	534.1533	522.2841	223810.2188	380.2483	-0.71111	479.4535	9796340
019	2017-11-04t2319	1509855854.48	adult	197.8431	149.9115	-82.1641	1194.8801	81.1847	78007.0285	245838.1703	4302853.9171	1527.94	-0.056362	576.888	-0.46244	560.3105	-0.53266	1052.6621	-0.20058	1015.6083	428433.5	798.6586	-0.33991	947.5075	-0.31286	23453400	-0.1541	674.395	244.158	231.5929	499.3719	489.5654	203244.375	381.5796	-0.78109	460.2113	9926240
019	2017-11-05t0311	1509873375.06	adult	202.7099	154.7783	-77.2973	1198.6806	79.3919	78274.0468	246618.7329	4311350.1792	1110.36	-0.42722	513.631	-1.2686	504.3615	-1.2251	957.7014	-0.52129	949.6	391699.875	755.5993	-0.85185	893.6542	-0.71751	20958700	-0.61535	699.274	224.57	211.7568	555.9836	544.0328	227397.2812	377.8376	-0.939	501.2629	9163580
019	2017-11-05t0624	1509884987.49	adult	205.9356	158.004	-74.0716	1233.4864	77.9389	78732.9279	248040.9934	4271450.7365	1383.34	-0.1831	587.262	-0.33871	575.5729	-0.34773	1061.5758	-0.18092	1039.3009	436307.6562	807.9123	-0.27231	981.1681	-0.098138	24118300	-0.0068517	666.605	253.847	240.0779	521.4604	512.0981	214320.2344	397.0342	-0.73565	485.1842	10425300
019	2017-11-05t1025	1509899417.79	adult	209.944	162.0124	-70.0632	1183.975	83.444	79226.0439	249723.4209	4421780.1034	1421.54	-0.14763	551.568	-0.79213	545.6147	-0.71765	1039.7015	-0.26195	1015.84	429396.75	766.1578	-0.76089	928.7837	-0.50311	22766500	-0.24911	864.563	236.749	224.5257	580.6543	561.1458	239810.2188	408.8579	-0.65835	518.1823	9772050
019	2017-11-05t1502	1509916080.43	adult	214.5725	166.6409	-65.4347	1250.9842	83.0988	82816.1583	260949.661	4659298.988	1277.28	-0.29258	502.948	-1.4093	502.2691	-1.2537	992.4998	-0.45225	970.1855	428759.9062	756.0485	-0.89279	919.5323	-0.59773	21701700	-0.4288	693.737	221.638	209.3774	530.6483	516.6231	229240.0781	379.3535	-1.1445	481.3333	9563450
019	2017-11-05t1819	1509927853.5	adult	217.8428	169.9112	-62.1644	1258.8566	81.1375	81654.8124	257222.804	4513241.9072	1315.74	-0.25735	505.457	-1.3804	488.2086	-1.4284	1060.87	-0.19074	1047.3081	451930.625	794.758	-0.47128	982.8893	-0.10979	21520800	-0.44951	740.83	220.761	210.3876	572.896	560.3171	244053.6875	383.6125	-1.1469	518.7961	9399330
019	2017-11-05t2326	1509946286.89	adult	222.9632	175.0316	-57.044	1297.2035	88.6177	83906.4761	265396.3084	4666830.4066	1230.14	-0.35964	559.054	-0.7103	572.8911	-0.39039	1037.1902	-0.29652	1022.3311	454289.3125	798.3232	-0.45034	961.7353	-0.29589	24467000	0.098263	702.308	255.528	243.3886	560.6863	550.1668	245580.625	417.5383	-0.80424	513.1668	11183200
019	2017-11-06t0238	1509957785.36	adult	226.1572	178.2256	-53.85	1266.2631	80.6107	82250.0601	259092.2262	4522445.4121	1370.55	-0.20397	501.243	-1.4416	485.162	-1.4732	1023.0511	-0.36726	993.7048	438888.9375	741.6228	-1.0939	930.3269	-0.57174	21496800	-0.42195	987.446	219.908	203.0391	593.9817	571.3434	254818.1562	373.7418	-1.4143	512.4433	9431170
019	2017-11-06t0619	1509971059.53	adult	229.8445	181.9129	-50.1627	1264.9142	83.3227	83310.291	262439.1604	4682964.4745	1062.57	-0.58322	420.476	-2.4655	410.1063	-2.4047	840.6978	-1.2424	825.8897	365703.5312	601.1169	-2.6728	770.7602	-1.971	18256600	-0.9789	717.883	198.92	184.7631	504.7453	490.9069	219564.1875	341.7129	-1.8727	446.7106	8636900
019	2017-11-06t1113	1509988690.15	adult	234.7419	186.8103	-45.2653	1293.3566	82.1286	84842.317	267225.6847	4733713.019	1692.51	0.21359	623.872	0.11103	604.7532	0.01145	1146.7018	0.22753	1098.1416	507988.875	825.5522	-0.18082	1013.9663	0.13071	27588300	0.67409	966.794	278.547	259.9334	643.8983	613.8148	285246.9375	438.5073	-0.7497	560.0894	12317600
019	2017-11-06t1419	1509999866.86	adult	237.8465	189.9149	-42.1607	1254.9467	80.4859	81589.9793	256996.9109	4562908.425	1156.63	-0.49932	554.117	-0.77368	552.4243	-0.63782	938.7988	-0.84436	923.9578	399928.3125	744.5791	-1.0924	882.6878	-1.0511	23561100	-0.017755	851.662	258.509	248.7662	558.243	536.5714	237811.5	406.9402	-1.1882	503.5814	10991800
019	2017-11-06t1805	1510013311.62	adult	241.5812	193.6495	-38.426	1242.7288	80.4601	79880.3346	251583.7323	4368910.5328	1278.81	-0.33779	550.28	-0.81816	536.5893	-0.83116	1026.9116	-0.39554	1008.309	428222.1562	773.4915	-0.77557	955.3013	-0.40624	22914200	-0.1162	813.165	252.138	234.7288	594.7959	578.4006	248029.8906	408.3701	-1.2256	527.0015	10499300
019	2017-11-06t2240	1510029823.55	adult	246.1678	198.2362	-33.8394	1195.1215	81.2288	80248.1463	252975.1629	4574166.7209	1233.69	-0.41489	521.903	-1.1766	519.7475	-1.0374	941.0747	-0.90176	919.0482	394310.3125	725.6671	-1.3182	860.3572	-1.2961	21820800	-0.28471	938.337	244.954	233.421	604.0288	580.0168	253088.0781	414.716	-1.2138	522.5695	10241500
019	2017-11-07t0205	1510042104.31	adult	249.5792	201.6475	-30.4281	1230.8155	81.6527	81891.426	257992.3998	4590116.1478	1883.46	0.62527	576.739	-0.46254	561.2016	-0.50382	1115.2561	0.11693	1089.3641	476214.375	782.5816	-0.68349	994.3455	-0.053821	24610000	0.19626	901.23	267.42	248.5927	638.636	617.1094	272697.5625	431.5686	-1.0552	554.5757	11411100
019	2017-11-07t0605	1510056504.78	adult	253.5793	205.6476	-26.4279	1251.0465	82.2828	81663.2159	257286.0271	4518964.0645	2127.66	1.1	541.366	-0.9099	531.394	-0.87378	1059.3845	-0.21878	1005.0062	451297.8125	756.957	-0.9729	947.7533	-0.49515	23047600	-0.050692	868.692	253.739	238.1109	622.6174	606.9023	265235.0312	425.7357	-1.1798	558.4675	10802400
019	2017-11-07t1024	1510072072.87	adult	257.9038	209.9721	-22.1035	1334.3793	80.3621	86000.9923	270706.346	4723412.6784	6276.99	8.855	458.567	-1.9761	441.2735	-2.0222	1161.8267	0.46642	998.2485	521660.1875	663.6547	-2.0185	901.9114	-0.93761	20560300	-0.44336	944.855	214.018	194.807	583.4379	560.695	261963.625	380.4849	-1.786	501.8203	9595690
019	2017-11-07t1405	1510085311.57	adult	261.5812	213.6495	-18.4261	1323.7537	79.5517	85452.7932	269035.434	4746045.0289	2829.47	2.686	505.412	-1.3562	488.5698	-1.4052	1126.9325	0.25852	1016.2786	502611.875	735.8463	-1.2076	930.0373	-0.67055	22503500	-0.10966	746.757	238.651	221.2272	572.7576	560.5276	255449.875	408.1572	-1.4971	514.5209	10626000
019	2017-11-07t1911	1510103674.2	adult	266.6819	218.7503	-13.3253	1260.2397	83.5329	84181.4657	265266.9047	4779505.5688	3833.37	5.2158	505.713	-1.3367	489.783	-1.3762	1158.8512	0.5364	1016.019	508735.6562	728.5903	-1.2833	916.9565	-0.79948	22175000	-0.14288	916.255	243.115	223.3268	617.3015	595.3633	270995.3438	412.5643	-1.5091	535.9942	10660400
019	2017-11-07t2208	1510114302.55	adult	269.6342	221.7026	-10.373	1258.2353	90.2302	84458.4965	266095.1541	4840589.215	3616.92	5.1058	504.284	-1.3456	488.2439	-1.3879	1154.9534	0.54225	1032.322	508179.4688	721.6659	-1.356	927.509	-0.69623	22185500	-0.12941	921.148	244.433	223.4891	634.9218	610.5718	279365.5938	415.8879	-1.5068	551.5319	10753600
019	2017-11-08t0205	1510128504.49	adult	273.5792	225.6476	-6.428	1223.5429	84.1195	81755.5551	257580.3259	4684641.6696	2110.96	1.7641	503.666	-1.3401	488.5837	-1.3717	1119.2677	0.2994	1037.2459	476808.0625	717.6164	-1.3939	935.0717	-0.62038	21454600	-0.23063	1222.81	246.936	223.9341	644.8596	624.1232	274710.1875	420.8321	-1.4978	552.6886	10518700
019	2017-11-08t0656	1510145980.18	adult	278.4336	230.5019	-1.5737	1201.1746	89.0686	80914.8168	254996.4198	4677215.9456	1856.07	1.3399	507.129	-1.2769	492.9071	-1.2996	1115.8879	0.32102	1031.7867	470904.6875	709.4612	-1.4742	920.4971	-0.76234	21372400	-0.22363	1137.5	250.5	227.8905	644.4225	623.7444	271946.3125	427.6498	-1.4781	558.334	10557100
019	2017-11-08t1005	1510157310.55	dead	281.5809	233.6493	1.5737	1204.7338	83.4357	80674.5323	254242.6902	4620127.3338	1770.09	1.2794	510.487	-1.2208	494.4797	-1.2685	1093.568	0.14556	1026.1173	460392.125	717.9502	-1.3741	909.8929	-0.86655	21441500	-0.19977	1141.56	254.078	230.2986	660.533	627.7361	278084.375	432.1732	-1.4642	561.4072	10671800
020	2017-10-27t1533	1509136778.37	larva	0	-49.836	-277.9109	165.005	27.1006	2962.1641	9406.936	50308.7128	0	-0.39693	0	-0.57448	0	-0.58313					0	-0.55522	0	-0.47594	0	0.73177	0	0	0				0	-0.5403	0	0
020	2017-10-27t1922	1509150488.09	larva	3.8083	-46.0278	-274.1027	185.1373	26.7938	3661.4013	11613.403	64910.3459	0	-0.59907	0	-0.7134	0	-0.71644					0	-0.70387	0	-0.65854	0	0.31449	0	0	0				0	-0.68198	0	0
020	2017-10-27t2323	1509164943.87	larva	7.8238	-42.0123	-270.0872	156.6736	27.8513	2932.3071	9332.3057	51478.3482	0	-0.79727	0	-0.86067	0	-0.85797					0	-0.85865	0	-0.84404	0	-0.10585	0	0	0				0	-0.83934	0	0
020	2017-10-28t0323	1509179353.02	larva	11.8263	-38.0097	-266.0846	162.2135	27.5068	2936.7616	9334.1828	50493.9359	0	-0.98205	0	-1.0088	0	-1.0005					0	-1.0114	0	-1.0226	0	-0.50753	0	0	0				0	-1.0055	0	0
020	2017-10-28t0723	1509193752.38	larva	15.8261	-34.0099	-262.0848	166.7652	23.3837	2673.4493	8467.9813	40066.3192	1163.25	0.23541	876.525	0.99104	880.3273	1.0572	1105.0597	-0.64445	1096.0012	16575.8945	1026.5271	0.59368	1081.0761	0.41579	1298130	-0.62611	206.887	151.086	150.9933	199.1867	196.9938	2987.8003	181.5286	0.89832	195.0115	223759
020	2017-10-28t1123	1509208152.38	larva	19.8261	-30.0099	-258.0848	184.85	25.5325	3419.5764	10828.2717	56768.3731	0	-1.3211	0	-1.3116	0	-1.2929					0	-1.3147	0	-1.3642	0	-1.2669	0	0	0				0	-1.3721	0	0
020	2017-10-28t1523	1509222549.66	larva	23.8254	-26.0107	-254.0856	351.4086	31.207	8761.3971	27649.3625	186920.754	1456.7	0.21709	937.239	0.93968	936.0601	1.0127	1333.2865	-0.48859	1329.0541	63997.7539	1209.0051	0.66357	1294.4474	0.40486	4430330	-0.74007	225.218	154.511	153.9217	206.8514	205.2805	9928.8672	185.5396	0.73694	199.997	730372
020	2017-10-28t1923	1509236957.47	larva	27.8275	-22.0085	-250.0834	501.7117	55.3762	20894.8424	66254.0796	726405.7863	2160.5	0.86095	1067.91	1.1843	1029.2958	1.1724	1899.2529	0.17367	1887.5912	210817.0781	1596.7109	1.2409	1810.036	1.023	11774800	0.3529	384.778	162.623	161.9754	219.947	215.7473	24414.1191	194.9999	0.7471	209.4313	1793080
020	2017-10-28t2323	1509251367.74	larva	31.8304	-18.0056	-246.0805	558.2798	49.0954	22230.3841	70194.4058	750530.1414	1653.61	0.11461	948.467	0.76874	923.0519	0.79145	1542.5953	-0.32309	1535.188	182026.25	1329.3451	0.64787	1493.6165	0.39855	11147300	-0.13551	483.528	164.926	164.7476	222.7242	217.9279	26281.4609	197.236	0.66169	210.308	1938370
020	2017-10-29t0323	1509265767.83	larva	35.8304	-14.0056	-242.0805	675.8798	49.9459	27946.3967	88230.8635	957404.7292	3332.89	1.8728	1354.8	1.7955	1299.4709	1.7666	2856.7913	1.4112	2873.9192	422805.0938	2096.0634	1.9602	2560.5961	1.8715	19976500	1.2224	404.548	168.285	167.6835	225.8716	220.6947	33429	201.5494	0.59932	215.3408	2481360
020	2017-10-29t0723	1509280168.04	larva	39.8305	-10.0055	-238.0805	786.5082	55.1691	36349.2274	114643.2159	1404336.0789	2896.8	1.218	1174.37	1.2015	1105.9252	1.1263	2542.7646	0.99165	2534.25	488210.8125	1900.9206	1.4991	2319.2686	1.3665	22451700	1.3371	265.516	169.157	168.6252	226.5652	223.9587	43500.5234	203.1325	0.48891	218.4292	3233940
020	2017-10-29t1123	1509294570.3	larva	43.8311	-6.0049	-234.0798	721.3137	56.7564	34504.8384	108870.7558	1395629.1531	2147.43	0.21503	1005.41	0.60428	966.696	0.60953	1892.7369	0.048615	1876.8398	344478.125	1436.5707	0.49631	1764.0824	0.3704	18231100	0.17837	314.621	171.791	171.5113	230.7183	228.1712	41990.7305	207.5735	0.41197	222.4654	3115080
020	2017-10-29t1523	1509309001.58	larva	47.8398	-1.9962	-230.0711	863.4602	76.2616	50043.4372	158304.3657	2420774.5748	5249.3	3.5374	971.547	0.38087	860.9479	0.16337	4168.9102	3.5023	4116.4224	1092254.5	1548.2452	0.5887	3726.9869	3.2564	25416600	1.1772	433.594	173.681	173.3283	233.9919	230.4795	61305.8672	208.9345	0.26921	224.5053	4543660
020	2017-10-29t1923	1509323374.44	adult	51.8322	1.9962	-226.0787	974.3386	63.0854	53247.1802	167962.8705	2436197.1202	3561.71	1.491	953.125	0.20835	849.2816	0.006217	2935.55	1.6612	2884.53	819018.4375	1558.9358	0.49761	2695.5923	1.5302	26576000	1.0227	468.086	175.256	174.4497	242.4205	236.5886	67635.3203	212.2957	0.15299	230.2302	4886670
020	2017-10-29t2323	1509337769.54	adult	55.8309	5.9949	-222.08	1051.6258	68.5021	60087.518	189540.1378	2819358.3759	2793.34	0.61771	868.077	-0.088708	807.3099	-0.16187	2272.5981	0.60963	2248.7585	715868.4375	1266.7989	-0.1138	1988.6016	0.42076	27279300	0.88001	363.689	172.584	173.522	242.7224	238.9056	76457.5469	215.1374	0.084125	232.3737	5423460
020	2017-10-30t0323	1509352178.01	adult	59.8332	9.9972	-218.0777	1058.9206	70.2503	60525.3767	190727.2152	2879284.7436	2288.88	0.019513	721.49	-0.64603	661.3101	-0.7437	1995.8298	0.15235	1980.3112	632678.0625	1223.2341	-0.21624	1864.4169	0.22361	22821500	-0.21961	278.325	138.033	136.0884	214.4483	211.5497	67980.125	185.7882	-0.79897	205.064	4366120
020	2017-10-30t0723	1509366574.85	adult	63.8324	13.9963	-214.0786	1027.1988	68.4087	59180.5896	186469.0726	2853897.3377	3035.63	0.93973	880.232	-0.027554	810.7222	-0.15412	2467.9399	1.0731	2414.3115	765061.375	1459.1016	0.38924	2154.561	0.78168	27230900	0.36225	350.63	170.03	169.0442	257.0549	251.8952	79687.0312	219.3864	-0.088804	242.6206	5260060
020	2017-10-30t1124	1509381017	adult	67.8441	18.0081	-210.0669	1057.1092	76.6488	64938.372	204837.9868	3321290.8955	2459.72	0.29298	730.91	-0.65162	676.1266	-0.75726	2077.3267	0.45208	2041.9736	704213.75	1257.662	-0.039708	1866.0914	0.35739	24766200	-0.29566	325.482	146.918	144.6705	236.3597	232.3914	80125.9297	198.189	-0.89531	221.9572	4978180
020	2017-10-30t1606	1509397854.38	adult	72.5211	22.6851	-205.3898	1080.7384	71.7629	65295.7428	205775.0806	3273964.5805	2634.23	0.64502	789.58	-0.31583	727.6505	-0.47733	2046.0581	0.57703	1997.1628	699751.875	1269.1101	0.13147	1902.2637	0.60125	26927000	-0.064231	407.464	162.246	163.6517	261.0455	253.8659	89277.5469	219.2916	-0.4201	243.9478	5533080
020	2017-10-30t1919	1509409443.39	adult	75.7403	25.9043	-202.1706	1276.5576	70.649	72928.9224	229675.1866	3541937.8579	2082.31	-0.051669	776.742	-0.32664	745.4892	-0.32049	1685.7078	-0.078655	1662.1363	643940.375	1083.4007	-0.39344	1535.0351	-0.08991	29618700	0.38808	311.108	181.807	180.929	258.8546	255.3291	98882.4531	226.2834	-0.30563	246.9049	6932660
020	2017-10-30t2319	1509423841.42	adult	79.7397	29.9037	-198.1712	1221.5648	104.0363	80851.6398	255492.8659	4529475.7454	1695.35	-0.55969	707.215	-0.74094	684.0443	-0.709	1391.2046	-0.65613	1375.9702	587088.3125	1004.3725	-0.61795	1261.0132	-0.65503	29795000	0.34439	298.155	171.031	170.3237	249.4961	246.3931	105287.3672	219.161	-0.72323	239.0588	7205560
020	2017-10-31t0350	1509440086.22	adult	84.2522	34.4162	-193.6587	1138.4325	77.8161	70840.3521	223221.0171	3691177.981	2453.79	0.91469	741.473	-0.38206	726.0917	-0.26973	1308.1948	-0.74156	1271.978	484032.0938	1036.4337	-0.35191	1206.0211	-0.71307	27400400	-0.20822	411.051	176.56	176.1004	314.8471	310.9583	116493.4375	231.9188	-0.44496	282.2029	6524600
020	2017-10-31t0719	1509452641.91	adult	87.7399	37.9039	-190.171	1384.0511	76.2485	78035.0612	245839.0758	3833083.1947	2094.13	0.4094	764.841	-0.011797	742.3016	0.024856	1445.1198	-0.14705	1411.759	591054	1054.4146	-0.087883	1319.2315	-0.19679	31217800	0.58059	476.06	191.443	190.3123	276.6456	272.1377	113148.0625	239.4034	-0.32526	262.5819	7813950
020	2017-10-31t1222	1509470866.71	adult	92.8023	42.9663	-185.1086	1163.9795	82.7777	76483.2553	241154.4265	4167777.6486	1820.48	0.06234	764.524	0.24512	740.1074	0.22264	1355.7472	-0.17288	1318.2532	540943.125	1089.9979	0.53571	1244.5536	-0.22414	30462500	0.44023	367.017	190.61	191.9293	298.2173	294.9437	118988.7188	254.3587	-0.029181	283.2322	7594860
020	2017-10-31t1534	1509482351.52	adult	95.9925	46.1565	-181.9184	1149.9218	86.0855	74403.0357	234716.4438	4047723.3293	1820.85	0.18491	769.567	0.47346	746.0302	0.43305	1411.796	0.22127	1381.6622	547776.875	1054.73	0.49562	1313.9401	0.31264	29855400	0.33191	534.55	201.045	195.9146	360.7283	349.867	139962.5938	269.3968	0.32515	315.9725	7799540
020	2017-10-31t1919	1509495844.63	adult	99.7406	49.9046	-178.1703	1237.6222	80.4552	80060.0411	252272.1306	4317972.4895	1524.65	-0.36445	719.137	-0.0010854	694.6849	-0.077861	1158.0353	-0.63425	1133.0164	484058.75	974.3214	-0.01738	1087.8318	-0.61649	30016000	0.41297	507.876	194.295	192.7343	308.6404	303.2676	129011.6719	253.8032	-0.35751	290.1204	8109660
020	2017-11-01t0011	1509513391.65	adult	104.6148	54.7788	-173.2961	1244.6592	75.114	76941.0397	242293.6285	3967181.9769	1431.93	-0.4434	639.382	-0.82474	629.9075	-0.73521	1027.2427	-0.98344	995.8331	412951.5625	827.5958	-1.1966	942.6507	-1.184	25669300	-0.45245	506.663	194.152	189.8678	346.536	338.0294	139307.4688	265.2354	-0.2164	318.7276	7794640
020	2017-11-01t0321	1509524779.85	adult	107.7782	57.9422	-170.1327	1149.3293	80.8743	77205.9771	243547.6391	4281391.1388	1354.82	-0.53887	529.766	-2.1142	507.2618	-2.1955	1114.1078	-0.48216	1101.6382	448985.4375	760.0894	-1.7473	1037.8172	-0.5006	21306600	-1.3372	745.787	154.14	147.7124	311.0646	302.1054	125359.0469	226.3086	-1.518	278.0068	6199340
020	2017-11-01t0719	1509539044.94	adult	111.7407	61.9047	-166.1702	1260.4427	79.9715	79266.3392	249613.1497	4257266.72	1152.78	-0.89394	564.065	-1.5417	551.3095	-1.515	984.9589	-0.92219	975.0088	407772.9688	805.1879	-1.1381	925.406	-1.0121	23328000	-0.83604	421.555	170.531	165.9881	335.57	329.7619	138925.9688	255.2402	-0.81987	311.6236	7052640
020	2017-11-01t1204	1509556138.18	adult	116.4888	66.6528	-161.4221	1239.8541	75.4718	78811.215	248396.9506	4159553.5559	1161.24	-0.76716	677.356	0.070002	673.7915	0.18032	1010.8884	-0.65417	1000.4091	416486	871.765	-0.24515	964.9299	-0.60372	27843400	0.20693	515.54	217.369	211.7771	403.4762	397.5714	166232.2031	304.8236	0.38698	374.1421	8935160
020	2017-11-01t1519	1509567847.79	adult	119.7415	69.9055	-158.1694	1189.2481	79.4912	77310.8014	243592.836	4195413.1729	1381.09	-0.27366	631.768	-0.42558	612.4547	-0.51656	1004.9835	-0.59862	987.5279	406013.3125	853.7775	-0.32422	947.9458	-0.61556	25465900	-0.24297	460.961	205.395	197.5255	381.7429	376.107	154224.125	296.2083	-0.0070328	355.6417	8279250
020	2017-11-01t1919	1509582262.87	adult	123.7457	73.9097	-154.1652	1161.7813	81.6389	74472.6857	234622.9159	4057674.589	1186.08	-0.56967	688.498	0.41726	673.4882	0.35856	1013.1195	-0.46312	1004.3971	394103.5	866.8484	-0.038628	973.488	-0.33784	26735100	0.090385	554.02	226.952	218.4394	426.769	421.3617	166013.125	321.361	0.49238	395.0486	8812780
020	2017-11-01t2353	1509598692.82	adult	128.3096	78.4736	-149.6013	1256.9468	83.4556	81564.2449	256871.0608	4489562.9096	2147.17	1.0433	615.099	-0.41503	617.8512	-0.24193	1073.8665	-0.12493	999.8078	457467.125	833.1268	-0.26948	949.5414	-0.37734	26147200	0.038763	625.677	204.01	199.9465	406.359	400.5457	173108.9219	307.7075	-0.081574	378.3965	8672240
020	2017-11-02t0319	1509611052.06	adult	131.7427	81.9067	-146.1682	1275	78.4263	78771.6164	247962.1953	4157263.8614	1490.32	-0.0031799	594.878	-0.60573	576.3546	-0.70303	1034.3464	-0.23942	1018.7889	426150.7188	838.7097	-0.11651	974.5595	-0.14926	24461400	-0.26661	662.49	204.718	194.9583	482.521	464.5586	198798.6562	323.3895	0.17425	422.6524	8418020
020	2017-11-02t0826	1509629461.89	adult	136.8565	87.0205	-141.0544	1288.6453	83.5564	83193.5753	262026.1762	4586527.6636	1244.27	-0.32335	580.969	-0.69183	578.7178	-0.58389	946.1523	-0.51967	930.8026	410630.125	790.1705	-0.56679	890.7507	-0.62065	25200700	-0.049364	597.631	200.658	194.3202	414.9159	406.0468	180073.4844	294.8515	-0.76691	379.2008	8703960
020	2017-11-02t1137	1509640947.09	adult	140.0469	90.2109	-137.8641	1298.5109	83.8952	82917.5642	261069.8975	4529678.6528	1125.31	-0.4509	560.456	-0.90685	551.3553	-0.88292	968.2037	-0.41035	952.7555	419232.1875	796.4293	-0.43119	914.046	-0.42777	24231300	-0.21388	546.702	196.515	189.3753	404.1608	396.5709	175001.625	296.6217	-0.84628	373.3244	8496340
020	2017-11-02t1519	1509654255.46	adult	143.7436	93.9076	-134.1673	1277.0633	77.6974	80186.486	252477.2681	4245710.7555	1137.83	-0.41233	640.751	0.19161	634.7568	0.22905	989.1136	-0.31055	981.189	414438.625	840.6055	0.14783	947.3688	-0.18743	26807100	0.3517	557.862	221.404	217.29	436.2132	428.6732	182773.3438	321.5991	-0.37656	403.4116	9262860
020	2017-11-02t2012	1509671810.21	adult	148.62	98.7839	-129.291	660.6377	79.8335	42293.9218	134788.2059	2236238.1758	1257.47	-0.26756	634.928	0.17188	617.5159	0.061157	1033.6111	-0.15397	1018.7497	228428.0625	818.0105	-0.066296	967.6135	-0.037179	14018600	-2.2542	668.647	239.748	223.537	507.9765	498.8764	112262.7969	383.0676	0.88131	476.0251	5293400
020	2017-11-02t2321	1509683205.36	adult	151.7853	101.9493	-126.1256	1163.8159	82.7591	77592.1536	244674.6987	4312277.931	1236.27	-0.28695	636.166	0.21361	630.3334	0.2512	1092.3724	0.027584	1082.4133	442410.8438	886.7558	0.7935	1027.2687	0.34271	25736100	0.18544	635.154	223.11	214.8377	495.3877	488.7712	200632.0156	343.0589	-0.18248	458.1517	9025920
020	2017-11-03t0319	1509697455.09	adult	155.7435	105.9075	-122.1674	1184.2257	84.6383	78788.5923	248230.3136	4449675.3395	1234.75	-0.28621	592.095	-0.34484	575.7524	-0.43006	1037.0281	-0.15314	1036.1051	426218.5625	783.3402	-0.45098	936.833	-0.2336	24313200	-0.088173	632.25	223.149	211.9306	492.6905	485.0435	202495.7812	331.2831	-0.58942	448.722	9163170
020	2017-11-03t0804	1509714563.98	adult	160.496	110.66	-117.4149	1208.196	82.0838	76984.5326	242517.6309	4129268.589	1185.73	-0.32956	580.079	-0.48054	565.3369	-0.54225	1010.1498	-0.24568	1002.1453	406080.2188	817.3983	-0.018178	962.292	-0.079724	23301800	-0.27733	668.226	219.437	210.4943	487.9055	480.2561	196138	348.868	-0.36799	448.0381	8814770
020	2017-11-03t1119	1509726261.71	adult	163.7454	113.9094	-114.1655	1137.2211	85.4747	77090.8707	243056.014	4374619.943	1171.97	-0.34058	565.085	-0.66909	553.6208	-0.68405	1003.7478	-0.27297	995.2248	403506.625	806.1576	-0.15359	953.6326	-0.14368	22697200	-0.39112	620.919	213.633	203.3342	486.704	481.0959	195655.0156	348.2352	-0.4864	451.8997	8580790
020	2017-11-03t1520	1509740697.31	adult	167.7553	117.9192	-110.1557	1172.3681	82.1992	75940.4694	239439.1998	4128509.5287	1132.93	-0.37325	578.205	-0.48107	559.3342	-0.59807	998.2953	-0.29856	990.164	395324.9688	818.4407	-0.0045571	953.1048	-0.16036	22892900	-0.33932	641.365	233.109	216.8618	515.1464	507.5844	203997.9844	378.1418	-0.021144	481.5118	9229490
020	2017-11-03t1953	1509757111.49	adult	172.3148	122.4787	-105.5962	1276.6861	80.5015	79396.8716	250101.6767	4224148.1712	1232.07	-0.28975	586.219	-0.36253	575.0507	-0.38097	1024.3065	-0.23373	1007.6514	425087.1875	822.9261	0.042956	961.724	-0.12173	24289400	-0.042116	688.189	236.876	223.0462	541.0562	531.4244	224538.3281	383.9501	-0.064387	499.6229	9814720
020	2017-11-03t2319	1509769459.73	adult	175.7448	125.9088	-102.1661	1151.8924	78.7138	73647.4877	232063.1688	3960880.0877	1205.27	-0.31339	612.065	-0.011488	597.6873	-0.077928	1044.0789	-0.18464	1031.1185	401970.375	841.3011	0.25571	994.2685	0.076448	23515500	-0.19242	700.249	253.458	238.3527	555.8839	544.5721	214015.3125	414.6896	0.37872	518.654	9737850
020	2017-11-04t0426	1509787886.99	adult	180.8635	131.0275	-97.0474	1189.8701	80.1842	76798.3833	241946.3765	4160672.148	1276.8	-0.25803	608.088	-0.059269	586.9121	-0.21019	1088.3799	-0.067172	1073.8677	436440.3125	888.2695	0.79457	1029.4854	0.29035	24353300	-0.012864	747.971	244.011	229.9771	573.6248	562.2834	230023.5625	404.6469	0.029622	520.6465	9772400
020	2017-11-04t0738	1509799380.5	adult	184.0561	134.2201	-93.8548	1094.6466	84.1141	76284.8325	240684.6377	4406372.8334	1227.48	-0.30083	507.566	-1.3739	487.087	-1.4853	991.6678	-0.35547	977.937	394683.8125	770.9095	-0.6107	923.6968	-0.41582	20170200	-0.84495	762.997	209.983	195.5671	547.1892	534.4392	217781.3125	364.1185	-0.73792	493.6062	8344530
020	2017-11-04t1119	1509812672.94	adult	187.7485	137.9125	-90.1624	1258.751	82.7209	81885.8873	258033.4815	4486654.6648	1358.35	-0.19652	551.661	-0.79039	540.0852	-0.7973	1066.2771	-0.14497	1047.7081	455300.3125	828.6607	0.054374	1000.4404	0.079214	23547100	-0.16043	747.122	232.58	216.107	587.7639	574.5153	250975.1875	411.4565	-0.065865	541.5914	9927460
020	2017-11-04t1612	1509830246.31	adult	192.63	142.794	-85.2809	1255.1872	85.4867	81329.23	256447.8482	4481731.2246	1267.75	-0.27571	601.093	-0.14887	580.7548	-0.2775	1079.0245	-0.113	1065.1962	458585.4375	864.5168	0.4453	1020.1582	0.19863	25496600	0.23418	729.827	251.842	234.8969	581.7773	572.6227	247255.3438	419.0499	-0.085896	539.8482	10682400
020	2017-11-04t1922	1509841611.49	adult	195.787	145.951	-82.1239	1244.2527	80.5329	80679.393	254118.5614	4416172.6323	1274.21	-0.27345	590.445	-0.28712	577.9287	-0.31235	1085.8195	-0.096039	1070.6223	457129.9688	860.8629	0.38451	1027.1473	0.24137	24822300	0.10693	762.115	252.646	236.0403	614.4935	606.1907	258701.7812	425.6808	-0.073016	565.0975	10621300
020	2017-11-04t2319	1509855869.75	adult	199.7476	149.9116	-78.1633	1237.0887	78.4267	79930.3132	251860.1712	4357228.2465	1298.27	-0.25628	569.79	-0.55373	547.7222	-0.68852	1050.1512	-0.21142	1029.0552	437913.0938	820.1201	-0.10344	984.7026	-0.059277	23739200	-0.094349	834.431	247.253	228.3455	602.0085	584.2877	251037.5469	420.4167	-0.25643	541.7344	10301300
020	2017-11-05t0311	1509873391.03	adult	204.6146	154.7786	-73.2963	1300.663	81.7115	82519.9386	260051.3661	4431277.7029	1296.11	-0.26262	571.561	-0.53537	562.2509	-0.51049	1079.2114	-0.12015	1066.8953	465140.125	815.3044	-0.18215	999.8239	0.039646	24594300	0.079554	783.143	255.241	240.9889	599.5654	582.9445	258412.6875	414.2143	-0.46488	537.6909	10983000
020	2017-11-05t0624	1509885003.62	adult	207.8403	158.0043	-70.0706	1211.374	80.1862	77798.1455	245110.1401	4203606.1906	1285.19	-0.27624	622.489	0.10436	608.3444	0.054578	1096.9238	-0.057146	1083.7169	445351.0625	864.0135	0.35239	1030.7316	0.26506	25263100	0.21105	850.684	276.566	259.0161	627.7857	614.0567	254881	444.3852	-0.12309	572.8351	11224100
020	2017-11-05t1025	1509899433.77	adult	211.8487	162.0127	-66.0622	1197.9539	93.4616	78472.0358	248216.6339	4348482.8692	1310.59	-0.25602	586.898	-0.3498	569.5465	-0.42581	1068.1154	-0.16022	1054.8467	436859.1562	837.4706	0.033275	1014.0062	0.14004	24003000	-0.014124	835.752	278.03	259.563	640.8425	628.3734	262104.5781	453.0132	-0.1052	591.3925	11370900
020	2017-11-05t1502	1509916096.77	adult	216.4773	166.6413	-61.4336	1247.9229	80.9848	78541.4003	247328.7668	4232750.801	1275.19	-0.2979	593.349	-0.27353	570.6936	-0.4147	1106.2755	-0.010261	1093.2954	453572.9688	891.1451	0.61356	1046.8871	0.40013	24299400	0.051694	803.035	289.486	270.2525	653.8719	644.1595	268087.5	501.4465	0.42	613.4546	11855300
020	2017-11-05t1819	1509927868.82	adult	219.7473	169.9113	-58.1636	1145.4372	77.6499	74746.3775	235582.7622	4062371.3655	1257.74	-0.32237	626.679	0.14258	608.7918	0.051313	1062.7609	-0.18396	1050.0722	414476.7188	858.6195	0.23516	1011.7588	0.12067	24414100	0.080436	920.193	306.085	286.2321	664.8306	645.4176	259283.9531	491.1408	0.20513	609.2804	11924400
020	2017-11-05t2326	1509946302.13	adult	224.8677	175.0317	-53.0432	1143.5533	80.997	73572.887	231928.5808	3952543.9003	1253.45	-0.33783	643.994	0.35869	624.9271	0.2504	1068.4745	-0.16195	1055.962	410294.1875	870.9146	0.35324	1015.3529	0.14794	24701700	0.14485	823.295	321.642	296.0521	677.4622	667.452	260145.5	537.0326	0.67076	634.662	12337200
020	2017-11-06t0238	1509957800.59	adult	228.0617	178.2257	-49.8492	1106.5367	76.1462	71428.2871	225287.8016	3806128.625	1265	-0.33172	625.172	0.12111	610.7511	0.076847	1071.4231	-0.14976	1062.374	399640.8125	865.551	0.28211	1027.1807	0.24818	23281400	-0.098931	812.904	320.873	299.8676	669.0405	656.2762	249552.125	532.6128	0.54232	629.6511	11949300
020	2017-11-06t0619	1509971074.73	adult	231.749	181.913	-46.1619	1162.013	78.225	68953.1812	217259.9244	3533419.2264	1311.96	-0.27995	620.403	0.063277	603.2732	-0.011712	1049.3188	-0.25788	1038.8783	378804.125	853.8484	0.14167	1005.4014	0.057552	22348800	-0.25035	878.666	330.932	310.0543	687.3282	676.9601	248125.5	534.5376	0.492	648.4995	11921200
020	2017-11-06t1113	1509988705.71	adult	236.6465	186.8105	-41.2644	1170.8144	75.5644	72817.8888	229451.0428	3814775.4214	1247.71	-0.37247	611.865	-0.039899	599.4635	-0.052054	1066.9807	-0.17487	1058.3469	405452.6875	862.6418	0.22862	1016.7995	0.15535	23244800	-0.076593	931.374	330.528	304.2838	715.9221	704.4569	272050.375	571.1032	0.84953	675.9739	12556800
020	2017-11-06t1419	1509999882.12	adult	239.751	189.915	-38.1599	1125.4978	74.6585	69669.5267	219553.9136	3610273.3405	1293.98	-0.31397	620.238	0.072963	604.2268	0.014696	1080.6093	-0.10275	1067.7929	393341.7812	873.2579	0.34278	1025.0943	0.2298	22554300	-0.18462	950.83	340.047	311.0042	707.9058	700.946	257677.6875	575.7459	0.85344	668.4804	12365500
020	2017-11-06t1805	1510013327.26	adult	243.4858	193.6498	-34.4251	1139.1534	76.9932	70149.02	221088.4499	3677910.2267	1226.44	-0.41925	623.402	0.12158	606.0383	0.046723	1086.0996	-0.068822	1073.7073	397512.4688	873.81	0.34387	1032.4529	0.29847	22814000	-0.12666	946.217	345.785	315.8611	734.3104	726.7223	268757.5938	589.1796	0.95486	688.399	12654300
020	2017-11-06t2240	1510029838.8	adult	248.0723	198.2363	-29.8386	1061.5366	78.741	67293.9467	212674.0062	3605675.744	1292.38	-0.32691	633.141	0.26079	616.456	0.19375	1100.0962	0.021444	1086.6097	387233.875	878.5697	0.39379	1038.7673	0.36091	22225100	-0.20894	990.567	359.559	331.6064	745.8231	736.2614	262529.7188	605.5633	1.0859	703.5046	12621600
020	2017-11-07t0205	1510042119.56	adult	251.4837	201.6477	-26.4273	1068.8447	74.4576	66668.9727	210168.1573	3505703.7631	1284.62	-0.34381	633.06	0.27158	614.0335	0.17562	1103.2783	0.051309	1091.6204	383940.8438	886.0397	0.47575	1046.0699	0.43383	22019100	-0.22977	1000.53	365.793	335.5979	772.3209	760.7408	268767.6562	616.001	1.1642	721.1127	12723000
020	2017-11-07t0605	1510056520.01	adult	255.4838	205.6478	-22.4271	1061.7644	74.8408	66472.523	209603.6039	3509203.3939	1279.53	-0.35903	635.556	0.31893	615.6703	0.21237	1101.3323	0.053554	1091.3583	382162.3125	893.0245	0.55247	1039.9792	0.38215	22047400	-0.20881	975.916	371.958	342.3815	769.0557	756.4555	266862.3125	625.1006	1.2189	722.7071	12903200
020	2017-11-07t1024	1510072088.1	adult	259.8083	209.9722	-18.1027	1029.0948	76.6854	65198.2737	205620.6138	3480371.5432	1287.91	-0.35202	645.338	0.46372	627.2484	0.37978	1106.3075	0.10552	1096.6077	377250.8438	899.2729	0.621	1054.2094	0.52616	21946600	-0.20776	1041.81	382.554	354.6946	798.4355	775.7121	272266.5	639.3339	1.3319	740.6577	13009900
020	2017-11-07t1405	1510085327.16	adult	263.4858	213.6498	-14.4251	1014.4537	76.6706	64846.6078	204811.3909	3508115.2695	1293.57	-0.34903	653.139	0.58134	633.3148	0.47493	1113.0784	0.17321	1100.7467	377333.5625	913.5481	0.77936	1060.6965	0.59663	22087900	-0.16982	1046.18	389.756	360.6787	807.9078	785.9974	273880.75	652.4096	1.4397	748.6719	13180800
020	2017-11-07t1911	1510103689.66	adult	268.5865	218.7505	-9.3244	1018.2849	76.7928	63730.9477	201005.6834	3412501.0699	1329.28	-0.28245	666.674	0.78169	646.1085	0.66579	1138.4302	0.40248	1127.6207	379097.25	920.8579	0.85892	1078.1518	0.77918	22165600	-0.1368	1048.59	404.454	373.3379	841.273	822.0081	280143.9062	683.8877	1.7504	785.5385	13447300
020	2017-11-07t2208	1510114317.82	adult	271.5387	221.7027	-6.3722	1014.6996	75.7388	63397.9487	199928.6567	3364769.4752	1320.22	-0.31113	670.444	0.84507	650.9928	0.7445	1140.7219	0.45259	1128.2736	377578.9375	926.7323	0.92304	1086.1986	0.86608	22173600	-0.12375	1058.17	409.655	378.209	847.0385	829.7448	280369.7188	696.9837	1.868	794.8236	13548500
020	2017-11-08t0205	1510128519.88	adult	275.4838	225.6477	-2.4272	1008.2014	74.7424	61643.0937	194384.0363	3241437.3193	1375	-0.17358	682.224	1.0192	663.6397	0.93095	1163.5842	0.69767	1155.1985	374674.125	936.9098	1.0341	1097.6233	0.99003	21959400	-0.14225	1117.63	420.872	389.0119	874.4829	863.0125	281583.5	723.9309	2.1393	821.7137	13547000
020	2017-11-08t0656	1510145995.47	dead	280.3381	230.5021	2.4272	1009.7961	76.3254	62524.1376	197124.4776	3304886.6493	1409.67	-0.056515	690.7	1.1554	674.2116	1.097	1160.7938	0.76315	1148.0565	379579.5625	946.2314	1.1346	1100.713	1.035	22529300	-0.032693	1121.32	428.324	395.3597	894.7125	875.4722	292571	741.2999	2.2827	837.4492	13971100
022	2017-10-27t1533	1509136806.25	egg	-1.9042	-53.832	-202.1819	167.7597	27.5536	3054.308	9700.2956	52688.6682	0	-0.28983	0	-0.50519	0	-0.5167					0	-0.4801	0	-0.38194	0	0.94813	0	0	0				0	-0.47195	0	0
022	2017-10-27t1922	1509150516.2	larva	1.9042	-50.0236	-198.3736	173.7465	30.5322	3500.0868	11141.9207	66972.2067	0	-0.49989	0	-0.64387	0	-0.6497					0	-0.62979	0	-0.56811	0	0.52068	0	0	0				0	-0.61027	0	0
022	2017-10-27t2323	1509164971.74	larva	5.9196	-46.0082	-194.3581	176.7849	40.5421	3693.2563	12017.3957	74731.5916	0	-0.70503	0	-0.7907	0	-0.7907					0	-0.78548	0	-0.75692	0	0.091148	0	0	0				0	-0.76363	0	0
022	2017-10-28t0323	1509179381.05	larva	9.9222	-42.0056	-190.3556	173.8832	25.9517	3211.8899	10182.986	53998.3877	0	-0.89559	0	-0.93811	0	-0.93249					0	-0.93889	0	-0.93839	0	-0.31844	0	0	0				0	-0.92521	0	0
022	2017-10-28t0723	1509193780.55	larva	13.922	-38.0058	-186.3557	164.6152	27.0762	2967.7408	9424.6128	50468.4	0	-1.0744	0	-1.087	0	-1.076					0	-1.091	0	-1.1139	0	-0.71173	0	0	0				0	-1.0967	0	0
022	2017-10-28t1123	1509208180.52	larva	17.922	-34.0058	-182.3557	171.1167	26.1352	3158.4799	10017.6161	53291.5523	0	-1.2435	0	-1.2384	0	-1.2221					0	-1.2425	0	-1.2844	0	-1.0909	0	0	0				0	-1.28	0	0
022	2017-10-28t1523	1509222577.73	larva	21.9213	-30.0066	-178.3565	288.5278	33.4924	7645.7613	24184.6349	174619.9499	1892.48	0.81069	1096.55	1.3915	1081.7418	1.434	1765.9545	0.061361	1753.2584	74170.0859	1516.7987	1.2585	1710.4971	1.1016	4512290	-0.54753	356.543	169.743	169.7036	228.6259	224.0193	9602.2881	199.9434	0.96425	215.5078	698494
022	2017-10-28t1923	1509236985.84	larva	25.9235	-26.0043	-174.3542	246.9439	37.9218	6240.0501	19831.3814	139859.8988	1280.35	-0.076459	895.95	0.78001	888.9037	0.83927	1235.0488	-0.63937	1230.5753	41991.6602	1131.6856	0.46419	1207.0417	0.19195	3016660	-1.2122	240.988	171.199	171.1946	222.7281	220.9304	7572.7549	202.4276	0.89422	215.7331	576426
022	2017-10-28t2323	1509251396.99	larva	29.9266	-22.0012	-170.3511	507.3236	41.12	17263.7279	54515.5567	494430.7693	2160.63	0.77315	1219.7	1.5419	1216.1476	1.6382	1995.4867	0.28128	1981.4568	183584.7812	1708.8708	1.3889	1921.6306	1.1133	11199300	0.046392	334.079	176.026	175.6116	232.4618	228.6128	21386.4824	207.9735	0.86144	223.3715	1616270
022	2017-10-29t0323	1509265797.11	larva	33.9266	-18.0012	-166.3511	551.9709	45.974	19974.2053	63031.8822	609720.2766	1584.35	-0.046438	968.522	0.76972	940.8424	0.7906	1469.3286	-0.44448	1462.8784	155748.8281	1289.2454	0.51397	1429.5029	0.22419	10262500	-0.49375	326.671	174.72	174.1498	230.1564	227.2193	24396.5742	207.153	0.73798	222.3567	1851330
022	2017-10-29t0723	1509280197.27	larva	37.9267	-14.0011	-162.3511	674.2978	50.4548	29622.9536	93518.0316	1075926.1372	3220.05	1.6602	1327.47	1.6785	1263.639	1.6258	2778.3975	1.3139	2747.4133	436208.4062	2142.1014	1.9998	2582.2111	1.8333	20711200	1.1743	341.075	173.709	173.2623	235.0388	231.2621	36901.0859	208.8801	0.64057	225.6822	2710210
022	2017-10-29t1123	1509294599.44	larva	41.9273	-10.0005	-158.3505	758.2916	50.9407	31905.0414	100582.9756	1114195.8202	3009.39	1.263	1268.05	1.4234	1212.4244	1.3953	2605.1758	1.0859	2558.8604	440274.6875	1958.0576	1.555	2400.9725	1.4181	21356500	0.94002	364.133	175.243	174.8325	233.1302	229.4446	39399	209.0513	0.5074	223.9924	2951450
022	2017-10-29t1523	1509309031.12	larva	45.9361	-5.9917	-154.3417	942.0821	57.1716	45053.6066	141904.0538	1828167.8745	3409.92	1.5536	1024.68	0.59957	918.9777	0.40273	2883.3113	1.5181	2842.4282	683344.75	1797.3866	1.1351	2632.3005	1.6309	24231600	1.1271	349.618	163.422	164.2953	229.7451	227.1665	54449.5898	204.4511	0.27262	220.6873	3864600
022	2017-10-29t1923	1509323403.79	larva	49.9285	-1.9993	-150.3492	1022.0283	68.5697	54148.9894	170575.4005	2433969.1928	2866.1	0.78387	911.628	0.13071	834.5837	0.013625	2420.2324	0.83167	2399.2736	687346	1492.318	0.414	2234.1609	0.87056	25858300	1.0673	350.127	160.528	161.5416	233.1673	229.9536	66219.5234	205.1996	0.10221	223.2371	4553370
022	2017-10-29t2323	1509337798.88	adult	53.9271	1.9993	-146.3506	986.5073	75.8914	58846.8835	186089.779	2908409.5907	3657.58	1.6365	883.972	-0.0050094	839.0568	-0.020936	2842.563	1.5371	2757.8499	875509.375	1414.5343	0.22518	2526.3519	1.3112	27172400	1.0144	334.454	147.333	148.0201	232.8709	230.6813	71724.2266	203.4932	-0.088313	223.4553	4528860
022	2017-10-30t0323	1509352207.37	adult	57.9295	6.0017	-142.3483	1128.3813	69.8291	61525.7827	193834.6678	2849670.1889	2609.62	0.42071	787.676	-0.36873	730.1458	-0.44392	2256.9734	0.59418	2240.8383	726745.4375	1282.4182	-0.066991	2066.372	0.57582	25362400	0.40479	283.044	139.396	137.7957	214.3403	211.2736	69017.5938	186.6624	-0.65042	205.3563	4488420
022	2017-10-30t0723	1509366604.39	adult	61.9287	10.0008	-138.3491	1432.7689	83.2538	80732.6749	254639.7032	3953136.0892	3293.49	1.2532	693.779	-0.75885	648.9167	-0.80559	2259.0613	0.65772	2159.0393	955582.875	1215.5798	-0.2132	2009.0629	0.51272	29292000	0.89898	302.668	142.093	141.701	218.9778	215.1469	92627.5938	190.1564	-0.78312	208.7616	5999290
022	2017-10-30t1124	1509381046.77	adult	65.9404	14.0126	-134.3373	1188.0617	76.8182	73382.9589	231356.0194	3760203.9459	2288.68	0.061017	791.514	-0.37164	767.0539	-0.3195	1842.5659	-0.037025	1806.2334	705702.75	1206.5736	-0.20104	1667.5918	-0.046988	30307900	0.88434	355.718	153.915	153.5033	239.432	236.788	91702.4453	207.7722	-0.49587	229.1771	5893560
022	2017-10-30t1606	1509397883.74	adult	70.6174	18.6896	-129.6604	1238.6403	74.1288	74972.5816	236202.0739	3785620.989	1879.97	-0.42381	764.222	-0.46828	721.8821	-0.51513	1579.0798	-0.47442	1562.8272	618999.3125	1110.4606	-0.40116	1481.6041	-0.33423	29907800	0.60844	291.973	161.463	161.0975	238.8575	235.9271	93632.1562	209.5318	-0.6572	229.007	6318840
022	2017-10-30t1919	1509409472.93	adult	73.8366	21.9088	-126.4411	1187.8842	74.1761	72386.7067	228147.0052	3701833.9381	1763.55	-0.54566	825.935	-0.080258	794.2651	-0.059585	1451.3628	-0.67417	1436.0398	548615.125	1160.3981	-0.17782	1361.0321	-0.52953	31217000	0.76624	482.327	178.082	176.3146	255.7083	251.2552	96657.7344	222.4585	-0.3623	242.9612	6730770
022	2017-10-30t2319	1509423871.11	adult	77.8361	25.9083	-122.4417	1173.5269	81.4211	73231.8149	230716.8609	3860286.0014	2152.5	0.11225	731.135	-0.5825	691.9296	-0.65307	1785.8444	0.2642	1765.3101	683978.375	1122.2219	-0.19205	1620.8674	0.19842	27947600	0.019896	505.491	154.998	154.4919	250.4555	244.9849	95924.4453	210.4153	-0.95229	235.4961	5924810
022	2017-10-31t0350	1509440115.65	adult	82.3485	30.4206	-117.9293	1252.08	76.97	75436.3116	237577.5217	3819165.1719	1631.83	-0.61338	710.318	-0.68597	683.1565	-0.69248	1365.9099	-0.63788	1345.9578	538168.5	1019.7636	-0.49176	1267.0442	-0.57147	27983000	-0.050315	297.717	160.363	159.15	249.7724	245.6451	98410.3438	214.3489	-1.002	237.9414	6317500
022	2017-10-31t0719	1509452671.29	adult	85.8361	33.9083	-114.4416	1193.1737	77.4845	76712.0469	242418.2956	4041392.3481	1771.43	-0.28082	777.734	0.018586	756.3636	0.079988	1524.2845	0.0026805	1504.6848	609713.8125	1046.0591	-0.23847	1426.5739	0.062584	31088400	0.56559	349.518	188.768	187.7033	276.6083	272.7165	110643.3125	239.2678	-0.25416	263.4631	7545620
022	2017-10-31t1222	1509470896.37	adult	90.8987	38.9708	-109.3791	1176.0255	85.0796	76363.6722	240525.3611	4268076.1004	1899.93	0.1469	623.463	-1.4791	596.5988	-1.5404	1323.7534	-0.40167	1263.0165	528177.625	960.2373	-0.59787	1164.3698	-0.65215	24824400	-0.74627	396.991	148.243	145.4239	245.7963	239.4945	98072.7344	208.4767	-1.523	231.0758	5902610
022	2017-10-31t1534	1509482381.16	adult	94.0889	42.1611	-106.1889	1261.3819	87.9185	81793.028	257930.8739	4525953.7759	1604.7	-0.36162	592.997	-1.7845	575.2187	-1.748	1288.1675	-0.38087	1277.1727	550047.5	874.3179	-1.1807	1197.2035	-0.37345	25302000	-0.63563	334.104	155.74	149.492	278.845	274.8596	119066.8281	229.5499	-0.92208	263.139	6645120
022	2017-10-31t1919	1509495874.26	adult	97.837	45.9091	-102.4408	1249.172	77.4166	77890.9991	245377.6129	4086814.5838	1518.58	-0.43862	652.435	-0.92453	636.5403	-0.8779	1206.8915	-0.51927	1177.1616	491204.8438	911.2031	-0.71434	1093.1295	-0.68722	26517600	-0.34873	346.045	175.586	174.7057	275.5734	271.4725	112158.3594	238.0298	-0.78928	262.0088	7136510
022	2017-11-01t0011	1509513421.33	adult	102.7111	50.7833	-97.5666	1190.8528	80.7035	77125.6099	243072.6516	4242790.8043	1759.77	0.22964	595.646	-1.4581	581.1812	-1.4169	1287.6497	0.075781	1232.7229	518922.8125	838.5535	-1.178	1042.6921	-0.72442	23950300	-0.84337	390.001	160.254	156.8625	294.3584	289.5931	118626.4297	229.748	-1.2374	269.278	6443660
022	2017-11-01t0321	1509524809.32	adult	105.8745	53.9467	-94.4033	1251.5937	83.4391	83265.1637	262274.206	4686279.0238	1114.93	-1.1217	530.682	-2.1748	511.886	-2.1977	954.8757	-1.2621	940.8762	414416.0312	760.037	-1.8277	896.742	-1.4041	23019400	-0.9979	444.113	153.644	148.1686	272.6959	266.6708	118350	219.7025	-1.6588	255.2648	6664610
022	2017-11-01t0719	1509539074.62	adult	109.8371	57.9092	-90.4407	1322.5695	82.9896	83449.1172	262684.5342	4593869.2712	1354.08	-0.50543	504.096	-2.3815	477.3804	-2.517	1167.8313	-0.16353	1155.2341	509174.4688	855.7297	-0.69917	1096.6395	-0.086812	21943300	-1.1642	344.806	149.746	144.2428	266.4296	262.3132	116163.2969	217.1501	-1.8692	249.7794	6518440
022	2017-11-01t1204	1509556167.66	adult	114.5851	62.6573	-85.6926	1192.5512	78.9418	75666.1084	238440.782	4025110.8735	1359.59	-0.39949	632.322	-0.57638	611.5971	-0.66914	1159.202	-0.035811	1141.1185	457884.8125	880.593	-0.23858	1087.787	0.069333	24955200	-0.44084	504.47	198.109	195.7374	324.9077	319.0132	128338.5391	266.1546	-0.62577	304.2031	7818580
022	2017-11-01t1519	1509567877.32	adult	117.8378	65.91	-82.4399	1235.2701	80.7681	78190.8969	246410.2265	4258990.9916	1251.24	-0.55775	589.124	-1.0352	574.1217	-1.0577	984.046	-0.74385	947.4254	401490.75	813.8045	-0.83318	903.1797	-0.961	24025700	-0.58186	578.815	190.761	189.6153	346.4658	332.6101	141358.0469	264.6482	-0.80355	309.3072	7779620
022	2017-11-01t1919	1509582292.38	adult	121.842	69.9142	-78.4357	1259.9091	79.2613	79703.0382	250962.9915	4271627.0736	1169.67	-0.63373	543.199	-1.5153	536.486	-1.433	922.9586	-0.91032	910.4597	383950.75	736.6357	-1.5503	871.3377	-1.0515	22584100	-0.81664	423.569	173.7	168.634	316.7482	309.4652	131767.2656	251.304	-1.329	293.4116	7221750
022	2017-11-01t2353	1509598722.61	adult	126.4059	74.4781	-73.8718	1149.2411	83.6814	75737.6595	238655.0321	4334993.2241	1243.46	-0.42858	534.017	-1.5163	531.5619	-1.3864	895.6295	-0.92175	872.3611	353773.625	729.2313	-1.5075	836.5512	-1.1662	21080900	-1.0546	468.777	174.182	167.5928	359.504	351.5324	142004.0938	273.7123	-0.90074	334.4688	6876000
022	2017-11-02t0319	1509611081.58	adult	129.839	77.9112	-70.4387	1245.9603	84.2702	80591.0009	253821.7904	4549008.0114	1076.24	-0.64021	480.476	-2.1355	467.62	-2.1295	860.1399	-0.9893	839.0878	362118.9062	693.6372	-1.835	791.1343	-1.3951	20189100	-1.188	539.183	167.153	155.172	410.9187	401.3787	172996.7656	273.577	-1.0385	357.7815	7023620
022	2017-11-02t0826	1509629491.57	adult	134.9529	83.0251	-65.3249	1232.3949	83.3297	83692.2653	263934.6822	4737848.1131	1284.81	-0.28182	472.654	-2.1386	450.4248	-2.2543	913.8003	-0.67018	892.3787	398416.9375	718.0709	-1.4513	842.0198	-0.97132	20604900	-1.0286	547.452	168.05	155.7663	377.2079	368.4821	164462.625	278.9004	-1.0961	347.2733	7325990
022	2017-11-02t1137	1509640976.69	adult	138.1432	86.2154	-62.1345	1210.9663	81.783	78915.2559	248699.2961	4299563.6124	1214.98	-0.35281	611.318	-0.27903	600.3496	-0.29162	992.1937	-0.33821	973.6231	408783.8125	815.351	-0.25182	926.8913	-0.3735	25147200	-0.048553	546.955	216.315	206.1669	411.0965	403.8864	169371.75	325.7477	-0.045124	383.4129	8898330
022	2017-11-02t1519	1509654285.07	adult	141.84	89.9121	-58.4378	1266.0833	81.6979	84940.0725	267768.3348	4719190.916	1301	-0.23257	564.712	-0.83542	567.9172	-0.65564	916.8945	-0.575	900.3344	406184.25	738.1589	-1.1106	857.1653	-0.78969	24990200	-0.044047	517.596	213.529	206.2432	431.4254	425.0177	191121.4688	328.7084	-0.12653	405.4452	9449310
022	2017-11-02t2012	1509671840.1	adult	146.7164	94.7885	-53.5614	1263.2634	82.8198	84242.5122	265339.5017	4760848.3962	1208.49	-0.32376	451.326	-2.2738	441.4515	-2.2279	827.9486	-0.83816	795.0554	363469.4375	631.7074	-2.344	744.6998	-1.4756	19806000	-1.0745	508.039	177.623	167.5527	379.9425	372.9478	166794.75	283.1014	-1.4034	349.5251	7794830
022	2017-11-02t2321	1509683235.18	adult	149.8817	97.9538	-50.3961	1223.8808	78.8543	77409.4555	244090.6762	4078126.5889	1231.82	-0.29349	597.878	-0.31082	583.2126	-0.37423	1018.003	-0.20714	998.0884	411273.2188	829.8411	0.082558	954.4165	-0.1233	24146500	-0.15465	649.645	234.486	222.8533	469.2173	459.3282	189563.8125	359.0427	0.26236	436.5018	9470180
022	2017-11-03t0319	1509697484.65	adult	153.8398	101.912	-46.4379	1171.4731	81.7353	74591.2566	234950.4004	4053406.0607	1221.4	-0.30013	575.822	-0.57384	556.5204	-0.69145	972.2713	-0.35114	954.5174	379185.8125	805.0006	-0.19411	915.8882	-0.36572	22401800	-0.49211	642.857	230.754	215.015	501.6328	490.8142	195636.8125	373.4824	0.42441	464.9618	8977240
022	2017-11-03t0804	1509714593.51	adult	158.5923	106.6645	-41.6854	1176.7413	80.8032	75492.4088	237778.9355	4114675.8564	1152.94	-0.36086	565.166	-0.68879	556.9565	-0.65987	964.7041	-0.37918	949.3855	380093.4062	749.4908	-0.85814	902.6678	-0.45449	22260200	-0.49923	594.558	233.941	225.1619	471.8648	466.1236	185914.75	355.7274	-0.15499	439.0296	9214220
022	2017-11-03t1119	1509726291.69	adult	161.8418	109.914	-38.4359	1153.4785	75.5524	72625.4484	228934.0989	3832232.6891	1363.25	-0.17009	610.301	-0.070209	610.4661	0.053016	1053.9551	-0.11815	1037.5211	399448.9688	833.5604	0.18233	987.404	0.076726	23122500	-0.30971	708.862	253.742	243.2964	536.7295	524.3148	203420.4688	386.9983	0.38207	485.6095	9613520
022	2017-11-03t1520	1509740727.55	adult	165.8518	113.9239	-34.426	1115.8028	77.7143	69744.3243	219769.9923	3690833.8478	1292.43	-0.23559	595.442	-0.25535	585.3591	-0.26191	1016.1558	-0.24134	1000.8584	369880.6875	806.6238	-0.14812	955.0488	-0.14138	21665800	-0.59685	652.575	255.661	242.8375	515.5746	508.8266	187669.1562	379.9693	0.082972	471.8568	9302490
022	2017-11-03t1953	1509757141.42	adult	170.4112	118.4834	-29.8666	1142.0084	79.4157	71700.6833	225904.2258	3846783.6116	1324.32	-0.21142	589.062	-0.32867	576.6797	-0.36388	1023.1877	-0.23229	1008.0172	382672.2188	779.8554	-0.47899	933.7422	-0.29464	22030900	-0.50848	698.465	258.937	246.0433	544.6845	536.567	203712.0156	380.3857	-0.06835	484.4567	9684240
022	2017-11-03t2319	1509769489.53	adult	173.8412	121.9134	-26.4365	1095.2049	79.9938	69882.6943	220406.2233	3776071.0523	1387.04	-0.16201	590.156	-0.30687	579.7189	-0.31654	1027.6219	-0.22788	1002.8195	375082	772.1218	-0.57701	929.381	-0.33648	21512400	-0.60479	709.237	263.57	251.1777	556.2175	547.338	203019.375	383.8682	-0.11536	486.2634	9607670
022	2017-11-04t0426	1509787916.79	adult	178.9599	127.0321	-21.3179	1025.7514	77.9395	62725.2743	197798.0991	3234160.1453	1183.29	-0.33342	602.749	-0.13173	587.9529	-0.1997	1001.5863	-0.31516	986.4725	328520.3125	814.6673	-0.076043	939.8367	-0.28892	19734000	-0.94991	736.212	274.721	258.1483	554.8655	544.8698	181995.875	414.0535	0.25345	507.524	8994380
022	2017-11-04t0738	1509799410.49	adult	182.1526	130.2248	-18.1252	991.5093	77.6891	59531.7957	187638.5913	3052828.2245	1253.13	-0.27823	610.602	-0.024987	588.8624	-0.18311	1038.8372	-0.21416	1026.7762	323078.3438	835.4097	0.16023	975.7259	-0.066861	18984800	-1.0899	781.205	283.984	265.8452	599.6381	582.2182	186487.4375	437.0024	0.5347	541.0174	8829640
022	2017-11-04t1119	1509812702.78	adult	185.8449	133.9171	-14.4329	948.6493	80.5212	57476.2769	181337.6614	2975637.0178	1438.44	-0.12961	610.816	-0.021699	586.5438	-0.20898	1033.7637	-0.2361	1020.9045	311162.875	846.0111	0.2673	975.2487	-0.082195	18330000	-1.2062	688.552	290.962	269.7655	576.5763	571.1769	173549.4688	467.1263	0.89582	546.9055	8731470
022	2017-11-04t1612	1509830276.08	adult	190.7263	138.7985	-9.5514	894.1247	81.5704	53511.3552	168856.3614	2763682.0804	1347.7	-0.20726	614.582	0.025242	587.3527	-0.19592	1056.7881	-0.17752	1036.7915	295900.6562	858.5041	0.38636	992.153	0.015664	17174500	-1.4108	916.857	305.947	284.844	647.3805	616.6328	181266.5312	477.9611	0.8873	575.3607	8549680
022	2017-11-04t1922	1509841641.34	adult	193.8834	141.9556	-6.3944	900.9856	81.0165	53182.0808	167776.8134	2709350.5235	1346.68	-0.21091	616.572	0.049234	591.1822	-0.14651	1053.6409	-0.19218	1032.4139	292912.1562	855.7725	0.33704	982.3698	-0.060859	17121000	-1.4067	925.634	310.707	289.5692	649.2103	616.099	180480.4531	487.9579	0.92795	575.002	8627710
022	2017-11-04t2319	1509855899.64	adult	197.844	145.9162	-2.4337	868.1367	80.0112	52379.9561	165269.1296	2716645.3908	1277.18	-0.27271	613.609	0.0061148	585.4782	-0.21967	1064.0134	-0.16484	1041.9863	291539.6875	861.0698	0.37499	988.5426	-0.027685	16779100	-1.4443	764.081	312.958	291.5067	627.9775	614.5906	172065.8281	493.751	0.87694	584.455	8557830
022	2017-11-05t0311	1509873422.5	dead	202.7115	150.7837	2.4337	846.716	81.771	52267.0452	165052.2143	2759641.6071	1336.93	-0.22418	620.113	0.082062	587.6774	-0.19546	1103.3713	-0.039707	1082.8749	301220.375	891.2793	0.69095	1019.4792	0.18313	16916700	-1.3838	872.057	322.145	296.7203	675.2814	664.9223	184351.8125	531.5085	1.255	624.0571	8788110
023	2017-10-27t1533	1509136820.09	egg	-1.9042	-57.8327	-325.8323	170.5249	27.5828	3196.1452	10149.2173	55856.3226	0	-0.28983	0	-0.50518	0	-0.5167					0	-0.4801	0	-0.38194	0	0.94813	0	0	0				0	-0.47195	0	0
023	2017-10-27t1922	1509150530.11	larva	1.9042	-54.0244	-322.0239	86.5769	35.4454	2021.3816	6757.3473	44794.0683	0	-0.49989	0	-0.64387	0	-0.6497					0	-0.6298	0	-0.56811	0	0.52068	0	0	0				0	-0.61027	0	0
023	2017-10-27t2323	1509164985.86	larva	5.9197	-50.0089	-318.0085	168.2967	27.0247	3206.0947	10184.0373	55963.3429	0	-0.70503	0	-0.79071	0	-0.7907					0	-0.78548	0	-0.75693	0	0.091141	0	0	0				0	-0.76363	0	0
023	2017-10-28t0323	1509179395.08	larva	9.9222	-46.0063	-314.0059	167.6684	34.2051	3594.8324	11489.4407	71536.8283	0	-0.8956	0	-0.93811	0	-0.93249					0	-0.93889	0	-0.93839	0	-0.31845	0	0	0				0	-0.92521	0	0
023	2017-10-28t0723	1509193794.73	larva	13.9221	-42.0064	-310.006	164.552	31.0495	3407.987	10855.0128	64775.3513	0	-1.0744	0	-1.0871	0	-1.076					0	-1.091	0	-1.1139	0	-0.71174	0	0	0				0	-1.0967	0	0
023	2017-10-28t1123	1509208194.58	larva	17.9221	-38.0065	-306.006	164.6163	29.3278	3317.2086	10554.6191	61613.6826	0	-1.2435	0	-1.2384	0	-1.2221					0	-1.2425	0	-1.2844	0	-1.0909	0	0	0				0	-1.28	0	0
023	2017-10-28t1523	1509222591.76	larva	21.9213	-34.0072	-302.0068	368.7191	37.905	10559.8838	33374.0166	260253.3405	2752.88	1.8179	1073.09	1.332	993.7007	1.2056	2393.3752	0.82148	2368.0654	136422.3906	1950.3791	2.0169	2245.1912	1.8995	6067260	-0.23396	222.411	143.414	142.8137	197.5391	195.0959	11259.7275	174.8348	0.65763	189.1873	810862
023	2017-10-28t1923	1509237000.1	larva	25.9236	-30.0049	-298.0045	448.7233	35.5546	12481.9849	39490.0609	288405.0032	1299.4	-0.054396	648.261	0.13516	681.5437	0.28739	1222.7793	-0.65467	1219.4237	81926.2109	1089.1057	0.38848	1188.2046	0.16374	4342060	-0.94831	207.825	121.991	120.837	180.189	177.5871	12072.665	156.4165	0.3063	170.8358	817096
023	2017-10-28t2323	1509251411.67	larva	29.9268	-26.0017	-294.0013	379.1907	37.3494	10980.5886	34786.8909	266491.3132	1315.66	-0.19784	862.955	0.58845	852.5192	0.64389	1211.4628	-0.72759	1207.0381	71476.3047	1105.6724	0.2971	1176.1084	-0.0083243	5075900	-1.1585	333.751	163.036	162.6866	218.0327	214.1536	12863.9277	194.1127	0.67545	208.9513	958976
023	2017-10-29t0323	1509265811.77	larva	33.9269	-22.0017	-290.0013	521.5184	45.8393	18410.2457	58171.6482	550135.7812	1937.98	0.35745	1029.51	0.93724	1001.9014	0.96233	1754.1328	-0.065313	1737.7675	171905.0156	1512.0715	0.92497	1695.7539	0.62718	10050100	-0.53512	245.043	164.827	164.4967	218.6715	217.5339	21429.8047	197.5479	0.60204	211.3464	1609040
023	2017-10-29t0723	1509280211.92	larva	37.9269	-18.0016	-286.0012	494.7895	42.8255	18207.1763	57556.65	561727.0367	2155.59	0.45038	981.187	0.69998	943.4428	0.69855	1887.8384	0.083741	1873.391	183120.3281	1493.8254	0.78061	1785.1808	0.61868	9472380	-0.99119	250.308	162.665	162.1508	216.9656	214.7596	21045.6602	195.5584	0.44056	209.4727	1570370
023	2017-10-29t1123	1509294614.01	larva	41.9275	-14.0011	-282.0006	588.2057	45.2972	23402.4255	73987.6341	770640.7842	3215.76	1.4964	1434.84	1.9088	1400.9836	1.9582	2777.1824	1.3331	2759.3073	344370.625	2215.5936	2.0489	2626.527	1.7641	17744700	0.2513	263.812	171.254	170.6846	231.7897	229.1863	28741.9277	206.0034	0.45845	222.3748	2117890
023	2017-10-29t1523	1509309045.84	larva	45.9363	-9.9922	-277.9918	423.7235	54.8588	19804.1047	63253.2366	767950.3075	2692.76	0.7471	1381.9	1.6725	1409.0665	1.9146	2485.9849	0.92269	2474.5398	261028.4219	2012.9823	1.5566	2383.1932	1.2464	14404900	-0.72584	288.166	163.699	163.5314	223.8775	220.2823	23507.1348	200.4452	0.20289	215.2642	1706400
023	2017-10-29t1923	1509323418.63	larva	49.9288	-5.9998	-273.9993	1178.7047	59.1089	51644.5182	162655.0125	1999690.2452	2627.24	0.5169	937.746	0.21233	889.0441	0.18877	2086.6172	0.30942	2022.2151	567559.875	1553.1732	0.53578	1897.8843	0.34788	25506700	1.0017	299.1	173.131	172.8355	233.3949	230.5325	63483.4062	208.2438	0.16089	224.7528	4709170
023	2017-10-29t2323	1509337813.49	larva	53.9273	-2.0012	-270.0008	1011.1725	60.2151	52236.8036	164540.7577	2252996.8471	2995.33	0.88223	958.861	0.24352	861.1826	0.054777	2535.6099	1.0346	2513.4637	694757.125	1654.5976	0.72822	2376.8742	1.0716	26258400	0.84387	335.966	171.247	170.5591	231.2488	228.6637	63362.1836	207.0992	-0.011655	222.4226	4689590
023	2017-10-30t0323	1509352222.11	adult	57.9297	2.0012	-265.9984	1148.9437	65.5306	60006.221	189038.1488	2669784.0229	3296.44	1.224	849.345	-0.14845	750.3351	-0.36938	2714.0842	1.3771	2643.5977	854936.5	1601.6185	0.64152	2449.4429	1.2153	26700800	0.65574	265.023	151.638	149.9448	228.9544	226.2348	72120.6406	200.7697	-0.31747	219.5521	4767060
023	2017-10-30t0723	1509366619.24	adult	61.9289	6.0004	-261.9992	1178.0789	70.8415	66304.958	208822.5779	3178587.8478	3256.04	1.2079	816.615	-0.279	745.1263	-0.41586	2469.749	1.0363	2438.9819	857002.875	1270.2253	-0.082998	2106.6805	0.68396	28331600	0.71739	321.117	165.516	164.5723	231.4987	228.2051	80330.0547	204.4807	-0.40558	222.3621	5742410
023	2017-10-30t1124	1509381061.64	adult	65.9407	10.0122	-257.9874	1177.0206	73.3427	71398.5631	224961.6738	3586886.7644	3000.82	0.96056	793.299	-0.36388	724.8039	-0.51072	2294.9316	0.82098	2192.2322	856009.5	1228.3726	-0.14438	1974.4953	0.52571	29571000	0.74336	407.163	161.346	160.3004	234.1115	230.544	87323.6016	203.3342	-0.62588	222.9728	6014320
023	2017-10-30t1606	1509397898.49	adult	70.6176	14.6891	-253.3105	1207.699	72.7929	72531.3418	228387.9777	3651786.2786	2906.52	0.95916	828.182	-0.14457	758.4108	-0.3218	2119.114	0.63979	2048.4062	803144.1875	1285.0488	0.11443	1894.0756	0.50887	31361600	0.8913	527.71	173.598	173.0565	246.6418	242.2309	93477.2344	215.5331	-0.46187	234.0821	6573800
023	2017-10-30t1919	1509409487.58	adult	73.8368	17.9083	-250.0913	1195.911	75.9175	73109.7671	230349.0445	3743949.2953	2081.39	-0.094156	781.104	-0.33487	730.3506	-0.4401	1745.7881	-0.019943	1729.8748	666891.0625	1141.248	-0.24047	1587.3685	-0.030931	29806200	0.48826	415.047	161.697	160.4104	236.3595	232.7321	90289.3281	206.9376	-0.89208	225.7033	6170200
023	2017-10-30t2319	1509423885.91	adult	77.8363	21.9078	-246.0918	1284.3423	85.2976	85132.02	268682.5529	4677884.333	1971.91	-0.16493	677.358	-0.94243	631.1988	-1.0797	1683.6168	0.011294	1663.8312	747525.875	1008.0117	-0.62786	1555.0291	0.036201	30050300	0.44091	276.68	148.664	146.3777	233.3388	230.6969	103602.4219	203.3074	-1.2041	223.1465	6595330
023	2017-10-31t0350	1509440130.44	adult	82.3487	26.4202	-241.5794	1329.9858	85.038	89904.6932	283374.1485	5021492.6917	1740.37	-0.42875	621.476	-1.4195	591.7202	-1.482	1346.4277	-0.69286	1319.2874	631474.625	936.9794	-0.88377	1217.5884	-0.71398	29103700	0.17825	445.821	139.428	135.0186	281.3905	277.4789	131972.125	196.7237	-1.6346	253.1841	6529410
023	2017-10-31t0719	1509452686	adult	85.8364	29.9078	-238.0917	1360.4892	78.95	88410.0507	278685.9493	4793000.8162	1626.18	-0.54782	662.155	-1.0884	633.0304	-1.1454	1276.2406	-0.78884	1252.9619	588346.9375	957.6866	-0.7376	1149.9022	-0.84517	30508100	0.44575	957.489	160.252	157.1118	361.2594	261.9869	166540.5938	209.0664	-1.3254	238.0336	7383470
023	2017-10-31t1222	1509470911.06	adult	90.8989	34.9703	-233.0292	1294.0552	81.5157	84327.0055	265831.435	4535788.6745	1576.07	-0.51472	682.649	-0.80075	661.3633	-0.78521	1286.1761	-0.5423	1263.5508	565917.5	1001.8449	-0.29087	1180.043	-0.58908	30006500	0.34156	372.533	169.988	168.0042	276.8941	272.1249	121833.3906	230.6431	-0.76162	260.2996	7472010
023	2017-10-31t1534	1509482396	adult	94.0891	38.1606	-229.839	1321.2605	79.1462	83198.0234	261939.6393	4414013.2111	1352.82	-0.89938	750.237	0.12831	724.8356	0.084131	1162.475	-0.87587	1145.5071	505676.625	996.7342	-0.15921	1107.2296	-0.77727	32573800	0.90301	492.477	189.746	185.9429	369.2667	370.4487	160631.0156	243.9233	-0.44129	303.002	8238390
023	2017-10-31t1919	1509495889	adult	97.8372	41.9087	-226.0909	1322.1708	84.1811	83604.095	263176.3301	4527138.499	1752.13	0.073998	642.51	-1.0491	605.0894	-1.2723	1414.4442	0.34638	1378.1248	616697.6875	1028.889	0.35836	1302.4891	0.34938	28011500	-0.030454	357.698	152.162	145.3136	272.274	267.1486	118711.4844	227.1554	-1.1414	255.7534	6633800
023	2017-11-01t0011	1509513436.16	adult	102.7114	46.7829	-221.2167	1276.1862	81.2753	85710.4979	270048.1272	4783483.9796	1427.2	-0.50793	633.022	-0.98171	612.4727	-1.0203	1159.3621	-0.48427	1140.1522	518234.8438	908.1035	-0.50154	1056.8446	-0.64768	28267600	0.08075	347.264	165.245	162.0411	276.6313	272.7244	123654.2109	228.5929	-1.2734	259.7566	7379010
023	2017-11-01t0321	1509524824.04	adult	105.8747	49.9462	-218.0534	1254.4884	81.5838	81612.7209	256989.9059	4508109.0325	1654.4	0.069462	709.548	0.11508	684.0474	-0.0094272	1278.0801	0.16857	1240.9083	544462.125	988.7556	0.46002	1176.5641	0.17532	30180600	0.53489	536.901	186.514	181.6974	318.3132	313.512	135601.4375	257.6798	-0.50596	298.8149	7933380
023	2017-11-01t0719	1509539089.59	adult	109.8374	53.9088	-214.0907	1259.6778	83.898	86212.7341	271648.8495	4933187.7917	1405.26	-0.39449	603.759	-1.1008	582.5338	-1.1783	1137.5895	-0.2995	1121.7799	510777.6562	898.9785	-0.2534	1065.6336	-0.2691	27101500	-0.062917	466.679	170.404	168.507	315.8874	305.8985	141833.4531	240.5575	-1.1786	282.8651	7649080
023	2017-11-01t1204	1509556182.3	adult	114.5853	58.6568	-209.3428	1252.4844	81.3744	84343.3786	265668.1494	4816769.1398	1169.24	-0.79353	609.674	-0.86819	607.5629	-0.72049	1052.067	-0.52258	1046.6081	462909.4688	879.2266	-0.2531	1014.6534	-0.37822	26789100	-0.051142	445.738	169.285	166.6791	320.2258	314.6906	140899.3438	249.9335	-1.0892	300.1778	7438390
023	2017-11-01t1519	1509567892.05	adult	117.838	61.9095	-206.0901	1287.017	81.0317	85513.9573	269303.8811	4805849.9674	1337.35	-0.38825	659.914	-0.12184	642.3561	-0.18945	1072.2698	-0.34411	1060.2845	478232.3438	894.4369	0.039893	1014.878	-0.2623	29415000	0.55896	460.062	186.845	183.594	337.2447	328.9465	150411.125	259.2692	-0.95413	311.1917	8328420
023	2017-11-01t1919	1509582307.14	adult	121.8422	65.9137	-202.0859	1321.6305	81.0325	86429.8822	272192.5093	4831777.0854	1123.09	-0.71876	540.242	-1.5535	532.4005	-1.485	943.604	-0.8178	930.791	425565.4062	759.1624	-1.3013	885.6938	-0.95962	24355200	-0.44358	423.526	156.169	150.8801	314.1747	307.3408	141692.7812	234.4791	-1.7885	288.1873	7040400
023	2017-11-01t2353	1509598737.56	adult	126.4062	70.4777	-197.5219	1324.45	82.6666	87536.0657	275701.173	4885188.0037	1114.02	-0.64296	531.146	-1.5534	521.7405	-1.5112	938.4607	-0.7374	925.6842	428876.5312	747.8306	-1.2977	877.2719	-0.90102	24225600	-0.3959	475.396	158.862	154.1104	330.8628	323.8381	151204.3125	240.1318	-1.7936	303.0946	7245680
023	2017-11-02t0319	1509611096.33	adult	129.8392	73.9107	-194.0889	1304.9161	77.2622	84420.5719	265805.502	4581808.9312	1311.98	-0.2811	643.285	-0.024286	628.8965	-0.077443	1049.1749	-0.20363	1033.1653	462686.125	846.8772	-0.082502	979.3257	-0.1632	28312300	0.5071	483.199	205.645	200.4707	387.2758	381.2744	170788.625	289.4517	-0.62446	359.4544	9050860
023	2017-11-02t0826	1509629506.31	adult	134.9531	79.0246	-188.975	1270.2866	78.1422	81737.4169	257556.0762	4413694.0693	1247.03	-0.33301	623.684	-0.17317	606.4849	-0.26509	1028.2917	-0.22268	1013.2178	439080.5625	842.8885	0.0044291	962.5916	-0.18142	26577700	0.21188	543.269	215.432	205.3473	435.3487	429.9083	185893.9062	314.4698	-0.19369	401.962	9180420
023	2017-11-02t1137	1509640991.51	adult	138.1434	82.2149	-185.7847	1257.4905	82.5201	84912.4439	267706.628	4773061.0965	1271.92	-0.28096	600.845	-0.41573	590.4335	-0.41826	1045.9429	-0.13905	1034.4329	463352.7188	828.3188	-0.09886	978.2996	-0.038215	26583200	0.24916	563.107	198.487	188.8013	436.7003	430.0901	193458.2188	314.0715	-0.33636	406.584	8781640
023	2017-11-02t1519	1509654299.87	adult	141.8402	85.9117	-182.0879	1282.7405	82.2694	84017.9328	265075.2016	4672425.5622	1179.35	-0.37474	585.926	-0.55737	568.5554	-0.64746	1000.846	-0.27793	992.4315	438370.5625	831.4037	0.0017791	952.2104	-0.17464	25660100	0.094676	509.179	208.068	198.9934	419.6932	415.5032	183825.625	302.5585	-0.76532	389.9928	9112130
023	2017-11-02t2012	1509671854.98	adult	146.7166	90.7881	-177.2115	1186.0378	84.1997	81214.6575	256117.6648	4663434.2781	1169.61	-0.36547	580.63	-0.56875	560.5904	-0.69446	990.8232	-0.29639	978.0723	420109.0312	793.6716	-0.38637	931.0663	-0.2815	24563600	-0.090507	560.893	219.605	209.2399	453.2285	446.2545	192168.875	322.0291	-0.48014	417.8608	9290400
023	2017-11-02t2321	1509683249.99	adult	149.8819	93.9534	-174.0462	1348.85	79.3239	88259.5265	277853.7685	4941241.3213	1045.77	-0.48386	477.328	-1.9073	472.4128	-1.8055	901.0447	-0.58358	891.1853	414480.5625	671.9	-1.84	837.9232	-0.86601	21952300	-0.60809	556.039	186.868	174.1512	441.8993	433.065	203273.6562	319.958	-0.64478	404.7972	8594070
023	2017-11-03t0319	1509697499.59	adult	153.8401	97.9116	-170.088	1246.9586	82.6777	82421.0058	259707.0914	4642126.4703	1154.64	-0.36504	503.477	-1.5367	502.8864	-1.3875	896.3699	-0.58764	881.6784	385439.0625	687.3578	-1.6357	824.6452	-0.94544	21624800	-0.65252	727.591	201.55	195.962	462.3592	452.1219	198814.4688	314.9681	-0.89152	414.7154	8656750
023	2017-11-03t0804	1509714608.32	adult	158.5926	102.664	-165.3355	766.1393	104.2846	52133.9808	166595.8481	3000459.1752	1365.76	-0.16444	603.104	-0.18147	591.0876	-0.21471	1043.1102	-0.1416	1018.9476	283725.9688	768.1354	-0.62865	932.2493	-0.26658	16400200	-1.7075	624.598	226.822	220.7279	477.5161	466.8423	129884.3672	309.7144	-1.1462	410.868	6167960
023	2017-11-03t1119	1509726306.63	adult	161.8421	105.9136	-162.086	1288.6964	78.7063	81766.5852	257453.0845	4410615.8283	1222.59	-0.29603	519.503	-1.2867	516.1329	-1.1807	970.314	-0.36864	945.9252	414324.0625	708.8236	-1.353	887.958	-0.55638	22150100	-0.50999	673.295	209.83	201.2935	516.8283	506.4233	220685.6875	337.3649	-0.65229	466.9786	8946520
023	2017-11-03t1520	1509740742.58	adult	165.8521	109.9235	-158.076	1238.7974	84.8612	86138.8207	271648.3425	5099006.2246	1316.31	-0.21488	467.12	-1.9762	435.094	-2.2319	1014.6205	-0.24587	996.757	455564.625	741.9111	-0.94269	922.114	-0.35203	20935800	-0.7469	690.728	197.65	185.6912	507.8793	496.4048	228037.8125	323.9405	-1.0355	451.5402	8858480
023	2017-11-03t1953	1509757156.2	adult	170.4114	114.4829	-153.5167	1310.0974	84.3486	88337.655	278379.9081	5137186.4645	1107.18	-0.39419	445.267	-2.2553	420.2817	-2.4165	909.9161	-0.56422	896.4498	419471.3125	698.9138	-1.4673	841.0342	-0.89094	20488500	-0.82412	715.602	190.646	181.7703	477.1409	466.6506	219961.9375	294.7404	-1.6968	433.5659	8772400
023	2017-11-03t2319	1509769504.27	adult	173.8414	117.9129	-150.0867	1283.9548	79.7498	85376.9593	268915.2552	4763922.7904	1267.02	-0.26148	562.981	-0.66972	546.1017	-0.75661	1040.6699	-0.18994	1028.6001	463098.125	761.5767	-0.70487	972.1208	-0.060148	25048200	0.11554	642.92	232.808	220.475	517.5894	509.0784	230327.2812	350.8067	-0.72103	478.1729	10358100
023	2017-11-04t0426	1509787931.61	adult	178.9601	123.0316	-144.968	1327.5393	81.5528	87480.482	275493.6511	4899362.9307	1250.24	-0.27849	573.865	-0.51386	556.1379	-0.61212	1038.8601	-0.20707	1028.306	473720.1875	773.2257	-0.572	973.2998	-0.070397	26156200	0.34775	695.506	248.762	233.0958	543.8023	534.8186	247973.8594	391.3945	-0.13984	503.1769	11338300
023	2017-11-04t0738	1509799425.34	adult	182.1528	126.2243	-141.7753	1307.2477	81.8474	87445.5949	275777.3341	4932555.1992	1185.29	-0.33341	549.998	-0.82244	541.7678	-0.79022	973.1687	-0.40476	961.3838	443764.9375	741.0373	-0.96021	909.6664	-0.49964	25055200	0.13093	690.29	242.003	225.9722	552.3735	543.9143	251882.3438	399.0727	-0.10399	508.5059	11024500
023	2017-11-04t1119	1509812717.65	adult	185.8452	129.9166	-138.083	1283.3415	81.3158	84967.1897	267657.7377	4785365.045	1233.25	-0.29763	535.391	-1.0055	515.5496	-1.1147	1015.1349	-0.2908	998.9509	449704.75	745.4585	-0.91451	934.7913	-0.35006	23697500	-0.13463	692.988	233.279	219.8545	542.3978	534.3438	240282.2031	356.5398	-0.90293	496.2522	10325400
023	2017-11-04t1612	1509830291.03	adult	190.7266	134.7981	-133.2015	1286.9947	79.3206	83111.8356	261702.0539	4609730.2824	1072.36	-0.43626	498.747	-1.4704	486.8271	-1.4631	911.72	-0.61109	904.5842	395686.5	680.9161	-1.6765	847.2165	-0.95984	21606200	-0.5364	607.355	217.085	205.8149	500.7741	496.0603	217335.9688	348.4342	-1.1342	461.3706	9404350
023	2017-11-04t1922	1509841656.24	adult	193.8837	137.9551	-130.0445	1303.5097	79.8796	84917.5295	267511.9458	4731191.5633	1370.56	-0.19091	564.14	-0.62354	546.4166	-0.70676	1028.5736	-0.26855	994.7766	455658.125	768.8106	-0.66547	942.3144	-0.33318	24971100	0.13287	693.068	247.169	231.945	545.7914	537.4208	241785.5781	383.2401	-0.6656	503.1648	10940700
023	2017-11-04t2319	1509855914.52	adult	197.8443	141.9158	-126.0838	1246.3301	81.7325	82699.8267	260480.6488	4670948.5373	1256.28	-0.29074	562.864	-0.64138	549.2984	-0.66961	1039.5258	-0.24195	1028.953	448035.5938	768.255	-0.68817	978.2825	-0.098988	24253300	0.00052791	695.147	250.272	238.0553	563.9754	557.7343	243073.3906	395.5989	-0.57389	526.1338	10784000
023	2017-11-05t0311	1509873438.48	adult	202.7121	146.7835	-121.2161	1162.0095	83.5169	81679.4083	257601.153	4757417.1133	1341.22	-0.22034	554.026	-0.75622	530.8717	-0.8975	1077.1219	-0.12649	1060.9495	458853.9375	777.9205	-0.59805	1007.295	0.09591	23549400	-0.12284	878.862	246.802	229.8222	609.8307	593.544	259178.0781	393.6602	-0.71314	554.2588	10490600
023	2017-11-05t0624	1509885051.09	adult	205.9378	150.0092	-117.9903	1328.8951	81.597	87948.4441	276941.8708	4984131.5492	1215.84	-0.33783	535.583	-0.99253	519.8073	-1.0353	1003.3253	-0.38113	991.6805	460526.3125	740.1715	-1.0397	946.1149	-0.35463	24549500	0.074208	734.332	239.764	221.9613	573.6622	561.4604	263310.9375	395.1562	-0.76193	533.4635	10990100
023	2017-11-05t1025	1509899481.33	adult	209.9462	154.0176	-113.9819	1341.0744	80.4407	86800.3627	273369.3955	4780419.2015	1306.8	-0.258	489.851	-1.5695	472.0235	-1.621	1021.6693	-0.3271	1006.1536	462816.1875	726.3001	-1.2097	959.1269	-0.27402	22165300	-0.36077	762.696	229.826	213.0799	590.5908	581.8915	267537.625	389.9846	-0.91494	543.9335	10399400
023	2017-11-05t1502	1509916145.28	adult	214.5751	158.6465	-109.3531	1290.0477	81.8625	85206.7876	268292.551	4779107.749	1281.3	-0.28852	488.358	-1.5929	467.8091	-1.6768	1037.7954	-0.27767	1025.4563	461818.9375	748.7545	-0.97466	962.0818	-0.26566	21685000	-0.43186	788.857	229.175	215.5202	581.3671	569.4571	258708.375	386.3717	-1.0517	528.284	10176300
023	2017-11-05t1819	1509927913.9	adult	217.8441	161.9156	-106.084	1221.5263	82.4201	82688.3377	260724.8071	4660451.5878	1266.77	-0.30885	523.104	-1.1584	519.9265	-1.0389	1006.7557	-0.40913	995.9797	433911.7188	729.3056	-1.2041	936.3107	-0.48227	22529600	-0.2662	788.131	243.058	232.7892	578.676	571.1561	249409.375	397.3824	-0.96783	530.6216	10468300
023	2017-11-05t2326	1509946347.18	adult	222.9645	167.0359	-100.9636	1310.4179	80.8522	84343.2541	265558.8813	4629222.789	1198.99	-0.39452	511.107	-1.314	504.4346	-1.2328	985.5886	-0.51967	970.0741	433659	713.86	-1.3937	911.3689	-0.71345	22480500	-0.25796	748.93	239.273	226.8669	582.8172	574.7192	256439.5625	380.6131	-1.2742	530.9083	10524200
023	2017-11-06t0238	1509957845.64	adult	226.1585	170.23	-97.7696	773.0788	96.0039	54290.0271	172813.4443	3180246.8532	1242.17	-0.35353	527.747	-1.1073	497.0861	-1.326	1058.5427	-0.20725	1048.818	299567.5938	807.8448	-0.35477	995.5313	-0.020501	14924200	-1.5914	740.128	245.539	221.8828	613.8048	604.5686	173706.7656	446.1573	-0.50224	575.5453	6943590
023	2017-11-06t0619	1509971119.77	adult	229.8457	173.9172	-94.0824	1269.0693	80.401	82751.7202	260618.5408	4586327.9339	1225.21	-0.38392	543.014	-0.91645	522.7041	-1.0111	1057.0563	-0.21834	1044.871	456648.3125	763.6006	-0.86014	991.8785	-0.057559	23426200	-0.067488	774.203	261.602	242.3979	623.7667	616.0057	269467.1875	420.221	-0.8945	574.8711	11285800
023	2017-11-06t1113	1509988751.32	adult	234.7434	178.8149	-89.1847	1304.1633	81.9176	87532.5542	275649.0567	4992739.1881	1391.43	-0.17942	542.048	-0.92859	522.546	-1.0128	1124.2328	0.11432	1107.9562	513774.375	793.4579	-0.53921	1040.9033	0.36932	24721200	0.17448	800.883	254.374	233.8869	642.853	630.0632	293783.8125	420.629	-0.97053	588.3672	11601200
023	2017-11-06t1419	1509999927.34	adult	237.8478	181.9193	-86.0803	1296.0003	80.0212	84216.5466	265153.6286	4663425.9024	1344.42	-0.24288	570.525	-0.56459	560.1519	-0.54117	1089.8363	-0.055831	1077.771	478438.125	782.5032	-0.66868	1010.976	0.10263	25046600	0.23902	865.79	264.575	244.4842	649.4208	638.9295	285095.75	422.98	-0.99116	589.1952	11615100
023	2017-11-06t1805	1510013357.72	adult	241.5785	185.65	-82.3496	1280.2689	88.3987	85991.0652	270895.9701	4889177.3106	1283.68	-0.33079	539.844	-0.95175	527.6487	-0.94361	1037.6029	-0.33698	1019.798	465883.6875	741.8057	-1.1301	962.1617	-0.34367	24190400	0.10215	851.213	253.587	235.7154	635.1215	618.2875	285169.5625	408.2851	-1.2266	571.73	11363200
023	2017-11-06t2240	1510029869.03	adult	246.165	190.2365	-77.7631	1248.7511	80.8201	81197.3681	255779.3705	4473211.0158	1371.03	-0.20398	567.609	-0.58854	546.7452	-0.69561	1154.5651	0.33061	1140.7457	489535.5938	813.3142	-0.33615	1069.8015	0.64682	24018400	0.086504	927.675	263.792	242.5788	686.4433	663.523	291051.9688	444.5427	-0.84999	623.0783	11162400
023	2017-11-07t0205	1510042149.76	adult	249.5763	193.6478	-74.3518	1298.656	80.7121	83713.0383	263601.9091	4558638.3588	1580.62	0.13652	587.955	-0.31769	564.5519	-0.46119	1183.3905	0.52603	1157.9518	517141.625	837.4843	-0.067805	1100.3028	0.93952	25667200	0.37324	1141.47	278.776	254.755	718.0462	689.1862	313786.1875	462.0728	-0.68362	640.6696	12170000
023	2017-11-07t0605	1510056550.21	adult	253.5764	197.6479	-70.3517	1317.7365	78.2639	83468.3862	262764.1803	4492578.614	1439.66	-0.08084	612.671	0.014835	593.9926	-0.072718	1181.7469	0.55492	1169.5374	515241.6875	835.2557	-0.094724	1092.0704	0.87323	26662800	0.54881	884.439	285.89	263.7314	697.3069	683.3142	304025.8125	458.6886	-0.77887	628.0851	12441600
023	2017-11-07t1024	1510072118.19	adult	257.9009	201.9723	-66.0272	1244.3075	80.3349	80730.012	254358.0909	4476507.7266	1407.12	-0.12843	628.193	0.23259	603.4258	0.064775	1220.2893	0.85595	1211.8616	513741.8125	895.737	0.58204	1143.5273	1.3786	26440600	0.52297	856.232	295.657	275.6976	692.8579	684.2538	291693.1875	471.038	-0.68598	634.6073	12444200
023	2017-11-07t1405	1510085357.95	adult	261.5786	205.65	-62.3495	1179.6627	81.1946	75845.5747	238919.2678	4239455.6353	1554.58	0.1703	606.076	-0.041574	580.8214	-0.21253	1153.963	0.44724	1136.2129	456969.375	841.6864	-0.023725	1051.8212	0.50665	23972700	0.13009	872.005	292.196	269.5935	687.5569	680.3999	272272.5625	465.3887	-0.80278	626.0414	11557500
023	2017-11-07t1911	1510103720.07	adult	266.6792	210.7506	-57.2489	1071.2817	80.4694	73735.5146	232629.0582	4214712.7268	1494.38	0.082794	609.108	0.01842	582.7219	-0.16784	1210.4839	0.92246	1194.2884	464825.8125	854.62	0.12139	1123.444	1.2164	23386700	0.053085	1026.77	301.444	277.8463	747.2264	728.2447	286934.9375	483.583	-0.64898	674.0537	11573900
023	2017-11-07t2208	1510114347.95	adult	269.6313	213.7028	-54.2968	1042.5676	92.3467	71292.6837	225201.0817	4151499.8301	1468.23	0.042986	609.403	0.034586	582.4574	-0.15913	1231.2065	1.137	1218.3825	458008.8125	868.4583	0.27597	1143.7868	1.4259	22621700	-0.05922	1091.39	306.726	282.5882	768.3436	754.5489	285823.8125	498.3065	-0.50952	700.3219	11386000
023	2017-11-08t0205	1510128550.22	adult	273.5764	217.6479	-50.3517	1036.1849	85.1352	72703.0945	229673.7623	4242537.8947	1478.66	0.098808	606.149	0.0086381	578.4925	-0.19434	1227.0713	1.1929	1214.2325	465060	859.8775	0.18175	1141.8804	1.4214	22948800	0.0083293	1007.87	307.766	282.5018	778.0356	762.673	294875.5	501.2822	-0.52541	705.326	11652000
023	2017-11-08t0656	1510146025.71	adult	278.4307	222.5022	-45.4974	947.8277	92.1679	67337.0848	213853.3305	3982856.1602	1449.78	0.061238	609.634	0.075841	584.2215	-0.098016	1222.7162	1.2836	1205.9873	429173.375	866.73	0.25923	1146.8396	1.4879	21372600	-0.22361	985.277	317.094	290.6791	786.5151	768.6129	276066.7812	515.5295	-0.4171	715.4684	11116700
023	2017-11-08t1005	1510157356.99	adult	281.5783	225.6498	-42.3498	927.9925	123.5955	68458.6319	220228.3808	4292455.4014	1609.66	0.68736	605.994	0.041848	578.7709	-0.15582	1242.9031	1.5761	1222.2742	443716.4062	861.303	0.20086	1150.2221	1.5329	21598900	-0.17491	1215.52	317.722	289.9737	804.4934	778.7177	287204.1562	518.1114	-0.42721	718.2124	11324300
023	2017-11-08t1422	1510172784.1	adult	285.8636	229.9351	-38.0645	919.2572	147.4345	70135.3787	227914.4797	4735202.1717	1520.04	0.55524	601.075	-0.003866	575.5812	-0.17875	1186.0175	1.1619	1168.1654	432896.375	881.976	0.42921	1104.6473	1.0907	21923600	-0.10673	955.528	317.366	289.4524	770.7108	759.2548	281309.4375	540.592	-0.21202	712.4988	11575600
023	2017-11-08t1831	1510187764.98	adult	290.025	234.0964	-33.9031	912.7648	143.0315	70147.329	227179.1712	4715724.3279	1488.24	2.2399	598.922	-0.013302	573.7183	-0.18448	1204.9076	1.5521	1184.9587	439791.25	873.4524	0.33782	1120.6366	1.2646	21850500	-0.10189	1118.76	319.909	290.7064	804.7596	789.7572	293737.25	540.2109	-0.27063	738.4672	11671200
023	2017-11-08t2205	1510200552.08	adult	293.5769	237.6484	-30.3512	933.8397	97.0904	67759.7425	215658.3913	4087914.8947	1279.94	-312.0417	607.077	0.1119	582.2583	-0.053759	1129.1067	0.76958	1120.4592	398574.6562	877.7082	0.38579	1059.3535	0.65481	21411000	-0.15631	897.018	331.643	304.5064	746.159	738.8261	263394.125	543.3466	-0.27856	690.9783	11696700
023	2017-11-09t0205	1510214950.48	adult	297.5765	241.648	-26.3516	926.8468	95.7609	67415.4543	214659.0618	4067971.3436	1540.54	410.7476	606.346	0.12154	579.5909	-0.069972	1205.6357	2.1639	1186.9838	423178.125	883.477	0.45022	1124.4886	1.3279	21268800	-0.16249	1212.3	334.389	305.8414	818.0504	804.7429	287135.6875	560.5827	-0.12176	748.0193	11729400
023	2017-11-09t0615	1510229991.11	adult	301.7544	245.8259	-22.1737	938.1688	88.5205	66355.6951	210555.2323	3914684.2525	1391.48	36.1673	609.777	0.18813	579.7767	-0.046642	1196.7991	2.728	1186.0384	414092.5	896.946	0.5974	1127.4382	1.3716	21066000	-0.17718	1089.98	340.175	310.3895	823.5981	810.1093	284964.9375	567.3991	-0.09225	760.8957	11752000
023	2017-11-09t1005	1510243750.21	adult	305.5764	249.6479	-18.3517	994.202	82.2749	67105.5586	211823.7817	3812918.1684	1404.74	95.742	607.165	0.17256	577.0325	-0.064248	1124.7954	2.209	1118.0592	393678.375	890.0808	0.5254	1057.8079	0.66884	21218000	-0.13899	911.156	333.64	297.7871	755.0542	746.2951	264268.9688	562.3817	-0.20051	703.5783	11659400
023	2017-11-09t1505	1510261808.65	adult	310.5927	254.6641	-13.3355	936.2433	86.5553	61997.5173	197314.5567	3454127.4109	1421.52	173.1041	618.041	0.34488	585.1383	0.072204	1130.5281	214.6229	1114.9526	366291.0938	903.8276	0.67501	1067.4172	0.78073	19971400	-0.30836	926.926	341.962	305.4592	771.2684	761.7524	249890.9688	580.3429	-0.045432	719.9652	11050100
023	2017-11-09t1805	1510272552.26	adult	313.577	257.6485	-10.3511	997.2739	79.7927	66142.1128	208712.8555	3661240.6769	1345.66	-13.9651	618.602	0.36853	587.0491	0.11457	1122.772	196.7155	1111.345	387356.3125	899.5356	0.63075	1059.1737	0.70332	21328800	-0.091605	946.878	344.811	309.5025	767.7376	754.9874	264869.4688	579.1808	-0.095842	714.5811	11888700
023	2017-11-09t2205	1510286950.9	adult	317.5766	261.6481	-6.3515	993.7133	80.1899	66377.6933	209534.2266	3691211.7566	1300.27	-112.3573	621.471	0.42924	588.583	0.15798	1121.1515	199.7263	1110.9704	387918.4062	900.5986	0.64429	1056.2228	0.68306	21497300	-0.051314	953.16	349.821	313.6476	773.5974	762.3494	267664.6875	584.7508	-0.07674	717.2656	12100600
023	2017-11-10t0247	1510303880	adult	322.2791	266.3506	-1.649	974.0538	78.0628	63423.2013	200087.8279	3504133.0963	1462.9	363.5365	633.247	0.61514	600.3239	0.34671	1176.5428	379.9278	1163.4265	389435.6875	911.4602	0.76178	1086.7354	1.0134	20942800	-0.1165	1037.93	358.295	326.8076	825.8658	809.939	273361.5938	589.9203	-0.07025	751.7178	11849500
023	2017-11-10t0605	1510315752.56	dead	325.5771	269.6485	1.649	978.3788	78.4204	64283.2251	202830.9402	3589480.1403	1401.26	216.7187	636.343	0.67631	602.6958	0.39938	1173.089	376.2163	1164.6417	394157.9062	915.5514	0.80657	1097.0485	1.1306	21320700	-0.048005	1169.78	359.507	328.5949	850.3569	828.9778	285719.9375	590.9286	-0.09705	760.2685	12045300
024	2017-10-27t1533	1509136834.02	larva	0	-49.8369	-270.0598	153.9448	28.3025	2888.4895	9197.3249	51251.3936	0	-0.39693	0	-0.57448	0	-0.58313					0	-0.55522	0	-0.47594	0	0.73177	0	0	0				0	-0.5403	0	0
024	2017-10-27t1922	1509150544.04	larva	3.8083	-46.0286	-266.2514	165.164	28.2692	3160.8174	10044.7308	56527.7381	0	-0.59908	0	-0.7134	0	-0.71644					0	-0.70388	0	-0.65855	0	0.31448	0	0	0				0	-0.68198	0	0
024	2017-10-27t2323	1509164999.95	larva	7.8239	-42.0131	-262.2359	153.6393	28.8398	2936.9541	9356.8703	53094.7658	0	-0.79727	0	-0.86067	0	-0.85797					0	-0.85866	0	-0.84405	0	-0.10587	0	0	0				0	-0.83935	0	0
024	2017-10-28t0323	1509179409.1	larva	11.8264	-38.0105	-258.2334	153.9101	28.6587	2921.2514	9305.1557	52465.7466	0	-0.98205	0	-1.0088	0	-1.0005					0	-1.0114	0	-1.0226	0	-0.50754	0	0	0				0	-1.0055	0	0
024	2017-10-28t0723	1509193808.9	larva	15.8264	-34.0106	-254.2334	167.2721	28.1972	3160.3541	10040.018	56120.7723	0	-1.156	0	-1.1587	0	-1.1452					0	-1.1631	0	-1.1956	0	-0.89392	0	0	0				0	-1.1824	0	0
024	2017-10-28t1123	1509208208.58	larva	19.8263	-30.0107	-250.2335	342.3691	30.2859	8935.2365	28279.8732	193442.8389	1398.72	0.32707	931.48	1.0247	917.3758	1.0562	1325.178	-0.44392	1319.8156	64933.7188	1207.8548	0.78115	1291.1887	0.56089	4486010	-0.35566	242.962	155.98	155.4383	207.6047	205.5773	10172.6309	187.6911	0.869	200.8341	751200
024	2017-10-28t1523	1509222605.75	larva	23.8255	-26.0114	-246.2343	283.2947	35.0929	7646.4743	24295.6188	179599.7859	1406.16	0.15824	886.951	0.81047	887.7955	0.88598	1268.2397	-0.56846	1257.4075	53266.0703	1133.0966	0.52978	1226.0774	0.30269	3653350	-0.89577	258.164	169.103	168.4906	220.1585	216.6913	9246.6553	199.4168	0.91003	212.3677	696536
024	2017-10-28t1923	1509237014.25	larva	27.8278	-22.0091	-242.2319	300.8876	36.0449	8304.137	26288.5571	198448.6315	1557.51	0.1653	1125.94	1.3373	1132.2441	1.4499	1497.2931	-0.33496	1496.0001	67378.1875	1404.7878	0.89675	1470.5817	0.51374	5018330	-0.98455	237.252	169.271	169.1376	221.5576	219.5905	9970.0908	200.3503	0.81704	214.8146	754441
024	2017-10-28t2323	1509251426.24	larva	31.8312	-18.0058	-238.2286	384.2127	97.5268	20240.0369	66766.5376	1038358.9468	1977.51	0.48563	989.455	0.87969	949.3454	0.8643	1788.8658	-0.0011374	1778.0712	191408.6406	1465.2491	0.89603	1723.8719	0.74588	10509000	-0.26053	249.015	168.974	168.808	221.9867	220.3201	23752.5801	199.8983	0.69828	214.7404	1794680
024	2017-10-29t0323	1509265826.39	larva	35.8312	-14.0057	-234.2286	593.1234	47.7281	22457.906	70859.7881	726391.3164	2553.84	0.98515	1254.57	1.5165	1226.9968	1.5599	2241.1465	0.57735	2211.6636	266696.4375	1843.4358	1.4899	2124.3346	1.209	14926800	0.24419	407.481	161.131	160.4626	221.6919	216.6043	26381.334	195.1811	0.50668	210.0809	1917130
024	2017-10-29t0723	1509280226.47	larva	39.8312	-10.0057	-230.2285	845.3495	72.1655	40649.5218	129147.2896	1634980.0909	2846.16	1.1605	1081.46	0.93525	975.7679	0.74393	2546.8774	0.99744	2526.7131	545031.75	2001.913	1.6908	2414.6432	1.5123	23082800	1.458	460.214	163.159	162.9436	228.3335	223.9003	48863.3633	200.7203	0.45153	217.2505	3482460
024	2017-10-29t1123	1509294628.69	larva	43.8319	-6.0051	-226.2279	823.1761	57.0909	38432.9115	121312.349	1484592.0174	4371.75	2.7245	1023.04	0.65632	900.495	0.40889	3476.0315	2.369	3413.8768	702158.375	1938.2733	1.4673	3160.5657	2.519	20660400	0.63914	401.426	150.139	149.5759	207.6514	204.079	41945.5781	182.9212	0.0014697	198.3076	3032050
024	2017-10-29t1523	1509309060.51	larva	47.8407	-1.9962	-222.2191	1055.857	59.2594	49962.6354	157289.2614	2050435.144	2424.82	0.37117	934.398	0.26733	874.5062	0.20593	2151.2959	0.41577	2138.02	565790.8125	1524.3805	0.54154	2057.0794	0.67185	24518600	1.0087	346.225	170.828	170.1487	233.2806	229.5869	61352.8086	207.637	0.24554	223.6768	4482530
024	2017-10-29t1923	1509323433.41	adult	51.8332	1.9962	-218.2266	946.8841	63.0728	50108.1621	158050.4174	2208747.0919	2501.43	0.30718	915.386	0.087223	863.8188	0.054271	2059.4277	0.26027	2018.0281	541629.5	1399.5812	0.17354	1878.704	0.2524	24035300	0.55136	331.528	167.913	167.289	231.5925	228.1657	60908.8281	205.515	0.013971	222.1525	4408890
024	2017-10-29t2323	1509337828.15	adult	55.8317	5.9948	-214.2281	1159.2522	67.157	64052.2955	201694.9308	2992917.2115	2537.42	0.32408	796.071	-0.33631	738.076	-0.40775	2162.3887	0.42529	2120.5645	726562.625	1253.7585	-0.14183	1984.8649	0.41466	26693800	0.77071	457.081	149.462	148.7806	218.6247	213.9271	73457.8906	188.1916	-0.52503	205.8416	5011740
024	2017-10-30t0323	1509352236.69	adult	59.8341	9.9971	-210.2257	1183.022	69.4476	65478.4152	206300.2664	3039928.3399	2007.9	-0.31293	829.291	-0.24281	785.7528	-0.26151	1742.6013	-0.29098	1731.0308	597712.25	1200.0271	-0.26951	1619.9721	-0.19286	28409000	0.83018	374.269	169.886	169.1262	237.3279	234.2993	81403.4688	209.0601	-0.21058	227.0292	5819790
024	2017-10-30t0723	1509366633.86	adult	63.8333	13.9964	-206.2265	1240.6377	77.8467	74435.4007	234847.1999	3788639.3115	2256.43	-0.018735	651.677	-0.97935	595.0816	-1.0884	1749.6263	-0.24935	1703.4041	680604.625	1090.4491	-0.53102	1551.349	-0.30657	25345000	0.0040718	312.801	134.956	133.2959	206.1449	202.8967	80190.3672	176.1971	-1.3237	195.8794	5248700
024	2017-10-30t1124	1509381076.52	adult	67.8451	18.0082	-202.2146	1136.1947	74.7414	68246.6823	215175.7221	3420652.9536	1894.95	-0.43849	814.351	-0.26154	776.7683	-0.26606	1610.8479	-0.46042	1602.1776	575072.6875	1118.7761	-0.42186	1490.0413	-0.37095	29020200	0.52361	411.245	180.458	179.3574	251.8627	247.751	89914.9844	220.6342	-0.19297	240.2898	6430790
024	2017-10-30t1606	1509397913.24	adult	72.522	22.6851	-197.5378	1133.3241	81.2335	71932.2117	226710.2651	3837076.0481	2426.38	0.3549	810.482	-0.20021	763.9318	-0.26692	1821.2081	0.094239	1769.1052	684774.25	1143.2095	-0.26923	1618.3192	-0.0093557	30405200	0.61845	393.64	183.908	183.2633	258.2516	254.1852	97102.6172	226.6397	-0.16876	245.6822	6899330
024	2017-10-30t1919	1509409502.23	adult	75.7412	25.9042	-194.3186	1143.1233	74.5228	71042.7413	223997.0078	3680650.6885	1650.32	-0.69025	775.644	-0.33344	737.6379	-0.3717	1411.8115	-0.71795	1399.5037	523782.0625	1119.282	-0.26609	1338.2789	-0.54875	28740700	0.21355	497.965	179.259	178.1879	260.8505	255.7003	96775.5469	224.2187	-0.37831	246.0315	6642270
024	2017-10-30t2319	1509423900.53	adult	79.7407	29.9038	-190.3191	1216.8069	75.746	72873.1489	229621.9559	3626424.6255	1729.13	-0.50526	790.493	-0.12279	760.0173	-0.11746	1451.4866	-0.49821	1430.9025	553016.375	1077.4246	-0.30945	1356.5621	-0.40215	30088600	0.40368	336.057	185.99	184.573	263.6852	259.3149	100464.0469	229.8309	-0.33912	250.4506	7079340
024	2017-10-31t0350	1509440145.1	adult	84.2531	34.4161	-185.8067	1221.6994	75.6315	76426.4802	241019.216	3936166.2755	1408.58	-0.98154	763.165	-0.17866	745.184	-0.083623	1235.5443	-0.95965	1224.105	492982.1875	1025.3881	-0.41231	1182.3425	-0.7885	30424300	0.41491	385.622	191.719	189.9047	274.9224	271.2159	109694.0469	238.9949	-0.18955	262.9025	7643090
024	2017-10-31t0719	1509452700.65	adult	87.7407	37.9038	-182.319	1362.0045	78.2949	79275.78	249544.0279	3948438.4572	1662.9	-0.4284	748.682	-0.18265	740.1738	0.0017553	1269.5392	-0.74175	1233.4047	526858.75	1017.4596	-0.32629	1166.0026	-0.75034	31026900	0.54083	378.143	187.681	185.3542	273.2132	269.6383	113383.4844	237.5892	-0.38923	260.9383	7777860
024	2017-10-31t1222	1509470925.75	adult	92.8033	42.9663	-177.2565	1236.026	80.5788	78583.7625	247501.1965	4194730.1548	1442.73	-0.74004	729.338	-0.17924	714.0544	-0.094383	1177.1229	-0.87079	1147.823	482620.375	968.8502	-0.45162	1094.3957	-0.88176	29897700	0.32095	382.819	187.843	186.7747	274.8594	271.3437	112692.375	238.3759	-0.57038	261.7338	7700250
024	2017-10-31t1534	1509482410.87	adult	95.9936	46.1566	-174.0662	1236.3074	82.1187	77934.0133	245707.9623	4070289.3457	1697.56	-0.086774	770.214	0.48161	752.9539	0.51993	1299.9308	-0.23311	1264.2686	529071.8125	1058.8003	0.53223	1211.6243	-0.18452	31311500	0.64173	339.345	194.746	191.5703	294.8607	291.6733	120008.3281	251.5816	-0.26106	281.4044	7917020
024	2017-10-31t1919	1509495903.86	adult	99.7416	49.9047	-170.3181	1244.4568	78.4144	79275.7669	249826.7167	4197336.8483	1426.99	-0.5813	720.05	0.010539	709.3431	0.1075	1218.8905	-0.3754	1205.1948	504620.6875	974.2552	-0.017937	1142.4492	-0.33224	29771200	0.36066	461.354	187.127	183.3057	295.9729	291.9554	122532.7969	253.0324	-0.38208	281.3204	7736960
024	2017-11-01t0011	1509513450.87	adult	104.6158	54.7789	-165.444	1356.2267	78.1577	80290.2125	252822.3164	4018858.8681	1165	-1.0358	698.268	-0.071205	688.7547	0.013262	1043.7008	-0.91078	1035.9396	438354.3438	935.8191	-0.12206	1013.3378	-0.78859	29290200	0.32302	405.297	188.502	184.7849	303.3982	297.5582	127427.2578	253.3738	-0.57938	285.9614	7907100
024	2017-11-01t0321	1509524838.73	adult	107.7791	57.9422	-162.2807	1268.398	83.6455	83040.6736	261670.4557	4519815.9885	1296.12	-0.66811	694.924	0.0063909	685.6358	0.077009	1078.9236	-0.63918	1065.5883	467173.9375	914.5504	-0.17317	1023.8434	-0.58158	30080500	0.53962	550.812	198.109	194.1973	314.1013	308.7292	136005.8906	262.0821	-0.44971	295.9611	8575370
024	2017-11-01t0719	1509539104.43	adult	111.7418	61.9049	-158.318	1206.3507	79.0955	80215.1785	252704.5443	4475360.4827	1260.25	-0.66328	675.231	-0.11136	656.801	-0.17166	1030.4982	-0.71636	1011.9237	430748.25	885.7463	-0.29541	976.6515	-0.70471	28210500	0.2048	567.317	196.446	191.4952	379.8691	360.0356	158785.2812	271.2153	-0.35543	324.7223	8207340
024	2017-11-01t1204	1509556197.06	adult	116.4897	66.6528	-153.57	1320.6238	85.1587	84689.4662	266721.1721	4590894.7984	1284.81	-0.51593	622.898	-0.63165	609.079	-0.64244	1034.5376	-0.54664	1008.8551	457265.625	851.8294	-0.45965	957.5265	-0.64972	27515300	0.13735	463.949	185.237	179.1321	336.2292	328.9772	148613.3125	265.2936	-0.72713	312.7222	8182460
024	2017-11-01t1519	1509567906.75	adult	119.7424	69.9055	-150.3173	1286.0194	91.8981	82896.4911	261129.3856	4599701.6278	1086.56	-0.83733	616.422	-0.62357	599.6336	-0.67952	925.7938	-0.95572	917.239	400868.6875	807.2801	-0.83292	887.5716	-0.99804	26654100	0.0080243	498.345	201.667	193.8562	372.2091	365.2041	161166.5469	291.1739	-0.14626	348.1051	8720100
024	2017-11-01t1919	1509582322.03	adult	123.7467	73.9097	-146.3131	1401.2973	81.7774	88834.4235	279575.9894	4814692.1754	1033.9	-0.83835	575.758	-1.0394	580.9396	-0.8173	867.5511	-1.1082	859.9728	402543.7188	764.2299	-1.183	830.8559	-1.2595	26665100	0.075693	632.185	198.706	191.0471	392.1247	371.1772	181945.875	299.6877	-0.092715	351.2943	9202660
024	2017-11-01t2353	1509598752.44	adult	128.3107	78.4737	-141.7491	1305.4417	81.5383	85603.4011	269801.5934	4715213.9128	1011.07	-0.77684	551.803	-1.234	530.3349	-1.3533	888.3121	-0.90771	879.8926	397075.5	762.1985	-1.0762	851.9471	-1.0175	24619800	-0.28049	560.634	203.58	194.9836	412.3342	402.9501	184313.375	305.2264	-0.14686	376.4023	9083140
024	2017-11-02t0319	1509611111.17	adult	131.7437	81.9067	-138.3161	1301.5193	82.1375	84870.5923	267187.979	4761299.3539	1103.98	-0.57084	523.541	-1.5312	512.7434	-1.5121	886.6431	-0.83868	870.5389	392782.875	724.8791	-1.4287	830.6849	-1.0949	23169300	-0.53569	526.401	201.911	191.5717	419.0496	411.6892	185638.9688	312.0028	-0.11973	386.9189	8935570
024	2017-11-02t0826	1509629521.14	adult	136.8575	87.0206	-133.2022	1822.4973	80.2277	103079.4476	324274.9239	5091491.2508	1506.39	0.018742	599.385	-0.4518	582.6854	-0.53328	1076.9512	-0.02286	1047.4832	580476.6875	808.5895	-0.35033	969.9836	-0.1018	32301400	1.4236	638.677	229.523	219.7085	459.6848	450.727	247770.0938	339.2738	0.34939	418.4486	12369200
024	2017-11-02t1137	1509641006.25	adult	140.0478	90.2109	-130.0119	1279.7772	80.9702	80576.6483	254860.3963	4378786.5343	1334.67	-0.19479	625.997	-0.049765	609.8879	-0.1348	1025.0513	-0.20521	1001.7237	431546.5625	824.018	-0.10319	953.4795	-0.17072	26334500	0.22181	598.313	231.319	223.2837	466.5499	458.2996	196417.5	335.2129	0.1082	426.8447	9731110
024	2017-11-02t1519	1509654314.62	adult	143.7446	93.9077	-126.3152	1169.8072	82.1694	76810.8704	242010.5502	4263782.5553	1910.94	0.46289	605.563	-0.27062	591.7274	-0.32293	1111.5261	0.11179	1032.8551	445721.9688	790.0602	-0.45908	971.9998	-0.028481	24229200	-0.1818	582.011	233.383	220.6846	476.0803	468.4958	190908.1875	354.3746	0.41654	444.4973	9337870
024	2017-11-02t2012	1509671869.86	adult	148.6211	98.7841	-121.4387	1252.0266	82.0299	80452.8949	253293.8472	4401644.7605	1705.5	0.20001	495.983	-1.6654	494.1551	-1.5298	944.636	-0.44391	887.7463	396747.125	691.9445	-1.5989	837.1441	-0.8708	20808000	-0.85089	655.492	203.613	189.1117	469.3001	460.437	197106.0469	341.7937	-0.088043	430.8549	8542190
024	2017-11-02t2321	1509683264.84	adult	151.7863	101.9494	-118.2734	1216.9838	82.4664	78876.7396	248517.4673	4313214.7326	1785.78	0.26113	544.327	-1.0058	532.19	-1.0195	1033.6431	-0.15842	977.7979	425860.9375	758.0818	-0.7787	917.9412	-0.35285	22385400	-0.50662	606.504	214.584	199.4336	482.7908	476.1463	198909.8125	349.0681	-0.04501	444.7228	8824780
024	2017-11-03t0319	1509697514.46	adult	155.7446	105.9076	-114.3152	1550.6626	86.8579	97207.9516	306177.0305	5221591.0994	1431.48	-0.099076	577.546	-0.53888	564.9526	-0.5705	1015.759	-0.21858	979.5499	516005.5938	754.4204	-0.80617	927.8042	-0.29094	29299500	0.94071	608.953	229.521	218.1289	484.2024	476.2058	245974.8125	349.5939	-0.18445	446.5093	11643900
024	2017-11-03t0804	1509714623.11	adult	160.497	110.66	-109.5628	1222.4313	83.1093	82299.9034	259333.7664	4675509.8146	1989.78	0.39904	506.034	-1.472	499.6847	-1.4	957.4257	-0.40407	887.3276	410735.625	708.8177	-1.3551	836.258	-0.88116	21699800	-0.60744	629.22	203.484	192.1775	465.6975	457.9393	199784.25	320.6237	-0.96501	419.5253	8725800
024	2017-11-03t1119	1509726321.56	adult	163.7465	113.9096	-106.3132	1335.9287	82.5626	85787.6785	270210.3003	4733568.5146	1933.2	0.33018	573.907	-0.55081	567.0709	-0.50791	1098.223	0.0081286	1020.9896	492003.9375	794.1525	-0.30125	965.4909	-0.068049	25674900	0.22169	604.698	230.426	219.8606	491.372	483.9788	220134.6406	364.706	-0.15	457.4089	10308600
024	2017-11-03t1520	1509740757.65	adult	167.7566	117.9196	-102.3032	1415.9915	83.1491	90366.8045	284466.9143	5041828.0242	1958.42	0.33354	504.795	-1.4654	498.7356	-1.393	1079.4202	-0.06056	1010.6885	509486.3125	735.0999	-1.0257	913.3092	-0.41555	23790500	-0.15511	724.809	204.95	189.7754	517.8898	501.7928	244444	354.3914	-0.48562	461.7741	9659080
024	2017-11-03t1953	1509757170.97	adult	172.3158	122.4789	-97.7439	1343.6638	86.897	86506.0905	272386.1756	4856823.6151	1597.73	0.015045	434.127	-2.3973	409.9526	-2.5458	1030.9983	-0.21419	989.4329	466011.25	662.7391	-1.906	887.2807	-0.60181	19584800	-1.0026	826.229	184.632	167.1885	556.2087	529.9866	251406.3125	330.5943	-1.0583	478.5222	8329290
024	2017-11-03t2319	1509769519.17	adult	175.7459	125.9089	-94.3139	1423.6213	83.5736	88450.0157	279718.2094	4795678.4419	2188.36	0.49563	580.78	-0.42816	565.171	-0.50259	1156.4445	0.14145	1072.9305	534277.3125	780.5293	-0.47797	990.3374	0.050962	26823900	0.4797	713.267	240.978	229.3016	542.3442	529.9613	250563.0312	379.1236	-0.25999	488.5654	11129800
024	2017-11-04t0426	1509787946.36	adult	180.8645	131.0276	-89.1952	1171.2411	87.088	81388.764	256654.8425	4694415.6899	1585.26	-0.0059597	517.418	-1.2548	493.9767	-1.4106	1063.2026	-0.14033	1034.4866	450797.9375	764.7778	-0.67624	959.1196	-0.17036	21926100	-0.50182	757.691	214.721	196.9254	561.8224	543.3976	238212.7188	375.5289	-0.46657	497.2265	9099010
024	2017-11-04t0738	1509799440.29	adult	184.0573	134.2204	-86.0025	1665.0255	85.8128	107444.7374	338584.6871	5910036.6193	1384.03	-0.17279	501.585	-1.4522	499.9926	-1.3199	961.2141	-0.44448	932.4465	539241.125	705.7424	-1.3802	857.5371	-0.8521	28102300	0.74389	810.064	215.011	203.2305	578.314	564.3527	324434.125	354.9965	-0.88874	508.3357	12046400
024	2017-11-04t1119	1509812732.61	adult	187.7496	137.9127	-82.3102	1308.0282	85.1527	89735.583	282759.3272	5271286.9183	1302.46	-0.24249	539.032	-0.95444	533.3665	-0.88259	1022.3652	-0.27414	1003.1383	478466.9375	806.173	-0.20866	949.0247	-0.26317	25194400	0.16707	661.081	233.837	225.4853	521.6766	512.1499	244144.6562	391.2709	-0.3888	479.778	10929500
024	2017-11-04t1612	1509830305.85	adult	192.6311	142.7941	-77.4287	1202.2916	82.8298	80471.0434	253583.4959	4543789.7434	1468.2	-0.10868	556.183	-0.72651	546.5109	-0.70727	1074.2417	-0.12747	1038.688	451181.5312	772.7646	-0.61543	969.6129	-0.14328	23310700	-0.1958	862.095	244.107	232.4981	602.8356	574.6245	253190.9531	399.4231	-0.38755	529.229	10231000
024	2017-11-04t1922	1509841671.03	adult	195.7881	145.9511	-74.2717	1243.3963	85.5908	83243.1413	262284.7442	4760929.1842	1360.97	-0.19992	571.589	-0.52831	561.9827	-0.5112	1117.7992	0.0027161	1099.8839	485124.875	809.1607	-0.20938	1021.311	0.20131	24783500	0.099367	815.26	258.137	241.8828	630.2425	615.9081	273525.25	429.5524	-0.014969	554.2648	11192600
024	2017-11-04t2319	1509855929.38	adult	199.7487	149.9118	-70.3111	1247.8406	80.5535	83166.4926	262020.1336	4652663.0479	1712.64	0.10583	586.904	-0.33595	569.8015	-0.41476	1157.718	0.13328	1131.7065	502449.625	793.5376	-0.40693	1039.9407	0.32871	25436400	0.23179	1027.94	268.469	250.1405	702.28	686.1498	304789.5	430.5365	-0.10894	617.9043	11635500
024	2017-11-05t0311	1509873453.87	adult	204.6166	154.7797	-65.4431	1181.379	82.6758	80851.4087	254990.9133	4607933.2085	1594.9	0.009689	588.121	-0.32575	566.8467	-0.45381	1197.1094	0.27846	1170.5962	503983.0625	829.3329	-0.023071	1084.3561	0.65263	24749900	0.10895	959.409	276.788	255.3425	715.2779	698.6315	301132	459.6739	0.17555	623.6362	11648100
024	2017-11-05t0624	1509885067.04	adult	207.8425	158.0056	-62.2173	1193.064	83.8944	81927.8971	258446.2936	4643486.5433	1652.23	0.068949	578.859	-0.44613	557.9938	-0.56444	1209.3868	0.33801	1175.1111	516408.1875	799.9939	-0.37042	1077.2863	0.61082	24686600	0.10328	1094.05	274.354	253.6997	765.056	735.6299	326678.9375	451.3602	-0.027008	653.3839	11700400
024	2017-11-05t1025	1509899497.03	adult	211.8508	162.0139	-58.2089	1189.861	81.1797	80237.2539	252839.4371	4545916.4353	1560.9	-0.010241	580.12	-0.43516	563.7973	-0.4964	1114.8759	0.013387	1082.196	466018.125	821.4449	-0.14697	1003.7656	0.061695	24246700	0.030895	787.172	272.923	256.7285	623.3825	604.6255	260573.8906	452.5733	-0.11116	559.6876	11407100
024	2017-11-05t1502	1509916160.6	adult	216.4796	166.6427	-53.5802	1297.4924	81.9492	84832.0244	267244.2687	4743816.4132	1342.38	-0.2283	515.467	-1.2527	502.6283	-1.2497	1084.9813	-0.094244	1071.5884	480646.75	767.3594	-0.77299	970.5803	-0.2048	22787800	-0.22393	872.092	238.777	221.9159	639.2218	617.5	283175.25	426.4877	-0.5613	551.6777	10555800
024	2017-11-05t1819	1509927928.78	adult	219.7485	169.9116	-50.3112	1513.5299	83.839	93895.1624	296416.6963	4994047.3485	1527.4	-0.031659	548.03	-0.84611	527.1132	-0.95126	1154.9559	0.19747	1124.9205	567083.375	773.7256	-0.7138	1018.096	0.17214	26858400	0.52228	1071.66	260.006	240.101	746.1829	718.502	366375.8125	433.4031	-0.53881	633.1482	12742700
024	2017-11-05t2326	1509946362.09	adult	224.8689	175.032	-45.1909	1270.1478	83.7599	83076.5493	261662.7441	4710959.4593	1500.2	-0.054621	592.445	-0.29083	579.1504	-0.31356	1162.7756	0.25686	1140.2662	503481.875	833.0137	-0.069793	1050.6615	0.44443	25652300	0.3145	1013.82	287.516	268.2173	742.9177	714.6145	321683.375	475.8359	-0.10271	647.9331	12449200
024	2017-11-06t0238	1509957860.59	adult	228.0629	178.226	-41.9968	1272.6862	88.049	86064.9528	271103.2747	4953291.2015	1544.69	0.0035914	581.526	-0.42966	571.813	-0.40395	1219.6487	0.53499	1203.2161	547622.25	875.3384	0.39127	1117.8879	1.0261	26065200	0.3939	972.486	282.003	265.3028	757.2529	739.9781	340006.5625	499.1776	0.12406	671.5657	12639900
024	2017-11-06t0619	1509971134.63	adult	231.7502	181.9132	-38.3096	1308.4863	80.6566	78491.3164	247208.0588	4098686.7847	1801.69	0.33517	590.009	-0.32165	575.3676	-0.35794	1241.9679	0.67418	1220.3643	509206.8438	806.3246	-0.38863	1098.9064	0.87455	24181500	0.07131	1072.06	286.599	266.5867	796.251	779.2203	326462.9062	477.3115	-0.21825	691.398	11746300
024	2017-11-06t1113	1509988766.49	adult	236.6479	186.811	-33.4119	1227.0205	82.3586	78889.8903	248683.6787	4372772.6245	1440.9	-0.11278	516.586	-1.2523	498.3055	-1.3149	1107.3781	0.03317	1090.5784	456239.75	770.3923	-0.80165	1020.8765	0.19184	21249800	-0.4225	961.568	264.731	232.8455	738.9185	722.3185	304434.4375	477.4028	-0.30318	665.3726	10889700
024	2017-11-06t1419	1509999942.34	adult	239.7523	189.9154	-30.3075	1222.5862	82.5948	76586.9747	241225.2192	4090360.81	1398.45	-0.16767	519.56	-1.2129	501.5231	-1.2735	1151.0813	0.27391	1139.5411	460432.5312	798.6887	-0.49097	1048.3939	0.44086	20753800	-0.49425	1016.01	272.238	237.9347	797.0297	780.3288	318811.875	507.7026	0.019063	705.7388	10874600
024	2017-11-06t1805	1510013373.17	adult	243.4831	193.6462	-26.5767	1233.024	78.1219	78404.2304	246911.8778	4202744.9221	1932.29	0.62465	561.267	-0.67533	544.5945	-0.72808	1165.9868	0.37833	1130.5126	476888.625	784.1009	-0.66037	1037.8449	0.34805	22945700	-0.10426	1035.52	295.591	257.1013	799.0443	785.7177	326809.125	539.4817	0.34784	717.002	12084300
024	2017-11-06t2240	1510029883.99	adult	248.0694	198.2325	-21.9903	1259.1175	81.3278	76053.7512	240529.1827	4009434.9937	1522.88	0.03691	567.923	-0.58013	551.1245	-0.63577	1133.6473	0.2194	1108.4166	451191.6562	808.682	-0.38971	1035.6063	0.33141	22561300	-0.15245	1004.27	305.426	272.8082	793.7715	778.2296	315921.0625	568.1746	0.63029	720.0769	12133400
024	2017-11-07t0205	1510042164.98	adult	251.4808	201.6439	-18.5789	1161.0091	83.211	66035.0096	209394.5373	3298571.2129	1407.76	-0.13928	581.078	-0.40115	576.8785	-0.29848	1094.4325	-0.0031692	1076.3546	378673.625	752.3975	-1.0232	930.7579	-0.65321	20068700	-0.55479	1065.09	291.648	275.1168	781.198	768.3349	270294.5	457.5712	-0.76435	648.7891	10072700
024	2017-11-07t0605	1510056565.26	adult	255.4809	205.644	-14.5789	1164.7151	81.245	66132.9133	209487.0388	3267580.6466	1459.42	-0.040584	582.958	-0.36446	578.0518	-0.27028	1092.7096	-0.0022378	1049.3893	378077.5	754.2428	-1.0036	928.5211	-0.67997	20166900	-0.51939	1077.96	295.272	276.8363	796.7867	771.4586	275688.1875	471.0997	-0.65326	654.1068	10214700
024	2017-11-07t1024	1510072133.33	adult	259.8054	209.9684	-10.2544	1099.6822	79.3255	71793.9387	226314.5745	3924215.9347	2178.53	1.3478	573.67	-0.47094	550.8262	-0.60614	1268.3125	1.2113	1216.3485	475617.1875	831.5693	-0.13702	1113.52	1.0972	21473600	-0.28522	1250.05	329.31	279.6239	903.8979	884.809	338961.7188	623.9813	1.1456	799.42	12326700
024	2017-11-07t1405	1510085373.29	adult	263.4831	213.6462	-6.5766	1185.7216	80.5906	70613.6054	223106.0583	3617603.8998	1666.18	0.41442	602.658	-0.07885	591.3232	-0.069146	1121.8314	0.23586	1084.1765	413955.8125	820.6599	-0.25844	1006.1557	0.067355	22236300	-0.14569	1015.21	319.993	286.312	788.1621	763.966	290831.8125	567.3238	0.40818	714.0138	11806800
024	2017-11-07t1911	1510103735.27	adult	268.5837	218.7468	-1.4761	1189.3914	80.8694	71755.8255	226411.956	3707248.4678	2351.69	2.0641	620.335	0.17363	603.2784	0.10778	1220.4369	1.0325	1140.73	457663.8438	868.6026	0.27743	1080.7637	0.80475	23240900	0.036558	1155.14	338.595	294.0976	883.12	868.0094	331170	645.991	1.2917	821.492	12685400
024	2017-11-07t2208	1510114363.09	dead	271.5359	221.6989	1.4761	1194.1005	80.8496	69896.8603	221772.794	3605623.9297	2060.23	1.5236	624.711	0.2439	606.0809	0.15758	1235.9735	1.2172	1152.0443	452366.3125	881.097	0.41658	1087.4999	0.87888	22825100	-0.019222	1212.37	344.816	296.7119	924.601	905.1239	338403.9375	664.8549	1.4795	855.8808	12598500
025	2017-10-27t1533	1509136848.02	larva	0	-49.8372	-270.0601	153.9081	28.1091	2891.8935	9207.9803	51157.5684	0	-0.39693	0	-0.57448	0	-0.58313					0	-0.55522	0	-0.47594	0	0.73177	0	0	0				0	-0.5403	0	0
025	2017-10-27t1922	1509150558.02	larva	3.8083	-46.0288	-266.2518	156.7098	31.3317	3219.6466	10274.4596	61684.6731	0	-0.59908	0	-0.7134	0	-0.71644					0	-0.70388	0	-0.65855	0	0.31448	0	0	0				0	-0.68198	0	0
025	2017-10-27t2323	1509165014.06	larva	7.8239	-42.0133	-262.2362	161.6901	44.4087	3464.4953	11490.2033	75285.5039	0	-0.79728	0	-0.86067	0	-0.85797					0	-0.85866	0	-0.84405	0	-0.10587	0	0	0				0	-0.83935	0	0
025	2017-10-28t0323	1509179423.32	larva	11.8265	-38.0107	-258.2337	153.9426	28.5128	2893.1943	9215.7305	51595.8203	0	-0.98205	0	-1.0088	0	-1.0005					0	-1.0114	0	-1.0226	0	-0.50755	0	0	0				0	-1.0055	0	0
025	2017-10-28t0723	1509193823.1	larva	15.8264	-34.0108	-254.2337	153.939	28.3359	2878.8952	9168.1533	51048.3424	0	-1.156	0	-1.1587	0	-1.1452					0	-1.1631	0	-1.1956	0	-0.89393	0	0	0				0	-1.1824	0	0
025	2017-10-28t1123	1509208222.65	larva	19.8263	-30.0109	-250.2338	233.4253	34.3132	6447.5926	20503.5069	153904.1608	1736.69	0.72533	955.784	1.0857	944.8779	1.1266	1567.0311	-0.15507	1558.9337	54846.0898	1273.5878	0.89521	1492.9927	0.86176	3314660	-0.59361	222.936	153.5	152.7394	203.821	201.7256	7133.7358	185.1612	0.8388	196.6768	532338
025	2017-10-28t1523	1509222619.78	larva	23.8255	-26.0117	-246.2346	289.7533	39.0403	7769.4535	24600.7699	194153.6807	1298.26	0.032599	898.983	0.84139	896.0243	0.90758	1227.9646	-0.61792	1222.0364	51574.5156	1133.4521	0.5304	1203.6989	0.26925	3739770	-0.87846	240.007	162.232	161.6979	216.9648	215.4367	9112.5205	194.0791	0.84345	209.9837	674887
025	2017-10-28t1923	1509237028.46	larva	27.8279	-22.0093	-242.2322	373.9804	34.7715	10754.3562	34024.168	258797.5325	1878.55	0.53566	1238.66	1.6344	1242.3445	1.7466	1748.0376	-0.017677	1731.6869	101386.1797	1580.6046	1.212	1692.6704	0.84694	7128480	-0.56686	238.34	167.36	167.2569	221.1586	220.2349	12827.1973	200.4895	0.81885	215.3394	963155
025	2017-10-28t2323	1509251440.87	larva	31.8313	-18.0058	-238.2288	536.9735	47.2283	20424.7209	64525.6841	656222.873	1901.56	0.39861	950.326	0.77374	920.0833	0.7832	1703.0026	-0.11339	1702.2041	185627.2812	1368.8396	0.71997	1624.9329	0.59661	10278700	-0.30562	278.778	157.232	156.8538	212.3347	208.968	23144.4805	189.8992	0.56075	203.813	1700620
025	2017-10-29t0323	1509265840.95	larva	35.8314	-14.0058	-234.2288	722.2595	51.5183	30114.2327	94973.7684	1070559.2373	2473.25	0.89332	1287.77	1.6089	1244.2852	1.6092	2272.5005	0.61982	2260.75	361327.5625	1971.603	1.7285	2191.2797	1.3107	20464000	1.3168	387.69	175.794	175.2051	235.2607	230.2546	37406.4531	210.0201	0.72249	224.5027	2793550
025	2017-10-29t0723	1509280241.32	larva	39.8315	-10.0057	-230.2287	781.2503	55.6567	36569.3378	115322.4354	1429150.7508	3208.42	1.5714	1248.23	1.4131	1166.2495	1.3035	2732.7422	1.259	2698.4551	527419.25	2085.0884	1.8486	2464.0845	1.5879	23989700	1.6319	518.498	166.09	165.551	229.4271	224.6248	44279.4336	202.4087	0.47767	218.5519	3192090
025	2017-10-29t1123	1509294643.46	larva	43.8321	-6.0051	-226.2281	819.1891	56.9134	40691.866	128396.5388	1667384.6974	3020.98	1.2005	957.798	0.46367	876.434	0.33596	2523.6606	0.97326	2487.1656	540063.375	1657.0726	0.92303	2244.8568	1.1101	20471000	0.60319	316.381	162.562	162.0964	233.3713	229.1074	49941.4531	203.5837	0.3455	222.2284	3474450
025	2017-10-29t1523	1509309075.31	larva	47.8409	-1.9963	-222.2192	951.7679	60.4037	46797.3269	147396.1292	1944468.5248	2559.93	0.52262	925.734	0.24085	852.6364	0.13723	2175.5571	0.45288	2141.3348	535187.0625	1512.2918	0.51766	2035.573	0.63855	22736000	0.67446	319.65	168.661	167.7976	229.0732	226.2155	56352.0156	205.0251	0.19797	221.0667	4142330
025	2017-10-29t1923	1509323448.39	adult	51.8334	1.9963	-218.2267	1025.56	65.6346	57006.0596	179662.9712	2632548.0805	2594.6	0.41119	898.376	0.032628	836.3513	-0.036579	2163.7021	0.427	2137.2185	646946.9375	1406.6521	0.18791	1984.6498	0.41811	26795000	1.0632	354.54	178.108	177.5306	242.8278	240.1486	72605.5156	215.3607	0.21576	233.0614	5312260
025	2017-10-29t2323	1509337842.91	adult	55.8319	5.9947	-214.2282	1005.744	67.1149	57351.542	180854.1159	2711857.699	2604.72	0.40129	885.33	-0.029406	809.4406	-0.15433	2221.9126	0.52485	2188.9978	666573.8125	1480.0419	0.34435	2067.7794	0.54959	26558100	0.74537	505.457	176.472	175.6919	250.6322	245.3759	75189.6484	218.5137	0.1604	237.6136	5293820
025	2017-10-30t0323	1509352251.43	adult	59.8343	9.9971	-210.2259	1065.5288	71.345	63765.0614	201115.5285	3141269.5921	2493.13	0.26115	848.236	-0.17195	796.2089	-0.221	2054.772	0.25555	2036.0592	684239.0625	1232.0487	-0.19602	1840.031	0.18205	28247100	0.79974	470.829	178.575	177.5928	246.8695	242.3171	82207.5469	217.6813	0.0074044	235.3483	5946730
025	2017-10-30t0723	1509366648.73	adult	63.8335	13.9964	-206.2266	1107.0977	70.5709	60880.1849	191834.3152	2805305.9263	2018.77	-0.31108	791.234	-0.39818	753.3124	-0.40284	1704.4048	-0.3326	1676.0819	543705.125	1187.5337	-0.28867	1581.6763	-0.25186	25217400	-0.020176	427.473	165.803	166.3687	245.0912	240.2837	78184.1016	213.3607	-0.26114	233.3217	5284300
025	2017-10-30t1124	1509381091.53	adult	67.8454	18.0082	-202.2147	1179.1755	74.799	71014.6072	223612.9078	3595571.7674	1967.63	-0.34436	715.657	-0.72295	691.1185	-0.68411	1576.22	-0.52815	1555.2714	584777.625	1091.0149	-0.49825	1439.7497	-0.46836	26530800	0.044119	453.863	155.703	153.0911	339.8029	336.5345	126066.8594	214.2318	-0.39334	287.7867	5772230
025	2017-10-30t1606	1509397928.1	adult	72.5222	22.6851	-197.5379	1174.7913	85.1597	76663.6744	241651.3471	4170955.5412	1690.82	-0.67193	736.329	-0.61031	713.2913	-0.56058	1451.0554	-0.70061	1436.146	580422.1875	1021.0872	-0.65792	1306.6014	-0.67972	29427400	0.42653	471.938	171.325	169.9964	253.8666	249.4797	101546.625	220.1594	-0.39045	241.4278	6847010
025	2017-10-30t1919	1509409517	adult	75.7414	25.9042	-194.3188	1189.1142	75.9677	74098.5892	233543.4339	3838594.5247	1613.97	-0.74398	778.684	-0.31455	741.05	-0.34943	1380.9104	-0.79007	1368.4426	534412.3125	1090.03	-0.36989	1282.0373	-0.67992	30123400	0.48834	302.757	184.804	183.9232	260.3887	257.7224	100770.4375	230.3751	-0.1617	250.3261	7149150
025	2017-10-30t2319	1509423915.31	adult	79.7409	29.9037	-190.3192	1142.9568	79.6069	72656.4642	228998.983	3844935.2465	1974.75	-0.10955	794.978	-0.089485	773.2562	-0.014369	1275.905	-0.95809	1228.9003	483568	1046.136	-0.44157	1176.6728	-0.87822	30126500	0.41133	386.563	192.603	191.1935	269.3385	265.901	102079.2891	237.5651	-0.060659	257.92	7298870
025	2017-10-31t0350	1509440159.91	adult	84.2533	34.4161	-185.8068	1303.8779	78.0528	76616.3132	241170.5332	3893795.5635	1935.74	-0.025138	785.782	0.033394	761.1458	0.071951	1578.4878	0.070014	1549.9016	632973.625	1145.9648	0.24737	1449.4457	0.062735	31464300	0.62922	508.331	189.513	190.2573	282.3933	276.9687	113239.7188	244.8906	0.023283	268.049	7588460
025	2017-10-31t0719	1509452715.51	adult	87.741	37.9038	-182.3192	1164.7845	72.9997	71401.6853	225142.0009	3648463.8067	1721.48	-0.31457	753.96	-0.12681	724.6934	-0.16662	1410.1559	-0.26543	1389.8282	525988.125	997.9154	-0.4524	1306.0855	-0.24423	28121900	-0.064088	450.366	194.623	192.2449	319.0359	312.9778	119000.4141	243.0801	-0.19572	281.0627	7259240
025	2017-10-31t1222	1509470940.54	adult	92.8035	42.9663	-177.2567	1226.2898	75.3151	74724.9979	235321.7064	3853906.8464	1314.26	-1.0129	713.901	-0.36543	696.0844	-0.31306	1171.1538	-0.89411	1161.8708	456749.9688	912.8567	-0.90797	1114.9643	-0.79167	27833600	-0.11502	415.939	189.674	187.8047	287.8888	282.4768	112276.6328	239.7432	-0.52409	270.7635	7395020
025	2017-10-31t1534	1509482425.9	adult	95.9939	46.1567	-174.0663	1099.9466	77.8919	70917.7899	223980.4253	3774142.0888	1585.7	-0.33328	713.634	-0.22722	681.8968	-0.37125	1287.8434	-0.2822	1266.0637	476502.0625	976.2374	-0.20931	1189.2914	-0.29303	26387300	-0.40594	376.12	196.452	194.3712	298.9423	293.7814	110608.6406	249.4714	-0.3305	281.7307	7264020
025	2017-10-31t1919	1509495918.66	adult	99.7418	49.9047	-170.3183	1182.5409	85.2773	73492.6648	232618.7742	3900540.5144	1214.19	-1.0539	613.214	-1.3443	622.9351	-0.98495	1021.5249	-1.2148	1010.2689	392265.5625	812.7578	-1.544	954.6439	-1.3095	23521100	-0.97497	382.324	173.463	172.7167	284.9221	279.4019	109410.0781	237.0595	-0.89059	268.7072	6653510
025	2017-11-01t0011	1509513465.71	adult	104.616	54.7789	-165.4441	1171.5533	76.1557	73126.2975	230432.6305	3815118.5764	1343.25	-0.64019	686.972	-0.21574	672.6185	-0.19196	1130.8151	-0.52641	1114.724	431971.375	877.6128	-0.69997	1040.9362	-0.63421	26214800	-0.3356	393.428	197.479	194.7102	302.6371	297.2808	115607.3828	252.4292	-0.60829	284.9348	7535800
025	2017-11-01t0321	1509524853.7	adult	107.7794	57.9422	-162.2808	1146.4548	77.9599	72486.8633	228628.1539	3842264.091	1315.79	-0.62479	682.265	-0.15613	661.9232	-0.22508	1101.1896	-0.53979	1081.5074	417350.8438	894.3982	-0.37853	1030.3786	-0.54367	25793700	-0.37736	456.242	210.465	206.9871	332.1735	323.8838	125893.7578	272.8516	-0.12812	308.5873	7956850
025	2017-11-01t0719	1509539119.33	adult	111.742	61.9049	-158.3181	1214.3545	77.3263	74349.0893	234255.9204	3848383.6392	1171.25	-0.85427	619.931	-0.82286	603.993	-0.84408	983.2154	-0.93004	967.347	382470.7812	800.1836	-1.1904	920.5734	-1.041	24055200	-0.681	509.135	194.97	191.4414	320.1728	314.8245	124547.2266	258.8833	-0.714	298.2398	7565420
025	2017-11-01t1204	1509556212.01	adult	116.49	66.6528	-153.5701	1109.3563	78.0574	70478.1687	222196.8044	3800789.1491	1406.27	-0.26901	671.102	-0.01055	656.1478	-0.04398	1077.4137	-0.35173	1062.2977	396488.2188	859.2485	-0.3798	1005.9344	-0.34879	24674400	-0.4652	422.139	219.205	214.7051	348.4364	342.2675	128224.6094	285.654	-0.15333	329.8202	8059500
025	2017-11-01t1519	1509567921.68	adult	119.7427	69.9055	-150.3175	1316.8488	80.9796	79024.0797	249019.7931	4179033.966	1022.57	-0.9598	455.54	-2.6996	450.3635	-2.5771	876.8504	-1.1764	867.8248	362139.2188	676.9908	-2.2585	829.9817	-1.3629	18797400	-1.6515	505.696	149.172	144.0869	292.49	285.6419	120798.3828	214.6139	-2.2629	267.0769	6155410
025	2017-11-01t1919	1509582336.93	adult	123.7469	73.9097	-146.3132	1207.0895	80.7871	77682.8871	244922.2816	4222647.909	1092.56	-0.73478	455.405	-2.5945	448.7869	-2.4964	836.4797	-1.2459	818.8849	339610.75	615.1453	-2.8456	764.8769	-1.6858	18455800	-1.6496	489.845	150.483	145.0835	284.4705	278.8712	115495.0156	220.4489	-2.2317	264.4337	6098480
025	2017-11-01t2353	1509598767.49	adult	128.311	78.4738	-141.7492	1106.0921	77.7185	70514.4565	222411.8799	3746118.6545	1300.86	-0.31259	648.018	0.010925	626.9653	-0.12616	1045.0702	-0.24638	1026.5684	384585.8438	866.8844	0.11448	981.9021	-0.16504	23819800	-0.44771	502.667	220.115	214.1953	381.5501	371.8767	140410.4375	298.2597	-0.33006	353.4276	8090990
025	2017-11-02t0319	1509611126	adult	131.7439	81.9067	-138.3163	1114.8761	78.9113	71751.2733	226175.9223	3921199.8057	1161.19	-0.48678	638.046	-0.045641	631.781	0.0020002	936.2633	-0.63736	921.705	351098.75	785.5382	-0.72943	884.0563	-0.74407	23869300	-0.3899	573.766	224.935	218.5406	410.7656	397.6431	154037.0938	303.9515	-0.32757	367.3251	8414800
025	2017-11-02t0826	1509629536.17	adult	136.8578	87.0206	-133.2023	1228.5014	78.1573	76432.5484	240842.5827	3988740.6308	1328.8	-0.21302	537.189	-1.2624	538.6812	-1.0945	939.6248	-0.54445	892.172	374910.2812	729.1506	-1.2838	838.0818	-0.96553	21425200	-0.83254	569.874	189.406	187.1013	373.1953	366.5338	148904.9375	271.4454	-1.3552	341.9511	7554270
025	2017-11-02t1137	1509641021.21	adult	140.0481	90.2109	-130.012	1125.2928	77.9542	70981.7544	223626.5808	3765145.0303	1926.74	0.52946	630.95	0.015008	619.9584	-0.0060844	1064.0555	-0.064459	971.565	394764.5938	779.3758	-0.63393	899.4548	-0.52287	23364100	-0.39351	519.144	230.159	224.0308	374.3797	369.3828	138894.875	310.7688	-0.49641	351.1067	8522780
025	2017-11-02t1519	1509654329.61	adult	143.7449	93.9077	-126.3152	1224.9512	76.6103	74569.3758	234841.7272	3893331.8907	2136.6	0.71835	608.41	-0.23321	598.4407	-0.23681	1139.079	0.20685	989.8507	444240.8125	779.92	-0.58084	898.8641	-0.5004	23689000	-0.2936	628.811	222.83	215.0661	405.2812	399.9879	158059.6875	308.7135	-0.68843	374.5059	8676120
025	2017-11-02t2012	1509671884.92	adult	148.6214	98.7842	-121.4388	1153.3891	77.1263	71386.0277	225036.6917	3730776.886	1576.2	0.065068	595.833	-0.34507	588.8817	-0.30812	1065.826	-0.048988	1026.2103	397553.125	741.935	-0.99117	845.7969	-0.81551	22196600	-0.56388	497.127	220.485	216.5396	382.6017	377.9139	142710.4375	305.9174	-0.93059	358.3882	8213740
025	2017-11-02t2321	1509683279.89	adult	151.7866	101.9495	-118.2735	1185.9654	76.53	73694.2026	232094.1826	3928220.2601	2051.25	0.5259	618.62	-0.019352	607.9241	-0.03894	1185.3511	0.32205	1127.9369	456360.1562	761.6239	-0.73542	897.4286	-0.48336	23784700	-0.21761	522.612	230.272	223.4595	402.7239	394.1442	155048.6875	314.1109	-0.84498	370.8952	8853510
025	2017-11-03t0319	1509697529.55	adult	155.7449	105.9077	-114.3153	1166.9948	78.1223	75198.6242	237030.5147	4049624.9435	1877.88	0.32555	603.397	-0.1941	595.5076	-0.17314	1100.012	0.04063	1041.4209	432304.6875	761.1786	-0.72316	894.9834	-0.49935	23656800	-0.22361	500.004	229.577	224.0407	401.8462	394.6551	157925.5625	313.5784	-0.98105	372.971	9000810
025	2017-11-03t0804	1509714638.08	adult	160.4972	110.6601	-109.5629	1182.7304	81.1241	76576.0886	241267.4968	4203869.9636	1755.78	0.187	648.283	0.43268	642.7628	0.46929	1084.0417	-0.023701	1022.0398	433616.6875	800.5608	-0.22549	912.6931	-0.39512	25876200	0.25317	497.499	251.514	246.7647	396.1956	389.9432	158478.2188	331.3269	-0.73879	373.8662	10039200
025	2017-11-03t1119	1509726336.61	adult	163.7468	113.9097	-106.3133	1236.5169	78.5416	78438.473	247147.1045	4186800.3913	1607.29	0.043003	592.315	-0.304	584.9502	-0.27376	994.4265	-0.30071	932.214	407714.875	740.2242	-0.96453	838.9902	-0.87494	24234000	-0.074845	678.037	234.789	229.3065	437.2258	412.4049	179262.5938	315.6532	-1.1519	379.2405	9606150
025	2017-11-03t1520	1509740772.91	adult	167.7569	117.9197	-102.3032	1141.5587	80.3427	71868.392	226422.9466	3913285.7392	1784.03	0.18422	552.242	-0.82918	547.4542	-0.75391	1004.7849	-0.27952	921.9914	376794.3125	688.3656	-1.5984	832.8409	-0.93153	20706900	-0.78792	564.762	221.433	215.4718	407.5347	397.7707	152825.5156	319.7464	-1.1631	377.1353	8302860
025	2017-11-03t1953	1509757186.17	adult	172.3162	122.479	-97.744	1209.0669	78.6004	74633.4808	235261.1796	3896429.8393	1850.89	0.22607	574.885	-0.51416	573.8199	-0.3971	1036.1979	-0.19901	945.5181	404117.1875	718.9145	-1.2225	829.6609	-0.97339	22384300	-0.43105	590.296	231.236	223.278	440.0005	433.1767	171600.1875	340.2097	-0.87919	406.8204	9003660
025	2017-11-03t2319	1509769534.15	adult	175.7461	125.909	-94.314	1252.5892	78.4061	75091.7758	236487.022	3966649.9029	1930.29	0.28326	622.584	0.12861	627.5739	0.31239	1197.9352	0.26186	1112.828	470788.5312	796.4395	-0.28589	931.8344	-0.32829	24409000	-0.010903	614.025	252.823	247.7161	454.3683	447.9153	178566.75	365.4195	-0.50608	426.2363	9912160
025	2017-11-04t0426	1509787961.45	adult	180.8648	131.0277	-89.1953	1108.9048	80.8603	71614.2274	225764.6346	3928372.3586	1249.66	-0.28021	508.369	-1.3741	510.5937	-1.196	817.4869	-0.85428	780.9706	305740.125	695.2897	-1.5039	754.5629	-1.5096	18980500	-1.0952	479.329	213.964	213.9674	366.6937	361.3954	137143.4531	303.5457	-1.6931	345.9725	7988560
025	2017-11-04t0738	1509799455.39	adult	184.0576	134.2204	-86.0025	1172.799	78.9917	75080.3076	236460.7331	4107276.7581	1975.71	0.31113	587.637	-0.32549	587.6375	-0.19685	1058.9016	-0.15897	953.0874	415089.4375	761.1597	-0.72583	890.6501	-0.63374	23008300	-0.27646	767.132	242.947	239.1294	433.4001	427.1642	169892.8438	354.5785	-0.89565	408.883	9512330
025	2017-11-04t1119	1509812747.68	adult	187.7499	137.9127	-82.3102	1180.1875	81.589	75205.5212	236938.8472	4045995.799	1494.72	-0.084336	451.537	-2.0909	450.3065	-1.9371	850.2328	-0.78047	769.2765	334141.5	594.6675	-2.6825	674.4266	-2.0918	17710200	-1.3209	452.472	199.213	194.7034	374.7807	371.2117	147288.8125	300.0304	-1.8484	353.2544	7813520
025	2017-11-04t1612	1509830320.98	adult	192.6314	142.7942	-77.4288	1054.7516	78.2059	67721.1834	213461.1345	3671383.9234	1369.95	-0.19055	507.09	-1.358	513.6014	-1.1203	912.4041	-0.61713	863.2518	322078.625	736.1291	-1.039	823.3537	-1.1326	17892100	-1.2617	549.421	222.116	220.2262	463.7169	458.7936	163692.0625	366.1032	-0.89962	433.163	7837150
025	2017-11-04t1922	1509841686.2	adult	195.7884	145.9512	-74.2718	1127.5706	78.1031	74626.69	235215.1133	4124978.2719	1905.33	0.26148	606.01	-0.08803	596.595	-0.079578	1049.5166	-0.20814	940.3338	408261.9375	761.3023	-0.75911	865.0304	-0.87145	23572600	-0.1367	571.06	268.519	258.0267	474.3131	466.9448	184507.7969	387.5477	-0.64507	445.7942	10444900
025	2017-11-04t2319	1509855944.46	adult	199.749	149.9118	-70.3111	1144.7766	75.2616	70343.6622	221622.8091	3627354.746	1430.8	-0.14047	509.452	-1.3215	514.226	-1.1038	962.0057	-0.49389	907.5166	354018.0938	715.6508	-1.2961	818.2469	-1.2284	18699400	-1.0628	616.43	233.07	221.9649	501.49	492.9272	184548.3125	391.5324	-0.67754	468.7925	8554830
025	2017-11-05t0311	1509873470.45	adult	204.6173	154.7802	-65.4428	1203.724	79.8813	75585.7081	237978.2987	4114963.7766	1866.08	0.25684	610.126	-0.047208	604.7586	0.013746	1041.0891	-0.24904	940.5656	411230.1875	794.9197	-0.41333	895.5737	-0.71633	24065800	-0.020274	580.112	281.309	268.4318	517.1622	511.8545	204279.0781	427.9733	-0.27109	491.6905	11095900
025	2017-11-05t0624	1509885083.2	adult	207.8431	158.0059	-62.217	1159.7761	76.09	72628.0269	228880.1306	3816229.0466	2023.14	0.41778	595.5	-0.23617	586.6017	-0.21273	1011.9219	-0.35581	888.0303	383518.4062	748.9231	-0.94703	829.6838	-1.2281	22561700	-0.29398	592.382	271.701	257.2581	499.3454	493.6864	189251.8906	404.525	-0.67252	472.3783	10293900
025	2017-11-05t1025	1509899512.87	adult	211.8513	162.0142	-58.2088	1121.6739	77.6815	72203.774	227514.5487	3905238.6696	1827.69	0.25172	612.889	-0.022525	606.9161	0.032996	1126.0128	0.054737	1001.7569	424506.8125	806.6639	-0.31321	920.1442	-0.57807	23074100	-0.18569	654.625	285.138	269.4826	541.7637	537.5667	204244.9062	441.5859	-0.25882	516.4887	10734900
025	2017-11-05t1502	1509916176.26	adult	216.4801	166.6429	-53.5801	1037.5589	78.9192	66973.5947	211140.1455	3632034.7146	1690.43	0.13225	623.795	0.10924	623.6324	0.23474	1043.517	-0.25779	970.2263	365230.9375	782.3664	-0.60489	901.0482	-0.75603	21798500	-0.40432	623.95	295.716	285.7717	551.786	545.4905	193125.0938	444.9256	-0.31995	523.0605	10333800
025	2017-11-05t1819	1509927943.91	adult	219.7489	169.9117	-50.3113	1111.2923	77.9545	72076.475	227185.7323	3910074.8575	1781.93	0.24274	604.119	-0.14102	602.3856	-0.027321	971.4568	-0.56171	895.5276	365267.7812	743.6392	-1.0501	832.8918	-1.3323	22702200	-0.22901	624.438	289.96	275.0705	539.9091	535.4785	203005.7969	435.9488	-0.50602	510.8264	10896400
025	2017-11-05t2326	1509946377.24	adult	224.8692	175.0321	-45.1909	1123.0753	78.8659	69239.097	218065.2891	3651040.1784	1446.3	-0.11649	606.878	-0.10897	606.108	0.018553	928.9149	-0.78177	885.3924	336267.1875	754.6472	-0.94448	839.3767	-1.3298	21929500	-0.34988	690.791	292.723	278.567	554.5838	548.5899	200759.3438	443.5828	-0.51036	521.6341	10577500
025	2017-11-06t0238	1509957875.68	adult	228.0632	178.2261	-41.9969	1055.7957	77.0414	67919.0674	214203.4817	3631846.723	1627.33	0.10267	599.809	-0.19894	596.2	-0.10282	962.9459	-0.65088	874.6607	340882.8438	742.9239	-1.0855	829.2347	-1.4494	21230800	-0.46195	669.006	294.166	279.0226	558.0269	551.1873	197541.5156	444.0742	-0.56521	527.5981	10412300
025	2017-11-06t0619	1509971149.78	adult	231.7505	181.9133	-38.3096	1049.7697	79.5029	66863.9311	210768.1495	3615894.523	1704.92	0.21363	613.775	-0.020664	616.0432	0.14673	1004.9932	-0.47234	939.5468	350742.625	779.8508	-0.68405	880.1658	-1.0367	21398700	-0.4171	719.972	300.451	287.1866	568.624	562.6672	198449.7812	457.5776	-0.46317	538.3958	10474900
025	2017-11-06t1113	1509988781.98	adult	236.6483	186.8111	-33.4118	1081.2562	79.4074	69939.6449	220403.3809	3825172.3305	1601.7	0.10337	606.016	-0.11432	607.6337	0.049945	975.5085	-0.64594	920.027	356060.625	770.7649	-0.79749	869.4769	-1.1632	22097200	-0.27557	675.255	296.714	284.0537	566.5613	558.1992	206794.8906	454.1879	-0.58877	533.6824	10819100
025	2017-11-06t1419	1509999957.62	adult	239.7527	189.9155	-30.3075	1063.6741	78.7868	68198.669	214932.9502	3716125.2966	1758.73	0.33689	609.066	-0.069726	612.555	0.11916	1095.7057	-0.022063	1013.8137	390071.2188	777.9997	-0.72229	906.7732	-0.84202	21675400	-0.33576	682.453	298.123	286.2094	571.9078	564.7856	203599.1875	457.3336	-0.59857	536.9871	10609600
025	2017-11-06t1805	1510013388.74	adult	243.4835	193.6464	-26.5766	1076.0603	79.388	69240.2177	218258.729	3766284.2799	1626.04	0.17173	605.2	-0.11187	606.2933	0.049933	1003.58	-0.53072	930.1451	363295.9375	771.8754	-0.79723	872.1288	-1.1756	21860400	-0.28896	678.092	297.698	284.3431	562.2206	554.4468	203523.875	456.0363	-0.67146	530.2155	10753100
025	2017-11-06t2240	1510029899.28	adult	248.0698	198.2326	-21.9903	1051.2426	80.4847	67250.7874	211977.756	3666414.3165	1615.72	0.18345	610.91	-0.025865	612.9811	0.14962	1061.1196	-0.20854	978.5349	372453	782.0188	-0.68863	892.4681	-1.0044	21430100	-0.34256	672.912	303.103	290.3484	578.314	572.7148	202988.2188	464.9744	-0.62748	545.5516	10632500
025	2017-11-07t0205	1510042180.26	adult	251.4812	201.644	-18.579	1031.8507	81.195	66245.1402	208814.3705	3623493.935	1588.5	0.16091	609.924	-0.027845	612.6121	0.15747	1049.3611	-0.2807	967.5156	363078.9375	779.5753	-0.71837	892.1669	-1.017	21062500	-0.38918	796.588	305.171	291.9554	586.1035	577.1103	202791.7969	469.6641	-0.61715	551.9007	10538500
025	2017-11-07t0605	1510056580.54	adult	255.4813	205.6441	-14.5789	994.1144	81.0012	64677.2618	204023.2374	3602313.3117	1775.54	0.51901	615.448	0.057666	618.8586	0.25327	1125.2456	0.20824	1036.2822	380333.0312	785.3975	-0.65431	905.1175	-0.90299	20753500	-0.42251	707.66	310.59	298.6143	584.5141	576.7733	197565.7656	472.1829	-0.6401	552.8254	10473400
025	2017-11-07t1024	1510072148.62	adult	259.8057	209.9685	-10.2544	1030.1581	79.5051	65686.7968	207089.4261	3577970.5204	1911.11	0.83742	612.691	0.037948	617.219	0.25038	1125.4609	0.23624	1032.4266	386033.0938	786.4511	-0.64218	902.843	-0.93134	20989600	-0.36446	679.406	309.88	297.2463	581.6238	575.1244	199496.9531	476.5761	-0.64378	547.8388	10615900
025	2017-11-07t1405	1510085388.71	adult	263.4835	213.6464	-6.5766	1027.6459	80.8778	65683.0256	207086.7533	3587804.8641	1944.5	0.98468	612.268	0.046828	615.7289	0.24707	1142.371	0.38292	1070.8484	391833.25	789.1934	-0.61	900.822	-0.95482	20975100	-0.35081	691.908	311.934	298.1613	591.8436	585.268	203002.3438	481.9231	-0.62719	558.4661	10686200
025	2017-11-07t1911	1510103750.55	adult	268.584	218.7469	-1.4761	949.741	81.3616	62329.3367	196809.1531	3466875.0532	2032.98	1.3326	624.932	0.23395	628.7039	0.43903	1193.8579	0.82828	1126.3838	388003.8125	794.5441	-0.54669	929.5316	-0.67658	20309700	-0.43603	757.63	322.778	308.9318	611.4772	604.6817	198730.1094	489.9503	-0.59688	573.8942	10490000
025	2017-11-07t2208	1510114378.46	dead	271.5362	221.6991	1.4761	970.4051	83.0594	62793.5239	198155.4132	3456224.8679	1919.83	1.1755	621.439	0.20089	625.6487	0.41329	1195.1348	0.88935	1121.1285	392004.2188	794.1927	-0.54788	930.784	-0.66354	20354000	-0.41571	770.043	321.854	308.8448	618.3408	610.7616	202815.7812	489.6169	-0.63965	575.7845	10541700
026	2017-10-27t1922	1509150572.07	egg	-2.0078	-70.3237	-337.6739	826.4207	38.4897	22590.3401	71098.5006	517952.6756	702.78	0.6575	381.29	0.36468	412.6614	0.43948	636.658	-0.8493	632.1174	77672.3	578.8414	0.4777	621.5475	0.5744	4621990	2.0089	231.636	120.072	118.6816	190.55	188.061	23247.1	164.6394	1.1495	181.2947	1455520
026	2017-10-27t2323	1509165028.18	larva	2.0078	-66.3081	-333.6583	863.9544	37.7215	21698.7473	68308.1146	449224.8431	757.429	0.47607	394.859	0.26187	417.4659	0.32466	694.538	-0.86389	688.7908	81260.9	628.5329	0.4071	674.666	0.44904	4617480	1.5305	268.158	124.896	123.7342	201.91	198.9564	23623.5	172.9595	1.139	192.1362	1460530
026	2017-10-28t0323	1509179437.54	larva	6.0104	-62.3055	-329.6557	857.7599	31.545	20363.5596	64051.3524	405119.8548	790.663	0.28649	415.006	0.1771	428.8183	0.22749	726.784	-0.9036	722.0748	80673	658.7098	0.30968	705.4475	0.29954	4566320	1.0685	253.379	128.673	127.665	205.343	202.8634	22793.1	178.6176	1.1039	195.3032	1415790
026	2017-10-28t0723	1509193837.25	larva	10.0103	-58.3056	-325.6558	868.0506	30.6204	20368.2465	64057.908	398518.8203	813.546	0.10097	424.742	0.070322	435.0736	0.12009	748.612	-0.95306	742.7739	82347.3	678.9617	0.20048	726.2066	0.14389	4672590	0.66194	276.284	131.729	130.6287	211.188	208.3084	23230.7	182.8162	1.0544	201.4119	1449150
026	2017-10-28t1123	1509208236.77	larva	14.0102	-54.3057	-321.656	887.6102	29.3768	20681.2158	65044.1911	397065.6117	830.177	-0.077355	433.387	-0.037543	441.2059	0.013646	766.926	-1.0051	762.5988	85895.8	690.2212	0.08028	740.5227	-0.013256	4849600	0.28783	264.664	135.347	134.2878	220.371	218.0518	24681.6	187.6678	1.0127	208.5521	1514530
026	2017-10-28t1523	1509222633.85	larva	18.0094	-50.3065	-317.6568	871.1439	30.3118	20096.6209	63210.0181	383173.2993	843.373	-0.24694	435.169	-0.16154	449.501	-0.086692	758.196	-1.0879	752.4155	82643.4	687.7376	-0.060188	735.5117	-0.19192	4733340	-0.13102	282.643	137.756	137.3624	220.568	217.5745	24041.9	191.6048	0.96083	210.9001	1498370
026	2017-10-28t1923	1509237042.66	larva	22.0118	-46.3041	-313.6543	868.511	29.6891	19856.9738	62447.4291	377342.2462	822.544	-0.44562	435.211	-0.29085	455.6851	-0.19266	743.936	-1.1785	737.4389	80345.1	676.9693	-0.21342	723.7654	-0.37467	4675470	-0.52307	294.4	140.381	140.7974	226.003	223.1022	24408.3	196.4829	0.91972	216.6713	1508120
026	2017-10-28t2323	1509251455.45	larva	26.0154	-42.3005	-309.6508	874.1237	29.0582	19704.521	61963.2888	369451.7558	823.819	-0.609	426.444	-0.44539	452.0045	-0.3264	712.753	-1.2925	708.5665	76264.6	651.7986	-0.39216	693.5441	-0.58047	4558690	-0.91346	283.809	141.711	141.9889	228.978	226.2389	24500.6	198.7022	0.84419	219.069	1514890
026	2017-10-29t0323	1509265855.55	larva	30.0154	-38.3005	-305.6507	865.7977	29.0037	19442.7222	61141.5684	364553.0698	726.617	-0.87813	415.325	-0.61101	448.7335	-0.46316	678.058	-1.4158	673.472	71874.2	623.5632	-0.57857	658.956	-0.78979	4375450	-1.3041	266.653	144.36	144.2869	231.993	230.6351	24591.2	201.7915	0.77601	221.6714	1520840
026	2017-10-29t0723	1509280256.1	larva	34.0155	-34.3003	-301.6506	862.6059	31.1395	19941.565	62712.1258	391347.585	711.717	-1.0464	409.945	-0.76786	448.0246	-0.59859	657.936	-1.5267	653.9532	71057.1	601.9481	-0.7569	640.7168	-0.97319	4420430	-1.6385	287.499	146.186	146.0376	236.698	232.1953	25563.4	205.3419	0.7097	224.6483	1576320
026	2017-10-29t1123	1509294658.27	larva	38.0162	-30.2997	-297.65	862.6894	32.0533	20388.2537	64126.2091	403200.8792	698.599	-1.2089	406.953	-0.92614	446.635	-0.74342	644.585	-1.6357	641.1746	71548.9	592.4213	-0.91795	628.7626	-1.1471	4481770	-1.9601	271.964	148.197	148.7144	238.811	236.4594	26508	206.6699	0.60447	227.796	1632090
026	2017-10-29t1523	1509309090.12	larva	42.025	-26.2909	-293.6411	870.7011	39.0606	21222.8582	66821.6822	429819.9748	694.303	-1.3592	403.836	-1.0955	446.7031	-0.8942	640.737	-1.7395	635.8788	73684.8	586.1728	-1.0795	622.3158	-1.3145	4628770	-2.2575	302.014	148.997	149.5064	240.643	237.0691	27673.9	209.2761	0.50749	229.534	1707800
026	2017-10-29t1923	1509323463.23	larva	46.0175	-22.2984	-289.6486	865.0739	36.9271	21051.0531	66267.705	422319.4269	707.675	-1.4881	400.634	-1.2785	444.6681	-1.064	636.736	-1.8508	631.9764	72587.9	581.001	-1.2468	617.7817	-1.4814	4552000	-2.5902	287.71	149.977	151.0116	244.769	242.6307	27903.7	211.8843	0.39869	232.2937	1704040
026	2017-10-29t2323	1509337857.6	larva	50.016	-18.2999	-285.6502	880.1331	37.1453	21240.6068	66901.1102	422657.4642	669.318	-1.6745	400.804	-1.4701	445.5928	-1.2415	630.122	-1.9731	626.2473	72464	580.1709	-1.4152	615.6841	-1.6486	4596420	-2.9024	296.681	152.044	153.1015	248.42	245.5598	28568.3	214.8324	0.28415	235.9259	1743640
026	2017-10-30t0323	1509352266.19	larva	54.0184	-14.2975	-281.6478	637.8713	50.9606	26844.3042	84794.6288	937309.9318	2948.08	0.82594	1293.59	1.3544	1253.1866	1.3966	2578.74	1.1059	2552.3456	366182	2012.3343	1.4773	2337.3567	1.0063	18306900	-0.64767	300.586	161.753	161.3058	222.301	219.0226	31566.8	197.3346	-0.2243	213.3288	2289120
026	2017-10-30t0723	1509366663.57	larva	58.0176	-10.2983	-277.6485	752.1636	53.0905	32815.6249	103541.5331	1192593.8267	3605.47	1.5881	1182.11	1.0428	1117.6548	0.98933	3062.61	1.9762	3011.24	529831	1972.6945	1.4686	2756.3426	1.7311	20431600	-0.52389	536.97	157.152	156.3386	253.892	246.9998	43923.3	212.5257	-0.042389	234.7654	2716220
026	2017-10-30t1124	1509381106.46	larva	62.0295	-6.2863	-273.6366	844.5973	58.149	39088.6786	123177.6897	1518148.4743	2596.03	0.4085	1034.3	0.5729	977.0068	0.52502	2230.26	0.60729	2179.9646	459434	1677.4777	0.88905	2056.7127	0.59618	21245600	-0.63046	341.083	185.56	185.0768	251.863	248.6975	51883.7	225.1289	0.1352	241.8477	3811590
026	2017-10-30t1606	1509397942.86	larva	66.7063	-1.6096	-268.9598	950.0265	63.1476	47542.0559	149775.6472	2006892.9498	2280.91	0.050689	940.628	0.29489	893.8754	0.27264	1892.14	0.068543	1855.2234	473034	1381.37	0.26873	1757.542	0.12643	23452700	-0.48361	473.557	187.097	187.3198	253.721	249.7275	63430.2	227.2503	0.050277	243.3367	4664890
026	2017-10-30t1919	1509409531.73	adult	69.9254	1.6096	-265.7407	970.6691	66.2458	52938.9504	166813.139	2411166.0246	2254.93	0.070945	940.969	0.39833	883.0295	0.31258	2005.26	0.37589	1994.8355	557463	1382.9892	0.37694	1900.3543	0.49862	26068600	-0.1052	454.878	198.163	197.3284	267.549	263.845	74378.5	238.5898	0.30623	256.6236	5489910
026	2017-10-30t2319	1509423930.06	adult	73.925	5.6091	-261.7412	884.7683	73.4622	53931.7739	170329.9504	2756347.9545	2278.39	0.18787	903.331	0.36353	847.596	0.2616	1901.48	0.33032	1878.3589	536218	1369.157	0.51003	1793.2108	0.42626	25429700	-0.37754	308.335	195.366	194.2054	270.512	268.3108	76284.5	240.2277	0.24158	259.2711	5499750
026	2017-10-31t0350	1509440174.63	adult	78.4374	10.1215	-257.2288	1183.4082	94.6519	72287.4488	229955.0393	3725451.3975	2010.04	-0.090461	720.878	-0.64065	696.808	-0.60962	1742.41	0.19268	1722.3267	658630	1196.1098	0.1135	1626.4047	0.23834	27212400	-0.13081	361.669	161.752	164.4691	256.317	253.4412	96888	226.1399	-0.41997	246.4231	6105960
026	2017-10-31t0719	1509452730.31	adult	81.9251	13.6092	-253.7411	1004.0731	74.3709	61418.1254	193714.6731	3117859.5532	2682.66	1.1441	869.471	0.59175	823.7158	0.48995	2146.99	1.5365	2112.6555	689184	1311.8927	0.84379	1879.8631	1.1496	27872600	-0.063815	414.431	185.718	183.9637	267.364	263.2109	85823.9	235.0936	-0.24116	256.3251	5953580
026	2017-10-31t1222	1509470955.48	adult	86.9876	18.6717	-248.6785	1101.4454	75.4278	65805.9011	207424.6231	3325851.5299	1719.62	-0.34133	805.548	0.36879	776.5652	0.35438	1515.44	0.053748	1504.2722	521310	1096.67	0.13117	1406.6808	0.071119	27677800	-0.15337	422.459	192.914	192.8712	274.635	270.9493	94474.6	239.7318	-0.28254	261.3314	6628340
026	2017-10-31t1534	1509482440.82	adult	90.178	21.8621	-245.4882	661.7013	103.4402	44080.6716	142013.3557	2541229.1877	2235.57	0.7863	832.594	0.85347	780.9937	0.56237	1898.49	1.6525	1872.1149	436653	1325.3034	1.9456	1788.6259	1.7419	19149700	-1.9288	444.661	190.534	188.5795	279.873	275.1288	64370.8	241.7336	-0.35249	265.3977	4382290
026	2017-10-31t1919	1509495933.59	adult	93.926	25.6101	-241.7402	1110.3813	76.9499	66704.2546	210244.9653	3356612.8585	1596.67	-0.38462	699.962	-0.49009	682.7824	-0.4366	1320.66	-0.26006	1300.4126	460911	927.1619	-0.74571	1192.6521	-0.40308	24368500	-0.83232	423.34	168.527	165.8065	299.529	291.3862	104536	226.7834	-1.0093	264.758	5867090
026	2017-11-01t0011	1509513480.55	adult	98.8001	30.4842	-236.866	694.7907	83.6449	44080.2468	140507.1072	2335403.4881	1432.41	-0.59585	801.016	0.99396	785.2966	1.0316	1238.36	-0.3302	1222.6112	286062	1037.0821	0.51256	1175.6074	-0.2141	18441000	-2.0688	334.721	197.932	196.3132	283.261	280.7991	65433.4	248.048	-0.50141	272.1592	4556790
026	2017-11-01t0321	1509524868.5	adult	101.9634	33.6476	-233.7027	1043.6356	77.2436	64962.8516	204837.1522	3386721.5507	1517.13	-0.32901	800.29	1.1173	786.1675	1.1541	1224.86	-0.24221	1205.1438	416452	1038.5326	0.71726	1168.7115	-0.085687	27133000	-0.17104	372.069	197.351	197.9121	282.584	278.7452	96078.7	247.9873	-0.64009	270.1689	6690990
026	2017-11-01t0719	1509539134.3	adult	105.9262	37.6103	-229.74	1176.5702	76.2997	70679.6224	222634.9315	3594658.8728	1934.93	0.68996	720.793	0.26101	701.3748	0.2125	1368.94	0.57247	1292.3451	506507	996.0615	0.53604	1222.041	0.43506	26604500	-0.22979	438.466	189.153	187.002	321.945	308.171	119120	245.5363	-0.87664	280.7424	6981620
026	2017-11-01t1204	1509556226.88	adult	110.6741	42.3582	-224.992	1082.9179	78.1695	68358.4042	215490.1943	3597908.9114	1828.41	0.54046	758.613	0.92276	739.4276	0.84741	1386.73	0.86301	1361.615	495062	979.209	0.62476	1231.3124	0.7619	27070300	-0.056163	406.477	206.971	204.1628	302.902	298.6169	108136	261.6813	-0.58857	288.1449	7385550
026	2017-11-01t1519	1509567936.45	adult	113.9268	45.6109	-221.7394	1040.6965	77.2355	64314.1558	202827.9504	3326977.862	1780.33	0.46487	637.935	-0.5262	635.2375	-0.38774	1183.43	0.047095	1154.2829	397632	836.8934	-0.73049	1078.5901	-0.016555	21418000	-1.2045	428.203	180.475	181.7989	322.931	317.6961	108505	251.9338	-1.0067	297.7069	6059260
026	2017-11-01t1919	1509582351.81	adult	117.931	49.6151	-217.7351	1039.8327	76.0692	61872.4902	194964.0867	3113425.5864	1588.09	0.10625	741.5	0.93379	713.9601	0.72423	1246.38	0.44615	1231.4849	403826	965.7043	0.81601	1111.2104	0.34427	23969700	-0.59201	395.719	219.047	216.1684	330.084	326.4072	106947	278.1423	-0.42977	311.3706	7080900
026	2017-11-01t2353	1509598782.66	adult	122.4951	54.1793	-213.171	1061.02	76.052	66916.892	210889.3298	3541069.9269	2044.83	0.95639	708.946	0.64465	688.4534	0.51592	1513.12	1.7412	1484.0023	528077	975.1718	1.1133	1263.3224	1.4815	24741500	-0.3511	436.05	208.632	205.861	325.193	320.1636	113492	275.7826	-0.68721	308.0399	7281040
026	2017-11-02t0319	1509611140.82	adult	125.928	57.6121	-209.7382	1060.8212	77.0751	65922.43	207828.4118	3447323.3598	1960.94	0.76967	662.271	0.13339	627.0349	-0.18174	1240.28	0.56103	1161.8942	427897	937.2345	0.82481	1050.3111	0.21694	22791400	-0.7029	487.823	205.712	202.9558	342.724	337.4979	118240	276.2646	-0.81357	319.8013	7079360
026	2017-11-02t0826	1509629551.14	adult	131.0419	62.7261	-204.6242	606.0048	75.8391	35534.3255	113459.9418	1766853.7858	1130.22	-0.54159	489.805	-1.9849	466.9397	-2.1099	843.34	-1.03	815.3036	156861	680.616	-1.9546	769.7656	-1.5093	9098120	-3.479	370.724	161.607	153.92	303.606	299.1166	56470.6	242.7817	-1.8827	285.4207	3001850
026	2017-11-02t1137	1509641036.11	adult	134.2322	65.9163	-201.4339	1076.8396	76.3649	64713.1667	203953.8726	3270173.6185	2295.67	1.1043	674.151	0.46885	643.2994	0.19069	1244.02	0.61503	1172.0684	420478	950.8852	1.2424	1112.521	0.789	22780900	-0.5863	539.266	217.058	213.6819	348.411	343.524	117763	286.6905	-0.87051	326.6612	7334840
026	2017-11-02t1519	1509654344.57	adult	137.929	69.6131	-197.7371	1100.8795	78.3051	69176.9516	218042.9962	3646466.7757	1164.43	-0.41831	658.071	0.32807	653.7905	0.38793	961.679	-0.45273	945.5815	348128	833.259	-0.044134	911.6575	-0.47484	23762300	-0.33777	491.204	219.548	216.2488	353.394	345.8238	127929	287.4734	-0.99189	331.6757	7927660
026	2017-11-02t2012	1509671899.96	adult	142.8055	74.4896	-192.8606	1084.2993	78.4072	69446.0043	219005.7659	3723467.3543	1693.2	0.22243	669.591	0.5575	659.0793	0.52893	1037.96	-0.14422	984.585	376778	835.9561	0.0781	931.6849	-0.29492	24253200	-0.18519	575.429	238.181	230.0482	459.71	454.4011	166875	327.3532	-0.19945	416.1512	8627150
026	2017-11-02t2321	1509683294.84	adult	145.9708	77.6549	-189.6954	1158.8209	80.6387	72901.7504	229683.2202	3875185.5342	1565.03	0.062853	474.73	-1.9684	442.812	-2.213	914.681	-0.55525	862.3138	348494	725.2969	-1.2153	831.4385	-0.92066	18060200	-1.4396	403.176	170.07	162.9253	305.277	300.315	116311	248.7848	-2.2011	284.9566	6469960
[truncated: 4,745 more rows]
