# Supplementary material for: Global, cell non-autonomous gene regulation drives individual lifespan among isogenic C. elegans
Source: eLife. 2021 Feb 1;10:e65026. doi: 10.7554/eLife.65026 (PMC7864635; doi:10.7554/eLife.65026)
Supplement: Source data 1. [file elife-65026-data1.zip › figure_data/Figures 1-3 - base strains/mir-1/mir-1_20170518-spans.tsv]

name	larvaspan	adultspan	lifespan
002	46.1825	188.2509	234.4334
003	52.1892	144.0464	196.2356
004	48.0042	111.8814	159.8856
005	48.0094	156.0488	204.0582
006	51.8063	159.8152	211.6215
007	48.0043	191.7968	239.8012
008	51.8064	192.2478	244.0542
009	48.0043	236.2501	284.2545
010	52.1892	192.0449	244.2341
012	51.8064	159.8152	211.6216
013	48.0042	167.7971	215.8013
014	52.1891	144.0467	196.2358
015	52.1891	160.0487	212.2377
017	52.189	115.7129	167.9018
018	55.986	128.2968	184.2828
019	48.0047	171.8154	219.8201
023	48.0041	164.2336	212.2377
024	48.0041	160.2342	208.2383
025	52.1889	172.0481	224.237
026	48.004	176.233	224.2369
027	52.1888	148.0465	200.2353
028	51.8065	176.2498	228.0563
029	48.0041	140.2346	188.2387
030	60.0157	208.0474	268.0631
031	48.0041	184.2318	232.2359
032	48.004	136.279	184.2831
033	48.004	176.233	224.237
034	52.1887	216.0541	268.2428
035	51.8065	168.251	220.0576
036	48.0039	203.7962	251.8002
037	50.2012	136.279	186.4803
038	52.1888	196.044	248.2328
039	51.8066	195.8142	247.6207
040	48.004	215.7991	263.8032
041	48.004	184.2319	232.2359
042	52.1888	160.049	212.2377
044	51.8065	207.8172	259.6238
045	51.8065	168.2509	220.0574
046	60.0155	204.0481	264.0637
048	52.1888	163.6123	215.801
050	60.009	195.8132	255.8222
051	51.8066	176.2499	228.0565
052	51.8066	123.867	175.6736
053	51.8066	207.8176	259.6242
054	48.0039	203.7956	251.7995
056	51.8066	224.2688	276.0754
057	52.1887	211.6149	263.8036
058	52.1887	163.6122	215.8009
059	52.1887	223.6141	275.8028
060	50.201	196.2277	246.4288
061	48.004	136.2798	184.2838
062	54.3859	163.6122	217.9981
063	52.1888	184.0455	236.2343
064	48.0095	267.6186	315.6281
065	55.8265	231.8046	287.6311
066	52.0246	184.2257	236.2503
067	48.004	215.8003	263.8043
068	52.1888	156.0501	208.2389
069	48.004	196.2275	244.2315
070	52.1888	144.0475	196.2362
071	48.0039	160.235	208.2389
072	52.1887	175.6124	227.8011
074	50.201	208.2451	258.4461
075	52.1886	187.6091	239.7977
076	55.986	159.815	215.801
077	48.0038	188.2304	236.2342
078	52.1887	148.0474	200.236
079	48.0094	144.0477	192.057
080	48.0037	148.2327	196.2365
081	51.8066	116.4609	168.2675
082	60.0155	160.0415	220.057
083	51.8066	135.8213	187.6279
084	60.0057	91.8388	151.8446
085	50.201	239.815	290.016
086	48.0036	103.841	151.8446
087	60.0154	231.6163	291.6317
088	55.9859	204.267	260.2529
089	52.1886	144.0481	196.2367
090	48.0092	211.6177	259.627
092	48.0092	172.0477	220.057
093	56.2137	227.6213	283.835
094	84.0307	140.2255	224.2562
096	48.0035	176.2329	224.2364
098	52.1885	151.6148	203.8032
099	48.0034	131.8501	179.8535
100	52.1884	136.0565	188.2449
101	46.1816	247.834	294.0156
102	48.0092	120.2594	168.2686
103	55.8263	107.9019	163.7282
