# Supplementary material for: Global, cell non-autonomous gene regulation drives individual lifespan among isogenic C. elegans
Source: eLife. 2021 Feb 1;10:e65026. doi: 10.7554/eLife.65026 (PMC7864635; doi:10.7554/eLife.65026)
Supplement: Source data 1. [file elife-65026-data1.zip › figure_data/Figures 1-3 - base strains/mir-1/mir-1_20170518.tsv]

name	timepoint	timestamp	stage	age	adult_age	ghost_age	length	max_width	projected_area	surface_area	volume	gfp_maximum	gfp_maximum_z	gfp_mean	gfp_mean_z	gfp_median	gfp_median_z	gfp_over_99_mean	gfp_over_99_mean_z	gfp_over_99_median	gfp_over_99_sum	gfp_percentile_95	gfp_percentile_95_z	gfp_percentile_99	gfp_percentile_99_z	gfp_sum	gfp_sum_z	green_yellow_excitation_autofluorescence_maximum	green_yellow_excitation_autofluorescence_mean	green_yellow_excitation_autofluorescence_median	green_yellow_excitation_autofluorescence_over_99_mean	green_yellow_excitation_autofluorescence_over_99_median	green_yellow_excitation_autofluorescence_over_99_sum	green_yellow_excitation_autofluorescence_percentile_95	green_yellow_excitation_autofluorescence_percentile_95_z	green_yellow_excitation_autofluorescence_percentile_99	green_yellow_excitation_autofluorescence_sum
002	2017-05-18t1640	1495143789.55	larva	0	-46.1825	-234.4334	548.0318	97.0688	36002.7169	114645.8927	2190903.6746	0	-0.55574	0	-0.651	0	-0.65357					0	-0.63315	0	-0.60119	0	0.21969	0	0	0				0	-0.55197	0	0
002	2017-05-18t2104	1495159613.3	larva	4.3955	-41.787	-230.0379	548.0345	97.2699	35956.0758	114508.9097	2188449.3092	0	-0.78517	0	-0.83613	0	-0.83267					0	-0.83618	0	-0.84642	0	-0.083196	0	0	0				0	-0.68101	0	0
002	2017-05-19t0101	1495173884.83	larva	8.3598	-37.8227	-226.0736	539.2845	132.7354	42286.5831	138094.9265	3214397.0997	0	-0.99616	0	-1.0109	0	-1.0014					0	-1.0286	0	-1.0751	0	-0.35324	0	0	0				0	-0.80341	0	0
002	2017-05-19t0440	1495186985.61	larva	11.9989	-34.1836	-222.4345	548.0489	96.7998	35481.0565	113033.6973	2139762.2064	0	-1.193	0	-1.179	0	-1.1633					0	-1.214	0	-1.2918	0	-0.59783	0	0	0				0	-0.92142	0	0
002	2017-05-19t0904	1495202821	larva	16.3976	-29.7849	-218.0358	908.5541	90.2884	59340.8536	187364.3485	3474102.6502	313.4047	0.92717	132.1868	1.3831	131.8015	1.4128	189.3157	-0.53055	179.8845	4922.2085	159.0989	1.0731	172.852	0.75808	337605.12	-0.46649	367.5532	72.4714	71.0812	136.3484	119.3459	3545.0574	96.3771	0.73166	109.8038	185092.03
002	2017-05-19t1303	1495217162.04	larva	20.3812	-25.8013	-214.0521	593.9526	91.7489	37423.595	118963.0132	2180502.01	182.405	-0.25674	106.6893	0.72973	105.6369	0.74824	155.2843	-1.2932	152.4364	2639.8323	133.7355	0.52796	146.1132	0.20284	172516.53	-0.93213	153.1198	63.1342	62.1851	115.8206	110.0905	1968.9497	85.5481	0.44686	105.3534	102087.95
002	2017-05-19t1640	1495230185.79	larva	23.999	-22.1836	-210.4344	1515.3326	134.1184	160952.8459	507758.6249	14816798.9711	272.9325	0.2688	133.7351	1.2309	132.5506	1.2535	212.0743	-0.27888	207.4434	14421.0547	163.7883	0.90713	190.9518	0.65722	900973	-0.26927	301.8799	76.5264	75.3117	141.8254	130.1778	9644.1279	101.0687	0.682	116.7899	515558.56
002	2017-05-19t2104	1495246040.56	larva	28.4031	-17.7795	-206.0303	1615.9668	201.1637	239650.1041	762897.4338	29856514.9948	322.2468	0.45082	145.3566	1.392	144.0999	1.4195	235.3724	0.08457	225.5964	23537.2363	176.5022	0.98443	204.3319	0.64424	1440774.4	0.10189	348.9616	80.9772	80.2474	139.0997	130.7796	13909.9717	105.297	0.68472	120.9743	802645.9
002	2017-05-20t0102	1495260307.17	larva	32.366	-13.8165	-202.0674	2081.6244	211.0711	360947.9886	1141230.9895	52791865.6559	551.9779	2.1346	80.8755	-0.32044	78.8084	-0.30626	166.5193	-1.4014	155.5757	24811.375	118.6182	-0.25336	145.1431	-0.45851	1202295	-0.44	658.5992	46.9966	44.2114	139.9551	121.4824	20853.3164	77.507	-0.017154	105.5656	698650.9
002	2017-05-20t0440	1495273385.38	larva	35.9988	-10.1837	-198.4346	2635.9808	192.9837	388806.8556	1225672.8712	48438893.9366	346.9369	0.28606	153.1967	1.4011	151.5325	1.4289	247.2896	0.17582	242.2764	39813.6172	194.1438	1.0622	227.1635	0.62454	2464168.5	0.83398	319.3844	80.7905	79.7531	143.6821	134.5497	23132.8105	108.5022	0.59936	125.3788	1299515.4
002	2017-05-20t0904	1495289240.07	larva	40.4029	-5.7796	-194.0305	3048.0921	226.2728	545508.9706	1719237.4778	83028302.7683	509.5273	1.4577	156.198	1.3799	149.8183	1.2813	396.5102	3.2724	388.31	89214.7969	205.2337	1.1485	352.0467	2.5049	3506802.2	1.7701	382.8878	83.1019	81.9115	145.7272	137.6128	32788.6172	110.8005	0.55957	128.8717	1865720.2
002	2017-05-20t1302	1495303507.76	larva	44.3662	-1.8164	-190.0672	3466.4135	234.523	666793.2869	2100957.7277	108366334.17	463.0949	0.90851	163.3356	1.5576	158.181	1.4885	363.829	2.5598	357.5214	99689.1406	210.6674	1.1925	325.8681	1.9926	4470169	2.6155	300.9799	82.4293	81.204	148.8948	138.5775	40797.168	111.2481	0.50207	129.5684	2255925
002	2017-05-20t1640	1495316585.58	adult	47.9989	1.8164	-186.4345	3729.343	240.3078	765347.1667	2411718.0173	131345607.168	430.7663	0.52064	144.5767	0.96792	141.9673	0.9854	258.5356	0.20749	251.2194	81180.1875	190.4483	0.65921	228.1756	0.12856	4535226.5	2.4323	416.2868	73.545	72.0748	152.6558	138.125	47933.9258	104.2116	0.25377	125.1433	2307033
002	2017-05-20t2104	1495332446.92	adult	52.4048	6.2223	-182.0286	3777.1951	270.1279	821710.6881	2592091.0546	149856215.776	303.6464	-0.74603	126.4541	0.3273	127.0663	0.47544	237.2121	-0.29578	232.2024	79940.4688	180.5439	0.35456	214.2324	-0.22252	4255938	1.8264	293.0796	71.0695	70.4262	138.2871	132.0139	46602.7422	105.9393	0.2599	123.1404	2391916.5
002	2017-05-21t0102	1495346718.22	adult	56.3691	10.1865	-178.0643	4083.7393	267.1677	912599.8375	2877700.1804	170078375.837	381.9619	-0.072762	127.6897	0.36791	127.0691	0.47894	294.3313	0.97574	290.2467	110079.8906	189.6023	0.60798	264.1778	0.82888	4766527	2.167	382.6735	69.0025	68.2503	137.7277	127.7138	51510.1719	102.2184	0.10618	119.5164	2575795.5
002	2017-05-21t0440	1495359784.77	adult	59.9987	13.8161	-174.4347	3619.669	258.3732	785431.3892	2476112.7744	142685325.574	373.4185	-0.19244	150.5027	1.3638	147.0382	1.3334	301.8745	1.1807	296.2098	97203.5938	198.071	0.89291	270.0127	1.0049	4839414	2.0431	329.2489	80.5187	79.1795	146.9937	137.9354	47331.9766	110.8278	0.36865	128.7321	2589078
002	2017-05-21t0904	1495375658.38	adult	64.408	18.2255	-170.0254	4023.4423	272.7747	896388.7651	2823613.9906	170135400.962	374.8727	-0.20004	142.1391	1.0529	140.1638	1.0911	251.7064	0.065855	243.4921	92376.2422	189.8584	0.64583	224.8234	0.00772	5208402.5	2.2356	359.7353	78.8466	77.674	148.5043	139.4756	54501.0898	110.7474	0.33732	130.0609	2889175.8
002	2017-05-21t1303	1495389951.68	adult	68.3784	22.1958	-166.055	2958.8214	293.3816	686116.0942	2171055.9629	133405209.481	368.1415	-0.27084	127.0234	0.35058	124.5823	0.3882	217.3993	-0.70709	209.1768	61089.2148	178.5383	0.26121	201.1921	-0.5403	3562118.8	0.32636	455.8071	69.3229	66.9849	161.4877	146.0838	45378.0391	107.3992	0.18817	131.4119	1944023
002	2017-05-21t1640	1495402984.82	adult	71.9987	25.8162	-162.4347	3755.972	270.8237	847787.665	2672725.3323	160227242.741	452.5569	0.54106	135.8843	0.782	136.7437	0.95497	226.45	-0.39918	220.1488	78578.1562	183.1902	0.43054	208.8085	-0.29371	4712058.5	1.4268	466.3263	73.2632	72.4952	148.16	136.5796	51411.5117	105.7529	0.096897	124.7821	2540546.5
002	2017-05-21t2105	1495418890.25	adult	76.4169	30.2343	-158.0165	3926.8935	279.215	903356.7672	2847313.4455	175453208.976	338.2637	-0.5475	122.6788	0.10111	117.3209	-0.0051024	237.8326	0.038107	233.4678	87998.0781	184.9768	0.49928	221.0898	0.14675	4532367	1.1277	270.7387	69.4202	67.547	139.1698	131.9527	51492.8359	107.006	0.097942	124.1285	2564728
002	2017-05-22t0103	1495433177.18	adult	80.3855	34.2029	-154.0479	3569.7243	280.7971	826500.9584	2606846.3257	159887671.318	388.1716	-0.052275	152.6122	1.6041	150.7839	1.5996	250.1104	0.54156	245.7199	84537.3125	195.705	0.89611	230.4292	0.53829	5157377.5	1.6907	444.9002	85.8834	84.3871	159.0235	147.6784	53749.9531	116.7381	0.40744	136.7329	2902344.5
002	2017-05-22t0440	1495446185.22	adult	83.9988	37.8163	-150.4346	3729.992	286.0918	903272.8529	2849692.0422	182169937.661	445.6798	0.52142	154.7349	1.6974	152.1336	1.6443	251.457	0.70429	244.6581	93039.1094	198.7905	1.0112	230.039	0.63874	5710956	2.1839	527.4559	93.398	91.581	167.1497	156.5608	61845.4062	127.6353	0.76247	147.7447	3447132.2
002	2017-05-22t0905	1495462103.37	adult	88.4205	42.238	-146.0129	4033.5923	293.8507	953202.2151	3004419.2619	191013974.865	508.7551	1.1572	117.7707	-0.24627	116.741	-0.14749	199.8717	-0.87333	191.5595	77949.9609	163.383	-0.32302	182.7336	-0.86042	4586342.5	0.98194	651.6324	66.147	64.7775	149.201	134.7252	58188.375	100.2572	-0.27248	121.5043	2575961
002	2017-05-22t1304	1495476438.59	adult	92.4025	46.22	-142.0309	3871.4128	274.3174	863591.6165	2721377.3684	165970455.888	410.9653	0.21166	128.1191	0.25358	127.2075	0.33227	232.0182	0.24176	228.1319	82134.4531	191.2807	0.70688	216.4649	0.33088	4523244.5	0.87055	436.9405	76.3611	75.4781	156.9194	148.7205	55549.457	118.3085	0.33502	139.1221	2695930.5
002	2017-05-22t1640	1495489394.08	adult	96.0013	49.8187	-138.4321	3704.0449	269.4912	859602.4321	2712943.0679	164572469.007	387.1341	-0.015421	115.0866	-0.46562	112.8405	-0.42924	210.3813	-0.44691	205.9369	74054.2031	164.1965	-0.33301	194.6252	-0.3917	4043452.2	0.35999	411.7923	71.3223	69.146	149.0781	139.9711	52475.5078	107.2693	-0.103	129.6368	2505837.2
002	2017-05-22t2106	1495505347.88	adult	100.4329	54.2503	-134.0005	3783.4352	270.4273	866181.7095	2731140.4678	165872428.401	506.2397	1.185	126.3974	0.081014	123.6904	0.066431	227.9036	0.17382	222.2514	80905.7812	177.9167	0.15948	208.9921	0.12686	4475607	0.73566	582.5665	71.6436	70.2879	151.1398	138.2331	53654.6328	106.7531	-0.17094	126.7376	2536828.2
002	2017-05-23t0104	1495519615.9	adult	104.3962	58.2137	-130.0372	3682.8647	270.7387	837515.9719	2641023.2978	159034637.891	352.2285	-0.35336	136.8807	0.5926	136.4211	0.66748	225.6255	0.115	222.1784	77389.5625	186.2957	0.4534	211.2483	0.21437	4689257.5	0.89845	385.25	77.6188	76.972	147.9414	140.4837	50743.9102	112.1759	-0.017854	131.1204	2659064
002	2017-05-23t0440	1495532585.25	adult	107.9988	61.8163	-126.4346	4153.6626	268.9041	912088.1222	2872448.5234	171795781.164	519.9889	1.3505	139.6747	0.70202	138.436	0.72944	234.011	0.4132	229.0668	87520.1172	188.536	0.51633	217.0943	0.42536	5211403.5	1.3536	633.8551	80.2103	78.5064	158.8142	147.5734	59396.5	117.111	0.12282	137.762	2992727.8
002	2017-05-23t0906	1495548542.28	adult	112.4313	66.2488	-122.0021	4111.9833	287.2584	952960.451	3002784.7706	187347220.351	407.6229	0.21714	150.405	1.2197	148.7306	1.2013	235.49	0.46721	230.7895	91841.0938	194.5391	0.71381	220.8371	0.55213	5857221.5	1.9014	481.9865	87.4135	85.7792	165.459	155.1145	64529.0156	123.0966	0.29145	144.8208	3404144.2
002	2017-05-23t1304	1495562835.11	adult	116.4015	70.219	-118.0319	4227.0348	286.4971	987653.4537	3111094.4463	198232344.907	294.3943	-0.94298	110.5432	-0.94226	108.1282	-0.91982	190.2976	-1.0892	185.6528	76880.2344	155.6117	-0.8057	177.7104	-0.97996	4462077	0.5701	338.6848	68.3985	65.802	143.0139	133.2026	57777.6094	105.2542	-0.41688	125.615	2760906.8
002	2017-05-23t1640	1495575787.17	adult	119.9993	73.8168	-114.4341	4068.0018	283.6313	941817.523	2967709.3814	184394934.822	433.3622	0.49204	150.1262	1.1118	147.6642	1.0526	250.4053	0.95988	244.2998	96406.0469	197.3093	0.75842	229.0161	0.81437	5779707.5	1.7346	487.5325	88.0174	86.0165	164.6931	155.5845	63406.832	124.9857	0.26662	144.9615	3388580.2
002	2017-05-23t2106	1495591778.01	adult	124.4412	78.2587	-109.9922	4164.5868	283.5852	999583.8263	3152646.8526	197432950.492	460.387	0.78169	162.6942	1.7194	167.0297	1.9827	240.1451	0.58309	235.2936	98219.3594	210.4756	1.2179	228.738	0.77625	6644269	2.4547	495.8733	100.9096	103.5136	178.406	169.6566	72968.0469	141.951	0.83372	160.9724	4121045.8
002	2017-05-24t0104	1495606057.26	adult	128.4077	82.2252	-106.0257	4286.5593	300.3486	1061946.6081	3351818.3072	220886074.698	421.5069	0.38288	175.171	2.327	174.3432	2.3044	254.6898	1.0369	249.9521	110535.3672	221.3117	1.5884	241.5801	1.1897	7595414	3.2378	450.1693	111.158	110.1156	183.9936	175.4132	79853.2031	149.2225	1.0465	167.6433	4819811
002	2017-05-24t0440	1495618985.78	adult	131.999	85.8164	-102.4344	4061.9456	283.5142	961727.6735	3031103.2846	190802528.334	336.3163	-0.51531	146.1609	0.74876	144.4762	0.73614	225.5895	0.046991	221.472	88656.6719	190.2068	0.37233	211.3073	0.12004	5742660.5	1.5664	335.5448	87.1123	85.5371	164.9602	157.9224	64829.3516	125.4485	0.11129	147.4242	3422640.8
002	2017-05-24t0922	1495635934.54	adult	136.7069	90.5244	-97.7265	4170.3191	275.2741	955107.8107	3010101.4295	182810030.872	321.1927	-0.67818	150.57	0.92293	148.9752	0.90701	234.0098	0.28427	230.3909	91497.8359	198.5015	0.63859	220.9939	0.41192	5879157.5	1.64	315.0329	92.8854	91.6842	168.2901	161.8148	65801.4375	132.4918	0.29956	153.0406	3626802
002	2017-05-24t1306	1495649355.52	adult	140.435	94.2525	-93.9984	4189.2461	280.0476	942973.9159	2970161.6342	184068880.856	385.4565	0.022584	156.4875	1.1909	156.4261	1.2431	247.3002	0.67003	243.5673	95457.8906	206.2335	0.89381	231.6912	0.73651	6035409.5	1.7405	434.6087	97.0183	95.4082	186.6735	180.0129	72055.9688	140.5389	0.54089	167.4725	3741801
002	2017-05-24t1640	1495662216.78	adult	144.0076	97.825	-90.4258	3702.9601	315.0149	917602.7163	2894529.7117	193069558.866	427.345	0.49134	169.8413	1.8575	169.6559	1.8803	248.8881	0.68104	242.9732	93333.0469	215.0385	1.1935	235.2844	0.81848	6360215.5	1.9847	431.053	109.3438	109.1488	189.437	179.7121	71038.8594	150.7891	0.8682	171.2372	4094705.5
002	2017-05-24t2045	1495676911.5	adult	148.0894	101.9069	-86.344	4339.8842	269.0608	943728.8009	2971349.3226	175459555.632	426.207	0.48797	145.9668	0.54863	145.6143	0.60581	231.6615	0.11564	227.286	89653	196.9636	0.47275	218.9248	0.24113	5638551.5	1.357	450.3319	90.4808	90.0392	184.4344	176.9494	71376.0938	136.058	0.24505	163.91	3495183.5
002	2017-05-25t0044	1495691227.78	adult	152.0662	105.8836	-82.3672	3955.1392	282.432	910640.5923	2871408.0393	174155783.462	404.0989	0.24859	121.5766	-0.78635	120.1708	-0.73992	200.5057	-0.83878	195.0807	74788.6094	162.2914	-0.87328	185.7944	-0.86113	4526541.5	0.43474	412.5371	73.7653	72.2118	158.0661	150.2189	58958.668	115.4139	-0.61014	139.2083	2746428.8
002	2017-05-25t0440	1495705418.64	adult	156.0081	109.8255	-78.4253	3584.4047	300.0863	899157.0863	2840614.2505	185494830.458	456.5128	0.82982	168.3774	1.6513	169.0035	1.7222	252.8494	0.65912	247.4403	93048.5859	218.6405	1.2169	239.6997	0.82309	6181641	1.758	577.6285	115.8476	114.6583	201.1185	193.3933	74011.5938	162.5373	1.1136	183.9815	4253113
002	2017-05-25t0845	1495720119.49	adult	160.0917	113.9091	-74.3417	3834.0763	284.7615	915178.2156	2887155.4846	181329056.334	563.8193	2.0002	162.9299	1.3212	166.6803	1.5638	258.8811	0.77662	253.9793	96821.5156	222.3703	1.318	244.8572	0.93148	6090809	1.6687	646.3945	106.1271	105.2173	202.1841	194.1376	75616.8672	159.7431	0.93149	183.9191	3967350.2
002	2017-05-25t1244	1495734458.06	adult	164.0746	117.8921	-70.3588	3221.4481	277.168	726525.2112	2293814.2025	137967770.914	343.4962	-0.40587	155.631	0.89415	156.475	1.0014	246.9376	0.39343	241.3435	73587.4062	209.6906	0.8009	232.9106	0.51288	4624730	0.51087	354.7726	104.5474	101.9115	200.1597	194.0261	59647.6016	158.8876	0.82095	183.929	3106732
002	2017-05-25t1641	1495748669.93	adult	168.0223	121.8398	-66.4111	4143.5823	288.2473	964623.3858	3038354.9159	193262888.33	443.3007	0.65667	181.5835	2.2371	182.4745	2.3055	264.2803	0.81037	260.0882	104390.7031	231.9149	1.5961	252.5473	1.0522	7156389	2.4678	471.2892	124.1458	123.2047	215.9148	210.1458	85286.3438	176.8269	1.425	200.6777	4892712
002	2017-05-25t2050	1495763619.6	adult	172.175	125.9925	-62.2584	3916.3009	271.9622	884856.6085	2788656.7241	168193518.309	430.4144	0.50147	200.4455	3.2027	199.5393	3.1497	281.8806	1.2039	276.4102	102040.7578	246.5918	2.0991	268.0773	1.4452	7255926.5	2.524	391.2858	137.0227	133.2691	238.3754	231.3819	86291.8906	190.4759	1.8536	219.9336	4960086
002	2017-05-26t0146	1495781389.29	adult	177.111	130.9285	-57.3224	3301.3224	292.1908	765651.8605	2416728.0798	151937964.133	460.7535	0.78698	188.6835	2.5235	187.1613	2.4613	276.8006	0.99307	270.8288	86638.5781	236.3373	1.6558	262.3822	1.2003	5897681.5	1.4814	467.2957	130.2658	126.3421	235.8532	227.7662	73822.0625	185.4342	1.5515	215.4068	4071719
002	2017-05-26t0440	1495791819.16	adult	180.0082	133.8257	-54.4252	3408.9082	288.6097	812112.2415	2562989.5091	162777050.227	480.079	0.95985	185.719	2.3294	184.9877	2.3154	264.6869	0.64977	259.1286	87876.0625	229.7205	1.3706	250.9924	0.83119	6164199.5	1.6739	503.2488	127.2703	124.2796	227.8126	221.1155	75633.7969	178.7726	1.2334	209.8517	4224228
002	2017-05-26t0845	1495806522.58	adult	184.0925	137.91	-50.3409	3445.3941	280.5343	822862.9369	2597694.2734	163036235.991	427.2584	0.42215	173.9777	1.6533	176.3764	1.823	258.9588	0.45426	252.8267	87269.1094	223.8646	1.1009	244.6517	0.59722	5850696	1.4322	476.3792	118.5528	118.7619	223.8289	216.3482	75430.3438	176.0139	1.0384	204.0416	3986810.5
002	2017-05-26t1332	1495823712.27	adult	188.8674	142.6849	-45.566	3451.2592	301.4817	851302.5647	2688250.065	176265826.938	434.6399	0.47244	176.5835	1.7284	178.1618	1.8552	264.1271	0.51619	257.256	91916.2344	226.325	1.1245	248.3481	0.63205	6135394.5	1.6261	500.8186	122.1512	120.7975	236.9083	229.2695	82444.0859	183.4883	1.2057	215.1904	4244145
002	2017-05-26t1640	1495834996.95	adult	192.0021	145.8195	-42.4313	2993.9667	321.2184	756336.2216	2393844.689	160343918.302	458.6478	0.68177	181.319	1.9343	182.0305	2.0119	264.5308	0.4828	259.8013	81740.0156	230.4579	1.2262	251.287	0.66488	5596228	1.227	445.6759	126.1694	122.3137	240.3338	232.2813	74263.1406	189.5021	1.351	219.6477	3894091.8
002	2017-05-26t2040	1495849387.85	adult	195.9995	149.817	-38.4339	3195.8864	322.5809	810298.5052	2563870.0083	171511409.502	425.5081	0.35345	178.699	1.7373	179.6064	1.8328	266.559	0.47604	261.9156	88231.0391	230.8541	1.1748	252.9552	0.64842	5905643	1.4348	455.9374	124.4742	120.0505	236.5084	230.0431	78284.2891	189.198	1.2447	218.25	4113623.8
002	2017-05-27t0132	1495866911.86	adult	200.8673	154.6848	-33.5661	3418.3213	301.3953	828702.3138	2616544.253	168694134.727	420.1757	0.28468	176.8464	1.5736	178.655	1.7228	264.3649	0.3608	258.5907	89619.6875	230.8363	1.0992	250.9327	0.52748	5982183.5	1.4731	538.9009	123.238	119.1157	238.6716	231.2389	80909.6875	187.847	1.0884	218.8244	4168772.8
002	2017-05-27t0440	1495878185.55	adult	203.9989	157.8164	-30.4345	3314.3865	309.456	809141.7639	2559202.8687	164315977.075	422.9185	0.29737	177.0885	1.544	178.1609	1.6593	266.3399	0.36197	261.4482	88158.5	231.6357	1.0773	252.9619	0.5346	5850828.5	1.3707	507.3167	124.5546	120.1967	243.4845	236.239	80593.375	191.419	1.1483	222.9273	4115158.8
002	2017-05-27t0840	1495892587.34	adult	207.9994	161.8169	-26.434	3312.1572	308.2847	797606.1367	2522017.3953	161367781.883	467.3164	0.67619	177.2335	1.5006	178.3888	1.6254	265.8871	0.3027	260.5999	86679.1953	231.8992	1.0252	252.8168	0.47743	5775332	1.3066	505.3323	124.4394	119.8545	241.0379	234.2267	78578.3516	192.7784	1.1156	222.5176	4054983
002	2017-05-27t1332	1495910128.97	adult	212.8721	166.6895	-21.5613	3253.3041	329.5905	821443.4681	2602246.1978	173391444.932	461.4974	0.60981	178.2555	1.4955	179.1823	1.6146	266.9844	0.26748	261.928	89706.7656	234.1497	1.0311	254.0962	0.44804	5975659	1.4316	568.1727	124.2503	118.4768	245.3211	238.0373	82427.8984	195.9449	1.1327	227.2438	4165241.8
002	2017-05-27t1640	1495921385.12	adult	215.9988	169.8162	-18.4346	3182.9641	320.1752	803729.7535	2542401.3017	170780752.63	500.4979	0.94264	182.2139	1.6654	182.2708	1.7404	274.4129	0.38322	268.6597	90007.4375	238.0912	1.1207	260.3332	0.56068	5976250	1.424	508.8395	128.1017	121.9224	249.4414	240.3616	81816.7656	199.2274	1.1885	230.4773	4201480.5
002	2017-05-27t2040	1495935786.61	adult	219.9992	173.8166	-14.4342	2789.7947	372.8206	734892.316	2348803.5472	170740659.995	421.4629	0.24566	191.127	2.0808	192.6253	2.2257	276.9882	0.3915	271.9791	83373.4531	243.7473	1.2551	264.0267	0.60277	5741455.5	1.2552	462.4639	135.1177	130.8381	256.475	250.1256	77198.9688	205.1592	1.3187	239.2548	4058935.5
002	2017-05-28t0132	1495953324.23	adult	224.8707	178.6882	-9.5627	2733.4687	382.5014	731483.7595	2343253.0422	170643042.95	449.4888	0.48171	194.4571	2.1941	195.3942	2.3156	280.5792	0.41426	275.5593	83893.1875	246.6267	1.2857	267.0689	0.62189	5809212	1.2948	523.3133	137.4435	132.8163	259.9111	251.5844	77713.4141	206.8245	1.2925	239.6464	4105988.2
002	2017-05-28t0440	1495964585.51	adult	227.9989	181.8163	-6.4345	2552.6027	401.7403	685753.6309	2207587.2373	162197157.351	455.3967	0.52819	198.4878	2.3618	198.8822	2.4579	282.9205	0.43115	277.7184	79500.6719	248.6238	1.3106	270.0287	0.65808	5567385.5	1.1276	508.4539	141.1805	136.3504	258.5411	251.2636	72650.0625	207.8352	1.2752	239.8952	3959972.5
002	2017-05-28t0840	1495978986.66	adult	231.9992	185.8167	-2.4342	2595.5819	396.0008	697922.3728	2239914.3238	164932746.978	440.2422	0.38981	198.2339	2.2998	198.5054	2.3969	282.124	0.38193	276.3246	80687.4531	248.7421	1.2653	269.6657	0.6113	5652838.5	1.1834	555.877	140.4297	135.77	259.9338	252.7904	74341.0625	207.2581	1.1949	239.7825	4004494
002	2017-05-28t1332	1495996512.88	dead	236.8676	190.6851	2.4342	2591.1352	401.1594	687963.1862	2206728.5047	161154429.223	459.441	0.54883	198.9713	2.2786	199.2263	2.3823	284.7274	0.39232	279.0591	80293.1406	250.3008	1.2572	271.2579	0.60218	5595670	1.1433	485.3772	141.3926	136.8656	262.1772	254.7981	73933.9766	209.5032	1.1943	242.8989	3976383
003	2017-05-18t1640	1495143804.98	egg	-2.1977	-54.387	-198.4334	589.6844	97.0803	38761.7905	123224.3275	2360419.8346	0	-0.44289	0	-0.5615	0	-0.56686					0	-0.53532	0	-0.48171	0	0.37227	0	0	0				0	-0.48986	0	0
003	2017-05-18t2104	1495159628.73	larva	2.1977	-49.9915	-194.0379	539.6154	101.7988	36583.4916	116689.7067	2315249.423	0	-0.66984	0	-0.7425	0	-0.74213					0	-0.73339	0	-0.72274	0	0.067841	0	0	0				0	-0.61566	0	0
003	2017-05-19t0101	1495173899.74	larva	6.1619	-46.0273	-190.0737	539.2845	132.7356	42286.5959	138095.0485	3214398.6056	0	-0.87873	0	-0.91305	0	-0.90696					0	-0.92075	0	-0.94742	0	-0.20393	0	0	0				0	-0.73481	0	0
003	2017-05-19t0440	1495187000.64	larva	9.8011	-42.3882	-186.4346	548.0458	96.0843	35321.0013	112503.6622	2117775.8777	0	-1.0738	0	-1.0766	0	-1.0647					0	-1.1009	0	-1.1601	0	-0.45053	0	0	0				0	-0.84946	0	0
003	2017-05-19t0904	1495202836.25	larva	14.1998	-37.9894	-182.0358	539.2845	133.1924	42307.3902	138338.4657	3217788.4113	0	-1.3135	0	-1.2846	0	-1.2649					0	-1.3308	0	-1.4262	0	-0.74394	0	0	0				0	-0.99576	0	0
003	2017-05-19t1303	1495217177.31	larva	18.1835	-34.0058	-178.0522	632.5945	99.7781	44565.4775	141643.823	2857908.5213	210.773	0.067785	111.8295	0.90521	111.2988	0.93233	161.9039	-1.1043	154.95	3238.0784	137.8602	0.67421	150.5465	0.37219	213594.31	-0.73864	255.2329	66.7244	65.8203	128.3351	116.1602	2566.7014	91.3908	0.60397	109.0829	127443.61
003	2017-05-19t1640	1495230201.16	larva	21.8012	-30.388	-174.4344	1109.1772	127.689	103872.7312	328294.48	8738157.3695	331.178	0.82273	130.3923	1.2118	128.8886	1.2241	202.7348	-0.40868	195.4055	8920.333	161.602	0.94244	185.6865	0.68515	570987.9	-0.53186	397.4136	67.5625	66.452	137.9321	125.8797	6069.0103	92.9747	0.56323	111.4205	295856.38
003	2017-05-19t2104	1495246055.9	larva	26.2053	-25.9839	-170.0303	1152.5971	136.5469	119579.6149	378199.8336	10859315.9756	385.3684	1.0517	125.7971	0.98939	123.9731	0.99984	216.3985	-0.24488	210.8583	11036.3223	157.1693	0.71575	194.7531	0.60808	630998.25	-0.74142	365.9735	71.2188	70.1238	132.1787	119.1437	6741.1128	95.244	0.51843	112.173	357233.38
003	2017-05-20t0102	1495260322.57	larva	30.1683	-22.021	-166.0674	1949.9414	163.0004	253620.0285	800549.4708	28027382.844	383.3125	0.8595	133.5363	1.061	130.8988	1.0572	233.228	0.0044306	229.3731	24722.1621	172.2508	0.84606	215.8495	0.73263	1408006.4	-0.052141	473.9136	72.6144	71.5687	139.7568	128.7107	14814.2236	98.3826	0.49937	117.7486	765646.2
003	2017-05-20t0440	1495273400.32	larva	33.801	-18.3883	-162.4347	2047.421	153.0563	252970.9774	797491.4445	26604703.6141	296.0549	-0.024163	126.0329	0.76224	123.7488	0.77226	235.9117	-0.016019	231.9389	25006.6406	161.2316	0.49774	213.9588	0.52708	1327000.5	-0.38114	310.8734	71.5206	70.6397	127.1895	119.3653	13482.0918	95.3555	0.34648	110.6241	753040.44
003	2017-05-20t0904	1495289255.13	larva	38.2051	-13.9841	-158.0306	2332.876	181.432	346735.422	1093785.529	43386338.6342	391.2854	0.54913	117.3792	0.37146	114.993	0.38732	280.8052	0.83938	276.9108	40435.9531	148.414	0.034965	231.2081	0.57703	1683100.5	-0.23729	489.2899	64.2884	62.9833	127.1805	117.7699	18313.9922	89.5059	0.086054	107.3488	921831.1
003	2017-05-20t1302	1495303522.62	larva	42.1683	-10.021	-154.0674	2064.79	211.4227	356628.8538	1133397.4096	50224102.4658	356.6454	0.061013	130.6007	0.60334	127.6097	0.60746	287.699	0.93042	281.181	42291.75	181.1056	0.563	259.1823	0.86617	1916433.9	-0.22083	432.5908	72.216	71.3725	142.3497	134.6256	20925.4023	100.1183	0.24465	121.1727	1059696.9
003	2017-05-20t1640	1495316601.04	larva	45.8012	-6.3881	-150.4345	3010.7051	214.3293	524260.2983	1652407.5421	77254163.4532	450.4965	0.77737	138.4241	0.78879	132.6331	0.70667	342.1162	2.0768	336.2768	73897.1094	189.4272	0.68267	309.9505	1.7271	2987331	0.79949	401.6317	72.5012	71.4083	133.9773	125.9944	28939.1016	100.4989	0.19001	117.2151	1564649.1
003	2017-05-20t2104	1495332462.53	larva	50.2071	-1.9821	-146.0285	3212.7854	235.4608	629913.9433	1985877.0092	104207461.801	407.1708	0.28074	136.8348	0.71187	132.2076	0.66439	307.311	1.267	301.1684	79593.5391	187.7089	0.58308	276.1176	1.0748	3535400.8	1.1567	298.5709	68.007	66.6817	132.4434	122.8147	34302.8398	96.2673	-0.0042654	113.6219	1757097.4
003	2017-05-21t0102	1495346733.56	adult	54.1713	1.9821	-142.0643	3768.0374	255.9945	760500.3141	2395726.4986	132043757.002	405.3293	0.1903	95.3392	-0.84968	88.4357	-0.95254	281.0499	0.68745	273.1956	87687.5547	150.6774	-0.50629	244.4498	0.41908	2971628.5	0.29389	413.4368	53.6268	51.8223	124.6417	113.2565	38888.2031	82.453	-0.49771	102.1179	1671495.2
003	2017-05-21t0440	1495359799.81	adult	57.8008	5.6116	-138.4348	3595.3946	262.0252	718406.7862	2264230.6395	121643564.214	385.2222	-0.046641	125.4308	0.27454	122.0841	0.27999	292.0287	0.91811	284.4589	86148.4531	177.3014	0.23287	259.1626	0.74706	3696947.8	0.91757	301.4164	70.2804	68.9122	142.8029	133.3057	42126.8672	100.941	0.051792	121.9183	2071443.4
003	2017-05-21t0904	1495375673.34	adult	62.2101	10.0209	-134.0255	3726.7328	257.6615	783219.779	2468225.4991	139941797.803	382.0791	-0.11291	111.3922	-0.34627	107.6225	-0.34136	259.2474	0.21279	251.8391	83218.4219	160.6269	-0.32679	227.0786	0.051594	3574019	0.58086	408.9731	63.7318	62.3306	133.1603	122.4404	42744.4453	94.0638	-0.22085	111.7536	2044834.2
003	2017-05-21t1303	1495389966.54	adult	66.1805	13.9912	-130.0552	4759.2548	267.4178	974850.3337	3071015.8175	169567547.564	461.418	0.63004	126.1648	0.30692	123.4357	0.33432	257.1899	0.24422	249.2357	102875.9688	169.4303	-0.052889	227.1733	0.09648	5039528	2.0005	502.9547	73.3641	72.2966	138.4943	130.2284	55397.7344	103.2508	0.060242	121.1715	2930454
003	2017-05-21t1640	1495403000.4	adult	69.801	17.6118	-126.4346	4054.4663	275.2069	920903.2715	2905295.6892	173051697.029	442.8177	0.44871	105.5327	-0.69923	100.9184	-0.72594	229.6022	-0.36822	219.8002	86560.0469	153.8324	-0.61298	198.9124	-0.58259	3974887.8	0.73543	623.7809	64.4053	62.7655	133.2898	121.9643	50250.2656	95.9581	-0.22968	113.198	2425824
003	2017-05-21t2105	1495418905.84	adult	74.2192	22.0299	-122.0165	3949.7649	258.0968	860683.8296	2714061.4306	155947075.082	354.2466	-0.39798	126.2767	0.29139	123.7957	0.32089	236.8593	-0.065446	230.8224	83611.3438	167.6917	-0.1318	208.0003	-0.28214	4451126.5	1.111	418.575	75.0918	73.6984	146.7233	135.1344	51793.3086	105.6092	0.069883	125.6351	2646912.2
003	2017-05-22t0103	1495433192.72	adult	78.1877	25.9985	-118.0479	3960.1962	266.7729	891596.9415	2810023.4427	168066492.273	465.4183	0.68593	117.2648	-0.1868	113.505	-0.20671	234.5795	-0.015319	229.9166	85621.5	167.3002	-0.15204	211.4214	-0.10907	4275357.5	0.83634	522.1147	66.3636	65.017	134.3538	125.3049	49039.1211	97.2151	-0.27131	115.3531	2419551
003	2017-05-22t0440	1495446200.52	adult	81.801	29.6118	-114.4346	4089.9601	274.0531	922463.1723	2906613.7304	175912289.016	438.8626	0.44413	114.4525	-0.35886	112.5111	-0.28925	204.2439	-0.84145	198.0364	77204.2109	162.0344	-0.35349	186.5981	-0.81006	4319207.5	0.81378	485.1298	71.9628	70.6992	141.8362	133.5388	53614.0977	106.0215	0.0071853	125.0757	2715731.5
003	2017-05-22t0905	1495462118.49	adult	86.2227	34.0335	-110.013	4563.1563	277.6691	1012860.7968	3190141.8229	195194557.914	508.1378	1.1394	140.3578	0.9399	138.5895	0.95648	239.8249	0.37369	232.026	99527.3438	184.1588	0.45901	215.0976	0.17792	5814884.5	2.2542	575.1969	78.7935	77.2595	159.043	146.1689	66002.8281	111.2545	0.14824	133.0673	3264334.5
003	2017-05-22t1304	1495476453.92	adult	90.2047	38.0155	-106.0309	4066.8807	279.4467	934158.0074	2943471.6525	181087646.186	449.4225	0.58232	121.563	-0.067757	118.4143	-0.08422	220.8043	-0.17088	214.9796	84568.0469	172.4329	0.0063824	202.1092	-0.19464	4644191	1.0186	486.3505	71.9334	70.7235	139.4134	129.2206	53395.3359	104.3347	-0.14499	121.4659	2748144.5
003	2017-05-22t1640	1495489409.97	adult	93.8036	41.6144	-102.432	4017.479	278.0833	934799.9033	2946281.6324	182887499.757	396.2819	0.069906	146.2952	1.1892	144.6555	1.1915	242.1215	0.58863	234.6314	92732.5234	191.5814	0.71078	220.8209	0.48764	5592132.5	1.9074	444.0606	82.1165	80.5976	159.9163	147.9567	61247.9453	116.0878	0.23949	137.0424	3138901.8
003	2017-05-22t2106	1495505363.29	adult	98.2351	46.0459	-98.0005	4118.9778	279.7171	1010632.6737	3187813.8634	204030895.248	382.4756	-0.057935	132.8499	0.44286	131.7619	0.49826	212.0577	-0.37989	206.5744	87579.8438	173.5277	0.0051267	195.6757	-0.35153	5482581	1.7364	465.0184	81.56	80.0445	156.267	147.2834	64538.2617	117.1462	0.22962	137.008	3365898.2
003	2017-05-23t0104	1495519631.5	adult	102.1985	50.0093	-94.0371	4280.3884	272.9497	977360.7596	3078512.0446	188607690.921	340.0445	-0.47797	119.6717	-0.29441	118.9776	-0.19373	199.5005	-0.78882	192.9467	79800.1875	161.966	-0.45928	182.8843	-0.78734	4782321	1.0105	328.2898	75.8084	74.3796	149.4144	141.4795	59765.75	112.1484	0.005012	131.5538	3029456.5
003	2017-05-23t0440	1495532600.39	adult	105.801	53.6118	-90.4346	4028.1957	296.9451	972811.976	3067117.971	198001975.864	310.4192	-0.77492	120.1898	-0.30775	117.1432	-0.33005	216.0979	-0.21152	211.405	86006.9688	166.2498	-0.32112	196.7565	-0.29747	4774541.5	0.96317	328.6679	70.1998	67.2708	154.3699	147.4162	61439.2031	109.3297	-0.1384	136.0989	2788687.5
003	2017-05-23t0906	1495548557.39	adult	110.2335	58.0443	-86.0021	4031.2512	277.2564	950129.2474	2995026.1384	187260221.771	351.8582	-0.35397	134.6448	0.40769	130.9905	0.32181	240.2225	0.62555	236.6178	93446.5625	193.7803	0.69844	224.4247	0.67688	5225698.5	1.3386	429.6468	76.1191	73.4928	162.021	155.3785	63026.1523	117.9222	0.12537	143.1046	2954258.5
003	2017-05-23t1304	1495562850.36	adult	114.2038	62.0145	-82.0319	4264.6651	304.9739	1028970.5503	3241837.4399	213145053.686	424.7988	0.39374	133.9939	0.32621	131.2778	0.28773	230.2748	0.28292	225.7874	96945.6797	182.474	0.23682	212.7825	0.25962	5629486	1.6666	483.1216	79.4527	76.565	167.7149	161.5887	70607.9844	122.1238	0.23261	149.2377	3338044.8
003	2017-05-23t1640	1495575802.9	adult	117.8017	65.6125	-78.434	4458.9626	320.5511	1151178.173	3627664.3292	255049953.794	340.3237	-0.4717	111.83	-0.89145	108.9056	-0.89816	208.2348	-0.47808	202.2328	97870.3438	158.8813	-0.69309	189.6416	-0.56572	5250643	1.2782	393.3722	61.6452	58.2224	152.3708	144.2174	71614.2656	101.0134	-0.59386	131.1487	2894367
003	2017-05-23t2106	1495591793.73	adult	122.2436	70.0544	-73.9921	3937.1895	294.534	985441.7938	3109180.1476	204940082.72	344.4046	-0.42989	139.8845	0.54007	137.6874	0.51417	223.6434	0.034715	218.9441	90128.3125	184.5414	0.24877	209.4083	0.11094	5625457.5	1.5703	365.0523	85.9868	82.5672	183.3563	177.3961	73892.5938	129.2054	0.39052	163.299	3457959.5
003	2017-05-24t0104	1495606072.78	adult	126.21	74.0208	-70.0257	4076.9867	307.6786	1037493.1429	3270983.4961	221639752.388	365.9194	-0.20412	121.8613	-0.46157	118.4811	-0.51453	230.0459	0.2293	223.6847	97539.4688	180.2748	0.050377	213.2264	0.22182	5159365.5	1.1138	404.8831	75.2037	70.7168	186.3719	180.3691	79021.7031	123.5581	0.12515	165.388	3183974
003	2017-05-24t0440	1495619000.82	adult	129.8011	77.6119	-66.4345	4556.057	290.6431	1103928.7683	3477369.8108	225197762.518	398.2727	0.14076	115.3583	-0.84948	109.3118	-1.0274	239.0158	0.50315	232.7339	107796.1328	177.7343	-0.079331	219.261	0.40677	5199891.5	1.117	504.9829	71.0318	65.5865	185.4099	180.5269	83619.875	122.3295	0.026962	163.6987	3201831
003	2017-05-24t0922	1495635949.83	adult	134.5092	82.3199	-61.7265	4466.5165	295.7657	1082239.4143	3408960.7517	222795020.948	404.5257	0.21648	131.0983	-0.0772	127.1088	-0.18002	278.4116	1.7352	269.4015	123057.9141	195.9278	0.56374	249.257	1.3906	5792841	1.5889	491.5204	73.9494	68.1472	214.6878	205.2435	94891.9922	130.6747	0.26547	186.0835	3267603.2
003	2017-05-24t1306	1495649370.48	adult	138.2371	86.0479	-57.9985	4298.6182	299.4748	1075540.7461	3390143.1626	225527483.773	367.9375	-0.17137	138.9056	0.28887	134.3452	0.14264	275.2467	1.5803	268.3045	121108.5469	200.4777	0.6984	248.3675	1.3192	6098374	1.8144	445.3523	80.3558	74.9302	214.1735	205.9608	94236.3203	134.1405	0.33626	186.0328	3527859.5
003	2017-05-24t1640	1495662232.66	adult	141.8099	89.6207	-54.4257	4092.6081	299.2725	1006096.0242	3172201.7533	207140844.198	507.7222	1.3643	141.4009	0.37741	137.4211	0.25643	266.0912	1.243	257.8806	109363.4766	199.5976	0.63	244.3369	1.1439	5808041	1.5373	616.0126	81.7939	76.9053	214.9751	208.6907	88354.75	133.8647	0.26848	187.251	3359684
003	2017-05-24t2045	1495676927.42	adult	145.8918	93.7026	-50.3438	4472.6492	304.384	1078708.5706	3398235.5719	224492754.437	425.13	0.471	134.9122	-0.013144	131.5161	-0.092586	268.0293	1.2468	260.0071	118200.9375	187.4805	0.13423	237.3355	0.86702	5943286	1.6198	374.2524	77.1348	72.3383	215.1418	207.536	94877.5312	126.669	-0.070773	185.3465	3398018
003	2017-05-25t0044	1495691243.59	adult	149.8685	97.6793	-46.3671	3960.4301	304.6323	976185.6553	3078283.6913	201801048.847	462.1101	0.88963	139.7584	0.19896	135.409	0.062745	269.72	1.2411	264.523	107618.2969	199.6885	0.55804	245.8524	1.0988	5568952.5	1.2889	569.3052	80.4581	75.0062	223.9396	217.1466	89351.8984	134.4095	0.15272	196.1111	3206013.5
003	2017-05-25t0440	1495705434.15	adult	153.8104	101.6211	-42.4253	4474.0594	302.4291	1097524.59	3457945.8948	227150041.259	587.4641	2.2859	142.2025	0.28547	138.3664	0.17196	277.8601	1.4197	266.797	124759.1875	197.3586	0.43363	246.8524	1.0813	6372662.5	1.9213	789.6744	83.8011	78.462	233.8544	223.6273	105000.6172	136.1783	0.14966	197.1829	3755461.2
003	2017-05-25t0845	1495720134.88	adult	157.8939	105.7047	-38.3417	4220.8046	297.8911	1046540.6966	3298656.5304	218520296.512	435.3708	0.59614	149.4817	0.63001	146.4734	0.5475	273.9602	1.238	267.5841	117254.9531	205.0352	0.68545	250.0549	1.1243	6387502.5	1.9135	538.9432	86.0891	81.5174	223.5351	216.2426	95673.0234	134.9929	0.026736	194.4093	3678672.2
003	2017-05-25t1244	1495734473.56	adult	161.8769	109.6876	-34.3588	4214.8851	281.0291	983693.586	3099782.2093	192127963.422	407.0453	0.28057	138.8179	0.023458	135.4625	-0.057616	277.5862	1.2679	269.8245	111589.6719	188.8791	0.038004	236.4988	0.64785	5580203	1.262	432.7774	87.7059	82.4507	244.1077	232.4377	98131.3047	136.6944	0.013807	200.4305	3525602.2
003	2017-05-25t1641	1495748685.98	adult	165.8248	113.6355	-30.4109	4209.8526	297.828	1037778.4358	3270582.3566	216020420.04	445.8728	0.69145	139.9835	0.044438	135.6491	-0.087955	280.5266	1.2798	268.9201	118943.2656	199.8382	0.4124	246.6716	0.90657	5927879.5	1.525	378.7711	83.0147	78.2557	232.652	220.1426	98644.4531	133.8693	-0.17176	192.0888	3515423.5
003	2017-05-25t2050	1495763634.89	adult	169.9772	117.788	-26.2584	3747.766	288.1097	915956.774	2890407.1472	185950069.348	378.4066	-0.032344	154.0083	0.74883	152.1558	0.72253	277.9662	1.141	270.6813	103959.3438	205.9354	0.59966	248.1073	0.89162	5759295	1.3874	347.5784	90.5801	87.3008	226.4312	218.2419	84685.25	141.4505	0.034139	194.7703	3387334.5
003	2017-05-26t0146	1495781404.42	adult	174.9132	122.724	-21.3224	3996.5826	303.5953	1004493.7509	3166568.7519	214344721.464	554.8216	1.7618	149.1244	0.43656	146.0971	0.3598	291.7913	1.4117	282.5646	119634.4453	205.1834	0.51927	257.0674	1.0825	6113205	1.6479	610.5873	85.6831	80.6285	241.3467	226.7525	98952.1562	141.2807	-0.07305	201.415	3512495
003	2017-05-26t0440	1495791834.36	adult	177.8104	125.6212	-18.4252	4272.9632	293.3336	1014078.2254	3194026.3416	208133510.218	490.1042	1.0758	153.3094	0.62647	147.3046	0.39052	355.7885	2.9607	348.4558	147652.2188	222.1527	1.1175	314.0445	2.6644	6349464	1.8183	511.2136	89.0385	81.8877	300.2059	293.3542	124585.4375	153.9919	0.3476	257.1148	3687617.5
003	2017-05-26t0845	1495806537.91	adult	181.8947	129.7055	-14.3409	4276.6259	317.0039	1040172.9518	3277768.6671	221710563.522	488.3279	1.031	143.3412	0.047624	139.7804	-0.043544	280.5431	1.0108	272.7429	119230.8047	202.8323	0.35141	251.7896	0.82794	6086267	1.6116	487.4203	80.822	76.0157	231.6071	223.7745	98433.0156	137.8522	-0.34309	200.7162	3431703
003	2017-05-26t1332	1495823727.73	adult	186.6697	134.4805	-9.5659	4223.9068	304.9666	1024099.408	3226830.6836	212310264.41	666.5101	2.7022	155.9012	0.65669	150.9286	0.47619	334.2357	2.2134	325.6898	140044.7812	229.6893	1.2774	298.1197	2.0238	6519632	1.9131	712.0186	88.6042	81.1827	284.9897	273.5969	119410.6641	157.2392	0.28331	242.5461	3705341
003	2017-05-26t1640	1495835012.54	adult	189.8044	137.6151	-6.4313	3723.3421	310.8668	918785.5711	2897276.316	196794645.361	540.3425	1.4667	159.0601	0.7861	153.1297	0.55368	347.4245	2.4475	336.1404	130631.6094	239.2196	1.582	305.3207	2.1543	5969844.5	1.5035	534.7139	88.8512	81.2618	284.1525	272.6031	106841.3438	160.926	0.35463	240.3047	3334763.5
003	2017-05-26t2040	1495849403.17	adult	193.8018	141.6125	-2.4339	3537.6951	312.3073	908468.4702	2868174.0153	195528331.495	622.0068	2.1864	157.0784	0.62698	150.0376	0.34492	353.0791	2.4771	343.2245	130992.3438	236.757	1.4233	314.185	2.296	5821638.5	1.3827	566.5591	89.7442	81.8654	282.3227	274.9775	104741.7344	160.8484	0.2693	243.051	3326098.5
003	2017-05-27t0132	1495866927.09	dead	198.6695	146.4803	2.4339	3539.9161	312.5685	874647.7606	2759003.77	186923940.061	612.899	2.0447	162.9977	0.87515	156.1767	0.60116	365.0132	2.6165	356.4223	130309.6953	243.1096	1.5678	327.7078	2.5317	5817715	1.3639	653.6957	95.6777	87.9261	286.5756	277.9767	102307.4922	167.5343	0.41259	251.2342	3414929
004	2017-05-18t1640	1495143820.07	egg	-2.1977	-50.2019	-162.0833	547.5426	100.0885	37420.874	119249.1614	2361833.7709	0	-0.44289	0	-0.5615	0	-0.56686					0	-0.53532	0	-0.48171	0	0.37227	0	0	0				0	-0.48986	0	0
004	2017-05-18t2104	1495159643.71	larva	2.1977	-45.8064	-157.6879	548.7669	104.698	39092.0691	124713.3729	2577606.5656	0	-0.66984	0	-0.7425	0	-0.74213					0	-0.73339	0	-0.72274	0	0.067842	0	0	0				0	-0.61566	0	0
004	2017-05-19t0101	1495173915.09	larva	6.162	-41.8422	-153.7236	538.9148	104.332	38310.301	122297.1759	2520894.9063	0	-0.87873	0	-0.91305	0	-0.90696					0	-0.92076	0	-0.94742	0	-0.20394	0	0	0				0	-0.73481	0	0
004	2017-05-19t0440	1495187016	larva	9.8011	-38.203	-150.0845	548.7669	104.3175	39100.2309	124779.8949	2578113.0573	0	-1.0738	0	-1.0766	0	-1.0647					0	-1.1009	0	-1.1601	0	-0.45053	0	0	0				0	-0.84946	0	0
004	2017-05-19t0904	1495202851.14	larva	14.1998	-33.8044	-145.6858	547.4719	102.6672	38806.3756	123841.7997	2536675.2965	0	-1.3135	0	-1.2846	0	-1.2649					0	-1.3308	0	-1.4262	0	-0.74394	0	0	0				0	-0.99576	0	0
004	2017-05-19t1303	1495217193.04	larva	18.1837	-29.8205	-141.702	1173.6735	110.0362	102432.0542	323292.2255	7763636.8673	340.3139	1.0524	79.1072	0.20586	75.5415	0.16465	181.7319	-0.72292	172.2295	7996.2046	122.6422	0.42841	158.6275	0.48216	342296.7	-0.57855	466.0603	53.1074	49.0168	174.6893	154.348	7686.3286	90.2048	0.58137	137.5836	229795.72
004	2017-05-19t1640	1495230216.18	larva	21.8012	-26.203	-138.0844	1099.488	106.5988	90357.4661	285193.5621	6476287.7392	210.0946	-0.1136	114.796	0.86602	113.8626	0.88988	172.8409	-0.99098	170.893	6740.7949	145.0072	0.66417	162.0533	0.35436	441046.28	-0.69207	148.2985	64.7284	63.6187	119.3183	116.9592	4653.415	89.9116	0.5027	107.1142	248686.64
004	2017-05-19t2104	1495246070.93	larva	26.2053	-21.7989	-133.6803	1436.8806	149.5289	165487.3871	522943.6552	16422237.2655	244.0326	-0.064781	120.5331	0.86703	118.5828	0.8743	200.0019	-0.56983	196.3927	14000.1348	156.744	0.70826	185.6496	0.47596	833486.4	-0.4945	253.5431	64.6817	63.5588	130.1066	120.8586	9107.4648	89.4772	0.39889	106.5507	447274.03
004	2017-05-20t0102	1495260337.56	larva	30.1682	-17.8359	-129.7174	1580.2577	141.3993	180615.6438	570414.7472	17566073.7195	261.1403	-0.125	115.3316	0.61788	113.8571	0.64232	203.4645	-0.59589	198.1671	15463.3047	147.0721	0.38104	179.665	0.18855	869830.8	-0.70191	237.1124	66.2812	65.1913	130.5105	120.885	9918.7979	91.5553	0.35103	109.2212	499892.75
004	2017-05-20t0440	1495273415.71	larva	33.8011	-14.2031	-126.0845	2595.7764	154.5248	301332.0324	950770.441	29165177.5152	295.0073	-0.032778	113.9826	0.45501	111.0354	0.44862	232.3207	-0.089768	227.1933	29272.4082	151.137	0.30203	206.6384	0.41299	1433672.5	-0.2535	323.9656	68.0595	66.8897	129.411	117.5069	16305.7852	92.2948	0.27669	108.1384	856052.25
004	2017-05-20t0904	1495289270.64	larva	38.2052	-9.7989	-121.6804	2422.2982	164.4561	325925.4883	1027110.8357	37024226.0364	309.8827	-0.13881	117.2747	0.36861	114.0969	0.36303	254.3046	0.28186	249.7444	34585.4219	158.5969	0.2466	226.8137	0.50495	1586726.9	-0.35146	369.5571	61.2561	60.2484	126.2541	115.5944	17170.5508	87.9975	0.049176	105.4566	828795.44
004	2017-05-20t1302	1495303538.03	larva	42.1684	-5.8358	-117.7172	2858.9332	180.7173	447888.2934	1412931.0869	57446689.4607	415.6503	0.57558	132.0484	0.64582	126.4856	0.57474	319.856	1.6225	311.5536	59173.3594	185.5465	0.66293	285.6058	1.3255	2441310.2	0.39539	381.6164	68.1848	66.9222	135.5735	122.7993	25081.0996	94.0738	0.085078	111.4714	1260600.9
004	2017-05-20t1640	1495316616.13	larva	45.8012	-2.203	-114.0844	2983.7956	205.4463	528493.9674	1667068.3432	77288598.8877	401.3096	0.33795	134.5862	0.6679	128.8573	0.58908	311.5747	1.4065	304.045	67923.2812	192.5155	0.75733	279.4003	1.1651	2926039.5	0.7284	486.8866	66.4653	64.7333	144.5545	131.1942	31512.8789	95.3046	0.044437	116.3722	1445022.6
004	2017-05-20t2104	1495332477.57	adult	50.2071	2.203	-109.6785	2980.9606	213.3271	523191.6114	1649369.2358	77219349.7026	467.8198	0.83677	138.6801	0.77571	134.5438	0.7439	264.2068	0.3035	257.5417	57068.6797	193.3653	0.73293	244.2377	0.44535	2983841.5	0.52717	536.2813	71.7361	70.112	152.64	137.5851	32970.2422	101.2231	0.14447	123.9182	1543473.9
004	2017-05-21t0102	1495346748.62	adult	54.1713	6.1672	-105.7143	3087.4381	218.378	555857.9511	1752022.848	83855786.2482	440.2642	0.51654	104.1889	-0.51572	98.0071	-0.59892	262.5747	0.26644	257.7358	60129.6172	163.8661	-0.12755	238.2576	0.28902	2382383.5	-0.36839	624.5178	60.4261	58.3506	157.7694	138.3422	36129.2031	93.6037	-0.14462	119.3518	1381702.9
004	2017-05-21t0440	1495359815.25	adult	57.8009	9.7968	-102.0847	2914.3197	236.1635	548725.9848	1731637.5712	87053721.5376	399.3551	0.086941	147.4312	1.1705	142.7656	1.1008	306.7985	1.258	300.6846	69336.4531	202.3463	1.0018	277.6641	1.1568	3324130.5	0.50456	478.7351	82.9483	81.3847	152.1299	142.9308	34381.3672	112.9188	0.44643	131.8033	1870234.6
004	2017-05-21t0904	1495375688.78	adult	62.2102	14.2061	-97.6754	3192.8313	228.7705	600783.7614	1893960.336	94654242.618	392.0232	-0.018101	120.7609	0.06725	116.3018	0.030004	259.7771	0.22534	251.511	64164.9375	182.843	0.40206	234.2812	0.22102	2981104.2	-0.064747	455.2308	63.8809	62.4768	148.0633	134.6996	36571.625	96.9028	-0.12395	119.6547	1576963.5
004	2017-05-21t1303	1495389981.84	adult	66.1805	18.1764	-93.7051	3195.5018	228.8029	586432.3655	1848681.3667	90542771.8458	295.8075	-0.95529	110.8267	-0.40974	106.592	-0.42546	225.7107	-0.53084	222.1422	54621.9805	164.8576	-0.2098	209.2468	-0.34866	2671809.2	-0.54046	237.3905	59.9119	58.4004	129.5291	121.5998	31346.0508	89.2473	-0.42806	109.9542	1444356
004	2017-05-21t1640	1495403015.43	adult	69.801	21.7968	-90.0846	3250.2906	217.9931	596819.9253	1882008.1669	91326545.9452	288.429	-1.033	104.7192	-0.73869	100.3763	-0.75125	220.6863	-0.59788	215.5831	54288.8203	155.8291	-0.54241	201.8358	-0.50613	2569075.5	-0.75491	277.6456	64.6128	63.488	127.5931	119.4366	31387.9062	93.6917	-0.30977	110.5356	1585146.1
004	2017-05-21t2105	1495418920.81	adult	74.2191	26.215	-85.6665	3123.7692	227.5093	572539.005	1805802.5167	87352529.2418	272.5215	-1.1849	128.9104	0.42295	126.6067	0.4557	217.391	-0.60092	212.7717	51304.2773	168.696	-0.095431	200.629	-0.48831	3034807.8	-0.3695	295.1923	76.5304	75.3497	137.857	128.5044	32534.2441	103.9197	0.0095403	120.0364	1801678.9
004	2017-05-22t0103	1495433207.67	adult	78.1877	30.1836	-81.6979	3299.9034	222.2756	610385.9505	1923623.1165	95756120.2958	315.64	-0.76154	121.0387	0.0046977	116.3232	-0.069581	223.6102	-0.33598	218.781	56126.1602	178.2535	0.25018	208.0804	-0.20841	3036981.2	-0.44256	337.7008	68.3037	67.051	132.0083	124.6426	33134.0781	97.5248	-0.26019	115.311	1713807.6
004	2017-05-22t0440	1495446216.17	adult	81.8012	33.797	-78.0844	3299.6488	234.0088	632404.5553	1995053.0598	101006231.085	812.4851	4.0699	110.0305	-0.58535	107.1598	-0.55194	218.4676	-0.40322	200.3505	56801.5742	152.738	-0.69785	184.5845	-0.87314	2858042	-0.67901	1029.478	64.1776	60.5843	204.284	181.1176	53113.8359	105.5092	-0.011261	148.66	1667013
004	2017-05-22t0905	1495462133.94	adult	86.2228	38.2186	-73.6628	3307.0472	244.2899	654605.0471	2065054.2518	108253243.621	343.7855	-0.46514	122.2284	0.0034263	119.9508	0.033777	209.2933	-0.6083	204.4253	56299.8945	162.2908	-0.35731	193.333	-0.53977	3282197.8	-0.29942	389.2865	74.3279	73.1593	134.0358	125.4778	36055.6406	101.2823	-0.21123	118.0117	1995927.8
004	2017-05-22t1304	1495476469.62	adult	90.2049	42.2008	-69.6807	3573.2305	226.7419	675791.2571	2128766.8336	108002858.206	520.5847	1.2815	150.1434	1.4183	142.0358	1.0932	269.4085	1.4293	264.3054	74895.5625	229.6225	2.153	253.8617	1.563	4166780.2	0.54299	560.6296	88.8898	85.1746	180.7653	169.6234	50252.7422	139.9613	1.1401	159.3058	2466870.8
004	2017-05-22t1640	1495489425.38	adult	93.8037	45.7996	-66.0819	3508.9429	222.9025	639047.7801	2013062.7545	98426976.2142	406.679	0.17273	107.0647	-0.86198	103.2049	-0.88699	214.437	-0.33589	210.1585	56396.9297	154.9171	-0.67159	197.9556	-0.30059	2814195.2	-0.82932	528.0267	65.7746	64.6683	134.4298	123.2548	35355.0312	94.6343	-0.53526	112.7796	1728886.5
004	2017-05-22t2106	1495505378.43	adult	98.2352	50.231	-61.6505	3361.4214	237.5353	637742.4107	2010424.7151	101675151.286	305.5582	-0.82523	136.0912	0.61339	133.9358	0.608	226.2798	0.10096	223.0858	59285.3047	179.7438	0.24067	210.6409	0.16983	3564501.2	-0.12716	352.9881	77.647	76.7333	137.4495	130.6494	36011.7695	107.0801	-0.13499	122.2024	2033730.8
004	2017-05-23t0104	1495519646.55	adult	102.1985	54.1944	-57.6871	3571.4139	235.9392	660938.6151	2085534.801	103066121.874	323.6685	-0.64247	115.5667	-0.51126	107.6501	-0.7682	257.3503	1.1831	252.9354	69999.2812	185.5706	0.43828	236.6049	1.0947	3140526	-0.56438	360.9843	68.3176	66.2109	140.9282	133.298	38332.4609	102.6264	-0.34131	123.8647	1856530
004	2017-05-23t0440	1495532616.01	adult	105.8011	57.797	-54.0845	3148.8709	240.911	629728.3521	1987032.1172	105790377.725	319.2128	-0.68613	139.8996	0.73578	137.2785	0.69399	239.9655	0.60623	236.2193	62151.0703	184.8802	0.38885	222.8953	0.6213	3612066.8	-0.13875	295.4436	81.6459	80.483	146.7068	138.6061	37997.0625	111.8668	-0.045699	129.7743	2108014.8
004	2017-05-23t0906	1495548572.93	adult	110.2336	62.2295	-49.652	3296.3435	238.2808	666872.263	2104227.1968	110776023.102	394.5142	0.079729	129.6587	0.1433	128.6261	0.20128	218.8295	-0.10978	210.0582	59959.293	173.9716	-0.057944	199.7528	-0.19277	3545516.5	-0.2319	492.1305	72.6004	70.8317	162.3489	147.7724	44483.6094	107.6581	-0.25178	131.786	1985257.9
004	2017-05-23t1304	1495562866.04	adult	114.2039	66.1998	-45.6817	3493.2394	237.6334	692834.4913	2183278.8252	115587679.307	390.0872	0.03841	133.4047	0.29497	132.872	0.36904	226.1365	0.14082	220.6415	64448.9023	184.5532	0.31625	211.0411	0.19825	3789227.5	-0.03219	521.2445	77.6497	75.473	154.9756	146.3437	44168.0352	117.3346	0.055908	137.9147	2205561.5
004	2017-05-23t1640	1495575818.09	adult	117.8017	69.7976	-42.0839	3489.7822	257.1897	720627.3013	2272260.7682	125387654.554	365.3096	-0.21424	142.7799	0.74769	142.0952	0.79429	244.7611	0.7711	241.027	72449.2969	193.1822	0.61614	226.7851	0.73968	4217717	0.33543	405.3105	77.7338	76.2251	161.437	148.6318	47785.3555	111.6734	-0.19959	135.0721	2296255
004	2017-05-23t2106	1495591808.94	adult	122.2436	74.2395	-37.642	2013.3914	329.1304	499683.0838	1592202.7557	105155064.07	456.4604	0.73523	114.1038	-0.82344	112.2047	-0.78468	206.5591	-0.54412	194.2276	42344.625	153.766	-0.92372	180.6216	-0.89522	2329201.2	-1.3959	522.1818	64.4798	61.5398	182.5761	162.4581	37428.0938	103.1355	-0.57537	138.2092	1316226.8
004	2017-05-24t0104	1495606087.87	adult	126.21	78.2058	-33.6756	3275.2385	237.192	641369.5197	2022194.4659	105453498.405	438.0022	0.55203	141.6593	0.58452	140.1315	0.58878	260.8315	1.2582	256.9597	68859.5312	204.3761	0.96621	244.8104	1.3172	3731305.8	-0.15432	441.3715	83.9103	81.6834	176.5085	162.0103	46598.25	126.0642	0.21809	149.636	2210198
004	2017-05-24t0440	1495619016.51	adult	129.8013	81.7971	-30.0843	3512.6704	251.6599	685160.2648	2158577.4039	114490574.788	359.0596	-0.27413	141.0243	0.50604	140.4453	0.55943	219.6578	-0.13504	215.2552	61943.5078	181.9083	0.07892	206.3579	-0.037161	3965604	0.034524	344.8642	81.3424	79.6173	154.5706	146.661	43588.8984	116.3693	-0.19437	136.978	2287349.2
004	2017-05-24t0922	1495635965.34	adult	134.5093	86.5051	-25.3763	3019.9672	260.0579	623454.5316	1966741.4825	110152421.643	344.7892	-0.42384	146.055	0.71266	145.1919	0.74218	217.7441	-0.2232	212.3424	55742.4883	186.3681	0.20223	204.694	-0.12447	3731558.8	-0.18912	317.1167	89.2935	87.7803	155.8544	150.3296	39898.7188	123.6819	0.0049698	142.3268	2281359.5
004	2017-05-24t1306	1495649386.14	adult	138.2373	90.2331	-21.6483	3082.2103	246.4019	607827.2213	1916543.1779	102678914.573	346.308	-0.40583	192.3874	3.1139	192.5658	3.1137	277.8654	1.6634	274.3973	69466.3594	246.9011	2.4512	267.1683	1.9517	4796602	0.7062	327.115	122.6077	121.0211	209.2554	201.9715	52313.8438	169.4758	1.6573	191.5199	3056856.5
004	2017-05-24t1640	1495662248.09	adult	141.8101	93.8059	-18.0755	3065.0405	244.7994	594057.979	1872943.0093	98331250.081	427.5541	0.48622	173.1104	2.0528	174.3869	2.144	256.4077	0.94087	253.036	62563.4844	225.6724	1.6135	245.2306	1.1736	4221644.5	0.20349	533.8295	107.2502	105.5622	189.2491	182.5	46176.7891	152.8886	0.98267	173.2261	2615511
004	2017-05-24t2045	1495676942.85	adult	145.8919	97.8878	-13.9937	3045.7789	227.8102	550859.5558	1737077.4498	83981351.7462	317.9788	-0.71335	141.7137	0.34641	140.8849	0.38624	220.4906	-0.20665	216.1996	50051.3672	185.4414	0.057341	208.3032	-0.087427	3209816	-0.64652	324.6731	88.9287	87.2433	161.9959	154.99	36773.0781	125.6698	-0.1085	146.2561	2014233.9
004	2017-05-25t0044	1495691258.91	adult	149.8686	101.8645	-10.017	3025.4365	233.9232	553429.1294	1743868.9449	88123149.7825	389.5867	0.084838	140.4853	0.23742	140.0518	0.30029	214.3066	-0.41822	210.6246	48861.9141	182.0868	-0.10602	201.298	-0.3463	3196743.2	-0.65189	409.7812	87.7562	85.6578	164.3704	156.6978	37476.4609	126.8619	-0.13377	148.9888	1996891.4
004	2017-05-25t0440	1495705449.98	adult	153.8106	105.8064	-6.075	2446.6489	250.7915	465387.2023	1470460.8388	75590605.0224	325.513	-0.62099	175.3343	2.0395	178.5691	2.2311	268.6951	1.1514	264.9767	51589.4531	239.8388	2.0365	258.6323	1.4578	3352567	-0.51807	310.0209	113.3734	111.4849	201.5572	197.2196	38698.9883	166.3689	1.301	188.9051	2167813.5
004	2017-05-25t0845	1495720150.71	adult	157.8941	109.89	-1.9915	2597.2007	240.5897	495413.9896	1563631.8473	80919396.2918	371.1351	-0.11061	175.4191	2.0055	175.3967	2.032	275.0808	1.27	271.6151	56116.4922	243.1997	2.1253	263.5642	1.5481	3569602.5	-0.33178	307.6074	114.4158	112.2029	207.0739	203.6233	42243.0664	169.8941	1.3608	193.1854	2328246
004	2017-05-25t1244	1495734489.41	dead	161.8771	113.8729	1.9915	2607.6401	233.0773	496206.6214	1566694.3815	80572839.7791	353.2512	-0.30301	172.0885	1.7908	172.0915	1.8263	268.7726	1.0234	265.1196	54829.6172	238.5327	1.9088	258.6384	1.329	3507163.5	-0.36798	302.0572	113.1833	111.1483	207.1296	202.007	42254.4336	168.2259	1.2195	193.2909	2306676.5
005	2017-05-18t1640	1495143835.65	egg	-6.3775	-54.3869	-210.4357	445.4366	184.1552	55168.8792	185628.4834	6255927.2156	236.7677	1.3784	128.171	1.8463	124.4452	1.7916	203.4284	0.3444	200.2047	4882.2812	172.8459	1.915	194.4158	1.9955	295946.88	1.0539	197.4553	75.1765	72.2998	142.176	136.0906	3412.2249	117.1316	1.4375	133.1326	173582.62
005	2017-05-18t2104	1495159659.24	egg	-1.9821	-49.9915	-206.0403	430.2856	147.1851	42838.5204	140845.5676	3971440.501	257.5845	1.3302	135.2248	1.8678	133.0447	1.8446	211.2551	0.36658	206.0628	4013.8477	180.0656	1.8954	199.1865	1.8752	244351.27	0.67574	239.6344	82.2348	79.5142	159.4906	152.5206	3030.3208	122.5735	1.4637	143.3082	148598.31
005	2017-05-19t0101	1495173930.08	larva	1.9821	-46.0274	-202.0761	405.4022	138.3469	38257.9917	125767.4597	3348791.3182	241.3683	1.0424	139.7769	1.861	136.501	1.8209	217.1739	0.36926	212.5706	3691.9556	184.9913	1.8604	205.685	1.7938	225460.1	0.37396	229.7469	86.0143	82.627	159.9697	154.1387	2719.4849	128.0496	1.5019	146.4119	138741.03
005	2017-05-19t0440	1495187030.99	larva	5.6212	-42.3882	-198.437	385.6522	135.1583	36194.7012	119157.5081	3125139.9427	241.2659	0.87856	142.6154	1.8344	140.7578	1.8243	216.88	0.2688	213.2765	3470.0796	186.0854	1.7825	207.5811	1.6701	218914.56	0.11344	192.3488	87.8266	84.9868	165.356	164.1794	2645.6963	129.2121	1.4767	153.601	134813.83
005	2017-05-19t0904	1495202866.5	larva	10.02	-37.9895	-194.0382	380.6296	128.3104	33988.2899	111632.7385	2788589.6196	237.2179	0.64909	141.7684	1.7227	139.6226	1.7106	218.6666	0.18916	214.0397	3279.9983	186.7546	1.679	208.8657	1.507	204713.53	-0.2056	183.3387	89.6749	86.8102	164.3036	164.0337	2464.554	136.0004	1.5433	151.5043	129490.57
005	2017-05-19t1303	1495217208.3	larva	14.0038	-34.0056	-190.0544	397.5432	142.8309	39610.2285	130800.16	3589929.8378	255.79	0.60331	143.9921	1.6821	140.7882	1.6519	222.8297	0.16835	218.4948	3788.1045	191.6492	1.6512	212.0401	1.3841	241186.78	-0.42792	222.6983	90.9624	88.0667	164.0207	157.6246	2788.3518	131.0773	1.4096	151.3442	152361.97
005	2017-05-19t1640	1495230231.62	larva	17.6214	-30.388	-186.4368	1282.4041	132.1364	129822.7943	409965.7515	11573150.7154	273.4739	0.57019	112.6569	0.93871	110.8495	0.93783	186.9171	-0.60851	182.3889	10280.442	147.127	0.84267	171.4035	0.68215	613529.75	-0.20368	242.1671	61.082	59.9711	124.8244	116.7255	6865.3403	86.0586	0.51384	105.681	332652.62
005	2017-05-19t2104	1495246086.38	larva	22.0255	-25.9839	-182.0327	1651.3875	125.6104	167301.7822	528379.9115	14205931.1527	284.3787	0.45042	80.1212	0.089035	75.2083	0.021908	205.7668	-0.35507	198.8379	14609.44	133.9342	0.47005	186.8458	0.69099	563252.06	-0.55598	396.0655	50.3567	49.2038	115.8807	101.4348	8227.53	74.3507	0.18981	93.0303	354007.66
005	2017-05-20t0102	1495260353.03	larva	25.9884	-22.021	-178.0698	2139.4494	159.2852	262855.2957	829039.5987	27140951.1002	247.6346	-0.025699	88.2141	0.12404	84.6613	0.092293	191.7011	-0.72891	188.557	21087.123	134.911	0.3326	175.2622	0.33599	965855.8	-0.31908	212.9972	51.1121	49.7801	111.0839	103.2603	12219.2295	77.8719	0.16378	92.1564	559626.06
005	2017-05-20t0440	1495273430.72	larva	29.6211	-18.3883	-174.4371	1991.4495	159.897	248842.7494	784999.422	26400614.0699	700.0206	3.4291	108.7008	0.47591	102.3789	0.38207	281.3089	0.98324	269.6822	29256.121	171.241	0.84685	250.5103	1.2768	1126248.8	-0.35748	878.0074	60.7718	57.2235	191.4544	164.1075	19911.26	95.1351	0.44132	133.1742	629656.25
005	2017-05-20t0904	1495289285.69	larva	34.0253	-13.9841	-170.0329	2259.1193	161.8532	287842.6574	907195.0269	31014946.8766	328.5061	0.23146	128.385	0.81488	126.4575	0.83425	258.3297	0.44035	256.3206	30999.57	164.4916	0.55174	217.1965	0.56633	1535741.4	-0.14566	259.9913	68.3112	67.2265	133.5673	120.9718	16028.074	94.3297	0.31737	111.4175	817138.8
005	2017-05-20t1302	1495303553.03	larva	37.9884	-10.021	-166.0698	2710.0159	188.3869	412417.1603	1301144.4837	51806939.5334	376.1693	0.43213	122.1224	0.50894	120.8983	0.55518	218.6763	-0.46288	210.3431	37393.64	160.0633	0.28743	191.5399	-0.060536	2083897.2	0.25163	396.807	63.7995	63.2952	127.8876	118.2328	21868.777	92.2977	0.16069	109.228	1088674.6
005	2017-05-20t1640	1495316631.7	larva	41.6214	-6.388	-162.4368	3371.6611	200.9066	521466.8777	1642261.2558	67643419.8541	493.726	1.2714	85.0313	-0.71025	75.8062	-0.87644	329.8764	1.8427	325.6127	71253.31	156.5779	0.029691	292.6575	1.4556	1831573.2	-0.2864	550.3676	51.2287	47.9172	166.7512	148.6339	36018.25	85.3994	-0.1304	120.6575	1103465.4
005	2017-05-20t2104	1495332493.09	larva	46.0273	-1.9821	-158.0309	3419.3299	223.5419	608304.0482	1916224.794	91634978.8294	347.1309	-0.15654	114.1603	0.016034	110.3472	0.004656	259.6491	0.26318	254.4122	65171.926	157.9791	-0.088357	227.0911	0.19221	2857431.8	0.6332	317.0996	65.5234	64.3166	133.4651	121.9872	33499.73	93.0539	-0.024842	111.3804	1640051
005	2017-05-21t0102	1495346764.06	adult	49.9915	1.9821	-154.0667	3162.9262	238.7549	598611.9557	1886411.7001	96859061.5489	405.919	0.27127	128.9402	0.43914	123.4266	0.36616	322.4688	1.605	316.8997	79649.805	176.0538	0.27546	291.782	1.3802	3172830.2	0.75373	328.0978	76.4078	74.8909	142.2727	133.4116	35141.36	105.5818	0.27707	122.6343	1880165.9
005	2017-05-21t0440	1495359830.27	adult	53.621	5.6116	-150.4372	3241.1633	220.6226	575351.1317	1812363.1541	87488286.0023	345.7414	-0.36257	115.8245	-0.073049	111.8489	-0.083677	269.0502	0.4122	262.5312	63764.895	176.7145	0.24302	242.9492	0.38139	2741450.5	0.057737	382.6141	66.7914	65.7163	130.9635	122.8675	31038.352	95.7243	-0.072074	112.3181	1580885.1
005	2017-05-21t0904	1495375703.75	adult	58.0303	10.0209	-146.0279	3199.5245	247.2728	645796.6047	2036685.4434	110005574.951	535.9731	1.3753	84.4154	-1.4073	80.3924	-1.3851	209.3306	-0.98637	201.0662	55472.61	126.4072	-1.3406	183.3511	-0.93861	2234897.8	-0.71464	657.4966	54.3163	52.1491	144.3151	126.4202	38243.508	83.0635	-0.54129	109.4946	1438023.5
005	2017-05-21t1303	1495389996.79	adult	62.0006	13.9912	-142.0576	3326.3469	227.3127	623168.9779	1964582.4531	97580115.8563	376.2769	-0.1681	123.9244	0.20762	121.5861	0.25702	216.7485	-0.79621	211.0429	55704.37	165.1701	-0.17705	196.6573	-0.66552	3172835	0.15004	381.2829	77.3689	75.9645	143.0565	133.6968	36765.508	106.5116	0.2058	124.8467	1980875.9
005	2017-05-21t1640	1495403031.01	adult	65.6212	17.6118	-138.437	3347.0333	232.4209	629625.5345	1983989.481	100669269.218	436.7912	0.39352	99.1608	-0.94852	94.1434	-0.98009	235.3696	-0.30352	227.1277	60960.734	155.0524	-0.54386	210.8094	-0.31729	2565686.8	-0.64243	560.6573	59.815	56.7119	177.8571	153.7606	46064.984	96.8605	-0.15698	132.272	1547654.2
005	2017-05-21t2105	1495418936.34	adult	70.0394	22.0299	-134.0188	3450.3354	237.6977	615500.6621	1940094.0493	96315235.3578	506.7519	1.0619	121.4079	0.070184	119.3587	0.13431	217.2388	-0.6827	209.7064	54961.406	162.4307	-0.31018	195.7456	-0.66447	3070891.2	-0.23177	586.6252	68.964	67.2818	155.4445	142.1697	39327.465	100.8223	-0.059964	125.9697	1744376.2
005	2017-05-22t0103	1495433223.23	adult	74.0079	25.9985	-130.0503	3165.6717	232.5196	614865.6863	1938756.4856	100065229.308	323.3688	-0.69577	124.5684	0.20747	122.9286	0.28098	207.5761	-0.87422	201.4775	52516.766	165.4241	-0.21344	192.144	-0.72783	3144979.5	-0.25142	335.838	78.2814	77.1137	146.0918	137.1353	36961.227	109.1044	0.19677	126.3825	1976370.8
005	2017-05-22t0440	1495446231.31	adult	77.6213	29.6119	-126.4369	3311.5846	232.5328	624791.8376	1970056.3489	98746705.8742	340.3122	-0.52458	130.2293	0.47495	127.4334	0.47564	227.7823	-0.22723	222.4215	58540.043	178.1907	0.24892	210.9404	-0.13185	3340511.5	-0.12265	370.7266	81.9268	80.2161	152.4026	142.7085	39167.48	113.437	0.31679	133.2559	2101504.8
005	2017-05-22t0905	1495462149.04	adult	82.0429	34.0335	-122.0153	3514.9057	232.777	689010.9239	2172021.6882	112423890.353	326.2084	-0.64817	138.5644	0.87507	136.3702	0.88041	229.0526	-0.071008	224.1566	64821.875	183.6069	0.44577	213.0416	0.025703	3915552	0.39652	367.3196	80.135	78.788	155.0724	146.9477	43885.492	112.8093	0.24898	135.797	2264453.5
005	2017-05-22t1304	1495476484.85	adult	86.0251	38.0156	-118.0332	3606.3791	230.2514	687936.1666	2168589.108	109726983.545	406.3376	0.14499	131.4271	0.48032	129.5214	0.5095	221.0992	-0.23089	215.4097	62571.074	176.4919	0.17366	204.7688	-0.16441	3712814	0.13662	483.3859	77.2086	75.8759	146.5255	136.1075	41466.703	105.8141	-0.045734	124.5903	2181143.5
005	2017-05-22t1640	1495489441.27	adult	89.6241	41.6146	-114.4341	3472.4577	247.1815	702097.8822	2214640.7343	117847066.808	325.7338	-0.63339	125.2956	0.13216	121.3944	0.070751	250.7794	0.80758	247.4366	72224.48	175.4647	0.12325	229.2751	0.7228	3606132.5	-0.010372	329.3451	73.1747	72.0973	137.3097	129.1389	39545.203	103.0075	-0.18646	119.8745	2106041.8
005	2017-05-22t2106	1495505393.97	adult	94.0554	46.0459	-110.0028	3626.2429	229.9471	701753.8776	2213462.6946	111854973.902	351.9016	-0.36852	115.9683	-0.39908	112.0195	-0.44793	253.7593	0.98056	247.75	73082.69	172.1693	-0.022323	227.3335	0.71592	3339654.8	-0.31375	277.3701	65.1253	63.0079	143.2072	134.411	41243.688	99.1923	-0.37346	122.8188	1875478.8
005	2017-05-23t0104	1495519662.14	adult	98.0187	50.0093	-106.0395	3592.552	241.6252	693453.4996	2184847.2804	114150654.436	332.8125	-0.55357	125.9187	0.080376	121.8121	-0.0016215	262.2093	1.3124	257.5088	74729.66	184.8068	0.43358	239.2733	1.165	3581757	-0.10866	284.3181	76.7649	74.827	157.7993	147.9281	44972.805	113.8523	0.11264	137.3071	2183576.2
005	2017-05-23t0440	1495532631.3	adult	101.6213	53.6119	-102.4369	3540.8935	218.2293	669570.5616	2111964.5105	103976819.619	278.3397	-1.0976	113.8067	-0.59755	111.1524	-0.58349	217.8344	-0.16679	213.5215	59904.46	157.1798	-0.63717	195.5965	-0.34257	3129230	-0.57171	240.5815	68.8738	67.325	135.5553	127.418	37277.703	99.4858	-0.44878	118.2669	1893754.5
005	2017-05-23t0906	1495548588.14	adult	106.0537	58.0443	-98.0045	3652.6635	247.1094	721703.1748	2276751.7583	118241863.404	299.7344	-0.88278	123.2924	-0.14624	121.0457	-0.13453	224.7217	0.084592	219.7591	66517.62	175.511	0.030243	207.8373	0.09267	3649207.2	-0.10536	328.3713	80.9622	79.832	151.8797	142.7192	44956.402	116.2617	0.11216	134.2744	2396319.5
005	2017-05-23t1304	1495562881.23	adult	110.024	62.0146	-94.0342	3350.7813	239.1951	653978.0622	2061352.492	107497632.238	291.1184	-0.97143	133.4377	0.34596	131.1979	0.3348	223.5328	0.051056	218.2705	60130.32	174.6072	-0.032318	202.5453	-0.094523	3581066.8	-0.19728	323.253	87.3631	86.1124	152.8815	145.4048	41125.133	119.5987	0.18926	136.3084	2344563.2
005	2017-05-23t1640	1495575833.85	adult	113.622	65.6126	-90.4362	3199.81	241.2308	636327.3475	2007240.7166	106001265.741	313.814	-0.74198	134.3836	0.35409	129.9755	0.22869	256.4753	1.1828	251.4509	66940.06	188.428	0.46918	234.7501	1.0363	3505397.2	-0.29071	310.0747	77.773	76.4066	154.5995	143.3757	40350.47	111.5404	-0.15031	132.718	2028708.1
005	2017-05-23t2106	1495591824.61	adult	118.0639	70.0545	-85.9943	2661.7701	399.8648	680508.7945	2182371.2954	150082365.196	359.8393	-0.27043	111.8342	-0.89417	104.5458	-1.1236	238.9154	0.57021	233.2028	66418.484	176.1104	-0.03731	218.4178	0.44528	3106643.2	-0.67987	344.5077	65.3548	62.3714	143.806	135.274	39978.062	104.2478	-0.47743	126.2054	1815492.1
005	2017-05-24t0104	1495606103.4	adult	122.0302	74.0208	-82.028	3613.1626	251.4898	717037.1562	2259223.4049	122204817.852	300.9487	-0.88155	130.4557	0.043935	130.6338	0.15728	228.9643	0.2154	224.1729	67544.47	173.8923	-0.15519	207.4634	0.043811	3836832	-0.037963	375.7299	80.0879	79.2311	146.8896	139.5804	43332.438	113.7447	-0.17945	131.4351	2355465.2
005	2017-05-24t0440	1495619031.75	adult	125.6214	77.612	-78.4368	3601.3523	267.7554	746878.3025	2356140.5039	129652277.207	481.3739	1.0048	104.1605	-1.3895	101.6846	-1.363	215.258	-0.26209	205.5948	65868.96	147.941	-1.1732	187.8919	-0.65383	3186791.2	-0.63656	596.5261	62.205	59.1689	179.2761	156.4525	54858.477	99.8736	-0.74384	136.5114	1903161
005	2017-05-24t0922	1495635980.54	adult	130.3294	82.32	-73.7288	3127.9894	249.8527	667191.6794	2106175.8807	118104269.258	343.1265	-0.44268	147.2439	0.82776	144.7281	0.77091	247.3448	0.77226	242.5993	67772.48	190.3125	0.39258	224.1995	0.57323	4022554.8	0.081085	337.2967	99.5215	98.0229	170.1207	162.8295	46613.062	133.4796	0.43355	153.8104	2718828
005	2017-05-24t1306	1495649401.11	adult	134.0573	86.0479	-70.0009	3355.875	240.356	668933.2578	2108215.8049	113022363.517	443.7068	0.63479	124.3279	-0.42915	122.7732	-0.39549	206.5063	-0.5841	201.4179	56789.234	172.3672	-0.32289	193.0924	-0.51627	3409195	-0.46626	591.038	83.5407	82.126	165.141	154.8207	45413.766	125.8333	0.092294	146.4693	2290770.2
005	2017-05-24t1640	1495662264.06	adult	137.6304	89.621	-66.4278	3575.4182	246.5955	730256.0256	2303842.6736	125579395.847	363.1963	-0.22344	144.8062	0.60797	144.6323	0.67498	247.4655	0.705	242.9411	74239.64	195.3762	0.51179	225.686	0.56156	4334193.5	0.31522	259.8941	91.8263	90.2242	163.4126	156.0429	49023.785	127.8963	0.1126	147.0356	2748454
005	2017-05-24t2045	1495676958.81	adult	141.7123	93.7028	-62.3459	3476.1924	235.4459	684507.6088	2157511.2968	113427246.202	310.4944	-0.79595	121.5224	-0.67182	119.4513	-0.66009	214.294	-0.37263	210.2566	60216.6	165.9341	-0.63887	196.9084	-0.43456	3414293.5	-0.47538	322.1017	76.5068	74.9454	144.8535	137.3206	40703.82	110.0384	-0.62423	127.5925	2149536.2
005	2017-05-25t0044	1495691274.62	adult	145.6889	97.6795	-58.3693	3368.5673	249.8047	705126.7366	2223976.936	123796282.126	359.171	-0.25816	140.5461	0.28724	139.5316	0.31962	234.4539	0.22198	229.426	67757.164	190.5292	0.25125	218.2022	0.23973	4058691.2	0.058016	436.4298	89.0357	88.2395	168.6276	161.1009	48733.375	130.0217	0.05911	151.3922	2571173.5
005	2017-05-25t0440	1495705465.34	adult	149.6307	101.6213	-54.4275	3248.609	231.4189	624932.3033	1971390.7576	101377733.472	353.106	-0.32034	136.5967	0.034263	137.2972	0.16187	232.3453	0.1239	227.4785	59712.73	188.0723	0.12196	214.7849	0.093258	3504799.2	-0.40016	430.0541	91.5004	90.3771	163.2978	157.7965	41967.523	130.9019	0.02384	150.3462	2347717.8
005	2017-05-25t0845	1495720166.12	adult	153.7143	105.7049	-50.3439	3217.0596	236.0958	633004.9265	1995716.5048	105517814.82	273.3182	-1.2002	127.5688	-0.48815	126.1272	-0.45383	204.8418	-0.71728	201.7077	53258.86	172.0175	-0.52165	193.5559	-0.62169	3313089.5	-0.55004	382.7404	85.6135	83.4026	162.4497	156.4129	42236.918	127.6581	-0.17355	147.3394	2223468.8
005	2017-05-25t1244	1495734504.85	adult	157.6973	109.6879	-46.3609	3282.1626	242.3842	654997.7762	2065060.3371	111003710.769	260.0575	-1.3338	128.1359	-0.49995	126.3223	-0.48478	212.5592	-0.51267	208.91	57178.42	172.7571	-0.53049	198.6866	-0.48579	3441472.8	-0.43468	245.3924	82.2292	80.0549	159.2546	153.606	42839.484	121.2505	-0.49465	143.3245	2208511.2
005	2017-05-25t1641	1495748717.35	adult	161.6452	113.6358	-42.413	3066.0667	247.5579	605214.8428	1909053.8786	100385957.794	315.7156	-0.71095	136.5178	-0.096345	133.3312	-0.16493	234.5841	0.077368	230.6308	58411.453	193.4748	0.21344	220.3386	0.15316	3389055.2	-0.4619	282.925	90.6736	89.0179	172.7635	167.1412	43018.1	134.7662	-0.055239	156.9721	2250971.8
005	2017-05-25t2050	1495763665.62	adult	165.7975	117.7881	-38.2607	2921.755	248.2812	567359.3707	1791399.0607	93419108.6383	341.5274	-0.42457	142.0743	0.15595	141.1682	0.19669	227.3434	-0.15773	223.5539	52971.008	195.5819	0.25258	215.3636	-0.038996	3309053.5	-0.50867	288.0855	95.4498	93.3506	178.1091	172.6883	41499.42	141.0315	0.10258	164.1343	2223120.5
005	2017-05-26t0146	1495781434.96	adult	170.7334	122.724	-33.3248	2926.4896	245.7427	579151.5964	1828066.6237	96640985.7982	310.6596	-0.73946	143.1858	0.1639	141.1941	0.14878	228.3067	-0.17302	224.3468	54336.984	196.4431	0.2353	216.9555	-0.039234	3402667.5	-0.41571	358.3928	98.1873	96.2945	182.0849	177.0003	43336.203	143.0746	0.08026	166.3908	2333322.5
005	2017-05-26t0440	1495791864.95	adult	173.6306	125.6212	-30.4276	2894.4948	230.077	558962.1282	1764284.1241	90134766.8826	352.4703	-0.30212	140.3175	-0.019899	138.1858	-0.03634	222.7168	-0.34111	218.9805	51224.87	191.6333	0.025518	211.856	-0.21569	3220146	-0.54257	304.8618	96.3585	94.7489	179.4126	173.2858	41264.89	139.9057	-0.099207	163.8113	2211332
005	2017-05-26t0845	1495806568.71	adult	177.715	129.7056	-26.3432	2981.0293	227.1447	575314.0581	1815354.3891	92288373.5643	342.4002	-0.40285	141.4954	-0.0030242	139.2905	-0.023132	228.2244	-0.23477	223.3182	54089.18	190.7081	-0.053112	215.8491	-0.1397	3345658.5	-0.43095	343.2353	96.8989	95.3226	180.4704	174.2024	42771.484	139.3045	-0.20513	162.505	2291175
005	2017-05-26t1332	1495823758.56	adult	182.49	134.4806	-21.5682	3026.7931	247.9319	602268.4032	1900231.8917	102297496.392	311.8043	-0.69987	145.4978	0.1553	143.1517	0.12392	230.9487	-0.20751	227.3941	57275.28	196.474	0.10848	218.342	-0.11595	3594232.2	-0.23012	362.9468	100.4368	98.6175	190.0808	183.1037	47140.03	145.9017	-0.053174	172.0919	2481090.2
005	2017-05-26t1640	1495835043.93	adult	185.6248	137.6154	-18.4334	3015.6261	249.4287	605549.2031	1911894.9151	103623739.041	269.1196	-1.1071	145.6243	0.12314	143.6583	0.11321	229.2565	-0.27514	226.02	57084.875	196.6941	0.079006	218.1555	-0.15338	3615415.2	-0.20728	256.7747	99.8783	97.86	186.4808	181.7162	46433.71	145.0881	-0.14636	171.3652	2479677.8
005	2017-05-26t2040	1495849433.92	adult	189.622	141.6126	-14.4362	2931.8237	245.4752	583392.3209	1841622.6818	99269516.9295	281.3231	-0.97966	144.4226	0.011504	142.3697	0.0013564	227.1299	-0.35819	224.0771	54511.164	194.0737	-0.062599	215.473	-0.26478	3457477.5	-0.31267	307.6457	100.6495	98.412	190.1764	185.1306	45642.344	145.3214	-0.2157	172.1185	2409549
005	2017-05-27t0132	1495866957.69	adult	194.4897	146.4803	-9.5685	2638.402	245.9539	526072.9097	1661517.8188	89484288.0846	310.1629	-0.70631	142.0593	-0.17476	141.1948	-0.11684	220.3909	-0.55081	216.6241	47604.426	186.0154	-0.41118	207.7918	-0.51499	3064360.8	-0.58753	322.9826	100.6146	97.9753	189.9624	183.2645	41031.88	147.2827	-0.2348	171.3183	2170358.5
005	2017-05-27t0440	1495878231.46	adult	197.6213	149.6119	-6.4369	2765.6717	238.2511	541854.4711	1710088.9356	91041781.7144	274.9418	-1.0272	143.0266	-0.16177	141.6406	-0.12983	220.1623	-0.57923	216.1796	49096.19	186.3655	-0.43272	207.4615	-0.5506	3179766.5	-0.50056	308.6139	101.6142	98.6838	192.2199	186.6775	42865.047	149.2051	-0.22227	176.9932	2259088
005	2017-05-27t0840	1495892633.57	adult	201.6219	153.6125	-2.4363	2749.4305	240.7848	535799.341	1691260.6071	89723233.8482	334.4153	-0.48838	144.8301	-0.1152	143.829	-0.063197	220.3216	-0.60628	215.8388	48470.758	187.8546	-0.4233	208.0753	-0.56936	3184669	-0.49309	300.3082	102.6113	99.1231	191.9896	186.4319	42237.72	152.7829	-0.16537	177.5933	2256319
005	2017-05-27t1332	1495910174.81	dead	206.4945	158.4851	2.4363	2471.6387	233.6874	466510.4705	1473222.3527	75481556.9766	316.1074	-0.65647	149.051	0.048267	147.7734	0.084577	230.2089	-0.43364	225.9035	44200.105	193.5286	-0.27848	218.7777	-0.34602	2855221	-0.72107	334.1707	106.8601	101.0142	211.4381	207.0316	40596.117	168.1636	0.28972	196.5945	2047011.8
006	2017-05-18t1640	1495143850.82	egg	-6.3775	-58.1838	-217.999	621.2332	97.4967	41417.6182	131544.1405	2549238.0341	0	-0.2318	0	-0.39642	0	-0.4067					0	-0.35544	0	-0.26001	0	0.66434	0	0	0				0	-0.37582	0	0
006	2017-05-18t2104	1495159674.23	egg	-1.9821	-53.7884	-213.6036	597.3936	99.0953	40556.022	128959.1202	2540837.7707	0	-0.45391	0	-0.5702	0	-0.57529					0	-0.54481	0	-0.49334	0	0.35727	0	0	0				0	-0.49588	0	0
006	2017-05-19t0101	1495173945.48	larva	1.9821	-49.8242	-209.6394	548.7144	101.7218	37331.1293	119035.3828	2366881.3399	0	-0.65859	0	-0.73343	0	-0.73336					0	-0.72344	0	-0.71072	0	0.082705	0	0	0				0	-0.60934	0	0
006	2017-05-19t0440	1495187046.4	larva	5.6213	-46.185	-206.0003	549.6059	101.0867	37223.3144	118689.5509	2347955.2684	0	-0.85002	0	-0.88934	0	-0.88407					0	-0.89468	0	-0.91635	0	-0.16705	0	0	0				0	-0.71822	0	0
006	2017-05-19t0904	1495202881.47	larva	10.0199	-41.7864	-201.6016	695.9004	103.7577	55124.7801	174920.3034	3835118.9921	202.1167	0.39241	65.2356	0.20611	64.3869	0.20991	124.4812	-1.5764	121.8034	2987.5486	91.7323	0.2589	108.8958	0.22419	152977.5	-0.27122	211.998	49.0525	47.4877	111.2973	100.3764	2671.1348	73.1773	0.43476	89.4904	115028.09
006	2017-05-19t1303	1495217224.14	larva	14.004	-37.8023	-197.6175	1018.1435	83.1324	60182.1499	189811.8939	3206702.2177	176.9761	0.016029	71.2974	0.18919	68.9554	0.1684	155.1779	-1.1153	149.8331	4189.8037	109.5691	0.37856	140.9407	0.44581	186585.4	-0.49654	130.1488	49.7816	48.4628	99.9869	97.5364	2699.645	72.6771	0.34088	90.4418	130278.42
006	2017-05-19t1640	1495230246.75	larva	17.6214	-34.1849	-194.0002	818.171	97.4596	63767.8433	201846.3452	4274409.3483	240.3896	0.3194	98.6771	0.64157	95.3405	0.60665	202.5893	-0.30766	202.4042	5672.5005	137.2685	0.68433	187.7139	0.90319	268895	-0.63298	213.7562	60.0007	58.6158	120.74	115.1795	3380.7202	85.2027	0.49763	107.0332	163501.97
006	2017-05-19t2104	1495246101.51	larva	22.0255	-29.7808	-189.5961	1429.9682	135.3898	154461.5559	488314.9552	14205756.0702	269.6521	0.33642	97.2052	0.46864	95.0017	0.46319	183.4489	-0.79016	179.5145	11924.1807	127.8744	0.36819	164.9645	0.38418	628431.25	-0.47566	325.5861	62.6111	61.3768	128.6772	117.0093	8364.0195	86.9486	0.43935	102.4923	404780.6
006	2017-05-20t0102	1495260368.16	larva	25.9884	-25.8179	-185.6331	1553.7996	181.1375	201233.8034	637628.5014	22151635.3945	234.0627	-0.13279	103.518	0.47891	101.3386	0.47978	188.9738	-0.78291	186.5349	15873.7969	136.4334	0.35934	171.4286	0.28046	866549.44	-0.44024	206.9595	60.4829	59.5476	121.5596	113.9219	10211.0059	84.361	0.29796	102.271	506302.38
006	2017-05-20t0440	1495273446.27	larva	29.6212	-22.1851	-182.0003	2083.8594	174.8901	278266.2524	878870.5289	31336302.9605	290.1749	0.13568	102.7233	0.33137	100.1318	0.32771	193.8182	-0.77693	187.9143	22482.9082	136.8265	0.21561	173.6324	0.12669	1187892	-0.28296	350.5581	66.3124	65.1105	135.0185	120.7264	15662.1484	90.9072	0.35007	112.2511	766836.3
006	2017-05-20t0904	1495289301.2	larva	34.0254	-17.7809	-177.5961	2274.7763	162.0731	298967.283	942332.6349	33247885.3997	313.6198	0.10896	80.8266	-0.40135	75.7503	-0.46033	239.4233	0.051616	234.0177	29927.916	128.3849	-0.15052	206.9278	0.40591	1002653.6	-0.78323	234.7037	47.924	46.3032	117.6509	107.6964	14706.3672	75.0232	-0.12426	94.0612	594497.1
006	2017-05-20t1302	1495303568.68	larva	37.9886	-13.8177	-173.633	2959.6886	173.0929	412453.9439	1299927.401	47620439.6636	354.9074	0.25271	83.8372	-0.52952	80.9462	-0.52387	233.3231	-0.15513	226.6384	39898.2422	123.7372	-0.46467	189.542	-0.093221	1433616.4	-0.51902	306.0199	51.4947	50.1479	117.3504	106.5726	20066.9141	77.3568	-0.20316	95.3851	880558.9
006	2017-05-20t1640	1495316646.98	larva	41.6214	-10.1849	-170.0001	2729.3461	182.9247	390923.9075	1231525.5582	47284541.6017	398.2292	0.44157	109.7721	0.0085103	103.7093	-0.071928	284.2752	0.86429	278.1172	46052.5859	172.3034	0.38003	256.5113	0.83236	1776221.8	-0.3515	502.4467	60.3435	59.1187	125.3845	112.8593	20312.291	85.6409	-0.12408	102.5919	976418.1
006	2017-05-20t2104	1495332508.32	larva	46.0274	-5.7789	-165.5942	3149.1914	199.3177	519256.5338	1635936.8699	71839178.0566	406.2694	0.3729	107.8868	-0.18277	101.2047	-0.28168	315.4173	1.4885	310.2613	67499.2969	162.0065	0.0096145	286.1719	1.2838	2308238.5	-0.0034116	329.715	60.706	59.6484	122.5026	111.442	26215.5469	85.799	-0.22922	101.4043	1298805.2
006	2017-05-21t0102	1495346779.21	larva	49.9915	-1.8148	-161.63	3904.5692	214.4155	737600.8664	2325422.6137	113914896.49	347.9357	-0.26005	99.7291	-0.5685	95.5445	-0.58024	267.3091	0.37335	263.9583	80994.6562	141.5251	-0.63688	236.8197	0.29787	3020194.5	0.57934	398.896	58.9015	57.3972	122.387	112.4602	37083.2617	87.1674	-0.27471	102.7688	1783774.4
006	2017-05-21t0440	1495359845.85	adult	53.6211	1.8148	-158.0004	4128.48	232.2008	814253.3219	2564762.1905	134557364.814	346.9205	-0.35157	93.7716	-0.89976	90.4276	-0.87016	236.1062	-0.33644	229.8866	79095.5938	133.9753	-0.97741	206.9723	-0.36945	3132159.2	0.49799	474.1828	57.2238	55.2434	125.6508	115.7493	41967.3828	88.326	-0.30559	106.1305	1911389.9
006	2017-05-21t0904	1495375719.35	adult	58.0304	6.2241	-153.5911	2733.8023	247.7948	553364.8127	1750278.6485	93115216.0092	351.2769	-0.37202	91.5141	-1.1162	87.6434	-1.0955	209.2426	-0.9884	203.2105	47498.0625	137.5977	-0.99506	186.0576	-0.87844	2076363.8	-0.89011	339.8222	52.4	50.5486	126.8411	116.7808	28792.9414	82.5422	-0.55852	102.7342	1188903.6
006	2017-05-21t1303	1495390012.45	adult	62.0007	10.1944	-149.6208	3721.508	251.4128	760916.3878	2397349.0401	131808984.881	386.2443	-0.073089	94.5953	-1.0848	90.0777	-1.0891	245.5025	-0.11605	239.886	76596.7656	137.315	-1.0897	210.8735	-0.33189	2950238.5	-0.092519	476.2264	59.1045	57.623	136.5275	122.928	42596.5703	89.1774	-0.38542	109.9197	1843351.2
006	2017-05-21t1640	1495403046.22	adult	65.6212	13.8149	-146.0003	3948.6071	265.7787	881848.376	2778867.5134	164978157.167	530.5504	1.2907	85.4132	-1.5889	82.2863	-1.5134	195.653	-1.2755	189.3368	70630.7188	122.1088	-1.6714	170.4004	-1.3145	3082304.5	-0.087131	536.4926	55.1847	53.3673	129.5387	116.8268	46763.4883	83.6314	-0.61767	104.284	1991450.4
006	2017-05-21t2105	1495418951.54	adult	70.0394	18.2331	-141.5822	3926.7433	234.4119	772074.2966	2432508.5621	125922164.638	367.1429	-0.27814	107.7905	-0.59236	104.8859	-0.54328	214.9268	-0.74244	211.4455	68131.8047	148.0896	-0.81825	193.1068	-0.7338	3414695.5	0.13236	480.8018	67.9627	66.2512	141.8339	130.2269	44961.3594	97.1796	-0.18881	118.6177	2152991.5
006	2017-05-22t0103	1495433238.37	adult	74.0079	22.2016	-137.6136	4011.3195	283.1119	889526.8242	2803504.4947	166502208.416	484.5477	0.85579	92.8805	-1.3746	89.7477	-1.3095	203.5764	-0.98387	199.6003	74101.7969	132.2948	-1.4126	182.4107	-0.99951	3379920	-0.0057125	643.4013	55.5363	53.6589	134.4543	121.5781	48941.3477	84.987	-0.66438	107.9157	2020965.8
006	2017-05-22t0440	1495446247.11	adult	77.6215	25.8152	-134.0001	2869.2841	276.3689	635263.238	2010555.0668	121693738.101	355.4168	-0.37873	103.0005	-0.90535	99.1403	-0.89962	218.9508	-0.48358	214.682	56927.2188	148.7146	-0.83241	198.8424	-0.48988	2675643.2	-0.81027	349.8849	65.9321	64.2087	136.198	129.0639	35411.4688	96.5398	-0.28971	119.4825	1712718.5
006	2017-05-22t0905	1495462164.68	adult	82.043	30.2367	-129.5785	4069.4651	274.5909	899185.2871	2834254.1438	170700496.454	397.1025	0.039958	101.6827	-1.0153	99.2483	-0.94305	202.3862	-0.8949	197.9076	74478.1328	138.7731	-1.216	181.3608	-0.97167	3741821	0.21916	513.9455	64.0849	62.6203	132.9571	123.3127	48928.2148	94.153	-0.42276	112.5721	2358259
006	2017-05-22t1304	1495476500.75	adult	86.0252	34.219	-125.5963	3838.4663	259.1442	863697.52	2723389.372	160941612.663	289.1024	-0.99915	99.9642	-1.1444	97.8359	-1.0586	181.735	-1.496	176.0456	64334.1797	135.9862	-1.338	163.3058	-1.5306	3530635.2	-0.047174	349.7885	65.812	64.29	130.9903	121.7162	46370.5625	95.7052	-0.41014	114.2054	2324415.8
006	2017-05-22t1640	1495489456.88	adult	89.6242	37.8179	-121.9973	3756.9091	268.4643	852143.4853	2687331.2243	160200802.572	403.8603	0.13325	103.3512	-1.0079	99.7473	-1.0073	211.0415	-0.49798	206.9561	73653.4844	147.6549	-0.91985	189.752	-0.61723	3601994.8	-0.014502	522.4022	68.0548	66.3774	141.0067	131.9308	49211.3359	98.8524	-0.33632	119.2153	2371845.8
006	2017-05-22t2106	1495505409.29	adult	94.0554	42.2491	-117.5661	3773.6868	264.6611	837006.9519	2639643.8906	154631163.632	488.3123	0.9811	98.612	-1.307	96.5396	-1.2245	184.5431	-1.3327	178.4269	63298.2969	136.0455	-1.3847	165.2274	-1.4271	3376178.5	-0.2778	636.2858	61.4463	60.0527	129.8879	117.9236	44551.5469	91.0192	-0.66865	108.8604	2103737.2
006	2017-05-23t0104	1495519677.47	adult	98.0188	46.2125	-113.6027	3959.6763	292.1324	928732.5916	2927443.748	183273857.453	258.5913	-1.2937	98.285	-1.373	95.9966	-1.3044	183.2408	-1.3556	179.6305	69631.5156	135.5775	-1.4314	167.269	-1.3422	3730899	0.036331	349.5153	66.3495	64.6884	132.5393	125.1071	50364.9375	97.0441	-0.49606	114.1576	2518626
006	2017-05-23t0440	1495532647.27	adult	101.6215	49.8152	-110	4075.5097	274.9119	920673.0312	2900897.0802	175680316.44	299.8242	-0.88197	103.9216	-1.1196	101.6378	-1.0658	187.561	-1.1974	182.4089	70710.5	146.2392	-1.053	171.1643	-1.1981	3914104	0.18268	367.4988	69.5383	67.0197	148.5812	140.2467	56015.125	107.3407	-0.16328	129.3112	2619092.5
006	2017-05-23t0906	1495548603.97	adult	106.0539	54.2476	-105.5676	4244.4148	259.7278	916258.6988	2886014.1509	166134776.834	349.8996	-0.37606	109.7694	-0.86238	107.0723	-0.84537	199.9196	-0.76537	193.786	75169.7734	151.5463	-0.88321	181.2457	-0.84238	4117231.2	0.33797	430.8343	70.9955	69.0183	144.7115	136.1339	54411.5391	105.1386	-0.2944	125.289	2662897.8
006	2017-05-23t1304	1495562896.98	adult	110.0242	58.2179	-101.5973	3985.7313	275.7573	917727.2019	2891883.0904	178424129.877	413.0834	0.2681	102.6184	-1.2881	100.4932	-1.2302	181.1986	-1.4035	176.0857	68130.6875	140.5137	-1.3339	164.7957	-1.4248	3849320.5	0.05361	406.4074	64.7158	62.3172	138.476	128.4852	52066.9844	97.749	-0.61338	118.2354	2427555
006	2017-05-23t1640	1495575849.35	adult	113.6221	61.8158	-97.9994	4085.1575	277.656	939313.2668	2961040.6438	181200189.86	411.8364	0.26054	108.4179	-1.0228	106.5896	-0.96426	185.0639	-1.2696	179.4653	71064.5469	147.5362	-1.0933	170.1538	-1.2414	4162704	0.31723	554.6296	65.7934	63.8047	141.7505	132.6266	54432.2109	101.2239	-0.53075	123.2314	2526137.8
006	2017-05-23t2106	1495591839.93	adult	118.0639	66.2576	-93.5576	4263.4825	279.7788	960457.0063	3026958.5073	182118632.089	428.2208	0.43459	107.5923	-1.1188	105.2041	-1.09	195.8539	-0.90179	190.9068	76970.5781	153.0488	-0.91761	180.6815	-0.88101	4225688	0.34068	522.2614	70.9822	68.4233	149.9428	141.3961	58927.5078	108.5301	-0.31902	131.0034	2787824.2
006	2017-05-24t0104	1495606118.82	adult	122.0303	70.224	-89.5912	4195.261	286.9696	958127.0527	3021160.3597	188987807.679	403.8833	0.18825	101.0924	-1.5091	98.4177	-1.4848	189.1342	-1.1344	183.0126	74140.6094	144.2186	-1.2858	173.3343	-1.1494	3961406.5	0.074215	466.3483	65.2182	61.9482	153.9718	146.268	60356.957	104.4381	-0.52425	133.3749	2555639.2
006	2017-05-24t0440	1495619047.65	adult	125.6216	73.8153	-85.9999	4072.4458	272.9532	911307.281	2871895.591	171822768.825	377.0696	-0.087662	111.9834	-0.97615	109.6314	-0.958	196.9052	-0.87704	191.2847	73445.6406	154.588	-0.92044	181.8218	-0.86472	4176308.8	0.24384	454.395	66.5511	63.5939	152.5603	145.7148	56905.0078	104.9274	-0.55649	133.1919	2481957.5
006	2017-05-24t0922	1495635996.42	adult	130.3296	78.5233	-81.2919	4365.4059	282.7463	992379.0445	3126316.417	192662974.598	335.3771	-0.52476	109.3738	-1.1721	107.4988	-1.1266	188.3132	-1.1688	183.7855	76455.1562	150.0701	-1.1327	173.4656	-1.1705	4437512	0.44429	356.5932	70.9033	67.8665	154.0045	147.4919	62525.8281	109.6349	-0.45202	136.7993	2876689.2
006	2017-05-24t1306	1495649416.96	adult	134.0575	82.2512	-77.564	4178.1913	276.5186	942335.2989	2969476.4826	180756352.545	322.046	-0.66751	117.6755	-0.78045	115.1	-0.78677	208.0899	-0.53286	202.9051	80322.6953	164.5194	-0.61972	192.6958	-0.52977	4536157	0.50736	315.6684	72.1436	69.2974	163.4585	156.8976	63094.9609	110.3059	-0.4859	142.6421	2780992.2
006	2017-05-24t1640	1495662279.54	adult	137.6305	85.8242	-73.991	4297.1677	274.5246	970656.7855	3058371.6214	184783000.105	300.2265	-0.90475	116.7214	-0.87544	114.3386	-0.87075	206.1385	-0.61015	200.6074	81836.9688	161.4355	-0.76995	190.2307	-0.63345	4633021	0.57017	328.5271	73.1587	69.7153	166.3598	159.2236	66044.8438	115.0077	-0.36892	147.3732	2903888
006	2017-05-24t2045	1495676974.48	adult	141.7124	89.9061	-69.9091	4214.4406	294.9661	1014735.5543	3196915.8254	208318799.23	386.7957	0.03954	114.7951	-1.0273	112.712	-1.0042	204.2495	-0.68617	199.1593	84763.5625	161.3364	-0.81229	188.1559	-0.72606	4756765	0.65369	513.4457	76.43	72.594	171.2489	163.8538	71068.2891	122.018	-0.17455	152.1331	3167031.8
006	2017-05-25t0044	1495691290.1	adult	145.689	93.8827	-65.9326	4118.5041	284.4452	974464.2367	3071514.5763	192562768.626	424.9427	0.46851	114.4849	-1.0905	111.0302	-1.1371	225.235	-0.060148	219.4198	89643.5469	164.3067	-0.73767	202.3889	-0.28045	4555352.5	0.47007	528.2156	69.3197	64.9714	173.9472	168.8681	69230.9844	115.4777	-0.4898	153.2355	2758232.8
006	2017-05-25t0440	1495705481.33	adult	149.631	97.8247	-61.9906	4311.7299	296.2873	999602.4379	3147749.4552	202511628.25	397.2254	0.16923	119.1838	-0.8869	116.4455	-0.90493	224.2372	-0.11918	219.2265	91713.0156	164.8945	-0.75243	202.8287	-0.29488	4868898	0.71672	450.5841	74.5441	70.7771	180.0936	175.98	73658.2812	118.637	-0.44156	158.6085	3045275.8
006	2017-05-25t0845	1495720182.13	adult	153.7145	101.9082	-57.907	4211.8317	305.9563	1060004.5011	3341954.653	222879896.552	323.4121	-0.64438	112.8877	-1.2654	110.0478	-1.2774	219.3673	-0.29188	214.7452	94986.0391	164.1691	-0.81779	200.5388	-0.39841	4881715.5	0.71734	482.5915	71.3066	67.1477	176.4908	170.9442	76420.5078	118.9604	-0.50521	156.1061	3083583.2
006	2017-05-25t1244	1495734520.83	adult	157.6975	105.8912	-53.924	4210.532	296.5728	1016283.1177	3202159.3635	208664165.68	452.0179	0.7799	114.8795	-1.2029	111.451	-1.2479	234.6221	0.11772	225.0649	97368.1875	162.4266	-0.92024	203.4061	-0.33758	4767613	0.62269	595.6001	70.7829	66.9458	184.5364	175.9535	76582.6094	115.3189	-0.72138	154.1609	2937563
006	2017-05-25t1641	1495748733.04	adult	161.6453	109.839	-49.9762	3373.8829	309.7545	836459.6618	2642959.1263	172950528.966	302.1538	-0.85827	118.9334	-1.0303	115.0509	-1.105	242.5503	0.29874	238.5112	82952.1875	172.2562	-0.58612	221.2586	0.1815	4062526.2	0.068043	288.1186	71.5027	66.4658	195.1188	190.0031	66730.625	122.1632	-0.53719	171.826	2442389
006	2017-05-25t2050	1495763681.16	adult	165.7976	113.9913	-45.8239	4224.1257	289.5262	990699.1428	3120994.9505	198895626.672	446.5256	0.69861	120.2767	-1.0037	116.7327	-1.0624	251.9052	0.50637	244.7549	102021.5938	171.9537	-0.63623	222.8688	0.18777	4869642.5	0.70325	624.9618	77.0992	71.9497	215.5608	206.23	87302.1406	127.8707	-0.40052	182.1195	3121517.2
006	2017-05-26t0146	1495781450.48	adult	170.7335	118.9272	-40.888	4535.5744	279.2725	1024429.7805	3226766.406	195887805.547	335.5754	-0.47991	119.7696	-1.0846	115.9132	-1.1572	256.4731	0.56465	252.3757	107462.25	172.0734	-0.67882	228.8679	0.31239	5017028	0.81884	385.1821	81.122	75.8814	221.5778	212.4865	92841.1094	132.4429	-0.32477	192.3125	3398120.5
006	2017-05-26t0440	1495791880.39	adult	173.6307	121.8244	-37.9908	4232.7368	298.9454	1015019.9504	3198301.091	206521379.084	387.076	0.053064	118.2129	-1.1998	114.0921	-1.2826	246.3327	0.26621	239.2258	102228.0781	170.0985	-0.78081	220.7715	0.044064	4901580	0.73214	473.0002	76.6817	71.7749	211.4157	202.4837	87737.5	126.5374	-0.6072	180.6756	3179530.5
006	2017-05-26t0845	1495806584.22	adult	177.7151	125.9088	-33.9064	4193.4961	304.0107	988147.0548	3112492.7744	202760911.891	383.218	0.0060033	124.2339	-0.92446	120.159	-1.0132	255.229	0.44227	249.1526	103112.5	177.9112	-0.53003	228.7567	0.2292	5017184.5	0.82083	466.9676	80.011	74.5493	224.9134	215.9664	90865.0312	133.0426	-0.44166	193.0778	3231244.2
006	2017-05-26t1332	1495823774.18	adult	182.4901	130.6838	-29.1314	4449.911	293.5585	1045422.8424	3292430.6022	211858849.888	394.1492	0.10528	125.3838	-0.91751	120.4911	-1.0484	269.7436	0.73816	263.6954	115450.2656	183.9866	-0.35399	241.9522	0.54394	5355895	1.0706	450.0983	82.8917	76.7548	234.5081	226.1747	100369.4531	139.643	-0.28767	204.6226	3540802
006	2017-05-26t1640	1495835059.84	adult	185.625	133.8187	-25.9965	4418.1331	283.6598	1003147.249	3158816.7644	195111187.296	341.6098	-0.40937	120.5214	-1.2126	116.1693	-1.3062	251.6337	0.26026	247.3827	103421.4688	174.844	-0.7247	228.0646	0.11916	4942701.5	0.76374	422.0221	81.4831	75.6348	231.5062	226.0504	95149.0312	140.1602	-0.32946	205.1531	3341702.5
006	2017-05-26t2040	1495849449.31	adult	189.6221	137.8158	-21.9994	4017.239	302.5575	963203.3528	3036563.7314	196585150.482	437.3446	0.49498	129.2491	-0.79406	123.3723	-0.97789	289.6086	1.1015	280.7595	114105.7656	195.4354	-0.0129	256.5752	0.8438	5089310.5	0.86738	392.8438	87.5728	80.6612	265.2128	254.971	104493.8594	152.2882	0.040641	225.2455	3448267.5
006	2017-05-27t0132	1495866973.17	adult	194.4898	142.6835	-17.1317	4007.132	299.2869	930226.444	2930890.2784	185417880.841	482.8362	0.89072	130.1959	-0.80101	124.7248	-0.96163	306.8863	1.4112	297.2968	116923.6875	200.7081	0.11675	269.1461	1.0968	4951480.5	0.75938	533.4961	86.3517	78.488	284.0898	273.5201	108238.1953	157.7127	0.14219	234.1864	3284040
006	2017-05-27t0440	1495878247.05	adult	197.6214	145.8151	-14.0001	4145.2358	296.4531	983992.1995	3100391.8718	198320727.968	372.5537	-0.13652	127.7456	-0.96594	122.8102	-1.0932	280.4384	0.76215	274.2743	113016.6797	190.5599	-0.28345	251.3729	0.58456	5137034.5	0.88552	398.7343	85.3133	77.745	254.8223	245.8882	102693.3906	153.0685	-0.084092	219.8535	3430702
006	2017-05-27t0840	1495892649.21	adult	201.622	149.8157	-9.9995	3771.3076	299.5635	881135.4032	2778448.6694	173712811.71	444.4865	0.49997	132.5497	-0.75898	126.3996	-0.95227	309.2279	1.3255	302.8457	111631.2812	204.326	0.15547	270.2283	1.0057	4772982	0.6217	407.5961	88.5411	79.3689	278.5615	269.6259	100560.7031	165.9983	0.3011	233.8884	3188276.2
006	2017-05-27t1332	1495910190.29	adult	206.4946	154.6883	-5.127	3717.4632	295.0555	876900.3818	2765440.9405	174537757.307	441.2922	0.45162	131.7992	-0.85231	125.1127	-1.0682	314.6505	1.3527	305.0851	112959.5156	207.6133	0.20841	278.1693	1.1252	4722630.5	0.57831	466.986	88.5754	79.2017	290.4426	276.9456	104268.8984	167.0929	0.25251	241.7137	3173834
006	2017-05-27t1640	1495921446.42	adult	209.6213	157.815	-2.0002	3710.8554	296.7336	887516.0202	2799886.1185	178097617.627	477.1331	0.75687	132.2341	-0.86276	125.7113	-1.0689	309.4175	1.1892	297.7339	112318.5469	208.4553	0.19909	272.6866	0.94231	4793223.5	0.62211	498.5544	89.075	79.9216	277.4633	261.5324	100719.1719	167.6346	0.21908	232.95	3228791
006	2017-05-27t2040	1495935848.21	dead	213.6218	161.8155	2.0002	3577.9974	292.0054	852922.8253	2690371.0656	171628050.231	414.9561	0.20079	133.1934	-0.85312	125.9634	-1.094	307.2671	1.0819	299.0644	107236.2266	215.3226	0.38471	276.3908	0.9752	4641789.5	0.51124	422.398	88.9282	80.3685	261.127	245.2843	91133.3438	166.8054	0.12813	222.0908	3099146
007	2017-05-18t1640	1495143866.16	egg	-2.1977	-50.202	-241.9989	544.7027	143.8254	48321.4554	158361.7055	4039161.2575	0	-0.44289	0	-0.5615	0	-0.56687					0	-0.53532	0	-0.48172	0	0.37226	0	0	0				0	-0.48986	0	0
007	2017-05-18t2104	1495159689.42	larva	2.1977	-45.8067	-237.6035	549.6049	98.9837	36302.9979	115658.0373	2235749.4624	0	-0.66984	0	-0.74249	0	-0.74213					0	-0.73339	0	-0.72273	0	0.067846	0	0	0				0	-0.61566	0	0
007	2017-05-19t0101	1495173960.41	larva	6.1618	-41.8425	-233.6393	539.4434	98.0236	35463.7886	113031.7735	2169236.7229	0	-0.87873	0	-0.91304	0	-0.90695					0	-0.92075	0	-0.94742	0	-0.20393	0	0	0				0	-0.73481	0	0
007	2017-05-19t0440	1495187061.48	larva	9.801	-38.2033	-230.0002	539.3589	97.4672	35382.1002	112776.8526	2156864.9946	0	-1.0738	0	-1.0766	0	-1.0647					0	-1.1009	0	-1.1601	0	-0.45052	0	0	0				0	-0.84946	0	0
007	2017-05-19t0904	1495202896.89	larva	14.1998	-33.8046	-225.6014	539.2877	130.9107	43541.8981	142355.8456	3288387.8364	0	-1.3135	0	-1.2846	0	-1.2649					0	-1.3308	0	-1.4262	0	-0.74393	0	0	0				0	-0.99576	0	0
007	2017-05-19t1303	1495217239.47	larva	18.1838	-29.8205	-221.6174	1367.9197	139.0274	150101.0522	475725.2107	13933663.6209	298.3227	0.73321	104.5262	0.74912	102.7615	0.74903	198.818	-0.39431	194.8647	12525.5342	140.3275	0.71405	177.0922	0.73345	656528.94	-0.18766	211.591	57.9726	57.0992	119.9999	110.8346	7559.9951	83.1983	0.4479	99.7969	364125.88
007	2017-05-19t1640	1495230262.46	larva	21.8013	-26.203	-217.9999	1617.3447	172.555	222429.874	703862.8408	25623859.5505	270.7929	0.35577	112.2098	0.80868	110.4059	0.81299	198.8202	-0.48493	196.1878	18490.2812	142.0566	0.61469	176.9669	0.5631	1035921.2	0.041364	310.3185	69.7261	68.1432	140.9581	132.1764	13109.0986	96.4593	0.6321	119.0807	643711.7
007	2017-05-19t2104	1495246117.14	larva	26.2054	-21.799	-213.5958	1672.2893	144.4999	195836.5857	618222.8574	19317180.4179	335.7883	0.66003	115.4673	0.74927	113.6649	0.75977	208.395	-0.40349	203.7584	17088.3906	145.326	0.50722	183.0516	0.43825	942674.75	-0.36136	357.2392	68.8676	67.7944	137.9022	126.4524	11307.9775	94.1016	0.49475	113.8228	562235.25
007	2017-05-20t0102	1495260383.7	larva	30.1683	-17.836	-209.6329	1910.0301	158.7944	240707.4346	759076.5564	26143538.2068	311.8702	0.28379	122.8847	0.80173	120.1488	0.79551	226.9583	-0.12203	220.9711	22922.7832	157.388	0.57156	203.4609	0.54635	1232164.6	-0.26445	347.3474	74.8651	73.6982	137.8004	124.0526	13917.8447	99.1864	0.51684	115.5809	750672.25
007	2017-05-20t0440	1495273461.47	larva	33.801	-14.2033	-206.0002	2317.9493	199.5271	355802.5694	1124121.5924	45662740.4569	295.7979	-0.026278	129.432	0.8489	127.0698	0.8568	235.8103	-0.018102	232.5452	34899.9258	166.2732	0.59548	214.6916	0.5385	1903944.8	0.30924	259.8892	72.2144	71.2242	133.5822	124.5317	19770.1602	97.3132	0.39112	115.3093	1062274
007	2017-05-20t0904	1495289316.27	larva	38.2051	-9.7992	-201.596	2726.5828	180.5516	427212.8112	1347874.2047	55015263.5675	371.6285	0.38301	119.4547	0.42796	116.0171	0.41507	281.5818	0.85571	271.7504	49839.9766	156.8091	0.20944	241.066	0.73871	2108016.2	0.26603	267.7838	70.2604	69.0288	128.9488	121.8935	22823.9395	96.4021	0.25464	113.16	1239884.8
007	2017-05-20t1302	1495303583.8	larva	42.1683	-5.836	-197.6328	3097.3659	222.3196	540068.1805	1702818.6014	78769341.3466	361.9187	0.107	123.8593	0.40555	119.5723	0.37353	276.9317	0.69868	273.7438	61755.7734	174.9459	0.42438	249.8623	0.70415	2752772.5	0.76106	324.7236	74.2421	73.3227	131.4443	123.4378	29312.082	100.4581	0.25362	115.845	1650030.2
007	2017-05-20t1640	1495316662.83	larva	45.8014	-2.2029	-193.9998	3212.0934	228.9408	606675.2681	1913569.5486	94861155.854	429.3828	0.58875	120.2227	0.21546	115.8965	0.18547	268.1085	0.45247	260.7247	67027.1328	168.5074	0.17689	237.9443	0.40245	2995349	0.80877	429.3828	71.6054	70.3483	140.8704	128.1429	35217.6094	98.9669	0.14707	116.1741	1784048.9
007	2017-05-20t2104	1495332523.98	adult	50.2073	2.2029	-189.5939	3642.8325	242.3783	693069.3852	2183121.5003	111660972.965	389.7355	0.12089	124.1983	0.27471	119.734	0.23983	290.5176	0.89162	287.4719	82797.5312	169.7279	0.10674	260.3723	0.76393	3535180.2	1.1564	425.3804	74.6701	73.3488	139.6452	130.2706	39798.875	102.0833	0.17029	120.0635	2125409.5
007	2017-05-21t0102	1495346794.81	adult	54.1714	6.1671	-185.6298	1935.4255	233.647	355734.0841	1131284.2282	53891487.0626	371.5182	-0.12545	130.0176	0.45896	123.2499	0.3337	301.5342	1.1542	297.7289	44325.5312	201.8387	0.96293	274.4463	1.0491	1903718.2	-0.90638	476.7121	76.5141	75.4733	140.9498	130.8666	20719.6133	103.3776	0.16487	121.3783	1120319.1
007	2017-05-21t0440	1495359861.12	adult	57.8009	9.7966	-182.0003	3820.8891	261.63	811442.561	2557004.2804	144309551.732	465.6415	0.71347	123.2052	0.1839	119.1995	0.1655	274.7982	0.52163	268.1706	91507.8203	167.2932	-0.074408	242.7345	0.38323	4094723.5	1.3582	645.6786	74.1604	72.6361	142.6375	133.0086	47498.2773	102.8244	0.11385	121.8376	2464721
007	2017-05-21t0904	1495375734.54	adult	62.2102	14.2059	-177.591	3760.7907	254.5154	773349.8521	2436558.3858	134401559.221	460.5286	0.63503	125.567	0.27938	121.7784	0.26434	257.7036	0.17621	251.7634	81692.0312	169.3444	-0.040791	231.3989	0.15322	3980221.8	1.0232	564.4133	78.2458	76.8128	144.8133	133.7862	45905.8125	106.479	0.20289	124.2413	2480235.5
007	2017-05-21t1303	1495390027.55	adult	66.1805	18.1762	-173.6207	3653.5491	244.6434	755519.5509	2381943.4403	130660104.715	458.2787	0.59999	125.3847	0.27047	122.8959	0.30997	221.3537	-0.63811	216.7279	68619.6406	163.3416	-0.26181	201.704	-0.53595	3882036.5	0.7583	501.6858	80.4593	79.2068	146.3541	136.4258	45369.7578	107.9636	0.22458	126.3225	2491101
007	2017-05-21t1640	1495403061.97	adult	69.8012	21.7968	-170	3585.9681	254.294	724575.8134	2283016.0685	124939447.314	513.3467	1.1256	111.1932	-0.42466	106.9085	-0.44627	241.8689	-0.052239	235.4703	72076.9219	161.3337	-0.34786	219.7409	-0.037841	3303993.5	0.024194	601.2728	63.9894	62.4762	141.381	128.3558	42131.5312	94.3974	-0.28483	116.4846	1901382.5
007	2017-05-21t2105	1495418967.26	adult	74.2193	26.215	-165.5819	3739.4422	244.9325	736628.4873	2321172.1026	122289476.47	275.4598	-1.1566	111.9317	-0.42516	107.8401	-0.4443	211.9594	-0.75031	208.6413	64223.6953	160.3555	-0.39748	197.0738	-0.58775	3381567.5	-0.0070404	280.6916	67.9086	66.473	133.567	125.8637	40470.8086	97.0875	-0.23448	115.6024	2051586.5
007	2017-05-22t0103	1495433254.06	adult	78.1879	30.1835	-161.6133	3866.9185	261.328	806140.7886	2539643.4675	142703826.928	340.5924	-0.5204	99.5465	-1.0859	96.7097	-1.0239	199.4267	-1.0429	193.9468	66010.2266	139.6293	-1.1682	178.6104	-1.0846	3288618.8	-0.18269	436.1024	61.8533	60.1184	145.8099	132.2733	48263.0664	91.8694	-0.46327	117.0064	2043385.8
007	2017-05-22t0440	1495446262.41	adult	81.8013	33.7969	-157.9999	3871.0622	266.9929	801777.5461	2525250.8182	144063734.667	297.8825	-0.92398	111.9635	-0.48634	110.0954	-0.40784	209.6297	-0.67551	206.5287	68968.1875	158.5242	-0.48352	192.9211	-0.61198	3679344.2	0.16006	302.0662	68.2253	66.999	137.4483	128.8742	45220.5	99.1476	-0.24027	118.2508	2242021
007	2017-05-22t0905	1495462179.96	adult	86.2228	38.2185	-153.5784	3746.6084	259.7152	793902.4196	2501845.6805	142965247.457	422.0019	0.29847	107.3902	-0.76303	104.413	-0.73541	209.47	-0.60261	204.8329	68287.2344	155.6935	-0.60359	191.6387	-0.59564	3491793.2	-0.0881	506.2268	65.5847	63.3358	146.7839	135.2173	47851.5391	99.0816	-0.29056	122.8526	2132488
007	2017-05-22t1304	1495476516.22	adult	90.2051	42.2008	-149.5961	3858.5639	274.4253	840749.5614	2649669.3951	155720450.185	369.006	-0.20774	132.0518	0.4776	130.5162	0.51899	206.4809	-0.64244	201.3188	71235.9062	169.3417	-0.10965	191.4717	-0.55591	4544958.5	0.9197	418.3164	88.0399	86.5698	155.4428	145.643	53627.7539	117.5908	0.33318	135.693	3030157
007	2017-05-22t1640	1495489472.92	adult	93.8042	45.7999	-145.997	3706.1528	288.1107	833346.2243	2628572.8822	157928754.049	296.2199	-0.91966	128.0265	0.23404	125.2637	0.21913	223.774	-0.02408	219.4549	76306.9219	171.3721	-0.051179	205.2514	-0.049075	4363015.5	0.6965	359.8151	78.8337	76.9265	155.2094	143.3407	52926.3867	111.0901	0.059002	132.2279	2686573.2
007	2017-05-22t2106	1495505424.92	adult	98.2353	50.231	-141.5659	4021.6945	249.6859	850644.6749	2682298.8435	148854915.042	290.8101	-0.97234	132.1898	0.40813	129.9046	0.40449	223.8631	0.019251	220.4057	78128.2031	175.1202	0.065472	205.1664	-0.020885	4605227	0.88398	344.2449	88.0083	86.6241	154.7005	145.4835	53990.4766	119.943	0.33092	137.6087	3066032.5
007	2017-05-23t0104	1495519693.34	adult	102.1988	54.1944	-137.6024	2739.0634	322.9813	676975.9629	2145853.6439	140862578.706	502.3304	1.1522	94.0014	-1.6505	89.8372	-1.6716	201.4773	-0.72144	194.9512	55809.2148	138.6074	-1.3475	180.7353	-0.86263	2597635.5	-1.0851	639.2518	62.7263	60.7368	138.3096	125.5824	38311.7617	92.3493	-0.71511	112.1494	1733377.4
007	2017-05-23t0440	1495532662.56	adult	105.8013	57.797	-133.9999	3848.0157	273.2471	838717.3449	2642408.3706	158238505.56	442.3762	0.55746	93.0058	-1.747	89.5991	-1.7309	196.2716	-0.8908	190.9974	67517.4375	135.0079	-1.5117	175.2986	-1.0517	3191958.5	-0.53697	634.2706	63.0328	60.9723	141.4121	128.0113	48645.75	94.1465	-0.69315	115.7852	2163284
007	2017-05-23t0906	1495548619.35	adult	110.2338	62.2294	-129.5674	3816.2797	264.1343	852956.8329	2689417.4843	158800955.753	384.3127	-0.023992	92.4925	-1.8275	89.3052	-1.8031	199.9075	-0.76018	195.6193	69967.6094	133.0671	-1.6198	179.7284	-0.89861	3228819.8	-0.52793	517.541	62.3345	60.2938	132.858	124.5206	46500.2891	93.3143	-0.77884	114.1982	2176035.8
007	2017-05-23t1304	1495562912.37	adult	114.204	66.1997	-125.5971	3952.5539	258.9539	860639.8318	2712355.063	157236114.336	477.0857	0.92899	100.4337	-1.4531	97.4858	-1.436	198.5852	-0.80523	193.045	70100.5859	140.4484	-1.3687	180.7643	-0.86881	3537876	-0.26422	550.9406	66.7901	65.2552	133.8257	125.4863	47240.4688	97.1167	-0.69002	115.7214	2352747.8
007	2017-05-23t1640	1495575865.32	adult	117.8021	69.7978	-121.9991	3572.909	290.6292	855400.6461	2699176.7651	170601390.276	315.5663	-0.72681	97.6217	-1.644	95.0539	-1.6045	185.4257	-1.2581	181.2959	64898.9961	136.2232	-1.5579	167.3578	-1.3489	3410217.2	-0.40156	327.5731	64.1112	62.3568	127.3238	120.0576	44563.3125	94.414	-0.83794	112.4192	2239596.8
007	2017-05-23t2106	1495591855.81	adult	122.2439	74.2396	-117.5573	4083.1624	268.5128	891377.912	2807686.8139	165423489.119	553.0074	1.7391	110.7909	-0.99866	108.4952	-0.97376	204.0894	-0.6278	197.6051	74492.625	157.9706	-0.76354	185.9953	-0.70739	4042651	0.14596	725.1702	70.6945	68.0392	156.3259	143.3737	57058.9375	107.7736	-0.40353	131.4916	2579570
007	2017-05-24t0104	1495606134.74	adult	126.2103	78.2059	-113.5909	3731.0518	274.1025	866360.283	2731759.3401	168382573.487	459.5233	0.77779	126.8062	-0.2003	127.2972	-0.06526	208.7703	-0.48174	204.2002	74113.4531	176.5826	-0.089928	195.902	-0.379	4489318.5	0.51878	549.2277	75.9948	74.583	155.4384	146.4956	55180.6211	117.8505	-0.086529	136.5942	2690442.5
007	2017-05-24t0440	1495619063.14	adult	129.8015	81.7971	-109.9997	4237.8162	279.4284	959037.2123	3022254.9115	182909954.597	299.8959	-0.90009	134.321	0.15201	132.4998	0.15446	218.1391	-0.18511	212.7659	85728.6719	174.7879	-0.19104	200.7159	-0.23128	5270891	1.1792	338.7254	88.5721	86.8462	162.6578	153.988	63924.5117	123.3988	0.066661	144.1698	3475658
007	2017-05-24t0922	1495636011.9	adult	134.5095	86.5051	-105.2917	4044.5919	279.2084	935407.7153	2948396.1415	181106511.924	333.8863	-0.54071	119.6424	-0.6822	116.4458	-0.72382	227.5889	0.094597	223.0613	87166.5469	173.3175	-0.29128	208.1123	-0.0082521	4574884.5	0.53832	387.9843	78.7997	76.6222	150.4837	143.5246	57635.2656	117.106	-0.24	134.7987	3013143
007	2017-05-24t1306	1495649432.26	adult	138.2374	90.233	-101.5638	4189.0812	274.4212	942037.9356	2967138.9419	180685834.204	326.6497	-0.61891	136.798	0.17754	134.8003	0.16586	221.9558	-0.11073	218.2203	85674.9531	179.7058	-0.085864	205.599	-0.11982	5272194.5	1.1111	345.9677	87.6644	85.808	158.9706	151.447	61362.6562	122.1013	-0.11383	142.3201	3378587.5
007	2017-05-24t1640	1495662295.69	adult	141.8105	93.8062	-97.9907	3066.5298	252.693	638830.101	2025365.4014	109541058.517	544.9338	1.7719	109.4023	-1.3133	107.0909	-1.2923	202.1673	-0.75152	196.2521	52967.8438	150.4655	-1.2233	183.265	-0.88947	2864370.2	-0.93765	622.7815	71.4428	69.5602	152.4258	139.2766	39935.5625	104.9963	-0.81531	128.9797	1870516.2
007	2017-05-24t2045	1495676990.62	adult	145.8925	97.8881	-93.9087	4031.2151	280.0198	926995.6751	2921505.8551	178887435.498	354.774	-0.30665	140.4295	0.27852	138.876	0.28356	232.4929	0.16031	227.2166	88114.7969	185.8282	0.071924	214.7731	0.12527	5322420	1.1051	396.5623	94.4611	92.5689	175.633	166.201	66564.9219	132.8886	0.16402	155.0261	3580169.8
007	2017-05-25t0044	1495691306.19	adult	149.869	101.8647	-89.9322	4061.0698	282.3271	912421.8628	2875348.4533	172381424.032	290.8739	-1.0106	112.8948	-1.2222	110.6925	-1.2019	204.8846	-0.70035	199.7286	76626.8594	157.177	-1.0458	186.7572	-0.81794	4211765.5	0.17852	286.835	66.6903	64.099	153.5756	145.8958	57437.2578	105.7823	-0.93389	131.6808	2488014.5
007	2017-05-25t0440	1495705496.91	adult	153.8109	105.8065	-85.9903	3947.668	295.4615	913214.1739	2877434.4416	181666429.459	297.1787	-0.93542	144.2049	0.39148	142.8326	0.4007	220.7922	-0.25076	216.9741	82576.2891	184.4817	-0.052244	206.0025	-0.22443	5385908.5	1.1243	304.5417	95.4126	94.0775	174.055	165.0596	65096.5547	133.2744	0.038907	155.0526	3563566.2
007	2017-05-25t0845	1495720197.64	adult	157.8944	109.8901	-81.9068	4361.2577	289.9418	1019426.077	3211300.3837	202103778.599	603.2217	2.4429	103.1971	-1.8245	101.3328	-1.7693	184.7549	-1.3071	175.6439	77042.7812	141.03	-1.7293	165.2981	-1.5347	4297955	0.24856	824.8665	70.8881	68.4808	158.8807	145.3868	66253.2344	107.6527	-1.0183	131.9077	2952346.2
007	2017-05-25t1244	1495734536.51	adult	161.8774	113.8731	-77.9238	4031.5587	268.8343	906547.6967	2856840.2359	172464937.032	395.1234	0.15124	135.303	-0.16326	134.6401	-0.099916	206.4715	-0.70493	200.4453	76600.9375	175.9058	-0.45081	193.8348	-0.66486	5014194	0.81693	401.9359	93.1048	92.3079	174.9598	165.7925	64910.0859	133.8908	-0.093406	155.5251	3450369.2
007	2017-05-25t1641	1495748749.23	adult	165.8254	117.8211	-73.9758	4040.1251	277.7683	902544.9385	2843212.1457	171897471.34	318.4574	-0.67126	142.7066	0.18931	141.609	0.21913	225.1323	-0.21771	216.8488	83298.9453	183.0644	-0.21856	206.2252	-0.31536	5270441	1.0145	382.9753	97.8762	96.2207	183.5681	172.7906	67920.1797	137.3379	-0.039184	159.7249	3614765.5
007	2017-05-25t2050	1495763696.82	adult	169.9775	121.9732	-69.8237	3953.7995	266.5549	862036.0784	2716436.7979	160129971.073	570.1253	1.9763	146.9803	0.37421	146.0966	0.40962	232.037	-0.068054	223.9732	81909.0469	191.6702	0.064198	212.8441	-0.15321	5185022.5	0.94718	617.128	99.3385	96.9761	191.6807	177.6009	67663.2734	140.7677	0.0080958	164.4324	3504365
007	2017-05-26t0146	1495781466.07	adult	174.9134	126.9091	-64.8878	3985.7614	269.5957	882379.9762	2780494.4583	165593048.878	524.2432	1.45	149.1753	0.43927	147.2544	0.41969	240.4211	0.10098	234.2549	86792.0156	197.6827	0.23866	223.9467	0.12307	5385226.5	1.0981	566.9141	103.2356	100.3872	196.5522	185.9823	70955.3281	147.8551	0.17645	172.9226	3726804.8
007	2017-05-26t0440	1495791895.97	adult	177.8106	129.8063	-61.9906	3876.8176	271.7032	865436.5662	2726899.4168	164191654.148	308.3852	-0.74334	155.6583	0.75184	154.7642	0.77655	235.2933	-0.058496	231.0145	83293.8281	198.5838	0.23928	221.3915	0.017657	5508434	1.1886	281.5478	112.454	110.4207	200.3027	192.4619	70907.1562	158.0468	0.50073	181.4839	3979520.5
007	2017-05-26t0845	1495806599.86	adult	181.895	133.8907	-57.9062	3919.4007	268.1428	878164.0912	2768070.3737	165281563.397	395.9073	0.12432	151.0466	0.45878	149.5737	0.46329	239.9625	0.018088	233.0224	86386.5156	196.1715	0.10441	221.3013	-0.026785	5425895.5	1.1231	455.9701	108.8333	105.4729	207.7228	194.7534	74780.2188	155.7731	0.32934	183.0556	3909508.8
007	2017-05-26t1332	1495823789.97	adult	186.67	138.6657	-53.1311	3790.7774	264.1908	829800.5877	2614843.6167	154608896.318	394.9842	0.1015	150.8887	0.39018	149.0975	0.38169	240.2179	-0.022765	234.8742	81674.0781	198.7333	0.14143	224.5167	0.010112	5124482.5	0.89554	431.727	112.4901	108.6262	219.5951	211.1064	74662.3281	165.7214	0.59756	196.3777	3820390
007	2017-05-26t1640	1495835075.74	adult	189.805	141.8006	-49.9962	3771.1208	266.697	821510.6247	2588435.581	152312575.849	320.8009	-0.60656	147.7904	0.18792	146.7453	0.22465	233.8021	-0.20401	229.1453	78791.3047	193.4065	-0.089167	217.0192	-0.22495	4970485.5	0.78118	308.3792	110.3549	106.4419	213.2947	205.4448	71880.3281	165.9177	0.53817	193.1853	3711455.5
007	2017-05-26t2040	1495849464.94	adult	193.802	145.7976	-45.9992	3784.2791	261.9035	817257.2877	2576027.1903	148748590.401	472.4733	0.79922	149.8239	0.24377	148.3024	0.25586	238.4416	-0.13444	232.5879	79877.9375	196.8119	-0.014931	222.386	-0.12427	5014306	0.8054	529.2369	112.4329	107.5081	221.8223	212.5782	74310.4531	170.7747	0.62891	201.6182	3762904.8
007	2017-05-27t0132	1495866988.7	adult	198.6697	150.6654	-41.1315	3472.6235	287.4351	785110.6272	2476915.6102	150509569.233	344.3453	-0.39555	151.2829	0.25937	150.7531	0.32393	228.8543	-0.39473	223.6811	73691.0781	194.8614	-0.14301	215.6068	-0.35047	4861475	0.68827	426.7245	117.686	113.481	226.4645	220.0756	72921.5625	179.3242	0.83267	208.565	3781838.5
007	2017-05-27t0440	1495878262.73	adult	201.8014	153.797	-37.9998	3575.0492	262.6824	782859.4251	2468229.8476	144715978.948	391.6326	0.024846	149.6149	0.13343	149.0607	0.20163	228.1063	-0.4387	223.2718	73222.1094	193.2937	-0.23425	214.6922	-0.4034	4791119	0.63409	420.0239	116.2279	110.8594	227.9788	221.9825	73181.2031	180.9249	0.82433	212.4325	3721967.5
007	2017-05-27t0840	1495892664.86	adult	205.802	157.7976	-33.9992	3498.1042	268.6695	774197.0418	2441405.632	144336626.797	297.4136	-0.8216	150.0581	0.10887	149.555	0.18261	227.3754	-0.48776	223.1842	72077.9922	194.4452	-0.23916	215.134	-0.42993	4752640	0.60036	412.3906	117.5328	111.774	234.721	228.9019	74406.5625	186.4018	0.93687	219.028	3722498.2
007	2017-05-27t1332	1495910205.96	adult	210.6745	162.6702	-29.1267	3386.3886	268.5535	727461.2583	2293468.8966	134642089.422	320.9949	-0.6176	153.6878	0.24284	153.4632	0.33063	233.9914	-0.39033	227.6345	69729.4375	199.5855	-0.11587	219.4896	-0.36721	4578359	0.47178	374.0626	123.417	117.649	246.1186	238.5921	73343.3516	193.6159	1.0935	225.4922	3676592.5
007	2017-05-27t1640	1495921462.01	adult	213.8012	165.7968	-26	3328.3838	269.723	729852.731	2301882.7039	136746214.787	310.4569	-0.7134	154.6137	0.25733	154.2181	0.33833	235.6194	-0.38321	229.3541	70450.2109	200.4362	-0.12	221.9792	-0.33451	4616147	0.49333	341.0111	124.6876	118.6163	246.972	238.3088	73844.6328	196.9601	1.1505	226.3825	3722673.5
007	2017-05-27t2040	1495935863.76	adult	217.8017	169.7973	-21.9995	3382.1115	268.7849	745340.0267	2350265.0783	140452276.689	320.1701	-0.63359	153.5955	0.1642	153.0331	0.24157	231.2633	-0.50218	226.8243	70535.3125	198.7256	-0.21625	218.9913	-0.438	4683279	0.53425	391.4518	124.0756	118.1948	245.1223	237.5732	74762.3047	195.8421	1.0437	226.8244	3783189.8
007	2017-05-28t0132	1495953401.3	adult	222.6732	174.6689	-17.128	3274.9969	264.4725	727010.8037	2294681.9703	135981634.237	293.2059	-0.87513	155.5563	0.22	155.1798	0.30888	232.3854	-0.51242	228.7836	69250.8359	200.017	-0.21544	220.6981	-0.43209	4627800	0.49182	359.2876	127.1297	120.5908	245.8621	239.1144	73266.9062	201.4933	1.1525	230.5295	3782109.2
007	2017-05-28t0440	1495964662.23	adult	225.8012	177.7969	-13.9999	3272.0004	267.8227	730968.9619	2307919.9019	137947164.226	330.5385	-0.55495	155.9029	0.21019	155.2042	0.285	233.4964	-0.50908	229.4422	70048.9062	200.7201	-0.21712	221.0026	-0.44487	4663991.5	0.51464	424.7419	127.5286	121.0098	249.3091	243.8148	74792.7188	201.2185	1.094	230.7643	3815145.5
007	2017-05-28t0840	1495979063.96	adult	229.8017	181.7974	-9.9995	3309.236	266.5765	730718.5901	2305256.4364	137582762.893	288.8349	-0.92456	157.3156	0.24818	156.2319	0.30562	235.244	-0.49684	230.6638	70337.9531	201.5766	-0.2191	222.7344	-0.42917	4703265	0.53999	333.166	128.137	122.0172	248.2892	243.1461	74238.4688	201.0589	1.0284	232.0168	3830910.8
007	2017-05-28t1332	1495996589.94	adult	234.67	186.6657	-5.1311	3171.6383	267.8791	701570.9636	2216037.2852	131092105.837	319.3413	-0.66799	159.9654	0.34161	158.7168	0.39274	237.4115	-0.48005	232.7328	68374.5156	203.7503	-0.18442	224.5514	-0.41612	4591808	0.46417	353.3268	132.3274	127.4431	246.8419	241.8005	71090.4531	201.6865	0.97886	229.7658	3798458.5
007	2017-05-28t1640	1496007861.24	adult	237.801	189.7966	-2.0002	2904.7626	267.9398	656078.1076	2074054.8103	123663952.863	326.29	-0.61364	165.8472	0.61017	164.5176	0.65627	247.7831	-0.30213	244.3374	66653.6484	211.6617	0.040918	234.3767	-0.21733	4452666.5	0.37047	410.1975	138.3643	133.3372	260.9507	257.2485	70195.75	212.5209	1.2754	242.4771	3714805.5
007	2017-05-28t2040	1496022262.84	dead	241.8014	193.7971	2.0002	3001.7127	275.1429	666082.5078	2102986.2415	125477048.213	334.3975	-0.55117	165.9579	0.58122	164.5594	0.62738	252.2563	-0.24112	246.7645	68865.9766	211.9091	0.018701	236.7191	-0.19091	4522186	0.41825	377.3217	140.6919	132.1885	287.1859	281.6414	78401.75	229.4217	1.7402	269.8367	3833714.2
008	2017-05-18t1640	1495143881.26	egg	-6.3774	-58.1839	-250.4317	587.4106	95.6932	38537.789	122498.4914	2331163.4848	0	-0.2318	0	-0.39643	0	-0.40671					0	-0.35544	0	-0.26001	0	0.66434	0	0	0				0	-0.37582	0	0
008	2017-05-18t2104	1495159704.4	egg	-1.9821	-53.7885	-246.0364	558.377	99.224	37577.9071	119668.397	2341228.7225	0	-0.45391	0	-0.5702	0	-0.57529					0	-0.54481	0	-0.49334	0	0.35727	0	0	0				0	-0.49588	0	0
008	2017-05-19t0101	1495173975.7	larva	1.9821	-49.8243	-242.0721	588.0875	98.2819	39502.8921	125650.5699	2451859.7957	0	-0.65859	0	-0.73343	0	-0.73336					0	-0.72344	0	-0.71072	0	0.082705	0	0	0				0	-0.60934	0	0
008	2017-05-19t0440	1495187076.74	larva	5.6213	-46.1851	-238.4329	558.6842	102.244	38336.7336	122217.0813	2448731.3151	0	-0.85002	0	-0.88935	0	-0.88407					0	-0.89468	0	-0.91636	0	-0.16705	0	0	0				0	-0.71822	0	0
008	2017-05-19t0904	1495202911.81	larva	10.0199	-41.7865	-234.0343	588.7666	98.5579	39662.6696	126214.4407	2471623.6091	0	-1.0856	0	-1.0866	0	-1.0744					0	-1.1121	0	-1.1731	0	-0.46525	0	0	0				0	-0.85653	0	0
008	2017-05-19t1303	1495217255.08	larva	14.0042	-37.8022	-230.0501	588.0875	97.7746	39512.2859	125750.7204	2452530.9539	0	-1.3027	0	-1.2751	0	-1.2557					0	-1.3203	0	-1.4141	0	-0.73101	0	0	0				0	-0.98905	0	0
008	2017-05-19t1640	1495230277.44	larva	17.6215	-34.1849	-226.4327	584.263	99.7571	39792.9954	126772.0216	2515655.7778	283.3523	0.64507	119.9592	1.0939	119.1603	1.1153	176.2387	-0.8135	167.7917	3172.2971	146.8757	0.83863	163.1884	0.57081	205130.28	-0.71242	270.9969	74.6457	73.3532	149.4836	129.4933	2690.7046	99.8109	0.77436	118.3344	127644.14
008	2017-05-19t2104	1495246132.01	larva	22.0255	-29.7809	-222.0287	1266.3885	131.6083	130610.3072	413325.8606	11499852.4823	233.4493	0.056164	132.1727	1.2456	130.9816	1.2654	192.0239	-0.62299	188.3222	10561.3154	162.3769	0.94814	179.6012	0.58941	724835.06	-0.35687	204.5757	74.6968	73.6951	137.0665	130.8707	7538.6587	99.8412	0.69473	119.4785	409637.06
008	2017-05-20t0102	1495260398.64	larva	25.9885	-25.8179	-218.0657	944.708	113.3438	81444.3668	257630.3682	6180199.1965	224.5163	-0.20813	126.6753	1.0159	125.5175	1.0416	180.4893	-0.95091	175.7073	6317.1274	154.613	0.67863	168.9641	0.24475	436396.28	-0.96507	265.4864	74.6941	73.2476	146.729	132.9453	5135.5156	100.164	0.62475	118.0856	257321.03
008	2017-05-20t0440	1495273476.84	larva	29.6213	-22.1851	-214.4329	1649.2794	128.7002	170855.5597	539091.2299	15112344.5245	347.1241	0.5933	119.2681	0.73143	118.2474	0.76598	188.6927	-0.88005	179.7176	13585.8711	149.3623	0.44554	169.0642	0.058347	855629.06	-0.68467	404.3995	70.0164	68.9257	134.8743	123.966	9710.9463	95.2729	0.44429	112.8828	502297.88
008	2017-05-20t0904	1495289331.62	larva	34.0254	-17.781	-210.0288	1741.648	147.5536	205042.5148	646754.3213	20729517.7627	387.4537	0.71653	128.8207	0.82602	125.6948	0.81477	276.9698	0.8236	270.0633	23819.3984	170.7329	0.67313	241.3306	0.94336	1101803	-0.66466	495.2168	75.5609	74.4874	144.1789	132.6678	12399.3818	104.1832	0.54276	122.3121	646272
008	2017-05-20t1302	1495303599.27	larva	37.9887	-13.8177	-206.0656	2112.2427	172.7562	298344.273	941508.984	35343515.3484	318.4969	-0.054524	103.7136	0.009607	102.9959	0.071658	163.7343	-1.6173	160.4525	20303.0508	135.9307	-0.21222	152.0177	-0.70695	1283248.2	-0.69722	384.5158	57.2697	56.0655	123.1409	115.6077	15269.4717	84.1046	-0.038843	101.4643	708598
008	2017-05-20t1640	1495316677.83	larva	41.6216	-10.1848	-202.4326	2794.1677	198.0793	461815.404	1459564.2529	62079487.9637	365.624	0.15825	106.8926	-0.075151	103.1957	-0.086745	266.181	0.47608	258.0889	50840.5625	151.4843	-0.083795	225.9351	0.30512	2034487.4	-0.047759	350.6995	63.3602	61.9602	126.5922	117.9437	24179.1094	93.1766	0.073111	109.7924	1205934.1
008	2017-05-20t2104	1495332538.89	larva	46.0275	-5.779	-198.0268	2581.8593	206.9015	413091.6991	1304093.8442	57632581.8601	479.8933	1.032	130.6061	0.53719	125.6821	0.48493	367.7194	2.6377	363.7454	62880.0156	193.9098	0.7857	326.257	2.0244	2225006.2	-0.099899	442.8626	73.026	71.9635	150.2284	137.18	25689.0586	104.5599	0.29929	124.5748	1244071.6
008	2017-05-21t0102	1495346809.73	larva	49.9916	-1.8148	-194.0626	3143.1286	213.1647	557713.9042	1757167.9063	84158678.3635	379.5036	0.029213	130.9937	0.50998	127.5931	0.50759	282.7582	0.71831	275.309	65034.3984	179.2561	0.36008	248.6881	0.53159	3006959.5	0.56421	293.1271	72.9803	71.6083	140.97	133.3996	32423.0996	104.5857	0.24722	123.4105	1675263.2
008	2017-05-21t0440	1495359876.61	adult	53.6213	1.8148	-190.433	3108.6051	227.6217	576494.0297	1817711.7125	89567821.9321	399.6255	0.14017	104.0498	-0.51446	96.104	-0.66175	289.1368	0.86866	283.4218	68525.4219	169.589	0.03955	262.1381	0.78187	2465772	-0.25291	464.576	57.0683	55.2257	129.6784	119.1769	30733.7852	89.3066	-0.27464	108.4288	1352404.2
008	2017-05-21t0904	1495375750.03	adult	58.0305	6.2241	-186.0237	3505.644	237.4992	691110.556	2178406.7378	114439802.046	392.6298	0.019194	116.1324	-0.10679	111.9054	-0.12646	261.7635	0.22099	256.4031	74340.8516	164.3939	-0.16753	233.6778	0.1803	3293514.8	0.45705	401.6766	64.4415	62.7182	136.8878	126.6589	38876.1289	96.3027	-0.10365	116.029	1827560.5
008	2017-05-21t1303	1495390042.99	adult	62.0008	10.1944	-182.0534	3711.787	240.1612	729567.351	2298019.7695	121120857.385	383.3841	-0.10035	116.5846	-0.11582	112.8067	-0.11806	252.845	0.057638	246.6272	75853.4844	158.3989	-0.3989	227.1355	0.049758	3490544	0.49623	429.1945	68.0455	66.8044	131.202	120.3595	39360.5898	95.0961	-0.18355	111.2819	2037282.8
008	2017-05-21t1640	1495403076.98	adult	65.6214	13.8149	-178.4329	3539.1543	250.0611	750293.0102	2365883.8197	132627402.06	300.6042	-0.90969	135.8195	0.75894	133.4667	0.78852	229.4124	-0.44932	224.2948	70659.0312	175.6009	0.15942	210.8449	-0.31642	4171559	1.0837	312.3673	83.0783	81.8156	148.7628	141.3022	45818.9492	111.2715	0.34486	130.8135	2551668
008	2017-05-21t2105	1495418982.29	adult	70.0395	18.2331	-174.0147	3718.2654	260.5658	800775.4015	2524133.3531	146402389.43	340.2807	-0.53598	94.2978	-1.2488	91.4244	-1.1735	198.8852	-1.157	194.0891	65234.3438	131.5902	-1.4028	177.1812	-1.1522	3092778.2	-0.2086	416.1767	62.4813	61.0226	127.8891	118.651	41947.6367	91.4273	-0.39228	108.525	2049263.4
008	2017-05-22t0103	1495433269.03	adult	74.008	22.2016	-170.0462	4082.2849	254.8675	844906.8871	2661992.5678	148508385.406	319.1044	-0.73682	101.8273	-0.92789	97.4933	-0.93823	235.256	-0.11538	229.7144	81633.8203	151.7422	-0.70868	211.6403	-0.18365	3524854.2	0.14586	391.4419	62.4261	61.084	127.6527	118.5861	44295.5	93.1381	-0.37333	110.488	2160940.2
008	2017-05-22t0440	1495446277.93	adult	77.6216	25.8152	-166.4326	3686.9765	253.1646	787611.1827	2483005.8489	140719082.267	301.3792	-0.90051	127.7805	0.35081	125.688	0.3908	229.2639	-0.18422	223.6846	74052.25	169.3924	-0.073842	208.6952	-0.19829	4120793.2	0.68433	311.0883	82.5301	81.2708	152.9095	142.3189	49389.7656	113.5316	0.32018	132.3141	2661514.2
008	2017-05-22t0905	1495462195.54	adult	82.0432	30.2368	-162.011	3668.2269	284.1492	812634.8556	2561546.3768	153161196.051	317.9137	-0.72869	102.9286	-0.95144	96.2537	-1.0901	245.1306	0.42575	239.3322	81628.5	162.8633	-0.32307	220.4625	0.25934	3422477.2	-0.10685	337.264	66.7592	64.7847	142.1468	133.3592	47334.8984	101.2918	-0.16572	121.2357	2219809
008	2017-05-22t1304	1495476531.9	adult	86.0255	34.2191	-158.0287	3907.0534	257.7712	853756.0758	2691706.7998	154433922.702	352.3571	-0.38183	114.9365	-0.37126	110.153	-0.44906	255.1346	0.86294	249.1568	89297.125	172.0381	0.0074424	227.9482	0.59934	4017261.5	0.44376	406.2578	76.7211	75.1221	150.1399	140.9702	52548.9609	111.5688	0.1617	131.4698	2681556.2
008	2017-05-22t1640	1495489488.37	adult	89.6245	37.8181	-154.4297	3704.6157	270.9875	839862.2779	2648645.5523	158316542.914	414.9425	0.242	119.6553	-0.16088	118.04	-0.096316	205.5331	-0.67895	198.8275	70703.375	164.4669	-0.28926	188.2048	-0.66969	4110278.5	0.49276	440.3991	75.2617	73.8185	158.7807	144.516	54620.5703	112.2012	0.14514	133.2614	2585314.5
008	2017-05-22t2106	1495505440.08	adult	94.0556	42.2491	-149.9987	3787.4924	284.8672	854043.9259	2692651.9492	163125233.454	359.57	-0.29265	131.27	0.40134	130.9613	0.50233	241.4581	0.56945	235.9419	84510.3438	183.4235	0.40213	219.436	0.44341	4584738	0.91195	358.7279	84.7553	83.3571	160.4415	151.8998	56154.5117	123.2986	0.49717	142.6525	2960164.2
008	2017-05-23t0104	1495519708.35	adult	98.019	46.2125	-146.0353	3724.1892	285.1546	861246.7472	2716237.6818	170293128.499	349.1417	-0.39074	131.9937	0.39988	130.1959	0.42145	206.917	-0.55567	201.4995	72834.7812	173.377	0.00058696	193.8042	-0.41824	4645649	0.92562	399.3325	86.5212	85.0803	158.1176	148.7574	55657.3945	121.9168	0.40469	139.9058	3045201.8
008	2017-05-23t0440	1495532678.16	adult	101.6217	49.8153	-142.4325	2044.7944	275.8108	417394.867	1328403.1022	75285673.9807	384.795	-0.029229	140.5564	0.81499	139.5106	0.85401	209.2126	-0.46032	204.3578	35984.5625	179.5863	0.21454	197.4966	-0.27604	2408152.8	-1.2648	476.8827	95.7427	93.9987	168.6577	161.1222	29009.1309	130.784	0.68881	150.7534	1640359.5
008	2017-05-23t0906	1495548634.97	adult	106.0541	54.2477	-138.0001	3484.0409	272.4173	778450.21	2454259.33	148323516.078	392.8224	0.057504	115.6747	-0.54965	113.1708	-0.53513	210.4245	-0.40537	204.6077	67125.4297	163.2455	-0.43728	192.046	-0.46261	3683314	-0.073056	442.8796	73.5199	70.5297	156.9732	150.3033	50074.4375	113.5317	0.012373	139.7977	2341020
008	2017-05-23t1304	1495562928.03	adult	110.0244	58.218	-134.0298	3825.8566	267.441	809361.6195	2549180.5963	149448904.818	333.8384	-0.53726	104.4836	-1.1892	100.7169	-1.2188	208.8496	-0.45344	204.4399	69338.0547	153.4591	-0.83972	189.8807	-0.54082	3462795.5	-0.3079	402.1515	72.6228	70.0649	162.2527	154.1327	53867.8828	113.7526	-0.0255	143.0486	2406865.5
008	2017-05-23t1640	1495575880.77	adult	113.6224	61.816	-130.4318	3725.4908	276.104	845513.412	2665556.4647	163076260.832	516.7456	1.3335	131.3814	0.19488	129.7167	0.21548	229.4642	0.25517	223.612	79394.6094	184.1118	0.30426	213.1377	0.27421	4541854.5	0.66791	582.9741	89.421	85.8598	187.4736	178.5346	64865.8672	135.7326	0.74182	167.6075	3091282.2
008	2017-05-23t2106	1495591871.01	adult	118.0642	66.2577	-125.9901	4193.3197	295.7293	904512.8861	2847754.7733	175708960.824	366.2471	-0.20436	129.3965	0.035936	127.3441	0.038979	226.8967	0.15937	221.4993	84178.6641	176.3052	-0.029875	208.1583	0.084699	4790386.5	0.85568	426.0254	84.7093	81.8595	184.0186	176.5509	68270.9062	129.2519	0.44751	163.2502	3136024.2
008	2017-05-24t0104	1495606149.88	adult	122.0305	70.2241	-122.0237	3928.5475	289.6495	923849.287	2911809.7105	184448069.739	326.9271	-0.61156	124.7758	-0.25649	122.8631	-0.23881	232.5644	0.3374	228.6662	87909.3359	184.7994	0.26038	216.9416	0.37518	4713905	0.75183	295.7076	79.3769	75.988	183.7498	177.6739	69457.4219	129.9363	0.42042	164.4462	2998778
008	2017-05-24t0440	1495619078.85	adult	125.6219	73.8155	-118.4323	3844.347	275.0171	831953.2244	2620657.9051	155443765.073	363.9679	-0.22488	125.5273	-0.26043	122.5596	-0.29917	233.892	0.36229	230.3069	79757.1719	175.2879	-0.13339	212.7968	0.21142	4273452	0.33027	388.1255	78.0588	74.4813	187.3233	181.5161	63877.2461	123.3508	0.12652	166.8416	2657433
008	2017-05-24t0922	1495636027.49	adult	130.3298	78.5234	-113.7244	3596.1209	287.1422	832240.3239	2624816.2837	163494561.788	360.027	-0.26366	122.7049	-0.46813	119.8461	-0.49732	238.946	0.49608	233.523	81480.5859	177.1931	-0.10469	219.3451	0.40638	4173195	0.21293	428.644	78.2002	74.2799	192.5333	186.4192	65653.8516	127.8765	0.22545	171.3238	2659588.5
008	2017-05-24t1306	1495649447.94	adult	134.0577	82.2513	-109.9965	3921.9362	310.2712	954717.097	3009772.1603	197950219.029	354.3831	-0.32136	140.6644	0.43355	137.6673	0.36402	244.0533	0.63073	238.6852	95180.7969	193.6795	0.48319	225.2449	0.57822	5484503.5	1.3267	356.8441	96.1117	91.9567	196.3733	189.9751	76585.5703	146.1361	0.84831	176.7474	3747395.8
008	2017-05-24t1640	1495662311.09	adult	137.6308	85.8244	-106.4234	1719.8549	412.7162	463930.1009	1548877.6017	113730039.727	351.4403	-0.35064	123.2422	-0.53102	120.0577	-0.57894	241.9244	0.52866	235.8236	46449.4922	168.1253	-0.51732	210.6605	0.055129	2356760.8	-1.3718	354.9359	83.2748	79.8593	192.5818	186.1399	36975.7031	124.3315	-0.020588	164.6873	1592463.9
008	2017-05-24t2045	1495677005.94	adult	141.7127	89.9063	-102.3415	4118.7134	277.1045	913228.2619	2876846.5996	171929291.552	343.5213	-0.43431	125.9029	-0.44038	122.6359	-0.49748	245.2018	0.59216	240.8383	91705.4766	179.3696	-0.13211	223.0368	0.43562	4703355.5	0.60877	410.0365	79.0929	74.9946	192.6964	186.4426	72068.4375	127.3862	0.026948	172.2462	2954673.2
008	2017-05-25t0044	1495691321.41	adult	145.6893	93.8828	-98.365	4717.4137	289.915	1036503.6887	3266757.1119	195296791.906	383.2293	0.0076484	122.4738	-0.66815	118.787	-0.74062	253.8598	0.81587	249.4576	107890.4062	174.4526	-0.35504	226.4387	0.51066	5194235.5	1.0001	514.7466	80.0656	75.483	202.4542	195.9232	86043.0469	129.6945	0.046757	176.64	3395662
008	2017-05-25t0440	1495705512.71	adult	149.6313	97.8249	-94.4229	3987.021	283.377	939910.1483	2962147.2472	187656550.402	327.4456	-0.60507	117.0956	-0.99737	112.6759	-1.0978	246.6708	0.55338	241.5703	94968.2578	170.8975	-0.52596	221.0151	0.29551	4496938	0.41217	327.9832	79.8558	75.0848	203.5596	198.2245	78370.4375	129.0493	-0.046467	181.2016	3066783.5
008	2017-05-25t0845	1495720213.31	adult	153.7148	101.9084	-90.3394	4032.5559	276.4473	919014.4689	2895369.9237	179379080.556	358.0299	-0.26025	126.289	-0.55591	122.588	-0.63511	254.2573	0.7299	248.8272	95600.7344	178.47	-0.27818	227.2607	0.45601	4745310.5	0.60713	382.1698	85.2289	81.1037	206.4165	198.8709	77612.5938	134.2725	0.07866	181.7876	3202475.2
008	2017-05-25t1244	1495734552.31	adult	157.6978	105.8914	-86.3564	2899.9555	303.7369	716264.2434	2264808.1203	150816022.447	378.9372	-0.024804	102.514	-1.8586	98.4336	-1.916	242.77	0.35051	237.6419	71131.6016	149.9592	-1.3906	211.409	-0.086255	2998126	-0.78817	408.1543	66.7696	61.4042	213.5013	205.2145	62555.8828	117.6759	-0.6313	182.2612	1952744
008	2017-05-25t1641	1495748764.71	adult	161.6457	109.8393	-82.4085	4183.5969	304.1454	988804.2792	3115088.6988	199712708.645	429.2114	0.52193	124.7062	-0.72371	119.103	-0.8966	262.2541	0.8463	253.7214	106212.9062	187.6734	-0.0051759	235.7515	0.62797	5039251.5	0.83661	587.9114	78.0691	72.6034	214.3893	204.251	86827.6562	133.7845	-0.09279	184.5488	3154696.5
008	2017-05-25t2050	1495763712.09	adult	165.7978	113.9914	-78.2564	3975.9343	288.9747	909984.1716	2867576.8827	176202048.444	378.0168	-0.034239	122.2508	-0.89866	116.9524	-1.051	269.0779	0.97068	265.0635	100366.0625	181.986	-0.25886	242.6434	0.78527	4549197.5	0.4544	427.3234	78.663	73.0339	221.5951	215.7204	82654.9688	134.1263	-0.16139	195.6978	2927208.5
008	2017-05-26t0146	1495781481.42	adult	170.7337	118.9273	-73.3205	4133.2967	283.5328	958685.0849	3020910.0288	187014075.769	376.5414	-0.053172	127.6374	-0.66508	123.1137	-0.78521	274.7189	1.0425	270.1067	107689.7969	181.1676	-0.33769	243.855	0.75478	5001728	0.80714	419.6941	89.073	83.7541	239.3388	232.2335	93820.8125	142.2728	0.049709	207.3156	3490503
008	2017-05-26t0440	1495791911.22	adult	173.6309	121.8245	-70.4233	4029.3853	279.167	937005.8865	2952892.237	183550249.114	361.3874	-0.2106	123.428	-0.92143	118.5899	-1.05	269.4327	0.86026	263.8605	103192.7266	178.3466	-0.47198	241.0325	0.63436	4725316.5	0.59851	332.3843	85.6108	80.3753	228.0776	222.6133	87353.7109	135.8379	-0.25379	199.4581	3277522.8
008	2017-05-26t0845	1495806615.24	adult	177.7153	125.9089	-66.3389	4032.0319	289.0781	944108.1747	2975610.8786	187758191.932	385.3418	0.027277	128.6133	-0.69068	122.012	-0.91732	290.1497	1.3178	284.1216	111997.8047	194.4333	0.085719	256.0607	1.0095	4962417	0.77982	495.2957	81.5148	76.07	239.1431	231.5268	92309.2188	135.8845	-0.33432	203.8715	3145165.8
008	2017-05-26t1332	1495823805.29	adult	182.4903	130.6839	-61.5639	3830.7298	283.045	923918.1911	2914043.5343	185914572.175	415.0295	0.30944	140.8348	-0.093413	136.6526	-0.21232	291.3737	1.2654	285.3746	110139.2656	201.9529	0.31138	264.9985	1.1881	5315949	1.0411	488.7184	96.7457	91.5113	250.4079	242.7678	94654.1719	157.9894	0.39969	220.9648	3651763
008	2017-05-26t1640	1495835091.36	adult	185.6254	133.8189	-58.4289	3924.1647	299.1056	959813.7145	3025975.1462	200572259.527	375.5942	-0.082275	134.8915	-0.44796	130.4828	-0.56714	279.7891	0.93391	276.2586	109677.3125	195.9953	0.053295	253.4412	0.81711	5286666.5	1.0154	324.8845	93.7464	88.465	231.3685	224.9508	90696.4609	151.5997	0.095576	206.0378	3674109
008	2017-05-26t2040	1495849480.15	adult	189.6223	137.8158	-54.432	3831.9405	285.331	921004.032	2904493.8034	185204932.431	389.2615	0.040518	130.5314	-0.72598	125.7669	-0.85446	294.9302	1.2258	290.1075	111188.6875	186.0646	-0.35491	258.8164	0.90425	4910982.5	0.73843	379.1749	88.4831	82.832	246.1327	238.1713	92792.0312	144.437	-0.24825	214.057	3328999
008	2017-05-27t0132	1495867003.83	adult	194.4899	142.6835	-49.5643	4186.6182	291.908	995018.9932	3134680.7634	202001965.088	404.4988	0.16619	135.1568	-0.53913	128.6244	-0.76161	315.1475	1.5986	309.3439	128265.0156	202.2263	0.1713	283.5515	1.4753	5493584	1.1463	380.9505	87.2628	80.477	255.1774	248.6791	103857.2031	150.8362	-0.10636	223.4187	3546883.5
008	2017-05-27t0440	1495878278.16	adult	197.6217	145.8153	-46.4325	3953.856	290.2647	954835.6224	3011576.6779	193309340.325	534.9933	1.3457	134.068	-0.63322	127.8183	-0.83702	308.8799	1.3951	300.1246	120772.0625	199.6411	0.039736	272.3287	1.1263	5230529	0.95173	390.8872	92.6062	86.115	251.2926	241.8622	98255.3906	154.1563	-0.045189	220.2512	3612937
008	2017-05-27t0840	1495892680.3	adult	201.6223	149.8159	-42.4319	3988.0013	286.5426	942520.3112	2970471.705	189134036.155	488.4799	0.895	138.2888	-0.45812	132.0023	-0.66648	320.4049	1.5684	314.4911	123676.2812	207.8787	0.28031	288.711	1.4741	5324672.5	1.0089	431.141	92.8911	86.5619	265.5546	257.6938	102504.0781	154.9702	-0.088174	234.0611	3576681
008	2017-05-27t1332	1495910221.32	adult	206.4948	154.6884	-37.5594	4074.7219	279.048	925790.3027	2916548.4008	178973919.251	493.6363	0.91494	141.1332	-0.36506	134.6879	-0.58113	323.5835	1.5417	314.0117	122638.1406	208.6455	0.24409	288.5681	1.3828	5343022	1.01	474.3994	93.4495	85.7633	271.6915	263.4626	102971.0703	160.3532	0.0183	239.2505	3537809.8
008	2017-05-27t1640	1495921477.35	adult	209.6215	157.815	-34.4328	4219.1138	289.9074	962453.3394	3032454.658	186501954.541	421.4714	0.26729	137.3872	-0.5944	130.7497	-0.8129	314.3128	1.2911	308.4457	123839.25	204.3027	0.057012	283.6738	1.2108	5407971	1.0478	403.7518	90.7491	83.5535	268.8153	263.8016	105913.2188	156.859	-0.15182	237.1018	3572157.2
008	2017-05-27t2040	1495935878.92	adult	213.6219	161.8155	-30.4323	3890.2985	282.3526	928887.9904	2928329.5474	187069817.813	477.8617	0.75099	135.3225	-0.74256	128.074	-0.98686	328.2103	1.5098	320.6971	124719.9062	209.2573	0.17983	291.3414	1.3346	5134272	0.85032	556.8738	84.2039	76.2021	279.7304	270.7053	106297.5469	152.8142	-0.34773	241.5114	3194778.5
008	2017-05-28t0132	1495953416.66	adult	218.4935	166.6871	-25.5607	4008.5015	283.9908	891315.6833	2807084.7852	174120066.255	500.683	0.93865	142.5763	-0.41226	135.9728	-0.62852	318.6455	1.2406	308.9003	116305.6172	210.9225	0.18332	282.988	1.067	5198759.5	0.88633	475.4384	96.4285	88.2577	283.8936	270.347	103621.1562	164.5164	-0.017895	240.8392	3516072.5
008	2017-05-28t0440	1495964677.44	adult	221.6215	169.8151	-22.4327	3846.7156	284.6656	927386.443	2924155.705	187668111.297	456.7763	0.55043	146.7392	-0.2246	141.1423	-0.39162	317.1013	1.1672	311.0466	120181.3828	216.9388	0.35059	285.7291	1.0913	5554959.5	1.1254	380.0013	101.5128	94.5825	270.6012	260.6259	102557.8594	170.8334	0.15199	236.2057	3842868.2
008	2017-05-28t0840	1495979079.2	adult	225.622	173.8156	-18.4322	3891.8842	288.0749	901894.1933	2842842.5664	178102235.421	429.7081	0.30837	149.1435	-0.13421	144.7066	-0.24157	289.5648	0.58198	282.3401	106849.3984	213.6188	0.20342	261.0478	0.47596	5498027.5	1.0822	422.2132	103.6137	96.9606	267.5941	257.7035	98742.2031	173.4297	0.18715	232.8326	3819613.8
008	2017-05-28t1332	1495996605.2	adult	230.4903	178.6839	-13.5639	4342.7747	285.077	961515.7496	3027729.9126	185176421.873	449.146	0.4698	143.9172	-0.43727	138.6364	-0.57881	314.4818	1.012	307.7677	123905.8516	208.3568	-0.0073154	277.1033	0.79335	5660981.5	1.1896	418.6635	101.3013	93.3377	294.2857	284.4162	115948.5781	170.0883	0.022208	246.6203	3984685.2
008	2017-05-28t1640	1496007876.36	adult	233.6212	181.8148	-10.433	3784.9658	281.8824	846715.1143	2668360.4101	161876030.15	414.4108	0.1621	147.4422	-0.2812	141.4732	-0.45718	316.7913	1.0231	311.376	109926.5703	215.9705	0.20945	281.2384	0.85447	5108134.5	0.81385	414.4108	103.5085	94.8344	285.4823	277.8596	99062.3516	176.535	0.19362	248.8979	3586051.5
008	2017-05-28t2040	1496022277.93	adult	237.6216	185.8152	-6.4326	3037.1804	294.1993	721196.4285	2279866.16	147025953.092	497.6031	0.88022	151.4766	-0.10756	144.6782	-0.32369	333.2548	1.2898	323.5515	98310.1641	225.4068	0.47139	299.3054	1.2127	4464014.5	0.37811	517.7762	108.2673	98.9426	304.216	293.4516	89743.7109	186.9792	0.47709	265.799	3190638.5
008	2017-05-29t0132	1496039794.34	adult	242.4873	190.6809	-1.5669	3250.9476	313.1357	804860.5437	2541292.7292	171441437.757	417.9984	0.17717	152.8958	-0.072622	146.8561	-0.24769	314.5504	0.89647	304.3015	103487.0625	226.9931	0.47739	280.98	0.76356	5015440.5	0.75116	422.1624	107.8038	99.8004	290.8519	284.4765	95690.2734	184.5534	0.34547	249.2056	3536288.8
008	2017-05-29t0440	1496051076.2	dead	245.6212	193.8147	1.5669	3196.351	295.5361	765462.654	2416907.0584	155405785.077	517.5228	1.0407	157.1403	0.11385	150.4022	-0.094424	339.3544	1.3185	327.404	106217.9375	235.2915	0.70282	294.8583	1.0326	4915507	0.68407	478.3506	112.5982	103.8678	323.9769	312.2381	101404.7812	194.4386	0.61259	269.8143	3522183.5
009	2017-05-18t1640	1495143896.71	egg	-2.1977	-50.202	-286.4521	601.6299	101.3977	40740.6824	129579.6108	2571914.188	0	-0.4429	0	-0.5615	0	-0.56687					0	-0.53532	0	-0.48172	0	0.37226	0	0	0				0	-0.48986	0	0
009	2017-05-18t2104	1495159719.81	larva	2.1977	-45.8067	-282.0568	539.2358	99.121	35628.1283	113568.8658	2195936.7442	0	-0.66984	0	-0.74249	0	-0.74213					0	-0.73339	0	-0.72273	0	0.067848	0	0	0				0	-0.61566	0	0
009	2017-05-19t0101	1495173990.65	larva	6.1618	-41.8426	-278.0927	548.0618	96.0834	35648.9189	113521.7905	2148404.2034	0	-0.87872	0	-0.91304	0	-0.90695					0	-0.92075	0	-0.94741	0	-0.20392	0	0	0				0	-0.7348	0	0
009	2017-05-19t0440	1495187091.67	larva	9.8009	-38.2034	-274.4535	549.7375	97.6473	35485.0731	113068.6331	2145241.6955	0	-1.0738	0	-1.0766	0	-1.0647					0	-1.1009	0	-1.1601	0	-0.45052	0	0	0				0	-0.84945	0	0
009	2017-05-19t0904	1495202927.15	larva	14.1997	-33.8047	-270.0548	539.2358	98.9462	35641.1139	113674.1603	2196774.9227	0	-1.3134	0	-1.2846	0	-1.2649					0	-1.3308	0	-1.4262	0	-0.74393	0	0	0				0	-0.99575	0	0
009	2017-05-19t1303	1495217270.32	larva	18.1839	-29.8204	-266.0706	1016.2937	126.9637	96726.9493	306428.8262	7916387.6269	229.1133	0.20716	101.8459	0.69183	100.1572	0.69312	188.9204	-0.58467	186.6031	7745.7383	131.93	0.57841	170.3175	0.64125	414920.03	-0.48823	192.1483	63.086	62.1074	115.3352	110.553	4728.7441	86.3418	0.50778	102.5068	257012.19
009	2017-05-19t1640	1495230292.98	larva	21.8013	-26.203	-262.4532	1730.0015	150.1556	190468.4049	600994.213	18115834.5967	429.1139	1.5801	100.8228	0.55626	99.2445	0.56471	191.9885	-0.61801	183.5616	15359.0811	131.698	0.44098	168.4557	0.44397	802247.4	-0.24674	420.5487	64.2618	63.3649	127.0605	114.9799	10164.8438	88.0738	0.46638	106.044	511330.9
009	2017-05-19t2104	1495246147.42	larva	26.2053	-21.799	-258.0492	2023.6752	163.0435	247756.5739	781511.7173	25827051.8501	295.0682	0.33837	92.2577	0.20978	87.9994	0.16205	217.4886	-0.22328	213.1525	22618.8125	141.5883	0.44141	197.6966	0.6508	953021.75	-0.34874	383.7754	49.8131	47.558	134.1411	124.8193	13950.6699	80.1796	0.20615	107.3199	514569.7
009	2017-05-20t0102	1495260414.12	larva	30.1683	-17.8361	-254.0862	1712.134	150.3698	191112.3175	602698.2031	18566369.6371	318.4557	0.33686	145.2491	1.3461	142.3307	1.3356	261.2602	0.56983	256.4717	20900.8125	181.5373	1.0176	242.3436	1.131	1160976.4	-0.3504	251.583	79.8609	78.6852	145.1243	131.8201	11609.9453	105.1632	0.6467	123.4188	638327.8
009	2017-05-20t0440	1495273491.92	larva	33.801	-14.2033	-250.4535	1898.1552	175.0296	266734.1065	842514.9617	31885944.933	375.4493	0.62833	149.2836	1.355	147.8329	1.3854	242.9753	0.12904	237.2672	26970.2559	182.9266	0.91835	219.2845	0.61008	1650927.2	0.0064718	407.6549	80.8933	79.7694	150.0924	134.8519	16660.2539	106.208	0.59393	125.0524	894598.75
009	2017-05-20t0904	1495289346.68	larva	38.2051	-9.7992	-246.0494	2624.8854	203.3154	439658.4947	1386563.2907	62228055.525	310.5137	-0.13347	145.5751	1.139	142.4242	1.1307	244.3756	0.072973	241.2848	44476.3516	190.4173	0.90794	229.9176	0.55586	2636365	0.89188	320.7365	83.9497	82.8071	149.0002	138.8989	27118.0273	109.9377	0.58553	127.7475	1520328.5
009	2017-05-20t1302	1495303614.28	larva	42.1683	-5.836	-242.0861	2638.4215	213.8639	455013.6569	1434999.3091	66513613.6935	431.2076	0.71125	153.918	1.2875	148.0046	1.2011	360.5775	2.4989	356.6044	67788.5625	209.6998	1.2065	329.5677	2.0897	2883961	0.91508	453.227	84.6488	82.8858	163.9604	151.0288	30824.5645	116.6799	0.68185	139.6499	1586064.2
009	2017-05-20t1640	1495316693.49	larva	45.8015	-2.2029	-238.453	3385.8826	225.7089	611697.9506	1927231.9325	94046987.7536	481.4632	1.054	148.8971	1.1187	143.0827	1.0321	377.3814	2.8508	369.8782	95100.1094	201.8758	0.98363	341.9913	2.3166	3745953	1.6793	325.0811	79.8219	78.3929	151.98	142.1978	38298.957	110.1894	0.46158	130.6472	2008160.4
009	2017-05-20t2104	1495332554.31	adult	50.2072	2.2029	-234.0472	3630.3699	240.9978	682713.5919	2150261.1396	110485887.315	463.1257	0.79373	130.5884	0.49578	129.6505	0.57735	237.6597	-0.28989	229.2665	66782.375	179.9713	0.3781	215.3831	-0.12438	3662091	1.3013	482.0472	69.9928	68.4406	161.103	146.8849	45269.9453	103.697	0.21872	130.7156	1962809.2
009	2017-05-21t0102	1495346825.18	adult	54.1714	6.167	-230.0831	3656.7586	251.6304	731452.7567	2304684.9415	124288199.419	458.2086	0.68412	138.4955	0.77888	136.5778	0.82611	273.4032	0.5132	267.3242	82020.9688	192.4802	0.69418	246.6152	0.46457	4153204.5	1.6219	554.1127	73.2111	71.7533	155.6202	143.4108	46686.0625	107.1773	0.28519	129.2728	2195454
009	2017-05-21t0440	1495359891.66	adult	57.8009	9.7966	-226.4535	3778.1598	253.441	785073.2661	2474669.326	136419591.159	336.6255	-0.50597	138.2808	0.79784	135.3081	0.8048	279.7087	0.63462	276.4655	90066.2188	188.605	0.57992	257.2146	0.70392	4451951	1.754	294.8052	78.5438	77.3804	140.8515	133.494	45354.1992	107.9563	0.28293	124.6462	2528717.8
009	2017-05-21t0904	1495375765.07	adult	62.2102	14.2059	-222.0443	3971.3379	254.9584	804718.8765	2534583.127	138876125.56	369.5236	-0.23261	116.7662	-0.10907	113.6424	-0.083784	251.1876	0.021803	245.6027	82891.9062	157.4339	-0.43155	221.9412	-0.06925	3852816.5	0.88443	487.7708	69.6804	68.3015	132.1378	122.8099	43605.4844	98.3551	-0.074384	115.2407	2299176.2
009	2017-05-21t1303	1495390058.06	adult	66.1805	18.1762	-218.074	4013.1522	266.9251	858994.3069	2705725.1528	156414264.132	347.9783	-0.45588	158.1763	1.8026	156.6278	1.8316	235.2499	-0.29597	229.99	82807.9688	196.9018	0.88975	219.326	-0.098377	5561003	2.5601	365.5445	91.193	89.9139	156.1982	146.788	54981.7578	120.1258	0.64867	137.2707	3206071.5
009	2017-05-21t1640	1495403092.56	adult	69.8012	21.7968	-214.4533	3919.1367	274.2005	892411.3251	2811906.7638	172886360.271	616.5266	2.1158	119.0438	-0.043858	112.9171	-0.16574	231.5863	-0.31711	223.6219	84529	181.7962	0.37535	211.0604	-0.26487	4343314.5	1.126	751.3102	74.8145	71.8141	171.3306	153.0316	62535.6641	117.443	0.52952	139.2385	2729608
009	2017-05-21t2105	1495418997.79	adult	74.2193	26.215	-210.0352	3954.1577	270.1811	916707.4828	2891567.3973	174913917.113	438.982	0.41791	137.6567	0.85983	135.2106	0.86832	231.7703	-0.20541	225.8302	86913.8672	186.0926	0.53458	213.6715	-0.12352	5159647.5	1.8516	566.5419	84.4996	82.6474	168.1861	155.0441	63069.7812	121.3611	0.63248	143.6897	3167215
009	2017-05-22t0103	1495433284.53	adult	78.1879	30.1835	-206.0666	4126.7307	272.8826	941223.8709	2965532.1878	180675512.529	299.2489	-0.91995	139.8842	0.96097	137.0594	0.93936	235.4155	0.0091237	230.811	90634.9531	189.6163	0.66745	219.6789	0.13645	5383164	1.9804	317.2858	89.1997	87.803	158.1766	150.3985	60897.9844	122.9922	0.6543	141.6205	3432673.5
009	2017-05-22t0440	1495446293.16	adult	81.8014	33.797	-202.4531	4068.5505	283.5568	932358.9978	2936767.8013	183783946.422	375.3617	-0.1721	135.1844	0.70303	133.4831	0.74025	224.8095	-0.20782	220.0832	85877.2188	184.5179	0.47933	211.2943	-0.036401	5153907	1.6665	393.5138	86.8036	85.712	158.8542	149.4705	60682.2969	122.2578	0.59167	140.3352	3309388
009	2017-05-22t0905	1495462210.69	adult	86.2229	38.2186	-198.0316	3850.1033	265.0687	887077.5169	2800497.455	167012349.335	332.7827	-0.57256	136.2639	0.72843	134.0217	0.73035	231.2317	0.097312	225.8378	83937.1172	177.1602	0.19775	209.3278	-0.012337	4943519	1.3756	354.0097	87.3477	85.8156	158.1407	149.486	57405.0625	119.5495	0.44725	138.9282	3168886.8
009	2017-05-22t1304	1495476547.24	adult	90.2053	42.2009	-194.0492	3633.8582	272.2235	841519.3179	2654398.6694	162832618.197	445.2248	0.54108	163.4602	2.1106	161.2962	2.0532	266.3324	1.328	257.7074	91884.6719	209.0792	1.3819	239.8918	1.0885	5624337	1.9949	511.595	103.1636	100.8847	179.7453	169.5562	62012.1367	141.6874	1.2024	161.1065	3549651.5
009	2017-05-22t1640	1495489504.27	adult	93.8044	45.8001	-190.45	3710.7627	285.6691	873755.6773	2756059.387	171522555.385	499.5506	1.0912	155.7954	1.686	153.8624	1.6532	267.2943	1.4293	260.419	95691.3594	210.6155	1.4284	243.6934	1.2761	5564701.5	1.8803	529.7755	103.3146	100.726	186.3117	177.4417	66699.5938	145.2879	1.294	167.1412	3690189.8
009	2017-05-22t2106	1495505455.58	adult	98.2354	50.231	-186.0191	3938.5412	271.2843	846311.6414	2665886.9202	155607353.792	443.1781	0.5476	129.325	0.25741	127.0949	0.26265	229.5202	0.21052	222.97	79643.5078	183.9879	0.40149	210.9425	0.18035	4481627	0.76389	623.936	75.8468	74.1241	168.2821	153.4945	58393.8984	116.258	0.19744	139.4243	2628396
009	2017-05-23t0104	1495519723.95	adult	102.1988	54.1945	-182.0557	3857.0944	257.4686	818643.894	2578880.409	147316099.836	466.8265	0.79558	146.588	1.1275	145.2772	1.14	228.4472	0.19788	222.6611	76758.2656	190.2351	0.61565	212.652	0.25557	4915094	1.1378	589.4104	98.6305	95.9116	189.0318	177.6137	63514.6797	138.6528	0.96901	165.7453	3307080.5
009	2017-05-23t0440	1495532693.37	adult	105.8014	57.7971	-178.4531	3874.2768	261.2514	843263.3163	2657992.6829	154166437.32	412.0882	0.25164	147.577	1.1423	145.7492	1.1248	235.649	0.45833	231.9694	81534.5547	196.3983	0.82777	221.4162	0.56932	5094064.5	1.266	373.9158	93.3344	91.2097	174.3715	166.4159	60332.5312	131.6679	0.67778	155.7098	3221716.2
009	2017-05-23t0906	1495548650.13	adult	110.2339	62.2295	-174.0206	3900.9017	274.8746	869448.0737	2739407.0757	164204423.418	509.847	1.2523	156.966	1.5913	155.4644	1.5694	243.9315	0.75304	235.7647	86839.6016	201.1901	0.98137	225.5846	0.71777	5581553.5	1.6713	613.6795	97.3828	94.7278	191.3346	179.5615	68115.1328	136.8191	0.81973	165.0275	3462835
009	2017-05-23t1304	1495562943.26	adult	114.2042	66.1998	-170.0503	4137.277	282.3719	890461.2547	2804399.6639	166791718.067	455.8554	0.71166	155.5377	1.4684	154.0599	1.4498	240.1018	0.62036	234.5408	87637.1406	202.21	0.99079	225.4595	0.7064	5670436.5	1.7044	470.5325	98.1691	95.7723	187.4608	181.5951	68423.2031	138.1751	0.82481	167.2865	3578951
009	2017-05-23t1640	1495575896.5	adult	117.8023	69.7979	-166.4522	3755.3126	290.3459	894400.5353	2820767.3075	178438350.842	419.5076	0.34422	156.4206	1.4701	154.398	1.4216	256.0435	1.1569	250.8916	93711.9062	207.6101	1.1668	238.116	1.1379	5715451.5	1.7024	472.1654	94.4731	91.2969	190.3087	183.5402	69653	138.7209	0.80077	170.4466	3451951
009	2017-05-23t2106	1495591886.79	adult	122.244	74.2397	-162.0104	4115.6277	285.8402	941694.4821	2966928.9457	185969016.272	697.7723	3.2443	156.9221	1.4412	155.4411	1.4191	248.2244	0.86754	240.3499	95814.6094	204.9024	1.0245	230.4019	0.84471	6042756	1.9458	794.9653	101.0153	98.9161	210.9203	197.7567	81415.2344	149.6957	1.1497	181.2974	3889897.5
009	2017-05-24t0104	1495606165.55	adult	126.2104	78.206	-158.0441	3963.8697	280.9042	925778.6572	2917274.3571	183785509.23	369.9078	-0.16229	159.1259	1.5074	158.105	1.5047	267.1109	1.468	260.5178	101235.0312	212.7775	1.2855	245.9608	1.3571	6017980.5	1.8762	480.0424	96.3643	94.9425	203.4936	194.7727	77124.0859	144.9306	0.91775	181.6098	3644403
009	2017-05-24t0440	1495619094.21	adult	129.8017	81.7973	-154.4528	3906.3523	271.3144	885062.5538	2788889.8187	169580536.069	507.2392	1.2936	167.5854	1.9088	165.4318	1.8329	255.4976	1.0465	250.4532	92490.125	211.3347	1.1946	238.4998	1.0687	6066758.5	1.8772	510.6264	105.9781	102.8383	201.3454	194.5938	72887.0469	148.2862	0.99084	181.6799	3836513.5
009	2017-05-24t0922	1495636042.78	adult	134.5096	86.5052	-149.7449	4112.8105	283.0391	969231.6945	3054018.8822	193183758.057	335.518	-0.52322	143.6548	0.58591	141.6916	0.56367	244.1561	0.6294	239.1454	96929.9844	192.1437	0.42064	224.9508	0.56422	5690598	1.5007	390.4806	94.9865	92.0857	211.9867	206.1425	84158.7031	143.3698	0.73839	188.2363	3762700.2
009	2017-05-24t1306	1495649463.02	adult	138.2374	90.2331	-146.017	4267.3513	284.7707	1010742.5455	3185819.2954	199526949.004	337.6095	-0.50011	143.9057	0.55298	141.2406	0.49451	245.0768	0.62294	239.3456	101216.7109	197.4299	0.58333	225.5414	0.55116	5942872	1.682	404.0001	98.961	94.5967	217.1316	210.4119	89675.3359	155.0027	1.1162	191.801	4086794
009	2017-05-24t1640	1495662327.02	adult	141.8108	93.8064	-142.4437	4114.2382	279.9509	949496.4592	2991870.3845	186380053.642	363.6544	-0.21366	165.8712	1.6703	163.4123	1.5836	266.049	1.2417	261.1183	103493.0469	219.2916	1.3728	248.9821	1.2985	6441606.5	2.0699	360.5062	102.4679	99.9969	207.7879	202.2579	80829.4844	150.8388	0.90571	187.1532	3979342.5
009	2017-05-24t2045	1495677021.8	adult	145.8926	97.8883	-138.3618	3913.7096	286.694	912669.8266	2876000.5433	183900724.399	379.7849	-0.030206	150.8918	0.83158	148.4466	0.7727	254.3141	0.82747	249.2943	94859.1562	201.2237	0.65246	234.2841	0.7667	5625697	1.3565	433.1356	91.2166	88.0693	198.7263	192.6111	74124.9062	139.1731	0.40128	177.0761	3400828.2
009	2017-05-25t0044	1495691337.15	adult	149.8691	101.8648	-134.3853	4010.6702	297.9845	935914.103	2949580.4271	186647202.477	353.8098	-0.31218	150.7991	0.78306	146.934	0.65242	272.2647	1.3172	266.1639	104277.375	210.1486	0.95266	248.7622	1.1932	5771836	1.4548	344.2026	99.9551	94.7927	237.7959	229.9434	91075.8438	154.6951	0.92268	208.121	3825782.2
009	2017-05-25t0440	1495705528.16	adult	153.8111	105.8067	-130.4434	4135.1644	287.5019	951054.7914	2996289.9579	186499457.249	442.166	0.67352	159.3807	1.1949	156.4735	1.0994	268.105	1.1342	262.1546	104292.8516	211.8273	0.97956	245.1275	1.0262	6198952.5	1.781	445.5937	109.7723	104.9333	234.578	226.9391	91250.8516	163.3569	1.1861	209.2587	4269485
009	2017-05-25t0845	1495720228.72	adult	157.8946	109.8902	-126.3599	3849.4218	295.2548	907982.297	2861925.0588	183186591.305	437.046	0.61457	144.4695	0.3642	140.4832	0.24005	268.0521	1.0695	262.6263	99447.3359	200.1521	0.50122	241.8783	0.86779	5359819	1.0946	474.098	94.6558	90.0253	223.6374	215.9567	82969.4844	144.8591	0.40385	195.2012	3511732
009	2017-05-25t1244	1495734567.7	adult	161.8776	113.8733	-122.3769	4303.2733	284.45	1014846.733	3197523.0327	201395601.961	327.9192	-0.57782	151.9351	0.72024	149.1474	0.64622	250.8492	0.52618	247.6656	104102.4297	204.2603	0.61753	233.4953	0.55543	6298164	1.8265	337.6033	103.1966	98.9193	221.2997	214.7674	91839.3594	153.9856	0.67495	196.5821	4277808
009	2017-05-25t1641	1495748780.6	adult	165.8256	117.8213	-118.4288	4293.4923	294.1384	1051757.3725	3315506.8154	214365966.706	374.9989	-0.066552	162.1243	1.2223	159.889	1.161	258.896	0.69504	253.6721	111325.2734	211.0474	0.83404	239.7028	0.69602	6962265	2.3282	343.6113	106.5616	102.4739	220.0431	213.1988	94618.5469	158.6661	0.77611	197.1124	4576180
009	2017-05-25t2050	1495763727.48	adult	169.9776	121.9732	-114.2769	3929.0994	295.8887	979930.0592	3090682.7967	204169414.797	406.3994	0.26093	160.8634	1.1142	158.4345	1.0468	263.8709	0.76996	258.4912	105548.3594	209.9343	0.74976	242.6832	0.73091	6431962	1.903	493.0761	107.4861	103.0594	236.1402	229.2747	94456.0938	158.7302	0.69305	210.982	4297724
009	2017-05-26t0146	1495781496.72	adult	174.9135	126.9091	-109.341	4461.6929	287.4634	1005619.1526	3168440.861	199852740.901	419.3836	0.38083	145.6526	0.25115	141.2274	0.10776	278.8719	1.082	270.7163	114895.2344	205.3297	0.52473	251.9571	0.93449	5993457	1.5574	451.6614	89.9168	83.8117	243.0253	234.9414	100126.4219	150.9154	0.29259	212.4642	3699986
009	2017-05-26t0440	1495791926.52	adult	177.8106	129.8063	-106.4439	4022.3367	307.2535	949916.7284	2993226.9317	195068896.701	375.809	-0.068383	155.8321	0.76112	152.442	0.65638	285.4506	1.1983	279.2266	111040.2656	220.8491	1.0689	260.2097	1.1266	6048623	1.593	501.0787	100.9425	95.5395	252.2281	245.4912	98116.7188	165.3689	0.77725	220.3027	3918082.2
009	2017-05-26t0845	1495806630.63	adult	181.8951	133.8908	-102.3594	4126.6849	299.2161	1015935.6439	3201827.79	212622648.407	426.5526	0.42495	145.2594	0.14997	141.7109	0.056363	291.7023	1.2837	283.484	121056.4688	209.2943	0.59102	259.9517	1.0568	6025068	1.5663	448.2712	86.7973	81.4364	243.6868	235.7695	101130	149.6922	0.10117	211.3811	3600178
009	2017-05-26t1332	1495823820.71	adult	186.6701	138.6658	-97.5844	4099.4353	297.4784	1045076.9369	3295663.9805	221763497.735	386.6368	0.02155	150.4086	0.36465	147.3052	0.2892	279.693	0.91611	271.9285	119428.8906	202.4566	0.27807	248.7735	0.67373	6411617	1.8343	383.9902	100.2173	94.3326	261.0857	253.2706	111483.5938	159.4834	0.36644	219.5031	4272063
009	2017-05-26t1640	1495835107.06	adult	189.8052	141.8009	-94.4493	4370.6108	302.0264	1046721.1751	3296341.8156	216756934.46	405.9786	0.19782	149.6484	0.28654	145.8598	0.17901	301.0686	1.3657	293.7687	128857.3594	211.9581	0.58753	268.0103	1.149	6400461	1.8147	389.6989	90.8501	84.8824	258.2502	251.125	110531.1016	154.3509	0.11283	221.9749	3885659.8
009	2017-05-26t2040	1495849495.41	adult	193.802	145.7976	-90.4525	4080.7618	282.0545	972481.3225	3065410.6032	193583385.309	430.1623	0.40671	169.8977	1.3041	165.4372	1.1352	320.2662	1.7296	310.9271	127465.9453	235.2829	1.3703	288.2448	1.6121	6751906	2.0478	437.4134	109.4274	103.3989	279.0333	267.446	111055.25	174.7911	0.77442	239.3124	4348755.5
009	2017-05-27t0132	1495867019.26	adult	198.6697	150.6654	-85.5848	4168.3848	289.8817	1006001.4812	3169960.7755	205671521.738	447.8442	0.54491	166.5279	1.0607	160.5874	0.82661	329.4629	1.8303	322.1039	135409.2344	237.0707	1.3536	297.1512	1.7461	6841796.5	2.0874	431.5122	104.6638	97.306	288.1317	279.6467	118422.1094	175.4976	0.69632	247.7324	4300113.5
009	2017-05-27t0440	1495878293.56	adult	201.8015	153.7971	-82.453	4145.1095	288.2019	1005769.4418	3170054.6979	205163924.153	438.765	0.4478	157.7926	0.56205	152.3788	0.37086	327.1541	1.7112	316.7532	134787.5	226.6443	0.9369	284.7143	1.3695	6486538	1.8236	461.8095	96.2028	89.1848	295.0966	284.9249	121579.8047	167.7399	0.35922	246.29	3954703
009	2017-05-27t0840	1495892695.71	adult	205.8021	157.7977	-78.4524	4059.2582	294.6956	1006556.4292	3173425.3161	211119301.128	446.4296	0.49963	179.4433	1.6437	173.6278	1.4076	333.0713	1.7564	324.4911	136892.3125	249.1798	1.6573	297.7519	1.623	7373503.5	2.4261	475.9337	115.5777	109.1129	297.8423	286.2804	122413.2031	179.9581	0.71246	252.4831	4749204
009	2017-05-27t1332	1495910236.71	adult	210.6746	162.6702	-73.5799	4300.397	294.6056	1031580.7681	3249604.3576	211979025.662	481.1796	0.78886	159.753	0.55847	153.6966	0.34248	328.917	1.5759	317.9096	138802.9844	228.8028	0.88035	288.8129	1.3194	6730552	1.9597	448.0439	94.4743	86.573	292.0264	280.6715	123235.125	166.0669	0.14831	244.3727	3980297.8
009	2017-05-27t1640	1495921492.54	adult	213.8012	165.7968	-70.4533	4345.8705	291.2587	1033703.1263	3256426.2401	207589620.696	522.7526	1.1431	177.5943	1.4505	170.6274	1.1711	369.1807	2.343	362.5833	156163.4375	251.8448	1.6156	323.3508	2.1009	7497498.5	2.4767	498.9172	111.8862	103.1459	344.4352	330.9886	145696.0938	189.8138	0.90759	290.84	4723501.5
009	2017-05-27t2040	1495935894.27	adult	217.8017	169.7973	-66.4528	3775.9775	299.7399	964502.8151	3045277.6105	205292103.529	516.628	1.0791	172.8644	1.1613	165.378	0.86706	375.1459	2.3839	364.5441	147807.4688	252.4099	1.5739	332.7609	2.2536	6803941	1.987	513.7369	104.9614	94.8296	341.5082	332.7002	134554.25	192.1797	0.92067	291.5385	4131279.8
009	2017-05-28t0132	1495953431.98	adult	222.6733	174.6689	-61.5812	3938.2347	304.3776	964306.5953	3040003.0895	199958049.17	556.5731	1.4174	183.3703	1.6504	175.642	1.3416	414.1199	3.0617	405.0423	163163.2344	272.6551	2.1687	373.6984	3.1213	7219290	2.2591	624.7368	114.1358	104.0371	380.0413	365.5463	149736.2812	211.7671	1.4922	331.6578	4493525
009	2017-05-28t0440	1495964692.75	adult	225.8012	177.7969	-58.4532	4043.3822	293.5607	959720.521	3024230.3961	195144740.886	528.8923	1.1713	188.2349	1.8645	180.2429	1.5441	424.7777	3.2071	415.7454	166512.875	283.8506	2.4827	381.9429	3.249	7376924	2.3604	537.302	115.1966	105.1114	370.6939	360.8666	145312.0156	214.091	1.5151	322.5146	4514556
009	2017-05-28t0840	1495979094.5	adult	229.8017	181.7974	-54.4527	3885.8757	285.211	914620.3618	2882813.4412	182863766.043	586.7518	1.6687	177.3188	1.2642	166.8488	0.83663	426.8655	3.1698	416.3338	159647.7031	274.8497	2.1283	383.261	3.2011	6625338.5	1.8445	618.2131	110.3223	96.8085	422.422	405.4132	157985.8125	217.5415	1.5599	365.5469	4122081.5
009	2017-05-28t1332	1495996620.58	adult	234.6701	186.6657	-49.5844	3674.31	306.3187	916326.9233	2893082.728	189165961.706	556.2672	1.3961	166.9388	0.69259	156.4453	0.2799	404.6902	2.6651	395.6803	151354.125	263.2483	1.691	367.213	2.7551	6243178	1.5821	588.9243	101.0742	87.3298	389.8504	378.6682	145804.0469	206.7248	1.1385	343.581	3779971.8
009	2017-05-28t1640	1496007891.5	adult	237.8009	189.7966	-46.4536	3399.9588	312.9549	871207.0347	2751433.2197	187928790.629	555.4629	1.3844	163.9938	0.51744	155.1202	0.19155	385.9088	2.2674	372.4796	137383.5156	248.4835	1.1898	331.7959	1.9253	5828012	1.3002	521.9784	98.4942	85.9677	356.1001	347.465	126771.6406	191.9985	0.63226	295.1968	3500287
009	2017-05-28t2040	1496022293.03	adult	241.8013	193.797	-42.4532	3963.6783	292.8968	926680.7183	2920096.0298	187536268.769	529.3808	1.1506	165.1908	0.54312	157.2194	0.26641	370.2155	1.9248	356.1525	140311.6875	252.0246	1.2546	326.7038	1.7625	6253462	1.5866	510.1453	102.1724	89.273	358.6487	346.3732	135927.8438	200.8572	0.85718	303.8281	3867840
009	2017-05-29t0132	1496039809.54	adult	246.667	198.6627	-37.5875	3888.2833	301.3884	930589.8394	2933366.6057	189717546.507	479.9046	0.71023	163.6879	0.42828	154.8862	0.11769	392.0439	2.2608	386.0683	149368.7188	253.9914	1.2607	350.7644	2.2174	6222103	1.5641	532.1326	100.5464	86.4952	381.9623	371.6038	145527.625	206.5514	0.96866	330.69	3821970.5
009	2017-05-29t0440	1496051091.31	adult	249.8008	201.7965	-34.4536	3898.3254	301.4353	936973.5768	2953454.1594	192375846.775	514.7901	1.01	164.2945	0.4325	155.3651	0.11933	393.7816	2.2517	386.8193	150818.3438	256.4032	1.299	353.2822	2.2286	6288206	1.6077	618.2452	102.3542	87.7032	392.4898	383.675	150323.5938	211.851	1.088	340.2582	3917504
009	2017-05-29t0840	1496065493.52	adult	253.8015	205.7971	-30.453	3800.4799	310.4811	928880.8698	2929583.3951	193617135.157	475.1979	0.65656	168.8406	0.62136	163.2204	0.47214	352.6708	1.4731	342.6409	134014.9062	248.7646	1.0285	314.4539	1.3633	6403280	1.6838	471.8252	107.2742	95.5918	338.5773	327.9608	128659.3906	204.7798	0.82575	290.1075	4068374.8
009	2017-05-29t1333	1496083108.23	adult	258.6944	210.6901	-25.56	3572.8434	314.6397	903206.9274	2851196.1311	191792097.559	487.7069	0.75818	161.8753	0.24453	155.7711	0.078119	338.8362	1.1817	330.333	125030.5625	243.9121	0.83767	305.2343	1.1218	5966077	1.389	435.4106	101.6911	88.9159	320.5687	314.6349	118289.8516	203.4191	0.7276	282.5142	3747928.8
009	2017-05-29t1640	1496094295.73	adult	261.8021	213.7977	-22.4524	3475.6202	328.9768	882677.1248	2787503.3372	189956699.18	441.2181	0.34445	162.0753	0.23045	155.5541	0.046833	349.4352	1.3365	343.6909	126146.1094	240.5627	0.71148	314.4953	1.2813	5837792	1.3023	541.2638	101.8638	88.7861	336.9344	327.858	121633.3047	200.2915	0.60122	294.0259	3669032.2
009	2017-05-29t2040	1496108695.95	adult	265.8021	217.7978	-18.4523	3612.4069	313.9608	908895.397	2867510.5553	194145316.651	595.7026	1.6999	166.0351	0.38945	160.7301	0.26753	360.1942	1.4828	347.2169	133632.0312	244.3602	0.78545	317.5715	1.3037	6157410.5	1.515	688.4056	105.8747	93.8702	356.2419	332.2086	132165.7344	205.8656	0.71785	296.4636	3926361.8
009	2017-05-30t0133	1496126267.24	adult	270.6831	222.6787	-13.5714	3480.4346	339.4453	902550.326	2850483.4224	200164008.021	518.929	1.0175	162.3127	0.17579	155.6707	-0.0056574	362.5692	1.4755	353.1821	133788.0156	243.2364	0.71043	323.3467	1.3712	5978463	1.394	604.5451	101.445	88.0558	357.4105	345.8023	131884.4688	203.704	0.60327	304.8495	3736525
009	2017-05-30t0440	1496137493.06	adult	273.8013	225.797	-10.4531	3446.7818	338.5131	915764.2798	2893440.3054	204935041.061	439.2553	0.30755	162.9809	0.18489	156.7834	0.027245	345.7329	1.1632	337.9188	129304.0938	242.0738	0.65116	312.9737	1.1351	6085219	1.4644	460.901	102.9576	90.4482	332.1653	326.1651	124229.8125	203.5905	0.56763	294.8733	3844128.8
009	2017-05-30t0840	1496151894.79	adult	277.8018	229.7975	-6.4527	3406.5155	339.3514	912071.9018	2883319.1086	205661397.781	487.5284	0.73155	161.3668	0.080854	155.3579	-0.06497	357.076	1.3174	348.728	132832.2812	237.3175	0.48579	319.2569	1.2221	6001069	1.4073	559.6531	101.1166	88.6589	357.89	343.1515	133135.0625	201.3278	0.46437	298.7727	3760424.8
009	2017-05-30t1334	1496169539.2	adult	282.703	234.6987	-1.5514	3351.5688	339.3958	886427.6672	2801777.8181	198809756.974	534.3209	1.1459	162.145	0.083964	155.9593	-0.066184	377.4834	1.6096	364.5366	136648.9844	239.4688	0.50782	325.0538	1.2902	5857164	1.3106	612.2483	102.8922	89.4637	391.6418	369.5533	141774.3438	204.3139	0.49955	310.7821	3716775.8
009	2017-05-30t1640	1496180709.59	dead	285.8059	237.8016	1.5514	3127.9161	315.0265	817256.4177	2583637.1251	178174721.864	478.5596	0.64378	161.9576	0.054755	154.7137	-0.14255	372.5592	1.5007	367.7356	124434.7656	248.1208	0.721	337.7351	1.506	5401933.5	1.0075	502.1816	105.5647	90.6136	364.8795	354.2491	121869.75	219.7465	0.8905	320.6953	3521003.8
010	2017-05-18t1640	1495143911.84	egg	-2.1976	-54.3869	-246.4318	599.6638	95.0726	38794.8699	123242.6251	2320565.3516	0	-0.4429	0	-0.5615	0	-0.56687					0	-0.53532	0	-0.48172	0	0.37226	0	0	0				0	-0.48986	0	0
010	2017-05-18t2104	1495159734.88	larva	2.1976	-49.9916	-242.0365	598.306	100.5253	40292.7047	128149.8519	2525725.2157	0	-0.66984	0	-0.74249	0	-0.74213					0	-0.73338	0	-0.72273	0	0.067848	0	0	0				0	-0.61566	0	0
010	2017-05-19t0101	1495174006.04	larva	6.1619	-46.0274	-238.0723	570.3078	104.1172	38687.7318	123341.9673	2478024.2462	0	-0.87873	0	-0.91304	0	-0.90695					0	-0.92075	0	-0.94742	0	-0.20393	0	0	0				0	-0.73481	0	0
010	2017-05-19t0440	1495187107.02	larva	9.801	-42.3882	-234.4331	549.0151	104.462	37442.0832	119521.9386	2408224.9859	0	-1.0738	0	-1.0766	0	-1.0647					0	-1.1009	0	-1.1601	0	-0.45052	0	0	0				0	-0.84946	0	0
010	2017-05-19t0904	1495202942.16	larva	14.1997	-37.9896	-230.0345	616.9572	106.4338	42759.2731	136488.9288	2681899.7028	286.532	0.8236	80.8502	0.37886	79.7845	0.3858	160.2978	-1.0237	144.7216	3045.6589	105.9032	0.31425	127.3769	0.25713	149006.89	-0.55678	330.9626	57.9955	56.0665	160.5174	137.9977	3049.8303	85.6949	0.57526	108.9163	106885.75
010	2017-05-19t1303	1495217286.02	larva	18.1841	-34.0052	-226.0501	1172.4173	131.975	124417.2103	395043.3913	11236359.0834	402.6938	1.5265	86.3328	0.36027	83.1941	0.32893	181.957	-0.7186	171.6196	9461.7646	124.4191	0.4571	160.0793	0.5019	449016.8	-0.44582	501.896	56.781	55.5015	120.9819	107.3846	6291.0591	79.0832	0.3695	96.7326	295318.22
010	2017-05-19t1640	1495230308.08	larva	21.8013	-30.3879	-222.4328	1030.5326	110.3169	82516.6499	260670.266	5858779.0853	213.6278	-0.086281	81.3685	0.125	80.8394	0.1553	158.354	-1.2732	153.4917	5700.7427	119.5	0.23644	140.8193	0.057152	285684.8	-0.88363	201.2383	47.0735	45.1709	122.1063	110.4295	4395.8267	76.1594	0.23093	101.0245	165274.94
010	2017-05-19t2104	1495246162.4	larva	26.2053	-25.9839	-218.0289	1282.9697	140.4311	129693.2838	410450.81	11210112.7491	307.8986	0.43972	112.3431	0.67666	111.2527	0.70359	199.4588	-0.58059	198.9191	10970.2314	141.5448	0.44065	167.0133	0.20549	612157.5	-0.76439	274.994	61.2011	59.8614	134.7677	122.3414	7412.2251	84.7156	0.30019	103.3165	333485
010	2017-05-20t0102	1495260429.15	larva	30.1683	-22.021	-214.0659	1677.2976	155.4572	207771.0227	656360.7523	22103201.0752	306.571	0.24109	68.3339	-0.52608	66.008	-0.52269	153.5767	-1.6021	142.6978	13361.1689	101.6652	-0.45757	129.7077	-0.56262	590336.8	-1.0394	392.4889	53.6623	50.5017	169.2579	152.4342	14725.4404	87.2473	0.25743	123.4825	463588.78
010	2017-05-20t0440	1495273507.37	larva	33.8011	-18.3881	-210.433	1992.8186	180.4004	276240.6666	872460.6678	32248097.3206	289.9943	-0.073979	76.901	-0.49042	72.4239	-0.53429	202.1531	-0.70932	194.7495	23247.6035	125.1216	-0.20235	176.9691	-0.049426	880747.3	-0.91515	334.8982	54.2089	50.5732	171.3879	156.2694	19709.6055	90.1408	0.22758	133.5178	620854.5
010	2017-05-20t0904	1495289362.07	larva	38.2052	-13.984	-206.0289	2771.0985	154.4809	345592.2866	1088035.0978	36344315.9937	384.7128	0.49358	105.372	0.044602	102.4145	0.046422	235.8333	-0.10674	227.7767	33960	141.0413	-0.11827	204.5226	0.13935	1514827.8	-0.43662	455.3189	54.988	53.608	125.2353	112.2008	18033.8828	80.8461	-0.12565	99.9983	790507.3
010	2017-05-20t1302	1495303629.62	larva	42.1684	-10.0208	-202.0657	2546.9813	195.6094	416265.1282	1312757.7951	57453185.7864	483.2363	1.165	101.1131	-0.26184	93.4387	-0.38711	305.858	1.3212	300.0378	52607.582	179.293	0.5222	277.1812	1.1791	1735909	-0.43279	711.7083	57.6478	55.6322	143.9753	128.9798	24763.7461	87.4604	-0.08951	114.0806	989698
010	2017-05-20t1640	1495316708.49	larva	45.8014	-6.3878	-198.4327	3125.3398	203.2647	505991.8763	1593549.628	70265441.1645	472.5961	0.97481	104.8087	-0.27007	96.6738	-0.41315	349.2267	2.2328	341.2651	72988.3828	171.3374	0.24531	310.9841	1.7461	2187777.2	-0.12784	526.9471	54.0566	52.5005	124.9254	112.1541	26109.4062	80.9931	-0.35665	101.7505	1128377.5
010	2017-05-20t2104	1495332569.15	larva	50.2072	-1.9821	-194.027	3555.6825	234.8903	669174.9006	2108282.0289	106697365.378	429.1479	0.48222	106.2488	-0.34625	101.4286	-0.38323	280.0487	0.65761	271.8698	77013.3906	148.0713	-0.46697	242.3986	0.40904	2919822	0.4541	274.2104	58.3451	56.9957	119.8019	111.2938	32945.5117	83.3944	-0.39062	101.0957	1603381.1
010	2017-05-21t0102	1495346840.05	adult	54.1713	1.9821	-190.0628	3695.6555	242.069	725866.3423	2286834.9249	120998788.057	341.1081	-0.40944	95.6312	-0.83866	91.9707	-0.82194	222.9299	-0.63698	215.9083	66433.125	135.0726	-0.95442	192.9616	-0.66236	2847991.5	0.15493	312.405	58.4808	56.2882	143.8608	130.4915	42870.5117	88.1677	-0.31675	114.3173	1741616
010	2017-05-21t0440	1495359907.14	adult	57.8011	5.6118	-186.4331	3956.9245	254.1169	797371.2603	2510889.59	139170813.847	363.5308	-0.25167	86.5355	-1.3094	82.2661	-1.3003	219.9461	-0.74053	213.3576	71922.3828	129.4679	-1.2357	194.1848	-0.692	2826248.5	-0.046991	432.7246	51.8233	49.0405	152.7756	133.7254	49957.625	83.4128	-0.52572	113.8071	1692548.8
010	2017-05-21t0904	1495375780.52	adult	62.2103	10.0211	-182.0238	3903.0726	258.9329	829887.6983	2615933.2818	148244387.581	414.1592	0.19294	91.1786	-1.2385	86.8598	-1.2297	234.4232	-0.37545	228.7949	79703.875	132.2847	-1.2566	207.4508	-0.41011	3099252	0.063897	475.6426	57.0253	55.4057	129.5944	115.9264	44062.0938	84.5064	-0.54705	103.6749	1938345.9
010	2017-05-21t1303	1495390073.41	adult	66.1806	13.9913	-178.0536	3592.7228	268.4316	773885.4008	2440755.4785	144250838.484	353.6837	-0.40127	91.4791	-1.3137	89.1064	-1.2142	167.3102	-1.9687	159.5048	53037.3438	130.0671	-1.4036	150.5705	-1.8057	2898242	-0.29747	366.5076	50.5426	48.5742	131.5482	116.4477	41700.7812	80.7198	-0.72542	103.9943	1601291
010	2017-05-21t1640	1495403107.42	adult	69.8011	17.6119	-174.433	3899.8734	278.6213	868487.188	2736846.8453	163495338.101	428.5732	0.312	86.9534	-1.6004	83.6501	-1.5322	207.6944	-0.93254	203.4926	73939.2031	126.5969	-1.5756	184.388	-0.96247	3088760.2	-0.20398	571.1464	57.7337	56.0777	127.4975	117.6451	45389.1094	86.3626	-0.56875	105.1104	2050817.8
010	2017-05-21t2105	1495419012.76	adult	74.2193	22.03	-170.0149	3704.8262	268.4785	820802.9763	2586759.4374	154132468.857	363.9316	-0.30472	92.4133	-1.4001	89.0036	-1.3477	213.6954	-0.70256	206.1156	71801.6562	131.3666	-1.4473	189.2054	-0.80783	3102869.2	-0.29836	432.9531	54.3133	52.6542	129.9975	116.0731	43679.1719	82.2639	-0.76392	102.9195	1823623.2
010	2017-05-22t0103	1495433299.57	adult	78.1878	25.9986	-166.0463	3655.1791	265.3065	812687.8196	2563110.0407	150984900.915	368.3066	-0.25257	95.7724	-1.2774	91.2431	-1.2899	221.6425	-0.3935	216.7636	73806.9375	141.0735	-1.1151	196.9844	-0.53833	3182613.8	-0.29216	438.1862	56.6229	54.945	126.6145	114.1226	42162.6406	84.8465	-0.71545	103.2693	1881636
010	2017-05-22t0440	1495446308.61	adult	81.8015	29.6122	-162.4327	3862.3608	276.8558	859217.6575	2708326.8143	160590993.486	525.3599	1.2835	96.7522	-1.2655	93.8611	-1.2048	195.0075	-1.126	189.1565	68642.6484	136.4099	-1.3027	174.9698	-1.1743	3398613.2	-0.12674	691.6354	63.7001	62.1992	136.9526	126.1518	48207.3164	92.8082	-0.46848	113.8085	2237594.2
010	2017-05-22t0905	1495462226.22	adult	86.223	34.0338	-158.0111	3614.4727	267.5095	822294.8716	2593621.9973	155849412.693	512.1326	1.1784	91.3475	-1.5917	88.5179	-1.5223	190.5036	-1.2126	184.3571	64199.7148	129.5436	-1.5798	168.5662	-1.3565	3071194.2	-0.51217	602.0771	62.1756	60.1199	145.4153	131.4716	49004.9453	92.4801	-0.52852	117.2803	2090404.6
010	2017-05-22t1304	1495476562.93	adult	90.2054	38.0162	-154.0287	3364.1501	275.4979	750404.7177	2369863.1158	144746072.016	302.6931	-0.85924	106.0662	-0.8735	101.9048	-0.90714	225.6519	-0.011278	221.4898	69275.1484	154.36	-0.672	200.3712	-0.25367	3256125.5	-0.36416	319.6045	62.0804	60.6197	126.4272	116.8771	38813.1445	91.4427	-0.61004	107.8337	1905806
010	2017-05-22t1640	1495489519.69	adult	93.8045	41.6153	-150.4296	3417.0778	272.0269	743854.6924	2346731.2071	137597925.642	547.5678	1.5661	105.3129	-0.95358	101.5719	-0.96889	225.4087	0.030512	218.269	68749.6406	149.791	-0.86486	203.2325	-0.11867	3206145.8	-0.4432	700.7514	63.1545	61.7815	131.1419	119.3345	39998.2891	90.7917	-0.67403	108.6184	1922674.8
010	2017-05-22t2106	1495505470.69	adult	98.2354	46.0461	-145.9988	3238.9092	273.8719	730262.5828	2305106.9984	138148637.14	293.0655	-0.94985	95.2107	-1.5374	92.1741	-1.5002	196.1581	-0.91746	189.7006	58651.2734	133.856	-1.4982	176.4051	-1.0229	2842704.5	-0.82844	342.4681	61.8149	60.2986	129.3434	117.9166	38673.6758	89.5518	-0.76988	107.1374	1845607.6
010	2017-05-23t0104	1495519739.05	adult	102.1988	50.0096	-142.0353	3325.4703	264.7398	725551.5221	2289804.6672	132867382.83	291.8113	-0.96248	96.2589	-1.5312	94.0354	-1.4587	182.4114	-1.3713	177.3176	54176.1875	132.1283	-1.5938	163.4369	-1.4687	2858695.8	-0.83472	358.0558	63.437	62.1141	125.4796	116.3087	37267.4531	91.0046	-0.76402	107.8077	1883952.2
010	2017-05-23t0440	1495532708.9	adult	105.8015	53.6123	-138.4326	3502.4297	282.0163	773928.83	2441224.829	146256013.156	366.5007	-0.20866	112.3609	-0.72225	109.8863	-0.69912	211.0227	-0.3854	206.4487	66894.1953	155.769	-0.72052	189.892	-0.53876	3558021	-0.18998	451.565	64.5186	62.8994	137.0161	125.97	43434.1133	95.443	-0.64578	114.4602	2043045.4
010	2017-05-23t0906	1495548665.53	adult	110.2339	58.0447	-134.0002	3601.907	284.0226	788216.7679	2484001.2241	150016031.453	349.8996	-0.37388	100.5435	-1.4006	97.9407	-1.3629	190.4445	-1.0854	185.2257	61513.5781	139.609	-1.37	171.1634	-1.2005	3241822.8	-0.51578	482.3383	64.3213	62.286	139.2647	129.0804	44982.5117	95.5892	-0.69525	117.4881	2073910.5
010	2017-05-23t1304	1495562958.9	adult	114.2043	62.0151	-130.0298	3358.3936	272.9245	747584.2266	2357896.1449	141967862.817	470.8309	0.86496	99.6174	-1.4964	97.2495	-1.448	190.0845	-1.0971	184.2662	58165.8438	136.3229	-1.5263	170.2945	-1.2378	3048092.2	-0.71635	548.7321	65.9661	64.2912	139.2655	128.6891	42615.2383	96.5401	-0.7113	117.6528	2018432.2
010	2017-05-23t1640	1495575911.83	adult	117.8024	65.6131	-126.4318	3403.2976	280.5065	752045.8456	2371227.7402	142080296.212	270.9924	-1.1861	98.9113	-1.5757	97.2203	-1.494	177.8238	-1.5181	174.4759	54769.7305	134.6901	-1.6164	161.0103	-1.572	3043500.8	-0.73626	322.4467	65.514	63.8866	132.9746	123.8165	40956.1914	96.3711	-0.76556	116.061	2015865.6
010	2017-05-23t2106	1495591901.76	adult	122.244	70.0548	-121.9901	3269.937	288.342	766783.2766	2421073.6959	154318613.637	286.4377	-1.0326	125.0621	-0.24388	123.8742	-0.18989	204.4542	-0.61544	200.0669	64198.6094	167.5428	-0.39885	188.6063	-0.61613	3920946.8	0.03644	298.302	74.199	72.743	140.757	131.1311	44197.7109	105.5254	-0.48683	122.8582	2326286.5
010	2017-05-24t0104	1495606180.66	adult	126.2104	74.0211	-118.0238	3700.4637	271.5633	807040.4232	2543955.0645	152389370.329	362.1568	-0.24359	102.3713	-1.4914	99.9346	-1.4597	194.2289	-0.96771	189.3762	64289.7734	141.6227	-1.4184	175.6794	-1.0803	3379072.2	-0.4671	447.8644	68.8362	66.7195	141.3239	132.2213	46778.1992	101.5249	-0.69197	122.1699	2272144
010	2017-05-24t0440	1495619109.78	adult	129.8018	77.6125	-114.4324	3661.1571	267.7145	794765.2128	2505241.3397	147575250.095	329.4297	-0.58762	101.6222	-1.575	99.7092	-1.5168	175.3862	-1.5946	170.8969	57175.8867	139.0853	-1.5447	160.5562	-1.613	3308107.8	-0.54209	421.7377	65.7208	64.0312	134.4048	126.2528	43815.9531	98.547	-0.8562	118.2368	2139410.5
010	2017-05-24t0922	1495636058.31	adult	134.5097	82.3205	-109.7244	3284.719	276.1029	755429.5776	2385066.7124	144769251.61	288.0106	-1.0325	100.6525	-1.6851	98.1855	-1.6551	187.6314	-1.1953	184.1438	57978.0898	137.9671	-1.6281	171.4188	-1.2558	3108350.5	-0.72669	327.8507	65.9519	64.123	131.2456	125.0345	40554.8906	97.3591	-0.97563	115.0903	2036725.4
010	2017-05-24t1306	1495649478.62	adult	138.2376	86.0483	-105.9966	3616.5412	280.2609	800474.3395	2523400.5506	152448447.075	447.6802	0.69301	100.3433	-1.7481	98.2818	-1.6977	175.7227	-1.5778	170.1438	57637.0469	137.1634	-1.6921	160.6472	-1.6323	3288551.5	-0.57765	585.2973	68.2459	66.5918	141.0225	131.6239	46255.3789	100.8554	-0.9081	122.6615	2236622.2
010	2017-05-24t1640	1495662342.2	adult	141.8108	89.6216	-102.4234	3542.1302	275.3433	757928.3088	2389140.2145	138784869.974	244.8866	-1.5145	105.4707	-1.521	103.4317	-1.4792	183.3368	-1.3391	180.7033	57017.7578	142.1308	-1.5376	169.0243	-1.3636	3273179	-0.59394	334.4698	72.2716	70.802	140.6241	135.4288	43734.1055	105.9014	-0.78133	126.9584	2242878.5
010	2017-05-24t2045	1495677037.02	adult	145.8927	93.7034	-98.3415	2987.8291	266.7689	630241.7749	1992972.2382	111063701.505	310.2342	-0.79896	106.6634	-1.5065	105.5133	-1.4216	180.8845	-1.4176	176.7787	46849.0781	143.129	-1.5382	167.4579	-1.4302	2754690	-1.0239	353.8208	72.8807	70.9488	145.7064	141.4063	37737.9688	110.6155	-0.67686	132.8663	1882218
010	2017-05-25t0044	1495691352.28	adult	149.8691	97.6799	-94.365	3329.3393	274.7351	737257.9934	2325608.5001	140419977.563	278.3542	-1.1495	113.981	-1.1648	112.7841	-1.0949	192.524	-1.0705	189.1183	58142.2617	153.5205	-1.1838	178.8947	-1.073	3438235.8	-0.45432	340.1192	77.8662	75.4005	160.2426	155.1027	48393.2656	118.4374	-0.45354	143.4381	2348833.8
010	2017-05-25t0440	1495705543.75	adult	153.8112	101.622	-90.4229	3631.3138	246.5822	733902.8096	2312420.4835	127431611.739	513.6669	1.467	107.6405	-1.5443	106.5278	-1.4588	181.163	-1.4108	176.6006	54530.0547	144.5491	-1.559	165.9213	-1.5056	3237935	-0.61066	558.6658	77.8137	74.5085	172.7207	165.1894	51988.9453	122.9196	-0.356	152.7466	2340715
010	2017-05-25t0845	1495720244.44	adult	157.8947	105.7055	-86.3394	3579.2208	277.6053	786685.5939	2479065.1288	149005855.452	333.5758	-0.52385	104.7092	-1.7443	102.9979	-1.6839	186.3044	-1.2629	182.1706	59990.0234	144.5367	-1.597	171.8636	-1.3287	3371009.8	-0.49001	357.0759	73.4118	69.9335	163.6927	158.3419	52709.0586	117.4215	-0.64492	145.5202	2363419.5
010	2017-05-25t1244	1495734583.32	adult	161.8778	109.6885	-82.3564	3162.6867	272.0354	707003.8958	2231219.5352	133749209.287	422.0816	0.44369	127.1371	-0.59704	126.5897	-0.51396	193.805	-1.0563	188.9097	56203.4609	164.1589	-0.89341	181.6578	-1.0395	3676296.5	-0.23499	477.8596	86.0045	83.6615	175.201	168.5787	50808.2812	128.073	-0.31586	155.6572	2486905.2
010	2017-05-25t1641	1495748795.98	adult	165.8257	113.6365	-78.4084	3259.0897	270.575	730665.5897	2307993.9228	137550564.265	303.6887	-0.82921	109.64	-1.5699	108.5427	-1.4847	177.399	-1.5081	174.0397	53042.2891	147.1668	-1.5689	166.6844	-1.5099	3276262.5	-0.534	336.2267	80.1947	76.5156	172.9476	168.4061	51711.3281	127.6944	-0.40782	155.8866	2396377
010	2017-05-25t2050	1495763742.73	adult	169.9776	117.7884	-74.2565	3358.0254	284.2892	744551.7254	2348687.6941	143799699.753	213.1159	-1.7641	109.3086	-1.6338	108.6799	-1.5226	172.3079	-1.6404	169.4928	52553.9219	146.2712	-1.6399	162.9888	-1.6304	3329101.8	-0.4755	272.5955	76.179	72.9166	166.3785	162.4537	50745.4453	124.4261	-0.61505	151.5533	2320106.2
010	2017-05-26t0146	1495781511.82	adult	174.9135	122.7242	-69.3207	2717.9211	415.5583	719767.4632	2305117.5098	167610950.035	321.3973	-0.61829	113.6916	-1.4556	112.7055	-1.3684	181.1572	-1.4111	177.2031	53260.2031	150.6547	-1.5207	169.5129	-1.4538	3337302.5	-0.4485	303.894	81.5952	77.1522	184.9968	178.722	54389.0625	132.4238	-0.40918	166.4624	2395146.2
010	2017-05-26t0440	1495791941.67	adult	177.8106	125.6214	-66.4235	3094.9082	295.4235	703545.7467	2222045.6213	137085017.855	297.7746	-0.84955	111.6941	-1.5949	110.7301	-1.5022	178.2485	-1.4878	173.9889	51335.5547	148.8249	-1.6149	166.8909	-1.5392	3213328	-0.52966	266.5631	80.0492	75.696	180.6063	176.1726	52014.6016	132.0857	-0.47969	162.827	2302934.5
010	2017-05-26t0845	1495806645.93	adult	181.8952	129.7059	-62.339	3264.8709	294.925	754540.2975	2380372.9295	151028691.399	310.0681	-0.71776	107.5408	-1.8627	106.6317	-1.7591	174.1868	-1.5909	170.7911	53823.7188	146.8371	-1.725	164.7002	-1.6136	3315375	-0.43795	351.744	77.2255	72.6453	176.4817	171.5486	54532.8359	132.4949	-0.54411	159.7305	2380786.2
010	2017-05-26t1332	1495823836.03	adult	186.6702	134.481	-57.564	2152.2212	280.6368	415674.6089	1316675.3673	71534681.3319	280.7202	-0.99293	104.1747	-2.0935	102.6985	-2.0127	172.3398	-1.6372	168.3382	29470.1094	142.3414	-1.928	160.3841	-1.7444	1778470.8	-1.5449	316.6457	73.6455	66.5506	180.4421	174.3822	30855.5977	134.9912	-0.541	164.1053	1257275.2
010	2017-05-26t1640	1495835122.52	adult	189.8053	137.6161	-54.4288	2077.0009	283.4618	481356.3847	1530432.1793	94194243.614	269.4854	-1.0912	108.3829	-1.9037	107.5584	-1.7949	173.8865	-1.6022	170.6209	34255.6406	144.5314	-1.872	162.272	-1.7001	2134602.2	-1.2685	306.4974	80.1649	74.3666	194.0439	188.353	38226.6484	137.8479	-0.49401	173.2078	1578847.8
010	2017-05-26t2040	1495849510.65	adult	193.802	141.6128	-50.4321	2893.5468	296.1596	703628.6556	2227816.2418	141225058.325	322.9427	-0.58795	110.8744	-1.8137	109.8344	-1.7184	182.3199	-1.4129	177.8481	52508.1172	151.1874	-1.6577	170.3409	-1.4964	3186975.2	-0.50119	403.0526	80.2377	74.6651	188.7027	181.8084	54346.3672	140.2049	-0.47859	171.1314	2306352.8
010	2017-05-27t0132	1495867034.51	adult	198.6698	146.4805	-45.5644	2878.5836	316.906	723467.1899	2294849.8273	149963059.296	305.5838	-0.74776	112.1134	-1.7995	111.1651	-1.6996	180.4421	-1.4654	175.7359	53410.8594	150.1104	-1.7298	168.983	-1.5492	3311718	-0.40669	397.224	80.7928	75.9951	186.2662	180.8678	55134.7812	137.1096	-0.67146	170.434	2386539.5
010	2017-05-27t0440	1495878308.68	adult	201.8015	149.6122	-42.4327	2829.3182	299.2706	694393.9743	2200215.9182	140840494.521	296.3677	-0.83004	112.3611	-1.8192	111.399	-1.7192	182.683	-1.4246	179.205	51881.9766	152.3694	-1.6714	171.149	-1.5059	3186560.2	-0.49171	350.6322	81.2221	76.1543	181.9537	176.5444	51674.8594	139.6616	-0.63127	167.5135	2303460.2
010	2017-05-27t0840	1495892710.92	adult	205.8021	153.6129	-38.432	2854.0743	312.3099	695442.5358	2204634.2288	140785758.271	304.6119	-0.75778	112.6179	-1.8466	111.5939	-1.7492	183.9538	-1.4097	179.9142	52426.8398	152.7723	-1.6831	172.6248	-1.4862	3198687.2	-0.48213	363.0307	80.644	75.6628	181.5953	176.0595	51754.6562	139.1863	-0.70744	167.3599	2290533
010	2017-05-27t1332	1495910251.9	adult	210.6746	158.4854	-33.5595	2837.8487	308.1843	701097.2464	2222307.2435	143733341.988	313.6568	-0.68203	113.8873	-1.8284	112.9129	-1.7293	187.402	-1.3554	184.0001	53784.3867	154.7996	-1.6429	175.8768	-1.4283	3261163.8	-0.43888	384.5633	80.9348	75.9101	182.6071	177.0222	52408.2422	138.7764	-0.78805	166.9175	2317567
010	2017-05-27t1640	1495921507.7	adult	213.8012	161.612	-30.4329	2795.3049	309.4492	686310.6718	2175324.9369	139948787.264	322.2432	-0.61033	119.7166	-1.5546	118.3113	-1.484	198.2466	-1.146	192.9621	55707.3086	162.1348	-1.4131	184.9656	-1.2238	3355777	-0.37423	418.2483	83.4465	78.4423	188.27	182.5287	52903.8672	143.2492	-0.67532	172.4011	2339088.8
010	2017-05-27t2040	1495935909.25	adult	217.8016	165.6124	-26.4325	2735.9268	299.814	676871.375	2145076.7077	138239312.634	328.7144	-0.5591	132.1616	-0.94496	130.8514	-0.88232	214.7576	-0.83325	209.8232	59487.8594	178.1521	-0.90229	201.7754	-0.8453	3652945.8	-0.17156	384.6125	87.4077	81.0886	204.97	200.4146	56776.6758	154.8118	-0.33472	189.5051	2415947.8
010	2017-05-28t0132	1495953447.08	adult	222.6733	170.484	-21.5609	2740.5381	293.8804	655227.042	2075036.698	130107907.827	347.0769	-0.40621	133.8242	-0.89765	132.3258	-0.8445	217.3761	-0.80761	212.3106	58256.8086	180.4683	-0.85708	203.5602	-0.83011	3583275.5	-0.22049	387.1243	88.5162	82.4878	205.7461	199.1636	55139.9609	154.0841	-0.4154	188.7641	2370108.8
010	2017-05-28t0440	1495964707.91	adult	225.8013	173.612	-18.4329	2746.9678	297.5535	667134.1519	2113601.6955	133884195.962	297.1829	-0.84523	134.3304	-0.89358	132.7019	-0.84651	219.9123	-0.77299	214.9861	60036.0547	180.7647	-0.86521	206.1794	-0.78509	3660234.2	-0.16829	411.5482	88.4311	82.2157	208.7208	203.5707	56980.7812	155.4612	-0.40283	191.8417	2409569.5
010	2017-05-28t0840	1495979109.51	adult	229.8017	177.6125	-14.4324	2707.0862	292.5288	652720.0742	2067418.764	130592690.558	336.2411	-0.5119	134.6372	-0.90376	133.2818	-0.84226	219.1581	-0.80465	214.9048	58515.1992	181.4448	-0.86407	205.9823	-0.80802	3590506.2	-0.21524	499.7728	88.7346	82.7934	212.6245	206.2665	56770.75	154.8474	-0.46164	193.6301	2366374
010	2017-05-28t1332	1495996635.73	adult	234.6701	182.4809	-9.564	2679.296	282.9908	628219.9805	1989831.8956	122390274.22	301.794	-0.82087	135.5948	-0.88498	133.8963	-0.84017	221.6475	-0.77645	217.1517	56963.4141	183.0356	-0.83735	207.8194	-0.78805	3482345	-0.28693	439.3521	90.8475	84.9405	216.0401	210.7435	55522.2969	158.2697	-0.39689	195.9378	2333146.5
010	2017-05-28t1640	1496007906.55	adult	237.8009	185.6117	-6.4333	2672.742	282.56	620778.62	1966086.2587	120353206.869	355.5361	-0.35867	136.4137	-0.86256	134.3203	-0.83706	222.7101	-0.76855	218.4678	56568.3516	183.4562	-0.83913	208.7869	-0.78016	3463953.2	-0.29792	402.1214	92.1153	86.7892	215.3915	209.2248	54709.4453	159.0011	-0.4019	196.374	2339084.2
010	2017-05-28t2040	1496022307.97	adult	241.8013	189.612	-2.4329	2641.3386	278.5462	594201.7998	1880043.0762	113041915.363	326.9821	-0.61588	137.9269	-0.81108	135.7824	-0.78782	221.3497	-0.80862	217.0013	54009.3359	185.3125	-0.80072	208.8704	-0.79545	3353002.2	-0.37075	401.2204	93.3314	88.0518	212.7999	205.9521	51923.1836	160.3898	-0.39383	195.9279	2268887
010	2017-05-29t0132	1496039824.58	dead	246.667	194.4778	2.4329	2513.2468	274.4069	566496.653	1791840.3684	108132171.749	305.3885	-0.81508	141.3977	-0.66935	139.6252	-0.62794	225.5672	-0.75016	222.0449	52331.5859	189.2435	-0.70471	213.0264	-0.72721	3277457.5	-0.41899	424.5303	97.0034	92.0556	222.6553	217.4521	51656.0234	165.0542	-0.29369	205.2157	2248441.2
012	2017-05-18t1640	1495143942.59	egg	-6.3773	-58.1837	-217.999	549.6284	101.446	37204.9275	118596.0812	2348728.4279	0	-0.23181	0	-0.39643	0	-0.40671					0	-0.35544	0	-0.26002	0	0.66433	0	0	0				0	-0.37583	0	0
012	2017-05-18t2104	1495159765.35	egg	-1.9821	-53.7885	-213.6037	582.3918	96.6492	38658.8205	122931.5445	2364579.9699	0	-0.45391	0	-0.5702	0	-0.57529					0	-0.54482	0	-0.49334	0	0.35727	0	0	0				0	-0.49588	0	0
012	2017-05-19t0101	1495174036.55	larva	1.9821	-49.8243	-209.6395	597.3941	96.5944	39629.4058	125978.9106	2425490.5763	0	-0.65859	0	-0.73343	0	-0.73336					0	-0.72344	0	-0.71072	0	0.082706	0	0	0				0	-0.60934	0	0
012	2017-05-19t0440	1495187137.52	larva	5.6213	-46.1851	-206.0004	587.424	97.0454	39239.0161	124817.5843	2417921.4359	0	-0.85002	0	-0.88934	0	-0.88407					0	-0.89468	0	-0.91635	0	-0.16705	0	0	0				0	-0.71822	0	0
012	2017-05-19t0904	1495202972.5	larva	10.0199	-41.7865	-201.6018	598.7665	97.201	39917.9293	126950.5113	2459163.2868	0	-1.0856	0	-1.0866	0	-1.0744					0	-1.112	0	-1.1731	0	-0.46525	0	0	0				0	-0.85653	0	0
012	2017-05-19t1303	1495217316.91	larva	14.0044	-37.802	-197.6172	608.7119	96.9265	40672.0098	129331.1953	2508958.7246	0	-1.3027	0	-1.2751	0	-1.2557					0	-1.3203	0	-1.4141	0	-0.73103	0	0	0				0	-0.98906	0	0
012	2017-05-19t1640	1495230338.71	larva	17.6216	-34.1848	-194	700.6924	78.4989	42918.9172	135743.7645	2294481.3778	234.6943	0.27621	89.1823	0.43976	85.9142	0.40535	176.1472	-0.81526	167.7214	3346.7969	130.9433	0.58274	157.2698	0.4906	165700.78	-0.76155	224.6	58.5881	57.6029	117.1826	107.4221	2226.4692	81.7048	0.43136	100.1317	108856.766
012	2017-05-19t2104	1495246192.89	larva	22.0255	-29.7809	-189.5961	1178.5873	106.4746	93473.9215	294881.9671	6424212.2631	223.1599	-0.023488	112.9719	0.81896	110.9201	0.81809	187.7705	-0.70591	184.837	7510.8213	146.4724	0.6808	174.1007	0.51228	449628.12	-0.69599	277.2845	69.3714	68.2347	138.6593	127.3626	5546.373	95.1082	0.60098	112.6149	276098.34
012	2017-05-20t0102	1495260459.57	larva	25.9885	-25.8179	-185.6331	1904.759	147.8442	229619.1024	723867.3157	23787243.251	226.2651	-0.19433	113.9272	0.72028	112.0393	0.72841	185.5633	-0.85044	182.5907	17814.0742	147.1774	0.54803	172.673	0.29848	1090852.8	-0.16658	231.0298	71.9766	70.7547	132.3264	125.0825	12703.334	95.9646	0.53791	113.6812	689175.8
012	2017-05-20t0440	1495273537.8	larva	29.6213	-22.1851	-182.0003	1580.135	148.8893	167402.1403	529046.6566	15300062.83	252.4762	-0.16726	118.2665	0.70721	116.2151	0.71681	198.0376	-0.69205	193.7646	14060.6699	153.3765	0.51917	182.4806	0.25905	828930.06	-0.71695	268.1471	72.0951	70.7726	149.2834	136.0345	10599.1211	98.3535	0.51077	120.4634	505314.56
012	2017-05-20t0904	1495289392.45	larva	34.0254	-17.781	-177.5962	1246.6548	240.0783	187040.2052	600169.7435	25981790.5087	317.6856	0.14241	121.0819	0.62811	114.3725	0.52571	269.9923	0.68014	266.2158	21059.4004	193.755	1.1209	253.8763	1.1393	935720.9	-0.86329	242.9473	70.3923	69.6493	121.6453	114.2736	9488.335	94.0914	0.31191	107.5971	543991.6
012	2017-05-20t1302	1495303660.03	larva	37.9886	-13.8178	-173.633	2397.2297	176.9702	361678.1615	1141841.7495	44924665.6045	272.7963	-0.44014	115.3599	0.32551	113.3915	0.35243	215.8891	-0.52145	210.7087	32383.3711	146.6914	0.010566	191.9236	-0.054273	1724630.9	-0.17414	272.584	72.6618	71.7257	127.8079	119.6128	19171.1797	97.4463	0.28606	112.3014	1086293.4
012	2017-05-20t1640	1495316738.99	larva	41.6217	-10.1847	-170	2834.4114	199.1652	443238.4015	1397258.0693	57924729.628	327.2274	-0.1754	108.1969	-0.037264	105.753	-0.013016	221.1263	-0.49058	213.5485	40687.2344	145.4551	-0.21812	190.5487	-0.30507	1981517.5	-0.11006	276.159	66.3642	65.2189	130.5513	121.3794	24021.4297	93.2514	0.075067	110.7173	1215394.5
012	2017-05-20t2104	1495332599.48	larva	46.0274	-5.779	-165.5943	2026.8622	377.0828	540169.0285	1729597.005	128012298.004	400.3716	0.3201	113.4261	-0.0072329	107.2268	-0.093074	308.3527	1.3333	301.5925	68145.9375	175.6278	0.34097	275.1743	1.0806	2500591.5	0.21956	417.5256	67.9867	66.7072	135.0759	125.8711	29851.7773	95.7242	0.050382	114.3541	1498834.9
012	2017-05-21t0102	1495346870.43	larva	49.9915	-1.8149	-161.6301	3338.5012	226.5557	606573.7969	1911293.2087	92888240.0269	415.0251	0.35471	119.4509	0.11181	113.3975	0.025744	314.7834	1.4334	311.2552	78695.8438	167.296	0.044059	284.881	1.2443	2979941.8	0.53334	442.4017	71.7125	70.7541	132.191	124.2688	33047.75	98.1275	0.053708	114.9575	1789013
012	2017-05-21t0440	1495359937.64	adult	53.6213	1.8149	-158.0003	3487.6421	236.2548	682033.7163	2149012.8699	111898711.52	492.5745	1.0074	113.382	-0.16461	109.1888	-0.18134	261.8908	0.24951	255.6913	73329.4219	157.2264	-0.31347	230.7838	0.1275	3172769.2	0.54374	629.3063	68.5638	66.8904	139.8625	128.7174	39161.5039	97.2806	-0.022956	116.531	1918621.2
012	2017-05-21t0904	1495375811.21	adult	58.0306	6.2242	-153.591	3725.9137	258.4659	767145.6153	2418141.0405	132366259.137	343.7384	-0.44335	100.5994	-0.74369	96.4303	-0.74454	258.5532	0.14706	253.6971	81444.25	152.8434	-0.52424	234.6051	0.20092	3162443.8	0.31197	367.0993	64.784	63.3472	130.3955	121.1251	41074.582	95.0937	-0.14361	111.5428	2036548.2
012	2017-05-21t1303	1495390103.9	adult	62.0008	10.1944	-149.6208	3629.8884	252.5243	759874.0202	2394744.988	134483441.618	422.1933	0.26959	96.1685	-1.0155	90.3819	-1.0761	239.3423	-0.26176	233.555	74674.8125	147.8156	-0.74567	216.5878	-0.19778	2993723.8	-0.045138	547.2242	60.0913	58.2803	138.8072	123.3999	43307.8594	91.5532	-0.30439	112.7208	1870640.6
012	2017-05-21t1640	1495403137.8	adult	65.6213	13.8149	-146.0003	3762.5251	257.9113	809280.7303	2551335.8582	144935164.56	312.8505	-0.7925	108.9468	-0.49272	105.932	-0.44989	214.3754	-0.81733	208.788	71172.625	149.4775	-0.73466	191.7857	-0.78677	3607555.8	0.47745	331.5237	69.7902	68.1706	140.1841	131.042	46541.1055	98.943	-0.084466	118.98	2310963.8
012	2017-05-21t2105	1495419043.41	adult	70.0396	18.2332	-141.5821	3848.4345	254.4099	785687.497	2474948.6008	136970213.412	342.8363	-0.51145	104.956	-0.73028	101.2923	-0.71153	206.1104	-0.97027	202.0583	66573.6719	151.308	-0.70423	187.9296	-0.86981	3380318	0.095941	492.1495	69.6727	68.4428	138.2584	125.4016	44657.457	99.3783	-0.11105	117.6216	2243948.5
012	2017-05-22t0103	1495433330.05	adult	74.0081	22.2017	-137.6136	3732.8473	253.1391	794952.1463	2505511.4174	141707468.116	315.6461	-0.77011	100.5068	-0.99381	96.8205	-0.97048	206.9088	-0.89251	202.3728	67452.2734	143.6339	-1.0022	190.7722	-0.76612	3270692	-0.11995	268.015	64.9395	63.4411	128.5089	120.3922	41893.8906	93.485	-0.36095	111.0431	2113262.8
012	2017-05-22t0440	1495446339.31	adult	77.6218	25.8154	-133.9999	3546.2486	283.7986	780453.7325	2460356.929	146480566.715	394.9674	0.0031578	105.6527	-0.7709	103.2384	-0.70042	196.5244	-1.1345	191.3982	62887.8125	146.3529	-0.91905	178.1547	-1.1021	3376133.5	-0.085812	553.6223	66.9535	65.2877	136.6455	127.2358	43726.5508	97.3224	-0.26162	117.5867	2139497.5
012	2017-05-22t0905	1495462256.79	adult	82.0433	30.2369	-129.5783	3650.2727	260.0751	780090.1103	2458826.3479	141394974.899	285.1683	-1.0465	92.6783	-1.4768	88.5382	-1.4691	186.6697	-1.3805	181.4223	59734.3086	139.1504	-1.202	170.6098	-1.3101	2960053.2	-0.57892	347.9275	60.905	58.3859	143.8334	132.7552	46026.6914	95.8806	-0.36056	122.6006	1945243.5
012	2017-05-22t1304	1495476593.8	adult	86.0258	34.2194	-125.5958	3817.2044	259.1985	790417.0164	2489549.8935	139827447.936	305.4634	-0.83948	105.092	-0.87964	102.4418	-0.83069	205.6287	-0.72807	201.8561	66623.7031	149.7679	-0.82369	188.2927	-0.70727	3403508.8	-0.17543	384.5343	68.5103	67.179	139.7422	131.3407	45276.4844	101.6879	-0.19448	121.3187	2218774
012	2017-05-22t1640	1495489551.08	adult	89.625	37.8186	-121.9966	3521.3228	272.3276	790083.2735	2491416.6571	149091294.866	509.0154	1.1651	101.1515	-1.1222	96.4422	-1.172	213.1273	-0.42944	209.0758	69053.25	151.42	-0.77863	194.3819	-0.46025	3269318.2	-0.34652	696.3673	69.0164	67.3627	145.3402	132.6633	47090.2227	100.5699	-0.27439	120.8032	2230678.5
012	2017-05-22t2106	1495505501.39	adult	94.0557	42.2493	-117.566	3554.4383	270.4977	801089.2727	2527207.3	151341988.973	411.3914	0.22006	109.857	-0.71875	106.5681	-0.72142	198.2931	-0.87313	194.1584	65040.125	152.6035	-0.76025	181.8417	-0.85383	3600233.8	-0.057233	567.5522	75.377	73.6413	144.8966	135.4383	47526.0703	107	-0.091477	126.898	2470254
012	2017-05-23t0104	1495519769.78	adult	98.0191	46.2127	-113.6025	3528.9298	259.5232	770662.9916	2430341.8826	141873402.742	286.3866	-1.0165	100.596	-1.2514	96.4643	-1.2808	192.9597	-1.0272	189.7051	60975.25	150.2449	-0.87572	179.369	-0.92087	3174005	-0.50507	430.8622	68.5408	67.0465	132.9203	125.2193	42002.8242	100.4265	-0.37357	117.6217	2162598
012	2017-05-23t0440	1495532739.81	adult	101.6219	49.8155	-109.9997	3956.3951	276.1543	854657.9336	2691834.3417	160271721.75	311.6599	-0.76319	90.9993	-1.8019	87.49	-1.783	177.8173	-1.5292	173.872	62236.0664	133.299	-1.5449	162.1111	-1.5152	3182883	-0.52015	330.3665	63.5053	61.7882	127.289	118.5624	44551.1602	93.9332	-0.65061	110.2058	2221223.2
012	2017-05-23t0906	1495548696.15	adult	106.0542	54.2478	-105.5674	3661.0978	256.0716	729432.7281	2296876.6046	126990815.64	295.0817	-0.92977	112.4057	-0.72277	109.3028	-0.7319	205.4377	-0.57627	201.7986	61631.3203	158.8733	-0.60393	188.1092	-0.60104	3363515.2	-0.37598	256.8458	71.9331	70.8677	140.518	134.0579	42155.3984	104.7064	-0.31019	123.5165	2152455
012	2017-05-23t1304	1495562989.47	adult	110.0246	58.2182	-101.597	3611.4798	271.658	772144.0046	2433547.7483	141000313.718	318.5274	-0.69287	114.8872	-0.63759	113.1509	-0.58504	193.3552	-0.98582	187.2565	61293.6094	154.0149	-0.8185	176.7892	-1.0022	3632735	-0.14896	417.5839	80.0936	78.8122	164.7473	155.8269	52224.8828	114.7084	0.0096106	140.0761	2532559.5
012	2017-05-23t1640	1495575942.86	adult	113.6228	61.8163	-97.9989	3743.8482	271.592	795576.6108	2508240.5312	143624683.044	257.4018	-1.3189	104.8839	-1.2102	101.389	-1.2296	203.0021	-0.65359	198.9843	66178.6719	149.6192	-1.0137	186.7679	-0.6556	3418166.5	-0.3714	324.1158	72.4108	70.7906	142.0692	133.211	46314.5586	104.4261	-0.41267	123.7801	2359869
012	2017-05-23t2106	1495591932.52	adult	118.0643	66.2579	-93.5573	3408.5411	270.045	746642.3304	2355091.4752	138301039.811	284.9444	-1.0426	104.7369	-1.27	101.0446	-1.3022	206.5016	-0.53781	202.8909	63189.4922	154.0945	-0.8777	189.982	-0.55413	3200865	-0.59395	284.9444	66.7087	65.1113	136.4734	127.541	41760.8672	99.0129	-0.67108	116.5761	2038685.8
012	2017-05-24t0104	1495606211.4	adult	122.0307	70.2243	-89.591	3572.7478	265.9477	767674.8586	2419312.8679	141017228.054	280.7541	-1.0914	113.4483	-0.85561	111.0199	-0.84246	194.917	-0.93843	190.8581	61398.8633	154.6269	-0.88923	179.1788	-0.94506	3564660	-0.28305	386.3754	78.0028	76.3157	149.1442	139.5792	46980.4141	112.3072	-0.23271	131.8504	2450927.5
012	2017-05-24t0440	1495619140.8	adult	125.6222	73.8158	-85.9995	3434.5823	261.7591	759497.2217	2395426.2571	141430109.924	456.4345	0.74357	115.3848	-0.79641	113.3121	-0.77044	191.1178	-1.071	185.706	59437.6328	155.6538	-0.87993	176.5812	-1.0468	3584659.8	-0.28257	534.1428	78.8151	77.4166	155.2374	144.942	48278.8203	114.9907	-0.18342	134.5413	2448548
012	2017-05-24t0922	1495636089.14	adult	130.3301	78.5236	-81.2916	3532.3806	272.2067	786692.8363	2480066.1198	149218527.177	256.4202	-1.3611	122.7828	-0.46402	120.7154	-0.45301	195.1945	-0.94256	192.2124	62852.6133	161.5075	-0.69921	182.447	-0.86182	3953360.5	0.020516	293.7021	83.2306	81.9515	145.6329	139.9537	46893.8086	115.2754	-0.24255	132.3541	2679857.8
012	2017-05-24t1306	1495649509.36	adult	134.0579	82.2515	-77.5637	3645.0168	274.9169	834846.929	2632291.7887	161397153.738	290.9431	-1.0004	108.567	-1.2615	106.2854	-1.2363	191.6943	-1.0633	187.2815	65559.4531	151.3817	-1.1166	175.9882	-1.0985	3706369.8	-0.20952	336.0307	75.1071	73.0542	144.3674	137.188	49373.6641	109.7205	-0.50771	128.1415	2564081
012	2017-05-24t1640	1495662373.2	adult	137.6312	85.8248	-73.9905	3576.5079	278.0158	837118.6479	2641071.5336	163305055.066	255.4542	-1.3892	124.096	-0.48593	121.8003	-0.49003	215.9909	-0.29662	213.6468	74084.8828	171.8802	-0.37552	200.8551	-0.27536	4245945.5	0.23993	276.3026	84.6835	82.6706	155.9494	148.5568	53490.6406	120.8679	-0.15	140.6358	2897445.2
012	2017-05-24t2045	1495677068.2	adult	141.7131	89.9067	-69.9085	3671.2643	272.2949	807487.9673	2545232.3286	151091986.612	307.395	-0.82989	102.8841	-1.6566	100.4592	-1.6299	192.4428	-1.0547	187.4274	63698.5586	143.3193	-1.4919	176.4005	-1.1176	3401143.5	-0.48644	414.2017	62.3833	60.24	140.2693	129.8415	46429.1289	94.9969	-1.1889	117.5841	2062266.5
012	2017-05-25t0044	1495691383.29	adult	145.6895	93.8831	-65.9321	3665.2044	282.0355	831768.2372	2621700.9192	161499930.097	310.2624	-0.79852	129.2699	-0.30888	127.721	-0.28402	203.7734	-0.71695	199.1298	69282.9688	169.7031	-0.53416	190.1222	-0.68397	4395178	0.33718	390.8005	90.0932	88.3223	163.7961	157.0316	55690.6562	127.1613	-0.048857	148.3362	3063169.5
012	2017-05-25t0440	1495705574.64	adult	149.6316	97.8252	-61.9901	3728.5627	286.5691	809046.5538	2549320.7001	152639807.456	317.3736	-0.71684	113.0131	-1.2133	110.5688	-1.2056	196.4205	-0.95313	193.318	65211.6016	154.1775	-1.1567	182.4205	-0.9574	3742427.5	-0.2056	460.81	78.2543	76.5336	156.1782	146.7719	51851.1758	113.0019	-0.6554	134.7732	2591389.8
012	2017-05-25t0845	1495720275.55	adult	153.7152	101.9088	-57.9065	3535.3713	294.6992	783324.6431	2469769.6487	150298930.176	263.7268	-1.3067	118.4781	-0.96943	117.7967	-0.88052	183.76	-1.3347	180.2306	58986.9492	154.4931	-1.1829	172.7104	-1.2882	3799710.8	-0.15687	265.5583	83.3885	82.1781	155.9202	149.0052	50050.3672	118.3177	-0.52972	137.794	2674352.2
012	2017-05-25t1244	1495734614.44	adult	157.6982	105.8918	-53.9234	3482.7989	277.8911	767273.8072	2418982.0237	147066205.164	306.2881	-0.82475	103.9671	-1.7815	103.0423	-1.6795	173.2999	-1.6344	168.2568	54589.4766	141.1652	-1.7224	160.5524	-1.6834	3265502.5	-0.57498	340.7338	74.3593	72.04	154.6476	147.4012	48713.9961	113.9839	-0.77243	136.6254	2335552.8
012	2017-05-25t1641	1495748827.4	adult	161.6462	109.8398	-49.9754	3535.4312	260.641	750072.3432	2364183.9772	135586781.367	392.5241	0.1234	130.0429	-0.44026	128.6071	-0.40787	205.3992	-0.73367	199.7824	63262.9609	172.2888	-0.5849	191.8159	-0.72552	3995049.5	0.014949	540.5385	94.4234	91.6406	186.3925	177.4538	57408.875	143.4548	0.277	167.37	2900782.2
012	2017-05-25t2050	1495763773.37	adult	165.7979	113.9915	-45.8237	3387.6517	265.3004	721912.3031	2275548.0765	132279233.58	383.2233	0.021455	131.7094	-0.39547	131.0899	-0.3226	203.6447	-0.7985	199.8144	60278.8438	176.4529	-0.467	192.9996	-0.71473	3892670.5	-0.055447	445.8249	93.8217	89.627	191.5758	185.3223	56706.4297	151.5104	0.50316	176.353	2772900.5
012	2017-05-26t0146	1495781542.18	adult	170.7337	118.9273	-40.888	3517.1925	243.3269	705451.5497	2223919.886	119546628.52	316.4851	-0.67878	129.879	-0.54557	127.4142	-0.56305	211.339	-0.6174	207.7446	61288.2969	179.14	-0.41375	200.1178	-0.53625	3756620	-0.14503	333.055	92.6082	85.5982	203.8043	199.6256	59103.2578	158.3416	0.66187	189.439	2678599.5
012	2017-05-26t0440	1495791972.06	adult	173.6309	121.8245	-37.9908	3378.7097	252.0588	686931.0418	2164815.0242	120712129.775	293.568	-0.90668	120.4698	-1.0793	119.7604	-0.98943	193.9422	-1.0811	189.9676	54691.6875	163.1978	-1.0392	182.6822	-1.0657	3390864.2	-0.41314	402.136	85.1158	79.9147	197.2475	192.3352	55623.7969	146.0647	0.13482	180.1847	2395753
012	2017-05-26t0845	1495806676.58	adult	177.7155	125.909	-33.9062	2684.5692	301.1875	624698.4463	1980496.3131	121245188.197	298.8168	-0.8394	125.4278	-0.86073	123.7338	-0.82822	209.3268	-0.70856	205.1218	53587.6484	172.5685	-0.72915	196.5057	-0.69254	3204430	-0.53671	343.9814	89.4488	82.6702	211.2858	204.5704	54089.1719	159.3967	0.55378	194.5616	2285239
012	2017-05-26t1332	1495823866.81	adult	182.4905	130.6841	-29.1311	3183.1451	282.5244	693969.8183	2189034.9759	130388725.77	427.1803	0.42824	118.9628	-1.26	116.5213	-1.2538	207.0569	-0.7899	201.9623	59011.2227	165.9899	-1.0205	193.1336	-0.82052	3380210	-0.38814	466.4613	89.049	81.862	219.0518	213.8302	62429.7617	159.5853	0.45948	201.0789	2530238.2
012	2017-05-26t1640	1495835153.59	adult	185.6257	133.8193	-25.9959	2358.3537	368.401	589163.5021	1876717.0835	130630906.287	270.9205	-1.0897	117.4028	-1.3785	116.4244	-1.2931	197.0992	-1.0446	193.0722	47500.9141	158.9116	-1.3107	182.7343	-1.1276	2824710.8	-0.78574	366.1321	84.9057	77.9581	214.7931	209.7312	51765.1328	160.5508	0.42815	198.3916	2042832.1
012	2017-05-26t2040	1495849540.98	adult	189.6222	137.8158	-21.9994	2214.0465	346.3215	570528.1919	1814308.7942	128377078.413	299.408	-0.80873	116.7775	-1.4562	115.7549	-1.3705	200.4798	-0.98081	195.1109	46711.7812	159.0248	-1.3418	183.5011	-1.1271	2719982.2	-0.84598	343.5404	86.4004	78.648	220.5537	215.9731	51389.0078	163.8571	0.46632	201.9063	2012437.9
012	2017-05-27t0132	1495867064.97	adult	194.49	142.6836	-17.1316	2220.1692	352.5716	581087.1153	1849078.74	133347804.573	303.8077	-0.76509	119.2297	-1.3799	117.9025	-1.3116	210.7019	-0.77059	205.7957	50147.0469	162.5647	-1.2538	192.7975	-0.90891	2827056.5	-0.7569	355.7407	89.1076	80.2796	234.7899	228.8111	55880.0078	175.0574	0.7691	217.4978	2112831.2
012	2017-05-27t0440	1495878339.33	adult	197.6218	145.8154	-13.9999	2216.0834	378.1681	608379.0668	1940529.7041	146573014.592	298.6653	-0.81071	123.6178	-1.1832	121.8524	-1.1422	222.2928	-0.53182	216.425	55128.6172	170.9836	-0.98014	204.348	-0.63109	3064237	-0.58238	357.384	90.5928	83.561	217.8451	212.14	54025.5859	159.0347	0.1293	196.9907	2245615.2
012	2017-05-27t0840	1495892741.32	adult	201.6223	149.8159	-9.9993	2150.2374	333.659	519669.5098	1654559.2974	111554822.465	316.6373	-0.64801	126.6344	-1.0691	124.2078	-1.0641	233.582	-0.31816	225.7573	49752.9688	176.6773	-0.81606	211.3647	-0.486	2689461.5	-0.84066	363.3543	96.2125	87.83	229.3559	225.1655	48852.8047	170.602	0.46359	210.8869	2043360.8
012	2017-05-27t1332	1495910282.52	adult	206.4949	154.6885	-5.1268	1890.9831	360.4327	483563.8332	1549576.5051	107181881.418	380.0742	-0.090261	130.9095	-0.89876	127.6437	-0.93949	277.6942	0.5709	269.5249	54983.4492	185.7078	-0.54884	239.2376	0.1608	2584022	-0.90977	353.3846	98.5788	89.7831	231.218	224.6447	45781.168	174.0195	0.49321	208.5276	1945847.8
012	2017-05-27t1640	1495921538.05	adult	209.6214	157.815	-2.0002	1824.3428	516.2359	518046.2808	1721230.6079	144539186.422	522.8145	1.1587	133.6656	-0.78822	129.8587	-0.85818	363.97	2.325	355.3714	77161.6328	183.4244	-0.65731	272.4265	0.93596	2832507.5	-0.73559	335.8174	102.8858	91.564	254.3669	249.5175	53925.7852	193.2218	1.0998	235.6214	2180253.5
012	2017-05-27t2040	1495935939.64	dead	213.6219	161.8154	2.0002	1815.6065	355.3258	456586.4484	1465083.2717	99593474.6009	541.4665	1.3073	133.4637	-0.83908	129.5706	-0.91091	361.5385	2.1906	351.917	67607.6953	184.1495	-0.66831	268.5339	0.78631	2489765.8	-0.97043	305.8799	101.804	91.7772	238.4095	233.9828	44582.582	182.1534	0.65014	219.4246	1899153.2
013	2017-05-18t1640	1495143958.1	egg	-2.1976	-50.2018	-217.9989	548.7	100.4369	36994.1884	117895.763	2319384.1744	0	-0.4429	0	-0.56151	0	-0.56687					0	-0.53533	0	-0.48172	0	0.37226	0	0	0				0	-0.48986	0	0
013	2017-05-18t2104	1495159780.78	larva	2.1976	-45.8066	-213.6037	547.5323	98.9237	36732.2407	117025.1227	2281402.9016	0	-0.66984	0	-0.74249	0	-0.74213					0	-0.73338	0	-0.72273	0	0.067852	0	0	0				0	-0.61566	0	0
013	2017-05-19t0101	1495174051.55	larva	6.1617	-41.8425	-209.6396	538.4389	99.0087	36015.2382	114818.8929	2234641.2766	0	-0.87872	0	-0.91304	0	-0.90695					0	-0.92074	0	-0.94741	0	-0.20392	0	0	0				0	-0.7348	0	0
013	2017-05-19t0440	1495187152.65	larva	9.8009	-38.2033	-206.0004	539.6501	101.6865	36524.2809	116541.2017	2309146.2255	0	-1.0738	0	-1.0766	0	-1.0647					0	-1.1009	0	-1.1601	0	-0.45051	0	0	0				0	-0.84945	0	0
013	2017-05-19t0904	1495202987.95	larva	14.1996	-33.8047	-201.6017	548.4404	98.9629	36787.3156	117272.6695	2287819.0026	0	-1.3134	0	-1.2846	0	-1.2649					0	-1.3308	0	-1.4262	0	-0.74392	0	0	0				0	-0.99575	0	0
013	2017-05-19t1303	1495217332.07	larva	18.1841	-29.8202	-197.6172	529.2687	99.0723	35157.2911	112216.7622	2175485.0279	0	-1.5343	0	-1.4849	0	-1.4572					0	-1.5525	0	-1.6768	0	-1.0044	0	0	0				0	-1.137	0	0
013	2017-05-19t1640	1495230354.18	larva	21.8013	-26.2029	-194	1396.085	111.2418	123308.0916	388698.8266	9380336.8469	188.584	-0.27994	58.7691	-0.37598	56.5035	-0.38603	137.9745	-1.6701	134.0161	7312.6484	89.3303	-0.26947	122.7587	-0.19564	306774.7	-0.85763	232.3784	49.0011	47.5244	112.3991	105.3932	5957.1519	74.2095	0.1924	92.7182	255785.61
013	2017-05-19t2104	1495246208.31	larva	26.2052	-21.799	-189.5961	1438.9883	147.4815	159450.1032	503695.4287	15102196.5347	239.7398	-0.098689	114.9641	0.73758	113.7691	0.7622	194.1593	-0.68561	188.6257	13008.6709	147.8364	0.55143	176.5909	0.34449	766925.25	-0.57566	241.1872	67.8594	67.1658	127.3143	119.0989	8530.0566	92.4995	0.46154	109.1685	452689.94
013	2017-05-20t0102	1495260474.95	larva	30.1682	-17.836	-185.6331	2524.6575	153.9096	320308.8105	1010376.4993	33260283.6634	450.3104	1.3994	98.1714	0.20019	95.1193	0.1861	201.4943	-0.63563	193.2071	27000.2383	141.1957	0.27251	181.3562	0.21398	1308133.9	-0.17272	540.3725	64.1581	63.0293	134.0947	116.1259	17968.6914	88.5947	0.2867	105.6834	854906.56
013	2017-05-20t0440	1495273552.8	larva	33.8009	-14.2033	-182.0004	2059.2503	162.0848	257398.6476	811609.4702	27383305.0781	411.1522	0.92175	129.6142	0.85355	127.2616	0.86169	245.1946	0.17462	240.6241	26235.8242	181.324	0.88729	220.8676	0.63476	1386223.8	-0.31027	557.8668	70.0248	67.8726	157.5777	141.7028	16860.8164	105.5125	0.57808	127.8582	748915.25
013	2017-05-20t0904	1495289407.55	larva	38.205	-9.7992	-177.5963	2506.6518	176.7255	354338.2152	1119263.6261	41104555.3925	435.2058	0.92031	122.4015	0.50818	119.2368	0.50233	272.2777	0.65997	253.9795	40024.8203	160.7325	0.29099	221.6709	0.42061	1798445.8	-0.10066	290.1533	72.4523	71.3862	136.8939	123.9331	20123.4062	97.7167	0.28678	115.0592	1064541.9
013	2017-05-20t1302	1495303675.05	larva	42.1682	-5.836	-173.6331	2793.7033	193.1709	430812.6236	1358555.4191	55658042.5903	411.3498	0.53808	122.1016	0.35398	116.0213	0.27018	320.2379	1.6307	311.1474	57002.3438	179.0673	0.51713	290.4625	1.4099	2173285.8	0.080724	389.1823	70.6803	69.8288	127.2404	119.9619	22648.7852	96.8872	0.15935	112.2805	1258038.2
013	2017-05-20t1640	1495316754.48	larva	45.8014	-2.2028	-169.9999	2669.1184	207.0648	459857.9512	1450293.7682	66783995.5468	429.812	0.59258	124.4845	0.3497	118.7416	0.27407	292.8839	0.99624	288.943	55647.9375	177.9286	0.40467	266.6656	0.93083	2357860.2	0.069423	324.7011	73.7007	72.1197	147.1542	131.5046	27959.2969	102.1449	0.23613	120.5764	1395965.4
013	2017-05-20t2104	1495332614.93	adult	50.2071	2.2028	-165.5942	3243.5068	242.6037	618112.115	1949671.1624	99540492.0118	411.417	0.31967	121.3977	0.17783	116.5917	0.13287	326.6902	1.7002	320.2569	82979.2969	180.1701	0.38337	295.3501	1.4546	3083501.2	0.64092	402.184	66.7753	65.9455	137.4919	125.1282	34922.9453	97.8677	0.043767	115.8174	1696093.5
013	2017-05-21t0102	1495346885.84	adult	54.1712	6.167	-161.6301	3103.0859	249.5882	590085.6572	1860564.4539	95529773.4829	377.4504	-0.070053	98.9531	-0.71331	91.2849	-0.84728	273.9025	0.52458	265.7634	66558.2969	162.7582	-0.15936	248.0687	0.49509	2395356.5	-0.3538	277.4195	62.9196	61.7645	125.4447	116.485	30483.0664	92.8644	-0.16803	108.6631	1523096
013	2017-05-21t0440	1495359952.67	adult	57.8009	9.7967	-158.0004	3195.549	232.4758	573862.5483	1808480.7667	87378509.4836	350.0486	-0.3791	116.8371	-0.075435	112.2206	-0.11147	255.8557	0.085757	248.2046	60637.8086	166.019	-0.11353	229.5153	0.090467	2759809	-0.12059	400.0222	71.4931	69.6478	148.2466	135.7734	35134.4336	101.3957	0.066772	122.3078	1688738.5
013	2017-05-21t0904	1495375826.27	adult	62.2102	14.206	-153.5911	2485.0274	214.5537	436158.23	1384912.366	62094925.844	307.484	-0.8241	128.1661	0.3941	124.4146	0.37713	251.5338	0.030008	248.1147	45276.0859	178.0643	0.24529	231.1606	0.14762	2300581.5	-0.80574	220.744	79.5716	78.6396	137.7807	131.5453	24800.5352	107.5701	0.24013	123.8266	1428309.9
013	2017-05-21t1303	1495390118.85	adult	66.1804	18.1762	-149.6209	2532.6567	254.322	510050.3671	1613431.7925	85104497.6219	256.1282	-1.3351	94.5578	-1.1699	88.321	-1.2496	204.6632	-1.0491	200.8943	42979.2734	154.0914	-0.57922	191.3464	-0.79315	1978812	-1.2842	202.4945	62.3817	60.8969	122.573	117.6713	25740.334	92.3956	-0.31828	109.2222	1305461
013	2017-05-21t1640	1495403153.36	adult	69.8011	21.7968	-146.0002	3230.6592	217.0112	584164.8429	1840735.1026	89074134.6208	366.5942	-0.28283	137.3331	0.84328	135.3078	0.87965	220.6944	-0.59767	214.2935	53187.3438	180.2306	0.32002	203.694	-0.45753	3298192	0.018045	388.3118	83.503	81.7857	165.5051	154.3586	39886.7344	117.0044	0.51403	140.4662	2005408.6
013	2017-05-21t2105	1495419058.9	adult	74.2193	26.2151	-141.582	3351.9131	231.6432	612554.0139	1929410.4448	96229050.4918	580.4846	1.7804	100.0979	-1.0163	97.3533	-0.94722	186.8986	-1.4396	181.2644	47098.4531	144.225	-0.98164	171.5084	-1.3028	2520465.5	-0.90715	718.6092	63.7374	62.4855	130.0767	119.211	32779.3359	93.5194	-0.36192	111.0199	1604908.1
013	2017-05-22t0103	1495433345.54	adult	78.1878	30.1836	-137.6135	3036.2168	225.9915	564351.5811	1779071.5962	88891509.6141	488.0342	0.9045	113.3296	-0.38648	111.9429	-0.28271	219.8588	-0.44564	213.7456	51007.2344	168.2881	-0.11576	201.8417	-0.39391	2627092.5	-0.86586	625.2363	68.0337	66.5985	162.8028	147.5271	37770.2578	104.3136	-0.016418	129.8605	1577090.5
013	2017-05-22t0440	1495446354.42	adult	81.8014	33.7971	-133.9999	3419.398	219.4061	609493.1526	1919532.3444	92468273.4368	322.7794	-0.68237	123.9574	0.12798	122.53	0.20257	208.0109	-0.72538	202.882	52210.7461	167.3461	-0.15674	192.9186	-0.61205	3108726.5	-0.4229	361.8789	73.2354	72.3244	144.1876	135.2607	36191.0898	105.7221	-0.0035967	123.8709	1836671.2
013	2017-05-22t0905	1495462271.94	adult	86.2229	38.2187	-129.5784	3253.4697	233.4272	618819.4635	1949877.8485	99994782.2104	336.0573	-0.54059	96.7721	-1.3115	92.9019	-1.3053	205.3121	-0.73634	199.7973	52354.5938	144.4061	-1.0249	186.9318	-0.75086	2458980	-1.1294	382.6993	55.4356	53.638	132.6978	120.3133	33837.9414	84.9634	-0.79947	106.751	1408618.6
013	2017-05-22t1304	1495476609.15	adult	90.2055	42.2012	-125.5958	3152.5037	229.5333	566919.4937	1786279.6747	87006073.0906	361.859	-0.27795	123.2744	0.021223	122.0224	0.095615	194.4929	-1.0371	189.104	45511.3438	162.8177	-0.35454	182.5347	-0.85943	2874760	-0.74405	437.9948	81.1717	80.4225	145.1776	137.3439	33971.5625	112.3947	0.14574	129.4669	1892923.6
013	2017-05-22t1640	1495489566.99	adult	93.8049	45.8006	-121.9964	2752.2113	252.591	559409.025	1770072.9682	94177319.9691	307.4515	-0.80858	137.1177	0.70938	134.8717	0.70091	226.2836	0.059731	221.8209	52045.2188	182.6034	0.37227	210.4214	0.12916	3146577	-0.50188	292.4522	89.4087	87.8816	158.5073	150.3988	36456.6719	121.397	0.43121	139.3802	2051751.8
013	2017-05-22t2106	1495505516.9	adult	98.2354	50.2312	-117.5659	3137.2885	242.7864	594321.2498	1873884.566	95476277.2279	370.0795	-0.18159	135.8735	0.60193	134.5703	0.64003	204.2794	-0.64288	200.3137	50048.4414	171.2722	-0.080341	191.0807	-0.51161	3317080.2	-0.36755	414.5233	90.9709	89.8117	153.3898	145.0777	37580.4922	119.3276	0.30863	136.4486	2220872.2
013	2017-05-23t0104	1495519785.34	adult	102.1989	54.1946	-113.6024	2367.6153	332.8772	535633.4397	1713571.196	103450577.477	899.7149	5.144	110.4564	-0.78122	107.6446	-0.76848	203.3792	-0.65661	191.4945	44743.4297	157.2457	-0.63877	180.8159	-0.8598	2420983	-1.2546	1219.0901	65.3592	62.8333	165.364	148.58	36380.0898	103.722	-0.30147	128.3719	1432543.6
013	2017-05-23t0440	1495532754.98	adult	105.8015	57.7973	-109.9998	3192.1957	221.9739	560203.3178	1764866.0602	83941130.9999	299.6765	-0.88339	134.495	0.44963	133.0878	0.48086	215.063	-0.24697	209.9749	49679.5625	175.8898	0.046241	199.9478	-0.1853	3099974.5	-0.62416	368.4096	79.1868	78.0273	157.4731	147.0021	36376.2891	112.869	-0.0090848	135.5733	1825177
013	2017-05-23t0906	1495548711.29	adult	110.2338	62.2296	-105.5674	3161.03	224.8392	553339.7897	1743668.1803	82040074.5806	498.8034	1.1401	116.7576	-0.5408	114.8186	-0.50257	204.2779	-0.60996	194.3223	46575.3516	156.9436	-0.70814	181.6099	-0.83229	2660089.5	-1.0595	667.2186	69.7381	67.6136	168.245	148.8339	38359.8672	103.9585	-0.38772	130.2331	1588843.5
013	2017-05-23t1304	1495563004.65	adult	114.2042	66.2	-101.5971	2998.384	232.9028	558850.1929	1761434.0488	90205292.6661	287.9701	-1.0069	90.745	-1.9668	88.6968	-1.8843	165.0416	-1.9571	160.8053	37959.5781	126.5038	-1.9014	151.1554	-1.9123	2083686.9	-1.6066	352.5525	62.7322	61.0741	127.7196	118.6928	29375.5	92.6745	-0.85392	110.2121	1440455.8
013	2017-05-23t1640	1495575958.57	adult	117.8025	69.7983	-97.9988	3125.7367	228.3843	554658.4671	1747060.3181	85605713.8714	300.9218	-0.87771	127.8026	-0.045528	126.3042	-0.01096	203.269	-0.64791	199.6909	46548.5898	170.3842	-0.25404	192.231	-0.47471	2918757	-0.85011	350.495	84.9114	83.2735	157.127	149.4173	35982.0859	117.2161	0.0053972	138.0586	1939206.6
013	2017-05-23t2106	1495591948.24	adult	122.2441	74.2399	-93.5572	3027.0754	233.7041	566187.553	1784706.731	90356044.5312	479.6382	0.97623	150.2276	1.0871	148.8288	1.082	225.8186	0.10841	221.5113	52615.7266	194.4099	0.62473	214.3719	0.28443	3494294.5	-0.34749	592.9918	95.3967	94.2007	168.0023	159.2384	39144.5391	131.0384	0.45843	149.8319	2218928.5
013	2017-05-24t0104	1495606227.07	adult	126.2105	78.2062	-89.5908	2933.4586	228.1574	541306.821	1706576.4804	85139145.1457	356.223	-0.30584	137.7886	0.37999	136.8402	0.42105	211.1551	-0.40204	207.1512	47087.5938	177.6869	-0.047967	198.9829	-0.27216	3065244.5	-0.74578	391.3951	92.0095	90.2285	164.9124	155.8223	36775.4609	126.9526	0.25103	144.9811	2046843
013	2017-05-24t0440	1495619156.08	adult	129.8018	81.7976	-85.9994	2654.6223	241.6551	507848.0919	1603537.5378	82404434.0956	390.3555	0.05699	138.4798	0.37165	137.9768	0.4336	208.2536	-0.51101	202.7012	43524.9922	176.3937	-0.13017	194.4054	-0.44839	2887304	-0.91113	416.5979	92.6271	90.7868	168.1867	159.0948	35151.0234	129.6832	0.30003	149.4974	1931275.1
013	2017-05-24t0922	1495636104.47	adult	134.5097	86.5055	-81.2916	1459.676	207.2887	241392.0098	767112.0698	33515888.2148	291.974	-0.98997	147.2369	0.77507	145.7715	0.77174	219.4228	-0.16901	215.2678	21942.2832	184.7591	0.14139	208.1996	-0.0052845	1467362.5	-2.1422	294.4484	101.0846	99.8602	163.6879	157.4517	16368.7949	135.5607	0.44748	151.5593	1007408.8
013	2017-05-24t1306	1495649524.39	adult	138.2375	90.2332	-77.5638	2825.4867	240.9197	540538.2716	1704975.717	88824853.4083	341.0826	-0.46247	149.285	0.83712	148.4096	0.86034	213.73	-0.37175	209.3241	47448.0664	184.5418	0.096722	201.09	-0.27153	3313381.2	-0.55651	371.5659	101.7779	100.3305	171.7005	162.7677	38117.5156	135.4375	0.38474	153.821	2258960.2
013	2017-05-24t1640	1495662389.07	adult	141.811	93.8068	-73.9903	2641.4973	225.6954	483514.2215	1525195.666	75582195.6884	333.6514	-0.54228	148.7287	0.76457	148.4902	0.82164	215.4257	-0.33784	209.8016	42869.7109	184.8587	0.074041	203.0318	-0.23136	2957470.8	-0.85938	323.5684	100.129	98.8352	177.481	169.1409	35318.7109	136.6506	0.37305	159.1331	1991065.9
013	2017-05-24t2045	1495677084.17	adult	145.893	97.8887	-69.9083	2869.5729	245.8135	537770.2171	1695765.5522	87199418.7297	370.5024	-0.13281	156.0631	1.105	155.4467	1.1305	225.9542	-0.039613	221.606	49935.8789	195.4556	0.43495	213.963	0.098632	3447434.5	-0.44951	380.3388	101.7269	100.5	174.9192	167.2261	38657.1484	138.0423	0.35858	157.6996	2247146.5
013	2017-05-25t0044	1495691399.05	adult	149.8693	101.8651	-65.932	2793.9965	236.6807	529741.1987	1670954.6683	85920543.0539	305.3951	-0.84944	150.7449	0.78019	150.8183	0.85116	217.5005	-0.32259	212.3473	47415.1016	187.7336	0.10701	205.6551	-0.20499	3280511.2	-0.58335	286.0537	100.6764	99.5668	174.1751	166.1509	37970.1719	138.1829	0.29593	156.8345	2190919.5
013	2017-05-25t0440	1495705589.93	adult	153.8112	105.807	-61.99	2597.6462	236.9897	495770.0525	1565119.9218	80793119.1442	336.2317	-0.50204	154.0523	0.91279	152.9543	0.91912	226.4841	-0.084149	222.2045	46202.7656	196.859	0.41478	215.639	0.083586	3138199	-0.69121	327.8048	99.6786	97.8835	174.4306	167.032	35583.8359	139.2175	0.26555	159.5501	2030553.2
013	2017-05-25t0845	1495720291.01	adult	157.8949	109.8906	-57.9064	2592.3337	230.7612	496866.3368	1568452.5964	80540167.1962	285.3423	-1.0545	153.5268	0.84452	152.6552	0.86478	222.823	-0.22096	219.1786	45455.8906	195.6239	0.33038	213.4306	-0.024685	3130412.2	-0.68171	290.3926	99.7694	98.1171	172.2683	166.0996	35142.7344	139.6296	0.20395	158.0592	2034298
013	2017-05-25t1244	1495734629.82	adult	161.8779	113.8736	-53.9234	2608.2458	233.6848	488368.9878	1541419.431	78023116.8332	282.3537	-1.0721	151.301	0.68655	150.5144	0.71652	219.5308	-0.34265	215.6631	44125.6914	192.114	0.15988	209.07	-0.1961	3035249	-0.73901	292.4377	98.3541	96.3676	171.6427	166.328	34500.1914	137.7998	0.056051	157.1278	1973081.9
013	2017-05-25t1641	1495748843.18	adult	165.826	117.8218	-49.9753	2599.4629	230.016	492762.8852	1555520.3534	79101465.2052	325.0472	-0.60078	156.3412	0.91467	155.6929	0.94481	225.967	-0.19515	222.1429	45871.3008	198.4699	0.36092	214.7907	-0.056595	3159967.8	-0.6243	282.9826	101.6992	99.5633	177.2268	171.094	35977.0352	141.9226	0.13606	162.1857	2055544.2
013	2017-05-25t2050	1495763788.82	adult	169.9776	121.9734	-45.8237	2431.2017	237.3518	451980.2673	1427451.6692	72046843.016	297.3927	-0.88112	157.9537	0.95913	157.3534	0.99093	227.5473	-0.18624	224.3656	42323.8047	200.5618	0.39795	218.0815	0.001966	2935410.8	-0.77729	266.5705	102.366	100.2865	178.2885	172.5761	33161.6523	144.0807	0.13442	164.2547	1902370.5
013	2017-05-26t0146	1495781557.49	adult	174.9133	126.9091	-40.8879	2483.924	232.9754	459307.4926	1450196.7938	72356040.376	294.687	-0.89064	157.6011	0.88923	157.113	0.92992	225.5893	-0.27744	221.516	42636.3867	197.9686	0.24935	215.1971	-0.13039	2974878	-0.72221	275.5969	103.4295	101.339	180.1898	174.5433	34055.8672	144.2876	0.041059	165.4361	1952335.1
013	2017-05-26t0440	1495791987.32	adult	177.8105	129.8063	-37.9908	2445.6461	225.2396	446493.7303	1409543.5163	69393057.1327	288.8141	-0.93925	157.9717	0.87533	157.2396	0.90465	225.9199	-0.29336	223.0686	41569.2656	199.1935	0.262	216.9829	-0.10828	2900992	-0.76349	299.7605	102.7145	100.897	177.7813	172.1612	32711.7617	143.3536	-0.054154	164.5857	1886249.2
013	2017-05-26t0845	1495806692.02	adult	181.8952	133.8909	-33.9061	2470.9991	231.3161	451974.0951	1426483.2892	71023765.0923	280.2986	-1.0098	157.8949	0.8242	157.2228	0.85915	224.8585	-0.35138	222.6012	41823.6836	198.7713	0.20082	216.1323	-0.17169	2934003.5	-0.72003	292.0829	103.0721	100.7522	178.4695	174.3427	33195.3242	145.0905	-0.071499	166.1576	1915286.4
013	2017-05-26t1332	1495823882.32	adult	186.6702	138.666	-29.131	2472.2972	230.6201	457054.7863	1442714.8161	72348844.2338	280.212	-0.9978	159.453	0.84553	159.1658	0.90125	228.203	-0.30853	225.1885	42902.1562	201.0762	0.22741	218.248	-0.16139	2996600.5	-0.65645	313.4979	105.1598	103.0381	185.6232	178.8449	34897.1641	148.0267	-0.058031	169.2458	1976269
013	2017-05-26t1640	1495835169.34	adult	189.8055	141.8013	-25.9958	2306.1653	233.6372	425021.6097	1342476.237	67011375.221	291.3951	-0.88425	159.2014	0.79359	158.359	0.82317	230.1252	-0.28982	227.2706	40271.9023	200.8428	0.18208	218.3412	-0.18933	2781567.5	-0.80091	274.2701	104.375	102.028	182.5352	176.363	31943.6523	148.388	-0.10644	168.8233	1823639.4
013	2017-05-26t2040	1495849556.28	adult	193.8019	145.7977	-21.9994	2349.2661	226.6486	434272.7465	1371435.9201	68297220.5267	309.6667	-0.71111	159.6203	0.76125	159.2201	0.81617	229.3702	-0.34109	225.6873	41057.2734	201.271	0.14563	219.2133	-0.20792	2848584.5	-0.74314	252.169	105.2749	102.8875	184.7647	180.3088	33072.8828	149.1655	-0.15396	170.5662	1878735.6
013	2017-05-27t0132	1495867080.31	adult	198.6697	150.6654	-17.1316	2267.928	235.9858	418251.2951	1321480.2063	66151070.2923	295.0886	-0.84312	161.6566	0.80465	161.2361	0.85976	231.2016	-0.34282	227.595	39766.6836	202.8373	0.1398	220.8764	-0.21499	2777584	-0.78407	286.8217	107.0536	104.5332	189.1356	183.5653	32531.3164	152.3628	-0.12798	174.417	1839395
013	2017-05-27t0440	1495878354.72	adult	201.8015	153.7972	-13.9998	2280.5162	230.0312	421430.2006	1331522.3254	66332591.2963	276.7595	-1.006	161.4868	0.75568	160.8285	0.80183	229.0323	-0.4186	225.7222	39851.625	202.7426	0.09756	219.2983	-0.28678	2797598	-0.76462	260.627	107.434	104.5508	186.2601	181.5023	32409.2559	152.5511	-0.17658	172.9476	1861186
013	2017-05-27t0840	1495892756.7	adult	205.802	157.7978	-9.9993	2247.0956	241.0498	420217.2875	1328327.6191	67133818.5193	282.0632	-0.9577	161.9678	0.73091	161.0657	0.76836	233.0249	-0.3678	229.2041	40313.3086	203.3188	0.068294	221.9739	-0.25996	2797508.2	-0.76159	291.4999	107.8985	105.1197	191.925	186.1058	33203.0195	154.0457	-0.18995	176.8878	1863623
013	2017-05-27t1332	1495910297.89	adult	210.6746	162.6703	-5.1267	2253.5788	233.0762	420998.5873	1330445.8543	66965639.0578	287.1218	-0.91501	162.3926	0.69584	161.7899	0.75362	232.4542	-0.42217	228.8864	40214.5703	202.7927	-0.0065174	219.863	-0.35812	2809554	-0.75111	282.2145	108.7763	105.6456	193.9542	189.2127	33554.0781	155.5715	-0.21179	179.2197	1881939.2
013	2017-05-27t1640	1495921553.28	adult	213.8011	165.7968	-2.0002	2240.9721	234.3117	419570.1489	1326181.6281	66805420.1681	292.2629	-0.8725	163.325	0.70965	163.0009	0.78406	233.1842	-0.43292	229.2672	40340.8672	204.0383	0.0016154	221.6986	-0.34125	2818010.2	-0.74439	279.8833	109.0906	106.0979	195.2302	191.0833	33774.8203	156.5332	-0.22375	180.3549	1882248.8
013	2017-05-27t2040	1495935954.91	dead	217.8015	169.7973	2.0002	2278.3636	234.0379	425803.7032	1345624.5127	67762246.449	285.3818	-0.93687	162.7968	0.64035	162.1509	0.70355	230.5875	-0.51573	226.9239	40352.8164	203.1944	-0.067238	220.1577	-0.4104	2848129.8	-0.72289	277.9438	108.0492	104.8239	195.4641	190.213	34206.2227	156.0943	-0.29163	180.997	1890320.8
014	2017-05-18t1640	1495143973.23	egg	-2.1976	-54.3867	-198.4334	518.9674	104.1496	36772.9213	117487.1417	2411369.9458	0	-0.4429	0	-0.56151	0	-0.56687					0	-0.53533	0	-0.48172	0	0.37226	0	0	0				0	-0.48986	0	0
014	2017-05-18t2104	1495159795.75	larva	2.1976	-49.9916	-194.0383	527.6045	110.2554	39682.6513	126977.593	2763058.4635	0	-0.66983	0	-0.74249	0	-0.74213					0	-0.73338	0	-0.72273	0	0.067853	0	0	0				0	-0.61566	0	0
014	2017-05-19t0101	1495174066.91	larva	6.1618	-46.0273	-190.0741	518.971	107.5844	38141.3407	122019.466	2594094.2746	0	-0.87872	0	-0.91304	0	-0.90695					0	-0.92075	0	-0.94741	0	-0.20393	0	0	0				0	-0.7348	0	0
014	2017-05-19t0440	1495187168.07	larva	9.801	-42.3881	-186.4349	518.9433	110.7355	39377.0276	126124.5057	2764932.7093	0	-1.0738	0	-1.0766	0	-1.0647					0	-1.1009	0	-1.1601	0	-0.45052	0	0	0				0	-0.84946	0	0
014	2017-05-19t0904	1495203002.84	larva	14.1995	-37.9896	-182.0363	518.9701	108.5141	38607.5262	123618.193	2658705.2968	0	-1.3134	0	-1.2846	0	-1.2649					0	-1.3308	0	-1.4262	0	-0.74392	0	0	0				0	-0.99575	0	0
014	2017-05-19t1303	1495217347.6	larva	18.1842	-34.0049	-178.0517	490.5036	67.9138	21937.7563	69714.2456	915185.3631	267.4974	0.4989	93.2726	0.50859	92.3119	0.52468	150.8032	-1.3178	135.0232	1508.0323	116.6986	0.33239	131.7046	0.11572	91313.92	-0.89081	285.9455	62.701	61.2216	136.4278	114.028	1364.2781	85.5208	0.49213	104.8104	61384.305
014	2017-05-19t1640	1495230369.16	larva	21.8013	-30.3878	-174.4346	1289.0969	123.7916	120187.7262	379255.23	9786151.7768	226.2648	0.011441	103.5172	0.61599	101.8082	0.62174	176.2692	-0.9242	171.0515	8989.7305	135.0091	0.49651	161.4188	0.34548	525349.75	-0.58814	228.8556	65.0874	64.0486	122.3085	109.7544	6237.7319	88.8322	0.48137	102.3705	330318.53
014	2017-05-19t2104	1495246223.28	larva	26.2052	-25.9839	-170.0306	1670.4081	150.0722	200573.9108	633238.8844	20469453.8357	251.102	-0.0089341	121.2823	0.88445	120.4735	0.91834	207.5411	-0.42041	204.3115	17433.4551	154.642	0.67126	187.7058	0.50581	1015254	-0.27285	218.5312	65.8923	64.7744	135.8275	126.8427	11409.5098	92.8527	0.46886	111.9764	551584.56
014	2017-05-20t0102	1495260489.91	larva	30.1682	-22.021	-166.0677	1667.352	115.0336	153473.3491	483471.9335	12219476.0733	254.1004	-0.18173	96.3967	0.15699	94.7654	0.17749	205.6725	-0.55135	202.6009	13368.7158	125.8117	-0.011614	181.6355	0.21818	623494	-0.99932	231.9366	62.0987	61.162	122.4375	113.4575	7958.4351	86.5801	0.24293	101.9278	401654.5
014	2017-05-20t0440	1495273568.24	larva	33.801	-18.3881	-162.4348	2020.5245	122.2936	196839.1067	620294.9045	16122497.1752	440.1329	1.1599	94.7932	-0.034242	91.2274	-0.055613	242.436	0.11797	237.5772	20122.1895	146.0161	0.20275	217.6394	0.58444	785077.2	-1.0296	534.9965	60.1949	59.1135	131.3039	115.3267	10898.2266	87.3146	0.16314	104.4047	498534.06
014	2017-05-20t0904	1495289422.95	larva	38.2051	-13.984	-158.0307	2212.6128	168.9412	256854.0268	810685.8387	25447410.7637	379.4643	0.44923	87.3513	-0.44595	79.5234	-0.57395	277.1348	0.76216	270.2718	29930.5625	160.1642	0.27917	251.3659	0.90764	936755.1	-1.1214	591.666	55.6352	52.7549	171.0127	150.7379	18469.373	89.4138	0.083802	127.5135	596632
014	2017-05-20t1302	1495303690.34	larva	42.1683	-10.0208	-154.0676	2408.6744	153.6868	295109.5327	930359.542	30472082.8125	292.1107	-0.50178	107.4499	-0.075906	106.3243	-0.012059	244.6794	0.0045362	242.3041	30340.2422	151.0932	-0.1124	217.8918	0.14839	1322279	-0.9184	175.591	64.8023	64.0745	119.7387	114.0469	14847.6035	91.0177	0.0044017	106.6434	797457.4
014	2017-05-20t1640	1495316769.38	larva	45.8014	-6.3878	-150.4345	2592.3329	199.3567	430958.3387	1359010.3538	60348072.7887	400.7058	0.33255	125.9361	0.39543	119.1951	0.28819	319.3902	1.578	314.5213	56851.4609	186.9685	0.62322	287.6707	1.3172	2236877.8	-0.070888	276.2221	67.8966	66.8163	126.9525	119.1655	22597.5469	93.3172	-0.011262	111.2438	1205979.4
014	2017-05-20t2104	1495332629.85	larva	50.207	-1.9821	-146.0288	2837.8509	213.9079	476513.9643	1502894.1771	66787967.1176	337.1709	-0.36101	128.1996	0.41314	122.9718	0.35003	280.1093	0.65896	277.7616	55181.5273	181.4572	0.41747	258.8408	0.73369	2518097.2	-0.0043995	282.5301	72.029	70.9745	133.5227	123.5607	26303.9727	98.6618	0.067604	114.9977	1414793.2
014	2017-05-21t0102	1495346900.85	adult	54.1712	1.9821	-142.0646	3105.5097	208.7339	523463.1354	1648962.4976	75471077.9716	493.4839	1.0135	120.1717	0.087408	113.5164	-0.02591	324.6784	1.6817	317.128	70130.5312	173.9335	0.16157	287.9915	1.3336	2590541.5	-0.13443	618.3413	70.3217	68.9002	138.7562	127.3156	29971.3477	97.6964	-0.015027	116.8425	1515925.2
014	2017-05-21t0440	1495359968.16	adult	57.801	5.6119	-138.4348	3029.0888	215.4615	540838.5579	1704691.8595	81556676.1474	370.2939	-0.18774	111.7879	-0.28106	106.0903	-0.35476	282.1471	0.69073	277.2043	62918.8008	163.0721	-0.20401	255.8374	0.67342	2486275	-0.42361	301.1902	68.0349	66.8119	132.5118	122.3938	29550.1289	94.5254	-0.15959	111.9766	1513164.8
014	2017-05-21t0904	1495375841.71	adult	62.2103	10.0212	-134.0255	3372.5035	225.8055	608191.2936	1916800.2072	92594825.051	322.7853	-0.67822	123.5162	0.18886	121.9771	0.27284	232.5798	-0.41914	230.2339	58377.5234	182.25	0.38261	216.0452	-0.20794	3090250.8	0.054096	327.842	72.4829	71.113	145.5173	139.1295	36379.3281	109.2765	0.29837	129.2682	1813450.4
014	2017-05-21t1303	1495390134.26	adult	66.1805	13.9914	-130.0554	3198.2548	241.5596	618478.8771	1950402.571	100415022.29	407.7654	0.11644	144.1327	1.1464	142.1462	1.1783	256.9328	0.2379	251.7386	65260.9375	194.8145	0.81813	234.5925	0.28071	3659528.5	0.51952	279.4803	85.4419	83.9778	163.509	153.9183	41531.2969	119.4861	0.62637	141.055	2169369
014	2017-05-21t1640	1495403168.36	adult	69.8011	17.6119	-126.4348	3204.956	252.601	640047.4912	2017285.811	109634032.399	428.436	0.31069	134.8781	0.7242	131.7528	0.71367	232.6576	-0.28951	226.2236	61188.9609	187.3604	0.57201	213.6449	-0.19728	3540549.2	0.27498	421.6489	83.1359	81.1537	165.6946	152.7322	43577.6875	119.3679	0.59754	140.2947	2182317.8
014	2017-05-21t2105	1495419073.9	adult	74.2193	22.0302	-122.0166	3719.7442	220.267	671743.1731	2115457.8331	102681653.252	405.285	0.093456	115.5767	-0.24309	112.154	-0.23742	233.6258	-0.15438	229.217	64714.3555	159.7446	-0.4196	212.8732	-0.14585	3191534.8	-0.20568	538.1237	71.2349	69.9996	135.0335	126.6814	37404.2695	99.0953	-0.16277	117.8271	1967081.1
014	2017-05-22t0103	1495433360.55	adult	78.1878	25.9987	-118.0481	3213.5096	239.4844	629082.4571	1982822.8056	104299187.379	489.9585	0.92309	116.1711	-0.2423	113.8071	-0.19201	208.7586	-0.77013	203.327	54068.4688	158.4956	-0.47536	191.9198	-0.68891	2999073	-0.48171	614.3521	71.791	70.3725	137.0635	127.6195	35499.4531	100.1164	-0.16713	117.8558	1853357.2
014	2017-05-22t0440	1495446369.88	adult	81.8015	29.6124	-114.4344	3321.8777	235.2947	631771.6165	1991832.0587	103275005.95	354.6482	-0.37311	119.5213	-0.099238	115.9155	-0.12214	233.3526	0.055388	230.3269	60671.6641	168.6138	-0.10979	214.9734	0.078858	3101816	-0.42996	257.3281	74.1564	73.0906	137.1167	129.3716	35650.3359	103.0872	-0.09845	120.7481	1924506.5
014	2017-05-22t0905	1495462287.43	adult	86.223	34.0339	-110.0128	2444.1594	242.8719	480971.2638	1520499.654	80368753.1799	285.211	-1.037	104.3758	-0.91874	101.4743	-0.8809	229.6063	0.045035	226.5185	45462.0508	145.2094	-0.99496	202.1391	-0.24939	2059126.5	-1.5326	388.4625	70.9402	69.9452	131.5253	124.5937	26042.0156	99.9675	-0.25863	116.5771	1399508.1
014	2017-05-22t1304	1495476624.79	adult	90.2056	38.0165	-106.0302	3164.6482	231.5294	589290.8186	1857008.3095	93984998.7279	264.6969	-1.2325	113.2997	-0.49741	111.1346	-0.44709	195.6796	-0.99805	190.5997	47550.1406	151.3287	-0.78578	180.4928	-0.92877	2743665.5	-0.87464	262.0362	74.2764	73.0219	137.8	130.4525	33485.3984	102.4774	-0.212	120.236	1798677.1
014	2017-05-22t1640	1495489582.35	adult	93.805	41.6158	-102.4309	3056.2963	243.715	601445.6014	1896196.4058	100493856.424	285.8201	-1.0225	124.6797	0.059036	121.8025	0.045561	238.4884	0.46731	235.7404	58906.625	178.8496	0.23074	221.0035	0.49396	3075598.8	-0.57181	296.3011	73.3673	72.0055	147.5129	138.7402	36435.6875	107.2895	-0.078257	127.2576	1809824.2
014	2017-05-22t2106	1495505531.94	adult	98.2354	46.0463	-98.0004	3334.6002	283.3006	700481.9523	2214711.9847	124650805.591	363.9013	-0.24322	124.463	0.0016125	122.661	0.038822	210.972	-0.4166	205.2737	60759.9297	168.3839	-0.18979	193.4034	-0.43069	3573581.8	-0.11834	360.5083	77.3688	76.0182	144.5529	134.2012	41631.2461	107.7572	-0.11046	124.6518	2221412
014	2017-05-23t0104	1495519800.46	adult	102.1989	50.0098	-94.037	3611.6395	233.1431	689415.5306	2171456.0724	113045449.4	354.9473	-0.32827	129.5577	0.22783	126.553	0.19045	236.9522	0.48778	233.5189	67294.4297	183.7597	0.36942	218.9566	0.47645	3667390.8	-0.059006	360.0791	84.0418	82.3662	152.2518	145.9733	43239.5	118.4628	0.23467	138.217	2378970.5
014	2017-05-23t0440	1495532770.59	adult	105.8017	53.6126	-90.4342	2531.6675	372.1626	619362.6592	1977841.3125	130582023.093	295.7356	-0.92318	102.1587	-1.2624	96.6334	-1.3731	224.7137	0.083673	220.2836	56852.5586	157.9438	-0.63765	206.1015	0.031005	2584512	-1.1128	286.7687	65.9635	64.0417	132.4059	125.8041	33498.6797	98.7496	-0.52497	117.5336	1668809.5
014	2017-05-23t0906	1495548726.84	adult	110.234	58.0449	-86.0019	3220.6923	242.819	654141.9276	2062699.8784	112259412.192	426.6584	0.40655	120.2326	-0.35653	118.2721	-0.32653	207.1608	-0.51086	201.3601	55519.1016	159.3421	-0.61656	187.2863	-0.6322	3222475	-0.53386	520.1726	77.5081	76.1928	147.0471	136.3759	39555.6797	108.4381	-0.22312	126.833	2077371
014	2017-05-23t1304	1495563020.15	adult	114.2044	62.0152	-82.0315	3377.1167	268.5455	744091.3123	2347190.8439	138292249.928	367.0786	-0.19712	118.1748	-0.5125	111.2615	-0.73328	251.5402	1.0131	246.0591	76719.7578	183.5928	0.27956	231.0647	0.90395	3598303.2	-0.20844	380.4269	77.7623	75.5239	149.3857	144.6008	45562.6406	118.7662	0.10872	137.1968	2367784
014	2017-05-23t1640	1495575973.85	adult	117.8026	65.6135	-78.4332	3079.5838	257.8115	639668.9513	2017702.4753	114454009.815	365.3352	-0.21398	124.8727	-0.2007	123.7632	-0.14053	207.3485	-0.50839	202.895	54532.6484	167.2336	-0.37429	190.9744	-0.51888	3272539.5	-0.52722	414.8347	80.1709	78.4695	155.0302	144.0873	40772.9375	115.6443	-0.052738	134.4477	2101037.5
014	2017-05-23t2106	1495591963.44	adult	122.2442	70.055	-73.9917	3290.7208	281.2421	708059.5174	2234425.9064	129453202.41	370.7625	-0.15583	139.5727	0.52357	133.0167	0.2761	272.236	1.6811	266.6248	78948.4297	208.9189	1.1775	251.5246	1.583	4046632.5	0.14954	470.8529	85.3337	82.4093	182.8042	169.6853	53013.2188	132.2697	0.50405	156.1724	2474078.8
014	2017-05-24t0104	1495606242.26	adult	126.2105	74.0214	-70.0254	3585.8939	244.1149	709873.7275	2236969.9414	119857365.839	318.7459	-0.69898	113.3923	-0.90907	110.6931	-0.91141	208.5999	-0.48743	205.1113	60911.1562	157.6576	-0.80907	192.4	-0.50045	3301757.2	-0.53576	322.0836	73.9156	71.9452	142.8119	134.9349	41701.0781	106.5201	-0.50673	125.6605	2152274.5
014	2017-05-24t0440	1495619171.75	adult	129.802	77.6129	-66.4338	3302.8248	270.3063	739400.7615	2332987.8131	138953573.956	437.8465	0.55945	137.7109	0.33104	133.8485	0.22319	239.4593	0.51776	233.4288	72556.1562	195.3533	0.58866	222.571	0.52065	4166442	0.21065	415.0894	82.6631	78.8382	183.115	170.7272	55483.8477	131.6395	0.37267	157.4083	2500972.8
014	2017-05-24t0922	1495636120.12	adult	134.5099	82.3208	-61.726	3659.2569	257.0046	734940.0888	2315852.2815	126131869.921	364.8645	-0.20865	121.8107	-0.56769	119.7185	-0.55692	217.3246	-0.23675	213.2355	65632.0312	163.0342	-0.68015	198.9757	-0.31888	3671375.8	-0.24103	380.692	79.1434	77.5162	146.8053	138.6018	44335.1914	111.8649	-0.43525	131.6611	2385381
014	2017-05-24t1306	1495649540.09	adult	138.2377	86.0485	-57.9982	3459.8476	270.0407	732069.0436	2309924.855	130926300.004	370.7897	-0.14045	135.3187	0.0994	131.4159	-0.0068537	258.1232	1.0369	252.5671	77436.9531	192.2436	0.38751	239.5162	1.0213	4059021	0.078273	470.0497	86.9584	84.8503	165.4923	155.9595	49647.6992	125.916	0.028782	146.0813	2608404.5
014	2017-05-24t1640	1495662404.37	adult	141.8111	89.6219	-54.4248	3515.0087	254.2406	705143.6737	2222238.479	121280406.71	351.8743	-0.34269	124.6943	-0.50533	124.6824	-0.39406	198.4588	-0.86724	194.3286	57553.0625	168.2521	-0.55235	185.7652	-0.80623	3605535.2	-0.31451	358.0399	74.0608	72.4541	157.4352	148.9643	45656.2188	112.8319	-0.52115	137.3029	2141467
014	2017-05-24t2045	1495677099.52	adult	145.8931	93.7039	-50.3428	3563.8225	245.8036	720521.5397	2270380.6214	123218184.485	352.7107	-0.32946	126.6924	-0.44769	125.5593	-0.39705	197.5059	-0.9094	193.242	58461.7422	166.4926	-0.6572	183.9907	-0.88672	3742999.5	-0.20445	381.8948	86.3659	84.8658	165.8379	157.8263	49088.0234	125.6553	-0.10907	148.2252	2551593.5
014	2017-05-25t0044	1495691414.32	adult	149.8694	97.6803	-46.3665	3361.971	262.7875	722018.81	2277602.369	129689218.057	297.4194	-0.93794	133.6544	-0.12397	132.1305	-0.10501	227.1067	-0.034942	224.3368	67223.5781	182.8842	-0.075948	212.9818	0.032657	3950157.2	-0.035508	268.4521	85.7447	82.9851	171.8853	165.3814	50878.0586	133.8502	0.13147	157.4789	2534184.8
014	2017-05-25t0440	1495705605.57	adult	153.8114	101.6223	-42.4244	3402.3644	255.8243	704962.8048	2221999.3808	124152272.062	369.2652	-0.13546	141.7921	0.26374	140.6366	0.28822	220.469	-0.26022	216.1371	63715.5312	190.0785	0.15893	209.3117	-0.11866	4095948.5	0.082379	321.645	90.4029	87.8582	180.3617	175.0798	52124.5391	137.8708	0.21419	165.415	2611469.5
014	2017-05-25t0845	1495720306.75	adult	157.8951	105.7059	-38.3408	3367.067	245.9564	670467.0829	2112990.5476	113724136.055	259.5685	-1.3381	140.6771	0.16308	139.6847	0.19906	213.7014	-0.48121	211.1104	58981.5938	185.5764	-0.048689	204.5077	-0.30462	3870027.2	-0.092403	331.6368	91.5339	88.4843	183.8656	179.0897	50746.8945	142.6573	0.31968	170.8355	2518098.8
014	2017-05-25t1244	1495734645.6	adult	161.8781	109.689	-34.3578	3032.9568	241.945	587937.5242	1853428.2835	98002145.7622	273.0446	-1.1731	141.7169	0.17744	142.5518	0.30698	220.0033	-0.32954	217.1517	53240.7969	190.5385	0.10052	209.9259	-0.16976	3420480.2	-0.43613	293.7429	92.2107	88.23	191.7904	188.8534	46413.2773	153.0539	0.63931	179.462	2225598
014	2017-05-25t1641	1495748858.39	adult	165.8261	113.637	-30.4098	3283.1773	240.1688	637698.1734	2010081.3046	105015445.022	267.2818	-1.2186	142.1841	0.1615	140.4185	0.15778	224.0188	-0.24782	220.5666	58692.9375	192.3269	0.12984	213.3279	-0.10079	3720103.5	-0.18935	286.1185	94.6742	89.7298	202.3813	197.8185	53023.8945	155.3188	0.64814	186.4911	2477055.8
014	2017-05-25t2050	1495763804.11	adult	169.9777	117.7885	-26.2582	3184.0628	244.5418	620366.4032	1955745.1853	102849568.665	289.3395	-0.96549	142.2604	0.12263	140.4592	0.1185	227.3036	-0.19266	223.9565	57962.4062	194.3327	0.16414	215.5174	-0.074009	3622377.5	-0.25068	278.0028	95.8049	90.6715	204.3779	200.8823	52116.3594	160.6366	0.76574	190.7374	2439478.8
014	2017-05-26t0146	1495781572.85	adult	174.9134	122.7243	-21.3224	3100.2771	258.492	587891.9539	1852987.8439	98711167.1096	329.929	-0.5313	146.2843	0.28489	144.9751	0.30172	237.1877	0.018487	232.8974	57399.4297	201.1538	0.36851	223.9315	0.12263	3530863	-0.30232	328.1647	100.3776	94.1781	216.3296	210.919	52351.7539	171.2617	1.0647	200.6747	2422813
014	2017-05-26t0440	1495792002.55	adult	177.8106	125.6214	-18.4253	3050.6868	237.0209	558525.2521	1759944.4	89778430.631	284.2296	-0.98515	147.733	0.3288	146.8152	0.36519	242.2992	0.11705	240.1155	55728.8125	205.9604	0.51415	230.7903	0.28615	3392393.2	-0.3956	291.1459	102.0352	93.683	223.914	218.8705	51500.2266	178.3696	1.2682	209.1547	2343034.5
014	2017-05-26t0845	1495806707.29	adult	181.8952	129.7061	-14.3406	2694.611	264.7806	516377.5919	1629607.0004	87806787.8736	297.6172	-0.8399	153.2594	0.57685	153.2971	0.65598	249.2371	0.24495	246.2492	53087.5	210.6189	0.64014	236.3371	0.39473	3252012	-0.48481	313.9235	108.4252	101.256	233.5107	228.3191	49737.7812	186.0925	1.467	217.9063	2300675
014	2017-05-26t1332	1495823897.6	adult	186.6703	134.4812	-9.5655	2560.3087	255.9593	509664.2381	1610406.9459	86231686.7835	354.1293	-0.28981	155.3503	0.62739	157.5581	0.81829	254.1557	0.30873	250.6039	53372.7031	212.2694	0.63817	240.1042	0.43656	3248530.5	-0.4727	348.7772	110.9369	103.7725	244.3992	240.4529	51323.8359	192.3854	1.5855	229.3432	2319802.2
014	2017-05-26t1640	1495835184.89	adult	189.8057	137.6165	-6.4302	2584.0093	266.8587	508162.8101	1604945.1098	87419435.8114	315.0879	-0.66051	158.8292	0.77383	161.225	0.97087	259.0986	0.38631	254.0496	54151.6172	215.3298	0.71051	244.7432	0.52205	3312064.5	-0.41748	327.8964	113.2193	105.7023	250.573	246.3581	52369.7578	198.8776	1.7501	233.7356	2360963
014	2017-05-26t2040	1495849571.59	adult	193.802	141.6128	-2.4339	2606.2431	266.5093	517128.8378	1633182.7952	89274766.7853	309.4353	-0.71326	159.9313	0.77768	162.4258	0.98069	256.5619	0.27836	253.3832	54391.125	216.223	0.68398	242.5476	0.40729	3390223	-0.35586	307.946	113.6338	106.2702	249.2326	245.4019	52837.3047	199.5093	1.6699	235.6716	2408808.5
014	2017-05-27t0132	1495867095.5	dead	198.6697	146.4806	2.4339	2677.7839	261.7438	541782.8579	1711269.6554	94588451.5391	346.4113	-0.37677	161.1615	0.77863	163.1303	0.95658	262.8523	0.35715	258.2975	58616.0547	218.5031	0.69527	247.6664	0.47379	3580525	-0.21676	331.4047	114.1569	106.1671	250.9152	247.7956	55954.0977	201.365	1.618	236.622	2536223
015	2017-05-18t1640	1495143988.86	egg	-2.1976	-54.3866	-214.4353	527.6024	103.1783	37258.6859	118967.1188	2430059.8059	0	-0.4429	0	-0.56151	0	-0.56687					0	-0.53533	0	-0.48172	0	0.37226	0	0	0				0	-0.48986	0	0
015	2017-05-18t2104	1495159811.33	larva	2.1976	-49.9915	-210.0402	527.6034	104.8651	37863.6571	120961.533	2510679.2566	0	-0.66983	0	-0.74249	0	-0.74213					0	-0.73338	0	-0.72273	0	0.067854	0	0	0				0	-0.61566	0	0
015	2017-05-19t0101	1495174082.07	larva	6.1617	-46.0274	-206.0761	528.8621	105.614	38180.9426	122008.476	2550094.0043	0	-0.87872	0	-0.91304	0	-0.90695					0	-0.92074	0	-0.94741	0	-0.20392	0	0	0				0	-0.7348	0	0
015	2017-05-19t0440	1495187183.19	larva	9.8009	-42.3882	-202.4369	565.3719	61.7472	25176.039	79670.6817	1008096.2288	136.5057	-0.076569	69.7234	0.30249	68.7043	0.3032	116.9254	-1.7113	113.1532	1403.105	95.7495	0.32726	109.1235	0.23802	78159.95	-0.35133	131.5458	46.2203	44.3207	105.6419	102.2096	1267.7028	73.8022	0.45033	94.6121	51812.992
015	2017-05-19t0904	1495203018.41	larva	14.1995	-37.9895	-198.0382	527.559	105.3783	38194.9672	122133.0044	2556698.4709	0	-1.3134	0	-1.2846	0	-1.2649					0	-1.3308	0	-1.4262	0	-0.74392	0	0	0				0	-0.99575	0	0
015	2017-05-19t1303	1495217362.77	larva	18.1841	-34.005	-194.0537	893.7836	109.8188	63388.5024	200807.976	4308381.9263	228.5433	0.20282	106.9455	0.80082	106.2923	0.82482	169.9574	-0.94939	161.2519	4758.8057	135.1006	0.62962	151.6372	0.387	290998.8	-0.64239	267.6251	61.9561	60.8475	119.3419	106.8046	3341.5718	85.8021	0.4975	100.285	168582.53
015	2017-05-19t1640	1495230384.7	larva	21.8013	-30.3878	-190.4365	1330.7656	127.9613	135079.9281	426523.4638	11828473.76	328.7852	0.80422	113.5242	0.83782	111.2712	0.83223	196.1825	-0.53631	193.2859	11182.4043	150.0944	0.74947	179.7763	0.60242	645044.2	-0.44056	347.7378	67.8564	66.3166	137.9515	122.2492	7863.2339	93.6862	0.57729	112.5536	385559.88
015	2017-05-19t2104	1495246238.75	larva	26.2052	-25.9839	-186.0326	1085.5455	127.5312	99655.4852	315037.3162	8244019.7446	334.1383	0.647	118.3786	0.81695	117.6126	0.85171	170.9641	-1.1453	166.2307	7351.4546	146.4991	0.52788	159.8033	0.10085	498137.06	-0.90342	387.7654	73.2162	71.867	135.923	125.2284	5844.6899	99.3589	0.60373	115.5711	308093.88
015	2017-05-20t0102	1495260505.44	larva	30.1682	-22.0209	-182.0696	1681.4663	142.8444	190637.4218	602390.3798	17836756.658	320.2971	0.35171	105.6055	0.38114	102.9327	0.37634	228.0967	-0.099064	220.4554	18247.7344	140.3113	0.25618	198.6371	0.47382	842203.8	-0.73526	322.0877	65.1635	63.4209	148.7465	135.0824	11899.7227	94.161	0.40765	120.6408	519679.06
015	2017-05-20t0440	1495273583.19	larva	33.8009	-18.3882	-178.4369	2290.4405	163.5638	278259.5487	876412.2198	29488258.55	383.8555	0.69742	129.9002	0.86085	128.474	0.89255	261.0034	0.49929	258.7452	30276.4004	165.773	0.58579	229.377	0.76739	1504763.8	-0.16842	390.6046	76.3454	75.6762	137.3047	127.2915	15927.3516	101.4733	0.48598	118.0399	884385.44
015	2017-05-20t0904	1495289437.97	larva	38.205	-13.9841	-174.0328	2575.0563	168.6267	352320.117	1110320.2937	40436084.3107	310.5415	-0.13323	108.9201	0.1412	104.8934	0.11361	244.2662	0.070674	240.8189	35907.125	153.8018	0.14695	222.1043	0.42772	1593719.5	-0.34316	438.4116	64.674	63.0851	149.5396	132.2211	21982.3262	92.9241	0.16962	116.5683	946310.06
015	2017-05-20t1302	1495303705.25	larva	42.1681	-10.021	-170.0696	2528.5544	178.7533	367455.0094	1159509.9418	44408155.2849	331.3225	-0.15982	98.9594	-0.32501	98.0603	-0.25258	189.8716	-1.175	173.9408	29050.3535	134.8792	-0.47727	157.7168	-0.89767	1506558.5	-0.70203	430.0143	63.115	61.4333	151.4691	136.6675	23174.7715	93.9299	0.081287	119.6627	960862.75
015	2017-05-20t1640	1495316784.87	larva	45.8013	-6.3877	-166.4364	2859.6171	194.1155	452121.5705	1424734.452	60802953.8075	416.4699	0.47339	124.448	0.34855	119.938	0.31132	324.3779	1.6875	320.33	60658.6602	184.5258	0.56417	293.9775	1.4333	2322323.2	0.028212	337.8893	70.7315	70.1961	135.0618	125.7586	25256.5508	99.4696	0.16116	116.8508	1319920.8
015	2017-05-20t2104	1495332645.14	larva	50.207	-1.9821	-162.0308	3598.3106	218.4027	650470.5989	2049094.3254	99887201.7607	394.5201	0.16476	96.8972	-0.66976	91.6051	-0.71758	277.6898	0.60488	273.287	74420.875	147.5509	-0.48075	249.5424	0.55009	2590935.5	0.078738	450.2581	55.6304	54.3168	117.1033	106.9696	31383.6836	81.9805	-0.43305	98.1241	1487501.5
015	2017-05-21t0102	1495346916.24	adult	54.1712	1.9821	-158.0666	3486.9634	239.1554	689376.1116	2172760.313	115257231.659	400.4927	0.14513	118.3484	0.018603	115.3525	0.041924	246.6681	-0.096036	243.0083	69807.0781	162.9174	-0.15479	222.7243	-0.037235	3347721.2	0.7166	521.1328	68.0817	66.5427	136.9762	125.4637	38764.2656	97.2207	-0.030087	116.3135	1925828.4
015	2017-05-21t0440	1495359983.04	adult	57.8008	5.6118	-154.4369	3758.4777	232.9358	756673.3501	2385096.7951	126291760.263	403.3775	0.12496	103.0504	-0.63689	97.8286	-0.68264	266.1733	0.32317	262.5681	82779.9062	153.6275	-0.49398	236.6601	0.2487	3199508.5	0.36651	498.0598	58.8501	56.9708	145.8179	131.2648	45349.3594	92.0334	-0.24169	116.6047	1827177.8
015	2017-05-21t0904	1495375856.52	adult	62.2101	10.0211	-150.0276	3698.2287	249.1257	776396.517	2446971.2497	136274950.023	306.7537	-0.83106	114.4577	-0.21096	111.9522	-0.1561	214.6926	-0.843	209.8057	68486.9219	166.5865	-0.13127	195.8628	-0.68269	3642501.8	0.65543	318.4139	71.4475	69.6467	144.5498	137.1752	46111.3906	107.6269	0.24207	126.6549	2273745.8
015	2017-05-21t1303	1495390149.13	adult	66.1803	13.9912	-146.0575	4013.1659	240.9476	830242.0499	2617304.9526	141974683.531	443.7084	0.46051	110.2739	-0.43557	106.7105	-0.42012	242.7939	-0.11023	236.7765	82792.7344	152.7811	-0.62418	215.4675	-0.19419	3751076	0.61777	517.6598	69.373	68.0663	137.2192	127.2081	46791.7578	97.6754	-0.13417	115.4384	2359791.2
015	2017-05-21t1640	1495403183.72	adult	69.801	17.612	-142.4367	4023.9196	253.3439	854123.1208	2691057.4166	150916128.732	352.7096	-0.41608	123.2353	0.15945	120.2096	0.17473	231.879	-0.30957	227.677	81157.6562	172.1165	0.03324	213.199	-0.20894	4312495	1.0933	309.8947	76.6414	74.8272	150.8185	141.3792	52786.457	109.7738	0.25852	129.6232	2681989.5
015	2017-05-21t2105	1495419089.24	adult	74.2192	22.0302	-138.0185	4220.8937	272.7076	955689.5092	3010993.813	182841465.151	350.4772	-0.43427	93.1379	-1.3639	90.4546	-1.2781	184.0861	-1.517	176.687	71977.6484	132.6862	-1.3995	161.9538	-1.57	3639827.5	0.26292	352.9465	57.5046	55.6142	125.0076	117.3484	48877.9844	87.355	-0.58209	106.7944	2247280
015	2017-05-22t0103	1495433375.89	adult	78.1877	25.9987	-134.05	3897.97	263.1292	832893.2544	2624399.8505	152097920.36	320.9671	-0.71006	114.1644	-0.34412	109.9565	-0.37936	241.1884	0.17788	237.3747	82486.4375	163.4042	-0.29511	219.4094	0.12843	3895973	0.44454	383.8736	65.8435	64.5955	138.7135	126.6432	47440.0234	97.5382	-0.25971	116.6332	2246976.2
015	2017-05-22t0440	1495446384.86	adult	81.8013	29.6123	-130.4364	3805.0573	270.5217	837786.1055	2640637.3737	154418795.54	319.24	-0.71672	111.902	-0.48949	109.7063	-0.42694	198.9606	-1.0042	192.9236	68243.4922	153.3835	-0.67394	179.5993	-1.0293	3837120.5	0.32125	326.404	68.8393	67.5498	136.9711	127.3493	46981.0742	99.7191	-0.2197	118.3788	2360498.5
015	2017-05-22t0905	1495462302.4	adult	86.2229	34.0338	-126.0149	4054.4484	267.2733	883874.4993	2784389.1667	163804300.082	286.7914	-1.0216	112.258	-0.51159	109.3906	-0.489	222.5138	-0.18308	217.9137	80550	157.637	-0.53104	202.2038	-0.24725	4060935	0.48574	321.4513	71.219	69.8758	140.1917	127.4671	50749.3828	101.5466	-0.2017	118.6351	2576346.5
015	2017-05-22t1304	1495476639.95	adult	90.2055	38.0165	-122.0322	3654.8421	266.0844	824690.1891	2600709.5275	155713299.656	368.5772	-0.21195	128.1246	0.2734	125.1901	0.25351	240.1231	0.46515	235.334	81161.6094	182.9799	0.40227	220.8021	0.44021	4322283	0.69788	411.0739	79.1323	77.6649	154.7494	143.5924	52305.2969	113.9187	0.20071	134.4604	2669529.5
015	2017-05-22t1640	1495489598.05	adult	93.805	41.6159	-118.4328	4011.8363	274.2875	886205.6115	2791790.2606	166623198.787	341.5192	-0.47167	98.1128	-1.3301	94.1968	-1.3387	211.5608	-0.43193	203.8548	76796.5781	141.5465	-1.1757	184.3332	-0.77018	3558258	-0.096315	428.5077	59.8889	58.2159	129.2657	117.8552	46923.4609	90.2641	-0.69309	109.3501	2171990.2
015	2017-05-22t2106	1495505547.29	adult	98.2353	46.0463	-114.0024	3545.275	269.7863	807630.3554	2546678.2338	155070092.422	282.2604	-1.0576	118.2496	-0.32528	115.3413	-0.33069	214.6754	-0.29138	208.9279	71057.5625	166.9672	-0.24347	198.5368	-0.25185	3907086.5	0.20569	328.5672	77.5185	76.9027	146.3479	136.5473	48441.1602	110.4148	-0.014203	127.8008	2561289.2
015	2017-05-23t0104	1495519815.98	adult	102.1989	50.0098	-110.0389	3896.1929	255.5684	856400.4321	2699974.703	155863721.232	388.5999	0.0097801	126.5892	0.071011	124.9367	0.10848	209.7499	-0.43945	203.8391	73622.2188	173.5223	-0.019856	195.7343	-0.33714	4437330	0.67954	418.2317	83.1009	81.7918	161.8954	152.1926	56825.2812	119.4509	0.27061	140.6762	2912934.5
015	2017-05-23t0440	1495532785.65	adult	105.8015	53.6125	-106.4362	3756.6711	255.4519	815924.6348	2571634.4004	148535077.913	338.6886	-0.48948	119.8464	-0.32593	116.8558	-0.34467	206.5466	-0.53876	202.7383	69193.0938	167.3772	-0.27816	192.472	-0.44807	4003710	0.23249	403.6895	79.4445	77.8492	146.2392	139.3556	48990.1484	113.3767	0.0094644	131.5227	2654001.5
015	2017-05-23t0906	1495548741.92	adult	110.2338	58.0448	-102.0039	3834.0367	281.8713	864913.1868	2725914.2885	165890543.205	353.8812	-0.3334	114.9212	-0.63818	112.051	-0.64365	197.0076	-0.85986	193.1334	69740.6797	159.7715	-0.60016	183.9008	-0.75153	4065337.5	0.25399	457.1671	75.8784	73.9994	143.7924	136.1	50902.5078	110.3795	-0.15178	127.7472	2684198.2
015	2017-05-23t1304	1495563035.4	adult	114.2043	62.0152	-98.0335	3715.1339	284.8144	838987.5744	2644860.7729	161548173.53	368.7779	-0.17973	118.8019	-0.47925	117.6459	-0.40762	196.7529	-0.86815	192.1371	67683.0078	161.4891	-0.56487	183.9119	-0.75788	4077517.2	0.23393	465.5613	79.3353	77.6376	149.719	140.6534	51503.3359	113.5748	-0.082811	132.9088	2722945.2
015	2017-05-23t1640	1495575989.46	adult	117.8026	65.6135	-94.4351	3801.946	277.7813	869420.0745	2740531.949	168724356.691	310.4548	-0.77948	121.9698	-0.35445	116.9145	-0.48977	231.4935	0.31735	227.4858	82411.6875	180.0045	0.11316	213.2377	0.26356	4332975.5	0.44061	300.4737	79.0506	76.5842	154.2988	147.0543	54930.3906	118.5579	0.055025	139.4122	2808272.2
015	2017-05-23t2106	1495591978.99	adult	122.2441	70.0551	-89.9936	4108.1357	272.803	898453.5051	2829454.0937	168830831.712	338.2939	-0.49343	136.1055	0.34019	135.1067	0.38263	224.2959	0.056821	218.7284	82540.9062	188.0195	0.38127	210.23	0.13966	5004328	1.0113	389.7701	83.7166	82.1094	169.3701	158.1813	62328.1875	124.9873	0.23423	146.6142	3078092.8
015	2017-05-24t0104	1495606257.85	adult	126.2105	74.0214	-86.0273	3944.9943	275.7477	880793.8908	2775974.3114	166167234.087	308.7876	-0.80344	132.2058	0.08501	129.9025	0.067501	221.5257	-0.055452	218.1719	79970.7578	181.3641	0.091762	207.6874	0.029724	4765624	0.76414	298.8141	84.5646	82.309	159.5738	153.5706	57606.1523	124.8348	0.17248	145.3318	3048299.5
015	2017-05-24t0440	1495619186.91	adult	129.8019	77.6128	-82.4358	4094.2788	282.1245	944085.4985	2974978.8132	183845154.474	413.5211	0.30209	123.9189	-0.39737	121.403	-0.41113	224.663	0.029965	219.6297	86944.5781	171.5457	-0.31397	205.4119	-0.069714	4783518.5	0.75182	383.0525	81.4654	79.5623	157.1777	148.5715	60827.7891	118.6523	-0.1096	139.8876	3144728.2
015	2017-05-24t0922	1495636135.21	adult	134.5098	82.3207	-77.728	4106.2701	282.107	968422.9241	3054014.3035	189673206.606	404.8149	0.21958	150.4586	0.94521	149.3417	0.95381	229.9916	0.17216	224.8163	91076.6641	195.5555	0.54965	216.4222	0.27427	5953646.5	1.7276	421.4993	97.1543	95.8309	173.6597	164.2068	68769.2578	134.5743	0.41074	154.7642	3844395.5
015	2017-05-24t1306	1495649555.06	adult	138.2375	86.0484	-74.0003	4074.0133	281.3498	928923.4474	2926113.1727	182114225.04	316.666	-0.72713	129.4741	-0.20932	127.5814	-0.20253	207.8209	-0.55926	204.1391	78971.9297	172.281	-0.3662	194.1254	-0.50586	4914965.5	0.80696	370.2814	85.792	83.7974	164.6228	156.825	62556.6797	123.761	-0.051781	146.5884	3256750.2
015	2017-05-24t1640	1495662420.03	adult	141.8111	89.622	-70.4266	3817.5228	285.1974	930846.493	2938336.0991	187315186.467	414.2768	0.3408	144.9317	0.56395	143.753	0.57974	239.0844	0.40034	233.0012	91091.1562	193.3176	0.39311	222.2503	0.4085	5508130.5	1.2851	533.6446	89.8019	87.8947	175.6928	166.2364	66938.9531	130.7632	0.15203	155.444	3412921.8
015	2017-05-24t2045	1495677115.25	adult	145.8931	93.704	-66.3446	3856.6241	271.6228	887810.863	2798960.9754	171113932.279	326.3313	-0.62103	139.3847	0.22328	138.0918	0.24348	217.6105	-0.29472	213.8596	79210.2266	185.6608	0.065602	205.3585	-0.18424	5060084.5	0.88756	395.5531	91.507	89.7503	169.366	161.0015	61649.2344	131.0214	0.093521	152.3114	3321979.5
015	2017-05-25t0044	1495691429.99	adult	149.8694	97.6804	-62.3683	4060.5382	279.8333	923078.9687	2908072.9137	178882534.508	480.54	1.0942	131.8181	-0.22112	129.6008	-0.23444	217.8831	-0.31113	212.7867	82359.8047	180.1982	-0.17728	203.889	-0.26227	4975607	0.80342	594.0009	87.8156	85.7647	162.4012	155.8146	61387.6562	126.3362	-0.15374	146.8481	3314688.2
015	2017-05-25t0440	1495705620.75	adult	153.8113	101.6222	-58.4264	3546.1586	297.453	830697.2959	2621035.5686	164173358.625	512.3368	1.4522	137.4026	0.031357	135.3972	0.019873	226.1367	-0.094321	217.749	76886.4688	183.407	-0.0928	207.8419	-0.16564	4665230.5	0.5422	610.5568	91.1039	89.154	185.2608	170.3525	62988.6875	131.2457	-0.038469	157.5278	3093251
015	2017-05-25t0845	1495720322.01	adult	157.895	105.7059	-54.3428	3946.948	287.0447	887318.7428	2795347.1245	173017775.419	439.8258	0.64516	146.3913	0.46611	147.0903	0.57916	247.4842	0.48264	241.5077	89836.75	207.4746	0.77747	232.1749	0.56336	5311953	1.0565	450.9498	98.4531	96.3889	188.428	179.9373	68399.3594	147.0272	0.48671	169.782	3572467.2
015	2017-05-25t1244	1495734660.86	adult	161.878	109.6889	-50.3598	3886.7206	275.9476	871631.7739	2747178.0735	164446905.96	248.745	-1.4367	120.2591	-0.96241	118.099	-0.95066	199.7168	-0.89232	196.7342	71298.9062	165.7095	-0.83499	187.6019	-0.85664	4289282.5	0.24697	260.2108	81.8535	79.6843	164.4371	159.6654	58704.0625	122.155	-0.54215	147.9238	2919470.5
015	2017-05-25t1641	1495748874.08	adult	165.8261	113.6371	-46.4116	3879.9634	271.4183	864709.7846	2724768.2173	163633341.74	281.1666	-1.0701	118.5743	-1.0946	115.7576	-1.1129	204.4303	-0.77737	200.8118	72368.3438	165.997	-0.86058	191.2608	-0.76745	4195276	0.17963	306.4106	81.3867	78.8125	168.7699	162.6215	59744.5352	123.4985	-0.56822	152.5168	2879541.5
015	2017-05-25t2050	1495763819.35	adult	169.9776	117.7885	-42.2602	3804.5815	280.8095	837609.5121	2639710.9701	159667445.507	491.9556	1.1573	132.6574	-0.38924	128.8386	-0.4816	229.6171	-0.13176	223.9566	78758.6562	187.9045	-0.077153	214.8395	-0.094094	4546038	0.45736	666.2247	93.1721	90.3614	194.1314	187.5181	66587.0703	140.4566	-0.0037693	173.5763	3192913.2
015	2017-05-26t0146	1495781588	adult	174.9133	122.7243	-37.3244	3904.2317	273.9565	868867.545	2741490.3374	161506536.88	495.1852	1.1537	128.3938	-0.6705	124.7863	-0.74314	226.9221	-0.24343	220.8079	80784.2578	184.795	-0.24348	210.2396	-0.274	4564914	0.4786	566.2887	87.8229	85.6002	185.0948	175.9217	65893.7578	132.0324	-0.42403	162.519	3122456
015	2017-05-26t0440	1495792017.76	adult	177.8105	125.6214	-34.4273	3724.2006	275.1779	827738.6798	2609259.2472	155615044.306	437.5147	0.54933	124.2844	-0.92285	121.6056	-0.9394	221.6944	-0.39923	216.1353	75154.3906	177.6011	-0.54259	204.9713	-0.45141	4207898	0.21495	512.2083	83.159	80.5779	183.4323	176.1433	62183.5391	131.8029	-0.49036	162.5973	2815514.2
015	2017-05-26t0845	1495806722.55	adult	181.8951	129.7061	-30.3426	3744.5514	278.1801	826779.9761	2605744.5286	154975956.499	347.6878	-0.34871	124.7945	-0.94203	121.8027	-0.97395	212.3261	-0.65794	208.2489	71978.5391	174.5668	-0.69671	198.5797	-0.66377	4223918	0.23407	444.4066	85.2288	82.3028	183.9592	177.418	62362.1641	132.3343	-0.55013	165.8293	2884739.2
015	2017-05-26t1332	1495823912.81	adult	186.6702	134.4811	-25.5675	3312.4218	269.2541	709760.1225	2237413.2509	130785664.241	395.8193	0.1095	137.3808	-0.32802	136.2358	-0.28202	228.213	-0.30829	223.2112	66409.9688	186.6698	-0.30127	211.7163	-0.34008	3993246.8	0.070464	445.923	96.0226	92.9027	200.2073	192.4585	58260.3125	147.0042	-0.095914	179.3255	2791090.2
015	2017-05-26t1640	1495835200.35	adult	189.8056	137.6166	-22.4321	2883.2575	282.4142	650431.8159	2053746.1722	124956315.485	343.0237	-0.3967	133.4073	-0.57551	132.0079	-0.53487	220.5705	-0.5128	215.1605	58892.3203	180.0685	-0.5757	205.7639	-0.52823	3549434.8	-0.24592	446.515	93.6053	90.846	191.9243	182.4099	51243.7812	142.6078	-0.31899	170.8269	2490463.2
015	2017-05-26t2040	1495849586.7	adult	193.8018	141.6128	-18.4359	2625.6664	342.0506	630650.4343	2000449.4331	130912946.007	419.0487	0.30361	133.065	-0.6415	131.7213	-0.59511	223.0105	-0.48597	218.2394	57313.707	180.721	-0.5943	207.1638	-0.5256	3409658.5	-0.34196	454.1086	92.98	90.4756	194.9997	187.3836	50114.9141	145.2398	-0.29617	175.9028	2382518.2
015	2017-05-27t0132	1495867110.62	adult	198.6696	146.4805	-13.5682	2859.6606	300.4364	684421.8779	2173029.2004	135244810.039	393.8712	0.05448	138.8366	-0.39485	137.8201	-0.33713	228.4309	-0.40409	223.0828	63960.6523	189.7764	-0.32331	212.1346	-0.43974	3883676.2	-0.0025777	433.9259	97.9318	95.59	199.8506	193.2085	55958.1797	152.4168	-0.12606	180.4956	2739445
015	2017-05-27t0440	1495878385.04	adult	201.8014	149.6123	-10.4364	2689.1274	334.857	675122.0655	2152725.1761	140826259.694	430.8794	0.37704	139.151	-0.41502	138.2983	-0.34729	229.3896	-0.41085	223.7753	63311.5312	188.8743	-0.38945	213.3471	-0.43746	3837090.2	-0.035284	526.9087	97.9291	95.1395	203.8894	195.5191	56273.4688	153.6381	-0.13823	182.234	2700395.8
015	2017-05-27t0840	1495892787.2	adult	205.802	153.6129	-6.4358	2905.1817	262.8705	637470.5412	2012800.9203	117682258.735	405.7122	0.13861	136.5735	-0.59544	134.9193	-0.56218	227.6802	-0.48128	221.332	59424.543	186.2882	-0.5218	211.3678	-0.52351	3563612	-0.22792	501.7141	96.7995	91.833	210.705	203.2194	54994	159.0206	-0.0167	191.0382	2525790.8
015	2017-05-27t1332	1495910328.32	adult	210.6745	158.4855	-1.5632	2992.3897	267.8089	640455.6462	2021679.4533	116069571.267	332.7152	-0.51469	143.4235	-0.29131	143.1383	-0.19386	238.325	-0.30057	232.7693	62679.4688	199.1212	-0.13171	223.2327	-0.27614	3761712	-0.092822	380.541	102.1604	97.9644	219.1441	213.6034	57634.8867	170.1067	0.28692	199.6679	2679462
015	2017-05-27t1640	1495921583.62	dead	213.801	161.6119	1.5632	2842.1706	274.5711	633423.6675	2000527.655	119411487.257	380.8866	-0.09751	143.2227	-0.33411	142.3587	-0.26355	229.7178	-0.50367	225.3115	59726.625	194.1498	-0.33223	216.3095	-0.47073	3712190.5	-0.12889	433.5091	102.5383	98.2903	218.68	212.1152	56856.7891	166.7136	0.12233	198.6321	2657689.2
017	2017-05-18t1640	1495144019.53	egg	-2.1976	-54.3865	-170.0994	569.6398	135.5334	47296.6859	154752.4893	3680061.2093	0	-0.4429	0	-0.56151	0	-0.56687					0	-0.53533	0	-0.48172	0	0.37226	0	0	0				0	-0.48986	0	0
017	2017-05-18t2104	1495159842.04	larva	2.1976	-49.9914	-165.7043	549.6541	99.3425	36424.9264	116055.8673	2251069.512	0	-0.66983	0	-0.74249	0	-0.74213					0	-0.73338	0	-0.72273	0	0.067853	0	0	0				0	-0.61566	0	0
017	2017-05-19t0101	1495174112.54	larva	6.1616	-46.0274	-161.7402	599.6653	95.704	39185.0221	124527.1799	2366712.788	0	-0.87871	0	-0.91303	0	-0.90694					0	-0.92074	0	-0.9474	0	-0.20391	0	0	0				0	-0.7348	0	0
017	2017-05-19t0440	1495187213.88	larva	9.8009	-42.3881	-158.101	599.6675	95.9322	39378.7695	125173.4706	2389687.821	0	-1.0738	0	-1.0766	0	-1.0647					0	-1.1009	0	-1.1601	0	-0.45051	0	0	0				0	-0.84945	0	0
017	2017-05-19t0904	1495203048.84	larva	14.1995	-37.9895	-153.7024	618.7236	95.0264	40427.9565	128443.1785	2439413.6982	0	-1.3134	0	-1.2846	0	-1.2649					0	-1.3308	0	-1.4262	0	-0.74391	0	0	0				0	-0.99575	0	0
017	2017-05-19t1303	1495217393.58	larva	18.1841	-34.0049	-149.7177	608.7483	95.6156	40025.8957	127243.5202	2431259.3503	0	-1.5343	0	-1.4849	0	-1.4572					0	-1.5525	0	-1.6768	0	-1.0044	0	0	0				0	-1.137	0	0
017	2017-05-19t1640	1495230415.43	larva	21.8013	-30.3877	-146.1006	899.6292	113.1193	68426.2992	216645.048	4859360.4085	211.6455	-0.10161	129.0634	1.1823	128.0746	1.206	184.82	-0.75764	181.5795	5544.5996	158.3683	0.88821	176.295	0.55369	377123.3	-0.77089	191.3628	76.0256	75.0541	135.1512	128.3576	4054.5371	102.0787	0.74315	119.6115	222146.78
017	2017-05-19t2104	1495246269.31	larva	26.2051	-25.9838	-141.6967	1117.6444	114.8491	86244.0558	272317.9295	6010590.421	301.3025	0.38762	172.3184	2.0707	171.2879	2.1018	239.3463	0.20991	236.9092	8855.8145	206.9575	1.5924	225.4527	1.0536	631374.7	-0.74095	303.0441	92.0791	90.7567	153.6378	144.1943	5684.5972	119.6751	1.0249	133.7939	337377.88
017	2017-05-20t0102	1495260535.85	larva	30.1681	-22.0209	-137.7338	1331.4908	147.1778	153114.0974	483784.9797	15167440.3216	287.9089	0.090714	159.1253	1.6839	158.2929	1.7242	228.227	-0.096434	222.5619	14606.5254	192.0074	1.2109	212.0002	0.67476	1018402	-0.52252	233.4778	88.9418	87.8804	152.0659	142.5869	9732.2148	115.9983	0.88213	134.7486	569227.25
017	2017-05-20t0440	1495273613.74	larva	33.8008	-18.3881	-134.101	1863.472	166.6299	250590.596	791764.0748	28517551.7994	316.9413	0.1475	120.557	0.62263	117.1434	0.60412	249.1245	0.25533	240.4384	25908.9531	158.7724	0.45007	224.9734	0.69876	1253430.8	-0.46917	200.6056	73.536	72.4993	130.8708	122.0953	13610.5625	98.1703	0.41067	114.9851	764553.5
017	2017-05-20t0904	1495289468.39	larva	38.2049	-13.9841	-129.6969	1824.8471	177.1541	258479.5273	816223.8845	31249287.7486	303.9721	-0.18875	153.3599	1.3509	152.3249	1.3991	235.0946	-0.12227	229.8728	25390.2168	188.6291	0.87078	213.3274	0.28377	1641257.9	-0.28684	227.7674	85.4823	84.5133	146.345	139.8514	15805.2598	111.6447	0.62726	130.3928	914831.4
017	2017-05-20t1302	1495303735.71	larva	42.168	-10.0209	-125.7338	2210.5282	182.1938	323561.7334	1020740.7715	39956640.4861	319.713	-0.26106	153.2928	1.2691	151.9217	1.3151	232.3757	-0.26026	227.2096	31370.7188	198.1977	0.94764	219.055	0.16862	2056576	-0.056285	313.2572	86.1142	84.6974	152.3486	142.5193	20567.0645	116.695	0.68226	134.3583	1155308.2
017	2017-05-20t1640	1495316815.43	larva	45.8013	-6.3877	-122.1006	4058.6862	213.0014	722178.8549	2275179.3998	105561865.547	379.1244	0.13975	89.6788	-0.74665	82.9496	-0.84054	298.2137	1.1132	294.3818	88867.6797	146.0782	-0.36537	259.408	0.79731	2665165.5	0.42584	361.4692	53.6551	52.2881	119.1423	106.8492	35504.4102	80.7604	-0.36316	98.1473	1594574.8
017	2017-05-20t2104	1495332675.43	larva	50.2068	-1.9821	-117.695	3666.3397	246.7245	608769.1276	1918678.026	91480921.9505	521.6662	1.3304	149.7494	1.1586	149.8304	1.2642	334.6815	1.8788	321.2994	84005.0469	205.3639	1.0508	244.4083	0.44872	3757362	1.41	368.3304	84.8386	83.1686	156.7181	146.2346	39336.2422	120.0164	0.70852	137.7922	2128686.5
017	2017-05-21t0102	1495346946.72	adult	54.1711	1.9821	-113.7307	3485.3787	235.2057	649430.8837	2045466.1574	103495455.128	446.3964	0.57381	120.1572	0.08686	115.4447	0.045333	330.3102	1.81	324.3052	88192.8281	177.0021	0.24969	299.7305	1.5802	3207115.5	0.55857	424.3297	72.838	71.7818	137.0442	128.8307	36590.8008	104.1281	0.18864	121.1947	1944120.1
017	2017-05-21t0440	1495360013.37	adult	57.8007	5.6117	-110.1011	3016.6608	248.9981	587889.952	1853901.8378	98196660.212	496.6793	1.0068	114.053	-0.18881	104.7086	-0.40959	331.3171	1.8221	324.6416	80178.75	188.1583	0.5662	279.4882	1.1972	2753125.5	-0.12798	401.2802	62.263	58.7906	146.4199	136.0847	35433.6172	104.1783	0.15845	125.0207	1502967
017	2017-05-21t0904	1495375887.05	adult	62.2101	10.0211	-105.6918	3387.5581	257.0141	719866.5543	2269742.6713	129094980.412	476.4971	0.78728	87.8182	-1.3868	83.5471	-1.3715	207.1245	-1.0223	201.451	61101.7344	132.5014	-1.2495	181.3943	-1.023	2589670.8	-0.49096	633.4933	53.5359	51.0949	142.4707	126.8447	42028.8516	84.7563	-0.53852	111.6035	1578718.8
017	2017-05-21t1303	1495390179.39	adult	66.1802	13.9912	-101.7217	2948.2118	255.4881	619746.2562	1956419.4975	108924012.273	320.0557	-0.72317	99.8654	-0.92189	94.3256	-0.97877	235.2199	-0.29671	230.3873	59745.8477	154.7425	-0.55688	210.8411	-0.30907	2535184	-0.68708	265.9325	60.7859	59.4045	126.1048	117.6508	32030.6074	89.7352	-0.41105	107.8834	1543110.5
017	2017-05-21t1640	1495403214.05	adult	69.8009	17.6119	-98.1009	3326.1505	260.1355	706383.7206	2227449.141	126759033.873	307.1999	-0.85286	92.2461	-1.3437	85.7434	-1.4344	238.3973	-0.14167	234.7894	69135.2188	151.8821	-0.68191	216.1771	-0.13105	2667757.5	-0.65029	287.4626	58.737	56.9672	126.7002	118.0787	36743.0703	89.3153	-0.46441	108.307	1698674.1
017	2017-05-21t2105	1495419119.67	adult	74.2191	22.0302	-93.6827	3158.8905	261.5996	702512.9522	2217742.1115	130279957.534	388.7502	-0.065753	93.7953	-1.3311	88.8947	-1.3529	217.3052	-0.60328	212.0069	62583.8867	145.2476	-0.9446	194.8076	-0.65114	2698398.2	-0.72115	242.1554	61.1833	59.711	128.9718	119.8039	37143.8789	91.3156	-0.44063	110.2179	1760182
017	2017-05-22t0103	1495433406.44	adult	78.1877	25.9987	-89.7142	3215.7422	255.9502	672659.8974	2121871.1345	117500491.84	351.2356	-0.41754	118.2446	-0.13708	106.9301	-0.52661	247.6672	0.36726	241.7002	68356.1484	197.1447	0.9439	229.6546	0.43305	3257047.5	-0.21529	387.4506	73.1582	69.7524	149.3298	141.4592	41215.0234	114.7282	0.35755	132.316	2015141.5
017	2017-05-22t0440	1495446415.51	adult	81.8013	29.6123	-86.1005	3251.3178	266.0767	696311.6244	2197258.6001	126460769.411	556.7097	1.5878	165.9513	2.2789	165.3949	2.3068	262.8314	0.96362	254.5294	75169.7812	218.2055	1.7272	243.5604	0.97439	4730109	1.2336	606.3692	100.7853	99.3314	176.8623	163.389	50582.6172	136.1876	1.0931	154.5424	2872683
017	2017-05-22t0905	1495462332.93	adult	86.2228	34.0338	-81.679	3447.4748	243.0485	703440.3236	2217638.5223	121613164.987	303.0026	-0.8633	132.2911	0.52321	130.0889	0.53566	232.8799	0.15032	228.572	67302.2891	185.438	0.50676	214.9235	0.17218	3814083	0.23685	324.6309	87.4113	86.3788	153.9374	145.81	44487.8984	121.0382	0.50091	138.0704	2520154
017	2017-05-22t1304	1495476670.8	adult	90.2056	38.0166	-77.6963	3486.7641	252.4818	693851.8452	2186165.2897	117834124.424	413.5044	0.22944	95.5605	-1.4197	91.8176	-1.4099	199.3459	-0.87734	192.4639	56813.5781	140.7203	-1.184	175.889	-1.0851	2718026.5	-0.90018	492.9914	64.5311	62.437	147.6697	132.5628	42085.8672	97.5068	-0.3913	118.4259	1835459.5
017	2017-05-22t1640	1495489629.15	adult	93.8051	41.6161	-74.0967	3415.3182	242.8741	703277.2606	2218239.4177	120004814.706	455.9464	0.65997	150.2969	1.3985	150.6113	1.4902	230.8099	0.21089	224.6503	66704.0547	190.8479	0.68312	212.2061	0.19069	4332609.5	0.66654	575.7072	99.2275	98.119	168.1668	157.8875	48600.2031	131.2898	0.78846	148.6872	2860430
017	2017-05-22t2106	1495505577.75	adult	98.2353	46.0463	-69.6666	2969.351	249.9338	599673.9593	1892308.0157	102748069.975	274.4852	-1.1352	109.9883	-0.75991	107.1746	-0.74296	211.412	-0.40172	208.5451	52007.3594	153.7149	-0.74564	191.4776	-0.49778	2704393	-0.96282	308.1027	71.4706	69.9184	145.1775	136.5372	35713.6719	103.4865	-0.26515	123.7583	1757318
017	2017-05-23t0104	1495519846.58	adult	102.1988	50.0099	-65.703	3069.3306	245.7894	625582.0849	1974534.2773	107746644.407	402.9243	0.15367	143.1267	0.94462	139.9852	0.87166	244.6916	0.75159	239.7425	62885.7461	211.6088	1.4284	232.6066	0.95468	3669481.5	-0.057001	409.1781	88.5732	85.3322	172.4339	163.285	44315.5156	137.7973	0.93789	156.5796	2270840
017	2017-05-23t0440	1495532816.36	adult	105.8015	53.6126	-62.1003	3012.5973	248.5853	628620.8361	1983814.3981	110138029.722	370.3721	-0.16957	145.006	1.0061	146.4967	1.1628	229.7247	0.25536	224.9569	59268.9688	194.5456	0.75717	215.6776	0.36761	3734774.2	-0.022436	369.7751	95.4747	94.6262	172.2094	164.0354	44430.0312	136.4349	0.85195	154.8734	2459045.5
017	2017-05-23t0906	1495548772.57	adult	110.2338	58.0449	-57.668	3171.0818	248.7029	629480.006	1985767.8943	105597600.759	382.9295	-0.038055	134.3171	0.39032	127.9219	0.16538	290.0688	2.3389	283.4884	75127.8203	218.2494	1.6328	267.6408	2.2002	3465784.8	-0.30643	548.7155	80.2743	78.4407	165.4095	156.8657	42841.0625	124.6391	0.37218	146.0331	2071317.2
017	2017-05-23t1304	1495563066.11	adult	114.2043	62.0153	-53.6976	3200.6978	251.9497	623865.1077	1966376.3205	104430694.496	276.1837	-1.1276	116.635	-0.59413	115.9459	-0.49433	200.0088	-0.75635	194.8686	51402.2656	157.7633	-0.70721	181.8483	-0.83061	2986206.5	-0.77347	323.1762	73.8569	72.1735	140.7427	134.74	36170.875	105.9164	-0.36537	124.4423	1890958.5
017	2017-05-23t1640	1495576020.38	adult	117.8027	65.6137	-50.0992	2998.7972	269.6361	650802.3616	2055297.444	117527948.415	411.3268	0.25992	173.1771	2.3576	175.3795	2.4916	294.6736	2.4781	289.8694	78677.8594	241.478	2.4595	274.5083	2.4169	4620019	0.70259	518.7493	104.5243	104.5101	185.713	177.6275	49585.3711	149.3668	1.1945	169.3244	2788498.5
017	2017-05-23t2106	1495592009.69	adult	122.2441	70.0552	-45.6577	3206.4183	252.1994	623818.4345	1965532.876	106156884.718	388.0339	0.023754	171.5054	2.2125	179.552	2.648	268.9694	1.5704	265.1679	69125.125	231.5637	2.0402	254.5648	1.6893	4390882	0.45932	380.2212	106.1449	107.3557	188.7694	178.9529	48513.7383	150.584	1.1826	170.3261	2717521.5
017	2017-05-24t0104	1495606288.47	adult	126.2105	74.0215	-41.6914	2907.436	256.7102	619336.2646	1956385.2787	109907203.664	269.2566	-1.2181	113.4286	-0.90715	112.5104	-0.8188	202.7826	-0.68184	198.8904	51506.7891	162.2409	-0.63491	187.0271	-0.68679	2878250.2	-0.91183	287.6062	77.0875	75.8115	144.9246	139.789	36810.8398	113.6336	-0.24292	132.0499	1956096.2
017	2017-05-24t0440	1495619217.65	adult	129.8019	77.6129	-38.0999	3078.8482	265.3976	659333.2719	2081679.5257	117871314.21	365.4712	-0.20629	171.4902	2.1151	172.2857	2.1823	248.4417	0.81388	244.3175	67079.25	216.6499	1.3961	236.2515	0.99133	4629207.5	0.61649	446.5023	114.7313	113.2875	186.4467	180.152	50340.6094	151.3673	1.1053	170.7497	3097056.5
017	2017-05-24t0922	1495636165.93	adult	134.5098	82.3208	-33.3921	2934.1845	249.7277	610554.1993	1927364.8067	106538387.339	296.2737	-0.94388	164.513	1.6874	164.7412	1.7392	238.7292	0.45421	235.5723	59921.0234	210.2122	1.1039	228.2462	0.67626	4116443.5	0.14288	280.9576	109.7075	108.1405	178.2682	174.6599	44745.3086	147.9824	0.91022	167.3316	2745100.8
017	2017-05-24t1306	1495649585.58	adult	138.2374	86.0485	-29.6644	2909.9031	249.7555	595815.2811	1880277.6715	103908445.85	422.9157	0.42457	150.4997	0.90129	148.7218	0.87628	229.5317	0.12967	224.7985	56235.2734	192.4557	0.39552	215.8157	0.22393	3675655	-0.2481	415.3336	103.1554	101.6239	173.4653	165.383	42499	137.4095	0.45846	156.4146	2519363.8
017	2017-05-24t1640	1495662450.94	adult	141.8112	89.6222	-26.0907	2852.3389	249.8944	593943.9084	1874910.6172	103882752.428	396.5087	0.14619	150.4033	0.85305	150.4913	0.92382	211.4638	-0.46146	207.9483	51597.1562	185.7443	0.10745	201.9501	-0.26738	3661266.8	-0.26766	418.7268	105.7673	104.8189	176.8044	170.2769	43140.2812	143.2569	0.62106	162.5064	2574692.5
017	2017-05-24t2045	1495677146.42	adult	145.8932	93.7043	-22.0086	2985.045	249.6813	597962.3258	1886453.0664	101210975.917	429.1999	0.51598	126.0613	-0.48105	125.2676	-0.41196	194.3762	-1.0051	190.4358	47816.5469	165.7621	-0.68474	184.3893	-0.87361	3092283.5	-0.74396	486.4265	84.678	82.7259	161.5951	155.0305	39752.3906	124.4547	-0.15439	146.5068	2077150.8
017	2017-05-25t0044	1495691460.88	adult	149.8695	97.6805	-18.0324	2855.6341	249.8585	581716.8805	1835432.4626	101585187.496	265.5947	-1.2911	145.0952	0.48129	144.574	0.53167	216.2626	-0.35965	212.6181	51686.7578	186.2556	0.051247	205.2434	-0.21834	3462117.8	-0.43478	258.95	101.6295	99.5939	175.2813	170.3952	41892.2227	140.0234	0.36579	162.1653	2424982.5
017	2017-05-25t0440	1495705651.62	adult	153.8113	101.6224	-14.0905	2803.9787	236.7055	543020.0213	1712840.0879	89726911.6786	507.3272	1.3966	138.7392	0.10211	137.9237	0.14928	204.8607	-0.7171	197.9887	45683.9414	173.9552	-0.44944	191.4556	-0.68942	3091663.5	-0.7288	673.3767	97.5738	94.943	183.614	172.836	40945.9219	135.7962	0.13507	161.4674	2174335
017	2017-05-25t0845	1495720353.03	adult	157.8951	105.7061	-10.0068	2867.3036	253.3263	574079.0156	1811823.2546	97559047.2339	327.6975	-0.58853	140.7551	0.16722	140.0449	0.21755	205.3217	-0.72029	201.9399	48455.9297	178.0234	-0.33364	194.8356	-0.60805	3313655.5	-0.53571	293.6465	92.9947	90.6576	173.9956	168.5815	41062.9531	134.4167	0.0046892	157.4999	2189281
017	2017-05-25t1244	1495734691.79	adult	161.8781	109.6891	-6.0238	2808.8578	252.0491	558248.6303	1761940.5798	94683918.4737	283.7269	-1.0572	138.7397	0.019287	138.152	0.0807	203.2912	-0.79316	199.4473	46553.6914	175.7946	-0.455	193.2476	-0.68293	3176583.2	-0.62789	298.5521	93.0151	90.4378	173.0117	167.4081	39619.6758	135.4445	-0.034011	159.4413	2129673.5
017	2017-05-25t1641	1495748904.94	adult	165.8262	113.6372	-2.0757	2630.412	244.1445	493900.9375	1558494.8583	80466707.1165	332.1613	-0.5247	146.3022	0.38059	145.2865	0.40861	214.3855	-0.50824	210.3681	43520.2617	185.0266	-0.14476	202.5679	-0.42586	2969642.2	-0.77209	297.2236	99.0139	95.6619	190.8098	185.0079	38734.3906	147.7512	0.35886	174.3376	2009785
017	2017-05-25t2050	1495763849.88	dead	169.9775	117.7886	2.0757	2285.9373	243.9591	442552.5373	1399088.5742	73252710.5517	292.8431	-0.92879	150.6221	0.56833	149.4655	0.58359	221.6059	-0.34265	218.5825	40332.2734	190.1108	0.0056648	210.0201	-0.23689	2736502.8	-0.92976	267.1458	102.4112	100.2716	189.1936	182.783	34433.2305	147.0441	0.24743	173.0379	1860607
018	2017-05-18t1640	1495144034.56	egg	-2.1976	-58.1836	-186.4803	548.3485	98.999	36769.4218	117137.1637	2283452.2023	0	-0.4429	0	-0.56151	0	-0.56687					0	-0.53533	0	-0.48172	0	0.37226	0	0	0				0	-0.48986	0	0
018	2017-05-18t2104	1495159856.97	larva	2.1976	-53.7884	-182.0852	549.7749	98.4492	36115.7474	115045.7935	2212024.707	0	-0.66983	0	-0.74249	0	-0.74213					0	-0.73338	0	-0.72273	0	0.067854	0	0	0				0	-0.61566	0	0
018	2017-05-19t0101	1495174127.88	larva	6.1617	-49.8243	-178.1211	559.7516	99.2969	37266.9294	118700.6036	2309282.3426	0	-0.87872	0	-0.91304	0	-0.90695					0	-0.92074	0	-0.94741	0	-0.20392	0	0	0				0	-0.7348	0	0
018	2017-05-19t0440	1495187229.25	larva	9.801	-46.185	-174.4818	549.6526	101.4056	37094.2549	118291.7392	2338475.5838	0	-1.0738	0	-1.0766	0	-1.0647					0	-1.1009	0	-1.1601	0	-0.45052	0	0	0				0	-0.84945	0	0
018	2017-05-19t0904	1495203063.74	larva	14.1994	-41.7866	-170.0833	549.6334	100.3357	36823.3151	117422.9719	2301362.9309	0	-1.3134	0	-1.2846	0	-1.2649					0	-1.3308	0	-1.4262	0	-0.74391	0	0	0				0	-0.99575	0	0
018	2017-05-19t1303	1495217409.2	larva	18.1843	-37.8017	-166.0985	572.5561	95.5065	38430.5807	122209.602	2322506.7426	156.4284	-0.34531	78.6124	0.19526	77.3931	0.20438	130.5133	-1.708	126.4157	2218.7256	103.6407	0.12148	118.819	-0.05966	130024.93	-0.84266	177.1702	55.5033	54.6265	113.9693	109.9643	1937.4786	79.9606	0.38621	96.6584	91802.45
018	2017-05-19t1640	1495230430.45	larva	21.8013	-34.1847	-162.4815	1164.5438	133.4913	119149.6258	376893.8192	10594464.3048	219.4424	-0.041316	93.1252	0.38562	90.7299	0.37531	176.6171	-0.91743	173.7391	9007.4697	129.4172	0.40274	160.8547	0.33758	465998.25	-0.66132	268.8169	56.0869	55.0296	120.6606	110.645	6153.6904	80.3857	0.31445	100.8023	280658.62
018	2017-05-19t2104	1495246284.35	larva	26.2052	-29.7808	-158.0776	1230.3643	114.9197	107727.2047	339973.5899	8165911.6166	220.8039	-0.24827	86.6498	0.07944	83.5271	0.057898	186.6823	-0.83379	183.9592	8587.3848	123.3492	0.12028	170.8763	0.26156	395036.56	-1.0291	255.3524	50.1666	48.6329	122.0901	106.4424	5616.145	75.4154	0.1074	92.8722	228709.34
018	2017-05-20t0102	1495260550.85	larva	30.1681	-25.8179	-154.1147	1330.8537	147.6944	140705.4146	444571.524	13310507.7663	335.3076	0.47267	96.0005	0.14735	94.5953	0.17335	179.4424	-1.0804	173.4347	10587.0996	126.5601	0.0022117	159.7733	-0.11053	565826.75	-1.0689	367.8119	63.6698	63.0701	119.9607	113.35	7077.6807	87.49	0.2627	102.0104	375269.7
018	2017-05-20t0440	1495273629.22	larva	33.801	-22.185	-150.4818	1793.2196	128.48	178500.0543	562836.2354	14840242.6902	181.7771	-0.96334	84.605	-0.29399	83.4777	-0.25289	155.4361	-1.6687	151.3931	11657.7041	115.883	-0.38145	142.2657	-0.59028	634368.1	-1.21	176.846	56.1059	54.7654	115.1295	108.6182	8634.7139	82.1656	0.045736	101.4003	420682.2
018	2017-05-20t0904	1495289483.86	larva	38.205	-17.781	-146.0777	2233.7417	157.4065	286110.2149	902131.9124	30989014.4652	321.5984	-0.039793	85.0529	-0.50851	81.5664	-0.51858	223.947	-0.3568	219.1179	26649.6914	130.1315	-0.34501	200.7279	0.077121	1011873.8	-1.0324	372.0111	50.9871	49.2917	123.1511	113.8071	14654.9844	78.42	-0.18495	99.8429	606593.2
018	2017-05-20t1302	1495303751.11	larva	42.1682	-13.8178	-142.1146	2300.9011	166.9646	309473.189	977041.3206	34174709.7394	229.5544	-1.0473	80.4812	-0.86716	77.6148	-0.84765	185.7206	-1.2644	184.6507	23957.9551	117.7668	-0.86236	165.369	-0.76465	1035310.7	-1.2553	274.8727	51.2264	49.8611	111.3533	102.5917	14364.5742	76.4885	-0.37915	93.904	658976.4
018	2017-05-20t1640	1495316830.47	larva	45.8013	-10.1847	-138.4815	2977.7758	176.7749	404633.1384	1273667.7236	47522774.5501	324.5795	-0.34754	105.0091	-0.26376	100.8848	-0.28201	236.7883	-0.23495	229.2543	39780.4375	155.9791	-0.126	209.4147	-0.1224	1762682.1	-0.62085	279.6247	56.8105	54.9214	140.2801	128.5368	23567.0625	87.4319	-0.1762	110.9798	953620.75
018	2017-05-20t2104	1495332690.47	larva	50.2069	-5.7791	-134.0759	2934.565	178.3731	437052.9573	1376785.7036	54684940.7268	405.0698	0.26148	95.0565	-0.73343	86.8297	-0.88012	327.3207	1.7142	320.7152	59245.0547	164.6814	-0.026943	292.9121	1.4064	1717576.6	-0.91806	267.5003	52.1539	50.6646	117.3082	108.3955	21232.7812	78.4588	-0.53875	97.5314	942368
018	2017-05-21t0102	1495346961.89	larva	54.1711	-1.8149	-130.1116	3232.287	225.7286	549182.2727	1730132.2136	79769512.8134	332.4489	-0.49031	92.6214	-0.95224	89.0182	-0.93102	253.2438	0.05381	250.7213	57486.3477	128.6444	-1.139	216.7425	-0.16287	2095744.6	-0.69054	353.1682	54.4483	53.1649	112.5005	104.1053	25537.625	79.6862	-0.58532	94.7933	1232001.1
018	2017-05-21t0440	1495360028.83	adult	57.8009	1.8149	-126.4819	3178.3429	244.3231	651487.8489	2055819.7201	110719238.53	365.6166	-0.23195	84.5213	-1.3915	79.7912	-1.3985	236.0011	-0.3711	230.2361	63248.3008	127.592	-1.2933	206.6202	-0.41659	2256973	-0.67762	534.9389	50.4445	48.6146	127.9407	113.8345	34288.1172	78.7868	-0.67814	100.1846	1347018.8
018	2017-05-21t0904	1495375902.53	adult	62.2102	6.2242	-122.0726	3441.0926	223.2098	615473.9595	1938697.374	93995039.6915	369.2311	-0.2354	103.6796	-0.68669	100.8277	-0.63209	214.2975	-0.85236	210.0173	54431.5781	143.7107	-0.88177	191.5677	-0.78372	2625063.8	-0.45243	422.6832	64.9168	63.5256	128.5528	119.268	32652.4062	92.0926	-0.28813	109.3933	1643628.5
018	2017-05-21t1303	1495390194.77	adult	66.1803	10.1943	-118.1025	3341.0466	226.7293	628322.9382	1980309.4602	98595103.3367	260.5938	-1.2924	98.4203	-0.98942	95.9855	-0.9039	199.2502	-1.1823	196.5721	51605.7969	134.7523	-1.2428	176.6753	-1.1575	2541212.2	-0.68061	231.139	61.4051	60.4422	121.2388	114.1782	31400.8398	88.618	-0.45	105.4223	1585479.4
018	2017-05-21t1640	1495403229.09	adult	69.8009	13.8149	-114.4818	3411.0402	231.0088	641635.9464	2021735.2159	102546015.868	412.3213	0.15603	89.368	-1.4833	85.6057	-1.4409	201.5726	-1.0902	197.0027	53215.1719	132.4227	-1.3697	183.594	-0.98323	2355472	-0.98136	529.1599	56.1139	54.7933	121.6043	107.7912	32103.5469	81.6567	-0.73504	98.5407	1478994.8
018	2017-05-21t2105	1495419134.83	adult	74.2192	18.2332	-110.0636	3448.4415	235.4592	681962.4178	2149909.8126	112645545.44	320.1924	-0.72587	102.0867	-0.91692	99.7779	-0.83094	209.5003	-0.81794	205.746	58660.0898	147.012	-0.88071	190.9281	-0.75964	2854751.8	-0.55772	265.9878	66.9748	65.7607	133.649	126.1006	37421.7188	97.9111	-0.20506	116.5569	1872882.9
018	2017-05-22t0103	1495433421.45	adult	78.1877	22.2017	-106.0951	3362.7417	236.7442	650183.3737	2048454.5719	107840568.507	358.3176	-0.3491	84.6675	-1.8409	81.8292	-1.7479	185.4001	-1.453	181.586	49501.8242	121.5169	-1.8333	168.4518	-1.3867	2260199.8	-1.2448	327.5313	58.1461	57.0074	115.7217	107.0064	30897.6914	84.1026	-0.74215	99.4956	1552210.4
018	2017-05-22t0440	1495446431.01	adult	81.8015	25.8155	-102.4813	3129.4731	225.8488	586657.324	1849367.1192	92683721.3031	307.7301	-0.82842	104.522	-0.8675	101.7363	-0.81818	199.4084	-0.99042	195.7509	48256.8203	145.8755	-0.95205	182.41	-0.94125	2519398	-1.025	356.6297	67.9845	66.4498	128.1105	121.3005	31002.7305	96.8933	-0.32143	112.6172	1638699.5
018	2017-05-22t0905	1495462348.41	adult	86.223	30.237	-98.0598	3242.8417	235.3522	640429.2575	2019355.0531	106144876.382	390.4766	-0.0093027	101.7437	-1.0547	98.3136	-1.0374	196.4473	-1.0215	192.7869	51665.6289	146.805	-0.93539	181.7709	-0.92104	2673214	-0.91343	503.9484	65.8764	64.9561	130.5527	120.984	34335.375	94.8756	-0.44217	111.3562	1730836.2
018	2017-05-22t1304	1495476686.66	adult	90.2058	34.2198	-94.077	1923.0452	264.2424	371809.4294	1181229.7243	63545481.8485	288.4311	-0.99935	103.5138	-1.0062	101.8648	-0.90914	172.6449	-1.7564	167.0683	26414.6621	140.5048	-1.1921	159.4952	-1.6419	1580345.5	-2.0335	356.9857	70.6986	69.7992	140.4917	129.2878	21495.2266	101.7026	-0.23995	119.7	1079355
018	2017-05-22t1640	1495489644.57	adult	93.8052	37.8192	-90.4775	2161.1713	249.4366	433033.9979	1372857.1585	72677644.3137	259.1412	-1.2864	104.8073	-0.98003	100.5258	-1.0214	209.9331	-0.48629	206.0902	37368.0938	155.7797	-0.63907	195.2082	-0.39528	1861901.2	-1.7675	240.7055	60.0948	58.4547	138.5625	130.2897	24664.125	92.7362	-0.60382	115.5748	1067584.9
018	2017-05-22t2106	1495505592.84	adult	98.2353	42.2493	-86.0475	3278.3085	226.2607	597866.0427	1883137.303	93747127.4632	279.4101	-1.0861	97.4814	-1.4179	94.0023	-1.4079	191.5905	-1.0719	187.2943	47131.2734	141.0992	-1.2237	177.0757	-0.99952	2395117	-1.2633	333.043	63.5055	62.5274	125.3846	118.2224	30844.6133	91.095	-0.71398	107.9334	1560329
018	2017-05-23t0104	1495519861.76	adult	102.1989	46.2129	-82.0839	3101.7837	222.1629	571658.2588	1801951.7766	89798644.9205	339.119	-0.48726	95.6004	-1.566	93.4422	-1.4888	183.9517	-1.3188	179.4651	43228.6484	132.0332	-1.5975	167.3566	-1.3313	2245365.8	-1.423	342.8354	57.8009	56.3662	122.0304	112.5303	28677.1445	85.3219	-0.9707	102.8046	1357569.1
018	2017-05-23t0440	1495532832.04	adult	105.8017	49.8157	-78.481	2994.3376	236.6121	594224.9884	1875013.4296	98508123.2296	363.5994	-0.23795	102.032	-1.2691	98.9496	-1.2553	201.5976	-0.70832	197.6576	49189.8203	148.0854	-1.0133	184.0097	-0.74552	2488357	-1.2039	440.053	61.7235	59.9347	145.3058	133.9365	35454.6172	94.9916	-0.66228	118.9199	1505313.2
018	2017-05-23t0906	1495548788.17	adult	110.234	54.248	-74.0488	3076.6431	214.5209	552407.3631	1741306.7884	83796573.7275	266.8193	-1.2186	98.8183	-1.4921	96.2612	-1.4486	192.1519	-1.0268	188.3337	43810.625	139.4888	-1.3746	176.0857	-1.027	2246435.8	-1.4462	257.9828	59.1477	57.7195	122.0753	113.6796	27833.1758	87.1449	-1.0055	104.0722	1344604.8
018	2017-05-23t1304	1495563081.69	adult	114.2044	58.2184	-70.0783	3192.7389	225.7477	591305.459	1863543.8925	93003224.0659	519.2307	1.3604	92.5509	-1.871	90.1001	-1.8127	178.8468	-1.483	172.1445	43459.7812	130.3891	-1.753	161.7684	-1.5383	2246303.2	-1.4565	622.6971	53.5332	51.7772	127.329	115.09	30940.9434	83.8127	-1.1809	103.5859	1299303.9
018	2017-05-23t1640	1495576035.72	adult	117.8028	61.8168	-66.48	2903.1727	241.1983	561028.9421	1769622.9519	92188221.2621	306.1507	-0.82383	102.3008	-1.3961	100.3712	-1.3334	187.5504	-1.1855	181.6061	43324.1406	139.8296	-1.4203	170.1185	-1.2519	2355885.8	-1.3638	398.6535	64.6583	63.3954	138.2949	127.345	31946.1289	95.1881	-0.80932	114.5051	1489017
018	2017-05-23t2106	1495592024.84	adult	122.2442	66.2582	-62.0386	3014.7897	236.7056	539303.6423	1701021.1125	85265261.4867	300.9444	-0.88178	98.5887	-1.644	96.3624	-1.5922	181.3429	-1.3985	177.2072	40258.1328	135.629	-1.6147	166.2562	-1.3973	2187485.5	-1.5234	345.961	68.9665	67.3868	136.5868	127.1898	30322.2754	98.4621	-0.74853	117.4569	1530228.9
018	2017-05-24t0104	1495606303.57	adult	126.2105	70.2245	-58.0723	2960.1744	239.8594	565483.6039	1784018.4795	91196278.3853	346.0757	-0.41229	113.6787	-0.89393	109.9182	-0.9509	207.6591	-0.51887	204.7764	48384.5664	165.7022	-0.50338	193.5967	-0.45895	2640756.8	-1.1227	428.4746	77.4227	76.4568	149.6631	138.9777	34871.5078	112.5084	-0.28465	131.3497	1798528.9
018	2017-05-24t0440	1495619233.35	adult	129.8021	73.8161	-54.4807	3004.0344	236.2892	563888.7918	1777660.1357	89847444.5562	309.1576	-0.8021	115.0101	-0.86788	113.8504	-0.79608	198.4873	-0.83298	195.6161	46049.0469	160.7161	-0.72457	184.5177	-0.78859	2663520	-1.1074	288.6565	77.5999	76.1465	148.8509	141.0053	34533.4023	111.9288	-0.35928	131.3768	1797136.4
018	2017-05-24t0922	1495636181.61	adult	134.51	78.524	-49.7728	3066.9067	241.3153	563318.3427	1775175.9762	89913015.3118	228.3614	-1.6718	98.1884	-1.8152	96.0296	-1.765	174.1511	-1.6304	170.3971	40403.0625	136.3119	-1.6907	161.3965	-1.5965	2272078.8	-1.448	292.3026	56.7455	55.2768	116.6133	110.8558	27054.2734	86.1099	-1.3947	103.7247	1313090.5
018	2017-05-24t1306	1495649601.37	adult	138.2377	82.2517	-46.0451	3002.8694	243.8884	573035.3065	1806855.4114	94449381.52	554.0735	1.8463	98.6554	-1.8372	95.6273	-1.8332	194.8123	-0.97205	188.9378	45975.6953	138.4756	-1.6426	175.8218	-1.1217	2322447	-1.4001	771.4733	63.317	61.9289	133.0221	119.9744	31393.2148	91.7822	-1.2473	109.5777	1490546.5
018	2017-05-24t1640	1495662466.33	adult	141.8113	85.8253	-42.4715	2929.1845	233.7882	541001.3902	1705832.146	85006824.1172	270.0995	-1.2384	100.9139	-1.7618	99.098	-1.7005	178.3618	-1.4943	173.9836	39774.6914	140.5372	-1.5978	163.5301	-1.5465	2243921	-1.4593	302.3639	63.2914	61.3913	128.3364	121.661	28619.0098	95.9286	-1.1557	114.0051	1407347.8
018	2017-05-24t2045	1495677161.78	adult	145.8933	89.9073	-38.3894	2706.1917	232.1262	510181.1173	1610707.4929	82421737.0593	293.0733	-0.98864	118.2652	-0.89318	116.9638	-0.83636	195.1921	-0.98014	192.0032	40990.3438	164.2254	-0.74269	184.9465	-0.8553	2479311.2	-1.2522	310.3614	79.0195	77.1093	153.0072	144.7651	32131.5078	117.0048	-0.43565	137.5344	1656564.2
018	2017-05-25t0044	1495691476.09	adult	149.8695	93.8835	-34.4132	2686.51	257.5164	576927.99	1826972.9967	101236163.81	325.9486	-0.62135	98.4434	-1.9868	97.1639	-1.8941	172.9293	-1.6572	167.2454	40984.2539	137.1392	-1.8018	157.8374	-1.756	2324937.5	-1.3651	334.8301	56.8807	53.6495	141.7084	132.3662	33584.8984	95.36	-1.3295	120.471	1343352
018	2017-05-25t0440	1495705667.38	adult	153.8116	97.8256	-30.4712	3171.7165	224.1951	574282.028	1811413.732	88228219.1723	253.6305	-1.4187	116.0073	-1.1013	115.4054	-1.0041	195.315	-0.99652	191.1961	46094.3438	161.725	-0.91091	183.0674	-0.95754	2737888	-1.0146	338.0922	76.8342	75.4648	152.5951	147.1147	36012.4453	116.9288	-0.58447	137.5135	1813364.2
018	2017-05-25t0845	1495720368.82	adult	157.8953	101.9093	-26.3875	2906.411	244.1153	522624.1741	1647354.9647	83167217.4989	232.8982	-1.6316	121.8988	-0.83275	121.5946	-0.72941	186.973	-1.2438	183.6853	40386.1719	159.8459	-1.0194	177.0826	-1.165	2621312	-1.0874	219.6179	82.4098	80.0365	157.1648	152.6343	33947.5977	122.5896	-0.44739	143.8741	1772140.2
018	2017-05-25t1244	1495734707.66	adult	161.8783	105.8923	-22.4045	2873.2805	239.8435	516526.7076	1629135.8033	81604842.4693	267.438	-1.2339	120.9293	-0.92681	120.2269	-0.84122	187.3805	-1.2346	183.2134	39912.0469	158.8131	-1.0948	176.6223	-1.1945	2568779.5	-1.1058	300.2371	81.2669	78.9112	154.998	148.9239	33014.5703	119.3629	-0.64892	140.4574	1726272.2
018	2017-05-25t1641	1495748920.35	adult	165.8263	109.8403	-18.4565	2572.596	240.901	480447.9368	1516602.0067	76687241.0129	260.1189	-1.2952	125.7129	-0.71478	125.6307	-0.60418	194.8594	-1.0361	191.7091	38582.1562	165.3207	-0.88602	183.9982	-0.98686	2482201.5	-1.1506	275.8169	84.3912	81.4986	168.4946	163.7171	33361.9258	127.4595	-0.41682	153.4582	1666305.2
018	2017-05-25t2050	1495763865.25	adult	169.9776	113.9916	-14.3051	2461.5769	226.4684	457370.363	1444088.6037	71941652.9797	264.1649	-1.2292	125.5749	-0.76676	125.1701	-0.67104	193.44	-1.0841	191.0632	36366.7109	166.0094	-0.89901	183.6862	-1.0172	2360055	-1.2183	234.7038	84.2733	81.2642	162.9494	157.953	30634.4805	127.151	-0.51115	149.7173	1583832.2
018	2017-05-26t0146	1495781633.83	adult	174.9134	118.9274	-9.3694	2454.655	223.3999	446392.5126	1409264.2252	68832654.1948	266.2261	-1.1808	126.0775	-0.7942	125.8459	-0.6883	193.9153	-1.0856	189.9267	35680.4141	165.6572	-0.95944	183.135	-1.0592	2315035.5	-1.2205	276.5833	85.1035	81.8386	166.7215	161.9262	30676.7539	129.2492	-0.52965	152.968	1562670.4
018	2017-05-26t0440	1495792063.37	adult	177.8104	121.8244	-6.4723	2449.7947	233.1632	462101.6036	1459404.0472	73678686.1532	277.7125	-1.0504	126.2915	-0.81572	125.9286	-0.71569	192.3233	-1.1352	188.7968	36541.4258	166.8503	-0.94319	183.76	-1.0573	2396254.2	-1.1414	219.0607	84.8716	81.649	164.503	160.7703	31255.5762	129.956	-0.56011	153.9092	1610353.9
018	2017-05-26t0845	1495806768.73	adult	181.8953	125.9093	-2.3875	2419.0871	220.7325	446819.6047	1411601.1343	69163671.239	256.8973	-1.2394	125.9727	-0.87916	125.812	-0.76645	191.4678	-1.1682	187.9044	35230.0781	165.3722	-1.0377	181.9599	-1.1297	2314622	-1.1782	227.0433	85.1632	82.2062	163.6776	158.7435	30116.6758	128.8975	-0.6791	151.4671	1564788.1
018	2017-05-26t1332	1495823958.71	dead	186.6703	130.6843	2.3875	2375.6999	227.0203	434705.5312	1372814.6502	67442645.3976	234.7776	-1.433	126.9818	-0.88092	126.7071	-0.77375	196.2558	-1.0684	193.2694	35129.793	167.1107	-1.019	184.6701	-1.08	2270307.5	-1.1862	223.1045	86.9803	82.9693	171.6736	166.9216	30729.582	134.0521	-0.57579	157.8853	1555121
019	2017-05-18t1640	1495144050.01	egg	-10.1788	-58.1835	-229.9989	599.6274	98.2107	39678.3685	126121.1722	2437365.3339	0	-0.043827	0	-0.25167	0	-0.26604					0	-0.19832	0	-0.064363	0	0.93218	0	0	0				0	-0.27644	0	0
019	2017-05-18t2104	1495159872.37	egg	-5.7837	-53.7884	-225.6038	589.6305	100.1392	39122.5543	124467.7274	2428791.8307	0	-0.26151	0	-0.41948	0	-0.42909					0	-0.38052	0	-0.29108	0	0.6227	0	0	0				0	-0.39171	0	0
019	2017-05-19t0101	1495174142.95	egg	-1.8197	-49.8244	-221.6398	668.915	100.2607	47240.2115	150017.885	2967172.2136	0	-0.46221	0	-0.57676	0	-0.58165					0	-0.55198	0	-0.50212	0	0.34597	0	0	0				0	-0.50043	0	0
019	2017-05-19t0440	1495187244.44	larva	1.8197	-46.1851	-218.0004	670.9474	105.7766	48496.8045	154372.5105	3138990.7131	0	-0.65012	0	-0.72661	0	-0.72676					0	-0.71597	0	-0.70167	0	0.093909	0	0	0				0	-0.60459	0	0
019	2017-05-19t0904	1495203079.13	larva	6.2182	-41.7866	-213.6019	669.0243	104.2732	48826.9994	155471.2256	3151717.2784	0	-0.88172	0	-0.91552	0	-0.90935					0	-0.92348	0	-0.95066	0	-0.20777	0	0	0				0	-0.73654	0	0
019	2017-05-19t1303	1495217424.39	larva	10.203	-37.8018	-209.6171	660.9605	101.8241	46736.5855	148554.8452	2975196.2557	0	-1.0955	0	-1.0951	0	-1.0825					0	-1.1214	0	-1.184	0	-0.47756	0	0	0				0	-0.86246	0	0
019	2017-05-19t1640	1495230446.05	larva	13.8201	-34.1846	-206	750.2516	141.6621	73131.3081	234117.82	6211426.0568	192.0218	0.13699	91.4188	0.60817	89.6892	0.60213	158.1975	-1.0528	155.725	4904.1216	121.4381	0.56918	143.7932	0.49226	281386.9	-0.3651	167.9263	60.508	59.5264	115.0754	104.7323	3567.3359	82.7088	0.52814	97.9196	186243.69
019	2017-05-19t2104	1495246299.81	larva	18.2239	-29.7808	-201.5962	803.3383	108.2018	64484.1902	204265.2533	4597856.3341	370.0806	1.2769	98.4458	0.61791	97.583	0.63666	161.0664	-1.1215	148.0822	4509.8599	124.872	0.46293	142.1416	0.25579	269741.62	-0.67145	468.6534	60.4164	58.5844	141.7882	116.4484	3970.0703	86.5082	0.51014	109.716	165540.9
019	2017-05-20t0102	1495260566.39	larva	22.1869	-25.8179	-197.6332	1484.4836	144.5112	174837.9163	552193.0054	17710765.405	238.7442	0.089383	101.517	0.55924	97.2364	0.50794	205.613	-0.36199	201.9707	15009.752	149.7854	0.73086	191.144	0.74386	741175.5	-0.34729	186.0108	62.5487	61.3603	123.0975	118.5448	8986.1152	86.7825	0.43259	106.8667	456667.94
019	2017-05-20t0440	1495273644.29	larva	25.8196	-22.1851	-194.0005	1847.0857	130.755	183840.5983	579996.8235	15326651.9943	288.0571	0.30127	91.29	0.20163	86.2408	0.13512	240.1107	0.23316	235.9614	18728.6367	140.9516	0.44527	219.6915	0.98707	704849.7	-0.62675	185.226	54.1763	52.9557	110.8628	104.3616	8647.2969	79.6027	0.20373	97.1929	418295.5
019	2017-05-20t0904	1495289498.94	larva	30.2237	-17.7811	-189.5964	2449.044	155.1904	318409.5677	1003721.5065	34458151.757	382.4807	0.8503	111.9239	0.53301	106.0937	0.4514	305.2733	1.4568	302.4153	40601.3555	161.1952	0.63976	273.5437	1.598	1481201.2	0.032649	290.3112	62.4199	61.0723	128.9324	118.2373	17148.0156	88.1855	0.27643	107.2103	826064.8
019	2017-05-20t1302	1495303766.21	larva	34.1868	-13.8179	-185.6333	2300.6533	157.662	289803.4578	913097.7398	31199474.3873	389.0122	0.72184	108.213	0.29257	104.9326	0.27851	229.2714	-0.16052	222.8051	27741.8398	145.2217	0.16942	206.5333	0.39136	1303533.5	-0.43357	463.3085	61.7223	60.4702	126.3255	114.2249	15285.3828	86.0872	0.12425	102.4057	743507.3
019	2017-05-20t1640	1495316846.06	larva	37.8201	-10.1846	-182	2670.2868	173.7893	390109.6481	1229649.3439	47386765.6427	279.6212	-0.37325	106.1009	0.082039	102.8305	0.074544	227.8321	-0.26695	223.1214	36908.7969	148.5683	0.058136	207.4909	0.20987	1712680.5	-0.17746	292.6461	62.8301	61.5946	128.5293	118.5846	20821.7441	89.1156	0.088357	106.9289	1014204.2
019	2017-05-20t2104	1495332705.89	larva	42.2256	-5.7791	-177.5945	3008.0475	206.401	502799.6633	1584039.7922	71630128.4187	358.5361	0.07458	84.2355	-0.76061	78.3334	-0.83023	273.1454	0.61632	268.6923	56814.2344	134.994	-0.47835	245.0444	0.61763	1745779.9	-0.42503	378.2171	51.066	49.2751	120.687	108.805	25102.8867	78.1606	-0.33725	96.7445	1058342.1
019	2017-05-21t0102	1495346977.46	larva	46.1899	-1.8148	-173.6302	3537.3249	217.221	579130.8314	1823560.9256	84413740.7603	362.9841	-0.021999	87.3106	-0.84474	81.0688	-0.92198	282.9749	0.7735	280.4101	67631	133.344	-0.69817	250.963	0.62692	2085413.8	-0.27267	307.1201	49.8606	48.6547	104.6714	96.6446	25016.4746	73.8203	-0.57322	88.9597	1190921.5
019	2017-05-21t0440	1495360044.01	adult	49.8195	1.8148	-170.0006	3691.7977	238.2624	712307.8914	2243363.3757	116370344.518	414.5434	0.35188	110.3451	-0.20051	104.8489	-0.26253	301.0331	1.1284	295.551	88202.6953	157.458	-0.21396	265.8981	0.86851	3226602	0.82394	529.2989	59.3651	57.6682	134.4089	120.8364	39381.7969	87.4803	-0.26321	108.7017	1735895.6
019	2017-05-21t0904	1495375917.65	adult	54.2289	6.2241	-165.5912	3567.6048	267.9955	754965.2614	2379847.0501	135013799.633	335.3907	-0.46433	96.3091	-0.81529	92.2357	-0.8142	254.0462	0.071707	248.0573	78754.3125	135.2792	-0.9511	221.3651	-0.067051	2978937.2	0.29866	365.0096	55.0746	53.6201	113.7747	106.7451	35270.1523	82.1258	-0.50935	98.0044	1703512.2
019	2017-05-21t1303	1495390209.7	adult	58.1989	10.1942	-161.6212	3866.1069	262.5294	822539.2516	2592122.3582	147312900.119	309.2583	-0.77304	88.2076	-1.2594	83.7324	-1.2587	231.9876	-0.46545	226.8368	78179.8281	128.5373	-1.2825	203.7087	-0.48949	2971890.8	0.091358	376.2769	53.4302	51.8676	113.8966	105.5756	38383.1523	80.464	-0.63034	97.055	1800170.9
019	2017-05-21t1640	1495403244.65	adult	61.8197	13.815	-158.0004	4085.4595	269.8623	899701.8558	2836236.9348	167091018.451	408.5596	0.1397	107.2084	-0.52732	103.5592	-0.51134	232.2338	-0.43068	225.0973	85694.2734	151.2247	-0.63286	205.658	-0.45603	3949451.8	1.0021	498.7494	60.0765	58.076	145.6698	131.7979	53752.1641	91.2067	-0.31434	116.7221	2213157.8
019	2017-05-21t2105	1495419150.44	adult	66.238	18.2333	-153.5821	4104.6591	288.1748	939010.3291	2958302.7015	182979885.032	548.9533	1.4678	106.1071	-0.63101	102.5898	-0.60672	239.436	-0.192	232.5576	91943.4062	150.2505	-0.71166	211.9188	-0.28194	4071754	0.95946	582.0462	55.325	53.3979	143.9579	127.3109	55279.8516	86.7945	-0.51423	112.2454	2123040.2
019	2017-05-22t0103	1495433437.06	adult	70.2065	22.2018	-149.6136	3534.6453	288.9837	853356.0697	2694995.7485	169444317.341	456.4004	0.57835	91.8517	-1.3713	88.1875	-1.3284	195.3832	-1.2457	186.9176	68188.75	134.299	-1.3092	171.9505	-1.2909	3200387.8	-0.10089	626.5324	58.8508	56.5091	158.4833	135.6279	55310.6836	89.7264	-0.45424	116.8871	2050538.9
019	2017-05-22t0440	1495446446.2	adult	73.8201	25.8154	-146	4050.4855	284.7095	922604.5429	2907096.3924	177259139.408	347.8974	-0.46013	105.3033	-0.75265	102.2059	-0.7104	217.7233	-0.60022	213.1802	82299.4062	145.4009	-0.93746	195.0666	-0.64837	3973093.5	0.61767	461.6004	61.765	59.9004	142.1426	129.7747	53729.8984	91.6225	-0.42547	114.8058	2330394.5
019	2017-05-22t0905	1495462363.61	adult	78.2416	30.2369	-141.5785	3902.1061	278.0881	887145.8586	2795742.7415	170609982.077	315.8432	-0.75943	99.637	-1.0819	96.8741	-1.0165	202.566	-0.95018	197.0802	73531.4688	137.1264	-1.2603	180.1218	-1.0394	3615129.2	0.15319	374.7569	60.7389	59.2605	130.4777	118.6106	47363.4062	88.8776	-0.57129	108.137	2203788
019	2017-05-22t1304	1495476702.12	adult	82.2246	34.2198	-137.5955	3966.8097	269.3881	880943.4844	2775343.3267	165838500.736	406.9877	0.13675	98.8378	-1.163	96.4321	-1.0835	185.3271	-1.4204	179.3428	66903.0781	135.8658	-1.3244	166.0138	-1.4547	3563497	0.033732	481.3569	61.7966	60.0214	129.9836	120.0929	46924.0703	91.5246	-0.51943	110.2017	2228014.5
019	2017-05-22t1640	1495489660.47	adult	85.8241	37.8194	-133.996	3668.6076	268.8397	842736.1656	2658299.7422	161403733.131	354.7412	-0.35895	105.9144	-0.83505	103.8092	-0.76069	188.8383	-1.2705	184.5545	65149.2227	143.8481	-1.0434	170.4029	-1.2976	3649173.5	0.074276	484.9521	65.9732	64.2748	134.8338	124.5964	46517.6484	96.303	-0.38642	113.9915	2273039.2
019	2017-05-22t2106	1495505608.35	adult	90.2541	42.2493	-129.566	3632.7571	276.978	830971.2637	2620290.461	160758621.666	292.8291	-0.95609	107.242	-0.8129	104.5248	-0.77713	199.6335	-0.86757	194.8133	67875.3984	147.3359	-0.93594	182.0352	-0.876	3644620.8	0.022354	320.3741	60.9312	59.1611	129.5429	121.4348	44044.5938	91.7659	-0.59893	110.918	2070745.8
019	2017-05-23t0104	1495519877.33	adult	94.2177	46.2129	-125.6024	3667.242	282.0509	835904.2931	2635008.0029	162185702.838	374.754	-0.14203	106.2241	-0.9106	103.8591	-0.85932	189.3135	-1.1727	183.1803	64745.2266	145.4389	-1.0314	172.8514	-1.1626	3630420.5	-0.029004	449.8717	63.7655	62.0129	136.3825	126.0478	46642.8125	95.3453	-0.51422	115.6079	2179312.5
019	2017-05-23t0440	1495532847.34	adult	97.8205	49.8157	-121.9996	3677.2599	281.0862	822687.1854	2592844.0082	157022734.683	659.4876	2.7024	105.6115	-0.98524	103.1322	-0.94173	197.0683	-0.88975	185.1812	66412.0156	145.318	-1.0609	173.3268	-1.1313	3554673.5	-0.1334	887.3782	64.2136	61.7762	159.5443	140.8958	53766.4375	98.557	-0.43897	127.3448	2161300.8
019	2017-05-23t0906	1495548803.47	adult	102.2527	54.248	-117.5674	3927.0512	279.5914	873216.8982	2750700.7308	168046720.629	371.3382	-0.16354	110.4778	-0.7807	108.0331	-0.74944	197.3612	-0.86147	191.7278	70655.3047	152.6165	-0.81515	180.667	-0.86481	3945825.2	0.20763	437.0775	62.2349	59.6031	148.8944	138.4449	53304.207	98.0434	-0.50862	123.8671	2222781.2
019	2017-05-23t1304	1495563097.03	adult	106.2231	58.2184	-113.597	2152.2925	316.5403	486010.0288	1550688.5485	92479466.2751	329.1846	-0.58518	115.0602	-0.58409	113.5332	-0.51873	194.591	-0.94746	189.9358	38918.1953	155.1661	-0.74636	178.4989	-0.93871	2289927.8	-1.3936	424.979	71.5134	69.2482	141.6562	134.4645	28331.25	106.647	-0.24113	125.6347	1423259.2
019	2017-05-23t1640	1495576051.45	adult	109.8216	61.8169	-109.9985	3909.9112	281.5972	889048.7242	2803426.9469	168948929.027	268.1705	-1.2044	109.35	-0.92873	107.2131	-0.88511	192.7299	-1.0076	188.8258	70153.6797	149.4252	-0.99207	176.5551	-1.0099	3975420.5	0.1732	270.5722	62.0772	59.399	141.9266	135.5092	51661.2656	97.092	-0.63481	124.5496	2256818
019	2017-05-23t2106	1495592040.63	adult	114.263	66.2583	-105.5571	3836.931	277.4826	878194.6358	2769277.1313	170914316.957	579.1683	1.9743	104.4151	-1.2427	102.088	-1.2019	188.053	-1.1668	182.9489	67699.0781	146.8311	-1.1253	172.6555	-1.1546	3749651.5	-0.069123	720.3246	68.2621	65.2941	155.6788	146.5803	56044.3555	105.5167	-0.3808	134.5332	2451361.2
019	2017-05-24t0104	1495606319.34	adult	118.2293	70.2246	-101.5908	3925.5525	287.5959	916522.9265	2889070.0142	181237800.142	388.7894	0.028281	105.7564	-1.2179	103.7224	-1.1676	186.7583	-1.2127	181.4497	70034.375	145.6351	-1.2018	170.1747	-1.2505	3962373.2	0.099376	436.2234	68.2932	65.7822	150.2708	142.3243	56351.5391	103.4204	-0.51003	130.4824	2558742.8
019	2017-05-24t0440	1495619248.66	adult	121.8208	73.8161	-97.9993	3629.6239	303.5761	902642.0901	2847545.7023	191657199.528	313.7774	-0.74799	112.4885	-0.90377	111.513	-0.81464	177.8154	-1.518	172.9913	65613.875	148.1018	-1.1361	165.7726	-1.4132	4145313.5	0.24107	340.1797	67.5244	66.1048	133.2165	125.9568	49156.8984	99.6692	-0.69774	117.4008	2488341
019	2017-05-24t0922	1495636197.02	adult	126.5287	78.524	-93.2914	3861.2453	276.3034	883843.3353	2785855.3717	170560128.516	368.2606	-0.17933	109.2873	-1.1299	107.1567	-1.0957	194.4779	-0.95989	187.5484	70400.9844	151.2696	-1.0546	176.3877	-1.057	3949533.2	0.038087	443.754	63.2785	59.7097	161.363	152.3167	58413.418	103.7165	-0.61576	137.9997	2286822.2
019	2017-05-24t1306	1495649616.89	adult	130.2564	82.2517	-89.5637	3742.7927	298.4507	910556.0272	2871907.8476	187153126.823	508.3671	1.3073	118.6893	-0.67927	116.6774	-0.65787	208.011	-0.52082	202.1162	77380.0781	161.152	-0.71204	188.2627	-0.66163	4415360.5	0.42548	612.1699	66.9213	63.756	165.2778	156.1748	61483.3242	106.3773	-0.57197	139.5617	2489539.5
019	2017-05-24t1640	1495662482.16	adult	133.8301	85.8254	-85.99	3741.5695	296.4192	926416.4581	2921617.913	193048633.635	348.8397	-0.38081	113.8802	-0.97803	112.5504	-0.9139	195.9972	-0.92361	188.6549	74282.9297	153.4784	-1.0352	176.1707	-1.0914	4307176	0.31069	455.8549	71.2933	69.1029	160.1688	150.9382	60703.9766	108.301	-0.55686	137.3174	2696455.5
019	2017-05-24t2045	1495677177.76	adult	137.9122	89.9075	-81.9079	3928.8991	285.088	893343.816	2815492.7549	172949991.162	338.1315	-0.49477	120.787	-0.66438	117.9663	-0.6894	219.8887	-0.17426	211.2557	80479.2812	168.6661	-0.49962	198.0411	-0.37188	4411746	0.37949	415.5618	66.8808	63.1365	175.4314	166.576	64207.9102	112.989	-0.44877	147.4248	2442820.5
019	2017-05-25t0044	1495691491.85	adult	141.8884	93.8836	-77.9317	4001.2522	294.2645	946930.3551	2983635.973	194031302.88	292.5451	-0.99264	105.3837	-1.5266	102.5988	-1.5227	197.9643	-0.8829	190.5854	76612.1719	147.4292	-1.3385	176.2821	-1.1223	4076240	0.080872	271.6796	67.1231	63.8818	166.8638	159.4449	64576.2773	105.9618	-0.78037	142.0026	2596322.8
019	2017-05-25t0440	1495705682.75	adult	145.8303	97.8256	-73.9898	4007.186	294.764	970317.7601	3058082.6936	199096222.858	360.193	-0.24679	117.9665	-0.90819	116.25	-0.87205	206.1959	-0.64343	194.3559	81859.7656	158.2338	-0.96803	182.1337	-0.94745	4676190.5	0.56959	321.9043	74.7476	71.891	175.013	161.2725	69480.1562	113.6212	-0.5623	145.5911	2962997
019	2017-05-25t0845	1495720384.29	adult	149.9141	101.9093	-69.906	3818.0231	282.8483	910186.5211	2869486.0696	182263303.959	504.2038	1.3568	120.6259	-0.8137	117.609	-0.84846	232.4804	0.12556	218.0116	86482.7188	168.9824	-0.60083	203.5288	-0.2743	4485595	0.40253	535.1308	68.4188	64.6053	183.3126	171.6983	68192.2812	111.9692	-0.69992	150.1158	2544222.5
019	2017-05-25t1244	1495734723	adult	153.897	105.8923	-65.9231	4111.2398	287.53	974087.5188	3070412.1089	196019881.111	310.2946	-0.78962	113.8327	-1.2173	111.6029	-1.1997	203.5525	-0.75571	194.9947	81013.9062	155.1604	-1.1594	181.0765	-1.0216	4527127	0.43069	353.0349	72.7445	69.9914	169.6272	161.5922	67511.6094	113.0182	-0.73528	145.8648	2893050.2
019	2017-05-25t1641	1495748936.25	adult	157.8452	109.8404	-61.9749	4061.6629	283.3091	968876.7116	3053665.4237	194175882.348	413.1578	0.35181	115.9397	-1.1482	114.3198	-1.1023	206.2228	-0.69436	193.3188	81664.2344	156.0117	-1.1636	179.2947	-1.0954	4589589	0.48088	479.9308	73.2143	70.4988	179.74	163.6114	71177.0312	110.1175	-0.92312	145.1424	2898263.2
019	2017-05-25t2050	1495763880.62	adult	161.9964	113.9916	-57.8237	3771.2841	262.371	781280.7097	2463470.2322	134852864.66	377.3015	-0.042061	126.6649	-0.62339	125.1137	-0.59112	203.6358	-0.78404	198.0443	65367.0938	167.0293	-0.78635	189.12	-0.81058	4055936.5	0.063689	382.3773	76.8395	74.7166	155.526	149.5563	49923.832	112.0036	-0.93262	137.3369	2460478.5
019	2017-05-26t0146	1495781649.17	adult	166.9321	118.9273	-52.888	3705.2523	302.3496	899225.0351	2835627.957	185526766.244	345.6629	-0.37889	125.0038	-0.76434	122.5857	-0.7726	215.3997	-0.48701	209.1901	79267.1094	169.899	-0.72413	196.8192	-0.60697	4590513.5	0.48761	378.0955	80.026	76.7138	186.5071	178.4815	68634.6172	121.8305	-0.65376	160.7728	2938796.2
019	2017-05-26t0440	1495792078.71	adult	169.8292	121.8244	-49.9909	4069.1732	292.5336	959028.3136	3021470.5401	194532704.748	367.9643	-0.1416	117.3226	-1.205	114.8788	-1.2009	216.985	-0.46332	205.4504	85058.1406	162.0523	-1.0461	190.2374	-0.8221	4595644	0.49514	389.6584	75.4652	72.1988	192.5102	180.1643	75463.9844	116.4104	-0.91779	158.4349	2956048
019	2017-05-26t0845	1495806784.56	adult	173.9141	125.9094	-45.906	4027.4498	295.4504	963978.4985	3038594.3198	198113212.969	423.7203	0.42891	112.6881	-1.4979	109.7508	-1.5104	203.9268	-0.82544	195.5207	80347.1641	158.6229	-1.2132	183.1916	-1.0522	4437546	0.38075	445.1202	72.1337	69.0995	172.485	158.9169	67959.0938	112.532	-1.1449	142.9545	2840552.5
019	2017-05-26t1332	1495823974.15	adult	178.689	130.6843	-41.1311	3281.9554	279.0075	736803.7668	2323678.9134	141813628.256	450.6035	0.6748	132.1346	-0.51408	127.9494	-0.62091	231.3899	-0.16352	226.6031	69879.75	189.3044	-0.11634	217.4515	-0.10398	3982405	0.048146	524.2924	82.6573	79.8851	173.7153	166.1002	52462.0117	126.7527	-0.69796	154.282	2491209.2
019	2017-05-26t1640	1495835262.83	adult	181.8248	133.82	-37.9953	3878.215	290.0087	916146.0538	2888676.9805	184700135.174	363.1239	-0.19719	124.0292	-0.98204	120.1239	-1.06	234.1627	-0.12311	224.7215	87811.0156	179.6196	-0.5086	211.0687	-0.31299	4643034	0.54404	400.4907	78.4923	75.3212	200.8475	184.6206	75317.8281	124.8377	-0.83012	162.6566	2938358.2
019	2017-05-26t2040	1495849647.76	adult	185.8206	137.8158	-33.9995	3897.5883	298.3376	956892.3275	3017458.8953	197080048.555	380.5826	-0.03474	130.4619	-0.68598	125.2583	-0.83911	244.89	0.096757	234.1066	95751.9922	190.5696	-0.14856	221.5719	-0.061546	5097148	0.87648	384.7093	81.8971	78.3075	200.4543	185.5564	78377.6328	125.56	-0.87536	164.9888	3199720
019	2017-05-27t0132	1495867171.45	adult	190.6883	142.6835	-29.1318	3650.7616	278.4879	843903.5314	2661223.8858	164048606.78	389.3665	0.038159	138.5033	-0.31597	132.2346	-0.53334	258.1569	0.35297	251.4243	89064.1406	203.2553	0.25836	237.9316	0.32679	4773239	0.63755	404.7363	87.3324	82.4933	204.0631	194.7173	70401.7734	137.3127	-0.52943	175.7858	3009737.8
019	2017-05-27t0440	1495878446.04	adult	193.8201	145.8154	-26	3608.3426	293.5251	864125.771	2725139.8728	175773009.4	346.5958	-0.36853	136.3374	-0.46884	129.8641	-0.69062	249.929	0.12705	245.0649	88224.9297	201.4491	0.15184	231.7814	0.12325	4808620.5	0.65833	398.5851	86.5067	82.0806	198.724	192.4204	70149.5625	136.924	-0.59778	171.408	3051093.2
019	2017-05-27t0840	1495892848.41	adult	197.8208	149.816	-21.9993	3451.4812	290.9685	821506.2168	2591564.0162	166783689.143	331.0266	-0.51564	136.5657	-0.50415	130.0499	-0.72503	255.2602	0.19964	248.4487	85767.4219	202.6281	0.14343	233.5598	0.1216	4584782.5	0.49411	358.5378	88.0397	82.9147	210.9933	199.6336	70893.7422	141.6744	-0.49491	176.9295	2955670
019	2017-05-27t1332	1495910389.25	adult	202.6932	154.6885	-17.1269	3370.5731	283.9654	807708.2162	2548788.7679	163093201.074	384.7475	-0.039384	138.3252	-0.46864	132.2159	-0.66706	246.899	-0.040644	240.426	81476.6562	202.892	0.091563	231.0387	0.00014581	4563210	0.47279	420.5776	91.15	85.7966	203.3979	194.3445	67121.3047	147.5989	-0.36564	179.5999	3006948.2
019	2017-05-27t1640	1495921644.79	adult	205.8197	157.815	-14.0004	3250.5099	285.3773	773837.0167	2442116.8859	155961006.344	397.8613	0.068958	140.432	-0.39411	134.0398	-0.60711	248.2545	-0.044632	244.342	78696.6641	205.991	0.16066	233.7741	0.033056	4438211.5	0.3813	401.2765	93.854	88.0461	206.2028	199.5167	65366.2734	152.8636	-0.2314	183.6208	2966162.2
019	2017-05-27t2040	1495936046.26	adult	209.8202	161.8154	-9.9999	3131.3785	281.9448	742026.0068	2343363.0779	147417310.217	395.1094	0.03499	144.932	-0.20362	138.1611	-0.43826	256.7872	0.091218	251.474	78063.3203	212.8407	0.34665	240.3845	0.15069	4395207	0.34625	459.112	96.2532	89.617	211.0131	204.1312	64147.9766	158.7119	-0.091084	187.9338	2918973.2
019	2017-05-28t0132	1495953584.39	adult	214.6919	166.6871	-5.1282	3237.4601	283.8534	762178.9641	2405358.2148	152026091.89	407.9135	0.13706	161.6111	0.61114	154.0789	0.32285	284.8541	0.61045	278.0347	88874.4688	235.4299	1.0491	266.7854	0.73062	5034185.5	0.77952	440.3418	101.3861	93.5192	234.2805	224.7675	73095.5156	168.9248	0.18412	205.7045	3158175.8
019	2017-05-28t0440	1495964845.11	adult	217.8198	169.8151	-2.0003	3343.9159	282.3599	788087.2964	2486608.5699	156651812.075	456.8596	0.55803	163.3442	0.66849	155.8112	0.38217	289.43	0.66433	281.861	93196.4688	236.7759	1.0523	269.3753	0.7538	5258867	0.92851	440.6347	100.9666	93.5734	232.2928	222.0674	74798.2734	168.018	0.1087	203.0946	3250620.2
019	2017-05-28t0840	1495979247	dead	221.8204	173.8156	2.0003	3405.7508	284.4399	813579.5386	2567184.7071	163243232.705	387.4231	-0.053685	164.4918	0.68785	157.161	0.41598	289.9978	0.62981	283.1264	96569.2656	239.5291	1.0922	271.0892	0.7477	5467213	1.0653	454.8942	99.3584	92.032	232.3971	219.6358	77388.2422	165.6782	-0.02156	202.3185	3302375.5
023	2017-05-18t1640	1495144111.64	egg	-2.1974	-50.2015	-214.4351	559.5284	99.7845	37491.991	119403.5989	2335788.3393	0	-0.44291	0	-0.56151	0	-0.56688					0	-0.53533	0	-0.48173	0	0.37225	0	0	0				0	-0.48986	0	0
023	2017-05-18t2104	1495159933	larva	2.1974	-45.8067	-210.0402	549.6737	98.8999	36543.2521	116414.3513	2257870.3795	0	-0.66983	0	-0.74248	0	-0.74212					0	-0.73337	0	-0.72272	0	0.067864	0	0	0				0	-0.61565	0	0
023	2017-05-19t0101	1495174203.89	larva	6.1615	-41.8425	-206.0761	539.7081	100.1507	36088.4421	115083.1145	2250263.4772	0	-0.87871	0	-0.91303	0	-0.90694					0	-0.92073	0	-0.9474	0	-0.20391	0	0	0				0	-0.7348	0	0
023	2017-05-19t0440	1495187305.65	larva	9.8009	-38.2032	-202.4367	549.695	99.1087	36689.7524	116931.2821	2275836.7457	0	-1.0738	0	-1.0766	0	-1.0647					0	-1.1009	0	-1.1601	0	-0.45052	0	0	0				0	-0.84945	0	0
023	2017-05-19t0904	1495203140.13	larva	14.1994	-33.8047	-198.0383	611.2054	95.8518	38463.543	122374.8743	2239705.8315	185.8224	0.072491	98.896	0.75015	96.3824	0.7292	165.2274	-0.93007	161.1339	2808.8665	135.027	0.76664	156.4629	0.64151	164760.7	-0.53697	188.6298	63.1914	61.8696	132.6182	124.2964	2254.5093	86.9996	0.59919	108.3219	105276.84
023	2017-05-19t1303	1495217486.26	larva	18.1844	-29.8197	-194.0532	1136.1051	140.2085	117162.6437	370783.1651	10545326.525	212.2923	0.079286	115.1575	0.97631	114.201	0.99461	173.5671	-0.87997	167.7346	8678.3555	145.0983	0.79109	160.3268	0.50525	566805.1	-0.29932	197.4757	69.1907	68.3939	127.7949	123.0722	6389.7441	93.6151	0.64632	113.0123	340556.62
023	2017-05-19t1640	1495230507.23	larva	21.8014	-26.2027	-190.4363	1167.6205	142.617	127416.2566	403009.988	12082704.2062	261.5464	0.28427	124.8928	1.0898	121.341	1.0562	224.7371	0.0199	222.3956	12135.8037	169.3538	1.0724	211.5352	1.0469	665803.6	-0.41497	238.7535	68.5649	67.394	131.4046	121.3686	7095.8467	93.7085	0.57773	112.5555	365519.3
023	2017-05-19t2104	1495246360.85	larva	26.2051	-21.7989	-186.0325	1532.0878	138.9359	167086.8673	527566.0912	15581244.8974	259.7178	0.059129	109.3152	0.60628	107.8993	0.6255	192.0118	-0.72817	189.237	13440.8271	145.3638	0.5079	174.2854	0.31104	764441.1	-0.57869	341.0851	65.156	63.9399	130.8171	119.1306	9157.1973	90.01	0.40994	110.1564	455635.6
023	2017-05-20t0102	1495260627.65	larva	30.1681	-17.8359	-182.0695	1934.4887	163.6656	256194.1373	808449.3328	28858146.2481	290.493	0.11153	107.4504	0.42605	103.0224	0.37853	236.0658	0.061671	231.3111	25259.0352	154.4446	0.5172	217.5242	0.75781	1144776.9	-0.36995	311.7956	65.186	63.9902	128.255	117.8361	13723.2891	89.8	0.31289	108.0421	694492
023	2017-05-20t0440	1495273705.2	larva	33.8008	-14.2033	-178.4369	2017.7338	147.1132	227568.3835	717505.9994	21766687.509	329.0264	0.24682	111.2568	0.38552	108.2636	0.37807	259.4999	0.46841	251.9372	24911.9922	146.135	0.20507	228.2524	0.74986	1057829.8	-0.70323	374.8719	67.458	66.2779	126.6936	117.3223	12162.582	91.6016	0.26089	109.5868	641391
023	2017-05-20t0904	1495289560.02	larva	38.2049	-9.7992	-174.0327	2626.9946	161.7435	352729.2001	1111603.1701	39616289.7613	329.2851	0.025173	117.3253	0.37	113.1044	0.33614	248.1885	0.15319	244.2334	36483.7109	165.9485	0.3994	224.783	0.47166	1718111.2	-0.19581	303.3408	69.4572	68.2662	133.4895	122.5078	19622.9531	94.8713	0.21722	111.7703	1017131.5
023	2017-05-20t1302	1495303827.26	larva	42.168	-5.8361	-170.0696	2712.0587	191.7476	434293.0431	1370030.9988	57701740.014	342.1245	-0.065609	92.147	-0.52488	87.2719	-0.56657	273.61	0.62719	271.3284	49249.7969	141.9276	-0.31865	244.994	0.61954	1652010.8	-0.53126	233.3853	57.2902	55.9678	120.6028	113.6403	21708.5117	84.8271	-0.15901	102.6165	1027098.25
023	2017-05-20t1640	1495316907.33	larva	45.8014	-2.2027	-166.4363	3174.2118	220.2462	555431.6678	1750583.1525	82479220.4798	342.6123	-0.18644	118.4133	0.15846	113.2233	0.10222	279.6638	0.70608	275.704	64043.0234	182.691	0.51981	255.1128	0.71829	2707284.5	0.47468	405.2337	68.5241	67.4266	135.6006	126.2275	31052.5273	97.4466	0.10447	115.2888	1566666.1
023	2017-05-20t2104	1495332766.78	adult	50.2068	2.2027	-162.0309	3756.5755	228.5195	713001.5354	2247239.4135	113891937.418	367.9237	-0.07907	103.6277	-0.43692	99.5844	-0.44599	232.9662	-0.3948	227.7613	68259.1016	153.7065	-0.31768	209.3501	-0.2435	3032248.8	0.58244	416.5521	55.1718	53.9426	118.0084	108.2276	34576.4492	82.8707	-0.40633	99.2752	1614380.6
023	2017-05-21t0102	1495347038.49	adult	54.1712	6.1671	-158.0665	3519.4277	240.562	717774.2957	2262640.4596	122419811.521	401.223	0.15195	111.6403	-0.23454	107.1534	-0.261	287.4849	0.83409	280.5246	84808.0312	172.261	0.11353	254.6932	0.63423	3286020.2	0.64725	397.9703	67.0853	66.1594	129.9951	122.9184	38348.5508	98.3254	0.0048921	114.818	1974588.8
023	2017-05-21t0440	1495360105.23	adult	57.8008	9.7967	-154.4368	3836.8695	234.4172	712877.6603	2245932.7019	113598931.319	469.0864	0.74604	105.2062	-0.54909	100.1325	-0.5912	257.3199	0.11945	250.9914	75394.7188	155.896	-0.42433	231.4425	0.13315	3079596.2	0.23367	542.1556	58.8526	57.1094	143.7296	128.6604	42112.7578	89.8762	-0.31277	112.7202	1722734.5
023	2017-05-21t0904	1495375978.85	adult	62.2101	14.2061	-150.0275	3801.5539	242.8502	778595.7904	2453544.0243	133653133.243	329.5791	-0.61345	96.2816	-1.0132	90.5501	-1.0718	243.436	-0.16188	239.8595	77899.5312	148.6305	-0.72036	218.9887	-0.1387	3073406.5	0.03576	292.7678	63.6354	62.3786	128.0472	120.7738	40975.1016	94.6158	-0.20201	111.3844	2031305.2
023	2017-05-21t1303	1495390270.52	adult	66.1801	18.176	-146.0576	4152.1802	240.4229	804306.8063	2535605.7999	129476214.62	380.5331	-0.14425	97.2634	-1.0435	94.1205	-0.98803	212.8393	-0.84775	209.2307	70449.7969	141.0296	-1.0274	192.2267	-0.77129	3210763.5	0.037931	485.6804	63.9027	62.4571	129.4036	118.6161	42832.5859	92.4902	-0.31498	109.4441	2109492
023	2017-05-21t1640	1495403305.62	adult	69.8009	21.7968	-142.4367	3705.1391	247.9156	779394.2648	2460048.0105	134131733.416	303.1924	-0.89132	124.3421	0.21314	122.5068	0.28199	213.948	-0.77146	211.2706	68463.375	166.1247	-0.17853	195.2019	-0.67964	3969249.8	0.72946	353.3069	70.3506	69.009	143.3004	133.0193	45856.1406	101.1993	-0.044473	122.0538	2245731.5
023	2017-05-21t2105	1495419211.6	adult	74.2192	26.2152	-138.0184	4000.4307	254.5908	811083.5005	2553802.7	141820728.997	313.9846	-0.78565	115.1494	-0.26443	112.4449	-0.22346	239.9601	0.019843	235.7124	79906.7188	165.2368	-0.2207	217.2712	-0.02284	3826876.2	0.45844	390.3107	70.8683	69.3616	140.2972	131.616	46718.9766	102.4982	-0.041232	120.4	2355237
023	2017-05-22t0103	1495433498.17	adult	78.1877	30.1836	-134.0499	3711.7068	250.3044	789896.1229	2490102.6706	139993915.035	337.1246	-0.55391	104.5491	-0.83203	102.1977	-0.75687	201.5621	-0.9805	195.7916	65306.125	145.623	-0.94807	179.9052	-1.0461	3381326.5	-0.086946	367.1645	69.2779	67.6871	138.3622	127.1226	44829.3594	100.5317	-0.15222	117.7169	2240586.8
023	2017-05-22t0440	1495446507.18	adult	81.8014	33.7973	-130.4363	3867.0181	261.754	855661.1809	2698109.0003	156871759.976	326.3925	-0.64731	112.4639	-0.46071	108.4146	-0.49035	239.4336	0.24274	233.4318	84041.1953	167.3206	-0.15769	215.4374	0.093389	3937025.2	0.42332	303.8362	71.2272	70.1812	140.1124	130.1431	49179.4648	103.8742	-0.070118	121.6213	2493449
023	2017-05-22t0905	1495462424.82	adult	86.2229	38.2188	-126.0147	3936.6331	250.5073	830630.5042	2617489.9945	146604262.14	356.2818	-0.34314	134.12	0.61768	131.4083	0.60098	232.0066	0.12224	226.3485	79114.2656	177.4376	0.20811	210.7762	0.035425	4565176.5	0.99414	339.6245	77.1584	75.8023	148.8753	137.2939	50766.4883	109.3428	0.07933	127.8755	2626317
023	2017-05-22t1304	1495476763.86	adult	90.206	42.2019	-122.0317	3855.93	262.7952	848567.4164	2673962.4214	156880893.935	344.4334	-0.44915	124.4605	0.082887	122.0505	0.097011	210.0986	-0.52333	205.5635	73114.3203	163.837	-0.31628	192.2742	-0.52865	4324754	0.70034	361.2292	83.0507	81.3379	155.4059	144.2402	54081.2695	115.3886	0.25373	134.8241	2885845
023	2017-05-22t1640	1495489723.02	adult	93.8057	45.8017	-118.4319	3931.5561	265.7326	835636.0783	2632695.8468	151248575.163	340.0928	-0.48577	130.0483	0.33974	127.0673	0.30955	243.0071	0.61822	236.8228	83351.4453	185.7241	0.48993	221.1784	0.5	4451034	0.7832	439.8316	80.5333	78.6938	159.5269	150.0051	54717.7344	117.9199	0.30563	140.3673	2756331.8
023	2017-05-22t2106	1495505669.53	adult	98.2353	50.2312	-114.0023	3764.8785	264.3713	814549.1504	2567630.839	148217620.569	360.8517	-0.27364	112.6982	-0.61735	110.5731	-0.5714	223.0009	-0.0098975	215.6468	74482.3047	159.8571	-0.5129	199.7353	-0.2101	3758709.8	0.061526	469.4492	74.2885	73.1444	142.9324	134.575	47739.4375	108.3272	-0.089816	125.8736	2477671.2
023	2017-05-23t0104	1495519938.46	adult	102.1989	54.1948	-110.0387	3870.0626	248.942	799096.9806	2518382.9915	137998840.098	328.7997	-0.59092	127.6509	0.1271	125.3448	0.12918	228.7696	0.20886	223.2522	75036.4141	179.7445	0.21674	210.7261	0.18809	4182864	0.43545	359.5709	74.9209	72.2837	151.7648	142.9518	49778.8594	112.7696	0.027603	133.8362	2455007.5
023	2017-05-23t0440	1495532908.78	adult	105.8018	57.7977	-106.4359	3468.1796	262.6537	779854.6566	2460071.1838	146112950.27	340.6155	-0.47003	121.9781	-0.21307	119.8668	-0.19154	215.1013	-0.24566	207.8434	68832.4062	168.8098	-0.22356	197.7154	-0.26377	3891469	0.12609	407.8933	67.7092	65.106	152.9885	142.807	48956.3203	106.1644	-0.25406	130.8582	2160127.2
023	2017-05-23t0906	1495548864.99	adult	110.2341	62.23	-102.0036	3732.9115	267.7472	833777.7823	2628067.1004	156865536.168	283.1021	-1.053	121.4997	-0.28935	120.0195	-0.23745	203.7315	-0.62874	199.5201	69472.4297	163.5145	-0.45724	187.9091	-0.61025	4142896.5	0.32649	259.3864	72.0135	69.9156	146.8801	140.0519	50086.1055	110.0248	-0.16482	130.6008	2455516.2
023	2017-05-23t1304	1495563158.5	adult	114.2045	66.2004	-98.0332	3996.2007	259.4232	862692.385	2718366.7026	156079429.064	313.5819	-0.74475	117.5051	-0.54801	113.3648	-0.62599	228.8696	0.23467	226.3302	81019.8281	169.1562	-0.27197	210.7349	0.18746	4150514.2	0.30132	317.9862	73.4467	71.2282	149.0727	142.6352	52771.7422	111.9781	-0.14172	133.0846	2594286
023	2017-05-23t1640	1495576113.06	adult	117.803	69.7989	-94.4347	3795.1365	258.2487	847367.4763	2671918.9087	156638837.324	307.9966	-0.80481	125.0067	-0.19361	124.6664	-0.094483	199.4012	-0.78019	195.7499	69192.2188	167.993	-0.34531	187.7065	-0.63373	4334233.5	0.44176	318.6461	77.0196	74.9321	154.3836	146.7295	53571.1094	115.001	-0.076534	136.1513	2670424.2
023	2017-05-23t2106	1495592102	adult	122.2444	74.2403	-89.9933	4238.0581	271.8072	888304.193	2797460.7297	161936778.027	822.4271	4.5405	127.2442	-0.12847	124.5243	-0.15676	223.3891	0.026095	216.627	81313.6172	184.0721	0.23088	206.9158	0.023821	4630927	0.67533	1052.1846	73.8989	70.3729	164.3543	154.1815	59824.9766	118.5564	-0.0040365	143.4814	2689475.5
023	2017-05-24t0104	1495606380.85	adult	126.2107	78.2066	-86.0269	4031.4524	266.313	927888.5718	2926889.6077	175663520.753	382.3159	-0.032123	136.0977	0.29065	133.8935	0.27088	226.1423	0.098835	221.1904	85934.0625	180.463	0.057519	208.5816	0.060732	5162729	1.1168	393.3531	84.1863	82.1531	166.81	157.5387	63387.8164	123.6684	0.12922	147.9174	3193524
023	2017-05-24t0440	1495619310.41	adult	129.8022	81.7982	-82.4354	4123.852	260.1462	888073.7022	2798372.1171	160816425.567	344.376	-0.42948	137.1464	0.30122	134.7956	0.27146	227.4417	0.12157	222.7686	82788.7734	182.878	0.11568	210.9625	0.12126	4989933	0.93284	303.9937	83.3333	80.2443	171.5196	165.6845	62433.1484	124.9576	0.12454	153.2359	3031997.8
023	2017-05-24t0922	1495636258.57	adult	134.5101	86.506	-77.7276	4004.067	277.497	881195.7744	2775617.9464	166427228.409	249.213	-1.4483	122.7584	-0.51764	119.8426	-0.5506	205.8168	-0.60823	202.7752	74299.8594	170.2611	-0.40686	194.1934	-0.48147	4425932	0.40983	264.8025	77.5242	74.3253	157.0596	150.8934	56698.5	119.0385	-0.16802	142.4706	2795058
023	2017-05-24t1306	1495649679.15	adult	138.238	90.2339	-73.9996	4107.2859	262.0666	912579.3617	2876156.384	168188052.112	537.485	1.6665	116.8573	-0.87577	115.0669	-0.84116	208.5247	-0.53693	203.2744	77988.2266	164.6151	-0.65564	191.158	-0.60571	4365670.5	0.33933	692.6743	65.928	62.2706	166.668	158.0682	62333.8359	110.6886	-0.5405	143.8221	2463003
023	2017-05-24t1640	1495662544.06	adult	141.8116	93.8075	-70.4261	3997.1222	262.4088	863813.4076	2721630.1299	156594945.285	434.6871	0.56435	124.1866	-0.53216	122.1084	-0.52551	222.6136	-0.11357	217.9523	78805.2266	169.0668	-0.52163	202.8214	-0.23837	4391736	0.34649	508.1432	77.2154	73.6523	186.82	177.3009	66134.2734	124.2874	-0.091095	163.4623	2730643.5
023	2017-05-24t2045	1495677239.84	adult	145.8938	97.8897	-66.3439	3840.5197	260.1406	847946.1714	2673306.0704	155499740.425	419.3896	0.40755	129.3175	-0.30892	126.8308	-0.33208	217.3476	-0.30276	212.4688	75419.6172	177.0586	-0.25878	202.5888	-0.2753	4485636	0.41127	519.1275	80.4676	76.5543	177.4775	170.5465	61584.7031	126.3934	-0.081213	158.2263	2791178
023	2017-05-25t0044	1495691553.59	adult	149.8698	101.8657	-62.3679	3631.3774	270.5035	799637.5376	2520513.2669	150531857.438	312.9545	-0.76555	130.5418	-0.28865	128.0179	-0.31544	230.8248	0.076388	226.5268	75710.5391	182.4369	-0.092828	214.6666	0.087301	4270415	0.2265	280.9904	88.4388	83.6995	201.1805	197.3008	65987.2109	141.2341	0.41174	183.5127	2893097.2
023	2017-05-25t0440	1495705744.47	adult	153.8117	105.8076	-58.4259	3769.2632	262.345	804697.2339	2536249.6118	145560304.428	332.5432	-0.54297	150.0705	0.702	147.0776	0.61812	257.3366	0.81895	252.363	84921.0781	208.8134	0.86583	241.5662	0.91232	4944523.5	0.76779	347.447	92.0763	87.9618	208.5731	203.5371	68829.125	145.277	0.49663	188.8958	3033728.5
023	2017-05-25t0845	1495720446.32	adult	157.8956	109.8915	-54.3421	2978.2321	266.5165	686561.4633	2173690.1773	129151286.388	334.697	-0.51152	150.5941	0.68899	148.67	0.66023	252.3695	0.62201	247.0164	70915.8359	202.143	0.57632	235.1969	0.65816	4229434.5	0.19397	352.0099	100.8008	97.8828	213.362	204.8246	59954.7227	150.4334	0.61689	190.0056	2830991
023	2017-05-25t1244	1495734785.19	adult	161.8786	113.8745	-50.3591	3845.0755	246.4821	781974.9567	2462775.8646	135813405.796	344.83	-0.39437	145.7964	0.39414	143.6815	0.36508	254.5629	0.62919	250.2456	81714.6875	198.5804	0.40351	237.2839	0.67198	4674670	0.54998	415.3634	97.0577	93.1401	221.4232	214.8139	71076.8594	150.1914	0.52985	199.7005	3111960.2
023	2017-05-25t1641	1495748998.32	adult	165.8267	117.8226	-46.411	3014.5364	229.8647	587542.2474	1860860.0781	92534516.3266	347.6489	-0.35906	159.1493	1.0641	156.0706	0.96426	268.9081	0.96569	263.198	65075.75	211.0385	0.83369	248.291	0.95546	3835975.5	-0.099372	393.8261	109.2307	103.6802	243.3682	229.5397	58895.1016	166.7536	1.0852	213.6585	2632788
023	2017-05-25t2050	1495763941.81	adult	169.9776	121.9735	-42.26	3427.9803	257.2242	732590.1138	2309637.1462	132680864.042	391.6807	0.10673	141.4099	0.077293	138.5438	0.019591	243.9459	0.24544	238.6124	73427.7109	191.9723	0.075536	226.6988	0.25729	4242862.5	0.22496	404.764	96.2387	91.4814	219.684	210.7759	66124.8906	152.9111	0.47115	196.0138	2887545.8
023	2017-05-26t0146	1495781710.18	adult	174.9133	126.9092	-37.3244	3620.9	262.2206	766326.2511	2416004.8254	136165686.704	416.8747	0.35524	161.6286	1.1043	159.0163	1.0284	268.6219	0.82051	263.4529	84347.2734	218.7861	1.0281	252.8342	0.9599	5073198.5	0.86246	414.2693	107.8549	102.1835	235.158	228.4275	73839.6094	168.0309	0.94213	211.0301	3385350
023	2017-05-26t0440	1495792139.49	adult	177.8103	129.8062	-34.4273	2260.9488	287.82	501332.7556	1592513.1821	96576744.4521	391.8408	0.092106	154.2635	0.67739	152.0554	0.63638	262.1039	0.61328	254.3766	53993.3906	200.6326	0.31563	237.5032	0.47792	3165950	-0.56513	425.5867	101.6669	97.0605	247.5639	233.6335	50998.1641	152.2446	0.28162	211.5718	2086510.5
023	2017-05-26t0845	1495806845.72	adult	181.8954	133.8913	-30.3423	2251.5702	244.6298	455444.7911	1444973.7122	76057551.0881	344.7353	-0.37767	148.8287	0.34043	147.1593	0.33833	244.978	0.14077	240.2876	45810.8945	194.4389	0.040165	225.2705	0.084486	2780268.5	-0.83374	304.3244	98.7302	94.2663	204.384	195.2401	38219.8125	152.3263	0.2	184.6614	1844378.1
023	2017-05-26t1332	1495824035.65	adult	186.6704	138.6663	-25.5673	2852.2065	257.3733	568846.5427	1801091.8801	93796604.6554	415.9536	0.30235	143.1528	-0.021133	139.5858	-0.10915	263.5083	0.53117	256.8853	61660.9453	196.3224	0.052955	241.6388	0.47854	3339181.5	-0.40658	552.6428	97.9523	90.1446	239.5728	230.8547	56060.0234	165.3078	0.58224	214.5543	2284835.8
023	2017-05-26t1640	1495835324.75	adult	189.8062	141.8021	-22.4314	2744.1185	277.4375	616552.0918	1950755.8153	115458131.223	354.7413	-0.28604	144.6597	0.021734	140.8842	-0.077425	263.6751	0.4931	258.3664	66709.8125	199.4476	0.13117	242.9071	0.47257	3647305.2	-0.17518	444.296	98.5603	90.1193	243.8717	236.7804	61699.5312	169.1487	0.65695	218.6627	2485001
023	2017-05-26t2040	1495849708.7	adult	193.8018	145.7977	-18.4359	2252.4337	262.8953	457766.0159	1450989.7463	79357550.0312	378.1253	-0.076029	148.0685	0.15104	143.478	0.0082608	275.9666	0.72042	270.0439	51881.7266	211.405	0.51051	254.6416	0.72615	2779838	-0.7923	456.9001	102.1851	92.3458	255.0252	248.4032	47944.7422	180.1312	0.96789	231.3401	1918422.2
023	2017-05-27t0132	1495867232.13	adult	198.6694	150.6653	-13.5683	2580.9823	283.9696	580972.2246	1842394.8231	107951339.336	379.211	-0.078731	148.8129	0.12954	144.754	0.017294	265.9218	0.42504	258.8799	63289.3906	205.1061	0.22025	244.4339	0.39069	3537133	-0.24742	462.707	103.3017	94.9875	254.1022	244.4544	60476.3203	173.4422	0.62309	225.9667	2455378.5
023	2017-05-27t0440	1495878507.34	adult	201.8014	153.7973	-10.4363	2430.9685	281.7676	528366.2772	1675455.4977	96558240.9461	398.4256	0.085805	149.9963	0.15342	145.5617	0.023172	277.3119	0.62935	271.8686	60176.6875	211.7814	0.41497	258.7142	0.7112	3244870.2	-0.4508	448.8813	104.2438	95.2665	266.2272	256.5666	57771.2969	183.548	0.91687	239.017	2255107
023	2017-05-27t0840	1495892909.44	adult	205.802	157.7979	-6.4357	1920.109	340.6439	457326.6036	1463656.9531	95055829.4808	383.263	-0.060428	150.8668	0.1511	146.3345	0.018723	287.2148	0.78279	282.6301	53709.168	214.5802	0.45849	265.4852	0.82124	2819548.8	-0.74624	437.7554	104.9512	95.1765	270.4041	260.4402	50565.5625	189.6362	1.0495	243.5434	1961433
023	2017-05-27t1332	1495910450.27	adult	210.6744	162.6703	-1.5632	1901.8152	345.8198	458984.4819	1468387.6143	97428266.0556	465.5058	0.65124	154.0387	0.2611	149.2185	0.115	291.9964	0.81115	285.8212	54895.3242	217.7945	0.505	268.3909	0.82256	2888688.5	-0.6964	511.1781	108.3831	97.4653	274.5947	266.4003	51623.8008	199.0623	1.2804	251.0921	2032508.2
023	2017-05-27t1640	1495921705.46	dead	213.8009	165.7968	1.5632	1832.1134	339.888	449297.4556	1435575.72	96176418.17	554.0906	1.4171	156.7895	0.37031	150.899	0.16989	311.1506	1.1585	304.7919	57251.7109	229.6354	0.8658	286.2208	1.2089	2879125.8	-0.70232	739.3674	111.934	99.1032	313.5733	305.5279	57697.4844	214.8816	1.7597	279.7054	2055443.4
024	2017-05-18t1640	1495144126.75	egg	-2.1974	-50.2015	-210.4356	527.6007	108.0141	38764.9476	123972.6711	2639579.7229	0	-0.44291	0	-0.56151	0	-0.56688					0	-0.53533	0	-0.48173	0	0.37224	0	0	0				0	-0.48987	0	0
024	2017-05-18t2104	1495159947.96	larva	2.1974	-45.8067	-206.0409	527.5972	109.843	39428.2996	126164.3891	2731276.0798	0	-0.66983	0	-0.74248	0	-0.74212					0	-0.73337	0	-0.72272	0	0.067866	0	0	0				0	-0.61565	0	0
024	2017-05-19t0101	1495174219.25	larva	6.1616	-41.8424	-202.0766	528.9183	108.7492	39303.3223	125721.1202	2704002.4046	0	-0.87871	0	-0.91303	0	-0.90694					0	-0.92074	0	-0.9474	0	-0.20392	0	0	0				0	-0.7348	0	0
024	2017-05-19t0440	1495187321.04	larva	9.801	-38.2031	-198.4372	528.9467	112.5563	40691.9068	130335.8278	2901204.0746	0	-1.0738	0	-1.0766	0	-1.0647					0	-1.1009	0	-1.1601	0	-0.45052	0	0	0				0	-0.84946	0	0
024	2017-05-19t0904	1495203155.11	larva	14.1994	-33.8047	-194.0389	528.9474	109.5737	39578.8843	126705.3983	2746393.4636	0	-1.3134	0	-1.2846	0	-1.2649					0	-1.3308	0	-1.4262	0	-0.74391	0	0	0				0	-0.99574	0	0
024	2017-05-19t1303	1495217501.86	larva	18.1846	-29.8195	-190.0537	584.6813	77.2144	30713.8729	97491.3693	1493253.8722	233.2072	0.23825	77.1056	0.16305	76.0798	0.17618	138.0458	-1.5632	129.477	1932.6407	105.8993	0.15795	122.773	-0.0058624	103861.2	-0.87522	261.6232	49.7797	48.4754	117.1891	100.0952	1640.6469	73.2717	0.25879	94.211	67053.234
024	2017-05-19t1640	1495230522.37	larva	21.8014	-26.2027	-186.4369	786.82	78.7759	41995.0967	132777.1315	2083423.8408	204.6191	-0.15595	117.0475	0.91592	116.182	0.94147	167.0144	-1.1045	165.7308	3173.2737	144.6148	0.65758	158.7893	0.30867	216186.7	-0.96933	202.8083	68.2804	67.4558	125.8596	116.6	2391.3328	92.6186	0.55619	110.131	126113.945
024	2017-05-19t2104	1495246375.9	larva	26.2052	-21.7989	-182.0331	1407.2619	126.9873	142194.8966	449286.6005	12221959.6603	274.4371	0.1754	118.1761	0.81225	116.9398	0.83604	204.9746	-0.47127	196.8505	12298.4766	147.1352	0.53908	173.4899	0.29949	706929.5	-0.64882	205.5104	69.0579	67.5109	132.1141	126.5003	7926.8433	93.9295	0.49119	114.3208	413104.5
024	2017-05-20t0102	1495260642.65	larva	30.1681	-17.8359	-178.0701	2160.4413	170.802	298804.9253	943208.7168	34500645.7173	354.6933	0.62888	121.998	0.78015	119.8001	0.78702	238.2449	0.10562	231.4	29542.3652	152.9392	0.4894	206.3775	0.59021	1512408.6	0.073918	331.9071	73.9792	73.0416	138.5799	128.0814	17183.9043	99.0868	0.51468	116.5477	917120.56
024	2017-05-20t0440	1495273720.64	larva	33.8009	-14.2032	-174.4373	2165.9631	156.2647	271357.998	855746.1093	28396762.5152	419.1653	0.98761	110.9847	0.37858	108.6967	0.38909	248.2113	0.23658	245.7401	28296.0898	144.39	0.17123	191.8958	0.18322	1254460.5	-0.46794	530.5062	63.9273	62.4017	138.5386	124.9797	15793.3984	89.6606	0.21663	112.6967	722570.8
024	2017-05-20t0904	1495289575.51	larva	38.205	-9.799	-170.0332	3020.8982	189.4805	428509.8919	1349668.2352	51330414.5731	334.7176	0.071077	116.9224	0.35903	112.244	0.31282	254.9004	0.29439	249.3688	45372.2773	169.1004	0.4649	231.2249	0.57731	2075022.2	0.22696	331.8243	64.5223	63.2274	129.9883	119.5461	23137.9258	90.2679	0.10468	108.7605	1145076.9
024	2017-05-20t1302	1495303842.73	larva	42.1682	-5.8359	-166.0701	2946.623	206.0412	507063.5043	1598062.8801	73710556.8968	467.3201	1.0262	139.3882	0.86117	132.3459	0.74531	382.9832	2.9811	379.876	80043.4844	201.3061	1.0176	345.3057	2.3633	2910982.5	0.94681	302.1528	73.3289	71.9669	141.2245	132.7581	29515.9297	102.6929	0.31262	122.0096	1531400
024	2017-05-20t1640	1495316922.39	larva	45.8014	-2.2027	-162.4369	3454.4988	214.8278	612723.3273	1929762.3057	92151215.9654	415.5235	0.46493	119.4173	0.19009	113.2692	0.10365	285.8111	0.841	280.6439	72024.4062	183.8188	0.54707	261.985	0.84472	3008123	0.82359	396.399	64.8282	63.1937	145.2965	130.9235	36614.7188	94.2972	0.016203	117.5254	1633022.9
024	2017-05-20t2104	1495332781.72	adult	50.2068	2.2027	-158.0315	3681.5975	240.5705	719970.538	2267354.7159	120539583.695	351.0992	-0.23332	120.6849	0.15317	116.5848	0.13264	253.8914	0.072926	247.1034	75151.8594	172.7118	0.18579	230.0597	0.16541	3563342	1.1886	379.7072	66.2516	64.8773	130.4394	120.7977	38610.0586	95.0473	-0.040876	112.804	1956143.9
024	2017-05-21t0102	1495347053.45	adult	54.1711	6.1671	-154.0671	3425.2702	255.0532	743974.4954	2346830.6494	134264719.548	274.643	-1.0301	125.5057	0.28869	124.7849	0.39041	206.2626	-1.0168	201.7448	62910.0938	169.7925	0.042646	191.8231	-0.68628	3824031.8	1.2519	298.1652	69.8002	69.0385	132.2885	126.1613	40347.9844	101.1504	0.094346	118.8083	2126743.2
024	2017-05-21t0440	1495360120.75	adult	57.8009	9.7969	-150.4373	4026.1682	258.1189	867293.1959	2731858.6749	158178269.216	336.4352	-0.50777	106.4314	-0.4992	102.8153	-0.48473	236.4766	-0.36016	230.3796	84185.6719	156.6214	-0.40206	208.9386	-0.36524	3780867.5	1.0105	331.646	60.6264	59.3568	124.0544	115.328	44163.3594	90.1865	-0.30254	106.73	2153691.5
024	2017-05-21t0904	1495375994.34	adult	62.2103	14.2062	-146.028	3883.4272	269.2029	828219.9845	2608933.3176	151750011.125	377.6116	-0.1555	119.4801	0.010718	117.4303	0.078292	236.0133	-0.33777	231.2498	80244.5312	169.6082	-0.032138	213.2796	-0.273	4052766.5	1.1021	341.249	69.5775	68.3936	134.278	126.2599	45654.5078	99.6407	-0.030507	117.6416	2360069
024	2017-05-21t1303	1495390285.88	adult	66.1801	18.1761	-142.0581	4102.4194	266.9389	886783.8951	2793389.0206	162865788.917	421.6873	0.24971	113.4656	-0.28644	110.9223	-0.23013	212.6875	-0.85149	206.5032	77418.2656	156.2126	-0.50644	191.2038	-0.79669	4120278.2	1.014	517.4022	69.1523	67.8611	135.5773	125.265	49350.1562	97.5776	-0.13758	115.0273	2511128.2
024	2017-05-21t1640	1495403320.61	adult	69.8009	21.7968	-138.4373	3816.8905	270.2615	880954.5551	2778013.2101	169959121.974	431.7382	0.34238	118.7392	-0.058632	116.7865	0.014918	204.558	-1.0133	200.4605	73845.4219	156.7798	-0.50881	187.2391	-0.8879	4276986.5	1.0557	515.9599	74.2383	72.7698	145.1976	136.2855	52416.3438	102.4116	-0.0016339	121.8109	2674064.8
024	2017-05-21t2105	1495419226.7	adult	74.2193	26.2152	-134.019	4327.654	263.9778	956836.5605	3015266.1018	178529905.501	409.9511	0.13839	112.142	-0.41465	101.6714	-0.74013	239.1116	-0.0034947	234.1281	93731.75	188.6726	0.62801	223.1694	0.14213	4391257.5	1.0484	493.236	64.3842	59.2142	164.3995	148.8044	64444.6055	110.3747	0.24009	135.5456	2521156.2
024	2017-05-22t0103	1495433513.21	adult	78.1877	30.1837	-130.0505	4243.2947	271.407	934412.7719	2942528.6553	176125060.081	357.6191	-0.35585	120.4295	-0.026214	118.5259	0.03759	220.7214	-0.42042	217.2679	84536.2969	167.6371	-0.13967	202.9854	-0.3599	4603657.5	1.1754	481.7582	75.5731	74.5679	146.4321	137.3666	56083.5078	108.1203	0.12028	127.1549	2888934.2
024	2017-05-22t0440	1495446522.65	adult	81.8015	33.7974	-126.4368	4458.9262	278.2011	1014421.7291	3195174.8283	194262490.206	426.9669	0.3287	117.3757	-0.20913	114.6411	-0.18469	213.754	-0.54844	209.2579	88707.8906	161.3214	-0.37991	194.983	-0.54738	4868156	1.3746	489.7049	68.5492	67.2686	136.2609	127.4861	56548.2695	99.7681	-0.21794	117.8302	2843079
024	2017-05-22t0905	1495462440.39	adult	86.2231	38.219	-122.0152	4500.6696	283.0243	1050964.974	3310927.9899	205172124.005	466.5314	0.73321	107.4274	-0.76111	104.1449	-0.74869	213.0602	-0.48714	207.9266	91615.9062	153.9422	-0.66896	192.0061	-0.58353	4613148	1.0425	461.1275	60.2442	57.7178	152.7898	137.773	65699.6094	94.6383	-0.45073	122.097	2587005
024	2017-05-22t1304	1495476779.54	adult	90.2062	42.2021	-118.0321	4212.7418	274.5313	992164.7559	3127433.6324	194938455.692	305.7691	-0.82902	115.6519	-0.37511	113.5616	-0.32612	201.8186	-0.79593	198.2603	81938.3438	157.7181	-0.54596	183.9061	-0.81285	4689686.5	1.0639	344.4452	67.7592	66.2422	136.3353	128.251	55352.1406	99.8554	-0.30658	118.9163	2747633.5
024	2017-05-22t1640	1495489738.44	adult	93.8059	45.8018	-114.4324	4560.527	278.7399	1012682.9254	3188664.142	192986947.601	382.5494	-0.065897	123.5441	-0.00035095	120.7383	-0.0078107	226.3981	0.063562	221.3562	93955.2188	171.6444	-0.040922	205.8654	-0.027885	5118430.5	1.4407	443.1424	73.7911	72.3443	145.41	136.8221	60345.1445	107.9988	-0.05265	127.6955	3057167.2
024	2017-05-22t2106	1495505684.52	adult	98.2353	50.2312	-110.0029	4672.4805	288.3666	1067701.9159	3364116.2435	211304184.959	407.027	0.18698	105.1386	-1.0151	102.4703	-0.98044	199.1692	-0.81565	195.8299	87036.9297	146.3892	-1.0232	180.6076	-0.87648	4587090.5	0.86636	499.3777	67.5554	65.8426	132.9048	124.8378	58079.3867	99.6984	-0.40236	117.3463	2947375.2
024	2017-05-23t0104	1495519953.58	adult	102.199	54.1949	-106.0393	4292.1349	288.4073	1013202.338	3191594.7906	202741206.457	410.364	0.2284	120.1721	-0.26798	117.425	-0.27247	217.1779	-0.18626	212.8601	90128.8281	166.1183	-0.30139	199.2499	-0.21397	4975364	1.1956	494.4933	72.0632	70.501	144.5494	137.0268	59988	106.7988	-0.18956	126.8318	2983559.8
024	2017-05-23t0440	1495532924.48	adult	105.802	57.7979	-102.4363	4261.7395	271.6967	968620.3106	3051288.0706	185217639.495	323.0581	-0.6473	135.2844	0.49142	133.5325	0.50347	210.4193	-0.40607	205.3513	83536.4688	174.4358	-0.0091709	196.1888	-0.31743	5359562.5	1.5177	363.5518	84.144	82.2189	161.1981	152.8384	63995.6445	120.5573	0.27182	141.7878	3333533.5
024	2017-05-23t0906	1495548880.59	adult	110.2342	62.2301	-98.004	4263.3825	290.0904	1007576.4136	3174767.9642	202938668.037	370.052	-0.16898	130.2411	0.17418	127.6899	0.15355	230.6996	0.29823	226.0876	95048.2344	176.3492	0.032839	213.1998	0.28122	5362025.5	1.466	362.6179	79.8356	78.2972	159.6281	152.3212	65766.7891	118.1057	0.13211	140.8399	3286830
024	2017-05-23t1304	1495563174.16	adult	114.2047	66.2006	-94.0336	4558.6636	286.2876	1102463.5763	3475600.8225	220324256.441	567.5948	1.8555	126.4486	-0.073842	122.4134	-0.16444	234.8949	0.44157	228.006	105937.6094	185.8818	0.367	216.6521	0.396	5696003	1.728	794.9996	70.71	65.6133	178.005	162.2913	80280.2344	122.2286	0.23646	150.903	3185201
024	2017-05-23t1640	1495576128.29	adult	117.803	69.799	-90.4352	4195.8354	298.1262	1028241.9122	3240750.9478	213663750.261	515.1694	1.3299	136.5705	0.41883	134.1529	0.38927	249.1451	0.92102	243.7411	104640.9531	196.9956	0.76169	230.4303	0.86779	5733368	1.7187	622.2404	78.8244	75.1357	172.1531	161.9892	72304.3125	124.9725	0.29227	151.1064	3309127.5
024	2017-05-23t2106	1495592117.1	adult	122.2444	74.2403	-85.9939	4278.9334	286.8674	1054586.7337	3325222.6237	215809072.277	334.7304	-0.53048	138.2935	0.45591	136.5722	0.45732	250.5546	0.94649	244.7899	107989.0156	193.8137	0.60202	228.4878	0.77781	5955194	1.867	287.5426	78.3536	73.9695	182.1835	176.1065	78521.0781	128.3363	0.35831	163.2084	3374061.5
024	2017-05-24t0104	1495606396.02	adult	126.2107	78.2067	-82.0275	4090.4917	291.957	1031562.7129	3255331.0166	214044141.18	430.4778	0.4731	126.9705	-0.19162	123.9064	-0.23806	249.7369	0.88737	239.4577	105139.25	184.3726	0.20608	221.8203	0.51986	5342029	1.276	487.3852	68.4407	63.3914	185.4797	176.1432	78086.9688	119.1348	-0.038906	157.7033	2879505.5
024	2017-05-24t0440	1495619326.06	adult	129.8024	81.7983	-78.4358	4539.9813	297.9897	1064990.9166	3355921.0851	211460841.159	604.7057	2.3249	136.2808	0.2555	133.4027	0.20046	263.9491	1.3251	253.7121	115081.7891	191.7069	0.45041	233.6707	0.90253	5929985	1.7572	692.6144	75.374	70.5534	196.6878	187.0135	85755.8906	125.6227	0.14923	169.0556	3279751
024	2017-05-24t0922	1495636274.2	adult	134.5102	86.5062	-73.728	4387.1657	300.4942	1049445.0695	3306691.555	214021683.488	366.3363	-0.19288	134.5307	0.10405	130.266	-0.019023	260.7604	1.1654	256.035	111866.2109	192.1846	0.42218	236.4691	0.95581	5766389.5	1.5661	349.8706	75.6847	70.4466	190.7376	185.5476	81826.4375	127.8685	0.16092	169.0269	3244075
024	2017-05-24t1306	1495649694.98	adult	138.2382	90.2341	-70	4257.4976	294.1064	1019046.3494	3210787.0446	207226855.442	520.2369	1.4795	133.2988	-0.0073037	129.1042	-0.12483	267.5956	1.3375	259.7973	111587.3438	188.5903	0.24957	237.0359	0.93789	5548162	1.346	639.5107	76.4972	71.0654	202.6609	195.9429	84509.6172	128.5538	0.12738	176.3215	3183967
024	2017-05-24t1640	1495662559.34	adult	141.8117	93.8076	-66.4266	4406.8627	289.4817	1062766.6924	3349149.5896	215430200.128	377.2732	-0.064498	129.6149	-0.24535	124.0501	-0.42636	266.0964	1.2432	260.7665	115751.9297	191.3659	0.31948	239.5662	0.985	5627230	1.3852	349.3132	75.1746	69.5021	206.6875	198.997	89909.0625	127.2076	0.018533	178.1638	3263705.5
024	2017-05-24t2045	1495677255.19	adult	145.8938	97.8898	-62.3444	4161.3263	288.2392	1007393.0572	3175968.283	204313554.249	434.105	0.5702	134.6969	-0.024547	130.8174	-0.12832	250.271	0.70385	244.7963	103111.6484	194.6776	0.4056	231.3514	0.67027	5543452.5	1.2883	511.7698	83.1738	77.8561	195.5541	189.0465	80568.2891	138.6336	0.38089	176.56	3423016.5
024	2017-05-25t0044	1495691568.93	adult	149.8699	101.8658	-58.3684	4262.7911	287.0624	1010351.7586	3183688.0038	202342655.197	463.0109	0.89963	147.1671	0.5909	139.8609	0.29052	308.314	2.3967	299.5425	127333.6875	226.3153	1.5626	276.4186	2.0902	6076677.5	1.7042	479.2253	85.4964	78.1128	231.2022	222.9551	95486.5234	154.336	0.90904	206.0543	3530233.5
024	2017-05-25t0440	1495705760.1	adult	153.8119	105.8078	-54.4264	4043.1636	301.8559	1006027.3767	3171939.8829	210008387.209	442.4355	0.67651	142.8834	0.32151	138.0135	0.15387	301.722	2.1182	290.8099	124007.7422	204.6106	0.70726	261.2348	1.541	5865077.5	1.5113	395.2071	86.678	80.3706	240.6134	231.8676	98892.1094	144.4585	0.46541	207.139	3557960.2
024	2017-05-25t0845	1495720462.18	adult	157.8958	109.8917	-50.3425	4081.5974	294.4117	988329.8612	3114913.737	205178806.355	448.0193	0.7353	141.712	0.21796	136.4396	0.032501	315.3046	2.4176	304.3016	127383.0703	205.8989	0.71802	272.7352	1.8358	5718362	1.3803	402.7922	87.4581	80.5409	255.3276	244.8874	103152.3359	152.6475	0.70152	218.4812	3529109
024	2017-05-25t1244	1495734800.9	adult	161.8788	113.8747	-46.3595	4141.8433	292.1434	1007471.6109	3176961.1777	203338267.055	401.0713	0.21576	143.6574	0.28051	139.6207	0.15623	279.6814	1.326	273.9442	115228.7188	207.2081	0.72858	252.9386	1.1536	5911069	1.5221	422.3202	87.4431	82.3189	216.694	208.4299	89277.9297	150.2194	0.53092	193.6551	3598020.8
024	2017-05-25t1641	1495749013.63	adult	165.8267	117.8227	-42.4115	4507.4435	293.4027	1059295.3932	3335849.1585	214978347.415	494.733	1.214	142.2523	0.16512	137.0717	-0.014674	329.5312	2.6046	316.7889	142687	205.0002	0.60656	279.9564	1.9121	6155543	1.7018	648.3933	82.0747	75.4897	265.4068	253.7645	114921.1562	145.3628	0.26755	221.7439	3551537
024	2017-05-25t2050	1495763957.21	adult	169.9777	121.9737	-38.2605	4157.0294	325.9874	1064167.599	3355792.8636	230529724.375	404.2158	0.23805	135.6724	-0.22853	129.314	-0.45705	281.1069	1.2237	274.1392	122281.5156	203.5306	0.50939	255.0956	1.0987	5889405	1.4871	349.1263	85.0833	78.5134	235.7938	228.9632	102570.3125	148.2678	0.29409	211.0158	3693379.5
024	2017-05-26t0146	1495781725.43	adult	174.9134	126.9093	-33.3249	4727.7218	288.5263	1117248.6062	3519198.6926	224316418.631	464.5341	0.8412	143.1455	0.11727	135.2932	-0.19936	323.8926	2.2307	311.2715	148018.9219	221.7047	1.1373	286.2768	1.9287	6535164	1.9666	410.6453	87.3158	79.1382	256.5154	245.6582	117227.5625	158.5989	0.58418	220.1537	3986316.5
024	2017-05-26t0440	1495792154.74	adult	177.8104	129.8063	-30.4279	4410.1205	295.2383	1067346.6567	3364095.0453	218727063.993	479.4996	0.96962	142.0707	0.02656	135.7809	-0.20583	309.6028	1.8034	299.6068	135296.4062	213.0429	0.77807	273.4301	1.5042	6194710.5	1.7024	457.1119	86.1279	79.5136	241.7687	233.7319	105652.9141	154.4813	0.36608	207.4712	3755434.8
024	2017-05-26t0845	1495806861.01	adult	181.8955	133.8914	-26.3428	4167.1459	288.6854	970771.9108	3058233.1298	192792581.946	435.1202	0.50899	144.1688	0.091778	137.1562	-0.17936	322.0969	2.0272	314.0545	127872.4531	218.6908	0.93945	287.9024	1.8403	5721484.5	1.3418	357.5358	87.9407	80.5033	246.7558	240.5385	97962.0391	160.3875	0.50247	214.4192	3490016.8
024	2017-05-26t1332	1495824051.09	adult	186.6705	138.6664	-21.5678	3931.4256	285.1267	928197.881	2925845.6208	185309417.942	430.447	0.44117	148.114	0.24265	140.1737	-0.078818	324.9397	1.9922	316.9893	123477.0781	226.3917	1.1564	293.2592	1.8908	5618113.5	1.2556	427.7522	92.4542	83.9624	259.4773	249.7541	98601.3594	169.1295	0.72383	229.0951	3506881.8
024	2017-05-26t1640	1495835340.26	adult	189.8064	141.8023	-18.4319	3681.5466	291.1415	874107.8547	2756967.7766	175235117.939	460.4934	0.71262	151.3007	0.37422	142.6029	0.011149	335.0061	2.1577	326.2191	119932.1953	234.2416	1.4003	298.6578	1.9747	5403552.5	1.0942	367.8659	94.4515	85.2181	266.118	259.0755	95270.25	177.7808	0.97436	235.044	3373241
024	2017-05-26t2040	1495849723.95	adult	193.8018	145.7977	-14.4364	3812.6049	287.5193	895805.9286	2823873.2984	179169362.679	440.7812	0.50522	152.6139	0.39115	145.1279	0.09294	320.5753	1.7366	314.3351	117651.1406	234.2783	1.3341	293.1612	1.7417	5585975	1.2142	395.6435	96.3126	87.6165	261.6544	256.9373	96027.1719	181.3253	1.0111	237.7977	3525232
024	2017-05-27t0132	1495867247.32	adult	198.6694	150.6654	-9.5688	3787.2125	290.8792	890412.091	2806365.4981	179132620.304	409.5312	0.19678	154.4334	0.42498	147.0784	0.13611	327.87	1.795	321.577	119344.6797	235.8857	1.3116	297.6784	1.7596	5620139.5	1.2243	369.6601	98.5695	89.5215	271.9372	267.9538	98985.1406	184.206	1.0066	247.7861	3587142
024	2017-05-27t0440	1495878522.62	adult	201.8015	153.7974	-6.4368	3734.7346	289.6099	870489.6878	2743793.6893	174004069.21	475.4602	0.77709	154.8118	0.40582	147.6558	0.12998	331.2714	1.8006	322.7385	117932.6016	234.7126	1.2202	300.5245	1.7698	5505419	1.1353	424.183	99.3087	90.2112	275.9583	270.6555	98241.1562	186.1803	1.0097	250.5402	3531615.8
024	2017-05-27t0840	1495892924.66	adult	205.802	157.7979	-2.4362	3772.479	290.6074	893288.6093	2815906.8735	180428024.212	465.9821	0.67299	153.9686	0.31311	147.2495	0.065284	330.6536	1.7051	322.9941	120688.5469	231.7169	1.0523	300.5947	1.6937	5619084	1.2039	424.9463	98.8493	89.8572	277.9838	271.4629	101464.0859	185.8647	0.91816	251.0451	3607504.2
024	2017-05-27t1332	1495910465.45	dead	210.6745	162.6704	2.4362	3808.5391	290.9337	913953.6493	2881238.8544	185866631.148	490.92	0.87439	155.0404	0.31323	148.0874	0.057545	340.2992	1.8117	329.8625	127271.9062	231.4892	0.97195	302.9226	1.6627	5785951.5	1.3067	442.7047	99.3707	90.6113	286.9288	280.5338	107311.3672	184.5685	0.78312	253.4665	3708416.5
025	2017-05-18t1640	1495144142.3	egg	-2.1974	-54.3863	-226.4344	517.63	107.8375	38021.9699	121660.7433	2586508.2788	0	-0.44291	0	-0.56151	0	-0.56688					0	-0.53533	0	-0.48173	0	0.37225	0	0	0				0	-0.48986	0	0
025	2017-05-18t2104	1495159963.59	larva	2.1974	-49.9915	-222.0396	498.8931	113.5927	38639.1133	123978.7516	2769835.9459	0	-0.66983	0	-0.74248	0	-0.74212					0	-0.73337	0	-0.72272	0	0.067865	0	0	0				0	-0.61565	0	0
025	2017-05-19t0101	1495174234.4	larva	6.1615	-46.0274	-218.0754	550.9607	122.0168	45691.1897	146447.9866	3513667.7205	0	-0.87871	0	-0.91303	0	-0.90694					0	-0.92073	0	-0.9474	0	-0.20391	0	0	0				0	-0.7348	0	0
025	2017-05-19t0440	1495187336.23	larva	9.8009	-42.388	-214.436	559.1594	121.4533	46977.3861	150490.5942	3633693.0109	0	-1.0738	0	-1.0766	0	-1.0647					0	-1.1009	0	-1.1601	0	-0.45052	0	0	0				0	-0.84945	0	0
025	2017-05-19t0904	1495203170.57	larva	14.1993	-37.9895	-210.0376	539.4627	78.45	27198.3919	86406.1228	1296420.8977	173.1893	-0.021728	103.6793	0.84856	103.2588	0.87147	151.897	-1.1832	148.8069	1974.6613	130.4537	0.69561	144.3523	0.48147	124933.53	-0.58699	164.522	61.2906	60.5618	119.1283	115.2092	1548.6672	83.7713	0.54	101.2149	73855.234
025	2017-05-19t1303	1495217517.04	larva	18.1845	-34.0044	-206.0525	550.9927	121.9894	45779.4515	146815.1247	3528381.4984	0	-1.5343	0	-1.4849	0	-1.4572					0	-1.5525	0	-1.6768	0	-1.0044	0	0	0				0	-1.137	0	0
025	2017-05-19t1640	1495230537.95	larva	21.8014	-30.3875	-202.4356	1158.9035	108.9569	97472.2618	308080.0842	6894650.0484	480.58	1.978	119.417	0.96845	117.7712	0.97682	200.1879	-0.4583	191.0091	8407.8906	152.1538	0.784	178.4179	0.5834	494744.62	-0.62588	580.8513	71.6393	70.4428	149.4015	131.8496	6274.8618	98.2	0.66649	118.5112	296801.56
025	2017-05-19t2104	1495246391.36	larva	26.2051	-25.9838	-198.0318	578.8257	258.2832	103290.7606	350806.0859	17395070.5368	243.6858	-0.067512	125.3648	0.97934	123.2465	0.98292	198.1895	-0.60574	196.2831	8522.1494	162.3543	0.80705	185.5334	0.47429	534806.25	-0.85871	206.624	72.9723	71.9132	139.6448	128.5822	6004.7256	98.1806	0.57931	119.8068	311299.94
025	2017-05-20t0102	1495260658.09	larva	30.1681	-22.0208	-194.0689	1506.6474	135.8545	163151.0755	514781.4786	15111277.8756	324.4496	0.38517	105.2003	0.37128	102.456	0.36474	241.5098	0.17148	237.0544	16664.1738	138.9962	0.23189	216.2452	0.73858	717571.1	-0.88573	275.4797	64.1407	62.4897	137.7868	124.8435	9507.293	90.0663	0.31868	113.4093	437503.88
025	2017-05-20t0440	1495273735.65	larva	33.8008	-18.3881	-190.4362	1808.0998	210.2997	281885.3641	894809.2819	36993834.0203	298.5627	-0.0035429	119.1067	0.58566	115.187	0.55432	248.1852	0.23604	243.2009	29037.668	162.3714	0.51985	224.0456	0.6843	1387831.5	-0.30834	273.4607	69.4994	68.4476	130.9448	122.515	15320.5391	95.0283	0.33903	112.7994	809807.4
025	2017-05-20t0904	1495289590.58	larva	38.2049	-13.984	-186.0321	2127.1347	157.4264	260326.1594	820517.9108	27282846.2297	280.95	-0.38331	108.9596	0.14228	106.0418	0.14474	233.343	-0.15912	231.156	25434.3926	154.4349	0.16011	207.9537	0.19564	1181340.2	-0.83163	320.4305	65.4732	64.1068	128.3022	119.4515	13984.9443	95.6094	0.23526	111.1221	709860.94
025	2017-05-20t1302	1495303857.86	larva	42.168	-10.0209	-182.0689	2303.8446	177.84	337988.771	1066766.1849	41099316.7346	324.6793	-0.21775	122.6506	0.3701	120.4312	0.39854	253.7688	0.20017	249.9298	35527.6328	157.8221	0.039039	218.22	0.15411	1717109	-0.45483	244.3706	69.4868	68.3511	131.2697	122.8806	18377.7539	95.7498	0.12933	113.547	972814.56
025	2017-05-20t1640	1495316937.84	larva	45.8014	-6.3875	-178.4356	2672.0071	178.2497	389351.2711	1226957.5185	48265581.65	386.2628	0.20352	101.6902	-0.3683	95.6379	-0.44541	280.4956	0.72434	277.2598	45440.2891	174.0961	0.31201	259.042	0.79058	1639245.2	-0.76401	540.9316	55.571	54.0517	123.7636	111.6679	20049.707	83.1571	-0.296	100.7848	895804.8
025	2017-05-20t2104	1495332797.04	larva	50.2067	-1.9822	-174.0303	3313.2596	204.2918	590206.7626	1861634.4136	86464925.6108	398.0603	0.19722	123.9939	0.26765	118.9631	0.21359	316.5175	1.4728	312.6078	76913.75	173.7113	0.21227	282.0099	1.1912	3010820.8	0.55799	299.5741	71.5049	70.5383	133.155	125.8246	32356.6621	99.2402	0.084964	116.7041	1736282.8
025	2017-05-21t0102	1495347068.82	adult	54.1711	1.9822	-170.0659	3545.498	206.4142	614490.5587	1934902.1523	89669828.343	400.1975	0.14238	95.3723	-0.84843	86.985	-1.0061	303.2197	1.1927	296.7552	76714.5859	155.9253	-0.35559	271.8086	0.99372	2412537	-0.33449	505.7161	53.0996	50.8281	139.0447	125.0505	35178.3125	84.3905	-0.43636	110.9276	1343206.5
025	2017-05-21t0440	1495360135.73	adult	57.8008	5.6119	-166.4362	3497.3459	246.0851	696293.9213	2195791.6147	115903406.631	347.745	-0.40087	89.1733	-1.202	86.1405	-1.1465	193.8308	-1.3415	189.1789	55435.6133	130.0827	-1.2169	171.4658	-1.1952	2547234.2	-0.35607	355.1241	50.5334	48.8138	115.6545	107.3143	33077.1953	78.2257	-0.69662	95.8363	1443486.4
025	2017-05-21t0904	1495376009.34	adult	62.2101	10.0212	-162.0269	3538.3423	226.8665	638169.1465	2011931.2226	97040509.5055	409.9502	0.15281	105.9126	-0.58813	100.1843	-0.65961	263.4591	0.3126	258.875	69289.75	160.2854	-0.33799	236.5059	0.27335	2778299.2	-0.28557	416.0043	62.3788	60.2456	144.7519	129.6377	38069.7578	94.174	-0.21709	118.5427	1636321.9
025	2017-05-21t1303	1495390300.76	adult	66.1799	13.9911	-158.057	3755.4064	258.2434	795012.2635	2510927.0277	138185175.14	321.1522	-0.71268	103.5084	-0.75168	99.4085	-0.74949	238.6533	-0.21218	234.6995	77800.9844	152.4937	-0.63404	214.6732	-0.21392	3369510	0.20829	358.1838	58.7517	57.3537	130.0126	118.9154	42384.0977	89.2696	-0.42728	108.152	1912542.8
025	2017-05-21t1640	1495403335.98	adult	69.8008	17.612	-154.4361	3736.8188	234.6804	736939.0339	2321821.464	122052037.521	336.2544	-0.57401	114.0762	-0.28481	110.2727	-0.2892	247.5478	0.094038	242.8716	75006.9922	165.1396	-0.21335	225.4201	0.11069	3447953.5	0.17682	405.4832	69.1495	67.3135	143.2445	133.2505	43403.0703	104.3831	0.068032	124.1907	2090045
025	2017-05-21t2105	1495419242.12	adult	74.2192	22.0303	-150.0177	3793.7126	251.0625	746686.3522	2351449.3096	125824919.999	366.3919	-0.28103	109.0652	-0.56834	104.853	-0.58755	229.477	-0.26849	223.9129	70449.4375	158.2815	-0.47259	207.0505	-0.30871	3339468.5	-0.051045	439.2964	68.1921	66.7129	139.5327	127.2026	42836.5234	100.4487	-0.11443	119.3377	2087974.8
025	2017-05-22t0103	1495433528.61	adult	78.1877	25.9988	-146.0493	3467.9924	257.1807	752286.2143	2372820.2046	135989922.696	397.0806	0.025509	114.8899	-0.3073	112.5259	-0.25434	207.7408	-0.79988	201.5631	64191.9023	159.7976	-0.42755	188.3021	-0.79648	3539069.5	0.075959	450.5179	68.6066	67.3117	140.9756	130.4329	43561.4766	100.6772	-0.14699	120.0663	2113358.5
025	2017-05-22t0440	1495446537.54	adult	81.8013	29.6124	-142.4357	3664.6703	257.7728	774277.7719	2440500.1575	138095764.238	351.5985	-0.4027	112.4704	-0.46038	110.912	-0.36775	188.4018	-1.3295	183.7789	59911.7656	154.4762	-0.63346	175.2849	-1.1645	3568012.5	0.046324	389.9377	70.3142	68.929	143.4014	134.4103	45601.6484	103.4897	-0.08396	123.835	2230646.8
025	2017-05-22t0905	1495462455.4	adult	86.2229	34.034	-138.0141	3562.3392	259.0322	781729.0588	2466812.4131	143376753.054	451.4409	0.58588	128.1456	0.30908	125.875	0.32705	215.8956	-0.39595	210.0614	69086.5938	174.4741	0.097483	200.2728	-0.31093	4098482	0.52359	621.745	74.3239	72.5604	151.5468	139.3317	48494.9844	107.6942	0.019901	128.9687	2377101.5
025	2017-05-22t1304	1495476794.58	adult	90.206	38.0171	-134.031	4016.5494	260.363	846307.3466	2667235.1018	151011757.303	267.7849	-1.2022	115.9038	-0.36201	114.1245	-0.29806	199.6364	-0.86778	196.1799	69273.8281	155.5147	-0.62867	184.0363	-0.80843	4016994.8	0.39377	262.894	72.4146	70.9248	138.0987	130.0682	47920.25	103.6638	-0.16921	122.2379	2509744.5
025	2017-05-22t1640	1495489754.12	adult	93.8059	41.617	-130.4311	3455.4274	252.5498	743917.9536	2346952.1826	133077032.363	347.6215	-0.41132	117.2014	-0.33199	115.2017	-0.28544	206.7063	-0.59404	200.8431	63045.4297	161.7645	-0.41343	189.8611	-0.57961	3570189.5	-0.084568	469.5172	71.7141	70.2144	138.362	129.4793	42200.4219	103.8228	-0.20346	122.0341	2184554
025	2017-05-22t2106	1495505699.84	adult	98.2352	46.0464	-126.0017	3517.9271	248.062	711789.3147	2242522.6847	122591943.794	337.2394	-0.50919	114.1201	-0.54254	111.7783	-0.51056	189.4006	-1.1459	185.4763	55304.9609	156.0108	-0.65864	176.8959	-1.0058	3331507.5	-0.35353	396.7522	68.692	67.4652	134.1091	124.7369	39159.8477	99.5806	-0.40663	116.4467	2005325
025	2017-05-23t0104	1495519968.97	adult	102.1989	50.01	-122.0381	3371.1809	255.9782	694133.5569	2188423.975	120797406.521	383.593	-0.040515	126.0922	0.04476	124.4307	0.082816	218.6466	-0.13619	214.584	62314.2695	170.0294	-0.15267	200.4744	-0.17107	3589089.5	-0.13411	392.2715	75.7133	74.033	152.7122	141.8879	43522.9648	109.4789	-0.092085	130.6199	2155104
025	2017-05-23t0440	1495532939.58	adult	105.8018	53.613	-118.4351	3121.9537	266.9299	681579.8863	2150761.7932	126044604.601	306.7768	-0.8117	116.2978	-0.51382	114.5757	-0.46064	199.7329	-0.77221	192.4966	55725.4922	159.1408	-0.59203	180.8186	-0.85769	3244592.8	-0.48708	362.7186	69.954	68.0269	147.3104	136.3884	41099.6094	103.6553	-0.34573	125.5617	1951645.5
025	2017-05-23t0906	1495548895.55	adult	110.2341	58.0452	-114.0029	3546.8618	246.0216	685200.929	2158891.5629	113032891.172	356.3347	-0.30845	119.4352	-0.39881	117.6084	-0.36036	213.3068	-0.29961	208.8649	60152.5273	168.6748	-0.2602	197.5689	-0.26975	3358280.2	-0.40692	350.5741	81.4241	81.246	156.2323	146.8962	44057.5156	118.1073	0.13217	137.6676	2289482.2
025	2017-05-23t1304	1495563189.13	adult	114.2045	62.0156	-110.0325	3715.3463	256.3577	808671.2475	2549827.3087	146194698.002	295.532	-0.92953	103.8311	-1.273	100.9971	-1.2569	193.6081	-0.97614	189.4732	64277.8984	146.3382	-1.1437	178.0695	-0.96379	3437846.5	-0.35656	375.4055	66.9246	65.5085	136.516	127.4156	45323.3203	96.75	-0.70356	116.0931	2215874.8
025	2017-05-23t1640	1495576143.76	adult	117.803	65.6141	-106.434	3771.6229	261.9049	786754.0019	2478944.5081	140273147.311	410.0411	0.24668	125.5232	-0.16626	123.9784	-0.12956	206.6508	-0.53226	200.7163	66748.1953	172.5356	-0.17193	192.6742	-0.45914	4045486.5	0.17823	517.5928	85.2051	83.096	162.2065	152.3049	52392.6875	124.6158	0.27907	144.1468	2746076
025	2017-05-23t2106	1495592132.51	adult	122.2443	70.0554	-101.9926	3438.5383	252.3525	717258.1249	2261262.4905	125971411.418	410.4368	0.25669	133.1179	0.18218	131.4034	0.19387	215.475	-0.24204	209.6343	63349.6602	179.9921	0.075442	201.4102	-0.16861	3911403	0.027849	512.3624	82.8188	81.0981	166.2805	155.0696	48886.4688	122.4071	0.13863	144.2007	2433466.2
025	2017-05-24t0104	1495606411.41	adult	126.2107	74.0218	-98.0263	3584.5594	264.4839	776394.4453	2447038.5085	144084140.974	373.8326	-0.12111	129.6098	-0.052163	128.2977	-0.01428	212.9769	-0.34115	209.4584	67726.6406	174.5612	-0.16674	198.9662	-0.27274	4117573.5	0.18867	406.6401	80.3501	78.9103	149.3895	140.7658	47505.8594	114.945	-0.19429	133.5533	2552641.2
025	2017-05-24t0440	1495619341.13	adult	129.8023	77.6134	-94.4347	3639.7596	262.178	778633.729	2453402.31	142306166.34	458.5598	0.77861	119.3485	-0.63876	117.5094	-0.60959	205.8328	-0.59082	199.5001	65660.6562	165.2444	-0.55288	189.7985	-0.6069	3803875	-0.10732	520.8445	74.9375	73.2374	152.8342	141.6162	48754.1094	110.9303	-0.39636	132.6226	2388408
025	2017-05-24t0922	1495636289.19	adult	134.5101	82.3212	-89.7269	3713.5061	299.2981	827464.2184	2608510.6409	160828205.795	347.6675	-0.39299	124.5846	-0.4212	121.7479	-0.45343	221.4709	-0.1029	216.6639	75078.625	181.8397	0.030985	208.3301	-0.00085189	4217562	0.2301	371.6951	81.0212	78.0223	162.2858	157.1871	55014.875	128.2152	0.17384	149.0242	2742811.2
025	2017-05-24t1306	1495649710.05	adult	138.2381	86.0492	-85.9989	3722.0418	257.7404	791147.7121	2492751.7653	142670649.403	327.2329	-0.61259	112.9224	-1.0836	110.9004	-1.0538	192.127	-1.0573	187.3736	62441.2891	153.9256	-1.0592	177.6947	-1.0587	3659926.5	-0.26149	467.4756	72.7948	70.9295	140.8463	133.3212	45775.043	107.5297	-0.65859	126.2786	2359351
025	2017-05-24t1640	1495662574.87	adult	141.8116	89.6228	-82.4253	3907.4121	277.7071	856897.0504	2699503.8473	161043763.386	403.5763	0.2236	120.7825	-0.71202	117.9467	-0.73802	216.823	-0.29425	209.9904	76104.8906	171.5333	-0.4286	197.3894	-0.41922	4234634.5	0.2144	451.9709	74.4597	72.105	157.3704	145.7725	55237.0234	113.2123	-0.50688	135.0886	2610556.2
025	2017-05-24t2045	1495677270.84	adult	145.8939	93.705	-78.3431	3683.1359	275.7385	842466.3953	2656671.5048	161901557.923	406.6686	0.26694	132.3086	-0.1508	129.4856	-0.19639	225.2616	-0.060795	221.0711	77715.2578	187.5535	0.13697	212.0981	0.037316	4561340	0.47404	423.5079	86.2366	84.4939	166.5079	159.1912	57445.2266	130.5951	0.077416	151.448	2973005.2
025	2017-05-25t0044	1495691584.45	adult	149.8699	97.681	-74.3671	3928.7378	277.1747	879970.2005	2773061.4109	165999223.743	389.5814	0.084782	122.4827	-0.71501	119.2151	-0.76583	212.8947	-0.4605	208.085	76642.0938	174.525	-0.39132	198.6774	-0.43131	4406805	0.33808	433.1422	79.2575	76.5907	157.6815	150.4071	56765.3359	121.1933	-0.34895	142.4163	2851605.8
025	2017-05-25t0440	1495705775.05	adult	153.8117	101.6228	-70.4253	3688.6721	280.6228	864868.7274	2728323.1431	169209851.139	382.8834	0.015658	135.7892	-0.054062	134.9656	-0.0022375	219.1807	-0.29794	215.5745	77589.9609	182.2957	-0.13473	207.0539	-0.19083	4800147	0.65117	380.3589	86.0535	84.7268	161.0956	153.5873	57027.8242	122.2447	-0.38174	144.0441	3041992.8
025	2017-05-25t0845	1495720477.32	adult	157.8957	105.7068	-66.3413	4136.9731	265.8246	892650.3033	2811353.7651	164140217.151	383.8299	0.029064	116.5023	-1.1189	114.3333	-1.1021	197.158	-0.95321	192.6552	72159.8281	161.4074	-0.96053	183.1056	-0.97605	4257343	0.2162	471.064	66.5592	64.2635	141.7829	133.8918	51892.5234	103.6948	-1.1696	124.0274	2432273.8
025	2017-05-25t1244	1495734816.08	adult	161.8786	109.6898	-62.3583	4140.8495	268.9904	923670.6234	2909915.2969	175065058.22	447.8893	0.72366	132.181	-0.32912	130.6992	-0.30262	208.5428	-0.64748	203.6813	78829.1797	176.0263	-0.44628	196.4047	-0.58579	4994724.5	0.80162	526.9776	79.987	77.5467	159.5615	151.9773	60314.2578	120.1999	-0.61693	141.7887	3022469.5
025	2017-05-25t1641	1495749029.18	adult	165.8267	113.6378	-58.4102	4009.9698	263.9864	886690.0369	2793785.3943	164544460.089	437.6746	0.60375	127.2674	-0.63209	126.3009	-0.56966	214.854	-0.49558	208.9451	77992.0156	174.4973	-0.54084	198.6441	-0.5444	4617389.5	0.5074	545.0287	73.9344	72.1364	161.9876	148.3665	58801.4922	114.1442	-0.92581	135.8623	2682412.8
025	2017-05-25t2050	1495763972.43	adult	169.9776	117.7888	-54.2593	3995.4406	275.0107	901389.5987	2839474.0215	173746313.499	346.4421	-0.36723	127.067	-0.68723	124.298	-0.71607	218.8208	-0.41596	214.1731	80744.8672	179.5353	-0.3913	204.1799	-0.40993	4684326	0.56336	409.4575	78.8593	75.7143	164.8782	155.3909	60840.0625	121.3199	-0.7335	145.7608	2907147.2
025	2017-05-26t0146	1495781740.52	adult	174.9132	122.7243	-49.3237	3748.1069	286.9573	890023.9946	2807774.7365	176309123.75	292.1614	-0.9164	138.0626	-0.15417	137.0397	-0.10897	220.1562	-0.41606	217.5783	80136.8438	186.8869	-0.16522	208.4408	-0.32611	5021611.5	0.8235	333.6411	87.2815	83.9541	176.9551	170.725	64411.6641	134.3896	-0.33457	160.1406	3174603.8
025	2017-05-26t0440	1495792169.84	adult	177.8102	125.6214	-46.4267	4054.7525	266.2186	888783.1634	2799536.8766	165984352.461	319.4516	-0.63255	128.4913	-0.69829	126.7117	-0.67516	210.8478	-0.67101	205.0376	76748.5859	173.2083	-0.70627	196.4474	-0.69491	4673229	0.56333	375.3768	75.4033	73.1534	157.2524	149.6426	57239.8594	112.8631	-1.2056	136.9295	2742417.8
025	2017-05-26t0845	1495806876.13	adult	181.8953	129.7064	-42.3416	3924.8787	279.8352	880454.2629	2773947.1998	170090924.474	375.2025	-0.078795	122.5632	-1.0611	121.119	-1.0093	198.2721	-1.0017	193.8194	71576.2344	163.0642	-1.1232	184.7525	-1.0514	4413868	0.37456	431.8998	76.6522	74.9389	157.1191	149.7723	56720.0117	114.7333	-1.2106	140.2181	2760476.8
025	2017-05-26t1332	1495824066.3	adult	186.6704	134.4815	-37.5666	3990.9785	257.6131	862777.7123	2718341.6292	158158753.765	315.6386	-0.65848	142.2372	-0.069814	141.0523	-0.033479	224.966	-0.38552	220.7852	79637.9531	192.2278	-0.097308	213.0677	-0.30311	5023816.5	0.82212	330.2353	95.7698	93.2393	182.5656	175.1422	64628.2188	141.9581	-0.28288	166.4437	3382587.8
025	2017-05-26t1640	1495835355.65	adult	189.8063	137.6174	-34.4307	3729.1454	258.4066	789284.0763	2486829.1209	142147867.371	442.9311	0.54677	141.112	-0.16657	139.3671	-0.15561	226.7697	-0.36813	222.9647	73473.3906	192.5593	-0.12009	215.1443	-0.27548	4563563	0.48707	617.9384	85.6699	82.2332	177.4051	169.9699	57479.25	134.4191	-0.62011	160.5915	2770564
025	2017-05-26t2040	1495849739.01	adult	193.8017	141.6128	-30.4353	2009.1338	396.3038	541381.6807	1735714.9056	129277828.709	334.6627	-0.47923	149.3922	0.22096	148.6476	0.27358	229.0696	-0.34794	225.1925	50624.375	194.0092	-0.11584	216.7034	-0.27409	3299624.8	-0.42064	421.588	93.1951	90.8503	182.8043	177.1104	40399.7461	138.672	-0.53412	164.9573	2058399.2
025	2017-05-27t0132	1495867262.36	adult	198.6693	146.4804	-25.5677	1675.9447	284.786	355164.9434	1142376.35	64113858.6296	272.8096	-1.0456	131.3373	-0.78904	130.2209	-0.72555	210.4582	-0.80156	207.2999	30726.8945	177.1265	-0.77184	198.563	-0.78868	1908856.2	-1.3979	246.9972	82.6638	80.2108	169.0776	165.4375	24685.332	130.6644	-0.9011	157.2834	1201436.1
025	2017-05-27t0440	1495878537.77	adult	201.8013	149.6125	-22.4356	3310.7806	250.9022	658518.165	2075788.2046	111418887.459	316.5197	-0.6492	141.7789	-0.27728	140.1342	-0.25365	225.0298	-0.50548	222.0199	60758.0469	192.0703	-0.27721	213.6412	-0.43002	3828031	-0.04164	362.2392	90.3194	86.1679	191.4999	185.7412	51704.9766	143.196	-0.50659	174.0752	2438624.8
025	2017-05-27t0840	1495892939.75	adult	205.8019	153.613	-18.4351	1659.6129	471.19	427301.8186	1431966.6973	106021127.949	544.4593	1.3688	136.5815	-0.59502	136.0242	-0.50595	214.4986	-0.76116	209.4346	37537.25	179.8063	-0.74638	199.3439	-0.82229	2390312.2	-1.0452	673.2466	87.2429	83.9342	189.7959	181.765	33214.2891	143.891	-0.54359	170.7056	1526837.8
025	2017-05-27t1332	1495910480.49	adult	210.6743	158.4854	-13.5626	2696.9482	254.2221	547297.449	1732060.6755	91992939.4555	344.9618	-0.40716	143.8179	-0.27079	142.8383	-0.2091	224.3561	-0.58991	220.4575	50480.1172	193.3299	-0.32917	213.056	-0.52374	3229431	-0.46082	355.6643	92.9897	89.1429	205.8437	199.2107	46314.8359	153.5923	-0.2797	187.3495	2088083
025	2017-05-27t1640	1495921735.74	adult	213.8008	161.6119	-10.4362	2603.9799	260.124	515953.2635	1635210.5209	84989165.5368	350.7144	-0.36136	146.2919	-0.17475	145.2444	-0.11709	226.3771	-0.57186	221.5821	47991.9531	194.81	-0.30994	214.7847	-0.50736	3097146	-0.55225	357.7463	97.1068	92.9227	211.5536	206.4392	44849.3594	159.4428	-0.12483	193.1267	2055848.6
025	2017-05-27t2040	1495936137.36	adult	217.8012	165.6123	-6.4357	2522.619	266.9039	497745.1356	1578868.1826	82504953.3587	295.1894	-0.85137	148.4427	-0.10245	147.7995	-0.023602	229.7435	-0.53266	224.7826	47097.4141	197.5559	-0.25525	218.2765	-0.45491	3032832	-0.59636	331.1572	98.5533	95.1281	211.291	206.6376	43314.6445	159.7325	-0.1694	194.5725	2013542.9
025	2017-05-28t0132	1495953675.84	adult	222.673	170.4841	-1.5639	2445.0487	272.805	493921.2591	1567368.6202	83668666.5711	333.8433	-0.5214	151.5784	0.015422	150.3659	0.06594	235.4471	-0.45221	230.5949	47795.7656	201.8539	-0.15515	222.1635	-0.39806	3072645.5	-0.5687	347.8998	100.6598	97.9121	214.4023	210.1877	43523.6719	160.6969	-0.19671	196.4311	2040474.2
025	2017-05-28t0440	1495964936.16	dead	225.8009	173.612	1.5639	2472.2146	276.5154	499860.8735	1588138.0502	85275399.6254	338.6721	-0.48416	152.197	0.020578	150.618	0.054391	236.4016	-0.45263	233.5909	48462.3281	202.0053	-0.17538	224.4012	-0.36686	3119886.8	-0.53593	359.7841	101.5636	98.475	205.2968	199.4638	42085.8438	158.6451	-0.29868	187.6608	2081953.2
026	2017-05-18t1640	1495144157.46	egg	-2.1974	-50.2014	-226.4343	547.5042	99.7382	37112.41	118254.0951	2326979.338	0	-0.44291	0	-0.56151	0	-0.56688					0	-0.53533	0	-0.48173	0	0.37224	0	0	0				0	-0.48987	0	0
026	2017-05-18t2104	1495159978.64	larva	2.1974	-45.8066	-222.0396	548.6428	101.7479	37512.7907	119588.7469	2384726.4473	0	-0.66982	0	-0.74248	0	-0.74212					0	-0.73337	0	-0.72272	0	0.067866	0	0	0				0	-0.61565	0	0
026	2017-05-19t0101	1495174249.84	larva	6.1616	-41.8424	-218.0753	538.7172	101.5704	36903.8409	117723.0056	2347705.0214	0	-0.87871	0	-0.91303	0	-0.90694					0	-0.92074	0	-0.9474	0	-0.20391	0	0	0				0	-0.7348	0	0
026	2017-05-19t0440	1495187351.76	larva	9.801	-38.203	-214.4359	547.5308	100.6534	37645.155	120032.2777	2392989.8237	0	-1.0738	0	-1.0766	0	-1.0647					0	-1.1009	0	-1.1601	0	-0.45052	0	0	0				0	-0.84946	0	0
026	2017-05-19t0904	1495203185.6	larva	14.1993	-33.8047	-210.0376	547.5453	99.8268	37419.5713	119321.2074	2363663.2352	0	-1.3134	0	-1.2846	0	-1.2649					0	-1.3308	0	-1.4262	0	-0.7439	0	0	0				0	-0.99574	0	0
026	2017-05-19t1303	1495217532.53	larva	18.1846	-29.8194	-206.0524	973.8962	92.6474	63569.9092	200653.4963	3767540.3642	200.1944	-0.012675	93.1628	0.50623	91.7132	0.51181	155.7762	-1.2221	152.0501	4361.7339	129.1275	0.53313	143.8157	0.28053	255172.78	-0.68699	271.9307	62.6098	61.7016	121.4766	113.4546	3401.3435	87.7459	0.53451	105.794	171488.12
026	2017-05-19t1640	1495230553.05	larva	21.8014	-26.2026	-202.4356	1169.8083	133.5133	112071.9097	354161.0437	9728503.6568	273.6057	0.37752	146.644	1.572	145.3342	1.5899	219.1542	-0.08885	216.2806	10519.4023	182.3236	1.2899	207.1341	0.98533	692013	-0.38266	227.0165	86.3714	85.5584	140.7042	134.346	6753.8037	112.4776	0.94864	127.1363	407586.75
026	2017-05-19t2104	1495246406.43	larva	26.2051	-21.7989	-198.0318	1469.3453	139.6784	160370.9749	506446.4958	15090117.8425	247.1637	-0.040039	111.3892	0.65449	110.2524	0.6803	189.7577	-0.77284	183.1205	12903.5244	141.884	0.44663	167.4171	0.21136	748089.8	-0.59862	237.9514	69.892	68.5774	130.083	123.798	8845.6465	95.6158	0.52614	112.7418	469394.97
026	2017-05-20t0102	1495260673.09	larva	30.1681	-17.8359	-194.0689	1862.6737	165.8898	226047.8836	713088.2703	23869936.552	271.2854	-0.043243	125.6648	0.86941	123.3168	0.87265	224.953	-0.16247	221.8014	21370.5371	160.6742	0.63226	207.6482	0.60932	1182882.9	-0.32393	201.5131	76.7333	76.0336	130.1426	122.5844	12363.5449	102.0797	0.57971	115.0466	722291
026	2017-05-20t0440	1495273751	larva	33.8008	-14.2032	-190.4361	2433.9979	181.8125	358663.3919	1130247.601	45629922.7471	360.8258	0.50816	124.7812	0.73033	120.764	0.69628	288.8476	1.0711	285.2608	43038.2891	163.433	0.54043	250.2582	1.0928	1851628	0.24665	360.4301	76.1411	75.0341	138.7343	128.0662	20671.4141	102.1728	0.50193	119.8078	1129857.8
026	2017-05-20t0904	1495289605.98	larva	38.205	-9.799	-186.032	2672.6247	181.0011	408052.1514	1286534.8068	51792719.1489	402.3956	0.64303	133.0293	0.79749	131.4478	0.83326	231.1588	-0.20508	228.325	39065.8438	175.3902	0.59563	211.4083	0.25229	2244735.8	0.42799	251.8571	77.8413	76.6948	147.7109	139.6791	24963.1367	113.1327	0.66363	131.5016	1313494.1
026	2017-05-20t1302	1495303873.23	larva	42.1681	-5.8359	-182.0688	3006.3457	211.6238	489470.4701	1542049.6323	68892256.0144	402.088	0.45732	89.8338	-0.59276	78.482	-0.82241	334.4003	1.9355	331.3894	67883.2578	168.231	0.27328	301.8307	1.6076	1814911.9	-0.34001	338.5603	53.2649	51.6766	118.8567	107.951	24127.9082	79.4974	-0.29971	97.707	1076110.1
026	2017-05-20t1640	1495316952.83	larva	45.8013	-2.2027	-178.4356	3455.2041	239.3518	649849.8408	2048015.0269	103418416.324	350.2637	-0.11809	93.1117	-0.63852	89.8347	-0.62613	255.8171	0.1827	249.9698	68303.1719	141.5578	-0.47466	224.2585	0.15068	2485618	0.2176	403.4132	52.5016	51.1045	116.7213	105.6263	31164.584	79.8715	-0.38807	95.6802	1401530.4
026	2017-05-20t2104	1495332811.94	adult	50.2066	2.2027	-174.0303	3737.9992	245.6514	783836.0454	2471736.581	135640184.212	337.0944	-0.36171	84.6838	-1.0923	78.9217	-1.1493	240.604	-0.22408	233.098	77474.4766	135.618	-0.79686	211.6504	-0.19808	2718942.5	0.22485	292.8287	53.8737	51.9858	116.1007	108.0527	37384.418	81.784	-0.43894	99.7247	1729724
026	2017-05-21t0102	1495347083.71	adult	54.171	6.167	-170.0659	3610.7554	243.6384	727188.3049	2292126.7651	123529109.215	406.3593	0.19992	114.3051	-0.13398	110.6389	-0.13222	288.4264	0.85554	278.74	86239.4844	169.5291	0.035082	255.0432	0.64158	3408920	0.78538	303.4491	71.2148	70.2039	137.7034	130.2245	41173.3047	105.1643	0.22145	122.6503	2123839
026	2017-05-21t0440	1495360151.13	adult	57.8009	9.7969	-166.4361	3527.6724	244.8112	716394.8377	2258187.4844	122162340.272	323.5071	-0.62997	101.2854	-0.70877	96.6189	-0.73065	249.6319	-0.057454	246.8648	73391.7891	148.9451	-0.63774	226.6485	0.026975	2975765	0.11865	319.5677	65.6454	64.482	125.3918	118.5255	36865.1836	94.1789	-0.171	110.4512	1928662.9
026	2017-05-21t0904	1495376024.65	adult	62.2102	14.2062	-162.0268	3755.3574	250.0728	767831.9038	2420504.02	134067358.819	337.313	-0.53971	121.5543	0.10227	118.1512	0.10914	260.5804	0.24438	253.7895	82082.8203	162.9007	-0.25219	234.0527	0.21564	3823735	0.85276	382.3543	79.2984	78.2409	140.1953	132.2988	44161.5312	107.2791	0.2302	124.5983	2494489.8
026	2017-05-21t1303	1495390316.03	adult	66.18	18.176	-158.057	3798.4663	245.5502	772325.0854	2433005.1334	134160343.291	368.9403	-0.25522	107.3978	-0.56995	99.8461	-0.72975	273.9094	0.65587	270.2227	86829.2656	170.1701	-0.027505	248.5036	0.62613	3402039.2	0.2432	353.4004	64.5725	62.3363	133.3163	126.818	42261.2773	98.4431	-0.1074	116.6626	2045462.5
026	2017-05-21t1640	1495403350.95	adult	69.8008	21.7968	-154.4361	3563.101	258.3315	731822.8928	2307946.3205	128490389.061	385.0583	-0.10562	102.2265	-0.85959	94.4073	-1.0299	269.9669	0.67153	264.957	80990.0703	168.4819	-0.095217	246.2707	0.65601	3066795.5	-0.22726	451.3425	62.0208	59.2419	146.811	135.0407	44043.2969	99.8874	-0.090828	122.5945	1860623.4
026	2017-05-21t2105	1495419257.11	adult	74.2192	26.2152	-150.0178	3561.4863	249.6382	729032.6841	2298565.9192	125234596.037	455.5848	0.57778	103.9629	-0.82321	101.3844	-0.7539	195.6355	-1.1993	190.1854	58495.0156	146.8525	-0.88648	177.1672	-1.1445	3107242.5	-0.29379	473.602	63.8405	62.5329	131.4073	117.5292	39290.7734	93.1814	-0.37399	109.8829	1908065.2
026	2017-05-22t0103	1495433543.52	adult	78.1876	30.1836	-146.0493	3320.0097	254.4353	694847.7087	2191987.2137	122456142.499	347.0675	-0.45782	124.4771	0.17917	122.2029	0.2165	209.8926	-0.73698	205.3084	59819.3906	175.9942	0.16722	196.6361	-0.54869	3542370	0.079369	393.7392	79.0839	77.0502	163.6229	154.4153	46632.5234	120.6999	0.57199	143.1173	2250569
026	2017-05-22t0440	1495446553.05	adult	81.8014	33.7974	-142.4356	3397.1251	240.0142	688655.5555	2171354.9915	116098982.384	265.0643	-1.2425	111.1445	-0.52829	108.6218	-0.48018	209.9624	-0.66526	204.6835	59419.3672	154.6668	-0.6264	192.1194	-0.63709	3139054.5	-0.39192	278.2392	75.0688	73.7127	133.9686	128.0113	37913.1211	105.4413	-0.013707	120.9096	2120167.8
026	2017-05-22t0905	1495462470.79	adult	86.223	38.219	-138.014	3552.9986	258.5607	696571.5117	2194371.7486	118854038.919	347.4221	-0.42964	111.7061	-0.5401	109.0756	-0.5046	208.629	-0.62966	204.6661	59667.8906	156.5001	-0.57348	188.2942	-0.70593	3191555.8	-0.39081	429.5243	72.4513	71.1015	151.8002	138.3722	43414.8438	105.5586	-0.057081	126.8242	2070006
026	2017-05-22t1304	1495476810.22	adult	90.2062	42.2022	-134.0308	3358.1078	251.2583	702657.9336	2215766.3298	123160766.129	365.803	-0.23921	128.8187	0.30948	128.9666	0.44174	199.3408	-0.87751	194.2628	57410.1562	169.1107	-0.11833	187.0453	-0.70624	3709334.2	0.087293	441.1651	87.5403	87.4105	154.9815	146.3573	44634.6836	121.9849	0.49167	137.9697	2520722.8
026	2017-05-22t1640	1495489769.48	adult	93.806	45.802	-130.431	3204.1849	261.7732	689855.8301	2176213.1872	125733289.536	384.4538	-0.047063	152.2544	1.5008	150.9394	1.5066	231.6377	0.23854	226.6116	65553.4688	197.7371	0.94286	218.542	0.40912	4300120.5	0.63452	387.8262	97.5973	96.95	167.5942	161.0676	47429.1641	136.1165	0.96276	154.0172	2756440.8
026	2017-05-22t2106	1495505714.75	adult	98.2352	50.2312	-126.0018	3246.5952	272.0223	721480.5567	2276448.9298	135416263.656	351.9955	-0.36199	131.2691	0.35969	129.4249	0.38028	222.1983	-0.037036	218.1904	65770.6875	186.6769	0.50339	209.682	0.13643	3877821	0.17725	338.5633	86.3854	84.3645	163.9717	157.8586	48535.6328	130.6136	0.71742	150.4625	2551910.5
026	2017-05-23t0104	1495519983.98	adult	102.1989	54.1949	-122.0381	3542.2805	258.8498	744904.5138	2347860.6464	132631815.277	302.9792	-0.8503	127.0768	0.096769	117.6637	-0.26036	238.0611	0.52558	234.144	72846.6875	200.8053	1.0176	224.7483	0.67936	3878256	0.14326	311.1634	83.0935	76.5955	174.0861	166.7888	53270.3555	137.484	0.9265	157.6515	2535929.5
026	2017-05-23t0440	1495532955.19	adult	105.802	57.798	-118.435	3261.8016	275.5564	722089.6929	2278010.6304	135261169.276	350.3206	-0.37203	105.0542	-1.1091	98.623	-1.272	233.6488	0.38981	229.1086	69160.0547	164.6101	-0.38361	212.4388	0.25376	3104352.2	-0.62002	415.134	70.2045	67.8276	146.9905	137.8637	43509.1953	107.9921	-0.18728	128.0264	2074541.9
026	2017-05-23t0906	1495548911.03	adult	110.2342	62.2302	-114.0028	2145.1306	267.9655	438258.4527	1395879.0577	73691601.6826	312.3266	-0.75589	149.9809	1.2209	147.5634	1.1666	227.3743	0.18393	223.6572	40927.3672	195.5249	0.76505	216.5169	0.39814	2696057.5	-1.0259	360.9849	101.688	99.7024	173.7477	163.9172	31274.582	136.7726	0.81802	157.4976	1827943.1
026	2017-05-23t1304	1495563204.64	adult	114.2046	66.2006	-110.0323	3770.5326	255.6185	767899.8927	2419796.8148	133036991.071	418.768	0.33201	119.5395	-0.44015	115.6599	-0.50893	217.4938	-0.15595	213.2867	68510.5469	173.7496	-0.096485	202.4934	-0.103	3763820.5	-0.055649	457.9753	80.8941	79.7032	154.9023	148.0755	48794.2148	118.8162	0.11056	138.0506	2547032
026	2017-05-23t1640	1495576158.92	adult	117.803	69.799	-106.4339	3892.3529	255.5447	809663.5381	2550659.3946	143115472.824	520.7391	1.3873	122.6395	-0.31898	120.3281	-0.3157	207.3532	-0.50823	201.0293	68841.2656	162.8399	-0.542	190.427	-0.53812	4066233.8	0.19716	645.785	82.1318	80.5175	157.0442	145.2265	52138.6719	114.8315	-0.082806	134.5857	2723162.8
026	2017-05-23t2106	1495592147.48	adult	122.2443	74.2403	-101.9927	3311.2557	277.5773	771123.6558	2435270.946	149481665.05	354.8007	-0.3218	124.9009	-0.25241	119.6611	-0.40464	240.8864	0.61892	236.3318	76120.0938	185.2684	0.27646	220.9012	0.51264	3937750.5	0.051559	351.3477	77.3825	75.1244	152.4914	146.2737	48187.2734	118.2909	-0.013871	138.1122	2439636.5
026	2017-05-24t0104	1495606426.47	adult	126.2107	78.2067	-98.0263	3873.133	259.994	834196.1357	2629046.9076	153658769.337	311.6571	-0.77334	122.3437	-0.43609	120.3786	-0.41784	205.2982	-0.59778	201.3271	70211.9766	167.4369	-0.43746	190.4939	-0.56656	4177425.5	0.24182	379.7389	76.3478	74.9024	150.3941	143.6015	51434.7891	115.9023	-0.15878	135.2467	2606896.8
026	2017-05-24t0440	1495619356.69	adult	129.8024	81.7984	-94.4345	3894.5852	264.2471	830546.1101	2616553.1753	152391868.569	346.5038	-0.40697	149.3383	0.94512	149.3834	1.015	236.1503	0.40866	231.0543	80527.2344	201.819	0.8338	223.1832	0.54171	5080338.5	1.0121	408.2987	98.9599	97.9092	186.2965	177.7915	63527.1016	144.0148	0.83221	166.0662	3366518.2
026	2017-05-24t0922	1495636304.69	adult	134.5102	86.5062	-89.7268	3825.2871	267.1741	850515.3502	2680251.3052	160262390.99	291.8251	-0.99157	137.9259	0.28335	136.6997	0.30908	219.8167	-0.1563	215.4418	76716.0391	186.7934	0.21831	207.4614	-0.030387	4800373.5	0.73282	324.6238	88.6792	87.3706	166.5177	161.3629	58114.6953	133.6451	0.37611	153.1825	3086389.2
026	2017-05-24t1306	1495649725.63	adult	138.2382	90.2342	-85.9987	3417.1802	285.5903	806751.1865	2545772.5198	159666439.543	322.2636	-0.66646	134.5515	0.058869	126.1455	-0.27581	247.0251	0.68476	243.4569	81518.2969	205.6175	0.89245	233.239	0.81014	4436298.5	0.39946	365.2549	88.9576	84.6225	178.7645	172.1334	58992.2812	138.9896	0.51752	162.2847	2933020.5
026	2017-05-24t1640	1495662590.07	adult	141.8117	93.8077	-82.4253	3818.1637	266.9324	809058.3954	2548320.4922	147589620.417	405.349	0.24301	119.9481	-0.75611	118.1759	-0.72631	217.5545	-0.27143	202.4106	72228.0781	162.9945	-0.75067	188.0919	-0.72877	3976039.8	-0.0030102	470.6458	73.3712	71.9916	154.9559	143.8793	51445.3633	112.0453	-0.55069	133.6308	2432108.5
026	2017-05-24t2045	1495677286.14	adult	145.8939	97.8899	-78.343	3760.9073	261.4856	812782.0808	2561934.8783	147117118.06	371.4603	-0.12222	125.9627	-0.48627	122.477	-0.5546	238.2418	0.33606	229.5938	79334.5078	181.1254	-0.10543	215.8831	0.16175	4191535.5	0.16743	419.6504	84.693	83.1104	159.7248	151.9852	53188.3633	124.312	-0.15979	143.8642	2818244.5
026	2017-05-25t0044	1495691599.61	adult	149.8699	101.8659	-74.3671	3656.2436	245.6823	755481.6218	2381009.5921	131072869.495	360.0689	-0.24272	137.2511	0.066299	136.0474	0.095398	245.6236	0.51951	235.3511	76143.3281	186.7464	0.069759	214.1343	0.070036	4248332.5	0.20843	339.7948	92.0076	90.3022	170.5078	163.7604	52857.418	133.5351	0.1195	154.3345	2847911.2
026	2017-05-25t0440	1495705790.59	adult	153.8118	105.8078	-70.4251	3860.9732	252.8425	803257.2086	2530042.6545	142393416.054	335.1735	-0.51378	131.9379	-0.25795	130.04	-0.25451	223.0618	-0.18433	216.7757	73610.4062	173.7538	-0.45704	204.6522	-0.2676	4343526.5	0.28235	371.1656	89.0745	87.493	160.7827	153.5064	53058.2852	125.3042	-0.26507	145.1432	2932422.5
026	2017-05-25t0845	1495720492.97	adult	157.8958	109.8918	-66.3411	3682.688	254.9799	771719.4299	2431580.3738	137404911.299	297.2299	-0.92374	121.9993	-0.82743	120.3482	-0.79339	211.1824	-0.55308	206.4339	66944.8125	168.4011	-0.69668	196.1615	-0.56646	3857739	-0.10219	359.0759	79.3123	77.5238	154.829	148.4456	49080.7891	117.4287	-0.64467	138.0953	2507932.8
026	2017-05-25t1244	1495734831.77	adult	161.8788	113.8748	-62.3581	3599.6814	264.8714	767674.4244	2419439.3582	138970432.069	366.5995	-0.1582	112.2952	-1.3855	110.6062	-1.336	190.0328	-1.161	184.5838	59860.3281	155.6017	-1.2158	175.9619	-1.2148	3528541	-0.35116	486.7676	71.4192	69.0763	151.6308	144.1219	47763.6953	112.3153	-0.91841	135.2593	2244135
026	2017-05-25t1641	1495749044.47	adult	165.8268	117.8228	-58.4102	3870.4156	255.8386	785610.5018	2474556.6799	136185366.725	327.2765	-0.57694	122.1614	-0.90373	121.4273	-0.82077	204.722	-0.76948	198.3473	65920.4922	166.2794	-0.84996	187.9453	-0.86762	3932985	-0.024043	424.8213	85.0953	84.2258	167.0916	159.2419	53803.5	127.9946	-0.39637	149.9413	2739643.5
026	2017-05-25t2050	1495763987.71	adult	169.9777	121.9737	-54.2593	3685.1812	261.642	781030.721	2461760.5372	140137681.624	259.8015	-1.275	115.5794	-1.2996	114.6645	-1.2136	186.684	-1.2619	180.9691	59738.8672	155.4621	-1.2949	173.4305	-1.321	3696808.5	-0.19363	275.1295	79.9681	77.9553	157.4198	152.121	50374.3203	122.4751	-0.68945	143.9794	2557779
026	2017-05-26t0146	1495781755.62	adult	174.9132	126.9092	-49.3237	3710.3938	249.5511	768296.3868	2420656.8931	135682053.866	338.7455	-0.4414	131.3988	-0.51003	126.6599	-0.64617	235.2467	-0.031034	231.2061	74102.7188	194.7541	0.1291	221.3382	0.04751	4133936.2	0.15312	380.2694	91.7952	89.0634	177.2245	169.136	55825.7305	141.4417	-0.066938	162.2759	2887970.2
026	2017-05-26t0440	1495792184.96	adult	177.8103	129.8063	-46.4267	3409.8052	266.1119	741204.2691	2337277.2687	136414214.119	328.2579	-0.5444	135.4758	-0.32547	134.2583	-0.28462	222.6012	-0.37651	218.0394	67670.75	189.334	-0.10538	209.8854	-0.31103	4110336	0.14191	329.9327	93.6697	90.3897	180.7679	174.3358	54953.4531	144.531	-0.0096834	165.8122	2841938.2
026	2017-05-26t0845	1495806891.29	adult	181.8953	133.8914	-42.3416	3586.3587	255.7599	747603.2688	2355593.596	133449393.472	622.8945	2.351	122.9703	-1.0394	122.828	-0.92088	205.8794	-0.81564	198.1157	63204.9688	169.2209	-0.89495	188.7806	-0.93849	3768671.5	-0.10266	778.6181	82.6728	82.2026	169.8517	162.1308	52144.4688	129.3043	-0.66383	151.759	2533672.8
026	2017-05-26t1332	1495824081.53	adult	186.6704	138.6664	-37.5665	3329.6367	266.9648	693038.8197	2185698.5677	124727752.151	541.7368	1.5071	129.2736	-0.75907	129.85	-0.61156	208.4867	-0.77746	199.9662	59210.2344	173.343	-0.79033	192.453	-0.86709	3670465.5	-0.16496	826.5405	88.3205	88.0028	178.5249	168.7895	50701.0703	136.1551	-0.49788	159.2943	2507684.5
026	2017-05-26t1640	1495835371.05	adult	189.8064	141.8024	-34.4306	3475.344	253.438	704484.0566	2220567.5752	123501576.014	627.6122	2.2908	127.1204	-0.90921	127.232	-0.78101	207.778	-0.81133	199.2812	60047.8281	171.8674	-0.87486	191.1469	-0.92208	3671492.2	-0.1577	704.2141	86.4303	85.4815	173.3364	164.2345	50094.2109	133.0408	-0.67079	155.5515	2496278.5
026	2017-05-26t2040	1495849754.09	adult	193.8017	145.7977	-30.4353	2724.1347	316.4438	617792.5776	1963299.1964	118031905.719	275.6703	-1.0265	136.8227	-0.443	134.9607	-0.42886	215.3962	-0.65943	210.6092	54495.2422	182.596	-0.52679	203.3221	-0.62689	3459015.8	-0.30667	269.7387	94.5256	91.4842	182.5381	177.9067	46182.1523	143.7466	-0.35027	168.6778	2389702.8
026	2017-05-27t0132	1495867277.51	adult	198.6693	150.6653	-25.5677	3160.324	255.6781	665264.417	2098972.6509	117318068.599	278.7518	-0.99157	133.4632	-0.67729	132.4402	-0.61211	214.3457	-0.71559	209.8166	58516.3789	180.4578	-0.65372	201.6019	-0.71054	3636204.2	-0.17743	332.7501	93.1879	89.5206	185.299	178.1203	50586.6133	144.6686	-0.40213	169.474	2538904.5
026	2017-05-27t0440	1495878552.97	adult	201.8014	153.7974	-22.4356	3175.4421	251.3609	665622.3355	2100114.7947	117031768.735	265.8551	-1.1039	134.2273	-0.67309	133.0361	-0.61568	214.1706	-0.74119	211.6917	58468.5781	181.9738	-0.63177	202.1542	-0.72086	3661318.2	-0.15861	294.5818	94.1739	90.3611	184.615	179.5782	50399.8906	146.5138	-0.38955	170.8117	2568781.5
026	2017-05-27t0840	1495892954.85	adult	205.8019	157.7979	-18.4351	3148.2228	248.4264	652368.2349	2057665.4791	114842677.348	299.732	-0.80104	134.8549	-0.6852	133.8459	-0.6168	215.1857	-0.74657	212.4167	57669.7656	182.6619	-0.64744	204.2793	-0.69965	3605346.5	-0.19885	328.0851	94.67	90.7467	189.3325	184.4525	50741.1055	148.8884	-0.36956	174.3966	2531001.8
026	2017-05-27t1332	1495910495.58	adult	210.6743	162.6703	-13.5626	3031.6309	251.9735	630791.8114	1990872.4367	109825477.339	312.1551	-0.69521	135.9891	-0.6782	134.0381	-0.65615	224.4267	-0.58845	221.8916	58126.5156	185.9264	-0.58161	210.2002	-0.59322	3515317.2	-0.26317	353.2056	96.6403	92.3416	195.6373	190.7655	50670.0586	153.3501	-0.28801	181.3778	2498153
026	2017-05-27t1640	1495921750.85	adult	213.8008	165.7968	-10.4362	2859.2487	256.9622	621652.4296	1964646.242	112223045.55	287.1538	-0.91718	136.727	-0.67138	135.7471	-0.59908	220.1101	-0.69978	216.4947	56128.0703	186.9584	-0.57501	207.9632	-0.67125	3479290.8	-0.28921	311.7185	96.392	91.9454	194.4399	190.5408	49582.1719	154.6663	-0.2872	179.8962	2452888
026	2017-05-27t2040	1495936152.35	adult	217.8012	169.7972	-6.4358	2679.7425	253.6704	581209.2217	1838090.9539	105101502.121	286.8306	-0.92424	139.2792	-0.57664	137.9473	-0.52279	225.1793	-0.62421	222.5195	53592.6797	190.9765	-0.47465	213.0127	-0.57944	3313035	-0.40441	295.4209	98.2802	93.7273	195.8092	191.6597	46602.6016	157.9922	-0.22786	182.4366	2337791.5
026	2017-05-28t0132	1495953690.85	adult	222.673	174.669	-1.5639	2651.2834	254.5588	548715.9714	1732893.3458	97315441.8261	278.9562	-0.99917	146.8182	-0.22939	145.511	-0.17908	234.813	-0.46468	231.0575	52832.9141	200.6148	-0.19582	223.0638	-0.37715	3301501	-0.41264	244.6755	103.9498	99.3342	201.7888	198.1379	45402.4688	164.3572	-0.075662	190.3348	2337518.2
026	2017-05-28t0440	1495964951.28	dead	225.8009	177.7969	1.5639	2692.5837	253.1737	567970.2887	1794693.452	100755062.526	289.7454	-0.90995	147.1833	-0.23595	145.8501	-0.18536	238.5156	-0.41156	235.909	55574.1289	201.8848	-0.17929	226.1659	-0.32636	3427310.5	-0.32677	287.9934	105.0635	100.2459	207.59	203.8429	48368.4766	166.4291	-0.044045	194.4146	2446509.5
027	2017-05-18t1640	1495144172.89	egg	-2.1974	-54.3862	-202.4327	559.7516	99.3994	37261.7228	118660.772	2308979.653	0	-0.44291	0	-0.56152	0	-0.56688					0	-0.53534	0	-0.48173	0	0.37224	0	0	0				0	-0.48987	0	0
027	2017-05-18t2104	1495159994.01	larva	2.1974	-49.9915	-198.0379	530.3514	101.5155	35480.8347	113236.0026	2227233.6913	0	-0.66982	0	-0.74248	0	-0.74212					0	-0.73337	0	-0.72272	0	0.067867	0	0	0				0	-0.61565	0	0
027	2017-05-19t0101	1495174264.83	larva	6.1615	-46.0273	-194.0738	539.2179	98.7493	35986.8194	114715.8767	2227489.5555	0	-0.87871	0	-0.91303	0	-0.90694					0	-0.92073	0	-0.9474	0	-0.20391	0	0	0				0	-0.73479	0	0
027	2017-05-19t0440	1495187366.81	larva	9.8009	-42.3879	-190.4344	528.112	100.6724	35993.8901	114881.0903	2274758.8804	0	-1.0738	0	-1.0766	0	-1.0647					0	-1.1009	0	-1.1601	0	-0.45052	0	0	0				0	-0.84945	0	0
027	2017-05-19t0904	1495203200.91	larva	14.1993	-37.9895	-186.036	697.9535	88.1434	42767.0382	135431.7883	2384402.0711	167.9008	-0.061169	89.1104	0.54882	88.3466	0.56295	140.6979	-1.3958	138.7875	2673.26	116.2531	0.47503	131.8228	0.3159	165477.94	-0.53607	148.541	53.6427	51.8199	117.8746	112.8875	2239.6169	80.4853	0.47976	105.2889	99614.45
027	2017-05-19t1303	1495217547.65	larva	18.1845	-34.0043	-182.0508	1163.4736	118.712	111158.3753	351233.3665	9107543.5851	229.2721	0.20834	105.756	0.77538	104.1886	0.77965	189.8562	-0.56669	185.9738	8923.2412	137.1161	0.66216	173.5912	0.68577	496312.75	-0.38702	175.2943	61.1092	60.0886	114.5497	110.5307	5383.8369	84.8366	0.47909	101.2883	286785.3
027	2017-05-19t1640	1495230568.55	larva	21.8014	-30.3874	-178.4339	1471.8167	131.7366	142834.331	450419.0736	12381749.157	264.3524	0.30596	93.5261	0.3945	92.8137	0.42166	160.5055	-1.2313	154.4119	9790.835	124.8825	0.32669	141.7963	0.070821	561343.75	-0.54377	313.756	63.2532	61.6107	149.2039	139.8096	9101.4385	92.5562	0.55496	119.7781	379645.66
027	2017-05-19t2104	1495246421.82	larva	26.2051	-25.9837	-174.0302	1431.2679	152.4317	171313.1832	541231.4767	17776181.0638	258.4147	0.048837	135.7865	1.2216	134.3592	1.2417	213.0935	-0.31037	211.1267	15342.7324	168.9668	0.92348	196.2749	0.63018	969651.4	-0.32845	249.8295	79.428	78.3246	139.7722	133.3013	10063.5977	105.4291	0.72957	124.6443	567195.2
027	2017-05-20t0102	1495260688.55	larva	30.1681	-22.0208	-170.0672	1878.7252	145.0767	202351.3955	638815.1722	18223556.8199	290.2843	0.10986	101.5153	0.28159	97.9975	0.25618	203.5696	-0.59377	199.1717	17303.4199	146.4465	0.36949	185.5028	0.27634	859428.6	-0.71446	248.3722	63.3388	61.8582	139.2184	128.723	11833.5684	91.2949	0.34538	115.5159	536226.5
027	2017-05-20t0440	1495273766.01	larva	33.8007	-18.3881	-166.4346	2240.1759	188.3168	332126.1003	1049675.837	40545888.8127	311.4439	0.10232	118.459	0.56915	115.5966	0.56475	234.0433	-0.054385	227.7797	32297.9727	157.4917	0.42525	211.0085	0.48111	1627508.2	-0.021532	264.7097	73.374	72.5535	134.3257	125.8837	18536.9414	99.007	0.42975	116.0375	1008085.44
027	2017-05-20t0904	1495289620.99	larva	38.2049	-13.984	-162.0304	2627.1565	170.2156	361406.1766	1142383.0582	40355008.4669	332.1213	0.049144	98.4898	-0.14273	96.2918	-0.11949	206.6873	-0.7199	201.4639	31003.0918	147.1043	0.007755	184.5899	-0.18755	1477347	-0.481	379.0514	53.9885	52.0526	119.9159	110.2321	17987.3867	85.4126	-0.014002	102.7751	809827
027	2017-05-20t1302	1495303888.24	larva	42.168	-10.0208	-158.0673	2923.9169	187.1629	415723.1735	1309290.6251	50848628.6812	372.2295	0.19693	108.2263	-0.053113	102.7224	-0.11688	285.7612	0.88871	281.3519	49436.6797	167.168	0.24936	261.3921	0.9046	1863656.6	-0.28278	313.3426	58.1053	56.4243	136.0858	126.0778	23542.8418	87.3713	-0.091848	110.0491	1000573.3
027	2017-05-20t1640	1495316968.31	larva	45.8013	-6.3875	-154.4339	3170.7565	196.4574	518606.6189	1633861.9711	71957481.5684	462.4839	0.88447	96.1214	-0.54372	88.504	-0.66757	303.5013	1.2293	298.8261	64949.2812	163.6814	0.060215	273.3079	1.053	2055556	-0.28118	561.8323	59.9971	58.1964	135.9599	121.8509	29095.4219	90.1385	-0.10034	110.0174	1283037.1
027	2017-05-20t2104	1495332827.35	larva	50.2066	-1.9822	-150.0287	3717.7598	220.5514	645362.2131	2031801.1876	95422513.745	443.7978	0.61654	110.1205	-0.2123	104.2024	-0.28881	315.4403	1.4487	310.2995	83907.1328	162.2028	-0.092602	284.4071	1.2385	2924250	0.45918	384.6915	58.1453	56.8363	126.6118	114.9622	33678.7266	85.294	-0.3336	103.1695	1544049.5
027	2017-05-21t0102	1495347099.22	adult	54.171	1.9822	-146.0642	3746.283	234.8054	711132.6594	2239520.6069	115879109.496	359.9257	-0.23371	122.3996	0.17148	118.648	0.16368	268.0933	0.3922	263.1822	78283.25	166.6887	-0.046488	241.6774	0.36085	3571253.5	0.96784	371.0663	74.0975	72.3629	146.8591	138.2638	42882.8672	105.5753	0.23446	126.7915	2161944.2
027	2017-05-21t0440	1495360166.2	adult	57.8008	5.6119	-142.4345	3598.9405	244.0618	729035.7501	2297528.6119	124652775.07	345.7969	-0.41929	127.6335	0.36424	125.9576	0.43371	238.9079	-0.30422	233.5623	71433.4531	173.7001	0.1223	216.593	-0.19572	3814072.2	1.0473	385.7292	75.2615	74.2624	140.3353	130.9366	41960.2656	105.8511	0.21357	122.115	2249039.2
027	2017-05-21t0904	1495376039.72	adult	62.2101	10.0212	-138.0252	3794.2941	240.8859	752545.6242	2370063.2762	127422437.293	299.5914	-0.89935	111.1192	-0.35832	108.7009	-0.29522	215.2388	-0.83006	212.0689	66508.7812	152.3093	-0.59967	193.9366	-0.728	3429360.5	0.42335	318.2103	62.6073	61.3705	129.322	120.1179	39960.5	91.4504	-0.31005	108.59	1932187.5
027	2017-05-21t1303	1495390330.99	adult	66.1799	13.991	-134.0554	3779.4619	243.4914	746502.1322	2351759.9401	124704794.735	464.7173	0.66162	120.1675	0.026701	117.0505	0.046307	241.0144	-0.15405	235.6872	73991.4219	165.7421	-0.17944	215.622	-0.19036	3678207	0.53958	523.5423	76.9805	75.1721	150.5513	138.353	46219.2422	108.93	0.25828	128.4279	2356295
027	2017-05-21t1640	1495403366.42	adult	69.8008	17.612	-130.4345	3494.6571	249.4011	717761.5641	2262895.7016	122698964.797	351.718	-0.4256	125.1475	0.25221	121.3731	0.22906	253.2281	0.24036	247.7355	74702.2969	171.1941	0.0006409	229.8557	0.2267	3681838.8	0.42477	408.7799	79.8559	78.4553	144.9718	135.4056	42766.6914	109.2471	0.23991	126.5314	2349359.2
027	2017-05-21t2105	1495419272.64	adult	74.2192	22.0304	-126.0161	3561.1474	272.6036	762692.3142	2404367.7466	137341307.316	587.2686	1.8457	90.7554	-1.4829	84.493	-1.564	219.9114	-0.53159	212.0167	68832.2578	145.689	-0.92862	196.6422	-0.59982	2833564	-0.57986	828.2662	60.8878	58.9721	144.9529	128.9052	45370.2461	92.9033	-0.38392	115.9608	1901038.9
027	2017-05-22t0103	1495433559.01	adult	78.1877	25.9988	-122.0476	3718.4928	254.0808	743091.8749	2341236.8495	126790207.061	367.1645	-0.2636	127.3173	0.32329	125.124	0.35863	204.9955	-0.88013	200.4337	62523.6328	166.773	-0.1714	190.5745	-0.72892	3883304.5	0.43146	317.164	83.794	82.5049	147.4017	138.8775	44957.5234	113.1665	0.30147	130.8168	2555799.5
027	2017-05-22t0440	1495446568.16	adult	81.8013	29.6125	-118.434	3296.1109	243.0246	668245.3084	2108429.2869	111899332.683	386.3448	-0.065514	106.7951	-0.75107	103.5339	-0.72994	206.6795	-0.7664	201.4704	56836.8594	150.8526	-0.76769	189.6544	-0.71431	2927146.8	-0.60841	446.3515	69.2621	68.0065	138.5727	128.8464	38107.4805	99.6647	-0.22165	119.0796	1898403.4
027	2017-05-22t0905	1495462485.93	adult	86.2229	34.0341	-114.0124	3279.4855	249.014	656058.9097	2068664.3275	110793421.885	264.8323	-1.2359	109.0839	-0.67555	104.189	-0.74651	221.2089	-0.22505	218.2295	59726.4141	162.6416	-0.34422	206.3451	-0.11069	2934683.5	-0.64981	293.1208	71.8191	70.1988	139.8908	131.6325	37770.5234	103.2262	-0.14116	122.1515	1932148.5
027	2017-05-22t1304	1495476825.52	adult	90.2061	38.0173	-110.0292	3540.8279	229.4545	674906.571	2127729.7879	106144231.238	358.3221	-0.3127	113.4218	-0.49106	111.2604	-0.44082	198.7523	-0.89688	193.4976	55253.1523	155.8131	-0.61746	181.4467	-0.89638	3142804.8	-0.47705	468.4486	76.4438	74.9634	147.0496	134.6308	40879.7812	107.245	-0.040028	125.3902	2118181
027	2017-05-22t1640	1495489785.36	adult	93.8061	41.6172	-106.4292	3592.0848	244.427	729271.6166	2298178.4746	126449853.808	315.6061	-0.72794	93.2311	-1.5853	90.301	-1.5341	177.3758	-1.5735	173.787	53035.3594	134.1614	-1.4542	160.8236	-1.5806	2787237	-0.8559	343.8367	64.7289	63.5518	125.9309	119.1944	37653.3281	94.3553	-0.54536	111.3225	1935135.8
027	2017-05-22t2106	1495505730.34	adult	98.2352	46.0464	-102.0001	3585.001	243.7894	686229.5294	2161574.2187	113373474.355	355.0265	-0.33175	135.5907	0.58705	131.9607	0.50829	233.3598	0.34034	228.4243	65807.4531	184.177	0.40866	217.9139	0.42321	3819318.5	0.12041	412.2889	88.0434	86.6607	157.4505	148.1083	44401.0469	119.4113	0.31166	138.1294	2480005
027	2017-05-23t0104	1495519999.54	adult	102.1989	50.0101	-98.0364	2238.5052	257.1033	441726.0643	1404483.5338	73401672.1023	475.2362	0.88006	115.7613	-0.50098	113.5887	-0.46703	221.3799	-0.043023	212.2538	40291.1484	172.4609	-0.060214	199.5779	-0.20248	2100488.8	-1.562	650.4681	70.0354	67.8369	171.3007	152.7885	31176.7305	110.8565	-0.04198	137.097	1270791.6
027	2017-05-23t0440	1495532970.4	adult	105.8019	53.6131	-94.4334	3122.5158	243.9056	618988.8692	1952443.3438	103039857.485	277.3245	-1.1091	114.6513	-0.60099	111.1058	-0.63711	213.2085	-0.31051	210.4727	54368.1719	161.6631	-0.49591	195.8447	-0.32952	2913061	-0.80134	297.5199	72.4628	70.7476	143.278	133.8069	36535.9023	103.7711	-0.3415	124.8702	1841134.2
027	2017-05-23t0906	1495548926.31	adult	110.2341	58.0453	-90.0012	3247.7077	238.0177	659068.502	2080725.7955	109811373.863	297.767	-0.90392	118.6771	-0.43902	114.9001	-0.49842	217.8554	-0.14326	214.4477	59038.8047	169.3137	-0.2358	200.9761	-0.14965	3207841.5	-0.54754	325.657	80.538	78.9298	150.3969	141.6509	40757.5703	114.5422	0.0011726	133.6832	2176942.8
027	2017-05-23t1304	1495563219.81	adult	114.2045	62.0157	-86.0308	3652.8953	231.4825	705580.6401	2224171.7431	113985886.509	370.8285	-0.15874	107.2582	-1.0913	104.7174	-1.0671	198.3507	-0.81329	191.3978	57521.7109	155.5142	-0.79314	180.869	-0.86512	3105874.8	-0.66301	537.092	65.494	63.5326	141.4504	128.9352	41020.625	102.1295	-0.50509	119.9351	1896510.8
027	2017-05-23t1640	1495576174.6	adult	117.8031	65.6143	-82.4322	3487.7023	239.0784	690540.0868	2177623.4762	114988040.477	368.9287	-0.17695	131.6096	0.15609	129.522	0.15312	261.2728	1.3358	255.9371	74201.4844	190.4806	0.51302	235.2509	1.0372	3729027	-0.1106	316.7748	86.5225	85.505	159.0608	151.6037	45173.2734	124.2312	0.26485	142.5525	2451529.5
027	2017-05-23t2106	1495592163.07	adult	122.2443	70.0555	-77.991	1740.378	248.7886	306945.3119	981517.3578	45901442.3056	255.401	-1.3553	122.3682	-0.38636	120.4275	-0.36557	208.2526	-0.48674	204.2083	26448.0801	166.1997	-0.45002	193.641	-0.44016	1548201.9	-2.0987	313.4562	76.9102	75.8491	149.8112	142.6948	19026.0293	111.7342	-0.2568	131.742	973067.3
027	2017-05-24t0104	1495606442	adult	126.2107	74.0219	-74.0246	3638.5871	234.4561	712293.4835	2244160.5366	118757276.396	304.67	-0.84664	133.0765	0.13101	131.1543	0.13129	230.63	0.24881	226.4314	67574.5859	185.3637	0.24374	214.7192	0.27359	3889558.8	-0.0138	366.3086	91.2303	90.1468	162.4096	154.3091	47586.0078	126.7058	0.24187	145.24	2666478.2
027	2017-05-24t0440	1495619371.92	adult	129.8024	77.6135	-70.4329	3557.475	240.2305	690412.0203	2175112.5984	114244034.406	455.5227	0.74647	116.3549	-0.79686	114.3683	-0.76969	199.3264	-0.80531	194.3892	56608.7109	162.0785	-0.67292	185.8291	-0.74347	3297032.2	-0.55181	542.0035	78.4649	77.8488	158.0226	147.0957	44878.4297	116.0394	-0.20664	137.5887	2223380.5
027	2017-05-24t0922	1495636319.96	adult	134.5101	82.3213	-65.7252	3521.0003	243.5362	695775.9845	2192293.7249	116775388.482	267.5447	-1.2518	111.6152	-1.1061	109.9461	-1.0553	192.221	-1.0471	188.2513	54975.2188	153.7653	-1.0307	177.2813	-1.0564	3181479.2	-0.66361	251.1277	70.9836	69.2658	137.5267	133.0563	39332.6484	106.6176	-0.63073	124.7785	2023316.6
027	2017-05-24t1306	1495649740.87	adult	138.2382	86.0493	-61.9971	3735.7207	243.0988	768310.3874	2421896.7385	131556161.264	356.9437	-0.29054	135.6191	0.11526	133.9716	0.12356	221.4789	-0.12587	215.1324	69765.8438	181.4039	-0.021762	204.7857	-0.14719	4267120	0.25543	436.7517	86.6413	84.8122	172.705	159.4594	54402.0859	124.0242	-0.041953	148.1238	2726082.5
027	2017-05-24t1640	1495662605.78	adult	141.8118	89.6229	-58.4235	3537.3541	246.2411	692454.2688	2181289.0263	116568335.549	627.7426	2.6789	113.5349	-1.095	111.2132	-1.0819	201.2174	-0.78117	193.7878	57346.9531	157.1122	-0.97256	181.4638	-0.94944	3227458	-0.63238	725.1209	75.1575	72.6728	164.6372	148.7833	46921.6094	115.2963	-0.42864	137.6826	2136502.2
027	2017-05-24t2045	1495677301.98	adult	145.894	93.7052	-54.3413	2276.2135	519.1623	629182.5931	2067607.3814	173609896.784	321.3045	-0.6766	139.748	0.24247	138.7135	0.27523	249.2316	0.67206	245.0107	64301.7461	196.9129	0.48989	229.2101	0.59988	3594737.2	-0.32738	296.7336	96.8163	94.9838	176.7308	170.686	45596.5547	143.6136	0.5689	163.3838	2490404.8
027	2017-05-25t0044	1495691615.27	adult	149.8699	97.6811	-50.3653	3675.4844	252.2742	738580.633	2326911.9321	125367053.925	290.7487	-1.012	134.2777	-0.091004	132.9907	-0.061003	222.4205	-0.17527	217.8881	67393.4219	177.1644	-0.29174	206.8572	-0.166	4066601	0.059757	408.7585	95.8491	93.8093	172.728	167.0239	52336.5898	134.7988	0.16747	157.1823	2902791.5
027	2017-05-25t0440	1495705805.91	adult	153.8118	101.623	-46.4235	1967.9413	535.9756	641296.2339	2093169.5513	199194805.516	366.9991	-0.16061	160.9424	1.2776	159.4781	1.2532	238.0044	0.25306	234.3372	62119.1523	207.4869	0.81578	226.934	0.44461	4199469.5	0.166	379.9825	110.9925	109.6158	187.6686	181.7763	48981.5078	153.4824	0.80956	172.5208	2896127.5
027	2017-05-25t0845	1495720508.25	adult	157.8958	105.7069	-42.3395	3189.6479	267.9591	669153.242	2111762.5795	118406961.78	321.3263	-0.65863	159.9561	1.1855	160.7987	1.2827	238.5605	0.22803	234.7239	65604.1484	207.0868	0.76283	226.7531	0.39326	4385036	0.31795	370.7168	112.7577	110.8196	192.6695	186.8032	52984.125	157.5893	0.89041	178.634	3091140
027	2017-05-25t1244	1495734847.11	adult	161.8788	109.69	-38.3565	3398.6391	244.628	687179.1239	2166448.8518	116670356.97	267.0366	-1.2383	144.5151	0.32607	143.1278	0.3366	220.9557	-0.30313	218.0045	62309.5	189.4745	0.060417	209.8347	-0.17258	4074168.5	0.077838	255.0634	99.1607	97.056	180.5995	176.458	50929.0703	140.8222	0.1716	165.1874	2795537.5
027	2017-05-25t1641	1495749060.16	adult	165.8269	113.638	-34.4084	3253.6128	234.3359	642695.7207	2027054.8277	105764444.753	421.9611	0.4357	136.8778	-0.12081	135.863	-0.076957	214.506	-0.50499	210.2883	56629.5781	179.8341	-0.34009	201.2252	-0.46642	3611795	-0.27345	375.4738	93.0239	90.4183	184.2413	178.0061	48639.7031	141.3605	0.11455	168.8443	2454620.5
[truncated: 4,061 more rows]
