# Supplementary material for: Global, cell non-autonomous gene regulation drives individual lifespan among isogenic C. elegans
Source: eLife. 2021 Feb 1;10:e65026. doi: 10.7554/eLife.65026 (PMC7864635; doi:10.7554/eLife.65026)
Supplement: Source data 1. [file elife-65026-data1.zip › figure_data/Figures 1-3 - base strains/mir-47/mir-47_20181101-spans.tsv]

name	larvaspan	adultspan	lifespan
001	49.796	159.9998	209.7958
005	51.8979	144.0256	195.9235
006	49.7959	199.9985	249.7944
007	49.7959	139.9985	189.7945
009	55.8993	163.9975	219.8968
010	53.7958	191.9994	245.7951
012	57.7973	195.9982	253.7955
014	51.8978	227.999	279.8969
017	53.7958	235.999	289.7947
019	45.796	171.998	217.7939
022	55.8998	159.9966	215.8964
023	47.898	187.9988	235.8968
024	51.8979	179.9988	231.8966
027	51.8978	163.9994	215.8972
028	49.7958	111.9981	161.7939
031	59.9027	167.9949	227.8976
033	57.798	211.9988	269.7968
035	47.8977	216.0018	263.8995
036	49.7957	235.9994	285.7951
037	55.9003	140.0245	195.9248
040	51.8977	232.0002	283.8978
042	47.8977	191.9994	239.8971
043	51.8977	135.9978	187.8955
044	43.8978	191.9993	235.897
045	47.8977	87.9957	135.8934
046	47.8977	243.9981	291.8958
047	49.7957	263.9997	313.7954
048	69.8008	135.9933	205.7941
050	51.8976	255.9973	307.8949
051	51.8976	247.9965	299.8941
052	53.7956	215.999	269.7946
053	49.7956	151.9965	201.7921
054	57.799	207.9964	265.7954
055	47.8975	223.9992	271.8967
056	53.7955	183.9983	237.7938
057	53.7955	299.9994	353.7949
058	49.7956	179.9979	229.7935
059	49.7955	227.9988	277.7943
061	55.9013	251.9951	307.8963
062	51.8974	187.9994	239.8967
063	47.8974	195.9996	243.8971
064	49.7954	224.0002	273.7956
065	55.9014	171.9944	227.8958
066	49.7954	255.9981	305.7936
067	49.7954	179.9985	229.794
068	51.8973	247.9986	299.8959
069	56.0083	151.9889	207.9973
071	59.9065	291.9897	351.8962
072	49.7954	287.9984	337.7938
073	53.7953	247.9967	301.792
074	47.8973	127.995	175.8923
075	47.8973	231.997	279.8944
076	57.8001	207.9948	265.7949
077	59.9069	171.9869	231.8938
078	47.8973	203.9984	251.8957
080	51.8972	183.9954	235.8926
081	51.8972	167.9946	219.8918
082	55.9023	235.9901	291.8924
083	53.7952	235.9958	289.7911
084	45.7954	191.9955	237.7909
086	49.7953	175.993	225.7884
087	51.8971	243.9933	295.8905
090	47.8972	219.9929	267.8901
091	55.9027	219.9871	275.8897
092	49.7954	271.9925	321.7879
093	51.8972	271.9908	323.888
094	51.8972	247.9921	299.8893
095	51.8972	267.9931	319.8903
096	51.8972	191.9931	243.8903
097	55.9029	247.9866	303.8895
098	47.8972	171.9912	219.8885
099	49.7953	267.9948	317.7901
100	55.9032	179.9864	235.8896
101	51.8971	159.9907	211.8879
102	51.8971	219.9944	271.8915
103	55.9033	215.9883	271.8916
104	51.8971	247.9933	299.8904
105	51.8971	159.991	211.8881
106	47.8972	127.9902	175.8874
107	59.9094	291.9843	351.8937
108	51.8971	175.9925	227.8896
109	67.9059	91.9798	159.8857
110	47.8972	135.99	183.8871
111	47.8972	231.9934	279.8906
113	47.8972	259.9957	307.8929
116	47.8972	179.9883	227.8855
117	51.897	191.9904	243.8874
118	51.8971	231.9902	283.8873
119	51.8971	275.9889	327.886
