# Supplementary material for: Global, cell non-autonomous gene regulation drives individual lifespan among isogenic C. elegans
Source: eLife. 2021 Feb 1;10:e65026. doi: 10.7554/eLife.65026 (PMC7864635; doi:10.7554/eLife.65026)
Supplement: Source data 1. [file elife-65026-data1.zip › figure_data/Figures 1-3 - base strains/mir-47/mir-47_20170728-spans.tsv]

name	larvaspan	adultspan	lifespan
000	55.869	187.9692	243.8382
001	51.6187	195.7922	247.4108
002	59.9779	244.0568	304.0346
003	51.6191	184.2632	235.8823
004	51.6194	175.863	227.4824
005	51.6196	175.8631	227.4826
006	55.8702	248.1661	304.0363
007	48.2151	164.1508	212.3659
008	55.8706	176.0136	231.8842
009	62.5687	104.1663	166.735
010	51.6208	163.9945	215.6153
011	50.8055	183.6693	234.4748
012	51.6213	184.2649	235.8863
013	55.8719	140.5281	196.3999
014	48.2169	219.1985	267.4154
015	54.2111	211.7952	266.0064
016	48.2172	231.1994	279.4166
017	58.4619	112.4931	170.9549
018	51.6225	180.2658	231.8884
019	55.873	168.2145	224.0875
020	55.8733	252.1712	308.0445
021	55.8735	232.1863	288.0598
022	51.6234	144.7796	196.403
023	59.9821	167.5076	227.4897
025	54.2128	244.4191	298.6319
026	50.8081	223.1933	274.0013
027	55.8746	240.1689	296.0435
028	59.9829	160.0296	220.0125
029	51.6245	211.7918	263.4164
030	46.5986	164.3041	210.9027
031	55.8754	144.8789	200.7543
032	51.6253	168.3885	220.0137
033	51.6254	87.8575	139.4829
034	55.876	211.5396	267.4157
037	55.8767	159.7413	215.618
038	54.215	149.1327	203.3477
039	50.8101	164.1484	214.9585
040	55.8773	207.5429	263.4202
041	51.6269	260.4185	312.0454
042	54.2158	223.7894	278.0053
043	51.6273	211.7938	263.4211
044	55.8781	168.2117	224.0898
045	54.2163	240.4375	294.6538
046	51.6279	195.794	247.422
047	51.628	215.7909	267.4189
048	50.8117	148.1812	198.9928
049	55.8789	140.5254	196.4043
050	54.2171	152.426	206.6431
051	48.2235	199.1997	247.4232
052	51.6288	248.4199	300.0488
053	51.6289	149.1384	200.7673
054	55.8797	268.1837	324.0634
055	48.224	199.2001	247.4241
057	51.6294	256.4198	308.0492
058	51.6295	215.7917	267.4213
059	55.8803	164.14	220.0203
060	51.6298	219.7905	271.4203
063	58.4694	164.1346	222.6039
064	51.6302	219.7848	271.4151
065	51.6304	152.429	204.0594
066	51.6306	180.2598	231.8904
067	51.6307	223.7848	275.4155
069	55.8818	223.5325	279.4142
070	55.882	256.1584	312.0403
071	50.8148	171.7849	222.5997
073	62.5791	191.723	254.3021
074	48.2267	247.8194	296.046
075	55.8826	140.5186	196.4012
076	83.6037	148.2831	231.8868
077	50.8156	199.1903	250.0059
079	51.6325	204.0771	255.7096
080	51.6328	175.8486	227.4814
081	51.6328	232.0967	283.7295
082	50.8163	292.6355	343.4519
083	55.8839	219.5226	275.4065
085	51.6332	160.7277	212.3609
086	55.8841	199.8272	255.7113
087	48.2284	199.1853	247.4137
088	50.8172	215.1862	266.0033
089	48.2287	155.8397	204.0684
090	55.8846	248.1506	304.0352
091	55.8847	207.5307	263.4154
092	55.8848	187.9579	243.8427
093	54.2227	248.4053	302.628
094	59.9934	183.8497	243.8431
095	50.8181	179.2547	230.0727
096	46.608	256.0205	302.6285
097	55.8854	159.7275	215.6129
098	55.8856	264.168	320.0536
099	55.8857	191.5303	247.416
100	48.2304	207.4837	255.7141
101	55.886	180.0014	235.8874
102	55.8861	211.5251	267.4112
103	51.6354	204.0792	255.7146
104	55.8864	207.532	263.4184
105	55.8865	211.525	267.4115
108	55.8869	159.7162	215.6031
109	55.8869	187.9475	243.8344
110	51.6363	160.7169	212.3532
111	55.8872	240.1513	296.0386
112	51.6366	172.4386	224.0752
113	58.4761	175.9892	234.4652
114	76.1224	120.2777	196.4001
115	55.8877	227.84	283.7277
116	55.8878	175.9895	231.8773
117	55.8879	244.1436	300.0316
118	50.8214	191.6034	242.4248
119	59.9968	127.8737	187.8705
