# Supplementary material for: Global, cell non-autonomous gene regulation drives individual lifespan among isogenic C. elegans
Source: eLife. 2021 Feb 1;10:e65026. doi: 10.7554/eLife.65026 (PMC7864635; doi:10.7554/eLife.65026)
Supplement: Source data 1. [file elife-65026-data1.zip › figure_data/Figures 1-3 - base strains/mir-47/mir-47_20170504.tsv]

name	timepoint	timestamp	stage	age	adult_age	ghost_age	length	max_width	projected_area	surface_area	volume	gfp_maximum	gfp_maximum_z	gfp_mean	gfp_mean_z	gfp_median	gfp_median_z	gfp_over_99_mean	gfp_over_99_mean_z	gfp_over_99_median	gfp_over_99_sum	gfp_percentile_95	gfp_percentile_95_z	gfp_percentile_99	gfp_percentile_99_z	gfp_sum	gfp_sum_z	green_yellow_excitation_autofluorescence_maximum	green_yellow_excitation_autofluorescence_mean	green_yellow_excitation_autofluorescence_median	green_yellow_excitation_autofluorescence_over_99_mean	green_yellow_excitation_autofluorescence_over_99_median	green_yellow_excitation_autofluorescence_over_99_sum	green_yellow_excitation_autofluorescence_percentile_95	green_yellow_excitation_autofluorescence_percentile_95_z	green_yellow_excitation_autofluorescence_percentile_99	green_yellow_excitation_autofluorescence_sum
001	2017-05-03t1409	1493838703.21	larva	0	-51.5299	-222.9047	156.3607	28.5576	2980.2617	9487.1809	53510.4008	0	-0.26597	0	-1.1401	0	-1.1272					0	-1.1593	0	-1.1005	0	1.5834	0	0	0				0	-0.84633	0	0
001	2017-05-04t0955	1493909855.24	larva	19.7645	-31.7654	-203.1402	278.8353	23.3278	4457.0978	14124.5334	59681.143	250.471	-0.42172	142.404	0.28665	141.7733	0.32272	211.178	-0.82119	209.113	5279.4492	183.8878	0.22951	200.2153	0.021413	354729	-0.99614	127.111	47.1887	46.5658	87.2338	82.947	2180.8442	68.0705	0.15608	77.6637	117547
001	2017-05-04t1355	1493924257.87	larva	23.7652	-27.7647	-199.1395	294.9826	23.1769	4579.9173	14434.4095	65018.5021	318.021	-0.38104	215.452	1.3663	216.0103	1.4268	297.549	-0.35125	295.8614	7736.2729	266.7841	1.1758	288.4162	0.81832	548973	-1.1304	170.112	62.6314	61.9086	112.556	107.5415	2926.4568	84.0344	0.45951	97.3057	159585
001	2017-05-04t1755	1493938638.32	larva	27.7598	-23.7701	-195.1449	168.7016	25.5966	2847.088	9029.5791	45755.7933	287.977	-0.65501	194.493	0.97258	194.0796	1.0277	266.5397	-0.69049	265.2074	4264.6353	238.4952	0.72115	257.419	0.33551	306521	-1.6948	208.953	62.7244	62.3405	108.5221	100.6828	1736.3542	84.3818	0.41399	96.8729	98853.7
001	2017-05-04t2155	1493953038.17	larva	31.7597	-19.7701	-191.145	273.5322	32.6911	7198.1101	22876.6359	158156.0645	530.907	-0.051769	238.014	1.6806	237.0341	1.7336	348.3896	-0.23118	342.0369	13587.1953	308.0789	1.6032	331.0855	1.0365	922781	-1.3666	370.158	62.4032	61.4656	124.7754	112.2546	4866.2422	85.9829	0.39618	105.645	241937
001	2017-05-05t0155	1493967438.98	larva	35.7599	-15.7699	-187.1447	540.3802	39.3106	18263.4789	57619.0863	511321.5248	338.979	-0.80884	197.075	0.895	193.8491	0.91844	295.4125	-0.72342	291.7394	28950.4258	251.904	0.71715	280.4866	0.30023	1914390	-0.72142	280.099	67.7402	66.6851	125.3544	116.7764	12284.7344	91.1699	0.47149	109.0222	658028
001	2017-05-05t0555	1493981838.08	larva	39.7597	-11.7702	-183.145	578.665	49.183	21925.8085	69124.7209	723917.9785	569.193	-0.26257	206.619	1.0186	201.923	1.0211	393.029	-0.12634	383.3768	45984.3906	269.866	0.8982	325.154	0.70055	2398230	-0.57986	194.968	62.6801	61.7078	112.9332	107.4796	13213.1846	86.4936	0.28152	100.4741	727528
001	2017-05-05t0955	1493996238.3	larva	43.7597	-7.7701	-179.1449	920.2199	53.0585	40985.455	129070.7301	1534347.8958	638.823	-0.2078	142.344	-0.40802	141.0581	-0.3205	378.6284	-0.33627	366.2668	81783.7344	200.5856	-0.36118	267.4301	-0.19567	3071200	-0.28591	233.29	52.3646	51.4245	103.4924	97.0076	22354.3594	77.0153	-0.069989	90.6045	1129820
001	2017-05-05t1504	1494014759.51	larva	48.9045	-2.6253	-174.0001	729.3324	53.1662	31040.8225	97903.1711	1112946.2938	1841.72	3.0692	207.434	0.91431	197.2308	0.8064	747.3702	2.3248	673.1765	122568.7109	271.5547	0.71749	393.7175	1.3156	3394030	-0.38057	363.238	68.2361	67.1597	129.0941	119.4543	21171.4258	92.4999	0.30197	108.8978	1116480
001	2017-05-05t2019	1494033661.89	adult	54.1552	2.6253	-168.7495	875.0379	63.2409	40853.7429	128639.8239	1662449.0443	2071.22	3.4772	208.538	0.90205	195.7481	0.72305	742.309	2.2098	606.689	159596.4375	290.7145	1.008	431.6478	1.7471	4474190	0.11597	542.152	68.2884	67.09	130.1434	117.7712	27980.8203	92.9354	0.24072	109.6331	1465130
001	2017-05-05t2304	1494043559.38	adult	56.9045	5.3746	-166.0002	976.2836	65.2819	50122.3434	157877.6181	2175088.3788	1189.18	0.88488	209.896	0.94335	202.8931	0.92419	657.4965	1.5014	601.8676	172921.5781	290.6893	0.99114	420.7446	1.5444	5514390	0.72264	589.15	63.0578	61.8898	139.7138	123.9966	36744.7227	91.0621	0.14087	111.9375	1656650
001	2017-05-06t0304	1494057960.6	adult	60.9048	9.375	-161.9998	965.3097	69.0775	52903.1416	166727.3086	2461243.8975	1564	1.8626	152.433	-0.81214	143.1405	-0.89785	575.6307	0.79606	421.485	159449.7031	227.736	-0.49085	330.3005	0.10265	4221010	-0.47588	282.832	50.2785	48.8176	116.7933	107.0213	32351.7559	75.1963	-0.5688	94.6128	1392260
001	2017-05-06t0704	1494072358.94	adult	64.9044	13.3745	-158.0003	855.3698	58.1281	38920.9281	122665.9787	1493626.2069	1849.35	2.5262	207.65	0.94983	200.4121	0.9385	648.7346	1.3084	530.2026	132990.5938	261.7514	0.25747	337.8791	0.12165	4251430	-0.68972	334.242	72.1477	70.9373	134.4008	124.4815	27552.1582	97.0789	0.3452	114.6447	1477150
001	2017-05-06t1104	1494086759.65	adult	68.9046	17.3747	-154.0001	812.0632	67.2552	42993.8853	135538.7319	1948395.9944	692.585	-0.81383	183.88	0.08155	178.5992	0.15154	451.0146	-0.40002	432.7215	101929.3125	232.0671	-0.64489	374.9171	0.67938	4142830	-0.98312	315.657	66.9134	66.1074	119.6863	111.4505	27049.0977	90.2715	-0.043006	104.2359	1507560
001	2017-05-06t1507	1494101373.32	adult	72.9639	21.4341	-149.9408	906.1366	70.0092	48152.5185	152096.4595	2164427.5564	934.072	-0.17203	202.25	0.87184	192.7353	0.77544	510.9085	0.078969	448.3033	129259.8438	284.8357	0.9358	397.6399	1.13	5099940	-0.43598	389.239	72.0395	70.4892	146.3548	135.352	37027.7656	100.5211	0.57157	122.3892	1816550
001	2017-05-06t1904	1494115562.25	adult	76.9053	25.3754	-145.9994	976.0166	94.7038	62359.5662	197219.5957	3413506.6413	664.287	-0.96415	172.945	-0.38946	170.8158	-0.18418	416.4188	-0.73627	401.2932	135752.5312	246.3279	-0.21582	311.7104	-0.40436	5623830	-0.16688	416.105	58.834	57.0064	141.0663	130.1019	45987.6055	90.1941	-0.23418	114.0355	1913160
001	2017-05-06t2304	1494129961.01	adult	80.9049	29.3751	-141.9997	927.9337	70.8854	51945.7966	163841.3467	2419126.1006	930.751	-0.1645	194.64	0.63525	186.5623	0.57566	488.381	0.011973	426.0107	132839.625	261.0552	0.3165	361.0494	0.62744	5292850	-0.46329	409.362	73.5741	72.2721	147.4948	134.6583	40118.5781	100.3466	0.50103	122.0611	2000700
001	2017-05-07t0310	1494144716.66	adult	85.0037	33.4739	-137.9009	902.8376	118.7256	65210.9453	207704.509	4025788.801	641.116	-1.0473	174.869	-0.27409	168.8884	-0.26566	445.5172	-0.33013	416.6772	151475.8438	266.808	0.59281	374.4647	1.0348	5934880	-0.064964	436.066	58.8188	56.7185	150.8063	137.4804	51274.1289	91.2455	-0.42451	120.0498	1996250
001	2017-05-07t0704	1494158762.62	adult	88.9054	37.3755	-133.9993	938.0745	63.0466	48881.3553	154114.7732	2108068.9179	1397.01	1.5025	223.734	2.1563	214.4413	2.0291	601.1684	1.5733	520.3546	154500.2812	299.1831	1.8238	395.6996	1.6446	5732520	-0.22271	374.773	76.2902	74.7663	154.9141	142.4976	39812.9141	105.0146	0.73619	127.3627	1954710
001	2017-05-07t1104	1494173161.32	adult	92.905	41.3752	-129.9996	1116.0465	86.0094	68576.2658	218118.6156	3563042.5013	564.163	-1.2858	174.571	-0.22657	175.6279	0.11135	376.8039	-0.96042	351.8111	134895.7812	232.087	-0.46819	301.776	-0.30514	6247370	0.13043	398.393	65.9658	64.5403	150.1034	139.6783	53737.0039	98.3528	-0.031876	125.7288	2360720
001	2017-05-07t1509	1494187889.41	adult	96.9962	45.4663	-125.9085	979.7392	72.0842	53035.0065	167522.5236	2442713.0515	725.604	-0.66926	203.89	1.2856	199.5449	1.3573	417.0387	-0.34757	387.7892	115936.7656	267.3551	0.90581	325.0128	0.34073	5659380	-0.26977	430.953	76.7097	74.9855	158.2447	146.5664	43992.0156	107.7983	0.71964	131.9156	2129230
001	2017-05-07t1904	1494201960.89	adult	100.9049	49.3751	-121.9998	962.6729	72.174	53019.8121	167152.2339	2451858.0898	865.148	-0.083856	188.275	0.54684	184.7026	0.63515	487.4273	0.72496	436.7964	135504.7969	270.1725	1.1101	377.2918	1.6848	5224060	-0.55972	415.911	72.7893	71.6732	157.2728	145.2271	43721.8516	106.417	0.4472	130.1614	2019680
001	2017-05-07t2304	1494216363.45	adult	104.9056	53.3758	-117.9991	1057.9084	81.5971	68243.6549	215446.3618	3698820.9042	1148.5	1.1024	163.936	-0.64072	156.6842	-0.76647	463.3116	0.53121	382.2376	164938.9375	234.6215	-0.12872	324.4272	0.55826	5831370	-0.10908	552.367	63.4311	60.4366	164.096	158.482	58418.1641	100.5551	-0.22077	143.2543	2256310
001	2017-05-08t0305	1494230826.41	adult	108.9231	57.3933	-113.9816	931.7879	71.8027	46219.5309	145598.0928	2041356.0313	564.862	-1.1319	202.072	1.3429	198.2878	1.4046	413.7701	-0.031825	406.5482	100546.1406	260.4229	0.9391	336.7161	0.95767	4904080	-0.73944	320.137	78.2844	76.4784	151.5639	143.1391	36830.0352	109.3234	0.43884	130.0949	1899880
001	2017-05-08t0704	1494245160.19	adult	112.9047	61.3749	-110	1151.0224	90.5276	63870.9505	203164.3285	3082372.3763	637.123	-0.7843	192.85	0.92053	194.7021	1.257	386.9875	-0.29205	378.825	129640.7969	276.8712	1.6652	352.6188	1.4434	6446400	0.40021	596.474	71.7063	70.0424	162.8644	148.8978	54559.5859	109.8416	0.36022	135.1454	2396930
001	2017-05-08t1104	1494259569.15	adult	116.9072	65.3773	-105.9975	1146.0515	76.3796	69188.4986	218073.1021	3504161.6189	658.126	-0.63774	184.323	0.52973	185.967	0.8422	399.8786	0.0031654	366.1968	144756.0625	246.5186	0.57453	310.0343	0.51227	6659400	0.59079	519.292	71.0047	70.47	148.4474	136.8568	53737.9727	103.6819	-0.27947	124.8529	2565330
001	2017-05-08t1504	1494273963.57	adult	120.9057	69.3758	-101.999	948.155	76.6195	57709.4004	182216.4889	2947056.4565	1039.05	0.99167	211.924	1.9785	204.1212	1.8076	567.8731	2.5182	516.8786	171497.6875	277.2172	1.8585	375.8979	2.2047	6385890	0.42881	521.194	83.5699	81.1625	167.0144	156.8125	50438.3516	120.1373	0.97825	144.6253	2518210
001	2017-05-08t1904	1494288363.13	adult	124.9055	73.3757	-97.9991	1175.4883	83.2312	61365.3741	193873.0307	2775424.9535	729.329	-0.21868	194.537	1.1272	191.4607	1.1838	447.6221	0.90936	396.7552	144134.3281	271.8346	1.7241	353.1013	1.7405	6255160	0.36635	452.613	77.2486	74.621	172.4279	158.4858	55521.793	118.0138	0.67457	145.5324	2483850
001	2017-05-08t2304	1494302760.58	adult	128.9048	77.375	-93.9999	874.9383	75.0546	51496.2663	162461.4954	2544480.1144	818.134	0.21909	207.46	1.8222	202.7586	1.7915	475.9171	1.4297	448.1531	128497.6016	254.8338	1.1117	350.3372	1.7607	5583170	-0.085477	432.92	86.0678	84.2165	162.6669	152.2116	43920.0625	118.9018	0.61926	140.7561	2316260
001	2017-05-09t0304	1494317159.62	adult	132.9046	81.3747	-90.0001	957.3298	80.8701	63601.3852	200788.0575	3538411.3414	918.255	0.71462	168.595	-0.14529	164.7725	-0.15178	424.5592	0.7876	377.3528	140953.6562	228.3545	0.093457	301.0686	0.61055	5588930	-0.055173	304.463	67.3864	65.2943	143.5887	137.88	47671.4375	102.4048	-0.78377	127.797	2233860
001	2017-05-09t0704	1494331559.95	adult	136.9047	85.3748	-86	1289.216	98.2365	94790.8533	299541.3408	5916418.4398	630.974	-0.44708	148.473	-1.1635	146.7389	-1.0743	310.9845	-0.79355	284.6363	153315.375	201.9263	-0.95229	254.5891	-0.50535	7318830	1.1767	729.454	61.3161	58.4639	143.365	133.4697	70678.9297	98.983	-1.1361	122.9855	3022520
001	2017-05-09t1104	1494345959.68	adult	140.9046	89.3747	-82.0001	1081.9836	96.9485	83578.7196	264226.684	5331901.105	472.581	-1.0798	151.89	-0.97499	149.9559	-0.90055	313.2475	-0.67852	294.0956	136262.6562	206.9721	-0.72425	255.9364	-0.4267	6596600	0.68238	481.3	62.8822	60.4465	143.0685	133.6827	62234.7734	98.7413	-1.2373	123.0341	2730980
001	2017-05-09t1504	1494360359.11	adult	144.9044	93.3746	-78.0003	974.3427	102.8439	57434.0282	181936.0674	3095568.0763	689.944	-0.061845	165.095	-0.28156	162.6462	-0.23613	346.0395	-0.10056	309.3447	104157.8906	230.2171	0.25993	275.0845	0.11595	4954840	-0.4306	909.195	77.9888	75.6203	177.6314	157.1919	53467.0469	119.2676	0.15727	144.3452	2340600
001	2017-05-09t1904	1494374766.73	adult	148.9065	97.3767	-73.9981	1045.8306	84.9509	69717.4814	220370.1613	3917929.2292	459.553	-1.0409	147.276	-1.1981	144.9542	-1.1542	270.891	-1.1809	262.0638	98604.3125	197.006	-1.1158	236.8062	-0.86621	5352020	-0.14297	514.479	67.1456	64.2209	168.7433	151.9561	61422.5469	107.7725	-0.75699	139.2225	2440070
001	2017-05-09t2304	1494389160.57	adult	152.9048	101.375	-69.9999	1132.4921	79.8081	68046.0086	214724.6483	3411014.912	727.828	0.24972	165.563	-0.24461	164.0294	-0.1613	328.5303	-0.21113	275.2251	116956.7891	216.8496	-0.27626	248.2295	-0.53473	5883460	0.22422	369.817	79.4305	77.4285	158.2352	151.8345	56331.7188	119.6552	-0.038745	143.3664	2822640
001	2017-05-10t0304	1494403559.8	adult	156.9046	105.3747	-66.0001	1047.3568	83.774	68984.1239	219000.2747	3899886.5561	439.227	-1.0462	167.572	-0.13791	166.8619	-0.015943	302.9162	-0.54747	288.651	109049.8359	229.5693	0.26167	264.8555	-0.053025	6025230	0.32455	370.165	79.9064	75.5045	183.7811	177.2013	66161.1953	136.2299	0.9399	166.5162	2873120
001	2017-05-10t0704	1494417959.44	adult	160.9045	109.3747	-62.0002	798.0775	70.9607	46105.0216	145538.3107	2255310.9209	656.434	0.050521	196.861	1.3738	194.5213	1.4101	358.7892	0.43058	315.3652	86826.9844	243.1631	0.82892	275.7867	0.27785	4747880	-0.49044	466.448	103.36	98.9717	199.3954	190.6687	48253.6797	153.6743	1.9043	181.9703	2492830
001	2017-05-10t1104	1494432359.5	adult	164.9045	113.3747	-58.0001	837.5326	71.9049	49810.2628	157319.2213	2477650.5219	456.918	-0.87594	208.496	1.966	206.4408	2.0146	323.5847	-0.078191	311.2777	84455.6094	260.0439	1.524	290.3746	0.71609	5424450	-0.045866	336.258	109.776	105.3723	207.8136	201.8101	54239.3438	163.0712	2.3038	192.0188	2856040
001	2017-05-10t1504	1494446759.73	adult	168.9046	117.3747	-54.0001	1120.4676	89.4253	68288.3091	215700.4276	3738105.3197	472.652	-0.75431	178.79	0.43071	182.503	0.77126	304.5052	-0.3425	289.1345	108708.3359	247.3211	0.97798	272.3555	0.21885	6373330	0.55335	565.271	92.3583	89.1339	214.8005	207.8273	76683.7812	160.1486	1.9414	197.2031	3292290
001	2017-05-10t1904	1494461159.84	adult	172.9046	121.3748	-50.0001	894.9923	73.4588	55125.1078	174007.1338	2860419.0216	452.384	-0.81777	189.235	0.95756	188.4175	1.0644	272.6952	-0.84003	265.8819	78536.2031	232.7566	0.35653	254.6666	-0.28667	5445230	-0.013283	433.651	111.237	103.9293	228.7954	218.893	65893.0703	175.1888	2.6085	207.4059	3200830
001	2017-05-10t2304	1494475560.13	adult	176.9047	125.3748	-46	637.1508	77.1433	40552.539	129286.8861	2158301.0679	496.747	-0.54129	178.617	0.40495	176.7329	0.45526	289.16	-0.51283	272.4839	61301.9219	226.6427	0.086092	255.6574	-0.2562	3784890	-1.002	418.176	102.062	93.5804	243.172	237.0303	51552.4688	169.466	2.0901	221.2702	2162690
001	2017-05-11t0304	1494489959.08	adult	180.9044	129.3745	-42.0003	997.913	78.3543	54225.5374	171074.8644	2552032.8325	511.181	-0.41785	174.653	0.19349	175.5721	0.38591	289.7036	-0.46231	272.9901	82275.8359	237.7337	0.51984	260.7683	-0.10576	4956470	-0.28299	636.124	105.729	99.7907	254.3092	246.2106	72223.8125	180.0519	2.4517	225.8128	3000490
001	2017-05-11t0704	1494504359.47	adult	184.9045	133.3747	-38.0002	572.6673	77.1417	30160.1421	97560.3034	1407031.338	356.826	-1.2375	181.477	0.53032	182.4832	0.72768	269.1021	-0.79423	266.2112	42787.2344	234.7283	0.37458	257.2032	-0.21496	2875140	-1.4818	424.03	114.253	105.3798	235.5958	229.7407	37459.7344	187.5887	2.6281	216.9554	1810100
001	2017-05-11t1104	1494518759.59	adult	188.9045	137.3747	-34.0001	737.7288	94.4461	42202.0414	135396.2586	2170711.352	422.986	-0.83203	183.722	0.63449	182.9838	0.74411	282.2217	-0.52611	274.9345	62371.0078	239.1469	0.53031	264.2163	-0.0096515	4054570	-0.77191	418.021	115.025	103.7277	275.558	268.4089	60898.3125	199.5542	2.9997	253.1236	2538480
001	2017-05-11t1504	1494533159.69	adult	192.9046	141.3747	-30.0001	955.3128	86.2192	67349.605	213283.4867	3912742.8532	468.349	-0.53573	167.861	-0.17191	167.8155	-0.027626	265.5913	-0.80425	260.2281	93222.5469	229.1397	0.10447	251.653	-0.39777	5885380	0.28607	488.786	105.031	94.389	269.4767	263.6681	94586.3281	196.2424	2.6322	245.98	3682500
001	2017-05-11t1904	1494547561.05	adult	196.905	145.3751	-25.9997	818.3214	162.4468	60679.4489	198944.5092	4431034.1031	471.466	-0.47644	176.836	0.27242	176.039	0.3816	278.3457	-0.55278	272.014	87957.2344	237.6961	0.42421	262.2344	-0.088639	5585020	0.1252	468.913	114.021	101.6944	289.2028	285.0219	91388.0781	208.2701	2.9854	260.1695	3601120
001	2017-05-11t2304	1494561961.02	adult	200.9049	149.3751	-21.9997	531.9302	130.9412	37570.0501	128235.3011	2699560.2036	345.852	-1.2153	183.032	0.57521	182.1686	0.68403	263.4714	-0.81406	260.0984	51903.8672	231.1487	0.14391	251.4352	-0.42087	3592370	-0.9623	381.985	114.702	103.0043	250.8912	245.2859	49425.5625	196.9915	2.3269	232.7733	2251250
001	2017-05-12t0304	1494576359.96	adult	204.9047	153.3748	-18	742.6474	157.5462	55098.6064	179844.6519	4203909.9149	469.904	-0.40751	179.082	0.36971	178.4358	0.49141	276.5043	-0.54695	270.2891	79356.7344	238.0449	0.39206	260.4274	-0.16675	5136780	-0.10319	446.919	120.205	105.7677	297.3867	290.6907	85350	221.1143	3.2019	271.1716	3447960
001	2017-05-12t0704	1494590759.65	adult	208.9046	157.3747	-14.0001	640.5306	157.0182	53089.2867	173581.2645	4313293.9293	440.109	-0.56248	182.831	0.54709	181.2048	0.62328	274.2879	-0.58232	270.2652	75703.4531	238.0974	0.3718	260.8502	-0.16654	5046140	-0.14254	423.084	124.854	109.7881	304.5125	298.415	84045.4531	225.7373	3.2465	276.8191	3445960
001	2017-05-12t1104	1494605159.97	adult	212.9047	161.3748	-10	528.2222	87.5162	28479.3862	93718.446	1410724.2393	393.705	-0.84645	190.697	0.92076	189.5218	1.0235	278.5074	-0.48731	273.362	41776.1016	241.8606	0.49312	264.4089	-0.078892	2851680	-1.3	504.66	133.146	121.7117	279.4687	271.4898	41920.3086	224.6811	3.0995	260.9142	1991070
001	2017-05-12t1504	1494619559.65	adult	216.9046	165.3747	-6.0001	656.9974	159.1166	47709.7829	158684.1838	3549379.4213	401.471	-0.76913	184.89	0.62388	183.7541	0.73005	283.0134	-0.39394	278.5148	70470.3359	243.589	0.53507	268.7219	0.031165	4602830	-0.36398	434.042	129.795	115.7826	303.6277	298.3544	75603.3125	231.5671	3.262	280.3753	3231250
001	2017-05-12t1904	1494633959.98	adult	220.9047	169.3748	-2	667.3877	135.2521	45444.0601	147575.9019	3000440.3936	464.874	-0.29866	189.017	0.80631	188.035	0.92309	289.2841	-0.26036	284.4911	68849.6094	252.1049	0.83281	276.0562	0.22349	4480090	-0.4262	458.914	134.751	123.368	306.6175	300.8572	72974.9688	234.4679	3.3001	284.3035	3193860
001	2017-05-12t2304	1494648360.1	dead	224.9047	173.3748	2	611.8094	95.2968	36753.4431	120799.4953	1951761.4434	450.298	-0.37228	195.009	1.0772	195.0101	1.245	291.1147	-0.2242	286.5404	56185.1406	253.7619	0.86664	275.9596	0.19894	3749440	-0.79828	534.57	142.125	134.5489	303.3388	296.8253	58544.3906	237.4965	3.3249	282.2944	2732640
002	2017-05-03t1409	1493838718.49	larva	0	-46.3331	-330.9058	150.986	27.8254	2767.2541	8813.883	48147.5813	0	-0.26597	0	-1.1401	0	-1.1272					0	-1.1593	0	-1.1005	0	1.5834	0	0	0				0	-0.84633	0	0
002	2017-05-04t0955	1493909870.21	larva	19.7644	-26.5687	-311.1414	153.8736	27.6283	2770.6526	8820.702	47667.183	0	-1.2921	0	-1.8986	0	-1.8469					0	-2.0308	0	-2.0877	0	-1.4091	0	0	0				0	-1.3531	0	0
002	2017-05-04t1355	1493924273.16	larva	23.7652	-22.5679	-307.1406	274.3071	27.2719	5194.5403	16417.4255	85283.9506	292.301	-0.46706	191.488	0.9822	190.6914	1.0221	255.4134	-0.64398	252.3886	7406.9883	227.4001	0.67087	245.2255	0.34959	544782	-1.135	181.174	63.9766	63.2401	111.5594	101.5348	3235.2231	84.6377	0.47343	93.8125	182013
002	2017-05-04t1755	1493938657.12	larva	27.7607	-18.5723	-303.1451	153.7826	27.6241	2768.6688	8814.4298	47627.0261	0	-1.5868	0	-2.2939	0	-2.2229					0	-2.4772	0	-2.5477	0	-2.0086	0	0	0				0	-1.6146	0	0
002	2017-05-04t2155	1493953056.59	larva	31.7606	-14.5725	-299.1452	285.9819	46.6576	9015.2236	28982.7155	244190.4637	356.279	-0.60081	159.269	0.28918	158.5914	0.35134	237.9741	-1.0143	232.2584	11422.7559	207.3326	0.18436	225.7849	-0.18352	763375	-1.5215	304.305	58.4955	57.8183	109.0833	100.6979	5235.9971	81.0657	0.27256	93.7339	280369
002	2017-05-05t0155	1493967457.84	larva	35.7609	-10.5721	-295.1449	574.8156	48.9456	22510.4432	71092.0851	745477.8655	347.057	-0.78411	182.254	0.61805	179.9768	0.65998	292.7598	-0.74252	287.3862	35131.1719	229.8855	0.38992	267.322	0.14199	2171380	-0.48349	290.024	64.5933	63.9705	114.1373	105.3669	13696.4805	87.4648	0.37376	99.98	769565
002	2017-05-05t0555	1493981856.48	larva	39.7606	-6.5725	-291.1452	260.1172	34.4353	7034.4249	22294.4795	166629.8627	278.837	-1.1337	178.83	0.46604	177.6525	0.54006	245.4349	-1.2032	242.611	9326.5254	218.6265	0.089927	235.3078	-0.42274	675797	-2.1092	176.908	60.9987	59.7474	120.7903	114.9413	4590.0332	86.693	0.28705	102.9881	230514
002	2017-05-05t0955	1493996257.18	larva	43.7607	-2.5723	-287.145	645.2613	57.0593	29043.2764	91651.1886	1126613.8468	548.855	-0.47258	200.846	0.83959	195.5275	0.83707	425.0219	0.0077711	417.2713	65028.3438	266.8348	0.75614	375.622	1.2162	3069130	-0.28775	529.06	65.2148	63.5655	148.3196	133.5576	22692.8926	92.985	0.40005	116.6349	996547
002	2017-05-05t1504	1494014777.82	adult	48.9054	2.5723	-282.0004	988.8292	61.2645	48696.5903	153481.3419	2003207.4557	1716.86	2.7097	154.334	-0.3428	141.9171	-0.49811	714.6749	2.0769	619.8326	182956.7812	243.0833	0.18749	389.6357	1.259	3945690	0.07021	423.244	48.8765	47.4279	111.5685	100.4916	28561.5352	72.4634	-0.34066	90.4625	1249580
002	2017-05-05t2019	1494033679.76	adult	54.1559	7.8228	-276.7499	968.5606	74.0617	53684.5368	169145.8103	2583102.4082	535.756	-0.8632	166.487	-0.22481	164.4375	-0.11317	367.422	-0.69964	358.5352	103245.5859	241.2509	-0.023789	318.6454	0.078051	4675110	0.27337	647.355	57.5242	55.6512	152.8036	136.6331	42937.8164	90.3517	0.1483	117.5539	1615340
002	2017-05-05t2304	1494043577.4	adult	56.9053	10.5722	-274.0005	886.3504	92.9381	47855.4196	152144.6196	2260177.96	493.566	-1.0669	176.049	-0.029142	175.576	0.14105	358.1051	-0.84975	355.2933	89884.3906	241.3586	-0.10321	301.6704	-0.27304	4411600	-0.12361	427.05	61.3147	59.8457	147.1052	132.9487	36923.4062	93.0483	0.21706	115.8809	1536490
002	2017-05-06t0304	1494057978.69	adult	60.9056	14.5726	-270.0002	853.1595	58.6206	40237.013	126904.7056	1597163.5064	486.288	-1.1745	197.182	0.57934	192.982	0.65194	354.0477	-0.97998	343.7251	75058.1094	251.2517	0.067698	306.3173	-0.27869	4171190	-0.5133	407.3	75.6662	74.8154	132.4763	123.4722	28084.9805	100.0082	0.47475	114.9097	1600640
002	2017-05-06t0704	1494072377.35	adult	64.9052	18.5722	-266.0006	859.3327	55.1716	37957.3912	119638.0583	1412619.2373	1295.6	0.97802	173.048	-0.26109	167.9383	-0.20346	530.9998	0.3478	471.114	106199.9688	217.3534	-0.90405	272.4954	-0.9669	3456620	-1.2699	316.261	63.9915	63.4363	114.6602	107.8551	22932.0371	87.2784	-0.13103	101.1803	1278230
002	2017-05-06t1104	1494086778.06	adult	68.9054	22.5724	-262.0004	1237.378	103.0675	68318.7144	216258.4782	3350282.334	508.489	-1.3259	135.834	-1.8289	130.9459	-1.7689	333.9902	-1.3769	320.0095	119568.5	197.4238	-1.6433	252.9715	-1.4421	4854440	-0.47775	616.39	56.6792	54.0414	167.3828	147.67	59923.0312	91.4914	0.028704	125.6351	2025600
002	2017-05-06t1507	1494101392.67	adult	72.9651	26.632	-257.9407	783.9989	78.248	43446.9431	137621.8442	2058887.6026	455.702	-1.5303	164.466	-0.74288	163.3177	-0.50557	325.9159	-1.5336	313.5124	74308.8281	222.501	-0.96435	281.7892	-0.97031	3738810	-1.3883	455.562	63.6254	62.2002	144.4767	130.8393	32940.6758	96.7644	0.31674	118.5097	1446400
002	2017-05-06t1904	1494115580.85	adult	76.9062	30.5732	-253.9996	592.4043	62.2471	29843.9702	94612.7797	1259666.1267	814.663	-0.52426	184.499	0.13191	180.4938	0.26215	391.5833	-0.96585	340.0918	61478.5781	232.1324	-0.66887	282.8328	-0.95157	2889080	-2.0609	280.817	72.8755	71.6613	143.528	131.6135	22533.8945	99.5354	0.48528	120.4504	1141160
002	2017-05-06t2304	1494129979.59	adult	80.9059	34.5728	-249.9999	797.4656	59.9234	36543.0643	115267.4595	1400902.0042	773.381	-0.64349	197.245	0.75772	193.0667	0.88826	475.5614	-0.11521	456.9614	91783.3438	239.0005	-0.41587	321.575	-0.15792	3789470	-1.4984	425.565	76.8535	75.2304	157.5168	143.8441	30400.75	104.8928	0.88988	126.386	1476510
002	2017-05-07t0310	1494144736.35	adult	85.005	38.6719	-245.9008	1019.9486	59.6718	50198.5048	158070.8034	2067624.6763	673.145	-0.94491	161.637	-0.91377	160.8354	-0.66292	365.19	-1.1926	333.1258	96410.1719	210.51	-1.3402	264.1246	-1.2737	4262040	-1.2151	586.202	70.1447	67.4377	186.062	165.6015	49120.375	107.293	1.05	144.9634	1849570
002	2017-05-07t0704	1494158782.22	adult	88.9066	42.5735	-241.9992	732.5142	55.9969	33813.319	106736.8937	1313062.2697	831.763	-0.39573	183.252	0.16601	178.8973	0.25049	434.1784	-0.36064	378.4393	77283.75	228.0246	-0.6826	293.7751	-0.57766	3258770	-1.9283	305.683	75.7503	74.1948	150.1399	139.6284	26724.9062	103.9985	0.63991	126.3355	1347070
002	2017-05-07t1104	1494173179.9	adult	92.9059	46.5729	-237.9998	872.6036	69.1611	46988.2162	148326.0794	2140080.0437	498.688	-1.5169	162.413	-0.83171	162.6328	-0.5453	281.7297	-2.1375	273.0042	69587.2422	213.1307	-1.1508	248.2623	-1.5121	3997300	-1.4296	479.373	72.3604	71.2391	164.0231	151.7967	40513.7109	105.7573	0.67405	133.6131	1780930
002	2017-05-07t1509	1494187908.88	adult	96.9973	50.6643	-233.9085	1262.8437	79.5147	57223.6925	180708.4042	2385826.4292	516.94	-1.4395	147.31	-1.556	147.4526	-1.2935	277.8152	-2.1768	264.5372	83900.2031	195.1574	-1.7438	231.6176	-1.8197	4436100	-1.1243	559.475	65.6912	63.292	176.6337	155.2522	53343.3633	100.8365	0.06282	134.7772	1978230
002	2017-05-07t1904	1494201979.66	adult	100.9059	54.5728	-229.9999	783.8088	59.5315	38050.0677	119974.3569	1566431.7618	857.324	-0.11369	187.813	0.52351	184.8264	0.64148	426.2181	-0.1051	394.2865	85243.6172	227.9779	-0.46197	280.4864	-0.59132	3750050	-1.5977	593.475	81.0397	78.8207	169.4972	153.8396	33899.4336	114.8769	1.2281	140.4625	1618120
002	2017-05-07t2304	1494216382.41	adult	104.9066	58.5736	-225.9992	494.9874	101.7392	26229.7205	88788.7357	1364025.0867	684.136	-0.71902	156.225	-1.0317	153.9719	-0.90548	362.8918	-0.8548	352.1611	50441.9531	207.7636	-1.1426	287.0228	-0.33148	2157620	-2.7196	867.305	67.1817	64.6731	187.8625	160.8439	26112.8906	103.4744	0.042441	137.528	927846
002	2017-05-08t0305	1494230845.02	adult	108.924	62.591	-221.9818	741.2879	62.528	37479.5607	118325.0625	1617664.6972	462.504	-1.5394	189.065	0.68159	187.2323	0.83689	319.1615	-1.3531	310.0149	62874.8125	229.8608	-0.22846	269.3831	-0.65443	3715130	-1.5899	266.992	80.8558	79.4457	155.0428	142.9332	30543.4297	110.0088	0.49927	130.8073	1588820
002	2017-05-08t0704	1494245178.83	adult	112.9056	66.5726	-218.0001	692.0254	66.3656	37350.6697	118094.6525	1686206.0974	603.196	-0.9211	186.068	0.5751	184.7649	0.74613	349.6278	-0.81857	331.5751	68527.0547	232.9005	-0.032499	273.4129	-0.46342	3638360	-1.6188	604.994	80.1701	78.7015	168.2039	150.6653	32967.9648	112.0123	0.54763	137.1365	1567650
002	2017-05-08t1104	1494259588.74	adult	116.9084	70.5753	-213.9974	1157.271	67.1664	54224.2679	171111.0608	2234303.8887	771.205	-0.17679	157.767	-0.82458	159.9103	-0.49832	329.785	-0.99254	305.0449	94318.5078	213.5432	-0.71157	250.5991	-0.92635	4496690	-0.96801	894.796	71.5974	69.3551	188.1316	163.7589	53805.6328	109.9442	0.24999	141.0414	2040670
002	2017-05-08t1504	1494273982.79	adult	120.9067	74.5737	-209.999	1172.7467	63.5799	50652.1103	160007.2066	1948548.7226	847.126	0.20181	164.136	-0.46118	165.8981	-0.15979	358.3421	-0.48061	308.3554	96035.6875	222.6663	-0.2899	259.0626	-0.64112	4383900	-1.0132	502.13	75.1429	73.9703	186.8947	162.9409	50087.7812	112.4663	0.34334	141.8855	2006990
002	2017-05-08t1904	1494288381.75	adult	124.9065	78.5734	-205.9993	511.9734	60.5606	24417.2429	77223.2199	999375.5534	745.91	-0.14974	188.553	0.82123	184.4663	0.82339	437.632	0.76535	404.6622	56454.5312	231.3758	0.1151	301.2347	0.46722	2419130	-2.3856	373.981	82.1963	79.9917	172.3809	159.6272	22237.1348	114.6815	0.40473	142.2702	1054580
002	2017-05-08t2304	1494302779.19	adult	128.9058	82.5727	-202	791.2266	108.2985	53909.6023	172599.9797	3170307.6577	542.417	-0.93956	143.963	-1.4324	142.6521	-1.3112	270.4078	-1.5568	251.3486	75984.5938	188.1979	-1.5649	221.2475	-1.44	4043910	-1.1823	731.76	66.2988	63.8966	176.9573	157.783	49725.0078	103.686	-0.58605	136.6383	1862330
002	2017-05-09t0304	1494317178.38	adult	132.9055	86.5725	-198.0003	939.3495	77.3865	49412.2954	156248.8608	2264848.5208	433.871	-1.3458	143.108	-1.4557	141.9615	-1.3322	261.0434	-1.6104	247.5088	67610.25	188.6941	-1.5158	217.7905	-1.4793	3704210	-1.3866	329.183	63.7491	62.3743	131.9839	122.9845	34183.832	92.7467	-1.5317	112.2482	1650080
002	2017-05-09t0704	1494331578.59	adult	136.9056	90.5725	-194.0002	751.7138	61.401	38764.6533	122329.5763	1688472.8093	388.672	-1.4919	196.852	1.3319	195.7868	1.4701	282.8367	-1.2109	275.7835	57698.6875	236.1386	0.44997	260.1164	-0.36465	4001800	-1.1428	340.596	91.8545	90.4274	166.2084	155.4956	33906.5078	121.4137	0.55975	142.4644	1867310
002	2017-05-09t1104	1494345978.39	adult	140.9055	94.5725	-190.0003	693.5148	61.4516	35475.8925	112042.2124	1532933.256	468.638	-1.0971	195.17	1.2634	193.8314	1.3798	293.006	-0.98242	281.6618	54792.125	233.8711	0.38837	261.668	-0.27846	3632900	-1.3663	438.725	94.7546	93.1347	168.2202	155.3823	31457.1738	125.0202	0.6993	144.7806	1763760
002	2017-05-09t1504	1494360377.71	adult	144.9053	98.5723	-186.0005	764.1692	63.007	39496.8181	124655.3552	1724514.6884	390.989	-1.3938	171.397	0.045008	171.2387	0.21093	277.1263	-1.1504	266.2709	57642.2734	221.7993	-0.090904	249.184	-0.56549	3548610	-1.3903	329.033	81.6885	80.4629	159.4509	153.2309	33165.7852	119.2841	0.15843	144.7266	1691280
002	2017-05-09t1904	1494374785.7	adult	148.9076	102.5745	-181.9982	700.5153	68.5109	37677.4901	119551.129	1704039.2487	432.792	-1.1624	201.398	1.609	199.9593	1.7079	283.8405	-0.98035	276.5007	56200.4141	239.759	0.67592	262.6321	-0.17457	3978410	-1.0675	409.532	98.4687	97.0256	169.9723	159.75	33654.5156	128.2696	0.67084	149.1297	1945150
002	2017-05-09t2304	1494389179.33	adult	152.9058	106.5727	-178	789.3339	60.6772	39349.6422	124131.8466	1640149.8741	471.784	-0.9381	169.775	-0.026245	168.3708	0.064341	281.8195	-0.94736	262.5394	58336.6367	212.4532	-0.461	240.1941	-0.75366	3503480	-1.3538	358.336	79.9053	78.5339	153.2723	143.9913	31727.375	111.4831	-0.59075	133.8864	1648920
002	2017-05-10t0304	1494403578.51	adult	156.9056	110.5725	-174.0002	908.7822	71.4434	49059.8206	155144.136	2270583.927	592.994	-0.3167	137.528	-1.6928	135.2752	-1.6538	258.4751	-1.2608	245.7587	66428.0938	182.5607	-1.7132	221.1093	-1.2642	3531580	-1.3027	756.904	63.0409	60.7586	153.1355	137.6087	39355.8125	95.3266	-1.7343	122.1741	1618830
002	2017-05-10t0704	1494417977.96	adult	160.9054	114.5724	-170.0004	901.9474	79.0372	53630.6243	169313.3431	2671324.3815	637.275	-0.042517	147.642	-1.1666	144.8964	-1.1554	271.8905	-0.99057	263.4305	76401.2344	200.3444	-0.96505	238.3296	-0.77455	4136920	-0.88258	809.358	62.4178	59.5623	169.2651	151.6102	47563.4961	99.4891	-1.5182	130.2987	1748950
002	2017-05-10t1104	1494432378.41	adult	164.9055	118.5725	-166.0003	915.9866	68.9892	48929.8585	154326.1789	2232089.1846	473.774	-0.79205	149.058	-1.0934	146.7903	-1.0603	269.1693	-0.98479	251.6563	69176.5078	200.3324	-0.96846	232.1084	-0.94362	3817980	-1.06	436.814	70.6706	69.81	143.4806	132.4447	36874.5234	103.4772	-1.3267	123.129	1810160
002	2017-05-10t1504	1494446778.5	adult	168.9056	122.5725	-162.0002	788.3121	79.6254	39828.2895	126129.5024	1865019.3148	661.437	0.20842	156.239	-0.72697	155.0795	-0.63863	277.741	-0.79549	266.3392	58047.8594	220.429	-0.13982	252.2305	-0.36193	3263670	-1.3778	852.98	67.7387	65.1051	175.8085	154.374	36743.9727	106.9086	-1.181	134.1024	1414990
002	2017-05-10t1904	1494461178.45	adult	172.9055	126.5725	-158.0003	724.9179	74.6305	41585.5343	131406.8698	2047600.2855	726.653	0.61501	165.103	-0.27784	165.8867	-0.090976	275.6172	-0.78985	265.0713	60084.5625	219.5381	-0.19022	248.718	-0.46038	3591330	-1.1461	867.265	71.0604	69.3163	168.8375	149.0455	36806.5781	108.578	-1.1451	133.2939	1545710
002	2017-05-10t2304	1494475578.91	adult	176.9057	130.5726	-154.0001	785.7134	77.4795	35788.2364	113594.8242	1648903.4339	716.556	0.63468	159.429	-0.57433	160.2748	-0.38631	269.1329	-0.86189	259.399	50866.1211	221.5402	-0.12376	247.3623	-0.50083	2999490	-1.4743	874.217	68.4986	65.8256	171.405	149.1577	32395.5371	108.179	-1.2231	133.5658	1288730
002	2017-05-11t0304	1494489977.88	adult	180.9054	134.5723	-150.0004	555.2866	75.2756	28765.7152	92985.0331	1297224.7973	359.161	-1.2506	198.243	1.3932	205.5148	1.912	288.2395	-0.48819	282.4353	43812.4023	252.2476	1.1129	273.5175	0.27302	2996040	-1.4435	433.838	89.5279	89.6982	176.3953	162.7436	26812.0859	127.3608	-0.27938	149.7711	1353030
002	2017-05-11t0704	1494504378.22	adult	184.9055	138.5724	-146.0003	621.9528	72.7656	30736.0103	100045.4248	1348034.6401	359.834	-1.2206	200.602	1.4993	206.7093	1.9581	287.6704	-0.46098	282.6854	46602.6094	252.775	1.107	274.6334	0.30569	3244740	-1.2664	295.381	90.6667	91.1298	170.8315	161.0805	27674.6953	127.6914	-0.34952	148.8355	1466530
002	2017-05-11t1104	1494518778.19	adult	188.9055	142.5724	-142.0003	672.8685	69.1963	37052.8073	117494.6699	1688911.2071	636.989	0.39815	183.761	0.63645	192.5158	1.2266	289.5313	-0.39294	282.7246	56458.6016	251.0826	1.0114	273.1266	0.25746	3565520	-1.0528	705.878	82.457	82.8366	173.1464	155.7207	33763.543	125.6074	-0.52952	144.5734	1599910
002	2017-05-11t1504	1494533178.26	adult	192.9055	146.5724	-138.0003	668.3695	67.1031	36832.8116	117039.126	1677389.1567	369.591	-1.1171	186.563	0.76835	195.91	1.3892	292.5976	-0.30463	286.5243	56471.3359	254.8958	1.1348	277.7945	0.38546	3600100	-1.0063	383.298	84.3322	84.7605	175.5074	160.4631	33872.9297	127.7999	-0.49943	149.8638	1627360
002	2017-05-11t1904	1494547580.11	adult	196.906	150.5729	-133.9998	589.5941	71.3751	33760.9505	107373.4616	1621636.5469	385.801	-0.9942	213.253	2.096	213.1287	2.2451	301.1035	-0.12531	297.1187	53295.3281	263.7231	1.4581	287.5536	0.66983	3764330	-0.89014	311.707	99.3048	98.067	180.5388	167.5196	31955.375	133.6635	-0.30911	154.8595	1752930
002	2017-05-11t2304	1494561980.12	adult	200.906	154.5729	-129.9998	503.9521	79.9167	29832.2149	95767.4547	1476036.8696	375.063	-1.0339	214.628	2.1508	215.5113	2.3527	303.8056	-0.044883	298.2513	47393.6719	266.0452	1.5202	288.6437	0.69145	3348420	-1.0965	291.773	99.2727	98.1295	183.6014	172.583	28641.8125	135.1859	-0.31602	158.2234	1548750
002	2017-05-12t0304	1494576378.4	adult	204.9055	158.5725	-126.0003	508.8621	78.659	30407.0148	97524.8778	1519359.8762	391.044	-0.91111	212.511	2.0279	213.2262	2.2236	302.6037	-0.041872	297.7101	48113.9883	263.644	1.3941	287.3815	0.63468	3378290	-1.0578	330.676	99.5312	98.2998	182.5189	168.7395	29020.5078	135.4352	-0.37286	158.4789	1582250
002	2017-05-12t0704	1494590778.51	adult	208.9056	162.5725	-122.0002	491.0563	86.7504	29581.444	95440.6597	1507330.5178	362.332	-1.0736	213.133	2.0427	213.5856	2.2278	304.2563	0.0054957	299.6971	47159.7266	264.3085	1.3906	288.576	0.65434	3295250	-1.081	301.439	99.8565	98.758	178.5955	169.3026	27682.3086	136.1153	-0.40941	156.7457	1543880
002	2017-05-12t1104	1494605179.01	adult	212.9057	166.5726	-118.0001	352.6482	99.8534	20355.2842	68004.9573	1184221.2744	367.91	-1.0207	211.593	1.9458	210.5343	2.0582	300.4033	-0.052034	296.3715	32143.1562	260.7643	1.2233	285.5782	0.54448	2260030	-1.6134	301.831	95.0605	93.8717	175.8598	165.5025	18817.0039	132.0698	-0.63144	154.1362	1015340
002	2017-05-12t1504	1494619578.11	adult	216.9054	170.5724	-114.0003	343.4034	93.8476	19607.0409	66285.2061	1105614.4911	392.537	-0.83121	206.725	1.689	205.6384	1.8017	305.0328	0.049173	297.453	31418.3789	259.2318	1.1356	289.0534	0.62744	2125130	-1.6617	304.259	94.3274	92.6126	181.6229	167.8896	18707.1582	132.4189	-0.67368	157.5901	969685
002	2017-05-12t1904	1494633978.82	adult	220.9056	174.5726	-110.0002	363.5219	93.1094	24995.8419	81793.2981	1509825.797	414.47	-0.6581	213.828	2.0083	214.9394	2.2314	312.3444	0.20956	308.3997	40917.1094	267.9658	1.4386	297.1315	0.83904	2785960	-1.3054	323.622	100.12	99.3334	182.9297	171.2048	23963.793	138.2441	-0.49707	159.5185	1304470
002	2017-05-12t2304	1494648378.99	adult	224.9057	178.5726	-106.0001	356.2921	94.0783	24750.8074	81355.5661	1511431.7205	383.057	-0.86499	213.373	1.9613	214.0361	2.1645	310.6593	0.17854	307.1093	40075.0508	267.1984	1.377	295.664	0.77245	2751230	-1.3116	286.693	100.36	99.3694	183.4837	171.8123	23669.4023	138.5339	-0.54113	161.0144	1294040
002	2017-05-13t0304	1494662777.91	adult	228.9054	182.5723	-102.0004	354.1595	97.507	25177.1447	83463.9233	1593263.5484	375.399	-0.91125	212.573	1.893	211.9026	2.033	305.4136	0.075084	301.1017	40314.6016	263.3348	1.1981	290.9144	0.60838	2788750	-1.2909	295.4	100.693	99.8577	183.0292	171.8979	24159.8555	138.8691	-0.57916	160.996	1320990
002	2017-05-13t0704	1494677178.82	adult	232.9056	186.5726	-98.0002	367.875	103.0619	24992.4634	81448.1978	1592959.0629	389.088	-0.79396	211.472	1.8141	211.2377	1.9762	297.56	-0.092219	290.8442	38980.3555	257.2057	0.93641	281.6323	0.31542	2758440	-1.3017	332.317	99.9033	98.7929	182.5205	170.296	23910.1797	137.2082	-0.69485	160.2461	1303140
002	2017-05-13t1104	1494691579.53	adult	236.9058	190.5728	-94	347.8256	102.9558	23799.3717	78038.2579	1532232.2135	361.487	-1.0028	214.032	1.9067	213.2749	2.0444	296.8491	-0.10836	292.4019	37106.1328	259.4684	0.99377	281.7333	0.29574	2658280	-1.3571	331.111	101.747	99.9751	187.0067	171.8275	23375.8379	139.031	-0.67132	162.6173	1263700
002	2017-05-13t1504	1494705977.9	adult	240.9054	194.5723	-90.0004	363.2103	93.0204	25661.5555	84072.9081	1586999.1443	376.473	-0.87841	214.079	1.8816	213.3765	2.0215	305.3344	0.071611	300.2571	40914.8125	264.5036	1.158	290.885	0.54169	2860960	-1.2606	304.412	102.868	101.4956	188.2576	175.3203	25226.5234	141.6109	-0.61751	163.397	1374730
002	2017-05-13t1904	1494720378.39	adult	244.9055	198.5725	-86.0003	374.3138	100.4612	28061.3019	91504.4417	1843747.9181	372.036	-0.90888	212.429	1.7787	212.0108	1.9318	301.5188	-0.013256	296.9966	44323.2695	261.2594	1.0112	285.0741	0.35245	3103800	-1.1406	319.618	102.469	101.5323	181.7272	169.3283	26713.9023	140.4846	-0.7064	160.9683	1497180
002	2017-05-13t2304	1494734778.9	adult	248.9057	202.5726	-82.0001	371.2871	101.066	28064.2369	91615.0769	1863809.2574	425.928	-0.44319	214.161	1.8337	213.7371	1.9854	303.2627	0.023842	297.4878	44579.6211	263.4184	1.0718	287.905	0.41861	3127830	-1.1369	335.133	103.546	102.585	185.2554	174.5939	27232.5469	141.3677	-0.71473	163.6843	1512290
002	2017-05-14t0304	1494749178.34	adult	252.9055	206.5725	-78.0003	365.9153	100.5016	26856.9517	87855.0859	1717106.3936	370.155	-0.92012	214.565	1.8256	214.3973	1.9876	303.6401	0.031423	298.9929	42509.6133	264.1593	1.0801	290.4763	0.47844	3000050	-1.2099	323.965	104.515	103.5691	187.1363	176.3279	26199.0859	143.4902	-0.67532	164.1185	1461330
002	2017-05-14t0704	1494763578.21	adult	256.9055	210.5724	-74.0003	368.9821	101.5317	26788.9356	87465.8725	1717178.3242	368.357	-0.93499	213.157	1.7338	212.9861	1.8937	300.2436	-0.049013	295.9085	42034.1055	261.9348	0.97786	287.7113	0.38139	2973760	-1.232	296.282	104.686	103.5098	185.227	174.3009	25931.7812	143.3405	-0.72211	165.1541	1460470
002	2017-05-14t1104	1494777978.82	adult	260.9056	214.5726	-70.0002	379.8824	99.1354	24106.7204	78163.1504	1405033.5696	395.005	-0.68772	213.625	1.7288	213.249	1.8777	303.769	0.028329	299.508	38274.8945	265.1559	1.0798	289.0255	0.40362	2690400	-1.3848	325.338	106.136	105.0849	190.1514	180.6706	23959.0742	147.5462	-0.60219	170.1252	1336680
002	2017-05-14t1504	1494792377.6	adult	264.9053	218.5722	-66.0005	381.2866	99.0324	24126.2844	78197.6072	1410246.4242	400.026	-0.63442	213.241	1.6866	212.5918	1.8218	305.0264	0.05274	300.9521	38433.3281	264.3503	1.0314	289.9318	0.41292	2687050	-1.3977	301.724	106.808	105.4252	191.9068	181.8609	24180.25	147.7411	-0.63584	170.456	1345890
002	2017-05-14t1904	1494806778.15	adult	268.9055	222.5724	-62.0003	376.7246	98.9944	24042.7957	77921.1082	1415681.1015	377.447	-0.84916	212.498	1.6302	211.602	1.7534	301.8826	-0.028868	297.2973	38037.2109	264.2622	1.0101	286.7721	0.29994	2667910	-1.4199	300.74	106.973	105.4773	189.2117	179.864	23840.6797	148.0713	-0.66496	168.6745	1343050
002	2017-05-14t2304	1494821178.92	adult	272.9057	226.5726	-58.0001	377.1171	100.6747	23772.6722	77462.7426	1384674.1675	392.851	-0.69473	215.917	1.7622	214.9621	1.8816	303.4679	0.00060571	299.1255	37933.4922	266.2443	1.0669	290.0355	0.37786	2678010	-1.4285	333.321	109.214	107.652	195.5495	183.7542	24443.6855	150.2202	-0.62345	173.5466	1354580
002	2017-05-15t0304	1494835577.51	adult	276.9053	230.5722	-54.0005	371.158	97.5647	23707.3642	77021.1795	1383584.2738	372.112	-0.90585	216.391	1.763	215.6688	1.8922	304.794	0.023578	300.3425	37794.457	266.2847	1.051	291.1263	0.39054	2678700	-1.443	325.161	109.995	108.6328	195.4223	184.3186	24232.3613	151.5464	-0.6141	173.3316	1361630
002	2017-05-15t0704	1494849978.19	adult	280.9055	234.5724	-50.0003	360.7751	98.6608	22922.6925	74675.6692	1332956.9452	389.327	-0.72592	216.147	1.733	215.4815	1.8643	302.5866	-0.040915	296.2842	36310.3906	267.6781	1.0864	289.6226	0.32453	2588360	-1.5046	380.584	110.755	109.474	196.4824	185.9965	23577.8828	152.526	-0.61871	174.0125	1326290
002	2017-05-15t1104	1494864381.43	adult	284.9064	238.5733	-45.9994	355.101	98.3138	22537.035	73306.909	1313559.4791	370.533	-0.93113	216.232	1.7186	215.6144	1.8516	303.2383	-0.035796	298.309	35782.125	267.6828	1.0696	290.9519	0.34385	2545700	-1.5429	339.888	111.512	110.3361	196.7845	184.4511	23220.5723	153.6435	-0.61809	174.9812	1312830
002	2017-05-15t1504	1494878785.76	adult	288.9076	242.5745	-41.9982	363.9394	99.2146	23181.5288	75356.8679	1350922.399	370.052	-0.94281	216.157	1.6975	214.8281	1.799	303.4933	-0.040809	298.5951	36722.6914	267.2261	1.0353	290.8563	0.31979	2614420	-1.5254	318.264	111.851	110.3633	196.5582	186.013	23783.543	154.3046	-0.63614	175.9166	1352830
002	2017-05-15t1904	1494893183.35	adult	292.9069	246.5738	-37.9989	392.2754	97.8555	24485.2399	79446.3232	1416753.7247	392.087	-0.69134	217.546	1.7415	216.6765	1.8628	306.4822	0.024191	300.9496	39229.7266	269.2446	1.0954	291.5652	0.32028	2783500	-1.4573	330.91	112.713	110.9495	198.0822	186.516	25354.5156	156.6834	-0.58424	178.0528	1442170
002	2017-05-15t2304	1494907579.5	adult	296.9058	250.5728	-34	365.472	97.4911	22362.159	72729.6593	1270976.8666	373.348	-0.92012	219.288	1.8011	218.2578	1.9146	307.6007	0.042286	303.2082	35989.2852	270.3335	1.1204	293.5975	0.36182	2564360	-1.5866	331.388	114.409	112.8798	200.3491	189.111	23440.8438	159.2057	-0.5255	179.6503	1337890
002	2017-05-16t0304	1494921978.87	adult	300.9057	254.5726	-30.0001	369.2469	98.3637	22391.9178	72852.0601	1268018.1084	389.111	-0.72978	220.826	1.8515	219.4262	1.9481	306.9008	0.012969	302.838	36214.293	272.8701	1.2014	294.8644	0.38025	2586750	-1.5935	341.749	115.578	113.4226	202.1927	193.3966	23858.7383	160.6852	-0.50914	183.1504	1353880
002	2017-05-16t0704	1494936378.83	adult	304.9056	258.5726	-26.0001	359.4881	97.8239	22066.4651	71791.3981	1256231.6714	386.581	-0.76731	220.438	1.8169	219.4368	1.9309	309.3814	0.068059	304.4126	35888.2422	273.2057	1.1983	295.8196	0.38938	2544950	-1.6333	313.772	115.853	114.0758	200.4068	193.5179	23247.1855	160.962	-0.543	180.565	1337520
002	2017-05-16t1104	1494950779.58	adult	308.9059	262.5728	-21.9999	379.1877	95.2091	23030.2967	74643.1926	1277144.3817	431.653	-0.14617	221.015	1.8248	219.796	1.9288	310.1713	0.078934	305.3701	37530.7227	273.9394	1.2107	296.6768	0.39576	2659030	-1.5937	316.546	115.52	113.3041	203.57	193.0934	24631.9648	161.6321	-0.56071	184.5505	1389820
002	2017-05-16t1504	1494965186.38	adult	312.9077	266.5747	-17.998	362.2694	96.7492	22045.1903	71783.8918	1227711.3896	364.81	-1.105	222.622	1.8777	222.0366	2.0083	311.4124	0.10268	307.0722	36123.8359	275.4591	1.2539	297.8217	0.41158	2565940	-1.6602	310.859	117.522	115.5284	205.5634	195.7133	23845.3535	164.6625	-0.47751	185.8138	1354560
002	2017-05-16t1904	1494979580.63	adult	316.9062	270.5731	-13.9996	362.6792	96.8884	22036.8813	71685.9082	1230148.0794	388.332	-0.77163	219.848	1.7387	218.4871	1.8364	310.1631	0.057387	305.6077	35978.9219	272.1359	1.1086	297.7922	0.39037	2531110	-1.6971	311.734	116.95	114.602	206.2777	196.7984	23928.2188	164.6053	-0.52619	186.6669	1346450
002	2017-05-16t2304	1494993979.92	adult	320.906	274.5729	-9.9998	360.3606	95.6921	22307.5443	72394.0142	1261661.9536	375.186	-1.0066	222.233	1.8254	221.6781	1.9566	310.7449	0.062821	307.1184	36357.1562	276.0033	1.2442	298.4255	0.39036	2590580	-1.6858	332.467	117.85	115.6103	206.9671	196.9329	24215.1523	165.9162	-0.51594	189.2666	1373780
002	2017-05-17t0304	1495008378.6	adult	324.9056	278.5725	-6.0002	349.1593	94.2092	21466.7613	69705.1378	1203759.8376	359.965	-1.3178	222.032	1.799	221.0155	1.91	312.2794	0.096035	308.5562	35287.5742	276.3498	1.2425	299.3022	0.39838	2491420	-1.7563	370.232	118.89	117.0357	208.2041	199.2582	23527.0625	166.421	-0.54101	188.6116	1334060
002	2017-05-17t0704	1495022778.45	adult	328.9055	282.5725	-2.0003	337.7269	93.83	20691.5414	67298.6812	1157333.2855	372.727	-1.1464	222.214	1.7894	221.3026	1.9043	311.424	0.059783	307.4787	33945.2148	275.7082	1.2019	298.4778	0.35118	2404580	-1.8209	315.327	119.712	117.5132	207.1755	199.4388	22582.1328	167.6669	-0.53345	189.5556	1295410
002	2017-05-17t1104	1495037180.27	dead	332.906	286.573	2.0003	328.7853	96.2477	20629.8533	67367.1843	1179695.7824	428.147	-0.035589	227.311	1.993	226.2742	2.0996	319.7743	0.29877	316.9059	34535.625	282.1774	1.4435	305.4793	0.56058	2449730	-1.8178	361.336	122.479	119.9177	213.8549	203.5662	23096.334	172.8903	-0.34569	195.0233	1319960
005	2017-05-03t1409	1493838765.37	larva	0	-58.9006	-218.9011	153.4514	28.4291	2903.1208	9245.6015	51824.1506	0	-0.26597	0	-1.1401	0	-1.1272					0	-1.1593	0	-1.1005	0	1.5834	0	0	0				0	-0.84633	0	0
005	2017-05-04t0955	1493909916.43	larva	19.7642	-39.1364	-199.1369	153.8844	27.7289	2828.9868	9004.1263	49185.7919	0	-1.2921	0	-1.8986	0	-1.8469					0	-2.0308	0	-2.0877	0	-1.4091	0	0	0				0	-1.3531	0	0
005	2017-05-04t1355	1493924319.92	larva	23.7652	-35.1355	-195.136	318.9627	42.5955	10632.666	33734.1381	306732.6831	266.843	-0.5522	111.2	-0.30467	110.986	-0.25196	188.928	-1.1059	183.6569	10768.8984	160.5583	-0.18601	178.5168	-0.37437	630059	-1.0423	225.436	41.2136	39.9753	97.175	87.6129	5538.9766	63.5568	-0.012661	77.9742	233516
005	2017-05-04t1755	1493938688.48	larva	27.7564	-31.1442	-191.1447	170.6658	32.5293	3692.202	11779.7352	74749.3559	494.906	0.01465	159.714	0.38855	158.5562	0.43278	228.3244	-0.95839	214.8299	4794.8125	195.6352	0.14649	209.3658	-0.20257	321663	-1.6791	484.45	56.872	56.1173	120.8244	100.4613	2537.3135	78.062	0.26212	90.9646	114540
005	2017-05-04t2155	1493953087.54	larva	31.7562	-27.1445	-187.145	302.9501	49.4277	9895.4981	31573.0995	286204.3678	450.632	-0.30399	187.594	0.78977	186.9616	0.85132	262.9838	-0.83683	255.9205	13938.1426	232.5769	0.54	249.9593	0.096743	990494	-1.3006	426.915	60.1635	58.9833	127.7246	117.4559	6769.4014	84.9958	0.37142	103.7079	317663
005	2017-05-05t0155	1493967488.74	larva	35.7565	-23.1441	-183.1446	334.1714	41.4526	7983.5327	25366.0276	187394.4678	282.045	-0.9833	180.774	0.59048	179.9198	0.659	253.2273	-1.0265	250.8067	11142.002	226.9139	0.34589	246.8314	-0.10405	780402	-1.7715	148.452	59.1583	58.4992	102.8771	98.9958	4526.5908	80.2448	0.18342	94.7995	255386
005	2017-05-05t0555	1493981887.1	larva	39.756	-19.1446	-179.1451	562.738	49.9719	22109.4991	69809.1466	727791.8632	342.658	-0.94206	180.396	0.49728	177.698	0.54106	287.4047	-0.89684	282.5977	33626.3516	240.6231	0.43704	270.7696	0.020795	2106490	-0.83862	345.065	64.7725	63.6294	121.4002	110.5304	14203.8223	88.1768	0.32835	103.1545	756349
005	2017-05-05t0955	1493996287.98	larva	43.7563	-15.1444	-175.1449	649.9678	55.8809	29842.6731	94299.7981	1145394.5316	495.841	-0.62842	174.481	0.27743	171.6645	0.33003	352.1086	-0.53286	346.1878	55633.1562	227.6693	0.095736	284.1407	0.022543	2740400	-0.56834	532.458	62.375	60.6324	149.9574	132.0394	23693.2656	90.1147	0.31564	114.2821	979662
005	2017-05-05t1504	1494014807.51	larva	48.9006	-10	-170.0005	680.2148	52.2388	28783.3684	90733.8416	1028360.6396	813.975	0.1103	159.355	-0.22375	153.9324	-0.21458	521.7991	0.61427	515.0081	79313.4688	203.5458	-0.54826	356.629	0.80194	2416610	-1.1791	233.665	64.2417	63.5178	115.9768	108.6391	17628.4785	88.2503	0.16575	102.0092	974225
005	2017-05-05t2019	1494033709.16	larva	54.1511	-4.7496	-164.7501	823.6941	58.5631	39493.7932	124470.8494	1596906.2387	1119.23	0.78631	180.999	0.16418	170.9267	0.060246	609.0919	1.176	545.7366	126691.125	249.4171	0.14669	354.8646	0.61316	3756280	-0.44635	332.958	67.9337	66.6868	132.3033	121.0737	27519.0938	92.7981	0.23586	110.481	1409830
005	2017-05-05t2304	1494043607.06	larva	56.9005	-2.0002	-162.0007	786.2095	64.6069	40790.7399	128697.0774	1785259.0486	1103.02	0.64327	184.389	0.21055	172.4465	0.051405	634.658	1.3221	587.3642	135816.7969	269.3741	0.51835	383.4411	0.97515	3942970	-0.48289	419.983	66.4491	65.5638	125.8489	117.0877	26931.6602	90.6377	0.12463	105.8733	1420950
005	2017-05-06t0304	1494058008.23	adult	60.9008	2.0002	-158.0003	911.2123	67.0311	48998.6054	154592.7718	2194026.2156	1303.86	1.1297	190.393	0.36826	179.6611	0.23777	642.2665	1.3302	577.39	165062.4844	267.0787	0.4437	352.2536	0.45177	4884720	0.022299	325.659	66.8221	65.9913	121.2963	112.0502	31173.1484	90.8098	0.087926	105.1108	1714390
005	2017-05-06t0704	1494072407.82	adult	64.9007	6	-154.0005	1142.5684	92.0321	67312.5918	212341.0421	3434529.2186	1053.13	0.30028	158.129	-0.78301	153.069	-0.72619	520.2	0.25979	461.0044	183110.375	238.7844	-0.34325	321.5802	-0.14959	5558850	0.26484	596.926	53.7478	51.4391	149.9752	133.5275	52791.2773	85.2198	-0.23096	113.7865	1889450
005	2017-05-06t1104	1494086808.36	adult	68.9008	10.0002	-150.0003	972.6405	69.7793	54669.1735	172294.0175	2581957.186	1330.81	0.96155	196.421	0.58016	187.595	0.51402	614.4261	0.96409	554.1954	175725.8594	271.8304	0.50106	362.6844	0.46662	5616080	0.06344	352.555	65.0359	64.0217	123.8648	116.2338	35425.3281	89.8811	-0.065898	106.5269	1859510
005	2017-05-06t1507	1494101424.81	adult	72.961	14.0603	-145.9402	1040.3031	77.8158	64922.2052	204910.5279	3354741.3993	909.464	-0.24185	172.988	-0.37864	166.3526	-0.37336	507.0287	0.04509	447.0815	171882.75	261.1593	0.21407	366.1863	0.55975	5860300	0.096124	853.045	61.3976	59.5956	149.0206	129.5629	50517.9922	90.1832	-0.12962	114.2789	2079960
005	2017-05-06t1904	1494115611.83	adult	76.9018	18.0012	-141.9993	976.1034	70.8671	58193.8708	183527.296	2895518.5371	1175.37	0.53094	201.133	0.88244	191.0831	0.75044	641.1265	1.3409	583.6521	194902.4375	284.8669	1.0141	406.7909	1.3972	6113240	0.1722	483.838	66.422	64.7096	144.5608	134.2945	43946.4766	95.1052	0.14411	119.8954	2018830
005	2017-05-06t2304	1494130010.63	adult	80.9015	22.0008	-137.9997	1056.6329	72.8338	63455.9962	200088.3555	3250228.6458	588.678	-1.2056	199.638	0.87014	195.9086	1.0248	376.9886	-1.0934	356.976	125160.2031	261.1334	0.31905	313.1641	-0.32531	6618790	0.44976	373.158	70.3396	69.1473	139.1477	125.8506	46197.0234	95.7536	0.10826	115.2503	2332040
005	2017-05-07t0310	1494144769.63	adult	85.0012	26.1006	-133.8999	1048.9079	70.6474	64696.4912	204085.7183	3278033.1828	1211.11	0.77454	206.799	1.2694	199.4776	1.2433	603.4808	1.3659	536.9233	203976.5	277.6722	0.96577	354.2743	0.61231	6980290	0.65384	360.983	66.4973	64.8498	142.9779	130.7748	48326.5352	94.2205	-0.15106	116.4541	2244550
005	2017-05-07t0704	1494158814.69	adult	88.9026	30.002	-129.9985	1102.6038	71.2166	66396.1393	209183.0065	3357640.6647	926.517	-0.077581	198.028	0.89244	191.7895	0.89557	508.4665	0.49959	458.1391	176437.875	263.4166	0.56392	326.1854	0.1289	6866030	0.55882	360.269	68.3371	66.5251	151.2506	137.9246	52483.9453	98.2257	0.093164	122.5679	2369390
005	2017-05-07t1104	1494173211.49	adult	92.9017	34.0011	-125.9994	1110.2404	95.0006	75091.9513	238081.482	4290676.4318	679.855	-0.87754	182.862	0.18608	182.3036	0.44865	415.1406	-0.48588	373.9402	162735.125	258.8304	0.49479	317.4602	0.048507	7154860	0.75963	283.966	65.9807	63.8623	145.7461	136.2287	57132.4648	99.2422	0.053044	124.6842	2581630
005	2017-05-07t1509	1494187941.62	adult	96.9934	38.0928	-121.9077	1024.4595	76.4754	67551.916	213325.0739	3654941.8293	743.738	-0.60235	198.21	1.0003	192.2255	0.9848	469.9951	0.34815	448.6398	165908.2812	275.8922	1.219	356.1632	1.0612	6982720	0.65468	524.805	70.9873	68.7326	170.0587	151.308	60030.7031	104.3758	0.39686	134.4689	2500810
005	2017-05-07t1904	1494202010.77	adult	100.9015	42.0009	-117.9996	1120.7547	76.9868	70109.8323	220933.682	3746108.6143	974.702	0.33406	195.178	0.89548	188.4543	0.82686	525.7278	1.2442	462.0451	192416.375	264.7353	0.90746	339.9988	0.80786	7141370	0.79043	369.429	71.0385	69.8233	141.0065	129.8566	51608.375	99.6244	-0.17969	118.894	2599230
005	2017-05-07t2304	1494216414.1	adult	104.9024	46.0018	-113.9987	984.4752	78.1077	63684.0038	201215.4294	3407840.4878	1032.55	0.64754	202.67	1.3234	195.2591	1.2106	535.9556	1.5338	461.0908	177937.25	276.2609	1.4431	364.0603	1.5009	6728850	0.52862	396.536	76.4082	74.8082	153.5602	141.6011	50981.9844	106.8331	0.34543	128.5262	2536830
005	2017-05-08t0305	1494230876.07	adult	108.9196	50.019	-109.9815	1012.6003	109.9786	72607.4708	231447.1737	4437679.3363	1004.08	0.61641	187.478	0.60085	181.5381	0.54443	557.1345	1.9704	513.2567	210596.8438	253.2283	0.66416	355.9589	1.4183	7082920	0.81907	851.077	78.8668	75.1495	195.6546	180.148	73957.4375	122.0324	1.56	162.4545	2979590
005	2017-05-08t0704	1494245209.85	adult	112.9012	54.0006	-105.9999	1054.7601	78.9378	64734.7643	203981.6109	3391976.2752	791.985	-0.15982	191.517	0.85259	185.5421	0.78605	481.4053	1.0385	443.9276	162715	252.6831	0.73121	334.6465	1.0106	6469460	0.41676	443.17	76.8413	74.8928	153.7229	143.9544	51958.3359	108.6777	0.25982	133.0792	2595700
005	2017-05-08t1104	1494259621.75	adult	116.9046	58.0039	-101.9966	994.2153	88.1214	64587.5381	203810.1711	3566217.2949	796.5	-0.073751	188.828	0.75945	181.6441	0.61977	475.1975	1.073	434.9165	160141.5469	254.9069	0.90163	357.5853	1.6632	6356890	0.37272	479.252	74.243	72.2913	158.6048	143.2504	53449.8008	105.3625	-0.1373	129.7444	2499390
005	2017-05-08t1504	1494274015.38	adult	120.9028	62.0021	-97.9984	1362.5222	77.617	74934.3929	239044.5562	3751134.8183	736.444	-0.25378	179.322	0.31406	175.0752	0.31254	424.0193	0.45925	387.3552	166639.5938	243.6797	0.5376	338.4859	1.2933	7038030	0.89849	919.466	75.6626	74.1185	154.0163	140.1523	60528.4219	106.378	-0.16044	127.8817	2969600
005	2017-05-08t1904	1494288412.94	adult	124.9021	66.0015	-93.999	961.9049	80.6725	62167.5609	196285.0516	3332715.6123	662.279	-0.49745	189.262	0.85744	183.8	0.78902	438.708	0.78075	412.7719	142580.0938	247.2836	0.74763	332.2848	1.2294	6134550	0.27979	457.419	74.7343	72.4762	154.466	145.0048	50201.4609	107.9288	-0.14191	132.5943	2422360
005	2017-05-08t2304	1494302810.05	adult	128.9013	70.0007	-89.9998	1044.0358	74.9162	62941.9208	198293.0446	3207919.4182	654.185	-0.46994	176.042	0.21181	171.2452	0.16477	413.1277	0.51714	389.2316	135919.0156	226.2149	-0.037935	309.1055	0.73831	5785800	0.058883	328.854	74.5583	72.6708	148.935	141.1323	48999.6094	106.5847	-0.35633	128.0921	2450430
005	2017-05-09t0304	1494317209.39	adult	132.9011	74.0005	-86	1137.517	87.9202	75997.8459	240134.2066	4259233.5519	618.996	-0.55837	162.3	-0.46897	160.5916	-0.36815	374.9645	0.060179	342.9037	148860.9219	213.3627	-0.51492	270.737	-0.15069	6427580	0.53724	430.301	79.5342	76.7249	173.1758	163.7352	68750.7812	123.703	0.86572	152.2279	3149790
005	2017-05-09t0704	1494331609.52	adult	136.9012	78.0005	-82	1339.416	84.3216	74369.6373	234664.1609	3814922.8417	613.045	-0.52443	164.111	-0.35693	162.6056	-0.25123	342.7934	-0.32202	325.2832	133689.4375	219.9106	-0.21518	276.4246	0.050403	6385700	0.52417	728.957	80.509	77.7624	172.2882	159.9067	67192.3906	119.7624	0.43505	147.0766	3132690
005	2017-05-09t1104	1494346009.36	adult	140.9011	82.0005	-78	1162.2351	83.942	74401.2299	234761.2394	4120274.0623	603.6	-0.50618	155.612	-0.7825	153.5787	-0.71228	339.6479	-0.2822	311.8353	131783.4062	205.0084	-0.8055	249.3457	-0.5972	6037440	0.29584	390.817	75.4084	73.2637	155.7121	144.8484	60416.2734	114.2539	-0.094006	136.7765	2925700
005	2017-05-09t1504	1494360408.73	adult	144.9009	86.0003	-74.0002	1100.3542	76.7026	69752.4239	219932.0804	3687793.7692	646.263	-0.25652	172.897	0.12272	172.2559	0.26384	359.9226	0.11086	328.7339	131011.8281	228.2072	0.17613	281.3763	0.28144	6289630	0.48037	516.354	74.9904	73.0545	169.2786	156.4415	61617.3984	116.9081	-0.011838	143.1923	2728000
005	2017-05-09t1904	1494374817.35	adult	148.9033	90.0027	-69.9978	916.1301	77.0638	61669.0093	194957.2341	3442995.1528	459.494	-1.0412	169.515	-0.044676	166.206	-0.048386	321.9872	-0.3896	305.7447	103679.8906	214.4205	-0.38601	264.2589	-0.13103	5447720	-0.078569	389.407	85.346	82.5152	167.6971	158.2393	53998.4688	125.3072	0.46461	148.7566	2742760
005	2017-05-09t2304	1494389210.67	adult	152.9015	94.0008	-65.9997	968.6693	88.1318	63923.0583	202051.4333	3520548.1352	523.087	-0.70016	173.432	0.16334	170.0552	0.15188	327.7512	-0.22347	307.3905	109468.9062	222.1113	-0.055169	265.1565	-0.073583	5780310	0.15581	560.474	86.3395	83.4022	175.2998	168.9454	58550.1211	128.4782	0.5573	155.7972	2877610
005	2017-05-10t0304	1494403609.62	adult	156.9012	98.0005	-62	951.4235	76.1676	60000.4448	189300.2026	3196358.3109	417.333	-1.1502	165.027	-0.26962	163.0534	-0.21343	267.0865	-1.1226	255.4729	83598.0781	206.7405	-0.69737	235.3117	-0.87103	5164350	-0.23724	482.619	82.5497	79.9495	162.7024	153.3254	50925.8477	122.0327	0.011796	143.5002	2583310
005	2017-05-10t0704	1494418008.96	adult	160.901	102.0004	-58.0001	863.8795	84.9691	57460.0539	181882.9348	3206479.3995	431.228	-1.0433	171.195	0.049102	168.1446	0.04648	296.1238	-0.59431	280.0524	88837.1562	219.5305	-0.16121	255.7846	-0.28416	5127110	-0.24705	351.215	93.6038	90.0425	190.5582	183.7587	57167.4609	141.0155	1.1048	171.0154	2803340
005	2017-05-10t1104	1494432409.65	adult	164.9012	106.0006	-53.9999	1156.5452	80.0494	70994.2154	224166.6346	3822890.373	602.67	-0.15068	167.466	-0.14591	165.9478	-0.072746	273.6919	-0.90948	263.1212	101539.7031	220.5508	-0.1245	249.1592	-0.45794	6204620	0.44665	700.354	86.332	82.9929	182.226	174.4566	67605.8438	132.7967	0.45956	162.1425	3198600
005	2017-05-10t1504	1494446809.77	adult	168.9012	110.0006	-49.9999	1075.8524	75.5573	66136.4398	208845.5941	3414644.3964	462.429	-0.80648	175.829	0.27871	177.4125	0.50956	290.9801	-0.57146	282.6583	100679.1016	232.5898	0.36566	265.0945	0.0092957	6068720	0.36418	446.159	89.4291	87.0776	196.1389	186.0165	67864.0547	140.5779	0.79371	174.8305	3086650
005	2017-05-10t1904	1494461209.38	adult	172.9011	114.0005	-46	1131.5584	102.3918	76181.0952	240736.5832	4376072.1234	687.667	0.41126	152.588	-0.91851	151.4319	-0.83218	265.8582	-0.95745	251.3727	105545.6875	206.2464	-0.73999	234.5642	-0.8737	6054240	0.35886	776.398	88.9038	86.1712	192.6983	178.6221	76501.2422	136.9152	0.45185	165.1555	3527440
005	2017-05-10t2304	1494475610.07	adult	176.9013	118.0007	-41.9998	986.4172	75.0963	61655.224	194569.1713	3263815.9618	316.802	-1.504	167.529	-0.16093	166.3142	-0.077481	244.291	-1.2949	241.0229	78661.6953	209.943	-0.60069	231.3285	-0.97366	5388420	-0.037648	310.686	95.6385	92.67	184.8316	177.8689	59515.7656	141.7645	0.59265	168.5905	3076120
005	2017-05-11t0304	1494490009	adult	180.901	122.0004	-38.0001	1078.7545	103.6473	81550.0261	258408.5887	5184477.7563	521.328	-0.3623	152.766	-0.91957	152.8991	-0.7697	249.4792	-1.1737	239.9812	105779.1953	202.8058	-0.90736	228.1186	-1.0758	6474830	0.61584	603.833	90.8089	87.0961	205.6137	189.337	87180.1953	144.7698	0.6231	176.073	3848840
005	2017-05-11t0704	1494504409.25	adult	184.9011	126.0004	-34.0001	1016.5068	109.318	78246.1662	248184.3173	5240876.0832	853.853	1.5507	142.87	-1.4257	140.8454	-1.3872	242.0223	-1.2802	231.3544	98503.0703	192.9945	-1.3191	220.3862	-1.3147	5807940	0.2278	1042.71	90.5006	85.9613	211.1911	194.437	85954.7656	145.7855	0.5501	179.7173	3679030
005	2017-05-11t1104	1494518809.42	adult	188.9011	130.0005	-30	1769.8439	110.3048	98750.1584	313792.1123	5096814.6514	756.62	1.0858	135.269	-1.8111	132.3758	-1.8173	233.9096	-1.4063	224.975	120931.2734	187.8515	-1.5371	214.4327	-1.5021	6991100	0.91451	910.073	83.6631	78.683	195.9328	182.66	101297.25	137.3229	0.029711	167.8452	4323960
005	2017-05-11t1504	1494533209.49	adult	192.9011	134.0005	-26	1112.2866	75.4723	64357.3324	202729.6287	3304230.5548	489.016	-0.41412	173.456	0.10939	173.4229	0.25518	254.024	-1.0183	249.0085	85606.0938	218.7243	-0.31217	240.4944	-0.7321	5833690	0.25683	547.253	106.471	103.3211	203.7375	196.8132	68659.5391	161.292	1.0331	186.1722	3580820
005	2017-05-11t1904	1494547611.36	adult	196.9017	138.001	-21.9995	948.257	75.9078	59492.6733	187630.3306	3185861.0402	346.141	-1.2339	174.464	0.15364	173.2711	0.24253	254.5698	-0.99937	250.472	79171.2031	217.7364	-0.36862	240.87	-0.72863	5413440	0.029507	364.298	110.434	105.2914	218.6264	211.0466	67992.8281	168.4612	1.2276	199.4803	3426640
005	2017-05-11t2304	1494562011.49	adult	200.9017	142.0011	-17.9994	893.7134	117.6229	60806.8658	194722.6913	3603724.867	502.207	-0.24413	167.34	-0.2073	164.5262	-0.19893	267.9628	-0.72843	261.7096	85212.1719	224.0624	-0.13554	251.1304	-0.42997	5309030	-0.017895	523.633	108.676	102.7955	231.5287	225.1121	73626.1328	176.2027	1.438	212.3569	3447850
005	2017-05-12t0304	1494576409.27	adult	204.9011	146.0005	-14	946.9684	95.7712	63818.6999	202227.0228	3601860.9709	550.859	0.10941	166.231	-0.26773	164.7579	-0.18961	259.2573	-0.88071	254.2085	86332.6875	222.1966	-0.22831	246.6407	-0.57667	5529180	0.10982	637.248	109.483	104.0086	225.1506	217.4592	74975.1562	177.0413	1.3631	207.4545	3641610
005	2017-05-12t0704	1494590809.47	adult	208.9011	150.0005	-10	1064.2365	76.7098	67053.3926	211426.4014	3531611.7531	471.3	-0.35753	168.76	-0.14741	168.9909	0.018068	263.1282	-0.80123	257.8487	92094.8828	224.1898	-0.16877	248.7539	-0.52466	5902230	0.31632	618.689	111.754	106.4302	234.533	226.8786	82086.5625	181.809	1.4546	215.1201	3908480
005	2017-05-12t1104	1494605210.23	adult	212.9014	154.0007	-5.9998	1049.3942	76.4733	66408.2829	209490.851	3511589.8946	524.823	0.039507	169.212	-0.13317	168.6409	-0.0047246	265.1247	-0.75334	260.7636	91998.2812	226.882	-0.085405	251.6694	-0.45403	5861330	0.29436	566.775	113.759	107.4207	242.0253	235.1633	83982.7656	187.608	1.6061	223.6453	3940500
005	2017-05-12t1504	1494619609.05	adult	216.901	158.0004	-2.0001	992.8503	76.4182	61237.6358	193055.3858	3195667.4674	447.057	-0.45232	171.263	-0.040843	171.5214	0.13102	269.2825	-0.67026	265.1543	86170.4062	228.5094	-0.043832	255.2634	-0.36353	5475460	0.093069	610.635	117.891	111.6894	253.8016	247.1072	81216.5156	194.7054	1.7988	232.7503	3769080
005	2017-05-12t1904	1494634009.85	dead	220.9012	162.0006	2.0001	1516.1559	93.9195	85916.7459	271554.0229	4265743.2133	449.637	-0.40736	154.983	-0.84248	152.932	-0.78389	263.1353	-0.79322	258.746	118410.8594	223.8462	-0.24643	249.7361	-0.54523	6963840	0.86283	550.699	103.894	94.2134	246.692	240.4127	111011.4141	190.4919	1.5648	227.6753	4668280
007	2017-05-03t1409	1493838796.36	larva	0	-51.5214	-374.8972	172.805	29.4808	3500.1604	11127.8177	65724.7272	0	-0.26597	0	-1.1401	0	-1.1272					0	-1.1593	0	-1.1005	0	1.5834	0	0	0				0	-0.84633	0	0
007	2017-05-04t0955	1493909946.86	larva	19.764	-31.7573	-355.1332	161.7505	40.5537	3378.8664	11028.8477	69329.7203	0	-1.2921	0	-1.8986	0	-1.8469					0	-2.0308	0	-2.0877	0	-1.409	0	0	0				0	-1.3531	0	0
007	2017-05-04t1355	1493924350.52	larva	23.765	-27.7563	-351.1322	134.4278	28.2593	2565.5898	8249.2324	42942.1417	270.892	-0.53865	180.144	0.80038	179.8812	0.84928	253.6557	-0.65619	248.9699	3804.8352	220.5575	0.58315	241.1561	0.30543	254543	-1.4504	170.561	60.2494	59.3777	105.4645	98.3601	1581.9675	80.8766	0.3867	94.408	85132.4
007	2017-05-04t1755	1493938704.13	larva	27.7522	-23.7692	-347.1451	274.6719	39.1835	8053.0498	25555.9786	204606.8766	316.01	-0.56399	157.2	0.34642	155.8709	0.38789	234.8169	-0.91272	226.6699	10331.9453	201.2746	0.22224	219.9994	-0.083298	677059	-1.3149	246.266	58.4295	56.8212	133.0734	119.9501	5855.2295	84.2494	0.41092	108.2578	251656
007	2017-05-04t2155	1493953103.22	larva	31.7519	-19.7694	-343.1453	537.5382	40.9643	17743.443	55980.2142	517716.2972	376.774	-0.53602	166.133	0.41066	164.2973	0.45206	279.2433	-0.72138	273.6865	26528.1172	232.1772	0.53448	261.7754	0.2338	1567460	-0.74013	365	57.3817	55.9115	139.6983	126.6259	13271.3389	84.672	0.36335	109.3835	541396
007	2017-05-05t0155	1493967504.06	larva	35.7521	-15.7692	-339.1451	437.6383	40.227	13874.5567	43802.9592	381654.6332	312.699	-0.88914	187.261	0.71177	185.1169	0.75589	270.6458	-0.9012	265.7468	20027.7891	236.0587	0.4819	257.4712	0.023976	1382170	-1.2138	269.382	64.6685	63.6016	123.8898	116.7413	9167.8418	88.1165	0.39108	104.4575	477319
007	2017-05-05t0555	1493981902.74	larva	39.7518	-11.7696	-335.1455	569.9007	50.0836	21731.5187	68632.2616	707558.3553	469.432	-0.56156	188.566	0.6598	184.513	0.6762	307.2702	-0.75179	298.3411	35643.3477	249.2647	0.57346	281.4187	0.1541	2168890	-0.78292	374.858	61.5106	60.0657	130.1162	118.2701	15093.4814	87.7553	0.31671	106.7248	707495
007	2017-05-05t0955	1493996303.24	larva	43.7519	-7.7694	-331.1453	706.6878	57.853	34357.1684	108573.0145	1388044.7387	656.209	-0.15634	167.171	0.12168	163.1047	0.14825	433.5154	0.070978	415.4633	78466.2812	226.5728	0.077402	326.6475	0.57738	3015260	-0.33314	259.802	61.7253	61.0054	111.5314	104.7502	20187.1816	84.8314	0.16022	99.0346	1113340
007	2017-05-05t1504	1494014822.5	larva	48.8962	-2.6252	-326.0011	913.0561	67.9274	49823.5419	157251.5854	2262469.5145	1007.23	0.6669	168.201	-0.014213	160.0493	-0.070201	617.433	1.3396	595.0833	161150.0156	240.8193	0.14566	395.8548	1.3454	4386690	0.43131	225.422	52.7118	51.4733	109.4589	103.9371	28568.7715	78.1924	-0.15669	93.0951	1374720
007	2017-05-05t2019	1494033723.96	adult	54.1466	2.6252	-320.7507	1046.2317	72.9158	66468.8423	210178.0874	3460747.0472	861.74	0.058594	179.568	0.12594	172.6561	0.10652	484.992	0.21301	463.8799	168777.2188	266.0152	0.49297	353.7844	0.59733	6231730	1.494	261.383	55.0208	53.821	114.8241	107.4872	39958.7969	82.2292	-0.14201	97.9666	1909440
007	2017-05-05t2304	1494043621.93	adult	56.896	5.3746	-318.0012	743.7434	123.3068	53692.1104	173574.8519	3387216.6178	476.317	-1.1151	165.885	-0.32092	159.9644	-0.30628	364.8875	-0.79622	358.3257	102168.5	247.136	0.02519	332.1474	0.19241	4635310	0.048688	412.436	51.9036	50.7056	110.428	99.3774	30919.8477	75.254	-0.4654	91.8825	1450340
007	2017-05-06t0304	1494058023.09	adult	60.8963	9.375	-314.0009	1274.5123	108.6247	81622.5072	257855.5416	4646632.0794	831.39	-0.20167	177.038	-0.046894	173.1538	0.035511	468.7364	-0.0605	418.655	199681.6875	277.9878	0.70282	352.894	0.46205	7534920	2.0109	308.458	54.5471	53.3532	114.7363	105.6223	48877.6484	80.9425	-0.32692	96.8361	2321580
007	2017-05-06t0704	1494072423.13	adult	64.8963	13.375	-310.0009	1338.1244	114.1406	91436.7559	291216.955	5257284.2544	1074.72	0.36077	159.489	-0.73525	150.6339	-0.81163	519.5403	0.25451	442.2616	247820.7188	249.2123	-0.070377	380.944	0.83873	7595170	1.7516	262.014	52.703	51.3355	111.4556	104.1788	53164.3164	78.2162	-0.57105	94.8142	2509820
007	2017-05-06t1104	1494086823.75	adult	68.8965	17.3751	-306.0007	1122.8553	80.7459	70534.3608	222193.8165	3772680.6747	937.832	-0.13146	173.398	-0.33508	161.3209	-0.54455	549.9557	0.426	482.2769	202383.7188	269.557	0.43556	417.7888	1.4252	6377910	0.60479	372.859	56.8064	55.8548	114.1462	104.863	42005.7891	82.6192	-0.49261	97.3444	2089450
007	2017-05-06t1507	1494101441.12	adult	72.9569	21.4355	-301.9404	1211.3259	76.4222	73869.6023	232583.9835	3871719.5659	819.447	-0.49737	185.155	0.14127	180.1975	0.22945	463.7902	-0.33186	424.8923	179023	248.9609	-0.15772	329.4342	-0.10649	7140310	0.99188	428.86	63.912	62.744	128.8577	118.5175	49739.0586	90.9498	-0.077553	108.4083	2464700
007	2017-05-06t1904	1494115627.55	adult	76.8976	25.3762	-297.9997	1197.2106	84.367	83730.3048	264097.0833	4863164.8421	828.866	-0.48263	181.271	-0.01376	178.8753	0.18747	463.2377	-0.30362	407.1644	201971.625	272.3615	0.61493	362.3996	0.55602	7901960	1.4112	825.952	66.5193	64.4967	166.5475	143.9032	72614.6953	98.7631	0.42578	126.9293	2899710
007	2017-05-06t2304	1494130026.28	adult	80.8972	29.3758	-294	1141.4381	112.784	90848.8948	287479.2162	6088300.7177	838.652	-0.44482	164.872	-0.76398	156.1654	-0.88509	451.6863	-0.35232	406.8278	213195.9531	256.97	0.18074	349.5477	0.39843	7779170	1.2489	788.728	58.6616	55.6462	174.3895	150.1345	82311.8438	92.5487	-0.16569	128.0415	2767830
007	2017-05-07t0310	1494144786.23	adult	84.9972	33.4758	-289.9	1368.5221	94.5325	97735.8678	308885.2607	5771952.7504	663.196	-0.97669	155.817	-1.1951	149.2129	-1.2362	366.1216	-1.1827	330.917	186355.875	227.8181	-0.74597	284.0901	-0.85601	7922190	1.3015	484.584	60.3731	58.6294	134.6569	123.554	68540.3438	89.1163	-0.61986	110.1093	3069550
007	2017-05-07t0704	1494158830.59	adult	88.8984	37.377	-285.9988	1237.8916	111.3009	92342.672	292121.7867	5961662.0623	689.996	-0.87186	172.54	-0.3607	168.6946	-0.26006	411.0609	-0.62857	374.4846	197720.2969	255.3081	0.27824	326.9713	0.14591	8283460	1.5361	488.675	58.0375	54.9585	160.5676	151.5921	77233	93.0529	-0.39669	135.7121	2786320
007	2017-05-07t1104	1494173227.63	adult	92.8976	41.3762	-281.9997	1009.1465	78.5311	65833.7899	207902.9789	3537576.0398	769.186	-0.56233	206.804	1.3777	199.1766	1.3012	457.5923	0.039564	419.2225	157411.7344	279.6642	1.2449	365.0774	1.1223	7097520	0.71989	364.934	71.837	70.3494	144.398	134.1773	49672.8984	100.3222	0.15615	121.9108	2465450
007	2017-05-07t1509	1494187958.11	adult	96.9894	45.468	-277.9079	1183.5353	101.5447	85038.6749	272146.5414	5350594.5856	828.647	-0.289	154.509	-1.1945	149.6518	-1.1816	359.2318	-1.1073	334.921	159139.6719	218.4558	-0.88889	290.0025	-0.46932	6842430	0.55668	718.921	68.1636	64.6557	188.4106	163.6862	83465.9062	109.7371	0.9028	144.1249	3018620
007	2017-05-07t1904	1494202026.5	adult	100.8973	49.3759	-274	1313.1367	102.4929	92749.2082	295439.5445	5881748.398	759.778	-0.486	148.738	-1.4503	144.9496	-1.3966	327.5159	-1.4438	298.1769	158190.1875	207.2953	-1.2327	257.431	-1.1336	7180920	0.81826	955.048	71.6456	66.8868	197.1035	175.979	95201	119.1064	1.6189	156.7384	3458980
007	2017-05-07t2304	1494216430.05	adult	104.8982	53.3769	-269.999	1329.4412	95.9382	91135.1185	287772.675	5261387.1975	708.568	-0.62332	154.714	-1.1084	155.069	-0.84932	328.7497	-1.3263	283.7964	156156.0938	205.8635	-1.2145	240.8682	-1.4296	7342720	0.96478	867.314	74.9104	72.4905	183.1846	167.1081	87012.7031	112.4779	0.85458	145.4737	3555250
007	2017-05-08t0305	1494230891.82	adult	108.9154	57.3941	-265.9818	642.7653	101.0267	37716.2471	122033.8122	1957643.2678	400.166	-1.7876	176.499	0.042563	175.0118	0.20924	269.1116	-2.0524	264.2323	53284.0938	225.7049	-0.38742	252.9897	-1.0472	3485670	-1.7541	435.737	70.8386	69.2324	153.6656	141.4899	30425.7949	104.4073	0.005454	129.4395	1398990
007	2017-05-08t0704	1494245225.52	adult	112.897	61.3756	-262.0002	1061.5925	76.8137	64449.6319	203398.7008	3246892.2446	538.983	-1.1802	176.705	0.098101	177.4033	0.36758	357.2788	-0.71096	346.9294	120402.9688	228.3082	-0.21	269.6146	-0.55509	5943660	0.038673	330.531	73.9929	72.4312	168.1518	161.9145	56667.1641	111.8161	0.53097	145.633	2488820
007	2017-05-08t1104	1494259638.47	adult	116.9006	65.3792	-257.9966	936.6455	89.2538	65878.4557	208458.2498	3848565.3347	506.612	-1.2554	156.833	-0.8723	153.8867	-0.80828	321.4057	-1.1118	305.3498	110563.5547	211.8493	-0.77779	259.7047	-0.70614	5380010	-0.33142	598.158	64.4409	61.6281	165.6314	150.0643	56977.1953	101.9547	-0.42534	133.5626	2210580
007	2017-05-08t1504	1494274031.81	adult	120.8987	69.3774	-253.9985	1008.4618	85.5746	68231.3835	215689.3991	3849723.0412	565.628	-0.95685	160.571	-0.64327	157.2539	-0.60479	338.2699	-0.7681	314.5956	120424.0938	216.3519	-0.53874	260.0211	-0.61796	5704780	-0.06185	386.652	77.1294	72.9097	184.4915	179.0118	65678.9688	122.8897	1.2063	162.2616	2740250
007	2017-05-08t1904	1494288428.55	adult	124.8978	73.3765	-249.9994	1011.7416	80.9215	65068.2947	205432.6188	3522336.7667	752.082	-0.12423	176.826	0.22152	173.7097	0.2691	382.3474	-0.031956	346.0371	129998.1172	229.4282	0.037481	281.235	-0.023965	6001120	0.18402	614.801	80.3193	77.8467	173.3894	161.2499	58952.3906	116.4938	0.55172	145.662	2725880
007	2017-05-08t2304	1494302825.65	adult	128.897	77.3757	-246.0002	1289.8647	77.5507	67804.7015	214635.6637	3142920.9454	618.378	-0.62048	176.565	0.23857	174.7238	0.34429	387.8314	0.14943	353.7714	138067.9844	238.2481	0.44532	294.9987	0.38845	6274410	0.40702	324.839	81.2222	77.946	176.8388	168.8083	62954.6172	124.0876	1.0303	155.7	2886310
007	2017-05-09t0304	1494317225.08	adult	132.8969	81.3755	-242.0004	992.8364	77.5629	61428.0328	193858.4435	3157294.7091	677.839	-0.30815	184.07	0.65029	180.0261	0.63748	381.3133	0.15317	358.484	122401.5781	236.6418	0.42961	292.5459	0.39652	5906060	0.16879	444.949	77.975	75.331	167.3847	156.9654	53730.4844	115.231	0.20973	142.7445	2501910
007	2017-05-09t0704	1494331625.16	adult	136.8969	85.3755	-238.0003	1011.324	105.1365	77095.9863	244064.6712	5083935.7379	654.025	-0.34779	158.122	-0.66585	152.2551	-0.78817	361.348	-0.047019	342.7444	144900.5469	234.2933	0.37431	313.356	0.99036	6336090	0.48947	707.56	72.5436	67.9955	191.0934	175.0597	76628.4688	119.682	0.42912	159.0171	2906890
007	2017-05-09t1104	1494346025	adult	140.8968	89.3755	-234.0004	1217.5992	117.4856	93891.384	297328.6686	6253128.9449	528.472	-0.83521	157.525	-0.68358	155.4244	-0.61636	326.05	-0.48644	302.1148	159112.3906	216.826	-0.31674	272.2453	-0.0050341	7684870	1.4346	593.322	65.2386	61.4749	215.4115	201.0416	105120.8203	105.4191	-0.745	154.1353	3182660
007	2017-05-09t1504	1494360424.36	adult	144.8967	93.3753	-230.0006	1275.1894	116.5086	96977.6324	306921.3035	6287644.6835	727.356	0.1047	147.785	-1.1786	144.4771	-1.1815	318.1151	-0.52615	293.9836	160648.1094	203.8299	-0.83989	262.564	-0.21357	7449120	1.2717	849.209	74.4495	70.2999	190.2628	172.4275	96082.7109	119.7564	0.19254	155.3031	3752630
007	2017-05-09t1904	1494374833.28	adult	148.8991	97.3778	-225.9981	1200.381	111.7612	94178.7492	298096.4204	6217517.7609	585.893	-0.46709	158.43	-0.61961	154.6853	-0.64784	328.1696	-0.29392	305.745	160803.125	223.64	0.00037479	275.7605	0.17695	7749430	1.4707	628.439	72.3323	67.6178	186.5684	174.396	91418.5156	121.9097	0.22806	158.532	3538060
007	2017-05-09t2304	1494389226.39	adult	152.8972	101.3759	-222	1024.433	78.7941	64206.4992	202731.953	3389234.5011	666.196	-0.036337	192.839	1.1695	189.9625	1.1865	393.8317	0.81796	365.6813	132327.4531	242.976	0.82157	288.177	0.55356	6460680	0.60693	423.447	87.0601	83.7374	181.3833	175.3739	60944.8047	129.0463	0.5958	163.3219	2916780
007	2017-05-10t0304	1494403625.22	adult	156.8969	105.3756	-218.0003	956.1507	176.5463	73695.4199	243933.7664	5448648.0986	588.711	-0.33715	174.509	0.22109	171.5363	0.22644	375.0452	0.61015	349.8803	144017.3594	239.1265	0.66315	296.5595	0.82468	6689800	0.75821	375.145	80.1685	77.1276	178.2159	170.9144	68434.9062	122.816	0.063115	157.5428	3073260
007	2017-05-10t0704	1494418024.62	adult	160.8967	109.3754	-214.0005	1154.8412	86.848	76955.1826	243003.6318	4372735.2021	564.877	-0.39428	171.551	0.067477	167.6793	0.022432	347.2113	0.2411	318.2644	139231.7344	227.9624	0.19206	273.7626	0.22092	6878660	0.8772	555.891	84.3117	79.2106	202.561	192.2238	81226.9766	137.8655	0.906	178.211	3380650
007	2017-05-10t1104	1494432425.34	adult	164.8969	113.3756	-210.0003	1153.5152	81.3176	81605.0488	257661.0466	4744325.8765	665.206	0.16044	169.194	-0.056958	166.381	-0.050409	292.2645	-0.60011	285.1949	124212.4141	223.9332	0.0167	265.7538	0.01472	7183620	1.0647	709.897	80.9586	78.189	181.944	172.7893	77326.1875	122.9452	-0.14051	156.3385	3437340
007	2017-05-10t1504	1494446825.62	adult	168.897	117.3757	-206.0002	1100.853	77.1356	72858.8919	230675.7947	3934657.4615	678.152	0.2935	184.755	0.73695	180.1416	0.64988	391.0776	1.1227	347.7247	148609.4844	245.6903	0.91022	292.0274	0.7865	7015900	0.95242	931.513	87.9937	83.0602	210.9005	198.3595	80142.1875	141.4262	0.8436	182.379	3341470
007	2017-05-10t1904	1494461225.03	adult	172.8969	121.3755	-202.0004	1108.3022	90.1754	74184.5847	235431.1657	4134504.2004	541.593	-0.35186	160.035	-0.53727	156.5584	-0.56929	331.6179	0.17141	307.4605	128336.1094	218.6596	-0.22653	265.4636	0.02861	6183450	0.43781	371.591	78.941	74.8346	207.4408	198.1657	80279.5938	124.56	-0.24428	171.7113	3050120
007	2017-05-10t2304	1494475625.76	adult	176.8971	125.3757	-198.0002	1197.4928	127.9676	93303.1116	295897.6353	6311066.8893	626.867	0.15473	152.926	-0.90621	150.1083	-0.90616	273.0389	-0.79391	254.2487	132423.8594	203.1392	-0.8805	236.7755	-0.81302	7410330	1.1783	832.571	77.5718	73.005	190.4731	180.6952	92379.4688	126.2313	-0.24701	163.8465	3758890
007	2017-05-11t0304	1494490024.7	adult	180.8968	129.3754	-194.0005	1159.668	84.0466	76731.0526	242241.2334	4197577.4142	549.891	-0.20588	181.841	0.55905	178.8189	0.5514	337.7293	0.38693	299.4777	135091.7344	230.5253	0.22534	267.2351	0.086378	7273100	1.0884	281.159	80.9441	77.8524	169.534	163.2673	67813.6094	120.8096	-0.61877	149.2308	3237520
007	2017-05-11t0704	1494504424.88	adult	184.8968	133.3755	-190.0004	1072.5833	74.7635	66010.3663	208507.9176	3334084.9859	491.754	-0.48063	185.865	0.75266	182.8396	0.7458	312.8893	-0.0085107	303.7456	107946.7969	233.7079	0.33321	266.334	0.057801	6406760	0.57687	510.471	86.7706	83.5199	178.5103	169.4298	61586.0469	129.4775	-0.26054	158.2988	2990980
007	2017-05-11t1104	1494518825.18	adult	188.8969	137.3755	-186.0003	1018.6024	76.8402	66079.396	208471.6432	3566789.2013	466.505	-0.58193	183.027	0.59942	178.021	0.49294	320.5759	0.17256	307.3236	110598.6719	244.714	0.75474	288.9673	0.73236	6305450	0.52074	352.204	86.0761	81.2035	203.4187	196.8908	70179.4688	135.5712	-0.053791	175.6111	2965410
007	2017-05-11t1504	1494533225.2	adult	192.8969	141.3755	-182.0003	1232.561	113.5014	99065.5149	317150.8041	6633214.1582	640.771	0.47908	157.815	-0.67698	153.4043	-0.75441	309.5249	0.008468	296.2563	159405.3438	220.9226	-0.22421	268.2542	0.099624	8120500	1.5501	755.258	74.6557	69.7186	197.64	182.765	101784.5781	125.6005	-0.59991	164.4938	3841480
007	2017-05-11t1904	1494547626.93	adult	196.8974	145.376	-177.9998	1129.1552	84.5182	75298.2718	237845.109	4192001.186	616.411	0.39951	183.191	0.59066	179.1328	0.53704	350.8356	0.80868	315.1863	137878.375	237.2535	0.40668	276.6767	0.34403	7187700	1.019	534.428	88.0512	83.7434	195.8119	183.5126	76954.0781	134.5333	-0.27054	169.1041	3454780
007	2017-05-11t2304	1494562027.03	adult	200.8974	149.3761	-173.9998	1241.2917	97.3164	89196.9949	281891.6809	5358484.5023	724.099	1.1341	174.789	0.16417	170.0801	0.079038	369.1778	1.2017	322.9798	171667.6562	241.6192	0.5569	287.8663	0.66825	8111240	1.5238	769.3	90.5447	84.1899	250.3253	239.9366	116401.2656	151.9015	0.39896	214.1437	4201820
007	2017-05-12t0304	1494576425.06	adult	204.8969	153.3755	-170.0004	1019.6915	119.5136	80719.7959	256371.7717	5378426.566	455.475	-0.49974	163.358	-0.41024	159.8363	-0.43466	303.235	-0.029691	294.1413	127358.7031	220.5162	-0.29408	270.2463	0.12521	6852200	0.82803	461.695	79.3499	74.4037	206.5116	194.917	86734.8672	131.9945	-0.51628	176.2653	3328410
007	2017-05-12t0704	1494590824.93	adult	208.8968	157.3755	-166.0004	1071.4592	85.2208	71556.1957	226033.9583	4092625.3092	563.567	0.24877	168.516	-0.15944	163.1022	-0.27372	351.284	0.92783	333.9612	131028.9297	232.9881	0.17325	280.5927	0.41802	6283120	0.52047	530.462	78.0639	73.1336	189.046	178.9451	70514.1406	130.3159	-0.64586	163.7801	2910610
007	2017-05-12t1104	1494605225.77	adult	212.8971	161.3757	-162.0002	1237.5741	89.1188	83268.2899	262436.8604	4766120.4524	604.379	0.577	186.048	0.69272	181.4955	0.62826	342.9474	0.79366	310.8536	148839.1562	242.4458	0.51577	279.8006	0.37438	8064610	1.4616	377.875	93.9997	88.123	227.6448	221.9746	98797.8438	149.5576	0.073224	201.5342	4074600
007	2017-05-12t1504	1494619624.97	adult	216.8968	165.3755	-158.0004	1252.5246	88.5562	85661.4608	270249.2321	5018441.9341	557.414	0.31462	175.585	0.17	171.8398	0.14663	357.0968	1.0968	330.1707	159622.2656	240.9885	0.43528	285.7121	0.52949	7833880	1.3283	395.391	89.1894	84.2856	215.4314	205.8395	96297.8438	145.8885	-0.13889	188.2859	3979270
007	2017-05-12t1904	1494634025.33	adult	220.8969	169.3756	-154.0003	1184.1662	86.0149	81969.6147	258583.4341	4723073.9856	545.402	0.2755	182.051	0.46886	177.3378	0.40292	344.0341	0.85531	310.037	146902.5625	240.4117	0.38627	278.9227	0.30725	7768310	1.2804	642.372	83.8231	78.2466	207.4659	196.2559	88587.9219	139.0815	-0.46389	177.4022	3576810
007	2017-05-12t2304	1494648425.59	adult	224.897	173.3757	-150.0002	1296.1009	92.8145	84985.7244	268456.395	4946209.2032	585.069	0.61515	181.734	0.43818	175.7089	0.31228	357.6594	1.147	333.817	158800.7656	248.4424	0.66466	291.5617	0.65311	8052620	1.4147	473.983	84.8837	78.0828	226.8983	218.1487	100742.8359	144.796	-0.29638	198.4394	3761200
007	2017-05-13t0304	1494662824.89	adult	228.8968	177.3755	-146.0004	1056.7016	96.7126	79827.9762	252044.7075	5129726.4616	408.509	-0.66266	156.689	-0.77918	151.4889	-0.8665	295.9515	-0.12232	286.3093	122819.8828	221.8315	-0.37166	261.9668	-0.23224	6501980	0.60801	484.254	82.5115	77.1599	200.5982	191.2014	83248.2578	138.2705	-0.60232	175.3864	3423900
007	2017-05-13t0704	1494677225.39	adult	232.897	181.3756	-142.0003	1109.8125	89.5497	82348.3211	260251.8901	5098361.5772	528.198	0.27988	183.814	0.49979	177.6094	0.37243	347.4262	0.96059	328.4464	149045.8438	252.4122	0.75595	298.9141	0.8164	7870930	1.2963	591.12	96.1817	89.2372	243.5049	232.0076	104463.6094	158.217	0.11559	207.8193	4118500
007	2017-05-13t1104	1494691626.4	adult	236.8972	185.3759	-138	1265.0218	90.3928	89404.5131	281714.9953	5326896.9924	493.23	0.040129	190.922	0.81548	187.3421	0.81599	330.5841	0.6135	315.9124	154052.1875	245.4911	0.46869	288.8241	0.50148	8888190	1.8015	414.782	96.2466	90.8497	228.8513	213.4023	106644.6875	150.1941	-0.24297	191.9652	4480660
007	2017-05-13t1504	1494706025.16	adult	240.8969	189.3755	-134.0003	1225.2968	117.2243	100172.7438	318294.8065	7119158.1628	404.518	-0.65062	154.979	-0.8918	151.9556	-0.86871	262.5601	-0.85616	256.7072	136793.7969	211.0988	-0.84554	242.3432	-0.86971	8059530	1.3715	548.805	87.6916	82.1945	214.3403	205.1225	111671.3125	147.2648	-0.40153	188.6541	4560310
007	2017-05-13t1904	1494720425.02	adult	244.8969	193.3755	-130.0004	1054.6891	87.9261	69652.3989	220992.2293	4070638.5126	458.437	-0.186	181.699	0.34545	176.2349	0.25927	309.99	0.17312	304.2465	112526.3672	251.7289	0.65447	288.7454	0.45935	6594220	0.62144	489.277	98.2496	91.5187	234.7571	225.0862	85216.8203	160.4492	0.052093	204.2332	3565670
007	2017-05-13t2304	1494734825.71	adult	248.897	197.3757	-126.0002	1184.2758	109.4197	94848.0927	300584.5174	6473553.6721	543.943	0.57023	153.574	-0.97471	147.6392	-1.0838	290.7639	-0.25512	281.5767	143346.5938	223.0246	-0.44002	263.0633	-0.30734	7563370	1.1019	598.079	86.3242	78.7456	244.9485	240.6714	120759.625	152.2861	-0.30017	213.5915	4251380
007	2017-05-14t0304	1494749225.42	adult	252.897	201.3756	-122.0003	1218.1553	106.2678	93899.4537	297193.5742	6159082.0011	436.242	-0.33775	156.124	-0.8656	150.9884	-0.9356	297.8496	-0.099738	283.4104	145350.5938	222.7012	-0.47133	263.9331	-0.30055	7617130	1.1201	530.517	75.7752	69.0871	206.8206	196.6253	100928.4609	135.2231	-0.98961	179.5459	3697000
007	2017-05-14t0704	1494763624.83	adult	256.8968	205.3754	-118.0004	1081.4136	101.9947	80312.6224	253996.0037	5191811.7032	474.234	0.022365	165.143	-0.46245	158.4799	-0.60045	314.5043	0.27857	300.3344	131462.7812	239.7565	0.14787	277.6247	0.084108	6896200	0.7467	632.894	80.0847	73.9081	199.4341	189.8946	83363.4531	141.7695	-0.78199	175.0315	3344260
007	2017-05-14t1104	1494778025.7	adult	260.897	209.3757	-114.0002	1265.4232	83.6741	86936.7094	273942.8502	4996422.791	671.468	1.8776	179.045	0.15711	175.2675	0.15201	375.2686	1.693	345.3186	169996.7031	252.2583	0.59697	311.3464	1.0644	8105350	1.3459	865.06	89.726	84.1626	216.8346	208.2602	98226.0547	154.5531	-0.3332	194.3344	4061900
007	2017-05-14t1504	1494792424.94	adult	264.8968	213.3755	-110.0004	779.7823	108.1389	57432.3843	182947.8146	3575180.9134	509.711	0.41022	181.155	0.23654	175.405	0.14298	334.2783	0.74259	316.1208	100283.4766	249.2283	0.46477	296.4445	0.60656	5418520	-0.020494	407.904	91.9531	85.0306	242.0152	234.7304	72604.5469	152.6447	-0.44635	206.7524	2750410
007	2017-05-14t1904	1494806825.01	adult	268.8968	217.3755	-106.0004	1340.2187	88.6557	93819.6076	296022.3004	5519470.4432	464.42	0.0014919	172.233	-0.18067	167.7211	-0.21668	327.5469	0.5838	311.9656	160170.4375	233.8197	-0.13223	281.7656	0.15053	8410310	1.4758	495.416	89.7023	83.7397	211.9214	203.6786	103629.5469	154.2186	-0.42568	191.9415	4380250
007	2017-05-14t2304	1494821225.66	adult	272.897	221.3757	-102.0002	1239.2522	86.1132	85214.8435	268478.3998	4970467.921	569.683	1.0828	188.554	0.53658	182.334	0.42374	350.3641	1.1334	337.0667	155561.6562	261.4921	0.88823	310.7675	0.99942	8365010	1.4405	633.074	97.2208	90.0031	241.0487	227.5402	107025.6094	162.8332	-0.12875	205.233	4313100
007	2017-05-15t0304	1494835624.96	adult	276.8968	225.3755	-98.0004	1066.6092	87.4628	78550.3805	248277.3772	4772103.3398	515.983	0.58202	187.608	0.47819	180.9914	0.349	359.0531	1.3496	346.5174	146852.7188	262.2916	0.90056	315.1186	1.113	7666240	1.075	439.703	99.7767	92.0214	255.4866	237.8862	104494.0312	167.7922	0.028333	213.2877	4077180
007	2017-05-15t0704	1494850024.66	adult	280.8968	229.3754	-94.0005	1155.8783	85.8937	80741.9663	254516.9407	4775314.3773	471.804	0.15271	180.345	0.1393	173.1213	-0.014349	335.0231	0.76125	325.3737	141044.7188	256.7446	0.67327	305.0677	0.79185	7580990	1.0185	378.346	96.6094	88.6204	241.0145	229.9429	101467.0938	166.5567	-0.059121	209.8464	4061070
007	2017-05-15t1104	1494864428.97	adult	284.8979	233.3766	-89.9993	660.8684	87.9248	46246.9968	148398.416	2689376.5094	522.932	0.74396	175.831	-0.075664	169.2885	-0.1968	358.028	1.3357	336.3683	86284.7422	246.3041	0.2592	307.8279	0.857	4237360	-0.68695	397.207	90.0082	84.2513	209.971	203.2099	50603.0039	149.4094	-0.78831	192.4181	2169110
007	2017-05-15t1504	1494878833.74	adult	288.8993	237.3779	-85.998	772.9765	89.871	48466.7813	154976.1196	2583738.1079	506.794	0.61081	186.669	0.3907	179.4101	0.23712	362.8583	1.4639	346.8969	92166.0078	260.4282	0.77678	316.9497	1.1173	4725720	-0.4557	433.603	102.975	93.5319	274.2566	261.1188	69661.1641	178.8917	0.36163	227.4285	2606930
007	2017-05-15t1904	1494893231.52	adult	292.8987	241.3773	-81.9986	808.675	104.9973	54167.9425	174231.7344	3091074.8962	343.083	-1.2681	166.887	-0.49911	164.373	-0.43783	267.0236	-0.98901	260.7348	75567.6875	216.2482	-0.92741	248.1685	-1.0133	4714380	-0.47757	355.635	84.6637	81.4668	205.1192	198.2036	58048.7344	123.8674	-1.9275	170.7497	2391660
007	2017-05-15t2304	1494907626.91	adult	296.8974	245.376	-77.9999	892.4337	93.9811	65886.2687	209305.6294	4059656.8339	454.439	0.070954	180.736	0.099188	176.3111	0.074152	319.1125	0.34192	306.11	109455.6094	241.4601	0.014405	285.0216	0.096815	6191100	0.25657	368.749	99.037	92.3773	223.3798	217.7403	76619.2812	165.4028	-0.26945	204.4079	3392510
007	2017-05-16t0304	1494922026.18	adult	300.8972	249.3758	-74.0001	1180.3862	105.8385	91540.583	289723.1281	5883175.3957	570.962	1.5847	179.341	0.023514	175.1277	0.0092575	316.2561	0.2599	306.4122	150537.9062	243.7146	0.080486	289.1764	0.20345	8529650	1.4318	630.142	99.2746	92.4911	250.0454	235.3049	119021.5938	165.5072	-0.30808	214.6662	4721600
007	2017-05-16t0704	1494936426.66	adult	304.8973	253.376	-69.9999	849.882	93.1976	57702.2348	184547.9471	3260578.4635	523.49	1.0532	164.669	-0.63582	160.9249	-0.6238	318.7126	0.31795	305.7285	95932.4844	215.2513	-1.0384	265.5181	-0.55853	4954900	-0.4043	610.219	87.3018	82.1298	284.3212	262.8096	85580.6719	135.0407	-1.6331	203.5677	2626910
007	2017-05-16t1104	1494950826.96	adult	308.8974	257.376	-65.9998	1152.6463	93.9202	81512.0771	257466.2775	4840814.6556	395.449	-0.65111	176.097	-0.14692	171.7987	-0.16158	302.3169	-0.13454	296.9087	128484.6797	235.403	-0.28224	280.5202	-0.11288	7471110	0.86472	370.618	96.3668	89.7046	239.4628	228.3466	101771.6719	161.2574	-0.57652	209.3784	4088460
007	2017-05-16t1504	1494965234.97	adult	312.8996	261.3783	-61.9976	760.8308	89.9726	49499.3381	158048.2586	2949479.2705	413.685	-0.38682	166.425	-0.58433	163.6548	-0.52789	290.0543	-0.48692	277.7256	75124.0625	214.9103	-1.1009	257.4799	-0.86698	4298090	-0.77352	371.719	87.1496	84.4169	181.324	174.971	46962.9258	126.3806	-2.1184	160.359	2250730
007	2017-05-16t1904	1494979628.58	adult	316.8978	265.3765	-57.9994	724.0746	113.8987	53564.8222	172340.5201	3405238.6873	389.135	-0.75911	162.775	-0.75669	160.8959	-0.65901	265.2337	-1.2029	253.6818	74000.2031	206.8593	-1.4402	236.4378	-1.5675	4535390	-0.66913	410.395	84.8985	82.9775	163.7087	155.2556	45674.7383	120.0547	-2.4549	143.9112	2365530
007	2017-05-16t2304	1494994027.66	adult	320.8976	269.3762	-53.9996	713.9111	115.0793	51281.6028	165637.0243	3128298.5492	435.124	-0.011967	189.919	0.41537	184.1237	0.3336	315.4483	0.19698	309.6141	84540.1562	257.5054	0.51904	297.3913	0.35716	5071980	-0.41059	430.043	109.18	100.6579	263.9146	252.8037	70729.125	185.0834	0.32264	232.8165	2915760
007	2017-05-17t0304	1495008425.97	adult	324.8971	273.3758	-50.0001	1134.8617	97.6344	82791.8739	261183.407	5192681.8071	385.812	-0.85639	176.551	-0.18152	172.7834	-0.16905	301.5494	-0.21519	296.5113	129967.8125	237.0128	-0.30599	281.0654	-0.19195	7603510	0.87629	382.24	100.764	94.1332	242.717	236.4312	104611.0469	169.0725	-0.42367	219.2798	4339590
007	2017-05-17t0704	1495022826.36	adult	328.8972	277.3759	-46	1198.382	98.2925	86216.6022	272371.9433	5256874.729	416.019	-0.3061	175.695	-0.23225	172.2006	-0.20663	299.2009	-0.301	295.4429	134341.2188	234.0543	-0.44469	278.0646	-0.31458	7882740	1.0062	397.604	100.367	93.5724	247.3256	237.5603	111049.1953	168.5348	-0.49454	218.8491	4503050
007	2017-05-17t1104	1495037228.32	adult	332.8978	281.3764	-41.9995	1245.0444	93.7429	92360.3021	291237.173	5738002.4955	453.457	0.50691	179.568	-0.077687	175.7212	-0.068091	307.5983	-0.067152	300.1641	147954.7812	238.8566	-0.2764	284.959	-0.11386	8623580	1.3755	478.557	101.172	94.4472	258.6638	246.1712	124417.2969	169.9813	-0.47722	226.3799	4858680
007	2017-05-17t1509	1495051951.3	adult	336.9875	285.4661	-37.9097	840.3767	125.0706	51436.1415	168413.1157	2937605.9806	392.306	-0.86317	175.949	-0.24833	173.0642	-0.19477	289.5418	-0.63527	284.563	77886.75	229.3885	-0.67621	265.6787	-0.77783	4728820	-0.65713	398.423	97.1751	90.8682	251.3917	235.6308	67624.375	157.1067	-1.1167	211.8423	2611680
007	2017-05-17t1904	1495066025.6	adult	340.897	289.3757	-34.0002	782.5741	110.465	52740.5302	172494.2158	3215997.1	442.502	0.47073	181.647	-0.015174	175.7551	-0.092088	323.4837	0.39826	319.6879	89281.5	254.9684	0.32559	304.7989	0.49936	4999100	-0.53433	428.815	105.642	96.0432	285.0016	274.0589	78660.4375	191.6595	0.43055	250.1393	2907390
007	2017-05-17t2304	1495080426.6	adult	344.8973	293.3759	-29.9999	796.5575	132.2242	66987.2977	215157.6883	4894754.6504	373.932	-1.7992	170.837	-0.49508	166.5983	-0.49444	310.5993	-0.018322	306.2657	108088.5703	234.8548	-0.50303	290.7624	0.0067074	5941380	-0.0615	357.802	96.4754	89.7542	250.4117	246.0685	87143.2656	164.5263	-0.88303	227.8646	3355220
007	2017-05-18t0310	1495095170.77	adult	348.9929	297.4715	-25.9043	769.6517	93.6634	48678.0834	157249.3921	2637880.2079	448.163	1.4748	181.41	-0.053036	176.1224	-0.10192	308.6167	-0.098504	299.2829	78697.25	249.7764	0.077159	285.7371	-0.1889	4614360	-0.77198	516.597	105.58	97.2026	276.8639	259.9629	70600.2812	180.2439	-0.19059	232.6271	2685540
007	2017-05-18t0704	1495109226.31	adult	352.8972	301.3759	-22	872.2363	111.7695	69212.7636	220322.0521	4754491.7059	392.216	-137.3655	175.431	-0.32325	171.1851	-0.32331	313.6089	0.049722	309.3368	112899.2188	239.7314	-0.351	294.0379	0.069979	6307780	0.095958	371.417	102.99	94.0078	255.546	250.3498	91996.5625	179.1718	-0.28838	234.8077	3703090
007	2017-05-18t1104	1495123635.13	adult	356.8997	305.3783	-17.9976	801.5725	129.5798	67691.6671	217290.8423	4924389.0428	385.149	-163.3944	173.384	-0.4242	167.9815	-0.47075	316.1574	0.12087	311.8824	111287.4062	243.8905	-0.20347	295.9051	0.1103	6097930	-0.031292	374.883	101.638	91.8865	263.7528	258.2526	92840.9844	181.3348	-0.23123	241.6366	3574610
007	2017-05-18t1504	1495138033.71	adult	360.8993	309.3779	-13.998	1123.1412	96.9706	84625.1276	266985.9118	5378584.6458	374.842	-205.5228	183.393	-0.0080757	178.6475	-0.032243	315.8504	0.096071	310.3333	138974.1719	254.3208	0.20354	295.805	0.082635	8065620	0.98691	409.969	111.778	103.7073	269.2974	263.1307	118490.8438	192.8091	0.29343	247.9194	4916010
007	2017-05-18t1904	1495152426.78	adult	364.8973	313.376	-9.9999	824.4142	91.5832	53232.1852	171967.838	2990125.3274	421.723	32.7746	175.08	-0.37741	170.2156	-0.39989	299.8959	-0.48455	291.1039	83670.9688	240.1276	-0.40293	275.8819	-0.64446	4870900	-0.71464	551.198	102.981	95.3879	279.2936	261.6419	77922.9141	169.3834	-0.9391	232.2785	2865030
007	2017-05-18t2304	1495166827.07	adult	368.8974	317.3761	-5.9998	1103.5545	95.4819	84041.2237	265299.3917	5367731.5996	390.832	-110.565	183.751	-0.019522	178.6895	-0.055246	321.0338	0.2526	316.6665	140291.75	254.5527	0.17389	301.0427	0.21912	8026450	0.93608	376.821	114.395	106.2515	277.2812	269.4179	121171.875	196.8471	0.41987	253.2539	4996890
007	2017-05-19t0304	1495181226.27	adult	372.8972	321.3758	-2	1084.4014	96.4734	82795.9146	261418.1492	5283675.3036	425.945	70.746	184.238	-0.012008	179.397	-0.037806	330.1867	0.58058	325.0561	142310.4688	254.5446	0.1537	307.7672	0.43704	7928310	0.86855	441.233	116.292	108.0571	291.1548	282.2	125487.7344	199.6263	0.52734	261.6439	5004410
007	2017-05-19t0704	1495195626.5	dead	376.8973	325.3759	2	1111.2034	96.4123	83549.1904	263648.371	5292532.3138	397.698	-60.2264	185.241	0.01756	180.0453	-0.022857	332.1692	0.65188	329.0611	144493.5938	256.035	0.19645	310.4052	0.51097	8045220	0.91506	467.225	118.046	109.5118	291.0957	283.4298	126626.625	202.3267	0.63532	265.7019	5126880
008	2017-05-03t1409	1493838811.56	egg	-9.882	-46.3241	-222.8971	156.4423	27.9931	3008.9321	9575.3897	53537.2727	0	0.74209	0	-0.82559	0	-0.82895					0	-0.79495	0	-0.65797	0	129384.1634	0	0	0				0	-0.63459	0	0
008	2017-05-04t0955	1493909961.93	larva	9.882	-26.5601	-203.1332	163.011	28.2232	3084.0613	9803.4954	54827.8878	0	-0.85452	0	-1.4913	0	-1.4602					0	-1.5648	0	-1.5736	0	-0.37795	0	0	0				0	-1.0813	0	0
008	2017-05-04t1355	1493924365.55	larva	13.883	-22.5591	-199.1321	263.7818	24.6056	5338.6473	16963.8688	88993.7811	222.937	-0.21517	152.186	0.55329	151.3469	0.5742	209.5464	-0.63614	208.5315	6286.3916	186.8407	0.42414	201.6533	0.26279	442100	-0.26861	149.996	60.0372	59.6385	98.9546	97.0312	2968.6377	80.6285	0.50833	91.4927	174408
008	2017-05-04t1755	1493938719.74	larva	17.8703	-18.5718	-195.1449	442.9152	42.9477	15653.4645	49632.1284	462850.4481	317.224	-0.090813	167.277	0.70222	167.3484	0.7439	240.5984	-0.55641	237.5517	20210.2676	211.9758	0.62117	229.3283	0.39807	1391410	0.43676	251.506	57.0497	56.6396	104.1733	95.9631	8750.5596	77.6593	0.39413	89.2779	474539
008	2017-05-04t2155	1493953118.53	larva	21.8699	-14.5721	-191.1452	545.5596	47.8883	21287.8504	67229.5653	710539.1061	650.833	0.8412	164.877	0.59211	163.268	0.61636	253.4633	-0.59734	242.7677	28641.3477	210.5961	0.50462	234.5622	0.3052	1855030	0.49866	875.514	60.319	58.0471	158.4468	138.1231	17904.4863	90.9824	0.64101	119.7017	678650
008	2017-05-05t0155	1493967519.84	larva	25.8703	-10.5718	-187.1448	602.6927	42.4634	22096.9231	69739.6943	670942.8127	410.512	-0.1723	213.322	1.3094	209.6427	1.3057	332.3831	-0.17271	325.2278	38888.8242	274.0351	1.2316	310.6546	0.99268	2495860	0.74632	360.514	60.55	59.3588	125.0072	120.1372	14625.8418	85.5002	0.46616	105.5331	708434
008	2017-05-05t0555	1493981918.01	larva	29.8698	-6.5723	-183.1454	718.3248	58.8159	35385.8611	111919.1394	1428067.6828	1001.6	1.5319	180.979	0.70786	175.3004	0.67824	389.8874	0.11525	375.0635	72519.0547	260.7057	0.97581	320.2124	0.97166	3361860	1.1982	1242.85	55.4002	53.7667	145.715	126.9226	27102.998	83.7778	0.36912	109.7872	1029110
008	2017-05-05t0955	1493996318.95	larva	33.8701	-2.572	-179.1451	909.2877	59.4673	43582.6863	137287.9136	1753490.8685	602.432	0.079545	191.443	0.82246	182.1367	0.73205	437.3256	0.34474	425.5984	100584.8828	277.0979	1.1276	371.8228	1.4504	4385000	1.7626	526.825	60.4936	59.7999	114.5078	104.421	26336.7871	82.497	0.27461	97.0485	1385610
008	2017-05-05t1504	1494014837.49	adult	39.0141	2.572	-174.0011	942.3675	62.1574	50070.1908	157895.3262	2186425.8056	830.687	0.55394	200.787	0.91438	187.2917	0.74361	552.8365	1.0555	527.2154	145396	305.6762	1.4729	407.3196	1.7459	5264830	2.0395	301.698	58.4271	57.317	116.7303	108.8014	30700.0742	82.8647	0.19458	100.0826	1532020
008	2017-05-05t2019	1494033738.82	adult	44.2645	7.8224	-168.7507	1008.4868	70.7194	55928.0908	176264.2886	2596020.1123	783.473	0.19805	215.886	1.1552	203.5681	1.0023	501.6032	0.56449	472.1295	146969.75	319.2972	1.6368	415.9978	1.7313	6321140	2.442	353.927	63.1233	61.9757	131.393	118.0111	38498.1562	88.4816	0.25844	107.174	1848250
008	2017-05-05t2304	1494043636.95	adult	47.0139	10.5719	-166.0012	981.2003	78.6163	61994.8942	195658.4105	3251960.8399	1091.3	0.98567	163.308	-0.066141	151.4743	-0.20673	577.6992	1.0756	513.7559	187174.5312	251.0954	0.39426	355.094	0.84244	5282680	1.3201	323.582	51.0324	49.9156	106.311	98.4434	34444.7734	74.0271	-0.24025	89.3459	1650800
008	2017-05-06t0304	1494058038.15	adult	51.0143	14.5722	-162.0009	1014.2402	70.1861	57966.3711	182760.2121	2762886.0976	1311.19	1.4534	208.331	0.91484	196.8997	0.77574	712.4364	2.0274	655.3026	216580.6719	290.2015	1.0335	375.3982	1.0009	6313680	1.8213	313.474	62.2305	61.2212	118.5779	109.2604	36047.6758	86.6637	0.073913	101.4338	1885960
008	2017-05-06t0704	1494072438.45	adult	55.0144	18.5723	-158.0008	1134.7802	73.3258	69011.6353	217481.1007	3493093.6432	963.734	0.31655	170.575	-0.13868	160.6283	-0.23868	546.1375	0.66865	475.4383	197155.625	259.0068	0.32702	364.344	0.73019	6143960	1.3552	337.664	55.0997	54.0993	108.5582	100.9714	39189.5156	79.0652	-0.27558	93.0539	1984640
008	2017-05-06t1104	1494086839.15	adult	59.0146	22.5725	-154.0006	1140.5665	99.168	79715.9317	251558.2791	4726374.6114	869.456	-0.067502	179.126	0.030976	172.3034	0.021665	476.5684	0.027973	422.2819	198252.4688	263.4794	0.36334	342.6055	0.31023	7435710	2.0388	377.177	53.654	51.8664	134.5239	121.4373	55961.9297	82.4282	-0.23013	108.4593	2227230
008	2017-05-06t1507	1494101457.56	adult	63.0752	26.6331	-149.9399	1321.474	80.7954	82274.5866	260350.9758	4269414.4272	1532.84	1.7022	188.598	0.29573	185.7335	0.4226	598.9215	0.93883	490.397	257536.25	275.4	0.6259	364.9489	0.60944	8099710	2.2611	387.827	64.4986	63.1737	134.134	121.6358	57677.6172	91.0588	0.074145	110.5997	2770020
008	2017-05-06t1904	1494115643.14	adult	67.0157	30.5736	-145.9995	1174.9547	90.6841	71341.8062	226047.0623	3709215.9538	606.706	-1.0052	201.75	0.76508	199.7747	0.95825	426.71	-0.55785	405.7678	159162.8125	290.1398	1.0118	357.9982	0.41419	7514990	1.5402	361.807	63.0444	61.9186	139.5478	127.9871	52051.3203	91.1451	0.03156	113.7557	2348340
008	2017-05-06t2304	1494130041.93	adult	71.0153	34.5733	-141.9998	1089.6829	72.499	66575.0501	209818.2584	3399747.7146	1013.25	0.053151	209.018	1.1263	199.8225	1.0524	550.0996	0.40651	473.2002	191434.6562	285.2924	0.91569	362.6731	0.46952	7262970	1.1337	359.146	71.5823	70.272	140.1575	131.5571	48774.8047	98.4898	0.44664	117.6332	2487340
008	2017-05-07t0310	1494144802.92	adult	75.1156	38.6735	-137.8995	1073.6866	107.771	76576.3648	242679.8093	4749537.1656	861.726	-0.39001	188.152	0.28291	183.6925	0.39751	453.3024	-0.40653	406.57	180867.6719	272.6073	0.59148	345.5442	0.20523	7501050	1.169	736.468	70.9272	67.0508	216.0896	191.2202	86219.7656	112.3928	1.4528	162.0901	2827650
008	2017-05-07t0704	1494158847.12	adult	79.0168	42.5747	-133.9984	1014.7729	77.3573	63289.5704	199577.0514	3338819.1272	627.512	-1.0863	226.053	2.071	219.882	2.1416	435.7131	-0.53198	416.9214	144221.0312	300.0283	1.5577	381.6016	0.97708	7465860	1.0546	557.787	73.8526	71.6368	172.1783	154.18	56991	105.2536	0.94263	134.9572	2439130
008	2017-05-07t1104	1494173243.23	adult	83.0157	46.5736	-129.9995	1196.0173	110.4789	86983.972	278355.6973	5548635.4539	874.122	-0.32376	177.845	-0.14476	173.1758	-0.063051	489.4018	0.079172	446.6426	221699.0156	256.1017	0.18628	331.0365	0.075775	8051560	1.4008	857.685	62.0516	59.5232	151.1864	138.1278	68487.4453	95.2616	0.0077681	122.0149	2809260
008	2017-05-07t1509	1494187974.87	adult	87.1078	50.6657	-125.9073	1690.2867	87.3327	105825.8016	333806.9107	5539172.9659	653.019	-1.0059	169.799	-0.50908	173.2587	-0.042037	363.8819	-1.1873	334.3268	201226.6875	251.5532	0.10863	297.1435	-0.54412	9378530	2.2879	865.468	65.5072	62.8814	166.9027	151.362	92297.2188	102.2931	0.53635	134.1833	3618160
008	2017-05-07t1904	1494202042.33	adult	91.0154	54.5734	-121.9997	1220.5305	89.8469	85791.7257	270774.157	5075743.0763	678.81	-0.89819	154.699	-1.2296	150.7064	-1.1571	363.5858	-1.1476	327.794	162522.8281	213.6435	-1.1623	261.9631	-1.2409	6906380	0.58091	736.601	63.959	61.4632	146.656	134.3948	65555.2188	97.8035	-0.019693	123.066	2855390
008	2017-05-07t2304	1494216445.98	adult	95.0165	58.5744	-117.9987	1043.7478	86.114	71880.3242	227329.1428	4060506.163	898.56	-0.06666	179.782	0.053241	177.8943	0.23971	416.9484	-0.40662	395.0474	156355.6562	239.4088	-0.16144	303.9045	-0.20056	6730310	0.46768	385.974	74.0744	72.0663	164.211	157.0457	61579.1133	110.5759	1.0579	140.8673	2773050
008	2017-05-08t0305	1494230907.5	adult	99.0335	62.5915	-113.9816	930.8756	79.9737	58192.7525	183865.0377	3025078.6314	680.382	-0.81584	193.903	0.80726	189.1896	0.84578	373.2108	-0.87038	353.6598	113456.0938	252.0514	0.39261	311.0078	0.077773	5887680	-0.10808	858.515	82.7753	80.0516	183.4594	168.4689	55771.6562	118.7589	1.664	154.0387	2513390
008	2017-05-08t0704	1494245241.15	adult	103.0151	66.573	-110	1100.4546	73.5278	66675.2941	210156.734	3342284.5855	615.986	-1.0131	195.494	0.9359	189.0166	0.87234	409.071	-0.2756	381.3049	142765.7656	269.0442	1.1239	331.2267	0.66915	6806890	0.56605	527.67	74.659	71.8579	161.1543	149.4367	56242.8359	110.5332	0.74449	137.1148	2599550
008	2017-05-08t1104	1494259655.21	adult	107.019	70.5769	-105.9961	1036.4042	72.8606	60765.6386	191602.4008	2959814.9134	794.232	-0.25092	211.575	1.8015	204.8331	1.7212	491.8365	0.99074	470.9036	156404	277.9911	1.5642	355.204	1.3517	6718360	0.53997	540.522	81.8953	78.6323	190.4601	173.0733	60566.3125	120.8176	1.5215	153.0659	2600500
008	2017-05-08t1504	1494274048.23	adult	111.0171	74.575	-101.9981	1001.3702	103.1369	67546.7102	214250.7459	3881200.9776	582.885	-1.0309	182.737	0.38467	178.5913	0.41207	409.0296	-0.038869	396.5515	143978.4219	254.3547	0.75837	318.8336	0.58712	6430870	0.37234	517.422	80.0526	76.4845	204.2402	183.4007	71892.5391	125.1485	1.7498	162.7224	2817210
008	2017-05-08t1904	1494288444.26	adult	115.016	78.5739	-97.9992	1037.0083	104.8627	75458.5107	239125.8564	4786774.6896	592.022	-0.93492	164.214	-0.5128	160.6386	-0.47429	368.3037	-0.49962	346.4622	144743.3438	228.7239	-0.14811	293.7522	0.08063	6445220	0.42158	377.276	64.3718	60.5695	169.3702	160.5292	66562.4844	108.2448	0.15972	144.8514	2526530
008	2017-05-08t2304	1494302841.22	adult	119.0151	82.5731	-94	992.5734	107.436	79384.4459	251619.622	5310722.2119	610.38	-0.80012	158.859	-0.74419	153.9766	-0.78368	378.5442	-0.24567	358.2749	156338.75	222.0074	-0.33897	282.9561	-0.091908	6547530	0.53332	461.754	74.3468	69.2081	215.8665	202.5269	89152.8828	124.4266	1.3987	173.9209	3064280
008	2017-05-09t0304	1494317240.76	adult	123.015	86.5729	-90.0001	886.255	108.0282	59769.6416	189296.5794	3577580.1445	509.49	-1.157	174.486	0.090835	170.088	0.074768	354.5089	-0.48535	340.4933	110606.7812	238.6391	0.38272	301.4452	0.44037	5430180	-0.23825	521.359	77.7912	74.8244	194.1663	176.6146	60579.8828	119.836	0.88522	153.2887	2420940
008	2017-05-09t0704	1494331640.74	adult	127.015	90.5729	-86.0001	1020.6761	73.3557	56473.5545	178835.4272	2610383.1196	773.843	0.0021715	167.974	-0.20956	163.8602	-0.22122	358.8348	-0.32273	327.1195	106215.1094	230.2398	0.10813	285.6263	0.12953	4962950	-0.54003	911.537	81.0806	76.5349	203.1608	184.8016	60135.6094	131.1284	1.6613	167.159	2395610
008	2017-05-09t1104	1494346040.61	adult	131.015	94.5729	-82.0002	1149.2947	107.5198	79356.971	252243.0442	4864895.7216	424.621	-1.4057	155.17	-0.84001	153.0736	-0.75905	289.8854	-1.2342	275.5894	120012.5469	211.8347	-0.58565	250.8748	-0.66586	6415040	0.52437	365.222	68.2832	64.4105	180.7698	171.7764	74838.6797	114.2082	0.18958	152.7534	2822960
008	2017-05-09t1504	1494360440.02	adult	135.0148	98.5727	-78.0003	1048.1388	89.0686	69811.0649	221268.6848	3928617.9426	532.73	-0.89399	155.295	-0.81391	152.5894	-0.77065	332.0082	-0.52836	316.6054	120850.9922	206.3463	-0.77568	256.1441	-0.48056	5650080	0.0037988	598.874	79.1297	75.9563	174.8025	168.1716	63628.1211	124.9363	0.89657	156.3134	2878980
008	2017-05-09t1904	1494374849.13	adult	139.0173	102.5753	-73.9978	971.0341	72.4035	56615.9551	178854.2769	2779489.9356	582.339	-0.62429	162.238	-0.44093	157.9921	-0.48164	347.5659	-0.20926	324.3766	102879.5078	213.6628	-0.45076	271.5608	-0.038947	4801920	-0.56788	651.762	84.7264	80.164	196.8819	183.71	58277.0391	133.6239	1.4125	170.4765	2507730
008	2017-05-09t2304	1494389242.14	adult	143.0154	106.5733	-69.9998	1141.3786	75.676	68172.6026	215649.0432	3417025.2253	530.639	-0.79451	167.993	-0.13159	165.4215	-0.089578	322.0631	-0.50847	297.8712	114976.5312	220.2907	-0.15557	263.93	-0.19069	5984090	0.26862	454.22	88.6138	84.1605	203.7058	186.5323	72722.9844	137.395	1.5388	172.2582	3156510
008	2017-05-10t0304	1494403640.86	adult	147.015	110.573	-66.0001	1052.7604	79.4634	64081.1894	202060.7841	3352084.2201	615.676	-0.3585	160.221	-0.52685	157.9157	-0.47786	291.7599	-0.89492	277.6462	97739.5781	218.716	-0.20608	253.5681	-0.42699	5363410	-0.14158	756.657	84.4562	80.6533	213.2119	192.9104	71425.9844	132.6088	1.046	172.3868	2827170
008	2017-05-10t0704	1494418040.29	adult	151.0149	114.5728	-62.0003	845.5504	76.2476	48855.2569	154322.7864	2432688.1128	502.098	-0.81867	191.585	1.1068	187.6308	1.0698	347.0821	0.038729	333.9685	88853.0156	243.9698	0.86589	290.1229	0.59225	4890970	-0.44238	300.983	90.1698	86.1169	191.3998	186.1233	48998.3594	137.3935	1.235	170.3465	2301940
008	2017-05-10t1104	1494432441.08	adult	155.0151	118.573	-58.0001	1185.8881	117.995	101452.2165	322858.3574	7255999.9076	757.155	0.42762	151.087	-0.99133	148.1104	-0.98721	276.6724	-1	263.3731	145806.375	204.7381	-0.78009	242.1853	-0.68587	7955010	1.5917	928.814	82.4835	77.2999	228.425	205.4179	120379.9531	140.14	1.2721	184.2363	4342920
008	2017-05-10t1504	1494446841.35	adult	159.0152	122.5731	-54	768.4167	82.8469	45555.4375	143989.6163	2342486.4613	545.642	-0.5109	190.845	1.0664	187.4017	1.0462	335.5485	0.011895	310.3314	80196.0859	241.5692	0.76816	281.6392	0.43345	4543240	-0.63152	392.34	97.3135	93.2374	203.6745	196.6442	48678.2109	145.6155	1.4767	182.7368	2316650
008	2017-05-10t1904	1494461240.66	adult	163.015	126.5729	-50.0002	805.4271	78.4696	49104.4584	155105.0414	2544181.1483	403.43	-1.158	173.783	0.18163	169.9009	0.13408	294.6783	-0.59	287.8494	75732.3125	225.5996	0.092309	266.0614	0.018818	4455460	-0.66765	352.872	91.2939	87.0022	203.8426	196.7958	52387.5469	139.2595	0.92433	181.5523	2340590
008	2017-05-10t2304	1494475641.47	adult	167.0152	130.5731	-45.9999	823.4342	75.1261	46452.5949	147338.6368	2301810.2604	685.612	0.3019	184.161	0.70992	180.9197	0.69358	312.6588	-0.23201	292.4394	76288.75	233.2902	0.40286	270.6007	0.16493	4476390	-0.63475	808.291	101.902	97.9851	212.4232	200.8522	51831.2734	147.8929	1.3027	185.0598	2476920
008	2017-05-11t0304	1494490040.45	adult	171.0149	134.5728	-42.0002	1055.9131	79.9479	64410.6554	203181.2517	3441617.6997	397.36	-1.1206	188	0.89833	186.7404	0.98224	283.7924	-0.66814	277.9801	95638.0469	238.9882	0.62406	267.1255	0.076023	6320560	0.51987	486.728	97.2369	93.5125	206.8098	198.7198	69694.9141	146.8578	1.0877	184.2476	3269100
008	2017-05-11t0704	1494504440.63	adult	175.015	138.5729	-38.0002	1049.8364	78.6953	61424.2693	193525.1038	3099861.6557	474.697	-0.67809	175.241	0.23601	174.3252	0.33528	290.2827	-0.51054	279.0066	93471.0469	227.4902	0.13022	261.1731	-0.092603	5626290	0.10055	623.838	100.492	97.4972	212.2863	203.003	68356.1797	152.578	1.2564	186.9852	3226390
008	2017-05-11t1104	1494518840.87	adult	179.015	142.573	-34.0001	539.603	149.2277	42089.4024	139253.0316	3287500.606	713.332	0.65203	191.528	1.0581	189.4105	1.0983	285.3991	-0.55325	278.5533	62502.4023	237.9318	0.5379	264.3672	-0.00088334	4192160	-0.74479	880.357	114.722	110.3548	225.9735	215.7287	49488.1875	168.218	1.9167	199.6676	2511040
008	2017-05-11t1504	1494533240.8	adult	183.015	146.5729	-30.0001	851.7705	98.0215	53428.734	170612.1621	2883262.3602	567.164	-0.085207	178.131	0.3658	176.3773	0.42302	263.9123	-0.89781	256.6015	73895.4531	222.1871	-0.12593	246.214	-0.54226	4970390	-0.26663	729.832	104.154	98.6689	214.9262	203.0168	60179.3438	160.2057	1.3345	191.0013	2906210
008	2017-05-11t1904	1494547642.92	adult	187.0156	150.5735	-25.9995	749.2772	78.8205	49085.8282	155763.3293	2662712.4833	393.738	-1.0159	181.9	0.54703	180.1673	0.60625	273.034	-0.70291	264.9976	70169.7344	230.4967	0.19083	255.3079	-0.27627	4657550	-0.43327	433.008	112.845	107.8314	225.6402	215.8089	57989.5312	172.138	1.7644	202.4046	2889390
008	2017-05-11t2304	1494562043.03	adult	191.0156	154.5736	-21.9995	796.3865	80.2654	49933.235	158058.0296	2665282.0652	675.156	0.65103	189.236	0.90752	186.5157	0.91897	286.9518	-0.42797	277.986	74894.4062	241.9548	0.62951	268.5489	0.11427	4929040	-0.26169	900.499	121.749	114.3124	273.284	262.947	71327.1328	191.9344	2.5267	242.5445	3171190
008	2017-05-12t0304	1494576440.39	adult	195.0149	158.5728	-18.0002	828.8731	78.0968	51420.5302	162530.3398	2676848.4463	775.881	1.3243	182.557	0.56296	180.4355	0.60521	274.2338	-0.63665	264.8566	73768.8984	231.8574	0.20308	255.6001	-0.28126	4898900	-0.26415	837.639	117.332	111.1722	237.5814	224.6732	63909.3906	181.9621	1.8971	211.5406	3148600
008	2017-05-12t0704	1494590840.72	adult	199.015	162.5729	-14.0002	789.7152	78.1784	50155.6504	159209.0792	2633957.6014	701.044	0.9505	184.635	0.6582	182.187	0.68726	281.5591	-0.4755	274.0197	73768.4844	235.8634	0.33912	263.91	-0.045461	4833740	-0.28637	906.313	121.066	114.1281	247.8426	236.7531	64934.75	189.5729	2.0794	221.9948	3169500
008	2017-05-12t1104	1494605241.71	adult	203.0153	166.5732	-9.9999	797.1268	83.1329	49777.9262	157635.538	2662134.8917	718.94	1.1444	187.787	0.80678	185.5472	0.84927	280.3712	-0.48469	273.1633	72896.5156	238.4463	0.41904	263.6091	-0.064884	4880770	-0.24716	916.28	125.686	119.7247	248.2264	236.1179	64538.8672	193.6692	2.1137	223.5954	3266700
008	2017-05-12t1504	1494619640.39	adult	207.0149	170.5728	-6.0002	757.4823	82.9515	48482.1345	153410.2207	2603472.6202	807.618	1.8059	188.243	0.82016	185.5799	0.84445	285.4099	-0.36881	278.4789	71923.2812	239.5787	0.44088	267.1401	0.027925	4761990	-0.29917	1032.78	126.19	119.7973	254.4218	242.8671	64368.7188	194.6113	2.0252	228.9457	3192230
008	2017-05-12t1904	1494634041.14	adult	211.0151	174.573	-2	726.5918	79.6288	44873.1026	141769.2604	2393301.4225	781.631	1.7313	190.454	0.9159	188.1287	0.96055	283.5114	-0.39075	273.5638	66625.1719	240.3798	0.44756	264.5371	-0.066617	4459670	-0.45187	990.297	129.36	125.2592	251.0478	236.2924	58996.2422	194.2767	1.9146	225.0553	3029100
008	2017-05-12t2304	1494648441.41	dead	215.0152	178.5731	2	811.9508	80.8536	49565.6175	156418.3425	2631176.975	765.974	1.7227	190.026	0.88241	187.9836	0.94383	288.7787	-0.28001	281.8145	74793.6953	240.2917	0.42049	268.3429	0.029627	4918450	-0.19978	971.161	127.782	124.3016	258.7476	245.3674	67015.625	192.3461	1.7393	229.9052	3307390
011	2017-05-03t1409	1493838858.45	larva	0	-51.5123	-234.8885	179.3026	25.3429	3588.9171	11397.4655	62961.5856	0	-0.26597	0	-1.1401	0	-1.1272					0	-1.1593	0	-1.1005	0	1.5834	0	0	0				0	-0.84633	0	0
011	2017-05-04t0955	1493910007.89	larva	19.7637	-31.7486	-215.1248	170.8439	32.7104	3845.4062	12256.7411	78797.0126	0	-1.2921	0	-1.8986	0	-1.8468					0	-2.0308	0	-2.0877	0	-1.409	0	0	0				0	-1.353	0	0
011	2017-05-04t1355	1493924411.56	larva	23.7648	-27.7476	-211.1237	170.9827	32.7809	3858.8982	12303.8924	79309.908	0	-1.4446	0	-2.087	0	-2.026					0	-2.2443	0	-2.3117	0	-1.727	0	0	0				0	-1.4782	0	0
011	2017-05-04t1755	1493938735.28	larva	27.7436	-23.7688	-207.1449	157.9811	31.5249	3467.2687	11083.7291	69194.2156	0	-1.5862	0	-2.293	0	-2.2221					0	-2.4762	0	-2.5467	0	-2.0075	0	0	0				0	-1.614	0	0
011	2017-05-04t2155	1493953134.22	larva	31.7433	-19.7691	-203.1452	157.9829	31.2742	3456.4301	11044.7967	68587.1779	0	-1.7203	0	-2.5241	0	-2.4422					0	-2.7344	0	-2.7983	0	-2.2615	0	0	0				0	-1.7645	0	0
011	2017-05-05t0155	1493967534.96	larva	35.7435	-15.7689	-199.145	536.7567	47.2882	21447.757	67774.4429	723688.291	689.688	0.26725	238.39	1.6671	232.1743	1.6325	479.4615	0.59977	462.8734	54658.6094	308.2212	1.5543	400.1663	1.7388	2705010	0.012194	300.336	77.4198	76.8026	130.7304	122.9717	14903.2607	101.3219	0.73941	116.1692	878483
011	2017-05-05t0555	1493981933.55	larva	39.7431	-11.7693	-195.1454	615.6281	41.246	22177.0721	69938.2675	661537.1501	1279.12	1.8681	236.398	1.6108	228.5221	1.5484	753.7452	2.5056	748.4167	88941.9375	292.9242	1.2622	482.7148	2.6706	2781690	-0.23814	215.842	69.3738	68.3736	121.1732	115.2945	14298.4346	93.4155	0.47409	106.8143	816321
011	2017-05-05t0955	1493996334.05	larva	43.7432	-7.7691	-191.1453	767.1071	60.6061	37271.2676	117657.7874	1533704.602	1252.73	1.5995	198.733	0.79482	196.1124	0.84975	702.6271	2.0669	686.6255	137714.9219	271.3089	0.832	433.6916	1.9743	3887620	0.41305	293.645	59.2228	58.4068	122.5135	112.9391	24012.6406	86.705	0.21553	103.4495	1158520
011	2017-05-05t1504	1494014852.33	larva	48.8872	-2.6252	-186.0013	722.6275	61.2024	33863.1125	106797.558	1346328.6415	2157.77	3.9801	231.911	1.4938	222.5412	1.4033	832.2524	2.9688	650.9046	148140.9375	293.6038	1.1282	351.7996	0.73548	4122450	0.21601	263.932	77.7472	76.8353	131.8686	124.7457	23472.6152	102.8084	0.63275	117.4402	1382030
011	2017-05-05t2019	1494033753.47	adult	54.1375	2.6252	-180.751	717.1933	47.3401	27872.7655	87807.7491	916589.2878	1998.6	3.2727	250.058	2.0142	244.7808	2.032	645.8644	1.4616	544.1244	95587.9375	315.169	1.5181	370.8646	0.84982	3683100	-0.50281	271.56	80.3504	79.3614	141.5607	132.3266	20950.9766	106.3959	0.72217	124.3008	1183480
011	2017-05-05t2304	1494043651.73	adult	56.887	5.3747	-178.0015	864.5263	63.8845	44081.5366	138994.6812	1896219.7757	2294.55	3.9872	255.843	2.2628	247.2423	2.1949	936.1913	3.6902	816.1603	217196.3906	316.528	1.5642	445.0258	1.9152	5913300	1.0301	259.52	76.6309	75.6281	135.8478	127.8515	31516.6953	101.9512	0.55862	118.1883	1771170
011	2017-05-06t0304	1494058052.87	adult	60.8873	9.375	-174.0012	848.0659	66.2834	42850.6526	135141.3119	1875529.8674	1922.22	2.8727	259.353	2.5117	251.85	2.4814	949.86	3.7957	881.1487	213718.5156	334.6224	2.0476	448.8919	1.9882	5826350	0.72967	317.695	73.0157	71.8407	143.6327	132.3997	32317.3633	100.779	0.50714	121.4993	1640300
011	2017-05-06t0704	1494072453.57	adult	64.8875	13.3752	-170.001	912.1117	74.7718	57735.3417	182366.2491	3024896.0878	1248	0.8455	194.167	0.478	187.9696	0.5009	599.4009	0.90621	539.5591	181019.0625	274.7666	0.59806	334.247	0.061614	5847540	0.47642	338.695	63.1399	61.8347	120.5052	113.0914	36392.5703	90.9399	0.047104	105.8083	1901520
011	2017-05-06t1104	1494086854.32	adult	68.8877	17.3754	-166.0008	903.5605	79.4358	59069.3835	186570.7064	3211714.0275	977.569	-0.020719	194.488	0.50321	191.5548	0.67337	537.5822	0.32285	495.8428	165575.2969	259.3497	0.14152	318.9988	-0.29308	5990420	0.33007	366.054	65.1559	64.1328	138.3605	128.3083	42615.0391	95.8048	0.28229	116.3216	2006870
011	2017-05-06t1507	1494101473.88	adult	72.9487	21.4364	-161.9398	1022.2607	75.1224	61409.5982	193961.0973	3086563.4243	1587.82	1.6842	248.914	2.865	240.0846	2.8361	676.863	1.525	551.4796	217273.0156	324.0818	2.1316	446.3658	2.013	7985180	1.5834	441.353	78.2678	76.6528	162.5401	149.6323	52175.3672	108.2944	1.0982	133.9742	2510830
011	2017-05-06t1904	1494115658.59	adult	76.8889	25.3766	-157.9996	995.3432	69.3973	58225.7918	183766.1239	2790939.8051	940.273	-0.1567	241.811	2.7172	235.6883	2.8066	472.6507	-0.21679	413.9968	144158.4688	309.3338	1.7945	354.888	0.41359	7359030	1.0355	401.42	89.2475	87.7068	169.8943	156.1724	51817.7734	119.6458	2.0328	140.6496	2716070
011	2017-05-06t2304	1494130057.47	adult	80.8886	29.3763	-153.9999	1272.4373	95.5771	86088.1818	272037.5455	4922546.6374	773.923	-0.64178	183.019	0.088917	178.8273	0.20387	441.4269	-0.45429	398.3255	198200.7031	261.4403	0.32905	320.5304	-0.17893	8205830	1.5429	728.949	67.0214	63.2196	170.1582	155.2426	76401.0547	109.8803	1.316	143.3911	3004970
011	2017-05-07t0310	1494144819.27	adult	84.9891	33.4768	-149.8994	990.2399	96.6789	73418.0491	232424.7918	4504123.8923	827.952	-0.45018	186.71	0.29822	181.5345	0.3581	466.3926	-0.10637	419.2528	178161.9688	263.0114	0.46216	328.8178	0.079447	7124840	0.75343	470.842	66.6372	63.626	164.3797	156.8092	62793.0508	105.0061	0.84004	142.453	2542880
011	2017-05-07t0704	1494158862.94	adult	88.8901	37.3778	-145.9984	1028.3439	87.755	69978.2918	221044.6957	3975413.5414	990.726	0.13778	227.376	2.3351	224.5532	2.5348	488.0663	0.26295	460.2561	178144.1875	303.219	1.9654	358.8876	0.84139	8284690	1.537	1157.1	75.9828	73.9321	184.1508	164.6777	67215.0391	114.4003	1.6255	146.3994	2768510
011	2017-05-07t1104	1494173259.69	adult	92.8892	41.3769	-141.9993	943.8095	73.3728	55464.6826	175005.3909	2733101.8324	593.236	-1.1832	222.217	2.1447	220.3324	2.3701	426.2532	-0.34864	416.4202	123613.4219	284.8902	1.4328	348.3326	0.74432	6441170	0.26486	462.172	77.9598	76.751	160.8368	148.2491	46642.6719	111.9009	1.2603	134.9946	2259740
011	2017-05-07t1509	1494187991.24	adult	96.9813	45.469	-137.9072	1056.8259	71.6092	59633.5875	188037.8415	2822814.8845	498.508	-1.5075	226.687	2.4303	225.1691	2.661	350.1434	-1.2269	339.0375	109244.7344	273.9464	1.1473	307.0695	-0.074772	7071260	0.71653	433.125	92.6983	91.6279	167.9286	153.8578	52393.7148	123.7512	2.2253	144.0737	2891630
011	2017-05-07t1904	1494202057.85	adult	100.8887	49.3764	-133.9998	712.5946	96.0017	45530.8944	148781.3874	2615477.9016	561.637	-1.242	201.271	1.2031	197.2401	1.2758	431.8203	-0.029712	424.9181	103205.0469	288.2235	1.7822	365.4586	1.406	4790660	-0.86493	384.518	82.5985	79.3853	178.6538	171.8986	42698.25	131.7773	2.789	160.4228	1966010
011	2017-05-07t2304	1494216461.75	adult	104.8898	53.3775	-129.9987	974.1056	77.8052	62896.2209	198660.3724	3353125.9429	479.682	-1.5212	213.135	1.8539	211.2133	2.0282	351.6363	-1.0106	341.4435	115688.3281	275.962	1.4315	319.7251	0.44601	6992540	0.71586	440.002	84.6114	82.6387	186.1301	171.4426	61236.7969	123.4438	1.8438	153.6048	2775930
011	2017-05-08t0305	1494230922.98	adult	108.9068	57.3945	-125.9817	1031.6704	86.4549	68439.5801	215898.9556	3809979.4831	844.043	-0.020878	191.214	0.79066	185.6695	0.75649	403.3677	-0.17757	375.3695	144002.2656	272.3997	1.3962	333.3653	0.87697	6816580	0.62843	1000.79	75.1293	70.8034	209.4406	182.7506	74770.2812	121.3885	1.5037	160.3923	2678280
011	2017-05-08t0704	1494245256.62	adult	112.8884	61.376	-122.0001	975.3543	83.435	67733.2722	213861.7176	3943895.8631	840.337	0.034937	202	1.3864	201.6256	1.6128	387.6189	-0.2836	353.8424	136829.4844	259.3167	0.98702	303.7084	0.26546	7122320	0.88601	568.679	91.1489	88.4142	198.0814	184.3962	69922.7344	139.7924	2.9474	170.9432	3213820
011	2017-05-08t1104	1494259671.36	adult	116.8925	65.3801	-117.996	419.181	71.3308	22512.4797	71827.7299	1041587.7713	1033.75	0.89307	198.438	1.2494	195.1166	1.3128	326.6772	-1.0371	308.931	38547.9141	255.1675	0.9115	290.5414	0.040064	2340770	-2.522	1322.53	79.5192	77.0219	192.6231	164.5108	22729.5273	117.8022	0.91494	147.3468	938008
011	2017-05-08t1504	1494274064.52	adult	120.8906	69.3782	-113.9979	1005.0539	76.5623	61685.9426	194578.1448	3186932.3623	509.68	-1.1872	215.464	2.1591	213.1094	2.2701	326.8441	-0.93183	313.8999	105243.7812	268.3811	1.5101	298.2829	0.3138	6937940	0.82626	490.961	91.9171	89.1994	174.5759	164.0834	56213.4375	130.1915	1.8109	154.2743	2959730
011	2017-05-08t1904	1494288459.74	adult	124.8892	73.3769	-109.9992	867.2633	74.9018	50638.3697	159841.8095	2558192.6737	703.184	-0.32762	211.704	2.0048	207.8896	2.0301	391.9197	0.10585	360.8611	103858.7344	265.071	1.4547	308.6	0.64765	5599780	-0.10397	388.847	94.5366	89.829	198.3834	186.7568	52571.6055	144.0022	2.7795	174.2671	2500590
011	2017-05-08t2304	1494302856.56	adult	128.8884	77.376	-106.0001	867.2458	72.7612	54653.5887	172663.1277	2855357.3949	541.815	-0.94235	210.963	2.0016	208.2581	2.0752	347.965	-0.43009	330.0977	99518	260.6722	1.3458	303.8261	0.60713	6018130	0.22432	476.832	90.7077	87.6385	188.6665	176.591	53958.6328	131.3136	1.603	162.4552	2587620
011	2017-05-09t0304	1494317256.15	adult	132.8883	81.3759	-102.0002	801.5533	78.1591	45201.1109	142988.0033	2281713.9217	449.783	-1.2783	215.666	2.2747	214.2539	2.4085	309.8876	-0.89452	302.2213	73443.3672	262.1674	1.4652	289.7572	0.32636	5101350	-0.39975	471.806	107.68	104.0648	205.4191	195.451	48684.3203	153.9298	3.2071	182.8457	2547070
011	2017-05-09t0704	1494331656.2	adult	136.8883	85.3759	-98.0002	1095.6823	69.7674	61436.3321	194052.9963	2948831.4111	752.114	0.074999	196.442	1.3107	198.521	1.6119	346.9566	-0.26055	320.8554	111720.0312	265.7109	1.662	300.7507	0.66941	6313240	0.47348	896.784	83.4319	82.0447	187.6836	176.7455	60434.1328	131.4904	1.3223	163.6245	2681340
011	2017-05-09t1104	1494346056.02	adult	140.8882	89.3759	-94.0003	486.7781	59.0654	19889.8314	62866.5609	731305.8722	390.014	-1.4416	215.439	2.3116	212.5805	2.3542	312.064	-0.69657	307.249	32766.7188	267.9317	1.7969	294.2742	0.56452	2262320	-2.3139	325.436	107.888	105.0646	197.9572	188.7633	20785.5039	148.7979	2.4522	178.4166	1132930
011	2017-05-09t1504	1494360455.46	adult	144.8881	93.3757	-90.0004	1187.3194	71.9054	63859.4359	201800.2554	2942969.5277	500.121	-0.90781	179.589	0.46942	179.3078	0.63069	311.687	-0.62427	305.4428	104415.1484	260.9483	1.5405	290.8031	0.52924	6006180	0.28687	471.649	80.2156	78.8381	187.9178	177.437	62952.4805	128.9532	0.85233	162.613	2682730
011	2017-05-09t1904	1494374864.75	adult	148.8906	97.3783	-85.9979	919.7048	75.4102	56911.0965	179564.1821	3013250.7979	606.285	-0.37459	208.391	1.9717	205.3729	1.9896	375.3046	0.43592	340.8935	111840.7734	258.2551	1.4511	305.9091	0.98424	6194230	0.42388	579.86	95.6364	91.8189	207.7567	196.1532	61911.5039	139.6915	1.4672	180.4409	2842700
011	2017-05-09t2304	1494389257.54	adult	152.8886	101.3763	-81.9999	1063.454	85.66	69238.2265	218911.9339	3730625.3607	622.457	-0.23938	192.741	1.1644	191.3837	1.2604	314.5942	-0.43105	301.0441	113568.5234	251.8601	1.1948	285.5813	0.48272	6955630	0.93512	722.909	98.1073	94.6015	208.1704	195.2181	75149.5156	153.5057	2.2483	183.1899	3540500
011	2017-05-10t0304	1494403656.27	adult	156.8883	105.3759	-78.0002	976.5906	84.0968	60410.0361	191068.3977	3151926.6863	425.591	-1.1111	188.845	0.96301	190.2495	1.1968	317.1674	-0.31897	311.763	100224.8906	268.9025	1.914	298.9106	0.88965	5954100	0.2781	442.244	87.4919	85.7224	195.182	188.7856	61677.5234	138.3568	1.0795	171.9634	2758530
011	2017-05-10t0704	1494418055.79	adult	160.8881	109.3758	-74.0003	794.9002	66.0661	40582.1068	128162.4789	1754233.8041	520.283	-0.61097	230.144	3.0917	228.6795	3.176	328.5373	-0.064421	322.4765	69978.4453	281.9248	2.4529	310.8068	1.2616	4893100	-0.3973	542.795	117.114	114.4185	216.6262	206.6152	46141.3867	158.394	2.2031	193.3375	2489950
011	2017-05-10t1104	1494432456.53	adult	164.8884	113.376	-70.0001	1051.4128	108.6129	78155.6268	247908.5759	4920784.8536	732.102	0.49314	159.986	-0.53091	157.9029	-0.48742	305.7218	-0.37601	286.9388	124428.7656	213.6533	-0.4124	255.5623	-0.27561	6504070	0.63571	1005.83	77.9313	73.1716	211.5079	191.1129	86083.7188	128.2778	0.18461	168.4761	3168220
011	2017-05-10t1504	1494446856.81	adult	168.8884	117.3761	-66.0001	877.0154	90.6351	59731.5056	188952.5179	3414530.518	513.724	-0.54507	174.086	0.18925	170.9572	0.17771	272.3634	-0.88668	266.5325	84977.375	238.4172	0.60793	259.5634	-0.15036	5417200	-0.040467	637.958	95.1826	92.5256	204.2765	196.7713	63734.2734	151.0366	1.4076	182.7162	2961890
011	2017-05-10t1904	1494461256.06	adult	172.8882	121.3759	-62.0003	783.3854	69.5569	41557.0852	131209.1451	1869528.3097	398.003	-1.102	213.758	2.213	212.6368	2.3063	297.7897	-0.40945	291.8992	64918.1562	257.6799	1.3875	281.3858	0.49353	4653930	-0.49688	400.672	117.733	115.5687	204.6033	197.0074	44603.5312	157.585	1.6172	184.6172	2563290
011	2017-05-10t2304	1494475657	adult	176.8885	125.3761	-58	851.2587	67.9875	48084.3549	151799.4618	2259284.1119	370.745	-1.2155	224.21	2.7319	223.5983	2.8517	301.6375	-0.29557	294.5815	76012.6562	265.8122	1.6971	286.5924	0.65607	5636410	0.11146	321.016	115.459	113.2899	198.3984	191.9364	49996.4062	155.2056	1.3199	180.3811	2902510
011	2017-05-11t0304	1494490055.92	adult	180.8882	129.3758	-54.0003	1153.5545	100.5308	83166.789	265106.8304	5042643.0441	633.516	0.25208	161.648	-0.46785	158.3056	-0.49412	296.6707	-0.33929	287.6705	128755.0781	223.9988	-0.041308	268.1548	0.11371	7000180	0.92686	819.511	78.329	73.6397	224.2784	211.7686	97336.8281	132.2669	-0.024647	183.3638	3392040
011	2017-05-11t0704	1494504456.06	adult	184.8882	133.3759	-50.0003	1105.4568	74.3514	71258.2636	225309.4735	3760428.9232	502.964	-0.41783	199.196	1.4281	202.8546	1.7624	325.4377	0.21656	319.3862	121062.8047	268.0254	1.7261	304.0644	1.1848	7396360	1.1538	542.766	96.6669	95.0479	214.0765	206.2936	79636.4609	152.8476	0.90164	191.7361	3589340
011	2017-05-11t1104	1494518856.4	adult	188.8883	137.376	-46.0002	1074.8871	92.7395	79000.0112	249784.9464	4839124.969	661.525	0.53894	157.646	-0.68162	154.458	-0.69966	289.0215	-0.40232	275.2254	118787.8125	214.9941	-0.44309	251.7849	-0.38228	6475800	0.61857	835.163	76.8011	72.2858	197.5672	179.6628	81200.1094	127.4846	-0.4396	163.5064	3154840
011	2017-05-11t1504	1494533256.29	adult	192.8883	141.3759	-42.0002	1180.7409	101.8538	91252.5261	288205.9988	5994710.846	756.342	1.1592	153.707	-0.88351	150.473	-0.90224	264.3537	-0.8272	254.3313	125568.0156	209.3106	-0.68871	240.4851	-0.73237	7288630	1.0797	878.922	86.7999	81.1666	225.4058	210.5531	107067.7344	145.9852	0.33306	190.2098	4115960
011	2017-05-11t1904	1494547658.3	adult	196.8888	145.3765	-37.9996	1004.6045	75.8032	62152.5056	196097.1187	3219961.5128	613.074	0.37922	206.895	1.7777	204.3189	1.8025	329.5354	0.40851	309.3323	107099	255.8129	1.144	289.856	0.73888	6710620	0.75291	511.348	111.618	107.6273	225.8976	213.0114	73416.7188	159.4239	0.82891	194.9153	3620350
011	2017-05-11t2304	1494562058.25	adult	200.8888	149.3765	-33.9997	929.4766	97.0081	65141.0331	205829.8214	3910562.5729	662.225	0.7496	179.538	0.40101	178.0681	0.47883	307.382	0.023198	297.2556	104202.5	244.4978	0.67048	283.1842	0.52832	6086340	0.40973	806.534	103.584	99.0796	239.1957	227.2355	81087.3438	161.761	0.82081	206.7174	3511500
011	2017-05-12t0304	1494576455.91	adult	204.8882	153.3758	-30.0003	1008.1818	81.8034	60846.5396	192710.6473	3061228.9914	580.031	0.29549	198.85	1.3503	194.8692	1.3097	332.525	0.53706	315.4417	105742.9531	268.1943	1.5724	300.0663	1.0119	6317080	0.53753	431.455	115.053	111.2755	230.1649	220.4496	73192.4219	172.7275	1.1835	204.1638	3655000
011	2017-05-12t0704	1494590855.81	adult	208.8882	157.3758	-26.0003	1119.4972	71.4636	61401.5219	194390.1846	2865325.2731	505.752	-0.13126	208.372	1.8078	208.6944	1.9855	321.6843	0.34721	316.3533	103582.3438	273.6514	1.7539	303.1733	1.0866	6696240	0.74192	425.668	122.071	120.5065	236.8926	226.8845	76279.4219	181.2728	1.4331	213.295	3922880
011	2017-05-12t1104	1494605256.92	adult	212.8885	161.3761	-22	886.8421	81.8326	55486.335	175245.1933	2937791.7021	472.38	-0.315	188.366	0.80645	184.5386	0.77812	324.5137	0.42719	317.4206	94108.9844	273.3448	1.7093	305.6389	1.1353	5456400	0.079824	492.166	112.673	108.9221	243.4336	235.5506	70595.7344	176.6213	1.1638	216.2144	3263810
011	2017-05-12t1504	1494619655.99	adult	216.8882	165.3759	-18.0003	1066.2091	76.8362	50789.9725	160903.2781	2232919.2408	480.607	-0.21925	215.184	2.1018	210.8443	2.0567	345.0748	0.85483	338.4107	92134.9688	296.9259	2.5829	327.7362	1.762	5742390	0.23289	351.301	129.316	125.6817	253.5944	248.6459	67709.7031	194.7372	1.8003	230.8551	3450920
011	2017-05-12t1904	1494634056.34	adult	220.8883	169.376	-14.0002	1043.1032	75.9399	54003.9027	170883.8974	2482318.027	434.802	-0.51326	222.579	2.4323	220.4912	2.5014	349.9071	0.97495	345.6033	99373.625	301.8719	2.7337	332.7268	1.8788	6303000	0.51987	355.508	134.9	132.103	254.9781	249.8917	72413.7812	198.0928	1.8651	234.1739	3820090
011	2017-05-12t2304	1494648456.65	adult	224.8884	173.376	-10.0001	664.405	78.149	41118.8704	130342.2652	2177153.7215	400.455	-0.73757	215.952	2.0856	213.6939	2.148	328.4247	0.54455	322.6341	70611.3125	278.3786	1.8018	309.9152	1.1874	4634980	-0.34287	403.785	134.175	129.7657	266.4254	260.5953	57281.4531	193.0101	1.5872	235.634	2879800
011	2017-05-13t0304	1494662855.81	adult	228.8882	177.3758	-6.0003	717.2138	78.9697	46806.7304	148306.6803	2582709.1965	436.554	-0.45213	221.974	2.3427	219.2138	2.3839	332.945	0.64945	327.7386	81571.5156	279.9078	1.825	312.0641	1.2227	5417720	0.053531	431.167	141.868	138.1875	270.5514	262.3453	66285.0938	200.1021	1.8027	240.7856	3462560
011	2017-05-13t0704	1494677256.43	adult	232.8883	181.376	-2.0002	714.6574	81.8053	46298.3049	146444.1394	2587835.2448	410.953	-0.62523	226.681	2.537	224.107	2.5901	338.4108	0.77024	334.8537	81895.4062	285.7358	2.011	318.5728	1.3863	5470940	0.076743	346.848	148.548	145.3667	269.8227	264.4584	65297.1016	210.485	2.1318	245.8577	3585200
011	2017-05-13t1104	1494691657.63	dead	236.8887	185.3763	2.0002	683.8929	81.2317	45219.9508	143367.4361	2552047.2479	508.029	0.15722	240.516	3.1574	236.5305	3.1462	382.201	1.7179	376.0302	90199.4453	308.3245	2.8295	351.0427	2.3064	5668250	0.16899	452.914	154.04	150.911	278.8665	270.9693	65812.5078	215.9194	2.2786	253.2967	3630250
012	2017-05-03t1409	1493838873.57	larva	0	-46.3152	-302.8889	156.3511	26.8639	2846.4886	9048.7558	48435.6192	0	-0.26597	0	-1.1401	0	-1.1272					0	-1.1593	0	-1.1005	0	1.5834	0	0	0				0	-0.84633	0	0
012	2017-05-04t0955	1493910022.85	larva	19.7637	-26.5516	-283.1252	156.6947	27.0079	2870.9663	9128.9309	49112.1613	0	-1.2921	0	-1.8986	0	-1.8468					0	-2.0308	0	-2.0877	0	-1.409	0	0	0				0	-1.353	0	0
012	2017-05-04t1355	1493924426.45	larva	23.7647	-22.5506	-279.1242	182.1882	33.5084	4622.2031	14839.5296	100301.3308	335.126	-0.32381	235.322	1.6848	235.9602	1.7457	311.8565	-0.25184	310.3595	7796.4131	284.5958	1.4041	301.1193	0.9562	588071	-1.0879	174.199	74.3458	74.0152	126.0507	120.3844	3151.2671	96.3659	0.74386	109.8321	185790
012	2017-05-04t1755	1493938750.82	larva	27.7437	-18.5716	-275.1452	352.5968	49.9006	11780.8041	37405.1754	350829.218	345.324	-0.46878	208.86	1.2141	205.7486	1.2233	308.0542	-0.39888	304.1932	19407.4121	273.9989	1.1976	297.227	0.78191	1308090	-0.66822	171.726	68.0335	67.4805	113.7031	109.7743	7163.2959	90.2728	0.55581	103.1715	426094
012	2017-05-04t2155	1493953149.44	larva	31.7433	-14.5719	-271.1456	380.5401	40.0992	10508.6747	33280.8701	248248.9423	387.107	-0.50318	212.431	1.2288	208.5762	1.2323	322.6898	-0.41298	317.8489	18393.3223	269.7384	1.0636	305.6893	0.74284	1196200	-1.1	322.399	71.3634	70.7497	121.8209	112.3845	6943.79	94.6039	0.61309	107.5595	401847
012	2017-05-05t0155	1493967550.52	larva	35.7436	-10.5716	-267.1453	340.8937	68.0984	15357.1745	49195.6769	611722.2522	401.472	-0.6166	199.666	0.94366	194.7651	0.93573	326.4348	-0.5	319.5484	26441.2207	274.3612	1.0512	308.0633	0.63219	1614500	-0.99799	169.669	62.8006	62.1105	110.4914	106.5764	8949.8047	87.8418	0.38397	100.2955	507806
012	2017-05-05t0555	1493981948.62	larva	39.7431	-6.5722	-263.1458	625.9956	52.0666	26460.4038	83481.2387	944771.8022	417.606	-0.71673	202.073	0.92846	199.6949	0.97718	332.8502	-0.56493	326.7849	46599.0312	245.3942	0.51266	298.2805	0.36522	2820140	-0.20399	311.195	71.2276	70.5206	132.116	124.2977	18496.2383	95.6208	0.53535	112.2471	994052
012	2017-05-05t0955	1493996349.67	larva	43.7434	-2.5719	-259.1455	802.855	63.2131	39344.8541	124018.8387	1626079.6525	733.424	0.071215	142.102	-0.41253	136.0629	-0.42604	437.8004	0.10296	417.7361	90624.6719	201.0219	-0.3531	278.9178	-0.045052	2934830	-0.40126	225.971	54.8918	53.9872	106.7575	101.0363	22098.8086	79.5055	0.0036668	94.2014	1133680
012	2017-05-05t1504	1494014867.21	adult	48.8871	2.5719	-254.0018	890.346	73.9379	45330.4468	143119.6189	1945087.3774	1655.2	2.533	217.817	1.1602	207.9163	1.0585	679.3313	1.8091	571.6101	161680.8438	295.0968	1.156	385.5967	1.2036	5181440	1.0816	333.39	73.3178	72.5251	128.604	121.6057	30607.748	97.9768	0.47784	112.5418	1744080
012	2017-05-05t2019	1494033768.23	adult	54.1374	7.8222	-248.7515	866.1385	63.768	46216.7114	145786.8796	2060234.5011	674.581	-0.47017	212.899	1.0189	206.4817	1.0097	467.7202	0.079196	443.389	113656.0078	271.3181	0.60373	374.9554	0.91023	5155560	0.65127	428.192	75.3907	74.2211	137.9812	126.7994	33529.4258	100.8779	0.52489	117.8229	1825660
012	2017-05-05t2304	1494043666.63	adult	56.887	10.5717	-246.0019	808.1311	61.923	41142.5943	129874.5632	1736716.5954	2096.96	3.4327	238.493	1.7645	230.0112	1.7011	824.0663	2.8097	746.9027	177998.3125	299.2948	1.182	399.3091	1.2176	5145730	0.44102	582.948	73.7027	72.6898	134.7267	125.7135	29100.9746	99.3053	0.45716	116.7176	1590210
012	2017-05-06t0304	1494058067.75	adult	60.8873	14.572	-242.0016	971.2543	62.5703	50869.5888	160244.3422	2270401.4435	1085.6	0.515	214.347	1.1128	206.973	1.0867	573.4087	0.77862	516.4836	153100.125	287.4975	0.92867	389.2845	1.0407	5713000	0.64463	281.973	74.1095	73.337	126.9404	121.3197	33893.0781	99.1892	0.44031	113.9097	1975240
012	2017-05-06t0704	1494072468.77	adult	64.8876	18.5723	-238.0014	1046.7611	76.5528	61563.5156	194155.1938	3005882.3251	852.139	-0.26125	183.093	0.090668	177.6937	0.13975	494.5688	0.050987	444.5722	159251.1406	258.1339	0.16312	345.3663	0.24669	5888640	0.50642	308.351	59.6152	58.2811	125.4611	115.9922	40398.4688	86.5571	-0.16571	105.2031	1917340
012	2017-05-06t1104	1494086869.63	adult	68.8878	22.5726	-234.0011	964.6381	61.768	48666.1733	153265.0763	2080000.9692	918.695	-0.18448	233.733	2.0628	229.108	2.1859	492.8127	-0.050812	433.9678	126160.0469	288.1427	0.97101	338.7673	0.050762	5964180	0.31143	288.139	77.3359	76.3238	139.1958	130.0937	35634.1133	102.8702	0.69733	120.0852	1973380
012	2017-05-06t1507	1494101490.31	adult	72.9491	26.6339	-229.9398	1003.8909	76.3991	59334.4488	187322.1716	2921086.8823	1113.14	0.33658	196.435	0.62314	192.3108	0.75668	489.8791	-0.10461	404.748	151862.5312	268.8625	0.4488	361.4988	0.47475	6087910	0.25593	373.892	68.1592	67.0473	140.0036	128.9292	43401.1172	97.6855	0.37914	117.433	2112390
012	2017-05-06t1904	1494115674.19	adult	76.8891	30.5738	-225.9998	880.1767	71.3211	51680.9601	163129.044	2530823.1265	465.994	-1.5439	215.013	1.5083	211.4021	1.687	354.5012	-1.3088	345.8806	95715.3125	269.4567	0.52212	319.1959	-0.26256	5805360	-0.040586	434.776	80.5722	79.052	156.2533	144.9801	42188.3945	110.456	1.3256	132.1175	2175450
012	2017-05-06t2304	1494130073	adult	80.8887	34.5735	-222.0002	1099.8103	71.4044	65262.4724	205685.8868	3273573.2545	610.794	-1.1382	155.487	-1.205	152.6413	-1.0543	380.1378	-1.0623	347.7517	129626.9844	212.4046	-1.2989	299.8687	-0.58989	5301320	-0.45707	463.659	60.0081	57.5433	157.7479	142.6971	53792.0469	92.8654	-0.13835	122.6181	2045980
012	2017-05-07t0310	1494144835.94	adult	84.9895	38.6743	-217.8994	933.0427	77.0509	57410.3419	181112.4885	2980391.3077	683.336	-0.91231	160.718	-0.95815	155.005	-0.95045	346.2494	-1.3962	310.7144	103874.8125	231.695	-0.61294	279.3545	-0.95512	4814780	-0.83486	856.745	65.5892	62.7552	157.7986	142.6162	47339.5938	101.6609	0.53277	126.965	1964920
012	2017-05-07t0704	1494158879.53	adult	88.8905	42.5753	-213.9984	695.9092	75.409	41308.0235	130970.8783	2052965.3726	427.383	-1.7536	199.238	0.95179	196.7228	1.1423	323.8408	-1.6387	316.3207	69949.6172	249.3752	0.069127	288.6712	-0.68921	4298560	-1.2112	373.609	82.6323	81.5493	150.1073	140.3857	32423.1777	109.2966	1.1421	128.487	1782790
012	2017-05-07t1104	1494173275.2	adult	92.8893	46.5741	-209.9996	918.3681	67.7676	52951.9405	167011.6226	2539046.7188	626.506	-1.0658	188.668	0.47494	184.2409	0.54647	364.4753	-1.1134	335.8079	100959.6641	247.9116	0.10134	297.0998	-0.411	5224020	-0.57901	638.657	79.2169	77.8015	153.9436	140.9704	42642.3867	109.1265	0.99579	129.2885	2193440
012	2017-05-07t1509	1494188007.99	adult	96.9818	50.6665	-205.9071	1022.7516	75.8891	62866.2058	198165.8959	3266057.8564	650.818	-0.94541	146.847	-1.5793	143.6785	-1.4856	352.0193	-1.2022	311.8202	115814.3438	200.7215	-1.5398	254.9632	-1.28	4820970	-0.85543	865.031	61.9878	59.2513	154.8776	137.8389	50954.7344	96.0984	-0.38363	123.8278	2035060
012	2017-05-07t1904	1494202073.41	adult	100.8888	54.5736	-202.0001	1002.3419	84.9363	59282.1782	188029.9577	2999836.404	746.474	-0.53688	181.717	0.21541	177.1963	0.25141	404.2577	-0.40344	355.5572	125319.8906	243.0388	0.098791	307.9528	0.05399	5630330	-0.27366	983.391	72.1483	69.4059	183.8952	162.0098	57007.5234	113.5664	1.1078	146.2518	2235440
012	2017-05-07t2304	1494216477.58	adult	104.89	58.5748	-197.9989	955.4658	71.9735	58675.2228	185205.2718	2973404.1729	639.173	-0.89564	175.887	-0.034874	176.9494	0.27204	356.6513	-0.94138	320.8497	109491.9375	238.2767	0.0089509	282.3616	-0.44275	5387960	-0.42429	430.9	70.4054	69.6561	143.8286	132.349	44155.3711	101.5953	-0.12653	120.2636	2156730
012	2017-05-08t0305	1494230938.48	adult	108.9069	62.5917	-193.982	871.9299	70.0832	49243.8968	155351.5131	2324213.6613	710.601	-0.55202	214.898	1.9949	212.4574	2.1322	383.6629	-0.45276	360.274	98985.0391	258.0083	0.84645	315.0861	0.43933	5537490	-0.28647	406.805	90.2196	88.8451	161.9337	151.8234	41778.8984	120.3044	1.4081	139.2609	2324780
012	2017-05-08t0704	1494245272.17	adult	112.8885	66.5733	-190.0004	1010.7235	72.1198	56543.2355	178302.8134	2740656.793	417.777	-1.6691	149.845	-1.2701	148.8118	-1.1024	252.4734	-2.1882	237.6435	74732.125	194.8862	-1.5006	221.4088	-1.7158	4432730	-1.0477	405.014	72.011	70.3006	150.4174	143.0979	44523.5547	104.8142	-0.073448	131.2915	2130230
012	2017-05-08t1104	1494259687.9	adult	116.8929	70.5776	-185.996	758.6773	69.8633	42499.3162	134257.6566	1988649.9879	501.191	-1.2776	214.384	2.0626	214.8517	2.3281	299.3175	-1.4257	293.3683	66747.8125	260.4576	1.1178	283.1888	-0.1379	4767690	-0.77282	522.215	101.639	99.9338	183.8176	172.2214	40991.3164	135.33	2.3971	159.0542	2260340
012	2017-05-08t1504	1494274080.89	adult	120.8909	74.5757	-181.998	739.1619	72.4107	41526.6001	131164.8958	1982153.7176	412.797	-1.5859	214.953	2.133	214.8229	2.3583	295.933	-1.3742	291.1666	64513.4062	260.4979	1.1997	281.7604	-0.088636	4670080	-0.80718	401.027	102.884	101.1103	181.8481	172.5517	39642.8828	136.5966	2.3411	159.782	2235270
012	2017-05-08t1904	1494288475.28	adult	124.8894	78.5741	-177.9995	1001.6622	94.9728	61260.0054	194940.1842	3268139.7439	399.186	-1.5912	152.154	-1.0401	151.8298	-0.85827	249.9753	-1.9406	244.0759	79992.0938	209.407	-0.75884	232.8654	-1.2116	4866940	-0.62971	429.362	74.7796	72.9454	159.2976	149.011	50975.2266	113.8561	0.33839	135.9304	2391980
012	2017-05-08t2304	1494302871.98	adult	128.8884	82.5732	-174.0005	1009.6847	76.7732	61461.9641	194917.2572	3081752.9258	394.005	-1.5635	151.756	-1.0331	149.8255	-0.94099	244.6905	-1.9308	238.4995	78545.6406	206.5605	-0.82758	228.8772	-1.2511	4870300	-0.59362	475.047	74.6316	72.262	164.2119	152.8993	52712.0352	114.256	0.25171	138.9068	2395150
012	2017-05-09t0304	1494317271.67	adult	132.8884	86.5731	-170.0005	683.4285	66.8105	38033.1113	120159.5449	1805889.5066	406.297	-1.4633	219.79	2.4867	216.6497	2.5325	346.3254	-0.36015	344.351	69265.0781	280.4201	2.2058	328.1377	1.2895	4376450	-0.91185	350.836	111.353	105.8649	255.7895	250.6631	51157.8906	174.7259	4.8177	238.279	2217260
012	2017-05-09t0704	1494331671.72	adult	136.8884	90.5731	-166.0005	1044.2021	65.8962	51616.9789	162615.2995	2296300.5905	511.802	-0.96113	169.046	-0.1024	171.4728	0.20876	279.543	-1.26	266.3112	75756.1641	221.6187	-0.14521	249.2073	-0.64244	4581310	-0.73767	320.465	83.1217	82.0821	154.4507	147.6327	41856.1523	118.3468	0.32844	137.5234	2252680
012	2017-05-09t1104	1494346071.49	adult	140.8883	94.5731	-162.0006	557.8489	115.0115	37734.7895	121779.8184	2308449.8223	388.064	-1.4501	138.866	-1.6486	136.6367	-1.5928	255.5071	-1.5457	244.0173	50334.9023	181.3712	-1.7832	216.4292	-1.4486	2731490	-1.9895	350.333	68.2743	66.5993	143.5081	131.9575	28271.0977	98.2917	-1.2701	119.573	1342960
012	2017-05-09t1504	1494360471.03	adult	144.8882	98.5729	-158.0007	1039.4511	80.871	64615.1034	204490.2329	3401362.823	522.386	-0.80861	143.764	-1.387	140.2265	-1.4026	286.1963	-1.0126	263.4029	96734.3438	193.441	-1.2729	225.3432	-1.1929	4846570	-0.5046	357.571	68.7286	65.8995	154.7774	146.8226	52314.75	105.6404	-0.81958	135.1807	2316980
012	2017-05-09t1904	1494374880.53	adult	148.8908	102.5756	-153.9981	790.8802	68.9685	41143.842	129771.1764	1824269.5857	840.451	0.68897	212.274	2.1731	209.2636	2.1921	427.8655	1.2499	390.4797	92418.9531	259.1268	1.4876	302.389	0.88998	4577260	-0.66453	290.56	94.0156	91.8531	177.0583	171.1798	38244.5938	128.6035	0.69469	158.3135	2027260
012	2017-05-09t2304	1494389273.05	adult	152.8887	106.5735	-150.0002	901.4852	75.7098	56972.6692	179999.2788	2973172.4003	488.224	-0.86206	143.071	-1.4107	140.6506	-1.3764	293.3353	-0.7661	270.3071	87413.9219	185.4701	-1.5949	234.5931	-0.90636	4252220	-0.85748	405.938	66.525	64.8782	139.9846	131.5081	41715.418	95.1822	-1.6915	115.7106	1977190
012	2017-05-10t0304	1494403671.78	adult	156.8884	110.5731	-146.0005	1177.8209	77.2857	69254.0663	218513.4565	3423168.5743	943.26	1.3447	181.759	0.59629	182.0109	0.76958	408.7009	1.1502	347.7763	147949.7344	250.479	1.1401	290.7124	0.66268	6579130	0.68599	468.907	79.1332	77.7136	175	164.4806	63350.0078	120.6072	-0.081086	150.0543	2864380
012	2017-05-10t0704	1494418071.28	adult	160.8883	114.573	-142.0007	927.0032	66.2143	49326.4072	155395.9124	2235865.3202	1151.33	2.4537	224.608	2.806	221.0242	2.7803	483.8817	2.4759	404.9444	125325.3672	274.0481	2.1229	319.6407	1.5098	5798490	0.18386	344.646	98.9244	97.3448	165.8388	159.295	42952.25	130.6707	0.45179	150.5905	2553830
012	2017-05-10t1104	1494432472.15	adult	164.8885	118.5733	-138.0004	1032.1442	108.3571	63127.4316	200368.4387	3446890.0979	761.714	0.64049	185.101	0.76183	183.9948	0.85757	382.1743	0.89768	349.1712	126117.5312	260.4518	1.5411	311.3771	1.3142	6102590	0.38224	915.054	81.1888	78.1819	203.3511	183.981	67105.8594	132.5881	0.44722	168.8949	2676710
012	2017-05-10t1504	1494446872.47	adult	168.8886	122.5733	-134.0003	897.4899	62.9651	48019.7793	151412.7491	2147636.9047	632.774	0.061965	212.071	2.1393	209.3654	2.1524	397.3639	1.2289	376.2172	100135.6953	255.5439	1.3198	302.8514	1.0988	5332750	-0.092916	490.538	95.9642	93.989	182.159	171.664	45904.0742	131.2053	0.24438	157.3458	2413120
012	2017-05-10t1904	1494461271.56	adult	172.8883	126.5731	-130.0006	916.586	85.8156	58874.1702	186162.1788	3201774.5543	672.16	0.33003	172.969	0.12489	172.0953	0.22743	325.9074	0.073233	303.9792	100379.4688	243.33	0.79395	279.5141	0.43887	5313250	-0.093969	892.07	78.8941	76.7858	184.0616	166.3007	56690.9688	124.7778	-0.2318	153.3974	2423470
012	2017-05-10t2304	1494475672.53	adult	176.8886	130.5734	-126.0003	1017.252	68.2263	54023.2224	170512.0404	2470165.2005	903.236	1.633	192.855	1.1316	196.428	1.4624	395.0411	1.3323	333.6811	111796.6328	253.6185	1.1956	285.3373	0.61906	5456640	0.0033415	571.298	92.5597	92.2952	184.462	168.8012	52202.7344	132.4872	0.091446	155.7186	2618880
012	2017-05-11t0304	1494490071.46	adult	180.8883	134.5731	-122.0006	782.2371	67.9004	44527.1335	141110.6535	2114135.8723	875.642	1.5783	213.953	2.1922	211.4387	2.214	394.2645	1.3866	339.3767	91863.6172	261.1492	1.4768	294.7034	0.90246	4978680	-0.2699	709.709	105.402	103.1683	193.0598	179.9243	44982.9258	142.6731	0.51483	168.2555	2452710
012	2017-05-11t0704	1494504471.64	adult	184.8884	138.5731	-118.0006	830.7243	66.8945	47050.3836	148632.6952	2217731.1388	711.111	0.74976	213.95	2.1756	211.8461	2.2191	368.6422	0.99188	324.7199	91054.6094	259.9426	1.398	290.449	0.77813	5265950	-0.088191	358.907	98.1826	96.2879	177.4082	168.6881	43819.8359	132.4445	-0.11283	156.3942	2416570
012	2017-05-11t1104	1494518871.94	adult	188.8884	142.5732	-114.0005	795.2961	148.9143	52766.7553	173317.2527	3500329.4727	369.742	-1.1382	152.926	-0.91986	152.8664	-0.78021	245.0077	-1.2041	241.3399	67622.125	206.2208	-0.79671	230.6945	-1.0145	4217380	-0.6785	350.702	69.1925	66.068	187.1895	181.0256	51664.3008	110.2326	-1.2631	158.6726	1908190
012	2017-05-11t1504	1494533271.87	adult	192.8884	146.5732	-110.0005	959.2644	83.7586	51931.3324	164474.2427	2392389.3314	911.855	2.0745	214.44	2.17	211.5277	2.1769	433.8965	2.3091	379.4056	118019.8438	260.6804	1.3663	301.6354	1.0998	5829770	0.25459	349.409	97.8676	96.0012	176.2676	166.8851	47944.7969	132.7944	-0.27057	154.4906	2660630
012	2017-05-11t1904	1494547674.19	adult	196.8891	150.5738	-105.9998	917.7893	70.7364	51463.4951	162544.8161	2394225.904	667.792	0.70991	180.135	0.43765	181.5285	0.65743	367.3429	1.1186	328.2075	99182.5938	237.2953	0.40839	274.2573	0.27158	4849770	-0.28488	402.03	90.0016	88.9871	172.8019	165.093	46656.5234	130.553	-0.44617	154.8835	2423110
012	2017-05-11t2304	1494562074.14	adult	200.889	154.5738	-101.9999	805.7732	67.6062	44151.9365	139290.5029	2059459.5176	383.1	-0.98403	217.76	2.3071	215.5106	2.3528	327.0639	0.39851	322.5082	75878.8359	267.1537	1.564	302.3652	1.1017	5032660	-0.16998	326.541	102.447	99.8543	195.2749	188.9912	45303.7891	140.9491	-0.06925	174.3992	2367640
012	2017-05-12t0304	1494576471.11	adult	204.8882	158.573	-98.0007	1202.3811	93.3543	82444.136	261144.9186	4850630.647	559.413	0.16384	153.96	-0.87641	150.3604	-0.90647	301.8371	-0.056776	280.3068	129789.9688	215.3208	-0.49742	253.6787	-0.36738	6610740	0.69695	676.632	70.098	65.798	185.8879	168.4388	79931.7891	117.7726	-1.1096	154.8026	3009870
012	2017-05-12t0704	1494590871.48	adult	208.8883	162.5731	-94.0006	1245.6517	86.7907	69053.7316	218255.0075	3391015.6136	496.292	-0.19342	184.859	0.64724	186.3617	0.87885	322.0713	0.3548	314.2915	116589.7969	259.0523	1.1864	296.6167	0.8925	6676180	0.73116	563.11	86.062	82.3904	209.7055	198.1957	75913.3906	147.2365	0.044542	185.614	3108130
012	2017-05-12t1104	1494605272.71	adult	212.8887	166.5734	-90.0003	977.8789	106.7099	68068.1577	216087.5492	4033063.548	483.354	-0.24085	148.316	-1.1582	145.7728	-1.1308	285.5862	-0.34661	263.3936	101383.0938	199.2638	-1.1521	236.3077	-0.90636	5256930	-0.02585	423.973	69.8917	67.1953	165.9013	150.7121	58894.9492	107.5713	-1.6182	135.1497	2477240
012	2017-05-12t1504	1494619671.35	adult	216.8883	170.573	-86.0006	904.1861	67.3492	48885.7881	154408.795	2199408.5339	478.227	-0.23579	194.012	1.0689	199.5401	1.5031	325.9712	0.47042	309.9324	83448.6328	270.3793	1.5637	296.3468	0.84144	4964000	-0.17482	342.351	99.1382	101.4704	187.6664	180.5069	48042.5898	150.2307	0.033603	171.1002	2536550
012	2017-05-12t1904	1494634072.06	adult	220.8885	174.5732	-82.0004	1123.1927	77.3259	68285.8531	215472.1437	3454261.1805	588.72	0.58425	166.431	-0.28785	161.8693	-0.34927	322.5429	0.41735	293.8943	115147.8203	235.7407	0.20792	271.0701	0.077933	5936430	0.32962	722.598	83.2124	78.4856	210.2479	198.5401	75058.5156	138.1943	-0.49878	180.8683	2968100
012	2017-05-12t2304	1494648472.32	adult	224.8885	178.5733	-78.0004	1036.5422	71.92	59339.5631	187088.9932	2886768.6036	386.496	-0.83984	179.415	0.32658	180.6864	0.55287	285.3773	-0.34243	280.1913	88752.3594	227.5917	-0.12724	260.7866	-0.24259	5564010	0.1349	348.281	93.1234	91.8199	212.2267	204.8626	66002.5156	136.3133	-0.62765	178.1039	2887940
012	2017-05-13t0304	1494662871.14	adult	228.8882	182.573	-74.0007	982.692	84.5507	65269.6307	206644.1428	3662472.1191	623.243	0.94963	163.273	-0.46432	162.8598	-0.32074	278.4208	-0.48803	266.2129	94941.5078	215.6863	-0.60404	245.195	-0.71927	5551930	0.12217	657.136	77.7533	74.6056	175.4325	165.6649	59822.4844	121.8743	-1.2399	151.7057	2643920
012	2017-05-13t0704	1494677272.16	adult	232.8885	186.5733	-70.0004	728.5821	112.85	45910.9604	149028.1401	2643419.1974	701.929	1.6208	175.023	0.082064	175.8002	0.28618	282.5157	-0.40982	268.6913	67803.7812	224.0191	-0.3133	251.5546	-0.55632	4197220	-0.57053	762.31	87.0696	84.2395	183.6971	172.4782	44087.2969	132.8581	-0.86244	159.0048	2088020
012	2017-05-13t1104	1494691673.52	adult	236.8889	190.5736	-66	964.0472	71.5852	55435.4155	175005.2657	2652778.5078	447.684	-0.32049	195.449	1.0293	198.9578	1.3663	285.2192	-0.35719	280.15	82713.5703	249.4599	0.61785	271.7217	0.0054072	5663540	0.1666	428.537	98.7569	98.8176	182.3063	175.4103	52868.8281	140.0025	-0.63386	164.7449	2861680
012	2017-05-13t1504	1494706071.55	adult	240.8883	194.5731	-62.0006	787.9919	61.631	34854.9283	110493.6399	1374482.3391	388.705	-0.77909	225.88	2.4355	224.477	2.544	317.9268	0.34474	312.4915	58498.5234	276.0746	1.5923	302.671	0.88448	4146930	-0.60949	374.525	127.058	124.8224	212.6555	204.991	39128.6094	169.6706	0.45411	193.5032	2332650
012	2017-05-13t1904	1494720471.81	adult	244.8884	198.5732	-58.0005	712.2557	65.4821	30392.4768	97271.4733	1149518.8258	405.967	-0.62502	229.659	2.5825	227.9223	2.6758	320.9519	0.41427	316.5933	51673.2539	278.5187	1.6574	305.2223	0.93898	3680290	-0.84958	367.186	131.047	129.063	215.8037	208.6984	34744.4023	171.9048	0.48736	197.9436	2100030
012	2017-05-13t2304	1494734872.57	adult	248.8886	202.5734	-54.0003	730.1542	67.5506	36590.9152	115493.5114	1587614.933	645.982	1.4464	229.187	2.5303	226.731	2.5889	344.7358	0.94948	329.4775	66189.2812	281.2633	1.7397	312.7222	1.1439	4399020	-0.49527	335.383	125.944	123.5793	212.4019	205.1697	40781.168	167.0225	0.25932	193.9093	2417380
012	2017-05-14t0304	1494749271.94	adult	252.8884	206.5732	-50.0005	786.2093	70.8192	42570.5231	134360.4314	1975134.6012	567.309	0.81715	231.638	2.612	228.1005	2.6194	372.5571	1.5924	355.5231	83080.2422	288.342	1.9852	333.211	1.7327	5161590	-0.11906	404.784	125.754	123.0924	225.0418	219.318	50184.3125	169.7583	0.32375	202.8094	2802170
012	2017-05-14t0704	1494763671.59	adult	256.8883	210.5731	-46.0006	750.6034	77.4332	40733.6447	128636.6093	1929735.1765	644.461	1.5615	232.836	2.6341	229.0394	2.6285	379.2996	1.7669	358.574	81170.1094	290.4127	2.0437	335.0626	1.7772	4968260	-0.22585	435.817	126.354	123.5415	226.9098	220.2421	48558.6953	168.7424	0.2477	203.8741	2696140
012	2017-05-14t1104	1494778072.83	adult	260.8887	214.5734	-42.0002	705.2629	72.0197	39017.6516	123284.6476	1835498.3818	784.387	2.9251	232.595	2.5911	227.2739	2.5151	398.0824	2.2241	379.2731	81606.8906	296.594	2.2569	351.3971	2.2501	4750990	-0.34568	458.259	124.572	120.6479	243.0074	238.1523	49816.5078	171.5604	0.31956	217.5026	2544500
012	2017-05-14t1504	1494792471.54	adult	264.8883	218.5731	-38.0006	701.6231	72.732	38534.18	121780.9974	1814528.9317	819.744	3.3628	234.079	2.6285	227.9772	2.5165	419.4991	2.7523	387.8056	84738.8125	303.144	2.4852	361.1979	2.5316	4720680	-0.37232	364.114	127.24	123.5381	248.2601	242.8339	50148.5352	176.4625	0.47372	219.8835	2566050
012	2017-05-14t1904	1494806872	adult	268.8885	222.5732	-34.0005	709.3938	71.473	39253.018	124244.7792	1836551.0488	620.677	1.5297	233.413	2.571	227.5882	2.4712	418.3429	2.7512	399.8647	86178.6328	301.3695	2.4026	368.352	2.7353	4797800	-0.34582	371.228	126.066	121.8127	262.8176	256.9339	54140.4297	175.3244	0.39559	231.968	2591300
012	2017-05-14t2304	1494821272.88	adult	272.8887	226.5735	-30.0002	715.2503	66.027	35327.5083	111562.6013	1495701.7788	889.988	4.3023	240.284	2.8537	233.2343	2.6981	445.8435	3.4396	405.2422	82926.8906	313.5378	2.845	374.9174	2.9226	4456540	-0.53122	452.832	129.726	124.9058	258.4068	253.4172	48063.6641	183.5857	0.68512	232.1485	2406040
012	2017-05-15t0304	1494835671.6	adult	276.8883	230.5731	-26.0006	719.7984	67.2528	37600.4859	118681.0204	1705639.3875	970.29	5.2799	240.829	2.8541	233.4967	2.6857	463.9724	3.9137	417.6588	91866.5391	317.5908	2.9846	387.2002	3.2836	4747700	-0.39844	557.285	127.332	122.2068	277.3425	273.0671	54913.8164	183.3291	0.64271	245.8182	2510220
012	2017-05-15t0704	1494850071.36	adult	280.8883	234.573	-22.0006	658.6456	88.6704	41825.858	133673.2041	2229854.5089	572.949	1.2301	206.288	1.2942	206.9296	1.4851	387.9752	2.0707	376.6992	84966.5703	284.74	1.7313	348.0312	2.0917	4502860	-0.53702	465.018	100.467	98.2569	248.2611	239.4405	54369.1797	165.0409	-0.11948	215.4566	2192990
012	2017-05-15t1104	1494864476.49	adult	284.8897	238.5745	-17.9992	588.479	129.7083	47514.3282	153082.8369	3717077.4095	396.537	-0.64531	157.53	-0.88841	150.8642	-1.0115	303.3982	-0.031747	295.3296	74939.3594	229.8047	-0.36624	276.7864	-0.086754	3888310	-0.86352	423.181	76.8417	70.4568	220.8407	209.5169	54547.6562	139.6974	-1.1789	188.7407	1896680
012	2017-05-15t1504	1494878881.85	adult	288.8912	242.5759	-13.9977	788.6185	74.8898	49705.2681	157406.6989	2610739.3724	460.791	0.088084	154.834	-1.0201	149.5557	-1.0794	282.0582	-0.58406	275.4574	73335.125	221.142	-0.71747	260.1833	-0.61759	4014530	-0.81599	414.804	77.8624	70.5473	219.6888	210.4518	57119.0781	143.8464	-1.0603	190.6989	2018820
012	2017-05-15t1904	1494893278.88	adult	292.8904	246.5751	-9.9985	793.7913	83.9898	51105.3004	162494.7298	2751620.2277	409.257	-0.48928	151.805	-1.1662	146.5072	-1.2237	272.2532	-0.85468	265.6888	72691.5938	216.2652	-0.92671	249.58	-0.96987	4047430	-0.81594	471.352	77.1033	70.0743	211.5688	202.7965	56488.8828	139.5414	-1.2858	182.4042	2055730
012	2017-05-15t2304	1494907674.34	adult	296.8891	250.5739	-5.9998	860.4865	78.8769	53991.1821	170688.9391	2857622.0418	495.871	0.57721	148.639	-1.3178	143.3777	-1.3709	272.0466	-0.88298	264.4213	76717.1406	211.5674	-1.1306	250.086	-0.98288	4188210	-0.76126	540.031	76.1335	69.1556	214.3766	203.0985	60454.2031	139.0731	-1.3568	183.2041	2145210
012	2017-05-16t0304	1494922073.51	adult	300.8889	254.5736	-2	893.1878	87.7688	58820.2071	186473.9544	3271499.8119	415.205	-0.39769	148.298	-1.3444	142.7225	-1.4091	272.5036	-0.89478	264.4503	83658.6016	212.6149	-1.1152	248.6779	-1.0556	4546660	-0.59571	451.11	76.562	69.2141	218.0492	206.6382	66941.1016	139.8577	-1.3769	186.7738	2347310
012	2017-05-16t0704	1494936473.77	dead	304.8889	258.5737	2	797.9559	83.623	50609.7056	160597.5858	2685950.6278	375.743	-0.91139	152.784	-1.1585	147.756	-1.1988	278.3943	-0.76163	272.1691	73496.1016	215.923	-1.0124	252.6785	-0.96014	4032570	-0.87461	439.112	79.9881	72.2822	222.3193	211.7819	58692.2969	146.524	-1.15	190.9368	2111200
013	2017-05-03t1409	1493838889.17	larva	0	-46.3151	-330.8894	151.0004	28.0209	2775.8424	8843.4311	48559.1421	0	-0.26597	0	-1.1401	0	-1.1272					0	-1.1593	0	-1.1005	0	1.5834	0	0	0				0	-0.84633	0	0
013	2017-05-04t0955	1493910038.32	larva	19.7637	-26.5514	-311.1257	153.8843	28.0231	2842.6702	9050.5375	49824.3245	0	-1.2921	0	-1.8986	0	-1.8468					0	-2.0308	0	-2.0877	0	-1.409	0	0	0				0	-1.353	0	0
013	2017-05-04t1355	1493924441.99	larva	23.7647	-22.5504	-307.1247	233.9701	30.0127	5238.1224	16581.1972	102540.6123	330.632	-0.33884	208.916	1.2615	207.4544	1.29	283.8113	-0.44668	280.9837	8230.5283	252.6964	0.99517	274.5692	0.66806	592905	-1.0826	159.231	66.0991	65.3071	115.9114	109.5106	3361.4294	89.0815	0.5759	102.4543	187589
013	2017-05-04t1755	1493938766.26	larva	27.7436	-18.5714	-303.1457	322.2035	39.892	9694.5737	30665.2167	260299.5458	272.249	-0.70524	156.049	0.32728	154.5523	0.36598	231.142	-0.93823	227.1487	12019.3857	199.0311	0.19241	220.437	-0.07805	807709	-1.1805	147.752	56.3347	55.0554	113.3357	108.4117	5893.4556	81.0935	0.33518	100.0931	291589
013	2017-05-04t2155	1493953165.08	larva	31.7433	-14.5718	-299.1461	536.1651	42.934	18407.7254	58102.7927	539258.1305	657.114	0.34577	239.647	1.7096	236.0861	1.7169	415.9802	0.24866	372.7405	40766.0625	306.077	1.5752	343.1501	1.1768	2343750	0.014363	171.458	76.7973	76.0774	124.7642	119.9509	12226.8926	99.9563	0.74761	112.6409	751078
013	2017-05-05t0155	1493967565.59	larva	35.7434	-10.5716	-295.1459	585.2451	46.3018	19966.2998	63022.7297	582245.1373	1267.41	2.0389	246.864	1.8254	238.6089	1.7524	650.9023	1.8319	596.2177	69646.5469	319.4023	1.7204	417.7013	1.9495	2620710	-0.065894	212.631	77.6482	76.9946	122.3292	118.5119	13089.2236	100.6408	0.72145	113.2929	824314
013	2017-05-05t0555	1493981964.18	larva	39.7431	-6.572	-291.1463	695.9535	41.5384	23183.1993	73097.7485	639791.4911	939.354	0.84867	195.364	0.7951	190.6065	0.7971	503.3449	0.67887	455.0744	62414.7656	241.997	0.45908	317.13	0.60083	2408440	-0.56958	252.952	70.5549	69.5517	128.0633	118.9573	15879.8545	94.9137	0.51571	110.3356	869801
013	2017-05-05t0955	1493996364.71	larva	43.7432	-2.5719	-287.1462	740.7104	52.557	33034.9582	104215.2008	1215945.108	2342.02	4.8051	236.4	1.5979	224.6392	1.4558	896.851	3.5072	830.8087	156052.0781	305.8263	1.414	445.6558	2.1304	4109350	0.60256	311.419	79.0502	78.2241	134.6055	125.9352	23421.3535	103.0318	0.69597	117.0913	1374130
013	2017-05-05t1504	1494014882.13	adult	48.8869	2.5719	-282.0024	821.6185	62.5913	42011.2635	132545.1461	1797290.5489	1278.44	1.4482	222.692	1.2756	215.0763	1.2273	736.4023	2.2419	700.0798	162744.9062	288.1267	1.0263	444.9595	2.0258	4905010	0.85567	307.423	69.8274	69.1665	122.4771	114.1512	27067.4414	93.7875	0.34353	107.7007	1538020
013	2017-05-05t2019	1494033782.88	adult	54.1371	7.8221	-276.7522	850.0021	63.7876	45367.7559	143137.4646	2005709.0078	1689.34	2.3985	214.62	1.065	203.416	0.92783	833.5692	2.9182	759.6837	198389.4688	285.1431	0.89199	419.8762	1.5736	5099140	0.60707	301.294	66.2164	65.2002	127.6951	118.5854	30391.4277	91.5692	0.1921	108.2257	1573240
013	2017-05-05t2304	1494043681.44	adult	56.8867	10.5717	-274.0026	1048.2523	70.9957	56472.7884	178045.2718	2607833.7813	628.137	-0.68878	190.273	0.37972	192.4331	0.62433	416.2622	-0.39254	410.3802	123213.6094	254.3844	0.18615	323.1242	0.054984	5626550	0.81003	527.332	68.6916	68.1893	129.6364	121.8853	38372.3594	96.4536	0.3478	111.5296	2031280
013	2017-05-06t0304	1494058082.48	adult	60.887	14.572	-270.0023	917.2359	58.4182	45410.2167	143391.1923	1835044.0368	1702.05	2.2522	212.104	1.0431	205.9043	1.0535	630.3469	1.235	432.13	150652.9062	268.3847	0.47487	327.1383	0.05285	5054860	0.15084	488.616	74.7524	74.1395	136.1488	126.9391	32539.5684	101.9856	0.55785	118.1348	1781500
013	2017-05-06t0704	1494072483.83	adult	64.8874	18.5723	-266.002	1126.9101	72.2086	66421.3596	209579.659	3282507.9403	545.838	-1.1176	175.336	-0.18064	174.5266	0.028442	400.5343	-0.71615	385.9475	139385.9219	255.4755	0.093606	354.4215	0.39742	6087840	0.65185	413.231	63.3436	62.8577	132.642	122.582	46159.4297	90.8885	0.044611	109.5769	2199350
013	2017-05-06t1104	1494086884.88	adult	68.8877	22.5726	-262.0017	840.6789	84.5868	44382.2427	140226.2723	2102675.1819	1485.21	1.3913	195.425	0.54045	194.1385	0.77743	582.7948	0.70022	514.3588	135791.1875	267.4486	0.37484	338.0958	0.039083	4543640	-0.69759	299.41	74.1992	74.0048	137.3411	129.6731	32000.4766	104.9155	0.81747	120.6257	1725130
013	2017-05-06t1507	1494101506.73	adult	72.9493	26.6343	-257.9401	1032.1272	70.3939	57148.1752	180059.2571	2671477.7517	631.789	-1.03	210.152	1.2091	206.0444	1.3545	422.0221	-0.69599	399.4956	126606.6406	269.3626	0.46405	333.1418	-0.03924	6287110	0.39529	446.001	75.0762	73.6577	146.9471	135.1479	44084.1445	103.6863	0.78587	124.9513	2246050
013	2017-05-06t1904	1494115689.7	adult	76.889	30.574	-254.0003	752.5974	70.1683	41704.7051	131625.7323	1995147.9824	1256.35	0.7678	200.851	0.86949	196.2751	0.98961	577.001	0.74766	510.9816	126363.2188	248.7584	-0.13829	341.2001	0.15429	4383170	-1.0256	453.444	76.9006	75.6037	146.569	135.7571	32098.6035	106.0991	0.99031	125.8493	1678200
013	2017-05-06t2304	1494130088.57	adult	80.8887	34.5737	-250.0007	765.5816	69.9671	42354.475	133626.8587	2040344.2301	1077.06	0.28068	199.092	0.84429	191.7863	0.82653	564.553	0.76724	512.4499	125330.7734	257.1859	0.1878	325.3887	-0.082295	4410080	-1.0707	586.682	75.3257	73.9746	146.476	138.5012	32517.668	103.7564	0.79258	124.8371	1668540
013	2017-05-07t0310	1494144852.43	adult	84.9898	38.6747	-245.8996	877.2293	74.9449	51169.816	161307.263	2560578.2116	593.4	-1.1997	202.906	1.0811	199.9184	1.2649	368.5487	-1.1568	355.0185	98771.0625	249.3285	-0.0075677	292.1428	-0.68764	5428750	-0.41273	650.11	87.6942	84.6521	184.5266	170.3841	49453.1328	125.6334	2.7347	157.5039	2346260
013	2017-05-07t0704	1494158895.24	adult	88.8906	42.5755	-241.9988	511.2505	105.1842	34694.5743	112500.4519	2085112.2002	851.572	-0.3294	179.032	-0.041577	174.2589	0.018339	486.0718	0.23986	457.9131	88465.0625	229.3429	-0.63638	321.6257	0.029152	3241740	-1.9398	343.994	73.7301	71.9808	143.6508	135.705	26144.4414	104.4985	0.68769	124.1454	1335030
013	2017-05-07t1104	1494173291.44	adult	92.8895	46.5744	-237.9999	906.0377	66.1591	49311.3437	155737.4094	2241171.9569	1383.21	1.6041	200.424	1.06	199.9818	1.3418	510.6029	0.69557	384.0281	132246.1406	250.3779	0.19014	303.1422	-0.27473	5171950	-0.61511	312.081	84.2219	84.4638	157.3272	147.9913	40747.7422	116.7059	1.7184	136.7948	2173350
013	2017-05-07t1509	1494188024.73	adult	96.9821	50.667	-233.9073	814.2848	70.3936	47088.5996	148912.6723	2278467.9655	535.762	-1.37	209.343	1.5593	207.0636	1.7397	319.0271	-1.6357	312.4032	78799.7031	255.7661	0.48016	295.5527	-0.34113	5154860	-0.62219	657.335	95.0286	93.1616	182.2264	171.6005	45009.9258	127.0986	2.541	156.2893	2339980
013	2017-05-07t1904	1494202089.05	adult	100.8889	54.5738	-230.0005	892.7602	73.3734	52291.9517	164982.5133	2564573.8439	647.721	-0.91359	174.68	-0.14004	171.7334	-0.027781	371.0964	-0.85309	331.0786	101680.4062	219.3913	-0.78223	273.1139	-0.76511	4775050	-0.87592	520.17	74.2015	72.5646	165.8715	149.9349	45448.8008	106.0559	0.41447	132.6889	2028370
013	2017-05-07t2304	1494216493.31	adult	104.89	58.575	-225.9993	886.0977	70.8842	49778.4382	156938.0006	2370900.9115	937.996	0.27644	193.148	0.84041	188.6305	0.87074	422.0414	-0.038872	369.1539	110152.7969	243.6256	0.21087	286.1407	-0.35286	5028980	-0.67937	305.625	81.8042	79.6972	162.7973	155.0625	42490.1094	116.6328	1.2295	141.8098	2129940
013	2017-05-08t0305	1494230954.03	adult	108.9069	62.5918	-221.9825	878.5876	77.0637	56005.9837	176836.3241	3023255.8678	616.789	-0.92543	165.045	-0.53992	160.3425	-0.54416	315.3777	-1.4064	283.2545	92405.6797	229.5646	-0.24015	258.4112	-0.91758	4820640	-0.79922	555.23	79.0197	77.2017	158.4088	148.8742	46413.7656	119.0954	1.3014	139.2006	2308010
013	2017-05-08t0704	1494245287.69	adult	112.8885	66.5734	-218.0009	895.151	73.0109	53795.3358	169738.0579	2697815.7962	456.211	-1.5141	196.147	1.0883	195.2294	1.284	291.7122	-1.6352	282.306	82262.8516	234.8497	0.04237	261.4606	-0.75161	5512700	-0.27125	413.598	91.7467	90.4639	169.4081	156.8074	47773.0938	122.8574	1.4848	143.654	2578540
013	2017-05-08t1104	1494259704.42	adult	116.8931	70.5781	-213.9963	743.8108	81.967	43523.0456	137838.4502	2194331.1835	847.214	0.13276	201.959	1.429	198.7453	1.4995	413.7645	0.20004	361.6074	94338.3125	244.8431	0.50886	288.4579	-0.010351	4593350	-0.89847	335.088	96.9834	94.0988	181.1842	171.7782	41310	136.8218	2.5232	160.8822	2205790
013	2017-05-08t1504	1494274097.29	adult	120.8911	74.5761	-209.9982	799.7998	73.1968	47988.3377	151707.2306	2421903.9469	404.899	-1.6184	202.371	1.4906	200.6797	1.6303	298.3514	-1.3396	290.3478	74886.2031	248.0413	0.70911	275.9706	-0.22965	5073440	-0.51666	313.96	91.1231	88.8883	176.0295	166.8348	44183.4102	126.5089	1.5061	154.1581	2284460
013	2017-05-08t1904	1494288490.74	adult	124.8893	78.5743	-206.0001	708.4035	81.1049	38869.9163	124286.4586	1855792.7731	410.537	-1.544	189.103	0.84918	187.4406	0.97649	299.3793	-1.2283	289.7569	61073.3789	228.0054	-0.019241	258.0544	-0.5932	3853740	-1.3566	271.467	86.0742	84.7295	151.5689	144.2716	30920.0625	115.0898	0.43829	135.115	1754110
013	2017-05-08t2304	1494302887.41	adult	128.8884	82.5733	-202.001	545.7075	119.178	30872.2652	102343.1925	1665939.576	348.536	-1.7546	186.491	0.74726	184.8096	0.86484	262.4941	-1.6721	258.0542	42524.0469	226.6086	-0.022342	249.5576	-0.73838	3017600	-1.9138	322.293	89.9264	87.2917	176.9423	171.1077	28664.6543	126.9171	1.2547	158.6089	1455100
013	2017-05-09t0304	1494317287.11	adult	132.8883	86.5732	-198.0011	483.4626	70.7364	29131.8935	93250.217	1464278.074	404.068	-1.4728	185.514	0.72445	184.4948	0.86864	265.2851	-1.5486	259.776	40588.625	225.8522	-0.0083234	249.2912	-0.68911	2828160	-2.0056	273.05	89.399	88.0835	157.5082	148.5304	24098.75	118.537	0.466	138.6189	1362890
013	2017-05-09t0704	1494331687.18	adult	136.8883	90.5733	-194.001	797.6913	72.6198	46546.6803	147024.6199	2295476.8403	426.014	-1.331	196.297	1.3032	197.4471	1.5562	288.1502	-1.1324	281.3762	70308.6562	242.0149	0.69075	266.1425	-0.21142	4775510	-0.60186	438.871	98.4872	97.243	175.2123	164.7195	42751.8086	130.1145	1.2183	151.5029	2396000
013	2017-05-09t1104	1494346087.02	adult	140.8883	94.5732	-190.0011	913.9807	71.5683	54544.6513	172196.5932	2710490.1495	594.227	-0.54742	184.647	0.71908	182.2818	0.77945	311.709	-0.7019	294.7713	88837.0781	233.5182	0.37358	268.9485	-0.090427	5261880	-0.24035	578.505	84.5442	82.34	195.3143	186.6233	55664.5625	117.5937	0.15247	155.3094	2409260
013	2017-05-09t1504	1494360486.51	adult	144.8881	98.5731	-186.0012	964.6974	66.6151	54371.8966	171641.6705	2514521.4804	548.612	-0.69178	175.877	0.27707	174.1414	0.3619	323.7212	-0.44094	300.2436	92260.5312	228.6628	0.19501	262.4108	-0.21771	5001050	-0.39916	425.555	79.8729	77.7733	170.9568	156.2132	48722.6797	116.5174	-0.039524	141.7644	2271180
013	2017-05-09t1904	1494374896.24	adult	148.8909	102.5758	-181.9985	928.1398	70.6034	54741.988	172795.1264	2660797.5606	527.275	-0.73344	211.814	2.1492	211.9844	2.3336	380.1613	0.51114	374.2017	109106.2891	266.6271	1.802	318.0571	1.3096	6059140	0.33295	377.287	91.3039	91.502	162.2204	154.1402	46557.25	125.0999	0.45058	144.3197	2611840
013	2017-05-09t2304	1494389288.53	adult	152.8887	106.5736	-178.0007	1007.2922	74.482	60259.6134	190174.4529	3030602.7678	732.098	0.26922	180.674	0.53876	181.1745	0.72976	366.7618	0.39114	344.8044	115529.9688	241.8927	0.77601	292.8364	0.68038	5685100	0.092645	896.428	80.0231	78.5143	169.524	153.8909	53400.0508	115.7688	-0.30086	140.4673	2518010
013	2017-05-10t0304	1494403687.26	adult	156.8884	110.5733	-174.001	917.2529	85.1223	55699.1852	177389.0228	2806760.9395	856.817	0.93459	224.717	2.8195	221.2558	2.8046	471.9327	2.165	433.2801	137332.4062	272.754	2.0758	325.3196	1.6208	6538820	0.65969	458.072	104.789	102.0784	196.3355	189.2927	57133.6328	147.0837	1.6501	177.5555	3049150
013	2017-05-10t0704	1494418086.77	adult	160.8882	114.5732	-170.0012	919.3033	71.3007	50925.218	160791.9686	2359260.9157	1075.27	2.0843	203.411	1.7119	204.0267	1.9015	501.6421	2.7664	433.6032	133938.4375	262.1529	1.6246	306.4641	1.1396	5420890	-0.058517	364.15	89.33	88.8456	160.4898	153.8367	42850.7656	125.9195	0.15165	144.7357	2380640
013	2017-05-10t1104	1494432487.69	adult	164.8885	118.5734	-166.0009	928.4576	84.2902	59443.4271	189160.2059	3136139.0192	1219.94	2.9205	205.993	1.8372	203.6148	1.8689	550.7114	3.7055	479.2612	171271.2344	265.6407	1.7577	321.7576	1.6098	6395270	0.56702	559.289	84.1092	81.5254	182.575	170.0779	56780.832	125.423	0.010673	154.6649	2611250
013	2017-05-10t1504	1494446887.97	adult	168.8886	122.5735	-162.0008	1098.2408	75.7198	67912.2386	214079.0579	3482299.0427	1183	2.8675	205.047	1.7787	202.348	1.7916	525.0937	3.3907	448.6243	186408.2656	278.1279	2.2586	367.1221	2.9534	7269320	1.1098	671.466	84.0385	82.0653	191.2829	176.2626	67905.4297	123.5169	-0.20659	156.2855	2979330
013	2017-05-10t1904	1494461287.04	adult	172.8883	126.5732	-158.0011	1115.5858	81.6469	78383.9401	247372.7488	4567112.2209	799.428	0.9948	159.69	-0.55492	156.0015	-0.59783	397.4157	1.3008	350.0492	162145.625	210.9555	-0.54517	267.1697	0.078409	6514860	0.64033	642.293	69.084	67.3344	148.939	139.672	60767.125	101.0012	-1.5718	125.3775	2818420
013	2017-05-10t2304	1494475687.97	adult	176.8886	130.5735	-154.0008	739.6377	99.7868	47305.148	152454.0683	2609440.4372	672.826	0.40047	204.538	1.7279	201.0733	1.6999	457.5217	2.4213	429.4478	113465.3906	276.7791	2.1482	382.7297	3.4911	5054130	-0.23873	470.807	80.162	78.7755	158.046	147.0782	39195.3984	116.0045	-0.79978	136.3207	1980800
013	2017-05-11t0304	1494490086.95	adult	180.8883	134.5732	-150.0011	1063.505	73.4538	66216.212	208794.0071	3412380.9448	889.783	1.6558	197.87	1.3742	195.3931	1.3962	445.1017	2.2856	402.9807	154005.2031	258.1288	1.3533	304.6932	1.1993	6837020	0.83026	581.871	91.0419	90.2186	168.7162	159.1487	58375.8008	125.7902	-0.36041	146.6903	3145770
013	2017-05-11t0704	1494504487.16	adult	184.8883	138.5733	-146.001	864.5505	85.643	54342.9718	172591.8732	2956013.9083	725.126	0.82837	185.816	0.75019	178.3237	0.51644	439.1704	2.2575	405.9516	124724.3984	266.4629	1.6626	364.4571	2.9888	5272150	-0.084577	345.649	84.1706	81.512	160.6012	154.5313	45610.75	127.2202	-0.37259	146.8288	2388170
013	2017-05-11t1104	1494518887.46	adult	188.8884	142.5733	-142.001	1065.1013	83.6914	70440.0203	222724.4016	3860618.5488	533.165	-0.19886	208.431	1.8817	213.558	2.2916	362.9862	0.94508	348.9996	133215.9375	275.3395	1.9892	310.7779	1.3862	7647960	1.2918	497.163	93.6404	96.6548	183.1111	170.7117	67201.7578	138.5903	0.090527	160.2145	3435950
013	2017-05-11t1504	1494533287.4	adult	192.8884	146.5733	-138.001	1089.3085	69.0831	63951.2663	201627.8724	3101834.4102	587.953	0.16805	215.548	2.2257	213.4979	2.2763	338.6884	0.54791	325.6092	113460.6328	263.2974	1.471	296.4875	0.94553	7200610	1.0299	772.956	105.458	103.8338	183.9663	173.8226	61628.7148	140.3098	0.07335	162.6177	3522920
013	2017-05-11t1904	1494547689.7	adult	196.889	150.574	-134.0003	1106.2428	76.3781	69286.9205	218736.2056	3587044.5584	520.591	-0.1797	203.103	1.5878	205.6496	1.8694	337.7195	0.56222	320.663	122254.4609	264.442	1.4867	292.6622	0.82294	7343410	1.1058	396.684	98.6361	98.3582	183.4487	174.9249	66408.4375	140.7749	0.0052829	164.6679	3566290
013	2017-05-11t2304	1494562089.46	adult	200.889	154.5739	-130.0004	867.2931	101.0194	67756.5489	216051.0401	4378099.3218	603.557	0.38522	186.855	0.76589	184.4059	0.79603	397.4658	1.741	375.8893	140305.4219	249.0205	0.84885	304.6648	1.1705	6578590	0.68056	406.139	76.2367	71.3892	201.5342	190.9191	71141.5781	129.2083	-0.57136	174.5366	2684070
013	2017-05-12t0304	1494576486.7	adult	204.8882	158.5731	-126.0012	1023.2483	71.6262	55548.396	175122.3006	2533633.9657	1226.67	4.4244	226.515	2.7226	222.1033	2.6657	524.2029	4.2462	429.851	152543.0312	280.499	2.0541	325.4887	1.7678	6591570	0.68654	433.825	106.792	104.4865	195.1639	187.2694	56792.7031	151.6673	0.30474	176.8178	3107630
013	2017-05-12t0704	1494590886.63	adult	208.8882	162.5731	-122.0012	1197.0102	88.9752	80938.6515	255548.1758	4581194.6485	642.158	0.76508	161.239	-0.51861	157.3149	-0.56049	349.4647	0.89207	306.7177	147474.0938	217.2869	-0.43702	254.9125	-0.34227	6799140	0.79707	768.887	77.9631	75.2091	168.9947	157.4428	71315.7578	120.175	-1.0594	146.4611	3287550
013	2017-05-12t1104	1494605287.99	adult	212.8886	166.5735	-118.0008	1216.2022	109.317	98294.364	313380.9536	6577819.4245	597.87	0.53287	159.51	-0.60908	156.266	-0.61409	323.4226	0.4055	291.0863	165268.9688	218.2392	-0.41918	262.4715	-0.1359	8142830	1.503	534.422	76.6948	72.0121	222.4566	212.4719	113675.3047	127.8198	-0.80241	188.9477	3915190
013	2017-05-12t1504	1494619686.93	adult	216.8883	170.5732	-114.0011	857.6946	69.9796	49455.1486	156017.9009	2426827.8107	641.029	0.89559	204.8	1.5952	202.1689	1.6319	393.4474	1.8282	373.6323	101902.875	257.1463	1.0557	300.729	0.96996	5294290	-0.0018209	481.563	109.901	106.2308	211.4422	203.9653	54763.5352	157.7366	0.33156	193.119	2841050
013	2017-05-12t1904	1494634087.39	adult	220.8884	174.5733	-110.001	1157.3125	87.07	76013.8451	239736.7258	4164822.1595	519.247	0.088877	165.112	-0.35175	163.3486	-0.27734	315.799	0.27993	293.9901	125372.2188	220.8362	-0.36132	261.1443	-0.21198	6540430	0.6431	440.774	82.3115	78.654	181.6094	172.8257	72098.9219	129.8504	-0.82807	161.3348	3260520
013	2017-05-12t2304	1494648487.59	adult	224.8884	178.5734	-106.0009	1097.146	91.0111	72180.4218	227824.9104	4010366.5697	526.232	0.18397	169.239	-0.16334	165.259	-0.1927	318.3918	0.33782	290.2033	119715.2969	235.4798	0.17237	265.4182	-0.10778	6363030	0.54582	455.008	88.7053	83.6634	216.4404	208.5903	81381.6016	149.807	-0.10051	191.6741	3335140
013	2017-05-13t0304	1494662886.79	adult	228.8882	182.5732	-102.0012	876.0865	68.3307	49163.9028	155116.0733	2299625.2081	591.349	0.71015	203.786	1.4729	200.8867	1.5043	368.3892	1.3889	336.282	95044.4062	257.5073	0.97778	299.3891	0.85459	5241180	-0.036752	395.982	113.536	109.1724	235.3802	229.3166	60728.1055	174.1407	0.79297	213.5709	2920020
013	2017-05-13t0704	1494677287.35	adult	232.8884	186.5733	-98.001	838.4027	65.7509	48809.2856	154240.5156	2343266.3911	617.768	0.9712	225.881	2.499	222.5657	2.5166	382.2785	1.6964	357.9149	97863.2969	283.6896	1.9339	324.4144	1.5556	5764710	0.22603	493.772	125.733	119.0696	259.8124	252.7418	66511.9688	192.564	1.4405	238.8402	3208820
013	2017-05-13t1104	1494691688.79	adult	236.8888	190.5737	-94.0006	581.7965	70.5345	34558.5888	109883.2869	1715938.1003	415.804	-0.57286	227.924	2.5628	226.7043	2.6807	309.5924	0.16433	303.404	56036.2266	271.9153	1.4615	295.229	0.68732	4121540	-0.61518	334.032	136.106	133.1994	233.7872	226.0189	42315.4922	184.3804	1.0687	214.4821	2461200
013	2017-05-13t1504	1494706087.18	adult	240.8883	194.5733	-90.001	863.0667	71.7763	52769.8883	166623.0503	2725328.9091	413.7	-0.57608	237.096	2.9619	234.1323	2.9983	339.5704	0.81417	334.0838	93721.4375	293.1428	2.2326	324.1087	1.5078	6529140	0.59668	375.515	127.789	121.6743	263.691	256.098	72778.7188	190.6493	1.2552	238.6153	3519060
013	2017-05-13t1904	1494720487.06	adult	244.8883	198.5732	-86.0011	863.1379	71.3338	51626.8153	163031.5301	2595319.7914	448.555	-0.26872	218.308	2.0531	214.2904	2.0385	332.266	0.66318	325.8097	89711.8281	282.372	1.8017	312.987	1.165	5889290	0.26559	479.302	117.386	111.8735	250.616	241.8642	67666.3203	174.8872	0.60065	218.1431	3166710
013	2017-05-13t2304	1494734887.76	adult	248.8885	202.5734	-82.0009	928.1621	70.0226	54182.0539	170833.4074	2662814.4983	364.355	-0.97198	207.344	1.5178	205.7605	1.6151	301.3601	-0.018618	296.384	85284.9219	257.1823	0.83845	284.6386	0.32322	5868050	0.24619	325.304	112.451	108.614	228.8624	222.6037	64768.0547	164.5522	0.16555	205.4295	3182490
013	2017-05-14t0304	1494749287.61	adult	252.8885	206.5734	-78.0009	931.8289	72.7454	52083.8926	164230.4527	2506939.7276	383.227	-0.80494	209.117	1.5748	206.7832	1.6367	306.1384	0.088014	301.7063	83575.7812	258.6884	0.87546	288.4392	0.41872	5695720	0.15048	354.936	116.471	110.746	231.3182	224.3514	63149.8594	175.5771	0.54502	212.186	3172330
013	2017-05-14t0704	1494763686.81	adult	256.8882	210.5732	-74.0011	881.1076	69.0675	50373.1483	158837.2005	2455901.1231	506.014	0.30966	202.899	1.2647	201.3702	1.3623	302.2982	-0.0018019	296.7778	79806.7188	248.5843	0.47829	282.9313	0.24056	5344560	-0.036019	504.371	115.552	112.0146	235.3478	226.1055	62131.8125	168.1756	0.22606	210.256	3043750
013	2017-05-14t1104	1494778088.1	adult	260.8886	214.5735	-70.0008	917.5743	79.4206	54598.5062	172342.5978	2771468.6926	467.742	-0.012855	198.961	1.0624	197.3076	1.1535	298.3924	-0.096829	293.2583	85340.2266	252.495	0.60586	282.7658	0.21839	5674780	0.12018	565.934	113.907	109.0281	232.1911	224.6677	66406.6406	171.8028	0.32886	211.1026	3248870
013	2017-05-14t1504	1494792487.29	adult	264.8884	218.5733	-66.001	927.6796	82.1977	57248.7615	180746.6214	2964746.9986	450.946	-0.14951	207.158	1.4118	206.0651	1.5273	304.5487	0.041499	299.7055	91060.0625	263.8759	1.0137	288.4011	0.36749	6192780	0.36992	370.979	121.87	115.8567	239.8755	234.0151	71722.7891	188.5747	0.94156	222.4668	3643180
013	2017-05-14t1904	1494806887.32	adult	268.8884	222.5733	-62.001	943.4596	69.8795	53981.8777	170229.2127	2599573.5155	361.482	-1.0053	204.759	1.2823	202.842	1.3602	300.7762	-0.055245	297.0988	85119.6641	251.1301	0.51739	281.6668	0.14762	5779120	0.14903	355.389	116.49	111.6274	222.0105	215.7667	62828.9805	171.6429	0.25235	204.5214	3287800
013	2017-05-14t2304	1494821288.11	adult	272.8886	226.5735	-58.0008	957.6701	71.2145	54654.0055	172232.5713	2662572.9145	448.723	-0.13314	196.417	0.88881	193.9318	0.942	297.2454	-0.14966	291.1261	85012.1719	248.455	0.39812	279.0282	0.047959	5613600	0.052502	479.953	112.441	107.1214	228.4678	222.0256	65341.7812	169.5613	0.13517	208.1325	3213570
013	2017-05-15t0304	1494835687.23	adult	276.8883	230.5733	-54.001	942.5177	72.3722	57349.8708	180805.4576	2946323.6501	493.968	0.35428	205.359	1.2706	203.5847	1.3545	297.1075	-0.16423	292.5428	89132.2656	253.4061	0.56573	281.1027	0.088798	6147010	0.30801	506.359	116.723	111.4921	227.7697	221.7936	68330.9219	174.3205	0.28653	209.3082	3493860
013	2017-05-15t0704	1494850086.43	adult	280.8881	234.5731	-50.0013	812.4313	71.6771	49660.7417	156992.0905	2518253.5532	358.535	-1.0539	194.681	0.77753	192.5258	0.84628	293.7456	-0.2595	289.2275	76373.8516	241.9567	0.11445	275.6103	-0.099302	5045360	-0.26286	331.854	113.86	109.0278	219.4256	215.069	57050.6484	168.558	0.020765	203.1896	2950780
013	2017-05-15t1104	1494864491.93	adult	284.8897	238.5746	-45.9997	933.7798	72.06	52491.836	165623.1304	2607333.6422	394.286	-0.67005	205.296	1.2329	204.9774	1.3813	306.7534	0.052235	300.9057	84357.1719	259.7566	0.76922	290.0263	0.3158	5637420	0.021452	295.17	118.77	114.7291	227.183	222.9676	62475.3359	177.8843	0.35712	212.3455	3261420
013	2017-05-15t1504	1494878897.46	adult	288.8912	242.5761	-41.9982	859.5278	70.4992	49463.6781	156010.0852	2446986.7449	376.241	-0.87247	197.211	0.85793	195.5923	0.95076	294.2132	-0.27598	291.3212	76201.2266	244.4471	0.16896	275.6964	-0.14346	5099490	-0.2663	303.405	117.953	113.273	226.6619	220.4333	58705.4336	176.3338	0.25792	210.2087	3050040
013	2017-05-15t1904	1494893294.85	adult	292.8905	246.5754	-37.9989	857.4784	71.0297	51306.5016	161925.8033	2601089.655	367.059	-0.98588	203.473	1.1192	203.0861	1.265	307.1889	0.042382	302.9203	82326.6328	257.1966	0.6356	290.4129	0.28496	5451850	-0.10336	378.709	122.645	119.8941	229.6328	222.9724	61541.5898	181.7005	0.44005	213.1093	3286140
013	2017-05-15t2304	1494907689.74	adult	296.889	250.574	-34.0003	794.7246	75.7167	48884.5565	154391.166	2578700.8959	376.767	-0.8783	204.686	1.1566	204.1812	1.297	309.7348	0.09787	304.6109	78982.3672	260.7393	0.75297	292.8723	0.3395	5218880	-0.23748	354.645	124.448	121.0827	234.7758	229.3269	59867.8203	187.5009	0.64333	220.0602	3173040
013	2017-05-16t0304	1494922088.88	adult	300.8888	254.5737	-30.0006	831.626	74.676	51234.6313	161729.5917	2693300.2395	448.236	0.022664	202.741	1.0547	201.7338	1.1738	309.2291	0.074465	302.8239	82873.4062	253.5987	0.46056	286.139	0.10906	5422510	-0.14986	489.971	123.919	119.5804	239.4565	233.3701	64174.3359	185.4886	0.52474	220.9773	3314340
013	2017-05-16t0704	1494936489.63	adult	304.889	258.5739	-26.0004	875.6283	75.4292	51853.7747	163577.337	2665095.7372	374.706	-0.92517	198.184	0.83825	196.4409	0.92692	297.1538	-0.25931	292.1539	80528.6875	244.8381	0.10355	277.7157	-0.17689	5366620	-0.19431	334.037	121.008	116.3481	232.902	228.4285	63116.4453	182.0821	0.34546	216.0884	3276780
013	2017-05-16t1104	1494950889.83	adult	308.8891	262.574	-22.0003	847.0296	72.8368	50746.8288	160102.0366	2604564.9998	367.881	-1.0355	199.016	0.85919	197.3367	0.95069	298.9498	-0.22603	295.0871	79221.7031	245.7823	0.11991	278.1741	-0.18669	5271530	-0.25897	333.347	121.648	116.7339	237.0495	232.1768	62818.125	182.7726	0.33697	219.402	3222220
013	2017-05-16t1504	1494965299.41	adult	312.8917	266.5767	-17.9976	831.2243	72.9427	50037.5296	157931.3416	2542079.7976	382.108	-0.85072	199.804	0.87807	198.0151	0.96481	301.7907	-0.16289	297.7649	79069.1641	248.1708	0.19268	280.1041	-0.14988	5219680	-0.30177	365.931	123.411	119.2946	239.5475	234.4797	62761.4531	186.3945	0.45422	220.6401	3223990
013	2017-05-16t1904	1494979691.78	adult	316.8896	270.5745	-13.9998	840.2022	73.4762	50917.4481	160727.0923	2602316.0792	365.306	-1.1298	197.862	0.77748	196.0486	0.8642	298.0514	-0.28231	293.9595	79281.6719	246.1421	0.093713	278.0797	-0.2386	5261560	-0.29667	346.082	123.025	118.3517	238.5226	233.7765	63447.0156	185.6659	0.38581	222.097	3271480
013	2017-05-16t2304	1494994090.93	adult	320.8894	274.5743	-10	808.2856	76.3536	49895.5595	157527.7067	2612834.463	375.939	-0.99398	200.229	0.86528	198.4041	0.9508	300.3187	-0.23446	294.0881	78383.1719	249.0505	0.18762	280.9071	-0.17256	5214560	-0.33728	352.547	123.968	119.5673	238.7874	234.6205	62323.5	186.7542	0.3958	220.6363	3228490
013	2017-05-17t0304	1495008488.97	adult	324.8888	278.5738	-6.0005	856.8095	77.8748	53316.8741	168236.6528	2808540.4747	394.158	-0.70742	200.963	0.88158	199.0157	0.96172	305.2811	-0.10691	301.0628	85173.4375	252.1038	0.28812	284.1508	-0.092017	5590600	-0.16026	382.056	124.729	120.7496	231.008	224.4228	64451.2227	182.9414	0.18968	211.6248	3469840
013	2017-05-17t0704	1495022889.81	adult	328.8891	282.574	-2.0003	840.8797	75.8179	52329.5079	165141.1332	2787725.3513	398.861	-0.63905	203.507	0.97645	202.022	1.0755	305.4309	-0.11707	300.2452	83688.0703	255.3293	0.39638	286.382	-0.043247	5556140	-0.19442	425.065	127.75	124.0027	234.5878	228.1548	64277.0547	188.7375	0.40898	217.2139	3487830
013	2017-05-17t1104	1495037292.07	dead	332.8897	286.5746	2.0003	825.7565	76.5789	51876.691	163778.0182	2781927.3418	394.78	-0.75089	207.188	1.1203	205.567	1.2118	311.7729	0.058337	307.4024	84490.4531	258.8453	0.51724	291.6587	0.1064	5609420	-0.18346	393.418	130.491	126.2057	240.8367	233.6906	65266.7344	194.2924	0.62287	222.2763	3532920
014	2017-05-03t1409	1493838904.31	larva	0	-46.3151	-326.8892	167.592	31.4695	3587.9393	11426.2125	70061.0329	0	-0.26597	0	-1.1401	0	-1.1272					0	-1.1593	0	-1.1005	0	1.5834	0	0	0				0	-0.84633	0	0
014	2017-05-04t0955	1493910053.22	larva	19.7636	-26.5515	-307.1256	147.3516	24.0782	2326.9904	7389.3349	35024.7004	261.674	-0.38274	182.987	0.90942	182.7201	0.94935	237.9495	-0.63657	236.6584	3093.3438	216.1511	0.62611	231.4541	0.35053	237151	-1.1329	182.351	60.4287	59.356	113.9176	102.4394	1480.929	82.1774	0.46884	95.9353	78315.6
014	2017-05-04t1355	1493924456.98	larva	23.7646	-22.5505	-303.1245	163.0009	27.0738	2960.3066	9402.2258	50498.7186	0	-1.4446	0	-2.087	0	-2.026					0	-2.2443	0	-2.3117	0	-1.727	0	0	0				0	-1.4781	0	0
014	2017-05-04t1755	1493938781.8	larva	27.7437	-18.5713	-299.1454	368.837	35.5362	9986.3238	31553.1921	230784.3762	467.767	-0.072574	193.17	0.9506	192.8486	1.0073	260.1187	-0.73503	253.8641	14046.4092	231.6726	0.63006	249.2892	0.24506	1035000	-0.94782	403.428	63.2898	62.28	125.5728	114.1488	6780.9297	87.1023	0.47961	103.8252	339107
014	2017-05-04t2155	1493953180.36	larva	31.7433	-14.5717	-295.1458	238.3872	22.6913	3878.0311	12233.3733	56656.6789	325.574	-0.69666	227.648	1.4976	228.2936	1.5797	307.3543	-0.52175	305.1825	6761.7954	277.9814	1.1796	297.2204	0.64473	490354	-1.7854	178.222	61.3519	59.6168	124.0429	117.3891	2728.9429	88.0607	0.44864	109.8096	132152
014	2017-05-05t0155	1493967581.13	larva	35.7436	-10.5715	-291.1456	573.1216	42.5409	21057.7856	66441.5338	645055.4417	616.112	0.04162	229.036	1.4923	227.0685	1.5374	437.1974	0.29603	428.6598	48966.1133	293.5782	1.3367	345.613	1.0834	2555810	-0.12602	220.52	64.9078	63.8448	121.7965	113.9773	13641.2031	90.2899	0.44852	106.0514	724306
014	2017-05-05t0555	1493981979.29	larva	39.7431	-6.572	-287.1461	719.4955	55.0179	31756.0299	100203.1396	1180617.9603	699.116	0.12788	183.591	0.56108	175.3363	0.49452	472.8283	0.45624	459.438	79435.1484	275.4744	0.98701	356.1173	1.0882	3070560	0.018377	532.011	56.1602	54.1427	153.0825	131.8259	25717.8594	87.1628	0.3004	116.2873	939279
014	2017-05-05t0955	1493996380.33	larva	43.7433	-2.5718	-283.1458	930.7123	64.4069	46380.49	146350.8696	1923672.3029	915.575	0.60726	152.961	-0.18102	146.9273	-0.19522	521.4204	0.72307	492.5746	127226.5859	228.722	0.11395	322.9241	0.52911	3722770	0.27216	459.482	52.0334	49.0408	158.2106	140.2247	38603.3828	85.4149	0.17756	119.0088	1266390
014	2017-05-05t1504	1494014896.95	adult	48.8868	2.5718	-278.0023	878.1152	67.9163	47199.1508	149238.5119	2152181.3616	2072.66	3.735	192.779	0.56771	183.3457	0.47928	799.4894	2.7203	700.3362	198273.375	290.29	1.0665	406.2594	1.4898	4765700	0.74181	240.501	59.6619	58.8052	117.9171	111.5333	29243.4414	86.9323	0.12375	102.6374	1474900
014	2017-05-05t2019	1494033797.72	adult	54.1371	7.822	-272.7521	810.7265	69.1692	39687.3784	125276.2091	1642997.118	2054.19	3.4299	217.354	1.1382	205.9284	0.99489	871.6129	3.2135	766.31	182167.0938	289.1748	0.97606	408.3734	1.4037	4527490	0.15903	249.623	70.8339	69.7505	131.9909	124.2105	27586.0957	96.7698	0.37802	113.1985	1475470
014	2017-05-05t2304	1494043696.31	adult	56.8867	10.5716	-270.0025	1014.5029	65.1342	53801.4351	169450.5382	2439948.6855	923.829	0.14093	209.106	0.92057	198.9998	0.8125	555.4567	0.70048	502.0197	156638.7812	298.1291	1.1562	407.5993	1.3441	5891550	1.0134	596.82	64.5269	62.5957	155.0528	138.8942	43724.8906	93.4839	0.23392	121.2608	1818050
014	2017-05-06t0304	1494058097.36	adult	60.887	14.5719	-266.0022	1035.4193	72.3042	56824.0252	178962.6622	2688579.6273	1083.16	0.50813	178.945	0.012541	167.8746	-0.12843	588.3045	0.89801	495.6522	175314.7344	290.7472	1.0058	415.287	1.4541	5325410	0.35384	1200.31	56.0566	53.4185	166.6974	144.5099	49675.8398	90.3568	0.069038	121.9902	1668240
014	2017-05-06t0704	1494072499.04	adult	64.8874	18.5723	-262.0017	983.2541	71.077	57870.056	182447.5392	2844253.452	820.164	-0.35065	153.796	-0.93403	147.5429	-0.91991	446.1703	-0.34385	385.7742	135189.5938	224.3329	-0.72076	314.0743	-0.27416	4650640	-0.39732	690.61	54.2617	51.4205	166.3331	144.2625	50398.9141	87.872	-0.10186	121.5828	1640820
014	2017-05-06t1104	1494086900.14	adult	68.8877	22.5726	-258.0014	874.1545	65.7986	45430.7374	143320.9476	2027276.1091	1548.62	1.5677	205.041	0.9226	197.8318	0.92619	609.9202	0.92662	484.9672	145770.9375	262.6134	0.23554	348.7814	0.22494	4882640	-0.4568	391.435	72.7489	71.492	139.9319	130.3369	33443.7188	99.9855	0.52787	119.5657	1732370
014	2017-05-06t1507	1494101523.2	adult	72.9497	26.6346	-253.9395	894.5415	68.3877	49534.1298	156160.386	2314855.8951	634.871	-1.0213	142.696	-1.6726	133.9617	-1.7831	387.2938	-0.99865	355.5945	100696.3906	209.9477	-1.3466	317.7819	-0.31765	3698960	-1.4156	361.586	59.5028	57.8555	131.7655	122.0786	34259.0312	89.2739	-0.19101	107.698	1542430
014	2017-05-06t1904	1494115705.25	adult	76.8892	30.5741	-250	858.3959	61.1777	43268.7915	136349.4293	1843004.3625	1273.79	0.81881	193.042	0.51722	188.3609	0.62475	498.6951	0.02393	392.4565	113203.7891	238.7562	-0.45743	294.1499	-0.73704	4379550	-1.0282	307.551	81.6918	80.5447	148.2954	137.1567	33663.0625	108.2841	1.1585	128.3109	1853340
014	2017-05-06t2304	1494130104.09	adult	80.8888	34.5737	-246.0003	985.4466	84.1828	63139.7976	199437.8972	3403920.318	636.539	-1.0599	139.88	-1.9385	136.5312	-1.8284	341.3385	-1.4473	300.2977	112641.7188	191.1733	-2.0038	244.5927	-1.6893	4605270	-0.93635	735.672	61.1069	58.5197	159.6	141.803	52667.9922	92.9485	-0.13124	123.9635	2011820
014	2017-05-07t0310	1494144868.95	adult	84.9902	38.6751	-241.899	1014.424	83.9846	62170.889	196271.5376	3262427.3293	707.919	-0.83375	148.91	-1.5289	147.9512	-1.2984	330.7325	-1.5628	284.6333	107488.0469	199.973	-1.702	237.2898	-1.835	4831390	-0.82345	880.937	58.2876	55.5629	163.2549	143.297	53057.8438	92.247	-0.33195	122.9974	1891140
014	2017-05-07t0704	1494158911.66	adult	88.8909	42.5758	-237.9982	968.705	68.3439	53340.0263	168070.1834	2548352.0105	811.192	-0.46497	162.78	-0.84056	165.0279	-0.44353	320.1619	-1.6813	301.6812	89325.1797	223.1836	-0.85329	260.7862	-1.2971	4541230	-1.0439	1088.48	69.2946	67.2906	195.7251	170.6303	54607.3125	108.5402	1.0705	145.405	1933180
014	2017-05-07t1104	1494173307.01	adult	92.8896	46.5745	-233.9995	840.229	70.2203	47815.373	150799.0478	2307985.6991	399.604	-1.8664	181.397	0.11306	179.2204	0.2928	290.0085	-2.0353	282.8791	72502.125	225.6531	-0.70013	261.4694	-1.2145	4533120	-1.058	449.662	77.9028	75.8928	164.0681	152.7553	41017.0352	108.3177	0.91868	133.9902	1946790
014	2017-05-07t1509	1494188041.02	adult	96.9824	50.6673	-229.9067	961.2219	71.7194	60360.043	190548.2047	3142276.8933	645.337	-0.96564	143.959	-1.7244	141.6623	-1.5882	318.6364	-1.6408	285.5806	100370.4688	199.542	-1.5831	239.9718	-1.6267	4532830	-1.0567	701.125	61.6726	58.2237	187.3031	165.3819	59000.4922	101.8161	0.15577	141.3148	1941880
014	2017-05-07t1904	1494202104.56	adult	100.889	54.5739	-226.0002	797.7459	69.5853	48296.0251	152573.2078	2440674.0672	424.407	-1.7655	190.478	0.65794	188.5715	0.83276	309.6853	-1.6858	300.1636	78350.375	234.093	-0.2345	268.9085	-0.86398	4805190	-0.8547	434.77	80.6293	78.4017	173.2372	159.5154	43829.0078	114.6389	1.2068	143.3115	2034040
014	2017-05-07t2304	1494216509.1	adult	104.8902	58.5751	-221.9989	831.5707	68.386	48468.3784	153034.3051	2359192.8536	555.641	-1.2233	189.553	0.65812	187.0591	0.7902	326.5317	-1.3571	291.7634	82939.0469	231.2621	-0.25584	268.7685	-0.76609	4800430	-0.84177	299.279	90.0541	88.2822	160.7341	154.3332	40826.4688	121.162	1.638	143.653	2280620
014	2017-05-08t0305	1494230969.54	adult	108.907	62.5919	-217.9821	937.6472	78.1066	58354.6209	184129.4735	3049696.7667	445.459	-1.6074	134.872	-2.0741	132.7851	-1.9594	275.8472	-1.9585	252.8291	84133.3906	177.6519	-2.2233	217.8891	-1.8878	4105630	-1.3107	296.394	63.9876	62.0995	142.3758	132.1855	43424.6094	94.214	-0.89348	118.9552	1947850
014	2017-05-08t0704	1494245303.23	adult	112.8886	66.5735	-214.0006	1017.8496	69.4471	54260.8403	170844.649	2490753.4523	606.404	-0.90842	183.229	0.4303	183.5067	0.68129	349.4504	-0.82151	323.8458	99593.3672	240.4084	0.25699	295.0163	0.056213	5208100	-0.49025	410.995	79.3476	77.8653	167.8999	159.8717	47851.457	114.1065	0.72906	144.0951	2255380
014	2017-05-08t1104	1494259721	adult	116.8935	70.5784	-209.9956	805.7512	70.6825	45953.3241	145009.7337	2206639.9294	606.012	-0.85037	190.089	0.82362	187.989	0.94609	287.1136	-1.5991	277.9114	69194.3906	234.8226	0.11806	264.9934	-0.57831	4566890	-0.91754	714.551	90.1377	87.9363	178.5856	165.8322	43039.125	123.6678	1.4109	152.2154	2165560
014	2017-05-08t1504	1494274113.7	adult	120.8915	74.5764	-205.9977	983.4389	69.2994	56459.7463	177964.5494	2698240.5552	604.551	-0.79677	180.516	0.37489	181.4215	0.63909	282.8184	-1.5619	275.6494	83714.2422	228.0033	-0.080021	258.8147	-0.64752	5326850	-0.33413	828.974	88.252	86.6879	183.8512	169.5102	54419.957	123.4261	1.2509	153.3439	2604230
014	2017-05-08t1904	1494288506.31	adult	124.8894	78.5744	-201.9997	997.5957	71.529	54009.6536	170441.0229	2483496.6762	836.138	0.22502	191.525	0.97302	192.6035	1.2425	399.9733	0.22197	361.6237	113192.4531	261.8602	1.327	319.2557	0.90925	5410390	-0.23984	478.021	87.2419	84.2411	220.1447	207.6222	62300.9492	139.8806	2.4457	180.5814	2464500
014	2017-05-08t2304	1494302902.85	adult	128.8885	82.5734	-198.0007	717.1486	104.3664	44691.8222	143831.8112	2407193.9554	798.991	0.13836	210.62	1.984	206.2899	1.9736	405.5164	0.40623	372.2625	94890.8281	269.6386	1.706	327.2628	1.1882	4920300	-0.55799	359.964	97.0674	91.759	223.7351	214.0228	52354.0234	150.5905	3.1301	188.2701	2267590
014	2017-05-09t0304	1494317302.67	adult	132.8884	86.5733	-194.0007	726.4317	75.3867	39873.4816	125982.3939	1888503.0614	708.618	-0.17737	209.571	1.9613	205.1681	1.9384	400.9494	0.44092	372.6854	83798.4219	267.9279	1.6989	323.0127	1.1609	4368720	-0.91731	381.071	97.0394	92.3212	225.4197	212.0639	47112.7266	145.9992	2.5929	186.6816	2022880
014	2017-05-09t0704	1494331702.72	adult	136.8884	90.5734	-190.0007	539.4455	130.1222	36463.0211	120495.3538	2352672.0636	373.596	-1.557	211.453	2.085	208.7235	2.1412	315.7097	-0.72378	310.1355	60300.5625	260.543	1.4501	295.642	0.53939	4021210	-1.1293	413.746	97.8483	94.4379	201.8271	196.7542	38548.9688	139.4681	1.9256	176.5582	1860780
014	2017-05-09t1104	1494346102.58	adult	140.8884	94.5733	-186.0007	801.7794	72.3411	47705.4865	150591.8917	2414548.5886	424.014	-1.2927	203.196	1.6784	201.2786	1.7668	307.7739	-0.76097	300.7155	76943.4766	253.9648	1.2192	287.5658	0.39103	5067310	-0.37485	415.069	93.4267	91.2471	194.8347	186.7686	48708.668	128.3075	0.94208	163.7232	2329880
014	2017-05-09t1504	1494360502.03	adult	144.8883	98.5732	-182.0009	689.8047	69.7645	40858.6874	129195.2595	2039640.0656	447.917	-1.1404	209.858	2.0379	207.4162	2.0931	318.6875	-0.51762	311.5753	68199.1172	258.1688	1.4247	297.3946	0.70266	4479640	-0.75503	404.109	97.0807	94.3617	208.9067	197.8561	44706.0391	133.0886	1.1489	173.3595	2072280
014	2017-05-09t1904	1494374912.03	adult	148.891	102.5759	-177.9981	720.0534	71.7128	42830.1526	135334.4557	2145915.9488	447.403	-1.0962	208.775	1.9916	206.2653	2.036	318.294	-0.447	310.0659	71297.8672	257.0098	1.3989	291.2204	0.59089	4676350	-0.59783	453.273	96.9993	94.2048	212.6401	202.3746	47631.375	132.5737	0.97129	174.5359	2172690
014	2017-05-09t2304	1494389304.11	adult	152.8888	106.5737	-174.0003	739.6675	72.398	43936.1366	138777.6841	2198039.2621	464.208	-0.97347	211.188	2.1207	208.4522	2.1474	325.8913	-0.253	317.0795	74955	260.7574	1.5687	299.8792	0.87225	4847610	-0.46268	405.176	98.0652	95.1887	220.861	211.2224	50798.0234	134.3855	0.95672	179.6482	2250990
014	2017-05-10t0304	1494403702.86	adult	156.8885	110.5734	-170.0007	573.4331	101.4629	38322.9948	123143.6892	2209296.7718	427.898	-1.1002	217.395	2.4406	214.5002	2.4543	331.2444	-0.093029	322.7048	66248.8906	267.8778	1.871	306.4861	1.0994	4343780	-0.77278	348.649	102.04	98.3415	234.4783	224.8943	46895.6641	142.3828	1.3427	191.2447	2038860
014	2017-05-10t0704	1494418102.35	adult	160.8883	114.5733	-166.0008	583.3999	100.1939	38401.5592	123714.7865	2165103.9106	424.319	-1.077	220.472	2.5925	217.5482	2.6006	339.612	0.11669	332.8922	68262.0078	272.9979	2.0789	313.059	1.3249	4417150	-0.70281	342.396	104.306	100.0217	237.385	230.3292	47714.3906	149.6421	1.6502	194.9399	2089780
014	2017-05-10t1104	1494432503.27	adult	164.8886	118.5735	-162.0006	587.5549	76.6442	36194.3437	115356.8793	1876026.5556	442.891	-0.94591	220.822	2.6005	217.814	2.6009	339.3925	0.18494	333.3947	64145.1797	272.5039	2.0442	310.4954	1.289	4172870	-0.83607	330.106	105.651	101.176	244.7609	243.6945	46259.8047	152.6649	1.6704	205.7565	1996490
014	2017-05-10t1504	1494446903.59	adult	168.8887	122.5736	-158.0005	753.0961	73.0063	43398.47	137641.2449	2122885.0239	454.135	-0.84891	220.885	2.5918	217.1872	2.5545	339.0032	0.24118	331.908	76953.7188	276.8697	2.2063	311.5212	1.349	5012990	-0.29151	466.8	108.962	102.657	248.5067	241.0434	56411.0195	167.8029	2.391	210.8076	2472900
014	2017-05-10t1904	1494461302.56	adult	172.8884	126.5733	-154.0007	727.7998	74.8091	39861.1315	126215.846	1947086.2174	445.031	-0.85635	218.44	2.4527	215.2718	2.4414	332.3302	0.18349	325.6934	69457.0156	273.1943	2.0292	308.6427	1.2894	4561030	-0.55365	496.589	107.461	102.1265	237.5424	229.0892	49646.3711	161.0896	1.8147	202.9553	2243780
014	2017-05-10t2304	1494475703.55	adult	176.8887	130.5736	-150.0005	732.8407	75.2382	40802.6736	129188.1725	2004634.8767	519.494	-0.41977	222.115	2.625	218.3537	2.5836	341.5001	0.39918	333.5462	73081.0156	279.0674	2.2423	314.4495	1.4776	4739930	-0.4277	458.856	109.199	103.504	242.2896	236.5238	51849.9766	165.1721	1.8587	205.931	2330310
014	2017-05-11t0304	1494490102.56	adult	180.8884	134.5733	-146.0007	723.9036	73.4743	40539.6026	128332.9115	1989344.866	472.631	-0.62918	222.124	2.6077	217.6851	2.5324	351.0935	0.62314	339.5478	74782.9219	281.3113	2.3006	316.955	1.5636	4715030	-0.42599	483.153	110.102	104.1516	259.6711	251.2084	55309.9531	166.1409	1.7314	210.7596	2337140
014	2017-05-11t0704	1494504502.77	adult	184.8885	138.5734	-142.0007	717.072	73.2669	43081.9536	136322.5122	2178448.7083	483.967	-0.52439	218.763	2.4194	214.2636	2.3419	360.7239	0.84978	352.3664	81523.5938	276.9193	2.087	313.8201	1.4762	4924360	-0.28733	503.868	106.637	101.7094	263.585	253.4466	59570.2109	156.445	1.0805	205.1208	2400410
014	2017-05-11t1104	1494518903.08	adult	188.8885	142.5735	-138.0006	724.2337	73.1561	40032.7472	127013.0027	1979061.3408	493.223	-0.42844	222.901	2.612	218.3683	2.5351	375.328	1.1699	367.1326	78818.875	283.6203	2.323	328.0954	1.9054	4670460	-0.41828	488.588	111.333	104.8058	282.6579	276.7214	59358.1562	169.102	1.547	219.2692	2332770
014	2017-05-11t1504	1494533303.08	adult	192.8885	146.5735	-134.0006	676.1439	69.6485	39164.3453	124012.7144	1883622.2182	423.058	-0.80249	223.306	2.6157	219.2579	2.5668	339.5667	0.56415	332.4994	69611.1719	279.0899	2.1028	313.4908	1.455	4573300	-0.45602	457.276	109.979	105.081	244.9189	237.024	50208.3789	160.4574	0.99533	204.4935	2252370
014	2017-05-11t1904	1494547705.72	adult	196.8893	150.5742	-129.9999	539.563	101.1364	35417.2128	114173.4258	2025278.1036	432.897	-0.70968	225.242	2.6964	221.385	2.66	347.4669	0.7453	336.4497	64281.375	284.4696	2.2823	319.8127	1.6363	4163590	-0.66756	382.509	112.093	107.3755	250.9969	238.4277	46434.4297	161.5627	0.92336	208.3928	2072030
014	2017-05-11t2304	1494562105.29	adult	200.8892	154.5741	-126	545.6531	100.5663	35757.9728	115087.7001	2052515.4242	448.78	-0.57609	226.332	2.7345	222.2081	2.688	356.1342	0.95285	345.3416	66597.0938	286.2723	2.318	325.9146	1.8057	4223350	-0.61524	385.223	113.015	107.879	257.6323	244.4948	48177.2305	163.4599	0.89346	214.5219	2108860
014	2017-05-12t0304	1494576501.9	adult	204.8882	158.5731	-122.0009	544.8399	103.4788	36109.4359	116438.7477	2104137.089	457.64	-0.486	224.823	2.6387	220.3709	2.5794	356.4867	1.0007	345.608	67375.9844	286.2801	2.2804	325.0913	1.756	4235440	-0.59255	420.58	113.61	108.4071	261.0735	253.0818	49342.8828	164.7312	0.84986	214.6562	2140310
014	2017-05-12t0704	1494590902.3	adult	208.8883	162.5732	-118.0008	658.0975	67.8119	37399.9009	118249.6834	1812124.7853	440.411	-0.56062	223.048	2.5322	219.0015	2.4962	347.916	0.8617	339.4958	68191.5469	280.5258	2.0211	318.6437	1.5447	4362820	-0.50883	374.899	112.65	106.9361	253.5059	247.391	49687.1523	165.7965	0.8017	214.2464	2203440
014	2017-05-12t1104	1494605303.8	adult	212.8887	166.5737	-114.0004	665.3541	68.5547	38315.2529	121170.4178	1881917.6194	435.786	-0.56224	224.313	2.5698	219.8121	2.5151	351.7649	0.96889	342.5729	70704.7344	282.9639	2.0809	324.5637	1.6926	4495680	-0.42914	373.418	113.768	108.2228	259.917	246.5898	52243.3125	167.544	0.79804	217.3365	2280130
014	2017-05-12t1504	1494619702.21	adult	216.8883	170.5732	-110.0008	658.0046	68.4885	37817.1855	119581.5435	1851710.0156	459.07	-0.36892	223.017	2.4839	218.2539	2.4196	352.4901	1.004	340.6515	69793.0312	282.1463	2.0154	321.9757	1.5931	4409940	-0.46503	407.441	113.61	107.7543	259.5755	248.5666	51395.9531	168.7101	0.76716	217.8816	2246530
014	2017-05-12t1904	1494634103.18	adult	220.8886	174.5735	-106.0006	682.0469	68.2938	39037.6142	123374.1774	1885692.2761	468.324	-0.27423	225.747	2.5858	221.5879	2.5548	369.5467	1.3751	360.7339	75757.0703	282.611	1.998	328.1483	1.7451	4606370	-0.3607	402.043	115.255	109.622	276.3079	272.7269	56643.1133	168.2055	0.6856	224.6767	2351790
014	2017-05-12t2304	1494648503.35	adult	224.8886	178.5735	-102.0005	700.0125	68.7493	40072.8952	126599.4275	1946557.599	473.777	-0.20035	223.341	2.4414	219.381	2.4229	364.5414	1.2887	356.1247	76553.6875	277.5984	1.7721	321.1763	1.5151	4680120	-0.31966	412.895	114.048	108.7313	268.6026	263.5547	56406.5547	166.3509	0.54578	217.3724	2389870
014	2017-05-13t0304	1494662902.13	adult	228.8883	182.5732	-98.0009	710.6662	68.7191	40616.2614	128299.1951	1969331.6868	472.82	-0.17983	223.052	2.3942	218.7976	2.364	367.1417	1.3629	359.4929	78201.1719	277.8841	1.7485	322.5779	1.528	4740080	-0.29301	408.174	114.796	108.6882	274.7501	263.8636	58521.7773	168.3515	0.5678	222.8975	2439530
014	2017-05-13t0704	1494677303.13	adult	232.8886	186.5735	-94.0006	711.7687	68.5923	40539.071	128036.7388	1959903.566	475.99	-0.1232	222.155	2.3219	218.0703	2.3022	367.4211	1.3827	360.0471	78260.6875	276.5696	1.6658	322.8321	1.5097	4711240	-0.30932	404.598	114.395	108.5553	274.1303	264.8666	58389.7578	167.1	0.45834	218.4673	2425970
014	2017-05-13t1104	1494691704.64	adult	236.889	190.5739	-90.0002	672.309	67.3921	37749.943	119340.3255	1806723.7205	424.386	-0.50492	223.537	2.3556	219.5155	2.3402	350.0873	1.0308	340.4919	69317.2812	280.9612	1.8014	321.7698	1.4572	4415970	-0.46591	365.59	115.459	109.8485	256.6216	247.0112	50811.0742	169.5539	0.49986	218.3786	2280900
014	2017-05-13t1504	1494706102.55	adult	240.8884	194.5733	-86.0008	693.461	66.3062	38572.1509	121865.155	1826540.8571	459.836	-0.20136	223.207	2.3101	219.0202	2.2872	358.5803	1.2265	348.9324	72433.2188	280.1046	1.7435	322.4042	1.4583	4506110	-0.42763	429.588	116.318	110.5308	266.8959	252.8757	53912.9766	171.5617	0.52632	218.1425	2348230
014	2017-05-13t1904	1494720502.84	adult	244.8885	198.5734	-82.0007	635.455	72.239	37699.9105	119514.269	1865372.3889	460.471	-0.16903	221.377	2.1962	217.2635	2.1775	363.9073	1.3593	358.7534	71689.75	277.1306	1.6055	324.4571	1.4989	4359800	-0.50654	416.052	115.693	110.6211	266.5861	261.286	52517.4609	167.1957	0.30847	222.1206	2278460
014	2017-05-13t2304	1494734903.51	adult	248.8887	202.5736	-78.0005	732.3019	70.1594	42389.9233	134017.3635	2059232.4088	443.595	-0.29155	222.177	2.2054	218.4423	2.204	356.3265	1.2082	348.7919	79104.4844	276.1503	1.5484	321.6657	1.4053	4920770	-0.23193	409.058	115.175	109.9071	260.5473	251.7266	57841.5078	165.7958	0.21276	215.7582	2550890
014	2017-05-14t0304	1494749303	adult	252.8885	206.5734	-74.0006	740.5181	68.0061	41576.5574	131369.7062	1989890.5545	459.761	-0.13054	223.562	2.2401	219.4882	2.2224	353.427	1.1591	344.4913	77047.0781	280.3873	1.6875	321.277	1.3825	4866720	-0.26786	376.661	115.711	110.2868	256.6682	244.8367	55953.6562	168.0983	0.26062	216.0653	2518910
014	2017-05-14t0704	1494763702.52	adult	256.8884	210.5733	-70.0008	743.2836	68.0374	42397.7928	133974.4415	2048753.0186	464.102	-0.069298	222.123	2.144	218.3291	2.1383	353.7867	1.1809	343.2873	78540.6406	278.8199	1.6099	319.096	1.3066	4923790	-0.24828	410.717	115.227	109.9829	257.8468	243.0864	57241.9844	167.6467	0.20587	212.8307	2554230
014	2017-05-14t1104	1494778104	adult	260.8888	214.5737	-66.0003	741.7256	68.0627	43025.6852	135945.8905	2106038.3731	449.763	-0.17967	222.403	2.1279	218.3655	2.1103	357.4851	1.279	349.6639	80434.1406	279.3901	1.6128	319.2483	1.2984	5001850	-0.21917	435.313	116.079	110.5631	258.9373	248.5036	58260.8906	169.2799	0.23204	215.1919	2610620
014	2017-05-14t1504	1494792502.75	adult	264.8885	218.5734	-62.0007	751.3656	68.9252	43922.8032	138787.2015	2172433.2476	468.334	0.016089	222.027	2.0838	217.9224	2.0626	357.5156	1.2906	349.9326	82228.5781	279.982	1.6172	321.7984	1.3603	5097510	-0.18232	427.253	116.207	110.5498	258.6228	242.4352	59483.25	170.5403	0.24497	214.8334	2668000
014	2017-05-14t1904	1494806903.23	adult	268.8886	222.5735	-58.0006	753.2925	69.405	44219.3422	139708.2682	2196735.794	472.211	0.077642	221.098	2.0171	217.0858	1.9997	355.1815	1.2435	344.6945	82402.1172	277.7402	1.5159	319.2593	1.2698	5111120	-0.18782	402.671	115.833	110.0364	262.9999	248.8881	61015.9688	169.3691	0.16388	216.2049	2677700
014	2017-05-14t2304	1494821304	adult	272.8888	226.5737	-54.0003	714.5889	67.0709	40422.8869	127691.7069	1942488.383	458.283	-0.037047	223.584	2.1057	219.6188	2.0898	352.2841	1.1798	341.4981	74684.2344	278.7351	1.5365	317.6871	1.2069	4728140	-0.3942	367.444	118.042	112.5201	257.3899	242.7334	54566.6484	171.2849	0.20275	217.5038	2496230
014	2017-05-15t0304	1494835702.6	adult	276.8884	230.5733	-50.0007	719.1118	67.8649	40799.9563	128884.4019	1964815.3441	472.119	0.12834	224.354	2.1186	220.1187	2.0903	356.1427	1.2785	344.4027	76214.5312	279.8409	1.562	321.1357	1.2943	4787260	-0.37846	383.969	118.695	113.1011	260.2778	246.9582	55699.4531	173.9794	0.27304	218.7188	2532710
014	2017-05-15t0704	1494850102.25	adult	280.8883	234.5732	-46.0008	706.4546	67.1663	40346.0577	127497.88	1947030.7115	454.991	-0.026445	222.408	2.0118	218.6414	2.0045	353.7176	1.2236	342.4538	74988.1328	278.59	1.4989	322.8186	1.3289	4698150	-0.43833	375.535	118.661	113.0232	261.8628	250.9242	55514.9141	173.1088	0.20223	219.136	2506590
014	2017-05-15t1104	1494864508	adult	284.8899	238.5748	-41.9992	703.9758	67.4692	39748.0329	125600.0186	1913948.3151	442.57	-0.13938	222.425	1.9937	218.4784	1.9783	354.0008	1.2349	346.8851	73632.1641	278.1349	1.4659	322.974	1.3175	4623780	-0.49141	367.987	118.608	113.0016	261.0332	252.076	54294.9141	171.5339	0.10169	220.5481	2465630
014	2017-05-15t1504	1494878913.58	adult	288.8915	242.5764	-37.9977	639.4299	67.5614	36060.574	114089.5118	1737973.4401	514.395	0.69707	225.39	2.1068	220.9804	2.0703	388.5747	2.1157	381.7131	73440.625	282.2743	1.6078	337.1617	1.7351	4252440	-0.69545	452.881	122.1	115.1496	297.7039	291.9026	56266.0469	180.5286	0.42812	239.5195	2303670
014	2017-05-15t1904	1494893310.53	adult	292.8906	246.5755	-33.9985	715.3087	66.1839	40665.6029	128560.9856	1944724.286	449.901	-0.010965	223.008	1.9832	219.2994	1.9782	357.059	1.3229	347.7455	76053.5625	277.906	1.4261	319.4469	1.1772	4743160	-0.46294	381.761	119.261	113.9266	260.4481	248.2672	55475.4492	172.5764	0.066541	218.2976	2536560
014	2017-05-15t2304	1494907705.76	adult	296.8893	250.5742	-29.9999	719.555	68.1561	41052.6786	129704.3564	1978451.2612	469.465	0.25452	223.705	1.9962	219.7668	1.9809	360.7075	1.4245	351.0786	77552.1094	279.4549	1.4699	323.551	1.2877	4803170	-0.44874	424.077	119.614	114.1042	263.8572	248.8562	56729.3047	173.2615	0.055216	218.0316	2568230
014	2017-05-16t0304	1494922104.84	adult	300.889	254.5739	-26.0001	732.2972	67.6563	41562.6714	131287.7576	2000982.1012	488.673	0.53727	225.587	2.0614	221.6027	2.0435	367.1849	1.604	355.3642	80046.3125	281.2793	1.5248	327.4268	1.3927	4904040	-0.41379	452.664	120.743	115.147	267.2951	251.122	58270.3359	174.7231	0.076079	221.5895	2624840
014	2017-05-16t0704	1494936505.26	adult	304.8892	258.5741	-22	712.8872	69.7363	40697.9819	128593.0642	1993110.0467	510.946	0.88628	225.062	2.0204	220.8541	1.9928	369.6286	1.6813	358.4309	78730.8906	281.4417	1.5162	330.1028	1.462	4790230	-0.48824	410.573	120.677	114.9746	269.6394	254.8747	57433.1875	175.6672	0.075663	222.008	2568480
014	2017-05-16t1104	1494950905.86	adult	308.8893	262.5742	-17.9998	676.2314	69.8667	38586.5721	121992.161	1886120.6968	440.217	-0.026846	225.79	2.0345	221.9963	2.0247	358.1156	1.3822	350.5244	72339.3594	281.349	1.4978	325.9605	1.3178	4554190	-0.62545	367.454	121.434	116.0665	261.0596	250.985	52734.0391	175.825	0.042022	223.6332	2449320
014	2017-05-16t1504	1494965315.91	adult	312.8921	266.577	-13.997	675.1809	68.526	39146.0215	123833.6239	1902470.0482	465.588	0.37565	226.549	2.0498	222.695	2.037	357.4162	1.3727	352.4013	73270.3125	282.567	1.5304	327.444	1.3505	4636560	-0.60024	342.189	122.254	116.8742	262.53	255.6979	53818.6445	177.3161	0.065065	226.6752	2502050
014	2017-05-16t1904	1494979707.4	adult	316.8897	270.5747	-9.9994	693.9528	69.3361	40429.1263	127864.7153	1989354.5449	455.552	0.27434	224.191	1.9287	220.0349	1.9035	356.3269	1.3524	346.7745	75541.2969	280.7673	1.4457	327.4257	1.3361	4739390	-0.56447	338.548	120.638	114.8038	256.6487	249.526	54409.5352	175.4004	-0.058633	222.8889	2550280
014	2017-05-16t2304	1494994107.01	adult	320.8896	274.5745	-5.9995	672.0282	68.3684	37528.3443	118595.4907	1775469.984	506.19	1.167	228.075	2.0804	223.5298	2.0367	377.9485	1.9793	369.2639	74455.8438	286.8691	1.6702	338.6611	1.6835	4477560	-0.71602	420.771	124.628	117.8981	282.8781	274.48	55726.9922	183.9631	0.27371	239.2129	2446690
014	2017-05-17t0304	1495008505.07	adult	324.8891	278.574	-2.0001	686.989	69.5801	39118.4244	123609.4486	1898209.9715	471.102	0.66541	226.549	1.9958	222.0692	1.9554	371.435	1.8119	364.0199	76144.1719	284.4806	1.5626	335.827	1.5809	4632020	-0.6539	378.902	123.478	117.4312	278.6118	269.56	57115.4219	180.4458	0.07933	233.9393	2524630
014	2017-05-17t0704	1495022905.44	dead	328.8892	282.5741	2.0001	684.8087	69.8489	39034.6064	123371.4202	1912584.7859	489.637	1.1223	226.781	1.9879	222.4115	1.9521	373.5487	1.8936	364.8013	76577.4844	285.3368	1.5826	339.5248	1.69	4630420	-0.67216	389.979	123.449	117.2201	280.538	273.8117	57510.2852	180.0446	0.020251	235.4152	2520590
015	2017-05-03t1409	1493838919.97	larva	0	-46.3149	-298.8892	148.2043	41.0563	3240.9577	10644.6566	68513.8051	0	-0.26597	0	-1.1401	0	-1.1272					0	-1.1593	0	-1.1005	0	1.5834	0	0	0				0	-0.84633	0	0
015	2017-05-04t0955	1493910068.59	larva	19.7635	-26.5514	-279.1257	156.3524	27.5898	2863.9684	9110.1986	49569.1908	0	-1.2921	0	-1.8986	0	-1.8468					0	-2.0308	0	-2.0877	0	-1.409	0	0	0				0	-1.353	0	0
015	2017-05-04t1355	1493924472.57	larva	23.7646	-22.5503	-275.1245	156.3524	27.5898	2863.9684	9110.1986	49569.1908	0	-1.4446	0	-2.087	0	-2.026					0	-2.2443	0	-2.3117	0	-1.727	0	0	0				0	-1.4781	0	0
015	2017-05-04t1755	1493938797.29	larva	27.7437	-18.5712	-271.1455	142.0015	22.5663	2398.17	7627.5642	35819.3476	284.936	-0.66419	199.599	1.0586	198.9318	1.1091	262.4234	-0.71887	257.8781	3673.9275	235.823	0.6857	251.9086	0.27439	264868	-1.7363	178.364	68.8238	67.8865	123.3663	118.2983	1727.1287	92.4846	0.60898	104.9702	91329.2
015	2017-05-04t2155	1493953195.93	larva	31.7433	-14.5716	-267.1458	411.8162	45.4836	13964.2785	44224.3147	399829.7634	315.808	-0.72736	197.348	0.96231	195.7471	1.0063	280.5997	-0.7115	278.8278	21044.9805	247.6116	0.75203	269.5009	0.32363	1465900	-0.83807	206.267	70.0165	69.3369	117.263	112.4313	8794.7266	92.6767	0.56466	104.8943	520083
015	2017-05-05t0155	1493967596.2	larva	35.7434	-10.5715	-263.1458	736.5413	58.7769	29629.6918	93674.4917	993526.5452	568.461	-0.1045	166.659	0.32707	165.5781	0.3921	367.7337	-0.20319	345.67	57734.1953	265.8036	0.92407	315.8194	0.72539	2611050	-0.074838	223.313	57.8889	56.9348	113.5182	108.0059	17822.3594	83.8339	0.27829	98.2557	906946
015	2017-05-05t0555	1493981994.88	larva	39.743	-6.5719	-259.1461	632.0912	54.7374	29826.3214	94195.8547	1182409.1201	504.379	-0.45639	193.163	0.75135	189.3887	0.77297	387.1453	-0.16883	377.7425	60781.8125	241.9394	0.45818	317.3356	0.60341	3029960	-0.017674	247.537	71.5619	70.8818	121.0504	115.7413	19004.916	94.5022	0.50428	107.5495	1122520
015	2017-05-05t0955	1493996395.45	larva	43.7432	-2.5717	-255.146	621.6479	44.8364	23329.682	73566.8922	733829.7158	1025.33	0.93027	198.279	0.78514	189.1931	0.70275	710.4164	2.1246	712.6597	88091.6328	250.2152	0.47635	521.0509	3.1141	2448940	-0.81652	179.122	68.8352	68.2206	116.9433	112.4729	14500.9697	91.5299	0.35751	104.2543	850184
015	2017-05-05t1504	1494014911.86	adult	48.8866	2.5717	-250.0025	957.7382	92.3976	54870.6746	174938.8198	2643532.7431	1047.06	0.78196	170.237	0.03427	164.2009	0.027964	566.5983	0.95429	522.0167	163180.3125	254.314	0.39709	335.6877	0.51235	4887000	0.84098	569.493	53.7936	52.5479	120.1964	108.8343	34616.5703	83.2658	0.0061999	99.7937	1544250
015	2017-05-05t2019	1494033812.45	adult	54.1368	7.8219	-244.7524	1018.5762	64.339	54798.408	172607.9233	2491110.5004	956.125	0.32575	201.139	0.70392	198.0289	0.78402	556.896	0.77123	501.3453	159829.1562	292.9853	1.0555	395.5272	1.214	5771480	1.1341	599.042	59.2495	58.2651	131.2774	118.1179	37676.6211	89.8192	0.12954	107.8103	1700100
015	2017-05-05t2304	1494043711.21	adult	56.8865	10.5715	-242.0027	1068.6386	69.5705	62503.5127	197553.655	2984916.8508	1276.56	1.1307	175.438	-0.046315	169.3253	-0.03781	632.7323	1.3073	556.9469	206903.4531	260.6501	0.3251	361.7119	0.64384	5730870	0.89011	309.37	50.0767	48.1753	127.8831	117.5822	41817.7773	77.9832	-0.36049	101.6449	1635810
015	2017-05-06t0304	1494058112.17	adult	60.8867	14.5718	-238.0024	926.4677	69.1382	54530.3673	172001.1352	2673362.485	760.26	-0.40184	199.319	0.64577	195.1812	0.72022	509.3095	0.26491	490.164	145153.2188	270.3576	0.52171	376.9009	0.84388	5679200	0.6193	270.985	67.1794	66.6493	128.1726	121.1924	36529.1836	95.898	0.30196	111.272	1914140
015	2017-05-06t0704	1494072514.4	adult	64.8873	18.5724	-234.0018	954.4167	94.3301	61417.0248	193994.1768	3397882.6502	1338.98	1.0999	194.578	0.49237	188.8735	0.53267	632.1558	1.1734	523.9427	202922	286.4763	0.90426	418.7593	1.4683	6231760	0.75692	376.112	53.6317	52.3199	120.3257	107.5589	38624.5391	81.8143	-0.396	98.3942	1717660
015	2017-05-06t1104	1494086915.43	adult	68.8876	22.5727	-230.0015	983.6869	68.1636	53258.5662	167846.6497	2417994.4709	2113.03	3.1377	229.414	1.8912	221.0012	1.8594	775.7645	2.3108	628.2756	216438.2812	297.2708	1.234	394.7563	1.0246	6394690	0.61724	292.332	67.9999	67.1505	127.6281	117.7486	35608.2383	92.5391	0.090454	109.0535	1895430
015	2017-05-06t1507	1494101539.39	adult	72.9498	26.6349	-225.9393	1055.2546	156.562	75061.4542	244606.5087	4771593.4988	872.005	-0.34803	175.32	-0.27889	174.8175	-0.0047626	469.8084	-0.27952	413.7505	184164.8906	268.2946	0.4315	362.2178	0.48779	6871510	0.80416	333.995	59.6151	57.5259	138.4008	127.3295	54253.1055	90.8179	-0.086356	112.818	2336550
015	2017-05-06t1904	1494115720.77	adult	76.8891	30.5742	-222	1095.5025	79.4573	63455.352	200156.7372	3066778.7446	1504.12	1.4925	223.432	1.8881	219.8608	2.077	619.196	1.1376	463.9479	205573.0938	302.1602	1.5656	410.2929	1.4632	7410790	1.0714	364.974	70.7128	69.32	147.2623	134.6879	48891.0859	99.5078	0.48307	121.1869	2345400
015	2017-05-06t2304	1494130119.61	adult	80.8888	34.5739	-218.0004	1221.6233	77.7388	78243.2625	246818.8856	4203097.4374	1632.52	1.971	205.997	1.1688	200.7099	1.2553	586.8752	0.9887	443.3142	240031.9531	280.1775	0.95113	340.054	0.2094	8406100	1.6808	502.294	65.0395	63.0932	149.3611	135.846	61088.6875	94.9732	0.041822	119.6317	2654070
015	2017-05-07t0310	1494144885.44	adult	84.9904	38.6755	-213.8987	1195.2258	87.3111	85865.0754	270930.5343	5104695.5975	901.42	-0.2154	166.575	-0.67504	160.774	-0.6659	470.7853	-0.059177	407.903	210441.0312	238.6432	-0.37439	319.7981	-0.10918	7442730	0.97198	422.815	58.4233	56.189	150.2285	134.0301	67152.1484	89.2625	-0.60611	116.7751	2610410
015	2017-05-07t0704	1494158927.32	adult	88.8909	42.576	-209.9982	1101.6976	77.8633	69774.5028	219948.8309	3684939.5858	935.78	-0.046677	203.971	1.1845	197.8483	1.1986	524.3046	0.68261	458.1203	190846.875	304.9099	2.025	397.1609	1.6757	7423530	0.9433	929.963	62.7309	60.7485	157.1216	140.559	57192.2539	97.0478	-0.018018	123.8652	2283090
015	2017-05-07t1104	1494173323.12	adult	92.8898	46.5749	-205.9994	1116.1969	78.6876	74735.4166	236239.0191	4170152.8569	1091.83	0.576	198.351	0.95687	193.6523	1.022	572.0938	1.4568	486.782	223116.5781	282.513	1.3473	356.4978	0.92847	7729140	1.1578	437.825	61.6034	59.3826	149.2963	136.6355	58225.5586	94.4727	-0.40123	122.141	2400500
015	2017-05-07t1509	1494188057.75	adult	96.9827	50.6678	-201.9064	1028.3078	79.7559	64953.5995	204875.6695	3415556.5702	1090.22	0.67624	227.545	2.4734	220.101	2.4031	547.0681	1.3604	497.366	185456.0938	301.255	2.1495	375.0897	1.4986	7711490	1.1638	409.43	86.3055	84.9332	155.467	145.13	52703.3164	116.3223	1.5243	136.121	2924890
015	2017-05-07t1904	1494202120.29	adult	100.889	54.5741	-198.0002	1156.7986	95.3314	83167.699	263339.1368	4986212.5636	979.353	0.35149	188.237	0.54474	183.833	0.59058	511.9786	1.0572	445.3422	222198.7344	270.0438	1.1049	345.4026	0.93448	8151220	1.5015	649.926	64.3591	60.8932	164.5413	152.9542	71410.9375	105.8885	0.39901	138.2417	2786940
015	2017-05-07t2304	1494216524.78	adult	104.8902	58.5753	-193.9989	1189.2809	80.0966	77423.0685	244606.599	4175120.3404	990.716	0.48323	187.817	0.57009	183.8702	0.62676	491.9872	0.92652	423.4724	198762.8438	259.0992	0.79499	335.308	0.81669	7581970	1.1347	583.909	70.7077	67.9196	174.0239	166.1677	70305.6719	109.7052	0.60481	146.761	2854400
015	2017-05-08t0305	1494230985.11	adult	108.907	62.5921	-189.9822	1086.5915	81.7299	69796.1475	219926.9569	3813796.4348	783.451	-0.26205	203.08	1.394	198.0055	1.39	469.0172	0.7393	431.8789	171191.2969	281.449	1.7419	360.8347	1.5346	7395360	1.0424	488.937	71.8999	69.5824	162.8509	151.6282	59440.5703	108.8608	0.39857	136.9037	2618310
015	2017-05-08t0704	1494245318.84	adult	112.8886	66.5737	-186.0006	1117.3534	73.7167	62527.3975	197148.9952	2941090.6758	922.432	0.366	198.595	1.213	191.3773	1.0859	476.9003	0.97468	415.8656	156423.3125	282.6593	1.8883	348.7611	1.3501	6495450	0.43532	337.12	80.8634	78.8072	164.8444	155.3436	54068.9688	116.139	0.90458	142.8156	2644800
015	2017-05-08t1104	1494259737.4	adult	116.8937	70.5788	-181.9954	1116.2638	82.3549	70937.566	223786.1925	3866785.1685	735	-0.32461	181.174	0.36897	177.9234	0.42826	432.1311	0.46096	389.3058	160320.6562	268.2355	1.4212	331.5864	1.0336	6704150	0.62289	557.273	72.0101	70.0361	164.6549	152.2488	61086.957	112.8222	0.49379	140.2193	2664660
015	2017-05-08t1504	1494274130.12	adult	120.8917	74.5768	-177.9975	950.4864	77.4667	59858.01	188821.3998	3172754.5914	890.097	0.37839	212.094	1.987	206.9663	1.9539	534.0463	2.0336	520.0075	167156.4844	275.2869	1.7821	402.0552	2.8414	6625590	0.6013	578.803	85.4931	83.0025	168.3201	158.8089	52684.1797	124.5627	1.345	149.2627	2670720
015	2017-05-08t1904	1494288521.87	adult	124.8894	78.5745	-173.9997	994.023	76.625	63741.3925	201294.8948	3377692.0461	902.039	0.49894	206.162	1.7214	196.8419	1.4609	524.9124	2.0233	482.9817	174795.8438	281.6224	2.1129	383.2359	2.4799	6852610	0.7948	303.976	87.0952	82.5879	219.613	214.5816	73131.1328	130.4686	1.6836	193.1622	2894960
015	2017-05-08t2304	1494302918.39	adult	128.8885	82.5735	-170.0007	990.8515	73.0389	59727.0798	188658.8431	2955797.6044	569.509	-0.82598	202.531	1.5694	197.9626	1.5438	361.9993	-0.22614	351.8552	112943.7734	260.8138	1.3515	324.3608	1.1163	6314320	0.43539	670.637	83.2155	81.0639	167.4194	154.0643	52234.8594	116.4163	0.42284	142.3034	2594410
015	2017-05-09t0304	1494317318.19	adult	132.8884	86.5735	-166.0008	1082.3137	95.1724	78257.6441	247359.4415	4741698.4287	542.155	-0.88541	176.041	0.2374	175.2481	0.39017	384.3761	0.19787	371.6373	156825.4531	248.1594	0.89679	326.358	1.2448	7167690	1.06	476.922	75.5156	72.666	189.8337	179.2154	77452.1406	123.0663	0.81679	162.2581	3074690
015	2017-05-09t0704	1494331718.26	adult	136.8884	90.5735	-162.0007	863.9709	104.1229	62195.6601	197400.9946	3910775.8479	465.15	-1.1623	155.97	-0.77686	152.5327	-0.77377	323.5034	-0.60824	304.2526	104815.0859	208.6389	-0.67719	267.8062	-0.16907	5047640	-0.41156	278.092	75.0205	71.1092	174.3413	168.1492	56486.5703	120.5992	0.49876	156.1132	2427890
015	2017-05-09t1104	1494346118.1	adult	140.8884	94.5735	-158.0008	990.5679	111.4224	73711.551	233843.6545	4727542.9237	569.775	-0.65449	159.836	-0.56411	156.1642	-0.57794	338.9203	-0.29336	308.7046	130145.4062	226.5475	0.085265	273.2385	0.020516	6127320	0.35791	616.766	77.498	74.0749	182.657	176.5712	70140.2969	123.008	0.5515	162.5977	2970880
015	2017-05-09t1504	1494360517.65	adult	144.8882	98.5733	-154.0009	1145.2353	84.0312	77871.7617	245734.7633	4379494.0322	735.795	0.14214	170.92	0.02021	167.9027	0.03731	426.0442	1.1179	380.9173	172973.9375	232.5413	0.35665	300.3732	0.78102	6931850	0.91866	478.225	67.9195	65.2567	169.6203	160.6505	68865.8281	108.1674	-0.63836	143.1153	2754540
015	2017-05-09t1904	1494374927.86	adult	148.8911	102.5762	-149.9981	946.1959	74.3153	58193.3856	183689.4414	3006536.4505	755.28	0.30214	200.288	1.5514	195.1953	1.46	421.9506	1.1583	379.5685	128272.9844	255.9387	1.354	312.2342	1.1536	6084540	0.35005	386.273	94.8549	91.7059	196.2189	188.7103	59650.5391	138.5699	1.3891	174.5751	2881600
015	2017-05-09t2304	1494389319.71	adult	152.8888	106.5739	-146.0003	1121.2931	96.8743	79211.9776	251165.1467	4774156.7884	685.693	0.053958	167.675	-0.13515	162.6069	-0.23524	375.1684	0.52364	335.8467	154944.5469	237.7223	0.60077	289.3649	0.5858	6913240	0.90701	415.08	73.5003	67.3327	215.5858	209.4201	89036.9219	131.0341	0.73033	188.0655	3030420
015	2017-05-10t0304	1494403718.42	adult	156.8885	110.5735	-142.0007	1441.3829	75.5029	83063.2984	263505.3615	4160542.2324	567.073	-0.43994	178.452	0.42514	176.3258	0.47479	325.4144	-0.1866	308.1232	141555.2812	242.7843	0.8168	285.8546	0.5282	7753030	1.4521	324.925	89.153	84.6737	208.2029	199.0551	90568.25	142.8356	1.3723	183.1223	3873340
015	2017-05-10t0704	1494418118.04	adult	160.8884	114.5734	-138.0008	1192.3464	97.2247	78744.7278	249094.3417	4330654.2492	522.111	-0.60209	183.713	0.69522	186.1709	0.97842	330.0847	-0.039114	315.5415	135664.7969	243.6902	0.85102	284.2857	0.51651	7540130	1.3018	335.161	92.3218	92.5977	211.9955	207.0143	87130.1562	135.9473	0.78511	174.1894	3789160
015	2017-05-10t1104	1494432518.83	adult	164.8886	118.5737	-134.0006	1177.4183	90.874	86156.4485	272415.2512	5292569.2926	589.941	-0.21422	147.138	-1.1922	143.0892	-1.251	294.1955	-0.56804	267.7388	132093.7812	204.8521	-0.77979	244.4805	-0.59125	6595920	0.6937	477.362	72.7151	68.1342	199.5532	191.2653	89599.3828	121.5026	-0.22819	168.9369	3259670
015	2017-05-10t1504	1494446919.16	adult	168.8887	122.5738	-130.0005	1130.0128	77.8763	63416.6963	202504.1866	3059117.2944	601.509	-0.097454	214.673	2.2729	213.3241	2.3559	348.5879	0.4034	336.4839	116079.7812	277.215	2.2206	316.8298	1.5022	7129300	1.0229	340.816	99.8491	96.4828	203.1783	196.6792	67658.3828	148.7766	1.275	181.0585	3315990
015	2017-05-10t1904	1494461318.12	adult	172.8884	126.5735	-126.0008	861.0629	79.5014	57009.8711	180933.5325	3086658.6853	652.458	0.22712	175.012	0.22947	173.9587	0.32299	334.1325	0.21443	307.4727	99571.5	236.8633	0.52646	281.0062	0.48244	5200650	-0.16278	444.031	88.6868	85.4442	216.4064	201.2111	64489.1211	142.2694	0.75399	177.6306	2635420
015	2017-05-10t2304	1494475719.14	adult	176.8887	130.5737	-122.0005	1063.2558	74.9829	66097.7531	208611.6094	3398050.751	535.722	-0.33296	174.117	0.17532	166.7566	-0.054841	333.5156	0.26002	310.7933	115062.8906	252.4142	1.1461	288.7093	0.7185	6006520	0.33405	410.848	89.3351	85.6118	205.8288	200.0371	71010.9219	146.3374	0.84034	183.5875	3081790
015	2017-05-11t0304	1494490118.1	adult	180.8884	134.5735	-118.0008	1312.4724	94.904	90309.6487	285359.1743	5296917.0358	649.566	0.33999	161.808	-0.45972	158.8798	-0.46485	307.7668	-0.14306	277.5259	144958.1875	218.8338	-0.25237	255.3001	-0.2682	7610150	1.288	851.612	70.5278	66.5914	189.8217	181.9582	89406.0078	113.87	-0.97838	157.1584	3317060
015	2017-05-11t0704	1494504518.38	adult	184.8884	138.5735	-114.0007	993.294	75.8974	61806.5371	194962.6029	3228173.5739	725.781	0.83205	203.468	1.6445	199.4236	1.5881	403.5649	1.6186	358.9735	130351.4609	256.6413	1.264	305.4947	1.2275	6561430	0.66704	331.306	98.0427	93.8596	202.8979	195.7337	65536.0156	145.3042	0.52656	178.9575	3161680
015	2017-05-11t1104	1494518918.71	adult	188.8885	142.5736	-110.0006	950.5683	76.2208	55996.5561	176692.9861	2792998.5897	665.2	0.56006	195.019	1.2047	191.0091	1.1503	374.7776	1.1599	341.4091	109809.8359	248.8693	0.92228	295.6969	0.93412	5707810	0.1775	410.928	100.152	95.6081	211.4657	201.4967	61959.4648	148.6766	0.57199	185.2521	2931260
015	2017-05-11t1504	1494533318.7	adult	192.8885	146.5736	-106.0006	974.1996	76.1565	62166.3439	196543.4641	3275715.1569	614.959	0.32701	203.331	1.6114	199.0266	1.5465	387.1161	1.4438	363.6053	125812.75	264.7026	1.5272	327.6307	1.8786	6592180	0.68579	405.641	93.9764	89.405	237.8119	224.026	77288.8672	143.4732	0.21811	194.4038	3046810
015	2017-05-11t1904	1494547721.29	adult	196.8893	150.5743	-101.9999	1120.0686	74.0652	67387.8613	212404.9569	3393965.5165	679.734	0.78208	193.01	1.0824	188.5527	1.0104	364.6375	1.0678	330.3982	128717.0547	250.3893	0.92853	297.1714	0.95802	6795480	0.80024	488.523	102.303	97.6573	227.5522	217.6301	80325.9375	153.7399	0.57787	196.9355	3601900
015	2017-05-11t2304	1494562120.75	adult	200.8891	154.5742	-98.0001	1072.4452	79.9484	65811.8442	207637.1445	3507596.8998	586.718	0.28063	177.1	0.27943	174.1227	0.28137	360.9052	1.0438	342.9907	124151.3906	248.3545	0.82258	302.133	1.0948	6082150	0.40743	377.719	93.379	89.6483	216.2259	207.589	74381.6953	147.7961	0.22357	189.4654	3206920
015	2017-05-12t0304	1494576517.67	adult	204.8883	158.5733	-94.0009	1090.0401	79.8196	67262.4703	212289.0914	3516450.073	605.107	0.45561	204.149	1.6132	201.4706	1.6383	350.6331	0.88746	325.4207	123422.8516	257.5752	1.1567	297.574	0.93778	7166040	0.99841	358.815	109.07	105.1141	223.958	217.2119	78833.2031	159.387	0.62686	200.2714	3828560
015	2017-05-12t0704	1494590917.61	adult	208.8882	162.5733	-90.0009	1262.9491	86.4879	83634.3763	265054.1151	4757454.3036	483.163	-0.27969	159.463	-0.60627	158.8663	-0.48361	269.4647	-0.67699	263.8553	117486.6094	217.3874	-0.43312	250.0922	-0.48499	6948450	0.8771	542.813	90.3096	86.7802	222.0757	215.2766	96825	143.4039	-0.11181	193.796	3935150
015	2017-05-12t1104	1494605319.19	adult	212.8887	166.5738	-86.0005	1050.2904	81.4052	67688.5646	213570.0599	3694607.7396	533.006	0.094621	185.224	0.65232	184.249	0.76386	317.5742	0.28925	298.8122	112103.6875	237.8534	0.33843	275.3539	0.24346	6538590	0.65314	384.785	98.0678	93.5629	212.5717	200.6967	75037.8125	153.0265	0.21314	185.0883	3461890
015	2017-05-12t1504	1494619717.92	adult	216.8883	170.5734	-82.0008	1119.3824	78.6553	68187.7602	215998.0382	3535426.3541	687.043	1.2154	222.061	2.4372	218.5339	2.4333	394.5299	1.85	372.4315	140847.1875	285.1301	2.13	340.1322	2.1256	7907160	1.3668	522.06	115.777	111.111	257.8391	245.6476	92048.5625	174.241	0.98671	220.4808	4122600
015	2017-05-12t1904	1494634118.64	adult	220.8885	174.5736	-78.0006	1073.7996	86.7927	70744.7775	223286.3642	3901517.8427	463.009	-0.31212	178.571	0.30029	181.0357	0.58276	309.2724	0.14694	297.3983	114121.5156	238.4727	0.31227	274.1963	0.16924	6584970	0.66621	419.14	104.219	101.8645	228.9577	219.2471	84485.4062	164.8035	0.55135	203.9945	3843190
015	2017-05-12t2304	1494648518.79	adult	224.8886	178.5736	-74.0006	1011.2655	76.038	60340.3473	190221.5553	3072074.0718	576.623	0.55317	186.854	0.68472	184.2829	0.72668	331.8214	0.61453	323.8411	104855.5547	258.4793	1.0459	304.8017	1.0385	5889820	0.30246	500.704	108.237	103.5079	249.6338	242.972	78884.2656	172.6025	0.79001	223.2882	3411730
015	2017-05-13t0304	1494662917.92	adult	228.8883	182.5734	-70.0008	1360.5458	96.483	81630.4557	258738.6481	4257288.9048	360.085	-1.0263	156.963	-0.76606	152.4729	-0.81926	293.4428	-0.17465	288.5164	125300.0625	225.708	-0.22499	273.4061	0.10001	6690720	0.70454	375.312	94.2303	88.6457	248.2491	243.6258	106002.3438	158.3742	0.17973	219.6178	4016660
015	2017-05-13t0704	1494677318.5	adult	232.8885	186.5736	-66.0007	912.2609	79.2088	55238.0891	174280.4585	2823444.5157	531.343	0.30407	197.038	1.1283	191.4519	1.0326	353.3137	1.0849	342.2427	102107.6484	263.2425	1.1639	312.8158	1.2194	5685340	0.1857	562.916	123.564	116.0885	286.971	270.3584	82934.625	192.0016	1.4189	241.6673	3565320
015	2017-05-13t1104	1494691720.2	adult	236.889	190.574	-62.0002	1073.1089	74.1802	63832.4603	201119.1977	3221171.5908	424.269	-0.50585	192.299	0.88055	189.5704	0.9216	316.2106	0.30594	309.2253	105614.3281	245.5436	0.47071	284.9745	0.38985	6413740	0.54695	424.842	118.775	109.8622	263.8604	254.776	88129.375	192.0137	1.3615	234.7263	3961510
015	2017-05-13t1504	1494706118.37	adult	240.8884	194.5735	-58.0007	975.533	73.7621	55082.3768	173711.8122	2634722.9321	547.251	0.50863	210.873	1.7313	207.1053	1.7265	348.6078	1.0102	340.4674	100399.0469	271.7784	1.4311	314.6515	1.2328	6071680	0.36506	454.122	137.623	129.6053	295.9772	285.0426	85241.4297	213.5126	2.1281	263.9235	3962580
015	2017-05-13t1904	1494720518.25	adult	244.8884	198.5735	-54.0007	592.0196	79.2109	37269.1078	119201.7519	1966891.9966	417.83	-0.52577	207.597	1.5535	205.4777	1.6265	311.4494	0.20522	305.7467	60732.6406	261.0771	1.0045	293.5974	0.60061	4041280	-0.66734	392.241	134.565	127.8853	257.9212	250.3954	50294.6328	201.8405	1.6245	236.854	2619570
015	2017-05-13t2304	1494734918.92	adult	248.8886	202.5737	-50.0006	883.5877	76.9477	54171.9522	171264.7148	2744465.406	499.888	0.19184	211.53	1.7119	208.0007	1.7191	342.7429	0.905	333.1624	96996.25	270.7001	1.3444	313.8357	1.1765	5982910	0.30417	477.53	139.943	131.3031	301.0543	291.6841	85198.3516	219.9771	2.2695	269.115	3958150
015	2017-05-14t0304	1494749318.87	adult	252.8886	206.5737	-46.0006	904.2266	76.1074	55279.8016	174686.515	2791755.5028	500.526	0.22867	212.329	1.7228	208.6797	1.7241	343.7436	0.93979	335.2964	99341.8906	272.5007	1.3924	314.2095	1.1751	6128240	0.36874	498.351	141.013	131.5681	297.9314	288.8329	86102.1797	223.022	2.3492	271.4473	4069920
015	2017-05-14t0704	1494763717.94	adult	256.8883	210.5734	-42.0008	934.7454	75.091	57200.4721	180621.323	2879729.0965	528.332	0.51145	209.8	1.5803	206.5869	1.601	340.3973	0.87334	329.0598	101778.8047	270.9098	1.3138	309.98	1.0379	6264410	0.42801	570.698	139.688	129.4675	308.5421	295.7178	92254.0703	226.7153	2.4606	276.5144	4170950
015	2017-05-14t1104	1494778119.46	adult	260.8887	214.5738	-38.0004	928.2241	77.6955	57343.9499	181113.8463	2952396.0575	472.19	0.028417	209.733	1.552	206.6641	1.5786	324.4684	0.51027	318.2853	97340.5312	269.2955	1.2349	304.2172	0.85341	6279830	0.42529	459.763	140.247	130.6848	292.3844	285.8115	87715.3125	225.4497	2.3876	269.8875	4199260
015	2017-05-14t1504	1494792518.74	adult	264.8885	218.5736	-34.0006	903.5199	77.414	53052.2222	167513.8144	2617770.2363	465.46	-0.011281	212.33	1.6455	209.0371	1.6614	338.2255	0.83567	326.7968	94026.6875	272.7866	1.3476	309.8625	1.0055	5886230	0.21535	477.598	144.23	135.4595	310.5209	296.367	86324.8203	230.0746	2.5445	277.2669	3998350
015	2017-05-14t1904	1494806918.74	adult	268.8885	222.5736	-30.0006	947.3679	71.9002	58035.8535	183261.628	2941745.7572	462.337	-0.018928	209.031	1.4744	205.805	1.4932	334.5937	0.75201	326.4128	101381.875	270.3115	1.2372	308.0363	0.93479	6329450	0.42654	513.325	141.716	131.4992	312.9477	302.3466	94823.1562	230.1088	2.5271	280.016	4291170
015	2017-05-14t2304	1494821319.4	adult	272.8887	226.5738	-26.0004	906.5978	77.04	54704.9108	172762.5071	2745493.2311	449.24	-0.12794	213.057	1.6342	209.8238	1.6521	346.5273	1.0407	338.377	99106.8047	275.0969	1.3998	316.4055	1.1685	6090670	0.29318	479.242	146.002	137.0489	317.3613	307.8488	90765.3359	234.9043	2.6975	285.317	4173750
015	2017-05-15t0304	1494835718.46	adult	276.8885	230.5736	-22.0007	889.4763	77.951	53271.289	168025.2349	2716565.3233	429.246	-0.31501	215.26	1.7126	212.4816	1.7504	333.1117	0.71565	327.5869	92938.1719	276.2401	1.4263	311.4913	1.0039	5988760	0.22812	442.085	148.809	140.324	311.0508	304.1356	86783.1562	236.4403	2.7426	285.5186	4140010
015	2017-05-15t0704	1494850117.59	adult	280.8882	234.5733	-18.0009	895.8589	78.67	51516.0748	162619.5872	2596996.2121	468.991	0.12269	215.175	1.6899	212.098	1.7143	340.4414	0.89524	332.3328	91919.1719	276.8323	1.4325	312.3826	1.0132	5796600	0.11678	511.903	150.001	142.0978	317.6527	306.5805	85766.2344	237.2437	2.7596	286.8544	4040870
015	2017-05-15t1104	1494864523.67	adult	284.8899	238.575	-13.9992	876.8359	77.4004	50507.4183	159316.5139	2501315.1821	433.701	-0.23685	216.527	1.7317	213.0508	1.7383	345.0178	1.01	336.5258	91429.7109	280.412	1.5523	318.0477	1.1678	5716740	0.061583	410.151	149.974	143.4567	306.1711	297.0531	81135.3359	234.6224	2.6393	282.2599	3959610
015	2017-05-15t1504	1494878929.39	adult	288.8915	242.5766	-9.9977	821.7917	80.0467	48885.6056	154570.486	2469967.8669	406.887	-0.52431	218.661	1.8085	215.3445	1.8218	337.5242	0.8218	332.7711	86406.2031	281.8706	1.5924	318.4889	1.1644	5581550	-0.022075	511.454	152.609	146.14	294.1361	288.805	75298.8438	235.3713	2.6535	275.7663	3895500
015	2017-05-15t1904	1494893326.72	adult	292.8908	246.5759	-5.9984	857.8846	78.489	48919.1505	154519.8756	2452219.3868	441.515	-0.10965	221.127	1.9	217.1959	1.8857	343.3474	0.97084	337.1599	87896.9375	286.1513	1.7408	322.2535	1.2634	5657750	0.0011131	471.9	153.162	146.7492	292.4656	286.3405	74871.2031	235.5629	2.645	274.5074	3918800
015	2017-05-15t2304	1494907721.38	adult	296.8893	250.5744	-1.9999	771.7891	78.3737	46818.6735	147978.2123	2459309.2409	424.748	-0.29195	223.751	1.9982	219.6554	1.976	349.0193	1.1203	343.9839	85509.7344	290.2381	1.883	326.6806	1.3844	5471150	-0.10928	442.642	158.87	152.4222	305.8275	299.7588	74927.7344	245.6939	3.0468	285.0643	3884680
015	2017-05-16t0304	1494922120.5	dead	300.889	254.5741	1.9999	789.6756	76.8888	47729.1097	150652.8654	2465080.8266	432.151	-0.18204	225.818	2.0715	221.4312	2.036	352.7343	1.2226	346.1647	88183.5781	292.6141	1.9606	330.509	1.4886	5625140	-0.046714	442.987	161.445	154.2969	316.2498	308.6656	79062.4531	251.9321	3.2938	295.7417	4021600
016	2017-05-03t1409	1493838935.19	larva	0	-46.3149	-242.8885	156.6971	27.4738	2965.3596	9432.2093	51802.1805	0	-0.26597	0	-1.1401	0	-1.1272					0	-1.1593	0	-1.1005	0	1.5834	0	0	0				0	-0.84633	0	0
016	2017-05-04t0955	1493910083.58	larva	19.7634	-26.5515	-223.1251	150.6715	41.8866	3160.2987	10442.4604	66126.5037	0	-1.2921	0	-1.8986	0	-1.8468					0	-2.0308	0	-2.0877	0	-1.409	0	0	0				0	-1.353	0	0
016	2017-05-04t1355	1493924487.59	larva	23.7646	-22.5504	-219.124	437.6474	47.2425	14878.145	47090.4626	432736.2298	237.185	-0.65136	121.587	-0.13817	120.7765	-0.095453	200.1147	-1.0281	196.872	16009.1758	168.4752	-0.084502	189.0989	-0.2595	961270	-0.68229	290.257	48.5362	47.5647	109.1494	101.9245	8731.9551	71.3069	0.16605	89.0326	383727
016	2017-05-04t1755	1493938812.75	larva	27.7438	-18.5711	-215.1448	290.98	33.8826	6687.9804	21165.2449	136395.3582	349.001	-0.45688	230.299	1.574	228.9263	1.6114	317.832	-0.33032	315.2937	11759.7832	284.2082	1.3344	306.2226	0.88265	834372	-1.1532	180.634	75.7803	75.0629	124.6229	116.9899	4611.0483	97.8648	0.73829	110.8461	274552
016	2017-05-04t2155	1493953211.06	larva	31.7433	-14.5716	-211.1452	371.2812	31.0456	8425.2593	26681.4204	163511.1304	281.686	-0.83465	197.787	0.97007	197.7324	1.0413	259.0392	-0.86442	257.7619	11915.8018	234.7618	0.5711	250.6647	0.10543	903291	-1.3844	216.158	71.8885	70.9622	120.8309	116.2707	5558.2236	94.6527	0.61432	108.0684	328315
016	2017-05-05t0155	1493967611.62	larva	35.7435	-10.5715	-207.1451	632.695	49.1641	24391.59	76916.4856	796069.3847	361.314	-0.73974	205.824	1.0587	201.863	1.0679	308.9964	-0.62532	307.1003	40169.5312	266.207	0.93006	295.6761	0.48336	2656150	-0.033065	162.129	64.2283	63.3251	113.0238	106.3041	14693.0908	86.5401	0.34965	100.1923	828867
016	2017-05-05t0555	1493982009.94	larva	39.743	-6.5719	-203.1456	869.2015	56.0647	40795.9472	128633.8516	1593224.8556	651.163	-0.015987	178.012	0.45018	171.6701	0.42188	429.0004	0.13651	404.5665	92235.0781	241.8334	0.45651	317.0392	0.5997	3818720	0.68274	387.219	60.011	59.1215	119.8044	109.7456	25757.9434	83.58	0.20088	99.7541	1287360
016	2017-05-05t0955	1493996411	larva	43.7433	-2.5716	-199.1453	885.1514	58.5097	43582.0707	137478.0616	1766996.8467	1586.92	2.583	181.387	0.42501	173.2394	0.3638	762.436	2.5104	692.6012	174597.8438	279.7836	0.97489	401.4038	1.553	4148690	0.63618	308.067	58.6569	57.5818	119.763	112.5085	27425.7227	84.5545	0.15224	101.0436	1341600
016	2017-05-05t1504	1494014926.7	adult	48.8865	2.5716	-194.002	979.6151	64.5025	47607.9433	150016.3583	1960856.6144	2255.98	4.2629	219.495	1.1999	207.1084	1.0395	809.5239	2.7964	655.2261	202380.9844	309.3085	1.4204	408.6087	1.5223	5482340	1.3276	287.392	68.2823	67.1511	124.9696	117.4321	31242.4023	94.199	0.35673	109.5537	1705490
016	2017-05-05t2019	1494033827.18	adult	54.1367	7.8218	-188.7519	1068.5747	76.6655	69348.2062	218711.1684	3734921.6804	1120.19	0.78955	163.998	-0.29088	151.7327	-0.45182	577.1306	0.92825	519.6874	208921.2812	266.7263	0.508	368.2197	0.81078	5929680	1.2581	450.746	52.4123	51.0763	115.4608	104.5816	41796.8125	77.591	-0.30762	94.8301	1895070
016	2017-05-05t2304	1494043726.05	adult	56.8863	10.5714	-186.0022	1050.2268	71.1043	61120.6077	192725.5877	2997270.0279	1402	1.4827	196.211	0.55025	190.2943	0.56304	672.7822	1.6218	583.257	215290.2969	268.9725	0.50964	354.5261	0.53419	6269730	1.3037	355.439	62.6666	61.4752	129.7568	116.0085	41522.1875	89.5884	0.084544	107.4146	2002450
016	2017-05-06t0304	1494058127.06	adult	60.8866	14.5717	-182.0019	1169.8981	84.8181	73293.2722	231424.6834	3904900.9115	1129.3	0.63817	173.346	-0.16147	168.2971	-0.1153	567.607	0.73214	467.9745	217393.4844	271.444	0.54751	370.4355	0.74111	6627540	1.3309	440.5	49.0738	47.2867	115.7401	103.7307	44328.4688	76.7636	-0.50234	95.1926	1876240
016	2017-05-06t0704	1494072529.55	adult	64.8873	18.5724	-178.0012	1043.6379	70.5579	60050.7656	189204.4104	2900769.5451	762.352	-0.51228	224.311	1.5323	217.8192	1.55	502.2559	0.1137	471.8151	157708.3438	291.586	1.0379	374.0019	0.72334	7041560	1.3481	411.498	69.5453	68.8507	122.4433	114.8002	38447.1953	93.1251	0.15321	106.9939	2183170
016	2017-05-06t1104	1494086930.58	adult	68.8876	22.5727	-174.0009	1084.1219	74.2022	61108.4696	192548.9013	2879724.9462	811.907	-0.48152	204.903	0.91711	203.7604	1.165	508.129	0.077028	466.2693	162601.2812	305.2688	1.4644	383.9656	0.83691	6550550	0.72795	280.216	70.7173	70.6935	128.5017	120.2474	41120.5312	98.7056	0.45269	113.3437	2260760
016	2017-05-06t1507	1494101555.37	adult	72.95	26.6351	-169.9385	1084.7555	79.0668	67049.0571	212055.7279	3442624.5951	1561.36	1.6091	217.05	1.5038	210.893	1.5656	603.7183	0.88754	491.6876	211301.3906	284.9605	0.93939	361.4754	0.47433	7595450	1.3107	346.019	78.8419	75.614	178.8587	173.2474	62600.5312	118.8533	1.8139	160.5765	2758990
016	2017-05-06t1904	1494115736.25	adult	76.8892	30.5743	-165.9994	1076.8978	89.7808	68442.4375	216620.7808	3745934.6298	895.307	-0.28823	191.69	0.45623	187.7692	0.59747	469.3988	-0.24684	416.4065	168044.7812	276.4655	0.74575	353.226	0.38211	6844290	0.67901	586.215	61.0067	59.1413	145.8143	133.6013	52201.5039	93.0873	-0.011026	120.64	2178240
016	2017-05-06t2304	1494130135.07	adult	80.8889	34.5739	-161.9997	1033.4198	75.9539	59325.6351	187235.8987	2913582.4069	1522.64	1.6366	227.607	2.1844	217.0072	2.0383	687.2106	1.9841	542.2111	213722.5156	311.9901	2.0073	394.3885	1.2901	7060140	0.754	339.542	72.6348	71.4335	140.7282	132.0551	43766.4727	99.8184	0.45597	120.873	2253060
016	2017-05-07t0310	1494144902.06	adult	84.9908	38.6759	-157.8977	1133.1317	83.2462	72112.9837	228576.5006	3778220.1845	1313.02	1.0999	201.142	0.99583	197.6956	1.1553	520.1533	0.47084	429.0752	196097.7812	270.818	0.7302	323.8897	-0.02359	7573810	1.0621	598.332	76.2864	74.1766	167.8538	154.4365	63280.8828	110.7071	1.3637	141.4377	2872490
016	2017-05-07t0704	1494158943.77	adult	88.8913	42.5764	-153.9973	1229.8915	101.1045	85019.2218	269721.5547	5088224.5265	816.281	-0.44788	161.163	-0.92005	157.0645	-0.84198	412.2431	-0.61505	366.509	182623.6875	234.5115	-0.45434	297.6492	-0.49349	7136140	0.74516	524.431	59.5074	56.7938	153.6159	141.841	68051.8281	94.4925	-0.26005	125.2163	2634930
016	2017-05-07t1104	1494173338.44	adult	92.8898	46.5749	-149.9988	1310.4474	77.7464	79030.542	248927.8737	4055463.1326	954.879	0.092786	187.738	0.42865	187.398	0.706	483.6246	0.3616	426.1807	199736.9688	262.2211	0.61659	338.3399	0.519	7749270	1.1718	435.94	68.1791	66.6214	151.8312	139.302	62706.2773	102.8669	0.39903	126.4052	2814230
016	2017-05-07t1509	1494188074.41	adult	96.9831	50.6682	-145.9054	939.5465	75.4887	56023.671	176626.8176	2873313.3013	470.351	-1.6114	202.591	1.2202	196.8781	1.2215	358.4266	-1.118	346.4181	105018.9844	272.8383	1.1067	324.9484	0.33882	5927810	-0.08224	378.794	85.6927	82.3003	197.716	189.1606	57930.7734	130.6301	2.8742	171.5072	2507370
016	2017-05-07t1904	1494202135.84	adult	100.8891	54.5742	-141.9995	1016.3866	78.1817	64628.851	203868.899	3466507.957	806.154	-0.30921	185.578	0.41043	178.663	0.32637	441.302	0.098867	391.104	149160.0625	252.3443	0.44549	320.862	0.35751	6254720	0.16602	413.828	71.5102	69.2917	159.6155	145.7409	53950.0312	104.0196	0.22648	132.8427	2410180
016	2017-05-07t2304	1494216540.46	adult	104.8904	58.5754	-137.9982	1012.9984	75.0268	60128.0844	189701.0759	2994433.326	1167.61	1.1771	189.547	0.65782	188.8062	0.87974	528.6829	1.433	469.2928	166535.1094	261.259	0.87652	329.136	0.66988	5953470	-0.022459	575.561	79.5907	78.4721	154.3651	144.5611	48625	115.1041	1.0917	135.1442	2499870
016	2017-05-08t0305	1494231000.63	adult	108.9071	62.5922	-133.9815	1200.0863	84.3707	87560.2734	276530.4471	5274140.2217	709.541	-0.55624	149.271	-1.342	144.9808	-1.3331	367.6192	-0.67683	313.9656	167634.3438	202.398	-1.278	256.831	-0.95541	6797180	0.61456	407.764	65.1647	62.9989	149.5021	140.0107	68172.9688	97.5403	-0.60005	126.0443	2967340
016	2017-05-08t0704	1494245334.41	adult	112.8887	66.5738	-129.9999	1062.6185	79.1211	69933.8651	220642.2794	3794668.4384	731.492	-0.40399	195.84	1.0726	190.2842	1.0297	418.4453	0.15086	382.0394	152732.5469	255.4808	0.83892	322.3195	0.71352	7139540	0.8984	272.569	76.6402	74.7657	154.545	146.7679	56408.9258	108.048	0.20583	135.3296	2793990
016	2017-05-08t1104	1494259753.89	adult	116.8941	70.5792	-125.9945	1047.5789	86.8979	72811.9249	229810.0502	4234877.9019	641.855	-0.70426	172.28	-0.084604	170.0991	0.025725	357.5132	-0.599	312.4293	135497.5156	235.8781	0.15923	274.3154	-0.35265	6527870	0.49584	389.997	78.3837	76.7858	165.9131	155.0478	62881.0781	116.1775	0.77751	141.8974	2970040
016	2017-05-08t1504	1494274146.44	adult	120.892	74.5771	-121.9965	1039.3701	71.4303	57479.7239	181096.9283	2739355.0203	1001.92	0.83861	200.723	1.4065	195.9432	1.3866	417.3869	0.36402	351.222	125633.4688	260.388	1.1954	315.2403	0.72687	6036740	0.17718	344.783	90.4841	88.6338	170.8048	158.3044	51412.2539	123.916	1.2915	146.5209	2721310
016	2017-05-08t1904	1494288537.44	adult	124.8895	78.5746	-117.999	1103.6687	81.8932	73081.4054	231439.5636	3999585.301	748.267	-0.14023	180.265	0.39728	175.9773	0.38587	397.5675	0.18728	347.7986	151473.2344	245.7789	0.68755	304.7785	0.55384	6867720	0.80565	385.182	73.7262	72.4228	151.8698	140.9758	57862.3867	107.2217	-0.19884	129.196	2808820
016	2017-05-08t2304	1494302933.8	adult	128.8885	82.5736	-114	1167.7332	78.1684	74006.4169	233174.1059	3964945.565	1032.55	1.1198	178.852	0.35571	178.3584	0.53184	399.7259	0.32208	327.1248	154693.9062	228.8752	0.068698	279.6492	0.0076995	6905280	0.8565	321.015	78.8057	78.0664	155.6389	148.5713	60232.2734	114.7095	0.28763	136.9877	3042610
016	2017-05-09t0304	1494317333.76	adult	132.8885	86.5736	-110.0001	1093.4623	72.4859	62529.527	196961.4112	2997080.403	742.849	-0.031767	194.63	1.1931	191.2632	1.2189	383.7824	0.18916	345.2944	125496.8594	243.8171	0.7206	289.3131	0.31522	6360690	0.4899	392.301	94.9666	90.5371	223.9464	209.8779	73230.4844	141.1238	2.2153	186.7046	3103600
016	2017-05-09t0704	1494331733.7	adult	136.8885	90.5736	-106.0001	1032.9252	75.66	65362.6964	206526.1294	3444802.9692	763.744	0.12515	174.079	0.15721	173.6735	0.32292	359.0232	-0.081657	314.7821	122785.9219	222.4808	-0.10987	258.0147	-0.41828	5937660	0.21084	415.703	76.0982	74.5709	159.3256	147.8067	54489.3477	111.2534	-0.20794	136.1796	2595630
016	2017-05-09t1104	1494346133.69	adult	140.8885	94.5736	-102.0001	910.2809	77.9195	57905.2983	182937.471	3081623.6888	397.442	-1.4091	170.314	-0.0222	174.342	0.3668	286.6808	-1.0776	275.5139	86864.2969	231.1897	0.27727	260.6632	-0.30469	5146900	-0.31983	300.759	86.7214	86.0999	166.757	159.886	50527.375	126.1382	0.7822	149.2252	2620720
016	2017-05-09t1504	1494360533.13	adult	144.8883	98.5734	-98.0002	876.0796	102.546	58641.5276	186129.763	3400137.3605	360.8	-1.5285	158.3	-0.63374	158.2652	-0.46411	263.1277	-1.364	251.6209	80517.0781	206.8573	-0.71376	235.0848	-0.93661	4837500	-0.51079	335.339	82.2076	79.7583	174.5322	167.1776	53406.8633	121.3104	0.30421	153.0348	2512180
016	2017-05-09t1904	1494374943.57	adult	148.8912	102.5763	-93.9973	1082.9581	75.6511	65795.3264	207501.9394	3328256.5725	500.34	-0.85577	149.944	-1.0598	148.1867	-0.98597	282.1633	-1.0066	260.6756	97064.1719	205.2099	-0.77203	235.9919	-0.88807	5150430	-0.27872	538.037	76.6982	73.9753	162.0707	154.606	55752.3281	118.1182	-0.035857	144.4469	2634510
016	2017-05-09t2304	1494389335.23	adult	152.8889	106.574	-89.9996	1012.8666	94.4361	70036.7911	221848.7948	4085234.6158	456.102	-1.0111	151.035	-0.99783	149.3813	-0.9226	273.3789	-1.0806	252.3471	99783.2969	200.6003	-0.95912	229.9781	-1.0321	5508240	-0.024628	569.478	71.9128	68.7232	169.8396	157.1439	61991.457	114.7647	-0.36869	144.0929	2622660
016	2017-05-10t0304	1494403734.02	adult	156.8886	110.5737	-86	629.465	103.4104	43160.0547	139098.5607	2625160.4063	537.075	-0.58224	136.739	-1.7336	132.7947	-1.7824	236.5424	-1.613	231.4595	53222.0469	193.7261	-1.2441	221.7896	-1.2455	3076490	-1.5998	547.888	65.4643	59.4465	186.2308	176.4045	41901.9219	125.4207	0.23364	165.4094	1472880
016	2017-05-10t0704	1494418133.51	adult	160.8884	114.5735	-82.0001	1103.5339	76.5488	63566.3648	200625.2388	3211510.4863	570.496	-0.36711	180.362	0.52226	178.8008	0.5974	304.3238	-0.46038	275.4269	101339.8203	225.3026	0.08063	252.8351	-0.36708	5992880	0.30864	578.64	89.2481	86.3793	182.8829	174.2294	60899.9961	131.3818	0.4967	163.4973	2965450
016	2017-05-10t1104	1494432534.38	adult	164.8887	118.5738	-77.9999	913.5274	80.9633	56670.2113	178943.1655	3065395.2294	335.165	-1.4819	156.423	-0.71431	152.805	-0.75021	249.2215	-1.3173	245.8484	73769.5625	216.5721	-0.29056	238.5933	-0.75894	4626210	-0.54986	334.677	83.5583	81.6597	160.5834	153.1849	47532.6875	123.8194	-0.087034	144.4447	2471240
016	2017-05-10t1504	1494446934.77	adult	168.8888	122.5739	-73.9998	1049.0714	103.0216	76341.9291	241728.1603	4717879.9782	429.357	-0.97525	150.24	-1.0349	150.3166	-0.88347	235.6758	-1.5076	228.9094	93798.9844	199.6468	-1.0036	219.8421	-1.2966	5965740	0.30021	473.393	71.4799	69.498	155.6335	143.378	61942.1328	109.5874	-1.0236	132.1295	2838320
016	2017-05-10t1904	1494461333.65	adult	172.8885	126.5736	-70.0001	1051.057	74.0421	62852.1544	199184.248	3192359.7476	547.835	-0.31936	181.151	0.54375	183.9559	0.83562	262.0482	-1.023	255.9529	86213.8438	227.7215	0.14833	247.7795	-0.48779	5947900	0.29387	550.375	93.241	92.2682	178.1051	169.7401	58596.5938	130.4443	0.087549	157.6271	3061480
016	2017-05-10t2304	1494475734.72	adult	176.8888	130.5739	-65.9998	961.4834	74.1773	55350.8665	174488.6833	2729046.4484	549.97	-0.25674	190.395	1.0061	189.4253	1.1043	263.467	-0.96083	258.8899	76405.4375	229.5066	0.20396	250.1282	-0.41924	5509470	0.035115	508.94	97.5959	96.0387	167.7513	158.9063	48647.8711	129.1757	-0.08761	149.2553	2824130
016	2017-05-11t0304	1494490133.69	adult	180.8885	134.5736	-62.0001	875.6685	68.6241	48915.4784	154208.317	2352380.442	435.265	-0.83386	190.783	1.0138	190.0572	1.1242	263.2263	-0.93073	259.1115	67385.9375	230.9794	0.24394	250.6779	-0.40553	4881750	-0.32728	431.039	99.3336	97.8688	168.1607	159.4355	43049.1289	131.7363	-0.052158	151.0192	2541750
016	2017-05-11t0704	1494504534.02	adult	184.8886	138.5737	-58	971.5092	81.7042	66054.5573	208633.7156	3777368.592	354.334	-1.2516	131.569	-1.9982	130.0045	-1.9378	207.7699	-1.895	201.8345	71472.8594	171.6317	-2.1861	192.7515	-2.1401	4526110	-0.5195	367.457	71.2449	69.3466	144.3626	134.3108	49660.7461	104.5607	-1.4992	125.9021	2450890
016	2017-05-11t1104	1494518934.38	adult	188.8887	142.5738	-53.9999	1047.7223	92.2654	73992.8152	233755.6718	4458382.089	495.629	-0.41461	130.548	-2.0494	128.9513	-1.9906	205.0865	-1.9314	199.1726	79163.3984	171.9417	-2.1784	191.6569	-2.1848	5027420	-0.21327	634.658	71.4952	68.9059	153.5725	144.1132	59278.9961	108.392	-1.351	133.0391	2753280
016	2017-05-11t1504	1494533334.3	adult	192.8886	146.5737	-49.9999	1017.7201	84.1802	65467.8629	206412.9427	3572112.6865	355.571	-1.1997	134.699	-1.8392	133.1322	-1.7768	210.6744	-1.8202	204.9342	72050.6406	177.7884	-1.9497	197.5842	-2.0177	4597400	-0.44239	379.521	73.8832	71.1454	157.3215	148.6816	53803.9609	113.3058	-1.1624	138.6606	2521710
016	2017-05-11t1904	1494547737.19	adult	196.8894	150.5745	-45.9991	963.7279	87.1984	64869.5642	205646.1124	3753600.9574	553.843	0.021262	132.993	-1.9231	131.526	-1.8549	207.5404	-1.8827	202.6477	70356.1875	175.0922	-2.0625	194.9279	-2.1049	4499430	-0.48027	636.061	73.4504	70.9803	154.2866	145.9994	52303.1641	111.8298	-1.2731	135.599	2484970
016	2017-05-11t2304	1494562136.71	adult	200.8893	154.5744	-41.9992	1012.9688	101.5633	70492.0169	223614.6232	4243255.397	478.452	-0.3918	132.033	-1.968	130.4392	-1.9049	204.222	-1.9439	198.841	74949.4922	173.1135	-2.1449	191.7834	-2.2041	4845470	-0.27296	449.399	72.8656	70.0603	155.9127	145.38	57219.9609	111.906	-1.3113	136.0926	2674090
016	2017-05-12t0304	1494576532.98	adult	204.8883	158.5734	-38.0003	1036.4684	104.3268	73933.6096	234340.1844	4500456.003	371.129	-1.0384	131.506	-1.9902	129.8003	-1.9302	204.5485	-1.9394	199.6595	78751.1641	172.7739	-2.163	192.0117	-2.201	5059320	-0.14528	377.628	72.9444	70.1516	156.7436	149.1659	60346.2969	111.8209	-1.3579	136.6852	2806320
016	2017-05-12t0704	1494590933.3	adult	208.8884	162.5735	-34.0002	1013.9045	83.1448	65578.8609	208659.6703	3772246.5299	453.452	-0.47493	132.224	-1.9507	130.5667	-1.8859	206.4494	-1.9129	201.3645	70812.1406	173.7656	-2.1287	193.0554	-2.1737	4528950	-0.41978	562.75	73.8955	71.2162	157.3816	149.0726	53981.8867	113.4013	-1.3358	138.606	2531070
016	2017-05-12t1104	1494605335.14	adult	212.8889	166.574	-29.9997	956.9912	84.6309	67554.1901	214336.7518	3977703.7451	533.059	0.094982	133.671	-1.8766	132.2217	-1.7981	209.7993	-1.8531	204.5919	73849.3438	175.6796	-2.0631	195.9861	-2.0937	4700680	-0.32054	703.819	75.0704	72.2798	162.1126	153.1584	57063.625	115.4542	-1.3006	141.7338	2639920
016	2017-05-12t1504	1494619733.25	adult	216.8883	170.5734	-26.0002	974.005	87.2355	63990.8586	202545.828	3679219.0537	561.854	0.34537	132.525	-1.9305	130.9391	-1.8563	207.6609	-1.9103	202.9494	69358.7344	175.2226	-2.0895	194.9737	-2.1317	4423010	-0.45818	550.111	74.5882	71.6099	160.0637	151.8649	53461.2695	115.7554	-1.3349	141.6441	2489380
016	2017-05-12t1904	1494634134.38	adult	220.8887	174.5738	-21.9999	920.3417	86.0323	62994.905	198993.1861	3633521.2118	408.824	-0.69849	135.008	-1.8102	133.3801	-1.7347	212.918	-1.8165	207.5766	70050.0156	178.4712	-1.9794	199.3349	-2.0173	4429080	-0.45271	568.916	76.4153	73.1047	165.1536	156.3975	54335.5391	119.2884	-1.2449	146.5701	2506880
016	2017-05-12t2304	1494648534.53	adult	224.8887	178.5738	-17.9998	918.1585	87.1635	63720.0113	201380.565	3734932.5135	382.307	-0.87053	133.751	-1.8719	132.21	-1.7899	210.4444	-1.8864	205.7194	69867.5547	176.5054	-2.0676	197.4116	-2.0872	4437580	-0.44439	408.517	75.9982	72.7758	165.3396	157.9885	54892.7422	119.3817	-1.2891	146.2406	2521470
016	2017-05-13t0304	1494662933.26	adult	228.8884	182.5734	-14.0002	924.4758	85.8203	62001.5113	195732.9214	3551334.0471	326.336	-1.2797	133.353	-1.8951	131.8621	-1.8085	209.6076	-1.9236	204.5485	67912.8516	176.5733	-2.0834	196.9381	-2.1207	4307970	-0.514	342.277	76.0264	72.4996	165.4791	158.8719	53615.2266	121.0222	-1.2731	148.5067	2456030
016	2017-05-13t0704	1494677334.25	adult	232.8886	186.5737	-9.9999	911.6665	86.3637	62534.4902	197651.3821	3637611.2819	484.826	-0.054995	133.046	-1.9128	131.1952	-1.8412	210.5489	-1.9292	205.8026	68638.9453	176.7756	-2.0925	197.3684	-2.127	4333040	-0.50151	616.641	75.8237	72.1029	165.437	156.2268	53932.4531	121.2435	-1.3104	147.4595	2469430
016	2017-05-13t1104	1494691736.12	adult	236.8891	190.5742	-5.9994	952.9226	87.9095	64758.1341	204619.813	3753868.6077	348.673	-1.1043	133.98	-1.8733	132.1778	-1.7972	211.6161	-1.9321	206.6103	71526.2344	178.088	-2.0637	198.612	-2.1154	4519550	-0.41339	419.241	76.6556	72.9101	167.3267	160.3658	56556.418	123.4289	-1.2697	150.3623	2585820
016	2017-05-13t1504	1494706133.86	adult	240.8885	194.5736	-2	949.3288	85.8959	64300.3831	203348.3096	3697742.7007	326.04	-1.2881	134.625	-1.847	132.6739	-1.776	213.5084	-1.92	209.6141	71525.3203	179.6671	-2.0247	201.5291	-2.0564	4508870	-0.42623	379.459	77.5287	73.4824	172.0181	164.7174	57626.0625	125.0522	-1.2496	154.0477	2596590
016	2017-05-13t1904	1494720534.06	dead	244.8886	198.5737	2	922.7329	85.2499	61165.267	192992.0394	3479323.1903	353.669	-1.0626	134.856	-1.8394	133.0385	-1.7602	214.6105	-1.9252	210.1503	68460.7656	179.9983	-2.0309	201.4784	-2.0807	4298940	-0.53727	384.063	77.9034	73.874	171.2409	165.0271	54625.8516	125.908	-1.26	153.8206	2483410
017	2017-05-03t1409	1493838950.86	larva	0	-46.3148	-314.8914	136.1204	28.4127	2579.394	8264.6072	45388.1598	0	-0.26597	0	-1.1401	0	-1.1272					0	-1.1593	0	-1.1005	0	1.5834	0	0	0				0	-0.84633	0	0
017	2017-05-04t0955	1493910099.04	larva	19.7634	-26.5514	-295.128	358.3003	50.863	12889.9537	41193.5867	406332.2887	236.116	-0.47155	118.048	-0.087079	117.5503	-0.047948	181.3305	-1.027	177.8994	12511.8047	155.6359	-0.11772	171.9246	-0.27657	808155	-0.4682	254.573	50.4303	49.6628	98.9429	89.0715	6827.0605	71.9554	0.24222	82.9119	345246
017	2017-05-04t1355	1493924502.96	larva	23.7645	-22.5503	-291.1269	518.046	36.8599	14942.1589	47075.1179	363935.4035	461.505	0.09886	144.334	0.22642	143.7191	0.27127	222.7324	-0.871	218.0973	17818.5938	190.3238	0.19559	209.8111	-0.034719	1154530	-0.47225	529.624	48.0489	46.9814	100.3479	89.3596	8027.8325	69.7595	0.13037	82.6607	384343
017	2017-05-04t1755	1493938828.3	larva	27.7437	-18.571	-287.1477	326.3846	34.029	7381.2324	23344.6525	147214.5335	288.918	-0.6513	184.615	0.80695	183.4791	0.85037	254.0057	-0.7779	251.8459	10414.2324	229.2556	0.59765	246.0039	0.20827	740861	-1.249	235.312	65.7715	65.0978	120.146	111.1727	4925.9873	88.5511	0.51443	103.5236	263941
017	2017-05-04t2155	1493953226.71	larva	31.7433	-14.5715	-283.1481	605.6708	44.3339	22298.3642	70439.6942	681711.2342	607.163	0.18871	207.237	1.137	202.83	1.1311	398.9585	0.12794	370.3604	47476.0625	280.4061	1.2138	323.0703	0.94419	2451620	0.11911	194.823	62.5654	61.5952	117.6134	109.8165	13996	86.1465	0.40054	101.1683	740148
017	2017-05-05t0155	1493967626.75	larva	35.7433	-10.5715	-279.1481	617.9043	46.4678	22435.5364	70692.4854	708433.0481	987.724	1.1812	191.176	0.78507	184.1313	0.73767	513.9926	0.84794	470.4523	61165.1172	260.5786	0.84644	316.4336	0.73277	2273270	-0.38773	308.299	60.9707	60.2131	109.8716	102.6101	13074.7256	83.4769	0.26888	96.7285	725003
017	2017-05-05t0555	1493982025.53	larva	39.743	-6.5718	-275.1485	746.5564	55.8307	33428.5889	105404.4613	1277910.0726	1612.09	2.8671	211.975	1.1253	200.811	0.9993	797.4202	2.8242	758.3516	141143.375	282.2556	1.094	495.0234	2.8245	3731820	0.60557	223.747	67.8377	67.1338	119.0259	112.3998	21067.5898	91.0939	0.4096	105.059	1194280
017	2017-05-05t0955	1493996426.2	larva	43.7432	-2.5716	-271.1483	877.1083	67.4549	49910.9444	157492.5055	2357180.4107	1178.49	1.381	188.814	0.58336	175.8972	0.42027	694.8056	2.0089	629.066	181344.2656	299.2262	1.3027	471.1032	2.4624	4928040	1.3023	269.223	54.1308	52.899	116.7064	107.3214	30460.373	81.1461	0.051948	97.6803	1412810
017	2017-05-05t1504	1494014941.74	adult	48.8864	2.5716	-266.0051	1329.2849	68.5249	64112.319	201964.5226	2741284.7024	688.54	-0.25034	179.473	0.25284	182.1046	0.45003	450.1115	0.070968	425.7632	151687.5625	277.2612	0.82409	347.0504	0.66973	6040880	1.7842	363.353	61.4531	60.7863	117.3256	110.1607	39538.7383	87.9795	0.15733	102.1171	2068450
017	2017-05-05t2019	1494033841.95	adult	54.1364	7.8217	-260.755	1043.9018	68.503	56502.6239	178041.668	2552206.715	1802.79	2.7192	225.856	1.366	215.6835	1.2553	764.2869	2.3806	673.4249	226228.9219	307.9438	1.3674	398.4167	1.2567	6681260	1.8472	395.342	70.5423	69.5709	132.8749	120.9551	39330.9609	94.7664	0.30641	111.5317	2086780
017	2017-05-05t2304	1494043740.9	adult	56.8861	10.5714	-258.0053	983.0182	71.1062	60441.2096	190924.4053	3051094.4202	1600.59	2.0399	219.929	1.2314	209.7478	1.1205	702.6415	1.8563	544.6074	222034.7188	298.578	1.1661	406.5752	1.3285	6938310	1.8168	380.813	70.5545	69.5967	128.3785	118.8158	40567.5977	95.0641	0.29452	110.8626	2225850
017	2017-05-06t0304	1494058141.87	adult	60.8864	14.5716	-254.005	1124.968	85.3025	78495.0778	248289.0004	4477154.1651	1034.74	0.37169	188.667	0.31471	181.6673	0.30023	561.3082	0.68166	496.3156	229575.0469	293.7351	1.0768	379.4852	0.88496	7706270	2.1402	451.112	50.3637	47.9877	131.3439	118.2855	53719.6758	81.2171	-0.31513	104.8306	2057160
017	2017-05-06t0704	1494072544.81	adult	64.8872	18.5725	-250.0042	1336.8738	91.2986	90745.3288	286300.9663	5180953.0524	931.94	-0.038136	174.355	-0.21495	168.0639	-0.19868	517.7783	0.24034	444.6947	244909.1094	267.2469	0.40142	366.3883	0.59661	8239340	2.2225	560.009	49.8113	47.8155	127.7318	115.0264	60417.1406	78.884	-0.53828	101.9198	2353880
017	2017-05-06t1104	1494086945.79	adult	68.8875	22.5727	-246.0039	1195.5669	86.0655	85897.1766	271014.3811	5133194.363	1018.23	0.09239	173.713	-0.3224	166.2533	-0.34568	483.9671	-0.12464	427.3576	216333.2812	257.1699	0.078721	329.0058	-0.11902	7760800	1.5876	352.54	59.4803	58.4223	117.5507	109.3175	52545.1758	85.3604	-0.33123	101.273	2657340
017	2017-05-06t1507	1494101571.59	adult	72.9502	26.6354	-241.9412	1227.2849	98.1265	88582.5004	279638.7606	5316825.6945	803.529	-0.54245	178.691	-0.13488	172.4582	-0.10746	478.6067	-0.20283	427.4125	220637.6875	254.4365	0.0091814	329.434	-0.10645	8235690	1.7586	422.832	61.2756	58.7125	146.429	135.5631	67503.7734	95.0999	0.20388	123.2515	2824130
017	2017-05-06t1904	1494115751.77	adult	76.8891	30.5744	-238.0023	1116.6198	81.4689	77489.2349	244441.7069	4450658.683	1226.24	0.67973	215.589	1.5343	207.4245	1.5036	617.3868	1.1209	556.2708	249424.2812	311.3203	1.8578	424.8655	1.7392	8695140	1.961	357.541	70.2419	69.044	138.0788	128.3608	55783.8359	98.894	0.43583	118.1467	2833000
017	2017-05-06t2304	1494130150.57	adult	80.8888	34.5741	-234.0026	1195.3391	90.1228	87138.2067	274754.3132	5388803.5463	754.517	-0.70084	181.646	0.024392	174.2516	-0.015986	469.9104	-0.1717	436.1274	213339.3125	278.3676	0.89104	377.84	0.96097	8231670	1.5607	500.084	63.4818	61.8096	143.7373	130.51	65256.7344	93.6586	-0.070544	116.8571	2876810
017	2017-05-07t0310	1494144918.73	adult	84.9911	38.6763	-229.9003	1187.2093	87.9027	83710.6817	263916.7894	4993960.6893	713.087	-0.81724	188.582	0.38872	183.8083	0.47027	418.9673	-0.61547	378.6127	182669.7188	266.1901	0.57133	331.4026	0.13356	8212380	1.5011	413.651	64.9012	63.0142	151.8181	138.6698	66192.7109	97.5321	0.15348	123.9262	2826320
017	2017-05-07t0704	1494158959.51	adult	88.8913	42.5765	-226.0001	1140.3123	104.1916	81582.8445	258782.2568	4802201.4321	593.482	-1.1959	193.841	0.68647	193.0169	0.9569	405.1487	-0.6972	387.0032	172188.2188	284.1633	1.2943	344.3352	0.52421	8227560	1.4976	652.754	79.0255	75.8924	174.0974	164.9381	73991.4141	124.4269	2.5752	154.525	3354240
017	2017-05-07t1104	1494173354.49	adult	92.8899	46.5751	-222.0015	1192.2937	104.2562	90958.5006	288171.6277	5776862.8435	718.849	-0.74002	181.638	0.12505	176.3032	0.1454	411.204	-0.53492	360.6057	194499.5156	265.3783	0.73028	316.8379	0.034122	8587120	1.7527	799.206	62.2524	59.7282	165.8878	148.0254	78464.9375	99.1472	0.044403	133.678	2943050
017	2017-05-07t1509	1494188090.85	adult	96.9833	50.6686	-217.9081	924.2407	81.0123	59064.5881	186345.1217	3197680.0401	964.973	0.21402	208.898	1.5369	202.1909	1.4918	539.1691	1.2567	512.34	166603.25	273.5754	1.1337	375.9046	1.5174	6435320	0.27229	471.126	78.4568	76.4119	159.4857	148.098	49281.0938	111.707	1.0889	135.3932	2416940
017	2017-05-07t1904	1494202151.54	adult	100.8891	54.5743	-214.0023	1007.0916	80.0168	66027.6595	208296.7127	3641875.6626	718.627	-0.6431	194.441	0.85811	189.5427	0.88239	437.304	0.044657	422.2592	150869.8906	249.5762	0.34236	315.1046	0.22214	6691290	0.47344	374.449	76.2045	74.2756	151.007	141.9103	52097.4023	108.5912	0.64851	131.465	2622430
017	2017-05-07t2304	1494216556.18	adult	104.8904	58.5756	-210.001	1347.3764	95.1808	95753.2858	302092.9977	5685900.3086	701.211	-0.6523	168.573	-0.40576	165.6159	-0.30883	391.8817	-0.45513	350.6435	195548.9531	249.4527	0.43085	307.762	0.16146	8398810	1.7151	596.628	72.2565	68.005	206.8349	196.484	103210.6406	124.2101	1.9128	175.685	3600030
017	2017-05-08t0305	1494231016.15	adult	108.907	62.5923	-205.9844	1024.2827	104.1063	72879.7408	232224.6172	4374333.2901	586.168	-1.0473	156.76	-0.96118	151.9946	-0.97286	363.592	-0.73307	327.9302	138164.9688	223.2815	-0.48018	290.8444	-0.14106	5947470	0.0067783	591.369	68.6634	65.3674	173.4027	166.658	65893.0312	109.2992	0.43724	150.4422	2605090
017	2017-05-08t0704	1494245349.92	adult	112.8886	66.5739	-202.0028	1063.4363	80.9825	72404.087	228652.0245	4089267.9153	470.898	-1.4549	168.462	-0.32185	167.4524	-0.14409	341.0475	-0.93993	329.1997	128574.9219	223.1391	-0.40976	275.0319	-0.42489	6350350	0.33099	361.889	75.4006	72.6229	168.2414	160.4815	63426.9961	115.43	0.84335	147.2803	2842300
017	2017-05-08t1104	1494259770.31	adult	116.8943	70.5795	-197.9971	1119.36	82.0735	74744.5746	235722.6944	4168632.329	683.801	-0.53329	180.632	0.34134	177.9175	0.42796	365.0952	-0.49129	334.7716	142387.125	232.7688	0.037972	294.3723	0.13284	7033280	0.86012	371.025	79.7817	77.4383	188.9342	179.3675	73684.3281	121.3303	1.2132	162.8574	3106460
017	2017-05-08t1504	1494274162.69	adult	120.8922	74.5774	-193.9992	970.4211	99.5685	68040.9933	215607.9802	3998978.4441	438.731	-1.4792	153.421	-1.0084	149.3048	-1.014	291.6507	-1.4355	279.5814	103535.9844	208.8684	-0.83358	252.3547	-0.80485	5435250	-0.25605	266.983	77.1183	74.0204	176.6268	169.0395	62702.5234	116.6662	0.69139	154.9612	2732070
017	2017-05-08t1904	1494288553.02	adult	124.8895	78.5747	-190.0019	917.916	82.2542	56251.4926	177685.5658	2907972.7316	588.778	-0.80316	179.821	0.37458	175.1433	0.3429	341.402	-0.62248	321.6267	100372.2031	235.4049	0.27501	283.127	0.022313	5280080	-0.33332	384.514	87.7362	83.1336	196.7258	186.1638	57837.3984	135.7849	2.1141	172.5681	2576200
017	2017-05-08t2304	1494302949.26	adult	128.8884	82.5737	-186.003	1142.8201	84.5424	80681.4242	254934.9197	4682093.7805	747.56	-0.077768	179.266	0.37693	177.7131	0.49853	398.6682	0.30671	352.3552	167440.6562	239.1887	0.48294	279.0972	-0.0059861	7526660	1.2993	708.245	80.3159	77.0365	178.8112	169.4836	75100.7031	129.63	1.4696	158.0018	3372140
017	2017-05-09t0304	1494317349.28	adult	132.8885	86.5737	-182.003	1213.2913	76.9349	76157.1198	240003.0083	3997831.607	721.55	-0.12236	172.549	0.057864	168.885	0.060915	378.237	0.10784	352.9227	150538.3438	227.8638	0.0733	280.3352	0.089928	6854840	0.83898	436.708	82.9242	79.9926	177.1424	170.113	70502.6875	123.8706	0.87908	156.8048	3294330
017	2017-05-09t0704	1494331749.2	adult	136.8884	90.5737	-178.003	1053.0881	73.1479	63574.7922	200571.7001	3171471.0634	734.96	0.0010406	184.291	0.68394	178.1441	0.55484	402.4249	0.56178	353.442	133605.0625	249.2469	0.98716	303.0688	0.72841	6114960	0.33482	447.089	89.068	84.6695	201.3694	193.7774	66854.6484	137.4533	1.7732	179.3359	2955360
017	2017-05-09t1104	1494346149.22	adult	140.8884	94.5737	-174.003	1141.7778	77.9171	74832.2092	236327.4912	4173455.197	824.016	0.45872	178.094	0.38017	173.3184	0.3136	412.8939	0.81722	363.9761	161441.5156	237.0634	0.52021	283.7802	0.29314	6946540	0.92422	444.042	76.7641	73.1304	179.1222	171.8179	70036.7734	119.2673	0.27581	156.9933	2994180
017	2017-05-09t1504	1494360548.67	adult	144.8883	98.5735	-170.0031	1302.8256	88.9712	89233.7123	281715.5201	5093913.5899	688.166	-0.07005	169.494	-0.053682	165.9535	-0.064101	375.0173	0.34051	340.3117	174383.0469	245.6566	0.90325	298.4784	0.73117	7878430	1.5647	500.121	71.0617	66.8622	185.4062	176.8068	86213.875	119.4567	0.17127	159.5513	3303090
017	2017-05-09t1904	1494374959.32	adult	148.8912	102.5765	-166.0002	1081.2111	80.7619	72799.0335	229617.2447	4092903.7312	755.427	0.30281	198.089	1.4374	190.9264	1.2379	427.8395	1.2495	375.5423	162579.0156	266.8641	1.8119	327.4756	1.5618	7511330	1.3104	641.434	83.3082	78.9944	188.6821	182.886	71699.1953	130.4816	0.82552	168.148	3158970
017	2017-05-09t2304	1494389350.73	adult	152.8889	106.5741	-162.0026	1343.9967	77.8227	86030.8896	271713.8654	4667084.7072	679.302	0.024312	185.813	0.80518	183.9308	0.87302	390.2792	0.7618	339.6623	175235.375	259.0878	1.4986	310.417	1.1593	8336140	1.8505	483.116	80.1714	76.2197	191.5711	182.9638	86015.4141	130.5796	0.69963	169.7768	3596730
017	2017-05-10t0304	1494403749.54	adult	156.8885	110.5738	-158.0029	1220.9844	113.228	89916.3962	286161.7427	5620341.0237	536.472	-0.58511	173.919	0.19055	172.7055	0.28707	358.4559	0.34372	337.3034	168115.8125	245.9208	0.94856	310.0499	1.198	8140630	1.705	415.924	78.2615	75.2784	183.8753	176.892	86237.5078	125.6275	0.24717	160.6492	3663190
017	2017-05-10t0704	1494418149	adult	160.8884	114.5736	-154.003	1181.8872	81.4616	81303.6827	256483.6986	4660059.2423	588.69	-0.27875	185.04	0.76371	180.2417	0.67189	367.1077	0.56633	336.7832	155653.6562	241.896	0.77585	293.6831	0.78053	7837180	1.4925	515.045	82.7163	78.6668	189.3649	181.7682	80290.7031	126.8516	0.21053	167.6339	3503370
017	2017-05-10t1104	1494432549.96	adult	164.8886	118.5739	-150.0028	1293.2352	83.7448	82605.5045	261102.0896	4366147.767	621.628	-0.056549	183.762	0.69291	179.6196	0.63203	384.2834	0.93281	347.6237	165626.125	251.4864	1.1669	306.4289	1.1732	7919050	1.529	444.068	94.299	87.9718	226.1439	218.3535	97468.0234	153.1352	1.6991	202.6728	4063720
017	2017-05-10t1504	1494446950.42	adult	168.8888	122.574	-146.0026	1137.7652	80.8765	71339.3729	224823.7781	3759959.466	842.166	1.1297	202.789	1.6628	196.055	1.468	434.6254	1.8596	375.9775	162115.2812	272.1488	2.01	324.8712	1.7342	7546580	1.282	404.838	90.6983	85.6656	220.3615	212.7977	82194.8203	143.4399	0.96199	193.7692	3375250
017	2017-05-10t1904	1494461349.19	adult	172.8884	126.5737	-142.003	1248.697	81.843	83228.464	262417.1664	4682449.1139	771.836	0.85068	194.243	1.214	190.2029	1.156	424.7427	1.7699	366.8953	184338.3281	261.9885	1.5657	318.5143	1.5777	8419660	1.8044	474.881	83.8772	78.9198	225.5127	218.009	97872.5156	138.5754	0.5458	194.9631	3635740
017	2017-05-10t2304	1494475750.29	adult	176.8887	130.574	-138.0027	1204.6352	84.3926	76707.4464	241675.3937	4181484.8264	579.955	-0.096339	186.469	0.80572	180.7666	0.66156	373.099	0.94991	345.8695	149612.6875	252.1096	1.1336	309.0989	1.3198	7461930	1.2094	409.13	88.9898	83.0118	230.6347	223.4194	92484.5156	147.1722	0.88547	201.8935	3561100
017	2017-05-11t0304	1494490149.19	adult	180.8884	134.5737	-134.003	1118.1905	103.983	79456.8659	251179.1823	4780057.2518	513.329	-0.40626	192.04	1.0778	188.8797	1.0642	340.5458	0.43661	320.3201	140985.9531	242.2688	0.70525	285.4102	0.62637	7941250	1.484	534.434	94.8999	91.1345	197.8245	190.1615	81899.3281	139.6123	0.35614	174.7614	3924300
017	2017-05-11t0704	1494504549.56	adult	184.8885	138.5738	-130.0029	1179.7986	90.6796	86484.2992	272827.3967	5267049.5186	617.201	0.22298	191.83	1.0549	186.9794	0.95608	378.9407	1.1767	342.3598	170523.2969	249.8384	0.98793	300.4945	1.0782	8624090	1.8695	403.784	94.9092	90.1253	220.8007	211.0375	99360.3125	144.3659	0.47991	188.4063	4266830
017	2017-05-11t1104	1494518949.94	adult	188.8886	142.5739	-126.0028	1424.5301	112.9797	104419.461	329447.8632	6660214.1656	536.539	-0.17946	165.016	-0.30964	162.9587	-0.2694	322.2716	0.20339	296.0131	175315.7344	226.2031	0.008696	267.07	0.07594	8961520	2.0462	427.973	74.5845	71.0007	179.832	172.8631	97828.6328	121.4248	-0.72887	157.105	4050460
017	2017-05-11t1504	1494533349.89	adult	192.8886	146.5739	-122.0028	1128.38	80.0388	75233.2841	237102.6627	4231869.6365	692.685	0.78449	190.426	0.96261	183.578	0.76735	391.0234	1.516	360.9057	153281.1875	263.9286	1.4963	319.8448	1.6453	7464320	1.179	489.433	94.9863	87.8764	239.1568	230.604	93749.4766	156.8311	0.82938	206.6861	3723270
017	2017-05-11t1904	1494547752.61	adult	196.8894	150.5746	-118.002	1359.6866	86.495	97179.3362	306286.7985	5741047.4879	513.296	-0.22378	178.341	0.34781	175.3211	0.34554	356.4445	0.91391	343.3475	180360.9062	247.0746	0.79685	310.6312	1.3612	9011590	2.0362	442.741	95.1517	90.2556	246.6772	234.7672	124818.6406	154.9158	0.6298	211.3474	4808010
017	2017-05-11t2304	1494562152.14	adult	200.8892	154.5745	-114.0022	1249.5455	85.0655	79840.4135	251513.1778	4532574.9326	665.661	0.77095	184.619	0.65439	178.6298	0.50695	403.9863	1.8653	362.7956	168462.2812	247.8175	0.80141	310.8854	1.3564	7683850	1.2886	401.236	88.9791	83.4206	236.994	225.117	98826.4844	143.3128	0.031834	197.2952	3703310
017	2017-05-12t0304	1494576548.61	adult	204.8883	158.5735	-110.0032	1206.8396	83.5715	83616.9459	263591.4084	4864128.161	672.263	0.88441	183.181	0.57307	179.0921	0.5241	380.3629	1.4628	336.7638	165838.2188	241.7074	0.53552	299.7277	1.0018	7974970	1.4376	460.325	89.539	85.8756	226.6711	217.0141	98828.5781	137.3553	-0.29245	190.2744	3898170
017	2017-05-12t0704	1494590948.53	adult	208.8882	162.5735	-106.0032	677.1061	98.0159	39137.0886	125784.0666	2059372.7748	642.068	0.76449	207.365	1.7581	202.5399	1.6805	445.9542	2.7845	437.6797	91420.6172	269.8148	1.6048	360.6396	2.7881	4248910	-0.56989	498.797	92.4059	86.9603	238.1398	222.8318	48818.6641	146.1605	0.00064895	197.0452	1893400
017	2017-05-12t1104	1494605350.47	adult	212.8888	166.574	-102.0026	1095.3267	82.9869	73695.5494	232308.5198	4169082.5486	686.729	1.1332	178.858	0.34003	173.9488	0.25665	368.2261	1.2961	355.647	141398.8125	238.8413	0.37659	316.2878	1.4489	6864920	0.82603	766.135	86.2886	80.2786	264.4027	250.3166	101530.625	139.7081	-0.32345	212.3686	3311930
017	2017-05-12t1504	1494619748.94	adult	216.8884	170.5736	-98.0031	1305.4192	84.979	90257.5018	284917.011	5131600.7064	686.614	1.2124	183.364	0.54951	178.2726	0.46167	386.2272	1.6829	349.1933	181526.7812	248.6943	0.73117	312.5434	1.3165	8617940	1.7391	554.243	97.5711	91.2273	266.1675	255.7021	125098.7188	159.556	0.40378	226.7385	4585740
017	2017-05-12t1904	1494634149.72	adult	220.8886	174.5738	-94.0028	1161.4337	88.7718	81963.0542	258639.9428	4879237.0366	514.859	0.057591	194.807	1.0869	191.2566	1.0798	320.4792	0.3753	311.9833	136844.5938	247.3923	0.65293	292.0122	0.6896	8310860	1.562	529.471	103.817	99.4557	227.2257	218.9106	97025.3594	150.1699	-0.026167	194.9229	4429040
017	2017-05-12t2304	1494648549.82	adult	224.8886	178.5738	-90.0028	1324.164	81.8887	89468.0888	282246.2798	5128483.6162	523.015	0.1604	180.542	0.38083	178.3029	0.43768	335.6406	0.69323	327.0721	156408.5312	244.774	0.52538	297.0091	0.81172	8411250	1.5992	536.853	85.1542	80.9113	246.4681	233.7567	114854.1328	134.7646	-0.68815	197.2245	3967250
017	2017-05-13t0304	1494662948.91	adult	228.8883	182.5736	-86.0031	931.8223	81.0328	62485.0114	197561.1488	3520590.6871	513.355	0.12453	194.87	1.0466	188.2874	0.89964	380.174	1.6347	371.6234	123936.7031	262.7177	1.1749	338.7772	1.9985	6343790	0.52712	407.293	100.391	93.1655	271.3478	264.53	88459.3984	161.1276	0.28682	230.7765	3268120
017	2017-05-13t0704	1494677349.54	adult	232.8885	186.5738	-82.0029	1250.8108	114.1988	97052.5963	308117.0272	6473423.9199	449.601	-0.3269	171.945	-0.06421	168.5336	-0.060385	329.886	0.59026	323.2866	166592.4375	247.147	0.55772	299.1023	0.82191	8673580	1.7042	440.555	81.2101	74.294	248.8584	238.635	125673.5	144.7153	-0.40508	210.0892	4096560
017	2017-05-13t1104	1494691751.56	adult	236.8891	190.5743	-78.0023	1248.8783	87.6436	85402.7357	269209.5893	4929303.9079	640.469	1.2057	180.488	0.32283	175.9422	0.27599	374.4934	1.553	358.724	166649.5469	251.0813	0.67877	315.5872	1.2779	8028840	1.3658	499.9	92.105	85.2768	268.7311	256.5124	119585.3594	157.2501	0.027832	220.5722	4097200
017	2017-05-13t1504	1494706149.66	adult	240.8886	194.5738	-74.0029	1134.6665	96.8941	89689.7732	284503.4209	6001768.0592	416.33	-0.55472	160.25	-0.64442	156.3102	-0.66378	309.2768	0.15712	301.2496	144122.9844	222.8156	-0.40591	270.5859	-0.048456	7465250	1.0707	482.353	76.3674	69.4766	222.6316	211.9909	103746.3281	134.8546	-0.87529	182.5916	3557580
017	2017-05-13t1904	1494720549.51	adult	244.8885	198.5738	-70.0029	1221.9837	83.1254	83216.4733	262389.9533	4693635.482	538.197	0.48124	174.843	0.025702	173.0565	0.11071	298.9924	-0.068829	291.147	129762.7109	240.2336	0.22416	274.91	0.05667	7578910	1.1186	650.531	97.1857	92.3502	239.5495	229.4695	103964.4688	156.3219	-0.1046	202.2411	4212710
017	2017-05-13t2304	1494734950.11	adult	248.8887	202.5739	-66.0027	1208.91	111.287	83982.6769	265350.3756	5015858.2728	519.348	0.35895	182.856	0.38267	179.7695	0.40821	321.2865	0.42611	312.1322	140723.4688	248.313	0.5065	293.2064	0.5736	7995580	1.32	569.437	98.2841	90.4799	261.6204	251.5229	114589.75	173.7616	0.51515	227.1788	4297570
017	2017-05-14t0304	1494749350.02	adult	252.8887	206.5739	-62.0028	1102.9381	88.0271	76057.6644	240115.9475	4409599.265	494.975	0.17976	184.547	0.44335	180.3343	0.41732	332.7349	0.69044	324.939	131763.0312	246.2162	0.40871	298.3757	0.71035	7307120	0.96364	503.266	102.484	95.6572	283.842	276.1044	112401.4375	164.0284	0.10586	239.0363	4057840
017	2017-05-14t0704	1494763749.15	adult	256.8884	210.5737	-58.003	1198.4816	80.7268	75198.115	236829.667	4003359.5714	402.384	-0.62733	172.058	-0.14611	168.1064	-0.1599	311.8678	0.21801	304.5741	122564.0312	231.9836	-0.14299	281.5631	0.20023	6749670	0.6728	375.09	94.4572	87.2458	266.6419	260.7467	104790.2656	158.9415	-0.12642	229.3825	3705460
017	2017-05-14t1104	1494778150.78	adult	260.8889	214.5741	-54.0026	1127.1343	84.2799	70876.8471	223684.549	3785784.2524	405.262	-0.59257	181.135	0.25214	177.2391	0.24162	316.1965	0.31768	309.2156	116992.7188	236.7548	0.016552	286.8302	0.33871	6699830	0.63709	380.618	102	96.0683	265.6275	257.2622	98282.1719	160.5057	-0.10468	225.3455	3772760
017	2017-05-14t1504	1494792550.11	adult	264.8887	218.5739	-50.0027	1065.7133	82.255	71541.5988	225910.7446	3977313.4407	375.334	-0.8696	166.582	-0.42206	159.6868	-0.56663	300.448	-0.055206	296.4938	112067.0938	243.0608	0.23369	283.7861	0.2303	6209850	0.37852	332.295	92.9939	85.3763	230.8042	224.3418	86089.9688	161.7854	-0.0932	212.1175	3466630
017	2017-05-14t1904	1494806949.97	adult	268.8886	222.5739	-46.0028	934.1513	98.9349	61190.0813	193939.7756	3500862.1412	479.524	0.14916	169	-0.32605	165.0412	-0.33697	315.4546	0.29514	307.0691	100945.4688	239.8214	0.093027	290.7819	0.41972	5392280	-0.04604	549.963	96.2439	87.8929	262.2471	254.2145	83919.0625	173.4612	0.32309	231.9093	3070850
017	2017-05-14t2304	1494821350.56	adult	272.8888	226.5741	-42.0026	720.2588	125.6771	50929.2043	165974.6141	3117862.6826	373.908	-0.88515	165.19	-0.50991	159.2012	-0.60986	309.933	0.1568	306.6436	82442.1641	244.6137	0.2537	289.8617	0.37273	4381840	-0.56891	369.156	96.6594	87.0827	265.2773	257.4267	70563.7734	177.3649	0.44118	237.7614	2563990
017	2017-05-15t0304	1494835749.8	adult	276.8886	230.5738	-38.0028	807.9833	125.2028	59196.0349	191552.7895	3719650.384	403.126	-0.58512	167.71	-0.41005	162.9981	-0.45172	303.8259	-4.038e-05	299.4137	93882.2109	236.1906	-0.083059	283.0881	0.14858	5167300	-0.1866	350.628	99.077	90.5591	261.4769	255.0793	80796.3516	171.5351	0.1764	230.8389	3052660
017	2017-05-15t0704	1494850148.78	adult	280.8883	234.5736	-34.0031	694.6049	78.3949	35604.1348	113837.1661	1662528.7322	389.584	-0.72319	148.208	-1.2913	146.5691	-1.1919	235.6825	-1.6953	230.4769	44072.6328	197.6669	-1.5593	221.5709	-1.7342	2767640	-1.4139	375.017	82.7719	79.4174	169.4057	162.231	31678.8633	128.4853	-1.5772	152.0047	1545680
017	2017-05-15t1104	1494864555.51	adult	284.8902	238.5754	-30.0012	893.885	93.5055	65761.9171	208647.5226	4034985.7441	358.518	-1.0632	166.495	-0.49026	164.2858	-0.41799	291.0893	-0.33985	285.7207	99843.6406	229.3319	-0.38417	271.2869	-0.25396	5695790	0.050983	414.306	100.202	93.2129	249.4155	238.5809	85549.5234	168.9934	-0.00049785	220.7572	3427920
017	2017-05-15t1504	1494878961.36	adult	288.8918	242.5771	-25.9996	829.0357	137.4506	56547.3887	183861.5781	3522647.6708	427.852	-0.28613	164.646	-0.58528	158.7731	-0.67292	295.1936	-0.25113	291.0066	87377.2969	238.4462	-0.059289	277.9571	-0.074369	4866280	-0.38446	485.621	100.429	90.4102	261.7382	249.8567	77474.5	182.8344	0.52168	230.7369	2968280
017	2017-05-15t1904	1494893358.66	adult	292.8911	246.5763	-22.0004	933.2219	98.802	66778.4203	212164.4129	4017657.3564	425.079	-0.30308	166.388	-0.52116	163.6977	-0.46751	284.759	-0.53357	279.068	99096.1172	230.7612	-0.37342	264.7758	-0.50289	5785640	0.066002	403.671	100.46	92.2775	238.8362	232.7759	83115.0078	172.9962	0.08372	217.9509	3493190
017	2017-05-15t2304	1494907753	adult	296.8895	250.5747	-18.0019	937.2694	94.1536	68278.4991	216249.909	4164327.8998	422.649	-0.3176	166.206	-0.54225	163.0749	-0.5066	283.5235	-0.58429	277.8682	100934.3594	230.8837	-0.3907	265.4775	-0.50718	5905630	0.11152	438.992	100.573	92.3319	237.632	232.3486	84596.9844	173.1411	0.050242	215.4773	3573580
017	2017-05-16t0304	1494922152.03	adult	300.8892	254.5745	-14.0022	964.0442	90.2288	68274.1245	216174.9796	4091100.1084	424.935	-0.27387	166.752	-0.53119	163.761	-0.48824	289.5676	-0.44444	284.6831	103086.0547	231.7154	-0.38082	269.6181	-0.40459	5925860	0.10637	454.602	101.776	93.5284	249.7644	240.6877	88916.1406	175.5277	0.10961	222.6106	3616820
017	2017-05-16t0704	1494936553.11	adult	304.8895	258.5748	-10.0019	952.5712	102.9323	71988.2146	228578.3225	4599077.6652	470.141	0.34374	166.478	-0.55623	163.8702	-0.49518	288.7003	-0.48567	284.5361	108262.5938	231.4412	-0.41349	270.6545	-0.39779	6231110	0.24653	491.075	101.315	93.2504	254.7509	248.5607	95531.6016	175.3511	0.062365	228.9618	3792100
017	2017-05-16t1104	1494950953.13	adult	308.8895	262.5748	-6.0019	828.9515	102.3279	63258.8145	202050.0997	4051105.8664	484.46	0.5901	167.387	-0.52924	163.6666	-0.51573	318.6196	0.30861	310.8251	105144.4531	237.6513	-0.1951	290.4114	0.19859	5507520	-0.13841	602.864	101.794	92.354	298.2296	291.4762	98415.75	182.9728	0.34547	261.5976	3349340
017	2017-05-16t1504	1494965364.48	adult	312.8927	266.5779	-1.9987	785.3217	108.6871	56877.1682	182532.7809	3539141.6311	485.446	0.66738	168.575	-0.49011	163.9038	-0.51705	299.6279	-0.2226	294.2778	88989.4922	242.4931	-0.028138	282.4237	-0.076363	4993700	-0.41744	603.869	104.373	94.2914	274.8237	268.2319	81622.6406	192.2844	0.70668	249.0964	3091850
017	2017-05-16t1904	1494979755.44	dead	316.8902	270.5754	1.9987	880.22	105.0614	66951.7821	214112.5719	4273005.7315	424.772	-0.20458	166.864	-0.57787	163.3803	-0.55134	291.0978	-0.47736	287.2342	101593.1406	235.0895	-0.33785	272.9937	-0.4009	5810700	-0.015048	429.133	102.665	93.2326	258.9785	252.7897	90383.4844	184.347	0.3287	235.5594	3575110
018	2017-05-03t1409	1493838966.17	larva	0	-46.3147	-250.8887	156.4358	28.137	2997.381	9540.7377	53515.3278	0	-0.26597	0	-1.1401	0	-1.1272					0	-1.1593	0	-1.1005	0	1.5834	0	0	0				0	-0.84633	0	0
018	2017-05-04t0955	1493910114.12	larva	19.7633	-26.5514	-231.1253	150.8702	28.4983	2845.2617	9066.8372	50795.4695	0	-1.2921	0	-1.8986	0	-1.8468					0	-2.0308	0	-2.0877	0	-1.409	0	0	0				0	-1.353	0	0
018	2017-05-04t1355	1493924518.06	larva	23.7644	-22.5503	-227.1242	344.4331	29.6258	7225.4507	22802.5879	129329.7209	294.218	-0.46061	206.387	1.221	205.8171	1.2638	274.3135	-0.51265	271.7958	10972.5391	245.2545	0.89977	265.2056	0.56645	809656	-0.84704	158.599	67.6184	66.9105	110.5774	106.8651	4423.0947	89.3209	0.58142	99.9654	265267
018	2017-05-04t1755	1493938843.89	larva	27.7438	-18.5709	-223.1448	547.7934	47.244	21163.5139	66921.757	684241.4062	400.347	-0.29074	164.932	0.47644	163.7909	0.52068	250.9114	-0.7996	244.3526	28352.9922	211.8812	0.36469	235.0958	0.086105	1847900	-0.11556	426.847	55.6916	53.6482	143.5857	133.1644	16225.1826	84.5719	0.41878	111.8316	623969
018	2017-05-04t2155	1493953241.97	larva	31.7433	-14.5714	-219.1454	608.1312	44.7909	22179.3597	70065.0575	670524.1344	709.97	0.51196	226.755	1.4818	221.8169	1.4656	427.8352	0.33274	381.9323	50484.5586	299.0489	1.4763	342.502	1.1693	2664600	0.32592	193.214	69.6107	68.7153	120.1224	114.0281	14174.4375	92.4577	0.55915	106.3583	817996
018	2017-05-05t0155	1493967642.32	larva	35.7434	-10.5713	-215.1453	578.3424	54.7271	25678.422	81186.401	963191.7298	887.852	0.87495	200.898	0.96668	193.7099	0.91608	569.7123	1.2484	532.2187	77480.875	258.8262	0.8204	395.6142	1.6841	2716940	0.023254	451.387	65.3047	64.5141	120.6635	109.3449	16410.2324	88.117	0.39123	101.661	883181
018	2017-05-05t0555	1493982040.79	larva	39.7429	-6.5718	-211.1457	767.5324	53.5868	33277.6474	104935.644	1205428.5888	1064.14	1.2231	167.808	0.24735	165.4096	0.29782	610.7024	1.4621	594.4451	107483.625	230.6011	0.27938	360.6571	1.1449	2943190	-0.094718	228.471	63.65	62.9161	116.5778	109.7461	20517.6875	88.9184	0.34917	102.245	1116360
018	2017-05-05t0955	1493996441.78	larva	43.7432	-2.5715	-207.1454	828.3561	64.2136	42862.0189	135249.7468	1847451.1906	628.653	-0.23711	205.379	0.93651	199.7827	0.92773	449.2293	0.18772	433.1681	101076.6016	262.5891	0.68498	348.6384	0.86461	4610140	1.0306	318.693	74.5769	73.7966	125.8648	119.5543	28319.5703	98.0612	0.5497	112.5598	1674030
018	2017-05-05t1504	1494014956.55	adult	48.8862	2.5715	-202.0024	955.4788	68.7617	53948.955	170107.1798	2543860.5526	1318.1	1.5624	179.47	0.25278	171.3036	0.19541	611.0615	1.2915	520.006	172930.4062	251.0286	0.33597	319.0948	0.28254	5063040	0.9849	1181.79	56.4109	54.2319	154.2236	136.3833	43645.2773	87.6361	0.14633	117.3674	1591410
018	2017-05-05t2019	1494033856.72	adult	54.1363	7.8215	-196.7524	908.7565	64.1691	45467.4422	143237.9913	1932528.5048	473.773	-1.0378	187.036	0.32619	183.5647	0.39792	343.0511	-0.88822	333.927	81989.2188	240.1092	-0.046969	306.6797	-0.097947	4460250	0.10639	402.457	74.6982	74.3204	137.3751	128.2327	32832.6562	101.2154	0.53696	117.8557	1781330
018	2017-05-05t2304	1494043755.74	adult	56.886	10.5713	-194.0027	921.1742	67.5904	49831.5767	157008.9165	2305492.1495	820.083	-0.15016	144.761	-0.92728	133.8373	-1.0547	428.7041	-0.29482	378.5246	112320.4688	239.006	-0.15484	335.18	0.23898	3778980	-0.60779	550.75	55.1462	53.7126	124.8811	109.7397	32718.8398	82.3368	-0.19353	100.5797	1439590
018	2017-05-06t0304	1494058156.67	adult	60.8862	14.5715	-190.0024	932.3583	66.8159	50390.8211	158977.5213	2250615.638	429.473	-1.334	177.602	-0.029187	177.0572	0.15696	327.1958	-1.1946	318.2196	86379.7031	243.2731	-0.12134	293.8271	-0.47664	4684240	-0.12719	305.593	70.4253	69.9761	125.6516	117.8962	33172.0156	96.1202	0.31131	109.7429	1857470
018	2017-05-06t0704	1494072559.99	adult	64.8872	18.5725	-186.0015	882.3599	64.1938	45874.0064	144614.5707	2013506.4084	1205.8	0.72753	193.037	0.43847	187.886	0.49796	519.546	0.25476	436.252	125210.5781	263.6561	0.30753	308.1741	-0.37236	4638280	-0.40633	265.91	69.7724	68.9861	134.1786	124.9381	32337.0527	98.9292	0.43504	115.4327	1676490
018	2017-05-06t1104	1494086960.93	adult	68.8874	22.5727	-182.0012	908.0805	59.6459	44805.6031	141184.4245	1855948.597	2469.16	4.1283	219.85	1.5111	213.5677	1.56	691.7393	1.6095	571.2813	163250.4688	292.7858	1.1048	392.8186	0.99089	5166920	-0.25485	467.575	72.5672	71.8949	142.0837	129.7065	33531.75	100.3877	0.5515	118.905	1705470
018	2017-05-06t1507	1494101587.72	adult	72.9504	26.6357	-177.9382	821.6525	65.5763	45614.0478	143970.7361	2113929.8161	722.451	-0.77265	180.325	-0.065078	173.8115	-0.048553	430.8011	-0.61946	409.4576	102961.4609	245.0535	-0.27677	302.5694	-0.5934	4303630	-0.99257	616.496	72.6562	70.5164	150.082	140.2022	35869.6016	105.5666	0.91335	129.4543	1734010
018	2017-05-06t1904	1494115767.24	adult	76.8892	30.5745	-173.9995	972.3328	69.5302	57614.9863	181686.022	2840675.5132	544.286	-1.3149	169.827	-0.53001	166.0434	-0.40414	354.2739	-1.3109	336.1205	106636.4375	227.6996	-0.8102	289.0396	-0.83385	5110420	-0.52193	430.437	66.6381	64.7206	149.9643	143.3733	45139.2539	97.1626	0.3026	132.494	2005270
018	2017-05-06t2304	1494130165.97	adult	80.8888	34.5741	-169.9998	949.5545	75.5474	56607.0308	178571.1451	2841219.682	787.488	-0.60051	175.491	-0.26487	168.6003	-0.28752	418.968	-0.6771	375.224	124014.5391	256.4185	0.16233	326.9264	-0.051708	5190500	-0.53338	666.583	70.5838	68.4539	161.7385	153.7189	47874.5859	107.0623	1.0751	140.5639	2087660
018	2017-05-07t0310	1494144935.04	adult	84.9914	38.6766	-165.8973	905.6409	67.5502	49379.9359	155668.6992	2293933.7758	1208.93	0.76731	198.153	0.85136	189.2569	0.73903	547.0252	0.75936	453.5626	141679.5312	274.0827	0.8423	378.5787	1.1203	5121670	-0.62388	602.505	70.8888	69.4877	145.9725	130.7054	37806.8828	99.8232	0.36393	119.6414	1832260
018	2017-05-07t0704	1494158975.78	adult	88.8916	42.5768	-161.9971	836.5858	67.0277	45959.6544	145025.8346	2121021.0901	560.186	-1.3077	199.321	0.95588	192.8626	0.94919	393.7572	-0.8291	388.9177	94895.4844	264.3571	0.59679	359.9268	0.8641	4797050	-0.86753	441.896	78.9942	77.9108	144.2021	133.6062	34752.6953	104.6789	0.70474	123.8013	1901150
018	2017-05-07t1104	1494173369.78	adult	92.8899	46.5752	-157.9988	1064.8185	77.5038	60684.4048	191281.7979	2949138.6954	634.749	-1.0368	159.618	-0.9709	155.6676	-0.89728	396.0929	-0.72199	365.7756	125957.5469	224.0654	-0.7573	316.4036	0.024328	5068020	-0.68717	354.093	63.1905	61.2283	135.7149	125.528	43157.3281	94.2735	-0.42023	114.1433	2006360
018	2017-05-07t1509	1494188107.17	adult	96.9836	50.6689	-153.905	795.2628	80.1348	45123.7656	142745.8632	2165974.9239	491.262	-1.5343	188.84	0.5296	184.7282	0.60323	348.4637	-1.2489	332.567	82237.4375	241.4893	-0.043721	294.8463	-0.35743	4455110	-1.111	299.277	78.4326	77.0291	150.5329	140.9827	35525.7734	106.1025	0.56013	127.4476	1850380
018	2017-05-07t1904	1494202167	adult	100.8891	54.5744	-149.9995	896.973	65.5042	49928.0217	157903.3563	2259772.0575	762.814	-0.47454	201.13	1.196	193.9953	1.1099	424.5523	-0.12825	389.0347	111232.7031	272.8189	1.2083	354.4498	1.1472	5256520	-0.53688	551.397	78.3733	76.5422	164.7381	149.1659	43161.3828	109.8254	0.76245	134.7279	2048280
018	2017-05-07t2304	1494216571.76	adult	104.8904	58.5757	-145.9982	887.8525	63.6271	48305.0104	152891.5029	2134965.8856	1235.88	1.4448	203.525	1.3666	195.8835	1.2425	514.3518	1.2352	413.6239	130131	268.1321	1.136	355.6397	1.3003	5147750	-0.59497	552.017	80.544	77.9177	174.5111	163.3183	44151.3047	114.9562	1.0783	150.6779	2037200
018	2017-05-08t0305	1494231031.46	adult	108.907	62.5923	-141.9816	781.4274	66.608	39858.16	125861.9244	1739555.2097	691.765	-0.627	199.61	1.2176	196.404	1.3077	371.2204	-0.62653	337.3737	77585.0625	247.7065	0.4529	293.5213	-0.076968	4171650	-1.2634	369.058	90.8719	89.2091	162.6996	154.6253	34004.2148	121.3155	1.4972	143.4236	1899130
018	2017-05-08t0704	1494245365.35	adult	112.8887	66.5739	-138	1008.6207	90.3958	59748.4924	189271.3346	2996739.9893	987.853	0.62982	184.84	0.51235	182.335	0.62105	403.9477	-0.053463	355.1548	126435.6172	237.7011	0.15247	297.5568	0.11737	5767380	-0.088144	1347.24	74.9238	72.211	183.6598	165.6285	57485.5234	113.0588	0.63857	148.1164	2337770
018	2017-05-08t1104	1494259786.56	adult	116.8946	70.5798	-133.9941	811.5938	62.0688	39501.2697	124495.8329	1643130.7737	765.126	-0.2018	190.986	0.86938	186.0933	0.84858	406.2857	0.093843	365.2009	84507.4219	250.3126	0.72221	306.7752	0.43306	3961630	-1.3538	341.971	88.511	85.3798	181.1494	174.8618	37679.0703	132.0466	2.1194	161.0965	1835980
018	2017-05-08t1504	1494274178.78	adult	120.8924	74.5777	-129.9963	887.308	94.2553	57684.7281	182607.7225	3193045.9302	761.25	-0.15186	157.053	-0.82295	154.6769	-0.73749	357.6212	-0.49131	313.0892	107643.9844	206.5848	-0.92351	264.1169	-0.51835	4724140	-0.76823	449.459	67.0208	64.9355	168.7833	150.7034	50803.7656	102.0362	-0.51955	131.763	2015980
018	2017-05-08t1904	1494288568.48	adult	124.8895	78.5748	-125.9991	1141.3455	68.5973	59539.6783	187912.265	2724667.6151	822.205	0.1671	173.44	0.048304	176.3815	0.4067	378.9462	-0.081189	334.5985	118231.2109	226.4907	-0.079473	263.4474	-0.46081	5410460	-0.23979	862.733	69.831	68.7073	162.5628	143.685	50719.6055	106.015	-0.29655	129.8564	2178380
018	2017-05-08t2304	1494302964.52	adult	128.8884	82.5737	-122.0002	843.6329	78.3246	50695.9765	159979.5756	2591405.7603	644.544	-0.51066	163.405	-0.43605	159.1257	-0.46093	335.7522	-0.60755	290.2733	88974.3438	221.4498	-0.22954	257.6557	-0.5376	4324360	-0.98265	599.483	79.0454	78.0194	166.125	151.8098	44023.1172	114.9657	0.30793	139.141	2091860
018	2017-05-09t0304	1494317364.6	adult	132.8885	86.5737	-118.0002	762.5186	68.9697	45095.4879	142599.4577	2230459.7119	389.73	-1.5337	192.051	1.0605	192.6088	1.2885	284.3676	-1.2688	277.9399	67110.7422	238.1285	0.48979	263.3824	-0.33549	4525880	-0.80628	356.06	96.5749	94.5128	182.6514	173.8812	43105.7422	131.9072	1.5015	161.0379	2275880
018	2017-05-09t0704	1494331764.54	adult	136.8884	90.5737	-114.0002	966.3601	65.2722	44775.1057	141579.9633	1795699.6268	624.641	-0.47461	175.876	0.24989	174.9858	0.391	286.3158	-1.1596	264.476	67570.5312	223.0193	-0.087801	250.0734	-0.6204	4138720	-1.0472	487.588	89.9969	87.324	199.5307	191.2505	47089.25	132.8896	1.4281	167.7847	2117810
018	2017-05-09t1104	1494346164.53	adult	140.8884	94.5737	-110.0002	819.9417	69.9885	48613.6913	153487.9079	2427849.1938	436.023	-1.2401	194.419	1.2245	192.7887	1.3255	299.9071	-0.87908	281.9755	76476.3203	231.694	0.29812	259.9879	-0.32216	4939410	-0.46326	430.416	98.0786	95.7613	183.8855	174.0699	46890.8008	131.2515	1.1591	161.1049	2491780
018	2017-05-09t1504	1494360563.97	adult	144.8883	98.5736	-106.0004	946.9533	84.2574	59401.4598	187637.1684	3131190.8509	517.326	-0.83116	140.723	-1.5445	138.0472	-1.516	285.703	-1.0201	262.5131	88567.9219	184.3106	-1.6534	224.6553	-1.211	4362130	-0.83524	579.812	67.4766	65.8561	139.8497	127.7842	43353.418	98.2183	-1.3519	118.0983	2091640
018	2017-05-09t1904	1494374974.96	adult	148.8913	102.5766	-101.9973	860.8194	72.4605	51354.0589	162186.6203	2547442.7565	786.251	0.44281	172.188	0.093966	170.4482	0.17236	378.8074	0.49018	334.5519	101899.2031	227.3181	0.15453	271.442	0.061253	4620160	-0.63565	500.908	76.6951	74.4799	164.6562	153.1869	44292.5312	114.7348	-0.27159	139.1942	2057880
018	2017-05-09t2304	1494389366.14	adult	152.8889	106.5742	-97.9998	908.9534	76.4609	55933.2432	176649.2328	2907762.5704	605.286	-0.31903	146.211	-1.2479	142.7578	-1.2668	299.9798	-0.66138	271.0989	87894.0938	194.3843	-1.2203	234.811	-0.90043	4270400	-0.84542	738.363	70.4059	67.6132	158.3173	140.7124	46386.9766	107.5234	-0.85785	130.4896	2056350
018	2017-05-10t0304	1494403764.9	adult	156.8885	110.5738	-94.0001	700.4301	69.726	36328.2287	114639.619	1650073.0194	1114.37	2.1564	197.164	1.3935	194.0736	1.3951	444.9046	1.7312	392.9276	84976.7812	240.857	0.73584	284.4215	0.48852	3753020	-1.1583	455.347	97.7268	95.8948	179.2913	167.5109	34244.6406	133.028	0.73105	155.3533	1860230
018	2017-05-10t0704	1494418164.35	adult	160.8884	114.5737	-90.0003	813.9676	69.5019	44574.0794	140626.5089	2066107.813	995.447	1.6966	200.199	1.5461	197.3287	1.5552	415.441	1.3567	349.8223	97213.1875	241.9074	0.77633	277.0449	0.31308	4669040	-0.54112	366.631	90.5677	87.4941	184.1268	176.9249	43085.668	130.7027	0.4538	165.0793	2112220
018	2017-05-10t1104	1494432565.29	adult	164.8886	118.5739	-86	935.48	74.0161	55758.6062	176133.9937	2730422.1038	544.961	-0.43803	169.845	-0.023442	169.917	0.13188	326.0698	-0.037016	300.9153	95212.375	225.4494	0.079995	257.9871	-0.20655	4949460	-0.34578	531.449	80.0376	78.9038	178.2244	160.6126	52041.5234	121.6029	-0.22208	147.4375	2332370
018	2017-05-10t1504	1494446965.87	adult	168.8888	122.5741	-81.9999	932.203	70.2959	54169.7525	170774.5616	2676015.7442	664.33	0.22287	160.03	-0.53234	156.1379	-0.58418	331.7927	0.11915	283.0394	93897.3281	217.2492	-0.27196	249.7547	-0.43341	4528370	-0.59249	481.661	78.5107	75.537	181.3214	165.659	51313.9453	122.3177	-0.27693	149.808	2221620
018	2017-05-10t1904	1494461364.54	adult	172.8884	126.5737	-78.0002	923.8243	67.1532	50331.5605	158577.6497	2370160.9065	545.428	-0.33194	186.045	0.7943	184.2909	0.85281	318.1425	-0.060059	292.4874	83989.6328	228.0831	0.16328	259.3925	-0.14869	4902280	-0.34511	405.459	87.6694	85.2901	181.847	165.5162	48007.6016	125.2079	-0.20756	151.8418	2310090
018	2017-05-10t2304	1494475765.69	adult	176.8888	130.574	-73.9999	842.8512	69.0359	44597.6162	140594.2127	2071665.5525	628.384	0.16273	192.984	1.1382	191.2276	1.1965	332.5937	0.24396	303.7521	77826.9297	233.8966	0.38451	263.3657	-0.028872	4509250	-0.56643	411.825	93.8526	92.3973	178.9101	165.2767	41864.9688	130.4975	-0.016137	153.9528	2192960
018	2017-05-11t0304	1494490164.56	adult	180.8884	134.5737	-70.0002	868.893	69.2198	39913.9492	126578.9066	1570544.0322	642.465	0.3011	198.483	1.4054	197.1266	1.4845	311.254	-0.081395	284.2256	65674.6016	245.6065	0.84164	271.3687	0.20919	4170930	-0.7481	423.104	111.684	109.6704	206.1666	199.0581	43501.1523	158.5996	1.3405	186.9397	2346940
018	2017-05-11t0704	1494504564.96	adult	184.8886	138.5738	-66.0001	671.7999	70.0199	37747.8234	119331.882	1820574.3156	552.007	-0.14272	196.497	1.2913	194.7827	1.3524	327.7319	0.25774	299.5361	64890.9141	234.8428	0.37932	260.8227	-0.10681	3879440	-0.89649	564.394	102.587	100.7705	182.7554	171.6956	36185.5664	140.1882	0.27219	161.8719	2025380
018	2017-05-11t1104	1494518965.36	adult	188.8887	142.5739	-62	861.8919	67.6679	48334.9132	152514.5007	2285699.0633	609.57	0.24031	192.807	1.0931	191.704	1.1855	269.7928	-0.75261	263.5124	68257.5703	235.1073	0.36759	254.6914	-0.29514	4873980	-0.30139	708.947	95.8402	93.6797	176.2511	163.6046	44591.5391	132.4623	-0.202	154.7461	2422740
018	2017-05-11t1504	1494533365.22	adult	192.8886	146.5739	-58	820.4949	74.7337	47132.7779	148911.4052	2307376.0385	467.976	-0.53811	197.613	1.324	196.5566	1.4219	275.5107	-0.62081	269.3912	68051.1406	240.3846	0.5544	260.82	-0.12311	4868590	-0.28901	555.979	106.607	104.3424	191.4717	181.4494	47293.5	146.453	0.35447	169.7838	2626470
018	2017-05-11t1904	1494547768.33	adult	196.8895	150.5748	-53.9992	915.0081	103.4098	55684.4338	177173.8388	2935103.9145	430.733	-0.72275	143.359	-1.404	140.3603	-1.411	247.4686	-1.1328	233.7222	72013.3516	194.4528	-1.2935	221.1434	-1.3195	4169310	-0.66437	519.791	81.7617	76.5269	185.2781	171.5478	53915.9375	136.2409	-0.19497	161.1171	2377870
018	2017-05-11t2304	1494562167.78	adult	200.8893	154.5746	-49.9993	854.2317	96.4827	54982.9574	174568.3516	3000341.1145	478.953	-0.38869	141.794	-1.4812	139.581	-1.4474	234.1502	-1.3732	224.0007	67201.1016	189.8167	-1.4861	214.0333	-1.5389	4066520	-0.70152	504.703	82.4615	77.443	186.7428	172.003	53595.168	136.7846	-0.24736	161.7769	2364910
018	2017-05-12t0304	1494576563.61	adult	204.8882	158.5735	-46.0005	857.8619	92.8547	55543.8193	176083.2755	3073362.4819	436.918	-0.61832	141.11	-1.5138	138.7732	-1.4834	229.2452	-1.4615	220.8025	66481.1094	188.3124	-1.5547	211.9614	-1.6078	4085700	-0.67384	567.994	83.8507	78.3502	190.3474	175.7271	55200.7383	140.0801	-0.17876	164.7283	2427810
018	2017-05-12t0704	1494590963.96	adult	208.8883	162.5736	-42.0004	892.0307	89.8705	59191.2255	187373.7375	3330158.7598	423.313	-0.67298	140.357	-1.5493	138.0965	-1.5128	233.2658	-1.387	224.2003	72079.125	188.9469	-1.5386	214.5641	-1.5369	4329880	-0.52649	549.279	83.8817	78.8767	186.2428	173.6727	57549.0391	138.181	-0.32488	163.1733	2587670
018	2017-05-12t1104	1494605366.03	adult	212.8888	166.5741	-37.9998	891.2602	83.8744	56935.8874	180127.9155	3095715.6891	482.872	-0.24411	141.797	-1.478	139.6188	-1.4338	231.6917	-1.4179	223.5077	69044.1406	189.2372	-1.5394	213.2591	-1.5851	4211780	-0.57955	525.68	85.7511	80.1046	195.1563	182.6549	58156.5742	141.9586	-0.23278	169.7088	2547070
018	2017-05-12t1504	1494619764	adult	216.8883	170.5736	-34.0004	859.8668	99.0832	52546.6343	167269.814	2921160.6218	465.714	-0.32275	142.361	-1.4507	140.8013	-1.3733	227.3608	-1.5139	218.471	62524.2266	187.3831	-1.6227	209.3989	-1.7086	3906100	-0.72893	488.871	87.8873	81.5695	198.9272	185.8725	54704.9688	148.3591	-0.040689	175.1326	2411450
018	2017-05-12t1904	1494634165.26	adult	220.8886	174.5739	-30	823.5892	94.7503	52537.9753	166683.0552	2867660.4394	615.324	0.77396	147.023	-1.2281	145.3914	-1.1506	237.2552	-1.3206	227.9446	65007.9375	194.076	-1.3834	217.1926	-1.4957	4026520	-0.66164	741.479	91.2601	84.8783	205.5216	190.2399	56312.9297	151.5184	0.027052	180.5932	2499340
018	2017-05-12t2304	1494648565.27	adult	224.8886	178.5739	-26	846.3499	97.4627	53970.5061	171572.4778	2989066.7427	598.999	0.71711	145.515	-1.3055	143.6591	-1.2366	235.5048	-1.37	225.7253	66412.3594	192.5721	-1.4574	215.8805	-1.5497	4095380	-0.62037	792.945	90.3889	84.0941	206.316	190.9744	58181.1016	150.3273	-0.080187	179.6219	2543910
018	2017-05-13t0304	1494662963.89	adult	228.8883	182.5735	-22.0004	778.4324	92.416	50414.6952	160156.4572	2833250.5675	603.163	0.79886	145.484	-1.315	143.5149	-1.2492	236.542	-1.3617	227.4543	62210.5352	191.393	-1.5229	217.1759	-1.533	3824780	-0.7611	684.672	91.4842	85.3921	204.546	189.9628	53795.6016	152.3815	-0.053357	179.4711	2405120
018	2017-05-13t0704	1494677364.96	adult	232.8886	186.5738	-18.0001	780.5006	91.3944	48745.5801	154913.1571	2672223.3327	672.752	1.3956	147.179	-1.2412	145.4316	-1.1622	236.7472	-1.3761	226.7376	60370.5273	192.8197	-1.4883	216.3551	-1.5766	3744530	-0.80058	786.879	92.7693	86.3237	209.4238	193.3256	53403.0703	155.4475	0.0088778	183.1898	2360240
018	2017-05-13t1104	1494691767.15	adult	236.8892	190.5744	-13.9995	777.0338	93.513	49290.9448	156604.7342	2707467.9206	495.224	0.055854	149.219	-1.1537	147.4466	-1.0739	237.6173	-1.3757	228.9116	61305.2734	195.9963	-1.3908	219.8235	-1.5001	3836420	-0.75974	576.761	94.0877	86.6681	212.3838	199.7329	54795.0078	158.4117	0.072394	189.1012	2419000
018	2017-05-13t1504	1494706164.83	adult	240.8885	194.5738	-10.0001	781.6018	81.1022	48040.0793	152100.1608	2557414.6271	627.263	1.1585	150.18	-1.117	148.7977	-1.0173	237.0283	-1.4099	227.717	59494.1055	196.3986	-1.397	217.9855	-1.5779	3766220	-0.80225	823.765	97.5401	89.7036	223.5488	208.5873	56110.7422	164.4297	0.25399	197.4128	2446110
018	2017-05-13t1904	1494720565.02	adult	244.8886	198.5738	-6.0001	777.205	82.2407	47245.1571	149489.0969	2501294.608	495.101	0.12069	154.591	-0.91892	152.7919	-0.8367	244.8782	-1.2593	234.1425	60484.9219	203.4425	-1.1532	225.9738	-1.3677	3812990	-0.78259	658.99	100.463	91.3909	227.5085	215.69	56194.5938	171.0349	0.45431	202.8336	2477910
018	2017-05-13t2304	1494734965.59	adult	248.8887	202.574	-1.9999	768.4164	83.6366	46271.7497	146315.3479	2451336.4843	464.268	-0.11402	162.679	-0.55263	160.2958	-0.49604	260.9529	-0.92046	252.044	63150.6094	218.1208	-0.62351	241.8333	-0.92773	3933100	-0.73044	530.225	104.719	94.7135	237.2574	225.5306	57416.293	179.4154	0.72977	213.7313	2531790
018	2017-05-14t0304	1494749365.08	dead	252.8886	206.5739	1.9999	767.1865	84.7538	46749.9958	147892.1718	2500311.8456	633.352	1.3991	168.51	-0.29518	165.6756	-0.25847	274.2003	-0.6354	264.0073	67179.0625	228.784	-0.24365	255.452	-0.54942	4112150	-0.64864	739.768	106.058	95.5092	241.2836	227.9438	59114.4883	182.8438	0.82135	215.7056	2588140
019	2017-05-03t1409	1493838981.95	larva	0	-46.3145	-198.8893	150.8007	29.6208	3098.6867	9884.1247	58892.2115	0	-0.26597	0	-1.1401	0	-1.1272					0	-1.1593	0	-1.1005	0	1.5834	0	0	0				0	-0.84633	0	0
019	2017-05-04t0955	1493910129.68	larva	19.7633	-26.5513	-179.126	153.6154	29.9341	3153.1596	10051.3488	59083.9161	0	-1.2921	0	-1.8985	0	-1.8468					0	-2.0308	0	-2.0877	0	-1.409	0	0	0				0	-1.353	0	0
019	2017-05-04t1355	1493924533.73	larva	23.7644	-22.5501	-175.1249	364.9548	37.0506	11073.6049	35050.1198	285103.8558	386.272	-0.15274	170.53	0.64629	169.6644	0.68598	245.9686	-0.70957	242.5225	14758.1152	213.2551	0.48956	234.3464	0.23155	1009370	-0.63	274.815	53.9445	52.985	105.5258	96.8631	6331.5469	75.3327	0.25888	90.2352	319298
019	2017-05-04t1755	1493938859.54	larva	27.7438	-18.5708	-171.1455	115.617	24.8411	1957.984	6264.0995	30971.7978	307.108	-0.59244	179.296	0.71763	179.9867	0.79189	246.5161	-0.83042	235.5627	2711.6775	213.7025	0.38911	229.6518	0.02514	194178	-1.8087	220.42	64.8947	63.9251	126.6616	103.5197	1393.2777	86.6494	0.46872	98.4333	70281
019	2017-05-04t2155	1493953257.71	larva	31.7433	-14.5713	-167.146	511.908	44.3439	18149.1541	57374.4983	537909.5193	307.654	-0.753	195.348	0.92698	194.3136	0.98103	262.7746	-0.83792	259.7255	25489.1328	235.8092	0.58585	252.9206	0.13156	1882370	-0.43365	231.783	70.0602	69.6267	114.1459	107.7633	11072.1543	91.1928	0.52736	102.6161	675100
019	2017-05-05t0155	1493967657.52	larva	35.7432	-10.5713	-163.1461	696.1445	56.4843	30184.2143	95174.9203	1113190.8853	494.109	-0.3325	182.355	0.62029	178.6392	0.63538	367.7379	-0.20315	362.0329	58838.0547	247.4503	0.6514	309.4767	0.64919	2900360	0.19318	356.518	62.0399	61.3702	113.613	106.4489	18178.0781	86.4588	0.34751	99.8903	986745
019	2017-05-05t0555	1493982056.49	larva	39.7429	-6.5716	-159.1463	782.1966	54.8667	35206.3196	111018.3162	1324853.4392	828.365	0.51568	180.416	0.49797	170.7295	0.40324	535.6375	0.91445	514.8353	99628.5625	256.1361	0.68206	388.1521	1.4886	3346180	0.26313	409.028	54.4819	53.2866	117.1039	106.5064	21781.3164	78.7879	0.067761	97.0492	1010480
019	2017-05-05t0955	1493996457.02	larva	43.7431	-2.5715	-155.1462	786.7858	61.3989	38830.7439	122434.7371	1627803.2585	1962.64	3.6887	208.951	1.0127	199.0077	0.91127	781.0161	2.6482	694.8024	159327.2812	268.5298	0.78515	428.4616	1.9061	4257800	0.72944	277.012	68.7266	68.1889	117.82	110.92	24035.2891	92.2343	0.37824	104.6827	1400440
019	2017-05-05t1504	1494014971.52	adult	48.886	2.5715	-150.0033	957.6168	65.7545	53290.5963	167960.1215	2488429.8666	1071.74	0.85305	180.332	0.27318	167.5771	0.10757	600.8173	1.2138	538.3005	167628.0312	293.3184	1.1229	390.2763	1.2684	5028560	0.95673	211.804	58.0874	56.8864	113.4234	106.7386	31645.125	83.9642	0.028604	98.5561	1619770
019	2017-05-05t2019	1494033871.45	adult	54.136	7.8214	-144.7533	977.6944	73.5151	58027.729	183223.665	2857562.9674	826.64	-0.040266	190.791	0.42677	180.2005	0.30812	537.062	0.61733	496.0072	163266.8594	293.8924	1.0744	429.599	1.7172	5781720	1.1422	517.044	56.1588	54.8682	127.149	113.9063	38653.3047	83.1858	-0.1076	103.5097	1701840
019	2017-05-05t2304	1494043770.59	adult	56.8857	10.5712	-142.0035	1103.7898	80.1779	70481.2099	222390.8618	3759247.2238	1009.37	0.38099	175.358	-0.048597	167.8342	-0.080525	536.0931	0.54845	482.1897	197282.25	262.3018	0.36173	344.4748	0.38082	6446860	1.4396	471.662	49.6719	48.2215	118.3819	106.2316	43564.5469	75.9325	-0.43911	95.1032	1826140
019	2017-05-06t0304	1494058171.47	adult	60.886	14.5714	-138.0033	1142.0325	70.9743	68856.8049	216887.6272	3467271.0737	872.281	-0.086127	183.562	0.15605	177.5079	0.17097	487.6554	0.09138	428.8724	175555.9531	257.4789	0.21595	352.2152	0.45149	6599060	1.3095	370.9	54.6786	53.6636	120.8687	106.9944	43512.7422	81.6928	-0.29513	98.6937	1965700
019	2017-05-06t0704	1494072575.22	adult	64.887	18.5725	-134.0023	1010.5239	71.3002	60096.8847	189503.1001	2969210.0151	1318.02	1.0413	206.584	0.91229	199.2328	0.89674	603.8967	0.9429	519.0688	189623.5469	274.6958	0.59621	340.8858	0.17213	6482190	0.93976	620.907	65.0566	64.0042	123.733	112.2366	38852.1602	89.5806	-0.018889	104.0458	2041350
019	2017-05-06t1104	1494086976.17	adult	68.8873	22.5728	-130.002	1019.3898	80.4254	62340.3419	196685.2643	3191523.584	1212.3	0.63222	178.335	-0.13872	168.5135	-0.25464	524.4142	0.21296	423.0971	170959.0156	266.0582	0.33478	366.3514	0.53055	5804970	0.19837	400.728	59.2528	56.8089	157.6299	151.764	51387.3516	90.9293	-0.004107	135.6646	1928740
019	2017-05-06t1507	1494101603.89	adult	72.9505	26.636	-125.9387	993.8204	71.2624	57283.3352	180472.552	2807354.4833	1229.57	0.66712	196.522	0.62687	184.5018	0.41679	576.7472	0.65249	494.2755	173024.1562	297.8942	1.3336	409.7028	1.3485	5880130	0.11048	303.564	64.563	63.2262	135.221	124.0844	40566.2891	91.471	-0.042096	112.0574	1931790
019	2017-05-06t1904	1494115782.64	adult	76.8891	30.5745	-122.0002	1032.7094	81.8446	70185.8692	221498.365	3966190.9607	703.919	-0.84802	170.001	-0.52216	162.209	-0.58091	444.3634	-0.47823	409.2223	162637	260.5288	0.23726	364.4413	0.59457	6215590	0.24355	435.59	55.6768	54.1626	122.8388	111.8479	44958.9883	83.1787	-0.77355	101.958	2035660
019	2017-05-06t2304	1494130181.31	adult	80.8887	34.5742	-118.0006	699.4467	74.6855	44991.2803	143043.7492	2370445.7153	1094.35	0.33329	178.996	-0.10015	171.8285	-0.13241	544.5481	0.56877	463.4189	127968.7969	259.754	0.27307	367.2265	0.74986	4203900	-1.2127	348.134	62.6245	60.4	150.4591	138.3994	35357.8984	94.6678	0.015723	123.7373	1470800
019	2017-05-07t0310	1494144951.51	adult	84.9915	38.677	-113.8977	1016.1107	73.1733	57821.3173	182179.4282	2793695.9996	809.175	-0.51017	181.19	0.031412	172.2901	-0.097868	483.7652	0.080206	442.1479	146580.8438	280.1174	1.0495	384.8326	1.2512	5479900	-0.37759	405.026	67.1075	65.9794	137.1374	128.7213	41552.6289	96.1437	0.025933	115.4589	2029600
019	2017-05-07t0704	1494158991.44	adult	88.8915	42.577	-109.9977	954.6588	77.9229	60170.7663	190113.3096	3155992.6382	713.804	-0.79194	173.362	-0.32032	167.5351	-0.31808	408.9043	-0.6537	362.4195	128395.9453	251.5183	0.14462	310.8319	-0.20612	5442350	-0.42263	312.019	66.8986	65.148	144.2958	133.533	45308.8906	100.0584	0.26711	122.2773	2100150
019	2017-05-07t1104	1494173385.87	adult	92.89	46.5754	-105.9993	1258.0013	78.4664	72868.9668	231367.1837	3544146.9383	986.076	0.20287	173.361	-0.2869	170.1856	-0.16371	422.7259	-0.39229	351.0113	161058.5625	237.8664	-0.26035	280.9786	-0.77452	6604000	0.37775	444.918	65.1811	63.5744	140.9608	130.4322	53706.0703	95.2174	-0.33024	119.0563	2483010
019	2017-05-07t1509	1494188123.71	adult	96.9838	50.6693	-101.9055	967.8722	76.689	57869.2235	182536.0571	2901277.3492	835.883	-0.26239	193.056	0.74133	187.0068	0.71917	434.3236	-0.12082	383.5419	131600.0625	257.5557	0.54587	328.337	0.41722	5837050	-0.14564	532.448	79.727	77.9475	161.6284	150.4707	48973.4141	113.6302	1.2703	138.0259	2410550
019	2017-05-07t1904	1494202182.49	adult	100.889	54.5745	-98.0002	1043.8053	86.8891	67952.4697	214666.2784	3710926.247	558.28	-1.2548	157.089	-1.0286	155.1077	-0.87746	349.2835	-1.1489	322.2524	123995.6328	216.9644	-0.87265	284.3442	-0.50107	5564890	-0.31974	392.25	63.6756	61.8118	140.4422	132.1985	49856.9922	95.9099	-0.52216	121.3202	2255710
019	2017-05-07t2304	1494216587.23	adult	104.8904	58.5758	-93.9989	832.9135	77.2952	51056.3729	161260.6662	2639498.197	723.018	-0.56676	188.055	0.58216	184.3845	0.65312	396.5575	-0.39059	348.8684	105880.8438	233.1231	-0.18559	289.356	-0.27637	5013360	-0.69047	560.957	84.5843	82.4517	165.1523	157.8957	44095.6562	117.6104	1.3177	144.4958	2254930
019	2017-05-08t0305	1494231046.79	adult	108.9069	62.5924	-89.9824	866.1219	73.8131	51518.6362	162545.1808	2608131.4747	431.129	-1.6644	183.779	0.41262	182.4479	0.59104	276.4113	-1.9506	269.2941	74631.0625	225.8842	-0.38075	253.6517	-1.0315	4947710	-0.70833	410.841	84.4802	82.9256	162.6982	154.6888	43928.5273	116.4784	1.0705	142.8612	2274380
019	2017-05-08t0704	1494245380.63	adult	112.8885	66.574	-86.0008	1003.2717	95.0847	62673.2607	198229.929	3383709.7633	414.781	-1.6812	148.99	-1.3136	148.0012	-1.1441	249.6171	-2.2285	243.7595	81874.4219	193.8305	-1.5413	222.9877	-1.6778	4873020	-0.73116	386.541	68.6391	67.3736	141.1467	130.8371	46296.1133	98.2372	-0.64146	118.4597	2244980
019	2017-05-08t1104	1494259802.87	adult	116.8947	70.5802	-81.9946	1028.5627	93.7069	64263.9339	203119.4514	3470686.8788	463.321	-1.432	134.049	-2.0343	130.5462	-2.0091	276.7031	-1.7469	257.9628	92972.25	181.0315	-1.9798	234.3783	-1.3193	4495060	-0.9693	503.243	67.8949	62.9897	227.5715	220.1962	76464.0312	110.7686	0.32011	193.1673	2276720
019	2017-05-08t1504	1494274194.9	adult	120.8925	74.578	-77.9968	858.7829	79.2882	55478.4974	175409.1278	2977664.8712	563.771	-0.96459	144.79	-1.449	142.9708	-1.34	274.202	-1.6852	249.8564	79518.5781	190.5062	-1.5567	221.6525	-1.5527	4188500	-1.154	588.694	72.4754	70.3908	155.0981	147.5332	44978.4375	108.2099	-0.0085498	131.3966	2096570
019	2017-05-08t1904	1494288583.76	adult	124.8894	78.5749	-73.9999	827.9948	72.0668	49846.3422	157502.4566	2506022.7622	355.172	-1.7742	159.169	-0.6814	157.6291	-0.55948	252.2104	-1.9084	241.977	65826.9062	195.0484	-1.3298	220.6086	-1.5125	4141580	-1.1501	343.79	77.0947	75.5528	146.7643	139.7617	38305.4688	106.7131	-0.24002	127.7154	2006000
019	2017-05-08t2304	1494302979.74	adult	128.8883	82.5737	-70.001	890.7068	72.3281	53005.2936	167239.7044	2647060.9964	448.736	-1.3335	164.23	-0.39377	162.8868	-0.26679	267.3421	-1.6017	249.1768	74053.75	203.8664	-0.93579	228.9587	-1.2491	4548360	-0.82303	382.069	78.0611	76.1019	153.7658	146.3125	42593.1328	111.8777	0.063299	135.4453	2161900
019	2017-05-09t0304	1494317379.84	adult	132.8883	86.5738	-66.001	838.5341	78.9293	50731.6385	160413.7386	2616741.3461	354.135	-1.6851	145.468	-1.3345	144.016	-1.2259	249.5612	-1.7792	240.3982	66383.2891	186.4818	-1.6058	215.0681	-1.5479	3856950	-1.2788	430.129	73.9249	71.8018	156.7432	143.0369	41693.7031	109.8241	-0.20879	131.7361	1960040
019	2017-05-09t0704	1494331779.8	adult	136.8883	90.5738	-62.001	864.256	73.5037	50564.9715	159633.6966	2486112.7845	345.263	-1.6792	167.043	-0.20571	168.9023	0.075418	263.4252	-1.4989	250.9864	69807.6875	213.4844	-0.4786	237.9202	-0.92972	4413770	-0.85483	314.702	86.1877	85.5633	160.5537	151.5677	42546.7422	122.6641	0.65491	142.4806	2277340
019	2017-05-09t1104	1494346179.78	adult	140.8883	94.5738	-58.001	651.4733	111.4425	40362.9433	130911.5613	2269155.8391	501.695	-0.95258	173.348	0.13471	172.1231	0.25148	280.1666	-1.1755	270.0719	59115.1562	215.2774	-0.38087	245.9077	-0.68628	3653830	-1.352	518.018	93.0235	90.737	166.849	158.1433	35205.1328	129.519	1.0314	149.6067	1960750
019	2017-05-09t1504	1494360579.26	adult	144.8881	98.5736	-54.0011	646.7661	117.9382	43396.5038	140573.2301	2595734.5984	407.199	-1.3218	171.399	0.045031	170.4025	0.16737	252.9789	-1.5186	245.3455	57426.2109	212.5002	-0.47859	235.1804	-0.9341	3876870	-1.1664	371.069	93.8101	91.0138	173.1768	165.579	39311.1328	133.6267	1.1875	156.4513	2121890
019	2017-05-09t1904	1494374990.47	adult	148.8913	102.5767	-49.998	631.2208	118.184	40378.4883	131151.6714	2430451.425	394.015	-1.3387	168.4	-0.10251	167.6277	0.025603	242.1493	-1.6263	237.7616	51093.5	208.7661	-0.62299	228.8055	-1.0805	3547850	-1.3574	384.741	94.2398	90.9471	176.8294	169.3126	37311	137.6465	1.3247	160.694	1985450
019	2017-05-09t2304	1494389381.42	adult	152.8887	106.5742	-46.0005	622.701	117.1484	39855.1196	129796.0595	2334787.3034	315.754	-1.6621	172.756	0.12826	172.4867	0.27824	248.009	-1.4805	243.9873	51833.875	213.6813	-0.40945	235.2158	-0.8894	3600570	-1.2896	386.381	96.025	92.7174	179.0733	172.4115	37426.3164	138.8649	1.2593	162.515	2001350
019	2017-05-10t0304	1494403780.19	adult	156.8884	110.5739	-42.0009	487.2803	117.6178	35052.9427	115282.757	2219115.0358	341.777	-1.5087	172.917	0.13869	172.1901	0.26034	251.1636	-1.3783	247.4631	45962.9336	216.9394	-0.26895	239.0518	-0.76755	3163340	-1.5431	366.674	98.8074	94.3146	187.915	181.4445	34388.4492	148.7241	1.7573	172.5738	1807580
019	2017-05-10t0704	1494418179.62	adult	160.8882	114.5737	-38.001	484.0494	118.5516	35808.9164	117584.4981	2316741.0786	362.445	-1.3775	173.848	0.18604	172.8625	0.2904	250.3237	-1.3435	244.9922	46810.5312	217.7749	-0.23476	238.2261	-0.77752	3247310	-1.4537	342.83	99.8086	95.0229	190.9306	184.6123	35704.0195	150.2053	1.6858	174.9037	1864330
019	2017-05-10t1104	1494432580.56	adult	164.8885	118.574	-34.0008	472.0126	119.4754	34651.6268	114420.8724	2213469.6486	390.772	-1.2053	172.966	0.13721	172.124	0.24565	250.5098	-1.2958	245.5814	45342.2812	217.383	-0.25671	238.3689	-0.76533	3127220	-1.4962	384.8	100.235	95.5726	190.7569	184.9191	34527	151.1622	1.5789	175.3526	1812240
019	2017-05-10t1504	1494446981.19	adult	168.8887	122.5741	-30.0006	575.9187	102.979	35692.5183	115511.1436	1971715.4947	384.979	-1.2015	175.071	0.23982	174.5243	0.3611	254.8703	-1.1827	248.8515	47660.75	218.645	-0.21394	240.6723	-0.6955	3259470	-1.3806	431.075	103.097	98.2958	194.4875	189.1021	36369.1719	155.6762	1.6797	177.9838	1919460
019	2017-05-10t1904	1494461379.79	adult	172.8883	126.5738	-26.001	526.9544	105.3465	34458.5001	112085.0872	1960044.7071	331.546	-1.4491	173.868	0.17091	172.9857	0.27309	249.7171	-1.2347	246.4872	45198.8047	217.7713	-0.26325	238.6866	-0.75331	3129970	-1.4282	369.047	104.111	99.4238	192.3373	185.3753	34813.0469	156.154	1.5365	177.1427	1874210
019	2017-05-10t2304	1494475780.98	adult	176.8886	130.5741	-22.0007	508.0176	109.7813	34650.3511	113413.4564	2115977.5912	398.784	-1.0655	175.28	0.23467	173.7622	0.30339	259.4022	-1.0317	255.1164	46951.7969	222.496	-0.084372	245.9596	-0.54217	3168190	-1.373	378.022	103.332	98.4251	195.0111	188.9072	35297.0117	155.1901	1.319	179.4931	1867720
019	2017-05-11t0304	1494490179.88	adult	180.8883	134.5738	-18.001	571.0054	113.2208	36614.614	119244.7203	2107418.7058	417.964	-0.92863	177.06	0.31593	175.8526	0.40023	259.6588	-0.99382	254.6641	49854.4961	222.7905	-0.090682	246.3654	-0.53365	3383430	-1.2143	407.728	103.413	98.2835	197.6475	190.4914	37948.3125	155.6432	1.1872	179.4261	1976120
019	2017-05-11t0704	1494504580.23	adult	184.8884	138.5739	-14.0009	542.572	104.5503	34258.4377	111031.2795	1975862.5227	363.301	-1.2013	176.133	0.25961	174.9842	0.34682	260.7322	-0.94459	256.5624	46671.0625	222.786	-0.11001	248.1319	-0.48588	3152080	-1.3205	433.017	105.942	98.5936	210.9526	205.7478	37760.5117	169.0859	1.709	195.5876	1895940
019	2017-05-11t1104	1494518980.75	adult	188.8886	142.574	-10.0007	537.522	109.6326	36169.9594	117580.0551	2140367.2645	360.81	-1.1895	178.102	0.35086	176.5608	0.41905	260.7885	-0.91664	256.7932	49289.0312	224.4627	-0.061452	247.4868	-0.51112	3359370	-1.1713	371.046	106.232	99.1946	212.9798	208.3143	40253.1797	167.5412	1.4725	197.4983	2003750
019	2017-05-11t1504	1494533380.51	adult	192.8885	146.574	-6.0008	537.702	105.8478	34325.0214	111339.7843	1958373.6742	424	-0.79695	186.285	0.75441	184.2535	0.80142	279.6415	-0.54439	274.2386	50335.4766	238.1046	0.46319	264.4214	-0.015208	3340830	-1.1531	436.797	111.963	103.868	223.1427	216.5999	40165.6797	176.5236	1.7305	204.4344	2007940
019	2017-05-11t1904	1494547783.81	adult	196.8894	150.5749	-1.9999	526.2273	106.6453	34177.3387	110927.2259	1954231.8369	418.57	-0.79626	188.871	0.87511	186.21	0.89265	287.7301	-0.37665	281.9059	51503.6953	244.618	0.69927	273.1629	0.2388	3367200	-1.1117	474.835	113.488	104.0037	232.9265	227.2153	41693.8516	183.1278	1.8758	215.9368	2023260
019	2017-05-11t2304	1494562182.86	dead	200.8891	154.5746	1.9999	530.5996	108.444	34306.8043	111652.9308	1953416.0975	402.669	-0.86249	195.013	1.1727	191.7196	1.1621	304.9534	-0.02311	300.6933	54891.6094	257.3088	1.1757	288.799	0.69617	3492680	-1.0172	413.759	116.243	106.4329	240.8734	237.2265	43357.2109	189.0808	1.9892	225.3758	2081910
020	2017-05-03t1409	1493838997.27	larva	0	-66.8871	-250.8885	156.1017	28.6928	3077.6176	9797.5009	56253.2844	0	-0.26597	0	-1.1401	0	-1.1272					0	-1.1593	0	-1.1005	0	1.5834	0	0	0				0	-0.84633	0	0
020	2017-05-04t0955	1493910144.78	larva	19.7632	-47.1239	-231.1253	150.5199	29.2489	3029.2487	9653.9917	56027.6761	0	-1.2921	0	-1.8985	0	-1.8468					0	-2.0308	0	-2.0877	0	-1.409	0	0	0				0	-1.353	0	0
020	2017-05-04t1355	1493924548.9	larva	23.7643	-43.1228	-227.1241	150.8488	28.8321	2994.6378	9544.1435	55168.4304	0	-1.4446	0	-2.0869	0	-2.0259					0	-2.2443	0	-2.3117	0	-1.7269	0	0	0				0	-1.4781	0	0
020	2017-05-04t1755	1493938875.13	larva	27.7439	-39.1433	-223.1446	234.6837	31.9174	5412.4559	17148.1888	112466.6033	217.731	-0.88166	140.113	0.059691	139.7399	0.11794	192.457	-1.2095	189.7819	5773.7114	172.0423	-0.16946	185.335	-0.47116	411651	-1.586	130.872	55.5462	55.0647	99.2792	95.2864	2978.3745	77.2408	0.24257	88.5181	163195
020	2017-05-04t2155	1493953272.97	larva	31.7433	-35.1439	-219.1452	467.5287	38.5249	14456.9634	45711.8501	372307.752	368.015	-0.56321	171.85	0.51185	170.6169	0.56356	263.5817	-0.8322	257.8592	20559.375	230.6297	0.51292	250.6755	0.10555	1325990	-0.97392	339.147	59.5825	58.7483	118.7351	106.7803	9261.3389	83.2387	0.32746	98.3723	459739
020	2017-05-05t0155	1493967673.08	larva	35.7433	-31.1438	-215.1452	148.0812	29.4	2911.8349	9289.68	53873.4089	0	-1.8477	0	-2.7862	0	-2.6919					0	-3.025	0	-3.0692	0	-2.4935	0	0	0				0	-1.9322	0	0
020	2017-05-05t0555	1493982071.71	larva	39.7429	-27.1442	-211.1456	636.8246	52.8606	23704.415	74842.867	756127.8268	320.791	-1.0072	145.63	-0.19349	144.4792	-0.11691	253.7697	-1.1418	246.1215	31974.9863	198.3177	-0.22972	227.7394	-0.51652	1829550	-1.0836	158.188	50.5156	49.435	101.572	94.7507	12798.0664	73.5665	-0.077284	88.1958	634628
020	2017-05-05t0955	1493996472.65	larva	43.7432	-23.1439	-207.1453	687.5014	61.6583	29287.1133	92603.0853	1042707.2154	588.385	-0.35561	178.56	0.36474	176.3524	0.42994	373.6663	-0.37264	354.4377	57918.2734	232.858	0.18369	281.6359	-0.0095796	2756250	-0.55387	287.739	58.5205	57.7695	108.4608	102.1942	16811.418	82.021	0.077694	95.7448	903323
020	2017-05-05t1504	1494014986.39	larva	48.8859	-18.0012	-202.0026	824.3186	66.5856	41665.5099	131574.8251	1765646.9774	638.636	-0.39402	161.356	-0.17587	157.4088	-0.13213	412.2316	-0.21627	395.2288	90278.7266	216.0585	-0.31472	316.1647	0.24197	3528040	-0.26975	214.019	59.4466	58.76	110.4976	105.0028	24198.9766	84.0903	0.03265	98.1227	1299800
020	2017-05-05t2019	1494033886.21	larva	54.1358	-12.7513	-196.7527	886.304	60.8005	42987.6497	135911.6576	1710119.4948	1184.96	0.97268	172.675	-0.058451	160.0861	-0.2288	686.2269	1.7749	651.3937	155087.2656	271.0813	0.59882	428.6099	1.7026	3901940	-0.33117	331.24	54.7697	53.8456	111.9066	103.2397	25290.8809	79.1092	-0.25333	94.6498	1237630
020	2017-05-05t2304	1494043785.35	larva	56.8856	-10.0015	-194.0029	907.1147	65.7865	41482.8789	130860.2846	1624134.0457	1612.69	2.0739	174.859	-0.062924	160.0751	-0.30285	770.4261	2.3885	693.0464	168723.3125	275.8385	0.6619	410.1741	1.3834	3816300	-0.57912	276.275	52.4843	51.4012	109.8552	99.5874	24058.2969	76.0736	-0.43369	91.331	1145470
020	2017-05-06t0304	1494058186.29	larva	60.8858	-6.0013	-190.0026	886.9937	66.3288	46640.8692	147285.339	2028849.4556	909.613	0.019085	176.56	-0.061565	165.3949	-0.20548	573.4782	0.77921	536.3796	140502.1562	266.195	0.42289	372.8556	0.77959	4314410	-0.40465	288.046	53.5909	52.5417	110.3877	103.6085	27044.9922	77.4048	-0.47537	94.6454	1309550
020	2017-05-06t0704	1494072590.39	larva	64.887	-2.0001	-186.0015	1003.5266	66.993	53831.172	169601.5636	2421434	850.662	-0.26537	191.772	0.39423	184.2767	0.37111	502.3951	0.11485	475.2775	141675.4062	260.6545	0.22904	331.9248	0.022977	5404890	0.15332	687.091	61.3852	60.5618	116.119	107.3678	32745.5586	84.4428	-0.26836	98.4246	1730080
020	2017-05-06t1104	1494086991.32	adult	68.8872	2.0001	-182.0012	1024.6735	66.8369	51549.8012	162351.7926	2199011.9943	892.454	-0.25746	201.119	0.76672	195.7664	0.84299	541.2567	0.35353	501.0767	146680.5625	285.4103	0.89229	392.5037	0.98542	5435630	-0.063974	290.048	58.5517	57.1016	128.7287	119.6459	34885.4883	85.0821	-0.34757	107.0893	1582480
020	2017-05-06t1507	1494101620.14	adult	72.9508	6.0637	-177.9377	1077.0489	71.4827	56827.4942	178905.9693	2612739.0366	1555.23	1.5917	176.829	-0.21443	163.9917	-0.47601	632.4879	1.1383	467.5365	188481.375	286.6809	0.99184	383.7659	0.87837	5264370	-0.32037	413.029	58.1049	56.3295	138.2644	125.7624	41202.7812	87.7179	-0.29651	111.9003	1729840
020	2017-05-06t1904	1494115798.14	adult	76.8891	10.002	-173.9993	1111.9438	77.8245	68398.1711	215802.072	3490866.8337	750.723	-0.71112	157.858	-1.0699	151.2355	-1.0868	428.9911	-0.6203	375.6778	153149.8125	228.8804	-0.77253	325.5796	-0.14163	5634900	-0.15866	396.93	56.6907	55.3471	120.4176	111.8972	42989.0781	82.3286	-0.83897	100.9694	2023630
020	2017-05-06t2304	1494130196.69	adult	80.8887	14.0016	-169.9997	971.9008	76.2911	60079.236	189489.0698	3110943.3802	782.814	-0.61473	172.796	-0.39152	167.2472	-0.35254	434.0431	-0.52754	395.0443	136289.5312	236.3344	-0.50447	315.0988	-0.28696	5419040	-0.37601	341.99	62.3348	61.1757	126.9188	117.6714	39852.5039	89.41	-0.4337	106.9879	1954880
020	2017-05-07t0310	1494144967.93	adult	84.9919	18.1047	-165.8966	964.7054	70.2097	56803.272	179377.2859	2755882.4383	777.582	-0.61113	174.961	-0.26968	169.594	-0.23085	437.1352	-0.42041	387.6654	129829.1562	236.3922	-0.45165	321.2092	-0.079633	5190390	-0.57664	746.069	64.6992	63.4202	138.9231	127.2421	41260.1719	93.8192	-0.1876	114.2502	1919370
020	2017-05-07t0704	1494159007.62	adult	88.8918	22.0047	-161.9967	1052.5087	74.226	66277.5564	209342.3321	3471208.0497	982.538	0.11033	172.541	-0.36068	169.2467	-0.23244	508.1917	0.49605	446.7076	175834.3125	243.3609	-0.14267	352.9651	0.71235	5965420	-0.062001	929.021	56.6942	54.1333	156.0512	139.5348	53993.7109	89.921	-0.69307	123.6821	1960150
020	2017-05-07t1104	1494173401.45	adult	92.8901	26.0029	-157.9984	1038.4324	97.9846	69797.3621	220530.0624	3991995.542	876.615	-0.18335	160.788	-0.91267	156.2618	-0.86726	440.5385	-0.17177	380.4267	160356.0156	231.4449	-0.49158	291.356	-0.54051	5849150	-0.1456	833.135	55.3411	51.7464	182.609	158.3924	66469.6797	93.1434	-0.52797	134.4721	2013200
020	2017-05-07t1509	1494188140.11	adult	96.9841	30.097	-153.9044	905.2787	70.0914	48847.1563	154048.9839	2213022.5881	1150.23	0.89776	195.65	0.87161	187.7835	0.7587	563.5551	1.5771	461.5225	144270.0938	259.517	0.61786	334.2149	0.55318	5005320	-0.72666	318.237	66.7971	65.2672	139.5499	131.2354	35724.7656	95.2069	-0.46782	117.703	1708870
020	2017-05-07t1904	1494202197.87	adult	100.8891	34.0019	-149.9994	999.3938	74.0173	60117.327	189786.6522	2995492.8598	856.424	-0.11745	161.559	-0.8028	156.0695	-0.82831	447.5468	0.18354	401.3382	140529.7031	228.9508	-0.42607	299.9198	-0.13487	5072300	-0.6666	567.252	57.01	53.4848	180.6487	161.71	56723.6797	93.5668	-0.73847	131.8114	1789890
020	2017-05-07t2304	1494216602.76	adult	104.8904	38.0033	-145.9981	1018.8058	89.354	66956.4364	211339.2918	3695424.5719	746.775	-0.47358	144.278	-1.6377	139.0741	-1.6692	378.3574	-0.64179	316.7885	132046.7188	198.6536	-1.4868	268.0429	-0.78334	5035150	-0.67498	525.608	59.3705	57.3675	137.1834	124.7248	47877.0156	88.4819	-1.3091	111.0002	2071970
020	2017-05-08t0305	1494231062.17	adult	108.9069	42.0198	-141.9816	1020.8843	69.0201	58644.0392	184908.8433	2816694.8578	977.743	0.5113	180.13	0.22709	178.6173	0.39433	440.0645	0.33494	370.5223	135099.8125	235.131	-0.027506	288.5639	-0.19566	5522060	-0.29751	540.096	66.7581	64.7383	158.0681	143.093	48526.8984	100.5312	-0.33621	126.641	2046540
020	2017-05-08t0704	1494245395.85	adult	112.8885	46.0014	-138	958.8852	81.9433	61611.6073	194604.1753	3320780.2844	593.06	-0.96223	154.334	-1.0415	150.9424	-0.99289	347.1308	-0.85421	318.071	111776.1094	203.0087	-1.187	256.7961	-0.8639	4959830	-0.66875	257.196	65.5521	63.0555	166.1005	160.6314	53484.3477	99.031	-0.5729	140.4462	2106650
020	2017-05-08t1104	1494259819.23	adult	116.895	50.0079	-133.9935	840.1792	100.529	52928.0852	168385.7153	2933377.4051	704.265	-0.44986	154.55	-0.9888	150.44	-0.98566	400.8625	0.016816	369.2318	111038.8984	217.2036	-0.56908	282.4907	-0.15474	4271450	-1.1305	795.716	58.9346	54.5227	182.7738	164.0938	50628.3516	101.8777	-0.43171	138.2264	1628840
020	2017-05-08t1504	1494274211.21	adult	120.8928	54.0057	-129.9957	993.4398	71.6367	61229.4612	193204.5041	3130305.3155	797.947	-0.00083118	176.022	0.14547	174.3863	0.27699	415.6511	0.3392	359.2269	133008.3438	227.4504	-0.10177	272.4416	-0.31557	5622140	-0.12143	410.627	66.987	65.5998	145.2113	133.6054	46467.6016	97.8406	-0.86682	120.629	2139560
020	2017-05-08t1904	1494288599.09	adult	124.8894	58.0023	-125.9991	988.8112	95.696	70187.9567	222047.9572	4168447.5561	532.7	-1.0363	143.643	-1.4753	140.0485	-1.4653	310.5387	-1.0675	275.0201	113657.1484	193.9654	-1.3729	246.8769	-0.8676	5248280	-0.35613	360.253	63.6129	59.7584	227.2129	222.7417	83159.9297	96.6984	-1.051	190.79	2324220
020	2017-05-08t2304	1494302994.89	adult	128.8882	62.0011	-122.0002	949.5216	76.7234	58377.2083	184491.0302	2958341.9123	763.483	-0.010859	173.613	0.087173	169.1773	0.057921	398.601	0.30573	343.068	121573.2969	223.5694	-0.14441	278.707	-0.015666	5293970	-0.29171	593.266	79.9575	75.7322	185.8557	178.316	56686	127.0261	1.2634	165.5211	2438140
020	2017-05-09t0304	1494317395.16	adult	132.8883	66.0012	-118.0002	1034.1739	70.0311	61390.2927	193641.4492	3011278.3744	505.361	-1.0419	186.418	0.77093	184.0509	0.84568	307.9764	-0.92255	294.5347	98860.4219	229.2073	0.12781	265.4037	-0.28477	5975990	0.21813	546.223	74.9249	73.4518	147.3327	135.1287	47293.7891	103.5196	-0.69706	123.5785	2401870
020	2017-05-09t0704	1494331795.01	adult	136.8883	70.0012	-114.0002	1036.0653	78.5647	64769.7822	204230.3887	3408481.8888	605.363	-0.55773	172.066	0.053374	170.5327	0.15999	363.6494	-0.013076	328.236	122913.5156	228.2077	0.12485	275.9397	0.037934	5809800	0.12142	518.963	65.6363	63.9535	148.9818	136.7947	50355.8438	98.4378	-1.177	121.2947	2216210
020	2017-05-09t1104	1494346195.05	adult	140.8883	74.0012	-110.0002	1173.5941	80.7029	68685.7169	217742.7825	3328297.5246	765.972	0.20457	174.46	0.19222	173.8452	0.34098	383.6363	0.37797	314.7327	138109.0781	226.4477	0.081135	267.6226	-0.12472	6264150	0.4525	593.827	69.5922	67.9098	151.5723	140.989	54566.0078	102.7552	-0.94113	128.1468	2498780
020	2017-05-09t1504	1494360594.53	adult	144.8881	78.001	-106.0003	1172.0115	74.6217	65332.206	205811.0792	3120207.27	828.9	0.55693	164.547	-0.31003	162.0512	-0.26713	380.7151	0.42731	332.298	130204.5625	218.3535	-0.23464	269.9683	-0.018886	5623720	0.025827	557.306	70.9565	68.0882	164.9395	151.7631	56409.3047	112.3646	-0.33735	140.1854	2425080
020	2017-05-09t1904	1494375006.12	adult	148.8913	82.0042	-101.9971	1103.6565	75.3517	61006.2662	192143.6717	2853182.2688	512.976	-0.79837	180.127	0.50574	176.6363	0.49435	339.6375	-0.11645	321.5536	108684	230.5655	0.29063	285.4991	0.43769	5752900	0.12681	452.148	72.4836	70.7384	146.5168	138.2265	46885.3672	103.9417	-1.0236	127.4239	2314980
020	2017-05-09t2304	1494389396.7	adult	152.8887	86.0016	-97.9997	1118.4729	79.5909	68442.9343	216139.43	3504181.6048	736.366	0.28902	181.115	0.56162	179.3773	0.63636	407.1867	1.0283	364.417	145772.8438	239.8435	0.6899	290.3697	0.61318	6471780	0.61428	905.148	70.453	67.7821	171.4606	155.9574	61382.9102	110.5231	-0.65522	141.5439	2517500
020	2017-05-10t0304	1494403795.5	adult	156.8884	90.0013	-94.0001	1063.8911	74.6824	63084.885	198900.4476	3171638.7805	760.587	0.47808	174.696	0.23076	171.7262	0.23628	377.6237	0.65137	328.1102	124615.8125	218.7324	-0.19362	253.7801	-0.35979	5754850	0.14807	428.483	79.0606	76.0208	179.9202	173.9092	59373.6797	116.4234	-0.35464	153.451	2604410
020	2017-05-10t0704	1494418194.85	adult	160.8882	94.0011	-90.0003	892.3057	92.797	59990.7764	189798.9524	3436250.6599	547.245	-0.48003	181.001	0.55524	178.3496	0.57407	351.0916	0.30441	330.3062	109891.6875	236.7148	0.55877	281.16	0.42869	5659730	0.094791	477.625	80.7631	76.7744	183.9426	177.3368	57574.0273	128.4821	0.31353	165.1228	2525380
020	2017-05-10t1104	1494432595.89	adult	164.8885	98.0014	-86	1235.7401	70.3836	66574.4587	209562.6657	3011702.1762	592.119	-0.20338	176.295	0.30856	175.3456	0.41172	347.4594	0.31933	308.9286	121263.3203	228.5825	0.21078	267.0262	0.050912	6144950	0.40898	436.23	75.2064	73.3011	163.8551	153.013	57185.4375	112.4619	-0.77902	139.6099	2621400
020	2017-05-10t1504	1494446996.56	adult	168.8887	102.0016	-81.9998	925.3475	72.4339	53172.4364	167717.0062	2551836.1916	688.847	0.34788	176.695	0.32319	173.9816	0.3332	360.3927	0.60319	325.1554	100549.5547	218.2074	-0.23213	256.9577	-0.22556	4912470	-0.35394	356.982	84.767	82.2964	169.1923	160.5883	47204.6562	120.9836	-0.35518	147.4961	2356690
020	2017-05-10t1904	1494461395.13	adult	172.8883	106.0012	-78.0002	1017.7958	75.1512	57802.4373	182097.1682	2824639.247	661.718	0.27549	158.756	-0.60273	157.7185	-0.50978	335.1172	0.23133	297.6084	101540.5156	209.6097	-0.60084	244.8021	-0.57474	4798260	-0.40868	388.999	77.33	75.327	165.4596	157.492	50134.25	116.253	-0.71224	143.8133	2337220
020	2017-05-10t2304	1494475796.27	adult	176.8886	110.0015	-73.9999	1201.6933	95.8763	78224.1552	246960.9418	4305576.4015	484.497	-0.60699	147.739	-1.1709	145.6015	-1.1366	277.0087	-0.72481	257.7152	113019.5625	195.2923	-1.2032	227.6314	-1.0827	6026720	0.3462	506.321	67.2678	65.0944	152.4468	140.8102	62198.2891	104.0964	-1.4437	129.1421	2744050
020	2017-05-11t0304	1494490195.15	adult	180.8883	114.0012	-70.0002	1067.125	76.286	65786.0147	207673.1233	3364659.4058	582.768	-0.025899	174.83	0.20253	173.3799	0.2742	326.5823	0.18967	299.6738	112344.3125	235.7098	0.43723	270.449	0.18187	6003500	0.33681	434.295	81.3986	78.4595	175.8665	167.1301	60498.0703	128.9031	-0.19903	154.9948	2795150
020	2017-05-11t0704	1494504595.6	adult	184.8884	118.0013	-66	1058.5664	82.8121	63318.1155	200117.9912	3189985.5554	503.797	-0.41316	163.686	-0.37101	161.9509	-0.31516	290.0715	-0.41809	268.133	96013.6562	212.7531	-0.5172	242.3684	-0.65804	5416380	-0.00049432	501.294	84.5229	80.4255	207.6485	201.2968	68731.6406	131.2409	-0.17268	179.2665	2796860
020	2017-05-11t1104	1494518996.06	adult	188.8886	122.0014	-61.9999	1072.2748	66.0152	58129.3904	183129.2425	2618683.9709	432.491	-0.77751	170.468	-0.034454	169.8222	0.077984	261.8406	-0.89747	254.054	79861.375	216.3107	-0.39003	238.8939	-0.76872	5190740	-0.11947	408.967	82.6101	80.232	163.6477	156.9348	49912.5508	121.2278	-0.73827	145.2385	2515480
020	2017-05-11t1504	1494533395.81	adult	192.8885	126.0014	-58	1088.3453	76.0992	65829.9097	208122.5136	3271625.7311	435.469	-0.72944	156.601	-0.73801	155.1446	-0.66664	266.9331	-0.77948	254.5737	91824.9766	209.9252	-0.66412	237.7149	-0.81536	5385520	0.0033431	367.298	85.6805	83.0141	175.2322	168.8566	60279.8633	132.4334	-0.28709	158.723	2946550
020	2017-05-11t1904	1494547799.53	adult	196.8895	130.0024	-53.999	1121.8116	71.0539	61550.2439	193929.9903	2803821.8309	592.184	0.25298	173.979	0.12938	172.4802	0.20281	284.8642	-0.43048	273.5663	92011.125	231.204	0.16642	258.9572	-0.18676	5604200	0.13586	649.745	87.4267	84.7867	185.7986	176.5107	60012.9531	136.6858	-0.17532	164.2371	2816190
020	2017-05-11t2304	1494562198.46	adult	200.8892	134.0021	-49.9993	1065.2139	72.4515	60161.2102	189834.1504	2804198.8906	645.583	0.64624	168.897	-0.12964	166.4809	-0.10109	271.781	-0.65567	260.3985	85611.0312	216.9035	-0.41782	245.7209	-0.59164	5312150	-0.016208	740.675	88.3448	84.408	182.5308	173.1496	57497.2031	134.7222	-0.33556	161.6722	2778620
020	2017-05-12t0304	1494576593.93	adult	204.888	138.0009	-46.0005	955.609	68.7567	52194.169	164529.6932	2401576.1197	378.333	-0.9924	165.439	-0.30701	164.0964	-0.22254	252.9595	-1.0026	247.0214	69310.9062	214.8181	-0.5171	238.1602	-0.8288	4518960	-0.43863	310.559	86.5629	82.8903	175.4969	168.3076	48086.1562	132.5543	-0.49278	158.0215	2364470
020	2017-05-12t0704	1494590994.26	adult	208.8881	142.0009	-42.0004	932.0936	71.2334	52019.6422	164123.7028	2445815.0374	383.138	-0.93697	171.693	-0.0026137	170.6725	0.10141	268.2472	-0.70087	262.5584	72963.2344	226.6711	-0.07225	252.4096	-0.41638	4670220	-0.34406	346.813	90.4538	87.0105	182.1256	174.8176	49538.1719	139.8927	-0.25505	164.8485	2460430
020	2017-05-12t1104	1494605396.54	adult	212.8887	146.0016	-37.9998	954.4289	73.1113	55120.9012	173838.1025	2684229.4237	421.136	-0.66123	164.281	-0.37504	162.9603	-0.28444	250.8481	-1.0371	241.4923	72495.0938	208.722	-0.78679	232.6618	-1.0137	4731940	-0.30398	475.342	87.9523	83.8642	180.1036	170.9422	52049.9531	135.2292	-0.5039	160.5366	2533380
020	2017-05-12t1504	1494619794.36	adult	216.8881	150.001	-34.0004	1002.412	72.3342	55686.2136	175481.1527	2630406.1485	424.378	-0.61001	162.302	-0.47794	160.895	-0.38933	243.249	-1.1942	238.3007	71028.7188	205.5136	-0.9266	229.4835	-1.1195	4729820	-0.29748	496.914	88.14	84.1347	179.5326	172.4926	52423.5078	135.7091	-0.54284	161.2008	2568580
020	2017-05-12t1904	1494634195.89	adult	220.8885	154.0014	-30	1000.1308	72.7683	58051.7059	183338.9612	2808285.9526	476.834	-0.21355	163.468	-0.4314	162.2653	-0.33002	242.9532	-1.2044	236.2876	73857.7656	204.24	-0.99517	226.5483	-1.2224	4960760	-0.17676	482.669	89.7942	85.6689	183.0352	174.6893	55642.7109	137.9997	-0.50646	162.6164	2724990
020	2017-05-12t2304	1494648595.63	adult	224.8884	158.0013	-26	980.9695	75.1853	56090.0102	176711.4955	2759021.1406	382.86	-0.86648	162.787	-0.47397	161.0913	-0.39412	250.6317	-1.0584	244.7014	73685.7188	206.2134	-0.93925	232.3635	-1.0699	4774070	-0.27134	421.229	91.0599	86.546	189.2731	181.3358	55646.2812	141.4878	-0.42551	169.063	2670510
020	2017-05-13t0304	1494662994.44	adult	228.8881	162.001	-22.0004	975.5028	76.6565	56687.8205	178658.6646	2818993.9336	479.447	-0.13007	162.119	-0.51951	160.2745	-0.44483	253.508	-1.0078	246.1783	75291.8828	206.0985	-0.96669	234.8163	-1.0207	4802290	-0.2612	481.115	91.5987	86.9755	195.4927	186.8074	58061.3281	143.7766	-0.38804	174.0591	2713340
020	2017-05-13t0704	1494677395.38	adult	232.8884	166.0013	-18.0001	941.6903	77.8414	55855.7007	176225.0157	2804976.0614	409.221	-0.6386	162.086	-0.53273	159.9723	-0.4687	256.8539	-0.95159	250.5111	75001.3203	206.6906	-0.9659	235.2674	-1.0284	4729030	-0.30028	520.069	92.2385	87.421	196.5207	188.1195	57384.0391	146.1024	-0.35158	175.1004	2691150
020	2017-05-13t1104	1494691797.81	adult	236.889	170.0019	-13.9994	952.267	77.4472	55625.5155	175336.3874	2796699.3868	421.986	-0.52392	162.382	-0.53214	160.461	-0.45739	255.4093	-0.99504	246.8984	74324.1172	206.9302	-0.98003	235.6816	-1.0401	4719800	-0.31187	477.861	93.1204	88.2173	196.6373	187.9899	57221.4531	147.3564	-0.35173	176.7775	2706640
020	2017-05-13t1504	1494706195.42	adult	240.8884	174.0013	-10.0001	888.2713	79.4604	53906.9795	170047.7565	2822689.5831	432.641	-0.42224	164.29	-0.45483	161.8002	-0.40544	258.3519	-0.94741	252.1654	72855.2266	210.369	-0.87287	238.1164	-0.99257	4621650	-0.36913	524.338	95.5812	90.7038	201.6383	193.055	56862.0078	151.1905	-0.25152	180.6452	2688790
020	2017-05-13t1904	1494720595.44	adult	244.8884	178.0013	-6.0001	902.2326	80.6174	55247.6293	174443.905	2873982.363	445.1	-0.29763	164.55	-0.4544	161.8957	-0.41108	261.6638	-0.89005	255.6399	75620.8281	210.5324	-0.88777	240.6159	-0.94154	4743640	-0.31277	483.442	95.6122	90.3219	200.7284	192.1813	58010.5156	152.4778	-0.25063	182.0264	2756310
020	2017-05-13t2304	1494734995.99	adult	248.8885	182.0014	-1.9999	845.3889	79.673	50978.1837	160889.4401	2631999.2896	442.069	-0.30465	166.741	-0.36433	164.4129	-0.30487	264.6597	-0.83773	257.7367	70664.1406	214.3861	-0.76329	245.1646	-0.83038	4437800	-0.4757	472.097	97.8136	92.6718	205.1923	197.1962	54786.3516	156.4296	-0.14279	187.2893	2603310
020	2017-05-14t0304	1494749395.56	dead	252.8884	186.0013	1.9999	853.3938	80.2109	52551.3148	165890.163	2750124.4766	437.746	-0.32453	167.453	-0.34386	165.3327	-0.27428	266.3377	-0.8135	260.2753	73242.8594	212.7203	-0.8448	243.8352	-0.89037	4592410	-0.40629	521.126	97.236	91.2829	204.3323	196.0683	56191.3906	157.5731	-0.13962	186.4133	2666700
021	2017-05-03t1409	1493839013.08	larva	0	-46.3143	-342.8896	156.3544	28.1732	2952.3715	9396.4731	52404.1473	0	-0.26597	0	-1.1401	0	-1.1272					0	-1.1593	0	-1.1005	0	1.5834	0	0	0				0	-0.84633	0	0
021	2017-05-04t0955	1493910160.09	larva	19.7631	-26.5512	-323.1266	207.0429	31.1562	4333.9192	13742.4594	84684.3412	319.943	-0.18022	149.834	0.40069	149.1395	0.43547	213.5957	-0.80447	206.0302	5126.2959	185.6803	0.25158	200.5896	0.025412	354358	-0.99644	240.169	50.522	49.9776	99.0063	90.4398	2376.1523	69.5377	0.18863	83.1716	119485
021	2017-05-04t1355	1493924564.33	larva	23.7642	-22.55	-319.1254	309.1287	45.0832	9744.582	30928.2494	269095.4076	234.228	-0.66123	165.636	0.56786	164.9634	0.61084	219.8551	-0.89098	218.4546	11652.3213	199.4192	0.31219	213.3393	0.0035801	861970	-0.79017	145.804	62.8281	62.2664	102.6737	100.4187	5441.7085	83.8893	0.45618	95.4321	326957
021	2017-05-04t1755	1493938890.64	larva	27.7438	-18.5705	-315.1459	490.3359	42.2944	16337.4183	51549.2436	469278.8771	292.04	-0.6412	184.286	0.80142	183.2931	0.84725	256.2331	-0.76228	253.2781	22292.2773	226.2499	0.55735	244.8897	0.19579	1603290	-0.36599	205.266	59.4651	58.6788	112.4496	106.3848	9783.1162	81.5296	0.34566	97.8739	517346
021	2017-05-04t2155	1493953288.48	larva	31.7432	-14.5711	-311.1465	572.7493	47.0964	21940.9743	69268.5226	712915.7069	292.857	-0.79952	179.102	0.63997	178.3608	0.69999	247.9219	-0.94326	244.5725	29006.8652	219.6235	0.35795	238.842	-0.031525	2078300	-0.24339	283.136	62.4928	61.7897	111.8691	104.9478	13088.6895	84.8251	0.36733	97.5272	725166
021	2017-05-05t0155	1493967688.19	larva	35.7431	-10.5712	-307.1465	771.8915	75.5274	38033.8162	120464.0627	1613765.9522	445.395	-0.48188	193.458	0.8277	194.584	0.93237	314.185	-0.58802	306.9821	62837.0078	261.9366	0.86662	293.6375	0.45888	3858720	1.081	289.066	59.4005	58.4691	115.7815	105.1265	23156.2969	82.5163	0.24356	97.5537	1184800
021	2017-05-05t0555	1493982087.25	larva	39.7428	-6.5715	-303.1468	803.3317	56.9947	38996.4796	123068.2199	1569612.327	676.318	0.059493	189.806	0.68463	183.9143	0.66449	473.6335	0.46212	458.2513	97094.875	242.871	0.47287	351.7076	1.0331	3887990	0.74426	248.066	62.5908	61.8176	113.4409	107.5602	23255.377	85.3815	0.25092	99.3675	1282110
021	2017-05-05t0955	1493996487.68	larva	43.7429	-2.5713	-299.1467	882.2412	61.5875	47140.0999	148827.7337	2062761.4369	1274.52	1.6636	193.968	0.69324	178.4638	0.4748	725.6731	2.2378	679.0961	179241.25	296.0735	1.2496	445.6564	2.1304	4785580	1.1805	354.478	53.8101	52.7975	106.9724	97.6363	26422.1914	76.1729	-0.094389	90.0387	1327600
021	2017-05-05t1504	1494015001.3	adult	48.8856	2.5713	-294.004	961.8712	70.8331	55570.8076	175224.1404	2699291.5467	1235.79	1.3254	190.93	0.52398	180.8726	0.421	683.0373	1.8373	643.1951	198763.8438	266.9156	0.6316	378.6206	1.107	5543080	1.3773	406.505	58.4574	57.6256	110.7014	103.9019	32214.1055	81.7924	-0.041018	95.5895	1697130
021	2017-05-05t2019	1494033900.91	adult	54.1355	7.8212	-288.7541	1072.3809	73.5946	63641.7412	200596.8724	3150511.1117	834.039	-0.019333	213.641	1.0388	206.4703	1.0094	518.7648	0.47535	481.424	172748.6719	286.8147	0.92686	369.5117	0.82989	7103560	2.1782	550.579	63.5582	62.0387	137.3158	125.0859	45726.1523	90.2587	0.14527	112.4925	2113310
021	2017-05-05t2304	1494043800.17	adult	56.8853	10.571	-286.0043	1102.8836	71.4744	66649.0597	209945.6728	3405187.0649	1094.56	0.62005	193.66	0.47699	187.0205	0.46924	622.4376	1.2265	582.9775	217230.7031	289.0855	0.95564	393.0891	1.1227	6742270	1.6664	565.314	55.7025	53.4416	155.9435	139.5884	54424.2812	87.9889	0.023222	119.2113	1939280
021	2017-05-06t0304	1494058201.02	adult	60.8855	14.5713	-282.0041	1243.5616	82.932	84465.0239	266687.1078	4817768.8572	1335.51	1.2193	182.139	0.11183	175.5012	0.10861	582.2852	0.8498	509.2585	256787.75	273.4686	0.59559	341.8399	0.28658	8016670	2.3732	327.232	51.5212	50.1092	114.2368	105.991	50378.4414	79.1924	-0.40022	96.0251	2267650
021	2017-05-06t0704	1494072605.62	adult	64.8868	18.5725	-278.0028	1176.5422	87.0592	82065.7172	261383.3021	4772508.8905	1055.77	0.30808	182.701	0.076967	177.1665	0.12123	523.1635	0.28428	470.6063	223913.9688	263.1139	0.29335	324.7999	-0.095613	7809720	1.9089	527.654	54.6225	51.1125	143.6559	132.7306	61484.7031	92.6431	0.12981	120.0026	2334890
021	2017-05-06t1104	1494087006.59	adult	68.8871	22.5728	-274.0025	1107.5576	77.7279	66717.05	210222.0657	3373399.1766	1114.7	0.36074	210.594	1.1433	200.7238	1.0426	580.3939	0.68019	523.0596	202557.4844	296.1377	1.2013	394.5254	1.0206	7332040	1.2831	262.708	66.4245	65.3923	125.2247	115.1974	43703.4297	90.2754	-0.042513	106.7399	2312640
021	2017-05-06t1507	1494101636.5	adult	72.951	26.6367	-269.9387	1246.5441	78.2134	81318.451	256212.1967	4407445.8283	947.527	-0.13364	177.617	-0.18077	171.9436	-0.12986	496.4114	-0.047645	458.0886	210478.4375	249.131	-0.15251	298.356	-0.66978	7526500	1.2624	588.653	61.338	59.7692	134.7552	121.6648	57136.1836	89.4563	-0.17867	109.0802	2599200
021	2017-05-06t1904	1494115813.56	adult	76.889	30.5747	-266.0006	1225.5206	98.433	87592.4597	276792.5684	5177367.6404	820.121	-0.50814	171.467	-0.45603	164.4672	-0.4768	454.9064	-0.38078	428.3774	207437.3125	243.8837	-0.29383	298.3888	-0.65673	7812560	1.3497	378.925	59.6542	57.8456	126.7977	118.8188	57819.7656	89.3067	-0.30196	108.3731	2718020
021	2017-05-06t2304	1494130212.05	adult	80.8886	34.5743	-262.001	1188.2075	95.278	84989.7447	268593.6532	5157808.975	851.057	-0.40706	175.365	-0.27079	168.2162	-0.30598	486.9683	-0.0024763	427.0711	215726.9375	266.4994	0.49701	357.2616	0.55166	7756410	1.2334	347.786	55.1966	53.0775	133.0051	122.5807	58921.2695	85.4646	-0.77093	111.7104	2441350
021	2017-05-07t0310	1494144984.45	adult	84.992	38.6778	-257.8976	1194.2122	94.0734	83187.8671	262635.3468	4838713.2202	834.079	-0.43058	174.71	-0.28181	169.0464	-0.25787	473.072	-0.034583	436.9696	204840.1562	242.9515	-0.22646	314.9098	-0.21139	7564400	1.0556	591.384	66.209	62.8317	169.7147	153.3005	73486.4453	105.4803	0.88357	137.749	2866650
021	2017-05-07t0704	1494159023.35	adult	88.8917	42.5775	-253.9979	1203.8871	76.6867	74214.2143	234454.0098	3762431.0337	1905.26	3.2083	228.141	2.3727	221.9618	2.4052	609.5076	1.6693	518.5076	236488.9375	296.7214	1.7366	354.8228	0.75285	8837270	1.918	540.051	74.7782	72.3192	164.4125	149.1883	63792.0391	108.6114	1.0772	134.3834	2896610
021	2017-05-07t1104	1494173417.52	adult	92.8901	46.5758	-249.9995	1351.5932	87.207	92390.1363	293631.2464	5280766.8188	660.123	-0.94723	167.503	-0.57845	165.5097	-0.39998	364.9051	-1.1081	341.2985	175884.25	226.2137	-0.67994	275.0081	-0.90916	8063280	1.3895	366.204	72.7746	70.0686	161.0653	150.8632	77633.4844	112.4198	1.3097	140.0873	3503220
021	2017-05-07t1509	1494188156.69	adult	96.9843	50.6701	-245.9053	1119.7321	77.1191	69973.6542	220588.8954	3641090.8008	958.8	0.19126	181.375	0.1547	175.786	0.14821	474.8326	0.41143	439.1995	173788.75	248.6617	0.2195	319.8914	0.22189	6621440	0.4023	534.435	72.0774	70.0936	157.4538	142.6434	57628.0938	104.864	0.44325	128.804	2631330
021	2017-05-07t1904	1494202213.38	adult	100.889	54.5747	-242.0007	1184.6519	76.3972	75920.902	239494.1264	4003463.7599	632.187	-0.97285	181.926	0.22596	177.5689	0.27045	403.7544	-0.41026	385.5663	160290.4844	233.4721	-0.25763	285.3552	-0.4773	7206110	0.83596	337.576	70.0985	68.7159	138.2205	128.8954	54873.5312	98.1629	-0.31418	118.7465	2776600
021	2017-05-07t2304	1494216618.39	adult	104.8904	58.5761	-237.9993	1092.793	80.8703	70785.0536	223268.0997	3814598.965	1115.82	0.97392	195.372	0.9532	190.7328	0.97849	520.7219	1.3231	469.6277	192667.0938	250.0844	0.45469	302.6612	0.040124	7211940	0.87176	573.958	71.7012	69.0731	156.232	146.7471	57805.832	106.5141	0.31703	133.6918	2646780
021	2017-05-08t0305	1494231077.62	adult	108.9068	62.5925	-233.9828	1084.3453	85.6282	75031.2588	236708.3282	4320502.96	639.685	-0.8343	182.778	0.36172	181.9655	0.56627	415.3884	-0.0096862	394.1151	162416.875	244.8486	0.34372	302.2155	0.13118	7138230	0.8585	588.981	71.6035	68.8542	186.7428	169.6848	73016.4375	113.9312	0.84585	151.0171	2796400
021	2017-05-08t0704	1494245411.26	adult	112.8884	66.5741	-230.0013	1119.034	73.0063	68525.3888	216170.5895	3495299.3942	653.682	-0.71777	192.229	0.8887	189.5053	0.98969	419.4314	0.16475	403.6462	150156.4375	251.5309	0.68642	302.3266	0.2322	6871420	0.70563	485.477	73.4152	70.7132	178.8071	171.6434	64012.957	109.0948	0.29623	153.1369	2624300
021	2017-05-08t1104	1494259835.81	adult	116.8952	70.5809	-225.9944	1168.7977	80.0097	75891.8277	239211.6309	4139978.3932	1070	1.0409	201.972	1.4297	197.8654	1.4542	494.3209	1.3444	429.1844	195751.0625	256.0259	0.94505	307.597	0.45297	7993250	1.552	432.277	76.3114	73.6717	164.8534	155.3263	65281.9453	113.685	0.5667	143.3644	3020100
021	2017-05-08t1504	1494274227.45	adult	120.8929	74.5786	-221.9968	1142.6229	78.3239	74268.6009	234143.1193	4010735.4174	560.987	-0.97604	197.133	1.2232	191.9085	1.1789	390.9123	-0.014849	374.2232	151673.9844	257.2739	1.0728	327.6431	1.029	7635370	1.3286	425.2	78.5266	76.5109	158.3658	144.8532	61445.9141	111.3649	0.25258	134.8818	3041490
021	2017-05-08t1904	1494288614.63	adult	124.8893	78.575	-218.0003	716.2961	101.8883	47732.625	153842.2995	2704170.2516	461.245	-1.3333	167.942	-0.23282	166.283	-0.11361	284.6399	-1.4408	273.4958	71159.9844	232.8573	0.1737	263.5972	-0.45713	4184770	-1.1191	453.121	75.5366	70.3415	188.7157	180.3758	47178.918	129.7702	1.627	169.1855	1882220
021	2017-05-08t2304	1494303010.32	adult	128.8881	82.5738	-214.0015	1215.1286	77.9658	77257.3128	243543.7198	4076882.404	673.717	-0.38808	182.726	0.55427	179.2188	0.57624	379.8884	0.033806	343.6557	153095.0312	244.596	0.70012	302.0241	0.56244	7362040	1.182	389.269	77.4958	74.6173	187.3943	172.8569	75519.9219	117.1152	0.47822	152.5652	3122310
021	2017-05-09t0304	1494317410.59	adult	132.8882	86.5739	-210.0014	989.5976	81.2716	64899.501	204794.3723	3554206.2362	566.315	-0.78265	175.894	0.22984	172.906	0.26898	353.6123	-0.25329	330.4521	119874.5781	226.4701	0.016743	274.9087	-0.046253	5948380	0.19862	479.126	73.2083	70.5887	156.4971	147.0587	53052.5156	109.25	-0.25325	135.4655	2475760
021	2017-05-09t0704	1494331810.4	adult	136.8881	90.5739	-206.0015	1117.0123	80.0166	72230.563	227703.8651	3896848.0136	709.012	-0.11084	179.103	0.41634	173.8639	0.3328	409.3578	0.66455	355.6805	154327.875	236.0708	0.44712	290.611	0.41134	6745570	0.77581	454.921	78.998	76.0389	169.8455	161.9304	64031.7617	117.2779	0.24763	148.3472	2975300
021	2017-05-09t1104	1494346210.49	adult	140.8882	94.5739	-202.0015	1078.2504	94.6476	79438.1753	251445.2997	4830376.4456	621.438	-0.42828	162.263	-0.43859	158.9687	-0.43219	341.6158	-0.2529	298.3213	141428.9219	216.9305	-0.3125	252.4297	-0.51762	6703910	0.75649	404.334	72.1217	68.637	162.8882	155.663	67435.7266	115.1515	-0.02752	144.7096	2979710
021	2017-05-09t1504	1494360610.05	adult	144.888	98.5738	-198.0016	1048.9278	101.7852	73760.935	233488.4163	4344820.2695	455.109	-1.1083	153.824	-0.86568	151.3342	-0.82471	299.6395	-0.8078	284.7069	115061.5781	204.2744	-0.82141	238.9882	-0.83392	5904210	0.21727	357.582	70.0195	67.2008	153.1875	145.3888	58824.0078	109.2155	-0.56318	135.8425	2687560
021	2017-05-09t1904	1494375021.8	adult	148.8913	102.577	-193.9983	1095.4005	92.4072	75450.9215	238501.2101	4482366.4492	622.48	-0.30102	159.977	-0.53938	157.646	-0.49378	327.791	-0.29992	294.1293	129149.6641	213.0019	-0.44546	249.1782	-0.53495	6289000	0.48767	386.843	77.0454	72.4998	185.8048	179.6608	73207.0938	124.9531	0.44034	163.0978	3028810
021	2017-05-09t2304	1494389412.28	adult	152.8887	106.5744	-190.001	1201.2713	84.3534	78900.586	248508.1531	4429371.7557	814.179	0.64998	179.339	0.46955	175.2738	0.42309	394.8422	0.83371	329.0867	162280.1562	235.6573	0.51399	276.7962	0.24339	7369750	1.2097	385.726	79.8329	75.8233	198.6927	192.9266	81662.6875	130.3099	0.68141	178.4229	3280660
021	2017-05-10t0304	1494403811	adult	156.8883	110.574	-186.0013	1141.4343	135.5904	94381.5282	300460.0742	6828133.3717	1082.36	2.0046	168.022	-0.11464	163.8757	-0.17079	368.9945	0.51287	319.7842	180807.3125	237.7804	0.60659	284.7449	0.49747	8228700	1.7625	1292.42	80.2339	71.2173	256.9991	235.6642	125929.5391	157.438	2.3271	211.0634	3929370
021	2017-05-10t0704	1494418210.33	adult	160.8881	114.5738	-182.0015	1172.1056	85.3388	82066.6787	259036.4299	4753582.1092	757.751	0.54228	167.834	-0.12437	164.0426	-0.16557	370.7406	0.62573	321.9011	158676.9844	224.7405	0.057081	277.3234	0.3209	7169540	1.0639	650.203	79.256	73.9603	207.203	194.9115	88682.8984	132.373	0.55933	175.3311	3385660
021	2017-05-10t1104	1494432611.42	adult	164.8884	118.5741	-178.0012	1135.5646	92.7621	77511.7669	244901.4102	4533776.6601	874.674	1.2026	182.054	0.60499	177.4697	0.52121	397.655	1.1556	329.2322	160652.6094	235.7958	0.51188	282.8301	0.50105	7349350	1.1694	401.832	91.4544	85.8642	216.0984	203.8491	87303.7656	147.2033	1.3377	187.8713	3691920
021	2017-05-10t1504	1494447012.16	adult	168.8886	122.5744	-174.001	1209.1987	120.1466	91556.2416	290235.0431	5957952.6376	1132.88	2.612	191.269	1.0714	187.6653	1.0367	378.691	0.91288	337.2646	180256.9062	255.731	1.3276	303.4921	1.1173	9103050	2.2487	1337.06	93.7464	84.62	244.5126	230.9252	116388.0234	169.1295	2.4688	212.5755	4461670
021	2017-05-10t1904	1494461410.58	adult	172.8882	126.5739	-170.0014	1225.6719	110.0218	92919.72	293637.1529	5977827.8877	500.646	-0.56585	182.347	0.60498	182.191	0.74513	328.2078	0.11272	308.9956	158524.3438	243.8322	0.81472	282.2279	0.51812	8805520	2.0402	389.579	87.5609	80.8685	222.8745	214.093	107648.4062	157.1932	1.5951	198.5731	4228320
021	2017-05-10t2304	1494475811.69	adult	176.8885	130.5742	-166.0011	1240.5277	126.3738	93757.8059	298731.1608	5895613.8427	882.22	1.5206	191.165	1.0454	188.5215	1.0581	403.6609	1.4826	335.7724	196986.5312	252.002	1.1291	297.2913	0.97158	9319110	2.3263	579.82	89.4293	82.53	233.8909	223.8339	114138.7656	162.2803	1.7024	207.0897	4359590
021	2017-05-11t0304	1494490210.72	adult	180.8882	134.574	-162.0014	1261.2796	93.0594	88819.6548	279994.5919	5277847.146	652.86	0.35803	181.166	0.52475	181.0724	0.66628	328.068	0.21595	306.0623	151895.5	242.9814	0.73437	281.9164	0.52256	8375330	1.741	634.883	81.7391	77.5033	216.5967	201.4386	100284.2812	140.552	0.40487	184.8509	3778800
021	2017-05-11t0704	1494504611.18	adult	184.8884	138.5741	-158.0013	1243.4135	80.5301	83140.5686	262306.911	4615421.8412	532.314	-0.25319	179.582	0.43435	176.2392	0.41056	334.4549	0.37838	311.1169	145153.4375	236.3976	0.44243	278.6589	0.42596	7779150	1.3769	310.799	79.4294	75.6694	179.9246	173.6184	78087.2734	123.8494	-0.54019	160.5611	3440720
021	2017-05-11t1104	1494519011.57	adult	188.8885	142.5742	-154.0012	1242.5314	82.6135	82522.4833	259882.2896	4626224.972	818.053	1.4386	186	0.7495	180.8853	0.63793	399.4179	1.6087	344.1124	171749.6875	246.1418	0.81235	305.3418	1.2233	7997800	1.4927	635.855	91.202	85.0948	228.6689	220.0947	98327.625	150.2135	0.64535	201.1787	3921590
021	2017-05-11t1504	1494533411.32	adult	192.8884	146.5741	-150.0012	1246.0751	120.8804	97601.2512	309418.8186	6539565.3622	976.484	2.4549	187.234	0.80213	185.7047	0.87461	359.7789	0.93806	332.321	182767.7031	253.6739	1.086	299.1796	1.0262	9498370	2.3294	1301.35	89.1666	82.2199	242.7021	229.5746	123292.6719	159.3269	0.9436	211.0423	4523420
021	2017-05-11t1904	1494547814.95	adult	196.8894	150.5751	-146.0002	1295.7516	81.3197	89013.7455	280511.8583	5084398.5536	746.235	1.184	171.928	0.02667	167.6513	-0.039821	378.7434	1.3327	323.46	175736.9375	237.1301	0.40182	287.3376	0.66343	7968880	1.4546	447.708	83.3646	78.8715	216.3182	209.1026	100371.6406	134.7045	-0.26282	189.7074	3863950
021	2017-05-11t2304	1494562213.76	adult	200.8891	154.5748	-142.0006	1341.9507	84.5543	96070.0688	302994.1436	5668174.8202	468.778	-0.45189	191.802	1.0126	188.2863	0.99024	354.7285	0.92605	347.1815	177364.2656	255.1303	1.0898	316.8643	1.5352	9586820	2.3356	459.732	89.2771	82.3036	231.8463	225.6142	115923.125	160.0092	0.74589	209.844	4462340
021	2017-05-12t0304	1494576609.54	adult	204.8879	158.5736	-138.0017	1253.0495	83.7689	85605.7696	269722.927	4905053.1176	585.934	0.33318	176.515	0.24241	172.1736	0.17963	337.385	0.6311	304.4172	150473.7344	235.0588	0.27525	275.7459	0.28876	7869760	1.3804	380.202	83.9135	79.1356	209.7751	202.9966	93559.7031	133.0648	-0.47148	183.8053	3741200
021	2017-05-12t0704	1494591009.49	adult	208.8879	162.5736	-134.0017	1346.4121	84.6995	91947.7597	289551.9252	5266134.7921	735.674	1.3796	184.691	0.63895	179.4814	0.53792	382.2132	1.5344	333.5916	183080.1094	242.2378	0.53284	297.1242	0.90753	8846700	1.8946	492.019	89.5445	83.846	229.7797	219.1963	110064.4844	142.4418	-0.15105	197.5232	4289180
021	2017-05-12t1104	1494605411.88	adult	212.8886	166.5743	-130.0011	1308.4752	85.1938	87643.9732	276016.3221	5023037.1762	612.986	0.635	179.933	0.39277	175.6848	0.34214	367.7731	1.2871	326.1385	168072.3281	233.1301	0.15599	289.1734	0.65041	8214490	1.541	482.014	88.4204	83.4037	226.3763	216.8276	103453.9844	138.1794	-0.38504	193.4287	4036660
021	2017-05-12t1504	1494619810.09	adult	216.8881	170.5738	-126.0016	1307.1625	79.8003	87333.6292	275272.5077	4828851.1626	548.195	0.25044	188.146	0.78278	184.3994	0.7617	324.5658	0.44214	308.3573	148002.0156	242.7357	0.50241	286.2732	0.546	8563670	1.7106	462.63	92.1585	86.5851	232.1431	221.1366	105857.25	144.2925	-0.20212	196.1765	4194690
021	2017-05-12t1904	1494634211.35	adult	220.8884	174.5741	-122.0012	1342.4519	86.3794	94442.2311	297640.9791	5562693.5267	741.758	1.6755	194.333	1.0639	187.8616	0.91469	425.868	2.5228	379.4212	209527.0781	272.8312	1.6245	337.1722	2.0086	9553620	2.207	799.284	88.7775	80.2987	254.7012	243.4644	125312.9844	163.6764	0.50687	222.8552	4364390
021	2017-05-12t2304	1494648610.94	adult	224.8883	178.574	-118.0013	1305.8053	89.5342	92432.0952	291179.7781	5486775.4979	491.375	-0.071421	177.826	0.25007	176.7111	0.36075	320.9302	0.39012	299.5646	154367.4219	236.4819	0.21043	276.3196	0.20952	8551320	1.6712	527.65	88.0536	83.46	227.1136	220.2455	109241.6562	141.577	-0.42202	200.3096	4234320
021	2017-05-13t0304	1494663010.15	adult	228.8881	182.5738	-114.0016	1277.4504	85.5087	89952.3621	283475.0245	5304947.4961	529.258	0.24394	181.844	0.42371	177.4505	0.37953	335.0494	0.69335	309.067	157138.1562	241.7345	0.38119	286.413	0.47775	8514300	1.6371	560.191	86.7084	80.6733	232.9621	224.9219	109259.2344	143.7192	-0.39028	202.4563	4059860
021	2017-05-13t0704	1494677410.72	adult	232.8882	186.574	-110.0014	1269.2192	87.6955	90048.4466	283780.5963	5362504.5461	735.794	1.8822	192.385	0.90715	188.1707	0.87616	406.0696	2.1987	363.7237	190446.6406	269.7591	1.4093	326.252	1.6089	9012260	1.8764	574.391	89.3251	83.2853	241.3683	225.4334	113201.75	151.4202	-0.14646	201.7879	4184430
021	2017-05-13t1104	1494691813.08	adult	236.8889	190.5746	-106.0007	1287.5707	83.8818	92335.0661	291113.4214	5454527.4354	498.006	0.077875	186.435	0.60365	182.6252	0.59258	320.9904	0.40821	302.776	154396.3594	241.3839	0.31443	278.7758	0.21004	8955980	1.8358	388.17	94.68	89.6483	214.093	206.2621	102978.7344	144.7707	-0.45093	187.316	4548240
021	2017-05-13t1504	1494706211.16	adult	240.8884	194.5741	-102.0013	1355.6623	82.4311	93042.1085	293032.1794	5381777.2669	503.812	0.15581	181.333	0.34498	179.3402	0.41995	296.5699	-0.11848	281.6256	143836.4062	228.1609	-0.20536	260.2647	-0.34856	8789020	1.7409	590.156	93.7703	88.9348	206.2698	198.1907	100040.8359	143.8807	-0.53064	181.4858	4544950
021	2017-05-13t1904	1494720610.77	adult	244.8882	198.574	-98.0014	1238.8983	85.3105	90318.0471	284849.7762	5467413.318	447.79	-0.27512	183.542	0.43145	180.165	0.44305	309.2932	0.15779	294.3495	145367.8125	236.6239	0.089023	271.2794	-0.049004	8620250	1.6443	376.411	92.8283	88.4585	203.4041	195.9066	95599.9062	140.2765	-0.71413	180.7612	4359770
021	2017-05-13t2304	1494735011.29	adult	248.8884	202.5741	-94.0012	1315.7531	85.533	91341.9902	287653.1046	5367725.692	696.451	1.8797	195.221	0.95585	191.2828	0.94284	395.368	2.0795	358.0919	188195.1875	255.9527	0.79243	312.6471	1.1417	9277310	1.967	386.325	90.3132	84.8871	248.3315	236.3824	118205.7734	143.432	-0.63619	202.602	4291860
021	2017-05-14t0304	1494749411.31	adult	252.8884	206.5741	-90.0012	1330.3415	85.5398	93484.5494	294407.8229	5543867.9687	525.154	0.44569	181.161	0.28742	176.7693	0.25297	343.503	0.93434	322.4798	167285.9688	247.7654	0.46669	296.7543	0.66276	8813280	1.7237	493.128	85.6402	80.4435	226.7084	219.9809	110406.9922	138.2999	-0.87252	196.8184	4166310
021	2017-05-14t0704	1494763810.52	adult	256.8882	210.5739	-86.0015	1267.2917	93.9426	90407.2219	285542.712	5529413.9458	626.628	1.4002	187.593	0.56451	181.8079	0.46709	384.1423	1.8782	356.3025	180931.0156	255.268	0.72843	320.8186	1.3573	8826040	1.7202	702.199	94.4715	86.3671	267.9751	258.1646	126216.2891	163.9817	0.065973	225.8211	4444790
021	2017-05-14t1104	1494778212.47	adult	260.8887	214.5744	-82.0009	1443.3209	87.9284	99559.7244	314542.8225	5873617.2908	513.944	0.41583	167.926	-0.34824	163.1573	-0.39821	296.4055	-0.14309	283.6724	153834.4375	229.2278	-0.26526	263.7959	-0.34317	8707290	1.6494	573.507	89.906	83.0132	215.1465	207.4689	111661.0156	154.8248	-0.32269	193.7761	4661800
021	2017-05-14t1504	1494792611.61	adult	264.8885	218.5742	-78.0012	1288.2548	86.4047	91706.5644	288958.8776	5442593.1283	562.869	0.9164	179.845	0.17737	175.1149	0.12992	353.5154	1.1962	327.4853	168980.3438	246.8665	0.3763	298.4441	0.66604	8582010	1.5746	455.876	88.137	80.8488	240.0166	230.447	114727.9609	151.3713	-0.49545	205.3829	4205810
021	2017-05-14t1904	1494807011.22	adult	268.8884	222.5741	-74.0013	1456.984	87.194	98366.312	309737.6596	5715673.6244	493.595	0.28678	176.796	0.024586	172.4837	-0.0028294	331.0039	0.66632	312.7954	169805	234.8891	-0.092056	285.6942	0.26785	9055660	1.8013	479.629	90.7868	83.8097	246.8711	236.4693	126644.8984	150.2407	-0.58037	208.9108	4650190
021	2017-05-14t2304	1494821411.74	adult	272.8885	226.5742	-70.0011	1335.1958	87.7666	94778.5946	298578.2803	5624472.22	523.899	0.62249	179.092	0.11279	174.0287	0.052672	332.3945	0.69934	308.8396	163870.4688	241.6617	0.14272	284.2066	0.2032	8828000	1.6741	323.57	91.6193	84.362	232.6151	227.2663	114679.2344	153.6383	-0.48923	206.2736	4516190
021	2017-05-15t0304	1494835811.3	adult	276.8884	230.5741	-66.0012	1238.4846	91.5832	89518.5667	282198.5299	5416648.4867	549.313	0.9266	189.229	0.55058	185.6958	0.55839	334.9948	0.76167	325.5756	156107.5938	253.4172	0.56615	302.387	0.72971	8812200	1.6536	679.826	95.0012	87.6727	269.1095	256.9311	125405.0156	158.2735	-0.34794	227.9014	4424110
021	2017-05-15t0704	1494850209.81	adult	280.888	234.5737	-62.0017	1303.1656	107.4265	98356.0803	310157.7074	6271669.3844	608.737	1.6113	179.654	0.10857	178.4596	0.22244	320.3519	0.39845	312.8761	164020.1562	248.7404	0.37082	295.1112	0.49067	9187130	1.8302	794.951	86.339	79.6292	254.1803	243.7835	130140.3359	156.0832	-0.47667	216.3737	4415210
021	2017-05-15t1104	1494864617.74	adult	284.8902	238.5759	-57.9995	1425.2109	87.3321	94676.5691	298383.9093	5509445.6203	438.518	-0.18391	179.734	0.0977	176.271	0.11198	302.5373	-0.053299	294.6687	149453.4062	243.5603	0.15523	278.0173	-0.049333	8866300	1.6551	409.956	97.4939	91.0683	248.0898	237.9019	122556.375	160.8964	-0.32618	211.2357	4809370
021	2017-05-15t1504	1494879024.25	adult	288.892	242.5777	-53.9976	1345.6181	87.395	93347.0065	293958.9746	5516082.0298	448.526	-0.051251	187.638	0.43367	185.6257	0.51124	313.0779	0.20217	307.587	152155.875	252.5256	0.47623	290.1101	0.29707	9116950	1.7691	418.972	96.3777	90.3169	251.894	247.4977	122420.4922	155.5947	-0.58361	213.162	4682800
021	2017-05-15t1904	1494893421.03	adult	292.8911	246.5768	-49.9985	1334.36	88.5323	91859.6221	289368.6818	5299878.1856	448.541	-0.026967	185.642	0.33047	179.8879	0.24463	315.2151	0.24847	309.4882	150988.0312	254.3697	0.5277	293.8234	0.38976	8880370	1.6362	459.841	94.1734	86.7522	238.8468	232.2243	114407.6016	157.7113	-0.54199	208.7847	4504880
021	2017-05-15t2304	1494907814.93	adult	296.8894	250.5751	-46.0002	879.4464	119.4366	60652.3014	195195.5248	3552329.1239	402.813	-0.56001	173.49	-0.22068	171.8891	-0.11985	271.7374	-0.89103	267.4334	86140.7422	223.5191	-0.67282	253.7525	-0.86956	5483510	-0.103	343.609	88.6405	84.2916	208.126	202.1622	65975.9375	138.3364	-1.3873	181.5876	2801660
021	2017-05-16t0304	1494922213.85	adult	300.8891	254.5748	-42.0005	1335.1094	91.1631	93902.4987	295768.4168	5612657.952	408.695	-0.48054	175.992	-0.12403	172.6596	-0.098746	313.9342	0.19864	305.3772	153513.8125	235.7787	-0.22459	284.6008	0.061236	8600360	1.4678	416.132	93.1685	85.5021	273.1992	262.3235	133594.4375	158.6555	-0.59354	227.768	4552960
021	2017-05-16t0704	1494936615.42	adult	304.8895	258.5753	-38.0001	1276.4002	89.8805	88700.0184	279476.9423	5215928.5719	406.496	-0.50249	173.999	-0.22545	170.4223	-0.2091	300.015	-0.1827	292.2522	138606.9375	235.1977	-0.26851	275.6111	-0.24273	8036500	1.1672	388.895	93.0671	86.0218	253.7738	247.2474	117243.4922	158.3437	-0.65294	215.0188	4298490
021	2017-05-16t1104	1494951015.01	adult	308.8894	262.5751	-34.0002	1275.9987	89.2113	89835.5712	283075.9517	5325651.1632	375.735	-0.926	172.207	-0.31765	167.8701	-0.33266	303.5266	-0.10163	297.2382	142050.4375	239.5368	-0.12205	278.6414	-0.17198	8053790	1.1624	392.147	92.5222	84.3367	261.7917	251.8117	122518.5078	161.2405	-0.57715	223.238	4327080
021	2017-05-16t1504	1494965428.24	adult	312.8931	266.5788	-29.9965	1287.2216	91.4387	89646.9439	282411.1096	5299473.9927	421.319	-0.27468	172.191	-0.33169	168.7444	-0.30677	309.0435	0.037323	298.5267	144323.3438	233.6098	-0.37363	277.4723	-0.2333	8037350	1.1405	388.095	94.1634	86.5759	272.0147	261.5296	127030.8828	159.7643	-0.68731	226.0391	4395260
021	2017-05-16t1904	1494979817.69	adult	316.8902	270.5759	-25.9995	1272.5196	92.3844	89403.2266	281669.6485	5320717.7232	401.708	-0.56345	170.402	-0.42318	166.9372	-0.39722	309.7609	0.04615	302.0542	144348.5938	233.6388	-0.39449	277.7633	-0.2487	7929330	1.0715	382.494	94.4392	86.2384	276.7551	267.1624	128967.8828	162.9105	-0.59938	232.7476	4394540
021	2017-05-16t2304	1494994217.2	adult	320.89	274.5758	-21.9996	1295.2713	92.7183	91113.8136	287010.9818	5456080.0311	406.009	-0.49508	170.82	-0.41801	167.0764	-0.40312	303.6321	-0.13997	299.0757	144225.25	235.9957	-0.32418	277.6893	-0.27598	8100090	1.1456	444.488	94.8182	86.5227	259.5175	249.2679	123270.8281	165.5414	-0.53214	224.5723	4496180
021	2017-05-17t0304	1495008614.81	adult	324.8894	278.5751	-18.0003	1390.0481	90.5536	96074.4001	302471.7159	5710447.7905	406.229	-0.49205	168.327	-0.53963	164.6556	-0.51938	303.7084	-0.15253	296.8448	152157.9062	229.9573	-0.58369	273.4373	-0.43884	8418190	1.2958	460.82	94.7049	85.9857	269.5865	264.0139	135062.8125	164.8408	-0.61069	225.2715	4736290
021	2017-05-17t0704	1495023015.81	adult	328.8896	282.5754	-14	1374.674	91.4958	96872.8366	305106.9591	5773477.063	405.827	-0.50388	167.785	-0.57599	164.0913	-0.55524	306.2502	-0.092886	298.5342	154350.125	230.2791	-0.59388	275.2855	-0.40517	8456180	1.3022	412.201	94.9227	86.2009	276.4106	269.796	139310.9688	165.4441	-0.63266	230.0814	4784010
021	2017-05-17t1104	1495037418.91	adult	332.8905	286.5762	-9.9991	1318.6099	92.1494	92543.6988	291458.4173	5576792.0434	443.079	0.2843	173.551	-0.33863	168.8405	-0.36312	326.1815	0.49136	317.6821	157219.5	242.4116	-0.13522	293.4367	0.16484	8356830	1.2375	413.225	98.7266	88.6342	288.1786	278.2054	138902.0625	176.3662	-0.18824	245.9081	4753890
021	2017-05-17t1509	1495052141.54	adult	336.9801	290.6658	-5.9095	1311.3705	91.8453	93123.0726	293302.7547	5679156.417	424.336	-0.084731	172.972	-0.37716	168.4018	-0.39416	321.0742	0.33052	316.6561	155720.9688	241.442	-0.19542	294.2489	0.16894	8381370	1.2365	438.592	99.0459	88.8057	292.2826	286.7054	141757.0625	175.9638	-0.25258	256.1849	4799270
021	2017-05-17t1904	1495066215.05	adult	340.8894	294.5752	-2.0002	1258.1075	94.2629	90851.3345	286300.7538	5590821.6507	485.028	1.6792	173.002	-0.38865	168.3376	-0.40853	314.1891	0.10826	310.414	148611.4688	241.7532	-0.20383	291.1514	0.043545	8174010	1.1154	454.611	99.7745	89.1647	276.0005	270.9809	130548.2109	179.0931	-0.15248	245.2737	4714140
021	2017-05-17t2304	1495080616.48	dead	344.8898	298.5756	2.0002	1283.6099	93.898	92369.6892	291019.8497	5679759.4007	429.963	0.21155	173.331	-0.3875	168.9665	-0.39362	310.2181	-0.030425	305.9051	149214.8906	241.4925	-0.23578	288.9048	-0.055817	8329230	1.1823	459.297	99.7103	90.2301	270.559	264.7086	130138.8906	176.6633	-0.31209	242.6879	4791480
022	2017-05-03t1409	1493839028.19	larva	0	-46.3143	-326.8897	156.7073	27.7505	2880.9585	9166.2848	50116.7592	0	-0.26597	0	-1.1401	0	-1.1272					0	-1.1593	0	-1.1005	0	1.5834	0	0	0				0	-0.84633	0	0
022	2017-05-04t0955	1493910174.93	larva	19.763	-26.5513	-307.1267	291.4928	39.4672	8265.476	26341.6751	201394.3581	322.214	-0.17233	164.187	0.62094	163.111	0.64928	242.4667	-0.60541	235.9951	10911	206.9013	0.51243	227.2715	0.30649	726690	-0.56299	260.534	57.5407	55.1662	155.9524	141.6605	7017.8584	88.8328	0.6164	118.0979	254675
022	2017-05-04t1355	1493924579.29	larva	23.7642	-22.5501	-303.1255	470.5458	47.1514	17786.1726	56285.438	571514.8296	366.755	-0.21801	159.2	0.4647	158.2107	0.50291	249.1869	-0.68721	244.0008	23672.7578	211.6818	0.46939	233.7681	0.22529	1501100	-0.09558	303.055	54.4588	52.6944	140.8622	122.6959	13381.9131	82.6992	0.42874	108.2652	513492
022	2017-05-04t1755	1493938906.12	larva	27.7439	-18.5704	-299.1458	375.5061	50.0191	14074.9571	44748.1	447567.0186	342.883	-0.47669	178.984	0.71239	177.4469	0.74936	264.1994	-0.70642	257.2332	19814.957	226.7607	0.56419	250.0187	0.25322	1335400	-0.64027	297.445	61.3328	59.099	145.2168	133.815	10891.2607	91.3009	0.58052	119.8505	457604
022	2017-05-04t2155	1493953303.62	larva	31.7432	-14.5711	-295.1465	679.0278	57.3811	30420.7343	96078.1841	1142670.8005	503.419	-0.13747	185.084	0.74565	182.4286	0.77165	344.9616	-0.25502	334.3428	55538.8203	273.5601	1.1174	318.697	0.89353	2963380	0.61606	488.699	59.7656	56.0518	186.4303	168.7799	30015.2734	98.5526	0.71233	145.9508	956907
022	2017-05-05t0155	1493967703.61	larva	35.7432	-10.5711	-291.1465	765.1978	56.1919	35831.0169	112970.3693	1407731.8435	740.337	0.42259	181.946	0.61265	176.9111	0.60319	411.6354	0.11233	402.6195	77799.0938	254.4941	0.75605	335.3096	0.95957	3424960	0.67914	731.259	60.7947	56.7139	203.3438	181.6734	38431.9844	100.8856	0.7279	147.2868	1144400
022	2017-05-05t0555	1493982102.48	larva	39.7429	-6.5715	-287.1468	907.198	50.4592	40060.2604	126163.327	1477998.6623	699.519	0.1291	168.229	0.25572	162.2231	0.23469	465.0356	0.3994	451.1147	98122.5156	222.2991	0.14846	329.0686	0.75007	3547950	0.44231	758.892	61.8072	60.1379	145.5358	129.3547	30708.0586	89.5663	0.36717	113.9725	1303510
022	2017-05-05t0955	1493996503.34	larva	43.7431	-2.5712	-283.1466	907.4089	62.5244	48334.5243	152407.2284	2139182.5893	781.095	0.21152	192.498	0.6619	185.9767	0.63441	481.5774	0.42761	457.5389	122320.6641	252.5246	0.51529	330.3922	0.62655	4871920	1.2543	281.401	60.7557	59.8491	119.4687	110.2934	30345.043	84.6507	0.15508	100.7816	1537670
022	2017-05-05t1504	1494015016.08	adult	48.8855	2.5712	-278.0041	1075.4227	67.8137	60468.2275	190581.235	2834546.3156	989.478	0.6162	164.11	-0.11068	154.5916	-0.19853	525.8494	0.64531	482.4733	166694.2656	246.4746	0.25126	337.6789	0.53996	5192110	1.0905	736.505	56.5498	54.2682	150.4061	132.9654	47678.7422	86.9927	0.12571	115.7733	1789120
022	2017-05-05t2019	1494033915.61	adult	54.1354	7.8211	-272.7543	1137.3401	66.1578	56714.721	178789.31	2496528.27	808.883	-0.090443	162.81	-0.32266	160.5053	-0.2176	435.2785	-0.1725	397.9878	129712.9844	223.4734	-0.3938	296.8362	-0.24327	4841650	0.40539	318.254	57.4921	56.5263	115.9857	106.7372	34563.7422	81.7878	-0.15756	97.7315	1709700
022	2017-05-05t2304	1494043814.99	adult	56.8852	10.5709	-270.0045	1170.4205	71.3375	65090.5117	205135.1811	3040702.4254	1075.91	0.56772	155.969	-0.60538	148.7058	-0.62861	525.2288	0.46315	439.751	179103.0312	234.5298	-0.25407	325.1187	0.085465	5316350	0.57209	1151.39	56.7298	51.7691	213.8691	187.0006	72929.3672	100.1272	0.48867	149.9818	1933690
022	2017-05-06t0304	1494058215.86	adult	60.8855	14.5712	-266.0042	932.7656	78.0634	55665.282	176242.6283	2784994.2624	984.621	0.23048	162.198	-0.50791	153.471	-0.57603	511.0441	0.27884	426.8329	148713.8438	245.2166	-0.075176	364.8835	0.65288	4716720	-0.10277	716.137	60.1221	57.8386	154.4686	133.7657	44950.3516	91.0684	0.098967	118.0915	1748350
022	2017-05-06t0704	1494072620.82	adult	64.8868	18.5725	-262.0028	1038.9399	67.4696	60934.4098	192273.1207	2950790.2333	701.661	-0.68194	160.321	-0.70579	156.9185	-0.59038	395.9015	-0.75393	341.4199	126292.5781	227.8411	-0.629	293.2289	-0.62111	5104130	-0.066234	384.097	61.6956	60.914	115.5302	107.9572	36854.1328	86.3164	-0.17738	100.4305	1964200
022	2017-05-06t1104	1494087021.77	adult	68.8871	22.5728	-258.0026	928.8221	69.1962	51770.2697	163143.5947	2433092.5704	1382.99	1.107	180.5	-0.05268	172.6048	-0.089862	576.4228	0.64704	458.5544	156210.5781	237.9917	-0.47377	330.9069	-0.085945	4888300	-0.45274	296.684	68.4815	67.2641	134.4086	123.4634	36424.7344	93.8329	0.16646	112.0585	1854620
022	2017-05-06t1507	1494101653.1	adult	72.9514	26.6371	-253.9383	678.8908	75.0686	38549.2828	122591.2313	1835300.3349	633.511	-1.0252	134.744	-2.0124	131.0756	-1.9089	414.7725	-0.75915	394.9739	83784.0469	174.7147	-2.4204	286.117	-0.89164	2717920	-2.1021	261.639	60.6437	59.2907	129.4603	120.5884	26150.9883	87.7888	-0.29172	108.742	1223240
022	2017-05-06t1904	1494115828.97	adult	76.8891	30.5748	-250.0006	914.8906	68.2373	49817.8274	157054.1336	2298678.9036	1081	0.25491	177.938	-0.16412	171.9073	-0.1338	456.5836	-0.36528	388.2635	119168.3125	231.2616	-0.69655	306.5742	-0.50167	4638310	-0.84893	338.696	71.875	70.3348	147.2484	136.5636	38431.8438	99.4316	0.47721	122.6596	1873570
022	2017-05-06t2304	1494130227.4	adult	80.8887	34.5744	-246.001	994.2885	67.1498	55932.3646	176288.9263	2685693.4993	723.499	-0.79523	169.645	-0.53961	167.8784	-0.32221	379.9536	-1.0642	345.0051	111326.3906	216.7508	-1.1546	266.6651	-1.2503	4963800	-0.68947	381.745	71.1442	69.2728	168.7873	154.7338	49454.6875	102.4865	0.68403	133.8823	2081680
022	2017-05-07t0310	1494145001.02	adult	84.9925	38.6781	-241.8972	1045.2347	68.6192	55801.6863	175788.3303	2526533.9329	515.596	-1.4484	184.565	0.19456	183.1232	0.43648	351.3076	-1.3418	331.3359	102933.1172	241.6026	-0.27277	295.6718	-0.61379	5395390	-0.43571	457.338	74.7611	71.437	202.7161	185.9118	59395.8281	114.9718	1.7555	159.1903	2185490
022	2017-05-07t0704	1494159039.68	adult	88.8921	42.5778	-237.9976	1029.4186	92.1404	67576.5263	214193.8236	3745490.5019	615.464	-1.1221	133.427	-2.2836	130.0497	-2.1937	325.2137	-1.6228	289.7797	114800.4453	176.7314	-2.4893	226.8085	-2.0377	4700240	-0.93429	646.789	62.1705	58.8391	164.0853	153.6036	57922.1094	99.0337	0.17004	135.3706	2190080
022	2017-05-07t1104	1494173433	adult	92.8902	46.5759	-233.9994	932.8538	65.2187	52352.716	165033.0844	2465027.243	515.855	-1.4563	169.56	-0.47608	167.9081	-0.27879	324.6202	-1.6068	309.0396	88945.9375	216.3521	-1.035	261.3877	-1.2163	4644590	-0.98075	566.535	73.2772	70.6278	186.6025	168.1389	51129.0781	108.1737	0.90493	144.1171	2007210
022	2017-05-07t1509	1494188173.12	adult	96.9847	50.6704	-229.905	1001.7314	63.4079	53412.8327	168896.4623	2366515.6707	633.973	-1.0076	171.52	-0.34022	168.4008	-0.22758	327.353	-1.5262	290.4419	91658.8281	214.1696	-1.0463	251.4542	-1.3611	4797230	-0.87202	551.569	76.5973	73.9875	174.7477	168.2551	48929.3438	107.8588	0.72578	151.9818	2142350
022	2017-05-07t1904	1494202228.89	adult	100.8891	54.5748	-226.0006	804.3548	79.2866	52638.2017	166591.232	2870406.4348	738.316	-0.56799	147.547	-1.5106	144.6916	-1.4098	365.6865	-0.92644	325.9571	100563.7734	197.5789	-1.5949	253.2255	-1.2327	4048700	-1.3874	392.655	58.364	55.3397	162.1472	152.9616	44590.4766	94.3695	-0.66437	136.6284	1601510
022	2017-05-07t2304	1494216633.91	adult	104.8905	58.5762	-221.9992	950.6	65.9013	53048.8006	167209.5537	2495306.5667	456.618	-1.6117	159.037	-0.88932	156.184	-0.79225	297.649	-1.7557	280.9609	82746.4062	208.6928	-1.1078	243.5753	-1.3654	4414860	-1.1157	336.304	73.781	71.1959	157.7007	150.0759	43840.793	108.9993	0.54114	137.5269	2048160
022	2017-05-08t0305	1494231093.03	adult	108.9069	62.5926	-217.9828	956.1349	74.9298	58169.6947	183876.6611	2980124.0992	722.092	-0.50629	162.128	-0.68824	158.5488	-0.63628	387.4719	-0.39957	344.4268	117791.4688	226.9015	-0.34189	291.7756	-0.11877	4925600	-0.72415	761.299	70.2354	65.1627	245.9382	220.5872	74765.2188	121.1992	1.487	182.1694	2133820
022	2017-05-08t0704	1494245426.67	adult	112.8885	66.5742	-214.0012	1058.5841	72.3845	61683.9615	194542.9075	3011122.064	1090.4	1.0433	183.428	0.44043	184.5385	0.73434	348.5267	-0.83453	322.4179	112574.125	245.9172	0.46968	290.6187	-0.049658	5912440	0.016148	1398.99	74.3061	72.0457	195.9184	177.4183	63281.6406	116.2902	0.91765	161.7768	2395110
022	2017-05-08t1104	1494259852.24	adult	116.8956	70.5813	-209.9941	1140.8841	78.6447	66030.0371	208566.9615	3258211.4331	652.431	-0.66113	147.895	-1.3282	143.6476	-1.3351	355.4341	-0.62849	316.7904	122980.2188	201.4302	-1.1842	257.0693	-0.77006	5104440	-0.53008	649.276	67.4524	63.173	204.7586	177.6954	70846.4688	109.9278	0.24899	154.0381	2328050
022	2017-05-08t1504	1494274243.69	adult	120.8932	74.5789	-205.9965	924.7753	65.3165	50022.7253	157641.0595	2293758.0136	419.356	-1.5589	177.242	0.20776	174.5275	0.28426	298.3199	-1.34	284.3414	78159.8281	228.0131	-0.0796	267.7185	-0.4306	4641970	-0.82741	390.521	75.6214	73.6389	150.6205	139.5081	39462.5703	108.2381	-0.0062367	130.4235	1980530
022	2017-05-08t1904	1494288630.14	adult	124.8894	78.5751	-202.0002	864.1975	65.6604	46472.8189	146477.9679	2150295.8409	499.58	-1.1739	177.128	0.23688	173.827	0.27508	319.6578	-0.93598	293.4405	77996.5	222.9794	-0.21911	263.1692	-0.46764	4311820	-1.0279	339.484	74.9303	72.8813	155.2226	144.1054	37874.3047	107.3193	-0.19093	132.5161	1824030
022	2017-05-08t2304	1494303025.65	adult	128.8882	82.5739	-198.0015	967.6474	69.358	53090.7522	167398.4792	2473468.9921	695.581	-0.2962	164.571	-0.37629	163.123	-0.2546	320.1961	-0.83361	295.0544	89014.5156	230.0936	0.11763	272.1658	-0.17784	4573420	-0.80517	925.849	69.5799	66.0034	203.8933	177.0105	56682.3281	114.8423	0.29816	157.1438	1933620
022	2017-05-09t0304	1494317426.03	adult	132.8883	86.574	-194.0014	891.9924	63.7524	46783.8754	147493.1566	2073236.8641	722.971	-0.11632	175.455	0.20727	173.2298	0.28573	347.5017	-0.34291	296.4663	85485.4219	218.9688	-0.28762	252.1497	-0.61738	4301970	-0.96446	465.16	74.089	72.1615	155.0059	142.6652	38131.4609	105.411	-0.55058	129.5432	1816590
022	2017-05-09t0704	1494331825.84	adult	136.8882	90.5739	-190.0014	849.1206	90.6154	47377.9888	150245.2912	2259680.0061	429.969	-1.314	172.648	0.083394	170.2449	0.14506	297.2805	-0.997	287.6729	74022.8438	218.4978	-0.27312	253.7937	-0.52571	4283060	-0.94624	294.782	75.7222	73.2493	153.2929	144.9735	38169.9336	110.5608	-0.26031	135.4725	1878520
022	2017-05-09t1104	1494346225.9	adult	140.8883	94.5739	-186.0014	920.3272	68.0403	49908.5561	157353.7575	2285059.2775	497.83	-0.9695	151.102	-1.0158	149.2589	-0.93683	272.3134	-1.2934	259.9197	71346.1172	204.6048	-0.82229	238.2346	-0.88472	3950720	-1.1467	537.246	73.0134	71.4977	153.843	142.3924	40306.8672	105.9695	-0.70424	130.3089	1909010
022	2017-05-09t1504	1494360625.48	adult	144.8881	98.5738	-182.0015	894.2001	65.3173	49467.9704	156032.6245	2287417.917	504.859	-0.8867	160.226	-0.53393	157.7051	-0.49325	275.9975	-1.168	264.0837	71759.3594	208.299	-0.65368	243.0164	-0.72795	4150180	-0.9799	559.145	75.7082	73.7469	174.7303	156.2274	45429.875	109.7237	-0.52674	140.331	1960990
022	2017-05-09t1904	1494375037.45	adult	148.8915	102.5772	-177.9982	972.9689	71.4791	55812.3919	175904.1378	2727746.1486	735.821	0.21376	149.634	-1.0758	148.0157	-0.99487	301.1798	-0.71204	284.6322	87944.5	199.2969	-1.0198	241.1251	-0.7506	4366620	-0.80631	886.759	62.8696	58.9296	196.8165	174.354	57470.4219	106.0772	-0.87478	151.5454	1834660
022	2017-05-09t2304	1494389427.71	adult	152.8888	106.5744	-174.0009	912.2223	75.3305	54804.4629	173156.0545	2752209.8643	479.13	-0.90425	144.414	-1.3411	142.137	-1.2991	290.4954	-0.81086	266.3828	83372.1719	185.8546	-1.5787	223.5976	-1.2059	4134720	-0.93539	505.335	68.6717	66.2037	158.1874	148.0925	45399.7812	103.9486	-1.0993	134.205	1966140
022	2017-05-10t0304	1494403826.54	adult	156.8884	110.5741	-170.0012	980.7584	76.5186	56879.3325	179311.0203	2776101.562	868.713	0.99103	158.66	-0.59915	154.2127	-0.67185	354.2341	0.27596	326.1102	105561.7578	218.3727	-0.20873	275.542	0.24269	4717280	-0.52904	1033.89	71.4437	65.5454	256.0087	222.916	76290.5859	124.3089	0.16096	180.5707	2124170
022	2017-05-10t0704	1494418225.73	adult	160.8882	114.5739	-166.0015	906.7176	62.2656	47920.3354	151056.9122	2106208.2456	873.61	1.1049	181.757	0.59426	177.9326	0.55251	387.9904	0.90782	331.1011	97773.5781	231.9692	0.35994	277.9127	0.33746	4565190	-0.60778	471.822	84.0153	81.3547	176.2002	164.0555	44402.4531	120.14	-0.21345	149.888	2110210
022	2017-05-10t1104	1494432626.89	adult	164.8885	118.5742	-162.0011	991.0117	69.5184	55915.5483	176235.2449	2651770.4735	722.337	0.44456	170.652	0.018097	170.5036	0.16212	356.0786	0.46293	299.4991	104331.0469	224.846	0.054811	263.7438	-0.042579	4991230	-0.31941	373.378	85.4094	82.8542	179.4197	171.2251	52569.9844	128.1683	0.17793	158.8271	2498050
022	2017-05-10t1504	1494447027.69	adult	168.8887	122.5744	-158.0009	1062.8854	71.5406	64164.9941	202993.2415	3174605.4857	905.608	1.4531	151.605	-0.96485	147.1869	-1.0444	324.1379	-0.010408	299.853	108910.3281	210.736	-0.54269	261.8877	-0.083292	5083170	-0.24792	1096.1	71.2764	65.4082	248.7879	218.6125	83592.7188	124.3351	-0.1586	182.3463	2389830
022	2017-05-10t1904	1494461426.04	adult	172.8883	126.574	-154.0014	900.4955	65.0502	47228.8438	148848.6777	2079741.3451	911.238	1.5788	190.234	1.0087	185.8433	0.93241	378.5221	0.97644	325.2904	93873.4766	246.6211	0.93008	289.3672	0.72659	4706760	-0.46459	854.035	87.3112	83.6146	208.7226	186.0783	51763.207	130.0322	0.064326	166.3386	2160250
022	2017-05-10t2304	1494475827.18	adult	176.8886	130.5743	-150.0011	1073.0917	66.292	58484.9386	184322.6072	2661433.5757	677.096	0.42331	187.213	0.84369	185.282	0.89245	350.8748	0.56257	314.6611	107718.5469	248.7177	0.99407	290.7815	0.77961	5731350	0.16856	849.756	85.908	82.0554	220.496	198.3339	67692.2812	132.184	0.075054	174.3918	2629990
022	2017-05-11t0304	1494490226.16	adult	180.8883	134.574	-146.0013	869.3047	69.6129	48567.671	153226.316	2269807.5275	835.78	1.36	196.187	1.2887	192.7188	1.2599	363.7733	0.84737	315.8368	92398.4141	252.7774	1.1347	289.5585	0.74961	4983340	-0.26714	468.49	89.3492	86.1836	180.9361	171.275	45957.7656	129.767	-0.15425	158.3537	2269560
022	2017-05-11t0704	1494504626.68	adult	184.8885	138.5742	-142.0012	977.3532	65.9778	52721.3455	166149.326	2443987.4351	538.273	-0.21977	183.296	0.62252	181.0173	0.65325	281.1764	-0.57771	272.6165	77604.6875	232.2837	0.27546	260.6383	-0.11231	5058060	-0.20939	547.229	87.7998	84.9927	180.999	167.3723	49955.7266	126.0613	-0.43022	154.1613	2422840
022	2017-05-11t1104	1494519027.02	adult	188.8886	142.5743	-138.0011	902.282	82.5312	55576.6594	175901.3328	2888319.0465	531.092	-0.21077	163.601	-0.38106	162.1337	-0.31116	298.9558	-0.22135	272.795	86996.1328	221.9693	-0.16195	254.8641	-0.28997	4747220	-0.3742	327.931	84.9735	82.4113	188.1597	182.0749	54754.4648	129.6384	-0.3368	166.6226	2465680
022	2017-05-11t1504	1494533426.73	adult	192.8885	146.5742	-134.0012	1009.5662	66.0884	52102.3113	164048.3515	2334714.8826	575.008	0.091861	174.71	0.17246	170.8998	0.12795	319.8897	0.20015	292.2793	87329.8984	231.7286	0.20812	270.7724	0.17507	4767670	-0.34609	644.552	87.0918	83.8905	186.3752	176.0365	50880.4219	129.7372	-0.41047	160.5897	2376650
022	2017-05-11t1904	1494547830.76	adult	196.8896	150.5753	-130.0001	902.1378	66.462	47403.7274	149365.852	2130433.0721	625.253	0.45283	186.093	0.736	181.6958	0.66583	338.5237	0.57733	309.6147	84292.4062	245.8165	0.74687	289.0393	0.71441	4621430	-0.41223	357.639	90.6432	86.9969	190.7161	181.4375	47488.3125	134.9386	-0.25249	167.5304	2251030
022	2017-05-11t2304	1494562229.47	adult	200.8892	154.5749	-126.0004	938.7995	68.5955	54310.931	171352.0922	2605613.5677	355.352	-1.1564	166.971	-0.22569	168.7384	0.011894	260.3282	-0.87406	257.0271	73933.1953	222.4608	-0.19865	247.461	-0.53963	4740980	-0.33045	385.394	85.2659	83.9653	170.6177	164.2051	48455.4219	125.269	-0.73984	151.3812	2421040
022	2017-05-12t0304	1494576624.66	adult	204.8879	158.5736	-122.0018	674.176	73.5302	41637.6586	132136.6884	2129510.8797	378.726	-0.98989	184.915	0.65908	182.4759	0.69259	274.5829	-0.58417	270.3014	59859.0781	234.2065	0.24188	260.0754	-0.17718	4021710	-0.70858	361.012	94.5762	91.9108	180.8674	172.8821	39429.1016	134.0907	-0.42867	160.4394	2056940
022	2017-05-12t0704	1494591025.02	adult	208.888	162.5737	-118.0017	804.2725	71.4472	48699.1198	153909.4632	2453227.1397	585.756	0.39445	176.635	0.24132	176.2964	0.38009	275.2099	-0.56431	269.8277	70178.5312	234.0336	0.21394	259.7069	-0.20032	4496250	-0.43731	757.045	92.2053	89.8514	191.5192	181.1799	48837.4062	136.1994	-0.40571	169.7268	2347090
022	2017-05-12t1104	1494605427.46	adult	212.8887	166.5744	-114.001	808.5863	71.3937	49626.2214	156895.4223	2527761.8625	628.001	0.73645	176.193	0.2093	175.76	0.34585	275.244	-0.55219	269.9205	71563.4531	234.3344	0.20251	260.7682	-0.18605	4565170	-0.39233	727.346	92.3639	89.9963	193.0171	183.6853	50184.4492	136.5838	-0.44932	168.0974	2393150
022	2017-05-12t1504	1494619825.26	adult	216.8881	170.5738	-110.0016	808.8312	71.1838	49053.7209	154941.7435	2498746.5869	407.53	-0.7271	177.452	0.26111	176.2575	0.36298	276.8916	-0.51718	273.0799	71161.1484	234.6402	0.19162	260.6272	-0.20615	4545430	-0.39406	472.854	92.9652	90.848	187.1088	178.9417	48086.9688	136.4446	-0.51364	166.1973	2381300
022	2017-05-12t1904	1494634226.95	adult	220.8885	174.5742	-106.0011	818.0629	70.4128	50051.0927	158107.0969	2554187.5418	487.111	-0.14027	178.378	0.29094	177.3639	0.40421	277.0983	-0.50867	272.1776	72599.7578	236.7904	0.24801	263.1853	-0.15236	4661020	-0.33233	620.201	93.8669	91.7309	189.716	180.1396	49705.5859	138.3208	-0.49379	167.6726	2452740
022	2017-05-12t2304	1494648626.51	adult	224.8884	178.5741	-102.0013	824.0211	71.0959	50557.1967	159686.1406	2591878.1174	508.398	0.053303	177.504	0.23457	176.5831	0.35456	278.6002	-0.48208	273.209	73829.0547	236.6231	0.2158	264.6306	-0.13071	4687180	-0.31603	684.962	93.8328	91.5513	190.1964	181.357	50402.0469	138.3778	-0.547	169.1015	2477750
022	2017-05-13t0304	1494663025.3	adult	228.8881	182.5738	-98.0016	814.0616	70.797	50012.7631	157994.5587	2564859.1539	516.384	0.14727	177.071	0.19548	176.1058	0.31499	280.2523	-0.44982	275.2569	73426.1094	236.7389	0.19224	263.8646	-0.17708	4626170	-0.35127	570.506	94.0168	91.9159	191.4042	180.6629	50147.9062	139.6954	-0.54678	169.1705	2456280
022	2017-05-13t0704	1494677426.44	adult	232.8884	186.5741	-94.0013	754.258	71.4945	45735.8153	144677.063	2334417.3022	590.068	0.75738	181.043	0.36815	178.9654	0.43714	282.5527	-0.40904	277.1001	67812.6562	237.1918	0.1828	266.3295	-0.12805	4327480	-0.50434	644.195	95.8678	93.0822	193.0223	183.4237	46325.3516	140.1017	-0.58304	168.9883	2291530
022	2017-05-13t1104	1494691828.86	adult	236.8891	190.5748	-90.0006	748.9565	71.7926	46037.5951	145712.876	2368617.912	661.756	1.3742	181.167	0.35489	178.7448	0.40876	284.3823	-0.3751	277.1305	68536.1406	238.581	0.20912	266.9969	-0.13165	4353620	-0.49752	791.543	96.9741	94.0514	194.3124	183.365	46829.293	140.8395	-0.60175	170.8677	2330380
022	2017-05-13t1504	1494706226.35	adult	240.8884	194.5741	-86.0013	751.8047	72.0945	46080.0006	145822.3331	2370587.3394	526.128	0.33707	181.837	0.36863	179.5616	0.43037	282.4677	-0.42435	276.9401	68074.7031	239.1041	0.2052	269.0202	-0.093981	4375900	-0.49356	611.302	98.1078	95.1001	196.4133	186.5959	47335.6055	142.5665	-0.58082	173.3854	2360960
022	2017-05-13t1904	1494720626.44	adult	244.8884	198.5741	-82.0013	698.384	68.9741	41532.6032	131700.4209	2048308.6519	380.289	-0.83985	185.125	0.50529	181.9211	0.52515	291.0279	-0.24405	285.4902	63153.0625	243.5621	0.34877	274.5219	0.045372	4017020	-0.67959	365.01	100.108	96.1916	202.0178	193.1488	43837.8672	146.3023	-0.48522	176.2831	2172250
022	2017-05-13t2304	1494735026.93	adult	248.8885	202.5742	-78.0011	767.5713	70.5667	44883.4971	141704.233	2233232.2391	581.282	0.89078	181.385	0.31449	179.7271	0.40625	284.0115	-0.40582	278.8005	66742.7109	239.5539	0.17867	268.7467	-0.14121	4254020	-0.56846	704.638	98.1784	95.5056	194.8792	185.4663	45796.6094	143.2264	-0.644	172.5153	2302580
022	2017-05-14t0304	1494749426.52	adult	252.8884	206.5741	-74.0012	769.4341	71.2277	45522.0322	143740.7997	2277225.4137	642.456	1.4793	182.825	0.36405	180.5437	0.42698	290.9806	-0.25532	283.3004	69253.375	242.6715	0.27606	272.7805	-0.040848	4348670	-0.52929	885.008	98.7383	95.8811	201.0713	191.5392	47854.9609	145.2205	-0.60935	174.9625	2348590
022	2017-05-14t0704	1494763826.18	adult	256.8883	210.574	-70.0013	755.9023	70.9809	44908.6687	141925.1406	2242771.4947	472.994	0.0111	181.461	0.28401	179.9685	0.38292	291.0042	-0.26123	285.5945	68385.9766	243.5361	0.28936	275.4716	0.020681	4256340	-0.58498	514.703	98.3558	95.7494	197.1217	187.1444	46323.6016	145.3054	-0.64693	173.5843	2307030
022	2017-05-14t1104	1494778228.19	adult	260.8889	214.5746	-66.0008	762.5041	70.7169	44616.4157	140866.1983	2218489.8335	663.855	1.8068	182.771	0.3265	180.5839	0.3936	290.7434	-0.27491	285.3084	68033.9531	243.9828	0.28717	273.7027	-0.049904	4260760	-0.59289	853.279	99.5403	96.7473	198.4298	185.8414	46432.5703	145.9324	-0.66395	173.6143	2320480
022	2017-05-14t1504	1494792626.89	adult	264.8885	218.5742	-62.0011	770.566	71.6086	45461.4292	143546.8658	2266520.7557	726.143	2.4714	183.052	0.32231	180.7814	0.38575	293.6236	-0.21614	287.5919	69882.4062	243.5132	0.25064	277.0169	0.029068	4348230	-0.56011	868.762	100.223	97.1361	200.9728	187.5019	47831.5195	148.077	-0.6227	175.519	2380700
022	2017-05-14t1904	1494807026.95	adult	268.8885	222.5742	-58.0011	790.7796	73.1313	46857.4166	147895.4612	2367849.5578	734.735	2.6452	181.348	0.22932	179.1466	0.29631	291.3123	-0.28116	284.7629	71371.5156	243.584	0.23422	273.9271	-0.083422	4440480	-0.526	770.385	99.5359	96.8511	198.9921	188.4417	48753.0508	147.0059	-0.70623	173.945	2437240
022	2017-05-14t2304	1494821427.37	adult	272.8887	226.5743	-54.001	767.0482	73.0025	46160.3601	145825.3032	2343231.4116	677.355	2.165	184.379	0.3496	182.0473	0.41096	297.5365	-0.14263	288.8605	72003.8281	247.213	0.35143	278.8622	0.042984	4443900	-0.5376	868.649	101.293	97.9987	204.2773	192.0594	49435.1172	149.8469	-0.63791	177.0944	2441360
022	2017-05-15t0304	1494835826.56	adult	276.8884	230.5741	-50.0012	772.166	74.5891	46287.6631	146198.7942	2344604.3312	675.35	2.23	185.004	0.36198	182.3809	0.41087	298.3439	-0.13401	291.7236	72199.2188	248.4957	0.38068	280.4185	0.068193	4470260	-0.5385	883.083	102.28	99.1516	205.2414	192.3176	49668.4297	152.0801	-0.59282	180.0697	2471390
022	2017-05-15t0704	1494850225.42	adult	280.8881	234.5738	-46.0016	742.1144	73.7931	44676.1503	141230.977	2277138.131	581.324	1.3193	185.009	0.34696	182.3458	0.3948	295.8593	-0.20723	289.6334	69231.0703	248.0209	0.34363	280.3064	0.042772	4313680	-0.63262	656.054	102.971	99.6199	203.7798	192.7481	47684.4844	152.8703	-0.60479	180.8733	2400880
022	2017-05-15t1104	1494864633.54	adult	284.8904	238.5761	-41.9993	750.1775	72.9299	45561.0613	143961.8903	2339773.6757	662.162	2.2741	185.973	0.37478	183.1717	0.41711	298.641	-0.15083	294.2389	71076.5625	249.4877	0.37993	280.6883	0.031876	4423010	-0.59299	825.53	103.617	100.0372	206.8768	196.318	49236.6797	155.2183	-0.55457	183.2033	2464320
022	2017-05-15t1504	1494879040.23	adult	288.8922	242.5779	-37.9974	742.2598	71.5745	44721.6411	141331.6467	2278716.0279	701.52	2.823	185.907	0.35695	182.9584	0.39362	299.7724	-0.13508	293.7151	70146.75	250.4345	0.39669	282.616	0.068021	4345960	-0.64808	809.313	104.678	100.6768	208.9146	196.4778	48886.0078	156.7554	-0.53652	185.7336	2447070
022	2017-05-15t1904	1494893436.55	adult	292.8912	246.5769	-33.9985	752.456	71.9774	45366.0306	143338.7434	2314777.3801	579.157	1.5102	185.728	0.33427	182.1399	0.34369	299.942	-0.1437	295.1525	71086.2578	250.5475	0.38181	282.2156	0.033042	4399340	-0.63739	833.081	105.128	101.0408	211.3378	202.2991	50087.0469	157.6848	-0.54307	189.5928	2490170
022	2017-05-15t2304	1494907830.75	adult	296.8896	250.5753	-30.0001	736.5699	72.3311	44457.6273	140501.8456	2281096.5741	683.27	2.8674	187.499	0.39779	184.3344	0.42622	299.3867	-0.17144	293.2031	69757.1094	251.3304	0.39254	281.7374	-0.0046439	4355220	-0.67639	815.404	106.527	102.2126	212.7333	203.0951	49566.8672	160.0917	-0.48872	188.8969	2474400
022	2017-05-16t0304	1494922229.66	adult	300.8893	254.575	-26.0004	738.6895	71.388	44513.472	140685.0122	2274536.1661	599.539	1.9482	188.925	0.44586	185.2161	0.45085	304.3095	-0.055374	297.5414	70904.1094	255.1282	0.51936	286.7356	0.12761	4387960	-0.6765	730.743	108.175	103.7789	217.1791	206.9521	50602.7383	163.1995	-0.40417	194.9008	2512470
022	2017-05-16t0704	1494936630.9	adult	304.8896	258.5753	-22	741.5839	72.0018	44554.5655	140803.4542	2281711.3161	532.079	1.1673	189.047	0.43638	185.557	0.4517	303.9985	-0.076034	299.7245	70831.6562	255.1548	0.5017	286.7088	0.10444	4398740	-0.68788	652.927	108.158	103.573	215.7235	206.6644	50263.5703	163.8489	-0.4214	193.1236	2516630
022	2017-05-16t1104	1494951030.8	adult	308.8896	262.5753	-18.0001	716.2014	72.7553	44035.4926	139354.4711	2278942.132	664.153	3.0958	190.104	0.46797	186.589	0.4826	305.3243	-0.05277	300.7667	70529.9062	256.309	0.52772	288.7795	0.14721	4374670	-0.71716	849.316	109.249	104.5446	217.6868	208.073	50285.6562	165.458	-0.3981	195.183	2514030
022	2017-05-16t1504	1494965444.54	adult	312.8934	266.5791	-13.9962	725.9367	74.0429	44036.889	139200.4687	2267642.7879	623.24	2.6917	190.141	0.45471	186.4066	0.46051	305.5462	-0.059226	300.1126	70275.625	256.655	0.52264	288.6251	0.12018	4371910	-0.73571	788.395	109.9	105.1837	219.5078	211.3957	50486.7891	166.4209	-0.40198	197.2928	2526920
022	2017-05-16t1904	1494979833.19	adult	316.8903	270.576	-9.9994	729.899	73.985	43901.7101	138808.8719	2234540.2616	677.147	3.7223	189.1	0.39437	185.8103	0.42056	304.5529	-0.099941	300.3246	70047.1562	255.854	0.47292	286.8855	0.042406	4333230	-0.77278	795.365	109.828	104.9933	220.6283	211.8155	50744.5078	167.6742	-0.39314	198.3063	2516700
022	2017-05-16t2304	1494994233.1	adult	320.8903	274.5759	-5.9994	730.4219	76.7446	43903.5555	138720.9084	2248307.4121	368.834	-1.1119	191.008	0.46291	187.76	0.49078	307.5956	-0.026945	304.0259	70747	257.8679	0.53329	290.6532	0.14065	4381340	-0.76547	323.775	110.537	105.8155	216.9722	210.8861	49903.5977	168.1362	-0.41864	199.1808	2535510
022	2017-05-17t0304	1495008630.73	adult	324.8896	278.5753	-2.0001	728.0007	72.7221	43129.4583	136280.0755	2184737.5288	499.571	1.1734	190.447	0.42363	186.8614	0.43781	305.2109	-0.10895	300.7389	68977.6562	256.4708	0.46002	288.2048	0.039215	4291150	-0.82944	499.571	111.46	106.5754	225.4409	216.1423	50949.6484	170.3098	-0.36887	202.0916	2511420
022	2017-05-17t0704	1495023031.3	dead	328.8898	282.5754	2.0001	715.1879	71.8748	41953.5713	132595.7938	2111893.4913	388.81	-0.83408	190.479	0.41027	186.6272	0.41363	304.6841	-0.13912	300.7583	67030.5	257.2998	0.47427	288.2763	0.018531	4178350	-0.90547	358.249	111.414	106.7414	220.503	212.679	48510.6562	169.8083	-0.4375	200.7453	2443970
023	2017-05-03t1409	1493839043.78	larva	0	-46.3142	-246.8884	151.3231	27.3546	2781.3836	8855.5736	47958.8152	0	-0.26597	0	-1.1401	0	-1.1272					0	-1.1593	0	-1.1005	0	1.5834	0	0	0				0	-0.84633	0	0
023	2017-05-04t0955	1493910190.28	larva	19.7629	-26.5513	-227.1255	193.5022	26.8501	3463.067	10984.8341	55714.6437	0	-1.2921	0	-1.8985	0	-1.8468					0	-2.0307	0	-2.0876	0	-1.4089	0	0	0				0	-1.353	0	0
023	2017-05-04t1355	1493924594.73	larva	23.7642	-22.55	-223.1242	374.2315	42.0981	10953.3402	34709.121	276000.6374	333.628	-0.3288	178.517	0.77431	177.1159	0.80509	257.4253	-0.62997	255.0762	15188.0928	224.6666	0.63585	244.5349	0.34213	1047540	-0.58849	267.234	59.4963	58.974	102.6646	95.4568	6057.21	80.38	0.37526	90.3685	349125
023	2017-05-04t1755	1493938921.66	larva	27.7439	-18.5703	-219.1445	495.9162	48.0572	19848.81	62780.3999	666812.6367	332.513	-0.51024	157.712	0.3552	155.1042	0.37522	251.0468	-0.79865	247.3996	26359.918	216.1696	0.42219	239.1856	0.1319	1652670	-0.31544	314.293	56.0424	54.8042	116.1136	108.465	12191.9287	80.9419	0.33153	97.1749	587268
023	2017-05-04t2155	1493953319.29	larva	31.7432	-14.571	-215.1452	624.4315	48.6385	23278.82	73486.9177	726557.9781	479.438	-0.21287	186.319	0.76747	183.6449	0.79308	332.69	-0.34206	312.5973	41253.5625	242.7033	0.68292	281.8884	0.46713	2297320	-0.030712	237.393	58.3993	57.4463	108.8343	100.4463	13495.4551	81.1838	0.27581	93.5546	720064
023	2017-05-05t0155	1493967718.78	larva	35.7431	-10.5711	-211.1453	779.1957	54.3949	36681.6895	115644.5438	1456809.4378	394.79	-0.63707	178.542	0.54906	174.6064	0.56027	309.3311	-0.62291	301.4319	59700.9141	235.1928	0.46929	272.6401	0.2066	3439250	0.69238	287.054	63.5287	63.0161	116.1429	106.7048	22415.5879	85.8254	0.33081	99.8189	1223750
023	2017-05-05t0555	1493982118.1	larva	39.7429	-6.5713	-207.1455	863.4077	58.0208	40861.315	128796.325	1601008.263	1207.29	1.6526	188.07	0.65012	175.8606	0.50491	690.5519	2.0446	673.341	148468.6562	270.4377	0.90759	359.908	1.1356	4038430	0.87785	180.873	61.7765	61.0318	109.9989	104.5926	23649.7656	84.1428	0.21651	97.3036	1326530
023	2017-05-05t0955	1493996518.57	larva	43.743	-2.5712	-203.1454	925.7361	61.4143	50220.8276	158418.027	2247442.9152	823.667	0.3368	189.947	0.60751	177.7806	0.46029	554.7769	0.97044	527.2063	145906.3125	275.2088	0.89776	393.136	1.4452	4995230	1.3597	257.944	61.991	61.2913	114.075	106.8467	30001.7344	84.646	0.15494	99.197	1630240
023	2017-05-05t1504	1494015031.1	adult	48.8854	2.5712	-198.003	1030.4042	63.7344	57515.4641	181397.8447	2630448.0432	1971.11	3.4427	213.108	1.0488	200.9879	0.8952	777.7061	2.5552	626.6954	234089.5469	304.0307	1.3222	382.8958	1.1662	6412860	2.0883	232.584	59.0569	58.0879	114.4331	106.3195	34444.3672	82.3139	-0.024291	97.5633	1777140
023	2017-05-05t2019	1494033930.32	adult	54.1351	7.821	-192.7532	1289.3093	80.6806	81081.8748	255366.6146	4309044.5196	1130.61	0.81906	155.747	-0.51183	146.8036	-0.58334	538.0062	0.62468	448.3134	228114.625	238.7605	-0.075053	364.702	0.75888	6589970	1.7757	288.409	53.9547	52.8188	111.3844	103.8721	47226.9727	78.7966	-0.26449	94.9892	2282930
023	2017-05-05t2304	1494043829.9	adult	56.885	10.5709	-190.0034	1141.9746	78.4458	71206.8186	224333.6721	3785370.137	1055.55	0.5106	184.358	0.20987	179.512	0.2541	545.7776	0.62451	478.8568	203029.2812	261.294	0.3394	341.5217	0.33578	6851480	1.7502	382.282	55.4895	54.378	125.2059	115.2296	46576.6055	82.9805	-0.16883	103.0915	2062210
023	2017-05-06t0304	1494058230.75	adult	60.8853	14.5711	-186.0031	1164.3947	81.5573	76607.4644	241762.9903	4135197.2967	987.123	0.23754	167.918	-0.33014	161.2676	-0.33373	511.2906	0.28082	438.5659	204516.2344	249.4407	0.025117	378.9045	0.87575	6701120	1.3862	450.746	51.3303	49.7807	123.7143	112.4613	49485.7344	77.5505	-0.46922	99.6133	2048440
023	2017-05-06t0704	1494072636.15	adult	64.8868	18.5726	-182.0016	1034.3403	84.0321	70848.2122	223524.6337	4047799.9357	1019.41	0.20643	159.612	-0.73058	151.8915	-0.76705	524.5153	0.29531	454.5819	193546.1406	236.0804	-0.41355	337.5415	0.11647	5888260	0.5062	373.445	55.3251	54.2463	110.6511	102.6935	40830.2656	80.2276	-0.47302	94.5571	2041000
023	2017-05-06t1104	1494087037.03	adult	68.887	22.5728	-178.0014	1018.6502	75.0236	63983.1564	201706.0513	3363364.1253	987.881	0.0079818	191.075	0.36757	181.6525	0.27454	527.3304	0.2373	461.6898	176128.375	268.2057	0.39665	367.5749	0.55183	6376370	0.60426	331.565	63.2312	62.3723	115.4589	108.974	38563.2578	86.6126	-0.25767	101.3485	2110090
023	2017-05-06t1507	1494101669.46	adult	72.9516	26.6374	-173.9368	1202.604	74.6586	72622.1867	228664.597	3722798.0764	1180.11	0.52669	178.769	-0.13156	171.9181	-0.13098	522.2083	0.1772	456.5856	198439.1562	238.2724	-0.48343	295.6313	-0.71918	6780520	0.74041	304.477	63.5222	62.3681	129.0053	118.809	49022.0117	88.928	-0.2145	107.8436	2409330
023	2017-05-06t1904	1494115844.52	adult	76.8891	30.5749	-169.9993	1242.8829	79.8954	79381.1065	250025.5802	4267952.6212	813.435	-0.5277	159.804	-0.98214	153.8732	-0.96521	446.0979	-0.46219	389.0459	184684.5156	223.0248	-0.95936	301.2075	-0.60334	6615400	0.52047	354.261	60.1763	58.8107	127.2826	117.7634	52695	87.018	-0.47809	105.9785	2491120
023	2017-05-06t2304	1494130242.91	adult	80.8886	34.5745	-165.9997	1345.9574	82.2345	83693.2962	263867.009	4382849.8655	1196.44	0.64395	173.727	-0.34777	170.9541	-0.17442	510.6125	0.2321	409.5112	223137.6562	247.412	-0.13669	299.8752	-0.58976	7581780	1.1132	456.187	65.3191	63.8961	135.129	124.3602	59051.3828	94.574	0.0077027	114.0758	2850660
023	2017-05-07t0310	1494145017.56	adult	84.9927	38.6785	-161.8957	1059.042	74.9613	64903.5259	205260.2673	3327526.3428	839.932	-0.41188	182.268	0.083527	175.6762	0.069158	493.4649	0.18438	451.3993	167284.5938	238.527	-0.37836	329.5647	0.095161	6177980	0.10236	302.079	67.385	65.7021	144.224	132.1241	48891.9453	94.9737	-0.081576	118.1478	2284010
023	2017-05-07t0704	1494159055.56	adult	88.8922	42.578	-157.9962	1075.391	78.6247	67856.9506	214303.6065	3552185.0789	1721.44	2.5912	190.285	0.51166	183.9533	0.50341	588.28	1.4235	485.0318	208251.1094	245.4062	-0.070627	301.7123	-0.4049	6732860	0.46711	343.038	68.1746	66.6581	141.1468	128.7109	49965.9609	95.4108	-0.17311	116.3293	2412220
023	2017-05-07t1104	1494173449.25	adult	92.8904	46.5762	-153.998	1308.9831	88.4029	82852.2791	261331.0903	4526338.6374	934.204	0.01985	155.484	-1.1766	150.5128	-1.1577	439.2303	-0.18796	382.3815	190186.7344	215.3357	-1.0716	265.218	-1.1299	6718780	0.45733	441.975	62.7664	60.1171	157.3256	140.8059	68121.9844	97.9168	-0.072917	125.9857	2712260
023	2017-05-07t1509	1494188189.8	adult	96.985	50.6708	-149.9034	1141.2232	90.293	76005.2952	240299.937	4206578.8304	870.557	-0.1344	172.575	-0.28724	171.736	-0.057868	422.5783	-0.2751	373.7742	167341	234.7894	-0.28956	279.3363	-0.71614	6832940	0.55005	298.124	71.7435	68.6899	184.2564	179.0199	72965.5469	109.0785	0.84084	155.8636	2840610
023	2017-05-07t1904	1494202244.68	adult	100.8891	54.575	-145.9993	1312.261	79.8503	82225.5789	259148.8895	4323705.5636	1165.15	1.0603	173.003	-0.22475	169.6263	-0.13547	494.864	0.82515	376.4029	212791.5156	233.0082	-0.27491	279.8568	-0.60657	7424750	0.98993	422.283	62.9267	61.1627	142.7725	130.0984	61392.1836	93.269	-0.76597	115.6632	2700620
[truncated: 3,779 more rows]
