# Supplementary material for: Global, cell non-autonomous gene regulation drives individual lifespan among isogenic C. elegans
Source: eLife. 2021 Feb 1;10:e65026. doi: 10.7554/eLife.65026 (PMC7864635; doi:10.7554/eLife.65026)
Supplement: Source data 1. [file elife-65026-data1.zip › figure_data/Figures 1-3 - base strains/mir-47/mir-47_20170728.tsv]

name	timepoint	timestamp	stage	age	adult_age	ghost_age	length	max_width	projected_area	surface_area	volume	gfp_maximum	gfp_maximum_z	gfp_mean	gfp_mean_z	gfp_median	gfp_median_z	gfp_over_99_mean	gfp_over_99_mean_z	gfp_over_99_median	gfp_over_99_sum	gfp_percentile_95	gfp_percentile_95_z	gfp_percentile_99	gfp_percentile_99_z	gfp_sum	gfp_sum_z	green_yellow_excitation_autofluorescence_maximum	green_yellow_excitation_autofluorescence_mean	green_yellow_excitation_autofluorescence_median	green_yellow_excitation_autofluorescence_over_99_mean	green_yellow_excitation_autofluorescence_over_99_median	green_yellow_excitation_autofluorescence_over_99_sum	green_yellow_excitation_autofluorescence_percentile_95	green_yellow_excitation_autofluorescence_percentile_95_z	green_yellow_excitation_autofluorescence_percentile_99	green_yellow_excitation_autofluorescence_sum
000	2017-07-28t1449	1501271486.33	egg	-2.5898	-58.4587	-246.428	150.6566	27.3475	2748.1046	8747.0944	47236.3583	0	1324.2003	0	-0.014661	0	-0.030776					0	0.022683	0	0.16326	0	1.8714	0	0	0				0	-0.10713	0	0
000	2017-07-28t2000	1501290132.75	larva	2.5898	-53.2792	-241.2484	167.5232	29.943	3350.0681	10654.3985	61964.7545	0	0.5686	0	-0.30575	0	-0.31562					0	-0.28152	0	-0.20024	0	1.0413	0	0	0				0	-0.12732	0	0
000	2017-07-28t2256	1501300719.58	larva	5.5306	-50.3384	-238.3076	151.088	28.5106	2848.6777	9078.0007	50864.9345	0	-0.02927	0	-0.4697	0	-0.47585					0	-0.45382	0	-0.40267	0	0.62309	0	0	0				0	-0.1393	0	0
000	2017-07-29t0249	1501314681.88	larva	9.409	-46.46	-234.4292	151.0791	28.3919	2833.541	9029.1772	50364.1093	0	-0.47225	0	-0.68541	0	-0.68646					0	-0.68153	0	-0.66636	0	0.11755	0	0	0				0	-0.15574	0	0
000	2017-07-29t0743	1501332364.94	larva	14.3209	-41.548	-229.5173	153.4502	27.3369	2797.0905	8898.7349	48052.8745	0	-0.85154	0	-0.95918	0	-0.95341					0	-0.97202	0	-0.99634	0	-0.46223	0	0	0				0	-0.17779	0	0
000	2017-07-29t1049	1501343477.89	larva	17.4079	-38.4611	-226.4303	182.8728	23.6559	3006.7677	9511.2694	45458.5907	339.73	0.28663	192.949	1.477	191.9485	1.4994	263.3777	-0.81367	260.2271	4477.4219	226.911	1.2414	248.2645	1.0881	320296	-0.43438	233.616	64.7557	62.6057	145.0293	133.9331	2465.4983	92.2509	0.037885	116.0766	107494
000	2017-07-29t1632	1501364056.02	larva	23.124	-32.7449	-220.7142	153.5411	27.9123	2854.7941	9087.3903	50056.5	0	-1.3339	0	-1.4559	0	-1.437					0	-1.503	0	-1.5803	0	-1.3732	0	0	0				0	-0.22185	0	0
000	2017-07-29t1928	1501374629.54	larva	26.0611	-29.8079	-217.7771	311.5515	28.1716	6800.9281	21472.0395	126196.8727	408.321	-0.14617	218.761	1.4111	217.6416	1.4469	300.7739	-0.85309	291.7315	11128.6328	258.9353	1.1344	279.4492	0.82415	809636	-0.80111	286.397	73.8851	70.7679	182.7349	169.7655	6761.1909	107.4594	0.053608	144.999	273449
000	2017-07-29t2249	1501386682.02	larva	29.409	-26.4599	-214.4292	299.7911	34.2602	7497.1915	23683.9106	169658.578	403.323	-0.37075	210.169	1.1288	209.3188	1.1721	289.4862	-1.0698	279.4709	11868.9336	251.8737	0.88183	273.7722	0.56097	849504	-1.0819	334.865	70.6321	68.1637	156.7197	148.1516	6425.5083	102.1473	0.02935	135.8124	285495
000	2017-07-30t0416	1501406312.04	larva	34.8618	-21.0072	-208.9764	535.0275	41.044	17310.6913	54638.7677	468511.7676	470.842	-0.47521	222.69	1.0365	220.8634	1.0751	318.8747	-1.0316	306.292	29655.3438	265.8172	0.74571	292.7182	0.39724	2050760	-0.40302	442.806	77.5607	74.8576	185.8317	165.4007	17282.3457	108.8349	0.032049	145.2153	714257
000	2017-07-30t0714	1501416983.52	larva	37.8261	-18.0429	-206.0121	595.1034	47.5517	20442.6238	64588.2009	604916.1007	493.808	-0.5631	237.802	1.1041	235.7389	1.1451	350.8028	-0.87993	341.6234	38237.5	286.1027	0.81363	319.2281	0.461	2581340	-0.17421	470.954	77.8539	75.3689	177.9292	156.502	19394.2773	108.9928	0.022897	140.6808	845104
000	2017-07-30t1049	1501429881.8	larva	41.409	-14.46	-202.4292	405.1009	28.2824	7896.6394	25032.1742	128439.8413	542.52	-0.60765	236.375	0.90002	233.5574	0.93499	407.1663	-0.55046	402.8049	17915.3164	281.8445	0.56564	331.9657	0.35506	1023500	-1.9421	360.468	78.7497	76.0171	180.5515	168.2902	7944.2646	110.4346	0.014938	145.4586	340986
000	2017-07-30t1600	1501448566.8	larva	46.5992	-9.2697	-197.239	857.9118	56.793	39148.0873	123334.1413	1548284.6899	1197.75	0.78258	167.922	-0.38983	162.8584	-0.38703	531.9796	0.28449	486.915	110119.7656	226.6775	-0.38653	300.1786	-0.28564	3461370	-0.18929	796.053	60.8914	57.4802	179.8672	161.4646	37232.5156	95.9639	-0.05792	137.2995	1255150
000	2017-07-30t1914	1501460191.75	larva	49.8284	-6.0406	-194.0098	846.4534	70.7785	41778.2737	131815.7904	1733855.4483	1192.75	0.65315	187.352	-0.20376	178.4152	-0.25618	608.817	0.80523	534.6053	133939.75	274.1734	0.073476	369.3805	0.26946	4107880	0.068455	916.669	72.6081	65.7249	275.2002	240.5485	60544.0469	129.2035	0.062243	198.0075	1592000
000	2017-07-30t2249	1501473080.94	larva	53.4087	-2.4602	-190.4295	718.3093	60.7362	36215.8086	114359.7546	1538199.0126	1101.04	0.26759	228.341	0.3129	220.8316	0.29071	524.4141	0.0084338	451.9278	99638.6797	294.5119	0.18042	379.5565	0.20487	4337560	-0.079273	570.129	81.7587	78.7256	195.3728	173.1866	37120.8359	114.8884	-0.0023225	151.6632	1553090
000	2017-07-31t0344	1501490794.67	adult	58.3292	2.4602	-185.509	733.0929	64.4691	38372.8844	121324.545	1663105.4532	897.543	-0.35301	241.064	0.45908	235.2485	0.47096	506.9749	-0.28813	468.9786	102408.9375	303.1511	0.1943	362.6585	-0.10727	4847560	-0.067011	493.72	81.5299	79.0698	185.6159	169.3401	37494.4023	113.463	-0.015973	146.3415	1639490
000	2017-07-31t0702	1501502662.37	adult	61.6258	5.7568	-182.2124	833.3166	63.6357	42281.4482	133331.8874	1803608.2354	1291.21	0.51138	235.354	0.30242	228.4278	0.29647	561.7338	0.059885	491.4944	124704.9062	300.5688	0.075465	356.7339	-0.28757	5220380	-0.038114	393.531	78.8979	76.5946	182.0601	167.0503	40417.3359	110.404	-0.038944	141.0688	1750040
000	2017-07-31t1233	1501522514.42	adult	67.1402	11.2713	-176.698	912.7175	68.3115	51634.3178	162952.6449	2437217.0231	697.45	-1.0641	250.149	0.5851	246.0805	0.65279	445.8109	-1.0156	415.6561	120814.7578	314.0609	0.20424	368.6128	-0.31107	6756280	0.76675	731.023	85.6332	81.3652	247.8649	223.687	67171.375	128.3839	0.06904	185.0258	2312870
000	2017-07-31t1528	1501533071.39	adult	70.0727	14.2038	-173.7655	874.2386	71.5361	48562.3383	153168.9925	2276919.8646	922.752	-0.53124	224.077	-0.023261	215.6807	-0.063251	547.2574	-0.21026	494.9554	139550.6406	328.6466	0.49534	436.7925	0.61034	5694690	-0.25678	1100.37	79.1845	74.6222	237.8264	212.7045	60645.7344	123.6159	0.035081	180.6066	2012390
000	2017-07-31t1849	1501545081.01	adult	73.4087	17.5398	-170.4295	936.2238	71.885	50812.2264	160082.5425	2358570.5202	888.676	-0.67569	248.86	0.61452	242.2628	0.62577	467.4489	-0.91173	418.0723	124808.8438	321.0118	0.34386	385.1094	-0.15552	6623160	0.25087	455.86	82.7032	80.1915	183.8299	168.2761	49082.5781	115.2672	-0.034989	147.2711	2201060
000	2017-08-01t0016	1501564737.27	adult	78.8688	22.9999	-164.9694	915.2494	74.5368	52556.389	165942.0607	2512017.9854	1195.84	0.097487	222.228	-0.13239	211.973	-0.24415	579.1943	0.17124	495.4555	159278.4375	309.6148	0.11504	387.355	-0.10887	6107930	-0.44534	857.392	80.3559	76.7875	207.4386	186.4381	57045.6016	120.223	0.0019445	161.1914	2208580
000	2017-08-01t0312	1501575310.64	adult	81.8059	25.9369	-162.0323	993.7209	72.7098	56989.1109	179693.5136	2740578.2808	1630.11	1.2935	229.017	0.10504	218.5222	-0.023122	577.5771	0.23788	506.227	172117.9688	346.5902	1.1323	439.3312	0.83509	6824260	0.046186	2063.52	80.1959	76.4192	230.2321	201.1146	68609.1562	123.8915	0.036236	176.2518	2389680
000	2017-08-01t0649	1501588280.78	adult	85.4087	29.5397	-158.4295	922.3662	75.4341	54287.6585	171266.9954	2676339.2946	1148.43	0.03415	228.488	0.10441	218.4537	-0.023153	587.6784	0.48464	490.2039	166900.6719	318.4051	0.44079	431.6374	0.80774	6480600	-0.39631	785.028	89.4385	82.3218	254.7554	243.1174	72350.5469	153.7829	0.46184	223.282	2536740
000	2017-08-01t1200	1501606982.73	adult	90.6037	34.7347	-153.2345	884.5265	73.8194	50302.9456	158653.8665	2438535.0578	1273.53	0.49933	263.615	1.4782	256.3835	1.4365	634.074	1.3269	538.4359	167395.5312	348.2805	1.4803	447.8533	1.3415	6937300	-0.15572	518.886	87.6951	84.2943	217.9259	201.6361	57532.4453	127.3717	0.052641	171.5105	2307780
000	2017-08-01t1457	1501617560.38	adult	93.5419	37.6729	-150.2963	993.7818	70.2719	55653.772	175446.4222	2636728.4187	899.01	-0.59259	238.319	0.59209	231.8115	0.56794	490.9837	-0.36789	450.487	143367.25	312.9156	0.47038	386.7154	0.16934	6937460	-0.19734	544.711	85.0894	82.4237	187.5353	171.0724	54760.3008	119.8492	-0.06414	152.4622	2476950
000	2017-08-01t1849	1501631481.01	adult	97.4087	41.5398	-146.4295	1002.7409	77.1533	60147.5822	189964.9151	2980759.0614	1374.33	1.0292	247.016	1.0199	242.2925	1.0548	546.2151	0.55948	445.6727	172057.75	318.946	0.7836	388.0692	0.32604	7760500	0.42952	631.22	88.304	85.0047	223.7507	203.9037	70481.4688	129.2584	0.038938	176.394	2774250
000	2017-08-01t2344	1501649232.74	adult	102.3398	46.4708	-141.4984	1083.1893	80.2027	61423.3216	193509.3932	3034855.0031	1224.28	0.67261	217.253	-0.078131	208.7926	-0.21027	570.5231	1.1881	482.0173	183708.4375	332.6753	1.4462	415.5624	1.1825	6979260	-0.26148	845.39	84.0221	77.4855	273.5734	239.0342	88090.6406	147.8229	0.23492	205.2313	2699210
000	2017-08-02t0249	1501660281.8	adult	105.409	49.54	-138.4292	964.6529	74.4897	60804.3266	191886.294	3166467.4041	1385.25	1.3624	234.647	0.71552	226.229	0.57282	562.6827	1.2467	451.0833	178933.0938	309.659	0.74967	376.4677	0.36062	7441110	0.11976	622.952	89.2624	86.1895	213.4329	192.1772	67871.6484	126.5229	-0.029908	163.5764	2830690
000	2017-08-02t0833	1501680913.18	adult	111.1399	55.2709	-132.6983	1131.1107	100.1312	73244.2298	231387.2427	4296002.9535	1018.78	0.15532	168.512	-2.0314	162.8016	-2.0773	430.9967	-0.57639	349.4612	164640.75	239.0031	-1.734	301.1275	-1.4071	6434640	-0.76864	763.167	64.8066	61.5933	188.4518	165.6587	71988.5938	100.8382	-0.33064	140.0104	2474640
000	2017-08-02t1129	1501691483.55	adult	114.0761	58.2072	-129.7621	1081.5689	70.6553	62637.9497	197369.6141	3065088.5966	924.658	-0.15596	232.225	0.8249	230.1036	0.92921	474.3895	0.27309	432.0378	155599.7656	316.3393	1.3361	386.5579	1.0098	7597940	0.25958	631.357	90.0077	86.6967	236.6789	208.5437	77630.6719	134.8833	0.024946	180.8547	2944870
000	2017-08-02t1449	1501703487.57	adult	117.4106	61.5416	-126.4276	907.5236	76.12	57024.6119	179965.5115	3003352.5181	699.315	-1.0219	230.058	0.81607	226.8547	0.86447	392.1361	-0.98507	357.1046	116856.5547	285.857	0.27108	327.7648	-0.47517	6847220	-0.38882	414.823	92.0255	89.252	202.1641	190.4348	60244.9062	129.7818	-0.0422	170.669	2738950
000	2017-08-02t2017	1501723153.47	adult	122.8733	67.0044	-120.9649	960.4312	76.591	59313.8445	187072.7341	3077627.8629	1150.28	1.032	229.372	0.89468	225.8102	0.91281	515.4296	1.4013	430.5961	159783.1875	289.3981	0.57198	349.407	0.33507	7102960	-0.14054	531.188	92.4953	89.6874	219.261	198.466	67970.9141	133.3904	-0.029171	172.8663	2864300
000	2017-08-02t2312	1501733711.89	adult	125.8062	69.9372	-118.032	978.573	76.6176	62321.2865	196675.7036	3299186.958	755.342	-0.65143	230.282	0.97623	226.2866	0.96724	431.0795	0.02096	393.1477	140531.9062	288.0281	0.57848	346.348	0.33283	7484850	0.20042	562.683	93.8483	90.4904	219.3084	203.3514	71494.5312	133.3493	-0.041591	177.3549	3050350
000	2017-08-03t0249	1501746682.35	adult	129.4091	73.5402	-114.4291	944.2779	78.4711	60140.2695	189733.9111	3221372.9779	872.19	-0.053027	209.688	0.10887	205.6327	0.091883	433.8973	0.21084	376.549	136243.75	262.3988	-0.36243	321.1262	-0.28278	6577710	-0.55479	637.773	92.093	89.4984	198.5249	179.6052	62336.8281	127.2863	-0.10894	159.8388	2888870
000	2017-08-03t0801	1501765401.74	adult	134.6089	78.74	-109.2293	989.8424	77.7176	62212.9442	196198.3026	3288434.2577	921.454	0.27937	202.316	-0.15991	197.9267	-0.20025	425.2109	0.23945	372.6003	138193.5312	265.1852	-0.14985	322.3639	-0.10585	6565150	-0.52895	710.613	88.7109	85.458	210.7608	198.013	68497.2734	129.0365	-0.11054	177.2356	2878670
000	2017-08-03t1057	1501775988.27	adult	137.5496	81.6807	-106.2886	979.2097	78.4088	61475.3932	193802.715	3302698.3318	1127.31	1.3174	208.394	0.13934	203.0846	0.050248	441.9915	0.66083	360.1153	141879.2656	270.1152	0.089407	317.1038	-0.20007	6681320	-0.41246	816.377	95.2357	91.4263	226.1	206.4906	72578.0938	139.3908	-0.030718	180.206	3053350
000	2017-08-03t1449	1501789882.1	adult	141.409	85.5401	-102.4292	1088.1472	75.8396	64769.3779	203980.8635	3327986.2554	746.551	-0.44732	185.916	-0.83358	185.5074	-0.6991	355.7168	-0.89012	317.6083	120587.9922	238.9113	-1.1147	277.3437	-1.3105	6287480	-0.70122	491.668	85.0529	83.2466	195.4142	175.573	66245.4062	125.0893	-0.16797	157.4077	2876400
000	2017-08-03t1944	1501807632.48	adult	146.3397	90.4707	-97.4985	1014.2073	76.9354	61216.318	192897.3203	3169342.3328	1063.29	1.1909	203.401	-0.018998	200.7129	-0.0039622	402.2791	0.16444	338.8129	128729.2969	259.3394	-0.24246	300.3722	-0.53514	6504560	-0.48828	720.203	90.8484	87.9261	202.2919	184.6869	64733.4219	131.4234	-0.13118	163.3064	2905240
000	2017-08-03t2249	1501818683.48	adult	149.4094	93.5405	-94.4288	978.9022	77.2967	60740.7549	191659.1774	3134260.417	747.632	-0.33353	197.469	-0.26639	194.329	-0.27065	378.5469	-0.22856	341.8756	119999.375	253.018	-0.47051	302.3358	-0.42482	6257400	-0.65092	597.581	95.2495	91.1703	231.549	219.4469	73401.0391	141.2661	-0.053233	190.335	3018270
000	2017-08-04t0433	1501839330.57	adult	155.1447	99.2758	-88.6935	1019.1089	81.1523	68210.7516	215263.9558	3831290.5063	687.467	-0.56477	216.079	0.57624	214.1089	0.59631	388.2078	0.10451	355.0021	138201.9688	270.6409	0.27163	313.5798	-0.0071904	7679240	0.4271	759.568	103.235	100.2153	240.4803	218.9956	85611	146.5328	-0.023208	188.4899	3668870
000	2017-08-04t0729	1501849896.93	adult	158.0798	102.2109	-85.7584	1067.8041	99.9116	79630.7261	251476.5044	5061319.0457	772.37	-0.098606	151.842	-2.2601	147.6496	-2.2651	319.9847	-1.2516	278.3373	132793.6562	202.5857	-2.4703	247.0711	-2.0399	6286540	-0.55062	736.448	75.3618	71.2446	212.9013	191.2565	88354.0234	118.0966	-0.31886	163.4494	3120130
000	2017-08-04t1049	1501861882.59	adult	161.4092	105.5402	-82.429	991.895	79.1511	63189.1121	199284.6546	3435857.8559	859.05	0.38142	223.758	0.91538	219.9638	0.8386	412.1764	0.73897	370.415	136018.2188	283.8534	0.81811	332.1422	0.63034	7373930	0.22143	725.504	103.121	98.6004	260.0231	237.4807	85807.6172	152.6896	0.01675	205.8149	3398350
000	2017-08-04t1617	1501881563.78	adult	166.8762	111.0072	-76.962	1027.3748	79.8277	66240.7951	208870.2419	3654209.8821	1018.18	1.2439	231.519	1.2446	228.1444	1.1679	447.8203	1.6094	394.5769	154945.8438	286.4861	0.91912	338.3902	0.86205	7995260	0.64038	759.023	105.776	100.934	271.3144	241.9793	93874.7812	154.58	0.016276	209.9135	3652870
000	2017-08-04t1915	1501892249.13	adult	169.8443	113.9754	-73.9939	1063.998	81.5348	68348.3998	215347.7033	3775015.9057	809.149	0.2116	222.932	0.85797	222.5836	0.91896	437.1476	1.4389	381.2521	156061.6875	283.8571	0.80664	332.7124	0.69957	7947750	0.60651	840.589	102.956	99.9631	267.7227	242.4274	95577.0234	155.2749	0.011947	209.536	3670480
000	2017-08-04t2249	1501905081.35	adult	173.4088	117.5399	-70.4294	1123.8933	76.7843	69804.8097	219868.4017	3733442.0122	850.587	0.44916	180.776	-1.0118	177.8637	-0.99468	341.4237	-0.59183	293.6656	124619.6406	235.8706	-1.1577	268.5553	-1.3284	6582240	-0.25327	586.101	84.0171	81.107	194.6686	175.6162	71054.0469	125.7094	-0.35628	156.6881	3059150
000	2017-08-05t0401	1501923808.04	adult	178.6107	122.7417	-65.2275	1053.0391	77.6086	66653.238	210096.3926	3521196.6324	657.831	-0.4835	203.452	-0.033807	200.633	-0.050655	357.562	-0.17889	334.7643	124431.5938	259.3191	-0.22727	300.352	-0.3118	7069130	0.067024	745.485	101.858	97.1834	254.6236	227.6562	88609.0078	152.083	-0.070718	197.7514	3539170
000	2017-08-05t0715	1501935453.23	adult	181.8455	125.9765	-61.9927	1055.9155	78.9154	66291.5812	209142.8675	3618672.2351	657.18	-0.46381	197.596	-0.30613	198.3351	-0.1619	347.0417	-0.38229	308.6129	120076.4219	250.2767	-0.61804	284.9671	-0.81437	6832080	-0.067398	658.821	96.839	95.2672	201.8584	186.3724	69843	136.3137	-0.30663	167.3452	3348310
000	2017-08-05t1049	1501948282.74	adult	185.4092	129.5403	-58.429	951.7684	80.7869	60422.2239	190602.6697	3276170.264	698.535	-0.2326	178.698	-1.1599	174.8199	-1.1744	328.1667	-0.78501	304.0042	103700.6953	245.7011	-0.83217	280.9696	-0.95595	5631850	-0.76829	875.069	93.8965	90.1897	231.9401	208.4511	73293.0625	144.0287	-0.23636	183.6135	2959240
000	2017-08-05t1545	1501966055.3	adult	190.346	134.4771	-53.4922	563.8619	90.8271	34420.3719	110768.4997	1781857.9745	727.544	-0.058213	209.183	0.17279	208.2545	0.22348	353.4232	-0.1561	337.5256	63969.6016	265.0451	-0.054408	313.9271	0.13735	3766140	-1.8362	918.689	113.981	109.1468	300.0326	278.6076	54305.9062	168.4078	0.10305	240.6883	2052110
000	2017-08-05t1903	1501977937.34	adult	193.6466	137.7776	-50.1916	726.2254	79.9436	45849.5329	145665.4575	2425124.8339	720.977	-0.073844	194.597	-0.49243	192.5925	-0.45736	327.6098	-0.74755	313.1557	78626.3438	247.8419	-0.80328	287.2903	-0.77265	4658250	-1.3025	872.443	104.879	99.9612	262.1035	233.1107	62904.8438	161.6844	-0.032288	204.5333	2510590
000	2017-08-06t0033	1501997727.74	adult	199.1439	143.275	-44.6943	492.6225	100.4161	33546.566	108716.206	1950282.3619	697.56	-0.16546	188.479	-0.79373	189.5291	-0.61492	338.8249	-0.44687	319.4642	59633.1797	256.2552	-0.4853	296.0573	-0.48938	3302520	-2.0749	817.977	108.183	104.2029	273.7878	244.0562	48186.6484	174.7221	0.18969	220.9296	1895590
000	2017-08-06t0344	1502009199.22	adult	202.3305	146.4615	-41.5077	637.5593	79.6634	39479.028	125948.558	2048054.7477	596.028	-0.6568	199.498	-0.31213	196.2831	-0.3391	338.4892	-0.43943	322.8522	70067.2578	259.2424	-0.37833	301.142	-0.32101	4111460	-1.609	768.025	114.526	106.7785	281.7227	256.3968	58316.5977	183.8738	0.39252	225.0836	2360270
000	2017-08-06t0705	1502021287.4	adult	205.6883	149.8193	-38.1499	635.1971	79.866	42242.5136	134715.6142	2345791.1731	622.722	-0.50678	206.357	-0.017452	203.8731	-0.026584	337.9675	-0.43673	318.2633	74690.8203	264.7064	-0.16784	303.0486	-0.26224	4548930	-1.3589	812.431	117.52	110.0877	280.7719	254.8391	62050.5898	185.7286	0.45023	230.1045	2590600
000	2017-08-06t1219	1502040093.63	adult	210.9122	155.0433	-32.926	861.2798	111.2572	53219.1055	170690.1979	2795820.5361	661.284	-0.28898	197.96	-0.41274	194.8129	-0.43516	334.8759	-0.5002	313.4359	93095.5078	257.4606	-0.49816	295.5057	-0.5311	5503300	-0.81923	906.821	116.794	108.9558	295.1601	260.1614	82054.5078	186.7458	0.48184	234.8904	3246860
000	2017-08-06t1513	1502050544.13	adult	213.8152	157.9462	-30.023	847.291	106.5689	52223.1852	166906.7876	2754468.8131	787.519	0.35024	196.4	-0.49204	193.3793	-0.50707	336.7089	-0.44309	313.273	92258.2266	256.3576	-0.55672	294.6647	-0.56404	5363680	-0.90339	969.455	115.796	107.5424	292.9198	258.8736	80260.0312	187.9549	0.52457	233.0288	3162390
000	2017-08-06t1849	1502063480.01	adult	217.4085	161.5395	-26.4297	885.8593	82.0458	54503.4574	172330.6871	2799070.0515	812.584	0.49417	196.625	-0.49108	193.4514	-0.5144	328.3836	-0.65908	310.9991	93589.3281	256.9315	-0.54643	293.3865	-0.61023	5596150	-0.77765	1005.2	116.978	109.1436	294.1753	263.6791	83839.9531	190.8113	0.58699	240.0424	3329320
000	2017-08-07t0001	1502082197.72	adult	222.6078	166.7389	-21.2304	891.5397	84.6716	53672.0987	169901.53	2699968.2486	752.918	0.23327	197.838	-0.44929	195.0444	-0.45994	335.0612	-0.46471	315.6179	94152.2109	258.5916	-0.49881	296.6807	-0.50528	5548950	-0.81195	912.339	119.271	111.0054	301.4714	272.122	84713.4531	195.7289	0.71509	245.0996	3345320
000	2017-08-07t0257	1502092796.89	adult	225.552	169.6831	-18.2862	887.3532	81.3839	53007.3012	167575.0449	2646336.6981	891.299	0.93838	197.749	-0.46028	195.0309	-0.46853	338.3155	-0.36518	319.5876	93713.3984	258.1089	-0.52831	299.8918	-0.40329	5477830	-0.85546	1063.67	120.024	111.655	305.8152	274.9563	84710.7969	196.7859	0.73049	248.8322	3324780
000	2017-08-07t0649	1502106684.41	adult	229.4097	173.5407	-14.4285	873.779	84.5111	51976.9558	164518.9795	2581541.2578	689.303	-0.033002	197.697	-0.4693	194.7587	-0.48845	331.8956	-0.53005	315.4945	90275.5938	259.5813	-0.48196	297.5545	-0.48262	5367090	-0.91955	887.607	120.019	111.617	296.9167	268.2645	80761.3281	197.312	0.69023	248.3121	3258280
000	2017-08-07t1145	1502124478.18	adult	234.3524	178.4834	-9.4858	850.69	80.6465	51029.3575	161303.3659	2563525.7748	761.409	0.36546	199.461	-0.39849	196.1635	-0.43679	337.6345	-0.34819	317.6218	90148.4062	260.3008	-0.46744	299.5355	-0.42279	5319830	-0.9412	962.372	123.056	114.8322	310.2139	281.759	82827.1172	200.2622	0.71842	251.0043	3282030
000	2017-08-07t1449	1502135485.11	adult	237.4099	181.5409	-6.4283	808.8005	71.2352	47184.705	149235.3228	2305047.5692	745.725	0.3116	196.934	-0.51632	193.8976	-0.54218	339.403	-0.28606	319.3902	83832.5312	255.9605	-0.6387	297.0935	-0.50258	4857980	-1.2086	950.128	122.642	114.9322	308.5724	275.6066	76217.3984	195.5184	0.46758	248.5393	3025340
000	2017-08-07t1940	1502152966.97	adult	242.266	186.397	-1.5723	824.1846	70.8708	46648.7247	147415.512	2237292.2598	671.132	-0.024936	200.315	-0.37405	197.2655	-0.40433	337.3878	-0.32249	319.3643	82660	260.3906	-0.48691	299.3609	-0.43774	4888480	-1.1846	798.723	124.425	116.8808	301.3429	274.9507	73829	197.3393	0.43774	245.7795	3036480
000	2017-08-07t2249	1502164287.19	dead	245.4105	189.5415	1.5723	798.1202	71.7803	46748.691	147821.0768	2276325.8095	798.035	0.63313	200.901	-0.35407	197.7768	-0.38869	333.3044	-0.42395	316.4769	81659.5703	260.7728	-0.483	298.0626	-0.48219	4905000	-1.1721	959.706	123.924	116.0571	298.0766	271.1884	73028.7656	197.0239	0.35499	244.237	3025610
001	2017-07-28t1449	1501271510.01	egg	-2.5897	-54.2084	-250.0006	153.6552	28.5837	2916.4669	9289.0632	52295.8675	0	1324.1972	0	-0.014663	0	-0.030778					0	0.022681	0	0.16326	0	1.8714	0	0	0				0	-0.10713	0	0
001	2017-07-28t2000	1501290156.16	larva	2.5897	-49.0289	-244.8211	504.8978	43.4981	10551.3033	33445.1469	237070.0328	0	0.56861	0	-0.30574	0	-0.31562					0	-0.28152	0	-0.20024	0	1.0413	0	0	0				0	-0.12732	0	0
001	2017-07-28t2256	1501300742.7	larva	5.5304	-46.0882	-241.8804	954.586	48.9755	22972.1189	73210.4075	588560.0738	0	-0.029252	0	-0.46969	0	-0.47585					0	-0.45382	0	-0.40266	0	0.62311	0	0	0				0	-0.13929	0	0
001	2017-07-29t0249	1501314705.51	larva	9.409	-42.2097	-238.0018	639.023	50.0324	16432.9474	52312.888	433862.1567	0	-0.47225	0	-0.68541	0	-0.68646					0	-0.68153	0	-0.66636	0	0.11755	0	0	0				0	-0.15574	0	0
001	2017-07-29t0743	1501332387.96	larva	14.3208	-37.2979	-233.09	728.2459	48.2483	16346.6031	51717.1715	396464.8738	0	-0.85153	0	-0.95917	0	-0.9534					0	-0.97201	0	-0.99633	0	-0.46222	0	0	0				0	-0.17779	0	0
001	2017-07-29t1049	1501343501.48	larva	17.4079	-34.2108	-230.0029	731.9174	51.0707	17337.9387	54877.7057	425132.1973	0	-1.0405	0	-1.1322	0	-1.122					0	-1.1565	0	-1.202	0	-0.7983	0	0	0				0	-0.19249	0	0
001	2017-07-29t1632	1501364079.64	larva	23.124	-28.4946	-224.2868	960.7527	49.763	23550.428	74704.8189	584391.7394	0	-1.3339	0	-1.4559	0	-1.437					0	-1.503	0	-1.5803	0	-1.3732	0	0	0				0	-0.22185	0	0
001	2017-07-29t1928	1501374652.79	larva	26.061	-25.5577	-221.3498	958.7552	49.637	23432.9241	74363.269	581888.3902	0	-1.465	0	-1.6241	0	-1.6006					0	-1.684	0	-1.7736	0	-1.6477	0	0	0				0	-0.23826	0	0
001	2017-07-29t2249	1501386706.07	larva	29.4092	-22.2095	-218.0017	965.5137	50.1757	24054.8058	76332.6981	602059.42	0	-1.6028	0	-1.8176	0	-1.7886					0	-1.8927	0	-1.9932	0	-1.9449	0	0	0				0	-0.25835	0	0
001	2017-07-30t0416	1501406336.18	larva	34.862	-16.7567	-212.5489	963.9171	49.1123	23677.0068	75110.4079	582326.4281	0	-1.8073	0	-2.1371	0	-2.0988					0	-2.2394	0	-2.3504	0	-2.3959	0	0	0				0	-0.29517	0	0
001	2017-07-30t0714	1501417007.66	larva	37.8263	-13.7924	-209.5846	964.1075	50.5337	24312.5459	77168.668	616305.3574	0	-1.9109	0	-2.3143	0	-2.2708					0	-2.4327	0	-2.5458	0	-2.6247	0	0	0				0	-0.3181	0	0
001	2017-07-30t1049	1501429905.53	larva	41.409	-10.2097	-206.0018	957.5918	49.6426	23529.2584	74683.7906	582200.533	0	-2.0312	0	-2.5358	0	-2.4854					0	-2.6753	0	-2.7872	0	-2.8864	0	0	0				0	-0.34987	0	0
001	2017-07-30t1600	1501448590.63	larva	46.5993	-5.0194	-200.8115	775.4628	54.3753	35421.8599	111718.5921	1345187.4284	623.764	-0.64726	205.66	0.17449	200.7924	0.18402	418.5658	-0.63132	398.9511	78271.7969	262.6014	0.03991	331.6527	0.017215	3830840	0.13684	470.177	73.1521	70.317	184.0315	167.6416	34413.8984	106.2207	-0.020374	147.9726	1362600
001	2017-07-30t1914	1501460215.43	larva	49.8284	-1.7903	-197.5824	727.9579	62.0055	37731.0714	119684.3929	1609331.5629	790.658	-0.34251	216.956	0.25812	209.8385	0.23724	494.0612	-0.12498	457.1494	97824.1172	284.2504	0.19838	356.4051	0.1403	4292920	0.22891	357.784	74.9873	72.2285	181.7137	168.3057	35979.3125	108.4669	-0.018744	144.5852	1483770
001	2017-07-30t2249	1501473105.27	adult	53.4089	1.7903	-194.0019	773.3143	53.9194	34825.4281	109842.3077	1296641.0403	2483.31	3.6284	254.306	0.74167	248.0322	0.74259	674.5723	1.2308	439.9973	124121.3125	314.5008	0.44302	373.6286	0.14344	4660160	0.19422	398.148	76.2375	73.2783	187.4637	178.3048	34493.3281	111.4662	-0.017053	148.3038	1397050
001	2017-07-31t0344	1501490818.96	adult	58.3294	6.7107	-189.0814	848.7815	83.275	43937.5762	140391.8574	1919994.0419	932.584	-0.26759	242.474	0.48454	236.1052	0.48651	557.4783	0.1251	530.8045	128777.5	311.7633	0.31813	405.6685	0.37003	5587580	0.55127	695.621	74.7779	72.0004	183.3547	162.4301	42354.9453	107.34	-0.045774	140.0527	1723180
001	2017-07-31t0702	1501502686.41	adult	61.6259	10.0072	-185.7849	961.3795	64.9682	50634.3186	159588.3233	2226434.5851	987.075	-0.22746	218.861	-0.019796	212.0592	-0.025179	559.3174	0.040042	503.3159	148778.4375	284.8815	-0.16878	388.9445	0.090112	5801780	0.44286	523.398	73.5125	70.255	194.3289	173.0571	51691.4883	108.3472	-0.050127	149.4546	1948740
001	2017-07-31t1233	1501522538.85	adult	67.1405	15.5218	-180.2703	933.8233	70.5514	52442.5036	165431.0176	2457210.2834	1610.61	1.1509	237.528	0.29397	227.8198	0.22895	687.8853	1.0199	568.0054	189168.4375	310.447	0.13773	459.5967	0.87871	6515630	0.57015	484.084	78.8932	76.2794	187.2277	172.242	51487.6172	111.7087	-0.045711	147.7516	2164120
001	2017-07-31t1528	1501533095.26	adult	70.0728	18.4541	-177.338	974.1098	69.296	52593.0748	165743.6345	2383744.1198	806.42	-0.81896	228.013	0.072498	220.0261	0.043128	506.2789	-0.5613	450.481	139732.9844	301.4895	-0.032704	400.8809	0.11904	6278570	0.22098	814.558	80.1506	76.368	214.904	190.5541	59313.5078	118.7068	-0.0012676	163.2166	2207030
001	2017-07-31t1849	1501545104.69	adult	73.4088	21.7901	-174.0021	1026.5208	68.4742	57352.5948	180679.3878	2706887.8692	877.792	-0.70279	203.556	-0.63005	194.2835	-0.70078	521.8519	-0.42719	461.1358	156555.5625	287.0169	-0.40429	394.8306	-0.011467	6105860	-0.16967	704.934	74.3602	70.3653	218.6966	195.8051	65608.9688	114.2407	-0.044352	164.1633	2230510
001	2017-08-01t0016	1501564760.95	adult	78.8689	27.2502	-168.542	996.0737	71.5665	56772.5251	178971.7414	2715982.6743	1499.09	0.88434	239.477	0.40661	227.0225	0.22866	629.6247	0.66033	530.8862	186998.5312	338.8749	0.85298	466.0725	1.1931	7106250	0.36729	733.32	85.0584	80.6035	240.6088	216.9651	71460.8125	128.5685	0.1001	182.6405	2524020
001	2017-08-01t0312	1501575334.87	adult	81.8061	30.1874	-165.6048	1056.0136	73.7626	65947.5925	208174.7044	3441588.4271	941.374	-0.54706	218.497	-0.2379	210.0669	-0.30008	510.3094	-0.45302	454.0883	176056.75	306.2259	0.065511	394.5836	0.060082	7518900	0.61491	655.618	79.2592	74.3642	255.448	230.4256	88129.5469	128.2881	0.090331	192.6631	2727470
001	2017-08-01t0649	1501588305.07	adult	85.4089	33.7902	-162.002	1028.0596	70.7516	58883.3194	185527.7106	2814713.5413	798.698	-0.94209	259.131	1.1808	249.0374	1.0542	544.5023	0.0034948	524.3724	167706.7031	356.527	1.5347	478.4997	1.6912	7973970	0.82931	636.351	85.3028	81.9449	207.4958	193.291	63908.6953	122.6139	0.012243	172.5564	2624940
001	2017-08-01t1200	1501607007.12	adult	90.6039	38.9852	-156.8069	1057.1384	70.7303	62655.1039	197593.4279	3081816.1644	890.974	-0.64933	239.785	0.58771	233.907	0.5956	452.7656	-0.94161	414.6193	148507.125	313.041	0.394	376.3971	-0.13262	7849830	0.6025	1053.59	87.8206	83.1007	250.2563	217.2816	82084.0625	131.9951	0.11695	185.2783	2874980
001	2017-08-01t1457	1501617584.32	adult	93.542	41.9233	-153.8688	1108.1184	77.8446	61984.5851	195294.7024	2920195.9125	808.848	-0.87389	244.204	0.81766	235.9479	0.72659	502.7513	-0.21183	479.2646	163394.1875	328.492	0.96614	432.3396	1.1481	7914910	0.6215	662.998	83.9444	80.127	227.7263	202.486	74011.0469	125.3816	0.0085048	171.543	2720720
001	2017-08-01t1849	1501631504.75	adult	97.4088	45.7901	-150.002	1158.331	70.1392	67188.5012	211633.3822	3317902.7267	1526.85	1.5359	233.252	0.47044	228.1543	0.49033	471.9709	-0.48976	436.4792	166133.75	308.6427	0.43834	395.7046	0.50037	8191800	0.79525	1944.54	88.8879	84.0259	248.5673	216.739	87495.6875	134.7591	0.10774	193.7884	3121740
001	2017-08-01t2344	1501649256.77	adult	102.3399	50.7212	-145.0709	1113.6837	74.4053	63581.8816	200288.9596	3070031.4819	1275.68	0.85411	232.096	0.53463	226.1029	0.50401	550.6512	0.8889	450.9167	183366.8594	305.9855	0.50791	397.4561	0.74527	7713260	0.36825	726.219	83.4017	79.9436	205.1462	186.7794	68313.6875	123.6132	-0.051788	165.8517	2771690
001	2017-08-02t0249	1501660306.31	adult	105.4092	53.7905	-142.0016	1173.5188	71.453	66130.3643	208299.9375	3101276.2772	1181.53	0.61348	203.271	-0.60966	194.5962	-0.76249	543.2447	0.94446	440.3636	187962.6719	276.8545	-0.44244	389.7494	0.69398	7031960	-0.23399	638.896	78.2122	75.2816	195.8377	171.9065	67759.8359	113.9519	-0.17452	148.8581	2705670
001	2017-08-02t0833	1501680937	adult	111.14	59.5213	-136.2709	1063.3493	69.5716	63200.2979	199311.5045	3112571.2526	930.829	-0.1914	201.929	-0.5661	193.3358	-0.73843	462.5268	-0.059895	412.2564	152633.8281	282.824	-0.049384	382.7341	0.78654	6661430	-0.5703	734.592	82.3743	78.3358	215.5378	195.8546	71127.4766	125.4647	-0.06363	173.1667	2717440
001	2017-08-02t1129	1501691507.84	adult	114.0763	62.4576	-133.3345	1140.9881	71.6268	66074.9747	208166.5517	3229453.8762	754.202	-0.84386	221.291	0.34285	215.4492	0.28343	433.809	-0.40791	395.2387	150097.9062	295.6093	0.53196	361.3081	0.32037	7647370	0.30266	838.401	92.7328	87.1096	255.076	235.8335	88256.3047	143.3315	0.11424	213.7562	3204660
001	2017-08-02t1449	1501703511.74	adult	117.4107	65.7921	-130.0001	1115.6907	91.0199	70133.3631	221100.4012	3841805.0596	1205.14	1.0972	170.31	-1.8572	162.7834	-2.0012	420.4255	-0.49908	382.1752	153875.7188	246.051	-1.3094	329.3797	-0.42967	6230460	-0.92787	1529.83	75.8535	70.8499	251.4718	209.9612	92038.6797	122.3974	-0.11701	174.7678	2774950
001	2017-08-02t2017	1501723178.1	adult	122.8736	71.2549	-124.5372	1137.2423	93.9253	74434.7775	234998.7048	4147607.8846	1236.43	1.4091	169.911	-1.7883	165.3498	-1.8097	370.3179	-1.1742	342.794	144053.6562	234.7469	-1.6286	302.5741	-1.0186	6593890	-0.58178	1670.4	69.4656	64.168	238.6173	210.4937	92822.1406	117.8072	-0.17709	172.1304	2695820
001	2017-08-02t2312	1501733735.59	adult	125.8063	74.1876	-121.6046	1160.8123	82.5679	75503.5216	237904.9819	4212463.714	525.575	-1.6745	171.964	-1.6577	167.7596	-1.6668	343.6873	-1.5555	329.8721	135412.7969	238.5453	-1.4167	292.7184	-1.2288	6769360	-0.41324	611.066	76.4287	73.797	190.6463	172.4262	75114.6328	115.4971	-0.20647	151.7041	3008620
001	2017-08-03t0249	1501746706.86	adult	129.4094	77.7907	-118.0015	1044.2401	71.1689	62559.64	197283.3413	3116765.4002	707.901	-0.80604	195.603	-0.52851	191.2437	-0.55579	403.0321	-0.35636	367.4253	131791.4844	250.2314	-0.85572	320.1194	-0.31248	6390750	-0.7139	557.745	85.1867	82.3899	195.1584	176.9486	63816.8047	121.6591	-0.1591	155.6735	2783220
001	2017-08-03t0801	1501765425.72	adult	134.6091	82.9904	-112.8018	1102.4614	74.1493	65480.8436	206323.198	3309824.1156	843.956	-0.086827	203.742	-0.095522	199.621	-0.12438	399.3106	-0.24896	374.9017	136963.5312	262.7337	-0.24915	332.3561	0.192	6969800	-0.19218	1032.72	91.9403	88.0559	232.9564	208.8973	79904.0547	134.4634	-0.063468	178.9314	3145180
001	2017-08-03t1057	1501776012.85	adult	137.5499	85.9312	-109.8609	1052.9887	77.2734	66266.9094	208993.1545	3499111.0457	658.84	-0.92553	185.032	-0.91334	184.4371	-0.78111	355.3229	-0.99681	328.9636	122941.7188	243.8403	-0.97395	295.1619	-0.85743	6398580	-0.64362	581.073	83.5867	81.2062	200.8875	179.0029	69507.0625	123.2493	-0.17082	158.9092	2890510
001	2017-08-03t1449	1501789906.04	adult	141.4092	89.7905	-106.0017	1106.114	75.4485	68498.6692	215851.6758	3571473.3943	610.476	-1.1115	222.224	0.79799	219.5323	0.80912	365.088	-0.7077	349.7853	130701.4844	277.79	0.45795	319.9147	-0.025722	7942060	0.6224	606.901	92.9454	89.2262	224.5713	202.9476	80396.5312	135.4805	-0.077581	179.2085	3321770
001	2017-08-03t1944	1501807657.18	adult	146.34	94.7213	-101.0708	1129.4392	75.0524	69969.9631	220502.7958	3624159.6691	681.361	-0.70492	210.206	0.28556	207.2154	0.28182	359.988	-0.67782	335.426	131755.6094	261.5144	-0.15438	302.0784	-0.48314	7678180	0.41737	563.984	93.2601	90.3088	202.2296	184.7086	74016.0234	131.9079	-0.12684	167.0129	3406510
001	2017-08-03t2249	1501818707.5	adult	149.4096	97.7909	-98.0013	1121.5127	73.7134	64042.4277	201654.703	3100796.2531	1264.28	2.2567	195.766	-0.34236	191.5208	-0.3934	386.0734	-0.076668	350.8077	129334.5938	256.1798	-0.34252	315.3316	-0.026532	6555420	-0.42599	1652.95	93.1663	88.5873	260.0362	231.8566	87112.125	143.1883	-0.03562	197.9487	3119760
001	2017-08-04t0433	1501839354.52	adult	155.1448	103.5262	-92.266	1070.6389	76.319	65373.696	206021.83	3408595.3791	753.274	-0.23148	210.824	0.34337	207.4278	0.30744	376.0004	-0.14729	340.6884	128592.125	263.0792	-0.034118	305.7114	-0.25035	7194790	0.078086	785.883	96.46	93.372	212.0071	193.5181	72506.4141	135.2609	-0.13264	170.9999	3291890
001	2017-08-04t0729	1501849920.9	adult	158.0799	106.4613	-89.3309	1126.3362	74.7559	68362.6359	215482.3078	3459148.747	704.943	-0.44098	196.915	-0.26874	194.4317	-0.25284	343.2642	-0.76661	305.4446	122545.3047	245.7776	-0.72503	280.1914	-1.0127	7027310	-0.029547	691.438	92.722	89.8177	214.9535	190.4184	76738.3984	131.4951	-0.18455	167.6247	3308970
001	2017-08-04t1049	1501861907.18	adult	161.4095	109.7908	-86.0014	1062.2275	73.5746	64812.8999	204324.4805	3366243.9838	734.505	-0.25169	213.253	0.4525	210.4594	0.43185	368.8425	-0.17321	346.8162	125037.5938	266.1022	0.10126	312.9768	0.033653	7216490	0.11355	721.975	103.535	99.201	251.366	232.4948	85213.0781	150.6685	-0.0042249	198.4164	3503620
001	2017-08-04t1617	1501881588.15	adult	166.8764	115.2577	-80.5344	1075.9279	73.1043	66367.2002	209315.3117	3414037.3202	657.988	-0.58232	221.62	0.80916	218.4682	0.75609	360.3056	-0.26452	340.7641	125026.0547	275.1712	0.46151	316.6061	0.17869	7676710	0.43107	616.334	104.602	100.5308	239.5625	229.7592	83128.1719	150.3367	-0.030356	205.2512	3623320
001	2017-08-04t1915	1501892273.75	adult	169.8446	118.2259	-77.5662	1118.4122	75.562	66778.9366	210384.7194	3366074.5828	573.332	-0.98175	199.132	-0.18909	195.9981	-0.2104	347.0436	-0.50947	334.5264	121118.2188	260.2347	-0.15057	308.0505	-0.078138	6942140	-0.040474	814.22	94.4623	90.097	244.1405	225.9365	85205.0234	144.4657	-0.11088	202.68	3293140
001	2017-08-04t2249	1501905105.42	adult	173.409	121.7903	-74.0019	993.5773	75.1967	59574.2618	187851.2996	3076203.4184	802.306	0.20536	195.007	-0.38508	193.3791	-0.33644	351.5741	-0.36951	329.9641	109691.1094	254.6527	-0.39307	302.9323	-0.2343	6067830	-0.57658	955.725	103.331	98.3668	270.3362	248.1736	84344.8906	156.4797	0.010793	214.8387	3215250
001	2017-08-05t0401	1501923832.17	adult	178.6109	126.9922	-68.8	1059.3654	73.8029	62670.0211	197526.4398	3211857.0253	701.213	-0.26482	208.966	0.20959	206.9519	0.21709	354.0472	-0.25748	337.0704	116127.5	271.0208	0.25322	314.4947	0.14529	6839860	-0.072862	796.953	109.486	104.453	256.8386	235.684	84243.0469	164.7054	0.091969	211.1708	3583690
001	2017-08-05t0715	1501935477.39	adult	181.8456	130.227	-65.5652	986.6171	73.7021	58001.4811	182915.9872	2904328.6543	615.759	-0.67248	189.467	-0.66569	186.7377	-0.65328	321.3274	-0.96553	302.4694	97362.2031	247.986	-0.71272	284.3481	-0.83461	5738570	-0.72404	493.002	100.488	97.3868	212.5025	196.8587	64388.2422	145.9898	-0.17475	178.7215	3043570
001	2017-08-05t1049	1501948307.3	adult	185.4095	133.7908	-62.0013	1009.2752	71.6071	60313.9807	190165.4465	3005515.1715	767.946	0.11691	204.553	-0.013101	200.476	-0.086369	355.3788	-0.15721	344.6503	112299.7109	264.8289	-0.035228	322.2344	0.41088	6445880	-0.28651	849.131	112.062	106.0128	289.8858	270.7078	91603.9219	170.7156	0.15388	247.1808	3531290
001	2017-08-05t1545	1501966079.9	adult	190.3463	138.7277	-57.0645	1011.6766	136.0243	65380.1613	211552.1639	3743945.4057	542.155	-0.9903	218.725	0.59796	216.3253	0.56664	331.1483	-0.68299	322.4154	113915.0156	275.8809	0.40176	308.5998	-0.042389	7504230	0.34313	645.212	108.286	104.9864	226.0815	208.8403	77772.0469	154.0908	-0.13234	189.5477	3715170
001	2017-08-05t1903	1501977961.75	adult	193.6469	142.0282	-53.764	1065.8716	74.2429	63350.7603	199583.7849	3188862.9719	804.77	0.34669	187.687	-0.80131	184.7708	-0.79075	324.308	-0.827	308.539	107345.9375	247.8104	-0.80462	287.8962	-0.75198	6211330	-0.40392	898.465	105.212	100.586	257.8731	240.7861	85355.9844	159.2375	-0.076603	207.7035	3481890
001	2017-08-06t0033	1501997752.45	adult	199.1443	147.5256	-48.2666	1011.8809	72.8141	60344.4464	190180.3553	3052680.3691	968.127	1.1867	178.926	-1.2231	178.375	-1.0932	317.5652	-0.97325	299.776	100350.5938	242.4218	-1.074	281.2756	-1.0006	5639210	-0.73093	1404.29	101.34	97.1459	247.4123	216.711	78182.2969	157.0812	-0.18688	194.6937	3193940
001	2017-08-06t0344	1502009224.98	adult	202.3311	150.7124	-45.0798	997.3367	71.5576	59928.1152	188911.4959	3070912.5412	1007.64	1.3951	178.483	-1.2571	177.5805	-1.1425	313.9186	-1.0578	299.0105	98256.5156	244.2591	-1.0138	282.8633	-0.95418	5583830	-0.76355	1367.25	102.112	98.1314	247.9244	220.8134	77600.3438	159.1155	-0.19204	196.9367	3194580
001	2017-08-06t0705	1502021313.04	adult	205.6889	154.0702	-41.722	962.4348	72.0071	56971.4774	179749.1685	2799658.5371	893.584	0.8399	189.079	-0.79332	185.7962	-0.80336	318.5539	-0.93382	307.496	94929.0469	250.1959	-0.77848	293.4607	-0.59358	5625110	-0.74166	1167.26	108.745	103.3467	256.8442	240.4984	76539.5781	166.4472	-0.061077	217.9781	3235170
001	2017-08-06t1219	1502040117.61	adult	210.9124	159.2937	-36.4985	910.8959	75.2855	54518.8003	172057.8199	2720721.3825	961.02	1.1953	194.026	-0.58853	190.0251	-0.64065	328.1922	-0.67566	316.862	93534.7656	259.4863	-0.41456	300.3762	-0.36473	5524120	-0.80727	1153.72	113.288	107.6472	261.4287	243.7061	74507.1719	175.4667	0.13311	222.4508	3225430
001	2017-08-06t1513	1502050568.77	adult	213.8155	162.1968	-33.5954	904.132	70.2742	53031.8666	167312.1456	2594911.9412	977.156	1.2876	195.944	-0.51237	191.8576	-0.57236	334.9487	-0.48993	321.0192	93115.7344	262.0256	-0.32522	305.3102	-0.20274	5430770	-0.86479	1156.63	114.344	108.5033	270.9366	249.1085	75320.3594	174.8671	0.080229	227.4369	3169170
001	2017-08-06t1849	1502063504.46	adult	217.4087	165.79	-30.0021	536.1479	96.4748	34685.1498	112008.1431	1935816.1339	684.725	-0.13739	196.641	-0.49037	190.7598	-0.62988	350.1544	-0.071323	342.7719	63377.9453	271.4838	0.038486	322.2599	0.35782	3559200	-1.9559	747.803	114.949	109.5878	249.0912	236.0202	45085.5078	173.5411	-0.023157	217.667	2080570
001	2017-08-07t0001	1502082222.44	adult	222.6082	170.9895	-24.8027	916.5228	75.9014	53095.9396	167564.4316	2593548.7549	1070.58	1.8046	193.143	-0.65758	188.5601	-0.73886	332.8365	-0.52599	321.16	92528.5469	257.645	-0.53615	303.6731	-0.27437	5357800	-0.92329	1120.41	113.305	108.1146	243.8602	225.7666	67793.1328	170.2331	-0.23931	207.0837	3143090
001	2017-08-07t0257	1502092821.09	adult	225.5522	173.9335	-21.8586	928.085	74.5645	53849.7704	169833.918	2635420.8963	1064.78	1.7975	192.981	-0.67182	188.2631	-0.76034	336.0272	-0.42878	324.4494	94759.6562	259.133	-0.48829	306.4664	-0.18783	5430860	-0.88291	1097.18	113.964	108.6003	249.8631	230.4129	70461.4062	172.5511	-0.21255	209.7196	3207180
001	2017-08-07t0649	1502106708.56	adult	229.4099	177.7912	-18.001	926.4468	73.3641	53323.4138	168171.9829	2597232.0933	925.263	1.1393	192.319	-0.70816	187.1949	-0.81604	335.3019	-0.4347	326.7809	93549.2344	258.3637	-0.5289	307.5878	-0.15814	5363200	-0.92183	1081.27	113.593	108.1589	244.5381	226.9951	68226.1406	172.7666	-0.28047	207.961	3167750
001	2017-08-07t1145	1502124502.41	adult	234.3526	182.7339	-13.0582	925.6874	74.2575	53242.1513	167973.259	2588635.0652	1080.27	1.9563	194.771	-0.60743	189.6962	-0.71907	341.9466	-0.22729	332.5898	95403.1094	261.7338	-0.41312	310.9355	-0.060875	5419320	-0.88266	1302.81	116.271	110.6128	253.7357	233.8929	70792.25	177.2403	-0.20303	214.5908	3235130
001	2017-08-07t1449	1502135509.85	adult	237.4102	185.7915	-10.0006	920.3195	72.1195	52615.9362	165989.5164	2525482.2242	1127.58	2.2205	194.615	-0.61991	189.4689	-0.73656	340.989	-0.24149	331.3371	94112.9531	262.5838	-0.39016	312.0182	-0.034286	5353270	-0.91673	1282.03	116.718	111.1061	250.3952	233.2564	69109.0625	177.285	-0.26589	216.3201	3210550
001	2017-08-07t1940	1502152991.77	adult	242.2663	190.6476	-5.1445	891.8753	72.8965	50653.5085	159846.7515	2426991.3017	1125.63	2.251	195.81	-0.57625	190.4022	-0.70849	340.5987	-0.23301	330.8953	90599.25	265.8861	-0.28386	313.7311	0.0047601	5189360	-1.0068	1238.52	117.339	111.7401	249.2746	230.3681	66307.0312	178.1125	-0.33894	214.4783	3109720
001	2017-08-07t2249	1502164311.99	adult	245.4108	193.7921	-2	867.4636	73.1083	49764.3751	157105.6344	2402736.9302	1098.95	2.1401	195.771	-0.58509	190.1545	-0.72872	344.9845	-0.10075	335.3692	90040.9531	265.9076	-0.29513	318.9062	0.15186	5090640	-1.0623	1279.9	118.111	112.7168	247.7839	231.5753	64671.5859	180.3209	-0.32014	214.6871	3071240
001	2017-08-08t0249	1502178712.19	dead	249.4109	197.7922	2	861.9944	71.7069	49131.1645	155113.7512	2346414.789	951.596	1.4289	197.341	-0.52388	192.0565	-0.65575	343.688	-0.12582	335.39	88327.8125	266.6017	-0.2859	319.0576	0.14027	5068100	-1.0735	1072	119.568	114.4045	249.1047	235.309	64019.9141	180.203	-0.41533	218.1379	3070740
002	2017-07-28t1449	1501271530.41	egg	-2.5897	-62.5675	-306.6243	153.3012	28.1386	2887.9844	9193.9328	51157.8393	0	1324.1928	0	-0.014666	0	-0.030781					0	0.022678	0	0.16326	0	1.8714	0	0	0				0	-0.10713	0	0
002	2017-07-28t2000	1501290176.18	larva	2.5897	-57.3882	-301.445	875.8338	54.2596	22929.8531	73049.7996	566471.3623	0	0.56862	0	-0.30574	0	-0.31562					0	-0.28151	0	-0.20023	0	1.0413	0	0	0				0	-0.12732	0	0
002	2017-07-28t2256	1501300763.57	larva	5.5306	-54.4472	-298.504	898.0784	54.106	28798.8387	91489.4587	832851.7614	0	-0.029279	0	-0.4697	0	-0.47586					0	-0.45383	0	-0.40267	0	0.62309	0	0	0				0	-0.1393	0	0
002	2017-07-29t0249	1501314725.85	larva	9.409	-50.5688	-294.6256	905.7852	56.233	28940.9007	91651.8683	824002.8193	0	-0.47225	0	-0.68541	0	-0.68646					0	-0.68153	0	-0.66636	0	0.11755	0	0	0				0	-0.15574	0	0
002	2017-07-29t0743	1501332408.77	larva	14.321	-45.6569	-289.7137	907.0342	52.5104	30416.869	96756.1748	911241.0534	0	-0.85154	0	-0.95918	0	-0.95341					0	-0.97202	0	-0.99634	0	-0.46223	0	0	0				0	-0.17779	0	0
002	2017-07-29t1049	1501343521.84	larva	17.4079	-42.5699	-286.6267	901.6524	55.4133	28901.9678	91485.2869	822103.1627	0	-1.0405	0	-1.1322	0	-1.122					0	-1.1565	0	-1.202	0	-0.7983	0	0	0				0	-0.19249	0	0
002	2017-07-29t1632	1501364100.01	larva	23.1241	-36.8538	-280.9106	903.2668	55.6841	29027.453	92005.3583	837869.4663	0	-1.3339	0	-1.4559	0	-1.437					0	-1.503	0	-1.5803	0	-1.3732	0	0	0				0	-0.22185	0	0
002	2017-07-29t1928	1501374673.79	larva	26.0612	-33.9166	-277.9734	908.1136	57.0584	30511.1106	97105.6706	914523.3889	0	-1.465	0	-1.6242	0	-1.6006					0	-1.684	0	-1.7736	0	-1.6477	0	0	0				0	-0.23827	0	0
002	2017-07-29t2249	1501386726.96	larva	29.4094	-30.5685	-274.6253	905.8521	53.7594	30601.4483	97248.8491	920235.5067	0	-1.6028	0	-1.8176	0	-1.7886					0	-1.8927	0	-1.9932	0	-1.9449	0	0	0				0	-0.25835	0	0
002	2017-07-30t0416	1501406356.92	larva	34.8621	-25.1157	-269.1725	903.1791	59.1368	31037.6804	99101.4103	951556.9771	0	-1.8073	0	-2.1371	0	-2.0988					0	-2.2394	0	-2.3504	0	-2.3959	0	0	0				0	-0.29518	0	0
002	2017-07-30t0714	1501417028.51	larva	37.8264	-22.1514	-266.2082	901.6862	53.8613	30647.2532	97380.4149	927948.9433	0	-1.9109	0	-2.3144	0	-2.2708					0	-2.4327	0	-2.5458	0	-2.6247	0	0	0				0	-0.3181	0	0
002	2017-07-30t1049	1501429927.1	larva	41.4094	-18.5685	-262.6253	898.0473	58.3369	30172.2624	95980.8081	900014.0266	0	-2.0312	0	-2.5358	0	-2.4854					0	-2.6753	0	-2.7872	0	-2.8865	0	0	0				0	-0.34987	0	0
002	2017-07-30t1600	1501448612.12	larva	46.5997	-13.3782	-257.435	718.4803	58.5682	31474.5769	99475.62	1156856.7809	992.38	0.27097	192.065	-0.028826	186.7521	-0.027357	555.5938	0.47515	528.1711	92228.5703	280.0184	0.24664	403.6533	0.71003	3180220	-0.4375	709.799	73.149	66.3455	269.8814	243.3767	44800.3164	130.299	0.067767	206.2763	1211200
002	2017-07-30t1914	1501460236.84	larva	49.8288	-10.1491	-254.2059	765.5359	53.5685	33439.4251	105494.9639	1216566.9884	1514.06	1.4488	208.343	0.12374	200.3823	0.088752	626.9067	0.95185	564.7153	110962.4844	276.8539	0.10669	370.0858	0.27647	3667670	-0.3133	1423.51	67.8351	64.9172	187.6819	163.1106	33219.6875	101.089	-0.047559	138.4533	1194170
002	2017-07-30t2249	1501473126.28	larva	53.4092	-6.5687	-250.6255	835.1085	55.3891	39621.9219	125024.3292	1545022.4467	1620.16	1.5298	245.75	0.60038	237.7929	0.57249	791.6777	2.184	728.4426	165460.6406	332.014	0.6731	450.667	0.94179	5117490	0.58193	673.709	74.2428	70.2749	212.302	191.0017	44371.1172	116.2773	0.0036558	165.2217	1546030
002	2017-07-31t0344	1501490839.98	larva	58.3296	-1.6482	-245.705	843.1201	72.5689	42784.7558	135112.3072	1840657.1871	2073.59	2.5137	255.389	0.71772	245.582	0.65862	805.0344	2.1507	695.6163	181132.7344	327.8047	0.54879	441.367	0.76619	5731180	0.67124	627.488	75.1413	72.7617	175.728	159.473	39538.8047	106.4677	-0.05002	137.5887	1686240
002	2017-07-31t0702	1501502707.17	adult	61.6261	1.6482	-242.4086	963.478	68.3966	51880.2201	163469.4907	2350803.3203	1229.94	0.36254	198.633	-0.41499	186.1519	-0.53428	614.731	0.495	545.0063	167206.8438	291.2621	-0.069441	433.559	0.61324	5396050	0.1072	656.796	65.9889	62.5617	193.1938	174.8295	52548.7031	104.1373	-0.073017	148.5069	1792660
002	2017-07-31t1233	1501522559.94	adult	67.1407	7.1629	-236.8939	1117.6762	108.4242	70158.7486	222292.2497	3970826.531	1355.27	0.53155	190.107	-0.79992	181.8297	-0.83854	570.0884	0.02942	458.9988	209222.4375	295.297	-0.14108	389.7891	-0.034166	6960960	0.93389	690.82	65.1791	62.4954	175.1704	157.6091	64287.5312	100.5431	-0.12255	134.3528	2386600
002	2017-07-31t1528	1501533116.68	adult	70.0732	10.0953	-233.9615	1156.9501	69.5749	65420.9756	206563.4001	3058140.4668	1148.82	0.027887	211.911	-0.31925	201.3324	-0.41452	600.6833	0.2474	514.5862	206034.3906	317.7114	0.28272	435.2184	0.58881	7250950	1.0166	830.897	73.7233	66.1511	291.4596	257.496	99970.6562	133.5147	0.10838	210.6794	2522590
002	2017-07-31t1849	1501545126.13	adult	73.4091	13.4313	-230.6255	987.0671	72.5998	56577.0869	178578.1201	2774020.8227	1190.18	0.074883	250.619	0.66285	244.5596	0.68927	650.5506	0.71908	560.04	192562.9688	351.285	1.0101	483.6705	1.305	7410300	0.89075	864.063	79.544	74.7971	253.7168	222.9201	75100.1875	126.9558	0.071638	186.5891	2351960
002	2017-08-01t0016	1501564782.55	adult	78.8692	18.8914	-225.1654	919.407	73.5348	55206.2708	174328.3532	2747853.2709	1266.37	0.28049	252.518	0.81413	240.7321	0.65937	648.4903	0.84331	537.3001	187413.7031	360.0833	1.3879	465.2606	1.1797	7283360	0.51143	585.155	76.149	73.3547	188.4917	170.9055	54474.0898	110.9468	-0.10716	146.5473	2196370
002	2017-08-01t0312	1501575355.85	adult	81.8063	21.8284	-222.2284	602.1966	105.6258	40368.9122	129680.9844	2335122.127	1112.45	-0.08989	236.131	0.33696	226.4649	0.23705	713.5677	1.6347	685.9844	150562.7812	344.0008	1.0638	482.9215	1.5901	4971500	-1.4707	660.026	71.4455	67.1068	227.8784	203.8143	48082.3438	117.5809	-0.041411	168.8486	1504210
002	2017-08-01t0649	1501588326.05	adult	85.4091	25.4312	-218.6255	1095.0567	74.0252	65596.6111	206881.8105	3258436.2866	1052.89	-0.23253	237.609	0.42482	230.8695	0.41423	560.7899	0.18501	493.3373	192350.9375	330.4942	0.78769	431.1799	0.79913	8142610	0.96772	803.282	72.8482	69.524	209.7482	188.6888	71943.625	112.9191	-0.1276	160.5521	2496440
002	2017-08-01t1200	1501607028.16	adult	90.6041	30.6263	-213.4305	1074.2702	73.9714	65186.8696	205527.4257	3291927.8715	1005.74	-0.30473	232.484	0.31489	227.0072	0.33746	469.8848	-0.72741	422.361	160230.7188	294.3117	-0.18338	365.1473	-0.36469	7912590	0.65464	645.722	84.3554	81.0115	209.2013	189.73	71337.6406	120.2474	-0.046463	162.2719	2871040
002	2017-08-01t1457	1501617605.93	adult	93.5424	33.5645	-210.4922	1299.1016	89.966	78569.5475	249618.8932	4077624.7499	977.08	-0.34901	190.413	-1.2441	185.7326	-1.1994	482.5099	-0.48025	422.7477	198311.5625	273.4006	-0.78728	367.825	-0.2359	7810190	0.53377	1264.13	68.669	62.8264	253.135	220.2024	104038.5	119.3714	-0.070416	183.0944	2816600
002	2017-08-01t1849	1501631526.25	adult	97.4092	37.4313	-206.6255	1066.9562	81.1185	72486.4933	228841.3047	4083794.2471	1074.76	0.033845	189.741	-1.2666	180.4405	-1.4145	494.2097	-0.17546	441.7564	186811.25	271.152	-0.81797	366.7894	-0.15979	7164430	-0.07593	937.128	69.892	66.0094	207.22	184.0485	78329.1562	110.2505	-0.19882	154.8086	2639050
002	2017-08-01t2344	1501649278.59	adult	102.3404	42.3625	-201.6943	1097.5724	76.9046	66805.9668	210502.5711	3433810.812	1119.85	0.30387	241.121	0.90721	236.5524	0.93519	560.0874	1.031	496.9779	195470.5	315.5452	0.84401	394.0649	0.6634	8408860	0.96505	435.395	80.2071	77.1889	199.3013	183.3655	69556.1562	120.1279	-0.093064	161.3956	2797140
002	2017-08-02t0249	1501660327.58	adult	105.4095	45.4317	-198.6251	986.4297	75.5622	60124.7187	189648.2046	3084084.7461	1036.26	0.07942	226.145	0.35644	219.7474	0.29922	559.8563	1.2028	511.7605	175794.875	308.8505	0.72031	420.1472	1.4569	7096880	-0.17786	665.332	79.1083	76.6946	187.1975	170.0449	58780.0195	114.8346	-0.16436	146.9092	2482580
002	2017-08-02t0833	1501680958.67	adult	111.1404	51.1625	-192.8943	1136.914	72.4273	67918.858	213918.0641	3455855.2445	829.166	-0.59217	223.258	0.36914	220.6838	0.46078	457.9225	-0.1353	417.5966	162562.5	287.4049	0.12673	346.9398	-0.17563	7918950	0.5295	533.655	81.241	78.6465	204.8561	190.2707	72723.9219	119.6848	-0.1263	159.389	2881620
002	2017-08-02t1129	1501691528.94	adult	114.0766	54.0987	-189.9581	1095.2728	70.5093	61911.6271	195015.8388	2976693.3865	1117.06	0.62053	248.968	1.5631	242.8405	1.4905	586.8967	2.1612	526.8682	190154.5156	325.3065	1.684	418.6551	1.8861	8063330	0.66517	763.632	93.9137	89.3829	257.5362	229.9435	83441.7344	140.2773	0.081955	197.2327	3041580
002	2017-08-02t1449	1501703533.74	adult	117.4112	57.4334	-186.6234	1096.9675	76.5116	65833.3442	207446.1918	3374161.8204	909.701	-0.14053	217.159	0.23895	209.7935	0.1014	473.6004	0.41444	416.3596	162918.5469	290.599	0.45937	371.7999	0.76547	7466350	0.15231	599.256	87.9854	84.877	206.6893	189.1771	71101.1094	125.8451	-0.082085	163.7894	3025110
002	2017-08-02t2017	1501723199.42	adult	122.8739	62.8961	-181.1607	1138.7763	79.8497	74958.4806	236338.226	4127771.3111	915.314	0.0033953	233.591	1.0851	228.4091	1.0299	457.744	0.37754	415.1015	178977.9219	294.9669	0.79624	374.0882	1.0485	9126400	1.6133	674.255	98.1134	93.8805	251.6596	224.4402	98398.8906	142.7402	0.059577	192.0341	3833290
002	2017-08-02t2312	1501733757.13	adult	125.8066	65.8288	-178.228	986.4172	75.9489	61614.6843	194370.5165	3206096.5171	754.256	-0.65626	216.352	0.3471	212.7415	0.35764	426.6826	-0.058337	384.981	137391.7812	271.666	-0.081253	324.3257	-0.30842	6952480	-0.25618	683.945	95.6593	90.6657	253.9366	229.9485	81767.5703	142.4714	0.042654	196.3172	3074010
002	2017-08-03t0249	1501746728.2	adult	129.4097	69.4318	-174.6249	1145.3134	79.2608	70013.1003	220947.0463	3702517.3507	933.005	0.22573	200.341	-0.3141	198.8539	-0.21323	437.8654	0.28378	397.9024	160258.75	265.1126	-0.2524	327.8397	-0.084701	7320240	0.077121	1050.58	89.9766	85.3019	287.5078	256.9609	105227.8438	145.8721	0.056716	212.4163	3287650
002	2017-08-03t0801	1501765447.31	adult	134.6094	74.6316	-169.4252	799.9265	172.7048	69543.8411	227182.8845	6410591.8873	1111.48	1.1773	170.386	-1.6016	165.287	-1.6616	397.2617	-0.28759	374.2773	143411.4531	234.8604	-1.3782	305.9368	-0.59549	6147000	-0.87695	1377.09	82.0505	74.3732	309.922	267.9768	111881.8359	145.719	0.034154	223.4899	2960130
002	2017-08-03t1057	1501776034.07	adult	137.5502	77.5724	-166.4844	1032.6456	79.3205	66061.8986	208371.8591	3578817.4206	825.888	-0.12573	189.267	-0.72251	184.9675	-0.75747	399.6604	-0.14879	370.0015	137882.8438	255.1565	-0.51597	315.7666	-0.24013	6517790	-0.54615	984.097	84.1235	78.1456	272.0079	240.7316	93842.7344	138.7704	-0.036105	204.9335	2896960
002	2017-08-03t1449	1501789927.92	adult	141.4096	81.4318	-162.625	1110.8606	81.1652	69374.1578	218556.5582	3705643.7297	810.105	-0.13712	211.633	0.32207	209.595	0.36863	428.7191	0.53099	376.4107	155625.0469	273.4308	0.28163	321.9636	0.036127	7664090	0.40004	930.64	91.3113	88.1603	236.3138	215.7319	85781.9219	137.3768	-0.061088	183.3305	3306750
002	2017-08-03t1944	1501807678.47	adult	146.3403	86.3625	-157.6943	1163.5284	86.4068	74665.345	235199.0255	4116842.6978	773.795	-0.2461	162.54	-1.8477	159.0076	-1.8368	355.6922	-0.76337	311.436	138719.9531	211.7623	-2.1691	254.3134	-1.939	6328650	-0.62401	488.737	72.0792	68.7508	181.1116	164.306	70633.5312	110.6679	-0.31719	142.7558	2806480
002	2017-08-03t2249	1501818729.48	adult	149.4101	89.4322	-154.6246	1108.3757	77.2129	68867.2212	217050.8181	3657726.481	783.55	-0.15345	218.889	0.68924	215.3206	0.64689	401.8951	0.24263	360.2579	144682.25	270.7133	0.24579	316.2671	0.0021484	7865990	0.56318	606.445	97.0905	93.8514	216.8746	194.9339	78074.8438	135.7752	-0.10355	171.3547	3489040
002	2017-08-04t0433	1501839376.44	adult	155.1453	95.1675	-148.8893	1109.1481	80.7226	73387.2727	231539.6581	4035992.3017	1282.32	2.448	197.192	-0.26071	192.7115	-0.32883	420.3376	0.76729	403.0347	160989.2812	272.1445	0.33243	339.3078	0.78789	7542590	0.32865	1607.99	92.24	85.5098	325.2798	289.9168	124582.1797	157.6677	0.084889	238.2685	3528180
002	2017-08-04t0729	1501849942.59	adult	158.0804	98.1025	-145.9543	735.7556	81.0356	45110.0713	144101.6117	2319313.2727	545.51	-1.2505	235.634	1.4419	233.5399	1.4293	343.6183	-0.75923	331.2918	81093.9062	287.6029	0.96502	317.3611	0.14014	5552480	-1.067	494.745	99.2112	95.508	229.2732	212.6319	54108.4805	141.7507	-0.081748	182.529	2337810
002	2017-08-04t1049	1501861928.53	adult	161.4098	101.4319	-142.6249	1057.4421	78.7167	69739.3704	219920.1179	3833286.4213	942.665	0.80648	235.322	1.4249	231.2536	1.3217	483.9809	2.2505	444.0126	176169.0625	294.9474	1.2661	358.3143	1.4452	8553250	1.0296	1032.26	104.752	99.7104	282.8752	249.0694	102966.5938	158.2105	0.07404	214.6534	3807420
002	2017-08-04t1617	1501881609.49	adult	166.8767	106.8989	-137.1579	1126.536	89.8681	73747.4208	232488.1518	4187172.2967	776.222	0.017136	166.923	-1.597	163.1833	-1.5969	372.7607	0.0021774	334.125	143512.8906	220.7703	-1.7387	274.1299	-1.1538	6416530	-0.39695	671.112	76.3234	72.3931	198.5968	179.1246	76459.7812	118.6804	-0.37824	156.3091	2933870
002	2017-08-04t1915	1501892295.1	adult	169.8449	109.8671	-134.1897	1102.2013	75.8663	68444.6477	215646.0221	3590866.6023	866.751	0.5031	180.39	-1.0136	175.691	-1.0731	388.6668	0.39056	334.1346	139142.7031	237.7098	-1.0633	290.5821	-0.629	6442100	-0.36219	1085.98	84.1061	79.6506	222.9145	197.5474	79803.4062	132.1642	-0.25067	174.1429	3003600
002	2017-08-04t2249	1501905127.31	adult	173.4094	113.4316	-130.6252	1041.1415	81.6888	69915.2761	221701.1283	3872217.2153	951.282	0.95763	230.75	1.1891	226.6277	1.0741	471.8494	2.2648	414.8088	172225.0312	284.7411	0.83187	337.8859	0.87811	8406440	0.89323	596.269	105.732	101.4046	228.369	207.4852	83354.7031	154.8908	-0.0081633	188.8087	3851910
002	2017-08-05t0401	1501923854.2	adult	178.6114	118.6335	-125.4233	1029.635	80.5825	67795.2368	213966.0631	3727042.2606	1016.26	1.3233	197.566	-0.29363	196.287	-0.23481	432.1341	1.4886	359.2839	152975.4688	261.2296	-0.14883	312.1145	0.068367	6980400	0.012888	587.96	92.1041	89.2408	210.31	192.6119	74449.7578	138.2768	-0.24867	173.6124	3254220
002	2017-08-05t0715	1501935499.54	adult	181.8462	121.8683	-122.1885	1057.5451	73.1174	64880.342	204512.802	3364832.4194	848.076	0.49791	226.274	0.96232	223.5793	0.9077	443.7426	1.8111	393.6001	150428.75	283.9551	0.77404	335.2024	0.82746	7662090	0.43102	637.593	99.7788	96.598	215.5418	198.3467	73068.6719	144.774	-0.19133	178.5845	3378710
002	2017-08-05t1049	1501948328.73	adult	185.4098	125.432	-118.6248	1097.8725	77.6475	67362.5085	212255.2647	3505058.3963	1024.92	1.4109	201.424	-0.15189	199.6028	-0.1234	417.4989	1.2759	366.4557	146959.6094	257.0983	-0.35732	302.4205	-0.24542	7083070	0.090611	1223.59	95.8889	92.1036	216.9478	195.0336	76365.625	143.586	-0.24284	175.6963	3371930
002	2017-08-05t1545	1501966101.28	adult	190.3467	130.3688	-113.688	1104.5347	78.5803	70424.881	222153.1971	3781322.622	1163.19	2.1321	231.833	1.182	227.1411	1.0265	478.5214	2.803	426.6796	176095.875	297.7332	1.3217	366.8076	1.9214	8515680	0.93281	734.545	109.059	102.8847	293.9874	266.7769	108187.3594	169.6807	0.12397	233.4316	4005940
002	2017-08-05t1903	1501977983.1	adult	193.6472	133.6693	-110.3875	1061.7579	75.3351	70585.7937	222730.595	3874397.5116	910.918	0.87941	213.762	0.36427	210.152	0.2911	443.1924	2.0337	379.9633	163094.8125	265.0569	-0.074128	313.7013	0.12866	7861960	0.55104	728.375	104.447	99.9135	246.8549	221.0929	90842.6172	153.2491	-0.18506	196.3175	3841450
002	2017-08-06t0033	1501997774.07	adult	199.1447	139.1668	-104.89	1073.1314	75.4262	68691.6372	216683.0126	3662258.9468	923.876	0.96557	197.64	-0.38201	194.851	-0.38671	384.0611	0.67319	321.2169	137877.9375	249.4436	-0.77519	289.0594	-0.73139	7082610	0.099246	790.613	98.7286	95.6069	220.4794	201.326	79152.0938	143.5669	-0.47537	180.0417	3538040
002	2017-08-06t0344	1502009251.14	adult	202.3327	142.3549	-101.7019	1020.363	77.1679	64602.8133	203705.959	3427828.2895	722.078	-0.028415	208.98	0.11425	206.0426	0.080122	407.4601	1.2964	366.7647	137721.5	273.5016	0.22639	318.9364	0.29539	7043460	0.074571	920.369	98.5239	93.4067	245.5611	220.6188	82999.6406	152.6188	-0.34549	194.1232	3320650
002	2017-08-06t0705	1502021337.3	adult	205.69	145.7121	-98.3446	941.2047	79.9839	61289.5961	193477.4277	3346166.1821	979.999	1.2695	217.87	0.49953	215.3475	0.46647	434.2562	2.0288	366.2681	138961.9844	277.066	0.35227	324.7701	0.48839	6964860	0.026761	579.812	103.645	99.5419	239.6272	223.1481	76680.7109	154.7238	-0.37198	196.3175	3313310
002	2017-08-06t1219	1502040139.66	adult	210.9129	150.935	-93.1218	1048.6184	76.1261	64617.9812	203670.0788	3383451.4986	612.808	-0.52903	210.618	0.15288	207.7842	0.12156	365.3795	0.30057	340.3117	123498.2578	264.4691	-0.20892	303.9273	-0.24344	7103710	0.10041	634.759	105.229	101.4938	226.791	207.0703	76655.375	152.8748	-0.5654	187.685	3549150
002	2017-08-06t1513	1502050590.23	adult	213.8158	153.838	-90.2188	1030.2046	75.3735	64022.3243	201793.8366	3386398.6529	683.535	-0.16372	206.074	-0.060747	202.9486	-0.096465	369.2694	0.42335	338.0648	123705.2656	260.4429	-0.38987	300.5984	-0.36266	6886790	-0.026999	808.643	107.616	103.8498	234.5276	215.6585	78566.7578	156.2393	-0.55222	193.5718	3596410
002	2017-08-06t1849	1502063525.85	adult	217.409	157.4312	-86.6256	1004.1289	77.3178	63939.6991	201721.3742	3392534.1266	643.034	-0.34333	208.725	0.046599	205.9193	0.020506	354.4535	0.044743	320.2181	118387.4531	259.3242	-0.45026	293.5547	-0.60459	6960570	0.011599	746.739	109.912	105.7332	230.7539	214.8318	77071.7969	158.6849	-0.54802	193.5935	3665340
002	2017-08-07t0001	1502082244.1	adult	222.6086	162.6307	-81.4261	1181.592	74.1637	71144.4793	223992.9194	3711139.6853	766.364	0.29978	179.234	-1.2746	174.6385	-1.3377	362.9026	0.30225	337.2306	134999.75	245.6447	-1.0095	296.448	-0.51297	6663750	-0.16261	841.131	90.4779	84.1764	264.9645	241.688	98566.8125	152.6642	-0.89701	206.9701	3363880
002	2017-08-07t0257	1502092843.27	adult	225.5528	165.5749	-78.4819	1020.4015	75.1452	63710.8963	200896.812	3343988.6819	915.672	1.0591	227.606	0.86437	224.4908	0.80169	413.3313	1.7195	365.9198	137639.3125	285.8239	0.55474	329.6839	0.57302	7568340	0.36591	740.104	115.402	109.8785	266.1577	242.9406	88630.5312	170.8841	-0.27743	216.2047	3837360
002	2017-08-07t0649	1502106730.72	adult	229.4104	169.4325	-74.6242	1075.9726	78.5684	68313.3833	215316.3569	3678741.3559	810.572	0.56947	189.39	-0.83824	189.37	-0.72184	348.0021	-0.079186	302.7321	124236.7422	245.2221	-1.0356	276.4308	-1.1658	6750630	-0.10812	606.183	102.531	98.5085	220.039	205.8805	78553.9375	159.2731	-0.81411	190.8507	3654620
002	2017-08-07t1145	1502124524.73	adult	234.3532	174.3753	-69.6815	1091.3227	79.5582	67046.5177	211272.2841	3548897.6366	755.119	0.33409	181.522	-1.1977	177.4738	-1.2525	348.1601	-0.05307	323.0702	121856.0469	243.607	-1.1002	291.0261	-0.69294	6352730	-0.33347	896.815	102.179	95.0101	291.8559	260.4473	102149.5781	166.9152	-0.61631	223.075	3575970
002	2017-08-07t1449	1502135531.59	adult	237.4106	177.4328	-66.624	981.0163	78.1857	63555.4121	200506.8582	3461613.9581	1159.56	2.3804	174.634	-1.5124	170.7152	-1.5597	338.632	-0.30772	316.633	112425.8203	240.4617	-1.2203	284.4009	-0.90084	5786840	-0.66123	1558.93	100.091	93.6415	286.474	251.6631	95109.375	165.6796	-0.73274	217.4137	3316720
002	2017-08-07t1940	1502153013.58	adult	242.2667	182.2889	-61.7679	980.8303	77.3112	62093.4623	195973.136	3320637.4041	673.358	-0.013784	203.759	-0.21947	201.6466	-0.21017	335.1722	-0.38423	310.6178	108595.7969	257.608	-0.58973	290.66	-0.70567	6596700	-0.17541	647.938	115.591	111.1756	241.1071	220.4591	78118.6875	168.497	-0.72737	201.7775	3742260
002	2017-08-07t2249	1502164333.79	adult	245.4112	185.4334	-58.6234	995.1151	80.4942	63179.5895	199375.2629	3442636.459	553.805	-0.58997	196.343	-0.55934	193.8193	-0.56524	327.3861	-0.58771	309.5525	108037.4219	258.8023	-0.5551	294.203	-0.59959	6470870	-0.24535	652.128	107.981	103.0177	231.4922	218.1468	76392.4219	163.5725	-0.99711	200.1379	3558720
002	2017-08-08t0249	1502178733.9	adult	249.4113	189.4334	-54.6234	734.243	83.1278	49119.1967	156270.3453	2762004.0646	636.43	-0.14838	197.572	-0.51343	196.6093	-0.4509	328.9019	-0.5307	307.2491	84527.7812	256.5402	-0.64955	287.5927	-0.80223	5061200	-1.0776	681.538	115.101	110.6039	242.2482	224.9133	62257.7969	175.9602	-0.58666	210.6039	2948540
002	2017-08-08t0724	1502195271.62	adult	254.0051	194.0272	-50.0296	1072.6668	92.0888	70067.9528	220806.7689	3979232.097	770.523	0.55296	162.97	-2.0978	160.787	-2.0913	271.4363	-2.069	260.2194	99345.7031	217.9225	-2.0402	245.7731	-2.0362	5950830	-0.54705	946.212	93.655	87.3783	218.3097	201.895	79901.3594	155.2544	-1.5237	187.5064	3419810
002	2017-08-08t1049	1502207533.78	adult	257.4112	197.4334	-46.6234	1066.9645	88.0686	72501.2912	228684.9686	4196148.424	474.372	-0.90342	157.38	-2.3674	155.7854	-2.342	258.6566	-2.3863	249.2011	97772.2031	212.0122	-2.2456	238.6443	-2.2306	5941090	-0.55181	603.296	90.2318	85.4893	202.4154	189.5492	76513.0156	147.4558	-1.9104	176.7868	3406250
002	2017-08-08t1449	1502221934.54	adult	261.4115	201.4336	-42.6232	1025.2772	81.7492	64281.5316	202708.918	3421103.7656	695.646	0.22752	192.377	-0.783	191.2176	-0.73398	317.6612	-0.79288	301.162	106734.1641	256.2729	-0.69594	285.7161	-0.86446	6449630	-0.24613	463.226	112.72	107.8208	229.6317	218.887	77156.2656	173.7638	-0.94253	204.9009	3779040
002	2017-08-08t1849	1502236332.82	adult	265.411	205.4331	-38.6237	986.5562	78.6561	60312.8906	190120.9013	3161035.9494	553.197	-0.45547	192.53	-0.78795	192.3202	-0.6969	311.6753	-0.93692	294.9626	98177.7109	253.9363	-0.78876	282.4989	-0.95804	6057970	-0.48049	466.452	114.591	109.8274	230.4299	219.3887	72585.4219	175.1155	-0.97555	206.2673	3605600
002	2017-08-08t2249	1502250730.22	adult	269.4103	209.4324	-34.6244	1057.2231	76.768	60979.0558	192067.3762	3096608.1181	457.895	-0.90224	189.469	-0.94119	189.2903	-0.85327	301.6789	-1.1824	294.1617	96235.5781	254.4982	-0.78071	283.602	-0.92878	6040260	-0.49071	473.516	112.526	107.5538	228.7793	218.513	72980.5938	177.1674	-0.98002	205.8895	3587340
002	2017-08-09t0249	1502265128.93	adult	273.4099	213.432	-30.6247	1046.386	74.3759	61540.2792	193916.9636	3165490.4332	418.395	-1.0707	184.755	-1.172	183.7685	-1.1304	299.558	-1.221	294.2228	96457.6797	253.4385	-0.82752	282.7947	-0.95293	5941730	-0.55002	483.335	110.361	105.0645	226.9952	219.4404	73092.4688	178.425	-1.0152	207.8118	3549210
002	2017-08-09t0649	1502279529.38	adult	277.41	217.4322	-26.6246	1034.3045	75.5017	61433.0097	193582.5923	3181957.2747	417.018	-1.0493	186.553	-1.1017	185.0354	-1.0878	301.0602	-1.1666	296.4342	96640.3281	256.1467	-0.74748	284.4463	-0.90968	5988360	-0.52097	463.892	111.874	106.6934	229.7748	221.3384	73757.7031	180.3284	-1.0244	210.7852	3591150
002	2017-08-09t1049	1502293933.28	adult	281.4111	221.4333	-22.6235	987.435	73.3961	59000.7313	185979.2487	3043885.0299	380.758	-1.201	186.026	-1.1392	185.2783	-1.0937	304.0521	-1.0755	297.6999	93952.1016	255.9452	-0.76509	286.6558	-0.85253	5732940	-0.67644	416.199	112.649	107.5344	232.8129	226.7273	71939.1953	182.8969	-1.0072	213.3489	3471610
002	2017-08-09t1526	1502310588.92	adult	286.0377	226.0598	-17.997	956.5959	74.0299	57612.0322	181659.9463	2991962.4313	543.798	-0.3587	193.779	-0.79044	192.6011	-0.75717	317.9529	-0.71212	311.4802	95703.8281	266.1921	-0.44282	299.0214	-0.52884	5828880	-0.61618	596.718	118.689	113.2699	247.3888	236.7676	74464.0234	193.1545	-0.70544	224.9488	3570150
002	2017-08-09t1928	1502325076.18	adult	290.0619	230.0841	-13.9727	959.6153	73.2965	57672.0334	181865.7231	2972974.2556	497.353	-0.56029	192.776	-0.84913	191.2053	-0.84069	316.2375	-0.74271	310.5878	95503.7109	265.8132	-0.46864	296.7206	-0.59557	5804880	-0.62914	557.583	118.811	112.9399	248.0853	237.5024	74921.75	194.0545	-0.75456	227.3114	3577630
002	2017-08-09t2326	1502339393.95	adult	294.0391	234.0612	-9.9956	954.2175	73.345	57188.2437	180340.2336	2940862.3833	558.275	-0.22915	193.976	-0.80386	192.9414	-0.76981	321.1292	-0.61144	313.6997	96017.6328	268.2831	-0.40255	300.7078	-0.49841	5790760	-0.6355	538.174	120.551	114.5955	252.064	242.7779	75367.1406	198.5568	-0.66447	229.9504	3598810
002	2017-08-10t0326	1502353795.05	adult	298.0394	238.0615	-5.9953	945.0927	73.6789	56060.1895	176862.8053	2879716.7588	532.592	-0.32735	196.311	-0.70423	194.8794	-0.68737	322.874	-0.55859	317.5386	94602.0781	271.2711	-0.32132	305.4352	-0.38476	5748370	-0.65895	513.72	122.929	116.4664	259.5531	249.2223	76049.0469	202.9513	-0.58013	237.8958	3599610
002	2017-08-10t0726	1502368175.79	adult	302.034	242.0562	-2.0006	935.9044	72.9512	55715.5758	175833.2967	2861531.2873	578.459	-0.070335	198.128	-0.62836	196.781	-0.60499	327.5945	-0.43576	321.1979	95657.5938	274.0812	-0.24714	307.1961	-0.34851	5767900	-0.64327	534.366	124.765	117.8861	264.4756	255.542	77226.8906	206.4761	-0.5297	242.4115	3632140
002	2017-08-10t1126	1502382580.25	dead	306.0353	246.0574	2.0006	925.1877	72.1352	53264.3734	168058.8973	2678453.298	552.221	-0.17089	201.019	-0.50022	199.7081	-0.46807	332.5185	-0.31079	326.6402	92772.6562	278.2755	-0.13134	312.9769	-0.21314	5598390	-0.74569	566.85	128.308	121.4485	269.5744	261.1716	75211.2656	211.5177	-0.42343	246.4734	3573380
003	2017-07-28t1449	1501271551.17	egg	-2.5897	-54.2088	-238.472	153.9209	27.8739	2851.571	9075.6745	49884.7407	0	1324.1911	0	-0.014667	0	-0.030782					0	0.022677	0	0.16326	0	1.8714	0	0	0				0	-0.10713	0	0
003	2017-07-28t2000	1501290196.8	larva	2.5897	-49.0294	-233.2926	156.4462	29.2008	3032.238	9658.6954	55535.3951	0	0.56863	0	-0.30574	0	-0.31562					0	-0.28151	0	-0.20023	0	1.0413	0	0	0				0	-0.12732	0	0
003	2017-07-28t2256	1501300784	larva	5.5306	-46.0886	-230.3517	170.9445	27.5045	3141.9285	9971.832	54365.1935	0	-0.029269	0	-0.4697	0	-0.47585					0	-0.45382	0	-0.40267	0	0.6231	0	0	0				0	-0.1393	0	0
003	2017-07-29t0249	1501314746.65	larva	9.4091	-42.21	-226.4732	156.6891	27.9666	2913.2734	9268.6121	51138.8073	0	-0.47226	0	-0.68542	0	-0.68646					0	-0.68153	0	-0.66637	0	0.11754	0	0	0				0	-0.15574	0	0
003	2017-07-29t0743	1501332429.08	larva	14.3209	-37.2983	-221.5614	164.3661	27.4606	3019.6037	9591.2288	52186.0226	0	-0.85153	0	-0.95917	0	-0.95341					0	-0.97201	0	-0.99634	0	-0.46222	0	0	0				0	-0.17779	0	0
003	2017-07-29t1049	1501343542.72	larva	17.408	-34.2111	-218.4743	164.8625	27.8395	3066.7659	9743.1249	53704.2143	0	-1.0405	0	-1.1323	0	-1.122					0	-1.1565	0	-1.202	0	-0.79831	0	0	0				0	-0.19249	0	0
003	2017-07-29t1632	1501364120.83	larva	23.1241	-28.495	-212.7582	274.5494	29.6582	6631.7059	21059.2889	133612.651	304.527	-0.29378	174.325	0.94094	173.0803	0.96521	255.0157	-1.11	247.36	9180.5645	215.1108	0.8141	236.5852	0.61243	624779	-0.70231	252.273	62.7993	60.1914	153.0308	143.87	5509.1099	94.0885	0.026156	124.9619	225073
003	2017-07-29t1928	1501374694.21	larva	26.0612	-25.5579	-209.8211	167.6568	27.7959	3112.7564	9885.3481	54415.9523	0	-1.465	0	-1.6241	0	-1.6006					0	-1.684	0	-1.7736	0	-1.6477	0	0	0				0	-0.23827	0	0
003	2017-07-29t2249	1501386748.31	larva	29.4095	-22.2096	-206.4727	325.6712	30.8184	7069.0833	22302.116	140872.2774	422.613	-0.31185	223.364	1.3138	222.0795	1.3525	310.9031	-0.8977	300.1862	12125.2217	265.6416	1.0335	289.0114	0.70311	859950	-1.0713	320.461	74.4819	71.9641	174.4245	155.0921	6802.5566	105.9926	0.040179	136.8613	286755
003	2017-07-30t0416	1501406378.27	larva	34.8623	-16.7568	-201.02	344.6992	35.9942	8471.2461	26732.3585	190606.5766	876.282	0.67185	210.953	0.86922	208.1168	0.89186	337.9131	-0.87905	316.9675	15544.0039	267.6142	0.76586	296.6745	0.43434	964057	-1.4591	985.925	71.6287	66.5666	227.6461	191.3704	10471.7227	114.1295	0.047966	170.3573	327343
003	2017-07-30t0714	1501417049.8	larva	37.8266	-13.7925	-198.0557	164.3666	27.5865	3035.8004	9643.5247	52724.8875	0	-1.9109	0	-2.3144	0	-2.2708					0	-2.4327	0	-2.5458	0	-2.6247	0	0	0				0	-0.3181	0	0
003	2017-07-30t1049	1501429948	larva	41.4094	-10.2097	-194.4728	561.7004	49.3929	22697.062	71696.1745	774402.471	587.293	-0.4902	271.811	1.4151	268.2299	1.4427	402.3742	-0.58897	394.128	48284.9102	338.1677	1.2133	376.5936	0.77745	3257110	0.11886	468.027	75.9877	73.7277	176.9879	159.7073	21238.543	108.3763	0.0081365	143.3601	910561
003	2017-07-30t1600	1501448632.97	larva	46.5997	-5.0194	-189.2826	766.9038	51.638	32851.9354	103598.1815	1166402.7962	670.371	-0.53118	196.733	0.040975	192.6241	0.061037	405.2472	-0.73888	398.8592	70513.0156	255.3295	-0.046437	338.3389	0.081529	3404460	-0.23957	747.034	74.0022	68.4673	246.7568	214.6396	42935.6797	120.4339	0.031654	181.0513	1280610
003	2017-07-30t1914	1501460257.8	larva	49.8288	-1.7903	-186.0534	745.8204	55.242	33848.7741	106757.3374	1282453.9376	1141.83	0.52705	198.899	-0.02361	189.3645	-0.084255	655.8579	1.1865	645.4192	117398.5625	291.2064	0.2846	411.5375	0.68909	3541390	-0.42281	921.221	72.3572	66.5137	274.9515	241.2749	49216.3164	124.7259	0.044756	192.0842	1288320
003	2017-07-30t2249	1501473147.78	adult	53.4094	1.7903	-182.4729	798.6577	64.4	38629.7154	121974.3878	1574472.3534	1407.78	1.0134	212.334	0.048557	202.0563	-0.021219	752.756	1.8672	702.3222	152809.4688	307.3852	0.34953	477.0133	1.2148	4308250	-0.10418	710.268	73.0022	67.3093	264.3667	227.7028	53666.4453	123.2422	0.033636	190.9027	1481210
003	2017-07-31t0344	1501490861.27	adult	58.3298	6.7107	-177.5525	789.8783	59.6466	37587.4592	118492.7206	1523490.751	1369.83	0.79823	274.888	1.0698	267.13	1.0499	707.7925	1.355	654.261	140142.9062	339.842	0.72187	427.9876	0.61771	5429310	0.41901	373.329	83.3254	80.5253	205.0162	188.2076	40593.2031	117.5673	0.0040018	158.1902	1645760
003	2017-07-31t0702	1501502728.56	adult	61.6263	10.0072	-174.256	841.1577	67.1634	43569.6936	137526.9123	1896152.4214	845.503	-0.57139	263.641	0.85506	257.173	0.86134	521.8256	-0.26779	478.7287	119498.0625	334.2942	0.60056	408.0341	0.31395	6019180	0.62269	561.915	82.8667	79.3807	210.3869	188.5902	48178.6016	120.5785	0.016376	164.9577	1891930
003	2017-07-31t1233	1501522581.38	adult	67.1409	15.5218	-168.7413	1016.5391	67.006	53251.423	167805.1437	2379628.9985	774.029	-0.87837	259.617	0.8035	250.4775	0.75486	547.2328	-0.16277	532.8038	152677.9688	361.5562	1.0783	487.9597	1.2496	7241760	1.1632	597.854	80.217	77.4105	197.3347	178.7122	55056.375	114.9839	-0.023173	152.9737	2237570
003	2017-07-31t1528	1501533137.57	adult	70.0732	18.4541	-165.8091	951.7914	61.8762	50273.0915	158432.479	2220728.4519	1381.37	0.60305	255.504	0.74133	245.6179	0.66965	654.0883	0.7049	549.628	172679.2969	362.0999	1.1458	470.1172	1.0663	6729710	0.59011	1109.15	80.536	75.2716	258.3594	224.6932	68206.8828	128.0063	0.06759	187.9732	2121240
003	2017-07-31t1849	1501545146.98	adult	73.4092	21.7901	-162.4731	942.2407	63.9457	49991.6333	157673.5214	2216639.6075	816.541	-0.85527	256.301	0.81894	250.383	0.85028	495.1577	-0.66494	454.1917	129731.3203	331.051	0.56481	407.7862	0.18052	6708420	0.32016	448.532	82.8616	80.2146	187.5496	171.978	49138	115.9861	-0.028432	149.1239	2168820
003	2017-08-01t0016	1501564803.53	adult	78.8693	27.2502	-157.013	903.7915	71.437	49550.4103	156239.6388	2317752.3388	718.137	-1.142	245.436	0.59283	239.5776	0.6231	448.1827	-1.0993	428.9618	116527.5	319.9844	0.37656	391.5593	-0.039335	6366840	-0.23462	654.772	82.4965	79.7081	202.835	181.8429	52737.1016	116.4414	-0.042535	153.2046	2140040
003	2017-08-01t0312	1501575377.47	adult	81.8065	30.1874	-154.0758	991.2093	68.1183	50817.3031	160254.748	2193230.8901	1465.48	0.85353	272.789	1.532	259.046	1.3043	684.1361	1.3324	599.0554	182664.3438	387.5062	2.2136	520.3768	2.2388	7270090	0.41119	539.851	84.8998	81.2319	219.8091	199.2803	58689.0391	124.3765	0.0422	169.281	2262660
003	2017-08-01t0649	1501588347.45	adult	85.4093	33.7902	-150.473	966.4848	71.7037	55109.2954	173758.4643	2654106.5444	1123.08	-0.036602	237.826	0.43244	226.5941	0.26362	575.627	0.35037	503.7745	166356.2031	341.93	1.1158	456.5544	1.2775	6853680	-0.090128	679.6	78.517	76.5011	172.8544	156.9375	49954.9219	109.6864	-0.17423	139.4324	2262700
003	2017-08-01t1200	1501607049.62	adult	90.6043	38.9852	-145.2779	989.7443	75.2658	57789.819	182134.035	2872471.526	1071.52	-0.10722	254.987	1.1558	244.2329	0.98192	595.7862	0.84792	516.3732	180523.2188	361.2843	1.8813	463.5246	1.6648	7704180	0.48147	662.473	83.331	78.9499	233.4931	211.3346	70748.4141	128.4258	0.0673	179.8976	2517760
003	2017-08-01t1457	1501617627.11	adult	93.5425	41.9234	-142.3397	1054.6593	75.9115	60580.059	191031.9248	2932122.2988	1472.95	1.1981	236.842	0.53549	229.7859	0.49026	578.6365	0.79456	459.2046	183427.7656	309.9563	0.37621	371.6745	-0.15331	7501960	0.27556	1126.6	87.2712	82.5396	232.1919	203.8389	73604.8281	132.785	0.10571	178.0845	2764320
003	2017-08-01t1849	1501631547.29	adult	97.4093	45.7901	-138.473	1045.3508	67.0244	57661.8235	181725.4044	2654677.4337	978.996	-0.28434	235.514	0.56076	229.769	0.55481	523.3883	0.23691	450.0877	158063.2656	307.6487	0.40504	391.6224	0.40718	7102860	-0.12814	570.101	80.2631	78.3991	179.4885	163.0508	54205.5312	112.4196	-0.17168	143.0247	2420650
003	2017-08-01t2344	1501649299.68	adult	102.3405	50.7214	-133.5418	1005.4174	75.4778	60983.5649	192298.7955	3102224.8371	870.592	-0.5763	227.147	0.33033	215.8355	0.080358	541.2655	0.74762	509.3439	172663.7031	341.3213	1.7502	451.6482	2.0539	7233740	-0.04315	717.33	76.9126	73.4855	218.4428	196.3893	69683.2656	120.2363	-0.091781	166.8091	2449360
003	2017-08-02t0249	1501660349.44	adult	105.4098	53.7907	-130.4724	1117.0436	72.4239	64749.7045	204043.3393	3188669.1981	1064.14	0.18193	211.136	-0.27746	199.1108	-0.57191	502.8855	0.31683	456.8853	170478.1719	314.5039	0.92576	414.6189	1.3182	7145490	-0.13583	881.888	77.9677	75.2488	192.6631	176.4049	65312.7773	114.8814	-0.16383	152.773	2638660
003	2017-08-02t0833	1501680979.66	adult	111.1405	59.5214	-124.7418	1005.5885	74.0573	60058.4354	189289.4753	3026425.8043	1205.65	0.89201	236.19	0.93618	226.4571	0.71394	610.2311	2.3597	538.1784	191612.5625	324.6452	1.5583	471.0279	3.16	7409760	0.084176	650.67	83.6422	79.9762	215.6147	193.8042	67703.0156	126.0261	-0.057545	168.93	2624020
003	2017-08-02t1129	1501691550.83	adult	114.0769	62.4578	-121.8054	1083.9841	72.393	63737.5781	200803.543	3151376.1101	1265.44	1.2194	244.911	1.3842	236.014	1.1897	589.4511	2.2041	519.085	196287.2188	331.4964	1.9241	455.3338	2.8876	8152120	0.74256	861.041	91.83	87.9692	235.798	209.8133	78520.7266	133.5191	0.010523	181.6485	3056650
003	2017-08-02t1449	1501703554.93	adult	117.4114	65.7923	-118.4709	971.661	72.7804	60614.2716	191229.5087	3156647.9604	1260.32	1.3283	226.601	0.66141	217.7988	0.45945	523.5001	1.2717	453.9721	165949.5156	304.4574	1.0096	401.801	1.6107	7165560	-0.11058	468.322	89.2641	86.2296	195.9115	182.3088	62103.9609	127.1231	-0.069139	162.3287	2822710
003	2017-08-02t2017	1501723221.23	adult	122.8742	71.2551	-113.008	1053.7158	73.8249	62485.1701	196880.8964	3170008.5463	1174.43	1.1377	210.237	0.031297	202.2231	-0.14929	526.4249	1.5965	466.1967	172140.9375	305.092	1.2039	400.3696	1.8082	6860260	-0.3509	878.77	87.0107	82.2191	254.7875	229.6938	83315.5078	138.7634	0.021827	202.9158	2839250
003	2017-08-02t2312	1501733778.18	adult	125.8067	74.1876	-110.0756	1104.8097	91.9807	67201.5769	212241.4469	3479524.7482	1068.53	0.74309	214.651	0.27028	209.0456	0.1913	461.21	0.5645	417.1181	161884.7188	274.8727	0.048047	357.3837	0.65419	7529300	0.23854	624.135	90.3894	86.7756	218.82	200.5189	76805.8125	130.7935	-0.065197	171.2115	3170590
003	2017-08-03t0249	1501746750.09	adult	129.41	77.7909	-106.4723	1063.3073	73.6999	66445.407	209525.7802	3469843.1937	775.424	-0.49654	200.691	-0.29826	199.5811	-0.1805	413.6844	-0.16057	375.071	143548.4844	265.0265	-0.25588	318.607	-0.35709	6957760	-0.23136	750.64	85.2045	81.4932	236.8618	208.1727	82191.0625	132.0858	-0.066168	179.9961	2953960
003	2017-08-03t0801	1501765468.46	adult	134.6096	82.9905	-101.2727	1087.9742	76.9753	66964.412	211085.93	3473238.5515	1160.39	1.4084	216.066	0.46094	211.3779	0.40203	431.349	0.35522	385.1735	150972.1406	276.4817	0.30774	332.4257	0.19409	7552150	0.29249	748.04	93.2119	89.7612	207.0315	187.7451	72461.0391	134.6352	-0.061979	168.2222	3258040
003	2017-08-03t1057	1501776056.04	adult	137.5506	85.9315	-98.3317	962.7977	82.3541	64536.5086	203756.9326	3609373.7648	627.728	-1.0745	204.964	-0.015208	202.2145	0.011459	374.5645	-0.62877	340.8451	126228.2422	258.7979	-0.3686	308.5579	-0.45609	6891500	-0.24061	495.926	92.5838	89.2456	215.7847	197.9581	72719.4609	135.0749	-0.068181	177.2536	3112950
003	2017-08-03t1449	1501789949.26	adult	141.4098	89.7907	-94.4725	1067.4607	76.7373	67847.1363	214039.2988	3637671.8499	699.3	-0.67793	186.078	-0.82629	187.1254	-0.62736	362.0247	-0.76731	327.8445	128156.7578	250.4207	-0.64913	294.9591	-0.77887	6583240	-0.46462	879.385	84.5635	82.6113	204.4949	181.5546	72391.1875	127.5566	-0.14651	162.7732	2991770
003	2017-08-03t1944	1501807700.45	adult	146.3407	94.7216	-89.5416	1147.3841	77.2569	72153.3595	227397.7205	3782742.667	738.801	-0.41979	198.446	-0.24075	196.1917	-0.20266	359.9222	-0.67911	325.6216	135690.6562	251.1381	-0.57456	291.9348	-0.79231	7470290	0.25695	838.068	94.8214	91.4342	230.753	211.8236	86993.875	139.5161	-0.058655	182.9133	3569460
003	2017-08-03t2249	1501818750.67	adult	149.4102	97.7911	-86.4721	1067.6972	79.7842	66063.8581	208164.3426	3484800.3206	644.755	-0.8493	201.418	-0.090202	198.3787	-0.093636	366.0223	-0.4813	344.7878	126643.7188	254.202	-0.42257	309.0727	-0.21834	6950140	-0.12806	678.99	99.4488	94.7642	244.9971	231.723	84768.9844	145.686	-0.012735	206.833	3431580
003	2017-08-04t0433	1501839397.83	adult	155.1455	103.5264	-80.7368	1007.8972	85.499	65755.3781	207367.7705	3688206.4738	878.557	0.40306	164.246	-1.7207	161.9813	-1.6575	293.2825	-1.8535	272.071	100595.9062	213.419	-2.0421	248.8114	-2.0087	5631660	-1.048	1059.86	83.8935	80.0408	219.6259	196.0436	75331.6875	129.0692	-0.19275	171.5016	2876540
003	2017-08-04t0729	1501849963.79	adult	158.0805	106.4614	-77.8018	996.983	76.4671	60700.3867	191349.1556	3141007.0718	544.258	-1.2569	191.092	-0.526	190.8269	-0.40789	326.9108	-1.1073	312.4931	103630.7344	252.733	-0.44397	289.7745	-0.71546	6053620	-0.71445	642.894	90.4085	87.3222	219.1074	200.1058	69457.0547	139.8093	-0.10121	177.5274	2864050
003	2017-08-04t1049	1501861950.35	adult	161.4101	109.791	-74.4722	1018.2768	78.2536	64290.7705	202613.0149	3492983.1398	569.976	-1.0881	175.586	-1.2072	175.3393	-1.0711	303.369	-1.5514	283.6573	101931.9766	237.1935	-1.0662	264.3079	-1.4816	5888630	-0.79636	486.151	91.6217	89.8899	206.2684	190.7266	69306.1719	139.5808	-0.11929	174.1478	3072720
003	2017-08-04t1617	1501881631.23	adult	166.877	115.2579	-69.0053	1030.8602	73.8839	61990.5579	195429.3138	3155432.8882	969.713	0.99814	203.352	0.0055537	200.9721	0.011426	328.0088	-0.95607	307.8636	106274.8438	255.4944	-0.3343	287.8087	-0.72467	6584140	-0.28682	1251.4	108.282	103.4767	243.7887	217.5011	78987.5469	160.8164	0.084808	198.5157	3505950
003	2017-08-04t1915	1501892317.05	adult	169.8453	118.2262	-66.037	931.9856	77.744	57671.0396	181894.2923	3023818.372	634.83	-0.67053	204.106	0.029735	201.691	0.031431	315.1844	-1.1984	302.9652	94870.5156	253.783	-0.412	285.1158	-0.80138	6142770	-0.55476	590.634	111.414	106.3436	252.2345	232.1442	75922.5781	165.2321	0.12509	210.5883	3353110
003	2017-08-04t2249	1501905148.6	adult	173.4096	121.7905	-62.4727	919.0983	75.657	54010.9759	170445.9274	2687429.3127	669.168	-0.46692	200.236	-0.15479	198.4478	-0.1214	303.862	-1.4145	290.3723	85992.9375	249.5522	-0.60072	276.416	-1.0782	5648450	-0.84015	705.031	110.795	106.8261	234.9379	214.3244	66487.4219	162.0831	0.077637	196.1143	3125410
003	2017-08-05t0401	1501923875.63	adult	178.6116	126.9925	-57.2707	802.0985	78.9778	47698.9776	152106.67	2445996.1681	625.081	-0.64859	207.002	0.12289	205.0264	0.1355	315.8749	-1.1111	300.2356	78968.7344	255.6749	-0.37692	283.9739	-0.84114	5161600	-1.0968	712.283	117.267	110.4859	262.9449	236.0717	65736.2188	179.6319	0.28435	219.1542	2924060
003	2017-08-05t0715	1501935521.15	adult	181.8464	130.2273	-54.0358	931.5724	75.7752	56099.0661	176849.5582	2931399.0877	1103.95	1.787	197.644	-0.30402	197.3781	-0.20245	317.8605	-1.0442	303.1621	93133.125	256.5149	-0.36019	289.6087	-0.66268	5789390	-0.69352	1361.46	112.27	108.1849	247.9168	227.994	72639.625	171.6109	0.17444	209.3388	3288600
003	2017-08-05t1049	1501948350.7	adult	185.4102	133.7911	-50.4721	856.0381	75.6902	53338.5907	168394.3124	2782799.7919	540.515	-1.0283	207.771	0.12964	205.8161	0.14008	316.5854	-1.0522	303.46	88327.3203	257.0239	-0.36042	287.7092	-0.73271	5782480	-0.67914	557.05	120.936	114.1494	265.1764	247.7034	73984.2031	185.5073	0.37018	228.7733	3365770
003	2017-08-05t1545	1501966123.11	adult	190.347	138.7279	-45.5353	735.1318	102.6635	44382.1471	141483.6568	2337040.6043	596.409	-0.71752	211.758	0.28752	209.3852	0.27156	324.3132	-0.84467	308.0059	75240.6641	262.7983	-0.149	292.7634	-0.57668	4910460	-1.169	665.914	122.239	116.3226	270.2082	250.3724	62688.2969	183.179	0.3459	229.0138	2834590
003	2017-08-05t1903	1501978004.98	adult	193.6475	142.0284	-42.2348	687.0337	121.7406	48336.3403	156221.0108	3000770.345	523.459	-1.0651	208.125	0.11229	206.8366	0.14978	309.3827	-1.1861	297.9024	77964.4453	257.9783	-0.37395	285.4648	-0.83496	5243710	-0.96374	539.894	124.317	118.7984	262.1874	247.7993	66071.2344	184.157	0.37468	228.5637	3132160
003	2017-08-06t0033	1501997796.28	adult	199.1451	147.526	-36.7372	865.4169	80.1106	55468.2413	175331.535	2993155.8559	576.841	-0.76876	208.456	0.10409	206.7946	0.12545	316.0139	-1.0117	303.2392	91644.0234	259.4118	-0.35098	289.5169	-0.71557	6030010	-0.50616	520.062	125.059	119.2906	259.3395	243.5622	75208.4531	187.067	0.4532	225.1754	3617580
003	2017-08-06t0344	1502009275.09	adult	202.3336	150.7145	-33.5486	889.7195	77.4489	55329.9337	174681.5508	2888852.0721	538.683	-0.94266	208.936	0.11226	207.294	0.13387	317.9588	-0.95613	306.8108	91890.0938	261.7744	-0.27097	291.7559	-0.64615	6034700	-0.50465	608.141	126.051	120.0103	263.7435	247.3835	76221.875	190.7263	0.55439	228.0314	3640740
003	2017-08-06t0705	1502021362.73	adult	205.6913	154.0722	-30.191	879.7171	79.3641	55130.4152	174044.334	2906034.3057	493.676	-1.1484	207.576	0.037275	206.1082	0.069447	311.9588	-1.1027	300.1343	89844.1328	258.2617	-0.43906	287.4105	-0.80266	5966140	-0.54606	583.36	125.548	119.2402	259.3343	243.4402	74688.2656	190.2294	0.56957	227.523	3608510
003	2017-08-06t1219	1502040161.06	adult	210.9131	159.294	-24.9692	850.1986	77.5749	53904.8109	170285.8479	2862515.4434	501.943	-1.078	208.804	0.071819	207.4202	0.10593	312.5929	-1.0852	301.5716	88151.1875	259.6327	-0.40852	289.0456	-0.75175	5871140	-0.60786	578.838	127.549	121.4964	267.6863	250.1673	75487.5312	193.7454	0.69825	233.3031	3586440
003	2017-08-06t1513	1502050612.19	adult	213.8162	162.1971	-22.0661	851.3409	77.0954	53389.2562	168624.2002	2801699.249	595.408	-0.5993	209.641	0.098277	208.1206	0.12546	312.5991	-1.0847	300.3936	87215.1484	260.166	-0.40118	289.135	-0.75171	5839330	-0.6297	549.291	128.347	121.916	269.3198	251.5544	75140.2188	194.8967	0.76027	234.0087	3574970
003	2017-08-06t1849	1502063547.81	adult	217.4094	165.7903	-18.4729	846.1996	78.4677	53708.5964	169609.3854	2889254.1333	517.442	-0.96369	208.308	0.028068	207.1182	0.071942	305.0982	-1.2877	294.0745	85732.5938	257.4948	-0.52379	282.8945	-0.962	5838040	-0.63773	539.664	128.33	122.167	263.0476	246.2061	73916.3828	193.7757	0.69171	230.6548	3596590
003	2017-08-07t0001	1502082266.31	adult	222.609	170.9899	-13.2733	827.9405	77.9536	51943.9862	164079.6765	2752377.3974	508.801	-0.97427	209.215	0.055439	207.9988	0.097295	307.8141	-1.2153	296.5581	83725.4375	258.2922	-0.51062	284.3678	-0.9119	5671200	-0.74075	558.199	130.469	124.0197	269.5594	252.0148	73320.1562	197.9102	0.79676	235.616	3536610
003	2017-08-07t0257	1502092864.96	adult	225.553	173.9339	-10.3292	826.4793	78.6177	51563.011	162875.6791	2715411.0032	625.096	-0.37989	209.336	0.05379	208.0664	0.093513	312.3134	-1.0878	299.6209	84324.6094	258.2628	-0.5223	285.2856	-0.88194	5632190	-0.76528	609.983	131.632	125.0559	274.1234	254.1283	74013.3125	199.4576	0.83446	236.8219	3541550
003	2017-08-07t0649	1502106752.37	adult	229.4107	177.7915	-6.4716	817.4492	77.066	50314.2106	158919.4688	2615026.5129	504.956	-0.94884	209.103	0.037288	207.9877	0.084506	304.4504	-1.2983	292.6889	80070.4531	257.6022	-0.55827	282.022	-0.98495	5492720	-0.84587	550.336	131.801	125.2074	266.7373	250.2181	70151.9062	200.0011	0.79656	235.5805	3462160
003	2017-08-07t1145	1502124546.49	adult	234.3535	182.7344	-1.5288	786.0865	78.7963	48721.8728	154078.3763	2537527.8899	538.378	-0.74724	211.329	0.13024	210.3237	0.18125	311.3867	-1.0841	297.1704	79403.6172	257.3181	-0.58051	284.9488	-0.88587	5375580	-0.90839	608.31	134.877	128.0751	282.0854	264.3943	71931.7656	204.4275	0.88512	247.2454	3430870
003	2017-08-07t1449	1502135553.9	dead	237.4111	185.792	1.5288	778.4276	75.868	47837.4305	151235.1544	2468797.4545	635.443	-0.2397	211.175	0.11978	210.0462	0.16659	306.2592	-1.2174	293.0075	76564.7969	256.8287	-0.60612	281.0317	-1.0066	5271780	-0.96475	609.926	134.777	128.6482	277.2329	262.5818	69308.2188	202.9228	0.7654	242.7689	3364580
004	2017-07-28t1449	1501271571.47	egg	-2.5896	-54.209	-230.072	164.8367	28.6513	3225.326	10255.5857	58765.3122	0	1324.188	0	-0.014669	0	-0.030784					0	0.022675	0	0.16325	0	1.8714	0	0	0				0	-0.10713	0	0
004	2017-07-28t2000	1501290216.83	larva	2.5896	-49.0298	-224.8928	153.3119	28.2957	2906.4115	9253.7613	51789.8106	0	0.56864	0	-0.30574	0	-0.31562					0	-0.28151	0	-0.20023	0	1.0413	0	0	0				0	-0.12732	0	0
004	2017-07-28t2256	1501300804.86	larva	5.5308	-46.0887	-221.9517	150.8967	29.6486	2987.2838	9527.6676	55693.4844	0	-0.029297	0	-0.46971	0	-0.47586					0	-0.45383	0	-0.40268	0	0.62307	0	0	0				0	-0.1393	0	0
004	2017-07-29t0249	1501314766.93	larva	9.4091	-42.2103	-218.0733	150.8954	29.4917	2972.9022	9480.2258	55145.4061	0	-0.47226	0	-0.68542	0	-0.68646					0	-0.68153	0	-0.66637	0	0.11754	0	0	0				0	-0.15574	0	0
004	2017-07-29t0743	1501332449.91	larva	14.321	-37.2984	-213.1614	147.727	29.4264	2917.3159	9307.9358	54100.9719	0	-0.85154	0	-0.95919	0	-0.95342					0	-0.97203	0	-0.99635	0	-0.46224	0	0	0				0	-0.17779	0	0
004	2017-07-29t1049	1501343563.02	larva	17.408	-34.2114	-210.0744	118.3772	22.6139	1916.7126	6110.6288	27986.0374	355.637	0.34876	213.526	1.7552	211.6525	1.7685	301.8298	-0.4977	285.9572	3320.1274	251.5266	1.5015	275.9719	1.3437	228045	-0.53921	261.961	67.5306	65.418	166.9626	155.3963	1836.5885	97.8346	0.051829	129.811	72122.7
004	2017-07-29t1632	1501364141.02	larva	23.1241	-28.4953	-204.3583	177.2279	27.9703	3158.0468	10106.3861	51638.0501	521.455	0.44712	215.037	1.5007	213.9082	1.5319	319.9533	-0.58359	297.5475	5759.1602	254.5885	1.2393	279.9963	1.0148	375239	-0.97027	544.304	73.036	70.394	217.0538	185.1215	3906.9675	102.9345	0.049474	148.2879	127448
004	2017-07-29t1928	1501374715	larva	26.0613	-25.5581	-201.4211	150.5166	29.161	2953.3246	9414.882	54311.2805	0	-1.465	0	-1.6242	0	-1.6006					0	-1.684	0	-1.7736	0	-1.6477	0	0	0				0	-0.23827	0	0
004	2017-07-29t2249	1501386768.98	larva	29.4097	-22.2097	-198.0727	280.1705	26.4739	5812.0441	18350.6956	103805.1524	425.78	-0.30219	203.385	1.0337	202.5399	1.0762	293.5741	-1.0369	281.8888	9394.3711	249.2532	0.85293	271.6029	0.54069	644730	-1.29	400.25	66.2503	63.2702	171.857	156.2573	5499.4248	98.6924	0.019617	137.1028	210014
004	2017-07-30t0416	1501406398.97	larva	34.8625	-16.757	-192.62	312.3514	47.4131	11519.6326	36605.4619	371849.6836	409.242	-0.64952	224.217	1.0582	221.5462	1.0848	332.44	-0.92292	326.2103	20611.2793	283.5873	0.94523	312.8132	0.58582	1369740	-1.0649	317.833	73.9607	71.5199	174.6001	160.7495	10825.2041	104.8055	0.019932	141.2739	451826
004	2017-07-30t0714	1501417070.52	larva	37.8268	-13.7926	-189.6556	580.0383	42.6859	19448.6341	61371.8615	553091.9448	667.271	-0.089695	247.69	1.2462	243.284	1.2544	453.7895	-0.054281	441.0282	47194.1055	311.2639	1.0991	380.5319	1.0384	2560620	-0.19395	535.604	73.5088	70.9997	176.6834	155.4872	18375.0723	104.2275	0.0079855	134.2175	759934
004	2017-07-30t1049	1501429969.43	larva	41.4098	-10.2096	-186.0726	491.5257	37.5501	15099.2633	47712.9176	388644.543	718.821	-0.1451	236.454	0.90113	228.7279	0.86422	479.052	0.027012	462.0012	38803.2148	308.2498	0.86922	406.7021	1.0624	1906770	-1.1271	430.543	77.1952	74.8724	181.64	162.7779	14712.8389	107.7276	0.0059923	140.9658	622502
004	2017-07-30t1600	1501448654.3	larva	46.6	-5.0194	-180.8824	539.2986	50.8149	22479.4742	71098.5908	789941.7578	1317.75	1.0815	225.857	0.47647	214.9087	0.3965	809.5912	2.5261	810.0334	96341.3516	294.0575	0.41328	512.592	1.7583	2680010	-0.87907	378.887	73.1518	71.0368	163.0563	149.322	19403.7012	102.7666	-0.033021	132.356	868019
004	2017-07-30t1914	1501460279.3	larva	49.8292	-1.7902	-177.6532	774.7671	51.3539	34166.7108	107703.7179	1256365.6208	968.68	0.098284	232.803	0.50536	226.0206	0.49133	558.5714	0.39792	522.9698	100542.8594	297.1483	0.35824	377.1326	0.34661	4189050	0.13877	561.419	81.0566	77.1275	220.0208	195.514	39603.75	119.9113	0.025952	166.5445	1458530
004	2017-07-30t2249	1501473168.8	adult	53.4096	1.7902	-174.0728	788.7449	51.5075	35365.579	111543.9395	1307790.278	783.016	-0.50567	233.107	0.39159	228.3737	0.416	508.3919	-0.12202	481.3992	95069.2891	287.6379	0.090093	364.847	0.052418	4337420	-0.079468	615.116	81.0532	78.4856	188.8164	165.6506	35308.6641	113.7508	-0.0072197	145.5449	1508160
004	2017-07-31t0344	1501490881.97	adult	58.33	6.7105	-169.1525	809.3565	58.9286	36601.5103	115420.8262	1387776.6798	1584.14	1.3206	242.399	0.48318	231.9389	0.41085	833.0523	2.3799	765.7263	160779.0938	319.5728	0.43042	482.4216	1.2218	4670300	-0.21517	847.787	80.0719	76.162	219.0779	194.6777	42282.0391	118.6335	0.0091908	164.5289	1542740
004	2017-07-31t0702	1501502749.46	adult	61.6265	10.0071	-165.8559	766.0927	63.0337	39367.4039	124207.3038	1691331.6809	807.862	-0.66283	233.033	0.25708	228.605	0.29995	473.5739	-0.66396	428.9596	98029.7891	287.6319	-0.12597	344.4498	-0.43162	4813540	-0.37473	398.784	81.4678	79.5226	172.1434	160.2381	35633.6875	111.4266	-0.033385	140.3458	1682800
004	2017-07-31t1233	1501522602.28	adult	67.1411	15.5217	-160.3413	859.6672	60.1327	41239.5843	130055.047	1640368.7005	915.09	-0.53621	236.077	0.26049	230.9597	0.30182	524.5927	-0.35314	479.3792	113836.6094	314.5444	0.21312	402.9373	0.13776	5112710	-0.57588	512.219	79.4873	76.8979	191.2048	172.0564	41491.4531	113.2894	-0.034835	149.0532	1721460
004	2017-07-31t1528	1501533159.01	adult	70.0736	18.4542	-157.4088	843.2624	65.5509	44074.3849	139086.1165	1924130.0103	1044.31	-0.23059	227.524	0.060602	220.8958	0.06442	548.1895	-0.20229	494.2176	126631.7656	294.4752	-0.16909	360.642	-0.43146	5252380	-0.61874	524.997	81.2885	78.1601	196.8408	179.8674	45470.2266	116.7306	-0.015902	154.8469	1876540
004	2017-07-31t1849	1501545168.31	adult	73.4095	21.7901	-154.0729	724.3429	63.0599	34212.1624	108097.3041	1396630.6072	1383.09	0.55512	263.42	1.0145	254.5308	0.96497	748.7759	1.594	677.0293	134779.6562	333.5855	0.62059	468.4287	1.0792	4736290	-1.2831	651.518	84.981	80.9551	234.6605	209.5867	42238.8867	125.894	0.06195	177.6831	1527960
004	2017-08-01t0016	1501564825.03	adult	78.8697	27.2503	-148.6127	842.6302	64.1032	43910.0485	138669.3169	1902964.473	1549.94	1.0163	221.386	-0.15871	212.1349	-0.23907	634.4594	0.70724	507.9302	146560.125	301.7792	-0.082583	423.094	0.48224	5093650	-1.271	593.956	78.666	76.03	189.6448	169.486	43807.9531	113.0596	-0.082315	146.9999	1809950
004	2017-08-01t0312	1501575398.6	adult	81.8068	30.1874	-145.6756	845.3418	67.306	41995.1837	132503.1211	1751013.4533	803.062	-0.91667	232.932	0.23268	222.2	0.097357	503.3445	-0.52454	480.0393	111239.1406	335.9416	0.85087	439.1237	0.83152	5135440	-1.3365	856.849	82.1434	79.203	197.6341	177.5868	43677.1328	117.0392	-0.048079	154.1761	1811010
004	2017-08-01t0649	1501588368.45	adult	85.4095	33.7901	-142.0729	971.9258	64.6188	52363.6972	165011.8877	2358947.3226	1119.27	-0.047233	240.415	0.52339	234.4781	0.54136	537.1198	-0.078757	459.7956	147707.9375	303.6908	0.018583	394.7931	0.1132	6591940	-0.30494	669.615	87.1803	83.6447	233.2175	205.0351	64134.8125	128.2594	0.09367	174.8539	2390400
004	2017-08-01t1200	1501607070.62	adult	90.6046	38.9852	-136.8778	907.6046	66.8155	49886.6558	157313.6218	2303230.4853	1238.14	0.39309	233.928	0.36886	223.6947	0.21353	587.0478	0.73859	491.7718	153219.4688	316.4143	0.498	410.1394	0.56348	6105520	-0.84689	588.323	88.1524	84.5929	225.3699	203.5463	58821.5391	127.1232	0.04918	175.4676	2300780
004	2017-08-01t1457	1501617648.65	adult	93.5429	41.9235	-133.9395	923.8994	75.4103	52279.0413	165065.3468	2468276.1885	1179.21	0.28163	226.601	0.14297	222.4946	0.21061	558.5366	0.52802	479.9699	153039.0312	294.1915	-0.12554	365.2896	-0.29028	6197550	-0.81719	737.357	78.765	75.5074	203.7983	182.0315	55840.7422	120.1253	-0.060518	160.75	2154220
004	2017-08-01t1849	1501631568.75	adult	97.4096	45.7902	-130.0728	1026.2115	68.3294	56095.2827	176755.3997	2586185.6061	861.985	-0.67311	193.856	-1.1023	185.4428	-1.2148	471.3652	-0.49829	426.0615	138581.3594	278.4089	-0.57478	360.6045	-0.30098	5690640	-1.3257	699.593	67.3511	63.8018	202.2423	181.1184	59459.2422	105.9486	-0.25262	151.6022	1977090
004	2017-08-01t2344	1501649321.48	adult	102.3409	50.7215	-125.1415	1014.2918	60.579	51879.0785	163473.6987	2207865.9367	1105.65	0.25374	217.589	-0.064236	211.4156	-0.10201	540.5151	0.73635	474.1409	147560.625	303.9567	0.43661	411.7061	1.0894	5920800	-1.1696	546.146	75.7079	73.2328	196.3505	177.4096	53603.6875	111.6214	-0.19381	148.8099	2060090
004	2017-08-02t0249	1501660370.64	adult	105.4101	53.7907	-122.0723	1114.6554	86.0828	62498.9519	197330.4496	3175695.1599	1105.04	0.3323	165.586	-2.2013	158.9887	-2.2656	468.6716	-0.21525	393.0049	153255.6094	229.1974	-2.1743	310.2588	-1.3011	5412360	-1.6343	517.578	69.0817	65.4496	199.6153	180.2061	65274.2031	107.4389	-0.24944	152.249	2258010
004	2017-08-02t0833	1501681001.15	adult	111.1408	59.5214	-116.3416	884.3779	66.5543	50124.7283	158187.3239	2377010.3276	623.978	-1.4011	242.734	1.2231	237.5317	1.1996	428.3102	-0.62036	417.6186	112645.5703	312.7365	1.1006	386.4225	0.88574	6363280	-0.83106	563.89	91.0515	88.0077	210.6674	191.7695	55405.5156	128.3748	-0.032081	168.6015	2386910
004	2017-08-02t1129	1501691572.06	adult	114.0772	62.4578	-113.4052	929.3459	69.0996	52615.046	165976.1925	2477090.6803	1074.33	0.4481	220.198	0.29468	215.097	0.26792	513.377	0.92742	443.5649	141692.0625	293.9964	0.46942	383.8137	0.93488	6057200	-1.0832	550.726	88.0922	85.0421	206.229	188.3646	56919.2148	128.7834	-0.039532	166.0364	2423240
004	2017-08-02t1449	1501703576.68	adult	117.4118	65.7924	-110.0706	1019.2937	66.4462	56052.7297	176607.0028	2577347.6546	898.934	-0.18562	240.401	1.2789	235.2315	1.2392	464.7364	0.2622	417.002	136632.5	301.1414	0.87796	367.4284	0.64233	7045680	-0.21536	573.974	94.6582	91.2528	219.55	202.4462	64547.6992	133.9832	0.00035768	172.1798	2774240
004	2017-08-02t2017	1501723242.37	adult	122.8745	71.2551	-104.6079	903.0005	79.5698	52849.8466	166813.4722	2639871.3334	1154.5	1.0505	221.164	0.52435	213.0613	0.33875	513.1119	1.3603	441.1019	142131.9844	299.8313	0.99213	379.8891	1.2162	6110320	-1.0009	684.998	86.6026	81.5462	235.4583	215.0847	65221.9453	136.6945	0.0021877	194.2799	2392660
004	2017-08-02t2312	1501733799.81	adult	125.8071	74.1877	-101.6753	952.2126	67.0728	52140.395	164446.9094	2393528.1568	940.304	0.17216	208.781	0.0051685	202.7374	-0.092602	474.3445	0.80146	414.4227	129496.0625	272.163	-0.061207	360.5611	0.74672	5699930	-1.3305	519.01	87.6147	85.0736	199.1435	179.2099	54366.1797	124.9085	-0.11955	157.8875	2391970
004	2017-08-03t0249	1501746771.35	adult	129.4103	77.7909	-98.0721	964.7101	70.6715	55137.1001	173775.8285	2652467.8626	761.35	-0.56105	227.929	0.93433	223.7574	0.90771	446.7351	0.44681	400.7561	129106.4453	284.5398	0.53524	339.9641	0.27303	6568020	-0.56303	511.064	95.0413	92.2283	200.7531	184.0184	58017.6562	132.4123	-0.063258	165.9269	2738710
004	2017-08-03t0801	1501765489.96	adult	134.6099	82.9905	-92.8725	1002.8574	66.9941	56051.8275	176579.6623	2670102.136	840.361	-0.1038	197.846	-0.36172	195.6318	-0.30298	425.501	0.24495	381.685	125097.3047	258.2907	-0.4291	313.7491	-0.36261	5803620	-1.1627	685.773	83.2953	79.0062	243.8481	222.5025	71691.3516	133.9137	-0.068238	185.4752	2443390
004	2017-08-03t1057	1501776077.41	adult	137.5509	85.9315	-89.9315	982.105	71.5204	55874.7664	176327.6241	2667027.0104	579.898	-1.3035	173.544	-1.431	170.6219	-1.397	331.0529	-1.461	310.705	96998.5156	229.5411	-1.5526	277.5444	-1.3852	5072510	-1.7278	523.359	81.1547	77.7206	201.1774	187.8083	58944.9727	121.8719	-0.18278	161.1663	2372070
004	2017-08-03t1449	1501789971.07	adult	141.4103	89.7908	-86.0721	979.5921	69.9683	56261.8806	177391.0276	2695569.7213	732.485	-0.51595	208.393	0.17648	206.4558	0.22949	397.2469	-0.081649	348.2512	117187.8281	253.7168	-0.5158	293.8608	-0.81201	6130940	-0.82644	610.241	94.1901	91.8864	210.7358	187.4759	62167.0625	131.4463	-0.11268	166.08	2771070
004	2017-08-03t1944	1501807721.88	adult	146.341	94.7216	-81.1414	988.3135	68.9054	55460.1729	174813.7011	2604653.8314	772.061	-0.2547	185.33	-0.82775	186.9183	-0.61021	356.2016	-0.7532	314.955	103654.6719	239.4601	-1.0475	274.2245	-1.3321	5377730	-1.3578	467.01	87.7414	86.7986	186.2478	169.5855	54198.1211	126.906	-0.17167	153.9151	2545990
004	2017-08-03t2249	1501818772.5	adult	149.4107	97.7912	-78.0718	909.0327	70.8836	52900.479	166892.0728	2596872.0377	835.929	0.10917	211.575	0.36294	208.3429	0.3419	403.5389	0.27582	363.2805	111780.2656	267.1438	0.10131	318.563	0.072524	5849400	-0.95885	1061.95	97.7329	93.4591	267.5398	234.7583	74108.5156	146.1018	-0.0089259	201.6957	2702020
004	2017-08-04t0433	1501839419.72	adult	155.146	103.5266	-72.3364	1028.4313	70.0107	60203.2641	189897.0519	2941179.0713	750.201	-0.24703	185.041	-0.79917	182.3683	-0.77603	381.2632	-0.038704	355.0414	120097.8906	246.1838	-0.71727	300.0996	-0.42376	5822490	-0.91055	941.088	91.5446	85.8218	299.1257	261.9969	94224.5938	149.1468	0.0021647	215.0098	2880540
004	2017-08-04t0729	1501849985.5	adult	158.0809	106.4615	-69.4015	979.7359	74.1207	57923.4097	182716.471	2928185.6088	663.776	-0.65	224.475	0.94887	225.0668	1.0649	378.0851	-0.041162	343.1163	114559.7891	276.9594	0.53495	310.8579	-0.061551	6796210	-0.1921	721.626	105.009	102.8638	221.9046	201.2149	67237.0938	145.5252	-0.043914	182.8142	3179240
004	2017-08-04t1049	1501861971.65	adult	161.4104	109.791	-66.072	956.7901	70.0909	53194.7757	167680.1306	2491510.4132	608.314	-0.89316	180.579	-0.9872	177.3216	-0.98627	310.0161	-1.4115	290.9378	86494.5	238.8968	-0.99738	273.2243	-1.204	5026770	-1.3869	742.214	84.0459	80.9784	211.5153	189.1939	59012.7578	129.2536	-0.22646	167.7666	2339590
004	2017-08-04t1617	1501881652.35	adult	166.8773	115.2579	-60.6051	955.2397	68.0253	52546.6138	165628.5595	2449080.9825	650.667	-0.61943	224.765	0.94751	222.983	0.94824	365.9055	-0.1446	347.9205	100624.0234	276.5665	0.51793	315.9776	0.15898	6177900	-0.55375	785.938	110.557	106.0903	276.0168	244.1205	75904.6328	159.7422	0.073002	214.6781	3038770
004	2017-08-04t1915	1501892338.31	adult	169.8456	118.2262	-57.6368	888.1777	69.2086	49217.8619	155244.6429	2330820.7023	1475.76	3.585	210.116	0.29414	213.2479	0.52237	358.892	-0.25326	335.1249	92594.1406	270.5999	0.26944	310.18	-0.01098	5412800	-1.0244	2031.69	108.841	104.4193	290.705	253.7283	75001.875	168.1424	0.15816	222.9697	2803860
004	2017-08-04t2249	1501905170.46	adult	173.4101	121.7907	-54.0723	887.0416	67.005	48744.937	153657.9194	2269753.9605	867.214	0.53313	215.9	0.53508	217.6555	0.69349	361.401	-0.15427	341.3922	92518.6641	275.0496	0.43732	315.4156	0.16299	5507400	-0.9288	1129.72	111.573	106.8073	289.206	259.8853	74036.7344	168.6287	0.15572	225.6832	2846120
004	2017-08-05t0401	1501923897.61	adult	178.6121	126.9927	-48.8703	397.1881	120.2888	25911.1572	88169.3846	1534390.7629	594.261	-0.80394	234.355	1.3303	232.4164	1.2961	377.0147	0.25611	361.2029	51651.0195	284.6602	0.81328	331.3706	0.69073	3201750	-2.2926	624.274	114.534	109.6899	288.6062	252.1491	39539.0469	161.7107	0.053365	221.0817	1564760
004	2017-08-05t0715	1501935543.28	adult	181.847	130.2276	-45.6354	524.139	73.7078	30722.7958	97914.7886	1519024.9824	550.592	-1.0008	234.863	1.3422	232.6386	1.2915	360.4151	-0.078941	339.5351	58026.8359	283.0418	0.73629	316.835	0.22716	3774010	-1.9037	583.476	116.62	112.3866	277.0866	247.8791	44610.9453	163.4952	0.063822	211.0763	1873970
004	2017-08-05t1049	1501948372	adult	185.4105	133.7911	-42.0719	688.4318	69.5693	39476.0779	124955.1928	1894712.5457	540.833	-1.0267	229.412	1.0896	227.5395	1.0613	354.7751	-0.17113	339.9526	73438.4531	279.0199	0.55603	312.46	0.087122	4737140	-1.2978	567.729	117.119	113.0991	281.5463	252.0651	58280.0859	168.5563	0.1223	218.3878	2418390
004	2017-08-05t1545	1501966144.41	adult	190.3473	138.7279	-37.1351	555.0971	81.5675	32673.777	104157.5482	1619559.2023	706.257	-0.16523	231.795	1.1803	229.9586	1.1463	368.209	0.19367	347.629	62963.7344	283.4356	0.7198	322.4272	0.42413	3959990	-1.7232	780.238	118.261	113.4529	298.2643	266.0803	51003.2031	174.2824	0.19963	226.4282	2020370
004	2017-08-05t1903	1501978026.32	adult	193.6478	142.0284	-33.8346	538.6908	83.8857	29907.3627	96178.83	1399419.4789	735.547	-0.00071607	229.87	1.0843	228.4219	1.0698	354.8372	-0.092381	330.4821	55709.4453	277.7617	0.46399	310.6902	0.025895	3603900	-1.9124	751.672	121.572	117.8809	290.4176	256.1134	45595.5703	173.7401	0.18603	222.3494	1906010
004	2017-08-06t0033	1501997817.64	adult	199.1454	147.526	-28.337	546.2835	99.0499	29668.4325	98004.5205	1396375.8141	666.534	-0.32051	232.128	1.168	230.4512	1.1399	362.039	0.12793	339.8615	56478.0898	283.6249	0.67946	317.0411	0.23631	3619810	-1.8924	609.771	125.835	121.2765	295.1499	260.3383	46043.3828	181.8968	0.34283	228.892	1962270
004	2017-08-06t0344	1502009301.45	adult	202.3354	150.7159	-25.147	532.8399	84.2024	29765.4061	95728.5296	1395464.3462	658.362	-0.34603	232.819	1.1862	231.2087	1.1612	360.0162	0.10238	337.8562	56162.5234	283.4248	0.64722	320.4442	0.34762	3630340	-1.8852	704.065	125.854	121.3781	297.1192	265.1076	46350.5938	182.2078	0.35325	231.7437	1962450
004	2017-08-06t0705	1502021385.81	adult	205.6921	154.0727	-21.7903	542.1912	97.9991	30653.8313	99507.065	1505093.7318	629.738	-0.47188	231.155	1.0961	229.6431	1.0807	357.8356	0.07201	339.8008	57611.5312	281.2439	0.52807	315.3353	0.16234	3719290	-1.8348	677.653	123.929	119.7453	289.4855	258.547	46607.1641	177.9732	0.24454	228.1944	1994020
004	2017-08-06t1219	1502040182.98	adult	210.9136	159.2941	-16.5688	527.2458	74.7543	27861.077	89249.3125	1242569.1624	695.748	-0.11831	236.668	1.3169	234.7034	1.2769	368.0166	0.36981	351.9509	54098.4453	290.2487	0.85499	327.8983	0.57533	3459840	-1.9935	761.109	129.903	125.5486	298.2607	266.1974	43844.3281	185.6236	0.44713	231.4143	1899060
004	2017-08-06t1513	1502050633.47	adult	213.8165	162.1971	-13.6659	510.0544	68.0446	26230.7131	84340.4398	1138211.1772	719.203	0.012581	240.128	1.4575	237.7808	1.3981	370.1694	0.44731	344.446	51083.3828	291.355	0.87267	328.0967	0.5706	3306800	-2.0869	767.379	132.246	127.8233	304.2041	269.8405	41980.1719	187.3887	0.50536	233.7096	1821160
004	2017-08-06t1849	1502063569.17	adult	217.4097	165.7903	-10.0727	513.8732	66.7951	27618.3767	88048.5309	1261140.4254	581.724	-0.64616	236.747	1.2918	234.8899	1.2634	353.2677	0.012733	336.7394	51223.8203	287.5267	0.68331	319.0058	0.24871	3429760	-2.0308	641.872	124.004	119.7776	279.3109	250.0012	40500.0859	176.1378	0.068567	221.8494	1796440
004	2017-08-07t0001	1502082287.87	adult	222.6094	170.9899	-4.873	545.099	97.6011	26852.5761	88546.1099	1208574.2955	723.792	0.089201	237.248	1.2991	234.8767	1.2534	374.6684	0.62637	352.2907	53202.9062	289.898	0.73607	328.5592	0.54745	3361800	-2.0859	784.536	132.23	126.1449	317.5511	283.7329	45092.2539	194.4087	0.66568	242.8786	1873700
004	2017-08-07t0257	1502092887.21	adult	225.5536	173.9342	-1.9288	652.8272	95.3647	37033.695	118401.9866	1817711.0332	681.859	-0.098785	240.553	1.4388	237.6075	1.3672	375.4768	0.66756	356.951	73217.9844	297.3535	1.0053	335.7582	0.77208	4669380	-1.3278	722.206	131.918	125.6698	306.8499	277.1387	59835.7344	194.962	0.65952	242.6247	2560670
004	2017-08-07t0649	1502106774.39	dead	229.4112	177.7918	1.9288	499.1094	84.1606	24823.5458	81407.1155	1105079.6838	671.062	-0.12361	243.783	1.5776	240.918	1.5107	378.3648	0.77075	358.1214	49565.7852	299.3812	1.0525	336.7952	0.78642	3186000	-2.1987	640.901	136.271	129.7939	306.3845	279.5622	40136.3672	202.1475	0.88143	246.8731	1780930
005	2017-07-28t1449	1501271592.3	egg	-2.5896	-54.2092	-230.0722	153.6684	30.176	3109.304	9911.6884	58245.9137	0	1324.1845	0	-0.014671	0	-0.030786					0	0.022672	0	0.16325	0	1.8714	0	0	0				0	-0.10713	0	0
005	2017-07-28t2000	1501290237.36	larva	2.5896	-49.03	-224.893	206.9179	24.3497	4071.4624	12906.1145	68441.4838	330.541	3.6609	183.462	2.1095	181.9001	2.106	255.6232	-0.21366	243.9791	5879.3325	217.92	1.9442	238.3468	2.0029	409121	1.6021	246.87	66.8537	65.0467	155.2961	148.5882	3571.811	96.1671	0.086205	124.6426	149084
005	2017-07-28t2256	1501300825.18	larva	5.5307	-46.0889	-221.952	204.6876	27.5849	4392.3729	13950.3987	80905.7764	305.034	2.0148	186.361	1.9906	185.2832	1.997	257.2289	-0.34153	251.3342	6173.4941	222.6098	1.8297	241.0901	1.8199	447079	1.21	239.551	70.3387	68.3303	164.9432	157.0222	3958.6362	100.5922	0.088781	137.9877	168743
005	2017-07-29t0249	1501314787.63	larva	9.4091	-42.2105	-218.0735	247.9451	40.7396	5071.437	16418.5278	107244.6632	0	-0.47226	0	-0.68542	0	-0.68646					0	-0.68153	0	-0.66637	0	0.11754	0	0	0				0	-0.15574	0	0
005	2017-07-29t0743	1501332470.17	larva	14.3209	-37.2986	-213.1617	252.4601	42.2265	5590.6874	17983.2144	124533.3612	0	-0.85153	0	-0.95918	0	-0.95341					0	-0.97202	0	-0.99634	0	-0.46223	0	0	0				0	-0.17779	0	0
005	2017-07-29t1049	1501343583.7	larva	17.408	-34.2115	-210.0746	241.1422	42.7066	5086.6825	16491.4361	113568.8601	0	-1.0405	0	-1.1323	0	-1.122					0	-1.1565	0	-1.202	0	-0.79831	0	0	0				0	-0.19249	0	0
005	2017-07-29t1632	1501364161.76	larva	23.1241	-28.4954	-204.3585	237.1598	41.4117	4461.6463	14486.4594	99581.3592	0	-1.3339	0	-1.4559	0	-1.437					0	-1.5031	0	-1.5804	0	-1.3732	0	0	0				0	-0.22186	0	0
005	2017-07-29t1928	1501374735.26	larva	26.0612	-25.5583	-201.4214	238.9926	41.0437	4458.7695	14488.2366	96796.673	0	-1.465	0	-1.6242	0	-1.6006					0	-1.684	0	-1.7736	0	-1.6477	0	0	0				0	-0.23827	0	0
005	2017-07-29t2249	1501386790.26	larva	29.4098	-22.2097	-198.0728	214.1905	33.2632	5511.2521	17521.9752	124444.1081	301.444	-0.68201	210.305	1.1307	209.729	1.1778	280.998	-1.138	280.2866	8429.9404	247.3272	0.83171	268.8117	0.51464	622713	-1.3124	235.192	84.3765	81.7607	170.4334	162.7478	5113.0034	118.0468	0.074129	148.3137	249839
005	2017-07-30t0416	1501406420.26	larva	34.8626	-16.7569	-192.62	527.4021	46.7226	19751.6149	62335.9958	630479.6587	652.153	0.037721	248.171	1.3996	244.3503	1.4125	365.1167	-0.66105	351.3804	38337.2578	305.8022	1.1947	334.7451	0.79167	2596860	0.12758	488.295	77.921	74.7199	194.5246	172.9483	20425.0801	110.8702	0.038166	152.6782	815366
005	2017-07-30t0714	1501417091.79	larva	37.8269	-13.7926	-189.6557	559.2413	45.0575	19589.8737	61841.7238	587609.0117	417.916	-0.77028	223.865	0.90368	221.6819	0.94139	326.455	-1.0752	322.184	33951.3164	268.8582	0.61791	303.9859	0.31738	2326410	-0.41629	330.348	78.7227	76.4633	173.4761	163.0822	18041.5156	109.5523	0.024645	141.7829	818086
005	2017-07-30t1049	1501429990.35	larva	41.4099	-10.2097	-186.0728	658.155	58.044	28928.8102	91280.4807	1078330.2796	866.318	0.24191	168.66	-0.084285	160.3858	-0.13663	533.865	0.46735	508.6754	81681.3438	245.2366	0.14463	392.6248	0.92917	2570050	-0.51513	874.828	65.4658	58.7122	256.5976	223.7942	39259.4297	119.6406	0.045346	187.5905	997568
005	2017-07-30t1600	1501448675.09	larva	46.6001	-5.0195	-180.8826	653.1181	48.6038	26396.5427	83330.2414	891115.1535	982.983	0.24753	243.754	0.7441	238.5159	0.75188	543.078	0.37408	500.7735	76030.9219	302.6729	0.51555	365.2097	0.34008	3397200	-0.24601	366.04	79.084	76.1776	187.5321	174.3624	26254.4883	113.3028	0.0055485	150.4196	1102190
005	2017-07-30t1914	1501460300.23	larva	49.8293	-1.7903	-177.6534	839.4246	54.7069	37454.7783	117982.0092	1421273.9471	1189.32	0.64463	236.04	0.55586	229.7939	0.55058	632.8303	0.99986	577.7179	125300.4062	312.2307	0.54519	420.9979	0.78325	4657070	0.5446	647.937	72.0908	69.3829	196.3654	173.3232	38880.3438	108.9636	-0.016805	148.681	1422350
005	2017-07-30t2249	1501473190.28	adult	53.4098	1.7903	-174.0728	876.7471	62.7031	43191.78	136112.8244	1792500.6524	1572.56	1.414	217.823	0.13919	206.7095	0.056078	742.6536	1.7849	593.0403	168582.375	300.628	0.26075	431.7762	0.74602	4938040	0.42973	478.656	70.1346	67.7681	169.4534	153.1499	38465.9141	102.2695	-0.056642	132.7463	1589950
005	2017-07-31t0344	1501490903.37	adult	58.3301	6.7106	-169.1525	812.5593	60.4896	38751.5541	122170.3243	1551458.0309	921.19	-0.29538	247.926	0.58297	240.3828	0.5642	542.1969	3.8112e-05	503.0157	110608.1719	324.7296	0.50457	398.1553	0.28664	5048520	0.10082	499.134	79.7487	75.6664	229.2027	206.9212	46757.3594	121.2689	0.022017	173.0066	1623920
005	2017-07-31t0702	1501502770.84	adult	61.6267	10.0071	-165.856	864.9606	80.222	45642.3566	145334.5251	2003865.575	1455.24	0.90986	245.496	0.50056	236.9434	0.46381	702.8399	1.2184	656.1069	168681.5781	317.232	0.3349	415.5566	0.40215	5871030	0.5001	549.121	79.2415	76.7691	183.2139	167.3722	43971.3359	112.685	-0.026543	144.5708	1895060
005	2017-07-31t1233	1501522623.79	adult	67.1414	15.5218	-160.3413	884.1092	66.2653	44591.1554	140487.1972	1934644.903	1083.19	-0.12845	233.401	0.19876	224.8583	0.1602	643.5936	0.64752	585.0038	150600.9062	320.663	0.32572	446.9636	0.7135	5458070	-0.29379	685.443	77.7355	74.0457	211.664	190.9247	49529.375	117.477	-0.006017	161.8558	1817840
005	2017-07-31t1528	1501533179.9	adult	70.0736	18.4541	-157.409	975.9721	67.1103	54867.5564	173194.3148	2594870.4229	1265.15	0.31561	212.512	-0.30463	212.2517	-0.1472	554.5724	-0.14761	473.1305	159716.8438	297.1094	-0.11787	367.7411	-0.33433	6101870	0.076357	1059.55	80.082	74.9741	278.4997	231.4979	80207.9219	131.4811	0.093319	197.7301	2299400
005	2017-07-31t1849	1501545189.18	adult	73.4095	21.79	-154.0731	1021.2985	74.1376	60527.1459	191139.4008	2986763.1218	867.402	-0.72865	191.231	-0.96864	179.4873	-1.1099	506.548	-0.56348	448.5768	160575.7188	301.7136	-0.080843	404.8034	0.13632	6046540	-0.21792	426.052	60.6559	58.1235	158.0088	143.3297	50088.7812	92.4214	-0.2434	123.3796	1917880
005	2017-08-01t0016	1501564846.09	adult	78.8698	27.2502	-148.6128	1004.6831	89.8039	65267.2946	206070.2375	3636713.4956	867.232	-0.75517	178.521	-1.4982	170.8091	-1.5374	476.6972	-0.8228	408.6619	162553.75	258.7854	-1.1669	357.9758	-0.5948	6075960	-0.47143	812.754	66.8835	63.824	182.6652	167.0303	62288.8438	102.9389	-0.20136	140.9303	2276380
005	2017-08-01t0312	1501575420.06	adult	81.807	30.1874	-145.6756	1024.9594	68.3969	57460.7638	181059.6536	2727354.1625	1245.39	0.26538	195.469	-0.98861	191.1061	-0.92114	480.8316	-0.75577	417.7378	144730.3125	263.3245	-1.0683	344.6491	-0.80475	5876180	-0.73007	453.918	71.5943	69.142	170.4397	154.8147	51302.3516	106.8976	-0.17286	139.1259	2152270
005	2017-08-01t0649	1501588389.79	adult	85.4097	33.7901	-142.0729	560.7734	125.2978	43629.9339	142219.3269	2990334.459	882.984	-0.70681	242.142	0.58406	233.603	0.51053	492.6095	-0.57479	449.8014	112314.9609	339.556	1.0477	418.8733	0.56716	5505820	-1.1963	474.796	83.3852	81.3609	196.122	181.8635	44715.8086	119.584	-0.031466	155.6848	1896010
005	2017-08-01t1200	1501607092.2	adult	90.6048	38.9853	-136.8778	924.3537	73.4289	56121.6352	177146.9962	2851437.2862	1071.88	-0.10613	206.893	-0.64141	201.0398	-0.63407	477.6779	-0.62988	401.242	139959.625	294.8013	-0.16828	356.35	-0.54616	6062170	-0.88292	734.793	85.3405	80.3847	269.9497	240.0264	79095.2656	139.2775	0.21825	202.5826	2500560
005	2017-08-01t1457	1501617669.92	adult	93.5431	41.9235	-133.9396	955.5866	73.256	54834.4355	172776.0167	2703347.748	805.441	-0.88451	227.969	0.19541	222.8054	0.22253	463.294	-0.73506	414.1485	132965.3906	289.5707	-0.2726	349.1371	-0.63679	6534510	-0.53491	856.62	92.5858	88.1204	248.7287	222.1438	71385.1406	136.4155	0.15338	190.0483	2653880
005	2017-08-01t1849	1501631589.8	adult	97.4097	45.7902	-130.0729	1005.7523	71.5361	58104.9186	183126.5797	2848833.3878	804.904	-0.86277	193.818	-1.1038	191.6578	-0.96667	390.9673	-1.6345	348.9233	118854.0469	248.8469	-1.5654	304.6456	-1.5786	5886440	-1.1596	892.878	83.315	80.0083	209.2955	185.1874	63625.8438	123.0545	-0.038665	163.1968	2530360
005	2017-08-01t2344	1501649342.78	adult	102.3411	50.7215	-125.1415	987.4165	72.54	56764.934	178943.8566	2778162.6558	568.693	-1.6423	181.849	-1.5397	172.6393	-1.702	391.421	-1.5085	377.72	116252.0469	261.2048	-1.0664	331.407	-0.8496	5397110	-1.6189	422.099	72.04	69.2364	171.0846	156.7202	50812.1172	109.8606	-0.21466	139.9005	2138070
005	2017-08-02t0249	1501660392.36	adult	105.4104	53.7909	-122.0722	856.2388	75.4098	51897.7497	163955.0185	2618467.9198	925.061	-0.32938	213.94	-0.15902	209.4377	-0.13596	437.8044	-0.69529	397.6384	119082.7812	273.4423	-0.56641	332.8838	-0.73325	5799270	-1.2998	1096.43	91.1905	87.9196	221.08	200.4913	60133.7578	130.3545	0.014161	173.3737	2471900
005	2017-08-02t0833	1501681022.2	adult	111.1409	59.5214	-116.3417	982.9577	74.3524	59923.5957	188929.1194	3089366.1189	1863.71	3.4862	206.012	-0.38705	200.8077	-0.41077	411.4494	-0.89655	372.1927	128783.6719	272.7615	-0.43618	325.8005	-0.74387	6445280	-0.75934	2474.42	91.7203	86.8452	270.9798	231.9428	84816.6719	140.9655	0.10443	202.0906	2869560
005	2017-08-02t1129	1501691593.79	adult	114.0775	62.4579	-113.4051	854.994	73.4669	54140.1214	170981.3493	2873640.1234	777.198	-0.75104	228.118	0.64386	224.856	0.69798	423.5137	-0.58063	388.9601	119854.3672	277.4326	-0.17312	328.4614	-0.57642	6441130	-0.7486	810.132	99.6821	95.8747	245.1196	222.4359	69368.8594	141.3303	0.09308	188.8095	2814620
005	2017-08-02t1449	1501703597.83	adult	117.4119	65.7924	-110.0707	887.4157	73.8632	53937.515	170193.4998	2795261.5913	722.577	-0.92445	200.024	-0.5277	198.3804	-0.40906	398.368	-0.87796	365.857	112339.7734	261.8358	-0.68262	316.5299	-0.79166	5633090	-1.45	626.032	90.4721	85.6245	262.2232	238.46	73946.9531	144.4504	0.1064	200.561	2547880
005	2017-08-02t2017	1501723264.03	adult	122.8748	71.2552	-104.6079	874.6851	73.2313	50888.9636	160527.8176	2569447.9268	853.459	-0.26737	212.821	0.1479	212.004	0.29115	405.1776	-0.55541	352.546	108182.4141	266.9293	-0.33271	303.6398	-0.98776	5661460	-1.39	629.561	96.2609	93.5754	207.3068	187.8196	55350.9141	136.1667	-0.0028236	168.0061	2560730
005	2017-08-02t2312	1501733820.94	adult	125.8073	74.1877	-101.6754	1010.6265	74.5437	59738.669	188325.9732	3011903.3522	872.182	-0.13116	210.367	0.0768	207.2616	0.11102	416.0938	-0.24932	373.0627	130237.3594	258.2217	-0.62333	309.6422	-0.73597	6567230	-0.58659	1044.92	97.579	93.0459	260.5349	234.1609	81547.4062	142.0516	0.038775	197.5223	3046220
005	2017-08-03t0249	1501746793.09	adult	129.4106	77.7911	-98.072	987.4121	97.7764	61644.3435	195347.214	3262834.3557	923.674	0.18298	196.683	-0.47963	195.117	-0.38143	399.8836	-0.41417	327.1988	128762.5234	247.3991	-0.97053	290.4902	-1.1866	6327280	-0.7679	549.151	90.3241	87.3128	205.084	193.4017	66037.0469	131.303	-0.073147	178.2205	2905730
005	2017-08-03t0801	1501765511.02	adult	134.6101	82.9905	-92.8726	968.3084	80.1358	61511.2537	194098.7405	3293648.7818	729.819	-0.62615	217.642	0.53211	216.1278	0.6147	417.6117	0.096182	376.6842	134053.3438	270.7066	0.073824	320.7673	-0.15341	6984340	-0.18007	785.348	98.4182	95.4723	248.9391	221.3564	79909.4531	143.648	0.01619	193.3478	3158340
005	2017-08-03t1057	1501776099.5	adult	137.5513	85.9317	-89.9313	988.1523	75.17	58802.9276	185397.5132	2990537.4438	859.277	0.034141	215.66	0.46676	214.6729	0.56689	387.635	-0.37875	365.6114	119391.5703	272.7162	0.19468	321.8511	-0.057821	6625280	-0.45826	1013.35	100.794	97.1858	272.406	247.9673	83901.0547	150.8612	0.068833	206.1989	3096490
005	2017-08-03t1449	1501789992.37	adult	141.4104	89.7909	-86.0722	1025.1622	72.5296	60381.5587	190319.3049	3034800.7429	815.429	-0.11112	174.157	-1.362	171.0614	-1.3394	338.5444	-1.2244	308.749	106980.0312	222.6204	-1.7736	271.0695	-1.4999	5492910	-1.3368	945.023	80.4925	77.3624	201.8129	189.1061	63772.875	117.5582	-0.23349	160.5921	2538730
005	2017-08-03t1944	1501807743.73	adult	146.3414	94.7218	-81.1413	1043.1194	70.5281	58396.0189	184066.5255	2781582.9021	602.903	-1.0943	187.317	-0.73882	184.6491	-0.70994	332.9554	-1.2162	301.4958	101884.3672	244.2651	-0.85288	276.7061	-1.2565	5721600	-1.0924	702.977	86.9762	84.908	189.4111	171.5096	57959.7812	123.4656	-0.2025	152.7182	2656690
005	2017-08-03t2249	1501818793.81	adult	149.4108	97.7913	-78.0718	982.4001	93.4684	63235.2741	200720.8333	3388796.9161	613.106	-1.008	230.137	1.1911	228.4032	1.2187	354.8861	-0.70602	334.2985	117112.4297	274.8947	0.41506	308.2368	-0.24394	7588320	0.35361	595.098	106.648	103.8152	227.8092	209.9999	75177.0312	145.8225	-0.011486	183.8766	3516510
005	2017-08-04t0433	1501839441.13	adult	155.1462	103.5266	-72.3364	978.6552	80.2901	61466.4713	193952.8217	3317877.8362	545.404	-1.2843	162.831	-1.7834	160.0983	-1.7389	304.4571	-1.623	284.3469	97730.7188	213.8218	-2.0258	255.4542	-1.8035	5221350	-1.3436	698.978	76.5958	71.7873	232.1388	206.3018	74516.5625	124.5116	-0.237	176.3035	2456120
005	2017-08-04t0729	1501850006.71	adult	158.0811	106.4615	-69.4016	1045.6097	90.6533	68306.7362	215635.6182	3861923.7906	380.663	-2.0876	145.726	-2.5303	144.077	-2.4188	242.5513	-2.8648	230.5628	86590.8281	186.1993	-3.1324	213.4463	-3.0828	5190460	-1.3216	400.462	74.9211	71.9019	181.3681	164.4451	64748.4219	114.0609	-0.35932	147.0711	2668540
005	2017-08-04t1049	1501861993.64	adult	161.4108	109.7912	-66.0719	887.7123	75.2959	54527.2451	172068.7021	2835828.0867	651.586	-0.67318	227.626	1.0858	225.698	1.084	349.0221	-0.59041	337.504	99471.2891	272.8356	0.37318	311.282	-0.019095	6479150	-0.39171	676.709	112.731	109.0498	248.6883	230.0748	70876.1641	155.6537	0.047503	202.8814	3208770
005	2017-08-04t1617	1501881674.04	adult	166.8776	115.258	-60.6051	997.4326	72.5954	62137.2752	195944.7152	3251960.8188	921.518	0.7538	194.463	-0.38548	196.7805	-0.16698	347.9135	-0.52985	326.4265	113071.8906	259.9922	-0.1524	300.2226	-0.33525	6307010	-0.46891	1266.74	105.417	101.8437	295.0479	262.2462	95890.5469	161.2005	0.089028	222.775	3418980
005	2017-08-04t1915	1501892360.18	adult	169.8459	118.2264	-57.6367	911.28	74.4388	55786.1137	176011.4702	2892029.171	1102.83	1.6978	194.21	-0.40563	195.6198	-0.22647	329.3762	-0.89149	308.6801	96177.8594	248.3968	-0.63026	284.1057	-0.83323	5654420	-0.86895	1272.3	105.387	102.2558	266.5555	239.2365	77834.1875	155.0969	0.0099179	203.8605	3068350
005	2017-08-04t2249	1501905191.87	adult	173.4103	121.7907	-54.0723	991.4336	70.6885	57220.439	180305.5784	2818624.4916	564.365	-0.99612	189.405	-0.6318	188.6593	-0.53668	296.5236	-1.5752	288.0847	88660.5625	247.0812	-0.70133	273.8797	-1.1589	5663390	-0.83076	497.434	101.613	99.4175	211.7409	197.7417	63310.5391	147.5827	-0.09535	178.6306	3038340
005	2017-08-05t0401	1501923919.02	adult	178.6123	126.9927	-48.8704	969.7626	88.0692	59631.8757	188240.7713	3132533.9563	514.646	-1.2053	216.74	0.55274	214.9451	0.55578	324.4849	-0.91852	313.795	101239.2969	263.5236	-0.054637	293.9511	-0.51868	6747550	-0.12918	532.074	120.874	116.4202	268.8428	253.6328	83878.9531	171.041	0.17362	217.8756	3763060
005	2017-08-05t0715	1501935564.72	adult	181.8472	130.2276	-45.6354	591.4829	99.5914	40187.2067	129574.8902	2333942.4533	660.161	-0.44878	233.166	1.2672	232.4859	1.2851	327.5186	-0.82509	316.3999	68778.9062	277.6358	0.51283	303.6278	-0.20449	4887860	-1.2349	684.581	123.59	120.3662	243.8561	226.3573	51209.7734	170.4084	0.15805	203.5835	2590820
005	2017-08-05t1049	1501948394.05	adult	185.4109	133.7913	-42.0717	722.472	74.5352	37393.1856	119560.8009	1705341.0076	897.742	0.77049	210.637	0.25676	210.2103	0.32642	304.7108	-1.3261	291.3683	60028.0312	256.0226	-0.40214	280.4304	-0.97381	4131020	-1.6565	1159.58	117.239	114.4888	231.7456	211.4333	45653.8906	163.6467	0.050506	193.2751	2299290
005	2017-08-05t1545	1501966166.49	adult	190.3477	138.7281	-37.1349	899.4797	114.5279	57725.9401	185304.7145	3192519.9804	565.935	-0.87073	208.98	0.16374	207.9297	0.20967	312.5272	-1.1235	300.0589	94383.2031	256.8588	-0.39905	284.4961	-0.85561	6296160	-0.36117	661.052	119.435	114.9052	256.8537	236.4679	77569.8125	171.7954	0.15874	210.943	3598340
005	2017-08-05t1903	1501978048.15	adult	193.6481	142.0286	-33.8345	583.3872	116.5869	44044.9357	143122.4888	2946136.2169	483.121	-1.2676	203.386	-0.099552	203.57	0.010547	304.4135	-1.3057	292.8531	69710.6797	253.8652	-0.54817	280.2598	-1.0126	4656520	-1.3035	493.944	117.693	114.5873	243.2494	227.6796	55704.1094	170.9112	0.1348	206.9306	2694590
005	2017-08-06t0033	1501997839.62	adult	199.1458	147.5262	-28.3369	565.0286	149.7095	48522.919	160160.6358	3899169.2196	491.394	-1.1958	207.647	0.067727	207.5397	0.1574	315.0608	-1.0353	303.3851	79395.3281	258.9175	-0.37202	288.7967	-0.74048	5230000	-0.9663	580.07	122.905	119.7999	254.1665	235.0902	64049.9688	178.5587	0.27157	213.3363	3095600
005	2017-08-06t0344	1502009326.96	adult	202.3367	150.7171	-25.1459	567.5442	147.806	48610.7477	159981.1254	3879105.5387	515.584	-1.0578	208.066	0.073129	208.1521	0.17072	314.8702	-1.0339	303.5114	79662.1562	259.8126	-0.35419	288.5169	-0.75836	5248680	-0.95597	550.295	124.335	120.8842	257.1508	238.247	65059.1484	181.4831	0.33615	217.4701	3136470
005	2017-08-06t0705	1502021409.1	adult	205.6929	154.0733	-21.7898	562.2902	113.9584	41613.3153	135094.0795	2733342.0727	532.102	-0.9573	205.356	-0.062419	204.802	0.013312	306.3392	-1.2466	293.2445	66475.6094	255.0297	-0.57508	281.0245	-1.0233	4448020	-1.4168	561.711	121.946	118.5982	251.4789	232.8231	54570.9102	178.0446	0.24643	213.2756	2641360
005	2017-08-06t1219	1502040204.35	adult	210.9138	159.2942	-16.5689	556.9616	114.6523	41069.3653	133651.2144	2660175.7029	553.155	-0.82442	208.969	0.079189	208.631	0.1579	313.7439	-1.0549	301.4855	67141.1875	260.2948	-0.3812	287.6908	-0.79803	4462750	-1.4172	560.395	125.973	122.2849	260.7435	242.2941	55799.1016	183.0621	0.36793	220.8752	2690290
005	2017-08-06t1513	1502050655.36	adult	213.8168	162.1973	-13.6658	555.2044	114.5334	40792.2993	132262.2046	2629804.8499	515.443	-0.99455	209.66	0.099121	209.4024	0.18046	311.9347	-1.1023	300.3061	66442.0938	261.0844	-0.36367	287.1657	-0.81854	4454860	-1.4263	555.783	126.672	123.093	261.9983	242.788	55805.6289	185.3579	0.43642	220.6817	2691530
005	2017-08-06t1849	1502063591.02	adult	217.4101	165.7905	-10.0726	534.2476	142.664	44418.0289	146285.0672	3448783.1301	470.878	-1.1937	210.856	0.14129	210.5645	0.2198	314.0672	-1.0456	304.8027	72549.5156	262.6893	-0.31501	292.0706	-0.65435	4864230	-1.201	514.602	128.799	125.7685	254.6087	237.9154	58814.6055	186.6362	0.43947	220.4217	2971260
005	2017-08-07t0001	1502082310.05	adult	222.6098	170.9902	-4.8728	527.37	143.2761	44145.7562	145706.432	3440519.0539	507.914	-0.97865	212.64	0.20738	212.3243	0.28336	317.0928	-0.95968	308.1118	72931.3438	265.4766	-0.22724	293.287	-0.61736	4876470	-1.2037	512.147	131.268	128.213	262.8189	246.9267	60448.3594	190.1075	0.50467	226.7404	3010380
005	2017-08-07t0257	1502092908.77	adult	225.5539	173.9343	-1.9288	526.3077	143.4838	43629.2207	144139.3648	3376927.4066	554.334	-0.7303	213.467	0.23707	212.6405	0.29074	322.975	-0.7915	309.9303	73315.3281	268.5616	-0.11984	298.1026	-0.46192	4838020	-1.2293	556.029	133.066	130.0208	270.316	249.5151	61361.7422	193.1847	0.59035	230.4037	3015820
005	2017-08-07t0649	1502106795.84	dead	229.4114	177.7918	1.9288	487.7705	143.7248	40294.6171	134250.7105	3100265.1905	470.36	-1.1207	214.575	0.28032	213.3666	0.31747	321.1681	-0.83034	311.6583	67445.2969	268.8938	-0.12292	299.4175	-0.42237	4492350	-1.4326	557.495	134.666	131.8403	262.0587	243.5401	55032.3398	195.7696	0.6292	227.4214	2819360
006	2017-07-28t1449	1501271612.6	egg	-2.5896	-58.4598	-306.6259	153.6674	28.7433	2933.4557	9344.4026	52899.2283	0	1324.1813	0	-0.014674	0	-0.030789					0	0.02267	0	0.16325	0	1.8714	0	0	0				0	-0.10713	0	0
006	2017-07-28t2000	1501290257.38	larva	2.5896	-53.2807	-301.4468	153.3077	27.8463	2854.275	9084.3941	50007.2073	0	0.56866	0	-0.30573	0	-0.31561					0	-0.28151	0	-0.20022	0	1.0413	0	0	0				0	-0.12732	0	0
006	2017-07-28t2256	1501300845.92	larva	5.5308	-50.3394	-298.5055	150.8936	28.5712	2857.9011	9107.3486	51187.3114	0	-0.029306	0	-0.46971	0	-0.47587					0	-0.45384	0	-0.40269	0	0.62306	0	0	0				0	-0.1393	0	0
006	2017-07-29t0249	1501314807.89	larva	9.4091	-46.4611	-294.6272	150.8459	28.3851	2833.7577	9029.1591	50391.5273	0	-0.47226	0	-0.68542	0	-0.68646					0	-0.68154	0	-0.66637	0	0.11754	0	0	0				0	-0.15574	0	0
006	2017-07-29t0743	1501332491.06	larva	14.3211	-41.5491	-289.7152	150.8698	28.2938	2828.5129	9011.325	50160.2672	0	-0.85155	0	-0.95919	0	-0.95342					0	-0.97203	0	-0.99635	0	-0.46225	0	0	0				0	-0.17779	0	0
006	2017-07-29t1049	1501343604.02	larva	17.4081	-38.4622	-286.6283	149.797	29.5318	2444.681	7895.6066	38715.1818	359.792	0.36499	207.315	1.6712	206.3689	1.6963	291.4633	-0.58289	279.984	4080.4858	244.1812	1.4239	271.766	1.3049	279875	-0.48033	279.838	67.0189	64.4005	173.0369	166.8424	2422.5171	101.448	0.060852	131.3764	90475.5
006	2017-07-29t1632	1501364182.1	larva	23.1242	-32.746	-280.9121	150.8857	28.3561	2836.7905	9038.2141	50430.6212	0	-1.3339	0	-1.4559	0	-1.437					0	-1.5031	0	-1.5804	0	-1.3732	0	0	0				0	-0.22186	0	0
006	2017-07-29t1928	1501374756.16	larva	26.0614	-29.8088	-277.9749	364.7539	27.3737	8032.0056	25340.5919	151381.4456	738.836	0.92132	239.042	1.6925	234.8512	1.6879	411.0302	0.036317	382.3754	18085.3301	302.9837	1.6139	348.8905	1.4697	1041510	-0.55869	826.121	73.9126	66.9225	295.4661	248.6196	13000.5088	124.7136	0.10047	197.0515	322037
006	2017-07-29t2249	1501386811.04	larva	29.41	-26.4602	-274.6263	163.1916	29.5868	3643.2791	11617.9634	72693.9962	594.711	0.21383	241.64	1.57	238.0195	1.578	404.7476	-0.14366	387.3167	8094.9526	320.804	1.6411	360.78	1.3727	478931	-1.4585	465.738	72.549	65.4715	261.5967	238.9724	5231.9351	131.0634	0.11079	199.9226	143792
006	2017-07-30t0416	1501406441.09	larva	34.8628	-21.0074	-269.1735	525.3956	43.0882	15349.7203	48501.5231	386681.5528	541.703	-0.27478	282.56	1.8897	276.3215	1.872	442.8418	-0.038171	426.1771	36755.8711	366.6775	1.8783	408.4351	1.4833	2320660	-0.14084	293.514	74.0754	71.8333	167.9259	157.1292	13937.8535	105.6856	0.022577	136.1099	608381
006	2017-07-30t0714	1501417112.67	larva	37.8271	-18.0431	-266.2092	590.8556	60.575	25627.132	81171.3837	953481.4039	713.886	0.037512	236.403	1.0839	231.4726	1.0832	399.4272	-0.49013	381.5543	54322.1016	299.1996	0.96218	346.7501	0.72016	3193570	0.40687	695.013	73.8702	71.3454	175.0392	155.5532	23805.332	105.5886	0.012243	136.3588	997912
006	2017-07-30t1049	1501430011.76	larva	41.4102	-14.46	-262.6261	150.8702	28.4983	2845.2617	9066.8372	50795.4695	0	-2.0312	0	-2.5358	0	-2.4854					0	-2.6754	0	-2.7873	0	-2.8865	0	0	0				0	-0.34988	0	0
006	2017-07-30t1600	1501448696.57	larva	46.6004	-9.2698	-257.4359	831.5153	55.2171	40043.0901	126440.216	1574950.5313	1693.29	2.0169	224.903	0.46219	215.9947	0.41282	806.7928	2.5035	722.3372	170233.2812	300.3007	0.48737	419.3187	0.86073	4729710	0.93016	544.71	70.3898	65.7733	220.6524	197.3665	46557.6641	114.9381	0.011533	169.693	1480300
006	2017-07-30t1914	1501460321.82	larva	49.8297	-6.0406	-254.2067	718.5851	58.1327	32695.2388	103116.2818	1274978.6761	1658.33	1.806	257.678	0.89346	246.8083	0.81774	912.3166	3.2654	867.7785	157830.7656	330.752	0.77477	487.4787	1.445	4432580	0.3499	393.573	76.4203	73.8242	183.3773	167.2857	31724.2812	109.3209	-0.01541	145.479	1314580
006	2017-07-30t2249	1501473211.32	larva	53.4101	-2.4601	-250.6262	803.1924	60.7799	40989.6759	129386.7062	1750610.2418	2432.08	3.5039	236.285	0.44407	225.3698	0.36609	885.7304	2.9496	733.869	190432.0312	309.4768	0.377	410.1613	0.52201	5078950	0.54918	849.189	73.3064	70.173	192.3767	169.4221	41361	108.6294	-0.029266	147.3509	1575720
006	2017-07-31t0344	1501490924.28	adult	58.3304	2.4601	-245.706	1012.2674	67.3773	55125.3894	173944.535	2515749.3785	1436.08	0.95972	203.106	-0.22627	191.5363	-0.3229	645.0595	0.84169	566.0017	186422.2031	302.29	0.1819	441.2219	0.76458	5860000	0.77881	609.295	62.4317	59.9883	167.5575	150.0237	48424.1055	93.8836	-0.11127	127.7523	1801280
006	2017-07-31t0702	1501502791.72	adult	61.6269	5.7566	-242.4095	1124.5532	67.392	63492.492	200073.6104	2967177.8217	1098.93	0.044263	204.337	-0.30356	193.098	-0.39779	610.8356	0.463	527.5415	203408.25	303.5079	0.12122	445.9514	0.75856	6784390	1.2557	727.231	64.2941	58.775	231.625	207.3963	77131.125	111.5889	-0.032503	173.206	2134690
006	2017-07-31t1233	1501522644.81	adult	67.1416	11.2714	-236.8947	1031.1245	72.4794	58225.9017	183510.067	2757637.8895	1372.54	0.57341	233.573	0.20272	223.5628	0.13012	636.2746	0.58598	514.3921	194063.75	321.2378	0.3363	411.7347	0.2528	7109950	1.0555	518.088	75.3002	72.4896	193.2814	175.6923	58950.8281	111.7553	-0.045394	149.8571	2292140
006	2017-07-31t1528	1501533201.35	adult	70.074	14.2038	-233.9624	954.3546	78.8791	57046.8574	179938.4009	2879821.2079	1535.26	0.98367	250.905	0.62945	242.2118	0.58627	673.1206	0.86793	549.0126	200589.9375	331.2984	0.54692	425.8532	0.46069	7474470	1.1995	1104.61	83.2711	78.9108	240.2951	206.9836	71607.9375	124.8773	0.04442	175.3348	2480650
006	2017-07-31t1849	1501545210.62	adult	73.4099	17.5397	-230.6264	1068.8757	88.7522	70604.5324	222774.6761	3946823.6795	888.964	-0.67497	208.626	-0.49077	192.5288	-0.7493	575.6873	0.052324	538.5973	211852.9375	338.7047	0.73327	462.1877	0.98668	7676600	1.1072	1084.02	72.8931	66.9352	279.4354	234.6281	102832.2266	125.3161	0.056679	190.4768	2682170
006	2017-08-01t0016	1501564867.55	adult	78.8702	22.9999	-225.1662	1114.3162	71.3516	61942.3617	195060.6311	2905185.8895	1562.84	1.0498	245.956	0.60909	241.3056	0.6774	725.1989	1.5873	580.2792	235689.625	341.407	0.91687	465.2657	1.1798	7970940	1.0711	968.77	83.6803	78.6341	264.5816	227.3263	85989.0078	133.6965	0.16043	195.6808	2711910
006	2017-08-01t0312	1501575441.19	adult	81.8073	25.9371	-222.2291	1038.8793	86.5087	65968.8372	207958.2802	3564409.8839	942.782	-0.54329	235.769	0.32518	230.3485	0.36427	595.0868	0.41777	534.4576	204709.8594	350.4355	1.2339	472.0401	1.4016	8108340	1.0975	895.94	76.1025	72.3591	232.7207	207.7832	80055.9062	123.1433	0.027023	174.4877	2617240
006	2017-08-01t0649	1501588410.72	adult	85.4099	29.5397	-218.6264	1202.7233	75.4101	70683.9981	222559.0161	3545989.6917	1061.86	-0.20748	200.192	-0.88956	185.5413	-1.1826	552.1809	0.089103	487.9511	204306.9375	319.3753	0.46866	438.052	0.92871	7396300	0.3552	496.29	66.7545	64.3006	162.1626	147.495	60000.1758	100.5121	-0.30656	128.9344	2466310
006	2017-08-01t1200	1501607113.25	adult	90.6051	34.7348	-213.4313	1144.2227	86.3349	75952.1119	240353.7642	4200639.9903	1338.99	0.69592	229.973	0.22107	220.2448	0.084459	575.9142	0.59931	481.9456	228062.0312	317.9941	0.54672	420.9599	0.78672	9104410	1.6449	732.719	83.4883	80.4758	201.1392	180.7161	79651.1406	119.5865	-0.055661	158.8248	3305220
006	2017-08-01t1457	1501617691.78	adult	93.5436	37.6733	-210.4928	1414.769	77.2526	85869.9874	271235.6627	4387848.8672	1131.67	0.13332	231.279	0.32229	228.5057	0.44118	530.2014	0.15228	452.1565	238060.4219	325.1624	0.86022	407.8656	0.62313	10370500	2.6786	962.563	84.1854	78.741	262.3316	228.6098	117786.9062	136.1435	0.14981	195.3865	3774870
006	2017-08-01t1849	1501631611.22	adult	97.4101	41.5398	-206.6263	1269.8574	75.7408	75972.8103	239269.5685	3784621.6979	992.035	-0.241	200.699	-0.82911	192.569	-0.93029	504.961	-0.023477	432.0014	200469.5312	295.3655	-0.0065466	389.7298	0.36401	7963750	0.60187	679.537	72.0076	69.6694	168.1084	149.9836	66739.0469	105.8225	-0.2542	134.624	2857260
006	2017-08-01t2344	1501649364.68	adult	102.3416	46.4714	-201.6948	1277.6272	80.7206	79057.1395	248895.6012	4168314.7761	1004.51	-0.10339	190.584	-1.1791	180.7674	-1.3666	502.7679	0.16805	434.6646	207643.1562	280.4402	-0.39015	390.4873	0.57706	7862560	0.49635	456.633	71.0027	68.6353	170.6568	155.2779	70481.25	105.0517	-0.27161	135.4749	2929220
006	2017-08-02t0249	1501660413.53	adult	105.4107	49.5405	-198.6256	1274.1779	73.9085	75502.4106	237789.054	3851268.5838	1246.54	0.85253	199.99	-0.74821	194.7342	-0.75664	487.1536	0.072213	388.1104	192425.6875	271.6755	-0.6306	341.8233	-0.50887	7888800	0.50684	710.457	75.8116	72.9369	186.9402	166.4512	73841.3906	113.1708	-0.18351	144.623	2990460
006	2017-08-02t0833	1501681043.7	adult	111.1413	55.2711	-192.895	1117.4408	78.9348	72173.6516	227554.0179	3864930.6632	1356.54	1.4869	227.029	0.53451	220.0949	0.43498	528.6655	1.0236	430.3267	199306.9062	296.2545	0.46697	371.1532	0.4753	8543990	1.0762	1071.5	88.812	85.0679	215.854	194.3216	81376.9766	129.502	-0.019861	170.4014	3342350
006	2017-08-02t1129	1501691614.99	adult	114.0778	58.2076	-189.9586	1199.7865	74.7882	73100.6584	230266.5523	3728498.881	1006.41	0.17401	230.896	0.76634	224.8559	0.69798	507.733	0.83274	446.3222	193954	302.032	0.78115	392.8837	1.1825	8809160	1.3152	917.105	91.4233	86.8926	233.149	211.1166	89062.9219	137.2064	0.049491	188.7041	3487980
006	2017-08-02t1449	1501703619.63	adult	117.4124	61.5422	-186.6239	1093.4655	74.517	68005.3417	214792.203	3467260.9366	1272.56	1.3797	221.775	0.4455	213.7106	0.27661	518.3944	1.184	427.8331	184030.0156	298.2501	0.76318	369.1387	0.69054	7872340	0.50715	726.987	87.0745	83.2264	208.5414	187.5429	74032.2031	129.9393	-0.040612	168.0184	3090880
006	2017-08-02t2017	1501723285.17	adult	122.8751	67.0048	-181.1613	1168.5707	77.8218	74997.5041	236335.2545	4015385.0695	1167.24	1.1063	251.871	1.9099	246.3882	1.8395	524.9463	1.5703	435.1463	205778.9375	311.8683	1.4768	375.2673	1.0826	9849670	2.2402	515.59	95.9364	92.8741	209.6022	193.2465	82164.0625	134.694	-0.016804	170.1621	3751690
006	2017-08-02t2312	1501733842.46	adult	125.8076	69.9374	-178.2287	1161.7535	79.0326	75982.9858	239501.5478	4141060.3964	1069.09	0.7456	214.273	0.25322	209.1591	0.19642	438.632	0.15726	394.7331	174136.9062	277.2443	0.14369	342.7156	0.22709	8492270	1.0645	1303.53	92.6232	88.0196	246.427	227.2573	97831.5156	140.1365	0.021086	191.1078	3670940
006	2017-08-03t0249	1501746814.24	adult	129.4109	73.5407	-174.6254	1240.0324	77.1673	75931.7037	239053.8264	3953252.3064	1289.74	1.8609	222.924	0.70785	215.7865	0.54893	507.2239	1.5584	413.912	201367.9062	297.7536	1.071	366.0968	1.044	8832270	1.3639	551.862	91.9791	88.9039	205.106	184.8418	81427.0625	130.6612	-0.078869	162.2916	3644210
006	2017-08-03t0801	1501765532.56	adult	134.6104	78.7402	-169.4259	1219.0814	77.5749	76009.6754	239423.3923	3998679.1895	947.232	0.40122	189.334	-0.74605	184.3167	-0.80959	407.5564	-0.093424	366.3681	161799.9062	258.8349	-0.40704	321.3872	-0.13492	7507850	0.25562	1036.15	81.001	74.7177	269.6743	238.2767	107060.7031	136.1899	-0.048498	200.0595	3212020
006	2017-08-03t1057	1501776120.71	adult	137.5516	81.6814	-166.4848	1255.2662	72.1363	74491.0071	234507.1337	3765184.6293	942.102	0.4307	209.141	0.17301	205.791	0.17091	397.2643	-0.19457	344.2269	154933.0938	265.0096	-0.1172	310.7665	-0.3899	8135990	0.77685	1009.11	93.802	90.3112	209.6465	185.607	81762.1172	135.45	-0.064928	170.2726	3649090
006	2017-08-03t1449	1501790013.98	adult	141.4108	85.5406	-162.6255	1178.0347	77.2664	76901.8122	242408.3318	4143393.6324	882.435	0.21593	210.258	0.26029	206.7066	0.24061	426.1501	0.48101	368.7865	170886.2031	265.4547	-0.040984	315.0662	-0.172	8426520	1.01	679.558	97.1527	92.8736	237.4421	215.6693	95214.2812	142.9853	-0.012305	184.9803	3893590
006	2017-08-03t1944	1501807765	adult	146.3417	90.4714	-157.6947	1141.9904	78.3086	74690.1879	235410.736	4074224.1607	1007.28	0.91287	187.553	-0.72826	186.3754	-0.63407	376.0194	-0.35849	339.8758	146647.5625	238.3469	-1.0925	281.4187	-1.1128	7301810	0.12694	564.25	89.9192	87.8717	203.0299	182.7117	79181.6484	131.5012	-0.13049	164.3771	3500730
006	2017-08-03t2249	1501818815.6	adult	149.4113	93.5411	-154.6251	1220.6034	78.6078	79032.4813	248934.3792	4327421.4487	1022.95	1.0468	221.014	0.78405	216.8801	0.71507	452.6444	1.2668	388.7249	186489.5	276.9007	0.49627	342.0643	0.79278	9100900	1.4952	761.596	106.29	100.916	270.1548	251.1723	111303.7656	160.3813	0.12192	220.5093	4376830
006	2017-08-04t0433	1501839463.24	adult	155.1467	99.2765	-148.8896	1135.7872	78.2464	73185.1749	230666.79	3965981.1658	684.707	-0.57873	207.79	0.20892	204.855	0.1962	353.4747	-0.61189	324.2437	135027.3438	266.1799	0.091258	305.2146	-0.26569	7928430	0.60663	558.214	96.1893	92.9259	206.9338	191.9135	79048.7188	140.9923	-0.077005	174.0029	3670200
006	2017-08-04t0729	1501850028.49	adult	158.0815	102.2113	-145.9548	1174.0347	79.2834	76653.9951	241639.7362	4166301.4117	1213.18	2.1397	216.687	0.60479	216.4416	0.69388	434.0459	1.1247	405.3306	173618.3438	287.2266	0.94982	369.7076	1.7637	8663370	1.1213	1325.06	101.948	96.0799	318.3331	290.4592	127333.2266	167.5235	0.1766	261.3698	4075990
006	2017-08-04t1049	1501862015	adult	161.4111	105.5409	-142.6252	1121.2537	79.1043	74146.9439	233871.7887	4055411.2105	671.417	-0.57237	237.782	1.5333	233.3141	1.4099	435.2186	1.224	409.2568	168429.6094	304.7731	1.6629	378.2189	2.0649	9183610	1.4615	701.586	109.584	102.6518	315.8014	302.084	122215.1406	169.3734	0.18988	269.01	4232340
006	2017-08-04t1617	1501881695.21	adult	166.8778	111.0076	-137.1585	1130.7567	78.651	76045.7601	239890.6501	4242341.4291	909.937	0.69508	218.536	0.67349	212.9051	0.51931	478.1752	2.2594	428.7081	189835.5469	293.2705	1.1935	358.7692	1.5013	8656850	1.0751	702.724	103.336	96.6217	311.1199	278.0305	123514.6094	167.6547	0.15996	237.8595	4093460
006	2017-08-04t1915	1501892381.45	adult	169.8462	113.976	-134.1901	1165.2524	78.1303	75596.3099	238302.1368	4081245.3422	1192.06	2.1493	213.326	0.43536	209.3251	0.35573	448.4198	1.6826	367.7692	177125.8125	273.2447	0.37661	322.9953	0.39315	8408470	0.90292	937.052	99.6068	95.4468	229.5524	207.1453	90673.2031	148.8739	-0.060799	186.7411	3926100
006	2017-08-04t2249	1501905213.7	adult	173.4108	117.5405	-130.6256	1133.5347	79.7941	75367.8457	237673.7462	4158309.0952	1050.45	1.4584	218.522	0.65055	213.7692	0.52861	418.0893	1.0873	379.1533	164309.0938	278.9441	0.59587	335.7908	0.81144	8585300	1.0056	1208.35	106.007	101.044	245.5886	223.9	96516.3047	157.2166	0.019577	199.7138	4164800
006	2017-08-05t0401	1501923940.93	adult	178.6128	122.7425	-125.4236	1191.6848	80.852	79464.6145	250454.5248	4431308.6174	848.553	0.47791	224.809	0.90892	221.8214	0.84715	402.1287	0.8177	364.2046	166481.2812	278.3345	0.55353	324.6455	0.47337	9305300	1.4314	881.163	109.976	105.4444	247.0525	224.9664	102279.7266	160.2726	0.034826	203.7013	4552130
006	2017-08-05t0715	1501935586.76	adult	181.8477	125.9775	-122.1886	1169.4501	83.45	77462.3681	244176.0639	4299913.879	987.863	1.2021	226.305	0.96369	222.5109	0.86243	417.6058	1.2183	375.6284	168712.7344	283.524	0.75622	331.8375	0.71749	9132310	1.3139	650.563	107.995	103.9223	239.7384	220.8372	96854.3047	159.1669	0.0048272	199.6224	4358050
006	2017-08-05t1049	1501948415.5	adult	185.4113	129.541	-118.6251	1185.3915	84.9818	81348.1094	256769.9622	4647479.5437	851.938	0.53985	221.506	0.73887	219.0588	0.70166	430.735	1.5813	401.9693	182631.625	294.6867	1.2088	360.0186	1.6624	9382560	1.4516	1017.76	109.823	103.0515	326.8524	302.5815	138585.4219	183.8457	0.34588	262.8077	4651870
006	2017-08-05t1545	1501966188.09	adult	190.3481	134.4779	-113.6883	1181.4987	77.4041	76423.7538	240851.9433	4108771.7067	840.268	0.50854	215.408	0.45015	211.0223	0.34116	404.56	1.0535	363.2528	161419.4219	283.8421	0.73691	333.1564	0.78611	8582920	0.97201	903.232	106.593	101.095	259.1267	242.4509	103391.5469	163.1201	0.016099	217.8402	4247180
006	2017-08-05t1903	1501978069.5	adult	193.6485	137.7783	-110.3879	1232.5199	81.1022	78411.7172	246876.8403	4263258.2922	787.505	0.26005	226.545	0.93569	223.104	0.84317	377.6393	0.4563	362.0213	154454.4531	287.7441	0.8868	331.1257	0.72329	9260490	1.3602	894.254	109.227	104.2489	262.5891	242.9506	107398.9375	164.2134	0.013496	215.333	4464870
006	2017-08-06t0033	1501997861.15	adult	199.1462	143.2759	-104.8902	1171.5655	83.0567	75977.5286	239337.1622	4206493.5413	688.263	-0.21191	227.841	0.9753	222.7411	0.80925	398.7047	1.0358	384.9021	158285.7812	300.951	1.4168	358.1734	1.6588	9024570	1.2162	922.654	118.281	110.1579	311.1664	293.3156	123533.0781	190.0911	0.51775	259.8834	4685010
006	2017-08-06t0344	1502009351.31	adult	202.3379	146.4676	-101.6985	1254.0328	77.3401	77801.0487	244917.2323	4114216.9835	820.269	0.46111	231.173	1.1122	228.4573	1.043	405.6899	1.2519	378.726	165115.7812	299.5385	1.3306	347.6789	1.291	9386570	1.42	911.913	112.615	108.133	269.3951	241.6786	109643.7969	170.7314	0.082196	214.7611	4572620
006	2017-08-06t0705	1502021432.71	adult	205.6938	149.8236	-98.3425	1119.7107	82.2643	74949.1373	236338.7821	4188946.4402	707.053	-0.087476	203.388	-0.15079	200.1024	-0.18864	361.1036	0.1557	339.4819	141191.5	268.9642	0.011304	313.1707	0.087535	7944950	0.58889	741.59	103.837	99.2245	233.7758	214.7308	91406.3281	157.8425	-0.28934	198.0196	4056190
006	2017-08-06t1219	1502040226.24	adult	210.9142	155.044	-93.1221	1208.1731	79.7106	76297.6647	240297.505	4106342.4636	762.568	0.21258	221.542	0.64101	218.4949	0.58125	395.305	1.0862	371.9346	157331.375	298.3976	1.1913	347.9405	1.2599	8816920	1.0849	744.596	111.078	105.323	258.4783	237.5707	102874.375	173.7931	0.08134	217.6671	4420660
006	2017-08-06t1513	1502050676.63	adult	213.8171	157.9469	-90.2192	1216.5018	78.265	77970.6045	245697.0253	4168679.9427	795.128	0.38786	221.074	0.60798	218.4982	0.57074	395.1257	1.1114	366.3547	160816.1562	293.3558	0.95438	341.3217	1.0194	8989300	1.1828	614.544	109.993	104.5475	256.3547	235.9543	104336.3594	168.0182	-0.15234	214.9564	4472530
006	2017-08-06t1849	1502063612.44	adult	217.4104	161.5402	-86.6259	1165.4659	78.414	75036.7918	236462.4905	4071287.5932	766.616	0.26712	227.475	0.87977	223.6291	0.78031	397.2712	1.2007	373.963	155730.3281	299.1632	1.151	346.9356	1.1851	8899960	1.1334	736.574	113	107.0257	273.6654	251.366	107276.8281	177.6275	0.12119	230.6551	4421140
006	2017-08-07t0001	1502082331.78	adult	222.6102	166.74	-81.4261	1205.8262	77.8298	76205.0013	239982.3864	4159305.0539	900.773	0.96465	224.941	0.75311	222.5853	0.72473	421.4721	1.9157	386.1741	167745.9062	301.9684	1.2122	357.8833	1.5158	8937130	1.1616	1281.47	113.798	107.4403	298.6466	266.3463	118861.3594	183.2294	0.24717	236.5126	4521310
006	2017-08-07t0257	1502092930.88	adult	225.5544	169.6842	-78.4819	1211.5507	77.6023	77490.124	244095.1196	4141444.7436	713.027	0.055567	218.637	0.46644	220.3802	0.62445	368.0557	0.46133	344.1979	149062.5625	284.7525	0.51286	321.3198	0.29892	8835580	1.1063	618.911	112.535	109.0419	250.6443	237.3543	101510.9609	173.3294	-0.18231	216.8429	4547760
006	2017-08-07t0649	1502106817.93	adult	229.4119	173.5417	-74.6244	1157.2955	80.9409	77798.0739	245277.4832	4358781.7661	725.549	0.14709	224.339	0.71398	224.6568	0.80646	391.9872	1.1521	365.1585	159146.8125	299.7467	1.0666	342.619	0.97476	9093570	1.266	544.944	114.29	111.4433	245.9546	232.1708	99857.5625	182.0011	0.084685	218.3799	4632760
006	2017-08-07t1145	1502124612.52	adult	234.3549	178.4846	-69.6815	1198.5409	81.6177	78075.1617	245977.7815	4292636.3408	816.951	0.64259	232.733	1.0838	230.0595	1.0426	411.7685	1.7304	384.2742	168001.5625	310.7457	1.4447	362.5432	1.5775	9475720	1.504	465.657	120.992	116.7333	272.6509	261.7474	111241.5781	186.5275	0.16864	241.524	4926200
006	2017-08-07t1449	1502135619.19	adult	237.4123	181.5421	-66.6241	1178.7912	82.6676	75434.2048	237629.362	4075125.2087	688.356	0.024822	227.807	0.86269	225.2355	0.83325	390.0378	1.1368	370.1193	153674.9062	301.2424	1.0605	344.296	0.97849	8962380	1.2101	910.346	121.051	115.0572	285.2184	258.9135	112376.0312	192.277	0.33714	235.9438	4762390
006	2017-08-07t1940	1502153102.39	adult	242.2687	186.3985	-61.7676	1160.8846	78.093	72603.6366	228780.4382	3826758.1604	784.034	0.54044	234.12	1.1432	229.3714	1.0185	396.9768	1.3382	370.2186	150454.2188	306.5115	1.2172	352.0361	1.1843	8868000	1.1664	739.102	125.947	118.1567	294.0532	273.9423	111446.1719	199.8922	0.54081	250.0646	4770600
006	2017-08-07t2249	1502164421.87	adult	245.413	189.5428	-58.6233	1175.694	77.7593	73498.3202	231645.4332	3857630.3691	666.04	-0.027885	230.427	0.97559	225.9772	0.86934	387.1154	1.065	370.6845	148652.2969	300.5171	0.97118	347.6357	1.0258	8831580	1.1519	636.798	126.252	119.0585	286.2533	270.8472	109921.2812	194.4345	0.25028	247.3311	4838870
006	2017-08-08t0249	1502178822.05	adult	249.4131	193.5428	-54.6233	1119.7592	83.1207	75353.2027	237679.4067	4246108.5569	626.403	-0.19855	204.104	-0.218	203.2417	-0.15249	336.9933	-0.30913	320.7874	132438.3438	268.4993	-0.21733	303.8652	-0.31481	8013730	0.67471	612.213	115.248	107.9332	258.272	246.3231	101500.8906	188.5473	-0.078458	228.7104	4524970
006	2017-08-08t0724	1502195359.72	adult	254.0069	198.1366	-50.0295	418.4444	138.7294	37017.4014	124372.6019	3064912.2037	568.321	-0.4576	236.915	1.2631	232.9461	1.1878	371.3709	0.63236	362.1569	71674.5938	308.6291	1.1933	346.2571	0.92213	4563210	-1.3736	475.01	136.221	127.9338	284.9583	275.2188	54996.9609	215.9971	0.92167	258.7074	2623750
006	2017-08-08t1049	1502207622.06	adult	257.4131	201.5428	-46.6233	662.7867	103.3709	48511.7197	154726.3986	3043235.8663	477.583	-0.88738	233.48	1.1036	228.4765	0.98556	379.2918	0.84331	370.3212	95960.8359	315.8605	1.4193	355.7773	1.175	5898880	-0.57703	423.585	132.674	121.768	281.2922	271.8706	71166.9297	221.2363	1.0509	259.3462	3352020
006	2017-08-08t1449	1502222023.53	adult	261.4135	205.5433	-42.6229	584.8191	109.0448	42922.7857	138573.6851	2650298.3839	542.335	-0.53683	227.957	0.84633	224.4597	0.8008	352.5512	0.13099	342.276	78971.4688	292.9204	0.58249	328.1901	0.3529	5096660	-1.0577	451.642	132.088	123.3417	270.8121	261.6768	60661.9062	211.735	0.57511	246.8901	2953230
006	2017-08-08t1849	1502236420.42	adult	265.4126	209.5424	-38.6237	699.9219	92.2611	43901.7334	142604.0301	2333247.3228	471.613	-0.86172	228.175	0.85068	223.258	0.74377	371.0539	0.61886	364.6745	85342.3906	304.9517	0.97077	347.2534	0.87225	5238210	-0.97426	411.694	136.632	126.0546	292.4069	284.7877	67253.5781	229.3083	1.1803	269.3781	3136660
006	2017-08-08t2249	1502250817.08	adult	269.4117	213.5415	-34.6247	664.052	109.1873	48280.2728	154329.8615	3014887.4249	449.224	-0.94536	231.369	0.99237	225.6396	0.85408	368.3949	0.54786	364.368	92835.5234	311.565	1.1657	349.0891	0.89726	5817300	-0.62559	367.36	135.317	122.2063	290.6907	284.3898	73254.0625	231.7697	1.1812	271.8202	3402260
006	2017-08-09t0249	1502265215.88	adult	273.4114	217.5411	-30.625	678.5199	97.9931	45676.944	146999.8874	2555708.6505	401.065	-1.1568	224.489	0.66857	220.7699	0.62289	347.3412	0.006027	343.6722	83014.5469	292.6264	0.49455	330.5018	0.35981	5350920	-0.90902	388.656	133.807	122.7179	285.7514	280.5527	68294.5938	225.5313	0.8394	266.8718	3189420
006	2017-08-09t0649	1502279616.13	adult	277.4114	221.5412	-26.6249	667.13	104.8521	48584.6315	155135.4674	3020669.4945	464.928	-0.81133	232.173	1.0198	227.0389	0.92037	370.8819	0.60881	363.5253	94204	311.1481	1.0883	350.5738	0.88646	5875610	-0.58979	391.211	137.358	124.4119	294.1992	287.8619	74726.6094	235.6549	1.1419	273.6876	3476130
006	2017-08-09t1049	1502294021.57	adult	281.4129	225.5427	-22.6234	654.7708	104.6282	47374.7465	151258.2668	2940682.2638	430.177	-0.95561	231.912	1.0031	226.4831	0.89437	368.9132	0.55764	363.5477	91121.5625	311.7682	1.0786	350.3493	0.85559	5723130	-0.68245	434.823	138.56	125.3115	296.3268	289.8265	73192.7188	238.925	1.1741	277.6265	3419380
006	2017-08-09t1526	1502310675.68	adult	286.0391	230.1689	-17.9973	649.4963	104.1693	46697.8796	148856.3232	2886681.4436	414.802	-0.99891	221.363	0.50341	215.6776	0.36849	354.7259	0.20321	349.9971	86553.125	299.1505	0.63277	336.3897	0.45887	5383770	-0.89041	402.407	142.852	129.0498	304.4559	299.2826	74287.2344	245.8793	1.3335	285.923	3474300
006	2017-08-09t1928	1502325166.99	adult	290.0644	234.1942	-13.9719	644.5962	93.1373	42401.7622	136473.2256	2321024.741	402.189	-1.0325	212.208	0.066202	208.5118	0.011861	341.1334	-0.12931	336.8714	75390.4844	277.4849	-0.091615	322.0579	0.065872	4688110	-1.3201	376.118	139.323	126.9721	299.814	293.1293	66258.8984	238.6895	0.96115	279.5339	3077920
006	2017-08-09t2326	1502339482.32	adult	294.0409	238.1707	-9.9954	603.8081	99.8153	43283.7623	138474.034	2637915.6085	427.933	-0.87591	221.219	0.485	215.2091	0.33825	352.455	0.15245	347.8402	79654.8438	298.9253	0.57752	335.7167	0.40451	4988700	-1.1337	412.207	145.926	132.6406	305.1812	300.3625	68970.9531	249.3695	1.2769	288.0835	3290790
006	2017-08-10t0326	1502353883.41	adult	298.0412	242.171	-5.9951	586.7296	95.0347	41621.1113	133386.9142	2500753.8876	466.267	-0.65644	224.565	0.63857	218.2916	0.48998	359.7036	0.33	354.543	78415.3906	304.5949	0.73412	342.5485	0.561	4873970	-1.2041	407.949	150.05	135.4517	315.8539	311.1421	68856.1484	258.1208	1.5147	297.5547	3256680
006	2017-08-10t0726	1502368263.59	adult	302.0357	246.1655	-2.0006	573.2045	84.6827	36961.3826	118953.4508	1990462.7021	417.663	-0.86819	217.904	0.31601	214.1037	0.27574	340.8737	-0.11883	334.8848	65788.6172	282.9553	0.031235	321.086	0.0012742	4205340	-1.6209	415.181	148.06	136.5769	303.859	298.1783	58644.7812	248.6088	1.06	286.5749	2857400
006	2017-08-10t1126	1502382668.05	dead	306.037	250.1667	2.0006	534.286	93.8354	37929.8921	121728.3955	2273258.2815	481.621	-0.52118	230.129	0.8969	222.968	0.72816	382.0415	0.85807	373.8973	75644.2109	310.9968	0.88551	354.6191	0.82336	4550120	-1.4038	450.95	157.925	144.1106	337.8117	329.1311	66886.7188	267.7504	1.6847	312.3498	3122500
007	2017-07-28t1449	1501271633.32	egg	-2.5895	-50.8047	-214.9555	153.3077	28.0499	2877.018	9158.2772	50788.1413	0	1324.1799	0	-0.014674	0	-0.030789					0	0.022669	0	0.16325	0	1.8714	0	0	0				0	-0.10713	0	0
007	2017-07-28t2000	1501290277.98	larva	2.5895	-45.6256	-209.7764	151.1433	27.9891	2807.8502	8942.414	49294.382	0	0.56867	0	-0.30573	0	-0.31561					0	-0.2815	0	-0.20022	0	1.0413	0	0	0				0	-0.12732	0	0
007	2017-07-28t2256	1501300866	larva	5.5307	-42.6845	-206.8353	153.6552	28.5837	2916.4669	9289.0632	52295.8675	0	-0.029282	0	-0.4697	0	-0.47586					0	-0.45383	0	-0.40268	0	0.62308	0	0	0				0	-0.1393	0	0
007	2017-07-29t0249	1501314828.54	larva	9.4091	-38.806	-202.9568	156.4468	28.8401	2998.9584	9549.1029	54280.4399	0	-0.47226	0	-0.68542	0	-0.68646					0	-0.68154	0	-0.66637	0	0.11754	0	0	0				0	-0.15574	0	0
007	2017-07-29t0743	1501332511.31	larva	14.321	-33.8941	-198.0449	167.6572	28.1229	3150.3535	10007.2048	55726.6873	0	-0.85154	0	-0.95918	0	-0.95342					0	-0.97202	0	-0.99635	0	-0.46224	0	0	0				0	-0.17779	0	0
007	2017-07-29t1049	1501343624.81	larva	17.4081	-30.807	-194.9578	161.6223	39.9019	4250.8838	13670.7074	105346.7941	447.154	0.70626	211.272	1.7247	210.3801	1.7511	299.9457	-0.51319	286.7267	6898.751	250.8057	1.4939	272.832	1.3148	484237	-0.24814	335.791	62.3782	59.2927	174.0804	151.3012	4003.8499	94.4026	0.043257	139.1775	142971
007	2017-07-29t1632	1501364202.75	larva	23.1242	-25.0909	-189.2418	447.3365	40.3213	14352.7537	45437.0261	383246.4557	549.898	0.54426	190.679	1.1658	188.5465	1.1799	332.7874	-0.47955	312.5355	25624.6328	253.439	1.227	291.7818	1.124	1458310	0.19275	616.143	62.9155	56.9184	231.0007	205.1541	17787.0527	107.5181	0.061556	165.6886	481178
007	2017-07-29t1928	1501374776.34	larva	26.0613	-22.1538	-186.3046	407.6074	43.6354	13102.8474	41436.0413	364415.0479	656.823	0.65645	219.661	1.4236	218.5824	1.4601	357.9001	-0.39227	339.6919	25053.0059	278.4484	1.3468	317.7827	1.1805	1531260	-0.046595	636.641	70.8291	64.8391	258.7314	238.2122	18111.1953	121.2432	0.091046	191.5483	493750
007	2017-07-29t2249	1501386832.35	larva	29.4102	-18.8049	-182.9558	287.2744	24.0536	5334.8144	16821.8754	86987.0231	497.278	-0.083812	237.368	1.5101	234.5507	1.5289	362.7841	-0.48085	348.1415	10883.5215	296.9582	1.3784	332.5936	1.1097	695250	-1.2387	448.564	72.7449	66.2463	236.0273	222.9397	7080.8198	123.5382	0.089595	188.4268	213070
007	2017-07-30t0416	1501406462.42	larva	34.863	-13.3521	-177.503	803.438	46.1099	27913.5501	87888.4814	834749.1003	778.437	0.39498	249.578	1.4196	247.0036	1.4506	474.7679	0.21768	427.1493	70740.4219	333.3904	1.5045	389.345	1.3041	3700240	1.1998	540.097	73.4238	67.8894	251.449	226.2197	37465.9062	119.9176	0.065367	184.9139	1088580
007	2017-07-30t0714	1501417133.84	larva	37.8273	-10.3878	-174.5387	752.9319	47.9487	31054.9427	97893.7833	1061352.8924	777.895	0.21221	201.149	0.57712	195.6879	0.56471	370.6655	-0.72073	349.1591	60789.1484	267.3601	0.60089	309.0994	0.36552	3297040	0.50508	821.881	65.145	61.9543	184.7377	168.7041	30296.9883	98.9005	-0.0086826	142.0467	1067790
007	2017-07-30t1049	1501430032.51	larva	41.4102	-6.8049	-170.9557	770.0975	61.1803	35992.6878	113510.2283	1429811.7558	718.824	-0.14512	169.22	-0.076166	160.1312	-0.14038	496.83	0.16982	473.4171	94397.7031	244.1373	0.13197	375.0178	0.76249	3201990	0.067922	869.544	70.1935	62.5504	279.1809	248.3918	53044.375	130.3477	0.080714	207.1666	1328200
007	2017-07-30t1600	1501448717.55	larva	46.6005	-1.6146	-165.7654	919.4693	56.7274	43011.7051	135559.8493	1662941.5688	880.806	-0.0070188	213.498	0.29163	203.7319	0.22821	564.481	0.54689	526.3062	128137.1719	293.0071	0.40078	408.7623	0.75914	4826970	1.016	1013.65	77.7509	70.9959	283.4228	246.0021	64336.9727	133.6685	0.0801	198.3924	1757870
007	2017-07-30t1914	1501460342.63	adult	49.8297	1.6146	-162.5362	905.2464	59.5475	43474.3887	137027.3658	1747935.0459	929.287	0.00072589	214.592	0.22122	204.0734	0.14669	580.3738	0.57463	538.7529	132905.5938	336.555	0.8467	451.3604	1.0855	4899570	0.75484	567.608	62.5114	60.4228	161.321	146.8109	36942.5156	93.7653	-0.076165	125.4653	1427260
007	2017-07-30t2249	1501473232.83	adult	53.4103	5.1952	-158.9556	960.9701	61.1171	48763.1152	153804.5186	2031929.255	1282.74	0.70935	221.729	0.20369	210.9202	0.12603	640.2711	0.95149	560.9219	163909.4062	304.8332	0.31599	417.3584	0.5966	5669400	1.0498	512.049	69.9596	66.9101	185.9342	165.7457	47599.1641	103.0666	-0.053212	140.512	1788800
007	2017-07-31t0344	1501490945.67	adult	58.3306	10.1154	-154.0354	1028.8279	62.1079	55906.5908	176251.9461	2489615.109	1347.98	0.74497	199.65	-0.28867	190.8856	-0.33472	667.8734	1.0284	582.5927	195686.8906	278.1078	-0.16582	389.9886	0.19601	5839550	0.76171	442.218	62.5593	60.095	158.4313	144.1318	46420.3672	95.0176	-0.10575	125.1505	1829800
007	2017-07-31t0702	1501502813.03	adult	61.627	13.4119	-150.7389	1129.1828	68.1124	58543.2183	184351.2991	2577915.0576	2012.25	2.263	213.298	-0.12849	203.966	-0.18423	703.9374	1.2274	553.626	216108.7812	293.3491	-0.036954	411.2202	0.35131	6542490	1.0556	524.522	66.8642	64.1129	179.8959	162.4286	55228.0312	100.4418	-0.093113	138.9764	2050930
007	2017-07-31t1233	1501522666.3	adult	67.1418	18.9267	-145.2241	1129.2666	77.8579	66480.7225	209528.5413	3294412.1971	1220.43	0.20443	196.792	-0.64576	187.5554	-0.70569	610.8499	0.37219	521.0793	212575.75	279.2783	-0.43592	397.7335	0.069693	6834600	0.83058	709.607	61.272	58.88	156.4333	139.0553	54438.7969	92.9002	-0.17516	121.5858	2127980
007	2017-07-31t1528	1501533222.4	adult	70.0741	21.859	-142.2919	1084.9374	74.9589	65985.7723	207957.4561	3344280.7034	999.49	-0.34145	233.474	0.20536	224.5689	0.15434	547.0681	-0.2119	493.1681	188738.5	321.2974	0.35245	431.1058	0.53256	8046220	1.6673	1076.63	81.1812	75.8328	261.172	224.9384	90104.3359	127.7462	0.065663	186.6279	2797750
007	2017-07-31t1849	1501545231.45	adult	73.4099	25.1948	-138.956	1161.3032	73.6975	68500.7604	215802.4795	3375266.9014	1023.66	-0.33965	231.211	0.12968	226.6319	0.19361	547.2361	-0.20108	492.409	195910.5312	308.5454	0.069514	404.0925	0.12579	8271350	1.5907	1079.6	78.8382	73.4781	273.6721	236.8974	97974.625	131.7503	0.11537	199.4114	2820360
007	2017-08-01t0016	1501564888.42	adult	78.8702	30.6551	-133.4957	1108.6634	72.5119	67233.0338	211844.9673	3390843.7975	1263.52	0.2731	212.392	-0.43977	201.8471	-0.5623	602.4073	0.3964	499.4691	212047.375	304.3794	-0.017005	419.4173	0.42144	7456020	0.65191	631.366	72.7315	68.75	212.2178	189.8751	74700.6562	114.0956	-0.070133	162.313	2553240
007	2017-08-01t0312	1501575462.73	adult	81.8075	33.5924	-130.5584	1103.4875	75.4198	71053.9691	224437.3091	3747033.0142	1079.61	-0.17763	242.593	0.54764	235.0941	0.51972	539.6051	-0.15208	480.5042	200193.5	324.4084	0.54608	419.2588	0.48749	8989760	1.8191	834.121	79.9576	75.5305	239.6349	212.5227	88904.5312	121.8081	0.010594	173.3915	2962990
007	2017-08-01t0649	1501588432.15	adult	85.4101	37.195	-126.9558	1125.6604	110.6525	75090.0158	239952.6339	4178292.9145	1173.29	0.10357	224.798	-0.025193	216.8634	-0.07916	583.3311	0.43626	497.2631	228665.7812	300.3598	-0.076989	415.8725	0.5106	8794990	1.5031	801.674	77.3789	74.0205	200.5561	180.9553	78617.9844	115.817	-0.085802	157.0693	3027370
007	2017-08-01t1200	1501607134.75	adult	90.6053	42.3902	-121.7606	1128.8493	72.2764	67320.3241	212024.1488	3373908.9055	1603.17	1.4892	219.586	-0.16708	211.4206	-0.24568	571.9476	0.54969	451.7957	201325.5625	292.0258	-0.25384	399.2365	0.33858	7724810	0.49858	526.291	76.9335	73.9057	191.8464	175.5098	67529.9297	112.1171	-0.15956	148.9396	2706440
007	2017-08-01t1457	1501617712.69	adult	93.5436	45.3285	-118.8223	1203.5882	74.7188	73801.3757	232549.0657	3765873.714	1362.58	0.85376	209.318	-0.51946	203.4017	-0.52168	594.3542	1.0031	465.5882	229420.7344	280.1867	-0.57126	356.2286	-0.48464	8064190	0.74655	843.025	73.4278	70.7004	187.2268	168.9568	72269.5312	108.2429	-0.21654	143.3013	2828880
007	2017-08-01t1849	1501631632.11	adult	97.4101	49.195	-114.9558	666.2565	81.7256	39532.5409	125965.9776	1988211.1232	497.047	-1.8857	209.042	-0.49604	206.3983	-0.37819	314.9096	-2.7094	306.6445	65186.2969	264.8668	-1.0286	294.3758	-1.8131	4320280	-2.4877	547.025	76.6819	74.2397	179.4178	161.7048	37139.4766	108.9993	-0.21447	140.8148	1584780
007	2017-08-01t2344	1501649385.76	adult	102.3417	54.1266	-110.0243	1252.6517	80.5214	81123.7484	255641.7858	4396843.0176	1623.95	2.084	232.303	0.54321	223.3961	0.39235	593.8795	1.5399	477.4401	251211	313.993	0.78949	396.5533	0.72355	9825710	2.1806	816.698	84.5092	79.1005	245.5042	227.8086	103848.2812	133.508	0.065385	196.0509	3574490
007	2017-08-02t0249	1501660435.08	adult	105.411	57.1958	-106.955	1139.2832	94.261	78189.6419	246901.4629	4489985.0264	958.333	-0.20704	202.298	-0.65072	196.6653	-0.67512	502.3515	0.30859	431.6023	204959.4219	276.3551	-0.46054	348.9565	-0.32982	8239000	0.80962	845.161	72.6077	67.989	231.3557	203.919	94393.1406	118.6967	-0.11994	172.0157	2957090
007	2017-08-02t0833	1501681064.57	adult	111.1414	62.9262	-101.2246	1200.8299	83.3981	77728.6692	244939.4225	4243097.4557	957.315	-0.086953	199.041	-0.69271	193.1742	-0.74549	503.2298	0.60692	438.9305	204311.2969	268.5608	-0.59766	346.4002	-0.1901	8064330	0.65665	810.355	72.4798	68.3209	217.536	187.3139	88319.6328	115.5446	-0.17119	161.2441	2936590
007	2017-08-02t1129	1501691636.54	adult	114.078	65.8629	-98.2879	1197.1817	79.9625	76573.5183	241386.6191	4103752.7653	2093.51	4.5613	193.689	-0.87402	184.8054	-1.0669	493.4329	0.59277	432.6525	197373.1562	279.3318	-0.099432	378.5492	0.79117	7731290	0.3758	2914.07	83.3181	77.4018	273.665	231.8696	109466.0078	136.2893	0.039797	197.5928	3325720
007	2017-08-02t1449	1501703641.02	adult	117.4126	69.1975	-94.9533	1186.8824	81.24	76110.9663	239875.8592	4101976.0368	1504.05	2.3495	212.749	0.041656	205.4301	-0.093743	534.9918	1.4692	420.5043	212391.75	276.9563	-0.082265	355.5119	0.30663	8444650	1.0073	568.585	82.2733	78.7457	197.3487	176.6262	78347.4297	122.7232	-0.11372	156.7493	3265670
007	2017-08-02t2017	1501723306.7	adult	122.8753	74.6602	-89.4907	1181.1759	77.0038	74743.9643	235489.7668	3960931.2086	968.023	0.23418	191.486	-0.81476	185.8732	-0.88551	431.7893	-0.083073	349.4631	168397.8125	251.6041	-0.94979	309.7042	-0.81245	7466210	0.17431	585.851	82.486	78.1127	219.6405	208.1908	85659.7891	127.0291	-0.08956	180.1056	3216210
007	2017-08-02t2312	1501733863.41	adult	125.8077	77.5926	-86.5582	1160.5077	79.3739	73235.8118	230746.2233	3919691.1091	1081.32	0.80006	191.899	-0.75729	187.0779	-0.79736	444.7792	0.26816	368.9077	170350.4531	256.1929	-0.70513	317.8323	-0.49748	7330930	0.068409	704.519	83.9856	80.0721	199.2393	181.1187	76308.6719	127.5629	-0.095037	162.4203	3208420
007	2017-08-03t0249	1501746835.77	adult	129.4111	81.196	-82.9548	1273.8565	78.4062	78729.0326	247897.0937	4118564.5889	1007.63	0.5678	200.378	-0.31241	195.4133	-0.36809	446.007	0.43347	385.6312	183308.875	264.9791	-0.25779	325.4886	-0.15403	8233920	0.85468	669.194	86.5485	80.855	256.6614	232.1248	105487.8438	140.4488	0.0083699	198.0719	3556450
007	2017-08-03t0801	1501765553.54	adult	134.6105	86.3954	-77.7554	1172.7906	80.209	74151.7695	233597.363	4019421.5723	975.312	0.53391	199.003	-0.30947	193.5447	-0.39642	424.9523	0.23462	377.7578	164456.5469	269.1922	0.012495	334.1902	0.24671	7696660	0.41276	1105.42	88.2057	81.6585	273.5212	244.3172	105852.7031	146.7135	0.042775	207.8389	3411450
007	2017-08-03t1057	1501776142.52	adult	137.5519	89.3368	-74.814	1229.7822	79.8479	77306.2649	243495.6068	4132627.7133	1018.17	0.79491	192.966	-0.55583	189.8568	-0.53948	427.9607	0.39256	370.8449	172896.125	257.8674	-0.40624	325.0675	0.038551	7780010	0.48581	1520.32	89.7588	82.6651	317.8523	272.5188	128412.3359	153.319	0.090163	232.9549	3618890
007	2017-08-03t1449	1501790035.03	adult	141.4109	93.1958	-70.955	1215.709	78.8728	76110.3461	239716.7875	4040795.9196	909.117	0.34616	192.352	-0.54434	187.2661	-0.62111	398.8809	-0.049824	363.5604	158754.5938	259.2777	-0.29084	323.5386	0.083699	7638670	0.3797	1125.79	94.6017	87.1649	308.1466	273.4633	122642.3438	158.6486	0.12395	238.608	3756820
007	2017-08-03t1944	1501807786.8	adult	146.342	98.1269	-66.024	1158.2018	74.6273	74080.6629	233437.1607	3956318.2687	976.7	0.76109	191.557	-0.54906	185.7984	-0.65942	445.8789	1.0329	388.6589	172555.1406	250.7894	-0.58867	316.4494	-0.045073	7401550	0.20391	672.627	88.6316	84.0801	207.2242	188.812	80195.7656	134.8825	-0.10019	171.1912	3424640
007	2017-08-03t2249	1501818836.63	adult	149.4114	101.1963	-62.9546	1236.6534	78.3494	77156.5609	242978.1176	4097841.0645	756.301	-0.29004	190.714	-0.56774	184.7732	-0.68832	410.3458	0.4132	368.4365	165369.3438	254.4186	-0.41379	317.6339	0.044065	7674530	0.41868	787.478	89.4582	84.1059	233.5408	210.9698	94116.9375	140.4643	-0.060587	186.8538	3599890
007	2017-08-04t0433	1501839484.47	adult	155.1469	106.9318	-57.2191	1280.7299	79.8387	75407.0096	237311.517	3920023.0662	1000.76	1.022	190.025	-0.57831	184.5287	-0.68262	422.9489	0.8212	384.9536	167064.7969	252.4065	-0.46566	324.0512	0.31642	7487550	0.28901	1258.85	94.7387	87.3785	277.1455	247.9861	109472.4688	156.7551	0.076026	217.9403	3732990
007	2017-08-04t0729	1501850049.54	adult	158.0816	109.8665	-54.2843	1185.4667	80.9789	75195.1667	236920.6818	4010310.6868	928.086	0.6921	194.828	-0.36094	190.7411	-0.41158	453.4227	1.5284	413.1989	178195.1094	259.7998	-0.15842	340.1098	0.8457	7643110	0.40362	1171	98.8548	92.0679	308.0981	274.0593	121082.5625	161.6576	0.1178	227.3674	3878070
007	2017-08-04t1049	1501862036.73	adult	161.4114	113.1963	-50.9545	1109.6845	79.7278	70503.9383	222240.683	3769580.5358	941.003	0.79806	195.313	-0.33798	189.6483	-0.45875	395.4523	0.38696	376.6475	145526.4375	256.6755	-0.27942	321.2061	0.28988	7181270	0.089416	1122.39	101.354	93.4568	273.6579	250.385	100706.1016	168.0864	0.17652	225.1416	3726570
007	2017-08-04t1617	1501881716.86	adult	166.8781	118.663	-45.4878	1135.9438	81.997	75468.2564	237849.209	4255550.0478	716.573	-0.28527	161.976	-1.8146	157.4492	-1.841	312.9112	-1.2793	290.4359	123287	219.2095	-1.8018	263.3656	-1.4914	6370010	-0.42751	556.962	84.1073	77.562	216.8611	200.4145	85443.2578	143.5138	-0.10534	185.1464	3307690
007	2017-08-04t1915	1501892403.24	adult	169.8466	121.6314	-42.5194	1090.6584	78.6645	70513.5825	222255.7333	3886643.4439	933.367	0.84023	175.59	-1.2248	172.0491	-1.2278	352.3815	-0.39403	321.1618	129676.3906	236.1913	-1.1248	290.6593	-0.62656	6454680	-0.35408	1258.88	95.6087	89.0334	246.8942	231.4271	90857.0781	161.2298	0.079608	208.0133	3514570
007	2017-08-04t2249	1501905234.91	adult	173.4109	125.1958	-38.955	1117.0029	80.7301	69676.4629	219513.9592	3721288.7236	469.205	-1.4766	169.209	-1.5213	165.3297	-1.5264	302.2586	-1.4496	290.6083	110022.1406	225.0014	-1.6002	268.2933	-1.3367	6152960	-0.52306	473.149	91.1134	84.0971	216.1127	204.8193	78665.0312	153.1085	-0.029433	189.7733	3313160
007	2017-08-05t0401	1501923962.27	adult	178.613	130.3978	-33.753	803.3592	76.1234	44411.6122	142108.4062	2064789.3045	522.062	-1.1679	173.205	-1.369	170.4496	-1.3296	285.1725	-1.7976	275.2463	66445.2031	225.7663	-1.605	262.2536	-1.5432	4027190	-1.789	694.726	98.8929	91.8569	230.1608	215.2497	53627.4766	162.8673	0.06827	199.6148	2299360
007	2017-08-05t0715	1501935608.06	adult	181.8479	133.6328	-30.5181	1120.5231	78.3788	70687.8373	222834.7922	3768774.3963	506.328	-1.2238	166.153	-1.6969	164.5109	-1.595	284.0435	-1.8112	276.4043	104812.0625	223.1618	-1.7388	259.1133	-1.6594	6125240	-0.49184	800.704	95.9802	90.2998	236.8777	223.8926	87407.8906	161.9243	0.042408	206.1018	3538310
007	2017-08-05t1049	1501948437.38	adult	185.4116	137.1965	-26.9544	910.9207	113.9086	61296.7334	195268.5588	3543153.4292	460.187	-1.4327	175.114	-1.3189	175.2822	-1.1548	292.71	-1.603	283.0678	93667.2109	232.7026	-1.3738	267.5876	-1.3992	5593310	-0.79109	461.819	104.197	98.9638	239.6732	227.5508	76695.4219	173.3345	0.19217	211.3952	3328150
007	2017-08-05t1545	1501966209.91	adult	190.3484	142.1333	-22.0175	998.8518	87.4158	62176.3337	196241.4753	3306668.2961	486.665	-1.2693	177.174	-1.2535	178.0023	-1.0628	288.8036	-1.6846	280.4612	93861.1562	232.4622	-1.4261	264.8498	-1.5185	5748950	-0.68019	520.903	107.35	101.9983	247.9299	234.6837	80577.2188	175.9322	0.22675	216.2631	3483300
007	2017-08-05t1903	1501978091.21	adult	193.6488	145.4336	-18.7172	810.7337	80.0943	49662.7747	157276.688	2614649.3087	425.157	-1.5585	179.987	-1.1455	178.6029	-1.0537	283.1671	-1.817	274.9987	73623.4375	230.8338	-1.5237	260.7579	-1.6781	4667610	-1.297	469.436	107.466	102.3854	236.7538	223.0194	61555.9961	167.7345	0.077263	206.5225	2786920
007	2017-08-06t0033	1501997883.06	adult	199.1465	150.9314	-13.2194	926.2604	87.7061	58514.8656	184956.3108	3165640.8545	536.217	-0.97177	181.655	-1.1004	181.2839	-0.96849	297.4962	-1.4702	289.5469	90736.3281	240.3149	-1.1637	274.6692	-1.2291	5537380	-0.78951	559.245	113.694	107.4948	257.4822	242.832	78532.0781	186.059	0.43168	227.9241	3465740
007	2017-08-06t0344	1502009376.63	adult	202.3392	154.124	-10.0268	818.446	83.9332	46396.0748	149091.4836	2342807.4394	499.063	-1.1401	185.23	-0.95376	185.352	-0.80871	296.4579	-1.4973	286.594	72039.2812	240.0343	-1.193	272.3853	-1.3172	4498120	-1.3869	547.175	113.307	107.8842	259.155	244.2729	62974.668	183.8703	0.39257	228.0212	2751560
007	2017-08-06t0705	1502021457.73	adult	205.695	157.4799	-6.6709	899.5007	87.1829	54575.8938	172476.6751	2868424.1084	475.852	-1.237	183.384	-1.0491	183.3924	-0.90667	296.0735	-1.5094	287.7166	84677.0312	242.1586	-1.1167	273.6068	-1.2797	5229020	-0.96886	545.926	117.717	111.6632	260.9055	247.3561	74618.9844	192.3107	0.62476	232.6865	3356580
007	2017-08-06t1219	1502040247.42	adult	210.9144	162.6993	-1.4516	847.2743	78.9997	51657.1852	163147.8641	2693510.8861	453.327	-1.3188	190.272	-0.75628	189.506	-0.66294	309.48	-1.1669	302.3495	83559.6094	253.0428	-0.68049	286.7045	-0.83172	5133350	-1.0318	548.086	124.153	118.4588	267.5257	253.6244	72231.9297	201.6325	0.9421	238.1818	3349520
007	2017-08-06t1513	1502050698.71	dead	213.8175	165.6024	1.4516	871.5315	74.7556	51962.3642	163956.2966	2648034.4243	457.552	-1.2807	190.748	-0.74403	190.6154	-0.62568	311.6536	-1.1098	303.7027	84769.7891	254.5077	-0.63229	290.2111	-0.71519	5176530	-1.0111	492.418	124.828	118.9277	274.6404	262.603	74702.1719	205.1308	1.1078	244.8312	3387580
008	2017-07-28t1449	1501271653.49	egg	-2.5895	-58.4602	-234.4737	153.8963	28.3907	2894.1797	9216.5446	51496.5402	0	1324.1772	0	-0.014676	0	-0.030791					0	0.022667	0	0.16324	0	1.8714	0	0	0				0	-0.10713	0	0
008	2017-07-28t2000	1501290297.92	larva	2.5895	-53.2811	-229.2947	153.6396	29.0931	2954.3886	9415.4836	53816.0575	0	0.56868	0	-0.30573	0	-0.31561					0	-0.2815	0	-0.20022	0	1.0413	0	0	0				0	-0.12732	0	0
008	2017-07-28t2256	1501300886.64	larva	5.5308	-50.3398	-226.3534	151.1389	27.9686	2804.466	8932.6197	49197.7586	0	-0.029306	0	-0.46971	0	-0.47587					0	-0.45384	0	-0.40269	0	0.62306	0	0	0				0	-0.1393	0	0
008	2017-07-29t0249	1501314848.75	larva	9.4092	-46.4615	-222.475	150.6686	27.2474	2735.8262	8707.5917	46837.9978	0	-0.47227	0	-0.68542	0	-0.68647					0	-0.68154	0	-0.66637	0	0.11753	0	0	0				0	-0.15574	0	0
008	2017-07-29t0743	1501332532.21	larva	14.3213	-41.5494	-217.563	148.24	27.5694	2697.0611	8591.5386	46527.399	0	-0.85156	0	-0.9592	0	-0.95343					0	-0.97204	0	-0.99636	0	-0.46227	0	0	0				0	-0.17779	0	0
008	2017-07-29t1049	1501343644.95	larva	17.4081	-38.4625	-214.4761	150.6562	27.112	2718.953	8652.7185	46294.838	0	-1.0405	0	-1.1323	0	-1.122					0	-1.1565	0	-1.2021	0	-0.79832	0	0	0				0	-0.19249	0	0
008	2017-07-29t1632	1501364223.04	larva	23.1243	-32.7464	-208.7599	148.1908	27.4411	2694.9809	8584.7658	46364.7923	0	-1.3339	0	-1.4559	0	-1.437					0	-1.5031	0	-1.5804	0	-1.3732	0	0	0				0	-0.22186	0	0
008	2017-07-29t1928	1501374797.21	larva	26.0615	-29.8091	-205.8227	218.2775	23.4391	3677.4821	11608.0053	55791.3562	444.611	-0.028983	235.112	1.6379	234.2603	1.6796	335.4156	-0.57366	320.951	7043.7275	287.8101	1.4487	311.8826	1.1256	478452	-1.1474	266.43	69.2688	65.4795	181.6334	162.7762	3814.3018	107.971	0.054996	152.3169	140962
008	2017-07-29t2249	1501386853.06	larva	29.4104	-26.4603	-202.4738	372.7515	30.9924	9697.8401	30650.0198	210144.4331	735.278	0.6432	254.064	1.7442	252.6718	1.7852	380.0792	-0.34189	363.9749	20144.1953	315.261	1.58	348.2521	1.2558	1325450	-0.59852	727.266	68.0642	63.8353	208.8181	184.2269	11067.3574	105.9065	0.039934	151.8755	355091
008	2017-07-30t0416	1501406483.23	larva	34.8632	-21.0074	-197.021	486.3457	34.6261	13578.9122	42800.271	323116.449	458.05	-0.51147	199.703	0.70885	198.3353	0.75126	293.0955	-1.2383	285.1538	21395.9727	247.2936	0.53762	271.1071	0.1943	1454440	-0.98262	509.131	61.0625	58.8954	150.1873	136.1449	10963.6709	89.5527	-0.02593	120.1438	444718
008	2017-07-30t0714	1501417154.73	larva	37.8275	-18.0431	-194.0567	566.8408	41.1008	18672.1197	58943.7235	511895.4961	589.626	-0.30165	249.781	1.2762	244.3429	1.2697	434.0764	-0.21235	405.1136	43407.6445	325.7583	1.2635	368.6688	0.92659	2480580	-0.27	355.206	67.7401	65.2336	172.7588	150.3535	17275.8828	98.2209	-0.01081	129.8687	672727
008	2017-07-30t1049	1501430053.82	larva	41.4106	-14.4601	-190.4736	631.6002	49.0579	24104.8542	76172.5691	769035.8972	724.703	-0.12971	232.076	0.83745	228.2253	0.85682	444.1631	-0.2533	427.7834	56852.8789	300.4858	0.7799	381.432	0.82318	2960820	-0.15464	738.995	67.1675	64.5135	172.0368	159.1656	22020.7129	99.2425	-0.02204	132.1121	856923
008	2017-07-30t1600	1501448738.93	larva	46.6009	-9.2698	-185.2833	736.2382	54.247	31526.1198	99429.6248	1130157.5375	575.994	-0.76634	218.154	0.36124	213.6226	0.37709	429.6371	-0.54198	415.2951	71749.3906	268.7631	0.11296	347.388	0.16853	3625070	-0.044949	512.507	72.6646	69.1982	197.897	178.8933	33048.7969	108.3518	-0.012579	154.7126	1207470
008	2017-07-30t1914	1501460364.1	larva	49.8301	-6.0405	-182.0541	832.7055	52.9358	35240.4374	111067.7667	1241789.3295	1397.55	1.1602	211.13	0.1672	199.4617	0.074271	731.9439	1.8032	692.3814	136141.5625	295.2892	0.33518	424.8785	0.82187	3922160	-0.092746	490.776	69.1129	66.1452	180.7563	167.5375	33620.668	103.6433	-0.037586	140.1974	1283910
008	2017-07-30t2249	1501473253.64	larva	53.4105	-2.4601	-178.4737	797.2335	60.5502	38877.2389	122916.6114	1551456.1261	1958.9	2.3534	232.65	0.38404	221.5747	0.30303	838.803	2.5676	792.2426	171115.8125	313.741	0.43302	420.5996	0.63018	4746060	0.26691	508.965	69.1071	66.5073	175.8135	157.6052	35865.9492	101.4378	-0.060224	134.524	1409780
008	2017-07-31t0344	1501490966.44	adult	58.3308	2.4601	-173.5534	918.1875	64.0996	47736.5205	150601.7126	2062372.3278	1177.11	0.32845	206.052	-0.17308	198.1786	-0.20228	619.5674	0.63309	550.6909	155511.4062	274.4105	-0.21899	357.9859	-0.15915	5155620	0.19026	572.473	68.102	65.0804	181.063	163.4834	45446.8203	102.5004	-0.069331	139.3435	1703980
008	2017-07-31t0702	1501502833.88	adult	61.6273	5.7566	-170.2569	904.7388	66.5798	46994.2192	148098.6916	2059711.4958	1127.86	0.11454	218.72	-0.022561	206.8933	-0.12671	632.9526	0.64458	567.053	156339.2812	314.4638	0.2918	427.1982	0.53866	5386200	0.098968	444.256	65.9344	63.0313	170.9997	155.6118	42236.9258	99.3565	-0.099015	132.4304	1623700
008	2017-07-31t1233	1501522687.11	adult	67.1421	11.2714	-164.7422	949.1836	73.0185	50231.4671	158337.036	2266204.528	1864.58	1.7669	268.237	1.0024	255.9744	0.88247	825.3415	2.1758	654.842	217064.8125	362.0383	1.0872	508.7274	1.5212	7053560	1.0094	1043.3	78.6927	74.1046	234.1283	208.0558	61575.7422	122.2672	0.02695	173.5236	2069300
008	2017-07-31t1528	1501533243.78	adult	70.0745	14.2038	-161.8097	1127.752	73.4198	67410.1614	212500.3348	3337273.4668	982.649	-0.3831	177.077	-1.1667	167.9907	-1.2308	489.2405	-0.70729	410.8723	172701.9062	252.5163	-0.98497	357.0161	-0.48106	6234170	0.18457	473.312	60.1596	57.2612	166.914	148.5138	58920.6289	92.9756	-0.1918	127.282	2117980
008	2017-07-31t1849	1501545252.74	adult	73.4103	17.5396	-158.4739	1029.7274	72.3634	55830.6291	175862.6171	2607796.7936	1385.81	0.56191	225.707	-0.02152	217.3302	-0.063574	653.0693	0.74155	570.4308	191349.2969	316.7104	0.24922	417.8965	0.33035	6598780	0.23099	978.808	75.6989	69.7736	268.5165	235.4919	78675.3438	129.1797	0.091924	198.257	2213130
008	2017-08-01t0016	1501564910.14	adult	78.8707	23	-153.0135	1141.1491	69.7177	61599.4385	194029.767	2819147.9743	933.239	-0.58391	217.889	-0.268	208.3467	-0.3581	554.4156	-0.069045	508.2691	179076.25	313.057	0.20185	400.9015	0.11519	7025840	0.30172	1000.98	74.6047	68.2283	282.1593	244.5622	91137.4453	130.5923	0.12392	200.9737	2405630
008	2017-08-01t0312	1501575483.62	adult	81.8078	25.9371	-150.0765	1155.4968	72.286	65380.8785	205892.9283	3116259.4169	1924.22	2.0795	265.615	1.2982	256.4525	1.2193	692.7359	1.4208	568.0615	236915.6875	356.8758	1.4042	476.971	1.4871	9083510	1.8959	884.717	83.4077	77.8072	266.4832	233.4249	91137.2344	133.2378	0.15122	195.938	2852380
008	2017-08-01t0649	1501588453.05	adult	85.4104	29.5397	-146.4738	1106.2433	81.7783	67375.5791	212567.1386	3419273.9604	1045.66	-0.2527	211.987	-0.47522	205.7156	-0.47187	527.8115	-0.18247	459.8461	186317.4531	280.7265	-0.64036	373.3517	-0.29098	7463200	0.4101	646.018	69.3342	65.5614	217.5685	188.4938	76801.6797	109.7483	-0.17334	158.4335	2440980
008	2017-08-01t1200	1501607155.77	adult	90.6056	34.7349	-141.2786	1129.277	72.7346	66100.1479	208438.9078	3212055.4135	1190.14	0.24898	230.188	0.22911	223.8731	0.22021	542.2735	0.1784	483.9151	187626.625	298.038	-0.06849	384.8476	0.041747	7952520	0.68777	705.113	80.3663	76.2815	221.1537	202.0335	76519.1953	120.6948	-0.040246	176.0472	2776500
008	2017-08-01t1457	1501617734.21	adult	93.544	37.6734	-138.3402	1229.2593	82.388	76102.1688	240444.3235	3894487.5663	1085.55	-0.010561	207.043	-0.60666	201.2835	-0.60291	488.5247	-0.40043	418.8692	194432.8125	285.8982	-0.38947	357.3671	-0.46021	8224990	0.88126	1390	73.1464	69.3911	215.0974	188.5003	85608.7812	113.7468	-0.14427	161.1113	2905810
008	2017-08-01t1849	1501631653.48	adult	97.4105	41.5398	-134.4737	1178.3017	72.879	67521.0192	212636.6328	3238697.7884	1242.62	0.59161	231.184	0.38792	224.9898	0.36404	555.9443	0.69708	453.311	196248.3438	303.9992	0.28279	398.7128	0.56912	8160330	0.76857	738.884	79.2292	76.4408	191.2234	180.8836	67501.8516	113.2781	-0.16095	156.1786	2796630
008	2017-08-01t2344	1501649407.5	adult	102.3422	46.4715	-129.542	1192.7069	84.3445	74338.9883	234342.2803	3893054.3498	953.789	-0.28248	193.952	-1.04	188.8289	-1.034	447.7334	-0.66056	389.7372	173720.5625	261.2478	-1.0649	349.1754	-0.4205	7522420	0.20453	445.656	69.6064	66.9207	175.9746	156.3526	68278.1406	104.2253	-0.2814	137.3216	2699690
008	2017-08-02t0249	1501660456.17	adult	105.4112	49.5406	-126.473	1139.8783	74.8296	71708.1313	226264.2984	3687676.7085	891.18	-0.45392	218.364	0.027845	210.6553	-0.084552	493.5025	0.17098	429.1131	185063.4375	295.3089	0.22826	386.9699	0.6243	8169200	0.74927	545.864	82.1459	78.2074	198.6068	179.8034	74477.5391	126.7776	-0.026988	162.0283	3073160
008	2017-08-02t0833	1501681086.12	adult	111.1418	55.2711	-120.7424	1098.3456	79.0786	71930.2888	226887.4917	3898550.4276	1146.87	0.66033	183.712	-1.3649	176.1888	-1.4903	427.3823	-0.63552	377.5588	160268.375	258.1485	-0.99793	328.1151	-0.68162	6887730	-0.37238	1422.99	72.134	68.5101	197.1187	173.1287	73919.5312	111.0952	-0.21943	151.7463	2704450
008	2017-08-02t1129	1501691657.57	adult	114.0783	58.2076	-117.8059	1199.5987	73.1434	71901.8615	226526.2786	3571632.7752	1114	0.60823	226.593	0.57664	223.8543	0.65385	526.6302	1.1499	435.0293	198012.9688	290.2981	0.32598	353.6251	0.11066	8510170	1.0546	1092.83	84.6866	80.586	254.8724	221.0149	95832.0156	133.0236	0.00528	187.4241	3180570
008	2017-08-02t1449	1501703662.89	adult	117.4131	61.5425	-114.4711	1176.0298	77.9229	72291.1706	227888.7279	3722954.8092	870.818	-0.30339	220.498	0.38838	215.4771	0.35563	475.3292	0.44424	409.8501	179674.4375	288.5083	0.37641	349.5284	0.13806	8321160	0.89942	781.552	82.4863	77.993	234.6985	207.5	88716.0312	126.6347	-0.074092	172.5839	3112870
008	2017-08-02t2017	1501723327.87	adult	122.8756	67.005	-109.0086	1120.9453	77.0105	70195.4646	221203.597	3666894.0606	914.377	-0.00066426	194.764	-0.66684	190.2045	-0.69046	373.8952	-1.1106	354.1942	137219.5312	258.8327	-0.65871	317.4632	-0.58816	7132850	-0.11462	1121.71	81.5315	77.3667	207.6076	187.2238	76192	126.0708	-0.098657	166.3663	2985930
008	2017-08-02t2312	1501733884.92	adult	125.8081	69.9375	-106.0761	1161.6279	75.4027	70398.7816	221818.2837	3622974.5227	916.343	0.065484	192.925	-0.71094	188.5334	-0.73185	436.2537	0.11438	364.3177	160541.3438	250.6723	-0.92772	311.6302	-0.67807	7090960	-0.1374	538.171	78.92	75.5198	193.852	172.505	71337.5469	118.2059	-0.18145	152.0984	2900700
008	2017-08-03t0249	1501746856.99	adult	129.4115	73.5408	-102.4727	1234.9239	78.256	76029.6509	239373.0416	3984971.3092	1034.5	0.69097	180.32	-1.2201	176.78	-1.2068	419.267	-0.057923	352.8769	166448.9844	239.1075	-1.3067	288.2587	-1.2524	7154560	-0.06387	778.403	70.6734	66.5959	189.1947	168.945	75110.2969	113.9329	-0.22798	150.3721	2804110
008	2017-08-03t0801	1501765575.34	adult	134.611	78.7404	-97.2732	1234.7774	78.9166	77141.7746	242988.2369	4082581.1596	872.447	0.047847	194.377	-0.51834	189.9689	-0.55651	405.0301	-0.14105	361.9016	163227.1094	253.975	-0.60388	318.1868	-0.2303	7822700	0.51766	1037.73	78.136	73.4876	233.8342	200.3368	94235.1719	124.2013	-0.15248	171.5177	3144580
008	2017-08-03t1057	1501776163.78	adult	137.5522	81.6816	-94.332	1173.4148	76.6056	73669.6898	232167.9322	3827499.5699	819.803	-0.15484	192.638	-0.57061	187.4023	-0.6489	406.3719	-0.020346	381.1896	156453.1875	261.1054	-0.2752	336.2261	0.37286	7400580	0.1756	1004.14	85.8612	78.9632	303.088	266.725	116688.8984	146.5435	0.031355	221.9501	3298530
008	2017-08-03t1449	1501790056.74	adult	141.4114	85.5407	-90.4728	1222.1639	78.8203	75362.6436	237438.9814	3918503.9407	623.21	-1.0493	182.604	-0.98238	179.9646	-0.94476	346.7321	-1.065	322.1697	136612.4688	242.4379	-0.97201	287.9249	-0.99113	7182720	0.01496	680.915	81.5121	78.5561	186.8524	171.234	73619.8516	121.5764	-0.19854	154.3562	3206280
008	2017-08-03t1944	1501807808.13	adult	146.3423	90.4717	-85.5419	1149.792	77.7697	73864.1135	232789.3692	3955929.0815	662.173	-0.80013	192.229	-0.51898	189.1518	-0.51205	342.201	-1.032	317.8117	132089.5938	244.3174	-0.85075	284.4225	-1.0213	7402560	0.20469	645.558	88.7384	85.1635	199.9571	184.0745	77183.4375	131.5332	-0.1302	166.9656	3417230
008	2017-08-03t2249	1501818858.31	adult	149.4118	93.5412	-82.4724	1186.3728	79.897	75818.5077	238820.1026	4115386.6988	684.907	-0.64797	180.572	-1.0202	176.9196	-1.0316	352.377	-0.75664	323.0629	139541.2812	246.1818	-0.7472	287.3083	-0.88532	7142720	0.017294	678.63	81.8399	78.69	193.5361	176.467	76640.2969	125.4971	-0.19774	160.4651	3237260
008	2017-08-04t0433	1501839506.36	adult	155.1474	99.2768	-76.7368	1188.2083	76.7749	75087.2516	236554.6829	3965458.8047	849.175	0.25427	208.894	0.25784	205.8325	0.23846	402.0917	0.39098	371.4849	157619.9375	278.7948	0.60133	334.6483	0.64391	8179450	0.78746	1027.8	93.8594	88.8781	272.0453	240.4844	106641.7656	149.9932	0.010378	205.2579	3675160
008	2017-08-04t0729	1501850071.38	adult	158.0821	102.2115	-73.8021	1188.6409	79.176	74826.3873	235650.4269	4003725.2183	798.929	0.036284	168.384	-1.5292	164.9634	-1.5204	301.816	-1.6301	284.6854	118010.0625	222.153	-1.6796	263.961	-1.516	6573900	-0.34847	958.546	81.8295	77.6634	200.3843	185.2979	78350.25	128.3418	-0.21617	166.0355	3194700
008	2017-08-04t1049	1501862058.1	adult	161.4118	105.5411	-70.4724	1219.2903	77.9038	73255.6933	230819.4484	3701975.2881	721.93	-0.31558	190.802	-0.53674	186.9268	-0.57521	366.3523	-0.22559	348.5235	140312.9219	262.325	-0.05127	318.4038	0.20264	7297790	0.16926	860.322	93.5259	86.9842	288.6563	259.3927	110555.3594	156.4319	0.055576	218.9219	3577180
008	2017-08-04t1617	1501881738.19	adult	166.8785	111.0078	-65.0057	1264.8544	78.0419	79608.8538	250621.7891	4337233.2818	502.448	-1.3709	182.885	-0.89479	179.2171	-0.9145	326.167	-0.99549	316.063	135685.4844	244.905	-0.76258	295.7299	-0.47619	7599610	0.38041	480.801	92.113	87.1329	257.1416	245.4593	106970.8984	144.7109	-0.092191	217.0084	3827660
008	2017-08-04t1915	1501892424.63	adult	169.8469	113.9763	-62.0373	1189.9187	79.515	73721.1399	232218.8539	3905117.679	887.488	0.60806	179.249	-1.0638	178.9892	-0.93295	318.0547	-1.1363	304.0444	122451.0469	239.6771	-0.9836	282.2396	-0.89207	6896430	-0.069875	1095.61	95.7612	92.02	250.8671	228.5443	96583.8281	149.9564	-0.0485	199.9758	3684320
008	2017-08-04t2249	1501905256.74	adult	173.4114	117.5407	-58.4728	1172.5834	78.392	75502.2903	237866.384	4155315.6315	750.101	-0.058228	206.708	0.13024	206.3532	0.21399	372.6212	0.091493	356.8478	146812.7344	283.7222	0.79039	332.1938	0.69697	8138930	0.7251	834.18	104.176	98.6618	295.7647	266.932	116531.3047	170.5526	0.17867	238.4851	4101810
008	2017-08-05t0401	1501923984.2	adult	178.6135	122.7428	-53.2707	1236.6307	82.1732	79318.086	249793.9677	4301586.7962	683.813	-0.35251	192.366	-0.52317	189.1387	-0.53771	349.7505	-0.35354	329.3833	144796.7188	255.1611	-0.39803	301.6485	-0.2699	7952220	0.60583	804.81	101.357	94.1317	312.5051	285.3104	129377.125	170.1212	0.16177	241.1386	4189980
008	2017-08-05t0715	1501935630.02	adult	181.8484	125.9778	-50.0358	1144.1335	80.5085	74012.4176	233200.6501	4033333.46	616.678	-0.66783	204.308	-0.0092681	203.3766	0.051699	323.4538	-0.91728	305.8142	124853.1562	256.5679	-0.35801	286.1583	-0.77545	7882820	0.56356	699.465	105.386	101.9378	236.017	214.416	91102.5703	155.4327	-0.046073	191.8869	4066100
008	2017-08-05t1049	1501948458.76	adult	185.412	129.5413	-46.4722	1120.6282	77.7785	72372.9348	228205.0532	3880017.8193	564.549	-0.90724	204.939	0.0040109	202.1782	-0.014195	318.1959	-1.015	306.8074	120278.0625	258.2288	-0.31023	291.2025	-0.617	7731930	0.47464	661.5	108.161	103.6115	237.5983	215.9041	89812.1406	160.2069	0.0001983	196.0506	4080690
008	2017-08-05t1545	1501966231.22	adult	190.3488	134.4781	-41.5355	1119.7658	75.9475	68365.2799	215331.863	3576615.8886	592.398	-0.73768	208.075	0.12341	204.5534	0.066111	331.4724	-0.67531	320.3437	118335.6562	267.1989	0.03625	305.1194	-0.15982	7427220	0.29824	690.308	112.6	107.2926	251.3428	229.8038	89729.3672	169.3095	0.11786	207.561	4019240
008	2017-08-05t1903	1501978112.52	adult	193.6491	137.7785	-38.2351	759.1802	84.5073	50108.8464	159439.6793	2771623.2886	553.875	-0.91246	206.161	0.024491	204.3565	0.044064	312.0556	-1.1218	295.9991	81758.5703	256.597	-0.43247	283.5935	-0.89882	5386160	-0.88132	598.624	111.261	106.3469	246.9416	222.6734	64698.6914	166.8597	0.061417	202.7847	2906810
008	2017-08-06t0033	1501997904.67	adult	199.1469	143.2763	-32.7373	757.8767	99.9864	51509.9734	164195.0007	2970523.1578	494.7	-1.1793	208.272	0.095811	206.8457	0.12763	315.6646	-1.0203	300.7109	84913.7812	259.5518	-0.34503	288.2781	-0.75842	5592300	-0.75792	512.349	114.103	108.5553	253.3066	231.5798	68139.4844	172.1304	0.13434	207.1193	3063790
008	2017-08-06t0344	1502009404.85	adult	202.3414	146.4708	-29.5428	763.0858	81.8294	50015.733	158798.2557	2743953.2782	562.413	-0.82431	208.476	0.091546	206.627	0.10519	321.0309	-0.87881	304.7431	83789.0625	259.5858	-0.36384	289.0289	-0.74064	5439770	-0.84623	640.374	116.631	111.1458	259.6663	233.8956	67772.8984	175.2037	0.18785	212.1449	3043250
008	2017-08-06t0705	1502021481.59	adult	205.6961	149.8254	-26.1881	767.378	82.3789	47786.5985	151840.4729	2476631.5379	584.588	-0.69634	212.107	0.24072	209.9392	0.23405	331.2849	-0.60782	318.8164	82821.2188	271.8958	0.13465	304.5734	-0.20957	5291010	-0.9333	616.689	121.397	114.8713	261.6377	241.1927	65409.4297	184.6265	0.42097	219.7643	3028260
008	2017-08-06t1219	1502040269.43	adult	210.9149	155.0443	-20.9693	753.2266	108.3282	51419.1621	164040.1176	2999166.1248	671.429	-0.23873	209.684	0.11113	208.1395	0.1368	319.8751	-0.89399	304.9478	86046.3906	261.6413	-0.32564	291.8801	-0.65494	5623520	-0.75016	650.114	118.634	112.9848	262.0549	236.5039	70492.7656	177.5369	0.19709	214.0208	3181660
008	2017-08-06t1513	1502050720.02	adult	213.8179	157.9472	-18.0663	740.2486	88.9498	49599.0175	157658.1515	2805165.3085	626.363	-0.44629	210.328	0.1289	208.0609	0.12289	322.4865	-0.82155	308.0568	83524.0078	262.8574	-0.29126	293.1918	-0.61403	5440550	-0.85916	684.519	119.828	114.3237	263.7599	240.5454	68313.8125	178.287	0.19633	215.0357	3099600
008	2017-08-06t1849	1502063655.72	adult	217.4111	161.5405	-14.4731	756.99	89.0928	51893.9761	165145.9705	2988647.5024	540.771	-0.84844	208.518	0.037395	206.0658	0.026787	319.9962	-0.88552	307.6163	86718.9688	261.319	-0.37009	292.9799	-0.62386	5638740	-0.75302	593.013	119	114.0504	250.9301	228.8288	68002.0469	176.938	0.096815	210.4864	3218010
008	2017-08-07t0001	1502082375.5	adult	222.6111	166.7404	-9.2732	757.587	82.9341	50777.6312	161618.0537	2861788.9498	679.085	-0.13194	211.862	0.17286	208.8623	0.13443	332.3863	-0.53838	319.0905	88082.375	268.3099	-0.11548	304.4129	-0.24994	5607360	-0.77793	746.55	122.554	117.653	264.2473	238.8969	70025.5469	181.0922	0.16715	217.2493	3243640
008	2017-08-07t0257	1502092974.39	adult	225.5552	169.6845	-6.329	754.2076	82.4765	50917.1186	161835.3465	2883924.63	630.584	-0.3527	213.135	0.22233	210.1595	0.18376	336.4855	-0.41603	322.4022	89505.1562	269.8535	-0.069369	304.6977	-0.2458	5659590	-0.74928	666.215	124.588	119.1885	271.0267	244.947	72093.1016	185.6603	0.29753	220.5256	3308300
008	2017-08-07t0649	1502106861.38	adult	229.4127	173.542	-2.4715	753.0046	82.757	50531.3193	160727.1275	2853793.2096	565.242	-0.64932	213.869	0.24896	210.9523	0.2129	332.9382	-0.50085	320.3355	87895.6953	271.3557	-0.028012	304.6826	-0.2521	5633940	-0.76304	680.598	125.987	120.6804	265.1385	242.219	69996.5625	187.8838	0.31732	223.4623	3318870
008	2017-08-07t1145	1502124656.33	dead	234.3557	178.4851	2.4715	752.5368	82.1246	49099.581	156088.5265	2694068.435	624.494	-0.31758	219.056	0.47448	215.6573	0.41404	347.7747	-0.063866	334.0562	89378.0938	277.4826	0.18384	312.9982	0.0046012	5613520	-0.76839	672.662	133.502	127.6387	285.153	260.96	73284.3125	201.1062	0.75214	240.2746	3421120
009	2017-07-28t1449	1501271674.08	larva	0	-62.5687	-166.735	164.8572	28.2528	3112.2224	9890.9838	55306.7248	0	2.7295	0	-0.16069	0	-0.17373					0	-0.12964	0	-0.019738	0	1.4396	0	0	0				0	-0.11709	0	0
009	2017-07-28t2000	1501290318.42	larva	5.179	-57.3897	-161.556	158.8385	29.5846	3145.3863	10020.0114	58591.076	0	0.023627	0	-0.45012	0	-0.45673					0	-0.43322	0	-0.37859	0	0.67137	0	0	0				0	-0.13784	0	0
009	2017-07-28t2256	1501300906.71	larva	8.1202	-54.4485	-158.6148	162.4738	28.9389	3158.253	10047.2386	57615.9733	0	-0.34618	0	-0.61374	0	-0.61651					0	-0.60575	0	-0.57909	0	0.28034	0	0	0				0	-0.15019	0	0
009	2017-07-29t0249	1501314869.34	larva	11.9987	-50.57	-154.7363	156.6445	28.5773	3073.8791	9791.3005	55810.4363	0	-0.68772	0	-0.82957	0	-0.82707					0	-0.83429	0	-0.8408	0	-0.19562	0	0	0				0	-0.16718	0	0
009	2017-07-29t0743	1501332552.42	larva	16.9107	-45.6581	-149.8243	157.332	29.3172	3109.1308	9907.9385	57528.8497	0	-1.0119	0	-1.1043	0	-1.0948					0	-1.1266	0	-1.169	0	-0.74548	0	0	0				0	-0.19008	0	0
009	2017-07-29t1049	1501343665.62	larva	19.9976	-42.5711	-146.7373	146.4958	23.8478	2569.6508	8188.5028	39522.2016	369.292	0.1699	211.721	1.6057	209.8119	1.6215	292.3057	-0.68279	279.4092	4384.5859	249.7189	1.3486	274.0318	1.1589	300856	-0.73294	265.489	69.9181	67.178	165.542	155.5998	2483.1304	100.7915	0.052354	134.9596	99353.7
009	2017-07-29t1632	1501364243.66	larva	25.7138	-36.8549	-141.0212	356.2749	38.7669	9590.7503	30303.4663	231908.8153	486.239	0.13029	239.382	1.7136	238.2636	1.7516	323.3898	-0.65725	314.1606	16816.2676	282.8352	1.4123	304.0886	1.075	1232820	-0.32288	354.09	70.2637	68.0834	162.137	146.4028	8431.125	99.1208	0.031979	129.5581	361858
009	2017-07-29t1928	1501374817.48	larva	28.6509	-33.9178	-138.084	157.334	30.0702	3183.0451	10152.2748	60316.467	0	-1.5725	0	-1.7736	0	-1.7459					0	-1.8452	0	-1.9436	0	-1.879	0	0	0				0	-0.25366	0	0
009	2017-07-29t2249	1501386874.24	larva	32	-30.5687	-134.7349	409.054	62.7173	13577.596	43654.0344	403931.1419	608.052	0.084917	215.783	1.0805	215.4653	1.1357	306.5705	-1.0275	292.9209	22379.6465	258.6328	0.81908	283.4102	0.48884	1560760	-0.61219	609.684	75.3595	72.7029	189.8781	168.8672	13861.0986	105.6904	0.031611	140.519	545075
009	2017-07-30t0416	1501406504.39	larva	37.4529	-25.1158	-129.2821	426.7063	49.6933	15743.1359	49796.9899	505902.273	863.873	0.47	254.231	1.3588	247.4444	1.3328	594.6676	1.088	573.689	49952.0781	340.9006	1.4549	464.8529	1.8554	2120790	-0.5773	795.337	70.5172	67.115	192.118	172.3297	16137.9072	106.9406	0.017763	146.607	588255
009	2017-07-30t0714	1501417175.96	larva	40.4172	-22.1515	-126.3178	455.2854	45.3349	12379.7657	39155.0509	298750.3053	275.9	-1.2667	111.384	-0.85955	109.7169	-0.82308	185.3076	-2.2979	174.4412	12415.6064	143.9231	-0.95819	162.9219	-1.1796	739815	-2.1275	263.634	58.2669	55.6522	153.8622	136.8679	10308.7656	88.521	-0.05273	119.8191	387009
009	2017-07-30t1049	1501430074.56	larva	44.0001	-18.5686	-122.7348	754.0552	51.6193	32638.1207	102903.3793	1174877.1274	1036.45	0.5322	178.776	-0.080774	171.8679	-0.10843	559.3649	0.58824	544.0481	96210.7578	241.1523	-0.056281	364.6935	0.50036	3074770	-0.28992	1032.71	68.8008	64.6339	219.0632	192.7895	37678.8672	109.2449	0.0010489	163.1709	1183300
009	2017-07-30t1600	1501448759.83	larva	49.1905	-13.3782	-117.5445	714.9994	47.4024	27683.2408	87272.2648	893569.1712	580.979	-0.84409	223.624	0.37232	220.4479	0.41318	412.9771	-0.76141	404.4964	60707.625	268.1949	0.014554	330.726	-0.097426	3272950	-0.59857	504.68	81.9945	79.3272	191.9532	170.1749	28217.1172	114.2559	0.0044903	149.6179	1200070
009	2017-07-30t1914	1501460384.91	larva	52.4197	-10.149	-114.3153	867.1143	58.0534	40474.2355	127583.6989	1576646.1813	684.349	-0.72158	173.514	-0.56557	170.7292	-0.51616	406.6552	-0.91801	379.3092	86617.5469	230.8324	-0.62572	295.2656	-0.63768	3690640	-0.54336	805.661	68.8438	65.0237	201.7054	177.6604	42963.2422	107.2889	-0.033477	148.4931	1464310
009	2017-07-30t2249	1501473274.98	larva	56.0003	-6.5685	-110.7347	925.8891	60.0302	45152.6317	142291.8424	1840369.9985	905.49	-0.29628	171.71	-0.73623	167.5126	-0.70417	488.2922	-0.36765	421.8124	115725.25	235.4557	-0.71892	322.0593	-0.50782	4068160	-0.54316	488.522	63.664	61.4465	162.5673	144.0232	38528.4531	94.3429	-0.10229	121.2115	1508330
009	2017-07-31t0344	1501490987.74	larva	60.9205	-1.6482	-105.8145	898.5816	69.7979	46562.1726	146976.662	2011391.1488	1416.47	0.81903	195.178	-0.4714	186.8014	-0.50995	558.5319	0.05467	430.8368	136840.3281	265.6846	-0.45615	349.074	-0.3681	4763700	-0.36882	693.052	70.5701	68.2351	172.5764	154.0399	42281.2148	102.8418	-0.078331	132.5602	1722400
009	2017-07-31t0702	1501502855.08	adult	64.2169	1.6482	-102.518	811.7501	57.1632	31466.4444	99259.1702	1142309.1129	947.675	-0.40978	242.398	0.408	235.5593	0.40878	536.5834	-0.22115	461.5786	89609.4219	312.5237	0.19994	391.9011	0.033723	4035680	-1.2489	489.727	78.5686	76.3465	178.7484	157.0225	29850.9883	108.7991	-0.056765	138.3962	1308090
009	2017-07-31t1233	1501522708.41	adult	69.7318	7.1631	-97.0032	907.6307	59.4711	40295.5239	127094.5549	1501911.1716	1038.3	-0.2458	247.763	0.54984	241.8084	0.57337	605.3333	0.29125	549.5077	128936	311.3158	0.15671	408.0674	0.21446	5255790	-0.59982	522.032	83.8974	80.9752	191.3122	175.0202	40749.5078	118.8424	0.00029385	154.722	1779720
009	2017-07-31t1528	1501533264.67	adult	72.6641	10.0954	-94.0709	855.7367	66.7544	44324.6407	139701.3039	1947860.9638	1522.36	0.90035	229.201	0.074921	222.8279	0.088901	665.788	0.83527	570.6343	155128.5938	290.3971	-0.32183	356.4078	-0.57231	5323180	-0.76389	577.816	78.9781	75.7415	197.6484	178.3569	46052.0703	116.2122	-0.024534	155.2654	1834270
009	2017-07-31t1849	1501545273.49	adult	75.9998	13.4311	-90.7351	937.4647	68.3988	48163.4167	151730.3129	2114077.6902	922.353	-0.60987	241.962	0.44959	238.7488	0.5593	491.1786	-0.7009	433.8335	124268.1875	295.2257	-0.24576	340.8133	-0.85639	6107610	-0.31605	680.365	83.3117	80.3142	190.4592	174.5455	48186.1641	119.5462	0.0010227	152.3861	2102950
009	2017-08-01t0016	1501564931.16	adult	81.4603	18.8916	-85.2747	858.1982	76.1267	49929.2295	157576.0022	2450200.3759	1404.61	0.68337	246.49	0.66864	238.6962	0.6325	640.7547	0.87149	549.7843	167236.9688	316.7478	0.33669	429.7227	0.65859	6431900	-0.2671	1003.81	86.7098	83.4199	212.3625	192.4185	55426.6211	124.9861	0.051328	165.5786	2262610
009	2017-08-01t0312	1501575505.11	adult	84.3975	21.8288	-82.3375	862.0038	67.589	47796.3347	150716.1218	2237766.8318	947.35	-0.53503	268.245	1.4726	263.9605	1.5532	486.5225	-0.66131	428.9664	121630.6328	326.571	0.65077	372.9086	-0.31494	6706400	-0.18301	663.38	92.4246	89.2535	212.6846	194.2418	53171.1523	130.0305	0.12412	169.7797	2310710
009	2017-08-01t0649	1501588474.51	adult	88.0001	25.4314	-78.7348	968.772	71.4894	54713.0938	172619.5444	2597720.8688	973.699	-0.43209	241.724	0.61071	237.0118	0.66768	474.4355	-0.73003	420.7196	136163	301.6735	-0.0064753	373.7604	-0.24449	6918380	-0.11739	548.694	82.0111	79.7886	180.6001	164.3753	51832.2422	113.3634	-0.13451	144.5503	2347240
009	2017-08-01t1200	1501607177.26	adult	93.1953	30.6266	-73.5396	955.5639	83.1592	58347.1499	184343.812	3031128.4665	1013.07	-0.24266	242.566	0.74681	241.6018	0.93591	511.208	-0.11345	460.6782	155918.4375	329.6698	0.9914	408.4448	0.62229	7386860	0.18085	622.945	83.2678	79.3746	230.7861	208.3284	70389.7656	129.5762	0.065904	180.1055	2535750
009	2017-08-01t1457	1501617755.19	adult	96.1336	33.5649	-70.6013	992.2264	73.6922	60326.2377	191144.4185	3017114.5229	1312.34	0.78392	231.094	0.35724	222.2412	0.23198	597.4072	1.2064	510.2645	188780.6875	305.4309	0.29218	455.1014	1.7871	7284070	0.034234	1117.69	82.8383	80.0328	208.292	181.9538	65820.2734	119.5013	-0.078434	156.525	2611060
009	2017-08-01t1849	1501631674.31	adult	100.0001	37.4314	-66.7349	981.5811	72.8406	58864.1764	185718.5911	2927287.203	1282.94	0.81142	242.07	0.88785	237.9651	0.94117	593.3361	1.3859	500.4164	182747.5312	315.6589	0.76457	407.2307	0.87892	7440500	0.13115	779.233	85.0118	81.0579	252.0673	226.4472	77636.7188	133.2128	0.074061	190.043	2613010
009	2017-08-01t2344	1501649428.58	adult	104.9318	42.3631	-61.8032	1035.2092	82.2416	57897.7475	182793.6008	2881173.4583	1042.47	0.09147	246.492	1.204	243.2043	1.2788	525.6157	0.64543	451.4706	159261.5625	307.4671	0.65384	355.7404	-0.17661	7465000	0.13895	556.588	89.1569	84.7378	219.5789	200.1243	66532.4062	137.9391	0.10382	176.0351	2700120
009	2017-08-02t0249	1501660477.64	adult	108.001	45.4323	-58.734	1056.1617	70.4648	61982.1091	195543.1392	3036731.1758	1133.74	0.51627	215.273	-0.050027	209.1555	-0.10412	503.5397	0.4531	433.2775	163650.4062	281.5322	-0.19779	374.774	0.43348	6975480	-0.29849	441.879	77.523	75.4377	179.2578	166.8359	58258.7734	110.4385	-0.21989	140.8593	2511980
009	2017-08-02t0833	1501681107.12	adult	113.7314	51.1627	-53.0036	1048.5498	72.0982	61521.8658	193858.7291	3033234.504	837.403	-0.51408	220.746	0.31244	215.3623	0.27406	476.8659	0.29844	431.6498	153550.8281	295.9022	0.53379	391.5643	1.1333	7094980	-0.18041	495.25	86.6654	84.385	192.3985	178.1253	61952.332	123.3614	-0.095596	156.2564	2785510
009	2017-08-02t1129	1501691679.18	adult	116.6681	54.0994	-50.0669	867.8185	68.8149	50303.7883	158746.1417	2437063.6427	982.481	0.14628	245.758	1.5012	238.4933	1.3699	536.0453	1.4477	483.7524	140979.9062	314.0486	1.3645	422.9824	2.1704	6459020	-0.73155	622.065	95.7011	91.4955	221.3372	202.4794	58211.6875	142.9537	0.09538	181.3459	2515220
009	2017-08-02t1449	1501703684.29	adult	120.0028	57.4341	-46.7321	1105.9461	72.4622	66336.1067	209159.9253	3287612.662	845.428	-0.35807	184.909	-1.1577	176.6111	-1.343	427.8975	-0.26678	373.7795	148480.4375	260.8139	-0.65097	322.1219	-0.54515	6405620	-0.76213	877.289	78.5538	73.0682	241.5214	215.9813	83807.9219	129.3254	-0.056823	185.9732	2721260
009	2017-08-02t2017	1501723349.51	adult	125.4654	62.8967	-41.2696	1035.6554	74.7339	63176.908	199213.28	3227128.658	1167.63	1.1764	232.063	1.053	228.7682	1.0761	481.216	0.9107	405.4259	158801.2812	287.1771	0.5384	337.8085	0.075573	7653910	0.34466	846.277	99.5724	96.0801	229.3923	206.3804	75699.4453	139.5975	0.017626	182.093	3284100
009	2017-08-02t2312	1501733906.02	adult	128.3978	65.8291	-38.3372	932.7591	71.4341	56426.487	178081.9851	2843974.8031	803.109	-0.38682	195.099	-0.5641	191.3191	-0.56341	382.5572	-0.76632	344.6266	112854.3672	250.8384	-0.85076	299.672	-0.94162	5751520	-1.2676	1054.08	86.6084	83.9529	202.6336	183.1206	59776.9023	126.1994	-0.11532	161.0343	2553220
009	2017-08-03t0249	1501746878.68	adult	132.0013	69.4326	-34.7337	1033.237	75.3631	62823.0295	198219.957	3216523.0437	755.764	-0.54374	216.589	0.45687	220.1582	0.77445	421.8396	0.083443	390.0242	138363.375	296.1721	1.0623	349.9024	0.64613	7102370	-0.094596	752.942	92.6307	88.8166	265.3413	236.6875	87031.9375	155.3404	0.1284	210.4941	3037550
009	2017-08-03t0801	1501765596.54	adult	137.2007	74.632	-29.5343	1068.9912	75.7104	68064.4738	214613.9814	3626627.4071	667.138	-0.88971	185.481	-0.89525	190.6088	-0.50762	345.8923	-1.1851	315.9124	122791.7656	250.8854	-0.69199	286.3093	-1.1279	6582910	-0.4955	563.616	87.0949	84.7389	205.6181	187.339	72994.4219	131.957	-0.094016	167.8572	3091090
009	2017-08-03t1057	1501776185.53	adult	140.1421	77.5734	-26.5929	1093.9238	75.5723	67505.8528	212830.0799	3496274.4309	754.601	-0.42812	174.754	-1.3496	173.2236	-1.2566	336.8055	-1.2838	294.8393	118892.3516	233.6855	-1.3467	269.2456	-1.5824	6153970	-0.81941	681.97	80.0691	77.0362	188.3686	171.3813	66494.125	121.4573	-0.19528	155.0277	2819630
009	2017-08-03t1449	1501790078.02	adult	144.0011	81.4324	-22.7339	1207.7986	74.8024	70194.0188	220933.4996	3552048.2818	780.974	-0.23919	186.961	-0.76326	187.6201	-0.58592	329.1443	-1.3415	315.0202	120795.9688	250.3165	-0.61922	290.5018	-0.86187	6859210	-0.2287	958.468	90.1351	87.1346	218.1622	200.3705	80065.5156	137.3161	-0.070291	182.2235	3306880
009	2017-08-03t1944	1501807829.93	adult	148.9322	86.3635	-17.8028	1211.8035	77.8681	75088.5368	236460.1863	3945834.7203	749.627	-0.33083	195.172	-0.37284	195.5228	-0.22156	348.3492	-0.84655	331.358	136552.875	260.8115	-0.16096	305.7535	-0.32988	7646050	0.39627	854.556	86.9617	83.4478	247.8324	221.7365	97150.2969	135.8106	-0.10145	187.789	3406810
009	2017-08-03t2249	1501818879.6	adult	152.0015	89.4328	-14.7334	1225.9893	77.5756	75946.8814	239146.835	3990140.0848	864.927	0.29305	196.447	-0.30016	196.2769	-0.17745	345.6318	-0.83735	329.9259	137215.8281	264.5527	0.014493	309.4095	-0.16995	7783620	0.50212	958.433	87.1505	83.8174	244.3932	215.1268	97024.0859	136.3099	-0.10883	187.0949	3453080
009	2017-08-04t0433	1501839527.64	adult	157.7371	95.1684	-8.9979	1220.2855	79.3785	76196.0118	239965.759	4038335.5235	1076.98	1.4437	201.008	-0.088104	200.7831	0.020533	344.9208	-0.73691	326.1789	137278.4844	267.0408	0.13352	307.4151	-0.17142	7989460	0.64765	1097.55	90.2885	86.802	257.6346	230.4406	102538.5469	141.107	-0.086702	197.0003	3588700
009	2017-08-04t0729	1501850092.58	adult	160.6718	98.1031	-6.0632	1249.4563	77.2294	75782.0376	238524.8885	3972935.1868	798.003	0.061587	199.492	-0.15509	199.2327	-0.048977	336.6013	-0.86085	320.9387	133294.0938	266.3233	0.10771	302.8475	-0.28984	7895090	0.57917	861.506	89.969	86.4679	253.9578	227.1016	100567.2812	140.9193	-0.10197	196.6921	3560610
009	2017-08-04t1049	1501862079.83	adult	164.0016	101.4329	-2.7334	1196.5216	79.4184	74821.0416	235632.1633	3967552.9892	661.435	-0.59495	200.312	-0.12183	200.3487	-0.0069075	332.3316	-0.90211	320.1736	129941.6719	265.8593	0.089268	300.7742	-0.3318	7822200	0.52778	814.034	89.7402	86.7109	243.6351	218.1213	95261.3047	138.4182	-0.14512	191.0275	3504360
009	2017-08-04t1617	1501881760.09	dead	169.4683	106.8996	2.7334	1151.719	82.0241	73180.1314	230547.3165	3962952.0571	823.401	0.27991	202.993	-0.018353	202.4261	0.063808	337.4585	-0.72113	322.2651	128909.1562	266.4017	0.099876	303.2157	-0.23261	7749450	0.47909	1077.62	91.8086	88.3767	256.1322	225.8976	97842.4844	141.2363	-0.1454	194.686	3504880
010	2017-07-28t1449	1501271694.27	egg	-2.5895	-54.2103	-218.2048	150.6588	27.4562	2759.5027	8784.2651	47623.7058	0	1324.1735	0	-0.014679	0	-0.030794					0	0.022664	0	0.16324	0	1.8714	0	0	0				0	-0.10713	0	0
010	2017-07-28t2000	1501290338.38	larva	2.5895	-49.0313	-213.0258	145.5263	40.4447	3162.9503	10379.1071	66995.3888	0	0.56869	0	-0.30573	0	-0.31561					0	-0.2815	0	-0.20022	0	1.0413	0	0	0				0	-0.12732	0	0
010	2017-07-28t2256	1501300927.39	larva	5.5309	-46.0899	-210.0845	151.0361	27.8617	2786.9057	8874.94	48658.4323	0	-0.029311	0	-0.46971	0	-0.47587					0	-0.45384	0	-0.40269	0	0.62306	0	0	0				0	-0.1393	0	0
010	2017-07-29t0249	1501314889.43	larva	9.4092	-42.2116	-206.2061	148.1951	27.9417	2737.5253	8724.1906	47903.444	0	-0.47227	0	-0.68542	0	-0.68647					0	-0.68154	0	-0.66637	0	0.11753	0	0	0				0	-0.15574	0	0
010	2017-07-29t0743	1501332573.16	larva	14.3213	-37.2994	-201.294	148.2443	27.8215	2723.3109	8677.1885	47420.3631	0	-0.85156	0	-0.9592	0	-0.95343					0	-0.97204	0	-0.99637	0	-0.46228	0	0	0				0	-0.17779	0	0
010	2017-07-29t1049	1501343685.83	larva	17.4082	-34.2126	-198.2071	243.6046	30.2753	5539.1215	17531.3049	111135.7824	556.046	1.1316	192.948	1.4769	189.8358	1.4705	337.9168	-0.20118	319.4473	10475.4199	259.554	1.5863	298.1383	1.5482	580000	-0.13934	526.494	65.8231	59.1154	246.4744	225.0123	7640.7056	115.4756	0.095883	186.8999	197864
010	2017-07-29t1632	1501364263.92	larva	23.1243	-28.4965	-192.491	148.2199	28.1349	2748.5407	8760.8139	48365.5188	0	-1.3339	0	-1.456	0	-1.437					0	-1.5031	0	-1.5804	0	-1.3732	0	0	0				0	-0.22186	0	0
010	2017-07-29t1928	1501374838.32	larva	26.0617	-25.5591	-189.5536	341.1593	39.7863	9290.6129	29443.3325	219983.0447	468.242	0.047332	219.771	1.4251	216.8643	1.436	318.4899	-0.7102	312.6919	16242.9863	275.0383	1.3097	302.6821	1.0401	1100180	-0.49737	429.433	65.529	63.1266	157.5592	140.1918	8035.5205	96.1479	0.022883	123.8615	328038
010	2017-07-29t2249	1501386895.11	larva	29.4108	-22.21	-186.2045	440.3768	36.5286	13538.4855	42761.2616	346929.9885	613.178	0.27019	198.642	0.96716	197.058	0.99857	299.2343	-0.99151	289.302	21844.0996	253.2949	0.8974	277.3382	0.59413	1434790	-0.48748	758.678	60.1404	57.6284	161.1306	136.6275	11762.5332	90.5718	-0.0032586	120.0789	434394
010	2017-07-30t0416	1501406525.18	larva	34.8636	-16.7572	-180.7517	785.5053	52.296	30380.4196	96150.7081	956767.8808	842.382	0.57586	214.796	0.92392	214.2317	0.97967	414.8401	-0.2626	389.4399	66789.2578	293.6135	1.0578	346.9745	0.9064	3451340	0.95782	934.66	72.3728	65.1338	300.0298	259.4255	48304.8047	127.5818	0.088409	204.7703	1162890
010	2017-07-30t0714	1501417196.7	larva	37.8279	-13.7929	-177.7874	682.0117	44.6149	25116.3536	79203.5737	770419.3007	744.163	0.1201	248.887	1.2633	245.7108	1.2895	479.0405	0.14812	446.6358	64191.4219	330.0586	1.3123	388.4769	1.1131	3311190	0.51845	501.733	64.4278	62.1827	164.4839	142.0227	22040.8398	94.204	-0.023379	126.7333	857148
010	2017-07-30t1049	1501430095.81	larva	41.411	-10.2098	-174.2043	625.6753	45.8247	23379.7461	73670.9911	750154.451	654.003	-0.31523	242.506	0.98904	236.3048	0.97512	437.4202	-0.30748	422.3551	54240.1016	310.4162	0.89407	367.9464	0.69551	3003190	-0.11558	495.067	73.9159	69.9498	211.8127	193.0154	26264.7734	112.3733	0.021335	158.6986	915374
010	2017-07-30t1600	1501448781.24	larva	46.6014	-5.0194	-169.0139	779.2513	56.0932	34912.367	110113.2651	1313452.6113	1033.51	0.37333	204.016	0.1498	193.684	0.076907	618.4795	0.9829	579.6036	113800.2266	279.8075	0.24404	395.7919	0.63428	3748390	0.063859	835.003	67.1984	63.8097	186.5888	174.2482	34332.3438	103.294	-0.031097	145.8456	1234640
010	2017-07-30t1914	1501460406.38	larva	49.8306	-1.7902	-165.7847	835.5928	58.5703	40017.4164	126217.3135	1596017.7425	845.405	-0.20701	211.165	0.16773	197.3014	0.040339	564.7354	0.44784	542.5413	119159.1641	317.8108	0.61434	397.9414	0.55372	4436360	0.35309	423.505	67.2844	64.1684	181.1817	165.9189	38229.3398	100.2636	-0.050787	143.5642	1413580
010	2017-07-30t2249	1501473295.98	adult	53.411	1.7902	-162.2043	964.1613	61.9403	49982.8851	157518.1185	2206270.6269	1539.37	1.3333	215.86	0.10676	200.4873	-0.047313	789.3268	2.1648	705.7659	206803.625	349.1042	0.89762	485.4508	1.3023	5653160	1.0359	826.835	69.9141	64.9785	239.063	209.4221	62634.5	114.9523	-0.0020491	173.5205	1830980
010	2017-07-31t0344	1501491008.78	adult	58.3312	6.7104	-157.2841	990.4239	67.2373	53212.7803	167682.6682	2420494.6581	1737.98	1.6956	243.678	0.50627	230.3964	0.38283	751.2068	1.7102	643.8775	209586.7188	339.7911	0.72114	441.9844	0.77304	6789350	1.5552	635.39	74.2838	70.265	215.5931	187.9346	60150.4648	113.8167	-0.014254	158.7068	2069690
010	2017-07-31t0702	1501502875.82	adult	61.6276	10.0068	-153.9877	989.9675	65.9608	53228.0227	167762.888	2376551.3943	1716.71	1.5451	260.689	0.79739	248.2307	0.68562	785.8493	1.8999	650.8528	219251.9531	361.1357	1.0185	488.0677	1.2524	7262810	1.6514	601.196	76.1528	71.8089	227.4183	199.6593	63449.707	119.1932	0.008843	167.9616	2121620
010	2017-07-31t1233	1501522729.24	adult	67.1425	15.5217	-148.4728	996.0007	67.3572	56802.9231	179054.1124	2689425.8044	1293.79	0.38236	219.757	-0.11601	215.4831	-0.057444	623.7021	0.48027	547.1558	185239.5312	296.9335	-0.11102	378.6067	-0.18046	6526780	0.57908	571.037	68.968	66.6565	177.6808	158.5204	52771.1836	102.0893	-0.11192	135.7732	2048350
010	2017-07-31t1528	1501533286.26	adult	70.075	18.4542	-145.5403	1081.0902	77.2138	62045.0738	195641.355	2979208.9416	1792.34	1.6195	252.994	0.68028	239.3747	0.51682	714.2757	1.2205	596.4732	232139.5938	356.4309	1.0356	456.0009	0.87316	8204600	1.7969	559.938	76.1124	72.2196	213.9336	188.8109	69528.4062	116.4084	-0.018291	164.2875	2468330
010	2017-07-31t1849	1501545294.89	adult	73.4107	21.7899	-142.2046	1108.68	71.015	62573.5651	197076.3787	2969137.1174	1329.48	0.42168	227.792	0.035761	212.4715	-0.19791	665.3063	0.85056	565.7727	218220.4688	345.8046	0.88954	467.0695	1.059	7452450	0.92496	551.06	71.3968	68.5099	192.5321	171.5723	63150.5156	106.9584	-0.11079	146.1362	2335820
010	2017-08-01t0016	1501564952.7	adult	78.8712	27.2504	-136.7441	1064.9277	70.8168	61389.2915	193486.4383	2940953.0994	1258.68	0.26053	217.944	-0.26629	207.8575	-0.37348	591.355	0.28923	486.0327	189824.9688	305.0159	-0.00095576	401.249	0.12094	6995800	0.27723	470.364	71.0019	68.6979	177.1631	164.2435	56869.3672	104.2451	-0.18602	140.2056	2279090
010	2017-08-01t0312	1501575526.14	adult	81.8083	30.1875	-133.807	1141.3697	79.1374	66555.1026	209931.0857	3250292.3197	1507.97	0.96712	246.021	0.65941	237.4581	0.59717	619.6353	0.66996	515.7924	215633.0938	322.7327	0.50181	431.2082	0.69447	8558320	1.4659	771.969	78.8716	74.8575	215.5602	193.5033	75014.9375	118.9309	-0.02481	166.1119	2743710
010	2017-08-01t0649	1501588495.46	adult	85.4109	33.7901	-130.2044	1225.2708	68.2739	67434.6076	212382.4228	3116670.7178	1146.7	0.02936	226.44	0.032498	218.1171	-0.034986	548.1521	0.044236	471.0493	193497.6875	314.5257	0.32952	395.7081	0.13049	7993100	0.84499	564.987	74.7814	72.3504	176.8159	161.0236	62416.0234	106.9472	-0.21374	138.8304	2639710
010	2017-08-01t1200	1501607198.41	adult	90.6061	38.9853	-125.0092	1211.1424	93.3528	75290.1204	237271.2002	4003799.3059	854.905	-0.75762	198.654	-0.9493	188.8171	-1.0914	486.6019	-0.51818	439.4697	191234.5625	300.7341	0.014632	389.2069	0.13169	7801520	0.56229	393.18	67.1254	64.8826	166.9068	152.6407	65594.3516	99.8922	-0.32962	131.2494	2636150
010	2017-08-01t1457	1501617776.84	adult	93.5446	41.9238	-122.0707	1179.2789	74.5615	72995.4765	230045.9597	3755359.1854	1536.94	1.3978	238.38	0.59449	231.0982	0.54063	566.355	0.63181	474.9383	215781.2812	321.5168	0.74422	398.6861	0.42624	9077530	1.5955	654.546	80.5343	76.0824	244.0902	220.1774	92998.3516	126.8907	0.028306	186.7948	3066750
010	2017-08-01t1849	1501631695.84	adult	97.411	45.7902	-118.2043	1105.4802	75.6477	68955.4777	217528.5185	3549427.0077	849.45	-0.71474	210.804	-0.42568	202.905	-0.51764	481.4203	-0.35613	437.5094	173311.3281	290.9009	-0.15613	368.3649	-0.12375	7584300	0.28011	906.914	77.9436	72.9765	236.4375	212.4268	85117.5	124.2625	-0.023561	184.313	2804250
010	2017-08-01t2344	1501649450.14	adult	102.3427	50.7219	-113.2726	1188.297	73.8862	72675.0061	229088.1537	3662347.3296	923.335	-0.39001	229.789	0.43945	223.001	0.37607	496.2534	0.070018	436.3635	188576.3125	303.4648	0.41938	373.6114	0.16959	8713840	1.2267	516.558	83.151	78.9738	214.8369	198.1198	81638.0078	125.944	-0.024197	174.2631	3153170
010	2017-08-02t0249	1501660498.66	adult	105.4118	53.791	-110.2035	1278.168	77.2641	78433.0015	247006.2316	4068099.7057	1244.53	0.84517	198.078	-0.82894	191.6192	-0.88812	498.2125	0.24426	405.3093	204267.125	284.8165	-0.15302	359.8583	-0.056163	8108140	0.69648	484.215	72.4836	69.8905	180.1502	165.3929	73861.5781	108.0555	-0.24235	141.7656	2967040
010	2017-08-02t0833	1501681128.76	adult	111.1423	59.5215	-104.473	1299.6835	79.0625	81110.3477	255373.772	4339836.7204	1030.52	0.20167	206.159	-0.38058	204.4941	-0.24909	470.7381	0.074716	400.7719	199592.9688	269.6282	-0.55659	323.1348	-0.81548	8726910	1.2361	627.227	77.884	75.9037	185.4223	165.6805	78619.0469	112.7831	-0.20113	146.1265	3296910
010	2017-08-02t1129	1501691700.36	adult	114.0789	62.4581	-101.5364	1201.1429	82.3481	80863.265	254836.2269	4563397.2704	918.532	-0.18063	186.596	-1.1867	179.5908	-1.2967	447.4939	-0.17814	425.8983	188394.9219	260.2647	-0.83906	339.2483	-0.28185	7855310	0.48389	855.956	76.8734	69.9509	281.8981	251.1294	118679.1094	134.4159	0.019992	205.7288	3236220
010	2017-08-02t1449	1501703706.24	adult	117.4139	65.7931	-98.2014	1144.5098	79.381	71556.7104	225499.1397	3743204.5325	1106.27	0.68304	213.143	0.059306	204.3716	-0.14107	491.894	0.72885	433.8101	183968.3438	294.1276	0.59954	375.7637	0.87724	7954700	0.57913	708.61	82.4267	78.2025	222.9728	201.2262	83391.8281	126.1529	-0.078976	172.8894	3076250
010	2017-08-02t2017	1501723370.62	adult	122.8762	71.2554	-92.7391	1191.929	82.3266	74558.6601	234922.402	3949204.7206	806.31	-0.47375	213.665	0.18602	208.0145	0.11153	468.9485	0.57649	442.7166	182420.9531	289.006	0.55629	372.1827	0.99352	8305150	0.90147	855.773	85.6922	79.741	279.8854	250.922	108875.4219	143.7478	0.06913	212.4651	3330860
010	2017-08-02t2312	1501733927.48	adult	125.8087	74.1879	-89.8067	1148.0655	80.3485	73594.2883	232124.6104	3915709.1556	1011.18	0.48777	209.025	0.016205	203.1058	-0.076008	456.0918	0.47227	390.6157	175139.2344	277.0551	0.13608	345.7296	0.31488	8020070	0.65946	564.148	84.0133	80.6783	218.8417	201.951	84035.1953	123.148	-0.13581	178.2132	3223510
010	2017-08-03t0249	1501746899.96	adult	129.4121	77.7913	-86.2032	1185.2447	79.2022	72136.0709	227406.2989	3770551.7502	932.072	0.2215	198.127	-0.41427	193.2251	-0.46658	441.1935	0.34505	401.9034	166329.9531	267.9035	-0.13921	338.7628	0.23763	7464030	0.1995	906.637	84.2929	78.9528	262.1884	229.7227	98845.0234	136.3718	-0.027973	196.3296	3175570
010	2017-08-03t0801	1501765618.17	adult	134.6116	82.9908	-81.0037	1153.1376	76.8912	70881.4643	223332.4782	3667444.8322	983.483	0.57255	193.389	-0.56294	189.1127	-0.59484	439.7956	0.51457	374.5079	162724.375	250.6359	-0.73912	304.2527	-0.64562	7154990	-0.038038	1008.18	85.392	82.0819	214.8439	197.0401	79492.25	127.43	-0.12448	167.4932	3159330
010	2017-08-03t1057	1501776206.92	adult	137.5529	85.9322	-78.0624	1211.8536	78.8053	74813.0506	235557.9341	3946920.94	899.827	0.22831	187.742	-0.79121	184.4778	-0.77928	388.2176	-0.36755	340.091	151793.0625	246.7487	-0.85621	293.1922	-0.91639	7328720	0.11685	767.524	84.1954	80.6378	208.2775	187.5817	81436.5156	126.3443	-0.14397	163.55	3286650
010	2017-08-03t1449	1501790099.74	adult	141.4121	89.7913	-74.2032	1186.0363	77.8508	71663.1831	225682.5944	3719919.8734	859.146	0.10228	195.605	-0.39815	189.7255	-0.51209	431.2275	0.57989	405.1963	161279.0938	269.7716	0.13366	343.1671	0.67613	7314450	0.12034	939.999	87.7453	80.6491	303.7918	269.4807	113618.125	148.8518	0.038721	224.1671	3281150
010	2017-08-03t1944	1501807851.26	adult	146.343	94.7222	-69.2723	1091.2666	80.4983	70155.3648	221087.1352	3810934.0516	984.209	0.79838	207.717	0.17418	202.1385	0.058701	419.7841	0.51319	362.2538	153640.9844	271.0798	0.23299	323.3005	0.16376	7600560	0.35748	572.428	93.4132	89.3329	216.2775	204.6323	79157.5625	136.8185	-0.082838	182.8309	3418080
010	2017-08-03t2249	1501818901.26	adult	149.4125	97.7917	-66.2028	1129.8968	80.1577	72410.0532	228223.765	3881796.3911	846.229	0.16084	221.812	0.81966	217.8932	0.75935	413.4908	0.47669	374.9796	156299.5312	284.0981	0.78762	337.6564	0.65772	8375420	0.94767	606.925	96.14	90.9744	260.1817	248.0871	98348.6875	144.3966	-0.024558	211.1632	3630150
010	2017-08-04t0433	1501839549.45	adult	155.1481	103.5273	-60.4672	926.4155	113.1203	66712.4477	212538.0672	4014982.0157	825.489	0.13431	188.23	-0.65785	183.8624	-0.71143	402.3215	0.39574	379.3401	140007.8906	252.5429	-0.46015	314.4529	0.019813	6537410	-0.39549	963.681	87.5524	80.9394	279.0315	249.0598	97102.9609	145.0046	-0.038057	209.0725	3040780
010	2017-08-04t0729	1501850114.31	adult	158.0828	106.462	-57.5325	1170.3003	78.0057	73638.3137	231988.1854	3925030.2033	789.48	-0.011686	213.187	0.45017	208.05	0.33293	411.8322	0.66193	367.3083	158555.4062	282.0958	0.74251	328.504	0.48577	8190420	0.7886	807.252	94.7508	89.2331	250.5107	223.509	96446.625	149.1779	-0.0073054	200.2024	3640230
010	2017-08-04t1049	1501862101.2	adult	161.4125	109.7917	-54.2028	1210.1025	79.8726	75422.5347	237668.537	3968250.2371	868.694	0.43049	195.073	-0.34855	190.4247	-0.42552	410.5888	0.7056	350.8697	161771.9844	254.6372	-0.36173	298.8425	-0.40636	7676320	0.42864	634.456	91.4901	87.3005	221.0059	205.5063	87076.3359	138.4766	-0.13076	182.5591	3600230
010	2017-08-04t1617	1501881781.29	adult	166.8792	115.2584	-48.7362	1157.091	103.5531	76821.3724	244107.4946	4280794.8802	736.166	-0.18593	196.624	-0.29042	192.6523	-0.34269	401.24	0.61204	365.6453	160897.25	258.635	-0.20729	320.8348	0.31135	7881880	0.56588	682.184	91.1287	85.9559	250.8858	237.9099	100605.2188	141.3262	-0.12939	203.6444	3652980
010	2017-08-04t1915	1501892468	adult	169.8477	118.2269	-45.7676	1107.2165	84.4814	75168.6787	237271.9766	4229786.4521	725.184	-0.21327	198.364	-0.22288	195.0419	-0.25103	358.9282	-0.25246	319.8982	140699.8438	253.1216	-0.43881	291.8854	-0.58789	7765350	0.48916	532.776	93.8805	90.9704	201.3632	183.2657	78934.3906	133.034	-0.24081	164.8894	3675140
010	2017-08-04t2249	1501905300.1	adult	173.4122	121.7914	-42.2031	1213.6388	79.6912	76169.4706	239855.3136	4099785.2491	612.882	-0.75111	195.265	-0.37373	191.7824	-0.40419	338.8964	-0.64716	320.1842	134880.75	254.4691	-0.40056	291.9191	-0.58478	7761180	0.48768	488.758	91.0954	87.9544	200.4277	184.3544	79770.2188	131.4841	-0.28742	164.6547	3620770
010	2017-08-05t0401	1501924027.59	adult	178.6142	126.9934	-37.0011	1276.1634	103.9649	93424.3227	294577.4404	6121794.4531	636.713	-0.58993	158.599	-2.0137	153.5073	-2.0475	293.1637	-1.6189	280.6641	142477.5625	220.2741	-1.8306	258.8558	-1.653	7706150	0.4557	761.195	78.9118	75.0182	203.7046	188.766	99000.4375	123.5474	-0.43855	165.5129	3834250
010	2017-08-05t0715	1501935673.49	adult	181.8492	130.2284	-33.7661	1274.205	86.0525	83952.8522	264535.7271	4756915.8925	995.6	1.2411	173.775	-1.3598	167.4498	-1.4705	346.3482	-0.39798	325.6031	151700.5312	247.2075	-0.74493	299.892	-0.32659	7602310	0.39512	1195.28	87.2324	80.8569	289.4984	251.3919	126800.3125	149.4568	-0.12753	213.7786	3816240
010	2017-08-05t1049	1501948502.28	adult	185.4128	133.792	-30.2025	1194.9218	80.8673	77982.425	245722.7888	4342802.9996	750.085	0.026999	185.181	-0.87239	181.8537	-0.8761	326.4109	-0.8255	312.7667	132849.2344	257.6333	-0.33504	295.38	-0.47863	7531140	0.3558	935.037	91.2177	88.7918	225.2922	201.5194	91693.9375	141.4243	-0.27448	179.9982	3709730
010	2017-08-05t1545	1501966274.75	adult	190.3496	138.7288	-25.2657	1112.0667	77.1368	68412.9208	215596.6965	3525946.8975	802.356	0.31794	220.235	0.66523	215.045	0.51219	373.8943	0.32818	358.8036	133854.1562	295.4779	1.2268	339.0609	0.98533	7863720	0.55272	835.305	114.899	108.79	288.4918	270.8159	103280.0625	177.3296	0.24973	245.8216	4102590
010	2017-08-05t1903	1501978155.76	adult	193.6498	142.029	-21.9655	1074.3395	78.8489	66263.7519	208796.2285	3474443.23	651.562	-0.4222	206.133	0.023236	203.0659	-0.010948	354.9549	-0.089534	341.0094	122814.4062	281.5572	0.62474	323.0871	0.44896	7126230	0.12539	707.877	109.868	105.0224	263.2317	245.1395	91078.1562	170.9048	0.13467	216.3973	3798260
010	2017-08-06t0033	1501997948.23	adult	199.1478	147.527	-16.4676	1028.0668	75.8409	62405.7578	197123.7173	3131180.9389	612.099	-0.59254	222.096	0.7171	219.6425	0.67637	399.4414	1.0541	376.6626	130217.8906	297.9249	1.288	348.6896	1.3308	7236100	0.18752	649.591	122.39	115.8429	337.3882	307.4214	109988.5625	193.9942	0.60108	266.5188	3987580
010	2017-08-06t0344	1502009452.85	adult	202.3435	150.7227	-13.2718	994.1408	72.9148	58140.0319	183224.2231	2878982.282	715.234	-0.062473	225.97	0.8782	223.2067	0.81739	410.8367	1.3816	390.6634	124894.3438	301.1395	1.3985	350.9925	1.4059	6867910	-0.026213	806.398	127.656	121.1291	355.3396	324.0193	108023.2344	200.9962	0.79732	278.6991	3879850
010	2017-08-06t0705	1502021530.13	adult	205.6983	154.0775	-9.917	966.2029	73.4442	57105.5814	180054.0597	2855457.2388	622.027	-0.51019	226.641	0.89335	223.7798	0.82877	405.5212	1.2931	383.3675	121250.8438	298.1159	1.238	344.4181	1.1673	6759120	-0.091258	653.902	130.467	124.8747	352.7544	320.7114	105473.5703	201.6045	0.87125	267.2857	3890920
010	2017-08-06t1219	1502040312.69	adult	210.9157	159.2949	-4.6997	945.8533	73.6699	55788.8887	175907.6057	2784297.6921	670.378	-0.24393	231.441	1.0833	228.7301	1.0205	410.3884	1.4822	385.2647	119833.4219	304.363	1.4375	352.2219	1.4061	6741200	-0.1079	814.958	136.666	130.8006	360.2729	326.8131	105199.6875	214.2187	1.3313	278.5686	3980670
010	2017-08-06t1513	1502050763.47	adult	213.8187	162.1979	-1.7967	948.85	73.3722	55110.4518	173729.7564	2731387.8454	644.826	-0.35503	231.546	1.0748	228.7966	1.0126	402.8242	1.3163	376.7479	116416.1875	303.6753	1.3758	349.3829	1.293	6669220	-0.15219	687.577	137.477	131.9028	346.8704	313.7889	100245.5469	214.7811	1.4356	274.7722	3959750
010	2017-08-06t1849	1502063699.39	dead	217.412	165.7912	1.7967	939.1151	72.4822	54180.8516	170837.0354	2652995.7053	645.234	-0.33244	230.517	1.0149	227.8507	0.96143	397.6662	1.2114	368.9189	112937.1875	300.8549	1.219	342.763	1.0452	6531700	-0.23648	728.38	138.467	132.4097	345.8163	312.7042	98211.8203	216.5607	1.4967	277.0237	3923460
011	2017-07-28t1449	1501271714.93	larva	0	-50.8055	-234.4748	153.6355	28.4429	2899.9965	9235.8225	51732.1492	0	2.7295	0	-0.16069	0	-0.17373					0	-0.12964	0	-0.019738	0	1.4396	0	0	0				0	-0.11709	0	0
011	2017-07-28t2000	1501290358.74	larva	5.1788	-45.6267	-229.296	236.7827	63.8941	8925.566	28948.2896	327560.9518	0	0.02365	0	-0.45012	0	-0.45672					0	-0.43321	0	-0.37858	0	0.6714	0	0	0				0	-0.13784	0	0
011	2017-07-28t2256	1501300947.48	larva	8.1202	-42.6853	-226.3547	273.5156	42.9604	7515.9173	23863.9205	199700.1962	0	-0.34618	0	-0.61374	0	-0.61651					0	-0.60575	0	-0.57909	0	0.28035	0	0	0				0	-0.15019	0	0
011	2017-07-29t0249	1501314910	larva	11.9986	-38.8069	-222.4762	332.578	53.1552	10893.2082	34820.9146	349058.9675	0	-0.68771	0	-0.82957	0	-0.82707					0	-0.83429	0	-0.84079	0	-0.19562	0	0	0				0	-0.16718	0	0
011	2017-07-29t0743	1501332593.32	larva	16.9107	-33.8948	-217.5642	308.2348	46.8048	10249.0248	32645.3699	307477.6545	0	-1.0119	0	-1.1043	0	-1.0948					0	-1.1266	0	-1.169	0	-0.74548	0	0	0				0	-0.19008	0	0
011	2017-07-29t1049	1501343706.56	larva	19.9977	-30.8078	-214.4772	327.4162	65.3488	12732.2377	40942.7754	460770.1839	0	-1.1808	0	-1.2783	0	-1.2642					0	-1.3126	0	-1.3738	0	-1.0659	0	0	0				0	-0.20542	0	0
011	2017-07-29t1632	1501364284.56	larva	25.7138	-25.0917	-208.761	275.6656	48.0527	8398.3264	26760.8648	246145.3022	0	-1.45	0	-1.6042	0	-1.5812					0	-1.6625	0	-1.7508	0	-1.6159	0	0	0				0	-0.23627	0	0
011	2017-07-29t1928	1501374858.7	larva	28.651	-22.1544	-205.8238	275.7657	47.1999	7952.0583	25332.2384	229524.2905	0	-1.5726	0	-1.7736	0	-1.7459					0	-1.8452	0	-1.9436	0	-1.879	0	0	0				0	-0.25366	0	0
011	2017-07-29t2249	1501386916.45	larva	32.0004	-18.8051	-202.4744	503.0454	37.6051	16023.6764	50603.6295	420827.3194	480.092	-0.29128	216.658	1.0928	211.2475	1.0756	376.5411	-0.46633	364.498	32382.5332	297.1995	1.2478	343.2542	1.0487	1849820	-0.3248	540.541	68.4074	62.9076	243.6464	220.006	20953.5898	114.6261	0.057543	174.655	584063
011	2017-07-30t0416	1501406546.54	larva	37.4532	-13.3523	-197.0216	623.0684	47.9674	24479.9289	77293.6177	800252.7445	878.064	0.50888	242.513	1.1905	236.5702	1.1754	398.0464	-0.48822	376.1472	51746.0391	321.3652	1.2336	362.7727	0.89432	3139330	0.3924	1041.64	74.9121	70.3985	237.8824	205.5721	30924.707	115.4894	0.044369	167.427	969737
011	2017-07-30t0714	1501417217.87	larva	40.4175	-10.388	-194.0573	654.4452	44.7004	24704.3186	78078.0848	763443.8022	1217.88	1.2311	234.023	0.91721	224.8097	0.85713	740.8399	2.1618	726.777	97050.0312	310.5709	0.9506	445.533	1.4913	3057510	0.02811	407.543	68.6211	65.5541	178.8489	163.9158	23429.2031	102.2087	-0.0082302	140.8501	896534
011	2017-07-30t1049	1501430116.56	larva	44.0005	-6.805	-190.4744	625.815	52.9083	27023.7308	85271.5964	987763.033	941.788	0.2903	245.973	0.90635	238.1709	0.8725	545.9841	0.48048	532.6568	78075.7344	320.9712	0.87292	423.7455	1.0624	3504140	0.097831	660.367	74.63	70.6119	215.6652	192.7052	30840.125	113.1652	0.014611	166.9667	1063180
011	2017-07-30t1600	1501448802.05	larva	49.1909	-1.6146	-185.284	875.6821	53.1538	37366.3425	117942.0556	1305781.7285	2673.31	4.333	264.47	1.0039	252.1673	0.90678	943.4852	3.5356	809.1879	186810.0625	355.6185	1.0884	476.4519	1.3422	5212960	1.0878	847.654	75.6264	71.862	204.884	186.2318	40567.0312	114.0963	0.003874	159.1078	1490670
011	2017-07-30t1914	1501460427.36	adult	52.4201	1.6146	-182.0547	1025.2344	62.7116	55339.6545	174422.9555	2453571.0706	2525.01	3.7448	246.685	0.62383	236.3888	0.55763	801.1611	2.2897	676.9395	232336.7188	328.971	0.64326	423.4197	0.67335	7146970	2.3952	676.971	75.7515	71.5497	224.8587	193.9728	65209.0391	116.4607	0.0052117	165.3822	2194670
011	2017-07-30t2249	1501473317.38	adult	56.0007	5.1952	-178.4741	864.9597	65.6242	43590.5741	137589.3658	1844842.2394	2517.84	3.5983	253.241	0.6812	243.5444	0.62541	880.5782	2.8347	774.8678	201652.4219	320.3456	0.45592	449.6088	0.8636	5791610	0.90117	707.299	74.7277	72.3958	169.9038	155.4831	38907.9609	105.6715	-0.049732	136.2478	1709020
011	2017-07-31t0344	1501491030.14	adult	60.9209	10.1154	-173.5539	957.8814	72.6265	58034.1395	183085.6196	2928356.7536	1103.39	0.061219	232.98	0.25846	224.799	0.22795	623.3453	0.58637	595.0372	189496.9688	319.4356	0.37075	410.5557	0.34564	7063260	1.534	1159.5	77.2123	72.5715	245.3074	216.9353	74573.4375	122.7643	0.028334	182.8265	2340850
011	2017-07-31t0702	1501502897.14	adult	64.2173	13.4118	-170.2575	1138.4438	76.0632	67688.95	213369.0112	3385396.4799	1376.04	0.62136	215.413	-0.16796	209.7694	-0.14499	640.8572	0.6386	559.0965	226863.4375	291.7102	-0.15415	386.1955	-0.036944	7614410	1.6845	1719.52	70.4004	65.6306	238.9197	211.1645	84577.5703	115.7368	-0.014065	174.1058	2488510
011	2017-07-31t1233	1501522750.68	adult	69.7322	18.9267	-164.7427	1028.095	77.2809	62072.6385	195958.6302	3123859.9949	1539.42	0.9904	262.843	0.9148	254.0399	0.87125	708.8604	1.1758	601.8264	229670.75	350.1089	0.90689	447.4191	0.75023	8516380	2.0671	636.62	77.704	73.7535	222.425	201.056	72065.6875	118.9397	0.0010085	167.9189	2517690
011	2017-07-31t1528	1501533307.18	adult	72.6645	21.859	-161.8103	1144.9229	76.58	71284.9534	224616.4367	3733463.7593	1446.93	0.7134	225.776	-0.017405	213.3644	-0.16784	690.7762	1.0557	590.1845	256968.75	343.261	0.81889	498.2986	1.4997	8397960	1.736	664.508	72.9387	67.0213	257.6715	225.8902	95853.8047	124.9128	0.052258	192.4075	2713030
011	2017-07-31t1849	1501545315.68	adult	76.0002	25.1947	-158.4746	1175.9143	73.868	73533.1028	231764.1291	3799425.869	1933.9	1.9501	222.21	-0.13221	216.7681	-0.092075	619.2847	0.48307	504.8328	237805.3125	299.7388	-0.13892	396.9909	0.023193	8522430	1.6451	677.385	71.2531	69.2132	174.206	154.2202	66895.1016	105.1104	-0.15025	135.1002	2732770
011	2017-08-01t0016	1501564973.79	adult	81.4608	30.6553	-153.014	1148.2309	70.9026	67582.5193	212832.9359	3364183.9038	1255.61	0.28662	259.129	1.0792	252.4144	1.0803	604.0264	0.49616	534.6411	213221.3125	336.4437	0.85514	435.6444	0.76072	9145960	1.9529	674.607	80.734	76.8644	226.1244	200.4273	79821.9219	120.5192	-0.0037187	169.0859	2849510
011	2017-08-01t0312	1501575547.54	adult	84.3979	33.5925	-150.0769	1198.4898	81.82	80659.7659	254332.5401	4497687.1875	920.337	-0.6095	194.342	-1.0904	188.3951	-1.0757	482.6369	-0.70364	398.0355	203190.125	266.4994	-1.048	323.7628	-1.2258	8166060	1.0122	476.638	68.2958	65.1065	194.7614	184.518	81994.5469	104.6822	-0.2413	154.3197	2869720
011	2017-08-01t0649	1501588516.77	adult	88.0005	37.195	-146.4743	1224.8594	75.257	75808.228	238931.3994	3874794.0882	1525.67	1.1667	223.856	-0.039281	216.3407	-0.085643	568.291	0.37915	480.6539	225043.25	302.5463	0.019595	369.1154	-0.33652	8851700	1.4777	2031.01	77.1435	73.524	211.5398	183.7332	83769.7656	116.4705	-0.089297	158.3437	3050410
011	2017-08-01t1200	1501607220.05	adult	93.1959	42.3904	-141.279	1167.7658	83.0855	75718.0123	238708.5857	4095925.0547	1058.37	-0.10184	236.366	0.50971	231.9999	0.56844	529.4072	0.12641	489.2536	209115.8281	306.6609	0.2613	365.7032	-0.29145	9325570	1.8035	923.826	81.5033	77.8258	223.8323	201.1965	88413.7656	125.2564	0.0087668	174.0332	3215630
011	2017-08-01t1457	1501617797.74	adult	96.1341	45.3286	-138.3407	1299.3998	74.793	79299.0512	249667.3658	4057243.392	1254.61	0.59514	221.35	-0.028114	215.5326	-0.033373	555.8258	0.6289	468.7415	230667.7188	294.9347	-0.054996	351.2488	-0.54878	9164350	1.6229	1066.63	80.9943	76.7203	226.3882	203.6998	93951.1016	125.2288	-0.0053801	174.5758	3353330
011	2017-08-01t1849	1501631716.77	adult	100.0005	49.195	-134.4743	1220.5054	80.0444	75534.1893	237862.5011	3961746.4139	1291.89	0.84234	219.005	-0.055328	213.6097	-0.054633	535.0753	0.53296	461.5682	211354.75	286.2562	-0.25344	357.49	-0.29931	8629680	1.1485	686.961	80.7488	77.414	205.9343	186.3142	81344.0547	119.8603	-0.087935	158.7569	3181820
011	2017-08-01t2344	1501649471.24	adult	104.9323	54.1268	-129.5425	1282.0485	75.2051	78864.2586	248354.2986	4087947.4572	1187.15	0.62113	229.054	0.46845	223.094	0.431	507.9567	0.37213	432.9895	209278.1719	291.0774	0.059629	361.2672	-0.038331	9427650	1.8357	484.114	83.0729	80.6162	180.2236	164.2685	74252.1094	117.2729	-0.13478	146.4882	3419200
011	2017-08-02t0249	1501660520.12	adult	108.0014	57.1959	-126.4734	1263.7112	75.6174	77277.512	243306.6904	3987872.1896	955.628	-0.16257	215.966	-0.020078	210.3823	-0.051112	488.783	0.21813	423.9775	196979.5312	276.8108	-0.3751	341.2576	-0.44043	8712950	1.2163	716.83	82.8889	80.0482	192.9985	175.1475	77971.375	119.3424	-0.12041	154.4667	3344070
011	2017-08-02t0833	1501681149.68	adult	113.7319	62.9264	-120.743	1259.8222	85.9661	82229.1136	259232.265	4530607.8609	1044.67	0.32044	183.824	-1.3147	179.6836	-1.2977	420.3078	-0.64822	392.6324	180312.0469	246.0171	-1.4002	306.3377	-1.1905	7882000	0.50597	1313.62	71.5175	68.4865	181.3206	160.7773	77786.5312	109.7246	-0.24021	142.1336	3066530
011	2017-08-02t1129	1501691722.06	adult	116.6686	65.8632	-117.8062	1235.7945	80.3785	79626.9815	250777.7832	4309567.6793	753.367	-0.80737	213.245	0.048771	209.1228	0.058188	429.0057	-0.38206	391.3089	178466.3906	271.6229	-0.31555	322.0654	-0.66069	8856720	1.3655	510.892	83.0515	79.1504	203.3761	190.4595	84604.4453	125.1648	-0.086407	169.5298	3449380
011	2017-08-02t1449	1501703727.39	adult	120.0035	69.198	-114.4714	1177.5153	79.1742	75028.925	236388.7346	4001220.0428	818.236	-0.47461	199.26	-0.51227	192.9622	-0.60828	454.0609	0.18991	402.7366	177991.8906	266.8608	-0.40874	330.4825	-0.30614	7799220	0.45299	723.741	81.6477	78.2596	192.1078	173.2093	75306.2656	123.7147	-0.11189	154.5767	3195770
011	2017-08-02t2017	1501723392.25	adult	125.4659	74.6604	-109.0089	1213.3027	76.5371	74977.3538	236131.2888	3924478.7149	787.073	-0.51533	206.594	-0.097331	202.1984	-0.11995	440.1786	0.17175	411.5724	172550	274.1384	0.012618	326.0488	-0.26663	8084860	0.71487	527.052	85.2286	81.7857	202.3279	187.2516	79312.5469	131.1194	-0.060869	168.0375	3335340
011	2017-08-02t2312	1501733948.5	adult	128.3982	77.5927	-106.0766	1226.3772	76.8941	77441.0462	243915.9025	4089227.4827	1011.06	0.56077	216.109	0.38686	211.5117	0.34621	447.4024	0.41927	398.6286	181197.9844	277.0184	0.21067	329.4764	-0.064149	8732320	1.2797	759.116	94.6495	90.4255	239.2376	213.5804	96891.2188	143.1711	0.037022	187.7391	3824500
011	2017-08-03t0249	1501746921.57	adult	132.0018	81.1964	-102.473	1310.4687	81.4096	86607.6625	272715.3285	4817898.9404	628.393	-1.1374	173.941	-1.4717	169.7933	-1.4877	362.2127	-1.0266	339.4647	163720.125	236.9596	-1.3388	293.5175	-1.027	7853070	0.53827	705.72	77.1878	72.3135	219.4456	200.7915	99189.4062	126.2012	-0.12668	172.3927	3484870
011	2017-08-03t0801	1501765639.25	adult	137.2012	86.3957	-97.2736	1282.6641	82.1628	85999.6719	270879.6666	4843956.1401	711.267	-0.67867	164.717	-1.8311	162.0417	-1.782	311.8738	-1.8348	289.2359	139719.4688	216.335	-2.0903	257.1816	-2	7379320	0.15732	883.618	79.7966	76.1099	193.1964	178.6538	86551.9922	123.5364	-0.167	160.522	3574890
011	2017-08-03t1057	1501776228.58	adult	140.1427	89.3372	-94.3321	1371.1316	80.5339	86630.0706	272692.2827	4701798.2072	908.837	0.31962	166.298	-1.7299	161.4097	-1.7812	324.7773	-1.5168	309.1289	147124.0938	227.3623	-1.6026	274.0846	-1.4367	7517330	0.27861	1282.4	75.4528	70.9954	201.4075	183.1817	91237.5781	123.4373	-0.17807	164.2405	3410770
011	2017-08-03t1449	1501790120.85	adult	144.0016	93.1962	-90.4732	1175.4934	82.9373	79688.7863	251243.3896	4486954.1132	658.394	-0.84469	206.434	0.1101	203.6511	0.12179	378.079	-0.37641	354.7275	156902.7969	271.4964	0.23736	319.0026	0.0027252	8567230	1.1161	721.24	96.0165	90.4456	256.5687	231.5318	106476	150.5375	0.045643	201.4044	3984780
011	2017-08-03t1944	1501807872.97	adult	148.9328	98.1273	-85.542	1201.4773	80.1948	75898.3643	239116.7286	4065063.3793	593.038	-1.1142	191.732	-0.52639	188.022	-0.54969	357.0189	-0.67185	341.5388	141379.4688	254.4229	-0.41963	308.1535	-0.25638	7591450	0.35495	417.849	89.1881	84.3105	231.5389	214.8227	91689.3906	139.9715	-0.063427	187.6127	3531320
011	2017-08-03t2249	1501818922.59	adult	152.0021	101.1966	-82.4727	1253.1172	81.0185	80010.0583	252001.7219	4290071.7476	701.983	-0.52914	184.204	-0.84469	180.0472	-0.88338	352.8241	-0.69069	331.9363	147480.4688	247.5495	-0.6733	304.4529	-0.32247	7685740	0.4297	504.646	90.1011	84.8509	247.2172	238.0883	103336.7812	143.6961	-0.039552	205.8885	3759380
011	2017-08-04t0433	1501839570.81	adult	157.7377	106.9323	-76.7371	1138.5161	83.3226	77161.1527	243175.3583	4430860.234	1214.6	2.1424	172.508	-1.3476	168.2706	-1.3787	337.0842	-0.9	312.309	135507.8438	234.0041	-1.2015	285.1987	-0.86017	6931560	-0.098581	1587.65	88.8967	81.3987	277.0715	245.7057	111382.7422	153.4508	0.036565	210.8657	3571960
011	2017-08-04t0729	1501850135.54	adult	160.6724	109.8669	-73.8024	1338.6519	77.9131	83855.7873	264301.4189	4427397.6708	1143.64	1.8176	195.944	-0.31152	193.5503	-0.29244	367.1072	-0.22016	337.6315	160792.9531	258.7291	-0.19911	304.3136	-0.24422	8571570	1.0451	1489.26	99.2735	93.444	268.3201	233.5454	117524.2109	156.4589	0.05831	206.1296	4342720
011	2017-08-04t1049	1501862123.11	adult	164.0023	113.1968	-70.4726	1157.051	77.5981	73412.2369	231240.3346	3936079.9438	784.85	0.031785	195.351	-0.34019	191.8289	-0.37044	365.6587	-0.19495	342.2843	140047.2656	260.0948	-0.14365	307.2038	-0.13093	7478220	0.29687	1025.77	97.5751	92.5649	258.0166	230.5931	98820.3594	155.2024	0.033974	202.4832	3735270
011	2017-08-04t1617	1501881803.06	adult	169.4689	118.6634	-65.0059	1164.3605	80.1245	74898.7947	235982.9008	4096739.616	592.369	-0.8894	191.847	-0.50874	188.0403	-0.54752	340.9734	-0.64521	318.8444	133320.6094	253.5041	-0.4227	298.0048	-0.39685	7492390	0.31328	568.113	99.0856	93.1768	243.7076	232.6508	95289.6875	159.4684	0.061019	212.3965	3869690
011	2017-08-04t1915	1501892489.98	adult	172.4375	121.632	-62.0373	1135.3714	81.563	72202.9544	227515.8075	3870527.208	762.064	-0.0064081	208.588	0.21629	205.5996	0.18582	354.0284	-0.32681	341.2357	133468.6875	270.859	0.26951	314.2757	0.12313	7854170	0.54648	817.781	102.402	96.2961	269.6368	246.2394	101653.0781	161.7318	0.076927	211.3856	3855840
011	2017-08-04t2249	1501905321.32	adult	176.0018	125.1963	-58.4731	1180.8082	80.1892	76145.6057	239829.1925	4178593.8625	578.665	-0.90076	199.192	-0.21023	196.3539	-0.22039	335.0579	-0.70784	325.264	133017.9844	261.1323	-0.13874	303.8976	-0.19695	7907920	0.57847	548.769	105.212	99.3329	243.8576	229.8798	96811.4531	166.5712	0.12368	211.8904	4176900
011	2017-08-05t0401	1501924049.05	adult	181.2039	130.3984	-53.2709	1198.2773	78.2802	75267.362	237051.1298	4000788.7951	589.604	-0.80818	180.063	-1.0782	176.3932	-1.0885	327.1665	-0.83703	313.4955	128576.4297	242.4754	-0.93557	289.6457	-0.65983	7070730	0.074556	699.399	98.9933	92.0251	283.2772	258.9436	111327.9531	163.2005	0.062543	226.8448	3887270
011	2017-08-05t0715	1501935694.87	adult	184.4389	133.6334	-50.036	1165.5322	77.9684	72710.9817	229042.9904	3842014.9936	602.604	-0.72125	190.11	-0.64901	187.214	-0.64425	334.5731	-0.64336	316.7233	127137.7812	249.4432	-0.66928	293.977	-0.52287	7208400	0.16349	636.082	98.0288	91.4586	272.7831	244.964	103657.5781	158.4799	-0.018993	212.8783	3716960
011	2017-08-05t1049	1501948524.18	adult	188.0026	137.1971	-46.4723	1197.4728	77.4784	72897.1418	229594.8193	3773244.1446	807.835	0.33302	194.402	-0.47503	191.9293	-0.46012	329.7265	-0.72973	318.4814	125625.7969	257.3183	-0.36432	300.6335	-0.3074	7401090	0.28151	1049.84	107.37	101.0328	261.1947	242.3487	99515.1719	172.229	0.17112	222.2132	4087690
011	2017-08-05t1545	1501966296.76	adult	192.9394	142.1339	-41.5354	1186.8432	77.7629	74036.6875	233185.4752	3918486.6143	705.327	-0.15548	194.328	-0.50086	192.4229	-0.46105	347.8849	-0.26595	332.7762	134631.4688	254.5849	-0.51239	304.4823	-0.18424	7505720	0.34533	821.56	109.803	103.4065	310.5927	288.2802	120199.3594	175.9052	0.2274	247.8659	4241040
011	2017-08-05t1903	1501978177.57	adult	196.2396	145.4341	-38.2352	1202.6202	76.6229	75122.6472	236680.1118	3967794.2185	574.722	-0.79322	197.49	-0.37489	195.8349	-0.33074	332.6907	-0.61143	321.2653	130414.7734	260.9889	-0.26349	302.4881	-0.25879	7739040	0.47969	720.823	105.626	99.5524	273.3694	247.1212	107160.7812	169.0708	0.090788	219.8782	4139180
011	2017-08-06t0033	1501997970.22	adult	201.7376	150.9321	-32.7372	1104.6962	82.1858	71239.4365	224528.0827	3848145.5702	596.465	-0.65821	180.987	-1.1417	179.2183	-1.0695	284.2075	-1.8037	275.8936	105725.1719	234.5356	-1.4218	263.579	-1.6192	6721320	-0.11147	708.914	101.034	95.3635	231.0692	217.8406	85957.7344	158.8505	-0.18597	200.2489	3752090
011	2017-08-06t0344	1502009475.97	adult	204.9336	154.1281	-29.5412	1177.5953	79.6865	72217.2749	227626.7578	3741067.1349	621.906	-0.5144	182.578	-1.0831	179.6265	-1.0657	308.7904	-1.184	296.3413	116722.7656	241.6397	-1.1369	279.9504	-1.0602	6884820	-0.017767	703.67	106.161	99.4771	257.0358	237.792	97159.5312	172.4623	0.10638	213.1383	4003230
011	2017-08-06t0705	1502021553.45	adult	208.2885	157.483	-26.1863	913.9262	120.8374	59713.4136	191199.8666	3476775.2623	658.93	-0.31436	197.288	-0.43327	194.1741	-0.4526	322.3331	-0.83454	314.3329	100567.9297	265.4525	-0.15251	299.4279	-0.39222	6150050	-0.44614	731.875	112.181	106.0365	245.4907	232.0594	76593.0938	179.1848	0.25572	218.0077	3497030
011	2017-08-06t1219	1502040333.93	adult	213.5053	162.6998	-20.9695	1033.0652	81.5093	65140.2778	205365.7263	3514901.3282	799.452	0.40778	191.927	-0.69017	188.6749	-0.70757	320.2747	-0.88099	309.5136	108893.4062	252.4617	-0.71419	292.7309	-0.629	6521100	-0.23744	1061.62	113.97	105.813	271.0663	251.4494	92162.5312	187.6566	0.50948	231.8243	3872350
011	2017-08-06t1513	1502050785.38	adult	216.4085	165.603	-18.0664	1063.1196	80.8847	66074.4313	208213.0606	3499619.5489	730.708	0.083791	194.029	-0.60411	190.3321	-0.64542	316.8999	-0.96945	307.5837	109330.4531	254.702	-0.63287	292.6137	-0.63548	6691100	-0.1432	932.646	113.802	105.5719	255.9299	238.0422	88295.8125	184.5057	0.37708	222.0653	3924460
011	2017-08-06t1849	1502063721.46	adult	220.0018	169.1963	-14.473	1084.3949	79.5912	65812.4244	207356.6806	3436128.5784	643.099	-0.3268	193.944	-0.61599	190.1147	-0.66464	320.286	-0.87504	312.1339	110178.3828	257.3752	-0.53767	296.1313	-0.52076	6661580	-0.16323	799.199	114.467	106.0265	253.924	237.8576	87349.8594	188.3175	0.46715	224.2863	3931700
011	2017-08-07t0001	1502082441.67	adult	225.2019	174.3964	-9.273	1045.6816	80.9909	64135.0137	202140.1812	3398876.3082	703.533	0.0060737	193.978	-0.62685	190.0129	-0.68397	332.138	-0.53794	320.4596	111266.2344	259.3766	-0.4776	301.6682	-0.34459	6493210	-0.26229	869.453	118.131	108.5558	275.3962	258.8015	92257.7188	197.8588	0.77654	239.7834	3954320
011	2017-08-07t0257	1502093039.79	adult	228.1458	177.3403	-6.329	1010.8085	82.0541	62328.8399	196494.6036	3311109.5158	873.094	0.86929	194.188	-0.62304	189.6709	-0.70593	333.0574	-0.50236	320.4543	108576.7031	259.2682	-0.49067	304.8429	-0.24507	6312860	-0.36623	1134.46	120.489	110.7775	284.2947	264.0739	92680.0625	200.0563	0.81968	241.9613	3916970
011	2017-08-07t0649	1502106926.78	adult	232.0033	181.1978	-2.4715	948.1641	82.0226	58333.3312	184022.8103	3106167.9279	685.831	-0.03002	196.501	-0.52655	191.5413	-0.63338	333.4473	-0.4759	322.9598	101701.4297	266.8085	-0.21254	307.7316	-0.15818	5977940	-0.55787	829.66	123.197	114.3358	274.8411	259.1971	83826.5312	203.8599	0.9051	242.4708	3747890
011	2017-08-07t1145	1502124721.83	dead	236.9464	186.1409	2.4715	929.6334	81.0123	56750.1271	179015.6151	3002121.4713	1120.09	2.1789	201.278	-0.32154	195.4719	-0.47213	344.5103	-0.14445	332.7333	102319.5625	274.614	0.063406	316.1653	0.097291	5962660	-0.55842	1463.24	128.52	120.6036	288.2103	264.9873	85598.4531	207.2439	0.94842	247.0062	3807260
012	2017-07-28t1449	1501271735.08	egg	-2.5894	-54.2107	-238.4756	153.3086	28.5297	2923.1101	9309.3801	52460.9549	0	1324.167	0	-0.014683	0	-0.030798					0	0.02266	0	0.16324	0	1.8714	0	0	0				0	-0.10713	0	0
012	2017-07-28t2000	1501290378.63	larva	2.5894	-49.0319	-233.2969	151.3617	27.7911	2778.644	8848.0914	48337.6992	0	0.56871	0	-0.30572	0	-0.3156					0	-0.2815	0	-0.20021	0	1.0413	0	0	0				0	-0.12732	0	0
012	2017-07-28t2256	1501300968.07	larva	5.5309	-46.0904	-230.3554	150.9875	27.5206	2766.7061	8807.5997	47822.7338	0	-0.029317	0	-0.46971	0	-0.47587					0	-0.45384	0	-0.40269	0	0.62305	0	0	0				0	-0.1393	0	0
012	2017-07-29t0249	1501314930.08	larva	9.4092	-42.2121	-226.477	151.1046	28.5728	2849.3218	9080.6751	50944.9514	0	-0.47227	0	-0.68543	0	-0.68647					0	-0.68154	0	-0.66638	0	0.11752	0	0	0				0	-0.15574	0	0
012	2017-07-29t0743	1501332614.09	larva	14.3215	-37.2999	-221.5648	168.3933	26.695	2742.2181	8712.96	43844.8462	375.86	0.75969	164.37	1.246	162.7168	1.2518	276.8989	-0.57214	260.0483	4430.3828	210.889	1.2358	245.4474	1.2641	251815	-0.16641	346.987	60.6368	55.3823	223.3361	207.7412	3573.3772	108.658	0.086318	163.0369	92895.6
012	2017-07-29t1049	1501343726.77	larva	17.4083	-34.213	-218.4779	201.0816	17.8798	2759.8251	8703.7523	33328.8327	391.143	0.48744	204.509	1.6333	202.3164	1.641	298.9532	-0.52135	285.5214	4783.2505	250.8058	1.4939	278.6492	1.3684	318829	-0.43609	257.074	60.5365	57.0693	173.4335	152.4928	2774.9355	93.3314	0.040582	135.8671	94376.4
012	2017-07-29t1632	1501364304.82	larva	23.1244	-28.4969	-212.7618	151.1098	28.6329	2857.516	9107.3034	51214.2762	0	-1.3339	0	-1.456	0	-1.4371					0	-1.5031	0	-1.5804	0	-1.3732	0	0	0				0	-0.22186	0	0
012	2017-07-29t1928	1501374879.45	larva	26.0618	-25.5595	-209.8244	294.6499	34.8961	6530.1685	20699.8667	129378.5164	414.807	-0.12527	230.294	1.5711	229.0606	1.6068	323.5018	-0.66978	314.4473	11646.0635	272.9217	1.2866	297.0393	0.98762	814318	-0.79628	331.016	70.3216	66.8756	179.1846	173.6961	6450.6465	104.202	0.044758	146.0078	248657
012	2017-07-29t2249	1501386937.24	larva	29.4112	-22.2101	-206.475	325.5084	28.655	7481.4768	23610.5851	147139.5608	426.11	-0.30127	244.228	1.6062	243.3139	1.6528	331.9904	-0.72832	321.8718	13611.6074	287.1514	1.2703	309.4751	0.89393	989856	-0.93953	361.902	68.325	66.1154	165.8402	142.3251	6799.4482	97.5964	0.016525	126.9859	276921
012	2017-07-30t0416	1501406567.38	larva	34.864	-16.7573	-201.0222	642.6986	45.1191	22023.979	69846.9928	633109.6832	615.87	-0.065014	228.488	1.119	224.8886	1.1328	382.893	-0.51864	363.8958	45181.375	306.0996	1.198	343.2027	0.87097	2673990	0.20239	649.99	72.0656	67.6912	225.2024	195.8712	26573.8789	114.1242	0.047945	163.6407	843384
012	2017-07-30t0714	1501417238.61	larva	37.8283	-13.793	-198.058	701.9356	50.8684	28611.2986	90251.6248	978204.0435	712.177	0.032783	270.713	1.5771	267.9757	1.6121	448.985	-0.092852	426.1263	67796.7344	349.8161	1.5364	395.7172	1.1813	4081530	1.2497	553.711	74.4842	69.9564	233.5271	205.6659	35262.5859	118.4207	0.052387	174.576	1123000
012	2017-07-30t1049	1501430137.78	larva	41.4114	-10.2099	-194.4749	704.1116	48.5872	28059.3983	88478.5754	931162.6433	581.029	-0.50673	215.22	0.5924	209.954	0.5892	399.7514	-0.61011	386.2932	59562.9609	280.8373	0.55392	338.4502	0.41629	3189550	0.056337	496.62	68.7482	65.666	178.428	162.7333	26585.7773	101.8259	-0.01351	135.7529	1018850
012	2017-07-30t1600	1501448823.43	larva	46.6018	-5.0195	-189.2844	922.3597	60.9442	46698.8247	147388.5196	1942372.2139	799.395	-0.20988	169.949	-0.35967	162.3991	-0.39409	485.7045	-0.089265	457.7954	118997.5938	239.2631	-0.23729	339.7853	0.095311	4161540	0.4285	415.668	56.7787	53.536	174.3661	153.8824	42719.6875	91.5439	-0.074114	131.0206	1390340
012	2017-07-30t1914	1501460448.75	larva	49.8311	-1.7902	-186.0552	856.8079	56.9853	39904.6796	125714.5489	1564866.9409	767.518	-0.39988	236.277	0.55953	228.2915	0.52696	484.2804	-0.20435	454.8735	102183.1562	314.8417	0.57753	397.1222	0.54555	4963000	0.80971	378.99	73.3462	70.8544	176.2033	163.59	37178.8945	104.7919	-0.033101	137.4591	1540640
012	2017-07-30t2249	1501473338.39	adult	53.4115	1.7902	-182.4747	875.811	61.8388	44298.989	139736.2042	1854975.5166	723.23	-0.65108	239.389	0.49531	229.8287	0.44015	507.878	-0.12626	480.9763	118335.5703	324.7448	0.57758	416.696	0.58972	5565310	0.9614	570.111	73.7575	71.0842	179.3709	161.8938	41793.4141	105.3502	-0.043384	139.6805	1714710
012	2017-07-31t0344	1501491050.98	adult	58.3317	6.7104	-177.5546	1039.7477	65.6304	55968.3028	176327.0335	2525831.9587	1352.98	0.75714	200.899	-0.26614	193.4959	-0.28734	612.1486	0.57236	535.063	179971.6875	276.8038	-0.18459	390.6506	0.20334	5889970	0.80375	438.232	63.8338	61.1503	165.8962	149.2482	48773.4922	97.6622	-0.092881	129.9965	1871480
012	2017-07-31t0702	1501502918.04	adult	61.6281	10.0068	-174.2581	1156.0885	68.0129	65102.694	205362.9049	2997912.9668	991.107	-0.21769	187.984	-0.62307	179.0768	-0.67334	499.6815	-0.44966	445.2805	170391.4062	268.9749	-0.41648	353.7682	-0.32238	6403300	0.94034	492.292	59.2112	56.2209	169.119	150.8131	57669.5938	92.775	-0.1348	127.3496	2016910
012	2017-07-31t1233	1501522771.43	adult	67.1429	15.5216	-168.7433	1119.4567	69.7969	62095.3682	195646.3546	2852090.6016	756.348	-0.92131	248.083	0.53744	243.6297	0.59592	488.9706	-0.65268	453.1171	158915.4375	321.708	0.34494	406.8759	0.18923	8058000	1.8298	469.119	73.9017	71.5151	186.221	168.6029	60521.8281	107.1158	-0.07733	142.4878	2400400
012	2017-07-31t1528	1501533328.76	adult	70.0755	18.4542	-165.8107	1144.3415	69.6887	66468.7247	209596.4583	3155097.0313	936.936	-0.49616	243.935	0.45988	240.3069	0.53965	498.0919	-0.63149	456.9473	173336	320.4304	0.33561	379.5177	-0.17321	8475770	2.0187	694.593	81.5509	76.1892	258.9027	228.3948	90098.1406	131.148	0.090852	191.8339	2833570
012	2017-07-31t1849	1501545337.12	adult	73.4112	21.7899	-162.4751	1105.2794	66.0638	59918.1632	188770.3079	2706595.887	1179.4	0.048064	243.697	0.47271	234.4006	0.40841	612.3835	0.3792	535.1945	192288.4375	342.3375	0.81324	455.0743	0.8813	7645750	1.0821	791.432	79.8775	75.2318	238.5715	211.8648	74911.4375	123.689	0.041833	177.7399	2506080
012	2017-08-01t0016	1501564995.25	adult	78.8718	27.2505	-157.0145	1120.296	70.1818	66714.1748	210406.6967	3262165.7698	1266.51	0.28085	222.955	-0.10969	218.9763	-0.024142	583.7733	0.2157	497.6739	203736.8906	303.4516	-0.040415	392.5162	-0.023511	7770660	0.90793	869.014	77.4601	72.1621	263.9623	234.1739	92122.8594	129.7629	0.11418	192.2722	2699720
012	2017-08-01t0312	1501575568.55	adult	81.8088	30.1875	-154.0775	1253.4524	66.2652	67976.4544	214040.7112	3097682.7323	1380.11	0.62544	202.498	-0.75946	196.4502	-0.74609	540.6479	-0.14133	434.9767	192470.6562	272.5562	-0.8243	338.014	-0.91966	7207920	0.36024	1141	73.7562	69.148	229.7449	205.6295	81789.2031	119.3904	-0.019158	171.9851	2625350
012	2017-08-01t0649	1501588537.71	adult	85.4113	33.79	-150.4749	1202.6595	71.0016	68876.3582	216986.0642	3273508.6187	1027.45	-0.30352	212.337	-0.46291	206.8454	-0.43207	518.0423	-0.29132	458.8374	187013.2656	286.7872	-0.46644	366.2005	-0.42577	7644550	0.55892	615.356	67.5239	64.6132	191.1158	172.541	68992.7969	105.2507	-0.23821	144.968	2431000
012	2017-08-01t1200	1501607241.15	adult	90.6067	38.9854	-145.2795	1158.5747	73.9365	75459.9655	238160.3823	4015041.8476	1294.86	0.56346	208.866	-0.56768	203.2743	-0.55047	517.2065	-0.13521	445.8871	203779.375	281.947	-0.56455	365.531	-0.35674	8220120	0.91009	946.024	72.7225	70.3298	181.5367	160.2328	71525.4531	109.1843	-0.20036	140.7276	2862070
012	2017-08-01t1457	1501617819.24	adult	93.5451	41.9238	-142.3411	1266.6712	74.367	77207.8659	243299.6477	3877511.2227	1130.56	0.12989	217.641	-0.20042	209.8042	-0.27609	544.9219	0.34758	455.921	220148.4688	301.163	0.096412	386.8379	0.17207	8774420	1.3415	931.63	79.5912	74.0069	264.653	237.5127	106919.7969	130.8001	0.079634	197.7972	3208800
012	2017-08-01t1849	1501631738.27	adult	97.4115	45.7902	-138.4748	1158.6883	81.6359	72317.8417	228082.8877	3729495.4123	1089.84	0.084	226.817	0.21361	220.1197	0.16963	515.1136	0.12008	445.4531	194712.9688	293.879	-0.056317	384.9171	0.25418	8556680	1.1047	468.34	83.3967	80.9043	188.5051	170.9237	71254.9141	118.3585	-0.097408	150.4671	3146140
012	2017-08-01t2344	1501649492.95	adult	102.3434	50.722	-133.5429	1198.1187	78.1923	70702.0048	222707.8146	3523136.2991	1396.7	1.2816	241.015	0.90291	233.9935	0.82966	594.5105	1.5495	465.8757	219968.875	311.0904	0.6875	382.1518	0.37585	8898030	1.3847	555.804	85.3029	82.7203	193.6502	173.8269	71650.5703	119.1358	-0.10482	155.3839	3149300
012	2017-08-02t0249	1501660541.21	adult	105.4123	53.791	-130.4739	1344.7389	74.4979	82221.5445	258784.9305	4235189.1005	829.725	-0.67984	171.711	-1.9426	165.9688	-1.9709	406.7367	-1.1784	369.7823	174896.7656	232.864	-2.041	316.4642	-1.1453	7370700	0.058896	704.202	65.747	62.8493	175.851	159.1768	75615.9453	100.5106	-0.32914	135.0039	2822190
012	2017-08-02t0833	1501681171.16	adult	111.1429	59.5216	-124.7434	1228.9003	74.9785	70134.2172	220834.0191	3399786.3286	966.672	-0.050029	204.29	-0.46252	195.3548	-0.64985	471.9456	0.094517	427.9885	173204.0312	292.7167	0.33103	375.6058	0.59507	7490900	0.15514	857.347	78.3239	73.158	237.8697	211.2566	87298.1641	127.914	-0.037085	180.22	2871980
012	2017-08-02t1129	1501691743.19	adult	114.0795	62.4582	-121.8067	1287.2468	70.0216	74552.109	235084.812	3549923.7409	1053.71	0.36494	218.173	0.20545	216.2962	0.3208	446.1461	-0.20072	387.6897	173997	282.2365	0.013289	336.1509	-0.3664	8496320	1.0425	1226.1	87.3283	82.862	231.5034	209.2444	90286.3203	134.2279	0.018002	181.693	3400830
012	2017-08-02t1449	1501703749.45	adult	117.4146	65.7933	-118.4716	1103.8965	74.9331	67837.7502	213832.1862	3471288.5181	919.88	-0.097816	199.765	-0.53925	195.0526	-0.55786	427.5107	-0.37719	371.3341	151766.2969	261.8851	-0.6806	313.9959	-0.86297	7074070	-0.19053	1090.2	76.3669	73.2198	193.5096	175.0451	68695.8984	114.612	-0.19589	151.6821	2704310
012	2017-08-02t2017	1501723413.31	adult	122.8768	71.2555	-113.0095	1202.9098	70.1088	69830.7262	219961.7176	3408197.3727	1342.04	1.8716	221.754	0.55102	217.274	0.5285	503.8577	1.1961	393.5029	183908.0469	274.493	-0.028081	325.5791	-0.35353	8088690	0.71385	470.615	86.5648	83.6905	196.3961	183.454	71684.5938	123.4814	-0.12324	156.3928	3157540
012	2017-08-02t2312	1501733970	adult	125.8092	74.1879	-110.077	1140.4525	72.6893	69390.7381	218644.5719	3509110.2218	1084.79	0.81554	205.06	-0.16286	201.0394	-0.169	439.4111	0.17139	395.9728	159506.2344	260.5122	-0.53095	322.7021	-0.35564	7426030	0.14998	714.373	85.291	82.4541	207.7235	187.7829	75403.6328	124.4966	-0.12336	163.9084	3088730
012	2017-08-03t0249	1501746942.73	adult	129.4127	77.7914	-106.4735	1198.0985	74.7114	73834.7155	232679.8643	3772774.7918	989.06	0.48272	224.234	0.76715	218.8383	0.68631	456.7314	0.63062	408.2279	176298.3125	286.2526	0.60471	353.1088	0.6609	8636130	1.197	595.057	88.4163	85.2805	202.4921	185.7474	78161.9688	127.5851	-0.10629	161.789	3405270
012	2017-08-03t0801	1501765660.89	adult	134.6122	82.9909	-101.274	1190.553	74.7253	75285.7344	237293.8667	3912749.2685	1124.4	1.2385	198.584	-0.32836	193.7803	-0.38585	447.9622	0.66859	372.0634	176049.1562	254.7811	-0.5712	315.5267	-0.30955	7794410	0.49412	1026.29	85.3884	81.4769	219.8924	204.1547	86417.7031	129.6408	-0.1053	174.1147	3351500
012	2017-08-03t1057	1501776250.04	adult	137.5537	85.9324	-98.3326	1304.9091	75.2825	78962.9335	248641.33	4065190.8805	1109.46	1.232	189.408	-0.71614	184.93	-0.75912	415.1428	0.14747	351.7923	171453.9688	255.3577	-0.5078	310.1619	-0.40798	7810800	0.51098	1311.8	78.1084	74.4406	191.8311	174.7451	79226.2266	120.8766	-0.19143	156.1893	3221030
012	2017-08-03t1449	1501790142.55	adult	141.4127	89.7914	-94.4736	1188.1023	75.9917	72313.4874	227773.5733	3668377.067	900.548	0.30437	210.221	0.25865	205.8869	0.2043	418.4874	0.33189	368.763	158188.25	266.6881	0.0089409	320.6463	-0.0035445	7935440	0.61711	1004.95	92.7879	88.7759	215.3375	193.0776	81397.5625	137.976	-0.055886	174.2538	3502560
012	2017-08-03t1944	1501807894.19	adult	146.3437	94.7224	-89.5425	1192.588	77.2016	73920.2225	232823.904	3866029.8628	901.146	0.38608	197.956	-0.26267	193.5094	-0.32053	432.2964	0.76242	388.7846	166866.4062	265.887	0.022714	336.2824	0.55947	7636350	0.3851	707.899	85.5252	81.8047	202.1372	181.7199	78024.9453	129.3262	-0.14999	164.6233	3299220
012	2017-08-03t2249	1501818944.29	adult	149.4132	97.7919	-86.4731	1213.7105	79.0385	76527.1014	241160.1148	4044725.0476	963.479	0.74869	220.913	0.77956	216.8472	0.71364	444.7043	1.1066	382.8432	177881.7188	283.6731	0.77043	342.9367	0.81956	8821260	1.2842	628.383	92.4716	88.6386	222.7805	204.8177	89112.1953	139.7666	-0.066987	181.585	3692480
012	2017-08-04t0433	1501839592.78	adult	155.1489	103.5276	-80.7374	1238.511	74.0814	78874.558	248598.8414	4142596.9135	1327.81	2.6784	227.533	1.0838	221.2275	0.90407	507.3865	2.563	419.0056	209043.25	294.0371	1.2176	355.1212	1.2766	9360270	1.6381	559.108	98.9443	94.1971	236.9877	218.2987	97638.9375	147.3409	-0.015377	192.0625	4070370
012	2017-08-04t0729	1501850157.33	adult	158.0835	106.4622	-77.8028	1187.2437	76.4425	75984.5479	239500.5772	4027649.4514	1040.14	1.2611	197.866	-0.22671	193.5445	-0.29099	421.3026	0.85925	384.1597	167257.125	262.1971	-0.061537	330.033	0.5332	7845580	0.54603	1206.97	93.3915	88.7921	260.5291	233.5457	103430.0703	146.5513	-0.033638	197.15	3703070
012	2017-08-04t1049	1501862144.51	adult	161.4132	109.7919	-74.473	1228.4147	78.0657	76952.5365	242276.4217	4081452.2035	844.388	0.30694	222.849	0.87533	221.4005	0.90007	444.087	1.4108	394.8225	178522.9844	289.1951	1.0338	344.3243	1.0097	8945370	1.2982	698.176	98.2163	94.1282	251.2813	226.2149	101015.0938	149.586	-0.015473	197.348	3942500
012	2017-08-04t1617	1501881824.27	adult	166.8798	115.2585	-69.0064	1251.439	77.3715	77302.117	243454.083	4007805.0644	790.911	0.091636	201.196	-0.0893	199.2649	-0.061246	394.8763	0.47579	370.3164	159530.0469	264.2447	0.019582	315.8611	0.15533	8115020	0.71907	905.454	90.2736	86.1179	265.9995	237.935	107463.8125	146.6876	-0.070475	198.4546	3641090
012	2017-08-04t1915	1501892511.38	adult	169.8485	118.2272	-66.0378	1201.1112	78.5672	74074.3121	233358.7681	3902468.0054	718.828	-0.24543	203.522	0.0040347	202.7559	0.076661	380.0254	0.20375	353.0375	147069.8125	268.8502	0.19854	313.8827	0.1058	7866310	0.55411	496.062	89.5931	86.065	209.1134	190.1381	80926.9062	138.4145	-0.17967	171.5428	3462860
012	2017-08-04t2249	1501905343.08	adult	173.4128	121.7915	-62.4734	1188.7055	74.3105	75574.6846	238212.9071	4002111.6937	990.475	1.1556	182.785	-0.92336	177.6867	-1.0022	390.6978	0.48743	364.3495	154325.6094	252.4793	-0.48157	315.8484	0.17678	7206130	0.13885	1246.75	85.9478	77.8467	300.2133	261.3703	118584.2344	152.9804	-0.03097	221.0356	3388410
012	2017-08-05t0401	1501924070.86	adult	178.615	126.9937	-57.2713	1202.6088	78.4321	74317.3329	234034.9407	3902306.7558	913.769	0.80667	207.802	0.15819	205.6456	0.16172	379.6157	0.31431	358.7828	147290.9062	271.6832	0.2804	316.094	0.19699	8058580	0.67072	1108.02	99.4682	94.797	251.3262	222.0218	97514.5469	154.6833	-0.037228	196.5591	3857380
012	2017-08-05t0715	1501935716.91	adult	181.85	130.2287	-54.0362	1315.986	75.4042	79784.7531	251150.9883	4176377.8763	561.486	-0.94587	168.041	-1.6134	164.9717	-1.5755	311.5944	-1.1863	292.8013	129934.8438	221.7945	-1.7954	262.8684	-1.5366	7001580	0.034395	681.804	79.2213	74.7082	206.1853	186.9863	85979.2656	128.32	-0.41563	168.5251	3300830
012	2017-08-05t1049	1501948545.6	adult	185.4135	133.7922	-50.4727	1221.6802	92.515	77923.3549	246988.3209	4107946.6217	484.007	-1.3128	193.816	-0.48938	192.3286	-0.43189	321.3079	-0.94322	306.0281	130772.2969	250.0118	-0.6526	286.363	-0.7773	7878050	0.56112	518.489	98.7391	94.4186	226.9659	216.6387	92375.1406	149.9953	-0.14915	192.1328	4013450
012	2017-08-05t1545	1501966318.15	adult	190.3504	138.7291	-45.5359	1147.9982	74.538	73811.738	232749.2944	3901523.4434	483.252	-1.2864	192.949	-0.55058	190.907	-0.51411	305.909	-1.28	290.6999	117774.9609	242.074	-1.0215	272.5454	-1.2588	7426010	0.29753	494.01	103.302	99.2967	217.1019	200.1828	83584.25	153.7411	-0.13813	184.952	3975800
012	2017-08-05t1903	1501978198.87	adult	193.6506	142.0292	-42.2357	1223.4003	75.2393	75688.757	238442.5997	4033984.2347	771.768	0.18108	162.894	-1.9096	160.0152	-1.846	290.347	-1.6442	275.3266	114687.0859	215.9338	-2.1548	253.267	-1.9338	6433030	-0.27566	1002.09	89.8053	84.1471	240.6737	219.2598	95066.0938	148.0862	-0.2786	192.6039	3546590
012	2017-08-06t0033	1501997991.73	adult	199.1486	147.5273	-36.7377	1079.8853	77.1381	67402.1941	212479.836	3537759.0911	513.142	-1.0871	193.098	-0.58616	191.5854	-0.52676	315.8882	-1.0148	299.3277	111192.6641	251.8356	-0.67342	283.5879	-0.92063	6794540	-0.066445	521.471	108.893	103.4523	233.9633	219.6588	82355.0781	169.8915	0.086535	203.1066	3831610
012	2017-08-06t0344	1502009502.22	adult	202.3459	150.7246	-33.5403	1175.9975	77.1682	72659.0374	228909.3519	3765635.7952	845.965	0.58925	194.248	-0.54828	192.3062	-0.51001	303.6418	-1.3165	290.8336	115383.8984	244.1445	-1.0187	276.1333	-1.1874	7367050	0.26039	1063.69	107.879	103.0778	238.5346	220.3354	90643.1406	165.7362	-0.03589	202.859	4091420
012	2017-08-06t0705	1502021579.48	adult	205.7007	154.0794	-30.1855	1050.2894	73.9715	65003.7591	204932.7472	3374769.6486	509.287	-1.0707	182.219	-1.1014	180.3008	-1.0395	289.026	-1.6899	281.3437	98268.8438	237.514	-1.3122	268.4754	-1.457	6183060	-0.42167	537.351	104.687	99.1043	226.9829	214.9413	77174.1719	166.4287	-0.06173	200.3253	3552250
012	2017-08-06t1219	1502040355.79	adult	210.9164	159.2951	-24.9699	633.7546	99.8798	41570.1594	133785.6541	2341138.3143	471.826	-1.2271	170.505	-1.6396	168.4904	-1.5649	273.5037	-2.1113	258.6621	59623.8125	222.6793	-1.9336	246.6994	-2.1982	3700460	-1.8552	492.938	101.597	95.9873	226.2029	212.2923	49312.2266	162.5225	-0.26718	195.9792	2204960
012	2017-08-06t1513	1502050806.76	adult	213.8194	162.1981	-22.0668	789.4871	79.1871	45550.5278	145399.4559	2228314.3578	512.482	-1.0092	171.954	-1.5819	169.0082	-1.5528	287.1273	-1.7625	276.827	68623.4297	229.7825	-1.6421	264.386	-1.5917	4101780	-1.6295	468.006	104.116	96.364	235.7029	225.4723	56333.0039	172.5106	0.00016505	209.4455	2483570
012	2017-08-06t1849	1502063743.05	adult	217.4128	165.7915	-18.4734	751.4781	80.7437	48089.1054	152543.5619	2579074.4336	433.627	-1.3777	182.589	-1.1148	180.0097	-1.0911	292.2228	-1.6353	284.6214	73347.9219	242.7513	-1.1164	272.0063	-1.327	4581520	-1.3646	446.817	107.804	100.5999	242.3498	232.56	60829.7969	176.0366	0.064942	217.1483	2705010
012	2017-08-07t0001	1502082463.38	adult	222.6129	170.9916	-13.2733	755.4628	78.9729	43212.9692	138583.4776	2122483.0685	455.734	-1.2367	171.652	-1.611	167.2269	-1.6565	288.617	-1.7441	281.6538	65516.0625	236.5849	-1.3669	270.7267	-1.3624	3889620	-1.7785	498.08	108.387	98.636	248.1112	238.4717	56321.25	189.1615	0.46925	223.8359	2456060
012	2017-08-07t0257	1502093061.86	adult	225.5569	173.9356	-10.3293	756.4696	78.5103	42718.6739	136490.6671	2067464.751	417.794	-1.4064	171.315	-1.6331	166.4946	-1.699	290.5094	-1.6937	284.3901	65074.1016	236.6478	-1.367	271.3308	-1.3393	3834380	-1.8157	419.519	109.583	99.368	251.1985	241.024	56268.4727	191.2991	0.51696	227.0536	2452690
012	2017-08-07t0649	1502106948.9	adult	229.4145	177.7931	-6.4718	825.9248	83.2448	52246.5669	165578.7116	2835275.853	479.876	-1.0734	181.429	-1.1918	178.805	-1.1794	289.8465	-1.7071	282.6886	79128.0938	241.1761	-1.1916	270.1077	-1.3702	4946310	-1.1663	468.333	109.351	102.5914	241.2528	228.6704	65862.0156	177.54	-0.091789	212.4873	2981230
012	2017-08-07t1145	1502124744.14	adult	234.3576	182.7363	-1.5287	824.4985	89.0558	47973.1209	153369.0467	2427130.3486	409.553	-1.3899	168.42	-1.7814	165.6477	-1.7687	277.3657	-2.038	269.6722	69896.1641	224.2594	-1.8336	256.1036	-1.8016	4230380	-1.5822	439.075	107.442	100.5637	239.3497	227.2057	60316.1172	175.8115	-0.26033	212.0933	2698730
012	2017-08-07t1449	1502135750.6	dead	237.4149	185.7936	1.5287	813.7879	83.4377	46207.9009	147671.4162	2286187.3558	476.958	-1.032	168.778	-1.774	165.6345	-1.7827	277.4049	-2.0282	269.415	67131.9844	224.9674	-1.8018	257.8482	-1.734	4084250	-1.6645	496.359	108.521	100.6551	241.5178	230.6089	58447.3047	180.5531	-0.13453	216.1112	2626110
013	2017-07-28t1449	1501271755.79	egg	-2.5893	-58.4612	-198.9893	164.4787	27.771	3060.6386	9723.5678	53529.1685	0	1324.1639	0	-0.014685	0	-0.0308					0	0.022658	0	0.16323	0	1.8714	0	0	0				0	-0.10713	0	0
013	2017-07-28t2000	1501290399.07	larva	2.5893	-53.2825	-193.8106	150.8517	28.5312	2847.4208	9074.2311	50886.0498	0	0.56873	0	-0.30572	0	-0.3156					0	-0.28149	0	-0.20021	0	1.0413	0	0	0				0	-0.12732	0	0
013	2017-07-28t2256	1501300988.18	larva	5.5308	-50.3411	-190.8692	156.2825	28.1363	2936.8515	9345.6306	51967.6298	0	-0.029299	0	-0.46971	0	-0.47586					0	-0.45384	0	-0.40268	0	0.62307	0	0	0				0	-0.1393	0	0
013	2017-07-29t0249	1501314950.83	larva	9.4093	-46.4626	-186.9907	154.5443	28.9024	2961.2092	9434.4022	53666.2857	0	-0.47228	0	-0.68543	0	-0.68647					0	-0.68154	0	-0.66638	0	0.11752	0	0	0				0	-0.15574	0	0
013	2017-07-29t0743	1501332634.26	larva	14.3213	-41.5505	-182.0786	157.3274	28.5743	3010.4453	9583.3155	54185.342	0	-0.85156	0	-0.9592	0	-0.95343					0	-0.97204	0	-0.99637	0	-0.46228	0	0	0				0	-0.17779	0	0
013	2017-07-29t1049	1501343747.45	larva	17.4083	-38.4635	-178.9916	157.3274	28.5743	3010.4453	9583.3155	54185.342	0	-1.0405	0	-1.1323	0	-1.122					0	-1.1565	0	-1.2021	0	-0.79834	0	0	0				0	-0.1925	0	0
013	2017-07-29t1632	1501364325.72	larva	23.1245	-32.7473	-173.2754	157.3258	28.6625	3024.6094	9629.2172	54648.8957	0	-1.3339	0	-1.456	0	-1.4371					0	-1.5031	0	-1.5804	0	-1.3732	0	0	0				0	-0.22186	0	0
013	2017-07-29t1928	1501374899.69	larva	26.0617	-29.8101	-170.3382	361.6018	32.0227	9305.485	29358.0692	207327.3388	552.36	0.31901	209.821	1.287	207.0306	1.2983	337.741	-0.55491	321.2829	17224.793	269.9632	1.2544	303.5107	1.0478	1049940	-0.54991	588.271	78.215	69.2315	294.6579	277.64	15027.5537	143.1639	0.15058	254.9731	391388
013	2017-07-29t2249	1501386958.46	larva	29.4114	-26.4605	-166.9886	196.1903	26.6525	2881.8757	9146.7225	42828.7577	470.86	-0.16459	245.104	1.6185	242.4328	1.6403	372.9334	-0.39935	349.5211	6339.8677	306.4743	1.4832	341.6622	1.1942	393882	-1.545	379.245	74.2707	67.8532	243.248	226.8592	4135.2163	125.5575	0.09528	190.7555	119353
013	2017-07-30t0416	1501406588.74	larva	34.8643	-21.0076	-161.5357	524.2576	39.9545	17695.0713	55912.7913	494718.5433	522.287	-0.32979	242.05	1.3123	234.1292	1.2656	415.8103	-0.25485	406.8743	39086.168	343.5599	1.6186	390.9818	1.3194	2275270	-0.18508	675.813	145.048	83.2096	543.1678	533.3747	51057.7695	392.6897	0.8855	503.8489	1363450
013	2017-07-30t0714	1501417259.81	larva	37.8284	-18.0434	-158.5715	630.315	47.948	24504.5259	77335.1446	795737.5218	784.51	0.23019	279.957	1.7099	270.7693	1.6526	522.0315	0.49278	492.3125	67864.0938	402.0747	2.1294	468.3673	1.8656	3625440	0.8167	627.328	138.454	108.5968	513.8452	505.6984	66799.875	319.7683	0.68235	451.7126	1792980
013	2017-07-30t1049	1501430158.79	larva	41.4115	-14.4604	-154.9885	330.4669	48.2996	10965.1279	35271.5214	315445.9186	624.128	-0.39365	296.791	1.7781	295.2399	1.8382	529.3662	0.43116	520.2677	31232.6074	430.207	2.2715	499.2463	1.9383	1738010	-1.283	766.055	267.854	265.4881	586.7747	578.8413	34619.7031	471.8923	1.209	546.6864	1568550
013	2017-07-30t1600	1501448844.27	larva	46.6019	-9.27	-149.798	839.7871	57.6292	36069.8359	113752.6108	1317216.2998	1858.86	2.4293	250.521	0.8452	242.2983	0.80874	809.0605	2.5218	700.3917	154530.5625	331.7852	0.86105	429.6498	0.96006	4761400	0.95798	451.951	73.8188	71.2169	192.8674	174.6515	36837.6641	108.973	-0.010309	148.9556	1403000
013	2017-07-30t1914	1501460469.66	larva	49.8312	-6.0407	-146.5688	888.1431	60.6133	43093.3832	135832.689	1747825.6316	1439.44	1.2639	193.226	-0.11217	179.7226	-0.23571	783.1516	2.2183	731.0607	177775.4062	285.5984	0.21504	435.6943	0.92952	4371540	0.29683	1082.8	69.302	62.83	267.8939	227.2394	60811.9219	121.3753	0.031669	182.1297	1567890
013	2017-07-30t2249	1501473359.93	larva	53.4118	-2.4601	-142.9881	867.2596	65.8674	41819.45	131856.497	1701190.7768	1179.77	0.45895	271.429	1.0244	253.5442	0.83416	704.7955	1.4767	662.04	155055	419.1784	1.8183	501.6041	1.4697	5961130	1.297	867.161	223.897	197.5094	651.4229	643.0535	143313.0469	506.5085	1.6835	617.4717	4917230
013	2017-07-31t0344	1501491072.36	adult	58.3319	2.4601	-138.068	1023.936	67.5291	57942.7648	182614.0741	2720895.1337	1370.99	0.80104	225.66	0.18094	216.8806	0.13736	657.9054	0.94676	604.8637	199345.3438	298.4735	0.12701	378.5555	0.06911	6835680	1.5939	846.237	88.6529	77.0347	299.6987	283.2408	90808.7031	186.4081	0.33906	261.9071	2685470
013	2017-07-31t0702	1501502939.26	adult	61.6283	5.7564	-134.7717	1072.173	78.309	61792.9854	195096.095	2934445.9889	1330.43	0.60665	230.814	0.21372	226.0524	0.24979	615.925	0.50474	525.4744	198943.7812	304.8755	0.14251	372.8903	-0.098154	7454380	1.8099	832.974	94.0227	78.3992	291.7952	278.6941	94249.8516	195.9655	0.42629	252.7783	3036560
013	2017-07-31t1233	1501522792.87	adult	67.1432	11.2713	-129.2568	1051.5754	71.4462	60618.4421	191016.3556	2929229.932	942.805	-0.46904	243.874	0.44034	236.9782	0.44152	527.6466	-0.32745	485.0265	167263.9688	325.6151	0.41684	397.4518	0.065974	7725430	1.5581	798.63	136.173	99.2102	468.7378	458.5533	148589.875	356.9158	1.642	429.9432	4313700
013	2017-07-31t1528	1501533349.92	adult	70.0757	14.2038	-126.3243	1096.6983	73.681	65123.9766	205431.5095	3179705.8623	952.099	-0.45866	267.653	1.0369	259.74	1.0154	564.7606	-0.060362	515.6603	192583.3438	374.1647	1.3805	452.2118	0.82133	9111720	2.5391	951.676	187.776	129.8141	768.2005	762.8466	261956.375	485.5024	2.7148	716.9775	6392470
013	2017-07-31t1849	1501545357.94	adult	73.4113	17.5394	-122.9887	1122.1067	81.4123	69026.7552	217920.6131	3546466.6414	947.997	-0.52801	213.501	-0.35685	204.5132	-0.41795	535.2251	-0.30804	462.6074	193216.25	301.1832	-0.092506	402.0292	0.095235	7688600	1.1169	614.334	79.3131	71.7442	426.4207	426.0046	153937.875	120.9954	0.017261	319.3267	2856220
013	2017-08-01t0016	1501565016.39	adult	78.8719	23.0001	-117.528	1124.6883	71.5843	63899.7957	201173.9697	3095007.8515	1487.08	0.85318	260.917	1.0767	248.2283	0.89494	633.592	0.69889	508.5731	212253.3125	371.2378	1.6693	464.3126	1.1641	8717740	1.6788	1099.93	129.458	94.6691	480.8233	464.2346	161075.7969	342.6367	2.6186	428.2526	4325450
013	2017-08-01t0312	1501575590.07	adult	81.8091	25.9372	-114.5909	1113.394	70.8517	67334.0044	212294.2167	3376211.0907	1105.03	-0.10968	224.552	-0.040481	214.9382	-0.14049	573.5381	0.19651	492.3049	201885.4375	310.3631	0.1749	431.1389	0.69329	7893220	0.92132	989.151	89.0559	77.9707	310.4641	293.6085	109283.3438	183.6306	0.77124	263.0895	3130400
013	2017-08-01t0649	1501588559.19	adult	85.4116	29.5397	-110.9883	1119.5202	74.275	66776.4242	210446.669	3338847.1154	778.294	-0.99903	236.915	0.40048	230.3621	0.39639	492.7097	-0.57365	475.6043	171955.6875	311.7391	0.24958	429.4467	0.76655	8265500	1.0685	558.128	88.0932	80.9054	264.0291	253.3193	92146.1484	154.2804	0.46896	229.595	3073400
013	2017-08-01t1200	1501607262.78	adult	90.607	34.7352	-105.7929	1166.6704	73.6721	69770.4501	219858.2685	3535011.4163	824.487	-0.84896	220.86	-0.11946	216.9476	-0.038892	494.3892	-0.42071	456.9317	180452.0469	294.4221	-0.17995	374.9393	-0.16263	8044590	0.76423	882.987	81.6382	76.9553	265.9578	231.1929	97074.6094	128.4602	0.067766	187.7661	2973590
013	2017-08-01t1457	1501617840.29	adult	93.5452	37.6734	-102.8547	1255.6285	80.901	73660.2589	232028.0036	3806544.4053	1035.58	-0.16645	218.876	-0.15308	209.6126	-0.28344	546.7961	0.37245	490.8069	210516.5	309.0275	0.34673	420.8805	0.9024	8425400	1.0491	1158.47	79.7117	73.5446	270.9827	234.243	104328.3516	133.9714	0.12127	198.6896	3068420
013	2017-08-01t1849	1501631759.17	adult	97.4116	41.5397	-98.9884	1106.753	73.9326	60730.1107	191312.5522	2891266.5565	1125.61	0.20285	261.669	1.605	255.0893	1.5657	591.5598	1.2005	525.1606	188116	356.0958	2.0286	414.6769	0.93365	8317410	0.90177	946.264	175.953	126.0521	599.5684	593.1159	190662.7656	467.08	4.2642	560.4037	5592860
013	2017-08-01t2344	1501649514.11	adult	102.3435	46.4717	-94.0564	1174.1522	78.4591	69684.6534	219630.1686	3610588.0326	1002.41	-0.11077	218.435	-0.029257	212.0232	-0.076895	516.0986	0.36886	459.4684	187859.875	296.0915	0.16017	389.7758	0.55996	7949300	0.57077	831.314	79.9291	76.5377	213.7901	189.1962	77819.6094	121.1036	-0.081521	164.2872	2908780
013	2017-08-02t0249	1501660562.79	adult	105.4126	49.5407	-90.9873	1092.2594	80.8643	72931.8725	230020.4855	4052690.137	874.95	-0.51357	242.106	1.0306	234.6312	0.92758	467.2679	-0.23697	424.2397	177561.7812	331.3633	1.5385	387.3707	0.63442	9197850	1.6386	788.184	174.606	119.9581	604.0345	593.3483	229533.0938	409.0712	3.2202	547.1189	6633460
013	2017-08-02t0833	1501681192.17	adult	111.143	55.2711	-85.257	1074.2243	75.8975	64685.7157	203853.1603	3287410.5619	841.522	-0.54341	206.551	-0.36338	204.4114	-0.25271	422.6288	-0.71335	365.2634	142848.5469	264.7073	-0.74575	320.9275	-0.8748	6976670	-0.2946	394.155	84.4982	82.2405	195.6935	177.9966	66144.3906	122.3992	-0.096877	158.0711	2854100
013	2017-08-02t1129	1501691764.79	adult	114.0798	58.208	-82.3201	998.6642	79.7671	65996.8409	208390.459	3614540.5381	1090	0.5114	213.625	0.0049411	208.3779	-0.028135	487.3972	0.49157	413.1819	168152.0312	296.6954	0.57419	366.8046	0.47057	7349560	0.043124	926.107	92.0038	84.5598	289.5419	258.0498	99891.9609	167.0451	0.36485	231.2423	3165300
013	2017-08-02t1449	1501703770.84	adult	117.4148	61.543	-78.9851	1131.6496	73.9813	68308.3915	215320.0564	3504279.0333	843.863	-0.41628	181.868	-1.34	176.7842	-1.3749	411.5822	-0.65082	371.4021	146934.8594	243.193	-1.4227	310.585	-0.95906	6487040	-0.70359	870.316	82.0193	75.893	279.9614	248.3769	99946.2266	138.237	0.043437	202.7788	2925550
013	2017-08-02t2017	1501723434.93	adult	122.8771	67.0052	-73.5229	1117.8094	73.9314	66938.6435	210991.3679	3337770.5672	837.786	-0.33593	207.15	-0.10793	206.6233	0.048903	405.9104	-0.54233	364.5346	142068.6406	277.5822	0.096324	329.4136	-0.24268	7242790	-0.019327	685.672	89.4002	84.9139	239.693	222.806	83892.5469	143.159	0.063536	201.5662	3125790
013	2017-08-02t2312	1501733991.13	adult	125.8094	69.9375	-70.5906	1037.148	71.85	62779.3805	197863.577	3202352.0267	759.313	-0.6337	193.832	-0.66997	189.3235	-0.69628	412.1038	-0.32121	371.4482	135170.0312	252.4574	-0.85572	316.5733	-0.5341	6354780	-0.76879	746.609	91.472	84.8261	285.1263	256.9535	93521.4375	151.268	0.12388	216.748	2998910
013	2017-08-03t0249	1501746964.38	adult	129.413	73.5412	-66.9869	1014.0235	78.8558	61287.9837	193240.4518	3105578.821	756.038	-0.58536	181.17	-1.1816	178.4468	-1.1318	343.9659	-1.4417	318.062	110413.0469	237.8082	-1.3593	285.3245	-1.339	5802350	-1.2146	917.382	93.0184	87.2455	279.7727	262.6689	89807.0391	149.2194	0.086537	222.5568	2979100
013	2017-08-03t0801	1501765682.03	adult	134.6124	78.7405	-61.7876	1174.4228	73.6857	69544.2028	218993.3754	3481197.4807	1421.09	2.6405	185.411	-0.92315	182.198	-0.90443	382.5671	-0.56461	346.5354	139254.4375	244.721	-0.97869	295.4334	-0.90849	6735600	-0.38707	1864.09	93.4509	88.0638	277.8189	241.7206	101126.0859	147.4028	0.048747	205.3823	3394880
013	2017-08-03t1057	1501776271.91	adult	137.554	81.6822	-58.8459	1101.4546	75.8644	66645.3486	209934.4646	3444705.5483	788.352	-0.3054	195.879	-0.42456	191.2961	-0.4753	379.6313	-0.53174	335.6354	132111.6719	253.772	-0.57197	307.3579	-0.49198	6816200	-0.30215	756.258	108.394	101.0456	294.8452	273.0422	102606.1172	176.9542	0.2953	243.788	3771880
013	2017-08-03t1449	1501790163.77	adult	141.4129	85.541	-54.9871	878.2154	78.4879	58332.6933	185552.4648	3159754.1625	645.181	-0.94202	232.962	1.2806	225.0002	1.0515	405.9093	0.087044	397.7912	123802.3438	333.5821	2.7148	382.4702	1.8623	7084610	-0.063517	880.065	189.612	129.6648	696.2627	691.2827	212360.125	493.1689	3.0338	647.3706	5766290
013	2017-08-03t1944	1501807915.96	adult	146.344	90.4722	-50.0559	1050.4032	77.5714	64153.0146	202375.3452	3260121.8088	892.568	0.34351	185.785	-0.80737	184.1406	-0.73228	335.1311	-1.1728	315.4296	112268.9297	249.3849	-0.64553	289.8077	-0.85709	6223430	-0.70517	1072.2	95.108	89.8601	271.098	239.4868	90817.8281	159.7136	0.12235	209.2832	3185930
013	2017-08-03t2249	1501818965.49	adult	149.4134	93.5415	-46.9866	867.8441	124.7304	66895.1253	218003.7475	4440336.6971	898.242	0.42162	172.172	-1.3949	169.3643	-1.3618	330.8794	-1.1904	310.9481	115476.9141	235.5984	-1.1756	281.1519	-1.074	5994510	-0.8493	1106.9	91.0629	82.2991	283.5363	256.4371	98954.1562	164.0724	0.15574	220.8104	3170540
013	2017-08-04t0433	1501839614.09	adult	155.1491	99.2772	-41.2509	565.4283	82.3471	36605.5603	117011.7332	2032556.8829	930.746	0.66742	198.787	-0.19004	191.4776	-0.38218	392.0719	0.18434	366.3404	75277.8125	286.4774	0.91197	339.8935	0.80602	3798020	-2.369	1322.69	111.014	98.2115	371.2874	338.121	71287.1719	207.1832	0.56561	303.751	2121040
013	2017-08-04t0729	1501850178.61	adult	158.0837	102.2118	-38.3163	442.0948	152.3577	39192.9757	133226.4425	3216705.1649	645.969	-0.74038	219.907	0.74706	217.3954	0.7349	363.1607	-0.35205	343.1637	74447.9375	280.3299	0.67115	320.7679	0.24584	4487630	-1.8159	712.793	126.333	111.6739	360.0498	335.9832	73810.2188	227.8377	0.78121	304.7051	2578070
013	2017-08-04t1049	1501862166.35	adult	161.4136	105.5417	-34.9864	539.9171	117.1819	39252.9116	130407.6005	2579082.9232	720.782	-0.3214	203.226	0.010691	204.7531	0.18766	374.7731	-0.048307	354.9951	76828.4844	278.1911	0.58946	322.7893	0.3392	4160860	-1.9802	761.765	117.623	108.2878	319.1714	295.5645	65430.1289	217.9853	0.69435	269.9324	2408220
013	2017-08-04t1617	1501881846	adult	166.8802	111.0083	-29.5198	475.002	91.724	33158.6292	107215.5561	1948260.7742	643.154	-0.65749	224.837	0.95067	223.4601	0.96853	351.0586	-0.46246	335.9286	61084.1875	285.37	0.87397	318.6367	0.2424	3890800	-2.0565	743.159	125.064	112.0231	353.5175	333.6489	61512.0508	226.7055	0.80892	307.0384	2164240
013	2017-08-04t1915	1501892533.45	adult	169.8489	113.977	-26.5511	503.993	78.5132	27838.287	89475.5061	1318635.3728	583.829	-0.92858	225.407	0.96684	223.9282	0.97606	352.0218	-0.40178	333.0461	51395.1875	278.1427	0.57508	312.1205	0.050232	3290940	-2.3895	662.363	130.113	117.0627	339.1687	319.1327	49518.6328	225.6877	0.81209	295.6464	1899650
013	2017-08-04t2249	1501905364.45	adult	173.4131	117.5412	-22.9869	444.6275	71.1519	24557.073	79574.7811	1138528.2743	610.846	-0.76139	222.521	0.82667	222.2491	0.88836	340.6656	-0.6084	326.4127	43945.8594	277.2343	0.52625	308.9222	-0.043649	2865850	-2.5889	741.026	140.18	124.7455	347.1641	334.435	44784.1719	246.9837	1.0905	307.3727	1805380
013	2017-08-05t0401	1501924092.29	adult	178.6152	122.7434	-17.7847	510.9018	76.3133	31539.0612	100885.8139	1640338.553	696.925	-0.28641	212.311	0.35723	210.0806	0.34965	357.2843	-0.18505	337.9491	58951.9141	276.3971	0.47397	316.5793	0.21267	3497190	-2.1123	858.188	123.345	107.7299	379.268	358.7303	62579.2188	236.2789	1.0145	321.2258	2031740
013	2017-08-05t0715	1501935738.55	adult	181.8503	125.9784	-14.5496	475.2035	78.8025	24670.4591	80065.7299	1124730.867	544.601	-1.0309	226.293	0.96315	224.5907	0.95054	344.255	-0.44545	327.0374	44753.1562	279.0389	0.57082	309.2984	-0.01916	2937280	-2.4061	628.246	134.348	121.3163	340.8788	323.478	44314.25	231.7478	0.99411	297.4102	1743830
013	2017-08-05t1049	1501948567.51	adult	185.4139	129.542	-10.986	488.3944	79.6217	25472.3715	82418.2432	1168422.4263	723.01	-0.10932	226.897	0.97799	225.5164	0.97549	347.579	-0.33713	329.8809	46923.1641	280.0244	0.59787	312.709	0.095375	3041330	-2.3014	803.147	134.659	121.4891	338.1137	318.3283	45645.3516	234.0823	1.0806	297.253	1804970
013	2017-08-05t1545	1501966340.19	adult	190.3508	134.4789	-6.0492	456.5136	71.7027	26833.1807	86222.2709	1324370.275	629.514	-0.55106	229.956	1.0984	228.9769	1.1045	352.3148	-0.18226	335.1893	49676.3906	284.5959	0.76863	316.8915	0.23736	3234800	-2.1459	727.654	145.343	127.2011	359.8204	339.5374	50734.6719	262.051	1.6428	317.1879	2044540
013	2017-08-05t1903	1501978220.59	adult	193.6509	137.779	-2.7491	452.7809	74.7221	28097.6276	90176.4989	1468943.7788	577.596	-0.79341	217.686	0.53967	215.7517	0.52977	347.1249	-0.27794	330.9309	51027.3594	278.4954	0.49505	312.9212	0.10203	3198460	-2.147	678.04	130.12	118.6336	385.9211	371.3543	56730.4023	224.5213	1.1057	320.4055	1911850
013	2017-08-06t0033	1501998013.9	dead	199.149	143.2772	2.7491	450.1438	70.2567	24524.5606	79379.3333	1122070.6918	622.206	-0.54202	229.813	1.0639	229.527	1.1002	349.3193	-0.18698	334.8628	45062.1875	285.605	0.76369	317.9633	0.2682	2957700	-2.2732	653.087	145.715	129.1968	350.7399	336.6664	45245.4453	258.3831	1.9757	314.5321	1875350
014	2017-07-28t1449	1501271775.97	egg	-2.5893	-50.8062	-270.0047	150.848	28.6032	2860.9833	9117.3982	51305.0631	0	1324.161	0	-0.014687	0	-0.030802					0	0.022655	0	0.16323	0	1.8714	0	0	0				0	-0.10713	0	0
014	2017-07-28t2000	1501290419	larva	2.5893	-45.6276	-264.826	153.3114	28.3231	2906.2155	9253.5896	51811.6554	0	0.56874	0	-0.30572	0	-0.3156					0	-0.28149	0	-0.20021	0	1.0413	0	0	0				0	-0.12732	0	0
014	2017-07-28t2256	1501301008.79	larva	5.5309	-42.686	-261.8844	174.2367	67.5572	6810.3475	22876.7095	272822.801	0	-0.029321	0	-0.46972	0	-0.47587					0	-0.45384	0	-0.40269	0	0.62305	0	0	0				0	-0.1393	0	0
014	2017-07-29t0249	1501314970.97	larva	9.4093	-38.8076	-258.0061	181.6506	61.8592	5669.8383	18919.5215	176792.518	0	-0.47228	0	-0.68543	0	-0.68647					0	-0.68154	0	-0.66638	0	0.11752	0	0	0				0	-0.15574	0	0
014	2017-07-29t0743	1501332654.81	larva	14.3215	-33.8954	-253.0939	190.8179	41.4016	5236.7717	16758.1	135880.226	0	-0.85157	0	-0.95921	0	-0.95344					0	-0.97205	0	-0.99638	0	-0.46229	0	0	0				0	-0.17779	0	0
014	2017-07-29t1049	1501343767.65	larva	17.4084	-30.8085	-250.007	190.3016	39.8992	5065.4929	16189.1686	127023.3042	0	-1.0405	0	-1.1323	0	-1.122					0	-1.1565	0	-1.2021	0	-0.79835	0	0	0				0	-0.1925	0	0
014	2017-07-29t1632	1501364345.98	larva	23.1246	-25.0923	-244.2908	185.7083	68.8598	6723.724	22754.4578	250625.8082	0	-1.3339	0	-1.456	0	-1.4371					0	-1.5031	0	-1.5804	0	-1.3733	0	0	0				0	-0.22186	0	0
014	2017-07-29t1928	1501374920.46	larva	26.0619	-22.155	-241.3534	196.3836	71.6013	7788.1461	26120.2778	314571.8357	0	-1.465	0	-1.6242	0	-1.6006					0	-1.684	0	-1.7737	0	-1.6477	0	0	0				0	-0.23827	0	0
014	2017-07-29t2249	1501386979.18	larva	29.4116	-18.8053	-238.0038	431.1824	40.7287	13602.0144	43011.1067	359298.4406	482.585	-0.12878	216.879	1.2228	214.6471	1.2473	350.5977	-0.57882	336.8248	25593.6309	272.4294	1.1081	311.1547	0.90957	1572160	-0.34801	460.157	72.6211	67.0553	241.0678	219.1241	17597.9473	120.6285	0.081396	181.3882	526430
014	2017-07-30t0416	1501406609.58	larva	34.8645	-13.3524	-232.5509	516.6166	39.7159	16843.1797	53108.6532	467397.2535	542.633	-0.27224	249.638	1.4204	248.3321	1.4697	340.1781	-0.86098	328.4662	30616.0254	293.7655	1.0594	317.3925	0.62868	2236760	-0.22253	459.151	76.7828	74.189	183.032	161.3578	16472.8809	107.8343	0.029032	143.3144	687974
014	2017-07-30t0714	1501417280.57	larva	37.8286	-10.3883	-229.5867	668.9319	55.1016	25758.9232	81271.9772	856423.0542	853.359	0.41809	236.331	1.0828	233.8486	1.1176	463.1418	0.020635	450.0755	63450.4258	322.1078	1.222	394.2863	1.1678	3222380	0.43407	872.438	75.0056	69.8699	247.8623	219.1295	33957.1406	119.7813	0.056643	177.6427	1022700
014	2017-07-30t1049	1501430180	larva	41.4118	-6.8051	-226.0035	371.7093	48.6779	14181.6639	44953.2531	466565.1507	992.905	0.57394	212.017	0.54582	209.0022	0.57524	338.5732	-1.1016	319.7646	25731.5645	267.56	0.40122	303.5661	0.08606	1593730	-1.4161	1180.57	75.0335	70.086	227.5319	193.9011	17292.4258	119.6184	0.045266	162.5454	564027
014	2017-07-30t1600	1501448865.61	larva	46.6023	-1.6146	-220.8131	732.0691	46.7063	29712.0606	93739.454	991714.4501	1017.26	0.3328	246.592	0.78643	236.889	0.72729	558.6469	0.49973	490.1836	87707.5547	336.5093	0.91711	408.673	0.75818	3867790	0.16916	521.349	79.0147	74.2608	235.9946	207.7638	37051.1562	122.8839	0.040616	179.9728	1239350
014	2017-07-30t1914	1501460491.02	adult	49.8315	1.6146	-217.5838	927.9178	63.8384	48107.9181	151675.829	2071165.6479	1439.68	1.2645	216.239	0.24688	204.4536	0.15263	748.1355	1.9345	724.4838	189278.2812	297.2481	0.35944	423.9637	0.81274	5452890	1.2345	558.828	66.8193	64.3182	169.8388	155.0496	42969.2266	98.1142	-0.059184	131.8311	1684980
014	2017-07-30t2249	1501473380.83	adult	53.412	5.1951	-214.0033	828.6003	60.2292	39167.0355	123609.0831	1548505.7305	1749.87	1.8451	243.342	0.56059	230.1397	0.44532	785.8609	2.1366	732.1542	161887.3438	334.651	0.70773	488.1098	1.3298	5007000	0.48801	980.171	77.9659	73.4827	234.2981	203.5516	48265.4141	120.0902	0.020067	170.3458	1604230
014	2017-07-31t0344	1501491093.22	adult	58.3321	10.1153	-209.0832	1068.2029	73.3396	62392.8246	197270.8577	3088562.6115	1486.9	1.0836	221.841	0.11198	216.5901	0.13208	634.3188	0.75375	561.802	206787.9375	323.5625	0.48778	399.8678	0.30563	7228250	1.9219	974.805	71.7952	67.2304	240.5263	210.203	78411.5781	118.1124	0.0066533	177.3646	2339300
014	2017-07-31t0702	1501502960.16	adult	61.6285	13.4116	-205.7868	998.6596	70.3351	56377.6111	177704.9874	2661760.9529	1746.17	1.6166	232.546	0.24755	219.324	0.11756	773.5629	1.799	651.767	228201.0625	323.7675	0.43666	442.3005	0.71575	6857770	1.3163	739.427	71.4128	68.7721	178.9148	161.2263	52779.875	104.8669	-0.069055	139.4252	2105960
014	2017-07-31t1233	1501522813.8	adult	67.1434	18.9265	-200.2719	1145.7854	73.7997	67710.5044	213483.3155	3321126.7577	1001.63	-0.32635	223.251	-0.035427	217.5291	-0.0099676	548.7653	-0.14986	471.5939	194262.9219	299.8228	-0.057866	389.6572	-0.035969	7898180	1.6992	786.755	70.3373	67.8022	180.8167	166.0329	64009.1016	105.4129	-0.089053	140.6052	2488390
014	2017-07-31t1528	1501533371.61	adult	70.0761	21.8592	-197.3392	1056.4545	78.1996	66775.9822	210568.6819	3538114.8474	1364.45	0.56122	218.357	-0.16243	204.7277	-0.33141	679.9592	0.9265	620.2362	237305.7812	333.8397	0.59636	525.9933	1.8308	7606680	1.3076	607.23	64.9198	61.6594	183.3793	166.2464	63999.3906	101.7119	-0.12712	141.5944	2261550
014	2017-07-31t1849	1501545379.22	adult	73.4116	25.1947	-194.0038	1117.4117	67.0723	60135.1439	189648.2872	2689989.6796	1259.74	0.24807	255.627	0.80047	251.578	0.88336	511.1249	-0.52269	443.9515	161004.3438	327.3428	0.48323	404.7706	0.13586	8048420	1.4094	790.068	82.9908	78.7148	229.3945	199.3086	72259.2578	124.6358	0.05047	171.9247	2612970
014	2017-08-01t0016	1501565037.9	adult	78.8723	30.6554	-188.543	1129.9245	77.6639	73509.8726	231911.9598	3930994.091	1534.94	0.97737	237.642	0.3493	228.429	0.27286	665.9295	1.0125	536.4317	255716.9375	325.3833	0.51276	450.1997	0.93064	9105720	1.9946	2190.13	83.034	77.9739	246.7388	213.2055	94747.6875	128.842	0.10335	182.6359	3181610
014	2017-08-01t0312	1501575610.97	adult	81.8093	33.5924	-185.6061	1106.7907	74.5802	68916.1873	217149.6811	3610504.7615	1034.92	-0.29704	221.465	-0.14112	214.2721	-0.16231	542.1619	-0.12577	476.4234	195178.2812	302.8314	-0.024149	412.8209	0.37603	7964090	0.97934	911.227	75.7653	72.0847	210.7937	188.5751	75885.7344	114.1232	-0.083967	158.534	2724600
014	2017-08-01t0649	1501588580.03	adult	85.4118	37.1949	-182.0035	1196.2851	79.8963	79464.0799	250439.1699	4382300.3206	1725.85	1.6461	194.146	-1.1019	185.7014	-1.1769	561.076	0.18831	474.0637	232846.5625	274.1484	-0.82911	380.1217	-0.16332	8038050	0.88187	1464.35	71.3653	65.5524	261.6136	226.511	108569.6641	119.9092	-0.026785	182.428	2954670
014	2017-08-01t1200	1501607283.64	adult	90.6073	42.3904	-176.8081	1188.4938	76.1977	71473.5276	225287.6172	3562838.0954	1286.42	0.53813	212.502	-0.4318	206.7793	-0.41934	542.9477	0.18691	411.1888	203062.4375	273.9	-0.81263	333.347	-1.0207	7931220	0.67002	491.194	77.263	74.291	194.2128	176.218	72635.5781	113.2531	-0.14377	150.653	2883690
014	2017-08-01t1457	1501617861.75	adult	93.5456	45.3287	-173.8697	1276.7751	75.2661	75371.5193	237272.04	3858827.1354	1365.11	0.86171	199.679	-0.88889	194.2108	-0.87417	512.3297	-0.084653	418.812	201857.8906	261.0489	-1.1804	342.9854	-0.7687	7859560	0.57512	592.006	74.4876	72.1508	186.3527	168.5392	73422.9688	109.2752	-0.20299	144.9192	2931910
014	2017-08-01t1849	1501631780.49	adult	97.4119	49.195	-170.0034	1133.5735	77.296	68244.3435	215139.6248	3438908.0443	936.46	-0.42562	239.067	0.70266	234.495	0.74354	503.4019	-0.045427	462.339	179714.5	308.7099	0.44069	382.2265	0.19276	8522960	1.0761	707.875	91.4524	87.516	226.4626	204.3132	80847.1328	134.7903	0.10811	176.9431	3260370
014	2017-08-01t2344	1501649535.8	adult	102.344	54.1271	-165.0714	1133.3819	77.3835	67663.9309	213506.9816	3349754.4135	1010.16	-0.083389	223.264	0.17011	222.6738	0.36259	496.6861	0.076593	420.0965	175826.875	288.5397	-0.10532	353.423	-0.31787	7895500	0.52462	889.101	82.4779	80.1804	225.3723	202.9017	79781.7812	125.1515	-0.033586	172.2896	2916750
014	2017-08-02t0249	1501660583.85	adult	105.4129	57.196	-162.0025	1126.5536	102.9178	77780.8257	245556.4532	4706559.5856	1119.35	0.38498	194.997	-0.95905	192.165	-0.86506	461.0461	-0.33372	392.5556	186723.6875	275.2596	-0.5003	326.8423	-0.88481	7896600	0.51359	847.836	75.9469	72.0251	223.4826	199.9753	90510.4453	123.8779	-0.060349	170.8293	3075540
014	2017-08-02t0833	1501681213.67	adult	111.1434	62.9265	-156.272	1183.9096	75.6718	73944.8777	232851.5572	3951435.9869	777.023	-0.79768	201.849	-0.56955	197.4968	-0.55591	427.746	-0.6295	390.6578	165109.9688	273.6412	-0.40229	346.1372	-0.19709	7785120	0.41246	718.577	92.5051	85.758	286.0862	261.7652	110429.2812	155.9611	0.267	233.1522	3567830
014	2017-08-02t1129	1501691785.81	adult	114.0801	65.8632	-153.3353	1108.1483	80.3813	71787.1655	226286.1362	3875817.8072	682.414	-1.1335	201.182	-0.54364	197.5019	-0.50741	388.0722	-1.1753	354.3076	145527.0938	255.9481	-1.0065	305.7617	-1.1961	7529440	0.19989	718.111	88.6147	84.3189	234.2969	209.7427	87861.3203	132.9377	0.0043639	181.7929	3316500
014	2017-08-02t1449	1501703792.7	adult	117.4153	69.1984	-150	1227.8626	99.8312	89567.1676	282773.4441	5655055.6129	771.734	-0.71845	165.448	-2.0747	160.3151	-2.1115	373.799	-1.2999	335.1463	174190.3594	226.8601	-2.0712	285.3564	-1.6698	7705590	0.36142	871.058	74.8637	67.7254	277.2442	239.0695	129195.8125	132.3543	-0.01616	201.6231	3486700
014	2017-08-02t2017	1501723456.11	adult	122.8774	74.6605	-144.538	1148.1461	81.4119	72153.2257	227408.2715	3839110.0346	805.429	-0.47758	210.239	0.031457	209.5695	0.18158	390.02	-0.82436	363.6945	147037.5312	274.5775	-0.024656	322.2887	-0.44862	7915300	0.56357	580.18	89.7426	86.4513	217.945	197.4156	82165.25	133.8922	-0.024424	175.5041	3378720
014	2017-08-02t2312	1501734012.63	adult	125.8098	77.5929	-141.6056	1039.6658	85.9743	68465.3561	215978.5127	3817832.3261	689.981	-0.94241	228.647	0.90243	223.9923	0.86401	434.058	0.074846	403.3712	154958.6875	289.6285	0.64307	371.8523	1.0756	8161780	0.781	773.972	100.973	95.1807	288.8153	272.9211	103107.0625	151.201	0.12326	243.9427	3604350
014	2017-08-03t0249	1501746985.66	adult	129.4134	81.1965	-138.002	1074.935	78.5743	69897.9505	220340.5693	3812846.5324	868.588	-0.069467	220.825	0.61289	216.6743	0.58891	445.1281	0.41742	392.5152	162471.75	274.1318	0.11332	336.2965	0.16489	8044440	0.69343	591.106	98.2304	93.6664	255.725	235.0102	93339.6406	143.8151	0.038365	200.0085	3578430
014	2017-08-03t0801	1501765704.22	adult	134.613	86.3961	-132.8024	1106.7053	85.4225	70093.8058	222642.4908	3953132.3293	1349.16	2.3006	185.312	-0.92761	183.1449	-0.86202	382.0559	-0.57424	354.5919	139832.4688	238.8859	-1.215	290.2631	-1.0626	6782240	-0.34825	1846.55	90.2008	85.7466	259.6705	231.8088	95039.3906	138.7885	-0.025969	194.2745	3301260
014	2017-08-03t1057	1501776293.14	adult	137.5543	89.3375	-129.861	1121.892	83.8626	77127.8662	243340.1912	4455526.8324	733.343	-0.56877	219.657	0.64687	216.7489	0.65946	391.9232	-0.29662	361.1191	157553.125	273.3147	0.21893	317.4698	-0.18903	8826500	1.3414	856.81	100.73	96.9088	237.6293	214.6566	95527	143.416	0.0042037	187.3868	4047650
014	2017-08-03t1449	1501790185.47	adult	141.4133	93.1964	-126.002	1098.9313	81.0769	71630.7255	225752.2918	4005364.4502	638.401	-0.97511	213.204	0.39271	210.7796	0.42118	395.0402	-0.12453	368.0648	147745.0156	273.3482	0.27835	318.2094	-0.077075	7958680	0.63571	796.381	99.073	95.1184	241.7922	221.3491	90430.2812	147.4964	0.026927	196.0518	3698300
014	2017-08-03t1944	1501807937.11	adult	146.3443	98.1274	-121.071	1055.8479	80.1799	69897.1687	220570.099	3831287.489	592.828	-1.1443	184.257	-0.87576	181.8453	-0.83315	361.4861	-0.64786	343.3858	131942.4062	235.6024	-1.2036	289.1444	-0.87731	6714150	-0.32651	592.828	87.3373	83.2537	234.5057	215.092	85594.5703	130.5687	-0.13886	176.6621	3182480
014	2017-08-03t2249	1501818987.28	adult	149.4138	101.1969	-118.0015	1046.8415	82.739	69629.273	219648.1198	3862529.276	839.188	0.12556	183.591	-0.8855	180.686	-0.86695	380.0473	-0.19819	335.8946	137957.1562	236.3926	-1.1434	281.9583	-1.0492	6661980	-0.34553	705.71	86.1641	82.3507	212.7353	191.1082	77222.9141	128.4672	-0.17053	166.2968	3126640
014	2017-08-04t0433	1501839635.91	adult	155.1496	106.9327	-112.2658	1163.916	81.2313	74601.0354	234969.2939	4063005.728	931.918	0.67336	201.988	-0.04819	198.1479	-0.09379	382.7528	-0.0078791	342.7516	148890.8438	264.9071	0.039789	311.3846	-0.075001	7855710	0.55423	1193.44	92.8658	89.3238	216.2403	192.879	84117.4609	137.867	-0.10736	171.6867	3611740
014	2017-08-04t0729	1501850200.22	adult	158.0841	109.8672	-109.3313	1176.3996	80.7402	74763.2539	235534.2881	4048858.6253	964.837	0.87874	200.643	-0.10402	197.0704	-0.13933	411.1435	0.64761	347.333	160345.9688	258.1988	-0.22309	302.397	-0.32392	7821480	0.52908	973.004	92.1899	88.5116	215.9769	194.6938	84231	135.3975	-0.14545	173.0946	3593750
014	2017-08-04t1049	1501862187.69	adult	161.4139	113.197	-106.0014	1139.2217	81.4845	75194.2134	236948.9035	4176364.8216	800.62	0.08446	208.503	0.24321	204.9375	0.19554	398.681	0.45497	361.0054	156282.9688	268.0018	0.17798	313.1091	0.037822	8168120	0.76564	545.83	92.7243	89.3593	215.6646	201.7344	84540.5078	137.0372	-0.1457	178.0278	3632470
014	2017-08-04t1617	1501881867.14	adult	166.8805	118.6636	-100.5349	1192.2818	80.4355	76526.92	241058.4504	4139835.9507	632.045	-0.71381	188.043	-0.6679	184.5469	-0.68767	359.2455	-0.28715	323.1491	143698.2188	242.4481	-0.86196	290.1422	-0.65147	7507620	0.31997	652.399	88.8896	84.7442	217.011	200.9621	86804.3828	134.0148	-0.20975	180.8578	3548920
014	2017-08-04t1915	1501892554.82	adult	169.8493	121.6324	-97.5661	1208.9397	79.4092	78178.962	246385.2276	4222846.6334	609.105	-0.80067	184.02	-0.85394	180.0482	-0.88797	356.5562	-0.30373	331.6226	145474.9062	243.0776	-0.84581	299.9976	-0.33206	7501190	0.31921	610.345	87.8309	83.7076	215.0786	201.1792	87752.0469	132.8331	-0.2431	177.9287	3580250
014	2017-08-04t2249	1501905386.22	adult	173.4135	125.1966	-94.0018	1184.2532	82.3892	75600.8614	238142.0793	4114649.6563	813.423	0.26154	186.852	-0.74425	183.6682	-0.74844	350.7117	-0.38836	325.2653	138531.125	240.7481	-0.95917	286.2848	-0.76409	7367010	0.23996	1046.79	86.437	82.1423	228.5514	210.6154	90277.7969	133.5008	-0.26337	178.956	3407950
014	2017-08-05t0401	1501924114.16	adult	178.6157	130.3988	-88.7996	1173.3912	83.447	78482.4917	247252.8107	4491529.8851	720.51	-0.16752	184.585	-0.86665	181.6349	-0.85568	353.8649	-0.26151	317.5251	144730.75	237.9551	-1.1046	286.1737	-0.77005	7545480	0.35767	677.702	88.1083	84.4705	210.7501	188.7356	86196.7812	131.0587	-0.34175	169.5482	3601690
014	2017-08-05t0715	1501935760.55	adult	181.8509	133.634	-85.5645	1157.1211	82.0451	76329.0551	240568.2273	4253093.2524	815.382	0.33323	187.762	-0.74113	183.7023	-0.78192	361.7443	-0.048755	334.5236	143974.2344	247.8306	-0.71918	302.1898	-0.25149	7469340	0.31528	1069.56	86.7763	82.4652	218.5308	195.3416	86975.2578	133.1903	-0.34926	174.6219	3452050
014	2017-08-05t1049	1501948588.82	adult	185.4143	137.1974	-82.0011	1134.7309	83.6958	78116.5131	246453.6735	4444966.2497	583.835	-0.81011	210.986	0.27223	208.2764	0.2444	354.9001	-0.16822	333.2806	144444.3438	273.7864	0.33796	310.4119	0.019287	8582710	0.97816	631.485	97.6509	94.4466	214.1144	200.1553	87144.5781	142.2703	-0.26213	180.4906	3972340
014	2017-08-05t1545	1501966361.71	adult	190.3512	142.1343	-77.0642	1236.4192	81.1104	81526.8184	256912.6459	4497775.0532	648.348	-0.45636	205.823	0.023053	202.455	-0.023119	363.8638	0.090931	342.5312	154642.1094	261.5548	-0.20138	306.9342	-0.098591	8743160	1.0654	761.436	103.449	97.8799	258.4411	238.7545	109837.4531	157.7629	-0.072011	209.5193	4394420
014	2017-08-05t1903	1501978241.86	adult	193.6512	145.4343	-73.7641	1181.2923	85.5993	79172.9319	249566.269	4474193.3592	722.648	-0.065438	206.868	0.056086	202.2999	-0.043606	365.2353	0.15785	346.3933	150842.1875	273.6251	0.28876	324.6583	0.50258	8537440	0.94184	793.593	105.939	99.1135	272.8552	257.588	112689.1875	168.5743	0.092458	234.6955	4372100
014	2017-08-06t0033	1501998035.29	adult	199.1494	150.9325	-68.266	1243.4806	89.2489	85052.9213	268003.5128	4912239.1837	495.111	-1.1772	168.814	-1.6776	166.0463	-1.6219	289.8932	-1.6584	283.1334	128422.6953	218.2068	-2.1046	261.2099	-1.6945	7476610	0.32585	532.035	83.7337	79.764	201.0178	188.772	89050.8984	126.8108	-0.83318	169.7387	3708480
014	2017-08-06t0344	1502009553.56	adult	202.3489	154.132	-65.0664	1263.6725	87.1097	85782.2083	270200.8573	4999115.6442	791.424	0.31737	184.674	-0.97881	181.7971	-0.96146	316.0655	-1.0038	295.0646	141281.2812	233.8234	-1.4565	274.8141	-1.2331	8255110	0.77029	870.484	95.4805	91.2868	221.4769	200.6162	99000.1953	141.8777	-0.59989	181.8921	4268070
014	2017-08-06t0705	1502021625.98	adult	205.7024	157.4855	-61.713	1271.0344	87.052	84443.7122	265885.3991	4852736.1271	581.492	-0.7117	191.036	-0.70548	187.779	-0.71821	313.4443	-1.0646	302.5582	137915.5	245.832	-0.96216	284.8301	-0.89184	8405760	0.85319	683.805	96.0299	92.1452	227.3678	213.3696	100041.8125	140.5113	-0.7492	187.8328	4225410
014	2017-08-06t1219	1502040399.24	adult	210.9172	162.7003	-56.4982	1295.4675	87.2384	89839.1357	283010.0917	5289564.1335	758.994	0.1949	205.466	-0.077353	202.652	-0.098729	347.1218	-0.17871	325.6692	162453.0156	261.4633	-0.33299	305.1604	-0.20133	9609860	1.5405	1074.57	109.588	104.108	278.0094	255.4114	130108.3906	166.6784	-0.13869	220.1665	5125560
014	2017-08-06t1513	1502050850.24	adult	213.8202	165.6033	-53.5951	1267.3684	83.5495	86045.7204	271044.6128	4968367.4317	855.686	0.6872	211.656	0.18809	208.7286	0.15153	352.244	-0.029668	333.3528	158157.5625	271.2291	0.050644	313.7825	0.084787	9487920	1.4697	914.783	112.042	106.5071	279.0215	256.0412	125280.6484	169.0541	-0.11723	222.1215	5022520
014	2017-08-06t1849	1502063786.95	adult	217.4137	169.1968	-50.0016	1176.6764	86.896	80212.8382	252840.0626	4690397.8925	704.076	-0.041779	214.221	0.29081	211.0478	0.24052	339.5117	-0.35864	326.3627	141915.8906	279.5841	0.36404	312.6261	0.03481	8948660	1.1616	798.386	113.216	109.176	248.1753	226.6074	103737.2656	166.1399	-0.28473	205.7182	4729390
014	2017-08-07t0001	1502082507.17	adult	222.6138	174.3969	-44.8016	1214.4536	84.6616	80598.2031	253898.3734	4511251.7715	930.434	1.1114	208.642	0.030001	203.7927	-0.083647	332.9341	-0.52329	321.7712	140165.25	276.8718	0.22222	309.8371	-0.070826	8763590	1.0605	968.461	112.125	107.7143	244.1848	226.0871	102801.8125	166.5852	-0.37604	205.0508	4709590
014	2017-08-07t0257	1502093105.5	adult	225.5578	177.3409	-41.8576	1234.3525	80.8474	78756.4975	247987.6892	4341496.2208	537.614	-0.81308	204.097	-0.17866	198.1908	-0.33231	343.3117	-0.22631	335.1247	141101.125	287.2982	0.61232	320.5396	0.27334	8383670	0.84226	546.547	110.663	105.9408	245.6188	228.8169	100949.3281	172.1675	-0.2276	210.7031	4545720
014	2017-08-07t0649	1502106992.79	adult	229.4154	181.1985	-38	1232.5968	82.1421	79383.0552	250011.0353	4400168.3506	509.159	-0.92793	204.894	-0.14966	197.7501	-0.3589	354.2484	0.095687	347.3043	146658.8125	295.6319	0.90792	333.3379	0.67459	8479120	0.90564	489.332	111.954	106.6847	246.1032	232.8808	101886.7344	175.5756	-0.16949	216.019	4633000
014	2017-08-07t1145	1502124787.97	adult	234.3585	186.1416	-33.0569	1169.9745	81.6873	77882.0665	245405.8089	4430810.7905	600.098	-0.43928	212.792	0.19541	207.7696	0.069765	384.7421	0.97264	378.0084	156205.2812	309.413	1.3942	362.1549	1.5651	8637640	1.0109	730.836	120.013	114.1127	280.5829	269.1024	113916.6406	187.9861	0.22695	237.0013	4871590
014	2017-08-07t1449	1502135794.42	adult	237.4158	189.1989	-29.9995	1153.232	81.1077	74866.9922	235880.6567	4186888.2233	690.743	0.036782	213.806	0.2373	205.9172	-0.014643	379.3372	0.83611	371.828	148320.8438	314.5929	1.5615	358.8767	1.436	8345050	0.84632	758.033	121.687	114.8068	263.1279	246.2372	102883.0156	192.5903	0.34967	227.8744	4749580
014	2017-08-07t1940	1502153278.49	adult	242.2725	194.0556	-25.1429	1126.4114	81.6741	74512.1371	234844.1099	4170998.9347	509.185	-0.83584	211.608	0.1328	205.5871	-0.035547	387.7425	1.0808	380.9279	150831.8125	309.3492	1.322	366.2703	1.6226	8214420	0.78032	567.867	121.977	115.3128	260.2072	243.686	101220.6094	195.49	0.3629	228.6192	4735030
014	2017-08-07t2249	1502164597.37	adult	245.4166	197.1997	-21.9987	1101.2699	81.6812	73208.0559	230815.1908	4182610.6762	612.127	-0.29785	214.174	0.24365	207.51	0.0455	390.3496	1.1545	383.3498	149113.5469	314.7766	1.4929	369.4857	1.6904	8171820	0.7614	612.127	125.367	118.0397	269.8281	255.1173	103074.3281	202.6976	0.58418	238.9409	4783380
014	2017-08-08t0249	1502178997.17	adult	249.4166	201.1997	-17.9988	1115.7214	81.1233	73225.0391	230747.6885	4117960.2137	563.022	-0.51572	213.645	0.21353	207.9746	0.06046	391.8467	1.1929	386.7948	149685.4375	311.7115	1.3444	370.6399	1.6853	8155700	0.75897	608.322	125.716	118.2349	266.6891	254.7451	101875.2188	203.1177	0.50978	237.9939	4799070
014	2017-08-08t0724	1502195535.09	adult	254.0104	205.7935	-13.4049	1080.6542	83.6303	72152.5395	227568.1576	4078158.0788	527.595	-0.66112	211.582	0.11165	206.5099	-0.013537	375.5027	0.74405	371.0776	141189.0156	304.6308	1.0507	355.7058	1.2003	7954440	0.64643	540.526	127.452	120.3349	268.0275	257.2584	100778.3281	205.3863	0.49441	241.06	4791570
014	2017-08-08t1049	1502207799.31	adult	257.4172	209.2003	-9.9982	1044.7119	83.4432	70386.0157	222084.1263	3982848.5984	532.578	-0.61281	214.683	0.24626	210.364	0.15642	368.2555	0.54784	361.5407	135149.75	303.6297	0.98767	347.576	0.93651	7871800	0.60178	629.558	131.501	124.5565	276.4504	264.2994	101457.2969	211.6464	0.66593	248.8546	4821760
014	2017-08-08t1449	1502222200.65	adult	261.4175	213.2006	-5.9978	1051.9617	83.8283	69697.2009	219761.5615	3925278.6237	553.435	-0.48146	217.696	0.37643	214.2777	0.33069	357.8606	0.27158	351.2354	130261.2734	301.7429	0.89023	338.9452	0.66114	7911280	0.63062	597.305	136.909	129.7675	284.3074	270.5117	103487.8906	220.0007	0.90538	255.2767	4975410
014	2017-08-08t1849	1502236595.26	adult	265.416	217.1992	-1.9993	1034.356	84.3752	69255.0268	218497.9752	3938667.1764	524.6	-0.59784	225.38	0.72219	221.5124	0.66248	371.9946	0.6435	365.2306	134290.0625	315.2109	1.3246	349.4045	0.93302	8132180	0.76889	544.157	140.004	133.496	289.988	278.9319	104685.6562	225.4257	1.0258	262.264	5051640
014	2017-08-08t2249	1502250990.26	dead	269.4147	221.1978	1.9993	1062.5405	83.684	69932.4724	220409.9681	3933521.5537	546.241	-0.46273	236.722	1.2394	233.3355	1.2156	386.8401	1.0262	379.1357	141196.625	330.6237	1.8157	364.8299	1.3362	8628750	1.0752	530.781	144.154	137.6705	296.2796	287.8591	108142.0703	231.8742	1.1853	270.0322	5254570
015	2017-07-28t1449	1501271796.79	larva	0	-54.2111	-266.0064	153.6668	28.3605	2899.2482	9231.7853	51621.6448	0	2.7295	0	-0.16069	0	-0.17373					0	-0.12964	0	-0.019738	0	1.4396	0	0	0				0	-0.11709	0	0
015	2017-07-28t2000	1501290439.67	larva	5.1786	-49.0326	-260.8278	153.6528	28.3517	2895.5288	9219.9979	51520.6195	0	0.02369	0	-0.4501	0	-0.45671					0	-0.4332	0	-0.37857	0	0.67143	0	0	0				0	-0.13784	0	0
015	2017-07-28t2256	1501301028.98	larva	8.1201	-46.0911	-257.8863	150.8948	28.1299	2823.4856	8993.1434	49862.6128	0	-0.34617	0	-0.61373	0	-0.6165					0	-0.60574	0	-0.57908	0	0.28036	0	0	0				0	-0.15018	0	0
015	2017-07-29t0249	1501314991.59	larva	11.9986	-42.2126	-254.0078	150.5184	27.9931	2820.6173	8982.7179	49706.143	0	-0.68771	0	-0.82956	0	-0.82706					0	-0.83428	0	-0.84079	0	-0.19561	0	0	0				0	-0.16718	0	0
015	2017-07-29t0743	1501332675	larva	16.9106	-37.3005	-249.0957	135.6851	26.1417	2445.0855	7795.6892	40803.7432	447.49	0.76052	180.553	1.334	178.7668	1.3434	279.9683	-0.6566	257.0475	3919.5566	219.0572	1.1846	245.3602	1.0937	243204	-0.46769	496.932	64.9982	60.316	200.4736	156.3548	2806.6301	105.7859	0.072929	138.885	87552.5
015	2017-07-29t1049	1501343788.28	larva	19.9976	-34.2135	-246.0087	126.1425	22.547	1866.3351	5941.439	26253.1157	339.288	0.060161	211.653	1.6048	210.5811	1.6321	300.0511	-0.61957	294.126	3300.5627	249.2317	1.3434	272.5978	1.1457	222024	-0.82017	259.162	63.4462	60.9949	174.327	166.9822	1917.5967	94.391	0.035985	129.3523	66555
015	2017-07-29t1632	1501364366.73	larva	25.7139	-28.4973	-240.2925	255.0977	34.1321	6847.8381	21745.9176	156714.6157	529.098	0.26957	195.65	1.1075	194.3491	1.1373	284.4257	-0.97173	270.8074	10523.752	233.5925	0.87693	256.5172	0.63292	721362	-0.85932	552.999	66.9612	64.3733	182.754	152.7968	6761.8994	96.4183	0.024665	128.9099	246886
015	2017-07-29t1928	1501374940.61	larva	28.6511	-25.5601	-237.3553	315.3152	40.1789	8556.2607	27133.8904	204925.7819	383.239	-0.38775	209.882	1.1619	209.0644	1.2045	293.9451	-1.0058	283.8193	13521.4736	249.153	0.89195	270.7758	0.58058	964406	-0.89299	298.637	69.0069	66.461	169.5433	156.2212	7798.9907	100.5911	0.027278	131.0886	317086
015	2017-07-29t2249	1501387000.31	larva	32.001	-22.2102	-234.0054	394.8387	42.0045	12828.5848	40594.4175	358819.3608	382.36	-0.57862	191.424	0.73626	189.863	0.77077	283.6189	-1.2116	275.9402	19569.7012	240.8851	0.62172	263.9019	0.30626	1305700	-0.8659	410.152	63.6508	61.3663	159.874	145.1617	11031.3076	93.2991	-0.004353	124.9764	434162
015	2017-07-30t0416	1501406630.85	larva	37.4539	-16.7572	-228.5525	617.793	54.7247	25760.4396	81318.2944	909721.6804	702.634	0.027948	226.164	0.9557	221.4146	0.956	426.3644	-0.26124	389.0809	57985.5625	293.3638	0.91621	339.9849	0.67974	3074690	0.33079	565.504	67.7505	65.5213	163.979	150.8809	22301.1387	97.709	-0.010972	130.6623	921069
015	2017-07-30t0714	1501417301.65	larva	40.418	-13.7931	-225.5883	601.3143	45.0695	22436.174	70780.9827	706830.4673	915.792	0.43007	219.49	0.70663	212.0845	0.67133	553.0241	0.65401	515.4174	66362.8906	297.7421	0.80363	389.3128	0.95994	2613900	-0.38452	630.266	64.3859	61.5827	173.9644	155.1677	20875.7266	96.1174	-0.028036	132.3382	766772
015	2017-07-30t1049	1501430200.68	larva	44.0011	-10.2101	-222.0053	784.7569	57.4326	36767.6864	115973.1117	1434928.4187	703.234	-0.31929	151.848	-0.47641	146.0192	-0.49092	417.9258	-0.55068	397.4547	81077.5938	207.8518	-0.44401	277.3514	-0.33107	2933700	-0.41741	404.735	58.8217	56.4392	153.4345	138.5477	29766.3008	90.1868	-0.064889	120.7407	1136440
015	2017-07-30t1600	1501448886.37	larva	49.1915	-5.0196	-216.8148	836.3552	65.8398	38075.3647	120033.5429	1484884.9885	970.847	0.12054	166.011	-0.5185	157.0543	-0.57336	530.2743	0.18863	506.8362	106585.1328	239.2132	-0.34145	340.2054	-0.0038068	3324540	-0.55382	1345.32	70.0456	63.2303	273.9213	240.3815	55058.1719	124.0968	0.042479	195.6282	1402730
015	2017-07-30t1914	1501460511.79	larva	52.4208	-1.7903	-213.5855	742.3069	60.242	35225.9586	111236.3735	1394446.351	901.268	-0.19528	230.809	0.36573	224.9464	0.37047	482.1773	-0.30397	432.5538	89684.9844	292.0793	0.16619	365.0023	0.07568	4272500	-0.048783	560.253	75.8228	73.1247	184.6122	164.9155	34337.8633	109.073	-0.025955	145.14	1403560
015	2017-07-30t2249	1501473402.03	adult	56.0015	1.7903	-210.0049	862.1628	56.5406	40052.0567	126164.7331	1584245.0921	1384.03	0.8596	200.364	-0.23809	192.8291	-0.26148	596.4013	0.51484	508.4082	125840.6719	266.1461	-0.2942	357.3668	-0.12821	4218270	-0.41745	1133.32	71.4959	67.5066	214.1875	185.12	45193.5586	112.1728	-0.019569	157.6606	1505200
015	2017-07-31t0344	1501491114.51	adult	60.9216	6.7104	-205.0848	1009.2941	66.174	53506.4962	168686.1861	2354111.3675	728.571	-0.84604	227.597	0.15452	222.1898	0.17728	449.8082	-0.83731	421.7755	126396.0938	294.5127	-0.012674	375.0834	-0.066168	6385000	0.97274	499.405	74.2065	71.3801	195.8729	177.7767	55040.2852	109.4333	-0.043042	150.7093	2081790
015	2017-07-31t0702	1501502981.47	adult	64.218	10.0068	-201.7884	905.0573	64.7654	44701.551	140951.0038	1868862.948	2036.39	2.2109	241.388	0.38645	230.0067	0.28956	701.947	1.1423	643.4398	164957.5312	320.8972	0.34239	435.7759	0.57713	5666100	0.087434	525.193	74.7897	72.492	172.9653	157.6344	40646.8438	106.2603	-0.072394	135.2447	1755540
015	2017-07-31t1233	1501522835.21	adult	69.7329	15.5218	-196.2735	1027.3809	59.671	51916.8123	163614.2775	2160920.7786	1142.08	0.010214	240.729	0.37961	231.4624	0.32142	620.4054	0.42002	519.7963	169370.6719	325.491	0.43084	416.8136	0.33355	6555300	0.46304	695.519	79.4414	74.388	246.6879	221.3631	67345.7969	124.6482	0.043	183.6496	2163270
015	2017-07-31t1528	1501533392.52	adult	72.6655	18.4543	-193.3409	943.199	66.8313	52270.1534	164785.585	2431267.7368	818.747	-0.8435	225.107	-0.03545	218.2263	-0.035953	494.2081	-0.6779	468.7686	135413.0312	294.9646	-0.2233	408.6569	0.19066	6154870	-0.087805	990.23	73.6154	71.0905	181.323	162.5733	49682.5078	105.8924	-0.11563	139.2845	2012790
015	2017-07-31t1849	1501545400.06	adult	76.0009	21.7898	-190.0055	971.6572	68.2799	51611.49	162611.6403	2310608.1333	718.446	-1.1259	229.136	0.071803	222.7383	0.084851	471.4781	-0.88298	437.7701	127770.5625	303.2043	-0.056878	390.0283	-0.085812	6193770	-0.24611	681.467	78.6201	73.6441	241.5668	213.164	65464.6055	123.0398	0.037629	179.9861	2125180
015	2017-08-01t0016	1501565058.73	adult	81.4617	27.2505	-184.5447	1017.7698	69.6756	57053.9639	179714.1562	2710903.22	715.361	-1.1519	232.599	0.21742	228.6972	0.30614	455.8482	-1.0182	428.2164	136298.625	308.863	0.12918	391.1231	-0.006998	6942390	0.15044	740.742	78.2695	74.756	219.6832	195.5451	65685.2891	117.0187	-0.046857	166.3735	2336110
015	2017-08-01t0312	1501575632.16	adult	84.3987	30.1876	-181.6076	1006.2849	67.5117	55623.6407	175452.0109	2537740.2605	1091.5	-0.13763	246.308	0.71187	236.5075	0.5981	603.0239	0.60814	494.7078	176082.9688	328.7014	0.71104	443.9154	1.0011	7170760	0.19716	991.603	79.1633	76.5499	191.5287	170.1054	55926.3828	112.7247	-0.12537	147.7581	2304680
015	2017-08-01t0649	1501588601.25	adult	88.0012	33.7901	-178.0051	1002.2666	78.8647	60789.2034	191769.1682	3142903.1337	1771.13	1.8777	194.632	-1.1024	187.6558	-1.131	540.3159	0.048574	431.0481	171820.4375	275.6814	-0.78256	358.1238	-0.55431	6178980	-0.72745	1116.73	71.7994	65.0646	277.245	238.6562	88163.9062	126.7042	0.059623	197.6134	2279420
015	2017-08-01t1200	1501607305.11	adult	93.1968	38.9856	-172.8096	1065.0869	72.0121	60006.3343	189068.9397	2826884.3399	766.322	-1.0097	192.58	-1.1649	182.2443	-1.3358	477.1729	-0.56194	438.4178	149832.2812	293.3397	-0.16139	395.1295	0.33768	6044320	-0.94281	747.175	67.0039	62.5472	212.6724	192.9849	66779.125	110.4957	-0.18646	159.5382	2102990
015	2017-08-01t1457	1501617882.73	adult	96.135	41.9238	-169.8714	1086.7063	78.0241	65308.6144	205812.6534	3345741.5332	1590.31	1.693	191.258	-1.2182	187.62	-1.1374	496.8596	-0.18998	404.9604	169429.1406	261.2086	-1.1706	326.7518	-1.0998	6520370	-0.61108	2189.75	76.2412	71.2342	260.8643	223.2121	88954.7422	123.682	-0.025113	185.4216	2599220
015	2017-08-01t1849	1501631801.33	adult	100.0013	45.7901	-166.0051	1023.5062	67.2199	60734.6195	191689.2034	2940542.3379	1130.32	0.28436	237.593	0.7048	232.5155	0.71838	524.2327	0.37425	430.0074	166705.9844	296.3894	0.097434	354.4721	-0.37077	7533840	0.211	665.537	85.283	81.5791	221.1618	191.8835	70329.4688	126.0702	-0.012599	165.9814	2704240
015	2017-08-01t2344	1501649556.84	adult	104.9333	50.7222	-161.073	1013.2713	70.9054	56242.523	177162.9553	2656077.2485	1075.02	0.21067	225.538	0.32017	219.6452	0.28562	511.7732	0.43125	438.3299	150973.0938	294.6317	0.18853	384.4512	0.5417	6636890	-0.57696	774.315	82.2232	79.4415	194.0119	176.4686	57233.5117	117.789	-0.12883	151.7419	2419580
015	2017-08-02t0249	1501660605.24	adult	108.0023	53.7912	-158.004	1105.8605	71.3422	60469.7719	190463.2808	2799760.2428	834.551	-0.62403	217.142	0.030748	213.5792	0.087008	481.6763	0.105	431.2103	152691.375	301.3004	0.54471	384.4932	0.68697	6868430	-0.39183	778.125	79.3014	76.5233	207.5099	184.36	65780.625	119.3481	-0.12035	160.7042	2508380
015	2017-08-02t0833	1501681234.53	adult	113.7327	59.5216	-152.2737	1108.9045	72.1838	63276.7841	199361.744	3068578.9656	836.778	-0.51657	216.964	0.14579	211.8055	0.11739	409.458	-0.82979	391.3531	135530.6094	282.821	0.026686	356.5242	0.17795	7178020	-0.10799	837.713	82.6392	78.6198	227.091	208.2215	75167.125	126.1325	-0.066214	177.9359	2734040
015	2017-08-02t1129	1501691807.11	adult	116.6695	62.4584	-149.3368	1005.4523	76.0506	61005.9176	192507.7541	3083151.4476	796.907	-0.62612	201.131	-0.49236	199.1196	-0.38855	422.7391	-0.48916	366.0759	134853.7656	263.5039	-0.63704	323.4204	-0.62265	6403190	-0.78038	632.829	75.9726	73.9823	185.7856	167.2325	59265.5898	113.6616	-0.20396	146.6163	2418670
015	2017-08-02t1449	1501703813.96	adult	120.0048	65.7936	-146.0016	1025.0174	77.6103	59820.1365	188791.6515	2944240.6903	977.372	0.20755	214.849	0.18889	211.8065	0.23845	463.9217	0.36208	413.5373	145207.4844	278.4248	0.054499	364.7134	0.67243	6717040	-0.49058	653.62	80.6273	78.6338	181.8198	166.0936	56909.5977	115.675	-0.19081	146.2784	2520730
015	2017-08-02t2017	1501723477.67	adult	125.4669	71.2558	-140.5395	1008.639	70.4889	58655.7958	184965.8096	2864722.3933	861.784	-0.18319	209.288	0.024359	204.4598	-0.018137	444.0937	0.24229	382.7043	136336.75	269.6775	-0.16725	339.6489	0.12917	6418020	-0.717	459.084	84.1619	81.3998	183.22	169.7872	56248.5352	119.4672	-0.16875	151.5316	2580910
015	2017-08-02t2312	1501734033.53	adult	128.3991	74.188	-137.6073	987.6284	72.6909	57144.3239	180147.9725	2782416.9296	870.879	-0.077976	207.664	0.0046399	203.713	-0.0050779	462.3713	0.69298	411.16	138249.0312	279.3654	0.30585	365.3143	0.99096	6206040	-0.87916	711.088	85.1644	81.6682	219.5981	200.5067	65659.8281	125.5246	-0.12139	174.2728	2545140
015	2017-08-03t0249	1501747007.19	adult	132.0029	77.7917	-134.0035	1034.8992	73.55	62345.0336	196601.7852	3123607.8917	683.93	-0.87851	205.285	-0.054284	201.3748	-0.069189	393.1904	-0.44983	358.0157	128180.0781	255.7698	-0.57603	316.3653	-0.34901	6683250	-0.44792	531.27	85.4632	83.0427	181.7401	164.8079	59247.2734	119.2673	-0.18738	147.9904	2782340
015	2017-08-03t0801	1501765725.13	adult	137.2023	82.9912	-128.804	981.2652	76.4794	59752.2775	188405.2901	3082684.6658	623.66	-1.0976	203.584	-0.079306	199.5408	-0.10916	378.6461	-0.55956	345.9451	118137.5938	258.9231	-0.36668	312.991	-0.32898	6349370	-0.68692	584.793	87.7968	84.2296	214.1561	198.7932	66816.6875	126.7319	-0.13931	177.7135	2738210
015	2017-08-03t1057	1501776314.87	adult	140.1439	85.9328	-125.8625	1039.0491	77.7601	63078.6218	198921.1865	3221100.4411	766.935	-0.3683	198.302	-0.29047	194.7756	-0.29948	394.7658	-0.16102	350.3986	130272.7188	248.3055	-0.7552	302.5067	-0.58096	6531080	-0.51568	574.586	84.1786	81.4098	193.4944	176.9116	63853.1406	120.3019	-0.20534	155.4206	2772420
015	2017-08-03t1449	1501790206.62	adult	144.0027	89.7916	-122.0036	1051.6289	74.9513	63561.5407	200327.922	3242411.0148	688.665	-0.69515	200.06	-0.17577	195.5969	-0.23377	402.0261	0.095924	372.5961	133472.6719	262.1932	-0.13889	328.9898	0.30571	6637000	-0.40365	417.55	84.6035	81.683	195.8177	184.7007	65011.4609	124.2992	-0.18444	163.5614	2806720
015	2017-08-03t1944	1501807958.64	adult	148.9338	94.7227	-117.0725	1018.987	74.8018	62207.3121	196073.524	3241049.6196	828.978	0.066178	216.18	0.56489	215.3077	0.64396	427.978	0.75795	392.9051	139092.8438	278.941	0.57314	331.7444	0.46603	7020000	-0.077583	671.227	88.397	85.1443	240.8897	212.8688	78289.1406	136.2041	-0.097862	182.7111	2870520
015	2017-08-03t2249	1501819008.33	adult	152.0032	97.7921	-114.0032	978.276	75.9578	62065.8604	195742.0057	3314907.526	958.618	0.76583	215.282	0.53756	211.516	0.48538	440.6068	1.0992	378.6947	142756.5938	268.4411	0.17178	325.6362	0.32937	6966970	-0.10215	1018.53	93.2097	88.7159	253.7391	219.8947	82211.4688	138.3281	-0.089907	187.6027	3016450
015	2017-08-04t0433	1501839657.09	adult	157.739	103.5278	-108.2674	1045.35	74.819	62836.6299	197998.497	3211094.7094	1019.76	1.1533	225.75	1.0053	220.2318	0.85755	478.7218	2.0478	411.1019	157499.4688	293.2995	1.1946	357.336	1.3762	7409340	0.23844	870.1	99.0376	92.3189	293.8855	264.343	96688.3438	157.2281	0.074283	230.6341	3250510
015	2017-08-04t0729	1501850221.33	adult	160.6735	106.4623	-105.3329	1030.7618	74.6616	63204.1624	199223.9184	3267035.7156	1106.21	1.6275	230.065	1.1929	225.2903	1.0675	473.0002	2.0038	399.765	156090.0625	289.6571	1.0504	355.1	1.336	7588020	0.36769	708.44	97.1514	92.9589	243.6287	219.3575	80397.4688	141.4687	-0.096316	188.3987	3204250
015	2017-08-04t1049	1501862209.49	adult	164.0035	109.7924	-102.0028	1028.1978	78.3124	65703.2931	207248.029	3495812.2468	715.186	-0.32197	174.743	-1.2472	170.0836	-1.2983	349.985	-0.5275	319.9313	120044.8438	232.648	-1.2526	284.2468	-0.84812	5987050	-0.70414	748.803	77.5989	74.2677	212.6845	202.121	72950.7812	117.4213	-0.36918	156.3433	2658690
015	2017-08-04t1617	1501881888.67	adult	169.47	115.2588	-96.5364	1068.4601	73.9544	62791.3819	197964.8356	3116011.3227	725.544	-0.21535	222.749	0.85085	222.0407	0.89732	415.3332	0.96065	389.9742	136644.625	289.2344	1.025	342.093	0.99279	7312200	0.19705	745.912	97.2463	92.4727	260.9718	235.414	85859.7188	153.5663	-0.0058106	208.3219	3192300
015	2017-08-04t1915	1501892576.64	adult	172.4388	118.2277	-93.5675	1179.3241	82.4662	70101.2484	220944.5248	3628137.366	888.868	0.63417	210.698	0.3092	211.9284	0.45447	443.2356	1.62	387.3719	162667.4688	278.5485	0.58226	338.7881	0.90159	7716620	0.4595	929.907	96.3403	92.4294	286.6772	258.0732	105210.5469	153.8455	-0.016013	219.5157	3528370
015	2017-08-04t2249	1501905407.35	adult	176.0029	121.7918	-90.0034	1052.2311	73.2777	61691.4873	194410.8868	3045471.2697	720.376	-0.18587	188.864	-0.66532	185.3366	-0.68715	356.2955	-0.23787	315.4107	115083.4531	239.7864	-1.0104	284.3752	-0.82207	6088040	-0.54676	509.79	89.234	86.0947	203.243	187.0679	65647.5	128.5267	-0.34636	165.1364	2876460
015	2017-08-05t0401	1501924135.47	adult	181.2052	126.994	-84.8012	1138.9351	79.4235	69475.7101	219404.9863	3636759.4197	712.066	-0.19118	196.298	-0.36061	194.7613	-0.31049	397.4905	0.75317	364.2904	144289.0625	262.0641	-0.12713	316.908	0.22892	7120330	0.10441	897.349	94.7044	89.839	283.2351	251.1215	102814.3594	150.6734	-0.10625	213.2806	3435210
015	2017-08-05t0715	1501935781.86	adult	184.4403	130.2292	-81.5661	1039.9497	72.8374	65303.0563	205950.707	3419357.0573	850.575	0.52755	223.817	0.84453	221.5842	0.81227	402.7281	0.92123	356.8599	137330.2969	279.481	0.57945	323.8455	0.46271	7626580	0.41172	813.026	103.73	100.3092	248.2952	230.2026	84668.6562	149.4621	-0.14838	205.7402	3534590
015	2017-08-05t1049	1501948610.57	adult	188.0038	133.7927	-78.0025	1001.6743	78.8151	67393.5955	212869.7423	3738954.1195	754.107	0.062654	227.076	0.97748	224.9589	0.94197	394.356	0.7804	357.5583	138813.3125	285.436	0.81383	329.6728	0.66399	7973100	0.61705	573.335	108.052	105.2114	232.335	217.2077	81781.9219	154.9194	-0.097511	195.727	3793910
015	2017-08-05t1545	1501966383.76	adult	192.9408	138.7297	-73.0655	1062.591	72.9589	63382.461	199736.9997	3189854.2442	1010.82	1.3785	204.268	-0.056989	203.2068	-0.0019098	343.3821	-0.3739	323.9759	114002.875	263.0305	-0.15505	300.5552	-0.31797	6762710	-0.084735	1361.02	100.22	98.3048	225.07	201.7942	74723.2266	146.3812	-0.2991	181.1962	3317990
015	2017-08-05t1903	1501978263.55	adult	196.2408	142.0296	-69.7656	946.7121	79.9667	59572.0336	188032.5638	3166847.2548	716.781	-0.081479	225.836	0.89529	224.3159	0.88576	394.9753	0.90778	366.6075	122837.3125	289.2949	0.94049	336.885	0.92491	7016950	0.064222	836.198	112.75	108.6733	269.2509	247.9665	83737.0156	168.0525	0.07051	221.4314	3503250
015	2017-08-06t0033	1501998057.24	adult	201.739	147.5279	-64.2673	1085.9173	72.0761	64423.2867	202950.4874	3228264.5201	688.407	-0.19967	219.99	0.61165	218.0076	0.59648	356.5756	0.012318	337.1224	120165.9844	277.539	0.40093	314.6799	0.14821	7403750	0.28102	798.039	108.305	104.9547	243.0263	218.1848	81899.8594	156.0455	-0.24985	194.6337	3645000
015	2017-08-06t0344	1502009576.77	adult	204.9389	150.7277	-61.0675	1114.7148	73.0436	64249.8815	202303.0274	3235107.7665	843.595	0.58851	191.033	-0.70313	184.5251	-0.85521	379.751	0.6261	359.7509	127596.3438	271.2168	0.11169	327.0124	0.56926	6416400	-0.28629	1075.27	106.458	99.388	329.3936	297.8533	110676.2656	181.8191	0.35093	248.8859	3575700
015	2017-08-06t0705	1502021649.44	adult	208.2924	154.0813	-57.714	1036.4582	72.4664	61811.3589	194820.8938	3109071.2743	629.491	-0.46041	208.344	0.061578	206.8987	0.093624	354.0353	-0.01298	331.9916	114353.4062	264.1547	-0.2065	306.1773	-0.16084	6726800	-0.11458	718.31	113.28	107.2506	296.5656	267.4612	95790.6797	177.8095	0.21747	232.258	3657480
015	2017-08-06t1219	1502040420.52	adult	213.5066	159.2954	-52.4998	1048.0259	70.7752	61008.5239	192239.3658	3033633.8757	1139.09	2.087	217.784	0.4626	217.5673	0.53201	376.9853	0.62551	353.6407	120258.2969	283.4971	0.55397	330.1651	0.64148	6943170	0.0054753	1453.58	117.043	112.4063	313.9391	278.5361	100146.5859	179.2435	0.22917	237.9752	3731440
015	2017-08-06t1513	1502050871.98	adult	216.4098	162.1986	-49.5966	951.3102	75.3878	60107.2482	189642.621	3198531.1748	706.101	-0.037749	223.707	0.71561	224.0748	0.80204	375.5018	0.60685	353.4877	117907.5781	287.2952	0.68268	330.3446	0.63366	7012540	0.042453	790.254	120.869	117.1251	305.1148	271.282	95806.0625	181.8988	0.28586	235.0404	3788890
015	2017-08-06t1849	1502063808.81	adult	220.0033	165.7922	-46.003	1048.8774	74.5352	63835.2235	201149.0047	3318003.7096	630.031	-0.39137	214.087	0.27802	216.9787	0.48902	360.5025	0.22063	342.0127	120407.8438	282.8413	0.47573	322.0952	0.34279	7134230	0.11122	679.954	116.808	114.1936	297.5904	271.2333	99395.2031	179.8699	0.16143	232.5144	3892500
015	2017-08-07t0001	1502082529.28	adult	225.2035	170.9923	-40.8029	1001.4755	77.5565	60828.6756	191781.2616	3152552.3	724.357	0.10919	216.959	0.3927	219.7413	0.59741	366.7442	0.42292	350.2542	116624.6562	285.7125	0.55276	327.6783	0.50866	6891490	-0.02969	822.891	122.624	119.2609	307.3215	277.5795	97728.2422	191.1383	0.51572	242.2421	3895030
015	2017-08-07t0257	1502093126.95	adult	228.1473	173.9361	-37.8591	1019.1123	74.9824	62574.9174	197220.8513	3243522.0882	652.882	-0.22347	214.658	0.28566	217.7205	0.50692	366.4928	0.43192	349.4588	119843.1406	285.1565	0.51189	328.2696	0.51601	7009220	0.041725	818.698	121.231	118.1931	311.8415	279.0993	101972.1562	189.73	0.41287	241.7493	3958560
015	2017-08-07t0649	1502107014.29	adult	232.0049	177.7937	-34.0015	1025.6769	73.6472	61085.8389	192474.025	3083370.1644	644.636	-0.23514	213.406	0.22533	217.9236	0.51362	354.1299	0.10415	338.8713	113321.5547	283.4146	0.42196	320.4763	0.25004	6811290	-0.068207	684.981	120.712	118.2841	297.8384	270.5575	95308.2969	189.7733	0.34411	238.7964	3852760
015	2017-08-07t1145	1502124809.38	adult	236.9479	182.7368	-29.0584	1025.2218	76.2502	61917.4413	195207.3282	3193730.3617	652.716	-0.15688	216.868	0.37453	220.1965	0.61209	369.1404	0.54699	349.7136	119601.4688	288.3668	0.58027	328.4523	0.4835	7011330	0.059409	821.514	126.207	122.6735	324.6833	292.7699	105197.3906	198.0828	0.5801	252.0839	4080280
015	2017-08-07t1449	1502135816.53	adult	240.0055	185.7943	-26.0009	1022.0784	72.2379	60079.4163	189282.1104	3028458.4695	671.421	-0.040188	216.318	0.3468	219.4226	0.57791	366.9484	0.4958	351.608	115221.7891	287.6655	0.53504	327.7582	0.44756	6788940	-0.065754	767.399	126.817	123.3164	317.6556	286.8846	99743.8594	199.3142	0.56631	249.471	3980020
015	2017-08-07t1940	1502153300.66	adult	244.8622	190.651	-21.1442	1017.6476	73.0378	59894.0912	188681.0745	3042233.9022	653.702	-0.093568	217.767	0.40616	221.1453	0.65384	367.8392	0.53086	348.2838	115501.5156	289.6917	0.57873	329.4912	0.4767	6818270	-0.040509	912.198	128.536	125.1483	320.0409	290.5932	100492.8438	201.4434	0.54597	251.6834	4024450
015	2017-08-07t2249	1502164619.36	adult	248.0063	193.7951	-18.0001	1015.7458	73.7559	59085.6415	186137.1622	2974463.7787	615.066	-0.26501	216.607	0.3496	220.1361	0.60812	365.1182	0.45971	350.6323	112821.5156	288.3489	0.5092	329.4496	0.45896	6690120	-0.11236	704.987	127.848	124.9307	310.5741	280.6579	95967.3906	200.8022	0.44869	248.7014	3948710
015	2017-08-08t0249	1502179019.16	adult	252.0062	197.7951	-14.0001	986.7696	73.4896	57550.2465	181336.244	2888104.4386	613.244	-0.24665	217.845	0.39956	221.1397	0.65205	363.9647	0.43127	351.203	109553.375	289.6522	0.53001	330.0367	0.45526	6552560	-0.19014	652.241	129.279	126.9474	305.3163	280.9237	91900.2188	201.5881	0.38809	249.1164	3888580
015	2017-08-08t0724	1502195556.54	adult	256.5999	202.3888	-9.4064	964.3369	73.1302	55014.6416	173327.4654	2736663.5474	687.044	0.15293	218.842	0.43736	221.7883	0.67975	361.8287	0.37553	348.4807	104206.6719	289.9072	0.50876	329.6377	0.41923	6295210	-0.34058	790.9	132.031	130.3327	307.7963	282.0612	88645.3281	204.1492	0.38411	251.3131	3798020
015	2017-08-08t1049	1502207820.98	adult	260.0067	205.7956	-5.9996	894.834	70.6007	50988.9708	160781.1458	2482094.0118	643.243	-0.043095	222.067	0.57891	224.7984	0.81673	358.0295	0.27542	341.6853	95593.8906	290.5068	0.50748	325.4383	0.28062	5920080	-0.56392	686.078	135.43	134.2571	302.3915	279.1714	80738.5312	204.0755	0.30167	248.0849	3610430
015	2017-08-08t1449	1502222222.34	adult	264.0071	209.796	-1.9993	816.2488	71.8605	46639.7113	147179.7865	2271249.7842	626.174	-0.10148	225.208	0.71647	226.9959	0.91786	361.5795	0.37044	347.6985	88225.4062	293.3343	0.57944	328.9337	0.36133	5492830	-0.82057	654.357	140.957	139.9675	309.8059	286.6627	75592.6406	209.6809	0.43228	255.3311	3437940
015	2017-08-08t1849	1502236617.05	dead	268.0056	213.7945	1.9993	804.8439	71.7516	47089.8151	148599.089	2343438.9283	648.594	0.036946	226.759	0.78172	228.9284	1.0083	352.1915	0.12659	339.9557	86991.3047	292.1093	0.51107	324.3565	0.21369	5580090	-0.76883	734.955	141.063	140.4512	293.2302	271.1995	72427.8594	209.9152	0.34863	246.3535	3471270
016	2017-07-28t1449	1501271817	egg	-2.5893	-50.8065	-282.0059	156.4132	27.8731	2975.9096	9467.7942	52743.5743	0	1324.1572	0	-0.01469	0	-0.030805					0	0.022653	0	0.16323	0	1.8714	0	0	0				0	-0.10713	0	0
016	2017-07-28t2000	1501290459.7	larva	2.5893	-45.628	-276.8273	151.1421	27.5247	2776.8455	8840.7083	48069.6423	0	0.56875	0	-0.30572	0	-0.3156					0	-0.28149	0	-0.2002	0	1.0413	0	0	0				0	-0.12732	0	0
016	2017-07-28t2256	1501301049.74	larva	5.5309	-42.6863	-273.8857	147.8694	27.8322	2747.8032	8754.4406	48089.2989	0	-0.029324	0	-0.46972	0	-0.47587					0	-0.45385	0	-0.4027	0	0.62304	0	0	0				0	-0.1393	0	0
016	2017-07-29t0249	1501315011.82	larva	9.4093	-38.8079	-270.0073	153.9039	27.7314	2891.2987	9202.6077	50775.1149	0	-0.47228	0	-0.68543	0	-0.68647					0	-0.68154	0	-0.66638	0	0.11752	0	0	0				0	-0.15574	0	0
016	2017-07-29t0743	1501332695.58	larva	14.3215	-33.8958	-265.0952	153.9045	27.377	2853.9284	9080.3156	49478.4982	0	-0.85157	0	-0.95921	0	-0.95344					0	-0.97205	0	-0.99638	0	-0.46229	0	0	0				0	-0.17779	0	0
016	2017-07-29t1049	1501343808.39	larva	17.4083	-30.8089	-262.0083	218.4571	32.2139	4936.8505	15711.8499	96611.5885	347.372	0.31644	201.097	1.5871	199.3823	1.6009	298.1842	-0.52767	291.7976	8050.9727	256.2057	1.5509	281.2241	1.3922	538940	-0.18601	337.541	62.2297	59.1938	165.1977	141.9824	4460.3369	93.0113	0.039782	126.1229	166776
016	2017-07-29t1632	1501364386.82	larva	23.1246	-25.0927	-256.292	396.0837	38.0828	11419.1918	36059.8944	280922.9154	456.734	0.22604	242.224	1.8745	240.5143	1.9011	358.1111	-0.27427	350.0654	22202.8906	308.1453	1.8162	335.6625	1.5307	1482170	0.21833	356.894	66.7744	64.0147	179.4704	156.9936	11127.1631	98.9031	0.038846	135.8334	408592
016	2017-07-29t1928	1501374961.2	larva	26.0619	-22.1553	-253.3547	346.015	33.2025	8598.1214	27146.5903	185513.9777	545.981	0.2984	235.219	1.6394	229.4649	1.6124	371.1198	-0.28565	360.1447	17442.6328	315.4481	1.7495	348.1816	1.463	1089070	-0.50901	626.2	62.7692	59.646	184.6955	162.6535	8680.6875	94.6701	0.018868	128.8007	290621
016	2017-07-29t2249	1501387021.02	larva	29.4119	-18.8054	-250.0048	261.3695	30.1745	6028.3702	19054.286	122031.8455	601.149	0.23337	268.736	1.9498	267.0317	1.9882	376.9429	-0.36715	362.9479	12439.1152	320.9742	1.6429	346.7637	1.2418	878499	-1.0527	532.396	73.7978	70.1882	194.2501	178.6682	6410.2534	109.2903	0.04946	147.4333	241245
016	2017-07-30t0416	1501406651.71	larva	34.8648	-13.3524	-244.5518	589.368	52.5227	24928.5994	78826.9607	879298.8712	500.565	-0.39127	248.824	1.4088	245.6163	1.4306	361.2831	-0.69185	355.6058	47689.3672	308.3416	1.2231	339.9816	0.84069	3271290	0.78273	469.061	71.3499	68.7366	176.1245	161.863	23248.4297	103.4113	0.015733	139.3109	938037
016	2017-07-30t0714	1501417322.32	larva	37.8289	-10.3884	-241.5877	635.3171	99.4698	32752.9463	106014.8911	1465199.4984	755.499	0.15099	187.296	0.37789	184.9016	0.40834	410.8565	-0.39856	356.4463	71078.1719	258.8567	0.50432	297.9814	0.2607	3223920	0.4355	893.831	60.652	57.7615	180.3008	153.3958	31192.0391	94.1237	-0.023634	132.3452	1044000
016	2017-07-30t1049	1501430221.8	larva	41.4121	-6.8052	-238.0045	758.515	55.177	32789.0284	103499.3956	1193063.9117	1221.65	1.1741	221.459	0.68305	213.9427	0.64758	710.3993	1.8855	688.8977	122899.0781	293.2167	0.69623	422.5607	1.2124	3825040	0.64262	505.855	67.9159	65.6463	173.9354	156.5573	30090.832	100.2929	-0.018577	132.4936	1173040
016	2017-07-30t1600	1501448907.7	larva	46.6026	-1.6146	-232.814	810.0667	53.4354	39340.9483	124301.9656	1550108.922	2115.64	3.0688	247.19	0.79536	235.8677	0.7119	736.5214	1.936	573.1987	152459.9375	334.3744	0.89175	421.9303	0.88573	5109420	1.2651	630.134	75.0466	72.0804	191.6025	170.1861	39661.7266	108.9728	-0.010313	146.6083	1551210
016	2017-07-30t1914	1501460533.15	adult	49.8319	1.6146	-229.5847	908.5936	66.5714	46072.4062	145530.8194	1930199.6262	1531.09	1.4909	242.676	0.65937	238.4619	0.68666	703.8351	1.5753	619.4151	170328.0938	310.7646	0.52698	395.8137	0.53251	5865230	1.592	578.413	72.4972	70.0352	176.7559	159.7214	42774.9297	106.0854	-0.028051	139.8559	1752180
016	2017-07-30t2249	1501473422.79	adult	53.4123	5.1951	-226.0043	1005.0504	66.9732	53837.9648	169806.5474	2410349.3642	1395.27	0.98292	235.016	0.42309	225.2782	0.36454	622.1958	0.80429	551.7159	176081.4062	327.0172	0.60743	407.6074	0.49552	6627920	1.8622	840.896	70.8974	67.4654	201.4958	174.039	57023.3086	106.8745	-0.036824	148.649	1999450
016	2017-07-31t0344	1501491135.21	adult	58.3325	10.1152	-221.0841	972.5528	72.2569	56549.9332	178316.3656	2735111.0757	1769.91	1.7735	232.558	0.30548	221.1448	0.2148	712.3026	1.3918	600.8045	210841.5781	349.9184	0.86677	451.9076	0.88316	6871620	1.6239	565.086	67.6226	65.0942	183.036	161.1564	54178.6523	102.5634	-0.069028	135.4424	1998110
016	2017-07-31t0702	1501503002.23	adult	61.6289	13.4116	-217.7878	1100.7021	76.5391	66867.6001	210776.94	3405794.7322	1160.32	0.19339	200.494	-0.37867	188.1669	-0.49472	624.9071	0.57847	538.6599	218717.4844	298.3006	0.040127	405.0384	0.27881	7000250	1.4341	1000.72	59.0725	56.1237	172.7193	151.1909	60451.7461	92.6896	-0.13527	127.6208	2062520
016	2017-07-31t1233	1501522856.05	adult	67.1438	18.9266	-212.2728	1028.0568	68.8983	56353.4492	177740.6666	2564961.7776	1254.71	0.28753	253.756	0.66832	247.4061	0.68359	572.1296	0.046616	503.7665	168778.2344	316.8044	0.25467	391.9498	-0.0059984	7483770	1.3607	622.175	78.8031	76.2673	185.2473	167.3926	54647.9688	110.8123	-0.051892	144.2542	2324060
016	2017-07-31t1528	1501533413.92	adult	70.0765	21.8593	-209.3401	1120.2808	71.6921	64360.4532	203065.0519	3062957.1419	1740.35	1.4909	245.722	0.50337	235.7205	0.42737	681.0497	0.93584	538.3365	229513.75	336.0833	0.63999	428.6195	0.49857	8262650	1.8443	652.306	76.2457	72.1299	228.3253	201.9609	76945.6328	115.9586	-0.021625	166.6923	2563840
016	2017-07-31t1849	1501545421.42	adult	73.412	25.1947	-206.0046	1046.2906	76.7831	65635.8086	207040.8474	3416493.7754	1123.89	-0.090121	206.836	-0.53995	198.0964	-0.59538	515.8903	-0.48024	422.149	176950.375	296.0268	-0.20599	359.8256	-0.53017	7083310	0.62482	494.904	65.0889	62.6952	166.2072	149.8941	57009.082	97.5379	-0.19674	129.7188	2229040
016	2017-08-01t0016	1501565080.11	adult	78.8727	30.6555	-200.5439	1039.5722	68.7971	58562.6152	184510.7497	2784044.3341	1487.44	0.85412	239.706	0.41381	226.8989	0.22478	618.4684	0.55223	481.6599	189869.8125	337.7713	0.82523	417.5757	0.391	7340770	0.55794	629.194	79.3709	76.6405	190.0718	173.3255	58352.0469	113.9943	-0.071343	149.8477	2430650
016	2017-08-01t0312	1501575652.94	adult	81.8096	33.5924	-197.607	1089.863	72.7253	62957.4451	198471.8833	3048718.6773	1486.46	0.90966	213.122	-0.4131	208.4012	-0.35462	595.3534	0.4206	483.7572	196466.625	281.1325	-0.59763	384.6793	-0.11139	7013190	0.20079	907.849	73.2679	70.4733	200.9732	179.274	66321.1406	111.0581	-0.12168	152.6893	2411030
016	2017-08-01t0649	1501588621.94	adult	85.4121	37.1949	-194.0045	1066.129	71.5139	59748.896	188183.2233	2841800.342	926.362	-0.58569	247.937	0.78768	236.8851	0.62619	547.4516	0.036471	508.7249	171352.3438	351.3094	1.3851	445.0193	1.0601	7742810	0.63955	474.12	80.7733	77.3579	209.0144	188.1849	65421.5	118.9559	-0.040536	161.703	2522470
016	2017-08-01t1200	1501607326.17	adult	90.6077	42.3905	-188.8089	1167.8869	73.3129	68447.1232	215665.0242	3358008.2825	966.336	-0.42301	234.989	0.40855	225.2862	0.2731	510.2528	-0.22218	456.1096	182670.5156	323.3641	0.71233	395.2529	0.25646	8405080	1.0637	967.981	85.416	79.1716	258.4075	227.7978	92509.8984	140.3465	0.2331	198.2493	3055160
016	2017-08-01t1457	1501617904.07	adult	93.546	45.3288	-185.8706	1079.2882	75.1416	64286.9935	202504.4179	3246360.4686	728.751	-1.1238	237.782	0.5716	229.5259	0.48035	490.9493	-0.3682	458.2896	164958.9688	327.1872	0.92475	406.7371	0.59901	7985420	0.68055	418.629	81.3867	78.8396	186.3842	173.5183	62625.0898	116.5738	-0.10716	151.557	2733210
016	2017-08-01t1849	1501631822.81	adult	97.4123	49.1951	-182.0043	1064.3679	72.9869	66570.0938	210124.437	3434031.4297	1013.97	-0.16808	217.845	-0.14456	210.4525	-0.2163	512.6425	0.085191	450.3599	178399.5938	310.05	0.48561	394.8841	0.48177	7564870	0.26363	698.888	76.3062	72.5031	243.3048	229.4377	84670.0781	118.7501	-0.092513	182.6137	2649810
016	2017-08-01t2344	1501649578.43	adult	102.3445	54.1272	-177.0721	1002.8736	74.3253	59250.9378	186979.1177	2933984.8099	1389.53	1.2563	219.986	0.034793	209.2488	-0.19136	559.8379	1.0275	446.7639	173549.75	311.7214	0.70972	396.2007	0.71514	6804400	-0.4115	810.106	81.1726	77.6751	205.3697	185.1307	63664.6094	121.8531	-0.072649	160.9068	2510750
016	2017-08-02t0249	1501660626.29	adult	105.4133	57.1961	-174.0033	1070.753	73.041	64356.7922	202933.9026	3198921.9075	935.146	-0.29224	217.759	0.002337	211.8187	-0.035403	443.762	-0.60252	382.6442	149547.7969	292.0996	0.11169	341.8166	-0.50895	7320410	0.015418	843.043	84.7134	81.3949	202.6292	186.5806	68286.0234	125.5343	-0.041297	165.1362	2847810
016	2017-08-02t0833	1501681255.88	adult	111.1438	62.9265	-168.2728	1072.5097	76.9609	66049.3606	208203.9097	3428399.0689	935.525	-0.1728	206.547	-0.36354	203.0216	-0.31364	436.8866	-0.47976	371.1775	150725.875	269.5888	-0.55807	332.8358	-0.55465	7117400	-0.17152	565.738	85.7479	82.9811	193.4073	176.8731	66725.5078	123.3861	-0.086179	158.2227	2954790
016	2017-08-02t1129	1501691828.1	adult	114.0805	65.8632	-165.3361	1087.6186	77.6329	67669.8287	213300.2048	3529288.9506	749.476	-0.86287	213.009	-0.022205	211.1768	0.09522	425.0839	-0.55415	394.2255	150479.6875	281.8581	-0.0013628	344.0275	-0.15131	7522200	0.19358	924.258	85.2803	81.4369	256.8628	224.67	90929.4297	134.4222	0.020052	191.791	3011590
016	2017-08-02t1449	1501703835.54	adult	117.4159	69.1986	-162.0007	1198.0324	75.4636	75586.8087	238355.1123	3958647.771	647.228	-1.2401	188.431	-1.0463	185.6981	-0.97624	365.9023	-1.4356	330.3433	144531.4062	248.2372	-1.2224	296.3734	-1.3594	7430590	0.12107	701.376	75.9601	72.6376	199.8385	178.3992	78936.1953	115.9404	-0.18244	156.7053	2995410
016	2017-08-02t2017	1501723498.63	adult	122.8779	74.6606	-156.5388	1045.75	76.5542	64595.5964	203686.0332	3357273.0223	704.577	-0.91909	179.382	-1.3609	173.4383	-1.4454	377.3698	-1.0489	345.9678	127173.6406	248.1451	-1.089	311.4961	-0.76056	6044830	-1.0577	603.155	77.0159	74.3761	184.9828	167.959	62339.207	115.0939	-0.20285	149.355	2595280
016	2017-08-02t2312	1501734054.98	adult	125.8102	77.5929	-153.6064	1115.4698	78.2828	71490.3937	225387.6256	3805411.7803	1196.28	1.312	168.19	-1.8281	163.51	-1.858	338.4471	-1.6499	318.4246	126240.75	225.5839	-1.9393	279.8894	-1.6023	6269940	-0.84155	1363.38	73.8603	69.9204	206.3625	184.024	76973.2031	115.8248	-0.20345	158.424	2753440
016	2017-08-03t0249	1501747028.08	adult	129.4138	81.1966	-150.0028	1092.1913	74.2196	67232.9894	211897.6776	3433427.5022	916.939	0.15216	226.76	0.88146	222.8735	0.86795	447.6036	0.46293	396.493	157108.875	286.4925	0.61445	344.6326	0.41084	7957930	0.61981	547.538	90.9589	87.6588	209.6671	192.5137	73593.1406	130.0554	-0.084279	168.1497	3192110
016	2017-08-03t0801	1501765746.59	adult	134.6134	86.3962	-144.8032	1155.6058	73.8762	68597.8168	216176.4754	3422024.8151	933.933	0.33845	190.703	-0.68419	186.8552	-0.69589	394.1353	-0.34643	358.6866	141494.5781	252.6316	-0.65824	306.7368	-0.57152	6833270	-0.30578	1037.81	78.6887	74.4496	230.1477	201.8943	82623.0391	124.2722	-0.15187	177.1055	2819570
016	2017-08-03t1057	1501776335.78	adult	137.5548	89.3376	-141.8618	1163.4982	74.7373	68337.6229	215285.3348	3434016.2234	1024	0.82287	183.784	-0.96955	179.7035	-0.99212	355.4492	-0.99424	329.1966	127250.8125	243.5301	-0.98646	296.8521	-0.80672	6564940	-0.50757	1319.9	82.924	78.8304	229.5311	210.5193	82172.1406	128.0317	-0.12933	184.13	2962130
016	2017-08-03t1449	1501790228.2	adult	141.4138	93.1966	-138.0028	1094.4707	78.1734	67661.5579	213284.8326	3515586.6436	681.535	-0.76457	197.61	-0.30803	192.0808	-0.40767	375.1372	-0.51197	352.9283	132423.4219	272.9173	0.26093	322.7324	0.059448	6974630	-0.15149	810.697	79.8764	76.1396	218.5066	192.0505	77132.8438	126.3766	-0.15679	169.2974	2819240
016	2017-08-03t1944	1501807979.69	adult	146.3448	98.1276	-133.0718	1123.9465	75.1209	70348.4462	221825.3011	3642433.8996	598.993	-1.1137	178.331	-1.141	175.3186	-1.12	340.743	-1.061	306.3768	125393.4375	235.2922	-1.2162	273.8385	-1.3438	6545470	-0.45667	515.245	79.6728	76.4673	192.075	178.4687	70683.5938	121.2254	-0.2226	161.4487	2924310
016	2017-08-03t2249	1501819029.64	adult	149.4142	101.197	-130.0024	1219.7687	73.8159	74102.4401	233338.2994	3811396.4104	817.037	0.014511	184.838	-0.82986	180.7086	-0.86596	396.6532	0.13694	352.472	153504.7812	245.4941	-0.77501	294.1484	-0.67564	7146560	0.020203	924.299	82.1802	77.5568	227.7605	203.9857	88143.3125	131.7107	-0.14081	174.5729	3177410
016	2017-08-04t0433	1501839678.63	adult	155.1501	106.9328	-124.2665	1159.4193	76.311	74682.9884	235400.6034	3988698.9296	1057.42	1.309	238.183	1.5557	234.6441	1.4841	451.0871	1.4017	383.1573	175923.9531	290.6815	1.082	334.053	0.62553	9274830	1.5766	1249.36	99.3715	95.4529	234.3246	208.3835	91386.5781	142.7935	-0.059531	184.4582	3869530
016	2017-08-04t0729	1501850242.84	adult	158.0846	109.8673	-121.332	1203.6168	76.2703	75658.1997	238307.0038	4020690.282	806.774	0.076153	209.205	0.27425	208.7348	0.36239	404.1068	0.50102	353.1758	159622.1875	268.4486	0.19107	304.8614	-0.24748	8258160	0.83624	766.541	87.4272	85.6928	203.3216	185.6523	80312.0391	131.4258	-0.18527	166.3138	3451100
016	2017-08-04t1049	1501862230.61	adult	161.4145	113.1973	-118.0021	1143.0954	78.4186	72700.967	229045.7005	3883523.3304	678.518	-0.53623	204.664	0.074054	200.3148	-0.0022809	406.3972	0.6174	378.5395	154024.5312	286.1859	0.91231	343.1545	0.97325	7755540	0.48293	764.382	88.1568	82.455	275.467	248.2034	104402	147.0662	-0.041628	213.3808	3340610
016	2017-08-04t1617	1501881909.8	adult	166.881	118.6637	-112.5357	1158.4006	77.4344	75783.9965	238872.2492	4102440.2653	945.473	0.87528	232.492	1.2874	229.608	1.2302	436.6724	1.3708	368.2735	172922.25	289.0282	1.0219	334.401	0.73693	9184380	1.4217	712.084	99.2812	95.8006	220.3791	207.5639	87270.1094	144.9572	-0.089497	188.4818	3922000
016	2017-08-04t1915	1501892597.69	adult	169.8498	121.6326	-109.5668	1245.466	81.2522	83425.1046	262828.6284	4688747.9098	719.251	-0.24327	181.626	-0.95926	177.4601	-0.99792	360.5241	-0.21792	337.3711	156827.9688	245.6189	-0.74283	302.7353	-0.24573	7899470	0.57544	656.747	79.4064	74.4517	230.603	216.3636	100312.2812	128.5329	-0.29197	191.8149	3453620
016	2017-08-04t2249	1501905428.93	adult	173.4141	125.1968	-106.0026	1293.9511	78.3935	80830.6422	254523.2104	4268481.7344	838.947	0.39043	207.458	0.16327	202.3232	0.043002	394.3669	0.56781	354.3788	166422.8125	273.7829	0.38574	324.9144	0.46531	8751620	1.1102	867.569	91.449	87.6789	238.6083	219.0543	100692.7188	136.4365	-0.22835	184.6687	3857780
016	2017-08-05t0401	1501924157.01	adult	178.6163	130.3991	-100.8003	1277.9874	77.1124	80460.0201	253396.1402	4227352.7261	775.749	0.11094	219.566	0.67747	218.6643	0.71336	421.4962	1.2508	386.736	177028.4062	294.9265	1.2348	351.9899	1.3572	9215390	1.3765	477.48	96.4214	92.9305	227.0592	213.3173	95364.875	144.4329	-0.16936	191.0415	4046900
016	2017-08-05t0715	1501935803.59	adult	181.8515	133.6342	-97.5652	1214.7316	81.8276	78338.9244	246988.8686	4258365.1256	688.636	-0.3053	204.686	0.0074385	199.553	-0.11032	396.5455	0.74062	368.6239	162187.125	277.5489	0.50922	333.1658	0.76091	8362250	0.85145	721.128	90.9204	85.4665	250.3775	231.3975	102404.4062	146.7989	-0.16377	208.7605	3714460
016	2017-08-05t1049	1501948631.77	adult	185.4148	137.1976	-94.0018	1304.9972	79.726	86176.2816	271380.657	4786555.5009	766.586	0.1101	208.355	0.15552	204.3048	0.075972	409.7756	1.0978	382.1078	184399.0312	280.4229	0.61447	336.5687	0.8857	9357420	1.4367	699.62	93.3276	88.8717	247.4492	226.6651	111352.125	143.8871	-0.23849	194.154	4191440
016	2017-08-05t1545	1501966405.03	adult	190.3519	142.1346	-89.0648	1274.7054	77.7287	82719.8188	260687.1178	4433880.2405	749.714	0.05328	209.148	0.17121	205.5635	0.10905	381.9438	0.51862	350.9803	164999.7344	273.5259	0.30259	322.9414	0.44147	9016140	1.2246	644.93	95.939	91.7242	241.5356	228.4544	104343.3594	145.431	-0.27479	199.3565	4135840
016	2017-08-05t1903	1501978284.68	adult	193.6518	145.4345	-85.7648	1263.3636	77.9551	80526.0204	253634.5143	4326692.2004	688.016	-0.23924	213.364	0.34647	210.1567	0.29129	394.1189	0.85289	368.6292	165529.9375	284.5339	0.75081	337.9206	0.95518	8958070	1.1852	648.405	99.8987	95.1553	240.0431	216.3948	100818.0859	150.9481	-0.22679	194.8978	4194250
016	2017-08-06t0033	1501998078.35	adult	199.15	150.9328	-80.2666	1261.7623	80.557	81474.8485	256710.5217	4411011.6441	1044.08	1.5663	213.867	0.34725	210.6473	0.29064	368.6573	0.29185	335.4189	156679.3281	272.5792	0.20935	313.7752	0.12335	9087640	1.2524	1316.33	99.4706	95.5372	224.0405	204.7951	95217.1953	146.2388	-0.41843	185.6734	4226700
016	2017-08-06t0344	1502009600.22	adult	202.3505	154.1333	-77.0661	1249.7519	77.7781	80900.3068	254952.4448	4341906.5201	696.781	-0.15442	222.513	0.72272	220.4635	0.69952	401.7722	1.1535	392.9383	169547.875	298.8927	1.3031	364.5787	1.8765	9386060	1.4196	688.308	104.605	98.7647	306.4948	290.6933	129340.8047	165.1464	-0.049885	252.0102	4412470
016	2017-08-06t0705	1502021675.11	adult	205.7047	157.4874	-73.712	1241.6579	78.3469	78961.2753	248637.0953	4220957.72	670.847	-0.26744	189.997	-0.75215	187.3803	-0.73535	327.6854	-0.69998	313.7989	135006.375	254.1214	-0.61335	295.2743	-0.53093	7820470	0.51748	936.988	92.6282	88.5467	218.6508	201.2637	90084.1484	143.4778	-0.67057	181.5775	3812670
016	2017-08-06t1219	1502040442.14	adult	210.9177	162.7005	-68.4989	1294.5214	81.2698	82229.5505	258921.738	4417289.4541	845.807	0.62479	203.161	-0.18035	201.8596	-0.13274	330.8625	-0.60555	317.4254	141940.0156	264.591	-0.20392	301.4998	-0.32637	8709930	1.0234	1008.29	98.7901	95.4816	220.8061	202.6427	94725.8125	148.4637	-0.70191	184.4302	4235330
016	2017-08-06t1513	1502050893.19	adult	213.8208	165.6035	-65.5958	1184.4779	79.5222	79547.6235	250772.3079	4440174.4281	620.285	-0.47632	206.274	-0.051851	204.6426	-0.023798	359.7648	0.17047	350.0237	149302.4062	276.7042	0.27426	328.625	0.58852	8551070	0.93062	710.538	107.047	101.9607	283.4053	267.0127	117613.1875	164.5148	-0.27141	230.4449	4437650
016	2017-08-06t1849	1502063829.96	adult	217.4143	169.1971	-62.0023	1283.1359	81.3948	84689.341	266934.1369	4667777.6165	554.112	-0.78253	191.007	-0.74073	191.5172	-0.5974	318.3482	-0.93001	306.7579	140709.9062	256.1536	-0.57771	289.9525	-0.72537	8432400	0.86299	692.64	99.4053	95.7893	240.3048	219.2237	106214.7109	158.687	-0.54806	198.7626	4388440
016	2017-08-07t0001	1502082550.61	adult	222.6145	174.3973	-56.8021	1122.4517	79.2322	72996.3614	230147.9901	3972861.2839	607.117	-0.48791	202.215	-0.25513	200.1883	-0.23869	343.2759	-0.23839	328.6458	130788.1328	267.4663	-0.14878	309.6312	-0.077627	7694900	0.43801	685.878	107.143	102.1601	238.857	226.6197	91004.5156	164.426	-0.45691	211.3145	4077130
016	2017-08-07t0257	1502093148.74	adult	225.5584	177.3412	-53.8582	784.0357	75.3392	47587.3996	151212.7131	2404507.796	436.864	-1.312	177.193	-1.3723	173.6545	-1.3902	304.9702	-1.2919	298.155	75937.5938	245.6478	-1.0153	284.1914	-0.91781	4402890	-1.4835	452.496	96.8297	92.3002	222.8138	210.8467	55480.6484	157.5651	-0.79592	197.1132	2406020
016	2017-08-07t0649	1502107036.14	adult	229.4161	181.1988	-50.0006	1095.467	77.7978	71363.594	224957.8033	3891930.5428	641.778	-0.26906	198.259	-0.44435	195.7026	-0.44758	322.9633	-0.78007	315.3883	120465.3125	263.4493	-0.33285	300.5227	-0.38664	7375630	0.25845	723.742	107.996	102.2896	237.8098	226.2357	88703.0469	170.2898	-0.37855	210.5409	4017680
016	2017-08-07t1145	1502124831.27	adult	234.3591	186.1419	-45.0575	1195.6574	80.8592	75781.5971	238663.4276	4097440.4107	611.162	-0.38407	194.745	-0.6086	192.8483	-0.5815	320.885	-0.81779	313.2536	127070.4531	262.0112	-0.40263	298.6324	-0.45147	7697100	0.45753	712.886	108.186	102.1	243.1171	227.9999	96274.3516	174.5578	-0.31054	213.7922	4275940
016	2017-08-07t1449	1502135837.88	adult	237.4165	189.1993	-42.0001	1110.7259	79.6504	73013.602	230364.8438	4042845.0682	578.281	-0.52542	196.057	-0.55551	195.6415	-0.46565	316.8957	-0.91848	311.172	120737.2656	262.7801	-0.38281	296.6011	-0.51804	7463900	0.32706	729.209	109.224	103.7401	243.313	230.4219	92702.2344	176.8353	-0.28412	216.3899	4158160
016	2017-08-07t1940	1502153322.06	adult	242.2733	194.056	-37.1434	1114.1485	78.1771	73498.0263	231769.6702	4040309.2818	640.411	-0.17872	189.576	-0.85607	187.6377	-0.83102	318.314	-0.85401	311.7276	121914.25	258.1305	-0.57045	294.8431	-0.57687	7260750	0.21691	679.77	106.728	100.0313	243.6857	231.7234	93331.6406	176.7584	-0.3938	216.2477	4087680
016	2017-08-07t2249	1502164640.69	adult	245.4173	197.2001	-33.9993	1132.0057	77.833	72295.7684	227845.4229	3906925.0817	706.055	0.17254	194.718	-0.63253	193.7022	-0.57048	325.1966	-0.64827	317.3092	122599.1172	263.4418	-0.38537	301.5003	-0.37763	7339520	0.26879	823.321	110.625	104.2103	247.0844	234.2141	93150.8203	182.1509	-0.24631	219.548	4169800
016	2017-08-08t0249	1502179040.56	adult	249.4173	201.2	-29.9993	1080.9948	79.0049	72193.7771	227714.8896	4000992.0232	475.27	-0.95487	190.33	-0.841	188.5506	-0.81352	320.495	-0.76088	314.3629	120826.625	260.3838	-0.51066	297.9899	-0.4908	7163270	0.16998	486.984	108.425	101.7298	243.8409	232.7477	91928	180.7709	-0.39255	218.3821	4080690
016	2017-08-08t0724	1502195578.48	adult	254.0111	205.7939	-25.4055	1041.6544	80.8945	68070.061	214815.2923	3725787.2588	661.665	0.0089485	189.426	-0.89539	187.4932	-0.87771	325.8123	-0.59911	317.5337	115663.3828	259.0543	-0.57397	299.6577	-0.44979	6721770	-0.087826	636.279	110.085	102.8987	254.5078	243.4997	90350.25	183.0266	-0.40579	225.4895	3906380
016	2017-08-08t1049	1502207843.29	adult	257.418	209.2008	-21.9986	1088.2565	78.7814	69303.592	218475.1833	3757495.9709	576.158	-0.39524	192.82	-0.75096	191.6515	-0.70018	326.7877	-0.56232	318.6449	118297.1562	262.6197	-0.45962	301.9707	-0.38944	6966990	0.061165	699.094	111.474	104.8888	246.7924	236.0801	89338.8359	184.3759	-0.42865	220.9218	4027770
016	2017-08-08t1449	1502222244.4	adult	261.4183	213.2011	-17.9983	1065.866	78.0293	68285.6556	215320.5734	3689751.499	622.886	-0.13519	192.649	-0.77057	191.4398	-0.72375	328.7028	-0.50049	320.9937	117346.8906	261.8337	-0.50197	303.6401	-0.35075	6861590	0.00097996	656.489	112.325	105.6372	247.0827	234.1176	88208.5234	185.6526	-0.46749	221.2735	4000690
016	2017-08-08t1849	1502236638.74	adult	265.4168	217.1995	-13.9998	1025.5782	76.7268	65568.6818	206983.2219	3560875.2405	606.242	-0.19129	192.145	-0.80567	189.3588	-0.83483	339.4543	-0.20907	328.9781	116093.3672	264.0918	-0.43852	310.0604	-0.17903	6568290	-0.1731	709.363	113.451	107.0495	248.3731	238.7937	84943.6094	185.2894	-0.57094	223.7058	3878220
016	2017-08-08t2249	1502251033.31	adult	269.4153	221.198	-10.0013	1009.6905	76.2124	62353.8317	196614.3353	3323728.4239	639.476	0.0010687	195.217	-0.67595	193.7501	-0.64381	330.3779	-0.4381	323.5456	107703.1875	266.0202	-0.38774	308.5957	-0.23187	6354300	-0.30073	674.684	115.291	108.7443	241.8344	232.2223	78838	186.5931	-0.60704	218.8759	3752720
016	2017-08-09t0249	1502265432.46	adult	273.415	225.1978	-6.0016	956.1591	76.8984	59894.5812	189069.4087	3223651.3305	599.509	-0.17044	199.524	-0.48791	196.8255	-0.5117	343.8458	-0.083723	337.2378	107623.7422	277.4698	-0.016803	323.3527	0.16308	6235320	-0.37162	660.115	119.275	113.0746	254.1514	244.4924	79549.375	193.5978	-0.41797	229.4782	3727460
016	2017-08-09t0649	1502279832.7	adult	277.4151	229.1979	-2.0015	960.2336	73.7017	57636.2611	181828.5992	2972754.159	617.552	-0.053216	202.554	-0.35761	199.6122	-0.3909	355.3629	0.21421	348.5234	106964.2266	284.3375	0.19342	330.7105	0.34693	6096060	-0.45524	741.227	122.661	115.2766	268.7564	257.2095	80895.6797	202.4004	-0.16026	240.1836	3691610
016	2017-08-09t1049	1502294243.58	dead	281.4181	233.2009	2.0015	958.2005	75.2044	57611.322	181801.6203	2999356.3607	628.031	0.026721	202.848	-0.35382	202.3113	-0.27192	343.2677	-0.088082	337.4249	103323.5781	275.717	-0.11211	319.2764	0.022266	6104520	-0.44863	713.188	123.992	116.1844	264.5444	257.1632	79627.8516	207.395	-0.053558	243.1387	3731420
017	2017-07-28t1449	1501271837.68	larva	0	-58.4619	-170.9549	153.6367	28.7698	2932.057	9340.6855	52895.0155	0	2.7295	0	-0.16069	0	-0.17373					0	-0.12964	0	-0.019738	0	1.4396	0	0	0				0	-0.11709	0	0
017	2017-07-28t2000	1501290480.11	larva	5.1785	-53.2834	-165.7765	151.1174	28.2563	2823.2513	8994.3675	49957.4034	0	0.023709	0	-0.45009	0	-0.4567					0	-0.43319	0	-0.37856	0	0.67145	0	0	0				0	-0.13784	0	0
017	2017-07-28t2256	1501301069.95	larva	8.1201	-50.3418	-162.8348	151.1184	28.3445	2831.6085	9021.7732	50258.1845	0	-0.34617	0	-0.61373	0	-0.6165					0	-0.60574	0	-0.57909	0	0.28036	0	0	0				0	-0.15018	0	0
017	2017-07-29t0249	1501315032.57	larva	11.9986	-46.4633	-158.9563	153.3077	28.3946	2906.8906	9256.7775	51904.3445	0	-0.68771	0	-0.82956	0	-0.82706					0	-0.83428	0	-0.84079	0	-0.19561	0	0	0				0	-0.16718	0	0
017	2017-07-29t0743	1501332715.74	larva	16.9106	-41.5513	-154.0443	255.9035	33.8708	6521.6866	20671.6456	144114.0298	639.069	1.5193	165.625	1.1324	163.537	1.1357	276.3673	-0.68623	260.272	9949.2236	215.0325	1.1422	247.3675	1.1122	582007	-0.080721	812.186	62.0576	57.3212	205.3732	177.3076	7393.4336	104.7033	0.070238	155.1246	218070
017	2017-07-29t1049	1501343828.99	larva	19.9976	-38.4643	-150.9573	229.895	34.6584	5414.1043	17175.8327	118372.269	474.913	0.55623	224.889	1.7851	222.7974	1.8001	337.4013	-0.31472	324.2686	10122.04	272.4098	1.5904	302.8367	1.4251	657800	-0.33795	440.923	68.2552	63.2626	216.9304	197.5086	6507.9111	110.602	0.077445	156.558	199646
017	2017-07-29t1632	1501364407.55	larva	25.7139	-32.748	-145.2411	153.9207	28.4324	2900.989	9238.366	51707.7255	0	-1.45	0	-1.6042	0	-1.5812					0	-1.6625	0	-1.7508	0	-1.6159	0	0	0				0	-0.23627	0	0
017	2017-07-29t1928	1501374981.48	larva	28.6511	-29.8108	-142.3039	393.5156	42.3393	12606.2892	39903.147	347058.9277	507.597	-0.0032897	256.697	1.8167	254.6834	1.8483	387.0809	-0.25689	378.5696	26321.5039	327.918	1.7572	361.6212	1.4274	1722440	-0.11796	431.549	69.0842	65.4387	195.4471	174.5506	13290.4043	107.8708	0.047609	144.6351	463555
017	2017-07-29t2249	1501387042.23	larva	32.0013	-26.4606	-138.9536	541.4404	53.2189	23515.5801	74494.7671	854766.5084	839.24	0.76448	177.385	0.53786	172.0147	0.51637	329.9729	-0.83986	313.0291	41246.6133	260.1694	0.8361	296.8801	0.61479	2200110	0.023435	1232.69	59.6352	53.7828	237.5464	207.9604	29693.2988	108.4768	0.039694	169.3524	739656
017	2017-07-30t0416	1501406672.96	larva	37.4542	-21.0076	-133.5007	580.2171	43.6797	22138.7194	69879.9023	699847.4079	663.33	-0.079811	268.384	1.5619	263.771	1.5691	460.7245	0.014188	429.5604	54365.4844	348.6584	1.5428	397.4291	1.2205	3143590	0.39635	799.215	77.2565	71.9138	234.8055	208.4345	27707.0527	124.4873	0.072371	183.5709	904906
017	2017-07-30t0714	1501417343.41	larva	40.4183	-18.0436	-130.5367	666.7601	46.5982	24992.4277	78822.8474	785488.4037	832.855	0.21013	271.888	1.4658	267.2661	1.4769	535.1955	0.51088	504.0851	71181	350.9382	1.4129	430.46	1.3488	3600610	0.53315	659.671	78.3461	71.8008	275.9749	247.7851	36704.6641	133.7199	0.094216	199.5759	1037540
017	2017-07-30t1049	1501430242.68	larva	44.0014	-14.4605	-126.9535	658.8018	46.2193	25688.7658	81042.3019	831877.9633	1030.92	0.518	210.568	0.38619	203.6799	0.36216	569.8536	0.67266	493.7438	77500.0859	276.2942	0.35275	340.388	0.26893	2860990	-0.48311	492.742	64.1751	61.0009	176.0562	159.5364	23943.6426	98.2014	-0.037163	136.9386	871948
017	2017-07-30t1600	1501448928.64	larva	49.1919	-9.2699	-121.763	678.7455	49.8086	26869.5738	84868.0696	920299.9176	703.697	-0.54049	212.884	0.20624	207.0679	0.20494	504.6385	-0.019024	487.772	71658.6719	282.1943	0.18647	403.9886	0.62632	3021030	-0.81769	656.885	79.1977	71.6668	289.7812	267.4193	41148.9336	138.5465	0.098261	210.5928	1123900
017	2017-07-30t1914	1501460553.97	larva	52.4212	-6.0407	-118.5337	757.4524	55.42	33201.1698	104730.8806	1210347.2533	1472.6	1.191	238.465	0.49018	227.0622	0.40506	823.3497	2.4701	762.7168	144086.1875	330.8348	0.66732	501.8114	1.4753	4169810	-0.13613	1230.21	81.6553	73.9239	308.7285	266.2877	54027.4805	145.7164	0.12863	224.1653	1427820
017	2017-07-30t2249	1501473444.15	larva	56.0018	-2.4601	-114.9531	816.9155	61.6383	40777.006	128784.4245	1688246.0684	749.577	-0.67291	229.271	0.26447	222.2045	0.25222	475.5593	-0.47164	454.2525	101769.6797	303.3393	0.22055	385.8897	0.17847	4904800	0.15788	817.801	75.4638	71.2954	228.1004	201.8565	48813.4883	116.6029	0.00098472	167.8127	1614400
017	2017-07-31t0344	1501491156.58	adult	60.9219	2.4601	-110.033	988.4539	60.9558	47687.7161	150211.3448	1947656.5253	2048.69	2.3493	226.048	0.12461	216.6472	0.069639	765.3221	1.7511	621.1055	192095.8438	299.7576	0.068012	387.6414	0.079619	5662940	0.37521	555.338	66.5519	63.7905	178.3839	157.6459	44774.3711	100.4231	-0.091284	137.618	1667260
017	2017-07-31t0702	1501503023.37	adult	64.2182	5.7564	-106.7367	957.1439	65.1283	52379.4054	165164.1026	2367283.0923	1062.34	-0.13377	223.845	0.012006	218.883	0.0507	611.4882	0.39642	563.809	168159.25	309.0899	0.14152	419.7267	0.37836	6134920	0.4717	1180.04	76.1064	68.7333	296.4434	257.7703	81521.9375	137.3853	0.11918	216.2532	2085850
017	2017-07-31t1233	1501522877.58	adult	69.7333	11.2714	-101.2216	974.2916	67.6082	51170.6729	161356.9777	2253756.7107	918.193	-0.54209	218.863	-0.14959	209.6291	-0.2103	554.3697	-0.14422	510.3001	149125.4531	319.9434	0.32356	433.3454	0.55863	5865980	-0.1008	936.456	74.1278	69.1181	247.2602	212.9315	66513	120.4945	0.012444	178.4392	1986770
017	2017-07-31t1528	1501533434.93	adult	72.6659	14.204	-98.289	957.2074	70.2382	55601.6536	175370.5755	2697368.0762	1094.58	-0.15989	228.784	0.063665	219.2415	-0.0084123	604.4663	0.29451	558.0281	175899.7031	331.1947	0.55853	432.7409	0.54236	6648700	0.31367	1180.48	81.7963	73.2341	340.6436	300.2909	99127.2969	150.8165	0.28091	241.8624	2377080
017	2017-07-31t1849	1501545442.27	adult	76.0013	17.5394	-94.9536	1006.8639	69.0258	52469.607	165262.9059	2334736.7531	1540.99	0.95577	242.113	0.45405	229.901	0.29711	734.6786	1.5496	602.6757	202036.6094	342.9516	0.88403	463.6603	1.0671	6655200	0.12862	644.938	76.2522	71.6296	230.044	203.8528	63262.1016	118.6918	-0.0079345	173.711	2096020
017	2017-08-01t0016	1501565100.97	adult	81.462	23.0002	-89.4929	998.4903	70.6456	55098.6593	173645.6229	2561450.0615	1388.56	0.64067	242.084	0.52554	235.1933	0.51818	605.4508	0.51076	496.9795	174975.2812	310.0291	0.15988	380.8846	-0.18355	6979520	0.1808	1190.65	83.7141	78.4343	258.4757	228.0647	74699.4688	130.6418	0.12101	190.0236	2413560
017	2017-08-01t0312	1501575674.38	adult	84.3991	25.9372	-86.5558	986.1972	69.845	55223.3709	174093.2496	2586622.8449	758.141	-1.0566	227.077	0.044909	224.0965	0.16632	463.5	-0.91213	443.7919	134415	292.0135	-0.32649	371.8278	-0.33497	6563670	-0.29996	846.704	81.9315	76.2736	285.8864	249.8236	82907.0625	135.6419	0.20502	208.6575	2368230
017	2017-08-01t0649	1501588643.44	adult	88.0016	29.5397	-82.9533	872.6069	68.0376	47941.6242	151131.0196	2237666.6169	856.378	-0.7719	212.165	-0.46456	207.6568	-0.4021	427.7919	-1.2813	382.1094	107803.5625	267.8343	-1.0169	319.9833	-1.3101	5325990	-1.4312	790.079	79.9793	77.0506	186.327	171.3383	46954.4062	115.8545	-0.098264	150.7344	2007720
017	2017-08-01t1200	1501607347.72	adult	93.1972	34.7354	-77.7577	896.6001	70.5815	50680.9379	159960.604	2398647.4609	1026.27	-0.2016	215.802	-0.27674	210.2558	-0.26373	446.2339	-0.96967	388.7991	118251.9688	277.9581	-0.64948	342.2718	-0.79235	5718760	-1.2153	749.081	82.6631	78.3315	229.3622	205.4389	60780.9805	126.3039	0.022613	176.0404	2190570
017	2017-08-01t1457	1501617925.05	adult	96.1354	37.6735	-74.8195	856.7381	72.1572	48608.2916	153417.0606	2322596.3946	974.999	-0.31922	203.284	-0.74259	199.6843	-0.66024	439.4218	-0.98767	389.0349	112052.5469	252.0586	-1.4732	317.3974	-1.3102	5170130	-1.752	575.714	81.1647	78.1945	196.021	176.7564	49985.3438	115.7188	-0.12669	153.5615	2064260
017	2017-08-01t1849	1501631843.67	adult	100.0017	41.5398	-70.9532	905.595	68.2938	48635.5415	153390.792	2219543.1534	837.28	-0.7277	184.686	-1.4587	182.6474	-1.3206	439.1609	-0.87124	394.2	111986.0312	246.2163	-1.6397	309.8901	-1.4268	4704880	-2.2091	581.166	73.8797	71.7223	180.9489	161.3123	46141.9766	108.6794	-0.22358	139.245	1882080
017	2017-08-01t2344	1501649599.49	adult	104.9338	46.472	-66.0211	930.167	69.3151	51987.9615	163912.3858	2463417.6534	576.737	-1.6135	155.757	-2.6231	152.4854	-2.5458	348.0623	-2.1027	321.1079	95021.0078	201.0264	-3.2053	247.0128	-2.8966	4239240	-2.6498	515.068	64.7013	62.147	166.4804	146.7019	45449.1602	97.8757	-0.35874	128.2579	1760980
017	2017-08-02t0249	1501660647.8	adult	108.0028	49.541	-62.9521	912.5295	73.8482	52609.6185	165933.6521	2573214.1898	954.746	-0.1659	191.081	-1.0951	187.9565	-1.0199	390.6822	-1.344	355.8803	107828.2734	255.4884	-1.1759	311.0406	-1.2283	5256840	-1.7969	1222.91	78.4124	73.9258	241.2755	216.3382	66592.0312	126.9391	-0.035538	177.9842	2157200
017	2017-08-02t0833	1501681276.89	adult	113.7331	55.2713	-57.2218	812.7911	67.0153	45892.2339	144850.4188	2187276.6304	657.156	-1.2398	209.934	-0.16402	206.3429	-0.12325	393.3571	-1.0993	358.6265	94405.6953	259.79	-0.86619	305.473	-1.2141	5034630	-1.9773	772.012	83.1531	80.0041	211.9185	186.2728	50860.4375	120.386	-0.12715	162.1901	1994180
017	2017-08-02t1129	1501691849.64	adult	116.67	58.2081	-54.2849	928.3873	78.5787	53676.6685	169345.2364	2631869.5176	1361.2	1.7227	224.074	0.53255	218.8028	0.49054	500.5751	0.84144	410.9157	140661.5938	281.8398	0.089105	340.1736	-0.15263	6287950	-0.88117	776.313	95.7151	89.9715	264.0782	231.4886	74205.9688	148.2734	0.14973	198.0027	2685960
017	2017-08-02t1449	1501703856.64	adult	120.0053	61.5434	-50.9496	939.9656	71.5858	54196.3685	171011.85	2621789.4476	836.883	-0.39465	198.602	-0.54184	195.49	-0.49468	385.1617	-1.0126	336.3477	109385.9219	252.4074	-0.98765	298.5775	-1.2181	5625990	-1.4419	1055.61	81.1717	77.8012	206.2826	186.3258	58584.2656	123.2412	-0.11655	161.0154	2299430
017	2017-08-02t2017	1501723520.18	adult	125.4674	67.0055	-45.4875	940.2195	75.0223	54503.4241	171838.7672	2685943.9277	601.308	-1.3411	156.999	-2.3374	152.5101	-2.3568	299.6741	-2.3583	286.0027	85407.125	214.3243	-2.3994	257.3759	-2.2651	4472280	-2.3885	792.716	67.2378	63.3659	194.7322	170.5722	55498.6719	108.0605	-0.27436	149.5753	1915340
017	2017-08-02t2312	1501734075.99	adult	128.3995	69.9377	-42.5554	934.911	72.5906	51750.8822	163156.5841	2462314.5547	688.973	-0.90687	161.913	-2.0661	157.816	-2.0726	325.2581	-1.8139	302.7112	88144.9297	216.2582	-2.2527	266.7403	-1.9111	4383640	-2.4365	803.023	70.9082	65.7199	240.5315	201.2251	65184.043	117.7848	-0.19086	173.65	1919770
017	2017-08-03t0249	1501747049.68	adult	132.0033	73.5415	-38.9516	958.4734	73.5471	54631.4689	172189.8155	2659463.5789	785.894	-0.40329	167.955	-1.7424	163.007	-1.7925	338.2569	-1.4725	313.7354	96741.4766	232.4772	-1.5205	285.3527	-1.2693	4796300	-2.0387	945.803	83.1994	75.2281	315.1215	284.9174	90124.7344	150.1107	0.082609	232.7937	2375920
017	2017-08-03t0801	1501765767.54	adult	137.2027	78.7409	-33.7522	909.7687	96.3719	53860.4519	171024.4722	2659510.2503	695.442	-0.75433	192.887	-0.56144	189.3686	-0.56294	323.4479	-1.6138	311.9237	91212.2969	250.1158	-0.72312	295.211	-0.86132	5428600	-1.4417	743.463	86.6441	81.5153	235.8228	217.842	66502.0234	138.3969	-0.038208	199.2692	2438510
017	2017-08-03t1057	1501776357.56	adult	140.1444	81.6826	-30.8105	902.1959	71.2606	49932.8508	157567.7725	2332578.5491	579.896	-1.2751	178.567	-1.1781	176.3968	-1.1156	318.2294	-1.6436	291.9569	83376.1094	222.4345	-1.8019	257.6954	-1.9301	4667380	-2.0166	539.496	82.3362	79.2978	205.2076	185.7617	53764.3984	122.4569	-0.1866	161.9772	2152100
017	2017-08-03t1449	1501790249.4	adult	144.0033	85.5414	-26.9517	890.2831	68.164	47093.7535	148460.4241	2128179.4936	615.717	-1.0555	175.637	-1.2711	172.3397	-1.2605	310.347	-1.7122	294.3263	76655.7188	225.7451	-1.613	269.8079	-1.4896	4335240	-2.2159	749.392	81.4139	77.557	208.2613	192.1328	51440.5469	125.7569	-0.17166	168.3256	2009540
017	2017-08-03t1944	1501808001.23	adult	148.9343	90.4725	-22.0206	816.7872	66.7012	43681.6905	137787.3211	1979204.0388	495.378	-1.6028	175.17	-1.2657	172.7055	-1.2197	287.6803	-2.069	278.5905	65878.7969	222.6871	-1.7047	259.7714	-1.7379	4004740	-2.3598	508.329	81.6043	78.0929	204.9958	186.2039	46944.0312	123.3769	-0.2151	162.7531	1865640
017	2017-08-03t2249	1501819050.64	adult	152.0036	93.5417	-18.9513	820.3854	67.2124	43433.9204	136994.2919	1962187.4946	637.846	-0.85275	174.804	-1.2628	172.6353	-1.2058	279.8059	-2.1794	267.9599	63795.75	220.4864	-1.768	251.641	-1.9476	3977840	-2.3139	739.837	81.4943	78.1449	199.3892	180.8145	45460.7383	121.5914	-0.2469	158.7474	1854480
017	2017-08-04t0433	1501839699.7	adult	157.7394	99.2776	-13.2155	832.3281	67.2218	43949.7178	138545.212	2000598.932	984.546	0.97449	177.87	-1.1107	175.2426	-1.0787	295.8622	-1.7579	281.2617	68344.1719	226.5177	-1.504	261.483	-1.5954	4095990	-2.0987	1118.95	84.0802	80.0297	216.9902	193.0328	50124.7344	128.8409	-0.20921	170.6339	1936200
017	2017-08-04t0729	1501850263.85	adult	160.6739	102.2121	-10.281	838.5389	66.8719	44214.9941	139370.2228	2011724.8863	677.787	-0.54914	175.845	-1.1977	173.0051	-1.1727	289.4666	-1.8507	278.6983	67156.2422	224.0698	-1.5994	260.5268	-1.6066	4072740	-2.0534	790.212	84.0061	80.0239	210.6833	189.1193	48878.5156	128.9249	-0.22571	168.2762	1945670
017	2017-08-04t1049	1501862252.24	adult	164.004	105.5422	-6.9509	793.5832	67.6513	42295.8523	133446.1675	1919950.3617	571.882	-1.0497	175.265	-1.2243	173.3221	-1.1601	274.1451	-2.1367	261.2025	60860.2031	219.9096	-1.7673	247.2081	-2.0052	3881940	-2.1173	600.193	83.1452	79.5947	201.3754	179.9917	44705.3359	124.5317	-0.29331	159.311	1841580
017	2017-08-04t1617	1501881931.38	adult	169.4705	111.0086	-1.4844	785.9769	67.0526	41268.1697	130188.0211	1858013.1608	682.726	-0.43206	177.033	-1.1605	175.0113	-1.1012	282.2594	-1.9132	268.2775	61250.2969	222.1768	-1.692	252.1945	-1.8408	3830990	-2.0484	809.877	84.7141	80.6865	210.9226	193.0528	45770.2109	128.7943	-0.28629	166.6109	1833210
017	2017-08-04t1915	1501892619.34	dead	172.4393	113.9775	1.4844	738.4054	67.1422	39853.0514	125814.3546	1836609.637	866.398	0.52066	176.057	-1.2162	174.4905	-1.1347	275.9807	-2.03	261.6874	57679.9688	219.2166	-1.8309	245.1734	-2.0714	3675900	-2.0958	1065.4	85.2402	80.9572	214.3121	188.9709	44791.2266	131.1939	-0.28296	169.6097	1779730
018	2017-07-28t1449	1501271858.06	egg	-2.5892	-54.2117	-234.4776	153.6624	28.338	2889.7265	9201.769	51357.5526	0	1324.1492	0	-0.014695	0	-0.03081					0	0.022647	0	0.16322	0	1.8713	0	0	0				0	-0.10713	0	0
018	2017-07-28t2000	1501290500.07	larva	2.5892	-49.0334	-229.2992	307.1026	51.6662	9553.0077	31653.7325	267622.8672	0	0.56878	0	-0.30571	0	-0.31559					0	-0.28148	0	-0.2002	0	1.0414	0	0	0				0	-0.12732	0	0
018	2017-07-28t2256	1501301090.49	larva	5.531	-46.0916	-226.3574	300.0604	33.316	6279.224	19962.0756	112761.0703	0	-0.029326	0	-0.46972	0	-0.47587					0	-0.45385	0	-0.4027	0	0.62304	0	0	0				0	-0.1393	0	0
018	2017-07-29t0249	1501315052.79	larva	9.4094	-42.2132	-222.479	343.3218	46.0411	8127.3628	26375.1071	175269.6975	0	-0.47228	0	-0.68543	0	-0.68648					0	-0.68155	0	-0.66638	0	0.11751	0	0	0				0	-0.15574	0	0
018	2017-07-29t0743	1501332736.37	larva	14.3215	-37.3011	-217.5669	295.6878	20.9724	4152.353	13091.7833	50775.5921	0	-0.85157	0	-0.95921	0	-0.95344					0	-0.97205	0	-0.99638	0	-0.46229	0	0	0				0	-0.17779	0	0
018	2017-07-29t1049	1501343849.39	larva	17.4084	-34.2141	-214.48	160.6341	39.8469	3766.1064	12199.6065	81583.3771	406.609	0.54784	227.042	1.938	224.6677	1.9462	325.6276	-0.30217	319.1925	6838.1792	278.7711	1.7894	305.6086	1.6171	464982	-0.27005	335.108	64.696	62.5483	164.5209	151.6331	3454.9397	95.2037	0.045257	125.4958	132497
018	2017-07-29t1632	1501364427.62	larva	23.1246	-28.4979	-208.7638	137.5146	37.2421	2720.445	8908.4819	55405.9596	0	-1.3339	0	-1.456	0	-1.4371					0	-1.5031	0	-1.5804	0	-1.3733	0	0	0				0	-0.22186	0	0
018	2017-07-29t1928	1501375002.18	larva	26.062	-25.5606	-205.8264	142.1037	42.1662	3485.1893	11396.5062	86696.451	0	-1.465	0	-1.6242	0	-1.6006					0	-1.684	0	-1.7737	0	-1.6477	0	0	0				0	-0.23827	0	0
018	2017-07-29t2249	1501387062.89	larva	29.4122	-22.2104	-202.4762	339.6579	33.7632	9034.0082	28593.4356	202854.0678	794.725	0.82465	281.015	2.1219	281.0161	2.186	435.3537	0.10218	410.2886	21332.3301	350.5077	1.9682	389.1389	1.6371	1363760	-0.55978	922.816	76.0706	70.7237	250.1335	216.241	12256.541	123.978	0.090829	180.2992	369171
018	2017-07-30t0416	1501406693.63	larva	34.8652	-16.7574	-197.0232	567.1086	43.4611	17594.8225	55521.3438	464434.7041	645.246	0.01803	272.546	1.7469	269.2294	1.7699	422.4282	-0.20185	405.4489	39708.2539	348.172	1.6704	386.7068	1.2792	2555390	0.08703	617.656	74.4378	70.3804	207.1427	182.1579	19471.4121	114.6375	0.049485	162.1497	697929
018	2017-07-30t0714	1501417364.12	larva	37.8292	-13.7934	-194.0592	632.4447	43.8047	23322.4014	73701.4559	706848.8122	922.427	0.60656	266.225	1.5125	260.2817	1.5006	509.9798	0.39613	452.3119	63237.5	349.7073	1.5352	403.0636	1.2504	3288680	0.49695	468.155	67.9041	65.2939	171.3951	156.5498	21252.9863	99.4588	-0.006943	134.4115	838820
018	2017-07-30t1049	1501430263.89	larva	41.4125	-10.2101	-190.4759	723.0451	52.8912	30983.2148	97917.0284	1106795.4919	608.518	-0.43465	236.251	0.89804	232.2679	0.91593	427.933	-0.38374	416.7439	70181.0156	305.9861	0.84305	367.258	0.6889	3853730	0.66906	358.533	68.828	65.6534	182.6145	168.3429	29948.7812	104.2644	-0.0054583	142.339	1122720
018	2017-07-30t1600	1501448949.97	larva	46.603	-5.0195	-185.2854	734.0896	44.9549	26100.9352	82254.3003	776879.6228	684.076	-0.49721	237.031	0.64342	232.0529	0.65445	476.0956	-0.1669	444.0581	66177.2812	297.1222	0.4495	380.1374	0.48354	3284060	-0.34616	512.927	73.1064	69.6626	195.4055	176.681	27161.3633	108.5978	-0.011687	148.9084	1012890
018	2017-07-30t1914	1501460575.34	larva	49.8323	-1.7902	-182.0561	883.0652	58.7751	42260.0991	133217.9155	1683703.7773	979.801	0.12574	206.271	0.091341	197.4236	0.042224	556.6575	0.3823	520.8064	123577.9688	280.6568	0.15376	386.6987	0.44176	4579220	0.47681	630.066	70.3969	66.2735	216.3028	191.4238	48019.2227	110.1547	-0.012157	161.8747	1562810
018	2017-07-30t2249	1501473465.1	adult	53.4128	1.7902	-178.4756	649.1576	93.1631	38090.7552	121340.7636	1918567.7077	1762.33	1.8754	211.543	0.035442	198.8628	-0.074331	801.2123	2.2615	710.5738	160242.4531	298.0655	0.22704	428.4951	0.71198	4210970	-0.18694	945.492	66.874	61.2142	236.3833	209.5924	47276.6562	114.4674	-0.0041379	176.1641	1331190
018	2017-07-31t0344	1501491177.49	adult	58.3329	6.7104	-173.5555	879.6064	61.6785	44735.79	141194.2691	1875735.4977	1295.84	0.61784	241.892	0.47401	234.6575	0.46021	586.8668	0.36546	466.1104	137913.6875	308.8579	0.27632	370.4078	-0.021326	5679610	0.62791	609.961	76.0724	73.4675	178.269	161.3488	41893.2266	107.8206	-0.043441	140.6431	1786180
018	2017-07-31t0702	1501503044.38	adult	61.6293	10.0067	-170.2591	999.8232	66.2764	53814.5997	169586.0145	2425030.4715	1326.93	0.59814	243.073	0.45323	235.6797	0.43898	641.8021	0.71718	579.2523	180988.1875	329.5677	0.52697	417.3571	0.42326	6852240	1.3117	530.038	72.6963	68.7225	213.0444	190.2176	60078.5234	114.5383	-0.016469	161.1954	2049310
018	2017-07-31t1233	1501522898.49	adult	67.1443	15.5217	-164.7441	1061.1958	68.1389	56445.665	177943.214	2528862.2955	1226.1	0.21811	224.692	-0.0022003	212.9872	-0.11542	637.2963	0.59462	562.1001	188639.7031	349.569	0.85772	490.3199	1.2805	6647740	0.67772	740.314	66.6322	63.8864	185.739	161.5012	54978.7578	102.9059	-0.10631	137.2554	1971380
018	2017-07-31t1528	1501533456.43	adult	70.077	18.4545	-161.8113	1000.2345	67.8421	54952.7326	173305.5278	2496060.4886	1486.53	0.86317	237.225	0.29664	227.5834	0.22816	666.176	0.80842	566.8907	191858.6875	312.0362	0.17239	425.3205	0.45344	6818800	0.66283	673.144	76.8136	72.8941	222.7047	198.5778	64138.9609	116.6594	-0.016436	165.541	2207930
018	2017-07-31t1849	1501545463.65	adult	73.4124	21.7898	-158.476	1193.044	74.5186	66306.2628	209472.5025	3056347.4217	1435.95	0.68676	217.393	-0.24992	211.1279	-0.23506	647.4918	0.69194	538.7209	224679.6406	312.3187	0.15258	438.887	0.64145	7541790	0.99753	600.622	71.7228	69.0814	184.5043	167.7958	64023	107.6925	-0.1041	144.6934	2488210
018	2017-08-01t0016	1501565122.49	adult	78.8732	27.2506	-153.0152	1131.3647	77.3155	63484.122	200242.278	3017154.6003	1760.26	1.562	278.287	1.6196	267.4327	1.4984	750.9068	1.8368	619.915	249301.0625	370.1783	1.6427	499.6038	1.7479	9238560	2.1027	655.103	85.0894	80.787	234.434	206.4308	77832.0781	127.2012	0.08405	176.0927	2824800
018	2017-08-01t0312	1501575695.27	adult	81.8101	30.1875	-150.0783	1146.5748	71.1736	68236.8034	214936.8382	3387101.5811	1566.13	1.1226	208.417	-0.56649	198.08	-0.69271	602.71	0.49618	513.2221	215167.4688	301.3248	-0.063956	429.4643	0.66432	7427570	0.54005	757.833	65.9293	63.4949	171.6409	150.1615	61275.8125	98.2401	-0.27939	129.0973	2349590
018	2017-08-01t0649	1501588664.39	adult	85.4126	33.79	-146.4758	1158.9824	76.0784	65908.2956	207712.6655	3160521.4394	1391.13	0.71172	236.83	0.39751	233.225	0.49726	663.9539	1.3349	560.1779	229064.0938	325.7309	0.6511	419.525	0.57954	8161630	0.98328	645.267	69.6163	67.1887	188.0627	165.7276	64881.6172	104.105	-0.25473	139.6729	2399120
018	2017-08-01t1200	1501607368.85	adult	90.6083	38.9857	-141.2801	1245.6735	74.2259	76307.0853	240434.216	3865803.2971	965.608	-0.42519	215.216	-0.33038	211.3444	-0.24853	532.8978	0.061193	469.5439	212626.2188	295.5918	-0.14388	376.3325	-0.13387	8568610	1.1996	717.074	70.9413	68.0359	194.6608	172.7043	77669.6719	108.3473	-0.21201	147.7312	2824460
018	2017-08-01t1457	1501617946.5	adult	93.5465	41.924	-138.3419	1173.8395	71.2144	71248.3227	224465.347	3601867.6975	1317.41	0.71291	230.457	0.29084	223.3798	0.24462	551.0946	0.42953	471.6551	205558.2812	302.6701	0.14442	393.7829	0.32111	8574610	1.1741	602.421	80.8459	78.1153	186.6388	171.0574	69616.2891	115.276	-0.1242	150.1468	3008040
018	2017-08-01t1849	1501631865.22	adult	97.4128	45.7903	-134.4756	1107.4114	76.9426	66325.9376	208887.5645	3382722.447	1557.94	1.6394	232.752	0.45058	227.58	0.46749	581.5312	1.0588	514.0627	201791.3438	307.8168	0.41079	403.7248	0.68364	8061600	0.68485	717.012	79.419	76.9731	183.5287	166.3729	63684.4414	113.2523	-0.16128	144.2322	2750760
018	2017-08-01t2344	1501649621.14	adult	102.345	50.7225	-129.5434	1134.0329	78.6796	74837.401	236077.2114	4087856.6526	1465.79	1.5256	242.199	0.95183	238.7165	1.0246	632.244	2.1178	516.1044	246575.1562	314.1078	0.79364	393.3562	0.64648	9445990	1.8549	733.279	82.4038	79.352	222.9015	200.724	86931.5938	125.5522	-0.028846	172.3374	3213830
018	2017-08-02t0249	1501660668.8	adult	105.4138	53.7913	-126.4746	1183.7335	77.8733	73603.6026	232159.9842	3824458.0217	1003.85	-0.039641	211.35	-0.26834	206.2241	-0.27156	525.1342	0.66307	431.0558	202176.6406	280.8401	-0.29747	356.7275	-0.13467	8119240	0.70608	708.194	75.7226	72.7548	196.4639	175.7326	75638.6094	113.1229	-0.18407	149.9377	2908960
018	2017-08-02t0833	1501681298.49	adult	111.1443	59.5217	-120.7441	1194.4651	79.0983	70230.252	221265.6856	3554205.1646	1218.09	0.9412	226.601	0.51583	222.7759	0.55262	602.9508	2.2406	537.849	221282.9531	306.8477	0.87434	403.4763	1.3444	8312190	0.87343	744.121	79.8297	76.8716	218.9059	191.5118	80338.4688	121.1678	-0.11023	164.931	2928310
018	2017-08-02t1129	1501691870.73	adult	114.081	62.4585	-117.8074	1230.9703	79.4203	78322.3319	246775.6217	4170566.3762	885.416	-0.31423	214.562	0.046273	208.3225	-0.030557	475.3864	0.29007	419.4469	194433.0469	280.6105	-0.049747	356.0533	0.17706	8773030	1.2837	580.549	82.7594	79.7652	194.9054	174.4667	79716.3047	121.8287	-0.11305	155.9262	3383870
018	2017-08-02t1449	1501703878.37	adult	117.4165	65.7939	-114.4719	1213.099	78.0067	73605.7745	232329.0597	3671957.2341	757.259	-0.77908	210.421	-0.06244	206.8626	-0.029614	432.6974	-0.288	382.5034	166588.4844	266.6203	-0.49255	317.0122	-0.77793	8089020	0.69654	501.317	85.9313	82.6015	211.8324	193.2594	81555.4688	127.2096	-0.068282	167.3527	3303370
018	2017-08-02t2017	1501723541.24	adult	122.8784	71.2558	-109.01	1267.5768	75.693	77935.9334	245430.0603	4035987.3867	993.824	0.34722	175.955	-1.5155	170.3471	-1.5846	459.6884	0.41222	399.1901	187093.1875	233.6688	-1.6719	317.423	-0.58922	7158210	-0.09263	914.166	77.4899	71.7635	260.8087	224.7684	106149.1406	129.1731	-0.069219	189.3389	3152440
018	2017-08-02t2312	1501734097.49	adult	125.8107	74.1881	-106.0777	1196.2247	76.1684	75124.1122	236692.6361	3912473.6237	1053.6	0.6767	220.454	0.53241	215.8326	0.49679	480.9543	0.92087	401.4914	188534.0938	272.9735	-0.028466	330.181	-0.13782	8638910	1.1902	1194.16	90.2888	87.3107	202.9589	180.7264	79559.8984	129.426	-0.077842	161.7559	3538150
018	2017-08-03t0249	1501747070.84	adult	129.4144	77.7918	-102.474	1220.45	80.9202	78004.9024	245708.804	4207112.833	820.893	-0.28807	214.921	0.34572	210.2986	0.30194	420.528	-0.034626	384.3347	171154.875	271.1969	-0.0056595	338.4647	0.22888	8740820	1.2861	659.785	90.8357	86.9436	231.1937	214.8607	94095.8438	131.8707	-0.068101	182.0511	3694290
018	2017-08-03t0801	1501765789.06	adult	134.6139	82.9913	-97.2745	1267.9235	96.4026	84620.9787	267548.0148	4718120.5399	889.626	0.12909	197.1	-0.39534	198.8856	-0.15724	398.3658	-0.26664	353.5684	175679.2969	256.5114	-0.50107	295.8409	-0.89629	8688940	1.2386	588.896	86.9208	84.5811	206.0026	187.6188	90847.1328	129.8173	-0.10378	165.269	3831820
018	2017-08-03t1057	1501776378.7	adult	137.5555	85.9329	-94.3329	1361.7926	77.7714	79507.9378	250397.0841	4032564.0151	771.998	-0.38368	165.597	-1.789	163.2898	-1.7239	333.8177	-1.408	299.2312	138868.1562	215.3434	-2.1272	253.1388	-2.1163	6875580	-0.2536	965.418	78.2062	74.8242	192.1522	175.6063	79935.3047	119.9922	-0.19911	155.1808	3247120
018	2017-08-03t1449	1501790271.03	adult	141.4144	89.7919	-90.474	1164.1113	82.3486	74072.4314	233541.5124	4002779.5096	731.203	-0.52214	202.121	-0.10531	200.5501	-0.032248	389.5756	-0.23088	349.8703	150765.75	254.3424	-0.49041	298.4904	-0.67218	7804290	0.5122	751.928	93.3691	89.8531	214.4535	193.9169	82993.5156	137.4647	-0.06034	175.2024	3605170
018	2017-08-03t1944	1501808022.37	adult	146.3454	94.7228	-85.543	1146.8254	78.6676	73014.2524	229991.6379	3934991.3444	1009.01	0.92152	211.046	0.32318	210.4348	0.42332	457.9633	1.2737	410.8799	174484.0312	283.9313	0.75343	347.8418	0.91184	8034320	0.69219	1151.68	92.2314	87.4429	278.9577	247.5295	106282.8828	153.286	0.064742	215.2658	3511160
018	2017-08-03t2249	1501819072.32	adult	149.4148	97.7923	-82.4736	1198.3544	78.0581	72469.1349	228196.1882	3825653.9595	795.534	-0.093288	204.44	0.044657	199.3853	-0.049607	406.7567	0.34084	380.9129	154160.7812	270.0185	0.21772	329.4442	0.40609	7740720	0.46864	914.774	93.6594	86.9391	269.3891	239.7586	102098.4688	155.1406	0.073887	212.8077	3546220
018	2017-08-04t0433	1501839721.69	adult	155.1507	103.5282	-76.7377	1121.6963	81.9694	73763.4647	232602.7164	4042506.1099	1072.12	1.3835	215.227	0.53847	213.4205	0.56652	424.3498	0.85022	359.9094	163374.6875	271.1457	0.29204	310.8754	-0.090728	8268800	0.85182	1292.59	95.5746	92.5918	212.2724	194.9125	81724.875	140.7395	-0.079476	175.5258	3671880
018	2017-08-04t0729	1501850285.63	adult	158.0852	106.4626	-73.8032	615.9278	87.6453	44748.2984	143417.9072	2679316.0094	994.693	1.0304	229.622	1.1763	225.8213	1.0973	470.1743	1.8775	445.8212	110020.7891	302.6695	1.5738	385.9616	2.2679	5351110	-1.2085	1173.42	109.31	101.3544	328.4086	289.4175	76847.6094	182.7269	0.329	256.8156	2547370
018	2017-08-04t1049	1501862273.62	adult	161.4152	109.7926	-70.4732	1197.1778	76.5347	74772.504	235507.1823	3947270.7974	763.264	-0.10542	203.934	0.041889	200.8901	0.022337	358.2677	-0.39573	346.5209	140082.6875	266.4586	0.11567	318.9873	0.22085	7957890	0.62158	894.293	92.85	88.2359	262.1581	242.9866	102503.8125	145.3836	-0.059092	207.8308	3623190
018	2017-08-04t1617	1501881952.51	adult	166.8815	115.259	-65.0069	1166.4264	88.3726	78666.3532	247933.8055	4489983.1649	679.853	-0.47141	229.023	1.1348	225.9258	1.0735	416.0168	0.9285	398.635	170566.875	294.4805	1.2424	364.2497	1.6733	9382840	1.5521	722.057	108.592	102.5919	307.5816	292.4758	126108.4531	169.6328	0.18169	248.4083	4448910
018	2017-08-04t1915	1501892640.56	adult	169.8504	118.2279	-62.038	1132.7888	81.6258	74405.7752	234574.507	4060374.7243	681.357	-0.43503	214.668	0.49439	218.0585	0.72671	400.4542	0.64552	376.1962	155376.2188	283.2181	0.78074	338.5712	0.88437	8325880	0.84977	660.182	101.259	97.4304	284.0673	267.169	110218.1016	162.642	0.095641	225.9097	3927310
018	2017-08-04t2249	1501905471.85	adult	173.4147	121.7921	-58.4737	1236.4333	79.1755	75348.4262	237218.8847	3904004.8037	695.457	-0.33412	188.992	-0.65	185.0907	-0.68809	356.2957	-0.26604	335.8435	140380.4844	247.7102	-0.67573	300.7283	-0.30442	7435500	0.283	915.637	93.5014	87.748	265.5992	232.691	104646.0625	150.4221	-0.061501	204.8761	3678630
018	2017-08-05t0401	1501924200.01	adult	178.6169	126.9944	-53.2715	1185.381	78.5629	72772.5186	229416.8466	3753965.0156	714.821	-0.19618	194.112	-0.44612	191.6935	-0.42947	372.3506	0.15187	339.9101	141493.2188	249.0281	-0.64989	296.0361	-0.4513	7374530	0.25337	853.951	93.6045	88.6466	246.5181	218.2097	93676.8906	146.5653	-0.14188	193.4811	3556130
018	2017-08-05t0715	1501935846.72	adult	181.8521	130.2296	-50.0363	1217.5679	75.9288	78066.5551	245952.9811	4178065.0016	690.11	-0.29787	225.249	0.91696	222.0451	0.84267	391.7955	0.63289	371.9617	159460.7656	279.1057	0.57357	331.2892	0.69958	9167430	1.3349	760.158	103.62	99.5528	227.363	212.1567	92536.7578	151.8769	-0.094565	190.7085	4217240
018	2017-08-05t1049	1501948674.97	adult	185.4155	133.793	-46.4729	1140.8857	78.5666	76029.8842	239657.8134	4208760.1851	610.777	-0.67444	204.266	-0.025855	201.6196	-0.037898	354.8386	-0.16963	326.6714	140870.9375	253.9026	-0.4905	292.4439	-0.57588	8096700	0.69052	620.095	100.76	97.0314	221.77	204.9161	88042.6797	147.2606	-0.18916	184.325	3993910
018	2017-08-05t1545	1501966448.18	adult	190.3525	138.73	-41.5359	1251.9656	79.7107	79959.4181	252038.2926	4242062.9732	1130.15	1.966	239.634	1.5296	235.8067	1.3949	429.6017	1.646	395.6416	179143.9062	299.7891	1.4082	353.5778	1.4751	9991770	1.7934	1412.04	113.122	107.5747	277.5723	246.8114	115747.6562	170.6748	0.14029	220.5745	4716740
018	2017-08-05t1903	1501978327.79	adult	193.6524	142.0299	-38.236	1226.9065	77.5466	78398.5986	247066.9309	4199035.6228	495.896	-1.2034	205.212	-0.017946	202.5567	-0.032666	351.3594	-0.17604	336.6032	143706	258.8855	-0.33556	305.3852	-0.15515	8390320	0.85672	530.802	98.2562	94.3063	227.8043	213.9412	93171.9688	146.5856	-0.30581	189.745	4017300
018	2017-08-06t0033	1501998121.69	adult	199.1507	147.5282	-32.7377	1149.493	77.5812	70678.3118	222675.1701	3688212.7948	854.645	0.6196	212.786	0.29867	208.7411	0.20889	400.6863	1.0849	382.0134	147853.25	284.4208	0.71329	346.1943	1.2445	7850540	0.54092	1119.19	104.87	97.3153	314.7784	286.1435	116153.25	175.082	0.19733	243.009	3869080
018	2017-08-06t0344	1502009647.15	adult	202.3522	150.7297	-29.5361	1155.6959	76.4866	72879.3136	229762.0293	3814296.0553	677.295	-0.25155	202.409	-0.18132	198.3917	-0.24862	378.4706	0.567	359.4547	144197.3125	267.4577	-0.030053	321.5967	0.38755	7694960	0.44866	808.17	102.885	96.1468	282.9409	253.4706	107800.4688	165.762	-0.035351	220.2883	3911380
018	2017-08-06t0705	1502021727.6	adult	205.7079	154.0854	-26.1805	1216.4356	78.2579	78317.9385	246729.2709	4224973.8274	953.778	1.1392	205.472	-0.057269	201.1217	-0.14489	374.7726	0.50581	356.6322	153281.9688	273.2573	0.19185	330.6222	0.69054	8386550	0.84216	1273.31	105.367	97.2305	318.4382	289.2814	130241.2109	178.2484	0.25172	252.8789	4300660
018	2017-08-06t1219	1502040485.29	adult	210.9184	159.2959	-20.97	1197.3909	78.5832	77906.7545	245629.2134	4220446.8388	553.73	-0.82155	211.779	0.20474	208.4423	0.14978	351.8159	-0.055471	337.1532	143189.0625	266.6565	-0.11868	313.9589	0.099191	8602870	0.96188	607.474	111.145	106.4294	243.784	229.8977	99220.0781	166.226	-0.1527	208.7214	4514930
018	2017-08-06t1513	1502050936.33	adult	213.8215	162.1989	-18.0669	1187.226	78.0733	75721.2717	238667.1001	4017925.497	807.464	0.44885	197.572	-0.43981	195.3411	-0.42292	329.3644	-0.63851	312.0468	130428.3125	249.0318	-0.85596	288.5024	-0.77319	7806470	0.50218	948.281	106.079	101.0427	241.421	223.1311	95602.7188	160.9094	-0.39388	202.6807	4191400
018	2017-08-06t1849	1502063872.97	adult	217.415	165.7924	-14.4734	1273.5697	78.0029	78332.1578	246623.88	4078065.5075	622.495	-0.44474	199.964	-0.34272	196.2094	-0.39609	338.6213	-0.38267	326.2854	138496.125	262.8754	-0.30755	305.207	-0.21393	8177930	0.71579	654.607	105.55	99.0917	248.7367	232.0531	101733.2969	167.7327	-0.22848	212.6734	4316690
018	2017-08-07t0001	1502082594.15	adult	222.6153	170.9928	-9.2731	1268.139	79.2459	82524.8992	259975.7449	4483117.5613	526.356	-0.8874	204.635	-0.14777	200.8301	-0.21109	346.1316	-0.15972	336.8324	149182.7031	268.0958	-0.12395	317.9807	0.1981	8803620	1.0838	631.965	108.472	101.1145	272.6197	255.0253	117499.0703	177.1209	0.018403	232.9912	4666560
018	2017-08-07t0257	1502093191.98	adult	225.5591	173.9366	-6.3292	1300.7078	79.4929	84452.0125	265950.2633	4609342.7815	612.623	-0.44162	204.558	-0.15821	200.9518	-0.21326	351.8577	0.011193	340.1828	155169.25	268.5664	-0.11969	317.2853	0.16669	9006290	1.206	669.238	109.57	102.0525	279.0584	261.4081	123064.75	180.0317	0.078429	236.0748	4824160
018	2017-08-07t0649	1502107079.76	adult	229.4169	177.7943	-2.4715	1290.211	79.2142	84776.7463	267024.0893	4649437.2977	616.48	-0.39474	203.625	-0.20602	200.5727	-0.23666	346.0888	-0.13272	335.3823	152971.25	265.6644	-0.24745	313.9921	0.048955	8995740	1.2086	664.037	108.985	102.0247	270.6433	256.1174	119624.3438	176.1862	-0.14537	231.7065	4814750
018	2017-08-07t1145	1502124874.75	dead	234.3599	182.7374	2.4715	1281.0806	79.4526	82890.5523	261023.4316	4502423.8564	629.162	-0.29426	207.349	-0.047082	204.1883	-0.086549	351.1908	0.031933	340.568	152065.6094	270.4149	-0.084082	317.449	0.14589	8962240	1.2019	744.597	112.539	105.0987	284.0458	267.5747	122991.8438	182.638	0.012861	240.3537	4864260
019	2017-07-28t1449	1501271878.71	egg	-2.5891	-58.4622	-226.6767	153.9119	28.5583	2906.4881	9257.5777	51981.7769	0	1324.1461	0	-0.014697	0	-0.030812					0	0.022645	0	0.16322	0	1.8713	0	0	0				0	-0.10713	0	0
019	2017-07-28t2000	1501290520.45	larva	2.5891	-53.2839	-221.4984	153.9146	27.8792	2851.1712	9075.5279	49888.4437	0	0.56879	0	-0.30571	0	-0.31559					0	-0.28148	0	-0.20019	0	1.0414	0	0	0				0	-0.12732	0	0
019	2017-07-28t2256	1501301110.49	larva	5.5308	-50.3422	-218.5567	156.7407	27.95	2928.7915	9318.7724	51521.656	0	-0.029305	0	-0.46971	0	-0.47587					0	-0.45384	0	-0.40269	0	0.62306	0	0	0				0	-0.1393	0	0
019	2017-07-29t0249	1501315073.36	larva	9.4094	-46.4637	-214.6781	156.3632	27.9248	2910.3997	9259.8815	51068.1614	0	-0.47229	0	-0.68543	0	-0.68648					0	-0.68155	0	-0.66639	0	0.11751	0	0	0				0	-0.15574	0	0
019	2017-07-29t0743	1501332756.41	larva	14.3213	-41.5517	-209.7662	156.7167	27.7287	2920.7955	9291.5796	51103.3926	0	-0.85156	0	-0.9592	0	-0.95343					0	-0.97204	0	-0.99637	0	-0.46228	0	0	0				0	-0.17779	0	0
019	2017-07-29t1049	1501343869.89	larva	17.4084	-38.4646	-206.6791	371.4861	33.1766	4905.7601	15699.2264	64392.4173	501.619	0.91899	112.645	0.39101	107.216	0.3422	262.8387	-0.81812	239.8255	7359.4844	165.5722	0.59317	215.8273	0.78889	312478	-0.44332	586.623	63.1911	54.816	275.6605	252.7225	7718.4932	124.0898	0.11739	206.8727	175292
019	2017-07-29t1632	1501364448.17	larva	23.1246	-32.7484	-200.9629	206.765	35.5193	3921.4021	12539.044	71223.1983	776.855	1.3194	235.854	1.7869	231.627	1.7778	381.7833	-0.082365	347.101	8399.2324	294.644	1.6708	329.1392	1.4702	505436	-0.83051	647.528	74.4843	68.4069	251.3275	204.0675	5529.2051	126.9005	0.11265	180.3443	159620
019	2017-07-29t1928	1501375022.27	larva	26.0619	-29.8112	-198.0257	285.9117	29.7752	6059.4535	19150.1547	112559.3377	392.21	-0.19825	203.626	1.2011	200.9151	1.2126	312.3532	-0.75971	302.4051	10620.0078	257.8168	1.1222	288.2048	0.90549	672577	-0.94449	305.706	68.0606	64.6529	179.3176	167.7638	6096.7979	106.607	0.051291	140.3147	224804
019	2017-07-29t2249	1501387083.97	larva	29.4123	-26.4607	-194.6752	342.8038	34.3749	8706.6517	27568.5581	186177.3364	513.874	-0.033252	263.412	1.8751	262.5989	1.9255	375.4785	-0.37893	360.9255	17647.4902	320.1398	1.6337	348.8125	1.2609	1233300	-0.69232	384.47	76.3447	72.0683	221.1262	201.8456	10392.9307	115.2142	0.066145	174.1572	357446
019	2017-07-30t0416	1501406714.75	larva	34.8653	-21.0077	-189.2222	514.5945	40.6713	16766.5982	52959.1363	456828.0495	452.837	-0.52633	216.944	0.95445	215.5899	0.99911	313.5363	-1.0745	304.2333	28218.2676	265.2958	0.73966	290.01	0.3716	1936220	-0.51465	318.486	70.4294	67.1119	185.4348	170.7689	16689.1309	107.4484	0.027869	148.9257	628583
019	2017-07-30t0714	1501417385.08	larva	37.8293	-18.0437	-186.2582	501.4929	31.2116	12673.3847	39934.7724	267450.6789	602.233	-0.26734	281.278	1.7289	277.8069	1.7545	417.2627	-0.34721	402.3372	28791.125	345.6	1.4886	382.7788	1.0594	1919160	-0.8031	475.392	80.2083	75.7892	237.6274	215.3782	16396.291	120.4402	0.058702	176.058	547261
019	2017-07-30t1049	1501430284.58	larva	41.4125	-14.4605	-182.675	562.3275	49.6834	22056.7422	69750.4794	729589.9221	568.694	-0.53915	247.371	1.0597	243.6197	1.0822	390.1831	-0.68701	368.8123	45651.4219	306.9731	0.85439	349.5081	0.52088	2886820	-0.22309	426.686	79.2097	76.8889	183.349	171.2292	21451.8301	110.5789	0.015402	143.7104	924377
019	2017-07-30t1600	1501448970.7	larva	46.6031	-9.2699	-177.4844	668.9379	48.1689	26004.5361	81955.05	862039.3461	1061.19	0.44218	202.366	0.12503	194.6308	0.091072	652.563	1.2581	628.9886	90053.7031	270.6605	0.13536	412.2104	0.79217	2782940	-0.78849	898.959	70.7722	67.3127	197.8402	175.4052	27301.9434	107.9418	-0.014089	147.9822	973260
019	2017-07-30t1914	1501460596.14	larva	49.8324	-6.0407	-174.2551	540.9267	43.8972	18652.9228	58857.6179	550321.7864	1621.61	1.715	255.34	0.85695	243.7007	0.76892	922.8956	3.351	846.4023	92289.5625	318.1777	0.61887	637.8016	2.9414	2532970	-1.2976	389.849	77.6487	74.7765	183.6783	166.6811	18367.8281	109.8329	-0.013414	144.8112	770275
019	2017-07-30t2249	1501473486.29	larva	53.413	-2.4601	-170.6745	511.1967	37.4902	15384.1339	48506.8388	391906.8291	1106.49	0.28076	248.99	0.65386	242.3302	0.64784	620.8473	0.7933	575.3738	51530.3242	317.8173	0.48655	427.6603	0.70333	2045700	-2.0227	454.18	76.5702	73.7861	187.4043	170.1677	15554.5576	109.5196	-0.025438	145.6367	629101
019	2017-07-31t0344	1501491198.75	adult	58.3331	2.4601	-165.7544	911.7869	62.0374	37102.7476	117122.3118	1326017.4263	1376.8	0.81519	244.467	0.52051	239.1581	0.54195	684.5971	1.1651	594.4413	134181.0312	369.0134	1.1413	458.0498	0.95133	4788860	-0.11634	464.6	74.111	71.2966	216.0906	191.8336	42353.7617	116.0944	-0.0031696	160.5858	1451760
019	2017-07-31t0702	1501503065.59	adult	61.6294	5.7564	-162.4581	901.1258	58.9051	43226.372	136616.6953	1697575.4622	1310.52	0.55827	262.478	0.83236	254.6856	0.81247	683.8318	1.0623	616.2249	155913.6562	352.5215	0.88438	467.4781	1.011	5961920	0.5751	606.929	77.2217	75.2331	175.8107	153.9895	40084.8359	107.5998	-0.054198	134.7512	1754010
019	2017-07-31t1233	1501522919.76	adult	67.1445	11.2715	-156.943	787.0625	64.7748	39031.208	123261.5907	1623185.1673	919.372	-0.52591	274.247	1.1411	265.2789	1.0985	550.3869	-0.13621	512.4426	112829.3125	361.4935	1.0772	435.2977	0.5609	5620700	-0.16123	569.379	87.7079	83.1805	241.7553	218.1232	49559.8438	130.846	0.086003	187.175	1797570
019	2017-07-31t1528	1501533477.37	adult	70.0772	14.2041	-154.0104	1022.0665	68.0253	56005.6718	176478.4078	2555617.9463	1196.29	0.14531	215.397	-0.23445	201.9027	-0.40058	595.2665	0.20095	505.001	175008.3594	323.4846	0.39501	426.6528	0.47167	6314580	0.25025	1262.58	73.273	67.8231	246.1557	220.4752	72369.7656	123.5979	0.034944	182.2115	2148070
019	2017-07-31t1849	1501545484.57	adult	73.4125	17.5395	-150.675	945.0552	67.4313	51983.4452	163959.7896	2411433.4391	1549.65	0.96982	258.557	0.88098	248.4145	0.7959	691.6185	1.085	572.7585	188120.2344	346.6206	0.90753	435.5574	0.59211	7032240	0.58328	772.817	84.4438	79.838	241.9704	211.1404	65815.9375	127.5608	0.077153	178.3801	2296700
019	2017-08-01t0016	1501565143.29	adult	78.8733	23.0002	-145.2143	932.602	70.4345	49333.0855	155568.4823	2205526.5012	1563.91	1.0525	251.806	0.79197	239.819	0.63075	682.4166	1.1725	585.0812	176745.9062	350.4652	1.1454	443.4405	0.81885	6512210	-0.11654	808.148	80.552	77.5299	195.0851	173.2677	50527.0312	115.6574	-0.051779	152.7508	2083240
019	2017-08-01t0312	1501575716.57	adult	81.8103	25.9372	-142.2772	1062.7984	74.565	65126.4152	205312.5324	3320859.3809	1558.17	1.1013	209.422	-0.53372	202.6728	-0.54226	506.7935	-0.48903	446.0148	172309.7812	291.8141	-0.31532	373.5715	-0.30377	7118250	0.28679	2095.99	74.0795	68.5034	257.3863	227.1517	87511.3359	124.8432	0.047925	188.5155	2517960
019	2017-08-01t0649	1501588685.79	adult	85.4128	29.5398	-138.6747	970.9001	73.7722	57715.4285	182040.2522	2866391.4994	1045.24	-0.25383	225.895	0.01338	215.5068	-0.12692	585.0925	0.45602	534.9262	176697.9375	329.8426	0.7691	463.9013	1.4161	6808480	-0.12728	875.518	75.2704	70.0323	250.0709	220.7736	75521.4141	123.183	0.020427	183.4614	2268650
019	2017-08-01t1200	1501607390.36	adult	90.6085	34.7355	-133.479	1093.1137	84.2179	67349.3036	212490.8801	3499542.4309	882.792	-0.67388	218.216	-0.21826	210.5583	-0.27794	521.8257	-0.077342	471.249	183682.6406	312.4164	0.37483	401.7337	0.39019	7674640	0.45678	949.771	78.0566	71.9029	278.7127	240.0048	98106.875	132.5404	0.12451	201.3952	2745250
019	2017-08-01t1457	1501617967.4	adult	93.5466	37.6736	-130.5409	1015.3837	68.9586	55744.4759	175715.6138	2545022.5247	848.448	-0.75029	261.059	1.4638	257.0414	1.5357	504.9151	-0.18295	471.5635	147435.2188	330.7917	1.0395	420.2029	0.88792	7618470	0.37314	587.944	87.6622	85.4082	192.6166	180.5867	56244.0469	122.8128	-0.025247	157.3346	2558250
019	2017-08-01t1849	1501631885.97	adult	97.4129	41.5398	-126.6746	1117.4257	73.1513	62787.655	198173.2541	2977442.3808	1014.1	-0.16763	233.483	0.47976	230.7368	0.59352	503.5285	-0.043596	466.8489	165660.875	318.8359	0.78005	425.3233	1.1768	7668060	0.35113	1180.96	82.4293	79.8715	191.1648	172.7587	62893.2227	120.7233	-0.067836	153.5846	2707140
019	2017-08-01t2344	1501649641.94	adult	102.3451	46.4721	-121.7424	1022.4447	71.6131	60171.7114	189651.7321	2970739.8626	1035.04	0.0044932	253.148	1.4038	248.7811	1.4399	498.6558	0.10631	446.239	157076.5625	311.786	0.71201	365.0606	-0.036807	7959990	0.57995	552.43	90.8546	88.3011	195.2299	178.9481	61497.4141	125.5249	-0.029169	158.6724	2856830
019	2017-08-02t0249	1501660690.25	adult	105.4141	49.541	-118.6734	968.0876	74.2747	57566.1165	181593.6231	2855753.8881	883.758	-0.48116	206.515	-0.47255	197.4346	-0.64259	506.9825	0.38078	442.8594	152601.75	299.0806	0.36541	397.2574	0.88263	6207830	-0.94651	617.529	76.5149	74.1512	183.0731	166.3861	55105.0156	112.4533	-0.19177	143.8292	2300040
019	2017-08-02t0833	1501681319.37	adult	111.1444	55.2713	-112.9431	1169.0989	72.714	64481.5704	203450.4032	3012025.3687	1028.34	0.19313	258.616	1.9197	251.9553	1.8322	594.1693	2.0968	535.8474	200829.2188	350.1917	2.5407	432.8941	2.1352	8724410	1.234	797.463	92.5364	89.1167	229.7242	205.868	77646.7812	133.2988	0.021289	177.5578	3121720
019	2017-08-02t1129	1501691891.98	adult	114.0812	58.2082	-110.0063	1152.1036	77.9196	68883.6606	216958.7415	3516058.2005	928.944	-0.13856	236.102	0.99592	228.9577	0.8788	506.6996	0.81559	454.4556	182411.875	313.7772	1.2369	406.7656	1.5617	8490940	1.0379	882.309	92.7787	88.9888	228.5821	204.0989	82289.5547	135.1428	0.027664	177.4983	3336600
019	2017-08-02t1449	1501703899.36	adult	117.4166	61.5436	-106.6709	1124.4228	76.3588	69724.3163	219743.3967	3586374.2848	837.152	-0.44437	228.989	0.76834	223.64	0.72078	466.8125	0.2981	405.4203	169919.75	291.0303	0.47663	343.4238	-0.03381	8329230	0.90648	593.765	91.7561	88.1467	214.5561	196.768	78098.4297	133.2152	-0.0074444	176.3994	3337540
019	2017-08-02t2017	1501723562.6	adult	122.8786	67.0056	-101.2089	1205.0964	83.9707	81139.9395	255672.7725	4618098.2297	893.2	-0.0933	178.225	-1.4131	172.3972	-1.4923	399.0443	-0.66414	360.3816	168795.75	246.3835	-1.1599	302.2732	-1.0271	7527170	0.22717	695.241	72.5549	69.1694	185.0005	166.6063	78255.2031	111.4302	-0.23763	144.703	3064280
019	2017-08-02t2312	1501734118.34	adult	125.8108	69.9377	-98.2768	1148.1533	78.6818	74823.3531	236186.9072	4086278.4487	988.939	0.38878	193.279	-0.69493	186.1699	-0.8382	451.2743	0.38546	403.324	176448.25	267.3901	-0.25359	343.5947	0.25277	7545980	0.25286	594.273	75.879	70.9998	210.5962	190.5974	82343.1016	123.4381	-0.13314	168.8305	2962470
019	2017-08-03t0249	1501747092.27	adult	129.4146	73.5416	-94.6729	1085.2708	81.9429	70405.027	222017.9875	3822760.2453	787.188	-0.44255	188.967	-0.82876	183.2756	-0.9144	397.565	-0.45662	381.2078	145906.3438	256.4922	-0.60181	321.5136	-0.27123	6931320	-0.25383	963.437	80.6094	76.801	215.4981	191.8679	79087.7969	124.5347	-0.13349	167.6453	2956750
019	2017-08-03t0801	1501765810	adult	134.614	78.741	-89.4735	1082.4181	76.9959	64928.3821	204623.4406	3284612.1258	1124.05	1.2369	233.713	1.2578	229.1674	1.1986	452.2224	0.74898	406.3134	153755.625	292.1438	0.94225	343.1081	0.51266	7925660	0.60336	1431.45	100.218	96.4917	224.9331	203.7461	76477.25	142.7314	0.0082249	179.927	3398600
019	2017-08-03t1057	1501776400.19	adult	137.5557	81.6827	-86.5318	1160.7399	78.718	74333.5987	234523.7717	3955810.5529	714.389	-0.65951	207.63	0.10495	209.098	0.31836	389.1747	-0.34915	350.1255	150999.7656	270.9051	0.12143	312.9632	-0.32402	8048170	0.70504	627.877	92.6129	91.049	211.417	191.0889	82029.7812	135.2036	-0.067081	170.7808	3589860
019	2017-08-03t1449	1501790292.14	adult	141.4146	85.5416	-82.6729	1128.2492	76.4919	65756.3957	207216.6494	3205911.1554	921.332	0.40586	242.934	1.7287	239.2304	1.6823	456.2218	1.0665	414.0946	156940.3125	301.8284	1.4304	353.2534	0.98061	8347460	0.94672	1103.58	103.932	100.8983	214.7894	194.3721	73887.5469	142.8776	-0.013254	173.9593	3571200
019	2017-08-03t1944	1501808043.76	adult	146.3456	90.4726	-77.7419	1122.9549	89.8837	73025.4758	230224.5076	4074335.9212	730.746	-0.45971	197.148	-0.29882	191.9998	-0.38687	394.1533	0.0028025	370.277	150172.3906	271.7209	0.25898	325.9426	0.24435	7504840	0.28362	922.908	91.9999	85.9368	284.2316	254.7147	108292.25	150.3992	0.038868	216.9103	3502160
019	2017-08-03t2249	1501819093.45	adult	149.415	93.5419	-74.6726	1157.6907	76.4828	72921.636	229771.9514	3825289.1288	762.577	-0.25852	224.189	0.92573	221.7939	0.92986	372.2022	-0.35649	352.2197	141809.0312	284.9594	0.82252	325.0926	0.27273	8526600	1.0618	841.039	101.221	97.9087	232.9432	208.2113	88751.3594	144.6345	-0.022386	182.9147	3849760
019	2017-08-04t0433	1501839742.81	adult	155.1509	99.2779	-68.9366	1159.758	78.792	74008.3331	233218.9362	3986977.7821	549.419	-1.2639	184.63	-0.81738	182.0808	-0.78846	325.5105	-1.1886	303.1978	125972.5781	245.2162	-0.75639	280.5948	-1.0265	7127080	0.029332	522.994	86.6207	83.352	202.1644	188.7971	78237.6406	129.6972	-0.18669	169.9122	3343730
019	2017-08-04t0729	1501850306.79	adult	158.0853	102.2123	-66.0022	1136.161	77.2375	70144.0194	220997.1137	3653380.0085	682.183	-0.55647	190.648	-0.54559	188.8518	-0.49284	352.5241	-0.57362	319.988	129376.3438	244.8709	-0.76163	282.402	-0.94405	6979060	-0.063466	529.791	90.1309	87.1399	207.4753	188.494	76143.4453	134.4841	-0.15462	171.1353	3299420
019	2017-08-04t1049	1501862295.21	adult	161.4155	105.5424	-62.6721	1163.0316	76.7711	71017.9773	223700.52	3646700.5183	719.659	-0.32708	205.928	0.12975	203.4943	0.13378	356.8642	-0.42527	329.6361	132396.625	259.6844	-0.15789	296.6933	-0.47325	7631290	0.39779	542.453	98.9371	95.508	217.2927	202.569	80615.5938	142.9057	-0.084809	180.1991	3666410
019	2017-08-04t1617	1501881973.91	adult	166.8818	111.0087	-57.2058	1151.2797	90.2135	74341.0617	234734.9403	4010612.3489	888.617	0.58702	211.587	0.36779	214.3945	0.58268	384.4741	0.25308	365.8734	149175.9375	286.4142	0.9162	339.5834	0.8995	8200900	0.77549	999.11	101.418	96.7873	307.6408	276.2801	119364.625	167.7264	0.16074	239.2938	3930860
019	2017-08-04t1915	1501892662.13	adult	169.8507	113.9777	-54.2368	1043.5847	77.9509	67266.0713	212036.4186	3686715.6316	1000.63	1.1807	230.375	1.1854	228.7994	1.183	365.2231	-0.1163	340.7986	128193.3125	282.0328	0.73271	316.6201	0.19214	8074870	0.68829	1271.1	107.133	103.2728	231.9368	213.2231	81409.8203	154.1894	-0.00041517	189.1875	3755130
[truncated: 5,703 more rows]
