# Supplementary material for: Global, cell non-autonomous gene regulation drives individual lifespan among isogenic C. elegans
Source: eLife. 2021 Feb 1;10:e65026. doi: 10.7554/eLife.65026 (PMC7864635; doi:10.7554/eLife.65026)
Supplement: Source data 1. [file elife-65026-data1.zip › figure_data/Figures 1-3 - base strains/mir-47/mir-47_20181101.tsv]

name	timepoint	timestamp	stage	age	adult_age	ghost_age	length	max_width	projected_area	surface_area	volume	gfp_maximum	gfp_maximum_z	gfp_mean	gfp_mean_z	gfp_median	gfp_median_z	gfp_over_99_mean	gfp_over_99_mean_z	gfp_over_99_median	gfp_over_99_sum	gfp_percentile_95	gfp_percentile_95_z	gfp_percentile_99	gfp_percentile_99_z	gfp_sum	gfp_sum_z	green_yellow_excitation_autofluorescence_maximum	green_yellow_excitation_autofluorescence_mean	green_yellow_excitation_autofluorescence_median	green_yellow_excitation_autofluorescence_over_99_mean	green_yellow_excitation_autofluorescence_over_99_median	green_yellow_excitation_autofluorescence_over_99_sum	green_yellow_excitation_autofluorescence_percentile_95	green_yellow_excitation_autofluorescence_percentile_95_z	green_yellow_excitation_autofluorescence_percentile_99	green_yellow_excitation_autofluorescence_sum
001	2018-11-01t1401	1541099054.02	larva	0	-49.796	-209.7958	144.9371	29.6855	2945.1835	9416.3289	55273.1535	0	1111.5654	0	-0.62576	0	-0.64446					0	-0.57208	0	-0.43878	0	104981.4593	0	0	0				0	-0.58682	0	0
001	2018-11-01t1749	1541112719.42	larva	3.7959	-46	-205.9998	150.8017	30.1843	3082.234	9845.732	58421.1108	0	0.11909	0	-0.80998	0	-0.81969					0	-0.77173	0	-0.7084	0	1.3856	0	0	0				0	-0.7151	0	0
001	2018-11-01t2149	1541127119.33	larva	7.7959	-42	-201.9998	148.7224	31.107	3120.1317	9982.5286	60833.5331	0	-0.49789	0	-1.0135	0	-1.0133					0	-0.99081	0	-0.99788	0	-0.10159	0	0	0				0	-0.8592	0	0
001	2018-11-02t0149	1541141519.68	larva	11.796	-37.9999	-197.9997	150.8338	30.8373	3142.6603	10048.9827	60839.1735	0	-0.86277	0	-1.2281	0	-1.2176					0	-1.22	0	-1.2927	0	-0.85059	0	0	0				0	-1.0142	0	0
001	2018-11-02t0549	1541155919.7	larva	15.796	-33.9999	-193.9997	285.5607	36.5284	7961.7771	25204.5619	194509.0381	278.208	-0.15749	189.485	0.71399	188.2592	0.75059	259.6625	-0.59046	257.96	11165.4883	232.6778	0.5027	250.625	0.36467	806637	-0.4982	162.307	51.9662	51.7455	86.3542	82.5663	3713.2312	70.339	0.76634	78.9611	221220
001	2018-11-02t0949	1541170319.63	larva	19.796	-30	-189.9998	364.512	42.0114	10754.6248	33980.7723	283368.4958	340.842	-0.29356	202.096	0.71071	197.7074	0.72434	305.3661	-0.56266	300.8847	17711.2363	264.997	0.60188	293.65	0.43716	1164680	-0.67341	120.545	55.1418	54.9221	88.3956	86.357	5126.9434	73.9517	0.7941	83.5103	317782
001	2018-11-02t1349	1541184720.34	larva	23.7962	-25.9998	-185.9996	527.5504	53.3244	23322.0513	73760.8488	862339.9038	263.564	-0.80946	155.623	-0.025162	155.3131	0.043721	237.4872	-1.122	235.2742	29210.9199	207.1897	-0.10581	228.4858	-0.36023	1911670	-0.48013	192.201	48.521	48.1935	82.1364	79.7132	10102.7725	67.1939	0.50708	76.0349	596032
001	2018-11-02t1749	1541199120.43	larva	27.7962	-21.9997	-181.9995	571.3476	43.1871	16931.5991	53358.1772	438987.0451	385.861	-0.71474	235.576	0.8225	231.0522	0.8667	345.9521	-0.75737	342.4267	31481.6465	306.7158	0.61999	332.8106	0.21773	2135260	-0.74053	101.071	57.2362	56.8619	89.4522	88.7976	8140.146	76.7871	0.72725	85.0941	518789
001	2018-11-02t2149	1541213519.25	larva	31.7959	-18.0001	-177.9999	794.7741	51.5623	29852.34	94061.4753	987974.7645	455.938	-0.76456	237.437	0.68745	233.9328	0.76081	387.2539	-0.73757	380.6567	61573.3672	323.9873	0.60019	362.5879	0.19425	3756250	0.078301	154.175	57.186	56.755	91.4506	90.1473	14540.6504	76.9497	0.64782	85.8095	904682
001	2018-11-03t0149	1541227919.34	larva	35.7959	-14	-173.9998	868.9168	51.6454	38085.9642	120051.8686	1374414.2683	586.762	-0.66258	241.248	0.56822	235.5089	0.62599	451.7396	-0.59191	436.1181	90799.6641	337.08	0.53822	389.8785	0.15194	4840400	0.42074	305.237	55.507	55.359	89.9481	87.1931	18079.5664	74.8687	0.47123	83.3186	1113690
001	2018-11-03t0549	1541242319.04	larva	39.7958	-10.0001	-169.9999	557.732	69.8353	30394.6058	97010.1828	1364824.3711	784.946	-0.41399	226.073	0.14244	214.3948	0.11823	606.5359	0.032129	599.6187	97045.7422	310.3256	0.036538	511.7335	0.95154	3601340	-0.81654	322.717	57.4247	57.1465	93.2051	89.9871	14912.8223	77.9101	0.48507	87.0224	914776
001	2018-11-03t0949	1541256719.74	larva	43.796	-5.9999	-165.9997	955.0464	62.5999	48793.7235	154012.9756	2053613.9624	1501.39	0.96121	243.71	0.20336	219.9573	-0.010186	901.3388	1.4027	836.1019	230742.7344	380.6065	0.6037	558.0484	1.1085	6237030	0.51795	346.939	53.7899	53.4273	89.4825	87.1976	22907.5254	74.36	0.1813	83.7458	1376590
001	2018-11-03t1349	1541271119.86	larva	47.7961	-1.9999	-161.9997	1040.6392	64.0634	53356.2664	168096.8159	2300860.7758	2263.74	2.3238	261.51	0.29336	239.4658	0.11146	1052.33	2.0294	918.2807	294652.375	397.5933	0.60027	578.1128	1.0342	7316790	0.78258	176.025	53.9312	53.4493	88.692	86.8365	24833.75	73.7803	-0.04386	83.1703	1508940
001	2018-11-03t1749	1541285519.1	adult	51.7959	1.9999	-157.9999	1098.786	68.6207	59103.6766	186053.9583	2761385.2151	2002.05	1.5244	263.15	0.16028	241.1467	-0.027934	1101.2498	2.1171	993.3	341387.4062	397.4267	0.44598	649.0118	1.5247	8142660	0.88277	244.622	55.7904	55.3294	91.1119	89.4371	28244.6758	76.1852	-0.064256	85.4554	1726320
001	2018-11-03t2149	1541299918.92	adult	55.7958	5.9998	-154	1083.9563	66.4189	61960.0152	195228.3451	2950155.545	2295.81	1.9593	275.069	0.32196	254.3972	0.16218	1071.9268	1.7842	942.8568	347304.25	410.1109	0.54401	598.7131	0.91138	8911130	0.98099	340.725	55.717	55.3189	92.2052	89.2096	29874.4727	76.4127	-0.19173	85.4013	1805010
001	2018-11-04t0149	1541314325.52	adult	59.7976	10.0017	-149.9981	1169.9826	68.1828	65385.5364	205888.5204	3128669.7866	1504.87	0.22094	276.247	0.29177	256.8781	0.15791	858.8193	0.48129	796.835	294575.0312	411.4179	0.51882	613.343	0.97441	9450120	0.97564	231.277	59.9321	59.6627	95.1734	92.447	32644.4883	79.8811	0.014133	89.101	2050220
001	2018-11-04t0449	1541328726.36	adult	63.7979	14.0019	-145.9979	1082.958	71.0045	63326.3596	199524.9956	3149782.1329	1432.94	-0.020786	257.311	-0.26844	237.4115	-0.45597	824.2728	0.1837	728.4654	272834.3125	389.9942	0.14574	593.3821	0.71332	8516740	0.23346	179.857	56.8789	56.4687	93.0989	90.9958	30815.7266	77.7968	-0.35537	87.592	1882640
001	2018-11-04t0849	1541343125.66	adult	67.7977	18.0017	-141.9981	1049.3319	70.9159	61129.9667	192582.6848	3028841.9215	1107.07	-0.75321	242.753	-0.77807	225.4384	-0.93733	708.0656	-0.49686	632.3446	226580.9844	371.568	-0.19299	559.8419	0.33192	7751110	-0.35574	225.56	60.6743	60.2868	96.6487	94.247	30927.5703	81.5188	-0.028022	90.7131	1937330
001	2018-11-04t1249	1541357523.67	adult	71.7971	22.0012	-137.9986	1111.0802	70.4341	61754.878	194439.2895	2960662.5795	1401.98	-0.19652	229.927	-1.2869	215.6184	-1.4042	723.4022	-0.43779	606.5687	233658.8906	335.7297	-0.86617	523.0663	-0.068364	7425710	-0.67246	174.2	60.2592	59.7851	97.7004	95.4624	31557.2266	81.8637	-0.14031	91.5651	1946130
001	2018-11-04t1649	1541371918.79	adult	75.7958	25.9998	-134	1101.578	74.3871	64713.4713	203838.4595	3287795.6821	1000.41	-1.0599	198.621	-2.464	190.5557	-2.4717	510.9355	-1.7038	440.4173	173207.1406	273.2561	-2.103	367.155	-1.8208	6718760	-1.1405	174.465	54.6396	54.0199	94.7142	91.6395	32108.1035	75.9424	-1.29	86.9478	1848290
001	2018-11-04t2049	1541386320.02	adult	79.7961	30.0002	-129.9997	1108.4949	69.5096	61914.6741	195005.4559	2920641.425	1095.33	-0.87103	220.565	-1.804	213.4194	-1.7262	561.1347	-1.4269	471.052	181807.6406	286.5914	-1.8999	387.2534	-1.5995	7139460	-1.0257	255.105	65.0801	63.8979	125.8329	118.1665	40769.8711	89.9514	0.77615	107.3104	2106580
001	2018-11-05t0049	1541400719.43	adult	83.7959	34	-125.9998	1056.4863	69.2893	60795.0529	191530.7213	2973899.2687	1096.39	-0.86202	215.796	-2.0416	209.188	-1.9698	523.5491	-1.692	442.2365	167012.1562	279.419	-2.0884	371.3105	-1.7901	6862740	-1.2297	229.911	56.1413	55.4369	103.7746	97.6518	33104.1094	80.3358	-1.0053	92.2796	1785400
001	2018-11-05t0449	1541415119.31	adult	87.7959	38	-121.9998	946.7846	72.2762	56075.0648	176791.6792	2840983.9798	746.222	-1.6515	200.704	-2.6499	194.5384	-2.6164	464.4952	-2.1347	423.3447	136097.0938	264.2456	-2.4463	343.0812	-2.1446	5875400	-1.7592	214.814	58.7111	57.6226	130.4709	117.2397	38227.9844	82.4892	-0.86489	99.6531	1718710
001	2018-11-05t0849	1541429519.58	adult	91.796	42	-117.9998	998.8027	71.4306	58037.8702	182871.3965	2872405.1914	1363.29	-0.167	226.158	-1.6761	220.4228	-1.5598	533.8358	-1.5928	416.7663	162286.0625	286.2555	-1.9346	344.1053	-2.0972	6860060	-1.301	335.895	60.5547	60.0733	101.0753	98.0005	30726.8789	83.3356	-0.94351	94.0235	1836810
001	2018-11-05t1249	1541443919.95	adult	95.7961	46.0001	-113.9997	1010.3781	71.6741	59138.9933	186443.1932	2907146.435	1306.63	-0.24556	230.433	-1.5022	225.4166	-1.3568	509.2515	-1.7299	398.4583	157867.9688	289.4824	-1.8358	341.1987	-2.1061	7124080	-1.1916	160.672	59.9238	59.2279	107.1909	102.1506	33229.168	83.888	-1.0581	96.552	1852600
001	2018-11-05t1649	1541458321.83	adult	99.7966	50.0007	-109.9991	1033.3217	70.0372	59175.2322	186423.6371	2922724.7295	1152.45	-0.56498	223.912	-1.7421	218.0961	-1.6633	532.4872	-1.4408	434.1289	165071.0312	286.3643	-1.87	352.6543	-1.8863	6928720	-1.293	328.768	63.03	62.3598	106.4976	102.8827	33014.2422	86.1503	-0.92949	98.0202	1950400
001	2018-11-05t2049	1541472719.48	adult	103.796	54	-105.9998	691.0894	70.7923	41214.8294	130797.829	2017554.9372	453.063	-2.2437	220.758	-1.8456	215.6735	-1.7589	373.1605	-2.6969	361.9305	80602.6719	288.2199	-1.7728	340.7134	-1.9967	4753800	-2.3481	360.021	59.5837	58.9822	106.7743	99.856	23063.2461	82.9298	-1.5465	94.5762	1283080
001	2018-11-06t0049	1541487119.53	adult	107.796	58	-101.9998	1009.526	72.0708	55560.3673	175011.1742	2676919.8014	1210.2	-0.30184	229.509	-1.4665	224.1203	-1.3831	553.0229	-1.0247	446.0895	160929.6562	283.8781	-1.8251	343.4466	-1.8783	6670230	-1.3955	218.918	63.9867	63.0197	122.7906	116.0584	35732.0781	89.4978	-0.86306	106.2527	1859650
001	2018-11-06t0449	1541501519.5	adult	111.796	62	-97.9998	1027.0354	67.5287	56346.4803	177455.7406	2648558.8622	888.122	-1.0453	227.008	-1.5403	221.9797	-1.4619	520.3094	-1.1882	466.0674	153491.2812	280.5363	-1.8542	361.8224	-1.5073	6692650	-1.3584	314.487	68.7856	68.0105	116.4915	113.2061	34364.9922	93.4803	-0.55507	106.986	2027940
001	2018-11-06t0849	1541515919.18	adult	115.7959	65.9999	-93.9999	969.8925	72.8139	53606.89	168904.6946	2578018.6698	1124.06	-0.39646	225.173	-1.5901	220.7471	-1.503	530.4088	-0.98767	406.7943	149044.875	281.2631	-1.7842	340.6619	-1.7675	6319250	-1.5046	166.751	65.2949	64.2479	120.0579	117.6234	33736.2695	92.1311	-0.89742	109.5029	1832440
001	2018-11-06t1249	1541530319.9	adult	119.7961	70.0001	-89.9997	975.477	72.7813	54274.84	170968.0298	2640252.5428	1017.39	-0.60526	232.315	-1.2749	227.5324	-1.1943	528.7195	-0.89764	458.3333	150156.3281	291.4278	-1.4771	369.4019	-1.2297	6595410	-1.335	159.759	68.1439	67.033	121.8173	119.2709	34596.1172	95.4686	-0.68787	112.1611	1934610
001	2018-11-06t1649	1541544719.11	adult	123.7959	73.9999	-85.9999	969.6561	70.1463	54942.7031	173157.3929	2647227.8282	1006.18	-0.57777	239.33	-0.96714	235.2717	-0.8444	493.6815	-1.1074	411.4051	142180.2812	303.9921	-1.1125	371.9393	-1.1225	6879550	-1.1629	201.482	68.1973	66.6377	153.9444	151.0891	44335.9922	97.1263	-0.67606	133.0038	1960330
001	2018-11-06t2049	1541559120.08	adult	127.7961	78.0002	-81.9996	991.8954	68.9264	56158.3148	177038.1986	2704118.4236	749.592	-1.1688	227.433	-1.4485	224.3555	-1.3242	430.2223	-1.5775	394.4273	126485.3594	284.8071	-1.59	354.2901	-1.3649	6684470	-1.2144	332.624	69.3963	67.5713	165.8255	154.6892	48752.6992	96.2855	-0.92226	126.1739	2039630
001	2018-11-07t0049	1541573519.69	adult	131.796	82.0001	-77.9997	981.8254	68.2976	53743.5858	169292.5802	2529777.4147	881.515	-0.78679	231.328	-1.2805	225.1682	-1.2896	491.3645	-0.96121	430.7035	138564.7812	301.0624	-1.1426	386.1583	-0.77709	6509560	-1.2543	328.377	71.8032	69.2896	171.9615	159.2431	48493.1289	104.5154	-0.2536	136.8804	2020540
001	2018-11-07t0449	1541587919.56	adult	135.796	86	-73.9998	983.5585	70.6689	55233.7424	173982.6549	2702812.9345	622.379	-1.3932	228.548	-1.3955	225.9097	-1.2622	435.3182	-1.3863	414.7556	125806.9531	299.6367	-1.1715	371.1782	-0.99807	6601620	-1.1744	227.691	76.0653	73.5182	174.8973	171.8627	50545.3203	113.9193	0.47802	157.5047	2197140
001	2018-11-07t0849	1541602319.68	adult	139.796	90.0001	-69.9997	825.8143	67.4191	46172.0976	145648.1956	2204210.1977	633.658	-1.3197	249.333	-0.52932	244.9257	-0.42579	461.3406	-1.0883	451.147	111644.4219	312.2287	-0.82951	403.1487	-0.40436	6023890	-1.3853	294.83	83.2628	79.2646	206.8252	200.0967	50051.707	125.6192	1.3676	171.4498	2011630
001	2018-11-07t1258	1541617288.11	adult	143.9539	94.158	-65.8418	813.6323	67.9508	45466.3401	143435.5357	2174439.3716	848.941	-0.72119	251.559	-0.44259	246.6514	-0.36242	499.7006	-0.6743	476.3699	118928.7344	315.2176	-0.75115	408.2106	-0.28338	5984580	-1.3577	333.062	85.9744	80.6145	221.9203	212.0801	52817.0352	135.7797	2.0456	185.1415	2045330
001	2018-11-07t1654	1541631425.19	adult	147.8809	98.0849	-61.9149	809.16	68.21	44217.8327	139461.9545	2093582.5372	738.526	-0.95999	255.153	-0.3013	250.4765	-0.20806	493.6436	-0.66728	478.8091	114525.3203	319.3483	-0.6456	416.0259	-0.11756	5904490	-1.3495	339.7	86.7371	81.0985	225.0369	213.437	52208.5547	138.5875	2.0561	188.628	2007180
001	2018-11-07t2049	1541645520.52	adult	151.7962	102.0003	-57.9995	806.9553	67.461	43952.08	138620.9126	2067875.496	816.147	-0.71051	255.446	-0.30129	250.0657	-0.24417	509.1127	-0.4634	480.995	117605.0312	320.338	-0.6305	420.2562	-0.020029	5877820	-1.3195	325.699	87.4391	81.394	234.0827	225.1144	54073.1055	140.7088	2.0042	194.7726	2011970
001	2018-11-08t0049	1541659920.11	adult	155.7961	106.0002	-53.9996	803.1814	66.2563	42949.5219	135440.9652	1986417.3016	754.789	-0.82553	258.368	-0.1941	253.0426	-0.13307	501.9693	-0.47105	489.6428	112943.0938	325.3504	-0.50759	421.6794	0.021573	5812760	-1.3048	380.007	88.3018	82.1161	236.9539	227.7415	53314.6328	141.4728	1.8383	198.7044	1986610
001	2018-11-08t0449	1541674320.47	adult	159.7962	110.0003	-49.9995	788.4569	65.8205	42354.3716	133596.1368	1953395.7092	738.72	-0.82261	259.496	-0.16554	254.4815	-0.092922	495.5985	-0.47665	480.7983	110022.875	326.4329	-0.49866	419.8679	-0.0036184	5758220	-1.287	381.982	88.7966	82.6881	234.332	225.6788	52021.7031	144.4651	1.8466	194.8694	1970400
001	2018-11-08t0849	1541688720.18	adult	163.7962	114.0002	-45.9996	716.5421	67.9573	39624.2162	125147.1232	1869849.5658	615.223	-1.1222	261.504	-0.10343	254.6537	-0.11176	473.2049	-0.65248	463.3923	98426.6094	340.9819	-0.11302	426.5726	0.12723	5422290	-1.3748	298.947	88.3284	83.6674	219.6483	214.959	45686.8516	137.0376	1.0906	186.5951	1831490
001	2018-11-08t1249	1541703120.2	adult	167.7962	118.0002	-41.9996	744.6638	66.8585	40246.125	127003.1818	1888202.699	661.873	-0.95381	264.078	-0.024882	256.9754	-0.042162	522.1941	-0.11121	507.2658	110182.9531	340.7238	-0.15604	451.2908	0.59514	5566770	-1.2895	360.569	89.928	84.0822	252.164	243.0705	53206.6055	142.1468	1.2535	197.3447	1895680
001	2018-11-08t1649	1541717520.6	adult	171.7963	122.0003	-37.9995	751.3353	66.5208	40308.9449	127188.0063	1874324.0813	635.18	-0.99315	266.65	0.053773	260.0302	0.059881	508.2038	-0.20702	500.783	107739.1953	343.0629	-0.12577	437.3563	0.31961	5628710	-1.2384	374.011	90.6726	85.5446	248.0972	237.1785	52596.6094	141.4874	1.0194	197.0641	1914010
001	2018-11-08t2049	1541731920.26	adult	175.7962	126.0002	-33.9996	737.1136	65.4579	39574.6945	124906.6871	1831925.763	651.121	-0.90926	266.517	0.013841	259.4756	-0.0010107	503.544	-0.22123	496.6408	104737.1484	346.2583	-0.075931	435.2989	0.26653	5522760	-1.2503	358.008	91.7187	85.9885	254.8855	243.8532	53016.1836	142.74	0.92115	199.2308	1900600
001	2018-11-09t0049	1541746319.94	adult	179.7961	130.0001	-29.9997	702.3883	66.6403	38409.1211	121285.863	1805904.937	652.01	-0.87383	265.139	-0.08774	259.196	-0.056381	477.6465	-0.46966	460.4018	96484.5859	351.997	0.037275	426.0959	0.061768	5334340	-1.2956	364.306	91.8735	86.6367	235.1318	225.8893	47496.6172	141.8504	0.68936	194.4137	1848400
001	2018-11-09t0449	1541760719.99	adult	183.7961	134.0001	-25.9997	695.766	65.7942	37620.6187	118801.358	1742206.5128	685.517	-0.73385	268.772	0.026878	262.261	0.038265	490.4342	-0.30255	475.9733	96615.5312	358.8889	0.18541	434.1243	0.19509	5293470	-1.2908	428.059	93.5144	87.5444	244.4068	231.2579	48148.1484	147.2674	0.84737	204.4493	1841770
001	2018-11-09t0849	1541775119.95	adult	187.7961	138.0001	-21.9997	705.2665	66.5273	37240.6761	117559.5102	1710639.4372	655.371	-0.80127	269.73	0.019298	263.0541	0.025946	492.9794	-0.25813	477.2126	96623.9688	358.8082	0.12111	436.3975	0.20446	5261890	-1.2904	395.432	94.3088	88.8757	242.0724	234.6923	47446.1953	147.4703	0.69242	199.4862	1839780
001	2018-11-09t1249	1541789519.9	adult	191.7961	142.0001	-17.9997	708.3737	65.5264	36848.0366	116281.5	1669317.0279	688.184	-0.6624	271.905	0.066217	264.5445	0.046138	504.5073	-0.10451	489.9563	97874.4141	361.3339	0.13381	442.2033	0.28578	5254290	-1.2828	347.043	95.7167	89.9074	248.6692	243.729	48241.8242	150.1753	0.68721	199.9893	1849630
001	2018-11-09t1652	1541804116.62	adult	195.8507	146.0548	-13.945	700.055	65.763	36544.5519	115340.8852	1663810.7305	700.75	-0.59321	273.606	0.086977	264.6565	-0.00039888	516.5783	0.051182	501.9062	99183.0312	369.1543	0.29021	450.2639	0.40346	5240910	-1.2857	390.34	96.0901	89.2104	255.1581	245.6836	48990.3594	153.9827	0.73165	201.5563	1840610
001	2018-11-09t2049	1541818319.28	adult	199.7959	149.9999	-9.9999	692.5735	66.3971	36015.086	113682.1518	1633438.2218	693.118	-0.59589	275.876	0.13366	267.0667	0.058153	516.8346	0.067609	509.5879	97681.7344	369.2269	0.22214	445.6958	0.2677	5209370	-1.3002	379.778	98.7912	91.8696	261.3195	251.7545	49389.3906	157.6228	0.76781	206.2874	1865470
001	2018-11-10t0049	1541832719.29	adult	203.7959	153.9999	-5.9999	695.5348	65.6081	36289.4328	114556.2115	1637380.8797	736.224	-0.41922	278.769	0.20742	270.6991	0.17218	525.7156	0.1857	507.2199	100411.6797	372.5094	0.24447	449.1111	0.29	5300230	-1.2812	398.757	98.7906	91.5898	256.3717	244.0002	48966.9922	158.0627	0.64678	207.2712	1878310
001	2018-11-10t0449	1541847119.06	adult	207.7958	157.9999	-1.9999	675.6372	64.2487	35363.3717	111667.8966	1601070.813	695.807	-0.54041	282.959	0.34032	273.0608	0.22905	538.8066	0.36168	534.3013	100218.0234	384.0595	0.50043	460.0672	0.46455	5245480	-1.3077	386.202	101.295	93.5968	265.3335	261.7608	49352.0312	163.0391	0.7449	212.2735	1877800
001	2018-11-10t0849	1541861518.46	dead	211.7957	161.9997	1.9999	677.7168	66.8633	35160.631	110973.9494	1596315.9954	729.657	-0.3936	284.697	0.36087	274.9169	0.26132	527.0809	0.20914	511.6156	97509.9688	385.4816	0.46443	464.619	0.50623	5242120	-1.3271	366.058	100.591	92.5601	249.9581	241.5011	46242.25	163.6346	0.6381	207.0106	1852180
005	2018-11-01t1401	1541099086.78	egg	-1.898	-53.7958	-197.8214	150.8957	29.0017	2982.9258	9518.6443	54541.8221	0	1332.5277	0	-0.53657	0	-0.55962					0	-0.47504	0	-0.30588	0	117639.414	0	0	0				0	-0.52544	0	0
005	2018-11-01t1749	1541112752.12	larva	1.898	-49.9999	-194.0255	150.8481	29.8812	3065.7454	9790.5142	57685.0844	0	0.83384	0	-0.71686	0	-0.73111					0	-0.67095	0	-0.57296	0	3.8964	0	0	0				0	-0.65	0	0
005	2018-11-01t2149	1541127151.91	larva	5.8979	-46	-190.0256	150.8487	29.98	3072.8777	9815.9578	58003.4119	0	-0.26097	0	-0.91563	0	-0.92019					0	-0.88568	0	-0.85984	0	0.42876	0	0	0				0	-0.78959	0	0
005	2018-11-02t0149	1541141552.21	larva	9.898	-41.9999	-186.0255	150.8285	30.2061	3110.3986	9940.311	59372.3827	0	-0.7052	0	-1.1247	0	-1.1192					0	-1.1099	0	-1.1522	0	-0.53572	0	0	0				0	-0.93916	0	0
005	2018-11-02t0549	1541155952.12	larva	13.898	-37.9999	-182.0255	150.8285	30.1523	3110.7254	9943.231	59379.0689	0	-1.0156	0	-1.346	0	-1.3299					0	-1.345	0	-1.4499	0	-1.1454	0	0	0				0	-1.101	0	0
005	2018-11-02t0949	1541170352.06	larva	17.8979	-33.9999	-178.0255	289.0742	36.6449	8194.5496	25946.087	201103.5849	351.897	-0.097511	213.696	0.91747	210.5464	0.94203	314.6453	-0.41381	311.8855	13844.3945	277.3507	0.79145	304.3454	0.6472	937483	-0.65308	101.326	56.5615	55.8826	88.6583	87.0298	3900.9639	75.2768	0.86671	84.547	248135
005	2018-11-02t1349	1541184753.09	larva	21.8982	-29.9996	-174.0252	150.8285	30.0724	3111.0423	9948.0448	59386.5633	0	-1.4792	0	-1.8361	0	-1.7979					0	-1.8564	0	-2.0637	0	-1.9864	0	0	0				0	-1.4763	0	0
005	2018-11-02t1749	1541199152.77	larva	25.8981	-25.9997	-170.0253	408.8584	39.9936	12312.2449	38913.8845	314526.4268	423.655	-0.49127	260.996	1.2188	257.873	1.2796	384.4712	-0.46284	381.5532	25375.0996	337.9322	0.99547	370.6679	0.6562	1714220	-0.88443	251.55	62.3843	62.2375	97.4513	94.1902	6431.7866	82.0212	0.93306	90.5429	409740
005	2018-11-02t2149	1541213551.94	larva	29.8979	-22	-166.0256	843.3566	36.6542	25391.2355	79964.3556	632323.2694	529.748	-0.46262	240.029	0.79949	227.5955	0.74441	407.9931	-0.53807	403.6303	55487.0625	350.7129	0.94725	390.9944	0.56112	3257910	-0.086871	350.53	61.2012	61.0309	97.9281	93.1476	13318.2256	81.1854	0.83525	89.535	830684
005	2018-11-03t0149	1541227951.77	larva	33.8979	-18	-162.0256	615.1903	47.2565	22176.7942	69933.0429	674839.2754	759.936	-0.12938	291.563	1.3632	284.5754	1.4081	528.7884	-0.10182	495.1046	62397.0312	394.5374	1.2128	443.8118	0.74469	3431120	-0.38335	129.846	59.931	59.6558	96.5052	94.5502	11387.6172	79.4025	0.69123	90.0238	705268
005	2018-11-03t0549	1541242351.59	larva	37.8978	-14.0001	-158.0257	831.9288	52.0283	34934.3089	110075.8083	1226103.7023	1142.75	0.5339	278.501	1.0299	266.9625	1.0176	645.8583	0.32332	594.815	118837.9375	387.7147	0.9703	458.3377	0.60535	5123860	0.39109	132.192	61.4205	60.9932	98.4303	95.9437	18111.1699	81.6321	0.69094	92.0267	1130010
005	2018-11-03t0949	1541256752.35	larva	41.898	-9.9999	-154.0255	819.3175	60.2856	39876.2357	125672.9643	1665685.042	829.902	-0.42513	183.939	-0.65413	175.295	-0.63657	569.9132	-0.25427	559.165	119681.7734	253.154	-0.73661	392.0835	-0.26838	3850400	-0.83421	186.166	51.2572	50.9186	84.8155	83.0188	17811.2461	70.4265	0.071633	79.6988	1072970
005	2018-11-03t1349	1541271152.62	larva	45.8981	-5.9998	-150.0254	903.082	55.9924	38982.5163	122767.5823	1433562.6831	1200.47	0.17101	197.096	-0.73504	189.0973	-0.68805	655.1431	0.015991	589.9857	134959.4688	261.3888	-0.94911	363.1982	-0.84701	4045590	-1.0417	195.85	57.3494	56.9435	93.8352	91.5206	19330.0586	78.2716	0.30474	87.8538	1177150
005	2018-11-03t1749	1541285551.7	larva	49.8978	-2	-146.0256	966.5033	62.7304	48597.5295	153230.8633	2031510.0179	2503.42	2.6584	271.632	0.38493	251.9076	0.25113	998.1427	1.6538	820.2516	255524.5312	393.4553	0.4448	617.3374	1.2796	6927970	0.34114	129.998	66.7522	66.553	102.8089	101.6365	26319.0664	87.6698	0.80722	97.7122	1702510
005	2018-11-03t2149	1541299951.95	adult	53.8979	2	-142.0256	550.9862	68.1	28682.1869	90897.2077	1291013.006	1331.85	0.058246	248.528	-0.21542	232.1	-0.29519	883.6201	0.87313	844.04	133426.6406	350.5684	-0.26433	583.9715	0.81797	3738860	-1.7831	111.08	58.6484	58.2541	93.6612	92.2322	14142.8467	79.4847	0.13097	88.857	882307
005	2018-11-04t0149	1541314360.28	adult	57.9002	6.0023	-138.0232	1001.2675	59.3608	49432.7712	155744.8608	2030922.1604	1119.03	-0.50757	218.468	-1.0661	208.9608	-1.0066	610.9885	-0.74327	552.4138	158857	296.8751	-1.1955	410.7555	-1.0572	5669250	-0.94566	140.139	59.5309	59.0744	95.3037	93.7037	24778.9688	80.9855	0.17001	90.1557	1544830
005	2018-11-04t0449	1541328760.55	adult	61.9003	10.0024	-134.0232	988.2422	65.7424	49695.2208	156533.1204	2163147.7011	2046.66	1.2628	283.394	0.45837	265.8713	0.38111	866.177	0.4786	684.8044	226072.2031	397.7011	0.28531	589.4355	0.69414	7387230	-0.25362	138.922	69.3501	69.0905	106.889	105.3345	27898.0312	91.2215	1.2331	101.4848	1807750
005	2018-11-04t0849	1541343159.36	adult	65.9	14.0021	-130.0235	993.5744	58.3008	47860.0959	150699.3142	1968735.2112	1250.18	-0.43105	249.283	-0.53966	236.1821	-0.54529	762.2076	-0.18105	724.9281	192076.3281	349.9414	-0.54867	489.7181	-0.40474	6264240	-1.0345	275.24	59.5718	59.2897	96.3587	93.5699	24282.3867	80.5876	-0.08576	90.1054	1496980
005	2018-11-04t1249	1541357557.13	adult	69.8994	18.0015	-126.0241	980.8917	63.1126	50341.8334	158641.383	2202190.4791	2850.94	2.7873	284.908	0.48742	268.7195	0.45073	890.6744	0.50318	705.1298	236028.7188	388.7097	0.10618	559.8455	0.33057	7523270	-0.55572	227.904	63.2392	62.9411	101.0437	98.4562	26675.5273	85.405	0.45817	94.8444	1669890
005	2018-11-04t1649	1541371951.8	adult	73.8979	22	-122.0256	1016.3462	65.5967	51674.9382	162726.7578	2243755.9066	2189.53	1.4324	276.872	0.22424	262.0889	0.20772	874.9639	0.44706	650.2627	237990.1875	376.1426	-0.11745	541.6948	0.15071	7503790	-0.70059	264.009	69.049	68.6173	108.6872	105.8237	29562.9238	91.3416	1.2564	101.8412	1871370
005	2018-11-04t2049	1541386353	adult	77.8982	26.0003	-118.0253	1052.3067	68.547	57803.2024	182141.1293	2718990.4459	921.15	-1.2403	222.139	-1.7082	208.2164	-1.8788	571.2301	-1.3553	528.1813	173082.7188	327.913	-1.0541	470.9754	-0.62225	6719690	-1.1904	208.647	58.5119	57.1277	136.3723	132.8554	41320.8086	81.5766	-0.49292	117.5159	1769990
005	2018-11-05t0049	1541400752.65	adult	81.8981	30.0002	-114.0254	1004.2121	66.681	53325.5893	167951.9274	2413180.7454	1498.64	0.019485	265.671	-0.18543	258.6119	0.034729	592.75	-1.2234	501.7684	165970	331.1399	-0.99163	404.7731	-1.3837	7423650	-0.92661	316.594	72.6797	72.2976	111.9632	109.6182	31349.707	95.7299	1.5986	105.8795	2030890
005	2018-11-05t0449	1541415152.36	adult	85.898	34.0001	-110.0254	627.4922	128.4193	45362.5107	147773.6988	3097342.3363	1496.1	0.059433	255.345	-0.57205	249.3605	-0.35616	605.6064	-1.1125	541.3207	143528.7188	318.8061	-1.2425	394.802	-1.4833	6031250	-1.6619	380.318	70.4192	69.7289	113.0522	110.0555	26793.3633	94.4934	1.1396	105.9319	1663300
005	2018-11-05t0849	1541429552.76	adult	89.8981	38.0003	-106.0253	1000.493	65.1373	50400.3534	158688.8679	2210508.7281	1737.02	0.68618	247.816	-0.85194	245.8334	-0.50907	627.524	-0.89343	486.5416	166293.875	309.221	-1.4324	367.9692	-1.8022	6545560	-1.4519	147.734	70.9732	70.4896	115.3179	113.0142	30559.2363	96.6986	1.2104	108.4377	1874610
005	2018-11-05t1249	1541443945.14	adult	93.896	41.9981	-102.0275	974.0159	60.4798	49434.1662	155732.299	2119330.2629	977.849	-1.0679	247.877	-0.83242	243.098	-0.62074	518.3403	-1.6866	469.9329	134768.4688	314.2402	-1.2774	378.9178	-1.6052	6424480	-1.5363	160.206	67.5897	66.8032	112.6789	110.5481	29296.502	92.1452	0.26264	104.6776	1751790
005	2018-11-05t1649	1541458346.88	adult	97.8965	45.9986	-98.027	950.4609	66.0989	49875.4658	157170.2197	2240747.2613	1501.11	0.26689	256.802	-0.45172	253.0506	-0.18763	568.0839	-1.1908	457.0253	148837.9688	306.2446	-1.4131	358.6315	-1.8321	6710760	-1.4075	241.836	76.4208	75.6985	125.3842	122.2508	32850.6602	101.9576	1.419	116.3354	1997030
005	2018-11-05t2049	1541472744.43	adult	101.8958	49.9979	-94.0277	1004.5322	62.5303	51221.1315	161291.0749	2234599.8593	810.22	-1.384	222.38	-1.7897	218.8373	-1.6266	437.6079	-2.1945	391.7025	117716.5312	278.8273	-2.0265	319.4171	-2.3486	5968460	-1.7682	156.99	67.997	67.2203	118.3697	115.0869	31841.4609	94.9285	0.17179	109.0063	1824970
005	2018-11-06t0049	1541487144.9	adult	105.896	53.9981	-90.0275	885.5449	61.7569	44965.4488	141699.7372	1928504.7262	644.64	-1.7395	237.216	-1.1649	235.3705	-0.90205	412.3105	-2.299	382.8729	97305.2812	289.3674	-1.7069	331.6771	-2.089	5592600	-1.9375	316.433	73.2528	72.0799	129.7096	125.478	30611.4648	100.1353	0.62009	117.341	1727010
005	2018-11-06t0449	1541501544.55	adult	109.8959	57.998	-86.0276	599.7059	67.8194	27954.8889	88781.7365	1100467.2218	386.427	-2.3244	221.916	-1.7546	220.9707	-1.5083	312.0506	-3.0488	308.1081	46183.4883	274.728	-2.0174	297.4317	-2.5487	3264160	-3.0448	150.674	70.0814	69.6348	113.6733	111.7841	16823.6523	95.8384	-0.16581	107.2277	1030830
005	2018-11-06t0849	1541515944.27	adult	113.8958	61.9979	-82.0277	916.3354	64.7881	48070.8461	151456.253	2148066.0411	566.969	-1.8133	215.539	-1.9901	213.2533	-1.8324	376.0168	-2.38	347.4986	94756.2344	263.6581	-2.2474	306.7283	-2.3325	5430300	-1.955	331.014	67.2006	65.9851	131.1619	124.9328	33052.7891	95.4167	-0.4235	114.6416	1693050
005	2018-11-06t1249	1541530345.14	adult	117.896	65.9981	-78.0275	915.2653	66.4548	48662.1739	153381.9175	2190115.2837	639.845	-1.5728	232.312	-1.2797	229.7259	-1.0986	394.7837	-2.1106	360.1877	100669.8359	295.0431	-1.3937	329.6124	-1.8984	5921180	-1.678	177.484	71.9564	70.272	139.3018	137.4762	35521.9609	104.3243	0.40638	126.2446	1834030
005	2018-11-06t1649	1541544744.29	adult	121.8958	69.9979	-74.0277	968.5818	63.2499	47208.9487	148625.4283	2010936.8983	928.598	-0.79551	263.171	0.016057	261.4402	0.31331	458.617	-1.4573	395.1375	113737.0234	320.1951	-0.69753	362.6335	-1.2947	6521900	-1.3512	206.643	82.3258	80.8082	155.1208	150.2346	38469.9531	111.7056	0.99684	138.9846	2040200
005	2018-11-06t2049	1541559145.42	adult	125.8961	73.9982	-70.0274	860.8623	62.4588	42442.0173	133715.9131	1804386.6205	714.183	-1.2789	259.991	-0.096714	260.5901	0.2859	431.7934	-1.6027	396.6273	96289.9219	322.7265	-0.59473	368.815	-1.1343	5792590	-1.6487	205.937	80.0679	78.4423	155.5092	151.7856	34678.5469	112.0255	0.7983	140.8889	1783910
005	2018-11-07t0049	1541573544.98	adult	129.896	77.9981	-66.0275	882.3422	60.9218	43429.1461	136830.8759	1849215.0955	681.352	-1.3117	264.971	0.12283	263.0094	0.39705	488.6073	-1.0225	477.1261	111402.4688	334.1456	-0.26508	445.7741	0.22597	6041600	-1.4884	228.317	81.0714	79.5144	156.4799	153.1202	35677.4062	113.1366	0.69598	140.7875	1848510
005	2018-11-07t0449	1541587944.99	adult	133.896	81.9981	-62.0275	943.0039	62.6317	44233.4961	139261.0317	1830574.9775	729.518	-1.1433	273.225	0.47386	268.5133	0.63948	545.5791	-0.44119	536.3862	127119.9375	345.2565	0.052189	503.6472	1.288	6353570	-1.305	229.576	83.2674	81.4937	160.7527	157.1782	37455.3672	113.7636	0.55499	144.1224	1936300
005	2018-11-07t0849	1541602345.05	adult	137.896	85.9981	-58.0275	900.3161	59.5982	42441.7669	133643.335	1747869.6784	699.17	-1.1746	279.948	0.7525	273.0024	0.82775	579.2496	-0.064879	572.3262	129172.6562	355.6676	0.34131	535.9478	1.9136	6239490	-1.312	269.208	85.4325	83.652	161.4287	156.5574	35998.5938	117.2213	0.68807	145.5417	1904120
005	2018-11-07t1258	1541617313.55	adult	142.0539	90.156	-53.8696	906.3833	59.5313	42198.4395	132857.7	1720010.7443	705.696	-1.1106	280.999	0.79413	273.6685	0.84526	581.0933	0.030259	575.2924	129002.7031	362.1105	0.52763	544.2611	2.1348	6229740	-1.2741	254.119	86.3826	84.3966	171.9112	166.9638	38164.2891	118.5408	0.61067	152.8723	1915100
005	2018-11-07t1654	1541631450.92	adult	145.981	94.0831	-49.9425	785.942	64.2138	40387.951	127375.101	1759333.3182	731.361	-1.0002	282.795	0.86283	276.7105	0.9649	617.3964	0.43576	612.3813	130888.0391	360.9665	0.50126	561.7766	2.5153	5987330	-1.3355	245.552	85.9628	84.0939	173.6837	167.847	36820.9492	118.129	0.39731	152.4817	1820000
005	2018-11-07t2049	1541645546.16	adult	149.8963	97.9984	-46.0272	826.4042	60.9812	41148.7741	129683.2569	1740987.4345	550.508	-1.429	279.44	0.71206	277.3921	0.97667	421.717	-1.3046	410.6896	91512.5938	350.2862	0.20449	394.1633	-0.50922	6036750	-1.275	246.357	87.291	85.4326	175.803	171.7046	38149.25	119.7639	0.36814	154.7603	1885750
005	2018-11-08t0049	1541659945.73	adult	153.8962	101.9983	-42.0273	808.9922	60.4161	39940.6415	125884.8877	1682186.9501	566.443	-1.3485	281.834	0.79972	278.8559	1.0205	436.7026	-1.1195	425.3615	91707.5547	358.2557	0.4183	405.7381	-0.28204	5909220	-1.2859	260.198	88.4796	86.3692	177.4028	172.807	37254.5898	122.0939	0.39104	157.365	1855150
005	2018-11-08t0449	1541674346.09	adult	157.8963	105.9984	-38.0272	728.3133	63.2362	36035.7087	113652.0647	1531538.1775	538.393	-1.387	282.433	0.809	279.8883	1.0428	431.2053	-1.127	424.3687	81497.8047	361.258	0.49027	406.1874	-0.26497	5337700	-1.466	267.014	89.2236	86.7195	191.1805	185.013	36133.1055	124.3743	0.40481	165.0495	1686240
005	2018-11-08t0849	1541688745.72	adult	161.8962	109.9983	-34.0273	739.9538	61.5492	36657.6764	115607.6204	1552185.9057	515.816	-1.4171	283.162	0.8185	280.5528	1.0449	431.6066	-1.0835	424.1424	83300.0781	361.7889	0.48317	407.9454	-0.23316	5446900	-1.3844	321.839	89.7305	87.1096	193.9915	186.856	37440.3516	125.6479	0.33483	167.2847	1726060
005	2018-11-08t1249	1541703145.98	adult	165.8963	113.9984	-30.0272	718.5107	61.3052	35426.8714	111731.4048	1499517.3095	506.867	-1.4114	286.676	0.94427	284.2236	1.1785	436.5184	-0.99928	428.5951	81192.4219	366.9038	0.60419	412.5392	-0.1478	5331590	-1.3903	288.6	90.7297	87.7519	200.8421	194.7885	37356.625	129.6515	0.46291	174.4311	1687390
005	2018-11-08t1649	1541717546.51	adult	169.8964	117.9985	-26.0271	715.0921	61.2427	35493.0208	111964.2834	1502021.2352	515.615	-1.3573	288.947	1.0148	285.9693	1.2246	442.5505	-0.90623	434.852	82756.9453	371.6922	0.71102	419.35	-0.024002	5379330	-1.3403	371.603	92.034	88.9213	199.3333	191.2538	37275.3359	132.0098	0.46448	175.4949	1713400
005	2018-11-08t2049	1541731946.14	adult	173.8963	121.9984	-22.0272	709.8315	61.2578	35369.2183	111579.589	1501888.4421	545.844	-1.2398	288.665	0.97423	285.1597	1.1556	449.7337	-0.80311	442.6329	83650.4688	372.2803	0.69232	425.1292	0.075879	5359930	-1.3185	352.395	93.2773	90.1036	204.2632	196.3824	37992.9492	134.3954	0.4635	177.1077	1731970
005	2018-11-09t0049	1541746345.86	adult	177.8962	125.9983	-18.0273	711.4226	60.2448	35166.2403	110929.5617	1483113.9217	537.906	-1.2357	289.013	0.95741	285.4729	1.1343	454.6887	-0.72564	449.4468	84117.4062	374.3585	0.71083	428.4337	0.1233	5336330	-1.3021	341.272	94.4247	90.8377	208.6444	199.8201	38599.2109	137.8185	0.52341	179.9984	1743460
005	2018-11-09t0449	1541760745.92	adult	181.8962	129.9984	-14.0272	711.7233	59.8038	34896.3027	110077.0714	1465382.5614	536.191	-1.2179	292.479	1.0687	288.9302	1.249	462.0595	-0.63095	455.4156	85018.9531	378.9582	0.7912	434.6456	0.21744	5353240	-1.2791	350.459	95.6147	91.9588	214.3833	207.1744	39446.5234	139.5269	0.4671	185.8974	1750040
005	2018-11-09t0849	1541775145.91	adult	185.8962	133.9984	-10.0272	708.9451	58.8556	34207.4991	107887.5235	1414880.6803	552.992	-1.1443	293.66	1.0791	290.5722	1.281	467.5361	-0.55882	460.5764	84156.5	380.2052	0.76821	438.3673	0.25781	5277080	-1.2917	336.797	96.4516	92.7659	215.6903	207.8199	38824.25	141.8944	0.45019	185.6232	1733240
005	2018-11-09t1249	1541789546.14	adult	189.8963	137.9984	-6.0272	698.2725	60.0695	34208.4348	107948.1378	1430175.8093	585.048	-1.0167	295.956	1.1393	292.5788	1.3306	461.118	-0.62264	455.7862	83001.2344	383.0562	0.7929	433.4485	0.12853	5314180	-1.2676	349.441	97.4444	93.6536	223.0124	211.9756	40142.2266	142.3349	0.33198	188.7003	1749710
005	2018-11-09t1652	1541804142.65	adult	193.9509	142.053	-1.9726	696.8885	59.1776	33952.7115	107105.6933	1413715.1042	564.354	-1.0674	297.199	1.1479	294.2191	1.3599	464.0743	-0.58375	457.4007	83069.2969	384.2688	0.75833	437.9036	0.17538	5296390	-1.2696	329.802	97.6383	93.584	224.1801	212.8482	40128.2344	144.9185	0.32842	192.9989	1740010
005	2018-11-09t2049	1541818345.3	dead	197.8961	145.9982	1.9726	681.1486	58.5286	32756.0827	103358.8427	1352597.3053	537.285	-1.1472	300.591	1.2505	298.0809	1.4904	466.7415	-0.5577	461.4651	80746.2891	388.4761	0.80725	437.7974	0.1296	5172580	-1.3113	373.79	100.045	95.5097	240.5091	227.7026	41608.0781	149.7761	0.44214	197.5019	1721570
006	2018-11-01t1401	1541099095.01	larva	0	-49.7959	-249.7944	156.5651	28.8008	3023.3061	9635.9328	54328.5634	0	1111.5654	0	-0.62576	0	-0.64446					0	-0.57208	0	-0.43878	0	104981.4593	0	0	0				0	-0.58682	0	0
006	2018-11-01t1749	1541112760.28	larva	3.7959	-46	-245.9985	170.4449	34.3708	3904.6089	12477.1418	83612.6597	0	0.1191	0	-0.80998	0	-0.81969					0	-0.77173	0	-0.7084	0	1.3856	0	0	0				0	-0.7151	0	0
006	2018-11-01t2149	1541127160.13	larva	7.7959	-42.0001	-241.9986	176.012	33.7894	3969.9929	12668.6049	83640.3627	0	-0.49789	0	-1.0135	0	-1.0133					0	-0.99081	0	-0.99787	0	-0.10157	0	0	0				0	-0.8592	0	0
006	2018-11-02t0149	1541141560.39	larva	11.7959	-38	-237.9985	117.2762	30.4475	2500.2768	8078.4696	48788.6373	283.262	0.29687	203.418	1.0137	203.0674	1.0497	263.2853	-0.35207	261.7633	3685.9949	240.4539	0.74161	255.195	0.66486	277462	-0.49445	105.054	58.6079	58.5497	91.5806	88.9749	1282.1279	78.3382	1.051	87.3652	79941.2
006	2018-11-02t0549	1541155960.25	larva	15.7959	-34	-233.9985	173.7651	34.4613	3903.7962	12475.2795	82920.5921	0	-1.1396	0	-1.456	0	-1.4348					0	-1.4608	0	-1.5931	0	-1.3776	0	0	0				0	-1.183	0	0
006	2018-11-02t0949	1541170360.15	larva	19.7959	-30.0001	-229.9985	344.8536	30.907	8894.6832	28102.8132	192931.6882	372.606	-0.19322	238.433	1.1442	236.4073	1.1926	340.4292	-0.37919	337.67	16340.6006	305.0552	0.95223	329.9199	0.7258	1144720	-0.69262	101.102	55.9933	55.61	87.7243	86.536	4210.7676	74.7121	0.81635	83.1576	268824
006	2018-11-02t1349	1541184761.32	larva	23.7962	-25.9997	-225.9982	257.449	28.2493	5508.6059	17408.8037	104489.1794	362.603	-0.52292	246.593	1.1083	243.6266	1.1606	345.5503	-0.55925	342.3409	10366.5078	310.2413	0.83025	335.4528	0.50752	737066	-1.504	100.387	58.5565	58.5351	88.6729	87.9486	2660.1873	76.9687	0.81058	85.3381	175025
006	2018-11-02t1749	1541199161.02	larva	27.7961	-21.9998	-221.9983	572.1492	46.1689	18839.9201	59454.4028	526427.3698	473.6	-0.47846	269.769	1.269	265.981	1.33	418.4168	-0.38089	414.0625	42260.0938	368.8063	1.2073	403.2975	0.80126	2703630	-0.28465	115.279	60.8185	60.529	93.4978	91.5356	9443.2734	80.5987	0.85374	88.961	609523
006	2018-11-02t2149	1541213560.13	larva	31.7959	-18.0001	-217.9986	692.9471	50.6632	29509.2382	93102.569	1044831.2889	418.621	-0.85921	217.814	0.41787	212.7074	0.46431	369.7152	-0.8287	365.8539	57675.5781	309.0233	0.45233	352.8258	0.11166	3390280	-0.19509	129.635	56.8455	56.5158	91.992	90.1384	14350.7588	77.6421	0.67261	87.131	884800
006	2018-11-03t0149	1541227959.91	larva	35.7958	-14.0001	-213.9986	730.1297	46.4443	27545.816	86850.8359	863909.5582	946.755	0.20512	301.024	1.4369	292.6119	1.4707	629.5534	0.33429	611.2747	91914.7969	412.313	1.3181	484.9432	0.97566	4392240	0.10601	110.27	58.6512	58.4563	90.9884	89.8374	13284.3008	78.2711	0.60448	86.9068	855779
006	2018-11-03t0549	1541242359.8	larva	39.7958	-10.0002	-209.9986	825.9731	54.0186	37135.331	117066.0967	1396013.9441	1321.98	0.824	257.932	0.63593	244.3777	0.59148	824.0553	1.1698	771.8577	161514.8438	356.2677	0.539	523.3196	1.0546	5040500	0.14053	102.54	55.408	54.9908	88.5978	87.5529	17365.1758	75.0817	0.36144	84.124	1082780
006	2018-11-03t0949	1541256760.54	larva	43.796	-6	-205.9984	900.43	61.2637	42538.1561	134001.4609	1712887.6325	1644.01	1.2769	266.418	0.58269	241.3532	0.35458	1014.6933	1.9985	962.6621	227291.2969	423.5424	1.1033	657.9603	2.0244	5956840	0.34059	202.647	59.5639	59.1993	96.1803	94.5008	21544.3906	80.6884	0.50053	90.2625	1331790
006	2018-11-03t1349	1541271160.93	larva	47.7961	-1.9999	-201.9983	1128.7976	62.5348	57570.9203	181422.1168	2485488.4698	2694.74	3.2408	298.334	0.97046	273.5668	0.75309	1182.1029	2.7146	971.4629	356995.0625	460.9853	1.3952	644.9924	1.6681	9006410	1.8029	216.828	56.7173	56.3148	92.9291	90.6111	28064.5859	77.8398	0.2059	87.3192	1712240
006	2018-11-03t1749	1541285559.89	adult	51.7958	1.9999	-197.9986	629.3052	70.261	37435.8587	118738.6401	1846323.0695	2108.55	1.7446	304.91	1.0166	278.8334	0.76666	1131.8312	2.279	1051.7569	221838.9062	467.6255	1.3996	621.7708	1.2578	5967700	-0.37183	174.184	59.6999	59.2241	102.0452	97.9192	20000.8594	80.7919	0.28467	91.8033	1168450
006	2018-11-03t2149	1541299960.18	adult	55.7959	5.9999	-193.9985	1147.6726	68.9844	66994.8443	211080.0475	3254657.5005	1984.64	1.3241	283.307	0.5088	261.4065	0.32673	1015.335	1.4851	896.9188	356382.5938	436.9677	0.93576	617.7938	1.1036	9918840	1.5401	274.236	57.3602	56.8484	93.354	91.25	32767.252	78.2479	-0.028738	87.307	2008240
006	2018-11-04t0149	1541314368.84	adult	59.7983	10.0023	-189.9961	1126.0531	74.1699	68257.3606	215087.6708	3446607.2541	1789.8	0.79812	286.432	0.54722	266.0797	0.39898	959.5734	1.0121	855.582	342567.6875	438.1894	0.93633	630.7026	1.1535	10213600	1.3851	202.745	60.5814	60.1702	97.5293	95.7316	34817.9492	82.204	0.2555	92.0214	2160210
006	2018-11-04t0449	1541328769.22	adult	63.7984	14.0024	-185.996	1212.563	79.6433	74602.0552	235010.2319	3921054.7181	1301.05	-0.2876	288.107	0.5805	271.1335	0.52621	803.2588	0.071791	752.5338	313270.9375	424.1761	0.71198	599.5895	0.77866	11218300	1.6409	125.598	60.6518	60.2317	98.7094	97.3251	38496.6562	83.3503	0.3158	93.5357	2361660
006	2018-11-04t0849	1541343167.91	adult	67.798	18.0021	-181.9964	1371.7394	75.0127	79634.8381	250634.18	3973167.9537	1674.47	0.40131	296.925	0.84789	284.4897	0.95819	885.4943	0.47435	746.6683	369251.125	431.0591	0.84826	578.0374	0.52753	12360700	1.9886	207.86	59.7833	58.9678	116.4663	112.5313	48566.4375	84.1853	0.33984	99.5151	2488720
006	2018-11-04t1249	1541357565.75	adult	71.7974	22.0015	-177.997	1249.6508	73.1489	75367.1957	237304.0304	3842140.376	1677.04	0.37083	300.358	0.98821	288.4113	1.137	858.5842	0.33181	761.5301	338282.1875	415.4635	0.60345	516.8761	-0.13667	11825100	1.5225	194.736	63.0928	61.6035	144.957	142.7152	57113.0547	86.8377	0.6177	129.2556	2483960
006	2018-11-04t1649	1541371960.13	adult	75.7959	25.9999	-173.9986	1238.0537	74.7759	76758.8234	241723.7027	4045997.38	1827.38	0.68261	307.895	1.2861	294.2139	1.3979	877.6611	0.49427	784.9579	351942.125	435.7759	1.0464	580.2655	0.61091	12332400	1.6214	207.177	59.8486	59.3556	98.8422	96.5492	39635.7422	82.0329	-0.30818	92.5755	2397180
006	2018-11-04t2049	1541386361.23	adult	79.7962	30.0002	-169.9982	1302.5815	77.7719	80573.0084	253595.7077	4329957.8639	1829.21	0.71963	293.954	0.83626	278.4844	0.82374	882.6149	0.62622	762.0928	371580.875	418.7666	0.79037	574.7261	0.63012	12365800	1.5231	135.177	63.4053	63.0215	101.5413	99.9254	42748.875	85.8718	0.10852	95.8597	2667270
006	2018-11-05t0049	1541400760.93	adult	83.7961	34.0001	-165.9983	1294.2074	79.5035	80412.7198	253174.8427	4313688.2153	1336.59	-0.32397	272.921	0.083786	263.6568	0.23116	740.9742	-0.1993	655.3087	311209.1562	377.3856	0.00064377	506.4424	-0.10474	11445800	0.99644	241.371	63.1803	62.0574	141.8842	140.042	59591.3828	86.0315	-0.086844	108.7374	2649660
006	2018-11-05t0449	1541415160.61	adult	87.796	38.0001	-161.9984	1218.8105	79.3772	77815.0826	245123.7208	4233587.1799	1847.27	0.90018	284.756	0.54979	271.1123	0.53316	815.1302	0.4572	708.2524	330942.875	395.5099	0.47449	531.5448	0.32661	11559400	1.0013	273.811	68.4678	66.5792	174.2768	166.8734	70756.3906	93.43	0.84662	145.1183	2779380
006	2018-11-05t0849	1541429561.08	adult	91.7961	42.0002	-157.9983	1203.9609	78.0515	74924.5022	235988.6935	3931470.2749	1836.34	0.95307	292.773	0.89913	281.61	0.98713	773.1841	0.29461	633.4031	302314.9688	396.1868	0.58828	484.4231	-0.18258	11445400	0.93122	486.175	64.9539	63.0314	212.8196	210.9253	83212.4688	91.8562	0.33943	167.961	2539240
006	2018-11-05t1249	1541443953.53	adult	95.794	45.9981	-154.0004	1234.0656	76.0278	77983.8615	245617.57	4174963.2799	1760.7	0.85505	273.636	0.19309	263.5979	0.25038	739.1934	0.17025	631.3881	300851.6875	365.9911	-0.021882	453.6072	-0.5042	11136400	0.76531	256.287	63.7537	62.7197	145.5851	134.8802	59253.1406	89.8578	-0.19236	108.4092	2594650
006	2018-11-05t1649	1541458355.27	adult	99.7945	49.9986	-149.9999	1191.9521	84.5496	78841.5256	248368.3974	4485355.1253	1283.67	-0.24181	248.076	-0.78234	238.8344	-0.78181	654.4042	-0.40472	588.2795	268960.125	328.2313	-0.85161	412.8078	-0.99711	10191000	0.30009	217.141	65.9939	65.0253	124.7547	115.229	51274.1641	91.5211	-0.18164	106.5085	2711030
006	2018-11-05t2049	1541472752.78	adult	103.7938	53.9979	-146.0006	642.6092	79.5779	36739.3787	116733.9626	1811443.4534	449.234	-2.2533	247.506	-0.77257	240.6286	-0.68888	400.4504	-2.4619	396.5892	77286.9375	335.8827	-0.59058	381.8601	-1.3705	4763760	-2.3432	136.442	63.0361	62.3954	106.4228	104.6213	20539.6094	87.5687	-0.92736	99.7215	1213260
006	2018-11-06t0049	1541487153.25	adult	107.794	57.998	-142.0005	1203.1408	75.6047	73213.3908	230528.7261	3810790.1431	1083.56	-0.61763	250.758	-0.607	240.7365	-0.66501	619.4904	-0.44949	553.5158	237264.8125	342.3673	-0.35263	426.1808	-0.59018	9587480	0.023518	267.429	71.1259	70.0056	125.3846	122.9486	48022.2969	98.283	0.25906	115.1291	2719430
006	2018-11-06t0449	1541501552.92	adult	111.7939	61.9979	-138.0006	1175.2842	80.4096	72224.1635	227555.2836	3910088.2426	1342.22	0.088599	237.654	-1.1067	229.0393	-1.1546	632.0873	-0.21917	521.1028	238296.9375	317.349	-0.91682	397.203	-0.94634	8957880	-0.26338	252.679	67.6363	66.0396	128.0896	124.4947	48289.7812	96.609	-0.17297	116.7059	2549410
006	2018-11-06t0849	1541515952.59	adult	115.7938	65.9978	-134.0007	1203.4294	77.906	74182.5136	233625.7399	3949141.5273	1323.38	0.1016	248.557	-0.63194	239.2372	-0.69328	625.8188	-0.15923	487.2198	242817.7188	332.0544	-0.47872	425.0681	-0.40743	9626860	0.079811	309.122	71.7084	70.5523	131.1883	127.8647	50901.0664	99.4448	-0.043988	119.3452	2777340
006	2018-11-06t1249	1541530353.54	adult	119.794	69.9981	-130.0004	1268.3239	78.3832	77899.7243	245282.9238	4181377.6672	1034.17	-0.56331	254.48	-0.36177	243.2117	-0.50397	585.989	-0.39921	513.4724	238497.5312	359.5695	0.28984	456.3556	0.19368	10342100	0.4385	423.977	71.6032	67.8344	239.1123	215.2941	97318.6875	106.3841	0.53041	170.4226	2909960
006	2018-11-06t1649	1541544752.69	adult	123.7938	73.9979	-126.0006	1208.5584	81.384	78015.62	245713.1745	4313439.3106	1292.96	0.14066	252.968	-0.4027	242.4412	-0.52742	639.4305	0.16561	529.9164	260248.2031	346.2164	-0.0078744	445.4648	0.1002	10291000	0.42844	417.805	71.1905	69.1835	170.459	142.8223	69376.8047	99.9682	-0.37205	126.8628	2896100
006	2018-11-06t2049	1541559153.92	adult	127.7941	77.9982	-122.0003	1162.5663	81.5478	75589.6981	238099.2521	4245655.9927	2080.88	2.1744	257.133	-0.21451	247.5913	-0.29375	691.632	0.71687	525.9557	273194.625	339.3435	-0.15076	421.4578	-0.23036	10133100	0.3668	301.566	72.3587	70.0433	175.3669	162.5832	69269.9062	103.612	-0.16968	139.71	2851510
006	2018-11-07t0049	1541573553.44	adult	131.794	81.9981	-118.0004	1254.9651	81.3223	82109.5463	258628.3966	4574029.4448	1269.68	0.1912	251.408	-0.44359	242.7842	-0.50686	616.683	0.14551	530.7885	264557.0312	331.1611	-0.34137	402.708	-0.49314	10762800	0.65818	291.682	71.2387	69.1111	154.7519	145.7404	66388.5781	102.2183	-0.48054	131.7776	3049730
006	2018-11-07t0449	1541587953.43	adult	135.794	85.9981	-114.0004	1222.2504	76.6466	78136.914	246173.2067	4175781.0601	1240.94	0.17225	256.47	-0.22907	249.1209	-0.23001	531.0002	-0.53471	447.3145	216648.0938	345.9504	0.072044	417.4715	-0.19113	10452400	0.52013	262.803	72.5212	70.3644	152.3755	148.4462	62169.1953	104.2669	-0.44102	132.8447	2955600
006	2018-11-07t0849	1541602353.49	adult	139.794	89.9981	-110.0004	1265.9051	81.48	80430.3536	253202.6847	4447973.5959	1495.68	0.87545	266.596	0.19316	255.0059	0.02247	684.0689	0.91326	556.3271	287308.9375	365.6043	0.61625	458.1248	0.56929	11187200	0.83434	283.615	71.094	68.8945	154.2751	148.5174	64795.5352	102.2317	-0.77901	134.4667	2983320
006	2018-11-07t1258	1541617322.12	adult	143.952	94.156	-105.8424	1276.6067	80.4295	82548.1054	259925.5966	4554882.9076	1876.24	1.9186	270.712	0.36008	260.735	0.26335	680.5799	0.97061	519.047	293329.9375	361.7371	0.52021	436.7144	0.22965	11650900	1.0162	250.538	76.2935	73.5673	174.5102	169.1269	75213.8906	110.4892	-0.18783	150.3436	3283520
006	2018-11-07t1654	1541631459.47	adult	147.879	98.0831	-101.9154	1281.6832	80.1344	82339.3119	259271.0775	4533848.8239	1576.62	1.2182	278.387	0.67339	268.9587	0.61218	669.8068	0.95609	548.5549	288016.9375	369.9969	0.75001	456.3147	0.61827	11951700	1.1209	308.849	77.4302	74.6561	177.652	170.6994	76390.3594	113.4113	-0.085638	150.9554	3324230
006	2018-11-07t2049	1541645554.69	adult	151.7944	101.9984	-98.0001	1348.0481	82.9856	89096.4968	280565.0633	5036224.3648	1121.32	0.09387	252.504	-0.42484	244.439	-0.49355	587.8235	0.27319	503.284	273337.9375	337.9834	-0.14046	424.7918	0.063924	11725300	1.0086	327.86	71.4873	67.94	188.5594	177.1034	87680.1328	109.509	-0.55065	155.7978	3319580
006	2018-11-08t0049	1541659954.22	adult	155.7942	105.9983	-94.0002	1283.4529	79.9492	81832.057	257644.1531	4527509.8289	1726.42	1.7798	279.625	0.69969	270.779	0.65215	661.3983	1.048	520.824	282417.0625	378.8739	0.99013	464.4569	0.82335	11935000	1.0695	356.818	71.6674	67.4103	216.24	207.5657	92334.4844	114.7564	-0.26445	179.4675	3058910
006	2018-11-08t0449	1541674354.59	adult	159.7943	109.9984	-90.0001	1227.0235	84.5336	82861.4505	261035.3496	4772187.4912	1216.09	0.48289	258.368	-0.21304	249.238	-0.32482	606.4519	0.6014	530.9094	261987.2188	353.9322	0.27622	449.1783	0.55164	11145200	0.74878	382.003	68.2881	64.6385	186.0479	179.0109	80372.7031	108.9408	-0.83906	157.9093	2945740
006	2018-11-08t0849	1541688754.21	adult	163.7942	113.9983	-86.0002	1277.6144	84.7081	84147.4232	265009.06	4740762.9548	1486.16	1.3127	273.71	0.41157	266.2059	0.39888	614.9657	0.75785	502.9554	269969.9375	367.0475	0.62609	445.6199	0.49132	11999400	1.0493	327.763	76.2086	73.1255	177.9921	169.0524	78138.5391	113.5596	-0.61312	151.9624	3340990
006	2018-11-08t1249	1541703154.62	adult	167.7943	117.9984	-82.0001	1186.074	85.4591	82738.1432	260828.4382	4875763.862	1225.66	0.65997	275.879	0.47504	268.5002	0.468	540.7244	0.077537	498.9562	233052.2344	365.9629	0.56386	444.6648	0.4676	11886800	0.98513	348.743	78.0881	74.7626	192.765	186.279	83081.7344	117.8678	-0.43093	163.7372	3364580
006	2018-11-08t1649	1541717555.14	adult	171.7945	121.9985	-77.9999	1312.0906	82.368	84500.6937	266011.8602	4723937.3395	775.523	-0.58135	285.308	0.84694	277.0237	0.81282	531.4146	0.035371	509.4356	234353.8438	383.315	1.0281	471.5875	0.98276	12567200	1.2036	404.246	83.5759	77.4682	269.0602	260.1705	118655.5312	134.8399	0.57744	219.5021	3681350
006	2018-11-08t2049	1541731954.68	adult	175.7944	125.9984	-74.0001	1334.7885	85.3376	88001.3462	277036.7257	5045176.7164	950.16	-0.0090985	277.335	0.47578	270.434	0.48547	545.3994	0.22687	527.4117	250338.3438	364.1512	0.43929	473.4426	1.0098	12721900	1.231	661.095	77.3948	71.9254	280.7867	274.8064	128881.0938	126.4784	-0.11489	196.7906	3550250
006	2018-11-09t0049	1541746354.48	adult	179.7943	129.9984	-70.0001	1304.1471	80.4461	82496.863	259672.4051	4554875.809	875.458	-0.18447	276.584	0.40403	269.2916	0.3935	510.8416	-0.10488	486.8727	220172.75	365.8889	0.43871	440.9394	0.3526	11898100	0.9248	427.871	78.2512	73.3608	209.1998	200.2229	90165.125	126.0654	-0.27054	177.3141	3366210
006	2018-11-09t0449	1541760754.51	adult	183.7943	133.9984	-66.0001	793.6104	112.8477	64183.5024	205319.8836	4406769.7241	551.733	-1.1573	262.522	-0.24321	255.7905	-0.25102	433.9976	-0.93929	428.8505	144955.1875	345.3479	-0.207	405.0171	-0.37845	8754320	-0.14051	393.738	82.4553	77.1033	269.987	264.4655	90175.6641	124.8638	-0.45872	227.0406	2749640
006	2018-11-09t0849	1541775154.55	adult	187.7943	137.9984	-62.0001	1319.1722	81.4438	85619.2967	269594.7111	4737286.9509	766.487	-0.44082	277.327	0.34985	269.1074	0.29784	513.3516	-0.022399	495.9462	229468.1875	369.8711	0.44182	456.4042	0.60069	12378500	1.0405	425.466	85.072	79.132	259.179	237.188	115852.9922	139.1741	0.2299	204.7454	3797190
006	2018-11-09t1249	1541789554.88	adult	191.7944	141.9985	-58	1258.0967	84.7968	83044.4383	261512.0045	4767376.4264	846.18	-0.13642	277.131	0.29511	267.9245	0.19863	529.9762	0.19823	510.3681	229479.6875	371.2896	0.42244	460.7973	0.65598	11995900	0.89476	562.632	82.6077	77.2717	252.9449	228.2729	109525.1406	131.8952	-0.29253	193.8129	3575760
006	2018-11-09t1652	1541804151.3	adult	195.849	146.053	-53.9455	1308.9229	84.9152	87240.9177	274702.4931	4998624.3868	863.159	-0.03874	276.651	0.2212	269.2299	0.20689	490.5275	-0.26655	473.9529	223190.0312	368.6449	0.27554	438.5387	0.16919	12571000	1.0577	368.567	80.0733	74.9148	215.3653	206.3082	97991.2266	129.3353	-0.53691	184.1185	3638530
006	2018-11-09t2049	1541818353.99	adult	199.7942	149.9982	-50.0003	1265.2024	80.5655	82470.5691	259696.7563	4586701.2828	713.192	-0.52565	283.829	0.48602	275.1657	0.42674	517.5809	0.076942	504.8433	222559.7656	382.9774	0.61623	462.2931	0.60008	12197800	0.9179	406.488	91.3252	84.7725	246.5054	235.9409	105997.3359	150.8349	0.43135	213.5968	3924790
006	2018-11-10t0049	1541832754.31	adult	203.7942	153.9983	-46.0002	1280.5551	84.6852	84871.7485	267350.237	4851648.4916	622.325	-0.82803	276.354	0.099991	269.2578	0.10637	478.0717	-0.42551	469.6952	211785.75	366.7758	0.081762	436.791	0.043142	12223100	0.90549	340.953	88.5835	82.5841	230.7967	222.5476	102242.9375	143.9624	-0.027605	198.6495	3918050
006	2018-11-10t0449	1541847153.94	adult	207.7941	157.9982	-42.0003	1155.3199	85.6257	78020.0253	245864.0272	4493531.0694	637.008	-0.75726	284.096	0.39114	278.611	0.48342	481.6833	-0.38846	471.4373	196045.0938	380.8393	0.40985	444.3894	0.15024	11550800	0.67404	351.019	86.1251	80.5215	211.3552	204.2503	86021.5547	141.7242	-0.24138	187.4837	3501670
006	2018-11-10t0849	1541861553.32	adult	211.794	161.998	-38.0004	1214.2332	82.7212	79672.0594	250975.7045	4509076.9932	734.269	-0.37617	285.325	0.38878	276.8805	0.35081	510.2015	-0.017398	496.7628	212243.8438	386.7788	0.5003	460.6441	0.42707	11849300	0.74861	399.552	91.1271	85.2333	239.9013	227.8807	99798.9219	150.5985	0.055468	205.217	3784420
006	2018-11-10t1249	1541875954.85	adult	215.7944	165.9985	-34	1214.8952	83.9093	78899.1211	248486.4816	4445394.5252	699.768	-0.48704	291.273	0.58802	283.1068	0.57378	516.5625	0.064832	501.604	212823.75	386.625	0.42026	468.0184	0.52192	11978900	0.77113	441.196	98.3751	92.3666	251.848	237.3436	103761.3828	158.2722	0.28007	215.9481	4045770
006	2018-11-10t1649	1541890354.21	adult	219.7942	169.9983	-30.0002	1228.6422	84.7178	79284.3264	249762.6944	4398576.079	859.007	0.16602	296.292	0.72905	289.7615	0.79464	506.6415	-0.077958	486.0011	209749.5938	388.1829	0.38819	456.915	0.25769	12253400	0.84048	572.944	101.534	95.2261	261.3518	239.5306	108199.6406	162.7431	0.35453	216.5912	4199030
006	2018-11-10t2049	1541904754.73	adult	223.7944	173.9984	-26.0001	632.6096	82.0682	41101.4744	130859.306	2294569.2197	679.547	-0.52683	294.945	0.60082	284.8564	0.52028	495.8186	-0.23857	480.8267	105609.3594	398.1784	0.56558	454.9646	0.17796	6274660	-1.0611	434.202	102.381	96.4907	242.6577	227.1528	51686.0938	161.3372	0.19151	210.9736	2178060
006	2018-11-11t0049	1541919154.07	adult	227.7942	177.9982	-22.0002	660.4733	93.4109	48785.9067	154936.778	3126969.5839	690.934	-0.45895	289.21	0.31901	283.5796	0.41094	500.0501	-0.18757	485.3727	127012.7344	375.9601	-0.021586	449.8012	0.049008	7340440	-0.74689	523.879	101.241	94.5743	273.322	252.6962	69423.7969	164.9945	0.23356	219.0906	2569600
006	2018-11-11t0449	1541933554.77	adult	231.7944	181.9984	-18	686.3666	91.6505	49385.1937	156679.9944	3076467.849	671.688	-0.51853	294.026	0.44344	287.0804	0.4909	516.5922	0.041172	506.6501	132764.2031	387.0354	0.18285	466.4047	0.29431	7556460	-0.70032	484.399	105.685	98.1981	288.9186	268.0914	74252.0938	174.8789	0.49763	237.4095	2716100
006	2018-11-11t0849	1541947953.9	adult	235.7941	185.9982	-14.0003	661.5293	76.253	39199.2015	124411.5888	1954703.4038	659.221	-0.55267	296.058	0.46425	282.474	0.27856	528.216	0.19775	517.9681	108284.2812	414.1441	0.71495	491.1852	0.65185	6062970	-1.2014	372.437	107.221	97.3763	266.2687	257.0376	54585.0859	181.8331	0.64203	237.8843	2195780
006	2018-11-11t1249	1541962355.17	adult	239.7945	189.9985	-9.9999	656.6853	76.8942	38594.0988	122513.2169	1904841.7831	660.085	-0.53101	297.46	0.46578	283.5196	0.27727	526.3806	0.16041	519.6881	106328.875	418.3504	0.73912	493.5413	0.6346	5988470	-1.2551	356.555	110.264	99.3519	268.906	262.7543	54319.0156	189.4298	0.80194	244.0631	2219830
006	2018-11-11t1649	1541976754.66	adult	243.7943	193.9984	-6.0001	635.7547	77.9626	36411.8257	115850.9869	1750765.6546	674.309	-0.45032	299.491	0.49131	284.7731	0.28534	542.0123	0.36936	530.524	103524.3594	422.9594	0.7737	506.9835	0.78826	5704110	-1.3797	430.13	112.061	99.9513	281.1227	275.018	53694.4297	198.624	1.0102	253.8341	2134320
006	2018-11-11t2049	1541991155.29	adult	247.7945	197.9986	-1.9999	633.4537	89.3288	43793.0062	139260.0197	2617990.0342	702.617	-0.30347	296.199	0.34794	290.5363	0.44561	506.7259	-0.1333	489.885	116040.2188	382.4836	-0.072758	450.1048	-0.089496	6761330	-1.0684	500.417	112.173	105.2881	305.9017	286.1781	70051.4922	180.1503	0.31966	244.8368	2560570
006	2018-11-12t0049	1542005554.57	dead	251.7943	201.9984	1.9999	629.0029	87.5084	42567.4768	135352.0119	2492690.2165	663.938	-0.46447	298.49	0.38811	292.4253	0.47608	506.4864	-0.14278	494.2382	112439.9766	385.8479	-0.039501	454.7457	-0.045083	6624690	-1.1478	500.579	114.122	106.9437	307.659	290.9068	68300.2891	184.4954	0.38284	248.5796	2532820
007	2018-11-01t1401	1541099103.21	larva	0	-49.7959	-189.7945	184.9016	27.3151	3454.7301	10960.9219	59613.5397	0	1111.5654	0	-0.62576	0	-0.64446					0	-0.57208	0	-0.43878	0	104981.4593	0	0	0				0	-0.58682	0	0
007	2018-11-01t1749	1541112768.46	larva	3.7959	-46	-185.9986	167.5146	27.4396	3142.3519	9988.5141	54407.3544	0	0.1191	0	-0.80998	0	-0.81969					0	-0.77173	0	-0.7084	0	1.3856	0	0	0				0	-0.7151	0	0
007	2018-11-01t2149	1541127168.35	larva	7.7959	-42.0001	-181.9986	175.9667	27.9662	3360.9277	10678.2778	59343.5299	0	-0.49789	0	-1.0135	0	-1.0133					0	-0.99081	0	-0.99787	0	-0.10157	0	0	0				0	-0.8592	0	0
007	2018-11-02t0149	1541141568.59	larva	11.7959	-38	-177.9985	176.4569	27.5874	3325.5326	10564.5055	57951.3796	0	-0.86276	0	-1.2281	0	-1.2176					0	-1.22	0	-1.2927	0	-0.85058	0	0	0				0	-1.0142	0	0
007	2018-11-02t0549	1541155968.36	larva	15.7959	-34	-173.9986	236.6803	30.3274	5009.4057	15853.935	96715.7939	348.53	0.090766	227.925	1.1542	224.1995	1.1678	326.2457	-0.2395	325.7481	9134.8789	290.9746	0.99467	315.7591	0.87348	622919	-0.69849	92.839	52.9577	52.7914	84.9952	83.905	2379.8647	72.4267	0.8242	81.3649	144733
007	2018-11-02t0949	1541170368.32	larva	19.7959	-30.0001	-169.9986	331.5758	36.3426	9042.474	28573.0696	214114.0981	400.784	-0.10421	233.657	1.0872	228.9006	1.1018	349.5664	-0.33138	345.8086	17128.752	306.3316	0.9634	337.0224	0.78232	1133470	-0.70346	101.643	54.1753	54.0997	86.7493	85.6049	4250.7178	73.5425	0.78213	82.7892	262805
007	2018-11-02t1349	1541184769.47	larva	23.7962	-25.9997	-165.9983	442.698	36.7922	12477.4331	39337.2547	306616.4551	380.585	-0.4709	229.123	0.89063	225.341	0.92938	336.9494	-0.60404	334.0204	22575.6113	296.8183	0.70833	324.8306	0.42135	1528710	-0.81394	110.461	58.3259	58.1809	90.2943	89.1049	6049.7192	77.5029	0.82717	85.9399	389150
007	2018-11-02t1749	1541199169.15	larva	27.7961	-21.9998	-161.9984	551.0482	41.5254	17793.1189	56105.0414	492372.2674	440.975	-0.56631	247.141	0.97351	240.8504	0.99667	396.1724	-0.49645	393.4147	37636.375	346.1596	0.99308	382.9244	0.6326	2338690	-0.57735	100.1	53.0267	52.7895	86.3627	85.2589	8204.4521	72.807	0.59517	81.6015	501791
007	2018-11-02t2149	1541213568.23	larva	31.7958	-18.0001	-157.9986	686.8578	46.1863	25353.1497	79938.4255	791271.8121	369.476	-0.98387	225.632	0.52527	222.323	0.59864	336.8937	-0.99925	334.1283	45480.6523	297.031	0.33384	325.7526	-0.11739	3031360	-0.46321	109.577	53.7858	53.4033	86.8045	85.4002	11718.6035	73.3342	0.51836	81.8533	722612
007	2018-11-03t0149	1541227967.9	larva	35.7957	-14.0002	-153.9987	821.5998	48.3681	33459.7635	105439.9334	1128703.828	796.374	-0.15734	272.546	1.0231	268.3604	1.1119	561.1562	-0.021972	551.3317	99324.6484	377.5713	0.95796	448.7296	0.66188	4811810	0.40068	124.252	56.4878	56.014	90.2382	88.5521	15972.1523	76.5875	0.53855	85.1836	997292
007	2018-11-03t0549	1541242367.8	larva	39.7957	-10.0002	-149.9987	798.13	49.1563	33377.0663	105221.1524	1153036.4669	1504.27	1.2442	251.143	0.53077	240.0093	0.52253	863.0377	1.3737	816.8034	151894.625	337.6548	0.33544	490.8178	0.76546	4418360	-0.2732	202.62	52.1502	51.8308	89.7499	87.4234	15795.9805	73.6807	0.30021	83.5394	917478
007	2018-11-03t0949	1541256768.59	larva	43.7959	-6	-145.9985	458.1186	50.9962	18274.2303	57933.0073	607020.1251	1630.41	1.2468	260.656	0.48644	240.8625	0.34621	1157.3875	2.7486	1125.1957	112266.5781	348.5943	0.23122	822.8234	3.5357	2516640	-1.8371	182.826	53.4847	53.0927	89.5094	86.8629	8682.4102	74.1458	0.1705	83.5703	516395
007	2018-11-03t1349	1541271169.09	larva	47.7961	-1.9998	-141.9984	1035.7566	62.6787	52136.5686	164334.5876	2180613.6729	1452.54	0.59791	231.598	-0.25664	211.2393	-0.41964	798.9565	0.69177	690.9165	218914.0938	369.3462	0.24604	547.1308	0.74052	6333750	0.18896	229.779	49.9922	49.4534	86.6161	84.2468	23732.8203	71.1676	-0.20461	80.6366	1367190
007	2018-11-03t1749	1541285567.97	adult	51.7958	1.9998	-137.9987	1035.4811	63.4006	52745.575	166152.4741	2253832.0201	1563.75	0.61811	270.548	0.31198	250.9596	0.17897	871.2403	0.90014	762.1699	241333.5625	411.1688	0.63267	579.8916	0.84756	7489580	0.50606	124.887	53.5433	53.13	88.2744	86.7058	24452.0156	74.3899	-0.20024	83.2356	1482240
007	2018-11-03t2149	1541299968.3	adult	55.7959	5.9999	-133.9986	1089.791	64.3812	55884.724	175951.9657	2442908.8982	1957.76	1.2693	275.238	0.32579	253.6979	0.14576	1038.661	1.6083	881.4456	304327.6875	429.6032	0.82834	632.7707	1.2545	8057310	0.50729	177.095	55.7223	55.2216	92.1996	90.4807	27014.4805	77.0061	-0.13903	86.4945	1631210
007	2018-11-04t0149	1541314377.29	adult	59.7984	10.0024	-129.9961	1186.5781	66.6092	62690.5781	197381.5081	2809814.0358	1465.92	0.14203	271.339	0.16867	254.9589	0.10762	832.17	0.34088	761.4462	273783.9375	391.1397	0.20259	550.0634	0.32175	8913500	0.6878	271.711	59.4328	58.9358	95.4445	93.0093	31401.2285	80.2713	0.054658	89.3948	1952370
007	2018-11-04t0449	1541328777.56	adult	63.7984	14.0025	-125.996	1123.8958	71.7611	66633.3183	209862.764	3332301.6206	1461.98	0.03796	260.844	-0.17105	244.5969	-0.2467	853.3975	0.33876	769.674	297835.7188	412.0204	0.51061	649.6413	1.3054	9080240	0.52702	204.733	48.3494	47.7848	93.6752	87.724	32692.6289	69.8449	-1.3164	81.5527	1683090
007	2018-11-04t0849	1541343176.36	adult	67.7981	18.0022	-121.9964	1074.3388	71.1478	61992.5487	195266.6373	3037780.0178	1434.51	-0.086951	283.115	0.43339	265.6458	0.35331	829.8321	0.16967	736.6028	269695.4375	427.061	0.77829	607.2043	0.84109	9175750	0.36878	110.779	55.6999	55.3375	90.9715	89.4763	29565.752	76.5484	-0.71378	85.9024	1805240
007	2018-11-04t1249	1541357574	adult	71.7974	22.0015	-117.997	1055.6138	78.014	66309.165	209046.9548	3499935.5804	1553.71	0.11645	287.16	0.56188	274.9914	0.66854	837.132	0.20968	755.0642	289647.6875	413.8821	0.5743	547.93	0.20601	9934860	0.57941	366.344	55.481	55.0345	95.1679	91.7231	32928.0898	77.34	-0.82973	87.88	1919480
007	2018-11-04t1649	1541371968.34	adult	75.7959	25.9999	-113.9986	1199.9899	73.0297	70290.7428	221348.8883	3513487.3827	1477.6	-0.054427	286.915	0.56608	273.5919	0.62808	850.23	0.32985	718.3557	312884.625	404.6052	0.44238	613.9165	0.99489	10538700	0.73889	186.35	60.5099	60.0476	100.0628	96.8506	36823.125	82.3442	-0.258	92.6891	2222590
007	2018-11-04t2049	1541386369.37	adult	79.7962	30.0002	-109.9983	1326.743	75.2283	76127.5033	239788.1021	3801234.2366	1721.01	0.48511	290.94	0.72783	280.2667	0.89359	842.5639	0.37044	675.7483	336183	410.6798	0.62577	581.7779	0.71399	11580300	1.1401	261.952	59.0869	58.0246	137.4415	128.3534	54839.1719	81.8337	-0.55231	97.1129	2351840
007	2018-11-05t0049	1541400769.1	adult	83.7961	34.0002	-105.9984	1165.478	78.4266	76110.9871	239947.3836	4138748.7714	1493.79	0.028158	281.608	0.40699	274.6873	0.67689	782.8167	0.087963	704.6122	310778.2188	384.2119	0.14621	481.4689	-0.41621	11171900	0.8634	210.377	55.4392	55.0108	92.5267	90.4156	36733.1016	76.7633	-1.5813	86.7146	2199380
007	2018-11-05t0449	1541415168.69	adult	87.796	38	-101.9985	1228.2596	77.3743	77311.2083	243527.779	4111364.041	1656.54	0.45816	275.559	0.19968	264.9747	0.28072	799.4253	0.34111	684.2716	322967.8125	383.6648	0.21092	538.9506	0.42371	11116600	0.78628	222.559	62.6255	61.9799	104.3312	101.195	42149.7969	85.3302	-0.42047	96.3754	2526440
007	2018-11-05t0849	1541429569.26	adult	91.7961	42.0002	-97.9983	1230.6384	79.0715	76022.5188	239353.4917	4065860.9948	1486.39	0.12447	286.235	0.64638	276.8411	0.78862	753.8813	0.1424	641.3766	299290.875	397.0414	0.60789	541.0674	0.59032	11355000	0.88722	215.266	57.151	56.0361	126.3112	120.1881	50145.5625	82.5098	-1.0679	102.3604	2267180
007	2018-11-05t1249	1541443961.85	adult	95.7941	45.9981	-94.0004	1219.78	86.3123	79805.5459	251490.0721	4609277.8529	1088.08	-0.77534	254.326	-0.56463	246.8726	-0.45365	646.0681	-0.59933	577.5008	269410.4062	346.4245	-0.48578	476.1313	-0.18321	10580500	0.49418	218.427	61.8903	60.4251	137.6021	130.6057	57380.0625	86.8731	-0.62513	109.4373	2574760
007	2018-11-05t1649	1541458363.49	adult	99.7945	49.9986	-89.9999	1304.6739	79.0524	78239.1157	246294.6447	4123808.636	1270.82	-0.27346	249.557	-0.72351	241.811	-0.65528	647.1475	-0.46639	572.1487	264683.3125	333.7807	-0.71661	416.1761	-0.94732	10199900	0.30444	262.774	62.5343	61.2124	127.6052	113.3526	52190.5156	87.6438	-0.72146	104.0915	2555900
007	2018-11-05t2049	1541472760.99	adult	103.7938	53.9979	-86.0006	1089.2349	77.7587	69653.7706	219539.1415	3732702.7392	1586.12	0.571	278.094	0.4545	264.9659	0.35465	759.7341	0.63239	620.8189	276543.2188	379.7755	0.49818	510.2565	0.58371	10104800	0.26329	429.195	62.8226	61.6769	121.4108	116.9158	44193.5156	89.5303	-0.66561	107.4358	2282720
007	2018-11-06t0049	1541487161.56	adult	107.794	57.9981	-82.0005	1218.7601	74.5615	73484.1425	231385.1801	3789688.6402	1796.76	1.1607	272.953	0.29077	260.6418	0.19526	752.3069	0.70001	619.8466	288885.875	374.4506	0.4551	517.1662	0.82639	10477600	0.45649	250.681	63.1731	61.7366	125.4722	119.3957	48181.3125	90.5878	-0.72375	110.3054	2424960
007	2018-11-06t0449	1541501561.19	adult	111.7939	61.998	-78.0006	1212.8564	81.2329	77239.2736	243326.2816	4192591.8855	1949.91	1.606	255.244	-0.39019	244.3949	-0.48629	745.6681	0.76559	565.2379	300504.25	348.0395	-0.13528	435.9229	-0.33239	10282500	0.37698	225.471	65.3923	63.77	133.2215	128.4719	53688.2734	93.2989	-0.57712	118.9723	2634330
007	2018-11-06t0849	1541515960.92	adult	115.7938	65.9979	-74.0007	619.51	78.8474	41559.6802	132221.9697	2294038.3717	1780.81	1.2447	255.819	-0.33437	243.617	-0.50147	879.1648	2.0407	814.0155	190778.7656	336.4113	-0.36673	552.1596	1.6405	5544110	-1.876	281.273	68.1097	65.8029	144.7446	139.5911	31409.5723	100.5196	0.08141	128.8263	1476070
007	2018-11-06t1249	1541530361.87	adult	119.7941	69.9981	-70.0004	1183.0197	77.3361	73747.8349	232274.1719	3896589.2354	1788.33	1.3232	260.88	-0.098121	248.6131	-0.26617	689.658	0.50312	542.3883	265518.3125	364.5012	0.41772	484.4206	0.6531	10042000	0.29645	363.135	68.4283	66.4131	152.2287	147.1945	58608.0469	98.518	-0.34746	131.3202	2634010
007	2018-11-06t1649	1541544761.05	adult	123.7938	73.9979	-66.0006	1181.4501	79.4524	74891.6363	235932.6171	4116419.0605	1685.91	1.1251	255.985	-0.27783	247.0667	-0.32292	643.582	0.20188	497.8594	251640.5781	345.2659	-0.03274	437.6366	-0.029972	9997000	0.29129	238.645	66.3204	64.6733	143.0307	136.6457	55924.9961	95.7472	-0.82348	122.1012	2590010
007	2018-11-06t2049	1541559162.33	adult	127.7942	77.9983	-62.0003	1093.8153	78.3012	70569.2416	222391.9526	3854172.6359	1411.25	0.4928	258.107	-0.17405	248.8024	-0.24004	604.4662	-0.048172	486.678	222443.5625	347.1214	0.054495	434.8088	-0.0048374	9495750	0.074563	221.847	70.8666	69.0311	146.7684	140.6797	54010.7656	101.7149	-0.36454	128.9105	2607180
007	2018-11-07t0049	1541573561.87	adult	131.7941	81.9981	-58.0004	1114.2368	77.8677	69427.9742	218727.4123	3735020.1086	1176.66	-0.043174	270.267	0.34239	260.5287	0.28154	598.0493	-0.019052	512.7518	217091.9062	364.3811	0.54291	463.1383	0.54374	9790440	0.22096	326.016	74.6294	71.0081	198.2036	189.223	71947.9062	114.6994	0.75296	163.4779	2703450
007	2018-11-07t0449	1541587961.83	adult	135.7941	85.9981	-54.0004	1253.5468	74.5136	72554.3631	228347.5306	3685885.5043	1274.71	0.25772	259.565	-0.099779	252.3425	-0.086752	582.3297	-0.077858	491.3263	220702.9375	337.5963	-0.15227	427.1183	-0.022974	9837770	0.24966	552.229	69.8355	67.3752	184.3809	157.0879	69880.3594	102.9245	-0.56884	135.0627	2646830
007	2018-11-07t0849	1541602361.82	adult	139.7941	89.9981	-50.0004	1088.3067	84.1551	69771.0143	219805.9564	3956569.8297	961.298	-0.4854	255.717	-0.26214	248.2827	-0.27651	527.1792	-0.4967	478.1662	191893.2188	334.6585	-0.22196	418.705	-0.12886	9303220	0.024428	245.62	71.9951	69.7607	161.5172	155.7405	58792.25	104.7468	-0.54815	138.5949	2619260
007	2018-11-07t1258	1541617330.53	adult	143.952	94.1561	-45.8424	1082.2577	79.3855	68049.9844	214375.6122	3697005.4956	861.658	-0.68853	257.546	-0.19168	250.9621	-0.17088	498.4379	-0.68581	459.4395	176945.4531	336.8952	-0.15871	417.4453	-0.11718	9142120	-0.034851	363.92	72.8028	70.3	185.829	170.774	65969.3047	108.5671	-0.35758	149.1556	2584280
007	2018-11-07t1654	1541631468	adult	147.8791	98.0832	-41.9154	1110.6505	80.2402	71981.8261	226788.4686	4036018.1992	814.768	-0.76186	255.524	-0.28573	250.2771	-0.2169	473.5629	-0.85236	431.5863	178059.6562	328.0869	-0.40481	396.134	-0.48087	9593640	0.15756	330.201	76.2113	72.9459	212.95	200.1392	80069.1875	111.9495	-0.21001	161.9781	2861350
007	2018-11-07t2049	1541645563.25	adult	151.7945	101.9985	-38	1035.0345	77.3464	61247.5053	192938.7085	3182971.909	710.981	-0.98774	273.465	0.4554	266.7534	0.49548	471.6628	-0.81391	446.8206	150932.0938	363.7275	0.57449	420.5714	-0.014204	8744300	-0.17829	473.836	79.0675	76.0609	198.7627	182.0033	63604.0625	121.075	0.39649	160.4008	2528260
007	2018-11-08t0049	1541659962.65	adult	155.7943	105.9984	-34.0002	1012.1358	78.7554	61404.9088	193515.6021	3254726.2839	536.642	-1.4105	270.269	0.3063	265.005	0.39653	423.0859	-1.2227	417.9528	135810.5781	358.306	0.41459	401.0176	-0.36571	8663460	-0.19925	238.752	78.9359	76.6101	162.2532	158.5712	52083.2734	117.1709	-0.074415	145.5314	2530290
007	2018-11-08t0449	1541674363.05	adult	159.7944	109.9985	-30.0001	986.8372	76.2691	59886.641	188712.2097	3165915.4847	535.302	-1.3789	261.4	-0.085359	254.2836	-0.10167	434.3637	-1.0722	428.897	135955.8438	357.4875	0.3764	408.4295	-0.22032	8175010	-0.37368	271.954	81.1844	77.8964	195.0349	183.9907	61045.9062	127.6525	0.5756	166.5008	2538960
007	2018-11-08t0849	1541688762.63	adult	163.7943	113.9984	-26.0002	991.7657	75.9733	60578.9443	190910.3303	3206275.5199	546.82	-1.3134	262.367	-0.06701	254.5714	-0.11539	436.7879	-1.0148	428.7257	138461.7656	361.9699	0.48211	413.4173	-0.12423	8297090	-0.3153	296.105	82.7068	79.3593	196.6064	188.4307	62324.2148	129.4771	0.54204	167.1692	2615520
007	2018-11-08t1249	1541703163.09	adult	167.7944	117.9985	-22	983.9323	76.0238	59988.7498	189058.5491	3161102.2583	517.686	-1.3666	264.38	-0.01208	257.3123	-0.027236	438.9839	-0.9589	433.4928	137840.9375	363.2422	0.48626	415.6678	-0.09056	8280130	-0.31293	319.402	83.9534	80.3892	194.6969	185.0732	61134.8203	132.5654	0.58878	169.088	2629340
007	2018-11-08t1649	1541717563.75	adult	171.7946	121.9987	-17.9999	979.5568	76.4772	59607.6932	187858.5915	3142630.9089	541.729	-1.2674	269.877	0.19097	263.2007	0.20037	446.4765	-0.8517	441.7161	139300.6719	368.5915	0.60601	423.38	0.048859	8400470	-0.2629	347.883	86.2177	82.5467	200.8416	191.0362	62662.5625	136.3548	0.67817	173.8135	2683700
007	2018-11-08t2049	1541731963.23	adult	175.7944	125.9985	-14	975.4541	75.806	59825.4582	188586.0087	3160417.7384	545.328	-1.2277	270.183	0.1704	263.0731	0.15871	454.9967	-0.74099	449.5155	142413.9688	371.4736	0.65013	429.0757	0.14528	8440510	-0.24463	348.75	87.4955	83.8019	203.3826	196.3189	63658.75	139.0985	0.68921	176.7649	2733360
007	2018-11-09t0049	1541746362.96	adult	179.7944	129.9985	-10.0001	973.0091	76.069	58826.1963	185433.0381	3069625.8593	572.229	-1.12	270.847	0.15753	263.9995	0.15768	458.4977	-0.68009	450.377	141217.2812	372.0643	0.61715	428.037	0.099813	8319880	-0.28566	342.663	89.8269	86.2047	207.7398	200.1762	63983.8633	142.9818	0.75824	182.3726	2759300
007	2018-11-09t0449	1541760762.96	adult	183.7944	133.9985	-6.0001	971.9246	75.3371	59100.8723	186332.8632	3076573.1293	560.393	-1.1299	273.282	0.22181	265.7149	0.19272	461.5129	-0.62886	455.7841	142607.5	375.6217	0.67037	433.7963	0.18865	8426910	-0.24933	347.041	90.7632	87.0105	209.0609	202.5074	64599.8047	145.1795	0.72572	185.363	2798770
007	2018-11-09t0849	1541775163.09	adult	187.7944	137.9985	-2	977.1346	75.3344	59302.1863	186944.331	3072900.1291	550.458	-1.1416	272.407	0.13579	264.0038	0.068617	462.4664	-0.61125	456.4478	143364.5938	373.1161	0.53588	435.1605	0.17996	8432640	-0.25191	295.678	91.2337	87.3317	208.924	203.5772	64766.4375	146.4442	0.63527	185.8144	2824230
007	2018-11-09t1249	1541789563.44	dead	191.7945	141.9986	2	950.6356	74.2983	57459.2265	181190.8357	2944222.5211	549.732	-1.1233	275.955	0.24361	267.5927	0.18366	458.5607	-0.65066	454.1224	138026.7812	376.1666	0.56381	431.6621	0.075943	8279460	-0.30568	292.269	92.8502	88.4209	204.3693	197.5342	61515.1719	147.73	0.5562	184.1415	2785780
009	2018-11-01t1401	1541099119.58	egg	-1.8979	-57.7972	-221.7947	135.9366	29.3075	2552.859	8186.143	45723.2859	0	1332.5255	0	-0.53657	0	-0.55962					0	-0.47504	0	-0.30588	0	117639.2827	0	0	0				0	-0.52544	0	0
009	2018-11-01t1749	1541112784.77	larva	1.8979	-54.0013	-217.9988	162.2123	27.0031	2936.9129	9339.2263	49456.9936	0	0.83385	0	-0.71686	0	-0.73111					0	-0.67095	0	-0.57296	0	3.8965	0	0	0				0	-0.65	0	0
009	2018-11-01t2149	1541127184.68	larva	5.8979	-50.0014	-213.9989	159.9426	26.7155	2905.6608	9242.2404	48807.3905	0	-0.26097	0	-0.91563	0	-0.92019					0	-0.88568	0	-0.85984	0	0.42875	0	0	0				0	-0.78959	0	0
009	2018-11-02t0149	1541141584.91	larva	9.898	-46.0013	-209.9988	164.6233	26.6893	2983.7809	9486.5494	50068.4018	0	-0.7052	0	-1.1247	0	-1.1192					0	-1.1099	0	-1.1522	0	-0.53572	0	0	0				0	-0.93916	0	0
009	2018-11-02t0549	1541155984.55	larva	13.8979	-42.0014	-205.9989	162.1889	27.2599	2958.9132	9416.6024	50292.6075	0	-1.0156	0	-1.346	0	-1.3299					0	-1.345	0	-1.4499	0	-1.1454	0	0	0				0	-1.101	0	0
009	2018-11-02t0949	1541170384.38	larva	17.8978	-38.0015	-201.9989	164.6221	26.8383	3003.4881	9554.2306	50755.2653	0	-1.2651	0	-1.582	0	-1.555					0	-1.5929	0	-1.7534	0	-1.6072	0	0	0				0	-1.2784	0	0
009	2018-11-02t1349	1541184785.84	larva	21.8982	-34.001	-197.9985	149.4101	21.7254	2166.498	6887.5352	29236.2485	212.469	-0.8398	154.393	0.047585	153.9782	0.10829	201.8084	-1.212	201.0659	2623.5088	185.4775	-0.20207	198.6924	-0.46665	187742	-1.8152	91.3648	51.1355	51.2669	83.9906	82.7691	1091.8783	70.0855	0.63762	81.3175	62180.8
009	2018-11-02t1749	1541199185.42	larva	25.8981	-30.0012	-193.9987	350.3522	28.1932	7385.7633	23294.8713	133367.6829	367.603	-0.64718	221.564	0.71546	218.9361	0.77491	334.224	-0.72409	329.7838	13703.1855	292.0585	0.56997	320.4257	0.24432	892683	-1.5687	96.8288	55.116	55.0234	88.0945	86.6922	3611.8743	73.4681	0.65832	82.649	222062
009	2018-11-02t2149	1541213584.58	larva	29.8979	-26.0014	-189.9989	428.7647	53.3985	18004.5515	57198.9026	639725.6583	324.758	-0.99688	199.382	0.25469	196.5378	0.32134	293.8083	-1.1312	291.1914	28205.6016	259.0347	0.060358	283.0951	-0.34219	1896120	-1.1377	201.053	58.399	57.9599	94.1273	89.9946	9036.2256	77.9052	0.72211	86.6538	555375
009	2018-11-03t0149	1541227984.14	larva	33.8978	-22.0015	-185.999	543.8022	42.7466	17994.0861	56796.9995	501979.0782	411.672	-0.98857	220.025	0.35166	212.4753	0.37105	353.6807	-1.0126	352.7675	33953.3438	314.3441	0.40071	340.9848	-0.13598	2105420	-1.3411	105.134	54.8857	54.4615	86.3132	85.1436	8286.0654	74.5286	0.50867	81.988	525202
009	2018-11-03t0549	1541242384.05	larva	37.8977	-18.0015	-181.999	569.7463	46.8331	21291.2923	67152.0134	681754.3931	439.918	-1.1198	193.355	-0.24821	186.7849	-0.20807	353.9327	-1.2003	349.7242	39994.3945	268.4526	-0.30023	317.4882	-0.63172	2181050	-1.6156	141.8	54.2517	53.9847	89.3836	86.4805	10100.3486	73.6909	0.36252	82.4768	611959
009	2018-11-03t0949	1541256784.83	larva	41.898	-14.0013	-177.9988	786.4627	53.8342	34128.5312	107582.7951	1254209.1505	481.487	-1.2111	214.691	-0.15943	205.119	-0.14733	391.8499	-1.188	387.1285	70532.9844	314.1495	-0.048314	367.1947	-0.49322	3861640	-0.82692	124.314	53.6972	53.2898	87.5638	86.063	15761.4795	74.246	0.25068	82.6658	965851
009	2018-11-03t1349	1541271185.54	larva	45.8982	-10.0011	-173.9986	688.8474	54.4523	27352.3189	86235.1898	937700.7928	1192.64	0.15403	266.185	0.4747	250.9451	0.41847	779.7217	0.67244	756.6257	113059.6562	373.5902	0.40615	540.2823	0.80439	3845840	-1.1651	111.204	55.9853	55.7181	91.4334	89.5685	13257.8438	76.3788	0.19964	85.9787	808876
009	2018-11-03t1749	1541285584.34	larva	49.8978	-6.0015	-169.999	1265.3873	53.4866	49950.6793	157228.6225	1706082.5025	1282.19	0.11358	215.574	-0.71274	208.2993	-0.62487	768.7179	0.44068	762.0552	202941.5312	307.8978	-0.67861	427.2565	-0.5551	5689210	-0.3881	318.333	55.9501	55.6203	90.9745	87.9969	24017.2578	75.8949	-0.016963	84.7906	1476580
009	2018-11-03t2149	1541299984.75	larva	53.8979	-2.0014	-165.9988	964.2859	56.5664	44078.1973	138904.0506	1688780.6297	1856.7	1.1354	270.182	0.25259	248.0547	0.060504	1148.4087	2.2739	1105.8323	266430.8125	404.5747	0.49753	684.0523	1.8136	6260930	-0.35864	123.75	52.2765	51.9835	87.8461	86.2803	20380.293	72.8278	-0.41801	82.5617	1211400
009	2018-11-04t0149	1541314394.47	adult	57.9006	2.0014	-161.9961	923.3825	65.2601	49663.3245	156574.869	2246327.8999	1224.3	-0.29371	238.567	-0.58533	222.3933	-0.67251	861.1669	0.57673	834.5217	224764.5469	355.9214	-0.30272	616.7901	1.0456	6205850	-0.65341	198.537	53.4651	52.9941	88.016	86.4264	22972.1836	73.5057	-0.55144	82.9676	1390790
009	2018-11-04t0449	1541328794.46	adult	61.9006	6.0013	-157.9961	1036.624	64.691	55083.4071	173480.9802	2498287.6062	1613.13	0.38591	271.159	0.13555	245.4908	-0.18385	990.3127	1.1383	929.2905	286200.375	451.7533	1.1561	666.6993	1.4997	7820770	-0.024767	184.356	48.4426	47.7314	88.6056	86.65	25607.0293	71.3814	-1.0022	82.4107	1397180
009	2018-11-04t0849	1541343193.38	adult	65.9003	10.001	-153.9964	997.9211	67.4176	54753.2704	172596.8318	2523528.9896	2369.01	1.8371	283.353	0.44374	265.8642	0.36575	1155.4391	1.9399	1011.6883	331611.0312	412.4767	0.51818	568.8785	0.43738	8120900	-0.080026	377.497	54.6999	54.2562	91.9087	88.5445	26377.7852	75.2345	-0.7815	84.9398	1567700
009	2018-11-04t1249	1541357591.04	adult	69.8997	14.0004	-149.9971	1131.3857	68.6024	61992.0243	195277.5195	2881388.7725	1871.84	0.78274	275.251	0.18569	260.575	0.17698	978.5137	0.99328	887.696	318016.9375	396.8538	0.2527	560.0756	0.33308	8924190	0.14916	347.382	54.3659	53.9863	89.3136	86.3255	29026.9102	74.3386	-1.1586	82.962	1762650
009	2018-11-04t1649	1541371984.87	adult	73.898	17.9987	-145.9988	1146.5549	70.7091	66042.2402	207998.7454	3206573.0845	2348.68	1.7641	279.376	0.30788	263.6407	0.26396	981.0289	1.0665	785.4308	339436	397.6748	0.29006	550.688	0.25161	9648240	0.3608	115.279	58.5701	58.1885	94.0378	92.8014	32537.0898	79.6206	-0.5935	89.0184	2022720
009	2018-11-04t2049	1541386385.79	adult	77.8982	21.9989	-141.9986	1202.8787	74.9258	73850.1667	232599.8979	3860983.4513	1569.9	0.14606	279.745	0.32175	260.0095	0.10931	842.7228	0.32492	748.3656	325291	430.397	0.98424	656.8948	1.5439	10787500	0.80045	260.401	55.0302	54.6326	93.7557	90.7333	36189.6914	77.0472	-1.2323	86.8858	2122070
009	2018-11-05t0049	1541400785.52	adult	81.8982	25.9989	-137.9986	1103.3805	74.7222	67356.5309	212188.5252	3493634.0484	1866	0.8293	293.002	0.81698	272.6791	0.59613	973.8851	1.3032	823.7667	342807.5625	458.5585	1.6673	649.0024	1.5927	10306900	0.47577	159.764	57.8692	57.4203	94.8888	93.3471	33400.8516	79.1056	-1.1084	89.2791	2035670
009	2018-11-05t0449	1541415185.12	adult	85.898	29.9988	-133.9987	1166.753	71.9113	68739.7868	216560.8887	3422936.0289	2157.13	1.5671	289.343	0.7094	274.1112	0.65438	988.5395	1.6222	759.1201	355874.2188	407.9525	0.70247	584.7022	0.94811	10393200	0.45584	290.329	58.4157	57.9113	95.7827	93.8544	34481.7578	79.6969	-1.2113	89.8706	2098290
009	2018-11-05t0849	1541429585.81	adult	89.8982	33.9989	-129.9986	1152.381	77.8912	66406.1878	209273.4798	3377076.2474	1545.42	0.23501	284.288	0.54964	265.4799	0.30458	894.1691	1.1497	784.1564	311170.8438	447.7459	1.7122	683.3052	2.438	9867340	0.16303	301.466	58.7481	58.0849	99.9415	97.0679	34779.625	81.3815	-1.1414	92.9696	2039090
009	2018-11-05t1249	1541443978.48	adult	93.8962	37.9969	-126.0006	1149.2187	77.9872	70697.7866	222670.6812	3763535.7379	1079.84	-0.82119	279.559	0.40454	268.6363	0.44926	721.0693	-0.046098	689.6038	266074.5625	391.8027	0.54583	557.4454	0.90814	10312400	0.35906	307.232	58.8382	58.4955	97.7741	95.3707	36078.6562	80.3884	-1.4778	90.9925	2170420
009	2018-11-05t1649	1541458380.18	adult	97.8967	41.9974	-122.0001	1124.8188	75.9399	69748.0673	219741.2119	3656121.0228	1485.48	0.22839	287.554	0.76434	275.9404	0.78112	831.3383	1.0209	743.6701	302607.125	398.5199	0.81568	531.4019	0.69534	10465800	0.42815	295.669	62.5131	61.862	105.2367	101.8484	38306.1719	85.517	-0.92207	96.6199	2275230
009	2018-11-05t2049	1541472777.52	adult	101.8959	45.9966	-118.0009	1179.3807	76.1215	69627.1458	219364.7417	3498110.485	1586.9	0.54686	293.448	1.0501	281.1085	1.033	856.261	1.3936	744.4948	311679	402.4642	1.0215	537.7181	0.94339	10675600	0.5356	411.779	58.1058	57.3783	102.4823	99.4836	37303.5703	82.5208	-1.5236	94.8078	2113890
009	2018-11-06t0049	1541487178.27	adult	105.8961	49.9968	-114.0006	1094.2562	76.6417	67401.6075	212405.1591	3549800.6046	1578.18	0.58981	271.686	0.22476	257.0755	0.032914	824.2846	1.2607	727.158	290148.1875	380.9792	0.58722	551.3774	1.303	9557360	0.00041935	297.21	62.0852	61.1263	109.3361	106.2244	38486.2969	87.353	-1.0529	100.9933	2184030
009	2018-11-06t0449	1541501577.93	adult	109.896	53.9968	-110.0007	1047.7762	79.2638	68300.976	215287.8338	3789589.3042	1884.9	1.4178	271.469	0.25841	258.7376	0.13147	814.5408	1.3049	630.9856	290791.0625	374.1844	0.50332	510.8534	0.80891	9666750	0.07112	265.028	61.6549	59.9605	122.2319	118.5501	43636.7969	90.7729	-0.80007	110.4665	2195470
009	2018-11-06t0849	1541515977.63	adult	113.896	57.9967	-106.0008	1034.6549	77.9471	63817.8151	201139.7254	3344740.2755	1442.01	0.37213	250.482	-0.56097	238.9509	-0.70875	680.312	0.26027	588.8678	227224.2031	342.9761	-0.21735	438.3667	-0.22702	8342040	-0.54862	202.303	63.4102	61.7543	121.6721	118.9346	40638.4727	91.9615	-0.83687	110.7543	2111810
009	2018-11-06t1249	1541530378.66	adult	117.8962	61.997	-102.0005	1088.5011	73.6771	64849.1268	204306.6094	3281943.4913	1290.91	0.053502	260.784	-0.1082	251.9908	-0.11907	663.7238	0.2273	577.5229	225002.3438	339.0719	-0.25643	409.5774	-0.59859	8840300	-0.28289	368.237	64.5154	62.36	137.0918	133.307	46474.1172	96.3857	-0.501	121.3976	2187010
009	2018-11-06t1649	1541544777.79	adult	121.896	65.9967	-98.0008	1173.1595	74.8386	69687.2173	219438.8102	3529443.9244	1346.46	0.24887	252.24	-0.43605	243.0258	-0.50088	623.854	-0.016621	506.3298	227706.7188	334.7012	-0.31937	413.6614	-0.45182	9184050	-0.095844	275.346	66.6949	64.7641	141.6536	135.3622	51703.5547	97.5275	-0.55354	124.0764	2428360
009	2018-11-06t2049	1541559179.15	adult	125.8964	69.9971	-94.0004	1226.3092	74.6777	74004.0552	232980.8131	3857103.9205	1065.79	-0.39891	244.653	-0.73387	236.5003	-0.78314	562.7885	-0.45573	483.3837	217799.125	324.6972	-0.54289	403.8643	-0.54606	9451680	0.049045	279.319	69.1291	66.613	156.7013	150.5223	60643.4141	102.5863	-0.19144	136.1457	2670660
009	2018-11-07t0049	1541573578.69	adult	129.8963	73.997	-90.0005	1045.1773	77.5948	66935.7508	211026.4706	3600495.3639	1364.89	0.40318	260.49	-0.063941	250.0382	-0.17989	658.7302	0.47528	572.3554	230555.5625	346.8895	0.07313	430.2794	-0.038261	9097630	-0.096763	226.438	68.7109	65.5616	160.4383	155.0188	56153.3984	105.758	-0.047667	141.3669	2399730
009	2018-11-07t0449	1541587978.74	adult	133.8963	77.997	-86.0005	1134.0923	79.007	69964.4643	220379.7589	3748715.8463	1534.23	0.88295	258.301	-0.14972	248.1662	-0.26642	679.7312	0.74819	558.0742	248781.6094	347.8966	0.12287	438.861	0.16542	9435470	0.069221	301.911	70.9895	67.6058	164.3833	159.0655	60164.2891	109.7363	0.16409	143.9977	2593170
009	2018-11-07t0849	1541602378.63	adult	137.8962	81.997	-82.0005	1198.4721	75.8794	72659.053	228826.4102	3790383.8004	1962.85	2.0332	267.046	0.21296	254.7434	0.015703	783.7166	1.764	554.2997	297812.3125	363.2066	0.54468	467.5517	0.71139	10127700	0.37843	266.913	68.4904	65.7662	161.4799	155.9743	61362.375	103.0064	-0.63963	141.9681	2597500
009	2018-11-07t1258	1541617347.51	adult	142.0543	86.155	-77.8425	1020.8874	81.3989	66977.4263	211282.2722	3708973.1802	1913.43	1.9784	264.509	0.10343	255.2929	0.028381	746.5896	1.5271	585.0517	261306.3594	351.9246	0.25036	437.3014	0.22347	9237180	0.0011471	224.623	70.8675	68.2245	157.6059	152.4373	55162.0469	104.5077	-0.65103	138.4918	2474840
009	2018-11-07t1654	1541631484.97	adult	145.9813	90.082	-73.9155	1179.7411	76.3127	73343.17	231012.6915	3879404.3258	1842.74	1.8709	265.194	0.1248	254.5491	-0.019232	792.4588	2.0386	602.5656	303511.7188	349.6415	0.19041	462.5789	0.71591	10149200	0.38594	301.79	70.2685	67.0941	183.5918	174.6886	70315.6562	107.5872	-0.51623	153.1652	2689250
009	2018-11-07t2049	1541645580.28	adult	149.8967	93.9974	-70.0001	1151.6316	77.8965	73460.8058	231466.079	3958798.8727	1581.23	1.2686	262.885	0.017211	252.7708	-0.11528	707.5449	1.3499	601.119	271697.25	348.9616	0.16784	436.9821	0.27837	10077700	0.35399	285.674	69.6384	66.0986	182.1971	173.0714	69963.6719	107.9506	-0.61734	152.112	2669590
009	2018-11-08t0049	1541659979.67	adult	153.8965	97.9972	-66.0003	1152.5546	76.2829	72312.8554	227776.9144	3867419.2977	1288.9	0.57237	257.893	-0.2063	247.6091	-0.36354	679.6925	1.1785	599.2729	256923.7656	346.3917	0.087482	451.4789	0.57043	9730040	0.21436	266.307	74.9713	71.6129	186.1967	178.9294	70382.3594	113.7415	-0.2789	158.0179	2828590
009	2018-11-08t0449	1541674380	adult	157.8966	101.9973	-62.0002	1165.4299	77.74	74270.1191	233933.705	4014507.8937	1735.08	1.8542	261.677	-0.064387	252.1344	-0.18526	731.0866	1.7631	586.1674	283661.5938	339.4801	-0.12142	439.2037	0.35747	10136100	0.36958	423.998	74.1199	70.663	204.1969	192.939	79228.3906	112.4141	-0.51692	167.9614	2871030
009	2018-11-08t0849	1541688779.55	adult	161.8965	105.9972	-58.0003	1113.2245	77.6641	70814.3837	223121.9257	3831176.7275	1424.07	1.0962	260.17	-0.15174	250.703	-0.27634	665.2444	1.2163	552.5486	246140.4375	344.8852	0.0051163	442.5907	0.42591	9609900	0.1677	316.947	73.1768	69.5072	196.2983	188.9827	72630.3594	117.0193	-0.30178	168.1138	2702930
009	2018-11-08t1249	1541703180.33	adult	165.8967	109.9974	-54.0001	1098.7548	77.7148	71648.5287	225895.1428	3910340.0135	1346.75	0.96572	260.002	-0.18414	250.9419	-0.29448	643.9434	1.0898	528.2362	240834.8438	346.8828	0.034595	445.4733	0.48396	9708470	0.20246	344.101	73.6039	69.5838	200.1149	193.6758	74842.9688	115.894	-0.51085	169.2196	2748370
009	2018-11-08t1649	1541717581.03	adult	169.8969	113.9976	-49.9999	1217.2387	77.1142	77052.9141	242783.9901	4107067.0228	1435.41	1.3098	259.31	-0.24283	250.5456	-0.34398	615.7386	0.88105	517.371	247526.9062	339.8718	-0.19901	440.5736	0.38595	10421700	0.45301	368.878	78.6895	74.2679	224.1847	212.8669	90122.2656	124.2639	-0.061102	183.9127	3162530
009	2018-11-08t2049	1541731980.36	adult	173.8967	117.9974	-46.0001	1159.322	80.1104	74337.5875	234176.561	4066879.2242	1201.59	0.7103	251.365	-0.61491	244.1041	-0.66502	586.0328	0.63962	502.7504	227380.7344	327.4539	-0.59571	421.1105	-0.002215	9746170	0.20808	337.823	75.249	71.6222	198.3825	191.4296	76972.4219	118.6927	-0.5575	167.9121	2917630
009	2018-11-09t0049	1541746380.24	adult	177.8967	121.9974	-42.0001	1169.8009	76.5931	74529.5482	234792.6769	4014040.8681	1659.04	2.185	269.598	0.12617	261.3637	0.062606	621.9959	1.0921	485.896	241956.4062	353.7496	0.11613	437.5085	0.30064	10479500	0.45219	274.138	75.5605	71.4377	200.1932	195.8753	77875.1406	123.2627	-0.38348	173.7944	2937110
009	2018-11-09t0449	1541760780.23	adult	181.8967	125.9974	-38.0001	1105.1953	77.5628	70154.4066	221055.8223	3794817.1997	1257.45	1.0374	281.056	0.57645	271.7789	0.48341	608.5316	1.0009	516.1027	223331.0938	375.4035	0.68832	468.2114	0.87705	10287500	0.37436	325.54	79.8775	74.1268	228.7018	223.802	83933.5703	136.0758	0.26182	203.8518	2923750
009	2018-11-09t0849	1541775180.3	adult	185.8967	129.9974	-34.0001	1075.3456	79.483	69364.9006	218606.0274	3831731.0527	1236.24	1.0454	277.669	0.3854	268.8288	0.30624	607.5765	1.0414	517.2296	219942.7031	370.9209	0.49921	466.4213	0.81198	10044700	0.28118	307.947	77.4652	72.4615	212.4534	207.2234	76908.1484	131.0861	-0.16416	187.9845	2802300
009	2018-11-09t1249	1541789580.82	adult	189.8968	133.9976	-29.9999	1128.8955	83.4047	74345.1484	234301.2433	4241922.4197	764.077	-0.42793	248.249	-0.94344	241.6833	-0.96043	482.1078	-0.37629	439.8913	187057.8281	329.4798	-0.76046	397.2473	-0.59042	9621130	0.13246	284.846	76.1742	70.5389	204.6704	199.0454	79412.125	129.1278	-0.3892	179.8541	2952210
009	2018-11-09t1652	1541804177.09	adult	193.9514	138.0521	-25.9454	1118.9476	78.6301	70400.5194	221776.8486	3795313.4051	1067.23	0.62852	272.932	0.081589	264.7514	0.027336	548.9268	0.43953	486.3762	202005.0625	360.6056	0.07432	451.9489	0.45547	10024800	0.24991	309.366	83.7486	78.0397	227.5202	224.2144	83727.4531	139.3129	0.034677	196.9054	3076090
009	2018-11-09t2049	1541818379.88	adult	197.8966	141.9973	-22.0002	1233.9605	76.7046	77398.2442	243728.7667	4133657.9943	1024.42	0.53626	257.936	-0.63421	249.9923	-0.6935	514.3843	0.031301	465.3175	207811.25	344.2459	-0.46358	424.0541	-0.14524	10412600	0.35867	341.234	86.6456	79.9929	257.9777	253.4527	104222.9844	149.3542	0.42085	219.7076	3497800
009	2018-11-10t0049	1541832780.14	adult	201.8967	145.9974	-18.0001	1152.9499	77.3827	71624.8953	225637.3412	3851496.0111	863.268	0.021587	278.701	0.23128	271.0644	0.21385	521.3863	0.12583	484.4497	194998.4688	367.2549	0.13006	446.9662	0.27057	10417000	0.34423	396.724	87.753	81.212	247.9611	238.5121	92737.4453	151.9461	0.41658	213.2174	3279940
009	2018-11-10t0449	1541847179.94	adult	205.8966	149.9973	-14.0002	1238.806	81.3501	77031.6184	242554.5983	4164629.6982	732.583	-0.41771	264.06	-0.4769	257.4595	-0.46052	475.6082	-0.46101	460.9416	191194.4844	358.0021	-0.20177	425.308	-0.21069	10614100	0.38807	332.511	83.2147	76.5715	230.4573	220.5694	92643.8359	146.1487	0.016422	199.7397	3344900
009	2018-11-10t0849	1541861579.24	adult	209.8964	153.9971	-10.0004	1213.1474	79.6281	77357.776	243565.9736	4283934.0422	563.735	-1.0252	264.044	-0.53223	257.8814	-0.49225	462.8244	-0.64406	457.6163	186981.0625	359.2445	-0.23133	427.1558	-0.21935	10654700	0.38193	347.993	88.967	81.5128	252.3051	246.1511	101931.25	158.0993	0.44903	220.333	3589990
009	2018-11-10t1249	1541875981.15	adult	213.8969	157.9977	-5.9998	1196.6851	79.5956	76318.1911	240334.9301	4192483.0581	595.537	-0.89534	263.59	-0.60083	257.7136	-0.54529	466.7191	-0.6093	459.2317	185754.2188	358.8562	-0.30174	426.9623	-0.26611	10489800	0.31195	353.704	89.7201	82.2941	251.6478	245.8862	100155.8125	159.7286	0.3994	219.1485	3570500
009	2018-11-10t1649	1541890380.23	adult	217.8967	161.9974	-2.0001	1189.0438	79.3713	77019.2589	242601.2245	4258338.9783	549.65	-1.066	264.489	-0.58227	258.6629	-0.52316	454.6919	-0.79332	446.781	182786.125	360.2289	-0.30816	420.1158	-0.42904	10622400	0.33548	347.191	90.8459	83.6396	244.5691	239.5632	98316.7656	162.6333	0.40408	215.5452	3648550
009	2018-11-10t2049	1541904780.97	dead	221.8969	165.9976	2.0001	1108.7548	82.6275	71161.3361	224169.961	4001399.9903	544.455	-1.0799	270.159	-0.37451	264.3324	-0.30837	452.6713	-0.84148	447.4684	168393.7188	367.4664	-0.16893	423.7138	-0.38913	10028300	0.13099	337.452	95.2232	88.8014	245.4897	240.6797	91322.1562	168.9231	0.54551	219.7676	3534690
010	2018-11-01t1401	1541099127.8	larva	0	-53.7958	-245.7951	173.0921	46.5431	4219.1242	14045.9316	110392.836	0	1111.5654	0	-0.62576	0	-0.64446					0	-0.57208	0	-0.43878	0	104981.4593	0	0	0				0	-0.58682	0	0
010	2018-11-01t1749	1541112792.98	larva	3.7959	-49.9999	-241.9992	164.5646	29.5641	3190.7553	10165.9025	58231.6629	0	0.11911	0	-0.80998	0	-0.81969					0	-0.77173	0	-0.70839	0	1.3856	0	0	0				0	-0.7151	0	0
010	2018-11-01t2149	1541127192.95	larva	7.7959	-45.9999	-237.9993	113.0071	22.7065	1707.8589	5464.2273	24104.1259	231.626	0.68088	163.576	0.72518	164.082	0.75285	223.5006	-0.33821	224.5283	2235.0061	197.2341	0.56722	211.5594	0.5962	156052	0.15284	93.5895	52.4354	52.0652	85.6849	84.4058	856.8486	71.1609	0.93154	81.2853	50023.4
010	2018-11-02t0149	1541141593.01	larva	11.7959	-41.9999	-233.9992	164.6223	26.776	2994.4613	9521.0698	50423.3329	0	-0.86276	0	-1.2281	0	-1.2176					0	-1.22	0	-1.2927	0	-0.85057	0	0	0				0	-1.0142	0	0
010	2018-11-02t0549	1541155992.69	larva	15.7958	-38	-229.9993	220.32	25.5584	4331.3408	13695.8477	73848.1905	289.725	-0.11681	207.583	0.92125	205.8695	0.95503	278.9234	-0.48893	277.2203	6694.1621	254.8581	0.68989	272.5414	0.53589	492802	-0.84034	96.6384	57.5282	57.4217	88.775	88.0104	2130.6011	77.039	0.95202	85.2547	136572
010	2018-11-02t0949	1541170392.54	larva	19.7958	-34	-225.9994	383.8259	38.4274	11999.1623	37944.2448	319968.5521	350.763	-0.26221	206.662	0.76519	203.7927	0.79798	300.1931	-0.58972	297.3315	19512.5508	265.8513	0.60936	287.7479	0.39021	1324290	-0.51966	111.688	51.8985	51.5956	86.1028	84.4343	5596.6787	71.4117	0.71979	81.4209	332565
010	2018-11-02t1349	1541184794	larva	23.7962	-29.9996	-221.999	516.0555	49.7273	20816.3348	65762.8503	705220.4045	290.308	-0.73208	159.557	0.023856	158.2088	0.080345	262.3849	-0.99232	260.44	28862.3457	225.6517	0.061887	251.0044	-0.17755	1752890	-0.61853	243.301	44.2928	43.8492	79.9865	75.8048	8798.5166	62.487	0.36094	71.8617	486601
010	2018-11-02t1749	1541199193.55	larva	27.796	-25.9997	-217.9991	551.5452	53.5406	23722.4427	75134.7165	847147.2967	382.935	-0.72261	223.043	0.65887	220.0358	0.72059	340.3627	-0.7864	336.8906	42885.7031	297.5609	0.5334	328.113	0.17886	2789600	-0.21568	157.626	57.8649	57.6038	91.8896	89.6944	11578.0898	77.3915	0.74731	85.9656	723716
010	2018-11-02t2149	1541213592.71	larva	31.7958	-22	-213.9993	638.8048	46.161	23722.4884	74806.8557	749534.5476	453.069	-0.77183	252.777	0.8982	245.48	0.92212	406.0112	-0.64009	402.7298	51157.4141	348.5913	0.84331	386.7327	0.39853	3175140	-0.3558	142.307	59.4769	59.2786	92.5645	91.1795	11663.1328	79.2572	0.73045	87.823	747089
010	2018-11-03t0149	1541227992.25	larva	35.7957	-18.0001	-209.9994	765.1095	49.0896	31219.9904	98392.4142	1064745.6177	676.724	-0.44573	286.185	1.2213	277.6486	1.2493	526.2982	-0.20354	513.9717	86839.2031	402.1172	1.2124	472.7678	0.87017	4718040	0.33483	164.757	54.8562	54.4606	90.1396	87.7664	14873.0283	74.5925	0.46042	83.5735	904359
010	2018-11-03t0549	1541242392.18	larva	39.7957	-14.0001	-205.9995	895.1974	55.507	40264.3296	126858.7684	1511105.4579	682.162	-0.65092	216.937	0.00094036	210.4071	0.055299	531.5558	-0.36003	521.2638	112689.8281	286.313	-0.22607	435.5582	0.27379	4592780	-0.1572	130.378	57.2202	57.004	91.0419	89.1935	19300.875	77.1099	0.4501	85.3108	1211410
010	2018-11-03t0949	1541256792.97	larva	43.7959	-9.9999	-201.9992	865.4502	57.3877	37930.3595	119448.9017	1424213.599	727.918	-0.75075	207.101	-0.40817	201.1657	-0.33054	536.5614	-0.51465	523.0633	107312.2812	255.4395	-0.85271	436.7179	-0.0037222	4137870	-0.81084	113.456	55.5233	55.1637	89.3875	88.0714	17877.5078	75.6255	0.24514	84.2266	1109360
010	2018-11-03t1349	1541271193.72	larva	47.7961	-5.9997	-197.999	963.1242	59.4921	45367.9198	142980.5499	1774427.2663	1060.14	-0.23696	232.99	-0.23105	223.6655	-0.18583	653.9111	-0.073991	611.4316	156284.7656	305.5424	-0.55408	408.8881	-0.5698	5556800	-0.28022	112.217	58.0279	57.7759	92.4545	90.9638	22096.625	78.6579	0.25623	88.002	1383970
010	2018-11-03t1749	1541285592.37	larva	51.7957	-2.0001	-193.9994	877.9591	59.6943	42330.3665	133522.9296	1703081.9087	1564.3	0.61925	262.263	0.1421	243.0845	0.01293	869.5126	0.891	749.209	193901.3125	399.0029	0.4674	588.2536	0.92948	5833520	-0.44922	352.902	57.0166	56.7751	94.7603	90.718	21131.5391	77.6307	0.045236	86.7469	1268220
010	2018-11-03t2149	1541299992.83	adult	55.7958	2.0001	-189.9993	914.9054	62.9729	45575.0949	143571.4053	1937006.5885	1362.57	0.05443	264.547	0.083306	243.4588	-0.094602	826.7289	0.48826	785.0109	198414.9531	393.8964	0.30749	569.9667	0.62174	6326910	-0.45275	311.162	60.0136	59.7408	96.5421	94.1807	23170.1035	80.5094	0.17213	90.1793	1435280
010	2018-11-04t0149	1541314402.77	adult	59.7986	6.0028	-185.9965	961.3615	64.9545	51785.5233	163209.9472	2334457.3991	1682.4	0.58056	269.128	0.11322	247.9628	-0.075673	906.277	0.73133	779.1118	246507.3438	406.5139	0.44235	645.5708	1.3068	7301990	-0.17652	248.371	61.5035	61.0515	97.8074	95.3319	26603.6074	82.6697	0.30387	92.252	1668710
010	2018-11-04t0449	1541328802.75	adult	63.7986	10.0028	-181.9965	1062.6397	65.7755	57380.1632	180729.0151	2617217.39	968.433	-0.96048	260.597	-0.17786	245.4801	-0.22097	699.7637	-0.47928	684.2077	210628.875	377.3793	-0.063232	527.2781	0.01761	7829120	-0.12481	200.647	59.246	58.8374	93.6608	91.873	28191.8906	80.1126	-0.075511	89.1651	1779930
010	2018-11-04t0849	1541343201.62	adult	67.7983	14.0025	-177.9968	1099.7847	67.5635	60900.0253	191806.5411	2846799.1763	1808.96	0.67497	276.683	0.24033	258.7639	0.1324	909.7479	0.60711	807.8895	290209.5625	391.4971	0.15583	529.644	0.0072852	8817060	0.18636	209.277	57.0623	56.7196	96.5152	93.2107	30788.3516	79.4911	-0.30779	89.173	1818400
010	2018-11-04t1249	1541357599.66	adult	71.7977	18.002	-173.9974	1157.3685	66.376	60630.2044	190797.0856	2779747.9412	1389.97	-0.22128	259.626	-0.32753	241.3536	-0.50576	813.2495	0.073725	735.9524	258613.3438	388.9874	0.11546	568.8721	0.43712	8246770	-0.26283	301.179	59.0971	58.5941	96.3737	93.7962	30646.8242	80.1099	-0.40763	89.8564	1877160
010	2018-11-04t1649	1541371992.99	adult	75.7959	22.0001	-169.9992	1045.4029	67.8419	58397.2369	184086.3388	2705407.1218	1728.95	0.4752	286.09	0.53776	268.8665	0.45168	908.6639	0.68009	819.8491	278051.1562	407.6977	0.50231	549.9202	0.26465	8738900	-0.14661	212.458	64.6612	63.815	139.9915	138.7319	42837.3945	87.0058	0.4935	105.1866	1975140
010	2018-11-04t2049	1541386393.91	adult	79.7961	26.0004	-165.999	1097.3684	70.2616	64349.8028	202857.3523	3166848.4878	1755.81	0.56053	291.973	0.76499	278.2855	0.81594	954.2231	1.0835	787.4906	321573.1875	412.5406	0.66364	619.9128	1.1675	9817300	0.28027	289.777	58.3219	57.5272	104.7504	101.5679	35300.8828	83.0841	-0.34768	96.2816	1961010
010	2018-11-05t0049	1541400793.68	adult	83.7961	30.0003	-161.999	1143.1331	70.5964	63265.2971	199148.8512	3019027.3949	1779.59	0.66835	294.737	0.89547	279.3105	0.8637	893.3704	0.84695	803.5079	295705.5938	411.6375	0.73103	579.3476	0.80452	9755800	0.17555	250.232	62.1228	61.2701	117.9521	114.0822	39042.1406	84.4933	-0.33488	101.1473	2056260
010	2018-11-05t0449	1541415193.28	adult	87.796	34.0002	-157.9992	1133.4782	72.469	68095.4195	214509.8066	3440959.9044	1863.84	0.93858	295.812	0.97066	280.075	0.9018	941.8618	1.394	803.6672	335302.8125	423.7808	1.1036	591.9555	1.1187	10521400	0.49721	257.744	59.5922	58.9626	99.7333	97.6386	35505.0547	82.8087	-0.81492	93.5675	2119570
010	2018-11-05t0849	1541429593.95	adult	91.7962	38.0004	-153.999	1165.0973	73.6058	68401.8452	215366.7087	3466614.2732	1622.28	0.44623	292.986	0.90736	277.0755	0.79837	873.0505	1.0821	741.399	312552.0625	414.7769	1.0149	585.3725	1.1948	10474800	0.45873	246.667	67.506	66.7851	116.2911	110.3449	41632.1992	90.8618	0.1897	103.0573	2413470
010	2018-11-05t1249	1541443986.74	adult	95.7942	41.9984	-150.001	1108.186	72.5623	68240.8425	215050.0585	3503819.7971	1740.18	0.80532	296.724	1.0991	281.6703	1.0111	847.3715	1.0642	740.9244	301664.25	415.0045	1.1402	557.428	0.97532	10561900	0.48511	325.935	68.9416	67.0292	185.6075	181.9429	66076.2812	94.3794	0.46326	150.8559	2453980
010	2018-11-05t1649	1541458388.43	adult	99.7946	45.9988	-146.0005	1146.1083	73.3581	70613.2913	222429.8961	3654603.7443	1746.23	0.89751	275.572	0.30981	259.6372	0.10245	825.571	1.0499	704.4231	304635.6875	391.4913	0.68723	547.0914	0.98792	10160100	0.285	180.182	62.3228	61.9103	101.4132	99.6755	37421.4609	84.8638	-1.1085	95.5518	2297780
010	2018-11-05t2049	1541472785.74	adult	103.7939	49.9981	-142.0013	1150.0087	71.8497	68287.952	215125.1325	3414663.051	1672.98	0.78678	273.703	0.27835	260.3876	0.15834	775.7806	0.77059	650.3276	276953.6875	376.9766	0.42876	496.6268	0.37627	9767100	0.098487	146.167	65.927	65.1022	112.3839	109.8983	40121.0391	90.8985	-0.48304	104.4117	2352610
010	2018-11-06t0049	1541487186.5	adult	107.7941	53.9983	-138.001	1143.3467	73.7043	67698.8129	213191.0624	3442873.1574	1930.77	1.4948	275.974	0.41297	261.6107	0.23713	838.5997	1.4469	663.4088	296864.3125	387.8844	0.79332	531.5559	1.0504	9760110	0.10749	222.432	68.1601	67.0374	127.6593	121.2271	45191.3984	94.4473	-0.23083	111.3881	2410550
010	2018-11-06t0449	1541501586.09	adult	111.794	57.9982	-134.0012	1145.0435	76.6335	72113.1552	227203.0373	3838955.7343	1634.84	0.81927	253.302	-0.46929	242.998	-0.54709	741.384	0.72845	596.7633	279501.75	338.7174	-0.37266	428.4022	-0.45164	9527940	0.012206	308.321	64.7287	63.6319	117.2389	113.4116	44199.0625	90.6967	-0.89484	106.2121	2434770
010	2018-11-06t0849	1541515985.79	adult	115.7939	61.9981	-130.0012	1060.6074	78.7579	66997.4219	211157.701	3597181.6883	1590.02	0.76793	260.33	-0.14953	247.2143	-0.34393	722.1898	0.6776	562.0797	252766.4219	363.1667	0.32095	475.6042	0.4069	9100360	-0.1724	264.63	66.6834	65.2762	127.1379	123.5477	44498.2812	94.4756	-0.62378	114.3993	2331050
010	2018-11-06t1249	1541530386.98	adult	119.7942	65.9984	-126.0009	1031.6618	75.5032	64551.622	203478.1984	3416298.9671	2347.75	2.7225	280.697	0.71825	265.0036	0.45544	791.4661	1.3893	606.3203	266724.0938	393.8324	1.1783	527.2206	1.3537	9456690	0.019391	321.75	80.7404	74.5672	242.8999	238.4278	81857.25	136.5128	3.8928	216.5568	2720140
010	2018-11-06t1649	1541544786.05	adult	123.794	69.9982	-122.0012	1126.6899	71.4885	64421.3091	202846.7816	3178317.2462	1483.36	0.61766	268.281	0.23107	256.715	0.10366	761.8311	1.2348	625.5526	256737.0625	354.2994	0.20358	515.9236	1.2719	9036250	-0.15687	248.429	65.2289	63.1956	145.3906	135.1472	48996.625	95.0973	-0.89299	121.5186	2197040
010	2018-11-06t2049	1541559187.34	adult	127.7943	73.9985	-118.0008	1136.2892	72.2345	66667.597	209985.9758	3379827.6745	1445.6	0.57906	253.923	-0.34788	243.7317	-0.46491	717.2537	0.94175	576.5859	250321.5469	337.0634	-0.21094	471.9064	0.6218	8840090	-0.22606	220.793	71.2722	69.3841	150.4089	144.1876	52492.7031	102.1456	-0.32031	128.1076	2481270
010	2018-11-07t0049	1541573586.99	adult	131.7942	77.9984	-114.0009	1159.64	76.401	70226.2859	221182.0437	3672351.5487	1186.11	-0.019362	241.639	-0.85073	233.7436	-0.90854	580.9045	-0.17046	491.3001	213191.9688	322.4054	-0.57444	426.493	-0.085028	8860410	-0.19723	384.711	71.6186	69.6217	159.6207	148.0428	58580.7812	103.246	-0.37899	133.67	2626110
010	2018-11-07t0449	1541587987.04	adult	135.7942	81.9985	-110.0009	1100.2234	72.1306	64752.2119	203997.2058	3252460.9684	1210.19	0.094427	258.366	-0.14987	250.1102	-0.18602	606.6537	0.13864	495.0614	205655.625	334.9008	-0.22464	424.5055	-0.068519	8743350	-0.23193	322.577	77.889	74.6453	202.8069	196.0948	68751.5547	114.1598	0.501	166.9479	2635840
010	2018-11-07t0849	1541602386.95	adult	139.7942	85.9984	-106.0009	1022.8884	77.7869	63504.0377	200181.6687	3332970.6496	979.206	-0.43979	250.073	-0.49835	240.1641	-0.63753	536.2967	-0.41475	455.2964	178050.5	351.4931	0.23403	411.8555	-0.25016	8288910	-0.41162	295.196	71.0978	65.2264	214.9154	210.8625	71351.9219	128.5827	1.6397	194.6637	2356610
010	2018-11-07t1258	1541617356.01	adult	143.9523	90.1565	-101.8428	1102.9202	81.1817	68718.7762	216503.7204	3757406.4262	1066.19	-0.16295	231.896	-1.2666	227.459	-1.2152	486.194	-0.79715	410.7679	174543.6562	295.6508	-1.2859	346.5967	-1.3924	8309070	-0.38387	413.036	68.3366	66.3325	141.8833	138.4032	50936.1094	98.6951	-1.2294	124.7446	2448570
010	2018-11-07t1654	1541631493.38	adult	147.8793	94.0836	-97.9158	1111.2547	73.3569	67204.9963	211767.293	3485134.4617	894.3	-0.55516	232.911	-1.2344	228.1184	-1.2003	473.3063	-0.85473	411.3299	166130.5	295.7823	-1.2949	355.3676	-1.2254	8172830	-0.42285	369.718	71.6418	68.8525	173.6772	152.9019	60960.7148	106.1299	-0.70512	137.885	2513910
010	2018-11-07t2049	1541645588.79	adult	151.7947	97.9989	-94.0004	1113.3174	74.5763	64646.9575	203644.7605	3211003.5042	830.489	-0.67273	238.702	-1.0044	234.8396	-0.91902	470.6396	-0.82349	408.7023	159076.1719	297.9074	-1.2534	349.4274	-1.3312	8063820	-0.44921	324.915	72.4256	70.1001	152.6911	148.4368	51609.5742	107.2833	-0.73292	136.775	2446680
010	2018-11-08t0049	1541659988.09	adult	155.7945	101.9987	-90.0006	1123.3115	73.2897	65961.8153	207771.4848	3323060.5316	896.041	-0.44679	248.523	-0.60804	243.7096	-0.54624	482.1244	-0.66017	408.9814	166332.9062	314.9491	-0.79864	370.7109	-0.93375	8565590	-0.23721	287.599	74.0359	70.6913	179.7448	171.5013	62011.9453	114.5717	-0.279	151.8141	2551720
010	2018-11-08t0449	1541674388.41	adult	159.7946	105.9988	-86.0005	1143.6147	74.6191	69230.8745	218037.1544	3605630.7801	924.68	-0.31406	251.211	-0.51442	244.2593	-0.54502	497.1613	-0.46147	447.7169	179972.4062	330.2	-0.3925	407.0094	-0.24722	9082540	-0.030721	353.603	87.924	81.4095	251.5165	244.3868	91048.9766	146.6634	2.0129	217.6729	3178890
010	2018-11-08t0849	1541688787.99	adult	163.7945	109.9987	-82.0006	1056.5852	74.7435	62622.5993	197285.5611	3215429.6092	1051.19	0.096645	260.949	-0.12684	256.6362	-0.024125	492.5989	-0.45956	407.8109	161079.8438	324.5672	-0.57846	375.6527	-0.8461	8532760	-0.22844	259.709	83.8304	79.7948	180.5753	175.1494	59048.1328	130.9064	0.64575	162.2411	2741170
010	2018-11-08t1249	1541703188.94	adult	167.7948	113.999	-78.0004	1079.0524	72.3568	62441.3061	196715.6327	3080662.9627	748.329	-0.70635	245.11	-0.82839	240.1308	-0.78777	441.14	-0.93693	404.0386	144252.7656	315.1996	-0.88405	371.2277	-0.94598	8002360	-0.4129	376.429	87.591	81.3086	211.0656	196.8221	69018.4375	143.4872	1.3465	177.3775	2859670
010	2018-11-08t1649	1541717589.62	adult	171.7949	117.9992	-74.0002	1000.3805	75.1663	60897.3495	191916.8768	3187745.9179	846.378	-0.37342	247.393	-0.76483	243.4775	-0.67349	439.3405	-0.92622	393.1078	139710.2812	322.0446	-0.72823	370.3166	-0.97912	7864370	-0.45158	267.803	86.7977	79.5414	199.2978	195.808	63376.7031	149.8264	1.5739	183.1747	2759210
010	2018-11-08t2049	1541731988.97	adult	175.7948	121.999	-70.0004	1053.4901	75.7329	63167.5214	199021.7496	3289894.1336	555.958	-1.1957	234.434	-1.3561	230.9711	-1.2664	387.8185	-1.4602	371.3994	128367.9219	305.7808	-1.2414	349.7968	-1.3994	7737720	-0.48685	296.909	81.6561	73.7978	189.7871	184.3088	62819.5312	144.2406	1.0168	172.1493	2695140
010	2018-11-09t0049	1541746388.84	adult	179.7947	125.999	-66.0004	939.4298	73.0674	55520.2376	175007.4028	2803785.4864	795.405	-0.43145	258.154	-0.38784	253.8896	-0.29282	431.8705	-0.97269	407.3108	125674.3125	332.4906	-0.52634	381.4851	-0.81225	7488260	-0.56698	341.443	94.8945	84.8673	221.2994	213.623	64398.125	167.7514	2.2646	201.8529	2752600
010	2018-11-09t0449	1541760788.82	adult	183.7947	129.999	-62.0004	960.047	71.9356	56062.9347	176684.7046	2815384.8416	623.773	-0.92929	258.888	-0.40026	254.3434	-0.31573	415.935	-1.1431	398.6224	121868.9453	337.8543	-0.42418	379.5148	-0.88097	7584110	-0.52946	287.895	96.2617	84.7277	229.6395	225.4498	67284.3594	175.8408	2.5133	213.6175	2819990
010	2018-11-09t0849	1541775188.79	adult	187.7947	133.9989	-58.0004	924.9743	72.5282	54605.2543	172168.3079	2743766.0407	920.759	0.059669	260.163	-0.39694	255.9993	-0.2909	422.2764	-1.0763	393.9672	120771.0547	336.5453	-0.52421	378.2994	-0.94614	7421150	-0.5832	366.664	97.9397	86.8205	228.9837	225.3575	65489.3516	177.8224	2.3849	212.6563	2793730
010	2018-11-09t1249	1541789589.57	adult	191.7949	137.9992	-54.0002	920.562	71.612	53710.965	169308.2913	2689243.2797	532.645	-1.1802	262.45	-0.34784	257.6854	-0.26326	413.5126	-1.1861	403.9373	116197.0469	345.9624	-0.31176	388.651	-0.78035	7371950	-0.59881	380.737	101.662	88.7369	248.0929	242.3702	69714.1016	189.8116	2.8117	231.0953	2855580
010	2018-11-09t1652	1541804185.67	adult	195.8494	142.0536	-49.9457	685.1984	91.9122	43427.4701	137672.5318	2480847.5043	751.859	-0.41873	262.977	-0.38145	258.7838	-0.26653	430.2829	-1.0013	399.2371	97674.2188	339.3625	-0.56971	382.2427	-0.95571	5959860	-1.0559	288.133	98.1296	87.2624	237.1132	233.4581	53824.6875	180.9421	2.1193	221.703	2223910
010	2018-11-09t2049	1541818388.45	adult	199.7946	145.9988	-46.0005	935.5857	72.2236	52488.8273	165442.5719	2555121.6105	843	-0.071424	265.968	-0.30527	262.0188	-0.17155	435.5995	-0.94941	402.6318	119789.875	343.4011	-0.51794	385.0385	-0.94694	7301630	-0.63614	313.497	103.748	90.4624	237.0272	233.7814	65182.4805	188.2542	2.2864	222.0295	2848200
010	2018-11-10t0049	1541832788.85	adult	203.7947	149.999	-42.0004	850.148	71.9142	49852.1851	157263.195	2518749.6973	625.85	-0.81538	271.419	-0.11959	268.1213	0.054458	418.1081	-1.1948	407.248	109126.2109	348.4577	-0.43819	390.2899	-0.8887	7067200	-0.72309	353.02	107.637	93.0569	244.745	238.723	63878.4414	196.032	2.4629	229.3621	2802650
010	2018-11-10t0449	1541847188.52	adult	207.7946	153.9989	-38.0005	925.4275	71.0238	51838.9742	163452.8264	2482913.7248	487.06	-1.3102	272.389	-0.1319	267.7878	-0.012578	408.9659	-1.3434	402.5485	111238.7344	352.5325	-0.38669	390.4533	-0.93118	7391260	-0.63326	309.272	106.34	92.9589	243.9633	239.5167	66358.0312	193.1373	2.1377	226.54	2885540
010	2018-11-10t0849	1541861587.9	adult	211.7945	157.9987	-34.0007	911.1773	71.7067	50535.4874	159308.2987	2431060.9465	479.902	-1.3384	275.342	-0.054628	271.3776	0.10006	413.1697	-1.3197	406.0608	109489.9688	354.9792	-0.3783	393.7573	-0.90546	7280050	-0.68683	336.407	108.442	94.2763	248.6456	243.54	65891.0703	197.8519	2.1676	230.9396	2867210
010	2018-11-10t1249	1541875989.9	adult	215.795	161.9993	-30.0001	893.1179	71.1046	49578.1692	156306.4452	2389116.8891	511.94	-1.2155	275.682	-0.088548	272.1569	0.086042	414.8999	-1.3276	409.4892	107873.9844	355.8213	-0.40524	394.5901	-0.91664	7150360	-0.74647	321.433	110.523	96.2357	248.0937	243.6033	64504.3672	200.2335	2.0835	231.0296	2866620
010	2018-11-10t1649	1541890388.92	adult	219.7948	165.999	-26.0004	889.4537	71.2262	49150.0094	154959.0882	2363904.9313	491.811	-1.2924	277.696	-0.045019	273.8245	0.11312	418.2447	-1.3105	411.0064	107907.125	359.4017	-0.35069	399.1571	-0.84201	7143180	-0.76775	341.274	112.377	97.3125	256.498	249.9394	66176.5	206.3025	2.146	237.9449	2890660
010	2018-11-10t2049	1541904789.7	adult	223.795	169.9992	-22.0002	874.669	70.2685	47356.2508	149309.9934	2252319.8017	534.645	-1.1156	278.025	-0.069089	273.9227	0.075146	416.6588	-1.3589	409.8631	103331.375	360.9133	-0.34639	396.7566	-0.89076	6892230	-0.86638	345.378	115.036	99.7008	260.6338	255.4246	64637.1836	209.8023	2.0973	243.3203	2851750
010	2018-11-11t0049	1541919189.15	adult	227.7948	173.999	-18.0003	880.2794	70.8423	47417.8621	149481.7674	2230868.8129	514.178	-1.1913	281.707	0.038721	277.5899	0.18057	428.2806	-1.2136	422.6339	106641.875	365.2074	-0.27105	405.7796	-0.72132	6999870	-0.85478	343.424	116.575	100.4615	268.6239	262.1278	66887.3594	213.9821	2.0743	249.1823	2896650
010	2018-11-11t0449	1541933589.76	adult	231.795	177.9992	-14.0001	848.9418	70.4219	45942.4886	144860.7079	2164702.2878	498.61	-1.2508	282.8	0.041704	278.4762	0.17352	427.3256	-1.2411	420.6368	102985.4766	367.934	-0.24185	407.9603	-0.68682	6797960	-0.94161	333.357	118.294	102.2295	270.036	265.5041	65078.6719	217.4583	2.0372	253.9065	2843560
010	2018-11-11t0849	1541947988.82	adult	235.7947	181.999	-10.0004	859.1783	70.5176	45587.0636	143721.2723	2121039.9344	554.544	-1.0047	286.481	0.13381	281.8611	0.25673	433.0918	-1.1598	429.4595	103508.9297	373.1251	-0.16277	413.4926	-0.60139	6843180	-0.95191	368.434	121.151	104.7075	280.3965	276.4023	67014.7578	222.8799	2.0757	259.7843	2893940
010	2018-11-11t1249	1541962390.46	adult	239.7952	185.9994	-5.9999	843.5188	69.0439	45193.2406	142509.7042	2092835.5028	499.684	-1.2368	285.801	0.075619	280.7565	0.18165	433.7004	-1.1498	429.0044	102787	372.1784	-0.21507	414.006	-0.59921	6760900	-1.0062	349.436	122.267	107.4505	275.1106	270.1622	65201.2109	222.345	1.9171	256.7809	2892360
010	2018-11-11t1649	1541976789.84	adult	243.795	189.9992	-2.0001	776.4217	68.9882	41513.5086	130923.6194	1932343.0046	516.445	-1.1584	289.254	0.1565	284.4543	0.27452	436.9695	-1.1053	430.8446	95259.3516	376.9569	-0.14973	416.9219	-0.56351	6290400	-1.1892	366.676	127.069	115.0519	282.546	276.8833	61595.0312	225.3483	1.8928	264.0028	2763380
010	2018-11-11t2049	1541991190.68	dead	247.7952	193.9995	2.0001	783.2987	69.7365	41639.2829	131339.0225	1954813.0244	532.648	-1.0811	289.808	0.14251	285.2253	0.2684	439.1578	-1.0727	435.6538	96175.5625	378.2573	-0.15556	421.5015	-0.50723	6321300	-1.2127	366.492	129.654	118.9903	287.249	280.0407	62907.5391	229.9193	1.9282	266.6825	2828020
012	2018-11-01t1401	1541099144.14	larva	0	-57.7973	-253.7955	167.554	26.3111	3058.4768	9714.9388	51200.1963	0	1111.5654	0	-0.62576	0	-0.64446					0	-0.57208	0	-0.43878	0	104981.4593	0	0	0				0	-0.58682	0	0
012	2018-11-01t1749	1541112809.25	larva	3.7959	-54.0015	-249.9997	173.2715	27.4177	3236.9933	10282.0563	55896.187	0	0.11911	0	-0.80998	0	-0.81968					0	-0.77172	0	-0.70839	0	1.3856	0	0	0				0	-0.7151	0	0
012	2018-11-01t2149	1541127209.23	larva	7.7959	-50.0015	-245.9997	174.2195	29.0156	3479.4496	11061.5766	63828.6084	0	-0.49789	0	-1.0135	0	-1.0133					0	-0.99081	0	-0.99787	0	-0.10157	0	0	0				0	-0.8592	0	0
012	2018-11-02t0149	1541141609.17	larva	11.7958	-46.0015	-241.9997	173.6518	29.6578	3457.1598	11001.1526	64084.8083	0	-0.86275	0	-1.2281	0	-1.2176					0	-1.22	0	-1.2927	0	-0.85056	0	0	0				0	-1.0142	0	0
012	2018-11-02t0549	1541156008.94	larva	15.7958	-42.0016	-237.9997	261.8342	34.2021	7056.2736	22356.1177	166036.0244	345.041	0.078459	229.957	1.1775	227.7585	1.2091	322.4299	-0.25961	321.0354	12252.3369	287.668	0.96677	312.5878	0.84872	871075	-0.42791	115.225	60.0765	59.7983	92.4646	90.6951	3513.6548	80.2198	1.0402	88.4308	227570
012	2018-11-02t0949	1541170408.77	larva	19.7957	-38.0016	-233.9998	291.1063	41.7115	7766.7155	24632.9416	197199.9095	364.823	-0.21779	227.401	1.0126	225.039	1.055	328.637	-0.44088	326.4062	13802.7539	287.8584	0.80184	314.2435	0.60106	949170	-0.88095	97.7114	59.2144	58.8277	90.989	90.1874	3821.5381	77.8229	0.90735	86.9203	247161
012	2018-11-02t1349	1541184810.41	larva	23.7962	-34.0011	-229.9993	418.221	38.6211	12648.9594	39905.2044	335182.4512	447.933	-0.27605	278.363	1.5041	277.1671	1.5848	406.1422	-0.24373	401.9008	27617.6719	359.6838	1.2794	391.6241	0.96321	1880620	-0.5072	117.078	59.6576	59.2909	93.7541	91.6665	6375.2798	79.5083	0.88944	88.4108	403047
012	2018-11-02t1749	1541199209.97	larva	27.7961	-30.0013	-225.9994	656.4159	41.2266	20152.0651	63507.2131	519322.9836	414.111	-0.63866	232.918	0.7878	222.3618	0.75144	362.173	-0.67309	359.3168	39114.6875	315.8708	0.70659	349.3631	0.35477	2506440	-0.4428	138.361	63.788	63.733	96.9611	95.3375	10471.7969	83.7555	0.9585	91.9505	686423
012	2018-11-02t2149	1541213609.12	larva	31.7958	-26.0015	-221.9997	720.4088	47.5139	27384.9337	86336.0891	867861.7223	666.369	-0.2308	280.977	1.2856	279.6716	1.3997	495.2698	-0.17628	471.5773	71814.125	383.0728	1.184	432.6326	0.78687	4071640	0.31392	346.78	55.4739	54.9876	92.2592	88.5727	13377.5859	76.1613	0.61959	85.1076	803872
012	2018-11-03t0149	1541228008.53	larva	35.7957	-22.0017	-217.9999	762.0202	45.3484	28671.141	90316.5729	903811.9769	790.639	-0.17116	292.046	1.3065	283.4329	1.3349	586.837	0.1118	567.7325	89199.2188	402.6461	1.2179	480.0668	0.93342	4436770	0.1373	132.843	62.0784	61.8175	95.2368	93.6356	14475.9873	81.5555	0.7331	90.3196	943094
012	2018-11-03t0549	1541242408.5	larva	39.7957	-18.0017	-213.9999	781.4357	54.02	33261.187	104791.1049	1201125.5131	1774.81	1.8679	260.967	0.68294	248.7841	0.66103	866.2292	1.3904	802.5004	152456.3438	333.2488	0.28726	474.7873	0.62283	4576320	-0.16815	164.219	62.1327	61.7865	97.5393	95.9659	17166.9199	82.5878	0.68953	92.1817	1089560
012	2018-11-03t0949	1541256809.31	larva	43.7959	-14.0015	-209.9996	850.8587	54.904	37517.8908	118185.5556	1394279.1692	1203.92	0.30282	220.861	-0.17832	212.2337	-0.14185	680.0665	0.23966	647.9566	134653.1562	280.1686	-0.56496	426.9804	-0.092985	4363110	-0.66826	154.739	59.6873	59.2803	94.5333	93.1398	18717.5996	80.1077	0.47124	89.5537	1179120
012	2018-11-03t1349	1541271210.08	larva	47.7961	-10.0012	-205.9994	843.8345	59.4491	40308.1542	127045.8892	1607492.3992	881.282	-0.61749	242.555	-0.055174	235.4008	0.034973	573.6624	-0.49766	538.7151	121616.4375	307.2116	-0.53315	399.4591	-0.65917	5137060	-0.53368	199.951	61.844	61.4702	104.2256	99.3463	22095.8203	82.5356	0.4948	93.4478	1309790
012	2018-11-03t1749	1541285608.72	larva	51.7957	-6.0016	-201.9998	940.5603	58.6814	44046.8904	138714.7893	1746890.0577	963.367	-0.62329	218.698	-0.7512	208.4519	-0.71727	582.272	-0.62882	533.7491	135087.0938	307.851	-0.77091	442.2068	-0.5012	5062870	-0.89376	219.882	52.6712	52.1442	91.1605	89.0764	21149.2305	75.0511	-0.15015	85.1968	1219340
012	2018-11-03t2149	1541300009.24	larva	55.7959	-2.0015	-197.9997	948.5632	59.8345	46126.6829	145323.3617	1868963.9648	1091.65	-0.49854	265.058	0.094895	254.9127	0.17428	634.5281	-0.52755	576.6331	154190.3438	349.4248	-0.34121	482.0443	-0.26415	6419700	-0.40127	373.126	60.1446	59.8417	97.576	94.3038	23710.9648	80.8498	0.20235	90.3602	1456700
012	2018-11-04t0149	1541314419.85	adult	59.7988	2.0015	-193.9967	962.2982	58.6692	46183.7933	145453.0946	1887930.0755	1600.3	0.41424	255.994	-0.2162	244.287	-0.17198	755.994	-0.060466	665.4816	183706.5312	371.7378	-0.099983	486.2639	-0.33627	6214770	-0.75964	173.615	59.761	59.3064	97.7296	95.9788	23748.2969	82.137	0.24852	92.2751	1450820
012	2018-11-04t0449	1541328819.9	adult	63.7988	6.0015	-189.9967	959.9465	63.0461	48554.1467	153013.3464	2051598.8773	1285.53	-0.319	271.219	0.11495	257.7878	0.1375	718.0579	-0.38188	648.6903	183104.75	376.9637	-0.070117	525.1531	-0.0047534	6904950	-0.60631	113.521	59.2655	59.0083	95.4508	93.9942	24339.9531	80.9789	0.029177	90.3476	1508840
012	2018-11-04t0849	1541343218.48	adult	67.7984	10.0011	-185.9971	728.43	63.9132	36653.8831	116025.1984	1535722.8994	1187.51	-0.58954	277.763	0.27275	256.7011	0.066187	824.7952	0.1421	801.3969	159185.4844	427.7957	0.79115	593.1962	0.69051	5343060	-1.5804	166.941	60.2161	59.8375	95.5805	94.0573	18447.0391	80.7296	-0.13694	90.1125	1158320
012	2018-11-04t1249	1541357616.39	adult	71.7978	14.0005	-181.9977	1074.9468	64.2041	55993.5442	176295.0768	2480324.8353	1313.66	-0.37868	281.973	0.39433	265.6218	0.34145	756.524	-0.24921	664.1913	222418.0625	400.068	0.31969	563.6429	0.37941	8277590	-0.24745	330.752	65.0637	64.641	103.1585	100.4868	30328.6055	87.1421	0.66406	96.7597	1910010
012	2018-11-04t1649	1541372009.39	adult	75.7959	17.9986	-177.9996	1064.2435	68.9399	59219.9314	186641.7208	2780262.1492	1587.06	0.17622	267.865	-0.087675	253.6452	-0.11654	778.1809	-0.102	644.5519	241236.0781	382.6163	0.01626	534.5829	0.089646	8300060	-0.36252	137.21	65.3144	64.8725	103.5326	102.2738	32095.0996	87.8399	0.62795	98.3409	2023830
012	2018-11-04t2049	1541386410.35	adult	79.7962	21.9988	-173.9993	1022.619	64.4234	54433.5635	171443.2314	2465178.7972	1509.71	0.027122	292.968	0.80079	276.4136	0.74258	833.054	0.30971	685.6562	238253.4531	403.7639	0.485	592.94	0.84674	8350480	-0.43507	312.164	68.9776	68.573	107.1411	105.1101	30642.3574	90.9992	0.94762	101.0002	1966070
012	2018-11-05t0049	1541400810.19	adult	83.7961	25.9988	-169.9994	1109.4881	68.3364	59922.942	188706.0107	2758390.7701	1672.76	0.42905	282.454	0.43847	267.5629	0.389	805.6694	0.24486	648.2185	252980.2031	391.2309	0.29588	548.8284	0.42389	8866240	-0.25654	175.453	66.5309	66.0109	104.3411	102.1381	32763.0957	89.0904	0.4064	98.804	2088410
012	2018-11-05t0449	1541415209.68	adult	87.796	29.9986	-165.9995	1038.9401	66.8687	58087.6724	183025.7704	2752947.0013	1714.92	0.59346	290.374	0.76365	274.09	0.65563	823.0173	0.5155	669.7804	250197.2656	411.8805	0.83876	593.3814	1.1374	8822130	-0.32806	173.654	69.4487	68.9293	111.058	107.7138	33761.6172	92.4361	0.69115	102.9248	2109990
012	2018-11-05t0849	1541429610.46	adult	91.7962	33.9989	-161.9993	1111.4009	67.9512	60351.6973	190089.8566	2781146.4398	1391.52	-0.10016	259.008	-0.40616	250.7701	-0.29661	703.1236	-0.25786	624.6704	222187.0625	341.9266	-0.65698	455.2323	-0.58087	8183620	-0.65665	235.532	66.3329	65.7298	105.5331	103.7737	33348.4609	89.8755	0.04119	99.6682	2095850
012	2018-11-05t1249	1541444003.49	adult	95.7943	37.9969	-158.0012	980.9975	67.8106	55974.844	176459.6079	2669492.4336	1222.1	-0.45048	272.416	0.14522	259.9874	0.098399	720.5822	0.016459	620.749	211130.5781	367.0644	0.00357	527.1391	0.54369	7973890	-0.77715	142.704	68.5292	68.2497	106.826	105.1713	31300.0156	91.6246	0.063814	101.3839	2005920
012	2018-11-05t1649	1541458405	adult	99.7947	41.9973	-154.0008	1064.0816	67.4328	56149.7097	176771.2421	2562474.162	1255.24	-0.31183	262.928	-0.19241	255.1632	-0.087727	639.71	-0.52959	516.4393	188714.4531	333.8622	-0.71463	446.8903	-0.49328	7735870	-0.89886	244.113	71.1194	70.8182	112.66	110.2473	33234.6875	95.2713	0.34047	106.1445	2092470
012	2018-11-05t2049	1541472802.29	adult	103.7939	45.9966	-150.0016	1022.4354	68.2549	56987.2704	179699.2841	2654693.8732	1031.68	-0.80635	253.451	-0.53408	240.9711	-0.6742	595.889	-0.7787	525.8776	177574.9375	354.3668	-0.13208	463.524	-0.12755	7552090	-0.98248	168.947	68.2917	67.5639	114.3885	110.9679	34087.7656	93.1078	-0.18823	106.3074	2034890
012	2018-11-06t0049	1541487203.23	adult	107.7942	49.9969	-146.0013	1066.8331	70.2407	58036.4642	182769.0497	2707536.5816	1080.37	-0.62559	250.783	-0.60599	241.1543	-0.64695	606.1151	-0.56525	531.6105	184258.9844	355.1246	-0.031446	464.093	8.572e-05	7619300	-0.93383	264.505	67.5236	66.7267	111.8817	109.6428	34012.0312	93.1155	-0.40093	104.8126	2051500
012	2018-11-06t0449	1541501602.66	adult	111.794	53.9967	-142.0015	1005.741	70.5029	54655.0326	172152.0741	2561021.2031	811.903	-1.2356	237.956	-1.0944	231.212	-1.0601	515.2656	-1.232	466.5676	147881.2344	304.7166	-1.2385	409.6048	-0.74969	6810540	-1.3015	165.239	67.5688	67.1158	109.036	107.1323	31293.3398	92.0787	-0.72611	102.6969	1933890
012	2018-11-06t0849	1541516002.57	adult	115.794	57.9967	-138.0015	1001.9982	70.7934	56082.7197	176634.4591	2719071.8383	629.255	-1.633	233.707	-1.2404	227.1592	-1.2222	466.7574	-1.5404	446.2182	137226.6875	309.3253	-1.0629	401.9073	-0.78064	6856030	-1.2475	224.343	68.7002	67.9502	118.2972	114.2517	34779.375	95.3489	-0.5219	108.1419	2015390
012	2018-11-06t1249	1541530403.84	adult	119.7944	61.997	-134.0012	978.8641	69.7434	53778.2943	169477.4177	2529193.5236	946.93	-0.78153	255.258	-0.32972	250.3003	-0.19188	521.886	-0.95716	466.2005	147171.8594	315.3291	-0.85735	397.5297	-0.76929	7181950	-1.0574	259.787	76.9317	74.7281	187.6434	185.6979	52915.4453	106.8189	0.57892	157.9602	2164550
012	2018-11-06t1649	1541544802.98	adult	123.7941	65.9968	-130.0014	991.6279	67.2477	54227.6557	170845.0362	2520597.3137	836.101	-1.0039	239.455	-0.96197	233.2377	-0.93433	516.3749	-0.90926	490.7661	146650.4688	303.2966	-1.1307	404.8443	-0.57528	6798140	-1.2009	246.56	73.4194	70.916	193.4747	189.9921	54946.8281	102.1173	-0.14221	167.8706	2084380
012	2018-11-06t2049	1541559204.15	adult	127.7944	69.9971	-126.0011	925.4746	65.0093	51434.9929	162196.7244	2378687.0024	974.909	-0.60295	268.012	0.23749	263.1718	0.3972	536.7974	-0.64209	482.063	144935.2812	325.3977	-0.51879	417.0191	-0.30533	7211920	-0.9726	279.922	78.7943	77.2598	168.6311	145.1694	45530.4062	107.8751	0.26817	128.822	2120280
012	2018-11-07t0049	1541573603.95	adult	131.7944	73.9971	-122.0011	1009.2149	69.4547	56155.3969	176990.8839	2632054.1871	943.689	-0.63016	263.967	0.079826	260.2993	0.27135	503.6573	-0.85267	449.2915	148578.9062	322.2221	-0.57932	390.3963	-0.70439	7761430	-0.69138	327.378	76.2977	75.4752	128.1951	124.3579	37817.543	103.661	-0.33798	118.2442	2243380
012	2018-11-07t0449	1541588004.08	adult	135.7944	77.9971	-118.0011	873.1191	65.9921	47169.2133	148735.3512	2155034.1598	996.52	-0.44635	275.327	0.55868	271.2475	0.75394	550.8947	-0.35763	491.0896	136621.875	335.3309	-0.21309	393.4071	-0.6106	6801410	-1.0865	305.247	82.839	81.4808	137.6977	133.8579	34149.0312	111.535	0.25106	127.6002	2046370
012	2018-11-07t0849	1541602403.81	adult	139.7944	81.997	-114.0012	985.4042	66.5578	53641.6532	168980.0694	2523968.6525	874.495	-0.70645	267.548	0.23301	263.955	0.42042	510.2351	-0.64896	464.0583	143376.0625	327.4289	-0.41779	382.9634	-0.76186	7510870	-0.74609	205.957	78.1656	76.9955	133.2542	130.2024	37444.4414	106.3105	-0.40464	123.2528	2194340
012	2018-11-07t1258	1541617373.05	adult	143.9525	86.1551	-109.843	982.9178	69.3226	53129.101	167408.3466	2485493.5269	806.71	-0.82972	272.06	0.41657	268.3329	0.60095	479.6647	-0.85653	437.2697	133826.4531	334.2071	-0.23218	390.0675	-0.60996	7565980	-0.6952	307.069	82.7287	80.8804	185.8145	180.1725	51842.2422	112.4863	-0.011486	138.1037	2300690
012	2018-11-07t1654	1541631510.43	adult	147.8795	90.0822	-105.916	1035.4779	65.9064	54413.4436	171321.4392	2466052.6694	987.356	-0.31331	290.771	1.1929	286.085	1.3722	550.3267	-0.14495	471.3408	157393.4219	353.3285	0.29072	418.1227	-0.07927	8292500	-0.37396	318.464	82.0444	78.9696	232.1815	229.5428	66403.8984	113.1174	-0.11066	202.7317	2339820
012	2018-11-07t2049	1541645605.83	adult	151.7949	93.9976	-102.0006	955.3252	66.3812	53311.6548	168055.3053	2507604.2788	857.938	-0.60037	278.744	0.67709	274.6017	0.84333	494.6242	-0.59902	452.9048	138000.1562	337.789	-0.14586	392.5309	-0.5333	7770260	-0.56609	336.579	82.8203	81.3734	159.779	141.3242	44578.3477	111.7422	-0.36779	130.5059	2308700
012	2018-11-08t0049	1541660005.09	adult	155.7947	97.9974	-98.0008	981.5345	69.6374	52838.6603	166442.2829	2477255.5901	892.247	-0.45696	264.122	0.047842	258.7824	0.12105	519.5306	-0.30374	466.0795	143909.9844	332.0903	-0.31899	398.3506	-0.41569	7304280	-0.72636	371.568	75.1918	73.7262	134.7055	130.6745	37313.4141	104.6856	-1.0571	123.0237	2079430
012	2018-11-08t0449	1541674405.6	adult	159.7948	101.9975	-94.0007	1031.8558	70.613	57202.932	180239.2682	2694295.1416	707.314	-0.90852	246.316	-0.72055	241.1953	-0.68054	491.4262	-0.51725	473.9997	147427.8594	308.2003	-1.0124	405.726	-0.27153	7377420	-0.6751	409.385	75.7775	71.8493	264.9539	251.8904	79486.1562	108.8395	-0.84674	190.3337	2269610
012	2018-11-08t0849	1541688804.99	adult	163.7947	105.9973	-90.0008	1059.9773	68.6198	54574.7028	171780.5538	2506432.174	1090.76	0.20727	271.858	0.33343	266.407	0.40776	534.1423	-0.046245	436.7536	152764.7031	343.0441	-0.054541	396.7369	-0.44308	7773790	-0.50817	212.379	82.0894	80.3794	149.2492	146.2558	42685.2578	115.6786	-0.45936	137.8279	2347350
012	2018-11-08t1249	1541703206.08	adult	167.795	109.9976	-86.0005	997.4006	71.5501	53104.4164	167308.4042	2448109.716	858.399	-0.39128	259.929	-0.20063	256.8895	-0.045955	477.8859	-0.5626	425.0187	133330.1562	327.5747	-0.53108	378.3576	-0.80874	7230440	-0.69072	301.001	76.5909	74.5287	151.2107	147.4141	42187.7773	113.3811	-0.74223	137.9747	2130530
012	2018-11-08t1649	1541717606.95	adult	171.7952	113.9979	-82.0003	988.9591	67.668	53851.027	169772.827	2445566.8423	926.413	-0.13857	279.065	0.58155	275.1811	0.73118	495.0824	-0.34407	444.1329	139613.2344	340.0646	-0.2117	399.307	-0.4175	7866280	-0.4509	220.073	88.5822	86.738	155.8217	152.5906	43941.7227	121.013	-0.34199	143.3174	2496950
012	2018-11-08t2049	1541732006.16	adult	175.795	117.9977	-78.0005	928.8019	67.8986	48879.2139	153994.1536	2222979.1082	658.573	-0.88683	275.854	0.41254	271.0601	0.51326	462.4624	-0.66106	441.1812	118852.8281	350.9292	0.058575	411.3538	-0.20002	7067110	-0.71799	253.451	89.1492	87.185	185.744	179.6308	47736.2031	127.6663	-0.039226	160.6519	2283910
012	2018-11-09t0049	1541746406.05	adult	179.795	121.9976	-74.0005	987.8657	65.0096	50539.3041	159151.7462	2252148.6199	692.113	-0.75012	262.943	-0.18208	257.3098	-0.14042	459.6618	-0.66729	437.2457	122270.0312	341.6537	-0.26157	401.4917	-0.42028	6969830	-0.74236	222.058	84.5026	82.7347	169.5355	165.8401	45096.4336	121.6036	-0.54191	153.068	2239910
012	2018-11-09t0449	1541760806.01	adult	183.795	125.9976	-70.0006	850.6487	69.6044	47349.8213	149304.0147	2256903.3284	662.971	-0.80522	282.212	0.60773	277.8406	0.73489	470.5979	-0.52635	451.023	116708.2812	357.7939	0.15369	418.5336	-0.11211	6992080	-0.72624	281.087	86.8644	84.1545	175.0652	169.5355	43416.1641	128.2483	-0.26142	157.3719	2152150
012	2018-11-09t0849	1541775205.94	adult	187.7949	129.9976	-66.0006	739.3536	80.2746	45423.1608	144189.02	2302443.8876	716.206	-0.60393	280.74	0.49834	275.8302	0.59979	493.4778	-0.25238	464.4452	117447.7031	354.0245	-0.017539	421.0191	-0.1001	6657480	-0.83333	260.969	87.9708	85.0225	177.5219	171.658	42250.2031	128.1109	-0.38699	157.6676	2086140
012	2018-11-09t1249	1541789606.98	adult	191.7952	133.9979	-62.0003	800.3337	69.9242	42799.6938	135001.5623	1967944.086	682.957	-0.6798	277.116	0.29444	271.2857	0.35025	497.6594	-0.18591	482.4364	111973.3594	359.9537	0.093815	433.1004	0.10457	6210450	-0.97398	337.547	87.3093	84.0308	190.4296	182.4101	42846.6562	132.8568	-0.24101	166.7109	1956690
012	2018-11-09t1652	1541804202.97	adult	195.8497	138.0523	-57.9458	805.6468	67.6507	42085.9618	132733.4458	1888059.0755	634.838	-0.81825	277.186	0.24477	271.5121	0.31031	492.2011	-0.24614	479.7439	108776.4531	359.5456	0.012875	434.8088	0.094653	6112790	-1.007	290.42	87.8508	84.3919	194.0102	185.1001	42876.25	134.1152	-0.2909	168.812	1937370
012	2018-11-09t2049	1541818405.81	adult	199.7949	141.9976	-54.0006	768.3093	68.8882	40911.9011	129152.4053	1853248.38	628.259	-0.82285	280.27	0.32834	274.061	0.37646	491.8098	-0.24569	478.8107	105739.0938	367.1057	0.16137	440.5575	0.16482	6006460	-1.0472	334.124	90.2873	86.3984	205.4853	194.9457	44179.3438	139.3283	-0.13912	178.8349	1934950
012	2018-11-10t0049	1541832806.11	adult	203.795	145.9977	-50.0005	712.164	64.3764	36365.9462	114745.2252	1604586.8374	620.837	-0.83337	290.669	0.73689	287.0733	0.92005	467.2245	-0.56467	456.1286	89239.8828	374.0247	0.2875	429.3916	-0.10514	5541600	-1.205	306.792	94.1435	89.7395	196.892	192.509	37606.375	147.6019	0.14645	179.5043	1794850
012	2018-11-10t0449	1541847205.79	adult	207.7949	149.9976	-46.0006	822.3094	63.8945	41143.7387	129711.7231	1759562.4753	651.321	-0.70447	292.177	0.75217	286.4906	0.84451	510.9307	-0.0043869	496.3859	110361.0312	381.7965	0.43677	461.0586	0.48444	6308700	-0.97349	297.117	93.8095	88.8677	214.742	208.2889	46384.2734	146.7228	-0.010096	190.5228	2025540
012	2018-11-10t0849	1541861605.21	adult	211.7947	153.9974	-42.0008	807.7739	63.81	40411.9878	127421.6417	1725969.14	671.651	-0.61303	294.42	0.79274	287.7527	0.8462	524.0451	0.16839	511.2774	111097.5625	386.4827	0.49211	468.5775	0.5851	6241410	-1.0131	314.852	94.5583	89.7317	221.097	212.0253	46872.5664	148.4502	-0.040579	191.3426	2004540
012	2018-11-10t1249	1541876007.41	adult	215.7954	157.998	-38.0002	813.9198	64.489	40529.5295	127810.9062	1723376.467	683.803	-0.54896	295.013	0.7503	288.6081	0.8188	514.8218	0.04099	499.7364	109657.0547	387.4615	0.44266	467.7456	0.51656	6276120	-1.0212	336.812	95.3673	90.2501	222.4968	214.2261	47391.8125	151.211	-0.023436	195.5401	2028840
012	2018-11-10t1649	1541890406.38	adult	219.7951	161.9977	-34.0004	703.0805	65.0747	35713.8694	112759.8724	1547013.7426	660.215	-0.62351	299.453	0.86061	294.7617	1.0084	507.1544	-0.070809	496.7214	95345.0234	391.8323	0.48187	463.4832	0.38273	5603360	-1.2523	322.059	98.195	93.5108	222.957	212.7624	41915.9258	155.3234	0.049357	194.9198	1837420
012	2018-11-10t2049	1541904807.32	adult	223.7953	165.998	-30.0002	711.0033	66.0372	36396.4308	114865.9423	1601598.4718	683.888	-0.50918	298.118	0.72643	293.457	0.8704	505.6503	-0.099431	496.0465	96579.2031	392.8293	0.43466	460.0299	0.27095	5691360	-1.2451	349.541	98.7375	93.5561	229.8754	219.8564	43906.2109	157.0963	0.024724	199.943	1885000
012	2018-11-11t0049	1541919206.76	adult	227.7952	169.9978	-26.0003	706.1244	65.3928	35953.0725	113499.3333	1563146.329	624.836	-0.73283	302.07	0.79939	297.09	0.93051	507.4632	-0.081593	498.9803	95910.5391	397.9447	0.48844	462.9832	0.27967	5692810	-1.2688	382.52	100.232	94.9743	232.6459	221.7275	43970.0742	159.8174	0.039	203.2196	1888970
012	2018-11-11t0449	1541933607.24	adult	231.7953	173.998	-22.0002	674.4444	66.5486	34220.1771	108081.8798	1492835.8986	612.371	-0.76951	300.4	0.67153	298.1693	0.8999	489.3796	-0.34972	478.4484	88088.3281	386.8832	0.17945	451.4864	0.043866	5393680	-1.3883	323.662	100.936	96.6452	240.1338	233.9033	43224.0859	157.257	-0.13955	206.3112	1812310
012	2018-11-11t0849	1541948006.31	adult	235.795	177.9977	-18.0005	676.0386	64.4383	34095.2145	107661.8706	1470035.8409	595.925	-0.82601	303.549	0.72271	301.0486	0.94005	496.6578	-0.25264	489.7046	88901.75	394.6204	0.29717	459.9906	0.14865	5426240	-1.405	329.338	102.813	98.3681	246.765	243.5015	44170.9258	160.6441	-0.09808	210.0983	1837890
012	2018-11-11t1249	1541962408.18	adult	239.7956	181.9982	-13.9999	687.624	64.9513	34440.9234	108715.577	1485907.1449	575.362	-0.90382	303.542	0.66929	300.8413	0.87665	492.0138	-0.32542	482.8995	89054.5	394.0699	0.23733	462.7189	0.15645	5482880	-1.4179	325.914	103.103	98.4615	241.5595	236.0934	43722.2734	162.932	-0.095833	207.1241	1862360
012	2018-11-11t1649	1541976807.51	adult	243.7954	185.998	-10.0001	690.3692	65.2819	34656.5551	109394.3377	1499851.7436	600.331	-0.78211	303.544	0.62386	299.9276	0.79883	500.5121	-0.21325	492.0353	91093.1953	397.8791	0.27024	466.4119	0.1793	5517820	-1.4402	343.238	103.47	98.3452	244.1308	236.6978	44431.8125	164.6431	-0.11199	209.8519	1880880
012	2018-11-11t2049	1541991208.39	adult	247.7956	189.9983	-5.9999	702.7463	64.0698	34955.1826	110309.4119	1494076.1246	596.61	-0.78843	304.185	0.60463	301.0892	0.79769	502.9532	-0.18575	496.577	92543.3828	397.9473	0.23017	469.7914	0.198	5578750	-1.4562	332.296	104.507	98.9078	248.7341	245.1674	45767.0742	167.0198	-0.10473	215.0392	1916660
012	2018-11-12t0049	1542005607.7	adult	251.7954	193.9981	-2.0001	692.452	62.9333	33964.2417	107181.2713	1431056.8281	621.895	-0.66082	304.381	0.57491	300.4511	0.74072	510.8115	-0.083114	503.4422	91435.2578	402.7059	0.28397	476.1124	0.25991	5426810	-1.5448	368.073	105.735	100.4349	254.209	248.9827	45503.4062	169.7314	-0.085634	217.5416	1885160
012	2018-11-12t0449	1542020008.28	dead	255.7956	197.9983	2.0001	684.3528	64.175	33833.1601	106788.4367	1439004.3918	629.456	-0.61314	308.618	0.67505	305.1519	0.86181	520.1563	0.03888	512.7207	92587.8281	407.1709	0.3325	483.3204	0.33401	5477960	-1.5686	339.371	107.536	101.6871	255.4895	250.9491	45477.1328	174.4937	-0.001631	221.8807	1908760
014	2018-11-01t1401	1541099160.51	egg	-1.8979	-53.7958	-281.7948	153.6438	32.1917	3366.4831	10769.1773	68338.6659	0	1332.5252	0	-0.53657	0	-0.55962					0	-0.47504	0	-0.30588	0	117639.2652	0	0	0				0	-0.52544	0	0
014	2018-11-01t1749	1541112825.68	larva	1.8979	-49.9999	-277.9989	150.5112	29.725	3057.2976	9765.4351	57419.3035	0	0.83386	0	-0.71686	0	-0.73111					0	-0.67095	0	-0.57296	0	3.8965	0	0	0				0	-0.65	0	0
014	2018-11-01t2149	1541127225.63	larva	5.8979	-45.9999	-273.9989	150.5112	29.6599	3057.6078	9768.1143	57424.3684	0	-0.26097	0	-0.91563	0	-0.92019					0	-0.88568	0	-0.85984	0	0.42875	0	0	0				0	-0.78959	0	0
014	2018-11-02t0149	1541141625.42	larva	9.8979	-41.9999	-269.999	150.5112	29.5945	3057.9161	9770.9233	57430.0555	0	-0.70519	0	-1.1247	0	-1.1192					0	-1.1099	0	-1.1522	0	-0.5357	0	0	0				0	-0.93916	0	0
014	2018-11-02t0549	1541156025.34	larva	13.8978	-38	-265.999	150.8869	29.708	3071.9088	9817.3479	57891.5393	0	-1.0156	0	-1.346	0	-1.3299					0	-1.345	0	-1.4499	0	-1.1454	0	0	0				0	-1.101	0	0
014	2018-11-02t0949	1541170425.04	larva	17.8978	-34	-261.9991	287.8637	33.0549	7045.7193	22265.9567	153390.9568	297.56	-0.27779	205.727	0.82427	204.9965	0.87622	276.6945	-0.61301	275.482	10791.0879	249.6367	0.5532	268.0659	0.36105	783409	-0.80986	108.477	53.8269	53.3607	86.6093	85.8109	3377.7625	72.5384	0.78867	80.9148	204973
014	2018-11-02t1349	1541184826.87	larva	21.8983	-29.9995	-257.9986	299.2453	36.1487	8531.8896	26995.8199	211260.8725	338.5	-0.46056	229.618	0.96536	228.7291	1.0337	305.0525	-0.67331	301.8612	14032.416	276.7721	0.6122	294.473	0.30322	1053710	-1.0257	106.673	57.5857	57.1866	90.8656	89.0438	4179.8159	76.855	0.8418	85.622	264261
014	2018-11-02t1749	1541199226.36	larva	25.8981	-25.9997	-253.9987	540.2458	44.7178	19634.6272	62016.9086	601887.5744	448.408	-0.42242	251.73	1.1005	247.5356	1.1456	385.7111	-0.4564	381.4318	40499.6641	337.4804	0.99128	370.9801	0.65876	2618750	-0.13103	108.399	56.4765	56.0201	90.0662	88.4886	9456.9482	76.5848	0.75843	84.8868	587525
014	2018-11-02t2149	1541213625.53	larva	29.8979	-21.9999	-249.999	720.5826	48.3	22573.9167	71214.0431	608618.0803	445.375	-0.68252	217.501	0.49754	212.3198	0.53632	370.3099	-0.7338	367.6218	44807.5039	303.6531	0.49199	351.3445	0.22918	2617400	-0.58112	255.972	58.0541	57.5448	96.2495	92.9222	11646.1934	80.0607	0.79646	89.4401	698623
014	2018-11-03t0149	1541228024.77	larva	33.8977	-18.0001	-245.9992	667.8234	48.6131	26625.0361	83998.8881	880648.5817	755.762	-0.13967	286.898	1.2972	276.3341	1.2896	566.2068	0.092821	553.0714	79835.1562	411.0474	1.38	509.5629	1.3078	4034360	0.052472	185.294	60.3857	60.2033	95.5533	93.3834	13473.0156	80.5206	0.73311	89.898	849144
014	2018-11-03t0549	1541242424.79	larva	37.8977	-14.0001	-241.9992	864.3595	50.2066	35814.9106	112772.2774	1252110.2603	1158.21	0.57029	279.464	1.0444	264.6593	0.98241	747.9221	0.85602	725.4764	141357.2812	400.0827	1.1021	511.1532	1.0692	5280480	0.49791	197.868	61.6631	61.3147	96.4183	94.2169	18223.0664	81.5747	0.68857	90.4191	1165120
014	2018-11-03t0949	1541256825.46	larva	41.8979	-9.9999	-237.999	922.7953	55.0708	43915.5178	138435.9234	1717439.0671	2117.53	2.4795	293.393	1.1066	273.5762	0.97565	980.8439	1.9006	787.2447	226574.9531	425.3452	1.2065	523.3427	0.91742	6769750	1.0566	270.912	65.4959	65.1363	101.528	99.2136	23452.9766	86.0854	0.80567	95.3517	1511250
014	2018-11-03t1349	1541271226.38	larva	45.8981	-5.9997	-233.9987	1016.4673	66.8365	54102.332	170553.8923	2402135.3031	2226.49	2.3953	309.849	1.2393	282.7384	0.98728	1136.7323	2.5536	1035.103	322831.9688	475.1697	1.6331	649.0859	1.819	8782370	1.8834	204.052	58.8117	58.4309	94.9568	92.0906	26967.7285	79.3077	0.36227	88.8403	1666960
014	2018-11-03t1749	1541285624.91	larva	49.8977	-2.0001	-229.9991	1293.4153	72.0135	71412.8901	225095.4797	3476292.5584	1314.36	0.18063	277.234	0.49463	249.8988	0.21079	864.6958	0.94817	798.6583	323396.2188	478.2963	1.5588	696.231	2.0411	10360800	2.362	260.969	54.7831	54.1809	93.3474	90.8436	34911.9141	77.5589	0.099508	87.3079	2047350
014	2018-11-03t2149	1541300025.51	adult	53.8979	2.0001	-225.999	1115.2295	72.2065	66473.5149	209429.392	3351749.9379	1785.03	0.98835	298.988	0.87519	275.7608	0.67818	961.1918	1.2835	861.7484	334494.75	469.8726	1.4187	650.3333	1.4781	10382700	1.9693	117.866	54.506	54.1456	91.2346	89.76	31749.6465	75.8809	-0.16623	85.8809	1892770
014	2018-11-04t0149	1541314436.57	adult	57.901	6.0032	-221.9959	1152.3411	77.3884	69244.2725	218051.5021	3629466.1342	1899.89	1.0788	314.152	1.2229	292.6483	1.0749	986.5519	1.2383	856.4133	357131.8125	461.4035	1.2921	664.0115	1.5275	11355700	2.1516	275.958	60.4346	59.6557	107.9701	103.6516	39085.1719	82.7521	0.34039	95.3738	2184530
014	2018-11-04t0449	1541328836.84	adult	61.901	10.0032	-217.9958	1316.107	76.5844	80624.3705	253859.7382	4225461.233	1825.93	0.81631	305.765	1.0486	285.6765	0.93013	925.9019	0.79598	770.2249	389804.7188	456.6141	1.2344	614.3276	0.95367	12866300	2.6388	314.056	61.7548	61.2478	100.7559	98.2079	42418.2344	83.4465	0.3571	94.2132	2598580
014	2018-11-04t0849	1541343235.04	adult	65.9005	14.0027	-213.9963	1190.1503	78.279	76136.2415	239829.9283	4141628.8399	1282.44	-0.36565	299.592	0.91246	283.603	0.91021	809.2149	0.072468	749.9243	321258.3125	453.9321	1.2254	634.5884	1.1364	11892300	1.8589	208.109	53.1439	52.6717	92.1172	90.3251	36570.5273	76.3263	-0.63962	86.4474	2109550
014	2018-11-04t1249	1541357632.97	adult	69.9	18.0022	-209.9969	1226.652	77.1246	78064.1647	245829.4637	4224128.2089	1530.78	0.084482	296.042	0.8353	284.0912	0.9674	813.1111	0.070392	700.8828	330936.2188	409.0191	0.47156	523.4036	-0.066285	12049200	1.7215	338.332	64.2814	62.9612	146.1448	142.2893	59480.918	88.2391	0.87221	123.3935	2616320
014	2018-11-04t1649	1541372025.74	adult	73.898	22.0001	-205.9989	1273.5507	80.1591	80798.0087	254399.6772	4387766.4402	1721.43	0.45693	294.773	0.82213	279.76	0.84815	889.2632	0.53057	713.4529	375269.0938	424.7609	0.80267	596.7909	0.76885	12421800	1.7336	165.992	60.1979	59.5327	103.3792	101.2607	43626.043	85.0444	0.26254	97.0118	2536740
014	2018-11-04t2049	1541386426.64	adult	77.8982	26.0004	-201.9986	1336.9547	80.8219	86306.0284	271701.3837	4787954.411	1354.56	-0.31413	282.1	0.40474	269.4596	0.47206	738.194	-0.32198	635.331	332187.2812	394.4524	0.26933	526.594	0.025765	12694800	1.7339	335.446	64.0867	63.5884	102.6376	100.4376	46186.9219	86.9035	0.3766	96.9855	2883960
014	2018-11-05t0049	1541400826.6	adult	81.8982	30.0004	-197.9987	1245.8986	80.4184	81781.0064	257561.7311	4548177.7012	1820.41	0.7288	293.573	0.83793	279.1878	0.85588	854.0135	0.50859	710.7266	364663.7812	409.9974	0.65392	536.0704	0.21639	12518800	1.5516	138.805	63.7564	63.2629	102.8801	101.4943	43929.8008	86.6523	0.12044	97.4104	2718760
014	2018-11-05t0449	1541415226	adult	85.898	34.0002	-193.9988	1295.1706	83.6352	88578.013	279126.9376	5098235.3284	1169.74	-0.68491	288.193	0.66606	279.7936	0.88639	715.9236	-0.32467	669.8511	330756.6875	385.6909	0.21677	505.9509	-0.060201	13292000	1.8632	265.762	65.1186	62.787	169.512	165.7905	78314.5625	94.3389	1.115	150.6861	3003400
014	2018-11-05t0849	1541429626.7	adult	89.8982	38.0004	-189.9986	1356.3411	81.888	89815.2519	282790.4885	5062727.0286	1820.47	0.88269	290.314	0.78121	280.2802	0.91752	814.7189	0.54093	638.8951	381288.4375	391.95	0.44558	516.2601	0.19176	13586400	1.9711	246.893	66.6217	65.2704	142.0837	137.4591	66495.1797	94.5889	0.88644	121.8234	3117830
014	2018-11-05t1249	1541444020.01	adult	93.8964	41.9986	-186.0005	1256.9056	80.8881	82935.039	261147.8618	4707199.037	1675.99	0.62098	292.562	0.91221	280.9559	0.96543	826.0121	0.80313	670.0838	356837.25	396.2523	0.65043	543.8159	0.71627	12635500	1.4916	303.555	68.1221	66.93	124.5301	120.5344	53796.9883	94.3475	0.58863	111.6583	2942130
014	2018-11-05t1649	1541458421.56	adult	97.8968	45.999	-182.0001	1210.1113	82.6165	81057.1303	255338.041	4652766.9387	1322.18	-0.17385	281.189	0.51264	268.5665	0.46904	751.8984	0.3535	658.7587	318053.0312	390.3662	0.61874	534.6945	0.74351	11872900	1.116	341.533	65.7615	64.6657	115.3973	112.9147	48813.0703	92.0277	0.0050047	106.3695	2776710
014	2018-11-05t2049	1541472818.7	adult	101.896	49.9982	-178.0009	1268.8123	85.8989	84739.8241	267085.9213	4776885.5366	1099.97	-0.66368	295.212	1.1205	284.8348	1.1921	682.105	-0.099007	613.0314	301490.4375	397.7059	0.90422	527.3479	0.78701	13036300	1.691	307.319	76.7011	69.6214	245.6501	242.559	108577.3359	145.6237	7.0987	225.9304	3387040
014	2018-11-06t0049	1541487219.94	adult	105.8963	53.9985	-174.0005	1265.8362	85.1557	84306.7229	265882.3766	4782033.2151	1169.66	-0.42949	283.323	0.6939	274.5549	0.78586	667.961	-0.090042	607.6502	293902.8438	373.2258	0.39307	472.7457	0.088952	12450600	1.4146	248.79	64.1364	62.7716	133.5352	123.5433	58755.4883	93.0283	-0.31013	111.8377	2818470
014	2018-11-06t0449	1541501619.21	adult	109.8961	57.9983	-170.0007	1167.3628	85.1373	81312.9711	256276.7724	4779706.2651	1457.62	0.35072	280.321	0.61802	271.6231	0.69093	646.8661	-0.14791	552.4339	274271.25	370.8718	0.41937	455.3451	-0.064353	11873800	1.1452	251.087	71.1353	68.8753	154.8969	146.0183	65676.2734	106.367	1.1525	132.8484	3013150
014	2018-11-06t0849	1541516019.09	adult	113.8961	61.9983	-166.0007	1179.6811	83.2694	75836.5135	238885.299	4199491.2725	1157.93	-0.33737	285.568	0.87396	275.1456	0.87392	687.1107	0.31926	647.0137	272095.8125	384.1931	0.83753	481.1497	0.45726	11289100	0.87487	317.712	71.1859	68.8373	143.8122	139.2581	56949.6445	104.4089	0.65228	128.3828	2814120
014	2018-11-06t1249	1541530420.38	adult	117.8965	65.9987	-162.0004	1196.5247	86.5714	83832.8502	264126.7964	5029120.5518	1415.18	0.36392	279.005	0.64148	270.7006	0.70407	691.5439	0.46914	585.9377	302204.6875	379.0036	0.77505	477.4966	0.5054	12174400	1.3106	398.648	63.4463	59.7557	213.2921	214.3751	93208.625	98.4677	-0.26304	145.3487	2768480
014	2018-11-06t1649	1541544819.48	adult	121.8962	69.9984	-158.0006	1127.6054	86.7704	78315.21	246889.8126	4628498.8883	1427.37	0.45109	288.598	1.0677	277.2545	1.0125	722.7511	0.84566	623.1239	294882.4375	391.2719	1.1554	495.3462	0.89748	11769900	1.1235	253.224	76.8328	73.5832	173.9179	168.0518	70958.4922	117.9867	1.6836	154.5632	3133470
014	2018-11-06t2049	1541559220.87	adult	125.8966	73.9988	-154.0003	1222.2765	84.9139	84055.4031	264791.4483	4930765.5683	1252.59	0.068603	274.937	0.52416	262.9445	0.39038	721.3293	0.93237	638.8125	315942.2188	386.5471	1.0841	522.0027	1.4368	12032100	1.2463	262.726	75.1544	71.3315	169.8414	165.3654	74390.5312	116.8299	1.302	151.0044	3288980
014	2018-11-07t0049	1541573620.58	adult	129.8965	77.9987	-150.0003	1162.484	79.5538	78004.8256	245824.7713	4392128.6117	1917.72	1.7901	285.726	0.98793	277.4019	1.0372	767.7458	1.4351	570.2169	312472.5312	376.1301	0.84913	458.0064	0.43458	11613900	1.0491	309.633	79.7903	75.5965	204.862	198.2481	83378.8516	123.5625	1.7467	176.9838	3243240
014	2018-11-07t0449	1541588020.76	adult	133.8966	81.9988	-146.0003	1157.694	82.5882	78945.8404	248950.5524	4533159.621	1334.23	0.37936	284.278	0.9357	276.8008	1.0085	741.2298	1.2934	656.5393	305386.6875	374.3902	0.83211	486.9893	0.99936	11687500	1.0734	394.221	70.9487	67.4793	175.3223	168.1432	72232.7656	110.9025	0.27727	150.4896	2916910
014	2018-11-07t0849	1541602420.43	adult	137.8965	85.9987	-142.0004	1243.8391	81.5262	81438.1043	256467.39	4608493.5699	1798.29	1.6155	293.329	1.3121	281.0873	1.1873	728.4902	1.27	590.5571	309608.3125	407.1308	1.7295	491.1959	1.127	12448600	1.3875	336.281	81.0762	74.328	250.6262	247.8411	106516.1328	136.8501	2.5214	218.5453	3440790
014	2018-11-07t1258	1541617389.89	adult	142.0547	90.1569	-137.8422	1181.44	83.5057	79967.3385	251950.7036	4614263.5984	1577.62	1.1195	288.811	1.1213	276.3564	0.96475	709.1797	1.1887	544.257	295727.9375	394.7682	1.4166	478.8224	0.96547	12028700	1.1849	327.611	82.8309	78.405	215.1047	207.297	89698.6406	128.1411	1.4738	181.7685	3449820
014	2018-11-07t1654	1541631527.2	adult	145.9817	94.0839	-133.9152	862.5004	81.1345	55633.7221	176344.0243	3034557.3707	633.641	-1.2527	277.334	0.63384	270.2048	0.67599	482.543	-0.79888	470.2011	140420	371.2443	0.78337	440.1797	0.30959	8052100	-0.48147	318.984	77.86	75.1537	187.5646	177.6298	54581.2969	112.063	-0.12838	149.9956	2260590
014	2018-11-07t2049	1541645622.61	adult	149.8971	97.9993	-129.9998	1218.4007	80.6071	82667.3456	260438.7192	4720953.2616	1614.85	1.3566	283.385	0.87764	271.9283	0.73434	725.4197	1.5159	610.5676	312655.875	389.8553	1.2993	504.5506	1.5212	12202300	1.2105	349.637	81.866	77.0405	219.5731	206.9599	94636.0156	128.4234	1.0905	183.4411	3525070
014	2018-11-08t0049	1541660021.87	adult	153.8969	101.9991	-126	921.2261	77.8738	56805.504	180038.2699	2939349.0881	850.735	-0.59264	277.407	0.6137	267.8255	0.53194	565.1823	0.095521	521.0739	167859.125	376.5821	0.92931	469.7709	0.91134	8219850	-0.37864	304.668	77.7967	75.1013	192.1157	183.7071	57058.3594	110.3564	-0.55043	154.7153	2305190
014	2018-11-08t0449	1541674422.4	adult	157.897	105.9992	-121.9998	1270.6494	78.4069	80032.2136	251951.4603	4372151.5879	1677.52	1.6983	286.946	0.99889	274.6322	0.8102	731.6884	1.7689	638.1587	305845.75	388.1286	1.245	522.2215	1.9226	11980600	1.0752	314.843	85.9451	80.991	211.5435	204.564	88425.1797	136.4667	1.3367	182.9572	3588380
014	2018-11-08t0849	1541688821.82	adult	161.8969	109.9991	-118	1185.7248	84.6309	79980.5003	251971.8891	4596584.6054	1562.53	1.4794	291.068	1.1521	279.2391	0.98672	708.5349	1.6424	614.4533	295459.0625	399.6105	1.5528	527.3502	2.0383	12122700	1.1045	345.833	79.1095	74.2149	214.3926	207.7646	89401.7109	126.9572	0.4314	183.8314	3294830
014	2018-11-08t1249	1541703223.07	adult	165.8972	113.9994	-113.9996	1261.98	83.8358	86155.3296	271380.3658	4994710.3802	1330.76	0.92048	276.255	0.50342	266.3677	0.38823	624.4367	0.89337	548.1476	280372.0938	369.6897	0.68344	473.885	1.029	12394500	1.1799	426.268	80.3224	75.651	234.2849	213.0743	105193.9375	126.3506	0.22924	184.5525	3603750
014	2018-11-08t1649	1541717624	adult	169.8975	117.9997	-109.9994	1182.5198	82.4834	79921.2799	251777.5461	4611868.7336	1123.85	0.40635	285.348	0.86208	275.0507	0.74113	646.7262	1.2008	579.8407	269684.8125	391.8526	1.2876	490.6573	1.3534	11883300	0.97281	340.172	81.8531	77.2377	216.8692	207.3914	90434.4453	127.6984	0.17191	184.5594	3408770
014	2018-11-08t2049	1541732023.06	adult	173.8972	121.9994	-105.9996	864.4955	77.5196	55125.8422	174915.5282	2892390.6244	558.645	-1.2017	275.892	0.43004	270.0902	0.48734	446.8483	-0.83365	436.4506	128692.3047	358.3678	0.29255	411.3041	-0.19278	7935190	-0.4222	358.531	74.6637	72.651	145.5468	139.0805	41917.4922	107.0618	-1.3138	128.7092	2147480
014	2018-11-09t0049	1541746422.88	adult	177.8972	125.9994	-101.9997	1177.2174	85.3179	79843.7	251542.3391	4643464.1243	1110.39	0.51102	289.316	0.97037	280.1555	0.89796	648.2979	1.3779	564.5561	269691.9375	386.1705	1.0517	480.1961	1.1349	12030600	0.98126	409.983	80.7115	75.6468	219.8524	211.0463	91458.5781	129.9477	0.033	186.1669	3356230
014	2018-11-09t0449	1541760823.04	adult	181.8972	129.9994	-97.9996	1175.1096	82.8335	83039.9367	261812.5068	4887332.9294	1123.7	0.61922	276.885	0.3967	268.6578	0.34409	620.0861	1.1296	562.1741	268497.2812	365.2751	0.39516	458.8884	0.69384	11968100	0.93752	336.486	80.362	76.033	212.7373	200.285	92115.2656	125.4977	-0.36735	178.6126	3473570
014	2018-11-09t0849	1541775222.78	adult	185.8971	133.9993	-93.9997	1248.0487	84.6073	84434.4248	265939.3485	4885142.3815	1274.68	1.1686	278.221	0.40934	268.5177	0.29228	635.4807	1.3602	542.0177	279611.5	376.1153	0.6497	474.9717	0.98087	12235600	1.004	353.697	82.9521	77.824	238.6785	228.8573	105018.5156	130.1523	-0.21725	199.4723	3648070
014	2018-11-09t1249	1541789624.03	adult	189.8975	137.9997	-89.9994	1255.8151	87.7118	87881.4203	276855.7346	5329590.1716	904.482	0.033793	271.919	0.089901	264.4128	0.062713	582.1854	0.79824	546.8022	266640.9375	358.1756	0.071511	468.6551	0.82772	12444900	1.0504	517.026	80.793	75.1704	284.9716	260.0025	130516.9688	128.7794	-0.40824	199.7079	3697650
014	2018-11-09t1652	1541804220.18	adult	193.952	142.0542	-85.9449	822.5768	88.8611	57559.3965	182331.2013	3378990.7555	654.228	-0.76428	279.491	0.36979	273.6265	0.42868	492.7491	-0.23795	479.1709	147824.7188	362.3655	0.12518	438.8158	0.19357	8369920	-0.28189	370.388	81.7628	76.7647	239.314	230.1456	71794.2109	127.2156	-0.59922	195.4224	2448550
014	2018-11-09t2049	1541818422.85	adult	197.8972	145.9993	-81.9997	1175.3209	80.3642	78477.6983	247260.9883	4441454.0255	908.223	0.1347	284.505	0.5397	277.3495	0.54889	567.4014	0.68675	524.7643	232634.5781	371.6655	0.32422	463.2417	0.63839	11641100	0.75017	379.065	83.4312	78.2869	234.8622	226.1842	96293.5156	130.0278	-0.55381	196.9155	3413760
014	2018-11-10t0049	1541832823.18	adult	201.8972	149.9994	-77.9996	1282.2964	80.7329	83514.3455	263004.9816	4672151.8386	1191.54	1.1864	291.766	0.81176	284.9436	0.84689	562.3936	0.64557	511.5234	245203.625	375.4758	0.36486	468.8808	0.70996	12700600	1.0661	317.26	91.5299	86.7833	231.4482	228.6098	100911.4219	140.5824	-0.13646	204.696	3984300
014	2018-11-10t0449	1541847222.78	adult	205.8971	153.9993	-73.9997	1169.5826	81.8933	78389.7112	247016.9584	4423538.6998	928.967	0.2972	297.125	0.99773	290.6173	1.0568	582.7093	0.93142	547.0078	238328.0938	387.1159	0.62101	485.36	0.99326	12135200	0.86719	515.795	88.2761	82.0494	276.0775	246.2675	112915.7188	143.9092	-0.088847	217.2662	3605370
014	2018-11-10t0849	1541861622.31	adult	209.897	157.9992	-69.9999	1162.5506	83.0477	78689.1221	247939.6603	4557267.5824	907.311	0.25793	296.913	0.93156	289.4218	0.94891	575.6055	0.85566	547.576	235998.25	388.2727	0.577	485.6067	0.94827	12167800	0.85786	494.566	86.5066	80.1713	275.3585	250.215	112896.9922	142.9036	-0.24129	219.3616	3545130
014	2018-11-10t1249	1541876024.73	adult	213.8977	161.9999	-65.9992	1163.6853	84.0119	79854.9003	251637.3823	4663855.4531	902.434	0.28193	281.94	0.20911	276.2703	0.29498	532.9991	0.29096	504.8445	221727.625	368.1594	-0.047604	451.1381	0.21306	11725300	0.69977	344.829	86.3881	81.7046	228.8468	222.2883	95200.2734	136.1415	-0.63537	196.8554	3592710
014	2018-11-10t1649	1541890423.5	adult	217.8973	165.9995	-61.9995	1265.8853	85.0628	84608.7669	266409.7054	4942199.2156	858.29	0.14503	278.279	0.00086129	272.3016	0.069211	525.3132	0.18453	497.8219	231663.125	360.1952	-0.30905	445.8204	0.06586	12262400	0.85169	392.122	86.4643	81.7825	234.3403	226.4165	103344.0938	136.4599	-0.69322	200.4896	3810050
014	2018-11-10t2049	1541904824.69	adult	221.8977	169.9999	-57.9992	1140.4997	83.0101	78601.157	247750.4462	4569935.2658	783.45	-0.11808	285.874	0.26659	280.0555	0.35079	521.37	0.12586	502.3928	213761.7031	372.7614	-0.03578	456.5403	0.22691	11702300	0.65792	373.734	90.8937	85.5004	238.1337	227.6435	97634.8281	146.2354	-0.36761	204.6909	3720740
014	2018-11-11t0049	1541919224.07	adult	225.8975	173.9997	-53.9994	1200.1558	83.5354	82230.0378	259142.2175	4834646.2669	679.295	-0.51707	285.863	0.21557	276.986	0.17682	518.9025	0.084713	509.2592	222609.1719	388.4177	0.29456	471.1057	0.44634	12237000	0.8113	352.341	89.5306	83.5161	260.1718	254.4481	111613.7266	153.8426	-0.14732	230.5079	3832540
014	2018-11-11t0449	1541933624.47	adult	229.8976	177.9998	-49.9992	1156.7023	86.2062	78922.9056	248706.6562	4593937.7445	687.179	-0.46315	281.243	0.0015286	275.4731	0.079006	501.0629	-0.17809	488.2396	205936.8438	366.9736	-0.24938	444.9426	-0.052948	11558500	0.58037	362.902	90.1245	85.0495	235.8831	225.9396	96947.9688	145.6649	-0.52873	203.221	3703940
014	2018-11-11t0849	1541948023.46	adult	233.8973	181.9995	-45.9995	1181.2067	86.2388	79870.2965	251647.4336	4631087.971	790.372	-0.00098961	284.733	0.091447	278.0196	0.13744	524.8337	0.15447	507.8671	218330.8125	376.8453	-0.063795	464.1069	0.23399	11844000	0.65525	404.012	92.1693	86.5927	254.2271	244.5407	105758.4844	150.3549	-0.42499	217.9543	3833970
014	2018-11-11t1249	1541962425.68	adult	237.8979	186.0001	-41.9989	1075.8957	95.7674	78857.9203	249185.3259	4991117.7639	664.512	-0.52007	284.256	0.039293	277.9518	0.099836	507.3512	-0.10455	497.1041	208521.3281	375.2765	-0.13506	460.2762	0.13459	11664500	0.58118	355.095	93.5565	87.9688	256.4745	247.0047	105411.0234	154.0393	-0.36515	220.2605	3839090
014	2018-11-11t1649	1541976824.72	adult	241.8977	189.9999	-37.9992	1122.4222	86.2107	75526.9839	238003.6774	4394420.3728	706.392	-0.3162	281.381	-0.08754	274.2348	-0.058761	504.0834	-0.15954	490.6659	198608.8438	377.1572	-0.13006	456.8547	0.049549	11069300	0.37199	366.1	91.8886	86.375	244.6206	235.6059	96380.5156	152.1935	-0.49336	214.0985	3614800
014	2018-11-11t2049	1541991225.85	adult	245.898	194.0002	-33.9989	1163.6126	86.5933	79533.3549	250653.9366	4670711.7644	753.94	-0.080263	277.57	-0.23898	270.6949	-0.20476	500.4101	-0.21816	485.1317	207670.1719	370.7309	-0.28978	453.0845	-0.034318	11493600	0.49182	416.158	91.5228	86.4031	244.5342	235.0227	101481.7031	150.9252	-0.5968	209.8764	3789780
014	2018-11-12t0049	1542005625.01	adult	249.8978	197.9999	-29.9991	1167.3744	88.092	78469.0607	247193.4138	4618058.727	682.464	-0.38633	277.86	-0.25455	271.8966	-0.1893	488.1579	-0.39373	476.9806	199656.5938	366.7804	-0.39372	444.1108	-0.1877	11356700	0.42903	349.623	91.9514	87.3284	234.4915	227.0139	95907.0078	148.8825	-0.72074	204.1602	3758240
014	2018-11-12t0449	1542020025.73	adult	253.898	202.0001	-25.9989	1054.0679	90.1448	75477.546	238142.9689	4571240.1476	721.278	-0.18529	280.997	-0.17974	274.7334	-0.12036	498.1857	-0.26075	487.8181	195786.9688	371.875	-0.3211	451.848	-0.097336	11034700	0.30346	380.177	93.8025	89.1007	248.7738	240.557	97768.125	150.8381	-0.7144	215.731	3683630
014	2018-11-12t0849	1542034425.38	adult	257.8979	206	-21.999	1069.0009	89.8777	75985.15	239659.4154	4595407.1554	664.259	-0.43857	282.399	-0.16	275.9397	-0.10516	500.6716	-0.23033	486.8689	198265.9688	374.5059	-0.29613	456.1996	-0.056064	11161500	0.32677	352.214	94.0729	89.4854	241.1603	234.607	95499.4688	151.0434	-0.76233	211.7659	3718140
014	2018-11-12t1249	1542048827.98	adult	261.8986	210.0008	-17.9983	1103.2202	89.0842	77463.0729	244167.4398	4694713.898	634.595	-0.56873	285.151	-0.098023	277.9875	-0.062361	499.1613	-0.25347	486.0305	201661.1719	382.5218	-0.17168	457.3465	-0.058599	11499600	0.42344	354.227	96.5164	91.2921	249.7977	243.2154	100918.2656	159.0354	-0.57056	223.2635	3892310
014	2018-11-12t1649	1542063225.44	adult	265.8979	214.0001	-13.999	1030.9231	89.8741	73035.6883	230359.1851	4426320.0765	684.156	-0.30434	288.569	-0.015865	281.2643	0.019888	502.017	-0.21604	488.3749	191268.4844	387.1592	-0.11105	460.2778	-0.035987	10969100	0.22242	376.277	97.5625	92.8074	243.618	233.6844	92818.4531	157.3522	-0.67565	213.7922	3708550
014	2018-11-12t2049	1542077626.12	adult	269.8981	218.0003	-9.9988	457.6097	63.9699	22257.3758	70972.8288	915354.2301	0	-3.8362	0	-8.8229	0	-8.9639					0	-7.0791	0	-6.172	0	-3.6512	0	0	0				0	-5.4318	0	0
014	2018-11-13t0049	1542092024.23	adult	273.8975	221.9997	-5.9993	417.9877	55.0884	14764.1639	47573.4328	465599.8256	0	-3.9098	0	-8.7702	0	-8.9205					0	-7.0134	0	-6.1086	0	-3.7279	0	0	0				0	-5.431	0	0
014	2018-11-13t0449	1542106421.95	adult	277.8969	225.9991	-1.9999	413.9534	49.9609	13347.265	43256.7941	393993.2682	0	-3.9894	0	-8.7131	0	-8.872					0	-6.9478	0	-6.0456	0	-3.8076	0	0	0				0	-5.43	0	0
014	2018-11-13t0849	1542120821.59	dead	281.8968	229.999	1.9999	419.6362	49.4599	13824.2267	44844.1176	413345.0962	0	-4.0758	0	-8.6523	0	-8.819					0	-6.8824	0	-5.9827	0	-3.8906	0	0	0				0	-5.4284	0	0
017	2018-11-01t1401	1541099185.05	larva	0	-53.7958	-289.7947	153.793	27.7149	2807.3039	8945.0641	48085.6192	0	1111.5654	0	-0.62576	0	-0.64446					0	-0.57208	0	-0.43878	0	104981.4593	0	0	0				0	-0.58682	0	0
017	2018-11-01t1749	1541112850.23	larva	3.7959	-49.9999	-285.9989	167.6974	26.4865	3026.2687	9613.4039	50473.8889	0	0.11911	0	-0.80998	0	-0.81969					0	-0.77173	0	-0.70839	0	1.3856	0	0	0				0	-0.7151	0	0
017	2018-11-01t2149	1541127250.07	larva	7.7958	-45.9999	-281.9989	151.0147	27.4631	2733.8486	8714.7498	46416.7639	0	-0.49788	0	-1.0135	0	-1.0133					0	-0.99081	0	-0.99787	0	-0.10157	0	0	0				0	-0.8592	0	0
017	2018-11-02t0149	1541141649.75	larva	11.7958	-42	-277.999	151.0147	27.4593	2734.1909	8717.4517	46422.77	0	-0.86275	0	-1.2281	0	-1.2176					0	-1.22	0	-1.2927	0	-0.85055	0	0	0				0	-1.0142	0	0
017	2018-11-02t0549	1541156049.81	larva	15.7958	-38	-273.999	307.4653	34.876	7847.1948	24791.0018	177453.6801	334.669	0.041846	201.647	0.85328	200.5205	0.89293	289.6548	-0.43236	284.7305	12455.1553	256.7799	0.70611	276.9668	0.57046	854582	-0.44589	121.919	53.9495	53.6794	86.8133	83.4234	3732.9705	72.9353	0.83829	80.4999	228638
017	2018-11-02t0949	1541170449.34	larva	19.7956	-34.0001	-269.9991	396.8117	33.5305	9763.5812	30840.2378	203808.2927	303.4	-0.41181	162.85	0.24257	158.6861	0.25222	265.9577	-0.76885	264.4532	14095.7568	222.3355	0.22879	253.1535	0.11492	856756	-0.96995	99.4132	48.3536	48.0863	81.7213	80.4291	4331.2266	67.5225	0.60602	77.4913	254388
017	2018-11-02t1349	1541184851.46	larva	23.7962	-29.9995	-265.9985	431.951	36.5393	12257.6405	38667.3929	297153.4524	479.891	-0.1836	295.637	1.7194	291.6907	1.7685	435.8402	-0.089089	431.7218	28765.4531	384.269	1.5027	420.3158	1.196	1939090	-0.45624	220.963	58.108	57.9979	96.7755	90.044	6387.1855	77.1605	0.81654	86.9186	381130
017	2018-11-02t1749	1541199250.93	larva	27.7961	-25.9997	-261.9987	599.4757	42.9593	20024.6903	63070.4495	582160.1364	399.455	-0.67813	214.784	0.55103	209.4236	0.57982	343.702	-0.76905	340.9001	36776.1172	291.4154	0.47527	328.2829	0.18026	2287660	-0.61828	111.342	55.7031	55.5172	88.1149	86.4636	9428.291	75.4393	0.68253	83.1369	593294
017	2018-11-02t2149	1541213649.97	larva	31.7958	-21.9999	-257.9989	693.4879	47.9292	26427.3724	83324.7341	844778.9569	688.773	-0.17397	274.084	1.1909	268.2339	1.24	480.5942	-0.25254	452.294	67283.1953	378.0808	1.1347	427.4914	0.74338	3832780	0.13548	215.722	60.505	60.2934	95.6253	93.2641	13387.5469	80.6801	0.7814	89.7023	846102
017	2018-11-03t0149	1541228049.12	larva	35.7956	-18.0002	-253.9992	726.7116	52.5692	30913.7252	97434.5635	1120666.2888	719.125	-0.34353	290.261	1.2805	281.3774	1.3045	517.8068	-0.24776	489.4104	84402.5	391.6383	1.1038	453.0639	0.69945	4729800	0.3431	135.165	62.0326	61.7546	95.3839	93.8208	15547.5801	82.0274	0.75158	90.5738	1010820
017	2018-11-03t0549	1541242449.17	larva	39.7956	-14.0002	-249.9992	586.056	98.658	33970.0685	108827.4507	1848580.8331	922.52	-0.096836	201.908	-0.23185	192.3295	-0.23003	639.8661	0.20647	626.8138	113896.1719	269.7314	-0.40742	463.8428	0.52546	3585680	-0.82693	142.203	54.4421	54.1542	89.0244	87.0122	15846.3398	74.6797	0.34387	83.4044	966838
017	2018-11-03t0949	1541256849.77	larva	43.7958	-10	-245.999	942.9356	57.5132	43582.3059	137310.8623	1720270.7246	1164.31	0.21515	214.629	-0.28241	202.7307	-0.30385	723.6877	0.46895	698.9142	166448.1719	301.2318	-0.31987	464.5296	0.25123	4918430	-0.31672	161.04	57.3584	56.9936	94.0479	92.1337	21631.0254	78.1996	0.37499	87.9935	1314420
017	2018-11-03t1349	1541271250.98	larva	47.7961	-5.9997	-241.9986	959.0243	62.9896	47342.3619	149105.3231	1988072.4676	1820.65	1.3811	263.8	0.33547	246.2536	0.23918	861.0745	1.0197	780.2697	214407.5469	381.3717	0.39684	496.9913	0.26528	6553580	0.3217	131.716	60.6999	60.4749	95.9967	94.501	23903.168	81.8343	0.45165	90.9956	1507970
017	2018-11-03t1749	1541285649.31	larva	51.7956	-2.0001	-237.9991	1018.9809	64.5627	53526.1314	168618.805	2376100.8382	2850.99	3.2797	299.349	0.90254	275.7276	0.70118	1091.6237	2.0662	862.9255	306746.25	457.3555	1.2601	670.1832	1.7321	8395240	1.0285	280.454	63.9054	63.635	101.0868	98.4699	28405.3887	84.6053	0.57351	94.4147	1792230
017	2018-11-03t2149	1541300050.21	adult	55.7959	2.0001	-233.9989	1096.7322	73.6668	65695.4586	207021.7289	3303181.6011	1381.2	0.092453	241.868	-0.43108	225.4781	-0.51671	777.7274	0.22928	677.9806	267538.2188	366.5932	-0.09078	536.2874	0.28239	8302100	0.64309	183.562	56.6371	56.0472	94.4741	92.6813	32499.082	78.4615	-0.0097627	88.5196	1944070
017	2018-11-04t0149	1541314461.86	adult	59.7991	6.0034	-229.9956	1062.2188	69.149	61244.7627	192947.7354	2953577.964	1627.54	0.46942	269.729	0.12829	250.8366	-0.00038518	879.5903	0.59073	770.2747	282348.4688	408.8695	0.47909	584.5192	0.67713	8633230	0.53745	180.731	59.6089	59.3	97.6381	95.7504	31341.8242	82.1814	0.25313	92.6265	1907900
017	2018-11-04t0449	1541328862.5	adult	63.7993	10.0035	-225.9954	1199.3837	73.9596	67772.2331	213527.8255	3256290.7569	1933.02	0.99087	271.587	0.12509	253.2424	0.0051084	939.6719	0.7981	770.3871	333583.5312	411.7839	0.5067	644.4521	1.2508	9625860	0.81126	251.1	56.8211	56.2419	95.1263	92.5998	33769.8516	78.5376	-0.26589	88.3327	2013910
017	2018-11-04t0849	1541343260.14	adult	67.7986	14.0029	-221.9961	1135.8023	72.1341	68881.6871	217003.8736	3510194.5085	1799.1	0.65491	298.545	0.89652	278.5448	0.76737	898.61	0.54615	752.7877	323499.625	435.0581	0.91827	590.2536	0.65887	10738400	1.1635	254.763	63.0655	62.6761	101.3329	98.8728	36479.8516	85.6865	0.54693	95.3606	2268400
017	2018-11-04t1249	1541357657.91	adult	71.798	18.0023	-217.9967	1144.4804	72.2129	68993.1273	217351.6133	3503641.6392	1840.59	0.70818	307.175	1.2084	295.2222	1.3748	892.7432	0.52629	741.4924	322280.2812	411.6946	0.53399	555.7125	0.29191	11066900	1.1442	176.246	63.2162	62.7398	101.9176	100.226	36792.2656	85.9391	0.48073	96.3022	2277550
017	2018-11-04t1649	1541372050.43	adult	75.7959	22.0002	-213.9988	1174.3243	72.3441	70368.7228	221684.8623	3532583.0975	1798.02	0.62074	289.573	0.65729	276.6838	0.7435	867.8644	0.43555	733.9914	319374.0938	408.1662	0.51139	557.9081	0.3558	10643500	0.79045	360.793	55.1114	54.6186	95.929	92.9081	35301.8672	78.0754	-0.94617	88.8554	2025670
017	2018-11-04t2049	1541386451.32	adult	79.7962	26.0004	-209.9986	1259.8264	74.934	76682.2404	241435.1882	3968953.6955	1534.64	0.081157	285.056	0.51615	274.9924	0.68688	812.5354	0.17867	722.4922	325826.6875	384.7219	0.097423	505.9818	-0.18747	11414200	1.0591	168.736	61.6979	61.1867	99.3836	97.7052	39852.8242	84.0734	-0.18579	93.8673	2470510
017	2018-11-05t0049	1541400851.33	adult	83.7962	30.0004	-205.9986	1311.8927	76.202	79584.8541	250613.3251	4165833.9338	1634.09	0.34243	291.395	0.77113	280.3243	0.90467	811.7327	0.28649	686.9948	337680.8125	394.3204	0.36176	541.3252	0.33032	12111200	1.3196	181.786	57.3622	56.5599	110.6772	103.2792	46041.7344	81.5194	-0.81441	94.8288	2384150
017	2018-11-05t0449	1541415250.61	adult	87.796	34.0002	-201.9988	1263.1986	77.5841	78432.6226	246943.4701	4182850.0773	1484.28	0.058951	289.772	0.74073	277.6049	0.8002	746.9055	-0.047123	632.3069	306231.25	389.3019	0.33635	489.2582	-0.22788	11854300	1.1446	294.604	63.1679	62.6221	101.8242	99.5599	41747.9062	85.4865	-0.39602	95.5595	2584130
017	2018-11-05t0849	1541429651.48	adult	91.7962	38.0005	-197.9985	1229.7573	75.3437	77932.515	245555.2136	4133683.1415	1507.99	0.17562	296.542	1.0448	279.6983	0.90755	792.4002	0.44614	685.9651	322506.875	418.2322	1.0942	553.2603	0.75669	12058000	1.2294	330.274	64.8399	64.4388	108.1709	105.1859	44025.5703	89.5412	-0.0091482	100.7193	2636520
017	2018-11-05t1249	1541444045.09	adult	95.7945	41.9987	-194.0003	1151.3334	79.5899	76206.6384	240211.8775	4213022.316	1493.08	0.20636	292.033	0.91498	276.986	0.81393	766.8444	0.39878	662.2233	305204.0625	413.2031	1.0975	530.2701	0.58831	11601300	0.99206	402.158	65.6843	65.0768	108.0227	103.632	42993.0391	89.2799	-0.27618	99.6825	2609370
017	2018-11-05t1649	1541458446.64	adult	99.7949	45.9991	-189.9999	1226.8419	73.6474	74601.9366	234986.6334	3813390.8478	1445.62	0.15709	286.628	0.74897	272.2979	0.64061	746.6626	0.37934	645.1047	291198.4062	396.7684	0.8156	509.556	0.43307	11160400	0.7735	176.814	67.8668	67.2751	108.6237	106.8203	42363.2422	91.5611	-0.17609	102.6053	2642530
017	2018-11-05t2049	1541472843.82	adult	103.7941	49.9983	-186.0006	1246.2623	73.664	74207.2542	233735.7866	3774428.4155	1373.74	0.043403	290.37	0.94698	277.968	0.91215	738.662	0.45092	651.958	286600.8438	387.4927	0.68961	536.0704	0.97661	11255600	0.8249	365.264	68.3256	67.5553	113.5363	110.4456	44052.0859	93.0482	-0.19619	105.6319	2648510
017	2018-11-06t0049	1541487245.08	adult	107.7945	53.9987	-182.0003	1232.7545	74.8206	75575.2451	238115.8473	3876079.0585	1376.23	0.11212	290.487	1	278.4218	0.96367	698.3203	0.23278	590.3246	275836.5	391.5363	0.88526	499.8679	0.55708	11458800	0.93376	300.71	70.7006	68.4354	192.0904	187.7415	75875.7188	98.5965	0.29906	160.9824	2788930
017	2018-11-06t0449	1541501644.2	adult	111.7942	57.9985	-178.0005	1217.167	74.4341	74953.7717	236121.7736	3918057.5019	1256.06	-0.12654	267.528	0.11017	259.5458	0.17315	669.9989	0.10954	552.636	262639.5625	341.6825	-0.29716	451.292	-0.088692	10464100	0.46478	173.389	68.6045	67.5243	123.1232	120.4199	48264.2812	96.077	-0.23794	112.9209	2683400
017	2018-11-06t0849	1541516044.14	adult	115.7942	61.9984	-174.0005	1187.0248	74.8278	73980.4796	233056.1674	3896437.1314	1324.96	0.10556	279.135	0.62103	269.2744	0.62217	658.8058	0.12722	526.6415	254957.8281	372.7192	0.56648	463.3975	0.21021	10778200	0.63135	368.204	74.5228	72.3615	158.9503	151.4964	61513.7852	105.7472	0.69132	135.3872	2877550
017	2018-11-06t1249	1541530445.49	adult	119.7946	65.9988	-170.0002	1137.1458	78.8631	74322.2415	234343.6058	4072828.5151	1150.84	-0.27146	261.35	-0.078758	252.273	-0.10503	594.1295	-0.32835	501.6784	230522.2344	347.9717	-0.010894	432.3906	-0.19862	10125000	0.33574	308.863	64.6697	62.9327	130.1214	125.7949	50487.1055	95.4577	-0.68902	115.5713	2505370
017	2018-11-06t1649	1541544844.8	adult	123.7944	69.9986	-166.0004	1134.0303	72.376	69752.2969	219782.1641	3593017.1825	1675.35	1.0986	267.635	0.20434	257.404	0.13412	675.6924	0.48237	548.2695	246627.75	357.5698	0.28914	457.8552	0.30626	9745670	0.17406	206.999	70.2156	68.4077	146.7201	143.2617	53552.8203	100.7473	-0.28875	129.1691	2556830
017	2018-11-06t2049	1541559246.11	adult	127.7947	73.999	-162	1220.8309	81.7446	76768.1825	241813.9524	4153321.6096	1299.76	0.21283	251.16	-0.46268	242.2978	-0.5285	606.4883	-0.030414	519.4789	243201.7969	342.2784	-0.073309	433.5973	-0.025296	10061400	0.33392	312.154	62.1178	59.4797	139.1013	135.1423	55779.6016	96.1732	-0.93374	124.6359	2488440
017	2018-11-07t0049	1541573645.93	adult	131.7947	77.9989	-158.0001	1164.9154	76.6517	71180.51	224165.7828	3707999.1474	1581.62	0.97716	279.84	0.74135	270.1419	0.70867	704.9009	0.92462	587.209	262223.1562	368.6808	0.65737	471.8187	0.69269	10401600	0.49577	269.659	79.6869	77.64	156.5764	152.2264	58246.4336	112.1825	0.50418	140.3207	2961960
017	2018-11-07t0449	1541588046.14	adult	135.7947	81.999	-154	1197.8395	77.9292	76044.1043	239570.8358	4091393.0247	1808.92	1.6098	275.387	0.56119	266.6409	0.54909	705.1546	1.0153	543.6332	279946.375	356.6541	0.35945	454.7733	0.45909	10924900	0.72805	401.902	77.6053	74.4859	207.3388	192.0019	82313.5156	111.1117	0.21073	155.7432	3078680
017	2018-11-07t0849	1541602445.83	adult	139.7947	85.9989	-150.0001	1205.5369	80.9231	74670.0196	235094.7453	4074530.0812	1649.43	1.267	288.829	1.1236	278.887	1.0844	716.9071	1.2084	568.8873	279593.7812	380.4789	1.0191	479.4719	0.94736	11255700	0.86379	289.259	71.415	68.9085	167.8275	158.0925	65452.707	106.1676	-0.41776	141.6887	2783040
017	2018-11-07t1258	1541617415.6	adult	143.9529	90.1572	-145.8418	1183.9374	77.7439	75063.5341	236403.6106	4058324.5968	1950.31	2.1089	295.528	1.4001	285.6765	1.3716	751.971	1.6199	588.6818	294772.625	389.3947	1.2761	499.7345	1.364	11569300	0.98205	374.849	75.0357	72.3514	182.3425	163.1881	71478.2578	109.9543	-0.23511	145.8656	2937500
017	2018-11-07t1654	1541631553.05	adult	147.88	94.0842	-141.9147	1251.4318	80.7592	81343.7473	256165.2179	4520067.3058	1609.37	1.3033	281.579	0.80729	272.8845	0.7864	671.6347	0.97296	551.3899	285444.75	371.7596	0.79858	475.4632	0.96801	11942000	1.1169	317.857	78.0099	74.8416	190.1064	182.8995	80795.2109	114.5727	0.013133	160.9245	3308480
017	2018-11-07t2049	1541645648.32	adult	151.7954	97.9996	-137.9994	1227.6854	79.5403	80705.5906	254187.1321	4514173.9996	1440.65	0.93561	271.044	0.35373	263.271	0.34112	634.2225	0.70744	526.0161	267007.6875	358.765	0.43668	444.1159	0.42166	11402500	0.88004	241.687	75.4921	72.9381	167.6255	164.3519	70570.3594	110.9487	-0.43278	146.8568	3175880
017	2018-11-08t0049	1541660047.6	adult	155.7952	101.9994	-133.9996	1293.5631	77.0513	80835.9786	254496.2258	4328832.2077	1462.79	1.0729	277.316	0.6026	270.0195	0.61852	650.3961	0.94323	544	274467.125	354.8961	0.31917	446.1735	0.48067	11697500	0.97738	363.47	79.55	76.5922	200.7121	183.9889	84700.4922	115.8991	-0.17455	163.0356	3355500
017	2018-11-08t0449	1541674448.31	adult	159.7953	105.9996	-129.9994	1323.9779	77.324	82609.809	260035.9881	4473882.4371	1467.18	1.1696	279.767	0.68807	271.2296	0.64782	640.2895	0.9305	557.9871	276605.0625	367.2435	0.6513	469.8206	0.94269	12059600	1.0943	270.425	80.8097	78.2203	181.2752	173.6852	78310.8984	116.0706	-0.30006	155.6519	3483380
017	2018-11-08t0849	1541688847.42	adult	163.7951	109.9994	-125.9996	1259.4176	78.7536	78169.6024	246089.0096	4198782.5099	1441.47	1.1878	287.589	0.99715	280.507	1.031	655.2692	1.1588	549.4799	267349.8125	370.8528	0.73398	461.1671	0.7885	11729600	0.94981	239.285	83.053	80.4406	181.0398	176.4764	73864.2578	125.1286	0.22643	163.3183	3387400
017	2018-11-08t1249	1541703248.85	adult	167.7955	113.9997	-121.9992	1139.9003	79.7888	76002.9064	239551.0282	4250309.1068	1263.69	0.76885	286.513	0.92551	278.9794	0.93185	605.5301	0.73774	522.298	240395.4531	376.6653	0.86912	463.7195	0.83438	11347100	0.79089	257.391	78.2325	75.5894	183.6862	179.4489	72923.4219	119.9824	-0.28426	162.0754	3098320
017	2018-11-08t1649	1541717650.05	adult	171.7958	118.0001	-117.9989	1223.9001	83.6993	79758.7636	251202.5159	4508236.0878	1414.26	1.293	289.413	1.0214	281.7594	1.0226	594.1991	0.69109	530.2568	247186.8125	378.1273	0.87934	471.3667	0.97848	12037900	1.0173	474.645	88.4644	84.8745	240.7375	217.6988	100146.8125	132.8192	0.44302	184.8801	3679590
017	2018-11-08t2049	1541732049.01	adult	175.7955	121.9998	-113.9992	1272.6631	80.2878	80953.6584	254958.8978	4476916.5593	1011.45	0.17541	267.223	0.043994	259.8257	0.01454	531.7395	0.080632	482.2859	224925.7969	350.1701	0.03671	435.611	0.27261	11284000	0.7354	399.607	79.7238	75.804	231.1568	216.0352	97779.3281	120.9956	-0.46427	183.5053	3366500
017	2018-11-09t0049	1541746448.93	adult	179.7955	125.9998	-109.9992	1190.0506	79.2471	76006.2881	239344.94	4181975.7426	854.895	-0.2479	270.189	0.12925	264.1997	0.16659	536.4651	0.1767	501.9698	212976.6719	359.2754	0.24759	440.9781	0.35335	10706800	0.52179	293.778	80.0195	76.2261	205.6746	199.9961	81652.8125	123.6231	-0.41911	177.8617	3170930
017	2018-11-09t0449	1541760849.04	adult	183.7956	129.9998	-105.9992	1257.7007	78.4582	79591.9235	250725.8275	4323650.8563	1059.01	0.44837	273.027	0.21077	266.398	0.22325	516.6576	-0.0066942	466.3228	214929.5625	359.0478	0.19002	425.18	0.018849	11339600	0.71878	414.195	85.7542	82.0856	214.4254	207.2535	89200.9688	124.4347	-0.48378	184.0763	3561630
017	2018-11-09t0849	1541775248.78	adult	187.7955	133.9997	-101.9993	1265.2371	79.1401	78627.3832	247569.9368	4225892.9626	1141.2	0.77483	287.201	0.77944	280.3136	0.80115	556.4498	0.47635	503.3833	228700.875	376.6902	0.63947	454.9803	0.57248	11782400	0.84525	414.202	86.3472	82.0867	231.2526	219.5274	95044.8359	128.5712	-0.36134	194.5415	3542400
017	2018-11-09t1249	1541789650.21	adult	191.7959	138.0001	-97.9989	1279.4569	85.1572	82663.4068	260310.5138	4600231.7023	1212.98	1.0847	289.588	0.84064	284.1738	0.93163	562.1135	0.58024	497.2866	242270.9062	366.4714	0.28274	448.7348	0.41582	12481200	1.0515	301.129	87.8637	85.1256	205.4245	200.6902	88537.9375	127.8262	-0.51066	173.5891	3786930
017	2018-11-09t1652	1541804246.44	adult	195.8504	142.0546	-93.9444	1266.393	80.264	82040.8769	258333.3688	4531848.5772	1024.96	0.51368	283.858	0.53881	278.6444	0.63354	540.7372	0.34584	480.3728	231435.5156	364.4389	0.15411	438.4864	0.16813	12140900	0.92016	284.506	84.8516	81.4531	199.9717	195.2703	85587.8984	126.4549	-0.6852	171.4208	3629190
017	2018-11-09t2049	1541818448.93	adult	199.7955	145.9998	-89.9992	1236.6922	80.9088	78957.66	248628.2638	4367443.281	894.234	0.10787	275.161	0.10199	268.0937	0.1049	530.2443	0.23549	494.6437	218460.625	364.3411	0.082134	445.8025	0.26984	11328400	0.64194	346.574	86.6803	81.5705	240.3309	232.1052	99016.3359	135.8654	-0.31081	203.2637	3568630
017	2018-11-10t0049	1541832849.46	adult	203.7957	149.9999	-85.9991	1320.299	81.2109	83202.0513	261909.1203	4576110.5951	1014.2	0.57849	276.101	0.088714	269.5475	0.11958	510.2988	-0.012078	475.7469	221469.6719	361.7455	-0.061045	440.8456	0.12437	11977000	0.82775	381.186	84.8236	80.3872	238.6484	227.8487	103573.4141	128.0917	-0.78675	193.1244	3679560
017	2018-11-10t0449	1541847249.05	adult	207.7956	153.9998	-81.9992	1328.7981	80.0544	83017.9898	261453.8538	4484655.6785	989.546	0.54283	279.902	0.20375	274.0941	0.27641	526.9503	0.20598	479.1636	228169.4688	362.6363	-0.10239	437.4328	0.010741	12116100	0.8517	335.175	87.9478	84.1159	219.5445	212.0816	95062.7812	130.0553	-0.78138	184.2278	3806990
017	2018-11-10t0849	1541861648.48	adult	211.7954	157.9996	-77.9993	1287.6338	82.2429	84157.7416	265011.2261	4771801.3657	917.057	0.3153	282.782	0.27581	277.7113	0.38865	516.9366	0.07299	478.8171	226935.1562	365.0065	-0.10127	434.9136	-0.085553	12406200	0.92355	293.079	86.1463	82	204.6873	197.2291	89857.7344	132.4084	-0.75762	176.9759	3779410
017	2018-11-10t1249	1541876051.33	adult	215.7962	162.0004	-73.9986	1238.2131	80.8592	79350.957	249826.9381	4416562.2014	880.699	0.21467	297.758	0.8694	292.7514	1.0033	550.577	0.5307	521.4968	227938.8906	380.79	0.26386	468.4428	0.53021	12326900	0.8805	432.916	90.2676	85.6838	252.3794	233.3111	104485.0547	139.2035	-0.53952	201.225	3736990
017	2018-11-10t1649	1541890449.91	adult	219.7958	166	-69.9989	1224.4373	81.1126	77361.6944	243580.4016	4283436.3031	1075.84	1.0272	290.02	0.46795	284.6691	0.57685	549.683	0.52218	486.9907	222071.9531	370.5349	-0.064888	440.2267	-0.060065	11698200	0.66575	412.543	88.1631	84.1077	212.0779	205.8167	85679.4531	133.1893	-0.86096	183.8725	3556150
017	2018-11-10t2049	1541904851.26	adult	223.7962	170.0004	-65.9986	1295.7993	83.0019	82658.8672	260294.3679	4663000.6956	1086.57	1.1271	282.348	0.10206	275.2292	0.12832	566.8228	0.76633	503.2354	244867.4531	368.2173	-0.16765	452.8261	0.13868	12175700	0.79979	427.768	85.8001	80.9029	241.6748	227.8446	104403.5156	134.8933	-0.84839	198.1068	3699960
017	2018-11-11t0049	1541919250.51	adult	227.796	174.0002	-61.9988	1261.5537	78.349	81173.8693	255676.4509	4418813.4891	1057.61	1.0604	297.329	0.62227	289.6064	0.64269	563.7816	0.72352	504.2927	239043.375	387.4514	0.24499	457.0514	0.17586	12587400	0.91523	330.655	87.2962	83.0723	204.9197	196.3667	86885.9688	134.9722	-0.89461	178.3511	3695690
017	2018-11-11t0449	1541933650.88	adult	231.7961	178.0003	-57.9987	1281.7043	82.9194	85415.9651	268960.7217	4862301.0115	1000.59	0.8731	285.092	0.12371	278.5538	0.17638	533.1703	0.2793	484.2545	237260.7656	369.2656	-0.21225	437.4922	-0.19106	12684600	0.93093	347.153	88.4506	83.8503	221.5087	211.8892	98571.3594	136.8162	-0.87864	187.7471	3935430
017	2018-11-11t0849	1541948049.89	adult	235.7958	182	-53.999	1275.0424	82.5109	80883.2809	254613.0133	4498698.5399	1155.91	1.5924	296.532	0.48059	290.2255	0.5546	558.0233	0.62315	495.1394	235485.8438	380.2421	-0.010494	450.6157	-0.0025783	12507400	0.85937	345.308	88.521	83.9334	213.5473	206.8739	90116.9688	137.356	-0.9115	181.8916	3733730
017	2018-11-11t1249	1541962452.47	adult	239.7965	186.0008	-49.9982	1303.2224	82.8009	81755.7771	257416.8917	4454197.8286	974.998	0.85474	293.871	0.34566	287.2763	0.40725	548.5683	0.47406	492.9488	234238.6562	383.3213	0.015194	447.1495	-0.085074	12532700	0.85299	294.526	86.7933	81.9676	205.3605	200.2136	87688.9531	139.0873	-0.9037	183.2983	3701480
017	2018-11-11t1649	1541976851.12	adult	243.7961	190.0004	-45.9986	757.7256	93.4822	49209.6795	156971.9579	2866535.4445	1121.87	1.5571	304.356	0.65041	297.1864	0.70594	593.2803	1.0891	531.903	152473.0312	397.2454	0.25751	478.6236	0.36258	7816470	-0.69349	381.433	102.538	94.8223	271.878	266.4043	69872.6484	175.5313	0.24757	242.5417	2633380
017	2018-11-11t2049	1541991252.72	adult	247.7966	194.0008	-41.9982	1203.4133	80.2777	77456.7162	243933.0823	4269134.9509	955.206	0.85212	300.264	0.47859	296.0862	0.63076	532.6937	0.22772	488.2908	215208.25	377.9681	-0.16123	447.2172	-0.13168	12127300	0.69128	352.975	96.9783	91.9619	223.5224	216.3946	90303.0625	151.1469	-0.61775	199.0628	3916860
017	2018-11-12t0049	1542005651.82	adult	251.7963	198.0006	-37.9984	1122.2134	84.7471	77082.1149	243014.2705	4471395.3545	1028.58	1.2386	290.077	0.12131	285.6172	0.25157	504.9132	-0.16448	457.4706	202975.0938	368.4628	-0.37311	425.4056	-0.46391	11642200	0.515	278.128	92.3363	87.26	215.6063	211.7547	86673.7344	148.0327	-0.77414	194.0981	3705920
017	2018-11-12t0449	1542020052.46	adult	255.7965	202.0008	-33.9982	1191.7251	81.1313	76144.5526	239855.5721	4208565.2978	1038.77	1.3404	294.081	0.21908	289.7954	0.36014	520.0546	0.037483	473.7294	206981.7188	377.0646	-0.235	437.8863	-0.30215	11680600	0.51075	300.345	94.4968	89.2709	217.1363	212.3367	86420.2422	153.6805	-0.65163	197.1294	3753320
017	2018-11-12t0849	1542034452.16	adult	259.7964	206.0007	-29.9983	743.2268	86.1062	51823.1918	164618.0201	3006984.5823	1084.3	1.6197	295.12	0.22419	289.2418	0.31484	550.7402	0.4521	484.4829	148699.8438	382.5843	-0.15742	444.2167	-0.22995	7967640	-0.7663	297.779	97.5586	90.8156	230.6821	225.0335	62284.1602	164.6333	-0.36899	208.8868	2633890
017	2018-11-12t1249	1542048855.24	adult	263.7973	210.0015	-25.9975	637.9412	90.6161	43123.0269	137406.4555	2460068.7916	959.222	1.0602	287.266	-0.043766	280.3913	0.0040616	519.6557	0.024778	473.4378	116922.5391	375.9725	-0.30293	432.2129	-0.40787	6459750	-1.3182	328.276	91.9026	85.2915	230.5909	222.0372	51882.9414	154.9018	-0.72223	200.7192	2066610
017	2018-11-12t1649	1542063252.26	adult	267.7964	214.0007	-21.9983	685.1468	85.867	45886.7686	146144.3884	2581209.6116	935.698	0.99391	294.46	0.15339	287.8554	0.21974	520.7925	0.038705	488.4556	124990.2109	387.5517	-0.1152	452.9776	-0.14156	7045530	-1.1552	337.006	100.561	92.7214	250.7228	243.01	60173.4805	177.1002	-0.10675	222.9172	2406120
017	2018-11-12t2049	1542077653.11	adult	271.7967	218.0009	-17.9981	501.2482	62.9089	24260.5776	77239.1541	987742.8534	0	-3.8705	0	-8.7984	0	-8.944					0	-7.0478	0	-6.1418	0	-3.6873	0	0	0				0	-5.4314	0	0
017	2018-11-13t0049	1542092050.76	adult	275.796	222.0003	-13.9987	605.1752	65.5131	32570.493	103022.2671	1502589.0589	460.921	-1.4574	323.925	0.99227	323.9202	1.3088	422.95	-1.2888	420.0747	72324.4531	389.4505	-0.1265	411.7591	-0.70748	5525190	-1.7817	200.984	102.349	100.5518	169.8556	168.2947	29045.3008	144.8226	-1.1708	161.862	1745760
017	2018-11-13t0449	1542106448.02	adult	279.7953	225.9995	-9.9995	989.8917	72.2207	56561.0892	178627.7007	2662028.9358	457.622	-1.4869	312.462	0.62035	312.1264	0.90804	413.0933	-1.4208	410.4051	122275.625	377.3529	-0.35814	402.9808	-0.8267	9236690	-0.47932	218.019	101.563	99.8775	175.3354	172.1819	51899.2656	145.2753	-1.2026	165.9315	3002310
017	2018-11-13t0849	1542120847.32	adult	283.7951	229.9993	-5.9997	841.0862	85.5249	57296.2067	181339.5044	3349825.4794	553.821	-0.94952	313.309	0.61833	312.9138	0.90346	421.0276	-1.3114	416.0626	125887.2578	380.7669	-0.31752	406.2707	-0.78912	9352910	-0.46745	240.065	102.128	99.7797	189.7805	186.5374	56744.3789	151.308	-1.073	176.2264	3048730
017	2018-11-13t1249	1542135246.56	adult	287.7949	233.9991	-1.9999	846.2913	89.3466	59610.8706	188653.65	3572155.1999	514.352	-1.18	317.829	0.72352	317.9026	1.0278	432.347	-1.156	427.3925	134459.9062	386.3055	-0.24176	415.9379	-0.67224	9866350	-0.30575	277.692	103.991	101.2743	201.1973	197.0203	62572.375	156.209	-0.97837	185.9486	3228200
017	2018-11-13t1649	1542149645.67	dead	291.7946	237.9989	1.9999	909.5502	80.829	61045.1942	192781.3221	3438540.0009	462.67	-1.5013	307.133	0.38661	306.8616	0.66187	408.3132	-1.4769	404.8606	129843.6094	371.8393	-0.5025	396.7417	-0.91557	9764680	-0.37419	239.016	113.338	111.0509	200.1806	197.5724	63657.4258	165.8827	-0.75136	189.4204	3603370
019	2018-11-01t1401	1541099201.22	larva	0	-45.796	-217.7939	159.9405	26.8189	2916.617	9275.8986	49152.3069	0	1111.5654	0	-0.62576	0	-0.64446					0	-0.57208	0	-0.43878	0	104981.4593	0	0	0				0	-0.58682	0	0
019	2018-11-01t1749	1541112866.39	larva	3.7959	-42.0001	-213.9981	164.7096	27.8007	3086.5945	9817.3428	53684.5683	0	0.11911	0	-0.80998	0	-0.81969					0	-0.77173	0	-0.70839	0	1.3856	0	0	0				0	-0.7151	0	0
019	2018-11-01t2149	1541127266.18	larva	7.7958	-38.0002	-209.9981	122.0952	19.4959	1565.0839	4980.2029	18721.4004	231.321	0.67934	175.48	0.85171	174.6054	0.86612	224.5724	-0.33244	223.965	2021.1519	209.006	0.66021	221.9705	0.67465	155476	0.15192	83.2894	48.3815	47.4352	75.8831	74.5837	682.9479	66.8806	0.82383	72.8404	42866
019	2018-11-02t0149	1541141665.99	larva	11.7958	-34.0002	-205.9982	162.2057	27.3452	2971.4764	9455.14	50683.1717	0	-0.86275	0	-1.2281	0	-1.2176					0	-1.22	0	-1.2927	0	-0.85055	0	0	0				0	-1.0142	0	0
019	2018-11-02t0549	1541156066.13	larva	15.7958	-30.0002	-201.9981	270.1326	35.0809	7471.5805	23695.1821	181595.7945	287.863	-0.12339	204.857	0.89003	203.452	0.92696	272.4764	-0.52291	271.3373	11171.5342	247.4374	0.62727	263.5871	0.46594	822499	-0.48088	99.1925	60.1264	60.1376	90.9138	89.6889	3727.4675	79.4396	1.0185	86.8214	241407
019	2018-11-02t0949	1541170465.59	larva	19.7957	-26.0003	-197.9983	274.5993	34.4103	6703.8953	21220.1467	145828.4155	400.606	-0.10476	249.639	1.2779	246.2799	1.312	368.0962	-0.23441	364.5114	13619.5576	317.7396	1.0632	353.482	0.91332	903692	-0.92474	151.408	54.9645	54.8204	88.9908	86.5764	3292.6611	74.4905	0.80987	83.8417	198972
019	2018-11-02t1349	1541184867.91	larva	23.7963	-21.9997	-193.9976	463.7454	44.6169	17122.2962	54153.478	529876.3895	371.683	-0.49666	186.982	0.36556	182.5136	0.38773	298.6953	-0.80325	297.0407	27181.2734	256.723	0.34412	284.5012	0.09418	1699110	-0.66543	329.764	48.0561	47.6901	84.638	81.0438	7702.0562	67.8411	0.52718	77.1782	436685
019	2018-11-02t1749	1541199267.32	larva	27.7961	-17.9998	-189.9978	522.452	43.5673	18649.0924	58848.7674	569981.8724	483.266	-0.45243	263.055	1.1813	253.6003	1.1658	436.5896	-0.28648	432.5655	43658.957	379.3285	1.3068	420.4606	0.94334	2606870	-0.36226	238.494	54.9919	54.6063	91.558	89.0909	9155.8037	75.5268	0.68543	85.6502	544969
019	2018-11-02t2149	1541213666.16	larva	31.7958	-14.0002	-185.9981	667.4607	51.7047	25320.6494	79862.3105	811160.9186	491.58	-0.67415	282.983	1.3132	276.5279	1.3558	437.698	-0.47544	434.3512	59089.2266	382.8571	1.1819	421.3632	0.69153	3794230	0.10668	191.632	54.9592	54.6915	91.665	89.6937	12374.7773	75.6669	0.60189	85.3083	736893
019	2018-11-03t0149	1541228065.5	larva	35.7956	-10.0003	-181.9983	814.7198	52.4762	35153.5413	110796.4617	1265661.1392	626.862	-0.56591	273.403	1.0355	265.9008	1.0756	499.6322	-0.34243	489.7921	92931.5859	376.7613	0.94957	443.4887	0.61648	5070530	0.58239	337.351	55.8678	55.5267	92.2887	89.0236	17165.6973	76.3196	0.52806	85.2018	1036120
019	2018-11-03t0549	1541242465.66	larva	39.7957	-6.0003	-177.9983	793.9505	54.1091	36574.9314	115409.4961	1385145.6904	903.769	-0.14007	238.675	0.33765	231.6817	0.39109	610.7788	0.054329	594.9515	117880.3125	309.9111	0.032014	452.0446	0.42048	4594260	-0.15622	224.62	53.111	52.811	89.9826	87.3751	17366.6484	74.7756	0.34806	83.6193	1022330
019	2018-11-03t0949	1541256866.06	larva	43.7958	-2.0002	-173.9982	849.8186	54.6089	37926.7915	119473.0288	1421178.2139	1349.46	0.62495	230.717	-0.013673	220.2099	-0.0058655	780.1686	0.76582	760.7272	156033.7188	308.1939	-0.23886	421.0245	-0.14757	4607190	-0.51374	112.675	60.3001	59.993	95.0633	93.6429	19012.6582	80.921	0.51227	90.1008	1204130
019	2018-11-03t1349	1541271267.44	adult	47.7962	2.0002	-169.9978	914.5753	54.8817	44441.1873	140190.081	1765120.9504	1516.61	0.73422	255.305	0.17926	236.2078	0.050153	931.5459	1.3918	897.0583	217981.7344	389.5173	0.49899	556.5934	0.8302	5960860	-0.036226	204.505	49.9115	49.3494	89.3337	87.6807	20904.0879	72.828	-0.10246	83.7904	1165330
019	2018-11-03t1749	1541285665.73	adult	51.7957	5.9997	-165.9982	1037.5204	66.4033	55012.7539	173295.3494	2504028.4327	1754.53	1.0126	277.651	0.45763	254.9608	0.26333	989.3998	1.5253	846.4658	285936.5625	430.3384	0.8931	642.7461	1.4633	8000250	0.80064	165.276	63.1049	62.6386	98.3949	96.9089	28436.1133	84.1822	0.54146	93.4744	1818310
019	2018-11-03t2149	1541300066.8	adult	55.796	10	-161.998	1046.1939	67.648	59413.6709	187294.1354	2792172.4987	1223.37	-0.2297	263.139	0.051368	248.6774	0.027903	802.2683	0.35898	772.9918	249505.4375	394.7219	0.31953	552.6061	0.44681	8172310	0.57108	271.823	55.2141	54.767	93.684	92.1058	29135.7266	77.4475	-0.099827	87.8026	1714780
019	2018-11-04t0149	1541314478.92	adult	59.7994	14.0034	-157.9946	1165.97	66.1483	62879.6816	197956.8787	2925219.0173	1031.48	-0.73803	275.536	0.27393	257.5889	0.17652	714.6363	-0.27837	670.9529	235829.9844	414.5821	0.56818	597.4791	0.8108	9075890	0.77485	168.682	59.9585	59.6079	94.9321	93.4375	31327.6016	80.6192	0.090786	89.6906	1974970
019	2018-11-04t0449	1541328879.56	adult	63.7995	18.0036	-153.9944	1086.281	71.11	62680.5371	197536.1876	3025638.4172	1082.14	-0.73046	283.894	0.46436	268.1604	0.43962	719.2141	-0.37575	686.3509	235902.2188	402.2017	0.34797	541.3399	0.16561	9300360	0.64166	125.147	61.8613	61.4633	98.007	96.5748	32146.2871	82.835	0.25348	92.5736	2026580
019	2018-11-04t0849	1541343277.16	adult	67.7989	22.0029	-149.9951	1078.4546	73.1688	66649.0962	210109.6421	3436574.0238	1286.89	-0.38732	256.294	-0.37165	239.8264	-0.47549	795.9866	-0.015587	707.7665	277003.3438	392.3027	0.16993	603.4979	0.80126	8916480	0.2369	337.63	48.0552	47.5509	86.106	83.4897	29964.8867	69.1984	-1.7278	79.2224	1671840
019	2018-11-04t1249	1541357674.93	adult	71.7983	26.0023	-145.9957	1067.0492	73.8677	62957.6897	198371.1112	3159086.6543	1119.18	-0.77982	294.557	0.80083	279.7978	0.83633	690.135	-0.62716	639.4426	227054.4219	431.7331	0.90334	592.1538	0.69404	9689750	0.4571	182.47	55.3958	55.0693	94.2733	92.4995	31015.918	77.9461	-0.7374	88.2775	1822300
019	2018-11-04t1649	1541372067.02	adult	75.7961	30.0001	-141.9979	1091.021	82.736	70445.692	222248.1648	3817588.1797	1451.72	-0.10896	272.64	0.07619	259.8654	0.11566	820.9941	0.15462	765.9162	302125.8438	383.6789	0.036852	560.9251	0.39023	10014100	0.48078	356.393	55.9805	55.4928	96.1473	92.8858	35382.1914	78.3875	-0.89587	88.814	2056160
019	2018-11-04t2049	1541386467.95	adult	79.7963	34.0003	-137.9976	1171.1814	72.9954	70986.3354	223569.8767	3633887.331	1464	-0.071951	298.16	0.98758	280.3954	0.89863	840.918	0.35993	728.6284	311980.5625	439.004	1.2023	641.105	1.4196	11048900	0.8809	209.331	62.0634	61.4332	111.9758	107.8959	41543.0156	84.9309	-0.045471	99.4402	2299880
019	2018-11-05t0049	1541400867.86	adult	83.7963	38.0003	-133.9977	1171.8482	75.2518	70277.8544	221456.3111	3572231.1376	1394.26	-0.19479	292.544	0.81388	278.4422	0.82861	817.1038	0.32336	744.2328	300694.1875	415.933	0.82263	604.4564	1.1177	10741900	0.65453	403.041	61.7599	61.4613	100.2675	97.6754	36898.4492	83.6593	-0.46936	93.5444	2267760
019	2018-11-05t0449	1541415267.25	adult	87.7961	42.0001	-129.9978	1200.155	85.6953	78904.5735	248616.7223	4416699.492	1100.96	-0.82939	274.785	0.17022	261.6058	0.14216	708.5263	-0.33082	646.9595	291912.8438	395.7421	0.47966	562.0826	0.72704	11297000	0.87389	303.486	59.0279	57.9766	113.9598	110.4863	46951.4414	84.4074	-0.56484	102	2426760
019	2018-11-05t0849	1541429667.99	adult	91.7963	46.0003	-125.9976	1210.4829	76.599	74758.9265	235429.0695	3924110.4898	1441.91	0.019158	297.404	1.0782	283.2902	1.0571	800.9209	0.51334	684.4948	313160.0625	412.891	0.97164	579.7896	1.1187	11605600	1.0092	282.578	62.7659	62.1107	112.6192	108.674	44034.1211	86.5553	-0.45874	101.4892	2449310
019	2018-11-05t1249	1541444053.47	adult	95.7923	49.9963	-122.0017	1219.7274	77.811	78396.9652	246973.2982	4253047.9081	1349.65	-0.14133	284.832	0.63239	277.649	0.84182	738.4794	0.1643	680.1537	302038.0625	373.9892	0.16771	462.2713	-0.38078	11648200	1.0149	316.295	60.8274	60.0379	123.3068	106.8478	50432.4961	85.1004	-0.88207	98.7111	2487540
019	2018-11-05t1649	1541458454.91	adult	99.7927	53.9967	-118.0013	1187.9877	74.9741	72478.6528	228254.7386	3811126.1801	1428.25	0.11428	286.869	0.75852	274.2364	0.72299	792.7925	0.77131	681.4966	300468.3438	393.6147	0.73884	578.6043	1.4537	10850200	0.62201	190.87	64.76	63.9758	118.4267	109.6588	44883.7188	88.4021	-0.61579	101.5584	2449420
019	2018-11-05t2049	1541472852.13	adult	103.7919	57.9959	-114.002	1139.195	74.9367	71902.2407	226525.7183	3822861.6889	1467.62	0.27659	267.512	0.029978	257.2457	0.023611	728.2172	0.3609	591.4252	273809.6562	352.9194	-0.16801	471.8544	-0.00081508	10033000	0.22824	221.532	68.9185	67.738	139.8317	135.0337	52576.7344	94.6595	0.018937	115.3316	2584790
019	2018-11-06t0049	1541487253.46	adult	107.7923	61.9963	-110.0017	1068.3923	75.0714	68634.1299	216432.1805	3670498.9619	1432.62	0.25269	273.121	0.29755	260.8132	0.20266	756.2803	0.73435	647.0682	270748.3438	365.9316	0.2406	499.4696	0.55082	9777180	0.11578	342.171	68.3362	66.985	147.7903	139.4372	52908.9141	96.0975	-0.019971	120.0564	2446300
019	2018-11-06t0449	1541501652.53	adult	111.792	65.996	-106.0019	986.3317	80.4689	64218.6697	202534.8345	3561700.5608	1568.98	0.65479	255.197	-0.39211	245.3364	-0.44532	699.3294	0.36378	582.0577	234275.3438	334.8303	-0.47167	450.4601	-0.10193	8545270	-0.46286	199.003	71.721	70.4943	136.3978	130.034	45693.25	99.376	0.16497	119.0918	2401580
019	2018-11-06t0849	1541516052.48	adult	115.792	69.996	-102.0019	1018.4374	77.2424	65034.689	205062.2581	3520816.2856	1599.83	0.79242	264.953	0.039894	254.6988	-0.016158	687.3196	0.37476	532.8439	233688.6719	357.8902	0.18531	465.2171	0.23949	8989870	-0.22534	369.159	79.0669	75.929	210.3954	204.056	71534.4219	112.5863	1.4894	168.9436	2682740
019	2018-11-06t1249	1541530453.89	adult	119.7924	73.9964	-98.0015	999.7744	77.2568	63072.6016	198812.6316	3401431.1148	1379.26	0.29989	263.893	0.025996	256.8717	0.097428	643.6075	0.10226	536.1684	212390.4844	336.6599	-0.30423	416.1106	-0.46515	8684970	-0.34591	315.143	69.8128	67.3706	193.8307	182.6234	63964.1172	101.7134	0.0092379	142.073	2297610
019	2018-11-06t1649	1541544853.1	adult	123.7922	77.9962	-94.0018	1103.2952	78.1909	64988.4309	204688.267	3407149.3993	1234.99	-0.0045918	261.278	-0.05877	255.4205	0.046423	629.8765	0.082125	547.4302	214158	327.1438	-0.50682	416.4345	-0.38257	8870110	-0.23438	408.82	74.7593	71.0441	224.3223	217.9698	76269.5938	111.4221	0.85304	181.7184	2538000
019	2018-11-06t2049	1541559254.53	adult	127.7926	81.9966	-90.0014	1009.906	77.934	63935.395	201563.9106	3428351.4978	832.83	-0.95977	235.987	-1.0931	231.2662	-1.0177	485.2729	-1.0943	438.3941	162081.1406	297.2094	-1.2627	357.7248	-1.3069	7872530	-0.66971	372.849	74.1494	71.6762	182.8008	162.2511	61055.4766	107.72	0.25232	142.0913	2473620
019	2018-11-07t0049	1541573654.42	adult	131.7926	85.9966	-86.0014	1087.0408	79.4152	65483.3387	206368.5177	3404355.1878	729.524	-1.1698	236.579	-1.0616	230.1142	-1.0698	516.033	-0.74341	499.7546	176483.2812	304.965	-1.0387	454.925	0.4028	8090050	-0.54363	441.401	69.7314	64.2535	319.79	312.6754	109368.1719	107.5796	0.049381	262.4215	2384530
019	2018-11-07t0449	1541588054.57	adult	135.7926	89.9966	-82.0013	1004.67	77.0022	61581.4215	194083.5549	3281370.2049	1400.84	0.57692	252.897	-0.37834	248.1667	-0.27244	542.8702	-0.42909	449.2975	174804.2031	308.6701	-0.92895	364.2656	-1.1186	8129610	-0.50202	300.508	77.4489	75.8261	154.2533	142.4177	49669.5547	106.8796	-0.19217	129.9359	2489670
019	2018-11-07t0849	1541602454.35	adult	139.7925	93.9966	-78.0014	1037.0274	81.1623	65068.1557	205061.1075	3570174.6897	601.051	-1.4028	233.621	-1.1869	231.0735	-1.0418	405.9791	-1.5859	384.0684	138032.9062	293.198	-1.345	337.0729	-1.5746	7930720	-0.56561	324.643	65.9352	63.8279	139.2435	132.7551	47342.7812	101.1375	-0.87939	122.9666	2238300
019	2018-11-07t1258	1541617424.17	adult	143.9508	98.1548	-73.8431	1063.6188	82.98	68365.1718	215480.1549	3815267.4874	627.434	-1.2904	227.4	-1.455	223.306	-1.3997	413.7725	-1.4558	381.5143	147716.7812	291.7038	-1.3938	348.278	-1.3621	8105460	-0.46918	216.86	64.7564	61.7468	149.8101	144.9469	53482.2148	103.0457	-0.84515	132.023	2308180
019	2018-11-07t1654	1541631561.63	adult	147.8779	102.0819	-69.9161	973.003	76.0203	58533.9896	184495.1892	3036123.4901	1386.76	0.72469	257.22	-0.21457	251.2227	-0.17493	530.8365	-0.32459	474.8491	162435.9688	327.3861	-0.42411	410.4561	-0.2193	7866050	-0.54818	438.293	92.3588	87.1674	259.7579	239.9167	79485.9219	141.0036	2.2619	197.3349	2824420
019	2018-11-07t2049	1541645656.89	adult	151.7932	105.9973	-66.0007	936.8048	81.2615	59817.0015	188656.4188	3318362.3244	893.71	-0.5061	245.456	-0.72081	240.6554	-0.66125	475.3943	-0.77901	403.1352	148323.0312	314.9444	-0.78028	367.5804	-0.99519	7656760	-0.61128	251.51	87.1858	82.5122	182.2208	178.6983	56852.8789	139.3862	1.8961	168.3965	2719670
019	2018-11-08t0049	1541660056.15	adult	155.793	109.9971	-62.0009	916.6916	74.0214	53887.412	169898.7009	2735986.5628	839.887	-0.59738	247.569	-0.64815	242.9243	-0.581	455.645	-0.9125	410.9741	128491.875	315.592	-0.78065	366.6792	-1.0093	6971280	-0.85551	321.992	91.0772	85.3174	199.5972	195.2547	56286.3984	146.2321	2.213	180.8341	2564640
019	2018-11-08t0449	1541674456.88	adult	159.7932	113.9973	-58.0007	865.7351	73.8003	50123.8722	158034.3287	2528397.7951	829.133	-0.57539	254.827	-0.36214	250.0353	-0.28955	481.8951	-0.60996	434.2731	126256.5234	326.8002	-0.4883	384.3251	-0.67696	6676480	-0.94	296.859	96.2577	89.6914	205.4891	199.0761	53838.1484	155.9353	2.7139	188.5049	2521950
019	2018-11-08t0849	1541688856.05	adult	163.793	117.997	-54.0009	879.7842	71.3913	50985.5073	160776.432	2539665.823	737.684	-0.77983	252.083	-0.5009	246.1261	-0.48868	462.3846	-0.76017	427.1802	123456.6719	327.7404	-0.48848	384.145	-0.68377	6714490	-0.89861	306.459	97.1267	89.653	217.3485	213.1372	58032.0547	159.4926	2.7204	196.3747	2587070
019	2018-11-08t1249	1541703257.51	adult	167.7934	121.9974	-50.0005	859.2478	69.4419	49228.5684	155272.3848	2387240.1509	455.012	-1.546	255.531	-0.38693	251.5683	-0.28149	391.7758	-1.4398	388.0372	101078.1562	327.151	-0.54316	372.001	-0.93109	6576850	-0.92596	294.737	98.6118	92.3052	199.1487	192.7615	51380.3594	154.6211	2.119	182.0177	2538070
019	2018-11-08t1649	1541717658.72	adult	171.7937	125.9978	-46.0002	669.9526	74.5048	38968.1656	123355.3618	1958893.6428	863.634	-0.32281	261.84	-0.15068	257.4954	-0.052403	462.8947	-0.68024	424.6834	94430.5156	332.5513	-0.42705	384.9034	-0.69653	5337350	-1.341	288.608	103.653	97.1817	205.3094	201.3307	41883.1172	163.6981	2.4964	192.461	2112870
019	2018-11-08t2049	1541732057.63	adult	175.7934	129.9975	-42.0005	780.4182	72.2146	44585.0057	140746.7482	2200826.3202	467.528	-1.4619	253.238	-0.55313	250.8301	-0.38477	383.4501	-1.507	377.2996	89343.8828	323.7172	-0.72493	359.6494	-1.2075	5899190	-1.1205	358.759	100.273	92.9072	209.4711	204.3272	48806.7656	162.9671	2.2101	190.8433	2335860
019	2018-11-09t0049	1541746457.62	adult	179.7934	133.9975	-38.0005	776.4398	70.2304	43779.4608	138166.7755	2136159.8872	458.118	-1.472	254.98	-0.5242	252.2373	-0.36643	381.9856	-1.5209	376.0333	87474.6953	327.5482	-0.66913	361.8013	-1.1979	5831400	-1.1275	340.847	102.893	95.7547	215.5732	208.3749	49366.25	166.3291	2.1782	196.7573	2353170
019	2018-11-09t0449	1541760857.65	adult	183.7935	137.9975	-34.0005	760.6322	69.7957	42999.2358	135724.1756	2083547.4402	450.832	-1.4767	258.675	-0.40945	255.4165	-0.26774	391.0633	-1.4237	386.2774	87989.25	333.1258	-0.5612	370.6916	-1.0548	5818380	-1.1164	372.994	104.799	97.4178	221.4808	215.3598	49833.1797	171.332	2.2505	202.6669	2357250
019	2018-11-09t0849	1541775257.45	adult	187.7934	141.9974	-30.0005	757.738	70.026	42211.8068	133237.1673	2026309.9198	519.235	-1.2429	259.107	-0.44286	255.3833	-0.31855	394.0357	-1.4031	387.9197	87475.9219	335.2843	-0.56074	372.4762	-1.0615	5727570	-1.1379	351.14	105.864	98.0377	221.133	215.3486	49091.5273	171.7325	2.0454	201.7832	2340120
019	2018-11-09t1249	1541789659.03	adult	191.7938	145.9979	-26.0001	755.0597	69.4529	41851.6504	132110.9592	1982423.4336	491.679	-1.3166	264.524	-0.257	260.4657	-0.13783	406.4581	-1.27	397.5466	89014.3281	342.0631	-0.42478	383.8214	-0.87648	5791490	-1.1093	334.898	108.171	100.4919	228.6343	222.0439	50070.9102	175.1421	2.0255	207.5554	2368290
019	2018-11-09t1652	1541804255.19	adult	195.8483	150.0523	-21.9456	760.9762	70.1647	42416.7415	133892.178	2022267.8507	488.207	-1.3189	266.975	-0.20523	262.269	-0.10857	414.0136	-1.1998	407.1574	91911.0156	348.1441	-0.31621	390.829	-0.78413	5924980	-1.067	307.242	108.163	101.0993	223.366	216.2247	49587.2578	173.3305	1.7276	202.6451	2400460
019	2018-11-09t2049	1541818457.68	adult	199.7935	153.9975	-18.0005	758.1121	69.4353	41734.184	131722.2947	1967317.3466	523.217	-1.1904	271.688	-0.051842	266.3137	0.02392	422.3261	-1.1156	414.4702	92489.4219	355.6637	-0.16651	397.2548	-0.7023	5936380	-1.0695	353.001	111.057	103.8571	223.7931	219.6693	49010.6836	178.5305	1.8044	206.6235	2426590
019	2018-11-10t0049	1541832858.16	adult	203.7936	157.9976	-14.0003	768.9098	68.1622	41511.4532	131023.6231	1915906.044	533.214	-1.1479	275.998	0.084161	270.3097	0.15442	426.7817	-1.0835	419.1743	93038.4141	361.8666	-0.05757	402.5235	-0.64353	6001030	-1.0599	341.095	113.219	104.6362	233.4112	227.9292	50883.6328	185.0134	1.936	214.5565	2461730
019	2018-11-10t0449	1541847257.79	adult	207.7935	161.9975	-10.0005	717.0339	67.765	39808.5677	125713.7658	1894236.4261	514.268	-1.2099	279.284	0.17617	274.2748	0.28472	423.6287	-1.1508	418.8495	88538.4062	364.4695	-0.050775	403.437	-0.67085	5814980	-1.1287	343.59	116.402	106.6381	234.7472	229.3639	49062.1562	193.4941	2.1543	220.0318	2423600
019	2018-11-10t0849	1541861657.24	adult	211.7933	165.9974	-6.0006	700.9639	67.6865	38302.3988	120995.1765	1818864.2421	479.356	-1.3405	284.635	0.35815	279.442	0.46754	431.1575	-1.0782	427.7311	86662.6562	370.1037	0.039597	411.2382	-0.5572	5705510	-1.1815	354.699	120.384	110.3397	246.4466	242.5581	49535.7656	200.9269	2.3051	232.0327	2413100
019	2018-11-10t1249	1541876060.17	adult	215.7942	169.9982	-1.9998	689.1841	67.3448	37889.1132	119696.7614	1784361.9261	513.591	-1.2091	284.832	0.30852	280.2041	0.44449	437.2097	-1.022	432.4958	87004.7266	370.7197	-0.0059763	414.9292	-0.51816	5648790	-1.2184	343.77	121.331	110.4417	257.3321	252.4138	51209.082	205.2775	2.3003	240.2391	2406240
019	2018-11-10t1649	1541890458.67	dead	219.7937	173.9978	1.9998	676.8241	67.5086	36664.5545	115849.6952	1729006.6913	511.803	-1.213	289.985	0.46653	284.8789	0.58586	437.2578	-1.0454	431.1445	83953.5078	378.4757	0.139	418.1844	-0.47973	5565690	-1.2642	366.538	124.611	113.4395	260.2742	254.7579	49972.6523	210.3886	2.3141	242.6239	2391650
022	2018-11-01t1401	1541099225.75	egg	-1.8979	-57.7978	-217.7944	167.7405	28.8549	3179.6573	10119.3078	56659.9931	0	1332.5244	0	-0.53657	0	-0.55962					0	-0.47504	0	-0.30588	0	117639.2214	0	0	0				0	-0.52544	0	0
022	2018-11-01t1749	1541112890.87	larva	1.8979	-54.0019	-213.9985	185.1415	28.8803	3606.1013	11449.8096	65201.9075	0	0.83386	0	-0.71686	0	-0.73111					0	-0.67095	0	-0.57296	0	3.8965	0	0	0				0	-0.65	0	0
022	2018-11-01t2149	1541127290.82	larva	5.8979	-50.0019	-209.9985	157.2032	28.9296	2987.7896	9526.8569	53380.5664	0	-0.26097	0	-0.91563	0	-0.92019					0	-0.88568	0	-0.85984	0	0.42875	0	0	0				0	-0.78959	0	0
022	2018-11-02t0149	1541141690.46	larva	9.8978	-46.002	-205.9986	158.9535	26.5275	2850.4583	9069.7534	47442.5165	309.447	0.6825	237.718	1.4498	238.1191	1.4929	301.7465	-0.039253	300.3416	4827.9443	278.8349	1.1299	295.4287	1.0948	374406	-0.0046019	99.1703	59.9737	59.692	90.8305	90.2571	1453.2872	79.0496	1.0985	87.3935	94458.6
022	2018-11-02t0549	1541156090.54	larva	13.8978	-42.002	-201.9986	156.1958	28.6367	2927.7224	9338.3868	51671.637	0	-1.0156	0	-1.346	0	-1.3299					0	-1.345	0	-1.4499	0	-1.1454	0	0	0				0	-1.101	0	0
022	2018-11-02t0949	1541170489.99	larva	17.8977	-38.0021	-197.9987	294.7391	26.9587	5835.8561	18416.1149	100528.3575	427.048	0.15187	288.162	1.7885	287.1023	1.85	407.9245	0.075835	406.7847	13053.585	365.0332	1.5452	395.3039	1.3647	918085	-0.67279	105.295	57.8153	57.7585	90.6385	89.3557	2900.4324	76.8409	0.91128	86.1826	184199
022	2018-11-02t1349	1541184892.42	larva	21.8984	-34.0015	-193.9981	326.0777	37.8017	8797.9029	27803.8495	213965.9946	378.623	-0.33983	245.304	1.1567	243.9221	1.2218	333.5975	-0.52438	329.3336	16012.6787	297.753	0.79932	321.4964	0.52043	1160780	-0.9281	109.226	61.8331	61.5437	94.9913	93.4756	4559.583	81.3586	0.97764	90.1377	292594
022	2018-11-02t1749	1541199291.84	larva	25.8982	-30.0016	-189.9982	468.2248	38.9302	14449.3771	45606.4927	378837.8988	524.193	-0.21163	296.716	1.6747	294.2158	1.7507	438.1156	-0.18393	433.3837	34173.0156	378.191	1.3689	418.2621	1.0464	2290350	-0.40457	109.7	59.9058	59.7575	94.0557	92.2468	7336.3457	79.8409	0.86302	89.159	462413
022	2018-11-02t2149	1541213690.51	larva	29.8978	-26.002	-185.9986	536.9277	36.1326	15399.9108	48564.6851	369273.6701	489.613	-0.56722	287.911	1.4413	281.9889	1.4854	439.1528	-0.37621	435.2991	36449.6797	378.7912	1.2189	421.9664	0.82041	2372390	-0.77018	106.246	59.4431	59.0901	94.2155	93.2999	7819.8853	79.9765	0.79355	89.7921	489812
022	2018-11-03t0149	1541228089.82	larva	33.8976	-22.0022	-181.9988	810.5454	59.2648	37095.377	117021.7222	1416180.7422	531.373	-0.69325	227.848	0.46227	220.4659	0.48599	430.0247	-0.61553	422.8775	84284.8438	339.642	0.65691	399.5511	0.36563	4446220	0.35002	130.055	52.3807	52.0131	86.7323	85.1162	16999.5234	72.1758	0.42055	81.0545	1022160
022	2018-11-03t0549	1541242489.98	larva	37.8977	-18.0021	-177.9987	851.5201	50.3354	34949.2238	110019.4062	1231118.0792	959.585	0.10293	232.53	0.33985	218.032	0.26961	673.9594	0.46999	660.5328	124682.4766	346.3499	0.52963	481.11	0.80537	4290180	-0.17739	255.825	54.076	53.7086	88.4663	84.9685	16366.2715	73.0168	0.33464	81.8051	997702
022	2018-11-03t0949	1541256890.45	larva	41.8978	-14.002	-173.9986	929.5937	54.315	39215.9609	123437.8768	1421299.0204	1172.19	0.347	252.26	0.44492	242.9899	0.47391	713.9197	0.50089	679.9239	147781.375	326.0935	0.086475	462.1282	0.36442	5212200	0.047817	156.69	60.3937	60.0005	96.634	94.67	20003.2305	81.294	0.58107	91.0172	1247860
022	2018-11-03t1349	1541271291.95	larva	45.8982	-10.0016	-169.9982	826.0167	57.9269	40135.9494	126650.059	1604968.335	1323.09	0.43683	254.989	0.27865	245.541	0.32178	796.082	0.75864	740.8435	167973.3125	315.1837	-0.29934	484.4022	0.28327	5370070	-0.2238	118.785	65.2302	64.9766	100.3761	99.4471	21179.3516	85.8874	0.72761	95.6193	1373750
022	2018-11-03t1749	1541285690.12	larva	49.8977	-6.0021	-165.9987	951.3359	53.1122	42877.1898	135108.7853	1603350.1082	1660.33	0.90156	252.035	0.001209	239.7467	0.0068511	812.3109	0.67118	704.6876	183582.25	334.5257	-0.32897	447.2259	-0.36235	5690690	-0.38722	187.262	63.6974	63.381	99.7903	98.191	22552.6055	84.4417	0.58127	94.3988	1438220
022	2018-11-03t2149	1541300091.21	larva	53.898	-2.0018	-161.9984	1020.5323	54.2592	46269.613	145704.6642	1765290.7722	926.27	-0.77416	205.29	-1.1499	197.2339	-1.0725	569.5807	-0.78819	541.4218	138977.6875	276.4141	-1.3104	371.2781	-1.2979	4997170	-1.0724	208.172	56.0319	55.8155	91.4213	89.4928	22306.8086	76.0254	-0.15432	85.5853	1363930
022	2018-11-04t0149	1541314504.2	adult	57.9016	2.0018	-157.9948	980.7449	62.7716	47115.1375	148402.3813	1913291.618	1516.62	0.30013	281.072	0.43151	265.4039	0.39727	798.9526	0.24842	702.8877	198140.2344	385.3429	0.14212	562.2837	0.48925	6957390	-0.24411	136.499	65.6394	65.277	101.6983	100.4099	25221.1758	86.5243	0.70422	96.2792	1624770
022	2018-11-04t0449	1541328905.19	adult	61.9019	6.0021	-153.9945	1060.1234	60.0613	52314.8267	164749.2053	2180858.2509	1284.95	-0.27788	273.01	0.18439	263.2548	0.30857	700.6562	-0.40111	635.3259	192680.4688	374.7215	-0.0849	505.1252	-0.18486	7494130	-0.19725	149.515	67.7144	67.3586	103.7121	101.9508	28520.8281	89.0098	0.9839	97.821	1858760
022	2018-11-04t0849	1541343302.17	adult	65.9011	10.0012	-149.9954	991.6097	64.1355	50707.1427	159799.7962	2173561.4017	1184.03	-0.56516	273.997	0.17368	258.5027	0.1398	742.717	-0.28621	662.9244	197562.7344	380.0272	-0.035403	569.1627	0.44042	7283380	-0.51063	281.326	63.1844	62.8708	100.3971	98.4113	26705.623	84.7547	0.4558	94.2958	1679570
022	2018-11-04t1249	1541357700.01	adult	69.9005	14.0006	-145.996	1075.9309	62.6731	54196.9431	170641.9313	2311640.5678	1107.49	-0.78213	271.545	0.069893	261.8015	0.2182	691.9031	-0.60592	638.0055	197192.3906	364.8739	-0.32261	480.6548	-0.53183	7719740	-0.45689	159.58	65.5063	65.2057	104.5433	102.6096	29794.8477	87.8832	0.8202	98.1134	1862280
022	2018-11-04t1649	1541372091.7	adult	73.8982	17.9983	-141.9983	1059.6825	65.8436	56297.4572	177310.7584	2549630.7339	1516.53	0.029932	303.493	1.1134	282.1686	0.93544	918.139	0.6992	811.8931	270851	438.2381	1.0577	701.2291	1.9406	8949400	0.014908	386.749	67.6795	67.3182	105.6106	103.1603	31155.1172	89.8498	1.021	99.8989	1995730
022	2018-11-04t2049	1541386492.45	adult	77.8984	21.9985	-137.9981	1060.0445	65.3168	53028.9375	167024.5231	2261869.5061	2054.33	1.1813	299.421	1.0151	284.8736	1.0637	886.6821	0.59698	757.6564	247384.2969	403.5977	0.45123	525.2311	0.0098902	8337060	-0.39883	377.269	70.7875	68.9276	160.7054	157.3419	44836.8047	96.1497	1.8859	144.3132	1971010
022	2018-11-05t0049	1541400892.39	adult	81.8984	25.9985	-133.9981	1020.8433	63.5386	54021.6076	170351.1021	2383772.0592	1611.74	0.26881	307.535	1.35	293.21	1.4155	841.397	0.42496	742.3363	238956.75	415.7568	0.77411	544.4444	0.31844	8706020	-0.30288	228.919	67.7251	67.4001	107.1165	104.8694	30421.0898	90.7911	0.79436	100.9939	1917230
022	2018-11-05t0449	1541415291.89	adult	85.8982	29.9984	-129.9982	1107.8167	66.2658	58562.3672	184423.3176	2618299.5257	1512.82	0.09757	280.56	0.37836	267.8936	0.40052	777.1609	0.11265	643.6815	238588.4062	375.3444	-0.0089557	497.1399	-0.17301	8607020	-0.41136	290.721	67.4549	66.6436	129.6501	111.484	39802.5742	90.7807	0.5497	103.2618	2069380
022	2018-11-05t0849	1541429692.64	adult	89.8984	33.9986	-125.998	583.3571	86.1473	37779.9664	120460.5545	2039266.2982	555.433	-2.0962	275.882	0.22661	268.5587	0.43208	473.2168	-2.0758	467.4711	93696.9219	376.8619	0.10308	451.7966	-0.67505	5435980	-1.9914	179.877	70.0838	69.3465	118.7454	115.7234	23511.5938	96.2207	1.137	109.8314	1380930
022	2018-11-05t1249	1541444078.55	adult	93.8945	37.9947	-122.0019	1040.289	65.886	55968.051	176339.4477	2541093.6083	1847.67	1.0362	299.074	1.1664	286.2489	1.1872	846.5318	0.96908	678.9518	248880.3438	394.2915	0.60428	561.6984	0.96793	8764060	-0.39575	254.632	69.3896	68.9605	108.8942	106.6713	32014.8828	92.6246	0.33369	102.758	2033390
022	2018-11-05t1649	1541458480.04	adult	97.8949	41.9951	-118.0015	1072.2826	68.1034	57265.3229	180377.1488	2607465.9261	1282.67	-0.27119	278.095	0.39027	264.9916	0.31773	730.1214	0.17047	638.52	219036.4219	377.9053	0.31772	544.9756	0.89385	8337860	-0.61209	344.906	70.3754	69.9185	109.8879	107.4783	32966.3672	93.1483	0.16469	103.7655	2110000
022	2018-11-05t2049	1541472877.01	adult	101.8941	45.9943	-114.0024	1023.5919	66.4723	57863.4723	182381.1909	2715849.1083	1970.02	1.4993	302.028	1.3929	290.573	1.4372	802.6724	0.93424	602.0802	243209.75	384.9269	0.58913	519.9139	0.67484	9138770	-0.21658	261.103	78.6383	76.3765	196.5503	193.252	59554.7344	107.421	1.8789	167.9992	2379440
022	2018-11-06t0049	1541487278.67	adult	105.8945	49.9947	-110.0019	1039.8902	64.8517	56792.5397	178937.7626	2602333.8577	1559.71	0.5437	279.884	0.55525	269.0766	0.54986	737.5739	0.51138	607.6171	219797.0312	364.1583	0.16597	460.4171	-0.10144	8324580	-0.60215	172.985	71.4506	70.5591	124.6165	121.2799	37135.7305	98.5833	0.41705	114.2864	2125150
022	2018-11-06t0449	1541501677.59	adult	109.8942	53.9944	-106.0022	1014.1547	66.0093	55024.3089	173406.4762	2495492.1362	1475.94	0.39644	272.04	0.28159	261.0772	0.23303	726.2461	0.53979	596.8417	209885.125	352.9631	-0.034568	495.993	0.57506	7837460	-0.81914	341.668	68.8232	68.1839	111.5438	109.0544	32236.1562	92.7247	-0.5556	104.1461	1982800
022	2018-11-06t0849	1541516077.47	adult	113.8942	57.9944	-102.0022	951.6509	67.9235	53989.6848	170267.9336	2554180.5885	960.774	-0.82982	245.986	-0.74487	239.2503	-0.69568	563.1813	-0.75609	505.9904	159380.3125	310.6666	-1.0443	397.0561	-0.88781	6948850	-1.2216	240.803	69.7109	68.4222	154.7875	148.7959	43804.8594	95.334	-0.43331	120.8079	1969260
022	2018-11-06t1249	1541530479.05	adult	117.8947	61.9948	-98.0018	1087.8385	69.3031	58826.3868	185292.3615	2707893.4494	979.062	-0.7255	238.881	-1.0094	234.0305	-0.90925	518.0445	-1.0391	464.8579	160075.75	298.2201	-1.3117	369.6383	-1.2478	7362080	-0.9894	406.352	57.8807	57.0164	106.506	102.0899	32910.3438	82.8397	-2.0492	96.6253	1783830
022	2018-11-06t1649	1541544878.32	adult	121.8944	65.9946	-94.002	911.4327	73.0333	52903.8308	166803.1086	2608060.5622	674.134	-1.4315	218.378	-1.8366	214.4384	-1.7649	432.5754	-1.6844	400.142	119823.3906	269.3396	-2.0233	329.8489	-1.8363	6044260	-1.5765	287.051	66.0696	65.2879	112.1143	108.8983	31055.6719	91.8686	-1.1723	104.4752	1828680
022	2018-11-06t2049	1541559279.95	adult	125.8949	69.9951	-90.0015	924.8639	63.7633	49090.3617	154748.5391	2178099.658	1154.28	-0.17747	275.478	0.54662	271.4402	0.76739	529.3038	-0.74894	458.0095	136560.375	331.5164	-0.36352	388.283	-0.80761	7082810	-1.0501	298.951	78.8111	78.0659	131.5346	127.9986	33935.9375	107.7337	0.34835	121.1527	2026310
022	2018-11-07t0049	1541573679.79	adult	129.8949	73.995	-86.0016	924.196	60.0974	45725.0773	144097.5749	1901834.845	1220.91	0.041942	257.628	-0.18324	253.9624	-0.0053536	513.2753	-0.80533	423.7811	123186.0781	310.0273	-0.90514	360.2366	-1.2327	6181010	-1.4249	203.391	81.2849	80.0147	135.2068	132.1813	32449.6367	111.0858	0.48935	126.3347	1950190
022	2018-11-07t0449	1541588079.92	adult	133.8949	77.9951	-82.0015	1008.689	64.3332	52565.6751	165661.1588	2291971.24	759.366	-1.0681	238.929	-0.95916	236.1931	-0.79949	428.5074	-1.4792	392.3791	118268.0312	293.4797	-1.3339	334.1247	-1.6494	6582260	-1.203	158.724	76.2178	75.5109	127.6794	125.2681	35239.5195	105.7896	-0.21892	119.8956	2099720
022	2018-11-07t0849	1541602479.77	adult	137.8949	81.995	-78.0016	892.1134	63.654	45041.2933	141918.8374	1936772.8043	712.24	-1.1414	245.945	-0.66944	243.2946	-0.49347	441.2279	-1.2995	410.2692	104571.0156	306.9115	-0.97385	355.2272	-1.263	5812420	-1.4977	300.662	78.8448	76.8526	142.3396	138.9177	33734.4961	113.7742	0.36615	132.4767	1863340
022	2018-11-07t1258	1541617449.77	adult	142.0532	86.1534	-73.8433	636.0907	109.2265	44011.5147	141549.5596	2685397.9224	637.485	-1.2851	222.825	-1.6425	219.2971	-1.5718	396.5481	-1.6388	373.4501	91206.0625	277.9304	-1.7638	315.7805	-1.9481	5109150	-1.7493	176.856	71.787	69.5372	136.9547	134.437	31499.5898	105.8103	-0.53388	125.4517	1646010
022	2018-11-07t1654	1541631587.19	adult	145.9802	90.0804	-69.9162	383.3161	101.5864	23587.8154	77938.7379	1342774.8836	490.157	-1.6234	230.233	-1.3412	228.5264	-1.1748	367.3202	-1.8538	355.9252	45547.707	281.6423	-1.676	322.4434	-1.8261	2844530	-2.6355	181.013	71.5365	68.2623	136.6971	133.8903	16950.4434	110.1699	-0.29239	128.6975	883834
022	2018-11-07t2049	1541645682.58	adult	149.8956	93.9958	-66.0008	527.3489	118.9698	38837.3016	127798.4257	2538725.1054	541.635	-1.4522	233.535	-1.2147	231.7867	-1.0459	375.9692	-1.7295	350.7168	76321.75	293.5233	-1.366	326.3673	-1.7562	4723470	-1.8045	194.138	77.8134	75.4839	144.7978	142.5513	29393.9531	116.66	0.10924	134.7862	1573850
022	2018-11-08t0049	1541660081.69	adult	153.8954	97.9956	-62.0011	598.4227	85.3017	35357.7951	112906.8106	1767787.3348	523.232	-1.4634	239.582	-0.97574	238.0041	-0.78899	378.2874	-1.672	363.4548	69983.1641	297.0602	-1.2881	326.9677	-1.7501	4429630	-1.8669	183.53	78.1397	75.3571	149.5233	147.4734	27661.8203	120.1562	0.23566	140.7621	1444730
022	2018-11-08t0449	1541674482.41	adult	157.8956	101.9958	-58.0009	531.9908	129.1167	37180.1101	123604.8553	2491343.9356	477.311	-1.5525	233.441	-1.2525	230.9807	-1.1213	353.3977	-1.8769	341.2762	68912.5469	294.6302	-1.3811	321.5729	-1.8602	4532720	-1.774	188.211	77.7724	75.4586	149.9716	147.1704	29244.4609	119.1347	0.0010427	140.4661	1510110
022	2018-11-08t0849	1541688881.45	adult	161.8953	105.9955	-54.0011	550.3284	91.2385	35370.468	112871.2852	1986486.3511	492.668	-1.4812	223.13	-1.7148	220.9222	-1.5945	338.9176	-1.9958	320.5596	62360.8398	273.6408	-2.0097	303.2469	-2.2249	4100000	-1.8865	182.908	73.4882	69.8655	145.3764	142.0616	26749.2578	116.5607	-0.33557	136.3309	1350340
022	2018-11-08t1249	1541703283.2	adult	165.8958	109.996	-50.0006	550.6233	89.2301	35476.6772	113382.0275	1980854.1291	517.875	-1.3802	217.15	-1.9969	214.1686	-1.922	335.9525	-2.0121	320.1376	62151.2188	270.1261	-2.1491	303.1443	-2.2463	4014240	-1.8698	186.666	73.8386	70.183	147.4861	145.2665	27284.9316	117.2264	-0.41652	139.1297	1364980
022	2018-11-08t1649	1541717684.46	adult	169.8962	113.9963	-46.0003	550.2665	89.3951	35492.2074	113140.4101	1994936.7606	429.624	-1.6067	224.918	-1.7022	222.9752	-1.5648	328.4612	-2.0836	318.0174	60765.3164	276.8663	-2.0009	304.1866	-2.2485	4154910	-1.7757	187.477	74.9528	70.9671	152.4199	150.3933	28197.6816	120.0718	-0.34552	142.7906	1384600
022	2018-11-08t2049	1541732083.38	adult	173.8959	117.996	-42.0006	551.2562	87.3464	35614.6845	113670.1705	1982815.7984	412.474	-1.6364	215.81	-2.1297	213.1406	-2.0381	318.9626	-2.1873	308.901	59327.0469	269.0356	-2.2743	297.4009	-2.4061	3995510	-1.7933	199.167	74.4301	70.2246	152.588	149.9401	28381.3652	120.1477	-0.46287	142.9106	1378000
022	2018-11-09t0049	1541746483.45	adult	177.8959	121.996	-38.0006	552.562	87.584	35478.4605	113037.501	1970861.801	439.578	-1.5357	223.017	-1.8681	220.8911	-1.7365	322.7394	-2.1592	314.6263	59706.7891	275.6096	-2.1387	303.239	-2.3233	4110200	-1.7204	200.321	76.3921	71.6578	161.155	159.1188	29813.6699	125.7993	-0.22542	150.4584	1407910
022	2018-11-09t0449	1541760883.45	adult	181.8959	125.996	-34.0006	527.7133	85.5019	33939.5752	108195.2866	1890093.4913	414.798	-1.5975	217.326	-2.1699	214.5049	-2.0731	321.851	-2.193	313.257	56967.6211	272.766	-2.2824	301.9141	-2.3909	3843840	-1.7849	213.806	77.0322	71.9279	163.6677	160.4439	28969.1797	127.5749	-0.24376	152.8497	1362470
022	2018-11-09t0849	1541775283.09	adult	185.8958	129.9959	-30.0007	540.3956	74.6211	31625.3776	100503.5609	1577787.2352	394.191	-1.6532	226.856	-1.8189	224.2033	-1.6943	326.4116	-2.1714	322.2891	53857.9102	285.1069	-1.9871	312.2377	-2.2337	3732460	-1.8013	225.796	78.7835	72.448	178.514	175.3806	29454.8086	136.3874	0.13719	165.4922	1296230
022	2018-11-09t1249	1541789684.89	adult	189.8963	133.9964	-26.0002	564.5983	70.2855	28715.612	91874.0343	1235158.2308	368.703	-1.7281	230.865	-1.7024	228.2209	-1.5664	329.5063	-2.1672	326.8044	49096.4375	289.4738	-1.9203	316.9596	-2.1849	3434570	-1.8786	237.481	81.7616	75.1305	185.0296	182.8739	27569.418	142.6597	0.34972	172.8997	1216370
022	2018-11-09t1652	1541804281.18	adult	193.9508	138.051	-21.9456	581.0014	71.6419	31268.7527	99571.2404	1409735.2835	375.732	-1.7035	217.868	-2.3379	213.9185	-2.2714	325.0116	-2.2608	320.644	53301.8984	277.5867	-2.3254	309.7797	-2.3797	3570640	-1.8241	277.654	77.8951	71.1124	188.1371	184.7448	30854.4785	139.1836	0.027919	174.4332	1276620
022	2018-11-09t2049	1541818483.44	adult	197.8959	141.996	-18.0006	499.4674	89.7107	34111.7919	108893.7554	2005500.3796	400.803	-1.6189	223.873	-2.1392	219.4556	-2.0803	335.6619	-2.1782	331.5382	59747.8125	288.0091	-2.0794	319.7887	-2.2302	3965910	-1.6958	264.641	79.9525	72.1917	204.9734	200.203	36485.2734	146.0371	0.25359	186.7766	1416360
022	2018-11-10t0049	1541832884.12	adult	201.8961	145.9962	-14.0004	489.8284	82.7915	31597.5979	100663.5099	1749264.7156	408.041	-1.5937	235.064	-1.7075	231.8868	-1.5731	339.8866	-2.1745	336.1268	56081.2812	297.3188	-1.8675	326.4428	-2.146	3857170	-1.7295	282.296	81.9195	73.4892	212.7403	208.6942	35102.1484	150.9593	0.36858	191.3614	1344220
022	2018-11-10t0449	1541847283.55	adult	205.8959	149.9961	-10.0005	520.5587	68.1443	28589.6544	91264.1799	1316552.4849	381.734	-1.6949	223.594	-2.2816	218.8706	-2.2264	333.9339	-2.3029	330.3625	50090.0898	286.793	-2.2142	321.1553	-2.2988	3344290	-1.9018	261.686	80.4075	71.9882	214.6275	210.8196	32194.127	154.971	0.43109	197.7169	1202660
022	2018-11-10t0849	1541861683.01	adult	209.8958	153.9959	-6.0007	521.9125	69.6366	28970.477	92409.9375	1347487.9441	394.835	-1.656	228.767	-2.1033	223.4394	-2.066	351.5364	-2.1239	347.3602	53433.5391	297.3747	-1.9542	335.8767	-2.0428	3467200	-1.8788	302.872	82.3172	73.0457	224.6402	220.7987	34145.3164	162.6634	0.65639	203.9558	1247600
022	2018-11-10t1249	1541876086.35	adult	213.8967	157.9968	-1.9998	505.0371	68.4433	27526.0395	88007.6546	1256931.1964	396.398	-1.6592	230.064	-2.0806	224.8265	-2.0345	353.2574	-2.1504	350.295	51222.3164	297.4073	-1.9804	338.4645	-2.0202	3317520	-1.9394	293.404	82.6869	73.7538	233.0492	228.6232	33792.1328	164.1642	0.59399	213.2524	1192340
022	2018-11-10t1649	1541890484.61	dead	217.8962	161.9964	1.9998	486.0348	78.8167	27625.0345	88178.9742	1364209.4405	399.988	-1.6532	244.2	-1.4402	239.0871	-1.3734	356.9939	-2.1461	353.4177	51764.1172	312.8571	-1.5452	343.7902	-1.8986	3529170	-1.8972	295.126	85.2959	73.9193	236.5418	233.2153	34298.5625	170.9486	0.75271	218.2584	1232700
023	2018-11-01t1401	1541099233.86	egg	-1.8979	-49.7959	-237.7947	156.6977	28.2829	2925.839	9322.2925	51213.6958	0	1332.5246	0	-0.53657	0	-0.55962					0	-0.47504	0	-0.30588	0	117639.2302	0	0	0				0	-0.52544	0	0
023	2018-11-01t1749	1541112898.99	larva	1.8979	-46	-233.9989	156.3429	27.2738	2879.9619	9167.5286	49186.5907	0	0.83386	0	-0.71686	0	-0.73111					0	-0.67095	0	-0.57296	0	3.8965	0	0	0				0	-0.65	0	0
023	2018-11-01t2149	1541127298.9	larva	5.8979	-42.0001	-229.9989	153.53	27.3747	2852.7453	9087.3852	49071.2243	0	-0.26097	0	-0.91563	0	-0.92019					0	-0.88568	0	-0.85984	0	0.42876	0	0	0				0	-0.78959	0	0
023	2018-11-02t0149	1541141698.54	larva	9.8978	-38.0002	-225.999	162.6971	19.2998	2016.7398	6388.6053	23508.0876	253.575	0.43195	185.495	0.88419	185.7183	0.9181	243.5688	-0.35048	242.8226	2922.8252	224.2954	0.69177	237.5922	0.65495	211650	-0.23547	115.812	49.9524	49.6621	84.9427	81.6887	1019.312	68.174	0.8182	79.3845	56995.7
023	2018-11-02t0549	1541156098.6	larva	13.8978	-34.0001	-221.999	153.8841	27.9639	2885.6754	9200.398	50386.542	0	-1.0156	0	-1.346	0	-1.3299					0	-1.345	0	-1.4499	0	-1.1454	0	0	0				0	-1.101	0	0
023	2018-11-02t0949	1541170498.04	larva	17.8977	-30.0003	-217.9991	320.2407	41.6077	9998.1409	31657.8513	273540.1821	349.958	-0.10392	199.691	0.75368	193.0713	0.73479	311.2767	-0.43148	308.5159	16808.9434	273.9347	0.76209	301.0032	0.62086	1065550	-0.5227	119.572	56.6859	56.4119	89.3718	87.4658	4826.0771	75.4284	0.87103	84.5046	302476
023	2018-11-02t1349	1541184900.61	larva	21.8984	-25.9996	-213.9984	396.8178	41.2828	12049.4495	38053.1681	318903.8487	434.878	-0.17055	223.917	0.8958	218.8184	0.91098	369.9834	-0.33454	367.0888	24048.9199	318.0312	0.98019	356.1415	0.7989	1442250	-0.67148	95.0734	48.8841	48.4325	83.2803	82.1719	5413.2197	69.2783	0.61327	77.5059	314863
023	2018-11-02t1749	1541199299.86	larva	25.8982	-21.9998	-209.9986	502.1841	45.1845	16997.2995	53659.7754	489249.3905	401.392	-0.5532	229.22	0.81318	225.2146	0.85629	352.0671	-0.63132	347.8895	32038.1094	308.7391	0.72469	338.1461	0.38959	2072610	-0.58593	154.745	59.0764	58.6293	95.196	91.6621	8662.835	79.8942	0.86473	88.211	534168
023	2018-11-02t2149	1541213698.56	larva	29.8978	-18.0002	-205.999	429.3302	41.6547	14610.4415	46151.0916	421904.6589	463.496	-0.63529	250.884	0.94498	241.4169	0.93269	401.5712	-0.57142	398.4769	31322.5508	358.8844	1.0263	390.7415	0.559	1948870	-1.097	145.406	57.1215	56.8784	91.5975	89.601	7144.6016	77.2265	0.69871	86.1551	443720
023	2018-11-03t0149	1541228097.99	larva	33.8977	-14.0003	-201.9991	645.2602	46.0882	23780.9385	74985.3013	733790.4501	503.709	-0.7615	292.947	1.3827	284.1602	1.4022	460.435	-0.45735	456.1792	58014.8125	398.984	1.2579	443.6764	0.74355	3690260	-0.19612	257.619	63.3577	62.9637	99.0501	96.1852	12480.3184	83.6113	0.84887	92.489	798118
023	2018-11-03t0549	1541242498.14	larva	37.8977	-10.0003	-197.9991	833.6844	50.1086	34298.2065	108044.7664	1174104.5072	1352.35	1.0271	308.711	1.4834	297.5898	1.4858	774.9148	0.9969	709.876	140259.5781	431.6692	1.4386	504.2118	1.0083	5587970	0.70759	250.709	61.2989	61.0197	96.4819	94.1129	17463.2324	81.6121	0.69012	90.5283	1109570
023	2018-11-03t0949	1541256898.58	larva	41.8978	-6.0002	-193.999	884.3448	52.046	39109.1039	123244.3305	1435528.6445	2718.15	3.8343	268.394	0.70446	250.0956	0.59047	1124.8258	2.6556	1020.2246	232838.9375	365.6636	0.53299	488.384	0.60161	5529450	0.25329	119.947	63.694	63.3984	98.2016	97.0191	20327.7285	84.3149	0.72268	93.7003	1312220
023	2018-11-03t1349	1541271300.08	larva	45.8982	-1.9997	-189.9986	982.0035	55.892	47119.241	148447.5929	1875812.4903	2320.3	2.5987	288.926	0.87289	254.5762	0.48343	1342.1771	3.6362	1275.7415	332859.9375	471.4326	1.588	651.8691	1.845	7148320	0.87433	207.86	60.1296	59.7521	96.977	95.0991	24050.3008	81.4707	0.48237	90.5936	1487670
023	2018-11-03t1749	1541285698.17	adult	49.8977	1.9997	-185.9991	1393.0343	67.1385	64771.3077	203911.0573	2716340.995	2652.34	2.9687	274.081	0.43289	256.7466	0.34835	1216.9138	2.8105	1057.5063	414967.625	434.8711	0.98862	594.8971	1.063	9326420	1.7531	256.59	55.9098	55.435	94.9035	91.3418	32362.1016	77.9767	0.12875	87.9152	1902500
023	2018-11-03t2149	1541300099.4	adult	53.898	6.0001	-181.9988	1175.4168	69.6659	66674.9181	209994.8776	3196689.3325	2490.7	2.4367	287.154	0.61941	263.8112	0.41177	1163.8298	2.3555	1007.1129	406176.625	443.8725	1.0519	655.0712	1.5253	10011600	1.7597	304.587	52.9757	52.4591	92.0583	89.1121	32128.3516	74.9351	-0.24423	85.2154	1847000
023	2018-11-04t0149	1541314512.95	adult	57.9018	10.0038	-177.995	1144.7591	69.0738	65804.8051	207340.6264	3170379.7401	2259.48	1.8093	304.445	0.99067	279.2348	0.74129	1157.3248	2.1393	1027.4938	398119.75	461.3099	1.2907	686.5993	1.758	10470800	1.6696	289.635	60.7853	60.5234	97.4541	95.1926	33524.2188	81.6316	0.2323	91.5691	2090590
023	2018-11-04t0449	1541328913.62	adult	61.902	14.004	-173.9948	1100.0441	72.7308	66616.4801	209962.7947	3373902.2643	2058.39	1.2865	309.456	1.146	286.759	0.96014	1067.9032	1.5506	912.8651	371630.3125	461.1381	1.3073	744.1622	2.3073	10760700	1.5272	203.111	65.1655	64.8591	101.9851	100.0389	35490.8008	86.5944	0.71174	96.335	2266000
023	2018-11-04t0849	1541343310.56	adult	65.9011	18.0032	-169.9957	1241.2449	76.8814	74254.5913	233839.7795	3807097.5067	2610.4	2.3265	292.354	0.70355	269.5027	0.47743	1143.2595	1.8742	905.0805	443584.6875	428.2815	0.78782	681.8922	1.6397	11333700	1.5717	159.287	61.3261	60.4238	110.7303	108.2358	42963.3555	85.1755	0.51049	100.8451	2377430
023	2018-11-04t1249	1541357710.8	adult	69.9012	22.0032	-165.9956	1176.3684	81.3026	77023.2632	242943.2542	4257854.6673	2351.51	1.7648	300.229	0.96613	273.9446	0.62636	1153.1566	1.9677	901.7893	463568.9375	447.1214	1.157	738.4711	2.2759	12048500	1.7212	305.73	61.7661	61.1441	99.5402	97.038	40015.1602	83.4545	0.17312	93.3163	2478730
023	2018-11-04t1649	1541372099.98	adult	73.8982	26.0002	-161.9986	1206.8336	76.3484	79665.6551	251106.3522	4358242.8382	2088.93	1.2228	294.669	0.81866	279.3439	0.83307	996.4069	1.1563	858.6819	414505.25	409.269	0.50948	566.9864	0.43447	12235800	1.6415	250.42	56.1442	55.535	97.1241	94.7865	40403.6289	80.1594	-0.50847	91.0598	2331330
023	2018-11-04t2049	1541386500.66	adult	77.8984	30.0004	-157.9984	1433.2068	80.3184	85667.9369	269562.1519	4513794.0104	1609.39	0.23045	281.993	0.40097	268.9902	0.45404	898.6353	0.67096	845.2711	402588.5938	391.1317	0.20329	549.0552	0.28747	12613000	1.6939	330.389	62.9227	61.7207	160.2651	164.8467	71798.7656	84.9924	0.064645	104.3357	2814410
023	2018-11-05t0049	1541400900.64	adult	81.8984	34.0004	-153.9984	1201.9885	79.0382	79025.1837	248976.9159	4378039.3137	2169.41	1.4982	306.495	1.3119	291.3379	1.3408	1027.9503	1.6617	872.468	423515.5312	424.0215	0.94657	618.5452	1.2215	12627000	1.6042	272.811	67.8081	66.7728	133.2158	130.4454	54884.8945	92.3006	1.0401	115.3618	2793560
023	2018-11-05t0449	1541415300.09	adult	85.8982	38.0003	-149.9986	1206.284	76.3806	76409.3757	240674.1778	4137012.0579	2726.24	2.8651	299.997	1.111	286.5384	1.1618	984.1676	1.5909	762.5339	392682.875	418.3498	0.92931	529.0404	0.23544	11954300	1.2138	310.867	67.9944	66.8417	142.4237	136.1049	56827.0547	94.0561	1.0701	113.3398	2709440
023	2018-11-05t0849	1541429700.84	adult	89.8984	42.0005	-145.9984	1153.8408	81.2028	77314.4942	243628.3601	4390616.4355	2529.77	2.5529	317.23	1.8156	301.4597	1.7947	1021.7385	2.1272	819.7576	411760.625	433.9594	1.3992	584.0547	1.1034	12777100	1.5777	310.92	72.1055	71.2424	136.4457	120.392	54987.6328	97.236	1.2928	112.1327	2904190
023	2018-11-05t1249	1541444086.88	adult	93.8946	45.9966	-142.0022	1223.4529	81.6462	81534.4121	256845.0408	4596930.4252	1838.87	1.015	315.146	1.7939	301.2344	1.815	931.9063	1.6599	813.071	396060.1875	431.8156	1.4863	570.0068	1.0849	13385500	1.8572	280.64	63.6017	62.2804	159.1343	150.4977	67632.0938	90.6206	0.037032	117.3688	2701420
023	2018-11-05t1649	1541458488.3	adult	97.895	49.997	-138.0018	1297.3074	79.5124	81941.5525	257995.5406	4414858.0736	1313.35	-0.19562	314.756	1.84	305.6136	2.0369	830.487	1.0137	788.5591	355448.4375	416.7133	1.2551	531.0274	0.6898	13455800	1.8898	279.605	70.2177	67.2751	192.1455	188.6147	82238.2734	102.1455	1.4459	169.6241	3001810
023	2018-11-05t2049	1541472885.2	adult	101.8941	53.9961	-134.0027	1348.7483	80.0254	89377.8751	281432.1867	5029471.6316	1546.8	0.44715	273.643	0.25867	264.2367	0.31236	778.1343	0.72394	674.1702	362610.5625	363.9158	0.071149	486.068	0.16445	12746600	1.5492	345.904	62.6411	61.4034	134.1882	127.81	62531.6953	88.5098	-0.70517	108.1138	2917890
023	2018-11-06t0049	1541487286.94	adult	105.8946	57.9966	-130.0022	1273.0562	77.3328	83032.7048	261525.337	4539231.5282	1890.78	1.3698	287.278	0.85333	275.4892	0.82609	815.6474	1.186	641.7755	353175.3125	380.5327	0.57601	477.9696	0.16956	12424500	1.4018	325.836	69.3163	68.6709	115.8492	113.1594	50162.7031	94.9682	-0.056132	107.9531	2997860
023	2018-11-06t0449	1541501685.87	adult	109.8943	61.9963	-126.0025	1271.2175	78.9777	81767.8418	257471.2184	4483376.4275	1575.27	0.6445	272.08	0.28321	262.1562	0.27988	781.4111	1.0178	679.9061	333662.5625	364.035	0.24604	469.0543	0.15126	11599000	1.0115	219.593	72.0006	70.8621	129.1067	126.5903	55128.5547	100.9233	0.47096	118.1566	3069460
023	2018-11-06t0849	1541516085.77	adult	113.8943	65.9963	-122.0025	1245.5812	79.8966	79175.012	249250.8747	4382779.2054	2444.84	2.8767	275.437	0.4596	262.4684	0.31957	881.1528	2.0028	675.1576	363916.0938	373.9752	0.57597	506.2819	0.85916	11374400	0.91606	300.916	66.0593	64.3887	156.5501	130.1075	64655.1875	94.235	-0.56481	115.2832	2727990
023	2018-11-06t1249	1541530487.34	adult	117.8947	69.9967	-118.0021	1260.1376	79.6169	80674.7846	254006.7625	4434513.0121	2140.61	2.176	286.087	0.93284	274.7815	0.88359	908.7773	2.3575	757.2693	382595.25	384.5209	0.91752	517.7168	1.1591	12034300	1.2436	301.66	71.8126	69.5503	168.9418	164.7874	71124.4844	104.4081	0.41603	136.3282	3020800
023	2018-11-06t1649	1541544886.6	adult	121.8945	73.9965	-114.0023	1196.737	77.6477	77075.3008	242786.257	4194825.2516	3230.85	4.9585	286.297	0.97255	273.6739	0.8542	985.579	3.1372	805.0746	396202.75	388.2771	1.0773	544.6981	1.7126	11505400	0.99881	381.982	74.51	72.614	150.3237	136.619	60430.1406	106.4508	0.4223	127.2792	2994330
023	2018-11-06t2049	1541559288.24	adult	125.8949	77.997	-110.0019	1191.1188	86.2899	79878.0649	251632.2257	4621965.7325	2791.84	3.9209	288.219	1.0759	273.6888	0.86717	908.0466	2.5671	719.9468	378655.4375	396.8461	1.355	549.6008	1.9	11992200	1.2278	380.185	69.7957	64.9109	238.2821	221.9144	99363.625	112.1956	0.8162	184.7421	2904060
023	2018-11-07t0049	1541573688.17	adult	129.8949	81.997	-106.0019	1210.0313	79.4933	77591.1343	244445.1024	4204817.789	3281.26	5.211	288.271	1.094	276.439	0.99437	1017.098	3.6303	825.481	411924.6875	374.5555	0.80732	548.2721	1.9738	11668300	1.0739	276.914	68.2635	65.9001	146.1346	140.9072	59184.5273	104.5203	-0.17234	128.4669	2763100
023	2018-11-07t0449	1541588088.21	adult	133.8949	85.997	-102.0019	1173.0739	81.0941	75402.0475	237470.0165	4178015.9648	2465.27	3.2273	285.668	0.99378	271.5501	0.77469	1033.7788	3.8871	849.3811	407308.8438	380.0889	0.98464	558.4797	2.2381	11229300	0.86909	389.852	75.8717	72.7979	196.6588	182.1013	77483.5625	111.5043	0.33576	145.7547	2982440
023	2018-11-07t0849	1541602488.07	adult	137.8949	89.9969	-98.0019	1261.9001	76.7311	77421.3875	243775.1037	4065979.0204	3140.68	5.0231	290.782	1.2056	277.4845	1.0271	1022.0659	3.896	844.689	413936.6875	383.763	1.0992	569.8635	2.5097	11759000	1.0877	337.988	78.8204	73.7943	218.805	211.9102	88616.0312	125.8667	1.4956	189.3865	3187420
023	2018-11-07t1258	1541617458.24	adult	142.0533	94.1553	-93.8435	1253.4369	80.14	80786.0017	254355.8618	4492088.2498	2318.64	3.0148	271.966	0.41577	259.7063	0.22458	961.983	3.4751	829.0602	405956.8125	356.1836	0.36629	542.3072	2.0999	11455800	0.94194	303.258	72.3522	69.9266	150.7183	145.4614	63603.1328	108.4558	-0.29603	135.5639	3047620
023	2018-11-07t1654	1541631595.61	adult	145.9803	98.0824	-89.9165	1229.386	78.6191	78596.9032	247513.4569	4279553.3309	2271.08	2.9774	277.381	0.63582	266.3026	0.50272	889.0963	2.9233	761.719	364529.5	361.1074	0.50512	547.0748	2.2486	11362400	0.88776	417.565	69.6705	66.1605	190.9228	168.4689	78278.3359	108.7486	-0.41555	144.7513	2853910
023	2018-11-07t2049	1541645691.04	adult	149.8957	101.9978	-86.0011	1177.2538	77.7797	75769.0361	238676.8208	4128025.4293	2801.97	4.4634	283.056	0.86384	270.4695	0.66966	932.4272	3.4383	837.2707	368308.75	377.7926	0.96552	568.5233	2.6979	11180400	0.79852	326.039	79.3938	76.4705	179.288	168.1671	70818.75	115.3675	0.001412	151.8698	3135980
023	2018-11-08t0049	1541660090.06	adult	153.8955	105.9975	-82.0013	1212.1604	76.3572	76872.1279	242130.4271	4111226.386	1664.33	1.5706	271.304	0.35725	259.5691	0.16623	843.6434	2.7289	761.3588	339144.625	356.6943	0.37477	527.1976	1.9816	10882000	0.6667	349.511	80.3889	76.9126	184.0536	176.7295	73989.5625	120.5131	0.26429	159.3532	3224400
023	2018-11-08t0449	1541674490.84	adult	157.8957	109.9977	-78.0011	1142.3434	76.9405	72829.4014	229422.0852	3957220.7244	1501.31	1.221	275.691	0.52531	266.9976	0.4724	789.4725	2.3258	756.9756	299999.5312	357.6427	0.38873	516.0031	1.8053	10475700	0.49949	363.938	85.1462	81.6966	190.8553	180.4476	72525.0312	126.5152	0.56983	165.8595	3235390
023	2018-11-08t0849	1541688889.86	adult	161.8954	113.9974	-74.0014	1190.2243	80.5218	76111.2381	239690.7996	4216717.2334	1864.34	2.3145	261.615	-0.090762	252.3418	-0.2038	700.0622	1.5589	525.0868	277924.6875	344.1172	-0.016597	441.2633	0.40065	10379100	0.45447	342.36	80.5541	76.701	201.9789	187.7599	80185.6172	123.5976	0.18359	163.448	3195820
023	2018-11-08t1249	1541703291.63	adult	165.8959	117.9979	-70.0009	1218.4734	75.6403	75659.7997	238255.1481	4046392.84	1470.77	1.3167	266.482	0.089994	258.2804	0.030313	698.8649	1.643	656.3705	276051.625	341.5465	-0.11722	448.8909	0.54952	10521000	0.49815	407.454	78.4284	75.4408	165.0456	160.3878	65193.0117	118.0396	-0.35896	147.6856	3096430
023	2018-11-08t1649	1541717692.87	adult	169.8962	121.9983	-66.0006	1131.3568	80.0316	74897.7665	236084.0506	4227067.1469	1272.34	0.83689	271.265	0.26448	264.3905	0.2691	658.1139	1.3183	610.3031	257322.5312	344.7293	-0.060081	472.6197	1.005	10586400	0.51159	382.57	80.3897	77.5121	177.1581	172.1297	69268.8125	119.7281	-0.36884	157.6153	3137290
023	2018-11-08t2049	1541732091.84	adult	173.8959	125.998	-62.0009	1104.205	79.2506	72392.7688	228161.4356	4031770.0238	1342.46	1.1292	269.693	0.16595	263.5149	0.19577	592.6962	0.71014	496.3053	224039.1406	349.3283	0.032829	433.5248	0.23903	10175200	0.3574	278.59	85.0781	81.1618	185.7409	181.6857	70210.0703	133.8945	0.43095	169.8705	3209910
023	2018-11-09t0049	1541746492	adult	177.896	129.998	-58.0008	1209.6672	77.7718	74640.8476	235060.1193	3983540.144	1045.08	0.31173	258.108	-0.36575	252.7237	-0.32146	545.8994	0.26533	489.9862	212900.75	332.3908	-0.5002	415.6045	-0.12742	10054100	0.30709	307.201	87.7689	84.7074	194.2492	189.3531	75757.2031	129.4304	0.00080965	172.9151	3418860
023	2018-11-09t0449	1541760891.94	adult	181.896	133.998	-54.0008	703.8125	89.819	45799.0506	145408.2075	2551782.7131	728.738	-0.61584	255.536	-0.52331	248.8003	-0.54226	524.0924	0.060159	513.476	125258.0781	341.9615	-0.2796	427.2424	0.071957	6104760	-1.0273	343.505	87.7945	83.1474	199.3595	194.8181	47646.9219	142.0714	0.61845	180.7103	2097410
023	2018-11-09t0849	1541775291.53	adult	185.8959	137.9979	-50.0009	1117.3545	76.4553	70425.2547	221866.1885	3768845.3973	884.317	-0.082464	255.545	-0.57434	249.2122	-0.57317	505.7815	-0.12181	475.6118	186127.5938	338.3424	-0.44467	421.5257	-0.074873	9389740	0.065103	419.153	89.3742	84.8663	233.8442	212.2022	86054.6797	139.8666	0.33494	187.3878	3283960
023	2018-11-09t1249	1541789693.45	adult	189.8964	141.9984	-46.0004	642.6604	99.8008	46363.2399	148565.9756	2836770.5849	829.375	-0.2132	252.948	-0.73829	246.6611	-0.73635	518.4293	0.049979	484.8886	125459.8828	330.4283	-0.73295	419.5498	-0.14749	6102380	-1.0114	331.801	88.1279	83.6513	223.8729	208.1904	54177.2422	136.9683	0.038935	186.7208	2126080
023	2018-11-09t1652	1541804289.76	adult	193.9509	146.053	-41.9459	1024.5145	84.0088	70079.02	221115.276	4041677.6538	922.134	0.13919	247.288	-1.0452	238.3428	-1.1669	512.0908	-0.0046953	476.5714	186913.125	341.2146	-0.48618	421.5372	-0.151	9020580	-0.072794	370.708	86.5785	81.3624	233.3306	220.2119	85165.6719	142.6677	0.21048	196.6726	3158210
023	2018-11-09t2049	1541818491.96	adult	197.896	149.998	-38.0008	1025.5096	86.6215	70456.3883	222242.3776	4127829.1898	731.964	-0.47445	248.628	-1.0455	239.5212	-1.169	465.6596	-0.57108	446.6192	170897.0625	344.9348	-0.44378	419.4609	-0.23708	9121660	-0.052738	422.479	88.5228	82.8418	251.0016	236.912	92117.6016	147.7777	0.34137	204.9723	3247730
023	2018-11-10t0049	1541832892.78	adult	201.8962	153.9982	-34.0006	1054.7012	77.5004	70469.8825	222383.1206	3895707.6236	934.473	0.27425	249.033	-1.0869	239.6709	-1.218	465.0692	-0.58794	443.0857	171145.4688	346.9884	-0.44881	417.2555	-0.32514	9146720	-0.057342	343.26	87.8544	82.4345	222.1819	214.74	81762.9219	146.0677	0.13052	194.0598	3226800
023	2018-11-10t0449	1541847292.13	adult	205.896	157.9981	-30.0008	1028.08	83.6635	68518.4756	216060.3794	3887842.7631	853.333	0.021854	250.856	-1.0658	241.8098	-1.1767	465.5973	-0.59116	447.3417	166683.8438	348.4292	-0.4723	422.498	-0.26702	8963330	-0.1319	361.424	89.0499	83.5485	225.5224	216.2193	80737.0312	149.9165	0.19352	199.1599	3181840
023	2018-11-10t0849	1541861691.55	adult	209.8959	161.9979	-26.0009	1020.5839	78.2803	66237.7905	208839.1077	3643934.3499	743.335	-0.35449	255.279	-0.92257	245.4312	-1.0611	469.7416	-0.55207	450.0954	162530.6094	358.0402	-0.26486	426.7889	-0.22667	8819120	-0.19542	388.063	90.4948	84.809	229.8402	222.0816	79524.7031	152.2961	0.18542	203.1744	3126320
023	2018-11-10t1249	1541876095.08	adult	213.8968	165.9989	-22	1012.4147	80.0738	63640.8972	200782.0614	3397184.5922	652.114	-0.67831	256.647	-0.90729	247.2209	-1.0204	454.9469	-0.7692	446.578	151042.375	357.3381	-0.34321	424.0297	-0.32424	8519410	-0.30655	372.925	92.5294	86.6547	237.0374	230.5306	78696.4141	158.1415	0.32978	210.566	3071510
023	2018-11-10t1649	1541890493.15	adult	217.8963	169.9983	-18.0005	839.9481	81.8136	55637.3061	175944.9585	3073781.031	666.735	-0.60659	261.571	-0.70566	251.7766	-0.82225	454.8684	-0.79087	447.6849	131911.8438	363.6805	-0.21803	426.627	-0.30367	7582410	-0.6214	353.637	96.2259	89.7548	235.314	229.3032	68241.0703	162.8557	0.41341	211.6665	2789400
023	2018-11-10t2049	1541904895.08	adult	221.8968	173.9989	-14	834.8608	80.7407	54927.0054	173646.2489	3031666.0975	620.368	-0.77437	262.969	-0.66784	253.3928	-0.767	452.493	-0.84399	445.0344	129865.4766	364.7087	-0.23828	428.3967	-0.30125	7528800	-0.65579	328.416	97.8972	91.1021	241.5094	235.6607	69313.2031	166.5462	0.44985	220.1582	2802800
023	2018-11-11t0049	1541919294.22	adult	225.8966	177.9986	-10.0002	825.6857	77.6217	51797.9503	163572.8783	2781954.1205	548.815	-1.0528	268.354	-0.45597	258.3879	-0.55711	456.8629	-0.79704	451.4239	123809.8438	373.1099	-0.069378	434.0107	-0.21782	7253620	-0.76378	312.22	100.593	92.7777	247.5217	243.3147	67078.375	174.9874	0.66404	227.2818	2719030
023	2018-11-11t0449	1541933694.23	adult	229.8966	181.9986	-6.0002	811.6655	73.6252	48769.7744	153948.5867	2502789.3652	518.122	-1.1721	270.36	-0.39671	261.1636	-0.46032	453.4955	-0.86185	448.5929	115641.3672	373.9994	-0.089701	431.8495	-0.27778	6884450	-0.90241	332.258	102.915	94.9028	247.7583	243.6273	63178.3672	178.2748	0.67274	229.2411	2620640
023	2018-11-11t0849	1541948093.38	adult	233.8964	185.9984	-2.0004	796.4932	73.5009	47003.4674	148355.2349	2383700.9465	534.66	-1.0936	274.481	-0.2676	265.4237	-0.31764	462.8371	-0.73365	456.8243	113857.9219	378.184	-0.034675	437.6386	-0.19987	6737680	-0.97435	328.45	105.935	97.7286	258.3732	254.1142	63559.8086	183.076	0.73561	236.2068	2600390
023	2018-11-11t1249	1541962496.42	dead	237.8972	189.9992	2.0004	787.8162	75.9525	46154.2173	145645.6693	2354977.5044	1114.75	1.4437	280.5	-0.088095	269.26	-0.20473	582.545	0.9633	498.1934	140975.9062	390.8433	0.19177	467.0503	0.24158	6768170	-0.99031	337.646	109.56	100.6454	268.9029	264.3439	65074.5039	192.9895	0.97285	246.0618	2643580
024	2018-11-01t1401	1541099242	egg	-1.8979	-53.7958	-233.7946	150.8496	29.6985	3053.9567	9752.7355	57222.2891	0	1332.5252	0	-0.53657	0	-0.55962					0	-0.47504	0	-0.30588	0	117639.2652	0	0	0				0	-0.52544	0	0
024	2018-11-01t1749	1541112907.17	larva	1.8979	-49.9999	-229.9987	148.1047	29.7077	2999.5082	9584.249	56219.9533	0	0.83386	0	-0.71686	0	-0.73111					0	-0.67095	0	-0.57296	0	3.8965	0	0	0				0	-0.65	0	0
024	2018-11-01t2149	1541127307.08	larva	5.8979	-45.9999	-225.9987	150.8495	29.4969	3041.2748	9712.4436	56729.9151	0	-0.26097	0	-0.91563	0	-0.92019					0	-0.88568	0	-0.85984	0	0.42875	0	0	0				0	-0.78959	0	0
024	2018-11-02t0149	1541141706.65	larva	9.8978	-42.0001	-221.9988	147.7273	29.317	2972.5523	9501.0511	55298.1303	0	-0.70518	0	-1.1247	0	-1.1192					0	-1.1099	0	-1.1521	0	-0.53569	0	0	0				0	-0.93916	0	0
024	2018-11-02t0549	1541156106.76	larva	13.8978	-38	-217.9988	234.8722	26.2709	4810.3547	15238.3749	83890.2561	302.483	0.1232	214.958	1.0705	213.7755	1.1055	287.0466	-0.34256	285.6479	7750.2583	259.2688	0.80763	278.1926	0.70454	563619	-0.48561	97.0946	57.4183	57.2757	87.2559	86.3253	2355.9102	76.1211	0.9582	83.8565	150551
024	2018-11-02t0949	1541170506.13	larva	17.8977	-34.0002	-213.999	306.847	28.65	6931.6952	21923.295	130480.3433	420.064	0.1287	274.612	1.63	272.6121	1.6781	382.656	-0.0568	380.9244	14540.9297	342.2174	1.3491	366.6518	1.1387	1031440	-0.55741	100.738	57.4647	57.2835	89.0319	86.8116	3383.2126	76.1724	0.89223	84.2827	215838
024	2018-11-02t1349	1541184908.72	larva	21.8984	-29.9995	-209.9982	411.6748	44.6339	14019.8951	44310.1141	413153.2178	421.514	-0.21077	233.127	1.0082	233.149	1.0884	307.2445	-0.66188	303.1581	23043.3398	279.7319	0.63859	296.4394	0.31902	1735870	-0.40378	322.037	62.7915	62.3589	101.2405	96.0494	7593.0371	82.2018	1.0031	92.2929	467546
024	2018-11-02t1749	1541199307.97	larva	25.8982	-25.9997	-205.9985	500.6583	45.2623	15896.8619	50182.7465	439422.9425	500.055	-0.27877	291.806	1.6121	284.3116	1.6223	449.5564	-0.12444	447.6264	38212.2969	395.7001	1.5313	432.9723	1.167	2473060	-0.25238	132.624	64.9438	64.7703	99.5353	97.7368	8460.5039	84.7965	1.0222	94.4886	550399
024	2018-11-02t2149	1541213706.62	larva	29.8978	-22.0001	-201.9988	633.2518	50.3325	24924.7343	78580.6129	841152.6688	334.358	-0.97186	214.71	0.46014	214.2228	0.56225	296.9658	-1.1148	293.0813	39199.4844	266.4002	0.13162	288.0407	-0.30078	2829010	-0.41782	151.013	56.9363	56.6335	91.1138	89.2952	12027.0195	76.8932	0.68721	85.6502	750193
024	2018-11-03t0149	1541228106.08	larva	33.8976	-18.0002	-197.999	677.7409	46.9042	25874.708	81563.3251	831736.691	361.421	-1.1125	211.028	0.22445	208.3498	0.31171	309.5714	-1.2421	305.5381	42411.2891	266.2407	-0.086428	293.9546	-0.53877	2890450	-0.77394	106.259	51.7706	51.6044	85.7572	84.3578	11748.7344	72.0293	0.41506	80.6028	709102
024	2018-11-03t0549	1541242506.17	larva	37.8977	-14.0002	-193.999	714.8878	49.7545	27445.6482	86529.102	879088.7658	889.929	-0.060969	295.071	1.2786	284.5783	1.2869	588.2827	0.02283	561.3201	85889.2734	402.6018	1.1289	497.369	0.94817	4286790	-0.1797	263.315	60.8122	60.5238	97.8013	94.5625	14278.9863	81.7862	0.69732	90.7701	883480
024	2018-11-03t0949	1541256906.61	larva	41.8978	-10.0001	-189.9988	877.9526	51.2887	35302.3919	111233.8837	1184400.7106	756.662	-0.59033	246.423	0.35103	240.8504	0.43882	546.2509	-0.37834	535.0668	102148.9141	342.3531	0.26995	419.4559	-0.021079	4595790	-0.35141	208.244	51.0937	50.5512	88.7401	86.7187	16594.3906	73.3196	0.20726	83.2264	952898
024	2018-11-03t1349	1541271308.11	larva	45.8982	-5.9997	-185.9984	955.8683	55.2128	42111.4547	132601.536	1566392.4429	916.369	-0.4449	224.929	-0.24769	210.999	-0.29621	672.8202	0.10913	661.8778	149366.0781	322.1685	-0.21497	529.3384	0.70233	4982850	-0.46292	302.046	48.7318	48.2972	84.401	82.0508	18737.0195	69.0925	-0.20494	78.4962	1079560
024	2018-11-03t1749	1541285706.23	larva	49.8977	-2.0002	-181.9989	916.018	60.6119	43912.6346	138335.2395	1788308.6212	2830.35	3.3397	319.968	1.3314	300.0301	1.2178	1304.6718	3.2746	1161.2252	301379.1875	445.5321	1.1286	653.7403	1.631	7377810	0.60597	167.033	68.3385	68.0266	104.4309	102.4322	24123.5273	90.0965	0.97707	99.1411	1575750
024	2018-11-03t2149	1541300107.49	adult	53.898	2.0002	-177.9986	995.7149	58.1807	48152.7399	151703.4542	1941845.249	1366.11	0.12856	318.221	1.2909	304.5363	1.3197	860.0229	0.7483	799.494	217585.8125	446.7871	1.093	585.3587	0.83176	8047810	0.65055	378.456	61.7805	61.558	98.4415	95.7418	24905.6992	82.7573	0.40085	91.8405	1562430
024	2018-11-04t0149	1541314521.37	adult	57.9019	6.004	-173.9947	1053.4443	62.4646	54257.6604	171008.229	2356890.3613	2808.95	2.9256	322.798	1.4297	298.9521	1.2317	1180.2144	2.2601	1079.7734	336361.0938	475.9207	1.5116	680.0852	1.6916	9178760	0.96581	226.462	66.5111	66.1557	103.6167	101.4941	29530.7695	88.0863	0.85488	97.9789	1891240
024	2018-11-04t0449	1541328921.76	adult	61.902	10.0041	-169.9946	1100.1671	67.321	62110.3098	195722.0998	2916903.3353	1685.81	0.5329	295.617	0.78087	276.0136	0.66227	932.2873	0.82988	860.8745	302993.375	427.5027	0.76544	592.2489	0.72349	9603120	0.91608	131.242	63.792	63.423	101.1761	99.4008	32882.2461	85.797	0.62191	95.5768	2072280
024	2018-11-04t0849	1541343318.76	adult	65.9012	14.0033	-165.9955	1080.0402	67.9265	61496.4128	193803.1603	2911730.1724	1975.07	1.0385	336.183	1.9686	318.2585	1.9739	1022.0648	1.2205	928.8961	329104.875	462.8618	1.3778	636.0266	1.1517	10813300	1.3041	218.912	62.2353	61.8513	99.8459	97.7435	32150.3848	84.1337	0.37509	93.9348	2001800
024	2018-11-04t1249	1541357719.05	adult	69.9012	18.0034	-161.9954	1213.1373	69.9136	66681.9542	209946.5696	3150884.3253	2284.31	1.6272	290.177	0.65206	274.3025	0.63839	986.402	1.0373	807.3515	344254.3125	409.8934	0.48731	583.9961	0.59362	10117300	0.74945	123.896	60.6197	60.1413	96.4795	95.0433	33671.3516	81.7103	-0.081702	91.3385	2113570
024	2018-11-04t1649	1541372108.09	adult	73.8982	22.0003	-157.9984	1092.2669	68.9043	62893.5855	198141.4669	3039516.3569	2153.9	1.3582	298.601	0.94999	281.68	0.91774	969.59	0.99968	835.8587	318995.125	420.181	0.716	611.5763	0.93474	9813220	0.44245	153.007	62.9907	62.621	100.6703	98.5252	33120.5234	85.0599	0.26497	95.0475	2070130
024	2018-11-04t2049	1541386508.73	adult	77.8984	26.0005	-153.9982	1187.9942	74.448	69350.6179	218366.6444	3458133.6573	1960.42	0.98061	281.455	0.38201	272.342	0.5827	825.0818	0.21575	705.8907	299504.7188	376.1743	-0.094201	510.2563	-0.16458	10199600	0.51272	426.752	58.5665	57.9502	102.0418	99.0455	37041.1562	83.2299	-0.22305	94.8715	2122390
024	2018-11-05t0049	1541400908.8	adult	81.8984	30.0005	-149.9982	1118.2466	78.7739	71268.5639	224567.2606	3900240.6002	1160.92	-0.72499	229.511	-1.5117	218.5532	-1.564	650.3903	-0.84126	567.6758	241945.1719	318.0649	-1.2645	467.1512	-0.62353	8532060	-0.38749	204.682	58.0699	57.6457	95.3795	93.2832	35481.1797	79.439	-1.0541	89.6248	2158750
024	2018-11-05t0449	1541415308.22	adult	85.8982	34.0004	-145.9984	1104.5464	71.3551	64113.4902	202019.1234	3165312.2267	1893.67	0.96619	264.786	-0.2162	254.0614	-0.16422	777.3326	0.11387	608.8723	261183.7656	357.7112	-0.39367	504.5651	-0.077938	8873250	-0.2821	288.133	68.6101	68.0166	108.8168	107.1126	36562.4453	92.1767	0.77149	102.9713	2299190
024	2018-11-05t0849	1541429709.07	adult	89.8985	38.0006	-141.9981	1072.9176	74.2487	60742.2999	191306.0007	2975490.5482	1220.98	-0.52897	248.345	-0.83162	244.1424	-0.5791	599.3168	-1.1096	519.9226	190582.7344	304.3655	-1.5426	413.4546	-1.1906	7886950	-0.79978	281.812	69.468	68.9332	114.1562	111.4558	36301.6719	94.8147	0.92109	106.5586	2206170
024	2018-11-05t1249	1541444095.04	adult	93.8946	41.9967	-138.002	1031.9382	71.9629	59243.5924	186601.6718	2951713.5672	1426.57	0.017567	246.63	-0.88111	241.9411	-0.66921	654.3277	-0.58623	537.086	202841.5781	301.5656	-1.5753	423.2547	-0.98103	7638370	-0.94454	152.061	67.3997	66.798	110.4409	108.9232	34236.6914	93.092	0.40288	104.1077	2087440
024	2018-11-05t1649	1541458496.53	adult	97.895	45.9971	-134.0016	1080.6853	71.8582	61888.3314	194919.543	3066500.8363	1426.65	0.083456	250.317	-0.70817	245.3243	-0.51463	604.0299	-0.88885	531.4753	195705.6875	307.1212	-1.392	414.0707	-1.0212	8095750	-0.73044	281.074	72.5517	71.9517	118.3613	114.9328	38349.0742	97.315	0.75801	109.552	2346470
024	2018-11-05t2049	1541472893.44	adult	101.8941	49.9963	-130.0025	981.7581	70.4103	57086.7095	179974.2159	2785727.5952	876.957	-1.2181	246.554	-0.82373	242.7416	-0.60567	540.3601	-1.3139	504.8565	161567.6719	304.1098	-1.4032	408.6445	-1.0031	7361610	-1.0864	232.994	71.8682	71.3004	114.7586	112.3664	34312.8281	96.0396	0.32371	108.0011	2145840
024	2018-11-06t0049	1541487295.12	adult	105.8946	53.9967	-126.002	969.1653	72.0012	58688.2409	185084.3728	2972199.9393	1133.89	-0.51876	264.03	-0.083893	258.7106	0.10334	568.3317	-0.95096	530.8173	174477.8125	321.2087	-0.90954	419.1444	-0.73865	8092790	-0.71544	257.841	76.1619	75.3272	142.8372	129.1461	43851.0078	101.2502	0.76611	116.9356	2334440
024	2018-11-06t0449	1541501694.05	adult	109.8943	57.9964	-122.0023	999.7372	74.0447	56133.5889	176870.5824	2733840.6257	1041.41	-0.68872	263.481	-0.066113	259.4869	0.16398	616.3965	-0.41197	587.2712	181220.5781	325.575	-0.7287	450.2363	-0.14479	7738950	-0.86708	243.159	70.6325	69.4772	139.2845	129.9942	40949.6484	99.1981	0.25495	117.2097	2074620
024	2018-11-06t0849	1541516093.94	adult	113.8943	61.9964	-118.0023	987.8364	72.4721	57621.3814	181615.6311	2858555.7171	1134.76	-0.39527	259.183	-0.20514	255.1087	-0.0022441	585.962	-0.55843	532.2434	176960.5312	309.1555	-1.083	387.7262	-1.037	7806080	-0.80751	196.065	74.7694	74.0439	120.2366	118.3197	36311.4492	100.0376	0.12941	113.2233	2251900
024	2018-11-06t1249	1541530495.67	adult	117.8947	65.9969	-114.0019	1025.2121	77.8776	60306.0539	190100.9033	3057764.4114	709.185	-1.3996	229.58	-1.3921	226.5808	-1.237	412.5771	-1.956	370.1462	130374.375	292.6306	-1.4561	331.0012	-1.8758	7235900	-1.0497	163.275	65.1161	63.3451	117.3002	115.4335	37066.8672	96.3058	-0.51006	110.1586	2052330
024	2018-11-06t1649	1541544894.94	adult	121.8945	69.9967	-110.0021	1005.5629	72.5709	59078.59	186219.5706	2947541.575	972.133	-0.68672	234.93	-1.152	232.8229	-0.952	459.2596	-1.4517	369.5116	141911.2188	288.8726	-1.5141	322.2485	-1.9618	7258640	-1.0038	207.439	73.2321	72.3934	124.0727	120.9526	38338.4688	100.2389	-0.25697	115.3065	2262650
024	2018-11-06t2049	1541559296.61	adult	125.895	73.9972	-106.0016	899.3909	70.7331	51863.6988	163534.7879	2542182.8342	989.592	-0.58964	266.578	0.17691	263.2695	0.4048	536.4638	-0.68625	490.1375	145918.1562	318.2421	-0.71271	374.6971	-1.0356	7226120	-0.98361	352.075	77.8081	76.6931	130.3576	127.2519	35457.2773	104.7086	0.031158	120.6875	2109140
024	2018-11-07t0049	1541573696.51	adult	129.895	77.9971	-102.0016	948.3638	75.3925	54488.8128	171780.7585	2707216.8419	864.728	-0.85166	256.298	-0.23868	253.5174	-0.025145	470.4984	-1.1819	429.4	134562.5312	311.3954	-0.86884	356.3464	-1.2991	7305760	-0.91275	171.07	79.1996	78.4196	128.7179	126.2339	36813.3203	107.4327	0.12117	121.1162	2257580
024	2018-11-07t0449	1541588096.46	adult	133.895	81.9971	-98.0016	945.7518	69.6769	53869.0746	169871.2625	2639507.1955	814.959	-0.92816	264.079	0.091706	261.6083	0.33205	494.752	-0.89184	459.9675	139520.0625	327.3998	-0.42584	375.5001	-0.93247	7435420	-0.82262	194.073	73.5638	72.7359	128.7923	125.2425	36319.4297	102.2053	-0.56683	118.9731	2071260
024	2018-11-07t0849	1541602496.46	adult	137.895	85.9971	-94.0016	940.604	70.0156	53225.5561	167773.2131	2580137.6315	1343.24	0.46033	276.311	0.60041	272.9431	0.82511	531.2343	-0.49438	447.7024	148214.3594	332.0761	-0.29505	373.286	-0.94558	7692510	-0.68032	299.772	77.37	76.3224	131.349	127.6076	36646.3711	104.8621	-0.46625	120.504	2153980
024	2018-11-07t1258	1541617466.64	adult	142.0533	90.1555	-89.8433	939.0359	72.0907	54814.6034	172795.5585	2727791.4821	915.295	-0.57456	246.927	-0.63301	243.0672	-0.51511	487.0021	-0.82073	441.7352	139769.5938	302.9432	-1.0829	357.6426	-1.2	7076940	-0.91489	323.484	75.8552	73.8953	163.1469	153.8903	46823.1484	106.1634	-0.50214	133.0871	2174010
024	2018-11-07t1654	1541631603.95	adult	145.9804	94.0825	-85.9162	887.6805	73.1336	52036.1178	164161.0813	2616885.8227	1061.02	-0.14861	267.224	0.20992	265.2301	0.45509	505.6521	-0.58733	438.3625	137537.3594	329.623	-0.35906	396.3248	-0.48595	7267420	-0.80604	303.826	84.0797	81.8541	185.7135	180.7881	50514.0859	118.8079	0.45616	164.8593	2286630
024	2018-11-07t2049	1541645699.54	adult	149.8958	97.998	-82.0008	964.2827	72.3048	52911.0077	166692.4038	2539885.3488	734.97	-0.94623	249.362	-0.55038	248.2339	-0.31648	440.2932	-1.1321	406.594	121961.2031	308.1633	-0.96093	353.6911	-1.2537	6903820	-0.92551	246.289	77.1797	75.8292	136.0906	132.9772	37697.0859	108.4982	-0.57164	126.0705	2136800
024	2018-11-08t0049	1541660098.45	adult	153.8955	101.9977	-78.0011	966.4964	71.9924	54740.422	172488.0465	2678711.6823	1008.83	-0.17231	274.699	0.49991	271.1989	0.68137	571.0659	0.15114	516.0093	163895.9062	366.4725	0.64742	469.3725	0.90391	7865720	-0.5177	412.214	81.2471	75.2577	278.0042	266.4873	79787.1953	135.9549	1.5028	238.9935	2326430
024	2018-11-08t0449	1541674499.36	adult	157.8958	105.9979	-74.0008	896.2588	70.5886	51032.7393	160904.4556	2457059.1493	659.991	-1.0577	285.576	0.94125	284.1279	1.2304	418.1569	-1.2528	395.5063	111647.8906	344.9038	0.030923	379.3287	-0.77133	7621460	-0.59238	229.914	83.5254	82.143	144.7012	142.3465	38635.2188	115.5191	-0.2776	133.9549	2229120
024	2018-11-08t0849	1541688898.23	adult	161.8955	109.9976	-70.0012	883.3413	70.5086	49324.1732	155493.424	2369271.8573	1004.86	-0.063837	284.199	0.86227	279.6587	1.0053	489.4788	-0.51384	454.5215	126285.5391	357.3557	0.3578	418.7009	-0.028556	7332040	-0.68154	309.685	84.9629	80.8156	228.4239	222.8588	58933.3672	126.0175	0.36212	202.8347	2191960
024	2018-11-08t1249	1541703300.04	adult	165.896	113.9981	-66.0007	816.9583	76.9227	48542.3234	153502.9291	2424439.1582	976.053	-0.083455	282.112	0.7512	278.222	0.91288	496.6377	-0.39379	440.4196	126145.9688	353.0253	0.20935	401.5888	-0.35786	7149000	-0.72897	281.259	81.3188	78.7672	207.0628	202.556	52593.9414	116.5551	-0.46403	172.5443	2060700
024	2018-11-08t1649	1541717701.29	adult	169.8963	117.9985	-62.0003	855.7777	64.3966	46324.9718	146125.1407	2097792.4238	639.591	-0.99783	289.633	1.0439	286.2099	1.2353	480.6687	-0.51286	471.2976	116802.5	358.2016	0.32521	441.9276	0.41211	7026220	-0.75456	316.374	85.4738	80.8509	256.2014	251.5296	62256.9453	126.7234	0.1058	231.0258	2073510
024	2018-11-08t2049	1541732100.33	adult	173.896	121.9982	-58.0006	773.79	68.7582	44972.5127	142012.0884	2196641.9667	683.258	-0.83117	285.444	0.837	283.2174	1.0695	455.3804	-0.74334	425.4189	107469.7812	351.15	0.085173	394.6415	-0.51656	6713640	-0.84734	252.04	83.0658	80.8341	162.827	154.4806	38427.1836	119.0195	-0.53624	143.3428	1953710
024	2018-11-09t0049	1541746500.47	adult	177.8961	125.9982	-54.0005	670.3107	77.7581	41567.7032	131915.6972	2133064.8562	722.762	-0.67167	287.814	0.90608	285.4156	1.1318	457.754	-0.69234	424.6642	99790.375	357.5268	0.22513	397.7526	-0.47629	6249030	-0.99082	222.558	84.9617	83.1289	161.5715	158.1444	35222.5938	121.7223	-0.47944	147.4544	1844690
024	2018-11-09t0449	1541760900.47	adult	181.8961	129.9982	-50.0005	640.9251	90.9297	41820.4012	133538.0325	2281221.3316	610.885	-0.98437	288.554	0.89957	285.8602	1.1119	450.459	-0.76019	428.5122	98650.5156	361.2689	0.27922	403.3077	-0.39839	6295960	-0.9632	204.167	85.8224	84.1249	159.9333	156.1428	35025.3984	123.7194	-0.47309	146.8062	1872560
024	2018-11-09t0849	1541775299.99	adult	185.8959	133.9981	-46.0007	629.6883	99.3778	41394.3172	132503.6602	2348701.0564	752.981	-0.50335	288.87	0.87131	285.6483	1.0603	460.0038	-0.64489	422.0118	99360.8125	359.1111	0.15706	400.062	-0.49886	6234100	-0.976	214.576	86.048	83.833	165.9944	161.8664	35854.7852	125.2251	-0.49728	151.5529	1857000
024	2018-11-09t1249	1541789701.99	adult	189.8965	137.9986	-42.0001	630.6078	98.3663	41076.9186	131458.8455	2317998.4317	875.084	-0.062891	293.069	1.0133	289.8827	1.2092	470.5824	-0.51156	429.4531	101175.2188	364.9475	0.26787	407.0954	-0.39483	6276070	-0.95492	207.41	88.0206	85.6325	167.9724	165.1746	36114.0625	128.3971	-0.42909	154.0984	1884960
024	2018-11-09t1652	1541804298.3	adult	193.951	142.0532	-37.9456	619.5518	99.2803	40396.5861	129531.4653	2263793.6315	721.249	-0.53827	294.714	1.0387	291.4634	1.2353	462.1193	-0.60733	430.4003	97507.1719	367.657	0.27815	409.0375	-0.40028	6205800	-0.97733	224.074	88.6584	85.937	173.0259	170.1482	36508.4688	129.9606	-0.45536	159.1768	1866880
024	2018-11-09t2049	1541818500.49	adult	197.8961	145.9982	-34.0005	607.8064	99.4408	40374.021	129495.5346	2298746.1346	592.863	-0.95517	296.73	1.0799	293.4934	1.2821	447.8354	-0.79144	433.352	94493.2656	371.5867	0.32198	412.7293	-0.37169	6247050	-0.96884	216.007	90.418	87.8242	172.8255	169.3803	36466.1797	132.7063	-0.4187	158.8751	1903570
024	2018-11-10t0049	1541832901.3	adult	201.8963	149.9985	-30.0003	598.8821	98.4964	39596.4589	127008.2512	2242830.6715	564.454	-1.0387	301.296	1.2352	297.6788	1.4278	453.4181	-0.73561	442.474	93857.5469	379.8768	0.49059	422.3538	-0.22291	6220870	-0.98228	227.784	91.5061	88.7077	174.2075	170.5601	36060.9609	135.6625	-0.37586	162.1315	1889330
024	2018-11-10t0449	1541847300.63	adult	205.8961	153.9983	-26.0005	596.1802	80.8242	36658.3503	116774.1869	1866366.0862	586.203	-0.95058	304.331	1.3191	300.6587	1.5164	463.2975	-0.62106	456.4962	88953.125	385.1197	0.56461	432.913	-0.058217	5828240	-1.1194	232.183	92.4048	89.065	181.4301	177.534	34834.5781	139.5136	-0.29541	167.4438	1769640
024	2018-11-10t0849	1541861700.04	adult	209.896	157.9981	-22.0007	585.9558	97.9457	38609.2398	124017.8879	2171846.2408	570.449	-1.0002	307.407	1.3989	303.3596	1.5858	469.7044	-0.55257	463.537	94880.2812	391.4733	0.66615	438.1548	0.00037544	6192100	-1.0217	234.497	93.2762	90.1167	181.4961	178.0035	36662.2148	139.9843	-0.37388	167.6814	1878860
024	2018-11-10t1249	1541876103.73	adult	213.897	161.9991	-17.9996	590.5981	97.4017	38684.1806	124183.1371	2164718.3725	555.736	-1.048	307.693	1.3458	303.2228	1.5154	466.5682	-0.61135	459.6919	94246.7812	391.5742	0.59206	440.4049	0.00033142	6205560	-1.0329	225.188	94.2014	90.791	184.9965	182.5479	37369.2891	142.4885	-0.35692	170.784	1899850
024	2018-11-10t1649	1541890501.68	adult	217.8964	165.9986	-14.0002	579.5907	96.1787	37332.6798	119739.7071	2064580.6248	522.017	-1.1744	309.715	1.3302	305.2944	1.5022	465.0809	-0.64946	459.1113	90690.7812	396.5461	0.64017	440.6444	-0.033789	6034170	-1.1087	254.527	95.5213	91.6776	192.0513	188.3917	37450.0039	146.0752	-0.29009	177.8791	1861040
024	2018-11-10t2049	1541904903.76	adult	221.897	169.9991	-9.9996	581.0876	97.2096	37897.6732	121713.0048	2107738.9805	546.656	-1.071	308.674	1.1968	304.2921	1.3669	461.1956	-0.72145	455.2008	91316.7344	394.4954	0.51079	439.4537	-0.093744	6099710	-1.1056	243.066	95.7207	91.408	192.7994	189.8368	38174.2812	147.401	-0.32068	176.9767	1891540
024	2018-11-11t0049	1541919302.86	adult	225.8967	173.9989	-5.9999	579.4073	96.4167	37244.0424	119543.052	2050663.6828	559.723	-1.008	313.368	1.2705	308.765	1.4309	464.5763	-0.68741	459.9899	90592.375	398.9209	0.54428	443.2491	-0.052411	6094700	-1.1301	254.592	97.5743	93.0972	198.5495	196.0689	38717.1484	150.8486	-0.26219	183.5306	1897720
024	2018-11-11t0449	1541933702.81	adult	229.8967	177.9989	-1.9999	573.8429	96.2549	36487.8557	117139.5672	1992673.9655	544.632	-1.061	312.771	1.1553	307.9229	1.3021	469.3454	-0.63402	464.6208	89644.9688	402.3973	0.55567	446.4477	-0.027095	5958910	-1.196	258.205	97.717	92.855	202.5594	197.3398	38688.8359	153.0339	-0.25722	185.2184	1861700
024	2018-11-11t0849	1541948101.98	dead	233.8965	181.9986	1.9999	572.716	80.3234	34944.7425	111374.4096	1767694.9172	569.898	-0.94302	314.994	1.1513	311.1155	1.3332	468.1469	-0.65759	463.5874	85670.875	401.9321	0.48173	444.4213	-0.088685	5745180	-1.2911	277.475	98.7073	93.2033	205.3116	200.6824	37572.0234	157.3002	-0.17863	188.5946	1800320
027	2018-11-01t1401	1541099266.6	egg	-1.8979	-53.7957	-217.7951	75.8396	35.5774	1900.7824	6478.1519	43617.5836	201.623	2845.6148	141.31	0.85115	141.3797	0.84537	189.633	0.059414	188.5495	2085.9631	171.3026	0.78485	184.885	1.0297	145691	130023.8285	91.5281	51.4242	51.2702	84.5663	83.4872	930.2288	70.6894	1.0814	78.963	53018.4
027	2018-11-01t1749	1541112931.78	larva	1.8979	-49.9999	-213.9992	164.6713	28.8565	3226.5855	10270.4587	58526.2055	0	0.83386	0	-0.71686	0	-0.73111					0	-0.67095	0	-0.57296	0	3.8965	0	0	0				0	-0.65	0	0
027	2018-11-01t2149	1541127331.63	larva	5.8979	-45.9999	-209.9993	162.2092	28.8158	3144.947	10016.0253	56686.8192	0	-0.26097	0	-0.91563	0	-0.92019					0	-0.88568	0	-0.85984	0	0.42876	0	0	0				0	-0.78959	0	0
027	2018-11-02t0149	1541141731.16	larva	9.8978	-42	-205.9994	161.9897	28.6209	3147.3119	10024.2206	56670.4754	0	-0.70518	0	-1.1247	0	-1.1192					0	-1.1099	0	-1.1521	0	-0.53569	0	0	0				0	-0.93916	0	0
027	2018-11-02t0549	1541156131.36	larva	13.8978	-38	-201.9994	162.1943	20.4745	2380.2629	7543.822	30463.0248	412.897	0.5389	276.548	1.7629	276.9971	1.8257	378.7079	0.14264	373.4951	5301.9106	337.5452	1.4575	363.6429	1.3663	366427	-0.71645	98.4096	60.7948	60.2688	93.249	92.1575	1305.4863	80.7362	1.083	90.5818	80553.1
027	2018-11-02t0949	1541170530.71	larva	17.8976	-34.0002	-197.9995	404.6415	40.3158	12633.7067	39962.5834	331841.646	429.289	0.15931	248.995	1.3304	244.9284	1.3498	386.3269	-0.037531	382.473	26270.2266	342.5703	1.3521	371.6543	1.1781	1676230	0.09883	105.499	56.7249	56.3896	91.0946	89.83	6194.4331	77.0488	0.9172	86.9861	381872
027	2018-11-02t1349	1541184933.55	larva	21.8984	-29.9994	-193.9988	295.0446	35.2917	8220.6296	26033.5781	194854.4049	363.201	-0.38624	253.379	1.2552	252.0249	1.3221	332.3415	-0.53094	330.1041	14955.3662	303.041	0.84649	322.0882	0.52518	1119680	-0.96558	105.836	61.8475	61.9272	95.2043	94.9316	4284.1924	80.6052	0.95491	89.8744	273304
027	2018-11-02t1749	1541199332.56	larva	25.8982	-25.9996	-189.999	590.1727	40.6313	18839.0701	59404.9589	500595.0578	520.911	-0.22076	240.681	0.95948	238.185	1.0244	416.8012	-0.29475	410.2117	42096.9219	340.7581	1.0217	387.7061	0.79588	2416920	-0.29914	150.313	50.9074	50.6336	85.711	83.7625	8656.8154	70.8952	0.57567	80.0527	511212
027	2018-11-02t2149	1541213731.04	larva	29.8977	-22.0001	-185.9994	661.7425	43.9395	22484.4173	70799.6398	660558.1369	373.19	-0.87065	206.122	0.34504	202.02	0.39603	310.5396	-1.0443	306.6087	37264.7578	268.9164	0.15596	295.1254	-0.24146	2460270	-0.70235	226.623	58.7273	58.4672	95.2716	92.3193	11432.5957	79.1943	0.76658	88.638	700969
027	2018-11-03t0149	1541228130.45	larva	33.8976	-18.0002	-181.9996	618.6271	42.9943	20297.5774	63956.7368	564604.0771	859.958	0.1174	304.669	1.5485	295.0885	1.5594	538.0704	-0.053524	489.104	58111.6055	410.9061	1.3786	460.0567	0.88385	3288900	-0.48607	116.069	63.0807	62.7994	97.3227	95.4985	10510.8564	83.1691	0.83231	91.7189	680956
027	2018-11-03t0549	1541242530.71	larva	37.8976	-14.0002	-177.9995	789.9077	50.7513	32582.1496	102649.6191	1138361.9016	631.655	-0.66868	274.875	0.97549	268.3382	1.0387	496.9899	-0.45364	477.4857	85482.2656	380.4419	0.89283	440.9211	0.45239	4727020	0.1205	124.55	62.2186	61.788	99.1657	97.2098	17056.5059	83.7434	0.77827	94.2937	1069970
027	2018-11-03t0949	1541256930.96	larva	41.8977	-10.0001	-173.9995	828.5509	55.3054	38301.4002	120756.9919	1469164.581	1957.17	2.1177	287.334	1.0091	267.9703	0.88369	1007.3244	2.0394	957.1065	203479.5312	407.6687	1.007	580.4187	1.4331	5788630	0.42117	301.419	66.821	66.4988	105.0014	102.2573	21210.2734	88.0496	0.89774	97.967	1346180
027	2018-11-03t1349	1541271332.56	larva	45.8982	-5.9996	-169.999	948.204	57.2285	46711.0791	147283.9685	1881408.0846	1490.41	0.79956	299.7	1.0615	275.3781	0.85559	964.0912	1.6439	929.9172	237166.4375	468.6191	1.554	684.7681	2.1518	7351050	0.99953	165.169	61.9927	61.691	97.0429	95.2474	23872.5547	82.5466	0.54211	92.016	1520560
027	2018-11-03t1749	1541285730.62	larva	49.8976	-2.0002	-165.9996	1125.8631	58.5187	56255.7883	177179.8813	2340300.2272	1987.87	1.5841	293.546	0.81403	271.2829	0.64035	1045.7191	1.9053	929.9412	309532.875	460.4183	1.3241	658.8755	1.6805	8661070	1.3614	177.965	59.1777	58.7701	99.4052	96.8225	29423.9395	81.6978	0.38921	92.5941	1746040
027	2018-11-03t2149	1541300131.97	adult	53.898	2.0002	-161.9992	1103.5082	65.7096	62300.611	197010.8372	2820094.373	3617.68	4.7497	309.86	1.1102	285.9016	0.90425	1284.2114	2.9923	960.5148	419937.125	445.4046	1.0735	604.4837	1.022	10102100	1.8108	268.421	65.1524	64.8413	101.9355	99.522	33332.9102	86.3534	0.69742	96.0099	2124100
027	2018-11-04t0149	1541314546.79	adult	57.9021	6.0043	-157.9951	1191.5392	66.9566	67491.4776	212757.4949	3148918.7422	3152.62	3.6237	314.345	1.2275	293.0598	1.0852	1196.9683	2.3485	889.0571	422529.8125	451.2159	1.1381	613.6863	1.0139	11091300	2.0075	142.012	66.9567	66.5583	104.2731	102.5863	36808.3906	88.4125	0.88634	98.518	2362500
027	2018-11-04t0449	1541328947.15	adult	61.9022	10.0044	-153.995	1191.454	69.6065	69303.1016	218216.9537	3406557.5581	2208.78	1.5907	309.654	1.1512	289.1612	1.0267	1040.2736	1.4038	884.7657	377619.3125	443.3157	1.0202	614.9808	0.96049	11210700	1.7647	267.656	64.4626	63.9981	103.2583	100.7182	37482.7578	86.127	0.65908	96.8026	2333800
027	2018-11-04t0849	1541343343.83	adult	65.9013	14.0035	-149.9959	1138.0803	69.821	64517.4794	203114.6593	3143269.7614	2020.34	1.1303	321.37	1.5411	302.67	1.4955	1052.3904	1.384	872.9062	355707.9375	479.2183	1.6568	672.9948	1.545	10840100	1.3179	209.387	61.3887	60.9844	98.688	96.4553	33356.5391	83.2306	0.25771	92.8553	2070700
027	2018-11-04t1249	1541357743.9	adult	69.9013	18.0035	-145.9959	1193.4391	72.8412	73992.7638	233152.8668	3803053.7997	2058.79	1.1655	305.555	1.1325	288.4561	1.1141	992.8214	1.0731	850.2557	384221.875	444.9877	1.1187	608.2598	0.85787	11800200	1.5962	242.501	64.3869	63.3045	122.1998	119.7414	47291.3398	90.5716	1.2129	110.7571	2486560
027	2018-11-04t1649	1541372132.73	adult	73.8982	22.0004	-141.999	1266.3348	74.8779	76676.7889	241450.1259	3993242.8537	2081.94	1.2082	308.027	1.2648	291.4797	1.2729	1022.05	1.3061	819.3212	409842.0625	468.4214	1.629	693.0162	1.8484	12331200	1.6887	152.889	64.1089	63.6161	105.5686	103.8318	42333.0039	88.7842	0.85279	99.5738	2566470
027	2018-11-04t2049	1541386533.34	adult	77.8984	26.0006	-137.9988	1211.6951	74.4198	75624.3608	238218.9514	3952155.1064	1617.22	0.24719	312.273	1.468	296.8788	1.5246	915.36	0.77446	808.2314	361567.1875	441.1054	1.1972	624.3129	1.1643	12323200	1.5521	179.765	66.3694	65.7914	107.6735	105.5461	42531.0391	90.0438	0.88919	101.4291	2619140
027	2018-11-05t0049	1541400933.4	adult	81.8984	30.0006	-133.9988	1221.2505	74.2914	75669.6629	238391.8814	3912226.6374	1755.17	0.58499	294.542	0.87347	281.2268	0.93726	944.6234	1.1093	794.3188	373126.25	422.9975	0.9252	569.9013	0.62869	11629400	1.119	269.856	57.8013	56.9277	110.1186	105.083	43496.8398	81.8682	-0.65856	96.9477	2282170
027	2018-11-05t0449	1541415332.89	adult	85.8983	34.0004	-129.9989	1290.0124	71.4412	76086.4426	239650.5375	3748213.8613	1732.55	0.59872	298.754	1.0641	288.0691	1.2243	837.6393	0.54454	732.6504	333380.4375	396.8982	0.46129	503.7824	-0.08796	11875200	1.1754	238.057	68.4876	67.1763	125.7515	122.3101	50049.1172	95.8148	1.3495	115.3923	2722320
027	2018-11-05t0849	1541429733.72	adult	89.8985	38.0007	-125.9987	1143.6208	72.8501	70794.3483	223173.7106	3649461.8704	1458.42	0.030146	299.524	1.1351	285.2206	1.1221	829.0533	0.65078	750.2113	306749.7188	410.7972	0.87343	546.5603	0.59921	11062600	0.74413	156.945	69.6281	68.794	115.4567	112.9718	42718.9844	94.4404	0.86363	107.1017	2571650
027	2018-11-05t1249	1541444120.27	adult	93.8947	41.9969	-122.0024	1253.9484	74.3085	73963.4423	232968.8198	3774873.8402	1555.48	0.32942	284.776	0.60821	273.1562	0.63863	791.7278	0.52562	704.6939	306398.6562	382.0395	0.3163	500.9842	0.11323	10999200	0.6939	239.189	63.8867	62.4331	146.7164	136.0906	56779.2266	91.3701	0.14797	112.7746	2467560
027	2018-11-05t1649	1541458521.44	adult	97.8951	45.9973	-118.0021	1249.4499	77.9932	76441.0509	240692.6503	3981970.8892	1298.44	-0.23235	265.927	-0.090894	256.4332	-0.044478	685.215	-0.20679	591.5	274086	357.8388	-0.16695	491.2381	0.10773	10614500	0.50083	265.946	63.0496	60.751	171.5607	168.8145	68624.2812	92.262	0.038471	123.9453	2516620
027	2018-11-05t2049	1541472918.33	adult	101.8942	49.9964	-114.003	1133.6594	74.6344	71048.9488	223881.4282	3718491.2492	1393.21	0.065313	299.073	1.2748	284.0456	1.1584	743.7643	0.42938	642.5516	275936.5625	436.8226	1.8685	558.5081	1.2568	11086900	0.73689	325.164	77.1303	73.0876	245.4666	241.6572	91068.1094	109.8475	2.2104	216.4451	2859300
027	2018-11-06t0049	1541487320.26	adult	105.8947	53.9969	-110.0024	1162.9156	77.9133	73717.1354	232232.9986	3960499.2769	1063.11	-0.69536	259.425	-0.26954	248.7362	-0.32631	588.788	-0.7742	509.1204	226683.375	364.9516	0.18584	456.3863	-0.16366	9975400	0.20474	356.643	72.9454	69.2437	243.0443	236.9142	93572.0469	105.8392	1.3668	211.1767	2804900
027	2018-11-06t0449	1541501718.96	adult	109.8944	57.9966	-106.0028	1118.894	76.0049	71272.6221	224570.5773	3831184.6179	1237.96	-0.19787	281.874	0.68108	273.5291	0.77366	686.7441	0.19754	610.8105	255468.8125	387.2765	0.83509	526.211	1.0505	10477300	0.46558	308.921	72.4766	70.8367	141.303	137.2527	52564.7266	105.1592	1.0013	128.455	2693950
027	2018-11-06t0849	1541516119.01	adult	113.8944	61.9966	-102.0028	1155.088	80.2887	72676.7154	229000.3377	3950694.1249	1559.56	0.6657	284.852	0.84466	271.8342	0.7291	684.4614	0.29622	548.9285	260095.3125	397.371	1.1747	492.344	0.63625	10798500	0.63789	341.528	83.6472	79.708	239.0098	232.7304	90823.7109	121.6041	2.7096	206.252	3170980
027	2018-11-06t1249	1541530520.89	adult	117.8949	65.9971	-98.0023	1118.9349	79.2359	70236.7268	221273.9866	3788038.43	1335.62	0.16516	278.667	0.62756	271.1854	0.72538	651.3965	0.12009	552.9658	239062.5	361.6929	0.32786	447.9078	0.024403	10210300	0.37188	309.992	75.8399	73.6881	157.3169	152.5129	57735.3008	110.5501	1.1181	139.2709	2778770
027	2018-11-06t1649	1541544920.16	adult	121.8947	69.9969	-94.0025	1162.4007	76.1176	73432.7983	231324.7278	3938956.7873	1551.7	0.76181	293.615	1.2752	281.0847	1.1819	723.9977	0.85649	574.838	277291.125	405.1779	1.5179	519.0337	1.2887	11243700	0.8754	394.959	82.8379	78.9442	236.3463	229.9951	90520.625	121.2048	2.0356	175.8305	3172190
027	2018-11-06t2049	1541559321.94	adult	125.8952	73.9974	-90.002	1189.7527	76.307	75529.7884	237946.0019	4018699.4221	1362.83	0.34449	285.522	0.96387	274.8118	0.91701	679.3608	0.56488	576.3614	267668.1562	388.7959	1.1433	494.4718	0.97468	11248700	0.88284	312.391	76.1687	73.0894	191.6062	182.2544	75492.8594	111.8564	0.78061	157.4957	3000820
027	2018-11-07t0049	1541573721.91	adult	129.8952	77.9974	-86.002	1183.2347	78.0057	75981.2057	239344.6788	4134116.5625	1229.83	0.064325	288.742	1.1136	278.4902	1.0856	638.8875	0.30056	563.0525	253638.3438	392.4854	1.2832	490.191	0.98339	11439900	0.96985	310.521	77.1359	74.2995	176.9566	167.361	70251.7891	112.9761	0.67984	149.7578	3056120
027	2018-11-07t0449	1541588121.64	adult	133.8951	81.9973	-82.0021	1299.7197	73.1023	78190.9882	246206.4442	3977505.6814	1466.64	0.71275	316.197	2.2694	305.9308	2.3054	704.8628	0.97098	578.9274	288288.875	421.9912	2.1064	509.8103	1.3948	12910000	1.6185	317.698	82.1989	79.9309	167.8749	162.8905	68660.8438	116.1494	0.78661	149.1792	3356100
027	2018-11-07t0849	1541602521.83	adult	137.8952	85.9974	-78.002	1297.4593	78.3441	80414.1293	253117.2013	4301459.7749	1275.1	0.28736	293.14	1.3042	286.4047	1.4238	638.3994	0.46418	546.0885	268127.75	382.2725	1.059	452.5098	0.44697	12300500	1.3231	426.44	75.466	72.6646	194.1102	179.1682	81526.2656	113.073	0.30065	158.9982	3166630
027	2018-11-07t1258	1541617492.14	adult	142.0536	90.1558	-73.8436	1256.1866	76.2329	78038.5032	245757.8804	4095107.2198	1287.87	0.37839	292.846	1.2904	285.8159	1.3853	633.4046	0.50337	514.373	258429.0781	372.6245	0.81383	444.7323	0.35625	11924100	1.1405	302.428	86.9253	83.813	187.0907	179.4348	76333	126.7245	1.3465	163.3835	3539430
027	2018-11-07t1654	1541631629.52	adult	145.9806	94.0828	-69.9165	1289.369	77.8375	81148.6144	255520.4602	4314089.7029	1346.47	0.58881	290.483	1.1852	283.2561	1.2556	628.0806	0.53357	507.1903	266306.1875	372.339	0.81341	449.2985	0.47499	12297300	1.2745	374.435	84.8911	81.4452	216.3071	202.8861	91714.2031	123.2176	0.83828	164.1393	3593780
027	2018-11-07t2049	1541645725.33	adult	149.8961	97.9983	-66.001	1245.6676	75.7705	80032.2733	252098.7439	4295633.8633	1190.87	0.24694	286.781	1.0202	280.0564	1.0948	620.0277	0.53708	522.1605	259171.5938	371.2852	0.78548	466.3005	0.81764	11967100	1.1157	292.34	81.3168	79.0447	179.4514	168.9463	75010.6953	116.7651	0.11798	148.3407	3393270
027	2018-11-08t0049	1541660124.16	adult	153.8958	101.998	-62.0014	1160.8097	76.612	75669.7097	238549.0731	4088971.0159	1287.16	0.56773	300.947	1.6029	294.1516	1.6981	622.1332	0.6341	528.2824	245742.5938	384.3711	1.1465	463.491	0.7943	11869000	1.0543	307.862	91.1849	87.1221	209.4442	202.7452	82730.4453	137.7665	1.6481	184.1325	3596240
027	2018-11-08t0449	1541674525	adult	157.8961	105.9983	-58.0011	1152.2353	79.6509	77358.6163	243866.5925	4324946.2552	1027.01	-0.063611	268.092	0.20555	262.2615	0.26284	550.7335	0.024949	483.3695	221945.5938	350.7835	0.19607	417.8811	-0.044518	10803900	0.62504	286.245	73.8926	71.0871	168.5668	162.0982	67932.4062	113.8684	-0.40482	146.9408	2977800
027	2018-11-08t0849	1541688923.74	adult	161.8957	109.9979	-54.0015	1231.1248	79.4228	78949.4508	248642.6632	4293339.4835	1296.1	0.74208	289.052	1.0671	282.8957	1.1486	587.1559	0.44761	500.1412	241908.25	369.4322	0.69933	449.3234	0.55398	11895400	1.0198	439.348	87.4226	82.921	250.567	242.4387	103233.6172	133.0028	0.87747	209.017	3597700
027	2018-11-08t1249	1541703325.87	adult	165.8963	113.9985	-50.0009	1261.5586	79.6996	80162.9296	252495.6547	4290984.893	997.514	-0.022709	284.081	0.83449	278.1669	0.91045	546.8532	0.11197	489.5487	229131.4844	369.3267	0.67312	443.0435	0.43735	11877700	0.99187	331.693	77.5405	73.5979	199.9613	189.5758	83783.7812	121.3288	-0.12617	166.1307	3242040
027	2018-11-08t1649	1541717727.17	adult	169.8967	117.9989	-46.0005	1170.5673	81.0084	78918.9754	248731.2696	4441979.7004	1037.26	0.15526	299.478	1.4617	292.2414	1.5024	587.5355	0.58999	516.7494	242064.6406	395.5369	1.393	475.3903	1.0585	12312200	1.1254	405.342	92.5031	87.1034	245.7271	232.2779	101239.5625	146.0245	1.4154	204.2799	3802990
027	2018-11-08t2049	1541732126.34	adult	173.8964	121.9986	-42.0008	1185.5661	78.2501	78009.4519	245995.2008	4251730.1632	1378	1.2349	309.317	1.8541	302.2576	1.9138	602.3416	0.81224	528.0422	245153.0156	397.7602	1.4244	480.6221	1.1542	12588300	1.1972	329.237	88.3139	84.8082	197.6751	189.071	80453.75	132.6939	0.35287	172.4575	3594110
027	2018-11-09t0049	1541746526.34	adult	177.8964	125.9986	-38.0008	1329.4369	76.5684	83321.227	262273.9362	4487172.5534	1227.95	0.86969	301.259	1.4817	292.8602	1.4627	610.4881	0.96707	530.897	265562.3125	399.7969	1.4449	484.3441	1.2159	13088200	1.342	373.588	94.3583	88.9659	262.1085	252.8457	114017.1875	143.6227	0.88502	217.1343	4099400
027	2018-11-09t0449	1541760926.4	adult	181.8964	129.9986	-34.0007	1225.7283	77.8609	76710.297	241558.6122	4100298.9243	1172.83	0.77283	302.196	1.4875	294.8274	1.5122	602.5661	0.93444	528.3654	241629	398.1416	1.3464	476.6687	1.0432	12094200	0.97978	261.289	94.1938	88.9879	206.662	202.8062	82871.4688	151.4941	1.1789	189.0724	3769730
027	2018-11-09t0849	1541775325.76	adult	185.8963	133.9985	-30.0009	1123.2963	75.4041	71693.2202	225979.6017	3818927.9955	1129.18	0.70225	310.72	1.8192	305.3924	1.9454	566.6571	0.57378	515.746	211929.75	398.7869	1.3066	471.5109	0.91251	11614400	0.79905	424.984	96.6322	91.7281	248.2691	231.5062	92852.6562	146.8068	0.72941	202.7806	3612010
027	2018-11-09t1249	1541789728.12	adult	189.8969	137.9991	-26.0003	1244.3015	78.9117	80211.0268	252630.0699	4406535.5062	1255.48	1.188	293.457	1.0302	288.4417	1.1444	554.988	0.47904	481.64	232539.9531	377.71	0.63788	440.7586	0.2737	12276500	0.99565	419.345	95.6292	90.7032	226.3205	211.725	94828.2891	149.6643	0.73217	195.5536	4000550
027	2018-11-09t1652	1541804324.7	adult	193.9515	142.0537	-21.9457	1190.4306	79.6427	76769.5792	241802.885	4221215.7063	1016.8	0.45845	301.567	1.3398	296.1634	1.4479	540.0503	0.33249	492.6526	216560.1562	383.3063	0.7305	452.9253	0.47495	12068400	0.90663	429.546	101.384	96.7001	231.6497	222.9581	92891.5156	156.5885	0.93989	206.4953	4057280
027	2018-11-09t2049	1541818526.56	adult	197.8965	145.9987	-18.0007	1314.6947	76.0809	82354.5128	259264.1053	4443506.8393	857.546	-0.040445	285.512	0.5842	281.5751	0.7408	471.0659	-0.50424	438.5101	202558.3281	356.9019	-0.09995	410.2842	-0.42059	12267600	0.94983	391.874	96.0125	91.6239	205.8328	200.9246	88508.1016	147.8004	0.34249	187.1376	4125370
027	2018-11-10t0049	1541832927.56	adult	201.8968	149.999	-14.0004	858.8018	82.4152	56760.6199	179930.7395	3102916.837	992.942	0.48173	314.872	1.8384	310.1858	1.9982	534.706	0.29465	485.8002	158272.9688	384.8356	0.63222	450.6761	0.34496	9319590	-0.0026954	408.199	106.509	99.8701	250.4941	238.9911	74146.2578	165.5573	1.079	216.5104	3152450
027	2018-11-10t0449	1541847326.83	adult	205.8966	153.9988	-10.0006	1222.3735	79.8381	77600.4569	244367.5875	4211390.5958	864.288	0.06174	299.376	1.0981	295.1098	1.2624	483.3861	-0.35989	459.4966	195771.3594	376.6057	0.32399	427.0495	-0.17578	12114500	0.86067	367.587	102.289	95.3843	235.0447	222.3098	95193.1094	167.4328	1.0168	205.5816	4139240
027	2018-11-10t0849	1541861726.13	adult	209.8964	157.9986	-6.0008	1328.2709	83.7415	89180.7884	280877.4696	5033745.5508	682.501	-0.58169	289.987	0.62312	284.1834	0.70956	475.8466	-0.47089	464.304	221268.6562	384.8457	0.48158	438.5012	0.0072898	13472200	1.2681	410.743	106.208	98.3027	265.6892	252.4423	123545.4609	186.6113	1.7443	234.5388	4934220
027	2018-11-10t1249	1541876130.24	adult	213.8975	161.9997	-1.9997	1370.573	80.6152	88844.9176	279642.4861	4962228.2108	727.126	-0.39056	293.698	0.7281	288.5148	0.84943	467.605	-0.59727	455.2314	216968.7188	382.9799	0.35727	432.2439	-0.16143	13607300	1.2905	379.758	109.412	101.2861	254.8727	247.1294	118260.9062	190.1107	1.7322	233.8254	5069180
027	2018-11-10t1649	1541890527.86	dead	217.8969	165.999	1.9997	1322.5521	79.2799	84913.4744	267320.263	4651110.423	888.328	0.26288	299.352	0.89197	293.1572	0.97504	491.702	-0.28086	470.6062	217824	394.8113	0.59487	446.6027	0.080925	13254700	1.164	447.771	114.305	104.7593	276.6685	266.8302	122564.1641	203.942	2.1359	252.2545	5061200
028	2018-11-01t1401	1541099274.78	larva	0	-49.7958	-161.7939	164.5566	28.3571	3099.8088	9864.8778	54573.829	0	1111.5654	0	-0.62576	0	-0.64446					0	-0.57208	0	-0.43878	0	104981.4593	0	0	0				0	-0.58682	0	0
028	2018-11-01t1749	1541112939.95	larva	3.7959	-45.9999	-157.998	167.52	28.9512	3295.8351	10487.4088	60017.578	0	0.11911	0	-0.80998	0	-0.81969					0	-0.77173	0	-0.70839	0	1.3856	0	0	0				0	-0.7151	0	0
028	2018-11-01t2149	1541127339.75	larva	7.7958	-42	-153.9981	175.8366	27.0139	3237.9959	10281.3526	55118.8424	0	-0.49788	0	-1.0135	0	-1.0133					0	-0.99081	0	-0.99787	0	-0.10156	0	0	0				0	-0.8592	0	0
028	2018-11-02t0149	1541141739.33	larva	11.7957	-38.0001	-149.9982	171.116	27.1894	3168.9197	10070.5268	54296.8953	0	-0.86274	0	-1.2281	0	-1.2176					0	-1.22	0	-1.2927	0	-0.85054	0	0	0				0	-1.0142	0	0
028	2018-11-02t0549	1541156139.51	larva	15.7958	-34	-145.9981	315.1248	42.7737	9881.2158	31313.1356	275021.7756	306.166	-0.058771	215.115	1.0075	214.2261	1.052	287.9771	-0.4412	286.5927	15262.7861	258.028	0.71664	277.975	0.57833	1136020	-0.13904	145.791	61.2595	61.0384	93.6813	91.3286	4965.1094	80.2992	1.0424	88.7849	323511
028	2018-11-02t0949	1541170538.8	larva	19.7956	-30.0002	-141.9983	365.0357	33.176	8612.0683	27169.319	177355.2985	396.208	-0.11864	190.407	0.5713	178.7045	0.49443	353.6658	-0.30991	351.3125	16622.293	304.4154	0.94665	339.529	0.80229	888247	-0.93961	177.066	54.041	53.7641	89.3865	84.2552	4201.166	72.8742	0.76258	81.1682	252101
028	2018-11-02t1349	1541184941.75	larva	23.7964	-25.9994	-137.9975	395.9872	34.9838	10696.4215	33743.8618	248076.8471	404.971	-0.40036	251.708	1.172	249.2922	1.2323	362.5225	-0.47088	358.9545	21026.3047	322.4153	0.94083	347.6761	0.60667	1447070	-0.88513	100.1	56.3847	56.1792	89.3133	88.0738	5180.1729	75.6267	0.76891	84.6363	324156
028	2018-11-02t1749	1541199340.76	larva	27.7961	-21.9997	-133.9978	499.9642	29.7956	10969.8859	34664.1197	198751.3852	429.396	-0.5975	274.54	1.3313	270.546	1.3906	394.2395	-0.5065	393.2554	23654.3691	353.4981	1.0625	383.1982	0.63487	1636800	-1.1403	110.074	62.4773	62.3048	94.0875	93.4336	5645.248	81.7989	0.89357	89.7701	372490
028	2018-11-02t2149	1541213739.17	larva	31.7957	-18.0001	-129.9982	584.8007	41.8671	20123.7496	63461.8179	575006.4094	690.645	-0.16921	290.369	1.4147	282.833	1.4439	497.9859	-0.16216	476.5848	53782.4766	398.0222	1.3318	451.1427	0.94349	3107810	-0.40609	430.667	56.7906	56.4934	93.0776	88.3805	10052.377	77.0282	0.65064	84.6754	607830
028	2018-11-03t0149	1541228138.59	larva	35.7955	-14.0003	-125.9984	718.8062	47.7688	27763.1777	87566.9993	882325.1159	1167.62	0.7375	294.985	1.3492	285.1736	1.3606	628.6846	0.32978	581.3238	92416.6406	408.8944	1.2827	469.8494	0.8449	4334220	0.065294	191.094	61.1648	60.9777	96.0124	93.8128	14113.8164	81.0194	0.71211	90.4338	898695
028	2018-11-03t0549	1541242538.78	larva	39.7956	-10.0002	-121.9983	875.1253	55.4784	38241.0069	120401.8537	1445453.3722	910.495	-0.12455	197.589	-0.29874	188.1765	-0.29558	602.687	0.012011	574.5244	121742.7656	267.3173	-0.43382	425.9678	0.18847	3983590	-0.56231	212.656	55.0904	54.7106	90.3021	87.7414	18241.0156	75.3136	0.37158	84.8668	1110680
028	2018-11-03t0949	1541256939.01	larva	43.7956	-6.0002	-117.9983	897.134	56.2945	40677.896	128106.3705	1570393.9346	1269.78	0.4486	233.035	0.025058	214.8566	-0.09712	805.3597	0.89824	794.996	173152.3438	367.6356	0.4528	498.4621	0.5623	4989980	-0.27141	308.289	55.6759	55.2642	93.0556	90.4512	20006.9453	76.788	0.30379	86.8904	1192190
028	2018-11-03t1349	1541271340.59	larva	47.7961	-1.9997	-113.9978	1035.4062	61.9701	53111.782	167354.9026	2269365.7314	2006.61	1.7767	275.872	0.55744	253.1713	0.36934	975.3229	1.6229	824.1323	272115.0938	427.0331	0.96945	615.7032	1.3905	7684410	1.0046	124.021	58.9048	58.6587	95.6968	93.9996	26699.4141	80.2495	0.35415	89.8014	1640790
028	2018-11-03t1749	1541285738.65	adult	51.7955	1.9997	-109.9984	1016.5507	65.5484	54275.2204	170924.7424	2470502.5164	2153.96	1.8385	264.608	0.19019	245.3869	0.061483	1005.2086	1.609	844.059	286484.4375	397.9991	0.45377	612.3975	1.166	7520170	0.52373	350.477	49.0206	48.5197	85.9741	83.5138	24502.6055	69.9581	-0.53589	79.5442	1393160
028	2018-11-03t2149	1541300140.2	adult	55.796	6.0002	-105.9979	967.658	62.654	50742.4172	159852.9389	2241142.0457	1612.81	0.56519	265.608	0.10737	251.274	0.088859	805.3773	0.37541	721.547	214230.3438	377.6761	0.070882	498.5032	-0.09832	7060660	-0.045668	150.463	60.0121	59.59	96.7687	95.013	25740.4648	81.6791	0.27601	91.226	1595300
028	2018-11-04t0149	1541314555.15	adult	59.8001	10.0043	-101.9938	982.7925	64.1673	51532.9223	162339.3573	2282029.9725	1197.82	-0.40108	222.976	-1.0444	216.109	-0.91025	630.9061	-0.71953	569.983	170975.5625	298.3253	-1.2449	397.2183	-1.2547	6023460	-0.8623	237.008	50.7797	50.207	90.194	87.6074	24442.584	73.6161	-0.63697	83.8672	1371760
028	2018-11-04t0449	1541328955.5	adult	63.8002	14.0044	-97.9937	1001.7815	67.6065	54732.645	172467.6461	2507968.9123	1542.62	0.20109	224.356	-1.1769	220.627	-0.94488	655.4997	-0.71503	546.8036	188128.4062	283.0594	-1.6257	343.5876	-1.9157	6423540	-0.85717	242.224	55.7527	55.0264	96.8646	94.7844	27800.1406	79.825	-0.11033	90.2969	1596260
028	2018-11-04t0849	1541343351.95	adult	67.7992	18.0034	-93.9947	1009.9115	64.1641	53167.1463	167425.2526	2385204.189	1311.53	-0.33719	245.107	-0.70743	240.5979	-0.45073	631.822	-0.91419	523.7744	176278.3438	292.5643	-1.5758	349.2289	-1.9323	6829900	-0.82428	148.051	62.7148	62.1523	103.9617	101.1939	29005.3125	85.878	0.57333	96.7772	1747550
028	2018-11-04t1249	1541357752.37	adult	71.7993	22.0035	-89.9946	965.7861	65.6382	51458.2831	162103.9956	2340392.5705	1397.38	-0.20599	231.483	-1.2366	229.0861	-0.93404	603.8073	-1.1186	510.7243	163027.9688	291.4205	-1.6829	341.4847	-2.0721	6237300	-1.2654	227.439	59.0624	58.1245	108.8532	105.7943	29390.3633	84.8637	0.31677	99.0832	1591440
028	2018-11-04t1649	1541372140.92	adult	75.7962	26.0004	-85.9977	494.5025	66.2789	25055.9664	79779.6596	1053000.945	1038.98	-0.97866	231.766	-1.3265	226.3526	-1.1354	662.5757	-0.79492	628.4445	87460	285.7122	-1.8617	463.5581	-0.72079	3053060	-2.944	171.668	60.0994	59.32	107.3062	103.9049	14164.418	83.5466	-0.064169	95.5689	791689
028	2018-11-04t2049	1541386541.61	adult	79.7963	30.0006	-81.9975	991.4907	65.3649	51950.8738	163663.6102	2346772.8164	791.489	-1.5296	219.678	-1.8359	216.0195	-1.6243	464.7414	-2.0425	424.2213	126874.3984	270.7235	-2.2229	314.6923	-2.4625	5984460	-1.5889	246.011	57.0352	55.9728	108.5738	104.7357	29640.6543	82.9012	-0.37763	97.5291	1553750
028	2018-11-05t0049	1541400941.55	adult	83.7963	34.0005	-77.9976	960.0657	64.2396	49154.9456	154790.7204	2188430.0716	972.36	-1.1398	238.549	-1.195	232.8683	-1.013	518.0968	-1.7294	457.1203	133668.9688	316.7401	-1.2926	385.0028	-1.6193	6147160	-1.5773	507.569	65.5685	62.9866	160.7024	157.1222	41461.2266	99.0405	2.0108	141.7627	1689630
028	2018-11-05t0449	1541415341.1	adult	87.7962	38.0004	-73.9977	990.2942	66.1026	51050.631	160757.9572	2254561.2326	733.901	-1.6801	214.696	-2.1172	210.8523	-1.9454	422.0084	-2.4488	381.2877	113098.25	270.8912	-2.2984	319.5812	-2.4528	5747830	-1.8211	167.47	63.4571	62.1137	127.6144	123.9003	34200.668	89.9945	0.30919	112.8264	1698870
028	2018-11-05t0849	1541429741.83	adult	91.7964	42.0006	-69.9975	965.5571	66.3392	50691.9035	159785.3649	2263916.6091	621.668	-1.923	214.242	-2.1367	211.2186	-1.943	414.3862	-2.5347	387.9843	110226.7188	264.0812	-2.4435	321.4964	-2.4057	5692610	-1.8693	256.981	69.4756	67.7931	159.6544	150.7471	42468.0781	97.1942	1.1431	131.0035	1846040
028	2018-11-05t1249	1541444128.56	adult	95.7927	45.9969	-66.0012	873.5339	65.5002	43320.3938	136471.8518	1898864.9571	719.087	-1.6698	239.568	-1.1437	234.9701	-0.95467	426.7347	-2.4119	389.2494	97295.5156	310.88	-1.3285	356.3849	-1.8897	5448010	-2.0091	204.822	74.7857	73.582	137.3425	132.3743	31314.082	101.4612	1.4902	121.4685	1700700
028	2018-11-05t1649	1541458529.71	adult	99.793	49.9972	-62.0008	891.1051	65.2736	48216.7835	152169.4346	2159012.8149	517.769	-2.1283	238.505	-1.1625	234.2505	-0.97666	384.9727	-2.6945	370.2696	97398.0938	309.9229	-1.297	350.7976	-1.9138	6023430	-1.7351	211.867	76.0767	74.8849	139.2738	135.813	35236.2812	103.2487	1.4513	125.0038	1921320
028	2018-11-05t2049	1541472926.57	adult	103.7922	53.9964	-58.0017	898.9635	61.2031	45308.6614	142793.8862	1929509.2291	604.215	-1.8683	249.065	-0.71004	244.1966	-0.5359	415.3205	-2.3339	384.1372	98846.2812	320.8599	-0.96324	361.963	-1.6733	5926760	-1.7757	213.737	78.7612	77.3619	142.2876	138.5477	33864.4609	106.2566	1.5665	128.0962	1874200
028	2018-11-06t0049	1541487328.59	adult	107.7927	57.9969	-54.0012	869.6104	62.3238	41609.0478	131066.0624	1734899.8703	822.751	-1.268	257.406	-0.3381	250.7818	-0.23088	443.3452	-1.974	396.2932	97092.5938	336.276	-0.506	376.149	-1.3692	5625350	-1.9037	218.721	81.181	79.2373	156.9926	152.4869	34381.3867	111.3547	1.9286	140.9017	1774130
028	2018-11-06t0449	1541501727.2	adult	111.7923	61.9966	-50.0015	825.211	60.3562	41040.4733	129369.6333	1734874.024	605.344	-1.7514	258.4	-0.26165	252.1982	-0.14666	417.5114	-2.0796	395.8849	90182.4531	339.5632	-0.35115	379.5789	-1.2258	5562060	-1.905	214.942	82.2028	80.0136	160.7807	157.0072	34728.6328	113.4859	1.8877	146.0396	1769420
028	2018-11-06t0849	1541516127.27	adult	115.7924	65.9966	-46.0015	815.9559	59.7029	39904.4953	125765.764	1667739.7179	591.842	-1.7265	262.297	-0.068937	255.8274	0.033268	413.7446	-2.0008	398.8863	86886.375	347.0207	-0.094059	383.7809	-1.0727	5496950	-1.8986	201.598	83.7769	81.5001	162.4105	159.9976	34106.2109	116.5783	1.9552	148.2128	1755710
028	2018-11-06t1249	1541530529.17	adult	119.7929	69.9971	-42.001	814.6117	59.3219	39095.2278	123191.291	1614678.8212	538.956	-1.8021	268.742	0.22575	262.1706	0.33072	417.4819	-1.8659	410.6552	86001.2656	354.921	0.16929	395.5855	-0.80113	5515660	-1.8461	216.458	85.2104	82.913	167.8066	163.6179	34568.1641	118.2931	1.8596	151.9392	1748860
028	2018-11-06t1649	1541544928.48	adult	123.7927	73.9969	-38.0012	794.9	59.7434	37961.5969	119642.9349	1549351.3143	565.234	-1.6825	273.447	0.44488	265.1951	0.47858	436.1969	-1.6096	428.2857	87239.375	366.6233	0.52597	411.8531	-0.45875	5452270	-1.8287	227.503	86.6017	83.7999	176.2529	173.7081	35250.5703	122.3727	2.0242	159.4914	1726750
028	2018-11-06t2049	1541559330.28	adult	127.7932	77.9974	-34.0007	799.7303	58.4766	37028.9413	116677.0977	1472834.9039	534.43	-1.7091	277.298	0.62331	269.0252	0.65678	440.7828	-1.4848	435.049	85952.6484	371.799	0.70573	418.2046	-0.28532	5398990	-1.8039	229.331	87.5704	84.6756	180.0118	176.7628	35102.2969	124.377	1.9631	163.6624	1705000
028	2018-11-07t0049	1541573730.21	adult	131.7932	81.9974	-30.0007	808.0567	57.8678	37085.6598	116838.985	1463149.163	513.604	-1.7138	281.213	0.79858	272.0139	0.79185	452.394	-1.3054	448.2021	88216.8359	379.7032	0.95077	429.9889	-0.025053	5480850	-1.7169	265.068	89.1014	86.3041	179.7254	175.9973	35046.4609	127.3837	2.0066	162.8098	1736590
028	2018-11-07t0449	1541588129.87	adult	135.7931	85.9973	-26.0008	765.9325	59.1521	35542.3539	112008.4639	1424881.1752	563.669	-1.5419	286.651	1.0317	275.4986	0.94299	488.2314	-0.91538	480.2552	91299.2656	396.3469	1.4252	462.6254	0.59595	5359230	-1.7211	245.728	90.4018	87.1489	186.3943	182.8903	34855.7344	130.8753	2.0928	169.51	1690150
028	2018-11-07t0849	1541602530.1	adult	139.7931	89.9974	-22.0007	746.7472	58.9076	34441.192	108546.8344	1381928.5703	584.258	-1.4456	291.1	1.2187	279.7308	1.122	506.7278	-0.68051	500.2884	92224.4531	405.8197	1.7055	477.1551	0.90631	5270660	-1.7092	252.713	92.3599	88.9624	192.1103	187.1263	34964.0781	133.2718	2.0702	174.2778	1672270
028	2018-11-07t1258	1541617500.6	adult	143.9516	94.1558	-17.8423	709.6751	60.4447	33265.8642	104927.7404	1348205.9223	675.808	-1.1661	295.438	1.3963	282.9365	1.2498	531.7831	-0.38257	526.894	93062.0469	414.3467	1.958	495.9719	1.2962	5165140	-1.7011	242.68	93.9451	90.3323	194.5407	191.1105	34044.6211	135.8123	2.0486	177.1298	1642440
028	2018-11-07t1654	1541631637.81	adult	147.8786	98.0828	-13.9153	696.6441	61.4574	32841.5975	103584.9813	1342704.3063	646.966	-1.198	299.021	1.539	284.6092	1.3067	555.2947	-0.099186	545.5847	96065.9844	423.7414	2.2309	515.4648	1.6986	5159610	-1.6538	291.358	95.1868	91.0892	202.1647	195.0124	34974.4922	139.5616	2.1392	182.0896	1642450
028	2018-11-07t2049	1541645733.78	adult	151.7942	101.9984	-9.9997	688.0879	61.142	32207.9547	101597.019	1306914.2426	705.42	-1.0024	301.89	1.6491	286.1382	1.3547	570.7141	0.11307	562.7559	97021.3984	433.686	2.5173	533.3853	2.0742	5111600	-1.6246	284.277	96.2243	92.0857	207.7655	202.8305	35320.1289	141.4909	2.0684	185.7043	1629270
028	2018-11-08t0049	1541660132.56	adult	155.7938	105.998	-6.0001	656.5413	60.6809	29810.0157	94049.0561	1190467.1628	708.309	-0.95019	309.082	1.9383	292.1416	1.5979	586.1515	0.33104	579.9263	92025.7812	445.6077	2.8575	542.7418	2.2907	4844550	-1.6803	263.518	98.3075	93.7513	214.2391	211.2514	33635.5312	145.996	2.1944	195.4708	1540870
028	2018-11-08t0449	1541674533.39	adult	159.7941	109.9983	-1.9998	643.9357	60.8774	29237.41	92272.6255	1159949.6931	705.103	-0.91458	309.831	1.9541	291.7972	1.5575	596.9602	0.50909	589.7607	91931.875	448.2315	2.9334	555.5619	2.567	4766450	-1.6618	257.142	99.7205	94.6941	215.1214	211.6581	33128.6875	150.189	2.2794	195.8369	1534100
028	2018-11-08t0849	1541688932.11	dead	163.7937	113.9979	1.9998	644.7986	59.4673	28419.2324	89660.4848	1097292.5452	689.274	-0.91516	311.423	2.0027	293.2502	1.5943	599.9102	0.60805	592.5889	89986.5234	452.0069	3.0351	563.5238	2.745	4661380	-1.6553	264.665	100.376	95.0376	220.5766	218.3709	33086.4883	152.9504	2.2456	203.3336	1502430
031	2018-11-01t1401	1541099299.39	egg	-1.8979	-61.8006	-229.7955	165.0529	35.3612	3643.1667	11795.1663	74369.0131	0	1332.5249	0	-0.53657	0	-0.55962					0	-0.47504	0	-0.30588	0	117639.2477	0	0	0				0	-0.52544	0	0
031	2018-11-01t1749	1541112964.54	larva	1.8979	-58.0048	-225.9997	164.702	27.4459	3084.8166	9809.1767	53363.0297	0	0.83386	0	-0.71686	0	-0.73111					0	-0.67095	0	-0.57296	0	3.8965	0	0	0				0	-0.65	0	0
031	2018-11-01t2149	1541127364.44	larva	5.8979	-54.0048	-221.9997	153.8782	27.4686	2786.9158	8879.6495	47332.7165	0	-0.26097	0	-0.91563	0	-0.92019					0	-0.88568	0	-0.85984	0	0.42876	0	0	0				0	-0.78959	0	0
031	2018-11-02t0149	1541141763.97	larva	9.8978	-50.0049	-217.9998	162.2123	26.9541	2937.6365	9344.7291	49469.2052	0	-0.70518	0	-1.1247	0	-1.1192					0	-1.1099	0	-1.1521	0	-0.53569	0	0	0				0	-0.93916	0	0
031	2018-11-02t0549	1541156163.98	larva	13.8978	-46.0049	-213.9998	162.2123	26.9335	2937.9986	9347.6921	49476.4102	0	-1.0156	0	-1.346	0	-1.3299					0	-1.345	0	-1.4499	0	-1.1454	0	0	0				0	-1.101	0	0
031	2018-11-02t0949	1541170563.3	larva	17.8976	-42.0051	-210	351.1793	34.0721	8119.3117	25624.56	174347.7773	297.28	-0.27871	180.787	0.53257	177.6523	0.55193	271.241	-0.64163	267.1019	11934.6055	240.1644	0.47178	260.4879	0.30129	794739	-0.79831	95.2838	50.3854	49.939	81.7092	80.2759	3595.2058	69.059	0.68953	76.8019	221494
031	2018-11-02t1349	1541184966.49	larva	21.8985	-38.0042	-205.9991	554.821	44.2397	19501.7905	61528.6268	585814.6931	374.108	-0.35343	213.709	0.77126	209.9225	0.80085	336.1203	-0.51122	333.5451	34956.5078	291.2483	0.7413	323.8632	0.53945	2212530	0.030779	108.97	59.4463	59.1735	91.4155	90.4298	9507.209	79.0526	0.90808	86.9444	615447
031	2018-11-02t1749	1541199365.29	larva	25.8981	-34.0046	-201.9995	463.1317	37.2413	12882.1898	40605.2729	312130.5493	435.843	-0.45737	253.205	1.1193	249.6681	1.1733	375.8739	-0.50754	370.3685	26311.1719	332.8	0.94787	361.2818	0.57926	1752430	-0.85261	102.694	59.4777	59.2271	92.2591	91.9576	6458.1338	78.8495	0.83117	87.0288	411645
031	2018-11-02t2149	1541213763.6	larva	29.8977	-30.005	-197.9999	359.6716	69.4633	17854.9381	57243.9288	769418.997	407.828	-0.78037	232.976	0.70496	228.1278	0.75167	359.8151	-0.78831	355.3086	33822.6172	312.657	0.57911	343.1903	0.16093	2187410	-0.9129	292.164	57.1557	56.7902	91.2512	87.8239	8577.6113	76.223	0.6641	84.0457	536635
031	2018-11-03t0149	1541228163.02	larva	33.8975	-26.0052	-194.0001	760.0871	47.3637	29617.6821	93334.451	962880.1396	502.754	-0.76385	247.205	0.73598	241.0662	0.78231	395.7602	-0.79375	391.2322	62134.3516	331.6924	0.57641	374.5885	0.15184	3872960	-0.064113	106.075	60.6328	60.411	93.2764	92.0985	14644.3906	80.6347	0.73739	88.9702	949934
031	2018-11-03t0549	1541242563.19	larva	37.8976	-22.0051	-190	784.7268	46.9063	30101.2838	94825.3431	966799.0294	1017.65	0.23956	278.736	1.0334	270.3568	1.0695	655.4688	0.37349	618.4288	104875.0078	410.9514	1.2179	495.5607	0.9323	4441660	-0.074085	137.673	59.5696	59.1576	94.1232	92.1312	15059.7168	79.8157	0.61583	88.9015	949242
031	2018-11-03t0949	1541256963.41	larva	41.8976	-18.0051	-186	878.1133	53.2795	38637.0773	121757.3508	1413009.216	977.951	-0.091146	212.745	-0.19072	202.2545	-0.1943	633.5937	0.079679	604.106	129253.1094	299.653	-0.21188	450.6592	0.26082	4329570	-0.52382	202.986	55.6342	55.4092	90.1712	87.8943	18394.9355	75.7155	0.31958	84.4614	1132210
031	2018-11-03t1349	1541271365.02	larva	45.8981	-14.0046	-181.9995	890.4052	51.0158	37952.7779	119510.2224	1357413.1798	1216.73	0.20626	217.936	-0.37013	208.0113	-0.34965	789.9738	0.72646	773.5752	158784.7188	287.5164	-0.63352	488.6025	0.32246	4361770	-0.84645	206.461	58.5684	58.1443	93.8393	91.5564	18861.6992	79.2397	0.3585	88.4836	1172190
031	2018-11-03t1749	1541285762.97	larva	49.8975	-10.0052	-178.0001	854.1192	53.4618	38088.4146	120026.05	1415596.0466	1020.41	-0.4319	229.092	-0.44802	223.5838	-0.31782	621.183	-0.33941	585.4355	124857.7812	294.9004	-0.84925	430.0395	-0.52821	4591460	-1.0343	106.221	53.9621	53.7835	89.5859	88.1317	18006.7734	75.5571	-0.040591	84.7225	1081510
031	2018-11-03t2149	1541300164.69	larva	53.898	-6.0047	-173.9996	875.0932	56.9981	39967.3375	125872.097	1556251.8359	1399.81	0.19772	240.409	-0.3909	229.6195	-0.35049	757.1199	0.20393	723.4683	159752.3125	310.2648	-0.83289	444.1745	-0.57272	5054120	-1.0402	236.527	62.5462	62.1675	98.1365	96.0164	20706.8066	83.1284	0.43146	92.6728	1314910
031	2018-11-04t0149	1541314580.08	larva	57.9023	-2.0005	-169.9954	958.3586	61.5787	46952.4691	147958.3819	1919700.0653	1443.12	0.1508	240.419	-0.54105	227.4908	-0.54576	756.6136	0.025004	665.2656	186883.5625	339.465	-0.55155	481.9042	-0.33111	5925840	-0.806	134.793	57.9049	57.492	94.3199	92.4845	23297.0078	79.4909	0.025804	88.973	1427240
031	2018-11-04t0449	1541328983.34	adult	61.9032	2.0005	-165.9944	935.0191	60.0401	45941.365	144717.6849	1919829.9734	1858.87	0.88293	265.804	-0.0057524	248.8796	-0.089937	924.6138	0.78905	801.262	222831.9219	366.6256	-0.21533	586.6154	0.66476	6405620	-0.77193	198.796	59.587	59.1857	97.1256	94.4242	23407.2617	80.7827	0.056909	90.8877	1435990
031	2018-11-04t0849	1541343377.31	adult	65.9015	5.9988	-161.9961	1067.7384	62.6162	50129.512	157779.1414	2067578.8468	1810.5	0.70486	261.153	-0.19705	247.2448	-0.20575	874.0546	0.42216	773.5322	230750.4219	354.3775	-0.47299	485.9735	-0.44457	6878500	-0.71879	172.759	61.5028	61.2084	97.9026	95.8278	25846.2852	83.5286	0.29643	92.9818	1619920
031	2018-11-04t1249	1541357777.57	adult	69.9016	9.9989	-157.9961	1036.6145	58.3798	50323.3659	158508.6646	2038366.3743	1802.91	0.64164	282.899	0.42465	265.6729	0.34833	912.9736	0.62757	798.573	241938.0156	404.8483	0.39655	560.209	0.33457	7476460	-0.57932	354.716	60.8994	60.5148	101.2649	96.7552	26835.2109	82.4845	0.031392	92.8103	1609450
031	2018-11-04t1649	1541372165.32	adult	73.8982	13.9954	-153.9995	982.5636	61.5904	49418.4407	155656.7899	2098284.0724	1887.42	0.80285	291.617	0.71672	273.6843	0.62796	953.0602	0.90315	815.9533	247795.6562	400.3955	0.34155	616.419	0.98907	7563680	-0.67095	299.294	64.0963	63.5928	101.8281	99.4516	26475.3145	85.62	0.35339	95.3753	1662470
031	2018-11-04t2049	1541386566.08	adult	77.8984	17.9957	-149.9992	1032.8865	63.3651	54518.2999	171699.161	2437812.9403	1773.08	0.58026	269.742	-0.030748	254.135	-0.11619	891.0082	0.62375	783.3539	254828.3594	387.3916	0.1289	570.5952	0.53843	7706540	-0.70742	113.007	52.5866	52.1146	88.9424	87.6484	25437.5312	73.7475	-1.7709	83.4643	1502400
031	2018-11-05t0049	1541400965.99	adult	81.8983	21.9956	-145.9993	1098.3385	68.0125	59738.4529	188087.1329	2784243.9917	1753.1	0.58043	296.697	0.95251	279.6741	0.87529	905.402	0.84926	794.3251	283390.8125	420.0692	0.86409	609.0867	1.1062	9278600	-0.024382	328.596	65.3819	64.9679	103.7245	101.228	32465.7598	87.2849	0.22344	97.2816	2044690
031	2018-11-05t0449	1541415365.38	adult	85.8982	25.9955	-141.9994	1160.8362	66.4695	65473.7091	206314.7733	3063688.5596	1715.8	0.56051	287.644	0.64537	272.6332	0.59404	852.6002	0.65138	748.3579	292441.875	393.3448	0.38377	558.0235	0.60653	9844600	0.18949	254.913	66.9961	66.6019	105.4503	102.9846	36169.4453	89.1657	0.2931	99.1442	2292940
031	2018-11-05t0849	1541429766.33	adult	89.8984	29.9957	-137.9992	1147.1368	70.2276	65925.3473	207721.0666	3186806.6406	1517.7	0.16974	291.278	0.81826	274.243	0.6675	865.2916	0.92845	768.5851	298525.5938	428.5124	1.2756	600.2754	1.3215	10037100	0.24556	176.006	62.3248	61.9529	100.5754	98.981	34698.5	85.004	-0.58518	95.1747	2147650
031	2018-11-05t1249	1541444153.38	adult	93.8948	33.9921	-134.0028	1067.4702	68.3531	62133.7072	195783.791	3015981.8465	1722.27	0.7329	306.15	1.4427	293.452	1.489	874.7067	1.1971	778.8331	284279.6875	417.2506	1.144	586.9445	1.3234	9940690	0.17786	220.868	65.7467	65.2002	117.3722	106.8482	38145.9648	88.558	-0.26832	100.5876	2134800
031	2018-11-05t1649	1541458554.46	adult	97.8951	37.9924	-130.0025	1200.8227	73.6446	69077.9372	217571.3316	3390211.3681	1684.67	0.71901	298.482	1.1965	283.826	1.1148	855.8589	1.2268	728.9741	309820.9375	417.1973	1.2668	583.4342	1.4565	10780300	0.58188	161.567	66.5972	65.8023	116.3673	112.0416	42124.9492	90.3526	-0.23341	104.237	2405290
031	2018-11-05t2049	1541472951.13	adult	101.8942	41.9915	-126.0034	1192.497	66.9526	64936.2729	204387.1595	3012153.5904	1758.6	0.9737	309.221	1.6803	294.4543	1.6029	916.5512	1.9102	785.1655	311627.4062	438.7711	1.9166	594.9723	1.8067	10510100	0.45459	257.853	64.5171	63.6092	118.7027	109.1369	40358.9297	87.8825	-0.79089	101.8351	2192870
031	2018-11-06t0049	1541487353.3	adult	105.8948	45.9921	-122.0028	1198.2718	72.1369	70584.7047	222303.6496	3501836.4923	1628.79	0.71607	285.408	0.77794	275.9788	0.84719	807.8969	1.119	699.3727	298113.9375	388.0099	0.76325	516.6729	0.76711	10526400	0.47406	220.272	68.1694	67.0643	138.8397	132.4372	51231.8359	92.509	-0.37802	112.3884	2514220
031	2018-11-06t0449	1541501751.83	adult	109.8944	49.9917	-118.0032	1153.5182	70.2101	68024.8746	214391.1414	3356651.0093	1553.32	0.58969	283.326	0.74007	268.9244	0.57374	827.7067	1.4189	706.7784	294663.5938	395.4626	1.0426	550.6338	1.4347	10072500	0.26857	323.756	70.655	68.3323	185.2856	175.8438	65961.6719	98.2502	0.13625	150.437	2511860
031	2018-11-06t0849	1541516151.89	adult	113.8944	53.9917	-114.0032	1307.9199	75.6632	69967.9737	220428.7356	3400148.2366	1409.78	0.29161	290.21	1.0638	275.3616	0.88335	789.2951	1.2058	666.5819	289671.3125	411.6109	1.5392	565.4375	1.8053	10634800	0.55882	399.734	67.0888	64.9117	222.1555	209.1048	81531.0703	93.2555	-0.682	150.8337	2458470
031	2018-11-06t1249	1541530554.01	adult	117.895	57.9923	-110.0026	1061.3715	71.5219	63651.9678	200632.8491	3211959.5041	1475.51	0.5146	293.037	1.2188	275.9753	0.93612	855.9565	1.8983	754.0717	285033.5312	424.2573	1.944	648.1524	3.2792	9742300	0.1482	210.686	65.3879	64.5567	111.3636	108.8436	37084.082	91.0002	-1.1165	104.3166	2173890
031	2018-11-06t1649	1541544953.21	adult	121.8948	61.9921	-106.0028	1108.0895	71.2419	66065.6238	208140.7336	3315597.6238	1303.69	0.14195	294.185	1.2988	278.334	1.0603	748.5775	1.0708	654.7636	259007.7969	419.6984	1.8964	551.7828	1.8297	10152600	0.36088	214.286	72.1993	70.5881	148.7112	145.2246	51454.0625	101.2108	-0.15071	127.8879	2491670
031	2018-11-06t2049	1541559355.21	adult	125.8953	65.9926	-102.0023	1082.6257	77.6131	65957.1278	207879.371	3411827.8577	1347.82	0.30692	290.402	1.1666	277.8831	1.0533	760.4072	1.2745	662.2063	262340.5	390.8882	1.1983	511.9375	1.2678	9997100	0.30211	398.554	69.7064	67.5271	167.1316	160.0447	57660.4102	100.8026	-0.37842	131.3633	2399640
031	2018-11-07t0049	1541573755.16	adult	129.8953	69.9926	-98.0023	1142.5341	75.8696	69424.35	218659.7178	3604443.2576	1125.42	-0.19762	269.702	0.32002	256.8326	0.12231	668.5683	0.56187	602.2768	242690.2812	375.3213	0.82765	506.3005	1.2581	9776430	0.21234	316.614	70.4886	67.7353	183.4265	177.7203	66583.8125	102.6455	-0.3613	158.8603	2555140
031	2018-11-07t0449	1541588154.67	adult	133.8952	73.9925	-94.0024	1097.6664	71.5576	63901.1988	201245.7147	3165749.8755	1448.29	0.66654	288.526	1.1132	280.7142	1.1827	734.7798	1.2362	625.6577	245416.4688	368.8467	0.68369	445.8181	0.28595	9629850	0.15589	304.02	67.9085	66.0574	134.6685	130.9008	44979.2812	100.8466	-0.69871	121.93	2266510
031	2018-11-07t0849	1541602554.93	adult	137.8953	77.9926	-90.0023	1143.5151	71.8795	69133.6494	217856.341	3494374.308	1395.2	0.59223	286.686	1.0343	274.9508	0.9144	712.942	1.1309	593.0585	257372.0469	389.098	1.2431	493.2075	1.1623	10347100	0.47382	403.743	77.0041	72.4536	272.237	264.5211	98277.5703	114.9197	0.47314	205.359	2779230
031	2018-11-07t1258	1541617525.79	adult	142.0538	82.1511	-85.8438	1055.7551	70.8168	60890.1635	191777.2425	3012477.7471	1367.89	0.58306	294.283	1.3505	283.6826	1.2904	776.2344	1.7952	685.9341	247618.7812	381.8283	1.0644	509.1836	1.508	9363780	0.05483	183.729	72.8461	70.7995	142.2227	139.1924	45369.0547	105.7746	-0.53712	130.3332	2317890
031	2018-11-07t1654	1541631662.75	adult	145.9808	86.0781	-81.9168	1077.5867	74.0559	64825.7021	204195.3075	3341747.2031	1391.46	0.70504	296.219	1.4257	286.7621	1.4113	713.6161	1.3167	590.8762	241915.875	380.125	1.0271	488.7168	1.19	10025500	0.33478	243.24	74.0766	71.7439	155.1004	150.4701	52579.0234	108.787	-0.41224	139.0433	2507120
031	2018-11-07t2049	1541645758.94	adult	149.8964	89.9937	-78.0012	1116.792	72.6878	66680.2932	209991.0953	3413184.3784	1718.85	1.6288	295.129	1.3706	285.5822	1.3399	745.778	1.7049	585.9966	260276.5156	376.4152	0.92741	474.6936	0.97202	10278500	0.43494	318.929	74.0087	71.8885	152.9117	148.1255	53366.1953	106.8606	-0.70826	134.9871	2577500
031	2018-11-08t0049	1541660157.81	adult	153.8961	93.9934	-74.0015	1153.9409	74.6446	66464.3971	209307.5457	3354157.6626	1426.34	0.93779	292.426	1.2448	283.3676	1.2204	701.7368	1.3869	554.6656	244204.4062	378.6187	0.98611	466.2684	0.84606	10162100	0.38402	439.988	74.3231	71.7778	169.4966	158.5289	58984.8086	108.7674	-0.67785	142.8226	2582800
031	2018-11-08t0449	1541674558.48	adult	157.8963	97.9935	-70.0014	1083.8254	74.6329	66628.145	209925.3754	3464626.198	1232.41	0.49273	270.819	0.3203	262.5539	0.27577	615.9712	0.65368	558.0686	214357.9688	356.1157	0.34583	424.7317	0.084635	9419890	0.095598	324.702	72.9824	69.6145	192.2232	185.1836	66893.6719	110.5471	-0.66079	158.5788	2538550
031	2018-11-08t0849	1541688957.17	adult	161.8959	101.9932	-66.0017	1166.9748	77.3458	70443.4538	221801.7052	3688367.1605	1271.85	0.67498	278.52	0.62262	269.657	0.56261	629.3535	0.86296	526.8549	231602.0625	359.6699	0.42324	427.5142	0.1391	10248400	0.40574	289.001	82.3885	78.7129	204.6196	197.8427	75300.0312	123.6922	0.19055	176.7973	3031570
031	2018-11-08t1249	1541703359.58	adult	165.8966	105.9939	-62.001	1111.0341	71.6855	66684.0557	210073.342	3367230.8469	1233.28	0.64457	264.331	-0.001004	257.7717	0.0077954	577.2386	0.418	504.8954	201456.2656	337.8547	-0.22225	398.4731	-0.41763	9203740	0.018779	243.951	78.8421	76.6463	167.099	162.6635	58317.5352	114.0157	-0.64378	148.0313	2745200
031	2018-11-08t1649	1541717760.96	adult	169.8969	109.9942	-58.0007	1135.9185	72.2843	67188.1838	211560.0582	3416083.9447	1024.01	0.11684	269.022	0.1693	261.724	0.15101	540.0299	0.099746	449.7148	189550.5	344.901	-0.055179	400.2068	-0.39377	9442680	0.10483	314.724	83.6322	80.2517	195.8779	190.8194	68753.1406	123.8003	-0.092558	167.4951	2935490
031	2018-11-08t2049	1541732160.21	adult	173.8967	113.994	-54.0009	1074.3981	75.0526	64912.2235	204467.532	3382172.2757	1081.91	0.35438	271.794	0.25545	263.9753	0.21618	560.0175	0.36424	487.5082	190405.9375	349.4877	0.0374	415.2755	-0.1156	9214350	0.022991	410.851	83.6041	80.627	205.9503	185.3745	70023.1094	122.5768	-0.30496	162.9683	2834350
031	2018-11-09t0049	1541746560.14	adult	177.8967	117.994	-50.0009	1053.8965	75.2186	65373.4124	206009.0875	3426535.1136	1009.49	0.20316	263.079	-0.15293	255.4904	-0.19848	504.9929	-0.1791	435.2433	172707.5625	344.2879	-0.1569	397.1117	-0.48882	8978370	-0.059844	277.107	84.2703	80.7146	195.1043	190.8559	66725.6719	127.5143	-0.1186	173.8154	2875980
031	2018-11-09t0449	1541760960.2	adult	181.8967	121.994	-46.0009	1079.5551	74.8527	65961.621	207838.0745	3421622.5423	828.16	-0.30494	262.7	-0.21459	258.034	-0.13011	449.8333	-0.76716	412.8501	155192.4688	329.4289	-0.64235	382.1374	-0.81441	9044760	-0.04208	358.196	87.0965	84.2875	188.5898	180.1014	65063.4766	126.6597	-0.29822	162.5166	2998730
031	2018-11-09t0849	1541775359.3	adult	185.8965	125.9938	-42.0011	762.0789	72.5193	44835.5905	142344.6495	2196288.0568	476.204	-1.3903	274.669	0.25526	270.4715	0.37988	409.6266	-1.2205	404.3321	96262.25	349.7478	-0.11423	390.6134	-0.68551	6438240	-0.90864	335.791	88.5008	84.5762	190.2355	184.6444	44705.3359	137.9046	0.2234	171.6059	2074460
031	2018-11-09t1249	1541789762.2	adult	189.8973	129.9946	-38.0003	1157.3645	77.8006	71044.048	223726.6468	3785627.0569	696.206	-0.65112	253.468	-0.7156	245.4214	-0.79217	444.5501	-0.81708	422.7282	164928.0938	345.1028	-0.30751	398.805	-0.55949	9398360	0.060045	380.442	75.7135	72.0681	188.1913	182.4249	69818.9844	120.5731	-0.85633	160.8293	2807380
031	2018-11-09t1652	1541804358.84	adult	193.9519	134.0492	-33.9457	631.6913	85.5734	36530.516	116647.7645	1804049.7596	531.497	-1.1782	269.545	-0.067243	264.8175	0.030321	433.4691	-0.95284	427.5471	83226.0625	360.4562	0.069995	412.6305	-0.32863	5149670	-1.3167	288.074	83.9891	80.7384	206.4049	201.4491	39629.7422	127.1725	-0.60148	177.4818	1604610
031	2018-11-09t2049	1541818560.28	adult	197.8968	137.994	-30.0009	579.4887	77.1425	35209.149	111798.9883	1826460.1276	660.295	-0.72213	272.953	0.029297	264.0405	-0.055517	482.5065	-0.3628	462.8698	89263.6953	368.7202	0.23961	431.4652	0.002962	5022880	-1.359	245.076	86.2545	82.7992	172.9631	167.4776	31998.1758	132.4206	-0.43313	156.9196	1587260
031	2018-11-10t0049	1541832961.47	adult	201.8971	141.9944	-26.0005	659.0132	81.9451	40705.8229	129414.5746	2145445.7779	775.784	-0.28884	276.636	0.13952	270.7287	0.19853	474.5908	-0.46727	447.2379	101087.8438	365.3838	0.076605	418.0302	-0.30961	5881830	-1.0895	225.765	89.119	85.51	180.7812	177.0455	38506.4062	141.4904	-0.092262	166.535	1894850
031	2018-11-10t0449	1541847360.69	adult	205.8969	145.9942	-22.0007	587.2023	77.4697	35370.6577	112615.2281	1810440.2876	514.797	-1.2105	278.407	0.16294	275.4944	0.36479	421.3637	-1.1662	414.2965	77952.2812	353.366	-0.33279	397.8914	-0.76036	5144400	-1.3348	247.73	94.0637	90.8288	204.3646	201.7271	37807.4531	145.9089	0.0051437	185.1441	1738110
031	2018-11-10t0849	1541861759.86	adult	209.8966	149.9939	-18.001	977.9887	78.2371	57488.5436	181262.2518	2903624.0524	514.439	-1.2094	286.442	0.46524	282.059	0.61249	429.8005	-1.0832	424.0799	129369.9453	366.9342	-0.0172	408.6848	-0.58833	8606140	-0.26242	288.358	94.119	89.4755	197.4053	192.0848	59418.9883	149.2971	0.04916	180.06	2827800
031	2018-11-10t1249	1541876164.66	adult	213.898	153.9953	-13.9996	665.4566	77.1522	41645.5443	132096.2123	2209453.1358	600.866	-0.87489	282.024	0.21282	279.5135	0.44184	439.2821	-0.98197	424.9519	95763.5	366.7389	-0.086413	409.4327	-0.61357	6129230	-1.0568	249.535	96.4778	91.3251	202.0496	199.2832	44046.8047	161.4905	0.47666	188.2317	2096750
031	2018-11-10t1649	1541890561.66	adult	217.8971	157.9944	-10.0005	656.2473	86.0939	42776.1186	135701.9618	2412888.6116	567.197	-0.99715	276.627	-0.068994	273.6563	0.12805	425.5306	-1.1971	413.2162	95318.8516	359.6822	-0.32244	399.1676	-0.83237	6172660	-1.0651	270.863	94.4879	88.5364	204.494	198.5435	45806.6523	162.7794	0.41019	190.5142	2108400
031	2018-11-10t2049	1541904964.57	adult	221.8979	161.9952	-5.9997	706.3971	79.6256	44002.9588	139230.1241	2357694.2369	631.683	-0.72883	279.184	-0.0063367	274.5365	0.11942	435.1968	-1.0875	420.4375	100095.2578	367.3625	-0.17155	405.0974	-0.73849	6420390	-1.0047	367.964	97.5247	89.8524	226.5178	221.3863	52099.0938	176.9708	0.86937	210.6735	2242780
031	2018-11-11t0049	1541919363.5	adult	225.8976	165.9949	-2	678.7115	84.4981	43641.1422	138377.193	2417158.2859	551.483	-1.0418	281.745	0.057628	279.325	0.26913	423.743	-1.2678	416.3172	96613.4062	365.3978	-0.25274	401.1301	-0.80654	6417880	-1.0279	276.092	99.4468	91.7545	219.3017	215.0851	50000.7969	176.2413	0.71213	207.3595	2265300
031	2018-11-11t0449	1541933763.2	dead	229.8976	169.9949	2	646.7465	84.6188	42494.9269	134906.6423	2389005.5534	532.548	-1.1116	280.612	-0.021561	279.095	0.21552	411.1967	-1.4699	404.8211	91285.6797	358.6153	-0.43933	391.1922	-0.97595	6220600	-1.113	304.113	100.975	92.3201	224.6601	221.8148	49874.5508	179.8179	0.72956	211.4999	2238420
033	2018-11-01t1401	1541099315.76	larva	0	-57.798	-269.7968	148.2341	26.9849	2644.3183	8428.0666	44166.1651	0	1111.5654	0	-0.62576	0	-0.64446					0	-0.57208	0	-0.43878	0	104981.4593	0	0	0				0	-0.58682	0	0
033	2018-11-01t1749	1541112981	larva	3.7959	-54.0021	-266.0009	151.0922	28.1808	2844.5578	9070.1221	49913.0791	0	0.1191	0	-0.80998	0	-0.81969					0	-0.77173	0	-0.7084	0	1.3856	0	0	0				0	-0.7151	0	0
033	2018-11-01t2149	1541127380.88	larva	7.7959	-50.0022	-262.0009	161.7163	26.8839	2986.7152	9500.1567	50875.4748	0	-0.49789	0	-1.0135	0	-1.0133					0	-0.99081	0	-0.99787	0	-0.10157	0	0	0				0	-0.8592	0	0
033	2018-11-02t0149	1541141780.34	larva	11.7957	-46.0023	-258.0011	164.6221	27.5526	3120.5355	9928.2635	54566.1676	0	-0.86274	0	-1.2281	0	-1.2176					0	-1.22	0	-1.2927	0	-0.85055	0	0	0				0	-1.0142	0	0
033	2018-11-02t0549	1541156180.47	larva	15.7958	-42.0023	-254.001	263.8866	29.2524	5442.9774	17200.0658	102139.3325	425.365	0.36201	219.046	1.0525	218.4678	1.1013	286.0828	-0.45119	279.6259	8582.4834	256.4647	0.70345	274.0688	0.54782	650566	-0.66833	343.729	57.8394	57.3403	101.7419	91.4021	3052.2563	77.0859	0.95332	86.4489	171783
033	2018-11-02t0949	1541170579.64	larva	19.7955	-38.0025	-250.0013	329.7049	32.8009	8432.9798	26647.3213	184996.9845	405.419	-0.089541	248.316	1.2621	245.2894	1.3001	360.4205	-0.27457	356.4752	16579.3418	321.9456	1.1	348.5471	0.87406	1126360	-0.71026	109.587	54.7936	54.5862	87.443	85.9746	4022.3767	73.6758	0.78603	82.2718	248544
033	2018-11-02t1349	1541184982.9	larva	23.7964	-34.0016	-246.0004	422.1842	43.3855	11435.4767	36129.1794	301430.6417	407.032	-0.3944	233.91	0.95027	231.1071	1.0023	340.9367	-0.58329	338.054	21138.0742	300.1553	0.73863	326.4399	0.43439	1436440	-0.8944	105.01	53.0555	52.7717	87.4582	85.6348	5422.4111	73.0609	0.68925	81.7373	325814
033	2018-11-02t1749	1541199381.75	larva	27.7961	-30.0019	-242.0007	567.827	38.9183	17546.912	55264.0377	468791.6687	466.259	-0.49823	248.08	0.98577	245.5715	1.0593	405.6015	-0.44747	399.6988	38126.543	350.3904	1.0331	387.9954	0.67458	2322520	-0.59032	105.237	53.269	52.7975	86.6245	85.0886	8142.7061	72.5192	0.58562	81.0432	498705
033	2018-11-02t2149	1541213779.84	larva	31.7956	-26.0025	-238.0012	623.8387	45.0472	21763.4682	68599.7125	639152.179	405.14	-0.89339	236.401	0.67323	234.0964	0.76311	356.4308	-0.89771	352.1378	41345.9727	305.5139	0.41767	338.6142	-0.0085584	2730440	-0.68799	231.475	54.3685	54.0867	90.2051	85.9502	10463.7949	74.2731	0.55198	82.7202	627956
033	2018-11-03t0149	1541228179.29	larva	35.7954	-22.0026	-234.0014	796.1945	48.1448	28780.2739	90645.6785	878279.7066	1135.4	0.65985	307.916	1.5371	301.4064	1.6008	647.6851	0.42875	581.7729	99095.8203	417.1181	1.3679	503.9763	1.1406	4696030	0.3194	374.623	54.144	53.8383	90.6553	86.3998	13870.2627	73.9364	0.43474	83.5015	825750
033	2018-11-03t0549	1541242579.46	larva	39.7955	-18.0026	-230.0013	830.3453	51.8869	33441.4087	105578.5123	1106819.5706	1732.63	1.7707	286.507	1.0786	269.9066	0.99443	985.8107	2.0159	953.8416	174488.5	397.6157	0.99123	558.8171	1.3705	5059140	0.15295	118.188	60.2324	59.9839	93.5166	91.7068	16552.4375	80.0485	0.57854	88.3782	1063580
033	2018-11-03t0949	1541256979.6	larva	43.7955	-14.0025	-226.0013	974.3623	54.666	42235.0551	132961.5655	1548486.8977	811.55	-0.56562	202.865	-0.47891	195.1604	-0.43289	579.957	-0.28653	575.1555	129330.3984	270.5173	-0.67724	406.5293	-0.28043	4511310	-0.57441	239.095	46.0047	45.6308	81.4444	78.4875	18162.1035	65.7322	-0.25389	74.8779	1023050
033	2018-11-03t1349	1541271381.22	larva	47.796	-10.0021	-222.0008	880.3773	50.7417	36942.5921	116385.5796	1299097.1645	940.783	-0.49089	228.037	-0.32211	219.1249	-0.27126	628.0382	-0.21058	603.0756	122467.4531	305.136	-0.55917	422.2164	-0.44346	4441930	-0.95344	103.659	50.8472	50.5983	87.4138	86.2164	17045.6953	72.7346	-0.10819	82.3284	990453
033	2018-11-03t1749	1541285779.16	larva	51.7954	-6.0027	-218.0014	937.023	55.6942	42679.3218	134370.2765	1657921.0726	1101.48	-0.3377	232.205	-0.47422	223.7503	-0.3947	665.7474	-0.18713	634.0888	149793.1562	305.9148	-0.79719	445.1912	-0.47194	5207430	-0.81035	366.878	56.3064	56.0334	94.3415	91.6275	21226.8281	78.3714	0.10135	87.5907	1262730
033	2018-11-03t2149	1541300180.91	larva	55.7959	-2.0022	-214.0009	1072.2344	58.7407	51620.2809	162528.3423	2113223.7682	1345.59	0.01977	256.203	-0.10594	240.6582	-0.16035	748.2482	0.073477	691.7013	202775.25	366.4591	-0.092736	505.1311	-0.031536	6942600	-0.11116	115.593	60.6895	60.2527	96.3989	95.3152	26124.0938	81.7293	0.28047	91.4773	1644560
033	2018-11-04t0149	1541314596.52	adult	59.8002	2.0022	-209.9966	1084.844	61.1003	55154.4314	173711.7655	2359772.7276	997.594	-0.80668	248.619	-0.40119	235.522	-0.40164	654.5706	-0.59485	622.6433	189825.4844	352.0406	-0.40717	497.001	-0.22554	7190560	-0.23635	194.228	60.3918	59.9903	97.1502	94.8363	28173.5664	81.7324	0.20645	91.0516	1746650
033	2018-11-04t0449	1541329000.43	adult	63.8013	6.0033	-205.9955	1007.6881	66.2819	54098.2506	170421.5092	2475249.2697	1420.6	-0.045762	245.55	-0.59269	229.7443	-0.67934	748.5472	-0.21963	646.6187	212587.4219	352.6221	-0.47335	531.4373	0.061402	6959120	-0.57817	160.529	56.2224	55.7695	91.9207	90.538	26105.4766	77.6407	-0.37436	87.4792	1593400
033	2018-11-04t0849	1541343394.17	adult	67.7996	10.0015	-201.9972	1061.1124	62.0893	54555.9144	171775.7238	2376917.847	2034.88	1.1347	294.418	0.77266	275.3666	0.66535	1001.6453	1.1102	859.6617	287472.1875	414.9281	0.56595	608.8238	0.85853	8421520	-0.014837	214.722	56.8017	56.2702	95.6465	92.6321	27450.543	78.9831	-0.37794	89.3971	1624760
033	2018-11-04t1249	1541357794.28	adult	71.7996	14.0015	-197.9972	1170.9424	65.4756	62417.6652	196515.4911	2859074.6125	1793.87	0.61183	290.87	0.68174	276.4803	0.72052	894.4559	0.53608	778.1762	292487.0938	392.2326	0.1753	571.4598	0.46571	9507360	0.36608	261.878	62.2299	61.8498	100.0107	97.7661	32703.5117	83.35	0.086074	93.741	2034050
033	2018-11-04t1649	1541372181.64	adult	75.7961	17.998	-194.0007	1088.4403	74.1143	63569.2941	200361.1084	3122457.2155	1653.73	0.3167	266.461	-0.13586	251.2172	-0.20719	830.8202	0.21351	717.567	276663.125	377.196	-0.088782	544.748	0.20564	8851310	-0.091313	123.739	59.3754	58.9103	96.7222	95.0001	32208.5059	81.6736	-0.36611	91.0955	1972330
033	2018-11-04t2049	1541386582.33	adult	79.7963	21.9982	-190.0005	1106.7193	70.7342	63157.4611	198959.5165	3023341.0555	1039.28	-0.99252	279.002	0.29835	264.0812	0.25928	716.5901	-0.43407	660.4664	237191.3125	415.0205	0.71412	564.3591	0.50683	9217680	-0.012153	180.183	61.699	61.3469	99.6482	98.1486	32983.5547	83.8228	-0.22681	94.0563	2038410
033	2018-11-05t0049	1541400982.23	adult	83.7962	25.9982	-186.0006	1140.4815	66.5075	62682.659	197333.4802	2936776.2024	1438.16	-0.096451	285.538	0.55321	269.1941	0.45491	793.261	0.15967	689.9616	260189.5938	408.4723	0.66354	577.4399	0.78074	9361940	-0.015761	152.784	64.7867	64.3037	102.4013	100.7503	33587.6211	86.6965	0.020379	96.6235	2124160
033	2018-11-05t0449	1541415381.58	adult	87.7961	29.998	-182.0007	1141.687	68.0727	64908.4728	204411.5481	3112794.1741	1495.47	0.084885	280.041	0.3703	267.3608	0.37886	797.2225	0.32483	708.9193	271055.6562	393.9182	0.43907	541.9403	0.46292	9502900	0.0025613	177.98	59.157	58.6901	98.2959	96.2036	33420.6211	81.9487	-0.94945	92.5682	2007430
033	2018-11-05t0849	1541429782.48	adult	91.7963	33.9983	-178.0005	1209.8138	70.8951	70455.9729	221802.6212	3499709.8242	1165.92	-0.63432	261.766	-0.29954	247.8366	-0.41872	698.5143	-0.2942	620.8772	257751.7812	380.7122	0.23314	539.0753	0.56314	9642940	0.053768	240.335	61.9311	61.3118	109.2001	100.9431	40294.8203	83.9616	-0.84928	95.6791	2281420
033	2018-11-05t1249	1541444169.89	adult	95.7928	37.9948	-174.004	1224.8257	72.451	70622.3381	222329.8636	3503616.9373	1663.87	0.62033	290.697	0.86254	276.3163	0.78573	796.2701	0.64189	691.7907	294619.9375	407.2425	0.9561	546.6237	0.82131	10729300	0.56675	244.241	66.933	66.1273	127.0158	115.2155	46995.8633	89.6256	-0.22594	102.7122	2470430
033	2018-11-05t1649	1541458570.83	adult	99.7931	41.995	-170.0037	1220.5883	75.6983	72240.1289	227516.2946	3641906.176	1592.02	0.51766	283.841	0.63825	268.3434	0.47251	783.1015	0.68896	663.0782	296012.375	407.3262	1.0724	574.2604	1.3895	10713000	0.555	354.182	66.2363	63.8711	168.7383	162.8352	63783.0781	93.6607	0.11634	146.1739	2499960
033	2018-11-05t2049	1541472967.6	adult	103.7922	45.9941	-166.0046	1222.5568	73.1941	71619.1537	225568.6474	3568460.784	1788.18	1.0729	306.058	1.5763	294.3123	1.6129	789.4474	0.88824	632.3073	295253.3125	411.4664	1.2842	570.6127	1.5023	11446300	0.91796	236.895	63.6694	62.8934	109.2214	106.0707	40848.8203	88.6962	-0.77682	100.7709	2381170
033	2018-11-06t0049	1541487369.69	adult	107.7928	49.9947	-162.004	1387.6657	71.8913	75210.2714	236926.2745	3556685.103	1677.33	0.86286	280.907	0.6125	269.819	0.59187	791.1528	1.0362	659.1443	311714.2188	373.392	0.42843	528.8003	1.0075	11066300	0.74284	210.232	66.5836	65.1308	132.237	130.0747	52101.3633	93.2235	-0.38706	119.4007	2623060
033	2018-11-06t0449	1541501768.17	adult	111.7923	53.9943	-158.0045	1246.1732	73.3596	75370.9594	237864.7619	3797298.7404	1847.77	1.3509	288.188	0.95168	274.7867	0.8365	793.5578	1.1808	642.8745	312661.7812	385.8725	0.82812	514.2423	0.90941	11344000	0.89015	227.116	69.5646	68.89	114.7449	112.135	45209.4922	94.1491	-0.47324	106.5457	2738270
033	2018-11-06t0849	1541516168.28	adult	115.7924	57.9943	-154.0044	1231.552	70.7944	70143.978	220789.1971	3418870.1787	1867.33	1.4609	301.632	1.5429	288.7704	1.476	843.9412	1.7348	707.603	309726.4375	402.5494	1.3332	529.7954	1.2801	11062600	0.76759	263.262	68.5474	66.3788	177.1672	171.1806	65020.3555	97.9096	-0.22304	141.3901	2514040
033	2018-11-06t1249	1541530570.41	adult	119.793	61.9949	-150.0038	1300.9556	73.618	77760.2818	244796.3953	4001779.9395	1518.19	0.64742	263.008	-0.01046	255.1555	0.021872	696.1983	0.56002	594.3683	283352.7188	341.8782	-0.16892	428.5108	-0.26215	10682800	0.59977	175.914	67.6186	66.2758	122.5083	120.2212	49860.8906	96.0763	-0.61991	112.575	2746530
033	2018-11-06t1649	1541544969.58	adult	123.7927	65.9947	-146.0041	1193.4191	78.0363	75117.7125	236598.1649	4029692.9511	1435.91	0.49877	277.363	0.60695	267.2063	0.5675	753.4799	1.1618	629.5317	295364.0938	361.7329	0.39803	498.9309	0.98929	10866500	0.69689	391.084	66.5615	65.3053	126.4806	118.9684	49580.4062	93.5778	-1.0554	111.0777	2607750
033	2018-11-06t2049	1541559371.68	adult	127.7933	69.9953	-142.0035	1174.9568	77.0275	71247.4427	224457.2304	3704988.9836	1448.71	0.58685	269.599	0.30343	258.3777	0.1846	691.0291	0.71156	575.9424	257062.7969	363.8809	0.49677	471.84	0.62067	10029100	0.31911	384.063	67.2465	65.9767	124.5226	120.7135	46322.3906	94.3935	-1.1165	112.1971	2501570
033	2018-11-07t0049	1541573771.61	adult	131.7933	73.9952	-138.0035	859.1033	87.9945	55769.1887	176648.011	3197542.1273	1983.54	1.9898	264.366	0.096455	253.1837	-0.044799	808.6243	1.8406	672.7081	235309.6562	349.5521	0.14818	467.0616	0.61105	7690670	-0.7232	363.741	71.7309	70.4834	132.1925	127.6246	38468.0156	99.0942	-0.78927	117.2506	2086720
033	2018-11-07t0449	1541588171.11	adult	135.7932	77.9951	-134.0036	1203.5884	76.0848	71629.5293	225556.4258	3680005.9852	1659.06	1.2305	276.839	0.62185	268.7268	0.64185	667.5955	0.68102	523.5696	250348.2969	360.0823	0.45149	440.8997	0.21725	10360400	0.47964	376.086	69.213	67.6355	130.633	126.9413	48987.3828	98.3776	-1.0018	117.6379	2590230
033	2018-11-07t0849	1541602571.37	adult	139.7932	81.9952	-130.0036	1194.91	73.7018	74339.6398	234243.0907	3862919.0938	1550.93	1.0161	276.329	0.60051	268.7028	0.63156	681.8273	0.89309	552.1545	265230.8125	354.011	0.30223	453.7909	0.49252	10723500	0.635	186.92	73.5087	72.3057	131.0555	127.2882	50980.5859	101.9876	-0.80139	119.8713	2852650
033	2018-11-07t1258	1541617542.37	adult	143.9518	86.1538	-125.845	1238.3963	73.758	73143.0539	230239.3376	3715512.5048	1561.32	1.1094	282.698	0.86238	273.8744	0.84717	714.3928	1.2781	572.64	273612.4375	363.9883	0.58173	459.1731	0.63388	10805300	0.66196	350.302	70.5193	69.2147	134.843	130.6013	51644.8789	98.6781	-1.2309	118.689	2695390
033	2018-11-07t1654	1541631679.38	adult	147.8788	90.0807	-121.918	1267.1731	75.8363	76910.1583	242138.9961	4014675.9742	1385.43	0.72125	273.527	0.46951	266.1574	0.48786	630.2905	0.59193	512.0766	253376.7656	349.7554	0.19226	438.0724	0.28509	10982900	0.72509	202.412	68.9746	67.4223	132.6281	128.544	53316.4766	98.6035	-1.3454	119.0709	2769540
033	2018-11-07t2049	1541645775.63	adult	151.7944	93.9964	-118.0024	1198.8899	77.3208	74673.1455	235177.2893	3968038.0257	1636.12	1.4508	278.77	0.67818	268.9075	0.59096	714.2742	1.4566	562.1183	278566.9375	367.4446	0.67773	484.523	1.1697	10857800	0.66317	275.396	70.9188	69.185	150.6652	139.048	58759.4375	101.0912	-1.24	124.9124	2762220
033	2018-11-08t0049	1541660174.46	adult	155.7941	97.996	-114.0027	1321.4486	75.0076	79335.8769	249710.0884	4122036.4924	1619.2	1.4923	280.452	0.73447	275.3409	0.85411	638.3445	0.82837	482.4962	264912.9688	353.035	0.2671	411.0017	-0.17857	11617500	0.94636	375.236	67.9146	65.8531	154.1945	144.7642	63990.7266	101.5112	-1.307	128.6461	2813300
033	2018-11-08t0449	1541674575.06	adult	159.7942	101.9962	-110.0026	1272.6186	77.625	78036.8935	245660.6053	4107967.0577	1318.3	0.76241	263.891	0.019537	258.3416	0.077815	590.1954	0.4433	472.8268	240799.7031	331.8181	-0.34691	402.9685	-0.32377	10748000	0.59867	292.527	68.97	66.7324	155.569	144.0497	63472.1484	100.6445	-1.4663	128.9228	2809080
033	2018-11-08t0849	1541688973.78	adult	163.7939	105.9959	-106.0029	1226.3084	78.6425	78524.7648	247296.5733	4350523.9415	1061.52	0.12551	263.437	-0.021863	258.6738	0.065945	535.6285	-0.03147	462.3944	219607.7031	332.0372	-0.36664	412.4851	-0.14205	10779600	0.59967	199.654	70.2622	68.9301	135.7767	131.4179	55668.4688	100.1546	-1.5859	120.642	2875060
033	2018-11-08t1249	1541703376.38	adult	167.7946	109.9966	-102.0022	1280.9545	76.959	78296.9782	246551.2748	4127890.7064	1285.71	0.83187	266.512	0.078235	260.7104	0.12318	552.2377	0.19483	455.3909	225865.2188	335.436	-0.30685	411.4776	-0.17122	10896600	0.62875	224.883	74.0685	72.6023	140.927	136.8215	57639.1641	104.2468	-1.376	126.3407	3028360
033	2018-11-08t1649	1541717777.73	adult	171.795	113.9969	-98.0018	1263.4868	76.989	79206.1687	249374.8964	4249648.0582	1215.41	0.70946	276.832	0.48662	269.9187	0.49802	589.9964	0.64719	494.2807	244258.5	350.8969	0.098801	434.9173	0.27236	11435100	0.80513	219.104	76.368	74.8341	146.6693	142.1371	60721.1094	107.5926	-1.2344	131.5549	3154530
033	2018-11-08t2049	1541732177.09	adult	175.7948	117.9968	-94.002	1315.0127	76.9066	78348.8255	246629.5944	4086048.7974	1247.17	0.88497	269.565	0.144	263.2114	0.16484	586.1777	0.66345	477.3092	240332.875	341.7358	-0.20613	412.0917	-0.18564	11030300	0.64796	306.346	69.6947	67.494	158.7253	149.0727	65077.3906	102.9555	-1.6137	133.4954	2851840
033	2018-11-09t0049	1541746576.89	adult	179.7948	121.9967	-90.002	1280.9847	77.4658	79977.49	251816.1807	4252786.829	1253.84	0.9829	276.742	0.41082	269.6316	0.40865	584.1909	0.70116	482.979	244191.7969	353.9019	0.092339	429.3421	0.12538	11548200	0.80643	262.567	72.3681	70.5451	147.2617	140.5781	61555.4102	103.5125	-1.6421	129.1759	3019850
033	2018-11-09t0449	1541760977.11	adult	183.7948	125.9968	-86.002	1184.3901	79.5892	77701.2712	244941.3391	4253766.159	1218.83	0.95424	270.895	0.11864	263.3282	0.085999	576.7145	0.67087	486.9234	233569.375	353.0589	0.016467	432.0409	0.15405	10969100	0.59563	233.904	70.974	68.6581	153.8679	147.7516	62316.4883	104.276	-1.659	133.5722	2873880
033	2018-11-09t0849	1541775375.98	adult	187.7945	129.9965	-82.0023	1270.8414	79.3847	80205.7113	252565.3116	4354963.0981	867.415	-0.11339	258.974	-0.44867	253.9132	-0.3846	508.7446	-0.075711	449.4312	213163.9844	329.5687	-0.72644	392.2824	-0.66921	10837300	0.5357	334.89	74.3319	72.4137	152.9317	141.5301	64078.3711	105.938	-1.6233	128.6481	3110570
033	2018-11-09t1249	1541789779.03	adult	191.7954	133.9973	-78.0014	1313.3595	78.2593	79799.0318	251179.6695	4208006.2004	1017.46	0.43381	268.62	-0.077637	263.8139	0.013191	536.2493	0.2728	470.4428	223615.9688	340.6012	-0.46718	406.0706	-0.43355	11194700	0.63596	427.069	73.4715	70.3228	194.059	175.7706	80922.6094	109.4903	-1.4934	144.8428	3061930
033	2018-11-09t1652	1541804375.95	adult	195.8501	138.052	-73.9467	1299.3157	75.1078	79018.4408	248760.2369	4103965.1236	819.749	-0.18694	265.015	-0.29164	261.7669	-0.13135	479.5949	-0.39989	430.7297	198072.7031	330.2104	-0.8339	378.8751	-1.023	10933700	0.53422	330.529	77.6767	74.9801	165.9798	159.7363	68549.6562	114.8233	-1.2839	144.9271	3204710
033	2018-11-09t2049	1541818577.04	adult	199.7948	141.9968	-70.002	1220.115	78.8861	78157.8868	246210.1759	4287315.1966	1001.92	0.48468	274.869	0.089066	269.5363	0.17055	540.9646	0.3697	483.2728	220713.5625	349.0167	-0.35701	422.8801	-0.18917	11197400	0.60037	392.298	76.9981	72.7622	236.1469	227.0176	96347.9375	118.6131	-1.1661	172.8468	3136670
033	2018-11-10t0049	1541832978.54	adult	203.7952	145.9972	-66.0016	1261.3631	78.9388	79892.4177	251558.5472	4379221.0647	1219.86	1.3166	265.783	-0.37035	260.5162	-0.2929	500.6637	-0.13569	428.6001	208776.7656	338.9208	-0.7089	386.5832	-0.96298	11079700	0.54432	340.531	76.1461	72.6688	170.2387	161.68	70989.5547	117.9281	-1.2729	147.3253	3174300
033	2018-11-10t0449	1541847377.55	adult	207.7949	149.9969	-62.0019	1278.1186	79.3863	79486.3658	250235.73	4266660.885	643.307	-0.73403	271.104	-0.18931	267.0265	-0.047471	452.5096	-0.77156	429.2952	187791.5	344.7247	-0.6064	398.7303	-0.76523	11249400	0.57931	341.676	76.2829	72.8183	172.9402	163.5825	71770.1875	118.9329	-1.296	150.2254	3165360
033	2018-11-10t0849	1541861776.63	adult	211.7947	153.9966	-58.0021	1259.4033	76.758	76374.0483	240390.1339	4037357.0915	1084.95	0.9504	283.433	0.30474	277.9816	0.40098	502.5036	-0.12071	457.4409	200498.9375	368.2468	-0.01173	429.9339	-0.18475	11301300	0.57645	256.342	80.7064	76.9647	180.9908	175.1256	72215.3203	126.2018	-1.035	159.7329	3218010
033	2018-11-10t1249	1541876181.67	adult	215.7961	157.998	-54.0007	1176.6347	78.0455	73873.982	232694.7415	3985741.942	694.501	-0.50746	276.796	-0.040218	272.0135	0.079642	457.2356	-0.74773	428.9013	176492.9375	353.7828	-0.45988	405.9708	-0.69368	10662400	0.35735	400.893	81.8646	78.3232	184.1982	174.8248	71100.5	126.8759	-1.0693	158.6729	3153510
033	2018-11-10t1649	1541890578.53	adult	219.7952	161.9972	-50.0016	1117.6464	75.9669	70787.96	223080.121	3774525.0042	885.632	0.27177	281.973	0.13301	275.0951	0.16745	490.1091	-0.30848	456.3531	181340.375	372.2236	-0.021529	431.5056	-0.22611	10411600	0.26085	415.923	83.8132	78.6203	199.1289	192.1231	73677.7031	139.2973	-0.60975	175.0026	3094720
033	2018-11-10t2049	1541904981.51	adult	223.796	165.998	-46.0008	1064.3802	78.8704	67543.2621	212978.1425	3605298.1084	781.296	-0.11338	276.889	-0.11407	270.4257	-0.06723	523.9286	0.15926	494.4719	184946.7812	364.9521	-0.24756	439.3542	-0.10866	9754530	0.036257	553.451	90.9643	84.1729	292.0491	246.179	103093.3281	150.269	-0.24377	198.9127	3204580
033	2018-11-11t0049	1541919380.46	adult	227.7958	169.9977	-42.0011	1153.9483	75.5741	70640.2672	222465.2433	3705083.8096	665.015	-0.56634	278.719	-0.072905	271.4443	-0.055782	475.2458	-0.54217	465.2319	175365.7188	372.3264	-0.1059	441.8588	-0.089984	10277200	0.18341	299.011	88.4243	80.6892	206.2741	200.1713	76115.1484	155.3411	-0.12921	188.924	3260470
033	2018-11-11t0449	1541933780.16	adult	231.7957	173.9976	-38.0011	1190.3599	72.087	68930.7734	217022.0953	3429002.8018	771.248	-0.097277	279.407	-0.079722	270.7028	-0.1132	519.8675	0.088216	500.8141	187672.1562	381.4636	0.058952	464.7495	0.26651	10068400	0.098717	544.724	92.4345	83.5419	268.9675	232.4825	97097.2656	164.5879	0.1255	208.3078	3330880
033	2018-11-11t0849	1541948179.31	adult	235.7954	177.9974	-34.0014	1147.6015	77.2322	70047.6046	220714.9766	3634332.3	582.371	-0.88455	280.525	-0.0717	273.0017	-0.058787	489.7401	-0.35137	483.1049	179244.8594	380.8898	0.0033686	460.0546	0.14968	10258300	0.14016	381.484	93.7036	84.5169	245.8997	233.1556	89999.2969	169.4963	0.2111	213.0738	3426550
033	2018-11-11t1249	1541962583.52	adult	239.7966	181.9986	-30.0002	1042.1288	78.4174	65107.34	205282.112	3414912.7272	695.381	-0.37568	284.82	0.04278	274.6843	-0.02848	515.6303	0.008435	508.1754	175314.2969	398.318	0.32511	482.2477	0.45938	9669650	-0.069268	456.889	100.768	90.2437	274.4183	259.8684	93302.2344	185.9404	0.68367	234.0452	3421090
033	2018-11-11t1649	1541976981.34	adult	243.796	185.998	-26.0008	1134.4532	71.792	65381.2617	205874.0143	3230200.6908	685.493	-0.40015	288.686	0.13792	277.0943	0.025127	515.6648	-0.00053053	505.9724	176357.3594	414.0194	0.59422	483.5504	0.43653	9866990	-0.027381	430.564	106.407	93.6176	288.1026	276.5582	98531.0938	201.8748	1.1175	252.7674	3636880
033	2018-11-11t2049	1541991384.69	adult	247.7969	189.9989	-21.9999	1068.7639	74.2444	65023.163	204908.9697	3346964.1495	613.445	-0.71141	289.51	0.13292	280.4522	0.10914	500.9141	-0.2141	494.8374	170310.7812	395.7573	0.18725	469.0045	0.1865	9825120	-0.063695	389.402	108.396	97.293	286.2839	275.748	97336.5312	194.2974	0.77684	242.9389	3678630
033	2018-11-12t0049	1542005783.05	adult	251.7965	193.9984	-18.0003	1072.5229	72.0363	63454.9711	199905.375	3197301.2871	624.728	-0.64759	288.833	0.081862	280.7704	0.091756	489.086	-0.38283	480.7645	162376.5625	391.8245	0.075165	458.7882	0.01261	9579730	-0.16851	393.346	109.006	98.1286	275.508	259.9856	91468.6562	193.473	0.66766	237.387	3615410
033	2018-11-12t0449	1542020183.31	adult	255.7965	197.9985	-14.0003	1048.669	74.9147	63511.5852	200162.1467	3264242.1484	581.582	-0.84162	293.093	0.18809	285.2388	0.21128	497.103	-0.27746	491.0435	165038.2031	393.4033	0.072982	463.982	0.063237	9721010	-0.14619	424.947	111.584	99.6579	284.6895	269.9272	94516.8984	198.789	0.75708	244.5358	3700920
033	2018-11-12t0849	1542034582.95	adult	259.7964	201.9984	-10.0004	1037.9622	75.157	61964.3915	195269.0658	3154003.5464	620.113	-0.64634	295.397	0.23279	287.3931	0.25492	493.7174	-0.32667	486.6947	159964.4375	394.9203	0.071508	460.4048	-0.0070108	9561710	-0.22522	407.543	113.063	100.2415	276.7739	261.9182	89674.75	200.9966	0.75099	242.9895	3659730
033	2018-11-12t1249	1542048988.25	adult	263.7979	205.9999	-5.9989	940.1388	76.355	58332.3252	184024.0427	3062699.0362	610.225	-0.6842	300.518	0.36465	292.6188	0.3977	497.011	-0.28353	490.9959	151588.3438	400.9962	0.15497	465.4508	0.0432	9148670	-0.39334	409.153	118.729	105.9902	286.9336	273.8674	87514.7422	208.5646	0.91016	252.257	3614450
033	2018-11-12t1649	1542063383.76	adult	267.7967	209.9986	-2.0001	953.4737	75.547	58375.2532	184052.3607	3058538.5943	612.159	-0.66362	302.956	0.41313	294.6521	0.43707	506.6085	-0.15404	497.1017	154515.5938	407.0414	0.23676	476.0499	0.16733	9231990	-0.39274	392.421	120.854	107.6054	290.435	279.2569	88582.6641	211.8743	0.93893	255.7214	3682770
033	2018-11-12t2049	1542077784.73	dead	271.7969	213.9989	2.0001	799.5774	91.0511	55266.6693	175271.8189	3364197.6375	508.804	-1.1957	301.521	0.34377	295.9741	0.45356	448.9947	-0.93647	444.4674	129759.4531	384.3422	-0.19531	431.05	-0.44583	8686530	-0.61438	307.404	128.062	123.6947	234.5761	230.6066	67792.4844	194.6208	0.35619	220.3143	3689340
035	2018-11-01t1401	1541099332.2	egg	-1.898	-49.7957	-265.7975	156.3766	31.6078	3356.0513	10726.537	66829.5454	0	1332.5277	0	-0.53657	0	-0.55962					0	-0.47504	0	-0.30588	0	117639.414	0	0	0				0	-0.52544	0	0
035	2018-11-01t1749	1541112997.54	larva	1.898	-45.9998	-262.0016	157.0637	33.4213	3580.4152	11457.694	75532.6144	0	0.83384	0	-0.71686	0	-0.73111					0	-0.67095	0	-0.57296	0	3.8964	0	0	0				0	-0.65	0	0
035	2018-11-01t2149	1541127397.46	larva	5.8979	-41.9998	-258.0016	171.0152	33.4107	3908.1946	12476.7185	82680.138	0	-0.26098	0	-0.91563	0	-0.92019					0	-0.88568	0	-0.85984	0	0.42875	0	0	0				0	-0.78959	0	0
035	2018-11-02t0149	1541141796.97	larva	9.8978	-37.9999	-254.0017	171.0162	33.5603	3937.2855	12572.4696	83845.7837	0	-0.70518	0	-1.1247	0	-1.1192					0	-1.1099	0	-1.1521	0	-0.53569	0	0	0				0	-0.93916	0	0
035	2018-11-02t0549	1541156196.99	larva	13.8978	-33.9999	-250.0017	167.728	33.0179	3840.9883	12268.4848	80974.236	0	-1.0156	0	-1.346	0	-1.3299					0	-1.345	0	-1.4499	0	-1.1454	0	0	0				0	-1.101	0	0
035	2018-11-02t0949	1541170596.13	larva	17.8976	-30.0001	-246.002	279.0832	39.5041	8717.2588	27682.1524	231128.2748	385.885	0.015299	240.304	1.2287	238.5355	1.274	324.5173	-0.36197	319.996	15252.3145	290.5587	0.90501	311.2954	0.70205	1118860	-0.46843	326.907	63.0538	62.84	100.7659	93.9612	4735.9971	81.8064	1.0528	90.8926	293578
035	2018-11-02t1349	1541184999.47	larva	21.8985	-25.9992	-242.001	405.4107	54.6481	13885.1372	44049.5964	443142.9873	406.449	-0.25611	260.316	1.3399	256.7829	1.381	363.3786	-0.369	358.5458	26890.0176	327.3258	1.0631	351.8998	0.7648	1921650	-0.23442	156.785	67.2927	67.1409	102.5301	100.7606	7587.2275	87.0877	1.1504	96.7542	496755
035	2018-11-02t1749	1541199398.32	larva	25.8982	-21.9995	-238.0014	511.3257	54.0591	20600.5194	65156.629	702168.5383	429.198	-0.47586	268.205	1.3108	264.7715	1.369	383.8664	-0.46599	380.6194	41841.4414	337.2013	0.98869	370.8607	0.65778	2919680	0.11961	165.178	67.9022	67.5523	101.0773	99.4361	11017.4268	87.4819	1.1085	96.2278	739183
035	2018-11-02t2149	1541213796.27	larva	29.8976	-18.0001	-234.0019	557.7625	45.5492	17927.1455	56550.3242	494031.3593	459.104	-0.64672	293.865	1.5211	290.675	1.6037	415.83	-0.49735	412.3223	39919.6797	372.2581	1.1557	403.3509	0.66458	2808460	-0.43366	118.861	66.1716	66.0117	99.8538	97.9377	9585.9648	86.0416	1.0027	94.6836	632402
035	2018-11-03t0149	1541228195.82	larva	33.8975	-14.0002	-230.0021	709.7621	48.3587	26474.0893	83427.1518	839300.3476	1015.13	0.50022	326.939	1.8634	319.4093	1.9092	658.9828	0.5754	639.8182	92916.5781	439.6101	1.6693	519.5714	1.3936	4582370	0.4484	199.338	67.7779	67.4213	102.6268	100.6238	14470.3799	88.0435	1.0149	97.1591	949976
035	2018-11-03t0549	1541242595.87	larva	37.8975	-10.0002	-226.002	780.0451	61.0593	36975.2779	116599.3289	1494119.7741	869.539	-0.10894	243.913	0.51073	234.141	0.51588	649.1973	0.34076	630.8394	126593.4688	337.6694	0.43717	521.8509	1.1632	4740690	0.12983	110.496	58.2242	57.8519	91.8032	90.3422	17901.6328	78.3393	0.55477	87.1155	1131650
035	2018-11-03t0949	1541256995.99	larva	41.8975	-6.0002	-222.002	914.9418	59.7561	45050.1491	141956.163	1878100.7058	1620.4	1.3581	305.625	1.3034	285.5125	1.1715	1032.6592	2.1723	995.7132	244740.2188	441.9305	1.3936	659.8096	2.1503	7225280	1.3517	341.996	65.4558	65.2162	102.1687	99.5467	24213.9746	86.3486	0.81801	95.9455	1547440
035	2018-11-03t1349	1541271397.7	larva	45.898	-1.9997	-218.0015	933.0315	63.3053	48246.7081	152015.3075	2119855.3945	2482.95	2.9513	332.935	1.6435	305.5248	1.395	1259.7605	3.2019	1097.897	318719.4062	509.2638	2.0449	727.056	2.5462	8418920	1.659	314.784	66.327	66.0585	104.5564	101.7661	26452.7793	88.2078	0.85646	97.9149	1677210
035	2018-11-03t1749	1541285795.63	adult	49.8974	1.9997	-214.0021	1160.8195	71.4762	65081.7929	204993.7281	3095951.5265	2912.44	3.5107	321.573	1.3628	304.0105	1.2978	1130.2137	2.3521	933.5314	385402.875	461.0546	1.3324	641.2146	1.5101	10945400	2.7062	243.996	66.9596	66.6259	104.216	101.9552	35537.6406	88.1671	0.84203	97.979	2279100
035	2018-11-03t2149	1541300197.3	adult	53.8979	6.0002	-210.0017	1107.0544	70.2688	64165.8162	202109.7418	3153224.2587	2328.98	2.1047	322.336	1.3798	296.1257	1.1322	1131.5906	2.1849	966.004	380214.4375	497.9303	1.8145	747.2993	2.4427	10814400	2.2131	142.171	59.9405	59.5735	97.8654	96.1785	32882.7773	81.9895	0.33754	92.3201	2011000
035	2018-11-04t0149	1541314613.85	adult	57.9025	10.0048	-205.9971	1146.1189	73.0369	69779.2542	219880.1258	3587332.4122	1771.08	0.81707	321.008	1.3869	310.4507	1.5177	1009.6764	1.3602	930.5117	368531.875	441.9554	0.99809	591.9236	0.79176	11686900	2.3319	213.302	56.3671	55.8082	97.8208	95.1341	35704.5938	80.7767	0.14983	91.2609	2052160
035	2018-11-04t0449	1541329017.94	adult	61.9036	14.0059	-201.9959	1139.0077	76.5241	72347.3974	228073.7318	3814630.8087	1651.52	0.46354	319.187	1.4028	298.861	1.2956	965.1776	1.0046	840.5245	364837.125	460.1096	1.2908	681.7158	1.6563	12047400	2.2063	197.954	64.4039	64.0451	101.8439	100.414	38496.9883	86.2923	0.67767	96.2973	2430860
035	2018-11-04t0849	1541343411.51	adult	65.9018	18.0041	-197.9977	1129.4161	75.5574	72419.9653	228258.1152	3890380.5698	2099.66	1.2911	304.453	1.0528	291.6395	1.1569	1004.6973	1.1268	860.4756	379775.5625	431.9844	0.851	650.5955	1.3067	11495200	1.6547	415.489	51.0079	50.3778	90.0275	87.8631	34030.4062	73.4028	-1.0196	83.6569	1925910
035	2018-11-04t1249	1541357812.28	adult	69.9021	22.0043	-193.9975	1314.8664	75.8895	75525.6146	237782.4537	3859249.1943	2051.69	1.151	306.792	1.1712	293.384	1.2798	947.2594	0.81887	753.6734	374167.4688	440.5829	1.0394	618.7012	0.9716	12112400	1.7533	152.417	55.6892	55.3207	94.274	92.4417	37238.2227	78.0206	-0.62082	88.2311	2198670
035	2018-11-04t1649	1541372197.96	adult	73.8981	26.0004	-190.0015	1143.5278	77.7379	77262.9747	243612.3834	4329022.101	1674.6	0.35934	306.71	1.2208	296.8757	1.4685	861.8794	0.37064	793.9457	347337.4062	415.0275	0.61846	559.2997	0.34823	12346000	1.6961	139.636	58.7175	58.1604	103.3689	100.8978	41657.6602	83.2522	-0.02033	95.4073	2363550
035	2018-11-04t2049	1541386598.61	adult	77.8983	30.0005	-186.0013	1236.6386	79.1774	79740.1069	251115.0143	4379192.9789	2036.9	1.144	304.449	1.1923	290.2367	1.2696	932.2841	0.8792	713.9636	387830.1875	447.6717	1.3278	623.6751	1.1569	12664500	1.7191	367.339	59.4361	58.6309	104.9836	102.1132	43673.1875	85.4517	0.13961	97.4531	2472420
035	2018-11-05t0049	1541400998.55	adult	81.8982	34.0005	-182.0013	1293.4971	77.2029	76579.1604	241379.2176	4075968.1876	1403.27	-0.19075	309.685	1.4289	296.0275	1.5279	820.5507	0.28676	725.2803	329040.8125	433.3217	1.1406	614.6116	1.1736	12390800	1.4894	234.658	72.1092	70.6528	144.5313	141.7847	57957.0391	99.9987	2.2937	129.8809	2885160
035	2018-11-05t0449	1541415397.74	adult	85.898	38.0003	-178.0015	1267.1003	76.9172	79061.0711	248937.0783	4194236.1576	1507.43	0.085274	332.319	2.3292	320.0009	2.528	847.6865	0.61628	775.1136	350094.5312	446.1256	1.5353	600.3655	1.1487	13714800	2.0685	223.605	70.4863	69.9078	123.0607	115.2332	50824.0781	94.6704	1.1677	107.9853	2908970
035	2018-11-05t0849	1541429798.57	adult	89.8982	42.0005	-174.0013	1085.5312	79.3598	71256.7044	224724.4736	3901924.4002	1755.75	0.73029	339.709	2.6794	326.5353	2.8332	903.0081	1.2174	775.4257	335919	441.7337	1.5757	635.861	1.8	12618200	1.5004	195.275	79.7104	79.1333	124.2664	121.8328	46227.1016	105.1402	2.5064	117.0003	2960760
035	2018-11-05t1249	1541444186.2	adult	93.8948	45.9971	-170.0047	1118.4701	81.8802	74301.2554	234158.6709	4232962.0037	1240.23	-0.4332	318.157	1.9115	305.2734	1.9843	787.5438	0.49176	718.7518	305566.9688	440.9776	1.7017	604.5232	1.5708	12320000	1.3378	197.127	69.5272	68.4541	119.8954	116.921	46519.418	96.5238	0.91089	110.9918	2692300
035	2018-11-05t1649	1541458587.18	adult	97.8951	49.9974	-166.0045	1154.1645	81.8547	77000.6088	242716.8952	4333785.116	1319.1	-0.18146	312.29	1.7425	299.5827	1.7817	795.8251	0.72246	678.1353	319921.6875	421.0632	1.3601	575.1082	1.3347	12527800	1.4361	390.227	82.3557	78.7915	251.0846	249.1938	100936	116.3868	3.4737	176.5142	3303780
035	2018-11-05t2049	1541472983.9	adult	101.8942	53.9965	-162.0054	1258.6669	77.6521	79104.3611	249110.5782	4243734.347	1139.68	-0.56498	302.271	1.4026	295.3132	1.6396	692.2885	-0.011798	638.3434	285915.125	394.1917	0.81754	480.1032	0.074501	12475600	1.4166	292.162	71.3216	68.4081	174.7393	166.7175	72167.3359	107.3362	1.8673	144.4975	2943660
035	2018-11-06t0049	1541487385.9	adult	105.8947	57.997	-158.0048	1179.4639	78.7717	75434.8543	237563.9253	4138111.0766	1081.23	-0.65015	293.824	1.1172	281.2625	1.0748	651.8846	-0.22901	598.9242	256842.5312	402.1985	1.1186	511.1941	0.68252	11560800	0.97966	313.207	73.5162	71.7509	145.0236	139.2155	57139.2969	105.5643	1.3308	128.827	2892570
035	2018-11-06t0449	1541501784.39	adult	109.8943	61.9966	-154.0052	1163.247	77.877	73420.844	231290.2297	3941896.9175	1653.62	0.84017	307.575	1.7252	297.5881	1.8182	722.8589	0.51045	585.6515	276854.9688	397.6315	1.0975	478.6891	0.30283	11777700	1.0984	227.413	85.3738	82.5989	170.6485	165.4989	65358.3672	122.8569	3.2173	152.0645	3269140
035	2018-11-06t0849	1541516184.48	adult	113.8943	65.9966	-150.0052	1098.4712	80.0393	72535.7225	228613.7123	4045481.0246	1844.01	1.3761	320.322	2.2953	308.4077	2.3283	802.0781	1.3167	657.1182	303987.5938	422.0798	1.8071	510.5537	0.92749	12114900	1.2737	406.562	88.1822	79.7104	268.7036	261.8465	101838.6562	159.3185	7.2217	229.0212	3335140
035	2018-11-06t1249	1541530586.87	adult	117.895	69.9973	-146.0045	1149.4541	80.18	76166.4872	240096.8193	4216029.6289	1129.15	-0.35058	295.957	1.3389	286.4209	1.3957	677.6813	0.34859	628.5656	269039.5	380.5927	0.81606	453.5896	0.11676	11747400	1.1065	261.804	77.8136	75.1198	166.7064	161.1081	66182.4297	115.5374	1.6881	147.1647	3088660
035	2018-11-06t1649	1541544985.84	adult	121.8947	73.997	-142.0048	1099.4262	80.4971	73314.0521	231266.3068	4126145.2627	1114.65	-0.33052	319.061	2.3277	309.5896	2.4422	685.3025	0.51911	645.1333	262470.8438	419.5627	1.8929	504.1151	1.0423	12190400	1.3218	315.066	82.3986	76.8842	225.8296	218.6707	86492.7344	136.6779	3.7276	192.6048	3148200
035	2018-11-06t2049	1541559387.94	adult	125.8953	77.9976	-138.0042	1216.4904	88.4506	80870.1716	254711.3321	4706146.459	1424.29	0.49831	273.074	0.44676	266.1581	0.53299	646.1062	0.27372	572.8724	272656.8125	365.8324	0.53919	454.4792	0.30344	11504300	1.0014	400.539	65.6647	62.0978	160.3737	156.0052	67677.7031	106.0982	0.17684	141.8358	2766390
035	2018-11-07t0049	1541573787.99	adult	129.8953	81.9976	-134.0042	1165.4528	79.6355	75635.0854	238278.1732	4179047.5214	1792.52	1.476	297.838	1.4928	286.6108	1.4468	742.8206	1.2156	597.5542	293414.125	393.263	1.3038	470.0819	0.64047	11745500	1.109	281.069	76.7887	72.3406	196.5433	187.6978	77634.6172	125.6034	1.9524	169.9937	3028240
035	2018-11-07t0449	1541588187.47	adult	133.8952	85.9974	-130.0044	1148.81	79.9905	75505.1614	237964.5689	4178376.4852	1312.03	0.32345	317.804	2.3365	306.5848	2.3345	719.6697	1.1023	634.0777	283549.875	423.2758	2.1408	513.7534	1.4631	12506900	1.4388	348.609	83.3724	78.7058	198.9369	192.6626	78381.1406	135.8917	2.7028	179.9821	3281040
035	2018-11-07t0849	1541602587.82	adult	137.8953	89.9975	-126.0043	1163.0981	82.6305	76808.5213	242080.5414	4271897.9472	1529.01	0.9319	308.47	1.9452	297.2177	1.9047	753.8193	1.4966	670.4304	302281.5625	402.262	1.5982	502.5417	1.3264	12355100	1.3468	291.108	81.1138	76.8265	203.4685	196.3836	81590.8594	126.3603	1.5417	177.7631	3248850
035	2018-11-07t1258	1541617558.9	adult	142.0539	94.1562	-121.8456	1236.1439	80.1768	79623.8903	250714.361	4418557.7536	1416.66	0.7078	300.472	1.6098	290.6907	1.602	687.874	0.99601	602.5989	285467.6875	394.8387	1.4185	484.7354	1.0711	12469900	1.372	322.95	78.5841	74.5041	187.8544	181.8249	77959.5781	124.0349	1.1046	167.5752	3261320
035	2018-11-07t1654	1541631696.06	adult	145.9809	98.0832	-117.9187	1252.9227	79.1984	82630.2419	260349.9244	4532311.9474	1605.07	1.2569	314.124	2.1765	303.5681	2.1576	707.4044	1.2598	606.3087	304891.3125	406.9545	1.7635	491.9832	1.2493	13521100	1.7807	369.242	89.2309	84.5647	224.8452	213.7017	96908.2812	138.0242	2.1214	185.1455	3840860
035	2018-11-07t2049	1541645792.21	adult	149.8965	101.9988	-114.0031	1243.6922	78.1642	78198.3852	246296.0126	4217718.032	1377.18	0.73455	319.637	2.3992	307.2254	2.2998	693.1459	1.2161	618.5005	283496.6875	427.6147	2.344	510.9285	1.6385	13042800	1.5493	380.207	92.8102	87.113	243.0929	234.9525	99424.9844	153.2869	3.1646	212.1769	3787120
035	2018-11-08t0049	1541660191	adult	153.8961	105.9984	-110.0034	1203.134	77.6892	76093.1876	239706.6451	4092634.2985	1270.27	0.52283	331.618	2.8917	321.249	2.8983	722.2033	1.5805	656.658	287436.9062	445.525	2.8517	552.0257	2.4443	13168600	1.5646	324.023	86.4208	80.4605	229.877	222.8035	91491.0625	147.3466	2.4165	203.8033	3431770
035	2018-11-08t0449	1541674591.76	adult	157.8964	109.9986	-106.0032	1219.2434	82.4882	81269.3095	256007.0862	4620794.3491	1405.26	0.9609	299.759	1.538	285.9719	1.312	686.6434	1.3348	584.3881	291136.7812	406.9821	1.7745	494.7028	1.4038	12692400	1.3475	541.742	85.4526	79.5126	264.4767	244.3848	112138.125	138.0685	1.4602	204.5843	3618230
035	2018-11-08t0849	1541688990.29	adult	161.8959	113.9982	-102.0036	1176.098	81.1767	77006.4527	242561.8881	4335850.099	1660.91	1.7516	314.735	2.1509	304.1316	2.0885	666.2245	1.2259	568.8038	267822.25	420.1195	2.1328	506.3654	1.6391	12633800	1.2951	345.82	90.3774	83.7804	258.6678	256.7441	103984.4766	150.8035	2.1907	224.1852	3627840
035	2018-11-08t1249	1541703393.04	adult	165.8967	117.999	-98.0028	1238.7758	80.2729	78378.6062	246857.8854	4259385.3959	989.271	-0.046032	308.452	1.8655	298.4811	1.8095	622.0522	0.86935	575.3451	254419.3438	410.0921	1.8329	503.5231	1.5975	12608000	1.2576	323.772	92.7796	87.5053	228.1279	221.9729	93304.2969	146.5899	1.6618	201.6804	3792370
035	2018-11-08t1649	1541717794.46	adult	169.8971	121.9994	-94.0024	1165.9061	80.4551	76633.1683	241449.6642	4291066.5099	1001.48	0.051519	316.593	2.188	306.493	2.1334	629.6066	1.0242	582.6493	251842.625	425.1868	2.2409	517.6442	1.8746	12651100	1.2459	446.808	87.5459	81.1233	251.4957	235.9045	100598.2891	152.1244	1.8292	214.5909	3498340
035	2018-11-08t2049	1541732193.77	adult	173.8969	125.9992	-90.0026	1254.2861	79.7212	82749.3869	260697.9044	4604520.2655	1399.51	1.2989	297.627	1.356	290.8843	1.4095	591.1185	0.69345	536.5988	255363.1719	386.5994	1.1038	472.5732	0.99781	12836400	1.2836	365.545	88.8765	85.4436	213.7489	203.5607	92339.5469	137.6386	0.67435	181.9505	3833160
035	2018-11-09t0049	1541746593.48	adult	177.8968	129.9991	-86.0027	1160.2738	80.2232	75752.3974	238760.3407	4141020.7429	1332.79	1.1896	309.383	1.8295	300.4466	1.8	615.8683	1.0255	559.4448	243267.9688	406.4877	1.6379	502.0574	1.5621	12211600	1.043	410.82	93.6486	89.1875	261.3768	242.1037	103243.8359	152.9884	1.4685	207.7781	3696410
035	2018-11-09t0449	1541760993.76	adult	181.8969	133.9992	-82.0026	1256.8597	80.734	82359.9764	259495.1546	4553051.6662	880.795	-0.14035	303.3	1.535	296.9202	1.6056	529.3449	0.11868	499.2067	227618.3125	394.1741	1.2316	460.4684	0.72489	13019700	1.2899	293.967	101.821	96.7764	221.0954	217.4881	95071.0391	162.0964	1.8095	203.943	4370890
035	2018-11-09t0849	1541775392.54	adult	185.8966	137.9989	-78.003	1062.1826	83.7453	73143.2928	230665.9709	4249379.798	1126.7	0.69431	324.131	2.4009	316.6507	2.4501	576.0238	0.68082	534.4821	219465.0781	418.0872	1.8658	496.3199	1.4026	12345800	1.0404	339.539	112.452	106.1392	249.7451	245.0287	95152.875	175.3006	2.349	227.1393	4283170
035	2018-11-09t1249	1541789795.88	adult	189.8975	141.9998	-74.002	1202.5062	79.6877	79220.085	249648.5083	4477408.105	1029.33	0.44435	310.798	1.7872	302.89	1.7947	565.4344	0.60165	532.2372	233524.4219	400.2122	1.2903	480.6305	1.0655	12834700	1.1771	376.251	99.3538	94.6957	214.683	207.7337	88664.0781	156.2306	1.0907	192.6752	4102920
035	2018-11-09t1652	1541804392.78	adult	193.9522	146.0545	-69.9474	1223.6985	83.2488	81992.3758	258366.0094	4659473.0668	1163.76	0.95407	295.733	1.0835	289.1637	1.1313	542.9807	0.36783	508.3834	232395.7188	386.9495	0.8358	458.266	0.58145	12631300	1.0875	427.834	105.175	100.0644	273.563	255.6987	117084.9766	168.4077	1.5592	224.2941	4492220
035	2018-11-09t2049	1541818593.77	adult	197.8969	149.9992	-66.0026	1230.1174	79.3888	79791.2017	251319.9333	4401765.55	807.921	-0.21194	320.779	2.1424	314.2957	2.2268	515.8419	0.049321	498.3083	215106.0469	403.0218	1.2252	467.5678	0.7249	13354000	1.2961	316.655	110.943	106.6387	222.1426	218.0981	92633.4531	165.5518	1.2377	203.6379	4618560
035	2018-11-10t0049	1541832995.42	adult	201.8974	153.9997	-62.0022	1298.7242	78.0439	82396.5613	259389.5696	4500829.1757	908.457	0.18194	309.627	1.6053	301.89	1.6198	529.9056	0.2338	509.329	227859.4062	401.5145	1.1086	480.757	0.94808	13301900	1.2562	404.351	109.987	103.5154	266.7665	260.885	114709.5938	175.2137	1.5489	237.171	4725150
035	2018-11-10t0449	1541847394.32	adult	205.8971	157.9993	-58.0025	1235.7514	80.9784	80690.2913	254113.7616	4551486.989	851.735	0.016049	307.126	1.4438	301.2423	1.5431	521.1937	0.13165	494.9713	219422.5625	397.2096	0.90627	461.7542	0.52	12920800	1.1146	303.723	106.662	101.9879	227.8728	223.5906	95934.4688	169.0778	1.0941	208.5347	4487250
035	2018-11-10t0849	1541861793.3	adult	209.8968	161.9991	-54.0028	1304.8775	81.7942	84331.3538	265472.7555	4738190.3856	829.74	-0.031783	303.719	1.2347	298.0099	1.3413	510.7708	-0.0064857	484.4924	224739.1562	389.0007	0.59727	454.1573	0.32004	13350300	1.2298	381.347	99.9243	94.7373	229.2001	212.0557	100848.0234	156.1106	0.35867	194.9032	4392270
035	2018-11-10t1249	1541876198.62	adult	213.8983	166.0005	-50.0013	1274.215	80.7364	82905.9712	261036.0311	4671620.4283	705.633	-0.473	302.41	1.1126	297.6076	1.2612	491.8	-0.26864	477.7481	212949.4062	384.9984	0.4124	448.1646	0.15412	13071700	1.1224	285.517	103	98.5828	220.0849	215.135	95296.7422	160.8651	0.44922	199.8832	4452170
035	2018-11-10t1649	1541890595.37	adult	217.8974	169.9996	-46.0022	1277.6923	84.2365	85518.7723	269365.5948	4909664.4564	627.77	-0.75947	296.508	0.7717	291.387	0.89815	466.9212	-0.62399	455.8755	208246.875	376.0054	0.10379	432.2911	-0.19463	13206500	1.1489	442.87	103.882	99.4439	235.8644	220.628	105195.5312	158.5412	0.2325	200.4639	4626910
035	2018-11-10t2049	1541904998.4	adult	221.8982	174.0005	-42.0013	1283.8853	87.3521	87283.0845	274964.7229	5077063.8703	724.704	-0.35449	302.13	0.92975	296.1953	1.0274	506.7503	-0.080002	488.1064	230571.3906	387.6129	0.33769	458.4997	0.26367	13732700	1.297	346.282	107.062	102.2475	238.8927	232.7403	108696.1719	164.2766	0.35847	212.4205	4866300
035	2018-11-11t0049	1541919397.42	adult	225.8979	178.0002	-38.0016	1234.3901	80.5488	82395.5747	259598.1518	4656466.2956	1012.14	0.84951	312.268	1.2283	306.5165	1.3422	548.3315	0.50298	515.5344	235782.5625	401.3722	0.60254	473.0654	0.48143	13411000	1.1824	494.273	114.242	108.9445	288.9507	272.359	124248.7891	177.4097	0.75695	232.1963	4906370
035	2018-11-11t0449	1541933797.07	adult	229.8978	182.0001	-34.0017	1126.4117	82.9725	78166.5285	246447.5305	4577836.6484	861.769	0.26904	311.159	1.0963	306.9905	1.2669	525.3574	0.17113	502.6689	213820.4531	401.3996	0.53298	464.5855	0.28436	12656100	0.92857	472.296	114.919	110.1714	261.5547	243.2832	106452.7578	179.9848	0.7357	219.6011	4674220
035	2018-11-11t0849	1541948196.29	adult	233.8976	185.9999	-30.0019	1306.9664	83.4347	86604.0174	272672.5344	4924734.1485	740.617	-0.21358	321.537	1.3804	317.5052	1.564	535.9413	0.31358	521.9557	242245.4688	402.9901	0.50472	484.5416	0.56894	14510000	1.5061	478.199	116.327	110.2386	290.5344	279.5154	131321.5312	178.2831	0.56558	235.1473	5249480
035	2018-11-11t1249	1541962600.55	adult	237.8988	190.0011	-26.0007	1209.0919	81.3366	82619.6562	260377.8531	4728377.0097	789.199	0.023773	322.944	1.3515	319.1807	1.5445	551.142	0.51733	527.1486	237542.2188	407.8092	0.54793	487.5957	0.56602	13896900	1.2977	559.673	119.594	113.3083	319.6703	300.865	137777.9062	184.2412	0.67229	245.633	5146370
035	2018-11-11t1649	1541976998.4	adult	241.8982	194.0005	-22.0013	1202.3317	81.3908	80744.7218	254387.3982	4596014.8835	801.737	0.10755	325.162	1.3588	321.6113	1.5613	529.2407	0.19544	511.656	222810.3125	421.5601	0.77304	481.9431	0.43175	13678600	1.2161	572.608	122.848	115.484	298.1769	286.9569	125532.4688	198.1135	1.0408	245.7084	5167850
035	2018-11-11t2049	1541991401.9	adult	245.8992	198.0015	-18.0004	1199.0021	81.4699	81401.5762	256550.2413	4635754.9355	861.231	0.40595	326.295	1.3392	320.778	1.4776	566.824	0.70923	529.7069	240333.375	428.5727	0.85591	491.0354	0.5268	13830400	1.2546	655.825	125.347	115.5296	341.2549	302.3247	144692.0938	208.1465	1.2707	254.8885	5312960
035	2018-11-12t0049	1542005800.16	adult	249.8987	202.001	-14.0009	1236.0218	82.6699	80941.14	254877.0332	4575286.5382	822.759	0.26246	321.358	1.1331	318.26	1.3475	523.5691	0.096456	504.6389	220946.1562	413.5737	0.51267	468.4494	0.16332	13554600	1.1537	569.195	123.764	114.6507	286.8793	268.284	121063.0625	204.75	1.0668	243.3967	5220240
035	2018-11-12t0449	1542020200.42	adult	253.8988	206.001	-10.0008	1136.9075	82.1128	77132.3993	243146.1913	4407646.3835	800.853	0.19058	325.629	1.2271	324.6658	1.5176	524.9432	0.10749	497.8985	211027.1875	413.427	0.46854	466.5222	0.10993	13082200	0.98604	547.997	130.108	123.0523	282.7863	265.4598	113680.1094	214.6986	1.2944	249.1796	5227080
035	2018-11-12t0849	1542034600.01	adult	257.8986	210.0009	-6.0009	1130.7956	82.382	77252.0608	243539.7578	4437670.0573	918.781	0.79053	330.427	1.3389	329.4073	1.6342	561.7354	0.60531	518.932	226379.3438	418.7707	0.53124	476.5043	0.22569	13296000	1.0469	657.517	134.447	127.4529	317.8882	275.8026	128108.9375	219.6997	1.3657	257.2293	5410020
035	2018-11-12t1249	1542049005.6	adult	261.9002	214.0025	-1.9993	1131.9239	82.8013	77919.4912	245681.9676	4491858.3745	901.489	0.75027	333.496	1.3977	331.9029	1.6789	583.1923	0.89209	537.7804	236776.0938	423.2835	0.57909	490.5587	0.39518	13529200	1.1171	657.04	138.736	131.5847	352.5197	305.3682	143123	227.8007	1.5333	272.9603	5628250
035	2018-11-12t1649	1542063400.88	dead	265.8989	218.0012	1.9993	1099.3923	84.4861	75278.7217	237317.8162	4390143.9755	901.593	0.79651	338.136	1.5053	336.0562	1.7776	556.8696	0.52996	525.7215	218292.9062	434.0513	0.74104	491.5916	0.38591	13251900	1.0132	659.464	143.602	134.0155	332.019	300.3425	130151.4375	243.5447	1.9302	283.8901	5627910
036	2018-11-01t1401	1541099340.43	larva	0	-49.7957	-285.7951	156.353	27.9379	2952.1135	9402.0696	51678.3079	0	1111.5654	0	-0.62576	0	-0.64446					0	-0.57208	0	-0.43878	0	104981.4593	0	0	0				0	-0.58682	0	0
036	2018-11-01t1749	1541113005.75	larva	3.7959	-45.9997	-281.9991	167.204	29.0411	3310.4198	10534.9579	60582.701	0	0.1191	0	-0.80998	0	-0.81969					0	-0.77173	0	-0.7084	0	1.3856	0	0	0				0	-0.7151	0	0
036	2018-11-01t2149	1541127405.69	larva	7.7959	-41.9998	-277.9992	164.816	31.0318	3416.5026	10896.0595	66093.532	0	-0.49789	0	-1.0135	0	-1.0133					0	-0.99081	0	-0.99787	0	-0.10158	0	0	0				0	-0.8592	0	0
036	2018-11-02t0149	1541141805.19	larva	11.7958	-37.9999	-273.9993	165.4111	30.9311	3441.5481	10975.6482	66633.3882	0	-0.86275	0	-1.2281	0	-1.2176					0	-1.22	0	-1.2927	0	-0.85055	0	0	0				0	-1.0142	0	0
036	2018-11-02t0549	1541156205.22	larva	15.7958	-33.9999	-269.9993	256.5062	34.7166	6394.5173	20250.3828	144549.3983	339.868	0.060199	236.943	1.2575	236.4576	1.3101	311.4184	-0.31765	308.9744	10899.6436	281.9968	0.91891	302.1555	0.76722	816031	-0.48793	108.222	55.8303	55.7192	90.0968	88.9038	3153.3879	75.5657	0.91119	85.4695	192279
036	2018-11-02t0949	1541170604.29	larva	19.7955	-30.0001	-265.9996	332.1764	54.4577	11198.1732	36018.2246	345601.5838	497.079	0.19999	259.078	1.3905	250.0426	1.3576	409.9116	-0.015601	402.7648	24594.6973	354.7008	1.3864	390.7213	1.2097	1545140	-0.30691	343.389	62.0909	61.823	100.4312	93.6999	6025.8691	81.6501	1.0193	90.7656	370310
036	2018-11-02t1349	1541185007.77	larva	23.7965	-25.9992	-261.9986	479.2263	41.5528	15508.8621	49017.8161	425241.1076	397.61	-0.42167	217.939	0.75127	214.4357	0.79145	345.5711	-0.55916	342.098	28682.4043	295.3464	0.69494	327.6567	0.44426	1800610	-0.57697	302.983	46.9918	46.5816	82.2792	78.3032	6829.1709	66.286	0.47889	74.2027	388247
036	2018-11-02t1749	1541199406.52	larva	27.7961	-21.9995	-257.9989	547.8738	38.1078	16336.4118	51514.3351	407516.9466	454.784	-0.52913	268.032	1.2463	264.9408	1.3162	400.7903	-0.47246	398.2499	35269.5469	348.0011	1.0105	383.6092	0.63827	2338040	-0.57787	233.254	63.1282	62.6662	100.2349	95.47	8820.6729	82.7243	0.92428	92.0314	550667
036	2018-11-02t2149	1541213804.42	larva	31.7956	-18.0001	-253.9995	715.0006	54.1942	31075.1429	98266.8533	1095443.0646	445.211	-0.79175	269.94	1.134	266.2501	1.2123	395.1375	-0.69658	393.0694	64802.543	348.7646	0.84504	378.7435	0.33096	4426210	0.57883	163.596	65.3474	65.1007	99.4262	97.8029	16305.8984	85.3657	0.94918	94.3577	1071500
036	2018-11-03t0149	1541228204.03	larva	35.7954	-14.0002	-249.9996	696.4406	45.5509	26315.5458	83067.7974	814208.0224	1328.48	1.1252	313.032	1.6115	302.045	1.6102	797.4734	1.209	752.9913	111646.2734	436.0395	1.5641	534.9353	1.4088	4359910	0.083342	114.171	62.5652	62.2613	96.9564	95.7281	13573.8926	82.4071	0.76645	91.8731	871408
036	2018-11-03t0549	1541242604.01	larva	39.7954	-10.0002	-245.9996	860.6383	59.178	40236.1051	126774.3612	1593187.145	1029.91	0.15073	195.386	-0.33286	184.7643	-0.34943	643.7643	0.22686	611.3665	136478.0312	273.6163	-0.36492	406.8533	0.018405	4131050	-0.46424	397.527	51.4347	51.0832	88.9017	84.3165	18847.1523	71.5114	0.2054	80.5561	1087480
036	2018-11-03t0949	1541257004.04	larva	43.7954	-6.0002	-241.9996	518.2887	58.7721	23352.252	74206.2427	873401.1949	458.334	-1.3474	251.032	0.3257	243.6295	0.39341	389.3491	-1.2884	383.4981	47889.9414	328.8422	0.0014182	369.3666	-0.62109	3087690	-1.4756	352.947	65.3221	64.8787	103.4795	100.1953	12727.9775	85.8795	0.7624	95.8761	803462
036	2018-11-03t1349	1541271405.84	larva	47.7959	-1.9997	-237.9991	920.7273	58.9692	43681.9809	137681.642	1736810.7859	2487.92	2.8008	289.53	0.80858	271.7338	0.71861	997.2488	1.7386	811.814	229367.2188	405.3508	0.69756	586.2861	1.1117	6645010	0.37693	294.416	64.1327	63.7568	101.809	99.0146	23416.0625	85.2306	0.66061	95.0822	1471910
036	2018-11-03t1749	1541285803.75	adult	51.7954	1.9997	-233.9997	1015.8561	63.5699	57032.4538	179903.8967	2620378.9875	2390.25	2.3271	278.243	0.46978	264.8154	0.47112	939.9095	1.2635	793.9394	281032.9375	395.8543	0.42464	607.6057	1.1191	8299430	0.97325	114.754	62.7839	62.4099	98.9827	97.7606	29595.8125	84.5376	0.56839	94.2153	1872720
036	2018-11-03t2149	1541300205.38	adult	55.7958	6.0002	-229.9992	1040.5298	71.1331	59206.5851	186571.4048	2847278.6721	1411.23	0.15375	266.581	0.12944	248.2364	0.017553	803.2801	0.36433	720.7246	249016.8281	407.2905	0.50287	571.7012	0.63921	8256540	0.61782	344.698	50.7892	50.1785	87.8273	85.7077	27226.457	72.2693	-0.55974	82.0986	1573040
036	2018-11-04t0149	1541314622.45	adult	59.8006	10.0049	-225.9945	1069.0393	66.2881	57100.6014	179760.8303	2622277.1433	1823.63	0.86663	303.777	0.98226	284.4292	0.87973	972.1514	1.0784	825.334	291645.4375	454.7576	1.1947	694.6032	1.8126	9084750	0.77954	119.31	55.2723	54.7634	95.6672	94.3995	28700.1465	79.2842	-0.04798	89.7436	1652970
036	2018-11-04t0449	1541329026.38	adult	63.8017	14.006	-221.9934	1080.9507	68.9224	60528.2725	190662.2678	2871118.9444	1886.47	0.8967	298.565	0.8688	280.5444	0.80033	903.7729	0.60687	751.7893	286496	438.7194	0.95294	651.6867	1.327	9456170	0.72276	214.589	62.7149	62.3483	100.0658	98.074	31720.8594	84.4506	0.44869	94.5519	1986310
036	2018-11-04t0849	1541343419.87	adult	67.7998	18.0042	-217.9952	1093.6271	71.5719	66667.3551	210172.6251	3358909.1747	1901.48	0.86323	323.78	1.654	306.0364	1.6499	970.1647	0.93785	781.6923	338587.5	463.4967	1.416	630.1722	1.088	11275600	1.4366	340.874	67.1794	66.7547	106.6009	103.2033	37203.7031	89.4341	1.0639	99.5763	2339520
036	2018-11-04t1249	1541357820.47	adult	71.8	22.0044	-213.9951	1027.7526	74.2246	61754.1099	194599.3339	3178386.1768	1808.04	0.64106	298.624	0.93222	278.6606	0.79664	937.6008	0.78172	793.6711	302845.0625	436.5287	0.99177	657.6113	1.4164	9629430	0.42697	174.728	63.3937	62.9334	105.2845	101.7437	34006.9023	85.3185	0.38604	97.2349	2044190
036	2018-11-04t1649	1541372206.14	adult	75.796	26.0004	-209.999	1123.22	71.7934	64174.9477	202054.1647	3169979.7547	2123.02	1.3056	324.507	1.8562	305.9814	1.8372	1034.8208	1.4363	820.956	347699.7812	454.1098	1.4017	697.5893	1.9496	10887200	0.91034	282.097	65.9188	65.4851	105.0178	102.908	35285.9766	88.4969	0.73387	99.1615	2211580
036	2018-11-04t2049	1541386606.76	adult	79.7962	30.0005	-205.9989	1101.5383	70.0011	63542.704	200098.3251	3117790.0056	1745.92	0.5391	328.921	2.0942	315.8066	2.2864	925.2778	0.89868	783.3292	307192.2188	445.6999	1.3386	622.3395	1.1964	10919900	0.81799	266.271	71.2584	70.8584	111.7841	108.611	37112.3281	93.7337	1.3951	104.2306	2365710
036	2018-11-05t0049	1541401006.67	adult	83.7962	34.0005	-201.9989	1137.9843	72.9992	68295.4802	215138.2227	3463957.969	2542.88	2.3781	336.455	2.4476	320.2809	2.5193	1018.9662	1.7092	798.1394	363770.9375	468.6249	1.9462	681.3768	2.077	11990900	1.2612	298.626	69.7494	69.2283	114.5197	111.6763	40883.5469	93.6222	1.1371	105.8165	2485800
036	2018-11-05t0449	1541415405.84	adult	87.7959	38.0003	-197.9991	1172.7925	73.5835	74894.6033	236291.3863	3916881.3588	2138.99	1.5762	298.767	1.0831	292.0367	1.3938	837.1789	0.62019	673.9563	327336.9375	398.7037	0.54555	503.7117	-0.038359	11674900	1.0574	173.644	64.0066	63.5664	106.5633	103.9588	41666.2578	87.9589	-0.0092467	99.4009	2501190
036	2018-11-05t0849	1541429806.69	adult	91.7962	42.0005	-193.9989	1163.9793	75.2258	71979.606	226772.0138	3733533.4339	2544.49	2.6298	324.116	2.1108	311.9855	2.2515	912.5988	1.394	672.3506	343137.125	429.9409	1.3629	561.5541	0.86985	12174100	1.286	194.278	75.9859	75.4812	117.464	115.437	44166.4766	99.83	1.54	110.6786	2854100
036	2018-11-05t1249	1541444194.44	adult	95.7928	45.9971	-190.0023	1123.3129	75.0729	68774.9762	216612.0159	3607865.0478	2653.05	3.018	346.981	3.0711	331.4522	3.1066	1001.5504	2.3383	761.2653	359556.5938	470.4712	2.4552	646.5635	2.2455	12454500	1.4082	408.889	74.1126	73.4042	120.9939	116.3822	43436.8047	99.1453	1.1544	111.4694	2660200
036	2018-11-05t1649	1541458595.45	adult	99.7931	49.9974	-186.002	1226.5602	77.9856	78949.5844	248776.8266	4276512.9896	1253.05	-0.31725	278.482	0.42539	265.9852	0.37227	721.1323	0.16232	646.8406	297106.5	400.2081	0.89923	576.9052	1.4286	11464000	0.92175	224.327	67.8771	66.4457	164.4935	165.4941	67771.3281	92.4781	-0.048314	120.5106	2794230
036	2018-11-05t2049	1541472992.06	adult	103.7921	53.9965	-182.0029	1071.8417	81.1785	69901.1093	220368.5597	3855825.4187	1467.38	0.276	286.875	0.80675	273.0957	0.70322	795.6447	0.94161	699.2401	290410.3125	418.5267	1.4594	580.2267	1.6486	10457700	0.43551	260.727	61.3267	59.7274	148.3086	129.5911	54132.6484	89.4169	-0.68066	109.8264	2235600
036	2018-11-06t0049	1541487394.15	adult	107.7927	57.997	-178.0024	1107.4298	72.794	66532.6179	209563.5145	3408005.3031	1492.63	0.40233	302.691	1.4936	290.6327	1.4914	767.3563	0.83023	633.9041	267040	400.9293	1.1217	538.524	1.1589	10517300	0.47579	323.589	81.2643	77.9985	205.9643	199.5927	71675.5781	116.828	2.6277	175.4248	2823610
036	2018-11-06t0449	1541501792.66	adult	111.7923	61.9966	-174.0028	1137.9238	75.1349	69297.7992	218279.649	3566320.2303	2108.51	2.002	299.609	1.4169	291.7022	1.5728	768.2994	0.96177	600.5516	278124.4062	379.315	0.66114	464.4802	0.12038	10839200	0.64611	265.24	78.4115	76.7445	154.3602	143.1703	55878.3789	109.3458	1.3822	131.0296	2836770
036	2018-11-06t0849	1541516192.74	adult	115.7923	65.9967	-170.0028	1073.7547	75.5164	65916.9107	207780.1329	3388144.0145	1880.15	1.4929	320.039	2.2971	309.0898	2.3659	796.6454	1.3241	644.175	274842.6875	413.1026	1.6044	536.3272	1.3853	11011000	0.74287	246.233	80.7744	78.0358	175.7773	171.7628	60643.1562	117.2395	2.0323	152.3434	2779040
036	2018-11-06t1249	1541530595.22	adult	119.793	69.9973	-166.0021	1261.0918	73.7297	73685.5677	231942.8981	3724317.2844	1882.13	1.5578	319.157	2.3026	308.2118	2.3577	781.8917	1.3059	642.7952	301810.1875	412.8789	1.6722	555.0943	1.81	12288500	1.3598	277.616	82.9497	81.5459	146.4677	141.7717	56536.5312	113.039	1.2732	132.8406	3193810
036	2018-11-06t1649	1541544994.04	adult	123.7927	73.997	-162.0024	1094.9805	77.9399	68891.8201	217060.2704	3693046.2081	2017.33	1.9554	308.895	1.912	297.3051	1.8982	811.9186	1.6722	619.9617	292290.6875	402.5203	1.465	519.0518	1.3239	11104200	0.80777	224.274	81.636	79.6365	159.5081	155.435	57422.9297	114.8951	1.2244	143.0118	2934650
036	2018-11-06t2049	1541559396.22	adult	127.7933	77.9976	-158.0018	1152.4062	76.7344	70425.7281	221786.1764	3690899.3797	2063.72	2.1313	324.331	2.5775	314.9028	2.6913	810.3557	1.7589	596.3424	298210.875	417.8706	1.9215	505.6465	1.1917	11920500	1.1863	324.485	81.7092	77.4878	232.3324	228.6299	85498.3125	123.0704	1.8289	200.9388	3003140
036	2018-11-07t0049	1541573796.36	adult	131.7933	81.9977	-154.0018	1179.9411	77.2677	74106.3127	233436.3443	3927038.986	2247.94	2.656	324.079	2.5851	313.4816	2.6343	839.5512	2.1138	638.2773	324906.3125	420.3427	2.0326	518.1967	1.4884	12525700	1.4509	448.436	82.1435	78.85	219.0555	194.9142	84774.4844	123.6881	1.6414	169.7148	3174850
036	2018-11-07t0449	1541588195.81	adult	135.7932	85.9975	-150.0019	1172.8264	77.0646	72581.37	228611.8174	3830700.8526	1810.66	1.6141	315.608	2.2414	304.5203	2.2336	785.7107	1.7323	621.7462	297784.3438	411.8679	1.842	503.5815	1.3099	11953000	1.1805	293.866	84.8211	82.6819	164.4858	160.0461	62340.125	119.0195	0.96381	148.905	3212430
036	2018-11-07t0849	1541602596.14	adult	139.7933	89.9976	-146.0018	1166.4439	80.4171	76971.3373	242565.0511	4277634.0984	1168.52	0.042298	275.673	0.57305	267.5455	0.58009	638.6512	0.50508	553.8135	256737.7812	367.782	0.67524	453.2353	0.48268	11056400	0.77812	340.531	79.8298	75.4325	247.7224	242.0305	99584.3906	121.3891	0.97945	207.6593	3201730
036	2018-11-07t1258	1541617567.37	adult	143.9519	94.1563	-141.8431	1184.7967	79.753	74680.5239	235290.2435	3996274.5306	1052.26	-0.19875	329.037	2.8044	319.3644	2.8684	666.0305	0.83829	610.9121	259751.9062	426.3379	2.2857	540.3113	2.0943	12813000	1.5031	408.076	87.6929	83.3242	217.8902	210.6968	84977.1875	135.7959	2.0471	194.6185	3414850
036	2018-11-07t1654	1541631704.49	adult	147.8789	98.0832	-137.9162	1173.0812	80.7615	75365.339	237432.9665	4081797.1654	1531.62	1.1012	302.607	1.6894	293.9202	1.7199	726.6092	1.4795	570.6572	285557.4062	401.967	1.6309	501.085	1.436	11890000	1.0957	340.861	82.0157	78.3342	193.1265	185.0797	75898.7188	123.8245	0.80028	167.2923	3222560
036	2018-11-07t2049	1541645800.62	adult	151.7945	101.9988	-134.0006	1216.2066	79.7813	78866.03	248364.6231	4416704.6703	1984.17	2.3683	319.418	2.3852	311.1877	2.4649	723.699	1.5448	570.5917	298164	411.0267	1.8881	499.4096	1.4453	13139000	1.5714	268.727	84.4637	80.8357	191.5275	185.4367	78909.3125	129.5035	1.0867	169.3408	3474330
036	2018-11-08t0049	1541660199.46	adult	155.7942	105.9985	-130.0009	1223.1767	80.3554	79183.0498	249385.4587	4356480.8838	1229.7	0.44788	290.35	1.1506	282.1072	1.1537	619.6333	0.65008	517.3682	255908.5469	384.5197	1.1481	455.1339	0.64861	11988500	1.0902	310.378	74.8242	70.0197	212.6293	207.3243	87815.9141	128.346	0.80517	188.0134	3089490
036	2018-11-08t0449	1541674600.15	adult	159.7944	109.9987	-126.0007	1187.8786	78.9875	76103.3666	239762.7739	4140749.0812	1519.45	1.3125	320.528	2.4045	312.8751	2.4897	701.826	1.5289	573.573	278624.9375	413.1434	1.9447	507.2765	1.6523	12721800	1.3446	245.803	87.2569	84.3464	183.8172	179.3537	72975.4453	129.4864	0.71425	165.1939	3463230
036	2018-11-08t0849	1541688998.73	adult	163.794	113.9983	-122.0011	1142.363	79.7961	76808.8701	242115.7546	4324947.9726	1683.28	1.8637	309.49	1.9212	302.5702	2.0063	680.6425	1.4112	542.3885	272937.6562	403.1499	1.6498	477.5979	1.1026	12386100	1.1918	326.608	81.7082	79.0459	201.0428	192.5366	80618.1719	126.9727	0.3603	170.701	3270040
036	2018-11-08t1249	1541703401.51	adult	167.7947	117.9991	-118.0003	1237.902	79.1966	80526.7945	253629.0271	4482914.956	1228.6	0.66839	277.021	0.52341	269.6536	0.51905	593.5272	0.61545	507.2077	249281.4219	361.1793	0.42742	436.0838	0.30242	11629600	0.89256	310.307	78.9078	75.3838	185.5362	179.5382	77925.1875	121.1601	-0.20252	163.3904	3312630
036	2018-11-08t1649	1541717802.97	adult	171.7951	121.9995	-113.9999	1227.7697	79.7083	78465.2687	247068.7479	4351957.3105	1746.97	2.2693	332.632	2.8587	324.3165	2.9082	673.4316	1.5186	574.7693	276106.9375	422.9699	2.1647	515.3333	1.8302	13617000	1.573	436.59	94.3287	90.1775	218.1229	206.3269	89430.3828	141.6966	1.0333	184.3944	3861530
036	2018-11-08t2049	1541732202.27	adult	175.795	125.9993	-110.0001	1169.1804	80.236	76701.3003	241638.3356	4285981.2679	969.195	0.048209	299.78	1.4342	288.9871	1.3091	603.9227	0.85343	564.041	241569.0938	419.3779	2.0295	525.1485	2.0172	11984000	0.97666	508.816	89.6527	82.9357	287.7708	271.6189	115108.3125	148.7006	1.301	226.5558	3583960
036	2018-11-09t0049	1541746601.92	adult	179.7949	129.9992	-106.0002	1146.281	83.5425	76299.75	240440.0209	4336226.9818	1777.82	2.5995	310.822	1.8751	303.1104	1.9005	645.7797	1.378	537.3315	257020.3125	404.0577	1.5416	485.2755	1.2212	12359500	1.0809	415.66	95.2749	90.4768	242.2745	229.051	96425.2422	151.2902	1.2635	208.0927	3788510
036	2018-11-09t0449	1541761002.24	adult	183.7949	133.9993	-102.0001	1269.5945	77.9796	80180.1064	252441.3471	4371489.1098	1341.89	1.3438	308.778	1.7558	299.4749	1.7022	629.1502	1.2625	558.9057	263613.9375	426.5598	2.1466	514.4899	1.7787	12916500	1.2429	387.489	89.6683	84.836	214.3121	206.8759	89796.75	140.9391	0.47847	186.7168	3750920
036	2018-11-09t0849	1541775400.99	adult	187.7946	137.9989	-98.0005	1207.0432	81.063	78555.7674	247445.8171	4350756.9396	1515.44	1.9889	325.352	2.4394	319.0579	2.5413	672.0964	1.8146	595.6136	275559.5312	421.1203	1.9274	519.7672	1.8556	13326100	1.3509	532.495	100.047	94.9097	286.5827	253.2653	117498.9219	160.3985	1.4133	216.748	4097810
036	2018-11-09t1249	1541789804.47	adult	191.7956	141.9999	-93.9995	1312.1691	80.3354	84046.3025	264581.6349	4627268.4824	1145.87	0.8613	324.33	2.3621	317.7404	2.4458	586.0144	0.86435	523.5219	257260.3125	413.4963	1.6459	486.0134	1.158	14221900	1.6138	310.909	100.057	95.9115	213.699	206.104	93813.8516	148.059	0.5738	188.8411	4387500
036	2018-11-09t1652	1541804401.28	adult	195.8502	146.0546	-89.9448	1211.5874	81.9498	81396.2922	256416.608	4670058.0647	1143.81	0.91945	312.699	1.8099	309.8097	2.0459	572.0463	0.72771	505.0065	243119.6875	394.9159	1.0338	449.2489	0.38319	13261900	1.2785	307.128	90.3367	88.8198	202.0659	195.4342	85878.0078	142.2723	0.12893	179.4964	3831270
036	2018-11-09t2049	1541818602.31	adult	199.795	149.9993	-86.0001	1268.808	80.0158	80516.0314	253463.474	4424252.7724	1115.8	0.88317	305.13	1.4297	299.9347	1.5539	546.6312	0.44064	505.5338	229585.125	392.3102	0.88367	467.9755	0.71387	12810000	1.1122	437.877	97.6097	91.9548	252.217	238.1904	105931.1406	152.5677	0.51723	207.4807	4097850
036	2018-11-10t0049	1541833003.96	adult	203.7954	153.9998	-81.9996	1162.1866	81.1791	78269.9509	246675.6769	4444557.8952	1016.63	0.5872	326.406	2.3269	319.8769	2.4183	561.951	0.65056	521.7827	229276.0312	413.331	1.4032	478.8169	0.88528	13308900	1.2485	293.48	102.89	98.3088	214.8221	208.2755	87647.4062	154.3899	0.47112	191.6829	4195220
036	2018-11-10t0449	1541847402.78	adult	207.7951	157.9994	-78	1290.5634	79.3042	82281.9154	259050.5721	4468016.9844	1131.66	1.0669	330.889	2.4817	325.6537	2.6392	567.8367	0.74289	528.1615	244169.7969	411.0025	1.2586	486.8845	1.0022	14198500	1.5062	492.691	105.33	100.8983	266.3203	249.8922	114517.7031	159.322	0.57291	217.2214	4519690
036	2018-11-10t0849	1541861801.87	adult	211.7948	161.9992	-74.0002	1271.9565	80.5736	83205.6424	262081.5156	4666120.2169	1008.72	0.66204	320.68	1.9591	318.7634	2.2592	534.6609	0.31087	495.3872	232042.8438	403.9398	0.97442	456.5934	0.34636	13905000	1.3944	376.659	97.7093	94.8959	233.9405	227.2902	101530.1953	155.4301	0.27141	203.9168	4236770
036	2018-11-10t1249	1541876207.15	adult	215.7963	166.0007	-69.9988	1234.5529	80.5458	81419.3248	256474.231	4519369.8701	1101.13	1.0696	334.896	2.4809	329.8331	2.655	544.7695	0.45116	507.5766	231527.0312	420.455	1.3268	478.1775	0.72092	14213700	1.4735	392.74	105.303	99.3429	253.3242	246.7428	107662.7812	166.1751	0.61967	222.1446	4469290
036	2018-11-10t1649	1541890603.97	adult	219.7954	169.9998	-65.9996	1270.5233	82.3316	81674.8788	257194.0521	4521216.2039	1116.35	1.1881	323.367	1.856	318.3993	2.0192	550.7626	0.53724	512.6289	234624.8438	415.545	1.0906	480.3761	0.70436	13769300	1.3175	465.025	102.453	98.6715	262.6673	248.7954	111896.2656	165.5511	0.46998	219.4153	4362550
036	2018-11-10t2049	1541905006.99	adult	223.7963	174.0006	-61.9988	1255.8364	80.6131	82928.4695	261164.0589	4663399.326	973.683	0.66836	328.864	1.9437	325.1718	2.1615	517.775	0.072165	498.8818	224196.5625	411.285	0.88629	471.9494	0.48978	14212500	1.4421	438.956	105.206	99.9102	263.4142	253.2511	114058.3438	163.917	0.29291	224.4928	4546700
036	2018-11-11t0049	1541919406.09	adult	227.796	178.0004	-57.9991	1268.9847	80.8535	81204.6637	255647.9281	4517366.5466	719.138	-0.34208	324.884	1.6516	322.0019	1.8885	506.7367	-0.09198	491.9296	214856.3438	413.803	0.85633	469.1165	0.38698	13751400	1.284	371.695	103.976	100.2273	252.309	244.1895	106979	170.113	0.42585	223.6465	4401000
036	2018-11-11t0449	1541933805.7	adult	231.7959	182.0003	-53.9992	1203.2136	81.6266	78784.382	248189.3163	4415737.4344	835.952	0.1765	331.594	1.7878	327.7541	1.9911	528.7244	0.21544	511.4853	217305.75	418.4009	0.88017	479.3196	0.5111	13615600	1.2271	439.099	107.93	103.3387	263.3051	249.7908	108218.4062	169.5049	0.30328	222.7135	4431730
036	2018-11-11t0849	1541948204.92	adult	235.7957	186	-49.9994	1244.5311	79.8775	80412.3318	253195.9059	4473195.8295	832.326	0.19492	336.79	1.8696	332.121	2.0466	546.5688	0.45967	531.4134	229558.9062	432.62	1.1103	497.5773	0.75494	14123600	1.3762	444.516	112.119	107.1177	277.2471	267.275	116443.7891	180.4416	0.59339	239.6097	4701820
036	2018-11-11t1249	1541962609.34	adult	239.7969	190.0013	-45.9981	1128.4641	83.9447	75486.0418	237912.3441	4257983.0343	960.232	0.78977	340.728	1.9136	338.5476	2.1814	558.6489	0.61656	535.1817	220107.6562	439.8273	1.1829	505.2738	0.81657	13399100	1.1321	472.473	115.631	112.1649	278.188	268.2883	109606.0781	185.9643	0.68447	241.7097	4547180
036	2018-11-11t1649	1541977007.11	adult	243.7963	194.0006	-41.9988	1219.9672	79.0476	79095.09	249157.4697	4374374.1121	761.996	-0.057019	330.679	1.5113	330.6168	1.8387	528.0923	0.17393	514.3905	218102.125	438.2825	1.0813	490.3707	0.53889	13640800	1.1985	449.398	111.361	108.2043	273.4353	263.9887	112928.7969	186.5853	0.61261	239.6069	4593770
036	2018-11-11t2049	1541991410.66	adult	247.7973	198.0016	-37.9978	1174.0357	80.386	74809.6722	235609.4724	4114006.0652	747.059	-0.10013	341.226	1.7952	339.5645	2.0814	534.9772	0.25947	525.6939	208641.125	447.7284	1.2053	505.1733	0.71471	13305100	1.0775	426.961	119.787	115.7985	279.8628	269.0031	109146.5	196.7797	0.85706	247.2289	4670730
036	2018-11-12t0049	1542005808.92	adult	251.7968	202.0011	-33.9983	1096.3975	81.8785	73288.0861	231076.2116	4100519.2627	727.054	-0.16967	345.903	1.8916	341.9651	2.1096	540.0847	0.32072	529.4546	206312.3438	453.3504	1.2558	506.5655	0.6946	13203800	1.0325	396.872	123.783	119.0406	280.547	270.0725	107168.9375	203.0686	0.97212	251.2371	4725040
036	2018-11-12t0449	1542020209.16	adult	255.7969	206.0012	-29.9982	1149.8561	82.0381	75666.4928	238464.7437	4193379.8844	741.565	-0.078075	345.935	1.8455	343.783	2.1238	566.7834	0.67869	557.2436	223879.4375	455.9293	1.2516	524.2582	0.9072	13639900	1.1676	410.097	124.61	120.1771	301.7807	287.6795	119203.3906	204.9401	0.94916	260.7887	4913250
036	2018-11-12t0849	1542034608.75	adult	259.7968	210.0011	-25.9983	1111.6846	82.1274	73617.7302	232042.1392	4116339.6024	734.781	-0.086569	350.975	1.96	346.597	2.1741	550.0369	0.4425	539.2191	211214.1875	462.2187	1.3204	517.8052	0.78348	13466200	1.1001	465.356	128.003	122.3473	293.1147	283.0099	112556.0312	211.0388	1.0603	262.4641	4911210
036	2018-11-12t1249	1542049014.42	adult	263.7983	214.0027	-21.9967	1108.7046	80.6199	71492.2415	225266.8157	3925098.4497	714.019	-0.1654	353.794	2.0066	349.5961	2.232	553.7477	0.48894	543.5184	206547.9062	467.3657	1.3695	519.8267	0.78113	13189800	0.99656	478.134	131.764	126.7658	298.973	287.3111	111516.9219	219.1909	1.2334	268.4414	4912310
036	2018-11-12t1649	1542063409.61	adult	267.797	218.0013	-17.9981	1112.4113	81.0434	72623.0377	228927.9156	3987438.5643	711.931	-0.15247	355.253	2.012	352.5968	2.2899	564.456	0.63206	554.5485	213928.8125	467.018	1.3199	530.6172	0.89787	13457300	1.0807	460.459	134.014	130.2575	304.2803	293.2524	115322.25	219.2008	1.1592	269.4173	5076590
036	2018-11-12t2049	1542077810.7	adult	271.7973	222.0016	-13.9978	604.5672	86.146	36557.4499	115945.6706	1946746.4934	540.64	-1.0283	297.061	0.20854	295.0386	0.42386	446.1704	-0.9748	439.7142	85218.5469	374.848	-0.36459	420.3994	-0.58657	5667620	-1.6823	289.719	115.034	112.7607	214.5577	207.963	40980.5234	166.7714	-0.47199	196.8212	2194730
036	2018-11-13t0049	1542092207.85	adult	275.7965	226.0008	-9.9986	1090.4172	79.6957	69017.0264	217455.8457	3738252.0376	707.047	-0.12808	360.228	2.0834	356.5146	2.3359	565.6327	0.6457	553.9739	204193.3906	473.1037	1.3461	528.597	0.81661	12972200	0.89202	470.803	142.435	139.3012	308.9375	295.6643	111526.4297	229.5879	1.3224	275.241	5129230
036	2018-11-13t0449	1542106603.89	adult	279.7954	229.9997	-5.9997	1057.1666	79.3056	66816.0728	210533.3186	3628402.8144	735.685	0.057987	367.921	2.2719	364.407	2.542	575.4435	0.77788	564.0411	200829.7812	483.3241	1.4837	541.4998	0.95697	12812900	0.82439	434.608	147.768	145.3256	315.1363	304.0551	109982.5625	238.8125	1.5188	285.156	5146040
036	2018-11-13t0849	1542121002.71	adult	283.7951	233.9994	-2	1028.1104	79.9772	66367.5872	209219.2271	3652983.2922	744.81	0.14366	373.485	2.3932	368.4987	2.6259	589.4125	0.96579	581.0304	203936.7344	493.9979	1.6255	554.8039	1.0987	12922600	0.85457	477.885	150.863	148.3804	322.374	311.9625	111541.3984	242.693	1.557	287.747	5219850
036	2018-11-13t1249	1542135402.64	dead	287.7951	237.9994	2	1019.08	79.3595	65717.5738	207155.2901	3624563.2527	775.049	0.35961	380.547	2.5552	375.2046	2.7877	602.8385	1.1453	591.484	207376.4375	504.8923	1.7674	570.0836	1.2614	13055000	0.89458	521.65	154.878	152.3677	329.2433	318.7503	113259.7031	248.9986	1.6633	298.521	5313260
037	2018-11-01t1401	1541099348.58	egg	-1.8979	-57.7983	-197.8227	153.4528	26.9442	2768.4702	8814.7529	46477.7353	0	1332.5259	0	-0.53657	0	-0.55962					0	-0.47504	0	-0.30588	0	117639.309	0	0	0				0	-0.52544	0	0
037	2018-11-01t1749	1541113013.8	larva	1.8979	-54.0024	-194.0268	184.503	26.5979	3387.9903	10744.9041	57196.9088	0	0.83385	0	-0.71686	0	-0.73111					0	-0.67095	0	-0.57296	0	3.8964	0	0	0				0	-0.65	0	0
037	2018-11-01t2149	1541127413.79	larva	5.8979	-50.0024	-190.0268	165.3279	27.632	3096.9015	9849.8454	53752.6789	0	-0.26098	0	-0.91563	0	-0.92019					0	-0.88568	0	-0.85984	0	0.42874	0	0	0				0	-0.78959	0	0
037	2018-11-02t0149	1541141813.3	larva	9.8978	-46.0025	-186.027	167.5206	26.8184	3080.9133	9793.2136	52309.3618	0	-0.70518	0	-1.1247	0	-1.1192					0	-1.1099	0	-1.1521	0	-0.53569	0	0	0				0	-0.93916	0	0
037	2018-11-02t0549	1541156213.39	larva	13.8978	-42.0025	-182.027	165.1121	27.4176	3075.0658	9783.2656	53074.2054	0	-1.0156	0	-1.346	0	-1.3299					0	-1.345	0	-1.4499	0	-1.1454	0	0	0				0	-1.101	0	0
037	2018-11-02t0949	1541170612.46	larva	17.8976	-38.0027	-178.0272	370.9864	36.475	10602.3972	33469.5586	261392.5937	331.785	-0.16421	215.077	0.93364	215.1825	0.99703	308.1838	-0.44771	306.7892	17566.4766	276.0767	0.78051	298.8673	0.60402	1220990	-0.36449	132.283	48.4424	47.8728	84.5513	82.7056	4819.4219	69.4435	0.70048	79.2359	275007
037	2018-11-02t1349	1541185015.92	larva	21.8985	-34.0018	-174.0263	501.1733	42.3529	16662.747	52532.2795	483426.4777	414.645	-0.23145	197.98	0.57935	195.1508	0.61798	298.8648	-0.70561	294.643	26598.9707	258.4304	0.44859	284.2901	0.22136	1755690	-0.38573	289.077	54.4508	54.1065	89.1721	85.7786	7936.3213	73.8432	0.75095	82.3554	482870
037	2018-11-02t1749	1541199414.79	larva	25.8982	-30.0021	-170.0266	472.1942	42.2964	16145.8746	50978.6355	474017.9805	453.492	-0.40829	261.013	1.219	256.4354	1.261	412.1232	-0.31907	409.4917	35442.5938	359.7198	1.1976	397.9857	0.88014	2240530	-0.44607	111.811	58.2407	57.805	92.6606	91.3408	7968.8076	78.1006	0.80712	87.5615	499938
037	2018-11-02t2149	1541213812.63	larva	29.8976	-26.0027	-166.0272	541.3337	45.3553	20263.574	64000.8868	636839.7422	427.709	-0.72855	250.848	0.9445	249.7602	1.0463	385.7023	-0.65384	382.4112	41655.8477	328.2386	0.72984	368.1657	0.37002	2692850	-0.52287	269.385	52.9211	52.7266	92.5239	88.9442	9992.5781	74.7381	0.61288	84.5544	568108
037	2018-11-03t0149	1541228212.2	larva	33.8975	-22.0028	-162.0273	674.7409	52.4665	26380.5277	83219.2816	866833.8632	311.837	-1.2349	179.263	-0.22468	177.8141	-0.12751	274.4637	-1.4247	270.6121	38424.9219	238.6163	-0.36617	263.5617	-0.79907	2501790	-1.0547	127.08	48.9735	48.3403	85.9396	84.6611	12031.5371	70.3395	0.35177	80.0291	683475
037	2018-11-03t0549	1541242612.14	larva	37.8975	-18.0028	-158.0273	696.1368	48.8284	26649.473	84028.1269	852548.0869	432.846	-1.1365	210.602	0.010701	205.9135	0.084363	370.5336	-1.1136	362.049	52615.7734	297.5715	0.0099994	347.1044	-0.37158	2970330	-1.0774	165.855	50.8565	50.3098	88.3472	86.3182	12545.3047	72.8056	0.32591	83.076	717280
037	2018-11-03t0949	1541257012.24	larva	41.8975	-14.0028	-154.0273	752.3773	45.5922	27729.174	87449.3012	844865.7072	956.234	-0.14013	267.403	0.68853	263.41	0.8089	612.7026	-0.029864	579.7347	90067.2891	349.4704	0.35028	475.9989	0.48975	3929480	-0.78294	121.429	57.4224	56.9949	94.5442	92.9676	13898.0029	79.8139	0.51169	89.1683	843822
037	2018-11-03t1349	1541271414.06	larva	45.898	-10.0023	-150.0268	875.3614	48.1962	31290.49	98590.7222	963795.2889	921.077	-0.43468	268.627	0.51747	262.6139	0.62724	618.0624	-0.1794	597.4736	103216.4297	355.3529	0.18588	484.7047	0.28611	4460560	-0.78544	170.983	63.1737	62.945	97.7274	95.5989	16320.4766	83.3908	0.58899	92.287	1049000
037	2018-11-03t1749	1541285811.93	larva	49.8974	-6.0029	-146.0274	815.0412	53.5194	34498.5245	108705.9143	1231832.7803	1544.46	0.66013	293.339	0.80999	270.4102	0.62283	1021.0757	1.775	987.4239	185835.7812	433.8283	0.97493	661.8053	1.7088	5337010	-0.5954	270.437	62.5009	62.1972	98.1045	95.5348	17855.0195	82.9373	0.47597	92.1209	1137140
037	2018-11-03t2149	1541300213.64	larva	53.8979	-2.0024	-142.0269	929.4526	55.9243	40314.1488	126930.5966	1490087.2414	2260.36	1.9639	311.581	1.1474	287.5576	0.94117	1299.9387	3.0755	1233.3948	276886.9375	493.1051	1.7464	792.8191	2.8956	6616740	-0.15768	260.637	53.2557	52.7886	91.7897	89.231	19551.207	74.9996	-0.23891	85.3672	1130940
037	2018-11-04t0149	1541314631.02	adult	57.9027	2.0024	-138.0221	949.8296	62.444	46856.5818	147604.6745	1954996.1158	1728.91	0.7314	289.212	0.62624	259.6761	0.2548	1069.7942	1.6774	1020.9332	264239.1562	489.7589	1.7209	701.7701	1.9129	7115480	-0.15805	220.411	58.3421	57.7858	96.7842	94.4651	23905.6934	81.3231	0.20252	90.7175	1435390
037	2018-11-04t0449	1541329034.88	adult	61.9038	6.0035	-134.021	997.1647	58.1188	46727.5472	147152.9853	1833669.4796	2487.85	2.1551	335.832	1.842	313.1923	1.6929	1216.6622	2.3411	1086.1713	299298.9062	488.0053	1.7402	785.0619	2.7338	8250380	0.20189	171.225	60.7455	60.4089	97.8203	95.6389	24063.8027	82.7169	0.27481	92.2935	1492340
037	2018-11-04t0849	1541343428.34	adult	65.902	10.0017	-130.0228	1102.2531	64.46	57991.0246	182710.7365	2573021.799	1436.11	-0.054126	271.478	0.10097	248.3041	-0.17324	866.9673	0.38392	779.1375	263558.0625	442.4745	1.03	662.1337	1.4295	8247500	-0.014992	202.998	57.1589	56.6561	95.3052	93.3143	28972.7676	79.2756	-0.25635	88.9706	1736490
037	2018-11-04t1249	1541357828.8	adult	69.9021	14.0018	-126.0227	1068.1897	67.1636	56653.4404	178467.7897	2567108.3388	1380.97	-0.22222	330.478	1.9113	310.3984	1.8517	872.4215	0.40129	798.5488	259109.1875	486.6321	1.8679	684.1309	1.6842	9806270	0.59293	337.488	66.7913	66.3417	104.5169	102.6126	31041.5078	88.398	0.89534	98.6315	1981900
037	2018-11-04t1649	1541372214.42	adult	73.8981	17.9978	-122.0267	1083.2946	71.4282	60223.8329	189924.2521	2831234.3017	2131.68	1.3119	315.926	1.5286	294.2311	1.3726	1073.1632	1.6046	922.9614	339119.5625	465.2086	1.5682	711.5723	2.0566	9956400	0.51332	267.074	65.3385	64.9606	103.075	100.8542	32571.7031	87.1154	0.58941	96.9959	2059140
037	2018-11-04t2049	1541386615.04	adult	77.8983	21.998	-118.0265	1135.3155	69.2747	59622.816	187693.1035	2703167.2361	1775.1	0.58458	327.956	2.0207	302.3193	1.7334	1031.4733	1.4931	914.1507	322851.125	510.5524	2.5785	753.3382	2.6676	10243000	0.53397	168.988	64.8694	64.451	103.2798	101.8178	32326.5918	86.9466	0.38364	97.6123	2026070
037	2018-11-05t0049	1541401014.92	adult	81.8983	25.9979	-114.0265	651.7823	74.0025	37185.879	118123.4837	1771887.7122	1966.9	1.0517	361.343	3.3235	331.7828	2.9549	1148.5295	2.461	1084.9756	223963.2656	564.3881	3.8756	779.5895	3.1842	7033180	-1.1165	377.906	66.785	66.1781	108.9545	106.172	21246.1328	90.3756	0.72671	101.6409	1299900
037	2018-11-05t0449	1541415414.13	adult	85.898	29.9977	-110.0268	1025.6756	70.1151	57468.7858	181114.4751	2731224.6766	1294.7	-0.39991	279.978	0.35642	269.8433	0.48013	732.1047	-0.20912	680.2041	220363.5	377.4361	0.036677	492.6317	-0.23074	8415570	-0.50431	315.773	65.2679	64.5964	110.4451	107.1572	33243.9609	91.6535	0.68837	102.5327	1961820
037	2018-11-05t0849	1541429814.99	adult	89.8983	33.998	-106.0265	993.4079	68.0576	55102.957	173573.0142	2610952.0959	1669.25	0.5266	296.509	1.0193	284.4796	1.0914	778.1793	0.26095	660.3788	224893.8125	388.6942	0.37167	494.0735	-0.10657	8547470	-0.47865	188.668	73.235	72.5546	116.8261	114.4284	33762.7305	98.2468	1.4481	110.4841	2111150
037	2018-11-05t1249	1541444202.86	adult	93.8949	37.9946	-102.0299	997.7969	68.3976	56989.4173	179656.0118	2732290.7544	1302.26	-0.28315	290.658	0.83786	283.8296	1.0858	695.1362	-0.256	617.8535	207845.7188	357.7143	-0.25548	446.0235	-0.66049	8666260	-0.44344	235.427	69.6222	68.5365	128.126	124.9503	38309.6719	97.8117	1.1015	116.8569	2075860
037	2018-11-05t1649	1541458603.81	adult	97.8952	41.9949	-98.0296	988.0716	70.3221	57243.6683	180462.3375	2790128.087	998.572	-0.97097	254.934	-0.5256	247.0079	-0.44337	589.9044	-1.0075	546.5677	176971.3125	330.575	-0.82547	406.27	-1.1353	7629920	-0.95816	305.376	64.0096	62.8882	154.0865	150.2309	46225.9453	90.7044	-0.18333	111.5959	1915740
037	2018-11-05t2049	1541473000.44	adult	101.8942	45.9939	-94.0306	1068.5031	69.6411	58881.6809	185451.5286	2796873.8911	1101.2	-0.66064	265.577	-0.063621	259.7814	0.12208	610.8335	-0.70991	548.2692	188747.5469	330.1767	-0.76062	391.782	-1.2574	8182150	-0.68478	226.644	72.1616	70.9983	127.2538	120.0895	39321.4141	98.2674	0.62812	113.2827	2223230
037	2018-11-06t0049	1541487402.47	adult	105.8948	49.9945	-90.03	1011.3646	68.0459	55754.2643	175589.106	2645134.8408	963.463	-0.94399	266.409	0.012016	258.0562	0.075153	606.1597	-0.6241	567.9784	176998.625	336.6004	-0.52411	425.8388	-0.63529	7773550	-0.87148	284.474	73.0791	71.0549	197.8303	200.6815	57766.4453	100.8757	0.71709	131.2806	2132370
037	2018-11-06t0449	1541501801.02	adult	109.8944	53.9941	-86.0304	1005.6511	67.7136	54389.0059	171318.1572	2512310.4804	1089.88	-0.56767	277.384	0.49868	269.5997	0.60306	617.6431	-0.40116	556.4754	176028.2812	354.9268	0.015203	425.9637	-0.52664	7896010	-0.79064	339.292	70.122	69.3742	120.9138	117.1322	34460.4336	96.7268	-0.054495	111.2328	1996090
037	2018-11-06t0849	1541516201.15	adult	113.8944	57.9941	-82.0304	1006.244	69.0985	55987.8654	176474.103	2621006.2166	1201.32	-0.22903	302.395	1.5621	295.2234	1.7518	685.6455	0.30649	650.4204	201579.7812	369.094	0.45105	475.9986	0.37482	8861970	-0.29749	161.221	76.8354	76.174	123.6275	121.2825	36346.4766	102.5819	0.4338	115.9752	2251740
037	2018-11-06t1249	1541530603.56	adult	117.8951	61.9948	-78.0297	1022.3582	66.9121	56462.1353	177948.5517	2629627.1354	1713.56	1.1092	292.184	1.1837	285.5133	1.3557	698.1271	0.52633	609.332	206645.625	358.1992	0.23762	422.3303	-0.39133	8635490	-0.38078	205.944	75.0507	74.2571	125.1788	123.0601	37052.9297	102.4242	0.18924	116.8015	2218120
037	2018-11-06t1649	1541545002.41	adult	121.8948	65.9945	-74.03	976.8397	66.6397	52474.4307	165318.9627	2393338.6656	1618.43	0.92859	301.638	1.6071	292.4686	1.6852	739.5224	0.99185	663.784	203368.6562	379.4315	0.8467	514.888	1.2202	8283870	-0.52034	358.352	77.7863	76.6106	134.3387	130.2008	36943.1328	105.4269	0.31033	122.5862	2136240
037	2018-11-06t2049	1541559404.63	adult	125.8954	69.9951	-70.0294	1044.0031	67.5314	58438.474	184255.867	2734457.5198	1294.12	0.17253	267.605	0.21958	262.08	0.35201	644.6679	0.26113	556.8521	197268.375	341.4441	-0.10236	453.6887	0.29018	8177220	-0.5423	354.458	80.1755	76.8339	256.8804	256.5538	78605.4062	113.2985	0.93181	206.384	2449920
037	2018-11-07t0049	1541573804.8	adult	129.8954	73.9951	-66.0293	1036.9903	67.7531	55067.6655	173391.2555	2531457.6206	1052.48	-0.38061	260.812	-0.050523	257.2054	0.13889	541.9112	-0.55321	480.2553	156612.3281	314.5828	-0.78425	374.0697	-0.99682	7521030	-0.81471	318.826	80.1094	78.1781	179.4244	159.9735	51853.6562	110.9818	0.47884	136.5282	2310120
037	2018-11-07t0449	1541588204.18	adult	133.8953	77.995	-62.0295	917.7424	72.3132	52419.4212	165398.4992	2514961.1436	760.053	-1.0664	249.341	-0.5241	243.196	-0.4877	534.8631	-0.53621	509.0345	147087.3438	315.0136	-0.75742	455.0785	0.44641	6835440	-1.0901	459.773	80.0551	75.4523	312.0475	301.0359	85813.0625	115.5096	0.7245	251.0223	2194630
037	2018-11-07t0849	1541602604.6	adult	137.8954	81.9951	-58.0294	1035.963	71.9764	58627.8331	184676.6332	2846708.4426	907.908	-0.64474	259.003	-0.12338	257.1389	0.12224	520.1591	-0.59344	475.7362	159688.8438	334.626	-0.22627	430.4054	0.058438	7941820	-0.57193	386.171	85.8183	81.6553	288.6258	284.8675	88608.1094	126.2078	1.5275	245.5139	2631450
037	2018-11-07t1258	1541617576.04	adult	142.0541	86.1538	-53.8707	956.0416	68.201	52100.1971	164156.3445	2405193.288	1084.51	-0.14174	295.8	1.4141	287.0495	1.4401	589.6742	0.10787	529.8067	160981.0625	395.8781	1.4468	489.0306	1.1479	8068530	-0.49441	471.276	103.147	92.5002	333.9428	326.9774	91166.3984	197.6751	7.7254	302.8153	2813530
037	2018-11-07t1654	1541631712.98	adult	145.9811	90.0807	-49.9437	887.6496	66.6167	46817.479	147523.4859	2128911.4227	882.426	-0.60997	286.522	1.0191	281.3853	1.1725	514.27	-0.50841	462.1206	126510.4297	359.472	0.46024	415.8621	-0.13154	7025240	-0.90621	325.989	89.1739	84.2828	206.015	202.1013	50679.6953	140.1074	2.3019	188.6848	2186460
037	2018-11-07t2049	1541645809.17	adult	149.8967	93.9963	-46.0281	846.5513	68.3246	45916.0884	144791.5027	2117320.9214	636.623	-1.2036	265.585	0.13054	260.0526	0.20767	482.7328	-0.73796	473.5279	116338.6172	334.0325	-0.2452	432.1711	0.18988	6384140	-1.135	358.944	88.3229	84.0308	264.1222	262.4385	63653.4453	127.9113	1.0478	198.6192	2123110
037	2018-11-08t0049	1541660208	adult	153.8963	97.996	-42.0285	758.4021	85.604	48081.1137	152571.2747	2541745.7192	728.508	-0.91763	273.187	0.43637	270.4444	0.64795	474.7727	-0.75951	437.0503	119167.9375	330.3782	-0.35904	386.3602	-0.64319	6856450	-0.914	346.835	87.9744	85.3691	178.3906	164.2345	44776.043	124.8075	0.60869	151.8725	2207980
037	2018-11-08t0449	1541674608.81	adult	157.8966	101.9962	-38.0282	740.466	80.7121	43724.5564	138690.2257	2203775.554	597.897	-1.2259	282.527	0.81295	277.2247	0.92492	484.7869	-0.6106	474.503	110046.625	353.7487	0.27935	452.2387	0.60321	6413360	-1.0545	379.598	92.7351	86.6204	294.8118	291.3143	66922.2812	139.4677	1.568	267.4774	2105090
037	2018-11-08t0849	1541689007.25	adult	161.8961	105.9958	-34.0287	514.5035	74.0169	31227.9698	99440.338	1577984.1352	755.946	-0.75262	282.397	0.78622	278.775	0.96618	501.3959	-0.39653	457.1951	82228.9219	346.2118	0.042635	414.3945	-0.11047	4611550	-1.6958	210.048	89.025	86.3167	165.0175	162.3458	27062.8789	128.5081	0.54585	153.6474	1453780
037	2018-11-08t1249	1541703410.06	adult	165.8969	109.9966	-30.0279	720.8002	68.1091	37825.422	119497.1212	1701892.8033	423.48	-1.6474	267.205	0.12057	267.0163	0.41694	359.4507	-1.7755	356.3702	71171.25	322.5221	-0.65846	346.7298	-1.4102	5279970	-1.4091	280.588	85.575	82.9327	157.8935	154.5436	31262.918	123.8529	0.052469	146.0068	1690960
037	2018-11-08t1649	1541717811.54	adult	169.8973	113.997	-26.0275	633.7692	62.4417	28092.4845	88699.5646	1093564.864	426.317	-1.6162	254.015	-0.46752	252.7372	-0.24694	352.4419	-1.8361	348.3114	52513.8359	309.5316	-1.0667	334.8512	-1.6562	3760440	-1.916	248.412	85.2982	81.9627	166.6541	161.0726	24831.4629	127.6007	0.16528	150.4003	1262750
037	2018-11-08t2049	1541732210.94	adult	173.8972	117.9968	-22.0276	560.1417	59.1503	27396.7547	87242.0137	1087803.4753	628.143	-0.99506	273.17	0.31407	269.7212	0.47098	470.827	-0.57984	457.3448	67799.0938	341.463	-0.19319	412.3183	-0.17307	3933370	-1.815	249.232	92.9483	88.943	181.5035	178.1567	26136.5039	143.4012	1.049	169.6003	1338360
037	2018-11-09t0049	1541746610.49	adult	177.897	121.9967	-18.0278	527.6705	61.1524	26628.4295	84479.6146	1121301.6274	445.15	-1.5187	267.381	0.031248	267.9457	0.35519	366.3784	-1.6851	360.6327	51292.9805	321.9595	-0.80122	348.7019	-1.4349	3736650	-1.8478	232.028	94.999	91.2934	185.4195	180.996	25958.7285	143.0155	0.84717	171.1068	1327610
037	2018-11-09t0449	1541761010.82	adult	181.8971	125.9968	-14.0277	545.0943	66.6452	28498.4499	90448.3829	1251967.8328	453.585	-1.4762	270.105	0.10452	269.8166	0.39581	374.4474	-1.607	370.6236	56167.1094	327.4625	-0.69927	356.1304	-1.3255	4039140	-1.7195	234.116	95.1855	91.5797	191.2971	188.2445	28694.5645	144.8428	0.78324	175.1109	1423400
037	2018-11-09t0849	1541775409.56	adult	185.8968	129.9965	-10.028	532.0217	63.5878	26921.0578	85408.3527	1142497.3259	461.054	-1.4389	273.538	0.2062	272.9166	0.48949	391.9909	-1.422	386.6447	55662.7109	332.8401	-0.6041	368.3273	-1.1257	3865370	-1.7575	301.011	97.5034	92.48	207.5142	200.128	29467.0137	150.8316	0.95816	185.9328	1377820
037	2018-11-09t1249	1541789813.1	adult	189.8978	133.9974	-6.027	548.6935	59.7674	27745.6656	88125.3514	1152361.4566	474.243	-1.381	277.767	0.3452	277.1778	0.63732	397.6602	-1.3674	388.8127	58058.3906	338.8572	-0.48859	373.5225	-1.0616	4045400	-1.68	288.562	100.615	95.1223	210.6013	206.1941	30747.7852	158.581	1.219	192.6037	1465360
[truncated: 4,660 more rows]
