# Supplementary material for: Global, cell non-autonomous gene regulation drives individual lifespan among isogenic C. elegans
Source: eLife. 2021 Feb 1;10:e65026. doi: 10.7554/eLife.65026 (PMC7864635; doi:10.7554/eLife.65026)
Supplement: Source data 1. [file elife-65026-data1.zip › figure_data/Figures 1-3 - base strains/mir-47/mir-47_20170504-spans.tsv]

name	larvaspan	adultspan	lifespan
001	51.5299	171.3748	222.9047
002	46.3331	284.5727	330.9058
005	58.9006	160.0005	218.9011
007	51.5214	323.3759	374.8972
008	36.4421	176.5731	213.0151
011	51.5123	183.3761	234.8885
012	46.3152	256.5737	302.8889
013	46.3151	284.5743	330.8894
014	46.3151	280.5741	326.8892
015	46.3149	252.5742	298.8892
016	46.3149	196.5736	242.8885
017	46.3148	268.5767	314.8914
018	46.3147	204.5739	250.8887
019	46.3145	152.5747	198.8893
020	66.8871	184.0014	250.8885
021	46.3143	296.5754	342.8896
022	46.3143	280.5754	326.8897
023	46.3142	200.5742	246.8884
024	70.9194	87.969	158.8883
025	51.5098	211.3788	262.8887
026	46.3139	276.5762	322.8901
027	51.5095	187.3791	238.8886
030	51.505	259.3828	310.8877
031	51.5047	299.4294	350.9341
032	51.5046	187.3797	238.8842
033	46.3091	240.5787	286.8878
034	51.5043	175.3793	226.8836
035	51.504	259.384	310.888
036	46.3089	212.5752	258.8841
042	46.3043	216.5758	262.8801
043	46.3041	180.5749	226.879
044	51.4985	191.3809	242.8794
045	46.3039	256.5774	302.8812
046	46.3039	224.5757	270.8796
047	46.3037	208.5756	254.8793
048	51.4978	287.4301	338.9278
049	51.4975	195.3819	246.8794
051	58.8677	176.0078	234.8755
053	51.4887	223.3825	274.8712
054	51.4887	187.3827	238.8713
055	51.4884	227.3825	278.8708
057	51.4839	167.3828	218.8666
058	46.2902	276.5799	322.8701
060	46.2858	196.5766	242.8624
061	51.4789	191.3834	242.8623
063	46.2854	268.5841	314.8694
064	46.2854	188.5774	234.8628
065	46.2852	160.576	206.8612
066	46.2852	236.5799	282.8651
067	51.4779	259.3916	310.8695
068	55.477	199.3857	254.8628
069	51.4775	183.3853	234.8629
071	55.4724	223.3862	278.8585
072	51.473	175.3849	226.8579
074	46.2803	172.5782	218.8585
076	46.276	256.5821	302.858
078	46.2716	164.5775	210.8491
079	46.2715	176.5782	222.8497
081	51.4591	203.387	254.8462
082	46.2672	252.5828	298.85
085	51.4503	151.3872	202.8375
090	55.4446	103.3889	158.8335
091	55.4444	183.3894	238.8338
095	46.2539	152.5829	198.8368
099	46.2535	236.585	282.8385
100	41.6858	217.15	258.8358
105	46.2532	212.5839	258.8371
107	70.866	163.9657	234.8317
108	46.249	192.5832	238.8322
109	46.2488	216.5849	262.8338
110	46.2489	212.5845	258.8334
111	51.4383	239.4049	290.8432
113	46.2487	196.5835	242.8322
117	51.4333	159.393	210.8263
118	51.4332	183.3953	234.8285
119	46.2442	276.5929	322.8371
120	51.4329	163.3952	214.8281
122	46.2399	204.5857	250.8256
123	46.2398	196.5851	242.8249
