# Supplementary material for: Global, cell non-autonomous gene regulation drives individual lifespan among isogenic C. elegans
Source: eLife. 2021 Feb 1;10:e65026. doi: 10.7554/eLife.65026 (PMC7864635; doi:10.7554/eLife.65026)
Supplement: Source data 1. [file elife-65026-data1.zip › figure_data/Figures 1-3 - base strains/let-7/let-7_20170526.tsv]

name	timepoint	timestamp	stage	age	adult_age	ghost_age	length	max_width	projected_area	surface_area	volume	gfp_maximum	gfp_maximum_z	gfp_mean	gfp_mean_z	gfp_median	gfp_median_z	gfp_over_99_mean	gfp_over_99_mean_z	gfp_over_99_median	gfp_over_99_sum	gfp_percentile_95	gfp_percentile_95_z	gfp_percentile_99	gfp_percentile_99_z	gfp_sum	gfp_sum_z	green_yellow_excitation_autofluorescence_maximum	green_yellow_excitation_autofluorescence_mean	green_yellow_excitation_autofluorescence_median	green_yellow_excitation_autofluorescence_over_99_mean	green_yellow_excitation_autofluorescence_over_99_median	green_yellow_excitation_autofluorescence_over_99_sum	green_yellow_excitation_autofluorescence_percentile_95	green_yellow_excitation_autofluorescence_percentile_95_z	green_yellow_excitation_autofluorescence_percentile_99	green_yellow_excitation_autofluorescence_sum
000	2017-05-26t1430	1495827134.06	egg	-2.2646	-46.0614	-325.9979	94.2841	34.7455	2209.064	7303.0923	48180.0765	0	-0.57501	0	-0.64062	0	-0.64529					0	-0.60772	0	-0.59976	0	0.39561	0	0	0				0	-0.53161	0	0
000	2017-05-26t1902	1495843439.21	larva	2.2646	-41.5322	-321.4687	180.2489	27.5526	3210.7004	10332.739	50388.0686	111.829	-0.50458	31.5081	-0.61132	32.3602	-0.60321	80.4261	-1.6663	76.0247	965.1127	57.4029	-0.57359	71.8625	-0.56168	36139.8	-0.066524	140.408	35.3723	37.1322	91.14	85.8625	1093.6805	61.1352	0.61477	78.4601	40572
000	2017-05-26t2230	1495855922.84	larva	5.7323	-38.0645	-318.001	94.3744	32.628	2078.2492	6835.6461	42590.8369	0	-0.7972	0	-0.8685	0	-0.85965					0	-0.83865	0	-0.82227	0	-0.38036	0	0	0				0	-0.75341	0	0
000	2017-05-27t0237	1495870783.63	larva	9.8603	-33.9365	-313.873	80.822	36.0117	1776.4334	6095.6269	38272.0865	0	-0.90601	0	-0.98184	0	-0.96655					0	-0.95139	0	-0.93108	0	-0.68232	0	0	0				0	-0.8751	0	0
000	2017-05-27t0702	1495886664.03	larva	14.2715	-29.5253	-309.4618	129.6969	45.7976	3319.1321	11089.7631	87251.7165	0	-1.0187	0	-1.1005	0	-1.0787					0	-1.0679	0	-1.0436	0	-0.96219	0	0	0				0	-1.0117	0	0
000	2017-05-27t1030	1495899122.68	larva	17.7322	-26.0645	-306.0011	86.6895	34.4545	2019.1783	6736.3729	43820.6213	0	-1.1052	0	-1.1926	0	-1.166					0	-1.1571	0	-1.1299	0	-1.1589	0	0	0				0	-1.1247	0	0
000	2017-05-27t1438	1495914003.09	larva	21.8657	-21.9311	-301.8676	106.0819	44.7761	2939.7086	9951.6005	78880.3127	0	-1.2072	0	-1.3024	0	-1.2703					0	-1.2621	0	-1.2315	0	-1.3737	0	0	0				0	-1.2675	0	0
000	2017-05-27t1902	1495929830.02	larva	26.2621	-17.5347	-297.4713	106.1017	44.4865	2909.7165	9850.6719	77435.5037	0	-1.3154	0	-1.4204	0	-1.3828					0	-1.3732	0	-1.3392	0	-1.583	0	0	0				0	-1.4309	0	0
000	2017-05-27t2230	1495942323.51	larva	29.7325	-14.0643	-294.0008	116.5751	44.2376	2794.9553	9456.7093	71234.581	0	-1.4011	0	-1.5151	0	-1.4733					0	-1.4613	0	-1.4246	0	-1.737	0	0	0				0	-1.5703	0	0
000	2017-05-28t0237	1495957188.89	larva	33.8617	-9.935	-289.8716	105.7305	44.5966	2926.3546	9911.3522	78280.8888	0	-1.5041	0	-1.6304	0	-1.5839					0	-1.5672	0	-1.5272	0	-1.9099	0	0	0				0	-1.7508	0	0
000	2017-05-28t0702	1495973032.13	larva	38.2626	-5.5341	-285.4707	140.1691	45.2831	2793.0567	9482.3873	68785.6581	0	-1.615	0	-1.7567	0	-1.7055					0	-1.6815	0	-1.6382	0	-2.0837	0	0	0				0	-1.9657	0	0
000	2017-05-28t1030	1495985523.19	larva	41.7324	-2.0644	-282.0009	123.4265	49.1207	3262.101	11176.3553	91110.5691	0	-1.7035	0	-1.8588	0	-1.8042					0	-1.7728	0	-1.7269	0	-2.2144	0	0	0				0	-2.157	0	0
000	2017-05-28t1437	1496000386.75	adult	45.8611	2.0644	-277.8722	120.51	46.3643	3060.4912	10379.2192	80947.5247	0	-1.8098	0	-1.9833	0	-1.9249					0	-1.8824	0	-1.8337	0	-2.3641	0	0	0				0	-2.4198	0	0
000	2017-05-28t1901	1496016225.23	adult	50.2607	6.464	-273.4726	96.1586	43.7936	2593.8256	8886.262	67764.1627	0	-1.9241	0	-2.1182	0	-2.0566					0	-1.999	0	-1.9482	0	-2.5197	0	0	0				0	-2.7619	0	0
000	2017-05-28t2230	1496028722.32	adult	53.7321	9.9354	-270.0012	144.148	47.0673	3018.9155	10237.0043	77754.6906	0	-2.013	0	-2.2225	0	-2.1591					0	-2.0868	0	-2.0355	0	-2.6436	0	0	0				0	-3.0933	0	0
000	2017-05-29t0237	1496043561.42	adult	57.8541	14.0573	-265.8792	116.7345	48.3295	3088.6512	10578.8693	84741.2193	0	-2.0863	0	-2.311	0	-2.2476					0	-2.1539	0	-2.1022	0	-2.7668	0	0	0				0	-3.4038	0	0
000	2017-05-29t0701	1496059426.5	adult	62.2611	18.4643	-261.4722	101.0789	46.2353	2827.0955	9711.8546	77776.045	0	-2.1636	0	-2.4054	0	-2.3434					0	-2.2212	0	-2.1695	0	-2.8861	0	0	0				0	-3.7065	0	0
000	2017-05-29t1030	1496071921.97	adult	65.732	21.9353	-258.0013	163.8295	43.5461	2772.4413	9923.2398	67383.3655	0	-2.2466	0	-2.5043	0	-2.4457					0	-2.2925	0	-2.2421	0	-2.9835	0	0	0				0	-3.9634	0	0
000	2017-05-29t1440	1496086918	adult	69.8976	26.1008	-253.8357	134.3445	45.7186	3155.656	10730.2801	84148.649	0	-2.3745	0	-2.6571	0	-2.6055					0	-2.403	0	-2.3548	0	-3.0954	0	0	0				0	-4.2089	0	0
000	2017-05-29t1902	1496102664.38	adult	74.2716	30.4748	-249.4617	140.011	44.8355	2821.4814	9531.4101	69477.5395	0	-2.544	0	-2.8605	0	-2.8192					0	-2.5537	0	-2.5075	0	-3.2069	0	0	0				0	-4.3882	0	0
000	2017-05-29t2230	1496115122.48	adult	77.7322	33.9354	-246.0011	159.642	42.7378	2603.6805	9230.8908	61745.7175	0	-2.769	0	-3.1236	0	-3.0977					0	-2.7599	0	-2.7181	0	-3.3105	0	0	0				0	-4.5054	0	0
000	2017-05-30t0239	1496130064.52	adult	81.8827	38.086	-241.8506	161.4417	41.106	2593.4533	9184.593	60855.5821	0	-3.0947	0	-3.506	0	-3.5016					0	-3.079	0	-3.0407	0	-3.4363	0	0	0				0	-4.6234	0	0
000	2017-05-30t0702	1496145834.22	adult	86.2632	42.4665	-237.4701	111.3529	46.3983	3054.3655	10398.7865	84857.0095	0	-3.411	0	-3.8911	0	-3.9022					0	-3.4312	0	-3.3877	0	-3.5576	0	0	0				0	-4.7336	0	0
000	2017-05-30t1030	1496158323.58	adult	89.7325	45.9357	-234.0008	83.1398	36.7761	2138.4753	7286.4731	50810.9273	0	-3.6633	0	-4.2104	0	-4.222					0	-3.7663	0	-3.71	0	-3.663	0	0	0				0	-4.8151	0	0
000	2017-05-30t1436	1496173076.69	adult	93.8306	50.0338	-229.9027	152.3873	38.6136	2369.2725	8431.0798	53582.1667	0	-3.7878	0	-4.3919	0	-4.3996					0	-3.9629	0	-3.8951	0	-3.7435	0	0	0				0	-4.9036	0	0
000	2017-05-30t1830	1496187131.29	adult	97.7346	53.9379	-225.9987	1026.6062	86.4128	71704.494	226246.1264	4202884.9421	669.388	0.2269	250.665	0.082397	236.4103	0.058531	496.0704	-0.012117	488.3147	185530.3438	388.3159	0.049577	462.5165	0.09061	9357310	0.076727	624.952	66.9783	64.9086	155.586	141.8664	58189.1562	101.5801	0.26454	127.0688	2500300
000	2017-05-30t2230	1496201525.1	adult	101.7329	57.9361	-222.0004	1208.1288	78.7475	77728.4424	244944.7169	4231593.8234	573.951	-0.24785	244.668	0.086847	228.1559	2.0459e-05	469.2576	-0.11162	461.6782	190518.5938	375.8149	0.073215	439.1514	0.044762	9923010	0.39819	364.609	80.0289	78.0299	154.7177	147.1124	62815.3984	112.6404	0.74866	136.9779	3245730
000	2017-05-31t0230	1496215924.52	adult	105.7327	61.936	-218.0006	1153.6569	78.8096	75642.2155	238352.1326	4182338.2713	591.531	-0.01584	239.692	0.10134	226.118	0.058927	457.0543	-0.020849	446.2777	180536.4531	359.6368	0.038107	419.269	0.011553	9450110	0.27415	366.982	79.0455	76.9465	157.9251	149.2102	62380.4102	112.3443	0.64495	137.7044	3116450
000	2017-05-31t0630	1496230323.76	adult	109.7325	65.9358	-214.0008	1166.9547	82.558	77187.4097	243239.8974	4335430.7762	532.949	-0.3143	236.534	0.14305	225.4181	0.14147	435.6167	-0.13038	428.2614	175553.5469	348.06	0.039023	405.1874	0.017449	9515280	0.38506	372.91	83.5415	80.7796	169.578	162.2311	68339.9531	119.2678	0.90842	149.5458	3360710
000	2017-05-31t1030	1496244723.3	adult	113.7324	69.9356	-210.0009	1214.1036	79.8888	82825.7361	261251.2596	4688541.7997	527.481	-0.26475	209.709	-0.35863	200.6724	-0.35069	389.9543	-0.74569	381.3907	168460.2656	309.2093	-0.36648	361.0037	-0.35446	9045570	0.23778	560.074	71.9976	68.7377	161.6633	154.4058	69838.5469	112.0173	0.4502	143.8489	3105550
000	2017-05-31t1430	1496259127	adult	117.7334	73.9367	-205.9999	1150.9523	77.9706	75270.8402	237172.5205	4140960.5281	584.72	0.2504	239.749	0.41479	225.2432	0.31422	445.7552	0.59737	437.8622	175181.7812	363.3933	0.54634	419.7333	0.49565	9414210	0.48529	324.367	85.7707	83.5394	163.683	157.1208	64327.4336	120.016	0.76339	146.2157	3367960
000	2017-05-31t1830	1496273523.48	adult	121.7325	77.9357	-202.0009	857.7572	93.9318	61807.4093	195780.326	3726355.833	563.831	0.18287	213.542	-0.12138	204.8916	-0.117	379.8629	-0.55724	373.2626	122315.8594	314.7638	-0.058129	357.0307	-0.16595	6862610	-0.70851	403.843	67.4063	64.5785	163.2672	155.9405	52572.0508	106.5302	0.0037496	138.4817	2166240
000	2017-05-31t2230	1496287923.11	adult	125.7324	81.9356	-198.001	1258.2038	90.7095	93513.529	295210.3486	5737908.5804	545.499	0.11721	200.457	-0.38043	188.249	-0.49328	404.0344	0.21492	397.9059	196764.7344	320.6198	0.15071	377.381	0.23326	9746210	0.78039	479.526	75.173	71.6435	178.7484	172.207	87050.4453	118.2436	0.49925	155.1562	3654910
000	2017-06-01t0230	1496302323.41	adult	129.7324	85.9357	-194.0009	1152.839	78.1996	74943.0742	236170.654	4120182.6661	516.65	-0.035404	221.921	0.23195	213.1456	0.22048	387.7761	0.052429	382.1057	151620.4688	317.6293	0.21937	365.5186	0.19435	8672430	0.29019	263.278	81.4118	78.9402	172.6716	167.5826	67514.5781	122.2075	0.60747	153.8298	3181490
000	2017-06-01t0630	1496316723.56	adult	133.7325	89.9357	-190.0008	1239.4502	75.9877	75193.3272	236772.1406	3864824.7601	616.35	0.77861	215.692	0.13759	204.8427	0.05026	374.6683	-0.063643	369.4567	147244.6562	312.4552	0.24376	355.2676	0.1642	8465910	0.22807	683.143	81.8019	79.0215	173.235	166.3434	68081.3438	117.3317	0.28949	148.4339	3210720
000	2017-06-01t1030	1496331122.61	adult	137.7322	93.9355	-186.0011	1197.3413	82.4968	79280.4803	249752.9686	4506167.9258	481.365	-0.18595	196.069	-0.3342	190.2388	-0.31376	338.0026	-0.82672	331.3196	139933.0625	277.0683	-0.30979	316.9278	-0.33139	8099980	0.073508	398.132	75.3929	72.6682	162.0413	154.702	67085.0938	113.6132	0.035655	142.3709	3114630
000	2017-06-01t1430	1496345530.23	adult	141.7343	97.9376	-181.999	1197.6356	78.1307	75162.2944	236737.7622	3995434.9025	455.936	-0.31786	219.941	0.37039	211.5405	0.32843	377.9473	0.412	371.5809	148155.3438	310.1629	0.41366	354.923	0.38704	8621690	0.3746	424.856	89.7396	86.7223	183.597	175.8321	71970.0391	127.3689	0.60453	162.7662	3517790
000	2017-06-01t1830	1496359932.16	adult	145.7349	101.9381	-177.9984	1166.5602	77.1496	73715.9226	232270.0004	3947776.4458	480.038	-0.10346	215.837	0.31002	207.9117	0.26445	383.9499	0.75367	380.7332	147820.7188	308.4134	0.48107	359.3344	0.57267	8299810	0.23442	293.948	86.2923	84.215	180.7883	176.1268	69603.4844	126.8645	0.50189	161.411	3318280
000	2017-06-01t2230	1496374324.24	adult	149.7327	105.9359	-174.0006	1068.553	79.8389	71697.5548	226113.0611	4021127.1131	486.054	-0.033624	213.708	0.29247	206.5835	0.25584	378.7796	0.77171	372.4967	141663.5625	302.5098	0.44992	351.5573	0.53684	7981760	0.091207	318.117	87.3666	84.0147	190.675	180.8585	71312.4531	129.7014	0.55248	164.83	3263060
000	2017-06-02t0230	1496388724.35	adult	153.7327	109.9359	-170.0006	1257.2221	75.0398	77606.7589	244437.8065	4096877.1198	502.122	0.092923	222.177	0.5747	214.9549	0.52955	395.2684	1.37	390.1309	160478.9531	319.1925	0.87797	369.9037	0.95726	8998600	0.63124	327.038	86.0017	82.6236	187.9746	180.6744	76317.6875	127.1041	0.35899	164.9651	3483240
000	2017-06-02t0630	1496403123.92	adult	157.7326	113.9358	-166.0007	1201.1959	76.6809	76094.5588	239642.4927	4106787.6567	469.77	-0.088365	218.185	0.49826	213.5221	0.51328	361.7984	0.57627	354.5186	143633.9688	293.1619	0.42073	336.4983	0.45272	8660860	0.47333	363.471	92.1219	88.515	196.8141	187.2935	78135.1875	134.0495	0.58867	171.3487	3656780
000	2017-06-02t1030	1496417523.49	adult	161.7325	117.9357	-162.0009	1237.8429	76.4009	77844.9739	245213.867	4122356.417	478.384	-0.022674	208.982	0.26394	202.4256	0.20546	363.7763	0.73872	357.9483	147693.1875	293.5452	0.49796	341.0673	0.61303	8484050	0.39691	361.075	89.2136	85.7505	185.4953	179.5344	75311.1094	132.0771	0.42296	166.8612	3621810
000	2017-06-02t1430	1496431926.75	adult	165.7334	121.9366	-157.9999	1254.6736	80.1923	84323.6285	265652.7238	4760117.634	409.403	-0.39657	195.004	-0.11729	190.0594	-0.14741	324.1734	-0.26253	320.1434	142636.2812	270.1214	0.058976	305.8747	0.031425	8568480	0.45047	385.005	79.4861	76.0541	185.8627	175.6761	81779.6094	123.7046	-0.012243	160.5412	3492620
000	2017-06-02t1854	1496447764.88	adult	170.1328	126.3361	-153.6005	1220.0264	83.8909	79292.0815	249867.5936	4372938.7918	634.883	0.82048	194.483	-0.11471	190.7789	-0.11627	325.2938	-0.13891	319.6373	134671.625	261.9222	-0.069744	304.7346	0.064015	8040700	0.20317	730.945	85.9849	81.6936	228.197	222.2608	94473.5625	136.7056	0.44764	204.1498	3554960
000	2017-06-02t2230	1496460722.38	adult	173.7322	129.9354	-150.0012	1180.9884	79.8087	76974.5907	242633.684	4175394.4106	524.707	0.22828	201.959	0.11945	197.9447	0.10688	337.2503	0.24238	330.0369	135574.6094	275.3206	0.26272	313.0244	0.26453	8106020	0.24615	492.582	86.4225	82.4664	197.8084	189.3512	79518.9844	135.3414	0.31692	172.4184	3468740
000	2017-06-03t0230	1496475123.73	adult	177.7325	133.9358	-146.0008	1210.2887	77.6472	78246.248	246497.7298	4269301.9448	525.552	0.22312	199.79	0.068168	195.2839	0.032687	352.7003	0.70803	343.2872	143901.7031	269.8757	0.18147	320.4555	0.4519	8149430	0.27879	578.694	91.3078	86.1713	243.0772	223.8376	99175.4844	141.3295	0.47763	200.8153	3724440
000	2017-06-03t0638	1496490037.39	adult	181.8752	138.0785	-141.8581	1227.3138	77.3049	81205.0048	255879.1104	4472907.7833	531.836	0.24184	209.704	0.37475	206.6557	0.38365	344.0268	0.51757	334.1976	145867.375	274.6313	0.32205	314.1803	0.36818	8875710	0.63329	428.145	96.334	92.8234	193.1563	185.6193	81898.2812	140.5079	0.35702	172.3695	4077340
000	2017-06-03t1030	1496503922.2	adult	185.7321	141.9353	-138.0012	1200.1111	78.6891	78608.3211	247662.6196	4311683.7267	432.647	-0.22583	200.047	0.091317	195.9132	0.056685	337.1722	0.36714	330.1946	138240.5938	271.2305	0.27139	313.5008	0.38369	8199140	0.32438	400.772	88.159	84.7607	191.4643	182.0869	78500.375	129.715	-0.14585	165.3048	3613280
000	2017-06-03t1430	1496518323.01	adult	189.7323	145.9356	-134.001	1315.7574	76.8641	83137.5471	261869.307	4373625.8562	468.919	-0.063092	201.377	0.13272	198.3592	0.12991	314.0095	-0.21203	308.0912	136280.125	262.7242	0.09272	294.8795	0.030876	8735110	0.58285	528.837	90.6212	87.2363	192.8053	181.7808	83677.5156	132.1128	-0.13204	166.7571	3930870
000	2017-06-03t1838	1496533242.46	adult	193.8766	150.0799	-129.8567	1236.3317	78.452	79343.1059	249895.6498	4333734.1159	425.748	-0.25328	206.013	0.27557	203.1911	0.27822	330.3117	0.22005	325.2304	136749.0625	269.2523	0.25857	306.474	0.27822	8522160	0.49332	339.938	92.8532	89.2238	195.208	185.8664	80816.1094	139.589	0.071251	172.4072	3841060
000	2017-06-03t2230	1496547123.58	adult	197.7325	153.9357	-126.0008	1238.9744	78.0391	79193.5935	249436.2569	4310958.4745	431.192	-0.22996	199.152	0.062676	197.4802	0.095425	297.9334	-0.57882	292.3717	123046.5	252.2536	-0.12894	281.2314	-0.22292	8224980	0.36601	444.485	89.3323	85.8605	188.55	181.8172	77871.1406	134.0147	-0.21648	168.8895	3689420
000	2017-06-04t0245	1496562439.26	adult	201.9868	158.1901	-121.7465	1156.5971	73.7489	72876.1366	229660.4347	3815223.8974	448.598	-0.16027	200.432	0.095809	198.3864	0.11642	295.5209	-0.62767	289.5646	112297.9453	252.7464	-0.11761	278.1492	-0.28702	7616610	0.1003	388.132	93.0272	89.1388	205.4404	198.0897	78067.3672	137.1213	-0.18538	178.1987	3535130
000	2017-06-04t0641	1496576613.39	adult	205.9241	162.1273	-117.8092	1232.2302	76.8581	76330.3378	240351.7384	4021232.3735	723.198	0.93641	205.782	0.25712	204.2248	0.29556	365.0154	1.0488	323.8069	145641.125	263.2125	0.1286	302.2641	0.20225	8192370	0.36864	862.924	98.7583	93.6076	302.7021	228.6367	120778.1406	147.7413	0.12494	193.7242	3931670
000	2017-06-04t1030	1496590325.06	adult	209.7329	165.9361	-114.0004	1254.6012	78.0507	83822.0952	264277.917	4610497.2423	444.536	-0.18473	213.41	0.4893	213.1999	0.5757	316.9753	-0.10981	311.0091	138518.2188	269.2809	0.26684	297.9829	0.10813	9323690	0.88067	395.045	95.5721	92.8102	195.0519	185.6619	85237.6797	143.0093	-0.12477	172.9456	4175450
000	2017-06-04t1430	1496604722.69	adult	213.7322	169.9355	-110.0011	1259.9358	78.4598	79444.9165	250315.9808	4199770.0001	469.409	-0.094522	214.18	0.50588	212.5274	0.54691	324.3853	0.050969	318.3495	134619.875	274.8159	0.39147	305.5537	0.25409	8876890	0.6878	510.265	96.6782	92.4752	207.7478	197.0511	86215.3438	146.1909	-0.091714	182.532	4006920
000	2017-06-04t1839	1496619707.76	adult	217.8948	174.098	-105.8386	1197.4898	78.135	76825.4327	242017.8442	4168657.3724	406.369	-0.34702	204.134	0.1769	202.1895	0.20314	311.2553	-0.26732	307.9803	124813.375	262.6159	0.091867	294.6896	0.019004	8177210	0.3868	361.217	96.9344	91.1176	230.2912	225.0808	92346.75	152.3226	0.037206	200.0606	3883000
000	2017-06-04t2230	1496633524.3	adult	221.7327	177.9359	-102.0006	1325.6371	78.0285	81698.9743	257244.6781	4299575.9088	539.01	0.14653	203.577	0.14749	202.4348	0.20038	301.9162	-0.49557	295.1307	128918.2031	258.5606	-0.015705	284.015	-0.21182	8679900	0.61569	667.628	97.8401	93.6402	202.9819	194.6164	86673.2656	145.3712	-0.28225	181.2742	4171610
000	2017-06-05t0230	1496647922.54	adult	225.7322	181.9354	-98.0011	1238.4973	78.9488	82037.9463	258503.4344	4549799.9341	417.139	-0.32958	212.128	0.40643	211.4955	0.48286	318.6354	-0.13675	313.5588	136375.9688	272.2756	0.29359	303.2214	0.16109	9068490	0.79424	333.306	100.921	95.9369	212.5396	206.7788	90966.9297	153.8322	-0.074633	192.7165	4314380
000	2017-06-05t0639	1496662906.41	adult	229.8944	186.0976	-93.8389	1301.2629	77.3402	81879.8391	257958.7822	4386814.8784	447.719	-0.22864	203.089	0.10904	201.5211	0.15035	319.0593	-0.14913	309.0525	136557.3594	258.5604	-0.040188	290.2567	-0.11465	8672710	0.6317	424.706	101.844	96.6805	229.6403	211.7308	98286.0625	155.5056	-0.10035	193.973	4349150
000	2017-06-05t1030	1496676724.09	adult	233.7326	189.9359	-90.0007	1298.7932	79.3801	85397.3832	268945.7372	4754802.6785	626.143	0.42428	203.417	0.1122	201.9038	0.15662	345.0601	0.40449	334.5906	153896.8125	274.7183	0.32764	315.9541	0.3874	9054080	0.80794	723.318	91.5563	86.0954	230.5506	217.83	102825.5469	152.4633	-0.2696	199.5557	4075170
000	2017-06-05t1430	1496691130.84	adult	237.7345	193.9377	-85.9988	1298.8822	79.0123	84138.1655	265067.9185	4623576.229	471.382	-0.16727	193.056	-0.2181	191.7492	-0.17314	301.1552	-0.57082	291.5105	132207.125	248.9931	-0.27618	279.6885	-0.34346	8469950	0.56606	422.647	92.6564	88.1774	210.7762	201.2721	92530.7734	141.5428	-0.68508	184.2048	4065120
000	2017-06-05t1840	1496706136.53	adult	241.9027	198.106	-81.8306	1268.8451	77.6819	79595.5892	250684.9985	4271019.031	402.18	-0.43713	195.628	-0.13725	193.7035	-0.10923	298.4051	-0.63733	292.7914	124136.5	250.7383	-0.2377	281.0652	-0.32055	8123470	0.42879	392.308	100.446	94.834	224.1093	216.8341	93229.4531	158.5065	-0.20841	200.5453	4171010
000	2017-06-05t2244	1496720782.04	adult	245.9709	202.1742	-77.7624	1316.1171	79.1005	87344.1875	275142.1722	4866458.2473	437.138	-0.32106	192.954	-0.21449	191.9797	-0.15733	298.0827	-0.64819	290.1504	135627.625	244.552	-0.37572	275.6215	-0.42612	8778810	0.72449	389.974	97.8242	92.9365	224.7582	213.2551	102264.9688	151.4324	-0.48243	194.8223	4450710
000	2017-06-06t0230	1496734322.98	adult	249.7323	205.9356	-74.001	1242.7617	78.501	80235.8287	252788.8345	4402202.6812	418.435	-0.40138	206.31	0.19905	204.515	0.24002	320.6388	-0.17286	313.2073	134347.6406	263.5362	0.057044	296.4723	-0.021792	8629760	0.6705	424.328	102.891	97.2249	239.7846	225.4577	100469.7344	158.7341	-0.30689	204.983	4303840
000	2017-06-06t0640	1496749337.58	adult	253.903	210.1063	-69.8303	1144.9582	80.9326	79475.2922	250670.5008	4563409.1202	373.012	-0.58127	199.896	0.0092063	198.382	0.055139	302.3665	-0.5614	297.81	125179.7188	255.8481	-0.1118	286.09	-0.21981	8272300	0.52731	326.612	104.168	98.0816	230.3926	224.1908	95382.5312	163.6532	-0.20651	206.677	4310770
000	2017-06-06t1030	1496763125.14	adult	257.7329	213.9362	-66.0004	1249.4908	81.3785	83810.8218	264227.641	4733710.2677	497.407	-0.1404	189.676	-0.29199	187.1623	-0.2827	336.815	0.15477	329.192	147188.1406	252.8434	-0.17499	299.4736	0.036012	8286940	0.54318	550.442	98.3137	92.4577	293.2917	286.6619	128168.4531	162.7958	-0.27551	238.658	4295330
000	2017-06-06t1430	1496777523.04	adult	261.7323	217.9356	-62.001	1214.8116	78.5142	79024.5803	248992.4917	4370033.9437	408.46	-0.4799	214.851	0.46267	213.7066	0.52973	317.0267	-0.26234	310.569	130615.0156	269.3366	0.19322	298.6522	0.020708	8851230	0.79574	344.492	108.923	103.5517	236.2625	227.3609	97340.1562	163.7738	-0.28803	208.2787	4487300
000	2017-06-06t1840	1496792565.15	adult	265.9107	222.1139	-57.8226	1246.6751	79.7397	78056.4163	245764.0264	4227382.1246	413.624	-0.47842	199.609	0.016753	198.3739	0.071851	303.8216	-0.54157	298.7007	123959.2188	254.2102	-0.13551	284.9793	-0.2349	8126870	0.49205	374.873	103.101	97.7111	228.6507	221.507	93289.5	160.3879	-0.42564	203.8396	4197670
000	2017-06-06t2232	1496806474.35	adult	269.7744	225.9776	-53.959	1182.7481	79.9631	78084.7623	246009.2404	4369665.5617	514.926	-0.12653	196.255	-0.077091	194.4509	-0.040623	299.395	-0.63896	292.0024	121853.75	247.2855	-0.28354	279.2996	-0.34016	7986220	0.43906	508.649	104.809	99.0473	238.5883	228.7003	97105.4531	165.921	-0.3056	211.2511	4265000
000	2017-06-07t0230	1496820722.75	adult	273.7323	229.9355	-50.0011	1163.4872	80.1969	76705.8039	241680.3141	4302664.1183	480.478	-0.27017	195.359	-0.099572	193.5551	-0.063108	300.2813	-0.62723	292.6909	120112.5156	245.4881	-0.32054	279.0717	-0.34478	7812990	0.3723	584.787	104.852	99.2707	237.1848	225.0352	94873.9297	165.5819	-0.35471	209.5149	4193360
000	2017-06-07t0640	1496835734.12	adult	277.9021	234.1053	-45.8312	1073.6169	78.5387	69322.6029	218481.4	3813064.2814	436.83	-0.45103	201.437	0.078009	199.4919	0.11426	303.4809	-0.56791	297.7429	109860.0938	256.0154	-0.092682	285.2737	-0.23213	7282740	0.14995	466.197	107.221	101.2132	242.6545	232.379	87840.9219	174.6175	-0.14392	215.0274	3876450
000	2017-06-07t1032	1496849672.7	adult	281.7739	237.9771	-41.9594	1095.525	79.0947	69190.075	217992.8744	3749337.6924	515.504	-0.18391	203.067	0.12546	200.8175	0.15415	308.9401	-0.46144	299.9432	111527.3828	256.863	-0.07581	286.1104	-0.22014	7328470	0.17591	491.052	109.2	103.0859	249.959	236.7283	90235.1875	175.4098	-0.16102	219.1508	3940940
000	2017-06-07t1430	1496863931.66	adult	285.7347	241.938	-37.9986	1114.3054	77.7296	71051.4029	223924.4711	3841357.8804	322.444	-0.9157	190.033	-0.24978	188.595	-0.20378	274.4107	-1.2009	271.4983	101806.3594	238.0084	-0.4873	262.0123	-0.67208	7042240	0.056693	315.623	96.9888	91.5544	215.7779	210.47	80053.6016	156.6035	-0.71971	195.2402	3594210
000	2017-06-07t1850	1496879544.46	adult	290.0716	246.2749	-33.6617	1194.801	75.6119	74077.5932	233374.8722	3914310.4586	382.68	-0.72034	199.705	0.027406	199.1785	0.10599	293.0865	-0.81938	287.7303	113424.4766	252.0192	-0.18799	277.7833	-0.38653	7720800	0.35972	414.19	106.153	101.1437	225.3785	220.1636	87221.4766	166.0423	-0.50294	203.9994	4103980
000	2017-06-07t2252	1496894057.48	adult	294.103	250.3063	-29.6303	1148.2386	80.4632	73058.7429	230125.7711	4002715.1019	423.05	-0.59534	193.473	-0.15377	191.2735	-0.12673	296.8992	-0.75124	292.475	113118.6094	246.8934	-0.30497	278.9552	-0.37214	7369970	0.21086	409.906	101.813	94.788	233.9632	226.7328	89139.9688	166.1943	-0.53959	211.1922	3878370
000	2017-06-08t0230	1496907122.9	adult	297.7323	253.9355	-26.001	1192.1173	80.199	74629.3683	235086.0299	4011627.7582	373.478	-0.80101	192.766	-0.17604	190.2949	-0.15663	299.1602	-0.71483	293.4656	116672.4766	247.863	-0.28907	281.5332	-0.33086	7506120	0.27561	391.408	103.02	95.6701	238.8761	233.7916	93161.6875	171.1565	-0.43996	216.149	4011490
000	2017-06-08t0634	1496921785.89	adult	301.8053	258.0086	-21.928	1150.1571	80.1942	73289.5389	230874.6609	4013129.6097	412.084	-0.68183	195.841	-0.089231	193.5061	-0.063537	298.9162	-0.73458	294.2772	114484.8906	251.2474	-0.22061	281.9703	-0.33058	7481730	0.26993	414.067	105.237	98.0624	239.9569	231.2814	91903.4844	173.4782	-0.41749	215.3396	4020380
000	2017-06-08t1039	1496936483.73	adult	305.8881	262.0913	-17.8452	1134.5646	81.3691	74623.4999	235224.5052	4146480.5913	449.427	-0.5663	194.892	-0.11863	192.6632	-0.089496	295.8911	-0.81653	290.1614	115101.6484	247.9376	-0.29957	278.358	-0.40699	7580700	0.31935	509.406	104.468	97.5304	238.9778	231.1137	92962.375	171.164	-0.52272	214.49	4063480
000	2017-06-08t1430	1496950322.85	adult	309.7323	265.9355	-14.001	1140.546	82.9582	75796.4124	238862.7063	4287824.3703	398.306	-0.78036	196.152	-0.083677	194.0246	-0.050251	300.4889	-0.72862	295.0734	118993.6172	251.0323	-0.23635	283.1174	-0.324	7750730	0.40089	457.247	106.287	99.5976	241.6877	233.9118	95708.3281	174.0275	-0.48266	217.725	4199810
000	2017-06-08t1835	1496965035.77	adult	313.8192	270.0224	-9.9141	1130.2645	84.1483	75828.9336	238964.748	4343726.1278	506.873	-0.39571	199.258	0.0052137	197.284	0.045272	307.902	-0.5761	303.4492	121929.1797	255.1639	-0.14953	288.7316	-0.2241	7873480	0.46222	613.843	107.438	100.6699	245.6876	236.018	97292.3047	176.0232	-0.46867	217.9287	4245290
000	2017-06-08t2238	1496979630.63	adult	317.8733	274.0766	-5.86	1114.2705	82.8837	74485.2448	234723.3763	4263663.2105	479.11	-0.52329	201.03	0.055754	198.7968	0.089585	317.1232	-0.37884	303.4306	123360.9219	257.2325	-0.10787	289.7538	-0.21117	7802580	0.43613	461.123	107.769	101.065	255.8132	234.8486	99511.3438	175.3205	-0.52843	215.7992	4182860
000	2017-06-09t0230	1496993530.6	adult	321.7344	277.9377	-1.9989	1016.3281	84.5524	68782.1947	216907.1307	3968212.4846	441.779	-0.68682	204.69	0.16166	202.6144	0.20224	309.2608	-0.57112	303.5983	111024.625	262.6954	0.010847	293.0927	-0.1529	7332400	0.22719	528.222	111.175	104.5458	243.0546	234.0387	87256.6172	181.2658	-0.40263	219.3886	3982530
000	2017-06-09t0630	1497007922.54	dead	325.7322	281.9354	1.9989	1057.1716	84.6349	69873.3523	220200.9771	4053385.7365	496.668	-0.50134	208.253	0.26504	205.7323	0.29442	318.6992	-0.36421	311.1389	116325.2188	267.5207	0.11612	299.8304	-0.028387	7583530	0.34735	599.625	113.836	107.3519	251.5231	240.4368	91805.9219	184.2894	-0.35847	223.1721	4145330
001	2017-05-26t1430	1495827152.6	larva	0	-46.0611	-250.1163	105.1306	44.2868	2865.1335	9716.6689	76571.3002	0	-0.63959	0	-0.70636	0	-0.70706					0	-0.67491	0	-0.66446	0	0.13943	0	0	0				0	-0.59273	0	0
001	2017-05-26t1902	1495843457.46	larva	4.5291	-41.532	-245.5872	152.7611	40.558	2529.3118	8856.5195	59979.3093	0	-0.76478	0	-0.83495	0	-0.82805					0	-0.80501	0	-0.78983	0	-0.28275	0	0	0				0	-0.71894	0	0
001	2017-05-26t2230	1495855940.72	larva	7.9967	-38.0644	-242.1196	89.8245	35.6699	2111.6804	7047.0861	46625.2145	0	-0.85733	0	-0.93099	0	-0.91857					0	-0.90099	0	-0.88242	0	-0.55166	0	0	0				0	-0.81949	0	0
001	2017-05-27t0237	1495870801.64	larva	12.1247	-33.9364	-237.9916	101.0006	44.5147	2687.9107	9191.4997	70763.6889	0	-0.96426	0	-1.043	0	-1.0243					0	-1.0116	0	-0.98927	0	-0.83061	0	0	0				0	-0.94431	0	0
001	2017-05-27t0702	1495886682	larva	16.5359	-29.5252	-233.5804	100.0174	39.2767	2371.4902	7977.4124	55133.7417	0	-1.0755	0	-1.1608	0	-1.1359					0	-1.1264	0	-1.1002	0	-1.0929	0	0	0				0	-1.085	0	0
001	2017-05-27t1030	1495899140.54	larva	19.9967	-26.0645	-230.1197	98.3747	41.7358	2449.6039	8334.1859	60322.9591	0	-1.1612	0	-1.2527	0	-1.2231					0	-1.2147	0	-1.1857	0	-1.279	0	0	0				0	-1.2017	0	0
001	2017-05-27t1438	1495914020.91	larva	24.1301	-21.931	-225.9862	103.6777	40.3529	2582.5806	8672.4979	62499.6313	0	-1.2629	0	-1.3629	0	-1.328					0	-1.3193	0	-1.287	0	-1.4836	0	0	0				0	-1.35	0	0
001	2017-05-27t1902	1495929847.67	larva	28.5264	-17.5347	-221.5899	144.0702	38.6694	2304.3412	7695.948	46294.4433	0	-1.3712	0	-1.482	0	-1.4416					0	-1.4306	0	-1.3948	0	-1.6845	0	0	0				0	-1.5207	0	0
001	2017-05-27t2230	1495942341.33	larva	31.9969	-14.0643	-218.1194	144.3412	42.3954	2451.9808	8322.2675	53623.1104	0	-1.4574	0	-1.5779	0	-1.5336					0	-1.5192	0	-1.4807	0	-1.8331	0	0	0				0	-1.667	0	0
001	2017-05-28t0237	1495957206.49	larva	36.1261	-9.935	-213.9902	94.8063	38.8164	2216.1405	7518.2746	50879.9792	0	-1.561	0	-1.6949	0	-1.646					0	-1.6258	0	-1.5841	0	-2.0005	0	0	0				0	-1.8581	0	0
001	2017-05-28t0702	1495973049.75	larva	40.527	-5.5341	-209.5893	135.134	40.9399	2530.7576	8483.5696	56604.7958	0	-1.6727	0	-1.8231	0	-1.7697					0	-1.741	0	-1.696	0	-2.1695	0	0	0				0	-2.088	0	0
001	2017-05-28t1030	1495985540.95	larva	43.9968	-2.0644	-206.1195	135.8581	39.3828	2496.1648	8310.6966	54223.2411	0	-1.7617	0	-1.9267	0	-1.87					0	-1.8328	0	-1.7853	0	-2.2971	0	0	0				0	-2.2955	0	0
001	2017-05-28t1437	1496000404.33	adult	48.1255	2.0644	-201.9908	96.7505	40.6893	2325.6862	7945.6319	55625.3329	0	-1.8686	0	-2.0526	0	-1.9925					0	-1.9426	0	-1.8927	0	-2.4443	0	0	0				0	-2.5861	0	0
001	2017-05-28t1901	1496016242.88	adult	52.5251	6.464	-197.5912	136.5544	36.8297	2421.0695	7978.8068	49960.7039	0	-1.9825	0	-2.1869	0	-2.124					0	-2.0572	0	-2.0058	0	-2.6002	0	0	0				0	-2.9718	0	0
001	2017-05-28t2230	1496028739.97	adult	55.9965	9.9354	-194.1198	146.8483	36.3483	4049.9262	13085.6904	99501.726	150.866	-1.7401	85.8321	-1.7278	90.7754	-1.6187	135.8314	-2.3774	134.2961	1901.64	118.9196	-1.7213	131.8836	-1.7128	115444	-2.6785	97.612	44.5404	46.1912	88.6968	87.4549	1241.7557	70.1557	-0.49461	84.0578	59906.8
001	2017-05-29t0237	1496043578.99	adult	60.1184	14.0573	-189.9979	85.3749	34.6112	1971.5293	6608.0124	42580.973	0	-2.1276	0	-2.3608	0	-2.298					0	-2.1902	0	-2.1386	0	-2.8313	0	0	0				0	-3.5731	0	0
001	2017-05-29t0701	1496059444.19	adult	64.5254	18.4643	-185.5909	143.5488	39.6393	2321.5447	7792.4059	47227.9361	0	-2.2118	0	-2.4635	0	-2.4033					0	-2.2627	0	-2.2114	0	-2.9473	0	0	0				0	-3.8658	0	0
001	2017-05-29t1030	1496071939.63	adult	67.9964	21.9353	-182.1199	154.1292	42.9584	2744.4416	9640.2541	68935.5112	0	-2.3091	0	-2.5793	0	-2.5239					0	-2.3463	0	-2.2968	0	-3.0436	0	0	0				0	-4.1023	0	0
001	2017-05-29t1440	1496086936.05	adult	72.1621	26.1009	-177.9542	103.0108	40.0518	2493.7461	8418.4459	59667.8398	0	-2.4649	0	-2.7646	0	-2.7185					0	-2.4826	0	-2.4359	0	-3.1562	0	0	0				0	-4.3134	0	0
001	2017-05-29t1902	1496102682.36	adult	76.536	30.4749	-173.5803	133.3374	42.6822	2289.7733	7867.6407	50575.9011	0	-2.6686	0	-3.0078	0	-2.9748					0	-2.6672	0	-2.623	0	-3.2698	0	0	0				0	-4.4655	0	0
001	2017-05-29t2230	1496115140.3	adult	79.9966	33.9355	-170.1197	155.5828	33.5538	3526.2071	11329.5019	74620.6777	215.166	-2.1167	94.43	-2.2327	101.4596	-2.0702	159.5581	-3.6593	153.3142	1914.6968	131.6631	-2.1202	144.9879	-2.1519	108028	-3.3407	187.824	41.7548	42.9069	97.6168	85.962	1171.4011	69.16	-1.051	80.6408	47767.5
001	2017-05-30t0239	1496130082.57	adult	84.1472	38.0861	-165.9691	158.4983	41.9495	2687.4019	9334.6761	64188.6838	0	-3.2839	0	-3.732	0	-3.7381					0	-3.2822	0	-3.2426	0	-3.5049	0	0	0				0	-4.6818	0	0
001	2017-05-30t0702	1496145851.99	adult	88.5276	42.4665	-161.5887	98.2975	37.8063	2267.0846	7634.4121	50974.2304	0	-3.5702	0	-4.0918	0	-4.1054					0	-3.6352	0	-3.5844	0	-3.6225	0	0	0				0	-4.7873	0	0
001	2017-05-30t1030	1496158341.4	adult	91.9969	45.9358	-158.1194	91.644	33.7042	2113.0537	7011.7752	45113.0129	0	-3.7644	0	-4.3479	0	-4.3549					0	-3.9221	0	-3.8579	0	-3.7205	0	0	0				0	-4.8657	0	0
001	2017-05-30t1436	1496173094.85	adult	96.0951	50.0339	-154.0212	153.2565	38.334	2341.8687	8211.6956	50941.9237	0	-3.88	0	-4.5207	0	-4.5215					0	-4.1229	0	-4.0471	0	-3.8111	0	0	0				0	-4.952	0	0
001	2017-05-30t1830	1496187149.81	adult	99.9992	53.9381	-150.1171	1172.8783	77.6829	78115.8508	246238.6586	4316724.0224	568.411	-0.33288	248.907	0.11666	239.5401	0.18332	438.3248	-0.70085	432.8329	178836.5	359.7328	-0.17873	412.8642	-0.27514	10134200	0.45055	427.17	77.9625	76.0978	156.3339	143.9273	63784.25	110.0322	0.65202	133.2494	3174240
001	2017-05-30t2230	1496201543.38	adult	103.9974	57.9363	-146.1189	1182.5305	87.6129	83155.6104	262284.7595	4856021.1671	587.475	-0.093572	240.579	0.07109	230.7571	0.1133	461.9634	-0.068048	456.498	200030.1719	368.5512	0.079139	436.716	0.11742	10408900	0.66196	467.629	75.9529	73.2285	172.0182	157.8341	74483.8594	113.4793	0.7418	142.8122	3286180
001	2017-05-31t0230	1496215942.75	adult	107.9973	61.9361	-142.119	1175.0864	75.5008	74310.9616	234073.447	3974887.0684	574.959	-0.066971	248.489	0.3462	241.9687	0.46272	417.6146	-0.55101	410.2943	162034.4688	339.9101	-0.13006	389.7218	-0.21591	9636400	0.40347	316.851	83.4012	81.728	154.1493	146.974	59809.9141	115.6765	0.7646	137.069	3234300
001	2017-05-31t0630	1496230341.97	adult	111.997	65.9359	-138.1193	1254.4533	76.1904	79939.6197	251838.2747	4244284.0092	566.591	-0.024861	244.287	0.36529	236.0629	0.43355	443.7126	0.16427	434.2753	185028.1562	360.9706	0.28744	413.5449	0.1897	10181200	0.73615	343.007	82.2904	78.9877	177.6189	172.4217	74067.0625	123.6793	1.08	155.6726	3429620
001	2017-05-31t1030	1496244741.63	adult	115.997	69.9358	-134.1193	1169.2981	77.886	77479.021	244375.3847	4245474.7262	638.975	0.6096	231.647	0.18529	220.418	0.16042	434.5321	0.25848	426.0829	175550.9688	343.8363	0.19569	402.6375	0.21721	9353430	0.42482	493.56	83.8646	78.8464	225.6767	218.9808	91173.3906	134.0856	1.5106	195.1008	3386290
001	2017-05-31t1430	1496259145.63	adult	119.9981	73.9369	-130.1182	770.5014	81.6978	51099.2214	161807.1982	2804906.2872	472.498	-0.54676	218.086	-0.046304	212.2573	0.037421	374.2275	-0.76494	371.4756	99918.7422	290.6802	-0.47868	342.4539	-0.40667	5811980	-1.2424	323.729	82.896	80.523	160.727	154.4851	42914.1133	117.8691	0.60547	144.1967	2209180
001	2017-05-31t1830	1496273541.63	adult	123.997	77.9358	-126.1193	1156.1986	75.1613	73616.7633	231974.0718	3927189.2356	505.965	-0.21761	226.87	0.24595	215.2064	0.18147	408.4998	0.21436	403.3881	156863.9375	334.0124	0.31429	386.8292	0.30321	8709980	0.23546	400.894	84.9034	82.4187	162.6364	157.4375	62452.3828	121.5847	0.70153	146.9028	3259610
001	2017-05-31t2230	1496287941.46	adult	127.9969	81.9358	-122.1194	1189.2077	90.0259	83416.4541	262937.1981	4958718.9972	599.48	0.57017	218.328	0.10828	211.4566	0.14869	373.3448	-0.38697	367.6263	162405	315.5807	0.13324	353.9375	-0.026798	9479820	0.6785	735.768	79.2205	74.4203	194.5549	178.7404	84631.3906	129.9436	1.0224	163.8817	3439750
001	2017-06-01t0230	1496302341.45	adult	131.9969	85.9358	-118.1194	1115.7036	85.3093	76028.6205	239650.2727	4383149.8317	452.807	-0.48557	225.532	0.36592	219.183	0.41729	365.5623	-0.38183	361.0479	144762.6719	308.7647	0.12741	347.6257	-0.0043524	8931280	0.44758	343.935	87.012	84.3249	165.9348	160.8488	65710.1953	123.0475	0.60026	148.5576	3445760
001	2017-06-01t0630	1496316741.6	adult	135.9969	89.9358	-114.1194	1226.1707	84.3773	85149.7728	268258.1401	5007222.9614	463.487	-0.34282	196.021	-0.35714	189.761	-0.344	344.0368	-0.74442	338.6772	152752.3594	278.2146	-0.32677	322.2757	-0.28893	8690800	0.36339	506.284	77.9115	74.0571	176.7537	165.761	78478.6406	121.9292	0.46413	152.6254	3454280
001	2017-06-01t1030	1496331140.61	adult	139.9967	93.9355	-110.1196	1227.2633	82.2638	79562.534	250533.9247	4458215.8731	584.538	0.58912	219.661	0.33761	211.7992	0.31649	375.2226	0.26327	369.5843	155717.3906	309.686	0.35885	351.5853	0.28331	9109320	0.61403	656.237	91.0276	87.3159	196.7682	187.5163	81658.7969	134.5432	0.97669	170.9669	3774920
001	2017-06-01t1430	1496345548.94	adult	143.999	97.9379	-106.1173	1305.4558	80.8993	81941.2953	257950.6393	4447667.303	422.363	-0.52426	210.598	0.14145	203.6914	0.12624	352.2119	-0.18026	347.1246	150746.6719	294.5584	0.16587	333.3176	0.088222	9005610	0.58821	384.042	88.3362	83.6648	224.1737	217.959	95946.3281	136.2582	0.97019	187.8904	3777430
001	2017-06-01t1830	1496359950.66	adult	147.9995	101.9383	-102.1168	1116.3995	87.4855	83034.286	262102.2762	5097133.0852	524.583	0.21142	199.011	-0.13833	193.8711	-0.1248	341.8836	-0.3009	336.0841	147693.7031	277.5054	-0.086425	320.4005	-0.038258	8594880	0.398	605.357	83.0908	77.7785	200.755	189.9081	86726.1562	137.489	0.94143	174.7957	3588530
001	2017-06-01t2230	1496374342.45	adult	151.9972	105.9361	-98.1191	1292.7995	81.0283	81749.2745	257385.5284	4434848.094	631.045	0.9119	209.237	0.19029	206.4641	0.26966	336.1602	-0.31346	330.1411	143540.4219	282.738	0.098355	318.2772	0.011888	8922910	0.58579	679.923	90.7164	86.9284	199.1372	188.1839	85031.6016	138.7046	0.9126	174.7774	3868600
001	2017-06-02t0230	1496388742.48	adult	155.9972	109.9361	-94.1191	1265.1832	91.886	91230.016	287528.8524	5552406.64	394.731	-0.55861	193.003	-0.23729	188.3347	-0.23708	323.8297	-0.52199	318.4639	153819.125	271.9222	-0.051171	306.6586	-0.11515	9158390	0.72034	344.371	80.8292	77.0028	188.9793	181.5104	89765.1562	129.2975	0.41318	167.7841	3835510
001	2017-06-02t0630	1496403142.05	adult	159.9971	113.9359	-90.1192	1327.0303	91.8748	93805.5481	295542.6256	5669740.1648	560.258	0.45467	195.147	-0.14727	191.8371	-0.11545	308.1436	-0.83667	303.451	150682.25	263.0504	-0.17259	291.4693	-0.32034	9524160	0.91546	614.419	83.0771	79.2129	185.5638	177.665	90740.7188	130.3152	0.38059	164.4002	4054580
001	2017-06-02t1030	1496417541.71	adult	163.997	117.9359	-86.1193	1287.2516	81.5962	87120.501	274458.4748	4954207.7821	417.544	-0.36081	190.499	-0.25773	187.4455	-0.23082	317.6818	-0.47084	311.6533	144227.5312	263.5399	-0.10553	299.3382	-0.11535	8641620	0.48222	319.569	79.9766	75.6982	193.2758	188.7542	87747.2109	126.7738	0.15105	170.0127	3627980
001	2017-06-02t1430	1496431944.76	adult	167.9978	121.9367	-82.1185	1278.4891	80.6425	85940.9858	270820.0149	4803016.258	566.623	0.46535	199.082	0.0099015	195.9546	0.033033	320.7624	-0.30647	314.8328	143701.5469	265.7613	-0.012295	300.5837	-0.042828	8917280	0.62727	675.831	90.2528	85.7987	204.5394	193.4796	91633.6328	138.3496	0.56061	177.3517	4042600
001	2017-06-02t1854	1496447782.84	adult	172.3973	126.3362	-77.719	1299.2383	86.0522	87634.9273	275964.8406	5067711.7353	530.288	0.2604	199.468	0.041228	196.4193	0.058441	326.5425	-0.064808	318.4134	149229.9375	265.3493	0.029952	302.3334	0.04609	9105510	0.72724	605.141	93.4804	89.2669	219.9088	207.4037	100498.2969	143.4956	0.68157	187.1013	4267290
001	2017-06-02t2230	1496460740.55	adult	175.9967	129.9355	-74.1196	1242.8032	94.9706	93141.9216	293623.0891	5917220.2607	547.097	0.33548	194.526	-0.09319	193.4782	-0.024365	309.4123	-0.46981	300.4419	150064.9531	255.5382	-0.1528	286.5302	-0.21979	9416610	0.88213	615.369	84.5173	79.3925	206.7874	193.0757	100291.9062	139.7729	0.45126	177.3682	4091310
001	2017-06-03t0230	1496475141.77	adult	179.997	133.9359	-70.1193	1311.7874	84.0753	89138.3261	280740.8871	5114443.337	602.661	0.58985	200.076	0.082493	196.5276	0.07295	340.8745	0.41789	332.6327	158506.6406	270.8556	0.2228	313.6509	0.34207	9289720	0.82626	699.975	96.5331	91.3411	239.6932	227.4421	111457.3203	150.1537	0.78278	207.2259	4482130
001	2017-06-03t0638	1496490055.33	adult	184.1396	138.0785	-65.9767	1266.954	90.6777	94557.6084	298139.4783	5870669.0937	589.359	0.50294	199.555	0.074462	197.1192	0.093456	325.9165	0.062122	315.8554	160350.9062	264.7919	0.11542	300.1717	0.11042	9811720	1.0765	675.395	91.3145	86.1195	226.0172	211.8333	111200.4766	146.9573	0.56355	191.3734	4489750
001	2017-06-03t1030	1496503940.14	adult	187.9965	141.9354	-62.1198	1368.7701	81.2316	91257.3706	287406.9265	5145400.9564	602.912	0.54276	189.579	-0.22594	186.9897	-0.22059	314.5287	-0.20337	308.5211	149715.6406	255.5281	-0.079659	292.863	-0.017115	9016930	0.71032	608.239	88.959	84.1405	211.424	204.4646	100637.8125	142.6914	0.31221	185.9315	4231160
001	2017-06-03t1430	1496518340.96	adult	191.9968	145.9356	-58.1195	1311.261	82.1191	87771.7402	276535.9833	4932201.3783	552.574	0.30053	197.572	0.017181	194.6001	0.011809	330.966	0.23164	323.8517	151582.4375	264.2448	0.13629	305.6607	0.25507	9035360	0.72558	618.118	97.2997	91.6476	236.5155	226.6033	108324.1094	154.5743	0.68281	204.689	4449710
001	2017-06-03t1838	1496533260.43	adult	196.1411	150.0799	-53.9752	1326.1074	88.033	92220.2272	290428.9801	5512893.7887	547.354	0.2631	195.801	-0.039615	194.0281	-0.011067	326.4247	0.12587	315.9794	156683.8281	257.6641	-0.0059991	296.3618	0.07935	9396700	0.89727	620.393	99.4254	94.1429	236.6665	224.342	113599.9297	157.9636	0.71759	202.4709	4771520
001	2017-06-03t2230	1496547141.62	adult	199.9969	153.9358	-50.1194	1311.0013	82.9249	88938.2493	280219.4972	5055016.623	422.58	-0.26655	202.097	0.14965	198.8099	0.13276	329.0341	0.19508	323.4057	152671.8125	264.5578	0.1574	305.3269	0.26265	9360320	0.88556	404.657	101.909	95.7431	241.6699	236.2102	112134.8516	158.1643	0.63692	214.9449	4720000
001	2017-06-04t0245	1496562458.95	adult	204.2518	158.1906	-45.8645	1179.713	86.281	82024.5977	258512.4182	4866929.7636	456.605	-0.12993	192.267	-0.16274	190.66	-0.13349	295.1411	-0.63175	289.6543	126320.375	247.7849	-0.23473	278.4764	-0.28157	8210590	0.37333	472.23	95.383	90.9435	211.9994	204.2301	90735.7422	146.1325	0.10063	187.676	4073240
001	2017-06-04t0641	1496576632.52	adult	208.1889	162.1277	-41.9274	1234.4703	90.9031	86396.9323	272180.6753	5199556.9982	425.139	-0.25978	193.829	-0.12296	192.0561	-0.09846	307.2859	-0.3387	301.3576	138278.6562	253.3911	-0.1067	287.4268	-0.10474	8714950	0.60676	403.294	99.6601	95	222.9787	215.078	100340.4375	154.0682	0.30639	198.7416	4480920
001	2017-06-04t1030	1496590344	adult	211.9976	165.9365	-38.1187	1241.1539	85.8303	86063.4152	271107.1568	5128065.0163	621.254	0.50193	204.269	0.19679	201.8711	0.20755	318.9108	-0.072211	312.5402	142872.0312	265.769	0.18042	298.8884	0.12197	9151040	0.80681	732.253	106.729	101.3291	232.434	221.5478	104130.4375	163.8295	0.57314	206.0683	4781340
001	2017-06-04t1430	1496604741.1	adult	215.9968	169.9357	-34.1195	1302.0552	88.1922	87021.0799	274042.2138	5005931.715	386.862	-0.41874	206.623	0.26066	204.7717	0.29119	315.8345	-0.15582	310.2792	143388.8438	263.8356	0.12513	296.8873	0.069266	9368900	0.90899	350.734	101.21	96.3739	219.7908	213.5791	99785	157.5673	0.26141	197.7382	4589180
001	2017-06-04t1839	1496619726.01	adult	220.1593	174.0982	-29.957	1229.0143	85.2945	82793.348	260795.3976	4813729.2983	565.165	0.25274	211.273	0.39706	209.5701	0.43622	317.5101	-0.13462	312.2379	137164.375	267.785	0.20808	298.9656	0.098749	9112640	0.80236	545.768	107.114	102.7788	225.5996	219.8555	97459.0391	161.809	0.31801	202.8521	4620030
001	2017-06-04t2230	1496633542.68	adult	223.9972	177.9361	-26.1191	1357.6828	83.6487	90844.7165	286032.5866	5255603.1602	442.386	-0.22743	197.669	-0.046858	194.1592	-0.074	336.1556	0.26894	328.9112	159337.75	261.723	0.051865	307.8414	0.26242	9352290	0.9144	440.239	101.89	96.6943	241.9118	230.4176	114666.2031	162.6939	0.26239	212.5873	4820730
001	2017-06-05t0230	1496647940.86	adult	227.9967	181.9356	-22.1196	100.7495	43.5821	2528.9203	8713.6203	64204.3533	0	-1.9033	0	-6.3265	0	-6.3733					0	-6.0989	0	-5.9521	0	-3.1526	0	0	0				0	-5.2541	0	0
001	2017-06-05t0639	1496662924.72	adult	232.1589	186.0978	-17.9574	1085.1994	86.5767	77067.8645	243183.3525	4578825.944	588.372	0.28978	212.534	0.40264	208.9188	0.38498	346.453	0.4446	338.8838	138927.6562	280.8811	0.47518	323.3884	0.54136	8522190	0.57218	523.289	111.071	104.3057	253.4975	244.2985	101652.5	179.6228	0.64714	226.4771	4453710
001	2017-06-05t1030	1496676742.52	adult	235.9972	189.9361	-14.1191	1194.6314	81.2709	81657.9529	257466.9007	4657251.971	534.073	0.072294	211.323	0.35721	207.7963	0.34292	350.4073	0.50849	344.8873	149273.5156	282.5288	0.50348	326.5459	0.59051	8989030	0.78555	607.801	110.596	104.4742	255.2031	246.9837	108716.5312	181.57	0.62912	229.1819	4704440
001	2017-06-05t1430	1496691149.56	adult	239.9992	193.938	-10.1171	1165.0031	84.7086	79235.2807	249631.002	4650617.2347	524.445	0.021537	216.118	0.50442	212.2162	0.48285	355.315	0.59341	349.1397	146745.0938	287.9861	0.62302	331.0976	0.67001	8921360	0.76869	520.847	114.114	107.6208	262.5133	255.709	108418	185.6471	0.68141	236.2468	4710620
001	2017-06-05t1840	1496706155.16	adult	244.1674	198.1063	-5.9489	1127.9569	83.7338	77157.6442	243238.3362	4473953.1378	510.874	-0.043202	214.943	0.46504	210.9004	0.43958	354.1966	0.55316	350.0488	142387.0312	288.3002	0.62403	331.8057	0.67384	8639650	0.65902	540.181	115.2	108.6244	266.3435	259.1143	107070.0938	187.2155	0.65348	237.0957	4630480
001	2017-06-05t2244	1496720800.5	adult	248.2355	202.1744	-1.8808	1088.3436	84.8039	75717.0624	238714.9568	4491985.8327	532.496	0.022293	222.373	0.69195	217.5954	0.64974	369.3254	0.85842	363.2678	145883.5469	300.435	0.89451	342.7572	0.87771	8765280	0.72481	510.908	121.264	113.534	282.2283	273.6593	111480.1875	200.8873	1.0012	253.7975	4779880
001	2017-06-06t0230	1496734342.06	dead	251.9971	205.9359	1.8808	1151.0744	83.6223	77474.7029	244084.433	4492429.6541	619.827	0.32841	221.846	0.67429	216.5061	0.61549	378.9077	1.0492	371.0316	153078.7188	303.0989	0.9498	352.9934	1.0674	8952380	0.8159	645.016	121.509	113.985	286.6258	276.959	115796.8125	199.8884	0.90653	253.1159	4903380
002	2017-05-26t1430	1495827168.32	larva	0	-46.0609	-210.0934	92.1003	36.0041	2160.3926	7199.0932	47845.6576	0	-0.63959	0	-0.70636	0	-0.70706					0	-0.67491	0	-0.66446	0	0.13943	0	0	0				0	-0.59273	0	0
002	2017-05-26t1902	1495843472.76	larva	4.529	-41.5318	-205.5644	123.5804	37.3376	2379.8423	7877.6623	51225.5651	0	-0.76478	0	-0.83495	0	-0.82805					0	-0.80501	0	-0.78982	0	-0.28274	0	0	0				0	-0.71893	0	0
002	2017-05-26t2230	1495855955.76	larva	7.9965	-38.0643	-202.0969	145.0635	41.5724	2460.9865	8315.0438	53416.5106	0	-0.85733	0	-0.93098	0	-0.91856					0	-0.90098	0	-0.88242	0	-0.55165	0	0	0				0	-0.81948	0	0
002	2017-05-27t0237	1495870816.61	larva	12.1245	-33.9363	-197.9688	105.7816	41.6106	2652.9719	8936.15	65639.3387	0	-0.96426	0	-1.043	0	-1.0243					0	-1.0116	0	-0.98927	0	-0.8306	0	0	0				0	-0.94431	0	0
002	2017-05-27t0702	1495886696.89	larva	16.5357	-29.5251	-193.5576	107.1896	43.5199	2731.4621	9229.1161	69338.8916	0	-1.0754	0	-1.1608	0	-1.1359					0	-1.1264	0	-1.1002	0	-1.0928	0	0	0				0	-1.085	0	0
002	2017-05-27t1030	1495899155.52	larva	19.9964	-26.0644	-190.0969	104.1595	39.7244	2525.609	8472.1533	59943.5049	0	-1.1612	0	-1.2527	0	-1.2231					0	-1.2147	0	-1.1857	0	-1.279	0	0	0				0	-1.2017	0	0
002	2017-05-27t1438	1495914035.85	larva	24.1299	-21.931	-185.9635	87.0412	30.8303	1789.0966	5909.8986	34229.3997	0	-1.2629	0	-1.3629	0	-1.328					0	-1.3193	0	-1.287	0	-1.4836	0	0	0				0	-1.35	0	0
002	2017-05-27t1902	1495929862.53	larva	28.5262	-17.5347	-181.5672	99.0618	41.3777	2460.6943	8371.6927	60404.6683	0	-1.3712	0	-1.4819	0	-1.4416					0	-1.4306	0	-1.3948	0	-1.6845	0	0	0				0	-1.5207	0	0
002	2017-05-27t2230	1495942356.37	larva	31.9967	-14.0642	-178.0967	90.6335	37.2423	2043.8798	6977.2594	45317.1263	0	-1.4574	0	-1.5779	0	-1.5336					0	-1.5192	0	-1.4807	0	-1.8331	0	0	0				0	-1.667	0	0
002	2017-05-28t0237	1495957221.37	larva	36.1258	-9.935	-173.9675	133.4028	43.0734	2318.1909	7956.1337	51465.4185	0	-1.561	0	-1.6949	0	-1.646					0	-1.6258	0	-1.5841	0	-2.0005	0	0	0				0	-1.858	0	0
002	2017-05-28t0702	1495973064.58	larva	40.5267	-5.5341	-169.5666	100.4778	41.0569	2478.167	8426.4699	60425.1167	0	-1.6727	0	-1.823	0	-1.7696					0	-1.741	0	-1.696	0	-2.1695	0	0	0				0	-2.088	0	0
002	2017-05-28t1030	1495985555.92	larva	43.9966	-2.0643	-166.0968	156.9236	43.1916	2574.1534	9033.7079	59733.1976	0	-1.7617	0	-1.9267	0	-1.87					0	-1.8328	0	-1.7853	0	-2.2971	0	0	0				0	-2.2955	0	0
002	2017-05-28t1437	1496000418.89	adult	48.1252	2.0643	-161.9682	289.3477	23.3363	5391.9597	17013.3544	85640.021	168.212	-1.5354	77.929	-1.586	84.1597	-1.4785	136.5163	-2.1472	134.4955	2457.2939	116.9131	-1.5634	129.251	-1.5563	140038	-2.403	108.765	41.7106	43.4805	97.8756	97.4748	1761.7605	72.4706	-0.15647	87.2241	74953.9
002	2017-05-28t1901	1496016257.38	adult	52.5247	6.4639	-157.5686	161.0527	41.3412	2608.817	9260.9798	60089.0417	0	-1.9825	0	-2.1869	0	-2.124					0	-2.0572	0	-2.0058	0	-2.6002	0	0	0				0	-2.9718	0	0
002	2017-05-28t2230	1496028754.66	adult	55.9962	9.9353	-154.0972	133.5935	35.9464	2294.1253	7584.0074	45606.3744	0	-2.0526	0	-2.2704	0	-2.2069					0	-2.1234	0	-2.0718	0	-2.7116	0	0	0				0	-3.2604	0	0
002	2017-05-29t0237	1496043593.56	adult	60.1181	14.0573	-149.9752	102.6276	40.9212	2446.7348	8332.8956	58758.1127	0	-2.1276	0	-2.3608	0	-2.298					0	-2.1902	0	-2.1386	0	-2.8313	0	0	0				0	-3.5731	0	0
002	2017-05-29t0701	1496059458.93	adult	64.5252	18.4643	-145.5682	158.0298	40.6942	2512.4793	8764.0733	56762.0235	0	-2.2118	0	-2.4635	0	-2.4033					0	-2.2627	0	-2.2114	0	-2.9473	0	0	0				0	-3.8657	0	0
002	2017-05-29t1030	1496071954.39	adult	67.9961	21.9353	-142.0972	134.3108	27.1233	1603.6125	5369.5437	25022.8334	0	-2.3091	0	-2.5793	0	-2.5239					0	-2.3463	0	-2.2968	0	-3.0436	0	0	0				0	-4.1023	0	0
002	2017-05-29t1440	1496086951.26	adult	72.1619	26.1011	-137.9314	126.7678	41.482	2358.0123	7992.4696	53135.1222	0	-2.4649	0	-2.7646	0	-2.7185					0	-2.4826	0	-2.4359	0	-3.1562	0	0	0				0	-4.3134	0	0
002	2017-05-29t1902	1496102697.39	adult	76.5359	30.475	-133.5575	123.8529	26.1148	1592.2791	5277.778	23803.1366	0	-2.6686	0	-3.0078	0	-2.9747					0	-2.6672	0	-2.623	0	-3.2698	0	0	0				0	-4.4655	0	0
002	2017-05-29t2230	1496115155.33	adult	79.9964	33.9355	-130.097	130.1881	38.6943	2315.4571	7734.6356	49204.8257	0	-2.934	0	-3.3172	0	-3.3024					0	-2.9179	0	-2.8784	0	-3.3773	0	0	0				0	-4.5715	0	0
002	2017-05-30t0239	1496130097.75	adult	84.1471	38.0862	-125.9463	132.1512	39.4794	2398.8512	8026.5569	51766.6738	0	-3.2839	0	-3.732	0	-3.7381					0	-3.2822	0	-3.2426	0	-3.5049	0	0	0				0	-4.6818	0	0
002	2017-05-30t0702	1496145866.87	adult	88.5274	42.4665	-121.566	97.8884	40.6914	2356.5415	8042.109	56405.1402	0	-3.5702	0	-4.0918	0	-4.1053					0	-3.6352	0	-3.5844	0	-3.6225	0	0	0				0	-4.7873	0	0
002	2017-05-30t1030	1496158356.46	adult	91.9967	45.9358	-118.0967	99.8204	40.4282	2423.1053	8232.4368	58097.1588	0	-3.7644	0	-4.3478	0	-4.3549					0	-3.922	0	-3.8579	0	-3.7205	0	0	0				0	-4.8657	0	0
002	2017-05-30t1436	1496173109.99	adult	96.0949	50.0341	-113.9985	120.3308	27.9204	1573.2581	5244.8871	24303.4712	0	-3.88	0	-4.5207	0	-4.5215					0	-4.1229	0	-4.0471	0	-3.8111	0	0	0				0	-4.9519	0	0
002	2017-05-30t1830	1496187165.37	adult	99.9992	53.9383	-110.0942	103.9279	40.3182	2734.9596	9128.2688	68419.3294	0	-3.9319	0	-4.6233	0	-4.6255					0	-4.229	0	-4.145	0	-3.8671	0	0	0				0	-5.0219	0	0
002	2017-05-30t2230	1496201558.7	adult	103.9973	57.9365	-106.096	135.6691	42.42	2535.6663	8581.9649	58402.428	0	-3.9898	0	-4.7414	0	-4.7465					0	-4.3543	0	-4.262	0	-3.9284	0	0	0				0	-5.0875	0	0
002	2017-05-31t0230	1496215958.13	adult	107.9972	61.9363	-102.0962	144.899	43.925	2537.9815	8650.4024	57497.5981	0	-4.0421	0	-4.8632	0	-4.8727					0	-4.4818	0	-4.3826	0	-3.9794	0	0	0				0	-5.1441	0	0
002	2017-05-31t0630	1496230357.13	adult	111.9969	65.936	-98.0965	118.8338	40.2916	2763.0439	9240.0613	66119.6389	0	-4.0819	0	-4.985	0	-4.9977					0	-4.6143	0	-4.5095	0	-4.0209	0	0	0				0	-5.1904	0	0
002	2017-05-31t1030	1496244756.95	adult	115.9968	69.936	-94.0965	131.3943	40.7796	2489.2328	8350.0692	55794.3459	0	-4.1164	0	-5.1199	0	-5.1339					0	-4.7715	0	-4.6617	0	-4.0609	0	0	0				0	-5.2353	0	0
002	2017-05-31t1430	1496259161.11	adult	119.998	73.9371	-90.0954	99.2698	33.7999	2309.1388	7614.7225	49879.3623	0	-4.1199	0	-5.2447	0	-5.2577					0	-4.9267	0	-4.8132	0	-4.0922	0	0	0				0	-5.2714	0	0
002	2017-05-31t1830	1496273556.89	adult	123.9968	77.936	-86.0965	161.4558	38.8328	2564.3708	8875.3969	57580.4644	0	-4.0863	0	-5.3566	0	-5.3676					0	-5.0747	0	-4.9588	0	-4.1142	0	0	0				0	-5.2988	0	0
002	2017-05-31t2230	1496287956.71	adult	127.9968	81.9359	-82.0966	101.8612	35.6323	2536.9995	8380.2519	58252.6771	0	-4.022	0	-5.4596	0	-5.468					0	-5.2178	0	-5.101	0	-4.1285	0	0	0				0	-5.3209	0	0
002	2017-06-01t0230	1496302356.49	adult	131.9967	85.9359	-78.0966	162.0264	41.7036	2741.6895	9441.038	64814.6883	0	-3.922	0	-5.5456	0	-5.5521					0	-5.3417	0	-5.2255	0	-4.131	0	0	0				0	-5.3352	0	0
002	2017-06-01t0630	1496316756.78	adult	135.9968	89.9359	-74.0966	95.6528	33.8423	2297.0418	7598.8045	50452.8052	0	-3.7906	0	-5.6127	0	-5.6184					0	-5.4421	0	-5.3279	0	-4.1214	0	0	0				0	-5.3409	0	0
002	2017-06-01t1030	1496331155.83	adult	139.9965	93.9357	-70.0968	181.4333	42.9528	5677.9129	18329.2803	153692.7052	198.678	-2.2021	113.55	-2.5616	119.5384	-2.2911	180.649	-4.9164	179.0318	3251.6826	155.0044	-2.579	170.7739	-2.6457	193602	-4.0025	122.609	47.408	48.8869	97.5832	94.8742	1756.4984	75.4306	-1.7984	88.1905	80830.6
002	2017-06-01t1430	1496345564.65	adult	143.999	97.9381	-66.0944	92.2083	36.5892	2051.3884	6984.9792	44848.5461	0	-3.4705	0	-5.6968	0	-5.7034					0	-5.5789	0	-5.4719	0	-4.0736	0	0	0				0	-5.3314	0	0
002	2017-06-01t1830	1496359966.17	adult	147.9994	101.9385	-62.094	148.0308	43.9174	2609.4451	8851.4718	59315.915	0	-3.2953	0	-5.7188	0	-5.7271					0	-5.617	0	-5.5139	0	-4.0343	0	0	0				0	-5.3216	0	0
002	2017-06-01t2230	1496374357.57	adult	151.997	105.9362	-58.0963	158.076	39.2652	2456.97	8557.8938	54547.3796	0	-3.1351	0	-5.7369	0	-5.7474					0	-5.6486	0	-5.5492	0	-3.99	0	0	0				0	-5.3129	0	0
002	2017-06-02t0230	1496388757.73	adult	155.9971	109.9362	-54.0963	161.3852	41.2182	2700.0381	9424.7456	61483.2253	0	-2.9848	0	-5.7549	0	-5.7677					0	-5.6771	0	-5.5809	0	-3.9389	0	0	0				0	-5.3048	0	0
002	2017-06-02t0630	1496403157.21	adult	159.9969	113.9361	-50.0964	101.9563	34.323	2422.5083	7979.0905	53168.6618	0	-2.8474	0	-5.7738	0	-5.7887					0	-5.7053	0	-5.6119	0	-3.8829	0	0	0				0	-5.2953	0	0
002	2017-06-02t1030	1496417557.02	adult	163.9969	117.936	-46.0965	180.8793	36.5132	3350.8993	10871.1484	68983.9375	215.51	-1.5032	118.806	-2.3411	125.7854	-2.0661	186.0289	-4.0778	181.25	2418.3752	161.0124	-2.2952	174.3167	-2.4239	143399	-3.7517	118.706	46.5728	48.4447	97.8326	95.016	1271.8231	73.8847	-2.1159	90.7391	56213.4
002	2017-06-02t1430	1496431959.96	adult	167.9977	121.9368	-42.0957	132.6221	41.544	2522.5836	8482.6122	57118.029	0	-2.6064	0	-5.8163	0	-5.8341					0	-5.763	0	-5.6725	0	-3.7587	0	0	0				0	-5.2662	0	0
002	2017-06-02t1854	1496447797.96	adult	172.3971	126.3363	-37.6962	135.198	43.3761	2570.6433	8728.1096	60190.8276	0	-2.4934	0	-5.8418	0	-5.8607					0	-5.796	0	-5.7063	0	-3.6924	0	0	0				0	-5.2499	0	0
002	2017-06-02t2230	1496460755.71	adult	175.9965	129.9356	-34.0969	158.4438	41.0384	2639.4986	9166.8899	61779.7036	0	-2.4085	0	-5.8657	0	-5.8852					0	-5.8237	0	-5.7338	0	-3.6387	0	0	0				0	-5.238	0	0
002	2017-06-03t0230	1496475156.99	adult	179.9969	133.936	-30.0965	139.3473	44.115	2381.2292	8243.6672	53669.068	0	-2.3225	0	-5.8943	0	-5.9144					0	-5.8545	0	-5.7636	0	-3.5813	0	0	0				0	-5.2273	0	0
002	2017-06-03t0638	1496490070.35	adult	184.1395	138.0786	-25.9539	135.4757	40.9942	2499.1638	8390.8975	55484.0756	0	-2.2426	0	-5.9292	0	-5.95					0	-5.8885	0	-5.7953	0	-3.5255	0	0	0				0	-5.2213	0	0
002	2017-06-03t1030	1496503955.38	adult	187.9964	141.9355	-22.097	112.0219	39.7245	3010.0945	9957.6476	75751.7072	0	-2.177	0	-5.9697	0	-5.9918					0	-5.9226	0	-5.8251	0	-3.4794	0	0	0				0	-5.223	0	0
002	2017-06-03t1430	1496518356.09	adult	191.9966	145.9357	-18.0968	160.1549	40.6523	2661.1998	9268.5747	59985.041	0	-2.1154	0	-6.0166	0	-6.0405					0	-5.9623	0	-5.8601	0	-3.4345	0	0	0				0	-5.2293	0	0
002	2017-06-03t1838	1496533275.57	adult	196.1409	150.08	-13.9525	156.08	39.9462	2502.8003	8731.2639	57037.4857	0	-2.0598	0	-6.069	0	-6.0953					0	-6.003	0	-5.8951	0	-3.3926	0	0	0				0	-5.2391	0	0
002	2017-06-03t2230	1496547156.83	adult	199.9968	153.936	-10.0966	216.8056	29.4708	4100.4731	13405.1523	71741.5206	200.318	-1.1872	122.434	-2.3205	132.8191	-1.9513	190.2265	-3.2211	190.548	2853.3982	168.5116	-2.0906	184.4575	-2.1853	181325	-3.2762	125.544	46.764	49.3194	97.8019	96.7447	1467.0278	76.3623	-2.4074	91.5997	69257.5
002	2017-06-04t0245	1496562475.59	adult	204.252	158.1912	-5.8413	116.9599	40.7537	2811.4198	9418.1951	69076.782	0	-1.9757	0	-6.1673	0	-6.1994					0	-6.0673	0	-5.9481	0	-3.3203	0	0	0				0	-5.2601	0	0
002	2017-06-04t0641	1496576648.59	adult	208.189	162.1281	-1.9044	173.1235	32.3518	3913.8212	12516.0969	81822.4761	204.398	-1.1356	118.776	-2.4792	125.4799	-2.2286	187.8539	-3.1844	185.7734	2442.1001	163.3991	-2.2307	177.6872	-2.3416	150727	-3.2207	123.444	48.7681	50.6774	102.8671	101.4899	1337.2725	79.4031	-2.3956	96.4006	61886.7
002	2017-06-04t1030	1496590360.26	dead	211.9978	165.9369	1.9044	104.59	34.8818	2502.3473	8239.6022	55631.4023	0	-1.9239	0	-6.2439	0	-6.282					0	-6.1016	0	-5.9734	0	-3.2574	0	0	0				0	-5.2753	0	0
003	2017-05-26t1430	1495827184.02	larva	0	-46.0606	-334.2422	142.1742	42.473	2543.1089	8587.2915	56983.4039	0	-0.63959	0	-0.70636	0	-0.70706					0	-0.67491	0	-0.66446	0	0.13943	0	0	0				0	-0.59273	0	0
003	2017-05-26t1902	1495843488.03	larva	4.5289	-41.5317	-329.7133	116.1147	41.3568	2247.3803	7671.4454	51302.652	0	-0.76478	0	-0.83494	0	-0.82805					0	-0.805	0	-0.78982	0	-0.28273	0	0	0				0	-0.71893	0	0
003	2017-05-26t2230	1495855970.84	larva	7.9963	-38.0643	-326.2459	100.6043	38.5638	2392.8506	8016.4007	55332.649	0	-0.85732	0	-0.93098	0	-0.91856					0	-0.90098	0	-0.88241	0	-0.55164	0	0	0				0	-0.81948	0	0
003	2017-05-27t0237	1495870831.71	larva	12.1244	-33.9362	-322.1179	96.8354	40.4031	2313.583	7873.5551	55104.1197	0	-0.96425	0	-1.043	0	-1.0243					0	-1.0116	0	-0.98926	0	-0.83059	0	0	0				0	-0.9443	0	0
003	2017-05-27t0702	1495886711.9	larva	16.5355	-29.5251	-317.7067	102.2256	39.94	2483.8125	8356.3285	59132.884	0	-1.0754	0	-1.1608	0	-1.1358					0	-1.1264	0	-1.1002	0	-1.0928	0	0	0				0	-1.085	0	0
003	2017-05-27t1030	1495899170.52	larva	19.9962	-26.0643	-314.246	188.5913	41.741	4058.6284	13285.9044	88426.9368	127.004	-0.93046	64.5844	-0.90997	68.3955	-0.85645	116.27	-1.7757	116.3338	1744.0507	96.8878	-0.92648	110.4574	-0.92353	93130.6	-1.2452	107.741	43.8313	45.9411	89.3007	88.1981	1339.51	71.106	0.50572	83.5906	63204.8
003	2017-05-27t1438	1495914050.84	larva	24.1297	-21.9309	-310.1125	95.4511	40.7244	2327.6161	7942.2167	56138.4852	0	-1.2629	0	-1.3629	0	-1.328					0	-1.3193	0	-1.287	0	-1.4836	0	0	0				0	-1.35	0	0
003	2017-05-27t1902	1495929877.43	larva	28.5259	-17.5347	-305.7163	138.8252	42.953	2453.3713	8338.2117	55594.6854	0	-1.3712	0	-1.4819	0	-1.4416					0	-1.4306	0	-1.3948	0	-1.6844	0	0	0				0	-1.5207	0	0
003	2017-05-27t2230	1495942371.42	larva	31.9965	-14.0641	-302.2457	99.2156	36.4321	2217.948	7417.6872	48233.1533	0	-1.4574	0	-1.5779	0	-1.5336					0	-1.5192	0	-1.4807	0	-1.8331	0	0	0				0	-1.667	0	0
003	2017-05-28t0237	1495957236.43	larva	36.1257	-9.9349	-298.1165	91.7126	35.0922	2052.0459	6873.9907	43979.8015	0	-1.561	0	-1.6949	0	-1.646					0	-1.6258	0	-1.5841	0	-2.0005	0	0	0				0	-1.858	0	0
003	2017-05-28t0702	1495973079.4	larva	40.5265	-5.5341	-293.7157	114.8348	34.0032	1619.4727	5656.3131	29842.4402	0	-1.6727	0	-1.823	0	-1.7696					0	-1.741	0	-1.696	0	-2.1695	0	0	0				0	-2.088	0	0
003	2017-05-28t1030	1495985570.86	larva	43.9963	-2.0643	-290.2459	102.8682	45.1415	2734.5059	9405.1376	72802.5934	0	-1.7616	0	-1.9267	0	-1.87					0	-1.8327	0	-1.7853	0	-2.2971	0	0	0				0	-2.2955	0	0
003	2017-05-28t1437	1496000433.49	adult	48.1249	2.0643	-286.1174	98.9834	36.494	2221.3277	7428.5752	48219.4274	0	-1.8686	0	-2.0526	0	-1.9925					0	-1.9426	0	-1.8927	0	-2.4443	0	0	0				0	-2.5861	0	0
003	2017-05-28t1901	1496016271.98	adult	52.5244	6.4638	-281.7178	134.0604	40.7527	2259.6109	7663.6713	47533.3438	0	-1.9825	0	-2.1869	0	-2.124					0	-2.0572	0	-2.0058	0	-2.6002	0	0	0				0	-2.9717	0	0
003	2017-05-28t2230	1496028769.4	adult	55.9959	9.9353	-278.2463	119.8718	39.818	2289.5987	7750.619	50352.2664	0	-2.0526	0	-2.2704	0	-2.2069					0	-2.1234	0	-2.0718	0	-2.7116	0	0	0				0	-3.2603	0	0
003	2017-05-29t0237	1496043608.33	adult	60.1179	14.0573	-274.1244	98.8154	36.449	2292.4309	7660.3182	50891.6131	0	-2.1276	0	-2.3608	0	-2.298					0	-2.1902	0	-2.1386	0	-2.8313	0	0	0				0	-3.573	0	0
003	2017-05-29t0701	1496059473.7	adult	64.5249	18.4643	-269.7173	130.4903	38.2061	2163.5191	7553.6049	47879.9072	0	-2.2118	0	-2.4635	0	-2.4033					0	-2.2627	0	-2.2114	0	-2.9473	0	0	0				0	-3.8657	0	0
003	2017-05-29t1030	1496071969.22	adult	67.9959	21.9353	-266.2463	112.065	31.3335	1839.8609	6061.4898	32936.3604	0	-2.3091	0	-2.5793	0	-2.5239					0	-2.3463	0	-2.2968	0	-3.0436	0	0	0				0	-4.1023	0	0
003	2017-05-29t1440	1496086966.36	adult	72.1618	26.1012	-262.0805	96.3907	40.4793	2361.561	8049.33	56739.9517	0	-2.4649	0	-2.7646	0	-2.7185					0	-2.4826	0	-2.4359	0	-3.1562	0	0	0				0	-4.3134	0	0
003	2017-05-29t1902	1496102712.34	adult	76.5356	30.475	-257.7066	115.3251	40.5543	2267.3737	7706.249	50619.6275	0	-2.6686	0	-3.0078	0	-2.9747					0	-2.6672	0	-2.623	0	-3.2698	0	0	0				0	-4.4655	0	0
003	2017-05-29t2230	1496115170.38	adult	79.9962	33.9356	-254.246	245.73	24.669	2460.8245	7862.8373	30671.2166	159.532	-2.328	99.8844	-2.17	104.5824	-2.0323	152.5879	-3.7132	151.0574	1831.0548	136.3193	-2.0919	148.6536	-2.1335	117065	-3.3376	124.329	47.8506	48.946	100.5638	95.1398	1206.7657	76.3292	-0.686	91.5063	56081
003	2017-05-30t0239	1496130112.74	adult	84.1469	38.0863	-250.0954	111.5918	34.2655	2012.9065	6677.1397	39434.0142	0	-3.2838	0	-3.732	0	-3.7381					0	-3.2821	0	-3.2426	0	-3.5049	0	0	0				0	-4.6818	0	0
003	2017-05-30t0702	1496145881.86	adult	88.5272	42.4666	-245.715	101.6743	38.5322	2374.798	7985.3415	54288.4419	0	-3.5702	0	-4.0918	0	-4.1053					0	-3.6351	0	-3.5844	0	-3.6225	0	0	0				0	-4.7873	0	0
003	2017-05-30t1030	1496158371.45	adult	91.9965	45.9359	-242.2457	215.1914	28.4677	3755.3756	11921.2106	60173.9388	186.07	-2.7131	98.7383	-2.6725	105.8335	-2.4524	159.051	-4.7915	155.3949	2385.7646	140.4004	-2.5706	152.2437	-2.6399	141097	-3.6648	120.948	45.7759	46.8113	99.7564	96.8279	1496.3461	76.8189	-0.89544	89.0958	65413.7
003	2017-05-30t1436	1496173125.09	adult	96.0947	50.0341	-238.1475	65.3666	17.8788	831.9515	2726.214	9611.4664	0	-3.88	0	-4.5207	0	-4.5215					0	-4.1229	0	-4.0471	0	-3.8111	0	0	0				0	-4.9519	0	0
003	2017-05-30t1830	1496187180.92	adult	99.9991	53.9385	-234.2431	96.0527	35.5177	2369.2894	7865.0669	53897.4314	0	-3.9319	0	-4.6233	0	-4.6255					0	-4.229	0	-4.145	0	-3.8671	0	0	0				0	-5.0219	0	0
003	2017-05-30t2230	1496201574.03	adult	103.9972	57.9366	-230.245	139.1254	35.9625	2402.8783	7892.5536	48376.809	0	-3.9898	0	-4.7414	0	-4.7465					0	-4.3543	0	-4.262	0	-3.9284	0	0	0				0	-5.0875	0	0
003	2017-05-31t0230	1496215973.36	adult	107.997	61.9364	-226.2452	255.8026	37.5013	4953.5144	16038.1935	100900.2212	175.09	-2.8316	108.128	-2.5964	116.2631	-2.3091	167.688	-4.8632	167.5223	3186.072	148.6615	-2.5785	163.2066	-2.6377	201119	-3.888	110.63	47.5141	49.7402	94.43	94.5296	1794.1693	75.5054	-1.2873	86.0978	88376.3
003	2017-05-31t0630	1496230372.36	adult	111.9968	65.9362	-222.2455	96.0504	32.702	2171.415	7145.6854	44980.8684	0	-4.0819	0	-4.985	0	-4.9977					0	-4.6143	0	-4.5095	0	-4.0209	0	0	0				0	-5.1903	0	0
003	2017-05-31t1030	1496244772.19	adult	115.9967	69.9361	-218.2455	204.2993	26.1928	3435.1123	10909.9277	54985.2963	206.495	-2.5891	99.9979	-2.8298	108.6859	-2.5233	166.9602	-5.0954	159.2228	2170.4832	144.1207	-2.6895	154.8545	-2.7853	120897	-4.003	148.901	45.6951	47.3912	103.2599	98.6481	1342.3785	77.8601	-1.3181	95.0397	55245.4
003	2017-05-31t1430	1496259176.62	adult	119.9979	73.9373	-214.2443	100.5825	42.754	2547.3345	8713.9735	64139.7324	0	-4.1199	0	-5.2447	0	-5.2577					0	-4.9267	0	-4.8132	0	-4.0922	0	0	0				0	-5.2714	0	0
003	2017-05-31t1830	1496273572.18	adult	123.9967	77.9361	-210.2455	94.7752	34.8127	2140.0718	7146.3086	45893.1439	0	-4.0863	0	-5.3566	0	-5.3676					0	-5.0747	0	-4.9588	0	-4.1142	0	0	0				0	-5.2988	0	0
003	2017-05-31t2230	1496287972.05	adult	127.9967	81.9361	-206.2455	93.7924	37.7234	2138.635	7296.2032	47903.2752	0	-4.022	0	-5.4596	0	-5.468					0	-5.2178	0	-5.101	0	-4.1285	0	0	0				0	-5.3209	0	0
003	2017-06-01t0230	1496302371.59	adult	131.9965	85.9359	-202.2457	123.5021	31.1379	1600.9425	5372.5387	26348.5804	0	-3.922	0	-5.5456	0	-5.5521					0	-5.3417	0	-5.2255	0	-4.131	0	0	0				0	-5.3352	0	0
003	2017-06-01t0630	1496316772.07	adult	135.9967	89.9361	-198.2455	96.3992	43.9103	2482.3421	8615.9554	63695.1211	0	-3.7906	0	-5.6127	0	-5.6184					0	-5.442	0	-5.3279	0	-4.1214	0	0	0				0	-5.3409	0	0
003	2017-06-01t1030	1496331171.18	adult	139.9964	93.9358	-194.2458	140.393	41.8739	2385.3152	8081.1618	51537.4874	0	-3.6393	0	-5.664	0	-5.6696					0	-5.523	0	-5.4121	0	-4.1028	0	0	0				0	-5.3396	0	0
003	2017-06-01t1430	1496345580.28	adult	143.999	97.9384	-190.2433	107.7533	41.7459	2777.5252	9347.0071	69634.2878	0	-3.4705	0	-5.6968	0	-5.7034					0	-5.5789	0	-5.4719	0	-4.0736	0	0	0				0	-5.3314	0	0
003	2017-06-01t1830	1496359981.73	adult	147.9994	101.9388	-186.2429	128.3362	37.1175	2359.0289	7805.2015	49371.9582	0	-3.2953	0	-5.7188	0	-5.7271					0	-5.617	0	-5.5139	0	-4.0343	0	0	0				0	-5.3216	0	0
003	2017-06-01t2230	1496374372.73	adult	151.9969	105.9363	-182.2454	133.5309	43.2871	2321.809	7982.4872	51692.8568	0	-3.1351	0	-5.7369	0	-5.7474					0	-5.6486	0	-5.5492	0	-3.99	0	0	0				0	-5.3129	0	0
003	2017-06-02t0230	1496388773.06	adult	155.997	109.9364	-178.2453	131.1596	42.2342	2284.5845	7812.0925	50104.9472	0	-2.9848	0	-5.7549	0	-5.7677					0	-5.6771	0	-5.5809	0	-3.9389	0	0	0				0	-5.3048	0	0
003	2017-06-02t0630	1496403172.4	adult	159.9968	113.9362	-174.2454	103.2412	43.1511	2722.8452	9210.2065	69249.0993	0	-2.8474	0	-5.7738	0	-5.7887					0	-5.7053	0	-5.6119	0	-3.8829	0	0	0				0	-5.2953	0	0
003	2017-06-02t1030	1496417572.26	adult	163.9967	117.9361	-170.2455	132.0225	42.6805	2284.29	7837.3842	50065.0689	0	-2.7218	0	-5.7935	0	-5.8101					0	-5.7339	0	-5.6426	0	-3.8231	0	0	0				0	-5.2828	0	0
003	2017-06-02t1430	1496431975.12	adult	167.9975	121.9369	-166.2447	134.6142	42.586	2303.8582	7888.0327	50480.7797	0	-2.6065	0	-5.8163	0	-5.8341					0	-5.763	0	-5.6725	0	-3.7587	0	0	0				0	-5.2662	0	0
003	2017-06-02t1854	1496447813.14	adult	172.397	126.3364	-161.8452	98.9501	38.2779	2414.6106	8113.6456	56517.1038	0	-2.4934	0	-5.8418	0	-5.8607					0	-5.796	0	-5.7063	0	-3.6924	0	0	0				0	-5.2499	0	0
003	2017-06-02t2230	1496460770.83	adult	175.9963	129.9357	-158.2459	158.9556	39.9017	2517.8796	8879.0605	55803.1163	0	-2.4085	0	-5.8657	0	-5.8852					0	-5.8237	0	-5.7338	0	-3.6387	0	0	0				0	-5.238	0	0
003	2017-06-03t0230	1496475172.14	adult	179.9967	133.9361	-154.2455	99.6604	45.7433	2780.3643	9593.2304	77985.2991	264.821	-1.0427	126.869	-2.1044	132.6058	-1.8745	196.9079	-3.3889	190.6761	1969.0787	166.6043	-2.1163	179.1929	-2.2754	123189	-3.5229	105.699	49.788	51.6958	94.5062	92.4871	945.0624	76.4706	-2.1665	89.9937	48344.1
003	2017-06-03t0638	1496490085.46	adult	184.1393	138.0787	-150.1029	86.5297	31.329	1774.1705	5925.4678	34450.2814	0	-2.2426	0	-5.9292	0	-5.95					0	-5.8885	0	-5.7953	0	-3.5255	0	0	0				0	-5.2213	0	0
003	2017-06-03t1030	1496503970.51	adult	187.9962	141.9356	-146.246	106.3388	35.239	2555.5515	8406.0749	57134.9111	0	-2.177	0	-5.9697	0	-5.9918					0	-5.9226	0	-5.8251	0	-3.4794	0	0	0				0	-5.223	0	0
003	2017-06-03t1430	1496518371.34	adult	191.9965	145.9359	-142.2457	144.3184	38.4329	2345.7993	8195.1187	52672.2997	0	-2.1154	0	-6.0166	0	-6.0405					0	-5.9623	0	-5.8601	0	-3.4345	0	0	0				0	-5.2293	0	0
003	2017-06-03t1838	1496533290.71	adult	196.1407	150.0801	-138.1015	120.5386	42.6316	3226.4129	10739.1878	83389.8191	206.008	-1.1855	129.082	-2.0941	135.2749	-1.8534	194.0241	-3.182	192.631	2134.2654	171.5263	-2.0108	187.5453	-2.1143	134762	-3.3311	99.5861	49.2129	51.7514	93.7217	94.9548	1030.9386	75.3626	-2.3972	84.585	51378.2
003	2017-06-03t2230	1496547172.06	adult	199.9967	153.9361	-134.2455	115.5298	41.0056	2054.3609	7169.2818	44182.7619	0	-2.0169	0	-6.1168	0	-6.1459					0	-6.0347	0	-5.9212	0	-3.3584	0	0	0				0	-5.2493	0	0
003	2017-06-04t0245	1496562492.28	adult	204.2523	158.1917	-129.9899	102.7178	44.7455	2731.2295	9377.0297	72157.79	0	-1.9757	0	-6.1673	0	-6.1994					0	-6.0673	0	-5.9481	0	-3.3203	0	0	0				0	-5.2602	0	0
003	2017-06-04t0641	1496576664.75	adult	208.1891	162.1285	-126.0531	118.6599	33.8509	2079.7294	6882.8029	40480.8491	0	-1.9465	0	-6.2082	0	-6.2434					0	-6.0873	0	-5.9634	0	-3.288	0	0	0				0	-5.2691	0	0
003	2017-06-04t1030	1496590376.23	adult	211.9978	165.9372	-122.2444	97.0462	34.2874	2380.4164	7921.2808	53743.1758	0	-1.9239	0	-6.2439	0	-6.282					0	-6.1016	0	-5.9734	0	-3.2574	0	0	0				0	-5.2753	0	0
003	2017-06-04t1430	1496604771.69	adult	215.9966	169.936	-118.2456	155.9794	39.404	2456.8922	8672.874	55737.3522	0	-1.9098	0	-6.2747	0	-6.3156					0	-6.1079	0	-5.9755	0	-3.2283	0	0	0				0	-5.2771	0	0
003	2017-06-04t1839	1496619756.54	adult	220.159	174.0984	-114.0832	103.5557	40.5221	2479.6647	8401.8354	59031.1181	0	-1.8984	0	-6.3048	0	-6.3485					0	-6.114	0	-5.9766	0	-3.1985	0	0	0				0	-5.2763	0	0
003	2017-06-04t2230	1496633573.26	adult	223.997	177.9364	-110.2452	208.2999	30.4467	3967.7723	12614.7939	72713.6118	218.428	-1.074	125.473	-2.3383	136.0254	-1.958	197.723	-2.8536	194.195	2768.1221	172.4418	-2.05	190.7424	-2.1074	165625	-3.1031	123.322	48.7059	50.7218	100.5949	97.4217	1408.3285	79.9339	-2.5506	92.2746	64291.8
003	2017-06-05t0230	1496647971.54	adult	227.9965	181.9359	-106.2457	88.6102	30.427	1962.5762	6502.1623	39372.1632	0	-1.9033	0	-6.3265	0	-6.3733					0	-6.0989	0	-5.9521	0	-3.1526	0	0	0				0	-5.2541	0	0
003	2017-06-05t0639	1496662955.38	adult	232.1587	186.0981	-102.0835	135.1135	39.9809	2247.5144	7593.1719	46473.7432	0	-1.91	0	-6.3159	0	-6.3632					0	-6.0785	0	-5.9281	0	-3.1307	0	0	0				0	-5.2363	0	0
003	2017-06-05t1030	1496676773.52	adult	235.9971	189.9365	-98.2451	188.4706	29.262	3768.7501	12006.7682	70105.6463	236.214	-1.036	126.608	-2.311	138.9971	-1.8717	198.0121	-2.8196	191.6347	2574.1572	173.4221	-2.0298	187.3482	-2.1778	155095	-3.0442	157.89	46.8671	49.7419	103.923	95.4157	1350.9996	76.7068	-2.7494	92.2762	57412.2
003	2017-06-05t1430	1496691181.15	adult	239.9992	193.9386	-94.243	215.4011	25.9605	4250.1739	13465.7124	74191.906	211.145	-1.14	127.964	-2.2527	138.4311	-1.8757	195.4479	-2.8589	193.7454	2931.7185	173.7036	-2.013	188.6385	-2.1429	179406	-3.0165	154.994	48.3055	50.622	104.3816	102.4985	1565.7247	78.5139	-2.7112	90.848	67724.3
003	2017-06-05t1840	1496706186.54	adult	244.1674	198.1068	-90.0749	103.5595	39.9722	2633.143	8804.2624	63317.434	0	-1.928	0	-6.2072	0	-6.2511					0	-5.9791	0	-5.8284	0	-3.0765	0	0	0				0	-5.1737	0	0
003	2017-06-05t2244	1496720831.98	adult	248.2355	202.1749	-86.0067	130.025	39.8851	2388.1159	8014.8792	51879.6487	0	-1.9332	0	-6.1521	0	-6.1939					0	-5.9331	0	-5.7848	0	-3.0605	0	0	0				0	-5.1474	0	0
003	2017-06-06t0230	1496734373.51	adult	251.9971	205.9365	-82.2451	158.1458	43.1262	2638.7028	9261.853	62889.186	0	-1.9405	0	-6.0789	0	-6.1174					0	-5.8758	0	-5.7321	0	-3.0484	0	0	0				0	-5.1125	0	0
003	2017-06-06t0640	1496749388.05	adult	256.1678	210.1072	-78.0744	160.0145	40.7802	2667.6706	9229.2766	59573.6251	0	-1.9507	0	-5.9955	0	-6.0306					0	-5.8105	0	-5.6721	0	-3.0366	0	0	0				0	-5.0726	0	0
003	2017-06-06t1030	1496763176.19	adult	259.9978	213.9372	-74.2444	133.0741	41.7767	2254.9731	7716.4526	48706.8255	0	-1.9614	0	-5.93	0	-5.9625					0	-5.7586	0	-5.6242	0	-3.0262	0	0	0				0	-5.0426	0	0
003	2017-06-06t1430	1496777573.53	adult	263.9971	217.9365	-70.2451	94.9226	34.5855	2304.3222	7659.6258	51544.5886	0	-1.9765	0	-5.8632	0	-5.8929					0	-5.7087	0	-5.5786	0	-3.0182	0	0	0				0	-5.0143	0	0
003	2017-06-06t1840	1496792616.12	adult	268.1756	222.115	-66.0666	101.5076	37.5228	2598.4733	8635.7126	61896.5843	0	-1.9952	0	-5.8083	0	-5.8352					0	-5.6705	0	-5.5442	0	-3.0124	0	0	0				0	-4.9964	0	0
003	2017-06-06t2232	1496806525.07	adult	272.0392	225.9786	-62.203	108.3381	40.0687	2783.3809	9260.5793	68366.6719	0	-2.0135	0	-5.7665	0	-5.7908					0	-5.6425	0	-5.5193	0	-3.0075	0	0	0				0	-4.9869	0	0
003	2017-06-07t0230	1496820773.6	adult	275.9971	229.9365	-58.2451	94.6063	34.9217	2343.8272	7816.9806	53248.9041	0	-2.0366	0	-5.7388	0	-5.7603					0	-5.6307	0	-5.5102	0	-3.0073	0	0	0				0	-4.9902	0	0
003	2017-06-07t0640	1496835784.24	adult	280.1667	234.1061	-54.0755	91.3344	34.6997	2012.7436	6813.356	42899.3785	0	-2.0632	0	-5.7224	0	-5.7407					0	-5.631	0	-5.5132	0	-3.0103	0	0	0				0	-5.0046	0	0
003	2017-06-07t1032	1496849723.44	adult	284.0387	237.9781	-50.2035	143.7166	43.4464	2554.4596	8662.3234	57464.7034	0	-2.0895	0	-5.7167	0	-5.7319					0	-5.641	0	-5.5255	0	-3.0159	0	0	0				0	-5.0265	0	0
003	2017-06-07t1430	1496863982.94	adult	287.9997	241.9391	-46.2425	102.7313	45.2365	2760.6067	9506.6975	73701.9955	0	-2.1175	0	-5.7186	0	-5.7306					0	-5.6591	0	-5.5461	0	-3.0239	0	0	0				0	-5.0564	0	0
003	2017-06-07t1850	1496879595.31	adult	292.3365	246.2759	-41.9058	129.5108	43.6699	2431.2269	8365.5314	56875.9533	0	-2.1489	0	-5.7273	0	-5.7356					0	-5.6858	0	-5.5753	0	-3.0347	0	0	0				0	-5.096	0	0
003	2017-06-07t2252	1496894108.14	adult	296.3678	250.3072	-37.8744	210.0789	27.651	4280.3274	13591.8658	78811.603	225.434	-1.3419	132.89	-1.9035	143.7002	-1.5243	205.8038	-2.7315	203.5401	3087.0564	185.1326	-1.6606	201.1105	-1.836	186844	-2.9633	130.368	51.8528	54.2799	110.6764	107.1142	1660.1466	86.4656	-2.7571	102.3172	72905
003	2017-06-08t0230	1496907173.53	adult	299.9971	253.9365	-34.2451	101.6896	44.0912	2669.0318	9183.7841	69545.6144	0	-2.2048	0	-5.7505	0	-5.7519					0	-5.7413	0	-5.6357	0	-3.0564	0	0	0				0	-5.1757	0	0
003	2017-06-08t0634	1496921836.47	adult	304.0701	258.0095	-30.1721	80.2601	30.5292	1697.8828	5692.6533	33502.8589	0	-2.2343	0	-5.7633	0	-5.7609					0	-5.7718	0	-5.669	0	-3.0685	0	0	0				0	-5.2197	0	0
003	2017-06-08t1039	1496936534.71	adult	308.153	262.0924	-26.0892	104.8688	41.0282	2780.346	9300.2672	69882.947	0	-2.2639	0	-5.775	0	-5.7689					0	-5.8017	0	-5.7018	0	-3.0806	0	0	0				0	-5.2633	0	0
003	2017-06-08t1430	1496950374.92	adult	311.9975	265.9369	-22.2447	107.9895	40.3892	2797.7671	9322.039	69302.5475	0	-2.2916	0	-5.7847	0	-5.775					0	-5.8287	0	-5.7317	0	-3.092	0	0	0				0	-5.3036	0	0
003	2017-06-08t1835	1496965085.91	adult	316.0839	270.0233	-18.1584	128.8048	40.5793	2429.9703	8170.4749	53775.4138	0	-2.3211	0	-5.7932	0	-5.7798					0	-5.8561	0	-5.7624	0	-3.1041	0	0	0				0	-5.3453	0	0
003	2017-06-08t2238	1496979680.46	adult	320.1379	274.0773	-14.1043	94.706	38.1997	2280.0224	7714.0076	52660.3871	0	-2.3504	0	-5.8001	0	-5.7829					0	-5.882	0	-5.7916	0	-3.1161	0	0	0				0	-5.3853	0	0
003	2017-06-09t0230	1496993580.28	adult	323.999	277.9384	-10.2433	156.7259	39.2551	2501.3989	8745.3142	56125.9383	0	-2.3784	0	-5.8053	0	-5.7845					0	-5.9057	0	-5.8186	0	-3.1275	0	0	0				0	-5.4224	0	0
003	2017-06-09t0630	1497007972.42	adult	327.9968	281.9362	-6.2454	152.5391	35.9005	2819.6221	9499.5989	54665.2331	244.712	-1.4747	141.134	-1.6929	152.4471	-1.2801	225.5678	-2.557	222.2652	2481.2454	192.3483	-1.5839	216.2521	-1.6522	144239	-3.0731	182.189	56.1273	58.4751	132.5511	127.4858	1458.0619	93.5157	-2.8825	113.0923	57362.1
003	2017-06-09t1039	1497022927.07	adult	332.1508	286.0902	-2.0914	121.494	41.4189	2921.9583	9812.1795	72843.1137	0	-2.4382	0	-5.8132	0	-5.7848					0	-5.9538	0	-5.8739	0	-3.1522	0	0	0				0	-5.4982	0	0
003	2017-06-09t1450	1497037984.95	dead	336.3336	290.273	2.0914	186.5573	29.3366	2954.6408	9605.7086	51677.5431	257.167	-1.4819	150.013	-1.4361	160.3162	-1.0469	233.953	-2.4322	229.6535	2573.4827	203.6568	-1.3446	221.4308	-1.5743	161414	-3.0902	170.08	60.0437	61.8777	143.8749	138.6804	1582.6243	101.6646	-2.7365	127.5043	64607
004	2017-05-26t1430	1495827199.61	larva	0	-46.0604	-250.1163	114.1766	30.643	1940.396	6327.755	34842.3179	0	-0.63959	0	-0.70636	0	-0.70706					0	-0.67491	0	-0.66446	0	0.13943	0	0	0				0	-0.59273	0	0
004	2017-05-26t1902	1495843503.32	larva	4.5288	-41.5316	-245.5875	133.5146	36.2343	2325.8036	7677.2688	46982.6878	0	-0.76478	0	-0.83494	0	-0.82804					0	-0.805	0	-0.78982	0	-0.28272	0	0	0				0	-0.71893	0	0
004	2017-05-26t2230	1495855985.84	larva	7.9962	-38.0642	-242.1202	138.3989	43.3598	2651.3121	8972.8591	62766.1939	0	-0.85732	0	-0.93097	0	-0.91855					0	-0.90098	0	-0.88241	0	-0.55163	0	0	0				0	-0.81947	0	0
004	2017-05-27t0237	1495870846.7	larva	12.1242	-33.9362	-237.9922	99.6043	44.4161	2542.3367	8755.0891	66264.1635	0	-0.96425	0	-1.043	0	-1.0243					0	-1.0116	0	-0.98926	0	-0.83058	0	0	0				0	-0.9443	0	0
004	2017-05-27t0702	1495886726.96	larva	16.5354	-29.525	-233.581	235.7758	20.9475	2974.6579	9424.2086	37080.142	110.074	-0.87706	49.2539	-0.90248	51.8684	-0.8614	99.3163	-1.7741	97.3223	1291.1122	80.6313	-0.88829	95.001	-0.87662	62158.4	-1.0694	192.704	41.9015	43.4104	103.191	94.8025	1341.4834	71.8225	0.58746	88.1219	52879.7
004	2017-05-27t1030	1495899185.49	larva	19.9961	-26.0643	-230.1203	93.9996	40.3258	2249.0252	7673.9532	53363.7262	0	-1.1612	0	-1.2527	0	-1.2231					0	-1.2147	0	-1.1857	0	-1.279	0	0	0				0	-1.2017	0	0
004	2017-05-27t1438	1495914065.78	larva	24.1295	-21.9309	-225.9869	153.5921	42.7463	2498.7642	8798.2437	57565.3475	0	-1.2629	0	-1.3629	0	-1.328					0	-1.3193	0	-1.287	0	-1.4836	0	0	0				0	-1.35	0	0
004	2017-05-27t1902	1495929892.29	larva	28.5257	-17.5347	-221.5906	103.1565	41.7289	2509.7409	8530.8294	61786.7097	0	-1.3712	0	-1.4819	0	-1.4416					0	-1.4306	0	-1.3948	0	-1.6844	0	0	0				0	-1.5207	0	0
004	2017-05-27t2230	1495942386.38	larva	31.9963	-14.0641	-218.12	153.7548	40.704	2487.0583	8751.6433	55966.6061	0	-1.4574	0	-1.5779	0	-1.5336					0	-1.5192	0	-1.4807	0	-1.8331	0	0	0				0	-1.667	0	0
004	2017-05-28t0237	1495957251.45	larva	36.1255	-9.9349	-213.9908	98.8107	42.3847	2433.5258	8309.5242	59937.4351	0	-1.561	0	-1.6949	0	-1.646					0	-1.6258	0	-1.5841	0	-2.0005	0	0	0				0	-1.858	0	0
004	2017-05-28t0702	1495973094.24	larva	40.5263	-5.5341	-209.5901	135.9041	42.7675	2370.4848	8082.2394	52514.3748	0	-1.6726	0	-1.823	0	-1.7696					0	-1.7409	0	-1.696	0	-2.1695	0	0	0				0	-2.088	0	0
004	2017-05-28t1030	1495985585.97	larva	43.9962	-2.0642	-206.1201	86.6823	36.2172	2164.8041	7283.3207	50140.948	0	-1.7616	0	-1.9267	0	-1.87					0	-1.8327	0	-1.7853	0	-2.2971	0	0	0				0	-2.2955	0	0
004	2017-05-28t1437	1496000448.13	adult	48.1246	2.0642	-201.9918	99.893	38.8261	2324.9324	7855.4185	53367.49	0	-1.8686	0	-2.0526	0	-1.9925					0	-1.9426	0	-1.8927	0	-2.4443	0	0	0				0	-2.586	0	0
004	2017-05-28t1901	1496016286.62	adult	52.5242	6.4638	-197.5922	132.0617	33.6153	2239.6801	7327.462	42891.3976	0	-1.9824	0	-2.1869	0	-2.124					0	-2.0572	0	-2.0058	0	-2.6002	0	0	0				0	-2.9717	0	0
004	2017-05-28t2230	1496028784.02	adult	55.9957	9.9353	-194.1207	130.185	39.5419	2340.1908	7842.995	50538.3146	0	-2.0526	0	-2.2704	0	-2.2069					0	-2.1234	0	-2.0718	0	-2.7116	0	0	0				0	-3.2603	0	0
004	2017-05-29t0237	1496043623.17	adult	60.1177	14.0573	-189.9987	94.3521	35.4809	2116.7784	7093.7427	45634.2727	0	-2.1276	0	-2.3608	0	-2.298					0	-2.1902	0	-2.1386	0	-2.8313	0	0	0				0	-3.573	0	0
004	2017-05-29t0701	1496059488.53	adult	64.5247	18.4643	-185.5916	95.3126	35.8052	2178.6406	7313.1328	48626.4407	0	-2.2118	0	-2.4635	0	-2.4033					0	-2.2627	0	-2.2114	0	-2.9473	0	0	0				0	-3.8657	0	0
004	2017-05-29t1030	1496071984.04	adult	67.9957	21.9353	-182.1207	70.8886	20.2813	1003.2554	3297.7671	13080.5597	0	-2.3091	0	-2.5792	0	-2.5238					0	-2.3463	0	-2.2968	0	-3.0436	0	0	0				0	-4.1023	0	0
004	2017-05-29t1440	1496086981.46	adult	72.1616	26.1012	-177.9547	130.4176	35.0316	1743.694	6023.8904	30940.008	0	-2.4649	0	-2.7646	0	-2.7185					0	-2.4826	0	-2.4359	0	-3.1562	0	0	0				0	-4.3134	0	0
004	2017-05-29t1902	1496102727.39	adult	76.5355	30.4751	-173.5808	51.1769	13.0671	479.1719	1589.2033	4081.2763	0	-2.6686	0	-3.0078	0	-2.9747					0	-2.6672	0	-2.623	0	-3.2698	0	0	0				0	-4.4655	0	0
004	2017-05-29t2230	1496115185.56	adult	79.9961	33.9357	-170.1202	63.1037	20.3217	864.0932	2873.6098	11022.4845	0	-2.934	0	-3.3172	0	-3.3024					0	-2.9179	0	-2.8783	0	-3.3773	0	0	0				0	-4.5715	0	0
004	2017-05-30t0239	1496130127.82	adult	84.1467	38.0863	-165.9696	124.884	32.7362	1984.3011	6525.3005	36314.5836	0	-3.2838	0	-3.7319	0	-3.7381					0	-3.2821	0	-3.2425	0	-3.5049	0	0	0				0	-4.6818	0	0
004	2017-05-30t0702	1496145896.8	adult	88.527	42.4666	-161.5893	98.5604	36.0101	2157.1285	7229.8224	46121.2937	0	-3.5702	0	-4.0918	0	-4.1053					0	-3.6351	0	-3.5844	0	-3.6225	0	0	0				0	-4.7873	0	0
004	2017-05-30t1030	1496158386.52	adult	91.9964	45.936	-158.12	92.6623	35.1828	2060.9021	6923.1112	44012.2286	0	-3.7644	0	-4.3478	0	-4.3549					0	-3.922	0	-3.8579	0	-3.7205	0	0	0				0	-4.8656	0	0
004	2017-05-30t1436	1496173140.29	adult	96.0946	50.0342	-154.0217	56.5454	16.424	633.264	2099.7302	6551.5353	0	-3.8799	0	-4.5207	0	-4.5215					0	-4.1229	0	-4.0471	0	-3.8111	0	0	0				0	-4.9519	0	0
004	2017-05-30t1830	1496187196.52	adult	99.9991	53.9387	-150.1172	129.3231	39.1436	2083.5045	7066.9238	42071.9187	0	-3.9319	0	-4.6233	0	-4.6255					0	-4.229	0	-4.145	0	-3.8671	0	0	0				0	-5.0219	0	0
004	2017-05-30t2230	1496201589.52	adult	103.9972	57.9368	-146.1191	132.4706	42.5327	2292.0849	7893.0006	51584.4391	0	-3.9898	0	-4.7414	0	-4.7465					0	-4.3543	0	-4.262	0	-3.9284	0	0	0				0	-5.0875	0	0
004	2017-05-31t0230	1496215988.6	adult	107.9969	61.9365	-142.1194	130.0808	34.5727	1737.4372	6048.3271	31238.1595	0	-4.0421	0	-4.8632	0	-4.8727					0	-4.4818	0	-4.3826	0	-3.9794	0	0	0				0	-5.1441	0	0
004	2017-05-31t0630	1496230387.61	adult	111.9967	65.9363	-138.1197	87.3093	32.0227	1895.3311	6291.0735	38327.0792	0	-4.0819	0	-4.985	0	-4.9977					0	-4.6143	0	-4.5095	0	-4.0209	0	0	0				0	-5.1903	0	0
004	2017-05-31t1030	1496244787.56	adult	115.9967	69.9363	-134.1197	111.8875	33.8941	1958.436	6497.3131	37720.4066	0	-4.1164	0	-5.1199	0	-5.1338					0	-4.7715	0	-4.6617	0	-4.0609	0	0	0				0	-5.2353	0	0
004	2017-05-31t1430	1496259192.28	adult	119.998	73.9376	-130.1184	117.5022	40.9442	1996.4186	6933.5358	42624.3456	0	-4.1199	0	-5.2447	0	-5.2577					0	-4.9267	0	-4.8132	0	-4.0922	0	0	0				0	-5.2714	0	0
004	2017-05-31t1830	1496273587.44	adult	123.9966	77.9362	-126.1197	205.5913	9.7361	1268.1538	4024.9054	7284.1379	184.851	-2.6729	124.72	-2.2766	124.4632	-2.1583	176.5057	-5.0936	176.2948	1588.551	157.641	-2.5313	170.5836	-2.6383	101397	-4.0636	117.258	54.3487	54.0427	97.1212	93.9634	874.0905	80.3493	-1.3335	90.537	44185.5
004	2017-05-31t2230	1496287987.34	adult	127.9966	81.9362	-122.1198	148.1721	37.5915	2204.7241	7602.8192	44915.6434	0	-4.022	0	-5.4596	0	-5.468					0	-5.2178	0	-5.101	0	-4.1285	0	0	0				0	-5.3209	0	0
004	2017-06-01t0230	1496302386.7	adult	131.9964	85.936	-118.1199	206.5574	37.9084	4245.8262	13610.3766	94685.1407	194.2	-2.4482	115.431	-2.52	123.486	-2.189	181.4882	-5.0127	181.9086	2540.8347	158.122	-2.5409	174.735	-2.6011	160103	-4.049	129.922	51.2501	53.1235	109.9945	108.0581	1539.9229	80.49	-1.4526	97.6527	71083.9
004	2017-06-01t0630	1496316787.57	adult	135.9967	89.9363	-114.1197	80.4544	32.4794	1758.6395	5902.706	35782.1876	0	-3.7906	0	-5.6127	0	-5.6184					0	-5.442	0	-5.3279	0	-4.1214	0	0	0				0	-5.3409	0	0
004	2017-06-01t1030	1496331186.5	adult	139.9964	93.936	-110.12	112.2599	30.4411	1467.9463	5161.158	25606.2962	0	-3.6393	0	-5.664	0	-5.6696					0	-5.523	0	-5.4121	0	-4.1028	0	0	0				0	-5.3396	0	0
004	2017-06-01t1430	1496345596.04	adult	143.999	97.9386	-106.1173	89.0318	40.2374	2224.7488	7680.6442	53701.8672	0	-3.4705	0	-5.6968	0	-5.7034					0	-5.5789	0	-5.4719	0	-4.0736	0	0	0				0	-5.3314	0	0
004	2017-06-01t1830	1496359997.19	adult	147.9993	101.9389	-102.117	147.7288	41.4884	2478.4366	8448.8217	55904.7284	0	-3.2953	0	-5.7188	0	-5.7271					0	-5.617	0	-5.5139	0	-4.0343	0	0	0				0	-5.3216	0	0
004	2017-06-01t2230	1496374387.94	adult	151.9968	105.9364	-98.1196	116.8607	22.9389	1300.521	4369.4702	17986.7265	0	-3.1351	0	-5.7369	0	-5.7474					0	-5.6486	0	-5.5492	0	-3.99	0	0	0				0	-5.3129	0	0
004	2017-06-02t0230	1496388788.41	adult	155.9969	109.9365	-94.1195	109.0457	31.3152	1876.3162	6168.3819	33842.0479	0	-2.9848	0	-5.7549	0	-5.7677					0	-5.6771	0	-5.5809	0	-3.9389	0	0	0				0	-5.3048	0	0
004	2017-06-02t0630	1496403187.56	adult	159.9967	113.9363	-90.1197	72.514	31.399	1540.0307	5227.2057	30310.4771	0	-2.8474	0	-5.7738	0	-5.7887					0	-5.7053	0	-5.6119	0	-3.8829	0	0	0				0	-5.2953	0	0
004	2017-06-02t1030	1496417587.64	adult	163.9967	117.9363	-86.1197	188.8663	35.3516	4540.4983	14514.343	101834.414	198.94	-1.5969	120.04	-2.3052	127.0295	-2.0291	184.5409	-4.1186	183.5615	2768.1135	163.9319	-2.2328	177.5003	-2.3651	175739	-3.7356	140.395	49.2121	50.9847	104.1073	98.5565	1561.6101	79.3608	-1.8812	93.9762	72046.5
004	2017-06-02t1430	1496431990.32	adult	167.9974	121.937	-82.1189	118.8026	28.331	1599.2746	5464.4598	26208.4284	0	-2.6065	0	-5.8163	0	-5.8341					0	-5.763	0	-5.6725	0	-3.7587	0	0	0				0	-5.2662	0	0
004	2017-06-02t1854	1496447828.31	adult	172.3969	126.3365	-77.7195	121.2481	26.7327	1514.9383	5184.9685	23471.6428	0	-2.4934	0	-5.8418	0	-5.8607					0	-5.796	0	-5.7063	0	-3.6924	0	0	0				0	-5.2499	0	0
004	2017-06-02t2230	1496460785.97	adult	175.9962	129.9358	-74.1201	120.5033	27.3939	1584.9742	5387.187	25452.6205	0	-2.4085	0	-5.8657	0	-5.8852					0	-5.8237	0	-5.7338	0	-3.6387	0	0	0				0	-5.238	0	0
004	2017-06-03t0230	1496475187.4	adult	179.9966	133.9362	-70.1197	108.612	27.291	2043.3072	6628.5651	35627.4706	196.887	-1.371	121.898	-2.2529	132.9243	-1.8648	189.5598	-3.5832	187.2562	1326.9185	164.6872	-2.1594	181.5619	-2.2292	81306	-3.5427	111.982	47.4658	50.7429	101.3557	102.6144	709.49	77.7925	-2.1135	89.4161	31659.7
004	2017-06-03t0638	1496490100.59	adult	184.1392	138.0788	-65.9772	121.1502	27.5231	1611.6197	5450.5858	25852.2952	0	-2.2426	0	-5.9292	0	-5.95					0	-5.8885	0	-5.7953	0	-3.5255	0	0	0				0	-5.2213	0	0
004	2017-06-03t1030	1496503985.89	adult	187.9962	141.9358	-62.1202	103.6103	33.504	2399.2484	7885.0471	51506.0347	0	-2.177	0	-5.9697	0	-5.9918					0	-5.9226	0	-5.8251	0	-3.4794	0	0	0				0	-5.223	0	0
004	2017-06-03t1430	1496518386.48	adult	191.9964	145.936	-58.12	229.3775	22.223	3365.9538	10650.6574	42942.119	220.656	-1.1507	120.011	-2.3515	130.1946	-1.9913	195.055	-3.2194	192.744	2730.7695	167.8611	-2.0882	185.0874	-2.1572	163455	-3.3592	111.943	47.601	50.209	99.717	97.775	1396.0377	79.5267	-2.1876	93.3269	64832.6
004	2017-06-03t1838	1496533305.83	adult	196.1406	150.0802	-53.9757	252.8849	28.4087	4065.1211	12953.3866	71538.6605	222.054	-1.1174	128.46	-2.1133	137.7618	-1.7754	197.7257	-3.0895	195.3719	3163.6113	172.4392	-1.9896	185.8672	-2.1481	199113	-3.3017	190.313	49.767	52.1088	98.6476	91.2815	1578.3616	78.4878	-2.2794	89.0608	77138.9
004	2017-06-03t2230	1496547187.34	adult	199.9966	153.9362	-50.1198	189.5105	45.0179	3729.7336	12303.7582	92278.0468	218.753	-1.1108	132.1	-2.0208	137.9646	-1.7888	194.9812	-3.1041	189.3748	2924.7173	173.4778	-1.9744	185.6006	-2.1622	187450	-3.2734	111.723	50.0826	51.746	96.1332	93.5505	1441.9977	77.2277	-2.3752	88.8783	71067.2
004	2017-06-04t0245	1496562508.92	adult	204.2526	158.1922	-45.8638	87.6959	38.0866	2075.7919	7050.9586	47558.9879	0	-1.9757	0	-6.1673	0	-6.1994					0	-6.0673	0	-5.9481	0	-3.3203	0	0	0				0	-5.2602	0	0
004	2017-06-04t0641	1496576680.85	adult	208.1892	162.1288	-41.9271	126.2341	38.5602	2377.2502	8021.5118	52872.4388	0	-1.9465	0	-6.2082	0	-6.2434					0	-6.0873	0	-5.9634	0	-3.288	0	0	0				0	-5.2691	0	0
004	2017-06-04t1030	1496590392.23	adult	211.998	165.9375	-38.1184	90.2348	38.6833	2182.3906	7397.4208	51052.3892	0	-1.9239	0	-6.2439	0	-6.282					0	-6.1016	0	-5.9734	0	-3.2574	0	0	0				0	-5.2753	0	0
004	2017-06-04t1430	1496604786.97	adult	215.9965	169.9361	-34.1199	121.7509	26.7612	1530.1892	5248.1228	23672.4208	0	-1.9098	0	-6.2747	0	-6.3156					0	-6.1079	0	-5.9755	0	-3.2283	0	0	0				0	-5.2771	0	0
004	2017-06-04t1839	1496619771.89	adult	220.159	174.0986	-29.9574	86.7327	38.1705	2001.4572	6831.6849	45555.5182	0	-1.8984	0	-6.3048	0	-6.3485					0	-6.114	0	-5.9766	0	-3.1985	0	0	0				0	-5.2763	0	0
004	2017-06-04t2230	1496633588.64	adult	223.997	177.9366	-26.1194	87.6068	38.4173	2315.0644	7848.8499	56952.0365	207.697	-1.1146	133.731	-2.0762	141.6586	-1.7754	200.7717	-2.7849	201.9382	1606.174	178.1229	-1.9163	194.9994	-2.0212	103508	-3.1303	113.866	51.7806	53.3051	100.5513	99.7537	804.4103	80.837	-2.5199	93.981	40078.2
004	2017-06-05t0230	1496647986.94	adult	227.9965	181.9361	-22.1199	99.3796	42.368	2515.3183	8612.603	62882.4408	0	-1.9033	0	-6.3265	0	-6.3733					0	-6.0989	0	-5.9521	0	-3.1526	0	0	0				0	-5.2541	0	0
004	2017-06-05t0639	1496662970.64	adult	232.1586	186.0982	-17.9577	102.4466	28.8549	1635.246	5389.7051	27541.0012	0	-1.91	0	-6.3159	0	-6.3632					0	-6.0785	0	-5.9281	0	-3.1307	0	0	0				0	-5.2363	0	0
004	2017-06-05t1030	1496676788.92	adult	235.997	189.9366	-14.1193	232.0367	28.1263	3462.8645	11079.7876	50909.1808	210.389	-1.1321	126.453	-2.3158	136.1491	-1.9633	195.103	-2.8831	192.8745	2926.5447	172.1748	-2.0588	186.7436	-2.1899	188035	-3.0299	119.775	48.9901	51.3574	101.3409	100.8893	1520.1138	77.9021	-2.7109	92.8663	72848.3
004	2017-06-05t1430	1496691196.97	adult	239.9993	193.9389	-10.1171	199.8732	30.6474	3783.6365	12043.5792	69387.0506	256.71	-0.97108	132.231	-2.1193	142.3871	-1.7493	207.8244	-2.5917	201.2302	2701.7173	179.2522	-1.885	194.1819	-2.0334	169652	-3.0207	185.402	48.9626	51.3925	100.7727	91.4487	1310.0446	77.3736	-2.7473	88.6226	62819
004	2017-06-05t1840	1496706202.46	adult	244.1675	198.1071	-5.9489	95.1821	41.3764	2425.5138	8298.5924	60094.073	0	-1.928	0	-6.2072	0	-6.2511					0	-5.9791	0	-5.8284	0	-3.0765	0	0	0				0	-5.1737	0	0
004	2017-06-05t2244	1496720847.89	adult	248.2356	202.1752	-1.8807	169.307	23.1157	2297.8579	7318.9745	30988.9033	225.241	-1.106	132.667	-2.069	145.0353	-1.6324	206.946	-2.576	204.9601	1862.5144	183.8872	-1.7541	199.1517	-1.9137	117411	-3.0098	111.528	50.2333	53.3182	100.1003	100.5586	900.9023	81.3112	-2.6587	93.1871	44456.5
004	2017-06-06t0230	1496734389	dead	251.9971	205.9367	1.8807	112.6193	20.0424	1154.9798	3826.6485	14353.2866	0	-1.9405	0	-6.0789	0	-6.1174					0	-5.8758	0	-5.7321	0	-3.0484	0	0	0				0	-5.1125	0	0
005	2017-05-26t1430	1495827215.09	larva	0	-46.0602	-402.5274	169.9418	36.6642	4787.3349	15347.6411	117944.7329	236.976	-0.21953	169.132	0.1487	168.2586	0.14624	221.194	-1.4047	218.9417	5751.03	200.3122	-0.091861	214.398	-0.16909	434668	0.36151	188.262	76.3043	75.8328	126.34	120.336	3284.84	99.7765	1.4463	113.5153	196102
005	2017-05-26t1902	1495843518.6	larva	4.5288	-41.5315	-397.9987	173.3329	35.5645	4799.5755	15436.6844	116590.7232	239.781	-0.33936	167.845	0.019564	167.2657	0.027467	223.846	-1.4365	223.1006	5819.99	199.807	-0.22314	215.2552	-0.2917	433878	-0.084144	177.135	76.509	75.6106	139.485	137.4308	3626.62	100.88	1.4121	120.5429	197776
005	2017-05-26t2230	1495856000.87	larva	7.996	-38.0642	-394.5314	166.1869	35.2264	4614.5268	14839.5154	112005.8255	253.821	-0.40585	174.4	-0.036965	173.9396	-0.021713	234.247	-1.4454	231.9559	5856.17	208.189	-0.29343	224.7855	-0.3607	433209	-0.36626	183.577	77.814	76.7416	143.86	139.4854	3596.5	102.921	1.4135	121.3805	193290
005	2017-05-27t0237	1495870861.62	larva	12.124	-33.9362	-390.4034	175.8955	35.7282	5029.692	16184.4449	125212.5095	251.464	-0.51467	173.853	-0.14285	173.4322	-0.11985	232.301	-1.4813	230.1766	6272.12	205.1613	-0.4102	223.7625	-0.46703	468881	-0.64288	181.737	79.7989	78.9967	139.541	134.0205	3767.6	104.9131	1.4089	123.8264	215218
005	2017-05-27t0702	1495886741.97	larva	16.5352	-29.525	-385.9922	175.3341	36.19	5059.4879	16277.8105	126808.4257	289.482	-0.55372	174.985	-0.24303	174.3618	-0.21328	239.486	-1.5019	234.8469	6705.6	207.6381	-0.51324	225.4552	-0.56958	475785	-0.91326	242.928	81.7203	80.4887	145.895	136.8331	4085.05	106.4666	1.3942	122.437	222198
005	2017-05-27t1030	1495899200.54	larva	19.996	-26.0643	-382.5315	175.4789	36.1527	5014.2954	16108.9398	124873.3492	261.575	-0.68596	176.905	-0.31389	176.0655	-0.27932	234.116	-1.5394	231.6584	6321.12	209.8269	-0.59045	226.1164	-0.64903	476229	-1.1062	195.546	83.4918	82.2092	142.605	135.9793	3850.34	110.027	1.4403	127.2924	224760
005	2017-05-27t1438	1495914080.62	larva	24.1293	-21.9309	-378.3981	337.8145	31.8647	8448.041	26657.5359	183627.4369	884.375	0.36254	413.09	0.86423	421.3945	0.97009	758.526	-0.47735	750.8208	34892.2	591.1914	0.45891	717.1273	0.43545	1882450	-0.82791	251.135	76.4769	75.7194	138.001	126.6225	6348.05	99.2425	1.1263	116.7821	348505
005	2017-05-27t1902	1495929907.23	larva	28.5256	-17.5346	-374.0019	517.1109	45.8422	16968.3802	53544.7038	485983.0012	1018.23	0.52681	374.568	0.57553	375.1893	0.64612	918.296	-0.11283	903.7059	83564.9	616.4798	0.44904	856.035	0.69145	3381600	-0.54967	190.315	78.0041	77.1425	130.287	126.3922	11856.1	103.6567	1.1797	119.25	704221
005	2017-05-27t2230	1495942401.42	larva	31.9962	-14.064	-370.5312	534.6487	39.4165	17162.6586	54123.6915	461076.8199	2046.28	2.4028	610.96	1.831	591.7487	1.8151	1374.49	0.95457	1273.4843	126453	964.8032	1.4572	1156.2803	1.3726	5583560	-0.0074099	216.398	69.7947	68.8998	126.888	117.8452	11673.7	93.3768	0.85504	110.0205	637854
005	2017-05-28t0237	1495957266.46	larva	36.1254	-9.9348	-366.4021	548.6731	47.0824	20422.789	64418.6476	648372.7299	2147.56	2.5486	759.35	2.6234	718.4329	2.5033	1837.01	2.1558	1816.3792	200234	1433.0798	2.8592	1747.8099	2.7946	8219200	0.6129	311.805	77.7157	76.5066	135.89	131.3288	14812.1	102.8553	1.0511	121.378	841195
005	2017-05-28t0702	1495973109.18	larva	40.5261	-5.5341	-362.0013	643.7482	63.6749	32189.2156	101723.8447	1383221.5873	1526.1	1.2896	577.289	1.5257	526.9888	1.3394	1397.82	1.2183	1392.8191	236232	1087.0283	1.7113	1340.1192	1.7135	9749260	0.84629	296.188	77.9855	77.1516	131.886	122.707	22288.8	101.9216	0.95565	116.1871	1317020
005	2017-05-28t1030	1495985600.95	larva	43.9961	-2.0641	-358.5314	887.8525	61.5523	45709.8549	144136.8402	1949165.3814	1383.84	0.95141	541.581	1.2618	514.2769	1.2131	1218.91	0.84267	1206.173	292537	966.6104	1.2691	1150.3524	1.1737	12985500	1.6365	358.341	73.5698	72.6833	134.451	126.5372	32268.1	99.9762	0.83774	117.0527	1763980
005	2017-05-28t1437	1496000462.78	adult	48.1244	2.0641	-354.4031	842.2426	69.6552	45149.7014	142358.3405	2065429.55	1319.58	0.74587	467.362	0.74559	431.7534	0.64414	1145.03	0.73946	1125.9875	271371	836.3514	0.7704	1062.6291	0.87274	11049400	0.82083	383.331	75.6509	74.5877	140.13	130.1387	33210.9	101.3404	0.81142	118.3709	1788540
005	2017-05-28t1901	1496016301.25	adult	52.5239	6.4637	-350.0035	969.2423	72.3559	54499.6045	171915.7	2589097.0157	1213.31	0.45613	387.396	0.18226	348.5158	0.055298	1018.4	0.46727	1010.3608	291261	794.2015	0.55395	955.393	0.51812	11048100	0.58362	414.368	71.8883	70.8113	129.007	120.628	36896	97.2572	0.60188	113.5607	2050180
005	2017-05-28t2230	1496028798.7	adult	55.9954	9.9352	-346.532	963.1565	79.3332	59067.6972	186225.4144	3136180.4942	1011.82	0.043169	370.521	0.072055	342.807	0.01446	859.501	0.026491	848.6015	265586	660.4895	0.11009	802.8428	0.11378	11420200	0.56595	381.332	61.5403	60.5599	120.937	111.233	37369.5	86.6059	0.15393	102.0864	1896800
005	2017-05-29t0237	1496043637.81	adult	60.1174	14.0572	-342.41	957.741	74.4075	57262.0329	180509.8512	2925869.9363	1063.99	0.19748	378.863	0.1706	344.6883	0.070322	873.527	0.15922	860.1924	262058	684.746	0.24469	823.0487	0.22388	11329200	0.44665	349.316	79.1827	78.2223	136.078	126.1399	40823.3	103.9658	0.84062	119.3917	2367800
005	2017-05-29t0701	1496059503.3	adult	64.5245	18.4643	-338.0029	1166.7098	70.6643	65416.0214	206300.6925	3082867.5862	822.564	-0.27508	331.09	-0.07937	316.7289	-0.048601	673.336	-0.52274	663.8459	230954	537.2441	-0.21276	634.9024	-0.24916	11329600	0.39703	387.737	75.3684	74.3175	134.926	126.186	46279.8	103.097	0.80039	118.3748	2579030
005	2017-05-29t1030	1496071998.91	adult	67.9955	21.9353	-334.5319	1009.7733	75.0319	61748.592	194632.874	3212945.256	880.65	-0.067048	346.503	0.11684	324.3151	0.093644	703.402	-0.29554	691.9139	227199	559.7549	-0.048692	653.4606	-0.11551	11162600	0.31527	411.186	73.4984	72.3495	136.045	126.5425	43806.4	100.4011	0.67125	117.3819	2367750
005	2017-05-29t1440	1496086996.49	adult	72.1615	26.1013	-330.3659	1113.9953	72.6995	67017.0669	211145.0773	3397925.5339	857.735	-0.0092527	319.856	0.027374	302.4358	0.037141	633.097	-0.46803	617.8758	221584	504.4088	-0.16866	586.158	-0.23711	11193700	0.32612	254.751	74.0137	72.9293	134.912	127.275	47219.3	100.234	0.634	117.6603	2590180
005	2017-05-29t1902	1496102742.38	adult	76.5354	30.4751	-325.9921	1072.8867	73.8775	65706.7487	207062.9391	3393589.7408	771.519	-0.13436	319.43	0.17991	299.9667	0.16965	646.09	-0.14754	635.8461	222255	509.9175	0.0069269	601.5445	-0.029173	10960300	0.29265	361.029	76.7385	74.779	159.624	154.6564	54910.8	108.4909	0.99418	142.3518	2633050
005	2017-05-29t2230	1496115200.56	adult	79.996	33.9357	-322.5315	1162.1132	76.998	68071.7788	214426.0336	3410155.9281	873.87	0.38542	304.432	0.17917	280.8984	0.10899	681.979	0.38235	669.1865	242785	512.9179	0.19001	636.1298	0.30917	10833500	0.29463	353.879	77.0369	75.2709	151.629	141.2184	53980	107.4044	0.89589	128.9176	2741430
005	2017-05-30t0239	1496130142.87	adult	84.1466	38.0864	-318.3808	1096.854	75.3882	63529.6671	200146.698	3177778.6577	781.085	0.23118	307.103	0.42703	286.381	0.38464	635.99	0.42661	622.5693	211785	483.4566	0.22764	585.4319	0.28744	10198900	0.14422	479.902	80.232	79.1929	142.96	130.6887	47605.8	106.7133	0.79529	122.5211	2664500
005	2017-05-30t0702	1496145911.76	adult	88.5269	42.4666	-314.0006	1118.4134	71.5329	67927.0752	214009.7568	3454089.9464	606.055	-0.44876	276.436	0.18636	265.7172	0.26604	497.833	-0.66864	490.6263	176731	400.6282	-0.22033	467.9346	-0.26901	9804890	0.079302	389.92	78.8484	77.5808	149.239	140.5379	52979.8	108.5131	0.80786	130.5759	2796670
005	2017-05-30t1030	1496158401.49	adult	91.9962	45.936	-310.5312	1113.9127	78.7733	69485.2751	219115.4135	3635435.1813	724.849	0.331	258.394	0.036382	237.2697	-0.089756	589.853	0.7543	580.2327	214117	460.0526	0.50628	548.0394	0.52647	9369620	-0.024538	855.308	68.3802	66.1282	158.621	145.4502	57579.5	101.7035	0.39067	128.4016	2479530
005	2017-05-30t1436	1496173155.31	adult	96.0945	50.0343	-306.4329	1042.9648	76.5142	67264.6796	212092.8333	3626056.229	764.496	0.75407	254.781	0.11518	237.5583	0.0421	523.132	0.24183	510.7577	183619	413.8299	0.26316	490.2276	0.27421	8934140	-0.12658	910.069	69.5686	68.0571	146.563	135.3718	51443.5	98.8712	0.16047	120.4549	2439490
005	2017-05-30t1830	1496187211.99	adult	99.9991	53.9389	-302.5283	1095.4965	75.0112	65650.3862	206851.5244	3376325.4582	701.41	0.50922	265.479	0.43224	245.9866	0.31273	519.06	0.50996	507.8475	178038	415.7692	0.45218	484.7396	0.39857	9101690	0.010653	362.093	87.3132	86.1313	149.473	142.4962	51269.3	117.023	1.0125	134.9056	2993440
005	2017-05-30t2230	1496201604.86	adult	103.9972	57.9369	-298.5303	1078.0961	76.6003	67493.1851	212706.6911	3570673.325	615.896	0.09491	257.347	0.4065	245.3069	0.41971	446.972	-0.30882	441.8433	157781	373.6272	0.14019	425.1465	0.0013889	9062200	0.068054	387.568	93.1658	88.9808	225.61	220.9448	79640.3	134.0121	1.7966	204.4465	3280740
005	2017-05-31t0230	1496216003.85	adult	107.9969	61.9367	-294.5306	1054.6658	76.8691	66148.4997	208506.8977	3499050.7676	645.106	0.41799	261.822	0.6257	248.6161	0.60928	476.171	0.45927	467.671	164279	386.7087	0.46907	445.7645	0.38324	9031560	0.12836	592.143	88.6972	86.4861	188.74	173.8546	65115.1	121.3814	1.056	154.5062	3059610
005	2017-05-31t0630	1496230402.82	adult	111.9966	65.9364	-290.5309	1017.5984	80.2975	65366.682	206146.7695	3531192.47	503.778	-0.47464	247.259	0.43037	237.4066	0.46446	427.503	-0.13674	422.1567	145779	358.5133	0.25405	405.2013	0.094869	8429800	-0.082183	359.703	91.1749	89.1665	163.05	156.6902	55600.1	125.4571	1.1701	147.6898	3108420
005	2017-05-31t1030	1496244802.76	adult	115.9966	69.9364	-286.5309	1033.5545	76.2254	65460.9002	206344.6932	3498666.5005	653.695	0.71846	265.23	0.9544	252.6147	0.93374	483.69	1.242	473.1139	165422	387.2215	0.82243	450.9984	0.8032	9056290	0.28231	573.973	90.0289	88.0429	173.731	162.1392	59416.1	125.361	1.0717	149.981	3074040
005	2017-05-31t1430	1496259207.79	adult	119.998	73.9378	-282.5295	1082.1807	74.7277	68283.1488	215222.4278	3605648.6662	522.608	-0.16782	240.853	0.49637	230.9279	0.50319	436.407	0.56779	430.3044	155797	353.224	0.47838	409.5242	0.45636	8579890	0.11476	399.157	87.0456	85.5915	160.607	153.4526	57336.6	121.4845	0.78572	142.8053	3100830
005	2017-05-31t1830	1496273602.76	adult	123.9966	77.9364	-278.5309	1102.2608	75.8235	69911.7296	220392.611	3708271.8575	578.752	0.33892	249.517	0.8052	236.8695	0.74004	443.004	1.0038	438.4744	161697	362.0433	0.76653	415.2409	0.68967	9099640	0.43005	512.324	92.1759	89.894	195.734	181.4735	71442.8	126.7441	0.95616	160.2391	3361560
005	2017-05-31t2230	1496288002.57	adult	127.9965	81.9363	-274.5309	1154.1365	75.7418	72176.8552	227387.8813	3800893.2398	726.182	1.5407	222.662	0.2188	212.4286	0.1745	412.826	0.56774	405.7388	155635	333.402	0.43541	386.5185	0.44028	8387450	0.12458	777.242	72.0326	70.2795	157.463	143.9086	59363.7	106.7244	-0.11108	131.2541	2713400
005	2017-06-01t0230	1496302401.81	adult	131.9963	85.9361	-270.5311	1054.8104	77.8551	69632.3573	219581.6255	3848744.9665	490.328	-0.20083	242.25	0.80411	231.6062	0.75562	413.561	0.82568	407.938	150122	342.6518	0.72763	389.9715	0.63164	8791990	0.37616	477.367	95.4304	93.2956	170.227	165.0823	61792.4	129.6955	0.92096	154.7343	3463460
005	2017-06-01t0630	1496316802.76	adult	135.9966	89.9364	-266.5309	1120.1858	80.4764	71436.8707	225114.2211	3842426.1127	617.132	0.8001	224.73	0.41258	216.6233	0.40263	405.008	0.83953	399.6147	151068	332.9295	0.67921	382.1067	0.64655	8371210	0.19847	562.608	81.2041	78.2296	197.092	183.8243	73515.3	123.0199	0.51606	161.6116	3024850
005	2017-06-01t1030	1496331201.73	adult	139.9963	93.9361	-262.5312	1135.6459	77.4175	68572.9997	215960.438	3588294.9558	497.848	-0.037987	240.535	0.90792	232.655	0.90594	402.142	0.97985	396.9054	143967	334.5071	0.83027	378.4066	0.71778	8608490	0.3547	374.933	98.0572	95.9273	173.443	169.2885	62092.6	133.368	0.92153	158.414	3509370
005	2017-06-01t1430	1496345611.53	adult	143.999	97.9388	-258.5284	1180.5078	75.5316	72749.6726	229172.9539	3813520.1397	468.11	-0.20515	239.175	0.93367	232.6362	0.95464	384.249	0.68536	379.2149	146015	325.2024	0.76352	365.413	0.62362	9080980	0.62722	384.069	100.685	98.3121	183.221	177.1816	69623.8	136.5789	0.98502	165.0216	3822790
005	2017-06-01t1830	1496360012.68	adult	147.9993	101.9391	-254.5281	1110.5457	78.8256	70168.4368	221060.6952	3775328.9897	512.787	0.13257	223.824	0.55745	219.032	0.60228	371.265	0.50172	366.0156	135883	310.0029	0.56124	350.521	0.47649	8190830	0.18964	371.147	91.7104	89.7587	174.806	170.2527	63978.9	131.0959	0.65021	158.9928	3356140
005	2017-06-01t2230	1496374403.07	adult	151.9967	105.9364	-250.5308	1181.455	80.918	73636.6615	231885.0238	3989167.3662	520.356	0.20203	233.979	0.89117	229.8243	0.95046	385.885	1.0529	379.8216	148566	321.047	0.87701	363.1831	0.7965	8995810	0.62317	476.305	98.8822	95.1116	220.143	211.7743	84755.1	155.0306	1.6454	193.315	3801720
005	2017-06-02t0230	1496388803.61	adult	155.9968	109.9366	-246.5306	1134.4143	73.5696	69241.7854	218168.443	3611815.9413	729.755	1.5006	239.649	1.0962	238.5905	1.2387	385.074	1.1646	378.5142	139397	322.521	0.99569	361.9307	0.86999	8666410	0.47005	932.169	96.7549	92.753	228.806	217.3478	82827.8	147.5492	1.2203	192.1837	3498950
005	2017-06-02t0630	1496403202.73	adult	159.9966	113.9364	-242.5309	1221.3481	75.5908	77179.8992	243173.2595	4109681.0287	514.881	0.18723	224.753	0.70633	220.2229	0.724	347.304	0.24048	342.3972	139964	300.2237	0.60926	330.8117	0.3939	9043400	0.67325	416.236	91.0674	85.3876	233.44	227.3862	94076.3	145.3164	1.034	210.1111	3664280
005	2017-06-02t1030	1496417602.91	adult	163.9966	117.9364	-238.5308	1080.7388	79.3273	68539.8818	216027.9895	3683536.9097	482.387	0.0058414	222.308	0.66661	217.6093	0.667	365.608	0.84223	357.9272	130888	303.6327	0.75071	343.0126	0.69109	7951280	0.13829	346.61	100.884	97.4767	201.381	194.8009	72094.5	146.182	0.98294	181.8979	3608310
005	2017-06-02t1430	1496432005.54	adult	167.9973	121.9371	-234.5301	1143.171	75.7788	71294.5592	224701.1358	3776487.9504	400.565	-0.43489	225.725	0.78961	221.7804	0.80629	347.343	0.41647	342.4944	129212	297.9351	0.6839	331.4309	0.53491	8394500	0.37013	385.166	103.823	100.6231	210.498	203.9833	78305.3	145.8136	0.87497	185.2958	3861060
005	2017-06-02t1854	1496447843.48	adult	172.3968	126.3366	-230.1307	1182.0425	78.1865	75226.7344	237014.5419	4045610.022	511.633	0.16352	225.189	0.79983	221.2053	0.80536	349.424	0.55246	344.7845	137324	295.1387	0.68399	330.8967	0.58955	8835750	0.59631	498.498	104.969	101.4048	222.242	213.565	87341.2	146.4832	0.80507	189.1685	4118670
005	2017-06-02t2230	1496460801.08	adult	175.9961	129.9359	-226.5313	1230.6624	76.3882	73815.5705	232501.0518	3805047.114	492.92	0.063754	221.111	0.69571	218.7097	0.73995	336.555	0.25603	330.5904	129910	284.6172	0.49251	318.7494	0.40023	8522280	0.45278	488.619	105.462	101.5388	219.431	211.7347	84700.6	153.4709	1.0088	192.4737	4064840
005	2017-06-03t0230	1496475202.53	adult	179.9965	133.9363	-222.5309	1237.7477	77.0116	73921.4552	232873.9027	3763453.5204	469.571	-0.053292	232.775	1.0593	228.6298	1.051	362.721	0.99556	356.5789	140373	303.9052	0.96435	341.417	0.88258	8987920	0.68307	465.31	110.777	105.8792	244.722	236.573	94707.4	162.6049	1.2812	214.8405	4277330
005	2017-06-03t0638	1496490115.71	adult	184.1391	138.0788	-218.3884	1205.1759	77.5545	75735.5749	238521.2168	4055852.8183	438.63	-0.19923	229.27	0.96844	224.9942	0.94807	362.441	1.0155	358.6846	143527	303.6969	0.99756	343.717	0.96715	9058460	0.72316	369.11	96.1158	92.776	197.581	190.9806	78242	139.9342	0.2871	174.7818	3797540
005	2017-06-03t1030	1496504001.07	adult	187.9961	141.9359	-214.5313	1222.362	77.2764	77157.4552	243163.348	4074112.9785	514.556	0.14419	222.306	0.76561	219.3543	0.77831	348.815	0.68007	342.9607	140573	289.2278	0.69091	327.2516	0.66486	8949140	0.67882	510.157	97.5736	93.884	208.95	202.7642	84206.7	144.9698	0.4006	186.6662	3927920
005	2017-06-03t1430	1496518401.66	adult	191.9963	145.9361	-210.5312	1165.9237	80.3925	76007.2904	239497.7161	4224008.8413	468.385	-0.067556	216.625	0.59906	214.0499	0.61672	323.114	0.032261	318.3025	128276	279.5107	0.48861	307.4355	0.29057	8580940	0.51635	364.049	103.247	99.2574	224.997	216.4852	89323.6	148.99	0.46923	196.2496	4089840
005	2017-06-03t1838	1496533320.97	adult	196.1405	150.0803	-206.3869	1215.1556	78.2538	76778.5287	241813.8218	4125773.9488	425.761	-0.25292	226.249	0.89799	223.4368	0.91111	345.743	0.60852	341.2238	138643	291.9541	0.79209	326.1118	0.67909	9060820	0.74393	358.287	101.757	97.3264	227.599	219.7344	91267.3	149.7348	0.4073	195.1173	4075160
005	2017-06-03t2230	1496547202.68	adult	199.9966	153.9363	-202.5309	1231.3567	78.4163	77021.011	242498.6974	4170515.6944	539.943	0.21957	217.442	0.62546	214.7346	0.63568	334.364	0.32626	327.8436	134414	279.6748	0.51122	315.4079	0.46682	8736380	0.60266	557.139	105.45	102.3197	216.018	206.5794	86839.3	147.4969	0.23993	187.412	4236790
005	2017-06-04t0245	1496562525.27	adult	204.2528	158.1926	-198.2746	1263.4278	77.9701	81015.9515	255163.2953	4403134.1948	428.412	-0.2439	223.141	0.80146	221.3329	0.84238	344.701	0.567	339.1224	145809	290.5331	0.77151	324.7671	0.66036	9426610	0.92038	362.146	110.799	106.4823	233.702	225.9243	98856.1	161.6438	0.66963	206.4862	4680690
005	2017-06-04t0641	1496576697.09	adult	208.1894	162.1292	-194.338	1260.4627	79.6373	82244.5817	259056.8461	4545132.5626	451.979	-0.15329	217.122	0.60832	215.0957	0.63871	344.86	0.55658	338.6563	147945	277.1523	0.45412	318.2369	0.52327	9306290	0.87103	523.924	104.44	99.6385	271.663	255.4711	116543	153.0753	0.27045	218.4123	4476520
005	2017-06-04t1030	1496590408.23	adult	211.9981	165.9379	-190.5294	1295.5379	80.5843	82938.1731	261244.8572	4576783.2717	586.148	0.36485	210.874	0.40504	208.0847	0.4073	329.453	0.17534	322.2626	142653	277.861	0.46624	309.867	0.34586	9117760	0.79203	676.259	105.407	102.8377	227.847	215.9675	98657.9	160.6166	0.45843	199.9172	4557570
005	2017-06-04t1430	1496604802.28	adult	215.9964	169.9362	-186.531	1171.346	76.0143	74307.2188	234167.2564	3956757.1445	567.735	0.27836	210.962	0.3979	209.5114	0.44411	327.135	0.10579	320.3785	126928	271.3359	0.30232	305.3077	0.24071	8177930	0.38306	555.89	105.215	100.8207	249.717	242.835	96890.2	158.5876	0.29729	211.9642	4078650
005	2017-06-04t1839	1496619787.16	adult	220.1589	174.0987	-182.3685	1241.3348	75.8157	76145.6485	239772.1287	3991034.7626	433.167	-0.24966	223.519	0.78553	221.3992	0.81918	340.661	0.3938	334.5011	135583	283.1633	0.57115	317.3299	0.47194	8883080	0.70157	387.337	111.421	106.9721	256.289	244.1964	102003	161.8251	0.31857	213.0012	4428100
005	2017-06-04t2230	1496633604.01	adult	223.9969	177.9367	-178.5305	1224.9136	78.1865	77827.1581	245087.4381	4236368.5081	440.679	-0.23389	215.912	0.53217	212.4817	0.51979	356.483	0.72746	350.7432	145088	286.9385	0.6455	331.2415	0.73598	8766440	0.65819	420.062	104.769	99.0378	269.051	259.1619	109504	162.3876	0.25199	224.2255	4253840
005	2017-06-05t0230	1496648002.33	adult	227.9965	181.9362	-174.531	1262.4924	76.9749	80054.2605	252183.8384	4283659.0218	447.932	-0.22036	212.801	0.42153	210.9844	0.46075	324.132	-0.025675	319.8921	135487	272.6335	0.29512	306.4045	0.21688	8883380	0.71826	459.566	104.087	100.0375	229.567	220.0638	95958.9	153.9007	-0.11706	197.9068	4345100
005	2017-06-05t0639	1496662986.04	adult	232.1586	186.0984	-170.3688	1293.5575	79.6684	83652.0578	263438.1216	4591239.8774	551.934	0.15355	220.984	0.66976	219.5738	0.72914	336.953	0.23497	330.1295	147248	276.7067	0.37778	312.6325	0.32619	9638670	1.0573	463.591	110.07	105.5524	252.888	243.0046	110512	159.8795	0.0004702	213.397	4800910
005	2017-06-05t1030	1496676804.35	adult	235.997	189.9368	-166.5304	1272.1039	78.0908	78992.6258	248695.9968	4206511.4053	515.448	0.0029926	206.881	0.2173	204.5147	0.23729	329.767	0.057737	323.1001	136194	270.2848	0.2192	305.8101	0.17812	8525980	0.58481	659.098	100.808	96.4848	241.106	230.5961	99576.7	152.8957	-0.29473	205.6992	4154510
005	2017-06-05t1430	1496691212.9	adult	239.9994	193.9392	-162.5281	1280.2194	80.8079	84999.8213	267733.9972	4774465.6849	486.233	-0.12013	213.533	0.42357	210.431	0.42578	364.408	0.78978	358.5838	161433	284.3978	0.54025	338.7673	0.82145	9456100	1.0002	474.597	106.829	100.7497	285.713	278.8287	126571	167.4162	0.1041	249.8209	4730820
005	2017-06-05t1840	1496706218.09	adult	244.1675	198.1073	-158.3599	1255.5448	81.7848	82093.5716	258560.4915	4579715.5878	479.896	-0.15749	206.966	0.21741	205.0623	0.25438	334.66	0.13586	325.5501	143235	266.9866	0.13587	304.983	0.14821	8852550	0.75107	484.571	104.047	99.4052	253.152	239.6158	108349	154.9486	-0.35085	213.4701	4450410
005	2017-06-05t2244	1496720863.47	adult	248.2357	202.1754	-154.2918	1293.1326	79.7915	84015.1867	264553.4582	4640662.5455	537.673	0.041304	225.248	0.78044	224.0368	0.85233	345.486	0.35419	336.6944	151323	284.4586	0.53144	320.4899	0.44487	9866070	1.2002	576.144	106.335	101.948	248.703	234.7623	108932	159.2718	-0.27254	208.6264	4657580
005	2017-06-06t0230	1496734404.99	adult	251.9972	205.937	-150.5303	1280.7909	83.4537	82602.3227	260214.2424	4573170.0864	648.08	0.43183	213.186	0.41067	209.2975	0.39131	358.004	0.61006	347.7146	154300	284.5874	0.53294	327.7462	0.58112	9179360	0.91388	620.723	100.161	94.6257	262.548	249.4183	113158	161.7219	-0.24275	220.8572	4312740
005	2017-06-06t0640	1496749419.56	adult	256.1679	210.1077	-146.3595	1314.8653	81.4977	84010.5809	264515.0777	4600784.6654	477.922	-0.20595	207.688	0.24701	205.6971	0.28346	331.728	0.050524	321.6927	145629	268.2186	0.16676	304.7624	0.13786	9099000	0.88967	426.223	103.181	98.4707	240.088	229.9121	105399	155.8607	-0.46203	207.5362	4520450
005	2017-06-06t1030	1496763208.23	adult	259.9981	213.9379	-142.5294	1262.8053	82.0926	82053.8866	258365.6226	4605782.0113	451.965	-0.31462	205.953	0.19749	203.0631	0.206	335.402	0.12249	330.2822	143552	269.0816	0.18669	307.8066	0.19354	8814600	0.77609	380.512	104.061	98.8474	256.589	246.4192	109820	157.4257	-0.45558	216.5469	4453700
005	2017-06-06t1430	1496777605.23	adult	263.9973	217.937	-138.5302	1291.6888	82.4224	85324.9647	268725.9321	4803746.6091	1158.08	2.2406	203.676	0.13418	200.7826	0.14181	337.451	0.15898	326.5244	150166	264.3506	0.08497	306.15	0.16135	9060510	0.89092	1400.19	105.58	99.6388	262.387	247.9452	116762	163.133	-0.32877	221.235	4696740
005	2017-06-06t1840	1496792648.25	adult	268.1759	222.1157	-134.3516	1318.1522	81.4484	84595.4465	266395.8383	4694133.0463	449.181	-0.35888	213.358	0.42054	210.2753	0.42892	354.202	0.50169	347.1209	156203	283.9887	0.51472	327.3866	0.55562	9407380	1.0495	387.589	111.663	106.1504	270.051	259.2295	119092	175.5495	-0.016804	234.6885	4923460
005	2017-06-06t2232	1496806556.93	adult	272.0394	225.9792	-130.488	1254.9187	82.031	81742.3781	257465.0626	4609714.8447	553.027	0.0024975	216.241	0.50457	213.3228	0.52006	362.659	0.67369	353.2339	154855	286.6017	0.56994	332.9076	0.65378	9213180	0.97426	573.217	117.393	111.1613	292.629	280.9778	124953	185.4395	0.21895	247.6238	5001640
005	2017-06-07t0230	1496820805.29	adult	275.9973	229.9371	-126.5302	769.96	84.8416	47885.9624	152092.8431	2475717.7858	445.695	-0.40858	194.699	-0.11716	193.7838	-0.054627	289.425	-0.85727	281.3924	72356.3	244.2726	-0.34647	268.9696	-0.53263	4862990	-0.90117	523.423	103.682	99.4558	232.138	214.9509	58034.4	150.5893	-0.79426	193.0559	2589660
005	2017-06-07t0640	1496835815.84	adult	280.1669	234.1067	-122.3606	1272.7788	81.7412	82739.212	260909.2679	4601209.8899	448.18	-0.42181	199.947	0.035523	197.3016	0.050661	328.599	-0.046098	319.5778	141955	257.7903	-0.054998	298.5809	0.012238	8625510	0.7369	459.735	106.902	100.9303	266.56	250.5917	115154	165.5851	-0.41698	223.3673	4611660
005	2017-06-07t1032	1496849755.1	adult	284.0389	237.9787	-118.4886	1336.3993	81.7563	87289.3232	274850.593	4856337.9249	567.681	-0.0047276	202.975	0.12274	200.5974	0.14792	335.793	0.10012	329.27	153122	260.6432	0.0046737	303.979	0.10842	9239220	1.0124	601.609	111.004	104.7454	289.49	276.3161	132008	171.7651	-0.28454	240.2901	5052790
005	2017-06-07t1430	1496864015.41	adult	288.0001	241.9399	-114.5274	1227.7314	81.4046	80986.1788	255062.4245	4583880.4311	451.877	-0.4529	187.787	-0.31495	185.0264	-0.30847	316.124	-0.32299	308.6138	133721	240.3938	-0.43819	284.8359	-0.25191	7926130	0.44649	504.005	97.5775	90.5119	275.756	261.5429	116645	156.9357	-0.73296	227.1927	4118550
005	2017-06-07t1850	1496879627.2	adult	292.3367	246.2765	-110.1907	1379.2808	83.5885	89878.4007	283123.9672	4975520.9871	497.277	-0.31041	201.453	0.076973	197.4974	0.056288	341.544	0.21244	332.5953	160184	267.1387	0.13894	314.5406	0.29538	9441700	1.1204	669.977	106.433	98.7906	275.248	260.0937	129091	175.3912	-0.26853	240.3015	4988290
005	2017-06-07t2252	1496894139.84	adult	296.368	250.3078	-106.1595	1253.7261	82.5602	83060.6931	261614.1721	4689890.6119	536.659	-0.1873	199.667	0.023857	195.2826	-0.0097185	337.618	0.12256	329.5052	146189	263.4949	0.055223	309.6386	0.19869	8641780	0.77612	466.697	104.905	97.0754	269.821	258.8784	116833	171.6564	-0.41231	234.686	4540390
005	2017-06-08t0230	1496907205.27	adult	299.9973	253.9371	-102.5302	1296.607	82.9304	85168.5562	268236.6026	4788290.6767	726.399	0.49869	208.107	0.26628	205.1002	0.27786	361.902	0.6476	354.2204	160685	270.2956	0.2007	322.1206	0.42886	9236210	1.0472	795.903	112.736	106.5373	303.896	292.7185	134930	178.6328	-0.25717	250.8971	5003470
005	2017-06-08t0634	1496921868.1	adult	304.0703	258.0101	-98.4572	1319.6006	81.8821	85446.2283	269012.5835	4762880.3741	811.605	0.79693	202	0.088108	198.9018	0.094663	331.003	-0.034951	319.0053	147627	258.5379	-0.062821	296.4434	-0.06121	8999320	0.95051	898.199	109.716	103.0602	273.889	258.9052	122155	175.0796	-0.39639	231.0475	4887960
005	2017-06-08t1039	1496936566.67	adult	308.1532	262.093	-94.3742	1282.0969	82.0433	83176.2552	262010.8861	4658390.0553	502.613	-0.38004	198.788	-0.0065653	195.5465	-0.0050643	324.972	-0.17721	316.1295	141038	254.9439	-0.14747	296.0153	-0.075921	8618240	0.78808	574.651	110.331	103.5528	276.203	265.0559	119872	174.9258	-0.44197	234.7759	4783290
005	2017-06-08t1430	1496950407.21	adult	311.9978	265.9376	-90.5296	1284.6992	81.9313	83363.33	262482.3005	4716870.0805	819.051	0.78837	197.071	-0.057793	192.998	-0.080943	335.423	0.049208	324.9317	145909	254.9478	-0.15216	300.4537	0.0027142	8561370	0.76978	1051.37	108.215	100.3119	294.29	272.8975	128016	175.9953	-0.45119	241.7449	4701180
005	2017-06-08t1835	1496965117.57	adult	316.084	270.0238	-86.4434	1316.648	81.39	86093.8663	271124.6297	4864378.317	1242.21	2.3665	199.129	0.00084736	194.4682	-0.038095	334.204	0.014565	323.1205	150058	261.4588	-0.011447	304.625	0.076777	8937520	0.94806	1546.82	109.601	101.2401	290.819	279.8277	130578	181.7975	-0.33204	246.558	4919230
005	2017-06-08t2238	1496979711.96	adult	320.138	274.0778	-82.3894	1272.3296	82.034	83208.1373	262099.1016	4658386.4757	1143.14	1.9782	197.379	-0.051044	193.4142	-0.069512	327.386	-0.14929	318.4591	142085	255.7196	-0.14421	297.2725	-0.070059	8561900	0.78551	1453.29	106.981	99.0301	277.325	263.9923	120359	175.7591	-0.53874	236.805	4640630
005	2017-06-09t0230	1496993611.65	adult	323.999	277.9388	-78.5284	1278.6247	82.8566	85358.2909	269175.1742	4812484.9528	721.438	0.3624	205.964	0.19849	201.3936	0.16618	350.576	0.38079	341.0032	156006	274.1748	0.26728	324.022	0.44128	9157580	1.0657	940.416	115.163	106.5908	306.65	287.1964	136459	197.2544	0.015941	265.0351	5120370
005	2017-06-09t0630	1497008004.1	adult	327.9969	281.9367	-74.5305	1358.7922	81.287	84374.7615	265589.2016	4576950.2796	880.346	0.94838	201.911	0.079875	197.5626	0.053092	345.878	0.26762	336.5799	152532	264.0813	0.036698	315.7126	0.27664	8887510	0.95059	1100.43	111.932	103.2414	300.84	289.0501	132670	184.688	-0.36956	258.0924	4926900
005	2017-06-09t1039	1497022959.02	adult	332.1511	286.0909	-70.3764	759.3209	94.306	55683.1055	176495.5443	3466067.4139	668.852	0.12072	206.087	0.2014	201.9168	0.18201	351.495	0.39692	341.4624	101934	265.8223	0.072874	313.9166	0.23752	5964790	-0.39264	839.243	116.094	107.0665	300.502	286.3911	87145.6	191.5296	-0.22133	255.0424	3360100
005	2017-06-09t1450	1497038016.66	adult	336.3338	290.2736	-66.1937	1337.9152	85.2999	89947.829	283477.9063	5076099.2274	887.44	0.93837	209.698	0.30667	204.3028	0.25285	360.963	0.6222	352.4727	169291	277.3313	0.33167	331.8477	0.58377	9827300	1.4058	999.009	117.814	108.6938	314.636	297.4598	147564	198.4239	-0.07177	269.2421	5521260
005	2017-06-09t1909	1497053536.6	adult	340.6449	294.5846	-61.8826	1206.5064	83.5805	84304.2613	265743.4956	4940123.4742	773.799	0.4809	211.87	0.37007	207.2899	0.34152	371.787	0.88667	360.9555	163215	276.8018	0.31749	334.7024	0.637	9295570	1.169	858.646	117.281	109.3291	328.994	315.5482	144429	193.035	-0.26148	272.529	5145580
005	2017-06-09t2346	1497070209.64	adult	345.2763	299.216	-57.2512	1208.7646	83.8118	80701.3645	254326.7925	4553165.0017	440.538	-0.83224	207.932	0.25499	204.7766	0.26774	330.735	-0.1234	323.9898	139239	267.8035	0.10894	309.449	0.13647	8737910	0.918	475.801	116.448	109.1067	289.977	280.363	122080	189.5168	-0.4024	254.7143	4893480
005	2017-06-10t0234	1497080260.67	adult	348.0682	302.008	-54.4592	1187.3359	84.446	80651.5431	254120.6033	4677399.1247	619.441	-0.15509	228.53	0.85744	224.8139	0.86014	362.036	0.65187	351.8932	152417	297.2242	0.78356	335.8073	0.65473	9600560	1.3316	736.68	129.893	121.5563	302.496	291.9204	127351	212.7577	0.21068	269.349	5456810
005	2017-06-10t0653	1497095775.58	adult	352.3779	306.3177	-50.1495	1198.0138	83.7023	81365.34	256462.5503	4663059.5878	645.96	-0.075909	225.83	0.7789	222.5912	0.79502	361.021	0.62837	350.7513	153073	290.2891	0.62344	333.3985	0.60475	9572720	1.3302	635.827	127.174	119.1738	301.581	289.6689	127871	207.0029	0.011556	265.5783	5390770
005	2017-06-10t1131	1497112463.08	adult	357.0133	310.9531	-45.5141	1108.5706	82.6155	76551.0496	241412.88	4430962.4001	521.015	-0.59112	218.487	0.56425	214.6779	0.56169	350.518	0.36018	343.2081	139857	284.3953	0.48605	325.5453	0.44547	8706470	0.92851	516.326	122.866	114.771	293.135	286.711	116961	204.3148	-0.1061	260.068	4896070
005	2017-06-10t1430	1497123204.79	adult	359.9971	313.9369	-42.5303	1161.1054	82.8478	80796.3477	254837.058	4685046.8176	582.831	-0.36669	224.094	0.72892	220.3415	0.72961	363.963	0.70941	352.4019	153228	294.592	0.72263	336.3478	0.65996	9426730	1.2813	622.56	128.927	120.3123	310.6	298.0067	130763	215.4893	0.17353	271.2603	5423430
005	2017-06-10t1837	1497138021.2	adult	364.1128	318.0526	-38.4146	1102.468	87.6089	73870.0954	232802.7531	4288299.1158	519.755	-0.64016	215.204	0.46829	211.2753	0.46179	342.706	0.1503	336.8004	131942	280.1666	0.38516	319.9436	0.3276	8282780	0.73935	596.661	123.369	114.4958	291.008	282.0794	112038	208.2959	-0.063144	261.5297	4748240
005	2017-06-10t2319	1497154985.12	adult	368.825	322.7648	-33.7024	1165.605	82.7518	80494.4698	253815.2507	4658486.3117	568.038	-0.47866	220.471	0.62344	216.7833	0.6255	358.423	0.56937	350.2103	150538	289.6215	0.6058	331.8498	0.56513	9244140	1.2169	622.137	126.601	117.6168	302.647	290.5887	127112	213.1456	0.026457	269.4248	5308260
005	2017-06-11t0230	1497166404.76	adult	371.9971	325.9369	-30.5303	1163.988	84.7138	78081.2733	245996.1736	4507202.2878	683.362	-0.039617	218.306	0.5599	214.1376	0.54739	356.635	0.52234	348.0511	145150	287.5351	0.55609	328.0674	0.48637	8883100	1.0487	736.736	127.548	118.4939	308.724	296.92	125650	216.2559	0.082705	273.0976	5190050
005	2017-06-11t0631	1497180883.6	adult	376.019	329.9588	-26.5084	1140.2815	83.9413	79246.1736	249844.143	4636034.7861	676.364	-0.090942	220.63	0.62877	216.754	0.62553	359.786	0.61235	350.606	148592	290.099	0.61629	332.9491	0.58396	9097000	1.1641	672.868	128.029	118.8256	310.953	301.4177	128424	215.9124	0.035727	275.9499	5278880
005	2017-06-11t1139	1497199381.2	adult	381.1573	335.097	-21.3702	1129.5082	83.9749	78753.7118	248341.1304	4615025.4801	563.536	-0.57503	221.564	0.6569	217.786	0.65689	364.017	0.739	354.6818	149611	290.3385	0.6215	336.4204	0.65334	9086350	1.1727	634.306	131.173	121.8398	317.95	305.8187	130677	221.2312	0.13516	282.3614	5379410
005	2017-06-11t1510	1497212013.37	adult	384.6662	338.606	-17.8613	1127.6569	83.9187	79004.0098	249183.1718	4633338.8018	687.933	-0.09582	222.56	0.68685	218.8655	0.68955	362.889	0.71243	353.2967	149510	292.4406	0.67184	336.8237	0.66051	9152360	1.2153	772.723	131.776	122.4685	316.823	308.4865	130531	222.0013	0.12395	281.8739	5419010
005	2017-06-11t1910	1497226438.03	adult	388.673	342.6128	-13.8544	1149.8327	84.7862	80654.8245	254346.5199	4747805.4365	663.142	-0.22057	220.829	0.63577	217.0696	0.63641	361.85	0.68868	352.6005	151977	291.1823	0.64125	334.9733	0.62036	9271300	1.2867	756.505	130.043	120.6353	312.581	303.1842	131284	220.7548	0.052	281.1721	5459720
005	2017-06-11t2324	1497241634.51	adult	392.8943	346.8341	-9.6332	1123.714	84.6522	78365.4695	247142.7893	4593138.3131	677.099	-0.19	222.906	0.69822	219.19	0.70046	364.413	0.77508	356.0439	148681	293.6054	0.70026	337.2793	0.66747	9090120	1.2074	795.045	133.237	124.0516	319.915	308.9828	130525	224.7031	0.12271	283.5254	5433390
005	2017-06-12t0254	1497254259.22	adult	396.4011	350.3409	-6.1263	1116.9	85.2197	79304.4904	250291.6222	4675451.2043	585.217	-0.58828	222.067	0.67352	218.5496	0.68172	364.394	0.78349	356.1115	150495	291.7142	0.65384	336.2741	0.64501	9164280	1.2555	599.192	132.573	123.2921	319.307	308.4771	131874	225.3923	0.10932	285.9107	5471030
005	2017-06-12t0655	1497268715.65	adult	400.4168	354.3566	-2.1106	1111.8949	85.138	77685.7744	244954.0764	4581431.2012	532.067	-0.83449	222.616	0.69048	219.1453	0.70021	361.298	0.69517	352.9305	146326	291.692	0.65313	335.8991	0.63559	9004130	1.1851	659.624	132.383	123.2495	318.454	308.848	128974	224.5269	0.04749	286.367	5354510
005	2017-06-12t1108	1497283912.14	dead	404.6381	358.5779	2.1106	1059.6345	85.022	74390.4084	234685.4426	4393048.942	610.089	-0.54182	225.364	0.77409	221.6964	0.77802	364.814	0.82242	357.6576	141548	294.8095	0.73107	338.2604	0.68539	8728110	1.0537	582.994	136.491	126.886	330.646	319.716	128291	231.2128	0.19611	293.4217	5286170
006	2017-05-26t1430	1495827230.73	larva	0	-74.3483	-125.9965	398.6574	51.2642	13498.3333	42778.6211	409257.2881	381.543	0.03673	192.006	0.26435	183.5444	0.22377	321.067	-1.2349	318.988	23116.8	269.4778	0.10946	304.527	0.039154	1375730	0.84233	394.353	122.486	102.9012	319.201	314.5699	22982.5	244.0865	4.3954	300.5495	877612
006	2017-05-26t1902	1495843533.81	larva	4.5286	-69.8196	-121.4678	383.2891	47.1239	12480.7985	39533.0567	360757.2901	396.169	-0.061889	194.562	0.15558	184.7584	0.11694	327.135	-1.2549	321.4391	21918	277.8032	0.0039909	310.9505	-0.070251	1292080	0.30864	384.662	123.544	104.3286	309.605	305.4127	20743.6	240.1605	4.3543	287.3901	820457
006	2017-05-26t2230	1495856015.98	larva	7.9959	-66.3524	-118.0006	387.117	49.6691	12914.8765	40971.9858	386427.8484	380.52	-0.18049	199.763	0.093053	190.1547	0.061896	337.029	-1.2597	332.8207	23255	284.9675	-0.069373	319.7757	-0.14023	1373570	0.036101	389.747	124.89	107.2527	306.497	300.6696	21148.3	237.0595	4.3236	285.3663	858740
006	2017-05-27t0237	1495870876.59	larva	12.1238	-62.2244	-113.8726	390.3579	51.9133	13273.8474	42092.1375	406819.6198	406.232	-0.23797	202.849	0.0072873	192.5444	-0.020169	344.993	-1.2707	338.6469	24494.5	287.1403	-0.16988	323.755	-0.23367	1429880	-0.25819	383.148	127.66	109.8398	314.922	309.593	22359.4	242.1281	4.4866	291.6567	899876
006	2017-05-27t0702	1495886756.97	larva	16.5351	-57.8132	-109.4614	400.2305	54.2021	14207.9553	45068.4567	454663.4092	433.25	-0.29462	203.961	-0.09105	194.1228	-0.10872	348.433	-1.2903	344.401	26480.9	290.1281	-0.26965	328.1675	-0.32784	1538480	-0.51222	407.54	127.941	110.1494	314.736	308.789	23919.9	241.4998	4.5385	293.1988	965056
006	2017-05-27t1030	1495899215.52	larva	19.9958	-54.3525	-106.0007	405.0831	56.363	14912.9242	47353.4331	491681.0163	403.162	-0.42871	206.265	-0.15808	196.3902	-0.17038	352.127	-1.3028	345.9039	27818	295.0528	-0.33688	332.849	-0.39571	1628870	-0.68797	400.95	129.611	112.7886	318.408	310.4957	25154.2	239.7753	4.5559	297.5022	1023540
006	2017-05-27t1438	1495914095.63	larva	24.1291	-50.2191	-101.8673	434.5753	42.5169	14884.4325	47045.8189	428803.2835	1132.71	0.81897	386.788	0.72243	402.3989	0.8665	1024.77	0.078755	1019.9361	81981.9	686.2917	0.74496	940.4161	0.97175	3061810	-0.4171	230.829	61.0092	60.2779	108.652	102.6052	8692.2	83.5388	0.73443	96.7927	482949
006	2017-05-27t1902	1495929922.21	larva	28.5254	-45.8229	-97.471	616.0386	66.5667	24910.6678	78880.0131	924686.8456	864.561	0.24037	315.805	0.25275	247.8615	-0.06239	712.469	-0.56337	699.3186	94045.9	597.8214	0.39215	674.1408	0.24816	4158520	-0.28895	372.789	107.385	90.7466	310.531	306.2213	40990.1	221.0362	4.2376	288.1426	1414040
006	2017-05-27t2230	1495942416.47	larva	31.996	-42.3522	-94.0004	614.5372	47.7214	22002.1483	69336.0009	686141.35	2032.8	2.3774	638.789	1.9863	639.9885	2.0881	1719.95	1.7416	1707.8411	201234	1014.6272	1.6109	1551.3487	2.3475	7452750	0.60377	409.143	68.5087	67.2864	137.695	124.0502	16110.3	92.7244	0.83742	111.1825	799291
006	2017-05-28t0237	1495957281.36	larva	36.1252	-38.2231	-89.8713	738.3396	55.1876	31589.5096	99540.7771	1154399.0592	1829.3	1.9396	703.355	2.305	659.098	2.1606	1617.38	1.6292	1606.7623	270103	1351.3093	2.6033	1541.3659	2.2774	11707300	1.722	715.823	68.8347	67.3851	142.801	127.2962	23847.7	94.9379	0.82721	116.3902	1145750
006	2017-05-28t0702	1495973124.01	larva	40.5259	-33.8224	-85.4705	859.3195	54.1515	37633.4616	118543.8354	1389183.7634	1428.7	1.1006	512.48	1.1497	484.7993	1.0905	1205.66	0.72932	1189.0028	239927	942.9819	1.2539	1131.4289	1.1826	10156800	0.97236	283.887	59.0552	58.0015	116.077	107.7993	23099.4	83.8532	0.41609	99.5609	1170410
006	2017-05-28t1030	1495985616.1	larva	43.9959	-30.3523	-82.0005	811.2547	57.1419	37449.2981	118000.2182	1476454.3852	939.558	0.080385	389.165	0.36446	366.6582	0.3281	807.661	-0.25871	793.5261	159109	648.9786	0.24984	758.7597	0.1664	7665000	0.02484	226.732	72.0002	71.1318	124.965	117.084	24618.1	95.7419	0.70504	110.4534	1418120
006	2017-05-28t1437	1496000477.4	larva	48.1241	-26.2242	-77.8724	809.7222	81.3642	47876.2208	151422.1575	2385662.6996	1265.69	0.6391	379.524	0.2197	326.0512	-0.0013476	1052.41	0.47435	1046.0994	264156	764.7478	0.53813	962.424	0.61196	9493400	0.36104	385.547	96.96	84.0755	297.819	292.9413	74752.5	195.7959	3.978	269.2083	2425360
006	2017-05-28t1901	1496016315.9	larva	52.5237	-21.8246	-73.4728	837.776	53.999	36603.1918	115312.7493	1357106.9352	1102.16	0.23274	329.504	-0.17178	287.0761	-0.32888	887.437	0.061568	877.3044	171275	653.0586	0.089916	820.0187	0.16049	6349860	-0.77028	413.914	65.6268	64.1678	140.235	130.1741	27065.4	93.732	0.47235	115.1882	1264690
006	2017-05-28t2230	1496028813.28	larva	55.9952	-18.3531	-70.0013	1094.7481	57.0667	48503.7136	153403.5283	1749029.5841	677.313	-0.6497	272.058	-0.55045	262.1626	-0.5081	544.281	-1.0206	534.6869	139336	400.8008	-0.76808	484.7246	-0.75223	6948900	-0.71729	428.043	94.5389	82.7606	309.108	302.0829	79131.6	189.3623	4.2049	276.7309	2414710
006	2017-05-29t0237	1496043652.57	larva	60.1172	-14.2311	-65.8793	1089.0547	55.6857	46631.8179	147002.9503	1686806.7574	725.005	-0.54328	266.236	-0.58191	248.3749	-0.59143	618.918	-0.76975	611.0204	152254	457.0155	-0.56508	574.8907	-0.48843	6545420	-0.93746	453.045	75.3089	72.6278	154.386	147.9168	37979	116.4673	1.3713	139.8169	1851470
006	2017-05-29t0701	1496059517.91	larva	64.5242	-9.824	-61.4722	809.8914	60.418	38514.6289	121426.8943	1544635.5745	1004.64	0.1536	277.965	-0.46192	237.7454	-0.6358	709.33	-0.3745	697.2136	143994	536.0431	-0.21735	657.8076	-0.17837	5623780	-1.2872	238.092	72.0387	71.591	127.381	121.5133	25858.3	98.9485	0.61263	113.8469	1457490
006	2017-05-29t1030	1496072013.71	larva	67.9953	-6.353	-58.0012	788.7534	55.3287	36013.188	113543.7587	1373859.7899	967.986	0.15529	265.093	-0.5166	249.1424	-0.51306	555.227	-0.98533	544.7865	105493	435.2424	-0.55976	524.0199	-0.54759	5023240	-1.5321	726.529	71.4136	70.0449	152.51	134.476	28976.8	98.9928	0.6043	118.7895	1353220
006	2017-05-29t1440	1496087011.47	larva	72.1613	-2.1869	-53.8351	751.1393	57.2618	35269.4928	111258.6363	1381052.6063	566.458	-0.84316	253.234	-0.55416	240.4732	-0.52743	503.857	-1.1564	498.5195	93717.4	410.4754	-0.59957	478.6837	-0.64026	4691910	-1.6965	405.125	72.2271	71.5477	130.702	122.4857	24310.6	99.1632	0.58115	114.4271	1338220
006	2017-05-29t1902	1496102757.49	adult	76.5352	2.1869	-49.4612	468.8259	63.7823	24566.5727	78080.6049	1075012.2863	1017.23	0.67274	285.52	-0.15849	254.3806	-0.30821	659.191	-0.061219	645.3843	85035.7	501.4536	-0.037464	603.6885	-0.019933	3679790	-2.0737	325	75.9981	74.5626	152.673	140.8654	19694.9	103.4005	0.73802	124.3204	979464
006	2017-05-29t2230	1496115215.56	adult	79.9958	5.6475	-46.0007	785.5598	55.2798	35595.8838	112203.6462	1358611.1578	512.559	-0.987	260.421	-0.3263	252.4324	-0.23672	440.317	-1.4872	434.2536	82779.6	369.4478	-0.67932	420.4126	-0.77173	4877420	-1.7241	359.378	79.2751	78.0867	148.003	136.1388	27824.5	106.3486	0.84215	124.4817	1484740
006	2017-05-30t0239	1496130157.99	adult	84.1465	9.7982	-41.85	768.9765	55.3981	34449.6009	108593.4046	1301406.1029	678.827	-0.229	265.79	-0.13246	253.7488	-0.085136	500.485	-0.88222	488.7374	91088.2	383.9653	-0.49464	450.4119	-0.52669	4817970	-1.7811	460.257	77.548	76.1782	150.424	137.1269	27377.2	105.2457	0.71997	125.6294	1405710
006	2017-05-30t0702	1496145926.63	adult	88.5266	14.1784	-37.4698	703.2008	53.2792	30708.3985	96844.1265	1130632.4137	599.472	-0.48267	267.961	0.055193	257.8886	0.13724	499.681	-0.64698	494.2914	80948.4	393.7947	-0.27859	460.7655	-0.31981	4338560	-1.9845	339.61	79.2638	78.0278	150.203	136.9323	24332.8	108.0016	0.78149	126.9365	1283360
006	2017-05-30t1030	1496158416.48	adult	91.996	17.6478	-34.0004	667.2943	53.8084	28326.2981	89338.3511	1024695.0868	661.624	-0.026228	274.093	0.30274	262.6674	0.36678	530.947	-0.0040274	523.7473	79642.1	413.9491	0.062496	504.8674	0.18108	4096320	-2.1046	413.188	78.4586	76.9792	160.441	146.4072	24066.2	108.1442	0.72354	131.0829	1172560
006	2017-05-30t1436	1496173170.43	adult	96.0944	21.7461	-29.9021	654.7208	53.2969	28453.345	89773.4315	1047021.5856	562.729	-0.46895	266.633	0.33083	258.8955	0.45199	458.835	-0.6598	451.4829	68825.2	381.8369	-0.075929	432.7878	-0.23212	3993630	-2.1641	357.551	80.0125	78.3932	162.423	148.7257	24363.4	110.588	0.76633	134.781	1198430
006	2017-05-30t1830	1496187227.57	adult	99.9991	25.6509	-25.9973	659.7403	50.8862	27029.6716	85198.4296	955250.4637	528.941	-0.58279	262.762	0.3805	254.49	0.48344	449.168	-0.53824	443.4672	64231	374.1094	-0.016871	427.596	-0.13706	3751190	-2.2689	436.913	82.1016	80.7503	157.378	143.6603	22505.1	111.3753	0.72129	132.7613	1172080
006	2017-05-30t2230	1496201620.29	adult	103.9971	29.6488	-21.9994	555.4919	58.2089	25813.9014	81665.7562	1010079.3094	701.343	0.6616	266.044	0.58047	255.5889	0.63625	508.408	0.67777	494.3154	69143.5	385.8405	0.2871	461.4266	0.36521	3611550	-2.3357	463.37	82.7768	81.325	161.238	149.151	21928.4	111.4371	0.6369	134.0244	1123690
006	2017-05-31t0230	1496216019.09	adult	107.9968	33.6485	-17.9997	519.8344	56.4273	23955.6121	75833.7617	930207.5573	628.337	0.30205	265.79	0.70889	252.4486	0.69378	500.021	0.87075	490.6523	63502.7	393.0188	0.54984	467.8013	0.61884	3351880	-2.4549	478.148	83.7196	82.0901	164.363	148.9203	20874	113.8403	0.67082	134.9628	1055790
006	2017-05-31t0630	1496230418	adult	111.9965	37.6482	-14	506.3609	54.7918	22329.8569	70674.1826	823845.4468	672.18	0.73117	271.394	0.95896	258.1486	0.94168	525.543	1.6836	514.6716	62014	401.2487	0.83436	482.5011	0.97323	3190500	-2.5302	525.5	84.9564	83.3394	165.096	150.5723	19481.4	115.3192	0.65614	137.6419	998747
006	2017-05-31t1030	1496244817.88	adult	115.9964	41.6482	-10	493.9408	53.3704	21693.2301	68647.3698	803866.2117	573.033	0.12186	278.291	1.2535	275.6977	1.4882	468.539	0.93887	454.9966	53882	382.1157	0.74866	434.4633	0.60283	3181420	-2.5352	450.092	86.8797	85.2132	165.248	149.4812	19003.5	116.8691	0.64449	138.9485	993209
006	2017-05-31t1430	1496259223.36	adult	119.998	45.6497	-5.9985	495.0035	52.8445	21220.5321	67114.3255	764966.1093	549.877	0.038399	277.711	1.3749	275.1229	1.6057	452.14	0.90501	445.784	50639.7	375.2907	0.81605	426.4111	0.67365	3106750	-2.5689	438.738	86.8566	85.104	163.544	148.6293	18316.9	117.1748	0.57085	138.7143	971665
006	2017-05-31t1830	1496273618.01	adult	123.9965	49.6482	-2	493.0201	55.5556	22215.8389	70336.3498	838489.35	557.619	0.17733	276.176	1.4635	274.0437	1.6986	459.631	1.3842	449.7418	53776.9	375.2075	0.97891	431.1686	0.90632	3231260	-2.5006	409.768	88.2851	86.9505	167.524	153.2704	19600.4	118.0346	0.52634	139.0881	1032940
006	2017-05-31t2230	1496288017.91	dead	127.9964	53.6482	2	466.1585	53.3443	20506.3949	64916.7647	767505.279	575.969	0.39006	289.033	1.9114	288.4261	2.1931	474.952	2.07	466.9526	51294.9	403.0527	1.6164	449.6527	1.3454	3121270	-2.5458	506.103	89.6494	87.9249	172.988	158.977	18682.7	120.7176	0.57201	145.0556	968124
008	2017-05-26t1430	1495827261.91	egg	-2.2642	-46.0596	-117.9928	150.8598	28.2794	2874.522	9166.1947	50857.0411	0	-0.57502	0	-0.64063	0	-0.6453					0	-0.60773	0	-0.59977	0	0.39556	0	0	0				0	-0.53163	0	0
008	2017-05-26t1902	1495843564.2	larva	2.2642	-41.5312	-113.4644	153.6417	28.761	2975.599	9488.1803	53538.1671	0	-0.70282	0	-0.77111	0	-0.76796					0	-0.74065	0	-0.72779	0	-0.083899	0	0	0				0	-0.65514	0	0
008	2017-05-26t2230	1495856046.1	larva	5.7314	-38.064	-109.9972	153.6417	28.7295	2975.8821	9490.4396	53542.9789	0	-0.79718	0	-0.86847	0	-0.85963					0	-0.83863	0	-0.82225	0	-0.38029	0	0	0				0	-0.75339	0	0
008	2017-05-27t0237	1495870906.57	larva	9.8593	-33.9361	-105.8693	153.6417	28.6987	2976.2417	9493.3072	53549.3273	0	-0.90598	0	-0.98181	0	-0.96653					0	-0.95137	0	-0.93105	0	-0.68225	0	0	0				0	-0.87507	0	0
008	2017-05-27t0702	1495886787.05	larva	14.2706	-29.5248	-101.458	153.6417	28.6639	2976.6183	9496.5404	53556.9777	0	-1.0187	0	-1.1005	0	-1.0787					0	-1.0678	0	-1.0436	0	-0.96213	0	0	0				0	-1.0117	0	0
008	2017-05-27t1030	1495899245.41	larva	17.7312	-26.0642	-97.9974	298.2329	34.5138	7513.7349	23770.4383	165565.5747	591.919	-0.035613	294.25	0.35677	305.903	0.45959	513.2459	-0.97364	504.8077	21043.082	429.755	0.11508	476.7385	-0.004777	1192300	-0.71527	603.49	59.0824	57.5443	138.7145	117.0773	5687.2949	84.7158	0.86884	107.2632	239402
008	2017-05-27t1438	1495914125.48	larva	21.8646	-21.9308	-93.864	325.2543	30.421	7024.527	22174.3767	132708.974	730.049	0.12579	337.136	0.49916	344.7816	0.5918	588.2385	-0.83124	573.7407	22941.3027	470.7897	0.14521	541.3532	0.05993	1285840	-0.91596	455.158	62.1343	61.0722	128.3333	111.6364	5004.999	86.1102	0.83596	102.1091	236980
008	2017-05-27t1902	1495929951.99	larva	26.2608	-17.5346	-89.4678	439.3315	39.3979	14036.6647	44299.816	387051.875	1309.06	1.1067	499.495	1.2966	513.0248	1.4419	1045.9539	0.14325	1006.9686	78446.5391	783.9243	0.99979	959.9927	0.98244	3729730	-0.30792	213.94	59.0205	58.2063	113.8984	105.7587	8542.3818	81.4211	0.64293	95.2742	440706
008	2017-05-27t2230	1495942446.42	larva	29.7315	-14.0639	-85.9971	512.3719	46.7042	17388.0681	54892.491	509247.5643	970.479	0.41537	450.742	0.97416	454.0024	1.0676	835.1462	-0.28792	819.3753	77668.5938	678.8527	0.61683	790.572	0.5104	4164400	-0.35251	436.45	61.4683	60.0284	126.1626	115.5683	11733.125	86.3308	0.70667	103.3626	567906
008	2017-05-28t0237	1495957311.27	larva	33.8606	-9.9348	-81.868	605.3865	50.1064	24887.2711	78548.1385	853719.6365	2026.34	2.3435	765.574	2.6781	750.6171	2.7031	1724.4001	1.8101	1706.2455	227620.8125	1267.3672	2.3681	1566.8615	2.3659	10064200	1.3385	389.302	60.882	59.8983	120.8526	112.409	15952.5391	84.7063	0.58416	101.5318	800355
008	2017-05-28t0702	1495973153.81	larva	38.2613	-5.5341	-77.4673	690.7391	54.8167	29504.2603	93033.867	1072804.0882	1850.61	1.9516	650.431	1.9784	638.8967	2.0231	1483.7009	1.3687	1459.2571	231457.3438	1104.3243	1.7999	1390.855	1.873	10116800	1.0898	260.854	67.3479	66.3935	120.9078	112.9685	18861.6211	90.8312	0.66991	105.501	1047530
008	2017-05-28t1030	1495985646.12	larva	41.7314	-2.064	-73.9972	654.0531	63.1173	33153.5509	105008.7915	1389374.0291	1768.16	1.7411	615.957	1.733	544.403	1.4258	1473.7034	1.4494	1458.1607	256424.3906	1152.7747	1.9021	1375.2015	1.7857	10716400	1.0765	345.674	65.3954	64.236	131.13	119.505	22816.6211	90.4164	0.58692	108.9197	1137750
008	2017-05-28t1437	1496000506.86	adult	45.8594	2.064	-69.8692	952.5103	66.9095	50871.6486	160364.3092	2288659.8377	1444.81	1.0366	499.408	0.97948	461.4287	0.86448	1262.3207	1.0092	1245.7909	337039.625	981.5942	1.2835	1186.759	1.2355	13310700	1.6233	703.552	66.692	65.5509	132.5255	120.4803	35384.3047	91.8662	0.54342	110.1909	1777540
008	2017-05-28t1901	1496016345.32	adult	50.259	6.4636	-65.4696	1172.0824	65.913	63695.498	200549.2502	2919115.6628	1175.7	0.4189	417.842	0.40668	400.2308	0.41279	1011.5716	0.39829	1001.851	337864.9062	793.213	0.58866	955.3263	0.55368	13932500	1.5457	385.013	66.936	65.9538	127.0401	116.2878	42431.3906	90.5177	0.40071	107.0879	2231910
008	2017-05-28t2230	1496028842.63	adult	53.7304	9.935	-61.9982	1056.9904	70.1234	61153.3153	192695.3632	2996804.6393	1088.92	0.19001	412.652	0.32202	388.0769	0.28991	952.2043	0.28565	945.0544	304705.375	748.5541	0.38861	889.8776	0.33074	13192100	1.1363	293.549	67.1473	66.1851	122.8264	115.1506	39304.4375	91.0065	0.35188	106.25	2146630
008	2017-05-29t0237	1496043682.18	adult	57.8525	14.0571	-57.8761	1110.8316	70.2493	64109.9928	201934.7442	3137084.8854	1091.32	0.2246	373.334	0.10435	340.9488	0.016466	880.0826	0.13086	859.6978	295707.75	662.0867	0.13195	798.4141	0.11942	12514500	0.83356	243.45	63.5221	62.4872	121.2527	113.9921	40740.9062	88.3843	0.20262	104.8854	2129330
008	2017-05-29t0701	1496059547.35	adult	62.2595	18.4641	-53.4691	1134.7228	76.9448	69907.251	220279.3415	3626036.9469	880.03	-0.17426	325.317	-0.15647	312.0086	-0.12179	700.0313	-0.44977	686.6942	256211.4688	550.6777	-0.19885	652.6403	-0.23194	11879600	0.58549	284.459	60.2198	59.3345	115.1945	108.0325	42161.1719	84.2034	-0.025577	99.9542	2199050
008	2017-05-29t1030	1496072043.45	adult	65.7307	21.9353	-49.9979	1128.297	72.6056	62302.7973	196127.3612	3001875.1495	939.141	0.02348	358.545	0.14611	341.5868	0.16591	781.0721	-0.038259	773.0092	254629.5156	603.8703	0.068041	727.4058	0.064576	11688200	0.48372	446.79	70.9419	70.0397	128.8657	119.6279	42010.2109	95.5046	0.45324	111.28	2312640
008	2017-05-29t1440	1496087041.51	adult	69.8968	26.1014	-45.8318	1189.8558	72.2334	70640.5044	222612.0594	3500116.2612	827.405	-0.15834	331.708	0.055832	321.7363	0.13172	658.1935	-0.43381	645.7714	243531.5781	521.9366	-0.15576	609.3671	-0.21582	12247700	0.64159	614.61	64.629	63.4747	140.7037	124.8549	52060.375	92.2467	0.26569	112.2488	2386300
008	2017-05-29t1902	1496102787.6	adult	74.2707	30.4753	-41.4579	1511.2477	77.9077	87058.6337	274067.3778	4380869.6124	731.7	-0.32325	293.786	-0.14559	285.025	-0.062929	609.4662	-0.5048	601.4885	277307.125	491.8222	-0.16533	571.4669	-0.23322	13366400	1.0359	418.794	70.5818	69.1884	136.829	128.2912	62257.1836	98.7121	0.53138	118.4174	3211260
008	2017-05-29t2230	1496115245.61	adult	77.7313	33.9359	-37.9973	1242.1379	70.4011	74445.9544	234487.5455	3751678.0865	829.1	0.11014	294.255	-0.0252	275.2298	-0.044611	638.1243	-0.12623	625.1865	248230.3594	483.4203	-0.083751	580.1427	-0.070899	11436200	0.46085	410.576	67.8043	67.01	125.8222	117.1465	48944.8359	92.7386	0.18552	107.8131	2635210
008	2017-05-30t0239	1496130188.19	adult	81.882	38.0866	-33.8466	1242.9038	76.6826	77536.7156	244382.0858	4044855.4117	675.645	-0.31457	291.642	0.11341	284.1795	0.23876	522.4365	-0.7798	512.153	211586.7812	425.6466	-0.27641	483.2832	-0.40272	11800700	0.66273	349.979	73.3759	71.7555	144.5907	137.5608	58559.2188	101.5826	0.57018	125.9005	2969010
008	2017-05-30t0702	1496145956.6	adult	86.2621	42.4667	-29.4665	1412.6135	79.0015	82390.4711	259329.7143	4164165.2512	777.917	0.31456	274.272	0.058377	266.3516	0.1768	563.8049	-0.10675	547.8164	242999.9375	442.4081	0.019791	515.4407	-0.046025	11807700	0.7735	419.118	74.271	73.2637	132.7865	125.0524	57230.9922	102.0741	0.51759	117.8551	3197440
008	2017-05-30t1030	1496158446.61	adult	89.7315	45.9361	-25.9971	1451.722	77.1339	92220.4786	290316.9227	4935629.2573	687.743	0.027608	231.917	-0.47153	226.118	-0.35133	505.1882	-0.50315	491.5093	242995.5156	377.6912	-0.37119	457.5311	-0.29196	11153600	0.62042	346.95	69.7982	68.4079	135.5399	125.5871	65194.6719	98.0344	0.24571	116.4764	3356800
008	2017-05-30t1436	1496173185.59	adult	93.8257	50.0303	-21.9029	1216.5606	79.8192	77498.7762	244106.558	4184190.1713	734.786	0.44823	283.981	0.52802	271.9989	0.58973	547.1983	0.38052	534.1365	221615.3125	427.1195	0.25803	507.6072	0.27531	11479100	0.85114	645.588	72.7641	70.402	168.3174	156.5178	68168.5625	106.7532	0.6117	140.3841	2941270
008	2017-05-30t1830	1496187243.1	adult	97.7306	53.9352	-17.998	1172.5952	75.8305	71889.8283	226404.3125	3741246.4746	699.042	0.40949	271.833	0.47418	258.7239	0.49435	532.2024	0.50888	525.9679	200108.1094	420.4366	0.39754	494.7461	0.38107	10201400	0.42913	321.44	81.2052	79.0507	164.58	159.0928	61882.0781	114.9126	0.95323	144.1667	3047470
008	2017-05-30t2230	1496201635.68	adult	101.7285	57.9331	-14.0001	752.3953	82.2605	48142.1037	152282.8048	2614626.5384	659.838	0.30718	280.934	0.79242	261.881	0.69129	541.2615	1.0006	533.7772	136397.8906	444.8071	0.87287	510.9553	0.73797	7054810	-0.84273	351.429	74.3451	72.5607	152.72	139.8539	38485.4375	105.5155	0.38189	127.8605	1866960
008	2017-05-31t0230	1496216034.36	adult	105.7281	61.9327	-10.0005	804.1152	72.9605	47217.3485	149593.525	2270350.4171	694.182	0.67781	223.492	-0.22963	189.1479	-0.73579	577.2328	1.9738	572.7364	142576.5	423.2866	0.82509	534.9831	1.2052	5518470	-1.4842	759.292	83.8922	81.1736	172.9718	159.1797	42724.0312	122.9641	1.1894	147.8015	2071470
008	2017-05-31t0630	1496230433.28	adult	109.7278	65.9324	-6.0008	732.0006	80.5223	46369.6135	146825.5584	2490340.2896	578.38	0.0056115	254.072	0.51868	246.99	0.62725	500.6195	1.0273	495.6587	121650.5391	371.9349	0.35352	465.271	0.67914	6152090	-1.1655	372.215	80.3341	77.4157	166.5435	157.0433	40470.0781	119.4778	0.91923	146.687	1945210
008	2017-05-31t1030	1496244833.19	adult	113.7278	69.9324	-2.0008	784.324	73.0521	45895.7616	145382.6209	2204526.4549	621.896	0.42191	211.562	-0.31728	181.3791	-0.80347	515.7053	1.6711	508.8385	123769.2578	369.413	0.47406	473.319	0.95912	5076210	-1.6394	441.451	90.5488	86.3737	186.201	175.1268	44688.2422	137.9763	1.7624	164.0196	2172630
008	2017-05-31t1430	1496259238.82	dead	117.7294	73.934	2.0008	808.5482	72.7525	46773.8427	147995.2639	2232257.3058	590.95	0.29693	206.563	-0.35915	178.5391	-0.82706	482.5057	1.3521	476.1071	118213.9062	356.5933	0.44543	436.5066	0.70429	5052520	-1.6279	513.592	92.3718	87.5848	191.6315	181.4768	46949.7266	142.5312	1.892	168.9865	2259410
009	2017-05-26t1430	1495827277.5	larva	0	-42.2604	-237.9939	150.8698	28.2283	2872.9116	9160.6008	50773.5992	0	-0.63959	0	-0.70636	0	-0.70706					0	-0.67491	0	-0.66446	0	0.13943	0	0	0				0	-0.59273	0	0
009	2017-05-26t1902	1495843579.35	larva	4.5283	-37.7321	-233.4656	153.632	28.7684	2979.5184	9500.7039	53656.8394	0	-0.76476	0	-0.83493	0	-0.82803					0	-0.80499	0	-0.7898	0	-0.28268	0	0	0				0	-0.71891	0	0
009	2017-05-26t2230	1495856061.1	larva	7.9954	-34.2649	-229.9984	153.3077	27.5477	2882.106	9182.768	50070.6792	0	-0.8573	0	-0.93095	0	-0.91853					0	-0.90096	0	-0.88239	0	-0.55157	0	0	0				0	-0.81945	0	0
009	2017-05-27t0237	1495870921.6	larva	12.1234	-30.137	-225.8705	150.8513	28.2946	2880.8963	9190.649	51091.0513	0	-0.96423	0	-1.043	0	-1.0243					0	-1.0116	0	-0.98924	0	-0.83053	0	0	0				0	-0.94427	0	0
009	2017-05-27t0702	1495886802.01	larva	16.5346	-25.7258	-221.4593	246.2145	32.7651	5498.2572	17417.5766	114171.1752	526.132	-0.12721	266.615	0.23758	268.3625	0.2841	456.977	-1.0795	455.5417	13709.3105	372.2601	-0.027105	428.3595	-0.092027	795847	-0.79244	218.612	58.9333	58.5467	108.5672	101.9735	3257.0168	79.6654	0.7701	94.6929	175916
009	2017-05-27t1030	1495899260.49	larva	19.9953	-22.2651	-217.9986	256.6046	38.6266	6770.5199	21483.2396	165740.2948	458.338	-0.32845	256.575	0.10892	261.0824	0.17639	388.5649	-1.2297	381.9527	14376.9014	335.2708	-0.21721	367.538	-0.31337	934447	-0.93989	237.305	58.1337	57.5357	112.9137	101.7654	4177.8057	79.7351	0.71294	94.9843	211723
009	2017-05-27t1438	1495914140.47	larva	24.1286	-18.1318	-213.8653	411.9927	42.1538	13518.4852	42683.5239	388762.5832	1383.77	1.2804	502.292	1.3452	527.5995	1.5493	1175.3755	0.39332	1155.6726	85802.4062	886.7944	1.3481	1089.2238	1.3292	3617500	-0.22351	239.406	57.8607	56.8384	113.3955	105.007	8277.873	80.4007	0.65614	94.6896	416713
009	2017-05-27t1902	1495929966.91	larva	28.5248	-13.7355	-209.469	543.5697	38.6093	17529.0913	55299.4943	468692.7067	1481.81	1.391	475.277	1.1287	461.4274	1.126	1245.3184	0.60299	1241.2289	117059.9297	729.7884	0.79453	1156.2645	1.4232	4436710	-0.19557	286.654	58.4233	57.3431	115.9089	108.0607	10895.4375	81.064	0.59116	96.2795	545382
009	2017-05-27t2230	1495942461.32	larva	31.9955	-10.2649	-205.9984	735.0816	54.0824	31095.12	98097.2078	1093104.8896	2052.98	2.4154	739.519	2.5483	735.7385	2.6299	1639.8987	1.5592	1617.5245	268943.375	1250.4065	2.3383	1521.5904	2.2741	12122900	2.1308	707.632	61.003	59.6638	133.5592	117.6145	21903.7148	86.1742	0.66052	105.6998	1000020
009	2017-05-28t0237	1495957326.14	larva	36.1246	-6.1358	-201.8692	871.1503	56.3636	40759.9692	128471.6283	1618220.4408	1863.69	2.0054	596.923	1.6997	587.5367	1.7473	1511.0536	1.3742	1493.0082	324876.5312	1118.7334	1.8754	1389.056	1.8959	12789100	2.066	338.037	66.0401	65.127	122.7501	112.4728	26391.2656	88.9581	0.65809	104.3272	1414910
009	2017-05-28t0702	1495973168.64	larva	40.5253	-1.7351	-197.4685	916.7298	63.7226	48953.9677	154381.3525	2165826.7784	1462.41	1.166	525.215	1.2236	496.7909	1.1613	1197.2587	0.70793	1174.0103	307695.4688	948.8302	1.2724	1109.0736	1.1257	13467600	1.9965	236.717	60.3642	59.5659	111.2498	104.1621	28591.1914	83.1669	0.39561	96.9319	1547860
009	2017-05-28t1030	1495985661.07	adult	43.9954	1.7351	-193.9984	954.4323	67.2861	55852.2352	176373.451	2660073.7242	1439.86	1.0612	451.953	0.73412	418.4393	0.63853	1154.7736	0.67089	1142.8721	337193.875	898.559	1.0507	1073.7227	0.97657	13194300	1.6998	447.687	66.8498	65.9252	125.5389	114.7017	36657.3516	91.0079	0.55669	105.8353	1951610
009	2017-05-28t1437	1496000521.61	adult	48.1234	5.863	-189.8705	957.0163	68.1426	54235.6563	170962.0096	2586398.4575	1370.9	0.84756	416.833	0.44309	371.3057	0.27502	1068.9991	0.52182	1047.6742	303595.75	818.4156	0.71224	985.4682	0.67195	11823100	1.0495	304.41	63.8984	63.0352	118.746	109.4254	33723.8672	87.0402	0.33203	101.2158	1812420
009	2017-05-28t1901	1496016359.98	adult	52.5229	10.2625	-185.4709	1036.204	70.3132	60265.306	189909.6109	2944715.1766	912.407	-0.14863	350.613	-0.042673	324.6287	-0.094052	770.4849	-0.30073	757.5888	242702.75	608.6153	-0.056189	715.9202	-0.1145	11038000	0.58076	317.336	61.9823	61.1942	117.8093	109.286	37109.9336	86.4724	0.20563	100.9188	1951330
009	2017-05-28t2230	1496028857.24	adult	55.9944	13.734	-181.9995	967.4598	68.9749	55418.2522	174797.5683	2674845.3448	1024.27	0.068936	354.162	-0.031388	331.127	-0.061242	840.9321	-0.035208	830.1943	243870.3125	616.5158	-0.038638	753.82	-0.019695	10255100	0.23158	392.293	63.2969	61.9906	128.2103	117.7192	37180.9805	89.3609	0.26254	106.9732	1832820
009	2017-05-29t0237	1496043696.84	adult	60.1165	17.8561	-177.8774	1097.2773	74.616	67239.8418	211981.1989	3508494.1443	1117.98	0.31545	345.15	-0.054657	311.3692	-0.15861	842.5273	0.046096	823.8235	296569.625	646.8797	0.11004	781.0818	0.10341	12118200	0.67498	401.831	63.6946	62.3808	132.4973	120.9282	46639.0586	89.9243	0.24453	108.6771	2236320
009	2017-05-29t0701	1496059562.12	adult	64.5235	22.2631	-173.4704	1181.4316	74.7044	72224.6654	227589.6436	3770796.3573	1040.77	0.23864	312.325	-0.21451	293.0961	-0.22432	708.2085	-0.37913	697.1623	267702.8125	532.61	-0.23046	659.3417	-0.17365	11780600	0.53015	603.367	59.3902	58.4924	120.0181	108.3704	45366.8281	83.8228	-0.071939	99.6202	2240140
009	2017-05-29t1030	1496072058.36	adult	67.9947	25.7343	-169.9992	1119.4339	71.3319	66360.4991	209242.6458	3276437.0639	961.045	0.1376	323.316	-0.063592	293.1643	-0.15779	773.4367	0.030436	762.4792	268382.5312	580.309	0.035651	712.4286	0.081301	11210000	0.32955	269.312	64.4681	63.5198	117.4099	110.402	40741.2305	87.9568	0.079602	102.2278	2235240
009	2017-05-29t1440	1496087056.51	adult	72.1608	29.9005	-165.833	1150.297	78.3622	72558.2735	228578.62	3925827.9407	761.855	-0.28377	282.16	-0.30168	266.556	-0.28979	597.9637	-0.65518	586.4147	226628.25	462.4975	-0.36094	554.3925	-0.35628	10673500	0.1643	586.82	55.2619	53.2075	145.618	126.7134	55189.2188	83.5407	-0.18994	110.0065	2090450
009	2017-05-29t1902	1496102802.6	adult	76.5347	34.2744	-161.4591	1117.4322	74.9859	69414.6236	218777.0101	3654559.2025	901.445	0.2924	296.642	-0.047511	277.9366	-0.061294	664.2504	-0.027922	645.6166	241122.875	499.9852	-0.045179	607.2909	-0.0044144	10747900	0.22361	503.918	66.3755	65.0058	136.0308	124.245	49379.1914	93.1478	0.22208	113.0343	2404920
009	2017-05-29t2230	1496115260.59	adult	79.9953	37.7349	-157.9986	1182.3407	72.6766	69764.9701	219680.4494	3510140.3002	761.456	-0.04161	294.34	0.063225	278.9477	0.085259	613.0726	-0.15078	600.611	223771.4844	474.6742	-0.041755	564.7417	-0.048572	10733100	0.26059	657.4	68.1977	67.3699	126.4484	116.7455	46153.6641	93.0444	0.1649	108.2108	2486830
009	2017-05-30t0239	1496130203.33	adult	84.1461	41.8857	-153.8478	1153.4844	78.0173	72774.5348	229265.263	3887809.7979	665.72	-0.28799	260.638	-0.20225	244.7485	-0.21472	533.5332	-0.56305	521.9998	202742.625	407.9182	-0.32076	489.8281	-0.28904	9893040	0.034773	374.873	64.0436	62.5695	138.8438	125.8633	52760.625	91.48	0.013444	112.9383	2430900
009	2017-05-30t0702	1496145971.49	adult	88.5261	46.2657	-149.4678	1172.9627	75.4283	75209.2266	236967.9572	4044648.4808	690.559	-0.013561	253.075	-0.1752	241.5836	-0.131	521.8231	-0.38733	510.2973	205076.4844	396.827	-0.25276	475.0077	-0.21892	9925340	0.12476	442.036	69.4419	68.0054	141.0406	128.6368	55428.957	97.9532	0.26339	118.2215	2723440
009	2017-05-30t1030	1496158461.58	adult	91.9956	49.7352	-145.9983	1205.8539	80.6668	78389.3312	246977.4387	4307170.9128	794.795	0.72615	268.995	0.21622	252.9547	0.19216	536.9255	0.072887	518.5543	219602.5469	419.3306	0.11427	490.5322	0.066374	10990300	0.61473	321.989	73.2235	72.2498	132.1293	123.7208	54040.9062	98.9438	0.24805	115.3852	2991690
009	2017-05-30t1436	1496173200.95	adult	96.0898	53.8295	-141.904	1234.2881	77.1306	76000.3101	239322.1378	4030945.5992	684	0.26591	245.181	-0.059673	227.6752	-0.14792	531.7299	0.3619	520.3329	211096.7812	397.5097	0.089921	487.4099	0.24907	9728520	0.20093	364.012	69.7563	68.5757	133.4858	124.6587	52993.8711	96.4964	0.037768	115.0814	2767860
009	2017-05-30t1830	1496187258.92	adult	99.9948	57.7345	-137.999	1133.417	80.254	72534.9686	228529.9767	3945138.3333	658.506	0.23737	245.431	0.050305	234.81	0.088208	500.5335	0.23169	492.2436	189702.1875	364.9988	-0.11966	455.3878	0.1232	9286110	0.089129	440.052	77.5217	76.3405	148.5348	141.1329	56294.6836	108.5846	0.57746	129.0228	2933110
009	2017-05-30t2230	1496201651.23	adult	103.9927	61.7323	-134.0012	1161.0295	77.948	75102.2505	236701.147	4077349.4426	553.735	-0.31749	242.326	0.10587	231.8928	0.13706	436.1314	-0.48324	424.3996	170963.5156	350.9899	-0.13232	402.511	-0.2258	9488290	0.25585	426.086	77.8548	76.0552	144.6243	137.7043	56692.7422	108.6355	0.49308	128.7529	3048400
009	2017-05-31t0230	1496216049.89	adult	107.9923	65.732	-130.0015	1154.997	79.9909	73440.4545	231355.3924	3962775.5224	631.319	0.3225	235.887	0.081856	222.0894	0.024243	469.2958	0.34024	460.9319	180209.5938	357.4374	0.094115	429.5068	0.2092	9035880	0.13023	338.118	78.1942	76.4298	144.8486	137.1756	55621.8516	109.1147	0.42953	128.7026	2995310
009	2017-05-31t0630	1496230448.56	adult	111.992	69.7316	-126.0019	1200.593	85.5266	82469.0943	259875.9508	4776004.6163	586.706	0.11901	233.58	0.13064	221.4103	0.096292	454.2066	0.35868	445.4673	195308.8594	359.3314	0.26495	424.5094	0.31404	10036200	0.66827	341.168	81.1469	78.8311	171.4305	165.4237	73715.1328	115.7344	0.6773	145.0068	3486640
009	2017-05-31t1030	1496244848.65	adult	115.992	73.7316	-122.0019	1227.4664	81.1049	80588.4155	253931.6968	4509113.3898	571.577	0.11096	229.259	0.13046	217.5184	0.090646	420.6539	-0.019578	412.023	176674.6562	332.3726	0.029895	390.801	0.073569	9628660	0.55669	311.641	79.4448	76.8359	165.6663	160.1524	69579.8281	114.4134	0.52104	145.5465	3336600
009	2017-05-31t1430	1496259254.44	adult	119.9936	77.7332	-118.0003	1225.3044	79.8138	79405.9448	250026.191	4424265.1177	649.918	0.79479	217.229	-0.066835	206.6616	-0.10226	409.3926	-0.011441	401.4869	169488.5312	321.9132	-0.00090523	379.1225	0.064988	8991770	0.31662	673.129	77.9645	73.5621	196.8087	187.5985	81478.7812	124.1389	0.91817	172.0189	3227190
009	2017-05-31t1830	1496273648.77	adult	123.992	81.7316	-114.0018	1251.6171	81.8316	82378.8529	259407.803	4672938.3914	587.86	0.40844	218.076	0.02867	206.6527	-0.039177	413.7628	0.33452	402.7445	177918	325.6672	0.17947	380.8277	0.22137	9365260	0.56261	443.192	83.1141	80.46	174.7694	163.99	75150.8594	118.4832	0.54858	148.1342	3569340
009	2017-05-31t2230	1496288048.7	adult	127.992	85.7316	-110.0019	1268.2555	86.3283	85019.2656	267874.7851	4873637.4311	533.709	0.066249	214.713	0.015992	203.1177	-0.072895	380.8343	-0.20616	374.4648	168709.5938	311.9387	0.071323	356.7635	0.013544	9506610	0.692	404	86.1351	83.6663	165.0419	159.1989	73113.5469	122.5098	0.65959	147.9406	3813720
009	2017-06-01t0230	1496302447.34	adult	131.9916	89.7312	-106.0022	1229.7721	81.5813	80571.2878	253816.1566	4474123.8515	563.403	0.35366	208.11	-0.09083	197.9647	-0.16067	399.3397	0.46769	391.7223	168122	317.5124	0.28218	371.3858	0.35231	8741250	0.35009	440.584	86.3762	82.9397	185.1821	178.0198	77961.6562	131.7662	1.0209	164.9578	3628060
009	2017-06-01t0630	1496316848.83	adult	135.992	93.7317	-102.0018	1256.7805	81.968	81726.9207	257415.4849	4509624.176	543.433	0.2518	206.151	-0.085625	197.3689	-0.13261	407.1064	0.89385	396.6111	173834.4375	312.6509	0.30621	372.3063	0.49314	8783900	0.41138	433.733	83.2198	80.9252	163.5177	157.3282	69822.0625	122.1522	0.47485	147.8989	3545910
009	2017-06-01t1030	1496331247.69	adult	139.9917	97.7313	-98.0021	1245.0998	78.0929	79501.8463	250347.9133	4332647.874	516.094	0.093938	211.032	0.10176	203.5859	0.084294	366.203	0.022894	359.9374	151974.25	294.6417	0.072973	341.6895	0.12285	8749580	0.42771	468.402	85.7196	82.3627	177.48	170.3953	73654.1875	128.1131	0.67493	157.5252	3554020
009	2017-06-01t1430	1496345658.69	adult	143.9948	101.7344	-93.9991	1221.7742	86.9517	83436.2954	262819.8876	4895699.4177	524.55	0.18854	192.04	-0.37306	182.8289	-0.47086	360.5919	0.046018	353.3934	156857.4688	285.7693	-0.0056189	336.1843	0.13596	8346050	0.24676	631.114	81.328	77.6296	191.6782	180.3588	83380	125.9208	0.4922	162.4714	3534520
009	2017-06-01t1830	1496360059.23	adult	147.9949	105.7345	-89.9989	1244.9806	82.0565	80551.7092	253661.2562	4483150.6059	476.176	-0.11219	205.743	0.050408	203.2696	0.14676	346.5189	-0.17441	339.7033	145537.9375	283.7184	0.037326	323.3951	0.012838	8639130	0.4208	319.666	81.2292	76.9265	178.9569	174.9058	75161.9141	131.5708	0.67193	163.6626	3410810
009	2017-06-01t2230	1496374448.66	adult	151.992	109.7316	-86.0019	1269.7516	83.8518	83500.1359	262949.9578	4701418.8417	530.294	0.26576	208.536	0.1704	201.4473	0.12343	371.3069	0.6522	363.6076	161889.8125	296.1341	0.37056	344.2211	0.4651	9072780	0.66263	403.566	86.106	82.1651	187.344	179.5241	81681.9688	132.0045	0.61199	166.3487	3746220
009	2017-06-02t0230	1496388849.24	adult	155.9922	113.7318	-82.0017	1262.1708	80.5381	83272.8376	262291.5172	4638632.1749	425.171	-0.37154	199.01	-0.065584	193.2264	-0.093442	334.7017	-0.2227	329.5685	145260.5469	272.8231	-0.032597	313.4712	0.0061994	8636430	0.45478	376.415	84.4749	80.975	179.2168	172.0127	77780.1094	127.4242	0.33044	158.7443	3665960
009	2017-06-02t0630	1496403248.37	adult	159.9919	117.7315	-78.002	1284.1012	81.9661	84762.9654	266994.1715	4737964.1139	414.543	-0.40417	193.521	-0.19417	189.011	-0.19904	321.5823	-0.46713	316.7713	142139.3594	265.6307	-0.11838	302.8127	-0.11447	8544900	0.42209	361.816	83.4066	79.4765	182.2505	176.5433	80554.7188	128.9384	0.32074	162.8925	3682820
009	2017-06-02t1030	1496417648.83	adult	163.992	121.7317	-74.0018	1300.7815	79.4007	82044.3555	258249.7061	4508632.4125	384.137	-0.54974	203.703	0.12595	201.8638	0.19833	318.2403	-0.45562	314.039	136525.0938	271.3423	0.06105	303.8181	-0.032683	8720940	0.52173	368.707	87.7196	84.0965	176.2196	169.9483	75598.2031	133.7555	0.45041	159.9593	3755450
009	2017-06-02t1430	1496432051.23	adult	167.9927	125.7323	-70.0012	1280.8511	82.427	84033.8898	264633.9212	4690434.0793	473.339	-0.040382	194.454	-0.12557	191.9505	-0.086877	315.3655	-0.45339	310.3965	138130.0938	259.2262	-0.15379	294.316	-0.1603	8514760	0.42927	424.185	85.0626	81.0309	186.2344	178.3722	81570.6484	131.2737	0.26269	165.7932	3724720
009	2017-06-02t1854	1496447889.09	adult	172.3921	130.1317	-65.6018	1178.7057	85.0682	80472.0021	253879.1701	4577331.5973	388.282	-0.47708	206.88	0.2598	204.9817	0.31645	308.7832	-0.54403	303.5584	129688.9297	262.469	-0.033359	293.0878	-0.1299	8674500	0.51803	299.002	94.443	90.2386	203.6628	199.196	85538.3594	147.9285	0.86491	185.6954	3959990
009	2017-06-02t2230	1496460846.51	adult	175.9914	133.731	-62.0025	1292.7328	81.8629	83667.3133	263482.195	4606196.5016	424.328	-0.28028	201.995	0.12843	201.1748	0.20877	334.1062	0.19051	328.0444	146004.4062	271.6487	0.20466	310.5406	0.24219	8810420	0.5911	381.037	87.1936	82.9188	203.5561	196.6851	88954.0156	140.9665	0.49995	179.0307	3803120
009	2017-06-03t0230	1496475248.05	adult	179.9918	137.7314	-58.002	1298.9006	83.0576	86538.7309	272630.5334	4870513.4912	412.038	-0.33133	215.295	0.5371	212.1369	0.54849	333.9068	0.2336	330.3298	150925.875	280.227	0.43301	315.8686	0.38518	9713700	1.0274	388.259	98.7296	93.2659	218.1671	213.08	98611.5234	155.9028	1.013	197.2413	4454480
009	2017-06-03t0638	1496490161.25	adult	184.1344	141.874	-53.8595	1302.5439	86.7578	87637.5	275914.4029	5122496.3998	615.722	0.62578	198.198	0.033638	194.1116	0.00125	317.3285	-0.16208	309.9026	145019.1406	261.5002	0.040771	295.7792	0.02399	9049510	0.71896	617.437	94.625	90.0857	217.3723	205.6999	99339.125	145.7638	0.51669	187.2143	4320480
009	2017-06-03t1030	1496504046.82	adult	187.9915	145.7311	-50.0024	1284.076	86.6044	88145.3983	277813.9153	5115549.536	424.05	-0.26409	203.425	0.19355	202.607	0.26142	332.0462	0.24795	325.1693	152741.2656	271.002	0.27412	306.8456	0.26014	9340660	0.86074	511.11	93.6312	89.4984	218.2205	212.2692	100381.4141	149.5977	0.58022	193.0656	4299270
009	2017-06-03t1430	1496518447.35	adult	191.9916	149.7312	-46.0022	1293.576	86.7461	88421.0337	278467.2272	5223165.5553	511.924	0.12281	195.338	-0.051052	192.2786	-0.060392	323.8683	0.051376	317.6023	149303.3125	257.7296	-0.014109	300.2435	0.14665	8992580	0.70587	644.972	89.8503	84.9007	224.8327	212.9565	103647.875	147.0154	0.3938	193.5553	4136350
009	2017-06-03t1838	1496533366.47	adult	196.1358	153.8754	-41.858	1253.0632	83.5804	87512.2348	276024.1635	5059985.5455	428.529	-0.24118	198.922	0.056503	197.5877	0.10057	317.8327	-0.088785	311.2635	144931.7188	259.8298	0.04441	296.1458	0.075	9061880	0.7444	337.445	90.4921	86.8223	211.5777	203.0416	96479.4062	143.7693	0.18245	186.6634	4122370
009	2017-06-03t2230	1496547248.31	adult	199.9919	157.7315	-38.002	1274.2202	82.9042	83441.0965	262862.7714	4696964.95	418.96	-0.28155	208.178	0.33821	206.5975	0.3787	320.4182	-0.016955	315.4922	139381.9062	263.9469	0.14308	298.4796	0.12395	9053450	0.74641	360.655	99.9407	95.2283	216.1675	209.7155	94032.875	152.4504	0.42438	191.6366	4346320
009	2017-06-04t0245	1496562574.81	adult	204.2493	161.9889	-33.7446	1269.4536	81.5248	84469.8861	265997.0894	4806574.2601	429.072	-0.24123	203.801	0.19748	200.5365	0.18074	332.6739	0.27608	327.8456	146709.2031	263.3983	0.1328	308.2272	0.32381	8967860	0.714	417.808	104.513	98.4993	268.1327	259.2204	118246.5	163.5723	0.74046	224.5985	4598900
009	2017-06-04t0641	1496576746.64	adult	208.1859	165.9255	-29.808	1330.4467	83.7049	91603.9555	288462.2733	5376572.8019	434.009	-0.22458	194.274	-0.10899	191.0628	-0.13024	324.8536	0.079903	320.0861	154955.1562	262.853	0.11662	303.0026	0.21274	9264360	0.85229	459.341	101.635	95.9694	236.5499	230.101	112834.2812	163.3696	0.64306	212.0387	4846680
009	2017-06-04t1030	1496590456.34	adult	211.9941	169.7337	-25.9997	1253.7788	85.8089	87206.0628	274778.7579	5111459.5689	436.352	-0.22006	204.761	0.21231	202.2851	0.22087	313.426	-0.20101	307.2773	142608.8281	258.3053	0.00401	293.197	0.0059096	9297590	0.87189	370.527	106.348	101.4775	231.657	224.5427	105403.9375	158.4272	0.38037	209.1259	4828940
009	2017-06-04t1430	1496604848.41	adult	215.9919	173.7315	-22.0019	1258.568	81.4248	80711.1231	254106.5943	4501691.1579	441.58	-0.20784	209.585	0.35436	206.8033	0.35675	340.4042	0.41301	333.8727	143310.1562	270.9146	0.29238	312.9666	0.39667	8823750	0.66824	357.585	100.843	95.6041	231.6423	224.3156	97521.3984	158.7078	0.30161	205.9865	4245610
009	2017-06-04t1839	1496619833.15	adult	220.1543	177.894	-17.8395	1131.309	89.2456	77951.5707	245694.5784	4637761.6211	643.669	0.55157	212.879	0.44803	211.21	0.48933	332.1024	0.19846	326.4865	134833.5625	272.8105	0.32675	310.5306	0.33379	8641610	0.59555	610.66	98.5958	93.16	232.9214	226.1536	94566.0859	159.0368	0.22228	208.0992	4002400
009	2017-06-04t2230	1496633649.94	adult	223.9923	181.732	-14.0015	1231.6622	85.6596	79235.899	249754.3795	4375812.2389	449.044	-0.20225	220.941	0.6918	218.2082	0.70539	358.2173	0.76662	353.5367	148301.9375	290.2946	0.72453	336.8972	0.85046	9133240	0.81859	437.26	107.564	102.5776	250.3052	244.2354	103626.3438	175.2119	0.68799	226.8898	4446460
009	2017-06-05t0230	1496648048.41	adult	227.9919	185.7315	-10.0019	1150.1555	81.2984	72687.8299	228917.9575	4012723.9805	496.278	-0.038703	213.207	0.43441	211.8347	0.4883	335.2615	0.22266	329.0876	127399.3672	276.1441	0.37746	314.4409	0.3787	8082890	0.36943	516.233	106.306	100.6671	246.7753	238.7354	93774.6094	172.6592	0.50918	218.4999	4030150
009	2017-06-05t0639	1496663031.96	adult	232.154	189.8936	-5.8398	1104.7391	79.6688	69223.0859	218021.1436	3792656.2737	470.948	-0.14923	214.14	0.45342	212.4928	0.50043	334.0658	0.17129	328.5896	120931.8281	280.8835	0.47525	315.8558	0.39068	7736010	0.23057	563.75	107.8	102.5944	245.8139	240.0952	88984.625	177.2439	0.56933	222.7199	3894400
009	2017-06-05t1030	1496676850.41	adult	235.9925	193.7321	-2.0014	1094.7089	80.0935	68552.9195	215920.3303	3766274.2977	481.487	-0.12336	211.223	0.35406	209.3418	0.39268	334.0971	0.15232	328.7331	119606.7656	277.1104	0.37768	314.6548	0.35404	7554820	0.16377	447.716	108.033	103.2541	247.5578	240.3714	88625.6953	175.5095	0.43395	222.1446	3864010
009	2017-06-05t1430	1496691260.38	dead	239.9952	197.7349	2.0014	1076.0309	81.0888	66595.0499	209756.7381	3648273.3415	486.138	-0.12047	216.488	0.516	214.3293	0.55039	349.9926	0.47849	344.7486	121797.4062	286.6888	0.5931	327.2536	0.59411	7520990	0.16233	482.041	112.297	107.4966	259.4009	252.7012	90271.5312	184.4041	0.64212	233.6543	3901310
010	2017-05-26t1430	1495827293.25	larva	0	-46.0591	-278.0779	164.8567	28.0227	3148.7539	10016.7973	55604.8738	0	-0.63959	0	-0.70636	0	-0.70706					0	-0.67491	0	-0.66446	0	0.13943	0	0	0				0	-0.59273	0	0
010	2017-05-26t1902	1495843594.5	larva	4.5281	-41.531	-273.5498	156.0973	27.9796	2971.1694	9463.7662	52304.7263	0	-0.76476	0	-0.83492	0	-0.82803					0	-0.80498	0	-0.7898	0	-0.28267	0	0	0				0	-0.71891	0	0
010	2017-05-26t2230	1495856076.03	larva	7.9952	-38.0639	-270.0827	150.8592	28.4903	2894.3957	9233.3489	51603.5258	0	-0.85729	0	-0.93095	0	-0.91853					0	-0.90095	0	-0.88238	0	-0.55156	0	0	0				0	-0.81945	0	0
010	2017-05-27t0237	1495870936.61	larva	12.1232	-33.936	-265.9548	153.301	27.8532	2921.7038	9313.4438	51443.4516	0	-0.96422	0	-1.043	0	-1.0243					0	-1.0116	0	-0.98923	0	-0.83052	0	0	0				0	-0.94426	0	0
010	2017-05-27t0702	1495886816.97	larva	16.5344	-29.5247	-261.5435	260.7082	30.9208	6068.7099	19196.416	123694.2864	727.762	0.23617	275.005	0.28159	258.4924	0.23188	661.3918	-0.68251	654.1729	21825.9316	505.118	0.36523	622.9715	0.366	902290	-0.75226	172.35	54.4198	53.5405	101.6451	96.2071	3354.2876	75.8318	0.68084	89.3094	178551
010	2017-05-27t1030	1495899275.42	larva	19.995	-26.0641	-258.0829	375.6691	39.748	11436.9254	36129.3629	300640.4314	433.595	-0.3734	220.539	-0.08231	209.7691	-0.098649	376.8336	-1.2532	371.9338	23363.6855	328.2813	-0.238	359.5813	-0.33225	1349260	-0.78938	204.91	61.9848	61.1171	116.9679	109.2692	7252.0107	84.6439	0.83082	99.8336	379223
010	2017-05-27t1438	1495914155.32	larva	24.1284	-21.9308	-253.9496	323.1341	60.9535	13018.9824	41564.4125	467872.5997	1256.88	1.0472	434.073	0.97738	463.9098	1.202	1026.0756	0.081475	1015.4908	70799.2109	745.0141	0.92161	902.9494	0.88177	2970360	-0.44891	187.186	64.4736	63.4542	118.1957	110.4985	8155.5029	87.7343	0.83913	102.1199	441193
010	2017-05-27t1902	1495929981.63	larva	28.5246	-17.5346	-249.5534	551.6535	55.4954	20237.7234	63968.7421	658027.3114	912.022	0.32885	366.155	0.52934	373.9767	0.63939	785.9423	-0.40255	777.1181	84881.7734	558.108	0.27109	729.9179	0.38411	3924450	-0.36745	333.961	64.2124	63.3218	121.2657	113.2474	13096.6924	87.5176	0.75929	102.5188	688228
010	2017-05-27t2230	1495942476.27	larva	31.9953	-14.0638	-246.0826	595.2486	46.7837	21428.4079	67572.4379	664515.1841	2092.42	2.4898	663.744	2.1255	651.6647	2.1542	1513.3002	1.2708	1469.1525	172516.2188	1056.9026	1.7414	1344.2912	1.8366	7538140	0.63173	263.186	65.468	64.5566	116.6405	108.7844	13297.0117	88.0037	0.70993	102.2019	743520
010	2017-05-28t0237	1495957341.04	larva	36.1244	-9.9347	-241.9535	761.78	49.6625	30081.1854	94805.0213	990820.1021	2101.18	2.4598	779.332	2.737	761.9598	2.7547	1755.9633	1.9615	1723.1279	279198.1562	1390.5335	2.7261	1635.0106	2.5121	12382800	1.9368	312.068	65.9211	65.051	121.965	112.0525	19392.4414	88.8329	0.65455	104.5314	1047420
010	2017-05-28t0702	1495973183.56	larva	40.5251	-5.534	-237.5528	698.5146	55.1071	32860.3773	103876.3736	1266070.6148	1712.54	1.6515	531.732	1.2614	490.8964	1.1265	1221.9491	0.77075	1208.033	211397.1875	1017.6163	1.4909	1170.3048	1.2815	9184600	0.67167	275.023	65.8701	64.9895	121.838	112.2181	21077.9766	88.1736	0.54513	102.7627	1137770
010	2017-05-28t1030	1495985675.85	larva	43.9952	-2.0639	-234.0828	878.8609	65.9094	46703.2057	147180.6319	2123258.8795	1513.78	1.2062	487.528	0.94357	453.1923	0.84688	1258.4677	0.94859	1243.8784	308324.5625	962.6062	1.2563	1186.4432	1.2665	11933700	1.318	267.724	61.2742	60.3926	113.6438	107.1285	27842.7227	84.3066	0.34668	99.5983	1499870
010	2017-05-28t1437	1496000536.21	adult	48.123	2.0639	-229.9549	959.8554	68.3639	53457.4194	168562.5589	2480897.9069	1195.02	0.4991	448.195	0.63086	420.2704	0.57404	1057.6985	0.48947	1049.3488	296155.5625	853.0466	0.82458	1008.7043	0.73243	12532900	1.2593	398.194	65.6181	64.4273	132.6363	121.0225	37138.1719	91.4369	0.47944	110.6399	1834880
010	2017-05-28t1901	1496016374.6	adult	52.5226	6.4635	-225.5553	1040.006	70.0066	59513.8188	187470.1516	2907682.7645	998.736	0.024886	401.795	0.27033	374.6435	0.21869	845.5161	-0.068308	836.7681	263801	690.0527	0.21156	800.9146	0.11004	12503000	1.003	488.142	62.6582	61.5633	125.7463	113.7822	39232.8438	87.0063	0.22525	103.5447	1949800
010	2017-05-28t2230	1496028871.87	adult	55.9941	9.935	-222.0839	1046.1137	69.0227	59889.9022	188680.6318	2904373.4458	1217.08	0.46829	399.819	0.25725	375.4897	0.22621	978.2732	0.42099	964.7049	307177.7812	712.4526	0.28577	906.6659	0.39638	12517100	0.88076	278.273	61.7364	60.8789	120.3402	111.1799	37786.8359	85.9687	0.12882	100.9906	1932780
010	2017-05-29t0237	1496043711.48	adult	60.1162	14.0571	-217.9617	1116.0796	70.1398	62131.1597	195614.4982	2972461.2745	1026.13	0.11474	365.779	0.083171	343.3595	0.061182	826.136	-0.013715	812.9001	268494.2188	624.4012	0.030105	759.0216	0.040092	11887800	0.60832	370.044	70.1686	69.3401	127.163	118.809	41327.9688	95.1378	0.46585	111.3515	2280480
010	2017-05-29t0701	1496059576.99	adult	64.5233	18.4642	-213.5547	1018.0605	69.3785	58583.4186	184609.6844	2846859.7492	966.081	0.06279	360.641	0.13339	344.4579	0.15752	758.8038	-0.17076	742.1564	232952.75	567.6911	-0.096612	697.7733	-0.054882	11046800	0.31355	418.631	74.0132	73.0871	132.706	122.5465	40740.7344	98.9555	0.61296	114.8528	2267100
010	2017-05-29t1030	1496072073.19	adult	67.9944	21.9353	-210.0835	1073.1647	71.6934	63698.9061	200677.9619	3186364.8321	1000.86	0.23896	326.177	-0.041338	299.4453	-0.1071	773.703	0.031662	764.0278	257643.1094	565.4755	-0.02524	718.6174	0.10195	10852900	0.2221	259.78	62.7363	61.8717	117.4417	109.3565	39108.0781	86.2561	-0.001253	101.3507	2087420
010	2017-05-29t1440	1496087071.62	adult	72.1607	26.1016	-205.9173	1105.85	71.3354	65118.4917	205103.7855	3261005.2014	850.811	-0.029106	325.023	0.072441	306.3291	0.07258	701.4281	-0.10412	690.7826	239186.9844	555.775	0.066936	651.574	0.0082416	11066400	0.28653	524.723	64.2267	63.0576	127.3451	116.8293	43424.6641	89.4063	0.09957	107.1444	2186790
010	2017-05-29t1902	1496102817.61	adult	76.5345	30.4754	-201.5434	1096.2611	72.5277	66242.7886	208807.0916	3344290.3802	633.272	-0.58849	292.049	-0.09335	281.9866	-0.018846	543.8505	-0.82127	535.3549	188172.2812	435.6964	-0.38233	510.4062	-0.42218	10102300	0.013763	279.509	70.9026	70.0722	127.1913	119.8522	44008.1797	95.5264	0.34178	110.6163	2452590
010	2017-05-29t2230	1496115275.6	adult	79.9951	33.936	-198.0828	1154.2636	74.2267	69720.7772	219541.9359	3623284.017	816.345	0.16686	278.532	-0.11833	260.0746	-0.14394	625.4492	-0.055062	614.315	227663.5	462.8031	-0.11369	578.9233	0.022472	10136400	0.058348	434.942	68.7242	67.708	126.0542	117.4295	45883.7109	94.1873	0.22308	109.5742	2501010
010	2017-05-30t0239	1496130218.39	adult	84.1459	38.0868	-193.932	1030.9311	81.3604	67040.7735	211433.2372	3658076.1654	805.903	0.34281	276.206	0.0085653	257.2591	-0.034632	610.0451	0.17592	596.6451	213515.7969	450.7692	-0.009704	556.2889	0.11167	9657550	-0.049486	387.277	76.7371	75.3644	138.8859	128.9436	48610.0625	103.1717	0.61353	119.3984	2683110
010	2017-05-30t0702	1496145986.42	adult	88.5259	42.4668	-189.552	1085.2153	78.7374	69806.7885	220078.7104	3784844.885	710.681	0.090067	266.21	0.028074	248.1714	-0.022633	573.8018	0.22226	561.8035	209437.6406	427.6224	0.0097213	529.8827	0.16986	9698020	0.038936	349.308	67.7618	66.3021	141.0139	129.628	51470.0742	97.1929	0.22419	118.6131	2468560
010	2017-05-30t1030	1496158476.65	adult	91.9954	45.9363	-186.0825	1059.0866	76.9376	66976.995	211098.3882	3579953.8797	720.788	0.30801	269.039	0.21695	249.8256	0.13591	556.7105	0.32756	547.5509	194848.6719	423.2077	0.15157	509.1291	0.21513	9398350	-0.013222	472.446	70.3664	69.2422	133.3291	124.1052	46665.1797	96.7278	0.13352	114.3308	2458110
010	2017-05-30t1436	1496173216.04	adult	96.0897	50.0306	-181.9883	1079.5378	72.764	64841.7862	204258.315	3327624.4768	696.298	0.34044	267.094	0.339	248.4612	0.25135	557.1146	0.7178	546.5807	188861.8438	429.3676	0.42752	518.9015	0.52662	9041410	-0.082433	300.789	70.0143	68.8253	137.4311	127.2724	46589.1484	98.0188	0.11649	117.1223	2370050
010	2017-05-30t1830	1496187274.41	adult	99.9948	53.9357	-178.0831	1095.3874	77.157	69588.9071	219295.3481	3737640.8451	640.243	0.12174	245.654	0.054548	229.967	-0.0090107	509.3673	0.36416	498.4127	185409.7031	388.9066	0.14949	470.7367	0.26705	8919710	-0.066967	382.625	80.3899	78.5804	153.2081	143.7989	55767.7344	112.8216	0.79595	133.7886	2918960
010	2017-05-30t2230	1496201666.66	adult	103.9926	57.9335	-174.0853	1150.2614	76.8532	68760.9278	216605.6524	3620041.1674	629.756	0.18665	252.392	0.30721	236.636	0.23694	495.1964	0.46518	486.5622	178270.7188	388.4643	0.31842	456.892	0.31948	9062890	0.068258	332.028	75.7251	74.0555	142.8764	135.7888	51435.5156	106.3143	0.37385	125.8751	2719140
010	2017-05-31t0230	1496216065.18	adult	107.9922	61.9331	-170.0857	1099.8191	77.5008	69518.1094	219049.1256	3728450.0028	614.27	0.20463	246.845	0.31156	232.6036	0.25606	492.093	0.73352	483.4456	178629.7656	379.2824	0.37375	457.2522	0.5058	8949620	0.090994	534.839	74.9056	73.1895	146.2456	136.1738	53087.1484	105.406	0.2401	125.8855	2715780
010	2017-05-31t0630	1496230463.73	adult	111.9918	65.9327	-166.0861	1154.6965	79.0706	73217.0741	230621.6548	3979756.0791	590.629	0.14709	240.833	0.28947	230.1839	0.29813	458.9361	0.44646	449.9036	175313.5938	355.6325	0.21472	423.2402	0.29961	9197890	0.27659	598.622	74.3181	72.1633	157.7158	149.0918	60247.4336	108.9309	0.33238	136.1675	2838360
010	2017-05-31t1030	1496244863.85	adult	115.9918	69.9327	-162.0861	1219.4123	78.7039	78061.9934	245920.6717	4186230.9199	564.299	0.057129	240.259	0.38236	231.7551	0.43257	408.7664	-0.25742	399.9217	166776.6875	332.143	0.026572	381.5592	-0.038412	9782130	0.63029	380.688	90.5938	88.1803	164.5527	157.3059	67137.5234	126.6057	1.1344	148.8785	3688530
010	2017-05-31t1430	1496259269.8	adult	119.9935	73.9344	-158.0844	1091.2713	76.7137	71407.2701	225167.1785	3875468.8289	514.381	-0.23013	237.291	0.41134	231.8877	0.52701	375.8036	-0.73135	372.1635	140174.7344	315.2873	-0.10229	355.3669	-0.24067	8835050	0.23978	528.882	93.4539	90.3007	180.1135	174.5294	67182.3516	135.2916	1.4742	163.6186	3479570
010	2017-05-31t1830	1496273664.05	adult	123.9919	77.9328	-154.086	1279.3092	77.6565	81671.0041	257139.0176	4445115.4232	609.683	0.5753	206.192	-0.26479	200.5417	-0.19674	354.8292	-1.0138	347.592	151157.25	288.623	-0.41815	330.188	-0.46742	8778400	0.26954	544.881	76.9446	74.3513	172.3057	163.7543	73402.2344	114.4381	0.34895	149.1235	3275840
010	2017-05-31t2230	1496288063.96	adult	127.9919	81.9328	-150.0861	1316.0853	77.3485	85238.3832	268404.464	4651281.0042	674.917	1.1479	200.788	-0.33911	192.1447	-0.36435	394.6511	0.12792	384.276	175619.7344	304.6832	-0.051697	366.2222	0.14913	8922200	0.39566	821.118	75.6614	72.9811	168.1903	153.9597	74844.6875	111.806	0.13708	139.8569	3362090
010	2017-06-01t0230	1496302462.39	adult	131.9914	85.9323	-146.0865	1198.8353	81.3882	76624.7492	241303.0803	4229976.6367	687.886	1.2984	205.085	-0.17012	197.4189	-0.17553	358.5676	-0.55803	351.1397	143427.0312	291.7278	-0.17451	335.7358	-0.1831	8193770	0.069423	712.486	72.7916	69.909	165.4052	154.8577	66162.0938	109.6252	-0.047083	140.842	2908240
010	2017-06-01t0630	1496316864.12	adult	135.9919	89.9328	-142.086	1268.9634	79.6857	83612.0572	263427.6418	4629602.9016	538.008	0.21144	201.361	-0.21405	195.3495	-0.18873	330.5423	-1.0952	325.9404	144116.4219	273.6871	-0.41014	310.5611	-0.47223	8770670	0.40455	530.651	81.9171	79.2442	172.7087	161.8328	75301	120.1223	0.3782	149.1981	3568060
010	2017-06-01t1030	1496331262.99	adult	139.9916	93.9325	-138.0863	1343.1235	79.6663	84608.0465	266279.2371	4643749.3295	459.042	-0.31877	213.466	0.16826	205.7304	0.1449	375.2758	0.2644	369.7571	165871.8906	304.6268	0.26261	351.378	0.27978	9423020	0.77641	326.126	89.8561	86.8642	187.9181	178.363	83059.8047	130.2179	0.77375	162.0185	3966520
010	2017-06-01t1430	1496345674.21	adult	143.9947	97.9356	-134.0832	1311.9742	79.2884	83095.7945	261585.7343	4510872.8319	699.108	1.4063	215.418	0.27503	207.7859	0.2434	357.9118	-0.026398	350.3242	155333.7188	296.7706	0.20893	336.4434	0.14028	9335800	0.75911	909.881	82.7031	80.2914	166.9477	158.9022	72455.2969	118.5865	0.15301	146.7747	3584190
010	2017-06-01t1830	1496360074.75	adult	147.9949	101.9358	-130.0831	1311.4158	81.2769	85359.7803	268758.4651	4760087.2649	446.612	-0.30983	202.097	-0.051829	196.2979	-0.054696	340.7481	-0.33206	334.0174	151632.9219	273.7343	-0.16165	316.5111	-0.10481	8991690	0.60262	369.233	81.1374	78.4513	167.6749	161.8251	74615.3516	120.2473	0.1561	149.3522	3609960
010	2017-06-01t2230	1496374463.79	adult	151.9918	105.9327	-126.0861	1317.9357	80.3866	84697.625	266703.884	4640131.6343	465.47	-0.15	211.457	0.25314	205.5835	0.24397	346.6429	-0.02555	340.4426	153216.1875	288.2102	0.2095	324.5598	0.12157	9336460	0.79785	373.461	89.2485	86.5535	178.7691	170.8692	79015.9609	128.2626	0.44404	156.9762	3940590
010	2017-06-02t0230	1496388864.38	adult	155.992	109.9329	-122.0859	1269.4758	77.7968	81413.2548	256422.151	4399240.7311	522.018	0.22376	208.651	0.21003	203.9171	0.2205	345.5672	0.076529	340.0042	146866.0625	280.1293	0.11856	323.1976	0.17955	8856190	0.56658	626.777	88.5219	85.5296	187.5909	179.3071	79726.1484	129.1269	0.40574	163.0948	3757310
010	2017-06-02t0630	1496403263.44	adult	159.9917	113.9326	-118.0862	1274.9729	81.6022	86707.8189	273332.8908	4930422.3335	418.516	-0.38075	195.002	-0.15147	189.4051	-0.18739	334.2605	-0.1184	329.9159	151085.7344	277.4472	0.13015	315.8278	0.12181	8803970	0.55261	350.613	89.651	83.7247	242.0529	236.5159	109407.9219	148.2604	1.1623	213.7523	4047560
010	2017-06-02t1030	1496417664.1	adult	163.9919	117.9328	-114.086	1293.4478	79.2297	80367.3102	252976.7303	4325150.6778	421.016	-0.3412	211.107	0.3411	207.5978	0.369	325.7237	-0.2506	320.1304	136803.9688	274.2348	0.12282	308.1716	0.047701	8853820	0.58793	334.139	94.7365	91.0884	188.8515	185.2433	79317.6172	137.5416	0.6127	171.475	3973250
010	2017-06-02t1430	1496432066.43	adult	167.9926	121.9334	-110.0854	1294.4588	79.8923	82014.6861	258204.5227	4444552.1387	416.412	-0.34901	207.897	0.26784	203.7842	0.26744	322.9497	-0.24712	317.9651	138222.4688	274.7782	0.18273	305.7813	0.054424	8892590	0.61511	347.76	91.203	87.0644	189.9428	185.5178	81295.5156	137.7789	0.53667	173.1308	3901120
010	2017-06-02t1854	1496447904.33	adult	172.392	126.3329	-105.686	1309.0221	79.8979	83592.6915	263192.3841	4561962.8848	506.104	0.13481	201.879	0.11231	199.1726	0.14139	322.4915	-0.17422	315.7109	140928.7656	266.6689	0.058849	299.7094	-0.0039177	8805780	0.58175	430.781	86.6813	83.4942	186.2261	175.8756	81380.7891	131.297	0.17743	160.0577	3780950
010	2017-06-02t2230	1496460861.66	adult	175.9912	129.9321	-102.0867	1265.5504	82.1974	83049.6345	261552.0224	4693290.5307	454.177	-0.13057	213.997	0.48458	213.561	0.58397	328.2404	0.033641	320.9925	142128.0938	272.9462	0.23345	306.3506	0.16156	9263060	0.80841	421.86	101.245	98.0919	204.479	197.1697	88539.3906	146.0866	0.70836	180.9411	4382490
010	2017-06-03t0230	1496475263.26	adult	179.9917	133.9326	-98.0862	1290.3469	81.6802	86021.6242	271012.5653	4819322.2312	433.089	-0.2296	200.32	0.089763	198.2192	0.12448	325.0714	-3.4418e-05	318.1341	145631.9688	266.9652	0.13545	303.6251	0.14685	8974130	0.67652	300.606	82.2572	79.6668	186.4292	176.5186	83520.2656	128.0488	-0.1019	161.3821	3685040
010	2017-06-03t0638	1496490176.43	adult	184.1342	138.0751	-93.9437	1294.223	81.4178	85424.2989	269109.7088	4746745.7852	427.309	-0.25197	210.321	0.39836	208.5177	0.44292	322.9352	-0.015721	317.7373	144029.0938	269.2015	0.21539	304.7167	0.19983	9365580	0.86721	350.529	104.742	99.3865	243.8478	240.0363	108756.1172	162.3189	1.1684	219.563	4664150
010	2017-06-03t1030	1496504061.97	adult	187.9913	141.9322	-90.0866	1430.2563	79.1089	86506.0119	272247.1763	4544116.0432	438.087	-0.20077	203.502	0.19588	202.9625	0.27239	304.4607	-0.46285	296.6841	137616.25	259.0083	-0.00012211	284.9724	-0.17364	9188910	0.79022	397.475	92.3827	89.213	195.6042	187.2142	88413.0859	136.6879	0.079426	171.1991	4171450
010	2017-06-03t1430	1496518462.47	adult	191.9915	145.9323	-86.0865	1312.5639	79.5011	83658.4292	263363.8469	4578905.3285	406.986	-0.33601	209.397	0.3783	211.9108	0.55019	321.1655	-0.017257	314.8201	140349.3125	271.6784	0.30781	302.4447	0.19069	9138280	0.77296	329.612	103.668	100.9595	219.5058	213.6236	95924.0469	153.8433	0.65496	194.963	4524170
010	2017-06-03t1838	1496533381.65	adult	196.1357	150.0766	-81.9422	1390.6815	81.2729	86853.7377	273430.9449	4677082.6452	447.176	-0.16204	208.84	0.36191	209.3896	0.47064	319.6122	-0.044325	311.8393	145103.9375	269.9452	0.27984	300.0837	0.15439	9463160	0.9276	330.077	93.786	91.0799	206.8737	198.5374	93920.6719	142.9913	0.15311	182.1846	4249720
010	2017-06-03t2230	1496547263.53	adult	199.9917	153.9326	-78.0862	1313.0989	82.6851	87615.644	275882.8046	5029187.9034	411.342	-0.3131	184.717	-0.38925	184.1341	-0.33072	283.9527	-0.91443	276.2824	129766.3906	236.0531	-0.50978	264.7069	-0.56005	8433280	0.46522	324.797	85.7182	82.0493	196.631	187.2758	89860.3594	131.9251	-0.3395	168.9058	3913460
010	2017-06-04t0245	1496562591.4	adult	204.2495	158.1904	-73.8284	1288.9678	81.4653	86774.0001	273301.6789	4976978.5299	456.37	-0.13088	202.581	0.15937	201.744	0.21916	311.3737	-0.23913	305.7887	141052.2656	264.7936	0.16564	294.0961	0.036268	9159110	0.80004	415.514	95.4457	91.7474	210.7243	204.7382	95458.0938	150.4762	0.26002	190.6863	4315290
010	2017-06-04t0641	1496576762.81	adult	208.186	162.1269	-69.8919	1334.7375	84.5884	92659.5025	292057.4425	5335566.9591	443.743	-0.18596	212.008	0.44777	213.8486	0.59881	317.0949	-0.10497	312.4193	153156.8438	270.2435	0.29105	298.6687	0.1244	10233000	1.2852	464.666	107.387	105.1957	222.1016	212.8195	107275.0781	159.4222	0.50021	195.6508	5183230
010	2017-06-04t1030	1496590472.59	adult	211.9943	165.9352	-66.0837	1311.0928	84.4881	90499.9981	285038.5533	5311753.0379	434.858	-0.2259	202.293	0.13449	201.4326	0.19346	293.4752	-0.6695	287.9537	138520.2812	252.8407	-0.12516	276.3626	-0.3374	9531440	0.97575	376.752	104.832	102.4411	213.5964	204.8898	100817.4844	154.4158	0.23716	189.0991	4939360
010	2017-06-04t1430	1496604863.79	adult	215.9918	169.9327	-62.0861	1338.5292	83.8155	90589.7773	285237.3726	5223747.523	631.386	0.5237	222.357	0.75833	221.9641	0.8459	320.6692	-0.04387	314.5376	151355.8594	273.2755	0.34816	301.4629	0.16245	10492600	1.4052	716.992	119.794	116.0576	241.5177	231.8185	113996.3438	171.188	0.74031	214.7661	5652860
010	2017-06-04t1839	1496619848.42	adult	220.1542	174.0951	-57.9237	1343.0886	80.7657	87174.9427	274455.5142	4852770.6413	544.35	0.17354	220.543	0.69114	219.8125	0.76783	320.1351	-0.07469	313.7335	145661.4531	274.2788	0.36141	301.6497	0.15332	10023000	1.202	584.662	117.743	114.1645	236.4374	227.7714	107579.0156	169.318	0.57775	209.2478	5351080
010	2017-06-04t2230	1496633665.3	adult	223.9922	177.9331	-54.0857	1313.5494	86.1171	90194.1389	284066.6502	5248990.8485	429.712	-0.27532	192.954	-0.19649	192.4488	-0.12942	295.8321	-0.6406	290.2112	139041.0938	244.5154	-0.35323	275.118	-0.39981	9061900	0.78739	523.18	97.803	94.7061	219.8515	211.2648	103330.2266	148.7361	-0.21193	194.2286	4593220
010	2017-06-05t0230	1496648063.89	adult	227.9918	181.9327	-50.0861	1359.9305	81.7031	89872.1616	283023.0463	5013667.0704	420.477	-0.32349	214.409	0.47253	214.7808	0.58373	306.6155	-0.41645	300.5792	143802.6562	263.7249	0.086198	289.5398	-0.12265	10041400	1.2228	384.201	110.699	107.9681	226.9016	219.0147	106416.8281	156.8837	-0.017402	197.3716	5184360
010	2017-06-05t0639	1496663047.44	adult	232.1539	186.0948	-45.924	1363.2976	83.0194	91293.7689	287467.2166	5212160.1434	555.668	0.16753	207.297	0.2371	206.429	0.30457	303.8003	-0.49656	299.5751	144608.9375	265.7566	0.12229	289.7502	-0.13157	9862560	1.1546	584.914	109.771	106.8132	226.0687	217.399	107608.7109	163.9337	0.13335	199.808	5222570
010	2017-06-05t1030	1496676865.85	adult	235.9924	189.9333	-42.0855	1346.4016	81.3654	87410.9914	275144.1979	4900641.9085	401.513	-0.42093	214.009	0.44181	215.7176	0.59791	321.9219	-0.11357	317.3205	146796.3906	281.6532	0.48316	308.4491	0.23062	9751960	1.1163	371.525	112.37	109.7686	227.2983	220.3258	103648.0391	169.694	0.24658	203.879	5120480
010	2017-06-05t1430	1496691276.24	adult	239.9953	193.9362	-38.0826	1185.7048	82.2554	81516.9145	256913.7411	4701825.4548	403.571	-0.42658	234.281	1.0725	232.9341	1.1451	339.8724	0.25994	335.6722	144445.7812	298.4255	0.86382	325.8417	0.56624	9941720	1.2105	436.405	128.679	125.0601	246.6926	239.2986	104844.3516	188.5207	0.77249	222.4082	5460480
010	2017-06-05t1840	1496706281	adult	244.1633	198.1042	-33.9147	1262.9137	82.3356	84590.9807	266436.3817	4810388.7336	432.512	-0.3323	227.837	0.86529	223.5839	0.84197	349.5392	0.45369	344.3406	154146.7969	301.9902	0.93759	333.0637	0.6985	10041500	1.2651	395.343	126.955	119.7954	260.0934	250.7351	114701.2031	194.787	0.88922	234.6966	5595300
010	2017-06-05t2244	1496720926.42	adult	248.2314	202.1723	-29.8465	1279.0227	81.8583	83833.0986	263944.445	4720261.6746	446.3	-0.29422	232.163	0.99327	229.846	1.035	359.3021	0.64643	354.6734	157374.3281	307.2266	1.0489	341.4305	0.85193	10146400	1.3212	447.136	130.661	126.2947	259.3965	248.9278	113615.6406	198.9713	0.94261	233.3667	5710400
010	2017-06-06t0230	1496734467.89	adult	251.993	205.9339	-26.085	1318.1273	85.2681	87144.4535	274352.0169	4997277.6125	488.362	-0.15281	230.504	0.93785	228.1458	0.97746	347.3104	0.38539	340.7869	158026.2188	298.1178	0.83764	329.1973	0.60908	10468800	1.4705	467.042	129.942	125.7786	259.7212	248.418	118173.125	195.152	0.76397	231.1478	5901590
010	2017-06-06t0640	1496749482.26	adult	256.1636	210.1045	-21.9143	1244.4538	82.9032	82985.6736	261383.4713	4691984.2271	456.876	-0.28277	233.928	1.0357	233.1461	1.126	356.0366	0.55793	350.3991	154163.8438	306.0455	1.0097	338.6577	0.78405	10114300	1.3278	436.934	133.756	130.3482	259.1308	250.9429	112203.625	201.3306	0.88309	235.8296	5783190
010	2017-06-06t1030	1496763271.99	adult	259.9941	213.935	-18.0838	1302.0569	82.2183	84864.5135	267177.8884	4762975.4614	434.254	-0.37913	231.586	0.96012	229.9197	1.0218	353.4521	0.49815	346.2914	156579.2656	301.235	0.89712	333.0283	0.67025	10246300	1.3937	368.848	133.519	129.5364	257.3446	249.2672	114003.6797	200.2287	0.79167	235.3614	5907420
010	2017-06-06t1430	1496777668.17	adult	263.993	217.9339	-14.0849	1267.4601	82.5239	84531.2832	266250.0254	4787207.9909	479.136	-0.23173	233.121	1.0012	232.4409	1.0933	359.9288	0.62569	353.958	158728.6094	303.8164	0.94993	339.5332	0.78725	10266200	1.4111	443.919	137.411	134.3765	263.5778	256.4246	116237.7969	205.3148	0.88285	242.0565	6051290
010	2017-06-06t1840	1496792712.26	adult	268.1719	222.1128	-9.906	1219.2751	84.2221	83928.2056	264494.023	4885451.104	485.657	-0.22599	238.727	1.1612	237.3062	1.2342	365.0794	0.7276	357.2599	159904.7969	310.6602	1.0956	344.2136	0.86914	10434000	1.4928	475.927	142.011	138.3584	270.5203	262.2015	118487.8906	211.2652	0.99636	248.6655	6206870
010	2017-06-06t2232	1496806620.3	adult	272.0353	225.9762	-6.0426	679.9143	91.6063	50118.3854	159604.8252	3060165.1526	506.586	-0.16678	255.59	1.6457	254.1485	1.7278	377.9445	0.99175	369.0125	98643.5312	318.7682	1.2672	353.0682	1.0276	6659640	-0.12935	488.924	159.71	157.612	296.1101	286.2577	77284.7422	227.1245	1.3892	269.1428	4161410
010	2017-06-07t0230	1496820868.4	adult	275.9931	229.934	-2.0848	1170.845	84.2379	79510.8981	250562.72	4587253.8566	568.221	0.038997	245.264	1.3428	244.0617	1.4257	376.7388	0.96289	368.3226	156346.6094	315.8753	1.2025	352.3028	1.0096	10160600	1.3932	597.904	152.22	148.6813	294.7164	287.2786	122307.2891	226.5951	1.3236	268.1144	6306010
010	2017-06-07t0640	1496835879.1	dead	280.1627	234.1036	2.0848	1150.8836	83.4639	77503.7228	244260.8253	4435453.6182	501.077	-0.22807	249.903	1.4741	249.0716	1.5703	389.7567	1.2358	381.7859	157461.7031	322.9612	1.3546	362.1452	1.1885	10086900	1.3718	420.518	155.897	152.7659	294.1433	287.4058	118833.8828	232.7001	1.4425	271.6108	6292490
011	2017-05-26t1430	1495827309.12	larva	0	-46.0588	-286.0155	153.6903	28.1178	2924.3574	9319.0854	51574.6325	0	-0.63959	0	-0.70636	0	-0.70706					0	-0.67491	0	-0.66446	0	0.13943	0	0	0				0	-0.59273	0	0
011	2017-05-26t1902	1495843609.73	larva	4.5279	-41.5309	-281.4875	153.3113	28.3801	2956.8251	9425.5966	52769.3193	0	-0.76475	0	-0.83492	0	-0.82802					0	-0.80498	0	-0.7898	0	-0.28265	0	0	0				0	-0.7189	0	0
011	2017-05-26t2230	1495856091.1	larva	7.995	-38.0638	-278.0205	153.5877	33.5379	3416.2081	10946.95	70787.3493	0	-0.85729	0	-0.93094	0	-0.91852					0	-0.90094	0	-0.88238	0	-0.55154	0	0	0				0	-0.81944	0	0
011	2017-05-27t0237	1495870951.8	larva	12.123	-33.9358	-273.8925	156.0384	34.5104	3547.3302	11380.1344	74842.7111	0	-0.96422	0	-1.043	0	-1.0243					0	-1.0116	0	-0.98923	0	-0.8305	0	0	0				0	-0.94426	0	0
011	2017-05-27t0702	1495886831.96	larva	16.5341	-29.5247	-269.4814	241.2972	24.0271	4660.4595	14725.3981	77493.6966	447.702	-0.26855	282.651	0.32169	282.3817	0.35828	417.2585	-1.1566	412.9934	10848.7217	357.5837	-0.070432	405.1167	-0.14672	721890	-0.82032	202.97	65.3174	64.2954	116.1745	111.6602	3020.5381	87.9093	0.96208	103.5626	166821
011	2017-05-27t1030	1495899290.51	larva	19.9948	-26.064	-266.0206	264.2695	36.9074	6368.6319	20202.1365	144047.6606	489.127	-0.27251	263.478	0.14557	257.0911	0.15501	423.3034	-1.1601	416.4846	14815.6182	365.8574	-0.12619	403.002	-0.22919	906892	-0.94986	276.712	67.6952	66.8615	122.2517	110.1544	4278.8096	90.2648	0.96579	101.5398	233007
011	2017-05-27t1438	1495914170.29	larva	24.1281	-21.9307	-261.8874	443.9248	46.2168	16102.7012	50855.3797	510257.9207	1038.65	0.64611	387.304	0.72523	384.8368	0.77074	932.2914	-0.11441	927.1973	80177.0625	650.9635	0.63872	879.3507	0.8251	3308350	-0.33117	652.821	67.9263	66.7331	136.2738	123.406	11719.5449	93.3579	0.97945	111.8107	580226
011	2017-05-27t1902	1495929996.62	larva	28.5243	-17.5345	-257.4912	573.5387	55.8124	22395.2515	70802.0966	757422.2527	1111.67	0.70101	399.857	0.71446	404.5061	0.80927	946.6123	-0.050858	941.0181	112646.8672	613.765	0.44079	831.2044	0.63096	4731510	-0.096612	466.31	68.3243	67.4065	127.2788	116.1014	15146.1729	91.9514	0.8748	107.5893	808482
011	2017-05-27t2230	1495942491.39	larva	31.9951	-14.0637	-254.0204	757.0681	55.5758	33111.8138	104557.8204	1191004.0724	2230.85	2.751	605.961	1.8031	645.0986	2.117	1802.2908	1.9291	1774.8616	315400.875	1148.9422	2.0253	1643.1805	2.5742	10584900	1.628	350.779	67.7754	66.5667	135.1408	120.0972	23649.6445	92.2328	0.82416	109.3531	1183900
011	2017-05-28t0237	1495957356.11	larva	36.1242	-9.9346	-249.8913	880.5218	60.2761	39262.8121	123763.5309	1490275.6609	1809.02	1.9008	532.402	1.3328	548.6451	1.5227	1432.8185	1.1866	1408.9165	296593.4375	1077.0179	1.7449	1332.4053	1.754	11003700	1.4983	298.469	68.2041	66.9769	131.9654	122.4865	27316.8438	92.8078	0.76698	111.9836	1409640
011	2017-05-28t0702	1495973198.45	larva	40.5248	-5.534	-245.4907	898.5962	60.212	45600.1374	143729.2087	1928683.1992	1173.86	0.60593	504.253	1.102	482.5451	1.0772	971.3253	0.13298	948.7332	233118.0625	801.4288	0.80432	905.9901	0.60906	12062200	1.5618	268.492	68.7827	67.8527	125.74	117.0723	30177.5957	92.5944	0.67715	107.9705	1645350
011	2017-05-28t1030	1495985690.78	larva	43.9949	-2.0639	-242.0206	990.7754	66.2902	56830.6092	179304.4559	2668728.5	1331.96	0.84972	457.123	0.76457	428.3508	0.69796	1091.6429	0.50181	1080.4277	325309.5938	864.8152	0.94248	1022.6263	0.84515	13582500	1.8175	432.511	68.4144	67.4608	125.8641	117.7938	37507.5	92.4348	0.60142	108.2736	2032800
011	2017-05-28t1437	1496000550.91	adult	48.1227	2.0639	-237.8928	1044.5245	69.0869	58141.719	183175.2733	2745125.2032	1189.07	0.48732	441.674	0.59183	410.0357	0.51155	1029.1298	0.40769	1018.4517	313884.5625	797.8888	0.64567	971.6732	0.63606	13446800	1.5294	348.077	67.8412	66.5733	137.0518	124.0206	41800.7852	93.5403	0.54996	112.6242	2065430
011	2017-05-28t1901	1496016389.25	adult	52.5223	6.4634	-233.4932	1124.3117	68.4708	64465.4425	203011.9	3137208.8306	1003.4	0.034266	391.387	0.20669	371.336	0.19801	869.5154	0.0060308	861.1969	293026.6875	670.5076	0.14731	823.0529	0.16853	13183500	1.1991	297.318	70.0502	69.3093	124.8067	116.4069	42059.8633	93.3616	0.45877	107.5098	2359570
011	2017-05-28t2230	1496028886.58	adult	55.9937	9.9349	-230.0217	1093.5338	74.5597	66857.5369	210750.0561	3425116.8913	1110.13	0.24676	385.324	0.16561	360.377	0.12828	919.567	0.22598	904.4453	321848.4375	693.0183	0.22005	855.3174	0.25659	13449700	1.1484	383.126	65.9084	64.9187	123.5281	115.7195	43234.8516	90.3434	0.30128	106.913	2300530
011	2017-05-29t0237	1496043726.1	adult	60.1158	14.057	-225.8996	1187.3044	73.826	72753.7758	229335.3115	3685584.8958	1011.6	0.082985	350.404	-0.019557	331.4561	-0.020605	802.6355	-0.099463	793.4691	305001.5	614.1148	-0.0064727	751.6168	0.018835	13306600	1.0188	303.818	68.1459	67.3603	121.2008	115.1065	46056.3086	92.6936	0.36209	106.7603	2587840
011	2017-05-29t0701	1496059591.68	adult	64.5229	18.4641	-221.4925	1079.0441	74.9297	66444.7156	209327.7059	3479056.9666	887.047	-0.12329	332.971	-0.06586	312.7192	-0.078445	726.178	-0.30514	717.7594	251983.75	551.968	-0.15661	672.6762	-0.13245	11548100	0.46152	419.419	72.5613	71.0313	148.6399	141.1772	51578.0312	99.3814	0.63224	128.6371	2516570
011	2017-05-29t1030	1496072088.02	adult	67.9941	21.9353	-218.0213	1084.8154	71.1805	65558.6798	206700.6476	3295518.3962	960.594	0.13644	328.947	-0.019794	311.565	-0.0092978	708.6761	-0.27105	694.7275	243075.8906	535.5454	-0.14809	652.6872	-0.11813	11264100	0.34583	365.427	73.8539	72.2689	150.1932	140.8112	51516.2734	101.1648	0.70756	126.5962	2528980
011	2017-05-29t1440	1496087086.58	adult	72.1604	26.1016	-213.8551	1204.4287	72.2995	76132.0708	240009.176	3965789.3373	877.949	0.048575	305.392	-0.098915	291.4652	-0.062855	651.3669	-0.37076	632.3052	258592.6875	501.5546	-0.18179	595.1833	-0.20329	12123500	0.61538	808.22	73.1333	71.7328	141.0781	130.8825	56008	99.993	0.62211	120.1161	2903250
011	2017-05-29t1902	1496102832.48	adult	76.5343	30.4755	-209.4812	1160.8768	74.3453	72390.4477	228108.0315	3768932.1545	852.196	0.13061	308.385	0.06966	290.2467	0.067731	662.5959	-0.038867	652.2406	250461.25	500.6665	-0.041621	615.1015	0.029248	11653200	0.51785	357.787	71.8077	70.6484	135.6917	125.4371	51291.4766	97.711	0.45172	115.4018	2713470
011	2017-05-29t2230	1496115290.53	adult	79.9948	33.936	-206.0206	1261.7441	76.7584	80967.9621	255084.674	4368107.767	744.723	-0.10519	282.242	-0.075733	273.9437	0.024467	554.1979	-0.60625	540.6672	234425.7188	440.2171	-0.25055	512.1524	-0.31209	11916300	0.66161	336.645	63.3806	61.7414	141.8178	128.9836	59988.9258	93.7029	0.19843	115.2577	2675930
011	2017-05-30t0239	1496130233.47	adult	84.1457	38.0868	-201.8698	1313.7198	80.9359	82767.964	260773.8411	4601166.3346	764.074	0.15457	274.906	-0.0090504	262.3177	0.038175	580.1238	-0.1131	564.9597	250613.4688	433.8267	-0.13271	528.8293	-0.053909	11872100	0.74286	303.616	74.4258	72.4807	152.9916	148.1239	66092.3516	104.4614	0.67973	137.2637	3214150
011	2017-05-30t0702	1496146001.37	adult	88.5256	42.4668	-197.4898	1184.7522	77.6666	76637.6292	241489.3192	4136461.123	650.684	-0.21894	271.976	0.1173	260.1193	0.17391	538.6063	-0.19055	528.6118	215442.5312	413.0723	-0.11431	497.3211	-0.06085	10867600	0.4805	351.922	72.7902	71.6507	133.23	125.3741	53292.0078	100.3324	0.38607	116.7559	2908550
011	2017-05-30t1030	1496158491.68	adult	91.9952	45.9363	-194.0203	1195.6959	79.5294	80902.4024	254951.8804	4571832.0416	605.653	-0.3425	270.446	0.24081	259.4753	0.30935	497.6974	-0.43213	488.6908	210028.2812	395.1736	-0.11828	460.5312	-0.17365	11395800	0.77467	370.631	73.7211	72.3423	141.0845	134.3188	59537.6641	102.1071	0.41155	122.1363	3106390
011	2017-05-30t1436	1496173231.04	adult	96.0894	50.0306	-189.9261	1134.3763	75.3971	72098.7243	227171.7216	3856557.1922	605.364	-0.21072	261.478	0.23681	248.865	0.2591	475.729	-0.42334	465.7306	178874.1094	385.5735	-0.036592	442.744	-0.14462	9831330	0.24331	338.099	80.9642	79.5466	146.5475	138.1015	55101.8633	110.6689	0.7706	129.8284	3044170
011	2017-05-30t1830	1496187289.87	adult	99.9947	53.9358	-186.0208	697.6222	82.5304	46254.2314	146922.961	2549833.425	553.8	-0.42555	266.557	0.45257	255.1509	0.49652	471.1947	-0.20829	465.2506	114029.1172	386.7708	0.12544	443.0515	0.0075678	6431760	-1.1269	449.688	80.501	79.043	158.4106	148.1666	38335.3672	112.2846	0.76826	135.9143	1942410
011	2017-05-30t2230	1496201682.01	adult	103.9925	57.9337	-182.023	1174.6386	85.7957	83957.7698	264692.8427	5026129.1745	531.058	-0.46789	226.25	-0.21569	216.5801	-0.18542	419.882	-0.74417	411.305	183488.4219	329.5526	-0.39018	387.8029	-0.37329	9886440	0.43142	310.499	75.5932	73.5915	162.5926	156.2255	71052.9844	107.6329	0.44159	137.3705	3303200
011	2017-05-31t0230	1496216080.45	adult	107.992	61.9332	-178.0234	1192.8602	77.0401	76993.2612	242639.1759	4132936.7802	612.819	0.19459	258.955	0.56541	251.1408	0.66477	459.3841	0.16922	446.7365	184672.3906	368.8253	0.23988	422.626	0.13563	10396300	0.74895	400.25	85.2784	83.0288	169.0954	159.4276	67976.3438	122.6226	1.1195	148.8439	3423670
011	2017-05-31t0630	1496230478.83	adult	111.9916	65.9328	-174.0239	1233.2379	78.1982	82554.1491	260109.1238	4607526.9293	616.352	0.33126	235.583	0.17449	224.7308	0.17267	454.6752	0.36734	446.1896	195965.0312	352.1529	0.16746	415.8571	0.21571	10137400	0.71554	470.768	72.3511	70.18	161.4517	150.7077	69585.6797	109.2712	0.34963	134.2323	3113340
011	2017-05-31t1030	1496244879.21	adult	115.9917	69.9329	-170.0238	1177.9849	80.6354	77081.8853	242854.1739	4248454.2056	522.96	-0.24861	233.772	0.2338	226.0899	0.29651	422.0192	0.0077142	416.1082	169651.7188	340.5233	0.14762	396.9073	0.14754	9391560	0.44298	330.103	86.0104	82.8903	178.9966	171.4995	71956.6406	127.168	1.1627	157.8585	3455380
011	2017-05-31t1430	1496259285.31	adult	119.9934	73.9346	-166.0221	1266.5955	77.2103	80997.8879	255158.5624	4333984.263	566.292	0.16241	228.785	0.2086	216.4547	0.14202	412.8636	0.062943	402.6983	174641.3125	332.1173	0.15522	383.3577	0.11947	9664090	0.64627	384.88	83.9407	81.0623	180.9149	167.7217	76527.0234	120.8123	0.75232	150.5325	3545740
011	2017-05-31t1830	1496273679.34	adult	123.9917	77.9329	-162.0237	1297.5218	77.1508	83103.1114	261689.8238	4472161.7483	562.306	0.21305	229.179	0.30283	219.2544	0.28573	424.7842	0.58666	415.2732	184356.3438	334.8386	0.32742	390.5024	0.35295	9934430	0.84683	509.557	84.6697	81.8539	174.0797	165.2865	75550.5781	123.0793	0.77541	150.4808	3670260
011	2017-05-31t2230	1496288079.22	adult	127.9917	81.9329	-158.0238	1202.0205	82.4378	80030.4075	252076.8437	4594438.2611	613.269	0.67567	211.32	-0.07054	204.5305	-0.035374	363.873	-0.6163	356.1422	152098.9062	300.139	-0.12875	341.1486	-0.21031	8813110	0.34034	638.337	74.5483	71.3237	172.0414	160.573	71913.3125	115.2571	0.30555	147.3627	3109040
011	2017-06-01t0230	1496302477.47	adult	131.9912	85.9324	-154.0243	1258.5533	83.8118	83965.9155	264428.7618	4801083.4392	508.952	-0.059584	213.908	0.061129	206.245	0.064828	390.0632	0.2343	381.8308	170847.6719	313.1849	0.20552	363.0729	0.22745	9358900	0.66671	464.7	87.166	82.397	202.4879	195.5568	88689.6875	137.3977	1.2926	180.1058	3813690
011	2017-06-01t0630	1496316879.39	adult	135.9917	89.9329	-150.0237	1206.81	79.5624	83802.0064	264454.9205	4766740.5156	664.308	1.151	220.162	0.29001	215.188	0.36265	375.3554	0.068992	368.4726	164030.2969	299.5467	0.065284	346.9843	0.097233	9607640	0.83645	712.319	92.4395	88.4548	257.5105	237.1882	112532.0938	135.8287	1.126	193.0625	4033970
011	2017-06-01t1030	1496331278.28	adult	139.9914	93.9326	-146.024	1203.6026	83.2403	81384.6701	256488.2238	4643086.0532	486.843	-0.11767	205.075	-0.060998	198.317	-0.064619	364.7116	-0.016822	358.4875	154637.7188	293.0237	0.042235	340.1178	0.097379	8691880	0.39783	369.048	77.2427	74.2778	169.7729	162.3488	71983.7266	114.7381	0.047018	146.6491	3273850
011	2017-06-01t1430	1496345689.84	adult	143.9946	97.9358	-142.0208	1281.4042	83.4928	84794.8199	266993.9885	4820647.0489	496.339	-0.0082593	206.782	0.035618	201.6617	0.06813	338.9042	-0.53997	333.3304	149795.6562	284.1815	-0.036588	319.4559	-0.14309	9138940	0.65721	431.599	77.0812	74.0536	166.5537	159.4493	73616.7266	115.7872	0.023547	146.7228	3406680
011	2017-06-01t1830	1496360090.17	adult	147.9947	101.9359	-138.0207	1340.1231	79.0043	83656.1878	263341.0686	4502680.2489	528.956	0.24065	218.764	0.41552	211.9214	0.39677	392.9142	1.093	385.9425	171703.4844	309.9178	0.55946	362.8915	0.68781	9546210	0.88858	374.1	94.622	89.8853	208.6233	201.8681	91168.3672	143.4479	1.213	183.3347	4129020
011	2017-06-01t2230	1496374478.98	adult	151.9916	105.9328	-134.0238	1299.5434	82.6197	84261.4722	265254.2143	4752936.4442	520.596	0.20356	210.456	0.22478	206.9902	0.28497	342.4181	-0.14165	336.2032	150663.9531	287.0951	0.18683	323.4762	0.10264	9248500	0.75274	451.581	85.4855	81.7058	201.4715	193.6331	88647.4453	131.4986	0.58929	174.4448	3756660
011	2017-06-02t0230	1496388879.6	adult	155.9918	109.933	-130.0237	1339.2416	87.6787	91048.5701	286706.6849	5335933.314	451.676	-0.20862	213.988	0.36261	208.3663	0.35115	352.0157	0.25411	345.5693	166855.4375	291.1038	0.34561	330.3646	0.30729	10133000	1.2162	391.569	88.7458	84.3663	210.8978	200.2787	99965.5625	134.1771	0.62908	179.9225	4202380
011	2017-06-02t0630	1496403278.5	adult	159.9915	113.9327	-126.024	1384.8426	84.2499	91375.625	287709.1464	5125285.3885	438.887	-0.26069	204.061	0.10972	198.1267	0.070534	339.8017	0.034016	333.4293	162085.4062	280.6044	0.19655	318.7603	0.17505	9714740	1.0115	341.465	86.6912	83.2521	186.8003	179.846	89103.7266	129.6329	0.35099	164.6992	4127110
011	2017-06-02t1030	1496417679.3	adult	163.9917	117.9329	-122.0238	1297.4643	83.0906	86244.4521	271589.0033	4894535.8163	445.685	-0.2017	210.462	0.32236	206.3485	0.33181	335.9722	0.03019	331.9427	151187.5	284.1899	0.33543	319.7254	0.26104	9458360	0.88913	365.783	97.5503	93.6107	202.0953	195.4443	90942.875	146.4044	0.99259	181.1041	4384010
011	2017-06-02t1430	1496432081.66	adult	167.9924	121.9336	-118.0231	1343.1027	81.3282	87600.2098	275787.3429	4857406.1401	479.438	-0.0073177	204.338	0.16368	199.9788	0.1535	330.587	-0.0394	325.0639	151078.25	278.994	0.27395	313.1432	0.1923	9331930	0.8312	495.733	94.4884	90.6312	202.3291	194.8946	92464.4219	141.6543	0.6999	178.3519	4315190
011	2017-06-02t1854	1496447919.49	adult	172.3918	126.333	-113.6237	1366.7339	83.4044	89373.5435	281428.7945	4977553.8595	513.162	0.17146	209.218	0.32876	204.54	0.30314	350.7595	0.58838	343.4041	163453.9375	279.1127	0.33205	322.544	0.43054	9745360	1.0378	548.006	101.013	96.244	226.4379	210.2312	105520.0469	152.2165	1.0422	194.5603	4705190
011	2017-06-02t2230	1496460876.7	adult	175.991	129.9322	-110.0245	1306.8956	80.3931	86470.0703	272278.2825	4878899.3332	514.919	0.1741	204.33	0.19772	200.0078	0.17342	335.0732	0.21636	328.0794	151118	274.0102	0.25706	313.0502	0.29048	9206520	0.78126	428.074	97.2314	92.5252	216.7933	208.6563	97773.7969	148.2687	0.79719	190.5278	4380950
011	2017-06-03t0230	1496475278.37	adult	179.9915	133.9326	-106.024	1387.7433	87.1526	89110.0485	280519.6346	5015109.881	582.658	0.49321	204.156	0.20435	198.6542	0.13773	352.7075	0.73073	345.7501	164008.9688	287.7636	0.60211	329.0112	0.64102	9491610	0.92205	535.869	93.2985	88.3123	222.6481	214.9502	103531.3672	151.9253	0.85381	198.2342	4337640
011	2017-06-03t0638	1496490191.59	adult	184.134	138.0752	-101.8815	1347.1529	83.4989	90376.18	284642.1045	5191297.7371	434.586	-0.21807	202	0.14802	198.7143	0.14236	333.6375	0.26365	326.0259	157143.25	268.9105	0.20879	307.6648	0.25783	9508550	0.93426	473.244	93.5564	87.0546	241.7386	235.444	113858.8984	156.7849	0.95055	212.4742	4403890
011	2017-06-03t1030	1496504077.06	adult	187.9911	141.9323	-98.0244	1299.6514	84.8211	87296.0437	274879.4676	5037785.9892	436.727	-0.2069	200.243	0.097143	197.3481	0.099103	309.4496	-0.3343	304.8676	140799.5625	261.9668	0.067524	292.4352	-0.025644	9107040	0.75218	420.165	90.6676	86.0304	204.4419	199.3985	93021.0781	141.7091	0.27421	183.1508	4123560
011	2017-06-03t1430	1496518477.51	adult	191.9912	145.9324	-94.0243	1363.5869	83.4661	90801.9072	285881.9373	5148451.9875	442.712	-0.1798	205.074	0.24628	202.072	0.24419	322.7389	0.022693	317.9216	152978.2188	271.6736	0.3077	304.1017	0.22384	9702680	1.0328	348.462	101.275	96.3808	216.6964	209.6232	102714.1094	154.3316	0.67364	192.9186	4791630
011	2017-06-03t1838	1496533396.75	adult	196.1355	150.0766	-89.88	1357.5922	83.2456	90115.9511	283705.0604	5141351.3252	539.658	0.23046	203.163	0.1871	201.9642	0.2378	310.4865	-0.27233	304.4208	145928.6406	261.7548	0.089215	291.3592	-0.021494	9538520	0.962	589.216	99.6125	95.1879	217.5372	208.243	102242.5078	154.1465	0.57377	192.6807	4676810
011	2017-06-03t2230	1496547278.63	adult	199.9915	153.9327	-86.0239	1334.0487	83.0629	89892.4412	283078.9176	5133272.99	488.229	0.0053756	207.641	0.32156	203.8629	0.29234	354.3914	0.81919	340.5976	166209.5625	272.0717	0.33325	313.4807	0.42777	9724850	1.0508	435.08	105.492	98.3558	287.9059	278.6638	135027.8594	166.7369	0.95607	232.2728	4940730
011	2017-06-04t0245	1496562608.03	adult	204.2497	158.1909	-81.7658	1339.3383	81.1563	88555.2083	278859.8269	4992294.7078	386.466	-0.41347	202.388	0.15335	199.799	0.15728	315.1619	-0.1475	310.8962	145604.7812	261.474	0.087499	295.8227	0.071403	9339610	0.88124	332.311	102.828	97.3635	225.0324	220.7263	103964.9688	161.3108	0.65748	204.8845	4745210
011	2017-06-04t0641	1496576778.94	adult	208.1861	162.1272	-77.8294	1379.666	85.8546	92732.1781	292009.4533	5424490.3673	684.958	0.77109	186.884	-0.34099	183.9416	-0.35808	308.3484	-0.31337	299.2192	148932.2812	246.2306	-0.2757	284.4058	-0.16632	9025740	0.74565	901.019	94.4702	88.5722	239.1324	223.6992	115500.9375	156.9099	0.40929	205.8456	4562530
011	2017-06-04t1030	1496590488.56	adult	211.9943	165.9355	-74.0212	1313.7078	83.4561	86677.3064	272913.2806	4883791.8512	628.114	0.52873	201.274	0.10236	198.8069	0.10906	325.4133	0.080483	319.9953	147086.7969	267.744	0.22711	304.3123	0.23259	9086510	0.77815	730.069	106.788	100.1238	247.8833	239.3346	112043.2578	177.6363	1.0661	221.9261	4820970
011	2017-06-04t1430	1496604879.01	adult	215.9916	169.9328	-70.0238	1327.0615	85.0357	88847.3058	279753.8115	5137529.2951	597.824	0.39435	193.968	-0.13959	190.8092	-0.15928	313.9924	-0.19844	305.7242	145378.5	253.1381	-0.12758	289.4439	-0.082266	8978980	0.73679	632.406	100.59	95.5799	247.3918	230.5079	114542.3828	161.8329	0.41147	209.0747	4656420
011	2017-06-04t1839	1496619863.59	adult	220.154	174.0952	-65.8615	1313.1034	83.1604	86215.5693	271448.8343	4872105.45	734.956	0.89902	194.335	-0.14022	191.3848	-0.1525	312.5072	-0.2488	305.9288	140628.25	257.2233	-0.041244	291.1267	-0.060522	8734780	0.63645	872.816	94.4843	88.3292	231.2803	218.5332	104076.1406	157.3877	0.16526	201.6388	4246780
011	2017-06-04t2230	1496633680.61	adult	223.9921	177.9333	-62.0234	1255.4215	81.9405	83666.6724	263550.5117	4720358.8813	496.922	-0.02126	210.398	0.35717	206.9547	0.34069	363.6717	0.88965	352.9241	158560.875	271.2799	0.27688	320.5029	0.51868	9170820	0.83502	441.016	116.571	108.9781	313.0456	307.1199	136487.875	185.242	1.0289	257.3175	5081100
011	2017-06-05t0230	1496648079.19	adult	227.9917	181.9329	-58.0238	1303.7462	79.5248	81522.0225	256661.5423	4359509.8136	621.848	0.43308	214.416	0.47275	211.7894	0.48684	324.6422	-0.014265	318.5069	138297.5625	271.7227	0.27377	304.0548	0.16959	9121250	0.82189	629.753	116.972	111.068	244.7817	237.4252	104277.0156	180.8827	0.78368	222.2389	4975990
011	2017-06-05t0639	1496663062.67	adult	232.1538	186.095	-53.8617	1238.0763	81.4463	80898.4274	254786.8834	4546807.965	405.462	-0.39406	206.575	0.21428	203.8541	0.2214	325.5597	-0.016408	319.7299	137386.1875	268.1276	0.17762	306.2409	0.19834	8711450	0.6544	390.303	108.913	102.2227	247.4682	240.3386	104431.5781	178.526	0.61133	225.6086	4592980
011	2017-06-05t1030	1496676881.13	adult	235.9922	189.9334	-50.0232	1239.6292	85.6318	83698.5559	263752.6733	4791920.3849	446.845	-0.25226	204.884	0.15441	202.5723	0.17477	320.6665	-0.14099	316.2356	139810.5938	265.3432	0.10447	302.7944	0.11816	8930700	0.76025	505.778	110.29	104.2977	262.6888	253.4642	114532.3125	178.3557	0.52565	228.7692	4807420
011	2017-06-05t1430	1496691291.78	adult	239.9952	193.9364	-46.0203	1230.5519	83.965	81686.0334	257356.187	4573130.9506	435.456	-0.30837	209.51	0.29775	206.6408	0.30463	314.462	-0.28881	309.7616	133960.8125	264.8671	0.089757	298.1962	0.020364	8916100	0.7664	368.432	119.509	113.3509	248.0875	241.6703	105685.2734	188.4606	0.77058	229.1291	5085950
011	2017-06-05t1840	1496706296.8	adult	244.1632	198.1044	-41.8522	1263.6472	81.4226	80526.1259	253597.5282	4400740.6438	406.056	-0.4299	204.226	0.13236	201.3398	0.13628	309.6011	-0.39939	305.9637	130032.4688	260.3468	-0.016208	293.0686	-0.085274	8576670	0.63177	396.648	115.866	109.8361	245.0931	238.8772	102939.1016	182.6322	0.51089	223.2822	4865920
011	2017-06-05t2244	1496720942.28	adult	248.2314	202.1726	-37.784	1198.4544	84.362	78007.3201	245726.0336	4352803.3814	384.367	-0.52166	206.599	0.20646	203.7131	0.21312	319.6069	-0.19316	314.8876	130080.0078	264.7786	0.084192	299.7987	0.04268	8402780	0.56825	368.667	119.18	112.5096	259.7112	250.7057	105702.4531	188.9178	0.6349	233.5054	4847290
011	2017-06-06t0230	1496734483.22	adult	251.9928	205.934	-34.0227	1097.3133	82.1261	73100.2051	230462.78	4114355.6963	387.615	-0.5216	211.935	0.37259	209.8201	0.40757	319.0722	-0.20791	313.6311	121566.5078	265.4624	0.10225	298.9768	0.026953	8073030	0.43631	330.376	121.964	115.6395	260.265	254.8913	99160.9688	189.5329	0.59477	236.8458	4645840
011	2017-06-06t0640	1496749497.65	adult	256.1635	210.1047	-29.852	1204.5924	78.6411	76304.3749	240282.7525	4142360.3969	389.556	-0.52854	210.585	0.33408	207.5495	0.34032	320.6549	-0.1806	316.7546	127620.6406	267.8797	0.15921	302.826	0.10095	8378550	0.57878	377.596	120.109	113.6171	257.7625	252.4292	102589.4766	185.1863	0.40551	231.8203	4778780
011	2017-06-06t1030	1496763287.62	adult	259.994	213.9352	-26.0214	1171.8975	81.5274	75854.4134	238940.8142	4192663.4444	431.763	-0.38821	211.235	0.35464	208.0435	0.35729	325.3572	-0.086558	321.4534	128841.4375	272.4073	0.26017	307.9684	0.1966	8352450	0.57672	369.489	122.093	116.2871	252.1822	246.3296	99864.1484	187.6871	0.42623	230.0382	4827670
011	2017-06-06t1430	1496777683.55	adult	263.9929	217.9341	-22.0226	1160.3608	81.7326	75316.736	237290.1483	4150845.1274	432.1	-0.40301	212.566	0.39595	209.0909	0.39152	327.7809	-0.041787	322.584	128817.8984	273.1988	0.27889	308.7283	0.20969	8349810	0.58428	412.987	125.462	119.7046	253.6303	247.3519	99676.7031	192.0934	0.5031	230.949	4928270
011	2017-06-06t1840	1496792728.43	adult	268.172	222.1132	-17.8434	1138.0663	81.8502	74320.0491	234163.3928	4131490.8348	439.032	-0.39584	216.508	0.5125	213.2081	0.51629	332.2458	0.045701	326.7678	128911.3672	278.6718	0.39891	314.0135	0.30645	8387310	0.60907	420.774	129.396	123.165	261.5524	255.2655	101482.3359	198.7021	0.63999	239.318	5012690
011	2017-06-06t2232	1496806635.8	adult	272.0352	225.9764	-13.9803	1037.4974	84.4524	70117.77	221161.1505	4050652.8639	522.88	-0.10738	226.148	0.79188	222.8959	0.80327	342.5789	0.25588	335.2726	125383.8828	291.103	0.66752	323.9077	0.4869	8265030	0.56448	538.751	141.007	135.4024	277.2926	266.5132	101489.0781	213.8071	1.0154	250.0754	5153400
011	2017-06-07t0230	1496820883.89	adult	275.993	229.9342	-10.0225	1062.7634	85.7654	72085.4304	227439.4049	4213665.7769	478.71	-0.28796	228.383	0.85543	225.1788	0.86976	343.7757	0.27574	338.2749	129259.6719	293.8042	0.72503	325.9229	0.52136	8576930	0.70731	474.518	143.632	138.0664	278.3228	270.3871	104649.375	218.8125	1.1067	255.8665	5394090
011	2017-06-07t0640	1496835895.15	adult	280.1628	234.104	-5.8527	1034.9939	85.069	69713.7212	219905.6473	4044871.069	437.656	-0.46033	230.408	0.91272	227.6468	0.94139	351.0547	0.4246	345.8349	127783.9219	298.7387	0.83071	333.679	0.66175	8368180	0.6251	450.209	146.638	141.1832	291.8459	283.8313	106231.9062	227.538	1.2995	267.291	5325750
011	2017-06-07t1032	1496849833.96	adult	284.0347	237.9759	-1.9808	1017.8202	85.0152	68450.8171	215935.5204	3966419.4186	527.835	-0.15104	233.252	0.99379	230.5131	1.0248	358.5497	0.58018	352.4341	128002.2266	303.0698	0.92365	340.2617	0.78089	8316820	0.61019	511.964	150.993	144.7314	308.4526	298.1297	110117.5703	237.4886	1.5299	282.5165	5383790
011	2017-06-07t1430	1496864095.68	dead	287.9963	241.9375	1.9808	991.6335	88.2671	67755.9301	213759.3534	3959136.811	405.35	-0.62428	222.143	0.67367	219.8321	0.71149	343.2181	0.2529	338.8001	121499.1953	287.9917	0.59556	324.503	0.48538	7845190	0.41104	421.926	141.559	134.4975	296.2896	288.3233	104886.5156	225.9775	1.1691	269.1693	4999290
012	2017-05-26t1430	1495827324.71	egg	-2.2639	-50.3222	-246.1973	150.8936	28.3924	2885.6094	9202.4228	51248.3266	0	-0.57503	0	-0.64064	0	-0.64531					0	-0.60774	0	-0.59978	0	0.39553	0	0	0				0	-0.53163	0	0
012	2017-05-26t1902	1495843624.87	larva	2.2639	-45.7944	-241.6695	156.4503	28.7959	3041.5814	9694.0587	54878.4154	0	-0.70281	0	-0.7711	0	-0.76795					0	-0.74064	0	-0.72778	0	-0.083871	0	0	0				0	-0.65513	0	0
012	2017-05-26t2230	1495856106.07	larva	5.7309	-42.3274	-238.2025	150.8408	28.4427	2893.2238	9229.2197	51536.2918	0	-0.79717	0	-0.86846	0	-0.85962					0	-0.83861	0	-0.82224	0	-0.38025	0	0	0				0	-0.75338	0	0
012	2017-05-27t0237	1495870966.84	larva	9.8589	-38.1994	-234.0745	153.3086	28.0079	2934.5706	9355.6627	51923.804	0	-0.90597	0	-0.9818	0	-0.96652					0	-0.95136	0	-0.93104	0	-0.68223	0	0	0				0	-0.87506	0	0
012	2017-05-27t0702	1495886846.94	larva	14.27	-33.7883	-229.6634	150.8592	28.4271	2895.1207	9239.4116	51617.289	0	-1.0187	0	-1.1005	0	-1.0787					0	-1.0678	0	-1.0436	0	-0.9621	0	0	0				0	-1.0117	0	0
012	2017-05-27t1030	1495899305.4	larva	17.7307	-30.3276	-226.2027	153.3012	27.6871	2916.3996	9299.6529	51233.882	0	-1.1052	0	-1.1926	0	-1.166					0	-1.157	0	-1.1298	0	-1.1588	0	0	0				0	-1.1246	0	0
012	2017-05-27t1438	1495914185.15	larva	21.864	-26.1943	-222.0694	150.8598	28.1199	2875.8645	9179.5243	50883.6394	0	-1.2072	0	-1.3024	0	-1.2703					0	-1.2621	0	-1.2315	0	-1.3736	0	0	0				0	-1.2674	0	0
012	2017-05-27t1902	1495930011.44	larva	26.2602	-21.7981	-217.6732	405.1122	36.2113	11447.2671	36126.6023	277353.4617	985.757	0.50852	434.754	0.94444	445.974	1.0728	848.6226	-0.27819	832.9715	52614.6016	669.4506	0.65329	809.1827	0.61774	2668520	-0.67065	324.437	63.7507	62.6234	124.5397	113.4611	7721.4595	89.1542	0.83991	105.5395	391302
012	2017-05-27t2230	1495942506.36	larva	29.731	-18.3273	-214.2024	475.3326	47.2938	16411.3497	51808.4764	493812.0969	936.982	0.35268	406.654	0.73069	418.2538	0.86755	807.2469	-0.34983	796.0292	71037.7266	701.9744	0.68762	775.2164	0.47282	3546020	-0.55806	222.249	72.1839	71.1014	136.1943	127.5752	11985.0977	97.0807	0.99019	117.2421	629443
012	2017-05-28t0237	1495957371.1	larva	33.8601	-14.1982	-210.0733	551.5186	50.1055	19511.7477	61612.3716	599210.1597	1932.71	2.1657	618.364	1.8496	637.4571	2.0568	1373.0665	0.99144	1317.4573	142798.9219	952.3666	1.39	1158.7663	1.3519	6407490	0.1583	341.926	69.2627	68.3554	128.8125	118.4321	13396.4951	93.5261	0.82728	108.9743	717701
012	2017-05-28t0702	1495973213.28	larva	38.2607	-9.7976	-205.6727	719.0325	50.8686	29854.9962	94087.5282	1050959.9968	2051.41	2.3386	759.022	2.602	768.2612	2.7781	1588.7888	1.6278	1551.8242	251028.6406	1317.7388	2.4727	1502.8947	2.1559	11964500	1.6694	241.207	66.2682	65.363	122.2163	115.405	19310.1797	91.7719	0.69721	107.3358	1044590
012	2017-05-28t1030	1495985705.71	larva	41.7308	-6.3275	-202.2026	811.0137	59.0879	36837.4688	116104.9873	1425879.6471	1652.12	1.515	688.627	2.1568	668.9495	2.1647	1487.795	1.4859	1470.6656	288632.25	1191.0515	2.0241	1421.3758	1.9037	13342800	1.8831	576.851	68.5621	67.4654	132.3201	119.006	25670.0996	92.6752	0.65548	109.6481	1328460
012	2017-05-28t1437	1496000565.54	larva	45.8585	-2.1998	-198.0749	995.1366	62.8263	50175.4807	158114.2241	2116532.667	1494.04	1.1336	541.822	1.2311	511.8094	1.169	1312.8904	1.1486	1301.5594	346603.0625	1065.452	1.554	1242.5616	1.3798	14261300	1.9081	300.039	64.3204	63.2952	127.9476	119.6979	33778.1562	90.7726	0.50817	109.9824	1692980
012	2017-05-28t1901	1496016403.95	adult	50.2581	2.1998	-193.6753	989.3143	67.2507	53994.1124	170124.4962	2489100.955	1090.98	0.25008	442.508	0.55574	412.7633	0.49013	953.3645	0.22536	940.229	269802.1562	797.2319	0.60178	905.3037	0.4227	12506600	1.1297	384.521	60.4694	58.9412	134.9352	123.1944	38186.6602	89.3697	0.36062	110.5384	1709050
012	2017-05-28t2230	1496028901.26	adult	53.7296	5.6713	-190.2038	1038.3182	72.1866	63680.1214	201048.3711	3197944.766	1190.4	0.39529	395.987	0.21924	375.9424	0.21331	857.9364	-0.013311	849.3818	285692.8125	682.2099	0.1692	807.2043	0.11089	13162600	1.1279	592.034	68.1768	67.0237	135.6102	123.1546	45158.1797	93.858	0.45983	112.3693	2266200
012	2017-05-29t0237	1496043740.75	adult	57.8517	9.7933	-186.0817	1127.9989	77.2747	67667.3211	213269.0705	3524633.0107	1049.31	0.13565	356.139	-0.0068934	333.3412	-0.03405	865.4052	0.080072	850.1017	306353.4375	679.1809	0.19097	807.4722	0.14462	12590900	0.85558	472.175	57.5878	56.3197	116.2809	107.8021	41163.4531	83.0615	-0.014546	99.0089	2035960
012	2017-05-29t0701	1496059606.46	adult	62.2588	14.2005	-181.6746	1152.592	78.5831	74050.9392	233466.8147	3960728.9075	969.115	0.027098	351.219	0.022565	335.4924	0.045405	791.8787	-0.09561	780.3406	306457.0312	642.5164	0.13841	743.684	0.038322	13559500	1.0764	556.803	62.9234	60.9482	141.8853	126.2862	54909.6172	94.7432	0.43517	115.7801	2429280
012	2017-05-29t1030	1496072102.96	adult	65.73	17.6717	-178.2033	1125.7352	83.5503	74731.6699	235503.3863	4229109.2977	948.874	0.046993	330.169	-0.063657	317.1516	-0.020926	757.0208	-0.14131	743.4393	295238.0938	563.706	-0.088971	704.494	-0.008092	12861100	0.83166	364.625	60.3528	59.0831	120.6199	112.6967	47041.7734	86.8438	0.052735	103.6417	2350920
012	2017-05-29t1440	1496087101.63	adult	69.8963	21.838	-174.0371	1243.1966	82.3684	80221.6897	252786.1536	4404576.1991	834.028	-0.14061	315.652	-0.075495	305.0085	-0.010605	690.4274	-0.27453	683.966	289289.0625	509.6751	-0.20857	640.713	-0.10581	13201500	0.93261	409.662	63.7948	62.1423	133.6145	125.1522	55984.4805	92.5975	0.2827	114.3528	2668090
012	2017-05-29t1902	1496102847.41	adult	74.2702	26.2119	-169.6632	1213.5734	79.2359	76427.4463	240684.6847	4137331.518	840.781	0.0077908	310.108	0.005232	298.8928	0.071161	631.3925	-0.37617	619.8202	251925.5938	477.9564	-0.23268	581.69	-0.19255	12371800	0.7202	835.558	66.6969	65.6276	127.974	120.2611	51061.6094	92.7409	0.2338	110.5405	2660870
012	2017-05-29t2230	1496115305.48	adult	77.7307	29.6724	-166.2026	1227.0163	79.2661	76137.5802	239784.7166	4012396.345	821.341	0.083169	327.65	0.32639	318.376	0.43394	638.7802	-0.12173	624.8565	254234.5	501.962	0.018861	588.6353	-0.032174	13020200	0.9832	437.272	71.8511	69.8231	161.1572	153.9341	64140.5625	102.5416	0.68137	139.6853	2855220
012	2017-05-30t0239	1496130248.5	adult	81.8816	33.8233	-162.0518	1246.5406	93.3847	93274.8703	294187.7538	5863964.9165	680.931	-0.29284	261.284	-0.26334	255.6543	-0.13669	544.4125	-0.58966	532.8276	264040.0938	410.0386	-0.37919	504.8674	-0.28492	12670700	0.96491	310.303	63.1125	61.4499	128.0199	122.0606	62089.6328	92.6657	0.1143	112.8627	3060580
012	2017-05-30t0702	1496146016.33	adult	86.2615	38.2032	-157.6719	1196.0092	76.0941	73286.3885	230755.2893	3838843.7427	781.607	0.33222	308.558	0.55207	294.87	0.61352	592.3724	0.19638	582.6761	226878.6406	467.404	0.21475	552.2454	0.19256	11797700	0.76982	425.043	79.1779	78.0569	142.1319	131.4855	54436.5078	106.3749	0.73886	123.5184	3027370
012	2017-05-30t1030	1496158506.74	adult	89.7311	41.6728	-154.2023	1137.5458	78.2556	72922.0057	229738.5449	3996627.8733	672.336	-0.055096	286.009	0.40045	274.4261	0.47554	546.5794	-0.0020374	538.8734	208246.75	432.7136	0.12336	511.8	0.11342	10878900	0.51491	314.829	72.777	71.8224	130.0602	121.8588	49552.9219	98.5463	0.27214	114.3413	2768220
012	2017-05-30t1436	1496173246.06	adult	93.8254	45.767	-150.108	1250.6666	76.8179	78677.1656	247787.9667	4164422.3212	630.799	-0.15126	264.6	0.19224	253.394	0.24846	510.079	-0.11901	502.0508	209642.4688	393.5725	-0.073494	476.1368	0.016747	10860200	0.60341	402.954	75.0172	73.7564	141.9579	134.9714	58344.7188	103.8292	0.46064	125.1831	3079010
012	2017-05-30t1830	1496187305.53	adult	97.7308	49.6724	-146.2026	1173.6384	77.7085	79386.1665	250292.2322	4445092.0392	514.559	-0.72717	261.332	0.27978	253.755	0.39729	430.861	-0.95308	425.8264	178376.4531	359.422	-0.26368	410.6539	-0.37715	10808700	0.68272	286.873	85.5771	84.2597	150.8445	144.2523	62449.6094	114.2158	0.91724	134.5794	3539470
012	2017-05-30t2230	1496201697.41	adult	101.7285	53.6702	-142.2049	1140.5989	80.4492	75873.2044	239189.112	4213809.6288	609.242	-0.019843	255.739	0.30217	246.514	0.37627	483.03	0.10091	475.1295	191279.875	373.0861	0.041445	448.3521	0.13346	10110900	0.4794	396.679	74.3286	72.4984	151.6716	144.2963	60061.9688	106.8703	0.45165	132.694	2938660
012	2017-05-31t0230	1496216095.71	adult	105.728	57.6697	-138.2054	1236.0656	85.3908	81055.0933	255373.484	4529984.3765	640.295	0.31362	240.744	0.12272	232.1364	0.1882	454.2742	-0.067257	443.254	192158	356.3632	-0.0025115	421.5211	0.034644	10169300	0.5957	459.397	76.6683	74.6328	156.5369	144.2562	66215.125	110.1288	0.5315	133.8215	3238550
012	2017-05-31t0630	1496230494.06	adult	109.7276	61.6693	-134.2058	1109.0852	77.8326	75606.1062	238494.0795	4243980.8956	739.841	1.1429	249.269	0.41578	237.6719	0.41737	473.4761	0.54375	457.7051	186549.5781	361.9926	0.22249	428.7883	0.27727	9820690	0.52578	621.715	82.4171	78.3811	185.4042	177.3532	73049.2578	129.1305	1.4111	164.0079	3247070
012	2017-05-31t1030	1496244894.43	adult	113.7277	65.6694	-130.2057	1201.548	76.8674	82058.4823	258923.9354	4582424.1555	602.042	0.2775	235.374	0.21496	222.5121	0.16173	446.7901	0.3465	435.5829	191226.1719	355.6438	0.28179	413.2852	0.25693	10064100	0.71938	443.064	83.3334	81.5775	154.0938	148.2144	65952.1562	117.8785	0.74656	139.1549	3563170
012	2017-05-31t1430	1496259300.66	adult	117.7294	69.6711	-126.204	1190.0493	78.3878	77206.8097	243258.6275	4222307.5339	593.17	0.31353	213.32	-0.20158	201.0802	-0.27626	424.2033	0.15418	416.4552	170953.9375	331.981	0.080624	396.5292	0.20672	8588270	0.085082	594.027	76.0449	74.3299	145.9877	138.0023	58833.0547	109.0417	0.21341	129.4159	3061570
012	2017-05-31t1830	1496273694.72	adult	121.7278	73.6694	-122.2056	1175.8595	79.7855	76320.1186	240433.4371	4170488.4667	519.674	-0.15418	223.06	0.1095	213.806	0.10908	405.8592	0.016178	397.6756	161531.9688	330.929	0.19571	380.3945	0.14295	8873760	0.28723	526.742	79.3882	77.2529	163.209	154.7932	64957.1797	117.6488	0.55614	143.353	3158220
012	2017-05-31t2230	1496288094.43	adult	125.7277	77.6694	-118.2057	1169.2646	75.8699	73416.0139	231216.4637	3918408.2833	583.686	0.40981	218.78	0.078639	208.2556	0.02955	427.5704	0.7661	419.9494	163759.4688	331.7682	0.33452	396.1735	0.49485	8379270	0.092787	553.582	75.9034	72.56	165.5429	156.4596	63402.9336	118.9864	0.53584	145.5537	2907100
012	2017-06-01t0230	1496302492.58	adult	129.7272	81.6688	-114.2062	1210.6482	77.9663	77740.3887	244927.8612	4184655.9528	499.956	-0.16308	223.786	0.28005	214.9922	0.27005	387.9341	0.055972	381.3806	157501.25	318.9836	0.24267	365.8237	0.19868	9072050	0.49391	369.313	90.6694	88.1418	174.6233	168.3001	70897.0469	127.8287	0.88064	155.9387	3675650
012	2017-06-01t0630	1496316894.71	adult	133.7278	85.6694	-110.2056	1215.3476	81.2109	80395.8678	253198.6388	4563603.1497	647.722	1.0156	197.642	-0.34117	190.6746	-0.33978	341.9785	-0.89871	336.3267	143289	283.501	-0.27904	322.8058	-0.3335	8280420	0.13252	727.159	75.7291	72.2215	174.2346	164.8643	73004.2969	117.0338	0.27529	150.1252	3172750
012	2017-06-01t1030	1496331293.49	adult	137.7274	89.6691	-106.206	1209.943	74.7498	74890.3741	235838.6597	3934448.8575	503.913	-0.020055	221.311	0.34853	213.6762	0.3428	391.974	0.59014	385.9279	153261.8438	313.8591	0.37677	365.4095	0.439	8646630	0.35615	392.394	85.6948	82.2443	179.8658	172.4491	70327.5156	127.8659	0.71033	160.4113	3348100
012	2017-06-01t1430	1496345705.49	adult	141.7308	93.6724	-102.2026	1144.6075	84.6332	77829.2777	245322.7418	4468664.3037	454.868	-0.32551	218.601	0.33349	212.3106	0.3503	375.2391	0.33927	370.6336	152347.0625	311.9863	0.44865	356.1892	0.40775	8863180	0.49969	312.458	88.7878	85.8082	181.8576	175.8022	73834.1719	130.6289	0.75668	163.6859	3599900
012	2017-06-01t1830	1496360105.64	adult	145.7308	97.6725	-98.2026	1196.2603	82.4213	81534.4687	256970.8946	4678836.7506	439.42	-0.3826	208.962	0.1183	203.6204	0.14102	348.8571	-0.19987	343.9771	148264.2812	292.024	0.15789	329.5451	0.06963	8877340	0.53323	347.547	87.3616	84.3203	193.1523	183.4567	82089.7422	128.0543	0.55664	164.92	3711380
012	2017-06-01t2230	1496374494.13	adult	149.7276	101.6693	-94.2058	1213.2306	80.6367	80748.6806	254343.5887	4575566.8047	458.61	-0.21377	220.537	0.48476	214.8411	0.49531	362.2454	0.31873	355.5786	152505.3125	302.3311	0.4462	341.8172	0.36862	9277110	0.7576	357.756	92.6464	89.8565	189.3928	179.7492	79734.3594	130.5944	0.59299	163.7069	3897260
012	2017-06-02t0230	1496388894.75	adult	153.7278	105.6694	-90.2056	1207.7552	82.998	81979.9674	258379.6188	4701165.0645	473.217	-0.089093	202.597	0.01774	196.9201	0.0021377	350.0429	0.12578	343.6459	149818.375	283.6965	0.15069	327.232	0.20495	8651520	0.4538	352.554	87.161	84.4668	183.3545	176.3193	78475.7109	127.8069	0.39042	161.8045	3722030
012	2017-06-02t0630	1496403293.65	adult	157.7275	109.6691	-86.2059	1258.1319	79.4716	81900.9945	257912.1351	4547876.3682	404.696	-0.48121	193.946	-0.19736	187.999	-0.2386	333.2386	-0.21041	327.6752	142292.9062	274.5163	0.032018	315.1889	0.069665	8279750	0.28019	380.297	83.1199	79.5772	184.8736	179.9812	78941.0078	126.8796	0.27374	165.8665	3548470
012	2017-06-02t1030	1496417694.55	adult	161.7277	113.6694	-82.2057	1288.2666	82.8218	84910.5313	267369.6123	4776847.6922	398.94	-0.48247	203.717	0.11157	200.7864	0.15681	326.4999	-0.28539	321.5136	144639.4531	274.5288	0.095209	308.623	0.019504	9013440	0.66233	323.951	90.4876	87.9272	189.6955	184.1135	84035.1094	130.5198	0.35568	168.2967	4003620
012	2017-06-02t1430	1496432096.99	adult	165.7284	117.6701	-78.205	1196.2737	84.3793	84346.8751	265891.7009	4975438.0961	358.422	-0.67984	193.61	-0.15796	189.9892	-0.14953	304.6057	-0.79661	300.9787	133721.9062	253.5046	-0.29823	288.1956	-0.29738	8496770	0.41491	278.921	86.7515	83.7341	181.595	176.9653	79720.2188	130.6036	0.28143	164.2503	3807180
012	2017-06-02t1854	1496447934.6	adult	170.1277	122.0694	-73.8057	1293.6782	79.1557	83730.8688	263727.2482	4642902.5653	401.808	-0.41705	210.448	0.35426	207.567	0.38795	328.663	-0.047719	323.7847	143625.7188	278.7324	0.29658	310.5893	0.17445	9182050	0.76099	358.38	94.3113	92.8184	189.5665	185.0728	82840.5625	137.1725	0.46723	171.5715	4114900
012	2017-06-02t2230	1496460891.92	adult	173.727	125.6687	-70.2064	1241.9031	83.49	82490.1074	259827.0501	4680235.7463	567.762	0.44897	191.788	-0.18125	188.5298	-0.17741	322.6278	-0.1509	316.4351	138729.9688	257.5216	-0.12969	299.3139	0.0024871	8241890	0.31181	575.504	86.9948	83.3598	204.1251	196.5792	87773.7734	135.1633	0.3097	180.932	3738510
012	2017-06-03t0230	1496475293.47	adult	177.7274	129.6691	-66.206	1285.3813	76.5886	80782.1678	254390.8261	4329626.0379	444.756	-0.17555	218.021	0.61072	217.1772	0.69751	322.9955	-0.08265	317.3875	136304.0781	274.7754	0.29069	304.5983	0.14512	9190480	0.776	379.547	109.456	105.4677	217.3421	210.0759	91718.375	160.6726	1.2593	197.6631	4613990
012	2017-06-03t0638	1496490206.75	adult	181.87	133.8117	-62.0634	1278.7916	80.6829	82441.5557	259564.3347	4594567.5153	386.646	-0.44803	214.555	0.52012	212.832	0.57234	319.2932	-0.13275	314.6965	137296.0938	270.7692	0.23496	301.7162	0.12435	9224560	0.79792	373.9	108.292	105.0845	208.1417	201.8511	89500.9453	154.5064	0.91314	188.9375	4655910
012	2017-06-03t1030	1496504092.14	adult	185.727	137.6687	-58.2064	1250.8949	80.3865	79163.5672	249234.862	4343975.8029	516.588	0.15995	210.573	0.40889	208.8323	0.45382	317.4683	-0.14456	312.0133	131114.4062	268.8557	0.21729	300.1147	0.11925	8692260	0.5547	534.978	105.248	101.4391	218.0487	210.3176	90054.125	156.681	0.90931	194.7377	4344550
012	2017-06-03t1430	1496518492.57	adult	189.7272	141.6688	-54.2062	1260.0876	100.1876	91403.1306	288234.4303	5763842.0649	718.072	1.0454	185.656	-0.34521	184.496	-0.29935	289.2431	-0.84621	283.426	137679.7344	240.616	-0.41489	270.8062	-0.44842	8823110	0.62357	866.398	92.9878	88.1339	206.8698	199.0679	98470.0156	147.2876	0.45309	184.0049	4419150
012	2017-06-03t1838	1496533411.81	adult	193.8714	145.8131	-50.062	1183.3081	79.6161	77757.9333	244978.449	4338219.4959	410.027	-0.32106	202.722	0.17468	200.8146	0.20404	305.5838	-0.40333	301.4124	124067.0312	259.7494	0.038339	290.1287	-0.050039	8213700	0.35186	405.684	105.851	103.9019	214.069	209.354	86912.0312	161.4069	0.9005	195.3563	4288780
012	2017-06-03t2230	1496547293.77	adult	197.7275	149.6692	-46.2059	1245.6739	84.0611	83537.9711	263120.0351	4775513.6667	373.798	-0.47091	186.033	-0.34258	184.3619	-0.31722	279.3574	-1.0401	274.4622	121799.8281	237.4084	-0.47557	264.4821	-0.56155	8096520	0.30755	340.765	99.9415	95.5247	209.3632	203.3962	91282.3594	154.8591	0.56544	188.8132	4349650
012	2017-06-04t0245	1496562624.43	adult	201.986	153.9277	-41.9474	1305.3	83.0527	82926.4802	261095.4997	4582308.1424	401.924	-0.3513	190.815	-0.20345	187.9389	-0.21472	310.4572	-0.26323	304.8007	134427.9688	253.6796	-0.0957	290.2936	-0.040419	8253330	0.38789	346.279	105.288	98.0724	229.8981	225.2478	99545.8984	175.4872	1.2329	210.3837	4554010
012	2017-06-04t0641	1496576795.12	adult	205.9223	157.864	-38.0111	1190.0514	83.5417	78654.6609	247817.0747	4421936.0052	393.442	-0.38491	195.15	-0.075772	193.0498	-0.060937	320.3297	-0.024933	314.072	131335.1562	261.8399	0.096232	298.2313	0.12008	7999780	0.28226	326.564	108.732	101.7987	234.4074	228.3082	96107.0391	182.4481	1.391	215.5443	4457240
012	2017-06-04t1030	1496590505.41	adult	209.7307	161.6724	-34.2027	1147.2351	81.1411	75410.0945	237609.2927	4245707.7805	454.657	-0.14485	204	0.19333	203.4304	0.26248	356.7142	0.83185	350.7756	140188.6875	279.9953	0.51994	328.3648	0.72768	8013520	0.29665	369.237	115.328	107.1403	251.3446	245.0204	98778.4219	196.2373	1.7911	233.8458	4530320
012	2017-06-04t1430	1496604894.38	adult	213.7277	165.6693	-30.2057	848.4823	88.1165	55227.4666	175125.118	2997550.3009	601.523	0.41794	221.012	0.72167	219.2254	0.76266	326.339	0.096589	319.1668	93985.6172	276.0556	0.42079	306.7138	0.27775	6364910	-0.42477	671.487	131.293	122.613	262.5353	252.3611	75610.1562	206.7646	2.057	240.301	3781100
012	2017-06-04t1839	1496619878.79	adult	217.89	169.8317	-26.0434	1033.2337	79.3694	66654.1789	210253.4212	3585095.2289	613.809	0.44776	218.657	0.63692	215.528	0.63423	326.6805	0.087507	321.3059	113684.8281	277.4405	0.44205	310.3103	0.33683	7599200	0.13223	689.249	130.805	122.1921	267.0519	258.6938	92934.0781	209.61	2.036	245.1299	4546000
012	2017-06-04t2230	1496633695.88	adult	221.7281	173.6698	-22.2053	1142.984	76.3319	71052.7168	223821.8888	3743908.6608	505.428	0.019012	212.646	0.4352	210.3888	0.45797	320.9276	-0.06375	316.4894	119064.1328	272.5201	0.31341	305.4215	0.22235	7884280	0.26686	576.306	127.466	119.7173	268.9146	262.4567	99767.3203	206.798	1.8263	247.5739	4726060
012	2017-06-05t0230	1496648094.43	adult	225.7277	177.6694	-18.2057	666.9969	86.5161	38949.5393	124012.3761	1958003.4106	542.335	0.14291	206.996	0.24369	205.5336	0.28979	296.7393	-0.62829	291.3595	60534.8281	255.6242	-0.0976	282.1935	-0.26331	4215470	-1.3253	508.89	120.281	112.3465	270.469	264.542	55175.6719	197.3261	1.3915	250.6628	2449530
012	2017-06-05t0639	1496663077.97	adult	229.8898	181.8315	-14.0436	649.9639	83.7684	40454.2678	128780.316	2171281.2921	560.201	0.19336	217.696	0.5714	214.1236	0.55788	326.8446	0.023745	321.9031	69291.0625	282.5935	0.52196	311.9163	0.32003	4601220	-1.1404	528.362	128.478	121.6679	259.5112	252.2317	55016.3828	202.7217	1.4616	241.5058	2715500
012	2017-06-05t1030	1496676896.4	adult	233.7282	185.6699	-10.2052	618.4399	83.5464	37787.8564	120581.3476	1980163.2477	607.868	0.35606	221.926	0.69611	218.5322	0.69266	332.4357	0.12708	324.7692	65822.2656	282.6899	0.51321	313.1871	0.33221	4382370	-1.2205	694.096	145.175	134.9117	303.4359	295.5041	60080.3125	246.3692	2.7844	283.5249	2866760
012	2017-06-05t1430	1496691307.5	adult	237.7313	189.673	-6.2021	940.6052	76.8015	61658.8045	194837.7186	3333960.1226	482.09	-0.12748	218.403	0.57795	216.477	0.62057	325.0239	-0.052028	320.7468	104657.6953	278.5563	0.40832	308.0525	0.2189	7022100	-0.06127	558.234	140.127	130.9039	295.7952	291.3105	95246.0469	233.6792	2.2611	275.5321	4505360
012	2017-06-05t1840	1496706312.31	adult	241.8993	193.841	-2.0341	952.1733	79.0529	62427.2817	197031.5022	3415045.6161	582.979	0.2314	217.328	0.53979	215.0119	0.57027	322.7722	-0.11382	316.8009	105223.7188	276.3285	0.35098	306.2873	0.17596	7070750	-0.026626	721.416	140.447	131.9297	293.5374	284.4904	95693.2031	232.0909	2.1041	272.8445	4569450
012	2017-06-05t2244	1496720957.73	dead	245.9675	197.9092	2.0341	926.655	79.282	60066.2621	189559.4571	3290855.8212	620.998	0.35607	223.626	0.73339	220.8286	0.75372	337.3468	0.18644	329.6869	105926.8984	285.7886	0.56518	317.7273	0.39583	7001290	-0.043761	703.682	145.888	138.5414	297.6779	287.9779	93470.875	236.5862	2.1477	274.3879	4567450
013	2017-05-26t1430	1495827340.3	egg	-2.2639	-46.0584	-258.0789	150.8407	28.6717	2913.6756	9294.3365	52265.259	0	-0.57503	0	-0.64064	0	-0.64531					0	-0.60774	0	-0.59978	0	0.39552	0	0	0				0	-0.53163	0	0
013	2017-05-26t1902	1495843640.03	larva	2.2639	-41.5307	-253.5512	150.8698	28.2209	2872.9941	9161.1942	50774.7446	0	-0.70281	0	-0.7711	0	-0.76795					0	-0.74064	0	-0.72778	0	-0.083866	0	0	0				0	-0.65513	0	0
013	2017-05-26t2230	1495856121.08	larva	5.7308	-38.0637	-250.0842	153.656	28.0736	2927.1528	9329.7846	51658.5798	0	-0.79716	0	-0.86845	0	-0.85961					0	-0.83861	0	-0.82223	0	-0.38025	0	0	0				0	-0.75337	0	0
013	2017-05-27t0237	1495870981.84	larva	9.8588	-33.9357	-245.9562	153.3077	27.6817	2905.2313	9259.7411	50858.037	0	-0.90597	0	-0.9818	0	-0.96651					0	-0.95135	0	-0.93104	0	-0.68222	0	0	0				0	-0.87506	0	0
013	2017-05-27t0702	1495886861.82	larva	14.2699	-29.5246	-241.5451	153.6526	28.116	2935.8983	9362.4528	51994.3522	0	-1.0187	0	-1.1005	0	-1.0787					0	-1.0678	0	-1.0436	0	-0.96209	0	0	0				0	-1.0117	0	0
013	2017-05-27t1030	1495899320.41	larva	17.7306	-26.0639	-238.0844	258.9054	26.4725	5108.2663	16133.9173	89759.1763	790.072	0.32245	361.919	0.71309	365.084	0.77409	695.4056	-0.61601	674.7115	19471.3574	557.1088	0.49208	653.4034	0.41216	1007940	-0.78382	172.206	71.2378	70.6895	118.0141	113.503	3304.3958	93.5327	1.0763	105.9705	198397
013	2017-05-27t1438	1495914200.11	larva	21.8639	-21.9306	-233.9512	312.0201	36.3325	8180.8331	25973.1962	182416.6081	546.294	-0.20971	295.879	0.2787	305.2343	0.37823	472.8034	-1.0669	472.7271	21276.1523	408.6734	-0.040454	453.7068	-0.14914	1303640	-0.90959	203.83	75.5698	74.8469	130.0363	123.8315	5851.6338	98.572	1.1404	113.7599	332961
013	2017-05-27t1902	1495930026.32	larva	26.26	-17.5345	-229.555	393.4429	42.1339	12275.8251	38815.7652	329334.8552	1226.39	0.95374	501.58	1.3079	517.141	1.4646	1060.7931	0.17493	1051.7759	70012.3438	841.6192	1.1745	998.9266	1.0766	3286850	-0.45928	230.252	72.9851	72.4394	124.6336	118.7134	8225.8154	95.9038	1.0118	109.9122	478272
013	2017-05-27t2230	1495942521.28	larva	29.7309	-14.0636	-226.0842	525.5533	39.1825	16091.4888	50712.7092	423321.245	1153.44	0.75783	425.438	0.83443	426.7911	0.91533	826.6974	-0.30667	799.6364	71095.9766	639.0623	0.49504	739.7133	0.38593	3652810	-0.52255	436.364	73.6213	73.0681	133.1301	120.4766	11449.1904	97.193	0.99315	113.2645	632112
013	2017-05-28t0237	1495957386.04	larva	33.86	-9.9345	-221.9551	615.9231	48.7927	24428.5948	77099.0539	807596.4371	2521.87	3.2844	784.044	2.782	771.7246	2.8236	1794.6604	1.9738	1745.0081	233305.8594	1300.8246	2.472	1666.3067	2.6129	10119700	1.3565	405.353	70.7501	69.9326	130.5874	116.5645	16976.3672	94.2343	0.84681	108.9032	913172
013	2017-05-28t0702	1495973228.06	larva	38.2605	-5.534	-217.5545	756.5664	63.997	40477.9085	127758.6144	1822411.2757	1347.85	0.98263	471.339	0.95003	442.6656	0.87793	1174.0271	0.60489	1166.422	248893.75	891.8066	1.1299	1123.5098	1.1981	9991440	1.0505	390.018	75.6485	74.933	130.6119	121.539	27689.7285	99.7354	0.92829	114.8727	1603600
013	2017-05-28t1030	1495985720.6	larva	41.7307	-2.0638	-214.0844	871.7498	61.0742	43173.1906	136113.0827	1809066.7585	1339.71	0.90642	519.97	1.1733	488.3368	1.0932	1187.1617	0.70747	1174.3428	269485.7188	955.9587	1.2747	1126.8111	1.1513	11779400	1.403	281.396	73.35	72.5475	126.2283	118.3969	28653.8242	97.2246	0.79354	111.7603	1661670
013	2017-05-28t1437	1496000580.24	adult	45.8584	2.0638	-209.9567	933.3793	66.6202	47862.232	150758.736	2116807.6309	1379.24	0.90743	444.54	0.654	427.397	0.65877	1146.2891	0.68921	1131.2115	287718.5625	795.5962	0.68367	1048.232	0.87722	11154800	0.97753	315.668	71.0509	70.025	127.2012	120.2762	31927.5059	95.6559	0.66568	110.8939	1782880
013	2017-05-28t1901	1496016418.64	adult	50.2579	6.4634	-205.5571	1002.2677	65.7986	55633.2796	175308.9566	2583015.5909	1117.13	0.3022	428.617	0.47181	402.8193	0.42878	959.704	0.24419	953.0915	280233.5625	765.8818	0.49952	910.6594	0.43672	12481300	1.1223	520.92	70.8152	69.7639	130.0724	121.7089	37981.1328	95.6304	0.57935	111.9882	2062140
013	2017-05-28t2230	1496028915.93	adult	53.7294	9.9349	-202.0857	1121.5332	71.7908	64902.515	204413.129	3198024.21	988.574	-0.013014	340.724	-0.12152	313.8331	-0.17863	864.2676	0.0067643	857.4031	293850.9688	674.716	0.14442	812.3235	0.1245	11561800	0.66921	263.594	64.2896	63.3373	116.9612	110.6001	39766.8125	89.7904	0.30586	103.2723	2181540
013	2017-05-29t0237	1496043755.4	adult	57.8515	14.0569	-197.9636	1082.6973	69.7616	60870.8647	191658.2189	2945467.0534	1076.55	0.19333	353.698	-0.022685	321.1166	-0.11522	913.5492	0.24661	900.4049	291422.1875	704.7008	0.27907	850.4116	0.2641	11256800	0.47178	372.573	74.1672	73.368	125.1436	119.0548	39920.8203	98.3409	0.60887	112.5237	2360450
013	2017-05-29t0701	1496059621.31	adult	62.2587	18.4641	-193.5564	1054.4948	76.6344	67491.6701	212785.1732	3606571.6861	971.187	0.031778	315.751	-0.22262	291.7613	-0.26598	795.7516	-0.080679	786.7188	280900.3125	583.1162	-0.079742	741.2862	0.031199	11117000	0.36263	527.506	63.5085	62.4531	128.2849	115.233	45284.5547	88.6961	0.17083	105.0499	2236010
013	2017-05-29t1030	1496072117.8	adult	65.7299	21.9354	-190.0851	1185.6285	77.487	68501.6626	215646.8947	3471764.6627	859.745	-0.16844	314.977	-0.17596	291.4786	-0.21721	718.5018	-0.30631	702.2031	257223.625	563.2498	-0.090757	672.6846	-0.10896	11276500	0.36161	262.733	69.3357	68.3944	124.5346	118.0214	44583.3828	95.1445	0.43659	110.452	2482290
013	2017-05-29t1440	1496087116.59	adult	69.8962	26.1017	-185.9188	1074.9058	77.2263	68293.0434	215226.9402	3680152.7491	845.46	-0.10999	312.526	-0.10106	288.0128	-0.15519	705.6665	-0.19923	695.2876	251922.9375	548.3434	-0.042085	660.6236	-0.035927	11130900	0.30084	419.582	77.011	76.0902	131.8723	122.8306	47078.4219	101.5665	0.71776	115.942	2742830
013	2017-05-29t1902	1496102862.44	adult	74.2701	30.4756	-181.545	1105.7537	72.6094	68416.4476	215629.5496	3528988.2072	818.282	-0.060495	326.558	0.15725	306.2047	0.14187	683.373	-0.071179	674.7626	244647.5312	541.2523	0.074691	637.0583	0.027792	11659700	0.49417	407.84	76.2249	75.3391	131.54	124.04	47091.332	101.7251	0.68155	116.8982	2721610
013	2017-05-29t2230	1496115320.4	adult	77.7306	33.9361	-178.0844	1224.8478	75.4996	73060.4435	230020.3459	3750623.0902	703.848	-0.32482	305.676	0.095022	294.1508	0.16523	600.4371	-0.38661	591.5354	229366.9531	478.3902	-0.11163	562.241	-0.15261	11663700	0.53587	404.56	75.1564	73.8428	141.0391	131.4694	53876.9453	102.1898	0.66358	121.5631	2867740
013	2017-05-30t0239	1496130263.59	adult	81.8815	38.087	-173.9335	1177.8376	79.9562	75137.2696	236662.4349	4071349.1652	707.404	-0.18392	275.209	-0.090539	258.2743	-0.10221	565.0463	-0.41113	555.2134	221498.125	437.6763	-0.19723	526.6322	-0.16613	10788200	0.31103	332.029	74.1812	72.6989	148.1562	140.6071	58077.2422	103.4204	0.66415	128.5092	2907900
013	2017-05-30t0702	1496146031.33	adult	86.2614	42.4669	-169.5536	1211.0759	87.2866	83750.6488	263913.8325	4983155.0817	746.166	0.16248	254.365	-0.22829	241.895	-0.19775	560.4838	-0.14207	548.4644	244931.4062	417.023	-0.17825	517.5778	-0.032193	11092100	0.511	432.03	68.3005	66.8283	139.078	128.0847	60777.0938	96.6728	0.23974	118.185	2978380
013	2017-05-30t1030	1496158521.8	adult	89.731	45.9365	-166.084	1402.4093	80.0979	87138.2457	274425.9139	4719525.0802	624.239	-0.31321	246.634	-0.2343	240.1057	-0.11192	491.5183	-0.66868	482.7512	223640.8125	364.7912	-0.48717	456.4497	-0.30006	11210800	0.64237	354.967	75.2639	73.8852	142.8903	134.6618	65015.0703	105.9602	0.65487	125.484	3421120
013	2017-05-30t1436	1496173261.26	adult	93.8253	50.0308	-161.9897	1214.2651	84.6742	85856.1542	270596.7681	5074239.6772	534.862	-0.70433	225.928	-0.47773	218.1028	-0.39888	443.7829	-1.0111	437.5769	198370.9688	347.2046	-0.53171	417.8056	-0.46248	10098300	0.29845	319.865	72.0234	69.5717	161.0402	155.9589	71984.9688	105.9832	0.57192	141.3925	3219230
013	2017-05-30t1830	1496187321.07	adult	97.7308	53.9363	-158.0842	1294.2223	91.9952	92847.6461	292725.6148	5570579.9752	641.471	0.054784	231.276	-0.27664	219.845	-0.26517	503.6711	0.097302	495.862	243776.8125	374.7266	-0.097816	473.73	0.19159	11174300	0.83539	321.621	76.7224	74.5671	173.6048	167.2851	84024.7188	108.9189	0.64366	145.5538	3706920
013	2017-05-30t2230	1496201712.72	adult	101.7285	57.934	-154.0865	828.1354	88.6769	56656.3093	179695.6998	3263103.0454	516.585	-0.61873	212.978	-0.52989	206.9684	-0.4344	368.6151	-1.6668	362.6588	109110.0859	297.6494	-0.83306	348.0569	-0.835	6287530	-1.1747	450.893	73.5505	71.6488	147.9439	138.9814	43791.3906	105.4721	0.37965	128.6232	2171360
013	2017-05-31t0230	1496216111.06	adult	105.728	61.9335	-150.087	1210.3487	90.7708	88594.7241	279407.4811	5420433.8275	584.189	-0.065564	214.588	-0.41149	201.3597	-0.47331	461.7359	0.056601	454.6395	212860.2344	355.3898	-0.014549	434.8641	0.1723	9886930	0.46943	571.626	76.5463	73.4742	177.1949	169.428	81686.8438	115.1452	0.78863	153.325	3526800
013	2017-05-31t0630	1496230509.13	adult	109.7275	65.933	-146.0875	1222.1267	83.1783	81697.4199	257375.4962	4616832.3628	530.671	-0.33044	228.638	-0.026207	219.9747	0.018783	428.9225	-0.24988	423.3838	182720.9688	342.856	-0.029694	402.115	-0.016541	9727860	0.48299	373.945	81.1836	78.913	161.9335	153.8633	68983.6875	114.0964	0.64501	139.7795	3454120
013	2017-05-31t1030	1496244909.77	adult	113.7277	69.9332	-142.0874	1215.0257	84.9566	82901.0555	261221.5156	4805133.3354	475.31	-0.64432	228.171	0.05396	220.4935	0.11436	394.4511	-0.65946	389.5498	170402.875	323.7835	-0.16308	372.4322	-0.2209	9847190	0.6168	372.032	83.5119	81.5704	174.9425	166.5419	75575.1406	117.6517	0.7351	150.4067	3604120
013	2017-05-31t1430	1496259316.09	adult	117.7294	73.9349	-138.0856	1250.3296	83.4842	83900.4896	264457.0318	4734164.8399	602.965	0.38679	217.995	-0.092564	204.2839	-0.19798	441.4764	0.5091	435.7615	193366.6562	347.0392	0.30382	416.5234	0.45557	9529210	0.54096	478.386	85.1542	82.0177	183.9978	178.9161	80591.0469	124.2463	0.97552	164.3528	3722350
013	2017-05-31t1830	1496273710.18	adult	121.7278	77.9333	-134.0873	1348.331	81.2397	87039.3624	274010.9564	4805683.9435	507.406	-0.2478	214.813	-0.09061	203.9462	-0.14104	395.9248	-0.20305	389.5406	179749.8438	326.6295	0.12817	372.6634	0.040697	9748440	0.72031	424.307	84.4664	82.34	168.1818	161.9603	76354.5312	119.7254	0.65929	148.52	3833170
013	2017-05-31t2230	1496288109.66	adult	125.7276	81.9331	-130.0874	1319.9411	85.9007	97162.7216	306248.634	5932850.133	475.903	-0.41624	190.532	-0.62918	183.331	-0.62186	345.424	-1.1588	336.0902	174784.5469	277.2256	-0.56533	320.7148	-0.55604	9627030	0.7204	378.469	82.7002	76.7931	235.9061	226.5827	119368.4922	135.0703	1.326	196.3737	4178600
013	2017-06-01t0230	1496302507.78	adult	129.7271	85.9326	-126.0879	1260.5524	84.8083	84989.8501	267733.7649	4908731.2255	442.363	-0.60334	219.641	0.17298	213.2394	0.22294	359.8123	-0.63545	356.373	159396.8281	303.8633	-0.018929	341.8774	-0.15205	9728770	0.82876	327.999	86.0134	83.3387	174.7457	169.5498	77412.3594	123.8565	0.68769	154.5651	3809880
013	2017-06-01t0630	1496316909.93	adult	133.7277	89.9332	-122.0873	1326.2783	85.4417	90731.9997	285849.9383	5196047.5584	445.975	-0.50861	206.506	-0.10609	200.5488	-0.067977	355.8757	-0.54383	349.9338	168329.1875	295.199	-0.067863	336.7464	-0.11981	9760720	0.89481	350.89	86.0658	82.7193	190.4177	184.2678	90067.5781	125.9824	0.70477	169.9167	4067980
013	2017-06-01t1030	1496331308.87	adult	137.7274	93.9329	-118.0876	1303.5986	86.6736	88351.0701	278298.0175	5083668.3219	565.724	0.43486	198.885	-0.25808	192.6429	-0.24645	335.0096	-0.90554	329.5187	154439.4219	279.0256	-0.27335	314.9231	-0.36334	9152080	0.61751	539.724	83.7851	80.6096	184.3749	177.9945	84996.8359	123.8258	0.51911	161.213	3855540
013	2017-06-01t1430	1496345721.13	adult	141.7308	97.9363	-114.0842	1404.6289	87.1895	92581.9638	291599.087	5255861.6705	387.615	-0.8051	208.113	0.044944	205.4779	0.15602	330.2634	-0.86524	325.4037	159517.2188	282.4826	-0.11871	315.0309	-0.26816	10038800	1.1087	278.807	93.3585	90.2908	193.7361	189.2651	93574.5469	133.8577	0.90729	172.5269	4503330
013	2017-06-01t1830	1496360121.21	adult	145.7308	101.9363	-110.0842	1337.76	86.4748	91991.6504	289743.141	5337479.4447	579.149	0.57756	206.807	0.058222	202.3327	0.10398	361.3343	0.13909	355.9195	173440.4688	299.0296	0.296	341.0569	0.26399	9907080	1.066	503.902	86.3552	83.5287	184.6737	177.948	88643.3906	127.0818	0.51195	164.8893	4136850
013	2017-06-01t2230	1496374509.39	adult	149.7276	105.933	-106.0875	1361.9214	88.0266	95648.231	301380.1614	5656483.4119	440.44	-0.333	209.788	0.18199	206.3683	0.24954	345.0668	-0.15164	340.1282	171843.2812	288.8702	0.1756	326.6184	0.10634	10445800	1.3589	424.848	90.4091	87.3202	198.363	190.4732	98784.7812	133.5893	0.72855	174.5255	4501650
013	2017-06-02t0230	1496388909.89	adult	153.7277	109.9332	-102.0873	1375.1484	87.399	93556.691	294751.2754	5359923.0713	517.388	0.189	210.463	0.24147	205.5466	0.25439	346.5998	0.031064	338.707	169140.6875	284.5342	0.16785	322.1695	0.11572	10254200	1.273	512.405	95.0682	90.7628	213.6789	205.224	104275.3203	142.8784	1.0626	187.8223	4631910
013	2017-06-02t0630	1496403308.79	adult	157.7274	113.9329	-98.0876	1362.3779	86.6575	94909.3734	298948.183	5655745.3224	371.204	-0.68338	187.31	-0.38778	183.7121	-0.36488	296.6219	-1.2188	292.9632	146827.8281	249.711	-0.48495	281.1961	-0.54119	9256280	0.77503	288.749	86.8652	83.0526	193.7682	188.5683	95915.2656	133.1752	0.55035	171.4911	4292620
013	2017-06-02t1030	1496417709.7	adult	161.7276	117.9331	-94.0874	1329.0341	87.2444	92348.6342	290858.0416	5430003.3761	396.413	-0.4971	195.565	-0.12428	191.3897	-0.12187	327.2227	-0.26554	323.3298	157394.125	274.5228	0.09508	311.587	0.073714	9401810	0.85706	380.919	87.8068	84.5943	197.2309	190.2348	94868.0781	128.169	0.25399	172.6902	4221310
013	2017-06-02t1430	1496432112.32	adult	165.7284	121.9339	-90.0867	1302.7638	87.474	90485.3438	285089.2893	5275000.0587	443.682	-0.20616	202.638	0.10523	200.3228	0.15886	328.0254	-0.15757	323.218	154827.9688	273.5485	0.13254	307.9998	0.070843	9545890	0.93493	511.087	93.7536	89.8771	214.6501	207.2464	101314.8281	139.9461	0.679	188.4717	4416550
013	2017-06-02t1854	1496447949.81	adult	170.1277	126.3332	-85.6874	1356.4842	87.5047	93595.2484	294781.2057	5527847.0679	397.04	-0.44237	190.191	-0.24082	188.0614	-0.19791	305.0797	-0.68691	299.9901	148878.875	255.3469	-0.21314	287.0589	-0.26975	9269700	0.80383	365.585	88.1818	84.0324	204.2318	197.0536	99665.1094	135.0352	0.37802	179.8598	4297900
013	2017-06-02t2230	1496460907.04	adult	173.7269	129.9324	-82.0881	1432.6993	88.0384	96081.7273	302569.3116	5533408.6371	467.635	-0.064244	201.297	0.099847	198.0547	0.11018	321.5018	-0.18119	315.8542	161072.4062	270.5337	0.15713	303.0215	0.073325	10077300	1.199	381.651	97.716	93.6163	218.7933	211.9934	109615.4531	146.9466	0.79397	194.1061	4891860
013	2017-06-03t0230	1496475308.63	adult	177.7274	133.9328	-78.0877	1387.8198	88.1925	92683.2268	291829.4886	5289105.5334	493.789	0.066401	202.334	0.14386	199.593	0.16353	335.259	0.24376	329.2211	161930.1094	266.4854	0.10581	309.8606	0.24691	9769690	1.0526	451.295	97.8486	92.9216	226.2019	219.5283	109255.5312	150.5171	0.84898	201.2629	4724620
013	2017-06-03t0638	1496490221.94	adult	181.8699	138.0754	-73.9451	1316.6162	85.9907	90749.2199	285873.3288	5272671.6713	400.849	-0.38054	195.976	-0.036625	193.0753	-0.031228	317.8049	-0.17188	313.7517	150321.7188	265.4206	0.11438	299.3058	0.077197	9261440	0.81533	353.026	95.0542	90.6949	226.5634	221.4005	107164.5078	143.3692	0.47078	202.3593	4492070
013	2017-06-03t1030	1496504107.28	adult	185.727	141.9325	-70.0881	1360.909	88.041	94082.2818	296332.7869	5540527.9579	413.44	-0.31411	204.569	0.22774	203.1905	0.28039	326.6946	0.095013	320.2961	160080.3438	266.7852	0.17016	304.218	0.20029	10019600	1.1747	384.014	104.65	98.7402	253.1318	243.5492	124034.5781	165.0979	1.2386	222.1265	5125660
013	2017-06-03t1430	1496518507.62	adult	189.7271	145.9326	-66.088	1354.4517	87.0291	91307.7452	287457.9742	5309312.0182	426.1	-0.25359	198.386	0.041793	196.9179	0.085287	314.4987	-0.19951	307.76	149701.4062	259.4655	0.017893	292.2749	-0.020986	9435630	0.90701	360.802	98.4223	93.9979	227.1464	219.8002	108121.6797	147.8401	0.47439	202.3852	4681160
013	2017-06-03t1838	1496533426.89	adult	193.8713	150.0768	-61.9437	1399.7765	88.3716	93845.4653	295576.1632	5341959.8728	429.139	-0.23865	205.953	0.27373	205.0071	0.33492	313.3053	-0.20867	308.3996	153206.2969	262.9303	0.11205	293.9203	0.026107	10064500	1.2006	381.36	97.9956	94.5327	217.4415	212.2097	106328.8828	142.9759	0.20007	191.599	4788850
013	2017-06-03t2230	1496547308.95	adult	197.7274	153.9329	-58.0876	1379.4747	88.3526	95724.9164	301461.0536	5629007.4112	432.314	-0.22525	204.369	0.22383	203.3015	0.27854	321.2315	-0.00038821	313.4681	160294.5	261.2742	0.081657	297.7198	0.11041	10184900	1.2579	422.162	98.6693	94.8587	227.5046	220.6883	113524.7812	144.1364	0.16326	198.4283	4917280
013	2017-06-04t0245	1496562641.09	adult	201.9864	158.1919	-53.8287	1440.3318	87.2316	94701.2349	298172.6778	5310282.8249	537.094	0.20193	199.344	0.061954	199.1022	0.1391	309.3713	-0.28973	302.9358	152829.4219	259.1001	0.031558	290.271	-0.040876	9839600	1.1044	508.781	102.715	98.0788	236.3344	229.6253	116749.1875	158.687	0.61186	212.0939	5070030
013	2017-06-04t0641	1496576811.29	adult	205.9225	162.128	-49.8925	1244.2854	86.6711	89730.663	283034.6394	5329535.7763	462.948	-0.1064	198.57	0.031312	196.7706	0.057762	313.9471	-0.1783	307.5259	146613.3125	255.7048	-0.048448	289.9531	-0.048614	9271650	0.85269	393.895	101.905	96.0985	246.213	236.1291	114981.4531	160.2836	0.58247	213.9103	4758160
013	2017-06-04t1030	1496590521.28	adult	209.7309	165.9364	-46.0842	1410.229	85.3839	93881.3392	295608.8244	5322321.3948	407.791	-0.32953	196.437	-0.044561	194.6852	-0.0179	318.4574	-0.074684	312.3942	156044.1094	258.987	0.023685	295.7867	0.063348	9607140	1.007	388.613	100.6	95.7387	230.0613	223.1466	112730.0469	157.6393	0.40184	204.498	4920050
013	2017-06-04t1430	1496604909.63	adult	213.7276	169.9331	-42.0874	1224.9301	87.6189	78924.8125	248843.9085	4299086.7563	552.65	0.22837	202.246	0.12895	199.0013	0.11126	321.0167	-0.027624	316.4217	132258.8594	264.299	0.1428	301.1348	0.16399	8323220	0.44257	585.556	107.064	101.6526	237.7695	231.8185	97961.0469	165.771	0.60291	213.5086	4406090
013	2017-06-04t1839	1496619894.17	adult	217.89	174.0955	-37.925	1386.743	84.4434	91124.4836	286847.7026	5152769.0906	429.257	-0.25932	203.23	0.14828	202.3172	0.20729	326.2019	0.076497	322.0408	154945.9062	265.5314	0.16075	302.505	0.17803	9651010	1.0359	379.784	108.195	101.904	254.5966	249.1956	120933.3672	172.5706	0.74375	228.1815	5137980
013	2017-06-04t2230	1496633711.17	adult	221.7281	177.9335	-34.087	1369.0712	87.6053	90509.1152	284961.3666	5157990.8927	411.394	-0.33812	206.772	0.24886	203.991	0.25079	327.2719	0.080346	321.2684	154472.3438	265.117	0.13888	304.1609	0.19678	9752170	1.0858	400.728	107.772	101.987	244.3828	238.4233	115348.6562	167.1003	0.4637	216.2794	5082940
013	2017-06-05t0230	1496648109.77	adult	225.7277	181.9332	-30.0874	1278.7447	83.5504	85236.1681	268418.8342	4837620.4728	406.801	-0.36858	196.208	-0.098441	194.4509	-0.069156	302.8675	-0.49071	297.2531	134776.0156	245.6308	-0.33238	279.8715	-0.31018	8715180	0.63992	385.506	103.115	97.8169	239.9682	235.8872	106785.8594	159.3225	0.11052	214.2256	4580180
013	2017-06-05t0639	1496663093.31	adult	229.8898	186.0952	-25.9253	1271.0741	86.4697	84265.1928	265377.8843	4813172.9361	402.03	-0.40002	198.145	-0.047447	196.145	-0.023494	314.5382	-0.24949	309.1355	138082.2812	251.6241	-0.20242	290.4597	-0.11056	8695210	0.64148	333.916	107.365	100.6639	259.0889	253.5262	113740.0312	173.4861	0.4945	230.7554	4711490
013	2017-06-05t1030	1496676911.78	adult	233.7282	189.9337	-22.0868	1211.0214	85.3427	82196.3311	259083.7546	4699027.1494	444.257	-0.25488	195.502	-0.13748	193.361	-0.11876	309.9519	-0.36702	305.5056	132969.375	247.2314	-0.31218	289.2388	-0.14558	8375520	0.5133	447.597	105.661	98.9345	257.0979	249.7693	110295.0156	171.4212	0.34702	229.504	4526630
013	2017-06-05t1430	1496691323.19	adult	237.7314	193.9369	-18.0836	1209.1148	86.8936	79529.5434	250498.9935	4531141.9321	382.792	-0.49641	199.852	-0.0046629	197.9281	0.025186	312.0573	-0.33385	307.2988	129503.7891	251.8107	-0.21094	289.878	-0.14144	8285050	0.48594	339.459	108.038	102.2868	256.8505	250.5529	106592.9531	170.7488	0.24885	228.8339	4478820
013	2017-06-05t1840	1496706328.25	adult	241.8995	198.105	-13.9156	1190.5197	86.1392	77213.1368	243208.5927	4368677.9558	391.575	-0.47634	199.921	-0.0033136	198.0213	0.028455	312.9992	-0.32378	306.549	126138.6797	251.932	-0.21024	291.2451	-0.12016	8047620	0.39597	347.294	109.214	103.6019	255.832	249.1427	103100.2969	170.5546	0.17026	228.0564	4396320
013	2017-06-05t2244	1496720973.64	adult	245.9676	202.1731	-9.8474	1171.292	84.3173	75215.41	236912.7287	4223350.6519	393.461	-0.4819	203.059	0.097789	200.8487	0.12275	319.3893	-0.19528	315.1581	125519.9844	256.2397	-0.10904	296.9151	-0.010452	7962330	0.3716	328.108	111.828	105.4664	261.2487	256.3178	102670.7344	176.4244	0.28952	233.5218	4385000
013	2017-06-06t0230	1496734514.64	adult	249.729	205.9345	-6.086	1157.3775	83.9353	74306.4925	234053.6379	4173827.6585	404.516	-0.45241	205.119	0.16254	202.6881	0.18281	321.9283	-0.14566	316.4553	124908.2031	259.3101	-0.038662	300.2738	0.051841	7946920	0.37566	405.362	113.707	107.2592	267.7474	261.7352	103886	179.6891	0.33039	241.0874	4405330
013	2017-06-06t0640	1496749529.05	adult	253.8997	210.1052	-1.9153	1116.4322	85.1606	72348.4114	227914.794	4109993.0506	400.599	-0.48041	207.378	0.23564	205.0555	0.26143	324.6252	-0.095583	319.9071	122708.3438	262.673	0.041154	303.1714	0.10766	7821460	0.33273	416	115.509	108.6275	273.5135	265.6738	103388.1016	184.3099	0.41046	243.6396	4356540
013	2017-06-06t1030	1496763319.55	dead	257.7304	213.9359	1.9153	1125.1806	84.509	73120.8971	230358.3326	4136236.8794	411.781	-0.45265	206.783	0.22025	204.2966	0.24122	325.995	-0.070757	321.846	124530.0938	261.7325	0.022448	303.9261	0.12061	7885260	0.36989	379.696	116.41	109.1219	280.5961	273.1078	107187.7031	188.6127	0.48354	249.1216	4439070
014	2017-05-26t1430	1495827356.06	egg	-2.2638	-46.0581	-218.0725	153.5532	27.554	2844.9565	9062.3746	48968.5636	0	-0.57504	0	-0.64064	0	-0.64531					0	-0.60774	0	-0.59978	0	0.39551	0	0	0				0	-0.53164	0	0
014	2017-05-26t1902	1495843655.23	larva	2.2638	-41.5306	-213.545	153.8912	28.5258	2930.1521	9341.6033	52029.2923	0	-0.7028	0	-0.7711	0	-0.76795					0	-0.74064	0	-0.72777	0	-0.083858	0	0	0				0	-0.65513	0	0
014	2017-05-26t2230	1495856136.08	larva	5.7307	-38.0637	-210.0781	153.9046	28.3298	2906.0232	9264.7741	51214.0318	0	-0.79716	0	-0.86845	0	-0.85961					0	-0.83861	0	-0.82223	0	-0.38024	0	0	0				0	-0.75337	0	0
014	2017-05-27t0237	1495870996.98	larva	9.8587	-33.9356	-205.9501	156.0998	28.029	2977.4938	9487.9317	52563.6439	0	-0.90597	0	-0.98179	0	-0.96651					0	-0.95135	0	-0.93104	0	-0.68221	0	0	0				0	-0.87505	0	0
014	2017-05-27t0702	1495886876.83	larva	14.2698	-29.5246	-201.539	153.64	28.4423	2927.4711	9338.1889	51971.2541	0	-1.0187	0	-1.1005	0	-1.0787					0	-1.0678	0	-1.0436	0	-0.96208	0	0	0				0	-1.0117	0	0
014	2017-05-27t1030	1495899335.27	larva	17.7305	-26.0639	-198.0783	280.3909	28.5121	6255.9263	19757.5868	119938.4004	425.332	-0.33661	242.812	0.085942	247.0568	0.1469	368.0349	-1.2587	363.5956	12513.1846	320.5041	-0.2083	351.1695	-0.3011	824590	-0.85203	226.061	65.0674	63.7674	121.8813	112.7521	4143.9629	89.2573	0.97571	104.6064	220969
014	2017-05-27t1438	1495914214.99	larva	21.8637	-21.9306	-193.9451	153.8851	25.8016	2659.0294	8471.9503	42617.4535	556.733	-0.19065	333.939	0.48209	342.7822	0.58102	463.7652	-1.0854	457.4955	6956.4785	407.626	-0.043581	441.9051	-0.17729	493228	-1.198	423.512	81.8307	80.4995	161.2641	140.4685	2418.9607	107.1661	1.3503	125.9906	120864
014	2017-05-27t1902	1495930041.04	larva	26.2598	-17.5345	-189.5489	395.7361	42.8385	13488.6398	42634.2531	395226.3386	1334.06	1.153	488.585	1.2372	476.287	1.2397	1120.6332	0.30272	1102.6484	80685.5859	858.2291	1.2247	1037.0612	1.1688	3501690	-0.38582	202.232	81.5135	80.5401	136.8447	132.3038	9852.8164	106.6882	1.2865	122.5581	584207
014	2017-05-27t2230	1495942536.38	larva	29.7308	-14.0636	-186.078	556.8448	43.6481	17729.4818	55959.4925	476058.4237	963.989	0.40324	407.467	0.73519	417.1128	0.86117	846.045	-0.26374	841.8904	80374.2734	608.8678	0.40261	784.0837	0.49453	3853010	-0.45599	246.788	74.0524	73.2505	126.2461	121.2723	11993.3838	98.6183	1.0307	113.0062	700240
014	2017-05-28t0237	1495957401	larva	33.8598	-9.9345	-181.949	634.4614	49.9599	25381.1338	80083.0884	857993.81	2641.05	3.5107	754.643	2.6166	752.4053	2.7133	1893.0123	2.203	1832.8435	255556.6562	1303.0453	2.4789	1734.7807	2.7831	10120500	1.3567	443.795	76.1533	74.955	134.6612	125.9245	18179.2617	102.3679	1.071	117.9314	1021290
014	2017-05-28t0702	1495973243.04	larva	38.2604	-5.534	-177.5484	1296.4865	61.6603	58993.069	185780.1219	2217896.0322	1810.57	1.8744	465.728	0.91781	372.953	0.47109	1544.3206	1.5181	1529.5652	480283.6875	1148.7346	1.9399	1457.9412	2.0424	14461300	2.4527	278.896	80.8947	80.0778	137.4281	131.0866	42740.1523	106.7034	1.1305	122.4016	2511860
014	2017-05-28t1030	1495985735.56	larva	41.7305	-2.0638	-174.0782	852.0471	63.1547	43116.0917	135894.4886	1863939.8564	1652.15	1.5151	572.883	1.4818	528.3894	1.3308	1435.5972	1.3507	1423.8517	325880.5625	1095.4476	1.7194	1336.5489	1.687	12957500	1.7647	218.711	70.8775	70.1421	123.9357	118.4039	28133.4102	95.6761	0.74655	111.0895	1603110
014	2017-05-28t1437	1496000594.97	adult	45.8581	2.0638	-169.9506	936.7501	64.4918	49547.0933	156130.7443	2214175.8844	1083.88	0.32555	495.534	0.95652	482.0875	0.98938	930.5604	0.09436	919.9045	241945.7031	796.6283	0.687	888.3978	0.46387	12865000	1.4898	270.557	76.549	75.4051	136.3397	128.4619	35448.332	103.4404	0.91676	119.4047	1987370
014	2017-05-28t1901	1496016433.35	adult	50.2577	6.4634	-165.5511	1220.1852	67.5909	64078.1283	201678.1128	2902794.9727	1205.51	0.47833	418.569	0.4111	383.4221	0.30911	1047.5458	0.50513	1037.3654	351975.375	827.237	0.69968	984.3441	0.6297	14050500	1.5802	343.74	77.9137	73.5511	250.9701	243.2749	84325.9531	108.3645	1.0242	223.4199	2615410
014	2017-05-28t2230	1496028930.59	adult	53.7292	9.9348	-162.0796	993.669	69.1085	54607.3993	172002.3845	2560801.2322	1121.37	0.25563	402.914	0.26195	367.4288	0.15958	914.2987	0.16542	903.006	261489.4219	725.9593	0.31387	862.4324	0.25773	11508400	0.65391	407.039	71.9368	71.0432	129.2489	122.2461	36965.1719	96.9502	0.57688	112.3964	2054730
014	2017-05-29t0237	1496043770.16	adult	57.8513	14.0569	-157.9575	1137.9163	72.6462	68038.9844	214353.2216	3419076.0993	914.209	-0.15043	361.892	0.030326	343.4068	0.032787	777.4908	-0.22406	764.0523	276786.75	634.0566	0.035186	731.2369	-0.067495	12863100	0.93391	358.582	75.2576	74.3161	129.8875	123.5657	46239.9336	101.014	0.71794	116.2028	2674960
014	2017-05-29t0701	1496059636.1	adult	62.2585	18.4641	-153.5503	1063.6879	74.4323	66828.4984	210730.0094	3496252.3457	979.281	0.050069	368.513	0.14211	350.8182	0.15452	824.3843	0.029725	809.4045	287710.125	634.1934	0.10783	769.1702	0.11397	12850800	0.86929	469.55	74.861	73.9641	130.7173	123.0223	45620.3516	101.2087	0.71781	116.2537	2610550
014	2017-05-29t1030	1496072132.73	adult	65.7297	21.9354	-150.079	1048.5396	77.629	68169.6836	214928.3458	3722239.5309	878.438	-0.12326	320.873	-0.13238	296.5579	-0.17838	757.0228	-0.14131	749.0046	269500.125	591.9979	0.021613	714.9337	0.025006	11405800	0.39997	550.556	69.6658	68.7343	128.4802	119.5315	45738.9609	95.3091	0.4442	110.8241	2476340
014	2017-05-29t1440	1496087131.57	adult	69.8961	26.1018	-145.9127	1135.2878	73.6326	69447.2279	218870.1781	3565995.0368	817.542	-0.18477	324.813	-0.00058134	307.0922	0.0071133	672.8008	-0.36165	664.7793	244226.7031	530.7769	-0.11772	632.4451	-0.13484	11777700	0.49819	338.713	74.2176	73.3312	130.3278	123.3151	47308.9961	99.7417	0.62924	115.3304	2691130
014	2017-05-29t1902	1496102877.55	adult	74.27	30.4756	-141.5388	1100.5544	77.7618	68694.5776	216462.9402	3650574.4857	937.401	0.30102	327.497	0.16592	303.3798	0.11454	730.2482	0.20386	722.6708	262159.125	566.1527	0.19561	675.8048	0.18198	11735500	0.51822	308.406	74.7566	73.6955	134.4873	125.3586	48280.9336	101.3465	0.66269	117.6188	2678830
014	2017-05-29t2230	1496115335.34	adult	77.7305	33.9361	-138.0783	1399.5874	77.4593	79564.1178	250755.4127	4061317.4553	632.099	-0.57396	275.712	-0.22047	268.8328	-0.1156	528.9814	-0.88022	521.6323	220585.25	421.4415	-0.42686	498.8977	-0.44163	11471600	0.47252	535.678	74.6698	73.4152	141.8576	132.8309	59154.6289	106.1835	0.86559	124.5269	3106790
014	2017-05-30t0239	1496130278.77	adult	81.8814	38.0871	-133.9273	1172.3152	78.7426	72921.2406	229708.989	3855025.7229	700.579	-0.212	300.412	0.22221	284.6623	0.24508	580.2062	-0.27996	571.6991	221058.5625	479.8943	0.080722	547.5076	-0.052202	11429800	0.53389	451.178	78.6816	77.1035	159.3592	152.8406	60715.8672	107.9162	0.89401	136.9643	2993600
014	2017-05-30t0702	1496146046.34	adult	86.2613	42.467	-129.5475	1655.5451	77.1957	90869.7296	286180.7282	4498104.1105	705.353	-0.032976	281.828	0.16716	276.807	0.33689	565.3193	-0.090763	557.2957	269092	442.8216	0.022989	527.8393	0.034328	13402300	1.3584	337.642	80.8222	79.3684	146.8837	139.992	69916.625	112.5901	1.0586	131.0955	3843500
014	2017-05-30t1030	1496158536.84	adult	89.7309	45.9365	-126.0779	1158.1556	80.2043	75935.021	239310.4486	4172683.8286	735.867	0.28582	292.629	0.50716	278.5447	0.54603	568.9281	0.26853	559.9018	225295.5312	446.9204	0.25104	532.5544	0.26845	11583400	0.78546	702.451	76.2403	75.0737	147.2759	136.2263	58321.2617	108.709	0.79677	127.3139	3017900
014	2017-05-30t1436	1496173276.38	adult	93.8252	50.0309	-121.9836	1140.8639	74.2631	72083.6023	227201.7088	3790589.4939	680.935	0.13777	269.028	0.26895	255.7523	0.29171	477.644	-0.55548	470.1884	180071.7812	396.3152	-0.046396	451.6215	-0.18467	10120300	0.30726	478.357	81.3696	79.1412	170.4319	160.9765	64252.8164	115.4674	1.0619	146.6277	3060960
014	2017-05-30t1830	1496187336.52	adult	97.7308	53.9365	-118.078	1109.1817	75.529	68035.4254	214345.4424	3551504.1524	565.748	-0.41177	261.587	0.2845	254.4932	0.41171	443.2354	-0.77456	434.2091	157791.7812	368.0413	-0.17027	416.5534	-0.32396	9288960	0.048121	300.352	85.968	84.3364	155.8519	148.638	55483.2617	119.2417	1.1768	139.0589	3052720
014	2017-05-30t2230	1496201728.1	adult	101.7285	57.9341	-114.0803	1183.7577	76.1893	75721.1411	238538.6472	4074284.2376	538.554	-0.47673	264.383	0.47037	255.4255	0.55895	440.9244	-0.54961	435.9246	174165.1562	368.4374	-0.012447	417.6429	-0.16307	10434900	0.61957	385.043	89.1198	86.6886	176.4704	169.7428	69705.8281	125.7108	1.4218	157.4176	3517470
014	2017-05-31t0230	1496216126.34	adult	105.728	61.9336	-110.0808	1126.5117	83.4391	75366.8198	237522.2611	4275651.2445	793.798	1.351	262.259	0.56215	248.914	0.54881	470.8164	0.20733	463.818	185030.8438	385.1597	0.35359	441.8064	0.24391	10298900	0.65366	584.068	95.0292	92.5123	186.0592	171.7717	73121.25	132.5914	1.6829	157.5139	3731800
014	2017-05-31t0630	1496230524.29	adult	109.7274	65.9331	-106.0814	1181.6619	79.0301	75232.2865	236967.8268	4086759.8042	685.916	0.76304	255.839	0.55652	244.709	0.57586	493.6851	0.90372	486.275	194018.25	394.2388	0.64742	466.5744	0.69348	10043200	0.62836	367.829	83.016	81.2216	159.7089	150.9196	62765.5938	118.9038	0.88999	141.0562	3258880
014	2017-05-31t1030	1496244925.01	adult	113.7276	69.9333	-102.0812	1154.8739	75.1658	71473.0556	225177.028	3723450.6163	562.364	-0.011113	248.59	0.51036	240.3147	0.57947	443.5136	0.28352	434.7356	165430.5938	360.9532	0.35592	416.6304	0.29606	9272660	0.34511	437.037	90.2858	86.5605	223.7328	205.5482	83452.3438	132.5258	1.4869	173.0887	3367750
014	2017-05-31t1430	1496259331.47	adult	117.7294	73.9351	-98.0794	1161.4126	79.4786	71680.3349	225735.3367	3816186.9003	584.695	0.25015	250.911	0.675	236.4635	0.58833	481.1303	1.3239	475.1182	179942.75	379.6347	0.78695	446.2154	0.82512	9383310	0.47027	452.843	95.9752	92.7514	184.3934	179.8566	68963.1328	138.2717	1.6785	168.0949	3589190
014	2017-05-31t1830	1496273725.82	adult	121.7278	77.9335	-94.0809	1140.2355	77.2833	73123.3939	230428.1704	3953210.8179	538.382	-0.011411	244.573	0.6315	235.9617	0.67113	420.9423	0.34904	414.0378	160799.9531	347.0292	0.44864	397.4603	0.36867	9322640	0.50949	396.024	93.452	90.7028	184.2508	177.6459	70383.8125	135.7432	1.4549	164.7387	3562200
014	2017-05-31t2230	1496288124.79	adult	125.7275	81.9332	-90.0812	1150.5652	79.1267	72553.5419	228496.4322	3967259.6663	572.191	0.32171	250.824	0.88157	238.9922	0.83285	447.1871	1.2258	438.3338	169483.9062	359.1869	0.78687	416.3184	0.7754	9494440	0.6537	358.222	95.6463	92.1317	190.9683	183.7591	72376.9688	137.9413	1.467	170.3494	3620500
014	2017-06-01t0230	1496302522.9	adult	129.727	85.9327	-86.0818	1140.1188	78.3612	73713.5382	232313.8155	3975757.961	488.637	-0.24961	223.9	0.28299	213.7939	0.23785	403.319	0.43422	397.5249	155277.8125	325.4451	0.35446	378.8834	0.38996	8603600	0.25506	381.146	89.5277	86.4517	179.6301	173.5499	69157.5703	130.9346	1.0315	159.9989	3440190
014	2017-06-01t0630	1496316925.39	adult	133.7277	89.9334	-82.0811	1136.9404	81.8437	75698.3098	238537.3583	4312087.2911	544.253	0.23389	236.332	0.68492	225.0049	0.60522	426.7189	1.2653	421.0451	168553.9844	343.6407	0.80662	399.8405	0.84732	9320240	0.66798	436.057	93.1976	89.787	184.6363	176.8331	72931.3281	135.3575	1.1547	165.1246	3675430
014	2017-06-01t1030	1496331324.12	adult	137.7274	93.933	-78.0814	1195.2368	80.5742	76260.6182	240236.9483	4136178.9801	563.967	0.42193	222.073	0.36914	213.2822	0.33176	393.6935	0.63528	386.1098	156690	314.471	0.38819	365.694	0.44352	8830310	0.45112	557.111	91.6003	87.2337	200.8457	193.0293	79936.5781	139.7402	1.2723	175.8578	3642300
014	2017-06-01t1430	1496345736.89	adult	141.7309	97.9366	-74.0779	1197.491	87.3438	83258.5748	262378.3964	4892872.2835	410.874	-0.63924	199.925	-0.18032	194.0069	-0.17015	336.3972	-0.70096	331.986	145996.4062	278.1497	-0.20203	317.9853	-0.21964	8667760	0.39845	323.146	84.92	80.7576	188.9516	183.7794	82005	131.7687	0.80985	167.7809	3681710
014	2017-06-01t1830	1496360136.76	adult	145.7309	101.9365	-70.0779	1164.5519	82.6597	79197.3602	249615.2265	4539801.94	455.935	-0.26912	223.828	0.53277	221.6854	0.66054	349.7214	-0.17638	342.6337	144434.9375	292.8094	0.17338	329.4127	0.067395	9233790	0.71767	349.888	97.3788	93.0674	208.4322	202.7232	86082.5156	153.4171	1.722	190.8608	4017260
014	2017-06-01t2230	1496374524.61	adult	149.7275	105.9332	-66.0813	1196.7741	85.3771	80400.616	253270.9856	4646597.8659	488.737	-0.016069	213.486	0.28615	211.3905	0.39522	336.3961	-0.38906	330.2075	140949.9844	279.3438	-0.015906	314.7194	-0.098985	8941840	0.58511	472.263	82.6133	78.1092	183.6697	177.0218	76957.5938	132.5171	0.68002	165.4296	3460260
014	2017-06-02t0230	1496388925.07	adult	153.7276	109.9333	-62.0812	1133.5133	80.9317	76637.8051	241559.8818	4356068.6925	431.96	-0.34884	219.389	0.49534	215.5528	0.54698	339.669	-0.15959	333.8763	135867.5938	286.3585	0.20522	320.1349	0.079851	8762840	0.5107	398.398	101.083	96.3019	211.1625	204.8127	84465	153.3919	1.5314	188.9755	4037470
014	2017-06-02t0630	1496403323.93	adult	157.7273	113.933	-58.0815	1197.2827	80.5159	76705.4418	241571.1346	4247556.7938	585.758	0.61174	211.841	0.31615	208.5223	0.36596	337.1395	-0.10299	330.4058	134855.8125	282.3198	0.19465	317.6088	0.11315	8473020	0.37813	518.006	96.6252	91.4674	209.8512	202.5806	83940.4922	152.5641	1.4022	189.0185	3864720
014	2017-06-02t1030	1496417724.88	adult	161.7276	117.9332	-54.0812	1219.8085	84.4189	81600.0132	257007.036	4685382.0798	518.038	0.2068	211.005	0.32242	209.1606	0.40517	315.5785	-0.5854	309.2028	134436.4531	265.0859	-0.10474	297.358	-0.18654	8971290	0.6412	578.735	98.5304	94.5761	203.7849	198.163	86812.375	151.0221	1.2426	185.4757	4189220
014	2017-06-02t1430	1496432127.54	adult	165.7283	121.934	-50.0805	1255.8852	78.0952	80068.7314	252185.3	4327553.3736	432.601	-0.26773	228.941	0.87204	227.2524	0.96254	351.1824	0.47431	346.6559	146794.25	298.3145	0.6648	333.0085	0.53584	9560130	0.94198	363.732	121.679	115.9173	248.3394	243.0989	103805.875	187.4934	2.7024	227.3914	5081070
014	2017-06-02t1854	1496447965.01	adult	170.1276	126.3333	-45.6812	1246.5079	77.7117	78783.2899	248131.7314	4200731.7317	560.81	0.4272	225.269	0.78965	223.7862	0.87509	335.7164	0.14345	330.136	137979.4375	284.5385	0.42313	316.8622	0.29287	9257660	0.79794	589.832	117.997	113.4039	223.6949	217.1399	91938.5938	174.7225	2.0345	205.7099	4849190
014	2017-06-02t2230	1496460922.2	adult	173.7268	129.9325	-42.0819	1192.9421	81.6152	80218.2283	252819.8529	4500029.2062	452.774	-0.14042	227.505	0.87457	223.8712	0.88966	354.5363	0.70719	348.3235	148196.1875	299.1846	0.78867	335.0366	0.68503	9505830	0.92279	346.545	120.821	114.2411	244.1232	238.7091	102043.5	185.1998	2.3661	223.6628	5048270
014	2017-06-03t0230	1496475323.78	adult	177.7273	133.9329	-38.0815	1219.6446	79.1755	78456.1316	247109.2174	4293539.2883	494.379	0.069312	222.116	0.73259	222.8484	0.86973	330.0428	0.10492	323.5	135317.5312	283.6528	0.48866	312.8282	0.30431	9089220	0.72763	401.1	119.536	112.0601	252.3569	245.3303	103466.3281	199.1213	2.8129	233.1524	4891520
014	2017-06-03t0638	1496490237.07	adult	181.8698	138.0755	-33.9389	1148.0411	80.7834	74644.3193	235138.2769	4178561.2166	471.719	-0.04379	234.939	1.1309	233.6074	1.207	338.5373	0.37322	333.322	132029.5312	293.5722	0.74904	323.4779	0.55002	9143120	0.75948	439.937	140.102	135.8458	266.8489	259.7781	104071.0625	212.3693	3.2114	246.9013	5452370
014	2017-06-03t1030	1496504122.44	adult	185.7269	141.9325	-30.0819	974.6719	130.2759	80127.4474	255705.2715	5793962.8215	429.853	-0.23868	194.88	-0.064597	193.3498	-0.02212	298.0531	-0.64872	293.0616	124288.1484	249.3407	-0.22694	280.5762	-0.26665	8111290	0.28334	436.744	114.876	102.9544	258.0354	251.3447	107600.7734	201.3979	2.6589	239.6875	4781360
014	2017-06-03t1430	1496518522.86	adult	189.727	145.9327	-26.0818	1178.9059	84.1072	76359.5087	240506.4447	4297414.6213	399.741	-0.37087	210.663	0.41502	209.8374	0.48533	318.0564	-0.10841	313.4907	126904.4844	267.8085	0.20945	300.1381	0.13557	8385230	0.42093	340.411	126.517	115.8262	264.5901	259.2137	105571.4375	212.2238	2.9565	247.2334	5035870
014	2017-06-03t1838	1496533441.94	adult	193.8712	150.0769	-21.9376	1119.9371	85.8715	73786.491	232498.8783	4197461.4327	377.108	-0.463	211.075	0.43075	209.8888	0.48731	318.6008	-0.075171	315.1501	122661.3203	267.8301	0.22561	302.8446	0.20533	8112890	0.30564	378.434	131.695	120.2157	284.5661	280.7972	109557.9375	223.2085	3.2491	264.9557	5061840
014	2017-06-03t2230	1496547324.24	adult	197.7274	153.933	-18.0814	1106.9825	87.7348	73928.3496	233044.8345	4264643.9372	396.124	-0.37718	208.494	0.35125	206.3583	0.37469	326.3969	0.12786	322.0821	125989.2031	267.6492	0.2305	309.0352	0.33917	8029950	0.27725	379.96	134.585	122.6457	300.6677	296.1261	116057.7344	229.4188	3.362	280.0876	5183400
014	2017-06-04t0245	1496562657.6	adult	201.9867	158.1923	-13.8221	1068.9136	88.177	71742.8183	226173.5318	4176947.0031	411.714	-0.31123	206.108	0.27243	203.3822	0.27476	332.1201	0.26534	326.9932	124212.9219	265.6853	0.18616	310.8152	0.3763	7701040	0.13843	434.704	137.879	124.5654	320.5612	315.3115	119889.875	243.8442	3.7599	298.8275	5151710
014	2017-06-04t0641	1496576827.6	adult	205.9228	162.1284	-9.886	993.1229	88.6175	68546.9765	216228.6574	4078432.2836	420.386	-0.27695	208.922	0.35544	205.3693	0.33207	342.0243	0.49636	337.5919	122102.6875	275.0947	0.40881	320.8294	0.58058	7453300	0.037168	473.609	145.122	132.4754	340.843	336.349	121680.9531	257.6432	4.1338	319.2559	5177240
014	2017-06-04t1030	1496590537.4	adult	209.731	165.9367	-6.0777	988.6217	88.5559	67637.4847	213318.5648	3994097.0871	439.959	-0.20277	210.993	0.41328	207.8966	0.40567	350.1225	0.67565	343.3407	123593.2422	276.3669	0.43423	325.1558	0.66224	7431600	0.037264	447.084	146.836	130.8788	361.7121	357.6934	127684.3594	268.4578	4.3905	337.48	5171870
014	2017-06-04t1430	1496604925	adult	213.7276	169.9333	-2.0812	975.2981	89.3881	66278.3047	209099.4834	3903911.4849	441.903	-0.20121	213.8	0.49388	210.0236	0.46628	350.5897	0.66256	344.3516	121304.0469	279.383	0.49946	329.5527	0.74347	7379960	0.024801	509.613	151.754	136.6983	372.2466	366.0197	128797.3203	277.2026	4.5555	346.9467	5238230
014	2017-06-04t1839	1496619909.44	dead	217.8899	174.0956	2.0812	961.4791	87.1629	63442.6208	200092.9313	3644553.4814	410.52	-0.3311	218.074	0.61845	214.5922	0.60398	356.0003	0.76193	353.7598	117836.1094	286.6133	0.65871	334.1111	0.82107	7211470	-0.038529	485.584	157.107	141.4126	393.08	385.4123	130109.4766	288.6062	4.7922	366.0612	5195380
015	2017-05-26t1430	1495827371.75	larva	0	-46.0579	-278.078	171.2309	27.0154	3149.8235	10004.8676	53561.4254	0	-0.63959	0	-0.70636	0	-0.70706					0	-0.67491	0	-0.66446	0	0.13943	0	0	0				0	-0.59273	0	0
015	2017-05-26t1902	1495843670.35	larva	4.5274	-41.5305	-273.5507	148.2284	34.9648	3219.251	10435.7877	65724.8792	0	-0.76474	0	-0.8349	0	-0.82801					0	-0.80496	0	-0.78978	0	-0.2826	0	0	0				0	-0.71889	0	0
015	2017-05-26t2230	1495856151.02	larva	7.9942	-38.0636	-270.0838	150.99	30.4019	2997.929	9583.9999	56159.9731	0	-0.85727	0	-0.93092	0	-0.9185					0	-0.90092	0	-0.88236	0	-0.55149	0	0	0				0	-0.81942	0	0
015	2017-05-27t0237	1495871011.94	larva	12.1223	-33.9356	-265.9558	150.9903	30.6861	3011.4529	9632.3958	56810.1564	0	-0.9642	0	-1.043	0	-1.0243					0	-1.0116	0	-0.98921	0	-0.83046	0	0	0				0	-0.94424	0	0
015	2017-05-27t0702	1495886891.77	larva	16.5333	-29.5245	-261.5447	206.6139	22.6957	3223.5433	10194.5134	44179.0907	385.518	-0.3806	265.973	0.23424	265.2016	0.2674	360.9522	-1.266	359.0531	6497.1396	327.1939	-0.16015	347.9523	-0.28124	476092	-0.91304	176.462	67.0967	66.5396	124.4447	115.7949	2240.0046	90.9004	1.0317	107.8669	120103
015	2017-05-27t1030	1495899350.28	larva	19.994	-26.0638	-258.084	190.3144	37.8233	5224.5149	16697.6548	129721.6654	617.512	-0.039233	284.486	0.25707	276.4132	0.25859	533.1281	-0.93983	524.6266	15460.7158	431.7204	0.06978	502.9474	0.0080284	797697	-0.98943	229.398	68.4631	67.4027	124.6918	117.6548	3616.0623	92.9947	1.0314	105.3471	191971
015	2017-05-27t1438	1495914229.86	larva	24.1273	-21.9306	-253.9508	419.2684	37.3558	11725.8987	37028.6154	278513.8647	1112.59	0.78202	501.532	1.3411	516.5553	1.4891	924.6965	-0.13028	897.9935	58255.8828	740.3626	0.90764	860.7086	0.78034	3156640	-0.38396	291.6	70.165	69.2025	125.6648	118.2641	7916.8823	93.3062	0.97818	108.8951	441618
015	2017-05-27t1902	1495930056.03	larva	28.5234	-17.5344	-249.5546	504.5228	38.9529	15019.424	47357.3658	376642.2988	1030.49	0.5497	433.073	0.89693	421.3655	0.9031	859.9407	-0.24058	848.955	69655.1953	661.857	0.58743	802.4036	0.56078	3479310	-0.51677	188.21	67.4838	66.653	120.9299	113.8931	9795.3242	90.4566	0.83587	104.0744	542164
015	2017-05-27t2230	1495942551.34	larva	31.9943	-14.0635	-246.0837	652.8992	47.7068	24468.2882	77158.6477	774638.0747	1951.26	2.2236	658.332	2.0953	674.4971	2.2834	1681.6467	1.6542	1661.2144	218614.0781	1067.3202	1.7735	1567.7143	2.3879	8537250	0.95847	273.457	66.2701	65.469	118.1179	112.2598	15355.332	89.9248	0.76184	104.5752	859390
015	2017-05-28t0237	1495957415.89	larva	36.1234	-9.9345	-241.9547	740.5965	53.0058	32092.5228	101168.2616	1162803.826	2143.7	2.5412	707.661	2.3295	717.478	2.4978	1450.5897	1.2292	1346.0449	246600.25	1161.1873	2.0083	1286.699	1.6395	11962300	1.8032	1239.71	60.9875	59.2291	152.5689	133.4377	25936.7109	89.712	0.67944	116.1175	1030930
015	2017-05-28t0702	1495973257.85	larva	40.5239	-5.5339	-237.5541	779.3107	61.6737	38233.2271	120551.6043	1588524.4558	1849.54	1.9175	587.121	1.5827	544.9155	1.4452	1478.7291	1.4242	1464.7229	297224.5625	1125.3912	1.8332	1381.0052	1.8176	11787600	1.4769	368.607	67.7073	66.7246	123.1309	115.3614	24749.3125	92.0736	0.66161	107.6947	1359360
015	2017-05-28t1030	1495985750.39	larva	43.9941	-2.0638	-234.084	866.099	69.1236	46995.6199	148290.8544	2134368.9196	1513.12	1.2049	473.547	0.86128	444.8309	0.79677	1250.4594	0.92712	1233.8715	307613	931.5334	1.1566	1166.3029	1.2147	11646900	1.2312	288.112	70.4672	69.4134	127.6758	119.6885	31408.2402	94.8057	0.67574	110.0927	1733140
015	2017-05-28t1437	1496000609.64	adult	48.1216	2.0638	-229.9564	1037.3081	67.026	57126.7375	179952.2125	2669507.6469	1264.88	0.63754	448.091	0.63027	411.6834	0.52163	1082.0398	0.55911	1068.2635	323529.9062	840.3848	0.78354	1011.6821	0.7402	13388500	1.5122	339.068	66.1468	65.0073	129.8422	121.1799	38822.8242	91.3519	0.47662	110.6872	1976400
015	2017-05-28t1901	1496016448.01	adult	52.5212	6.4633	-225.5569	1183.1562	71.09	65798.5516	207156.0329	3154839.5432	1041.04	0.10993	397.261	0.24263	375.4731	0.2239	903.971	0.11275	894.4202	311870	713.1544	0.28753	848.2775	0.23518	13676900	1.3413	320.574	70.2713	69.1954	127.1848	118.2308	43878.75	95.0266	0.51996	110.4805	2419300
015	2017-05-28t2230	1496028945.2	adult	55.9926	9.9348	-222.0854	1113.7718	73.1329	66563.1322	209707.0675	3385306.5593	1057.78	0.13831	361	0.011811	328.2859	-0.079681	871.5153	0.06635	856.5809	303287.3125	687.4508	0.20119	818.3082	0.15582	12551200	0.89055	320.333	66.96	66.122	121.2597	113.8916	42198.3906	91.5778	0.34995	105.7741	2328070
015	2017-05-29t0237	1496043784.79	adult	60.1147	14.0569	-217.9633	1147.8584	77.2816	70195.7061	221038.2025	3738203.8072	965.499	-0.017758	339.636	-0.091505	317.0756	-0.11941	806.88	-0.083998	794.7913	296124.9688	617.0328	0.0038974	748.6115	0.010203	12448700	0.77067	454.784	59.0741	58.0865	112.449	104.7706	41268.7656	83.0379	-0.04778	97.6223	2165240
015	2017-05-29t0701	1496059650.81	adult	64.522	18.4641	-213.5561	1137.7707	79.0407	71129.498	224097.4029	3761965.9905	909.502	-0.070449	339.013	-0.022376	321.8898	-0.010291	743.9683	-0.23189	731.2559	276756.2188	555.7446	-0.14223	680.5265	-0.10822	12592000	0.76965	294.333	62.5492	61.0317	137.725	128.0311	51233.6992	90.2609	0.21947	112.6199	2323260
015	2017-05-29t1030	1496072147.45	adult	67.9933	21.9354	-210.0848	1194.8494	83.2095	79473.8766	250503.5428	4469118.4134	867.153	-0.10146	308.556	-0.17846	285.5653	-0.21915	724.6708	-0.19664	715.3572	300738.375	558.0485	-0.055754	674.6828	-0.044732	12780100	0.80202	477.418	63.0133	61.7012	124.9798	116.7769	51866.6211	89.8153	0.16797	109.0641	2609950
015	2017-05-29t1440	1496087146.65	adult	72.1597	26.1018	-205.9183	1205.7438	73.7361	75362.6262	237481.8272	3962029.8473	784.906	-0.21781	311.22	-0.048071	303.7217	0.048785	598.466	-0.65255	588.2632	235795.6094	477.5312	-0.29201	558.3588	-0.34143	12234700	0.64998	619.571	61.6322	60.4573	125.0008	113.2315	49250.3086	87.0335	-0.017536	103.9916	2422880
015	2017-05-29t1902	1496102892.52	adult	76.5335	30.4757	-201.5445	1153.9344	77.6692	74207.6935	234001.441	4023774.2548	1326.08	1.6871	296.8	-0.045966	280.0475	-0.039197	621.3502	-0.31068	612.1205	240462.5	498.6952	-0.051981	583.9141	-0.10525	11485300	0.46326	1399.86	61.6903	60.0457	144.5838	127.5714	55953.9336	90.1588	0.071681	113.5722	2387230
015	2017-05-29t2230	1496115350.3	adult	79.994	33.9362	-198.084	1163.751	77.5585	74225.0632	234027.6664	3947074.2911	747.687	-0.093967	280.105	-0.10031	258.859	-0.15875	638.0637	0.042409	631.0617	247568.7344	514.4195	0.19897	603.1049	0.14356	10849000	0.29986	695.578	68.8658	67.0646	147.7775	135.8081	57337.6523	98.6261	0.44905	123.614	2667310
015	2017-05-30t0239	1496130293.78	adult	84.145	38.0872	-193.933	1330.8377	77.2566	84657.8333	266568.8677	4550398.8954	734.887	0.023196	246.609	-0.39226	228.1063	-0.45431	599.0263	0.069393	591.5103	264769.625	462.1481	0.072841	565.3031	0.16595	10890300	0.39156	366.05	67.0314	66.1606	122.9403	115.5161	54339.6172	92.9161	0.087169	107.7335	2960110
015	2017-05-30t0702	1496146061.35	adult	88.5249	42.467	-189.5532	1184.22	78.8579	76759.1427	241892.6968	4144698.2207	787.685	0.48662	254.956	-0.14612	237.8929	-0.19175	546.9913	-0.092285	534.3708	218796.5	421.4597	-0.04284	501.7412	-0.02956	10192900	0.22576	376.298	70.4539	69.1998	130.4621	125.0333	52184.8242	98.1522	0.27367	116.6523	2816680
015	2017-05-30t1030	1496158551.87	adult	91.9945	45.9366	-186.0836	1161.295	74.9033	70581.4676	222265.0534	3659266.2102	678.49	0.068985	280.897	0.41809	267.0778	0.44597	552.2197	0.26967	545.0131	203769.0625	424.8314	0.16714	513.3243	0.24863	10352200	0.363	370.637	76.6238	74.7918	147.5699	140.4356	54453.2969	107.6935	0.70028	128.7512	2823890
015	2017-05-30t1436	1496173291.52	adult	96.0888	50.031	-181.9892	1271.3522	76.7627	80507.7155	253573.0174	4287874.1607	646.961	0.041371	255.663	0.13099	243.3044	0.15226	490.1286	-0.2215	482.1664	205854	392.135	0.032907	457.7979	-0.011977	10734300	0.61567	462.185	76.4354	75.1839	145.9406	136.2862	61295.0586	105.942	0.5262	126.0466	3209220
015	2017-05-30t1830	1496187351.94	adult	99.9945	53.9366	-178.0835	1162.4217	80.2924	74778.316	235564.418	4109619.0348	664.89	0.27777	246.16	0.064173	235.9275	0.11063	443.9642	-0.61665	436.3499	173146.0312	360.9648	-0.16509	415.0196	-0.25516	9595310	0.22085	565.467	79.1475	77.1037	159.4021	150.3634	62166.8359	113.07	0.80877	139.3101	3085170
015	2017-05-30t2230	1496201743.42	adult	103.9921	57.9343	-174.0859	1151.8941	78.9432	72713.2243	229108.2659	3904183.9496	645.993	0.29431	250.891	0.27717	235.7444	0.21815	482.6301	0.26336	474.1812	183399.4375	385.021	0.27698	451.6859	0.26725	9521580	0.27052	425.892	78.4098	76.3568	155.378	145.5463	59043.6289	110.5049	0.58912	134.6258	2975730
015	2017-05-31t0230	1496216141.65	adult	107.9916	61.9338	-170.0864	1142.161	77.7437	72432.9422	228180.0718	3913324.6218	589.019	0.030045	242.376	0.21786	225.7003	0.10383	475.3283	0.44425	467.712	179674.1094	387.9271	0.48439	446.8617	0.39469	9153100	0.18353	405.221	82.3214	78.5216	174.0267	169.5957	65782.0781	128.4633	1.4179	159.2622	3108780
015	2017-05-31t0630	1496230539.48	adult	111.991	65.9332	-166.087	1175.6723	73.1521	71302.3567	224576.1553	3648568.021	550.201	-0.14239	233.441	0.12757	219.7869	0.058918	429.8363	-0.093837	422.4486	160328.9531	348.968	0.12419	403.8695	0.079487	8690060	0.039305	378.113	78.4519	76.1583	158.0417	150.0822	58949.5469	112.0391	0.48997	137.0906	2920450
015	2017-05-31t1030	1496244940.34	adult	115.9913	69.9334	-162.0868	1185.2962	77.4928	75163.3915	236775.1163	4006077.7622	519.137	-0.2769	228.724	0.11819	213.4736	-0.006516	425.7943	0.083208	418.5511	167337.1562	348.6278	0.26467	402.6326	0.21689	8972380	0.24195	392.575	81.0244	78.042	182.0396	177.2204	71541.5625	118.8056	0.74203	158.2707	3178420
015	2017-05-31t1430	1496259346.81	adult	119.9931	73.9352	-158.085	1145.3578	78.0105	73998.4329	233210.6739	4005702.7073	519.14	-0.19416	219.746	-0.006855	206.9527	-0.095012	399.0763	-0.23257	392.7733	154043.4531	332.7658	0.16513	377.8799	0.048979	8474520	0.062998	333.233	78.7723	75.9805	157.4599	151.1722	60779.5039	115.7455	0.4997	141.3044	3037850
015	2017-05-31t1830	1496273741.36	adult	123.9916	77.9337	-154.0865	1260.7154	76.1327	75000.6165	236084.7788	3868334.4893	519.811	-0.11186	232.774	0.3916	222.9955	0.38219	414.7413	0.35689	406.1277	162578.5938	343.1464	0.46144	389.3581	0.33738	9115420	0.43783	450.5	79.6835	76.8671	169.0564	160.8473	66270.1094	120.3612	0.64127	147.4922	3120410
015	2017-05-31t2230	1496288139.98	adult	127.9912	81.9333	-150.0869	1191.3551	76.5581	75476.1872	237806.123	4009603.7952	507.987	-0.1308	226.515	0.31694	218.1698	0.32688	369.2737	-0.48574	364.6965	145493.8281	312.8926	0.087469	350.8662	-0.071023	8916540	0.39278	543.914	88.0622	84.9614	175.0861	168.161	68983.9297	129.6253	1.007	156.8547	3466480
015	2017-06-01t0230	1496302537.98	adult	131.9906	85.9328	-146.0874	1246.0366	78.8796	80403.3249	253215.2095	4393031.1565	435.74	-0.61521	208.675	-0.07604	198.5466	-0.14483	365.0863	-0.39407	359.8845	153336.2656	305.2885	0.065643	346.3274	-0.024058	8744330	0.35165	332.866	79.6883	75.5905	179.7147	174.6829	75480.1719	124.5455	0.67266	160.9724	3339260
015	2017-06-01t0630	1496316940.65	adult	135.9914	89.9335	-142.0867	1179.2209	79.6033	76931.7823	242342.9288	4273642.3485	512.829	0.024135	216.108	0.18131	204.5311	0.066448	387.7561	0.39113	380.2014	155877.9688	318.3419	0.41082	363.5266	0.35585	8666810	0.35095	341.474	83.4199	79.8277	180.3024	175.3031	72481.5625	127.4722	0.72815	161.4204	3345470
015	2017-06-01t1030	1496331339.41	adult	139.991	93.9332	-138.087	1232.6303	76.047	76726.3805	241626.0325	4035407.8687	721.624	1.5807	220.602	0.36321	211.0997	0.29664	385.1275	0.52661	377.7699	154436.125	317.0072	0.49772	360.698	0.43073	8833550	0.47118	625.35	82.1093	78.0834	185.4277	177.1187	74356.4922	127.5242	0.6473	163.6589	3287900
015	2017-06-01t1430	1496345752.57	adult	143.9947	97.9368	-134.0834	1192.7159	76.7633	76357.3501	240613.5233	4103062.5216	469.993	-0.19205	216.43	0.30308	206.6873	0.21196	375.9414	0.46075	371.7006	150000.625	310.2037	0.47092	356.182	0.46954	8615210	0.38609	304.983	88.7828	85.3715	189.3361	180.5375	75545.0859	129.5855	0.66169	163.4997	3534090
015	2017-06-01t1830	1496360152.17	adult	147.9946	101.9367	-130.0835	1173.7838	79.1316	75723.0717	238555.7379	4138597.4832	522.962	0.20058	214.325	0.29105	204.0664	0.16979	383.127	0.82562	377.5862	151335.1719	313.0183	0.62124	357.7617	0.60014	8457070	0.32691	492.742	88.6447	84.5567	196.4017	189.8294	77578.6641	135.1355	0.83433	172.4083	3497830
015	2017-06-01t2230	1496374539.86	adult	151.9911	105.9333	-126.0869	1229.3211	80.9153	79430.1938	250164.8735	4422912.7903	482.792	-0.038902	215.164	0.35814	207.8148	0.309	356.376	0.24189	350.5204	147896.0469	300.7796	0.46497	338.0613	0.35746	8909950	0.57912	475.074	91.3165	87.7873	190.3715	183.0685	79004.1641	136.6062	0.81855	170.0351	3781420
015	2017-06-02t0230	1496388940.2	adult	155.9912	109.9334	-122.0868	1275.1406	78.912	82285.1822	259323.9959	4456320.5041	476.996	-0.052987	206.329	0.14365	198.1781	0.051965	349.614	0.18796	344.6808	150334	290.0119	0.32301	328.3975	0.27222	8854220	0.56558	280.17	85.6784	81.7086	188.0135	181.1838	80845.8281	129.4924	0.42192	167.0618	3676720
015	2017-06-02t0630	1496403338.95	adult	159.9909	113.933	-118.0872	1153.4335	75.7497	74796.1985	235729.0877	4042407.9388	465.825	-0.10191	209.625	0.27013	203.0743	0.21685	351.4021	0.3531	346.1503	137398.2188	286.2424	0.31512	328.7018	0.35552	8176220	0.23634	566.429	86.3099	82.6412	196.2874	189.7419	76748.3594	127.7687	0.26981	169.1531	3366430
015	2017-06-02t1030	1496417740.03	adult	163.9912	117.9333	-114.0869	1233.3616	79.7923	80034.1441	252186.1304	4350588.531	435.973	-0.25662	203.624	0.12365	197.872	0.079511	335.4345	0.015448	327.1509	140211.625	276.03	0.16115	313.1624	0.13985	8497040	0.41018	333.497	87.2281	83.488	193.2218	184.2433	80766.7266	131.9123	0.37142	168.9021	3639940
015	2017-06-02t1430	1496432142.75	adult	167.9919	121.9341	-110.0861	1242.207	81.0459	81609.9502	257023.2493	4586762.1642	615.377	0.72968	220.207	0.62808	212.7512	0.53591	378.0078	1.2504	372.4592	161031.3438	306.7606	0.87476	355.1998	0.97996	9363660	0.84681	595.841	92.0902	87.2808	207.7174	201.0148	88487.6094	142.3146	0.72772	182.0116	3915860
015	2017-06-02t1854	1496447980.23	adult	172.3912	126.3334	-105.6868	1283.7948	82.0299	82515.1399	259812.7537	4568217.2378	409.752	-0.36558	199.056	0.029041	194.7587	0.0083793	328.5475	-0.010855	320.9821	141275.4375	267.2309	0.071176	304.2656	0.082759	8558600	0.46177	307.047	88.9074	84.5045	209.0669	203.1533	89898.7656	139.4881	0.51603	183.7007	3822660
015	2017-06-02t2230	1496460937.29	adult	175.9904	129.9326	-102.0876	1293.3098	79.6806	81108.693	255360.7689	4360236.5328	425.271	-0.27556	205.23	0.22442	200.3828	0.18477	325.1675	-0.048542	318.6739	137545.8438	272.12	0.21511	304.4461	0.12491	8680800	0.52887	313.449	93.1331	88.8903	205.7432	199.6612	87029.375	139.4632	0.43877	181.9665	3939340
015	2017-06-03t0230	1496475338.94	adult	179.9909	133.933	-98.0872	1270.6984	75.451	77519.5989	244013.7465	4063730.5005	500.334	0.095372	214.288	0.50702	209.2537	0.46064	357.0634	0.84591	347.7519	144610.6875	290.6587	0.66706	331.6461	0.6923	8675040	0.53461	359.044	91.3059	86.8268	208.8574	201.1724	84587.2422	139.4031	0.35259	182.8506	3696340
015	2017-06-03t0638	1496490252.15	adult	184.1334	138.0756	-93.9446	1319.8312	79.0874	81049.2809	255101.3756	4306216.5341	413.772	-0.31503	202.001	0.14805	196.8637	0.085627	325.2162	0.043819	317.9397	137566.4375	269.3494	0.21874	303.6871	0.17957	8542020	0.48093	405.413	92.6088	87.8429	217.3003	209.4419	91918.0391	140.9238	0.32618	188.6862	3916150
015	2017-06-03t1030	1496504137.55	adult	187.9905	141.9326	-90.0875	1293.5035	77.0663	80419.168	253216.0682	4269206.6762	458.369	-0.10927	199.288	0.068208	194.7993	0.020438	320.9857	-0.037058	315.9733	134814	264.0451	0.11504	302.0174	0.16438	8363930	0.40689	353.534	91.8003	86.9493	223.7914	217.1199	93992.375	142.2915	0.29682	197.8058	3852770
015	2017-06-03t1430	1496518537.94	adult	191.9906	145.9328	-86.0874	1395.843	77.7245	85207.3254	268188.9345	4449521.2863	708.475	0.98221	213.991	0.5186	209.1552	0.46448	355.9023	0.86478	347.8202	158376.5156	289.6625	0.72286	331.3323	0.76861	9521970	0.94962	799.215	97.7706	91.5577	243.1839	232.5038	107973.6641	160.106	0.89452	212.9505	4350500
015	2017-06-03t1838	1496533457.06	adult	196.1348	150.077	-81.9432	1258.7863	81.4689	82569.3291	260029.0921	4628074.0352	397.29	-0.37376	199.009	0.059184	194.638	0.0080734	324.8109	0.085563	319.4102	139993.4844	263.1001	0.12052	304.3548	0.24049	8564750	0.51745	309.269	92.11	86.7334	229.7155	223.3379	99007.375	144.6313	0.21497	203.5208	3964140
015	2017-06-03t2230	1496547339.35	adult	199.991	153.9331	-78.087	1293.0988	81.5277	84310.7788	265559.4729	4661034.9587	550.575	0.26362	202.626	0.16606	198.6408	0.12742	327.7203	0.16277	321.3665	144196.9375	267.4531	0.22514	306.6536	0.2895	8908640	0.68075	541.849	92.974	87.9099	231.7624	223.0093	101975.4688	144.1413	0.11516	201.297	4087700
015	2017-06-04t0245	1496562673.87	adult	204.2506	158.1927	-73.8275	1258.2912	80.2673	79479.6088	250332.9325	4315513.6508	707.215	0.88315	206.01	0.26646	202.4308	0.24101	334.6065	0.32283	327.6618	138861.6875	267.2742	0.22403	306.4292	0.28722	8538300	0.52076	694.118	98.2037	92.6836	232.5559	223.0895	96510.7031	154.4079	0.40423	203.9689	4070150
015	2017-06-04t0641	1496576843.72	adult	208.1867	162.1288	-69.8914	1279.338	77.7993	80605.8295	253807.7583	4323694.2402	673.96	0.72745	202.994	0.16478	200.3452	0.16676	322.5353	0.024662	314.0968	135787.375	261.3346	0.080784	297.844	0.10759	8534070	0.52592	790.942	99.4518	93.9382	240.1354	229.1329	101097.0156	154.3476	0.31655	207.611	4181050
015	2017-06-04t1030	1496590553.71	adult	211.995	165.9371	-66.0831	1152.0811	80.7965	77654.8442	244761.6356	4383262.8699	392.996	-0.38936	201.725	0.11658	198.5057	0.099371	323.9633	0.046433	318.9782	131205.125	264.0911	0.14077	303.8179	0.2225	8159800	0.36657	335.545	96.1034	90.2952	237.6865	228.1211	96263.0234	151.1823	0.12171	206.663	3887380
015	2017-06-04t1430	1496604940.24	adult	215.9912	169.9334	-62.0868	1235.0554	88.1436	83420.2491	262906.9624	4817427.6082	532.433	0.14232	216.66	0.57814	212.2333	0.53195	356.8367	0.79344	350.4867	155223.9688	293.4753	0.82538	335.1627	0.8486	9419300	0.93124	580.817	103.539	96.4133	260.845	254.5269	113467.5781	175.7943	0.90224	234.8732	4501360
015	2017-06-04t1839	1496619924.73	adult	220.1536	174.0958	-57.9244	1344.0092	83.7698	88971.6863	280107.0477	5050188.9894	393.425	-0.4009	204.359	0.17776	202.8529	0.21878	321.2629	-0.048945	316.398	149066	266.2486	0.17183	302.1926	0.16435	9475120	0.9615	443.913	98.1066	93.0211	229.7098	223.4769	106585.3281	155.6461	0.10506	204.7018	4548710
015	2017-06-04t2230	1496633741.76	adult	223.9917	177.9338	-54.0864	1293.3624	87.5019	88504.1594	278886.5045	5213634.4534	466.512	-0.13621	201.935	0.088561	198.6826	0.072611	328.7726	0.10244	322.7037	151892.9375	264.3377	0.11344	307.0456	0.24634	9310610	0.89616	440.17	101.39	94.9685	241.0591	233.7503	111369.3125	163.7564	0.29863	214.4973	4674800
015	2017-06-05t0230	1496648140.35	adult	227.9913	181.9334	-50.0868	1332.6878	81.6113	88205.2868	277762.5878	5011920.3621	767.045	0.9786	198.901	-0.019235	194.8639	-0.061403	335.9174	0.2373	328.8507	154522	262.1702	0.049737	312.0277	0.33012	9142700	0.83124	724.286	98.4152	91.6012	247.5842	240.1727	113888.7188	164.8267	0.24774	221.2731	4523750
015	2017-06-05t0639	1496663124.02	adult	232.1534	186.0956	-45.9246	1294.2401	82.5812	84163.1559	265073.4072	4676695.1462	562.911	0.19461	207.997	0.25923	204.1776	0.23185	343.1723	0.37224	336.7719	150652.6562	274.1097	0.3172	319.459	0.46277	9127750	0.83528	650.76	105.141	98.2188	249.2183	241.514	109406.8438	172.9647	0.42918	222.8082	4614010
015	2017-06-05t1030	1496676942.5	adult	235.9919	189.934	-42.0862	785.9744	79.1222	50640.355	160892.4877	2761442.3724	411.519	-0.3837	206.352	0.20065	202.0451	0.1578	345.5786	0.40306	341.657	91232.75	278.1693	0.40227	325.7603	0.57491	5437160	-0.75429	308.556	101.156	94.2886	246.6828	242.7125	65124.2695	170.1168	0.26021	225.9861	2665350
015	2017-06-05t1430	1496691354.47	adult	239.9952	193.9373	-38.0828	1253.5619	79.2101	79154.7409	249211.9516	4311489.1961	506.468	-0.045097	210.639	0.33306	207.2102	0.32283	331.9727	0.089343	325.409	137104.7031	269.6608	0.20033	311.664	0.28629	8697480	0.67174	527.82	110.126	102.7685	260.7132	251.4323	107674.5312	175.4376	0.35818	231.2152	4547220
015	2017-06-05t1840	1496706359.58	adult	244.1633	198.1054	-33.9148	1244.1159	78.9234	79322.1316	249837.1341	4308738.2219	442.829	-0.29423	212.083	0.37625	208.2368	0.35508	348.6138	0.43392	344.1769	144326.1094	277.2116	0.37006	323.6778	0.51457	8772400	0.7164	401.564	107.043	100.1825	267.2186	259.6447	110628.5156	174.6203	0.26151	236.2936	4427610
015	2017-06-05t2244	1496721004.97	adult	248.2315	202.1736	-29.8466	1244.6714	78.9649	79427.5139	250122.0872	4342541.1561	458.422	-0.24971	204.502	0.14192	201.2729	0.13637	340.7429	0.25388	334.6358	141408.2969	267.5277	0.14667	317.3432	0.38371	8476210	0.59996	378.737	107.88	100.6427	268.6484	260.186	111489.1016	175.2629	0.21696	237.5186	4471420
015	2017-06-06t0230	1496734545.98	adult	251.9928	205.935	-26.0852	1241.8886	79.3452	79480.244	250324.5449	4296280.4673	429.634	-0.36779	204.195	0.13697	200.128	0.10616	339.3101	0.2173	333.5949	140813.6719	269.1854	0.18609	316.9594	0.37334	8461820	0.60413	380.54	109.623	102.1102	266.1857	258.4439	110467.0625	180.3553	0.3184	238.5233	4542760
015	2017-06-06t0640	1496749560.36	adult	256.1635	210.1057	-21.9145	1255.9498	80.3899	83303.9971	262411.3168	4690416.2499	464.62	-0.2545	204.307	0.14538	200.7766	0.13242	338.5836	0.19363	332.1304	147283.8438	270.7624	0.22345	314.9252	0.33161	8868130	0.79004	419.139	105.789	98.7473	258.8926	251.2339	112618.2969	176.348	0.14406	227.9917	4591870
015	2017-06-06t1030	1496763351.21	adult	259.9943	213.9364	-18.0837	1342.4081	89.1754	92631.2179	291654.6796	5547043.5554	706.757	0.61375	188.988	-0.30725	184.1162	-0.36956	357.1938	0.57602	346.4072	172524.5938	257.3143	-0.073313	317.6142	0.37891	9113010	0.9048	864.117	101.036	92.1591	304.8457	288.7767	147240.4688	178.5569	0.16019	253.4135	4871930
015	2017-06-06t1430	1496777746.47	adult	263.993	217.9351	-14.0851	1335.6216	90.3237	92660.3039	291867.3334	5533875.5705	685.223	0.51871	190.964	-0.24014	185.4088	-0.32027	359.5205	0.61721	346.6589	173648.4219	262.5629	0.045786	321.4342	0.44791	9212100	0.95632	829.387	103.982	94.374	308.375	292.2195	148945.1094	185.708	0.31969	259.3963	5016110
015	2017-06-06t1840	1496792792.41	adult	268.1724	222.1146	-9.9056	1155.3747	86.1976	80205.0605	252887.9576	4674392.9326	774.196	0.82514	205.778	0.19924	201.0042	0.15273	360.1733	0.6257	354.1643	150552.4375	281.553	0.46167	332.8177	0.65681	8597190	0.69969	897.921	118.143	110.679	294.2144	283.7703	122981.6094	198.9615	0.64734	257.1759	4935920
015	2017-06-06t2232	1496806698.94	adult	272.0353	225.9775	-6.0427	1232.6549	86.1496	82694.968	260509.8223	4750783.0752	757.779	0.74893	214.424	0.45188	211.3298	0.4611	372.2478	0.87321	362.7923	160438.7969	281.0662	0.44995	335.4576	0.70107	9239530	0.98564	859.788	129.756	121.6568	322.3571	308.1342	138935.8906	209.917	0.90616	276.6551	5591170
015	2017-06-07t0230	1496820947.07	adult	275.9931	229.9353	-2.0849	1298.8457	91.1031	93984.238	296163.036	5736853.5403	1224.53	2.4363	202.507	0.10829	197.118	0.04354	386.3873	1.164	368.1905	188943.375	278.8511	0.40156	343.7184	0.85069	9898750	1.2798	1625.59	121.06	111.3567	350.3254	325.8544	171309.125	213.5899	0.96122	290.6863	5917510
015	2017-06-07t0640	1496835958.35	dead	280.1629	234.1051	2.0849	1281.4251	92.2874	95086.8021	299718.4896	5938191.5317	1092.15	1.9366	201.155	0.07031	196.0263	0.013225	377.1883	0.97238	364.3195	186708.2188	277.4723	0.37072	336.6149	0.71608	9946720	1.3109	1301.53	119.72	109.9951	337.2089	315.5971	166918.4062	212.6551	0.88716	283.6224	5919910
016	2017-05-26t1430	1495827387.35	larva	0	-46.0576	-302.03	148.2048	39.0779	3480.7522	11466.3495	77449.8419	0	-0.63959	0	-0.70636	0	-0.70706					0	-0.67491	0	-0.66446	0	0.13943	0	0	0				0	-0.59273	0	0
016	2017-05-26t1902	1495843685.48	larva	4.5273	-41.5304	-297.5027	153.6311	29.1974	3016.907	9623.6568	55074.937	0	-0.76473	0	-0.8349	0	-0.828					0	-0.80496	0	-0.78978	0	-0.28259	0	0	0				0	-0.71888	0	0
016	2017-05-26t2230	1495856165.98	larva	7.9941	-38.0636	-294.0359	151.1285	27.9814	2847.0091	9077.7354	49835.477	0	-0.85726	0	-0.93091	0	-0.9185					0	-0.90092	0	-0.88235	0	-0.55147	0	0	0				0	-0.81941	0	0
016	2017-05-27t0237	1495871026.82	larva	12.1221	-33.9355	-289.9079	151.1174	28.0377	2851.7994	9095.469	50031.0846	0	-0.96419	0	-1.0429	0	-1.0243					0	-1.0116	0	-0.98921	0	-0.83045	0	0	0				0	-0.94423	0	0
016	2017-05-27t0702	1495886906.61	larva	16.5331	-29.5245	-285.4969	238.1092	31.7172	5166.0454	16358.27	102442.9548	812.34	0.38863	367.033	0.76429	375.8579	0.85289	688.1248	-0.63059	659.9741	19955.6191	502.6201	0.35788	623.4033	0.36705	1029530	-0.70417	185.681	67.5582	66.6533	129.1866	119.3599	3746.4106	92.3407	1.0653	109.4688	189501
016	2017-05-27t1030	1495899365.16	larva	19.9938	-26.0638	-282.0362	277.6801	32.8731	6270.9496	19839.7023	125872.1923	478.735	-0.29136	308.083	0.3823	315.1067	0.46599	440.3293	-1.1259	437.3294	15411.5254	399.109	-0.027241	426.7826	-0.17273	1048410	-0.89846	200.313	72.3392	71.4465	131.1609	122.7272	4590.6313	96.2596	1.1098	110.9543	246170
016	2017-05-27t1438	1495914244.78	larva	24.1271	-21.9306	-277.9029	417.6223	41.1124	12186.9889	38472.6582	311975.8141	1165.58	0.87942	531.989	1.5053	554.2533	1.6947	1037.1254	0.10454	1020.1753	68450.2734	839.1895	1.2049	979.2971	1.0652	3469100	-0.27511	188.552	71.711	70.8349	122.8935	119.2021	8110.9692	94.292	1.0028	110.3746	467628
016	2017-05-27t1902	1495930070.87	larva	28.5232	-17.5344	-273.5068	606.5063	48.6293	20821.5097	65677.3959	614422.7379	1452.04	1.3355	472.378	1.1128	478.3232	1.22	1159.2737	0.41462	1155.4075	128679.375	716.2941	0.75341	991.3492	1.0213	5217420	0.06651	260.771	73.194	72.2689	135.3553	125.8041	15024.4375	97.8775	1.0292	115.0207	808427
016	2017-05-27t2230	1495942566.32	larva	31.9942	-14.0635	-270.0358	641.1173	46.7949	24375.5547	76835.0907	794400.1184	2675.48	3.5898	852.105	3.1765	824.9137	3.1346	2195.4875	2.8248	2180.8806	285413.375	1437.9035	2.9167	2025.1723	3.5168	10999800	1.7637	487.325	69.135	67.8779	138.1729	122.7015	17962.4727	93.9598	0.87082	111.6041	892464
016	2017-05-28t0237	1495957430.87	larva	36.1232	-9.9344	-265.9068	736.2727	59.9719	35223.5389	111108.7343	1441976.6948	1853.86	1.9866	626.238	1.8664	589.0817	1.7563	1608.359	1.6075	1595.5813	297546.4062	1205.6348	2.1474	1510.0708	2.1991	11580400	1.6818	403.674	68.3022	67.2388	128.0737	118.2757	23693.6328	92.5264	0.75904	108.1524	1263040
016	2017-05-28t0702	1495973272.62	larva	40.5237	-5.5339	-261.5063	890.4271	62.4133	46757.3653	147485.5599	2030378.1372	1684.44	1.597	533.398	1.2711	486.9296	1.1031	1334.4684	1.057	1321.943	326944.75	1032.5176	1.5382	1256.1364	1.4999	13064500	1.872	319.827	71.7383	70.8887	126.4598	118.8368	30982.6426	95.386	0.76053	109.4853	1757090
016	2017-05-28t1030	1495985765.24	larva	43.9939	-2.0638	-258.0361	891.2051	66.0264	46997.9863	148086.91	2143481.8335	1414.12	1.0108	460.56	0.78483	423.0416	0.66615	1202.1201	0.79765	1190.9517	295721.5625	843.0752	0.87273	1121.4731	1.0994	11328400	1.1347	507.715	67.6144	66.5016	126.0651	117.3643	31012.0156	92.1475	0.59244	108.8306	1663110
016	2017-05-28t1437	1496000624.34	adult	48.1214	2.0638	-253.9086	1022.5305	71.4874	59367.8543	187138.6096	2914392.0546	1111.26	0.33318	414.794	0.43092	382.2283	0.34176	958.0916	0.20435	951.2114	297966.4688	742.2382	0.46517	898.7243	0.44624	12868600	1.3586	231.089	71.5732	70.5259	127.6732	121.4412	39706.3516	95.3946	0.61214	112.0528	2220490
016	2017-05-28t1901	1496016462.62	adult	52.5209	6.4633	-249.5091	1129.7049	70.5665	64412.2421	202889.7679	3116273.0031	1080.57	0.18939	408.995	0.31439	386.25	0.29129	871.2182	0.011287	859.4062	293600.5312	691.8035	0.21734	825.8923	0.17605	13778200	1.3705	389.601	61.9061	61.1454	121.8611	112.8455	41067.1797	88.735	0.2888	104.2732	2085490
016	2017-05-28t2230	1496028959.82	adult	55.9924	9.9347	-246.0376	1110.8625	71.9081	67716.1989	213428.706	3429347.8401	1102.61	0.23116	390.956	0.20118	368.489	0.18081	940.2122	0.29453	932.696	332835.125	705.3562	0.26173	867.1157	0.28867	13830500	1.2577	317.957	64.9845	63.7895	126.5204	118.0887	44788.2383	90.4916	0.30713	108.3539	2298890
016	2017-05-29t0237	1496043799.46	adult	60.1145	14.0569	-241.9155	1147.1569	72.331	66947.7837	210844.9731	3325662.9013	1082.21	0.23727	383.568	0.20201	354.6265	0.13858	877.3964	0.17327	866.1771	307088.75	686.8799	0.25225	813.0551	0.19517	13419500	1.0516	531.484	70.7575	69.6296	133.7328	124.0829	46806.4688	96.7093	0.53256	114.0754	2475520
016	2017-05-29t0701	1496059665.6	adult	64.5217	18.4641	-237.5083	1099.32	77.7798	71153.361	224370.0528	3816311.4209	919.128	-0.047792	329.558	-0.090462	300.3067	-0.17075	759.0281	-0.16988	749.2396	282358.4375	599.0678	0.023067	712.409	-0.0096914	12228300	0.66229	331.92	70.5792	69.857	129.97	120.5841	48348.8477	97.3431	0.54	112.9355	2618840
016	2017-05-29t1030	1496072162.28	adult	67.993	21.9354	-234.037	1219.4994	72.3373	71038.6714	223667.5869	3548135.8286	939.404	0.082461	343.704	0.09499	321.123	0.067806	763.1376	-0.017593	749.5891	283887.1875	592.6113	0.086096	712.1047	0.080168	12765800	0.79772	309.313	72.2519	71.2808	131.0676	123.1767	48757.1289	97.6375	0.53986	114.7632	2683580
016	2017-05-29t1440	1496087161.58	adult	72.1595	26.1019	-229.8705	1172.922	78.9375	75409.0482	237635.0631	4102378.9171	799.546	-0.1759	305.157	-0.101	283.868	-0.1321	683.1279	-0.20164	674.1378	269152.4062	511.8638	-0.13453	644.561	-0.01811	12000300	0.57706	242.49	69.1677	68.1335	124.2034	118.3883	48936.1562	96.7575	0.46241	112.1437	2720020
016	2017-05-29t1902	1496102907.51	adult	76.5334	30.4758	-225.4966	1251.6103	76.5431	83123.2823	262010.2682	4562132.7251	762.729	-0.16328	262.586	-0.38739	250.6869	-0.34696	594.6122	-0.48686	586.6223	258061.7188	410.1396	-0.51637	537.7654	-0.30424	11374700	0.42731	344.707	66.3689	65.1148	125.0957	118.0932	54291.5469	93.7769	0.25376	109.8591	2874970
016	2017-05-29t2230	1496115365.28	adult	79.9939	33.9362	-222.0361	1144.3346	76.6733	73196.1326	230662.3318	3919624.5296	711.614	-0.23098	288.097	-0.0085423	274.3734	0.029634	567.897	-0.50034	555.4425	217504.5312	437.4782	-0.26718	520.0841	-0.27239	11008200	0.35382	727.929	72.3811	71.8334	133.186	124.1255	51010.2344	99.81	0.50932	115.2633	2765680
016	2017-05-30t0239	1496130308.81	adult	84.1449	38.0872	-217.8852	1253.6022	74.4118	79478.9068	250490.7315	4170573.9475	796.498	0.30042	276.235	0.0089043	262.1761	0.036095	605.8369	0.13515	593.3217	251422.3125	467.075	0.10859	564.4296	0.16067	11455500	0.59378	672.223	73.5277	71.8187	154.0561	140.4497	63933.293	103.3577	0.62309	126.6741	3049190
016	2017-05-30t0702	1496146076.36	adult	88.5247	42.4671	-213.5053	1252.9665	76.3827	79089.4211	249200.2511	4178560.8375	806.574	0.5839	285.892	0.33264	269.0636	0.32103	580.5823	0.30163	571.5486	239780.4688	445.9571	0.16595	541.1731	0.2498	11789900	0.82869	280.185	75.4615	74.2678	133.7661	126.9123	55245.4062	102.9846	0.52284	118.7507	3111960
016	2017-05-30t1030	1496158567	adult	91.9943	45.9367	-210.0357	1178.3635	78.3876	76580.2827	241257.849	4192764.7524	642.032	-0.137	265.112	0.15027	250.6452	0.15059	525.9146	-0.068953	517.1754	210365.8125	414.3033	0.0658	493.9585	0.093703	10586700	0.4555	423.647	77.8405	76.081	165.1734	155.9463	66069.3438	107.2981	0.67985	135.6204	3108410
016	2017-05-30t1436	1496173306.76	adult	96.0887	50.0311	-205.9413	1346.4649	73.4016	82362.3629	259349.7639	4221592.2897	677.716	0.22777	267.487	0.34611	254.8094	0.37325	522.752	0.2359	512.282	224783.3594	405.4362	0.17385	479.5992	0.18016	11500600	0.93167	359.412	78.5219	77.3084	141.5481	132.553	60865.6797	107.106	0.58639	124.0575	3376050
016	2017-05-30t1830	1496187367.44	adult	99.9945	53.9368	-202.0355	1243.2432	74.1303	77021.6901	242628.9411	4014347.2854	667.361	0.29342	250.813	0.15277	237.7646	0.1475	504.9394	0.29773	493.7869	202985.625	387.5731	0.13446	463.1474	0.1959	10078400	0.42665	309.325	82.8571	80.8151	153.9311	147.5937	61880.2891	116.7055	0.99624	137.6715	3329450
016	2017-05-30t2230	1496201758.84	adult	103.9921	57.9345	-198.0379	1209.9318	72.8677	74900.8657	236090.0447	3870552.9353	648.96	0.31398	254.424	0.34783	244.1904	0.39601	465.9619	-0.0042853	456.8342	182657.0625	368.9633	0.083835	429.7668	0.047464	9949510	0.45923	578.663	86.912	84.9912	158.9735	150.4369	62317.6094	119.464	1.0493	140.8395	3398780
016	2017-05-31t0230	1496216156.92	adult	107.9915	61.9339	-194.0385	1099.5657	73.3128	68429.8324	215653.6772	3560657.6982	657.393	0.50272	261.964	0.62847	246.4924	0.56226	515.9514	1.145	507.6066	184710.6094	402.6349	0.67265	482.8886	0.77982	9356550	0.27605	398.822	85.5179	83.3297	159.3687	151.1353	57053.9766	119.1411	0.9417	141.7825	3054440
016	2017-05-31t0630	1496230554.71	adult	111.9909	65.9333	-190.0391	1280.5023	80.5762	81966.8386	258212.1395	4424671.0169	621.189	0.36587	226.558	-0.023174	216.5359	-0.015876	415.6953	-0.35637	404.5257	177917.5781	325.541	-0.1939	383.1904	-0.15547	9686250	0.50474	602.744	81.8191	80.021	170.9843	156.6382	73181.2812	118.312	0.808	144.6025	3498090
016	2017-05-31t1030	1496244955.53	adult	115.9912	69.9335	-186.0388	1099.183	79.4118	73614.0803	232167.8309	4113795.8444	466.183	-0.66853	209.899	-0.31291	201.1905	-0.30153	377.5302	-0.88238	368.5518	144971.5938	305.4232	-0.35941	349.5361	-0.42643	8048350	-0.20118	252.832	73.5768	70.5667	156.237	150.243	59995.0039	111.7522	0.38717	138.99	2821230
016	2017-05-31t1430	1496259362.14	adult	119.993	73.9354	-182.037	1215.2039	79.3536	78488.1569	247321.374	4216630.5303	479.464	-0.49418	219.979	-0.0013033	211.5389	0.01939	394.036	-0.3406	387.7496	161554.75	325.8953	0.060003	372.5537	-0.019553	9003080	0.32216	373.602	84.6919	82.192	166.3453	160.2826	68201.5703	122.9796	0.86038	149.9792	3466180
016	2017-05-31t1830	1496273756.77	adult	123.9915	77.9339	-178.0385	1262.9712	82.8391	83657.8713	263673.7835	4657152.0175	528.055	-0.048831	219.13	0.054685	207.5374	-0.016376	403.4742	0.099105	397.2614	175914.7344	328.3076	0.22205	378.7455	0.19303	9554080	0.65689	371.649	81.2981	78.7147	170.2514	164.6835	74229.625	119.4558	0.59659	152.1532	3544600
016	2017-05-31t2230	1496288155.17	adult	127.9911	81.9334	-174.0389	1212.0809	79.6212	77894.7713	245442.5319	4192497.5181	468.08	-0.43649	229.853	0.40206	223.1873	0.46015	369.2613	-0.48604	364.707	150289.3594	309.7318	0.033875	349.429	-0.091629	9336390	0.60567	399.27	94.7295	91.6062	187.1174	180.9624	76156.7969	134.6713	1.2533	169.9837	3847820
016	2017-06-01t0230	1496302553.02	adult	131.9905	85.9328	-170.0395	1296.6015	81.3155	84286.3791	265370.983	4691696.8191	533.938	0.13002	219.074	0.19651	206.7223	0.077814	399.0312	0.45988	393.2565	175573.7188	325.1605	0.4176	374.8942	0.40496	9627200	0.80424	373.544	87.0474	84.0517	183.8218	176.812	80881.5781	125.6057	0.7238	160.7815	3825300
016	2017-06-01t0630	1496316955.8	adult	135.9912	89.9336	-166.0388	1218.2092	84.7484	81407.0264	256426.9308	4661103.5053	514.211	0.034414	230.291	0.56156	221.8165	0.54687	391.9383	0.49977	386.2795	166573.7812	326.4011	0.55898	370.8115	0.46974	9766650	0.9185	470.533	84.648	81.8665	183.4505	172.5793	77966.4688	126.2922	0.67197	159.7272	3589920
016	2017-06-01t1030	1496331354.54	adult	139.9909	93.9333	-162.0391	1253.5767	79.1486	82550.9277	260033.0326	4570551.2246	516.976	0.10031	217.026	0.26551	207.5567	0.19651	370.6079	0.1401	366.8153	159732	309.8539	0.36186	351.0925	0.27513	9339930	0.73338	368.059	84.7018	81.2248	185.9435	178.9117	80141.6641	125.4169	0.54836	163.7205	3645230
016	2017-06-01t1430	1496345768.19	adult	143.9947	97.9371	-158.0353	1227.6327	83.9694	80784.8395	254493.5253	4509003.0735	442.183	-0.38605	215.562	0.27902	207.7498	0.24237	360.9803	0.056509	355.2964	152333.6719	301.4858	0.30089	339.4782	0.1909	9077310	0.6253	293.012	84.7096	81.0786	182.6214	178.2438	77066.2266	125.4007	0.46815	162.3275	3567120
016	2017-06-01t1830	1496360167.59	adult	147.9945	101.9369	-154.0355	1326.312	82.3821	87024.2104	274039.8182	4892393.0104	624.053	0.8764	225.548	0.60575	217.9139	0.56994	391.3908	1.0514	383.9411	177691.4219	316.227	0.68519	365.5853	0.73384	10228100	1.2402	542.617	95.3494	91.6621	197.8969	190.5247	89845.2031	139.7978	1.0467	176.8089	4323900
016	2017-06-01t2230	1496374555.05	adult	151.991	105.9334	-150.039	1244.5108	81.9189	83240.5322	262165.2567	4765856.9001	499.303	0.066995	213.714	0.31707	206.4086	0.26802	351.6242	0.11131	346.383	152604.8906	295.2239	0.35205	332.636	0.26267	9265130	0.76127	478.218	92.5467	88.526	203.2599	196.1295	88214.7969	137.4934	0.85837	180.5623	4012180
016	2017-06-02t0230	1496388955.43	adult	155.9911	109.9335	-146.0389	1286.3883	84.6561	85030.5808	267805.6969	4793264.253	537.375	0.31816	230.921	0.84668	224.2796	0.81846	378.894	0.99432	373.8322	167850.0156	316.6456	0.87403	356.9066	0.78034	10230000	1.2655	373.978	96.5972	93.0295	204.2993	197.8625	90504.5703	144.2715	1.0755	184.1974	4279350
016	2017-06-02t0630	1496403354.06	adult	159.9908	113.9331	-142.0392	1194.0611	81.6118	78683.8325	247847.8058	4421431.4505	479.683	-0.020229	217.823	0.50649	210.9066	0.44847	368.0432	0.81084	361.4475	151265.75	300.8787	0.62296	345.1877	0.65481	8932060	0.61715	312.534	91.0004	86.8469	201.0928	195.1489	82649.125	136.7175	0.65959	179.6545	3731560
016	2017-06-02t1030	1496417755.1	adult	163.991	117.9334	-138.039	1201.5619	82.2999	81598.3846	257131.44	4668212.3881	430.07	-0.29	225.775	0.76733	220.2223	0.74476	357.3843	0.61683	352.2107	151888.3125	297.2171	0.61363	338.6035	0.60961	9591140	0.95528	325.674	96.1964	92.1214	210.2781	205.3992	89368.1875	143.5576	0.87058	187.8558	4086520
016	2017-06-02t1430	1496432157.97	adult	167.9918	121.9342	-134.0382	1297.2914	81.5775	84775.9907	267077.9502	4701205.9317	699.435	1.1854	215.461	0.48919	211.1192	0.48705	348.8295	0.45676	340.9446	154182.6562	287.391	0.45564	324.4724	0.40447	9523580	0.92546	690.244	98.9903	95.6857	213.4936	206.5967	94364.1562	150.0607	1.054	190.306	4375470
016	2017-06-02t1854	1496447995.3	adult	172.3911	126.3335	-129.6389	1319.8818	80.1175	83587.3794	263190.7068	4504043.5968	536.375	0.29201	228.518	0.89797	225.3023	0.9288	356.9127	0.75436	350.4653	155613.9375	292.6854	0.63003	332.9963	0.62939	9963370	1.1436	446.111	103.72	99.3272	212.6542	206.0446	92717.25	154.0624	1.1185	190.173	4522190
016	2017-06-02t2230	1496460952.34	adult	175.9903	129.9327	-126.0397	1279.3793	78.1017	79244.657	249444.9422	4252901.849	439.267	-0.20535	218.07	0.60545	215.2908	0.63637	332.8639	0.15728	327.8757	137805.6562	285.8511	0.51982	316.8249	0.36312	9013060	0.68838	380.745	104.488	98.9467	221.5752	215.9505	91732.1484	162.4373	1.3739	201.3761	4318580
016	2017-06-03t0230	1496475354	adult	179.9907	133.9331	-122.0393	1253.4007	78.9588	82782.9755	260837.3668	4567414.2227	788.39	1.4875	211.428	0.42158	208.5979	0.44067	337.0996	0.31801	330.1356	145627.0312	282.8668	0.49223	317.1475	0.41006	9123980	0.74762	966.858	108.63	103.618	241.6923	229.3523	104411.0781	174.104	1.7416	215.9229	4687800
016	2017-06-03t0638	1496490267.35	adult	184.1333	138.0757	-117.8967	1281.0874	83.1284	83835.6745	264278.7683	4576878.897	462.682	-0.087175	216.433	0.58223	213.4663	0.59464	329.4274	0.15375	323.0345	143959.7812	273.5823	0.31472	308.0961	0.26631	9458350	0.91072	497.082	108.106	104.1317	218.2511	213.1131	95375.7188	158.1526	1.0044	196.3749	4724340
016	2017-06-03t1030	1496504152.64	adult	187.9904	141.9327	-114.0396	1163.4651	77.2147	74576.1222	235060.9248	3980099.1616	398.698	-0.37846	216.892	0.60156	214.5322	0.62947	324.7841	0.060813	319.8045	126341.0156	271.2759	0.28038	305.7794	0.23898	8431010	0.43806	331.744	110.107	105.183	228.528	224.9201	88897.375	164.4661	1.157	207.5783	4280080
016	2017-06-03t1430	1496518553.16	adult	191.9905	145.9329	-110.0395	1260.5391	76.7032	78858.4068	248334.3859	4211008.0804	397.787	-0.37623	215.589	0.5674	213.3156	0.59388	347.5999	0.65397	343.7395	143211.1719	286.3912	0.64736	328.9553	0.72105	8871490	0.65012	344.618	109.83	102.8572	250.8467	244.5325	103348.8281	174.9259	1.4614	223.642	4519500
016	2017-06-03t1838	1496533472.14	adult	196.1347	150.077	-105.8953	1196.991	80.803	76409.2961	240613.8685	4232869.1237	393.739	-0.38883	213.258	0.49796	210.6924	0.51149	319.6822	-0.042575	314.8008	127553.1953	272.8688	0.34789	303.1936	0.21708	8499830	0.48781	332.641	110.259	103.9432	225.3717	219.7095	89923.3125	170.2321	1.1804	205.1606	4394600
016	2017-06-03t2230	1496547354.61	adult	199.9909	153.9333	-102.0391	1244.8898	80.6139	79028.7998	248886.7982	4243505.7676	498.863	0.049424	219.291	0.68279	216.594	0.6944	330.7092	0.23633	325.9035	136582.9062	276.3078	0.43239	311.5874	0.38942	9040270	0.74044	573.233	116.495	109.7421	244.3782	238.3176	100928.1875	177.5447	1.3583	223.4431	4802510
016	2017-06-04t0245	1496562690.25	adult	204.2508	158.1932	-97.7792	1227.9027	80.9672	79527.0464	250484.9763	4378646.3269	414.405	-0.30052	211.424	0.43554	209.109	0.45347	327.8782	0.16009	322.2892	136069.4688	273.0435	0.35983	308.0826	0.32087	8764160	0.62236	391.405	111.841	105.9638	231.532	226.5902	96085.7812	176.9111	1.2297	212.129	4636160
016	2017-06-04t0641	1496576860.23	adult	208.1869	162.1293	-93.8431	1200.7047	78.4677	73198.3364	230463.2576	3840093.6782	497.198	0.026127	226.846	0.91361	224.6706	0.94507	349.5189	0.66761	342.6842	133865.75	287.3855	0.69565	326.3392	0.68841	8669390	0.58639	494.865	113.968	107.144	237.3281	229.9872	90896.6562	176.7939	1.1289	214.7294	4355510
016	2017-06-04t1030	1496590569.89	adult	211.9952	165.9375	-90.0349	1158.4284	79.4353	73870.5412	232702.75	4012111.9015	510.831	0.070762	223.478	0.80246	221.3798	0.8347	352.2487	0.71064	347.8525	135968	291.343	0.78492	332.8107	0.81377	8609260	0.56619	469.86	111.593	104.015	234.8442	229.9236	90649.8594	183.9254	1.2906	217.4858	4299000
016	2017-06-04t1430	1496604955.6	adult	215.9912	169.9336	-86.0388	1207.3312	75.9947	72112.8103	227017.0995	3738716.2488	490.918	-0.017682	226.936	0.90316	225.8868	0.97247	350.2013	0.63982	343.4429	132025.875	289.8057	0.73869	328.0155	0.70308	8545490	0.54536	582.58	114.462	108.5253	247.3973	240.7032	93268.7891	183.6846	1.1796	222.4324	4310170
016	2017-06-04t1839	1496619940.03	adult	220.1535	174.0959	-81.8765	1085.4867	80.8726	70717.6683	222996.1604	3859994.8607	420.684	-0.29715	233.472	1.1013	230.4309	1.1116	354.1464	0.70162	350.2319	130680.0312	295.4099	0.8603	336.7426	0.86646	8606000	0.57991	383.407	121.602	112.8892	263.9789	257.5521	97408.2031	194.3899	1.4446	239.6676	4482380
016	2017-06-04t2230	1496633757.09	adult	223.9916	177.934	-78.0384	1105.7194	81.3666	70507.7703	222161.9057	3854529.0268	556.338	0.20334	236.427	1.1833	233.2368	1.1924	356.6693	0.7317	351.9152	131254.2812	302.6388	1.0151	338.2274	0.87739	8697680	0.62811	531.745	125.578	115.6214	267.28	261.1996	98359.0234	204.5707	1.6859	246.4933	4619760
016	2017-06-05t0230	1496648155.73	adult	227.9912	181.9336	-74.0388	1128.1754	81.9013	72076.9227	227076.5892	3968320.4056	535.002	0.10679	237.682	1.2105	234.2852	1.2155	358.8511	0.74896	354.2092	134928.0312	305.8124	1.0733	341.5909	0.92534	8932330	0.73957	541.818	126.895	116.4286	270.2925	263.4323	101629.9688	209.0761	1.7248	250.0359	4768860
016	2017-06-05t0639	1496663139.54	adult	232.1534	186.0958	-69.8766	1117.4887	82.5919	71264.0182	224491.502	3947568.9696	516.123	0.019678	237.216	1.1829	233.6499	1.1838	358.655	0.71389	354.3882	133419.6562	303.8387	1.0109	341.2829	0.89937	8813760	0.69885	522.937	127.401	117.0281	269.9519	262.9274	100422.0938	208.8319	1.604	249.6197	4733570
016	2017-06-05t1030	1496676957.95	adult	235.9918	189.9342	-66.0382	1063.6402	78.8162	67188.1725	211773.5388	3613769.3852	423.857	-0.33779	234.383	1.0835	231.0513	1.0915	353.3089	0.57188	348.7533	124011.4375	296.6554	0.8315	334.6125	0.75096	8215370	0.45013	353.068	124.717	115.0784	256.1389	251.7365	89904.7578	200.4599	1.2378	236.8329	4371450
016	2017-06-05t1430	1496691370.15	adult	239.9952	193.9376	-62.0348	1067.047	80.0277	68401.1182	215614.5285	3730846.4798	485.906	-0.12133	237.669	1.1785	234.1553	1.1841	356.8798	0.62722	351.8404	127406.0781	301.2888	0.92987	337.9649	0.80561	8483370	0.57903	479.939	126.91	117.3706	264.9487	257.935	94586.6875	202.859	1.2265	243.6164	4529910
016	2017-06-05t1840	1496706375.02	adult	244.1632	198.1056	-57.8668	1046.2718	80.0601	66715.7761	210264.4252	3648023.0492	515.923	-0.024559	236.581	1.1367	233.0341	1.1418	358.5546	0.64626	353.717	125135.5625	303.256	0.96658	340.5144	0.84451	8233970	0.4836	514.22	127.716	118.6135	270.0469	262.4566	94246.375	206.0582	1.24	248.1484	4445020
016	2017-06-05t2244	1496721020.48	adult	248.2314	202.1738	-53.7986	1073.7929	79.2908	68636.6927	216341.3181	3725364.6741	483.622	-0.15717	237.23	1.1492	233.3766	1.1461	360.0881	0.66305	354.9264	128911.5547	304.4179	0.98503	342.2446	0.86775	8491660	0.60664	521.838	128.748	119.759	274.4101	265.1954	98238.8281	207.2597	1.1963	250.9415	4608540
016	2017-06-06t0230	1496734561.96	adult	251.9929	205.9353	-50.0371	1066.0532	80.2173	69184.8016	218117.3788	3809612.477	542.32	0.044708	238.026	1.1668	233.8841	1.1559	362.1352	0.69686	356.3259	130730.8125	307.3589	1.0457	344.5285	0.9044	8587040	0.65819	501.823	130.922	121.0387	274.0983	267.0929	98949.4844	211.3685	1.2523	252.5327	4723160
016	2017-06-06t0640	1496749576.32	adult	256.1636	210.106	-45.8664	1068.2438	81.0733	68961.5612	217380.8682	3791473.9944	537.672	0.012197	238.118	1.1617	233.9166	1.1497	365.0034	0.7451	360.3401	131401.2031	307.3625	1.0391	347.8078	0.95849	8564860	0.65918	498.476	131.973	122.3345	279.5758	272.0281	100647.2812	215.163	1.2923	256.8421	4746940
016	2017-06-06t1030	1496763367.3	adult	259.9944	213.9368	-42.0356	1065.2002	81.1843	67829.2672	213770.7615	3716771.7395	512.164	-0.095265	237.545	1.1374	233.3679	1.1266	367.7946	0.79665	360.9666	130199.2812	305.788	0.99772	346.857	0.93162	8404830	0.59932	549.492	133.059	123.6256	281.9535	274.2927	99811.5312	214.6403	1.2116	258.5628	4707900
016	2017-06-06t1430	1496777762.46	adult	263.9931	217.9355	-38.0369	1058.717	80.3261	67510.5535	212774.7712	3695082.5516	550.196	0.027025	239.467	1.1881	235.1386	1.1744	367.6304	0.78559	360.4218	129773.5156	307.7383	1.0359	347.8138	0.9425	8430680	0.61917	562.991	135.623	126.1989	287.7612	279.4825	101579.6953	218.9704	1.2751	262.5479	4774760
016	2017-06-06t1840	1496792808.21	adult	268.1725	222.1148	-33.8575	1061.8128	80.511	68305.1311	215279.196	3758833.6784	574.288	0.096887	240.921	1.2252	236.5424	1.2114	370.9123	0.84873	363.7739	132415.7031	309.7209	1.0752	349.6694	0.97079	8582310	0.69326	581.91	137.22	127.4534	293.3729	282.9653	104734.1094	221.9358	1.299	268.1459	4888170
016	2017-06-06t2232	1496806714.98	adult	272.0355	225.9778	-29.9945	1059.4781	80.7952	67576.6926	212977.26	3710849.7569	663.087	0.40374	244.928	1.3365	239.975	1.3085	383.8008	1.1136	374.4737	135481.6875	317.1028	1.2311	357.836	1.116	8632480	0.72328	737.151	143.377	133.3201	319.1067	301.6256	112644.6641	232.4304	1.5382	282.2519	5053340
016	2017-06-07t0230	1496820963.14	adult	275.9933	229.9357	-26.0367	1078.4082	80.5131	68053.9783	214451.3894	3684027.0266	625.504	0.24823	243.555	1.2935	239.0801	1.2791	375.2533	0.93192	366.3076	133590.1875	313.407	1.1491	351.7589	0.99949	8649610	0.73879	712.857	141.948	131.9432	307.062	294.0795	109314.0859	229.4541	1.4033	276.1192	5041150
016	2017-06-07t0640	1496835973.94	adult	280.1629	234.1053	-21.8671	1079.0364	80.4257	68400.6321	215554.6794	3718060.7068	628.096	0.23711	241.1	1.2206	236.9	1.213	371.3572	0.85016	363.174	132574.5312	308.3361	1.0383	348.9208	0.94381	8597870	0.72489	637.483	141.1	130.3324	305.1321	295.8237	108932.1562	230.3944	1.3786	277.1743	5031770
016	2017-06-07t1032	1496849913.57	adult	284.0351	237.9774	-17.9949	1077.7955	80.463	68541.9919	216000.5923	3740577.2662	879.823	1.1416	243.278	1.2822	238.9628	1.2725	379.8898	1.0304	369.7939	136000.5625	311.4024	1.1041	353.3081	1.0227	8698170	0.77646	960.438	144.675	133.237	323.2843	305.3446	115735.7891	238.143	1.548	288.4409	5172720
016	2017-06-07t1430	1496864176.33	adult	287.9969	241.9393	-14.0331	972.19	82.8823	63889.2393	201479.68	3612233.1227	436.434	-0.50977	233.326	0.99547	229.4928	0.99459	363.2657	0.67901	358.2136	120967.4609	297.8968	0.81068	341.6624	0.80431	7770000	0.37812	393.073	135.464	122.2223	304.7528	297.5924	101482.6953	229.5246	1.2668	278.9304	4511080
016	2017-06-07t1850	1496879786.57	adult	292.3331	246.2755	-9.6969	978.5254	80.955	63703.6023	200875.7124	3563256.9526	590.199	0.033159	239.781	1.1813	235.4163	1.1683	370.1875	0.82692	363.8793	123272.4375	306.3606	0.99413	347.267	0.9062	7965050	0.47053	601.919	144.506	130.9552	324.3265	315.6388	108000.7344	244.8367	1.643	295.2901	4800200
016	2017-06-07t2252	1496894298.52	adult	296.3642	250.3066	-5.6658	975.099	80.3439	63431.1866	200063.2142	3509474.4111	585.165	-0.0073267	241.125	1.2204	237.1884	1.2207	374.4595	0.92026	366.9758	123946.0859	308.6264	1.0434	351.1794	0.97748	7977390	0.48228	640.895	146.413	132.3544	326.7053	316.8576	108139.4609	247.9101	1.6866	299.7522	4843930
016	2017-06-08t0230	1496907363.52	adult	299.9934	253.9358	-2.0366	940.194	81.0881	60587.9897	191106.6916	3366700.7546	564.307	-0.10454	247.053	1.3923	242.2231	1.3692	386.7746	1.1908	379.3878	122220.7812	319.9101	1.2914	363.4635	1.2072	7805870	0.41167	766.278	152.227	137.0922	340.0908	331.5105	107468.7031	260.8825	2.0076	313.0607	4809770
016	2017-06-08t0634	1496922027.19	dead	304.0666	258.009	2.0366	960.5078	80.8387	61718.6899	194609.5226	3431825.7462	598.805	0.0021584	253.43	1.5779	248.2319	1.5469	401.3161	1.5162	391.4498	129223.7891	329.7793	1.5103	372.9861	1.3867	8153600	0.57281	666.87	157.01	141.1218	359.7516	346.6888	115840.0078	269.9341	2.2168	323.7952	5051480
017	2017-05-26t1430	1495827402.98	larva	0	-46.0574	-374.0045	153.6387	28.6368	2969.0235	9465.7339	53250.9389	0	-0.63959	0	-0.70636	0	-0.70706					0	-0.67491	0	-0.66446	0	0.13943	0	0	0				0	-0.59273	0	0
017	2017-05-26t1902	1495843700.53	larva	4.5271	-41.5303	-369.4774	156.4071	28.634	3028.687	9651.6918	54388.3208	0	-0.76473	0	-0.83489	0	-0.828					0	-0.80495	0	-0.78977	0	-0.28258	0	0	0				0	-0.71888	0	0
017	2017-05-26t2230	1495856180.96	larva	7.9939	-38.0635	-366.0106	153.6367	28.5465	2960.5834	9440.1308	52962.6889	0	-0.85726	0	-0.93091	0	-0.91849					0	-0.90091	0	-0.88235	0	-0.55146	0	0	0				0	-0.81941	0	0
017	2017-05-27t0237	1495871041.84	larva	12.1219	-33.9355	-361.8826	153.6391	28.4527	2953.5783	9419.0541	52715.9045	0	-0.96419	0	-1.0429	0	-1.0243					0	-1.0116	0	-0.9892	0	-0.83044	0	0	0				0	-0.94422	0	0
017	2017-05-27t0702	1495886921.51	larva	16.5329	-29.5245	-357.4716	308.3579	35.4079	8642.8299	27339.6082	210236.028	824.353	0.41028	311.659	0.47386	290.2581	0.39998	703.7054	-0.60034	693.7946	33074.1523	535.0731	0.45371	638.8502	0.40341	1444230	-0.54765	285.141	57.2241	56.2649	111.8572	103.4531	5257.2871	80.394	0.7871	95.9038	265176
017	2017-05-27t1030	1495899380.12	larva	19.9936	-26.0637	-354.0108	163.5444	22.0377	2511.5177	7971.9221	35519.6473	566.43	-0.13203	357.566	0.6449	356.3745	0.68719	530.7393	-0.94462	528.2118	7430.3501	475.2945	0.19943	512.2019	0.030001	500234	-1.0973	239.471	65.9971	64.9319	127.8132	109.8115	1789.385	86.9219	0.88554	100.4381	92330
017	2017-05-27t1438	1495914259.81	larva	24.1269	-21.9305	-349.8776	447.6263	39.1193	13784.0966	43517.4914	359997.3058	1020.34	0.61248	471.543	1.1794	507.6217	1.4404	866.576	-0.25168	848.3383	64126.6211	724.1823	0.85898	815.1164	0.67084	3465370	-0.2764	536.497	65.7153	64.3652	140.9164	118.6066	10427.8135	89.8428	0.89176	108.2893	482941
017	2017-05-27t1902	1495930085.85	larva	28.523	-17.5344	-345.4815	542.6619	42.9334	17591.7876	55453.1083	491222.4643	1114.94	0.70713	422.213	0.83728	422.9453	0.91189	865.9858	-0.22735	835.9568	81402.6641	632.1067	0.49673	759.9172	0.45725	3956980	-0.35645	331.715	67.8134	67.0139	124.8988	116.9901	11740.4902	91.8089	0.8711	107.8378	635547
017	2017-05-27t2230	1495942581.19	larva	31.9939	-14.0634	-342.0105	619.8329	47.823	23567.3077	74303.7955	755995.3522	2253.32	2.7934	772.095	2.7301	761.7176	2.777	1830.5339	1.9934	1815.918	228816.7344	1201.4823	2.1874	1692.4947	2.6959	9631110	1.3162	272.461	63.3976	62.6246	117.1084	108.9613	14638.5469	86.0107	0.65613	101.1638	790822
017	2017-05-28t0237	1495957445.73	larva	36.123	-9.9344	-337.8815	880.4003	56.2095	38252.8073	120497.082	1422388.4523	1688.88	1.6709	674.667	2.1418	655.2328	2.1383	1521.0343	1.3981	1507.8129	307248.9375	1218.8155	2.1887	1456.3897	2.0646	13594500	2.3222	291.478	63.5728	62.6924	123.0107	112.6029	24848.168	86.5623	0.59036	103.4486	1280990
017	2017-05-28t0702	1495973287.48	larva	40.5235	-5.5339	-333.481	785.9855	60.4408	39481.9893	124478.6492	1683828.7635	1593.08	1.4197	593.017	1.6169	554.0756	1.4993	1332.7175	1.0526	1320.3318	277205.25	1020.2503	1.4993	1244.0851	1.4692	12276600	1.6282	262.944	72.0502	70.9992	132.3681	123.0214	27532.5645	97.4264	0.82146	114.5223	1491580
017	2017-05-28t1030	1495985780.09	larva	43.9936	-2.0637	-330.0109	953.1476	62.0851	50771.8911	160056.5081	2235023.5279	1486.92	1.1535	527.072	1.1764	473.9083	0.97109	1248.2039	0.92106	1232.2273	333270.4375	979.7953	1.3115	1181.9234	1.2549	14022200	1.9507	452.676	63.4137	61.8371	134.4812	124.8248	35906.4688	90.6445	0.54534	111.4211	1687060
017	2017-05-28t1437	1496000639.04	adult	48.1211	2.0637	-325.8834	934.1566	70.0252	54192.405	170977.6374	2606003.9953	1330.07	0.76671	427.63	0.50778	405.0126	0.4809	905.0387	0.052506	885.1826	257030.9844	714.387	0.37483	839.9157	0.2932	12112200	1.1351	254.245	72.2579	70.9927	133.3951	124.7507	37884.2109	98.0478	0.70109	115.3308	2046630
017	2017-05-28t1901	1496016477.24	adult	52.5206	6.4632	-321.4839	1114.7914	79.7523	72661.6657	229340.3821	3889522.7399	1014.39	0.05638	329.39	-0.17242	313.0064	-0.16669	826.1949	-0.12818	815.8654	313127.875	622.9612	-0.0089863	776.6205	0.04589	12477600	0.99575	378.12	58.1271	57.0894	115.2932	105.8144	43696.1094	82.0268	0.042344	97.2954	2201910
017	2017-05-28t2230	1496028974.41	adult	55.9921	9.9347	-318.0124	1084.5677	74.1463	66080.512	208271.5122	3379554.001	1029.56	0.079848	381.639	0.14228	350.3331	0.063164	869.0693	0.058216	857.967	300697.9688	680.9085	0.17906	809.2791	0.13123	13171900	1.0687	405.391	69.5258	68.6795	123.5289	115.4896	42741.0117	93.4527	0.42387	108.1529	2399610
017	2017-05-29t0237	1496043814.08	adult	60.1142	14.0568	-313.8903	1090.6034	74.3957	66940.5374	210936.3396	3443056.1836	949.238	-0.053293	360.834	0.050119	329.7335	-0.032451	799.3337	-0.11154	787.2036	279766.8125	626.7835	0.038566	748.6954	0.01044	12605700	0.81611	295.106	69.1983	68.443	121.8388	113.469	42643.5625	92.7633	0.36506	106.7177	2417440
017	2017-05-29t0701	1496059680.24	adult	64.5215	18.4641	-309.483	1214.6121	75.6434	77089.2485	242873.435	4080771.1178	1203.69	0.62215	321.666	-0.14729	303.4551	-0.14735	677.7424	-0.50465	664.3734	273130.1875	532.8017	-0.22978	632.6411	-0.25622	12933200	0.87036	1267.09	59.6405	57.7055	151.9644	134.8523	61241.6562	89.1135	0.16754	116.7324	2397960
017	2017-05-29t1030	1496072176.98	adult	67.9928	21.9354	-306.0117	1239.4286	83.1375	81435.3992	256572.924	4534508.0022	799.777	-0.27299	287.513	-0.34219	270.1281	-0.34373	631.1968	-0.63175	617.2132	268258.6562	484.6827	-0.35688	586.2227	-0.34	12205200	0.62904	509.365	65.5234	64.2165	134.0883	122.2661	56987.5195	92.2517	0.28381	110.9888	2781530
017	2017-05-29t1440	1496087176.45	adult	72.1593	26.1019	-301.8452	1183.7643	78.05	77014.8241	242693.8309	4198267.7807	850.556	-0.029886	293.838	-0.19979	265.0671	-0.30339	692.3175	-0.15271	681.1407	278311.625	530.3103	-0.049925	646.5205	-0.010769	11796400	0.51363	272.518	72.3769	71.4675	127.9826	120.6594	51449.0078	96.5484	0.45209	111.8842	2905640
017	2017-05-29t1902	1496102922.38	adult	76.5332	30.4758	-297.4713	1367.2545	80.8647	85711.1413	269957.2354	4654641.5365	918.844	0.34949	283.672	-0.17698	266.4421	-0.18182	607.336	-0.40304	597.7047	271479.1875	473.5359	-0.18393	565.0492	-0.1866	12679600	0.85143	701.051	70.8961	69.496	144.7893	132.4545	64720.8242	99.1995	0.52665	120.5226	3168920
017	2017-05-29t2230	1496115380.22	adult	79.9937	33.9363	-294.0108	1312.2195	74.523	79599.2075	250538.5516	4144373.4501	653.92	-0.4501	280.531	-0.095434	262.8217	-0.11064	563.3522	-0.5355	557.7938	234354.5	451.6286	-0.18146	534.6867	-0.19924	11658900	0.57435	325.14	71.9738	71.0464	129.1363	121.9851	53720.7188	97.3493	0.38406	113.3697	2991230
017	2017-05-30t0239	1496130323.74	adult	84.1447	38.0873	-289.8598	1065.5003	79.8332	69459.5501	218997.8592	3795848.3034	715.295	-0.06498	271.536	-0.054735	256.9175	-0.039608	555.2376	-0.35353	548.0709	201551.25	416.9672	-0.25514	515.0438	-0.13708	9831790	0.012837	317.187	76.6881	75.5342	136.7913	128.2029	49655.25	102.7583	0.59233	119.1696	2776720
017	2017-05-30t0702	1496146091.19	adult	88.5245	42.4671	-285.48	1197.9852	86.3341	81239.6636	256044.458	4668881.9894	645.6	-0.24516	260.795	-0.055764	245.7169	-0.063046	519.55	-0.41414	513.0599	220289.2031	410.3632	-0.13743	485.8669	-0.14204	11034200	0.54338	385.947	72.6132	71.3359	136.3714	129.8474	57821.4609	100.5502	0.39733	120.5012	3072260
017	2017-05-30t1030	1496158582	adult	91.9942	45.9368	-282.0103	1165.7566	77.8391	78415.7693	247489.99	4331680.6656	702.977	0.20731	262.77	0.11053	242.8432	0.010346	535.4998	0.054422	522.4296	219019.4062	426.5216	0.18339	497.7217	0.12379	10732800	0.51312	480.379	69.544	68.2536	131.6512	122.5737	53845.3203	96.7385	0.1341	113.8723	2840530
017	2017-05-30t1436	1496173321.73	adult	96.0885	50.0312	-277.916	1083.8517	81.7174	72739.5228	229330.5002	4108069.0587	695.982	0.33847	237.143	-0.20596	218.1947	-0.33007	491.8344	-0.19761	485.4492	186405.2188	392.2205	0.033798	462.3507	0.028132	8986550	-0.10508	286.856	69.3427	67.2267	153.3148	148.5164	58106.3203	100.1377	0.22608	133.4007	2627740
017	2017-05-30t1830	1496187383.02	adult	99.9945	53.9371	-274.01	1121.5957	75.6696	71760.771	226144.5445	3856695.7823	626.437	0.034321	250.325	0.14348	232.3013	0.037835	507.0173	0.32889	499.8911	190131.5	401.1338	0.28712	472.4662	0.28324	9370160	0.12493	293.144	78.6987	77.1057	145.2166	139.0145	54456.2266	110.7047	0.6868	130.0284	2945850
017	2017-05-30t2230	1496201774.19	adult	103.992	57.9346	-270.0125	1104.4964	77.7892	70964.3108	223678.2608	3835766.4322	641.48	0.26437	249.233	0.244	229.3625	0.08375	495.7769	0.47445	488.2627	183437.4375	399.4803	0.45089	464.7413	0.39815	9218860	0.13702	381.654	80.4697	78.1255	167.5985	159.7378	62011.4531	113.6067	0.74846	143.8864	2976490
017	2017-05-31t0230	1496216172.09	adult	107.9914	61.934	-266.0131	1170.4318	82.6764	79782.5224	251637.1014	4528960.4365	594.771	0.069802	224.338	-0.16027	215.2946	-0.1256	404.336	-0.78049	395.7046	168203.7812	329.0262	-0.26962	378.5384	-0.33571	9326200	0.26225	510.797	70.6759	67.3618	174.1683	160.6364	72454	109.3106	0.43956	141.9273	2938140
017	2017-05-31t0630	1496230569.71	adult	111.9908	65.9334	-262.0137	1098.9425	83.6894	74706.1155	235570.5706	4245859.5824	494.048	-0.54444	225.668	-0.042669	212.1765	-0.11617	415.5067	-0.35988	410.5968	162047.625	347.8271	0.10869	397.3313	0.0051895	8780760	0.081676	367.071	70.1557	67.7268	151.1521	142.8148	58949.3359	105.0576	0.13603	130.9883	2729760
017	2017-05-31t1030	1496244970.77	adult	115.9911	69.9337	-258.0134	1250.4464	84.3731	82978.7671	261497.687	4614609.2693	514.889	-0.30832	208.874	-0.33639	199.6787	-0.33784	385.6801	-0.71934	379.5815	166999.4688	314.7041	-0.22535	363.4353	-0.25803	9032120	0.27059	532.787	81.217	77.0219	194.2597	186.049	84114.4297	126.0911	1.1086	166.5447	3511980
017	2017-05-31t1430	1496259377.56	adult	119.9929	73.9356	-254.0116	1210.1848	77.9481	78066.7742	245967.7282	4205845.5339	579.645	0.26337	224.552	0.10769	214.1279	0.083969	395.1839	-0.316	390.3529	160839.8438	328.3397	0.097403	374.5243	0.0057995	9139480	0.38904	418.247	76.2206	71.9896	184.6046	178.5897	75134.0781	122.055	0.81429	164.8397	3102260
017	2017-05-31t1830	1496273772.16	adult	123.9914	77.9341	-250.0131	1196.0307	81.7318	78817.8103	248308.8119	4406245.6383	716.976	1.3956	224.176	0.17929	214.85	0.17216	400.0364	0.020451	392.6063	164815	325.6883	0.17979	376.4193	0.16138	9214510	0.48731	850.427	86.058	81.8586	212.5451	192.8001	87568.5781	132.2233	1.2267	171.4275	3537330
017	2017-05-31t2230	1496288170.31	adult	127.9909	81.9335	-246.0136	1211.4885	78.4977	75769.3778	238716.1841	3984397.0359	628.732	0.7941	242.376	0.7214	228.419	0.5991	436.61	1.1424	427.5215	172897.5625	350.5802	0.72644	406.7518	0.73009	9582350	0.73038	615.082	95.2481	91.1294	206.0937	196.6827	81613.0938	140.0474	1.5157	181.2307	3765630
017	2017-06-01t0230	1496302568.04	adult	131.9903	85.9329	-242.0142	1214.2087	81.5972	81910.2965	258040.9163	4670817.5225	512.291	-0.03426	216.116	0.11898	205.6771	0.049348	386.7518	0.15096	380.3531	165143	312.723	0.19731	362.1319	0.21328	9219720	0.59535	563.858	75.7207	73.3821	169.1017	159.237	72206.4062	110.1904	-0.019797	141.9446	3230320
017	2017-06-01t0630	1496316971.03	adult	135.9911	89.9337	-238.0134	1275.6157	77.7466	81033.2334	255242.8706	4333671.3877	657.507	1.1004	214.375	0.13485	207.9145	0.16048	357.9891	-0.38219	351.726	151429.375	294.8307	-0.021436	335.4578	-0.082997	9062070	0.55491	434.736	81.2722	77.5761	186.8945	177.2086	79056.3594	124.8998	0.60568	163.3425	3435540
017	2017-06-01t1030	1496331369.68	adult	139.9908	93.9334	-234.0137	1260.1105	79.6331	81954.3772	258117.5621	4479949.7497	512.938	0.071094	210.494	0.087045	200.8968	0.0082807	366.1693	0.021944	358.478	156720.4688	301.1633	0.1968	342.3886	0.13414	8991460	0.55294	297.431	80.8835	78.1608	170.5565	162.4488	72998.1719	117.9206	0.19644	148.3889	3455020
017	2017-06-01t1430	1496345783.88	adult	143.9947	97.9373	-230.0098	1279.9349	78.4655	83132.3761	261801.9277	4629421.1227	471.817	-0.17932	204.612	-0.024538	194.608	-0.13375	359.3929	0.013618	353.2637	155976.5	293.3538	0.1423	337.3615	0.15559	8870140	0.51806	349.981	82.5636	79.1498	198.7856	188.8704	86272.9609	121.7838	0.30088	168.2798	3579210
017	2017-06-01t1830	1496360182.98	adult	147.9944	101.9371	-226.01	1235.2349	82.2241	81718.6355	257385.7141	4593629.5173	584.206	0.61001	213.236	0.26051	204.0264	0.16863	370.986	0.49396	363.8562	158040.0312	304.0022	0.44156	347.2447	0.42041	9077470	0.64685	549.239	87.6611	84.2141	186.469	178.4609	79435.7812	130.931	0.6428	165.5236	3731730
017	2017-06-01t2230	1496374570.1	adult	151.9909	105.9335	-222.0136	1343.8877	78.9021	87757.5174	276291.5512	4872261.7049	466.33	-0.14449	222.242	0.55864	215.6049	0.53602	376.7963	0.80301	369.2098	172572.6875	307.1016	0.59346	352.1504	0.60362	10167600	1.2241	385.238	93.9127	89.8445	213.5156	207.0811	97790.1484	140.4704	0.99199	186.5893	4296510
017	2017-06-02t0230	1496388970.46	adult	155.991	109.9336	-218.0135	1279.8	80.6201	83893.148	264178.0283	4730617.3988	619.405	0.82239	208.293	0.19979	202.4601	0.17771	355.8136	0.35869	348.5624	155846.3438	288.0856	0.28315	330.8826	0.31651	9111150	0.69629	660.001	83.9993	80.4213	211.5876	199.5075	92675.3594	130.9931	0.48829	181.5811	3674300
017	2017-06-02t0630	1496403369.1	adult	159.9906	113.9332	-214.0139	1268.0192	77.3154	82134.3496	258686.6979	4514779.4625	485.478	0.013928	207.279	0.20249	201.9001	0.18212	361.3613	0.62704	356.8568	155024.0156	281.0091	0.20505	328.9078	0.35925	8875290	0.58854	394.861	79.4428	76.5195	185.1304	176.6279	79420.9531	121.3038	-0.011775	156.4875	3401580
017	2017-06-02t1030	1496417770.18	adult	163.9909	117.9335	-210.0136	1449.0269	78.6528	89233.3705	280918.0416	4761820.2879	434.057	-0.26746	206.224	0.1992	199.0064	0.11327	348.8868	0.38401	342.9126	162581.2344	285.2015	0.35702	325.9289	0.37557	9602640	0.96101	314.64	86.6351	82.5472	210.9838	205.2516	98318.4531	129.2423	0.25698	183.0444	4034080
017	2017-06-02t1430	1496432173.08	adult	167.9917	121.9343	-206.0128	1313.484	82.1874	85146.5993	268115.0571	4763455.6423	481.416	0.003404	201.286	0.074359	195.4848	0.018939	337.801	0.15679	328.3489	149983.6406	273.9493	0.16478	311.0439	0.15297	8937310	0.6371	372.989	81.993	78.5399	192.9997	183.8843	85691.875	123.2162	-0.076655	164.7271	3640570
017	2017-06-02t1854	1496448010.41	adult	172.391	126.3336	-201.6135	1213.5176	85.1969	83427.1048	262885.1885	4842734.3245	591.815	0.57993	199.503	0.042223	194.1485	-0.010012	334.5722	0.15167	327.1538	145538.9219	269.8236	0.1281	311.7612	0.22537	8664200	0.51303	677.401	83.0115	79.3365	200.1392	188.735	87060.5391	128.4306	0.058961	167.5136	3605110
017	2017-06-02t2230	1496460967.34	adult	175.9901	129.9327	-198.0144	1317.2448	82.6961	85826.2799	270240.8621	4812491.125	606.95	0.63571	208.861	0.33217	205.1462	0.32907	352.3224	0.67764	342.625	157840.4531	279.0529	0.36896	321.0639	0.44469	9342340	0.84647	522.187	82.8324	78.9062	204.7892	191.3308	91745.5625	128.2939	-0.015856	171.128	3705090
017	2017-06-03t0230	1496475369.06	adult	179.9906	133.9332	-194.0139	1298.5402	82.861	85942.6408	270615.4969	4872394.02	506.241	0.12392	207.39	0.30096	202.46	0.25367	349.4371	0.64424	335.2582	156547.8125	276.7772	0.35559	316.1015	0.3897	9286100	0.82454	352.461	86.3986	82.1876	206.308	195.3551	92425.9609	133.6411	0.12197	175.4343	3868580
017	2017-06-03t0638	1496490282.37	adult	184.1332	138.0758	-189.8713	1299.0128	85.0585	88076.9702	277468.9017	5019875.9131	611.834	0.60768	208.208	0.33479	204.5599	0.32158	338.9481	0.40228	331.4847	155577.1875	275.5103	0.35843	313.6357	0.3753	9551760	0.95453	654.458	83.8433	79.9949	204.8348	198.722	94019.1719	130.1634	-0.097401	178.3638	3846390
017	2017-06-03t1030	1496504167.69	adult	187.9902	141.9328	-186.0143	1271.5809	83.8968	83935.2329	264347.4757	4715727.2581	566.506	0.37856	209.499	0.37757	205.2354	0.34254	344.8141	0.57693	336.6891	151028.5938	276.5521	0.40102	317.5304	0.47202	9164110	0.7787	654.412	86.473	81.8721	208.9526	200.6521	91521.2578	133.9735	-0.025853	181.9838	3782590
017	2017-06-03t1430	1496518568.19	adult	191.9903	145.933	-182.0142	1245.9527	83.9154	85586.0881	269652.3131	4968287.274	463.247	-0.090018	211.642	0.44686	206.5807	0.38442	360.3207	0.97698	356.1781	160703.0312	281.2736	0.52925	332.3225	0.78841	9428860	0.90675	450.794	95.2988	89.7221	256.8525	247.0876	114556.2109	146.3486	0.36833	215.203	4245660
017	2017-06-03t1838	1496533487.18	adult	196.1345	150.0771	-177.87	1205.3215	86.9156	83431.2889	262908.8163	4903578.7143	419.337	-0.28019	209.089	0.36958	205.2649	0.3413	327.9552	0.16412	322.5218	142660.5312	273.9206	0.37237	308.1173	0.31634	9082400	0.75377	321.014	88.0554	83.7095	204.633	194.9103	89015.3516	135.8594	-0.11581	176.8815	3824950
017	2017-06-03t2230	1496547369.58	adult	199.9907	153.9333	-174.0138	1297.1855	83.0117	88933.2267	280098.053	5161979.6536	444.738	-0.17477	199.122	0.057407	195.7606	0.036462	321.6869	0.014273	313.5983	149262.7188	261.6743	0.089888	297.9405	0.11303	9222130	0.82289	403.068	84.2925	78.9811	208.6872	199.6676	96830.8516	139.4315	-0.060122	180.4659	3903920
017	2017-06-04t0245	1496562706.48	adult	204.251	158.1936	-169.7535	1361.4335	81.4571	86910.4278	273583.7238	4794292.9017	523.366	0.13995	209.823	0.38554	206.0326	0.3556	346.4341	0.60892	336.9845	157281.0938	282.3469	0.57882	321.1528	0.58682	9510450	0.9581	635.761	101.577	95.933	229.6626	221.8377	104266.8125	163.9993	0.75608	204.2481	4604090
017	2017-06-04t0641	1496576876.3	adult	208.187	162.1296	-165.8175	1364.7661	86.6814	92209.1574	290345.2555	5356048.8299	470.278	-0.080681	199.881	0.067044	196.8924	0.056283	326.6788	0.12339	317.5229	157132.5156	260.2354	0.054841	298.0259	0.1113	9600300	1.0024	464.757	84.2437	79.0884	225.8146	215.49	108616.8359	138.2408	-0.26635	191.521	4046220
017	2017-06-04t1030	1496590586	adult	211.9953	165.9379	-162.0092	1235.474	79.0039	83541.6747	263280.239	4699907.7003	454.462	-0.14935	206.69	0.27313	202.7902	0.23711	338.864	0.39634	328.9921	147744.7188	271.7194	0.32108	311.1436	0.3719	8995160	0.73758	507.266	89.3892	83.9111	229.0262	221.3702	99855.4375	146.4568	-0.046993	199.4399	3890220
017	2017-06-04t1430	1496604970.73	adult	215.991	169.9337	-158.0135	1270.4914	86.1065	82790.1252	260674.3834	4695222.2453	605.627	0.42443	207.401	0.28528	204.5905	0.28536	344.9113	0.51736	335.6068	149001.6562	269.0516	0.24837	314.823	0.43447	8952480	0.72509	674.004	92.8184	87.1854	237.7142	227.2743	102692.5156	153.2115	0.10843	207.6233	4006510
017	2017-06-04t1839	1496619955.21	adult	220.1534	174.096	-153.8511	1259.9792	82.9017	81755.9535	257422.6072	4573496.9049	496.891	-0.0070926	209.722	0.34788	206.584	0.33957	335.7614	0.28198	327.6486	143370.0938	271.2365	0.28959	311.7795	0.35917	8937300	0.72537	387.097	91.7796	86.4672	220.7859	211.1959	94275.5938	145.9746	-0.22932	192.812	3911190
017	2017-06-04t2230	1496633772.24	adult	223.9915	177.9341	-150.013	1276.9417	81.9879	82147.1546	258636.2993	4541621.9284	526.315	0.089852	207.999	0.28103	205.5802	0.29615	331.4623	0.16311	322.106	142197.3281	265.5831	0.14276	303.1201	0.1669	8910270	0.72108	465.364	97.7173	92.814	231.6062	221.6752	99359.0391	152.4142	-0.08689	201.334	4186020
017	2017-06-05t0230	1496648170.97	adult	227.9911	181.9337	-146.0134	1243.0691	81.6505	81542.9277	256819.0206	4544006.0956	428.198	-0.29448	209.418	0.31426	207.3333	0.3425	322.0872	-0.071263	312.1573	137209.1562	264.7722	0.11076	298.1394	0.050497	8901520	0.72615	339.161	98.4409	93.3791	226.0394	215.7859	96292.7656	156.5001	-0.030193	199.7146	4184330
017	2017-06-05t0639	1496663154.72	adult	232.1533	186.0959	-141.8512	1336.7968	81.6653	85928.965	270585.0357	4719315.9194	440.033	-0.26481	216.083	0.51485	214.3451	0.56026	328.498	0.048432	323.3669	147495.5781	277.2789	0.39114	311.2533	0.29861	9685500	1.0776	392.075	109.587	102.2513	257.0504	250.4426	115415.6562	182.2764	0.73419	234.1711	4912040
017	2017-06-05t1030	1496676973.13	adult	235.9917	189.9343	-138.0128	1269.7706	87.5245	81990.865	258307.1445	4553418.7388	514.339	-0.0011136	215.823	0.49895	212.9271	0.50808	334.979	0.17158	328.6759	143371.0156	276.8441	0.3715	312.4847	0.31088	9224040	0.88742	553.971	103.54	96.5372	247.5328	239.631	105944.0312	171.5392	0.30604	221.2729	4425210
017	2017-06-05t1430	1496691385.58	adult	239.9952	193.9378	-134.0093	1227.2415	81.9254	83545.8362	263480.9463	4698229.5048	475.149	-0.16121	215.93	0.49855	214.3597	0.55136	335.9657	0.17558	327.9926	146481.0625	276.7729	0.36438	312.1015	0.29493	9394450	0.97352	432.11	107.397	102.6662	238.27	229.8121	103885.7344	168.903	0.15125	212.1788	4672530
017	2017-06-05t1840	1496706390.72	adult	244.1633	198.1059	-129.8412	1226.9772	82.4372	79595.5188	250704.3558	4412287.4629	475.057	-0.17533	212.118	0.37734	209.0511	0.38092	330.9444	0.056504	322.4599	137341.9062	268.5231	0.17106	306.028	0.16869	8800980	0.72876	555.936	104.433	98.0856	249.8103	238.2056	103671.2969	165.4505	-0.023909	215.393	4333050
017	2017-06-05t2244	1496721036.31	adult	248.2315	202.1741	-125.773	1223.3441	82.6873	78283.6166	246536.3227	4338310.4824	468.29	-0.21347	210.167	0.31628	207.5648	0.33427	336.994	0.17459	328.7794	137493.5312	272.3839	0.25703	313.1825	0.30284	8574590	0.64245	434.566	100.307	93.7884	240.8504	234.2114	98266.9609	161.8779	-0.19272	213.5842	4092440
017	2017-06-06t0230	1496734577.31	adult	251.9929	205.9355	-122.0116	1240.9843	80.5942	78892.0255	248427.2911	4359555.9287	477.513	-0.19252	212.282	0.38315	209.7722	0.40608	337.9946	0.18966	331.9988	139253.7812	274.6955	0.31018	313.5737	0.30813	8730740	0.72022	495.745	103.273	96.4864	248.9549	239.2205	102569.4219	167.6278	-0.064855	219.8666	4247430
017	2017-06-06t0640	1496749591.62	adult	256.1635	210.1061	-117.841	1200.1296	83.0826	80139.9051	252587.0689	4470464.3061	561.233	0.098214	214.511	0.45208	212.7111	0.49876	336.7663	0.15569	327.095	140768.2969	271.3478	0.2365	309.9122	0.23604	8956930	0.82836	619.23	101.719	96.0361	243.7949	233.74	101906.2656	162.3139	-0.27109	212.6167	4247260
017	2017-06-06t1030	1496763382.77	adult	259.9944	213.937	-114.0101	1178.242	84.2327	76335.0788	240535.7729	4292595.4041	532.624	-0.020718	214.525	0.45252	211.4869	0.46189	346.6333	0.35624	338.0941	137960.0625	274.947	0.31628	321.7538	0.45715	8527800	0.65236	575.339	105.986	99.4873	263.6368	254.6365	104927.4531	171.6967	-0.039712	230.5184	4213140
017	2017-06-06t1430	1496777777.77	adult	263.993	217.9356	-110.0115	1213.0702	83.0576	79676.5173	251010.5065	4433095.7754	565.792	0.083816	208.109	0.26471	205.3159	0.27806	327.9043	-0.039224	319.5633	136408.2031	267.0309	0.14371	303.4595	0.11091	8643610	0.71104	532.867	102.897	96.1303	254.12	244.3706	105713.9219	167.2597	-0.2102	220.6711	4273710
017	2017-06-06t1840	1496792824.22	adult	268.1726	222.1152	-105.8319	1225.3284	83.1052	80314.0786	253007.4568	4483607.3846	580.413	0.1192	211.926	0.37873	210.6699	0.44067	322.3893	-0.159	314.1158	135081.125	266.2976	0.12941	298.9131	0.025103	8872080	0.81838	549.998	110.224	105.382	259.8987	250.6133	108897.5312	171.686	-0.12636	227.0837	4614400
017	2017-06-06t2232	1496806730.42	adult	272.0354	225.978	-101.9691	1215.5835	83.053	81154.7946	255643.854	4629014.9398	555.164	0.010307	216.889	0.52336	214.7481	0.56222	339.6305	0.19453	331.9938	143663.6875	276.6083	0.35332	313.9136	0.30158	9173100	0.95693	553.218	118.722	112.0278	276.3638	264.555	116901.8906	192.9666	0.43031	242.9047	5021220
017	2017-06-07t0230	1496820978.55	adult	275.9932	229.9358	-98.0113	1195.4691	84.8784	78163.1003	246243.9419	4371518.0998	967.217	1.4964	233.786	1.0114	231.8764	1.067	355.1017	0.51184	344.8996	144881.5	294.6157	0.74258	328.6191	0.57126	9522570	1.1169	1130.9	130.15	124.6727	282.8488	264.8546	115402.3047	196.511	0.48534	245.2277	5301260
017	2017-06-07t0640	1496835989.78	adult	280.163	234.1056	-93.8415	1221.5356	79.147	77167.8937	243018.5024	4153430.2725	725.583	0.59413	222.571	0.68703	219.0684	0.68958	354.2914	0.49244	344.6397	142779.4375	286.3671	0.56312	328.3547	0.56322	8962030	0.88309	792.923	119.893	113.3001	280.3164	269.1646	112967.5156	188.751	0.22488	246.0627	4827630
017	2017-06-07t1032	1496849929.03	adult	284.035	237.9776	-89.9695	766.4412	87.1857	50714.9406	161015.4116	2809524.3066	860.322	1.07	235.418	1.0561	232.5932	1.0858	368.7227	0.79478	353.6693	97711.5234	294.7802	0.7441	334.6108	0.67616	6227030	-0.30094	1035.32	133.25	126.4683	311.6917	287.2292	82598.3125	203.4427	0.59002	263.1766	3524600
017	2017-06-07t1430	1496864192.04	adult	287.997	241.9396	-86.0075	609.2169	73.5481	37750.8192	120272.6156	1925883.7386	419.206	-0.57324	216.689	0.51673	213.7075	0.53201	328.0535	-0.069425	321.9344	64954.5938	273.4861	0.28052	309.4823	0.20619	4271380	-1.1537	324.209	111.053	105.2578	241.2208	235.9487	47761.7109	169.5287	-0.38601	218.2325	2189080
017	2017-06-07t1850	1496879802.14	adult	292.3331	246.2757	-81.6714	1221.4913	80.0945	76505.6759	240897.0412	4115587.7773	453.093	-0.47374	213.985	0.43805	210.8123	0.44676	344.9658	0.28585	337.947	137986.3125	271.9903	0.24472	316.0415	0.3234	8540790	0.7239	524.336	114.561	107.6151	281.8339	268.5044	112733.5547	182.2156	-0.080651	243.7568	4572480
017	2017-06-07t2252	1496894314.03	adult	296.3642	250.3068	-77.6403	1222.5366	80.9598	78075.8398	245889.8703	4242732.984	453.134	-0.49716	214.6	0.45485	211.3229	0.46125	346.626	0.31761	337.4323	141076.7812	276.2081	0.33359	318.4051	0.36304	8733790	0.81681	466.91	115.098	106.9682	285.1077	276.5942	116038.8438	189.9159	0.090315	252.2328	4684270
017	2017-06-08t0230	1496907378.91	adult	299.9933	253.9359	-74.0112	1259.9051	82.9933	80922.4245	254919.4314	4436596.0285	580.895	-0.042808	212.602	0.39624	209.2599	0.40015	340.0957	0.17132	332.1365	143520.375	271.8864	0.23567	312.7518	0.25247	8969670	0.92873	577.478	114.477	107.486	277.474	265.8045	117094.0312	181.4087	-0.1807	239.0296	4829780
017	2017-06-08t0634	1496922042.7	adult	304.0666	258.0092	-69.9379	1250.8278	80.3042	79106.6607	249119.4859	4291103.741	658.577	0.2254	209.137	0.29485	205.5793	0.29125	348.5778	0.35277	338.6439	143962.625	267.8586	0.143	317.4415	0.33601	8632320	0.7866	690.168	115.772	108.2434	292.002	277.059	120596.8438	185.6909	-0.10402	249.9013	4778620
017	2017-06-08t1039	1496936741.67	adult	308.1496	262.0923	-65.8549	1181.5845	82.2779	78640.7308	247878.8825	4368880.5969	434.906	-0.63379	235.976	1.0726	233.0504	1.1004	352.1055	0.42751	347.0616	144363.25	297.0087	0.78546	333.6281	0.63892	9670070	1.2602	421.59	139.346	132.7045	289.3824	283.5918	118646.8047	213.2031	0.61308	265.1908	5710250
017	2017-06-08t1430	1496950583.66	adult	311.9946	265.9372	-62.0099	1228.8731	82.4736	80648.1881	254083.2727	4490929.4133	660.47	0.19206	232.249	0.96448	229.2392	0.98829	354.3033	0.47409	347.642	149161.6875	294.4583	0.72756	332.7406	0.61894	9761660	1.3112	783.667	139.797	132.1809	298.8992	290.112	125836.5781	219.8006	0.75661	272.6854	5875790
017	2017-06-08t1835	1496965291.14	adult	316.08	270.0227	-57.9244	872.3161	81.0536	55993.2682	177717.0376	2956400.8422	539.585	-0.2849	231.193	0.93382	229.5216	0.99686	324.8539	-0.19806	319.0142	94857.3359	281.7838	0.4429	307.8852	0.13927	6739980	-0.048282	596.697	136.916	130.502	272.0055	263.4988	79425.5938	204.4619	0.293	245.9673	3991520
017	2017-06-08t2238	1496979884.32	adult	320.1337	274.0763	-53.8708	1173.1741	80.1408	76425.5171	240914.2261	4152861.6096	709.946	0.33792	233.363	0.99706	230.2936	1.0199	354.8276	0.48142	345.4443	141576.2188	295.1432	0.74038	330.1739	0.56319	9295300	1.1197	765.477	142.908	135.3854	306.0945	296.4402	122131.7031	224.4873	0.80499	276.2253	5692330
017	2017-06-09t0230	1496993784.13	adult	323.9948	277.9374	-50.0097	638.062	86.5519	44781.7698	142443.319	2620718.9309	691.252	0.24774	236.186	1.0794	232.9181	1.0976	364.9929	0.71557	354.0356	85408.3281	297.9921	0.80352	336.6115	0.68451	5506920	-0.60592	807.602	146.756	139.3424	319.1828	304.9255	74688.7812	227.4352	0.84808	283.7672	3421770
017	2017-06-09t0630	1497008177.39	adult	327.9929	281.9355	-46.0116	642.7638	83.6975	41171.2771	131034.0291	2225656.4857	580.201	-0.19578	233.591	1.0039	230.365	1.0224	361.1486	0.62614	353.1974	77646.9531	296.7216	0.77412	338.536	0.71924	5017310	-0.83051	562.465	141.086	133.3311	309.4585	301.2002	66533.5781	222.1905	0.66413	277.8582	3030380
017	2017-06-09t1039	1497023133.99	adult	332.1475	286.0901	-41.857	1200.9244	81.6053	79066.618	249178.2152	4360456.9872	846.182	0.79919	228.999	0.87008	225.9015	0.89077	354.1605	0.46024	344.0992	146268.2812	289.8157	0.61685	328.8043	0.52736	9437720	1.2141	1194.96	138.459	131.6772	304.2757	291.0586	125665.8438	214.2063	0.40349	268.7561	5706320
017	2017-06-09t1450	1497038190.38	adult	336.3298	290.2724	-37.6747	1134.8605	82.6699	75241.3659	237223.0313	4181650.005	720.22	0.29624	233.559	1.0034	229.6812	1.0028	365.6579	0.73511	358.1374	143703.5625	299.0141	0.825	340.706	0.75691	9158080	1.0945	925.384	147.873	138.2342	329.669	318.9764	129559.9297	237.3139	0.9993	296.8199	5798240
017	2017-06-09t1909	1497053709.75	adult	340.6408	294.5834	-33.3637	1119.1433	79.7292	75362.5127	237802.4679	4180232.8031	936.721	1.109	231.468	0.94263	227.7963	0.94743	360.2116	0.60462	351.9795	141563.1719	295.7138	0.74939	335.3409	0.64954	9086500	1.0712	1061.11	145.992	134.9667	325.4803	317.7869	127913.7656	238.4366	0.98844	295.3111	5731050
017	2017-06-09t2346	1497070384.98	adult	345.2728	299.2154	-28.7317	1110.3226	79.1891	74023.6938	233523.3398	4074669.8322	787.674	0.51176	233.129	0.99161	229.1614	0.98826	362.1446	0.65335	354.3018	139787.8125	298.816	0.82013	338.7329	0.71386	8999020	1.0409	979.728	148.276	136.5461	330.3836	320.3489	127528.0703	245.8788	1.1488	300.9945	5723590
017	2017-06-10t0234	1497080434.57	adult	348.0643	302.0069	-25.9402	1106.7914	78.9636	73790.6855	232794.5162	4060227.1261	1203.06	2.1105	237.357	1.1156	233.4379	1.115	373.4864	0.93767	363.7658	143792.25	303.8008	0.93478	345.8284	0.8529	9125200	1.107	1561.34	153.742	141.9271	346.9345	332.8804	133569.7812	254.7044	1.365	309.9886	5910620
017	2017-06-10t0653	1497095950.78	adult	352.3744	306.317	-21.6301	1103.1908	79.4071	73437.0845	231666.8251	4047675.7996	725.908	0.23575	234.028	1.0189	230.3241	1.0236	362.5406	0.66687	352.7598	138853.0312	299.8862	0.84504	337.1548	0.67938	8954830	1.0365	967.313	150.945	138.8215	335.9563	324.3692	128671.2656	250.7783	1.2162	304.5196	5775770
017	2017-06-10t1131	1497112637.16	adult	357.0095	310.9521	-16.995	1054.3965	81.1092	71093.1573	224353.5047	3985413.7471	674.595	0.010332	236.276	1.0856	232.5466	1.0901	365.5138	0.74662	356.3821	135605.625	300.5662	0.86129	341.7567	0.76929	8752380	0.95047	879.464	153.28	141.2771	346.8643	338.4795	128686.6719	254.555	1.2769	316.3866	5677950
017	2017-06-10t1430	1497123379.22	adult	359.9934	313.936	-14.0111	942.6367	83.5534	64212.694	202762.7633	3649987.0325	719.135	0.16873	241.934	1.2522	238.6889	1.2724	374.4956	0.98395	366.0472	125456.0234	305.2487	0.97075	348.1574	0.89673	8096340	0.64184	865.022	160.334	149.3337	353.2525	344.5669	118339.5859	262.6126	1.4711	320.7786	5365580
017	2017-06-10t1837	1497138195.49	adult	364.109	318.0516	-9.8955	986.2165	81.6151	65641.6286	207132.4627	3660227.0381	926.805	0.96561	239.5	1.182	236.0352	1.1949	367.4364	0.80569	357.3038	126030.6719	303.3225	0.92694	341.8995	0.77017	8194000	0.6964	1197.9	157.531	146.1886	344.356	331.5323	118114.1094	258.8089	1.3287	312.2168	5389610
017	2017-06-10t2319	1497155160.68	adult	368.8216	322.7642	-5.1829	937.8077	81.476	62668.8741	197795.5783	3519583.1495	752.828	0.25402	241.366	1.2384	237.9116	1.2519	377.1984	1.077	367.7639	123343.8828	305.6275	0.98256	347.0115	0.87277	7883250	0.55381	872.596	160.103	149.132	351.5797	338.2938	114966.5469	260.1089	1.322	317.0184	5229120
017	2017-06-11t0230	1497166579.48	adult	371.9935	325.9361	-2.011	963.868	83.2322	63670.2358	200878.0176	3558764.0825	818.741	0.49903	244.085	1.3198	240.3252	1.3246	377.8754	1.1049	368.196	125454.625	309.8661	1.084	350.5219	0.94415	8101180	0.66574	978.37	163.371	152.0866	353.3621	341.6187	117316.2031	265.9386	1.4546	322.2009	5422280
017	2017-06-11t0631	1497181058.83	dead	376.0155	329.9581	2.011	974.4866	82.5634	64670.3057	204070.9406	3599681.5962	1034.57	1.3407	241.645	1.2496	238.3896	1.2686	372.7296	0.97413	361.4377	125982.6094	305.116	0.97338	344.9738	0.83066	8146820	0.69559	1075.24	161.715	149.2267	355.8217	344.5251	120267.75	268.806	1.4984	324.3376	5452050
018	2017-05-26t1430	1495827418.63	larva	0	-50.3206	-286.0161	156.451	30.478	3214.748	10260.46	61367.5986	0	-0.63959	0	-0.70636	0	-0.70706					0	-0.67491	0	-0.66446	0	0.13943	0	0	0				0	-0.59273	0	0
018	2017-05-26t1902	1495843715.71	larva	4.527	-45.7936	-281.4891	156.0983	27.8583	2968.6303	9454.9718	52151.5121	0	-0.76473	0	-0.83489	0	-0.828					0	-0.80495	0	-0.78977	0	-0.28257	0	0	0				0	-0.71887	0	0
018	2017-05-26t2230	1495856195.96	larva	7.9937	-42.3269	-278.0224	164.8162	28.4716	3188.5455	10148.3508	57127.9484	0	-0.85725	0	-0.9309	0	-0.91849					0	-0.90091	0	-0.88234	0	-0.55145	0	0	0				0	-0.8194	0	0
018	2017-05-27t0237	1495871056.81	larva	12.1217	-38.1989	-273.8944	156.5634	28.5818	3072.0951	9793.0673	55580.0466	0	-0.96419	0	-1.0429	0	-1.0243					0	-1.0116	0	-0.9892	0	-0.83042	0	0	0				0	-0.94422	0	0
018	2017-05-27t0702	1495886936.54	larva	16.5328	-33.7878	-269.4833	157.0593	29.1064	3079.1922	9821.6478	56132.1427	0	-1.0754	0	-1.1607	0	-1.1358					0	-1.1263	0	-1.1001	0	-1.0927	0	0	0				0	-1.0849	0	0
018	2017-05-27t1030	1495899395.13	larva	19.9935	-30.3271	-266.0226	157.0609	29.3768	3095.494	9877.8739	56843.072	0	-1.1611	0	-1.2526	0	-1.223					0	-1.2147	0	-1.1856	0	-1.2788	0	0	0				0	-1.2016	0	0
018	2017-05-27t1438	1495914274.68	larva	24.1267	-26.1939	-261.8894	388.0482	37.0691	11483.4571	36296.408	291320.0747	1118.02	0.79201	488.983	1.2735	524.8738	1.5344	941.228	-0.095756	939.299	58356.1367	722.7405	0.85464	867.9888	0.79784	2999910	-0.43852	316.801	64.1183	63.0657	121.9914	113.2898	7563.4658	88.3789	0.85524	103.626	393366
018	2017-05-27t1902	1495930100.71	larva	28.5228	-21.7978	-257.4933	469.0238	40.511	14100.3954	44481.7309	362427.5865	1232.42	0.92612	472.866	1.1155	468.5299	1.1655	931.9598	-0.082943	903.2629	70828.9453	718.7928	0.76104	844.8247	0.66418	3564470	-0.48816	230.253	62.7862	61.8191	122.6774	116.1551	9323.4854	86.7139	0.73838	103.6478	473282
018	2017-05-27t2230	1495942596.25	larva	31.9938	-18.3268	-254.0223	584.3182	50.679	24300.1987	76753.3381	838937.5153	1984.38	2.2861	614.09	1.8485	650.8554	2.1496	1745.9884	1.8008	1739.9091	225232.5	999.9492	1.5657	1610.5794	2.4937	7879390	0.7434	530.758	63.6659	62.3131	131.3746	119.6249	16947.3203	89.1931	0.74209	107.3365	816898
018	2017-05-28t0237	1495957460.71	larva	36.1228	-14.1978	-249.8933	667.7295	52.5829	29748.8296	93986.6162	1097754.3986	1950.86	2.1722	692.509	2.2433	686.7089	2.3201	1706.875	1.8437	1691.3438	267979.375	1332.8292	2.5455	1606.0073	2.4394	10846800	1.4485	341.444	64.2254	63.2586	120.992	111.9385	18995.7422	87.3984	0.61401	103.0383	1005960
018	2017-05-28t0702	1495973302.31	larva	40.5232	-9.7974	-245.4928	814.3535	60.2341	39471.2934	124472.5433	1595816.1709	1636.67	1.5043	605.745	1.6908	591.8027	1.7218	1370.7375	1.1493	1363.5127	285113.4062	1056.7399	1.6152	1271.456	1.5389	12561900	1.7165	276.399	69.0623	68.0089	127.039	119.4588	26424.1113	93.1843	0.69479	109.3826	1432210
018	2017-05-28t1030	1495985795	larva	43.9934	-6.3272	-242.0227	864.8933	59.3507	43699.1758	137846.3293	1822931.5479	1445.58	1.0725	533.458	1.214	490.6715	1.0716	1230.4827	0.8736	1217.56	283011	976.6627	1.3014	1175.3461	1.238	12227400	1.4071	376.26	64.9836	64.1377	121.7143	113.2392	27994.3008	88.7059	0.48459	104.3227	1489490
018	2017-05-28t1437	1496000653.68	larva	48.1208	-2.1997	-237.8952	975.2451	67.3142	52807.839	166374.3925	2445297.8391	1265.17	0.63813	456.725	0.68198	423.1852	0.59188	1087.303	0.57415	1080.4894	301182.9375	862.5932	0.8556	1028.7352	0.7846	12623900	1.2863	287.011	66.6585	65.4064	133.5692	122.6903	36998.6797	92.418	0.51237	111.6964	1842440
018	2017-05-28t1901	1496016491.87	adult	52.5203	2.1997	-233.4957	1028.6152	69.5318	58985.1676	185833.3212	2865863.2774	809.065	-0.35628	353.757	-0.023404	336.6729	-0.018702	705.8198	-0.50106	698.2327	218098.3125	588.419	-0.12254	676.2738	-0.21919	10905600	0.54274	231.438	61.1431	60.4164	113.8621	107.4078	35183.3828	85.2858	0.16209	99.9458	1884920
018	2017-05-28t2230	1496028989.01	adult	55.9918	5.6712	-230.0243	1163.5122	68.161	62586.451	197080.9398	2841535.247	1055.17	0.13289	330.445	-0.18137	303.0748	-0.24305	899.9676	0.16084	889.4658	295189.375	706.5221	0.26566	857.2124	0.2617	10828000	0.39601	460.742	60.3847	58.8873	131.9	119.7964	43263.1875	87.0269	0.17056	106.8834	1978690
018	2017-05-29t0237	1496043828.69	adult	60.1139	9.7933	-225.9022	1120.3257	75.2419	69274.2025	218427.0562	3562590.8017	950.474	-0.050593	327.799	-0.17059	295.8195	-0.26546	825.7602	-0.015133	817.0941	298925.1875	672.8058	0.2022	780.3271	0.10123	11861400	0.60077	559.067	56.3111	55.3179	115.5248	104.6783	41819.9688	79.9589	-0.17846	95.8463	2037620
018	2017-05-29t0701	1496059694.87	adult	64.5212	14.2006	-221.4949	1210.7626	71.1817	69676.861	219566.6266	3354125.0134	851.836	-0.20623	335.103	-0.050548	320.027	-0.024157	705.7212	-0.38943	697.744	257588.2344	570.6923	-0.085213	669.8539	-0.14122	12215200	0.65842	302.212	66.1241	65.2378	119.8626	112.1807	43749.8672	89.3161	0.17671	104.4997	2410350
018	2017-05-29t1030	1496072191.72	adult	67.9925	17.6719	-218.0236	1135.4704	73.2831	67853.1243	213775.1056	3485976.6379	897.474	-0.024293	327.787	-0.028861	301.6848	-0.089076	739.371	-0.12824	730.828	262476.6875	586.8752	0.062539	696.4072	0.027758	11623000	0.45386	323.286	65.5686	64.657	121.6105	112.129	43171.7266	89.6321	0.15927	104.3138	2325000
018	2017-05-29t1440	1496087191.45	adult	72.1591	21.8385	-213.857	1124.4534	75.425	70755.5446	222960.568	3726097.9958	719.027	-0.40641	300.103	-0.14512	278.9594	-0.17683	616.8354	-0.55474	610.3348	228229.1094	502.0987	-0.17934	585.8812	-0.23822	11074700	0.28912	391.265	70.8073	69.7159	133.1023	124.0084	49247.8516	96.4467	0.44708	114.58	2613000
018	2017-05-29t1902	1496102937.3	adult	76.533	26.2124	-209.4831	1082.0041	78.1707	68620.9393	216266.6559	3687986.0836	721.233	-0.29959	288.022	-0.13357	273.5417	-0.10741	535.2748	-0.87781	525.6823	191628.3906	448.1925	-0.31683	505.0862	-0.44515	10309200	0.080988	442.019	72.7451	71.8856	130.2677	120.042	46635.8438	97.3962	0.4359	111.9864	2603760
018	2017-05-29t2230	1496115395.16	adult	79.9935	29.6729	-206.0226	1185.8936	76.8902	73779.0384	232403.7707	3853836.1328	552.644	-0.83474	268.226	-0.23674	258.8776	-0.15854	470.914	-1.2505	466.1155	181772.7969	389.895	-0.55547	447.6598	-0.63524	10327300	0.12303	334.869	75.8846	75.0143	135.3384	125.6901	52240.6328	100.4938	0.54413	116.619	2921710
018	2017-05-30t0239	1496130338.73	adult	84.1445	33.8239	-201.8716	1132.5529	81.9589	76093.2382	239790.9378	4348702.2429	800.128	0.31672	269.708	-0.079496	250.3559	-0.13406	573.6901	-0.17535	563.0519	227754.9688	457.4894	0.038989	536.3818	-0.0084479	10693600	0.32118	779.612	66.4377	63.1579	179.9691	167.8739	71447.75	106.0136	0.75941	149.6662	2634190
018	2017-05-30t0702	1496146106.04	adult	88.5243	38.2037	-197.4918	1091.6574	76.2916	69241.1529	218268.6978	3681719.9373	774.605	0.41924	273.752	0.14475	252.008	0.040441	590.2791	0.41529	576.5768	213681.0312	466.8164	0.34373	554.0054	0.3407	9884900	0.10946	429.889	69.7959	68.435	141.6927	130.122	51292.7461	96.8858	0.20839	117.6351	2520260
018	2017-05-30t1030	1496158596.9	adult	91.994	41.6734	-194.0221	1132.6094	77.0117	72740.1526	229390.5363	3866113.8728	710.443	0.24948	267.491	0.19062	245.0929	0.050775	558.804	0.35439	551.2451	212345.5	452.7981	0.43627	528.2379	0.36789	10147000	0.28205	318.005	72.2761	70.6685	146.8162	141.1349	55790.1562	100.9285	0.35066	126.1135	2741720
018	2017-05-30t1436	1496173336.67	adult	96.0883	45.7677	-189.9277	1167.5198	77.8677	74527.2417	234820.3299	3984412.4943	658.037	0.10848	255.839	0.13417	236.8524	0.02831	505.6936	-0.0033087	497.9271	196714.8125	404.7521	0.16658	473.0431	0.12236	9949590	0.29206	696.275	71.9018	70.3179	146.6321	138.2416	57039.8906	99.7507	0.20607	123.8612	2796260
018	2017-05-30t1830	1496187398.38	adult	99.9944	49.6738	-186.0217	1196.47	79.9798	76314.9036	240399.773	4166915.1634	777.153	0.98852	239.201	-0.068341	226.4684	-0.079253	462.2744	-0.34208	456.2945	183985.1875	371.2479	-0.049327	435.8939	-0.05953	9518780	0.18824	669.684	65.5211	63.6455	152.8326	137.7049	60827.3594	96.1642	-0.062999	122.6166	2607350
018	2017-05-30t2230	1496201789.47	adult	103.9919	53.6713	-182.0242	1156.5961	85.4006	77008.7308	242718.7571	4380554.0664	832.922	1.5339	270.021	0.6598	248.8937	0.49505	559.9898	1.5055	550.0467	225115.9062	447.1582	1.0244	522.0615	0.97289	10835700	0.85001	449.431	74.5691	72.4025	151.038	143.3936	60717.2734	111.595	0.64512	133.2216	2992380
018	2017-05-31t0230	1496216187.2	adult	107.9913	57.6707	-178.0248	1163.52	74.6435	71722.9578	225886.4015	3772566.4582	607.186	0.15562	249.573	0.36871	234.4016	0.29567	479.6084	0.51805	469.4973	179853.1562	381.4768	0.40179	441.2835	0.33504	9337040	0.26717	292.393	75.0568	73.8237	142.9216	135.1885	53595.5898	103.9788	0.16721	125.0168	2808030
018	2017-05-31t0630	1496230584.82	adult	111.9906	61.67	-174.0255	1116.7642	77.1227	72395.8984	228219.3114	3931127.9823	535.662	-0.2465	221.621	-0.1313	207.2805	-0.22881	446.3223	0.21219	440.69	168709.8438	357.2681	0.23687	419.9105	0.26172	8362880	-0.11357	285.548	73.7478	72.4681	142.9689	137.1499	54042.2383	102.6051	0.011689	124.5256	2782870
018	2017-05-31t1030	1496244985.92	adult	115.9909	65.6703	-170.0252	1090.5472	76.716	70361.3246	221788.7577	3797566.6716	528.358	-0.20871	233.002	0.21615	217.1388	0.081503	437.7592	0.32255	432.0894	160657.625	364.8363	0.49878	414.5051	0.36072	8546740	0.037823	376.757	80.4042	79.0733	144.2024	136.0942	52922.2891	109.5804	0.27791	127.5003	2949310
018	2017-05-31t1430	1496259392.89	adult	119.9928	69.6723	-166.0232	1140.2421	75.8058	72555.4442	228686.1722	3861270.5856	525.53	-0.14584	227.518	0.17838	213.5953	0.070682	425.4429	0.33252	419.9741	161242.875	349.4292	0.42008	400.509	0.34012	8609290	0.12907	341.087	81.7773	80.52	143.1779	136.4468	54264.4219	110.3792	0.23214	127.4417	3094450
018	2017-05-31t1830	1496273787.58	adult	123.9914	73.6708	-162.0247	1166.0744	78.1242	72982.7282	229884.5022	3898294.9783	563.933	0.22548	222.647	0.14153	208.8605	0.017733	432.0434	0.75272	423.0063	164608.5312	342.7892	0.45567	399.8501	0.48007	8479060	0.12005	250.308	81.8993	80.046	155.9455	149.7417	59415.2227	114.9001	0.37176	138.0311	3118970
018	2017-05-31t2230	1496288185.44	adult	127.9908	77.6702	-158.0253	1144.7239	77.9265	72922.1132	229752.7603	3937225.4108	496.07	-0.22209	221.796	0.19659	207.4104	0.041103	413.172	0.57567	406.1866	157418.5312	333.8091	0.44209	387.9335	0.46032	8436460	0.14934	550.598	86.78	84.4445	162.91	155.5087	62068.6953	121.2546	0.59835	145.3046	3300850
018	2017-06-01t0230	1496302582.99	adult	131.9901	81.6695	-154.026	1135.8023	77.3749	70372.3208	221697.595	3706738.2084	540.622	0.18074	213.922	0.061474	201.4047	-0.067007	410.2427	0.74191	402.4923	150559.0625	324.1966	0.40051	382.4075	0.51778	7851140	-0.10624	466.403	81.4473	79.6842	162.4588	153.7056	59622.375	113.3079	0.13059	138.2934	2989200
018	2017-06-01t0630	1496316986.25	adult	135.991	85.6704	-150.0251	1066.7068	83.6086	70904.981	223520.9961	4007083.1864	580.111	0.52462	224.54	0.40737	211.9899	0.27375	415.5078	1.1121	404.7102	153737.9062	328.0734	0.58972	381.9961	0.6446	8296290	0.15974	314.216	91.3766	89.141	174.3362	166.1214	64504.3906	125.1251	0.61641	153.1613	3376180
018	2017-06-01t1030	1496331384.91	adult	139.9906	89.67	-146.0255	1106.2248	76.9161	70031.9267	220667.7859	3761259.2171	481.004	-0.15992	213.61	0.17218	203.4024	0.079094	382.3917	0.45376	374.9115	139955.3438	313.2981	0.42726	359.4441	0.41041	7803370	-0.062246	374.296	83.6023	82.1534	150.2196	143.2242	54980.3828	115.1548	0.066595	134.2227	3054080
018	2017-06-01t1430	1496345799.47	adult	143.9947	93.6741	-142.0214	1088.7093	78.2627	68450.4166	215682.0301	3681384.7286	565.213	0.4722	220.628	0.41946	210.6219	0.32456	399.2308	1.09	391.0899	142924.625	315.0445	0.56532	371.1335	0.71894	7877100	0.0040041	397.045	82.5425	80.9924	162.085	155.063	58026.4375	116.1591	0.040744	142.2708	2947010
018	2017-06-01t1830	1496360198.41	adult	147.9944	97.6738	-138.0217	1169.0007	76.1322	72368.5326	227924.3493	3838045.9374	464.275	-0.19175	194.479	-0.26545	185.74	-0.35979	363.4113	0.28703	358.2449	137369.4688	288.0782	0.1242	337.4496	0.25301	7345850	-0.24613	390.26	76.812	75.3641	151.1195	143.7339	57123.1641	109.0411	-0.35438	131.9544	2901340
018	2017-06-01t2230	1496374585.17	adult	151.9907	101.6701	-134.0254	1068.4082	77.1788	68053.855	214542.6476	3657046.8767	401.105	-0.56283	204.757	0.063338	197.2253	0.00038636	336.965	-0.29152	332.8323	119622.5859	285.1079	0.14643	319.4909	0.03299	7267040	-0.26341	286.292	84.1355	82.5616	156.9901	152.0208	55731.4805	116.7527	-0.072548	139.859	2986050
018	2017-06-02t0230	1496388985.54	adult	155.9908	105.6702	-130.0253	1199.1453	74.6273	72075.3482	227003.5365	3682389.6469	425.575	-0.36907	209.351	0.23004	202.8636	0.18956	349.2106	0.17684	343.8245	131652.3906	284.6531	0.21214	326.9738	0.24684	7879560	0.069718	366.07	86.7767	83.7447	212.7772	205.5371	80217.0078	122.2105	0.099886	171.7822	3266100
018	2017-06-02t0630	1496403384.17	adult	159.9904	109.6698	-126.0257	1130.7967	78.5324	71218.5809	224356.7769	3852850.1389	464.539	-0.10949	216.812	0.47734	210.0177	0.42218	365.3163	0.73582	359.5804	135897.6719	298.7532	0.57825	343.0833	0.6166	8054340	0.17493	417.278	86.3295	84.5648	166.4102	158.1025	61904.5859	118.8739	-0.11761	144.8604	3207050
018	2017-06-02t1030	1496417785.25	adult	163.9907	113.6701	-122.0254	1088.4493	78.4877	69645.7889	219494.3702	3795007.705	646.281	0.93263	222.71	0.67826	215.9727	0.61827	378.2198	1.1877	367.4635	137672	302.2851	0.72186	346.2405	0.75062	8088400	0.20659	601.15	88.8938	87.1848	165.6346	157.8987	60290.9805	122.3672	-0.037709	146.1849	3228440
018	2017-06-02t1430	1496432188.27	adult	167.9916	117.671	-118.0245	1120.8794	77.314	68177.4376	214712.3759	3599566.0789	406.053	-0.40518	219.626	0.61108	216.8871	0.65975	331.3186	-0.019522	325.5724	117949.4219	283.228	0.36555	313.7466	0.20359	7818030	0.086573	331.096	97.8962	95.287	191.664	185.6314	68232.3984	136.4654	0.48137	173.0406	3484810
018	2017-06-02t1854	1496448025.53	adult	172.3908	122.0702	-113.6253	1071.7701	78.1319	69839.7405	220191.668	3821112.3068	474.395	-0.029871	220.988	0.67589	215.7037	0.63955	355.3398	0.71192	347.5676	129699.0312	291.6448	0.60718	330.6541	0.58483	8047950	0.21391	330.094	104.954	102.7508	210.9041	200.9588	76979.9766	143.1146	0.66595	176.5967	3822210
018	2017-06-02t2230	1496460982.44	adult	175.9899	125.6694	-110.0261	1105.4199	79.7028	71165.0366	224273.1916	3924871.3959	541.919	0.30953	200.028	0.070056	196.4548	0.06579	310.228	-0.44806	304.1507	115094.6016	264.5683	0.047522	294.4833	-0.066815	7421030	-0.075945	504.888	81.6534	79.2906	181.7812	173.6307	67440.8281	120.7876	-0.32139	153.6001	3029340
018	2017-06-03t0230	1496475384.07	adult	179.9904	129.6698	-106.0257	1003.4588	78.4167	63945.71	201679.7883	3425102.3126	586.836	0.51341	210.451	0.3924	208.4142	0.43507	323.9769	-0.028995	317.6719	108208.2969	273.9179	0.29144	305.6015	0.1853	7017080	-0.25203	534.348	98.9311	96.5214	189.1779	179.7241	63185.4141	141.6461	0.44239	166.3783	3298660
018	2017-06-03t0638	1496490297.38	adult	184.133	133.8124	-101.8831	1048.6146	74.7421	64615.0592	203616.4606	3387004.2969	469.018	-0.057657	216.641	0.58849	215.906	0.66944	323.9968	0.011987	318.0734	109510.9219	274.9877	0.34658	304.7129	0.19975	7308820	-0.097488	376.86	106.154	104.2948	186.3819	178.8779	62997.0938	151.4953	0.74235	170.7287	3581300
018	2017-06-03t1030	1496504182.7	adult	187.99	137.6694	-98.0261	1028.3523	72.9977	62822.4827	198043.2468	3251611.287	381.175	-0.45751	219.478	0.67991	219.1257	0.77124	333.3636	0.28188	329.8211	109343.25	285.4911	0.60541	317.7699	0.47677	7196670	-0.13549	328.311	106.877	103.0937	201.7574	196.6516	66176.4375	156.8837	0.86289	185.1437	3504500
018	2017-06-03t1430	1496518583.23	adult	191.9902	141.6696	-94.0259	1095.8985	75.7202	66068.0386	208118.2787	3456624.7158	401.922	-0.35815	214.672	0.5394	215.0199	0.64688	324.4272	0.065555	319.4093	111927.3906	275.6689	0.3999	305.922	0.26024	7404240	-0.025448	299.661	103.59	100.0787	193.9485	188.9024	66912.25	156.1235	0.7422	179.696	3572930
018	2017-06-03t1838	1496533502.17	adult	196.1343	145.8137	-89.8818	1047.4191	73.3856	61004.3148	192147.5564	3088307.5	424.734	-0.25728	214.662	0.54119	213.3142	0.5937	319.2844	-0.052514	314.252	101851.7188	275.5968	0.41138	302.8011	0.20917	6846650	-0.26692	356.923	114.022	109.0437	239.2969	235.0411	76335.7031	171.6365	1.2333	211.637	3636720
018	2017-06-03t2230	1496547384.68	adult	199.9906	149.67	-86.0255	978.966	77.3044	58352.9587	183997.101	2955363.5978	369.447	-0.48664	220.334	0.71513	218.9268	0.76808	308.9178	-0.3	305.4333	94219.9297	267.9351	0.23642	292.8551	0.010034	6717560	-0.3127	367.91	119.241	114.5903	232.5952	227.9229	70941.5234	173.3366	1.2017	213.9033	3635430
018	2017-06-04t0245	1496562724.95	adult	204.2518	153.9312	-81.7643	947.2424	74.1833	56923.0187	179449.047	2923608.7145	420.966	-0.274	214.461	0.53038	212.6087	0.56482	304.2453	-0.41154	298.6757	90665.1094	263.6191	0.13799	289.013	-0.067169	6373560	-0.45308	381.336	117.296	114.2876	213.3652	206.4676	63582.8438	171.1957	1.0201	195.5732	3485910
018	2017-06-04t0641	1496576892.42	adult	208.1872	157.8666	-77.8289	894.8829	83.8588	58909.5733	185928.1668	3318061.3289	611.7	0.48042	214.053	0.51197	212.9924	0.57141	312.5952	-0.21219	305.511	95966.7109	265.6131	0.18177	293.1454	0.011822	6566070	-0.35361	577.238	117.241	112.0563	237.3668	227.2205	72871.6016	176.2981	1.1109	211.5425	3596360
018	2017-06-04t1030	1496590601.76	adult	211.9953	161.6747	-74.0208	848.4604	89.639	56567.0495	179206.8182	3178425.9216	571.337	0.30703	209.999	0.37746	208.4471	0.41895	308.3368	-0.32051	302.9683	90959.3594	262.2276	0.096719	291.2645	-0.033505	6188880	-0.50878	586.848	118.15	112.1966	270.7785	264.2948	79879.6562	181.7213	1.2119	241.3817	3482010
018	2017-06-04t1430	1496604985.94	adult	215.9909	165.6703	-70.0252	628.1496	75.1245	35715.9833	113106.0236	1754471.6827	389.003	-0.41048	214.16	0.49907	213.0425	0.55806	298.4333	-0.55864	295.414	55807.0352	260.4942	0.046208	284.853	-0.17574	3991730	-1.4656	395.888	121.658	116.0832	226.012	218.9169	42264.2422	181.3851	1.0988	207.7956	2267580
018	2017-06-04t1839	1496619970.29	adult	220.1532	169.8326	-65.8629	651.2532	83.3535	42104.8183	133370.3483	2355046.1601	383.599	-0.4383	210.069	0.35889	208.7205	0.40874	293.7099	-0.67785	289.0495	64322.4609	257.4306	-0.036348	281.2192	-0.26185	4585800	-1.1851	350.261	116.275	109.7643	232.444	225.1536	50905.2305	179.2601	0.92151	213.2911	2538290
018	2017-06-04t2230	1496633787.42	adult	223.9913	173.6707	-62.0248	709.8341	81.8383	41143.8331	130027.2576	2130022.7633	381.595	-0.45721	210.992	0.37603	210.0942	0.44244	296.9948	-0.61437	291.5251	63556.8789	258.4541	-0.02507	283.0386	-0.23951	4504060	-1.2059	373.18	118.988	112.5259	235.6453	228.7539	50428.0938	184.4396	1.0017	216.5837	2540040
018	2017-06-05t0230	1496648186.12	adult	227.991	177.6704	-58.0251	498.6686	114.6067	34530.2982	111839.2601	2242787.5378	380.227	-0.47471	219.412	0.63118	218.68	0.71003	305.6753	-0.43742	301.2958	55021.5547	266.8531	0.15957	291.4306	-0.084577	3946350	-1.4331	366.494	130.315	127.3035	230.5726	223.5332	41503.0664	190.407	1.1016	213.6349	2343840
018	2017-06-05t0639	1496663170.03	adult	232.1532	181.8326	-53.8629	664.0317	80.5763	40626.0357	128572.2311	2143774.4213	373.47	-0.51368	210.913	0.35141	210.0161	0.42043	291.7425	-0.76263	287.5403	61557.6719	257.1108	-0.079436	278.6007	-0.35462	4437810	-1.2025	361.366	121.851	115.2144	237.4865	231.6855	50109.6562	189.892	0.98364	220.3167	2563880
018	2017-06-05t1030	1496676988.32	adult	235.9916	185.671	-50.0245	631.2128	81.1818	39382.2318	124735.9732	2100218.4535	352.811	-0.60215	208.814	0.27819	208.3178	0.35972	288.8633	-0.83552	285.0612	59216.9688	253.5762	-0.16875	275.689	-0.42092	4269000	-1.2607	395.421	122.135	115.8638	234.6145	228.881	48095.9766	189.5247	0.88553	217.8619	2496930
018	2017-06-05t1430	1496691401.12	adult	239.9951	189.6745	-46.021	647.444	82.3613	40111.2992	126981.0921	2168198.0505	356.346	-0.60167	209.814	0.30726	209.1091	0.38353	288.0675	-0.85881	283.3992	60206.1094	254.862	-0.14102	274.8676	-0.44027	4371040	-1.2016	424.57	123.743	117.1103	239.9944	234.109	50158.8359	192.0115	0.88303	222.3037	2577940
018	2017-06-05t1840	1496706406.04	adult	244.1632	193.8426	-41.8529	583.5357	84.1315	39683.1456	126388.8151	2315233.4375	412.79	-0.40506	208.588	0.26776	207.7089	0.33833	288.39	-0.85245	282.4639	59408.3438	253.6582	-0.1694	274.5059	-0.44904	4288770	-1.2222	365.294	124.402	117.4435	240.7907	232.5372	49602.8867	192.6666	0.82322	223.046	2557820
018	2017-06-05t2244	1496721051.63	adult	248.2314	197.9108	-37.7847	596.4321	85.5824	40730.9376	129610.4052	2393930.6108	397.019	-0.4752	210.253	0.31893	209.4741	0.39432	289.7926	-0.82377	284.2736	61146.2422	255.2142	-0.13317	276.4226	-0.41171	4430250	-1.1473	417.847	125.748	118.524	245.6808	238.9744	51838.6562	195.3802	0.8327	224.5773	2649640
018	2017-06-06t0230	1496734593.13	adult	251.9929	201.6723	-34.0232	609.4624	85.9567	41145.3601	130840.8624	2411098.5443	377.107	-0.56007	211.056	0.34583	210.1626	0.41822	290.39	-0.81053	286.0414	62143.4531	256.338	-0.10323	277.901	-0.37902	4498870	-1.1065	434.192	126.621	118.9324	246.642	238.8642	52781.3828	196.3987	0.80151	228.5948	2699060
018	2017-06-06t0640	1496749607.39	adult	256.1635	205.8429	-29.8525	672.2599	82.7065	43118.959	136468.0358	2444963.5303	397.603	-0.49917	212.113	0.38001	211.0407	0.44749	299.8683	-0.61449	292.9637	67170.5	259.7848	-0.02119	283.8334	-0.26113	4732020	-0.9947	393.213	126.898	118.8683	254.9157	248.9123	57101.1094	201.0621	0.87515	237.0457	2830960
018	2017-06-06t1030	1496763398.71	adult	259.9945	209.6739	-26.0216	546.9842	90.8218	33221.7214	106153.9936	1802856.9957	464.335	-0.26953	211.568	0.36455	210.0768	0.41905	296.2959	-0.69138	291.4282	51259.1953	258.9952	-0.036172	281.9385	-0.29539	3657800	-1.4484	490.275	134.165	126.1057	261.9681	255.3141	45320.4844	212.8474	1.1594	244.4272	2319570
018	2017-06-06t1430	1496777793.59	adult	263.993	213.6724	-22.023	544.5667	95.968	41242.3635	132752.334	2633365.3198	484.722	-0.21139	216.52	0.51238	214.4894	0.55378	311.6729	-0.37623	303.9667	67009.6797	267.0797	0.14478	293.2565	-0.080389	4636570	-1.0178	533.194	138.688	132.2679	269.1509	259.1482	57867.4492	213.9056	1.1296	246.4717	2969870
018	2017-06-06t1840	1496792839.93	adult	268.1726	217.852	-17.8435	547.9715	94.9954	41392.538	133132.8493	2610905.7824	443.09	-0.38106	217.706	0.54747	215.8188	0.59406	309.212	-0.43267	303.6137	66480.5859	268.2557	0.17205	293.3285	-0.078949	4679160	-0.99203	499.342	140.495	134.2504	271.443	260.9338	58360.2344	217.055	1.1606	249.8379	3019650
018	2017-06-06t2232	1496806746.29	adult	272.0355	221.7149	-13.9806	552.9067	91.9845	41062.4221	131884.3665	2561312.2968	571.662	0.070449	221.095	0.64534	219.1154	0.69143	328.7896	-0.031045	315.1999	70360.9688	272.7237	0.26912	302.1987	0.084352	4715730	-0.96947	659.276	145.969	140.1895	299.7243	279.0887	64141.0078	225.2274	1.336	262.0832	3113380
018	2017-06-07t0230	1496820994.47	adult	275.9933	225.6727	-10.0228	559.6617	113.9794	43212.1959	140276.792	2901777.5262	504.593	-0.19342	220.761	0.63535	218.4372	0.67126	322.2759	-0.17245	311.29	72512.0859	272.3855	0.26169	300.8028	0.056484	4964690	-0.85713	627.201	146.718	139.9228	296.6525	280.239	66746.8125	226.6909	1.3263	264.3324	3299540
018	2017-06-07t0640	1496836005.17	adult	280.1629	229.8423	-5.8532	557.1179	113.2911	42768.5914	138834.4943	2845786.175	478.457	-0.31091	219.768	0.60631	217.8649	0.65426	314.8259	-0.33479	306.5433	70206.1719	270.5968	0.22201	296.5346	-0.025627	4890280	-0.88583	513.931	145.655	139.7788	286.7055	274.3795	63935.3359	223.8713	1.1979	260.0461	3241120
018	2017-06-07t1032	1496849944.92	adult	284.0351	233.7145	-1.981	572.4042	114.6807	43254.1336	139921.9681	2903998.4563	661.465	0.33971	224.23	0.73423	222.466	0.78892	333.6452	0.054822	320.4341	75403.8125	276.6428	0.35123	304.89	0.12531	5050560	-0.81387	745.557	149.534	140.9607	312.5532	294.4403	70637.0312	235.0597	1.4629	274.1159	3368090
018	2017-06-07t1430	1496864208.18	dead	287.9971	237.6765	1.981	558.1006	115.0359	42325.0189	137553.7907	2818197.1645	333.136	-0.8903	214.898	0.46519	213.426	0.52376	298.8855	-0.68939	296.0753	66053.7031	264.4483	0.084237	288.2237	-0.18894	4740010	-0.94853	327.946	139.697	128.9518	268.9001	265.738	59426.9141	224.4632	1.1274	254.0677	3081290
019	2017-05-26t1430	1495827434.39	egg	-2.2634	-50.3203	-334.2387	153.6554	28.3263	2944.287	9384.2865	52301.3532	0	-0.57505	0	-0.64066	0	-0.64533					0	-0.60775	0	-0.5998	0	0.39546	0	0	0				0	-0.53165	0	0
019	2017-05-26t1902	1495843730.8	larva	2.2634	-45.7935	-329.7119	153.6391	28.5188	2952.9346	9413.9129	52704.7199	0	-0.70279	0	-0.77109	0	-0.76794					0	-0.74063	0	-0.72776	0	-0.083823	0	0	0				0	-0.65512	0	0
019	2017-05-26t2230	1495856210.91	larva	5.7301	-42.3268	-326.2452	153.6917	28.3175	2945.4136	9389.8392	52351.0089	0	-0.79714	0	-0.86843	0	-0.8596					0	-0.83859	0	-0.82221	0	-0.38019	0	0	0				0	-0.75335	0	0
019	2017-05-27t0237	1495871071.78	larva	9.8581	-38.1988	-322.1172	153.6528	28.2557	2941.4973	9378.9528	52223.4976	0	-0.90595	0	-0.98178	0	-0.9665					0	-0.95133	0	-0.93102	0	-0.68217	0	0	0				0	-0.87504	0	0
019	2017-05-27t0702	1495886951.45	larva	14.2691	-33.7878	-317.7062	153.656	27.9844	2927.8824	9335.9267	51672.5077	0	-1.0186	0	-1.1005	0	-1.0787					0	-1.0678	0	-1.0436	0	-0.96204	0	0	0				0	-1.0117	0	0
019	2017-05-27t1030	1495899410.06	larva	17.7299	-30.327	-314.2454	153.656	27.9597	2927.8546	9337.4085	51672.5092	0	-1.1051	0	-1.1925	0	-1.1659					0	-1.157	0	-1.1298	0	-1.1588	0	0	0				0	-1.1246	0	0
019	2017-05-27t1438	1495914289.59	larva	21.8631	-26.1938	-310.1122	242.7933	31.8059	5401.645	17107.8402	110208.7889	690.214	0.053089	293.096	0.26385	277.8482	0.23033	628.7	-0.74862	621.7689	18860.998	489.621	0.20153	605.1086	0.21205	857012	-1.0685	142.978	56.4319	55.3462	105.4511	102.9081	3163.532	78.641	0.65353	94.0388	165007
019	2017-05-27t1902	1495930115.64	larva	26.2592	-21.7977	-305.7161	479.9059	38.2445	14523.9603	45816.0648	371341.2775	1434.87	1.3395	524.039	1.4301	505.5981	1.4011	1261.7673	0.60413	1254.3354	98417.8516	987.3384	1.6156	1179.4387	1.5132	4066540	-0.19269	247.096	60.5768	59.7189	120.9278	113.4437	9432.3672	83.9443	0.70723	101.0664	470076
019	2017-05-27t2230	1495942611.13	larva	29.7301	-18.3267	-302.2451	349.2612	30.5601	8840.1437	27903.9953	188322.4505	889.836	0.26446	475.997	1.1137	477.9142	1.2015	773.1099	-0.42558	765.3885	37109.2734	664.9639	0.57434	738.5796	0.38317	2265270	-0.98381	256.719	71.5184	70.5	130.0792	117.3642	6243.7998	94.4296	0.92028	110.8304	340356
019	2017-05-28t0237	1495957475.57	larva	33.8592	-14.1977	-298.1161	734.2652	46.6364	24647.9335	77701.3592	705439.9134	2127.14	2.5349	600.907	1.7514	582.6209	1.7436	1645.6381	1.6265	1624.1918	217224.2188	1115.8213	1.8976	1535.7192	2.2885	7877290	0.63276	359.166	67.9942	67.1527	129.5678	120.7897	17102.9473	91.8613	0.78141	107.3231	891336
019	2017-05-28t0702	1495973317.08	larva	38.2596	-9.7973	-293.7157	851.5176	57.5039	38919.2917	122657.0137	1493057.8653	1616.74	1.5009	604.312	1.7136	599.9778	1.796	1424.1523	1.2218	1412.1964	291951.2188	1158.9158	1.972	1355.5928	1.784	12367200	1.7958	237.095	54.044	52.6144	121.9141	113.4149	24992.3984	79.2052	0.3326	100.8214	1106010
019	2017-05-28t1030	1495985809.92	larva	41.7298	-6.3271	-290.2455	838.8243	56.5873	37971.8089	119592.3344	1480249.9909	1829.83	1.8612	633.934	1.8378	590.2254	1.6977	1493.9058	1.5016	1463.9542	298781.1562	1178.2481	1.9833	1403.8599	1.8589	12661600	1.6739	235.622	65.638	64.8236	121.234	115.6121	24246.8086	89.6661	0.56418	104.7475	1310990
019	2017-05-28t1437	1496000668.36	larva	45.8572	-2.1997	-286.1181	974.2255	62.2597	49206.2861	155050.9755	2077201.5973	1453.99	1.0547	516.559	1.0813	472.452	0.93115	1215.4377	0.87984	1199.5817	314798.375	956.3063	1.202	1138.563	1.1109	13340700	1.6324	317.261	66.2263	65.1472	122.502	114.3535	31728.0117	91.7288	0.53904	107.1049	1710360
019	2017-05-28t1901	1496016506.45	adult	50.2566	2.1997	-281.7187	983.138	67.7722	54659.8865	172288.6171	2564076.4313	1295.11	0.65691	446.452	0.5796	417.1617	0.51729	1077.415	0.59384	1069.575	308140.6875	807.385	0.63493	1024.5382	0.73497	12763600	1.2048	229.058	67.9057	66.5981	124.6076	118.2425	35637.7812	95.0838	0.56028	110.9522	1941360
019	2017-05-28t2230	1496029003.62	adult	53.7281	5.6712	-278.2472	1035.6408	72.983	59218.8628	186550.3426	2898006.4641	1489.22	0.99976	427.4	0.41291	390.5961	0.30576	984.0633	0.38663	968.7205	305059.625	816.5674	0.61347	931.7294	0.44196	13236200	1.149	429.189	69.1387	68.3669	126.5561	115.4978	39232.3828	93.062	0.42971	108.3606	2141160
019	2017-05-29t0237	1496043843.27	adult	57.8502	9.7933	-274.1251	997.5434	80.8364	62194.4434	196183.664	3301762.43	824.857	-0.33963	307.187	-0.32358	296.7223	-0.2772	657.717	-0.63839	649.2044	212442.5781	475.6631	-0.51163	617.5824	-0.38373	9919060	0.086977	738.019	74.0307	70.1173	217.5508	191.2514	70268.8906	118.9889	1.4513	164.383	2390450
019	2017-05-29t0701	1496059709.53	adult	62.2575	14.2006	-269.7178	981.9013	75.5232	60717.0376	191477.1789	3173352.2747	857.193	-0.22592	343.7	-0.029441	315.9249	-0.093949	733.4039	-0.32111	725.2861	232489.0312	608.0972	0.01197	693.3234	-0.11122	10895000	0.29776	274.904	65.0156	64.1068	122.2811	115.0985	38763.1172	90.7099	0.25888	106.1458	2060930
019	2017-05-29t1030	1496072206.4	adult	65.7288	17.6719	-266.2464	1285.3347	79.1847	78214.5733	246218.536	4108627.9543	762.423	-0.40369	291.995	-0.34585	279.0376	-0.31234	631.8967	-0.67731	623.2012	258445.7344	499.8615	-0.33855	592.9461	-0.36183	11922400	0.55323	572.259	57.5339	56.1091	126.7126	115.352	51825.4727	83.1716	-0.11706	102.6342	2349170
019	2017-05-29t1440	1496087206.37	adult	69.8955	21.8386	-262.0798	1163.8348	74.07	73199.8931	230660.9641	3851002.3442	723.953	-0.43545	321.222	-0.029968	309.2601	0.025535	583.6241	-0.80237	575.7021	222944.3906	483.2104	-0.32253	553.77	-0.411	12267500	0.64764	337.146	71.4169	70.2957	133.4576	124.6682	50980.7969	99.048	0.59559	117.0817	2727410
019	2017-05-29t1902	1496102952.24	adult	74.2693	26.2125	-257.7059	1168.9885	91.3459	81056.8859	255456.204	4817323.0705	774.439	-0.19358	269.005	-0.37462	245.5772	-0.44442	637.5747	-0.33995	628.5574	269056.5312	494.2545	-0.15356	601.3835	-0.1142	11352300	0.39658	259.04	64.063	62.8225	122.169	116.3073	51555.3086	91.6559	0.17975	108.1856	2703520
019	2017-05-29t2230	1496115410.05	adult	77.7298	29.673	-254.2454	1244.9834	81.796	79239.7105	249940.9817	4362767.8122	777.03	-0.070738	286.483	-0.10709	263.9093	-0.17024	657.0861	0.004676	650.1806	272033.6562	505.4898	0.03834	616.2101	0.09359	11849200	0.59703	487.088	69.6168	68.4081	140.0228	131.1425	57969.4219	100.7849	0.59252	119.5149	2879420
019	2017-05-30t0239	1496130353.68	adult	81.8809	33.824	-250.0944	1292.5008	83.3546	83083.2581	262100.7088	4475796.4742	804.735	0.21651	286.444	0.048847	274.095	0.10597	576.4025	-0.3129	566.9066	250158.6875	458.5147	-0.06007	537.6959	-0.10578	12411900	0.875	522.136	74.5527	73.4596	153.9745	142.4008	66824.9453	101.896	0.58622	123.4324	3230440
019	2017-05-30t0702	1496146120.86	adult	86.2606	38.2037	-245.7147	1270.0212	77.4475	78208.503	246190.8737	4158315.3527	807.477	0.45608	286.556	0.23522	269.0548	0.21816	602.0991	0.29949	587.2209	246258.5312	456.1091	0.12661	556.8142	0.22215	11698400	0.73337	567.918	74.1094	72.8737	139.3568	127.8983	56996.9453	101.0432	0.46459	118.2288	3025440
019	2017-05-30t1030	1496158611.86	adult	89.7304	41.6735	-242.2449	1235.2433	85.5342	80985.376	255145.4469	4585449.298	666.073	-0.088742	247.12	-0.22649	226.4791	-0.34519	562.5277	0.191	556.6964	237949.2188	429.6091	0.095405	526.4803	0.22303	10429700	0.34238	548.581	66.5589	65.3439	131.4204	121.7449	55590.8164	94.5816	0.067489	112.6731	2809120
019	2017-05-30t1436	1496173351.72	adult	93.8248	45.7679	-238.1505	1162.9209	80.2422	76973.7692	242544.8641	4301135.508	727.811	0.40799	292.67	0.67852	272.7017	0.6026	569.9756	0.68695	559.2432	228560.2344	453.3385	0.51709	532.4933	0.47973	11731700	0.95222	391.732	86.3358	84.8395	154.9635	146.7904	62140.3555	116.5779	1.1193	135.9186	3460770
019	2017-05-30t1830	1496187413.76	adult	97.7309	49.674	-234.2444	1176.7009	77.0025	76259.495	240412.0805	4088947.2669	693.158	0.37325	267.523	0.3944	246.8943	0.26326	560.0389	0.91048	554.063	222895.5	433.7911	0.54228	522.1021	0.62774	10634800	0.61011	339.591	78.3142	77.1319	140.7276	132.5227	56009.5859	106.7724	0.5328	124.5661	3113220
019	2017-05-30t2230	1496201804.77	adult	101.7284	53.6715	-230.2469	1224.973	81.1364	80216.9844	252722.0616	4418381.7692	617.891	0.036057	236.341	-0.075283	220.1593	-0.164	484.6105	0.12532	477.3812	203051.7969	379.9259	0.12073	446.808	0.11855	9882360	0.38053	397.783	72.9966	70.9889	145.1998	137.6156	60838.6992	106.5952	0.43749	128.1587	3052280
019	2017-05-31t0230	1496216202.32	adult	105.7277	57.6708	-226.2476	1224.1819	78.7819	83601.421	263534.3616	4724994.0669	501.721	-0.62292	230.94	-0.077519	220.3494	-0.065156	414.7354	-0.72359	409.1272	180824.6406	348.9036	-0.09477	394.7992	-0.24104	10061600	0.54753	389.162	68.8811	67.3557	137.6846	128.6414	60030.5	98.0801	-0.086094	117.6828	3001010
019	2017-05-31t0630	1496230599.9	adult	109.727	61.6701	-222.2483	1292.8281	77.0957	80672.2162	253921.7679	4341374.8859	745.801	1.1848	248.63	0.40208	234.909	0.35513	483.3638	0.71984	472.9594	203496.1562	386.3167	0.54301	448.4318	0.49362	10467100	0.82378	441.093	76.6645	74.9881	149.2319	141.6883	62826.6094	107.8188	0.32513	130.8983	3227500
019	2017-05-31t1030	1496245001.29	adult	113.7274	65.6705	-218.2479	1276.8961	75.5855	78086.1974	245908.3916	4065821.1841	708.826	1.0542	249.28	0.52578	239.2244	0.55389	439.8735	0.21355	432.507	179468.4062	362.9053	0.38318	413.9034	0.26416	10164400	0.76681	653.754	78.8895	76.859	158.5241	148.675	64677.8438	114.3422	0.56782	137.3639	3216720
019	2017-05-31t1430	1496259408.25	adult	117.7293	69.6725	-214.2459	1083.6668	80.3125	73866.4689	232955.0326	4211206.7616	745.602	1.4536	251.882	0.69764	236.6408	0.59266	494.4142	1.5968	479.3855	190349.4688	379.9575	0.79174	450.7894	0.88205	9689920	0.61882	278.356	85.3435	83.7028	153.4709	147.7101	59086.3086	117.3029	0.62749	138.0185	3283160
019	2017-05-31t1830	1496273803.02	adult	121.7279	73.671	-210.2474	1201.8077	77.5908	78356.7007	246923.1726	4282142.9807	466.033	-0.56353	234.052	0.37621	225.1255	0.39624	398.6331	-0.14328	393.1305	163040.9375	332.6625	0.22295	376.113	0.086326	9560540	0.62728	504.851	81.6627	78.6614	198.7312	190.8844	81281.0625	115.7847	0.46353	168.3269	3335760
019	2017-05-31t2230	1496288200.57	adult	125.7272	77.6703	-206.2481	1241.3976	76.4618	79257.8074	249663.7811	4226752.1552	539.118	0.068233	230.322	0.36784	218.3619	0.29367	425.9042	0.72702	420.8984	176324.3594	349.4308	0.62591	402.5728	0.58396	9521040	0.66708	322.042	79.7412	77.8186	163.3939	157.0668	67645.0703	115.855	0.38201	144.6741	3296340
019	2017-06-01t0230	1496302598.04	adult	129.7265	81.6696	-202.2488	1212.361	77.136	75168.6646	236677.8224	4030305.9192	503.785	-0.13382	214.36	0.036562	203.7809	-0.031256	405.159	0.47943	398.9918	159227.5	319.3442	0.2489	378.6542	0.38659	8407400	0.15501	389.115	70.214	67.713	158.9257	151.6886	62457.8047	105.0078	-0.22789	136.7672	2753860
019	2017-06-01t0630	1496317001.56	adult	133.7275	85.6706	-198.2478	1230.6453	72.7685	75405.5477	237508.0525	3862133.0427	455.738	-0.43486	226.626	0.4275	220.3109	0.476	375.2669	-0.048656	369.1604	147855.1562	307.6923	0.15767	351.6178	0.10814	8921820	0.46281	303.84	93.2319	91.8466	164.9059	157.2756	64972.9141	126.598	0.73432	148.3194	3670360
019	2017-06-01t1030	1496331400.08	adult	137.7271	89.6702	-194.2482	1189.1929	78.2515	75460.3748	237665.4798	4058328.7088	504.169	-0.018174	224.609	0.43774	215.3138	0.38867	399.7329	0.79384	393.0238	157494.7812	324.2481	0.57066	375.3002	0.59617	8835670	0.45389	412.671	81.2844	79.2438	171.6275	164.0555	67621.2422	115.9757	0.14756	147.6697	3197570
019	2017-06-01t1430	1496345815.06	adult	141.7312	93.6743	-190.244	1271.6275	80.0054	79184.7107	249319.3109	4253645.1874	513.447	0.092226	214.035	0.20787	205.1105	0.14558	380.9839	0.49315	370.2113	157727.3438	303.0973	0.27772	349.7186	0.3015	8843260	0.48937	328.791	82.5432	80.1608	162.4901	153.2814	67270.8984	119.2307	0.22497	142.3901	3410440
019	2017-06-01t1830	1496360213.92	adult	145.7309	97.674	-186.2444	1269.5075	80.5132	79413.6176	250007.1677	4284625.8229	570.044	0.515	215.747	0.30747	210.1961	0.33013	349.8161	-0.17381	343.8917	145173.6875	297.581	0.26745	330.5742	0.087008	8933650	0.56237	590.467	80.7888	78.9098	163.1024	155.1523	67687.5156	115.7076	-0.010672	140.8171	3345300
019	2017-06-01t2230	1496374600.21	adult	149.7271	101.6702	-182.2482	1250.2953	83.0982	81176.5668	255664.262	4499677.9481	467.839	-0.15321	206.92	0.10119	203.0033	0.15193	337.3456	-0.36308	331.18	143034.5312	283.2353	0.062313	317.5607	-0.049966	8757890	0.49047	450.297	76.0498	73.6243	160.9833	153.0852	68256.9219	113.4275	-0.18402	140.2866	3218810
019	2017-06-02t0230	1496389000.51	adult	153.7272	105.6703	-178.2481	1286.1978	80.1348	80902.3153	254687.1091	4393920.4686	446.139	-0.25958	213.264	0.32113	207.6602	0.31619	351.2117	0.15791	345.7411	148211.3438	291.8068	0.31682	331.8076	0.28559	8998900	0.63136	306.858	86.3091	84.4718	171.3057	165.2344	72291.0234	123.7983	0.21166	150.3562	3641900
019	2017-06-02t0630	1496403399.28	adult	157.7269	109.67	-174.2484	1332.3581	82.1702	87749.5642	276362.1953	4935205.6226	448.991	-0.21383	209.378	0.24547	204.7807	0.25574	346.9551	0.1673	340.9639	158905.4219	285.3419	0.25762	325.0628	0.24708	9574450	0.93626	483.816	83.7527	81.3383	186.3011	178.9275	85325.9062	124.8245	0.18346	164.0424	3829840
019	2017-06-02t1030	1496417800.31	adult	161.7271	113.6703	-170.2481	1416.869	79.0781	90430.04	284636.4289	4908120.1789	449.225	-0.19146	191.123	-0.2528	188.4259	-0.20978	310.8335	-0.71576	305.0864	146713.3906	258.8835	-0.23608	291.3828	-0.29583	9012030	0.66162	477.412	79.4029	76.288	167.4361	159.2721	79029.8359	121.1857	-0.048084	147.2402	3744090
019	2017-06-02t1430	1496432203.35	adult	165.728	117.6711	-166.2473	1197.8804	83.2648	81615.0412	257214.215	4644250.4835	435.338	-0.25252	206.731	0.22455	203.7646	0.26158	341.0042	0.19657	336.3729	145267.7656	279.3111	0.25638	320.1488	0.29673	8787310	0.55892	291.914	95.5395	91.692	206.9618	202.7783	88165.7188	148.3989	1.0387	191.0861	4061000
019	2017-06-02t1854	1496448040.63	adult	170.1272	122.0703	-161.8481	1283.1517	81.4779	85318.1603	268729.3421	4778696.2346	484.946	0.024385	216.766	0.53986	213.1819	0.55659	356.5169	0.70721	349.6872	158650.0156	291.0699	0.56548	333.2946	0.60307	9638700	0.98417	479.868	91.3773	88.4046	201.913	194.6247	89851.3047	134.306	0.34759	177.5857	4063180
019	2017-06-02t2230	1496460997.42	adult	173.7263	125.6694	-158.2489	1286.2393	83.3739	84286.4107	265447.9249	4736527.4462	501.8	0.11087	201.143	0.095291	198.624	0.12736	317.5428	-0.28766	310.247	139718.8438	264.8773	0.03244	297.5197	-0.031805	8835020	0.59853	521.487	91.2887	88.9795	194.024	184.3947	85370.5469	136.599	0.36872	169.9157	4009770
019	2017-06-03t0230	1496475399.13	adult	177.7268	129.6699	-154.2485	701.4077	81.355	43191.8004	138112.6153	2201601.0904	503.988	0.11673	228.794	0.93133	223.6204	0.89317	369.4776	1.1545	363.0029	83501.9297	305.4673	0.97512	349.8049	1.0195	5161830	-1.1481	427.497	106.38	102.033	222.5174	218.0097	50288.9297	154.8115	1.0225	205.9657	2400040
019	2017-06-03t0638	1496490312.44	adult	181.8694	133.8125	-150.1059	1366.4603	83.0153	90235.9411	284151.1996	5054565.8954	586.804	0.50306	215.514	0.54885	214.6614	0.62822	345.3767	0.55304	339.866	162672.4375	288.6657	0.63842	325.921	0.59781	10134600	1.2274	606.866	104.823	100.4542	231.9526	225.5318	109249.6641	164.0317	1.2915	210.7861	4929300
019	2017-06-03t1030	1496504197.7	adult	185.7264	137.6695	-146.2489	1308.7072	81.1709	86534.1302	272482.5204	4841773.3463	443.693	-0.17507	206.99	0.30078	204.7385	0.32797	334.383	0.29465	327.6534	150806.7188	277.1877	0.40695	313.0115	0.37396	9333780	0.85433	352.655	92.9476	89.6842	194.0749	187.2053	87527.7969	135.8858	0.09569	171.5915	4191290
019	2017-06-03t1430	1496518598.25	adult	189.7266	141.6697	-142.2487	1338.2356	80.494	88778.6903	279612.3345	4955093.7676	379.911	-0.4591	209.462	0.37851	207.3644	0.40875	316.1307	-0.15772	311.5529	146368.5312	271.8148	0.30143	300.2366	0.13753	9690540	1.025	365.78	101.048	97.9616	199.3698	191.8389	92308.1953	146.6942	0.43022	179.1155	4674890
019	2017-06-03t1838	1496533517.16	adult	193.8707	145.8138	-138.1046	1394.4595	84.4732	93654.7774	294895.0728	5346052.286	449.292	-0.15176	214.464	0.53465	213.5569	0.60182	330.6258	0.22798	325.1479	161676	276.8331	0.43425	310.5979	0.36104	10466300	1.3848	398.248	105.913	101.0242	223.9053	217.2887	109489.7031	166.2975	1.0864	205.9697	5168750
[truncated: 6,741 more rows]
