# Supplementary material for: Global, cell non-autonomous gene regulation drives individual lifespan among isogenic C. elegans
Source: eLife. 2021 Feb 1;10:e65026. doi: 10.7554/eLife.65026 (PMC7864635; doi:10.7554/eLife.65026)
Supplement: Source data 1. [file elife-65026-data1.zip › figure_data/Figures 1-3 - base strains/let-7/let-7_20170208.tsv]

name	timepoint	timestamp	stage	age	adult_age	ghost_age	length	max_width	projected_area	surface_area	volume	gfp_maximum	gfp_maximum_z	gfp_mean	gfp_mean_z	gfp_median	gfp_median_z	gfp_over_99_mean	gfp_over_99_mean_z	gfp_over_99_median	gfp_over_99_sum	gfp_percentile_95	gfp_percentile_95_z	gfp_percentile_99	gfp_percentile_99_z	gfp_sum	gfp_sum_z	green_yellow_excitation_autofluorescence_maximum	green_yellow_excitation_autofluorescence_mean	green_yellow_excitation_autofluorescence_median	green_yellow_excitation_autofluorescence_over_99_mean	green_yellow_excitation_autofluorescence_over_99_median	green_yellow_excitation_autofluorescence_over_99_sum	green_yellow_excitation_autofluorescence_percentile_95	green_yellow_excitation_autofluorescence_percentile_95_z	green_yellow_excitation_autofluorescence_percentile_99	green_yellow_excitation_autofluorescence_sum
003	2017-02-08t1837	1486600832.15	egg	-2.7475	-49.8243	-332.657	153.69	28.4972	2917.1693	9289.6652	52219.646	0	-0.38505	0	-0.36741	0	-0.39108					0	-0.31165	0	-0.32281	0	1.1104	0	0	0				0	-0.47145	0	0
003	2017-02-09t0007	1486620613.82	larva	2.7475	-44.3294	-327.1621	150.8442	28.4287	2849.758	9080.0199	50838.9215	0	-0.69393	0	-0.68895	0	-0.69261					0	-0.64496	0	-0.64834	0	0.1888	0	0	0				0	-0.68654	0	0
003	2017-02-09t0559	1486641748.3	larva	8.6181	-38.4587	-321.2914	135.0939	21.7329	2027.1933	6439.607	28068.0821	308.658	-0.37721	174.971	0.029465	172.9021	0.034356	282.2643	-1.2542	278.4995	3387.1714	232.159	-0.21866	268.6781	-0.25016	198243	-0.43601	224.951	62.8242	58.2848	187.0787	181.8428	2244.9448	109.0696	1.3235	159.1942	71179.8
003	2017-02-09t1149	1486662723.48	larva	14.4446	-32.6323	-315.465	143.2658	25.4874	2423.758	7709.5952	38596.4639	495.593	-0.29101	245.169	0.13578	245.0729	0.17246	419.6677	-1.116	409.9288	5875.3477	337.8312	-0.19072	390.9907	-0.22928	329016	-0.95157	509.159	73.3063	68.7956	221.2426	205.9498	3097.3965	119.5074	1.4317	156.3188	98377
003	2017-02-09t1749	1486684313.33	larva	20.4418	-26.6351	-309.4678	281.6988	40.2106	8261.2695	26723.8899	205585.0505	819.342	0.078719	277.715	0.037199	267.7565	0.035865	703.8025	-0.67507	700.4525	31671.1113	471.6012	-0.067609	652.5635	0.15229	1229450	-1.1367	481.214	75.3422	67.07	284.6331	271.5622	12808.4922	137.5421	1.7454	227.0829	333540
003	2017-02-09t2349	1486705903.24	larva	26.439	-20.6379	-303.4706	489.9303	41.6312	17118.8406	54134.2162	495964.7539	1537.86	1.2625	571.283	1.456	574.1541	1.5595	1393.0968	0.6559	1381.6959	126771.8125	1051.182	1.3966	1314.3637	1.5415	5194680	-0.30427	703.862	75.7259	70.5426	266.502	242.237	24251.6855	127.7853	1.4084	193.4002	688575
003	2017-02-10t0543	1486727164.9	larva	32.345	-14.7319	-297.5646	696.0583	47.6604	27691.3857	87303.3212	927737.72	1196.02	0.33287	466.48	0.60696	455.8355	0.64357	1052.199	-0.046445	1041.1809	154673.25	842.9802	0.53123	995.2838	0.5055	6832530	-0.24964	508.7	61.1398	58.7937	158.2133	142.3362	23257.3555	90.5708	0.24174	119.5281	895514
003	2017-02-10t1139	1486748525.31	larva	38.2784	-8.7984	-291.6311	805.1491	59.6014	36938.489	116532.5004	1432187.5714	2142.02	2.019	782.125	2.1749	741.429	2.0716	1890.3596	1.9415	1873.3795	368620.125	1517.269	2.2633	1798.219	2.244	15192000	1.7944	570.055	66.1208	62.9235	181.4196	166.2725	35376.8281	103.303	0.3927	143.1736	1284330
003	2017-02-10t1731	1486769640.36	larva	44.1437	-2.9332	-285.7658	1023.4012	62.5727	53596.703	168893.9457	2334166.0224	1726.63	0.93029	543.74	0.55377	492.7749	0.39007	1453.4724	0.99868	1437.8367	408425.75	1139.6715	0.90829	1369.8579	0.94386	15270900	1.3039	711.941	63.8012	60.5549	185.5984	165.3569	52153.1641	100.2018	0.034332	138.8209	1791860
003	2017-02-10t2323	1486790759.08	adult	50.01	2.9332	-279.8995	951.2392	59.1757	47702.6132	150496.7084	1982059.3345	1150.33	-0.30093	451.005	-0.00040426	419.297	-0.054224	1048.2926	-0.034896	1042.5834	263121.4375	857.3271	0.083745	1009.3502	0.057667	11285500	-0.10295	385.375	61.7983	59.1942	160.1039	149.4297	40186.0781	93.5568	-0.40973	128.0277	1546380
003	2017-02-11t0515	1486811887.51	adult	55.879	8.8022	-274.0305	951.6692	66.2852	47985.6538	151224.8348	2024936.2893	1142.21	-0.27746	428.125	-0.071475	395.0962	-0.13732	967.7371	-0.16177	960.3224	243869.75	793.7284	-0.028476	929.9045	-0.064284	10775500	-0.44474	596.656	60.4232	57.707	165.3038	146.6834	41656.5469	92.003	-0.67079	126.4971	1520790
003	2017-02-11t1111	1486833210.87	adult	61.8022	14.7253	-268.1074	878.1783	62.0922	45856.3336	144651.627	1995586.4357	1050.7	-0.38837	378.43	-0.2774	346.8934	-0.34923	868.0887	-0.28716	849.306	209209.375	708.2866	-0.1534	816.0109	-0.23227	9098210	-1.0775	600.972	59.2408	56.5132	161.6566	148.7502	38959.2422	90.6507	-0.94744	123.636	1424270
003	2017-02-11t1711	1486854813.62	adult	67.803	20.7261	-262.1066	966.0677	60.383	48722.5243	153510.0791	2047550.7408	860.085	-0.79612	326.937	-0.53643	310.4204	-0.49427	685.1039	-0.7919	674.1601	175386.5938	557.2078	-0.57468	639.9716	-0.66182	8356180	-1.3653	538.901	65.9049	63.2672	166.8426	152.4933	42711.7109	98.3628	-0.54964	133.2023	1684460
003	2017-02-11t2311	1486876413.1	adult	73.8028	26.7259	-256.1067	916.5559	61.906	47063.9645	148446.9444	2008011.5282	896.455	-0.5176	303.741	-0.61671	279.254	-0.69774	682.1197	-0.48165	672.0323	168483.5625	531.8841	-0.48601	636.3174	-0.45205	7490250	-1.7068	597.637	63.6215	59.9453	189.8514	168.7111	46893.2891	102.6382	-0.33459	143.976	1568910
003	2017-02-12t0511	1486898011.97	adult	79.8025	32.7256	-250.1071	970.1805	62.2316	51278.7716	161682.432	2235748.1804	825.83	-0.60842	279.752	-0.85851	257.8161	-0.98551	611.4848	-0.62757	596.4036	164489.4062	478.2253	-0.63741	566.204	-0.6341	7512460	-1.6793	423.585	61.4541	58.9932	162.336	145.8886	43668.3906	93.4353	-1.2473	127.6548	1650290
003	2017-02-12t1111	1486919611.87	adult	85.8025	38.7256	-244.1071	1017.2295	64.9807	52921.7448	166770.7689	2300244.7957	894.628	-0.067453	253.786	-1.2992	238.6093	-1.3194	524.9195	-1.113	513.8506	145927.625	406.1251	-1.2076	483.022	-1.1582	7040530	-1.7831	407.25	63.3917	60.6823	169.0563	152.8715	46997.6484	95.9435	-1.2108	130.3969	1758610
003	2017-02-12t1711	1486941213.6	adult	91.8029	44.7261	-238.1066	915.0528	60.715	47552.0122	150088.2584	2021974.2999	758.156	-0.5329	275.835	-0.02794	252.3797	-0.35956	579.275	0.27577	566.2996	144818.7344	446.1296	-0.016918	531.2593	0.049192	6877680	-1.7077	829.31	67.5291	63.6545	206.1218	180.9737	51530.4531	106.4985	-0.47665	151.857	1683770
003	2017-02-12t2311	1486962814.03	adult	97.8031	50.7262	-232.1065	932.0188	63.166	50044.8972	157777.4185	2229150.0818	1141.47	1.2708	242.475	-0.81464	226.4257	-0.96969	479.9551	-0.73139	466.5066	126228.1875	384.1285	-0.61548	443.1966	-0.7572	6354540	-1.7862	1372.69	74.2598	69.6768	222.8121	197.414	58599.5781	117.9812	0.33063	168.3031	1946130
003	2017-02-13t0511	1486984411.25	adult	103.8023	56.7254	-226.1073	978.2482	67.209	54797.519	172809.4559	2568225.2604	814.846	-0.09486	228.104	-1.0424	216.6789	-1.0501	462.1705	-0.57325	445.0518	132642.9375	352.0801	-0.8528	418.7598	-0.74194	6540430	-1.5423	905.283	80.1048	72.7234	297.8906	264.8282	85494.6094	140.1412	2.0374	215.6865	2296850
003	2017-02-13t1111	1487006011.54	adult	109.8024	62.7255	-220.1072	871.8593	86.7022	61717.6124	195613.5157	3601681.6516	631.539	-0.80636	259.84	1.074	242.1526	0.80964	492.4949	0.56484	484.2524	158583.3594	403.6665	0.93557	463.6328	0.65474	8348140	-0.5193	528.316	71.2037	67.2707	190.9179	174.1451	61475.5703	113.6691	-0.49584	153.8029	2287630
003	2017-02-13t1829	1487032287.16	adult	117.1012	70.0243	-212.8084	1337.2814	88.4742	92764.8988	292360.0893	5597424.6345	813.726	-0.0075332	227.772	-0.17348	217.1371	-0.17053	437.8594	-0.069755	427.9092	211486.1094	349.029	0.036932	403.6912	-0.10505	10997500	0.9583	796.471	67.9175	63.4342	202.5153	177.1907	97814.875	112.6873	-0.84798	155.101	3279260
003	2017-02-14t0021	1487053428.15	adult	122.9737	75.8968	-206.9359	1353.821	82.1571	87756.9199	276273.0363	4810999.8894	711.294	-0.38466	232.255	0.55892	223.0835	0.66385	417.8938	-0.12738	408.8283	191395.3438	340.5293	0.24173	390.2563	-0.0064968	10621200	0.90508	951.607	76.36	71.5709	208.907	189.7927	95679.4219	125.5493	-0.0041283	167.4049	3492020
003	2017-02-14t0613	1487074553.6	adult	128.8418	81.765	-201.0677	906.3113	64.0432	49020.6585	154534.2504	2244873.2243	1843.35	4.0839	217.506	-0.093618	207.6208	-0.14767	432.6459	0.67012	405.9822	111190.0078	318.6316	-0.11266	379.0715	0.10294	5583590	-1.4956	2287.04	83.4766	76.4125	308.9975	257.2675	79412.3672	143.7395	1.2784	217.7652	2142930
003	2017-02-14t1202	1487095502.85	adult	134.6611	87.5842	-195.2485	897.667	67.0261	47896.4507	150924.5675	2190021.9912	614.645	-0.69115	221.221	0.5555	205.9368	0.017292	442.5498	1.3517	433.4257	111080	339.9587	1.2065	408.7963	1.4567	5550870	-1.4192	524.989	70.7191	66.6312	207.6436	190.5055	52118.5547	113.2914	-1.4071	157.5412	1774480
003	2017-02-14t1754	1487116622.4	adult	140.5276	93.4507	-189.3819	1049.3555	84.5175	74245.8186	234673.0581	4387614.1853	931.26	0.59322	217.612	0.60301	209.8821	0.64552	399.8104	0.52395	392.1738	153127.3906	308.4191	0.29634	368.1734	0.56281	8318640	0.034437	1089.08	71.9055	66.7669	207.1682	190.3112	79345.4375	121.6162	-0.90073	169.6945	2748730
003	2017-02-14t2349	1487137922.08	adult	146.4442	99.3673	-183.4654	855.4867	63.199	44677.3021	140894.0682	1976141.2871	590.095	-0.70835	221.332	1.2597	210.0883	0.94379	417.2082	1.3853	405.2617	98043.9219	330.5297	1.7511	384.2335	1.509	5184470	-1.4378	599.99	76.2152	71.2846	227.6034	203.5759	53486.793	123.3081	-0.92965	170.5097	1785270
003	2017-02-15t0549	1487159540.83	adult	152.4494	105.3725	-177.4602	858.5485	63.015	44767.922	141109.1456	1999355.1024	639.558	-0.46588	213.775	0.88764	204.4799	0.64527	403.0909	1.2767	391.5383	94726.375	310.4586	1.2246	370.3308	1.405	5014510	-1.4588	618.15	72.3546	67.875	204.205	182.7939	47988.1836	116.8112	-1.6286	158.2979	1697220
003	2017-02-15t1150	1487181149.68	adult	158.4519	111.375	-171.4577	383.0619	66.7573	21205.0342	68255.0013	985153.7804	892.085	0.53298	216.659	1.4276	211.1166	1.5206	374.1871	0.64576	355.7492	41908.957	293.6398	0.73165	336.7993	0.472	2411420	-2.6766	1032.16	81.5253	76.9112	232.7901	198.5086	26072.4883	129.3376	-0.72556	173.8861	907377
003	2017-02-15t1744	1487202427.99	adult	164.3625	117.2856	-165.5471	816.1578	90.0068	45277.7293	143777.3839	2536140.9706	515.952	-0.65577	201.696	0.18179	196.3641	0.17528	379.5578	1.0899	372.4224	89196.0859	283.3049	0.45029	347.0829	1.1217	4734600	-1.5388	551.729	75.2574	71.4336	201.6859	178.0699	47396.1875	123.4732	-1.3026	159.2614	1766590
003	2017-02-15t2336	1487223544.29	adult	170.2281	123.1513	-159.6814	1391.1847	89.1859	94293.3587	296821.1807	5594932.9344	738.998	0.017958	204.3	0.62613	198.4087	0.5374	361.4924	0.66524	351.902	177854.2656	283.1994	0.72206	328.686	0.62069	10034000	1.038	762.778	75.0791	69.409	227.7266	207.9762	112041.4844	128.8978	-0.97109	185.1404	3687440
003	2017-02-16t0528	1487244623.28	adult	176.0834	129.0065	-153.8261	1288.8477	84.8323	89824.7597	283095.258	5343059.4104	712.463	-0.02855	199.118	0.29151	197.1423	0.55561	366.6735	1.0441	355.02	171603.1875	282.5113	0.98206	334.4809	1.1199	9309950	0.69772	731.237	76.3111	71.6898	236.5116	220.5984	110687.4062	133.3818	-0.7332	194.6304	3568000
003	2017-02-16t1120	1487265788.73	adult	181.9627	134.8858	-147.9468	1092.4912	87.8814	77134.1484	243398.9868	4656296.2628	807.111	0.1903	185.937	-0.89176	190.4096	-0.015168	349.0961	0.60157	335.1272	140336.625	273.6101	0.74082	317.8628	0.64998	7462210	-0.18825	926.095	74.4374	71.2512	238.8556	218.6524	96019.9688	136.3092	-0.62291	194.0535	2987400
003	2017-02-16t1802	1487289912.96	adult	188.6639	141.587	-141.2457	1308.7058	89.4453	89962.1092	283415.6438	5346263.7905	494.937	-0.42059	204.854	1.3131	200.1444	1.2131	374.9879	1.8161	366.0401	175869.3438	277.1067	1.3657	336.1334	1.8309	9596190	0.85601	492.527	78.343	72.8874	231.0248	222.2763	108350.6484	132.4826	-1.0009	191.1326	3669900
003	2017-02-16t2341	1487310209.61	adult	194.3018	147.225	-135.6077	748.3822	62.1466	38072.7156	120120.2354	1642742.4232	575.142	-0.2355	195.43	0.48724	192.0663	0.47209	314.2213	-0.34562	306.436	62844.25	257.3284	0.28635	292.7553	-0.025193	3902150	-1.9046	650.459	83.6052	78.2007	205.52	189.6109	41104	135.3037	-0.88951	174.886	1669340
003	2017-02-17t0541	1487331841.03	adult	200.3106	153.2337	-129.599	1204.8651	89.3941	89090.5259	281158.8603	5445097.2959	7297.02	11.2746	192.246	0.30143	194.4358	0.86313	370.0893	2.0956	343.7344	171721.4219	272.9628	1.7606	321.1175	1.66	8903700	0.52578	8844.82	76.8586	72.7801	259.4821	227.4384	120399.7188	137.4816	-0.82237	199.9527	3559630
003	2017-02-17t1141	1487353443.51	adult	206.3113	159.2344	-123.5983	525.5063	132.2628	35046.2709	116586.2525	2392553.4671	779.025	0.13934	190.465	0.19487	187.1375	0.14369	307.7926	-0.32169	298.5229	56326.0469	250.917	0.17596	285.4408	-0.12648	3483990	-2.1334	855.567	84.3805	78.9832	212.4297	197.1663	38874.6367	141.0281	-0.67798	178.8479	1543490
003	2017-02-20t1356	1487620724.95	adult	280.5561	233.4792	-49.3535	569.3007	61.9342	24386.1398	78215.8446	933651.0911	673.833	0.27437	191.293	0.063995	186.1331	0.010418	308.4467	-0.625	298.2858	39789.625	252.5265	-0.23113	285.6145	-0.54145	2462900	-2.1911	835.894	91.916	84.0092	230.6445	216.361	29753.1387	161.0025	-0.72521	201.8022	1183420
003	2017-02-20t1740	1487634167.06	adult	284.29	237.2132	-45.6195	563.6542	61.4264	26539.4598	84343.7154	1111173.3128	654.41	0.23487	196.473	0.56809	191.9426	0.60534	320.374	-0.1902	312.4463	44852.3594	257.6094	0.030665	293.8144	-0.2101	2741390	-2.0338	886.482	102.103	92.8012	269.9888	250.1532	37798.4297	178.7889	0.11908	233.9518	1424640
003	2017-02-20t2340	1487655766.45	adult	290.2899	243.213	-39.6197	571.8338	61.2378	24760.3902	79252.3372	951293.5057	680.397	0.38406	193.327	0.27444	188.3537	0.25805	318.3232	-0.25992	308.2028	41700.332	254.6216	-0.11704	294.2853	-0.18946	2526790	-2.1145	854.967	93.3317	84.8645	239.9608	227.9904	31434.8711	163.1912	-0.73283	206.9065	1219850
003	2017-02-21t0540	1487677371.62	adult	296.2913	249.2144	-33.6183	570.2895	60.8875	24469.1868	78274.6276	928875.0471	589.089	0.069306	193.764	0.32494	188.9027	0.32745	313.527	-0.43035	305.4741	40758.5117	254.3189	-0.12805	289.6204	-0.37496	2504790	-2.0981	765.305	92.5152	84.4108	228.2758	215.4239	29675.8516	161.4212	-0.88901	200.8029	1195940
003	2017-02-21t1217	1487701188.91	adult	302.9072	255.8303	-27.0024	543.4796	90.563	34020.5239	108693.1453	2049112.6832	444.674	-0.58945	204.055	1.3113	203.2096	1.7699	314.3997	-0.3932	309.6205	55334.3516	265.9335	0.45402	297.6756	-0.050719	3577490	-1.5216	381.936	97.4478	93.3939	224.2412	219.5101	39466.4531	158.7252	-1.0923	201.521	1708450
003	2017-02-21t1817	1487722800.58	adult	308.9104	261.8336	-20.9991	543.2895	61.8688	26015.6604	82730.4828	1098955.2311	639.719	0.49192	197.344	0.68068	192.163	0.68038	316.033	-0.32795	308.6354	43296.5195	262.2675	0.27274	296.8373	-0.083139	2701250	-1.9396	712.027	103.295	92.8511	263.1844	251.1812	36056.2578	182.576	-0.023943	233.6461	1413900
003	2017-02-22t0017	1487744394.06	adult	314.9086	267.8318	-15.0009	546.2457	61.3366	26259.1186	83397.0841	1102880.4501	623.623	0.5969	197.758	0.72585	193.028	0.77778	318.7826	-0.22042	311.3591	43991.9922	262.2522	0.27307	299.4552	0.022418	2728470	-1.8976	839.722	103.796	93.5372	271.2391	255.5635	37430.9922	184.423	-0.012649	238.6844	1432070
003	2017-02-22t0617	1487765994.05	adult	320.9086	273.8318	-9.0009	542.7124	63.9076	22192.4506	71453.1003	812024.532	620.023	1.5126	193.367	0.31934	187.6138	0.25371	321.1978	-0.12377	312.6616	37901.3438	258.8267	0.10711	299.3505	0.019417	2268200	-2.1062	763.76	93.0398	84.551	233.0203	217.7413	27496.3906	163.6806	-1.0482	202.2486	1091360
003	2017-02-22t1217	1487787593.84	adult	326.9086	279.8317	-3.001	530.9066	63.4685	25407.9889	80873.0142	1076358.5761	645.001	480.6393	199.269	0.87776	194.7045	0.96324	320.7803	-0.13176	313.2662	42984.5547	265.1962	0.41866	298.8135	-0.00055653	2663040	-1.875	730.093	105.005	93.6381	288.3559	267.7365	38639.6953	187.8529	-0.0015502	241.4893	1403280
003	2017-02-22t1817	1487809200.92	dead	332.9105	285.8337	3.001	600.9844	63.8565	28412.2295	89751.2322	1198207.8449	612.125	373.7152	197.354	0.70358	191.9921	0.70571	321.7488	-0.086715	314.571	48262.3203	264.3471	0.37873	300.6514	0.074614	2945510	-1.7006	740.68	100.586	88.31	288.8056	270.4819	43320.8438	189.9959	0.024125	249.3337	1501250
004	2017-02-08t1837	1486600848.67	egg	-2.7475	-49.8243	-380.6555	147.7227	28.1112	2789.5997	8888.6725	49441.0184	0	-0.38505	0	-0.36741	0	-0.39108					0	-0.31164	0	-0.3228	0	1.1105	0	0	0				0	-0.47145	0	0
004	2017-02-09t0007	1486620630.96	larva	2.7475	-44.3292	-375.1604	156.4461	27.5601	2979.0668	9474.8646	52554.8667	0	-0.69393	0	-0.68895	0	-0.69261					0	-0.64497	0	-0.64835	0	0.18878	0	0	0				0	-0.68654	0	0
004	2017-02-09t0559	1486641765.51	larva	8.6182	-38.4585	-369.2897	165.4027	26.9049	3196.4114	10151.2699	56292.8036	0	-0.99989	0	-0.99994	0	-0.98515					0	-0.95525	0	-0.95485	0	-0.5162	0	0	0				0	-0.93475	0	0
004	2017-02-09t1149	1486662739.48	larva	14.4444	-32.6324	-363.4636	150.7044	26.9684	2880.2408	9168.2326	49860.4936	523.681	-0.23475	223.589	0.010868	222.9805	0.044012	385.0269	-1.1782	365.8174	6160.4307	304.0696	-0.2945	337.9704	-0.36469	353494	-0.94254	464.399	79.2316	72.1931	263.6365	236.8692	4218.1836	132.1643	1.711	186.1396	125265
004	2017-02-09t1749	1486684328.9	larva	20.4414	-26.6353	-357.4666	435.8236	43.4948	14084.7792	44463.1551	399711.2189	672.364	-0.21531	263.666	-0.043461	260.6986	-0.0049151	573.5242	-0.92243	565.6164	43014.3164	455.1113	-0.11723	538.5778	-0.1339	1977230	-0.88117	334.759	65.6186	61.7244	167.9457	153.2256	12595.9277	106.1331	0.99993	136.8401	492074
004	2017-02-09t2349	1486705918.9	larva	26.4386	-20.6381	-351.4693	569.5834	38.425	18012.84	56842.9881	473323.7506	1744.5	1.6779	636.421	1.8297	654.6852	2.0254	1536.4893	0.94641	1517.6887	147502.9688	1198.0674	1.8335	1417.2556	1.7976	6110280	-0.0085789	287.275	60.5721	57.5663	167.2792	156.836	16058.8037	94.3029	0.54546	129.972	581553
004	2017-02-10t0543	1486727180.37	larva	32.3446	-14.7321	-345.5634	657.6079	44.7961	23991.2542	75637.6903	729234.0001	2256.81	2.4839	744.91	2.2094	726.0544	2.2143	1860.9249	1.7187	1852.6987	238198.3906	1298.2516	1.8763	1707.6378	2.2718	9467060	0.56373	506.282	60.7953	57.4322	181.9268	160.7827	23286.6309	97.1756	0.42886	134.5436	772647
004	2017-02-10t1139	1486748541.56	larva	38.2783	-8.7985	-339.6297	799.884	55.0008	36582.5167	115403.1569	1388318.2606	2326.05	2.3953	746.252	1.9682	705.4974	1.8622	1936.1871	2.0505	1889.999	373684.125	1501.5505	2.2173	1807.7993	2.2677	14352700	1.5457	551.922	64.3674	60.4631	203.407	174.0964	39257.5469	101.4579	0.33381	148.5155	1237980
004	2017-02-10t1731	1486769656.69	larva	44.1436	-2.9331	-333.7644	969.4778	62.5397	50658.3856	159684.798	2201308.3833	1645.78	0.76358	514.774	0.38662	452.9879	0.15764	1427.8383	0.93167	1411.1065	379804.9688	1131.1835	0.88368	1350.132	0.89556	13660600	0.84592	1000.47	64.8708	61.1414	195.7613	171.0256	52072.5117	102.4991	0.12157	144.2894	1721480
004	2017-02-10t2323	1486790775.33	adult	50.0099	2.9331	-327.8981	952.8452	72.6265	55240.0586	174278.1138	2695239.1248	1490.68	0.44161	489.242	0.23449	437.95	0.062021	1318.2369	0.74659	1309.0704	380970.4688	1024.445	0.59489	1246.1771	0.67117	14130300	0.71507	886.004	58.387	55.075	173.6129	152.4109	50174.1172	93.9937	-0.38984	129.3113	1686330
004	2017-02-11t0515	1486811903.77	adult	55.8789	8.8022	-322.0291	1043.4847	75.8869	63624.2666	200759.8048	3200212.4222	1152.88	-0.25221	406.498	-0.21795	378.2365	-0.25356	991.0192	-0.086162	979.0024	330009.375	747.527	-0.18264	917.8945	-0.098363	13499800	0.36285	666.727	62.2394	59.0048	175.3475	157.1955	58390.7109	96.4611	-0.42273	132.1242	2066970
004	2017-02-11t1111	1486833227.17	adult	61.802	14.7253	-316.1059	1208.934	73.5224	69762.8713	219703.8581	3489077.4484	1061.09	-0.36063	358.124	-0.43778	338.1146	-0.4202	824.6784	-0.45493	815.9011	301007.625	643.5863	-0.40222	775.8918	-0.36405	13066500	0.16367	587.063	63.7363	60.9572	166.2315	151.3754	60674.4844	96.624	-0.54687	129.6384	2325480
004	2017-02-11t1711	1486854830	adult	67.8028	20.7261	-310.1051	1159.1054	80.8602	74280.3537	234090.4205	3989242.5632	831.41	-0.8854	326.926	-0.53654	307.8316	-0.52038	690.5733	-0.76446	680.3033	267942.4375	551.9245	-0.59959	645.5781	-0.63918	12654700	0.083734	492.225	65.1525	62.3705	172.1005	156.3286	66775	98.8725	-0.51113	132.4133	2521920
004	2017-02-11t2311	1486876429.28	adult	73.8026	26.7259	-304.1053	1249.4626	75.658	78253.5865	246392.3251	4136402.8863	810.619	-0.84523	303.887	-0.61469	290.1583	-0.5404	647.4658	-0.73662	640.2203	264813.5	492.5923	-0.7438	601.795	-0.64629	12411100	0.12217	654.569	64.6542	62.006	169.5332	148.5276	69339.0781	96.8581	-0.80605	128.0612	2640540
004	2017-02-12t0511	1486898028.25	adult	79.8023	32.7256	-298.1056	1216.1827	83.2294	80422.4405	253333.4574	4473495.0687	718.719	-1.0936	283.077	-0.78446	271.127	-0.67256	592.8634	-0.83089	585.7701	249002.625	445.6998	-0.97498	543.8144	-0.8318	11865200	0.10552	685.4	60.3977	57.8005	158.5647	142.345	66597.1641	91.4782	-1.4132	123.0964	2531570
004	2017-02-12t1111	1486919627.93	adult	85.8023	38.7255	-292.1057	1258.5692	79.0098	81130.1886	255554.4674	4423556.6303	696.234	-1.0004	268.059	-0.84748	250.3364	-0.92931	578.0884	-0.40401	572.5977	245109.5	458.6895	-0.42622	547.5358	-0.35359	11341800	0.10336	667.919	66.7003	64.1405	169.1357	150.3744	71713.5156	98.9915	-0.94533	131.9339	2822160
004	2017-02-12t1711	1486941229.94	adult	91.8028	44.7261	-286.1052	1301.5325	80.9811	83159.6145	261863.4081	4548687.0271	729.71	-0.66266	256.358	-0.74809	241.457	-0.78437	570.0759	0.1371	558.0735	247412.9219	404.5866	-0.74197	511.5218	-0.23683	11119800	0.22689	481.459	63.4948	60.6285	172.5168	154.7944	74872.2891	96.8373	-1.3297	129.3569	2754150
004	2017-02-12t2311	1486962830.26	adult	97.8029	50.7262	-280.1051	1315.4628	83.1805	86004.0618	270781.3138	4793226.3305	618.039	-1.0299	240.074	-0.91518	228.818	-0.86321	482.4409	-0.68921	473.2723	216615.9844	371.8607	-0.85825	445.7223	-0.71607	10763500	0.27581	387.569	66.3327	63.2245	168.8066	154.4562	75794.1797	101.6325	-1.1115	135.2231	2973960
004	2017-02-13t0511	1486984427.37	adult	103.8021	56.7254	-274.1059	1192.2036	92.6328	81775.4007	257648.2416	4802185.5711	835.833	-0.0055809	258.241	0.39411	237.2856	0.0013779	542.924	0.98102	531.0966	231285.625	428.9541	0.8975	505.4442	0.86906	10996700	0.5846	610.118	71.4998	66.5298	220.662	199.5059	94002.0078	118.7511	0.17319	171.0188	3044680
004	2017-02-13t1111	1487006027.82	adult	109.8022	62.7255	-268.1058	1294.3725	79.0601	82671.4671	260315.0639	4526624.6673	926.969	0.41781	235.513	-0.24982	221.8405	-0.37382	445.1063	-0.45369	434.2791	192285.9062	360.1929	-0.21953	413.2517	-0.42558	10155800	0.35865	962.192	72.7768	68.2638	207.4171	182.5895	89604.1719	116.4436	-0.25906	158.5306	3138280
004	2017-02-13t1829	1487032303.44	adult	117.101	70.0243	-260.807	1252.5802	82.6002	88094.4688	277703.3625	5186980.3737	1315.61	2.0176	224.381	-0.38468	210.8429	-0.58956	456.7269	0.37631	440.0481	209637.6562	348.9716	0.035125	415.2776	0.18292	10293000	0.6112	1670.38	79.6376	72.4995	277.7082	237.7529	127468.0391	137.9732	1.2537	200.6661	3653210
004	2017-02-14t0021	1487053444.47	adult	122.9735	75.8968	-254.9345	1339.7559	82.2756	85836.7821	270220.6682	4664116.1552	1000.35	0.75999	213.643	-0.71678	206.7439	-0.5332	377.6568	-1.1405	364.8129	169190.25	306.1714	-0.96699	349.6775	-1.12	9558380	0.37747	1319.96	78.7061	73.2309	234.2731	206.9385	104954.3438	130.0186	0.36237	177.1258	3521310
004	2017-02-14t0613	1487074569.9	adult	128.8417	81.765	-249.0663	1249.3371	82.7741	83640.7431	263477.1916	4822410.8831	534.379	-1.0433	206.523	-0.90937	196.3643	-1.0425	368.6367	-1.0277	361.7843	160725.5938	305.1363	-0.63289	347.0095	-0.84615	8994900	0.20416	549.08	75.7349	71.379	198.023	182.9182	86338.0312	121.2325	-0.56342	161.6991	3298560
004	2017-02-14t1202	1487095518.41	adult	134.6607	87.584	-243.2473	1245.9747	82.329	82692.3019	260415.2187	4694312.553	561.944	-0.89719	208.88	-0.42542	195.7229	-0.85323	410.8551	0.47435	403.9437	177078.5469	319.2536	0.34505	383.042	0.64563	9001250	0.29785	587.904	76.1664	72.0903	193.9499	181.1685	83592.4219	121.0409	-0.76973	162.5528	3282240
004	2017-02-14t1754	1487116638.05	adult	140.5273	93.4506	-237.3807	1260.0549	86.2763	85999.6532	270867.2463	5018808.5819	1351.71	2.2466	204.2	-0.52183	195.7838	-0.62285	388.8757	0.20894	374.3198	174216.2969	296.847	-0.21632	353.9349	0.091029	9143670	0.4422	1598.69	77.7608	71.3103	243.635	218.6203	109148.4766	133.7487	0.10609	189.6173	3481970
004	2017-02-14t2349	1487137937.65	adult	146.4438	99.3671	-231.4641	1333.214	85.3869	88173.7709	277615.3104	4981303.4557	570.127	-0.78744	211.55	0.39832	202.0301	0.18385	386.0352	0.4478	377.064	177576.1719	307.2362	0.65514	357.5811	0.58175	9720730	0.78632	659.372	76.187	71.2011	209.9064	194.2	96556.9688	125.5441	-0.7431	171.4186	3500790
004	2017-02-15t0549	1487159556.31	adult	152.449	105.3723	-225.4589	700.908	88.1096	47518.9775	151299.6608	2714786.5361	572.368	-0.73396	200.812	-0.30626	195.8044	-0.20657	336.7278	-0.80645	326.0349	83508.4844	273.578	-0.62054	310.7081	-0.77604	4968280	-1.4813	528.307	82.0318	75.8526	215.4389	200.8519	53428.8516	139.616	0.27304	183.2193	2029550
004	2017-02-15t1150	1487181165.11	adult	158.4515	111.3747	-219.4565	1319.3208	84.7421	88114.5188	277480.9754	4988682.4431	524.754	-0.80215	196.773	-0.47378	190.5518	-0.56365	338.7205	-0.51654	330.4985	155811.4375	271.6114	-0.43686	313.3863	-0.42675	9032670	0.52658	432.704	80.3519	74.7831	224.2359	213.6145	103148.5312	132.9138	-0.43056	188.3086	3688470
004	2017-02-15t1744	1487202443.5	adult	164.3621	117.2854	-213.5458	1319.9706	86.516	88958.7877	280078.0823	5196936.863	720.67	-0.053286	207.125	0.71303	199.4384	0.49232	394.611	1.6025	382.9507	183099.5	297.8624	1.2581	358.4258	1.574	9600230	0.81619	821.768	80.4701	74.0002	255.7919	236.1974	118687.4609	140.004	0.014227	206.5235	3729790
004	2017-02-15t2336	1487223560.18	adult	170.2279	123.1512	-207.6801	1325.3711	88.5675	90539.3154	285066.4549	5399627.8381	841.296	0.27962	197.288	-0.074592	190.3416	-0.30697	368.748	0.9189	354.1345	174049.0312	280.8343	0.5847	331.2958	0.72889	9299360	0.68217	1147.47	80.5798	73.7493	256.2244	229.6208	120937.9219	140.6584	-0.067831	203.0801	3798210
004	2017-02-16t0528	1487244638.97	adult	176.0831	129.0064	-201.8249	1366.7906	85.0716	90678.4566	285443.8436	5254566.5172	673.057	-0.11957	198.289	0.20693	192.3168	0.043489	371.1964	1.2065	357.9638	175575.875	277.8048	0.69498	336.3485	1.2006	9371540	0.72756	767.872	82.799	75.8377	265.4862	246.0558	125574.9609	144.4824	0.090769	211.5679	3913250
004	2017-02-16t1120	1487265804.44	adult	181.9624	134.8857	-195.9456	1421.1674	88.1664	91520.4766	288012.2306	5285293.8177	610.221	-0.22825	196.773	0.23636	191.5385	0.10622	358.5487	0.95085	345.8244	171386.2812	272.7597	0.68607	319.8798	0.74112	9389820	0.746	837.715	83.6989	76.6265	263.8667	241.9731	126128.2734	146.504	0.1094	208.5156	3994030
004	2017-02-16t1802	1487289928.37	adult	188.6635	141.5868	-189.2445	1295.6821	88.3475	89461.7669	281728.7777	5295377.6585	528.802	-0.35423	192.845	0.033717	187.511	-0.16497	364.7722	1.4258	356.1856	169983.8281	265.6174	0.5746	324.6116	1.2807	8980200	0.5572	547.271	82.8348	76.3604	250.8732	238.1263	116906.9141	141.8318	-0.35355	206.7705	3857370
004	2017-02-16t2341	1487310224.72	adult	194.3014	147.2246	-183.6066	1309.8918	85.7698	86292.0873	271722.8478	4891229.1081	548.28	-0.28486	187.74	-0.34627	182.5681	-0.57406	346.521	0.92449	341.0551	155934.4375	257.4888	0.29806	312.5124	0.96491	8442280	0.30158	597.178	85.7634	78.4413	257.2793	247.0348	115775.7031	148.6899	0.0080284	220.3063	3856610
004	2017-02-17t0541	1487331856.6	adult	200.3102	153.2335	-177.5978	1363.5246	87.0744	93601.3017	294716.5605	5511808.5109	769.121	0.12116	192.246	0.30142	187.3895	0.086572	349.7142	1.269	339.3125	170660.5156	261.7507	0.89827	314.5156	1.3144	9370440	0.75381	936.243	85.7374	78.0773	263.8319	247.3106	128749.9844	150.8505	0.036144	218.6516	4179010
004	2017-02-17t1141	1487353458.99	adult	206.3109	159.2342	-171.5971	1387.6901	90.355	97616.6034	307425.0031	5884906.739	607.207	-0.14079	184.349	-0.4662	180.4139	-0.58878	334.9099	0.79519	324.4153	170469.1406	250.862	0.17179	300.2848	0.65285	9369730	0.76667	724.541	82.7607	76.7045	241.2341	226.0445	122788.1562	138.8963	-0.80886	197.9631	4206400
004	2017-02-20t1356	1487620740.38	adult	280.5557	233.479	-97.3523	1400.5826	88.2966	93999.5127	295878.2727	5536984.1078	400.644	-0.64783	175.625	-1.4466	173.1777	-1.2983	283.1639	-1.5404	275.7661	138750.3125	228.1603	-1.4764	261.7757	-1.5017	8600880	0.89611	401.853	87.4658	80.8527	228.6421	219.476	112034.6094	146.6216	-1.4501	198.8779	4283460
004	2017-02-20t1740	1487634181.87	adult	284.2895	237.2127	-93.6185	1457.7866	90.3238	96156.8631	302624.8985	5584884.2109	501.761	-0.30421	179.87	-1.0286	176.7702	-0.92398	304.6446	-0.76127	299.974	152931.5938	235.7812	-1.0801	280.5018	-0.74594	9015240	1.1277	481.14	88.7155	82.1957	238.7666	230.7832	119860.8594	149.178	-1.3615	208.5514	4446510
004	2017-02-20t2340	1487655781.37	adult	290.2893	243.2126	-87.6187	1329.2939	89.8865	92202.4591	290387.4214	5476913.167	421.175	-0.61127	177.874	-1.2056	175.0104	-1.0823	289.1427	-1.3235	281.8776	139077.6562	231.4672	-1.2867	267.0925	-1.2821	8540080	0.92523	395.743	89.5952	83.1272	236.6838	228.4946	113844.9297	150.4071	-1.3638	203.1514	4301640
004	2017-02-21t0540	1487677386.56	adult	296.2908	249.214	-81.6172	1358.0818	89.5878	93826.287	295433.8099	5670024.3238	568.269	-0.019254	182.516	-0.74789	178.5679	-0.7072	319.2284	-0.22177	310.8426	156102.6875	243.2156	-0.68475	290.6878	-0.33216	8917200	1.1541	633.238	85.5207	78.3338	239.5197	231.0541	117125.1172	147.6055	-1.5621	205.1557	4178280
004	2017-02-21t1217	1487701204.03	adult	302.9067	255.83	-75.0012	1379.1988	87.8913	95627.1155	301344.2571	5732463.7667	411.713	-0.75172	174.013	-1.5412	170.7936	-1.4635	282.6607	-1.5593	277.6747	140765.0312	228.0096	-1.432	263.4128	-1.4215	8662890	1.0672	411.31	88.5031	81.6563	228.7368	222.587	113910.9297	148.3016	-1.593	201.8797	4405950
004	2017-02-21t1817	1487722815.72	adult	308.91	261.8333	-68.998	1344.4449	93.3897	94740.2948	298370.7529	5829367.212	362.414	-1.1526	181.199	-0.84619	178.5315	-0.67487	286.3458	-1.4235	280.3801	141168.4688	235.995	-1.0248	267.4947	-1.255	8931820	1.2431	361.184	89.1055	83.2044	228.0435	222.478	112425.4297	147.7476	-1.6766	194.2739	4392280
004	2017-02-22t0017	1487744408.96	adult	314.9081	267.8314	-62.9999	1394.2983	87.4112	92050.0589	289787.9666	5262474.2612	498.989	-0.40192	177.909	-1.144	174.7075	-1.0376	289.1939	-1.3179	281.089	138813.0625	234.0833	-1.1094	267.0695	-1.2695	8527910	1.0753	562.745	93.4964	86.3408	247.0707	235.9503	118593.9531	156.8167	-1.307	211.3898	4481660
004	2017-02-22t0617	1487766008.96	adult	320.9081	273.8314	-56.9999	1413.3911	91.8046	97644.915	307424.5156	5817694.513	614.588	1.4076	182.083	-0.73958	178.6825	-0.62834	302.8651	-0.8079	295.6808	154158.3594	240.6628	-0.77933	279.2352	-0.78257	9257300	1.4891	656.138	87.6592	80.719	246.9049	239.5241	125674.5938	149.0048	-1.7285	209.2792	4456680
004	2017-02-22t1217	1487787608.68	adult	326.908	279.8313	-51	1393.2233	91.3976	96636.7593	304181.2845	5832912.7328	408.586	-542.4895	180.086	-0.91567	177.2029	-0.75929	290.0238	-1.2877	284.0724	146172.0156	235.0559	-1.0451	268.5401	-1.2079	9060500	1.4276	405.152	92.0161	85.8634	236.2569	228.2241	119073.4688	151.6825	-1.6597	203.5615	4629510
004	2017-02-22t1817	1487809216.08	adult	332.9101	285.8334	-44.9979	1309.6847	89.3895	90237.1053	284128.3925	5419654.408	370.935	-677.5423	181.525	-0.77092	179.092	-0.55956	285.6881	-1.4534	280.2417	134273.4062	235.477	-1.0177	266.8829	-1.2736	8525890	1.1905	365.621	97.4966	92.1363	238.6975	229.3899	112187.8281	160.0572	-1.334	207.9968	4579220
004	2017-02-23t0017	1487830806.52	adult	338.9074	291.8307	-39.0006	1262.8882	89.5664	87875.5247	276826.2791	5178460.9433	413.26	-463.659	180.431	-0.86278	177.3171	-0.71996	301.9829	-0.83354	291.4769	138308.1562	236.8382	-0.94582	274.3287	-0.97619	8252170	1.0871	400.353	97.5754	91.0172	255.2633	243.4599	116910.5781	162.1597	-1.2963	214.868	4462710
004	2017-02-23t0617	1487852406.89	adult	344.9075	297.8308	-33.0005	891.419	93.031	66556.0118	210813.2464	4203444.7147	357.209	-681.8803	183.307	-0.58711	180.3546	-0.41098	291.4829	-1.2375	287.2995	100853.0781	241.245	-0.72837	274.5326	-0.96825	6341870	0.12893	335.207	101.711	95.5715	246.4547	240.229	85273.3281	169.7781	-1.0137	219.9104	3518890
004	2017-02-23t1217	1487874013.29	adult	350.9093	303.8326	-26.9987	1274.6482	88.546	85413.1878	268981.4108	4927361.3232	443.271	-270.4815	181.742	-0.7231	177.76	-0.65139	310.3547	-0.50127	301.8863	138107.8438	240.9974	-0.73556	280.8753	-0.71327	8086440	1.0778	540.927	101.268	93.7443	272.6457	264.6006	121327.3125	174.8113	-0.84971	236.0483	4505810
004	2017-02-23t1817	1487895615.71	adult	356.91	309.8333	-20.998	855.9459	116.3164	58603.7508	187654.2201	3501796.9525	428.754	-304.5354	178.229	-1.0376	174.2439	-0.97987	315.2195	-0.30138	310.2845	96457.1719	233.5679	-1.0875	283.6176	-0.60182	5445610	-0.27183	405.83	98.7047	91.9289	274.476	268.6478	83989.6562	163.3507	-1.4084	234.6045	3015820
004	2017-02-24t0017	1487917205.88	adult	362.9072	315.8305	-15.0007	818.4408	121.6719	56138.4531	179858.5813	3411791.821	423.656	-296.7101	176.416	-1.1947	172.4447	-1.141	315.5785	-0.27664	309.8766	92464.5	232.7212	-1.1236	286.9828	-0.46369	5159800	-0.38905	404.103	98.9591	91.0555	279.2854	270.2582	81830.6172	170.9602	-1.1309	245.9315	2894360
004	2017-02-24t0617	1487938806.7	adult	368.9075	321.8307	-9.0005	836.5035	121.3604	57930.6467	185593.4085	3521191.0015	443.48	-175.3886	178.16	-1.0255	174.2671	-0.95286	313.7066	-0.34181	306.5933	94739.3906	234.6972	-1.0244	283.4633	-0.60578	5378480	-0.23996	388.649	100.818	93.4451	283.5263	274.7444	85624.9531	170.1065	-1.2208	241.329	3043610
004	2017-02-24t1217	1487960410.9	adult	374.9086	327.8319	-2.9993	847.915	110.2629	57773.0606	184138.3642	3424578.9993	357.503	-537.9435	176.411	-1.176	174.3319	-0.93466	272.9911	-2.03	269.5112	82443.2969	227.8858	-1.3473	256.904	-1.7015	5317020	-0.23882	325.833	100.349	94.9206	230.8029	224.9047	69702.4844	164.353	-1.517	209.442	3024510
004	2017-02-24t1817	1487982006.15	dead	380.9073	333.8306	2.9993	842.1261	125.3733	58734.7925	188626.9638	3628313.2939	398.132	-320.655	176.15	-1.1902	173.6255	-0.99048	286.1043	-1.493	280.474	87834.0156	228.008	-1.3376	264.263	-1.4023	5391430	-0.16515	393.194	100.219	93.6856	246.6235	238.1379	75713.4219	168.4228	-1.3927	220.272	3067390
005	2017-02-08t1837	1486600865.61	larva	0	-49.8241	-290.0363	463.7861	73.607	17559.2926	56430.8221	631680.3336	283.549	0.042824	69.7815	-0.10456	67.9446	-0.12973	151.706	-1.3025	140.9213	14260.3	98.976	-0.14734	126.6864	-0.13778	649596	0.92899	320.163	62.965	59.2885	183.523	168.1607	17251.2	99.4974	1.319	147.9448	586141
005	2017-02-09t0007	1486620648.23	larva	5.4952	-44.3289	-284.5412	455.6006	73.0359	19484.18	62488.8907	786948.5541	1664.35	2.5398	98.5858	-0.25093	96.1668	-0.2595	211.666	-1.3138	182.2367	21801.6	130.8062	-0.37095	166.3439	-0.35176	1012870	0.27174	2332.46	66.1219	61.8222	224.185	189.8534	23091	106.1466	1.3295	155.4869	679337
005	2017-02-09t0559	1486641782.56	larva	11.3658	-38.4583	-278.6705	486.1597	79.0643	21821.6036	69636.3713	944382.4044	1393.2	1.6629	121.797	-0.42594	119.5207	-0.41428	228.119	-1.4	205.3254	26233.7	155.677	-0.60211	188.9104	-0.59824	1399450	-0.25249	1965.53	67.1417	62.7639	217.786	186.8652	25045.4	106.1182	1.2034	157.4304	771458
005	2017-02-09t1149	1486662755.09	larva	17.1915	-32.6326	-272.8448	635.4514	79.5338	28335.4486	90185.6029	1216793.8531	1475.03	1.5384	127.213	-0.67779	125.3765	-0.64653	229.456	-1.5111	207.056	34418.5	161.0577	-0.86013	190.4911	-0.86636	1898910	-0.62971	2086.67	66.1672	62.2271	207.968	175.1941	31195.2	103.1468	1.0071	151.7747	987678
005	2017-02-09t1749	1486684344.52	larva	23.1886	-26.6355	-266.8478	641.1669	79.6834	30005.7481	95465.8418	1329402.7852	1159.36	0.63896	129.042	-0.93916	127.4969	-0.89047	222.791	-1.645	205.5286	35201	161.8885	-1.1153	188.1009	-1.1292	2034860	-1.0812	1503.03	65.6881	62.1728	190.944	164.5851	30169.1	99.8404	0.77855	140.3536	1035840
005	2017-02-09t2349	1486705934.52	larva	29.1858	-20.6383	-260.8505	641.9033	74.8165	22767.6974	73445.3253	780416.6732	1070.26	0.20823	130.701	-1.1902	129.0534	-1.1277	223.038	-1.7778	208.1992	26987.6	163.6369	-1.352	187.4097	-1.3732	1580830	-1.6621	1445.03	66.0454	62.8734	189.604	165.6078	22942.1	100.4149	0.62174	141.0839	798820
005	2017-02-10t0543	1486727195.84	larva	35.0917	-14.7323	-254.9446	1038.7001	57.452	45296.7915	143117.5018	1620305.7287	2172.35	2.2078	660.068	1.6077	653.3498	1.686	1890.86	1.8526	1875.6742	451915	1525.6365	2.4299	1805.5551	2.4001	15759100	2.2501	552.306	61.843	58.3458	185.281	166.3307	44282.2	98.1881	0.35796	141.3937	1476500
005	2017-02-10t1139	1486748557.99	larva	41.0257	-8.7984	-249.0107	850.5309	74.5816	42968.8428	135829.8357	1824271.6799	1746.61	1.0944	595.712	0.97965	563.4632	0.92064	1469.56	0.98387	1457.0942	332120	1118.3078	0.97351	1364.5464	1.0557	13423800	1.039	479.596	59.8919	57.487	158.409	143.6628	35800.5	90.3725	-0.16193	123.5799	1349600
005	2017-02-10t1731	1486769673.01	larva	46.8909	-2.9331	-243.1454	1095.6996	67.6184	58809.152	185191.6317	2664345.5932	1536.63	0.52795	481.213	0.17723	448.8809	0.12032	1215.57	0.40463	1199.981	374395	940.1391	0.32062	1135.5198	0.36398	14808400	1.0382	690.343	57.8499	55.0617	169.904	151.8092	52330.4	90.2527	-0.44604	126.8472	1780220
005	2017-02-10t2323	1486790791.57	adult	52.7572	2.9331	-237.2791	1072.9494	70.4688	60890.7773	191852.0784	2898040.8583	1129.81	-0.33817	437.618	-0.060442	407.1385	-0.10713	1004.08	-0.098053	993.5322	320303	803.9915	-0.052684	947.1878	-0.075478	13930700	0.56673	798.605	57.9059	54.736	176.434	156.9359	56282.4	91.7773	-0.58176	132.3138	1843320
005	2017-02-11t0515	1486811920.09	adult	58.6262	8.8022	-231.4101	1186.4403	74.0513	67664.448	213049.233	3328581.6669	1074.14	-0.39644	385.836	-0.30588	352.8943	-0.38032	877.849	-0.3921	869.6729	310759	704.4852	-0.26619	834.2444	-0.27363	13643600	0.36345	580.25	57.0359	53.866	172.902	153.7748	61207.3	89.8535	-0.88793	130.7706	2016850
005	2017-02-11t1111	1486833243.46	adult	64.5494	14.7253	-225.4869	679.7283	111.734	45077.8657	145167.8038	2565122.5252	929.142	-0.66057	328.579	-0.61393	310.0319	-0.58998	758.827	-0.59435	746.3527	179083	544.3669	-0.72722	695.6306	-0.55338	7728510	-1.556	562.317	62.069	59.055	174.069	151.9505	41080.3	94.9858	-0.72661	130.6117	1459920
005	2017-02-11t1711	1486854846.38	adult	70.5502	20.7261	-219.4861	1148.3925	78.4372	73104.3381	230328.2145	3888654.8599	1065.35	-0.040934	351.546	-0.1672	329.0708	-0.18305	769.561	-0.15962	755.5242	293972	592.7306	-0.28522	716.319	-0.22005	13401600	0.39343	1160.67	71.3794	63.5415	293.087	253.7122	111959	130.6765	1.9338	210.618	2721120
005	2017-02-11t2311	1486876445.5	adult	76.55	26.7259	-213.4864	1246.057	80.9646	79562.7139	250566.5582	4327235.6271	813.406	-0.76644	312.386	-0.36571	291.3783	-0.40608	675.521	-0.29325	664.6436	280341	523.8295	-0.40288	627.801	-0.35069	12962800	0.42365	390.667	60.8517	57.9765	167.836	153.0016	69652.1	94.2109	-1.0939	129.7746	2525100
005	2017-02-12t0511	1486898044.52	adult	82.5497	32.7256	-207.4866	1241.1901	78.7327	79931.29	251797.7493	4280732.0797	801.856	-0.62119	274.743	-0.86799	258.2196	-0.88588	594.183	-0.54086	576.7091	247774	456.768	-0.72356	547.7226	-0.63994	11448500	0.029911	506.608	62.7278	60.073	161.702	145.6928	67429.8	94.5773	-1.2304	126.0859	2613870
005	2017-02-12t1111	1486919644.28	adult	88.5496	38.7256	-201.4867	1275.7914	91.1255	89673.3818	282687.683	5320921.9196	935.371	0.20136	268.585	-0.5984	253.4117	-0.60546	574.333	-0.14452	559.5569	268213	435.913	-0.51713	529.5828	-0.31209	12531400	0.73797	1120.21	61.045	57.3533	198.106	172.221	92515.3	98.5152	-1.0743	143.0344	2848180
005	2017-02-12t1711	1486941246.29	adult	94.5502	44.7261	-195.4862	1229.4069	85.8993	85216.6416	268511.9165	5002335.0459	1296.79	1.9426	242.268	-1.0676	226.2668	-1.1961	517.486	-0.39086	503.5471	229764	398.7116	-0.60936	474.3654	-0.53563	10750600	0.1563	1555.09	70.0818	65.0758	234.896	198.7092	104294	114.6068	0.14717	165.7441	3109880
005	2017-02-12t2311	1486962846.45	adult	100.5502	50.7262	-189.4861	1238.9644	87.3404	86418.6267	272348.4337	5047373.7626	718.037	-0.54778	235.966	-0.89527	219.7386	-1.0973	489.581	-0.32643	479.0106	220312	382.5992	-0.42437	452.6526	-0.37997	10614900	0.2983	831.872	67.088	62.542	203.663	181.2258	91648.4	109.7662	-0.49208	155.2496	3017950
005	2017-02-13t0511	1486984443.52	adult	106.5494	56.7253	-183.4869	714.4691	125.4961	57877.7964	186367.7402	4082351.664	1044.32	0.89287	237.255	-0.4031	224.7443	-0.44303	462.117	-0.35048	446.1901	139097	364.642	-0.35933	424.1225	-0.441	7141150	-1.1853	1150.99	80.2256	72.8124	278.045	243.4387	83691.6	141.4594	2.0279	211.5974	2414710
005	2017-02-13t1111	1487006044.09	adult	112.5496	62.7255	-177.4868	1330.2217	85.2681	91902.4984	290927.1144	5356671.3847	1294.27	1.9363	214.198	-1.2649	200.995	-1.4595	443.392	-0.28282	426.9327	212385	336.3473	-0.67406	401.0646	-0.49673	10247700	0.47824	1486.64	77.0016	71.0621	245.324	216.983	117510	129.8384	0.766	187.1436	3683910
005	2017-02-13t1829	1487032319.77	adult	119.8484	70.0243	-170.188	1251.4848	86.7956	85183.9846	268254.1153	5001190.8485	652.663	-0.63763	221.253	-0.39996	207.9605	-0.62261	419.34	-0.30798	407.4262	186187	333.7318	-0.23849	386.0286	-0.34967	9815870	0.4392	732.831	71.3934	66.223	215.184	193.0538	95541.8	119.4595	-0.38889	166.4589	3167370
005	2017-02-14t0021	1487053460.78	adult	125.7209	75.8968	-164.3155	1256.2907	92.4388	85833.8262	270377.2496	5046786.9813	951.692	0.57684	206.959	-1.0339	193.7681	-1.3712	429.933	0.37941	421.8958	192180	321.7926	-0.21807	393.5373	0.29548	9250840	0.27789	927.984	72.44	67.722	198.597	180.7265	88772.9	118.1042	-0.71236	160.2661	3237990
005	2017-02-14t0613	1487074586.13	adult	131.589	81.765	-158.4473	1329.2108	87.5888	88823.1137	279615.3141	5271287.0574	764.795	-0.12548	210.526	-0.45504	199.4298	-0.66761	419.032	0.49952	404.4412	194012	316.9925	0.031897	380.5035	0.35212	9742310	0.62366	970.665	73.782	67.8721	241.197	209.0545	111674	126.165	-0.25296	178.9757	3414340
005	2017-02-14t1202	1487095534.02	adult	137.4079	87.5838	-152.6285	1240.8617	93.1992	86495.3438	272549.4568	5235469.5208	1381.07	2.3349	195.144	-1.4112	189.4908	-1.2965	355.966	-0.89601	341.6041	160541	279.1928	-1.177	323.105	-1.1017	8786170	0.2256	2129.11	79.6392	73.7683	236.915	210.737	106849	133.2213	0.15365	185.6393	3585680
005	2017-02-14t1754	1487116653.55	adult	143.2744	93.4503	-146.7619	1304.9022	89.3808	87597.7114	275860.112	5150512.7388	1009.54	0.92435	200.773	-0.68929	193.872	-0.69719	360.258	-0.49481	350.5938	164638	288.6715	-0.41329	334.6339	-0.39524	9162880	0.48124	1018	72.9085	68.0348	198.954	183.6815	90921.9	121.3262	-1.0051	163.4876	3327400
005	2017-02-14t2349	1487137953.2	adult	149.191	99.3669	-140.8453	1316.7099	90.8204	89091.2275	280555.7932	5254013.5928	1163.22	1.5917	200.253	-0.48837	195.6304	-0.33054	345.004	-0.68088	334.3074	160427	279.0887	-0.5239	318.7117	-0.64094	9294560	0.59841	1442.74	76.167	70.9523	214.345	197.6216	99670.5	126.915	-0.70121	175.5759	3535210
005	2017-02-15t0549	1487159571.79	adult	155.1962	105.3721	-134.8402	1246.366	86.0111	83446.6063	262865.0221	4813104.0284	490.453	-1.012	196.202	-0.63779	190.8615	-0.61843	350.126	-0.27323	343.0596	152305	277.9136	-0.26652	325.4089	-0.11311	8529290	0.26616	410.197	78.1033	72.6237	206.454	196.6786	89807.3	130.0469	-0.59129	176.6944	3395310
005	2017-02-15t1150	1487181180.53	adult	161.1986	111.3745	-128.8378	1280.9255	91.4105	89216.0901	280945.6436	5397998.2023	1362.55	2.0261	202.341	0.14588	197.4899	0.21066	362.113	0.36501	348.1519	168382	283.7753	0.33298	329.6569	0.3048	9390850	0.70756	1563.13	78.0169	71.955	231.081	211.4394	107453	134.9833	-0.31924	186.9546	3620840
005	2017-02-15t1744	1487202459.07	adult	167.1093	117.2852	-122.927	1276.39	88.7604	84852.8114	267213.0998	4948986.7179	626.071	-0.29999	211.016	1.1886	205.9737	1.2425	372.819	0.95519	359.1782	165159	292.7918	1.1153	338.9048	0.91009	9332830	0.6924	649.537	83.0412	74.3855	273.555	251.6572	121185	153.8047	1.0316	221.9389	3672750
005	2017-02-15t2336	1487223575.7	adult	172.975	123.1509	-117.0613	1307.0069	85.4755	89318.0728	281290.7665	5185946.8223	999.358	0.65797	188.712	-0.85637	185.2352	-0.77917	332.356	-0.27682	320.9225	154878	253.6207	-0.89657	300.4031	-0.46018	8778490	0.43486	1322.18	82.224	74.6085	262.673	244.9769	122406	145.4117	0.23153	217.0989	3824890
005	2017-02-16t0528	1487244654.39	adult	178.8302	129.0061	-111.2061	1278.4361	88.1568	85989.0888	270784.1261	4988817.2605	1127.58	0.90085	204.646	0.94849	200.8899	1.0272	352.183	0.61227	340.5399	157778	279.445	0.94115	322.1357	0.70382	9164240	0.63169	1249.02	80.3275	73.8781	238.985	221.7586	107065	139.4426	-0.33781	200.2168	3597140
005	2017-02-16t1120	1487265819.93	adult	184.7095	134.8855	-105.3268	1329.6035	85.7878	87412.9989	275243.7443	5035540.6925	1169.14	0.93402	201.54	0.82509	198.2289	0.89856	354.005	0.87648	340.7928	161426	271.5812	0.75839	319.8825	0.86616	9180940	0.64892	1410.25	82.1962	75.9929	249.42	235.7296	113736	137.9847	-0.55183	208.7763	3744360
005	2017-02-16t1802	1487289943.28	adult	191.4105	141.5864	-98.6259	1300.9942	90.1554	91074.6311	286878.2687	5454089.3321	801.665	0.1811	199.293	0.81353	195.7836	0.80972	352.973	1.0729	341.2448	167662	266.6465	0.80342	316.7869	1.0415	9447270	0.78754	1001.61	78.7943	72.2133	253.398	234.0373	120364	137.6713	-0.6867	207.8226	3735170
005	2017-02-16t2341	1487310240.46	adult	197.0486	147.2245	-92.9878	988.5073	116.7978	67158.184	214510.7353	4049097.318	930.734	0.40811	197.154	0.75226	193.5833	0.70089	359.205	1.5291	340.4355	126081	264.3139	0.93884	313.5492	1.1344	6904740	-0.44781	1192.68	81.3275	74.5021	275.909	252.8758	96844.2	139.5365	-0.64575	216.3066	2848250
005	2017-02-17t0541	1487331872.13	adult	203.0574	153.2333	-86.979	1378.7451	95.8255	93211.1508	293497.9314	5605344.6128	701.322	0.0080219	187.631	-0.1463	183.8509	-0.25282	330.588	0.56421	321.7148	160666	251.1284	0.16413	298.1328	0.52476	9112460	0.62812	629.37	80.3764	73.5845	247.881	236.7538	120470	137.4971	-0.85235	206.4554	3903560
005	2017-02-17t1141	1487353474.47	adult	209.058	159.2339	-80.9783	1316.0374	87.0427	90829.9671	286040.9511	5385441.1236	615.888	-0.12261	196.417	0.81672	191.6823	0.63707	369.025	2.1869	356.1359	174549	267.5002	1.3164	327.7738	1.9812	9288570	0.74787	828.295	83.6178	75.3096	281.634	267.9081	133213	153.6823	0.043138	234.0353	3954280
005	2017-02-20t1356	1487620755.76	adult	283.3028	233.4787	-6.7335	1276.7637	89.8577	87336.3084	274987.1758	5151144.1776	823.962	0.81908	197.988	0.71264	191.9561	0.60454	348.482	0.82877	339.9169	158559	274.039	0.86714	321.1677	0.89086	9005660	1.1167	1072.62	94.8376	87.3655	263.85	252.88	120052	165.4539	-0.5354	227.4208	4313780
005	2017-02-20t1740	1487634196.72	adult	287.0364	237.2123	-2.9999	1263.0196	90.6123	87868.0666	276783.9017	5247951.1488	893.843	1.1331	200.14	0.92358	193.7022	0.78845	356.468	1.1249	348.5394	163263	277.9204	1.0623	326.7362	1.1149	9151010	1.2134	1107.12	96.2004	88.458	264.899	253.1686	121324	169.4107	-0.38493	227.6006	4398570
005	2017-02-20t2340	1487655796.17	dead	293.0363	243.2122	2.9999	1230.8585	88.7658	82237.1264	259007.8768	4715279.3476	813.858	0.9508	201.887	1.0968	195.1933	0.95066	365.307	1.4578	359.821	156717	281.9897	1.2627	338.0439	1.568	8649630	0.99783	911.798	98.7943	90.9789	265.058	257.6411	113710	173.7708	-0.24602	230.0488	4232740
007	2017-02-08t1837	1486600899.3	egg	-2.7477	-55.6869	-320.6499	168.078	27.048	3297.2502	10468.9529	58318.9002	0	-0.38504	0	-0.3674	0	-0.39107					0	-0.31163	0	-0.32279	0	1.1105	0	0	0				0	-0.47144	0	0
007	2017-02-09t0007	1486620682.55	larva	2.7477	-50.1915	-315.1546	150.8288	28.5839	2885.9822	9197.6032	51950.9407	0	-0.69394	0	-0.68896	0	-0.69262					0	-0.64497	0	-0.64836	0	0.18877	0	0	0				0	-0.68655	0	0
007	2017-02-09t0559	1486641816.6	larva	8.6182	-44.321	-309.284	150.5208	28.3298	2846.0722	9067.3846	50690.907	0	-0.99989	0	-0.99994	0	-0.98515					0	-0.95525	0	-0.95485	0	-0.5162	0	0	0				0	-0.93475	0	0
007	2017-02-09t1149	1486662786.47	larva	14.4432	-38.496	-303.459	195.73	23.4207	3594.3085	11376.4807	57721.7182	486.501	-0.30915	252.769	0.17985	254.0126	0.22451	403.4023	-1.1452	396.5178	8068.0454	328.5405	-0.21921	366.5461	-0.29165	499472	-0.88875	466.341	69.0317	62.8983	230.1941	206.3661	4603.8823	116.539	1.3662	170.5115	136407
007	2017-02-09t1749	1486684360.07	larva	20.4359	-32.5033	-297.4664	468.9878	37.3792	13890.8987	43808.7997	354396.5853	957.601	0.35559	318.675	0.27268	299.1696	0.21769	830.3939	-0.43466	824.27	62279.543	610.552	0.35089	771.98	0.4524	2366480	-0.74768	597.718	63.8463	59.1348	216.1606	189.1057	16212.0479	105.5288	0.98572	160.4153	474123
007	2017-02-09t2349	1486705950.17	larva	26.4331	-26.5061	-291.4691	532.668	42.9941	18450.2841	58281.8176	542347.5269	1190.13	0.56366	558.798	1.3846	583.0116	1.611	1074.0031	0.0094202	1063.0381	105252.3047	885.5062	0.90423	1027.1849	0.82694	5470070	-0.21486	1007.2	72.9529	66.4763	275.5133	233.8973	27000.3047	125.3945	1.3469	194.1449	714136
007	2017-02-10t0543	1486727211.45	larva	32.339	-20.6002	-285.5632	771.1281	47.1866	30918.1064	97537.0787	1019944.6091	1180.57	0.30179	483.824	0.70703	477.2402	0.76822	1035.1517	-0.083641	1029.3073	169764.8906	851.223	0.55582	979.2041	0.46587	7895520	0.078996	370.838	57.8779	55.7238	147.852	127.9876	24247.7324	86.3415	0.12217	113.7125	944510
007	2017-02-10t1139	1486748574.24	larva	38.2731	-14.6661	-279.6291	965.371	49.4624	37848.9635	119127.1369	1313423.7431	2558.44	2.8706	871.726	2.6916	872.7123	2.8369	2152.2908	2.5642	2113.5925	432610.4375	1734.3215	2.8998	1997.9086	2.7367	17451100	2.4642	746.004	62.5733	59.4073	184.7176	162.5305	37128.2422	96.0724	0.16214	138.3159	1252650
007	2017-02-10t1731	1486769689.29	larva	44.1384	-8.8008	-273.7638	897.9234	59.7591	47076.2308	148497.9638	2029119.0051	1716.28	0.90913	636.613	1.0899	591.8564	0.96906	1454.8356	1.0021	1448.1107	359344.375	1178.5479	1.0213	1384.4183	0.9797	15715400	1.4308	506.92	62.2363	59.6616	158.5191	146.9544	39154.2305	94.5699	-0.17924	126.229	1536370
007	2017-02-10t2323	1486790807.75	larva	50.0047	-2.9345	-267.8976	1115.5863	69.307	62281.6219	196244.6319	2876903.6221	1370.91	0.18039	521.968	0.43559	505.5535	0.48336	1196.9835	0.39548	1184.3073	390216.625	947.4564	0.35948	1128.8072	0.36719	17014100	1.5447	678.552	59.749	55.9477	190.4221	167.2524	62077.6172	96.4532	-0.27775	139.4269	1947580
007	2017-02-11t0515	1486811936.3	adult	55.8737	2.9345	-262.0285	1238.5528	74.5662	74889.4248	235924.4602	3777244.0424	1156.04	-0.24474	403.868	-0.23579	381.2549	-0.23279	960.7271	-0.18464	954.0118	376605	743.4967	-0.19612	915.9059	-0.10405	15798500	1.0445	487.104	62.8977	59.8058	177.0565	159.1801	69406.1484	96.7352	-0.4073	133.6672	2460430
007	2017-02-11t1111	1486833259.74	adult	61.7969	8.8577	-256.1053	1208.6214	73.9056	73691.2201	232174.7143	3730920.6291	981.097	-0.57431	394.511	-0.15055	372.033	-0.14618	844.5785	-0.37829	835.0197	325162.7188	680.2912	-0.26121	797.3801	-0.29362	15168200	0.82112	563.618	58.2386	55.5649	163.9249	146.6317	63111.0781	90.0982	-0.98423	124.0824	2239160
007	2017-02-11t1711	1486854862.62	adult	67.7977	14.8585	-250.1045	928.1804	82.9619	57382.7065	182363.7906	2921741.2664	933.331	-0.56819	368.858	-0.12623	340.5573	-0.19059	809.6407	-0.16722	798.1567	242892.2188	663.733	-0.072893	767.9051	-0.14548	11049900	-0.45721	469.74	57.9241	55.3423	155.4627	137.5848	46638.8203	88.7137	-1.2785	118.6545	1735230
007	2017-02-11t2311	1486876461.91	adult	73.7975	20.8583	-244.1047	1301.7667	78.3588	82987.2047	261327.4227	4420844.6397	988.829	-0.16533	316.004	-0.44698	297.8686	-0.42936	661.3482	-0.63482	649.4124	286363.7812	519.2653	-0.569	616.1229	-0.56588	13675700	0.592	524.668	61.3209	58.6275	163.3618	146.6601	70735.6484	92.7074	-1.1445	126.0542	2653780
007	2017-02-12t0511	1486898060.76	adult	79.7972	26.858	-238.1051	1313.0903	83.9367	87261.8597	274901.6354	4853279.7799	971.659	0.051833	280.574	-0.84027	268.3655	-0.73759	592.9446	-0.83041	583.0829	269789.7812	448.8987	-0.94181	552.5016	-0.75528	12761600	0.47286	1043.7	67.349	63.2324	205.7009	181.1493	93593.9062	107.197	-0.080148	153.2645	3063300
007	2017-02-12t1111	1486919660.72	adult	85.7972	32.858	-232.1051	1283.2915	78.1848	81267.4658	255869.8103	4438063.4005	777.43	-0.61883	271.171	-0.74948	251.6345	-0.88655	591.0715	-0.23134	578.7643	250614.3125	470.1358	-0.2567	551.5814	-0.30376	11494100	0.16995	576.976	66.7755	62.5595	212.786	188.51	90221.2578	107.4806	-0.20576	156.6009	2830410
007	2017-02-12t1711	1486941262.45	adult	91.7976	38.8585	-226.1046	1246.9853	82.3965	85520.9575	269561.4885	4942406.7656	1118.37	1.1101	247.854	-1.063	234.8943	-1.04	504.6736	-0.84904	493.6937	225084.4375	392.8289	-0.94771	468.3557	-0.86288	11034700	0.18787	1318.08	64.4358	61.2447	178.2425	156.6397	79496.1406	99.9408	-1.0555	134.4177	2868750
007	2017-02-12t2311	1486962862.82	adult	97.7977	44.8586	-220.1045	1267.9933	81.8313	84224.4125	265304.8444	4666924.2103	614.236	-1.0468	231.087	-1.2919	213.3625	-1.5515	480.2023	-0.72755	472.019	210808.8125	375.1973	-0.79271	443.8812	-0.74656	10139900	-0.016037	461.51	68.1279	64.8159	173.6214	157.7515	76219.8125	105.7084	-0.75181	140.0488	2989390
007	2017-02-13t0511	1486984459.68	adult	103.7969	50.8577	-214.1054	1296.7535	84.9517	86636.3492	272804.4017	4954772.8482	623.234	-0.9101	229.002	-0.99999	213.7601	-1.1994	470.542	-0.41264	461.3304	212684.9688	364.7033	-0.56586	434.1763	-0.45592	10333700	0.26796	487.947	70.2082	66.3241	187.3092	171.6021	84663.7578	111.5319	-0.45581	148.3148	3168150
007	2017-02-13t1111	1487006060.39	adult	109.7971	56.8579	-208.1052	1289.8005	84.4318	87559.1748	275777.8826	5004311.96	1216.22	1.6164	226.099	-0.76249	212.3354	-0.92799	474.2929	0.1732	460.9852	216277.5625	362.2695	-0.16484	436.518	0.072791	10310100	0.43342	1680.51	78.1774	72.2392	254.4592	217.6802	116033.3828	130.0164	0.8995	184.1551	3564890
007	2017-02-13t1829	1487032336.11	adult	117.0959	64.1567	-200.8064	1310.2629	85.4671	88600.6961	279114.7763	5118951.9664	1522.45	2.8523	211.296	-1.1999	198.3232	-1.4232	448.8356	0.1894	436.3052	207362.0469	331.7999	-0.50322	409.2135	0.031857	9754060	0.34558	1780.78	76.4385	70.7308	235.8717	204.3212	108972.7188	127.3007	0.36684	177.4135	3528630
007	2017-02-14t0021	1487053477.26	adult	122.9684	70.0292	-194.9338	1311.8227	83.4204	88791.8271	279607.8481	5073111.896	561.752	-0.97687	201.185	-1.5709	189.6915	-1.7826	399.6925	-0.58598	390.7154	185057.625	307.8029	-0.90988	365.6509	-0.68199	9303190	0.2507	592.026	72.7995	68.225	197.9779	183.9282	91663.7656	119.2274	-0.52238	162.9946	3366390
007	2017-02-14t0613	1487074602.27	adult	128.8365	75.8973	-189.0658	1339.8157	86.6755	91624.9562	288551.0047	5373202.6475	557.848	-0.95141	204.009	-1.0964	191.0647	-1.4641	415.3458	0.21092	407.4807	198535.2969	318.9359	-0.10139	384.2883	0.2569	9735320	0.57298	553.756	70.9246	66.3535	195.4534	180.3594	93426.75	116.3256	-0.96477	159.7001	3384520
007	2017-02-14t1202	1487095549.6	adult	134.6552	81.716	-183.247	1315.1336	87.3384	89091.4276	280617.0503	5205700.1191	912.421	0.47299	203.196	-0.87752	192.1456	-1.1584	392.546	-0.032772	385.4817	182533.9062	309.1289	-0.076612	363.2141	0.020782	9429290	0.51076	1079.16	74.8799	70.073	202.4838	189.2765	94154.9688	122.4556	-0.65319	168.9236	3474800
007	2017-02-14t1754	1487116669.2	adult	140.5217	87.5825	-177.3805	1342.9955	85.5152	90842.0575	286036.9705	5328068.81	1172.5	1.5418	199.452	-0.92032	189.9193	-1.1507	367.809	-0.39816	358.3133	174341.4531	294.1064	-0.33813	340.4933	-0.3547	9439460	0.58831	1398.15	72.2734	67.1737	207.8959	194.856	98542.6406	121.1217	-0.94158	173.4989	3420480
007	2017-02-14t2349	1487137968.72	adult	146.4383	93.4991	-171.464	1348.2507	85.748	92427.0995	291071.255	5409098.1663	664.875	-0.4122	196.875	-0.89412	186.6712	-1.2648	374.5166	0.10118	365.2449	180517	295.5711	0.10593	347.504	0.23079	9476000	0.66627	714.783	74.3286	69.366	210.5616	197.3835	101490.6797	124.5397	-0.82673	173.5734	3577580
007	2017-02-15t0549	1487159587.42	adult	152.4435	99.5043	-165.4588	1376.2341	88.5045	97441.0495	306842.9212	5813174.7584	960.702	0.81542	191.087	-1.2021	185.6637	-1.2024	345.5793	-0.52886	329.5506	175554.2812	269.4599	-0.82688	311.4574	-0.74892	9689830	0.81457	1090.89	85.9254	78.4636	268.5869	243.0253	136442.1562	149.478	1.0955	213.486	4357190
007	2017-02-15t1150	1487181196	adult	158.4459	105.5067	-159.4564	1374.2208	90.2173	95123.6587	299501.3097	5631175.3081	595.819	-0.54399	190.598	-1.0643	183.8497	-1.243	343.8048	-0.35017	335.5413	170527.1875	270.6853	-0.48621	316.7706	-0.29704	9439760	0.7235	572.662	77.6935	71.6127	227.9892	216.0494	113082.6406	132.6771	-0.44996	190.2675	3847930
007	2017-02-15t1744	1487202474.64	adult	164.3566	111.4174	-153.5456	1360.4649	86.8174	95385.6451	300449.7662	5602992.5196	989.808	0.7389	180.077	-1.9339	175.188	-2.0088	318.6434	-0.98457	305.895	158365.75	248.9287	-1.4575	288.1055	-1.2306	8939760	0.49652	1063.16	79.7221	73.8832	231.0303	213.6914	114822.0703	134.3618	-0.4351	190.139	3957720
007	2017-02-15t2336	1487223591.33	adult	170.2223	117.2831	-147.6799	1374.8676	85.7239	93759.8547	295666.1898	5433250.4319	620.287	-0.28574	185.779	-1.2248	180.6939	-1.3169	329.4254	-0.45605	321.1061	161089	256.8988	-0.80556	299.5856	-0.58612	9073470	0.57276	701.154	79.6071	73.9819	240.5767	225.2396	117642.0156	133.9204	-0.58523	192.4424	3888010
007	2017-02-16t0528	1487244669.98	adult	176.0775	123.1383	-141.8247	1406.1034	86.1154	95831.7483	301634.6884	5574927.4555	497.986	-0.52402	174.03	-2.2678	169.3885	-2.3899	307.9232	-1.0665	298.7307	153961.625	241.2093	-1.5373	280.2574	-1.2237	8686900	0.39584	526.817	80.8258	75.2379	234.0619	222.5161	117030.9453	133.8064	-0.70158	190.066	4034500
007	2017-02-16t1120	1487265835.4	adult	181.9568	129.0176	-135.9454	1308.3719	87.5109	93460.8671	294450.1397	5595655.8483	1141.68	0.90159	177.896	-1.7291	173.5107	-1.8325	334.2082	0.051253	317.9154	162759.4062	247.497	-0.93995	293.1119	-0.4687	8646640	0.3858	1548.28	84.8397	77.3896	279.9489	255.2213	136335.0938	147.0441	0.14831	216.8323	4123630
007	2017-02-16t1802	1487289958.87	adult	188.6578	135.7186	-129.2445	1328.1701	89.3732	93864.4413	295671.4096	5665146.8105	935.616	0.44299	176.871	-1.6682	172.0517	-1.8514	328.5436	0.041647	316.5764	160657.8438	245.6336	-0.80156	294.2625	-0.16864	8635010	0.38974	1243.16	76.7983	70.8354	229.6245	216.0036	112286.3594	130.3084	-1.1514	189.9765	3749370
007	2017-02-16t2341	1487310255.62	adult	194.2957	141.3566	-123.6065	1339.4974	87.2687	97361.8131	306778.3725	5917763.8516	1065.82	0.66617	172.468	-2.0017	168.8664	-2.0833	302.6098	-0.80238	286.0931	153423.1719	232.5343	-1.5267	268.5367	-1.239	8733620	0.44316	1425.09	81.6507	74.5795	253.227	233.0908	128386.1016	141.509	-0.47337	206.0743	4134710
007	2017-02-17t0541	1487331887.77	adult	200.3047	147.3655	-117.5976	1409.4899	88.9007	96213.1534	302884.5171	5760244.2628	603.003	-0.16269	180.319	-1.0011	176.4587	-1.1182	319.7593	0.053585	307.0635	160519.1562	242.3698	-0.59248	285.7686	-0.19038	9040820	0.59278	837.109	76.5227	70.485	238.5582	223.0476	119756.2344	131.4353	-1.2106	196.466	3836700
007	2017-02-17t1141	1487353490.1	adult	206.3053	153.3661	-111.5969	1396.4311	87.7683	98433.1866	309952.1225	5948883.9018	736.461	0.069933	170.812	-1.9295	167.6144	-1.9832	305.6789	-0.40877	294.9853	156813.25	229.8883	-1.4219	273.1047	-0.77412	8751030	0.46179	845.405	83.8738	76.9179	254.2301	241.0257	130420.0234	144.3173	-0.47594	207.5863	4297020
007	2017-02-20t1356	1487620771.31	adult	280.5501	227.6109	-37.3521	1360.856	88.3875	96653.4822	304443.7872	5838244.6376	530.414	-0.20978	167.764	-2.2045	163.5642	-2.2694	293.6775	-1.1598	284.6236	147719.7812	225.6809	-1.6031	264.1768	-1.405	8437510	0.8139	532.964	87.7056	79.7027	258.6244	246.1134	130088.0547	153.6744	-1.0946	217.2955	4411060
007	2017-02-20t1740	1487634211.64	adult	284.2835	231.3443	-33.6187	1398.7751	85.5225	95666.5471	301216.2603	5585682.968	541.935	-0.16235	178.464	-1.1638	173.6661	-1.2369	323.4459	-0.078682	312.9428	161399.5	240.1558	-0.8575	289.0816	-0.4006	8890340	1.0647	622.447	85.8237	77.8755	269.2058	253.7947	134333.6875	152.1486	-1.2129	220.3264	4275390
007	2017-02-20t2340	1487655811.15	adult	290.2834	237.3442	-27.6188	1412.387	87.4669	101157.6567	318552.2321	6131732.0947	845.634	1.0184	176.576	-1.3299	172.2445	-1.3601	324.0491	-0.051218	307.0166	170773.8906	236.9012	-1.0122	285.1331	-0.55722	9290700	1.3046	1110.62	89.2634	82.1049	280.9138	261.5556	148041.5625	154.6215	-1.1557	226.9414	4696680
007	2017-02-21t0540	1487677416.29	adult	296.2848	243.3456	-21.6174	1393.6223	91.069	99879.298	314449.0069	6165001.6887	467.637	-0.44727	175.302	-1.436	170.4762	-1.5173	319.8034	-0.20074	309.4287	166297.7656	235.0678	-1.0933	285.7169	-0.53149	9106090	1.2498	513.535	85.8124	76.9773	276.2438	261.8616	143646.7656	156.0249	-1.1519	229.2012	4457520
007	2017-02-21t1217	1487701233.49	adult	302.9007	249.9615	-15.0015	1327.8482	89.3498	94021.4729	296090.6861	5743484.1381	474.147	-0.44431	176.115	-1.3417	171.2148	-1.4215	324.0845	-0.037382	313.1277	158801.4062	237.6368	-0.95326	285.7706	-0.52701	8616080	1.0433	526.736	86.8759	76.9039	289.2765	276.5455	141745.5	160.5682	-1.0036	237.589	4250230
007	2017-02-21t1817	1487722846.6	adult	308.9044	255.9652	-8.9979	1379.8572	93.0734	98408.6137	309848.9136	6042204.2668	545.694	-0.06571	172.759	-1.6444	167.8087	-1.741	331.9633	0.25991	322.6965	169965.2188	232.3701	-1.2039	294.5872	-0.17301	8841830	1.1971	657.313	88.463	78.3056	307.6395	296.2212	157511.4375	163.5739	-0.92557	258.1446	4527530
007	2017-02-22t0017	1487744439.16	adult	314.9023	261.9631	-2.9999	1377.6349	94.2632	99819.6409	314318.5149	6212740.0795	568.162	0.1523	173.329	-1.5755	168.9297	-1.6102	324.6596	-0.0024357	313.9913	168823	231.6008	-1.2312	288.3128	-0.42206	9002210	1.3184	709.766	88.5763	78.8624	298.6696	287.6964	155308.2031	164.1576	-0.96278	253.8767	4600390
007	2017-02-22t0617	1487766038.79	dead	320.9022	267.963	2.9999	1401.4611	93.4642	100605.131	316772.0248	6261343.7054	512.972	-0.54901	173.454	-1.5494	168.9893	-1.5857	326.2591	0.065098	317.4156	170959.7812	232.1998	-1.1923	289.9965	-0.35352	9080340	1.3981	577.64	88.9102	79.2097	301.6319	290.6114	158055.125	166.1346	-0.93443	254.4472	4654450
009	2017-02-08t1837	1486600932.63	egg	-2.7478	-49.819	-320.6491	150.8923	28.1514	2825.0861	8998.1999	49923.7019	0	-0.38503	0	-0.36739	0	-0.39106					0	-0.31162	0	-0.32278	0	1.1105	0	0	0				0	-0.47143	0	0
009	2017-02-09t0007	1486620716.96	larva	2.7478	-44.3234	-315.1534	150.5148	28.0369	2823.7123	8992.8389	49827.3433	0	-0.69395	0	-0.68897	0	-0.69263					0	-0.64498	0	-0.64836	0	0.18874	0	0	0				0	-0.68655	0	0
009	2017-02-09t0559	1486641850.76	larva	8.6183	-38.4529	-309.2829	148.0952	28.323	2784.3476	8875.252	49464.6408	0	-0.99989	0	-0.99994	0	-0.98515					0	-0.95525	0	-0.95486	0	-0.51621	0	0	0				0	-0.93475	0	0
009	2017-02-09t1149	1486662817.7	larva	14.4425	-32.6287	-303.4588	305.6276	37.1294	8520.2075	26964.3901	207181.9353	1297.92	1.3159	218.152	-0.020514	209.8568	-0.032213	472.6794	-1.0209	435.9274	21743.25	357.1723	-0.13115	413.9483	-0.17055	998046	-0.70531	1369.23	74.8269	66.9732	293.6436	250.8077	13507.6055	134.1595	1.755	205.6185	342333
009	2017-02-09t1749	1486684391.23	larva	20.4351	-26.6361	-297.4661	349.4753	42.2059	11259.2751	36335.1415	311007.4073	599.54	-0.36073	236.175	-0.20104	228.8099	-0.18897	474.8449	-1.1097	468.3144	28965.5391	400.6253	-0.28094	446.9097	-0.36379	1418700	-1.0715	693.139	61.8406	59.0807	171.0604	147.6761	10434.6855	91.7564	0.65887	129.9788	371477
009	2017-02-09t2349	1486705981.5	larva	26.4324	-20.6388	-291.4688	594.151	59.1934	22295.3052	70748.2655	714217.5689	1149.46	0.48193	333.352	0.091197	332.07	0.15919	815.5043	-0.51426	801.812	97045.0078	619.93	0.1145	761.4841	0.16563	3940220	-0.70885	596.314	68.186	62.3449	250.7085	217.4966	29834.3047	118.188	1.1612	182.8184	805959
009	2017-02-10t0543	1486727242.49	larva	32.3382	-14.733	-285.563	666.0677	46.4913	24566.3094	77521.2148	754611.1994	1323.57	0.59179	469.721	0.62589	444.5858	0.57844	1136.3253	0.13716	1120.9209	148858.6094	894.4554	0.68358	1070.8469	0.69312	6108730	-0.47259	572.536	58.8281	56.5966	150.4077	131.9443	19703.4023	87.8552	0.16507	116.4214	765060
009	2017-02-10t1139	1486748607.05	larva	38.2728	-8.7984	-279.6284	826.8218	50.4641	35793.8177	112901.9388	1274148.833	2450.28	2.6495	857.659	2.6106	847.5916	2.6905	2003.2692	2.2098	1996.644	378617.875	1640.9337	2.626	1893.201	2.4785	16184000	2.0888	1373.27	61.3769	58.1398	174.871	153.7167	33050.6133	95.3031	0.1376	133.5661	1158180
009	2017-02-10t1731	1486769721.92	larva	44.1381	-2.9331	-273.7632	968.0046	62.2856	47723.0059	150308.5833	1974601.1336	2091.71	1.6833	588.736	0.81362	556.8109	0.76434	1418.1051	0.90613	1404.537	355944.375	1166.2295	0.98554	1347.6329	0.88964	14748400	1.1558	1613.96	59.5782	56.0603	191.2829	163.2839	48012.0039	94.4805	-0.18262	137.6525	1492490
009	2017-02-10t2323	1486790840.3	adult	50.0043	2.9331	-267.8969	1067.7493	68.9218	59939.0515	189570.8606	2789670.4444	1247.3	-0.089265	449.987	-0.006566	423.7638	-0.026309	1098.7001	0.11097	1091.1446	344991.8125	860.6198	0.093902	1042.9619	0.14482	14114700	0.71097	504.099	60.3321	57.5214	166.0996	149.8028	52155.2656	93.3837	-0.41732	128.4237	1892440
009	2017-02-11t0515	1486811969.02	adult	55.8734	8.8022	-262.0278	1231.9809	73.1869	71569.2495	225402.7205	3470479.4774	1154.06	-0.24943	406.289	-0.21939	392.7294	-0.15369	994.8252	-0.073928	984.2667	373059.4375	758.3113	-0.14669	940.3993	-0.034564	15202900	0.86797	417.177	59.6712	56.7431	164.8947	149.2519	61835.5195	92.9427	-0.61825	128.653	2232840
009	2017-02-11t1111	1486833291.69	adult	61.7964	14.7252	-256.1049	1141.2087	74.7211	71539.2123	225541.7985	3685871.8708	1140.91	-0.14764	377.309	-0.2864	354.3024	-0.28949	890.5976	-0.2005	877.3468	333083.5	699.447	-0.18758	832.8333	-0.17721	14078200	0.48022	526.109	61.5422	58.9283	161.2825	142.0786	60319.6719	93.9061	-0.72891	125.3734	2296260
009	2017-02-11t1711	1486854895.69	adult	67.7975	20.7263	-250.1038	1197.6908	76.5022	74308.8254	234067.8256	3953087.3558	954.834	-0.50127	358.183	-0.23073	341.0708	-0.18542	800.2987	-0.21411	792.1909	310515.9062	632.4836	-0.22015	753.6062	-0.20322	13888900	0.49976	444.783	62.4532	59.9019	161.2761	144.235	62575.1211	94.4322	-0.84646	126.1654	2421680
009	2017-02-11t2311	1486876494.39	adult	73.7971	26.7259	-244.1041	1184.8181	77.5198	76875.5718	242295.7539	4144468.0986	1033.34	0.0044857	353.323	0.069885	338.6505	0.15871	737.6898	-0.073252	726.6941	295813.625	589.758	-0.1068	692.6438	-0.13562	14159400	0.77174	521.123	64.744	60.7284	206.1495	182.5581	82665.9375	105.1589	-0.12892	154.0089	2594610
009	2017-02-12t0511	1486898093.44	adult	79.7968	32.7256	-238.1044	1250.9178	83.0699	84858.9999	267652.8266	4740349.2745	1049.12	0.40264	320.141	0.040317	310.41	0.25015	634.8565	-0.37288	624.8055	280606.5625	503.2582	-0.37806	593.3659	-0.39472	14148000	1.0413	760.864	64.6198	60.372	213.2124	184.5265	94239.875	105.2053	-0.24904	154.2293	2855740
009	2017-02-12t1111	1486919693.21	adult	85.7968	38.7256	-232.1045	1371.8653	82.451	90780.5251	285845.625	5114609.5849	698.086	-0.99198	277.199	-0.55881	268.9732	-0.30991	552.72	-0.74272	543.2259	261989.2656	439.8693	-0.70656	516.1127	-0.74607	13114600	0.88062	655.711	64.9797	62.1267	174.4337	153.8091	82681.5625	98.486	-0.98923	131.717	3074260
009	2017-02-12t1711	1486941294.94	adult	91.7973	44.7261	-226.104	1430.6287	80.6257	93772.6865	295487.6377	5332517.8362	747.794	-0.58036	259.194	-0.64382	252.032	-0.3737	512.177	-0.73599	503.4428	250454.5469	405.6486	-0.72404	478.3204	-0.71855	12665300	0.93145	613.002	67.5818	64.7124	171.7225	154.2119	83972.2812	102.9222	-0.79226	135.8017	3302320
009	2017-02-12t2311	1486962895.27	adult	97.7974	50.7262	-220.1039	1317.0189	84.786	88484.2618	278639.3071	5072317.4491	640.001	-0.93355	256.354	-0.23413	246.184	-0.09079	515.5047	-0.12846	507.274	237647.6719	404.1707	-0.2195	477.6826	-0.19598	11813000	0.76642	553.806	67.2327	64.0728	176.0576	158.0959	81162.5703	103.5887	-0.93878	137.2715	3098150
009	2017-02-13t0511	1486984492.26	adult	103.7965	56.7253	-214.1047	1229.6875	85.1809	83008.2353	261436.8307	4769721.4819	728.785	-0.46106	254.839	0.23132	239.8638	0.13233	531.5316	0.76102	521.3665	230153.1875	412.2217	0.51583	493.4275	0.64503	11019700	0.59537	799.605	67.1774	63.1377	181.4047	167.7795	78548.2422	108.6247	-0.70917	145.0288	2904880
009	2017-02-13t1111	1487006093.14	adult	109.7968	62.7256	-208.1045	1246.7043	82.4052	83585.4186	263379.4408	4685444.7054	1127.23	1.2476	242.022	0.10382	226.3382	-0.11229	501.6146	0.76035	489.1399	218703.9531	385.8351	0.46113	463.5969	0.6533	10540300	0.54522	1292.17	75.9267	70.4225	235.2534	209.0096	102570.4844	126.064	0.5622	178.2165	3306680
009	2017-02-13t1829	1487032368.63	adult	117.0955	70.0243	-200.8057	1301.857	86.057	89441.4258	281730.3378	5154243.5652	603.694	-0.85508	222.622	-0.49453	211.6895	-0.53346	418.8258	-0.52011	413.3258	195172.8125	341.7393	-0.19184	394.3394	-0.33784	10368800	0.64844	568.285	70.6535	65.9978	191.9591	175.7333	89452.9375	116.459	-0.53429	157.4212	3290760
009	2017-02-14t0021	1487053510.3	adult	122.9682	75.897	-194.9331	1307.4022	84.9174	87671.3374	276137.3487	5060857.7997	1358.17	2.1769	220.421	-0.25249	209.3023	-0.34601	426.3896	0.086208	416.0899	194860.0312	335.759	0.073542	395.9426	0.14918	10067500	0.63012	1563.24	71.2794	65.8834	206.0583	187.4474	94168.6406	120.7478	-0.39769	164.7401	3255610
009	2017-02-14t0613	1487074635.16	adult	128.8362	81.765	-189.065	1331.8602	88.4428	90814.9921	285950.1992	5363201.1642	828.954	0.11052	202.381	-1.2173	194.0472	-1.227	364.3683	-1.1412	357.0862	172346.1875	295.6929	-0.99728	341.3742	-1.0133	9570180	0.49069	848.752	75.746	70.3915	205.1523	190.6816	97037.0156	126.4456	-0.1366	169.4963	3581880
009	2017-02-14t1202	1487095580.97	adult	134.6545	87.5833	-183.2468	1291.1909	87.5282	89492.4255	281966.1339	5330461.1906	1556.71	2.9919	206.645	-0.60345	197.0994	-0.73624	396.1469	0.066867	374.0896	184604.4375	306.5521	-0.18386	355.8041	-0.21261	9626140	0.60871	1933.85	83.449	75.6737	277.0642	236.0025	129111.9375	147.2494	1.386	206.0729	3887300
009	2017-02-14t1754	1487116700.77	adult	140.5211	93.4499	-177.3801	1336.1526	88.7516	89878.912	282981.3531	5247889.3505	789.135	0.034296	200.78	-0.80899	192.749	-0.89615	367.0389	-0.42037	354.1613	172141.25	292.2157	-0.42193	337.166	-0.46498	9400530	0.56906	991.147	80.0278	73.3853	242.1915	217.5814	113587.7969	139.2842	0.56564	192.1648	3746900
009	2017-02-14t2349	1487138000.19	adult	146.4376	99.3664	-171.4636	1328.091	87.6792	88396.3781	278351.431	5072185.3597	780.651	0.046348	196.802	-0.90057	188.4285	-1.0991	360.7665	-0.31232	348.8751	166313.375	285.3061	-0.37702	331.0053	-0.3432	9062160	0.46335	941.423	80.5809	73.5039	239.9691	220.1464	110625.7422	140.7028	0.52173	194.5284	3710510
009	2017-02-15t0549	1487159618.88	adult	152.4428	105.3716	-165.4584	771.8749	89.3847	53216.0418	170147.6379	3079899.1062	503.344	-1.0094	191.884	-1.1288	186.1493	-1.1548	350.7774	-0.36573	342.3146	97516.125	271.6971	-0.715	316.6713	-0.55823	5325360	-1.3077	433.833	75.3716	70.5465	200.3042	184.4583	55684.5781	123.5134	-1.0695	165.8679	2091790
009	2017-02-15t1150	1487181227.22	adult	158.4451	111.3739	-159.4561	1295.3915	84.8704	88373.9761	278375.737	5190997.4528	629.311	-0.42225	198.822	-0.27807	192.2848	-0.38817	359.8014	0.17399	349.6556	165868.4375	284.314	0.23665	330.3022	0.22233	9151770	0.58418	727.501	79.3886	71.3173	255.2288	234.2167	117660.4688	146.5974	0.69835	207.136	3654260
009	2017-02-15t1744	1487202506.04	adult	164.3559	117.2847	-153.5453	1319.445	86.4382	89365.1385	281447.6708	5232460.1411	689.622	-0.14471	192.154	-0.75211	187.4365	-0.74561	331.3305	-0.55257	322.4959	154400.0156	264.5075	-0.59309	304.655	-0.57061	8945930	0.4995	684.411	76.6686	69.3449	234.5042	221.6597	109278.9609	140.0675	0.019426	199.4929	3569380
009	2017-02-15t2336	1487223622.75	adult	170.2217	123.1505	-147.6796	1254.8399	88.824	88068.4196	277492.8554	5322145.0434	609.524	-0.31328	184.596	-1.3431	181.0564	-1.279	311.4127	-1.0858	302.6698	142938.4219	254.6237	-0.93771	290.8906	-0.94665	8462410	0.2768	667.698	78.5794	71.761	236.1188	225.6347	108378.5156	139.1423	-0.18414	202.2598	3602320
009	2017-02-16t0528	1487244701.28	adult	176.0768	129.0056	-141.8244	1378.1317	90.6108	95987.4828	302238.3429	5803641.3785	795.664	0.16363	180.648	-1.5927	176.439	-1.6417	305.6467	-1.1483	297.5965	152823.3438	246.2762	-1.2283	282.1181	-1.1433	9025190	0.55974	943.734	82.5952	75.5026	242.8733	228.7322	121436.6719	146.8219	0.26457	207.0683	4126460
009	2017-02-16t1120	1487265866.71	adult	181.9561	134.8849	-135.9452	1392.2685	92.1694	99312.2168	312743.2708	6040291.3708	1249.1	1.13	181.672	-1.336	178.079	-1.3412	327.2556	-0.20567	313.0402	169191.125	249.5551	-0.80754	293.4263	-0.45452	9386080	0.74418	1597.11	87.7596	78.9809	275.6286	253.3417	142500	159.3328	1.0311	224.1072	4534100
009	2017-02-16t1802	1487289989.64	adult	188.6569	141.5857	-129.2443	1399.466	93.7641	99390.122	312997.0073	6008469.1398	443.405	-0.52163	176.374	-1.7212	173.4533	-1.6986	294.5891	-1.2555	286.1928	152597.125	237.3334	-1.373	271.6609	-1.2478	9122930	0.62643	465.704	80.9585	74.0234	237.2082	227.5699	122873.8594	142.7443	-0.29024	203.5745	4187580
009	2017-02-16t2341	1487310286.52	adult	194.2949	147.2237	-123.6063	1402.5996	90.3418	97560.9628	307207.0218	5850275.53	529.013	-0.32031	186.259	-0.50695	182.6226	-0.5682	326.7589	0.14718	316.7501	165993.5	252.9342	-0.035199	298.2592	0.25041	9461790	0.797	509.771	79.1767	71.1579	258.0952	242.1046	131112.3906	145.8285	-0.18371	215.545	4022090
009	2017-02-17t0541	1487331919.28	adult	200.304	153.2328	-117.5972	1348.8326	93.1322	96469.5554	303825.8435	5961105.699	480.841	-0.37144	181.066	-0.91958	177.0852	-1.0492	315.9234	-0.10205	308.9655	158593.5312	248.3813	-0.13016	291.1513	0.091329	9088780	0.61621	499.664	81.031	72.4413	261.5069	250.9629	131276.4844	150.9116	0.040184	222.6947	4067430
009	2017-02-17t1141	1487353521.56	adult	206.3047	159.2335	-111.5966	1336.273	92.2142	97458.7545	307042.4107	6008387.0532	469.927	-0.36462	172.376	-1.7604	169.121	-1.8191	307.6556	-0.32735	299.4461	156289.0625	231.9283	-1.2669	279.0129	-0.46394	8739830	0.45627	510.423	85.2475	76.3303	276.0182	265.2585	140217.25	157.7633	0.34963	236.3317	4322220
009	2017-02-20t1356	1487620802.4	adult	280.5493	233.4781	-37.3519	645.3227	100.4304	47403.7219	152119.9886	3007520.2535	491.473	-0.34123	176.567	-1.3558	172.3529	-1.3816	330.9966	0.19145	319.7767	81756.1562	234.7676	-1.1387	292.0625	-0.28172	4358550	-1.2377	579.709	85.7996	76.9501	291.1995	278.0118	71926.2812	161.36	-0.70711	239.5216	2117960
009	2017-02-20t1740	1487634241.65	adult	284.2825	237.2113	-33.6188	630.9108	99.2778	47455.0419	152050.3861	3099033.0385	492.255	-0.33778	183.134	-0.71472	177.9376	-0.80634	355.5796	1.0879	342.4034	87828.1562	247.2835	-0.49479	311.2704	0.49253	4521390	-1.1369	536.554	92.0685	81.0734	324.6537	314.5877	80189.4531	185.1082	0.43517	272.8227	2273080
009	2017-02-20t2340	1487655841.16	adult	290.2823	243.2111	-27.6189	651.6203	140.8863	51679.3547	169842.608	3656083.6964	461.095	-0.45798	185.057	-0.51763	179.6301	-0.61826	354.9434	1.0748	347.9665	95834.7031	251.2461	-0.28757	317.6596	0.74976	4984890	-0.87198	549.935	95.2965	84.2441	329.0653	318.6593	88847.625	190.7415	0.62703	284.3578	2567000
009	2017-02-21t0540	1487677446.32	adult	296.2838	249.2126	-21.6175	643.7499	135.5905	50645.4561	166004.5559	3543895.8884	490.942	-0.34815	185.548	-0.45871	180.1036	-0.55348	355.5207	1.1059	343.289	94212.9766	250.8691	-0.30102	317.4873	0.74247	4900700	-0.88302	559.815	94.5183	83.2575	328.6721	318.1592	87098.1172	188.833	0.44662	281.303	2496420
009	2017-02-21t1217	1487701263.21	adult	302.8996	255.8284	-15.0017	581.599	130.6985	49699.5092	161913.6913	3602824.9453	539.164	-0.12428	210.923	1.9634	201.9539	1.6447	408.9519	3.0807	403.6615	105918.5469	309.0817	2.5999	379.6097	3.2273	5458270	-0.56418	566.136	127.198	106.9779	402.5567	392.5656	104262.1875	272.01	4.3505	362.18	3291630
009	2017-02-21t1817	1487722877.74	adult	308.9036	261.8324	-8.9976	694.4674	120.7357	53479.8856	173682.2309	3564923.8652	494.404	-0.3698	192.038	0.17887	184.0559	-0.12565	382.4212	2.1219	377.2918	106695.5156	276.7619	0.98861	346.8707	1.9151	5354010	-0.58453	418.693	93.1777	81.9681	319.7874	313.1342	89220.6719	189.5557	0.30735	281.0245	2597790
009	2017-02-22t0017	1487744469.75	adult	314.9014	267.8302	-2.9999	700.0062	103.399	53105.0367	170978.5959	3455399.4796	481.019	-0.54574	217.652	2.5999	210.4961	2.5087	399.1422	2.7603	394.2164	110562.3828	309.5804	2.5958	373.715	2.9847	6023940	-0.20832	414.31	99.8365	89.4953	294.4417	288.0604	81560.3359	186.0562	0.064019	263.8969	2763180
009	2017-02-22t0617	1487766068.81	dead	320.9011	273.8299	2.9999	653.3945	92.5243	50494.859	162686.4853	3314370.5604	509.007	-0.62498	239.391	4.6384	231.2438	4.5626	426.5854	3.809	420.8321	112191.9453	338.9947	4.0195	397.5622	3.9351	6291200	-0.036722	419.904	105.433	94.5636	295.6654	289.5359	77760	189.024	0.12655	265.6171	2770790
011	2017-02-08t1837	1486600966.1	egg	-2.7479	-67.5445	-332.6492	150.8642	31.4848	3200.2362	10219.3339	62591.6322	0	-0.38503	0	-0.36738	0	-0.39105					0	-0.31161	0	-0.32277	0	1.1105	0	0	0				0	-0.47143	0	0
011	2017-02-09t0007	1486620751.33	larva	2.7479	-62.0486	-327.1533	157.0579	28.2635	3060.1195	9739.6665	55250.1005	0	-0.69395	0	-0.68898	0	-0.69263					0	-0.64499	0	-0.64837	0	0.18873	0	0	0				0	-0.68656	0	0
011	2017-02-09t0559	1486641884.6	larva	8.6183	-56.1783	-321.2829	156.4502	28.4157	2964.0918	9433.7536	52929.1014	0	-0.99989	0	-0.99994	0	-0.98515					0	-0.95525	0	-0.95486	0	-0.51621	0	0	0				0	-0.93475	0	0
011	2017-02-09t1149	1486662848.96	larva	14.4417	-50.3549	-315.4595	156.4509	28.2828	2953.5487	9399.6618	52528.4201	0	-1.2834	0	-1.2834	0	-1.2525					0	-1.2292	0	-1.2278	0	-1.0723	0	0	0				0	-1.2053	0	0
011	2017-02-09t1749	1486684422.13	larva	20.4343	-44.3623	-309.4669	163.0162	27.7223	3030.8584	9630.4381	52936.0734	0	-1.5601	0	-1.5572	0	-1.5115					0	-1.4868	0	-1.4859	0	-1.5563	0	0	0				0	-1.5188	0	0
011	2017-02-09t2349	1486706012.7	larva	26.4317	-38.3649	-303.4695	318.2208	26.8289	6734.3027	21263.7424	120315.6215	757.853	-0.3053	205.005	-0.64511	198.8129	-0.61174	397.7725	-1.3605	364.8922	14717.583	294.9465	-0.85188	342.99	-0.87599	751345	-1.7386	797.021	67.8248	60.4884	283.4639	225.4564	10488.1631	119.5197	1.1955	183.1208	248578
011	2017-02-10t0543	1486727273.3	larva	32.3374	-32.4592	-297.5638	463.0639	41.2685	16118.54	51038.8578	464923.5385	823.12	-0.42296	305.423	-0.31965	291.7974	-0.30963	703.2106	-0.80806	697.5866	60476.1094	551.7209	-0.32895	674.5391	-0.28947	2616560	-1.5507	705.786	59.2263	56.2035	169.7051	147.937	14594.6426	92.2044	0.2883	129.0762	507392
011	2017-02-10t1139	1486748639.59	larva	38.2725	-26.5241	-291.6287	560.5415	43.6472	19944.7499	62960.6798	592338.8833	1420.71	0.54464	516.502	0.64414	509.524	0.7202	1250.4783	0.41956	1242.2823	132550.7031	1006.4057	0.76623	1174.0515	0.70511	5464070	-1.0875	389.068	64.6729	62.3707	165.7991	154.4143	17574.7031	95.1671	0.13328	125.7231	684175
011	2017-02-10t1731	1486769754.42	larva	44.1377	-20.6589	-285.7635	740.3486	44.9244	26772.4174	84417.0968	818092.3011	1609.89	0.68978	569.249	0.70119	558.5552	0.77455	1345.5071	0.71638	1336.6904	192407.5156	1010.471	0.53371	1242.7951	0.63292	8085040	-0.73957	854.034	68.0552	61.6039	265.1067	234.0509	37910.2539	120.6253	0.80992	186.0196	966588
011	2017-02-10t2323	1486790872.59	larva	50.0039	-14.7927	-279.8973	817.7447	49.5713	33715.9025	106338.2684	1156967.7898	2016.15	1.588	827.6	2.313	791.8937	2.2677	1776.4922	2.073	1762.187	317992.0938	1483.8326	2	1715.1864	1.8861	14732900	0.88876	617.978	69.7312	62.7769	271.8134	252.1513	48654.5977	123.6695	0.95992	201.4949	1241350
011	2017-02-11t0515	1486812001.5	larva	55.873	-8.9236	-274.0282	988.7275	63.0389	51083.8528	160980.8258	2199443.6042	1342.4	0.19626	544.365	0.71564	525.5451	0.76189	1172.8685	0.5042	1162.7996	314328.75	999.071	0.65658	1130.1031	0.50364	14575900	0.68212	552.62	61.9898	58.52	178.2692	160.7492	47776.1484	98.6252	-0.30215	136.5394	1659840
011	2017-02-11t1111	1486833324.31	larva	61.796	-3.0006	-268.1052	1150.3507	67.4875	65863.8103	207509.7022	3123234.3485	1246.8	0.13507	468.709	0.43532	452.9206	0.50748	1083.5936	0.54519	1075.7233	373839.7812	835.9221	0.33711	1031.0399	0.47363	16140000	1.1251	686.911	67.479	61.6127	247.6503	219.6133	85439.3438	118.144	0.89605	180.3858	2323640
011	2017-02-11t1711	1486854928.54	adult	67.7972	3.0006	-262.104	1101.3038	72.9875	65761.448	207182.6322	3300993.6137	1053.17	-0.19519	445.882	0.62764	423.95	0.65007	950.7545	0.54079	943.2307	327059.5625	768.3792	0.42014	910.112	0.42856	15317400	0.98127	513.527	58.6353	54.9615	185.5852	166.2969	63841.2969	95.2324	-0.78599	138.9567	2014300
011	2017-02-11t2311	1486876526.99	adult	73.7967	9.0002	-256.1045	1223.7416	73.6218	74444.3736	234404.0165	3819653.4006	979.573	-0.20069	401.612	0.73864	390.5851	0.90754	848.9247	0.74498	839.7981	330231.7188	653.8858	0.31363	805.0763	0.49652	15604200	1.3086	1009.16	63.2306	58.1487	226.2314	199.7891	88004.0156	107.547	0.065855	165.096	2456760
011	2017-02-12t0511	1486898125.78	adult	79.7964	14.9998	-250.1048	1214.7424	73.935	75455.6754	237676.432	3924530.6197	1140.86	0.81809	350.087	0.70669	336.8843	0.872	730.9984	0.67668	720.0732	288013.375	579.4467	0.41199	690.3661	0.46107	13784700	0.8923	1020.5	64.5115	61.372	189.3753	163.3812	74613.8672	98.2892	-0.83551	136.2212	2540140
011	2017-02-12t1111	1486919725.56	adult	85.7963	20.9998	-244.1049	1160.3244	79.4554	76919.9516	242594.8298	4208127.4125	817.864	-0.42873	333.698	1.2286	320.6089	1.4073	666.1678	0.76985	657.325	267133.3125	532.6742	0.6726	629.8491	0.67204	13377000	0.99568	587.054	64.0929	61.0264	171.232	154.451	68664.0156	98.7781	-0.96377	135.6106	2569290
011	2017-02-12t1711	1486941327.47	adult	91.7969	27.0003	-238.1043	1201.876	82.8791	81752.6865	257671.6312	4638520.2335	1085.84	0.96165	314.799	1.4117	296.3527	1.3496	643.5396	1.2438	632.6494	274147.8438	518.9151	1.2524	601.6154	1.0677	13401900	1.2673	878.087	61.5192	58.8023	167.7586	147.8156	71465.1484	93.5787	-1.6172	125.4182	2619060
011	2017-02-12t2311	1486962927.95	adult	97.797	33.0004	-232.1042	1286.1523	83.8951	89466.787	281930.7526	5163168.9171	1312.2	2.0212	277.508	0.65141	268.3701	0.89659	544.4976	0.36355	531.4189	253735.875	423.1059	0.1551	504.1068	0.23441	12924100	1.286	1579.64	71.9974	66.4666	244.9259	211.545	114135.4766	120.2747	0.53313	177.114	3353060
011	2017-02-13t0511	1486984524.72	adult	103.7961	38.9995	-226.1051	1301.7333	83.3797	85602.9686	269570.9064	4809958.126	1314	2.0286	262.926	0.61668	253.426	0.82417	495.416	0.065964	484.7323	221450.9375	396.3784	0.15513	464.6267	0.10982	11727800	0.93331	1547.07	68.8125	65.7252	187.4102	168.4196	83772.375	104.1897	-1.0957	141.4958	3069380
011	2017-02-13t1111	1487006125.67	adult	109.7964	44.9998	-220.1048	1306.7549	83.4086	87924.6209	276894.1182	4979852.3237	971.902	0.60397	255.225	0.82212	244.7805	0.962	498.449	0.69229	488.2566	228289.625	392.898	0.64871	460.6173	0.58937	11683700	1.1005	1205.3	75.1233	69.7471	241.9833	213.7955	110828.3594	124.328	0.41406	178.9029	3439000
011	2017-02-13t1829	1487032401.18	adult	117.0951	52.2985	-212.8061	1269.7116	84.1984	88013.2538	277413.5932	5119531.188	847.147	0.12729	242.018	0.71336	230.1604	0.69608	467.8451	0.63876	457.1225	214740.9062	372.6512	0.7766	433.4486	0.63414	11088300	1.0029	783.72	67.5988	64.2962	183.2113	162.4335	84094	105.3832	-1.4549	139.2866	3097110
011	2017-02-14t0021	1487053543.02	adult	122.9679	58.1713	-206.9333	1304.3	85.0131	86238.9341	271527.9327	4919420.3934	668.206	-0.55532	232.804	0.59619	220.773	0.49427	438.118	0.3815	431.5636	197153.125	351.704	0.63443	409.2882	0.51536	10459600	0.82477	769.002	68.9079	65.1842	188.8861	168.5286	84998.7578	108.4047	-1.4099	147.097	3095960
011	2017-02-14t0613	1487074667.89	adult	128.8359	64.0393	-201.0653	1312.915	86.8842	89250.9131	281037.9656	5160988.6776	663.498	-0.53758	226.695	0.58837	210.8608	0.10947	457.9434	1.3407	446.8187	212943.6562	355.6752	1.3146	422.3729	1.3841	10534800	0.97131	656.933	71.3217	66.4656	216.7674	197.0169	100796.8594	117.6364	-0.85748	164.4381	3314390
011	2017-02-14t1202	1487095612.38	adult	134.6538	69.8572	-195.2474	1308.4881	89.97	88895.7765	279975.6774	5155643.9195	1034.92	0.9519	224.511	0.81642	212.5383	0.5794	438.955	1.2518	424.3746	203236.1562	341.3243	1.2625	399.6795	1.1689	10392600	0.99011	1118.91	74.0292	68.2157	244.7091	217.8935	113300.3125	127.0842	-0.27246	182.7793	3426810
011	2017-02-14t1754	1487116732.05	adult	140.5204	75.7238	-189.3808	1247.8792	90.3957	88845.2123	280080.6896	5286749.6111	810.147	0.11692	213.709	0.2752	201.6841	-0.092403	424.5856	1.2373	411.0289	196583.125	325.8424	1.0675	388.0084	1.2194	9879990	0.80602	793.576	75.8871	69.8859	246.3947	216.4891	114080.7344	129.0929	-0.28005	186.4582	3508340
011	2017-02-14t2349	1487138031.52	adult	146.4369	81.6403	-183.4643	1292.6721	85.4636	86366.4891	271990.697	5002888.7689	678.596	-0.35787	198.078	-0.78826	189.0711	-1.0385	379.9366	0.26411	372.1949	171351.4062	295.8721	0.11998	348.7092	0.27262	8914290	0.39085	765.463	73.4144	69.3282	190.1823	176.0726	85772.2109	116.481	-1.499	155.6775	3303940
011	2017-02-15t0549	1487159650.14	adult	152.4421	87.6455	-177.4591	1274.3646	89.6634	87089.7009	274308.8124	5187684.5308	690.078	-0.26436	207.475	0.30705	198.7756	0.084899	389.0901	0.83679	380.5896	176646.9062	303.4128	0.87151	361.1753	1.0696	9406500	0.67678	691.854	73.4397	68.4359	207.8685	193.5457	94372.3125	121.4186	-1.2442	170.0307	3329610
011	2017-02-15t1150	1487181258.29	adult	158.4443	93.6477	-171.4569	1326.9401	87.3783	89090.777	280651.1972	5104120.3785	927.257	0.66098	197.237	-0.42964	190.2233	-0.59711	376.7161	0.72824	363.5301	174796.25	285.313	0.28961	340.1064	0.59862	9150600	0.58361	1139.2	83.5109	77.5266	238.3814	211.6507	110608.9688	138.0753	-0.004628	187.4644	3874410
011	2017-02-15t1744	1487202537.39	adult	164.3552	99.5586	-165.546	1377.9473	90.4528	94030.4751	296117.9526	5461319.2259	614.503	-0.36584	198.193	-0.16121	191.1413	-0.36354	355.9955	0.2873	345.4252	174437.7812	280.4382	0.29088	327.1611	0.32689	9704700	0.86674	705.025	76.6184	71.4564	221.5972	200.9607	108582.625	126.4539	-1.065	175.0112	3751700
011	2017-02-15t2336	1487223654.03	adult	170.2209	105.4243	-159.6803	759.7549	99.1779	55571.2413	177372.3861	3404140.5129	621.021	-0.28387	205.811	0.77688	200.26	0.73098	346.9108	0.15522	338.8466	100604.1328	286.0051	0.88463	326.2948	0.52125	5952870	-0.93865	565.819	78.0905	73.2321	211.3769	199.4553	61299.3047	129.7368	-0.90652	173.8429	2258690
011	2017-02-16t0528	1487244732.56	adult	176.0761	111.2795	-153.8251	1374.3194	87.5305	92648.9266	291699.9242	5415457.6886	682.002	-0.098943	184.782	-1.1711	180.6966	-1.1898	316.611	-0.75449	308.3204	152923.125	254.5297	-0.72492	292.8723	-0.67856	8917210	0.50742	850.356	80.6555	75.6903	214.5439	196.9059	103624.7031	128.7517	-1.0768	173.9444	3892280
011	2017-02-16t1120	1487265897.97	adult	181.9553	117.1588	-147.9459	1353.7472	88.0407	95458.7902	300590.9206	5829346.1941	632.498	-0.18093	191.551	-0.30751	187.7602	-0.30024	320.4113	-0.4586	310.2539	159244.4062	255.9755	-0.3944	291.5577	-0.53898	9513190	0.80578	739.676	78.5583	73.1033	231.2047	212.2391	114908.7578	129.1335	-1.1382	183.1985	3901520
011	2017-02-16t1802	1487290020.32	adult	188.656	123.8594	-141.2452	1308.2325	87.9362	91958.6027	289783.4587	5504619.8352	412.125	-0.58294	181.545	-1.1704	178.6786	-1.1286	299.6301	-1.0629	292.9101	143522.8281	243.0649	-0.97848	276.01	-1.0402	8691280	0.41704	457.358	80.5856	75.2096	216.0985	200.0114	103511.1719	131.8395	-1.0454	178.1591	3857950
011	2017-02-16t2341	1487310317.46	adult	194.2941	129.4975	-135.6071	1380.9279	89.5913	95275.3442	299963.4288	5735484.6586	491.764	-0.38876	180.466	-1.1349	177.178	-1.1679	301.9732	-0.82746	294.2106	149778.6875	241.9002	-0.84195	276.3733	-0.84636	8950230	0.54842	485.003	79.8122	73.932	222.6547	204.7483	110436.7109	131.9518	-1.1142	181.4449	3958290
011	2017-02-17t0541	1487331950.59	adult	200.3033	135.5067	-129.5979	1373.043	89.0096	95859.1948	301888.6699	5686919.5781	795.592	0.1664	183.675	-0.63469	179.9189	-0.73688	323.2202	0.19397	310.6167	161286.8906	249.0769	-0.07669	289.9109	0.02639	9163720	0.65283	999.523	85.6206	79.5182	242.4408	219.9894	120977.9766	142.2598	-0.51543	194.3176	4271700
011	2017-02-17t1141	1487353552.82	adult	206.3039	141.5073	-123.5973	1360.2307	92.0735	95569.928	300971.8368	5774194.5219	739.146	0.074311	188.592	-0.0076228	185.2914	-0.05749	318.9102	0.13619	309.0612	158817.2812	249.4999	0.068283	289.81	0.10292	9380940	0.77217	815.085	80.3246	73.8846	235.4889	218.4277	117273.4609	138.0956	-0.85793	191.0018	3995510
011	2017-02-20t1356	1487620833.48	adult	280.5485	215.752	-49.3527	962.6682	117.4252	70204.7281	223684.1679	4517757.3769	513.675	-0.26629	177.209	-1.2939	173.4432	-1.2715	304.3255	-0.77422	296.7018	111383.1172	238.7387	-0.93577	280.2901	-0.75592	6473810	-0.17379	505.114	95.2826	87.811	256.6023	246.3825	93916.4297	162.8724	-0.63085	221.8913	3480870
011	2017-02-20t1740	1487634271.6	adult	284.2814	219.4848	-45.6198	984.4754	114.8478	66573.4247	213991.3811	3912407.129	377.085	-0.74446	173.351	-1.6556	170.6902	-1.5369	284.8299	-1.4807	277.3906	99120.8047	226.3845	-1.5583	261.0962	-1.527	6017690	-0.3829	414.668	90.8182	85.0974	226.0103	213.5495	78651.5938	148.9629	-1.3722	191.2103	3152660
011	2017-02-20t2340	1487655871.09	adult	290.2812	225.4846	-39.62	917.6671	119.4714	69587.5579	222155.6478	4652508.4054	403.965	-0.67731	175.892	-1.3954	172.0038	-1.3843	297.5001	-1.0189	291.2077	107695.0312	236.3788	-1.0386	275.9983	-0.92428	6362900	-0.1754	421.887	95.1253	87.9121	250.4483	239.6662	90662.2812	162.543	-0.76472	219.1587	3441160
011	2017-02-21t0540	1487677476.24	adult	296.2826	231.4861	-33.6186	887.9001	104.1045	64462.9994	205029.0974	4109060.9591	430.617	-0.6047	178.172	-1.1622	174.9508	-1.0693	301.5551	-0.86833	294.1351	101322.5234	239.1748	-0.88736	277.2056	-0.87278	5975710	-0.33782	426.968	97.3423	89.4121	262.8156	251.566	88306.0312	166.5144	-0.64077	226.147	3264760
011	2017-02-21t1217	1487701292.9	adult	302.8984	238.1018	-27.0028	867.9723	122.6667	66781.996	213927.0114	4502196.7993	375.977	-0.9275	174.609	-1.4847	170.7472	-1.4682	292.5692	-1.1953	285.4848	101814.1016	235.3184	-1.0686	272.8114	-1.0455	6065030	-0.25531	426.74	95.3523	87.2993	249.5957	241.0815	86859.3125	163.8038	-0.84816	217.0292	3312060
011	2017-02-21t1817	1487722908.69	adult	308.9028	244.1062	-20.9984	616.5187	94.1314	49442.5582	158807.2091	3315869.8076	372.992	-1.0896	185.454	-0.4438	182.0485	-0.32523	307.8782	-0.62888	303.192	79432.5859	248.4483	-0.40978	287.6418	-0.4504	4769140	-0.8833	466.957	105.725	97.1735	275.767	266.2978	71147.8828	185.9078	0.13426	243.7174	2718830
011	2017-02-22t0017	1487744500.33	adult	314.9004	250.1039	-15.0008	704.2449	122.5603	59238.4191	191040.5526	4186535.2525	406.752	-1.1406	172.984	-1.608	169.5011	-1.5536	293.9486	-1.1416	287.7007	90536.1719	230.1173	-1.304	268.7249	-1.2034	5319260	-0.56954	389.733	93.6513	86.0048	253.1929	243.4609	77983.4219	160.6318	-1.1281	219.215	2879780
011	2017-02-22t0617	1487766098.75	adult	320.9	256.1034	-9.0012	710.9256	124.3881	57997.9952	189034.2521	4015578.9054	384.41	-3.0175	178.617	-1.0649	174.6613	-1.0255	307.3998	-0.63869	302.0402	92834.75	239.101	-0.85556	282.9675	-0.63377	5389750	-0.50045	370.874	99.382	90.0064	274.7617	266.4389	82978.0469	184.048	-0.10408	244.3962	2998850
011	2017-02-22t1217	1487787698.44	adult	326.8999	262.1033	-3.0013	745.4312	100.6478	55127.0343	177208.975	3471785.7597	380.582	-663.7193	178.443	-1.0693	174.7492	-1.0008	307.4166	-0.63404	302.1188	88535.9922	236.9358	-0.95382	283.3952	-0.61544	5122040	-0.60562	425.684	99.6082	90.0368	278.7548	272.2072	80281.3672	183.4306	-0.20419	247.1523	2859160
011	2017-02-22t1817	1487809307.65	dead	332.9025	268.1059	3.0013	763.2933	99.2144	53208.746	170817.6694	3165046.386	391.301	-588.8109	177.917	-1.107	173.9794	-1.061	312.3705	-0.44216	308.9292	86839	238.6054	-0.86638	288.7861	-0.39913	4932050	-0.67144	451.726	99.9874	89.5846	295.0688	282.1553	82029.1406	190.0234	0.025468	255.4242	2771750
014	2017-02-08t1837	1486601015.83	larva	0	-49.8139	-326.6424	153.623	28.8033	2939.0036	9363.0512	53110.3988	0	-0.54247	0	-0.53237	0	-0.54565					0	-0.4844	0	-0.491	0	0.60356	0	0	0				0	-0.57713	0	0
014	2017-02-09t0007	1486620802.79	larva	5.4964	-44.3176	-321.146	153.6417	28.9467	2947.2342	9390.7423	53474.4599	0	-0.84001	0	-0.83823	0	-0.83293					0	-0.79525	0	-0.79643	0	-0.16537	0	0	0				0	-0.80013	0	0
014	2017-02-09t0559	1486641935.4	larva	11.3665	-38.4474	-315.2759	156.1039	28.412	2967.4669	9444.9366	53062.0826	0	-1.1359	0	-1.1363	0	-1.1137					0	-1.0881	0	-1.0869	0	-0.79184	0	0	0				0	-1.0589	0	0
014	2017-02-09t1149	1486662895.75	larva	17.1889	-32.6251	-309.4536	301.3303	36.6883	8946.9242	28368.7974	227608.0175	881.534	0.35146	282.255	0.21567	277.1741	0.23299	529.5835	-0.95885	511.3261	25420.0078	415.2704	-0.087008	481.911	-0.1286	1349740	-0.82428	1077.62	74.2146	68.7169	263.5958	215.3536	12652.5996	120.4455	1.4014	182.2702	354894
014	2017-02-09t1749	1486684452.97	larva	23.177	-26.6369	-303.4654	450.907	35.8381	13261.2156	41902.8838	324657.9476	1416.99	1.1557	476.255	1.0529	480.7101	1.151	1159.703	0.1854	1146.777	82338.9141	788.2842	0.75835	1075.0381	1.0875	3372360	-0.63564	621.885	58.591	55.2789	176.2091	154.5518	12510.8486	91.9704	0.58518	131.2238	414883
014	2017-02-09t2349	1486706043.72	larva	29.1744	-20.6395	-297.468	658.988	49.1268	26653.7993	84067.2891	905791.75	1197.67	0.4658	443.176	0.60522	425.3632	0.59049	1016.1016	-0.11672	1007.7264	143270.3281	825.8335	0.61093	968.7823	0.56805	6233710	-0.19126	508.531	68.4344	63.3969	216.7404	192.1933	30560.3984	113.8321	0.98261	166.0386	962599
014	2017-02-10t0543	1486727304.17	larva	35.0801	-14.7338	-291.5623	812.9119	53.9237	37937.3647	119669.1452	1470044.848	2199	2.2626	819.58	2.5275	780.7143	2.4282	1942.8844	1.9702	1929.1132	388576.875	1639.1212	2.7647	1861.562	2.5392	16341600	2.4276	655.092	64.4624	60.3449	209.986	181.0099	41997.1953	103.8686	0.52772	151.7922	1285320
014	2017-02-10t1139	1486748672.35	larva	41.0157	-8.7982	-285.6267	1000.295	66.3668	53727.442	169364.8203	2412759.9593	1626.06	0.84775	602.897	1.0215	559.4586	0.89772	1458.1831	0.95545	1446.6685	411207.625	1207.6052	1.2342	1398.2379	1.1389	16955900	2.0661	698.703	56.2187	51.7997	202.3838	184.3848	57072.2188	96.0803	0.034148	147.6944	1581090
014	2017-02-10t1731	1486769786.89	larva	46.8809	-2.9331	-279.7616	1202.8333	72.3256	69271.9212	218157.1183	3402593.9428	1705.25	0.88433	474.235	0.13618	425.113	-0.022029	1195.9784	0.35085	1181.8208	434140.1562	943.736	0.33154	1131.2475	0.35353	17171100	1.713	1336.74	75.2181	67.0157	307.2059	268.3453	111515.7578	139.8496	1.5949	217.4235	2723500
014	2017-02-10t2323	1486790905.06	adult	52.747	2.9331	-273.8954	1181.8419	75.1388	71017.6985	223645.8397	3592144.9843	1206.62	-0.16465	418.074	-0.18538	382.1226	-0.26963	1026.0591	-0.031363	1015.6014	380667.9062	821.5706	0.0030758	971.9621	-0.0088199	15503000	1.0248	523.515	65.0782	60.8288	207.3189	188.0102	76915.3281	105.3071	0.094036	154.1276	2413230
014	2017-02-11t0515	1486812033.65	adult	58.6161	8.8021	-268.0264	1219.8954	80.5194	81964.9102	258252.8466	4596319.1144	1229.8	-0.0092972	374.629	-0.3868	353.4836	-0.37611	833.1964	-0.54834	822.555	355774.875	649.477	-0.4607	781.5458	-0.43244	15994800	1.0762	872.44	72.6171	65.6076	280.214	250.8105	119651.3828	127.5662	1.4095	201.6679	3100390
014	2017-02-11t1111	1486833356.62	adult	64.5391	14.7252	-262.1033	1220.885	79.4175	79213.3929	249529.1371	4335768.674	1081.67	-0.22305	372.106	-0.23538	348.7307	-0.24445	826.6697	-0.30548	817.5673	342241.2812	655.8038	-0.25813	783.5633	-0.23678	15374300	0.91644	663.381	60.5281	57.6569	168.697	147.8287	69840.5391	92.6366	-0.8949	127.0714	2500840
014	2017-02-11t1711	1486854961.03	adult	70.5403	20.7264	-256.1021	1273.09	80.8366	84912.1898	267415.9244	4801723.9328	856.146	-0.75225	320.394	-0.51753	300.9753	-0.50988	670.7552	-0.7515	656.9464	297144.5625	521.4455	-0.66836	618.5579	-0.67067	14174500	0.66487	432.183	61.8098	59.1612	162.8602	148.3189	72147.0547	94.0229	-0.95139	125.3749	2734530
014	2017-02-11t2311	1486876559.51	adult	76.5399	26.726	-250.1025	861.5802	132.8181	55238.9268	178626.5961	3172807.9787	950.919	-0.19424	301.67	-0.54757	275.2657	-0.69207	681.3002	-0.24118	673.0377	195533.1562	522.806	-0.41163	636.3845	-0.29303	8655220	-1.253	803.365	68.3798	64.1097	209.9138	188.2504	60245.2695	108.8909	0.12739	159.6916	1961880
014	2017-02-12t0511	1486898158.21	adult	82.5396	32.7256	-244.1029	1272.0476	80.634	85414.2961	269077.81	4909329.8032	832.437	-0.47869	280.073	-0.72484	262.0822	-0.77628	626.5634	-0.14361	612.9924	279447.25	476.9379	-0.47084	578.4819	-0.31414	12463800	0.46039	1011.64	68.2795	64.2384	206.846	181.7602	92253.2969	108.5005	-0.033633	156.0289	3038570
014	2017-02-12t1111	1486919758.15	adult	88.5395	38.7256	-238.1029	1291.4659	88.0937	88712.4713	279425.8601	5221686.1702	723.82	-0.78216	252.759	-1.1413	233.5585	-1.3194	547.6218	-0.52395	529.8636	253001.2812	421.8174	-0.74593	494.8336	-0.78185	11675400	0.3545	789.748	64.1324	61.1895	168.4624	150.4382	77829.6484	99.0634	-1.0259	130.2003	2962410
014	2017-02-12t1711	1486941359.95	adult	94.54	44.7261	-232.1024	1261.6795	79.7502	80558.3032	253796.5978	4340110.7134	659.543	-0.91501	257.562	-0.46951	233.0589	-0.91579	552.4097	0.1648	544.9953	232564.4688	435.723	0.073529	517.0936	0.11621	10821700	0.18873	724.17	65.0588	60.6055	196.5017	175.529	82727.2344	107.6875	-0.46409	149.0581	2733510
014	2017-02-12t2311	1486962960.17	adult	100.5401	50.7262	-226.1023	1334.0035	86.7992	88988.4904	281237.7371	5040440.3461	907.011	0.26967	245.893	-0.45577	223.0076	-0.94329	546.5502	0.70083	531.671	253599.2656	416.7414	0.29301	497.6807	0.39616	11393500	0.66559	933.944	67.5822	63.4931	199.659	178.5823	92641.7969	109.0537	-0.55433	152.7314	3131420
014	2017-02-13t0511	1486984557.1	adult	106.5392	56.7253	-220.1032	1267.8217	87.2957	89774.0175	282897.2301	5303517.569	837.977	0.026104	238.453	-0.34327	219.5379	-0.72672	518.1893	0.79048	504.8673	242512.5938	388.1898	0.21504	468.057	0.43008	11139100	0.73884	809.358	72.0885	66.7744	229.8348	206.8117	107562.7031	120.5011	0.21762	171.181	3367540
014	2017-02-13t1111	1487006158.17	adult	112.5395	62.7256	-214.1029	1326.793	84.12	89710.2671	282591.6252	5225250.9737	924.858	0.42205	230.869	-0.3058	216.2766	-0.51904	481.4502	0.56718	468.9142	224837.25	365.0447	0.14189	442.1372	0.43986	10781300	0.73878	866.916	77.4739	70.0306	269.7723	240.0196	125983.6641	136.903	1.3629	200.0388	3617960
014	2017-02-13t1829	1487032433.85	adult	119.8383	70.0244	-206.8041	1294.0116	86.4418	91819.8514	289256.9388	5453550.1046	940.321	0.51212	215.345	-0.78605	204.6061	-0.85701	439.4494	0.18252	420.9586	210056.8281	330.397	-0.3498	396.1164	-0.086829	10290900	0.67399	1236.86	81.4699	73.968	291.7226	255.3334	139443.4219	142.1586	1.4837	210.7892	3893280
014	2017-02-14t0021	1487053575.75	adult	125.7111	75.8972	-200.9313	1339.9546	84.9422	93488.2579	294415.2111	5478467.5051	1042.77	0.93505	199.947	-1.5345	190.1812	-1.6451	375.1226	-1.0381	365.4603	182684.6875	297.7228	-1.1054	346.439	-1.0481	9732440	0.51743	1313.81	71.7498	67.3106	196.5578	180.3381	95723.625	116.0987	-0.87605	160.0088	3492420
014	2017-02-14t0613	1487074700.62	adult	131.5791	81.7652	-195.0633	1384.235	84.623	90442.9123	284713.3552	5187776.6558	756.919	-0.1563	214.996	-0.11128	201.9343	-0.4613	430.7582	0.81668	420.0873	203317.875	331.8564	0.62781	391.394	0.68461	10135100	0.81943	833.321	73.3789	68.1255	222.3387	202.3356	104943.8828	122.6729	-0.53849	174.3422	3459150
014	2017-02-14t1202	1487095643.83	adult	137.3967	87.5827	-189.2458	1291.9017	86.393	91592.8524	288511.6373	5449791.1613	1048.77	1.031	213.113	0.051711	204.0895	-0.022118	398.6202	0.3063	383.3807	190141.8438	312.5626	0.25094	363.2655	0.19212	10156500	0.90494	1319.24	75.4236	69.0188	245.7762	216.6471	117235.2656	131.4423	0.0069179	186.5285	3594540
014	2017-02-14t1754	1487116763.24	adult	143.2632	93.4492	-183.3793	1345.1678	87.1078	90183.0799	284019.4712	5114420.5623	945.449	0.67147	210.764	0.16716	203.1851	0.15893	398.2368	0.61894	380.1126	187171.2812	304.4763	0.30563	358.9694	0.42855	9903370	0.84572	1123.05	88.7641	81.6599	286.8662	256.0246	134827.125	153.5627	1.6788	219.5784	4170850
014	2017-02-14t2349	1487138062.84	adult	149.1797	99.3658	-177.4627	1273.8869	90.3963	91757.3144	289054.6855	5609228.9146	922.086	0.63197	211.214	0.49571	205.2867	0.59626	386.8622	0.60081	370.027	184920.125	297.7182	0.37591	349.9613	0.46985	10079500	0.98164	1118.1	90.364	82.111	291.646	263.4352	139406.7969	160.4316	2.0968	227.1637	4312350
014	2017-02-15t0549	1487159681.45	adult	155.1849	105.371	-171.4575	1368.782	85.4984	92242.6797	290500.1588	5396327.4259	1161.16	1.5932	189.733	-1.2444	183.7376	-1.3287	340.1203	-0.59419	330.3324	163597.8438	268.4482	-0.75335	311.4682	-0.63481	9121620	0.55336	1422.57	75.2799	69.5143	221.9962	204.0871	106780.1719	126.3242	-0.90029	180.7483	3619150
014	2017-02-15t1150	1487181289.48	adult	161.1871	111.3732	-165.4553	1358.4216	94.0084	93207.2964	296632.3297	5514050.3209	927.76	0.60614	183.026	-1.7222	178.2321	-1.7584	323.7502	-0.91587	313.5512	157342.5938	254.2743	-1.266	294.6159	-1.0649	8891040	0.46573	1252.56	80.3359	74.302	239.1521	219.6452	116227.9062	134.6349	-0.34731	193.3252	3902560
014	2017-02-15t1744	1487202568.58	adult	167.098	117.2841	-159.5444	1364.5705	90.1818	98461.9623	310176.4061	6079423.8039	533.851	-0.55262	180.852	-1.7928	175.5282	-1.9199	322.9474	-0.76448	314.0414	165672.0312	252.8049	-1.151	295.8213	-0.8396	9262170	0.65817	621.423	77.4791	71.3	235.9661	218.7156	121050.625	131.8668	-0.6856	193.3287	3968020
014	2017-02-15t2336	1487223685.38	adult	172.9638	123.1498	-153.6787	1393.5915	86.6736	96374.8226	303598.0888	5728716.1564	459.702	-0.65383	183.898	-1.3424	180.4556	-1.283	309.953	-1.0703	299.1267	155596.4062	248.4087	-1.2065	282.7278	-1.2075	9226340	0.65179	562.995	74.5286	68.4138	226.6287	209.4051	113767.6016	127.9734	-1.086	185.7702	3739180
014	2017-02-16t0528	1487244763.77	adult	178.8189	129.0049	-147.8235	1376.8898	86.2619	96796.23	304832.2002	5830142.2265	810.711	0.19802	178.634	-1.7307	174.8415	-1.7547	307.8757	-1.0006	295.3939	155169.375	243.3233	-1.317	279.2582	-1.1878	8996720	0.55049	1069.43	77.9924	71.3717	247.39	229.3697	124684.5781	133.2476	-0.7904	199.9619	3928010
014	2017-02-16t1120	1487265929.13	adult	184.6981	134.8842	-141.9443	1367.9334	88.081	98145.0793	309192.468	5980628.954	1648.02	1.9176	191.845	-0.19421	186.6793	-0.35108	361.5548	1.1588	342.7645	184754.5156	267.5954	0.49432	316.043	0.68828	9796000	0.94709	2222.59	90.8349	81.7655	310.3397	281.2831	158583.5625	163.5439	1.2569	241.2181	4638210
014	2017-02-16t1802	1487290051	adult	191.3987	141.5847	-135.2438	1329.7595	88.6772	97791.8501	308097.5264	6031477.2121	667.337	-0.074198	186.502	-0.56237	182.3913	-0.65969	323.4439	-0.071383	313.9573	164632.9688	255.6939	0.025799	297.3087	0.088293	9481210	0.804	584.03	77.6343	72.1771	224.9171	213.1627	114482.7891	130.0801	-1.2044	189.5419	3946690
014	2017-02-16t2341	1487310348.27	adult	197.0368	147.2229	-129.6056	1457.7841	86.743	101853.5803	320605.4971	6124393.9357	796.21	0.16928	182.816	-0.8091	179.6709	-0.8335	324.7495	0.15416	306.526	172441.9844	244.4014	-0.55471	287.0117	-0.22402	9691790	0.90936	1050.7	84.5565	76.3388	279.7427	257.426	148543.375	152.587	0.21288	223.9714	4482680
014	2017-02-17t0541	1487331981.83	adult	203.0461	153.2322	-123.5963	1388.5898	87.2318	95418.5157	300465.6837	5611303.5833	457.614	-0.39537	175.005	-1.5226	171.5092	-1.6077	310.2713	-0.26875	295.5688	154204.8438	234.6216	-1.118	276.7395	-0.60875	8693210	0.42234	480.411	80.7638	73.6285	265.1131	247.2156	131761.2031	138.8772	-0.7656	218.2759	4011860
014	2017-02-17t1141	1487353584.25	adult	209.0468	159.2329	-117.5956	1408.5222	85.6566	97987.1673	308523.1958	5825393.1167	1064.97	0.61724	173.033	-1.6767	169.6424	-1.7421	319.0916	0.14543	300.7326	162736.7188	231.1392	-1.304	278.2418	-0.53164	8823970	0.51845	1545.09	84.0104	75.7413	288.5804	262.9518	147176	150.2284	-0.16596	229.7432	4284190
014	2017-02-20t1356	1487620864.45	adult	283.2913	233.4774	-43.3511	1428.4355	94.7197	101607.6852	320890.9954	6305381.5394	501.763	-0.30477	170.609	-1.9222	166.9952	-1.9129	317.2304	-0.30506	300.7643	167814.875	226.1744	-1.5714	276.5842	-0.90407	9022480	1.1251	601.612	86.5181	78.1432	294.5878	271.9527	155836.9219	156.3597	-0.99098	234.1854	4575430
014	2017-02-20t1740	1487634301.61	adult	287.0238	237.2099	-39.6186	1456.5888	95.1996	101775.3183	320461.551	6172911.9713	532.89	-0.18891	172.391	-1.74	168.6302	-1.7348	319.7731	-0.2098	305.5637	169479.7656	228.7154	-1.4334	278.2659	-0.83471	9130530	1.203	580.8	86.4145	77.4768	290.6895	268.505	154065.4219	157.9636	-0.95377	229.8795	4576860
014	2017-02-20t2340	1487655901.05	adult	293.0237	243.2097	-33.6187	1447.55	91.4226	101423.9936	319288.2653	6146680.1867	473.937	-0.41318	184.069	-0.60653	179.8924	-0.58399	337.5021	0.44257	323.026	178201.1094	244.0204	-0.64882	297.7914	-0.047979	9715360	1.5373	492.019	85.0351	76.8489	279.5341	260.0662	147594.0312	154.3758	-1.1975	224.6571	4488240
014	2017-02-21t0540	1487677506.27	adult	299.0251	249.2112	-27.6173	1439.3154	102.7874	103743.9499	327132.0873	6489176.0483	580.966	0.052297	188.303	-0.1911	184.557	-0.10054	336.1779	0.4018	320.7044	181536.0625	246.8485	-0.49946	297.2127	-0.069972	10164000	1.8049	652.701	89.1505	79.9362	277.7191	257.918	149968.3438	162.1742	-0.88326	226.4969	4812080
014	2017-02-21t1217	1487701322.71	adult	305.6408	255.8269	-21.0016	1475.3919	91.5622	103224.202	324865.0814	6382096.2153	588.06	0.14415	187.795	-0.22789	183.8133	-0.1579	332.0392	0.25837	321.3053	178637.0938	246.7522	-0.49696	297.8899	-0.041669	10086400	1.8105	650.94	89.2784	79.6366	272.6473	257.0844	146684.2344	163.4612	-0.89511	227.7155	4795140
014	2017-02-21t1817	1487722939.55	adult	311.6455	261.8315	-14.9969	1476.4925	93.9075	104189.6538	327905.465	6508257.3879	576.476	0.15432	187.118	-0.28182	183.1695	-0.207	331	0.22809	318.3365	179732.9844	246.4452	-0.50591	293.2426	-0.22611	10144800	1.8816	590.645	88.9752	79.5312	268.2054	248.0544	145635.5469	163.2753	-0.96938	220.0171	4823880
014	2017-02-22t0017	1487744530.88	adult	317.6431	267.8291	-8.9993	1384.4071	93.8932	101500.2449	319634.5176	6505157.934	538.237	-0.075456	188.915	-0.10314	184.7178	-0.039499	334.4053	0.3635	320.1953	176565.9844	249.3688	-0.35701	297.0222	-0.074095	9971140	1.8339	512.878	90.1349	80.278	277.0347	259.4225	146274.3125	166.5002	-0.88264	225.8273	4757410
014	2017-02-22t0617	1487766128.68	adult	323.6425	273.8285	-3	1340.6323	96.7332	100504.1707	316583.0467	6564908.4903	565.947	120.197	190.002	0.0071852	185.9567	0.095719	334.1751	0.36545	322.8162	174773.5938	249.9164	-0.32573	297.9844	-0.034432	9928730	1.8533	581.889	91.9835	81.3643	279.22	264.1965	146032.0625	172.4953	-0.66994	232.4312	4806690
014	2017-02-22t1217	1487787728.4	dead	329.6424	279.8285	3	1322.7565	96.3642	99354.8901	313007.1299	6490124.582	555.119	106.9198	190.764	0.085901	186.8575	0.1961	328.3536	0.15762	317.0967	169758.8125	249.7471	-0.3297	293.8604	-0.1974	9851830	1.8549	533.87	92.6452	82.0553	275.3074	258.9796	142333.9062	173.3557	-0.69579	231.0012	4784570
015	2017-02-08t1837	1486601033.05	egg	-2.7482	-49.8137	-320.6423	153.6903	28.3353	2896.0925	9221.5143	51511.9394	0	-0.38501	0	-0.36737	0	-0.39104					0	-0.3116	0	-0.32276	0	1.1106	0	0	0				0	-0.47142	0	0
015	2017-02-09t0007	1486620819.91	larva	2.7482	-44.3174	-315.1459	153.6528	28.3517	2895.5288	9219.9979	51520.6195	0	-0.69397	0	-0.68899	0	-0.69265					0	-0.645	0	-0.64838	0	0.1887	0	0	0				0	-0.68657	0	0
015	2017-02-09t0559	1486641952.36	larva	8.6183	-38.4472	-309.2758	153.6903	28.3353	2896.0925	9221.5143	51511.9394	0	-0.99989	0	-0.99994	0	-0.98515					0	-0.95525	0	-0.95486	0	-0.51621	0	0	0				0	-0.93475	0	0
015	2017-02-09t1149	1486662911.44	larva	14.4403	-32.6253	-303.4538	156.9294	17.8573	2079.4435	6574.6795	24199.3585	436.206	-0.40974	238.012	0.094566	238.2248	0.13284	359.1144	-1.2246	349.1781	4309.373	300.5097	-0.30525	332.8758	-0.37751	280616	-0.96899	372.168	67.3698	60.5461	232.182	214.001	2786.1836	126.7848	1.5923	188.6974	79429
015	2017-02-09t1749	1486684468.52	larva	20.4283	-26.6372	-297.4658	401.5231	47.9409	14506.7282	45974.2241	444210.8013	897.896	0.23648	289.283	0.10424	275.9413	0.08375	638.2279	-0.79942	617.9937	49143.5469	489.9199	-0.011861	584.2562	-0.018621	2225460	-0.79525	797.116	71.663	63.9502	281.242	250.0257	21655.6328	128.1596	1.523	205.1222	551303
015	2017-02-09t2349	1486706059.41	larva	26.4258	-20.6397	-291.4683	585.6467	44.5292	20883.4148	65872.916	631820.25	1113.49	0.40989	447.646	0.7472	430.9563	0.73157	991.4283	-0.15784	985.3645	110048.5469	776.9286	0.58166	940.1912	0.61072	4953200	-0.38119	501.713	63.4548	58.9726	203.9542	182.5249	22638.916	104.829	0.81708	151.1377	702127
015	2017-02-10t0543	1486727319.77	larva	32.3315	-14.7341	-285.5626	858.6159	45.1396	33279.1396	104887.5914	1085005.1254	2048.91	2.0629	782.045	2.4237	752.553	2.3688	1790.7898	1.5653	1775.6377	315179	1470.2316	2.3849	1704.3968	2.2643	13753800	1.8883	1156.67	60.3242	56.0258	205.2387	173.9927	36122.0156	97.9951	0.45253	146.3064	1060920
015	2017-02-10t1139	1486748688.79	larva	38.2673	-8.7982	-279.6268	939.5619	54.1966	39179.176	123448.7958	1388672.5765	2021.77	1.7737	653.485	1.4339	614.4176	1.3318	1707.4873	1.5063	1687.0663	353449.875	1308.1552	1.6509	1619.2542	1.8032	13504900	1.2954	1056.58	63.0567	57.009	238.7936	215.3275	49430.2734	111.5251	0.65551	177.4963	1303130
015	2017-02-10t1731	1486769803.23	larva	44.1324	-2.9331	-273.7617	975.5592	61.0563	49510.5434	155929.6303	2104581.5451	1423.77	0.30619	499.306	0.29777	453.531	0.16119	1187.5074	0.30337	1175.9793	308751.9375	884.2619	0.16779	1117.8918	0.32724	12966500	0.6494	923.231	62.6142	57.4848	223.4394	195.7994	58094.2539	106.5162	0.27449	159.9609	1626030
015	2017-02-10t2323	1486790921.66	adult	49.9987	2.9331	-267.8954	561.937	71.1552	31723.181	101106.1029	1502251.8637	1225.99	-0.13565	481.436	0.1867	442.079	0.087895	1039.3682	-0.060822	1032.0966	172535.125	865.2539	0.10816	995.684	0.022433	7988460	-1.0503	434.697	59.439	56.7697	170.7925	150.2521	28351.5547	90.9125	-0.52939	127.805	986272
015	2017-02-11t0515	1486812049.9	adult	55.8676	8.8021	-262.0265	1120.6704	69.2086	65317.3058	205787.605	3160528.3618	1108	-0.35843	405.25	-0.22646	377.3413	-0.2598	949.1815	-0.22226	942.4261	324620.0625	734.8025	-0.22516	878.0446	-0.21151	13828800	0.46092	662.517	60.2335	55.6116	206.6585	182.0634	70677.1953	103.1446	-0.050677	155.4025	2055410
015	2017-02-11t1111	1486833373.12	adult	61.7907	14.7252	-256.1034	1243.3603	72.6665	71963.7723	226515.5574	3532151.0415	912.254	-0.75817	336.63	-0.60768	317.16	-0.58974	759.5805	-0.70698	751.4501	286361.8438	570.4579	-0.68358	707.3056	-0.58951	12661300	0.037206	570.598	60.0053	57.3444	167.7012	149.9802	63223.3438	91.8149	-0.86886	127.3656	2256920
015	2017-02-11t1711	1486854977.44	adult	67.7919	20.7264	-250.1022	1247.7844	77.5246	78299.7449	246633.2903	4136395.8862	1147.52	0.098207	317.727	-0.62682	299.0927	-0.60872	681.9402	-0.8082	671.0922	278913.5312	538.92	-0.66112	631.7369	-0.69531	12981100	0.19375	1331.05	69.8988	64.3603	246.2565	215.7667	100718.9062	117.213	0.87445	180.0193	2855780
015	2017-02-11t2311	1486876575.84	adult	73.7915	26.7259	-244.1026	851.3186	94.1972	53178.8758	170045.4408	2743316.9141	1224.33	0.73262	333.333	-0.20737	308.3811	-0.27811	699.0483	-0.35791	686.3028	194335.4375	548.3505	-0.37862	650.4355	-0.37329	9257650	-1.0498	1035.62	69.1988	62.1422	279.7215	249.7259	77762.5703	122.9078	1.3186	195.7793	1921860
015	2017-02-12t0511	1486898174.64	adult	79.7912	32.7256	-238.1029	1295.601	75.1905	81614.1703	256960.8892	4317054.1562	1004.17	0.19865	297.386	-0.46647	282.9427	-0.39552	600.367	-0.74986	586.1024	255756.3438	474.5301	-0.67623	557.1815	-0.71423	12655000	0.42889	766.526	63.3314	58.9868	207.6287	184.4027	88449.8359	103.9975	-0.35136	153.2493	2695010
015	2017-02-12t1111	1486919774.64	adult	85.7912	38.7256	-232.1029	1367.2562	77.8538	86596.1714	272608.7925	4651339.0892	762.493	-0.68935	265.016	-0.94471	247.7016	-1.0178	579.8184	-0.38189	570.1916	262077.9062	435.6831	-0.76933	534.936	-0.512	11968700	0.37783	514.793	60.2334	57.2132	169.1606	155.8776	76460.5781	93.4309	-1.4294	129.4875	2720260
015	2017-02-12t1711	1486941376.43	adult	91.7917	44.7261	-226.1024	1323.1269	79.9352	85139.4177	268152.4884	4588920.9309	1230.8	1.6228	242.53	-1.2603	231.0709	-1.1892	502.3651	-0.88426	487.4039	223050.0938	382.0623	-1.1362	458.2293	-1.0102	10766900	0.065501	1455.28	68.021	64.0189	207.906	175.5488	92310.25	107.6857	-0.37151	150.9383	3019720
015	2017-02-12t2311	1486962976.53	adult	97.7917	50.7261	-220.1024	1375.0792	80.0982	88867.5778	279800.1974	4874269.4009	1214.77	1.5929	230.367	-1.3225	219.1034	-1.2965	459.8486	-1.0734	448.9224	213369.7656	354.0501	-1.2116	421.2375	-1.1159	10669200	0.23127	1298.28	65.7963	63.0051	171.238	153.7754	79454.4375	99.7813	-1.2744	132.4478	3047290
015	2017-02-13t0511	1486984573.4	adult	103.7908	56.7253	-214.1033	1380.3923	81.187	86978.6338	273797.0089	4790399.2525	907.524	0.29929	242.207	-0.37123	230.4833	-0.34676	469.16	-0.43981	457.9421	212998.6562	365.7249	-0.54314	432.2644	-0.49198	10991400	0.58165	1207.23	70.1781	64.6624	243.6951	213.192	110637.5547	118.8026	0.17809	178.1422	3184680
015	2017-02-13t1111	1487006174.64	adult	109.7912	62.7256	-208.1029	1305.5648	80.9464	86340.3674	271918.2521	4810318.1003	716.187	-0.45571	235.519	-0.2505	221.883	-0.37231	465.1686	-0.023317	456.0993	209325.8906	364.9597	-0.093956	433.6358	0.010417	10594600	0.5714	823.213	74.6501	68.771	250.5851	222.4406	112763.2812	126.7125	0.61778	187.0436	3358060
015	2017-02-13t1829	1487032450.23	adult	117.0899	70.0244	-200.8042	862.0824	103.0855	56848.6159	181814.493	3198357.3506	619.274	-0.79225	237.685	0.44318	221.7924	0.13876	468.3718	0.65084	458.5135	139106.4219	373.8899	0.815	435.3673	0.68144	7051890	-0.98583	644.379	69.258	64.8364	211.4626	190.0676	62804.3945	113.5495	-0.77593	161.5833	2054820
015	2017-02-14t0021	1487053592.34	adult	122.9627	75.8972	-194.9314	1360.8775	82.8657	88299.2919	277993.882	4985374.6449	996.333	0.74403	208.759	-1.052	199.3696	-1.0738	389.4532	-0.84411	376.6664	179537.9219	307.0812	-0.93559	356.3219	-0.93828	9606050	0.40096	1246.26	76.5501	71.0249	232.3919	204.6698	107132.6484	126.8151	0.10004	177.4344	3522450
015	2017-02-14t0613	1487074717.09	adult	128.8307	81.7652	-189.0634	1295.5136	84.6288	89984.5498	283476.5044	5215597.6212	826.761	0.10191	207.858	-0.81089	200.5121	-0.71343	372.1225	-0.93582	355.3372	174525.4688	294.7627	-1.0335	337.1668	-1.1382	9741060	0.57572	989.973	78.294	71.6112	253.0255	220.7267	118668.9531	134.3782	0.51278	188.7497	3669170
015	2017-02-14t1202	1487095659.58	adult	134.6481	87.5825	-183.246	1285.4635	84.4438	84903.2904	267486.3334	4822859.0774	577.91	-0.83485	211.549	-0.21412	199.0692	-0.56872	408.7163	0.41446	400.0995	181061.3125	321.1525	0.42292	377.2318	0.46161	9358080	0.4752	531.05	71.8509	67.6944	184.0345	172.8239	81527.2812	116.0337	-1.1811	152.8239	3178400
015	2017-02-14t1754	1487116779.01	adult	140.5146	93.449	-177.3795	1402.0825	85.7667	93099.2627	293038.5793	5367673.4536	557.136	-0.87805	198.995	-0.95902	190.8712	-1.0654	356.1912	-0.73311	348.3745	173108.9375	286.9811	-0.65426	331.8111	-0.64282	9653450	0.69397	492.885	68.9135	64.2498	184.3854	170.9651	89426.9062	114.2959	-1.5078	154.562	3343060
015	2017-02-14t2349	1487138078.64	adult	146.4312	99.3656	-171.4629	1368.1702	84.6634	90053.0056	283479.0372	5117994.613	701.818	-0.26594	194.487	-1.1047	188.3155	-1.1099	340.5605	-0.92016	331.6861	160063.4375	271.9212	-1.0071	316.1603	-0.86	9129810	0.49645	821.368	73.6758	68.4097	195.5177	182.1537	91893.3281	123.0304	-0.95244	164.4931	3458560
015	2017-02-15t0549	1487159697.34	adult	152.4363	105.3708	-165.4578	1382.9556	84.7785	91842.2064	289133.1096	5350431.0797	500.596	-1.0204	188.578	-1.4334	183.3295	-1.4318	318.4373	-1.3811	310.2983	152531.4844	260.2395	-1.2885	296.5814	-1.2934	9022140	0.48983	520.49	75.9275	70.4602	202.9451	192.2949	97210.7031	126.5614	-0.81517	172.398	3632600
015	2017-02-15t1150	1487181305.12	adult	158.4385	111.373	-159.4556	1332.127	84.8736	90884.113	286189.1893	5229151.0071	808.44	0.22902	189.878	-1.1334	185.0163	-1.125	328.2437	-0.86039	318.2555	155587.4844	260.7894	-1.0114	300.5845	-0.91857	8985380	0.50366	1103.98	80.5241	74.2327	229.9822	211.3427	109011.5703	136.618	-0.12471	188.1966	3810560
015	2017-02-15t1744	1487202584.46	adult	164.3494	117.2839	-153.5447	839.8916	106.2106	58300.141	186626.9095	3401926.095	509.832	-0.67408	199.327	-0.050418	191.2413	-0.35336	352.705	0.17507	343.7161	107222.3359	284.3773	0.5092	326.9395	0.31784	6054550	-0.89994	488.46	72.492	65.9118	226.2339	211.8218	68775.1094	128.914	-0.86895	189.2684	2201940
015	2017-02-15t2336	1487223701.25	adult	170.2152	123.1497	-147.6789	1290.632	83.3047	85027.3297	267759.6624	4814326.1554	469.62	-0.67128	187.812	-1.0219	182.4414	-1.1341	320.9369	-0.753	315.5118	142495.9688	259.5907	-0.64951	299.7318	-0.58029	8322310	0.20893	458.178	80.0613	74.1347	218.1403	207.0679	96854.2812	135.4129	-0.47045	186.1276	3547670
015	2017-02-16t0528	1487244779.63	adult	176.0703	129.0048	-141.8238	1328.3631	87.608	90535.4224	285094.5111	5339970.5579	661.896	-0.14542	193.238	-0.30868	189.1454	-0.29337	316.9782	-0.74145	309.2834	149613.7031	260.5412	-0.35853	295.259	-0.57562	9112930	0.60224	710.86	77.1481	71.724	201.8067	188.6158	95252.7422	130.778	-0.92626	171.9768	3638230
015	2017-02-16t1120	1487265944.99	adult	181.9496	134.884	-135.9445	1365.0581	93.1678	90739.1591	285740.4684	5190353.1591	830.469	0.23996	201.37	0.71453	197.3487	0.73067	352.9706	0.7443	336.4081	166955.0938	270.9884	0.57141	314.8927	0.51521	9518170	0.80819	1017.16	84.3257	75.8192	277.5021	251.1567	131258.4844	153.3579	0.60203	219.3763	3985820
015	2017-02-16t1802	1487290066.33	adult	188.65	141.5844	-129.2441	1342.3651	89.5437	94513.4149	297747.8781	5649765.1482	766.117	0.1108	195.055	0.26873	191.1652	0.2333	326.1991	-0.048153	315.157	160489.9375	263.2578	0.41141	299.5302	0.082548	9595710	0.85576	924.064	75.7851	69.9172	212.0529	194.726	104330.0391	132.9566	-0.96791	177.0087	3728250
015	2017-02-16t2341	1487310363.95	adult	194.2882	147.2226	-123.6059	1245.814	88.2824	86181.0262	271579.4117	5148322.5729	421.458	-0.51802	184.705	-0.67555	181.7934	-0.65967	298.8033	-0.95225	290.8731	134162.6875	244.7127	-0.63652	278.3493	-0.7475	8287340	0.2263	479.186	83.201	76.4986	228.4888	219.9371	102591.4844	143.4691	-0.34181	197.1483	3733060
015	2017-02-17t0541	1487331997.67	adult	200.2976	153.232	-117.5965	1362.2653	81.7456	87207.7081	274502.1322	4804690.1544	890.268	0.3282	196.423	0.75729	192.8873	0.69225	328.2994	0.3999	317.5294	149376.25	262.3509	0.94397	301.564	0.63615	8934480	0.54084	1111.9	80.906	73.669	236.6917	220.5608	107694.7188	145.4441	-0.31084	198.7884	3680090
015	2017-02-17t1141	1487353600.18	adult	206.2983	159.2327	-111.5959	1351.7631	85.0432	92036.9265	290672.1768	5348290.2804	1039.27	0.56368	189.395	0.079093	185.4791	-0.037124	315.7983	0.0080016	306.8444	151583.1875	253.1941	0.3489	290.951	0.16276	9076960	0.62239	1186.5	81.6169	75.1726	221.5199	208.9118	106329.5625	143.0935	-0.55099	190.3543	3911570
015	2017-02-20t1356	1487620880.19	adult	280.5427	233.4772	-37.3514	765.9842	118.0461	48396.7062	157737.0851	2749945.6526	468.639	-0.4183	177.171	-1.2976	172.4345	-1.3734	318.5003	-0.26101	303.8019	80899.0703	240.2158	-0.86029	286.3506	-0.5118	4482780	-1.1752	438.101	97.3686	87.3273	258.616	250.5862	65688.4688	176.1498	0.038547	232.0256	2463620
015	2017-02-20t1740	1487634316.81	adult	284.2751	237.2095	-33.619	806.588	138.1735	63079.9812	202553.9981	4795546.6962	438.465	-0.52771	182.057	-0.81832	178.5302	-0.74662	298.446	-0.98632	292.4829	97890.2812	243.541	-0.68525	280.5408	-0.74438	5971300	-0.40631	419.039	97.1407	88.2624	249.9088	244.3035	81970.0781	176.247	-0.0078195	229.772	3186120
015	2017-02-20t2340	1487655916.16	adult	290.2749	243.2094	-27.6192	790.0068	85.1395	52559.7519	167018.1412	3074469.971	376.432	-0.78297	183.237	-0.69195	179.1938	-0.66211	302.2675	-0.84513	298.4461	83123.5469	246.722	-0.51612	286.2603	-0.51193	5023440	-0.85254	331.963	100.17	91.2135	251.9298	247.2799	69280.6875	188.2143	0.5024	235.656	2746170
015	2017-02-21t0540	1487677521.33	adult	296.2763	249.2108	-21.6178	805.942	87.7233	54822.173	173984.7542	3256830.8766	377.113	-0.83217	183.984	-0.6079	179.8203	-0.58186	303.116	-0.81123	298.9597	86691.1797	248.4492	-0.42236	287.1238	-0.47508	5253670	-0.70405	332.433	102.245	92.0821	256.3852	252.5277	73326.1562	195.0911	0.75164	240.3083	2919620
015	2017-02-21t1217	1487701337.64	adult	302.892	255.8264	-15.0021	821.1991	115.0624	59337.9223	189107.933	3874717.3944	374.605	-0.93414	182.798	-0.70711	178.2281	-0.72199	301.7476	-0.85805	297.792	93239.9922	247.6512	-0.45522	284.6386	-0.5723	5644270	-0.46954	323.928	100.859	89.9442	258.8201	254.9652	79975.4062	194.9644	0.64902	241.2593	3114240
015	2017-02-21t1817	1487722955.37	adult	308.8969	261.8314	-8.9972	809.5966	107.2035	58233.848	185372.4503	3713740.3909	371.654	-1.0973	183.909	-0.58993	179.2153	-0.60692	307.2938	-0.65045	303.0461	93417.3125	251.5383	-0.25717	290.2242	-0.34726	5574640	-0.47187	335.853	103.21	91.0877	268.4484	265.5191	81608.3125	202.0513	0.9004	251.4496	3128490
015	2017-02-22t0017	1487744546.6	adult	314.8945	267.8289	-2.9996	800.2901	100.4067	56273.0114	178789.0956	3522946.9879	387.796	-1.2919	186.405	-0.34366	181.162	-0.39809	313.6572	-0.41054	308.6635	92215.2266	257.1243	0.021395	296.2462	-0.1056	5463540	-0.49562	353	106.369	93.2692	280.9832	277.2295	82609.0781	213.1858	1.3362	262.9604	3117660
015	2017-02-22t0617	1487766143.89	dead	320.8937	273.8282	2.9996	796.6207	97.6889	55357.3451	175907.868	3441767.7492	387.55	-2.9501	187.018	-0.27649	182.3691	-0.26429	307.7843	-0.62434	303.0572	88949.6562	255.8478	-0.038278	291.838	-0.28011	5392670	-0.49898	617.9	108.198	95.6072	281.0083	272.8462	81211.3906	215.4548	1.3518	258.3927	3119880
016	2017-02-08t1837	1486601049.45	larva	0	-49.8137	-344.6417	154.2695	31.6461	3331.914	10640.8845	65519.4104	0	-0.54247	0	-0.53237	0	-0.54565					0	-0.4844	0	-0.491	0	0.60356	0	0	0				0	-0.57713	0	0
016	2017-02-09t0007	1486620837.11	larva	5.4966	-44.3171	-339.1452	156.9563	31.5277	3430.3571	10954.3175	68272.6161	0	-0.84002	0	-0.83824	0	-0.83294					0	-0.79526	0	-0.79644	0	-0.1654	0	0	0				0	-0.80013	0	0
016	2017-02-09t0559	1486641969.3	larva	11.3666	-38.4471	-333.2751	153.6236	30.4514	3221.8824	10283.0372	61956.15	0	-1.1359	0	-1.1363	0	-1.1137					0	-1.0881	0	-1.0869	0	-0.79185	0	0	0				0	-1.0589	0	0
016	2017-02-09t1149	1486662927.04	larva	17.1882	-32.6255	-327.4535	363.2262	33.6502	9392.8904	29770.7915	204525.9266	512.821	-0.38599	250.717	0.033981	244.7379	0.045105	468.6079	-1.071	464.9656	23899.0039	385.7455	-0.17676	438.5594	-0.2383	1269380	-0.85273	444.778	52.2762	49.282	159.1848	145.8206	8118.4258	84.8452	0.59005	117.1548	264674
016	2017-02-09t1749	1486684483.99	larva	23.1763	-26.6374	-321.4655	370.4065	48.2565	11123.1782	35377.2978	312970.3906	710.399	-0.26012	270.611	-0.12661	277.8043	-0.021408	454.9135	-1.1913	440.8905	27294.8086	385.5827	-0.44588	423.2562	-0.54112	1608780	-1.2219	566.145	54.724	51.6763	168.9974	135.8181	10139.8438	86.0909	0.44051	119.2506	325334
016	2017-02-09t2349	1486706074.97	larva	29.1738	-20.6399	-315.468	650.3369	47.7047	27144.1271	85767.0519	928765.0053	1498.16	1.0722	471.481	0.76783	457.1381	0.77472	1238.9922	0.35005	1215.6628	178414.875	944.9593	0.96401	1133.3182	0.97676	6754430	-0.026687	1007	73.9564	66.3388	299.4025	267.765	43113.9609	132.0471	1.4721	212.6317	1059500
016	2017-02-10t0543	1486727335.23	larva	35.0794	-14.7343	-309.5624	878.1209	51.9262	38462.1698	121333.4602	1419470.0919	2194.96	2.2544	826.095	2.565	828.9496	2.7091	1889.0564	1.8482	1878.4363	383478.4375	1580.9276	2.5933	1809.5181	2.4104	16724300	2.5436	948.745	71.7205	64.8406	278.3144	241.6709	56497.8125	126.2484	1.1948	194.052	1451980
016	2017-02-10t1139	1486748705.02	larva	41.0154	-8.7982	-303.6263	930.3526	59.2752	46588.9296	146828.4657	1944389.1364	1752.76	1.1075	652.583	1.3076	605.8873	1.1682	1548.8319	1.1805	1532.822	379463.8125	1279.2645	1.443	1479.7609	1.339	15955000	1.7753	663.363	58.7369	56.1183	160.1811	144.8916	39244.3672	90.1072	-0.17046	122.5949	1436060
016	2017-02-10t1731	1486769819.47	larva	46.8806	-2.9331	-297.7612	1126.4865	67.8412	60720.6284	191188.02	2794612.5542	1564.71	0.58753	534.67	0.49405	485.3161	0.33917	1372.1672	0.83342	1357.9108	437721.3438	1097.8672	0.78837	1308.178	0.79686	17004700	1.6656	575.636	57.5803	53.4364	194.1596	175.396	61936.9219	96.9798	-0.16871	144.0419	1831280
016	2017-02-10t2323	1486790937.9	adult	52.7468	2.9331	-291.8949	1102.8487	75.9942	66984.3287	211092.5105	3420572.4577	1306.72	0.061336	471.603	0.15697	430.1429	0.042367	1133.9054	0.29649	1118.6612	396866.9062	907.569	0.27561	1070.2343	0.25542	16483500	1.31	793.258	62.4551	57.2378	228.21	198.7386	79873.4844	107.6171	0.20933	164.7709	2182930
016	2017-02-11t0515	1486812066.09	adult	58.6157	8.8021	-286.026	1121.7992	78.4701	69542.3501	219154.4375	3652075.7399	1322.12	0.22036	412.346	-0.11492	370.4268	-0.25151	990.5143	0.0010154	981.3454	359556.6875	811.9845	0.11346	939.2774	0.042389	14968200	0.76516	1632	65.8088	61.412	219.2881	184.0192	79601.5781	105.6696	0.075905	154.9581	2388860
016	2017-02-11t1111	1486833389.25	adult	64.5388	14.7252	-280.1029	1235.7171	74.9339	75463.1869	237699.8211	3925273.7707	979.803	-0.51537	385.476	-0.11906	363.5924	-0.1117	826.571	-0.30592	819.1555	325669	650.5202	-0.28039	772.4249	-0.27693	15182400	0.8544	831.631	69.0774	63.1062	251.7407	218.7464	99185.8281	119.1897	1.0111	181.9478	2720680
016	2017-02-11t1711	1486854993.52	adult	70.54	20.7263	-274.1017	1211.9149	79.3744	76805.7991	241943.2021	4104005.8753	962.311	-0.39158	342.614	-0.26809	320.4964	-0.28321	693.0082	-0.61837	684.9778	277896.3125	567.5387	-0.42098	656.9103	-0.49414	13726800	0.50753	863.547	65.4495	60.9621	213.3508	191.306	85553.6562	106.6771	0.04459	157.5952	2622230
016	2017-02-11t2311	1486876592.16	adult	76.5396	26.726	-268.1021	1251.4363	77.2239	77510.553	244123.1475	4037179.5171	815.443	-0.75824	327.361	-0.11302	306.5383	-0.13799	682.8748	-0.22679	674.658	276564.3125	546.465	-0.22369	647.5551	-0.21709	13241400	0.53166	667.631	62.568	58.8265	193.6548	170.7884	78430.1875	100.3918	-0.57952	145.0748	2530810
016	2017-02-12t0511	1486898190.69	adult	82.5392	32.7256	-262.1025	1268.9689	80.5987	81957.3002	258076.5737	4548287.3613	995.351	0.28292	302.505	-0.12053	276.8825	-0.35483	656.7177	0.22711	649.0497	281075.1875	518.2725	0.048345	616.0718	0.084902	12924500	0.65588	766.364	63.6124	59.6657	193.668	172.5451	82889.8906	103.1093	-0.49693	147.2165	2717840
016	2017-02-12t1111	1486919790.94	adult	88.5393	38.7256	-256.1024	1157.5225	95.3375	85174.3694	269884.8965	5200068.8509	1097.89	0.95624	275.308	-0.36936	262.3043	-0.28718	544.4586	-0.5688	537.1977	241195.1562	435.2654	-0.52881	509.044	-0.59028	12190400	0.58491	1340.23	61.0544	58.1047	173.5052	153.5443	76862.8281	95.1078	-1.3731	130.5942	2703430
016	2017-02-12t1711	1486941392.57	adult	94.5398	44.7261	-250.102	1256.9226	83.3549	82052.817	258477.3917	4591889.2412	952.895	0.4004	260.768	-0.34398	247.8204	-0.30486	502.6457	-0.62806	492.8317	215132.3594	401.2379	-0.56379	465.6167	-0.67046	11150900	0.34073	898.685	63.048	60.1456	174.6679	153.6001	74757.8672	97.2455	-1.387	131.6072	2696060
016	2017-02-12t2311	1486962992.72	adult	100.5398	50.7261	-244.1019	1253.7008	83.2714	80921.6479	255610.5564	4487875.3232	717.087	-0.55209	231.207	-1.1072	213.575	-1.3899	492.0249	-0.28307	482.7128	208126.5469	380.9633	-0.45981	455.5211	-0.33149	9758320	-0.10658	423.617	66.8666	63.701	171.6593	156.2002	72611.8906	103.1218	-1.0754	135.7113	2822170
016	2017-02-13t0511	1486984589.8	adult	106.539	56.7253	-238.1028	1254.1467	82.0069	81587.6157	256944.4877	4542267.9609	639.493	-0.80761	235.198	-0.50832	216.2095	-0.90753	484.1971	0.098365	473.0883	206267.9844	378.1532	-0.030191	447.9187	0.030371	10003900	0.19239	663.309	68.3608	64.9086	183.242	163.7297	78061.0781	107.7532	-0.88371	141.8835	2907660
016	2017-02-13t1111	1487006191	adult	112.5393	62.7256	-232.1024	1228.4364	78.6381	76490.319	240808.904	4111840.0535	641.08	-0.7412	230.886	-0.30484	210.3005	-0.88705	496.5234	0.90416	486.8495	198609.375	381.8501	0.62013	456.409	0.76556	9214660	-0.027094	415.37	70.7307	66.8516	180.1106	166.1438	72044.25	111.6344	-0.77059	146.1912	2822860
016	2017-02-13t1829	1487032466.63	adult	119.8381	70.0244	-224.8036	1211.9923	79.5294	77614.6257	244416.9908	4307884.8301	1107.55	1.1806	231.608	0.27524	215.0013	-0.13203	473.2684	1.0084	459.9865	191673.7188	364.6991	0.78837	433.0503	0.87774	9372940	0.21993	1304.32	77.7526	71.0536	266.3812	234.677	107884.3906	133.7973	0.79407	194.5224	3146570
016	2017-02-14t0021	1487053608.7	adult	125.7109	75.8972	-218.9308	1177.1817	85.8063	78924.3826	248661.9593	4539275.939	1234.78	1.6904	219.07	-0.17036	206.694	-0.38539	415.9895	0.018347	404.8959	171387.6875	334.3016	0.24213	384.4391	0.035414	9006610	0.1562	1485.9	70.3429	65.5864	202.5044	181.6427	83431.8125	116.4537	-0.84702	162.9525	2892010
016	2017-02-14t0613	1487074733.49	adult	131.5789	81.7652	-213.0628	1242.3833	86.5457	82667.1829	260315.1961	4722144.1361	604.565	-0.75093	212.308	-0.31827	201.409	-0.50465	383.6248	-0.46043	375.0685	165342.2969	312.8022	-0.1369	357.4976	-0.35216	9144340	0.32532	641.892	71.9217	67.2407	205.2674	187.759	88470.2578	118.0302	-0.91848	162.6651	3097740
016	2017-02-14t1202	1487095675.24	adult	137.3961	87.5824	-207.2457	1167.16	83.8447	81525.5545	256951.259	4792116.3641	713.232	-0.28565	212.446	-0.0026528	204.1803	-0.014227	386.7229	-0.029218	370.3433	164357.25	305.6609	-0.04458	352.0479	-0.16953	9010050	0.33642	698.216	82.0435	74.782	271.6027	244.4043	115431.125	143.8182	1.0303	208.2433	3479550
016	2017-02-14t1754	1487116794.67	adult	143.2626	93.4489	-201.3792	1240.0835	79.6367	82779.3802	260801.1691	4658543.0159	823.577	0.19076	194.459	-1.2315	186.5148	-1.3744	354.8367	-0.65458	346.7135	153289.4375	282.1953	-0.70904	328.3252	-0.60977	8389950	0.10049	877.233	75.0276	70.3837	193.6713	179.7111	83666	121.6351	-0.979	161.4815	3237060
016	2017-02-14t2349	1487138094.37	adult	149.1791	99.3655	-195.4626	1318.4465	83.0672	87977.8153	277023.9686	5047468.4664	861.871	0.39235	206.341	0.057945	200.8479	0.17	393.3627	0.7999	370.449	180553.4688	287.8716	-0.1001	341.584	0.17186	9457660	0.67794	1029.09	88.9558	79.6928	326.9554	293.9981	150072.5312	160.6872	2.1181	240.6198	4077290
016	2017-02-15t0549	1487159713	adult	155.1843	105.3706	-189.4574	1341.0886	84.4462	86036.2474	270837.0079	4783346.9433	713.169	-0.14714	198.753	-0.39909	192.5822	-0.44724	348.9483	-0.3115	340.0283	156677.7812	279.6136	-0.17969	322.9687	-0.20482	8917430	0.45434	793.989	74.9962	69.7578	211.8765	195.7109	95132.5469	124.6838	-1.0366	174.8266	3364850
016	2017-02-15t1150	1487181320.74	adult	161.1865	111.3728	-183.4553	1327.6625	85.8158	88561.7837	278825.9812	5050216.2093	897.336	0.50674	200.147	-0.066648	194.7613	-0.068608	376.1156	0.83175	356.8793	173765.4062	279.9947	0.12758	332.6629	0.42179	9232990	0.63116	1345.53	84.8864	76.8269	285.2018	253.0134	131763.2188	151.0869	0.98973	218.6548	3915890
016	2017-02-15t1744	1487202600.08	adult	167.0974	117.2837	-177.5443	1271.677	86.2589	86556.5979	272597.3897	5003745.6871	859.048	0.33783	199.649	0.064814	194.0094	-0.00040858	359.9955	0.51271	345.1268	162357.9688	277.9877	0.27589	324.9384	0.34255	8993590	0.52813	1045.76	81.13	74.3046	264.3178	237.9669	119207.3359	141.9573	0.10439	206.2188	3654660
016	2017-02-15t2336	1487223716.91	adult	172.9632	123.1495	-171.6786	1284.0393	86.3678	90875.2678	286269.1599	5421167.1444	662.046	-0.16194	190.024	-0.72432	185.8816	-0.71134	325.9098	-0.50537	313.5609	154155.3125	257.8853	-0.64373	295.3261	-0.67513	8987770	0.53622	702.934	80.1838	74.0138	246.1273	224.6167	116418.1953	135.7832	-0.49583	192.4973	3792530
016	2017-02-16t0528	1487244795.31	adult	178.8183	129.0046	-165.8234	1346.026	85.5777	89864.5027	282921.7006	5223181.5052	522.129	-0.44218	188.986	-0.66461	186.0263	-0.56038	310.9165	-0.88995	302.429	145819.8438	254.4926	-0.61897	288.8551	-0.76458	8846260	0.47759	498.311	75.4145	70.2174	210.7286	199.0681	98831.7188	126.1004	-1.3128	174.8428	3530080
016	2017-02-16t1120	1487265960.61	adult	184.6975	134.8839	-159.9442	1329.5846	84.6308	91798.5396	289081.3912	5447612.1197	1118.8	0.83075	195.765	0.21775	192.0466	0.2295	362.4023	1.1906	339.6978	173228.2812	264.132	0.26536	311.6349	0.48465	9356200	0.73387	1331.76	90.4678	81.5662	314.5547	283.4026	150357.1562	163.9618	1.2865	242.5807	4323730
016	2017-02-16t1802	1487290081.95	adult	191.3979	141.5842	-153.2438	1369.8424	90.1007	91552.2912	288224.0954	5249126.8241	952.943	0.46862	182.394	-1.0041	179.2837	-1.0006	300.8349	-0.94722	291.6039	143498.2344	243.8277	-0.81596	276.7311	-0.91809	8700180	0.42491	1274.34	76.0006	71.0067	206.9266	193.3366	98703.9766	125.5248	-1.5151	170.5219	3625230
016	2017-02-16t2341	1487310379.14	adult	197.036	147.2223	-147.6057	1265.1379	88.1259	88920.1806	280134.0654	5291875.5429	546.178	-0.27474	177.697	-1.3665	175.0316	-1.3451	294.501	-1.0526	287.5061	136353.9531	235.38	-1.2312	270.9099	-1.048	8222580	0.19394	474.136	80.0362	74.1006	228.9877	214.6829	106021.3125	133.2252	-1.0607	188.0967	3703520
016	2017-02-17t0541	1487332013.36	adult	203.0455	153.2319	-141.5962	1324.6822	84.0821	87172.1904	274519.2175	4933124.2525	502.873	-0.32046	188.961	-0.0015216	186.6195	0.050911	315.5192	-0.05368	307.9635	143561.2188	250.0327	0.078811	287.4452	-0.04161	8582960	0.36824	493.474	78.8294	72.7687	229.0092	216.5714	104199.2031	134.0835	-1.0663	189.723	3580590
016	2017-02-17t1141	1487353615.78	adult	209.0462	159.2325	-135.5955	1323.1978	86.6104	90886.6789	286255.532	5343344.5947	590.642	-0.16423	178.689	-1.0736	175.6416	-1.0945	294.9779	-0.84064	288.6457	139819.5469	237.9995	-0.80957	272.4079	-0.8276	8457710	0.33761	766.147	79.834	73.2729	226.2776	214.6116	107255.6016	135.7103	-1.0458	188.0441	3778700
016	2017-02-20t1356	1487620895.7	adult	283.2906	233.4769	-61.3511	669.3192	91.7347	42901.1152	137857.7189	2388983.3683	627.29	0.13301	185.012	-0.53612	179.5841	-0.64325	323.3937	-0.081454	311.6327	72763.5938	255.6264	-0.070907	295.6825	-0.13518	4150190	-1.3289	691.769	92.1109	82.377	257.0918	240.827	57845.6445	169.514	-0.33179	216.7103	2066230
016	2017-02-20t1740	1487634331.91	adult	287.0229	237.2092	-57.6188	698.5318	90.7402	47198.8004	150618.8699	2771652.3698	535.875	-0.17798	188.411	-0.20229	182.5439	-0.33453	320.5194	-0.18266	313.547	79168.2891	262.3449	0.27233	298.7688	-0.010031	4639060	-1.0636	683.887	92.5442	83.5625	238.5665	226.8204	58925.9375	168.9968	-0.40533	210.7887	2278620
016	2017-02-20t2340	1487655931.19	adult	293.0227	243.209	-51.619	679.4501	92.6232	44608.3685	142973.1183	2540807.1588	622.384	0.18236	192.072	0.15851	186.1783	0.046461	331.5804	0.22637	324.729	77258.2188	265.7048	0.44286	307.3998	0.33775	4472980	-1.1167	687.85	98.0233	87.5019	269.9165	257.0255	62890.5352	181.0015	0.10892	231.9367	2282770
016	2017-02-21t0540	1487677536.46	adult	299.0242	249.2105	-45.6176	675.4135	89.504	43563.0797	139640.5205	2417863.7445	679.086	0.4933	187.036	-0.31172	180.8772	-0.46839	332.127	0.25335	324.718	75724.9688	259.7945	0.14743	306.1759	0.2891	4257130	-1.1954	822.1	94.0639	82.8933	266.9374	252.6072	60861.7227	176.639	-0.18261	225.6656	2140990
016	2017-02-21t1217	1487701352.57	adult	305.6398	255.8261	-39.002	700.4443	91.1638	48530.0422	154986.2932	2925683.3476	535.828	-0.13335	188.773	-0.1352	182.9746	-0.24143	317.8773	-0.26295	311.3989	80422.9609	262.8625	0.30167	300.0363	0.044132	4775400	-0.89735	646.252	91.9561	82.76	230.2138	222.9405	58244.0859	170.0018	-0.58264	207.6726	2326210
016	2017-02-21t1817	1487722970.6	adult	311.6448	261.8311	-32.997	678.7836	93.5427	44490.6154	142910.6224	2541667.4704	655.914	0.68303	191.005	0.085129	184.7592	-0.049193	330.8072	0.22096	323.7991	77078.0781	265.477	0.43127	305.8454	0.27691	4439520	-1.0374	661.449	97.5883	85.6071	271.5878	258.7393	63279.957	183.6095	-0.0097733	234.16	2268240
016	2017-02-22t0017	1487744561.6	adult	317.6423	267.8286	-26.9995	675.3437	89.4476	44490.9896	143297.5552	2540313.5987	672.695	1.2896	187.84	-0.20423	181.7234	-0.33577	333.8929	0.34444	325.4313	77797.0312	262.1145	0.26686	305.3713	0.25884	4367670	-1.0431	740.979	95.402	83.4278	272.1872	257.5928	63419.6172	182.2392	-0.14856	232.6196	2218290
016	2017-02-22t0617	1487766158.9	adult	323.6415	273.8278	-21.0002	698.9237	91.9323	48609.4931	155150.478	2942877.2527	508.735	-126.4513	190.151	0.021142	184.0549	-0.091818	321.4834	-0.10966	315.4508	81656.7812	263.8275	0.35159	300.8074	0.078122	4821100	-0.77836	486.337	93.2542	83.7281	228.032	218.9584	57920.1406	173.2625	-0.63455	208.0674	2364370
016	2017-02-22t1217	1487787758.55	adult	329.6414	279.8277	-15.0003	696.9758	91.5308	46697.574	148873.9684	2758407.7093	492.368	-165.5316	191.234	0.12977	184.6973	-0.01617	324.1928	0.000668	316.945	79103.0469	266.8185	0.49776	304.8342	0.24042	4658260	-0.83054	539.433	94.0114	84.2014	229.6281	222.1743	56029.25	173.0542	-0.70954	209.4635	2290020
016	2017-02-22t1817	1487809368.9	adult	335.6443	285.8306	-8.9974	1171.9929	86.8381	82020.0198	258576.4428	4928482.2934	616.643	409.6844	189.272	-0.045951	183.5826	-0.11374	326.1253	0.084079	317.9649	139255.5	260.09	0.17389	302.1429	0.13523	8080980	0.97737	732.782	94.8914	83.443	264.2159	252.8891	112820.1719	181.5301	-0.39046	228.7617	4051390
016	2017-02-23t0017	1487830959.45	adult	341.6417	291.828	-3.0001	1109.1308	87.6762	77634.5672	244680.8712	4679590.1287	731.349	950.8485	191.822	0.19744	186.2481	0.15772	337.119	0.51847	324.4244	136533.2188	262.2189	0.27901	306.1656	0.29916	7751510	0.84399	690.433	97.6837	86.3636	268.6096	254.0775	108786.9141	185.1347	-0.29489	231.8764	3947400
016	2017-02-23t0617	1487852559.98	dead	347.6418	297.8281	3.0001	642.4275	88.4217	38951.8612	125501.5838	2136314.9622	641.172	590.7208	188.707	-0.084336	182.9673	-0.15151	328.3051	0.19354	319.4024	66974.2344	257.9212	0.075267	301.4337	0.11296	3846040	-1.1597	820.811	98.2309	83.4344	290.4401	278.4601	59249.7734	196.6752	0.15098	251.5286	2002040
019	2017-02-08t1837	1486601100.12	larva	0	-43.9475	-350.6417	168.1718	26.6129	3209.479	10184.7452	55245.8392	0	-0.54247	0	-0.53237	0	-0.54565					0	-0.4844	0	-0.491	0	0.60356	0	0	0				0	-0.57713	0	0
019	2017-02-09t0007	1486620888.73	larva	5.4968	-38.4506	-345.1448	150.7693	27.9801	2814.7927	8964.4812	49510.4122	0	-0.84004	0	-0.83825	0	-0.83295					0	-0.79528	0	-0.79645	0	-0.16543	0	0	0				0	-0.80014	0	0
019	2017-02-09t0559	1486642020.3	larva	11.3667	-32.5808	-339.275	150.8596	28.369	2838.3206	9043.054	50485.661	0	-1.1359	0	-1.1363	0	-1.1137					0	-1.0881	0	-1.0869	0	-0.79186	0	0	0				0	-1.0589	0	0
019	2017-02-09t1149	1486662973.81	larva	17.1871	-26.7603	-333.4545	362.8675	39.5097	11110.802	35241.8063	287227.1039	836.958	0.26239	310.847	0.38049	304.7853	0.39302	732.9163	-0.58471	724.3535	43974.9805	514.3393	0.21432	675.7101	0.36203	1846120	-0.64804	399.243	59.8971	57.2527	172.151	154.0172	10329.0576	91.852	0.74978	129.0656	355729
019	2017-02-09t1749	1486684530.33	larva	23.1751	-20.7724	-327.4666	506.9943	45.2745	18857.6759	59589.2715	597223.9468	1200.11	0.72119	436.014	0.82215	435.1019	0.88758	1076.6505	0.023178	1067.1689	107665.0469	789.5383	0.76219	987.4643	0.86873	4355340	-0.30869	490.784	65.7713	60.6489	225.6136	198.0191	22561.3594	111.5755	1.0677	160.7844	656990
019	2017-02-09t2349	1486706121.4	larva	29.1726	-14.7749	-321.4691	620.9787	50.6337	25790.3065	81525.413	886668.4417	1188.55	0.44747	448.216	0.63424	444.7989	0.70323	1012.5473	-0.12416	1003.6216	138718.9844	766.2648	0.43447	932.9782	0.47919	6106050	-0.23145	389.407	59.6196	57.3182	154.856	137.5703	21215.2734	88.834	0.31097	119.1479	812198
019	2017-02-10t0543	1486727381.42	larva	35.0781	-8.8693	-315.5635	802.0006	51.8807	34134.3194	107621.6019	1206384.4622	2162.83	2.189	870.942	2.8236	836.4211	2.7527	1904.5204	1.8832	1895.1606	344718.1875	1615.5966	2.6955	1832.3295	2.4669	15681300	2.2277	446.22	56.7703	54.4205	149.7138	136.4655	27098.1914	85.5911	-0.016968	114.6215	1022150
019	2017-02-10t1139	1486748753.94	larva	41.015	-2.9325	-309.6267	904.3705	62.2048	45433.492	143250.4797	1910986.212	1723.55	1.0476	594.768	0.97469	532.5182	0.74081	1422.4144	0.86663	1411.2285	339957.0625	1154.5985	1.0797	1345.0053	1.0082	14175700	1.2584	710.962	61.3553	56.868	212.2884	185.7934	50736.9258	102.5113	0.2545	153.4808	1462340
019	2017-02-10t1731	1486769868.18	adult	46.88	2.9325	-303.7617	1055.8093	68.6474	57839.0648	182157.3665	2662409.4285	1837.83	1.1643	472.939	0.12853	420.4797	-0.049805	1275.3263	0.56817	1261.5936	386423.875	997.9048	0.49211	1213.5581	0.55979	14318700	0.89935	920.785	71.347	62.7373	305.0512	268.7336	92430.5156	136.1163	1.4413	221.2293	2160100
019	2017-02-10t2323	1486790986.57	adult	52.7462	8.7988	-297.8954	1081.2996	74.088	64418.0165	202992.2768	3214966.9142	1088.34	-0.43168	399.021	-0.30723	357.1059	-0.43216	939.8774	-0.29336	930.4191	316738.6875	759.8861	-0.1924	894.2076	-0.21789	13423500	0.41983	730.546	59.2037	55.8538	174.3925	156.0363	58770.2656	92.7429	-0.53301	131.4648	1991670
019	2017-02-11t0515	1486812114.75	adult	58.6152	14.6677	-292.0265	1168.9658	76.4402	69760.3225	219756.1775	3611220.1873	1371	0.34195	382.006	-0.33364	342.4258	-0.45745	938.9473	-0.17908	924.4313	342715.75	719.3986	-0.21367	862.6518	-0.18829	13915300	0.44617	1579.19	60.4215	57.0613	184.183	160.2575	67226.8047	95.0997	-0.56784	134.4444	2200980
019	2017-02-11t1111	1486833437.82	adult	64.5383	20.5908	-286.1034	1112.1842	81.8949	70283.2207	221495.0888	3790202.1346	1012.99	-0.42016	343.416	-0.48503	310.1674	-0.58896	798.0201	-0.4277	782.7374	292873.375	639.9234	-0.32503	742.3796	-0.38521	12589600	0.016111	543.027	61.4024	58.7137	166.7942	147.9769	61213.4648	92.7412	-0.88736	125.7761	2251010
019	2017-02-11t1711	1486855042.33	adult	70.5395	26.592	-280.1022	596.8025	77.7079	34594.22	111218.895	1686148.777	820.564	-0.87315	351.36	-0.16994	338.5041	-0.074142	670.4448	-0.7534	662.0872	122020.9531	575.003	-0.38094	640.2509	-0.57084	6369460	-2.078	497.133	60.3949	57.2389	177.268	158.6166	32262.7812	94.8222	-0.88846	132.1287	1094840
019	2017-02-11t2311	1486876640.87	adult	76.5391	32.5916	-274.1026	1230.8357	92.1399	85621.6481	269850.8255	5092499.0559	851.729	-0.6072	289.585	-0.752	271.4337	-0.75997	611.4686	-0.88048	604.1158	272715	493.6984	-0.6429	579.1562	-0.6822	12912300	0.40357	436.749	62.4452	59.8642	162.8864	148.1533	72647.3125	95.0875	-1.0207	128.5558	2784370
019	2017-02-12t0511	1486898239.25	adult	82.5386	38.5912	-268.103	1259.7119	83.9941	83308.4469	262432.3728	4683443.2571	851.987	-0.38734	282.615	-0.65642	265.5038	-0.67889	610.3329	-0.34325	599.7393	264884.4688	477.4774	-0.46415	566.7746	-0.43852	12268000	0.37726	735.723	66.7468	62.5015	217.6902	189.0852	94695.2266	107.0889	-0.15492	157.9737	2897410
019	2017-02-12t1111	1486919839.53	adult	88.5387	44.5912	-262.103	848.5703	91.9797	61184.774	194198.0953	3701638.8942	722.561	-0.78805	272.856	-0.45337	256.3064	-0.50263	572.3112	-0.1741	560.0632	182567.2656	444.9266	-0.37288	525.4384	-0.36933	8687730	-0.98231	443.77	64.2009	61.5853	164.8773	150.0542	52595.8633	98.1068	-1.1098	128.583	2044160
019	2017-02-12t1711	1486941440.99	adult	94.5391	50.5916	-256.1026	1228.4146	86.5652	82560.0506	260012.8345	4723471.5327	1267.58	1.8115	240.159	-1.1512	223.4711	-1.3127	507.5035	-0.55071	491.1559	218734	390.7089	-0.75843	462.7635	-0.71412	10329000	-0.038822	1546.45	73.3836	68.129	242.4906	205.9256	104513.4453	120.3466	0.65479	174.684	3156160
019	2017-02-12t2311	1486963041.04	adult	100.5391	56.5917	-250.1025	1224.033	83.9189	80340.8117	253032.6936	4492738.3173	816.364	-0.12255	240.419	-0.69867	222.9965	-0.94389	498.8635	-0.15972	489.8919	209023.7969	393.2922	-0.20048	464.5054	-0.1765	10072300	0.04166	907.278	67.26	63.1411	188.6701	168.6935	79052.7656	108.4773	-0.60493	146.0098	2817860
019	2017-02-13t0511	1486984638.66	adult	106.5385	62.591	-244.1032	1182.2031	84.6383	80760.0761	255465.7309	4673841.668	1092.59	1.0956	227.651	-0.89101	213.442	-1.0579	477.3894	-0.04028	465.0836	200980.9375	360.7673	-0.45499	431.2123	-0.30124	9576600	-0.013307	1317.84	78.9963	73.3596	241.811	213.8821	101802.4219	129.6294	1.0063	180.0336	3323140
019	2017-02-13t1111	1487006240	adult	112.5389	68.5914	-238.1028	1177.3236	90.7246	80582.8814	253876.9051	4769882.7644	736.118	-0.35163	237.148	0.055597	222.3473	-0.14528	501.7897	1.0218	493.6388	210751.6875	382.6143	0.64183	461.255	0.8761	9947650	0.33122	787.682	72.5592	67.1486	216.496	201.4544	90928.3125	122.4398	0.14178	171.8333	3043640
019	2017-02-13t1829	1487032515.9	adult	119.8377	75.8902	-230.804	1292.7442	90.131	90077.7312	283733.4127	5360647.6693	566.596	-0.98172	207.022	-1.3292	199.9927	-1.1788	363.884	-1.663	356.3506	170661.5781	296.9933	-1.4582	339.9335	-1.5542	9703760	0.38356	682.287	71.6914	66.6449	196.4546	184.3746	92137.1875	119.3948	-0.39386	163.2719	3360390
019	2017-02-14t0021	1487053657.5	adult	125.7104	81.7629	-224.9313	1219.663	93.1426	82795.9862	260874.3793	4939198.087	1414.13	2.3959	225.832	0.31199	214.133	0.18211	449.8533	0.89371	428.9669	194336.6094	344.6688	0.62401	406.1572	0.65463	9738770	0.52057	1333.93	85.3565	76.368	312.8172	276.5456	135137.0312	156.1563	2.4001	232.1967	3680910
019	2017-02-14t0613	1487074782.4	adult	131.5784	87.6309	-219.0633	1237.417	86.8235	84031.2344	264630.1226	4908041.2253	611.126	-0.72532	200.089	-1.2592	191.1619	-1.3502	372.8754	-0.75172	364.3733	163319.4375	294.674	-0.86447	344.8617	-0.73866	8757890	0.13258	671.223	76.8047	71.4453	207.8586	193.5429	91042.0781	127.2535	-0.16355	170.4734	3361740
019	2017-02-14t1202	1487095721.9	adult	137.3949	93.4475	-213.2467	1181.4849	85.433	79807.9873	251398.9911	4649401.8196	1012.75	0.88964	201.273	-0.91268	191.9906	-1.0788	375.0201	-0.35927	364.9195	156008.3438	300.2525	-0.27621	347.6829	-0.31031	8366510	0.017282	1030.8	78.5054	73.0973	210.8913	194.5691	87730.7578	129.9823	-0.11375	174.4051	3263310
019	2017-02-14t1754	1487116841.47	adult	143.2615	99.314	-207.3802	1208.3722	88.3763	82649.3359	260326.0171	4955462.6738	804.461	0.11535	197.702	-0.95339	189.3039	-1.1179	357.9122	-0.56439	349.1944	154260.1719	290.6678	-0.3233	331.5365	-0.50104	8513050	0.16109	934.24	78.9413	72.7475	221.3403	208.2547	95397.6562	135.0548	0.13817	186.0421	3399210
019	2017-02-14t2349	1487138141.21	adult	149.1781	105.2306	-201.4636	1222.418	88.6945	82715.0519	260522.7736	4806412.4463	1101.56	1.3461	196.959	-0.78487	190.2371	-0.84893	367.5141	0.0080283	354.0471	158398.5625	280.7453	-0.44464	333.8196	-0.10435	8486580	0.20367	1585.33	84.9375	77.6736	256.1382	229.7779	110395.5781	146.9955	0.9753	199.664	3659790
019	2017-02-15t0549	1487159759.89	adult	155.1833	111.2358	-195.4584	1217.889	90.2041	82601.21	260222.4018	4842319.9007	995.289	0.94884	202.723	-0.027084	196.8906	-0.017903	361.8168	0.10056	346.8734	155943.0312	284.7239	0.08283	328.5744	0.0047404	8722540	0.35982	1271.71	85.4919	78.1229	262.9041	234.8322	113311.6406	149.3033	1.0087	208.9879	3678460
019	2017-02-15t1150	1487181367.32	adult	161.1853	117.2378	-189.4563	1281.0961	92.4236	87330.9832	275188.3379	5156175.5491	801.54	0.1937	204.794	0.38266	198.1377	0.27654	392.251	1.3702	371.8092	178474.2031	292.5653	0.80865	347.2687	0.99248	9316700	0.67166	922.989	90.045	81.4834	311.8386	275.9832	141886.5781	160.1342	1.725	234.3783	4096420
019	2017-02-15t1744	1487202647.08	adult	167.0964	123.1489	-183.5453	1218.1308	85.2974	81500.4766	256680.5813	4670342.8156	527.115	-0.57109	185.24	-1.3592	181.115	-1.3396	309.3969	-1.2317	301.5878	131493.7031	251.739	-1.2114	288.8723	-1.1218	7861200	-0.020154	648.368	80.9939	75.8086	214.296	200.8638	91075.7891	133.3624	-0.56848	181.9619	3437220
019	2017-02-15t2336	1487223763.58	adult	172.9621	129.0146	-177.6796	1331.8424	94.0724	94575.5695	297937.6374	5987727.1216	1234.36	1.2294	192.41	-0.48361	187.1693	-0.5757	358.5724	0.65093	342.0831	176776.1875	268.5085	-0.012864	318.3124	0.29621	9470400	0.77001	1855.99	87.5283	80.0183	280.3565	251.2121	138215.75	152.394	0.75949	213.4835	4308140
019	2017-02-16t0528	1487244842.01	adult	178.8172	134.8697	-171.8245	1232.3601	89.0224	85860.828	270712.8928	5063020.0177	784.398	0.13965	182.028	-1.3812	178.8005	-1.332	302.5954	-1.1928	293.071	135260.1406	243.6017	-1.2997	278.7682	-1.2095	8135180	0.13302	868.017	81.9821	76.17	220.9316	205.1783	98756.4453	137.0161	-0.51492	186.0727	3663950
019	2017-02-16t1120	1487266007.32	adult	184.6964	140.749	-165.9452	1281.0459	87.6866	87665.596	276075.209	5163842.2926	1036.44	0.66162	184	-1.0187	181.5069	-0.91063	292.8458	-1.4145	284.4254	133830.5469	241.079	-1.2584	271.6131	-1.364	8401630	0.2711	1241.99	80.7533	74.8231	218.1667	205.8573	99702.1953	136.4664	-0.65905	187.1978	3687280
019	2017-02-16t1802	1487290127.56	adult	191.3965	147.449	-159.2452	1232.2337	88.46	84322.2914	265625.2181	4991052.7142	751.208	0.085201	184.268	-0.80267	179.5087	-0.97595	320.2419	-0.19549	312.333	140906.4219	250.4539	-0.346	294.5047	-0.048926	8090090	0.12879	944.376	86.122	79.1762	243.1038	232.0497	106965.6641	149.2544	0.10375	207.2718	3781100
019	2017-02-16t2341	1487310425.38	adult	197.0348	153.0873	-153.6069	1176.799	85.9864	80984.597	255201.3227	4763851.5901	1085.56	0.68312	186.295	-0.43036	182.5862	-0.51206	315.5413	-0.21324	302.4803	133158.4375	251.5427	-0.019327	287.3687	-0.2058	7857370	0.016103	1394.45	89.2991	82.2045	256.1042	237.2054	108075.9844	153.1774	0.25176	210.2875	3766370
019	2017-02-17t0541	1487332060.1	adult	203.0444	159.097	-147.5972	1216.14	85.3667	82895.7216	261130.322	4843457.3488	862.515	0.27479	195.823	0.74639	191.935	0.63438	344.3668	1.1286	327.8676	148766.4688	264.6478	1.2138	306.6625	0.97643	8453660	0.30479	1034.27	87.1026	78.7481	275.2925	252.7575	118926.375	155.8645	0.30017	222.7272	3760220
019	2017-02-17t1141	1487353662.7	adult	209.0452	165.0977	-141.5965	1245.4024	85.8384	84101.2076	264882.0488	4909271.3743	741.423	0.08419	182.421	-0.67569	178.6785	-0.76674	312.6865	-0.11646	302.6182	137269.375	246.6112	-0.18896	283.0706	-0.28667	7993320	0.10832	879.742	88.0595	81.6357	246.0467	227.5383	108014.5156	147.7176	-0.3181	205.4684	3858590
019	2017-02-20t1356	1487620942.15	adult	283.2895	239.342	-67.3522	1192.7248	88.4487	82194.3544	258986.1208	4851771.2598	578.568	-0.036915	189.686	-0.086318	185.5755	-0.038997	326.2392	0.021779	318.1189	139630.375	256.282	-0.037504	297.881	-0.046663	8118350	0.6697	589.87	90.0326	81.8972	255.5459	240.3407	109373.6562	161.1589	-0.75046	217.3023	3853310
019	2017-02-20t1740	1487634376.99	adult	287.0214	243.0739	-63.6203	1183.0268	90.1291	83040.0477	261683.3916	4970143.7935	539.202	-0.1658	191.159	0.061483	187.0489	0.11885	326.2081	0.024253	318.475	141248.1094	255.0961	-0.095323	297.2993	-0.069139	8259580	0.76345	610.381	92.0448	84.0465	262.1855	244.7582	113526.3125	161.4806	-0.77892	218.7902	3977070
019	2017-02-20t2340	1487655976	adult	293.0211	249.0736	-57.6206	1166.9563	86.3953	80175.6877	252741.2108	4709713.3353	533.883	-0.17269	191.105	0.06607	186.4987	0.078592	332.869	0.27342	325.0646	139139.25	256.7036	-0.010301	303.6467	0.18708	7975000	0.6562	604.88	92.0733	83.8843	266.5121	253.9273	111402.0781	162.2459	-0.81129	225.5223	3842310
019	2017-02-21t0540	1487677581.28	adult	299.0225	255.0751	-51.6191	1210.0176	81.6687	80158.8268	252485.5338	4562406.5149	667.091	0.43936	191.679	0.1303	186.821	0.12577	333.8243	0.31555	325.5518	139538.5625	259.8404	0.14972	305.1099	0.24639	8001250	0.70634	803.646	91.3537	82.3932	268.8362	255.095	112373.5312	166.3795	-0.67954	228.2919	3813380
019	2017-02-21t1217	1487701396.97	adult	305.638	261.6905	-45.0037	1215.9757	87.1587	83901.5305	264374.3471	4935142.327	412.605	-0.78797	184.726	-0.51877	180.2905	-0.50877	309.2225	-0.58154	303.3065	135130.2344	247.3152	-0.46906	284.5454	-0.5751	8071770	0.78331	368.67	88.1225	79.6438	244.2297	236.9242	106728.375	157.9518	-1.1583	211.793	3850600
019	2017-02-21t1817	1487723017.2	adult	311.6436	267.6961	-38.998	705.347	125.0849	55543.6259	179200.4478	3766714.8102	678.356	0.83234	192.478	0.22418	187.5236	0.22523	329.201	0.16155	320.9818	95468.2969	258.7349	0.099268	301.9977	0.12333	5563570	-0.46234	728.221	91.264	83.1598	256.839	245.4856	74483.2969	163.6939	-0.94961	221.2332	2637980
019	2017-02-22t0017	1487744607.47	adult	317.6409	273.6934	-33.0008	726.1206	112.4987	49834.2096	161014.4399	2938147.2682	672.765	1.2901	190.582	0.05362	186.2675	0.11382	313.1631	-0.4265	303.1833	81422.3984	252.5004	-0.20373	289.654	-0.36792	4952100	-0.74306	804.495	90.2302	83.12	232.8475	216.6878	60540.3438	158.3592	-1.2623	199.6686	2344540
019	2017-02-22t0617	1487766203.88	adult	323.6399	279.6925	-27.0017	984.6369	86.078	67682.6821	213850.4297	4026804.8516	598.637	261.1105	198.334	0.78773	193.4265	0.83228	334.2005	0.36639	326.3168	117972.7656	269.8156	0.64314	309.1184	0.40948	6989090	0.33868	669.231	99.5495	90.7326	265.6286	254.9498	93766.8906	182.8502	-0.19237	232.7794	3508030
019	2017-02-22t1217	1487787803.31	adult	329.6398	285.6923	-21.0019	638.5254	92.6348	41567.5252	133317.2943	2466186.4967	591.869	266.4623	191.331	0.13882	186.9912	0.20923	310.2814	-0.5241	303.9599	67641.3438	260.4011	0.1867	292.2771	-0.26057	4152640	-1.092	662.441	94.2186	85.7243	236.0585	226.2515	51460.7578	172.7	-0.72568	212.5325	2044920
019	2017-02-22t1817	1487809414.66	adult	335.6429	291.6954	-14.9988	628.8254	90.7591	39225.9751	125325.9183	2236392.5266	649.593	553.7624	190.572	0.074951	185.7094	0.094522	310.5102	-0.51023	303.076	63654.582	261.2112	0.22804	292.0699	-0.26729	3904830	-1.1897	741.721	94.7894	86.5242	239.2597	227.6105	49048.2344	174.9383	-0.68809	214.2744	1942230
019	2017-02-23t0017	1487831005.4	adult	341.6404	297.6929	-9.0013	628.8852	91.0567	38942.824	124125.7436	2200180.0868	627.116	491.744	191.446	0.16259	186.5905	0.19114	309.7151	-0.53522	302.1555	63181.8789	259.6404	0.15484	292.394	-0.25254	3892110	-1.166	785.071	96.3709	87.7193	240.7555	230.9286	49114.1289	176.8928	-0.66337	216.7051	1959220
019	2017-02-23t0617	1487852605.1	adult	347.6403	303.6928	-3.0014	628.1451	94.2129	39494.0988	126253.3041	2302819.2234	609.173	448.7427	192.559	0.27156	188.1049	0.34826	308.4423	-0.57908	300.4473	63847.5625	259.8309	0.16705	290.0987	-0.34272	3968440	-1.0957	800.95	97.6384	89.0293	243.7109	234.0473	50448.1484	180.6223	-0.55994	219.426	2012230
019	2017-02-23t1217	1487874215.25	dead	353.6431	309.6956	3.0014	604.0001	94.535	38362.5074	122457.0061	2257781.1451	604.186	462.8298	194.033	0.41304	189.5016	0.4926	311.3917	-0.45742	305.2216	62589.7266	261.7995	0.26505	293.6779	-0.19614	3890170	-1.1062	778.29	99.7864	91.8398	240.2591	230.9633	48292.0859	181.9422	-0.56349	219.9296	2000620
020	2017-02-08t1837	1486601116.52	larva	0	-49.8131	-290.0208	153.3127	28.1552	2887.4103	9192.2997	51159.0063	0	-0.54247	0	-0.53237	0	-0.54565					0	-0.4844	0	-0.491	0	0.60356	0	0	0				0	-0.57713	0	0
020	2017-02-09t0007	1486620905.93	larva	5.4971	-44.316	-284.5238	170.9863	27.1626	3426.8758	10882.4395	61707.4364	0	-0.84005	0	-0.83827	0	-0.83296					0	-0.79529	0	-0.79646	0	-0.16546	0	0	0				0	-0.80015	0	0
020	2017-02-09t0559	1486642037.23	larva	11.3669	-38.4462	-278.654	170.0148	32.6583	3667.5262	11682.5252	71867.2292	0	-1.1359	0	-1.1363	0	-1.1137					0	-1.0881	0	-1.0869	0	-0.79187	0	0	0				0	-1.0589	0	0
020	2017-02-09t1149	1486662989.36	larva	17.1869	-32.6262	-272.8339	334.3566	37.4542	8771.3968	27740.932	203146.4464	834.341	0.25716	294.628	0.28705	290.9557	0.31291	564.626	-0.89435	549.7307	27102.0469	450.7679	0.021027	528.3308	-0.011009	1389470	-0.81002	710.702	62.43	57.7338	208.988	192.994	10031.4258	103.2723	1.0101	155.0265	294420
020	2017-02-09t1749	1486684545.81	larva	23.1748	-26.6383	-266.846	386.1047	40.211	12818.1612	40563.0147	358182.9158	874.379	0.068518	317.576	0.14283	311.1972	0.17161	735.6831	-0.64284	721.1038	50762.1328	530.8815	-0.011305	659.9516	0.050379	2168090	-1.0358	512.727	65.6271	62.2467	190.0611	167.2051	13114.2139	102.8983	0.85417	146.6902	448036
020	2017-02-09t2349	1486706136.85	larva	29.1723	-20.6407	-260.8485	635.0926	52.6013	24811.1337	78431.763	808610.4392	1436.41	0.94762	473.458	0.77925	447.2377	0.71738	1255.912	0.38548	1243.7764	165780.375	942.4986	0.95677	1166.2891	1.0587	6209400	-0.19878	1183.15	63.1137	57.0767	253.8312	217.324	33505.7148	110.9956	0.90645	177.8532	827736
020	2017-02-10t0543	1486727396.76	larva	35.0778	-14.7352	-254.943	844.7091	47.3217	34654.5916	109200.1916	1173193.7938	2239.46	2.345	860.154	2.7614	829.884	2.7146	2015.5741	2.135	1999.5954	370865.625	1652.8712	2.8053	1938.8792	2.7307	15745100	2.2471	358.479	55.6654	52.3139	168.9888	153.6191	31093.9434	89.8768	0.11078	127.9534	1018960
020	2017-02-10t1139	1486748770.19	larva	41.0149	-8.7982	-249.0059	821.5517	54.9532	38251.5322	120686.0135	1468029.2388	1937.41	1.486	685.797	1.4989	607.653	1.1785	1760.386	1.7058	1750.9462	355597.9688	1406.041	1.8124	1697.5512	1.8737	13790700	1.1465	579.268	58.9529	55.3951	184.6713	162.9655	37303.6016	95.5149	0.01482	136.793	1185480
020	2017-02-10t1731	1486769884.36	larva	46.88	-2.9331	-243.1409	1057.6564	67.117	58624.7683	184838.6437	2747819.7927	1432.41	0.30814	462.922	0.069214	427.2521	-0.0091725	1101.9027	0.093169	1087.2632	338284.125	871.1324	0.11638	1048.0164	0.14502	14188600	0.86224	1632.2	57.5082	54.4023	171.4184	149.006	52625.4453	90.2543	-0.44535	126.8712	1762630
020	2017-02-10t2323	1486791002.71	adult	52.7462	2.9331	-237.2747	1108.3405	69.1984	61710.1015	194316.1015	2894168.9	1526.1	0.55661	438.786	-0.052913	407.7501	-0.10312	1060.5594	0.073506	1047.6429	342560.7188	818.4364	-0.0068531	1003.9503	0.077194	14157900	0.63348	1213.54	66.9089	61.796	230.6613	197.8412	74503.6094	111.4819	0.40223	168.7317	2158880
020	2017-02-11t0515	1486812130.92	adult	58.6151	8.8021	-231.4057	1081.8501	69.6336	63713.9994	200703.6605	3165064.6984	1006.05	-0.56594	413.254	-0.10838	394.6309	-0.073511	863.2458	-0.44344	854.3251	287460.875	680.0892	-0.35256	815.9429	-0.32891	13755600	0.39779	708.146	60.1597	56.2007	190.5498	168.2066	63453.0781	98.1101	-0.38449	140.5977	2002470
020	2017-02-11t1111	1486833454.01	adult	64.5382	14.7251	-225.4826	1007.2703	72.533	60966.9466	192169.2702	3091250.9847	921.149	-0.68369	367.304	-0.27719	338.3198	-0.33748	788.2051	-0.46956	779.0663	251437.4375	636.6828	-0.33867	746.1302	-0.3717	11695300	-0.27303	473.66	60.7527	58.0838	164.3842	146.9438	52438.5586	92.0044	-0.94025	126.2657	1934430
020	2017-02-11t1711	1486855058.62	adult	70.5395	20.7264	-219.4814	1114.9059	70.2043	63076.5599	198611.8663	3044646.098	825.106	-0.85772	307.718	-0.65986	284.4563	-0.70172	677.3369	-0.71217	666.6486	223521.1875	537.7583	-0.58083	631.3175	-0.61196	10151600	-0.7489	560.764	60.5887	57.8258	165.984	152.9129	54774.707	94.2707	-0.93187	127.5048	1998820
020	2017-02-11t2311	1486876657.1	adult	76.539	26.726	-213.4818	1015.3308	79.0886	62490.8546	197122.9842	3214693.242	802.133	-0.81366	296.81	-0.6298	279.0999	-0.62415	656.3498	-0.46965	648.5583	214626.3906	493.7191	-0.64274	607.6949	-0.48816	9686100	-0.85188	596.939	63.2971	59.3992	196.0303	176.8298	64101.9219	102.8216	-0.37741	148.6113	2065640
020	2017-02-12t0511	1486898255.47	adult	82.5386	32.7255	-207.4822	1128.6307	75.4616	66062.7401	208149.9182	3278754.5601	786.945	-0.69141	279.512	-0.74001	266.6231	-0.64702	578.2334	-0.73791	568.5714	200068.75	444.205	-0.88207	539.9233	-0.72358	9644550	-0.73604	743.122	68.0802	62.6227	250.5426	220.7758	86687.75	115.4187	0.56092	179.3416	2349110
020	2017-02-12t1111	1486919855.68	adult	88.5387	38.7256	-201.4822	1129.6393	72.5124	69070.8952	217604.0734	3525197.6274	808.023	-0.39088	253.567	-1.1137	244.6249	-0.9221	471.35	-1.605	463.86	170157.3594	373.9639	-1.5187	441.5344	-1.5005	9140830	-0.77959	640.165	60.9483	58.2881	164.5002	147.2668	59384.5703	93.6043	-1.505	127.5847	2197120
020	2017-02-12t1711	1486941457.27	adult	94.5391	44.726	-195.4817	1161.8231	72.2854	68626.9958	216087.0738	3424368.351	567.578	-1.3274	242.772	-1.0488	230.3662	-1.0273	453.0665	-1.418	447.3783	162650.8594	371.1865	-1.1192	427.5165	-1.2527	8707260	-0.78769	415.435	62.1983	59.3189	171.8319	154.6298	61687.6562	96.6416	-1.4403	132.1931	2230810
020	2017-02-12t2311	1486963057.18	adult	100.5391	50.726	-189.4817	1096.8251	79.0538	70218.5668	221313.2251	3766580.1455	608.805	-1.0206	239.789	-0.72662	224.4512	-0.87502	468.4401	-0.70869	463.2391	171917.5312	373.6685	-0.61337	436.7877	-0.65486	8781070	-0.56808	798.86	63.8737	60.5903	171.3937	153.7643	62901.4805	100.5077	-1.305	132.6291	2339050
020	2017-02-13t0511	1486984655	adult	106.5385	56.7254	-183.4824	1101.0968	74.7716	68740.033	216680.1066	3552597.2344	1314.64	2.0283	237.663	-0.38339	223.3559	-0.5194	470.2132	-0.18639	454.4836	168806.5469	365.3994	-0.34182	429.2635	-0.33992	8526860	-0.51861	1632.43	79.0693	72.8232	264.9362	230.1282	95112.0938	132.7501	1.2759	194.8188	2836850
020	2017-02-13t1111	1487006256.3	adult	112.5388	62.7258	-177.482	1177.1781	75.4682	70409.2225	221751.2598	3613145.6879	654.819	-0.68488	221.32	-0.85555	207.7323	-1.0452	459.735	0.081611	448.5865	169182.4844	344.0484	-0.4557	416.7823	-0.13888	8138610	-0.55314	548.715	69.9548	66.1177	180.7077	164.5082	66500.4297	109.8858	-0.91822	143.6097	2572450
020	2017-02-13t1829	1487032532.23	adult	119.8377	70.0246	-170.1831	729.0995	81.0014	43130.912	137759.8208	2180600.6133	708.228	-0.4156	209.373	-1.1758	196.0444	-1.4541	505.7896	1.8026	489.4052	114308.4531	316.4259	-0.81341	433.286	0.88387	4721570	-2.0808	504.73	70.2584	66.6601	181.9143	165.6821	41112.6289	109.1943	-1.2352	143.2987	1584400
020	2017-02-14t0021	1487053673.66	adult	125.7103	75.8973	-164.3105	1176.6115	77.2695	75091.9207	236587.0832	4055157.8141	604.951	-0.78719	214.709	-0.48149	204.207	-0.57515	419.5997	0.11164	406.5182	164483.0938	321.0238	-0.24705	382.2609	-0.02673	8406910	-0.14227	599.651	68.3934	64.0288	191.8718	173.2974	75213.75	112.1093	-1.2023	152.3806	2677940
020	2017-02-14t0613	1487074798.8	adult	131.5784	81.7654	-158.4424	1181.8651	78.539	71114.8906	223934.3669	3696582.6425	540.883	-0.99948	202.268	-1.0914	191.8408	-1.2942	383.9677	-0.45117	374.4621	142835.9688	296.7653	-0.78054	353.3526	-0.47896	7509390	-0.49007	516.072	73.0295	68.8447	188.5171	168.5455	70128.3438	116.4563	-1.0473	151.4374	2711290
020	2017-02-14t1202	1487095737.54	adult	137.3947	87.5817	-152.6261	1235.4974	77.5157	76906.5052	242146.7668	4063234.5867	845.213	0.23223	207.888	-0.37395	198.6901	-0.49374	390.728	0.083654	375.4252	157072.6719	302.5852	-0.17636	353.1997	-0.1325	8338810	0.0035426	1030.24	82.8686	76.0519	264.175	230.4171	106198.3672	141.2894	0.82122	197.6861	3324020
020	2017-02-14t1754	1487116857.03	adult	143.2613	93.4482	-146.7596	1154.1888	78.426	71248.6599	224417.9956	3746951.8194	591.685	-0.72391	193.23	-1.337	185.3144	-1.4849	363.8394	-0.39049	355.048	135348.25	277.7159	-0.9131	332.291	-0.47549	7183330	-0.49368	603.903	74.2669	69.3605	194.9642	177.5266	72526.6875	122.0848	-0.94153	161.8297	2760870
020	2017-02-14t2349	1487138156.77	adult	149.1778	99.3648	-140.843	1113.5507	83.9308	71709.0058	225943.7229	3924134.9067	904.803	0.56318	200.733	-0.44587	192.9916	-0.58444	387.01	0.60522	371.2405	144741.7344	285.0984	-0.23424	344.2995	0.26836	7507000	-0.27474	930.353	82.9561	75.9133	265.6607	229.4561	99357.0938	143.6526	0.69627	198.3412	3102390
020	2017-02-15t0549	1487159775.55	adult	155.1831	105.37	-134.8378	1164.8623	78.2787	74438.8593	234551.1608	3963053.593	517.26	-0.90823	194.911	-0.75917	189.0031	-0.80395	342.4682	-0.51908	332.9016	133220.125	270.1406	-0.66647	314.5259	-0.52055	7568770	-0.19969	537.363	74.4895	69.4318	200.9749	188.7238	78179.2422	124.8137	-1.0257	170.1295	2892580
020	2017-02-15t1150	1487181382.83	adult	161.1851	111.372	-128.8357	1105.2696	75.8264	66840.1967	210563.1813	3412447.9833	882.808	0.45928	205.559	0.45662	200.1635	0.48364	376.9698	0.86019	356.8241	131939.4375	284.12	0.35105	333.0452	0.43668	7177910	-0.36306	922.851	82.2204	74.9165	257.5883	230.7218	90155.9062	147.9316	0.73335	201.2992	2871050
020	2017-02-15t1744	1487202662.65	adult	167.0961	117.2831	-122.9247	1108.2372	75.4327	67697.3008	213210.9712	3522978.1821	569.217	-0.45581	187.613	-1.1247	182.3049	-1.2161	322.3215	-0.78611	311.6298	114101.8281	256.311	-0.95239	294.1963	-0.90563	6630820	-0.61588	628.159	81.8058	75.8079	217.0206	207.0383	76825.2812	140.4871	-0.010683	191.7071	2891260
020	2017-02-15t2336	1487223779.16	adult	172.9618	123.1488	-117.059	1001.4014	74.9903	62338.2173	196579.9062	3283239.637	533.963	-0.47333	189.064	-0.82122	184.2284	-0.88554	324.0408	-0.57157	315.0547	105637.3125	254.8468	-0.82424	296.0885	-0.64296	6150060	-0.83845	587.185	84.328	78.7904	219.3522	203.9582	71508.8125	140.1451	-0.16616	185.4836	2743100
020	2017-02-16t0528	1487244857.58	adult	178.817	129.0039	-111.2039	632.6089	114.0846	40856.9805	132623.5877	2389940.5878	473.86	-0.54927	199.692	0.43787	194.0313	0.2944	342.9603	0.27619	338.1813	73393.5	273.2787	0.55506	315.8292	0.42509	4260630	-1.7445	439.585	82.9194	76.9358	225.1788	210.5734	48188.2734	138.9619	-0.37269	193.7588	1769170
020	2017-02-16t1120	1487266022.94	adult	184.6962	134.8832	-105.3246	1116.0569	77.532	67268.4965	211834.2497	3514046.9449	627.901	-0.1774	192.124	-0.16495	188.6857	-0.13409	310.2775	-0.76166	302.4474	109217.6875	253.8386	-0.41505	288.4038	-0.58844	6746040	-0.53153	650.718	82.1908	76.3503	218.3705	207.6451	76866.4062	137.878	-0.55915	191.0986	2885970
020	2017-02-16t1802	1487290143.13	adult	191.3963	141.5832	-98.6245	634.3232	127.0256	40526.9495	132814.6833	2356087.0466	710.754	0.0083136	186.53	-0.55943	182.4539	-0.65287	312.2208	-0.5062	302.6485	66190.8125	249.5474	-0.41031	286.9527	-0.41826	3946240	-1.8825	695.559	84.7399	79.4905	221.182	214.2822	46890.5742	137.716	-0.68342	190.9969	1792760
020	2017-02-16t2341	1487310440.6	adult	197.0345	147.2214	-92.9864	1098.8016	82.3895	69452.3878	218772.7122	3782679.5198	773.894	0.12965	181.583	-0.9434	178.7064	-0.93991	292.5898	-1.1288	281.6141	106210.1172	235.8457	-1.1963	269.0265	-1.1445	6577310	-0.60721	890.708	84.1331	77.5215	227.9579	212.7287	82748.7109	145.3479	-0.26328	193.3471	3047470
020	2017-02-17t0541	1487332075.75	adult	203.0442	153.2312	-86.9766	1037.471	75.0899	64750.7684	204145.3304	3383438.6168	531.117	-0.27372	183.355	-0.61257	180.3913	-0.63277	299.0101	-0.73033	291.0743	101065.4219	240.6274	-0.65162	276.3819	-0.62773	6195580	-0.80327	542.435	87.5372	81.2261	233.5575	219.4647	78942.4297	149.4767	-0.10059	201.7759	2957880
020	2017-02-17t1141	1487353678.35	adult	209.045	159.2319	-80.9759	1056.582	74.9586	62042.3677	195499.277	3082167.0919	509.703	-0.29758	182.688	-0.64723	179.8296	-0.64249	301.8581	-0.55927	294.4851	97802.0156	238.6726	-0.76108	275.9392	-0.64846	5919280	-0.91573	575.417	89.0709	82.404	240.2148	227.7718	77829.6094	154.3012	0.080897	208.9106	2885990
020	2017-02-20t1356	1487620957.65	adult	283.2892	233.4761	-6.7316	692.9781	92.7362	48478.9698	154588.6997	2831651.1904	373.647	-0.75157	183.497	-0.68191	180.5342	-0.54744	285.7917	-1.4457	282.3766	72305.2969	244.322	-0.64683	272.3688	-1.0738	4633840	-1.0853	415.93	105.493	97.2253	268.4365	261.2976	67914.4375	187.8685	0.588	241.2696	2664010
020	2017-02-20t1740	1487634392.03	adult	287.021	237.2079	-2.9998	689.2368	93.8528	46555.7359	149114.2967	2607421.1543	381.297	-0.74399	178.534	-1.1504	175.7316	-1.0201	276.0595	-1.7998	271.6996	67082.4531	236.404	-1.0434	262.033	-1.4876	4333560	-1.2178	339.478	99.8416	90.5245	252.4665	246.5596	61349.3594	181.974	0.23974	231.2736	2423460
020	2017-02-20t2340	1487655990.93	dead	293.0207	243.2076	2.9998	689.677	92.9973	48717.3086	155561.3424	2862272.0079	412.385	-0.6601	184.891	-0.52795	181.3774	-0.43505	292.894	-1.1861	287.0109	74395.0625	247.8308	-0.457	276.4539	-0.90458	4694940	-1.0044	378.486	105.81	96.6601	276.3186	266.2685	70184.9141	190.125	0.55659	246.0139	2686830
021	2017-02-08t1837	1486601133.51	egg	-2.7485	-55.6804	-296.0209	345.4951	35.441	6488.2997	20503.6402	119517.4098	403.863	0.4575	58.7491	-0.00061866	56.6093	-0.038677	149.7152	-1.2501	125.8849	5389.7466	84.9841	-0.01336	111.7356	-0.00299	209676	1.2269	534.277	58.3663	54.843	188.5942	163.7568	6789.3911	89.2064	1.1884	135.5946	208309
021	2017-02-09t0007	1486620923.07	larva	2.7485	-50.1833	-290.5238	413.2374	19.2296	5595.8723	17595.6775	69139.5039	306.914	-0.06612	96.182	-0.10845	93.8616	-0.12626	185.7955	-1.3024	178.5946	5945.4551	125.9411	-0.2272	156.6351	-0.22147	302396	0.32825	389.544	60.7605	57.2421	176.0255	155.9593	5632.8174	96.26	1.1945	133.9395	191031
021	2017-02-09t0559	1486642054.28	larva	8.6183	-44.3135	-284.654	157.0627	29.0343	3192.381	10172.176	59519.6886	0	-0.99989	0	-0.99994	0	-0.98515					0	-0.95525	0	-0.95486	0	-0.51621	0	0	0				0	-0.93475	0	0
021	2017-02-09t1149	1486663004.94	larva	14.438	-38.4939	-278.8344	168.0156	27.2308	3484.0388	11114.0248	62121.4697	239.408	-0.80375	126.529	-0.5507	125.4796	-0.52265	191.0588	-1.5262	184.161	3821.1755	155.4591	-0.75109	176.001	-0.77807	241164	-0.98329	266.746	59.8919	57.0553	145.2642	134.1012	2905.2842	91.7661	0.81971	119.0881	114154
021	2017-02-09t1749	1486684561.36	larva	20.4259	-32.506	-272.8465	441.329	42.2617	14391.3104	45604.9481	394094.6494	831.378	0.10351	331.788	0.34844	322.0726	0.35051	722.7836	-0.63886	714.9468	55654.3359	597.725	0.31275	697.6865	0.26631	2543820	-0.68623	517.005	66.545	61.8533	209.0659	180.8702	16098.0762	109.4096	1.0781	157.7292	510201
021	2017-02-09t2349	1486706152.35	larva	26.4233	-26.5085	-266.849	573.3242	44.7982	19221.4707	60700.4337	540668.1401	1250.84	0.68611	476.837	0.91478	466.2134	0.93564	1067.6954	-0.0033358	1055.3079	109972.6328	837.4914	0.76186	999.5087	0.75847	4874710	-0.40634	543.584	56.8744	53.6838	175.387	142.968	18064.8652	90.3448	0.44395	125.8748	581427
021	2017-02-10t0543	1486727412.27	larva	32.3289	-20.603	-260.9434	696.2423	44.4894	26392.886	83272.5893	829266.4917	1207.41	0.35663	431.49	0.40625	410.6765	0.3817	1036.0916	-0.081571	1026.6996	145052.8125	829.6571	0.49252	980.6491	0.46986	6027920	-0.49685	442.42	58.6871	56.3482	154.1309	134.233	21578.332	88.5471	0.18504	115.7036	819859
021	2017-02-10t1139	1486748786.57	larva	38.2662	-14.6657	-255.0061	794.5325	49.38	33214.0634	104640.3806	1156725.3299	2257.45	2.2555	851.378	2.5747	817.8892	2.5177	1925.2329	2.024	1904.8024	338841	1578.2415	2.4426	1847.68	2.3666	14916100	1.7137	375.699	60.1909	57.2153	167.2243	152.0451	29431.4863	92.9715	0.063502	129.0656	1054540
021	2017-02-10t1731	1486769900.63	larva	44.1312	-8.8007	-249.1411	1165.0996	62.9892	57040.5095	179609.9973	2361761.9	1533.92	0.53336	548.894	0.58396	528.4651	0.59898	1355.197	0.74161	1341.8018	406559.0938	1108.9256	0.81955	1288.3576	0.74472	16430600	1.6349	924.544	56.5856	52.5711	196.8058	171.6147	59041.75	94.3367	-0.18772	144.0816	1693830
021	2017-02-10t2323	1486791018.91	larva	49.9974	-2.9345	-243.2749	1137.6118	80.7893	65921.1051	207865.3644	3221468.2546	1256.04	-0.070072	452.288	0.0076791	415.3053	-0.078918	1114.1814	0.1557	1104.2629	384392.5625	894.4163	0.19737	1050.0243	0.16321	15587200	1.1349	457.662	59.274	56.5999	161.7812	144.2296	55814.5156	91.0489	-0.52312	125.6386	2042760
021	2017-02-11t0515	1486812147.13	adult	55.8663	2.9345	-237.406	1164.1133	77.2593	70901.8279	223392.1156	3603283.2731	1440.22	0.42764	438.408	-0.0019504	419.5895	0.031391	933.6329	-0.27276	921.2421	345444.1562	745.0918	-0.19085	879.3521	-0.20781	16216700	1.1688	1290.81	63.6288	56.7292	257.5168	226.0818	95281.2344	117.326	0.73791	186.8714	2353630
021	2017-02-11t1111	1486833470.12	adult	61.7894	8.8575	-231.4829	1356.5369	74.9627	76998.6456	242376.011	3900608.2363	990.555	-0.54917	387.14	-0.20896	364.2391	-0.20939	854.371	-0.34084	846.3824	344311.5312	699.4613	-0.18774	815.8276	-0.23327	15587800	0.95246	793.448	58.6255	55.2779	176.7787	157.0443	71241.8359	93.5317	-0.75374	131.7846	2360500
021	2017-02-11t1711	1486855074.92	adult	67.7907	14.8589	-225.4816	1314.5689	92.5176	91241.0979	287599.7079	5309156.8334	1060.43	-0.17286	332.784	-0.47953	322.6775	-0.37109	772.5267	-0.35394	760.675	367722.6875	583.0835	-0.45315	725.836	-0.31563	15812200	1.1479	1202.78	69.6933	62.2271	284.9624	248.095	135642.125	127.5829	1.6577	206.6905	3311480
021	2017-02-11t2311	1486876673.36	adult	73.7903	20.8584	-219.482	1325.0085	86.5136	86915.08	273809.6692	4895571.8363	1117.31	0.3243	312.397	-0.49721	300.6837	-0.3891	634.2024	-0.83493	627.7672	287927.875	521.7506	-0.55297	602.9557	-0.64014	14156900	0.77054	814.309	61.5149	58.629	171.8175	150.2914	78005.125	95.1103	-0.94832	130.1164	2787670
021	2017-02-12t0511	1486898271.65	adult	79.7898	26.858	-213.4825	1324.0804	90.7498	89722.4334	282677.4598	5186810.4357	885.674	-0.33799	285.193	-0.73766	273.0149	-0.62861	602.9149	-0.72215	595.459	282164.1875	461.4681	-0.81163	558.8268	-0.69978	13325300	0.70362	640.22	62.5496	59.6774	174.2241	156.6413	81536.8672	95.124	-1.1038	130.6368	2922570
021	2017-02-12t1111	1486919871.94	adult	85.7899	32.858	-207.4824	1441.9071	82.2927	95639.156	302023.43	5348657.1239	792.873	-0.54654	267.652	-0.86145	256.3654	-0.72986	567.2117	-0.55007	560.5107	283038.625	446.0144	-0.61597	532.5511	-0.54187	13338700	0.97855	948.524	64.8903	60.956	199.2988	177.0568	99450.1016	103.5684	-0.54636	149.2527	3233870
021	2017-02-12t1711	1486941473.48	adult	91.7903	38.8585	-201.482	1280.3833	85.1139	88689.7191	279355.9755	5201251.6958	1049.37	0.79511	269.196	-0.27487	255.401	-0.24347	540.0806	-0.31598	524.3377	249517.2344	424.7624	-0.39133	496.9989	-0.44873	12429600	0.82365	1130.51	62.436	58.3458	200.5168	176.6905	92638.75	102.7587	-0.80649	147.8509	2882860
021	2017-02-12t2311	1486963072.73	adult	97.7901	44.8583	-195.4822	1208.6228	96.2228	86517.6516	272751.4582	5238959.5605	878.244	0.11354	266.201	0.17725	253.0728	0.21496	551.1484	0.47585	541.7554	248567.9062	416.5879	0.02534	508.6755	0.30799	11985400	0.84674	1034.38	69.878	63.8397	255.1167	223.9845	115057.6328	120.263	0.53231	188.4478	3146190
021	2017-02-13t0511	1486984671.21	adult	103.7897	50.8578	-189.4826	1291.6238	83.7038	82682.0838	260365.8029	4564848.7721	675.595	-0.68745	239.155	-0.51675	223.09	-0.72397	489.3566	-0.051322	480.1347	211402.0312	382.0324	-0.17209	454.0586	-0.087201	10311400	0.25706	615.606	69.3083	65.5167	185.4928	167.2141	80132.9062	109.2863	-0.65128	146.1406	2988300
021	2017-02-13t1111	1487006272.43	adult	109.79	56.8582	-183.4823	1245.95	83.67	83409.3431	262720.9922	4745624.923	598.724	-0.94248	227.378	-0.69345	212.4893	-0.91952	471.4883	0.11239	461.9166	205097.3906	362.1014	-0.16997	435.32	0.046404	9880690	0.22464	452.478	70.2947	66.825	175.6896	159.3202	76424.9766	109.7427	-0.83047	142.3882	3054660
021	2017-02-13t1829	1487032548.65	adult	117.089	64.1571	-176.1833	1255.0367	83.7021	84585.4012	266446.4987	4783625.1836	762.519	-0.21423	215.131	-0.96137	201.7248	-1.1971	422.4871	-0.43396	412.6094	186316.7969	327.9831	-0.62321	386.4679	-0.53388	9477610	0.20925	784.895	71.2665	67.3328	184.7144	167.5979	81459.0312	113.026	-0.81941	148.0714	3139640
021	2017-02-14t0021	1487053689.97	adult	122.9616	70.0297	-170.3107	1334.9369	87.509	89131.6572	280641.3202	5111897.4397	1419.94	2.4215	212.439	-0.79987	201.7768	-0.89756	412.0991	-0.274	396.2141	191626.0625	316.6252	-0.59994	373.7443	-0.46032	9865860	0.52992	1859.38	74.4201	67.698	252.465	223.2041	117396.2109	128.9155	0.27231	189.9603	3456140
021	2017-02-14t0613	1487074815.09	adult	128.8297	75.8978	-164.4426	1350.7595	86.6186	92336.3955	290801.5169	5348876.1616	562.914	-0.93161	199.875	-1.4037	189.0008	-1.6284	372.5793	-0.92376	362.9003	179210.625	296.5286	-0.96552	345.6369	-0.8876	9607370	0.50908	584.044	70.4865	65.9407	198.559	178.1324	95506.8984	115.6566	-1.0193	154.894	3388080
021	2017-02-14t1202	1487095753.06	adult	134.6458	81.7139	-158.6265	1286.6244	86.2708	86702.7087	273094.658	5035495.5165	589.087	-0.79116	212.104	-0.17017	201.7418	-0.34111	407.4514	0.37932	398.3082	184168.0156	312.0486	0.044059	373.4932	0.3437	9577540	0.58437	616.07	71.1978	65.6669	213.8878	192.8294	96677.2734	121.6761	-0.71698	167.1964	3214940
021	2017-02-14t1754	1487116872.58	adult	140.5123	87.5804	-152.76	1310.4335	88.8227	86660.55	272948.7309	4943777.7773	673.254	-0.42145	207.751	-0.22492	197.669	-0.45398	402.9431	0.61343	390.6884	182130.2969	308.3455	0.29183	366.34	0.50088	9382440	0.55999	612.22	73.0966	67.0581	227.3051	203.052	102741.9062	127.4398	-0.41698	177.7682	3301190
021	2017-02-14t2349	1487138172.36	adult	146.4289	93.497	-146.8434	1301.8997	85.2333	85678.111	269745.813	4851211.9827	1087.36	1.2611	188.467	-1.6348	181.7621	-1.728	348.4647	-0.68257	334.2657	155763.7188	267.0327	-1.2372	313.1897	-0.96346	8416370	0.14662	1546.27	77.3465	71.6598	220.2196	196.4896	98438.1406	130.1338	-0.35976	174.5251	3454060
021	2017-02-15t0549	1487159791.23	adult	152.4342	99.5023	-140.8382	1316.4296	91.3104	91053.3806	286707.6462	5481573.6314	590.277	-0.66262	184.313	-1.8263	178.8719	-1.8695	308.1094	-1.7053	299.5	146043.8438	253.2747	-1.637	287.6634	-1.6197	8733660	0.34954	636.041	70.8126	65.9581	190.1325	175.9253	90122.7969	118.5851	-1.4802	160.0473	3355460
021	2017-02-15t1150	1487181398.41	adult	158.4361	105.5043	-134.8362	1186.898	91.1268	82432.7681	259721.6815	4991901.1706	516.443	-0.83292	189.63	-1.1572	184.061	-1.2218	332.2054	-0.73067	322.6296	142848.3281	262.2231	-0.93542	303.0242	-0.825	8141020	0.095169	545.659	77.3871	72.1539	202.8679	191.6819	87233.1797	129.4992	-0.71192	175.5377	3322310
021	2017-02-15t1744	1487202678.29	adult	164.3472	111.4154	-128.9251	1395.9176	85.9387	90269.5639	284412.3511	5059704.5343	1007.13	0.79007	182.503	-1.6967	176.9731	-1.8249	319.5201	-0.95497	308.1213	150493.9375	251.0587	-1.3396	290.7094	-1.127	8590400	0.32741	1217.48	77.9856	72.8021	215.5199	195.849	101509.8672	128.4062	-0.90936	173.6413	3670780
021	2017-02-15t2336	1487223794.88	adult	170.2129	117.2811	-123.0594	1248.6951	83.1494	83815.0838	264033.8526	4859462.5341	549.731	-0.46634	181.372	-1.6655	177.3767	-1.6643	301.2965	-1.4397	295.5757	131666.5781	246.8844	-1.3874	281.7683	-1.3251	7917430	0.012833	624.656	77.2924	73.0265	186.8301	176.822	81644.7344	124.4022	-1.3161	163.2257	3374040
021	2017-02-16t0528	1487244873.19	adult	176.068	123.1362	-117.2043	1214.9845	84.444	79832.8183	251440.7997	4456138.6763	490.284	-0.54192	180.315	-1.6269	176.5688	-1.6281	303.5994	-1.2221	292.1977	126297.3359	242.1817	-1.4783	277.3879	-1.348	7500580	-0.17895	623.157	78.3227	73.7315	197.8484	186.2419	82304.9375	126.2118	-1.2652	168.6496	3257990
021	2017-02-16t1120	1487266038.65	adult	181.9473	129.0155	-111.325	1230.6499	83.2344	78980.6157	248754.6016	4413079.3038	694.171	-0.049839	196.46	0.2033	191.8308	0.13728	354.6466	0.80615	335.6941	146114.4062	268.8201	0.43177	312.5254	0.40815	8086670	0.11438	851.896	81.3561	75.0758	241.828	216.3014	99633.1406	139.2579	-0.41081	189.168	3348780
021	2017-02-16t1802	1487290158.29	adult	188.6472	135.7154	-104.6251	1234.8404	86.1886	79249.7562	249571.0227	4398043.1567	559.484	-0.2942	189.251	-0.34966	185.2974	-0.40682	321.3184	-0.23467	308.4756	133025.7969	252.5187	-0.32802	292.6426	-0.24639	7820410	-0.0054201	548.345	78.0848	72.3314	219.9731	200.4601	91068.8672	132.7357	-0.98317	180.759	3226700
021	2017-02-16t2341	1487310456.2	adult	194.2855	141.3537	-98.9868	1264.2869	86.2353	85433.6255	269042.6653	4952928.8144	586.243	-0.21518	187.192	-0.40606	184.3725	-0.37565	299.6866	-0.91759	290.1692	133660.25	244.7992	-0.63028	276.1029	-0.86013	8331000	0.24752	667.592	75.5646	69.8297	205.5029	191.4753	91654.2812	130.2265	-1.2298	174.5513	3363000
021	2017-02-17t0541	1487332091.35	adult	200.2953	147.3634	-92.977	1374.9361	84.7264	81160.9735	255544.5524	4495241.5625	423.227	-0.46995	186.389	-0.33849	182.5404	-0.44812	305.0639	-0.54279	298.7144	129347.0781	250.6198	0.041715	285.2321	-0.21867	7901220	0.036046	399.568	83.4227	77.4172	209.4651	200.8089	88813.2031	142.4787	-0.50127	184.8527	3536370
021	2017-02-17t1141	1487353694.05	adult	206.296	153.3642	-86.9763	1253.0814	82.4427	80058.6239	252071.0492	4449461.3311	363.691	-0.53789	175.491	-1.4239	172.8915	-1.4085	277.2046	-1.5816	271.1508	115871.5312	230.8509	-1.349	259.1705	-1.5058	7323430	-0.24161	386.779	82.5725	76.3413	204.3014	197.4819	85397.9844	141.0463	-0.67667	181.7834	3445830
021	2017-02-20t1356	1487620973.09	adult	280.5402	227.6084	-12.7321	911.8543	91.0079	60104.8264	192375.5347	3445862.9395	516.813	-0.2557	176.649	-1.3479	168.7336	-1.7473	334.8549	0.33114	330.0221	105144.4531	259.2881	0.11442	313.755	0.59206	5541820	-0.6426	551.664	92.912	79.6521	269.2207	261.3404	84535.2969	194.3421	0.95568	243.5422	2914830
021	2017-02-20t1740	1487634407.08	adult	284.2719	231.34	-9.0004	904.2656	88.4992	64077.6302	203024.7989	3830652.1704	477.882	-0.38853	185.207	-0.51539	175.7882	-1.023	335.9041	0.3736	330.5074	112191.9688	273.6105	0.84492	317.4326	0.74056	6180160	-0.30109	540.319	104.412	89.101	276.453	269.0665	92335.3125	209.634	1.6617	253.4289	3484120
021	2017-02-20t2340	1487656005.95	adult	290.2716	237.3397	-3.0007	919.5034	87.6236	64994.9927	205263.9698	3880143.1062	482.856	-0.37442	189.966	-0.047486	180.2079	-0.56025	343.2125	0.64724	337.2236	116349.0312	280.0863	1.1694	323.2917	0.97608	6426560	-0.14327	530.461	107.372	88.5798	301.6012	292.1064	102242.8203	223.9293	2.2652	271.0016	3632400
021	2017-02-21t0540	1487677611.3	dead	296.2731	243.3412	3.0007	1002.181	87.035	69692.9547	219899.4438	4106945.6962	467.467	-0.44795	188.488	-0.17831	178.2244	-0.74164	348.461	0.84764	343.3696	126491.3359	280.0422	1.1617	327.6173	1.1487	6840790	0.10087	481.066	104.6	86.6857	293.1312	286.3423	106406.6172	219.1375	1.9233	268.4894	3796240
024	2017-02-08t1837	1486601183.28	larva	0	-49.8081	-308.6346	156.1038	28.0758	2934.8535	9338.1476	51879.0998	0	-0.54247	0	-0.53237	0	-0.54565					0	-0.4844	0	-0.491	0	0.60356	0	0	0				0	-0.57713	0	0
024	2017-02-09t0007	1486620974.43	larva	5.4975	-44.3105	-303.137	153.6417	28.7807	2934.5326	9348.4176	52969.0994	0	-0.84007	0	-0.83829	0	-0.83299					0	-0.79531	0	-0.79649	0	-0.16551	0	0	0				0	-0.80017	0	0
024	2017-02-09t0559	1486642105.19	larva	11.3672	-38.4409	-297.2674	158.5871	24.4268	2761.3471	8810.5444	41326.5328	506.568	-0.11829	281.809	0.50722	274.5728	0.49294	469.923	-0.97729	465.5013	7518.7681	397.5674	0.15287	445.727	0.066	428069	-0.62695	357.863	72.1958	64.5879	253.4472	244.7337	4055.1553	134.565	1.8099	196.3927	109665
024	2017-02-09t1149	1486663051.54	larva	17.1856	-32.6224	-291.4489	324.9445	39.4682	9366.9502	29643.8601	238816.198	693.337	-0.024807	284.58	0.22922	279.6543	0.2475	604.5132	-0.82094	597.0807	30830.1758	434.7377	-0.027657	554.2019	0.054536	1426030	-0.79694	491.852	64.3668	60.9827	189.71	165.075	9675.21	97.6971	0.88303	134.9026	322542
024	2017-02-09t1749	1486684592.41	larva	23.1692	-26.6389	-285.4654	423.6597	41.3403	14544.5679	46010.0599	419317.7978	1180.75	0.68265	384.938	0.52945	374.5944	0.53818	867.9186	-0.3845	833.7761	67697.6562	640.344	0.31629	764.1249	0.31092	2977490	-0.76629	874.435	68.9497	62.1763	279.0896	241.9536	21768.9902	120.7193	1.2929	195.7468	533326
024	2017-02-09t2349	1486706183.5	larva	29.1667	-20.6413	-279.4678	642.4468	47.1179	25067.5075	79148.1366	810141.0801	1369.03	0.81188	480.563	0.82029	456.8984	0.7736	1111.4302	0.082917	1092.2133	147820.2188	848.8383	0.67943	1039.0538	0.74291	6368420	-0.14809	976.674	75.2173	66.8419	301.7707	269.5662	40135.5078	138.5366	1.6466	223.1263	996779
024	2017-02-10t0543	1486727443.17	larva	35.0722	-14.7359	-273.5624	774.8201	51.6598	33091.0711	104426.8263	1174327.3239	2310.85	2.4906	884.053	2.8994	856.5741	2.8703	2095.9473	2.3171	2084.5515	366790.7812	1688.7437	2.9112	1989.08	2.8552	15421400	2.1496	409.104	57.8127	55.3079	160.7048	143.9271	28123.3359	87.8232	0.049819	119.1655	1008480
024	2017-02-10t1139	1486748819.22	larva	41.01	-8.7981	-267.6246	983.8902	57.6396	46793.6627	147353.4971	1872929.8377	2051.31	1.7197	653.367	1.3123	610.5408	1.1955	1629.6031	1.3809	1602.7472	400882.375	1247.2406	1.3499	1519.8991	1.4378	16054500	1.8047	377.026	59.6308	57.3099	158.1205	140.9031	38897.6367	89.3728	-0.19532	119.7036	1465250
024	2017-02-10t1731	1486769933.26	larva	46.875	-2.9331	-261.7596	1095.8655	68.296	59870.0722	188501.3827	2771646.143	1387.82	0.2141	503.768	0.31121	465.3093	0.21927	1229.1687	0.44168	1220.3506	385958.9688	935.9271	0.30855	1159.3527	0.4241	15786100	1.3184	873.075	64.9479	60.1009	218.4806	194.3303	68602.9062	108.3143	0.29771	160.5039	2035210
024	2017-02-10t2323	1486791051.3	adult	52.7411	2.9331	-255.8935	1086.9871	78.2824	68046.644	214509.5417	3569741.4974	1370.7	0.2058	467.451	0.13043	419.4159	-0.027312	1091.8054	0.1684	1077.4872	388682.75	882.7472	0.19696	1031.2655	0.15065	16606200	1.346	1104.65	73.2347	65.0118	313.2169	277.6217	111505.2188	135.0548	1.5784	221.584	2601660
024	2017-02-11t0515	1486812179.53	adult	58.6101	8.802	-250.0245	1183.2679	78.4173	76849.8244	242121.327	4170522.9724	1599.79	0.91091	393.494	-0.2509	368.0114	-0.26936	925.1636	-0.2274	912.2336	370990.625	699.2522	-0.28493	853.7028	-0.21533	15756700	1.0042	1486.6	68.7326	63.7216	232.477	201.612	93223.2812	112.94	0.51861	169.9937	2752260
024	2017-02-11t1111	1486833502.62	adult	64.5331	14.7251	-244.1014	1159.37	78.794	73385.4028	231169.2607	3910969.4665	1009.88	-0.42921	377.71	-0.18686	349.9368	-0.2339	840.8406	-0.24543	828.9166	322041.9375	659.9726	-0.24081	776.3245	-0.2631	14456800	0.61982	1251.46	62.4189	59.7765	168.4091	146.6495	64500.6719	94.1122	-0.78878	126.6441	2389080
024	2017-02-11t1711	1486855107.51	adult	70.5345	20.7265	-238.1001	1214.3358	77.0134	76777.8971	241810.7177	4093498.5769	1092.37	0.049944	375.26	0.097951	344.2105	-0.0082486	839.0412	0.25494	822.2036	336455.5312	651.6957	0.030263	776.9445	0.057924	15029500	0.96517	1045.88	68.859	62.3967	264.3853	232.9136	106018.5156	121.4833	1.2098	192.7972	2757870
024	2017-02-11t2311	1486876706	adult	76.5341	26.726	-232.1005	1285.0579	81.3757	83333.1772	262405.7445	4542154.7889	898.993	-0.41067	325.277	-0.14875	302.6449	-0.2074	716.47	0.080232	704.3214	311664.4375	548.4131	-0.20869	658.1692	-0.14545	14127400	0.87616	716.526	61.8676	58.7744	180.7264	160.4357	78616	95.847	-0.95742	135.0539	2687030
024	2017-02-12t0511	1486898304.08	adult	82.5336	32.7255	-226.101	1377.1483	82.5248	89573.0474	282011.9472	4932010.7545	1050.54	0.54056	311.375	0.11762	297.0061	0.21738	666.5682	0.34765	650.5616	311287.3438	489.8886	-0.3088	608.1946	0.00048038	14536600	1.3397	1103.31	73.9077	66.8137	282.9096	253.1623	132118.7812	131.376	1.9323	209.6572	3450380
024	2017-02-12t1111	1486919904.27	adult	88.5336	38.7256	-220.101	1429.5751	84.2569	92968.5128	292832.8809	5173498.6399	969.342	0.35863	281.833	-0.14669	272.8163	0.089575	553.0046	-0.44814	542.3376	268207.2188	433.9788	-0.55025	509.3866	-0.58633	13664100	1.244	1078.03	70.9966	65.7531	240.8403	210.1376	116807.5391	117.7402	0.61371	176.9562	3442130
024	2017-02-12t1711	1486941506.02	adult	94.5341	44.726	-214.1005	1342.5583	82.5153	87024.0249	273938.2877	4847623.8073	1362.39	2.2365	266.775	-0.10937	256.9049	0.070468	537.1051	-0.079498	519.9126	243845.7031	406.4584	-0.46794	483.2622	-0.40144	12104100	0.78064	1439.8	72.5651	68.5695	214.6492	187.7192	97450.75	114.2966	0.12022	160.5502	3292420
024	2017-02-12t2311	1486963104.57	adult	100.5337	50.7256	-208.1009	1261.476	85.2086	88088.2935	277529.3857	5167804.6825	697.98	-0.63487	270.077	0.61617	254.2471	0.53504	555.6935	0.86527	548.0967	255063.2969	429.7671	0.56625	513.1346	0.66205	12379800	1.1311	449.849	66.813	63.2215	179.9774	165.588	82609.6406	105.6266	-0.85518	142.1626	3062570
024	2017-02-13t0511	1486984703.46	adult	106.5334	56.7253	-202.1012	1304.4609	83.3391	88025.0828	277241.2588	5106007.5346	658.26	-0.72885	246.104	0.044054	233.9737	0.056803	492.9452	0.27606	481.6123	226261.8438	378.9304	-0.011783	453.6481	0.14348	11283400	0.80809	656.246	73.5672	69.371	195.7884	177.2365	89866.875	116.2418	-0.15014	156.2274	3372910
024	2017-02-13t1111	1487006305.09	adult	112.5338	62.7258	-196.1007	1322.9371	81.8231	86682.4557	272990.676	4849803.8407	1131.36	1.2685	248.168	0.6894	237.748	0.80248	475.2693	0.42841	463.57	214821.7188	365.9944	0.16833	432.7118	0.22416	11209800	0.94807	1387.92	81.5847	74.4532	277.4836	251.8898	125422.6016	140.2852	1.6488	210.8049	3685180
024	2017-02-13t1829	1487032581.67	adult	119.8329	70.0248	-188.8017	1312.6175	84.8322	87371.1556	275127.2072	4915412.8776	564.709	-0.9893	235.835	0.55076	222.4394	0.38643	447.6233	0.38178	439.7707	204116.2188	350.4996	0.31684	411.7103	0.32005	10736600	0.89436	458.206	73.971	69.0735	204.5732	190.0499	93285.375	121.7092	-0.2028	168.2727	3367600
024	2017-02-14t0021	1487053722.51	adult	125.7053	75.8973	-182.9292	1322.6968	81.4784	88482.9415	278666.5103	5038169.916	600.978	-0.80285	230.99	0.67965	215.091	0.25495	464.1239	1.2623	456.7906	213961.125	357.4844	1.0957	428.4056	1.2886	10646300	0.97216	431.02	73.4968	68.4219	202.5541	189.512	93377.4219	123.1764	-0.29702	167.3204	3387470
024	2017-02-14t0613	1487074847.94	adult	131.5735	81.7655	-177.0611	1293.8376	88.2703	89386.2516	281615.6189	5249261.9146	709.05	-0.34317	220.918	0.34444	209.5828	0.16959	417.8761	0.46732	405.7457	194730.2812	326.0584	0.39475	383.5306	0.44375	10281500	0.89238	806.47	72.84	67.5536	210.0442	192.1317	97880.5781	121.2468	-0.65504	170.4128	3389970
024	2017-02-14t1202	1487095784.19	adult	137.3891	87.5811	-171.2454	1306.4755	84.6063	91375.6954	287825.5697	5350832.4752	983.516	0.7749	213.375	0.072545	204.748	0.034941	394.6286	0.19336	382.4438	187843.2188	310.4314	0.15908	362.1717	0.15628	10143800	0.89852	1068.63	81.6723	75.1942	247.98	221.014	118038.4844	138.7569	0.612	195.8735	3882700
024	2017-02-14t1754	1487116903.77	adult	143.2557	93.4476	-165.3789	1220.4705	87.5989	88703.078	279616.5786	5351127.8951	441.024	-1.3182	206.08	-0.23506	198.6058	-0.26262	354.0559	-0.67787	346.9487	163573.8438	292.5627	-0.23744	332.3796	-0.47285	9505250	0.64958	464.64	77.4434	71.881	217.6215	205.6311	100541.1172	129.4526	-0.32802	183.2383	3572000
024	2017-02-14t2349	1487138203.65	adult	149.1723	99.3643	-159.4623	1374.4945	86.1413	92891.6057	292439.1862	5445848.0466	730.421	-0.13079	214.469	0.78767	205.8661	0.65155	401.7388	1.0561	388.6862	194441.5938	309.5116	0.94539	366.4045	1.0541	10373900	1.1254	847.393	81.1656	73.2874	262.3215	239.0056	126963.625	145.898	0.88385	210.1768	3925980
024	2017-02-15t0549	1487159822.65	adult	155.1776	105.3695	-153.457	1340.4601	86.3731	94018.7375	296134.6309	5629566.6299	1444.67	2.695	201.446	-0.14694	196.1536	-0.0915	353.3528	-0.17076	336.8063	173142.875	279.4188	-0.19	318.7932	-0.3612	9857350	0.91012	1850.17	86.9851	79.6934	268.8999	239.5812	131760.9375	152.179	1.2477	213.9962	4256440
024	2017-02-15t1150	1487181429.73	adult	161.1796	111.3715	-147.455	1296.7118	87.0348	91306.9474	287611.3621	5488513.4445	676.083	-0.21635	197.694	-0.30405	191.2303	-0.42975	345.262	-0.19826	336.5891	164344.6875	275.0806	-0.13897	317.9464	-0.15351	9395800	0.70991	724.915	82.3678	75.5067	242.5072	231.0596	115433.4062	143.4545	0.36963	205.5958	3914690
024	2017-02-15t1744	1487202709.54	adult	167.0906	117.2826	-141.5439	1293.2935	91.3855	91474.1389	288090.6048	5532656.3052	593.69	-0.38886	204.099	0.50437	198.3149	0.44659	359.4807	0.49474	349.3562	171472.3125	283.1114	0.56588	331.3602	0.603	9723280	0.88141	567.067	79.1098	72.7238	233.2455	224.0025	111258.0781	137.6068	-0.23606	199.6102	3768790
024	2017-02-15t2336	1487223826.3	adult	172.9564	123.1483	-135.6782	1422.7758	89.5335	99265.033	312481.0392	5936658.5844	556.393	-0.41885	196.487	-0.07242	191.6219	-0.10673	335.3158	-0.17257	327.116	173358.25	269.9513	0.07257	311.4731	0.0069755	10146400	1.0975	624.722	79.3531	73.0824	235.2995	224.8024	121649.8281	136.7147	-0.4253	200.7168	4097720
024	2017-02-16t0528	1487244904.57	adult	178.8115	129.0034	-129.8231	1370.6293	90.0461	94619.5017	297883.6226	5702221.1043	596.351	-0.27757	203.507	0.83056	198.2922	0.74926	372.1593	1.3386	359.524	183474.5312	279.9694	0.97291	333.4935	1.2039	10025100	1.0488	657.917	80.0156	72.3633	256.339	239.3092	126375.1094	144.5628	0.036828	212.5886	3941730
024	2017-02-16t1120	1487266069.94	adult	184.6907	134.8827	-123.9438	1389.7145	91.5803	96874.7052	305007.5955	5918665.3924	548.779	-0.33993	201.477	0.81783	196.9914	0.76421	346.9418	0.61131	335.7587	175205.625	270.679	0.69773	316.8106	0.7234	10163300	1.1251	603.645	82.4616	75.5045	249.2189	236.6068	125855.5312	145.9048	0.0089405	212.1318	4159700
024	2017-02-16t1802	1487290189.06	adult	191.3905	141.5824	-117.2441	1388.0621	91.1095	99083.751	312074.6607	6035750.0585	595.524	-0.21072	184.042	-0.82714	180.5258	-0.86451	315.519	-0.37861	308.012	162807.8125	244.772	-0.74928	289.6303	-0.28754	9487350	0.80697	640.882	84.2718	77.2095	251.5066	241.5626	129777.3906	147.0066	-0.049483	218.05	4344210
024	2017-02-16t2341	1487310487.03	adult	197.0288	147.2208	-111.6058	1450.7392	91.3306	99250.0511	312407.4158	5896123.7062	815.507	0.20356	182.991	-0.79023	179.6868	-0.83191	317.9076	-0.11902	305.801	164358.2188	243.5171	-0.62127	287.9659	-0.17541	9459000	0.79601	1006.07	85.7263	78.3802	264.1979	248.4575	136590.3125	149.5306	0.011975	221.4289	4431280
024	2017-02-17t0541	1487332122.71	adult	203.0387	153.2307	-105.5958	1405.9103	90.5477	101070.2345	318232.5732	6219252.8618	483.92	-0.35185	186.421	-0.27848	182.577	-0.39293	324.2046	0.30213	316.6444	170531.625	247.7082	-0.10185	295.9717	0.40999	9801240	0.96603	585.972	83.3387	76.0833	255.8492	246.1205	134576.6562	145.4515	-0.35302	220.4627	4381620
024	2017-02-17t1141	1487353725.37	adult	209.0395	159.2314	-99.5951	1468.9876	91.6958	103524.8491	325860.5451	6354880.9382	821.885	0.21676	195.479	0.71658	191.6902	0.63775	344.6147	1.1894	332.8538	185747.3438	260.0253	0.77775	311.5052	1.1559	10525700	1.3587	941.956	85.6007	76.6757	280.2916	263.7034	151077.1562	159.7535	0.41145	234.8515	4609250
024	2017-02-20t1356	1487621004.28	adult	283.2836	233.4756	-25.351	985.906	113.6698	80105.9897	253855.1612	5535061.15	997.545	1.4241	184.091	-0.62476	178.1374	-0.78918	345.3293	0.71436	335.9616	144002.3125	254.7194	-0.11712	310.9102	0.47789	7659650	0.43864	1218.23	103.015	90.9462	327.3716	316.7899	136513.9688	191.5897	0.77456	276.5327	4286270
024	2017-02-20t1740	1487634437.38	adult	287.015	237.207	-21.6195	990.93	111.3127	80496.2041	254972.2096	5557522.7541	990.121	1.4851	185.681	-0.46436	179.5821	-0.63262	351.7512	0.95331	342.728	147032.0156	257.2889	0.015888	315.5708	0.66578	7761100	0.51186	1305.93	104.591	92.0272	332.858	319.4189	139134.6406	195.428	0.90859	281.4796	4371680
024	2017-02-20t2340	1487656036.08	adult	293.0147	243.2066	-15.6199	997.0644	119.7193	79509.9296	252510.4514	5509838.0386	930.109	1.4167	185.294	-0.48944	179.0269	-0.67081	345.0796	0.71922	337.8732	142862.9688	257.0545	0.0073624	314.3363	0.61621	7653950	0.49363	1186.2	104.679	91.603	326.7646	318.4941	135280.5625	196.6489	0.87677	282.3135	4323960
024	2017-02-21t0540	1487677641.41	adult	299.0161	249.2081	-9.6184	999.7074	109.754	80511.1197	254983.7992	5559943.819	947.363	1.6988	185.997	-0.41065	179.3269	-0.62337	347.702	0.82411	340.3462	145687.125	259.4236	0.1289	314.9708	0.64142	7780240	0.59404	1037.21	104.801	91.3177	334.9949	325.9722	140362.875	199.1124	0.90608	289.6209	4383840
024	2017-02-21t1217	1487701456.52	adult	305.6315	255.8234	-3.0031	999.9777	112.7979	79967.9385	253311.21	5528126.8009	778.446	1.1553	185.297	-0.46467	179.2147	-0.61594	339.3736	0.52834	332.0721	141179.4062	257.1241	0.017198	307.8025	0.35458	7697990	0.5927	1006.2	104.342	91.1272	328.0459	319.7363	136467.0938	197.1037	0.71217	281.4965	4334800
024	2017-02-21t1817	1487723078.99	dead	311.6377	261.8296	3.0031	984.6018	107.539	78272.1747	247953.1503	5398343.2688	757.079	1.3558	185.351	-0.44864	179.9571	-0.52592	335.5127	0.39498	328.7326	136553.6562	253.9959	-0.1341	304.2573	0.21352	7535250	0.54639	1024.86	104.581	92.1034	326.0029	314.3509	132683.1875	195.0119	0.52842	276.3341	4251640
029	2017-02-08t1837	1486601267.61	larva	0	-43.9281	-289.9998	150.8704	28.5018	2856.5397	9101.8825	51085.3936	0	-0.54247	0	-0.53237	0	-0.54565					0	-0.4844	0	-0.491	0	0.60356	0	0	0				0	-0.57713	0	0
029	2017-02-09t0007	1486621060	larva	5.4979	-38.4302	-284.5019	150.8603	28.6145	2861.8149	9120.1653	51336.1777	0	-0.84009	0	-0.83831	0	-0.83301					0	-0.79533	0	-0.79651	0	-0.16555	0	0	0				0	-0.80019	0	0
029	2017-02-09t0559	1486642190.11	larva	11.3674	-32.5607	-278.6325	209.9255	30.2209	4432.474	14060.1831	84018.1248	578.337	0.025869	263.08	0.39797	258.0488	0.39624	482.86	-0.95468	475.8828	12071.5	394.3941	0.14295	457.3189	0.095976	636127	-0.54679	367.713	67.124	60.6969	232.2344	213.6043	5805.8594	121.0956	1.5227	173.1115	162306
029	2017-02-09t1149	1486663129.64	larva	17.1839	-26.7442	-272.8159	360.9223	40.4015	11735.2703	37239.6577	321534.2	605.615	-0.20018	276.474	0.1826	266.4189	0.1709	537.1862	-0.94479	532.6329	33842.7266	446.9032	0.0094192	512.8418	-0.050074	1727960	-0.68967	544.255	63.8199	60.3725	189.3661	167.714	11930.0625	101.1821	0.9625	141.9152	398875
029	2017-02-09t1749	1486684623.58	larva	23.1544	-20.7737	-266.8454	416.64	40.6448	13773.1324	43517.5881	392282.2393	1401.41	1.1254	325.429	0.18878	308.9982	0.15975	651.8911	-0.80627	633.6994	48239.9375	533.1855	-0.0035248	615.6043	-0.059558	2387020	-0.96144	1851.31	63.2644	60.1136	204.8448	155.5491	15158.5117	93.8725	0.63264	130.4836	464044
029	2017-02-09t2349	1486706214.98	larva	29.152	-14.776	-260.8478	663.5575	92.8566	30423.6418	97676.4863	1289763.5758	1321.92	0.71742	388.137	0.29001	389.2005	0.38174	1146.1027	0.15551	1133.5826	184522.5312	786.3407	0.49482	1058.209	0.79109	6211740	-0.19644	1061.43	69.7281	63.5527	257.9331	223.0035	41527.2266	120.8418	1.1715	185.3744	1115930
029	2017-02-10t0543	1486727474.04	larva	35.0573	-8.8708	-254.9425	875.5274	48.427	36485.2638	114916.3459	1272609.4896	1883.47	1.621	794.7	2.385	828.7676	2.7089	1680.7432	1.3753	1666.7078	324383.4375	1408.3893	2.086	1603.9381	1.9026	15291600	2.1116	1484.97	57.9703	55.2595	167.0711	141.8172	32244.7285	89.1177	0.08904	121.0415	1115460
029	2017-02-10t1139	1486748851.82	larva	40.9956	-2.9325	-249.0042	948.8451	56.0153	44552.9572	140424.618	1743382.5097	1641.76	0.88078	613.314	1.0823	575.1147	0.98975	1500.6792	1.0606	1490.7761	352659.625	1192.7687	1.1918	1431.9529	1.2225	14365600	1.3152	383.829	62.327	59.8619	159.8984	145.8896	37576.1328	93.4721	-0.054168	125.1466	1459880
029	2017-02-10t1731	1486769965.67	adult	46.8606	2.9325	-243.1393	961.7874	69.451	53783.1262	169670.0745	2522885.5157	1475.06	0.39873	528.462	0.4578	488.6125	0.35941	1303.5089	0.64505	1292.7063	367589.5	1031.3591	0.59177	1241.9344	0.63137	14870900	1.0584	697.496	62.5138	57.6864	227.3237	198.7507	64105.2969	104.6552	0.14768	160.5294	1759140
029	2017-02-10t2323	1486791083.67	adult	52.7267	8.7986	-237.2731	1053.5454	73.8485	63767.8632	200978.678	3237624.0994	1231.53	-0.10826	447.896	0.0054378	411.7431	-0.07711	1078.6044	0.12804	1068.3722	359175.25	857.7555	0.11781	1026.0159	0.13656	14913100	0.85435	663.996	59.3993	56.1053	176.1584	160.2848	58660.7344	94.5882	-0.44007	132.9018	1977760
029	2017-02-11t0515	1486812211.96	adult	58.5957	14.6676	-231.4042	1093.8952	77.6934	67197.0307	211766.4131	3455201.1922	1098.73	-0.33559	382.017	-0.3338	353.3157	-0.3776	892.4904	-0.34194	882.7083	314156.625	722.6796	-0.20241	841.7746	-0.25148	13410300	0.29388	593.56	60.9399	58.0727	167.9791	149.24	59128.6523	92.9687	-0.6968	128.1913	2139230
029	2017-02-11t1111	1486833535.17	adult	64.5188	20.5907	-225.4811	1178.083	74.2376	74146.5358	233593.3015	3872446.8697	963.177	-0.5635	371.647	-0.24012	349.0137	-0.24268	809.9612	-0.37786	798.4992	313454.9688	637.4032	-0.33631	758.0601	-0.32942	14380900	0.59534	690.954	63.7458	59.389	195.4423	173.7596	75636.1797	104.9451	-0.011242	148.3362	2466640
029	2017-02-11t1711	1486855140	adult	70.5201	26.592	-219.4797	1251.7296	75.0513	78192.6429	246203.6097	4125193.7785	852.875	-0.76375	323.034	-0.48857	304.3683	-0.47115	712.3439	-0.50389	705.9567	290636.3125	556.6469	-0.48022	672.3161	-0.42413	13173700	0.31283	494.184	65.9822	63.2369	172.4741	154.7312	70369.4219	98.8975	-0.56732	134.0918	2690820
029	2017-02-11t2311	1486876738.65	adult	76.5197	32.5916	-213.4801	1256.8121	79.631	80875.4555	254773.3839	4388510.9419	693.124	-1.2674	299.605	-0.58313	286.1236	-0.50044	584.9878	-1.1241	576.6681	246864.8594	472.745	-0.80956	550.7272	-0.87561	12634600	0.2948	508.444	65.2048	62.586	167.0069	150.7646	70476.8906	97.8596	-0.78974	129.5152	2749750
029	2017-02-12t0511	1486898336.64	adult	82.5192	38.5911	-207.4806	1287.1206	83.8184	90196.4725	284382.795	5228590.9216	665.882	-1.2581	271.768	-0.94931	264.266	-0.71522	538.6876	-1.2256	530.7603	253183.1562	432.6517	-1.0278	509.1174	-1.0513	12761100	0.5856	453.254	67.0085	63.8673	182.0021	165.7732	85541	103.2887	-0.48112	139.0984	3146450
029	2017-02-12t1111	1486919936.87	adult	88.5192	44.5911	-201.4806	1314.1448	78.4918	84058.2843	264663.9152	4591759.8053	850.092	-0.19614	277.254	-0.30513	265.8547	-0.16205	537.7397	-0.66557	530.2786	236067.75	427.5016	-0.65643	499.1569	-0.72581	12152300	0.56697	812.455	66.0526	62.2482	199.2113	173.7806	87453.7734	104.8003	-0.52177	144.9141	2895150
029	2017-02-12t1711	1486941538.49	adult	94.5197	50.5916	-195.4801	1303.7319	80.0557	84197.8457	265079.3733	4642355.3989	757.565	-0.47603	257.552	-0.47206	243.7204	-0.47657	515.4988	-0.42476	504.74	226303.9844	403.6468	-0.52147	477.7363	-0.48745	11303200	0.41022	730.018	72.4267	68.0424	215.8949	191.2142	94777.875	115.8189	0.25516	164.8484	3178590
029	2017-02-12t2311	1486963136.29	adult	100.5191	56.591	-189.4807	1274.0214	80.7111	83748.6797	263776.2175	4652677.8341	741.441	-0.44708	250.513	-0.25298	236.0199	-0.32922	499.416	-0.15122	490.6106	218244.7656	395.959	-0.14651	467.3078	-0.13025	10933400	0.44751	434.697	68.1487	64.9291	174.5033	159.5918	76257.9453	104.9234	-0.91646	139.779	2974280
029	2017-02-13t0511	1486984736.05	adult	106.519	62.5909	-183.4808	1227.131	82.8154	78873.7476	248367.6027	4391227.9147	806.937	-0.10448	257.837	0.63709	241.7827	0.47923	508.6279	0.59421	498.5248	209554.6875	403.5048	0.58666	469.5144	0.45663	10611300	0.48407	872.79	72.1855	67.0747	228.3266	204.592	94070.5781	120.9019	0.25303	171.1764	2970790
029	2017-02-13t1111	1487006337.64	adult	112.5195	68.5914	-177.4804	726.4263	168.2854	77576.0108	253172.5176	8024844.1903	790.7	-0.12802	234.489	-0.099259	219.9255	-0.29607	496.8834	0.90999	487.8913	199747.125	365.2416	0.14542	444.3338	0.48776	9414260	0.069886	900.612	70.5436	66.102	195.5302	174.6565	78603.125	116.0367	-0.3981	155.4338	2832180
029	2017-02-13t1829	1487032614.54	adult	119.8186	75.8905	-170.1812	1279.6739	83.0089	83520.3697	262964.4127	4673550.4753	727.002	-0.34066	225.401	-0.13092	208.0055	-0.62081	485.9877	1.3176	470.2496	211890.6562	357.9265	0.5622	439.6421	1.0484	9813510	0.43751	658.462	74.3412	68.9333	222.375	200.1707	96955.4922	122.2785	-0.15533	171.802	3236670
029	2017-02-14t0021	1487053755.32	adult	125.691	81.7629	-164.3088	1235.7731	82.3668	81239.6594	255820.4972	4567722.4827	580.833	-0.88219	208.817	-0.90267	197.0583	-1.1212	403.6826	-0.30093	393.8698	171161.4062	313.6142	-0.52117	372.8144	-0.29723	8843610	0.074779	678.068	74.1629	69.3942	201.4196	180.0403	85401.9062	120.1179	-0.54669	161.7937	3140870
029	2017-02-14t0613	1487074880.66	adult	131.5592	87.6311	-158.4406	1227.6052	77.5657	79028.325	248906.1702	4330932.5449	805.145	0.031763	228.866	0.95562	217.1856	0.79623	450.3025	1.345	434.4095	185524.625	339.8932	0.94894	406.9824	1.1601	9428340	0.46672	589.423	75.3479	69.8806	215.6715	199.431	88856.6484	126.4916	-0.22535	173.3661	3104030
029	2017-02-14t1202	1487095815.31	adult	137.3744	93.4463	-152.6255	1297.0795	80.442	83584.9182	263148.0366	4690370.2621	524.809	-1.0252	208.463	-0.32839	199.0196	-0.46604	387.4145	-0.010773	381.5573	168912.7344	306.2498	-0.02112	359.9348	0.083049	9087960	0.3747	469.614	74.9078	70.2853	193.2701	180.2411	84265.7422	121.8189	-0.7881	160.9613	3265610
029	2017-02-14t1754	1487116935.11	adult	143.241	99.3129	-146.7589	1374.6632	83.4548	88964.3536	280013.7396	4977089.7754	654.318	-0.47701	204.096	-0.40604	196.8365	-0.42602	361.8148	-0.45108	353.1565	167882.0469	290.0679	-0.35209	335.5313	-0.36705	9464540	0.62934	675.09	73.9722	69.2099	195.9021	183.2094	90898.5547	121.329	-1.0038	163.2642	3430310
029	2017-02-14t2349	1487138234.88	adult	149.1576	105.2295	-140.8422	1269.7466	81.5524	83324.8936	262390.7939	4653062.9396	540.421	-0.88695	214.967	0.83152	208.9156	0.94362	379.0724	0.3609	370.8633	164896.4688	299.9269	0.48102	350.356	0.4824	9330840	0.61578	585.473	77.1696	72.0672	210.4323	193.3155	91538.0469	127.4274	-0.65749	170.2925	3349620
029	2017-02-15t0549	1487159854.1	adult	155.1629	111.2348	-134.8369	1322.9731	85.545	93866.5293	295852.9701	5557537.343	460.719	-1.1286	191.743	-1.0566	187.7651	-0.92779	328.605	-0.96385	319.8035	160687.8438	261.9971	-1.0856	302.4547	-0.97257	9363560	0.67061	443.917	80.4281	75.4472	210.7891	194.9015	103075.875	131.7297	-0.45077	174.6928	3927620
029	2017-02-15t1150	1487181460.98	adult	161.1648	117.2367	-128.835	1326.4932	81.9662	86920.973	273607.499	4900159.0859	1089.01	1.1339	206.639	0.56038	202.1194	0.68305	351.5716	0.011648	340.3412	159613.5156	282.171	0.24455	323.6347	0.068207	9363840	0.69441	1326.96	79.062	74.0879	215.1697	195.4482	97687.0312	129.5453	-0.76051	172.5395	3582690
029	2017-02-15t1744	1487202740.67	adult	167.0759	123.1478	-122.924	1340.385	85.4156	91296.0712	287429.0181	5285909.3566	501.198	-0.64244	192.463	-0.64594	187.9826	-0.62686	339.5251	-0.19362	330.6385	161613.9375	266.0695	-0.40027	312.1011	-0.17941	9150460	0.60404	542.72	83.5504	78.1007	223.2504	205.9701	106267.1719	137.0783	-0.27712	184.3287	3972320
029	2017-02-15t2336	1487223857.7	adult	172.9417	129.0136	-117.0581	1363.0308	82.9995	90809.9816	285933.3808	5217495.8046	648.994	-0.19381	196.544	-0.067115	193.4284	0.083223	324.0978	-0.57009	313.6342	153298.25	262.4813	-0.37165	298.3629	-0.54752	9296750	0.68585	744.236	81.2388	75.7858	218.396	198.9005	103301.3281	133.4149	-0.67441	179.1159	3842680
029	2017-02-16t0528	1487244935.92	adult	178.7968	134.8687	-111.2031	1345.1304	88.7556	93796.7599	295408.0577	5539079.0551	504.816	-0.48079	193.459	-0.20462	189.3498	-0.206	315.5623	-0.72144	306.8182	154309.9688	257.1866	-0.4515	290.6087	-0.68795	9443700	0.76705	562.557	78.3713	73.4454	200.0508	186.7753	97824.8281	127.3935	-1.218	167.2159	3825690
029	2017-02-16t1120	1487266101.34	adult	184.676	140.7479	-105.3238	1387.9625	89.4879	97523.9485	307041.279	5865338.5989	730.057	0.032356	185.867	-0.8231	182.6384	-0.7887	302.6884	-1.0464	292.5924	153765.7031	246.096	-0.92757	278.4623	-1.0483	9437780	0.77339	787.305	81.6525	76.6473	214.9652	193.1543	109202.3359	130.6131	-1.0729	170.4249	4146070
029	2017-02-16t1802	1487290219.93	adult	191.3756	147.4476	-98.6242	1360.5331	88.0057	93230.6269	293564.9935	5535823.7284	523.618	-0.34748	191.683	-0.0059435	188.7733	0.039829	295.5925	-1.1508	289.7975	143657.9375	251.6239	-0.26399	278.3828	-0.83806	9303700	0.71781	463.581	81.6808	77.2438	194.4372	184.384	94496.4609	131.6961	-1.0938	169.7349	3964540
029	2017-02-16t2341	1487310518.24	adult	197.0141	153.086	-92.9858	1351.9542	86.2003	92154.7887	290232.1209	5322473.8883	530.674	-0.30239	199.73	1.0319	196.0953	0.97725	327.2628	0.25369	316.064	157086.125	266.3247	1.0881	301.9435	0.5394	9582630	0.85623	510.23	84.5904	78.6411	228.8612	212.84	109853.3828	141.4442	-0.51978	190.1045	4058480
029	2017-02-17t0541	1487332154.09	adult	203.024	159.0959	-86.9758	1393.2551	82.7886	92886.9214	292419.8706	5311937.3162	560.539	-0.22507	194.287	0.57866	190.9924	0.53063	319.3935	0.1046	310.3418	154586.4375	259.8876	0.84372	296.0912	0.41609	9398420	0.7683	517.899	84.7393	78.8002	223.7287	208.5856	108284.7109	141.2197	-0.6183	187.037	4099180
029	2017-02-17t1141	1487353756.61	adult	209.0247	165.0966	-80.9751	1415.1737	84.7146	97163.0278	305923.8525	5688181.9994	585.218	-0.17321	183.901	-0.51812	179.8538	-0.64014	312.3798	-0.1286	305.4617	158064.1562	248.0549	-0.085057	288.1637	-0.02836	9301180	0.75404	568.938	85.5973	79.8225	209.5159	199.2423	106015.0469	141.4127	-0.69995	181.5878	4329250
029	2017-02-20t1356	1487621035.25	adult	283.2688	239.3407	-6.731	1304.262	88.7078	90372.2965	284564.3161	5404862.4986	560.299	-0.10069	214.723	2.3231	199.5686	1.3722	457.2997	4.7766	448.1614	215388.1719	346.4863	4.5582	424.1344	5.0363	10100800	1.668	511.177	110.49	99.1653	286.3429	272.5463	134867.5156	207.5115	1.5727	252.853	5197570
029	2017-02-20t1740	1487634467.74	adult	287	243.0719	-2.9998	1314.5896	88.8469	88153.4424	277615.6956	5111033.4435	593.553	0.033103	218.48	2.684	202.3451	1.6582	464.4159	5.0511	454.4667	213631.3281	352.6022	4.8503	430.2928	5.2802	10033700	1.6586	538.346	113.651	102.1168	290.5923	276.3236	133672.4688	212.2733	1.7462	256.2011	5219400
029	2017-02-20t2340	1487656066.21	dead	292.9996	249.0715	2.9998	1319.1525	86.5293	87143.363	274333.8698	4972679.8532	600.889	0.095973	220.607	2.8863	204.2302	1.857	469.1564	5.2492	461.0875	213466.1562	358.0442	5.0917	433.4869	5.3996	10017600	1.6901	488.02	113.919	103.0559	289.813	276.1795	131864.9375	212.1573	1.6379	256.1658	5172960
031	2017-02-08t1837	1486601301.07	egg	-2.749	-49.7889	-350.6156	153.5907	27.8654	2926.1794	9314.2979	51883.8043	0	-0.38496	0	-0.36732	0	-0.39099					0	-0.31154	0	-0.32271	0	1.1108	0	0	0				0	-0.47139	0	0
031	2017-02-09t0007	1486621094.01	larva	2.749	-44.2908	-345.1176	148.1038	28.2293	2777.1891	8851.2697	49190.8167	0	-0.69401	0	-0.68904	0	-0.69269					0	-0.64505	0	-0.64843	0	0.18858	0	0	0				0	-0.6866	0	0
031	2017-02-09t0559	1486642224.05	larva	8.6185	-38.4214	-339.2481	147.7247	27.7611	2747.2867	8751.576	48026.9499	0	-0.9999	0	-0.99995	0	-0.98516					0	-0.95526	0	-0.95486	0	-0.51623	0	0	0				0	-0.93476	0	0
031	2017-02-09t1149	1486663160.92	larva	14.4343	-32.6056	-333.4323	147.7184	27.9355	2763.6201	8805.3167	48608.5049	0	-1.283	0	-1.283	0	-1.2521					0	-1.2289	0	-1.2274	0	-1.0717	0	0	0				0	-1.2049	0	0
031	2017-02-09t1749	1486684639.27	larva	20.4005	-26.6394	-327.4661	427.0712	42.4728	13860.3095	43885.7423	376804.1152	852.233	0.14637	354.998	0.4829	344.8118	0.48303	768.8777	-0.55111	758.4621	56896.9531	628.963	0.40796	733.3119	0.35692	2620240	-0.65795	455.724	56.4263	53.8125	159.2538	138.8161	11784.7832	85.8498	0.51973	116.5976	416483
031	2017-02-09t2349	1486706230.6	larva	26.3981	-20.6418	-321.4685	563.5094	50.0961	21568.573	68145.7359	700679.6827	1460.16	1.108	570.586	1.4537	587.6381	1.6391	1150.2706	0.16394	1134.4868	132281.125	966.658	1.1471	1098.3938	1.0057	6510960	0.12424	1211.32	68.8514	62.5901	263.7769	223.9897	30334.3398	119.3482	1.1918	185.6126	785664
031	2017-02-10t0543	1486727489.59	larva	32.3033	-14.7365	-315.5633	655.01	46.0343	24801.2481	78276.1429	778087.0884	1777.31	1.5132	668.258	1.77	629.2411	1.6531	1539.3535	1.0163	1531.4346	203194.6719	1165.7388	1.4865	1429.7178	1.5844	8770220	0.35191	618.342	57.2888	53.7655	169.7214	149.1617	22403.2305	91.412	0.26715	129.6118	751858
031	2017-02-10t1139	1486748868.25	larva	38.2419	-8.798	-309.6247	827.7334	55.4306	37895.0877	119967.9232	1430247.0938	2175.24	2.0885	763.011	2.0664	762.2462	2.1944	1813.3232	1.7573	1791.3414	362664.6562	1489.718	2.1842	1723.774	2.0621	15232000	1.8094	1125.29	73.8093	66.1417	298.3229	256.2103	59664.5781	132.688	1.3313	207.1979	1473460
031	2017-02-10t1731	1486769981.98	larva	44.1068	-2.9331	-303.7598	1101.2348	67.4649	59348.8909	186969.5717	2659921.7983	1658.67	0.79146	554.101	0.61487	505.9677	0.46836	1430.5686	0.93814	1415.6183	444906.8438	1093.8509	0.7767	1339.3601	0.87047	17201500	1.8564	1295.2	69.9798	61.1437	305.7078	269.3768	95075.1328	135.9688	1.3922	218.4067	2172450
031	2017-02-10t2323	1486791099.96	adult	49.9729	2.9331	-297.8937	1105.7679	69.4669	60779.2303	191394.2471	2896554.8517	1416.17	0.27962	522.631	0.44005	486.2335	0.36329	1238.8594	0.51611	1222.6641	395196.125	983.5687	0.47034	1160.4426	0.44951	16627000	1.4356	574.836	59.2851	55.4403	183.2029	167.8639	58441.707	97.9376	-0.20901	138.6659	1886100
031	2017-02-11t0515	1486812228.46	adult	55.8419	8.8021	-292.0247	1109.705	79.4608	68691.2851	216478.6114	3611427.7821	1248.4	-0.026384	447.438	0.058932	407.2774	-0.053723	1063.0211	0.14663	1048.4398	381624.5625	859.6117	0.19088	999.4112	0.13244	16042000	1.1181	654.942	60.1275	56.3527	188.5808	173.3837	67700.5	97.9082	-0.34108	142.0643	2155750
031	2017-02-11t1111	1486833551.57	adult	61.765	14.7252	-286.1016	1165.4566	80.5697	74219.1906	233818.7602	3988671.3282	1347.99	0.40384	420.205	0.051112	400.2931	0.080881	915.5812	-0.10579	901.0296	355245.5	714.5929	-0.13037	848.0466	-0.12834	16264400	1.1644	715.301	63.4197	58.8851	212.6774	191.9183	82518.8359	105.835	0.070927	158.0226	2454720
031	2017-02-11t1711	1486855156.33	adult	67.7663	20.7265	-280.1003	1217.4701	75.986	74899.8269	235879.8931	3902248.0469	898.806	-0.67629	366.697	-0.14898	344.9757	-0.14765	759.789	-0.41923	752.2975	297077.5	607.7963	-0.33778	712.3404	-0.3711	14332700	0.64904	854.262	64.4238	61.124	187.0968	162.9135	73154.8516	99.668	-0.4503	138.4439	2518070
031	2017-02-11t2311	1486876755.3	adult	73.766	26.7262	-274.1006	1354.66	76.68	83750.6872	263633.6905	4355471.2431	913.27	-0.4549	336.089	-0.17109	314.3219	-0.19425	724.8589	-0.17002	716.6515	317488.1875	572.9483	-0.21928	677.6829	-0.22206	14693500	0.96882	552.876	64.4814	60.5435	200.0243	178.6866	87610.6406	104.067	-0.21755	149.1493	2819060
031	2017-02-12t0511	1486898353.08	adult	79.7654	32.7256	-268.1012	1316.3017	78.5815	84307.765	265431.0282	4556617.3827	1136.07	0.79349	321.214	0.060026	300.1905	0.0062212	685.4418	0.1763	672.9213	301594.375	533.6955	-0.066229	634.7755	-0.033341	14124400	1.0298	770.312	70.4471	64.2873	260.6491	231.1344	114685.6094	122.8357	1.2461	191.1527	3097700
031	2017-02-12t1111	1486919953.43	adult	85.7655	38.7257	-262.1011	1171.3596	81.9425	79737.727	251358.1921	4537117.6399	1346.38	2.0551	279.877	-0.47746	257.4198	-0.69706	593.4415	-0.20252	582.0337	246871.6562	471.9479	-0.23382	553.1527	-0.28814	11623800	0.22551	1561.36	65.9457	63.0027	174.4814	156.3657	72584.25	99.7349	-0.87967	134.3148	2738860
031	2017-02-12t1711	1486941555.01	adult	91.766	44.7261	-256.1006	1226.2128	81.9364	82393.6805	259679.4931	4606299.2474	943.317	0.31062	274.998	-0.063401	261.8055	0.0026152	557.4697	-0.055915	545.2836	239711.9688	428.1636	-0.33492	514.8126	-0.19368	11800700	0.53581	981.629	73.8297	68.5809	237.9846	205.6668	102333.3828	121.7467	0.87053	175.455	3168180
031	2017-02-12t2311	1486963152.91	adult	97.7654	50.7255	-250.1012	1234.9244	86.3146	85236.5605	268567.6697	4966045.8827	959.953	0.4723	270.289	0.34534	254.1337	0.25926	582.0803	0.99853	568.7159	258443.625	434.6569	0.37965	535.1471	0.73584	11995700	0.85053	1031.79	78.9449	72.2645	284.7362	248.5425	126422.8594	135.1782	1.8487	203.5496	3503650
031	2017-02-13t0511	1486984752.67	adult	103.7653	56.7255	-244.1013	1237.5838	80.918	80950.9964	254931.6429	4496220.1248	1018.06	0.76936	277.349	1.2996	261.5398	1.2337	553.9687	1.1891	539.8001	233774.7812	432.9975	0.98438	509.9753	0.94827	11701300	0.91948	817.72	80.4197	72.3426	306.6571	274.5215	129409.3047	144.9556	2.4584	224.5888	3392910
031	2017-02-13t1111	1487006354.1	adult	109.7657	62.7259	-238.1009	1228.7274	83.0817	83645.6704	263539.2375	4809564.1864	1135.46	1.2817	261.595	1.1646	246.0496	1.032	540.9016	1.6008	527.7331	235833.0938	407.685	1.0373	488.2079	1.1766	11396400	0.95993	1359.86	82.6931	74.2959	319.0763	283.4351	139117.2812	149.4083	2.556	233.7073	3602520
031	2017-02-13t1829	1487032631.08	adult	117.0649	70.025	-230.8017	1186.3266	86.9619	81782.695	257718.0275	4787343.2674	737.653	-0.31471	241.279	0.6653	219.9059	0.011815	487.9902	1.1127	478.1274	207883.8281	388.9124	1.2835	454.4119	1.1527	10274100	0.60119	532.997	71.9332	67.7434	193.9673	176.6284	82630.0625	115.812	-0.58699	155.7287	3063060
031	2017-02-14t0021	1487053771.81	adult	122.9373	75.8975	-224.9293	1213.9954	83.3155	82669.6077	260504.2906	4703421.096	1314.76	2.0049	232.321	0.56121	215.2909	0.091149	475.5755	1.3225	459.7606	204973.0312	369.3262	1.2519	436.1061	1.2489	10001900	0.59706	1664.17	84.3621	77.5309	276.349	239.6862	119106.4219	142.9348	1.4227	203.7484	3631960
031	2017-02-14t0613	1487074897.25	adult	128.8055	81.7656	-219.0611	1269.3753	84.1285	84789.8298	266960.1509	4857725.0741	671.849	-0.50503	216.575	-0.1654	205.0026	-0.35813	397.4442	-0.2656	390.3528	175670.3125	321.8429	0.0079671	371.2212	-0.13234	9567420	0.48867	764.063	74.2426	69.1343	198.3767	184.5068	87682.5	122.6126	-0.44914	163.4835	3279740
031	2017-02-14t1202	1487095831.13	adult	134.6204	87.5806	-213.2462	1197.4871	88.442	82056.784	258517.6208	4820563.5763	870.167	0.30765	229.878	1.2401	218.2078	1.06	440.113	1.2819	422.9833	188368.375	341.7379	1.2763	399.8484	1.1712	9823370	0.70625	1065.82	87.1379	78.9376	301.9504	267.6265	129234.7656	154.2827	1.9657	226.1152	3723660
031	2017-02-14t1754	1487116951.01	adult	140.4871	93.4472	-207.3795	1159.8619	85.0199	82013.1886	258571.964	4863349.5357	649.969	-0.51317	208.469	-0.16624	197.7993	-0.4435	382.2899	0.017377	374.4733	163237.7812	308.0806	0.27804	357.8684	0.21836	8896620	0.3195	546.143	75.8564	70.8686	193.3629	180.3109	82565.9531	124.5731	-0.65409	162.4564	3237250
031	2017-02-14t2349	1487138250.69	adult	146.4037	99.3638	-201.463	1215.1714	85.0228	80924.3694	254927.8218	4551536.7877	873.313	0.41306	224.443	1.5308	213.6819	1.2804	435.0023	1.9182	420.5008	183570.9844	330.7173	1.7561	393.0789	1.8134	9464750	0.66035	1037.12	86.0955	78.2908	286.4184	254.3589	120868.5781	150.236	1.318	215.4765	3630650
031	2017-02-15t0549	1487159870.01	adult	152.409	105.3692	-195.4576	1234.4724	86.4774	82589.1701	260098.5088	4761004.2084	469.536	-1.1445	203.535	-0.057343	194.7875	-0.30783	368.1227	0.17692	362.0212	158660.8594	293.3139	0.36401	341.07	0.33215	8760160	0.3622	567.911	78.3666	72.8993	210.6126	197.9806	90774.0234	129.5296	-0.56691	176.2388	3372900
031	2017-02-15t1150	1487181476.84	adult	158.4109	111.3711	-189.4557	1224.21	87.1874	86277.3394	271907.8693	5090084.0615	499.162	-0.89677	210.871	0.8727	203.7944	0.77736	365.6384	0.36357	358.9759	164537.2969	295.6211	0.83466	340.2219	0.60164	9472110	0.73905	447.272	77.8889	72.2096	214.2909	200.348	96430.9141	131.6872	-0.5309	180.8756	3498690
031	2017-02-15t1744	1487202756.52	adult	164.3219	117.2821	-183.5447	1240.3523	84.8002	84963.6066	267683.276	4918686.9397	934.468	0.57648	216.915	1.6696	209.7303	1.5526	386.8911	1.3381	373.2557	171392.75	306.1326	1.7148	352.1643	1.3225	9598700	0.81537	1117.5	85.2208	77.9088	266.346	236.1391	117991.2812	149.288	0.75488	206.3553	3771100
031	2017-02-15t2336	1487223873.55	adult	170.1878	123.1479	-177.6788	1311.8811	85.7798	88475.1579	278546.4382	5127004.603	962.861	0.59091	211.143	1.3085	205.3357	1.2613	383.6451	1.4383	365.0754	176860.4062	292.7083	1.2721	342.7837	1.2034	9731590	0.89144	1244.24	87.9893	79.7335	290.3028	259.0681	133829.5781	156.9199	1.1823	225.3262	4055430
031	2017-02-16t0528	1487244952.17	adult	176.043	129.0031	-171.8237	1261.1762	93.5767	90141.48	285213.1571	5427558.0502	571.752	-0.35391	189.004	-0.74133	183.558	-0.88694	332.7793	-0.17466	324.0137	156406.2812	263.2435	-0.19491	308.1016	-0.021673	8866930	0.48301	588.348	83.1904	76.6744	228.4177	216.1022	107356.3281	141.476	-0.13154	193.4984	3902800
031	2017-02-16t1120	1487266117.22	adult	181.9221	134.8823	-165.9445	1243.2178	88.3754	85663.6425	269828.6362	5075173.1946	653.824	-0.13574	210.702	1.685	206.1923	1.6808	369.0769	1.3384	357.7052	164608.3125	285.4182	1.4983	334.4991	1.3997	9397330	0.74958	831.277	87.7272	79.5984	272.4436	252.416	121509.8359	157.0839	0.8704	223.2373	3912630
031	2017-02-16t1802	1487290235.83	adult	188.6217	141.5819	-159.2449	1304.0939	86.2234	89544.7481	282002.0323	5197796.3821	478.024	-0.45405	191.028	-0.16114	187.279	-0.19129	326.7673	-0.027297	316.4256	152600.3438	256.0224	-0.088049	297.9357	0.0052927	8904210	0.52028	494.864	83.1207	76.8553	236.962	221.8904	110661.2344	140.4575	-0.44798	197.6467	3874420
031	2017-02-16t2341	1487310533.68	adult	194.26	147.2202	-153.6066	1280.165	88.7111	87121.535	274310.7262	5114199.6259	489.493	-0.39317	189.322	-0.17583	184.8907	-0.3191	321.711	-0.052373	314.0763	146056.7812	255.7158	0.16676	296.222	0.14722	8592760	0.37474	541.819	86.3	79.839	243.529	231.327	110562.1562	144.1704	-0.29432	203.0702	3916900
031	2017-02-17t0541	1487332170.04	adult	200.2701	153.2303	-147.5965	932.5763	92.9117	70319.2988	223112.5263	4402689.5204	756.004	0.098779	205.142	1.7089	200.685	1.5512	370.4981	2.1111	350.5743	135602.2969	276.8547	2.0582	326.972	1.965	7504300	-0.15779	872.95	94.7431	86.5653	297.7133	271.9177	108963.0469	167.0884	1.0801	235.482	3465800
031	2017-02-17t1141	1487353772.39	adult	206.2708	159.231	-141.5958	1286.923	84.0981	88509.0589	278775.9089	5221229.6815	816.3	0.20018	201.771	1.4165	196.9641	1.2138	360.9617	1.8682	349.3007	166403.3438	273.9906	1.9288	321.8868	1.7865	9301830	0.7332	844.22	91.9723	84.3441	280.0247	259.3615	129091.4141	161.0859	0.55446	228.1158	4240010
031	2017-02-20t1356	1487621050.97	adult	280.5148	233.475	-67.3518	781.1067	94.727	56830.9218	180821.4982	3551378.7992	555.264	-0.126	191.758	0.10876	189.0237	0.30232	298.4103	-0.9884	287.4034	88329.4609	248.3184	-0.44623	276.6201	-0.90377	5667020	-0.57976	657.734	107.258	101.5458	244.3076	228.1437	72315.0469	173.3164	-0.10391	212.3769	3169810
031	2017-02-20t1740	1487634483.02	adult	284.246	237.2061	-63.6206	963.8662	91.757	66317.7165	212239.2818	3891230.7857	726.454	0.48882	194.13	0.34271	190.299	0.43957	339.0284	0.487	327.4392	117303.8203	255.114	-0.096348	298.9068	-0.005133	6711650	-0.033407	944.748	108.586	101.1972	291.0813	271.4153	100714.125	180.0617	0.18334	240.2608	3754140
031	2017-02-20t2340	1487656081.5	adult	290.2455	243.2057	-57.6211	1162.1455	89.5035	85313.7426	269085.8926	5235385.167	721.062	0.53962	194.676	0.40358	190.8593	0.50964	335.6301	0.37085	319.9483	149019.7812	255.8304	-0.056009	294.732	-0.17152	8633310	0.97209	805.84	111.003	102.9126	287.3315	268.2788	127575.2109	188.9823	0.54073	242.453	4922640
031	2017-02-21t0540	1487677686.88	adult	296.247	249.2072	-51.6196	700.2706	120.2425	56413.5471	182526.5072	3864090.6337	605.918	0.14053	192.914	0.2438	188.5609	0.29314	339.5356	0.52108	329.3328	99823.4531	256.7365	-0.0068594	306.1689	0.28861	5660490	-0.49788	761.42	112.228	101.046	296.0533	281.3372	87039.6875	199.8658	0.98472	252.6696	3292990
031	2017-02-21t1217	1487701501.57	adult	302.8622	255.8224	-45.0044	1207.6994	90.2957	84816.9278	267220.4602	5094699.6854	629.057	0.31766	191.791	0.14675	188.494	0.30196	317.516	-0.27875	303.3278	140342.0625	251.1736	-0.28006	284.1223	-0.59297	8467760	0.96758	774.926	109.649	100.8482	270.1366	256.6206	119400.3906	187.9765	0.31369	233.0728	4841120
031	2017-02-21t1817	1487723125.31	adult	308.8688	261.829	-38.9978	1229.816	90.7898	87849.2489	276824.4588	5302376.4188	565.251	0.049907	189.383	-0.072274	185.7583	0.043521	313.3995	-0.42516	301.457	143536.9844	249.0488	-0.38016	283.6792	-0.60866	8656900	1.1024	649.127	108.587	99.2332	266.7726	255.0389	122181.875	187.6943	0.21948	232.9889	4963600
031	2017-02-22t0017	1487744714.41	adult	314.8658	267.826	-33.0008	1213.2106	92.1638	85597.9415	269734.4286	5143608.4859	479.697	-0.55533	191.294	0.11686	187.7916	0.2588	317.0324	-0.28538	306.4945	141396.4375	251.9969	-0.23026	288.0587	-0.4322	8522150	1.072	446.321	110.666	101.3243	275.2971	263.6969	122782.4922	191.2025	0.30579	238.452	4930170
031	2017-02-22t0617	1487766309.65	adult	320.8645	273.8246	-27.0021	1215.5098	92.8312	85633.5292	269807.2504	5157376.7319	603.496	1.1726	192.32	0.22103	188.7577	0.3666	318.8999	-0.20957	308.168	142229.3438	254.0366	-0.12669	291.0043	-0.31335	8569990	1.1353	704.686	112.026	103.0448	279.9244	263.1528	124846.2891	191.4327	0.23867	237.5628	4992000
031	2017-02-22t1217	1487787908.53	adult	326.8642	279.8243	-21.0024	1209.5732	93.7207	86665.0921	273059.9861	5352394.0064	501.788	-139.3745	194.084	0.39296	190.0235	0.50245	321.3031	-0.11217	312.0526	144907.6875	257.7437	0.056713	295.8523	-0.11866	8750860	1.2675	669.659	112.977	104.8447	280.6079	264.5177	126554.1797	191.1666	0.15092	237.9918	5093910
031	2017-02-22t1817	1487809522.46	adult	332.868	285.8282	-14.9986	1200.5053	94.0731	86864.5702	273725.5492	5416950.7994	532.607	26.8926	194.291	0.41821	189.8743	0.49792	331.1296	0.26873	318.017	149670.5625	259.6144	0.1498	298.6232	-0.0063812	8781550	1.3227	661.199	114.159	105.3796	292.97	273.1549	132422.4531	194.5768	0.23245	244.99	5159770
031	2017-02-23t0017	1487831112.4	adult	338.8652	291.8254	-9.0014	1121.9787	94.4725	84448.8039	266447.755	5372212.2373	573.647	240.2024	195.899	0.57306	191.6735	0.68329	334.7993	0.42209	326.702	147311.7188	262.0277	0.26866	304.4537	0.2291	8600950	1.2682	711.358	117.908	107.4411	295.2197	278.6832	129896.6797	203.5405	0.56261	251.4067	5176730
031	2017-02-23t0617	1487852710.37	adult	344.8647	297.8248	-3.0019	1090.1315	93.306	82526.1301	260560.5862	5318787.3115	611.153	440.7911	199.243	0.88735	194.6835	0.98491	343.5299	0.77584	331.9361	147717.875	267.8392	0.55079	310.3788	0.47029	8550100	1.281	726.999	122.137	110.0349	307.6203	290.3309	132276.7344	214.8171	0.99011	266.1877	5241250
031	2017-02-23t1217	1487874324.32	dead	350.8685	303.8287	3.0019	1119.9358	94.1063	83060.8161	261930.4065	5258922.0342	572.516	304.9863	202.891	1.2277	197.8471	1.2991	352.578	1.1523	342.0746	152313.6875	276.0739	0.94892	322.5882	0.96738	8759840	1.4302	723.849	125.598	112.3024	321.005	305.0819	138674.1719	223.0987	1.2786	278.2414	5422690
036	2017-02-08t1837	1486601384.21	larva	0	-49.7837	-320.6079	150.8964	28.63	2871.1588	9149.4031	51586.5616	0	-0.54247	0	-0.53237	0	-0.54565					0	-0.4844	0	-0.491	0	0.60356	0	0	0				0	-0.57713	0	0
036	2017-02-09t0007	1486621179.42	larva	5.4987	-44.2851	-315.1093	148.0783	28.4973	2795.9919	8914.2684	49939.4131	0	-0.84013	0	-0.83835	0	-0.83304					0	-0.79537	0	-0.79655	0	-0.16565	0	0	0				0	-0.80022	0	0
036	2017-02-09t0559	1486642309.29	larva	11.3681	-38.4156	-309.2399	153.684	28.4734	2918.4591	9293.5065	52228.0155	0	-1.1359	0	-1.1364	0	-1.1138					0	-1.0881	0	-1.087	0	-0.79199	0	0	0				0	-1.059	0	0
036	2017-02-09t1149	1486663238.69	larva	17.1818	-32.6019	-303.4261	330.9832	34.4551	9094.101	28803.501	213271.8858	839.024	0.26677	320.759	0.43786	310.4239	0.42593	684.2857	-0.67412	669.0949	33530	529.2831	0.26003	642.0337	0.27704	1565630	-0.74708	754.397	66.6146	57.9785	305.2888	276.8591	14959.1484	131.3312	1.6496	221.1246	325146
036	2017-02-09t1749	1486684701.19	larva	23.1436	-26.6401	-297.4643	149.2899	21.0744	2298.0156	7292.2816	31148.0743	520.295	-0.63961	329.525	0.21275	332.099	0.29369	464.5391	-1.172	457.6993	6039.0083	417.0511	-0.35037	443.946	-0.48804	421463	-1.6142	284.499	67.4461	60.5808	214.28	201.5496	2785.6399	124.5725	1.3881	177.7122	86263.6
036	2017-02-09t2349	1486706292.43	larva	29.1412	-20.6426	-291.4668	573.1712	46.7476	21858.1974	69033.7072	695558.1899	1321.11	0.71623	518.934	1.0418	505.3355	1.0554	1173.5304	0.21292	1166.7302	136129.5312	960.1818	1.0105	1121.0063	0.94752	5998880	-0.26285	471.577	61.5686	57.6796	201.646	178.9775	23390.9375	101.0005	0.63883	147.6139	711733
036	2017-02-10t0543	1486727551.59	larva	35.0465	-14.7372	-285.5614	678.0017	48.0333	28713.4083	90808.9855	991746.3467	1878.85	1.612	670.575	1.6701	652.1932	1.681	1621.3414	1.2405	1609.9052	246443.9062	1224.7562	1.5455	1521.4632	1.6989	10149200	0.55442	570.724	58.4966	54.0462	194.1125	176.6268	29505.0938	99.4175	0.3963	146.0167	885345
036	2017-02-10t1139	1486748933.23	larva	40.9858	-8.7979	-279.6221	844.9424	49.1401	34941.6189	110090.9364	1225744.3095	1769.26	1.1426	674.29	1.4339	617.3889	1.2364	1560.014	1.2077	1547.9606	288602.5938	1290.9986	1.4785	1497.995	1.3851	12426500	0.75257	524.703	61.83	58.6374	180.743	160.4867	33437.4609	96.3623	0.045264	135.0467	1139460
036	2017-02-10t1731	1486770046.65	larva	46.8507	-2.933	-273.7573	949.6597	57.3274	45355.078	142868.0723	1806251.975	1432.12	0.30833	577.91	0.75082	529.0555	0.60224	1269.4393	0.55162	1261.9938	303396	1041.7202	0.62273	1220.697	0.57841	13772200	0.7457	444.797	63.0255	58.3094	197.7675	179.4123	47266.4219	107.693	0.27281	153.1866	1501960
036	2017-02-10t2323	1486791164.6	adult	52.7168	2.933	-267.8912	1011.6532	68.3876	55747.0222	175781.7104	2556969.7	1185.92	-0.21111	451.043	0.025602	411.5645	-0.078236	1009.4501	-0.082236	999.2238	294759.4375	819.9284	-0.001992	959.2154	-0.042973	13161000	0.34522	707.78	58.1065	55.1035	169.562	153.0902	49512.1055	90.6638	-0.63521	127.1616	1695490
036	2017-02-11t0515	1486812293.4	adult	58.5859	8.8022	-262.022	1101.8071	70.1323	62281.8686	196142.1955	2949361.1972	1080.43	-0.3812	400.184	-0.20307	371.811	-0.24182	893.7109	-0.338	878.6055	291349.75	715.7787	-0.22695	839.996	-0.257	13032000	0.17965	383.683	58.2465	55.4226	159.5805	144.5915	52023.25	90.8898	-0.82281	125.6731	1896800
036	2017-02-11t1111	1486833615.82	adult	64.5088	14.7251	-256.0992	1067.0547	73.0591	63575.5065	200358.1097	3154818.7412	968.109	-0.54957	385.822	-0.11735	357.9991	-0.16291	825.8792	-0.31065	816.0996	275017.75	682.0559	-0.14891	780.9779	-0.24733	12815800	0.089588	575.346	61.3304	57.8296	182.936	164.9975	60917.6719	96.9893	-0.58165	139.4239	2037210
036	2017-02-11t1711	1486855221	adult	70.5102	20.7265	-250.0977	1113.5223	79.8144	71417.7254	225027.4339	3859303.3526	1035.22	-0.14541	321.362	-0.50762	296.2349	-0.56567	701.0878	-0.57178	690.7358	261505.75	562.4125	-0.44973	657.9118	-0.49072	11971700	-0.10948	880.855	70.5306	65.6281	232.3044	203.4313	86649.5234	115.0118	0.7004	169.7004	2627480
036	2017-02-11t2311	1486876820.34	adult	76.51	26.7263	-244.0979	1189.4134	79.0367	73998.2431	233047.4052	3884255.8141	750.481	-1.0291	300.233	-0.57284	280.7116	-0.59631	611.4879	-0.88232	604.6962	236645.7969	491.9696	-0.6575	572.9605	-0.72503	11594400	-0.11005	601.182	62.4856	59.8278	166.06	150.9342	64265.2266	94.259	-1.0889	129.0917	2413070
036	2017-02-12t0511	1486898417.78	adult	82.5093	32.7256	-238.0986	1185.9265	76.4817	73592.6176	231816.4981	3837043.7916	721.11	-1.0003	292.746	-0.38622	279.4054	-0.28594	570.801	-0.83167	560.7386	219758.4062	459.3435	-0.69388	532.4611	-0.80452	11245600	-0.057677	507.718	67.5498	64.0068	190.8477	176.3688	73476.3594	104.9694	-0.33652	147.9113	2594860
036	2017-02-12t1111	1486920018.71	adult	88.5096	38.7259	-232.0984	1221.0069	83.4358	73973.2247	233005.0317	3819541.5224	821.202	-0.33079	283.627	-0.08833	267.8835	-0.09041	563.5229	-0.30106	555.0101	218083.375	439.9678	-0.45645	524.337	-0.38775	10957100	0.031904	750.998	70.2194	65.2791	235.2182	209.6336	91029.4375	115.4711	0.41502	174.4505	2712720
036	2017-02-12t1711	1486941619.01	adult	94.5097	44.7259	-226.0983	1155.3421	81.9322	73875.7328	232670.4417	4080900.2596	909.734	0.20615	272.274	0.10299	258.5668	0.13633	535.2287	-0.11129	521.677	206598.2812	415.4389	-0.30482	489.7912	-0.30447	10494300	0.036347	908.464	71.7249	66.2359	253.1977	218.7223	97734.2969	120.6921	0.68612	181.4128	2764490
036	2017-02-12t2311	1486963216.46	adult	100.509	50.7252	-220.099	1247.291	78.5844	80109.4672	252351.6054	4286951.2895	643.753	-0.87001	255.367	-0.038886	245.5619	0.12115	468.1438	-0.71604	460.6485	195684.125	376.5765	-0.55502	438.0858	-0.63519	10672300	0.32384	682.865	69.0121	65.4722	184.8399	163.2808	77263.0938	108.3495	-0.61513	143.4624	2884150
036	2017-02-13t0511	1486984817.52	adult	106.5093	56.7255	-214.0987	1172.3229	83.1961	76043.435	239541.4816	4199532.7452	1221.19	1.6357	245.87	0.029707	230.1764	-0.15175	520.304	0.8311	507.342	206560.7031	391.5367	0.29337	472.7333	0.5193	9750230	0.069292	1411.98	80.0074	74.6099	252.9258	224.1365	100411.5312	131.3922	1.1598	187.6644	3172770
036	2017-02-13t1111	1487006418.75	adult	112.5096	62.7259	-208.0983	1255.1451	76.4273	77074.4986	242665.0089	4097828.8291	738.162	-0.34349	240.877	0.26727	224.6664	-0.0052098	485.8775	0.66296	474.3284	195808.6406	370.5428	0.29511	443.7315	0.47293	9687580	0.20319	724.151	71.971	67.6322	196.2684	179.083	79096.1484	115.7093	-0.42536	155.1932	2894530
036	2017-02-13t1829	1487032696.54	adult	119.809	70.0253	-200.799	1156.4261	84.099	73688.3129	232177.7998	3985348.0788	998.418	0.74423	232.856	0.35489	220.1461	0.2252	467.9476	0.87642	454.2127	180159.8125	356.8295	0.52509	426.0014	0.69153	8945160	0.0078173	1048.38	80.1636	73.3718	264.8619	229.7339	101971.8516	136.3843	1.0085	194.2972	3079480
036	2017-02-14t0021	1487053836.68	adult	125.6812	75.8975	-194.9267	1217.8671	84.1532	81403.1348	256529.989	4596446.1836	1151.38	1.3621	211.69	-0.69821	202.7737	-0.68565	401.752	-0.35139	388.399	170744.5938	308.6942	-0.70295	367.5378	-0.44823	8982240	0.14363	1414.1	82.2446	75.8631	251.8378	221.524	107031.0625	137.879	0.90616	189.4369	3489720
036	2017-02-14t0613	1487074962.71	adult	131.5496	81.7659	-189.0584	1317.2286	81.3375	82088.6134	258446.9057	4483772.3209	688.265	-0.42447	219.931	0.26723	208.4491	0.075055	418.664	0.48729	406.3816	179606.8438	326.5305	0.41212	383.6421	0.44568	9418540	0.46171	641.438	75.5542	69.6702	225.9101	202.9082	96915.4375	129.6161	0.030651	177.5852	3235610
036	2017-02-14t1202	1487095893.26	adult	137.3636	87.5799	-183.2443	1265.5168	81.9292	80309.4933	252862.9922	4441564.8934	783.373	-0.010601	203.2	-0.75752	193.2694	-0.96854	383.3108	-0.12699	372.8314	160607.2188	302.9921	-0.16139	352.1841	-0.16752	8511250	0.088547	987.17	79.0419	73.4301	224.7516	206.9476	94170.9375	131.3501	0.00037083	183.738	3310750
036	2017-02-14t1754	1487117013.27	adult	143.2303	93.4466	-177.3776	1282.0288	81.9433	78812.7262	248084.0839	4168539.0648	554.323	-0.87149	203.832	-0.42926	196.7347	-0.43587	377.3748	0.0047521	367.1576	155478.4219	293.3485	-0.20352	344.3375	-0.069473	8381170	0.095723	592.557	78.5056	71.7477	234.5154	220.7643	96620.3281	137.7158	0.36061	192.4193	3227990
036	2017-02-14t2349	1487138313.08	adult	149.1469	99.3632	-171.461	1225.3595	84.2803	83370.4422	262649.7435	4792506.1259	488.564	-1.0934	192.278	-1.2066	187.4668	-1.1159	325.392	-1.2836	319.4457	141545.5	268.2267	-1.0515	305.8813	-1.0996	8348500	0.1359	417.301	75.9553	70.4054	208.5149	198.2836	90703.9844	127.2227	-0.67429	176.2227	3297900
036	2017-02-15t0549	1487159932.28	adult	155.1522	105.3685	-165.4557	1191.4366	86.1396	78155.7508	246192.6922	4437925.5791	646.75	-0.40569	209.434	0.6007	203.3175	0.62168	380.0849	0.68388	367.7639	155074.6406	299.1761	0.82373	348.5996	0.75208	8528160	0.26544	765.597	82.27	75.1256	254.5303	230.498	103848.375	146.564	0.78189	203.8409	3350040
036	2017-02-15t1150	1487181538.97	adult	161.1541	111.3704	-159.4538	1229.9482	87.5729	80266.4075	252868.772	4492043.3147	484.025	-0.84501	195.066	-0.55889	190.9736	-0.4566	333.681	-0.58576	327.3211	139812.3438	271.3829	-0.34033	312.1609	-0.38045	8159630	0.1118	473.817	81.1769	75.4545	214.9161	203.216	90049.8594	136.679	-0.18045	187.8684	3395630
036	2017-02-15t1744	1487202819.09	adult	167.0652	117.2815	-153.5427	1192.8828	89.0839	79609.9393	250777.512	4545455.0523	726.101	-0.026332	201.779	0.2743	196.613	0.26919	344.1452	-0.034671	337.0664	142820.2656	278.5691	0.30738	319.4406	0.11814	8368970	0.22564	774.739	79.9334	74.2121	214.7085	202.5963	89104.0391	135.3003	-0.41613	184.1033	3315320
036	2017-02-15t2336	1487223936.18	adult	172.9311	123.1474	-147.6768	1233.57	86.8344	81709.5541	257499.0036	4565740.668	567.811	-0.39134	188.345	-0.89461	184.8346	-0.82237	311.8649	-1.0034	305.2655	132854.4375	255.053	-0.81314	290.3491	-0.88645	8020500	0.067589	504.915	83.4212	77.6614	225.4624	213.9187	96046.9844	139.1683	-0.23935	190.6927	3552410
036	2017-02-16t0528	1487245014.63	adult	178.7862	129.0025	-141.8217	1231.5768	78.5602	76914.7167	242260.4121	4105758.0871	511.308	-0.46648	189.553	-0.60714	186.292	-0.53276	320.718	-0.53411	313.5928	128928.625	255.1661	-0.57818	296.9593	-0.40826	7604850	-0.12402	621.475	83.7317	77.2931	235.2202	226.0995	94558.5312	142.3584	-0.12378	201.4783	3359320
036	2017-02-16t1120	1487266179.68	adult	184.6654	134.8817	-135.9425	1233.1601	88.3352	81805.6978	257645.5362	4665194.8592	726.479	0.024983	194.621	0.09651	191.2478	0.14228	317.8092	-0.48044	310.9635	135704.5156	259.5093	-0.041698	295.94	-0.2415	8295340	0.21952	733.576	79.8955	73.3568	226.8069	216.6843	96846.5625	138.9228	-0.48467	194.6643	3405390
036	2017-02-16t1802	1487290297.41	adult	191.3648	141.5811	-129.2432	1273.0318	85.2591	82583.5171	260012.9752	4652731.6092	382.196	-0.61643	186.785	-0.53293	183.3529	-0.555	300.104	-0.97638	294.3839	129344.8281	249.048	-0.44716	281.5976	-0.68124	8039770	0.10433	391.828	80.6541	74.4084	221.2669	215.8212	95366.0391	138.3681	-0.63842	194.3147	3471590
036	2017-02-16t2341	1487310595.21	adult	197.0031	147.2193	-123.6049	1323.1131	85.9374	85117.2342	267926.1857	4844835.3298	750.722	0.088505	186.939	-0.36099	183.456	-0.41679	310.4864	-0.4158	303.2523	137855.9688	251.8031	-0.0009433	289.7243	-0.086129	8293550	0.22856	723.267	84.0738	76.6021	232.5353	225.4067	103245.6875	150.9814	0.10792	205.4174	3729930
036	2017-02-17t0541	1487332232.51	adult	203.0134	153.2297	-117.5945	1231.438	86.4286	81726.6472	257473.0156	4723070.8557	441.251	-0.42256	181.375	-0.82889	178.3301	-0.85951	302.8259	-0.5746	295.95	129306.6719	242.4504	-0.51073	282.1572	-0.32225	7727650	-0.051596	425.818	84.7825	77.3016	242.5189	234.7663	103555.5625	150.5104	-0.035166	213.4208	3612240
036	2017-02-17t1141	1487353834.7	adult	209.014	159.2303	-111.5939	1245.5895	82.5532	84023.8541	265023.5858	4729203.9221	660.694	-0.04885	192.799	0.43061	188.4228	0.28478	337.1476	0.88474	325.1915	147670.6406	261.0997	0.85517	307.6953	0.96254	8442100	0.32989	807.515	87.3971	79.1508	263.5193	247.2052	115421.4766	158.8301	0.35605	223.7261	3826860
036	2017-02-20t1356	1487621112.78	adult	283.2579	233.4742	-37.35	1134.714	88.6401	79894.5431	251831.0288	4768704.9342	696.836	0.37526	187.767	-0.27105	183.1995	-0.27871	337.6321	0.43508	329.6275	140454.9688	252.1287	-0.24913	304.6368	0.22532	7809240	0.51383	793.125	94.0853	84.5045	283.521	274.0888	117944.7266	173.4902	-0.1321	241.1682	3913010
036	2017-02-20t1740	1487634543.35	adult	286.9886	237.2049	-33.6193	916.9913	115.392	66915.5348	213428.4787	4187928.6355	678.527	0.34405	187.483	-0.29144	183.4529	-0.24314	317.5016	-0.29245	307.626	110808.0781	250.4258	-0.33224	289.8288	-0.36963	6527420	-0.11084	808.655	94.2185	85.1841	260.2467	248.6709	90826.0859	172.2223	-0.24456	225.8176	3280310
036	2017-02-20t2340	1487656141.57	adult	292.9882	243.2044	-27.6198	914.6066	106.5489	66722.3509	211637.2008	4190626.9255	652.952	0.30464	190.438	0.0022539	185.6957	-0.0020235	338.0732	0.46338	327.6251	117649.4844	256.6307	-0.013989	306.0874	0.28506	6609920	-0.035072	687.54	96.9285	87.9038	280.6362	266.9011	97661.4062	175.155	-0.17748	240.8585	3364290
036	2017-02-21t0540	1487677746.91	adult	298.9896	249.2059	-21.6183	903.8559	93.8581	60539.0435	191188.2926	3607801.6624	683.965	0.51465	187.605	-0.25761	183.278	-0.22848	312.1198	-0.47988	305.1301	98629.8516	249.1271	-0.38563	288.2177	-0.43033	5918010	-0.35201	855.168	93.8668	84.2547	254.6496	248.5351	80469.2891	173.8185	-0.3188	227.6822	2961030
036	2017-02-21t1217	1487701561.24	adult	305.6047	255.821	-15.0032	878.3768	142.6169	64997.7479	211205.5225	4409824.4114	530.143	-0.16362	192.514	0.21931	187.684	0.22754	335.5776	0.38857	325.7883	113760.7969	259.7252	0.14613	306.2106	0.29094	6514880	-0.010668	642.24	99.5037	89.8754	283.9374	270.6835	96254.7891	185.3123	0.14922	246.7502	3367300
036	2017-02-21t1817	1487723187.1	adult	311.6119	261.8282	-8.996	852.983	159.1552	68962.2367	225278.1699	5223200.9715	599.347	0.30578	192.802	0.25473	188.1037	0.28276	324.9638	0.0048014	318.8922	116662	257.9728	0.061727	300.2587	0.05392	6907500	0.22507	707.246	99.8818	89.3069	274.564	263.434	98568.4688	188.1323	0.2041	243.7561	3578470
036	2017-02-22t0017	1487744775.49	adult	317.6087	267.825	-2.9992	984.5908	89.6076	69953.9708	220723.44	4254531.6846	651.779	1.0729	196.122	0.57456	191.1086	0.59276	322.6223	-0.074754	315.5134	117434.5	262.6003	0.29063	301.064	0.087074	7138450	0.37928	742.842	103.312	91.3518	276.668	268.6061	100707.1406	198.8193	0.62519	250.536	3760350
036	2017-02-22t0617	1487766370.07	dead	323.6072	273.8235	2.9992	992.5209	89.504	69536.4315	219386.221	4227697.4919	702.775	709.8466	196.136	0.58179	191.136	0.60637	322.674	-0.065134	317.2687	116807.9688	262.5478	0.28927	300.1057	0.050136	7096380	0.39377	849.397	104.06	91.6043	278.9732	272.8497	100988.3125	202.2946	0.70479	255.2454	3765010
037	2017-02-08t1837	1486601401.1	egg	-2.7494	-43.918	-326.6064	150.8621	28.5684	2856.064	9101.5362	51142.4336	0	-0.38494	0	-0.3673	0	-0.39097					0	-0.31152	0	-0.32268	0	1.1108	0	0	0				0	-0.47138	0	0
037	2017-02-09t0007	1486621196.5	larva	2.7494	-38.4193	-321.1077	157.3022	30.4728	3227.12	10299.9462	61852.3667	0	-0.69403	0	-0.68905	0	-0.69271					0	-0.64507	0	-0.64845	0	0.18853	0	0	0				0	-0.68662	0	0
037	2017-02-09t0559	1486642326.14	larva	8.6187	-32.55	-315.2384	150.5219	29.6473	2956.0392	9432.1862	54924.5176	0	-0.99991	0	-0.99996	0	-0.98517					0	-0.95527	0	-0.95488	0	-0.51625	0	0	0				0	-0.93477	0	0
037	2017-02-09t1149	1486663254.23	larva	14.4321	-26.7366	-309.425	343.462	29.5715	7355.4645	23215.2841	135687.0879	547.28	-0.1869	252.742	0.18025	246.3506	0.18048	487.4817	-0.99412	482.3426	19499.2676	385.5137	-0.043495	459.6659	-0.053268	1009200	-0.70025	322.988	53.7767	50.1411	169.8134	151.259	6792.5361	89.9016	0.77873	130.0024	214730
037	2017-02-09t1749	1486684716.65	larva	20.3938	-20.7748	-303.4632	264.4957	28.4553	6063.9858	19226.3918	117294.6127	795.611	0.033386	389.521	0.68146	380.4912	0.68956	692.7359	-0.69554	683.4977	22860.2852	571.9356	0.2366	654.896	0.16031	1282690	-1.1147	384.57	56.8229	54.2902	149.6735	135.557	4939.2246	87.5628	0.56056	118.6646	187118
037	2017-02-09t2349	1486706307.82	larva	26.3914	-14.7773	-297.4657	611.8815	49.4331	23061.0466	72717.841	753070.4936	1442.2	1.0721	491.679	1.0013	482.4255	1.0307	1255.5402	0.3771	1248.4241	153175.9062	912.7369	0.98701	1169.5931	1.1832	5997990	-0.040908	591.087	69.6398	62.3649	277.6687	246.2152	33875.5859	125.5452	1.3515	204.8624	849536
037	2017-02-10t0543	1486727566.88	larva	32.2967	-8.872	-291.5604	848.2194	51.7053	37796.3713	119260.9295	1381743.436	1840.86	1.6423	745.189	2.213	741.0868	2.3034	1647.5422	1.2522	1632.9248	329508.4375	1350.9375	2.034	1578.8289	1.9544	14839700	2.2269	436.931	58.3528	55.5942	159.9613	148.0739	31992.2617	90.4606	0.24047	124.1655	1162040
037	2017-02-10t1139	1486748949.28	larva	38.2362	-2.9324	-285.6208	898.5983	55.5174	43557.742	137402.5728	1726233.9766	1952.76	1.6339	702.401	1.7173	647.4023	1.5253	1699.8406	1.4874	1683.9189	389263.5	1346.3288	1.7642	1598.6428	1.7537	16061100	2.0557	867.503	67.6555	61.6853	254.6197	220.9816	58307.918	115.8929	0.7958	180.842	1547010
037	2017-02-10t1731	1486770062.76	adult	44.1011	2.9324	-279.756	1197.2282	68.5887	63195.4159	198957.8552	2850806.0433	1499.01	0.46247	500.467	0.30561	444.5421	0.10974	1322.4198	0.65554	1308.4426	439043.375	1045.12	0.63554	1261.4841	0.67997	16566900	1.6763	1118.84	74.2603	67.8034	274.7281	242.6754	91209.75	128.574	1.1118	202.4158	2458240
037	2017-02-10t2323	1486791180.66	adult	49.9672	8.7985	-273.8899	1138.9398	71.79	67357.4049	212260.9957	3336966.2166	1599.22	0.67893	460.183	0.056646	416.2567	-0.072555	1121.9817	0.17791	1108.9235	394937.5625	893.6688	0.19552	1051.1661	0.16658	16196600	1.3122	1265.61	63.1859	58.7134	206.4123	184.7096	72657.125	104.1718	0.074206	156.0146	2223890
037	2017-02-11t0515	1486812309.55	adult	55.8363	14.6676	-268.0208	1118.6064	76.9365	71878.2384	226604.308	3830223.6857	1164.27	-0.22538	431.766	-0.047175	394.5063	-0.14175	968.7173	-0.15948	953.8394	363269	783.6528	-0.062456	909.429	-0.12275	16190400	1.1624	980.01	71.4996	66.4601	230.0014	205.5166	86250.5312	117.3067	0.73605	172.585	2681090
037	2017-02-11t1111	1486833631.98	adult	61.7592	20.5905	-262.0979	1216.1711	81.1864	79656.2836	250965.3268	4366152.8255	929.548	-0.71232	364.382	-0.38925	334.4034	-0.45101	800.0684	-0.55195	792.169	332828.4688	647.2412	-0.38916	762.187	-0.41008	15129900	0.80975	542.199	61.8973	59.0693	167.9767	150.3286	69878.2969	94.2996	-0.70118	127.5666	2570100
037	2017-02-11t1711	1486855237.15	adult	67.7607	26.592	-256.0964	856.413	117.2092	60956.189	195915.5859	3689569.4018	914.647	-0.62718	358.859	-0.2258	331.8759	-0.27966	749.0231	-0.47352	736.6112	238189.3438	602.0458	-0.36505	696.3398	-0.43578	11392000	-0.3416	618.08	62.2198	58.8048	183.9065	165.4895	58482.2578	96.846	-0.66316	137.9637	1975170
037	2017-02-11t2311	1486876836.52	adult	73.7605	32.5918	-250.0966	1245.5876	81.3891	81666.2961	257258.4704	4485222.5487	969.05	-0.24274	315.919	-0.44973	294.6299	-0.47741	651.8682	-0.70686	641.093	277695.875	523.3182	-0.54386	610.5671	-0.59843	13445200	0.50509	590.301	64.3613	61.5662	173.4208	156.5327	73877.2656	97.3628	-0.76401	133.2923	2739150
037	2017-02-12t0511	1486898433.87	adult	79.7597	38.5911	-244.0973	1304.9092	79.6731	85154.8396	268240.2971	4626146.7961	994.887	0.1544	298.784	-0.43744	276.797	-0.54126	651.8062	-0.1912	643.8765	289401.9375	495.5498	-0.4606	607.9123	-0.26997	13262100	0.67623	1029.63	63.1396	60.5054	163.5587	147.8988	72620.0469	95.7663	-1.0486	128.7108	2802580
037	2017-02-12t1111	1486920034.91	adult	85.76	44.5914	-238.0971	1274.3228	85.3361	88165.2037	277846.3178	5089817.2169	716.474	-0.90714	269.557	-0.80391	250.8172	-0.91676	551.4866	-0.76207	543.0859	253683.8281	439.7321	-0.71231	514.1401	-0.77432	12375900	0.55497	554.622	68.0864	65.086	182.8661	163.3999	84118.4219	103.9765	-0.51014	141.4043	3125980
037	2017-02-12t1711	1486941635.03	adult	91.7601	50.5914	-232.097	1244.0643	86.1149	83929.1844	264395.363	4771255.2848	802.39	-0.33251	262.871	-0.51195	243.594	-0.7054	565.1789	0.059732	551.1618	247548.3438	423.6979	-0.41348	515.5023	-0.18442	11491100	0.3944	818.153	66.0097	63.1204	170.2171	152.6304	74555.0859	100.2227	-1.0295	133.3239	2885550
037	2017-02-12t2311	1486963232.05	adult	97.7592	56.5906	-226.0978	1304.1275	83.8681	86590.1254	272786.4095	4844764.6715	637.892	-0.94375	249.245	-0.53551	232.9938	-0.68128	510.321	-0.21924	500.9521	230665.1094	394.1319	-0.42211	475.6724	-0.23286	11245900	0.49967	693.553	73.9036	69.6793	208.0825	185.9637	94053.2969	117.3515	0.27644	162.1325	3334530
037	2017-02-13t0511	1486984833.48	adult	103.7596	62.591	-220.0974	1236.0117	88.4	88570.3883	279460.7602	5224372.6683	1209.8	1.5852	261.315	0.53547	245.9362	0.43777	544.717	1.0107	529.4081	251114.5469	405.9937	0.36964	497.5373	0.71666	12040900	1.0813	1075.69	84.9091	76.6966	304.0741	265.81	140178.1562	152.6155	3.1263	224.1907	3912440
037	2017-02-13t1111	1487006435.08	adult	109.7601	68.5914	-214.097	1313.4335	89.7326	88568.5055	278937.2021	5085995.5642	768.182	-0.24053	243.218	0.16511	228.5996	0.015863	479.6477	0.28462	472.1954	221597.2344	375.2475	0.17594	442.076	0.18807	11220100	0.87412	892.683	71.3651	66.831	191.7832	175.8429	88603.8438	115.3442	-0.35124	154.2988	3292210
037	2017-02-13t1829	1487032712.96	adult	117.0595	75.8908	-206.7976	1287.8684	85.5541	88579.3765	279003.2939	5132428.7302	882.116	0.26823	231.523	0.057615	218.0177	-0.11412	444.1154	0.075387	433.0066	205181.3281	350.3073	0.074109	411.2494	0.080005	10676500	0.79934	1016.14	75.2481	70.182	219.0698	195.5101	101210.2344	123.1994	0.027271	167.411	3469990
037	2017-02-14t0021	1487053853.01	adult	122.9317	81.7631	-200.9254	1318.3196	84.5714	90731.5383	285744.6098	5273059.4155	772.388	-0.14297	220.756	-0.23147	207.554	-0.47569	432.4645	0.23687	423.2916	204555.7188	340.4897	0.23743	400.9741	0.28481	10427900	0.80845	578.405	77.0273	71.4865	219.3997	200.668	103776.0625	128.3672	0.22834	174.8794	3638540
037	2017-02-14t0613	1487074979.09	adult	128.8001	87.6314	-195.057	1383.4466	87.5147	94136.3265	296464.9168	5437228.8136	543.567	-1.0076	211.374	-0.55181	202.7469	-0.53766	378.1449	-0.77766	369.1931	185669.125	305.4191	-0.62509	351.8935	-0.70453	10364300	0.88559	485.051	76.6287	71.8429	203.0937	187.115	99718.9844	124.7113	-0.27718	166.9355	3757340
037	2017-02-14t1202	1487095908.86	adult	134.6139	93.4452	-189.2432	1365.9245	88.0337	92837.7908	292299.5106	5466407.6895	759.223	-0.12616	208.488	-0.45952	199.7959	-0.50867	377.2454	-0.45831	368.709	182586.75	300.448	-0.44088	349.7901	-0.40494	10079800	0.83374	999.601	76.5609	71.5381	207.1911	190.5053	100280.4844	125.6261	-0.39104	170.6312	3701490
037	2017-02-14t1754	1487117028.84	adult	140.4806	99.3119	-183.3765	1316.5785	87.341	91663.7826	288695.958	5426819.1429	746.197	-0.13481	205.964	-0.37661	198.5389	-0.37732	369.3067	-0.35681	359.093	176159.2969	292.3398	-0.41941	339.6731	-0.38471	9824490	0.77801	896.28	74.5179	69.1958	211.5961	197.9041	100931.3281	124.6698	-0.64586	173.1034	3554500
037	2017-02-14t2349	1487138328.7	adult	146.3972	105.2285	-177.4599	1349.7643	86.0607	91912.2276	289410.7688	5298024.4636	477.031	-1.1565	202.454	-0.40497	195.7302	-0.41219	356.5333	-0.44117	348.635	170779.4688	287.5073	-0.27626	333.3929	-0.2627	9692090	0.77175	475.784	79.9389	74.5722	211.0631	201.5364	101099.2344	131.4085	-0.25251	180.2095	3826910
037	2017-02-15t0549	1487159947.81	adult	152.4025	111.2338	-171.4546	1442.5453	88.3239	97939.9251	308247.6442	5732120.0124	518.11	-0.95077	200.413	-0.34506	195.0795	-0.2794	349.0168	-0.4229	341.571	178347.5938	276.1022	-0.49703	323.3847	-0.3149	10226300	1.0751	524.049	78.7418	72.8499	226.3952	212.3688	115687.9219	132.518	-0.31754	186.9269	4017880
037	2017-02-15t1150	1487181554.49	adult	158.4044	117.2357	-165.4527	1418.1751	87.6166	96579.5265	304036.6344	5670309.8029	744.387	-0.0040736	195.53	-0.59401	190.3697	-0.58323	337.8946	-0.54558	330.3889	169961	268.5956	-0.59869	311.3667	-0.50591	9831620	0.91295	974.751	80.4691	74.7877	225.5063	212.3906	113429.6562	133.1583	-0.40939	189.5843	4046150
037	2017-02-15t1744	1487202834.66	adult	164.3155	123.1468	-159.5416	1367.3161	87.355	96937.9108	305313.3412	5851861.9296	1287.66	1.6174	200.619	0.074963	196.6258	0.20108	360.0205	0.42303	343.3038	181810.3438	269.7601	-0.30323	317.9937	-0.040116	10117200	1.0663	1586.93	90.672	83.1673	283.5917	256.116	143213.8125	156.258	1.3104	220.9664	4572590
037	2017-02-15t2336	1487223951.73	adult	170.1814	129.0127	-153.6757	1316.152	88.6567	93811.4584	295480.0946	5711154.1287	592.523	-0.35718	192.792	-0.52521	189.0085	-0.44759	323.3444	-0.66972	315.267	157792.0625	257.8368	-0.75262	296.0746	-0.73299	9408250	0.73483	782.164	80.6803	74.7869	242.1133	224.5052	118151.3125	133.1637	-0.64258	194.2636	3937200
037	2017-02-16t0528	1487245030.35	adult	176.0365	134.8679	-147.8205	1368.1354	91.1082	97297.6919	306364.0393	5955273.9083	802.206	0.17874	200.14	0.39425	196.4992	0.48615	350.3933	0.45775	338.0358	177649.4219	267.3884	0.05752	313.3041	0.20285	10133100	1.0965	981.817	87.3341	80.4556	279.9597	261.0881	141939.5938	146.0328	0.20692	219.8515	4421720
037	2017-02-16t1120	1487266195.34	adult	181.9157	140.747	-141.9414	1368.9143	88.0254	96253.3395	303143.3412	5772404.4871	1704.14	2.0984	197.401	0.30025	193.8849	0.35734	353.8603	0.77603	335.8019	177637.8438	263.1363	0.06453	309.2874	0.26055	9891150	0.98891	2255.55	94.2633	86.4844	296.6812	271.3382	148933.9375	162.0276	1.2258	232.6564	4723250
037	2017-02-16t1802	1487290312.57	adult	188.6149	147.4463	-135.2421	1362.867	87.3168	96647.2412	304338.1137	5854424.8953	757.663	0.094192	188.746	-0.40442	185.49	-0.38658	322.3524	-0.19612	313.309	162143.2344	249.814	-0.51562	291.158	-0.31847	9490530	0.80469	814.637	89.6869	82.7627	269.3745	256.2996	135495.3906	150.3444	0.23694	218.7251	4509640
037	2017-02-16t2341	1487310610.83	adult	194.2533	153.0847	-129.6037	1316.0746	105.8352	94165.9172	296749.8544	5863158.9792	460.262	-0.44697	185.407	-0.60032	181.996	-0.63808	317.234	-0.22858	307.3184	155444.6719	244.1114	-0.68165	284.5459	-0.43795	9084940	0.61391	562.62	88.4049	82.0485	270.8401	255.4969	132711.6562	144.1845	-0.29326	211.4596	4331840
037	2017-02-17t0541	1487332248.1	adult	200.2637	159.095	-123.5934	1331.2124	87.1686	90641.1358	285411.3605	5306108.1688	621.36	-0.13143	188.07	-0.1556	185.1115	-0.16536	319.6466	0.048155	310.2047	151192.8438	248.6145	-0.11349	288.1072	-0.068953	8880470	0.51452	664.408	89.9696	82.5842	265.4865	251.3887	125575.1094	152.8041	0.16253	222.3816	4248270
037	2017-02-17t1141	1487353850.29	adult	206.2643	165.0956	-117.5928	1361.6367	88.9421	96839.0908	305198.6291	5834291.8612	581.36	-0.18306	185.325	-0.36138	182.2117	-0.39363	323.9974	0.34561	312.4174	163618.7031	243.6989	-0.37322	286.441	-0.074424	9344660	0.7543	696.113	88.404	81.2483	278.7871	261.7502	140787.5	146.5014	-0.34124	216.3474	4457600
037	2017-02-20t1356	1487621128.21	adult	280.5082	239.3395	-43.3489	1143.946	92.89	83520.9522	263606.1659	5309864.6107	460.324	-0.44633	186.925	-0.35722	183.0838	-0.29773	317.0833	-0.31233	310.7207	137931.2188	252.4547	-0.23484	294.4883	-0.18402	8118910	0.65341	477.62	102.686	94.5387	270.4174	257.2681	117631.5547	177.8391	0.12419	234.3037	4460060
037	2017-02-20t1740	1487634558.45	adult	284.2388	243.0701	-39.6183	1412.1531	93.1556	100645.9358	316868.3734	6171826.8166	451.502	-0.48162	186.559	-0.38543	182.7041	-0.32601	312.6402	-0.47101	306.0724	163823.4688	249.991	-0.35706	290.7216	-0.3346	9770470	1.5079	475.483	100.898	92.9942	265.3801	256.4182	139059.1719	174.5483	-0.092274	233.0718	5284200
037	2017-02-20t2340	1487656156.65	adult	290.2383	249.0696	-33.6188	1130.5606	103.9585	79381.0007	252541.987	4744583.8417	442.652	-0.52864	190.85	0.037125	185.2246	-0.056405	329.6579	0.15316	322.6334	136478.375	256.4035	-0.027061	301.9783	0.11965	7895850	0.59926	514.719	104.765	95.8689	290.3578	279.55	120208.125	181.5435	0.17366	249.1657	4334350
037	2017-02-21t0540	1487677761.96	adult	296.2398	255.0711	-27.6173	1004.8945	107.1594	77402.9046	245306.0576	5110921.5779	432.179	-0.5978	188.85	-0.14384	185.4723	-0.016102	303.0796	-0.81258	298.0558	122141.0859	252.6669	-0.21092	286.4121	-0.50363	7596130	0.48375	538.549	103.491	95.4709	255.8513	248.1194	103108.0703	178.946	-0.034513	229.0529	4162720
037	2017-02-21t1217	1487701576.11	adult	302.8548	261.6861	-21.0023	997.4494	104.9096	77600.6595	245999.688	5080668.3126	442.94	-0.59751	189.368	-0.083335	185.6191	0.015162	316.8507	-0.3032	307.2632	128007.6797	254.0633	-0.13635	291.2499	-0.30781	7635880	0.54407	549.006	105.804	96.424	290.8424	271.3208	117500.3438	185.1853	0.17968	239.7832	4266340
037	2017-02-21t1817	1487723202.87	adult	308.8622	267.6936	-14.9948	999.9957	103.9106	79330.4454	251839.0698	5249616.2473	461.226	-0.56594	188.31	-0.17376	184.6474	-0.066946	310.7985	-0.52115	303.8832	128359.7812	252.8356	-0.19313	289.3988	-0.38023	7761020	0.64475	524.493	106.496	97.2866	286.1459	273.8777	118178.2656	186.1474	0.14616	243.5076	4389120
037	2017-02-22t0017	1487744791.06	adult	314.859	273.6903	-8.9981	1007.2962	104.2479	80219.3638	254530.8214	5408202.4306	498.84	-0.40225	189.317	-0.069394	185.2627	0.0081811	324.4971	-0.0085184	309.5736	135315.2812	253.8771	-0.13799	292.5099	-0.25464	7888060	0.74697	665.956	107.929	98.3493	306.7506	283.1745	127915.0078	188.2167	0.16587	249.5993	4496960
037	2017-02-22t0617	1487766385.1	adult	320.8573	279.6886	-2.9998	997.1393	112.291	78986.1909	251116.6937	5346919.1104	440.763	-1.9045	189.356	-0.057135	185.3445	0.029489	318.6139	-0.22025	308.2463	130950.2969	251.131	-0.26849	289.2883	-0.38177	7772110	0.72481	523.406	108.234	98.9016	306.3589	288.7957	125913.4844	185.1872	-0.050755	251.2415	4442450
037	2017-02-22t1217	1487787983.5	dead	326.8569	285.6882	2.9998	1025.3193	142.3133	86240.9014	279310.4564	6289936.911	480.772	-230.358	192.113	0.20868	187.3694	0.24121	330.0505	0.21657	322.995	147862.625	256.4562	-0.0058211	301.0002	0.086638	8603190	1.1912	493.523	112.368	102.1431	318.5218	309.2224	142697.75	195.9948	0.37237	276.6672	5032040
042	2017-02-08t1837	1486601485.02	larva	0	-49.7691	-338.5943	153.6884	28.1882	2891.4353	9204.5784	51242.5795	0	-0.54247	0	-0.53237	0	-0.54565					0	-0.4844	0	-0.491	0	0.60356	0	0	0				0	-0.57713	0	0
042	2017-02-09t0007	1486621281.39	larva	5.499	-44.2701	-333.0953	148.0784	28.473	2792.5731	8903.2545	49828.8581	0	-0.84015	0	-0.83837	0	-0.83306					0	-0.79539	0	-0.79657	0	-0.16569	0	0	0				0	-0.80024	0	0
042	2017-02-09t0559	1486642410.67	larva	11.3682	-38.4009	-327.226	150.847	28.9129	2895.2073	9228.9659	52506.322	0	-1.1359	0	-1.1364	0	-1.1138					0	-1.0882	0	-1.087	0	-0.79201	0	0	0				0	-1.059	0	0
042	2017-02-09t1149	1486663331.6	larva	17.1796	-32.5895	-321.4147	153.3115	28.2765	2899.9395	9233.2817	51603.2592	0	-1.4113	0	-1.4102	0	-1.3723					0	-1.3494	0	-1.348	0	-1.3023	0	0	0				0	-1.3433	0	0
042	2017-02-09t1749	1486684748	larva	23.1286	-26.6405	-315.4657	325.3784	38.9007	10284.6182	32615.9064	276389.0518	854.842	0.031379	354.15	0.35466	342.9637	0.35709	696.2851	-0.71929	689.919	38295.6797	580.9686	0.14051	661.9887	0.057462	1941450	-1.1076	381.063	55.511	51.882	179.9397	163.2253	9896.6836	94.2714	0.6432	139.2546	304311
042	2017-02-09t2349	1486706338.56	larva	29.126	-20.6432	-309.4683	513.7057	48.0397	17751.8334	56048.2508	547284.368	1071.77	0.21375	525.555	1.0804	542.353	1.2705	962.9768	-0.22776	954.8287	91482.7969	811.2699	0.56978	921.9545	0.45371	4960190	-0.58995	757.695	68.9233	64.8253	209.359	174.3759	19889.1016	108.1241	0.83056	153.9259	650498
042	2017-02-10t0543	1486727597.52	larva	35.0312	-14.7379	-303.563	721.7641	50.9544	31874.7724	100614.6377	1167772.7353	2073.43	2.0088	793.084	2.3768	758.2864	2.2995	1869.6797	1.803	1849.8991	314106.1875	1506.2407	2.3754	1777.0797	2.3322	13323800	1.5176	1212.97	59.6243	56.9774	166.7235	143.3237	28009.5508	91.3192	0.15572	122.03	1001690
042	2017-02-10t1139	1486748981.66	larva	40.9713	-8.7979	-297.623	1049.9385	57.9069	46739.5933	147163.999	1862839.8002	1789.96	1.1856	668.604	1.4018	648.4877	1.4182	1640.4575	1.407	1627.2972	403552.5625	1319.7619	1.563	1571.376	1.5658	16441000	1.9205	545.156	60.8149	57.9795	168.9052	153.2495	41550.6719	94.0919	-0.03171	133.2109	1495440
042	2017-02-10t1731	1486770095	larva	46.8361	-2.933	-291.7582	1035.6315	64.9532	55602.2873	175171.6228	2494831.6587	1496.27	0.44418	530.964	0.47324	485.7302	0.3427	1273.226	0.56178	1260.3904	371781.9688	1037.1443	0.60955	1222.4551	0.58317	15459000	1.2281	964.685	65.7524	61.3485	204.1694	181.0833	59617.4766	107.3539	0.25928	154.3633	1914380
042	2017-02-10t2323	1486791212.85	adult	52.7022	2.933	-285.8921	1065.277	77.9231	66506.2213	209805.3154	3445425.5059	1370.35	0.20518	474.906	0.17819	436.8104	0.085735	1206.2924	0.51546	1195.6766	419789.75	951.7672	0.41568	1155.6513	0.48499	16482100	1.3122	675.245	60.1141	56.1514	194.649	171.2293	67737.8516	99.4516	-0.19683	142.2829	2086320
042	2017-02-11t0515	1486812342	adult	58.5714	8.8022	-280.0229	1193.348	75.5931	72224.2693	227405.5931	3692237.706	1445.41	0.52572	421.705	-0.048358	395.2018	-0.070258	912.5894	-0.27264	902.0792	344046.1875	737.1886	-0.15162	861.9082	-0.19136	15896600	1.0478	959.671	64.9762	60.6163	221.1024	192.2039	83355.625	105.7869	0.08323	157.233	2449340
042	2017-02-11t1111	1486833664.07	adult	64.4942	14.725	-274.1001	1139.6753	78.5107	74278.4629	234129.5169	4066119.4649	916.269	-0.69837	373.949	-0.22104	343.0188	-0.297	824.4252	-0.3177	818.0441	319877	691.4279	-0.11016	785.9216	-0.23014	14474800	0.62578	501.961	63.0918	59.972	175.4106	158.1123	68059.3047	97.0077	-0.57994	135.7221	2442160
042	2017-02-11t1711	1486855269.36	adult	70.4956	20.7265	-268.0986	1393.2303	90.6363	91257.5259	287535.1872	5050060.0577	1472.41	1.3357	317.059	-0.5562	302.3116	-0.49574	734.8361	-0.37095	725.0536	349782	580.3195	-0.35456	685.8629	-0.36309	15075200	0.98005	1685.16	64.6766	61.6953	181.6082	161.6635	86445.5	98.706	-0.58188	135.7002	3075180
042	2017-02-11t2311	1486876869.17	adult	76.4956	26.7265	-262.0987	1335.9056	79.7451	85356.0794	268764.6924	4632647.3229	726.164	-1.1302	312.861	-0.36093	301.1071	-0.23744	613.8448	-0.86177	605.7788	273774.8125	503.0475	-0.5704	581.3899	-0.66837	13927000	0.79632	857.165	63.9153	61.3302	167.1059	147.9864	74529.2344	95.7136	-0.96767	126.6817	2845190
042	2017-02-12t0511	1486898466.31	adult	82.4948	32.7257	-256.0995	1253.1866	82.5586	84662.862	266734.8781	4774205.6231	756.384	-0.83612	297.298	-0.26549	287.2767	-0.064226	584.2081	-0.66813	576.4607	257635.7812	469.9465	-0.56227	547.9458	-0.6417	13107300	0.73126	523.377	65.451	62.7634	166.5899	150.8496	73466.1328	98.5349	-0.88904	132.6683	2885610
042	2017-02-12t1111	1486920067.21	adult	88.4951	38.7259	-250.0992	1357.7165	79.0654	87765.247	276372.729	4788267.7793	982.006	0.41603	294.103	0.2679	282.111	0.41795	570.8471	-0.19852	561.108	261447.9688	460.9604	-0.11978	534.1328	-0.25766	13453500	1.1478	938.503	73.1365	67.9714	245.1233	214.0577	112266.4844	120.1959	0.82997	177.8113	3345560
042	2017-02-12t1711	1486941666.87	adult	94.495	44.7258	-244.0993	949.1884	92.9381	70898.2221	224475.1171	4364369.8403	653.037	-0.94553	270.624	0.036657	259.1125	0.15714	512.3842	-0.47617	504.2242	189069.7656	417.526	-0.26799	483.3192	-0.40494	9973570	-0.20463	496.202	70.0085	66.8659	180.2706	162.5209	66519.8594	108.4467	-0.39565	142.8184	2580090
042	2017-02-12t2311	1486963263.72	adult	100.4941	50.7249	-238.1002	1348.0068	83.518	87199.0037	274517.1459	4790470.209	922.541	0.33624	260.699	0.19571	244.7835	0.082699	520.238	0.22245	511.5652	236708.2969	413.3292	0.21578	483.3737	0.14401	11849500	0.87906	841.438	71.0792	66.6984	215.3378	192.2535	97978.6875	114.2698	-0.094555	161.4521	3230760
042	2017-02-13t0511	1486984865.99	adult	106.4947	56.7256	-232.0996	1251.8392	81.1221	88079.1491	278172.8719	5131521.3848	731.871	-0.4201	264.922	0.99286	246.5376	0.73433	535.5368	1.1399	525.7025	245811.4062	428.4696	1.1925	495.362	0.966	12143000	1.2204	878.415	74.4643	69.088	212.9542	192.9773	97745.9844	125.8736	0.68354	171.3581	3413150
042	2017-02-13t1111	1487006467.47	adult	112.4951	62.726	-226.0991	1255.5278	92.9725	90496.2313	285230.5449	5519723.2476	577.837	-1.0009	228.598	-0.44022	217.8841	-0.42371	418.8635	-0.83559	412.4994	197284.7188	342.6468	-0.49914	391.2685	-0.72438	10760600	0.72724	530.371	74.2051	68.8682	217.1736	203.3532	102288.7891	123.1665	0.20497	173.0108	3492980
042	2017-02-13t1829	1487032745.73	adult	119.7946	70.0255	-218.7996	1191.8745	82.595	81437.4777	256669.6058	4637227.2396	1100.24	1.1512	243.791	1.0673	227.8893	0.76419	486.0592	1.3176	468.537	206089.0938	375.4559	1.1418	441.207	1.0874	10336500	0.69577	1294.7	80.9988	74.0695	274.4423	239.809	116363.5312	138.5282	1.1858	198.6619	3434270
042	2017-02-14t0021	1487053885.75	adult	125.6669	75.8977	-212.9274	1248.611	82.7933	83018.271	261525.3521	4662582.7466	711.34	-0.36896	225.358	0.27574	212.0365	0.020145	424.3351	0.2314	414.7313	183737.0938	341.8324	0.51644	395.4379	0.34614	9748980	0.52501	688.709	81.3108	74.5912	243.8576	221.1825	105590.3594	139.4114	1.0319	193.9323	3517510
042	2017-02-14t0613	1487075011.81	adult	131.5352	81.7661	-207.0591	915.2688	165.5199	79784.8993	258975.8353	6540786.467	820.94	0.093209	236.74	1.5604	223.7692	1.3382	498.4709	2.6483	470.9546	206366.9688	355.9073	1.5897	426.1037	1.7431	9800100	0.65184	889.51	78.1823	70.8229	242.2023	223.6149	100271.7422	141.2195	0.98066	201.1309	3236430
042	2017-02-14t1202	1487095939.92	adult	137.3486	87.5794	-201.2457	1326.3148	81.5762	88383.4189	278372.2471	5007336.7709	778.408	-0.030167	221.915	0.76494	210.2075	0.50902	430.1609	1.193	415.5944	198304.1562	329.7206	0.98098	392.4082	1.1273	10216300	0.93381	796.595	77.4728	70.3084	244.5825	215.0124	112752.5156	137.4847	0.50813	189.3087	3566620
042	2017-02-14t1754	1487117060.31	adult	143.2154	93.4462	-195.3789	1299.4138	88.8904	91574.4388	288454.065	5482454.0685	573.674	-0.79526	201.144	-0.66055	192.9806	-0.78169	353.0484	-0.70972	344.5417	168404.0781	288.0353	-0.44644	329.3941	-0.57659	9582090	0.68689	626.739	80.1521	73.6705	226.1778	211.7493	107886.8047	137.5449	0.34683	188.5782	3818290
042	2017-02-14t2349	1487138359.85	adult	149.1319	99.3628	-189.4624	1222.3376	81.3634	81663.2333	257294.8714	4567121.1176	554.971	-0.82923	225.105	1.7403	215.4467	1.5692	411.8519	1.3631	400.0293	175448.9062	322.0175	1.5463	375.967	1.3911	9578440	0.73645	585.246	78.3322	71.7675	226.0845	209.2771	96311.9844	138.8733	0.29862	190.444	3333110
042	2017-02-15t0549	1487159978.87	adult	155.1372	105.368	-183.4571	1330.1196	79.8398	89566.4125	282040.6462	5052727.5257	1001.25	0.97283	217.588	1.3641	210.497	1.3366	386.2844	0.8815	374.5813	180394.8125	307.4908	1.25	355.5936	1.0128	10149600	1.0517	1240.06	80.885	73.0226	260.1161	238.3735	121474.2344	147.3687	0.84914	210.8688	3772960
042	2017-02-15t1150	1487181585.6	adult	161.139	111.3699	-177.4552	1283.7	89.287	88472.1592	278738.7834	5164296.2335	1337.68	1.9489	202.335	0.14343	195.7895	0.035315	374.1817	0.76479	348.1974	172497.75	281.7967	0.22313	327.6134	0.22268	9320150	0.67321	1687.41	87.0462	78.5732	289.5603	250.1113	133487.3125	155.7094	1.3669	220.0241	4009610
042	2017-02-15t1744	1487202865.75	adult	167.0502	117.2811	-171.5441	1283.0023	85.7598	87851.6061	276698.633	5154181.7383	639.406	-0.26405	204.042	0.49743	197.7425	0.38611	352.4419	0.25084	344.6497	161418.375	285.1083	0.67708	327.297	0.43646	9333270	0.6925	649.369	77.9993	71.5442	233.3903	220.1917	106892.7656	135.991	-0.36173	198.2943	3567840
042	2017-02-15t2336	1487223982.83	adult	172.9161	123.1469	-165.6782	1333.6797	83.9987	88943.4296	280101.342	5069917.5429	633.097	-0.23265	205.804	0.86627	199.8166	0.75555	349.6565	0.33387	341.9908	162240.625	283.9087	0.89937	326.1591	0.62589	9533240	0.80037	703.824	77.8442	71.5552	223.9935	214.6046	103932.9766	135.7629	-0.49645	192.5262	3605900
042	2017-02-16t0528	1487245062.06	adult	178.7714	129.0023	-159.8229	1242.9711	86.0627	87105.9254	274456.1263	5245534.0624	1324.02	1.3375	196.658	0.124	190.0565	-0.13115	345.1061	0.35286	331.8404	156678.1875	273.9856	0.5969	315.3954	0.40408	8914920	0.51078	1655.92	89.6794	82.0216	256.7555	231.6328	116566.9844	156.8108	0.93318	210.299	4065340
042	2017-02-16t1120	1487266226.52	adult	184.6504	134.8813	-153.9439	1318.3855	84.2026	87908.1358	276733.7865	5046649.3018	774.101	0.12281	196.855	0.33079	191.6102	0.1811	328.5116	-0.08012	320.5047	150786.8125	266.3707	0.4109	305.1846	0.18478	9017360	0.56953	1063.97	83.219	76.7903	228.2328	217.4933	104758.8438	142.5276	-0.22925	197.2947	3812010
042	2017-02-16t1802	1487290343.22	adult	191.3495	141.5804	-147.2448	1312.0363	87.702	89847.8035	282905.1046	5312554.275	843.313	0.26029	201.122	1.0081	195.5243	0.77967	356.9436	1.2245	342.9695	167049.6094	275.4635	1.4249	324.8595	1.4331	9410300	0.76952	993.378	85.7604	76.8593	274.7394	255.5013	128578.0469	160.1059	0.84521	229.0497	4012640
042	2017-02-16t2341	1487310641.52	adult	196.9879	147.2188	-141.6064	1326.8741	81.4433	89933.5534	283184.5509	5171184.4986	910.066	0.37168	198.735	0.92298	193.3623	0.67536	350.4069	1.1759	339.4574	164340.8438	271.2969	1.4597	318.1954	1.37	9305770	0.72145	1002.6	88.2284	80.2203	265.4678	245.3355	124504.3906	158.8454	0.62574	220.1347	4131300
042	2017-02-17t0541	1487332279.33	adult	202.9984	153.2293	-135.5959	1305.953	82.2367	88953.9544	280140.8887	5094944.6114	670.043	-0.043872	189.902	0.10031	185.1313	-0.11314	330.9014	0.57555	320.4932	153538.25	256.9954	0.61859	303.686	0.81802	8799470	0.47428	682.434	88.0237	79.9446	258.8857	246.5849	120122.9453	156.2084	0.32267	220.0839	4078760
042	2017-02-17t1141	1487353881.5	adult	208.999	159.2299	-129.5952	1279.4022	85.2464	87531.4606	275684.8222	5088407.6531	543.675	-0.24175	202.596	1.4752	197.789	1.2958	350.178	1.4183	340.0501	159681.1875	272.4726	1.675	320.0794	1.5909	9231900	0.7198	575.327	86.8876	78.9108	259.9095	245.0296	118518.7188	158.0105	0.30669	221.4718	3959290
042	2017-02-20t1356	1487621159.1	adult	283.2428	233.4737	-55.3515	791.204	119.394	56805.6938	182458.6943	3500419.5029	575.381	-0.048205	195.152	0.43964	188.8444	0.29058	334.3558	0.31619	324.3432	98969.3125	268.1486	0.56706	306.489	0.29989	5776490	-0.51005	628.679	114.158	103.6577	309.5251	298.6159	91619.4141	198.7548	1.1343	266.388	3379090
042	2017-02-20t1740	1487634588.6	adult	286.9732	237.2041	-51.6211	729.3039	143.2418	60212.4432	195611.7623	4433273.7361	1078.19	1.8063	187.034	-0.33457	179.7356	-0.61729	348.5935	0.83839	338.2172	109109.7578	266.0328	0.45939	321.5033	0.9044	5852860	-0.45133	1412.68	107.263	94.2655	326.528	312.5095	102203.2812	208.3428	1.5513	289.2205	3356580
042	2017-02-20t2340	1487656186.73	adult	292.9727	243.2036	-45.6216	802.1847	90.377	56789.8838	180805.2644	3476362.0346	903.433	1.3085	192.171	0.1679	184.0108	-0.17106	338.4991	0.47891	329.6236	100195.75	275.7753	0.94988	314.2601	0.61316	5686160	-0.50281	1235.11	111.052	97.6206	305.1487	289.4378	90324.0312	214.9378	1.7748	271.4506	3285920
042	2017-02-21t0540	1487677791.86	adult	298.9741	249.205	-39.6201	716.9954	105.0159	51832.3729	166287.7435	3203454.7615	894.88	1.4614	189.9	-0.039143	182.5372	-0.30258	346.6237	0.78453	339.2299	93935.0312	269.7167	0.64324	324.449	1.0211	5131110	-0.75178	1205.33	110.631	96.1091	323.2305	312.2768	87595.4531	215.8763	1.7188	292.7148	2989240
042	2017-02-21t1217	1487701605.85	adult	305.5891	255.82	-33.0052	693.551	98.6587	50823.2084	162817.0491	3136793.3069	820.259	1.3753	187.408	-0.26466	179.8641	-0.55138	340.4833	0.56913	334.1133	90228.0781	271.347	0.72229	317.7598	0.75262	4956940	-0.80506	1107.62	107.833	93.7862	314.4859	303.6958	83338.7734	217.1223	1.6692	282.6902	2852180
042	2017-02-21t1817	1487723233.73	adult	311.5969	261.8277	-26.9974	708.0916	127.3472	53624.4562	174456.7509	3510680.1149	448.315	-0.69751	198.326	0.77621	193.0126	0.77005	326.0838	0.046205	319.6837	91303.4531	271.7105	0.73824	306.9492	0.32096	5536070	-0.47667	466.852	123.084	109.702	309.1848	303.1685	86571.75	217.5522	1.5928	273.3246	3435780
042	2017-02-22t0017	1487744821.51	adult	317.5935	267.8243	-21.0008	689.7039	129.1191	54501.6609	176713.69	3720146.4344	855.636	3.1294	185.578	-0.41703	178.6475	-0.64022	339.1544	0.54003	332.6453	96319.8438	265.2506	0.42036	314.5068	0.62313	5258350	-0.58608	1008.78	108.317	93.6565	310.9534	302.3376	88310.7734	216.8745	1.4676	281.7188	3069150
042	2017-02-22t0617	1487766415.11	adult	323.5917	273.8226	-15.0026	694.9234	131.6796	53446.6034	174030.0926	3613678.8988	458.792	-342.0092	199.48	0.89506	195.4527	1.032	327.4871	0.11501	320.2782	91368.8906	270.9703	0.69937	306.2309	0.29435	5553530	-0.40125	447.883	127.104	114.3057	323.2567	317.8664	90188.6094	223.9788	1.7051	283.0401	3538560
042	2017-02-22t1217	1487788013.48	adult	329.5912	279.8221	-9.003	681.8236	123.2587	53626.0355	172937.1436	3664500.6432	698.768	730.2773	188.088	-0.16393	182.0154	-0.27983	330.8877	0.25312	324.1453	92317.6562	263.6606	0.34468	308.6672	0.39332	5243150	-0.52839	885.7	110.663	97.1813	296.7046	287.5711	82780.5703	215.4909	1.2272	271.4402	3084840
042	2017-02-22t1817	1487809629.3	adult	335.5956	285.8265	-2.9986	682.4198	126.5625	55848.8552	180175.5563	3983770.5319	753.691	1008.6538	186.524	-0.30159	180.5357	-0.41223	328.1298	0.16027	322.2554	95485.7656	261.504	0.24216	308.9528	0.40733	5413290	-0.40723	1016.19	108.638	94.7404	293.2981	284.1086	85349.7344	212.5378	1.0103	269.4352	3152880
042	2017-02-23t0017	1487831219.48	dead	341.5929	291.8238	2.9986	678.324	123.261	55001.6552	177372.7641	3883670.3731	763.503	1092.14	187.201	-0.23093	181.2711	-0.32812	326.9127	0.12593	319.5735	93497.0312	262.2257	0.27932	305.2038	0.26061	5350030	-0.40696	923.679	111.239	96.6656	303.2441	293.994	86727.8047	218.1302	1.181	276.2207	3179110
043	2017-02-08t1837	1486601501.71	larva	0	-43.9035	-285.1076	150.8486	28.7253	2877.4686	9170.6752	51854.3504	0	-0.54247	0	-0.53237	0	-0.54565					0	-0.4844	0	-0.491	0	0.60356	0	0	0				0	-0.57713	0	0
043	2017-02-09t0007	1486621298.24	larva	5.499	-38.4045	-279.6086	147.9857	27.6704	2739.1146	8724.5175	47699.0624	0	-0.84015	0	-0.83837	0	-0.83306					0	-0.79539	0	-0.79657	0	-0.16569	0	0	0				0	-0.80024	0	0
043	2017-02-09t0559	1486642427.38	larva	11.3682	-32.5353	-273.7394	148.199	27.333	2713.6118	8639.9277	46706.2392	0	-1.1359	0	-1.1364	0	-1.1138					0	-1.0882	0	-1.087	0	-0.79201	0	0	0				0	-1.059	0	0
043	2017-02-09t1149	1486663347	larva	17.1792	-26.7243	-267.9284	328.5013	37.13	9438.5081	29998.8172	230187.7605	788.923	0.16668	284.271	0.22775	286.9832	0.29025	618.8782	-0.79443	607.2014	31562.7871	452.0138	0.025183	559.1581	0.067383	1439550	-0.79158	827.834	54.9909	52.1386	165.3431	137.859	8432.499	85.914	0.61467	115.864	278474
043	2017-02-09t1749	1486684763.44	larva	23.1283	-20.7753	-261.9794	501.6474	46.0439	19114.6112	60429.5899	607184.6834	1076.13	0.47479	347.928	0.31899	334.4771	0.30807	921.3293	-0.27992	909.8497	93975.5938	618.3502	0.25233	827.6398	0.47142	3520680	-0.58232	973.438	68.1633	61.2854	269.4444	231.8974	27483.3262	120.6399	1.2917	191.9733	689744
043	2017-02-09t2349	1486706354.04	larva	29.1256	-14.7779	-255.982	661.1859	46.494	26988.3521	85174.7237	915565.129	1360.87	0.79708	456.721	0.68506	448.0364	0.72384	1159.1475	0.1828	1145.9163	165758.0938	855.7723	0.70169	1080.4401	0.84739	6507360	-0.10091	735.772	73.6714	67.9241	253.6007	221.049	36264.9062	122.2305	1.2093	185.9798	1049670
043	2017-02-10t0543	1486727612.85	larva	35.0309	-8.8727	-250.0768	841.4782	50.1175	34677.4037	109197.5984	1218947.4216	2282.3	2.4341	810.271	2.4759	797.7362	2.5292	1702.8621	1.4249	1683.3481	313326.625	1439.5256	2.1789	1629.6713	1.9673	14829600	1.974	1621.18	71.9905	65.3522	277.0116	236.7482	50970.1289	123.2668	1.107	192.5294	1317570
043	2017-02-10t1139	1486748997.88	larva	40.9712	-2.9324	-244.1365	979.5949	56.6423	47591.4797	149944.0894	1926440.3836	1598.34	0.79282	585.591	0.92375	549.0463	0.8389	1399.8512	0.81	1389.6148	349962.8125	1142.2137	1.0456	1331.7412	0.97752	14631600	1.3947	546.491	67.0844	63.0133	207.709	183.7491	51927.2422	108.0874	0.44715	152.9752	1676170
043	2017-02-10t1731	1486770111.06	adult	46.8359	2.9324	-238.2717	1066.2066	63.2791	59876.9642	188756.0864	2776778.7849	1390.75	0.22139	475.384	0.14421	437.9384	0.056047	1165.236	0.26622	1144.4095	365884.0938	936.2656	0.31059	1100.5671	0.27782	14890000	1.0658	1034.95	65.4045	61.3003	206.2915	181.086	64775.5391	105.9201	0.20041	152.2088	2048600
043	2017-02-10t2323	1486791228.92	adult	52.702	8.7985	-232.4056	1142.4531	68.141	63413.2537	199690.7232	2924728.2858	1071.87	-0.46832	432.766	-0.091152	413.4436	-0.065982	948.4556	-0.26768	941.8339	314887.25	737.9348	-0.26164	892.3802	-0.22252	14359200	0.69468	497.147	59.9195	56.5244	180.7238	158.452	60000.3125	94.9545	-0.42076	135.3304	1988130
043	2017-02-11t0515	1486812358.22	adult	58.5713	14.6677	-226.5364	1118.2262	71.6271	65812.6756	207309.0875	3234216.6771	1281.18	0.11757	399.39	-0.20902	374.2108	-0.22443	829.3922	-0.56277	816.9074	285310.9062	660.8581	-0.42101	777.2894	-0.44579	13729000	0.39131	1341.37	67.362	59.8017	273.9431	244.5032	94236.4062	125.7594	1.297	200.5608	2315570
043	2017-02-11t1111	1486833680.21	adult	64.494	20.5905	-220.6136	1045.3999	71.9511	58927.6862	185650.5856	2818251.651	941.823	-0.62517	371.953	-0.23837	350.8008	-0.22766	786.1337	-0.48059	774.7353	242915.3125	624.3426	-0.39204	741.7587	-0.38893	11458800	-0.34868	711.954	64.9418	60.7205	211.8347	185.6059	65456.9297	105.6633	0.04038	152.1624	2000660
043	2017-02-11t1711	1486855285.59	adult	70.4955	26.592	-214.6121	1125.0421	70.9598	64439.2656	202993.9935	3101672.8911	866.587	-0.71773	343.345	-0.26221	323.4257	-0.25152	704.4255	-0.55269	695.4052	237391.4062	573.7372	-0.38977	663.9089	-0.4638	11566900	-0.2517	578.759	59.9501	56.6985	181.5912	160.5202	61196.2383	94.8689	-0.88361	134.0524	2019660
043	2017-02-11t2311	1486876885.4	adult	76.4955	32.5919	-208.6122	1113.5379	73.2976	62131.9291	195714.5217	2969637.0747	750.826	-1.0278	311.65	-0.3813	297.3284	-0.304	614.5447	-0.85538	605.9757	200341.5625	496.6761	-0.62075	578.6779	-0.68671	10130200	-0.67961	572.742	62.2018	59.359	169.5788	152.2254	55282.6953	95.4151	-0.99249	130.7527	2021870
043	2017-02-12t0511	1486898482.67	adult	82.4947	38.5912	-202.6129	1069.7836	71.5734	65434.5531	206346.3775	3297827.3514	724.389	-0.98559	273.108	-0.91423	259.3662	-0.85547	560.7082	-0.95685	546.739	191762.2031	432.9514	-1.0248	518.6847	-0.95098	9326650	-0.87195	620.359	72.1895	67.9995	208.2672	191.698	71227.3906	114.1918	0.45606	161.6045	2465270
043	2017-02-12t1111	1486920083.52	adult	88.4949	44.5914	-196.6127	1163.8352	69.3067	64041.6642	201702.6513	3001921.6601	1294.04	1.8663	262.393	-0.81596	252.3033	-0.65078	516.3784	-0.97	499.3778	173503.1562	403.3406	-1.0487	475.8431	-1.0424	8791990	-0.93704	1562.97	75.0433	69.9066	247.814	212.3846	83265.5156	120.74	0.87772	176.6902	2514480
043	2017-02-12t1711	1486941683.05	adult	94.4948	50.5913	-190.6128	1060.1055	74.7834	64001.5688	201707.2511	3216538.2903	870.7	0.030716	248.709	-0.82062	236.3429	-0.784	475.3356	-1.0661	464.2915	159237.4375	377.3483	-1.0096	438.6741	-1.0865	8308610	-0.97328	970.999	73.5171	68.5999	213.77	190.8695	71612.9375	120.6379	0.68172	167.0451	2455990
043	2017-02-12t2311	1486963279.86	adult	100.4939	56.5904	-184.6137	1099.3582	70.235	61928.0211	195046.0404	2932086.7147	632.228	-0.92019	250.363	-0.26218	229.6869	-0.63108	533.5755	0.46297	525.1365	172878.4688	408.3837	0.11185	498.4595	0.40401	8107250	-0.88775	544.121	64.8565	62.0222	165.6737	149.1787	53678.2812	99.4379	-1.3975	128.9972	2100180
043	2017-02-13t0511	1486984882.35	adult	106.4946	62.5911	-178.613	1098.0505	72.4154	64185.0574	202234.2472	3146351.2955	609.905	-0.93252	233.691	-0.58845	215.4478	-0.95208	467.9841	-0.23485	459.4353	157242.6562	372.4176	-0.17465	435.7817	-0.2147	7837760	-0.85162	472.694	74.7919	70.9035	195.1888	176.8272	65583.4453	116.8824	-0.093318	152.6105	2508450
043	2017-02-13t1111	1487006483.82	adult	112.495	68.5915	-172.6126	1106.3786	73.9806	65505.2629	206360.735	3293983.9376	873.683	0.21204	233.645	-0.15004	217.2325	-0.46379	472.5468	0.36361	461.0066	162083.5625	363.614	0.09664	434.1882	0.25381	7991350	-0.62636	877.09	78.5922	73.8109	223.3022	201.8114	76592.6719	125.5406	0.40546	172.119	2688090
043	2017-02-13t1829	1487032762.05	adult	119.7945	75.891	-165.3131	1076.4486	72.9336	63614.1062	200443.0059	3196836.2624	1149.83	1.3494	231.96	0.29556	219.1388	0.15419	456.1419	0.58718	439.3066	151895.25	347.6614	0.21998	410.1754	0.27735	7705230	-0.60575	1475.17	88.8527	81.8377	292.6622	257.2114	97456.5156	148.3269	1.9941	213.6278	2951510
043	2017-02-14t0021	1487053902.09	adult	125.6668	81.7632	-159.4409	1100.6804	73.3673	64415.378	202873.4285	3207766.8519	1212.15	1.6011	224.119	0.18739	212.8531	0.082414	430.3365	0.38649	416.1234	145023.4062	333.8593	0.22284	395.2872	0.34184	7538700	-0.57502	1655.27	89.0369	81.7444	272.9332	245.1814	91978.4766	152.331	2.0885	214.3907	2994930
043	2017-02-14t0613	1487075028.25	adult	131.5351	87.6316	-153.5725	1068.7401	84.1203	64543.5966	204906.5378	3259956.1415	714.809	-0.32098	225.592	0.70225	215.0881	0.62208	433.4716	0.88757	417.3293	146513.4062	330.7836	0.58179	393.0593	0.73273	7602920	-0.444	840.558	91.7922	83.3562	311.9526	279.6882	105439.9844	159.0747	2.4419	232.0452	3093580
043	2017-02-14t1202	1487095955.53	adult	137.3483	93.4447	-147.7594	629.2297	81.1017	36036.0075	115195.5467	1750396.1791	574.926	-0.82866	227.273	1.201	215.7141	0.98958	420.7216	0.92686	410.1883	79516.375	337.6895	1.3219	389.5967	1.0367	4294780	-2.0026	630.393	77.472	73.1392	202.0785	185.7153	38192.832	125.1205	-0.51424	164.6894	1463990
043	2017-02-14t1754	1487117075.92	adult	143.2151	99.3115	-141.8926	1000.0021	76.4884	58529.5437	184384.0993	2941079.6039	974.372	0.78519	218.761	0.8499	210.7472	0.85164	406.6144	0.86147	390.1611	124424.0156	312.2053	0.65358	368.113	0.73468	6687300	-0.7386	1102.48	88.7152	80.9863	292.3357	255.1655	89454.7266	152.3917	1.5828	216.0659	2711930
043	2017-02-14t2349	1487138375.49	adult	149.1316	105.2281	-135.976	1040.4137	74.3052	60201.4515	189653.3796	2985051.7787	736.898	-0.10535	208.431	0.24314	203.5603	0.42829	380.3453	0.39838	359.8481	119808.7812	285.178	-0.23346	333.6479	-0.11332	6561200	-0.73721	786.348	93.7816	85.5864	310.9913	279.3891	97962.2578	162.3883	2.2614	231.4749	2952150
043	2017-02-15t0549	1487159994.49	adult	155.1369	111.2333	-129.9708	1012.1429	70.3559	57398.7976	180807.2009	2786088.7173	1695.99	3.6749	214.61	1.0851	208.5354	1.1411	404.3834	1.4609	381.5608	121719.3906	296.0341	0.66155	354.8906	0.98653	6441940	-0.74634	2191.51	91.1992	84.0272	268.0394	234.9738	80679.8594	153.6464	1.3707	204.5944	2737530
043	2017-02-15t1150	1487181601.19	adult	161.1387	117.2352	-123.9689	932.1634	73.7369	52161.1047	164363.7125	2571284.7225	535.485	-0.67709	215.306	1.3974	208.4046	1.3248	398.3814	1.5721	386.4271	108758.1328	303.4386	1.3953	362.8807	1.6004	5874180	-0.9939	596.42	79.8467	74.1704	213.7995	195.9293	58367.2578	134.8025	-0.33266	175.6785	2178460
043	2017-02-15t1744	1487202881.67	adult	167.05	123.1464	-118.0577	794.9625	120.564	54707.0375	176479.1805	3277058.0182	578.473	-0.43109	210.425	1.1281	204.9543	1.135	380.9759	1.2343	365.028	108959.1172	287.9666	0.83897	339.4311	0.92895	5998580	-0.92208	655.955	78.9479	73.1506	202.9333	187.8499	58038.918	134.3897	-0.48713	170.9623	2250570
043	2017-02-15t2336	1487223998.43	adult	172.9158	129.0122	-112.1919	585.6568	90.2894	34139.0728	109619.3266	1700873.4112	684.003	-0.10879	217.468	2.0429	212.2009	2.0601	376.9608	1.3003	362.1911	67475.9922	298.1642	1.7457	344.408	1.3968	3885070	-1.9357	619.679	95.3776	87.7163	275.4362	255.4623	49303.0859	163.4335	1.5952	223.5525	1703920
043	2017-02-16t0528	1487245077.68	adult	178.7711	134.8676	-106.3365	1016.8006	73.5851	58169.2577	183270.9014	2835113.0741	970.779	0.55336	204.722	0.9543	201.381	1.078	365.6492	1.1003	345.3882	111523.0156	271.9077	0.46708	318.7943	0.55392	6226620	-0.79189	1330.5	92.3176	84.5154	294.0835	259.6894	89695.4688	159.2372	1.1106	220.0735	2807840
043	2017-02-16t1120	1487266242.17	adult	184.6501	140.7466	-100.4575	1037.935	75.3396	60251.7477	189788.5712	3013977.7809	797.68	0.17126	202.554	0.92963	198.255	0.89981	360.1913	1.1061	341.3269	113460.25	271.1778	0.72846	319.6952	0.85476	6376620	-0.71069	1107.94	95.5312	88.1263	290.1365	260.3672	91393	161.2888	1.0986	221.5005	3007420
043	2017-02-16t1802	1487290358.83	adult	191.3492	147.4457	-93.7584	847.6217	81.2357	53292.5723	168923.6929	2800328.4165	431.076	-0.52362	206.813	1.62	204.3189	1.7443	327.3143	0.077017	321.0287	91320.6875	273.6916	1.2993	308.3995	0.62841	5756850	-1.0037	368.948	86.7143	79.9707	226.0862	216.1635	63078.0391	150.9319	0.21919	195.0142	2413780
043	2017-02-16t2341	1487310656.62	adult	196.9875	153.0839	-88.1202	900.5809	72.8232	50307.9036	158563.6458	2430980.9193	575.501	-0.22288	206.903	1.8123	204.2089	1.8715	330.6161	0.38657	322.4677	87282.6406	271.7721	1.4953	306.8764	0.79093	5443820	-1.159	645.018	89.8357	81.6699	233.4162	218.8473	61621.875	160.0055	0.7021	201.5127	2363670
043	2017-02-17t0541	1487332295.12	adult	202.9982	159.0946	-82.1095	970.0873	70.9877	53310.0115	167945.1776	2582675.3054	808.492	0.18531	201.048	1.3152	196.8531	1.1736	351.394	1.4153	332.9703	98038.9375	268.4551	1.5086	310.3039	1.1686	5607010	-1.0922	962.223	92.2824	83.4286	280.4611	248.4513	78248.6406	165.0647	0.87842	217.9612	2573660
043	2017-02-17t1141	1487353897.15	adult	208.9987	165.0952	-76.1089	906.3605	73.6311	52214.0152	164776.7901	2558276.166	848.647	0.26094	203.576	1.5798	200.3812	1.5756	330.4288	0.61031	313.468	90207.0703	266.7254	1.2607	298.7232	0.50731	5556000	-1.095	913.998	94.4759	86.1079	257.6328	233.2515	70333.7656	166.9818	0.85064	208.8491	2578440
043	2017-02-20t1356	1487621174.67	adult	283.2425	239.3389	-1.8652	838.573	65.5639	45981.3587	145115.7752	2103988.0042	557.871	-0.10924	204.529	1.3421	197.0169	1.1148	343.0624	0.63206	334.3198	82678.0469	284.1655	1.3831	321.7028	0.91241	4923220	-0.9398	623.326	103.967	91.0044	264.3279	253.4506	63703.0234	196.2375	1.0081	236.7399	2502580
043	2017-02-20t1740	1487634603.82	dead	286.9728	243.0693	1.8652	824.662	65.0157	45423.9968	143411.2004	2092606.1657	603.013	0.067581	208.429	1.7192	200.9184	1.5146	353.1824	1.0053	342.7556	84057.4219	290.4057	1.6957	329.2987	1.218	4955410	-0.9042	527.218	106.442	93.104	273.6216	263.713	65121.9531	200.3008	1.1515	244.1525	2530650
046	2017-02-08t1837	1486601551.58	larva	0	-43.8987	-302.2757	221.3638	28.8167	5014.3242	15950.6506	96359.0791	841.451	1.1944	103.469	0.10197	99.7484	0.064954	254.699	-1.1372	214.6436	7131.58	150.1371	0.026892	195.4433	0.053929	280814	0.74424	1148.72	91.1762	84.0186	294.479	243.2708	8245.4	151.8312	2.3163	204.0728	247452
046	2017-02-09t0007	1486621349.64	larva	5.4995	-38.3992	-296.7762	209.6569	30.0829	4622.4696	14769.0051	87073.49	1084.37	1.3618	147.735	0.041595	143.1502	0.020405	334.3	-1.1092	277.0773	8691.81	198.1587	-0.15275	245.2357	-0.14115	371553	-0.0054649	1504.69	94.7367	87.8846	346.58	262.965	9011.09	153.8901	2.2873	219.575	238263
046	2017-02-09t0559	1486642478.1	larva	11.3685	-32.5302	-290.9072	211.3014	32.0325	4763.103	15248.6505	91624.6076	1054.2	0.98173	171.265	-0.13757	167.5395	-0.13343	337.06	-1.2096	275.9656	8763.57	222.3201	-0.39422	257.4257	-0.42114	443749	-0.62104	1401.18	95.273	89.2592	337.678	254.8391	8779.63	154.1646	2.2277	208.8191	246852
046	2017-02-09t1149	1486663393.31	larva	17.1783	-26.7204	-285.0974	329.2695	41.5463	10453.4897	33163.7102	286041.5404	1042.54	0.674	348.559	0.59822	327.4945	0.52498	833.104	-0.40029	821.4589	46653.8	640.2382	0.5976	776.0819	0.61652	1942870	-0.61293	885.089	74.9353	67.533	306.207	276.4874	17147.6	133.1776	1.6918	211.352	417689
046	2017-02-09t1749	1486684794.29	larva	23.123	-20.7757	-279.1527	516.1521	40.5012	16867.1095	53287.0488	459482.1154	1331.09	0.98587	438.406	0.83819	430.8635	0.86525	1155.05	0.17639	1144.3116	103955	820.2877	0.85652	1056.5461	1.0437	3941270	-0.44199	301.461	57.4944	54.9868	150.976	137.3372	13587.9	87.1698	0.46872	119.6715	516874
046	2017-02-09t2349	1486706384.83	larva	29.1203	-14.7783	-273.1553	654.9316	51.357	27885.7847	88140.6804	987135.5846	1301.79	0.67809	424.492	0.50016	408.3291	0.49387	1098.94	0.056799	1091.0256	161545	814.777	0.58041	1017.8543	0.69215	6237490	-0.18579	555.23	62.4012	59.7591	179.284	158.6173	26354.7	93.1693	0.42921	129.8643	916924
046	2017-02-10t0543	1486727643.58	larva	35.0256	-8.8731	-267.2501	875.6341	51.8083	38239.3788	120476.351	1415356.8055	1987.59	1.8342	805.617	2.4493	779.9811	2.426	1797.99	1.6404	1788.5239	363193	1512.001	2.3926	1736.5578	2.2321	16221900	2.3964	884.678	71.9419	64.9002	281.938	241.4337	56951.5	127.0518	1.2199	198.2883	1448620
046	2017-02-10t1139	1486749030.27	larva	40.9663	-2.9324	-261.3094	967.106	55.0179	46574.9529	146826.2315	1845649.2283	1693.89	0.98889	639.924	1.2368	617.4071	1.2373	1443.14	0.91732	1429.5446	353569	1145.9431	1.0566	1354.9864	1.0348	15655100	1.6925	857.846	63.6454	57.7336	245.779	217.4812	60215.9	112.0557	0.58308	177.5694	1557020
046	2017-02-10t1731	1486770143.42	adult	46.8311	2.9324	-255.4446	1117.0088	68.0916	65890.3377	207731.6206	3196016.112	1695.63	0.86524	461.606	0.062776	437.2685	0.052152	1093.44	0.069701	1079.2349	377238	897.4549	0.19571	1036.7246	0.11801	15886200	1.3504	1174.32	74.6005	65.8892	312.784	278.5831	107911	139.6322	1.5845	228.7141	2567370
046	2017-02-10t2323	1486791261.17	adult	52.6971	8.7984	-249.5785	1115.0481	78.0368	68852.167	217115.0832	3526154.3413	1420.55	0.31847	449.823	0.017892	442.3923	0.12198	953.274	-0.25309	941.1172	343179	754.7859	-0.20823	900.8147	-0.19983	16163000	1.2197	1313.6	69.9551	61.7589	303.617	262.5978	109302	132.6725	1.4571	216.4118	2513630
046	2017-02-11t0515	1486812390.81	adult	58.5665	14.6678	-243.7092	1160.8224	74.372	70309.2963	221465.9054	3591097.949	1500.79	0.66319	413.069	-0.11062	386.8327	-0.13182	975.636	-0.052983	963.7383	359034	783.0637	0.01017	921.3842	-0.012635	15164600	0.8263	781.931	59.557	55.4817	196.498	174.5633	72311.4	98.922	-0.33385	147.389	2186460
046	2017-02-11t1111	1486833712.52	adult	64.4892	20.5905	-237.7865	1379.3046	75.2619	81477.9966	256512.8171	4114647.4537	974.133	-0.53273	362.835	-0.31767	352.4958	-0.21275	771.933	-0.54122	761.5278	328843	617.6421	-0.42034	730.0477	-0.43118	15441500	0.93812	762.037	64.8399	59.0703	243.475	215.8543	103720	112.8739	0.55707	179.0172	2759450
046	2017-02-11t1711	1486855317.94	adult	70.4907	26.592	-231.785	1287.3598	82.3832	89445.3222	281846.3344	5157224.9297	1174.75	0.32641	335.084	-0.35482	320.229	-0.28873	731.935	-0.38861	717.5273	341082	557.9668	-0.47431	673.9083	-0.41815	15610600	1.1679	1263.48	75.4964	66.5127	322.393	285.0693	150235	143.1844	2.9154	231.4985	3517150
046	2017-02-11t2311	1486876917.83	adult	76.4906	32.5919	-225.785	1327.9405	76.9302	85368.7258	269250.6106	4626243.989	796.906	-0.83654	292.098	-0.7102	278.8048	-0.63035	636.136	-0.6583	626.7957	283717	488.6662	-0.68416	597.631	-0.55875	13003300	0.43705	536.038	68.2004	64.3124	202.344	180.8985	90245.3	107.7241	0.030945	153.9443	3036080
046	2017-02-12t0511	1486898515.23	adult	82.4899	38.5912	-219.7858	1322.8333	81.4622	84317.5225	265506.5838	4666382.8789	864.035	-0.3335	296.775	-0.28002	283.8344	-0.16235	589.602	-0.60228	582.6794	259425	464.2993	-0.63323	546.9841	-0.65223	13048600	0.70613	725.897	62.2855	58.6861	190.939	169.8675	84013	99.3248	-0.82107	142.0386	2738570
046	2017-02-12t1111	1486920115.67	adult	88.49	44.5913	-213.7856	1354.1011	80.6863	86594.5929	272578.6898	4753504.8045	964.041	0.33234	274.906	-0.38883	261.4758	-0.32246	560.074	-0.35152	548.0303	253154	442.1505	-0.42362	519.286	-0.45813	12414200	0.68279	1091.28	68.4968	63.6616	225.581	195.2399	101962	113.4528	0.2383	164.0469	3093180
046	2017-02-12t1711	1486941715.19	adult	94.4899	50.5912	-207.7858	1250.1424	80.7975	82541.2381	259947.1139	4594712.5751	630.045	-1.0488	251.796	-0.70036	241.827	-0.55781	474.229	-1.084	467.4502	204393	382.1649	-0.92121	444.1789	-1.0029	10834800	0.19276	539.445	64.329	61.4104	166.343	150.2276	71693.6	98.7875	-1.2491	129.7436	2768080
046	2017-02-12t2311	1486963311.56	adult	100.4889	56.5902	-201.7868	1315.8202	84.2686	88118.929	277442.0322	5014399.4577	752.14	-0.40132	244.351	-0.52897	232.7386	-0.48726	477.441	-0.54971	470.403	219623	371.4832	-0.6639	443.6064	-0.54188	11221600	0.58241	809.43	64.5412	61.3214	175.875	154.9559	80902.3	100.6378	-1.2919	136.0051	2963990
046	2017-02-13t0511	1486984914.8	adult	106.4898	62.5911	-195.7859	1230.6159	82.5071	83971.6214	264544.5512	4857002.7222	772.379	-0.24996	240.848	-0.22653	229.6675	-0.18122	463.409	-0.32829	455.4389	202973	362.0707	-0.42745	432.5342	-0.2795	10534000	0.44584	740.713	74.4687	69.9396	208.925	187.0665	91509.1	120.0422	0.17988	162.5187	3257040
046	2017-02-13t1111	1487006516.23	adult	112.4902	68.5915	-189.7855	1356.8271	83.1672	89367.8542	281352.8961	5037509.4824	643.419	-0.73211	242.404	0.35307	232.1239	0.4516	450.995	-0.11827	443.1682	210163	356.9258	-0.09387	418.7419	-0.098678	11290400	0.98604	652.232	68.566	63.7524	205.446	183.3265	95737.7	114.296	-0.54395	157.8401	3193600
046	2017-02-13t1829	1487032794.78	adult	119.7898	75.8911	-182.4859	1223.2258	83.9855	84887.3279	267562.8687	4895111.2808	784.6	-0.11058	245.533	1.1806	235.1548	1.2703	440.039	0.19374	429.3325	194497	359.0937	0.59876	410.8143	0.2937	10849100	0.94923	725.175	72.9832	67.097	238.369	211.6922	105359	126.2111	0.17005	178.8594	3224840
046	2017-02-14t0021	1487053934.54	adult	125.6619	81.7632	-176.6137	1299.0221	82.049	87073.6174	274306.4262	4855842.3684	589.065	-0.84999	214.179	-0.52164	208.2614	-0.26795	364.739	-1.309	358.1259	165591	302.6477	-0.92671	342.5504	-1.1615	9717070	0.50906	510.354	72.7991	68.5834	188.234	175.5314	85458.2	117.5169	-0.75845	157.3705	3302820
046	2017-02-14t0613	1487075060.95	adult	131.5304	87.6317	-170.7453	747.7617	88.244	50982.4731	162416.2567	2950107.7451	499.109	-1.1628	202.122	-1.1045	195.8439	-0.96546	348.376	-1.4177	342.2417	92668	287.9659	-1.1362	328.5149	-1.241	5369370	-1.558	419.79	73.6036	69.7841	192.794	177.8319	51283.2	115.8992	-1.0914	155.9704	1955280
046	2017-02-14t1202	1487095986.47	adult	137.343	93.4443	-164.9326	1422.2762	83.9589	94053.7735	296246.1784	5307355.1369	953.501	0.6569	217.37	0.3946	210.7456	0.55561	380.313	-0.21248	368.2369	186733	308.9505	0.091892	353.7939	-0.11718	10654400	1.151	1113.66	71.7436	66.0902	217.78	195.4525	106930	122.3993	-0.73909	170.8736	3516510
046	2017-02-14t1754	1487117106.98	adult	143.2098	99.3111	-159.0658	1222.8326	98.7054	87882.5136	277752.1997	5437978.1828	751.359	-0.094465	219.538	0.91616	211.9231	0.95943	393.735	0.48334	383.3892	180331	313.1618	0.69668	363.5869	0.581	10037700	0.91117	804.298	73.4445	67.1614	226.911	204.2536	103925	128.7581	-0.38446	177.1596	3358030
046	2017-02-14t2349	1487138406.55	adult	149.1264	105.2277	-153.1493	1429.881	90.9034	98178.7322	309048.9534	5867040.3598	715.774	-0.18945	209.896	0.37439	205.8724	0.64997	350.81	-0.50626	340.5297	179615	286.4812	-0.17086	323.6386	-0.46945	10732200	1.2999	998.886	72.7206	66.686	231.162	205.5675	118355	127.687	-0.63495	180.4691	3718280
046	2017-02-15t0549	1487160025.46	adult	155.1316	111.2329	-147.144	1382.2601	85.8606	93635.8503	295027.7041	5436204.274	1474.99	2.8157	195.314	-0.72294	191.8696	-0.51954	318.195	-1.2983	307.7386	155279	263.0032	-1.0351	294.9759	-1.2532	9523330	0.74797	1931.23	76.5517	71.3025	211.873	194.3449	103394	127.7286	-0.7825	174.7909	3732580
046	2017-02-15t1150	1487181632.24	adult	161.1335	117.2348	-141.1421	1379.1235	93.8693	98722.6636	310929.0015	5988685.4925	495.522	-0.80808	191.682	-0.88662	188.1431	-0.74642	312.302	-1.2998	304.9179	160523	255.9594	-1.1765	290.0967	-1.243	9846870	0.92801	485.359	77.9898	72.7716	207.224	196.319	106513	129.3536	-0.77551	177.8297	4006420
046	2017-02-15t1744	1487202912.74	adult	167.0448	123.1461	-135.2309	1356.5302	91.6607	94372.2092	297144.3558	5748546.5086	563.411	-0.47245	196.75	-0.22324	191.0609	-0.3079	347.791	0.090377	337.7474	171113	275.007	0.1047	319.1855	0.10703	9662380	0.85184	632.501	76.6749	70.4196	223.962	211.5467	110189	132.7741	-0.61355	191.1161	3765500
046	2017-02-15t2336	1487224029.57	adult	172.9106	129.0119	-129.3651	1348.2122	88.3245	95436.6543	300976.3366	5659614.9391	998.169	0.65563	211.529	1.4436	208.2137	1.64	348.833	0.30455	335.2202	173370	279.9634	0.66488	319.144	0.32932	10509600	1.2733	1146.63	81.6243	74.1056	249.618	226.0652	124060	147.351	0.37965	201.5633	4055420
046	2017-02-16t0528	1487245108.75	adult	178.7659	134.8672	-123.5098	1349.5954	87.3194	93322.6911	293880.1228	5582059.1065	526.022	-0.43401	198.181	0.28064	195.47	0.44672	314.357	-0.7661	308.3234	152777	258.7751	-0.35356	294.5115	-0.5169	9629800	0.85718	526.901	75.3905	69.3739	214.214	205.9437	104108	131.2663	-0.93436	187.0573	3663300
046	2017-02-16t1120	1487266273.31	adult	184.6449	140.7462	-117.6307	1385.5268	89.4929	94223.5874	296643.7669	5527462.5035	511.869	-0.41608	187.049	-0.69978	184.7828	-0.55747	291.446	-1.4681	284.3775	143100	242.1549	-1.1891	271.3417	-1.378	9177020	0.64693	529.291	81.3597	75.5769	217.936	207.0866	107006	136.8684	-0.62971	187.8365	3991670
046	2017-02-16t1802	1487290389.52	adult	191.3439	147.4452	-110.9318	1306.868	93.6491	94474.9188	297655.3489	5893320.2892	510.301	-0.373	188.861	-0.31035	186.8124	-0.17604	294.721	-1.1854	288.3671	145003	241.4634	-0.98578	274.5631	-1.0258	9280250	0.70639	518.878	80.3189	74.5263	224.726	216.8103	110565	135.7655	-0.81568	195.2764	3946710
046	2017-02-16t2341	1487310687.31	adult	196.9821	153.0835	-105.2935	1415.9025	92.747	99846.3933	314332.5979	6071951.7427	467.35	-0.41511	189.93	-0.035827	187.7322	0.054366	304.967	-0.63652	299.4255	158583	246.0842	-0.43034	282.3682	-0.46302	9870280	0.99632	471.835	79.1438	73.1865	224.266	216.1593	116618	136.1962	-0.86472	194.0612	4112950
046	2017-02-17t0541	1487332326.46	adult	202.993	159.0943	-99.2826	1291.2541	93.7066	96131.4092	302872.1691	6061827.0078	930.601	0.38745	193.605	0.50385	191.4253	0.57772	307.333	-0.39035	298.5438	153666	247.4815	-0.12044	285.0023	-0.17185	9675610	0.90418	1122.09	80.4514	74.0681	229.533	216.7651	114766	139.4372	-0.72967	197.3312	4020640
046	2017-02-17t1141	1487353928.3	adult	208.9935	165.0948	-93.2821	1426.9185	95.1045	100749.8552	317222.7459	6214100.0313	702.744	0.020443	200.187	1.2183	197.7215	1.2885	333.588	0.73969	324.023	175134	261.8469	0.90901	304.7701	0.8141	10493800	1.3428	779.999	83.0338	75.66	256.685	239.9099	134759	148.3648	-0.27805	210.716	4352630
046	2017-02-20t1356	1487621205.49	adult	283.2372	239.3385	-19.0385	831.4581	104.2834	63999.1504	203949.596	4298879.0453	503.441	-0.29895	183.91	-0.64228	181.0261	-0.49797	307.783	-0.64784	298.5612	102492	240.1378	-0.86008	279.4204	-0.78991	6116290	-0.33894	607.485	103.94	95.9527	285.708	275.109	95140.6	178.3007	0.10927	245.1801	3456740
046	2017-02-20t1740	1487634633.84	adult	286.9673	243.0686	-15.3084	840.9354	99.2035	63971.3436	203449.1782	4236888.1213	437.377	-0.53849	185.932	-0.44036	182.9402	-0.29479	311.819	-0.49915	305.3598	103836	244.1459	-0.6508	283.6105	-0.61976	6181490	-0.28553	519.713	105.319	96.8555	288.089	276.7741	95933.8	182.5038	0.26684	247.8954	3501420
046	2017-02-20t2340	1487656231.85	adult	292.9667	249.0681	-9.3089	805.5762	114.8386	63292.3449	201794.2692	4345752.0944	401.003	-0.7054	186.261	-0.39709	183.0161	-0.27084	310.278	-0.55143	303.1607	102081	244.7037	-0.6145	281.6128	-0.6975	6124810	-0.28078	464.354	105.996	97.1062	287.739	280.9756	94666.2	185.2011	0.31576	251.2763	3485470
046	2017-02-21t0540	1487677836.88	adult	298.9681	255.0695	-3.3075	784.6741	109.0219	61080.0419	194500.1963	4155173.8636	406.026	-0.73343	186.904	-0.32439	183.9785	-0.15851	298.093	-0.99391	290.9655	94793.5	243.6814	-0.65779	277.5246	-0.85871	5933630	-0.34419	442.858	106.71	98.259	271.935	264.7249	86475.3	183.6127	0.15594	239.8089	3387710
046	2017-02-21t1217	1487701651	dead	305.5832	261.6845	3.3075	798.6889	109.1815	61453.1185	195358.4792	4132444.0256	409.221	-0.80499	188.967	-0.11691	186.0303	0.062781	306.585	-0.67867	300.3102	98107.2	245.8923	-0.53965	282.2947	-0.66509	6034670	-0.25562	433.674	109.521	100.8266	292.145	282.2123	93486.4	189.2051	0.33549	253.0456	3497550
052	2017-02-08t1837	1486601651.46	larva	0	-43.8845	-320.5716	148.1038	28.2293	2777.1891	8851.2697	49190.8167	0	-0.54247	0	-0.53237	0	-0.54565					0	-0.4844	0	-0.491	0	0.60356	0	0	0				0	-0.57713	0	0
052	2017-02-09t0007	1486621451.49	larva	5.5	-38.3845	-315.0716	150.8466	28.3914	2842.1533	9055.3292	50607.8566	0	-0.8402	0	-0.83842	0	-0.83311					0	-0.79544	0	-0.79662	0	-0.16581	0	0	0				0	-0.80028	0	0
052	2017-02-09t0559	1486642578.75	larva	11.3687	-32.5158	-309.2029	148.1016	27.8685	2744.3852	8743.32	48006.4107	0	-1.136	0	-1.1364	0	-1.1138					0	-1.0882	0	-1.087	0	-0.79205	0	0	0				0	-1.059	0	0
052	2017-02-09t1149	1486663485.69	larva	17.1762	-26.7083	-303.3954	278.6288	32.9521	7254.2626	23020.4939	161795.8724	1006.94	0.60289	404.302	0.91951	381.3636	0.83716	902.298	-0.27297	891.0597	36091.918	695.6208	0.76612	851.0528	0.8064	1580420	-0.74133	516.341	68.0947	62.1115	240.038	215.8147	9601.5205	116.5852	1.3137	177.0338	266182
052	2017-02-09t1749	1486684840.91	larva	23.1082	-20.7763	-297.4634	488.0596	44.1855	17975.2629	56881.921	552936.1842	1407.23	1.1391	464.672	0.9895	458.8538	1.0276	1233.3929	0.32933	1224.8777	118405.7188	845.5175	0.93265	1136.8174	1.2449	4420890	-0.2812	536.071	53.3079	49.3725	185.9376	168.8835	17850.0078	88.6733	0.50614	131.6445	507172
052	2017-02-09t2349	1486706431.58	larva	29.1056	-14.7789	-291.466	698.0537	42.7596	25696.0006	80987.758	792263.5717	1298.37	0.67179	471.338	0.76986	461.5399	0.8029	1121.4741	0.10396	1110.3492	153641.9531	840.7888	0.65812	1045.9918	0.76265	6411140	-0.12973	1102.72	64.6325	61.1357	201.8723	165.0202	27656.5059	99.3641	0.59599	137.0945	879132
052	2017-02-10t0543	1486727690.01	larva	35.0107	-8.8738	-285.5609	745.5364	58.0324	34532.6558	109114.5951	1321532.4666	2155.28	2.1762	818.021	2.5214	805.0668	2.5727	1935.8521	1.9524	1914.276	352325.0625	1605.3022	2.6681	1844.606	2.5002	14868300	1.9875	375.662	63.4466	61.2512	153.9054	138.2411	28010.7891	93.2829	0.21504	122.0724	1153200
052	2017-02-10t1139	1486749079	larva	40.9521	-2.9324	-279.6195	943.0915	60.8508	46041.1555	145154.2068	1902447.4479	1732.23	1.0681	630.75	1.1846	587.7912	1.0654	1490.6748	1.035	1474.1021	360743.3125	1172.213	1.1338	1388.2976	1.1172	15251500	1.5765	437.047	61.7628	59.2316	158.788	142.5602	38426.6953	92.8968	-0.071599	126.2237	1493420
052	2017-02-10t1731	1486770192.27	adult	46.8169	2.9324	-273.7547	980.8804	70.1866	57033.068	179857.0194	2744931.1567	1472.27	0.39403	528.716	0.46043	485.3578	0.34092	1250.7985	0.50014	1243.4769	373988.75	995.3353	0.48615	1173.9156	0.46206	15758400	1.3151	896.863	61.504	56.6211	224.8309	197.2803	67224.4297	104.6093	0.1472	157.8616	1833130
052	2017-02-10t2323	1486791309.84	adult	52.6829	8.7984	-267.8887	1074.3552	72.8624	64972.6925	204860.7012	3240162.7146	1202.25	-0.17396	448.86	0.011804	415.7376	-0.051025	1033.7292	-0.0089451	1020.483	351467.9375	831.8825	0.036025	968.6452	-0.017495	15227100	0.9483	523.689	56.7688	54.0118	159.0739	140.745	54085.1328	87.8628	-0.77273	120.3867	1925820
052	2017-02-11t0515	1486812439.71	adult	58.5523	14.6678	-262.0193	1190.6536	79.8745	77390.6177	243845.7725	4251868.664	1088.33	-0.3619	390.358	-0.27431	371.7517	-0.2428	887.0799	-0.3622	877.3188	358380.2812	690.4583	-0.31681	838.0059	-0.26354	15746600	1.003	953.234	63.4465	57.4932	242.2725	212.7495	97878.0859	112.4442	0.4875	174.4674	2559370
052	2017-02-11t1111	1486833761.81	adult	64.4751	20.5906	-256.0965	1309.4575	80.0653	85014.9461	267743.7247	4664207.0479	984.466	-0.50346	353.753	-0.39687	334.0527	-0.37746	792.2743	-0.45543	781.6971	351769.7812	626.4545	-0.38377	743.9771	-0.38158	15679000	1.0148	685.464	62.1213	57.6836	203.9696	181.3297	90562.5156	104.3503	-0.053571	154.2719	2753340
052	2017-02-11t1711	1486855367.22	adult	70.4766	26.5921	-250.095	1329.1851	86.1206	90494.6045	285727.7279	5127954.491	814.973	-0.89291	319.167	-0.53318	306.5209	-0.44772	680.5723	-0.69628	673.5957	321230.125	518.6955	-0.68459	640.0425	-0.5739	15055100	0.97242	556.874	64.1721	60.7361	188.3892	164.8437	88919.6875	100.3592	-0.45154	141.3836	3027000
052	2017-02-11t2311	1486876967.27	adult	76.4766	32.5921	-244.095	1269.9242	78.9709	81134.2466	255528.0159	4402404.4354	701.918	-1.231	310.239	-0.40605	295.564	-0.3362	599.541	-0.99384	593.872	254205.3906	492.2266	-0.65646	565.5856	-0.77559	13125600	0.48402	527.777	66.0067	63.1499	169.8286	155.2787	72007.3125	100.0835	-0.60402	134.0523	2792610
052	2017-02-12t0511	1486898564.47	adult	82.4758	38.5913	-238.0958	1280.5165	83.6747	84989.4082	267632.9659	4768071.7558	695.435	-1.1215	295.855	-0.30609	287.3784	-0.063639	542.215	-1.1855	532.114	240743.4375	442.6392	-0.90452	507.9471	-1.0651	13107800	0.73053	693.638	67.892	63.7846	202.9711	179.3552	90119.1641	108.428	-0.038796	154.0616	3007960
052	2017-02-12t1111	1486920164.6	adult	88.4759	44.5914	-232.0957	1295.5581	80.1042	85718.8961	270020.3725	4851722.3346	742.602	-0.69746	291.058	0.16122	278.1959	0.27502	567.386	-0.24914	559.3559	253621.5312	454.9019	-0.21992	535.5421	-0.24114	13001800	0.9449	533.013	65.4768	61.8099	193.9637	174.0205	86701.7734	104.3876	-0.55689	149.1519	2924910
052	2017-02-12t1711	1486941764.19	adult	94.4758	50.5913	-226.0959	1309.5442	77.2053	85009.482	267782.615	4694910.9899	673.778	-0.85307	265.241	-0.17611	252.3821	-0.12318	507.1947	-0.56017	497.4434	224687.2344	408.432	-0.438	479.3065	-0.46831	11747500	0.6135	606.992	69.4796	66.2507	185.4042	166.0279	82134.0781	106.3965	-0.57625	144.0397	3077250
052	2017-02-12t2311	1486963359.25	adult	100.4744	56.5899	-220.0972	1266.0525	95.9523	88143.6874	278186.6706	5213689.0461	798.553	-0.20068	245.754	-0.46822	232.8151	-0.48498	463.4449	-0.80305	456.2178	212721.2188	380.6931	-0.47183	438.1015	-0.63807	11276900	0.60795	866.533	70.0037	66.969	174.0295	157.2128	79879.5625	106.554	-0.77169	138.4675	3212260
052	2017-02-13t0511	1486984963.67	adult	106.4756	62.5911	-214.096	1283.6163	83.8707	85621.8204	269712.1443	4840186.5123	1492.18	2.7743	236.495	-0.44815	226.0125	-0.38072	447.4908	-0.65316	437.8173	200028.375	352.151	-0.67049	414.6862	-0.63427	10550300	0.45319	1820.68	75.2887	71.0563	208.2827	185.6635	93102.3438	119.5039	0.13391	159.1232	3358700
052	2017-02-13t1111	1487006564.95	adult	112.476	68.5915	-208.0956	1318.202	82.6881	89142.0829	280854.0133	5104308.9296	617.147	-0.83998	226.741	-0.54852	215.4788	-0.57315	418.0849	-0.85448	409.7495	194409.4688	338.6842	-0.61322	392.772	-0.69154	10528000	0.61294	663.709	72.8801	69.0518	195.9858	176.9424	91133.4062	114.3036	-0.54275	154.2389	3383970
052	2017-02-13t1829	1487032843.95	adult	119.7757	75.8912	-200.7959	992.6862	88.3261	71818.3203	227308.2466	4314571.171	666.746	-0.58179	226.697	-0.048818	216.3257	-0.042871	408.0506	-0.58802	399.9488	152610.9219	329.2201	-0.39279	379.6385	-0.52094	8472330	-0.22664	598.425	72.7006	68.1871	193.6535	172.9738	72426.4219	118.166	-0.49306	155.1573	2717040
052	2017-02-14t0021	1487053983.32	adult	125.6477	81.7632	-194.9239	1290.2084	85.4787	88728.1301	279487.7258	5247051.2298	581.066	-0.88155	226.308	0.3424	217.6911	0.45038	399.5256	-0.41082	393.7083	184980.375	328.2459	0.014897	377.1384	-0.1766	10460600	0.8789	620.159	73.2469	68.3394	202.84	184.2693	93914.8984	121.5509	-0.42809	165.6749	3385690
052	2017-02-14t0613	1487075110.19	adult	131.5163	87.6318	-189.0553	994.9983	84.9462	71625.8163	226844.7652	4255138.8162	862.873	0.2567	232.221	1.2114	224.9603	1.4354	398.7548	-0.053844	389.4857	148735.5312	321.7216	0.21704	370.4858	0.041431	8652780	0.07938	928.748	78.0119	72.6787	219.7363	199.6194	81961.6484	131.1153	0.15428	176.5022	2906800
052	2017-02-14t1202	1487096033.17	adult	137.3283	93.4438	-183.2434	1276.0338	90.4361	90165.939	283972.3753	5464807.6732	786.307	0.00071889	212.409	-0.010145	207.2836	0.25258	347.1387	-1.1482	338.9391	163155.1875	288.7494	-0.77337	325.7267	-1.0224	9969410	0.81105	789.693	74.4519	70.4434	189.7175	173.3653	89167.2344	118.0747	-1.0962	153.8214	3494400
052	2017-02-14t1754	1487117154.1	adult	143.1952	99.3107	-177.3764	1374.6979	89.9441	94117.9713	296415.2559	5546997.2851	479.324	-1.1675	198.411	-0.89588	193.8883	-0.6991	337.4077	-1.1696	329.1428	165329.75	270.8743	-1.2287	312.0966	-1.1636	9721550	0.7553	484.352	78.4314	73.9542	197.5828	183.1479	96815.5781	125.3589	-0.66698	165.294	3842900
052	2017-02-14t2349	1487138453.54	adult	149.1117	105.2272	-171.4599	1355.0856	89.5517	91407.3683	287954.3007	5466753.318	829.617	0.26339	200.273	-0.49028	196.5212	-0.24814	332.0476	-1.0814	320.0003	158386.7188	268.1166	-1.0589	303.8004	-1.1754	9537590	0.7163	953.614	79.2462	73.9361	214.4932	194.2004	102313.2656	130.7176	-0.38157	173.3171	3773940
052	2017-02-15t0549	1487160072.12	adult	155.1168	111.2324	-165.4548	1363.97	88.5108	93910.2293	295788.3057	5552011.5724	593.422	-0.61379	208.702	0.53084	206.3457	0.92236	327.6388	-0.99664	318.95	160215.375	272.0688	-0.57014	303.1353	-0.94868	10203200	1.0776	730.837	79.4932	74.6415	206.8208	191.3384	101135.3672	128.7076	-0.70085	171.0421	3886340
052	2017-02-15t1150	1487181678.99	adult	161.1188	117.2343	-159.4529	1348.0289	100.0991	101709.5319	320453.6044	6585212.3795	1097.69	1.1641	205.172	0.41704	202.7984	0.7512	330.1998	-0.7033	317.0207	174675.6875	264.9692	-0.68909	300.0998	-0.85275	10845600	1.4111	1336.51	78.8055	73.538	217.323	194.037	114963.8516	131.3712	-0.6112	172.8888	4165740
052	2017-02-15t1744	1487202959.46	adult	167.03	123.1455	-153.5416	1435.4516	88.703	99365.4291	312853.8865	5931159.1731	792.805	0.15648	192.292	-0.66413	189.6742	-0.45225	309.9097	-1.2156	298.7213	160533.2031	249.8011	-1.3234	282.0764	-1.3995	9945740	0.989	955.278	83.4397	78.0113	222.7316	206.9519	115374.9531	136.1123	-0.35181	185.2099	4315670
052	2017-02-15t2336	1487224076.56	adult	172.8959	129.0114	-147.6758	1321.9788	95.682	95428.4174	300552.3372	5997100.4537	607.555	-0.29495	202.579	0.54027	199.4612	0.71757	329.9515	-0.36414	319.5278	163985.9062	265.9439	-0.16801	303.288	-0.34101	10054400	1.0528	610.216	78.5143	73.3517	204.9713	192.9458	101870.75	129.504	-0.96924	171.8923	3896820
052	2017-02-16t0528	1487245155.75	adult	178.7512	134.8667	-141.8204	1341.2801	93.5259	96799.4211	304930.9274	5907347.3438	586.507	-0.29983	197.375	0.19719	195.1781	0.41518	306.5477	-1.0506	296.1953	154500.0625	252.5701	-0.74175	282.2935	-1.056	9938010	1.0065	569.38	83.4132	78.4001	214.4245	200.4284	108069.9688	133.8085	-0.74823	178.1924	4199940
052	2017-02-16t1120	1487266320.3	adult	184.6302	140.7457	-135.9414	1422.1423	92.7239	101823.567	320596.5367	6332112.2129	650.367	-0.13153	202.071	0.8782	199.9256	1.08	335.5244	0.18184	321.2165	177827.9375	263.5254	0.22191	301.8681	0.030858	10702900	1.3866	741.365	84.155	77.1321	251.2279	230.4542	133150.7812	147.299	0.10889	203.0184	4457350
052	2017-02-16t1802	1487290435.57	adult	191.3289	147.4444	-129.2427	1328.7537	93.2962	93963.1751	295918.331	5846597.6282	583.339	-0.23417	192.307	0.059685	189.3617	0.10321	312.7844	-0.48626	302.2447	152951.5625	251.0757	-0.30505	287.7254	-0.38298	9401310	0.76512	662.121	83.6648	78.0115	225.2257	213.2591	110135.375	139.0067	-0.59424	189.0261	4090120
052	2017-02-16t2341	1487310733.64	adult	196.9673	153.0828	-123.6043	1308.9394	93.8932	96079.1115	302905.3626	5993666.7044	670.943	-0.053303	192.115	0.20172	190.0834	0.31336	298.6899	-0.88724	291.3326	149344.9531	246.2192	-0.42072	277.5198	-0.71141	9592520	0.86109	780.144	83.6835	78.3491	209.359	198.9322	104679.5	137.2159	-0.79744	180.394	4178400
052	2017-02-17t0541	1487332373.42	adult	202.9783	159.0938	-117.5933	1322.5381	89.7332	96387.0623	303574.5099	5951388.7612	422.755	-0.4533	189.018	0.003631	187.0743	0.099865	287.3023	-1.2114	280.6948	144225.75	239.6213	-0.73125	268.2879	-1.0575	9473400	0.80489	416.005	87.9989	82.933	212.4756	204.0902	106662.7344	141.808	-0.58066	186.6714	4410420
052	2017-02-17t1141	1487353975.25	adult	208.9788	165.0943	-111.5928	1458.7049	91.8028	102111.3258	321541.4302	6224848.3767	506.023	-0.30389	187.127	-0.17458	184.7612	-0.11092	290.2048	-1.0351	284.2274	154388.9688	238.8232	-0.75097	269.7477	-0.96292	9943570	1.0711	532.656	89.3166	84.0334	222.5293	212.7862	118385.6016	144.5418	-0.50965	193.1023	4746110
052	2017-02-20t1356	1487621252.07	adult	283.2224	239.3379	-37.3492	911.2554	104.7506	68940.1637	218637.1948	4482482.5612	527.229	-0.21607	197.692	0.68406	194.517	0.86267	331.9776	0.22989	324.0614	119179.9609	261.024	0.20406	302.7094	0.14772	7087240	0.14999	613.802	105.371	98.6973	266.5999	253.0406	95709.375	178.075	0.098159	230.2452	3777560
052	2017-02-20t1740	1487634679.22	adult	286.9522	243.0677	-33.6195	1176.3287	97.4371	87095.6556	274668.8882	5487109.2329	587.818	0.011882	202.15	1.1164	198.5617	1.2773	349.6002	0.87498	343.4727	158368.875	267.6858	0.54323	316.1109	0.6875	9152750	1.2137	587.818	109.533	102.4911	285.4793	271.0829	129322.1094	183.7984	0.33141	245.2493	4959300
052	2017-02-20t2340	1487656277.03	adult	292.9515	249.0671	-27.6201	1180.2759	97.8915	87114.1238	274684.5515	5486330.7612	580.052	0.012158	201.73	1.0817	198.2918	1.2613	344.4489	0.6961	336.803	156379.7812	266.66	0.49095	313.9696	0.6015	9140580	1.2458	535.899	110.633	103.5361	283.7134	270.4076	128805.9062	188.4696	0.47636	246.0251	5012910
052	2017-02-21t0540	1487677881.76	adult	298.9529	255.0684	-21.6188	916.4123	98.3839	60091.0321	192760.8885	3384522.2809	441.341	-0.5748	196.489	0.58814	191.8535	0.62868	337.1346	0.43677	330.9148	105860.2734	259.7219	0.14378	306.1247	0.28704	6164450	-0.22704	552.482	106.747	98.0191	288.2318	278.3888	90504.7656	185.2526	0.23559	245.738	3348970
052	2017-02-21t1217	1487701695.68	adult	305.5678	261.6833	-15.0038	927.3719	108.204	72903.4614	231309.8374	4918833.8389	554.061	-0.036894	199.304	0.86283	196.5924	1.1148	321.181	-0.14141	313.6571	121727.6094	259.6019	0.14001	297.1004	-0.073241	7549630	0.51667	619.856	107.695	100.7599	264.8609	256.8546	100382.2969	182.1174	-0.0029398	235.0106	4079480
052	2017-02-21t1817	1487723326.6	adult	311.5764	267.6919	-8.9952	909.1713	96.747	60364.9943	194595.8529	3503006.8495	468.981	-0.55991	194.907	0.45341	191.1934	0.5894	320.3879	-0.16447	314.8592	101242.5859	254.7443	-0.097281	295.7176	-0.12734	6141900	-0.16683	434.113	106.674	97.521	269.3358	258.6939	85110.125	188.2172	0.20857	235.4859	3361520
052	2017-02-22t0017	1487744913.12	adult	317.5727	273.6882	-2.9989	894.3678	105.0654	69221.0712	219457.0579	4656644.3211	598.596	0.53235	199.419	0.88458	196.9978	1.1754	318.4411	-0.23028	312.1678	114638.8125	258.4777	0.088823	295.9752	-0.11586	7172920	0.39676	631.515	109.86	103.4985	262.8056	253.0129	94610.0312	184.331	-0.050139	234.2325	3951570
052	2017-02-22t0617	1487766505.43	dead	323.5705	279.6861	2.9989	872.3381	98.4755	59774.2143	191280.8303	3511076.2739	479.335	-253.5617	198.942	0.84464	195.476	1.0343	321.8266	-0.096899	316.0226	100409.9062	257.9738	0.066546	298.3819	-0.018598	6203600	-0.066437	454.061	111.152	102.769	278.3138	270.2947	86833.8906	191.889	0.22535	249.6738	3466060
055	2017-02-08t1837	1486601701.53	larva	0	-43.8796	-332.567	150.5175	28.0469	2824.1942	8994.8452	49848.6458	0	-0.54247	0	-0.53237	0	-0.54565					0	-0.4844	0	-0.491	0	0.60356	0	0	0				0	-0.57713	0	0
055	2017-02-09t0007	1486621502.37	larva	5.5002	-38.3794	-327.0668	153.3127	28.1552	2887.4103	9192.2997	51159.0063	0	-0.84021	0	-0.83843	0	-0.83312					0	-0.79546	0	-0.79663	0	-0.16584	0	0	0				0	-0.80029	0	0
055	2017-02-09t0559	1486642629.32	larva	11.3688	-32.5108	-321.1982	156.1066	30.024	3143.6603	10014.2456	58646.3105	0	-1.136	0	-1.1364	0	-1.1138					0	-1.0882	0	-1.087	0	-0.79206	0	0	0				0	-1.059	0	0
055	2017-02-09t1149	1486663531.76	larva	17.1751	-26.7045	-315.392	231.4762	33.5204	4859.1577	15412.8344	99268.6032	1178.94	0.94697	422.093	1.0221	397.5216	0.93082	1002.4458	-0.088715	989.7451	27066.0371	790.0694	1.0534	946.7105	1.0486	1118130	-0.90526	306.416	63.4802	60.5406	167.5071	148.341	4522.6919	99.5896	0.92642	130.95	168159
055	2017-02-09t1749	1486684871.89	larva	23.1029	-20.7767	-309.4642	389.4063	44.4601	12975.1196	41024.0864	380538.3698	1592.45	1.5104	513.866	1.2719	502.3064	1.2789	1287.819	0.43556	1265.1003	88859.5078	909.3345	1.1238	1149.5616	1.277	3542590	-0.57295	333.634	65.3919	62.9467	158.8306	150.8199	10959.3135	95.7229	0.67962	126.6321	450812
055	2017-02-09t2349	1486706462.77	larva	29.1003	-14.7792	-303.4667	598.3842	39.9708	20676.992	65245.6373	590239.6513	1754.61	1.5925	628.199	1.6711	611.2381	1.6708	1560.834	1.0232	1549.3865	171691.7344	1017.3505	1.1816	1422.8698	1.699	6897630	0.024481	557.367	64.1125	60.3781	202.5838	182.1881	22284.2168	100.1363	0.61688	145.896	703955
055	2017-02-10t0543	1486727721.01	larva	35.0054	-8.8742	-297.5616	837.4627	54.8787	34060.0239	107233.7525	1182904.4291	2644.3	3.1721	855.978	2.7403	819.1874	2.6551	2065.2163	2.2453	2024.7145	371738.9375	1653.5366	2.8104	1920.0219	2.6871	15399900	2.1491	765.342	62.8315	59.7371	175.2097	154.4108	31537.7539	97.5006	0.34078	133.6489	1130400
055	2017-02-10t1139	1486749111.47	larva	40.9472	-2.9324	-291.6198	1018.782	67.5597	56454.4183	177888.0288	2607790.4327	1638.25	0.87565	571.507	0.8437	523.1732	0.68916	1418.8434	0.85677	1404.73	419977.625	1125.4266	0.99769	1348.1819	1.0189	16876000	2.0491	971.531	68.1179	59.8108	291.4533	262.2717	86270.1719	129.8963	1.1937	213.3769	2011450
055	2017-02-10t1731	1486770224.66	adult	46.812	2.9324	-285.7551	1093.7946	70.3664	62343.0359	196367.8396	3013437.5117	1220.12	-0.13816	475.776	0.14719	438.8366	0.06204	1094.9147	0.073622	1087.1127	356942.1875	884.6926	0.1584	1044.3321	0.13758	15499400	1.2416	914.899	65.8747	61.201	214.7321	191.4746	70002.6719	108.0755	0.28954	161.9926	2146000
055	2017-02-10t2323	1486791342.37	adult	52.678	8.7984	-279.889	1127.1974	78.9232	69942.6615	220539.0695	3613078.4784	1368.75	0.20168	427.133	-0.127	383.736	-0.25872	1079.3877	0.1296	1068.1105	393976.5	862.2861	0.13233	1023.9795	0.13119	15588600	1.0538	1555.89	68.5929	63.3388	235.4891	205.8208	85953.5312	115.4715	0.60065	170.2244	2503370
055	2017-02-11t0515	1486812472.28	adult	58.5474	14.6678	-274.0196	1088.0914	78.5697	69841.3631	220335.6921	3704724.1625	1055.16	-0.44434	399.097	-0.2115	371.3375	-0.24592	877.6169	-0.39533	868.7946	320330.1875	706.7998	-0.25924	834.0312	-0.27557	14531500	0.63521	1098.99	65.398	62.2022	185.6451	165.7033	67760.4688	100.7385	-0.22311	138.8728	2381210
055	2017-02-11t1111	1486833794.39	adult	64.4702	20.5906	-268.0968	1162.9506	78.9243	73877.6496	233982.3903	3999182.0151	1060.87	-0.28492	385.128	-0.12502	362.8338	-0.12147	854.5881	-0.19097	838.0739	329871	659.0442	-0.24715	795.5062	-0.19671	14836700	0.74277	683.03	65.6752	62.017	187.3215	167.409	72306.0938	103.614	-0.10626	144.5128	2530070
055	2017-02-11t1711	1486855399.91	adult	70.4718	26.5922	-262.0953	1286.7465	76.5357	84942.3116	267784.9617	4593452.9539	1045.91	-0.11118	334.47	-0.3625	318.1904	-0.31318	728.0939	-0.41275	710.5085	322545.5938	566.4874	-0.42956	670.6162	-0.43408	14807300	0.88532	1106.56	70.7921	66.0199	234.3819	198.7343	103831.2031	114.6633	0.67277	168.5788	3134040
055	2017-02-11t2311	1486877000.03	adult	76.4718	32.5922	-256.0952	1178.6609	85.0297	81086.8959	255805.9507	4626469.465	724.86	-1.1358	307.504	-0.45216	294.8176	-0.34959	581.8396	-1.1559	572.3179	246118.1406	471.7603	-0.81784	541.918	-0.93528	12981300	0.42776	743.492	67.2129	63.7997	179.4666	160.5539	75914.3516	104.8342	-0.20904	141.6952	2837390
055	2017-02-12t0511	1486898597.42	adult	82.4711	38.5915	-250.096	1144.1456	77.685	75562.3899	238227.0634	4145197.7434	779.744	-0.72804	287.398	-0.53282	271.0452	-0.52613	572.1821	-0.81781	563.301	225439.7656	460.4974	-0.682	536.6628	-0.76243	11317500	-0.028588	773.719	69.5999	66.8556	171.1394	156.2369	67428.9219	104.1856	-0.40313	138.6079	2740770
055	2017-02-12t1111	1486920197.35	adult	88.4711	44.5915	-244.096	1190.2261	81.5177	75258.6981	237075.6656	4091564.7266	704.658	-0.87403	282.894	-0.11823	261.3587	-0.32878	586.6982	0.023888	579.0839	230572.4062	460.3918	-0.13211	544.29	-0.12409	11100800	0.094618	532.39	68.4791	65.8329	165.5628	150.0323	65066.1836	102.2741	-0.74223	132.3564	2687120
055	2017-02-12t1711	1486941796.95	adult	94.471	50.5914	-238.0961	1357.7576	94.5154	87388.7495	276301.6202	4924180.0477	802.607	-0.27532	262.232	-0.29428	241.5961	-0.5692	592.0406	0.78997	576.0729	269970.5312	447.3613	0.27959	535.576	0.38961	11952800	0.70806	795.592	75.1976	69.2089	244.977	221.3772	111709.5312	130.2446	1.5313	185.411	3427580
055	2017-02-12t2311	1486963391.34	adult	100.4694	56.5898	-232.0977	1123.9642	80.7072	74108.1248	233638.2919	4084669.4671	677.714	-0.72381	260.151	0.16862	241.2574	-0.086596	537.9167	0.53925	529.3832	208173.75	422.1826	0.39874	501.1211	0.44688	10047300	0.027294	562.778	74.153	68.7623	232.4077	207.5425	89941.7812	123.5268	0.71946	173.8956	2863860
055	2017-02-13t0511	1486984996.36	adult	106.4708	62.5912	-226.0963	1148.4343	83.1062	74431.4561	234686.3536	4019789.0462	597.985	-0.98295	235.989	-0.47418	221.8316	-0.60776	466.1252	-0.27434	459.7386	180856.5938	365.812	-0.33795	431.2867	-0.30596	9154490	-0.21869	565.816	75.7919	71.4136	200.5622	182.5926	77818.1172	120.4085	0.21226	162.0473	2940120
055	2017-02-13t1111	1487006597.83	adult	112.4712	68.5916	-220.0959	1185.6114	77.9603	77248.4561	243491.0478	4175657.8641	849.84	0.11414	229.299	-0.40192	217.4113	-0.45474	437.2321	-0.42733	428.2907	176204.5156	346.7465	-0.38469	406.4283	-0.38088	9234100	-0.01962	957.986	77.1239	72.7414	198.8079	178.9586	80119.5859	122.3879	0.14021	161.0287	3105860
055	2017-02-13t1829	1487032876.98	adult	119.771	75.8914	-212.7961	1167.2104	81.383	80851.54	255194.1713	4592554.1781	761.148	-0.20444	249.454	1.4349	237.0822	1.4034	463.2721	0.75961	453.2215	195037.5625	367.1268	0.86369	430.6203	0.80931	10496300	0.77439	810.352	79.1068	74.6045	213.5078	192.9716	89886.7656	129.1869	0.41618	171.5715	3328580
055	2017-02-14t0021	1487054016.15	adult	125.643	81.7634	-206.9241	1302.1565	86.5668	87266.0737	274957.3794	4883414.8444	1000.12	0.76687	216.964	-0.32401	210.4249	-0.10384	380.3786	-0.90582	366.4272	173072.25	304.2623	-0.86833	348.2885	-0.99899	9862100	0.58096	1081.81	83.0836	77.0134	235.6555	211.3064	107223.25	138.9856	0.99781	185.4527	3776560
055	2017-02-14t0613	1487075143.09	adult	131.5115	87.632	-201.0555	1272.6991	81.0478	84428.8227	265898.2957	4696411.5796	880.378	0.32497	218.77	0.17595	209.6501	0.17252	401.4142	0.017927	385.7895	176622.25	315.7544	-0.022601	366.3318	-0.085839	9624340	0.5639	891.843	77.0939	71.4672	212.4397	191.5795	93473.4531	128.7311	-0.040691	172.2756	3391590
055	2017-02-14t1202	1487096064.48	adult	137.323	93.4434	-195.244	1254.8185	84.2457	88877.0997	280158.7919	5227784.9255	699.083	-0.3416	204.62	-0.64427	197.0722	-0.63863	367.8751	-0.56399	360.1493	170326.1562	291.8629	-0.64057	338.1042	-0.62402	9461030	0.55887	648.547	76.7777	72.312	190.8427	176.8882	88360.1797	123.5071	-0.64683	160.9315	3549970
055	2017-02-14t1754	1487117185.65	adult	143.19	99.3104	-189.377	1280.9558	79.5752	84617.7803	266701.3362	4669827.5987	893.686	0.46676	233.112	2.0783	224.6936	2.132	423.6835	1.3603	416.2844	186844.4062	336.3241	1.7489	391.9522	1.5399	10279300	1.0299	771.214	84.7915	79.5295	217.9456	198.5928	96114.0156	138.285	0.40919	178.9825	3738960
055	2017-02-14t2349	1487138485.11	adult	149.1065	105.227	-183.4605	1237.1794	86.3378	88853.4334	280189.9491	5282532.8959	654.971	-0.43153	210.398	0.41836	205.6376	0.6265	365.167	-0.067741	354.176	169072.3281	291.0097	0.046522	335.6034	-0.045362	9726300	0.80842	694.926	83.5048	76.8424	235.9456	213.9349	109242.8359	142.1783	0.57519	190.159	3860260
055	2017-02-15t0549	1487160103.45	adult	155.1116	111.2321	-177.4554	1261.0474	95.0526	95706.7063	301728.5529	6045261.4916	938.901	0.73064	204.057	0.095511	199.0686	0.1972	357.0909	-0.054258	337.3637	177831.2656	275.4135	-0.39861	318.0965	-0.38973	10151000	1.0523	1100.68	85.784	78.492	267.8929	235.6785	133410.6875	149.1444	0.99735	203.193	4267410
055	2017-02-15t1150	1487181710.41	adult	161.1136	117.234	-171.4535	1357.2992	85.6878	95020.2427	299296.3489	5611069.0002	949.046	0.67728	214.405	1.3094	209.7223	1.4588	378.3668	0.90309	363.2062	187291.5781	293.9496	0.88013	340.714	0.73339	10601000	1.2928	1133.15	87.7943	80.9102	268.1075	236.399	132713.2188	149.3611	0.85155	207.7656	4340900
055	2017-02-15t1744	1487202990.86	adult	167.0248	123.1452	-165.5422	1363.1282	87.3012	94929.4196	298903.4014	5650653.4214	663.391	-0.1985	201.346	0.23025	197.8603	0.39769	336.2365	-0.30843	323.8797	166437.0781	270.927	-0.12721	308.2416	-0.33782	9954150	0.99306	799.729	79.1232	73.9713	229.3266	206.1572	113516.6406	129.8931	-0.83882	184.3138	3911690
055	2017-02-15t2336	1487224107.94	adult	172.8907	129.0111	-159.6764	1374.2542	89.2584	95750.6987	301649.4151	5658419.8271	501.908	-0.55215	188.1	-0.92043	185.418	-0.76184	309.0582	-1.1037	301.3984	154220.0625	251.5343	-1.0235	287.8462	-0.99341	9374130	0.72325	614.436	80.7336	76.0439	205.8683	193.4194	102728.2969	129.5911	-0.96256	175.0573	4023440
055	2017-02-16t0528	1487245187.4	adult	178.7461	134.8665	-153.821	711.0889	89.3459	50276.5315	160264.026	3004101.5716	419.45	-0.67084	187.915	-0.77694	185.2884	-0.64086	322.5513	-0.4685	314.4439	84508.4453	248.947	-0.96824	292.9822	-0.58499	4919250	-1.4254	405.763	84.7002	80.0522	238.3656	223.2001	62451.7812	131.502	-0.91681	194.9102	2217280
055	2017-02-16t1120	1487266351.73	adult	184.6251	140.7455	-147.942	1291.3886	86.9163	90396.5674	285176.8018	5387593.0779	1207.3	1.0132	196.716	0.31537	194.2205	0.46279	309.0529	-0.80938	298.4995	145563.9375	256.2813	-0.25681	285.9879	-0.70242	9258230	0.68627	1504.79	84.2978	79.374	221.6837	203.9323	104413.0469	135.2508	-0.74387	184.3418	3967390
055	2017-02-16t1802	1487290466.44	adult	191.3236	147.444	-141.2435	1367.3893	87.6849	95389.5046	300545.0128	5663051.247	620.483	-0.16355	191.628	-0.013481	188.6504	0.025062	321.9802	-0.13032	313.3976	160024.1562	254.8035	-0.04109	294.8991	-0.032583	9514340	0.81998	748.636	84.9241	78.8156	242.9033	226.8594	120722.9453	142.3331	-0.36714	202.3699	4216480
055	2017-02-16t2341	1487310764.74	adult	196.962	153.0824	-135.605	1346.196	83.4423	89919.9014	283117.4484	5100087.3502	475.486	-0.40079	209.738	2.1204	207.0579	2.1852	333.8166	0.51336	327.1832	156559.9688	275.5633	1.7782	312.2416	1.0645	9822030	0.97284	491.459	89.2046	83.1919	235.2581	225.8253	110336.0312	149.0912	-0.015696	205.1928	4177450
055	2017-02-17t0541	1487332404.93	adult	202.9732	159.0936	-129.5939	1263.4319	83.6105	89459.6785	281958.9478	5244637.1487	464.082	-0.3849	190.785	0.19616	188.3161	0.23611	295.5394	-0.87402	287.2219	137721.3594	247.0361	-0.15546	276.0915	-0.64423	8878940	0.51317	481.356	82.5501	77.1552	212.2639	202.9249	98914.9844	135.8459	-0.95476	184.6679	3841800
055	2017-02-17t1141	1487354006.63	adult	208.9736	165.094	-123.5934	1400.7574	84.0791	93939.8414	295952.0532	5285771.2751	507.859	-0.30088	208.148	2.0672	205.4641	2.1243	335.7705	0.82953	327.6223	164527.5625	275.2513	1.8755	313.2279	1.2432	10193000	1.1942	493.374	90.4893	85.1599	235.5778	223.0732	115433.1406	150.5563	-0.14482	204.1601	4431260
055	2017-02-20t1356	1487621283.09	adult	283.2171	239.3375	-49.35	798.212	94.8712	61745.8577	197093.7556	3927083.3701	633.557	0.1544	207.854	1.662	205.9381	2.0146	317.7305	-0.28697	311.1109	102309.2344	265.4885	0.43153	298.7914	-0.010026	6675020	-0.057653	793.715	109.017	103.8801	248.3658	239.8609	79973.7734	176.1172	0.00010755	221.3158	3500980
055	2017-02-20t1740	1487634709.76	adult	286.9467	243.0671	-45.6203	733.1039	86.7235	49252.3734	157332.8119	2816156.3955	447.594	-0.50106	202.944	1.1927	201.072	1.53	308.1202	-0.63369	300.8119	79186.8906	256.4433	-0.02704	286.99	-0.48383	5204100	-0.77884	437.109	105.971	99.811	258.4001	247.7812	66408.8203	172.6932	-0.2206	225.7339	2717400
055	2017-02-20t2340	1487656307.37	adult	292.9461	249.0665	-39.621	756.2853	100.469	56128.5072	180022.4384	3429526.243	514.32	-0.25124	209.454	1.8201	207.2178	2.1566	321.0658	-0.15759	311.6829	94072.2734	266.0922	0.46236	297.372	-0.064835	6118560	-0.28406	513.435	113.434	106.4593	265.8348	252.1675	77889.5859	184.4589	0.27962	231.2046	3313630
055	2017-02-21t0540	1487677911.99	adult	298.9474	255.0678	-33.6197	716.4798	89.2045	46226.2186	149012.3432	2638171.9297	419.71	-0.67182	208.879	1.7677	207.2145	2.1643	309.088	-0.591	304.5953	74799.3047	262.1793	0.26658	292.3337	-0.26545	5046100	-0.7951	341.114	111.439	106.0092	240.9707	236.201	58314.9062	177.698	-0.13033	221.8072	2692150
055	2017-02-21t1217	1487701725.74	adult	305.5623	261.6827	-27.0048	580.4502	96.5053	40366.1848	129622.3066	2368321.069	378.366	-0.96816	205.885	1.4866	203.3025	1.7831	308.8885	-0.59389	304.8588	65175.4766	261.5692	0.23755	292.0435	-0.27539	4334080	-1.1228	384.371	113.668	103.2126	270.2086	265.2923	57014.0195	202.3956	0.966	250.136	2392820
055	2017-02-21t1817	1487723357.99	adult	311.5712	267.6916	-20.9958	753.9011	95.4085	54370.7161	174461.948	3252271.6377	635.807	0.54667	203.69	1.2826	201.4488	1.6075	302.6525	-0.82038	295.7585	85953.3047	258.1501	0.070441	284.9984	-0.55519	5766250	-0.35905	648.204	114.065	105.4355	266.9367	259.9059	75810.0234	195.7402	0.56371	243.5683	3229060
055	2017-02-22t0017	1487744943.94	adult	317.5673	273.6877	-14.9997	738.4964	89.3689	53445.1538	170824.2755	3193250.2193	656.378	1.1138	210.211	1.8995	207.5609	2.2206	315.7033	-0.3321	310.2132	88081.2188	268.1379	0.56169	298.9145	0.0013482	5851450	-0.28173	636.004	116.988	109.6519	260.9791	253.9969	72813.1562	194.6127	0.42953	238.7249	3256490
055	2017-02-22t0617	1487766535.69	adult	323.565	279.6855	-9.002	733.4345	86.8334	53026.416	169526.1128	3166566.8941	603.145	280.1115	211.108	1.9844	208.8161	2.3497	318.5342	-0.22015	312.9581	88233.9688	268.8457	0.59592	299.7694	0.03672	5827220	-0.26039	651.858	117.636	109.9298	271.23	261.6624	75130.7188	196.0416	0.41695	245.8576	3247110
055	2017-02-22t1217	1487788134.28	adult	329.5647	285.6851	-3.0024	728.7128	86.3112	51340.7666	163749.9303	3014919.2394	380.768	-650.4257	212.389	2.1043	209.9346	2.4638	321.2079	-0.11204	316.3994	86083.7266	270.234	0.66331	304.0439	0.20886	5680760	-0.30226	393.412	118.511	111.1675	273.84	267.2573	73389.125	196.5949	0.3654	249.1216	3169810
055	2017-02-22t1817	1487809751.54	dead	335.5694	291.6899	3.0024	755.2068	85.6901	47724.4703	154679.0976	2593566.5194	582.24	258.8111	207.37	1.6372	204.4717	1.9318	328.5521	0.17629	319.6827	82138.0156	265.284	0.42471	303.6093	0.1938	5172220	-0.53246	697.273	120.525	109.9607	313.3339	300.3689	78333.4766	219.076	1.3059	277.0345	3006140
059	2017-02-08t1837	1486601768.26	larva	0	-43.8789	-302.2528	150.8711	28.3341	2840.5918	9049.5369	50507.7651	0	-0.54247	0	-0.53237	0	-0.54565					0	-0.4844	0	-0.491	0	0.60356	0	0	0				0	-0.57713	0	0
059	2017-02-09t0007	1486621570.33	larva	5.5006	-38.3783	-296.7523	164.0264	27.7853	3107.7039	9873.1719	54713.0084	0	-0.84023	0	-0.83845	0	-0.83314					0	-0.79547	0	-0.79665	0	-0.16588	0	0	0				0	-0.8003	0	0
059	2017-02-09t0559	1486642696.62	larva	11.369	-32.5099	-290.8839	156.4483	28.4256	2964.8244	9436.1509	52958.4611	0	-1.136	0	-1.1365	0	-1.1138					0	-1.0882	0	-1.087	0	-0.79208	0	0	0				0	-1.059	0	0
059	2017-02-09t1149	1486663593.28	larva	17.1736	-26.7053	-285.0792	227.4529	32.9416	5461.3256	17318.1591	117456.6889	836.57	0.26224	387.443	0.82249	377.6549	0.81579	755.676	-0.54269	751.3434	22670.2793	616.5407	0.52577	714.5173	0.46091	1144890	-0.89564	465.87	72.7913	67.8549	219.1937	208.9738	6575.811	120.8902	1.4118	172.1581	215098
059	2017-02-09t1749	1486684933.29	larva	23.1014	-20.7775	-279.1515	354.5074	34.3388	8772.6265	27691.9461	192581.0954	1351.38	1.0274	647.617	2.0391	663.509	2.2105	1237.1158	0.3366	1231.3626	59381.5625	961.1541	1.2788	1177.1831	1.3461	3058690	-0.73381	496.001	64.2764	59.8233	198.296	178.4541	9518.2061	104.2608	0.88957	147.1215	303577
059	2017-02-09t2349	1486706524.34	larva	29.0989	-14.78	-273.1539	546.7039	50.1057	20005.9295	63230.0131	637890.482	1439.78	0.95737	510.49	0.99503	494.9662	0.99691	1277.1121	0.42959	1269.2859	136650.9844	830.0512	0.62657	1164.3269	1.0569	5415780	-0.44386	320.611	64.1681	62.0819	153.7251	139.3889	16448.584	93.8477	0.44814	121.7992	680759
059	2017-02-10t0543	1486727782.31	larva	35.0039	-8.875	-267.2489	768.3735	55.7088	35430.7357	111754.4008	1360980.1965	2228.01	2.3246	797.74	2.4048	763.6692	2.3319	1945.8685	1.9749	1934.3544	363877.4062	1524.3899	2.43	1841.2514	2.4922	14869900	1.9886	423.467	63.2547	61.2249	147.8166	135.7549	27641.6973	91.8783	0.17351	120.2826	1179070
059	2017-02-10t1139	1486749175.76	larva	40.9465	-2.9324	-261.3063	984.7198	64.5554	50919.8695	160446.3688	2214359.9459	1527.67	0.64901	572.889	0.85168	521.0397	0.67676	1339.8243	0.66078	1330.1443	357733.0938	1078.2414	0.8602	1281.0263	0.85406	15289800	1.5881	455.964	61.4328	58.5366	169.2933	153.0124	45201.3164	94.3479	-0.021699	130.8028	1639580
059	2017-02-10t1731	1486770288.99	adult	46.8113	2.9324	-255.4415	1051.1299	78.991	68548.6447	216470.9066	3678148.5305	1517.71	0.49011	453.048	0.012669	404.2355	-0.14545	1194.2614	0.3454	1182.8813	427545.5625	934.2806	0.30537	1130.6869	0.35392	16191900	1.4393	452.146	57.4632	53.5268	185.4777	163.9482	66401	95.8821	-0.21059	137.4845	2053730
059	2017-02-10t2323	1486791406.86	adult	52.6774	8.7985	-249.5755	1117.6054	73.9103	68866.0055	217026.384	3534056.0939	1706.18	0.96286	438.613	-0.053642	407.5548	-0.10412	980.199	-0.17153	968.4486	352871.6562	793.9832	-0.083966	926.7619	-0.13	15766800	1.1056	1643.63	62.2756	59.4285	174.9898	152.685	62996.3281	95.7055	-0.38237	131.5667	2238620
059	2017-02-11t0515	1486812537.23	adult	58.5469	14.668	-243.7059	1154.2482	74.5555	70666.8708	222647.6486	3591676.5232	1068.01	-0.41243	400.48	-0.20156	380.0106	-0.18227	844.6023	-0.51038	834.1271	311658.25	688.0466	-0.32539	801.2781	-0.374	14770500	0.7076	1050.82	68.4959	63.889	227.0457	192.63	83779.8516	109.9894	0.33841	161.3481	2526260
059	2017-02-11t1111	1486833858.96	adult	64.4696	20.5907	-237.7832	1187.1084	79.8393	74596.821	234985.4404	3997903.7549	989.223	-0.48997	378.728	-0.18053	357.7551	-0.16669	825.8522	-0.31308	814.3872	322082.3438	657.6259	-0.25313	779.9722	-0.25251	14740100	0.71157	921.619	72.6902	67.7368	236.0782	209.2476	92070.5	116.5951	0.82324	171.8661	2829100
059	2017-02-11t1711	1486855465.05	adult	70.4713	26.5924	-231.7815	1232.2276	82.719	80563.9256	253746.1066	4449880.8641	855.607	-0.75541	333.773	-0.3703	313.1924	-0.37089	708.8705	-0.52758	696.0103	297725.625	564.5956	-0.43968	662.4137	-0.47165	14013800	0.60686	439.744	64.7574	62.1182	169.9182	153.1958	71365.6562	96.8699	-0.72569	128.6751	2718900
059	2017-02-11t2311	1486877064.71	adult	76.4712	32.5923	-225.7816	1259.7082	79.1274	80068.5702	252139.9704	4370631.8637	758.008	-0.99833	310.283	-0.4056	291.5311	-0.40732	642.633	-0.60037	634.9212	268620.5938	510.8284	-0.51009	602.5826	-0.52622	12955300	0.41764	570.572	69.0376	66.4649	172.7875	156.3784	72225.1875	101.7163	-0.4682	136.1321	2882530
059	2017-02-12t0511	1486898662.25	adult	82.4706	38.5916	-219.7823	1196.3125	81.0206	80683.5958	254248.4801	4538724.3896	1406.74	2.1996	300.848	-0.17305	290.1062	0.012864	569.5278	-0.85045	555.1453	239771.2031	454.5204	-0.75658	527.43	-0.8598	12647900	0.53533	1468.02	79.1661	73.4215	262.8862	225.9267	110675.0859	130.4398	1.852	189.4997	3328220
059	2017-02-12t1111	1486920261.98	adult	88.4705	44.5916	-213.7824	1318.9649	83.8141	87514.7046	275606.4936	4873872.4524	665.564	-1.0558	274.736	-0.3969	267.2702	-0.11708	514.3695	-1.0002	502.7102	235066.875	411.9849	-0.91183	479.612	-0.99411	12529600	0.73349	526.926	68.4684	65.913	169.7169	152.4325	77560.625	101.8185	-0.78219	132.9122	3122570
059	2017-02-12t1711	1486941861.8	adult	94.4704	50.5915	-207.7824	1302.5333	82.0374	88219.3351	278073.8503	4925468.753	754.065	-0.49308	279.292	0.37257	267.4077	0.49681	527.1603	-0.24276	515.5563	242493.7656	429.9502	-0.041656	492.1897	-0.27235	12832100	1.1139	834.077	75.9596	70.6384	246.2884	221.6841	113292.6562	125.0802	1.0749	183.6277	3489970
059	2017-02-12t2311	1486963454.78	adult	100.4685	56.5896	-201.7844	1249.5204	84.1272	86433.1708	272436.3408	4985884.9553	697.273	-0.63917	260.66	0.19105	248.3788	0.24974	512.253	0.076499	498.4545	231026.1094	398.7693	-0.092912	468.1012	-0.12193	11732800	0.82294	504.768	67.4165	64.1022	177.2124	161.7242	79922.7734	104.726	-0.93207	138.1985	3034550
059	2017-02-13t0511	1486985061.37	adult	106.4703	62.5914	-195.7825	1246.8905	82.287	81660.2054	257169.0113	4538722.1137	702.263	-0.54479	254.7	0.47245	240.4651	0.40217	502.352	0.46269	494.062	214001.9375	388.3684	0.2117	463.243	0.32675	10840800	0.5928	481.757	72.9286	68.6333	197.2423	175.7873	84025.2188	116.486	-0.12665	154.8765	3104060
059	2017-02-13t1111	1487006662.49	adult	112.4706	68.5917	-189.7822	1299.2979	83.0456	87090.4425	274323.1275	4869589.5737	659.87	-0.66485	228.023	-0.47529	214.6102	-0.62696	428.6706	-0.61854	419.419	194616.4688	342.1785	-0.51443	395.9536	-0.61948	10343800	0.52274	610.487	75.0839	70.7166	196.9789	179.1556	89428.4219	120.5679	-0.01348	160.7013	3406030
059	2017-02-13t1829	1487032942.14	adult	119.7705	75.8916	-182.4823	1269.9924	87.979	86908.1066	273699.013	5063426.9052	628.291	-0.73556	220.444	-0.45688	208.5869	-0.58246	409.9766	-0.54131	398.7432	185719.4062	326.0155	-0.49936	376.0186	-0.61573	9982140	0.52007	627.446	76.355	71.2484	208.0418	186.3204	94242.9531	125.771	0.13442	167.4752	3457510
059	2017-02-14t0021	1487054080.92	adult	125.6424	81.7635	-176.6104	1260.29	87.1914	85724.2487	270052.5294	4957465.9331	759.387	-0.18011	232.443	0.77947	219.3199	0.57429	439.9016	0.63212	428.3519	196636	348.6804	0.7668	404.4516	0.60139	10379800	0.83861	923.067	78.2511	71.9262	232.8827	209.9538	104098.5547	134.0158	0.59142	181.9617	3494300
059	2017-02-14t0613	1487075208.24	adult	131.5111	87.6322	-170.7417	1292.8341	89.75	86106.6973	271097.9577	4982941.3961	693.728	-0.40343	223.099	0.50908	212.5279	0.40983	400.4874	-0.0071996	390.2805	179818.8281	325.4587	0.36659	373.1878	0.12372	10009600	0.75605	667.875	77.7197	71.3906	224.3611	204.5152	100738.1562	134.5349	0.43426	182.9786	3486970
059	2017-02-14t1202	1487096126.79	adult	137.3218	93.4429	-164.931	1305.2362	84.8195	89846.3788	283069.3535	5294977.9763	806.621	0.080401	214.026	0.121	206.0315	0.14295	365.0468	-0.64376	356.5258	170841.875	303.6978	-0.1345	342.2314	-0.49117	10010600	0.83137	942.045	78.3089	72.1254	220.9441	206.06	103401.8359	135.0631	0.30877	188.1504	3662740
059	2017-02-14t1754	1487117248.18	adult	143.1889	99.3099	-159.064	1300.558	80.8621	85075.5555	267881.8114	4714025.0404	707.038	-0.26942	223.086	1.2189	213.8245	1.1329	416.4841	1.1491	401.1452	184918.9219	324.0511	1.1904	378.8858	1.0974	9892980	0.83963	837.766	88.8736	80.7295	289.5135	260.1957	128544	155.9493	1.8797	220.7947	3941190
059	2017-02-14t2349	1487138547.55	adult	149.1054	105.2264	-153.1475	1278.9772	85.5603	87927.0444	276921.0446	5113191.5786	1444.57	2.7101	211.73	0.53786	203.9836	0.46772	389.5748	0.67939	374.0453	178425.25	302.1794	0.5859	353.2571	0.58199	9694690	0.79297	1712.08	91.549	83.6598	273.0028	245.5464	125035.2734	157.6409	1.8659	215.8348	4191840
059	2017-02-15t0549	1487160165.77	adult	155.1104	111.2315	-147.1424	1251.7442	85.1942	86725.1743	273258.5272	5081836.6638	865.367	0.44446	203.142	0.0097528	196.5922	-0.049559	355.2816	-0.11222	344.2531	160587.2969	283.5071	0.016938	325.129	-0.12696	9171870	0.57745	1076.77	88.1537	80.5285	263.9861	244.4365	119321.7188	154.0258	1.403	219.7457	3980140
059	2017-02-15t1150	1487181772.61	adult	161.1123	117.2334	-141.1405	1218.7864	88.5708	88205.7437	278169.2335	5374071.4047	536.542	-0.67438	201.4	0.052206	193.2351	-0.22644	369.9997	0.62395	359.5985	169829.8594	288.4929	0.58456	341.7027	0.77195	9240630	0.63467	655.492	85.7194	77.4311	269.4965	257.2129	123698.8906	153.3473	1.1757	226.7268	3932980
059	2017-02-15t1744	1487203052.99	adult	167.0235	123.1446	-135.2293	1279.0728	89.4993	95182.5387	300182.3064	5926031.686	504.5	-0.63436	193.785	-0.5168	188.6158	-0.5623	347.4453	0.077822	334.8867	171985.4219	263.2477	-0.56214	311.9676	-0.18666	9591600	0.81752	603.554	87.7226	80.3051	277.683	265.261	137453.0625	152.3597	0.9209	229.6354	4341920
059	2017-02-15t2336	1487224170.14	adult	172.8894	129.0105	-129.3634	1338.6914	85.7073	89699.7344	282565.1706	5049713.2241	997.641	0.65452	198.885	0.16744	194.5079	0.19564	362.1733	0.77602	351.9392	169497.125	268.0535	-0.04307	324.3084	0.54661	9296860	0.68581	1318.74	93.2744	84.7944	301.7317	284.7045	141210.4375	163.9244	1.6332	243.0843	4360110
059	2017-02-16t0528	1487245249.88	adult	178.7449	134.866	-123.508	1279.284	82.4518	83827.8016	263931.8904	4704818.0256	705.792	-0.034971	194.385	-0.11085	190.3822	-0.097021	352.72	0.62902	343.1798	154138.6562	260.7455	-0.23139	318.1866	0.52602	8488390	0.30405	975.43	87.8012	79.7079	292.8771	278.8106	127987.3125	153.2156	0.67099	238.1134	3834100
059	2017-02-16t1120	1487266414.01	adult	184.6238	140.7449	-117.629	1215.2256	84.6952	79775.1482	251474.382	4342969.5872	602.425	-0.2301	213.567	2.0859	208.0826	1.962	400.6309	2.6191	388.2774	166662.4688	291.8457	2.0921	357.2446	2.5869	8881620	0.50369	683.833	97.5553	87.6893	334.1272	317.8875	138996.9062	176.927	2.2064	269.844	4057030
059	2017-02-16t1802	1487290527.41	adult	191.322	147.4431	-110.9309	1356.4697	84.0552	85293.6006	268797.678	4634847.2138	701.078	-0.010248	202.98	1.2069	198.5954	1.1158	379.6482	2.1027	365.0164	168943.4375	273.5688	1.2888	335.3802	1.9458	9032600	0.58616	845.153	96.8271	87.7651	325.1727	305.389	144701.8438	171.5255	1.6253	262.0916	4308800
059	2017-02-16t2341	1487310826.35	adult	196.9606	153.0817	-105.2923	1291.1367	85.0822	87126.7948	274424.958	4956986.3742	508.038	-0.34293	206.299	1.7459	202.1745	1.6467	380.844	2.3886	370.2672	172903.1562	279.0373	2.0385	344.296	2.7041	9364340	0.75	500.476	90.1054	81.5303	297.1146	286.0903	134890.0156	162.1088	0.84121	248.6961	4090070
059	2017-02-17t0541	1487332467.27	adult	202.9719	159.093	-99.2809	1253.6611	84.3049	82882.702	261030.4882	4723607.8345	848.118	0.25088	196.835	0.85561	192.3206	0.67571	374.1617	2.3474	364.5004	161637.875	264.6533	1.2128	331.1754	2.2738	8499710	0.32708	998.341	97.3356	88.3163	317.589	305.0474	137198.4375	172.2846	1.3321	262.4225	4203140
059	2017-02-17t1141	1487354068.91	adult	208.9724	165.0935	-93.2804	1260.0545	85.6706	86954.8289	274114.606	5116383.7608	470.088	-0.36316	190.582	0.19383	186.7726	0.10618	339.8693	0.99729	328.7613	153960.7969	254.7136	0.39468	304.7045	0.81075	8629950	0.4226	487.145	94.8862	86.4437	300.7463	282.2628	136238.0625	166.9713	0.85071	249.2003	4296640
059	2017-02-20t1356	1487621345.12	adult	283.2158	239.3369	-19.0371	672.4673	97.0919	42731.8607	137948.6595	2403439.1876	478.562	-0.38565	199.881	0.89472	186.4058	0.044562	359.4672	1.2272	353.0451	80520.6562	298.3136	2.104	338.3233	1.5816	4461150	-1.1727	688.518	121.51	103.2358	342.007	329.5255	76609.5625	226.0672	2.5036	299.6036	2711980
059	2017-02-20t1740	1487634770.2	adult	286.945	243.0661	-15.3079	671.7071	90.2876	42953.276	138233.7501	2398076.9874	594.776	0.037299	203.06	1.2038	189.735	0.38898	367.6621	1.5319	358.6953	82723.9688	302.6409	2.3163	342.9059	1.7653	4554850	-1.1065	692.629	124.494	106.8719	348.2258	334.4557	78350.8125	230.0426	2.6305	302.2117	2792520
059	2017-02-20t2340	1487656367.47	adult	292.9442	249.0653	-9.3086	671.9486	88.6254	41022.2278	132671.1318	2181262.2957	436.1	-0.56463	203.677	1.2678	189.301	0.35947	363.1684	1.3795	355.9874	78081.2031	304.5224	2.3973	344.2667	1.8178	4372940	-1.1678	513.459	126.16	107.6902	330.8151	319.784	71125.25	233.9432	2.708	294.5505	2708670
059	2017-02-21t0540	1487677971.79	adult	298.9454	255.0665	-3.3074	649.2902	92.4863	45707.3917	145839.5274	2817797.0672	561.852	-0.03401	195.392	0.48369	184.6726	-0.089189	329.52	0.15772	323.2801	78425.75	282.1018	1.2622	313.6225	0.58741	4648380	-0.99712	1167.1	115.707	102.5394	302.8563	276.9769	72079.7891	208.0785	1.3415	256.002	2752660
059	2017-02-21t1217	1487701785.25	dead	305.5603	261.6814	3.3074	648.8928	109.3722	43173.7401	140373.4806	2532947.8747	568.384	0.038975	205.119	1.414	190.0605	0.46415	374.086	1.806	367.5081	84543.4375	310.6556	2.6711	351.4247	2.0984	4623790	-0.97506	696.674	129.218	110.1112	361.4096	347.0734	81678.5625	240.7029	2.7963	319.031	2912830
066	2017-02-08t1837	1486601884.17	egg	-2.7506	-49.7213	-205.9488	153.6417	28.9467	2947.2342	9390.7423	53474.4599	0	-0.38487	0	-0.36722	0	-0.3909					0	-0.31144	0	-0.3226	0	1.1111	0	0	0				0	-0.47133	0	0
066	2017-02-09t0007	1486621688.75	larva	2.7506	-44.22	-200.4475	156.4051	26.2956	2971.0813	9443.1663	51150.6821	0	-0.6941	0	-0.68913	0	-0.69278					0	-0.64514	0	-0.64852	0	0.18835	0	0	0				0	-0.68667	0	0
066	2017-02-09t0559	1486642814.67	larva	8.6189	-38.3517	-194.5792	154.1201	26.8945	2963.6785	9427.8499	51933.1397	0	-0.99992	0	-0.99998	0	-0.98518					0	-0.95528	0	-0.95489	0	-0.51627	0	0	0				0	-0.93478	0	0
066	2017-02-09t1149	1486663700.93	larva	14.4207	-32.5499	-188.7774	154.1189	26.6055	2991.6293	9518.0529	52487.9701	0	-1.2824	0	-1.2824	0	-1.2515					0	-1.2283	0	-1.2268	0	-1.0705	0	0	0				0	-1.2042	0	0
066	2017-02-09t1749	1486684964.41	larva	20.3272	-26.6434	-182.8709	159.228	23.5518	2781.5718	8829.3724	42907.0585	756.335	-0.042204	438.264	0.96447	443.0868	1.0543	701.6971	-0.67779	695.8953	11227.1533	596.5941	0.31392	665.0258	0.18875	674050	-1.3176	404.807	67.2904	60.4121	252.2376	224.3418	4035.802	119.1468	1.3111	189.4145	103493
066	2017-02-09t2349	1486706555.41	larva	26.3247	-20.6459	-176.8734	568.9498	48.5048	22775.3272	71991.7093	763677.8719	1539	1.2694	534.731	1.2511	501.3629	1.1429	1347.8027	0.56364	1335.9449	163084.125	1111.2927	1.5805	1296.3692	1.5016	6440830	0.10779	653.414	74.9969	68.0371	262.7538	236.3925	31793.2109	129.9358	1.4658	200.8523	903338
066	2017-02-10t0543	1486727813.43	larva	32.2297	-14.7409	-170.9684	740.1472	48.7722	29274.5247	92589.8322	966594.0158	2177.73	2.3279	798.66	2.5234	786.5502	2.5702	1941.9258	1.8926	1926.2335	300998.5	1513.3396	2.5166	1842.3884	2.6106	12357700	1.4663	676.377	63.018	58.8533	209.6739	182.9579	32499.4551	101.8349	0.56461	158.8149	975077
066	2017-02-10t1139	1486749208.21	larva	38.1727	-8.7979	-165.0254	859.9382	58.5004	43115.1849	136171.1107	1771155.3764	2042.57	1.8201	696.01	1.6832	652.1497	1.5556	1738.3136	1.5773	1720.6554	394597.1875	1399.4794	1.9228	1647.0167	1.8758	15750700	1.9694	728.888	65.4467	59.5717	249.2826	219.4696	56587.1523	115.2286	0.77653	179.7171	1481060
066	2017-02-10t1731	1486770321.74	larva	44.0376	-2.933	-159.1605	1032.8447	63.2605	55928.7546	176212.9984	2503618.2456	1346.17	0.14973	538.438	0.52699	501.2115	0.44289	1178.7661	0.27986	1171.7775	345378.4688	979.3583	0.44707	1123.1122	0.34339	15763300	1.4532	575.505	60.1912	56.5888	180.0938	157.9453	52767.4766	95.8072	-0.12722	137.6219	1762160
066	2017-02-10t2323	1486791439.69	adult	49.9037	2.933	-153.2944	1262.062	77.0597	67416.3211	212391.793	3194096.8156	1215.37	-0.15699	439.782	-0.067547	424.3611	-0.021171	1025.205	-0.10249	1013.4336	362922.5625	811.575	-0.054454	969.9385	-0.042774	15532700	1.1257	1278	72.1257	66.2297	260.6302	232.3979	92263.0781	120.2988	0.80567	188.1465	2547410
066	2017-02-11t0515	1486812569.9	adult	55.7732	8.8026	-147.4249	1093.9601	74.8109	67655.1069	213529.0665	3465900.3873	1317.54	0.13654	435.359	-0.023401	396.0084	-0.13193	1050.439	0.10396	1038.7189	371855.375	854.1749	0.17192	993.349	0.11438	15372500	0.92287	688.575	62.414	58.9495	185.22	166.7698	65567.8672	98.6989	-0.29523	139.6844	2203840
066	2017-02-11t1111	1486833891.76	adult	61.6959	14.7253	-141.5022	1208.6649	83.9897	78655.6458	248097.1817	4262593.6052	1250.23	0.14059	386.755	-0.21459	366.7937	-0.19154	836.2649	-0.41505	826.6967	343704.875	675.8813	-0.2809	794.5935	-0.30556	15861600	1.0394	906.107	72.5539	64.9318	291.9497	259.434	119991.3359	130.5325	1.7197	210.2846	2975580
066	2017-02-11t1711	1486855497.83	adult	67.6976	20.727	-135.5005	1280.5278	78.4463	81058.2223	255409.103	4310802.4127	934.054	-0.56844	340.888	-0.40341	323.9146	-0.362	733.6591	-0.55391	720.7611	310337.7812	579.7668	-0.47191	687.6224	-0.4731	14414100	0.67577	922.541	66.8973	62.9443	205.3034	179.3244	86843.3281	105.7292	0.0076499	151.3404	2828690
066	2017-02-11t2311	1486877097.51	adult	73.6975	26.7269	-129.5006	1245.8898	85.6425	83819.5297	265198.1857	4670027.3793	1200.71	0.63286	324.018	-0.34142	308.2549	-0.28541	699.5601	-0.36087	685.7327	305707.75	553.493	-0.35048	654.1071	-0.35832	14149200	0.76397	1433.18	64.3858	61.4016	174.565	153.2873	76284.9219	98.6166	-0.66057	132.4994	2811600
066	2017-02-12t0511	1486898694.87	adult	79.6968	32.7262	-123.5013	1268.534	90.6012	84923.3002	267947.4542	4750220.5661	1433.38	2.1286	300.652	-0.40051	288.902	-0.26366	606.9583	-0.68557	595.6058	268882.5	476.0639	-0.66437	562.4105	-0.67239	13300300	0.68876	1563.04	75.0618	69.8033	246.0065	218.4126	108980.8594	121.3821	1.1233	179.5864	3320590
066	2017-02-12t1111	1486920294.56	adult	85.6967	38.7261	-117.5014	1228.9582	92.9261	81163.6383	255772.0559	4555388.2846	696.609	-1.0034	297.576	0.072079	283.734	0.16741	568.916	-0.53506	561.4594	240651.4844	455.479	-0.48595	536.6363	-0.50154	12584500	0.64345	478.908	70.5179	67.7802	172.7645	158.1317	73079.3906	106.0434	-0.32877	137.7877	2982200
066	2017-02-12t1711	1486941894.57	adult	91.6967	44.7261	-111.5014	1105.2286	84.7437	74230.3683	234230.7029	4144738.9788	1133.51	1.1766	300.559	0.87035	282.0094	0.77754	615.7641	0.81576	605.5721	238300.7031	475.081	0.47317	575.1326	0.66951	11621400	0.4511	1186.79	76.6423	69.9667	279.8243	247.3287	108292	131.1924	1.7058	204.7009	2963450
066	2017-02-12t2311	1486963487.12	adult	97.6946	50.724	-105.5035	1210.0253	94.9478	82716.2441	261051.1933	4678406.2306	752.479	-0.44138	278.007	0.65894	266.264	0.78918	520.6068	-0.049677	511.7634	224381.5	413.7244	-0.042298	482.15	-0.13461	11976600	0.83864	624.732	75.6211	69.7024	246.0456	222.3585	106045.6641	127.0024	1.1296	181.8843	3257760
066	2017-02-13t0511	1486985094	adult	103.6965	56.7259	-99.5016	1313.3824	81.3785	85178.4821	268255.6543	4663934.3372	824.214	-0.056287	257.452	0.34427	244.1574	0.33988	510.8247	0.35289	497.3616	226806.1875	393.7755	0.084913	465.6795	0.11854	11428800	0.78683	1009.6	85.2661	77.8905	303.5702	265.6994	134785.1562	145.5913	2.5165	218.7594	3785130
066	2017-02-13t1111	1487006695.31	adult	109.6969	62.7263	-93.5012	1128.0132	89.2096	76711.3546	242169.6596	4341222.7101	565.107	-1.083	245.617	0.28874	233.1756	0.27549	443.3104	-0.5003	436.7748	177324.1406	364.1748	-0.1239	416.0327	-0.37502	9810670	0.18765	497.768	73.2615	69.4536	184.0755	165.7953	73630.2109	114.1779	-0.44837	147.5969	2926280
066	2017-02-13t1829	1487032975.18	adult	116.9969	70.0262	-86.2012	1303.1328	78.2991	83216.3242	262013.1007	4476292.2432	539.4	-1.1153	228.856	-0.11207	218.9239	-0.057192	403.1551	-0.89634	395.1414	174969.2969	330.281	-0.55685	378.2034	-0.74462	9931420	0.43106	496.562	74.08	69.9577	187.9246	172.3773	81559.2812	116.4156	-0.53441	152.8991	3214780
066	2017-02-14t0021	1487054113.92	adult	122.8687	75.8981	-80.3294	1294.5286	87.0025	88561.598	279071.1463	5098712.1226	834.573	0.10295	222.218	-0.13472	214.4223	0.024173	381.7365	-1.0434	373.4234	176362.2812	313.2116	-0.72546	357.3611	-0.91498	10247200	0.71773	953.556	79.0301	73.3556	234.8827	220.2818	108515.7969	129.9306	0.35863	190.1523	3644310
066	2017-02-14t0613	1487075241.03	adult	128.7374	81.7668	-74.4607	1247.4208	93.4154	86094.7672	271272.8606	5071123.5441	1039.49	0.93513	221.741	0.21268	213.6625	0.32469	380.4423	-0.71999	369.5085	170818.5938	312.0384	-0.37512	355.0408	-0.61596	9944630	0.67517	1163.37	79.807	73.8425	238.3131	212.5291	107002.5781	131.5445	0.28446	184.3292	3579180
066	2017-02-14t1202	1487096158.12	adult	134.5477	87.5771	-68.6504	1283.9687	84.2581	92205.5711	291146.98	5441509.4406	978.575	0.73125	226.098	0.93387	219.7844	1.1885	417.8234	0.66095	400.2778	200555.2188	319.3591	0.33949	374.6307	0.37147	10847700	1.2147	969.018	85.8879	77.872	309.8992	277.1738	148751.625	150.7426	1.6771	229.5128	4120730
066	2017-02-14t1754	1487117280	adult	140.4149	93.4442	-62.7832	1604.9173	85.4701	104186.1376	328538.8203	5992645.9831	1373.33	2.331	208.816	-0.14155	202.5715	-0.018261	372.3243	-0.27281	355.665	202544.4375	289.9936	-0.52802	333.7381	-0.58566	11340600	1.5264	1567.74	91.9173	84.0516	280.6267	249.2877	152660.9062	157.9058	2.1142	210.821	4991940
066	2017-02-14t2349	1487138579.1	adult	146.3313	99.3607	-56.8668	1308.2581	92.7164	91990.7091	289994.8462	5394041.6144	758.987	-0.040314	214.714	0.67004	208.9947	0.83466	385.8174	0.4363	371.0872	184806.5312	290.1729	-0.15556	341.497	0.014763	10283700	1.0611	870.036	81.4103	75.4669	256.5795	229.0793	122901.5781	134.1025	-0.025856	193.2569	3899140
066	2017-02-15t0549	1487160197.19	adult	152.3363	105.3657	-50.8618	1296.1836	88.0428	91028.9315	286901.4886	5318219.9162	662.228	-0.37633	209.405	0.47932	204.6372	0.65584	353.1851	-0.29534	343.219	167409.75	279.3028	-0.34108	322.8536	-0.33799	9921000	0.92611	736.772	78.3273	73.195	215.3443	203.0987	102073.2188	127.7083	-0.71677	177.9489	3710910
066	2017-02-15t1150	1487181804.19	adult	158.3383	111.3676	-44.8599	1332.1817	85.2138	90680.1709	285702.5194	5240372.6925	982.893	0.86632	210.47	0.83177	206.0312	1.0019	376.583	0.71828	358.0758	178123.75	282.9295	0.15835	332.1677	0.28963	9943240	0.96675	1344.08	91.1445	83.9201	286.6057	258.4143	135564.5	152.825	1.2151	221.4265	4305940
066	2017-02-15t1744	1487203084.31	adult	164.2494	117.2788	-38.9487	1284.4861	83.4389	87907.21	276913.0946	5036766.8085	801.311	0.18428	195.661	-0.41203	191.5675	-0.32212	322.8209	-0.84526	315.0253	147851.9688	261.1767	-0.78179	298.7888	-0.80784	8956780	0.50453	965.486	85.9436	80.6358	222.6439	209.7461	101970.9062	138.8648	-0.073964	187.7798	3934240
066	2017-02-15t2336	1487224201.8	adult	170.1154	123.1447	-33.0827	1267.6807	84.1844	87625.6112	276256.0762	5035505.8273	714.835	-0.044293	213.766	1.568	209.5517	1.7005	380.8131	1.3367	367.2588	174031.6094	282.4259	0.67163	335.7326	0.90803	9754980	0.90263	752.58	93.3633	85.6609	289.3863	264.0364	132249.5312	160.0442	1.4246	228.7074	4260540
066	2017-02-16t0528	1487245281.26	adult	175.9708	129.0002	-27.2273	1310.8038	93.2902	90141.7335	284247.5641	5183262.3073	592.186	-0.30723	206.766	1.0678	202.5164	1.1229	351.6912	0.50227	339.7318	165294.875	276.8226	0.62939	317.3506	0.37501	9703300	0.88811	561.826	88.5255	83.3646	224.7778	212.0318	105645.5781	145.6524	0.18018	191.7481	4154410
066	2017-02-16t1120	1487266445.61	adult	181.8498	134.8791	-21.3484	1263.3118	87.449	88033.9505	277726.2982	5257273.4977	802.378	0.18021	217.279	2.3668	214.1299	2.5321	362.8222	1.1048	351.6206	166535.3906	286.4492	1.5601	331.8924	1.2785	9957030	1.0207	838.141	97.8345	91.3937	264.1828	245.75	121259.9219	163.338	1.3218	219.0323	4483360
066	2017-02-16t1802	1487290558.36	adult	188.5477	141.5771	-14.6504	1317.2937	115.9263	98108.6734	309802.5406	6223703.761	1013.38	0.59588	192.739	0.018812	189.7874	0.080466	323.7614	-0.1443	307.6399	165118.3125	253.8445	-0.24138	290.8785	-0.33431	9826980	0.96779	1243.16	96.3407	89.6311	261.467	239.8912	133348.1562	160.5186	0.94334	211.8885	4912030
066	2017-02-16t2341	1487310857.3	adult	194.1863	147.2157	-9.0118	1329.1626	112.3163	96734.5721	305409.653	5999274.5459	795.032	0.16865	191.804	0.091334	187.6449	-0.017264	328.4372	0.20972	317.3199	165532.3438	256.7606	0.24012	296.4963	0.15864	9649060	0.88806	931.931	98.6961	91.6816	256.6075	238.2904	129330.1953	165.8674	1.1629	212.0681	4965100
066	2017-02-17t0541	1487332499	adult	200.1979	153.2273	-3.0002	1426.5522	115.3125	101386.8404	321059.1999	6196959.3971	781.431	0.14236	190.363	0.093398	185.7444	-0.096854	325.3323	0.27738	312.7159	171775.4531	257.4025	0.55995	297.7713	0.435	10047400	1.0846	975.301	100.248	92.011	261.9305	241.8839	138299.2812	171.8252	1.3867	218.9109	5291090
066	2017-02-17t1141	1487354100.36	dead	206.1983	159.2277	3.0002	1453.4081	109.3058	104907.3314	331451.232	6513738.6352	1023.81	0.53916	190.425	0.18899	186.3938	0.061055	320.8199	0.21447	306.1123	175167.6406	254.9465	0.48043	289.8592	0.10422	10390900	1.2697	1274.71	101.537	92.9534	266.0192	244.4481	145246.4688	174.7281	1.3948	220.6137	5540590
076	2017-02-08t1837	1486602050.48	larva	0	-43.832	-205.9242	148.0997	27.8147	2741.9655	8734.9087	47893.5325	0	-0.54247	0	-0.53237	0	-0.54565					0	-0.4844	0	-0.491	0	0.60356	0	0	0				0	-0.57713	0	0
076	2017-02-09t0007	1486621857.3	larva	5.5019	-38.3301	-200.4223	168.1941	27.6689	3345.4781	10630.063	60402.0542	0	-0.8403	0	-0.83852	0	-0.83321					0	-0.79554	0	-0.79672	0	-0.16604	0	0	0				0	-0.80036	0	0
076	2017-02-09t0559	1486642983.29	larva	11.3702	-32.4618	-194.554	156.9337	30.0459	3201.349	10209.3672	61054.8568	0	-1.136	0	-1.1365	0	-1.1139					0	-1.0883	0	-1.0871	0	-0.7922	0	0	0				0	-1.0591	0	0
076	2017-02-09t1149	1486663854.86	larva	17.1679	-26.6641	-188.7563	216.7362	25.7627	4274.7085	13517.4948	74720.4944	763.132	0.11562	416.345	0.98931	434.2121	1.1437	702.2368	-0.64093	700.1747	16853.6816	609.1968	0.50372	676.2932	0.36443	974664	-0.95555	235.761	58.7485	55.7369	153.4963	137.2085	3683.9111	89.3261	0.69274	124.6223	137530
076	2017-02-09t1749	1486685041.72	larva	23.0531	-20.7789	-182.8711	540.4031	42.7601	18074.9667	57057.2045	508967.5139	1560.31	1.4481	421.139	0.74226	403.7959	0.71174	1377.9908	0.6114	1368.1976	133665.1094	844.0693	0.93083	1262.8057	1.5623	4048410	-0.40049	545.816	59.3001	54.3762	206.5723	186.7869	20037.5156	102.3542	0.84395	158.357	570052
076	2017-02-09t2349	1486706632.16	larva	29.0505	-14.7815	-176.8738	598.3806	47.9043	22805.1299	71966.3072	737898.8462	1234.34	0.54485	468.458	0.75563	450.2957	0.73988	1073.6316	0.0039363	1061.9133	129909.4297	820.6917	0.60085	1018.9018	0.69761	5654290	-0.36469	386.948	58.4564	55.9115	147.6557	133.6545	17866.3359	87.7324	0.28576	114.2693	705569
076	2017-02-10t0543	1486727890.08	larva	34.9554	-8.8765	-170.9688	900.1394	58.6513	39652.9429	124942.9341	1495814.7548	2108.95	2.084	795.631	2.3946	788.5281	2.4785	1890.8525	1.849	1876.4216	395188.1875	1542.0468	2.4842	1812.1561	2.4222	16601600	2.518	448.432	55.5368	52.174	169.9051	147.459	35510.1641	89.4226	0.10251	126.7374	1158830
076	2017-02-10t1139	1486749288.84	larva	40.8995	-2.9324	-165.0247	775.8667	73.1574	40954.5586	129633.3325	1787913.8111	1829.21	1.2691	620.062	1.1254	575.3407	0.99502	1464.8008	0.96996	1456.9153	314932.1562	1169.4143	1.128	1391.331	1.1269	13309000	1.0163	518.397	65.8639	63.2948	174.0825	149.8668	37427.7422	97.2531	0.079872	130.4002	1413700
076	2017-02-10t1731	1486770402.45	adult	46.7644	2.9324	-159.1598	1089.8875	64.4989	58270.9837	183519.0674	2622183.0948	1288.55	0.0077035	505.384	0.32372	474.2634	0.27566	1125.2533	0.15627	1115.6594	344327.5	914.5229	0.24809	1072.7591	0.21005	15420800	1.2229	654.99	67.9822	63.3542	218.2283	188.4969	66777.8594	110.4044	0.38614	160.647	2074340
076	2017-02-10t2323	1486791520.59	adult	52.6306	8.7986	-153.2936	1142.2365	70.0476	66803.6906	210460.0937	3243610.7229	1331.05	0.11691	443.499	-0.022169	413.7194	-0.063933	1079.3373	0.12866	1068.3419	377768.0312	823.1435	0.0086045	992.0827	0.045656	15479500	1.0248	1552.32	72.3093	66.3637	254.2125	223.0954	88974.3828	121.7723	0.91278	186.3516	2523810
076	2017-02-11t0515	1486812650.85	adult	58.5001	14.6681	-147.4241	1232.5715	70.1769	66452.1101	209129.112	3055616.1559	1150.27	-0.20874	426.626	-0.014429	399.6858	-0.038904	926.0711	-0.22816	917.632	322272.75	747.5883	-0.11627	875.2129	-0.15273	14847000	0.73237	713.391	63.3295	59.9039	186.35	168.6129	64849.8125	98.7959	-0.33983	140.6398	2203930
076	2017-02-11t1111	1486833972.34	adult	64.4227	20.5907	-141.5015	1245.1827	77.7216	75229.9242	237029.6725	3846194.8049	1166.04	0.014017	375.329	-0.21176	354.6389	-0.19626	874.079	-0.1115	866.8965	343513.0625	644.8664	-0.30834	808.2018	-0.15324	14744400	0.7131	897.851	67.3244	61.9603	242.2675	209.9899	95211.125	114.2936	0.65759	173.3944	2644770
076	2017-02-11t1711	1486855579.57	adult	70.4247	26.5928	-135.4995	1313.2858	75.6646	79545.4299	250431.5782	4077373.6761	941.243	-0.46711	350.546	-0.18579	334.1137	-0.13228	785.3066	-0.074485	774.5469	326687.5625	589.73	-0.30794	730.8483	-0.1614	14555000	0.79557	537.399	65.7424	63.2036	170.7883	153.4407	71047.9219	97.6609	-0.66248	131.9119	2729690
076	2017-02-11t2311	1486877178.11	adult	76.4243	32.5924	-129.4999	1293.4016	86.7986	87285.9647	275897.0492	4893501.8757	780.386	-0.90641	290.538	-0.73714	278.6534	-0.6343	623.4125	-0.7794	611.3177	283652.6875	477.3165	-0.77478	574.7996	-0.71474	13215700	0.51686	724.478	66.8708	64.3109	167.3563	150.8997	76147.1172	99.2508	-0.67225	130.4832	3041750
076	2017-02-12t0511	1486898775.9	adult	82.4237	38.5917	-123.5005	1182.3419	80.6931	79664.5173	251249.0019	4431262.6339	780.476	-0.72669	295.36	-0.32447	278.0049	-0.33371	583.4637	-0.68323	575.7623	242137.4375	478.4223	-0.4627	552.5585	-0.59852	12253900	0.36628	629.416	68.7071	66.1249	165.6634	151.9051	68750.3047	101.2588	-0.65354	133.5603	2850520
076	2017-02-12t1111	1486920375.62	adult	88.4236	44.5917	-117.5006	1319.0321	82.1003	84069.0483	264891.6182	4476274.6227	805.208	-0.40855	275.867	-0.36374	265.4237	-0.1887	551.5613	-0.47739	543.681	242135.4375	431.3683	-0.60501	512.6677	-0.55496	12090100	0.53487	474.962	69.8825	67.0632	176.7375	160.1387	77587.75	104.2712	-0.56578	139.9398	3062670
076	2017-02-12t1711	1486941975.42	adult	94.4236	50.5916	-111.5006	1207.3212	99.423	86205.6116	272328.6944	5137156.1964	706.112	-0.70954	258.235	-0.4556	246.561	-0.36906	527.2685	-0.2446	518.2027	236743.5469	397.3577	-0.64787	489.7478	-0.31494	11583700	0.5357	442.267	71.4909	68.9222	168.675	153.9134	75735.0625	106.3036	-0.58288	136.6863	3206870
076	2017-02-12t2311	1486963566.78	adult	100.4212	56.5892	-105.503	1183.9682	85.6355	82754.7266	261901.5355	4761983.5981	741.759	-0.44746	253.332	-0.13831	242.4982	-0.033098	479.9026	-0.50999	472.5399	206838.0156	388.1766	-0.32011	451.7504	-0.40816	10915100	0.43511	918.163	70.3002	67.1928	181.7556	164.5466	78336.6406	108.1339	-0.63111	143.3655	3028950
076	2017-02-13t0511	1486985175.2	adult	106.4235	62.5915	-99.5007	1227.5543	99.8194	87236.2236	275192.9737	5254281.489	728.062	-0.43693	255.466	0.50569	245.31	0.65908	480.41	0.012858	467.78	218586.5625	374.801	-0.1236	439.8919	-0.14016	11600400	0.95662	816.273	85.1694	77.298	296.0047	263.7157	134682.125	148.9354	2.6793	221.0121	3867460
076	2017-02-13t1111	1487006776.15	adult	112.4238	68.5918	-93.5004	1231.063	85.4687	84033.7392	265020.0917	4779549.172	1082.57	1.0684	236.249	-0.0070728	226.8976	0.12375	434.1396	-0.5004	425.6498	190153.125	349.7332	-0.30406	407.4345	-0.36198	10338200	0.51853	1075.83	76.0498	71.9805	192.2941	175.8231	84224.7969	120.0031	-0.059272	155.5342	3327940
076	2017-02-13t1829	1487033056.53	adult	119.7239	75.8919	-86.2003	1181.2741	93.3849	84971.5086	268308.9187	5165467.7933	631.168	-0.72436	220.39	-0.46286	211.6676	-0.37	395.7229	-0.89189	385.8059	175305.2344	320.7127	-0.67794	368.5616	-0.813	9743020	0.40096	627.627	79.2299	75.0965	203.0547	186.4766	89953.25	124.3057	0.015189	163.4198	3502600
076	2017-02-14t0021	1487054195.69	adult	125.5959	81.7639	-80.3283	1289.1536	107.5778	91074.6317	288521.7683	5570926.3827	1125.29	1.259	221.967	0.03013	213.4447	0.12415	406.316	-0.23835	398.84	193000.0938	324.3107	-0.1333	380.512	-0.083659	10526300	0.91084	1497.2	77.883	73.2733	210.9146	190.3228	100184.4219	126.2044	-0.045896	167.5151	3693450
076	2017-02-14t0613	1487075322.67	adult	131.4645	87.6325	-74.4597	1185.9363	84.0896	83372.7047	263229.6645	4848867.8256	950.808	0.59939	214.544	-0.15152	207.8111	0.018926	368.7522	-0.86896	353.4495	160407.2188	300.3981	-0.64116	339.8778	-0.89695	9313150	0.40811	1099.93	84.9189	79.0787	236.5781	206.7675	102911.4922	139.3879	0.83261	182.4901	3686250
076	2017-02-14t1202	1487096235.97	adult	137.2737	93.4418	-68.6505	1180.6342	81.1849	79357.5975	250395.9236	4379287.5901	745.618	-0.15926	216.195	0.29413	211.0696	0.57929	358.2294	-0.83798	350.2687	148306.9531	292.2505	-0.62757	332.4148	-0.81056	8937070	0.29824	883.938	81.4338	76.0422	209.4619	194.3685	86717.2266	133.4137	0.17395	173.9814	3366310
076	2017-02-14t1754	1487117357.86	adult	143.1409	99.3089	-62.7833	1224.179	80.5553	76195.7221	240126.2515	4013016.9018	729.498	-0.18117	215.462	0.56225	211.5505	0.92107	358.5962	-0.5513	348.2652	142721.2812	291.4477	-0.29652	331.0504	-0.52533	8569350	0.18717	702.64	82.8141	76.8508	224.642	207.4856	89407.5312	139.5737	0.51793	186.4055	3293680
076	2017-02-14t2349	1487138656.79	adult	149.0573	105.2253	-56.8669	1250.0096	76.5766	75684.4391	238573.9996	3863350.5548	1278.2	2.0475	203.631	-0.19153	199.6248	0.047394	351.5493	-0.48712	334.2967	139213.5312	274.4741	-0.75509	316.9421	-0.71137	8045060	-0.013298	1601.3	92.2163	85.143	272.6042	243.4249	107951.2656	154.4823	1.6036	214.2964	3643280
076	2017-02-15t0549	1487160274.97	adult	155.0624	111.2304	-50.8619	1149.0084	81.8172	74403.6486	234843.5993	4052783.5042	590.056	-0.62807	197.996	-0.47381	195.4337	-0.16622	326.5356	-1.0341	317.6854	127022.3516	263.7365	-1.0001	302.693	-0.96705	7683620	-0.14449	686.271	88.2403	82.4772	221.7346	208.182	86254.7578	145.6079	0.70477	188.7702	3424340
076	2017-02-15t1150	1487181881.98	adult	161.0643	117.2323	-44.8599	1144.7751	85.5721	73055.9175	230269.3133	4039426.2215	565.49	-0.58073	198.018	-0.27615	195.5971	0.013777	322.3247	-0.968	313.0569	122805.7031	260.9194	-0.91035	296.5561	-0.9928	7539930	-0.18822	568.841	89.899	83.787	236.7779	223.0316	90212.375	147.6687	0.71531	200.7328	3423080
076	2017-02-15t1744	1487203161.84	adult	166.9754	123.1434	-38.9488	994.761	80.6146	65142.5183	206162.0595	3613144.8534	512.992	-0.61193	193.778	-0.51887	191.4025	-0.27409	320.932	-0.83716	313.7045	109116.8828	255.482	-1.0036	296.4551	-0.81765	6581280	-0.64008	556.747	95.2718	89.3225	249.906	237.3982	84968.0469	154.0207	1.0524	207.9866	3235720
076	2017-02-15t2336	1487224279.41	adult	172.8414	129.0094	-33.0828	969.3252	95.3199	64976.1468	205672.0821	3690933.0378	402.222	-0.79563	200.452	0.32398	197.509	0.51053	324.7675	-0.54907	319.1032	110096.2031	260.5639	-0.48954	303.1475	-0.34884	6785710	-0.53073	373.279	96.5532	89.5131	238.3768	228.0048	80809.75	157.469	1.1465	201.7729	3268520
076	2017-02-16t0528	1487245359.18	adult	178.6969	134.8649	-27.2274	968.4883	86.3419	60320.4698	190618.3219	3267997.1458	562.597	-0.35334	203.842	0.86118	200.1099	0.94029	346.628	0.40587	338.5097	109187.8281	266.9583	0.15437	316.5198	0.45055	6415320	-0.70056	574.499	100.972	90.8031	267.8206	257.0113	84363.5	175.5058	2.3026	234.1166	3177780
076	2017-02-16t1120	1487266523.81	adult	184.5759	140.7439	-21.3483	1174.4386	82.7773	73659.6766	232266.4193	3897264.7375	480.817	-0.48047	197.558	0.40225	194.556	0.49781	327.3203	-0.12692	320.5584	126018.3359	255.2753	-0.32544	298.4696	-0.12811	7590560	-0.12228	495.637	99.7017	87.7974	269.9666	258.2869	103937.1328	183.1593	2.6492	233.2407	3830740
076	2017-02-16t1802	1487290635.15	adult	191.2735	147.4415	-14.6507	948.5134	76.744	59836.5556	189134.8987	3151534.3867	477.076	-0.43668	204.558	1.3748	202.9488	1.5919	336.0947	0.41459	330.6169	105197.6406	264.558	0.6474	309.998	0.703	6383860	-0.69948	472.088	105.594	92.487	272.5854	261.9147	85319.25	194.7972	3.2154	240.2414	3295370
076	2017-02-16t2341	1487310933.53	adult	196.912	153.08	-9.0123	903.8393	79.1247	58303.3948	184317.193	3159452.0199	465.385	-0.41911	206.446	1.7607	203.5694	1.7996	337.7791	0.66965	330.3918	103022.6094	267.7037	1.187	311.4083	1.0202	6277400	-0.75288	529.078	112.137	96.1572	293.3903	284.5837	89484.0469	215.927	4.3866	262.2145	3409740
076	2017-02-17t0541	1487332577.17	adult	202.9241	159.0921	-3.0001	909.1799	82.5322	60318.5212	190504.4352	3381785.183	472.148	-0.37171	207.906	2.0617	205.0039	2.0675	332.7324	0.64863	326.8172	104810.7109	273.8382	1.9253	311.6573	1.239	6538020	-0.63566	470.449	113.737	95.1192	304.3813	295.7882	95880.0938	228.3184	4.8508	277.8244	3576700
076	2017-02-17t1141	1487354178.16	dead	208.9244	165.0924	3.0001	986.6371	83.2745	67019.2815	211625.329	3822880.5561	456.634	-0.38556	204.224	1.6485	202.6681	1.8221	332.1516	0.68271	324.4446	116253.0703	269.7069	1.4759	309.8569	1.0721	7133330	-0.31616	481.248	112.542	94.3625	311.1882	300.4323	108915.8594	227.0758	4.4989	280.6672	3930970
086	2017-02-08t1837	1486602216.78	egg	-2.7511	-49.674	-134.3451	150.8964	28.0934	2817.7733	8974.8158	49682.4645	0	-0.38484	0	-0.36719	0	-0.39087					0	-0.31141	0	-0.32257	0	1.1112	0	0	0				0	-0.47131	0	0
086	2017-02-09t0007	1486622024.83	larva	2.7511	-44.1717	-128.8428	159.8154	30.8748	3382.6918	10790.9671	66395.1466	0	-0.69413	0	-0.68915	0	-0.6928					0	-0.64517	0	-0.64855	0	0.18829	0	0	0				0	-0.68669	0	0
086	2017-02-09t0559	1486643151.49	larva	8.6196	-38.3032	-122.9743	157.9634	31.9758	3506.3433	11207.9419	70403.7699	0	-0.99996	0	-1	0	-0.98521					0	-0.95532	0	-0.95492	0	-0.51635	0	0	0				0	-0.93481	0	0
086	2017-02-09t1149	1486664008.39	larva	14.4132	-32.5096	-117.1807	170.5005	31.1443	3669.4009	11679.1776	72394.2112	0	-1.282	0	-1.282	0	-1.2512					0	-1.2279	0	-1.2265	0	-1.0698	0	0	0				0	-1.2039	0	0
086	2017-02-09t1749	1486685119.24	larva	20.2773	-26.6455	-111.3166	157.9458	29.6685	3319.6754	10590.2382	63411.6205	0	-1.553	0	-1.5502	0	-1.5049					0	-1.4803	0	-1.4794	0	-1.5445	0	0	0				0	-1.51	0	0
086	2017-02-09t2349	1486706709.54	larva	26.2746	-20.6482	-105.3193	367.555	37.5259	11010.2182	34802.906	284064.199	1617.27	1.4288	628.193	1.7894	616.403	1.8104	1433.9835	0.7377	1417.9194	84605.0312	1117.3431	1.6007	1344.6466	1.6239	3697540	-0.77506	516.249	70.9033	64.9799	252.1526	238.5536	14877.001	120.8401	1.2328	177.4081	417337
086	2017-02-10t0543	1486727967.05	larva	32.1795	-14.7433	-99.4144	588.4362	49.6121	22833.4903	72088.1431	745869.5872	1335.33	0.62206	489.245	0.74485	468.7049	0.72481	1195.0718	0.26492	1189.9965	144603.6875	823.8249	0.48139	1105.6342	0.78579	5912040	-0.52157	762.196	63.6678	59.8314	197.3567	171.7823	23880.1582	101.5871	0.55925	142.5739	769362
086	2017-02-10t1139	1486749370.04	larva	38.1248	-8.7981	-93.4691	847.2893	58.1167	40718.0728	128326.7232	1649332.1728	2024.57	1.7853	748.57	1.9883	716.6143	1.9333	1839.5435	1.8163	1821.3497	393662.3125	1543.7089	2.3479	1764.8203	2.1685	16019400	2.0533	675.501	65.0433	60.4151	218.3004	196.3916	46716.2891	108.257	0.55624	161.7792	1391930
086	2017-02-10t1731	1486770483.77	larva	43.9897	-2.9331	-87.6042	1025.1922	62.331	50370.5063	158655.2785	2068876.481	1494.34	0.45692	560.185	0.65418	531.617	0.62207	1309.9377	0.62152	1302.3549	347133.5	1079.6317	0.7397	1264.4804	0.69126	14818000	1.1882	437.557	62.7371	59.8641	169.521	152.4227	44923.0703	94.846	-0.1611	129.4999	1659520
086	2017-02-10t2323	1486791602.38	adult	49.856	2.9331	-81.7379	1035.2176	66.521	55420.1241	174848.6224	2448126.8852	1342.35	0.12063	491.234	0.24891	457.7776	0.18745	1160.3202	0.28725	1146.3422	337653.1875	935.6254	0.32539	1099.406	0.29299	14257600	0.76229	502.437	63.6914	60.9561	170.457	153.8677	49602.9844	95.2349	-0.32647	128.7338	1848580
086	2017-02-11t0515	1486812732.83	adult	55.7256	8.8027	-75.8684	1110.6893	71.3906	67821.683	214047.767	3423457.3522	1430.76	0.4034	447.857	0.06059	423.8779	0.059205	1035.5343	0.054467	1021.252	367614.6875	821.5482	0.062782	974.4152	0.060231	15856800	1.0686	1299.64	69.6808	63.0347	275.5428	240.404	97817.6953	124.1872	1.113	191.2638	2467120
086	2017-02-11t1111	1486834053.52	adult	61.648	14.7251	-69.946	1381.1483	91.4794	87556.696	275664.3417	4937419.7037	1000.51	-0.52479	320.289	-0.73761	298.1803	-0.74398	800.721	-0.55366	781.7353	365929.5	627.9572	-0.46543	741.3979	-0.48056	14631400	0.65595	577.502	61.5911	58.8691	164.1468	147.0827	75015.0781	93.4768	-0.75192	125.524	2813600
086	2017-02-11t1711	1486855661.93	adult	67.6503	20.7275	-63.9436	1242.0328	88.067	80725.3403	254488.7862	4483373.8264	1028.15	-0.27864	354.992	-0.26828	330.558	-0.29739	824.6528	-0.10321	813.0842	347178.8125	649.9435	-0.14579	775.5303	-0.12309	14944500	0.85364	1340.64	77.5192	68.58	324.7421	286.0454	136716.4062	146.0882	3.0441	236.6918	3263400
086	2017-02-11t2311	1486877258.9	adult	73.6495	26.7266	-57.9445	1198.5168	76.846	73558.4193	231675.9552	3822959.566	868.707	-0.62814	333.862	-0.20984	313.9519	-0.20739	716.4546	-0.24051	706.6627	275118.5625	541.81	-0.42873	661.326	-0.3212	12813300	0.2674	608.644	66.8223	61.8917	224.7885	200.2465	86318.7656	110.5084	0.30836	166.4819	2564570
086	2017-02-12t0511	1486898857.08	adult	79.649	32.7261	-51.945	1165.0687	81.7778	76171.1881	240077.0949	4233009.9035	1118	0.70113	287.997	-0.67991	271.2668	-0.67358	587.0693	-0.90595	575.5726	233066.5	467.0751	-0.75777	544.9191	-0.82594	11430900	-0.077671	1115.41	70.3868	66.3126	212.896	188.2752	84519.7031	110.2575	0.18127	161.0733	2793720
086	2017-02-12t1111	1486920457.14	adult	85.649	38.7261	-45.945	1140.4912	92.7473	75502.2646	238206.5297	4200558.4633	831.944	-0.36926	271.608	-0.74944	255.6742	-0.7653	556.2635	-0.70732	547.2093	219167.8438	442.0923	-0.68856	516.2913	-0.75854	10686100	-0.18987	716.79	67.1888	63.2894	207.3954	183.0135	81713.7734	106.6032	-0.27903	153.5582	2643480
086	2017-02-12t1711	1486942056.59	adult	91.6488	44.726	-39.9451	1117.7482	73.7041	67589.3247	212948.3615	3458975.0941	707.947	-0.76723	279.327	0.081657	263.0708	0.037685	555.4166	-0.096354	546.7462	196062.0625	448.0609	-0.0032353	523.3293	-0.085165	9858290	-0.35419	600.159	69.6178	64.6912	223.8582	198.7607	79021.9375	115.0378	0.28117	168.6927	2457020
086	2017-02-12t2311	1486963646.64	adult	97.6461	50.7232	-33.9479	1146.6441	84.0037	72026.0018	227109.8792	3809287.5205	629.771	-0.98227	254.384	-0.33243	242.3508	-0.2769	492.9308	-0.52212	487.875	185341.9844	390.2853	-0.50976	459.9984	-0.49946	9560240	-0.2927	525.153	67.3826	64.2403	179.1185	161.0349	67348.5469	103.6121	-0.93175	139.9943	2532370
086	2017-02-13t0511	1486985256.55	adult	103.6488	56.726	-27.9451	1098.95	86.4656	72087.4768	227342.2779	3972554.0508	791.626	-0.19562	239.69	-0.5039	226.6813	-0.55297	463.1749	-0.5655	452.6213	174153.75	370.2208	-0.45381	431.2463	-0.52342	9003950	-0.37164	869.184	74.2541	69.1786	240.136	210.4218	90291.1172	119.9425	0.28259	177.2946	2789360
086	2017-02-13t1111	1487006857.42	adult	109.6491	62.7262	-21.9449	1160.0843	82.7443	77156.849	243458.021	4355409.4019	585.914	-0.99736	223.047	-0.93903	212.5195	-0.92774	423.0875	-0.93776	414.1048	170081.1719	335.0069	-0.89917	393.5599	-0.85855	8966250	-0.2238	645.163	70.7675	67.5869	179.7373	161.0193	72254.3906	107.1873	-1.0434	140.7397	2844780
086	2017-02-13t1829	1487033138.12	adult	116.9493	70.0264	-14.6447	1200.1351	91.5866	82494.7213	261580.3034	4779273.2013	656.503	-0.64297	223.599	-0.4417	216.7183	-0.20633	407.0084	-0.80813	397.4836	175013.5938	328.6091	-0.61203	379.422	-0.71715	9604480	0.26909	656.503	74.229	69.1297	230.4576	207.6404	99096.75	121.5334	-0.10721	172.2578	3188430
086	2017-02-14t0021	1487054277.3	adult	122.8212	75.8984	-8.7727	1042.1005	95.7331	67311.2241	213070.2182	3766079.7585	660.057	-0.5885	210.904	-0.91156	201.9904	-0.8875	378.9232	-1.1168	373.1958	133002.0625	307.2659	-0.93706	354.5559	-0.99447	7398930	-0.69699	579.565	76.253	72.5197	187.8962	171.8321	65951.5781	119.0697	-0.53037	151.369	2675110
086	2017-02-14t0613	1487075404.33	adult	128.6899	81.767	-2.9041	1043.3549	92.803	73231.6343	233070.4551	4524574.3008	869.487	0.26887	219.779	0.063577	212.6563	0.24131	438.4195	0.81383	417.8936	167476.2344	319.5934	-0.088517	384.8821	0.26184	8381920	-0.1043	1126.71	98.9168	89.0415	352.9022	314.4817	134808.625	178.107	4.0978	267.6512	3772490
086	2017-02-14t1202	1487096313.6	dead	134.498	87.5751	2.9041	979.5979	91.9721	71119.556	224735.8176	4365505.6022	736.571	-0.21533	209.149	-0.41438	202.2499	-0.30636	400.2012	0.17088	375.614	148074.4375	299.661	-0.48237	353.3857	-0.30036	7738090	-0.33356	972.354	96.4959	86.935	337.3003	303.6528	124801.0938	174.3079	3.6171	256.2291	3570150
087	2017-02-08t1837	1486602233.62	egg	-2.7511	-49.6738	-146.0743	153.312	28.6632	2941.0681	9367.7985	53061.9169	0	-0.38484	0	-0.36719	0	-0.39087					0	-0.31141	0	-0.32257	0	1.1112	0	0	0				0	-0.47131	0	0
087	2017-02-09t0007	1486622041.65	larva	2.7511	-44.1716	-140.5721	150.8442	28.9225	2886.4734	9202.3239	52292.6779	0	-0.69413	0	-0.68915	0	-0.6928					0	-0.64517	0	-0.64855	0	0.18829	0	0	0				0	-0.68669	0	0
087	2017-02-09t0559	1486643168.31	larva	8.6196	-38.3031	-134.7036	153.3129	28.3634	2912.0948	9272.5591	52004.483	0	-0.99996	0	-1	0	-0.98521					0	-0.95532	0	-0.95492	0	-0.51635	0	0	0				0	-0.93481	0	0
087	2017-02-09t1149	1486664023.72	larva	14.4128	-32.5099	-128.9104	284.6143	29.4613	6717.679	21231.1183	137112.7706	488.507	-0.30368	224.448	0.017406	219.2509	0.023792	415.7909	-1.1225	409.808	15384.2617	342.0644	-0.17613	392.0772	-0.22497	815419	-0.76977	457.126	59.4761	56.6145	177.7293	151.9642	6575.9858	93.4081	0.85658	126.1124	216077
087	2017-02-09t1749	1486685134.68	larva	20.277	-26.6457	-123.0462	419.8616	45.9102	15552.4796	49286.0739	486761.9311	827.167	0.10175	326.749	0.32636	311.5775	0.29624	722.7026	-0.63742	713.1501	59984.3164	603.3075	0.33647	690.0478	0.25388	2691100	-0.6232	381.702	62.0455	59.6116	156.0472	143.3102	12951.9209	91.3807	0.65441	119.2662	511007
087	2017-02-09t2349	1486706725.07	larva	26.2743	-20.6484	-117.0489	560.8689	43.346	19991.522	63149.9631	591827.3801	1541.42	1.2764	576.791	1.4946	571.2951	1.5495	1323.976	0.51524	1302.5936	141665.4219	1079.6003	1.4884	1237.5235	1.3573	6117450	0.0074842	439.667	58.4943	55.8965	151.7403	139.333	16236.209	87.4632	0.37468	119.5068	620391
087	2017-02-10t0543	1486727982.59	larva	32.1792	-14.7435	-111.144	746.0335	53.1143	29570.8434	93223.7839	994595.5017	1854.32	1.6742	710.05	2.0155	695.8534	2.045	1615.976	1.1815	1606.0555	253708.2188	1263.398	1.7803	1532.0356	1.8431	11088800	1.0785	379.608	55.2147	52.4394	161.0676	142.9846	25287.6074	86.7246	0.13945	118.8474	862288
087	2017-02-10t1139	1486749386.16	larva	38.1246	-8.7981	-105.1986	1054.9663	67.0121	46589.1136	146987.6742	1728520.0215	1947.22	1.6272	610.473	1.1922	613.2432	1.3308	1631.8887	1.3236	1621.542	401444.625	1301.8531	1.6388	1552.5404	1.6449	14966400	1.741	603.824	58.0941	55.1422	171.8773	156.2481	42281.8086	91.0611	0.0093372	127.9087	1424230
087	2017-02-10t1731	1486770500.05	larva	43.9896	-2.9331	-99.3336	1014.4193	59.1125	49924.2096	157282.8754	2084395.4418	1480.34	0.42807	542.28	0.55089	495.9533	0.4138	1297.4933	0.58907	1284.7245	341240.75	1064.275	0.69516	1234.7751	0.61853	14211000	1.0154	612.565	68.9912	64.0839	226.9648	205.598	59691.7305	112.2763	0.49695	170.2064	1807980
087	2017-02-10t2323	1486791618.64	adult	49.8558	2.9331	-93.4673	1029.5241	60.9916	52851.3843	166448.9485	2289704.3885	1360.77	0.16077	525.317	0.458	481.8348	0.33715	1193.9683	0.38438	1181.5828	331923.1875	976.1309	0.44916	1137.7357	0.39217	14553400	0.84738	562.658	64.8286	59.7897	222.2968	202.5035	61798.5	108.6342	0.27855	163.0887	1796010
087	2017-02-11t0515	1486812749.13	adult	55.7254	8.8027	-87.5978	1021.7079	71.4657	56020.1302	176714.9624	2556542.8349	1112.92	-0.34688	440.982	0.014173	395.9438	-0.13275	996.4229	-0.072106	991.4343	292948.3438	818.9448	0.054117	955.489	0.0066818	12930900	0.20174	428.103	62.2884	59.6675	162.5048	147.9132	47776.4062	93.8955	-0.559	127.2071	1826480
087	2017-02-11t1111	1486834069.87	adult	61.6478	14.7251	-81.6753	1124.8553	78.087	66566.1758	210085.9301	3322820.494	1545.47	0.92352	379.086	-0.2761	345.9601	-0.36026	892.4467	-0.20137	879.6206	310571.4375	736.577	-0.050082	846.3204	-0.13795	13184600	0.2042	1535.3	62.6589	59.8683	171.9716	146.4914	59846.1133	93.9825	-0.71822	125.8836	2179280
087	2017-02-11t1711	1486855678.41	adult	67.6502	20.7275	-75.673	1182.5101	88.3388	79101.3505	250371.6007	4484301.2592	841.141	-0.85689	325.151	-0.55755	307.9793	-0.52274	717.7949	-0.63548	710.8922	296449.3125	605.3039	-0.35424	686.0549	-0.48101	13405600	0.33627	469.924	66.8226	63.8711	168.238	151.8345	69482.2969	101.5338	-0.30765	132.5114	2755030
087	2017-02-11t2311	1486877275.15	adult	73.6493	26.7266	-69.6739	1169.6777	88.153	83870.6864	264429.8783	5039185.3356	915.271	-0.45198	312.926	-0.49517	294.6429	-0.48121	695.661	-0.39288	687.0212	304003.875	557.0193	-0.33052	655.4536	-0.35373	13650800	0.57752	816.055	64.6693	59.1133	233.5687	208.1029	102069.5078	111.9962	0.42947	172.3244	2821070
087	2017-02-12t0511	1486898873.33	adult	79.6488	32.7261	-63.6744	1157.777	77.7612	71503.382	225395.585	3662357.9483	878.574	-0.3773	314.899	-0.093005	297.0361	-0.080437	654.4548	-0.17244	641.7806	244111.625	507.2218	-0.34946	600.7745	-0.34233	11745100	0.050743	675.67	67.261	63.3947	203.6253	181.5456	75952.2266	105.1314	-0.25291	150.398	2508700
087	2017-02-12t1111	1486920473.48	adult	85.6488	38.7261	-57.6743	1163.8947	88.4758	78297.7475	247736.8356	4325358.7774	1206.47	1.3914	276.509	-0.59564	265.125	-0.45336	531.1156	-1.0419	522.1942	217226.2812	435.3962	-0.78724	502.1944	-0.9329	11286000	0.072748	1233.39	64.4501	61.9499	167.7482	147.8768	68608.9922	96.7488	-1.1367	128.5087	2630590
087	2017-02-12t1711	1486942072.96	adult	91.6487	44.726	-51.6745	1303.6452	83.1598	82664.3724	260303.9885	4482517.9462	1156.55	1.2805	258.439	-0.68724	248.1683	-0.53912	503.6326	-0.87519	494.2814	217569.2812	403.6392	-0.77521	473.8304	-0.79964	11143900	0.23151	1524.02	71.0458	67.1234	206.2108	184.6469	89083.0781	110.1839	-0.14715	155.1583	3063500
087	2017-02-12t2311	1486963662.87	adult	97.6459	50.7232	-45.6773	1122.3739	80.8001	72353.7323	228214.6311	3958620.3517	724.138	-0.56713	248.122	-0.59356	236.3157	-0.54433	483.4748	-0.68229	478.5177	182753.4688	388.476	-0.54543	457.5836	-0.53866	9359670	-0.38644	670.65	69.2702	66.552	171.079	153.9373	64667.8672	103.1818	-0.9697	133.6967	2613010
087	2017-02-13t0511	1486985272.83	adult	103.6487	56.726	-39.6745	1316.6189	88.5261	92102.3425	290539.2724	5344551.4496	764.006	-0.31322	237.878	-0.58988	227.7506	-0.49869	462.1765	-0.58467	448.7668	221844.7344	363.0646	-0.6159	426.342	-0.61413	11401200	0.77184	842.339	79.4674	73.7264	260.6431	228.847	125108.7031	129.8502	1.1462	189.1489	3808790
087	2017-02-13t1111	1487006873.72	adult	109.6489	62.7262	-33.6743	1281.4173	100.6498	89762.803	283924.0611	5316810.3815	902.914	0.31722	220.346	-1.0854	211.9691	-0.95967	393.2184	-1.578	385.0595	184026.2031	320.1066	-1.2929	367.6458	-1.4114	10296700	0.42204	1010.3	76.925	72.963	198.3244	176.0173	92815.8438	118.8302	-0.049293	157.9582	3594710
087	2017-02-13t1829	1487033154.6	adult	116.9492	70.0265	-26.374	1234.2885	85.0813	83732.9566	263936.2608	4736296.9525	963.164	0.59486	222.785	-0.49232	214.7358	-0.33808	384.6244	-1.3367	373.889	168080.875	319.1508	-0.90782	359.2861	-1.2168	9713860	0.32297	1153.21	79.5152	74.7008	221.5136	196.3445	96801.4453	126.4646	0.30279	170.2392	3467020
087	2017-02-14t0021	1487054293.46	adult	122.8211	75.8984	-20.5021	685.6923	125.1699	46019.2034	149477.5157	2814111.2791	958.849	0.5949	244.127	1.362	229.0457	1.0914	474.6382	1.2906	457.0507	114387.8203	370.3821	1.2796	434.4936	1.1959	5863940	-1.459	1229.9	87.2484	81.8768	266.1015	232.5657	64130.4727	141.884	1.3404	195.9378	2095710
087	2017-02-14t0613	1487075420.74	adult	128.6898	81.7671	-14.6334	414.8619	112.2326	27989.0931	91294.8535	1836603.1445	825.916	0.098115	241.44	1.6682	233.1956	1.8697	413.4166	0.1513	396.2308	60358.8281	334.9229	0.50065	377.8414	0.053912	3524050	-2.5243	769.347	97.3804	93.2776	274.1748	238.1367	40029.5234	158.145	2.4638	209.753	1421360
087	2017-02-14t1202	1487096329.08	adult	134.4976	87.5749	-8.8256	653.3027	125.7863	43404.6364	144047.826	2828894.0309	1611.1	3.2047	231.677	1.3722	227.3178	1.8251	414.136	0.5562	394.773	94008.8594	321.6547	0.43035	371.0974	0.25631	5258150	-1.5676	2064.92	97.9283	90.9066	276.4616	239.7328	62756.7852	162.5497	2.65	210.5675	2222580
087	2017-02-14t1754	1487117451.47	adult	140.365	93.4423	-2.9582	718.0224	107.6345	42741.8451	138942.5471	2475065.6252	1229.56	1.7653	224.012	1.1276	216.7956	1.2563	395.3324	0.38704	379.0735	88554.4609	313.3105	0.49928	362.4838	0.36193	5008910	-1.6039	1507.74	98.5684	90.9716	278.0479	242.6344	62282.7188	167.2575	2.8918	214.0637	2203990
087	2017-02-14t2349	1487138750.71	dead	146.2814	99.3587	2.9582	620.1538	133.6761	41791.4837	139209.4911	2788817.9873	1127.1	1.417	231.538	2.1461	225.1817	2.3562	405.6147	1.0288	389.3933	88424.0156	323.9558	1.4273	370.6078	1.0227	5046830	-1.5076	1317.01	102.182	93.818	278.2612	246.4891	60660.9453	174.1204	3.314	222.1052	2227270
096	2017-02-08t1837	1486602383.96	larva	0	-49.6548	-284.9862	153.6881	28.3312	2903.0811	9243.1224	51685.1855	0	-0.54247	0	-0.53237	0	-0.54565					0	-0.4844	0	-0.491	0	0.60356	0	0	0				0	-0.57713	0	0
096	2017-02-09t0007	1486622193.68	larva	5.5027	-44.1521	-279.4835	176.558	26.7226	3371.7905	10691.3756	57767.4319	0	-0.84034	0	-0.83856	0	-0.83325					0	-0.79559	0	-0.79676	0	-0.16613	0	0	0				0	-0.80039	0	0
096	2017-02-09t0559	1486643320.54	larva	11.3713	-38.2836	-273.6149	170.8834	26.0458	3268.2789	10367.9772	55804.8864	0	-1.1361	0	-1.1366	0	-1.1139					0	-1.0883	0	-1.0872	0	-0.7923	0	0	0				0	-1.0592	0	0
096	2017-02-09t1149	1486664163.45	larva	17.161	-32.4939	-267.8252	213.0608	27.9232	4388.5566	13898.3557	80138.2899	501.182	-0.408	238.485	-0.0352	234.9269	-0.010514	431.369	-1.1391	419.7731	10352.8564	348.5044	-0.28872	412.6902	-0.30252	571886	-1.0979	259.231	59.6577	56.9165	159.2026	147.1544	3820.8628	91.612	0.74501	119.2575	143059
096	2017-02-09t1749	1486685212.5	larva	23.0079	-26.6469	-261.9782	170.9798	26.3273	3278.141	10399.2659	56492.5104	0	-1.6761	0	-1.6714	0	-1.6197					0	-1.5921	0	-1.5919	0	-1.7447	0	0	0				0	-1.6681	0	0
096	2017-02-09t2349	1486706803.13	larva	29.0053	-20.6495	-255.9808	533.404	51.0586	22393.9261	70884.8876	789375.2893	1621.6	1.3279	476.23	0.80216	462.385	0.81171	1126.0211	0.11348	1109.7786	133996.5156	888.3129	0.80317	1068.4057	0.82244	5629520	-0.36902	954.05	72.9885	65.0729	301.8444	259.4034	35919.4844	131.7158	1.4661	219.0008	862797
096	2017-02-10t0543	1486728060.48	larva	34.9101	-14.7447	-250.076	748.1017	54.186	32857.9481	103703.8084	1202003.2245	1841.59	1.5415	699.634	1.8433	715.9416	2.0576	1652.9891	1.3097	1637.4431	285967.125	1305.8936	1.7903	1565.6298	1.8139	12096000	1.1557	726.22	64.4683	60.9135	186.4276	168.5433	32251.9805	100.9746	0.44762	142.1976	1114590
096	2017-02-10t1139	1486749467.76	larva	40.8566	-8.7982	-244.1296	763.4697	66.7238	41396.6353	130835.3947	1892940.5981	1437.79	0.46863	566.264	0.81747	542.1833	0.80363	1310.786	0.58782	1300.3383	284440.5625	1137.932	1.0381	1269.2505	0.829	12280000	0.72055	347.283	60.9363	57.826	171.698	158.3741	37258.4648	95.3282	0.016273	133.2145	1321460
096	2017-02-10t1731	1486770581.94	larva	46.7217	-2.9332	-238.2645	960.5304	57.0605	46431.1227	146416.9	1858887.1317	1375.9	0.1933	500.892	0.29829	469.7044	0.24938	1191.6857	0.33742	1180.7591	290771.3125	981.1663	0.4467	1143.1033	0.38735	12212800	0.31047	531.49	63.1304	60.2334	170.8131	153.1353	41678.4062	94.1883	-0.27556	131.3207	1539250
096	2017-02-10t2323	1486791700.75	adult	52.588	2.9332	-232.3982	939.8076	66.0432	51544.7337	162956.2619	2330395.7052	1091.78	-0.42203	453.214	0.040071	427.0769	0.022822	970.3539	-0.20232	962.6673	262965.9062	811.6432	-0.027559	930.7257	-0.11885	12237700	0.084384	636.294	64.6469	61.2684	183.905	168.247	49838.2422	100.2599	-0.15327	140.2094	1745600
096	2017-02-11t0515	1486812831.14	adult	58.4576	8.8027	-226.5286	1109.6283	81.2029	66467.8382	210191.3702	3316482.6558	1506.92	0.67481	358.141	-0.50679	341.8559	-0.46314	894.9056	-0.33795	882.3021	311427.1562	697.4663	-0.29345	841.4436	-0.25478	12428200	0.0017956	1439.43	74.0483	64.5622	317.3294	280.325	110430.6406	143.5019	2.3628	230.7197	2569620
096	2017-02-11t1111	1486834152.68	adult	64.3802	14.7254	-220.606	998.2235	70.1254	54952.6617	173277.2145	2508108.6955	941.119	-0.62922	345.896	-0.46729	323.7509	-0.47143	799.1492	-0.43115	786.7291	230154.9531	610.7692	-0.4523	753.1448	-0.35195	9943830	-0.83522	542.226	64.2972	60.4785	197.1553	178.9441	56780.7344	102.0868	-0.21438	148.4576	1848420
096	2017-02-11t1711	1486855761.16	adult	70.3826	20.7277	-214.6036	1032.7339	75.3593	58101.8821	183013.5447	2806420.1037	1031.88	-0.16313	318.205	-0.54658	298.4824	-0.54305	713.7251	-0.50397	702.6472	216972.4375	560.4867	-0.46517	672.0429	-0.4315	9668980	-0.91687	822.196	76.2039	68.5324	304.3029	270.4677	92508.0781	135.6689	2.3201	217.1416	2315530
096	2017-02-11t2311	1486877356.96	adult	76.3814	26.7266	-208.6048	1008.4475	62.9291	51751.4091	162972.9022	2255608.0494	758.998	-0.9955	278.734	-0.93323	269.0828	-0.80114	580.249	-1.1761	573.3698	157827.7344	453.8907	-0.95793	546.5071	-0.90453	7564570	-1.6755	534.056	67.0455	64.3439	175.8967	155.066	47843.8906	100.6867	-0.55219	135.1957	1819550
096	2017-02-12t0511	1486898955.92	adult	82.3811	32.7263	-202.6051	705.7638	67.3327	35905.9211	114551.5313	1549937.5417	798.082	-0.64647	288.263	-0.51669	272.9358	-0.47965	644.6025	0.06291	633.5005	121829.8828	474.671	-0.5128	589.4549	-0.21634	5438940	-2.5199	522.311	66.849	64.3512	163.0022	143.0138	30807.4238	99.5369	-0.80046	127.726	1261310
096	2017-02-12t1111	1486920556.28	adult	88.3812	38.7264	-196.605	903.265	65.3109	47073.7563	148412.5658	2054373.7507	662.914	-1.0718	250.236	-1.2411	241.3036	-1.055	477.9814	-1.5212	470.2969	118061.4062	389.0465	-1.2892	448.8065	-1.4162	6174810	-2.1099	444.058	67.8504	64.8283	181.5936	162.5818	44853.625	102.811	-0.69278	138.0495	1674280
096	2017-02-12t1711	1486942155.43	adult	94.381	44.7261	-190.6052	862.903	65.6976	47680.1886	150462.9203	2192540.7482	826.603	-0.17004	244.253	-1.0054	232.9376	-0.93465	503.739	-0.62189	493.8371	125934.75	384.8146	-0.88326	465.9672	-0.68182	6094610	-1.9986	853.407	71.4865	67.3795	204.2978	182.3423	51074.4453	111.9767	-0.080403	156.8353	1783730
096	2017-02-12t2311	1486963743.34	adult	100.3776	50.7228	-184.6086	921.2346	65.7	47216.3111	148831.1823	2067064.555	751.744	-0.40501	253.023	-0.15653	244.8331	0.072264	465.2178	-0.77744	452.5904	115374.0078	375.1259	-0.59776	430.5602	-0.77642	6261560	-1.7626	671.041	72.656	67.0138	255.2282	218.3374	63296.5977	120.9255	0.494	182.5493	1798020
096	2017-02-13t0511	1486985354.05	adult	106.3806	56.7258	-178.6056	885.9316	74.4476	55030.0496	173757.3527	2854683.7806	650.744	-0.76248	207.804	-1.9041	202.0057	-1.6868	377.8882	-2.0742	370.0367	108831.7969	304.0498	-1.8464	352.2951	-1.8735	5966460	-1.7553	651.617	71.943	68.2372	200.8416	179.659	57842.3867	111.7041	-0.53654	155.15	2065630
096	2017-02-13t1111	1487006955.97	adult	112.3811	62.7263	-172.605	819.6601	67.6497	45237.8492	142786.9451	2095240.0264	637.968	-0.75558	248.299	0.67957	239.8789	0.91561	457.9186	0.025996	449.3284	108526.7109	368.0222	0.20982	424.7657	0.028001	5881710	-1.6604	590.129	72.7718	67.5954	228.2957	207.045	54106.0703	120.4719	-0.017923	170.6909	1723820
096	2017-02-13t1829	1487033236.99	adult	119.6814	70.0266	-165.3048	741.9613	63.9116	39251.7555	123973.334	1739928.3757	535.26	-1.1081	230.631	0.20207	220.3614	0.23325	431.4255	-0.023459	422.4532	88873.6562	346.9538	0.1886	401.1037	0.033068	4741770	-2.0735	445.813	72.4293	69.1055	179.9603	160.172	37071.8164	110.7003	-1.1057	142.6036	1489150
096	2017-02-14t0021	1487054375.54	adult	125.5532	75.8984	-159.4329	864.1407	65.0695	44215.1225	139457.4156	1897424.0866	770.606	-0.13653	229.408	0.55786	223.6744	0.90135	430.9806	0.39607	417.6487	99987.5	336.8218	0.32411	394.1306	0.30147	5318360	-1.6818	745.807	81.3782	75.2073	256.5528	228.3617	59520.2578	134.0826	0.59963	196.0231	1886590
096	2017-02-14t0613	1487075503.32	adult	131.422	81.7672	-153.5641	932.0672	60.2985	44981.8221	141837.01	1875131.1944	904.693	0.41907	227.169	0.81738	220.9133	1.0969	423.9326	0.62258	399.9317	100472.0156	329.5922	0.52639	378.6005	0.28379	5367320	-1.5607	1137.33	87.6639	80.9465	289.6066	254.7902	68636.7578	144.4442	1.2474	210.5519	2071240
096	2017-02-14t1202	1487096406.86	adult	137.2286	87.5738	-147.7576	861.8253	70.1797	45902.3444	145470.5982	2098801.8153	562.782	-0.87709	224.515	0.96716	219.2201	1.2865	392.7336	0.13194	384.2018	94648.7969	315.5508	0.3644	364.042	0.20408	5399130	-1.4569	626.694	75.1358	70.5462	205.8571	184.7585	49611.5625	122.2987	-0.74369	163.5397	1806870
096	2017-02-14t1754	1487117530.28	adult	143.0962	93.4414	-141.89	872.461	75.9656	52714.2733	166417.4911	2699962.8276	1112.76	1.3301	207.396	-0.13139	202.8271	0.1174	392.8895	0.4511	367.9936	108437.5078	289.4445	-0.39082	344.458	-0.074651	5708570	-1.2223	1336.67	80.7037	72.5228	310.0359	272.7384	85569.9141	145.695	1.0288	226.3912	2221370
096	2017-02-14t2349	1487138829.41	adult	149.0126	99.3578	-135.9735	832.4476	63.1422	43986.2131	138719.4813	1937330	627.608	-0.5411	216.1	0.92502	210.8889	1.126	393.0979	0.78153	381.2151	90805.6094	298.7417	0.4135	354.2847	0.61265	4979810	-1.511	633.59	84.8923	78.8387	257.7004	225.9167	59528.7969	138.5353	0.27366	194.5382	1956260
096	2017-02-15t0549	1487160446.75	adult	155.0174	105.3626	-129.9687	933.8841	75.3782	54421.0405	171931.1381	2711241.1078	991.642	0.9367	203.387	0.029241	197.5976	0.04786	397.9799	1.2487	372.5009	113424.2578	297.34	0.72178	347.1833	0.69251	5784530	-1.0659	1262.7	84.7724	76.4856	324.7704	292.6604	92559.5703	149.5392	1.0327	231.6824	2411010
096	2017-02-15t1150	1487182053.98	adult	161.0194	111.3646	-123.9667	856.7883	71.6395	46263.5385	146305.5363	2138615.2864	758.308	0.052141	210.391	0.91814	206.2714	1.1034	363.4515	0.40106	347.4612	88318.7188	284.8607	0.38364	325.252	0.12596	5095450	-1.3709	729.605	81.8651	76.1559	257.3433	226.6364	62534.4258	133.8131	-0.41061	189.2197	1982690
096	2017-02-15t1744	1487203334.12	adult	166.9306	117.2758	-118.0556	786.9835	67.5993	43489.6732	137270.1916	2027626.3792	958.381	0.61175	205.469	0.63452	201.2335	0.74547	359.6397	0.4951	333.4661	81997.8438	275.8248	0.14601	312.8266	-0.15508	4676470	-1.5624	1032.88	82.5133	76.5738	267.2985	229.8078	60944.0625	134.0826	-0.50882	194.394	1878000
096	2017-02-15t2336	1487224451.42	adult	172.7965	123.1417	-112.1896	869.4714	68.9209	45702.2099	145030.1789	2101531.5483	1069.43	0.83034	198.339	0.10949	193.6554	0.10353	367.3304	0.95539	341.7151	88159.2812	270.5867	0.1031	320.4995	0.38203	4754970	-1.5145	1302.2	84.9988	77.6771	304.1743	267.1498	73001.8359	147.3723	0.38404	221.9883	2037760
096	2017-02-16t0528	1487245531.19	adult	178.652	128.9972	-106.3342	794.0834	71.1247	42830.2736	135147.969	1976151.9433	978.253	0.57059	202.553	0.727	199.3389	0.8568	361.1274	0.93172	335.0653	81253.6719	273.3483	0.55102	315.3292	0.39624	4541640	-1.6086	1217.44	86.8528	80.1449	285.4612	245.4571	64228.7812	144.6005	0.043034	207.9319	1947410
096	2017-02-16t1120	1487266697.49	adult	184.5315	134.8767	-100.4546	746.4235	82.9113	51367.1407	163967.7385	2904189.3596	731.929	0.035908	193.525	-0.022803	190.3298	0.039678	348.4931	0.6641	328.8168	93396.1484	258.4434	-0.11836	301.2523	-0.0014491	5181260	-1.2903	914.313	86.8855	79.967	293.876	265.1637	78758.7812	147.7232	0.14103	220.1686	2326190
096	2017-02-16t1802	1487290804.66	adult	191.228	141.5731	-93.7582	729.8413	84.9433	48282.497	153913.4905	2646266.2828	673.905	-0.062207	190.563	-0.13092	187.2965	-0.12578	328.1804	0.10679	308.9578	82701.4609	253.451	-0.14159	292.5821	-0.14959	4796080	-1.4701	733.892	83.9687	77.8348	256.6742	233.5129	64681.9023	141.0795	-0.45103	198.0969	2113320
096	2017-02-16t2341	1487311104.38	adult	196.8668	147.212	-88.1194	753.8785	82.0433	48262.2257	153625.9153	2558687.8259	652.541	-0.08625	191.9	0.17595	189.8415	0.28472	325.8219	0.19152	307.7303	82107.1094	248.5828	-0.24705	285.0269	-0.33002	4832050	-1.4564	859.114	85.7797	79.5163	268.5129	240.4738	67665.2422	145.7516	-0.23395	207.5902	2159930
096	2017-02-17t0541	1487332750.2	adult	202.8795	153.2247	-82.1067	690.172	81.6112	42772.0453	136029.8361	2241938.8499	670.901	-0.042704	195.301	0.68693	191.7861	0.61569	339.3367	0.91795	322.5441	76011.4141	260.7632	0.90871	303.4408	0.80298	4360690	-1.7041	805.359	88.2658	81.7285	272.9895	246.4222	61149.6445	149.6947	-0.083927	208.6491	1970800
096	2017-02-17t1141	1487354350.76	adult	208.8797	159.2248	-76.1065	700.8543	77.1988	43358.6728	137736.4999	2229017.8818	628.777	-0.10167	194.23	0.58217	191.8157	0.64981	334.9354	0.79783	313.9804	76030.3281	249.0773	-0.012324	288.3983	-0.016946	4395820	-1.6672	723.63	88.9688	82.387	280.6526	253.0289	63708.1445	150.4441	-0.15001	214.063	2013540
096	2017-02-20t1356	1487621624.95	adult	283.1225	233.4677	-1.8637	604.4997	72.2165	34722.6132	110392.2575	1694445.8283	856.678	0.93034	193.517	0.28211	191.5948	0.56772	311.9252	-0.49763	292.231	56770.3906	244.9644	-0.61431	277.8695	-0.8524	3513490	-1.6504	1051.96	96.629	89.3955	267.7936	237.0749	48738.4375	163.2245	-0.64491	208.241	1754400
096	2017-02-20t1740	1487635043.34	dead	286.8498	237.195	1.8637	580.2433	76.6382	35023.5506	111722.0356	1755540.8818	751.794	0.6104	196.034	0.52921	194.1769	0.83583	320.3074	-0.19051	297.208	58936.5547	248.683	-0.42079	279.0405	-0.80363	3588600	-1.5945	930.529	98.9855	91.8203	277.881	243.7632	51130.1133	167.0946	-0.49773	220.3014	1812030
098	2017-02-08t1837	1486602417.07	egg	-2.7514	-49.6547	-205.8792	150.8752	28.1043	2831.4852	9017.6049	50039.5671	0	-0.38482	0	-0.36717	0	-0.39085					0	-0.31139	0	-0.32256	0	1.1113	0	0	0				0	-0.4713	0	0
098	2017-02-09t0007	1486622227.13	larva	2.7514	-44.1519	-200.3764	150.8969	28.7165	2882.0807	9184.8296	51955.2136	0	-0.69414	0	-0.68917	0	-0.69282					0	-0.64518	0	-0.64856	0	0.18825	0	0	0				0	-0.6867	0	0
098	2017-02-09t0559	1486643354.41	larva	8.6201	-38.2833	-194.5077	153.2559	28.4467	2918.7504	9294.6837	52269.2504	0	-0.99998	0	-1	0	-0.98523					0	-0.95534	0	-0.95494	0	-0.51639	0	0	0				0	-0.93483	0	0
098	2017-02-09t1149	1486664194.6	larva	14.409	-32.4943	-188.7187	153.6173	27.9924	2931.7327	9332.4944	52143.1181	0	-1.2818	0	-1.2818	0	-1.251					0	-1.2278	0	-1.2263	0	-1.0695	0	0	0				0	-1.2036	0	0
098	2017-02-09t1749	1486685243.54	larva	20.256	-26.6474	-182.8718	428.9327	43.6231	15236.7709	48244.4046	453868.3092	922.546	0.2935	317.378	0.27351	308.3294	0.27837	708.4217	-0.66425	693.108	57382.1562	573.6756	0.24821	661.7112	0.18365	2566320	-0.66413	658.556	62.4719	55.4931	252.2718	225.1495	20434.0156	115.8839	1.2352	184.9717	505148
098	2017-02-09t2349	1486706834.28	larva	26.2534	-20.65	-176.8744	529.8748	41.0941	18202.188	57443.0891	526037.0304	1346.16	0.88475	475.273	0.91307	476.3795	1.0012	1170.4305	0.20475	1156.4553	113531.7656	886.5763	0.9152	1098.7314	1.0127	4600640	-0.48133	552.559	61.1143	58.2096	175.7881	155.2813	17051.4492	94.3165	0.55152	129.7053	591586
098	2017-02-10t0543	1486728091.58	larva	32.1582	-14.7452	-170.9696	689.7312	51.3823	28492.2499	89992.7706	974859.0686	1460.94	0.87755	467.183	0.61878	429.5913	0.49833	1280.3794	0.45059	1265.601	193337.2969	938.2633	0.82041	1181.6134	0.97506	7023170	-0.17651	624.281	63.4826	59.0713	206.9147	182.6606	31244.1211	103.6547	0.61833	153.3813	954333
098	2017-02-10t1139	1486749500.6	larva	38.1051	-8.7982	-165.0226	477.0184	55.5498	21971.482	70082.432	835277.0303	2449.97	2.6556	869.914	2.6886	811.062	2.4845	2165.9465	2.59	2155.3754	251249.7969	1789.8984	3.0706	2047.9123	2.8676	10061400	0.28769	707.875	70.0102	64.2915	249.7783	211.572	28974.2812	116.8913	0.83141	176.7636	809738
098	2017-02-10t1731	1486770614.69	larva	43.9702	-2.9332	-159.1576	940.2729	57.7982	45799.3581	144263.0743	1860064.4087	1501.87	0.47316	566.894	0.69358	512.1581	0.50909	1329.4388	0.67209	1315.3409	320394.75	1086.4993	0.76034	1261.4537	0.68455	13628700	0.85121	1102.05	68.4901	63.3174	233.6263	195.8014	56303.9453	112.6909	0.51313	166.8572	1646570
098	2017-02-10t2323	1486791733.58	adult	49.8365	2.9332	-153.2912	1036.521	65.9234	55918.0911	176139.772	2527192.4174	1172.68	-0.24867	473.171	0.13841	452.4676	0.15466	1006.9145	-0.15574	997.3312	295025.9375	828.4399	-0.0018014	962.9037	-0.059898	13855400	0.64795	478.326	62.065	59.3929	164.8773	145.4201	48309.0391	93.6347	-0.39778	124.9942	1817390
098	2017-02-11t0515	1486812863.9	adult	55.7061	8.8027	-147.4217	1096.5636	68.6553	59708.5482	188090.9375	2759352.7779	1089.68	-0.40173	425.047	-0.093536	389.876	-0.17457	960.1426	-0.18989	951.4467	300524.625	772.6294	-0.10015	916.3174	-0.1043	13289100	0.30881	683.756	59.388	56.3287	170.5699	152.8707	53388.3945	92.5004	-0.63511	128.4426	1856770
098	2017-02-11t1111	1486834185.5	adult	61.6287	14.7254	-141.499	1038.4663	73.0232	60388.3234	190307.6053	2935297.1346	960.428	-0.63154	381.526	-0.25743	348.2111	-0.34262	861.2674	-0.32203	854.7892	272160.5	722.4671	-0.10466	826.939	-0.20183	12047100	-0.15045	532.094	63.6646	60.7582	169.518	155.2124	53567.6875	96.1294	-0.57461	131.8817	2010270
[truncated: 226 more rows]
