# Supplementary material for: Global, cell non-autonomous gene regulation drives individual lifespan among isogenic C. elegans
Source: eLife. 2021 Feb 1;10:e65026. doi: 10.7554/eLife.65026 (PMC7864635; doi:10.7554/eLife.65026)
Supplement: Source data 1. [file elife-65026-data1.zip › figure_data/Figures 1-3 - base strains/let-7/let-7_20170517-spans.tsv]

name	larvaspan	adultspan	lifespan
001	46.0002	299.9991	345.9994
002	46.0003	268.1704	314.1707
003	54.0002	184.1509	238.1511
004	55.9999	156.6822	212.682
005	50.0015	224.1444	274.1459
006	46.0008	240.1627	286.1635
007	46.001	216.1479	262.1489
009	52.0009	200.1483	252.1492
010	48.0022	159.9986	208.0008
011	56.0001	240.1573	296.1574
012	50.0025	240.1615	290.1641
013	46.0016	256.1559	302.1575
014	48.0026	279.9981	328.0006
015	48.0027	152.2677	200.2703
016	52.0013	284.0005	336.0017
017	48.0028	152.2675	200.2704
018	50.0035	180.1454	230.1489
019	50.0036	188.1484	238.152
020	48.0031	176.1457	224.1488
021	48.0032	200.1461	248.1493
022	46.0027	252.1556	298.1583
024	48.0036	168.6748	216.6784
025	46.0031	208.1422	254.1453
026	48.0039	207.9905	255.9944
027	46.0034	196.1447	242.1481
028	48.0041	204.1401	252.1442
029	50.0055	195.9911	245.9965
030	50.0057	176.1405	226.1461
031	52.0023	196.1428	248.1451
032	46.004	232.138	278.1421
033	52.0024	212.1411	264.1435
034	50.0063	212.1397	262.146
035	48.0049	248.1489	296.1538
036	48.005	164.6746	212.6796
037	48.0051	207.9892	255.9943
038	46.0046	143.9946	189.9992
039	48.0053	216.1381	264.1433
041	40.004	171.9882	211.9922
042	50.0076	152.2565	202.2641
043	46.0052	199.9879	245.9931
044	48.0058	195.9854	243.9912
045	48.006	159.9882	207.9942
046	56.0011	235.9914	291.9926
047	48.0062	176.1348	224.141
048	44.0036	220.1356	264.1392
049	46.006	264.1602	310.1662
050	52.0039	236.153	288.157
052	46.0064	208.1319	254.1383
053	46.0066	279.9874	325.994
055	48.0072	180.125	228.1322
056	48.0073	139.9787	187.986
057	48.0074	204.1243	252.1316
058	50.0105	176.1256	226.136
059	46.0074	216.1284	262.1357
060	48.0078	212.125	260.1328
062	50.0112	231.9693	281.9805
063	48.0081	279.9757	327.9838
064	46.0081	187.9747	233.9828
065	48.0084	195.9707	243.9791
066	48.0085	231.9689	279.9774
067	48.0086	204.1191	252.1277
069	58.0053	211.9704	269.9757
070	50.0127	183.9665	233.9792
071	52.0053	256.1433	308.1486
072	48.0092	192.1181	240.1273
073	46.0095	235.9677	281.9772
074	48.0095	180.115	228.1245
075	46.0098	148.6256	194.6354
076	46.01	184.1188	230.1288
077	46.0101	172.655	218.6651
078	46.0103	211.968	257.9783
079	46.0104	216.1193	262.1297
080	48.0102	243.968	291.9782
081	46.0107	287.978	333.9887
082	48.0104	183.9655	231.9759
083	48.0106	204.1135	252.1241
084	46.0112	244.137	290.1482
086	50.0158	240.1329	290.1487
087	48.0111	192.1172	240.1284
088	48.0113	216.1128	264.1241
090	48.0116	180.1142	228.1258
091	56.0025	180.1268	236.1293
092	48.0119	264.1461	312.1579
093	48.012	159.9694	207.9814
094	52.0074	164.6558	216.6632
095	52.0074	172.1203	224.1277
096	46.013	160.2405	206.2535
097	50.0179	231.9631	281.9809
098	46.0132	192.1225	238.1357
099	44.0077	216.1202	260.1279
100	50.0183	200.1153	250.1336
101	46.0136	168.6568	214.6704
102	52.0079	172.1205	224.1284
103	46.0137	184.1193	230.133
104	48.0129	195.9649	243.9779
105	50.0189	195.965	245.9839
106	48.0131	224.1099	272.123
107	50.0192	224.1099	274.1291
108	48.0133	204.1132	252.1265
109	50.0195	159.9698	209.9893
110	50.0197	231.9633	281.983
111	46.0146	256.1323	302.1469
112	50.02	188.1182	238.1382
113	48.0138	180.1147	228.1285
114	51.998	151.9801	203.9782
115	56.0037	187.9755	243.9793
116	46.0152	211.9691	257.9843
117	48.0142	195.9654	243.9796
118	46.0153	208.1189	254.1342
119	48.0143	156.2361	204.2504
120	48.0145	183.966	231.9805
121	48.0146	152.2359	200.2505
122	44.0092	131.9782	175.9874
