# Supplementary material for: Global, cell non-autonomous gene regulation drives individual lifespan among isogenic C. elegans
Source: eLife. 2021 Feb 1;10:e65026. doi: 10.7554/eLife.65026 (PMC7864635; doi:10.7554/eLife.65026)
Supplement: Source data 1. [file elife-65026-data1.zip › figure_data/Figures 1-3 - base strains/let-7/let-7_20170216.tsv]

name	timepoint	timestamp	stage	age	adult_age	ghost_age	length	max_width	projected_area	surface_area	volume	gfp_maximum	gfp_maximum_z	gfp_mean	gfp_mean_z	gfp_median	gfp_median_z	gfp_over_99_mean	gfp_over_99_mean_z	gfp_over_99_median	gfp_over_99_sum	gfp_percentile_95	gfp_percentile_95_z	gfp_percentile_99	gfp_percentile_99_z	gfp_sum	gfp_sum_z	green_yellow_excitation_autofluorescence_maximum	green_yellow_excitation_autofluorescence_mean	green_yellow_excitation_autofluorescence_median	green_yellow_excitation_autofluorescence_over_99_mean	green_yellow_excitation_autofluorescence_over_99_median	green_yellow_excitation_autofluorescence_over_99_sum	green_yellow_excitation_autofluorescence_percentile_95	green_yellow_excitation_autofluorescence_percentile_95_z	green_yellow_excitation_autofluorescence_percentile_99	green_yellow_excitation_autofluorescence_sum
002	2017-02-16t1710	1487286780.03	egg	-2.9997		-274.1213	150.8598	28.2794	2874.522	9166.1947	50857.0411	0	-0.44709	0	-0.4605	0	-0.46578					0	-0.44769	0	-0.44751	0	1.0887	0	0	0				0	-0.39653	0	0
002	2017-02-16t2310	1487308378.02	larva	2.9997		-268.1218	153.6351	28.5403	2963.9307	9449.7665	53041.785	0	-0.56897	0	-0.56413	0	-0.56342					0	-0.54873	0	-0.54986	0	-0.036266	0	0	0				0	-0.43468	0	0
002	2017-02-17t0510	1487329978.55	larva	8.9999		-262.1217	153.3077	27.6832	2905.2213	9259.6543	50857.8455	0	-0.69464	0	-0.67228	0	-0.66529					0	-0.65405	0	-0.65651	0	-0.7982	0	0	0				0	-0.47519	0	0
002	2017-02-17t1110	1487351579.11	larva	15		-256.1215	367.5004	39.0431	10860.7573	34314.8556	279790.6614	584.476	1.3558	199.849	1.0608	190.6681	1.0002	415.438	-0.28198	401.8054	24510.8418	335.3063	1.1266	386.3865	1.0931	1159520	0.11628	520.683	59.8289	55.1522	224.1931	211.5553	13227.3906	101.6046	0.35801	157.8175	347127
002	2017-02-20t1325	1487618878.87	larva	89.25		-181.8716	1092.5959	75.4947	68077.3583	214542.8812	3586272.5766	762.004	0.42191	231.768	-0.39521	217.9086	-0.39415	460.1247	-0.80264	453.4095	163804.3906	369.8292	-0.45844	434.0942	-0.53355	8228460	-0.61056	746.628	61.8627	59.9867	140.5913	126.2326	50050.5117	91.1298	-0.70226	114.1602	2196310
002	2017-02-20t1710	1487632380.59	larva	93.0004		-178.1211	1114.9541	76.7573	72337.8962	228019.7586	3914418.19	672.27	-0.096664	230.205	-0.38135	212.8128	-0.60573	523.4832	0.93824	513.2101	197876.6406	401.1554	0.7548	485.6541	0.96216	8681260	-0.26741	551.798	67.2218	64.5403	156.3962	141.3024	59117.7812	101.431	0.085401	127.3371	2535000
002	2017-02-20t2310	1487653973.66	larva	98.9985		-172.123	1118.2329	83.9078	76122.009	239920.4992	4420829.1068	635.108	-0.18595	208.814	-1.402	188.0347	-1.8334	493.7838	0.68033	486.8885	196032.1562	374.3239	0.33238	455.9375	0.64486	8277590	-0.35171	407.644	63.1823	60.7415	136.3935	127.8548	54148.2305	96.8388	-0.63955	117.9112	2504610
002	2017-02-21t0510	1487675574.28	larva	104.9987		-166.1229	1136.6898	79.6367	73569.0254	231772.1838	4116865.3577	749.677	0.93391	198.997	-1.6444	174.0786	-2.4054	558.2943	2.7725	544.9584	214385	373.7615	0.87474	493.9856	2.2791	7630540	-0.61013	320.028	66.4899	63.7359	147.0067	141.051	56450.5625	102.3633	-0.21126	130.402	2549550
002	2017-02-21t1237	1487702411.43	larva	112.4534		-158.6681	1092.4943	80.7929	72089.6561	227231.8138	4024101.108	705.602	0.8706	198.197	-1.0701	177.4035	-1.643	453.24	0.71821	431.1029	170418.25	331.2611	-0.12671	399.5468	0.11584	7446080	-0.53534	516.033	64.5942	61.6698	156.986	143.914	59026.7344	101.4021	-0.54879	130.9872	2426740
002	2017-02-21t1838	1487724050.38	larva	118.4643		-152.6573	1086.0697	79.7575	72735.6308	229285.6768	4122760.5164	563.082	-0.16851	188.629	-1.319	172.2353	-1.5952	404.6072	-0.093464	398.3665	153346.1406	310.8574	-0.43029	370.9255	-0.26554	7148840	-0.57705	404.98	65.4058	62.2505	157.051	146.4283	59522.3281	103.6934	-0.48524	132.9195	2478810
002	2017-02-22t0037	1487745623.67	larva	124.4568		-146.6647	694.5705	76.4944	36497.6523	115359.8137	1749313.9937	529.251	-0.28049	201.168	0.34582	187.7536	0.13486	432.1185	1.1841	426.1161	82966.7578	335.1879	1.3498	403.4147	1.3599	3847950	-2.7777	392.777	69.6914	66.7148	164.0774	154.947	31502.8555	106.5834	-0.36284	140.0398	1333060
002	2017-02-22t0637	1487767214.6	larva	130.4543		-140.6672	1183.6542	83.6129	77850.7445	245303.7854	4407402.5709	538.087	0.042201	170.148	-1.8488	159.6598	-1.7002	351.1214	-0.6386	343.2995	142555.2812	265.4835	-1.4157	319.164	-0.9474	6905100	-0.41404	391.991	65.4165	62.0707	163.9373	156.8354	66558.5312	103.5717	-0.83886	140.6979	2654800
002	2017-02-22t1237	1487788812.81	larva	136.4538		-134.6677	1206.5004	83.0754	78466.1148	247152.774	4452648.0255	442.572	-0.80517	164.313	-1.951	151.8385	-2.0703	337.739	-0.60619	330.581	138473	263.3168	-0.96746	311.7267	-0.73648	6722520	-0.41495	374.418	71.1089	67.3969	168.3161	160.3529	69009.6094	112.975	-0.090383	145.4343	2909280
002	2017-02-22t1838	1487810433.54	larva	142.4596		-128.662	1191.363	81.8969	77395.5114	243763.0746	4382242.683	469.252	-0.38271	164.769	-1.498	155.2206	-1.5002	337.6009	-0.18429	329.8343	136390.75	255.242	-0.85063	310.2585	-0.31779	6646470	-0.34633	274.115	71.9573	68.7094	170.8395	164.9585	69019.1641	111.0953	-0.45418	148.6577	2902620
002	2017-02-23t0038	1487832027.77	larva	148.458		-122.6636	1220.5189	82.8295	82294.423	259248.8085	4755145.0887	568.843	0.7677	161.545	-1.4443	152.6391	-1.5004	323.0966	-0.26406	315.3281	138608.4688	249.0835	-0.68275	296.8664	-0.39527	6924450	-0.02839	663.2	71.161	66.8329	182.6777	172.6565	78368.7188	116.1959	-0.17495	153.9939	3050250
002	2017-02-23t0637	1487853616.24	larva	154.4548		-116.6668	1256.7367	77.044	77576.7857	244224.3421	4151749.2155	443.921	-0.41973	161.493	-1.1122	152.2794	-1.3188	321.2974	0.038798	314.0526	130125.4375	247.8577	-0.24865	295.6713	-0.031679	6538060	-0.21026	466.735	73.9179	70.5334	171.1024	163.9059	69296.4844	113.8523	-0.48853	146.8157	2992560
002	2017-02-23t1238	1487875249.05	larva	160.4639		-110.6576	1234.1725	79.1393	78832.1069	248331.4087	4345189.2354	477.497	-0.013685	165.564	-0.43692	158.0792	-0.57501	319.98	0.19181	312.9197	131511.7969	247.6249	0.066037	295.3695	0.16245	6803360	0.066238	497.016	70.221	66.3386	186.0518	177.1537	76467.2969	112.366	-0.56417	158.5495	2885520
002	2017-02-23t1838	1487896847.54	larva	166.4635		-104.6581	1277.8185	81.731	81529.6265	256782.7432	4586129.8703	538.321	0.52086	158.979	-0.82476	153.2278	-0.89594	301.4818	-0.07774	293.6794	128431.2344	234.8721	-0.17306	277.5206	-0.097767	6760270	0.10513	562.031	69.2879	65.1795	185.8609	176.5185	79176.75	112.445	-0.49868	158.376	2946330
002	2017-02-24t0037	1487918411.2	larva	172.4534		-98.6682	1279.609	82.9879	84736.9712	266866.2113	4853066.2374	421.782	-0.37371	155.464	-0.9161	150.83	-0.99752	295.5848	-0.084919	285.6841	130648.5	227.4987	-0.2026	269.172	-0.12768	6864070	0.23104	351.113	69.371	65.1943	184.0452	176.0357	81347.9688	113.5609	-0.43587	159.715	3062870
002	2017-02-24t0638	1487940033.4	larva	178.4595		-92.662	1287.876	79.0631	80935.3935	254804.1846	4432624.3807	822.02	2.1746	151.838	-1.024	147.608	-1.2035	337.21	0.33133	281.0794	142639.8125	218.5799	-0.26541	257.993	-0.18899	6411670	-0.0053152	546.268	76.0339	72.0143	187.4365	182.6391	79285.6562	120.4105	-0.28176	162.6701	3210680
002	2017-02-24t1238	1487961644.96	larva	184.4628		-86.6588	1289.5871	82.6282	85212.1025	268367.0864	4853138.6482	833.947	1.9957	146.327	-1.2769	141.5805	-1.6937	359.1075	0.41866	291.1965	159802.8594	209.6423	-0.32802	251.9364	-0.20187	6499260	0.10269	529.564	75.4939	71.5952	183.9301	176.4219	81848.9062	119.5682	-0.33104	159.1621	3353140
002	2017-02-24t1837	1487983222.04	larva	190.4564		-80.6651	1249.114	83.492	81707.5403	257420.6737	4581143.5504	768.204	1.4813	153.252	-0.68562	149.7063	-0.84335	355.5921	0.33406	300.467	151482.2188	215.996	-0.20376	263.2166	-0.099655	6525920	0.17051	454.813	72.4705	67.9102	188.8328	181.1354	80442.7734	119.7642	-0.36193	165.6218	3086010
002	2017-02-25t0038	1488004825.59	larva	196.4574		-74.6642	1248.6443	85.2787	84920.4078	267471.4508	5009038.945	484.718	0.041768	150.095	-0.82523	146.3242	-1.0998	309.1989	0.028537	297.5104	136975.125	213.0589	-0.21589	267.2629	-0.067087	6635380	0.28402	385.446	73.1385	68.3225	193.3085	186.507	85635.6875	122.6504	-0.35335	166.7045	3233310
002	2017-02-25t0637	1488026421.86	larva	202.4563		-68.6652	1250.4867	83.5856	82241.6814	258994.2559	4718915.4007	630.721	0.70728	152.332	-0.6354	148.9222	-0.80815	335.5762	0.16922	297.4418	143962.1875	216.604	-0.1601	267.0691	-0.064751	6529400	0.27482	387.472	73.7041	68.2544	199.966	193.513	85785.4141	127.2996	-0.32257	174.3814	3159180
002	2017-02-25t1237	1488048023.4	larva	208.4568		-62.6648	1253.5712	84.9516	82934.7294	261200.0812	4786332.5848	764.588	1.3191	149.493	-0.78698	146.3816	-1	344.8863	0.21881	296.5807	149335.7812	210.0466	-0.22514	258.5552	-0.11124	6461250	0.2891	1034.29	78.8889	73.4475	202.6963	194.0038	87767.4922	132.0989	-0.29257	174.7217	3409660
002	2017-02-25t1837	1488069622.62	larva	214.4566		-56.665	1148.2159	86.2353	78697.4712	248084.993	4626674.7447	598.171	0.53421	154.417	-0.44893	151.8353	-0.46949	309.1723	0.032034	287.5497	126760.6328	215.0213	-0.15855	260.062	-0.098992	6329690	0.26364	578.711	78.5478	72.7771	202.9168	196.0836	83195.8828	133.9708	-0.3043	176.6382	3219750
002	2017-02-26t0037	1488091222.51	larva	220.4565		-50.665	1219.9511	84.5781	82497.4201	259879.532	4765003.8013	637.885	0.66788	150.681	-0.65183	148.3573	-0.75126	311.4952	0.041394	284.7335	133942.9375	208.0064	-0.22972	252.1892	-0.14296	6476400	0.38631	392.292	80.3587	74.6206	199.6356	194.3979	85843.3125	137.2398	-0.29505	176.1965	3453900
002	2017-02-26t0637	1488112825.9	larva	226.4575		-44.6641	1170.5389	84.9057	80428.7158	253454.9147	4751288.6659	664.987	0.72069	142.002	-1.1488	137.9966	-1.652	300.1172	-0.024429	267.2164	125749.0938	204.4411	-0.26444	244.9061	-0.18078	5945210	0.13427	546.849	81.6442	74.7165	202.8396	196.7714	84989.8125	144.1633	-0.23359	181.708	3418200
002	2017-02-26t1237	1488134424.83	larva	232.4572		-38.6644	1233.2811	86.8234	82513.5366	259910.3596	4813685.1382	925.16	1.6575	144.486	-0.97738	140.3943	-1.4112	324.7797	0.085865	279.9432	139655.25	207.4082	-0.23089	247.7367	-0.16426	6211720	0.32141	467.391	83.4214	76.1739	209.5898	201.2547	90123.6328	146.2964	-0.24632	186.8918	3586450
002	2017-02-26t1817	1488154820.88	larva	238.1227		-32.9988	1211.3253	85.0817	81142.8173	255554.22	4733742.1101	802.706	1.1094	147.041	-0.81183	142.446	-1.2108	317.4182	0.036495	290.8185	134267.875	212.07	-0.18275	259.5128	-0.10898	6213520	0.36229	505.174	85.4406	78.4648	214.3388	206.5195	90665.2969	148.706	-0.25342	190.2349	3610460
002	2017-02-27t0017	1488176416.65	larva	244.1216		-27	1027.713	90.2073	73242.8363	231050.964	4502249.5586	1113.28	2.1544	151.508	-0.53927	146.2117	-0.85394	335.6611	0.10506	291.3832	127886.875	221.6026	-0.080718	264.7781	-0.087007	5772450	0.16082	533.79	89.7235	82.3474	227.6478	218.8111	86733.8125	160.5835	-0.11584	203.2345	3418460
002	2017-02-27t0617	1488198016.06	larva	250.1214		-21.0001	1117.9766	87.6705	78100.6743	246167.5009	4703510.9987	1162.03	2.3072	148.148	-0.74045	140.9605	-1.3262	360.8434	0.20675	302.7621	146863.2656	221.8	-0.078299	268.9542	-0.068691	6023860	0.34751	602.301	88.9805	81.3114	227.1917	217.0622	92467	160.066	-0.16552	202.5489	3618040
002	2017-02-27t1217	1488219618.3	larva	256.122		-14.9995	1126.232	87.4806	79201.8085	249663.5178	4786334.431	1016.3	1.8059	145.762	-0.89217	138.1781	-1.5811	341.8019	0.12818	298.0568	141164.1719	221.7467	-0.078191	270.6187	-0.060766	6008290	0.37662	583.956	89.8892	81.5092	234.4573	222.7685	96830.8828	163.1566	-0.15521	205.5225	3705230
002	2017-02-27t1817	1488241223.94	larva	262.1236		-8.998	1116.7058	86.3051	77896.8501	245513.1586	4710613.0067	1230.44	2.5633	147.839	-0.76705	139.0133	-1.5002	361.2242	0.21169	308.5143	146657.0312	229.1135	0.010498	279.2667	-0.020464	5997100	0.40025	804.646	92.2452	82.8941	244.3858	233.6002	99220.625	169.8707	-0.080885	215.3594	3741920
002	2017-02-28t0017	1488262816.67	larva	268.1216		-3	1084.528	85.988	75557.3623	238206.9936	4549306.8497	1230.42	2.5927	150.795	-0.58221	141.5784	-1.2532	361.5989	0.2193	308.1456	142469.9844	234.125	0.076306	281.7963	-0.0072993	5930750	0.37412	500.48	96.2278	86.2008	260.932	250.643	102807.2188	177.4271	0.017157	227.6874	3784640
002	2017-02-28t0617	1488284416.47	dead	274.1215		3	1056.5535	84.7877	72779.6429	229486.4515	4304521.6238	1146.58	2.325	154.64	-0.32836	144.5077	-0.96211	371.0889	0.26653	323.3008	141013.7969	241.944	0.18348	294.2501	0.054805	5861950	0.33317	652.935	100.488	89.5168	283.7615	267.6687	107829.3594	186.8915	0.15897	238.6448	3809200
005	2017-02-16t1710	1487286826.08	larva	0		-286.114	153.632	28.776	2979.4353	9500.1098	53655.6733	0	-0.5076	0	-0.51181	0	-0.51413					0	-0.49773	0	-0.4982	0	0.45805	0	0	0				0	-0.41533	0	0
005	2017-02-16t2310	1487308423.08	larva	5.9992		-280.1149	156.0736	27.522	2942.4954	9369.8182	51170.7384	0	-0.63127	0	-0.61757	0	-0.61376					0	-0.60079	0	-0.60258	0	-0.44593	0	0	0				0	-0.45461	0	0
005	2017-02-17t0510	1487330024.84	larva	11.9997		-274.1144	153.6438	28.7368	2980.113	9505.9021	53689.9136	0	-0.75914	0	-0.72835	0	-0.71809					0	-0.70861	0	-0.71174	0	-1.1087	0	0	0				0	-0.49647	0	0
005	2017-02-17t1110	1487351626.12	larva	18		-268.114	245.0257	28.9193	5234.9124	16555.9194	100331.2835	645.627	1.5437	318.135	2.138	325.1428	2.2394	595.0429	0.59659	589.8513	17256.2441	461.8247	1.8204	569.2025	1.9551	905094	-0.5247	233.414	56.1025	53.6224	142.2466	137.1962	4125.1499	86.2434	0.21553	110.069	159612
005	2017-02-20t1325	1487618925.4	larva	92.2498		-193.8642	764.4593	76.55	44075.2854	139150.3895	2224160.7602	622.652	-0.47906	221.974	-0.96413	214.8201	-0.50357	417.3997	-1.6168	410.6583	96419.3281	309.2135	-2.439	388.0334	-1.6954	5115620	-2.4835	372.846	68.0944	64.7155	170.74	157.5267	39440.9453	106.9393	0.71317	138.7889	1569300
005	2017-02-20t1710	1487632426.26	larva	96.0001		-190.114	753.34	72.7357	45354.186	143400.1818	2327555.634	372.497	-2.2619	182.348	-3.5582	177.9614	-2.7259	310.8916	-3.9322	307.7818	73681.3125	246.5024	-4.6019	288.3548	-4.2849	4317820	-2.9219	287.024	60.6223	59.0354	133.1106	122.1711	31547.2227	87.3317	-1.6389	109.7008	1435480
005	2017-02-20t2310	1487654019.08	larva	101.9981		-184.116	1017.5933	68.5687	54062.6413	170316.9	2481371.0636	547.546	-0.7874	209.837	-1.0752	198.7687	-0.86706	434.5588	-0.55204	427.1697	123414.7109	338.9254	-0.74765	406.1357	-0.54055	5942180	-1.7782	479.588	63.733	61.4185	161.5673	145.6884	45885.1094	95.9278	-0.83482	125.7081	1804790
005	2017-02-21t0510	1487675620.24	larva	107.9984		-178.1157	964.4823	71.8884	53698.0648	169172.5185	2602591.237	599.438	-0.19365	209.308	-0.59011	195.5587	-0.6371	476.4608	0.95617	467.752	133885.5	347.169	0.10588	435.6943	0.82519	5879870	-1.6926	321.231	62.6553	60.7034	138.2727	127.8436	38854.6406	92.7441	-1.3586	115.5225	1760110
005	2017-02-21t1237	1487702456.88	larva	115.453		-170.661	1048.6125	72.9485	60861.7549	191718.6441	3026616.6564	489.72	-0.92113	187.667	-1.663	171.7958	-1.8503	415.2519	-0.044986	409.2349	132465.3594	315.2927	-0.52281	386.6105	-0.02811	5970440	-1.4671	265.213	62.7654	61.2345	126.6017	117.7849	40385.9531	90.3369	-1.8078	107.8155	1996820
005	2017-02-21t1838	1487724065.61	larva	121.4554		-164.6586	1092.3639	75.676	67744.3405	213450.3785	3576349.023	489.596	-0.75721	181.31	-1.6734	165.5577	-1.8992	385.0846	-0.39094	379.7144	136319.9375	301.5039	-0.56095	359.5601	-0.3742	6410400	-1.0166	383.086	58.2452	56.7645	122.3259	113.5352	43303.375	84.2986	-2.5753	102.8987	2059320
005	2017-02-22t0037	1487745638.92	larva	127.448		-158.666	1064.4913	73.9233	66357.9095	209160.9464	3471064.2043	513.091	-0.33327	174.703	-1.7119	158.1128	-2.0562	399.7596	0.5405	392.1068	138716.5625	298.9177	-0.053174	368.5058	0.48114	6051360	-1.1221	346.961	63.4404	62.1138	120.7595	115.031	41903.5312	90.9852	-2.0299	106.4909	2197450
005	2017-02-22t0637	1487767229.99	larva	133.4455		-152.6685	1144.2622	74.0302	70360.0525	221646.9177	3688509.0623	578.272	0.55976	178.943	-0.79451	160.221	-1.4802	441.0675	2.3087	432.9238	162312.8438	313.5116	1.3943	401.5289	2.2685	6574010	-0.58907	387.071	59.6232	57.7404	130.3386	121.4551	47964.6094	89.2253	-2.3386	110.3439	2190440
005	2017-02-22t1237	1487788828.27	larva	139.4451		-146.669	1164.3124	79.5774	71608.22	225539.5557	3828109.3617	431.963	-0.84468	161.326	-2.0237	148.3882	-2.2394	351.2092	0.033894	345.5503	131352.25	263.5801	-0.66979	320.7367	-0.1605	6025370	-0.871	348.866	59.3069	57.6593	124.4241	115.9598	46534.6328	87.3745	-2.614	106.584	2215050
005	2017-02-22t1838	1487810448.88	larva	145.4508		-140.6633	1114.1837	76.8536	66032.6667	207963.147	3415211.5397	448.994	-0.53431	168.89	-0.91539	156.6365	-1.2478	358.8451	0.71206	352.7215	124160.4062	272.8443	0.39132	329.9921	0.66909	5827540	-0.89709	326.602	60.0197	57.666	140.0973	130.4684	48473.668	93.483	-2.1285	119.1551	2070980
005	2017-02-23t0038	1487832043.12	larva	151.4492		-134.6649	1102.1574	77.2593	66943.4063	211026.7388	3519111.2457	393.882	-0.98585	150.441	-2.3501	142.0461	-2.3872	304.6398	-0.6887	299.4696	106623.9219	234.0781	-1.2436	280.5449	-0.78695	5257620	-1.1997	247.094	61.7215	59.8569	129.7515	123.7651	45413.0312	92.7527	-2.1453	112.7755	2157040
005	2017-02-23t0637	1487853631.84	larva	157.446		-128.668	1133.161	76.2565	70300.8845	221420.2748	3769138.5144	498.025	0.15579	153.615	-1.7194	146.2135	-1.8041	295.3389	-0.58831	290.4853	108684.7188	232.8506	-0.73332	274.3188	-0.51921	5639830	-0.80931	540.929	62.2601	60.3131	129.4388	122.2107	47633.4609	94.2122	-1.7152	113.2862	2285820
005	2017-02-23t1238	1487875264.52	larva	163.4551		-122.6589	1124.4141	75.1757	67775.6744	213504.5687	3507318.7082	589.979	1.0179	155.355	-1.2726	148.6538	-1.4029	297.9174	-0.21668	291.7659	105462.75	231.997	-0.37382	275.3086	-0.20538	5497560	-0.80536	616.587	62.3958	59.8638	149.1165	138.097	52787.25	96.8624	-1.2525	124.4019	2208000
005	2017-02-23t1838	1487896863.16	larva	169.4547		-116.6593	1173.4385	78.45	71265.5243	224462.842	3736273.1634	493.056	0.15494	136.898	-2.6714	131.6282	-2.9145	258.6357	-0.65796	253.4828	96471.0938	200.5261	-0.94729	240.5286	-0.59008	5092880	-0.97856	667.076	65.6479	63.7428	132.4262	125.3623	49394.9844	97.1797	-1.0185	116.691	2442230
005	2017-02-24t0037	1487918426.88	larva	175.4447		-110.6694	1092.7894	76.0005	65808.5525	207260.4712	3453786.0623	346.072	-0.85314	145.384	-1.6357	139.2787	-2.0609	274.2701	-0.28402	270.6539	94348.9062	213.8382	-0.39824	254.8399	-0.25106	4995680	-0.94028	390.176	65.5404	62.7978	141.5459	133.7499	48691.7812	101.1922	-0.73018	123.6137	2252100
005	2017-02-24t0638	1487940048.95	larva	181.4508		-104.6632	1073.8481	75.6818	64412.1488	202887.9785	3368295.6779	380.636	-0.55104	145.246	-1.4377	139.3756	-1.9508	275.6426	-0.21193	269.3683	92891.5547	210.1538	-0.35507	252.9968	-0.21153	4885640	-0.91565	444.493	66.7061	63.3953	145.8495	136.3712	49151.2734	104.3477	-0.62117	126.6816	2243790
005	2017-02-24t1238	1487961660.6	larva	187.454		-98.66	1034.8381	75.7753	61789.2571	194660.5947	3204413.823	408.313	-0.35214	148.709	-1.0441	143.2626	-1.4916	276.8978	-0.17468	265.8504	89438	213.0519	-0.25802	249.8189	-0.20384	4798100	-0.87886	496.038	68.6878	65.7702	151.8815	142.412	49057.7266	108.7115	-0.54015	132.6779	2216210
005	2017-02-24t1837	1487983237.63	larva	193.4477		-92.6664	1120.1965	77.8337	68787.4504	216695.3948	3626086.067	369.116	-0.51977	137.059	-1.7176	133.9259	-2.2957	235.9139	-0.40853	230.9935	84929.0156	189.7846	-0.50533	218.5065	-0.39253	4922190	-0.72402	376.701	69.7789	66.7376	147.1769	140.7031	52983.6914	108.7938	-0.55984	132.4542	2505970
005	2017-02-25t0038	1488004841.22	larva	199.4487		-86.6654	1065.4589	75.254	61912.6856	194982.2274	3152474.907	307.376	-0.7854	139.37	-1.4827	136.2521	-2.007	231.2061	-0.4109	227.635	74910.7812	190.4525	-0.46715	217.3611	-0.37645	4508760	-0.88215	354.337	74.8516	71.6619	156.647	151.5431	50753.6328	115.8177	-0.4811	141.2468	2421520
005	2017-02-25t0637	1488026437.94	larva	205.4477		-80.6663	1018.3648	75.6816	59071.0864	186071.8881	3010420.7431	352.659	-0.56556	142.44	-1.2398	139.1733	-1.6812	243.3544	-0.33269	237.6432	75196.5156	194.0981	-0.40988	225.0713	-0.31775	4398280	-0.87468	320.211	77.2231	72.5189	168.0834	162.7158	51937.7578	125.7829	-0.36772	151.075	2384500
005	2017-02-25t1237	1488048039.14	larva	211.4481		-74.666	899.2239	75.2017	56103.7181	177021.5266	2948390.8002	477.747	0.0013121	144.718	-1.0693	141.6153	-1.4136	240.5151	-0.34626	234.0213	70470.9141	194.7258	-0.39473	221.4456	-0.33442	4235620	-0.90754	550.316	79.5055	74.5032	176.0472	168.6895	51581.8398	131.7069	-0.31926	158.5039	2326970
005	2017-02-25t1837	1488069638.32	larva	217.4478		-68.6662	889.1439	74.1326	54858.4749	173071.5675	2880201.7236	598.607	0.51894	144.797	-1.0274	142.0781	-1.3332	237.6363	-0.35449	231.7212	68201.625	194.4921	-0.38424	220.1646	-0.33084	4143210	-0.90713	631.431	81.6089	76.2556	179.2693	171.6992	51450.3008	135.4629	-0.30147	161.7992	2335160
005	2017-02-26t0037	1488091238.21	larva	223.4478		-62.6662	881.8011	75.0717	55135.5518	173994.8329	2922283.0565	524.258	0.16622	144.189	-1.0314	141.4127	-1.3599	230.6759	-0.37935	224.9846	66434.6641	193.0188	-0.39143	215.8748	-0.34199	4149050	-0.86622	609.763	82.8846	77.6581	180.629	174.085	52021.1523	137.805	-0.30741	164.6991	2385000
005	2017-02-26t0637	1488112841.71	larva	229.4488		-56.6653	874.3139	75.7155	55305.1632	174567.0822	2946385.6944	499.928	0.043751	144.139	-1.0085	141.7393	-1.3026	231.8246	-0.3596	226.4818	66997.2969	191.9893	-0.39781	216.0387	-0.32918	4160560	-0.82339	538.783	84.829	79.445	183.0545	175.7767	52902.7578	140.7137	-0.30742	165.7905	2448590
005	2017-02-26t1237	1488134440.66	larva	235.4485		-50.6656	867.9539	75.6098	54708.9183	172694.1716	2899527.7524	481.17	-0.048524	143.988	-0.99815	141.9503	-1.2647	231.0605	-0.3512	225.4761	66083.2969	190.4742	-0.414	214.492	-0.326	4111590	-0.81822	536.457	86.265	80.4839	189.7699	181.6905	54274.1875	144.7388	-0.29263	170.7955	2463300
005	2017-02-26t1817	1488154837.38	larva	241.1143		-44.9998	871.0984	75.9554	54315.5313	171419.5006	2870049.0216	557.123	0.20993	144.702	-0.94735	142.4387	-1.206	232.3486	-0.33631	226.751	65986.9922	193.1524	-0.38934	217.0261	-0.30856	4101870	-0.79467	639.179	87.3632	81.3685	193.5304	185.5298	54962.625	147.1918	-0.29948	174.3794	2476480
005	2017-02-27t0017	1488176433.04	larva	247.113		-39.001	856.7439	75.0395	54604.7337	172447.922	2905364.1753	515.731	0.054404	143.95	-0.99139	141.7099	-1.2602	231.1997	-0.337	225.5198	65891.9219	190.487	-0.42595	215.0894	-0.31551	4099830	-0.76807	601.254	89.2742	83.4062	195.8289	187.9884	55811.2266	149.9107	-0.30442	177.3242	2542620
005	2017-02-27t0617	1488198032.4	larva	253.1129		-33.0012	842.4869	75.545	54302.0305	171532.4292	2916581.698	542.836	0.1464	145.085	-0.92978	142.8571	-1.1484	231.6947	-0.33574	225.0001	65801.2969	192.3307	-0.41517	215.9675	-0.31286	4106930	-0.74431	547.158	90.8156	84.6674	198.4301	191.3922	56354.1367	152.9969	-0.30083	180.8752	2570720
005	2017-02-27t1217	1488219634.84	larva	259.1135		-27.0005	846.06	75.3572	53796.2082	169889.9959	2862791.7715	535.488	0.11662	144.342	-0.98203	142.4337	-1.1804	229.5308	-0.34669	222.704	64498.1562	191.4823	-0.43466	213.6763	-0.32519	4053860	-0.76292	564.854	92.2526	86.0392	203.8824	194.5841	57290.9453	156.2096	-0.29229	184.5426	2590910
005	2017-02-27t1817	1488241240.09	larva	265.115		-20.999	851.3748	75.3788	53654.4049	169378.8445	2843321.2796	310.498	-0.68494	146.22	-0.87362	144.1765	-1.0099	233.9597	-0.33299	227.4288	65508.7109	193.8826	-0.41791	218.7159	-0.30581	4094300	-0.74261	330.496	93.2368	86.2956	205.45	198.3837	57526.0039	160.0485	-0.26906	188.6155	2610720
005	2017-02-28t0017	1488262833.11	larva	271.1131		-15.001	838.7009	74.5174	51755.9761	163390.8042	2683787.2872	574.444	0.24706	148.189	-0.75366	146.1776	-0.80762	239.9671	-0.31342	232.0535	65031.0859	197.3362	-0.38759	221.4274	-0.29816	4003930	-0.81583	867.973	95.234	87.623	218.1902	208.7144	59129.5586	165.7391	-0.20959	195.6151	2573130
005	2017-02-28t0617	1488284432.87	larva	277.113		-9.0011	831.1202	74.2732	51449.7737	162461.2749	2660181.1148	677.307	0.61787	148.993	-0.70601	146.8527	-0.72896	239.3719	-0.32368	231.802	64391.0391	198.1573	-0.39033	221.2787	-0.30504	4004180	-0.84058	856.52	96.218	88.6202	217.6336	205.918	58543.4297	168.0958	-0.20863	197.0476	2585860
005	2017-02-28t1217	1488306032.44	larva	283.1129		-3.0012	834.2308	74.4769	51349.8309	162105.0244	2661312.6041	545.46	0.12905	148.604	-0.74127	146.5873	-0.74066	240.2008	-0.33153	233.201	64614.0195	197.499	-0.41713	221.5414	-0.3127	3984220	-0.88905	693.609	97.5714	89.9491	219.2736	209.9369	58984.5938	170.1673	-0.21391	199.1271	2615990
005	2017-02-28t1817	1488327640.86	dead	289.1152		3.0012	826.5178	74.9397	50710.9847	160081.6912	2640023.923	814.837	1.1658	148.796	-0.74107	146.8974	-0.69796	240.8424	-0.34332	230.8949	63823.2305	198.1026	-0.43138	221.409	-0.32476	3936410	-0.95844	964.672	98.5732	90.6484	225.4094	214.4729	59733.4844	172.7931	-0.21108	202.6227	2607750
011	2017-02-16t1710	1487286917.49	egg	-2.9995		-310.1081	156.4453	29.4525	3124.7941	9964.3313	57825.2638	0	-0.44709	0	-0.46051	0	-0.46579					0	-0.44769	0	-0.44751	0	1.0887	0	0	0				0	-0.39653	0	0
011	2017-02-16t2310	1487308513.95	larva	2.9995		-304.1091	147.7251	27.0865	2739.654	8733.2962	46883.5469	0	-0.56896	0	-0.56413	0	-0.56342					0	-0.54873	0	-0.54986	0	-0.036234	0	0	0				0	-0.43468	0	0
011	2017-02-17t0510	1487330117.13	larva	9.0004		-298.1082	145.3102	27.4344	2704.2166	8629.4653	46636.7446	0	-0.69465	0	-0.67229	0	-0.6653					0	-0.65406	0	-0.65652	0	-0.79826	0	0	0				0	-0.4752	0	0
011	2017-02-17t1110	1487351719.52	larva	15.0011		-292.1075	145.3062	27.5084	2714.236	8665.0868	46997.0843	0	-0.82492	0	-0.78599	0	-0.77237					0	-0.76465	0	-0.76846	0	-1.3876	0	0	0				0	-0.51855	0	0
011	2017-02-20t1325	1487619017.45	larva	89.2505		-217.8581	855.836	66.5273	46317.5851	146168.603	2076537.6523	574.835	-0.86523	238.935	-0.06439	234.1546	0.34443	448.103	-1.0782	438.6903	108889.0312	351.6623	-0.91288	420.0835	-0.81848	5792980	-2.0935	442.316	67.5207	64.8169	175.8468	157.5571	42730.7812	103.6443	0.30932	137.8618	1637040
011	2017-02-20t1710	1487632515.78	larva	93		-214.1086	891.7825	64.2141	46041.9097	145053.5476	2047809.7666	616.945	-0.50332	235.391	-0.017171	228.3903	0.42901	491.3439	0.17846	485.3516	118905.2188	371.2659	-0.30259	455.6711	0.14245	5679750	-2.1244	484.039	66.4705	64.2108	158.0858	143.0182	38256.7539	98.237	-0.28303	125.8743	1603870
011	2017-02-20t2310	1487654109.44	larva	98.9983		-208.1103	904.9736	62.8366	44276.2765	139512.676	1856077.5793	724.039	0.5026	231.199	0.24567	211.8223	-0.18774	530.0972	1.5646	520.343	123512.6484	398.6285	1.2413	482.0578	1.387	5377680	-2.1996	310.241	65.9105	64.4499	133.8696	123.9518	31191.6094	94.1341	-0.94711	112.9221	1533080
011	2017-02-21t0510	1487675711	larva	104.9987		-202.1099	987.6456	63.7605	48596.7459	153081.9481	2091464.9824	629.842	-0.039558	218.159	-0.18018	196.3055	-0.81435	504.8133	1.4289	493.8966	129232.2031	387.7209	1.4227	465.2711	1.4349	5565900	-1.9616	551.203	62.8491	61.3498	139.1813	127.0567	35630.4141	91.8309	-1.3777	112.3591	1603470
011	2017-02-21t1237	1487702547.22	larva	112.4532		-194.6554	928.3422	65.8948	49517.373	156075.4173	2233996.1633	685.776	0.69897	230.088	1.4913	209.8297	0.78734	522.1591	2.5225	511.7702	135239.2188	387.0384	2.2117	481.3124	2.6308	5959500	-1.5421	555.119	66.6287	63.8076	171.5506	155.9875	44431.5938	105.8527	-0.072019	140.0336	1725750
011	2017-02-21t1838	1487724127.91	larva	118.4478		-188.6608	872.3775	69.7378	45950.1763	144883.0842	2074576.0752	860.909	2.5579	201.864	-0.21002	181.4193	-0.87995	519.5355	3.0244	495.1584	125208.0625	348.6417	1.2492	450.9163	2.2926	4858860	-2.1724	465.208	63.6599	62.0914	136.5373	123.345	32905.4922	93.758	-1.5226	112.6414	1532290
011	2017-02-22t0037	1487745700.46	larva	124.4402		-182.6684	947.6951	68.0718	51640.2834	162813.3471	2381809.6348	533.517	-0.23947	191.495	-0.50677	172.0551	-1.1447	431.5388	1.1661	424.7987	116947	324.387	0.83329	399.4305	1.2249	5179550	-1.8228	447.522	63.6307	61.9042	144.8445	130.7661	39252.8594	94.6138	-1.5858	116.6555	1721080
011	2017-02-22t0637	1487767291.31	larva	130.4377		-176.6709	878.0762	68.0431	47469.9529	149715.5435	2156666.4347	646.492	1.1743	197.027	0.62101	176.2507	-0.29487	454.6592	2.4366	442.9132	113210.1328	337.3424	2.2697	414.1204	2.3953	4894740	-1.9016	460.457	74.8346	72.9566	151.525	143.7888	37729.7344	105.8651	-0.60808	129.6611	1859120
011	2017-02-22t1237	1487788889.82	larva	136.4372		-170.6713	871.6613	65.3856	44370.501	139809.6672	1941399.3991	516.839	-0.019539	191.169	0.56931	173.2386	-0.1984	425.316	2.1045	418.2268	99098.6406	321.1681	2.1206	395.5502	2.3392	4447750	-2.1109	264.172	72.1095	70.2867	141.0851	134.8958	32872.8398	103.9202	-0.96746	124.2973	1677700
011	2017-02-22t1838	1487810511.15	larva	142.4432		-164.6654	962.6093	71.6468	52224.5989	164519.7061	2460894.6124	464.62	-0.43188	171.185	-0.8872	164.0906	-0.70073	339.6193	-0.12048	332.5206	93055.6953	263.422	-0.40179	314.3742	-0.16253	4680530	-1.8119	600.606	56.4741	54.0677	144.9307	130.5758	39711.0156	88.9076	-2.5078	114.4246	1544120
011	2017-02-23t0038	1487832105.37	larva	148.4416		-158.667	943.5583	64.2525	48827.124	153931.3332	2136612.4044	600.698	1.0983	180.08	0.34204	162.8421	-0.5554	388.4097	1.8971	377.4604	99432.875	294.7385	1.8835	357.989	1.9853	4607530	-1.7404	363.135	71.5954	69.9119	145.6996	136.4266	37299.0977	102.9062	-1.3371	125.3864	1831840
011	2017-02-23t0637	1487853694.38	larva	154.4385		-152.6701	942.6724	65.7274	47120.9884	148422.2753	2035317.8448	440.522	-0.45418	174.602	0.15559	163.4265	-0.26054	341.1222	0.69035	334.5605	84598.3125	265.4774	0.66003	315.3628	0.64494	4317550	-1.8246	361.427	73.2264	71.988	140.8333	131.585	34926.668	102.3254	-1.339	120.2634	1810740
011	2017-02-23t1238	1487875327.79	larva	160.4478		-146.6608	789.7013	64.132	42584.7122	134379.9501	1920738.7322	527.269	0.45255	180.2	0.95286	168.5423	0.433	360.9199	1.1715	352.0822	80846.0625	274.9509	1.1275	328.2773	0.9541	4019000	-1.9034	258.232	77.1836	75.6905	142.7056	134.6946	31966.0586	107.897	-0.80012	125.3222	1721430
011	2017-02-23t1838	1487896926.16	larva	166.4473		-140.6612	795.8109	62.2904	41680.1945	131496.5797	1830394.6898	407.123	-0.56503	179.736	1.0483	174.3455	1.1489	337.5473	0.53861	333.1618	73922.8672	255.1307	0.37248	312.5018	0.46391	3925440	-1.8235	245.804	77.5257	76.1057	141.649	134.2462	31021.1328	108.132	-0.65536	126.3989	1693160
011	2017-02-24t0037	1487918488.85	larva	172.437		-134.6716	795.3101	64.1292	38862.9691	122477.879	1654624.0339	413.865	-0.43058	181.826	1.2982	179.4413	1.7762	318.2532	0.19614	312.1769	65241.9023	249.2811	0.23515	293.6213	0.162	3711060	-1.8289	278.966	78.8851	77.5398	143.6166	136.8506	29441.4062	110.362	-0.523	128.584	1610040
011	2017-02-24t0638	1487940111.78	larva	178.4433		-128.6652	849.9515	68.3186	44867.592	141508.8584	2051826.3162	466.504	-0.047355	181.729	1.2893	174.0917	1.3556	358.3831	0.52669	348.1389	84220.0312	270.3017	0.56533	325.227	0.44458	4270630	-1.3478	341.408	71.4893	69.4159	147.4789	137.5157	34657.5391	107.1859	-0.57086	128.1015	1680000
011	2017-02-24t1238	1487961724.48	larva	184.4469		-122.6617	834.4021	66.3419	42991.7191	135517.6363	1919176.8533	397.676	-0.42779	177.57	0.96485	170.9957	1.1251	332.1173	0.22025	326.0325	75058.5078	260.4719	0.37042	308.2413	0.24383	4001540	-1.4039	308.284	70.3825	68.17	146.272	138.4606	33057.4609	106.2537	-0.58069	127.3129	1586070
011	2017-02-24t1837	1487983300.52	larva	190.4402		-116.6684	805.7941	69.1848	42719.8379	134709.6229	1963540.7811	411.723	-0.32159	177.508	0.95131	171.3438	1.2042	329.1655	0.16591	323.5957	73733.0625	259.0834	0.33058	305.2439	0.19274	3972980	-1.3168	225.069	70.6431	68.2794	142.5193	136.339	31924.3301	107.3493	-0.57227	127.791	1581130
011	2017-02-25t0038	1488004904.13	larva	196.4412		-110.6674	796.6801	68.8012	42054.7565	132665.6922	1905700.1088	425.767	-0.23806	179.045	1.0478	173.0272	1.3937	332.1247	0.16078	324.7557	73399.5547	260.4606	0.33784	310.125	0.2072	3945970	-1.2392	264.885	71.55	69.2592	146.1518	140.1944	32299.5547	108.3224	-0.58199	130.9601	1576890
011	2017-02-25t0637	1488026500.86	larva	202.4403		-104.6683	806.1721	68.0381	42031.5352	132508.2377	1909497.1344	407.416	-0.31731	179.82	1.1011	176.2569	1.7122	322.454	0.097198	315.9033	71262.3438	254.1026	0.26675	301.4551	0.14595	3958010	-1.1524	318.711	72.769	70.0012	156.278	147.9137	34537.4453	111.9287	-0.56135	137.2362	1601720
011	2017-02-25t1237	1488048102.27	larva	208.4407		-98.6679	805.7938	67.8057	41532.2076	130917.6333	1880636.7026	417.867	-0.27001	181.473	1.2286	178.0876	1.8919	321.6053	0.092883	314.9204	70109.9531	252.8228	0.26772	297.7202	0.12912	3952660	-1.0926	259.756	74.0058	70.961	160.8659	154.9517	35068.7578	115.6844	-0.55024	141.8656	1611920
011	2017-02-25t1837	1488069701.52	larva	214.4405		-92.6681	777.8752	67.4039	40678.9057	128324.7779	1825132.7304	439.716	-0.17332	181.389	1.2245	178.4206	1.9346	321.4688	0.099239	315.1135	68794.3125	251.6192	0.25513	296.5078	0.11826	3865400	-1.0836	279.848	74.0715	70.8269	159.6107	151.2883	34156.6875	116.5093	-0.57374	139.8008	1578460
011	2017-02-26t0037	1488091301.31	larva	220.4404		-86.6682	780.636	66.8985	40295.5966	127066.9085	1800702.1513	424.637	-0.24407	181.711	1.239	177.2477	1.8441	322.5063	0.099619	316.5322	68371.3438	252.9146	0.26664	297.2476	0.11313	3837910	-1.0516	254.357	75.1055	71.7549	162.1707	154.7388	34380.1797	117.9717	-0.5871	144.9282	1586300
011	2017-02-26t0637	1488112905.16	larva	226.4415		-80.6671	770.302	67.4573	39456.8681	124419.2251	1758357.0951	397.939	-0.35735	181.443	1.2198	176.5287	1.8075	327.8303	0.11399	324.4008	67860.875	255.8986	0.29416	306.1274	0.14618	3753880	-1.064	249.876	76.0312	72.5117	166.3603	159.9045	34436.5859	120.1417	-0.59381	148.3562	1573010
011	2017-02-26t1237	1488134504.27	larva	232.4413		-74.6673	755.9372	68.2432	39032.0797	123111.983	1767703.9201	372.533	-0.45352	180.959	1.1925	176.1891	1.8046	313.599	0.033085	308.5018	64287.793	251.1011	0.24043	291.8547	0.057816	3702420	-1.0576	264.969	76.5168	73.1205	165.3085	158.3629	33888.25	121.972	-0.61168	148.8363	1565530
011	2017-02-26t1817	1488154903.87	larva	238.1078		-69.0008	755.8362	67.0185	38842.877	122512.9668	1754764.7641	423.788	-0.26179	180.617	1.1759	175.8496	1.8082	316.6479	0.033126	309.0852	64596.1602	251.9857	0.24733	292.4457	0.047428	3677910	-1.0438	269.408	77.1229	73.6205	170.3753	162.5582	34756.5664	123.5818	-0.63374	151.1789	1570450
011	2017-02-27t0017	1488176498.91	larva	244.1064		-63.0022	755.6951	67.7375	39111.8362	123356.1955	1785525.2719	431.607	-0.23774	179.351	1.1198	175.7682	1.8391	303.147	-0.033085	298.1613	62145.1289	248.8771	0.21794	284.9282	0.0057773	3676690	-1.0189	275.903	77.9826	74.4171	171.9419	164.8953	35248.0977	124.8331	-0.66959	152.1109	1598640
011	2017-02-27t0617	1488198098.19	larva	250.1062		-57.0024	723.9058	69.1577	38804.4558	122455.3712	1806662.0989	397.492	-0.35961	181.069	1.2544	179.0855	2.1845	305.9327	-0.023549	302.005	62410.2812	249.989	0.23917	286.8941	0.013667	3681140	-0.99756	259.672	79.1679	75.018	176.7682	172.2894	36060.7031	129.5257	-0.65351	159.9743	1609480
011	2017-02-27t1217	1488219701.51	larva	256.1072		-51.0014	728.4885	68.1896	38202.558	120551.0396	1757338.8108	368.68	-0.46527	178.272	1.119	174.7094	1.8202	302.342	-0.03859	297.3192	60770.7422	245.4512	0.19755	284.3197	0.0027482	3570070	-1.0531	295.02	78.9492	74.2813	174.7011	166.4279	35114.9258	129.4825	-0.71159	157.141	1581040
011	2017-02-27t1817	1488241306.5	larva	262.1085		-45	725.8176	68.8448	38405.9882	121215.5449	1764475.6335	449.607	-0.18746	180.699	1.3064	177.2591	2.1021	304.536	-0.02972	300.0941	61516.2812	247.2773	0.22827	285.0426	0.0065454	3637110	-1.0127	332.851	80.7014	76.4987	179.5334	172.4344	36265.7422	130.9207	-0.74506	159.064	1624360
011	2017-02-28t0017	1488262899.47	larva	268.1066		-39.002	718.465	68.1063	38211.8263	120612.3024	1759292.6351	540.158	0.12674	179.756	1.2907	176.3516	2.0653	294.0125	-0.07483	288.2144	59096.5	248.6168	0.25658	278.3247	-0.023869	3595660	-1.0548	603.396	81.7913	77.5808	183.8181	174.286	36947.4375	133.0287	-0.76823	162.0806	1636070
011	2017-02-28t0617	1488284499	larva	274.1065		-33.0021	712.6662	68.0924	36917.9682	116497.2591	1664795.5301	520.855	0.049904	179.357	1.3132	176.4517	2.1294	301.1625	-0.044327	295.4129	58425.5312	245.5857	0.23063	281.7217	-0.0064721	3472710	-1.1615	561.259	81.4022	76.0267	190.7707	181.2502	37009.5234	136.3723	-0.77129	168.9996	1576110
011	2017-02-28t1217	1488306098.46	larva	280.1063		-27.0023	711.5713	66.7135	37216.8412	117485.9504	1688813.7813	475.882	-0.1255	179.575	1.3767	176.3588	2.1768	307.7556	-0.014434	302.442	60320.0977	245.5296	0.24099	285.7802	0.014205	3503700	-1.1779	543.488	83.5522	77.9472	201.0149	192.2166	39398.9219	142.0666	-0.73009	179.9177	1630190
011	2017-02-28t1817	1488327708.92	larva	286.1092		-20.9994	713.6839	70.5781	37591.9818	118695.7711	1720897.0111	401.298	-0.42267	172.818	0.9563	170.5959	1.6569	294.4251	-0.078388	290.0914	58001.7422	238.1908	0.15065	274.8026	-0.041208	3404520	-1.2873	516.332	81.58	75.4465	200.7155	192.1013	39540.9609	141.3521	-0.81962	175.5214	1607130
011	2017-03-01t0017	1488349298.84	larva	292.1064		-15.0022	704.1024	69.4875	37396.695	118098.9633	1716256.319	491.739	-0.089491	174.344	1.1052	171.0809	1.7427	293.0925	-0.088888	283.8337	57446.125	235.2013	0.1144	267.8234	-0.07996	3417150	-1.3249	570.769	82.4316	76.7229	195.5513	187.7369	38328.0469	142.2647	-0.88914	176.2653	1615660
011	2017-03-01t0617	1488370899.49	larva	298.1066		-9.002	711.0801	69.4109	37716.4272	119127.9649	1716296.0193	410.928	-0.43009	172.818	1.0316	170.8484	1.7484	290.5048	-0.10797	283.6836	57519.9453	235.0739	0.11902	269.5378	-0.073407	3416100	-1.3713	420.587	83.0988	76.6124	201.0756	194.2655	39812.9609	145.4731	-0.92074	181.667	1642610
011	2017-03-01t1217	1488392506.79	larva	304.1086		-3	705.5607	67.8446	35936.4956	113445.437	1617386.3715	516.668	-0.0052699	172.438	1.0413	169.9579	1.6821	284.7231	-0.14815	279.0213	53812.6758	233.1508	0.093704	264.6025	-0.10622	3249420	-1.5356	564.914	83.2841	77.3066	211.9862	205.26	40065.3906	144.468	-1.0659	187.0346	1569400
011	2017-03-01t1817	1488414106.53	dead	310.1086		3	700.9491	69.1027	35927.673	113418.7619	1626518.4167	519.66	0.0014374	170.605	0.93656	168.3452	1.5386	278.7933	-0.19615	271.8134	52691.9375	233.0093	0.099147	259.8079	-0.14255	3216070	-1.6135	599.405	83.6202	77.4781	219.4835	213.1311	41482.3867	146.0367	-1.1769	191.179	1576320
013	2017-02-16t1710	1487286947.37	egg	-2.9995		-286.1082	103.3278	32.0118	2315.1394	7569.3326	46290.1219	231.08	0.36514	135.902	0.70087	133.4631	0.68161	217.5221	-1.1363	218.0886	2827.7876	185.8564	0.52351	207.5389	0.47937	171373	1.4577	251.17	114.161	110.1371	221.6749	220.5878	2881.7742	171.5087	0.95113	201.4743	143958
013	2017-02-16t2310	1487308544.12	larva	2.9995		-280.1091	150.8983	28.3122	2882.7963	9193.8202	51121.4978	0	-0.56896	0	-0.56413	0	-0.56342					0	-0.54873	0	-0.54986	0	-0.03624	0	0	0				0	-0.43468	0	0
013	2017-02-17t0510	1487330147.88	larva	9.0006		-274.1081	175.8593	20.5542	2464.0405	7798.4435	31530.3618	690.018	1.8252	116.701	0.37617	113.0427	0.35646	253.0621	-1.035	198.5789	3542.8694	158.8989	0.21781	182.2368	0.19778	161748	-0.56213	998.892	82.1856	77.8572	269.5615	172.4996	3773.8611	123.195	0.5531	157.3263	113909
013	2017-02-17t1110	1487351750.58	larva	15.0013		-268.1073	292.0425	32.5851	6942.4312	21948.8595	143266.3588	847.21	2.336	310.947	2.0874	297.7175	1.9954	691.3431	1.0498	680.2441	26271.0371	562.7419	2.4094	641.1082	2.3204	1168230	0.12742	238.896	65.1178	62.386	156.1832	144.9322	5934.9595	98.159	0.32829	131.2665	244647
013	2017-02-20t1325	1487619048.11	larva	89.2507		-193.858	1016.1853	72.4166	62100.8515	195869.7362	3158015.0155	495.694	-1.4095	233.133	-0.33225	227.3482	0.034989	380.6155	-2.6253	377.0769	123700.0312	321.6141	-1.6645	361.8889	-2.0019	7557700	-1.019	422.947	67.3698	65.7724	135.7995	125.3071	44134.8281	95.5871	-0.34204	114.8927	2183990
013	2017-02-20t1710	1487632545.67	larva	93		-190.1087	1153.0995	75.2009	75114.8453	237057.9752	4027895.594	575.211	-0.81006	239.482	0.27013	229.0677	0.474	449.2575	-0.81643	443.2085	176108.9375	364.3754	-0.54634	421.0682	-0.80351	9378830	0.16416	597.669	68.853	65.6391	187.4018	166.3658	73461.5156	106.6226	0.68429	143.1194	2696490
013	2017-02-20t2310	1487654139.43	larva	98.9982		-184.1104	1340.4824	76.0532	79108.3119	249035.5208	4046199.5963	519.769	-1.079	216.237	-0.85563	208.6452	-0.40754	410.983	-1.336	406.484	170146.9688	333.4316	-1.1969	387.8415	-1.29	8936440	0.068122	488.373	67.6494	65.5005	143.8687	134.2305	59561.6523	99.7367	-0.31002	122.7436	2795750
013	2017-02-21t0510	1487675741.19	larva	104.9987		-178.1099	1246.572	79.4452	80358.6777	253024.5108	4467952.0692	571.47	-0.51374	208.851	-0.89142	192.5473	-1.0834	449.3869	0.036497	440.8683	188742.5156	345.5105	-0.23428	416.0658	-0.011743	8751260	0.12349	531.349	65.9534	63.5316	143.7398	136.5292	60370.7109	98.9905	-0.58481	124.2688	2763580
013	2017-02-21t1237	1487702577.44	larva	112.4532		-170.6554	1224.2237	89.6468	85505.134	269475.6664	5072649.5961	721.9	1.0117	208.922	-0.20872	188.0579	-0.84447	476.3497	1.3232	464.2868	212451.9844	354.9235	0.86531	437.0903	1.2706	9301020	0.72082	606.712	68.2244	65.409	158.4414	148.9374	70664.8594	104.6855	-0.19706	135.1378	3037280
013	2017-02-21t1838	1487724158.71	larva	118.448		-164.6606	1199.1482	82.6162	81425.6588	256574.1939	4682078.1764	665.701	0.77056	199.52	-0.40667	183.2105	-0.74019	462.3048	1.4712	450.6469	196479.5469	335.7216	0.67435	421.5026	1.3514	8462040	0.3371	735.824	64.7187	61.6589	160.7239	146.8689	68307.6562	102.9799	-0.55929	131.6711	2744850
013	2017-02-22t0037	1487745730.79	larva	124.4403		-158.6684	1201.06	84.3655	83158.7806	262030.6038	4865648.45	527.3	-0.30011	191.594	-0.49806	176.8639	-0.75319	415.5563	0.71406	405.9734	179935.875	308.0798	0.056636	381.6482	0.63032	8296230	0.41276	353.589	65.3244	62.4546	155.1136	145.84	67164.2031	101.7726	-0.85408	131.4254	2828610
013	2017-02-22t0637	1487767321.82	larva	130.4378		-152.6709	1327.6399	81.0889	88457.0085	278515.361	5039078.3596	486.037	-0.50239	180.202	-0.92595	169.5995	-0.85872	375.3098	0.078751	369.8604	173017.8281	285.2567	-0.40279	347.0223	0.032248	8304410	0.62063	258.59	70.8312	67.7511	162.7952	157.3456	75048.5625	110.6741	-0.12511	143.2109	3264180
013	2017-02-22t1237	1487788920.74	larva	136.4375		-146.6712	1340.8338	84.8134	90977.2556	286442.1493	5352423.5264	689.211	1.8047	172.674	-1.1671	161.0343	-1.2663	355.2229	-0.065865	347.864	168375.6719	272.3581	-0.48599	327.7947	-0.14784	8183540	0.67381	624.492	68.4712	64.9999	161.7045	153.7001	76647.9219	107.8965	-0.58207	140.3661	3245060
013	2017-02-22t1838	1487810541.59	larva	142.4433		-140.6654	1260.3277	84.911	87034.435	274152.6465	5142255.0921	419.921	-0.90356	166.34	-1.3492	156.7087	-1.3665	333.5763	-0.31446	328.4931	151110.0625	260.9833	-0.53597	311.1748	-0.28406	7535180	0.31576	308.608	73.2713	69.666	172.8221	168.0219	78288.4141	115.5136	-0.044646	151.9243	3319190
013	2017-02-23t0038	1487832136.3	larva	148.4418		-134.6668	1290.2277	85.043	88212.3859	277799.1735	5227741.5095	564.805	0.72561	161.874	-1.4133	154.5147	-1.3271	317.3177	-0.45621	305.4419	145966.1562	241.8385	-1.0914	286.8414	-0.78691	7435050	0.3486	631.243	74.1084	69.4536	197.6207	182.1318	90905.5156	120.145	0.17103	165.9126	3403880
013	2017-02-23t0637	1487853725.08	larva	154.4387		-128.6699	1306.171	83.577	86919.2702	273659.7131	5011378.387	408.93	-0.77192	176.536	0.34277	169.1061	0.27889	329.323	0.30218	322.6257	149183.3125	263.6067	0.56344	308.3633	0.40416	7992840	0.84699	398.636	70.9805	66.7514	191.7975	183.1872	86884.2656	116.8969	-0.26397	164.5593	3213710
013	2017-02-23t1238	1487875358.51	larva	160.448		-122.6607	1266.4883	87.2257	88875.7097	279984.612	5330857.5689	457.853	-0.19785	169.946	-0.021219	164.0367	-0.0012287	317.2528	0.12657	311.5109	146888.0625	252.2565	0.2456	294.8713	0.15037	7857780	0.81186	420.386	70.0171	65.0658	199.8132	190.139	92513.5	118.8877	-0.22053	167.6804	3237380
013	2017-02-23t1838	1487896957.19	larva	166.4476		-116.661	1366.597	83.4882	92437.4749	291188.7468	5308724.5756	439.551	-0.29663	165.01	-0.28101	159.4074	-0.2979	296.4932	-0.16325	290.8162	142909.7031	239.6363	-0.045147	276.725	-0.11089	7942080	0.90889	435.12	75.6856	71.134	200.2689	190.9939	96529.5938	124.3753	-0.065034	171.6647	3642830
013	2017-02-24t0037	1487918519.47	larva	172.4371		-110.6715	1363.091	88.8678	92180.9436	290332.5457	5464831.2851	431.817	-0.30192	154.576	-0.99127	148.5424	-1.2197	295.2151	-0.089624	290.4132	141998.4375	227.5339	-0.20222	271.2922	-0.10275	7421220	0.59486	352.678	77.1139	72.0758	212.7681	204.834	102341.4375	126.5337	-0.082284	180.47	3702240
013	2017-02-24t0638	1487940142.62	larva	178.4436		-104.6651	1242.0957	85.0144	86070.4886	271133.2722	5154666.8445	372.498	-0.63502	158.368	-0.51902	153.3436	-0.64954	291.6725	-0.087705	284.7566	130669.2812	228.1975	-0.11112	269.5308	-0.080391	7095360	0.42317	380.753	78.021	72.6265	222.4764	214.6081	99891.9141	129.6216	-0.080231	191.7573	3495580
013	2017-02-24t1238	1487961756.09	larva	184.4473		-98.6613	1334.2121	86.301	90980.304	286512.0558	5262126.697	353.367	-0.67397	149.999	-1.0138	146.4755	-1.2249	266.8992	-0.25948	261.1501	126510.2109	209.6099	-0.32865	246.0847	-0.2483	7105610	0.46827	383.177	79.7057	74.0295	221.5718	213.5795	105025.0312	132.091	-0.096082	190.3241	3775740
013	2017-02-24t1837	1487983331.63	larva	190.4405		-92.6681	1334.9127	86.9191	92340.655	290790.1116	5509928.2871	441.075	-0.17312	150.87	-0.84667	147.2648	-1.0746	279.0995	-0.15288	271.3657	134246.875	213.3193	-0.23706	255.1815	-0.1556	7253400	0.59417	435.944	79.2291	73.0541	232.053	223.3537	111617.5156	135.5712	-0.093932	196.1433	3809100
013	2017-02-25t0038	1488004935.94	larva	196.4417		-86.6669	1295.9746	89.8317	90902.6421	286423.825	5506237.5572	361.16	-0.54475	150.508	-0.7986	146.0486	-1.1257	281.5544	-0.13085	276.2819	133456.7656	214.071	-0.2041	257.454	-0.12987	7124920	0.5611	326.539	82.2011	75.9532	237.149	228.8571	112408.6406	138.6885	-0.097148	199.899	3891320
013	2017-02-25t0637	1488026532.04	larva	202.4406		-80.668	1273.7527	85.3331	88710.8711	279482.2555	5304763.3721	395.964	-0.36985	159.348	-0.19221	155.943	-0.16087	284.0635	-0.11343	276.1394	131237.3594	220.6485	-0.11408	259.4151	-0.11168	7351370	0.73084	447.754	81.0752	74.0333	235.9855	225.1578	109025.2969	142.0177	-0.093682	201.0915	3740320
013	2017-02-25t1237	1488048133.57	larva	208.4411		-74.6676	1305.7817	86.3043	88680.2886	279312.7014	5231576.259	377.13	-0.45674	157.193	-0.30177	153.7771	-0.32558	282.041	-0.12099	275.215	130302.9219	217.564	-0.13856	257.9604	-0.1149	7258840	0.72824	399.262	80.6116	73.8434	238.3219	227.4825	110104.6953	140.5991	-0.15898	202.3993	3722480
013	2017-02-25t1837	1488069732.91	larva	214.4409		-68.6678	1252.191	83.2582	84461.9907	266049.9125	4883880.296	382.199	-0.43017	146.398	-0.94655	143.0857	-1.2608	264.9521	-0.20961	259.652	116578.9375	201.9383	-0.30646	243.8425	-0.19568	6437560	0.32249	414.187	83.3964	76.2088	242.3157	235.2777	106618.8906	143.9281	-0.15048	206.1133	3667190
013	2017-02-26t0037	1488091332.44	larva	220.4407		-62.6679	1304.7868	81.7162	86124.7597	271180.7683	4906175.0268	388.777	-0.39746	149.976	-0.69486	146.093	-0.95477	269.0206	-0.18307	262.4174	120790.2656	209.4027	-0.2143	246.2025	-0.17699	6730760	0.52482	352.855	87.8751	81.0893	240.4402	233.0784	107957.6328	150.065	-0.10048	207.3259	3943750
013	2017-02-26t0637	1488112936.5	larva	226.4419		-56.6668	1361.7215	86.1137	89969.5574	283262.7023	5304957.3574	396.234	-0.36423	142.89	-1.0955	139.3609	-1.5296	258.4885	-0.23236	251.7278	121231.0938	199.2931	-0.32033	237.1776	-0.22206	6700660	0.54722	334.334	82.9502	75.4695	232.8636	225.2021	109213.0234	147.6997	-0.18043	202.1494	3889870
013	2017-02-26t1237	1488134535.73	larva	232.4417		-50.667	744.2053	87.2955	51813.2073	164224.9335	3111332.0705	354.235	-0.52343	146.823	-0.8384	145.0078	-0.99677	244.4542	-0.29374	238.8373	66002.625	200.0947	-0.30977	228.9496	-0.25882	3962300	-0.91481	380.444	88.4674	82.3336	206.5468	201.1124	55767.6328	147.2291	-0.23219	184.5789	2387470
013	2017-02-26t1817	1488154936.58	larva	238.1086		-45.0001	937.1685	144.0431	79257.5132	255436.8005	6285387.5571	418.969	-0.27923	151.978	-0.51959	149.041	-0.61482	284.221	-0.11039	275.8785	117383.2578	211.9135	-0.18444	255.2062	-0.12944	6275160	0.39636	499.672	92.1365	85.8092	255.6326	244.6373	105576.25	158.0585	-0.1117	212.8057	3804320
013	2017-02-27t0017	1488176531.41	larva	244.1071		-39.0015	993.7156	90.9823	67234.4322	212016.8743	4026530.0439	375.256	-0.4355	142.83	-1.0564	140.8236	-1.3449	250.2628	-0.25781	243.6918	87091.4531	195.7047	-0.36432	228.254	-0.25518	4965610	-0.29341	430.213	84.9825	79.5876	209.3616	201.7678	72857.8438	141.2442	-0.41534	182.2571	2954500
013	2017-02-27t0617	1488198131.02	larva	250.107		-33.0016	1250.8541	88.9877	88249.6328	277982.9902	5367351.0652	483.391	-0.059988	145.425	-0.90545	141.8143	-1.2476	266.8087	-0.18764	259.8342	122732	207.8217	-0.23573	244.2324	-0.18218	6679380	0.72374	580.759	88.0659	80.6602	235.2964	228.41	108236.3438	157.1225	-0.21246	205.868	4044860
013	2017-02-27t1217	1488219734.29	larva	256.1079		-27.0007	1011.7146	94.0319	74810.5842	236627.5	4756928.36	531.417	0.10544	145.958	-0.88003	142.0277	-1.2226	277.8276	-0.14219	269.421	108352.75	212.6021	-0.18457	253.8916	-0.13831	5679660	0.18385	626.16	90.5979	82.903	241.716	229.2839	94269.2266	160.5472	-0.19824	208.5758	3525440
013	2017-02-27t1817	1488241339.22	larva	262.1093		-20.9994	1013.3222	96.0647	76483.5157	241967.3158	4944367.1098	479.626	-0.081713	147.785	-0.77045	142.9421	-1.1301	277.4935	-0.14488	270.111	110442.4141	219.3885	-0.10611	255.8662	-0.12991	5876690	0.32811	560.432	92.5282	84.7501	240.7056	228.6	95800.8438	166.593	-0.1367	210.9569	3679390
013	2017-02-28t0017	1488262932.05	larva	268.1073		-15.0013	1020.6874	92.3905	74803.3766	236434.2896	4673108.0121	460.445	-0.15803	147.964	-0.76528	142.9538	-1.1219	278.8426	-0.14085	273.7182	108748.6094	220.9842	-0.08719	258.9672	-0.11624	5757140	0.26787	459.584	92.9591	84.857	237.2141	228.9006	92513.4844	167.8472	-0.15225	211.0412	3616950
013	2017-02-28t0617	1488284531.67	larva	274.1072		-9.0014	1018.3682	88.1959	72852.0417	230168.3514	4446387.2083	388.541	-0.43117	148.419	-0.74153	143.2624	-1.0827	280.9313	-0.13427	275.6748	106753.8984	222.8535	-0.063854	261.4028	-0.10584	5628510	0.18715	468.84	93.9234	85.4072	237.0514	230.0437	90079.5312	169.9457	-0.15303	212.9211	3561860
013	2017-02-28t1217	1488306131.22	larva	280.1071		-3.0016	977.6864	90.0747	67579.4376	213560.3843	4027129.3957	413.87	-0.35512	152.023	-0.503	146.7574	-0.73093	280.7254	-0.13882	276.0579	98815.3438	225.5897	-0.028232	261.7769	-0.10616	5350610	0.0037508	479.399	97.8303	89.8389	235.6485	229.424	82948.2891	173.1177	-0.13446	213.7775	3443230
013	2017-02-28t1817	1488327742.55	dead	286.1102		3.0016	1112.4971	89.7312	78886.2324	248747.5102	4828609.0503	403.117	-0.41574	153.016	-0.43695	146.8496	-0.70827	281.8066	-0.13893	276.1932	115822.5312	226.6368	-0.013635	262.9506	-0.10281	6280700	0.59478	429.181	100.489	90.6677	247.8788	241.701	101878.1719	183.2335	0.024918	226.0155	4124680
015	2017-02-16t1710	1487286977.08	larva	0		-196.4412	153.6631	28.2615	2936.2306	9358.0986	52023.3312	0	-0.5076	0	-0.51181	0	-0.51413					0	-0.49773	0	-0.4982	0	0.45805	0	0	0				0	-0.41533	0	0
015	2017-02-16t2310	1487308574.34	larva	5.9992		-190.442	153.6528	28.3123	2940.9767	9374.7576	52214.3492	0	-0.63127	0	-0.61757	0	-0.61376					0	-0.60079	0	-0.60258	0	-0.44594	0	0	0				0	-0.45461	0	0
015	2017-02-17t0510	1487330178.64	larva	12.0004		-184.4408	153.667	28.0671	2928.5521	9336.1991	51718.8037	0	-0.75915	0	-0.72837	0	-0.71811					0	-0.70862	0	-0.71175	0	-1.1087	0	0	0				0	-0.49648	0	0
015	2017-02-17t1110	1487351781.65	larva	18.0013		-178.44	308.4687	34.4162	8222.8709	25986.9332	189089.0113	438.935	0.76391	177.796	0.822	172.4552	0.79883	338.2938	-0.66378	332.0873	15223.2188	279.5021	0.77709	319.9594	0.73697	786035	-0.67172	571.166	56.968	53.8562	180.9483	165.9373	8142.6753	89.9857	0.24838	134.6707	251856
015	2017-02-20t1325	1487619078.89	larva	92.2505		-104.1907	1039.1567	79.431	67451.8075	212898.6522	3622819.5283	509.877	-1.3005	216.855	-1.3027	203.0361	-1.2464	422.0892	-1.5063	418.4755	148575.3906	343.346	-1.2878	400.6159	-1.3645	7628300	-0.93361	298.984	63.02	61.4289	132.8408	122.6532	46759.9609	90.2337	-1.134	110.4655	2216850
015	2017-02-20t1710	1487632575.67	larva	95.9996		-100.4416	939.6201	77.4646	60992.2251	192434.2089	3362349.6252	662.98	-0.064483	240.069	0.61432	218.3205	0.020948	491.2139	0.3933	484.979	156206.0312	411.3825	1.4226	466.5267	0.69492	7631080	-0.83853	488.701	66.1367	63.8346	155.417	142.6049	49422.6094	98.2428	-0.38246	125.8316	2102290
015	2017-02-20t2310	1487654169.47	larva	101.9979		-94.4433	1062.8661	87.0008	73200.7076	230786.6046	4321279.703	510.855	-1.0783	208.257	-1.1937	193.0886	-1.2667	431.5174	-0.62726	425.9926	164839.6562	351.3604	-0.2714	409.1012	-0.45487	7939600	-0.48822	339.742	63.0834	60.6863	146.9522	139.1704	56135.7539	94.1318	-1.0364	123.5379	2404990
015	2017-02-21t0510	1487675771.61	larva	107.9985		-88.4427	1216.9482	84.8472	79222.9973	249612.383	4501599.7372	493.111	-1.0792	195.885	-1.636	184.7987	-1.4213	399.7098	-1.0035	394.3074	165479.8438	320.005	-0.9881	372.2433	-1.0737	8090440	-0.2258	381.261	65.7257	63.5804	139.0179	133.0236	57553.3984	97.8095	-0.8051	122.5303	2714600
015	2017-02-21t1237	1487702607.74	larva	115.453		-80.9883	1159.4579	86.2375	79025.5235	248955.409	4714636.9183	631.462	0.33993	195.72	-1.0022	175.9169	-1.5353	462.5196	1.2145	452.3526	190558.0625	342.5297	0.65249	422.114	1.0852	8059960	-0.032233	376.951	63.6886	61.2055	143.599	135.5584	59162.7812	96.3059	-1.1765	123.6386	2622760
015	2017-02-21t1838	1487724189.9	larva	121.448		-74.9932	1294.6056	85.2549	84935.8153	267424.148	4867593.064	507.088	-0.59229	178.95	-1.8767	164.3982	-1.9921	380.0856	-0.5299	371.4023	168377.9062	296.329	-0.79959	349.1307	-0.71575	7920850	0.050571	452.062	67.0166	64.1174	152.9769	144.4603	67768.75	102.0749	-0.73939	131.8225	2966360
015	2017-02-22t0037	1487745761.79	larva	127.4402		-69.001	1180.0822	83.5154	79281.7178	249842.9387	4589862.1758	618.875	0.73536	178.614	-1.3602	163.389	-1.6179	377.9432	-0.093182	371.9152	156090.5625	298.142	-0.092431	353.8026	-0.023658	7374630	-0.15817	555.4	68.4067	65.7412	155.2078	146.2947	64100.8203	102.674	-0.84557	131.3013	2824380
015	2017-02-22t0637	1487767352.67	larva	133.4377		-63.0036	1197.8131	85.1121	82422.9316	259658.9544	4860261.3212	547.198	0.23082	177.868	-0.89525	165.8277	-0.99757	386.0113	0.63768	373.2158	165984.875	278.3679	-0.45145	341.8957	0.11939	7631960	0.19856	394.378	67.0978	63.5867	167.1052	158.5372	71855.25	105.871	-0.69351	143.4956	2879030
015	2017-02-22t1237	1487788951.78	larva	139.4374		-57.0038	1251.739	82.0923	82431.0474	259709.1259	4697094.7475	566.641	0.58143	173.88	-0.83586	161.2104	-1.1004	356.7572	0.20841	348.6842	153405.6094	275.3104	-0.033939	327.1798	0.079756	7473520	0.20956	296.124	68.1239	65.4476	156.9867	149.7355	67504.2656	103.5647	-1.0783	135.1827	2928040
015	2017-02-22t1838	1487810572.39	larva	145.4431		-50.9981	1316.9204	86.598	90078.611	283891.3413	5236042.9568	443.114	-0.59606	158.267	-1.9349	147.7829	-2.058	321.4682	-0.50782	313.6113	151090.0625	250.6771	-0.84455	298.2812	-0.55433	7424150	0.28884	403.806	67.0206	63.9694	161.0157	154.1988	75677.3906	103.4749	-1.2273	140.3415	3143870
015	2017-02-23t0038	1487832167.86	larva	151.4419		-44.9993	1330.0701	87.0601	91780.1056	289011.4199	5490724.0465	417.628	-0.74316	162.113	-1.2226	154.6134	-1.2088	310.7932	-0.48225	304.7202	148559.1562	247.0689	-0.53829	287.2991	-0.5377	7744630	0.62295	320.098	65.7059	62.6453	160.4762	154.2484	76707.625	103.1961	-1.303	138.4661	3138970
015	2017-02-23t0637	1487853756.13	larva	157.4386		-39.0026	1328.8842	91.0492	93397.7613	294321.6706	5693563.6216	457.039	-0.24358	151.777	-1.8964	144.5696	-1.9617	296.8015	-0.54681	289.2166	144245.5312	233.0453	-0.72529	274.0684	-0.52703	7371350	0.43361	486.662	72.8899	69.771	169.2782	162.4929	82269.2109	112.603	-0.56929	147.7146	3540040
015	2017-02-23t1238	1487875389.73	larva	163.448		-32.9933	1294.801	86.8126	89015.9647	280403.1986	5284990.8686	416.966	-0.53378	151.046	-1.6759	144.6323	-1.7924	288.9615	-0.39632	284.3243	134078.1562	231.8139	-0.38036	269.9347	-0.31568	7001910	0.2412	436.256	73.8235	70.1818	173.0318	165.8516	80286.7344	115.5055	-0.40674	151.5674	3422160
015	2017-02-23t1838	1487896988.94	larva	169.4477		-26.9935	1314.5271	89.6278	91065.3808	286732.2845	5511030.5188	376.05	-0.77646	148.377	-1.6519	143.3867	-1.7723	280.6606	-0.33841	274.8992	133313.8125	220.752	-0.44352	258.635	-0.3227	7036020	0.323	293.04	72.9198	69.1307	182.5543	175.7353	86713.2734	115.2932	-0.41158	157.3323	3457860
015	2017-02-24t0037	1487918550.52	larva	175.4371		-21.0042	1316.0287	88.8866	92624.8069	291704.6621	5698165.8155	400.571	-0.48954	140.417	-2.0364	135.9249	-2.3859	276.324	-0.26355	269.341	133464.5	208.4231	-0.49479	252.4964	-0.2757	6769240	0.19439	435.89	70.9036	66.2558	199.8857	191.6674	96544.7891	115.2731	-0.38972	169.3058	3418120
015	2017-02-24t0638	1487940174.31	larva	181.4437		-14.9975	1168.7883	88.6156	87090.0462	274642.8554	5433090.0621	408.832	-0.38529	155.152	-0.70046	150.7056	-0.8598	296.5078	-0.044398	288.3943	134318.0312	228.7694	-0.080542	270.4361	-0.06172	7025920	0.39993	417.978	72.1117	67.3149	205.0246	196.7346	92876.1562	119.5991	-0.31448	170.7467	3265510
015	2017-02-24t1238	1487961788.38	larva	187.4476		-8.9936	1064.4633	91.8812	76577.0621	241904.4962	4810455.9602	428.23	-0.24698	149.803	-0.96831	145.1139	-1.3154	303.5651	0.0067572	295.4651	121122.4766	220.1496	-0.16596	273.0051	-0.032796	5970540	-0.18445	391.19	75.251	70.7769	202.0555	196.8887	80620.1406	122.5965	-0.29403	171.3273	2999210
015	2017-02-24t1837	1487983363.31	larva	193.4406		-3.0006	1423.4261	90.1756	100966.5419	317844.4222	6223254.0359	433.46	-0.20576	145.261	-1.177	141.0355	-1.6274	282.887	-0.1254	273.9018	148798.5625	212.2911	-0.23578	256.0161	-0.14367	7632150	0.83092	448.622	73.8076	68.9795	197.2229	189.1955	103739.2656	124.265	-0.30651	169.0476	3877920
015	2017-02-25t0038	1488004967.66	dead	199.4418		3.0006	1403.2669	90.3743	96779.8892	304640.8169	5863218.4352	430.625	-0.21216	145.38	-1.0993	142.4383	-1.4331	287.2546	-0.096961	280.5361	144776.3125	210.9504	-0.23163	259.128	-0.11607	7322360	0.69343	354.369	74.3007	68.637	208.0139	199.9875	104839	127.8111	-0.29277	175.8841	3742300
016	2017-02-16t1710	1487286991.98	egg	-2.9997		-184.446	153.6323	28.5555	2963.5752	9447.6813	53030.8099	0	-0.44709	0	-0.46051	0	-0.46579					0	-0.44769	0	-0.44751	0	1.0887	0	0	0				0	-0.39653	0	0
016	2017-02-16t2310	1487308589.62	larva	2.9997		-178.4467	150.8959	28.1614	2871.6966	9157.2059	50697.6748	0	-0.56896	0	-0.56413	0	-0.56342					0	-0.54873	0	-0.54986	0	-0.036258	0	0	0				0	-0.43468	0	0
016	2017-02-17t0510	1487330194	larva	9.0009		-172.4455	150.8968	27.6431	2838.4233	9050.127	49432.5851	0	-0.69466	0	-0.6723	0	-0.66531					0	-0.65407	0	-0.65653	0	-0.79831	0	0	0				0	-0.4752	0	0
016	2017-02-17t1110	1487351797.15	larva	15.0018		-166.4446	269.2861	28.8073	5778.9523	18256.2787	109542.8241	556.774	1.2524	245.681	1.4843	233.9649	1.4027	506.9432	0.1597	504.8333	16222.1826	417.304	1.5891	486.2158	1.5741	772422	-0.38594	268.203	53.2734	51.152	133.8915	118.9747	4284.5273	79.4889	0.16721	105.7956	167492
016	2017-02-20t1325	1487619094.22	larva	89.251		-92.1954	1098.3905	84.4395	74846.3835	235937.194	4371749.4713	626.785	-0.50798	242.478	0.099201	228.7769	0.099964	471.7861	-0.53526	466.0935	183996.5938	380.445	-0.19296	449.4281	-0.22179	9450090	0.13325	588.876	62.9928	60.8763	157.076	142.5184	61259.6289	94.1876	-0.45523	121.8198	2455020
016	2017-02-20t1710	1487632590.78	larva	93		-88.4464	1142.6638	85.2692	79849.7998	251964.091	4724596.8958	783.374	0.71994	220.022	-1.0965	212.1484	-0.64989	410.5007	-1.7326	403.4972	170768.2812	320.8002	-2.0878	381.1155	-1.8957	9147640	0.021122	929.413	66.5298	64.7541	143.7599	130.9779	59804.1094	96.3363	-0.5023	117.9551	2766040
016	2017-02-20t2310	1487654184.52	larva	98.9983		-82.4481	1338.4949	79.2807	88243.8697	277843.2349	4940091.1574	968.195	2.393	223.677	-0.308	213.5725	-0.06666	450.7242	-0.36823	441.245	207333.1562	353.843	-0.43358	417.4838	-0.44778	10283300	0.92639	1116.37	64.5471	62.4891	145.1128	132.5383	66751.8906	96.8942	-0.63325	120.4532	2967490
016	2017-02-21t0510	1487675786.75	larva	104.9989		-76.4475	1281.054	85.5286	88405.9743	278595.994	5162771.202	982.908	2.8286	224.502	0.30451	212.9939	0.38029	491.2828	1.089	479.5349	226481.375	362.2559	0.4231	446.014	0.86874	10332500	1.1586	757.04	65.9188	62.1411	176.6355	159.6239	81428.9844	106.7565	0.27527	139.6206	3033840
016	2017-02-21t1237	1487702623.07	larva	112.4534		-68.993	1239.1819	84.7562	82513.2434	259884.5698	4717854.2886	709.321	0.9028	203.219	-0.66676	189.5712	-0.73104	437.3693	0.30272	431.0967	188068.7969	334.7433	0.019281	406.8875	0.34163	8736610	0.33861	703.036	69.1293	66.051	155.1936	143.7538	66733.25	106.6658	0.01508	131.9618	2971940
016	2017-02-21t1838	1487724205.91	larva	118.4486		-62.9977	989.2061	83.8735	68082.614	215042.8594	3887935.9915	501.378	-0.73403	201.487	-0.24157	188.7251	-0.30989	411.0003	0.078805	404.0912	145905.1094	323.599	0.13507	382.8364	0.11423	7145120	-0.58006	345.339	67.0873	63.2698	157.1196	150.3297	55777.4688	109.5515	0.12717	139.4586	2379050
016	2017-02-22t0037	1487745777.44	larva	124.4407		-57.0056	1290.7739	86.1422	85645.0791	269698.9902	4929620.2671	561.486	0.033403	179.873	-1.529	167.995	-1.4752	371.4856	-0.53236	364.2783	166054.0625	286.8725	-0.95336	344.3157	-0.61798	8022680	0.21655	558.741	70.8867	67.9533	155.4524	147.0619	69487.2188	107.579	-0.26061	135.583	3161690
016	2017-02-22t0637	1487767368.18	larva	130.4382		-51.0082	1162.9194	81.8052	77707.407	244913.2865	4427343.4739	820.14	2.9889	182.722	-0.69421	172.848	-0.5833	366.6695	-0.17796	358.3221	148501.1562	285.9046	-0.36951	340.1051	-0.21133	7395470	-0.051744	981.318	72.2435	68.4896	172.9492	161.5057	70044.4219	114.7772	0.28694	146.6918	2923980
016	2017-02-22t1237	1487788967.23	larva	136.4379		-45.0085	1219.8534	81.7598	80004.3775	251955.9213	4545250.1727	432.724	-0.90971	169.033	-1.5089	158.1935	-1.5148	337.8324	-0.60432	332.9351	140876.125	264.0307	-0.93068	314.1881	-0.64726	7048170	-0.17251	393.65	72.829	69.1384	162.7211	156.4204	67854.7188	115.7257	0.17675	145.0265	3036750
016	2017-02-22t1838	1487810587.96	larva	142.4437		-39.0027	1299.2171	86.3574	87055.9126	274170.8036	5039507.5481	422.594	-0.87535	170.961	-0.90853	162.0773	-0.88231	328.4999	-0.47738	322.4285	149138.9688	264.0872	-0.36515	306.4908	-0.46198	7755650	0.48009	491.492	68.0291	64.3557	157.4683	151.6146	71490.6094	111.0205	-0.46063	139.7509	3086140
016	2017-02-23t0038	1487832183.92	larva	148.4425		-33.0038	1275.259	79.0518	79708.8009	250942.0693	4330060.9214	551.42	0.58663	176.11	-0.040694	168.7419	-0.008606	342.7578	0.38595	335.8664	142587.2188	265.0033	0.21136	312.1441	0.19903	7323530	0.26622	505.01	71.5934	66.8309	172.1216	164.6768	71602.5625	120.9668	0.24288	152.3004	2977210
016	2017-02-23t0637	1487853771.78	larva	154.4392		-27.0072	1235.7221	80.4559	81000.7403	255134.5597	4563782.8211	441.857	-0.44074	165.828	-0.69346	159.4884	-0.63454	302.7059	-0.57343	295.7642	128044.5938	244.2194	-0.43764	281.4616	-0.52123	7000940	0.12597	411.07	75.2984	70.8634	174.6435	169.0385	73874.1875	123.9092	0.25338	157.1509	3178950
016	2017-02-23t1238	1487875405.44	larva	160.4485		-20.9979	1221.6951	83.529	76641.0161	241293.5482	4256592.4069	443.716	-0.3303	165.822	-0.41296	159.8664	-0.40314	299.7987	-0.29107	292.5502	119919.4688	238.4457	-0.29102	277.3201	-0.27188	6627740	-0.058169	372.228	77.2906	72.9007	178.0925	174.1421	71236.9844	126.1877	0.1644	161.176	3089230
016	2017-02-23t1838	1487897004.91	larva	166.4484		-14.998	1214.1184	80.9287	76000.1344	239278.2648	4173797.7356	380.86	-0.78238	163.804	-0.38984	159.3341	-0.30498	286.3427	-0.33676	280.0282	113678.0469	231.0201	-0.27736	266.1611	-0.28059	6493840	-0.076287	318.957	78.2106	73.6594	179.1874	174.0768	71137.4062	128.9738	0.10208	162.7488	3100580
016	2017-02-24t0037	1487918566.26	larva	172.4376		-9.0087	1187.1263	82.4711	74170.6001	233534.7775	4096270.246	402.261	-0.51373	164.305	-0.17384	159.8707	-0.12133	285.4181	-0.21114	279.0813	110456.8047	230.3403	-0.14577	264.8861	-0.1787	6356800	-0.1005	333.841	80.1304	75.8499	182.1386	176.9524	70487.6328	132.4578	0.079155	165.6036	3100170
016	2017-02-24t0638	1487940190.68	larva	178.4444		-3.002	1182.3471	82.0887	73585.666	231701.638	4048337.8204	387.788	-0.53943	164.067	-0.077851	160.2749	0.020342	285.7119	-0.1426	277.0805	109713.3906	229.4797	-0.090514	263.0533	-0.14144	6297890	-0.076803	331.364	82.2394	77.7287	190.6159	185.3312	73196.4922	135.5003	0.048314	170.044	3156840
016	2017-02-24t1238	1487961804.77	dead	184.4483		3.002	1166.1444	81.3214	72857.6116	229425.3464	4002610.0014	375.609	-0.55038	165.016	0.063927	160.8559	0.15337	288.6605	-0.099407	281.8632	109979.6562	232.5519	-0.013318	268.797	-0.068471	6273740	-0.033454	319.31	85.1187	80.6094	197.9778	191.2177	75429.5234	139.2197	0.037614	176.3225	3236130
020	2017-02-16t1710	1487287051.96	egg	-2.9997		-298.1052	150.8873	29.3475	3019.5398	9639.6364	55913.0919	0	-0.44709	0	-0.4605	0	-0.46578					0	-0.44769	0	-0.44751	0	1.0888	0	0	0				0	-0.39653	0	0
020	2017-02-16t2310	1487308650.1	larva	2.9997		-292.1057	147.7165	30.3713	3067.0781	9809.6563	58911.685	0	-0.56897	0	-0.56413	0	-0.56342					0	-0.54873	0	-0.54986	0	-0.036269	0	0	0				0	-0.43468	0	0
020	2017-02-17t0510	1487330255.6	larva	9.0013		-286.1042	144.9347	29.0134	2886.1889	9228.3373	53134.6873	0	-0.69467	0	-0.6723	0	-0.66531					0	-0.65408	0	-0.65654	0	-0.79836	0	0	0				0	-0.4752	0	0
020	2017-02-17t1110	1487351859.53	larva	15.0024		-280.1031	192.5862	26.227	3516.1818	11139.886	58142.674	396.16	0.65312	225.913	1.3016	224.373	1.3136	373.8927	-0.48251	371.8849	7477.8545	320.5639	1.0434	359.7179	0.96462	437367	-0.82052	317.006	68.9021	64.6866	187.5077	176.0721	3750.1541	109.6495	0.42741	151.4914	133395
020	2017-02-20t1325	1487619155.62	larva	89.2513		-205.8542	1343.7523	81.4446	88349.0874	278289.54	4952022.4876	937.216	1.6269	259.597	0.88969	249.0403	1.0214	529.5734	0.78952	520.8697	244133.3594	415.9753	0.69591	491.4114	0.63203	11952900	1.6572	747.164	64.0048	60.7738	181.4532	161.6064	83649.9375	101.425	0.12993	140.0836	2947040
020	2017-02-20t1710	1487632650.21	larva	92.9998		-202.1057	1283.2324	86.3307	94483.0982	297863.1451	5759516.5166	937.747	1.8546	241.106	0.38417	223.1604	0.081586	565.669	1.9354	550.7248	278309.1562	423.6533	1.5506	520.4833	1.9142	11846000	1.6906	1066.33	70.4465	66.2015	207.2489	180.2582	101966.4766	113.9528	1.5299	156.5189	3461180
020	2017-02-20t2310	1487654244.2	larva	98.9981		-196.1074	1293.0198	83.6536	87924.3755	276874.9123	5120156.9142	668.518	0.072717	234.883	0.51682	217.7269	0.22073	528.9076	1.5356	517.0844	242239.6875	398.7416	1.2455	487.1356	1.5313	10755000	1.227	597.94	64.4016	61.5856	165.2253	147.3567	75673.1719	100.0904	-0.26979	130.5531	2948880
020	2017-02-21t0510	1487675846.86	larva	104.9988		-190.1066	1218.4047	83.3918	79626.5895	250857.9778	4538309.7942	720.923	0.70034	225.328	0.36763	201.2946	-0.4572	534.6087	2.1775	524.0384	222397.2188	393.8018	1.6615	491.422	2.2037	9353150	0.51749	513.896	70.2511	67.3281	159.3974	146.4786	66309.3281	108.6264	0.48237	135.0521	2916050
020	2017-02-21t1237	1487702683.52	larva	112.4535		-182.652	1284.0448	89.4427	91662.5468	288780.5051	5639844.865	542.471	-0.54158	193.632	-1.4368	178.3547	-1.5717	415.0295	-0.28213	408.5621	197969.0781	317.1631	-0.71776	379.5564	-0.49903	9232930	0.67472	598.882	65.9373	62.2815	169.5682	157.795	80884.0156	106.08	-0.047676	142.4327	3144090
020	2017-02-21t1838	1487724252.24	larva	118.4448		-176.6607	1188.9623	87.489	80467.1248	253493.3844	4787369.2023	607.145	0.23427	206.337	0.16496	186.8615	-0.45561	475.7957	1.837	466.4311	199834.1875	349.8544	1.3028	437.4367	1.861	8648830	0.46709	515.201	66.1857	61.6448	184.9165	176.2293	77664.9531	111.9317	0.37593	156.3713	2774240
020	2017-02-22t0037	1487745823.41	larva	124.4368		-170.6687	1169.575	84.5959	76613.6367	241525.0399	4377067.5169	519.264	-0.37863	190.071	-0.63237	172.0515	-1.1453	418.8197	0.80604	408.8865	167527.875	318.8766	0.57045	386.1601	0.78085	7590660	-0.093455	404.073	71.726	66.9221	192.4664	186.7214	76986.5625	118.6553	0.87168	167.1943	2864450
020	2017-02-22t0637	1487767414.38	larva	130.4343		-164.6712	1225.3188	89.508	88087.444	277643.8547	5482826.7013	526.447	-0.080257	180.327	-0.9148	169.6659	-0.85337	356.1183	-0.49182	349.4074	163458.3281	280.7074	-0.63661	329.8249	-0.57375	8264370	0.59089	430.839	64.5964	60.0241	199.0443	189.1809	91361.3516	109.0686	-0.28625	165.4268	2960450
020	2017-02-22t1237	1487789013.25	larva	136.434		-158.6715	1263.1335	86.1148	87281.455	274915.3173	5230028.4632	515.693	-0.03173	173.536	-1.0864	161.7876	-1.2005	356.9677	-0.012078	348.8394	162420.3125	273.3739	-0.43205	326.5413	-0.19411	7885980	0.45194	380.695	69.0662	64.569	188.7885	181.5778	85898.7812	114.8853	0.095429	162.7881	3138580
020	2017-02-22t1838	1487810633.97	larva	142.4397		-152.6658	1242.2094	86.1189	86103.1766	271226.8118	5087475.4197	482.953	-0.23847	180.942	0.042919	169.9699	-0.1706	359.3116	0.51141	351.8441	161330.9062	280.0725	0.51412	334.0404	0.5843	8111640	0.74536	299.537	67.8104	62.6118	199.4952	195.6736	89573.3594	116.137	0.013193	171.1567	3039940
020	2017-02-23t0038	1487832230.33	larva	148.4387		-146.6668	1278.7961	85.222	86750.7816	273176.761	5130813.9466	467.179	-0.28819	176.313	-0.021309	167.5627	-0.11802	337.6809	0.21769	328.8119	152631.7812	263.0945	0.10374	311.0539	0.15633	7963520	0.739	333.944	67.9185	62.8742	192.9124	187.3693	87196.3984	116.9676	-0.10684	169.7265	3067670
020	2017-02-23t0637	1487853818.17	larva	154.4353		-140.6701	1267.7557	87.954	88896.6803	280020.7052	5434790.1426	636.954	1.5215	170.708	-0.22143	161.8599	-0.40947	354.4364	1.1284	342.2663	164104.0625	264.7531	0.62239	321.3581	0.851	7899180	0.77885	717.274	68.7533	62.896	201.393	192.7855	93244.9531	121.3909	0.06769	172.9117	3181420
020	2017-02-23t1238	1487875452.06	larva	160.4447		-134.6607	1260.6956	86.8823	84933.3753	267552.7052	5045234.3065	653.33	1.6338	168.368	-0.17123	159.8941	-0.40056	330.9702	0.45491	323.3298	146619.8125	257.5431	0.45104	303.3111	0.35345	7447920	0.52193	706.205	69.3317	63.8545	203.6155	194.1859	90201.6562	121.741	-0.069997	172.6509	3066960
020	2017-02-23t1838	1487897051.94	larva	166.4447		-128.6608	1278.0338	88.9116	86458.1309	272460.6834	5143272.8208	440.049	-0.29254	165.523	-0.23481	159.1338	-0.32448	312.3248	0.10741	304.3202	140858.4844	246.0832	0.12855	288.5752	0.079449	7454020	0.57685	448.661	70.0846	64.2807	201.4055	193.049	90833.8594	125.3389	-0.029969	175.6258	3156120
020	2017-02-24t0037	1487918612.65	larva	172.4338		-122.6717	1281.9572	85.25	86586.3945	272736.9709	5095718.7695	420.546	-0.38272	162.267	-0.34518	156.486	-0.44959	301.9667	-0.0058805	293.5445	136186.9688	235.0955	-0.050201	277.2337	-0.032336	7315790	0.52595	404.127	70.6639	65.5307	197.9803	191.3316	89289.1094	121.2586	-0.22601	173.8303	3185880
020	2017-02-24t0638	1487940238.1	larva	178.4409		-116.6646	1335.3438	96.4665	96343.9721	303678.376	6082387.5122	439.989	-0.21312	154.694	-0.80349	148.7531	-1.0932	291.6029	-0.088353	282.7587	146384.6406	227.268	-0.12609	267.0139	-0.10413	7753400	0.83572	357.324	69.4139	64.5888	202.9888	198.1069	101900.3594	115.72	-0.38422	174.8881	3479100
020	2017-02-24t1238	1487961852.45	larva	184.4448		-110.6606	1331.4939	88.2945	93576.0274	294671.9221	5695096.9699	451.22	-0.1303	148.678	-1.1086	144.2762	-1.4357	271.4326	-0.22615	260.1683	132187.6719	208.4046	-0.34524	243.8908	-0.26569	7239850	0.54922	344.043	69.9636	64.6983	208.5738	201.8635	101575.4531	118.6623	-0.34794	180.2536	3406880
020	2017-02-24t1837	1487983426.27	larva	190.4376		-104.6679	1030.9746	102.5766	82418.1813	260742.6838	5505969.4426	714.127	1.2081	149.548	-0.93595	144.9097	-1.2976	275.1522	-0.17803	267.5355	118040.3047	211.3187	-0.26189	250.6733	-0.18698	6403660	0.099135	870.844	73.9641	67.9276	210.9409	203.2807	90493.6484	127.8559	-0.22468	183.2733	3167140
020	2017-02-25t0038	1488005030.82	larva	196.4388		-98.6666	1278.1073	88.9253	89509.8379	281935.0017	5442263.0199	442.788	-0.15727	160.465	-0.15436	155.532	-0.24012	295.3833	-0.051101	285.8158	137648.6094	229.0327	-0.029316	268.7456	-0.057612	7476870	0.76039	437.874	74.7774	69.0867	210.934	202.4769	98295.2266	129.1753	-0.24902	183.8678	3484250
020	2017-02-25t0637	1488026626.98	larva	202.4378		-92.6677	1307.1682	96.0999	93894.421	295739.9071	5923789.0645	409.937	-0.30574	147.246	-0.95678	143.8484	-1.2761	272.1576	-0.17875	263.5135	133085.0625	204.5974	-0.29681	245.2864	-0.19826	7194580	0.6438	424.498	79.4462	73.3306	228.1849	221.9579	111582.4062	135.1758	-0.2	198.2091	3881820
020	2017-02-25t1237	1488048228.53	larva	208.4382		-86.6673	1333.2664	88.6727	92547.4828	291403.4086	5619873.3918	391.045	-0.39296	153.117	-0.5587	149.7726	-0.69087	280.7533	-0.12796	270.5608	135323.0938	209.9276	-0.22656	253.2509	-0.1438	7378880	0.79433	334.347	73.5976	67.6143	223.0833	216.04	107526.1562	127.7213	-0.3612	194.0019	3546740
020	2017-02-25t1837	1488069828.23	larva	214.4381		-80.6673	1330.5557	91.507	98235.0064	309519.3625	6156944.4135	448.015	-0.13625	144.195	-1.0832	140.9159	-1.4571	275.2133	-0.15354	265.8203	140633.9688	199.5851	-0.33306	243.8153	-0.19585	7363880	0.82886	484.737	78.1479	71.8589	237.4609	228.5084	121342.5234	132.6506	-0.32455	200.3401	3990940
020	2017-02-26t0037	1488091427.24	larva	220.4378		-74.6676	1305.4279	88.7083	89722.2069	282686.822	5336835.3562	372.802	-0.46579	145.65	-0.95849	141.7161	-1.348	273.7509	-0.15807	267.1944	128115.4219	203.889	-0.27525	247.6161	-0.16895	6805360	0.56546	469.579	78.6404	72.2414	235.4416	228.105	110186.6562	134.1159	-0.34229	206.7054	3674390
020	2017-02-26t0637	1488113031.73	larva	226.4391		-68.6664	1141.9462	91.2176	86919.0648	274226.7827	5518223.3702	368.202	-0.47742	143.524	-1.0575	140.1961	-1.4546	272.5095	-0.16233	265.5026	123174.3047	199.1106	-0.32232	244.0616	-0.18529	6482960	0.42818	392.456	80.0768	73.1831	243.5134	236.036	110068.0547	138.5377	-0.31784	211.527	3617070
020	2017-02-26t1237	1488134631.54	larva	232.439		-62.6664	1230.717	92.9943	91831.6587	289363.8421	5916138.254	648.52	0.601	143.721	-1.023	140.52	-1.4	270.8666	-0.16889	258.6515	129474.2344	195.6559	-0.35766	238.681	-0.20984	6861810	0.67854	787.488	80.4586	73.8788	239.219	227.9431	114346.6719	139.6199	-0.3465	204.3675	3841410
020	2017-02-26t1817	1488155036.12	larva	238.107		-56.9985	1269.9639	91.7423	93509.1355	294731.1411	5956724.7668	479.385	-0.060593	149.356	-0.67482	145.693	-0.91743	290.9503	-0.080608	278.7014	141692.7812	205.6651	-0.25177	255.9624	-0.12584	7260950	0.94295	623.632	78.2521	72.1332	242.8893	231.5915	118287.0938	134.0792	-0.47478	206.9966	3804230
020	2017-02-27t0017	1488176630.55	larva	244.1054		-51	1348.2038	86.1048	91582.7306	288517.328	5410099.0171	432.172	-0.23576	150.605	-0.59311	147.2056	-0.76344	280.7334	-0.12833	272.049	134190.5781	203.8094	-0.27557	250.6209	-0.15219	7186720	0.9567	521.071	83.7863	78.2772	233.9937	225.887	111848.9844	141.0141	-0.4189	201.0691	3998200
020	2017-02-27t0617	1488198229.78	larva	250.1052		-45.0002	1270.4922	90.9522	90899.8244	286376.9389	5625665.8027	599.021	0.34334	148.943	-0.69227	145.088	-0.94611	289.6032	-0.092036	280.0704	136982.3281	202.0324	-0.30093	256.0394	-0.12798	7042010	0.93191	659.528	82.333	76.0896	243.5284	232.1025	115188.9375	141.1978	-0.46696	208.425	3892710
020	2017-02-27t1217	1488219834.76	larva	256.1066		-38.9989	1284.3153	89.3812	90933.022	286391.8235	5552823.4461	444.375	-0.19981	153.933	-0.38668	150.2787	-0.45442	299.8594	-0.049081	291.7647	142133.375	209.2463	-0.22361	265.6542	-0.083782	7285780	1.1256	345.855	84.5243	78.4957	249.0072	243.4922	118029.3984	143.8247	-0.47458	212.8575	4000620
020	2017-02-27t1817	1488241438.65	larva	262.1077		-32.9978	865.3548	107.1558	67089.9525	212912.6163	4732794.9341	591.851	0.31363	158.632	-0.086015	155.9826	0.098121	271.6706	-0.16967	262.3025	94813.0234	210.4593	-0.21317	244.9811	-0.18081	5533400	0.12258	686.547	87.4946	83.056	221.2054	209.2936	77200.6719	142.3877	-0.54949	188.4613	3051990
020	2017-02-28t0017	1488263031.64	larva	268.1057		-26.9997	724.1808	111.6031	59302.6988	188869.616	4224884.1938	642.355	0.49182	162.428	0.17009	159.9226	0.49745	281.5687	-0.12898	271.8838	87004.7344	216.8998	-0.138	254.9846	-0.13525	5004400	-0.19274	751.593	92.2788	87.5234	235.4384	223.7181	72750.4531	153.9662	-0.39781	203.1677	2843110
020	2017-02-28t0617	1488284630.98	larva	274.1055		-20.9999	766.7913	85.4097	54947.821	174741.4177	3257413.7467	431.139	-0.27629	157.713	-0.12429	152.7191	-0.16745	326.6137	0.068819	319.5898	93084.8984	221.6594	-0.079322	288.0622	0.024536	4490730	-0.52461	381.242	87.633	80.178	262.3343	255.393	74765.2812	157.913	-0.3746	228.2201	2495260
020	2017-02-28t1217	1488306230.88	larva	280.1055		-14.9999	736.8936	96.4495	53689.608	171036.9837	3355382.819	437.409	-0.26796	156.369	-0.2065	151.6944	-0.24598	319.9276	0.041579	311.6433	88939.875	221.7142	-0.080557	284.0531	0.0055444	4344400	-0.64	380.674	89.7408	82.1352	259.9351	252.5159	72261.9531	163.3672	-0.32149	228.6529	2493270
020	2017-02-28t1817	1488327844.56	larva	286.1093		-8.9961	737.4864	124.7368	63349.2486	201957.7027	4917833.2003	575.191	0.23946	158.635	-0.041602	156.2538	0.2284	274.5576	-0.17371	265.5646	90329.4688	215.4011	-0.1734	252.7692	-0.15574	5215760	-0.10208	727.947	93.8086	87.6516	238.1524	226.4368	78352.1328	164.1032	-0.36084	209.6705	3084330
020	2017-03-01t0017	1488349429.59	larva	292.1052		-3.0003	762.1085	89.5807	54204.9181	172304.5527	3267586.469	427.515	-0.3421	156.627	-0.18098	151.7692	-0.20259	316.266	0.027814	306.9888	88554.4844	222.864	-0.071591	278.3704	-0.022826	4381630	-0.67909	401.897	92.8221	83.557	270.9839	263.4455	75875.4766	170.1828	-0.29427	231.3196	2596700
020	2017-03-01t0617	1488371031.77	dead	298.1058		3.0003	742.4116	93.795	51620.8458	164467.6344	3136249.2151	430.871	-0.3487	162.05	0.22408	157.5737	0.39911	314.9847	0.022357	305.3647	84415.8984	229.0128	0.021263	281.7612	-0.0039954	4328350	-0.74555	408.032	97.1637	87.0448	270.281	261.9847	72435.3047	179.5728	-0.14755	235.3454	2595240
021	2017-02-16t1710	1487287066.94	larva	0		-274.1058	148.0811	28.3424	2824.0631	9010.5378	50038.0377	0	-0.5076	0	-0.51181	0	-0.51413					0	-0.49773	0	-0.4982	0	0.45805	0	0	0				0	-0.41533	0	0
021	2017-02-16t2310	1487308664.98	larva	5.9995		-268.1063	153.3036	27.5126	2897.6659	9231.6482	50482.5164	0	-0.63128	0	-0.61757	0	-0.61377					0	-0.6008	0	-0.60259	0	-0.44597	0	0	0				0	-0.45462	0	0
021	2017-02-17t0510	1487330270.95	larva	12.0011		-262.1047	153.6423	28.4221	2961.302	9443.4049	52919.7559	0	-0.75917	0	-0.72838	0	-0.71812					0	-0.70863	0	-0.71177	0	-1.1088	0	0	0				0	-0.49648	0	0
021	2017-02-17t1110	1487351874.87	larva	18.0022		-256.1036	153.5914	28.4406	2964.4409	9456.7063	53067.961	0	-0.89206	0	-0.8453	0	-0.82822					0	-0.82228	0	-0.82677	0	-1.6416	0	0	0				0	-0.54152	0	0
021	2017-02-20t1325	1487619170.88	larva	92.2511		-181.8547	931.9409	74.4262	56647.4274	178659.9748	2922705.0014	559.936	-0.93584	227.574	-0.59382	217.289	-0.34791	457.756	-0.66611	454.3503	135495.7812	349.1281	-1.0928	432.5315	-0.52509	6728450	-1.4887	301.536	63.7523	62.1005	140.6422	131.6021	41630.1016	91.9912	-0.93971	116.3418	1884900
021	2017-02-20t1710	1487632665.05	larva	95.9995		-178.1063	996.9858	73.4588	61431.1619	193805.2195	3130736.7759	738.486	0.5067	256.115	1.7743	239.283	1.4477	524.9061	1.2015	518.3756	168494.8438	423.6926	1.8724	497.4383	1.5589	8211290	-0.47369	543.512	66.4	63.3531	182.0343	161.9413	58432.9961	101.877	0.036051	140.0898	2128850
021	2017-02-20t2310	1487654259.23	larva	101.9979		-172.1079	1194.8766	76.661	72951.2359	229748.006	3836571.7901	751.893	0.83274	235.653	0.8604	220.5236	0.66342	489.9026	0.81654	482.4541	186652.9062	390.7418	1.2369	458.0208	0.95873	8972500	0.17885	833.985	62.104	59.5682	163.2205	148.9898	62187	95.9948	-0.82729	126.9758	2364610
021	2017-02-21t0510	1487675861.86	larva	107.9986		-166.1072	1171.8282	78.9295	72717.9095	229133.7254	3860347.9505	597.819	-0.20712	217.619	0.057495	199.9715	-0.31547	457.3542	0.46833	450.7863	173794.5781	364.0025	0.78386	429.1393	0.62904	8261040	-0.1126	553.567	64.698	62.4635	152.7083	138.2209	58029.1406	96.579	-0.93956	122.3316	2456000
021	2017-02-21t1237	1487702698.26	larva	115.4531		-158.6526	1180.6977	76.3471	73153.0089	230392.7583	3925768.0781	619.74	0.23565	209.115	0.096951	191.276	-0.36117	448.1269	0.83098	441.0851	171184.4688	349.9664	0.97341	415.694	0.88393	7982960	-0.085103	312.08	62.4165	60.8553	128.1328	120.5473	48946.7188	90.8127	-1.7575	109.6829	2382750
021	2017-02-21t1838	1487724267.83	larva	121.4447		-152.6611	1185.2268	79.663	72712.6212	228988.3541	3872033.0772	572.017	0.02057	201.028	0.01884	184.5125	-0.3897	457.4539	1.6113	450.4607	173832.4844	337.9667	1.1143	420.4535	1.6152	7629830	-0.15517	415.548	61.4352	59.4818	133.0425	123.7921	50556.1641	92.9554	-1.6811	114.0424	2331710
021	2017-02-22t0037	1487745838.72	larva	127.4366		-146.6692	1132.3747	77.8031	69883.4081	220100.5401	3754606.8453	604.772	0.59269	191.602	-0.19039	177.3376	-0.45816	401.2106	0.58152	391.2061	146441.875	307.7037	0.38016	371.8739	0.59546	6985220	-0.44199	524.78	62.2595	60.3175	134.988	126.6021	49270.6172	93.3182	-1.7933	114.7007	2269790
021	2017-02-22t0637	1487767429.46	larva	133.434		-140.6717	1157.5435	77.5985	69702.3322	219468.4994	3671522.7264	548.756	0.24716	176.817	-0.99336	165.608	-1.0167	352.502	-0.37922	346.0633	128310.7188	274.692	-0.64481	324.7004	-0.50037	6434560	-0.6932	650.729	65.6335	63.545	137.4346	130.0616	50026.1953	97.74	-1.4969	120.3173	2388470
021	2017-02-22t1237	1487789028.31	larva	139.4337		-134.6721	1203.1957	79.3865	70382.0253	221542.0715	3691532.2554	489.014	-0.24072	167.063	-1.4813	157.401	-1.439	340.275	-0.31174	328.1204	125221.2031	254.4314	-1.1671	303.6765	-0.79889	6147590	-0.78001	416.041	67.6627	65.5861	143.2685	130.309	52722.793	100.5008	-1.3688	121.3605	2489850
021	2017-02-22t1838	1487810649.14	larva	145.4395		-128.6663	1152.8395	77.2882	69851.4201	219972.5195	3659251.7427	433.438	-0.69753	164.062	-1.3792	156.7751	-1.2355	319.6975	-0.56579	310.1708	116689.5938	247.1399	-1.0419	293.5407	-0.73737	5984670	-0.78057	402.106	65.0267	62.722	138.4275	129.605	50526.0391	98.2101	-1.702	119.674	2372040
021	2017-02-23t0038	1487832245.6	larva	151.4385		-122.6673	1170.9052	74.1951	68723.203	216356.9958	3479257.2359	433.898	-0.57683	176.891	0.20522	169.5375	0.19072	327.0703	0.064643	321.596	117745.3281	262.2052	0.28433	304.6918	0.10594	6353230	-0.3969	371.274	67.2685	64.4627	157.8035	147.6971	56809.2656	103.8232	-1.2526	134.4997	2416020
021	2017-02-23t0637	1487853833.39	larva	157.4351		-116.6706	1215.6848	72.83	71849.5043	226220.4885	3657250.5008	527.933	0.44714	166.875	-0.4455	160.2573	-0.45956	295.0551	-0.59749	288.3927	110940.7188	240.8937	-0.37158	275.4105	-0.48864	6264830	-0.36081	461.079	67.8347	64.9693	150.7384	141.6997	56677.625	103.851	-1.1153	129.9038	2546650
021	2017-02-23t1238	1487875467.81	larva	163.4447		-110.6611	1178.6019	73.7623	72118.9289	227133.5853	3780439.1292	362.402	-1.0233	158.837	-0.94729	154.7518	-0.81269	280.3516	-0.569	274.1787	105692.5469	223.8494	-0.64947	259.2411	-0.5349	5978630	-0.47082	318.259	68.9306	66.1891	144.6031	139.9581	54515.375	104.5852	-0.90258	129.8047	2594550
021	2017-02-23t1838	1487897067.52	larva	169.4446		-104.6612	1201.8121	76.6936	74048.237	233185.6837	3944289.0315	544.239	0.56249	156.532	-0.92744	152.1719	-0.91891	273.2052	-0.44683	268.2438	105730.4062	220.9713	-0.43819	256.1999	-0.35881	6047450	-0.33927	662.811	71.6528	67.9178	161.337	151.8693	62437.4062	113.7377	-0.46377	141.3646	2768240
021	2017-02-24t0037	1487918628.01	larva	175.4336		-98.6721	1143.5839	78.9741	70453.2388	221931.6928	3756811.8191	504.777	0.20592	164.791	-0.071248	160.7524	0.018647	281.0832	-0.2159	275.7474	103438.6016	230.3397	-0.10473	264.2665	-0.1525	6058390	-0.26048	562.689	68.2836	64.7773	156.9661	150.2596	57763.5117	110.8313	-0.49712	138.2437	2510380
021	2017-02-24t0638	1487940253.97	larva	181.4408		-92.6649	1230.6148	74.4159	71219.4488	224155.7395	3591625.8675	438.993	-0.20793	165.188	0.046593	161.1151	0.14268	282.873	-0.15393	276.2061	105511.625	226.4356	-0.115	261.4002	-0.13939	6148960	-0.13919	478.424	72.9031	69.2935	169.4476	162.1749	63203.9453	116.4299	-0.3782	147.0758	2713750
021	2017-02-24t1238	1487961868.49	larva	187.4449		-86.6609	1146.8061	80.9061	71908.0455	226485.9805	3879636.3689	402.344	-0.38372	156.479	-0.50478	154.2844	-0.44177	259.8079	-0.29102	253.6495	97687.7734	210.2245	-0.2948	241.3879	-0.26609	5868900	-0.24469	250.902	70.2538	65.9258	169.3168	163.6481	63663.1133	115.1455	-0.42609	150.3122	2634940
021	2017-02-24t1837	1487983441.84	larva	193.4375		-80.6683	1106.8076	77.7511	68282.1197	215133.8917	3632495.8388	352.531	-0.60075	152.782	-0.68125	149.295	-0.85103	258.6136	-0.27175	254.7838	92325.0391	209.239	-0.27235	243.197	-0.22873	5442840	-0.42539	298.924	77.7415	73.7848	184.2435	178.8504	65774.9375	123.8509	-0.31327	163.5319	2769540
021	2017-02-25t0038	1488005046.41	larva	199.4387		-74.667	1178.8259	75.6222	71625.3434	225523.5197	3749458.4665	535.273	0.27458	159.579	-0.19336	156.7826	-0.10217	268.65	-0.20118	260.7448	100475.1016	212.8689	-0.20959	244.7428	-0.20576	5968090	-0.065013	604.015	74.8473	71.0575	184.6513	174.8485	69059.5703	120.3617	-0.40968	158.1163	2799210
021	2017-02-25t0637	1488026642.56	larva	205.4377		-68.6681	799.6504	93.9308	54176.2434	171743.2411	3228470.1788	418.684	-0.26504	152.627	-0.60031	150.7603	-0.61899	242.6029	-0.33677	236.3786	68656.6172	201.8927	-0.32142	227.922	-0.30045	4308510	-0.92425	488.02	77.2344	74.0006	175.9713	166.7724	49799.8828	121.6483	-0.43164	154.6229	2180250
021	2017-02-25t1237	1488048244.09	larva	211.4381		-62.6677	1133.6636	79.0907	74012.6278	233274.0734	4041272.2441	528.049	0.22949	154.752	-0.44153	152.5359	-0.42213	262.4874	-0.22542	256.0224	101320.1406	205.8196	-0.268	238.5644	-0.23061	5970340	0.043536	479.461	77.1227	72.7038	196.9581	188.0609	76025.8281	127.7084	-0.3815	169.5499	2975390
021	2017-02-25t1837	1488069843.81	larva	217.438		-56.6678	1093.2819	77.8715	67277.6685	211926.5436	3549640.8623	547.239	0.29427	159.883	-0.10017	157.6188	0.067087	266.4502	-0.19908	258.1275	93790.4766	212.4086	-0.18419	246.0344	-0.18014	5614270	-0.10484	687.766	79.6596	75.3578	208.1792	194.9372	73279.0781	131.0325	-0.3691	177.958	2797250
021	2017-02-26t0037	1488091442.72	larva	223.4377		-50.6681	1134.942	75.5032	67709.9467	213200.439	3540065.5601	585.01	0.41825	159.072	-0.13155	156.9259	0.034037	262.2231	-0.2163	254.2107	92826.9844	212.0644	-0.18315	241.494	-0.20114	5629250	-0.058057	728.697	80.9266	76.6686	206.6378	195.9203	73149.7891	132.4743	-0.38762	176.7441	2863830
021	2017-02-26t0637	1488113047.37	larva	229.439		-44.6668	1097.0936	76.2418	66593.8369	209739.8708	3489563.5988	601.745	0.44386	158.7	-0.13873	156.6459	0.035488	265.1508	-0.19734	257.0868	92272.4688	211.025	-0.19208	243.3845	-0.18737	5518630	-0.079363	776.204	81.8354	77.3235	205.9568	195.431	71672.9844	135.3588	-0.38762	179.0689	2845740
021	2017-02-26t1237	1488134647.17	larva	235.439		-38.6668	1092.9627	75.9718	66139.1634	208304.4968	3467923.0096	608.859	0.42238	158.766	-0.12336	156.7718	0.072404	264.0697	-0.19976	255.4247	91368.125	211.6128	-0.1872	242.5294	-0.19021	5482050	-0.061729	751.517	83.1014	78.3737	212.0973	202.5835	73385.6797	137.8302	-0.39635	182.5948	2869410
021	2017-02-26t1817	1488155052.38	larva	241.1071		-32.9987	1088.644	76.7968	66230.2219	208598.3413	3486860.1419	576.591	0.27909	158.528	-0.12722	156.5895	0.07888	263.4744	-0.2016	256.3776	91162.1562	211.6914	-0.18846	243.1865	-0.1867	5478730	-0.025568	712.14	84.0803	79.1537	215.4487	204.6669	74545.2656	140.4223	-0.40288	186.0696	2905820
021	2017-02-27t0017	1488176646.78	larva	247.1055		-27.0003	1087.4181	77.036	65374.7434	205899.9391	3422329.7028	573.722	0.25683	158.283	-0.13087	156.395	0.084715	262.129	-0.20699	253.912	89648.1094	211.2593	-0.19549	241.0713	-0.19636	5401880	-0.028192	643.426	85.492	80.1485	215.1592	205.3858	73584.4453	144.0942	-0.39583	186.8573	2917670
021	2017-02-27t0617	1488198245.95	larva	253.1053		-21.0005	1073.6179	77.2223	65928.3459	207676.2551	3494294.5718	632.949	0.46131	159.204	-0.065569	157.0819	0.16867	265.2522	-0.19465	257.4994	91512	214.5716	-0.16067	244.8617	-0.17969	5479950	0.052222	680.56	87.5653	81.6674	224.0216	211.5604	77287.4531	149.9238	-0.3507	193.9738	3014080
021	2017-02-27t1217	1488219851.07	larva	259.1067		-14.9991	1080.5332	77.6177	65785.6102	207234.7511	3464441.0752	578.009	0.26555	158.245	-0.1148	155.9938	0.088941	265.3121	-0.19564	257.1976	91267.375	214.8417	-0.15938	245.7316	-0.17653	5436180	0.055725	631.235	88.1126	82.2421	222.1649	211.6879	76424.7344	150.8913	-0.38139	192.2209	3026930
021	2017-02-27t1817	1488241455.13	larva	265.1078		-8.9979	1049.6951	78.6232	65357.7576	205937.5804	3489725.9996	603.796	0.35512	161.931	0.12974	159.4836	0.44115	274.8649	-0.15701	266.9528	94003.7891	220.9305	-0.087685	254.9729	-0.13462	5523300	0.12232	623.393	91.2712	84.5933	232.8128	222.9368	79621.9688	158.696	-0.29249	202.3104	3113170
021	2017-02-28t0017	1488263047.91	larva	271.1058		-2.9999	1033.0658	78.4999	63993.5533	201645.6635	3418082.0208	632.722	0.457	163.037	0.21918	160.8708	0.60431	277.0094	-0.15012	268.4591	92521.1406	223.0499	-0.061302	255.9108	-0.13166	5444120	0.075227	842.072	92.9961	86.0709	235.2468	222.004	78572.4219	161.6686	-0.28298	205.5663	3105330
021	2017-02-28t0617	1488284647.52	dead	277.1057		2.9999	1018.4825	79.5516	62217.5297	196061.2142	3313133.3041	571.701	0.23142	164.481	0.33519	162.2523	0.77263	281.7114	-0.13236	274.8588	91556.2031	227.7098	-0.0005357	261.5102	-0.10642	5339710	0.0043788	674.458	95.1211	87.7293	244.3021	231.3204	79398.1875	168.0994	-0.20851	213.0893	3088010
022	2017-02-16t1710	1487287081.91	egg	-2.9998		-286.108	164.3175	27.4282	3094.3225	9840.3089	53701.3107	0	-0.44709	0	-0.4605	0	-0.46578					0	-0.44769	0	-0.44751	0	1.0888	0	0	0				0	-0.39653	0	0
022	2017-02-16t2310	1487308680.31	larva	2.9998		-280.1084	150.897	27.6364	2831.1667	9023.9275	49183.0084	0	-0.56897	0	-0.56413	0	-0.56342					0	-0.54873	0	-0.54986	0	-0.036274	0	0	0				0	-0.43468	0	0
022	2017-02-17t0510	1487330286.28	larva	9.0014		-274.1068	150.895	28.0159	2865.1232	9138.0067	50440.9822	0	-0.69467	0	-0.67231	0	-0.66532					0	-0.65408	0	-0.65654	0	-0.79837	0	0	0				0	-0.4752	0	0
022	2017-02-17t1110	1487351890.37	larva	15.0026		-268.1056	166.9769	20.6294	2304.2299	7302.9509	28563.6366	412.093	0.71256	224.578	1.2892	231.0043	1.3752	383.216	-0.43751	377.9554	4981.8086	327.1742	1.0807	367.2152	1.0007	289706	-1.012	211.407	57.2278	55.532	138.4961	130.5446	1800.4497	83.8743	0.20504	105.1291	73823.9
022	2017-02-20t1325	1487619186.23	larva	89.2514		-193.8568	1103.06	75.5338	71120.7223	224175.5291	3824040.4891	552.634	-1.0179	247.867	0.34808	234.0479	0.3397	476.4535	-0.42824	473.0026	176764.25	393.3885	0.13086	455.3408	-0.10155	9193630	-0.02291	315.125	60.2278	58.5422	135.2456	124.1755	50176.1094	88.4755	-0.91718	111.3001	2233910
022	2017-02-20t1710	1487632679.97	larva	92.9997		-190.1085	1150.6836	80.5845	75947.2098	239445.0836	4242043.8418	993.387	2.2635	251.495	1.1138	239.9787	1.1988	482.5743	-0.028868	475.806	191099.4219	397.1973	0.61471	456.5392	0.16616	9959470	0.52339	1302.63	64.2379	61.4184	169.7864	151.818	67235.4062	100.1068	-0.067333	131.9505	2543880
022	2017-02-20t2310	1487654274.19	larva	98.9981		-184.1101	1070.8325	80.9989	70786.3437	223353.4566	3985497.7865	755.363	0.74512	228.302	0.032414	204.1737	-0.71689	617.4038	3.6906	606.8987	228439.4062	409.353	1.6423	554.1132	3.4344	8424800	-0.25792	309.315	64.4547	61.8535	146.1479	139.2386	54074.7188	99.0343	-0.38989	125.6941	2378510
022	2017-02-21t0510	1487675876.97	larva	104.9989		-178.1094	1207.883	81.9722	76653.6606	241441.1934	4294405.9124	610.512	-0.19658	213.403	-0.54358	191.2891	-1.1734	497.8808	1.2548	489.0121	199152.3125	380.0647	1.1222	459.0738	1.2527	8529270	-0.021822	352.124	59.2888	56.5768	142.2317	133.3888	56892.6875	93.7933	-1.1604	119.3511	2369660
022	2017-02-21t1237	1487702713.32	larva	112.4534		-170.6548	1163.2385	81.5202	74717.2778	235470.8688	4161940.7955	673.953	0.59662	204.102	-0.59584	180.3238	-1.4241	487.9516	1.6269	474.9912	190301.125	351.3819	0.71684	441.8377	1.4166	7953260	-0.19188	315.097	67.2072	64.6774	148.556	140.9294	57936.8398	101.4044	-0.54854	128.6464	2618860
022	2017-02-21t1838	1487724282.98	larva	118.445		-164.6632	799.4918	94.7043	57326.1556	181621.7504	3493127.3605	668.841	0.79917	205.223	0.071518	183.5993	-0.7101	461.152	1.4396	449.1897	137884.4375	347.3728	1.1924	422.2654	1.3755	6125480	-1.2903	289.472	67.0352	64.169	150.798	144.4164	45088.6133	102.7727	-0.58084	131.8432	2000870
022	2017-02-22t0037	1487745853.82	larva	124.4369		-158.6713	1176.7148	82.642	74412.3744	234342.7344	4132374.1454	557.279	-0.007787	198.974	0.15071	180.0483	-0.49423	423.7628	0.94585	415.5928	164843.7344	330.4901	1.1236	389.6992	0.89919	7724760	0.0027359	280.315	73.0265	69.978	163.6626	157.5449	63664.7578	110.6858	0.057076	143.8746	2835110
022	2017-02-22t0637	1487767444.54	larva	130.4343		-152.6739	1208.585	78.4665	75161.5763	236694.8039	4045408.6534	550.109	0.167	194.829	0.41857	179.8755	0.012141	411.492	1.1535	403.4365	161716.375	315.6687	1.1572	382.0922	1.267	7644320	0.13222	574.833	68.9815	65.1932	175.4091	163.877	68935.7812	112.169	0.025115	148.0426	2706560
022	2017-02-22t1237	1487789043.55	larva	136.434		-146.6742	1111.7148	79.9352	71469.7161	225203.2155	3980959.6469	613.309	1.0013	183.845	-0.11852	169.6191	-0.51525	383.9531	0.82349	376.8949	143214.5156	299.5871	0.96782	356.4608	0.90411	6852260	-0.31862	598.619	67.4782	64.0176	168.0712	159.9603	62690.5391	108.5384	-0.51975	145.9172	2515050
022	2017-02-22t1838	1487810664.24	larva	142.4398		-140.6684	1205.5186	82.6812	77529.4193	244180.5484	4294615.3385	379.137	-1.334	160.204	-1.9344	150.466	-1.9297	320.019	-0.74984	314.878	129607.6719	250.2783	-1.1253	298.8046	-0.75421	6477700	-0.47247	286.5	69.2426	65.4005	175.5805	170.6163	71110.1172	109.2717	-0.62241	151.9421	2799760
022	2017-02-23t0038	1487832260.92	larva	148.4388		-134.6694	753.8665	74.2348	41217.5096	130213.5632	1945572.2703	730.773	2.449	181.088	0.43909	172.8879	0.37549	344.5357	0.44461	332.1966	74419.7031	266.6814	0.30547	312.743	0.22216	3899730	-2.2634	1035.03	68.6079	63.9255	202.5421	184.9315	43749.0938	118.7099	0.045584	170.9933	1477470
022	2017-02-23t0637	1487853848.67	larva	154.4354		-128.6728	1120.9086	75.0611	67342.0923	212081.5737	3490297.338	574.333	0.89162	181.323	0.80582	171.0667	0.46494	384.2715	2.1101	369.3141	135263.5625	278.5158	1.3331	341.7308	1.5518	6377680	-0.32714	442.81	74.1975	70.1998	179.6365	173.8341	63232.0469	119.2699	-0.088813	157.9778	2609750
022	2017-02-23t1238	1487875482.99	larva	160.445		-122.6632	1040.2904	81.7146	66303.5414	209107.0775	3587199.0081	455.594	-0.21905	165.289	-0.46372	155.0186	-0.87045	337.4321	0.60958	330.6411	116751.5078	255.3263	0.36488	312.0739	0.56434	5713210	-0.7051	431.937	77.557	72.8341	191.9719	186.1521	66422.2734	127.4875	0.23311	171.0453	2680760
022	2017-02-23t1838	1487897082.89	larva	166.4449		-116.6633	1063.8828	80.8575	67779.9631	213616.9116	3754520.5997	386.936	-0.73214	163.99	-0.37319	158.241	-0.41094	293.4856	-0.21474	288.2072	103893.8906	235.5619	-0.15505	272.4109	-0.18026	5793770	-0.55257	317.049	71.2808	66.3663	187.9416	182.3772	66531.3281	119.279	-0.25022	167.5752	2518350
022	2017-02-24t0037	1487918643.23	larva	172.4339		-110.6743	786.1998	89.5805	56273.2014	178430.8449	3358764.9796	410.254	-0.45649	167.75	0.11551	161.2541	0.012717	305.6158	0.039395	298.097	89851.0625	241.6676	0.081986	281.3657	0.016662	4916430	-1.0415	417.374	76.736	71.9636	186.7481	181.8519	54903.9492	127.8494	-0.046386	167.6767	2248980
022	2017-02-24t0638	1487940269.31	larva	178.4412		-104.667	1057.1154	83.6322	68721.3299	216670.7443	3838188.7449	473.129	-0.0059422	164.639	-0.033638	156.6243	-0.33253	327.1631	0.2392	317.3564	117451.5703	244.6469	0.15314	294.63	0.15618	5898850	-0.32702	368.903	76.6413	71.3981	205.3973	199.7362	73737.6328	129.1245	-0.091076	181.9479	2745980
022	2017-02-24t1238	1487961883.95	larva	184.4452		-98.663	660.5072	77.3639	40430.5109	128506.9775	2095913.1882	446.634	-0.15578	161.012	-0.22347	155.2733	-0.38173	307.4701	0.038948	296.1949	65183.6562	228.8139	-0.064713	271.6873	-0.045596	3400570	-1.7664	422.663	72.6885	69.0555	179.5126	172.4516	38056.6641	114.4936	-0.42613	153.4145	1535180
022	2017-02-24t1837	1487983457.27	larva	190.4378		-92.6704	652.5095	88.5167	41496.3607	132644.6155	2220786.461	470.903	-0.022237	160.656	-0.18617	155.9899	-0.24892	295.6421	-0.047549	285.2127	64154.3398	225.4236	-0.086934	265.0025	-0.087267	3478370	-1.605	235.406	71.6714	68.6653	166.478	157.9275	36125.7266	111.7762	-0.49723	144.8933	1551760
022	2017-02-25t0038	1488005061.9	larva	196.4391		-86.6691	624.0258	92.401	41449.6176	133006.2944	2303044.8217	440.117	-0.16995	161.311	-0.099618	156.6116	-0.1393	292.0367	-0.070401	280.552	63371.9766	225.6831	-0.068447	263.5915	-0.090596	3485280	-1.5001	275.865	73.2204	70.1474	169.2187	161.4643	36720.4531	114.6943	-0.48023	145.4753	1582000
022	2017-02-25t0637	1488026658	larva	202.438		-80.6702	613.4369	86.7883	39128.5606	125166.6968	2082498.4181	393.94	-0.37914	161.787	-0.038138	157.4693	-0.020153	284.6929	-0.10998	275.8908	58362.043	225.035	-0.064154	259.5869	-0.11063	3300780	-1.5171	249.574	74.2985	70.7937	173.1404	166.1099	35493.7891	117.2878	-0.47803	150.1897	1515840
022	2017-02-25t1237	1488048259.62	larva	208.4385		-74.6697	571.5183	143.4561	52297.7304	170096.3259	4414521.7737	380.473	-0.44142	162.675	0.043749	157.3797	0.0030161	294.9716	-0.051097	287.4853	79937.2969	227.5496	-0.0235	268.7296	-0.048803	4407020	-0.84237	423.712	80.3976	75.0238	217.6647	211.3503	58987.125	135.8557	-0.23345	195.7932	2178050
022	2017-02-25t1837	1488069859.34	larva	214.4384		-68.6698	454.9405	170.6839	47529.953	160332.1094	4680852.0982	419.506	-0.26357	166.704	0.31335	161.3885	0.39432	296.7468	-0.03586	289.8848	73296.4531	234.0286	0.056287	273.2473	-0.020398	4113260	-0.94813	436.569	86.1039	78.7427	224.3751	218.4113	55420.6406	154.2044	0.0081716	199.7703	2124530
022	2017-02-26t0037	1488091458.21	larva	220.4381		-62.6701	489.8879	92.959	37643.2775	120715.6966	2426352.715	393.762	-0.37614	166.746	0.32704	162.5704	0.5255	289.0791	-0.077052	281.6423	56659.5078	230.1098	0.014575	268.0235	-0.052962	3265720	-1.3634	417.35	88.2429	80.7655	246.6446	236.1576	48342.3438	159.6903	0.045482	218.3109	1728240
022	2017-02-26t0637	1488113062.91	larva	226.4394		-56.6688	707.1358	102.1264	53949.266	171354.4541	3500722.2739	414.631	-0.28995	164.344	0.19288	159.9817	0.32185	286.7858	-0.091018	278.0797	80586.7969	227.229	-0.017069	265.3446	-0.071623	4609370	-0.59622	391.308	86.878	78.7694	246.2233	233.6956	69188.7344	160.7901	0.015951	212.7015	2436670
022	2017-02-26t1237	1488134662.78	larva	232.4394		-50.6689	704.5998	85.638	50173.6308	159343.0037	2935750.1446	431.916	-0.22663	160.099	-0.048553	155.9237	-0.016072	280.8508	-0.1217	274.5207	73582.9062	221.0835	-0.083366	256.5384	-0.11995	4184670	-0.79263	442.993	85.3728	78.5263	229.1748	220.1746	60043.7969	154.6068	-0.12132	203.0193	2231470
022	2017-02-26t1817	1488155068.66	larva	238.1077		-45.0006	697.7098	85.9047	48721.846	154543.7065	2850665.0036	385.44	-0.40057	159.568	-0.070254	155.2098	-0.057272	279.4355	-0.13157	272.9809	70976.6172	218.8146	-0.11008	257.1492	-0.12021	4049040	-0.83801	437.293	85.3656	78.3096	224.5625	217.8451	57038.8828	156.1831	-0.14009	201.3795	2166150
022	2017-02-27t0017	1488176662.94	larva	244.1061		-39.0021	728.4857	89.2657	51509.909	163361.6944	3049944.7442	378.555	-0.42392	158.295	-0.13487	154.4442	-0.10389	272.9518	-0.1614	267.2639	73424.0469	215.3604	-0.14908	251.9411	-0.14611	4247990	-0.69732	397.569	87.0153	79.2965	235.1718	229.2831	63261.2227	159.1908	-0.1373	211.2527	2335140
022	2017-02-27t0617	1488198262.31	larva	250.1059		-33.0023	699.017	93.8244	50191.2092	159422.1678	3041841.2629	359.144	-0.49337	159.391	-0.059175	155.7454	0.035271	281.8349	-0.12462	275.5403	73840.7344	219.2109	-0.10746	260.0464	-0.10959	4166970	-0.71865	431.685	88.1639	79.3238	261.5767	254.8477	68533.0938	166.9371	-0.055597	229.2801	2304870
022	2017-02-27t1217	1488219867.37	larva	256.1073		-27.0009	700.2169	93.8317	50645.2937	160884.5797	3089802.744	415.13	-0.30237	158.1	-0.1289	154.2515	-0.084531	281.0529	-0.12856	274.4787	74197.9688	217.178	-0.13134	259.0695	-0.11431	4164980	-0.70427	420.319	89.0882	80.3311	261.2861	252.4932	68979.5312	167.5899	-0.081857	232.5535	2346940
022	2017-02-27t1817	1488241471.02	larva	262.1083		-20.9999	711.1921	93.7078	51438.0658	163346.5373	3137797.1372	400.112	-0.36182	161.667	0.10549	157.9529	0.2837	289.5552	-0.093514	283.4733	77600.7969	220.9448	-0.08745	264.2922	-0.090499	4329430	-0.59825	444.28	91.1396	81.8298	268.9243	261.5218	72071.7188	173.2151	-0.02376	235.3427	2440720
022	2017-02-28t0017	1488263064.18	larva	268.1064		-15.0018	698.4529	93.0125	50553.2532	160495.6635	3089802.674	502.391	-0.0081803	161.67	0.12108	157.8069	0.29554	292.7895	-0.080152	286.5529	77296.4219	222.2244	-0.071761	268.5501	-0.070514	4254510	-0.65161	570.021	91.9942	82.0669	275.6962	266.158	72783.8047	177.8872	0.025376	244.6906	2420920
022	2017-02-28t0617	1488284663.78	larva	274.1063		-9.0019	489.1802	87.2404	32194.8528	103623.1764	1770559.4022	359.185	-0.5379	163.294	0.24636	159.7375	0.51179	285.2753	-0.11496	279.6653	48211.5273	220.9014	-0.089142	263.0634	-0.097721	2746780	-1.6156	350.584	88.6415	80.1859	270.0393	263.327	45636.6406	165.7236	-0.23078	241.2387	1491040
022	2017-02-28t1217	1488306263.34	larva	280.1062		-3.002	641.7712	85.3479	45103.3906	143411.8709	2626480.5548	472.052	-0.13968	158.907	-0.033351	155.1494	0.093395	272.5817	-0.1763	264.9308	64056.7031	217.9893	-0.13085	253.0682	-0.14982	3733840	-1.0306	530.275	88.7674	79.4179	249.4014	239.4598	58609.3359	167.9223	-0.23411	217.2867	2085770
022	2017-02-28t1817	1488327877.96	dead	286.1102		3.002	645.9285	84.1652	45966.4289	146033.0031	2718257.331	474.757	-0.14296	158.862	-0.025629	155.1228	0.11575	275.6126	-0.16865	270.4937	66147.0312	218.6207	-0.12762	254.625	-0.14609	3803800	-1.026	592.102	89.0512	79.451	253.8934	241.7884	60934.4219	168.3948	-0.27431	223.3299	2132240
027	2017-02-16t1710	1487287157.67	egg	-2.9997		-286.1008	726.7163	33.1641	19400.0479	61177.5106	425481.5162	535.231	1.4342	193.218	1.1907	188.0793	1.1512	442.057	-0.14709	431.1291	46416	349.714	1.3798	412.2487	1.3936	2015070	5.4275	606.989	130.445	123.7049	303.283	291.8764	31844.7	230.0596	1.4112	272.8172	1360410
027	2017-02-16t2310	1487308755.31	larva	2.9997		-280.1014	729.9215	35.2074	20399.7524	64286.2578	474057.2862	524.368	1.3081	158.817	0.82593	153.7111	0.79009	297.2	-0.80645	288.9685	32692	242.7401	0.74963	277.5253	0.7186	1737140	2.931	581.991	130.404	122.6335	302.028	289.5702	33223.1	231.9911	1.4425	273.52	1426350
027	2017-02-17t0510	1487330363.43	larva	9.0019		-274.0992	727.2604	34.8065	20161.3281	63584.654	463128.4719	523.32	1.2164	167.46	0.83218	162.2425	0.80115	304.26	-0.79577	294.8275	33164.4	249.1251	0.71287	284.1291	0.67543	1812750	1.8481	581.362	130.975	122.7178	303.519	291.3654	33083.5	229.3083	1.4388	272.9916	1417800
027	2017-02-17t1110	1487351967.74	larva	15.0031		-268.098	727.5454	32.5243	19219.9109	60594.5911	418929.7881	517.144	1.1045	173.065	0.81322	168.7743	0.79667	310.595	-0.78804	298.3847	32301.9	253.3643	0.66438	287.2701	0.61556	1788460	0.93156	624.816	134.41	126.1162	311.489	295.1033	32394.9	232.6361	1.4885	278.3876	1389000
027	2017-02-20t1325	1487619263.19	larva	89.2519		-193.8493	1075.8096	80.7776	71142.8866	224428.3229	3922369.566	595.313	-0.72443	266.715	1.2186	256.1357	1.3443	484.031	-0.2545	478.9771	179576	401.5891	0.33607	460.9598	0.012747	9890580	0.40144	517.132	60.5054	58.0435	161.017	145.3815	59737.3	93.3828	-0.52043	124.6686	2243720
027	2017-02-20t1710	1487632754.55	larva	92.9995		-190.1017	1234.3108	79.3092	77951.1353	245525.049	4242989.3665	638.542	-0.34459	234.076	-0.10957	221.5045	-0.028434	476.935	-0.16219	471.6346	194112	385.6108	0.20482	450.9281	0.01275	9515180	0.2485	412.65	61.8236	60.0232	140.521	126.9257	57192.2	90.3993	-1.1871	114.1091	2513130
027	2017-02-20t2310	1487654349.25	larva	98.998		-184.1031	1212.5592	83.5311	79576.4198	250666.1181	4558880.168	746.485	0.67638	240.536	0.9329	228.4095	0.95974	487.059	0.51654	477.9264	202130	390.1622	0.92464	453.9841	0.58931	9972860	0.72856	804.952	60.1523	56.9312	176.283	156.0494	73157.6	96.5803	-0.66894	133.6993	2493970
027	2017-02-21t0510	1487675952.91	larva	104.999		-178.1021	1197.477	80.6032	73805.9159	232381.7197	4004765.9631	660.216	0.20719	223.819	0.25234	207.3255	-0.025473	488.943	1.0303	477.5348	188732	368.7995	0.67999	446.559	0.88478	8622190	0.039008	328.917	63.4738	61.956	131.823	123.3725	50883.7	92.3038	-1.3254	111.4574	2445200
027	2017-02-21t1237	1487702788.77	larva	112.4534		-170.6477	1237.2938	84.4826	83250.7642	262200.1547	4811527.6843	558.323	-0.40435	204.846	-0.53608	189.2651	-0.75398	425.989	0.0047842	417.6114	184879	334.3087	0.0010601	393.9103	-0.057531	8883960	0.4384	576.688	63.3109	61.0435	147.697	134.738	64100.6	95.7119	-1.1584	120.4452	2745730
027	2017-02-21t1838	1487724329.82	larva	118.437		-164.6641	1152.427	82.2385	77802.6005	245137.089	4511697.9367	647.731	0.60556	197.755	-0.55581	180.5895	-0.94555	443.095	0.94888	431.1338	179896	335.5259	0.66445	403.2138	0.76519	8019370	0.028467	366.762	62.2206	60.5604	128.297	119.608	52088.6	90.7431	-1.8373	109.4789	2523170
027	2017-02-22t0037	1487745900	larva	124.4288		-158.6724	1886.3735	86.9262	104102.5662	327999.385	5249120.3112	540.603	-0.17076	175.313	-1.9311	162.8906	-1.8916	383.803	-0.18498	376.373	209173	283.8447	-1.0987	352.2037	-0.35528	9549850	1.3116	503.801	82.2064	71.046	237.308	232.3644	129333	167.353	5.8497	216.6305	4478030
027	2017-02-22t0637	1487767490.41	larva	130.4261		-152.675	1223.6912	85.8381	79378.786	249990.9881	4552031.4321	563.286	0.30433	182.422	-0.72297	167.1361	-1.0685	408.708	1.07	398.9036	169205	297.127	0.20487	372.6772	0.93453	7546090	0.05931	310.122	64.473	62.2483	140.403	134.5677	58127	96.7661	-1.5216	121.3983	2666990
027	2017-02-22t1237	1487789089.45	larva	136.4258		-146.6753	763.0368	84.934	53976.0055	171284.3762	3157356.2925	513.651	-0.053496	192.429	0.68683	179.1926	0.322	392.961	1.1018	383.9261	110815	296.0161	0.77636	359.9083	1.03	5410510	-1.3935	482.454	66.1789	64.1609	135.132	128.9611	38107.2	98.5525	-1.4875	119.5906	1860750
027	2017-02-22t1838	1487810710.64	larva	142.4317		-140.6694	1595.0833	88.1092	81463.26	256700.9683	4008540.4025	398.447	-1.1304	160.769	-1.881	153.5279	-1.6538	299.341	-1.414	292.9252	128118	236.4709	-1.8856	274.6976	-1.6705	6865320	-0.18371	349.608	83.8203	72.3275	233.908	228.2758	100113	169.1826	4.9249	213.9501	3579380
027	2017-02-23t0038	1487832307.93	larva	148.431		-134.6702	1181.1864	86.4207	81961.5651	258291.916	4873324.7732	596.544	1.0551	183.102	0.63289	174.1803	0.49497	366.172	1.1604	354.7237	156355	273.6196	0.69512	327.6488	0.80256	7813680	0.62819	742.261	66.675	63.9588	155.462	143.1344	66382.3	103.6971	-1.2678	131.3759	2845290
027	2017-02-23t0637	1487853894.9	larva	154.4273		-128.6738	1249.4305	85.967	86372.1281	272086.232	5123655.6328	424.032	-0.62024	174.401	0.13548	166.5598	0.03655	324.134	0.13104	317.3262	145860	258.267	0.28685	301.4931	0.16713	7840710	0.73623	308.631	67.3092	64.6732	151.728	144.9523	68277.8	103.8246	-1.2283	132.9229	3026090
027	2017-02-23t1238	1487875529.19	larva	160.4369		-122.6643	1214.508	87.6858	83692.6911	263700.0061	4952356.1646	393.768	-0.79854	171.463	0.12254	166.3081	0.2174	302.39	-0.22958	297.7484	131842	246.6547	0.027622	283.4946	-0.1237	7472360	0.53914	331.78	65.1106	62.0839	151.579	144.034	66088.4	104.3571	-0.98735	131.9205	2837520
027	2017-02-23t1838	1487897129.97	larva	166.4371		-116.664	1311.4552	87.5313	89403.3368	281562.5134	5263338.9449	433.887	-0.34362	165.554	-0.23231	161.0091	-0.14309	302.157	-0.066567	289.9116	140805	232.6509	-0.23377	269.8264	-0.22198	7708030	0.74958	424.73	67.3127	64.3092	156.699	148.8701	73021.7	105.8583	-0.73801	135.8244	3134010
027	2017-02-24t0037	1487918689.56	larva	172.4259		-110.6753	1266.3559	88.4691	87859.6264	276741.3098	5280010.6882	500.456	0.18999	162.486	-0.32702	158.7428	-0.23096	273.445	-0.35998	268.1438	125238	227.4951	-0.20323	257.2897	-0.26896	7431790	0.60168	574.789	69.7061	66.5508	159.615	152.9622	73103.7	110.2599	-0.52577	139.1095	3188220
027	2017-02-24t0638	1487940316.37	larva	178.4333		-104.6678	1726.51	90.7695	101764.9163	320282.6002	5623613.6636	346.637	-0.79683	156.44	-0.66853	152.0594	-0.77384	274.481	-0.24615	268.4759	146024	222.723	-0.19921	255.9262	-0.20872	8320120	1.191	317.519	83.7786	74.953	228.696	222.9153	121666	159.8109	0.58022	209.2458	4455680
027	2017-02-24t1238	1487961931.66	larva	184.4375		-98.6636	1277.7074	88.5191	89190.7778	280935.1589	5414513.0556	337.555	-0.76195	155.003	-0.65487	152.5935	-0.63869	250.879	-0.37742	247.3826	116659	210.6594	-0.31433	236.5364	-0.32399	7196610	0.52309	400.986	70.9652	67.8022	160.809	154.205	74776.2	111.0624	-0.49048	141.7302	3294850
027	2017-02-24t1837	1487983504.3	larva	190.4299		-92.6712	1219.5568	91.4571	89226.7823	281290.0052	5654575.084	395.297	-0.40473	150.419	-0.87728	147.96	-1.009	254.222	-0.31135	249.0992	118213	206.3044	-0.32414	237.3112	-0.28	6979880	0.43476	441.457	72.8687	68.6572	186.322	177.4484	86639.6	118.9944	-0.37484	160.6171	3381330
027	2017-02-25t0038	1488005109.31	larva	196.4313		-86.6698	926.5719	96.0298	71166.3859	225336.0381	4555725.7425	413.666	-0.29551	162.268	-0.037731	159.3687	0.11814	278.247	-0.14994	271.728	102951	224.6341	-0.080716	259.1677	-0.11891	6000180	-0.075954	413.095	75.64	71.3294	185.99	177.7698	68816.2	127.5062	-0.27561	164.7855	2796940
027	2017-02-25t0637	1488026704.97	larva	202.4301		-80.671	1235.7494	86.4828	85626.5966	269748.8818	5066756.147	561.376	0.38906	158.74	-0.23067	157.5964	-0.0084728	265.784	-0.21373	259.3358	118540	219.0192	-0.13265	247.8905	-0.18231	7079630	0.57993	642.37	72.9505	68.7202	185.366	176.2461	82673	121.9253	-0.40589	160.4142	3253520
027	2017-02-25t1237	1488048306.72	larva	208.4306		-74.6705	1233.3048	87.6874	86354.1782	272030.9898	5240126.4439	389.122	-0.40179	155.305	-0.42083	153.2202	-0.37643	273.798	-0.16556	266.0607	123209	215.0323	-0.16775	250.3229	-0.16178	6980640	0.57496	402.094	74.5768	69.3044	201.772	191.8426	90797.2	127.8774	-0.3587	169.3311	3352080
027	2017-02-25t1837	1488069906.46	larva	214.4305		-68.6706	1271.9646	91.5018	88775.7318	279577.2558	5465538.275	411.069	-0.30125	146.427	-0.9448	145.3194	-1.0589	243.959	-0.32434	238.075	112953	200.5661	-0.32199	227.5934	-0.29257	6765200	0.50153	404.072	75.4733	70.8967	187.37	180.1253	86752.4	126.379	-0.42132	164.5501	3487020
027	2017-02-26t0037	1488091505.21	larva	220.4302		-62.6709	1292.7577	92.214	89812.5914	282906.2419	5475600.6025	431.894	-0.21302	147.052	-0.8731	146.3721	-0.92975	239.621	-0.33848	234.9064	112143	200.3259	-0.31464	224.3988	-0.30093	6877040	0.60447	526.316	75.019	70.1671	183.767	177.1918	86003.1	126.5451	-0.45704	163.6575	3508340
027	2017-02-26t0637	1488113110.44	larva	226.4317		-56.6695	1273.6525	92.7908	90028.4465	283624.0665	5607931.5521	507.758	0.086113	146.383	-0.88581	145.1947	-1.0058	242.724	-0.31111	237.3606	113837	201.8681	-0.29238	226.8748	-0.2771	6864930	0.63698	562.816	76.1991	71.036	189.015	181.5566	88647.9	130.2523	-0.44207	167.5507	3573510
027	2017-02-26t1237	1488134710.26	larva	232.4316		-50.6695	1291.1348	93.4228	92184.2113	290480.5973	5790809.5481	498.154	0.0265	146.109	-0.88091	144.5239	-1.0403	245.706	-0.28784	240.7312	117939	202.7056	-0.28161	230.4698	-0.25118	7005480	0.75744	614.39	77.4561	71.5329	198.234	188.8963	95152.5	134.3912	-0.42501	175.5219	3713790
027	2017-02-26t1817	1488155118.43	larva	238.1005		-45.0006	1284.5201	87.3015	85856.3636	270313.8329	5100313.2453	479.194	-0.061275	146.162	-0.86392	144.0322	-1.0676	253.518	-0.24628	248.4373	113576	205.5968	-0.2525	236.0022	-0.22065	6537520	0.54177	551.773	78.5074	71.5506	211.155	201.9553	94597.4	140.4569	-0.37815	185.843	3511480
027	2017-02-27t0017	1488176712.17	larva	244.0988		-39.0023	1265.6708	95.5893	91126.5746	287081.4431	5776741.323	481.884	-0.061289	145.01	-0.92653	142.8447	-1.1608	244.709	-0.28142	240.1169	116237	202.7463	-0.28721	230.5146	-0.24478	6874070	0.78067	559.72	79.9135	73.5143	204.586	197.0751	97178.6	140.3542	-0.42906	180.9875	3788220
027	2017-02-27t0617	1488198311.36	larva	250.0986		-33.0025	1271.2163	94.1042	91670.8621	288824.9901	5806252.9012	510.317	0.033936	145.307	-0.91259	142.9369	-1.1442	249.931	-0.25842	245.0005	119467	204.1857	-0.27667	233.8626	-0.22979	6932300	0.86887	586.47	80.5741	73.6938	209.406	202.1501	100096	143.1325	-0.43598	186.1324	3844030
027	2017-02-27t1217	1488219917.03	larva	256.1001		-27.001	1258.9573	95.5242	92807.8934	292486.5794	6015127.1837	518.02	0.058461	144.641	-0.96149	141.6005	-1.2624	252.058	-0.25109	245.8785	121744	205.1494	-0.27126	236.0938	-0.22082	6981800	0.94729	597.648	81.7738	74.6211	210.475	202.4515	101660	146.3421	-0.43293	187.8034	3947220
027	2017-02-27t1817	1488241520.4	larva	262.1011		-21	1254.0534	91.0852	87624.4945	276342.7424	5236060.429	509.54	0.023672	147.626	-0.78047	143.8285	-1.0467	264.81	-0.19888	259.7144	121018	213.0385	-0.18224	247.2577	-0.17016	6734990	0.84194	604.729	83.3388	75.7393	219.465	211.0399	100296	151.2157	-0.39889	194.5306	3802080
027	2017-02-28t0017	1488263113.34	larva	268.0991		-15.002	1192.7717	97.0713	89104.1109	280991.3661	5850184.5517	512.699	0.028653	149.239	-0.68282	145.0767	-0.91936	268.718	-0.1849	262.0376	124685	215.2191	-0.15891	249.4512	-0.16165	6916500	0.97727	596.954	85.3984	77.4952	223.85	215.292	103867	155.1753	-0.37637	197.8505	3957790
027	2017-02-28t0617	1488284713.09	larva	274.0991		-9.0021	1093.5935	91.1966	72400.4702	229301.2885	4101225.3444	608.312	0.36789	153.685	-0.3918	147.8437	-0.6393	284.169	-0.11987	278.204	107416	228.1688	0.0050006	265.3541	-0.086517	5797320	0.29275	693.641	88.6617	79.5503	246.768	238.4738	93278.3	165.0341	-0.24342	217.9209	3344500
027	2017-02-28t1217	1488306312.5	larva	280.0989		-3.0022	1102.0158	96.3645	80762.6686	254735.3052	5239487.4298	598.752	0.32946	154.693	-0.32085	148.7527	-0.53496	286.396	-0.11272	280.467	120573	227.0329	-0.0087485	266.4415	-0.082764	6498810	0.73836	779.386	90.4792	80.6302	248.451	240.147	104598	168.5811	-0.22142	219.3215	3801120
027	2017-02-28t1817	1488327928.55	dead	286.1033		3.0022	1116.9151	96.4095	81059.962	255599.4542	5218582.0262	643.587	0.49988	154.041	-0.36483	148.0792	-0.58582	287.412	-0.11203	280.8635	121288	226.1767	-0.020176	265.7682	-0.088166	6490060	0.73178	700.428	89.9375	80.0371	242.935	233.3948	102518	168.7765	-0.26655	215.4913	3789250
028	2017-02-16t1710	1487287172.69	egg	-2.9997		-340.1024	153.6512	31.4323	3200.141	10230.7571	62432.813	0	-0.44709	0	-0.4605	0	-0.46578					0	-0.44769	0	-0.44751	0	1.0887	0	0	0				0	-0.39653	0	0
028	2017-02-16t2310	1487308770.61	larva	2.9997		-334.103	156.4524	29.3624	3089.2051	9851.3922	56720.8971	0	-0.56897	0	-0.56413	0	-0.56342					0	-0.54873	0	-0.54986	0	-0.036264	0	0	0				0	-0.43468	0	0
028	2017-02-17t0510	1487330378.81	larva	9.002		-328.1007	156.1057	28.2377	3009.3801	9591.2012	53641.7899	0	-0.69469	0	-0.67232	0	-0.66532					0	-0.65409	0	-0.65655	0	-0.79843	0	0	0				0	-0.47521	0	0
028	2017-02-17t1110	1487351983.21	larva	15.0032		-322.0995	156.1075	28.1898	3004.8845	9579.4382	53495.8425	0	-0.82497	0	-0.78603	0	-0.77241					0	-0.76469	0	-0.7685	0	-1.3878	0	0	0				0	-0.51857	0	0
028	2017-02-20t1325	1487619278.6	larva	89.2519		-247.8508	1118.7216	76.4869	73537.6997	231824.4046	4037567.7538	759.649	0.40577	248.62	0.38292	236.916	0.4702	494.0328	-0.025203	487.4236	189708.6094	402.7232	0.36446	470.4227	0.20523	9531850	0.18302	541.135	64.3722	62.5387	141.3728	127.7235	54287.1562	93.4566	-0.51447	115.1005	2467970
028	2017-02-20t1710	1487632769.5	larva	92.9994		-244.1033	1271.5303	79.1755	83224.2601	262107.0956	4617510.8834	733.108	0.35046	241.786	0.43188	228.0265	0.40479	530.3698	1.101	517.5799	230180.5	405.0714	0.89322	490.0265	1.0816	10493500	0.85378	516.589	65.2775	62.3307	165.3324	151.2068	71754.2734	100.9084	0.025147	135.5944	2833050
028	2017-02-20t2310	1487654364.19	larva	98.9979		-238.1048	1176.2175	78.1213	74866.6587	235896.5573	4079996.2872	821.703	1.2588	241.314	0.99016	220.491	0.41193	524.6635	1.4322	512.8535	205143.4375	412.0709	1.744	484.5294	1.4572	9424520	0.37913	878.953	65.6076	62.9618	154.2093	141.5516	60295.8477	99.5189	-0.33478	129.3363	2562300
028	2017-02-21t0510	1487675968.09	larva	104.999		-232.1037	1220.958	80.5555	76122.7623	239804.8792	4188213.0356	707.751	0.59334	232.74	0.93401	209.9425	0.16186	521.0276	1.8363	508.1626	207369.0156	405.5061	2.121	478.1552	1.8137	9246040	0.44738	284.846	65.912	62.3686	169.1102	162.8787	67305.875	105.6669	0.1546	145.1865	2618490
028	2017-02-21t1237	1487702804.38	larva	112.4535		-224.6492	1140.5705	76.601	71512.3993	225314.7792	3798725.3964	618.069	0.11286	223.11	0.93086	201.1881	0.13968	492.7823	1.7534	481.702	184300.5781	379.2703	1.8861	455.554	1.8385	8330260	0.063433	629.893	69.5702	65.6417	178.1005	171.1327	66609.6016	111.3474	0.5166	153.3897	2597540
028	2017-02-21t1838	1487724345.02	larva	118.437		-218.6657	1193.0249	91.1333	81043.4938	255324.102	4809201.3379	613.92	0.29601	196.49	-0.66194	175.0222	-1.3799	440.3572	0.87458	429.3106	185830.7344	336.206	0.69471	402.7586	0.75063	8291100	0.21771	291.164	69.4356	65.4703	178.5075	172.9698	75330.1719	110.7335	0.25102	155.1233	2929910
028	2017-02-22t0037	1487745915.23	larva	124.4288		-212.6739	1159.2929	86.9804	78311.4247	246784.2692	4529540.9186	740.656	1.7806	189.476	-0.68549	171.7022	-1.1743	402.5909	0.34635	393.2852	164257.0938	319.0015	0.57547	374.5894	0.39319	7728360	0.0050684	955.455	71.592	66.3386	212.4282	200.0337	86670.7188	119.4915	0.95742	177.7267	2920090
028	2017-02-22t0637	1487767505.64	larva	130.4261		-206.6766	1258.3168	82.6662	81712.6588	257288.7916	4576742.5249	627.844	0.97887	193.605	0.30518	181.0519	0.11119	391.8232	0.56833	382.9089	167308.5	308.2449	0.77527	361.3599	0.53599	8249500	0.57962	429.15	66.9127	61.429	204.8272	193.4801	87461.2266	116.3355	0.44383	171.2505	2851150
028	2017-02-22t1237	1487789104.78	larva	136.4259		-200.6768	1216.7206	79.9719	78457.9355	247153.428	4389057.51	455.652	-0.66731	175.113	-0.93883	162.5344	-1.1355	351.5658	-0.17988	344.8923	143790.4062	279.6595	-0.097101	329.2606	-0.094902	7160910	-0.088701	351.94	72.6004	67.4238	215.2213	208.4308	88025.5312	119.1245	0.50661	185.02	2968850
028	2017-02-22t1838	1487810725.86	larva	142.4317		-194.671	1167.4355	82.2014	78992.0802	248887.5739	4559971.4779	542.656	0.39144	172.249	-0.78639	161.0604	-0.97447	341.7512	-0.052745	336.0515	140801.5	268.7678	-0.10856	316.8716	-0.068434	7089940	-0.016284	485.219	70.8263	65.0732	218.6553	213.4522	90085.9688	119.3083	0.3071	188.8683	2915280
028	2017-02-23t0038	1487832323.12	larva	148.431		-188.6717	1261.0986	85.6061	85022.0832	267842.2998	4990818.2109	832.465	3.5051	170.252	-0.60608	156.6416	-1.1304	367.3099	1.198	359.3775	163085.5938	276.9542	0.88265	337.471	1.1853	7544870	0.42958	976.854	75.1324	69.5645	231.545	221.3659	102806	124.0255	0.51099	193.0213	3329570
028	2017-02-23t0637	1487853910.34	larva	154.4274		-182.6753	1203.3897	84.7683	80034.8159	252229.6847	4580669.2186	500.667	0.15057	180.954	0.76963	168.7398	0.24359	371.2808	1.6829	362.6997	154824.0938	286.2896	1.734	341.4051	1.5402	7545790	0.52185	347.098	72.0556	65.8538	231.5117	223.9579	96540.3906	124.9676	0.33184	197.1844	3004720
028	2017-02-23t1238	1487875544.53	larva	160.4369		-176.6658	1190.9216	86.4792	82159.8876	258851.1422	4868694.319	469.653	-0.087381	163.886	-0.5973	154.0863	-0.9605	332.2606	0.48605	324.0159	142207.5469	255.4507	0.36969	303.6286	0.36118	7011050	0.21283	384.217	74.4739	67.8758	246.8884	239.3424	105668.25	127.5886	0.23881	210.0528	3185990
028	2017-02-23t1838	1487897145.39	larva	166.4372		-170.6656	1259.6262	85.889	85000.2157	267732.6619	5017384.199	434.745	-0.33651	158.774	-0.84435	152.0997	-1.006	308.9168	0.049098	302.0177	136850.1562	235.8353	-0.14792	282.8939	-0.011979	7030040	0.28835	397.077	73.0312	66.4525	256.502	250.2785	113630.3828	124.2333	-0.07004	214.7926	3233600
028	2017-02-24t0037	1487918704.85	larva	172.4259		-164.6768	1238.8075	82.9414	81689.4006	257285.5548	4614007.6927	433.704	-0.28848	161.174	-0.43726	154.3265	-0.65916	324.1379	0.26937	315.303	138082.7344	237.7716	0.0035023	291.5578	0.13747	6860860	0.22868	404.754	75.9364	69.127	252.9404	243.7144	107752.6094	130.6414	0.029827	212.976	3232460
028	2017-02-24t0638	1487940331.77	larva	178.4334		-158.6693	1241.7993	85.4585	83590.4758	263523.1993	4840931.1723	546.711	0.45411	164.802	-0.021176	157.1371	-0.28313	342.1491	0.37743	333.4565	149177.0312	248.8386	0.22047	310.8922	0.30949	7178260	0.47507	623.764	73.791	66.5828	241.57	232.5914	105324.5391	134.676	0.030436	207.5678	3214110
028	2017-02-24t1238	1487961947.36	larva	184.4377		-152.665	1251.9169	89.0043	82955.1024	261285.889	4850252.0689	432.758	-0.23291	155.319	-0.63219	148.552	-1.026	315.7094	0.099567	309.2615	136702.1875	229.9919	-0.048565	286.7913	0.073994	6712260	0.23094	373.443	78.0149	70.6773	258.9611	251.5578	112130.1406	136.618	-0.011061	224.4493	3371490
028	2017-02-24t1837	1487983519.92	larva	190.4301		-146.6726	1227.2499	90.0895	82655.1514	260430.9497	4852147.5787	432.855	-0.21472	152.904	-0.70953	147.0267	-1.0973	318.9108	0.10064	311.2823	137450.5625	226.6588	-0.071637	290.0317	0.086911	6583270	0.20371	393.658	77.8428	69.7682	279.3007	272.3861	120378.5938	140.5057	-0.010184	235.7106	3351520
028	2017-02-25t0038	1488005124.89	larva	196.4315		-140.6713	1249.026	84.3756	84066.0322	264819.4413	4906977.6754	505.245	0.13922	163.206	0.022962	157.5229	-0.054236	322.3494	0.10444	315.2154	141189.0469	236.8085	0.06151	292.1161	0.09195	7145990	0.57295	578.733	79.4175	72.6462	254.9581	246.7375	111671.6641	139.6196	-0.082198	220.5486	3477300
028	2017-02-25t0637	1488026720.56	larva	202.4303		-134.6725	1183.995	88.0788	83277.87	262485.6068	4976732.7036	511.678	0.16105	165.969	0.22603	160.4821	0.25762	350.451	0.25078	339.4663	152095.75	238.4942	0.089036	311.1974	0.20563	7197920	0.64558	484.07	79.0624	71.3401	283.7185	270.2781	123133.8359	143.5589	-0.069658	232.8102	3428860
028	2017-02-25t1237	1488048322.45	larva	208.4308		-128.6719	1304.2467	89.3531	89407.7023	281627.7716	5379062.2125	415.6	-0.28041	152.334	-0.6081	148.0464	-0.84837	317.3806	0.070015	307.0856	147899.3594	214.6787	-0.17183	278.4289	0.010729	7094340	0.63758	415.411	82.8983	75.4684	293.6013	285.1335	136818.2188	143.4683	-0.11384	241.6735	3860660
028	2017-02-25t1837	1488069922.11	larva	214.4307		-122.672	1268.8135	86.9621	85798.2822	270223.9511	5021057.0677	470.487	-0.035885	155.757	-0.3659	150.5818	-0.583	331.6785	0.15504	324.1536	148591.9688	221.2994	-0.087611	292.5814	0.094866	6963580	0.60998	599.031	85.3424	76.8916	302.7007	292.2734	135609.9219	150.9078	-0.042663	251.1999	3815490
028	2017-02-26t0037	1488091520.85	larva	220.4303		-116.6724	1183.0288	85.6617	81648.3414	257270.7855	4834942.255	469.023	-0.054196	169.249	0.47955	163.1709	0.57939	363.9801	0.31887	358.3711	155055.5312	241.2264	0.13745	324.5634	0.26843	7194630	0.77753	568.875	87.5021	79.038	304.3368	296.4044	129647.4922	161.2014	0.068454	256.8607	3719620
028	2017-02-26t0637	1488113126.07	larva	226.4318		-110.6709	1313.7083	86.9793	86735.5151	273177.5588	4920106.4028	491.295	0.019632	154.543	-0.39575	148.88	-0.67495	350.1754	0.22561	344.4481	158279.2812	214.8049	-0.15194	303.4199	0.13176	6985340	0.70281	463.676	83.5133	75.3557	314.113	301.9927	141979.0781	150.0847	-0.14458	259.2475	3774800
028	2017-02-26t1237	1488134726.02	larva	232.4318		-104.6709	1228.3709	87.0611	86650.0841	273026.1542	5255984.0983	477.095	-0.053974	147.489	-0.79881	143.0369	-1.1739	319.5104	0.061061	310.8712	144099.1875	206.066	-0.24536	278.5742	-0.0090098	6648370	0.5612	623.059	86.1992	78.3739	298.3906	285.3498	134574.1406	151.1198	-0.17366	246.1224	3885600
028	2017-02-26t1817	1488155134.85	larva	238.1009		-99.0018	1279.2744	81.7481	83025.364	261410.4024	4688683.434	448.445	-0.17256	148.246	-0.74055	143.7391	-1.0941	323.8668	0.065097	318.7672	140234.3125	208.4212	-0.22207	282.3067	-0.0007228	6415200	0.47394	466.113	87.9396	79.3902	308.2347	295.8112	133465.6406	158.9035	-0.098846	255.2122	3805500
028	2017-02-27t0017	1488176728.53	larva	244.0991		-93.0036	1257.0168	88.5615	84887.9666	267403.1132	5071883.6853	517.551	0.063885	154.582	-0.35614	149.5629	-0.54869	335.0941	0.10268	326.6943	148446.7031	219.0323	-0.10887	292.9932	0.042918	6838870	0.76086	498.855	89.345	81.333	300.7547	290.7067	133234.3281	155.558	-0.19353	255.1784	3952710
028	2017-02-27t0617	1488198327.6	larva	250.0989		-87.0038	1241.6278	87.9532	86901.6166	273751.6055	5227549.3302	418.029	-0.28797	147.954	-0.7522	143.1944	-1.1205	308.1955	-0.014058	301.7082	139612.5625	207.7451	-0.23659	276.1933	-0.035458	6692110	0.73098	468.694	85.3701	76.4516	290.5844	283.7168	131634.75	154.9773	-0.24669	250.15	3861370
028	2017-02-27t1217	1488219933.48	larva	256.1005		-81.0022	1253.5238	85.7061	86044.2506	271077.0583	5033915.9397	448.788	-0.18433	158.511	-0.10349	153.6619	-0.13944	330.1477	0.078917	322.3772	147906.1562	221.3346	-0.082988	293.1336	0.043606	7101120	1.0173	397.605	85.2077	77.0238	287.9468	281.6753	129000.1875	155.2314	-0.28604	245.9114	3817220
028	2017-02-27t1817	1488241536.38	larva	262.1013		-75.0014	1207.9444	89.5368	86153.2755	271616.4513	5324315.2204	544.069	0.14531	161.474	0.093296	156.5291	0.14957	326.7061	0.064684	319.7962	146691.0312	230.1583	0.023013	295.3547	0.054769	7238060	1.1431	674.721	90.5765	81.7946	280.1794	269.269	125800.5234	167.333	-0.12403	243.4085	4060090
028	2017-02-28t0017	1488263129.67	larva	268.0995		-69.0033	1244.1424	85.1711	84822.1014	267220.3225	5039084.925	433.219	-0.25528	155.451	-0.28111	151.1737	-0.33751	317.5815	0.027734	310.0569	140371.0312	216.5493	-0.14236	281.7235	-0.0076513	6867070	0.94703	465.306	88.9407	79.9324	295.2494	288.8032	130500.2188	159.5616	-0.29878	252.9424	3928960
028	2017-02-28t0617	1488284729.48	larva	274.0994		-63.0033	1353.5532	89.0911	89684.2659	282311.1337	5283366.3365	638.59	0.47797	156.456	-0.20777	151.5274	-0.28281	329.9874	0.083819	322.0035	154434.0938	221.3449	-0.083396	290.3803	0.035871	7308690	1.2382	768.877	86.5795	77.7465	290.9875	279.2842	136182.1406	159.1129	-0.35246	248.6273	4044480
028	2017-02-28t1217	1488306328.85	larva	280.0992		-57.0035	944.9537	98.643	71389.7532	225845.1819	4546419.9233	426.015	-0.31013	161.5	0.14353	156.8445	0.25987	327.2202	0.075133	320.9274	121725.8984	227.5718	-0.0014722	293.0968	0.050889	5995530	0.41637	391.427	92.6761	84.606	278.5018	272.1811	103602.6641	167.4406	-0.2433	241.2162	3440510
028	2017-02-28t1817	1488327945.25	larva	286.1038		-50.9989	1250.2472	84.1224	87006.6503	274110.8732	5125843.1365	478.417	-0.12901	156.891	-0.16431	152.4478	-0.1507	323.9516	0.063278	317.524	146750.0625	219.1848	-0.11959	281.349	-0.0071813	7106690	1.1353	519.479	87.8972	80.1216	284.9641	274.4362	129088.7344	155.2826	-0.53865	237.7421	3981480
028	2017-03-01t0017	1488349526.8	larva	292.0987		-45.0041	1203.4522	89.7386	85783.2605	270341.8959	5294673.4944	426.503	-0.34606	148.108	-0.79942	143.3162	-1.0541	304.2374	-0.032759	296.661	135994.125	209.2399	-0.27696	270.9426	-0.06306	6607120	0.81115	494.033	92.1073	83.7435	282.7726	277.6789	126399.3438	163.8763	-0.42857	246.3585	4108910
028	2017-03-01t0617	1488371129.79	larva	298.0995		-39.0032	793.1777	94.1263	56184.2374	178652.3331	3440365.8243	396.29	-0.48979	146.037	-0.97667	143.7115	-1.0099	270.3177	-0.21543	256.9006	79203.0938	197.8403	-0.48147	232.6885	-0.28265	4272890	-0.78355	495.773	95.0987	89.7272	258.5518	240.638	75755.6875	154.659	-0.71234	201.5178	2782490
028	2017-03-01t1217	1488392742.79	larva	304.1031		-32.9996	1220.9319	84.1835	83369.4609	262603.241	4926532.5928	408.626	-0.46485	143.538	-1.2024	139.1254	-1.4764	294.8558	-0.090593	288.5222	128262.2891	201.9402	-0.45185	260.5809	-0.13032	6231850	0.5625	430.457	94.0925	85.0862	295.5116	287.5138	128547.5312	167.0254	-0.51591	251.1441	4085120
028	2017-03-01t1817	1488414341.8	larva	310.1028		-26.9999	1116.56	87.4597	80329.3106	253277.2896	4956049.1685	478.652	-0.18147	145.313	-1.1035	138.9203	-1.4983	299.2853	-0.070415	294.1475	125101.2656	210.8806	-0.32799	267.6838	-0.092196	6073340	0.45147	424.254	95.7387	85.0734	298.3055	292.7964	124691.7188	178.7182	-0.30761	259.6238	4001400
028	2017-03-02t0017	1488435936.05	larva	316.1012		-21.0015	1167.5436	89.5178	84118.0831	265188.4754	5166225.6195	379.69	-0.6643	143.621	-1.2911	137.7482	-1.6209	297.3852	-0.089431	292.1506	130254.7031	207.6559	-0.44476	269.1142	-0.087761	6287560	0.61105	422.665	96.7802	86.4749	304.149	298.3296	133217.25	178.7658	-0.4026	264.0637	4236940
028	2017-03-02t0617	1488457536.46	larva	322.1013		-15.0014	1106.8797	88.979	78352.2245	247240.7099	4760008.0743	371.132	-0.75792	145.636	-1.1731	139.7694	-1.4107	289.1228	-0.16253	284.5026	117962.1016	212.7783	-0.39778	267.2271	-0.1082	5936570	0.34612	402.911	101.035	90.1955	297.8215	292.5428	121511.1562	189.181	-0.17755	268.5919	4118490
028	2017-03-02t1217	1488479133.22	larva	328.1004		-9.0023	1103.1524	88.61	78192.5492	246534.335	4777245.2921	398.355	-0.67765	145.847	-1.2145	139.9421	-1.3921	295.3141	-0.13414	289.2013	120488.1719	212.5747	-0.53595	269.9405	-0.095538	5936690	0.34051	447.839	102.113	91.4122	309.1495	302.3074	126133	192.2625	-0.17221	273.7893	4156530
028	2017-03-02t1817	1488500742.09	larva	334.1029		-2.9998	1060.7395	88.1682	74467.868	234878.6567	4476837.4403	461.936	-0.37356	147.301	-1.1429	140.3801	-1.3446	303.9756	-0.069692	296.6255	117942.5156	218.2774	-0.71047	274.4152	-0.06312	5711600	0.14794	530.186	103.937	91.6952	332.3479	319.3385	128950.9922	200.0477	0.10193	284.5862	4030160
028	2017-03-03t0017	1488522340.71	dead	340.1025		2.9998	1072.7428	89.8216	75819.0381	239078.411	4621805.9048	411.842	-0.76461	150.024	-0.93136	143.4115	-1.0173	295.2263	-0.30238	289.9839	116614.3906	222.4705	-36.4681	270.8098	-0.12311	5920540	0.30861	432.446	106.467	94.0176	308.5455	300.7138	121875.4609	208.2981	56.523	277.0282	4201600
030	2017-02-16t1710	1487287203.28	larva	0		-334.0975	110.9017	31.4329	2344.8154	7608.5449	46043.3606	223.806	0.28611	71.6813	0.10796	70.6721	0.1006	140.4505	-1.4962	136.5976	1825.8558	95.8973	0.009119	107.8249	-0.011177	92325.6	0.63275	302.014	77.3263	75.659	174.4256	152.3221	2267.5334	107.4613	0.44135	136.0546	99596.3
030	2017-02-16t2310	1487308800.92	larva	5.9993		-328.0981	153.6863	32.5083	3404.3242	10896.2891	69895.2443	0	-0.63127	0	-0.61757	0	-0.61377					0	-0.60079	0	-0.60258	0	-0.44595	0	0	0				0	-0.45462	0	0
030	2017-02-17t0510	1487330409.95	larva	12.0019		-322.0956	171.321	21.1354	2712.9005	8586.3753	37869.4906	648.742	1.6351	299.66	2.0013	294.9587	1.9851	569.5375	0.4527	561.2273	9112.5996	480.4587	1.9636	541.6961	1.862	450389	-0.49137	495.183	68.8562	61.7834	300.9731	284.7054	4815.5688	115.3275	0.48193	222.5752	103491
030	2017-02-17t1110	1487352013.97	larva	18.003		-316.0945	340.1635	36.4408	9535.0518	30171.5065	227240.5865	1034.51	3.0108	324.707	2.1997	332.6505	2.3102	814.735	1.6751	798.1388	42366.2227	580.2774	2.4982	740.2378	2.791	1663150	0.41031	530.352	70.6143	63.4619	275.7066	251.2608	14336.7432	125.8195	0.56292	196.4158	361687
030	2017-02-20t1325	1487619309.28	larva	92.2517		-241.8458	1270.9417	83.3101	86059.3057	271039.0934	4990966.5825	677.947	-0.076268	238.352	0.11905	221.6183	-0.074943	513.0958	0.63745	504.2401	230380	396.2095	0.49551	478.5431	0.68516	10685600	0.95225	583.67	62.0801	59.3282	153.2576	139.205	68812.6406	96.6048	-0.42958	123.7811	2783110
030	2017-02-20t1710	1487632799.19	larva	95.9989		-238.0986	1244.4749	80.5936	83303.0505	262389.1294	4702005.3788	624.959	-0.35213	233.465	0.13686	214.0019	-0.27304	490.3503	0.37253	479.9712	213302.3906	385.3185	0.47021	456.133	0.40437	10134700	0.73574	587.238	67.377	63.3707	193.7928	173.179	84299.8516	110.0013	0.97163	148.9474	2924840
030	2017-02-20t2310	1487654394.01	larva	101.9974		-232.1	928.6232	81.5097	60508.9616	192357.1646	3212072.0281	589.708	-0.45314	215.99	-0.61391	198.684	-0.87307	454.7361	-0.053118	446.7275	143696.625	360.8682	0.092714	423.9106	-0.02697	6819450	-1.2117	348.455	62.8327	59.5369	158.8085	147.2693	50183.5	100.5596	-0.31492	132.7519	1983820
030	2017-02-21t0510	1487675998.01	larva	107.9985		-226.0989	1206.2803	83.1707	79063.0881	249034.0027	4478047.7576	714.904	0.76805	206.362	-0.81965	188.6187	-1.1429	481.0485	1.0733	462.6687	198673.0312	340.3373	-0.16924	422.8136	0.43973	8507480	0.050921	494.339	65.1351	61.2972	171.5208	160.2727	70838.0703	107.6719	0.27254	145.0373	2685260
030	2017-02-21t1237	1487702834.13	larva	115.453		-218.6445	1169.9697	84.3404	73685.8118	232019.0999	4134768.1844	716.998	1.1009	197.518	-0.85467	171.0528	-1.9071	528.619	2.9757	515.2339	203518.3281	362.0076	1.493	471.2697	2.6267	7592380	-0.35331	471.897	68.0435	64.1542	173.649	164.3994	66854.8828	110.3207	0.30557	149.1348	2615520
030	2017-02-21t1838	1487724360.66	larva	121.4326		-212.6649	1118.1791	81.4927	73735.6986	232404.0342	4130169.8233	673.255	0.97573	195.879	-0.4245	180.3479	-0.72253	424.6347	0.70183	415.0735	163484.3438	319.177	0.24917	386.5368	0.50551	7529010	-0.22677	641.47	68.9583	64.4532	191.0524	176.751	73555.1719	116.1262	0.71221	157.0756	2650550
030	2017-02-22t0037	1487745930.49	larva	127.4242		-206.6732	1187.5987	80.3107	76819.6011	241934.3317	4301453.4574	552.018	0.059129	179.77	-1.2576	167.5212	-1.2756	351.4457	-0.86325	345.1933	140929.7188	280.243	-0.9795	327.1379	-0.93911	7203010	-0.28369	691.222	70.706	66.3155	179.8189	170.1799	72107.3828	116.5	0.55561	155.0031	2833050
030	2017-02-22t0637	1487767520.71	larva	133.4215		-200.676	1229.4511	82.1825	80373.524	253119.1564	4544712.1038	506.361	-0.20162	186.532	-0.090685	172.5149	-0.42252	391.8044	0.81221	383.8031	164557.8438	299.6571	0.66411	359.4152	0.74881	7818320	0.33687	445.355	73.7367	68.5972	197.3104	185.8432	82870.3828	125.066	1.204	165.2375	3090600
030	2017-02-22t1237	1487789119.84	larva	139.4213		-194.6762	1277.0009	83.5841	85667.5819	269807.1283	4927472.1218	473.083	-0.40966	169.733	-1.2294	155.8599	-1.5764	359.5978	0.29695	351.6383	160380.6406	277.0418	0.058629	331.9235	0.25586	7569940	0.28123	497.08	77.7589	73.0227	184.4148	176.216	82249	126.1084	1.0606	160.2224	3467970
030	2017-02-22t1838	1487810741.04	larva	145.4272		-188.6703	1118.3228	83.4997	77417.9284	244056.7681	4509928.7797	498.693	-0.013833	172.379	-0.58191	161.2647	-0.82527	354.2685	0.56135	345.2148	143124.4688	269.8511	0.22271	324.477	0.45484	6949650	-0.063908	341.965	75.2383	70.6143	190.1129	181.6199	76805.6094	124.0923	0.63287	166.4559	3033310
030	2017-02-23t0038	1487832338.76	larva	151.4265		-182.6709	1191.8433	83.3765	80670.1706	254140.2499	4680700.6811	424.292	-0.6753	165.908	-0.85663	157.6528	-0.92426	318.1982	-0.23423	310.0217	133961.4219	249.0498	-0.43187	294.2798	-0.28037	6969640	0.054718	388.87	74.815	69.7148	195.2092	187.1926	82183.0938	124.7504	0.43799	168.8653	3142900
030	2017-02-23t0637	1487853925.52	larva	157.4228		-176.6746	1274.2306	84.8966	88220.7601	277902.5039	5195973.9562	476.153	-0.057521	173.301	0.17156	166.3553	0.12396	340.2685	0.70739	332.1833	156523.5	260.2697	0.50224	311.9272	0.56407	7961620	0.85722	462.549	72.2289	66.8291	204.2597	190.3523	93959.4688	124.4432	0.16969	172.4668	3318270
030	2017-02-23t1238	1487875559.79	larva	163.4324		-170.6651	1288.5255	85.522	88011.6032	277205.0715	5172909.4872	596.195	1.0741	165.662	-0.30929	158.2465	-0.47461	333.2505	0.49137	323.6183	152961.9688	247.8583	0.16113	300.8531	0.31782	7595750	0.65426	726.822	76.1367	71.1025	207.1062	193.545	95061.7656	125.8048	0.061223	171.4511	3490940
030	2017-02-23t1838	1487897160.96	larva	169.4327		-164.6648	1360.4218	84.5998	88306.6686	278087.867	5030856.0144	512.797	0.31229	171.042	0.36172	164.4896	0.27751	323.6187	0.2859	314.5707	149188.2344	248.2886	0.24329	295.0305	0.2157	7877000	0.88632	665.982	74.0217	69.1157	204.6066	193.0948	94323.6641	125.4466	-0.070926	172.2281	3408920
030	2017-02-24t0037	1487918720.27	larva	175.4214		-158.6761	1314.4522	84.0685	87332.7361	274984.4752	4983184.4219	431.801	-0.28121	158.479	-0.58055	153.6926	-0.66538	293.1617	-0.094974	284.0197	133681.75	226.3262	-0.17637	265.2448	-0.14238	7212210	0.4777	333.437	76.6872	71.7676	208.3761	199.0327	95019.4844	126.5563	-0.11672	176.019	3489960
030	2017-02-24t0638	1487940347.55	larva	181.429		-152.6685	1365.8047	87.6129	93731.5011	295126.088	5584871.8904	557.201	0.48733	161.769	-0.20815	156.7447	-0.27844	318.0376	0.12854	304.3148	155520.4062	234.8087	0.0084611	284.1438	0.056051	7895960	0.93472	530.336	75.8775	70.3685	213.0583	201.1339	104185.5	129.2634	-0.11999	179.0844	3703580
030	2017-02-24t1238	1487961963.34	larva	187.4333		-146.6641	1236.0988	84.275	83030.3894	261549.4328	4828378.3556	583.523	0.57336	161.242	-0.17415	155.4156	-0.33415	328.6214	0.17731	314.8248	142293.0625	236.2042	0.042367	291.3101	0.10229	6973080	0.40931	656.463	82.2797	76.7955	225.3562	214.0669	97579.2578	135.6028	-0.063341	190.402	3558270
030	2017-02-24t1837	1487983535.4	larva	193.4256		-140.6719	1289.8539	86.4785	90294.2646	284430.4824	5404012.9164	442.557	-0.16137	151.554	-0.76229	147.5829	-1.0121	283.1614	-0.12377	271.9214	133369.0312	212.9538	-0.22788	254.1076	-0.15635	7123800	0.5391	448.244	78.5943	73.3653	219.5745	209.5605	103419.5703	129.9925	-0.21262	186.1808	3694320
030	2017-02-25t0038	1488005140.42	larva	199.427		-134.6705	1279.2796	86.798	88523.9569	278779.7326	5285555.3127	506.584	0.14114	156.98	-0.35924	153.2215	-0.43266	304.5808	8.0589e-05	291.8381	140411.7656	219.7483	-0.13057	267.9229	-0.06126	7234750	0.64423	670.428	82.3671	76.9447	230.0757	214.2912	106064.9062	136.5549	-0.1554	190.8767	3796050
030	2017-02-25t0637	1488026736.02	larva	205.4258		-128.6717	1295.6365	86.2577	88858.3361	279823.2067	5236102.6879	681.764	0.93229	162.206	0.00095703	158.0812	0.052115	319.3171	0.079311	303.3576	147843.8125	230.1449	-0.00087965	277.4671	0.00026129	7506240	0.838	707.914	82.0397	76.217	234.7816	220.6296	108703.8906	137.5928	-0.18473	190.6591	3796470
030	2017-02-25t1237	1488048337.94	larva	211.4263		-122.6712	1278.3538	89.4215	87016.7504	274125.3759	5268044.0867	618.947	0.64185	157.972	-0.24011	153.2053	-0.3614	306.0613	0.014278	290.7374	138951.8438	222.7608	-0.074426	270.9037	-0.034449	7157380	0.69434	773.016	85.9041	79.7113	241.4834	226.3304	109633.4531	144.7043	-0.11658	198.3058	3892140
030	2017-02-25t1837	1488069937.64	larva	217.4262		-116.6713	1285.3115	88.5725	90192.9075	284183.9464	5404153.9869	492.595	0.055225	157.068	-0.27324	153.2381	-0.3277	300.1743	-0.017173	286.5616	141081.9375	217.3878	-0.12859	264.3554	-0.073388	7374680	0.85524	544.575	85.3483	79.7511	242.933	231.8187	114178.4844	140.6904	-0.22143	198.803	4007270
030	2017-02-26t0037	1488091536.29	larva	223.4258		-110.6716	1214.8541	88.4824	83129.3698	261837.0765	4981942.2805	557.952	0.30606	161.014	-0.014155	156.8715	0.029102	312.2078	0.042121	298.2088	135185.9688	226.0978	-0.029686	273.8068	-0.023469	6971110	0.67457	660.586	80.2956	73.4252	237.0674	217.6678	102650.1875	143.6138	-0.21977	196.6783	3476400
030	2017-02-26t0637	1488113141.67	larva	229.4273		-104.6701	1328.364	85.3486	92787.4681	292550.3434	5516851.4218	591.781	0.40483	158.296	-0.16288	154.5844	-0.14961	287.4662	-0.088684	276.9473	138846.1875	217.8344	-0.11848	258.2059	-0.11049	7645710	1.086	667.581	85.7511	79.8138	230.3428	218.5914	111255.5938	145.2857	-0.23872	193.7344	4141780
030	2017-02-26t1237	1488134741.68	larva	235.4273		-98.6701	1299.9957	85.4636	90899.4628	286275.1243	5448168.2228	586.481	0.33994	157.097	-0.22218	154.1542	-0.16377	286.3828	-0.097354	274.9542	135745.4375	211.8164	-0.18501	254.3676	-0.13286	7433030	1.0152	734.733	80.1461	73.6515	229.2841	217.5109	108680.6719	137.6186	-0.39944	192.0059	3792120
030	2017-02-26t1817	1488155151.19	larva	241.0966		-93.0008	1306.7862	85.5008	88613.7907	279029.8569	5226317.7503	448.651	-0.17527	159.863	-0.048047	156.8073	0.098612	290.5504	-0.084399	279.7895	134234.3125	218.3709	-0.11609	258.6651	-0.1146	7378800	1.0357	547.433	81.885	75.3835	236.8501	223.5579	109424.7344	141.2574	-0.39003	197.9947	3779570
030	2017-02-27t0017	1488176744.73	larva	247.0948		-87.0026	1241.7571	86.4967	87240.8907	274886.3881	5282012.09	382.611	-0.41026	147.728	-0.76456	144.5273	-1.0022	265.326	-0.19355	256.8484	120723.3438	201.6267	-0.30235	239.5189	-0.20348	6709490	0.71478	360.485	84.8318	77.3657	236.006	226.4391	107382.7266	148.6298	-0.32442	202.1216	3852890
030	2017-02-27t0617	1488198343.72	larva	253.0946		-81.0029	1347.3464	87.9551	94283.8323	296910.4872	5691272.9319	493.016	-0.027698	150.586	-0.59306	147.0949	-0.75604	278.8713	-0.13739	266.9984	136925.8125	208.4156	-0.2311	251.2565	-0.15021	7391980	1.1614	400.976	82.0568	74.9977	228.3847	218.9764	112136.875	143.7542	-0.45087	194.7149	4028000
030	2017-02-27t1217	1488219949.87	larva	259.0963		-75.0012	910.5071	81.1742	60661.0925	192709.0484	3274690.4339	501.668	-0.0018319	154.971	-0.31903	151.3196	-0.34864	288.8797	-0.096148	272.9814	91574.8594	212.2892	-0.18946	254.7065	-0.13491	4899870	-0.26192	493.172	80.0779	74.2865	232.7717	216.9997	73788.625	136.1942	-0.62765	193.0989	2531900
030	2017-02-27t1817	1488241552.77	larva	265.0971		-69.0004	1300.047	87.7941	88061.2465	277263.2652	5238755.0368	461.406	-0.14978	162.888	0.19083	159.4581	0.43868	296.258	-0.064972	284.1842	135982.4375	223.9385	-0.050964	265.1307	-0.086654	7473940	1.3029	594.523	87.7427	80.629	241.683	226.8519	110932.5156	153.0058	-0.39121	204.8429	4025990
030	2017-02-28t0017	1488263145.85	larva	271.0952		-63.0023	1273.4116	90.309	90053.722	283676.2624	5519846.1215	548.552	0.1538	157.378	-0.15161	153.6721	-0.087496	284.1529	-0.11863	273.6306	133267.7031	216.0059	-0.15068	257.9938	-0.1216	7372980	1.2686	632.807	84.499	77.7861	230.5562	218.4814	108130.875	147.7059	-0.53478	195.7628	3958690
030	2017-02-28t0617	1488284745.67	larva	277.0951		-57.0024	1335.5678	88.4752	91861.2557	289319.185	5497472.1474	616.432	0.39513	158.831	-0.044653	155.7408	0.13766	290.7408	-0.091555	280.2659	139264.8281	217.4307	-0.1361	258.7346	-0.12012	7597390	1.4327	729.444	91.3803	85.3501	242.1936	227.3717	116010.7188	152.5195	-0.50053	201.4799	4371000
030	2017-02-28t1217	1488306344.99	larva	283.0949		-51.0026	1323.9291	87.7155	91150.2488	287055.446	5409674.8396	920.377	1.5359	157.264	-0.14136	153.6807	-0.038945	297.4599	-0.062688	280.8035	141293.4375	216.0603	-0.16012	259.2928	-0.12008	7462190	1.3612	1029.17	91.3641	84.7076	256.7115	233.8998	121937.9375	154.3184	-0.52526	203.7612	4335220
030	2017-02-28t1817	1488327961.85	larva	289.0996		-44.9979	764.8952	87.5885	45371.4666	144124.1214	2362146.6964	703.22	0.73401	163.821	0.3327	159.9852	0.61341	298.4544	-0.060336	283.3815	70733.7031	226.2528	-0.019596	263.2435	-0.1029	3882560	-0.99399	913.999	95.0182	88.211	259.1273	241.5803	61413.1797	161.7921	-0.43879	217.5337	2251930
030	2017-03-01t0017	1488349543.08	larva	295.0944		-39.0031	1273.7937	88.5346	86857.0069	273522.7574	5208179.0754	831.594	1.2658	163.293	0.31026	159.741	0.61041	298.2126	-0.06491	286.4668	135090.2812	225.2847	-0.036816	268.1838	-0.079471	7385110	1.341	1015.43	95.9906	89.3065	261.5724	246.0623	118492.2812	164.2294	-0.45658	218.6252	4341270
030	2017-03-01t0617	1488371145.64	larva	301.0951		-33.0024	1286.6566	88.6161	91314.1513	287619.0614	5612659.0028	722.87	0.85653	159.1	0.0044041	155.6455	0.20967	290.473	-0.11163	276.7641	138265.1562	220.063	-0.12868	258.9847	-0.13646	7564420	1.4865	914.416	95.551	88.6617	249.6181	233.5741	118818.2344	165.6201	-0.50491	212.7633	4542970
030	2017-03-01t1217	1488392759.34	larva	307.0989		-26.9986	1239.4142	88.1177	88893.6266	280099.3483	5502536.8643	738.839	0.95836	158.108	-0.07134	154.2424	0.077633	291.3384	-0.11463	278.5037	134889.6875	220.574	-0.13297	259.5607	-0.14008	7313110	1.335	948.561	96.9482	89.68	255.4653	240.0566	118280.4453	170.0102	-0.48851	218.5121	4484240
030	2017-03-01t1817	1488414358.33	larva	313.0986		-20.9988	1237.3405	87.9717	89463.8995	281924.3856	5572420.5997	763.298	1.114	157.796	-0.097324	153.9883	0.062233	286.8248	-0.15326	274.9588	133660.3438	219.9574	-0.1628	258.8701	-0.15319	7343200	1.3824	1039.2	97.5532	89.8261	257.7272	244.4781	120100.875	171.8544	-0.54471	220.2096	4539740
030	2017-03-02t0017	1488435952.45	larva	319.097		-15.0005	1234.2728	88.8406	89344.014	281548.688	5600786.0679	749.085	1.1063	157.823	-0.096251	153.5984	0.032733	290.2258	-0.14514	276.6823	134955	220.9077	-0.16743	258.7831	-0.16515	7335620	1.4045	976.984	98.6503	90.4874	259.4022	243.8037	120622.0078	175.1062	-0.57796	222.1717	4585270
030	2017-03-02t0617	1488457552.9	larva	325.0971		-9.0004	1221.2705	91.3427	89037.728	280597.4895	5618797.4618	829.991	1.6007	159.714	0.074263	155.421	0.23616	300.4976	-0.080901	285.5976	139130.3906	223.865	-0.12156	267.8963	-0.10758	7393300	1.4787	968.483	101.178	92.3095	277.5027	259.7735	128483.7344	182.0551	-0.49872	232.1641	4683650
030	2017-03-02t1217	1488479149.7	larva	331.0962		-3.0012	1214.8962	89.9316	88709.5155	279581.84	5607807.9274	743.186	1.2414	158.876	0.0032052	154.5917	0.16232	296.7635	-0.13415	283.4743	137104.7344	223.1332	-0.21522	265.5047	-0.1421	7329260	1.4593	913.359	101.801	92.9616	276.5367	259.6973	127759.9531	184.3268	-0.63215	238.2664	4696300
030	2017-03-02t1817	1488500758.65	dead	337.0987		3.0012	1181.7607	92.2791	86075.1039	271268.0409	5451379.3923	692.393	1.0493	161.132	0.24121	156.3572	0.36547	305.0175	-0.06903	294.7753	136647.8281	227.9323	-0.31446	272.8167	-0.086148	7215160	1.3962	899.833	104.521	94.059	291.8627	276.3228	130754.5	193.5708	-0.49688	253.2456	4680240
031	2017-02-16t1710	1487287218.82	egg	-2.9996		-298.0949	153.6558	29.0101	3001.1396	9571.2713	54459.5102	0	-0.44709	0	-0.46051	0	-0.46579					0	-0.44769	0	-0.44751	0	1.0887	0	0	0				0	-0.39653	0	0
031	2017-02-16t2310	1487308815.84	larva	2.9996		-292.0957	156.1041	30.4753	3255.6043	10393.5468	62751.4146	0	-0.56896	0	-0.56413	0	-0.56342					0	-0.54873	0	-0.54986	0	-0.036246	0	0	0				0	-0.43468	0	0
031	2017-02-17t0510	1487330425.31	larva	9.0022		-286.0931	156.4197	32.2567	3392.0717	10849.933	67962.1842	0	-0.69469	0	-0.67232	0	-0.66533					0	-0.65409	0	-0.65655	0	-0.79846	0	0	0				0	-0.47521	0	0
031	2017-02-17t1110	1487352029.52	larva	15.0034		-280.0919	290.3938	30.2902	6653.6176	21008.7327	134304.4786	640.483	1.5647	294.535	1.9357	287.2805	1.8984	594.4221	0.58195	591.9656	21399.1953	475.1181	1.9152	572.9402	1.9919	1059740	-0.013506	323.133	63.5022	60.8896	168.1639	151.255	6053.9004	94.5651	0.29727	131.6681	228481
031	2017-02-20t1325	1487619324.7	larva	89.252		-205.8432	1374.7638	81.1388	86255.437	271455.6424	4786464.1144	869.972	1.1645	249.046	0.40261	243.6121	0.77478	493.8434	-0.029538	486.4348	222229.5312	389.9061	0.043764	460.9728	0.013017	11203600	1.2009	905.022	67.3892	64.3727	186.7633	167.2351	84043.4688	104.1864	0.35329	141.9391	3031570
031	2017-02-20t1710	1487632814.1	larva	92.9991		-202.0962	1304.7143	86.8156	89643.4716	282356.9824	5232243.4388	635.856	-0.36434	240.244	0.32356	227.8456	0.39274	479.354	-0.10503	470.1791	223858.3281	381.5908	0.062581	444.1098	-0.17367	11207900	1.2958	720.193	71.0934	67.4118	198.8929	172.9897	92883	111.7989	1.2814	149.9055	3316650
031	2017-02-20t2310	1487654408.97	larva	98.9977		-196.0976	1311.6077	82.7214	89617.2311	282264.6513	5147835.7362	587.023	-0.55828	221.827	-0.44422	209.3532	-0.3586	464.559	-0.031382	456.8703	216949.0625	354.3153	-0.41596	429.9612	-0.093292	10352200	0.97028	416.939	67.9114	65.3651	151.5219	140.9245	70760.7422	102.7409	0.031625	127.8729	3169290
031	2017-02-21t0510	1487676013.03	larva	104.9988		-190.0965	1332.4622	84.7968	86571.4015	272492.2446	4928067.0768	816.223	1.4745	231.255	0.82052	213.1873	0.39412	510.4936	1.5717	489.8155	230743.0938	376.944	0.99969	456.3019	1.1712	10434700	1.2255	419.392	66.6699	63.5134	156.6208	146.0177	70792.5859	104.8951	0.069131	133.7756	3008280
031	2017-02-21t1237	1487702848.94	larva	112.4532		-182.642	1299.8677	83.5661	88139.5283	277641.839	5121840.3587	629.545	0.21219	209.365	-0.17314	195.6256	-0.27727	427.7356	0.050495	416.4813	196330.6406	335.6259	0.056266	393.3649	-0.074323	9608600	0.92912	601.008	65.6628	62.4014	154.3002	145.6586	70823.7891	103.1932	-0.35692	133.3502	3013530
031	2017-02-21t1838	1487724375.68	larva	118.4329		-176.6624	1299.7316	81.4206	83276.7661	262162.8624	4599019.8118	633.397	0.47416	205.68	0.10864	189.9064	-0.21906	433.6344	0.69178	425.2491	188630.9688	325.9482	0.23795	396.2968	0.5435	8930650	0.66297	517.596	68.7323	65.2843	157.6765	150.299	68589.2812	109.1014	0.080652	137.6565	2984360
031	2017-02-22t0037	1487745945.55	larva	124.4245		-170.6708	1299.415	81.4528	84704.6824	266782.6453	4689014.1035	762.047	1.989	195.85	-0.12534	179.3286	-0.55388	429.8983	1.1182	420.3533	190015.0312	312.9413	0.2864	386.3835	0.78711	8646210	0.66326	978.629	74.109	70.401	172.7862	163.1503	76371.5156	117.1987	0.7232	149.5333	3271690
031	2017-02-22t0637	1487767535.79	larva	130.4218		-164.6735	1370.0184	82.3105	88877.4212	279749.5084	4986855.4247	482.535	-0.53955	178.727	-1.0631	165.6966	-1.1908	364.2868	-0.25021	356.2081	169029.0625	283.0083	-0.51995	336.4729	-0.34082	8280400	0.60234	407.425	71.066	67.7208	170.3135	165.4269	79025.4453	109.7413	-0.21832	145.6808	3292490
031	2017-02-22t1237	1487789134.94	larva	136.4216		-158.6737	1300.709	83.603	85198.1554	268312.3451	4855804.943	517.675	-0.01099	185.962	0.079411	173.011	-0.21904	377.6817	0.62842	372.0823	168068.3438	293.4353	0.63814	349.7768	0.65779	8257810	0.72888	487.812	73.1571	68.3842	196.0094	186.0218	87224.1875	121.1431	0.70245	168.3242	3248610
031	2017-02-22t1838	1487810756.21	larva	142.4275		-152.6678	1292.1356	83.1819	85484.7464	269219.2125	4858815.8667	422.329	-0.87845	175.431	-0.48323	165.1702	-0.60397	329.9652	-0.4313	325.0626	147164.4844	267.4732	-0.18013	307.6815	-0.41782	7812290	0.52205	406.57	70.537	66.1063	184.1924	177.3201	82149.7969	115.9957	0.00052653	159.8846	3141150
031	2017-02-23t0038	1487832353.81	larva	148.4268		-146.6685	1294.2464	84.3954	86579.9401	272717.8667	5005875.5791	573.8	0.81888	164.595	-1.1517	155.5436	-1.2322	316.3239	-0.48988	308.7699	142662.0625	249.7788	-0.64597	294.1946	-0.50137	7423080	0.33954	630.171	71.7241	66.952	189.7121	181.8621	85560.1562	118.1482	-0.0031451	163.2914	3234680
031	2017-02-23t0637	1487853940.82	larva	154.4232		-140.6721	1214.3318	86.642	79936.5873	251715.6905	4660766.7434	538.132	0.52734	179.451	0.62392	169.3969	0.3058	365.2775	1.4853	355.55	152320.7031	276.1602	1.2106	333.5186	1.2687	7474480	0.46995	562.799	74.4417	69.3569	195.8807	187.8667	81682.25	125.0479	0.3379	168.4488	3100650
031	2017-02-23t1238	1487875575	larva	160.4327		-134.6626	1308.9759	86.2926	86451.7762	272180.4896	5006535.0188	398.465	-0.75461	163.998	-0.58682	156.6621	-0.71235	308.9956	-0.071438	304.2174	139357	242.7202	-0.12555	286.8679	-0.042559	7388090	0.4795	381.14	72.51	67.414	190.0762	184.2408	85724.3594	123.6897	0.033151	166.3236	3266580
031	2017-02-23t1838	1487897176.32	larva	166.4331		-128.6622	1244.4279	87.276	85828.4148	270379.7689	5107443.2101	466.04	-0.077494	162.565	-0.5023	156.4421	-0.58552	293.8719	-0.20843	287.0804	131360.75	234.5792	-0.18191	272.6158	-0.17725	7263260	0.44696	597.271	72.1285	67.2706	193.2113	185.2306	86365.4688	120.671	-0.19949	166.9834	3222630
031	2017-02-24t0037	1487918735.35	larva	172.4217		-122.6736	1309.488	82.8597	86829.1929	273386.4151	5013138.2314	389.484	-0.60548	152.019	-1.2067	147.705	-1.3013	267.1728	-0.438	262.0699	121029.2578	214.5347	-0.46407	248.8487	-0.36915	6877350	0.23941	359.59	73.2649	67.8767	195.019	188.2247	88343.6094	125.365	-0.11396	170.7796	3314500
031	2017-02-24t0638	1487940362.8	larva	178.4293		-116.666	1262.2185	89.2007	87826.2206	276696.8175	5297138.0644	482.088	0.050059	161.682	-0.26281	156.6207	-0.3331	291.3938	-0.090305	283.4063	133458.3438	230.5358	-0.073704	267.6855	-0.097885	7391310	0.60863	586.89	78.8179	73.1222	204.1784	196.1304	93513.6875	133.0714	-0.004611	176.953	3603160
031	2017-02-24t1238	1487961978.95	larva	184.4338		-110.6615	1288.8205	83.4033	84634.1561	266505.3364	4821740.3897	414.365	-0.33514	162.998	-0.081109	158.2121	-0.10024	291.857	-0.075938	285.7202	129000.7734	229.9207	-0.049569	269.8287	-0.06035	7192470	0.52057	350.741	73.7619	68.618	197.8235	191.1368	87437.9688	125.3344	-0.22271	173.3536	3254820
031	2017-02-24t1837	1487983550.87	larva	190.426		-104.6693	1339.7994	84.9669	88058.7907	277228.5712	5082979.521	428.054	-0.23903	153.838	-0.64655	149.3723	-0.87537	283.3544	-0.12582	274.1346	130059.6562	218.2293	-0.17623	256.7877	-0.14446	7059620	0.48119	372.039	74.1774	69.2097	202.3195	193.7284	92864.6562	122.8289	-0.30981	172.4947	3404000
031	2017-02-25t0038	1488005155.82	larva	196.4274		-98.6679	1298.9832	81.0518	80877.9263	254576.08	4429835.8416	566.249	0.42882	162.253	-0.038719	157.989	-0.01073	301.7596	-0.014312	294.7613	127342.5703	228.2094	-0.038957	274.7934	-0.018914	6846610	0.40336	592.15	74.9906	69.2537	216.4542	208.0067	91343.6562	129.7957	-0.23902	184.1897	3164380
031	2017-02-25t0637	1488026751.52	larva	202.4262		-92.6691	1283.154	87.6396	87939.2558	277133.8516	5174728.9764	474.83	-0.0080117	158.952	-0.21729	154.8232	-0.26421	288.945	-0.086662	280.2359	132625.7656	220.2196	-0.11899	260.8012	-0.1032	7280780	0.69153	467.089	77.1226	71.2623	211.5851	202.3517	97117.5547	133.6205	-0.22409	182.8291	3532600
031	2017-02-25t1237	1488048353.44	larva	208.4267		-86.6686	1321.2491	83.9316	87778.5915	276334.7058	5098877.5814	372.062	-0.48	154.469	-0.47355	150.74	-0.60269	272.818	-0.17086	268.5116	124950.6406	213.6046	-0.18421	253.4888	-0.14235	7063560	0.6206	390.065	78.8279	73.1342	210.0567	202.9718	96205.9766	133.1506	-0.27585	186.6643	3604640
031	2017-02-25t1837	1488069953.17	larva	214.4266		-80.6686	729.4291	93.7808	45289.1061	144063.0975	2546407.6358	397.667	-0.3611	154.341	-0.45378	151.0734	-0.53856	265.5308	-0.20646	259.164	62930.7891	210.4204	-0.2106	244.6181	-0.19108	3653090	-1.1998	413.228	79.2044	74.6686	196.4869	190.1918	46567.3984	129.8761	-0.36731	172.7077	1874690
031	2017-02-26t0037	1488091551.77	larva	220.4262		-74.669	757.4875	100.0217	60424.6724	191931.6773	4099579.0424	440.3	-0.17706	165.486	0.25023	160.4502	0.33496	301.9428	-0.0090482	293.7919	94810.0547	234.805	0.066474	278.6625	0.0075221	5195760	-0.31172	441.219	82.1889	74.5741	243.3868	234.7545	76423.4688	153.2435	-0.052181	210.3371	2580490
031	2017-02-26t0637	1488113157.28	larva	226.4278		-68.6675	1290.2678	83.543	84588.4806	266298.6564	4856069.9771	434.114	-0.21127	144.406	-1.0046	140.9342	-1.3884	262.3879	-0.21289	253.6908	115713.0781	196.1917	-0.35401	231.6377	-0.25166	6366130	0.36423	480.386	82.9711	76.8401	221.7722	210.547	97801.5391	143.8649	-0.23785	189.8041	3657780
031	2017-02-26t1237	1488134757.22	larva	232.4277		-62.6675	1102.3931	100.74	79864.2917	252887.9748	5057317.8088	396.04	-0.36371	157.726	-0.18976	153.5213	-0.23195	293.1528	-0.063532	287.0043	121951.5547	220.2325	-0.092537	266.7043	-0.06876	6553510	0.50905	374.39	84.5691	78.0971	223.6813	215.4557	93051.4375	150.1601	-0.18805	196.0557	3513840
031	2017-02-26t1817	1488155167.41	larva	238.0972		-56.998	1295.0756	84.1758	86358.9405	271927.5334	4978572.3677	475.909	-0.073158	153.529	-0.4278	150.3317	-0.49822	264.8455	-0.19615	253.0531	119445.3281	205.59	-0.25258	239.3127	-0.20492	6909580	0.74804	580.041	84.9367	78.416	222.2986	209.2762	100256.6562	149.0921	-0.24738	192.5485	3822570
031	2017-02-27t0017	1488176760.92	larva	244.0954		-50.9998	1282.1145	86.128	85471.2895	269163.1784	5029615.8953	444.415	-0.19278	154.069	-0.38672	151.0969	-0.40893	263.1328	-0.20312	257.523	117357.25	209.2987	-0.21546	244.343	-0.1811	6859480	0.77242	469.835	88.1479	81.6161	225.8524	220.1458	100730.1875	159.3887	-0.13416	204.4425	3924520
031	2017-02-27t0617	1488198359.74	larva	250.0951		-45.0002	1242.9368	92.7052	87387.9933	275306.8926	5369084.286	390.757	-0.3831	153.004	-0.4462	148.867	-0.59815	279.7744	-0.13326	272.6979	127297.3281	214.6813	-0.15847	256.1031	-0.12769	6955100	0.88193	370.714	86.6841	79.064	234.6093	230.1813	106747.2109	160.3651	-0.16056	212.8529	3940400
031	2017-02-27t1217	1488219966.14	larva	256.0969		-38.9984	1252.3686	86.0692	87121.6913	274519.1631	5202563.696	566.969	0.23012	150.064	-0.62602	145.2651	-0.92123	284.4889	-0.11404	276.352	129157.9688	212.8932	-0.18118	257.0993	-0.12344	6805680	0.844	668.604	87.4686	77.9443	249.3071	237.6357	113185.4375	167.2163	-0.087967	219.1228	3966870
031	2017-02-27t1817	1488241568.57	larva	262.0976		-32.9977	1194.294	87.603	84367.9347	265934.8363	5073278.8989	442.434	-0.21272	152.292	-0.48606	147.8975	-0.66343	281.3543	-0.12843	273.3614	123795.8984	212.8357	-0.18467	254.4192	-0.13667	6687140	0.81328	400.214	89.8519	80.3757	249.7426	242.5727	109886.75	172.4236	-0.037198	224.8001	3945400
031	2017-02-28t0017	1488263162.02	larva	268.0957		-26.9995	1229.2729	82.6872	83592.2739	263339.4907	4877317.7669	422.635	-0.29308	150.928	-0.5736	145.601	-0.86934	289.4019	-0.094892	282.3337	126179.2031	214.5716	-0.16696	262.5881	-0.098964	6570060	0.76528	369.641	89.7136	79.0926	259.1889	251.5176	113006.3516	177.9085	0.025807	232.6642	3905320
031	2017-02-28t0617	1488284761.83	larva	274.0957		-20.9996	1221.8189	85.0058	84863.7031	267443.5501	5066045.9022	397.811	-0.39743	149.869	-0.64522	144.6246	-0.95085	291.1918	-0.088648	284.4282	128706.7812	213.9076	-0.17973	262.3657	-0.10113	6621940	0.80859	399.991	90.1264	79.2441	263.9829	254.5127	116680.4375	180.178	0.035459	235.6201	3982230
031	2017-02-28t1217	1488306361.08	larva	280.0955		-14.9998	1179.0672	87.43	82320.0832	259578.4438	4896229.0269	401.215	-0.40194	150.038	-0.63841	144.4751	-0.95514	294.9474	-0.073372	289.6838	126532.4297	216.1117	-0.15619	268.3543	-0.073172	6427620	0.69281	460.706	92.7922	81.062	271.802	264.1462	116603.0781	185.9896	0.11252	244.1497	3975220
031	2017-02-28t1817	1488327978.39	larva	286.1003		-8.995	1188.49	86.7231	83365.7166	262826.4971	4976922.567	402.5	-0.41806	149.367	-0.69368	143.597	-1.0323	293.571	-0.08248	287.0508	127409.8281	215.6566	-0.16975	269.0324	-0.071198	6481780	0.72637	430.884	92.8332	80.904	272.895	264.8594	118436.4062	188.5522	0.13223	243.5133	4028500
031	2017-03-01t0017	1488349558.75	larva	292.0948		-3.0004	1154.4967	85.8382	81167.4438	255979.0685	4866709.5908	403.656	-0.4359	150.941	-0.59375	144.8465	-0.89994	302.0181	-0.043934	294.7271	127753.6406	219.8113	-0.1176	273.6714	-0.048278	6376810	0.65693	390.61	95.6358	83.0029	286.5683	280.292	121218.4062	196.2789	0.26181	254.8258	4040330
031	2017-03-01t0617	1488371161.85	dead	298.0957		3.0004	1054.7926	87.8978	74807.0977	235880.5798	4595724.4543	413.589	-0.41918	156.112	-0.22119	149.7832	-0.39275	301.7847	-0.047913	294.3253	117696.0156	227.2941	-0.0064536	276.0794	-0.036258	6075100	0.45254	465.698	101.435	87.9511	287.7666	281.6242	112228.9688	209.4053	0.52889	263.1913	3947330
034	2017-02-16t1710	1487287264.33	larva	0		-256.0874	223.1014	52.0217	8344.8923	26811.5549	280699.6563	314.118	0.6064	73.4616	0.12335	70.4328	0.098523	178.599	-1.3257	169.1753	8036.96	118.8126	0.13023	148.6838	0.17338	325435	1.0739	865.801	128.817	99.5456	698.636	695.237	31438.6	340.8063	2.3016	614.8657	570659
034	2017-02-16t2310	1487308861.33	larva	5.9992		-250.0883	228.1341	47.9296	8006.6515	25620.849	252066.0019	286.997	0.40619	81.4478	0.10448	78.4508	0.085936	194.081	-1.292	187.626	8345.5	125.8268	0.080678	163.7606	0.15524	346805	0.098339	875.34	123.089	94.7298	725.614	723.3182	31201.4	339.3261	2.3334	630.9061	524114
034	2017-02-17t0510	1487330471.62	larva	12.002		-244.0854	238.6199	45.8752	8095.5322	25832.7651	244997.0975	271.014	0.24103	92.26	0.11204	89.2908	0.10019	189.9	-1.35	185.3777	8355.61	137.7405	0.057444	170.1594	0.096711	398378	-0.5627	998.113	121.908	94.5804	790.928	773.5533	34800.8	301.6912	2.063	682.6524	526399
034	2017-02-17t1110	1487352075.95	larva	18.0032		-238.0842	250.0278	47.0576	8635.716	27535.0282	267664.4738	287.413	0.19223	99.1811	0.084759	95.7998	0.075592	202.318	-1.3313	196.6576	9306.62	145.7359	0.01163	178.2015	0.044133	455638	-1.0796	997.276	118.913	91.9776	811.208	807.8422	37315.6	267.64	1.8078	684.8135	546285
034	2017-02-20t1325	1487619370.97	larva	92.2518		-163.8356	1145.5747	80.9977	75202.4509	237012.3503	4172490.5186	558.124	-0.94903	246.795	0.6775	233.7163	0.68781	465.226	-0.4901	459.5358	182834	377.0374	-0.15125	436.711	-0.41514	9679800	0.33184	272.943	62.9759	61.2827	134.296	125.1345	52778.4	91.8875	-0.95126	113.3747	2470040
034	2017-02-20t1710	1487632858.91	larva	95.9985		-160.0889	1240.2993	88.0265	87690.8044	276369.3969	5227793.4021	805.927	1.0168	249.886	1.3239	233.664	1.0652	555.781	1.942	544.6576	253992	423.5984	1.8689	513.4761	2.007	11409600	1.5374	913.163	70.869	65.5336	231.051	206.0854	105590	121.8647	2.3378	174.3002	3235810
034	2017-02-20t2310	1487654453.92	larva	101.9971		-154.0903	1369.3006	81.1544	90317.0491	284452.5904	5091334.5448	911.284	2.0964	226.927	0.20608	210.37	-0.050963	511.332	1.3464	498.7757	240837	382.4145	0.91791	465.3103	1.1693	10679400	1.2812	874.907	64.5318	60.9248	178.535	158.7185	84090	105.279	0.2148	139.2906	3036930
034	2017-02-21t0510	1487676058.37	larva	107.9983		-148.0891	1167.4731	96.9931	88522.0248	279129.3085	5698892.7829	623.045	0.0029693	219.589	0.21097	197.5709	-0.49046	497.725	1.4991	490.9421	228954	386.0958	1.6736	464.4245	1.685	10099100	1.107	655.19	63.5897	59.7671	166.767	155.4646	76712.6	105.337	0.017418	140.0892	2924550
034	2017-02-21t1237	1487702894.15	larva	115.4527		-140.6347	1350.5752	81.3938	87867.9492	276608.5472	4950100.0467	693.793	0.89447	197.416	-0.86306	179.5699	-1.2561	420.881	0.10498	414.4742	192763	328.8011	0.060063	390.368	0.0897	9040860	0.64133	531.827	63.4906	60.7486	149.037	141.3236	68258.9	100.0746	-0.77798	127.8969	2907620
034	2017-02-21t1838	1487724391.3	larva	121.4242		-134.6633	1247.1656	81.1601	81962.2731	258284.6839	4591109.7675	713.108	1.3515	200.255	-0.049622	182.5117	-0.55084	474.066	2.0691	456.3372	202900	332.1005	0.84225	417.6521	1.5216	8556500	0.49896	624.562	65.7946	62.903	157.938	146.9606	67597.5	104.5441	-0.4837	132.8528	2811270
034	2017-02-22t0037	1487745960.78	larva	127.4157		-128.6717	1269.1813	83.9738	85174.8616	268223.449	4909768.5777	674.7	1.2981	193.74	2.161e-05	178.2046	-0.38788	400.014	0.54482	391.7701	177606	315.2982	0.75325	371.686	0.58692	8593340	0.7289	657.902	63.9151	60.4351	172.216	160.4294	76464	104.4793	-0.66198	143.4644	2834960
034	2017-02-22t0637	1487767550.87	larva	133.4129		-122.6745	1311.5085	83.0833	85550.9685	269547.3257	4866169.4694	578.528	0.56116	179.902	-0.70829	165.4397	-1.0327	411.465	1.408	404.6384	183513	300.5848	0.71176	375.554	1.3292	8021640	0.48801	336.306	70.2436	66.6725	164.318	157.3192	73285.8	111.4711	-0.13934	143.0575	3132090
034	2017-02-22t1237	1487789149.97	larva	139.4127		-116.6747	1275.9949	84.0088	86718.293	273164.7781	4985643.0027	477.893	-0.35888	177.571	-0.48799	165.2631	-0.74136	376.843	0.84031	369.837	170333	279.5225	0.19248	344.9982	0.74382	8020530	0.61736	382.011	68.9296	65.7319	165.761	158.73	74924.1	109.0002	-0.56201	144.0498	3113410
034	2017-02-22t1838	1487810771.29	larva	145.4186		-110.6688	1321.8604	86.4282	90670.0816	285593.5588	5380483.5373	410.3	-0.9404	162.595	-1.521	154.1927	-1.4725	327.348	-0.31736	320.5219	154836	252.2	-0.76149	303.8243	-0.34211	7677060	0.47636	358.583	68.1035	64.1028	182.77	172.7243	86450	109.7126	-0.664	154.1008	3215580
034	2017-02-23t0038	1487832369.42	larva	151.4181		-104.6693	1282.2273	87.3827	88070.8845	277385.0452	5218171.0378	469.445	-0.21356	166.013	-0.84688	154.8835	-1.1842	354.829	0.99624	348.8565	162866	263.7291	0.36627	323.509	0.80267	7611870	0.52535	287.905	72.1422	68.1559	182.561	175.2377	83795.6	115.7909	-0.2859	158.6131	3307790
034	2017-02-23t0637	1487853955.94	larva	157.4143		-98.6731	1330.2871	86.6271	91725.4815	288939.6757	5410674.9437	375.123	-1.0422	155.46	-1.5437	147.8326	-1.65	303.686	-0.34982	298.1758	145162	235.8543	-0.60051	280.847	-0.33311	7426920	0.47321	399.336	70.6524	66.3689	190.398	181.4353	91010.2	114.6872	-0.43923	160.2774	3375350
034	2017-02-23t1238	1487875590.18	larva	163.4238		-92.6636	1333.1473	85.0387	90694.2124	285728.5151	5302016.1328	369.413	-0.96096	157.77	-1.0479	150.0481	-1.2686	304.129	-0.09297	298.9297	143853	240.4935	-0.088042	282.115	-0.066657	7450240	0.55295	294.262	72.7342	68.4156	191.889	183.2715	90763.6	117.8898	-0.29847	165.5945	3434660
034	2017-02-23t1838	1487897191.77	larva	169.4243		-86.6631	1390.3033	88.0982	96856.7516	305131.9046	5780493.8554	431.407	-0.33606	150.436	-1.47	144.6048	-1.6544	285.081	-0.2748	279.885	143966	222.566	-0.39924	264.2302	-0.24051	7584820	0.69053	543.222	72.3733	68.0508	193.463	186.4136	97698.8	116.4591	-0.37265	164.9155	3648990
034	2017-02-24t0037	1487918750.61	larva	175.4129		-80.6746	1331.1535	89.3266	94396.4245	297362.2868	5746943.1717	388.883	-0.56779	151.035	-1.1811	144.7587	-1.5308	290.341	-0.12333	286.2328	142848	224.7352	-0.20484	267.2027	-0.12196	7418700	0.60978	410.866	72.6607	67.8286	209.225	201.1361	102939	120.1598	-0.27139	175.0278	3569020
034	2017-02-24t0638	1487940378.56	larva	181.4206		-74.6668	1363.7421	85.234	93332.6945	293922.2402	5432866.4218	448.645	-0.15124	157.927	-0.49438	153.4074	-0.6	295.379	-0.053548	288.8868	143850	230.2932	-0.058243	271.6075	-0.051754	7679190	0.80141	377.373	68.6268	63.5241	194.859	187.6283	94896.4	120.6251	-0.29371	169.8604	3336980
034	2017-02-24t1238	1487961994.98	larva	187.4252		-68.6622	1433.14	88.1123	98208.5903	309140.0152	5865958.3355	486.32	0.059869	146.546	-1.1949	141.8405	-1.6275	303.063	0.0033384	290.5199	155168	211.5043	-0.27833	265.0901	-0.091238	7490110	0.71555	413.098	78.2925	72.3872	255.078	241.7111	130600	129.7645	-0.16678	203.9592	4001610
034	2017-02-24t1837	1487983566.28	larva	193.4172		-62.6702	1337.3951	90.1414	96657.9002	304514.161	5885769.108	416.726	-0.28747	144.394	-1.2344	140.0946	-1.7161	282.897	-0.12537	272.3093	142297	206.5902	-0.30413	248.5624	-0.19316	7260010	0.6172	437.538	76.295	70.3674	244.92	229.8869	123195	130.5974	-0.20265	199.4448	3836040
034	2017-02-25t0038	1488005171.23	larva	199.4186		-56.6688	1440.5187	87.7408	98558.6611	310287.9959	5884720.0412	480.339	0.019067	153.264	-0.59637	148.0027	-0.91696	299.05	-0.030906	291.9293	153712	226.028	-0.058435	271.3722	-0.039764	7865950	0.99765	527.747	77.839	72.0819	223.26	213.0371	114755	134.1398	-0.19324	189.5346	3994930
034	2017-02-25t0637	1488026766.95	larva	205.4174		-50.67	1410.6941	88.0032	98207.94	309168.3631	5947799.2458	576.208	0.45186	142.352	-1.2453	138.021	-1.7871	295.746	-0.048545	281.8419	151422	203.9867	-0.29767	255.8053	-0.13122	7275750	0.71089	471.092	80.1085	74.0303	253.269	238.2732	129674	135.4856	-0.21729	204.8253	4094430
034	2017-02-25t1237	1488048368.94	larva	211.4179		-44.6695	1386.0325	90.7812	98259.7213	309522.0275	6006816.5405	783.985	1.3906	155.856	-0.37255	149.4205	-0.70511	346.276	0.23553	328.1928	177293	229.7291	0.0051999	293.99	0.10561	7971260	1.1406	878.957	78.5389	70.3607	290.274	271.8118	148621	144.4197	-0.12095	228.3946	4016870
034	2017-02-25t1837	1488069968.63	larva	217.4179		-38.6696	1437.9469	90.0745	100893.256	317777.2612	6123238.297	505.987	0.11386	142.175	-1.1887	137.8436	-1.7149	319.295	0.085973	306.5829	167630	204.9383	-0.26763	273.2431	-0.021591	7462480	0.90307	650.542	72.4555	64.7315	275.679	255.6756	144732	134.9627	-0.30891	214.9605	3803040
034	2017-02-26t0037	1488091567.13	larva	223.4174		-32.67	1475.9188	89.0774	102975.7476	324210.7932	6253169.983	663.184	0.74265	147.868	-0.80908	143.268	-1.1933	320.155	0.083231	306.2216	171603	214.3853	-0.15779	275.9055	-0.011926	7925120	1.1954	761.016	75.6862	67.5924	271.094	256.0266	145306	142.1991	-0.24102	219.7883	4056480
034	2017-02-26t0637	1488113172.76	larva	229.419		-26.6684	1434.1954	90.9713	102300.6536	322094.3707	6323395.8927	703.728	0.8449	149.564	-0.68451	145.4957	-0.96548	329.465	0.11583	314.6278	175605	215.2017	-0.14694	277.4865	-0.010446	7959930	1.2581	918.756	79.4376	72.0698	276.799	258.7362	147534	145.6075	-0.23383	219.7411	4227750
034	2017-02-26t1237	1488134772.83	larva	235.419		-20.6684	1478.0307	88.734	103067.6537	324430.928	6254765.3655	598.119	0.38292	147.691	-0.77901	143.8255	-1.0955	324.437	0.077329	314.1011	174223	210.8949	-0.19489	277.7934	-0.019361	7924380	1.2863	587.725	82.5813	74.7615	286.912	275.8523	154072	150.5201	-0.20554	232.156	4430900
034	2017-02-26t1817	1488155183.6	larva	241.0887		-14.9987	1493.4747	88.7483	104506.8275	329109.5542	6320604.5076	500.025	0.0072049	140.706	-1.1844	136.6857	-1.7284	303.891	-0.026641	291.5066	165317	201.6679	-0.29705	261.8623	-0.099704	7651440	1.188	562.64	83.3828	74.2887	285.124	273.039	155107	156.6934	-0.15409	231.5335	4534270
034	2017-02-27t0017	1488176777.02	larva	247.0869		-9.0006	1461.1271	91.3563	105638.2915	333012.2344	6489170.4169	509.867	0.033953	141.486	-1.1393	138.0943	-1.5914	292.777	-0.078147	283.8863	161027	202.3987	-0.29377	259.7677	-0.11062	7775950	1.3207	560.818	85.2593	76.1404	268.259	256.2797	147542	161.3042	-0.12507	233.043	4685770
034	2017-02-27t0617	1488198375.78	larva	253.0865		-3.0009	1386.4251	91.1251	99765.8563	314258.1731	6200140.763	577.481	0.26747	144.353	-0.97455	140.0301	-1.4101	307.54	-0.016858	295.0572	159613	210.5227	-0.20699	269.5958	-0.065688	7492040	1.2194	646.075	89.1117	77.9641	300.8	282.2744	156115	179.625	0.13201	250.7608	4624980
034	2017-02-27t1217	1488219982.35	dead	259.0883		3.0009	1349.1099	91.8908	97948.9337	308635.9973	6143774.1941	568.275	0.23146	144.53	-0.97026	139.9131	-1.4164	304.6	-0.029788	291.7783	155346	213.1164	-0.1797	269.9962	-0.064001	7363070	1.1967	567.531	90.8758	78.2307	300.267	287.932	153136	188.7111	0.25263	261.8227	4629670
035	2017-02-16t1710	1487287279.81	larva	0		-292.0893	364.3317	20.9141	5208.8778	16409.5865	63596.3146	187.844	0.15858	49.2241	-0.086207	47.774	-0.098573	108.474	-1.639	101.478	3254.21	75.171	-0.10043	92.5353	-0.080238	143242	0.7291	275.352	57.9843	56.4996	135.383	122.4446	4061.5	87.067	0.27877	107.2976	168734
035	2017-02-16t2310	1487308876.2	larva	5.999		-286.0903	381.5853	23.2942	6253.2156	19695.8842	87734.176	241.326	0.2411	65.6452	-0.035609	63.6319	-0.04623	141.694	-1.5331	129.0865	4959.31	97.2347	-0.074172	120.3922	-0.045451	228314	-0.087597	289.562	60.6885	58.9445	151.525	126.9566	5303.38	88.7463	0.27455	110.5163	211075
035	2017-02-17t0510	1487330487.02	larva	12.002		-280.0872	414.0065	23.686	7177.7475	22617.2613	104884.2095	218.154	0.045945	76.6346	-0.0303	75.3765	-0.027328	149.545	-1.5416	143.2153	5981.82	107.9349	-0.10833	130.2767	-0.092787	303550	-0.69271	330.683	62.2171	60.4546	153.872	136.9819	6154.89	92.7875	0.2907	118.8019	246442
035	2017-02-17t1110	1487352091.37	larva	18.0032		-274.086	418.6143	22.8318	7518.6242	23675.485	113754.291	251.536	0.05688	84.8386	-0.049739	82.742	-0.047603	168.417	-1.4977	163.1262	7073.49	118.9117	-0.14186	147.3085	-0.10685	351741	-1.2077	293.794	63.3933	61.7046	159.723	147.4065	6708.35	93.3599	0.27799	123.8521	262829
035	2017-02-20t1325	1487619386.3	larva	92.2518		-199.8374	974.0017	77.188	57690.8712	181926.75	2907986.7887	646.482	-0.30545	252.051	1.0251	238.3009	0.97685	514.272	0.66517	505.4316	155310	411.8715	1.0239	481.7683	0.77001	7595800	-0.95364	571.153	58.4624	56.0108	148.307	135.1174	44788.7	91.5901	-0.98414	120.966	1761820
035	2017-02-20t1710	1487632873.77	larva	95.9983		-196.0909	1065.5186	72.8214	62878.1535	198084.9183	3200289.9516	725.526	0.40862	238.708	0.51582	219.5766	0.10634	534.375	1.4285	521.7851	175809	411.4921	1.4265	495.2505	1.4976	7839650	-0.70741	361.991	60.8161	58.8072	138.505	128.5248	45568.1	90.2235	-1.3059	113.9614	1997320
035	2017-02-20t2310	1487654468.88	larva	101.997		-190.0923	1079.9576	74.1414	65594.2341	206738.1306	3362656.3926	562.759	-0.66682	214.558	-0.72132	201.1819	-0.69737	448.529	-0.20665	441.0905	153845	353.7122	-0.18141	418.6999	-0.17758	7354180	-0.86632	510.135	61.476	59.9312	132.028	119.829	45285.6	89.396	-1.5679	108.6001	2107150
035	2017-02-21t0510	1487676073.46	larva	107.9982		-184.091	1161.5381	74.7666	67653.0782	212996.1621	3409431.0585	586.362	-0.30256	211.185	-0.44387	193.5453	-0.78386	468.407	0.75052	460.9611	165816	368.7462	0.97487	439.8195	0.94863	7464960	-0.64084	403.487	64.7932	62.973	133.374	124	47214.4	94.3921	-1.1785	114.6549	2290310
035	2017-02-21t1237	1487702908.99	larva	115.4526		-176.6367	1072.2163	75.581	63977.3642	201569.6857	3298446.9949	569.27	-0.21339	206.729	-0.098893	190.5526	-0.41652	424.932	0.2129	417.2057	142352	337.6752	0.44297	396.0272	0.26715	6908270	-0.82309	301.074	66.4997	64.5272	136.148	128.8031	45609.6	98.4258	-0.95234	119.4179	2222220
035	2017-02-21t1838	1487724406.6	larva	121.4241		-170.6651	1162.7424	79.1106	71450.4764	225034.8636	3793032.2458	459.525	-1.0419	184.271	-1.422	169.8548	-1.5592	376.607	-0.62804	370.2778	140475	303.2701	-0.48286	353.0213	-0.59062	6871640	-0.69148	356.407	65.8118	63.5527	136.087	128.326	50760.3	98.1713	-1.1419	119.7163	2454190
035	2017-02-22t0037	1487745976.08	larva	127.4156		-164.6736	1192.3465	83.0317	73658.8564	231954.1574	4008960.6835	503.453	-0.43182	181.48	-1.1044	172.314	-0.87771	353.858	-0.79398	345.7658	136235	272.0183	-1.3871	324.4911	-1.0306	6975920	-0.44937	422.034	62.8675	60.2533	144.955	134.9532	55807.5	96.7571	-1.4444	121.9967	2416560
035	2017-02-22t0637	1487767566.17	larva	133.4129		-158.6764	1124.4423	78.3658	69212.0216	217975.548	3685233.7688	529.184	0.039398	187.473	-0.0039605	173.128	-0.37032	386.761	0.65857	377.8196	140007	297.2255	0.53545	355.8235	0.61856	6768140	-0.44535	286.956	62.7833	60.0998	146.087	138.2677	52883.5	98.3854	-1.4326	126.4209	2266600
035	2017-02-22t1237	1487789165.36	larva	139.4127		-152.6766	748.494	81.4512	42902.7696	135755.3381	2177218.4497	604.307	0.97996	192.682	0.94227	179.4881	0.52235	377.234	0.85264	369.356	84500.5	301.7297	1.3973	352.5703	1.0268	4301040	-2.1585	454.373	68.6103	66.3951	142.154	134.5499	31842.6	104.1178	-1.0252	125.8276	1531520
035	2017-02-22t1838	1487810786.57	larva	145.4185		-146.6707	1229.1047	80.6498	78303.6456	246620.5392	4295287.0385	423.618	-0.80082	159.649	-1.8036	149.932	-1.8622	311.483	-0.83492	305.767	127396	246.5751	-1.0749	289.939	-0.87755	6520850	-0.38261	422.732	62.9006	60.4003	141.208	135.9883	57753.9	96.2794	-1.8758	123.2331	2569180
035	2017-02-23t0038	1487832384.69	larva	151.418		-140.6712	1159.6595	78.4941	72699.3951	229035.6938	3851762.8526	414.357	-0.77709	166.663	-0.78407	158.3609	-0.85811	314.207	-0.36893	309.667	119399	247.553	-0.51401	291.1415	-0.3973	6322520	-0.41975	517.297	71.9618	68.324	171.339	162.3423	65108.7	113.5002	-0.47113	147.5148	2729940
035	2017-02-23t0637	1487853971.46	larva	157.4143		-134.6749	853.0845	89.2679	55406.4721	175130.7055	3103149.2748	412.181	-0.68109	149.64	-2.103	142.4813	-2.1623	299.228	-0.47866	292.2257	86477	219.4138	-1.3427	269.518	-0.66001	4323540	-1.7549	424.031	69.679	66.501	162.808	157.1153	47051.4	107.6432	-0.87905	143.2486	2013230
035	2017-02-23t1238	1487875605.53	larva	163.4238		-128.6654	1182.2578	78.1392	71503.0031	225145.2738	3779259.0943	426.043	-0.45273	155.944	-1.2187	149.4048	-1.3308	293.679	-0.30274	287.8556	109836	229.821	-0.449	271.7102	-0.28021	5821240	-0.58067	482.456	71.1145	67.1056	169.702	162.627	63468.4	114.6584	-0.44542	149.8794	2654630
035	2017-02-23t1838	1487897207.33	larva	169.4243		-122.6649	1127.8425	77.2359	68212.9869	214819.1672	3588294.8391	442.585	-0.247	169.503	0.22481	163.1177	0.14408	311.185	0.1051	302.6166	111093	245.6375	0.17714	286.2778	0.086136	6035830	-0.34732	367.677	71.894	67.6165	181.895	176.5663	64936.4	120.1655	-0.24816	162.1863	2560070
035	2017-02-24t0037	1487918765.96	larva	175.4128		-116.6764	1286.3515	79.908	79558.335	250439.6555	4265707.5268	318.769	-1.0359	147.19	-1.4912	142.658	-1.7343	255.462	-0.47302	250.5164	106272	208.4603	-0.49469	238.9225	-0.41823	6115580	-0.22413	264.848	72.082	67.5672	179.074	174.1071	74494.6	120.7727	-0.25656	161.4774	2994940
035	2017-02-24t0638	1487940394.09	larva	181.4206		-110.6686	1144.6933	79.4119	69622.1231	219335.5338	3707999.3676	340.953	-0.78478	147.035	-1.3054	142.0347	-1.6953	270.487	-0.25359	265.2936	98457.2	211.3753	-0.33748	251.2214	-0.22704	5347970	-0.63187	462.532	74.6781	71.0103	174.175	167.9225	63399.7	120.7422	-0.29136	156.0981	2716190
035	2017-02-24t1238	1487962010.59	larva	187.4252		-104.664	1077.1671	84.3956	71223.1066	224624.3276	4043048.3363	339.129	-0.71783	151.147	-0.87538	147.3597	-1.1017	252.667	-0.33976	246.5214	93992.2	208.3376	-0.31944	236.0103	-0.3059	5608000	-0.39947	314.966	73.6563	69.366	179.195	173.3727	66660.7	120.3858	-0.33308	159.777	2732870
035	2017-02-24t1837	1487983581.87	larva	193.4172		-98.672	1003.6138	83.6505	63168.4151	199124.6271	3457509.4756	361.948	-0.55486	151.302	-0.77897	146.207	-1.1415	262.019	-0.25128	256.3619	86466.1	213.327	-0.22343	245.0961	-0.21617	4984650	-0.68857	324.577	83.9345	78.889	207.936	202.8993	68619	137.9689	-0.08196	187.427	2765220
035	2017-02-25t0038	1488005186.8	larva	199.4186		-92.6706	1151.3493	76.5905	68619.2301	216044.2117	3584616.0658	361.865	-0.53197	141.957	-1.3178	138.4072	-1.8073	243.849	-0.34012	239.3397	87541.7	195.3886	-0.41045	226.8985	-0.31703	5085770	-0.55935	366.193	82.4742	76.8664	206.677	200.9552	74197	138.186	-0.12973	185.6871	2954720
035	2017-02-25t0637	1488026782.53	larva	205.4174		-86.6718	1112.9911	77.263	68763.2853	216589.9556	3690936.2753	358.085	-0.54081	140.257	-1.3769	137.4593	-1.8386	234.049	-0.38315	230.1905	84023.7	191.3976	-0.4405	218.4915	-0.35768	5034260	-0.52446	340.837	82.3638	76.388	203.149	198.2836	72930.6	140.0988	-0.14589	184.0514	2956280
035	2017-02-25t1237	1488048384.49	larva	211.418		-80.6713	1080.5659	74.3453	64226.4143	202342.3187	3294033.9727	433.474	-0.19948	141.797	-1.2523	138.7419	-1.6747	236.094	-0.37064	230.6276	79327.7	191.6128	-0.43041	219.648	-0.34539	4757290	-0.62181	441.642	86.1206	78.9554	204.024	198.2902	68552.2	148.1006	-0.063587	184.1699	2889340
035	2017-02-25t1837	1488069984.28	larva	217.4179		-74.6713	1083.598	75.2858	65074.7573	204957.1802	3387352.7906	351.182	-0.56358	138.378	-1.4221	135.5223	-1.9241	233.836	-0.37503	229.1652	79504.4	188.3237	-0.45318	218.2862	-0.34186	4701940	-0.60257	368.849	84.9921	77.3099	211.055	204.6887	71758.6	151.129	-0.06185	191.0059	2887950
035	2017-02-26t0037	1488091582.7	larva	223.4175		-68.6718	714.8148	97.951	48826.0412	155076.7648	2913845.2118	338.248	-0.60536	137.657	-1.4265	135.1256	-1.925	232.65	-0.36923	228.7768	59325.6	188.7772	-0.43786	217.1322	-0.33513	3503230	-1.2191	367.193	90.5029	82.988	214.69	209.3405	54746	156.563	-0.024688	195.4893	2303210
035	2017-02-26t0637	1488113188.41	larva	229.4191		-62.6702	709.8928	146.3882	56663.8403	185115.5451	4447565.2126	319.378	-0.66571	139.709	-1.2732	137.075	-1.7214	238.402	-0.32761	233.3804	70567.1	191.8909	-0.39889	222.0892	-0.29786	4125190	-0.84291	333.27	91.7049	83.9285	218.52	214.0813	64682	159.9873	-0.018269	200.1988	2707770
035	2017-02-26t1237	1488134788.48	larva	235.4191		-56.6702	726.149	76.5093	44610.5744	141267.4216	2328005.21	339.902	-0.56949	135.813	-1.4822	133.2672	-2.048	231.996	-0.34698	226.9091	54055	185.5411	-0.46692	216.5192	-0.31622	3164450	-1.3412	387.868	91.998	83.7435	219.282	214.1041	51092.7	160.5983	-0.054123	197.8624	2143550
035	2017-02-26t1817	1488155199.87	larva	241.0889		-51.0003	699.4977	151.3536	57879.514	188761.7422	4717995.18	332.808	-0.5867	138.834	-1.2954	135.8455	-1.8047	240.677	-0.30029	236.0202	72443.9	192.0636	-0.40111	224.267	-0.27484	4177520	-0.75253	309.511	93.3087	84.6035	226.55	221.8715	68191.7	166.1566	-0.0094921	207.6879	2807660
035	2017-02-27t0017	1488176793.24	larva	247.0871		-45.0022	706.2917	147.841	57731.1872	188089.728	4578492.8193	340.325	-0.55786	137.079	-1.4039	134.588	-1.9125	234.819	-0.32179	229.8532	70680.6	187.7249	-0.45655	217.2498	-0.3056	4116620	-0.75863	325.08	94.0047	86.2046	221.82	216.9509	66767.9	166.7799	-0.038974	203.016	2823050
035	2017-02-27t0617	1488198391.81	larva	253.0867		-39.0026	711.9711	144.5279	57239.6755	186269.5678	4444545.4499	330.388	-0.596	137.424	-1.3986	134.9142	-1.8838	233.864	-0.32661	228.8578	69925.4	186.0618	-0.48686	218.0651	-0.30318	4095790	-0.75084	356.057	95.157	87.6965	221.685	216.213	66283.8	167.6729	-0.062183	204.3802	2836060
035	2017-02-27t1217	1488219998.66	larva	259.0886		-33.0007	714.6469	142.1397	56442.2973	183794.3978	4322326.7162	312.891	-0.66301	137.008	-1.4394	134.524	-1.9209	231.99	-0.33629	226.9871	68437.2	185.5035	-0.50506	216.0497	-0.31417	4031460	-0.7762	404.772	97.3697	89.8086	227.05	221.0684	66979.6	170.8931	-0.046011	208.6598	2865100
035	2017-02-27t1817	1488241600.76	larva	265.0892		-27.0001	732.8732	103.8031	52104.3556	165755.7289	3251925.9067	317.023	-0.66173	136.581	-1.4891	134.3053	-1.9457	227.65	-0.3601	223.2328	61920.7	184.6578	-0.53046	212.6394	-0.33448	3707620	-0.97659	344.875	98.1867	90.1768	225.376	219.233	61302.3	173.0063	-0.043911	207.7812	2665380
035	2017-02-28t0017	1488263194.34	larva	271.0874		-21.0019	724.5181	98.5416	49318.6686	156681.708	2960594.7303	288.967	-0.78124	136.43	-1.524	134.1043	-1.9678	227.68	-0.36755	223.8213	58513.7	184.471	-0.55076	213.1885	-0.33792	3505020	-1.1244	361.533	99.8955	91.8335	230.917	226.0695	59345.5	176.5461	-0.014466	212.2991	2566410
035	2017-02-28t0617	1488284794.13	larva	277.0873		-15.0019	726.5617	103.0949	50976.1326	162086.101	3173837.3908	294.521	-0.78286	135.536	-1.6106	132.8603	-2.0933	229.005	-0.37047	225.3187	60915.4	185.3086	-0.55974	213.7944	-0.34197	3596710	-1.0983	341.284	99.6814	91.1947	232.678	228.1331	61892.4	179.0455	-0.0031579	217.1053	2645250
035	2017-02-28t1217	1488306393.24	larva	283.0871		-9.0022	722.9877	105.0267	50835.1792	161896.0379	3179856.4686	312.341	-0.74563	135.154	-1.6729	132.3594	-2.1483	225.349	-0.40119	221.2747	59717.4	184.296	-0.59981	211.9424	-0.36162	3577260	-1.1522	333.113	101.086	92.7285	235.46	230.2939	62397	180.5531	-0.0096028	218.9513	2675530
035	2017-02-28t1817	1488328011.53	larva	289.0921		-2.9971	717.9004	102.5512	50486.1503	160560.5399	3126275.7265	284.079	-0.88707	136.117	-1.6471	132.8824	-2.1023	230.35	-0.39478	226.6643	60581.9	186.7443	-0.5974	216.1634	-0.35253	3578250	-1.1953	311.998	102.023	93.4999	241.453	235.9321	63502.1	182.9558	-0.00040072	223.7655	2681980
035	2017-03-01t0017	1488349590.7	dead	295.0864		2.9971	694.4872	105.2507	48189.6258	153584.021	3022354.8007	313.327	-0.80918	137.623	-1.5832	134.2769	-1.9667	236.352	-0.38484	231.125	59324.2	189.7602	-0.58988	220.1221	-0.34578	3454340	-1.3223	320.085	104.607	96.4733	243.846	240.0476	61205.3	185.7155	0.015188	227.5825	2625650
037	2017-02-16t1710	1487287310.27	egg	-2.9995		-358.0945	156.1048	27.7629	2959.4128	9424.5131	51813.3361	0	-0.44709	0	-0.46051	0	-0.46579					0	-0.44769	0	-0.44751	0	1.0887	0	0	0				0	-0.39653	0	0
037	2017-02-16t2310	1487308906.35	larva	2.9995		-352.0956	167.4875	26.9916	3088.9362	9819.372	52672.3308	0	-0.56896	0	-0.56412	0	-0.56342					0	-0.54873	0	-0.54986	0	-0.036226	0	0	0				0	-0.43468	0	0
037	2017-02-17t0510	1487330517.84	larva	9.0026		-346.0924	155.1212	18.6733	2149.9088	6806.8026	26423.051	320.343	0.47517	193.756	1.0684	191.4525	1.0652	297.4735	-0.82749	292.966	3867.1553	260.184	0.77354	284.2928	0.67618	235995	-0.45397	231.118	60.0968	58.3955	134.0283	119.1187	1742.3682	87.1564	0.25229	110.5824	73197.9
037	2017-02-17t1110	1487352122.35	larva	15.0039		-340.0911	170.9141	27.0375	3186.3255	10130.731	54845.1751	0	-0.82498	0	-0.78604	0	-0.77242					0	-0.7647	0	-0.76851	0	-1.3879	0	0	0				0	-0.51857	0	0
037	2017-02-20t1325	1487619417.11	larva	89.2524		-265.8426	897.4405	86.515	63237.4703	200016.7268	3726339.4156	747.482	0.32211	227.475	-0.59369	221.5943	-0.22666	438.1674	-1.3059	432.6924	144595.25	326.7424	-1.5368	406.8806	-1.0873	7489610	-1.0605	780.798	64.576	62.6538	143.9343	131.0304	47498.3281	93.9649	-0.47344	116.9511	2126170
037	2017-02-20t1710	1487632903.66	larva	92.9987		-262.0963	1310.0921	81.5859	87589.9548	275903.2311	4968054.1759	720.789	0.2599	242.624	0.49066	227.1305	0.3452	533.9489	1.1855	527.3236	244014.625	410.2622	1.0768	500.6605	1.3722	11072600	1.212	794.133	64.678	62.5934	144.2804	131.8033	65936.1562	95.5975	-0.58745	118.4803	2951710
037	2017-02-20t2310	1487654498.81	larva	98.9974		-256.0977	1184.3081	81.7237	78094.9581	245970.4162	4449063.0011	809.531	1.1645	234.101	0.45919	211.991	-0.17614	525.9117	1.4626	513.7126	214046.0625	404.6948	1.4681	482.5624	1.4013	9526490	0.4441	785.132	69.4571	66.1821	177.3912	157.6832	72198.2188	107.9523	0.62424	139.9385	2826490
037	2017-02-21t0510	1487676103.37	larva	104.9986		-250.0964	1165.387	84.6163	81070.9393	255471.6114	4793734.586	554.991	-0.64761	212.227	-0.63346	197.0965	-0.75773	450.9551	0.075886	442.2685	190303.0625	353.0678	0.062384	420.3598	0.11449	8954930	0.25681	434.473	65.177	62.1031	148.9444	141.3005	62854.5469	101.6019	-0.2956	127.9755	2750140
037	2017-02-21t1237	1487702938.76	larva	112.4529		-242.6421	1266.5041	85.8247	84316.0891	265557.9696	4882367.4345	587.747	-0.14965	217.865	0.50953	200.4017	0.080682	451.7598	0.67941	443.6147	198774.2969	361.8944	1.1575	424.1759	0.87335	9573860	0.90558	456.81	66.9626	64.0282	156.4224	145.2762	68825.8594	104.7914	-0.18569	131.7951	2942600
037	2017-02-21t1838	1487724437.07	larva	118.4247		-236.6704	1283.251	81.9932	81885.2727	257794.5829	4566225.9654	534.194	-0.4343	199.855	-0.38083	183.8234	-0.69426	427.4824	0.52414	419.9639	182535	330.2369	0.42786	394.7654	0.49375	8531200	0.38452	375.406	70.6647	67.6546	160.8945	151.5389	68701.9375	107.9232	-0.042175	136.6978	3016470
037	2017-02-22t0037	1487746006.24	larva	124.4161		-230.679	1288.959	84.9642	80557.3476	253626.182	4500571.6221	863.337	2.9763	194.096	-0.28046	181.0592	-0.41373	389.8137	-0.016073	380.1951	164111.5469	307.2603	0.014966	359.0753	-0.12668	8156500	0.31174	734.646	70.1611	66.5468	173.9947	160.662	73251.7812	110.8532	0.074823	145.9758	2948380
037	2017-02-22t0637	1487767596.24	larva	130.4133		-224.6817	1165.8232	83.2334	79128.1431	249335.8155	4573640.3192	533.963	-0.0025742	203.482	1.2119	188.351	0.72881	412.0942	1.1693	406.069	170194.9219	329.3041	1.8539	385.7359	1.393	8388540	0.68205	449.326	69.7232	65.5392	182.2108	170.1196	75253.0469	114.4835	0.25823	153.2508	2874340
037	2017-02-22t1237	1487789195.38	larva	136.4131		-218.682	1242.1208	80.7707	80158.5118	252513.0232	4444083.3256	467.439	-0.54282	179.311	-0.54554	168.8349	-0.5848	354.3024	-0.096001	348.1776	148452.6875	277.6745	-0.20423	326.4044	-0.20068	7495920	0.16079	412.023	72.2707	68.458	177.1269	169.1017	74216.1875	114.5291	0.061617	152.4033	3021200
037	2017-02-22t1838	1487810816.66	larva	142.419		-212.6761	1290.7995	82.6813	84862.0156	267195.1187	4864235.141	571.436	0.69499	185.364	0.46335	175.0431	0.28611	372.4645	0.93226	363.0345	165001.7969	285.1274	0.79053	339.484	0.78962	8196220	0.80809	722.779	69.5208	65.0154	187.7348	177.2039	83166.5	115.8897	-0.0090004	155.3524	3074000
037	2017-02-23t0038	1487832415.22	larva	148.4186		-206.6765	1204.3381	85.1134	81440.8254	256571.8042	4775266.3512	492.572	-0.024778	177.607	0.10247	166.7412	-0.19485	352.4237	0.70461	345.9921	149780.0938	275.8044	0.81717	325.8426	0.73151	7535340	0.42237	377.639	70.355	65.7532	185.0518	173.5449	78647.0312	116.4587	-0.15073	154.3221	2984950
037	2017-02-23t0637	1487854001.82	larva	154.4149		-200.6802	1235.082	84.2256	81980.1379	258190.2534	4715798.3073	471.196	-0.14606	177.617	0.44595	168.7447	0.2435	341.7504	0.71058	334.3601	146269.1562	268.9382	0.83701	317.1193	0.704	7587620	0.55207	381.285	68.1646	63.6337	183.7087	175.2675	78627.3125	114.5364	-0.43765	157.0456	2911920
037	2017-02-23t1238	1487875635.78	larva	160.4243		-194.6708	1333.7929	84.2764	88414.663	278307.3781	5125929.5597	561.966	0.77783	167.142	-0.28841	161.1897	-0.2762	315.9702	0.095651	307.5476	145662.25	243.5025	-0.095436	287.4228	-0.029384	7700880	0.7007	687.657	73.7603	68.7363	207.5652	192.4038	95687.5703	122.9613	-0.0050849	170.1241	3398430
037	2017-02-23t1838	1487897238.11	larva	166.4249		-188.6701	1310.0808	82.1177	84993.8352	267607.8338	4784144.6393	650.742	1.4516	171.786	0.32982	164.0584	0.15186	347.1766	0.70434	339.9438	154146.4062	257.8155	0.44446	314.291	0.4925	7614770	0.68602	661.945	75.3864	69.9079	213.678	200.3681	94873.0391	127.2464	0.039703	177.1649	3341650
037	2017-02-24t0037	1487918796.32	larva	172.4133		-182.6817	1283.8516	84.9417	85506.8157	269274.0998	4971897.4294	374.432	-0.71349	159.553	-0.57387	153.6828	-0.72186	295.4168	-0.087298	289.5433	131755.8906	232.1557	-0.1097	273.8474	-0.072728	7108560	0.3904	332.683	75.1664	70.1179	201.4628	192.3382	89852.4297	123.2648	-0.17114	169.089	3348890
037	2017-02-24t0638	1487940425.03	larva	178.4213		-176.6737	1238.4649	84.6388	84197.2035	265349.2857	4840815.8067	575.11	0.63177	172.857	0.60224	166.0457	0.5776	327.7197	0.24467	319.995	143868.9531	251.5791	0.26447	300.27	0.20935	7582550	0.72849	478.424	72.2415	67.462	203.5945	193.7071	89377.9844	119.8874	-0.29297	171.2705	3168950
037	2017-02-24t1238	1487962041.95	larva	184.426		-170.669	1310.4764	84.215	84697.3949	266617.4066	4801670.944	385.096	-0.49786	157.652	-0.46496	152.6207	-0.63626	291.4507	-0.07895	284.0289	128821.2266	226.1518	-0.10144	267.0482	-0.0824	6960510	0.3806	369.659	77.502	72.2721	212.8011	201.5746	94058.0781	127.4309	-0.18332	181.1219	3421790
037	2017-02-24t1837	1487983612.74	larva	190.4179		-164.6772	1287.1532	81.723	85494.5501	269272.6849	4901467.9664	528.5	0.2692	160.887	-0.17078	156.1905	-0.23016	296.6289	-0.041264	287.804	132296.5	229.5744	-0.035505	270.4915	-0.049091	7165100	0.54259	620.095	77.7331	72.3698	227.0083	211.4657	101245.7188	129.9382	-0.18922	187.3398	3461840
037	2017-02-25t0038	1488005217.59	larva	196.4192		-158.6758	1223.7346	82.9657	82407.0487	259594.8863	4711681.8918	431.662	-0.21009	165.623	0.1793	161.5229	0.31925	303.9541	-0.0016405	293.4328	130700.2578	231.1649	-0.0044454	270.8928	-0.043883	7109360	0.5521	403.604	76.6455	70.7506	229.8568	215.8064	98838.4453	130.1535	-0.23324	188.8778	3290010
037	2017-02-25t0637	1488026813.24	larva	202.418		-152.677	1262.4588	83.6031	86273.8839	271752.2157	5023174.1564	647.387	0.78365	159.798	-0.16388	155.1105	-0.23776	307.3437	0.014265	296.7056	137997.3281	226.6653	-0.045643	274.3255	-0.020338	7174940	0.63272	777.111	82.9316	76.4342	252.7437	233.4925	113481.9219	140.8753	-0.11128	205.6722	3723630
037	2017-02-25t1237	1488048415.35	larva	208.4186		-146.6764	1302.1239	80.4418	84348.28	265586.7887	4720510.9331	567.502	0.41599	168.004	0.37961	163.6798	0.5776	312.4516	0.043339	301.2137	137478.6875	234.5956	0.057686	278.9679	0.014047	7387150	0.79877	612.305	80.1794	73.8527	247.7745	231.0225	109020.7969	137.5044	-0.20742	201.9704	3525490
037	2017-02-25t1837	1488070015.09	larva	214.4185		-140.6765	1309.9514	85.93	87853.4798	276695.8746	5070983.4319	433.727	-0.20005	164.54	0.17902	160.2631	0.29244	304.8972	0.0086883	297.6125	139642.9219	230.9343	0.021296	276.8544	0.0011118	7531960	0.9206	373.65	78.193	71.8878	227.8114	218.2535	104337.6094	138.018	-0.24156	195.7752	3579360
037	2017-02-26t0037	1488091613.38	larva	220.4181		-134.677	1253.0735	83.561	84186.1646	265385.3449	4847784.8375	444.673	-0.15834	155.86	-0.3364	151.4107	-0.47716	295.1773	-0.044805	285.9726	129582.8359	221.6808	-0.078599	265.0284	-0.069976	6833820	0.58084	437.773	84.9756	77.9011	254.0918	240.4801	111546.2969	147.6074	-0.13758	212.9563	3725840
037	2017-02-26t0637	1488113219.52	larva	226.4198		-128.6753	1303.1949	87.2956	89754.1484	282719.0633	5343698.4617	457.473	-0.11691	155.871	-0.31603	151.5371	-0.43644	303.5655	-0.0072035	294.2095	142068.6562	216.5378	-0.13313	264.829	-0.074357	7281990	0.86493	567.897	77.2285	70.614	248.9292	235.0929	116498.875	133.1687	-0.39824	204.8367	3607960
037	2017-02-26t1237	1488134819.57	larva	232.4198		-122.6753	1333.3151	85.2849	91142.8197	286999.3086	5383012.5631	438.801	-0.20029	149.061	-0.70531	144.6377	-1.0301	294.0611	-0.059223	282.9583	139679	210.8392	-0.19386	258.3624	-0.11075	7075920	0.79607	502.346	83.0134	75.3461	258.9765	242.7601	123013.8516	146.5931	-0.24158	217.2953	3940650
037	2017-02-26t1817	1488155232.26	larva	238.09		-117.0051	1354.6267	81.5953	88908.4055	280010.9569	5025149.8093	715.094	0.79251	150.871	-0.58517	146.131	-0.87792	300.1847	-0.039706	285.7439	139285.6875	213.0238	-0.17248	264.7966	-0.083886	6993020	0.79424	849.563	86.069	78.6812	265.7712	250.9894	123317.8438	150.8143	-0.22125	221.0547	3989380
037	2017-02-27t0017	1488176825.44	larva	244.0881		-111.007	1323.8656	84.6968	88498.223	278791.4852	5075792.3899	420.525	-0.27662	151.182	-0.55877	147.1327	-0.77017	307.5691	-0.01428	297.2942	141789.3594	208.292	-0.22648	269.0053	-0.067537	6969500	0.83428	464.56	84.7425	76.8985	294.3216	280.577	135682.25	148.1621	-0.30802	229.9396	3906630
037	2017-02-27t0617	1488198423.78	larva	250.0876		-105.0074	1314.8002	85.8175	89836.9899	282921.8205	5265259.7418	656.439	0.54362	146.994	-0.81036	142.5859	-1.1765	295.4359	-0.067572	283.8253	138263.9844	206.6376	-0.24905	258.6477	-0.11601	6875960	0.83643	847.047	85.3994	77.3185	273.0707	253.1165	127797.0781	152.588	-0.28479	223.3579	3994730
037	2017-02-27t1217	1488220031.15	larva	256.0897		-99.0054	1354.2529	83.8192	90853.0007	286109.5277	5268851.2399	542.261	0.14348	147.195	-0.80348	143.0297	-1.1294	299.7524	-0.049534	287.3912	142082.625	204.9385	-0.2737	257.1324	-0.12329	6966890	0.93847	644.045	89.5488	80.7968	302.1957	279.4944	143240.7812	159.8128	-0.21026	239.6376	4238440
037	2017-02-27t1817	1488241632.87	larva	262.0902		-93.0049	1342.2368	84.519	89646.2979	282229.7365	5204595.6833	490.775	-0.04242	145.198	-0.93365	140.4135	-1.3683	292.9633	-0.079	283.0276	137106.8438	204.054	-0.28994	257.2972	-0.12321	6782920	0.87058	507.304	87.1327	78.7904	284.2619	272.8955	133034.5625	155.6494	-0.3232	234.0078	4070410
037	2017-02-28t0017	1488263226.59	larva	268.0884		-87.0066	954.0213	115.7506	76196.3088	241944.4097	5224667.4869	561.704	0.20372	160.165	0.023706	155.8469	0.10842	319.3154	0.035275	305.6073	126448.9062	221.5661	-0.079949	277.9672	-0.025578	6339490	0.62418	668.237	88.49	80.1018	284.2918	265.8373	112579.5625	160.3281	-0.28514	234.096	3502520
037	2017-02-28t0617	1488284826.39	larva	274.0884		-81.0067	1299.2269	86.9304	89253.3046	281104.4242	5259196.5251	417.388	-0.32624	145.913	-0.90792	141.9014	-1.2144	288.8793	-0.098924	279.9065	134617.75	201.643	-0.33859	252.6694	-0.14854	6785380	0.91082	516.289	90.1575	81.9679	287.0463	269.2788	133763.5938	157.0022	-0.39123	239.0679	4192600
037	2017-02-28t1217	1488306425.33	larva	280.0881		-75.007	1354.1882	87.6365	91036.497	286801.7571	5425083.6162	459.407	-0.18646	152.209	-0.49031	147.8893	-0.6198	302.9951	-0.03634	294.1614	143922.6875	210.7789	-0.22817	264.6126	-0.091931	7218350	1.1987	522.783	84.5771	76.1385	287.7781	272.5871	136694.5938	153.6128	-0.50843	234.9969	4010980
037	2017-02-28t1817	1488328044.72	larva	286.0934		-69.0016	1309.6637	86.1356	88191.9147	277780.2842	5085434.2612	538.735	0.10066	144.317	-1.0489	139.3629	-1.454	287.2922	-0.1126	277.1797	132154.4062	202.7064	-0.35386	252.5079	-0.15708	6629220	0.82284	665.843	88.5269	79.0337	299.9893	284.2005	137995.0625	161.9789	-0.40352	243.6315	4066480
037	2017-03-01t0017	1488349622.4	larva	292.0872		-63.0078	1269.5842	85.3444	88780.9803	279675.7621	5343462.588	546.066	0.12421	158.915	-0.014896	153.3367	-0.044734	319.9787	0.046504	310.6505	148150.125	225.4733	-0.032248	282.8286	0.0013226	7344260	1.3047	647.437	87.7901	79.1739	290.7539	271.3728	134619.0625	161.7835	-0.47302	239.0317	4057220
037	2017-03-01t0617	1488371225.73	larva	298.0882		-57.0069	1272.3087	86.5624	89425.4097	281660.1512	5406839.7527	571.783	0.2263	159.013	-0.0036695	153.0777	-0.057912	347.6984	0.19649	331.393	162027.4688	226.8243	-0.014028	290.1691	0.043742	7401410	1.3622	683.214	88.1219	78.528	327.4582	306.6903	152595.5312	165.7066	-0.46172	249.0816	4101720
037	2017-03-01t1217	1488392841.62	larva	304.0926		-51.0025	1179.5782	90.1525	84121.6725	265065.0574	5223268.4316	562.043	0.18775	162.017	0.23223	156.3879	0.29192	332.2778	0.12193	317.5752	145537.6875	228.8087	0.0178	289.1021	0.040682	7089880	1.1661	699.093	93.1142	83.1805	316.593	293.0247	138667.7188	174.1162	-0.34293	258.0079	4074680
037	2017-03-01t1817	1488414440.54	larva	310.0923		-45.0028	1252.6844	86.7887	87059.0326	274211.5115	5242675.3145	624.689	0.46988	155.762	-0.26071	150.6748	-0.28513	308.1837	-0.015822	298.1199	139915.4062	221.2794	-0.12725	274.7121	-0.047268	7059430	1.1641	711.27	88.2971	79.0882	280.0258	266.73	127131.6953	167.1641	-0.61468	236.8796	4001800
037	2017-03-02t0017	1488436034.31	larva	316.0906		-39.0045	1195.1929	90.8414	85874.0228	270634.9277	5331054.1097	672.257	0.71402	156.633	-0.19586	150.8824	-0.25521	324.3877	0.092712	311.3058	145001.2812	225.24	-0.059036	284.1147	0.015771	6995250	1.1373	772.174	90.9505	80.433	304.5258	288.7661	136123.0312	175.6071	-0.49602	252.0269	4061850
037	2017-03-02t0617	1488457634.52	larva	322.0906		-33.0044	1211.7014	91.566	85974.9158	270857.2772	5361462.1565	619.741	0.49082	158.763	-0.01374	152.5727	-0.069028	333.9287	0.17883	316.522	149600.0625	228.633	0.01744	289.2375	0.058821	7104800	1.2419	707.344	95.0032	84.8466	317.5196	298.519	142248.7812	181.5242	-0.43898	261.8969	4251490
037	2017-03-02t1217	1488479229.98	larva	328.0894		-27.0057	1228.9739	91.5643	88651.5404	279292.2453	5560210.659	593.411	0.37972	156.956	-0.17846	151.0287	-0.22091	327.403	0.15465	318.1837	151260.1875	226.3464	-0.056836	286.3147	0.044804	7235990	1.3699	746.188	94.4933	83.5649	315.6945	300.5049	145850.875	179.6028	-0.70224	261.369	4356330
037	2017-03-02t1817	1488500840.7	larva	334.0923		-21.0027	1210.8869	92.1003	87983.7548	277231.2883	5543189.9878	558.689	0.20201	156.762	-0.2037	150.5573	-0.26043	348.033	0.44392	333.5541	159399.0938	225.7922	-0.15984	292.0248	0.11522	7170620	1.345	677.876	95.732	84.3387	345.1794	322.909	158092.1875	183.0385	-0.9146	271.557	4378970
037	2017-03-03t0017	1488522439.53	larva	340.092		-15.003	1212.9066	91.0273	87898.7772	276955.0369	5531816.5657	572.073	0.30719	157.363	-0.14843	150.9766	-0.20446	354.7551	0.94129	333.2502	162477.8281	228.1261	0.98888	294.931	0.19363	7194950	1.394	701.595	97.4182	85.3328	361.9273	332.9547	165762.7031	189.5295	-76.0689	279.6407	4454160
037	2017-03-03t0617	1488544040.94	larva	346.0924		-9.0027	1213.7083	92.2972	87905.4257	276945.206	5564180.238	625.209	0.7637	157.561	-0.1314	151.3595	-0.15114	349.6537	228.7344	331.1388	160141.4219	227.5078	-3.0791	291.6527	0.28279	7202260	1.4317	776.18	98.3175	85.9291	356.9943	326.491	163503.375	191.9185	-72.5991	277.067	4494190
037	2017-03-03t1217	1488565643.68	larva	352.0932		-3.0019	1213.9331	92.5768	88724.716	279566.1358	5643498.3113	585.784	0.56046	158.002	-0.081017	151.5488	-0.11796	348.4933	223.5446	328.526	161003.9062	229.573	10.5725	292.3463	78.4704	7290680	1.548	668.442	99.3235	86.9566	355.533	327.5272	164256.25	195.065	-63.872	276.8881	4583080
037	2017-03-03t1817	1488587257.29	dead	358.0969		3.0019	1174.8915	92.491	86701.9522	273300.511	5569482.3069	606.276	1.1873	159.27	0.10129	153.332	0.0915	350.9202	238.5278	330.7541	158265.0156	229.7245	11.4586	295.4014	99.5909	7180360	1.4834	702.158	101.73	88.9435	365.1546	335.6661	164684.7188	200.0451	-42.5237	287.1114	4586280
040	2017-02-16t1710	1487287355.9	egg	-2.9994		-286.091	148.0964	29.4775	2978.5497	9514.5737	55403.8318	0	-0.44709	0	-0.46051	0	-0.46579					0	-0.44769	0	-0.44751	0	1.0887	0	0	0				0	-0.39653	0	0
040	2017-02-16t2310	1487308951.91	larva	2.9994		-280.0921	144.9358	29.965	2971.8637	9506.977	56340.1255	0	-0.56896	0	-0.56412	0	-0.56342					0	-0.54873	0	-0.54986	0	-0.036225	0	0	0				0	-0.43468	0	0
040	2017-02-17t0510	1487330563.9	larva	9.0028		-274.0888	147.6644	30.643	3102.3355	9925.9772	60246.1571	0	-0.6947	0	-0.67233	0	-0.66534					0	-0.6541	0	-0.65656	0	-0.79852	0	0	0				0	-0.47521	0	0
040	2017-02-17t1110	1487352168.77	larva	15.0041		-268.0875	284.6974	27.3379	6341.6258	20032.7419	119661.461	707.652	1.8153	259.265	1.6098	255.4415	1.6024	614.4499	0.67862	612.9978	21505.7461	442.8438	1.7331	563.7521	1.9476	892132	-0.23095	407.265	58.9343	56.4829	155.7182	133.4964	5450.1357	87.9089	0.23985	119.1749	202793
040	2017-02-20t1325	1487619463.11	larva	89.2526		-193.839	1318.9515	84.9318	89005.5582	280257.0608	5179998.6537	605.778	-0.65246	233.329	-0.3233	220.4063	-0.2807	478.8489	-0.37327	468.4495	222185.875	375.0164	-0.32883	441.4105	-0.38492	10815300	0.96448	503.637	64.1575	61.5737	145.63	136.6365	67572.3047	97.5852	-0.18061	123.2779	2973830
040	2017-02-20t1710	1487632948.43	larva	92.9985		-190.0931	1275.8684	82.7658	86524.4331	272550.5344	5025301.8888	786.475	0.74267	240.742	0.35847	224.8277	0.19223	514.4976	0.72568	503.6282	232038.3906	401.1067	0.75287	475.0188	0.67123	10849500	1.074	555.014	62.4641	59.6883	152.4631	140.8345	68760.8359	97.3224	-0.38847	127.1872	2815070
040	2017-02-20t2310	1487654543.67	larva	98.9972		-184.0944	1281.4143	84.8093	90245.0517	284515.97	5338888.208	930.576	2.1017	237.922	0.74042	221.1458	0.45717	529.3772	1.547	519.1556	248807.2812	393.3426	1.0435	485.7376	1.4915	11177800	1.4964	954.484	71.0941	66.4782	209.8876	183.3631	98647.1562	117.4666	1.7062	158.748	3340070
040	2017-02-21t0510	1487676148.16	larva	104.9984		-178.0932	1186.8596	85.6693	83012.7862	261705.4566	4867224.3312	715.355	0.65509	217.842	-0.20443	202.4195	-0.37671	445.2428	-0.067638	437.3993	192790.125	354.7226	0.12732	415.4917	-0.02865	9412510	0.55633	740.633	67.89	63.8928	178.9323	169.505	77477.6797	109.1204	0.5371	147.8607	2933390
040	2017-02-21t1237	1487702983.41	larva	112.4526		-170.6389	1286.5768	82.3232	86483.067	272371.9674	4972246.1211	580.44	-0.21292	220.323	0.70693	205.3018	0.44792	442.0735	0.42581	436.3405	199375.1562	346.7684	0.52335	413.4121	0.54225	9926890	1.1446	614.338	68.3558	63.9563	190.2674	179.0352	85810.6094	113.3079	0.72665	159.0459	3079840
040	2017-02-21t1838	1487724483	larva	118.4247		-164.6668	1297.6459	83.9477	89699.9738	282534.7727	5245768.6213	488.898	-0.84895	194.274	-0.849	180.1514	-0.9807	395.0997	-0.35461	389.2794	184511.5625	312.8081	-0.34736	370.3168	-0.28842	9070660	0.7602	343.686	70.4183	65.7131	194.3341	184.7692	90754.0312	115.3593	0.73468	163.5964	3287830
040	2017-02-22t0037	1487746051.34	larva	124.416		-158.6756	1232.378	90.362	86916.6132	273883.4846	5217337.5454	604.055	0.4476	188.137	-0.80451	175.8337	-0.83908	368.2031	-0.62718	360.4279	166796	293.7376	-0.6289	342.8188	-0.67018	8508700	0.56434	565.301	69.9308	65.3822	207.8991	198.9525	94178.2969	114.3347	0.43071	172.1474	3162690
040	2017-02-22t0637	1487767641.02	larva	130.4131		-152.6785	1275.1631	87.1956	87798.0449	276603.4029	5171341.6085	575.636	0.43278	195.443	0.47281	180.1844	0.036564	416.6534	1.3047	403.0502	190410.625	316.0508	1.1741	378.2475	1.1293	8931160	1.0834	464.631	73.8371	67.662	214.7636	208.1731	98146.9531	129.3069	1.747	184.4353	3374130
040	2017-02-22t1237	1487789240.25	larva	136.4129		-146.6787	1347.1831	88.7688	92808.3202	292275.7648	5556948.3753	417.999	-1.0661	174.481	-0.99899	165.2473	-0.89868	336.8723	-0.63565	329.5623	163046.2188	262.3611	-1.022	311.2819	-0.75572	8430590	0.85752	476.412	69.9343	64.5018	215.6179	205.5094	104359.0781	118.4396	0.44071	180.7987	3379090
040	2017-02-22t1838	1487810861.61	larva	142.4188		-140.6728	1328.4912	90.0092	94727.3987	298429.9962	5717804.2623	438.428	-0.70872	175.182	-0.50747	164.7807	-0.63943	345.32	0.061016	338.43	170242.75	266.5933	-0.22923	317.6098	-0.04127	8634560	1.1348	418.663	70.807	65.5121	227.4792	218.1419	112147.2422	117.6915	0.15786	186.3976	3490000
040	2017-02-23t0038	1487832461.2	larva	148.4187		-134.6729	1358.7744	84.7884	93125.0273	293212.8272	5516231.1486	525.211	0.31419	177.643	0.10595	169.2679	0.039303	361.9703	1.0206	350.2509	175555.5781	266.7785	0.30954	326.939	0.77425	8614790	1.2199	576.151	70.566	64.1102	253.3851	243.1987	122891.7656	122.2457	0.35578	206.9966	3422100
040	2017-02-23t0637	1487854046.98	larva	154.4147		-128.6768	1311.8611	84.6899	89763.8891	282745.3322	5282560.7713	477.676	-0.080886	165.997	-0.67853	157.6849	-0.8068	347.6349	0.90434	340.2208	162693.125	249.653	-0.15896	310.4749	0.47538	7760510	0.67775	393.439	74.7026	67.294	274.0612	267.9767	128260.6328	132.0552	0.85535	226.9619	3492420
040	2017-02-23t1238	1487875681.39	larva	160.4243		-122.6673	1018.0552	87.8768	67216.0456	213711.1657	3681617.1691	489.226	0.095987	166.255	-0.37268	158.0594	-0.5779	346.0873	0.81814	335.3983	121476.6406	250.2407	0.16686	308.1611	0.47059	5823910	-0.62714	402.171	73.6527	64.5195	282.4585	273.0797	99142.9219	140.4709	0.91998	239.2987	2580060
040	2017-02-23t1838	1487897284.17	larva	166.4251		-116.6665	1296.932	93.6957	93699.8662	295195.661	5845864.2433	544.829	0.57472	169.889	0.15857	162.67	0.017407	343.5663	0.6425	329.3125	167660.3438	249.9338	0.23191	303.9185	0.32576	8282610	1.1404	475.998	73.8455	65.9931	270.3445	257.0107	131928.1094	134.3333	0.2974	229.4031	3600190
040	2017-02-24t0037	1487918841.75	larva	172.4133		-110.6783	1320.4275	87.3567	92025.2522	289793.3905	5503419.3363	459.327	-0.10487	163.373	-0.25286	156.266	-0.4714	344.6435	0.52446	336.3584	165084.25	240.8911	0.066086	304.907	0.29576	7824110	0.85791	395.043	76.1805	68.608	273.0328	264.4938	130782.7109	136.0171	0.1766	230.4506	3648360
040	2017-02-24t0638	1487940471.27	larva	178.4215		-104.6701	1449.1083	92.0721	100236.7272	315476.4243	6162456.5435	505.081	0.19384	158.37	-0.51941	152.8758	-0.69518	329.0118	0.25658	314.789	171744.1875	226.4178	-0.13998	285.0965	0.066254	8262780	1.155	449.955	72.4431	64.611	267.0492	257.343	139399.6875	130.8603	-0.052892	219.9256	3779640
040	2017-02-24t1238	1487962089.08	larva	184.4264		-98.6651	1342.8719	85.7498	89924.3166	283330.1868	5201774.0032	547.714	0.40596	175.027	0.78223	168.4046	0.87652	377.2008	0.55212	359.7425	176907.1875	254.4573	0.28777	322.1998	0.35446	8200350	1.1285	578.571	76.1131	67.955	282.4013	268.3807	132446.2188	140.5748	0.063317	233.2297	3566050
040	2017-02-24t1837	1487983658.75	larva	190.418		-92.6736	1295.3569	89.0546	89411.8759	281636.0387	5376745.8873	540.008	0.32743	165.202	0.12053	159.0009	0.035834	354.9641	0.33035	337.661	165413.25	236.7919	0.054049	304.4703	0.18744	7690980	0.84898	532.207	81.5184	72.9751	298.4199	282.7529	139063.6562	147.0956	0.10168	246.6971	3795090
040	2017-02-25t0038	1488005263.52	larva	196.4193		-86.6722	1360.339	87.9945	94530.5059	297635.4726	5635690.0961	804.106	1.558	174.114	0.72872	167.2642	0.85543	377.9712	0.42538	365.2651	185961.8125	251.5828	0.23408	327.4472	0.31808	8565730	1.3769	934.363	84.7326	75.4208	304.7734	291.0245	149948.5312	158.1738	0.21415	252.4753	4168500
040	2017-02-25t0637	1488026859.25	larva	202.4182		-80.6734	1332.3638	91.7439	96784.7652	304914.9929	6036317.5166	621.441	0.66461	156.199	-0.39124	150.1948	-0.69105	355.5348	0.27864	343.4393	179189.5312	223.0604	-0.086674	306.0548	0.17409	7866650	1.0166	712.978	76.1476	67.2556	303.8532	290.9206	153142.0312	140.8597	-0.11152	250.6623	3835020
040	2017-02-25t1237	1488048461.4	larva	208.4187		-74.6728	1320.8571	88.4699	95646.083	301347.4124	5853668.6785	575.158	0.45109	158.465	-0.2217	151.8959	-0.49731	363.8941	0.32137	349.9226	181219.2812	228.4953	-0.012618	312.9017	0.22235	7882680	1.0717	619.011	81.7017	72.5625	297.4937	284.16	148151.875	149.3003	-0.022143	248.8902	4064170
040	2017-02-25t1837	1488070061.14	larva	214.4187		-68.6729	1396.6294	88.6992	95023.2713	299111.5228	5667049.1075	613.5	0.60288	168.391	0.41798	161.8006	0.43148	372.7158	0.37934	358.5192	184867.0312	240.1901	0.12593	325.3099	0.29001	8337530	1.361	543.278	78.9709	69.9018	301.5418	285.5485	149564.75	148.6006	-0.078194	247.8958	3910090
040	2017-02-26t0037	1488091659.24	larva	220.4181		-62.6734	1359.991	87.4266	95777.3023	301611.3523	5839500.1156	587.189	0.45138	161.649	0.016385	155.9041	-0.073491	357.539	0.28487	341.5348	178411.9844	230.3597	0.017337	311.597	0.19476	8056600	1.2472	538.051	85.4507	75.3709	318.0348	302.6066	158699.3438	160.4107	0.056559	265.7517	4258860
040	2017-02-26t0637	1488113265.67	larva	226.4199		-56.6716	1294.875	87.6302	90705.8338	285660.1608	5493548.5618	567.596	0.32784	157.661	-0.20852	151.3987	-0.44886	352.198	0.23573	336.943	166589.6719	223.4348	-0.05825	306.9412	0.15062	7445390	0.95427	516.345	82.1692	72.09	320.6909	308.5597	151686.7812	153.9767	-0.086103	270.8048	3880360
040	2017-02-26t1237	1488134865.87	larva	232.42		-50.6716	1386.5633	86.9756	95669.978	301243.0264	5676099.9696	649.554	0.60519	168.006	0.42187	161.5352	0.48798	383.8728	0.36542	371.276	191168.6719	240.1856	0.12272	335.473	0.27752	8366200	1.5051	737.505	83.6311	73.7096	313.5947	301.924	156170.1562	157.6727	-0.075108	262.621	4164580
040	2017-02-26t1817	1488155280.64	larva	238.0908		-45.0008	976.3604	83.0524	60366.7495	191820.6064	3108917.0601	559.246	0.22846	145.85	-0.88241	140.7744	-1.3621	348.1043	0.17242	327.8031	109652.8438	200.3161	-0.3094	280.1493	-0.010964	4593090	-0.53645	535.679	75.2786	68.1649	312.2832	292.1566	98369.2188	125.7667	-0.6005	238.6406	2370670
040	2017-02-27t0017	1488176873.5	larva	244.0888		-39.0028	1290.6894	87.1356	90749.9373	285843.7606	5499752.0773	605.296	0.37186	157.445	-0.18557	152.2805	-0.30111	353.7252	0.18187	336.1263	167312	222.1157	-0.075113	297.2092	0.06234	7435350	1.0965	621.766	87.1967	77.4525	322.7032	309.8626	152638.625	159.4526	-0.13312	262.0581	4117860
040	2017-02-27t0617	1488198471.62	larva	250.0883		-33.0033	1382.3836	91.2842	99772.3762	314386.3894	6189641.7131	577.781	0.26926	158.949	-0.085986	153.4549	-0.1757	352.2227	0.1706	337.7803	183155.8125	223.9252	-0.054371	296.7315	0.058827	8254840	1.628	492.84	84.1784	74.8125	306.7688	296.5412	159519.7812	154.2668	-0.25796	249.8185	4371720
040	2017-02-27t1217	1488220079.56	larva	256.0905		-27.0011	1396.7879	87.7992	96093.9591	302576.0363	5699569.8792	641.999	0.49325	160.972	0.04873	156.0595	0.083755	356.4627	0.19012	348.7315	178587.8281	221.4785	-0.081315	300.1764	0.076251	8051660	1.5745	833.029	91.0691	81.869	328.3114	315.6695	164484.0156	161.6721	-0.17954	265.7521	4555180
040	2017-02-27t1817	1488241680.9	larva	262.0908		-21.0008	1332.5588	86.2982	91847.752	289228.8623	5500764.2387	601.454	0.34746	169.877	0.62345	163.6104	0.81648	368.4466	0.24241	354.9402	176485.9219	241.6059	0.16024	316.5833	0.15404	8125030	1.6741	749.255	93.3241	82.815	324.7056	308.129	155534	174.4256	-0.0030214	269.0217	4463600
040	2017-02-28t0017	1488263274.65	larva	268.0891		-15.0025	717.9008	91.3206	49122.9547	157182.6971	2810980.3736	735.764	0.8255	158.725	-0.069409	154.1149	-0.056867	344.1878	0.14351	336.2345	88456.2656	213.3632	-0.18199	283.9253	0.0028526	4066370	-0.76669	802.142	86.4017	79.5712	288.6168	278.7088	74174.5156	145.4903	-0.54762	227.343	2213530
040	2017-02-28t0617	1488284874.38	larva	274.089		-9.0026	782.2127	92.5775	54253.8366	172460.2488	3265938.2262	636.046	0.46872	159.869	0.018859	155.7597	0.12674	318.3206	0.031958	310.0206	90084.7344	218.6222	-0.11866	281.9224	-0.0054936	4517910	-0.50754	796.692	93.5028	85.1786	291.5446	281.5562	82507.125	164.7036	-0.24943	248.2123	2642390
040	2017-02-28t1217	1488306473.22	larva	280.0887		-3.0029	805.7865	88.3381	53911.4018	170893.3864	3116372.3913	562.805	0.19637	163.29	0.26561	156.0667	0.18342	356.9299	0.21183	348.2595	100297.3047	240.1996	0.169	324.6938	0.20931	4586800	-0.48484	607.829	95.8753	85.4102	316.9123	307.1548	89052.3438	183.1513	0.05811	280.4643	2693140
040	2017-02-28t1817	1488328094	dead	286.0945		3.0029	831.4015	95.264	59977.7044	190175.4451	3776784.6645	709.748	0.75177	160.264	0.072984	156.2882	0.23176	325.603	0.071196	315.6455	101913.75	217.2872	-0.14656	286.824	0.021273	5005190	-0.23982	837.521	96.4323	88.4844	305.9795	293.9341	95771.5781	166.0519	-0.32141	255.6716	3011680
041	2017-02-16t1710	1487287371.54	larva	0		-274.0886	153.3115	28.1932	2951.9336	9408.2425	52487.9246	0	-0.5076	0	-0.51181	0	-0.51413					0	-0.49773	0	-0.4982	0	0.45805	0	0	0				0	-0.41533	0	0
041	2017-02-16t2310	1487308966.81	larva	5.9987		-268.0899	145.3066	27.6067	2716.6681	8667.5791	47061.6963	0	-0.63126	0	-0.61756	0	-0.61375					0	-0.60078	0	-0.60257	0	-0.44587	0	0	0				0	-0.45461	0	0
041	2017-02-17t0510	1487330579.25	larva	12.0021		-262.0864	150.8463	28.8621	2976.3469	9500.6758	54327.8429	0	-0.75919	0	-0.7284	0	-0.71814					0	-0.70865	0	-0.71179	0	-1.1089	0	0	0				0	-0.49649	0	0
041	2017-02-17t1110	1487352184.22	larva	18.0035		-256.0851	315.2123	34.5958	7711.0948	24370.0874	165192.1303	757.531	1.9658	291.781	1.8909	268.0412	1.7006	686.5378	1.0458	678.7038	28834.5879	546.0651	2.3024	642.338	2.3125	1214390	-0.14343	387.026	58.4705	55.7186	170.8569	141.8066	7175.9912	90.2544	0.25073	122.0362	243354
041	2017-02-20t1325	1487619478.51	larva	92.2519		-181.8366	900.0947	73.1701	54600.5321	173013.0963	2704499.3474	530.224	-1.1522	223.535	-0.86097	213.8358	-0.56559	432.9519	-1.2503	427.7675	123824.25	343.3839	-1.2866	406.2351	-1.2168	6372770	-1.708	320.077	66.5379	64.6499	146.7997	136.744	41984.7266	96.8638	-0.40096	121.884	1896930
041	2017-02-20t1710	1487632963.41	larva	95.9977		-178.0908	1208.3541	83.3129	84046.7295	264996.8773	4846607.3789	700.206	0.21706	215.343	-1.1732	203.3568	-0.99765	442.5591	-0.77394	433.5114	193840.875	348.7769	-0.86507	413.7105	-0.7814	9424940	0.28941	593.445	64.1018	62.1276	145.3996	132.0744	63685.043	94.4816	-0.81552	118.0254	2805540
041	2017-02-20t2310	1487654558.61	larva	101.9964		-172.0922	1216.8889	80.9035	80252.4572	252826.0906	4499406.3496	583.285	-0.50409	207.426	-1.2561	191.7475	-1.3611	452.2876	-0.11374	444.1358	189508.5	345.8889	-0.48108	420.1922	-0.1345	8671870	-0.015342	465.806	66.5356	64.5381	139.5459	130.4632	58469.7188	98.1982	-0.57994	119.8828	2781650
041	2017-02-21t0510	1487676163.12	larva	107.9977		-166.0909	1232.3074	83.7265	80463.6999	253389.7948	4586412.9067	562.883	-0.49812	215.515	-0.10653	200.1566	-0.30206	450.9056	0.30361	443.4924	189380.3438	353.9538	0.37907	419.2227	0.33219	9036550	0.40195	323.22	65.9984	63.451	149.9673	140.2326	62986.2852	101.8127	-0.36766	127.0099	2767310
041	2017-02-21t1237	1487702998.22	larva	115.4519		-158.6367	1225.5655	81.1283	78213.9557	246287.1726	4370055.5396	575.474	-0.15822	200.027	-0.6489	183.4442	-0.95997	413.5459	-0.090533	406.8948	169140.2656	326.21	-0.051829	384.1914	-0.10407	8161690	0.03759	355.44	65.9171	62.7024	154.0398	147.4325	63002.293	103.0853	-0.45957	133.708	2689620
041	2017-02-21t1838	1487724497.96	larva	121.424		-152.6646	1276.22	81.9295	79761.0219	251089.7813	4400340.9126	528.905	-0.38711	197.562	-0.28085	180.2871	-0.72808	411.218	0.32979	404.5808	171477.9219	323.8101	0.46119	383.7292	0.41295	8224520	0.2644	327.733	67.5632	64.3035	159.1132	152.7798	66350.2031	107.1977	-0.20963	139.2654	2812650
041	2017-02-22t0037	1487746066.29	larva	127.4152		-146.6734	1280.801	84.6656	84735.3367	266923.7525	4820500.3761	713.286	1.6878	183.273	-0.94291	169.9137	-1.0773	367.5205	-0.39772	360.2397	162444.0781	291.8864	-0.40461	342.2665	-0.42141	8092250	0.36385	591.379	71.7287	68.2084	173.8354	166.9041	76835.2656	112.4124	0.14177	151.273	3167110
041	2017-02-22t0637	1487767655.97	larva	133.4123		-140.6762	1216.9454	83.0298	80868.6714	254722.476	4634002.9824	444.889	-0.85195	175.198	-1.146	164.3265	-1.1287	341.8807	-0.70289	335.9016	144273.6562	271.7061	-0.80392	320.5319	-0.65253	7383000	0.01246	452.674	69.1826	65.1338	178.1961	170.3433	75198.7656	110.1569	-0.2692	152.8399	2915420
041	2017-02-22t1237	1487789255.33	larva	139.4122		-134.6764	1231.6199	82.4033	80090.128	252185.7881	4541790.0119	446.093	-0.69568	172.989	-0.92171	162.2262	-1.0112	336.1694	-0.44258	328.722	140518.7969	266.8515	-0.49501	312.4461	-0.47264	7221600	0.021109	476.412	71.6005	67.8086	178.1333	170.8788	74459.7344	113.1597	-0.1674	154.2635	2989040
041	2017-02-22t1838	1487810876.58	larva	145.4181		-128.6705	747.2606	77.99	49041.2168	155424.5647	2656157.7777	584.708	0.88755	178.388	-0.0059008	165.8575	-0.40549	355.8364	0.61196	345.7671	91094.1094	279.4618	0.75754	326.1432	0.5185	4559250	-1.8399	562.547	73.6625	69.2279	194.5636	186.4936	49808.2891	118.4096	0.12059	167.6242	1882670
041	2017-02-23t0038	1487832476.13	larva	151.4179		-122.6706	1324.102	88.9229	91017.8941	286921.3882	5306787.1669	436.826	-0.54724	160.713	-1.359	151.8371	-1.4699	316.0008	-0.30865	309.258	150100.375	243.0797	-0.75745	290.076	-0.4368	7618120	0.52993	356.665	71.0841	66.9662	186.8754	179.8044	88765.8281	113.9904	-0.43149	159.0755	3369530
041	2017-02-23t0637	1487854062.04	larva	157.414		-116.6746	1335.7872	82.5749	87167.1868	274467.6169	4979150.7059	482.143	0.0007319	164.147	-0.70874	156.6856	-0.80228	313.6242	-0.062623	304.6706	142699.0156	243.1567	-0.27085	287.8608	-0.13073	7458850	0.49613	415.003	70.3707	65.9468	189.5909	179.0909	86263.8359	116.9413	-0.29848	159.6986	3197640
041	2017-02-23t1238	1487875696.43	larva	163.4236		-110.665	1339.8488	87.9897	91718.8246	288930.9695	5409410.1334	463.158	-0.11964	155.948	-1.2184	150.343	-1.24	287.1833	-0.43314	278.0106	137273.6406	223.7583	-0.65406	262.0491	-0.47852	7451020	0.55349	431.986	72.8256	68.2058	192.927	182.3152	92219.1172	118.4749	-0.27186	163.9103	3479530
041	2017-02-23t1838	1487897299.39	larva	169.4244		-104.6642	1323.3008	92.2625	90905.3092	286354.4998	5402979.1684	431.129	-0.33827	156.635	-0.91899	151.5178	-0.98281	286.3142	-0.25685	279.2933	135712.9375	222.9681	-0.38919	262.247	-0.26989	7415720	0.57723	459.758	75.2217	70.3679	195.8582	186.91	92836.7969	123.5393	-0.13485	164.6648	3561300
041	2017-02-24t0037	1487918856.74	larva	175.4126		-98.676	1287.8893	84.6354	88601.5806	279068.7365	5180441.4815	590.266	0.7767	158.691	-0.5637	154.6019	-0.5775	287.6906	-0.1499	279.2496	132913.0312	218.3279	-0.31896	258.0156	-0.21821	7322930	0.54849	660.896	72.2076	67.8186	198.4945	186.8371	91704.4531	116.0228	-0.37149	163.0195	3332090
041	2017-02-24t0638	1487940486.43	larva	181.4208		-92.6678	1317.1498	86.3379	88590.5832	278950.2331	5168458.0323	402.141	-0.42481	156.286	-0.61657	151.8887	-0.74626	284.4189	-0.14163	275.9913	131401.5312	217.7308	-0.24367	257.9864	-0.16887	7212280	0.51434	430.198	74.4596	69.5141	203.7411	194.2001	94128.4062	122.4077	-0.25785	173.4534	3436160
041	2017-02-24t1238	1487962104.33	larva	187.4258		-86.6628	1267.3187	87.1078	87418.5949	275384.7942	5206868.822	456.6	-0.097159	159.079	-0.32445	154.4846	-0.42291	300.0248	-0.017345	291.9697	136811.3281	221.3736	-0.15019	268.1119	-0.068932	7239510	0.56709	506.827	74.8387	69.9417	209.1895	198.1483	95390.4297	122.6467	-0.293	174.6981	3405840
041	2017-02-24t1837	1487983674.06	larva	193.4174		-80.6712	1303.278	84.7196	84488.5084	265959.9366	4833370.9264	348.049	-0.62271	150.267	-0.8472	147.6591	-1.005	259.4138	-0.267	251.7309	114401.5	205.9288	-0.31205	237.6576	-0.26554	6620180	0.25002	416.462	80.3196	75.3899	206.2618	198.5712	90961.4531	130.6885	-0.20116	176.5222	3538560
041	2017-02-25t0038	1488005278.81	larva	199.4187		-74.6699	1237.1618	86.2475	88224.542	278154.7809	5291195.5976	519.565	0.20151	150.175	-0.79346	146.873	-1.0218	266.0229	-0.21591	255.1887	122370.5312	206.0839	-0.28757	238.7662	-0.24304	6895420	0.45412	512.568	78.2434	72.7641	214.2682	199.7004	98563.3594	131.6454	-0.23239	181.7811	3592620
041	2017-02-25t0637	1488026874.49	larva	205.4175		-68.6711	1339.7147	85.4118	91571.9784	288341.6353	5398732.5582	396.083	-0.36788	154.89	-0.45832	151.929	-0.51197	267.6285	-0.20104	258.3097	127658.7812	209.4734	-0.23542	242.9066	-0.20951	7386080	0.7717	420.792	78.4292	73.1236	205.0752	196.7652	97820.8906	132.2093	-0.268	178.2618	3739980
041	2017-02-25t1237	1488048476.67	larva	211.4181		-62.6705	1301.8937	82.3337	85957.8586	270647.263	4842669.1435	384.492	-0.42167	159.015	-0.17488	155.8449	-0.12177	272.4636	-0.17055	264.294	122336.1328	216.1435	-0.15006	250.51	-0.15816	7124350	0.67618	386.121	81.1056	74.9013	211.0078	200.9205	94742.4922	138.8507	-0.20774	184.0455	3633770
041	2017-02-25t1837	1488070076.39	larva	217.418		-56.6706	831.2667	89.9597	55854.4243	177075.9453	3315012.9845	320.832	-0.6964	148.562	-0.79612	146.0329	-0.97698	248.9489	-0.29351	244.3666	72693.0938	200.7426	-0.31449	231.7828	-0.26321	4326560	-0.80731	317.617	88.2618	82.4291	225.5438	218.8195	65858.7812	145.3311	-0.15046	196.6605	2570450
041	2017-02-26t0037	1488091674.49	larva	223.4175		-50.6711	1292.404	84.5066	86221.9185	271629.8067	4997561.7771	384.866	-0.41196	152.208	-0.54665	149.4589	-0.63702	270.0358	-0.17592	261.9888	121516.0938	205.0435	-0.25996	243.6651	-0.18922	6839480	0.60263	437.866	87.5613	81.2017	228.6249	218.863	102881.2109	148.5325	-0.14563	201.2864	3934560
041	2017-02-26t0637	1488113280.94	larva	229.4193		-44.6693	761.7287	90.9519	51159.1245	162464.9317	3030590.118	381.089	-0.42317	154.286	-0.40244	149.5923	-0.59776	295.1849	-0.051099	289.9818	78814.375	218.1577	-0.11499	268.2789	-0.058218	4114040	-0.84901	387.812	88.2599	80.4834	259.4853	250.039	69282.5781	161.1675	-0.00057825	222.9349	2353450
041	2017-02-26t1237	1488134881.14	larva	235.4193		-38.6692	1287.7797	86.4744	87450.4311	275386.9209	5167735.6794	401.892	-0.34085	152.534	-0.49231	149.4835	-0.58515	253.1877	-0.24971	248.6767	115453.6094	204.238	-0.26631	236.7661	-0.21813	6947640	0.74717	515.618	89.9498	83.6489	222.0276	215.1858	101244.5859	154.6407	-0.14363	200.7569	4097040
041	2017-02-26t1817	1488155296.63	larva	241.0903		-32.9983	803.1029	86.4624	57075.2429	180767.3767	3426034.2842	445.252	-0.18733	164.539	0.22931	159.1834	0.31434	288.9277	-0.091417	283.4887	85811.5312	230.2036	0.012118	267.8348	-0.071883	4885010	-0.35733	497.338	96.5518	87.4206	255.3532	245.9723	75839.8984	178.1504	0.17377	228.3207	2866530
041	2017-02-27t0017	1488176889.38	larva	247.0883		-27.0003	810.5676	87.2017	57138.2541	181454.176	3383227.7088	365.073	-0.47148	149.09	-0.68279	147.1868	-0.75867	241.9812	-0.29169	235.617	72110.3906	190.5628	-0.42507	220.4959	-0.29071	4436320	-0.57697	402.78	85.1719	81.3022	206.3543	195.3199	61493.5859	133.5164	-0.56201	177.6431	2534370
041	2017-02-27t0617	1488198487.37	larva	253.0877		-21.0009	761.5355	90.0621	56199.6856	178559.2034	3486948.5956	422.502	-0.27411	158.789	-0.090998	154.0806	-0.10927	290.8067	-0.087208	282.0357	85206.375	219.0576	-0.10933	262.3681	-0.098999	4642830	-0.43349	492.64	96.0988	84.8241	278.0676	266.4561	81473.8125	181.0792	0.15563	235.1741	2809830
041	2017-02-27t1217	1488220095.62	larva	259.09		-14.9986	673.7434	121.5894	55661.729	178783.0312	4059990.9267	419.487	-0.28966	153.147	-0.4328	148.5605	-0.60693	293.596	-0.076239	280.638	85142.8359	207.5277	-0.24556	257.4674	-0.1221	4435280	-0.53706	549.33	94.3264	85.1133	280.2189	264.6258	81263.4688	169.5843	-0.067956	227.4835	2731790
041	2017-02-27t1817	1488241696.44	larva	265.0903		-8.9983	730.0352	93.9095	51163.7042	162487.7161	3137866.8042	482.262	-0.075821	157.848	-0.13104	155.3385	0.048139	259.4263	-0.22341	253.5513	69266.8125	209.6881	-0.22492	242.4769	-0.19361	4204270	-0.67601	526.791	97.9531	91.0767	237.0193	230.2063	63284.1406	168.3615	-0.12456	212.5016	2608980
041	2017-02-28t0017	1488263290.57	larva	271.0886		-3	727.396	103.3183	57436.7722	183021.1768	3993953.4153	595.47	0.32281	156.223	-0.22729	153.5661	-0.097703	261.4352	-0.21876	254.8377	78169.1094	208.1583	-0.25024	241.9559	-0.19903	4665130	-0.40668	650.98	97.4934	90.4701	244.4406	234.9986	73087.75	170.0438	-0.13177	216.5201	2911350
041	2017-02-28t0617	1488284890.31	dead	277.0885		3	713.3121	89.4741	46143.2142	147441.6233	2620955.2317	463.115	-0.16591	151.438	-0.54163	146.5394	-0.75954	300.2462	-0.048608	291.1816	72659.5781	208.6325	-0.25213	265.7455	-0.085501	3652690	-1.0629	573.698	95.4939	84.3781	303.1483	289.0287	73361.8906	175.8257	-0.06353	254.5977	2303310
043	2017-02-16t1710	1487287401.99	larva	0		-280.0843	150.8637	28.8202	2920.6646	9317.9749	52581.7249	0	-0.5076	0	-0.51181	0	-0.51413					0	-0.49773	0	-0.4982	0	0.45805	0	0	0				0	-0.41533	0	0
043	2017-02-16t2310	1487308997	larva	5.9986		-274.0857	153.6835	28.4426	2959.9433	9436.1723	52845.3273	0	-0.63126	0	-0.61756	0	-0.61375					0	-0.60078	0	-0.60257	0	-0.44586	0	0	0				0	-0.45461	0	0
043	2017-02-17t0510	1487330610	larva	12.0022		-268.0821	153.3127	27.7929	2915.6078	9293.5517	51228.6031	0	-0.75919	0	-0.7284	0	-0.71814					0	-0.70865	0	-0.71179	0	-1.1089	0	0	0				0	-0.49649	0	0
043	2017-02-17t1110	1487352215.03	larva	18.0036		-262.0807	384.5166	41.3066	12468.8792	39398.8117	355373.5331	1033.29	3.0062	333.632	2.2833	304.1967	2.0417	858.4985	1.8899	844.8011	57519.4023	701.8687	3.1939	814.2346	3.1526	2218980	1.096	1312.74	70.409	64.568	248.6068	213.9615	16656.6582	117.2077	0.48733	179.0817	468290
043	2017-02-20t1325	1487619509.09	larva	92.252		-187.8324	1141.2247	76.2637	72763.2359	229359.1979	3855234.9499	535.751	-1.112	243.639	0.46878	234.2991	0.72457	445.5447	-0.95368	439.7874	169307	365.3227	-0.54645	422.0555	-0.80062	9255850	0.070337	376.323	62.7951	61.0352	140.5618	128.4384	53413.4844	92.2574	-0.91037	115.3994	2385580
043	2017-02-20t1710	1487632993.11	larva	95.9975		-184.0868	1209.1343	81.7901	76100.2102	239748.2214	4098839.5691	694.846	0.17651	235.02	0.24915	218.7133	0.047517	507.6529	0.78748	491.5426	202045.8438	393.8238	0.78086	465.9382	0.6783	9331220	0.23047	563.292	68.1409	65.5117	168.0698	150.6709	66891.7969	102.6416	0.12416	133.4618	2705470
043	2017-02-20t2310	1487654588.53	larva	101.9963		-178.0881	1065.7024	76.4255	65376.6434	206101.8499	3400826.4499	857.365	1.6689	231.182	0.52503	211.0606	-0.0024442	518.6373	1.527	505.4059	177373.9531	396.8685	1.4714	475.6086	1.4668	7887480	-0.52192	504.084	69.3718	66.3865	176.5552	158.0253	60381.8711	106.6823	0.37234	140.7986	2366830
043	2017-02-21t0510	1487676193.04	larva	107.9975		-172.0868	1110.432	77.7267	69074.9265	217718.0222	3673581.3385	609.646	-0.10865	207.675	-0.71743	192.9681	-0.82598	417.357	-0.55299	408.3638	150665.8906	335.8052	-0.35186	389.6873	-0.5517	7483790	-0.62837	683.827	71.0054	68.5165	155.5013	144.1309	56135.9609	106.1197	0.10297	132.0731	2558750
043	2017-02-21t1237	1487703028.01	larva	115.4517		-164.6327	1172.475	75.4498	69551.3425	219084.6202	3508422.0694	603.431	0.090499	203.468	-0.36656	185.1226	-0.83168	444.3156	0.72931	434.7175	161730.875	340.1608	0.55013	406.5766	0.59789	7396870	-0.4876	448.667	72.8979	70.0885	162.9172	151.2262	59301.8438	109.808	0.25139	138.226	2650130
043	2017-02-21t1838	1487724513.49	larva	121.4199		-158.6645	1161.7492	75.3086	71334.756	224689.66	3759557.0076	524.298	-0.43072	184.143	-1.4333	170.4337	-1.5134	387.361	-0.33077	379.7408	144485.6562	293.7178	-0.9223	355.2577	-0.5179	6857300	-0.70173	341.54	68.7969	66.0653	145.2002	139.3207	54159.6602	105.3571	-0.39961	130.4271	2561930
043	2017-02-22t0037	1487746081.4	larva	127.4109		-152.6734	1132.622	77.6565	69987.3392	220496.3318	3781594.9718	600.122	0.54449	187.641	-0.54987	177.2152	-0.47056	380.8087	-0.012671	374.8061	139376	290.0808	-0.49436	349.378	-0.17808	6855270	-0.5374	499.653	63.9956	60.7007	157.6995	149.9264	57718.0078	103.6619	-0.74466	134.8204	2338020
043	2017-02-22t0637	1487767671.01	larva	133.4081		-146.6763	1151.7801	77.2774	70979.9953	223668.7995	3742350.366	565.962	0.42809	184.246	-0.30462	169.8195	-0.65572	400.0591	1.0616	389.1685	148421.9062	298.2871	0.59059	364.4911	0.93022	6826880	-0.40174	416.771	70.4508	67.3522	161.0033	154.2164	59732.2188	109.105	-0.37304	141.0806	2610410
043	2017-02-22t1237	1487789270.2	larva	139.4078		-140.6765	1117.4569	74.3629	65816.4559	207254.6414	3343035.6274	482.609	-0.30902	189.629	0.653	179.7767	0.54776	365.6382	0.48658	358.824	125779.5547	284.7613	0.47628	338.999	0.51928	6515660	-0.50581	344.499	76.6762	72.4795	182.1705	175.2671	62666.668	123.6676	0.82962	157.2593	2634590
043	2017-02-22t1838	1487810891.55	larva	145.4138		-134.6706	1084.6271	74.4275	64101.397	201915.3757	3284621.8898	469.746	-0.31743	181.701	0.31171	172.6447	0.21519	350.7889	0.44705	341.7489	117865.0781	274.3117	0.47024	322.3128	0.37051	6088820	-0.70366	427.492	75.268	72.1299	167.7198	159.9505	56353.8711	115.1007	-0.17777	146.4189	2522230
043	2017-02-23t0038	1487832491.54	larva	151.4138		-128.6706	1086.9269	77.5966	65490.0069	206417.4774	3423050.8955	458.83	-0.32221	164.179	-1.0243	158.0287	-0.8894	310.6059	-0.49023	302.4772	106227.2188	240.8023	-0.88181	283.1092	-0.69549	5612300	-0.94042	472.843	73.8578	71.0219	160.4519	154.4075	54874.5625	111.5821	-0.62625	143.2253	2524750
043	2017-02-23t0637	1487854077.02	larva	157.4097		-122.6746	1018.1751	79.9732	60126.5676	189424.8212	3150358.6414	562.931	0.78802	171.814	0.027934	165.1805	0.010941	349.4184	0.97216	337.1369	110066.7969	252.5266	0.15191	307.4467	0.43427	5396170	-0.9849	581.299	71.4364	68.8089	160.5005	152.2964	50557.6641	110.1654	-0.72153	140.1866	2243600
043	2017-02-23t1238	1487875712.03	larva	163.4195		-116.6649	1118.2572	75.8485	67236.3605	211775.5242	3525882.446	511.944	0.31821	168.699	-0.025555	162.2487	-0.087406	319.5652	0.21691	312.0957	112486.9688	246.3825	0.11107	294.5836	0.18927	5923860	-0.50932	547.069	70.9215	67.9984	158.4517	150.0836	55775	109.4804	-0.68101	137.4739	2490410
043	2017-02-23t1838	1487897314.77	larva	169.4202		-110.6641	1171.9249	76.5508	69155.0129	217760.6254	3600709.8879	548.481	0.59675	157.189	-0.86989	153.6047	-0.78016	276.4845	-0.40005	270.9238	100087.375	221.6964	-0.42114	257.7846	-0.33614	5678780	-0.58661	611.347	74.2467	71.1066	165.4571	158.1967	59895.4688	113.725	-0.46453	144.7368	2682310
043	2017-02-24t0037	1487918871.86	larva	175.4083		-104.676	1173.1608	72.6597	68585.8906	215932.0618	3471718.9481	432.804	-0.27459	167.667	0.16009	163.4731	0.28162	290.4544	-0.12223	286.2399	104273.1484	233.7337	-0.044633	270.0987	-0.09166	6005150	-0.29485	474.858	75.5515	72.4426	171.1782	163.9308	61452.9766	115.9373	-0.37354	149.1742	2705950
043	2017-02-24t0638	1487940502.05	larva	181.4167		-98.6677	1034.2391	78.8814	64852.6043	204434.7834	3446018.5081	750.948	1.6273	161.295	-0.24367	158.0119	-0.1566	287.6821	-0.11542	273.5954	97524.2344	221.7318	-0.18465	257.4647	-0.17338	5457260	-0.56473	949.598	79.8442	76.1141	178.2772	168.8567	60435.9688	123.6164	-0.2335	156.0042	2701450
043	2017-02-24t1238	1487962120.01	larva	187.4217		-92.6627	1142.7373	71.0361	66357.4647	208983.1261	3302427.4127	417.132	-0.3057	165.195	0.10033	162.8547	0.3745	276.1014	-0.18023	269.3482	95807.2031	225.9173	-0.091206	256.6486	-0.15356	5727330	-0.32881	446.334	81.5361	77.3018	182.9502	173.1487	63483.7344	128.8569	-0.18284	161.9999	2826860
043	2017-02-24t1837	1487983689.34	larva	193.4132		-86.6712	1125.616	75.4967	68421.9607	215503.6583	3583323.2394	486.716	0.05419	158.833	-0.28252	156.1466	-0.20707	262.0922	-0.25085	255.3474	93829.0156	216.1384	-0.18977	244.6099	-0.21941	5674140	-0.29293	577.975	76.241	71.7603	190.5589	180.2981	68220.0781	125.4822	-0.28637	163.8767	2723630
043	2017-02-25t0038	1488005294.11	larva	199.4145		-80.6699	1117.0893	72.7905	66540.7204	209554.121	3403993.0687	378.532	-0.45445	162.811	0.01274	160.0696	0.2027	272.3607	-0.18041	268.1887	94781.5078	222.5063	-0.098904	254.3365	-0.14597	5656870	-0.23955	429.521	80.4159	76.119	179.5538	174.18	62484.7109	129.3991	-0.26762	163.1401	2794050
043	2017-02-25t0637	1488026889.8	larva	205.4133		-74.6711	1116.0394	77.0067	69378.8585	218682.5012	3659591.0439	638.152	0.73375	152.26	-0.62342	150.5585	-0.63764	249.2839	-0.30053	243.6989	90240.7812	206.1114	-0.27357	234.0524	-0.26324	5510580	-0.26199	775.488	85.8531	80.6921	199.5138	191.9185	72223.9922	140.9311	-0.13298	177.4685	3107190
043	2017-02-25t1237	1488048491.93	larva	211.4139		-68.6705	1032.9753	75.4686	63678.2293	200815.4124	3357710.7216	474.122	-0.015076	164.322	0.15719	158.9743	0.16236	355.166	0.28445	347.7338	118270.2969	228.1764	-0.012547	310.6511	0.20669	5461580	-0.23565	523.862	90.1406	84.9538	213.5333	206.7532	71106.5781	144.1316	-0.12541	188.6388	2996000
043	2017-02-25t1837	1488070091.58	larva	217.4138		-62.6706	1037.818	77.6819	63570.0682	200684.4838	3347309.5212	542.614	0.27416	154.826	-0.4111	152.0728	-0.43277	258.6795	-0.24102	252.6515	86140.2656	208.9017	-0.22338	240.826	-0.21051	5140980	-0.36314	560.062	89.9617	84.3802	213.2871	207.3722	71024.6094	147.1265	-0.12299	191.4962	2987180
043	2017-02-26t0037	1488091689.63	larva	223.4132		-56.6711	914.0564	91.2141	58866.9005	185910.5885	3381551.8234	482.427	-0.0072216	156.621	-0.27982	154.4674	-0.18698	254.0052	-0.25882	250.2487	77979.5938	209.6547	-0.20953	237.7769	-0.2216	4792920	-0.51492	504.597	90.3445	85.1011	219.1781	213.3025	67287.6875	148.2163	-0.15036	192.1376	2764720
043	2017-02-26t0637	1488113296.29	larva	229.4151		-50.6693	1043.5657	78.6715	62890.5607	198170.7971	3319036.2221	418.44	-0.27637	160.832	-0.011418	157.6445	0.12502	273.6795	-0.15582	269.6841	90040.5703	215.8225	-0.14022	253.5023	-0.13488	5283830	-0.20814	530.142	94.6627	86.6282	235.6186	229.8909	77518.5234	164.0275	0.042329	214.3677	3109950
043	2017-02-26t1237	1488134896.49	larva	235.4151		-44.6692	765.434	91.1355	50135.9182	158551.4306	2889013.0133	473.595	-0.076369	160.513	-0.019973	156.556	0.052848	280.7461	-0.12321	274.4484	72993.9922	220.5648	-0.091135	259.9275	-0.10591	4167410	-0.78757	520.6	95.9348	87.9477	243.52	237.8108	63315.2031	169.2848	0.076416	221.7543	2490750
043	2017-02-26t1817	1488155312.64	larva	241.0863		-38.9981	1001.7584	79.9102	62169.5315	196027.3808	3338831.358	437.11	-0.21625	161.293	0.036759	157.6941	0.1791	284.8184	-0.1092	280.4171	92565.9844	219.8453	-0.10011	260.2909	-0.10702	5227510	-0.16603	436.256	98.1719	87.9858	251.8643	242.086	81855.9062	177.2632	0.16024	227.2922	3181750
043	2017-02-27t0017	1488176905.32	larva	247.0843		-33.0001	972.5181	79.4974	59463.8877	187461.1484	3148925.7049	412.171	-0.30707	159.6	-0.051834	154.7215	-0.068621	284.7531	-0.11188	278.8784	88558.2266	221.4096	-0.082888	263.4096	-0.093922	4950320	-0.28492	453.813	99.0046	88.0535	253.5195	247.8908	78844.5625	181.4012	0.19094	230.1664	3070830
043	2017-02-27t0617	1488198503.16	larva	253.0837		-27.0007	842.1864	88.8249	55770.9441	176127.1116	3232422.2943	362.744	-0.48293	160.685	0.025038	156.131	0.080557	289.4866	-0.092758	284.5549	83661.6172	222.5647	-0.069209	269.8818	-0.06437	4636570	-0.43714	343.464	100.475	89.3271	263.0766	255.5794	76029.1406	185.4335	0.22639	239.3772	2899210
043	2017-02-27t1217	1488220111.73	larva	259.086		-20.9983	838.6686	104.4908	58272.3736	185673.0578	3588283.763	423.452	-0.27577	159.134	-0.059385	153.692	-0.1266	290.6863	-0.088521	284.2182	88368.625	223.1994	-0.060901	266.2916	-0.081181	4828920	-0.30396	506.899	102.539	91.5786	266.5375	259.7253	81027.3984	189.4936	0.26575	240.8315	3111560
043	2017-02-27t1817	1488241712.56	larva	265.0863		-14.9981	845.8149	103.7376	58877.3968	187525.2442	3599260.4495	400.557	-0.36553	161.323	0.090861	155.7452	0.086681	295.5282	-0.068112	290.2847	90727.1562	227.3038	-0.0098867	270.4892	-0.061355	4948910	-0.22534	459.184	103.813	92.6526	271.7142	263.9388	83416.2734	191.6982	0.28061	244.6204	3184670
043	2017-02-28t0017	1488263306.44	larva	271.0846		-8.9998	853.2613	88.6335	49479.6083	156502.7423	2564292.4491	414.517	-0.32899	158.654	-0.068033	152.5873	-0.19178	302.4366	-0.038038	296.4855	78028.6406	228.4567	0.0072927	278.7751	-0.021261	4078690	-0.76947	466.333	100.421	86.4949	280.7309	267.8517	72428.5703	197.6833	0.36684	252.1599	2581620
043	2017-02-28t0617	1488284906.23	larva	277.0845		-2.9998	822.114	100.7467	55652.6779	177436.2084	3320177.0298	397.985	-0.40424	162.334	0.19081	156.1317	0.17574	305.7018	-0.02396	300.201	88653.5312	233.3783	0.074226	283.1645	0.00049444	4707850	-0.39535	428.406	105.47	93.7798	278.6073	270.5973	80796.125	196.17	0.3179	252.254	3058740
043	2017-02-28t1217	1488306505.02	dead	283.0842		2.9998	808.9899	102.1813	55176.5418	176115.3823	3337020.8827	441.521	-0.26091	162.596	0.22796	156.2266	0.21287	305.5579	-0.024671	299.932	88000.6797	234.6568	0.097317	283.736	0.0046136	4674320	-0.44241	522.588	107.471	95.9156	283.8586	274.8622	81751.2734	200.0661	0.37388	258.2852	3089570
046	2017-02-16t1710	1487287447.73	larva	0		-286.0835	156.4273	27.8569	2934.8483	9346.411	51128.1606	0	-0.5076	0	-0.51181	0	-0.51413					0	-0.49773	0	-0.4982	0	0.45805	0	0	0				0	-0.41533	0	0
046	2017-02-16t2310	1487309042.71	larva	5.9986		-280.0849	150.5213	27.9265	2863.4627	9129.6412	50363.3162	0	-0.63126	0	-0.61756	0	-0.61375					0	-0.60078	0	-0.60257	0	-0.44586	0	0	0				0	-0.45461	0	0
046	2017-02-17t0510	1487330656.22	larva	12.0024		-274.0811	184.9303	26.262	3268.5228	10376.4411	54246.0171	440.231	0.86555	202.221	1.1137	204.8569	1.1593	359.0541	-0.54678	354.3499	6462.9741	294.9724	0.93194	330.8656	0.86029	363391	-0.61071	427.053	77.9165	73.6274	223.3389	209.6688	4020.0996	128.2483	0.59154	174.4666	140016
046	2017-02-17t1110	1487352261.44	larva	18.0038		-268.0797	323.0051	32.2209	7578.8237	23964.0999	152593.4762	1047.54	3.0599	416.507	3.0605	408.0504	3.0216	899.7496	2.0924	884.8751	37789.4844	730.9076	3.3601	850.764	3.3312	1711840	0.47029	815.403	58.6007	55.2541	180.5701	151.7622	7583.9424	90.927	0.25663	131.6969	240849
046	2017-02-20t1325	1487619555.06	larva	92.252		-193.8314	1362.6773	71.8661	78713.0593	247784.3598	3862847.0676	599.962	-0.64429	226.81	-0.64435	218.2563	-0.28689	445.9292	-0.94462	440.3667	183722.8438	347.1401	-1.1599	412.5832	-1.0498	9332570	0.11766	598.291	66.4578	64.6025	142.3759	131.1566	58658.8633	96.5566	-0.43494	118.3685	2734540
046	2017-02-20t1710	1487633037.68	larva	95.9972		-190.0863	1260.7346	75.0193	78586.2971	247476.4479	4118725.3858	732.971	0.46491	248.474	1.2217	235.3954	1.1829	487.5048	0.30415	478.4355	200364.4688	384.5892	0.44341	453.4695	0.32979	10189700	0.77027	691.214	71.4892	67.028	191.9024	172.2047	78871.8906	116.9559	1.7726	151.9283	2931700
046	2017-02-20t2310	1487654633.1	larva	101.9959		-184.0875	1286.7158	81.6929	85131.0739	268137.4193	4788735.0216	679.119	0.25569	220.399	-0.28347	202.5046	-0.60439	475.0211	0.44839	462.698	210909.375	360.902	0.093873	434.6833	0.2842	9783520	0.70257	551.366	63.3859	60.2412	160.2849	146.8794	71166.5	100.0611	-0.37082	130.462	2813700
046	2017-02-21t0510	1487676237.93	larva	107.9973		-178.0862	1328.7618	78.9963	86446.6211	272226.0065	4738745.3285	633.918	0.093492	211.437	-0.42432	194.4255	-0.71978	439.074	0.0014852	427.4826	198022.3906	342.006	-0.10215	404.8246	-0.098722	9528400	0.7283	725.925	70.6984	67.3926	171.4918	156.3768	77342.7969	110.6533	0.59835	140.2753	3186020
046	2017-02-21t1237	1487703072.51	larva	115.4513		-170.6322	1294.7504	80.5411	84700.0571	266709.0133	4738674.3006	569.688	-0.20972	203.216	-0.38727	185.1892	-0.82661	434.5945	0.47026	426.5884	192090.75	331.3158	0.16843	399.5982	0.37902	8970340	0.59286	582.971	65.4319	61.8869	164.3849	156.2646	72658.125	104.3526	-0.32552	141.9356	2888300
046	2017-02-21t1838	1487724544.12	larva	121.4157		-164.6678	1284.3695	86.2593	87638.0269	276298.4249	5074656.4243	511.287	-0.55365	184.431	-1.409	168.5435	-1.6643	382.1054	-0.47654	373.8176	174622.1719	304.8382	-0.41163	354.3144	-0.54908	8417630	0.40057	582.884	72.7724	69.4181	170.0407	163.3057	77708.5938	111.4164	0.22634	146.75	3321410
046	2017-02-22t0037	1487746111.76	larva	127.4067		-158.6768	1237.7033	83.2611	80482.6634	253449.8817	4494096.4502	488.301	-0.58518	182.618	-1.0028	168.2028	-1.2203	369.6376	-0.33706	363.519	155247.7812	294.7255	-0.26515	346.2707	-0.28496	7659740	0.048499	532.21	72.6969	68.7764	183.9575	173.4118	77262.1641	115.4817	0.453	153.9009	3049200
046	2017-02-22t0637	1487767701.26	larva	133.4038		-152.6797	1247.664	85.8672	88734.908	279573.9532	5369860.6504	451.508	-0.78223	170.517	-1.5822	159.9186	-1.509	336.8091	-0.8573	330.6372	155605.7812	266.7257	-1.0662	314.5922	-0.86722	7876350	0.37956	373.203	71.0116	67.2882	173.4292	168.0877	80124.2969	112.1924	-0.067762	151.0054	3280100
046	2017-02-22t1237	1487789300.44	larva	139.4035		-146.6799	1251.9197	81.8986	85236.9048	268907.2731	4824369.7609	568.584	0.60148	187.095	0.41289	175.6553	0.18145	384.0093	1.0657	370.068	170884.125	288.2284	0.664	345.1958	0.75051	8309280	0.8327	321.527	70.0114	66.2065	176.784	170.6662	78668.8906	114.2735	-0.061448	153.7469	3109350
046	2017-02-22t1838	1487810921.81	larva	145.4095		-140.674	1276.3056	84.7297	90078.595	283793.8207	5418576.6814	582.555	0.86489	166.158	-1.1797	157.0799	-1.2087	322.6419	-0.47139	315.939	151319.0625	254.5484	-0.63131	300.265	-0.47993	7789500	0.55976	570.454	70.5978	66.4299	183.6143	174.7363	86115.0938	113.5069	-0.32142	153.3793	3309630
046	2017-02-23t0038	1487832522.19	larva	151.4096		-134.6739	1323.2685	90.0526	90770.161	285846.0153	5394979.6729	500.019	0.099113	159.525	-1.4743	152.9498	-1.3658	298.9635	-0.88175	292.7044	141409.75	234.6133	-1.2192	274.9943	-0.9969	7540750	0.47312	630.241	71.2411	66.8131	187.964	182.6212	88906.9844	114.2521	-0.41027	159.6305	3367570
046	2017-02-23t0637	1487854107.5	larva	157.4055		-128.678	1364.8583	83.1115	91564.5323	288310.62	5317192.9362	762.146	2.7295	167.004	-0.4346	160.4006	-0.44689	300.8866	-0.43134	292.2185	143522.9062	243.2081	-0.26909	279.3398	-0.37708	7966100	0.86022	927.054	77.388	72.3551	200.4363	190.7917	95608.1094	126.441	0.29492	172.3589	3691410
046	2017-02-23t1238	1487875742.82	larva	163.4153		-122.6682	1292.4976	82.2988	86389.5089	272123.9673	4916287.7319	534.476	0.52048	171.519	0.23818	165.0444	0.18317	315.649	0.13826	307.6154	142042.0312	251.2359	0.27527	291.3058	0.12195	7718360	0.73947	643.8	70.0542	65.0231	198.742	189.4572	89433.9062	119.2296	-0.23748	167.9696	3152440
046	2017-02-23t1838	1487897345.55	larva	169.4161		-116.6674	1310.9677	89.9008	94313.1373	297279.943	5807420.2024	812.432	2.7003	157.747	-0.82043	153.1223	-0.82709	284.4351	-0.28442	277.321	139657.6094	224.1235	-0.36064	261.9516	-0.27449	7740500	0.79481	1053.85	75.9067	70.9013	213.6585	197.912	104906.3203	125.3851	-0.072724	175.6169	3724670
046	2017-02-24t0037	1487918902.2	larva	175.404		-110.6795	1358.2348	81.8621	88180.1602	277699.4069	4912915.3796	553.627	0.53214	168.584	0.23396	162.829	0.21914	305.2602	0.026204	299.4396	140419.6875	243.2586	0.12498	283.8244	0.052128	7748480	0.82076	542.877	73.5487	68.7893	209.2144	199.7674	96238.6406	119.9647	-0.27606	175.7537	3380440
046	2017-02-24t0638	1487940532.99	larva	181.4126		-104.6709	1334.2146	83.9917	90640.7675	285491.193	5271231.5309	385.547	-0.52251	160.613	-0.29453	156.3745	-0.31436	286.0606	-0.12848	280.143	135020.625	228.3244	-0.08736	265.5228	-0.10411	7578500	0.73946	458.043	78.3472	72.5223	229.2123	218.6089	108188.2188	132.8773	-0.047105	190.2639	3696810
046	2017-02-24t1238	1487962151.22	larva	187.4176		-98.6658	1336.4322	85.1005	90091.0646	283725.6832	5227481.882	477.344	0.012457	164.764	0.070376	161.0104	0.19876	291.8673	-0.072891	286.187	137177.625	232.5412	-0.005206	268.5555	-0.065659	7733360	0.85963	528.365	78.3228	72.7918	228.683	217.8981	107481.0156	131.0364	-0.14415	189.1016	3676160
046	2017-02-24t1837	1487983720.14	larva	193.409		-92.6745	1403.5264	85.2395	91686.136	288600.977	5213439.5426	360.464	-0.56214	148.972	-0.93264	145.4089	-1.2166	270.7889	-0.19841	264.2002	129437.0938	208.8298	-0.27732	246.7922	-0.20493	7118010	0.53564	331.532	78.5788	72.7656	228.0186	220.7698	108992.8984	131.4802	-0.18813	195.4192	3754580
046	2017-02-25t0038	1488005324.82	larva	199.4103		-86.6732	1297.7105	83.3689	87975.5869	277129.0998	5133839.9543	433.357	-0.19945	163.308	0.044432	160.4833	0.24107	281.5891	-0.12872	276.0299	129249.4219	227.4167	-0.042499	262.7082	-0.093787	7483080	0.78316	393.34	76.0515	70.5107	215.9639	206.5127	99127.4219	130.1762	-0.25539	185.4115	3484830
046	2017-02-25t0637	1488026920.61	larva	205.4091		-80.6743	1316.184	83.9078	89042.6762	280421.77	5099704.8511	463.567	-0.060766	163.378	0.074446	160.9442	0.31452	293.0996	-0.06291	285.1707	135998.2188	227.6048	-0.029744	268.6575	-0.053235	7578610	0.87773	508.174	79.942	74.1707	223.8643	213.1621	103873.0156	136.3057	-0.20454	190.4398	3708270
046	2017-02-25t1237	1488048522.81	larva	211.4097		-74.6737	1306.7179	86.1434	91301.5913	287599.8397	5458720.249	556.468	0.3585	160.982	-0.051824	157.4914	0.027692	295.3123	-0.044849	287.3943	140568.6562	224.7121	-0.052143	267.1388	-0.057285	7649080	0.96387	632.331	79.2448	72.8219	241.0289	230.3407	114729.75	138.0464	-0.22021	203.0973	3765320
046	2017-02-25t1837	1488070122.4	larva	217.4096		-68.6738	1356.1651	89.1844	89792.3885	282708.6722	5199031.4547	524.257	0.19385	161.452	-0.0038182	158.2564	0.12439	288.3928	-0.080729	282.2669	134967.8438	224.9831	-0.04378	266.9598	-0.058205	7553350	0.95258	630.957	81.8588	76.051	230.1024	220.7682	107687.9219	138.7192	-0.25145	197.1844	3829680
046	2017-02-26t0037	1488091720.32	larva	223.4091		-62.6744	806.7174	86.6131	54307.3013	172594.8874	3067914.7417	367.927	-0.48224	149.018	-0.73957	145.7818	-0.96749	252.8658	-0.26471	246.5903	71561.0312	204.8516	-0.26207	234.0941	-0.24186	4215570	-0.83022	381.429	78.7875	73.8118	202.7234	193.1894	57370.7148	128.2022	-0.45176	169.2399	2228820
046	2017-02-26t0637	1488113327.18	larva	229.411		-56.6725	1278.835	85.3394	89378.5784	281563.1092	5309523.8576	420.69	-0.26752	147.534	-0.80581	144.0735	-1.0932	271.5845	-0.16603	261.6504	126558.3594	205.4076	-0.25279	243.618	-0.18617	6867120	0.65928	472.339	84.8963	78.1982	258.499	243.462	120460.5312	144.8445	-0.24521	210.6472	3951590
046	2017-02-26t1237	1488134927.42	larva	235.411		-50.6725	1326.5321	88.6558	96678.459	304537.123	5979351.9106	585.494	0.33641	150.829	-0.59326	147.001	-0.80912	279.2296	-0.13017	266.1914	140452.4688	210.44	-0.19976	249.2266	-0.15776	7582150	1.0974	701.513	86.0665	78.8802	258.8271	239.5402	130190.0469	149.7888	-0.21647	212.4916	4326560
046	2017-02-26t1817	1488155344.81	larva	241.0825		-45.001	1305.7678	90.1771	95549.2379	301073.4841	5966639.4245	399.943	-0.34826	158.225	-0.14523	154.4064	-0.11944	286.9426	-0.1	279.8177	142610.4688	218.7366	-0.11212	261.628	-0.10079	7862980	1.3061	406.718	83.6501	76.5269	254.6943	246.3373	126583.0625	146.1557	-0.31507	214.4425	4156990
046	2017-02-27t0017	1488176937.33	larva	247.0804		-39.003	1295.6509	87.3329	90621.9624	285446.2193	5430424.3106	464.174	-0.12554	152.441	-0.48162	148.2984	-0.65689	300.4946	-0.045701	286.8519	141833.4531	209.7069	-0.2127	257.6864	-0.12017	7187270	0.98614	539.927	85.1497	77.2069	283.4661	264.3338	133796	150.3226	-0.29769	218.9098	4014640
046	2017-02-27t0617	1488198534.92	larva	253.0798		-33.0037	1296.5264	88.436	92450.6788	291193.3897	5655436.7438	684.941	0.64299	146.989	-0.8132	143.7373	-1.0669	266.9691	-0.18743	259.2342	128412.1328	202.3946	-0.29998	241.9341	-0.19317	7070010	0.97447	967.29	88.5883	81.4917	258.1501	246.6182	124170.2266	154.8047	-0.27121	214.7656	4261010
046	2017-02-27t1217	1488220144.07	larva	259.0823		-27.0012	1303.1575	88.9002	91751.9869	289016.9587	5599620.0359	399.046	-0.36125	156.917	-0.19767	152.6164	-0.22729	295.0648	-0.070038	287.7192	141040.9688	218.9251	-0.11126	267.0206	-0.0778	7493410	1.2739	443.792	86.0365	79.1964	261.3503	248.458	124925.4688	151.4824	-0.3713	219.2587	4108590
046	2017-02-27t1817	1488241744.43	larva	265.0824		-21.0011	782.6805	103.6519	56109.0361	178756.1379	3417136.3701	382.437	-0.42977	160.718	0.052218	157.5886	0.2614	281.1701	-0.12987	273.9313	82101.6719	216.8036	-0.13806	257.0109	-0.12499	4690070	-0.38199	392.566	87.2577	81.2545	249.3255	241.9382	72803.0391	148.1811	-0.47485	211.3592	2546350
046	2017-02-28t0017	1488263338.42	larva	271.0807		-15.0027	814.6199	98.5025	64699.4204	205824.268	4313287.1633	376.618	-0.4655	159.312	-0.024934	156.2365	0.15886	279.8018	-0.1378	275.2867	94293.2188	214.3297	-0.17193	255.8356	-0.13201	5356690	0.02116	402.326	86.7071	81.9514	246.2324	235.1122	82980.3047	143.0227	-0.61913	205.9059	2915440
046	2017-02-28t0617	1488284938.24	larva	277.0807		-9.0028	776.378	123.8284	66476.6791	212272.5002	4973642.5068	427.902	-0.29475	158.168	-0.089239	154.8006	0.045937	291.0324	-0.090233	282.5408	100697.2031	217.4324	-0.13607	258.5521	-0.12101	5457120	0.078639	459.234	85.6465	79.5205	257.3366	240.3409	89038.4531	147.1526	-0.60101	203.1313	2954970
046	2017-02-28t1217	1488306536.96	larva	283.0803		-3.0031	779.9776	121.862	63037.767	201881.7928	4518025.7991	412.357	-0.37033	156.933	-0.1643	153.1375	-0.092741	295.0323	-0.074077	285.4374	96770.6094	219.9413	-0.10638	262.3098	-0.10468	5140180	-0.14101	460.761	86.0447	79.5306	258.3194	238.4432	84728.7656	148.984	-0.62994	203.676	2818310
046	2017-02-28t1817	1488328159.54	dead	289.0866		3.0031	781.714	99.3319	60852.6073	193656.1684	4000872.3865	362.897	-0.58221	156.559	-0.18627	153.6622	-0.020198	262.1075	-0.23882	255.9141	83088.0781	213.9483	-0.19954	243.8762	-0.20558	4951800	-0.28624	381.545	86.9755	81.4231	221.691	209.9524	70276.0469	151.1303	-0.65945	191.0346	2750950
047	2017-02-16t1710	1487287463.28	egg	-2.9992		-262.0824	153.6866	27.9644	2909.9281	9271.9342	51056.0272	0	-0.4471	0	-0.46051	0	-0.46579					0	-0.4477	0	-0.44752	0	1.0886	0	0	0				0	-0.39653	0	0
047	2017-02-16t2310	1487309057.61	larva	2.9992		-256.084	150.8504	28.4159	2887.7093	9210.464	51348.3248	0	-0.56896	0	-0.56412	0	-0.56341					0	-0.54872	0	-0.54985	0	-0.03619	0	0	0				0	-0.43468	0	0
047	2017-02-17t0510	1487330671.62	larva	9.0031		-250.0801	150.8504	28.3678	2888.2138	9214.5372	51357.1418	0	-0.69471	0	-0.67234	0	-0.66534					0	-0.65411	0	-0.65657	0	-0.79856	0	0	0				0	-0.47522	0	0
047	2017-02-17t1110	1487352276.86	larva	15.0046		-244.0787	324.8649	30.9587	7007.4465	22108.5888	137188.5851	620.798	1.4912	219.061	1.2382	211.7304	1.196	517.3983	0.21017	501.2652	20178.5352	379.8073	1.3776	479.6002	1.5422	835938	-0.30387	420.372	56.5117	53.4583	172.2454	145.0807	6717.5723	90.3377	0.2608	127.4204	215649
047	2017-02-20t1325	1487619570.25	larva	89.2527		-169.8305	1229.9172	78.2095	79188.5287	249398.4113	4337048.5183	983.027	1.9421	238.457	-0.086433	225.5443	-0.046979	479.7924	-0.35163	472.765	198154.25	378.5203	-0.24114	452.0426	-0.16863	9844450	0.37334	1075.77	60.0711	58.4626	140.3344	122.1369	57958.1055	87.6012	-0.98823	109.2162	2479970
047	2017-02-20t1710	1487633052.44	larva	92.9978		-166.0855	1141.9696	80.7732	74619.2117	235155.2392	4109634.1589	1139.85	3.3399	243.846	0.57637	228.1615	0.4136	524.7576	0.96817	515.054	204655.4688	405.4657	0.90699	487.3249	1.0076	9486600	0.23077	1346.45	70.2805	66.4346	199.9057	172.8873	77963.2422	111.216	1.2142	147.3508	2734190
047	2017-02-20t2310	1487654647.9	larva	98.9965		-160.0867	1192.6776	81.6885	77485.3071	244070.6771	4304794.8577	771.325	0.86865	226.487	-0.10132	205.398	-0.63231	555.0943	2.1731	536.9982	224813.2031	399.8755	1.2877	499.6452	1.8866	9151450	0.20508	379.694	61.6994	59.1198	145.1627	135.033	58790.8867	95.2437	-0.82088	121.3434	2493030
047	2017-02-21t0510	1487676252.85	larva	104.9979		-154.0853	1256.4624	84.2247	83451.1583	262794.2459	4790477.6047	628.024	-0.054353	195.353	-1.9229	177.6374	-2.1507	453.892	0.14961	447.6835	197443.0312	335.1086	-0.64269	415.2054	-0.037107	8495120	-0.044204	581.654	63.2264	60.093	153.1642	145.4471	66626.4062	99.8118	-0.49382	132.3495	2749460
047	2017-02-21t1237	1487703087.27	larva	112.4519		-146.6313	1250.7705	80.0693	78631.5155	247566.1139	4266598.3987	442.445	-1.4075	177.339	-2.7455	165.2816	-2.5517	363.3361	-1.6356	357.2715	149331.125	285.7449	-2.0351	336.4493	-1.8251	7274280	-0.65172	450.622	68.5085	64.7219	168.7824	161.1483	69369.5625	109.5027	0.31904	145.9972	2810150
047	2017-02-21t1838	1487724559.11	larva	118.4163		-140.6669	1164.8029	86.7632	69654.46	219619.491	3672149.9471	511.665	-0.64079	188.053	-1.3716	170.3661	-1.7446	405.1742	-0.081895	397.0934	147483.3906	313.7843	-0.30477	375.1197	-0.1355	6843260	-0.79114	583.755	66.5802	62.7174	174.9415	168.1306	63678.6992	106.9784	-0.14062	148.849	2422850
047	2017-02-22t0037	1487746126.78	larva	124.4073		-134.6759	1199.1769	80.148	76966.7434	242414.4392	4269684.6632	441.785	-1.1352	172.027	-2.222	157.7644	-2.3105	362.5662	-0.78726	357.2779	145751.625	283.0032	-1.1408	337.9498	-0.8337	6905660	-0.58562	331.132	71.6334	67.763	183.6185	173.7554	73814.6562	112.9647	0.29094	155.8499	2875580
047	2017-02-22t0637	1487767716.32	larva	130.4044		-128.6788	1136.9322	81.5327	74742.4638	235554.6857	4201260.3216	762.365	2.383	182.129	-0.75203	167.7153	-1.021	388.4805	0.46696	379.4933	151507.4062	297.579	0.22546	356.2152	0.35261	7101220	-0.27039	644.868	70.0686	65.0464	191.8869	179.8999	74835.8906	118.8548	0.69756	162.5173	2731970
047	2017-02-22t1237	1487789315.48	larva	136.4042		-122.6791	1160.0607	81.6423	79174.6286	249557.0877	4554707.3731	442.237	-0.80973	176.851	-0.77705	165.3825	-0.88723	346.5184	-0.33758	339.6345	143112.0938	276.5581	-0.26463	322.8686	-0.33111	7293870	0.010001	318.09	69.0655	64.2791	178.9447	172.0277	73904.1797	116.1456	0.21863	155.1523	2848470
047	2017-02-22t1838	1487810936.89	larva	142.4101		-116.6731	1222.9534	84.166	81672.9033	257290.017	4660879.0977	453.953	-0.54503	165.488	-1.4322	157.9794	-1.2531	307.1904	-1.1633	302.358	130863.1094	249.5728	-1.1664	288.7426	-1.1383	7038520	-0.054979	346.041	73.0339	68.729	189.4939	182.692	80724.3984	116.7369	0.069761	162.5519	3106280
047	2017-02-23t0038	1487832537.17	larva	148.4102		-110.673	1183.1677	81.6873	79862.8553	251626.9768	4579021.7994	680.914	1.9312	173.75	-0.26983	166.4349	-0.22352	325.2713	-0.19459	315.0672	135312.8594	255.9073	-0.3025	298.9389	-0.31752	7226630	0.19415	649.157	71.023	65.9513	202.6824	189.4673	84315.8594	120.4713	0.2008	167.8314	2953990
047	2017-02-23t0637	1487854122.69	larva	154.4062		-104.677	1243.6473	82.5	84205.217	265264.1116	4896631.7927	455.531	-0.30378	173.59	0.055734	167.6429	0.13847	307.3837	-0.42159	298.8062	134941.4531	248.9458	-0.19615	285.2787	-0.39209	7611070	0.56899	390.195	72.0137	66.6527	196.2491	186.4392	86153.3672	123.23	0.20425	170.0537	3157440
047	2017-02-23t1238	1487875757.86	larva	160.4159		-98.6673	1263.3925	92.8439	86403.8241	272116.5656	5248153.4655	447.653	-0.29381	167.424	-0.2619	161.2823	-0.26749	331.3555	0.46474	324.6752	149109.9688	250.9532	0.19446	304.1423	0.37381	7533420	0.58216	488.746	71.3378	65.2877	209.0955	197.58	94092.9922	123.3693	0.016705	171.1922	3209920
047	2017-02-23t1838	1487897360.77	larva	166.4168		-92.6665	1222.8141	83.2313	82083.0227	258591.9685	4705268.0436	394.057	-0.6736	169.646	0.13632	163.7547	0.12221	317.2436	0.19172	312.5011	135780.25	245.9719	0.12486	294.7039	0.17751	7257460	0.44285	296.824	71.0558	65.859	201.5018	192.9967	86242.7578	121.0738	-0.18466	174.1476	3039770
047	2017-02-24t0037	1487918917.15	larva	172.4046		-86.6786	1301.0178	82.3903	85247.6554	268426.2517	4843376.0877	451.959	-0.15773	167.739	0.11384	163.1785	0.19862	305.1895	0.034168	296.1563	135809.3438	238.3414	0.014674	279.8066	-0.0020922	7453490	0.61571	555.377	74.3756	68.9731	216.9757	204.7471	96554.2031	125.2922	-0.11575	180.0137	3304880
047	2017-02-24t0638	1487940548.08	larva	178.4132		-80.67	1297.3133	83.8675	87619.0518	275960.8549	5117303.4592	483.406	0.058294	153.367	-0.907	148.4852	-1.1197	280.1147	-0.19441	274.1805	128012.4141	216.8123	-0.29451	260.3887	-0.16682	6998900	0.36245	493.495	74.4995	69.4888	209.2395	202.5275	95622.4297	123.1236	-0.2221	181.1727	3399790
047	2017-02-24t1238	1487962166.49	larva	184.4183		-74.6649	1357.6327	89.6002	92864.5578	292396.5617	5558376.3881	394.553	-0.44536	154.216	-0.71177	150.6871	-0.82172	271.0719	-0.22898	264.248	131198.7812	210.0704	-0.32265	247.5781	-0.23668	7460040	0.68188	344.014	71.9605	66.7727	210.5103	204.351	101886.9844	120.0431	-0.3219	180.2221	3481020
047	2017-02-24t1837	1487983735.44	larva	190.4097		-68.6735	1283.0432	88.9128	88942.2784	280139.3084	5379224.7211	442.42	-0.16637	152.338	-0.74804	147.6359	-1.0399	291.2623	-0.075457	283.7873	135145.7188	213.2644	-0.23792	262.8045	-0.10261	7054490	0.47809	337.702	77.9293	70.8608	238.909	232.1838	110853.7656	135.5106	-0.094666	207.6973	3608750
047	2017-02-25t0038	1488005340.08	larva	196.411		-62.6722	1282.4567	90.8543	90677.0817	285849.6317	5539678.6448	510.752	0.16538	161.023	-0.11838	156.7545	-0.12611	294.8922	-0.053915	287.953	139189.0938	225.5682	-0.069844	268.5185	-0.059085	7599460	0.8296	567.105	78.7977	71.3241	230.1991	222.4757	108653.9844	143.4962	-0.020139	200.8636	3718860
047	2017-02-25t0637	1488026935.88	larva	202.4098		-56.6734	1181.5485	90.061	84732.7562	267264.8847	5091662.8391	701.377	1.0313	168.629	0.39397	164.457	0.62407	311.0971	0.034844	302.3838	137193.8438	235.8219	0.058555	283.0664	0.033209	7435510	0.77725	807.844	85.1887	76.4518	249.3059	236.586	109943.9141	160.4706	0.19329	216.6827	3756310
047	2017-02-25t1237	1488048538.08	larva	208.4105		-50.6728	875.4828	87.6355	64782.784	205662.0876	3943590.2513	449.818	-0.12353	168.155	0.38912	162.8441	0.50133	331.4515	0.146	325.2499	112030.6172	238.8698	0.10695	300.2055	0.14443	5670020	-0.14704	435.886	84.8242	77.12	260.0409	252.4809	87893.8125	153.0286	0.036492	226.4679	2860190
047	2017-02-25t1837	1488070137.69	larva	214.4103		-44.6729	1226.2196	91.8546	85913.4576	270780.8474	5263523.2084	413.841	-0.28886	168.736	0.43936	163.0552	0.5449	313.0729	0.053377	305.7555	140256.6719	239.7325	0.12075	286.892	0.060963	7544710	0.92751	360.6	85.8429	75.3661	247.3311	239.412	110804.3125	168.8522	0.23451	220.7832	3838300
047	2017-02-26t0037	1488091735.66	larva	220.4098		-38.6734	862.7445	95.7894	66575.3961	211077.9767	4362910.2422	464.288	-0.074397	173.544	0.74126	168.6453	1.0711	325.6187	0.11615	320.7244	112664.0625	244.5775	0.1745	298.4338	0.11995	6004460	0.12886	496.984	91.966	82.124	265.6823	256.9688	91926.0781	170.5977	0.2111	234.7542	3181930
047	2017-02-26t0637	1488113342.49	larva	226.4117		-32.6715	1288.2468	86.4143	84312.3636	265433.8898	4882396.1809	536.439	0.20206	165.753	0.27746	159.9838	0.3219	319.2382	0.071089	311.9585	140464.8125	235.4549	0.072255	288.19	0.050467	7286190	0.86717	692.239	86.7314	76.8364	256.7454	245.7611	112967.9531	169.1707	0.14189	226.7365	3812540
047	2017-02-26t1237	1488134942.77	larva	232.4118		-26.6715	610.9797	105.0891	46496.0619	149021.9397	3000496.9886	388.768	-0.39152	166.627	0.33981	162.2416	0.5514	299.9476	-0.031372	294.699	72587.3125	233.3093	0.048547	276.7157	-0.018319	4030550	-0.87745	346.24	88.9446	78.7331	256.5855	249.4318	62093.6875	171.4176	0.13148	228.2161	2151480
047	2017-02-26t1817	1488155360.84	larva	238.0834		-20.9998	1211.7334	93.357	85843.4481	270695.3223	5230160.5903	492.276	-0.0139	166.202	0.32241	160.1388	0.38811	322.9843	0.061243	313.856	144373.9688	238.5309	0.10233	294.5216	0.057306	7427750	1.0352	561.888	89.874	80.0498	268.9088	258.8693	120202.2578	174.5424	0.13805	236.54	4016560
047	2017-02-27t0017	1488176953.29	larva	244.0813		-15.0019	1130.7891	99.9083	85168.0433	268882.9551	5505836.8212	562.903	0.2231	167.552	0.41666	161.9337	0.57841	320.4015	0.040262	313.2139	141937.875	241.8609	0.14108	293.8704	0.04697	7419880	1.0877	635.413	92.7338	83.0897	271.8358	263.459	120423.2578	181.5655	0.20947	241.5365	4106620
047	2017-02-27t0617	1488198550.57	larva	250.0806		-9.0026	1089.6341	95.3059	77145.7407	243323.3701	4812009.7773	542.16	0.14501	172.618	0.74221	166.3862	1.015	330.1594	0.078062	321.7164	132724.0938	250.0371	0.23967	302.1399	0.083654	6927700	0.86607	579.006	96.5625	86.7404	277.0631	267.7672	111379.375	186.7932	0.26186	243.0503	3875340
047	2017-02-27t1217	1488220160.11	larva	256.0832		-3	1124.5188	101.1159	84718.9969	267473.8151	5519954.7754	462.248	-0.13711	168.126	0.49123	162.3013	0.66485	317.5782	0.025795	308.7751	140051.9688	242.5232	0.16346	289.7059	0.027712	7405940	1.1958	631.534	96.8511	87.4407	269.1583	259.6675	118698.8047	184.7507	0.20184	240.0333	4266290
047	2017-02-27t1817	1488241760.03	dead	262.0832		3	1136.7597	100.167	85318.411	269383.1922	5529000.0893	445.802	-0.20083	172.132	0.76569	165.4598	0.99063	319.9372	0.035855	312.0357	142052.125	250.646	0.2686	296.3093	0.059226	7637170	1.3819	413.342	100.021	90.2485	274.438	267.3575	121850.4688	192.2054	0.3002	246.2125	4437720
048	2017-02-16t1710	1487287478.37	larva	0		-232.411	150.5128	27.7861	2852.5811	9092.671	49931.8581	0	-0.5076	0	-0.51181	0	-0.51413					0	-0.49773	0	-0.4982	0	0.45805	0	0	0				0	-0.41533	0	0
048	2017-02-16t2310	1487309073.02	larva	5.9985		-226.4125	165.4174	29.4553	3296.1617	10496.7473	60922.2659	0	-0.63126	0	-0.61756	0	-0.61375					0	-0.60078	0	-0.60257	0	-0.44585	0	0	0				0	-0.45461	0	0
048	2017-02-17t0510	1487330686.99	larva	12.0024		-220.4086	203.0556	15.3691	2146.3966	6770.9716	19701.9333	182.951	-0.083984	79.3341	-0.0057151	78.2222	-0.0012537	145.7725	-1.5595	140.8899	1895.0426	110.5814	-0.093618	129.6685	-0.095684	98771	-0.97351	283.166	62.3839	59.1848	162.5147	142.6426	2112.6907	95.0381	0.30979	126.5078	77668
048	2017-02-17t1110	1487352292.62	larva	18.004		-214.407	447.0935	44.7932	15911.6223	50355.7964	482943.3844	956.979	2.7183	315.472	2.113	276.5435	1.7808	867.1308	1.9323	863.1646	73706.1172	721.3276	3.3053	827.3752	3.2169	2665430	1.6468	552.338	54.5701	51.7879	171.5684	146.9001	14583.3164	86.2019	0.21515	121.7682	461062
048	2017-02-20t1325	1487619585.5	larva	92.252		-140.159	1252.9256	81.5124	85551.8292	269496.0466	4941207.5175	637.035	-0.37425	204.435	-2.1243	196.4601	-1.6611	424.8487	-1.4412	416.6725	189482.5312	313.4061	-2.2979	391.5638	-1.6027	9111060	-0.018974	599.407	65.9994	61.6883	208.1046	182.893	92814.6719	107.4798	0.77302	152.6532	2941400
048	2017-02-20t1710	1487633067.17	larva	95.9969		-136.4141	1240.18	75.1544	76683.1833	241484.0689	4014326.7248	631.489	-0.30279	211.114	-1.479	197.9068	-1.3686	468.0065	-0.16358	460.7292	187670.5938	350.3468	-0.80778	433.9073	-0.21698	8448970	-0.32431	588.977	68.032	64.2504	191.3384	170.7575	76726.7031	108.8594	0.84021	148.0358	2722710
048	2017-02-20t2310	1487654662.66	larva	101.9956		-130.4153	1204.6967	75.4004	74433.935	234545.6953	3925272.6556	779.771	1.0537	201.584	-1.6942	179.5553	-2.2189	462.494	0.13859	452.0061	179910.1875	351.9306	-0.24976	422.5384	-0.066766	7827120	-0.56092	983.91	63.5341	59.9395	182.1172	157.1206	70843.6016	101.395	-0.22109	136.1718	2466900
048	2017-02-21t0510	1487676267.71	larva	107.997		-124.4139	1202.9601	77.8827	73724.3596	232245.1501	3899883.5284	601.021	-0.1805	193.397	-1.83	175.7907	-2.0779	405.5589	-0.85427	393.5398	156140.1875	317.5477	-1.0872	374.6648	-1.0013	7442100	-0.65604	382.372	59.909	57.4727	137.7733	128.508	53042.7188	92.5229	-1.3827	117.5089	2305360
048	2017-02-21t1237	1487703102.13	larva	115.451		-116.9599	1227.6207	81.6304	81651.1057	257205.0988	4631748.078	568.601	-0.2194	184.405	-1.9308	169.5504	-2.0221	392.5156	-0.65094	380.3951	167211.625	298.7708	-1.2359	353.8497	-1.0556	7844580	-0.18019	292.415	59.8248	57.2013	145.4122	135.8038	61945.6016	93.408	-1.4829	123.1975	2544950
048	2017-02-21t1838	1487724574.59	larva	121.4156		-110.9954	1260.5278	81.5213	80572.8524	253728.1517	4431225.856	449.928	-1.1327	175.678	-2.1605	162.6331	-2.1351	364.6034	-0.96087	357.7557	153133.4375	285.1663	-1.3157	340.0237	-1.0161	7377770	-0.33412	369.227	65.0627	62.5329	147.2676	138.7301	61852.3984	98.7142	-1.0856	125.6371	2732370
048	2017-02-22t0037	1487746141.81	larva	127.4065		-105.0045	1287.2626	79.2091	83125.8143	261735.3736	4582652.1668	467.148	-0.79885	173.629	-1.8125	162.3171	-1.7097	348.0611	-0.96286	340.8861	151058.5156	274.2356	-1.2783	323.2186	-1.075	7523860	-0.050488	401.153	68.2519	65.1312	167.0072	153.3275	72481.1172	105.9137	-0.51639	137.4615	2957560
048	2017-02-22t0637	1487767731.19	larva	133.4036		-99.0074	1294.3564	78.2384	80872.6021	254658.3125	4419262.7691	422.874	-1.085	164.065	-2.1824	154.1945	-2.0022	322.3857	-1.2948	317.297	136046.75	255.0844	-1.6772	298.9625	-1.4301	6923360	-0.33002	431.863	66.5011	63.6224	149.7061	143.2127	63175.9844	100.9337	-1.1805	131.4249	2806280
048	2017-02-22t1237	1487789330.36	larva	139.4033		-93.0077	1307.9989	78.422	82259.5325	259137.6315	4395503.5926	427.423	-0.89359	169.852	-1.2192	161.0494	-1.1161	319.316	-0.97467	314.0718	137305.875	259.5696	-0.89079	299.297	-0.96459	7288010	0.070513	326.901	62.4967	59.3499	156.3211	147.9424	67218.0859	100.2675	-1.3902	134.2062	2681610
048	2017-02-22t1838	1487810951.94	larva	145.4093		-87.0017	1309.8965	82.2708	86084.8989	271072.4908	4919928.4638	487.89	-0.12733	151.217	-2.613	144.0689	-2.3988	285.8661	-1.6711	280.4468	128353.8984	228.5414	-2.0804	266.8449	-1.7686	6784980	-0.18654	466.751	65.513	62.4834	154.4163	148.1484	69332.9297	101.3601	-1.4173	133.4264	2939500
048	2017-02-23t0038	1487832552.52	larva	151.4095		-81.0015	1354.9911	81.5178	87622.6381	275898.8301	4926134.9014	392.091	-1.0051	151.338	-2.2654	144.7996	-2.1301	290.7537	-1.1577	281.662	132874.4219	223.7097	-1.8128	264.7094	-1.3784	6914170	0.013813	325.193	66.2501	63.1282	159.5261	150.8024	72903.4141	103.9337	-1.2451	137.5799	3026770
048	2017-02-23t0637	1487854138	larva	157.4055		-75.0055	1330.2062	83.2623	87653.2266	275963.3504	4974165.7962	390.436	-0.89317	157.388	-1.3588	151.88	-1.2627	285.1541	-0.88634	279.4545	130315.4375	228.0053	-0.95553	263.7139	-0.82805	7188700	0.30205	390.817	62.9957	59.2574	162.8929	155.9818	74442.0469	103.1126	-1.1619	139.6122	2877330
048	2017-02-23t1238	1487875773.39	larva	163.4153		-68.9957	1357.5092	79.784	89414.7216	281524.8444	5004531.259	592.052	1.0373	153.976	-1.4032	149.0252	-1.3678	283.4621	-0.50831	274.9302	132376.7812	220.279	-0.77241	258.5106	-0.55165	7176370	0.36228	762.944	67.6308	63.5582	180.8721	169.7495	84467.2578	110.6941	-0.6259	151.9014	3152070
048	2017-02-23t1838	1487897376.02	larva	169.416		-62.995	1391.0264	84.2348	91495.8841	288056.7776	5239971.9473	587.659	0.90905	150.918	-1.4275	146.6624	-1.4547	267.4351	-0.53199	259.0529	127566.5469	214.9177	-0.59077	247.0539	-0.49536	7197720	0.43112	654.476	70.3428	65.9978	187.7089	174.7279	89537.1484	115.7024	-0.39813	156.8797	3354860
048	2017-02-24t0037	1487918932.2	larva	175.4038		-57.0071	1326.7732	82.7631	86504.1457	272426.8862	4931543.1108	407.255	-0.44521	155.237	-0.84252	151.7335	-0.8555	271.3149	-0.31421	263.8858	122363.0078	217.9433	-0.32597	250.401	-0.29811	6998730	0.34095	400.095	65.2616	61.1701	174.8409	167.3288	78853.2266	108.5901	-0.55132	149.4436	2942260
048	2017-02-24t0638	1487940563.64	larva	181.4126		-50.9984	1319.908	82.9647	86763.1102	273132.6151	4959141.795	346.943	-0.74965	141.003	-1.7548	138.1728	-2.0674	241.3464	-0.48789	233.1892	109329.9375	195.7857	-0.56774	222.1339	-0.47725	6375600	-0.00013902	355.301	70.2056	66.1768	177.2539	168.8144	80296	113.1527	-0.44404	154.1677	3174410
048	2017-02-24t1238	1487962182.17	larva	187.4177		-44.9933	1291.0152	83.9231	86494.0171	272378.5007	4981541.5023	468.794	-0.032723	147.019	-1.1622	143.4847	-1.471	257.939	-0.30392	248.2254	116330.5	204.0745	-0.37484	234.5566	-0.31668	6622750	0.20164	494.266	73.5472	69.1202	198.0117	188.71	89303.2656	120.3111	-0.33436	167.97	3313080
048	2017-02-24t1837	1487983750.66	larva	193.409		-39.002	1290.3021	82.1133	85496.3442	269207.5292	4915380.6819	422.087	-0.26131	145.987	-1.1294	142.6199	-1.4788	259.1777	-0.26844	249.2411	115593.2734	202.9213	-0.3481	235.5844	-0.27932	6504440	0.18352	446.916	71.39	66.7658	201.4276	193.2522	89836.7188	118.7055	-0.39729	170.8115	3180780
048	2017-02-25t0038	1488005355.3	larva	199.4103		-33.0007	1299.0226	82.4731	86533.8651	272483.0642	4992330.4701	489.679	0.062508	145.665	-1.0813	142.3118	-1.4451	259.2336	-0.25395	249.8857	116914.3359	201.9774	-0.33476	234.4141	-0.27018	6564390	0.26865	537.038	73.0601	68.1208	207.1273	197.9265	93414.4375	122.8735	-0.37001	175.5107	3292450
048	2017-02-25t0637	1488026951.13	larva	205.4091		-27.0019	1293.5908	84.2939	86048.1544	270939.3421	4971283.8269	495.466	0.0844	145.165	-1.0688	141.8688	-1.4344	262.2609	-0.23015	252.0184	117755.1562	200.7595	-0.33428	236.0685	-0.25101	6508340	0.28787	611.464	74.1115	68.9233	211.3841	201.6771	94911.4531	126.6598	-0.35382	182.5107	3322720
048	2017-02-25t1237	1488048553.39	larva	211.4097		-21.0013	1294.8868	84.2973	85614.9075	269553.6846	4943092.0981	519.808	0.19219	145.072	-1.0474	141.6138	-1.414	260.5405	-0.23616	249.5129	116461.6172	200.0998	-0.33344	236.1265	-0.24543	6472680	0.31877	725.752	74.5406	68.8468	213.8197	203.5547	95577.4297	129.7076	-0.35017	184.8791	3325780
048	2017-02-25t1837	1488070152.91	larva	217.4096		-15.0014	1273.4441	85.2369	85596.3096	269549.7526	4988214.1643	593.509	0.49692	144.087	-1.0712	140.9052	-1.4391	260.0365	-0.2337	250.2411	115976.2969	197.9651	-0.34552	232.6859	-0.25796	6422080	0.33557	726.599	75.0333	69.1046	214.8539	204.2576	95824.8359	131.8835	-0.35591	186.0081	3344310
048	2017-02-26t0037	1488091750.79	larva	223.409		-9.002	1242.1961	84.2622	84141.5014	265083.8699	4960024.8137	473.011	-0.046278	144.739	-0.99832	141.2052	-1.3787	262.1012	-0.21696	251.345	115062.4219	199.4286	-0.32138	235.0216	-0.23676	6342590	0.33124	543.154	75.895	69.6411	220.5947	209.4737	96841.0938	134.6961	-0.35396	194.3378	3325800
048	2017-02-26t0637	1488113357.76	larva	229.4109		-3	1194.0873	84.4731	81627.6706	257244.1584	4838927.3729	556.535	0.26645	145.17	-0.94703	141.5333	-1.3212	260.6856	-0.2191	251.6373	111052.0781	200.2892	-0.30812	237.2661	-0.21913	6172330	0.27862	600.591	77.0753	70.4366	226.648	214.8832	96552.0625	138.3905	-0.34197	197.9551	3277090
048	2017-02-26t1237	1488134958.07	dead	235.411		3	1168.8126	84.3267	79571.1296	250879.1856	4664307.1427	496.456	0.0079696	146.746	-0.83497	143.0922	-1.1617	262.0923	-0.20884	252.9558	108768.3125	202.6348	-0.28351	238.0071	-0.21212	6081890	0.26921	563.909	78.7637	71.5939	227.4829	218.0962	94405.4219	142.5055	-0.32589	197.3718	3264360
049	2017-02-16t1710	1487287494.03	larva	0		-256.0813	150.8975	29.4948	3034.4783	9688.5099	56467.1465	0	-0.5076	0	-0.51181	0	-0.51413					0	-0.49773	0	-0.4982	0	0.45805	0	0	0				0	-0.41533	0	0
049	2017-02-16t2310	1487309088.03	larva	5.9983		-250.083	150.5176	30.0107	3078.0087	9836.6386	58313.7939	0	-0.63125	0	-0.61755	0	-0.61375					0	-0.60078	0	-0.60257	0	-0.44583	0	0	0				0	-0.45461	0	0
049	2017-02-17t0510	1487330702.51	larva	12.0024		-244.079	154.281	30.7827	3252.3113	10392.6154	63410.4628	0	-0.75919	0	-0.7284	0	-0.71814					0	-0.70866	0	-0.71179	0	-1.1089	0	0	0				0	-0.49649	0	0
049	2017-02-17t1110	1487352308.12	larva	18.0039		-238.0774	294.4756	33.9736	7582.9206	23967.3062	171536.0081	1057.43	3.0972	353.421	2.4689	365.1913	2.6172	880.2736	1.9968	882.1068	36091.2188	615.6665	2.7007	767.9846	2.9266	1441960	0.1373	250.844	62.6908	60.748	144.9024	136.7898	5940.9971	89.863	0.24729	118.6784	255778
049	2017-02-20t1325	1487619600.83	larva	92.2519		-163.8295	1318.1807	83.5373	91279.7231	287513.3298	5319772.6562	689.972	0.011325	244.572	0.53048	231.5206	0.54938	507.8574	0.51408	501.1316	241740.125	385.8771	0.14697	472.5466	0.52746	11621600	1.5296	843.401	67.0041	63.5001	187.578	167.0176	89287.125	106.4205	0.65588	145.5597	3183900
049	2017-02-20t1710	1487633081.95	larva	95.9966		-160.0847	1327.7967	85.2555	90448.6312	284865.8118	5223913.2134	626.043	-0.34399	231.309	-0.019193	215.0072	-0.2048	513.986	0.93933	505.8819	242087.3906	386.7339	0.52173	477.0374	0.98844	10894900	1.2137	511.846	63.0614	61.0216	143.577	130.9286	67624.75	93.7101	-0.90433	117.9903	2970260
049	2017-02-20t2310	1487654677.41	larva	101.9954		-154.086	1292.3119	85.9646	92462.2266	291528.8468	5479108.39	573.876	-0.57872	209.903	-1.0705	195.9769	-1.0637	446.8542	-0.24818	439.2047	215383.7188	336.8992	-0.82547	409.2268	-0.45144	10100100	0.90701	297.054	65.1542	63.0086	138.7346	132.3719	66870.0938	98.2106	-0.57851	121.1747	3135090
049	2017-02-21t0510	1487676282.59	larva	107.9968		-148.0845	1305.9769	83.2278	89188.5776	281027.9231	5192247.9562	526.765	-0.79896	212.477	-0.34333	198.767	-0.4034	427.0051	-0.3067	420.7629	198557.3906	335.5644	-0.36162	399.8495	-0.24764	9865520	0.95198	389.198	66.4945	64.132	144.8612	137.0684	67360.4531	100.0175	-0.56379	124.8537	3087410
049	2017-02-21t1237	1487703116.85	larva	115.4508		-140.6306	1209.353	82.47	82018.0688	258395.1456	4742624.506	545.759	-0.42262	206.406	-0.12557	191.6987	-0.32905	436.5385	0.52202	429.0911	186838.4844	329.4418	0.087517	402.0425	0.45562	8816240	0.48702	420.82	69.1073	65.6488	163.7883	156.9662	70101.3984	108.2901	0.090891	141.806	2951780
049	2017-02-21t1838	1487724589.47	larva	121.4154		-134.6659	1257.2273	79.8262	84532.8528	266347.6734	4782784.6992	498.431	-0.67499	210.323	0.81384	199.0186	0.7634	407.7393	0.2328	401.9183	179813.0312	324.4399	0.48918	381.9232	0.35313	9263700	0.99833	323.254	66.0217	62.7611	167.7089	162.0444	73959.625	104.8129	-0.45568	145.6076	2907930
049	2017-02-22t0037	1487746156.74	larva	127.4063		-128.675	1297.285	84.9595	89878.6782	283096.4236	5255115.142	446.478	-1.0076	184.268	-0.85416	172.5525	-0.85866	360.7621	-0.59451	353.9796	168836.6875	284.6926	-0.76129	335.7051	-0.64708	8622270	0.74965	320.136	69.7524	65.9198	176.8114	173.0935	82747.7344	109.8805	-0.11449	153.0258	3263860
049	2017-02-22t0637	1487767746.14	larva	133.4034		-122.678	1304.7602	79.2602	85690.338	269918.5819	4796397.9202	548.512	0.24341	197.794	0.95526	184.651	0.6217	408.7063	1.3235	401.6944	182691.7344	314.6749	1.45	378.9559	1.4506	8836660	1.0946	458.536	69.9867	65.3534	197.2943	189.0295	88190.5703	117.4584	0.45274	169.0446	3126730
049	2017-02-22t1237	1487789345.42	larva	139.4032		-116.6782	1276.5995	89.8462	87566.5674	275819.8646	5189866.9469	430.044	-0.86583	181.108	-0.15379	171.5046	-0.18729	347.7451	-0.078054	341.5593	158571.7812	277.43	0.078142	325.2281	0.004356	8257790	0.79426	355.645	70.7064	66.2495	186.6704	180.2592	85121.7031	115.1037	0.017325	158.6268	3223930
049	2017-02-22t1838	1487810966.82	larva	145.4091		-110.6722	1338.4287	80.383	86448.5013	272158.5741	4817621.2001	469.658	-0.31842	188.361	0.9504	178.4457	0.74561	367.7122	0.99884	359.5887	165838.2188	288.4809	1.2594	341.4413	1.1078	8487350	1.0782	419.713	74.038	69.5016	194.7028	189.2933	87810.9609	120.6473	0.3228	169.5199	3336080
049	2017-02-23t0038	1487832567.43	larva	151.4093		-104.6721	1235.8416	84.2924	84948.2429	267639.2101	5022846.056	463.43	-0.27522	173.647	-0.10957	166.9598	-0.051984	319.5555	-0.18978	310.5669	141563.0938	252.946	-0.22116	292.9818	-0.3297	7681440	0.57624	385.581	74.257	69.4483	211.0023	204.1827	93474.0312	121.7782	0.19863	180.0632	3284830
049	2017-02-23t0637	1487854153.06	larva	157.4053		-98.6761	1214.0002	90.3339	88495.2835	278939.268	5455357.776	552.149	0.6829	178.648	0.68453	171.3194	0.59855	347.7852	0.925	338.0686	160328.9688	267.0212	0.80611	316.7323	0.70207	8222300	1.0442	542.946	74.9689	70.1412	207.0698	196.0906	95459.1719	125.1163	0.21219	177.176	3450440
049	2017-02-23t1238	1487875788.34	larva	163.4151		-92.6663	1292.6153	85.8268	86915.955	273791.198	5066338.9377	464.298	-0.10947	183.404	1.3502	178.0076	1.4382	334.9098	0.52518	329.0649	151714.1406	265.2264	0.74876	311.0982	0.52848	8305070	1.1478	459.101	74.7055	69.6275	213.7688	206.7456	96837.2891	125.9158	0.066781	187.4843	3382890
049	2017-02-23t1838	1487897391.09	larva	169.4158		-86.6655	1332.1291	87.3818	90278.5795	284321.699	5254958.1411	554.246	0.64278	167.748	0.068657	164.2736	0.25623	300.027	-0.057357	293.6084	141312.7031	234.3137	-0.10591	276.2971	-0.06181	7885850	0.89221	579.321	76.1929	71.302	207.9248	202.639	97932.5859	123.8494	-0.12433	183.0288	3581830
049	2017-02-24t0037	1487918947.09	larva	175.4036		-80.6777	1402.4884	82.5657	91634.675	288555.2696	5236545.2273	445.284	-0.19129	169.248	0.2875	164.7381	0.40404	311.6084	0.089863	305.5758	148948.7969	240.5522	0.076771	286.4029	0.079146	8087840	1.0379	523.358	78.1479	73.0881	210.5491	204.1425	100642.4531	128.7673	-0.063025	183.6135	3734460
049	2017-02-24t0638	1487940578.65	larva	181.4124		-74.6689	1318.8923	85.6281	92045.7753	289867.5293	5501878.159	415.6	-0.34569	163.648	-0.068523	159.7417	0.009933	284.2819	-0.14278	278.6183	136171.0312	228.6408	-0.08269	263.8436	-0.11855	7837430	0.89866	368.054	79.2163	73.8017	208.8011	203.2264	100015.7031	130.3144	-0.098678	181.898	3793830
049	2017-02-24t1238	1487962197.34	larva	187.4176		-68.6638	1335.8218	84.2952	90946.9392	286348.6782	5329945.52	493.1	0.095716	170.574	0.47395	166.9174	0.76154	291.3888	-0.076149	285.0423	138118.2812	237.0971	0.053952	271.5788	-0.043338	8080790	1.0655	587.065	82.4316	76.8022	206.6656	199.7345	97959.4844	136.0937	-0.054467	179.4923	3905110
049	2017-02-24t1837	1487983765.79	larva	193.4088		-62.6725	1270.5386	86.588	87691.3603	276251.1882	5177221.4784	643.151	0.81787	177.356	0.9386	172.2838	1.31	311.4241	0.046691	303.4772	142320.8125	255.1173	0.27715	290.9517	0.088183	8095920	1.0969	719.694	78.2094	71.7769	205.5442	195.6881	93933.7031	136.6895	-0.10283	177.5942	3570100
049	2017-02-25t0038	1488005370.49	larva	199.4101		-56.6712	1283.193	82.6597	86998.9589	274011.6123	5081986.0025	468.019	-0.038236	175.902	0.84797	169.8699	1.112	311.8901	0.041014	306.4432	141598.125	255.6292	0.28162	293.4455	0.097837	7973660	1.0579	454.621	81.2002	74.5081	202.1598	195.151	91780.5391	140.132	-0.099122	177.9108	3680800
049	2017-02-25t0637	1488026966.21	larva	205.4089		-50.6724	1283.4441	84.8802	87110.9778	274400.7899	5034779.5235	450.745	-0.11912	174.902	0.79781	167.1543	0.88387	317.35	0.068602	312.2262	144076.9219	259.1588	0.32821	299.1498	0.13181	7936720	1.0751	423.218	84.1557	77.3369	202.9203	197.3251	92125.8281	145.5877	-0.060879	181.2586	3818820
049	2017-02-25t1237	1488048568.58	larva	211.4096		-44.6717	1208.6025	87.2191	88526.5315	279109.2253	5400369.5101	491.852	0.065365	166.347	0.2839	157.608	0.038278	320.4453	0.093429	314.9254	147725.2656	254.0657	0.28334	300.9538	0.14787	7660440	0.9701	500.996	84.0741	76.6757	203.7093	197.1604	93909.9844	148.0458	-0.064373	183.467	3871700
049	2017-02-25t1837	1488070168.12	larva	217.4095		-38.6719	1254.8995	85.5209	87651.1168	276186.692	5215178.8651	488.397	0.03691	180.718	1.1805	170.3859	1.2173	357.6303	0.29278	352.3954	163437.0469	281.6148	0.58869	336.6474	0.34794	8249970	1.3325	553.283	82.9178	75.4428	201.4714	194.2399	92072.4219	149.414	-0.087998	181.9373	3785280
049	2017-02-26t0037	1488091765.93	larva	223.4089		-32.6725	1335.9287	86.7863	92023.3665	289781.5399	5501689.8398	482.602	-0.0064874	173.579	0.74559	162.0757	0.4967	364.9944	0.31513	359.8573	175197.3125	279.4154	0.55344	341.8022	0.35047	8318600	1.4102	577.024	82.9872	75.1224	203.9206	198.1687	97881.8828	150.3847	-0.11767	185.6592	3977080
049	2017-02-26t0637	1488113372.95	larva	229.4108		-26.6705	1215.7993	87.6053	84006.7695	264755.7445	5000276.0313	486.748	-0.0078654	174.38	0.79789	162.0313	0.51877	368.0553	0.30376	362.7995	161208.2031	283.1285	0.58727	344.7308	0.3385	7628440	1.0764	587.366	91.4932	82.9539	223.1278	215.1906	97729.9922	165.4168	0.06319	203.0971	4002460
049	2017-02-26t1237	1488134973.27	larva	235.4109		-20.6704	1276.3944	86.9678	90949.0973	286585.3905	5466788.3225	457.476	-0.13582	171.913	0.65489	159.3172	0.30191	365.6584	0.26659	359.4957	173322.1094	282.5929	0.57439	342.9682	0.29644	8138870	1.4047	536.588	88.546	80.292	218.5133	209.5348	103575.2891	159.2497	-0.074323	196.7661	4192040
049	2017-02-26t1817	1488155392.59	larva	241.0829		-14.9984	578.967	157.797	53928.6675	180243.1493	4648404.9025	554.093	0.19925	196.929	2.1505	182.0365	2.3893	395.5461	0.37016	389.9115	111543.9844	317.6388	0.95943	374.4116	0.42461	5536850	0.0067352	413.607	110.574	101.7677	247.3501	240.5469	69752.7344	188.5741	0.33309	225.5477	3108910
049	2017-02-27t0017	1488176984.94	larva	247.0808		-9.0005	812.6064	89.7922	58429.8653	185303.3533	3477242.0273	462.517	-0.13133	187.327	1.6127	172.8793	1.5943	384.133	0.30591	378.3831	117160.5703	302.4186	0.81572	362.7467	0.36161	5696420	0.13901	520.21	106.467	96.0711	246.1638	237.3598	75079.9531	187.0834	0.2803	224.6039	3237550
049	2017-02-27t0617	1488198581.97	larva	253.08		-3.0014	693.6571	89.1325	44292.3311	141114.2299	2446935.5625	441.251	-0.20858	169.686	0.57592	155.7898	0.048948	359.3753	0.20107	356.7265	83015.7031	280.7159	0.5961	337.3299	0.24648	3919420	-0.85317	382.856	98.8438	90.5849	233.0446	228.0402	53833.3125	171.8878	0.0063357	212.0936	2283090
049	2017-02-27t1217	1488220191.77	dead	259.0827		3.0014	702.2524	94.0982	50404.8057	160298.6843	3038393.8439	939.447	1.5315	192.712	2.0349	175.5089	1.9156	424.1342	0.47478	418.1542	111547.2812	329.789	1.195	397.6518	0.52798	5057140	-0.16882	928.108	115.247	103.2297	272.6595	263.2916	71709.4531	208.499	0.58429	248.0516	3024320
054	2017-02-16t1710	1487287570.11	larva	0		-238.2301	153.8897	28.1483	2881.0096	9181.9344	50374.4006	0	-0.5076	0	-0.51181	0	-0.51413					0	-0.49773	0	-0.4982	0	0.45805	0	0	0				0	-0.41533	0	0
054	2017-02-16t2310	1487309164.15	larva	5.9983		-232.2318	153.923	27.7677	2871.0689	9147.5495	49793.1684	0	-0.63125	0	-0.61755	0	-0.61375					0	-0.60078	0	-0.60257	0	-0.44583	0	0	0				0	-0.45461	0	0
054	2017-02-17t0510	1487330779.76	larva	12.0027		-226.2275	153.6865	27.9782	2911.169	9279.9958	51149.2295	0	-0.7592	0	-0.72841	0	-0.71815					0	-0.70866	0	-0.7118	0	-1.109	0	0	0				0	-0.49649	0	0
054	2017-02-17t1110	1487352385.53	larva	18.0043		-220.2259	313.7873	32.6237	7761.7523	24516.2076	168020.9063	498.009	0.98672	192.844	0.96308	189.3079	0.95779	380.9958	-0.45416	373.9295	16001.8242	305.8572	0.92786	358.6203	0.92588	807244	-0.64584	380.782	58.3238	56.1142	150.7471	134.0383	6331.377	87.0233	0.22236	116.6133	244144
054	2017-02-20t1325	1487619676.94	larva	92.2519		-145.9782	896.7114	67.597	45898.8083	144581.4709	2069319.5521	495.443	-1.4056	212.962	-1.5603	206.5699	-1.0237	412.6125	-1.7294	407.7434	99439.6172	323.6057	-1.9538	387.1019	-1.72	5125980	-2.4771	303.499	59.7643	57.9938	130.0114	120.4609	31332.7539	86.4485	-1.5527	106.968	1438530
054	2017-02-20t1710	1487633156.15	larva	95.9961		-142.234	927.4251	65.3077	51277.7885	161693.8374	2362865.706	836.7	1.2495	209.509	-1.5951	203.7139	-0.97347	378.6006	-2.3082	370.0154	101843.5625	309.1084	-2.3146	351.4761	-2.5209	5619040	-2.1038	839.318	63.7104	60.4803	178.6688	156.9346	48061.9062	99.492	-0.23849	136.1258	1708710
054	2017-02-20t2310	1487654751.94	larva	101.995		-136.2352	862.4377	71.9435	48577.44	153223.1197	2353160.4574	670.896	0.19047	213.706	-0.78537	203.3661	-0.54386	402.2995	-1.35	395.3432	102184.0781	335.0509	-0.8963	382.893	-1.2124	5428130	-2.1103	690.679	64.1866	62.0718	150.8933	134.1426	38326.8906	95.8454	-0.84397	119.755	1630340
054	2017-02-21t0510	1487676356.99	larva	107.9964		-130.2338	515.5131	96.5674	33749.8118	107926.7926	1947067.931	528.63	-0.78344	222.133	0.40901	208.4962	0.30565	449.5701	0.26941	445.4912	79573.9141	364.5443	0.80545	426.8675	0.56086	3911980	-2.9984	471.979	61.7752	59.7621	141.5843	125.4598	25060.4141	91.4575	-1.4991	115.0874	1087920
054	2017-02-21t1237	1487703191.23	larva	115.4503		-122.7798	685.8287	66.6065	37761.3834	119315.3985	1770476.0325	598.8	0.04925	230.492	1.8508	217.9215	1.6755	476.8919	1.5972	471.194	94424.5938	357.8042	1.3113	432.7269	1.4178	4542070	-2.448	530.949	65.2107	63.1572	143.9763	130.6661	28507.3184	96.4836	-1.1577	118.9803	1285040
054	2017-02-21t1838	1487724604.97	larva	121.3986		-116.8316	895.6762	67.1674	48560.7832	153082.7191	2258179.6692	426.373	-1.3554	196.115	-0.40759	192.5927	0.25	344.0004	-1.5322	338.1862	87720.0938	280.3247	-1.5397	323.9855	-1.5416	4981920	-2.0272	327.136	60.4748	58.7106	136.2758	124.7714	34750.3203	89.5352	-2.0332	112.4212	1536240
054	2017-02-22t0037	1487746171.8	larva	127.3894		-110.8408	479.0555	94.6209	28542.4479	91645.531	1602503.7175	574.789	0.28765	231.656	3.4121	221.7791	3.2326	471.4827	2.6148	465.489	70722.4062	363.3571	3.1259	439.5904	2.911	3455610	-3.0143	360.75	65.9003	64.3747	141.1173	130.1973	21167.6016	94.5889	-1.6633	117.5504	983035
054	2017-02-22t0637	1487767761.02	larva	133.3864		-104.8438	866.3691	71.5715	45988.3542	144934.668	2186166.5654	485.506	-0.42336	175.935	-1.0798	171.5033	-0.51222	308.0443	-1.7309	301.7721	74238.6641	255.343	-1.6654	290.0738	-1.7516	4235820	-2.3314	516.914	62.6236	61.0867	129.1024	118.1136	31113.6816	90.8819	-2.1737	109.1674	1507730
054	2017-02-22t1237	1487789360.24	larva	139.3861		-98.844	878.5414	64.4963	46491.7959	146605.4441	2093859.2471	431.293	-0.85294	200.212	1.6533	190.4286	1.493	364.5876	0.45201	361.238	88959.375	303.6341	1.4982	344.988	0.74143	4875760	-1.7301	313.361	65.0968	63.6209	127.7306	120.8309	31166.2695	93.5702	-2.0253	111.7906	1585300
054	2017-02-22t1838	1487810981.79	larva	145.3921		-92.838	833.2956	66.4454	47210.1139	149153.2604	2207078.9245	439.312	-0.63678	177.123	-0.12864	171.1786	0.080261	320.9908	-0.52621	314.5059	79284.7344	259.3504	-0.36503	300.2999	-0.47967	4374760	-1.9776	358.116	66.8103	65.0607	131.3255	124.6536	32437.3867	97.9035	-1.7289	116.8596	1650150
054	2017-02-23t0038	1487832582.85	larva	151.3924		-86.8377	832.1515	69.2328	47219.7188	149173.2674	2245025.554	389.364	-1.0333	179.027	0.4096	175.1902	0.71928	321.6673	-0.11997	317.164	79451.8125	255.5343	-0.081354	297.34	-0.16907	4420900	-1.8142	372.158	67.9339	66.0022	136.4537	131.7414	33704.0547	100.3026	-1.54	120.9832	1677560
054	2017-02-23t0637	1487854168.1	larva	157.3883		-80.8418	814.8246	66.7266	45247.2729	142888.5193	2104866.719	387.326	-0.9238	181.171	0.9261	174.3206	0.88517	325.0779	0.26771	321.8662	77043.4688	264.3547	0.68481	304.0693	0.33589	4290670	-1.7791	349.062	68.3759	66.6578	135.831	130.0353	32191.9473	100.4752	-1.3267	121.0676	1619350
054	2017-02-23t1238	1487875803.79	larva	163.3982		-74.8319	640.3168	90.0365	42287.4556	134633.5093	2350974.5013	388.911	-0.78653	179.304	0.96616	173.5527	1.0065	321.5652	0.25705	317.5866	71065.9062	259.6859	0.56139	300.4449	0.30973	3954190	-1.8806	287.873	67.1808	65.3351	133.1296	127.7969	29421.6406	99.363	-1.1424	119.6626	1481540
054	2017-02-23t1838	1487897406.39	larva	169.399		-68.8312	639.2964	92.0271	42779.7392	136326.3652	2409530.9616	376.809	-0.77171	177.392	0.92595	171.608	0.96846	317.1934	0.19283	314.4391	71051.3281	256.2999	0.44414	297.1081	0.247	3957090	-1.7407	318.743	67.6785	65.7177	133.4826	127.4503	29900.0918	99.8096	-0.93308	119.6678	1509700
054	2017-02-24t0037	1487918962.07	larva	175.3867		-62.8435	646.2265	83.7188	42374.4387	134691.186	2300523.0471	389.79	-0.56204	181.186	1.2503	173.6903	1.2708	330.983	0.28421	326.8216	73478.2188	269.0407	0.58446	314.029	0.36878	4005660	-1.5748	273.392	68.6457	66.6446	135.8792	130.6811	30165.1816	102.5966	-0.69652	123.0139	1517620
054	2017-02-24t0638	1487940594.2	larva	181.3956		-56.8346	628.0021	89.2895	41570.0547	132405.6922	2309173.3638	370.288	-0.61249	178.638	1.0478	175.0212	1.4814	306.3482	0.034598	301.4723	66477.5547	250.1525	0.23495	286.2393	0.074089	3872170	-1.5397	256.195	68.0625	66.1591	132.6979	128.248	28795.4492	100.8727	-0.69124	119.6184	1475320
054	2017-02-24t1238	1487962213.02	larva	187.4008		-50.8293	630.4204	85.8842	40639.8193	129358.1917	2189659.0297	365.574	-0.5783	179.885	1.1208	177.175	1.7387	307.1622	0.031276	302.5564	65425.5469	248.4912	0.20192	288.6863	0.083003	3815180	-1.462	224.715	69.1574	67.1043	135.4667	130.5446	28854.4082	103.0189	-0.641	122.7014	1466760
054	2017-02-24t1837	1487983781.02	larva	193.3919		-44.8382	632.3159	84.3976	40417.7223	128628.9317	2156835.3451	357.003	-0.5791	176.942	0.9113	173.6368	1.4372	305.8431	0.013052	302.725	64532.8945	245.399	0.16072	286.2684	0.057111	3729950	-1.409	224.773	68.8283	66.8949	133.5869	130.1423	28186.8398	102.9238	-0.65557	121.7092	1450900
054	2017-02-25t0038	1488005385.74	larva	199.3932		-38.8369	629.7347	84.6281	40138.6988	127681.862	2146120.5094	398.666	-0.36081	178.995	1.0452	174.9476	1.5832	318.9529	0.080568	314.1047	66980.1094	251.6293	0.23561	298.8285	0.13138	3750300	-1.3076	259.29	70.0456	67.6968	140.0995	135.1367	29420.9023	105.8716	-0.63671	126.8934	1467600
054	2017-02-25t0637	1488026981.52	larva	205.3921		-32.8381	579.5893	81.5702	38249.3932	121930.1526	2076237.546	406.968	-0.31832	179.423	1.0815	171.9645	1.3248	337.4265	0.17743	333.5061	67485.2969	262.3524	0.36434	314.1228	0.22262	3578220	-1.3272	238.159	71.3235	68.4956	145.9174	141.2135	29183.4707	109.0059	-0.62686	131.4824	1422400
054	2017-02-25t1237	1488048583.9	larva	211.3927		-26.8374	585.3595	82.3645	38466.7383	122633.1485	2085154.434	398.174	-0.35962	178.614	1.0516	172.3515	1.377	326.713	0.12794	321.3937	65669.3125	259.774	0.34861	304.2274	0.16776	3585490	-1.2647	253.422	71.9866	69.4979	146.3641	141.9501	29419.1855	109.7763	-0.66071	132.0968	1445060
054	2017-02-25t1837	1488070183.41	larva	217.3926		-20.8376	616.8424	81.9107	39474.6646	125644.1133	2090344.4837	347.543	-0.57957	178.261	1.0294	173.4998	1.4978	304.9894	0.0088054	302.0381	62827.8203	254.2589	0.28319	291.5185	0.084957	3672170	-1.1644	255.922	71.5812	69.182	147.1394	142.4494	30310.707	108.6171	-0.7114	132.6028	1474570
054	2017-02-26t0037	1488091781.43	larva	223.392		-14.8381	588.4229	82.0096	37385.431	119202.3709	1960416.7744	347.801	-0.56576	178.539	1.0455	174.4176	1.6057	300.0072	-0.020915	295.3628	58501.3984	246.5819	0.19433	282.2361	0.022902	3481690	-1.2311	237.284	71.8443	69.6946	145.9311	139.4707	28456.5664	107.3221	-0.76611	128.1808	1401040
054	2017-02-26t0637	1488113388.22	larva	229.3939		-8.8362	593.2014	78.0743	36699.6282	116908.5247	1869278.7886	380.983	-0.42362	179.302	1.0919	175.1182	1.6934	301.2762	-0.021438	295.8255	57845.0312	247.0481	0.19732	284.0573	0.023716	3436150	-1.2205	252.302	72.7961	70.6282	147.2924	141.7709	28280.1445	108.712	-0.78677	131.124	1395060
054	2017-02-26t1237	1488134988.68	larva	235.394		-2.8361	634.7278	67.9735	35486.848	112308.0415	1702947.2794	372.635	-0.44879	183.902	1.3646	178.9279	2.0709	312.0343	0.020481	305.9421	58038.3867	258.2654	0.31339	293.3928	0.056283	3413960	-1.2036	254.213	74.9691	72.3873	155.7192	150.5357	28963.7695	114.9198	-0.74021	139.7825	1391730
054	2017-02-26t1817	1488155408.59	dead	241.0662		2.8361	622.5763	69.0032	34860.5182	110364.821	1647781.9785	375.261	-0.43593	182.661	1.3042	177.2387	1.9536	302.5455	-0.032431	298.7474	55365.8281	254.647	0.27693	287.482	0.019665	3331370	-1.2253	262.198	74.885	72.1031	155.613	149.5493	28477.1816	114.7829	-0.7943	139.4401	1365750
055	2017-02-16t1710	1487287585.61	larva	0		-358.0728	153.771	27.3616	2836.2831	9032.772	48542.9464	0	-0.5076	0	-0.51181	0	-0.51413					0	-0.49773	0	-0.4982	0	0.45805	0	0	0				0	-0.41533	0	0
055	2017-02-16t2310	1487309179.05	larva	5.9982		-352.0746	153.6535	28.3258	2930.3358	9341.0512	51922.9122	0	-0.63125	0	-0.61755	0	-0.61375					0	-0.60077	0	-0.60256	0	-0.44581	0	0	0				0	-0.45461	0	0
055	2017-02-17t0510	1487330795.13	larva	12.0026		-346.0702	153.5721	27.1509	2837.4571	9039.0758	48508.8361	0	-0.7592	0	-0.72841	0	-0.71815					0	-0.70866	0	-0.7118	0	-1.109	0	0	0				0	-0.49649	0	0
055	2017-02-17t1110	1487352400.9	larva	18.0042		-340.0686	210.3373	25.9047	3728.0975	11803.8461	60870.7556	386.641	0.56657	205.669	1.0833	203.7014	1.0936	359.2607	-0.56086	358.2816	7544.4751	295.982	0.87135	342.138	0.84533	423884	-1.1188	242.624	56.6937	54.4531	143.0698	132.106	3004.4666	86.268	0.21573	116.6654	116846
055	2017-02-20t1325	1487619692.23	larva	92.2518		-265.821	1180.7161	73.6092	73585.0941	231883.8644	3811879.9433	870.201	1.3241	274.741	2.5259	266.0424	2.7259	536.4468	1.1875	530.7657	206532.0312	432.099	1.7063	504.3454	1.3639	10552800	0.87033	962.482	63.2244	61.5842	137.3208	123.662	52868.5078	91.7953	-0.96145	112.2965	2428450
055	2017-02-20t1710	1487633170.99	larva	95.9959		-262.0769	1168.5138	79.0265	74417.5052	234431.8332	4016619.2734	690.704	0.14513	265.076	2.4217	256.6675	2.6306	507.3976	0.78124	499.6577	197377.6562	410.8307	1.4021	475.1311	0.9351	10285700	0.8306	566.245	65.1185	63.0664	144.7244	132.7974	56297.7891	95.7048	-0.6746	119.1461	2526790
055	2017-02-20t2310	1487654766.87	larva	101.9948		-256.078	1170.4055	78.0871	73710.9827	232142.4285	3967963.0256	845.978	1.5786	254.35	2.2619	243.8648	2.3052	539.7742	2.0496	527.524	207813.0625	404.6744	1.7702	497.0394	2.086	9778500	0.69929	990.346	67.5899	63.933	194.8525	169.3331	75018.2266	107.5561	0.47046	145.9602	2598490
055	2017-02-21t0510	1487676371.92	larva	107.9962		-250.0766	1194.6203	75.0366	76527.658	241162.4857	4073820.3894	524.001	-0.822	227.479	0.82554	219.953	1.1406	439.218	0.0050802	432.8005	175687.2188	348.3634	0.15378	409.1278	0.029968	9081400	0.43167	285.872	70.9668	67.4157	162.2289	156.5607	64891.5547	113.1567	0.87194	145.0678	2833140
055	2017-02-21t1237	1487703206.03	larva	115.4501		-242.6227	1185.3468	79.0847	76827.3737	242160.6026	4165839.1206	643.802	0.44961	228.917	1.7215	221.723	1.966	427.9954	0.29433	419.4124	171626.1562	348.5569	0.91226	399.0555	0.3619	9170660	0.73038	705.687	69.6904	65.2657	187.662	167.573	75252.4531	116.3734	0.94575	149.6723	2791870
055	2017-02-21t1838	1487724620.29	larva	121.3985		-236.6743	1187.7714	81.3719	76542.894	241110.2425	4227753.5881	653.585	0.78852	217.946	1.4664	204.65	1.2104	459.6832	1.6686	443.7708	183873.2812	338.3992	1.1287	410.9528	1.3001	8699520	0.59916	281.577	64.9472	61.3964	159.9425	151.0367	63976.9883	104.3858	-0.49931	138.8111	2592430
055	2017-02-22t0037	1487746187.13	larva	127.3893		-230.6835	1244.2925	74.5485	78449.1694	247151.7278	4135471.394	471.021	-0.76027	200.672	0.62155	191.3312	0.70116	361.7898	-0.56614	357.4156	148333.8281	301.3634	0.061094	341.8526	-0.43796	8212090	0.45028	237.179	72.69	68.8669	172.8561	168.7404	70870.9844	114.8732	0.39188	152.3689	2974690
055	2017-02-22t0637	1487767776.37	larva	133.3863		-224.6865	1247.8774	81.6786	81097.724	255462.0742	4482761.1794	553.771	0.29835	193.953	0.59629	181.4991	0.34885	405.9614	1.2389	394.7991	171721.6875	299.5416	0.65378	364.1444	0.91544	8197830	0.61841	303.296	66.9838	63.039	171.621	165.0489	72595.6719	108.241	-0.4578	148.129	2831200
055	2017-02-22t1237	1487789375.64	larva	139.3861		-218.6867	1189.5608	84.1208	80952.2356	255055.6168	4703512.8823	517.79	0.063213	192.65	0.93757	180.208	0.58507	378.4425	0.88894	371.6168	159702.75	301.8105	1.3993	353.1169	1.0452	8121180	0.69203	332.382	68.0603	63.3337	183.9541	176.3523	77628.6172	113.9758	-0.089112	159.2552	2869080
055	2017-02-22t1838	1487810997.07	larva	145.3921		-212.6808	1261.6789	78.8706	81963.9734	258151.9564	4526621.9656	465.481	-0.36248	190.74	1.1777	179.2355	0.81717	364.8677	0.90502	358.8787	156163.375	292.5159	1.4828	341.9739	1.1272	8152970	0.82956	360.553	67.1497	62.6968	180.9197	173.9462	77433.6406	111.5543	-0.49708	157.2607	2870250
055	2017-02-23t0038	1487832598.14	larva	151.3924		-206.6805	1294.7605	85.7941	87416.2718	275282.8525	5063178.1489	564.875	0.76256	178.99	0.40602	171.4121	0.36498	317.1385	-0.27215	312.2718	144615.1562	261.5826	0.24817	299.3793	-0.093339	8146380	0.91688	618.508	69.0979	64.4213	191.6333	186.555	87384.7812	114.7157	-0.37259	166.8269	3144850
055	2017-02-23t0637	1487854183.6	larva	157.3883		-200.6845	1369.569	83.4849	87463.7906	275367.2855	4858178.2988	577.963	0.93434	181.517	0.95936	176.3468	1.0792	317.2582	0.041415	311.3842	144986.9844	257.8107	0.38927	296.1425	0.10706	8280440	1.0857	702.73	71.3152	66.2119	200.5473	189.315	91650.125	121.5249	-0.011694	168.1402	3253260
055	2017-02-23t1238	1487875819.43	larva	163.3983		-194.6745	1287.5556	83.2828	88085.6944	277476.1311	5058513.5717	417.329	-0.53135	164.936	-0.37834	159.5443	-0.34976	297.684	-0.22316	292.3675	136636.9688	234.6319	-0.28741	275.7638	-0.1978	7564480	0.63225	328.255	72.4983	67.1974	206.5679	199.1752	94814.6875	123.6251	-0.037107	180.517	3324990
055	2017-02-23t1838	1487897421.95	larva	169.399		-188.6738	1330.0036	83.0371	90534.5038	285208.9887	5202166.5623	386.235	-0.69655	167.317	0.030022	162.6578	0.098959	297.1159	-0.099952	292.4639	140238.7188	237.3276	-0.030765	276.4503	-0.059688	7887680	0.89339	313.715	75.7992	70.8372	203.5565	196.7083	96078.6875	124.8563	-0.090247	176.7694	3573330
055	2017-02-24t0037	1487918977.43	larva	175.3866		-182.6862	1384.8827	85.9857	92991.9059	292842.8238	5377574.828	371.522	-0.68406	161.872	-0.30778	157.4478	-0.30236	291.5711	-0.11122	286.8042	141411.9688	224.7657	-0.20471	267.4818	-0.11926	7840940	0.87986	346.58	71.4868	65.8314	210.1198	204.4528	101908.1094	122.5893	-0.21241	182.4254	3462750
055	2017-02-24t0638	1487940609.63	larva	181.3956		-176.6773	1307.6759	83.8098	93666.2279	295152.0516	5590373.6134	386.557	-0.51673	159.54	-0.37469	155.7696	-0.37283	280.7819	-0.17101	273.4311	137021.5469	219.2163	-0.22198	256.7094	-0.18	7773770	0.85946	412.808	73.7017	68.2469	216.6761	206.1451	105737.9375	123.1487	-0.24276	183.2067	3591190
055	2017-02-24t1238	1487962228.67	larva	187.4009		-170.672	1357.038	86.4492	96319.0543	303334.8947	5855326.5404	399.433	-0.39934	168.01	0.29576	162.5124	0.34171	309.642	0.048168	303.8732	155440.2812	237.1806	0.055014	284.7735	0.054104	8419160	1.2659	359.689	71.3086	65.7268	216.9883	210.9013	108928.125	121.4203	-0.31458	187.3581	3573340
055	2017-02-24t1837	1487983796.57	larva	193.3919		-164.6809	1269.0266	82.6746	89644.7831	282702.1915	5250610.4691	401.755	-0.3606	174.143	0.72676	169.3647	1.0355	321.6424	0.10838	316.3844	150207.0156	246.8662	0.1783	295.628	0.11925	8124820	1.1133	360.988	75.0255	68.6614	229.3315	222.9119	107097.7969	131.2699	-0.19143	197.437	3500390
055	2017-02-25t0038	1488005401.34	larva	199.3933		-158.6796	1347.6963	86.1563	93983.1404	295972.9834	5604993.5601	529.824	0.24922	168.148	0.35316	163.2859	0.50105	313.3196	0.049012	306.4128	153526.625	237.3324	0.071372	286.1077	0.052074	8228330	1.2004	607.912	75.1434	68.5022	234.833	226.7936	115068.1875	133.333	-0.20571	199.945	3677140
055	2017-02-25t0637	1488026997.11	larva	205.3921		-152.6807	1360.8935	87.1533	95371.7567	300622.2051	5768473.3555	350.809	-0.57387	155.341	-0.43009	152.1327	-0.49344	276.1265	-0.15497	271.5921	137234.875	211.935	-0.20753	255.2702	-0.1345	7711730	0.95094	335.015	78.3345	71.6372	231.0585	224.2822	114836.0547	135.4558	-0.21756	201.7703	3888840
055	2017-02-25t1237	1488048599.57	larva	211.3928		-146.6801	1344.5765	87.0532	95982.6843	302385.6331	5888333.7202	478.944	0.0068351	166.559	0.29714	162.1038	0.44644	312.4323	0.049359	307.4643	156216.1562	230.8379	0.01786	285.4081	0.053568	8318450	1.3308	420.206	77.7309	70.3122	248.8039	240.325	124401.9375	140.1443	-0.18739	211.4101	3882120
055	2017-02-25t1837	1488070199.09	larva	217.3926		-140.6802	1375.6712	86.9236	101350.6617	319382.4659	6202902.581	649.263	0.74109	161.908	0.02416	158.2042	0.11959	291.9418	-0.061587	284.719	154145.25	220.8829	-0.089584	265.8349	-0.064756	8540180	1.4907	815.626	82.2608	75.3552	245.856	236.3636	129811.9844	143.0972	-0.18442	207.8718	4339010
055	2017-02-26t0037	1488091797.01	larva	223.3921		-134.6808	1299.8696	97.2366	96083.2753	302743.0255	6144447.1545	422.918	-0.25409	154.835	-0.38789	151.1049	-0.48923	283.5711	-0.10593	277.1962	141785.5312	210.9832	-0.19502	257.6206	-0.11248	7735270	1.0916	500.51	83.1379	75.6558	250.6731	239.3032	125336.5312	147.3912	-0.16263	211.776	4153400
055	2017-02-26t0637	1488113403.94	larva	229.394		-128.6788	1354.1103	90.2852	100216.9771	315969.0106	6168610.7743	436.044	-0.20714	152.683	-0.49827	148.8883	-0.66105	299.3755	-0.030695	288.7196	156273.9844	209.0336	-0.2136	261.5615	-0.093042	7959800	1.2578	463.526	82.903	75.0504	274.0529	257.8946	143055.625	145.4389	-0.23618	222.1364	4321980
055	2017-02-26t1237	1488135004.3	larva	235.3941		-122.6787	1370.8059	92.0652	98976.9175	311854.2201	6251466.3601	618.405	0.45794	167.064	0.36782	163.1212	0.64499	329.4034	0.10024	320.5927	169642.7656	229.8719	0.0087391	293.2809	0.055741	8601970	1.6601	699.026	81.9275	74.2979	279.8535	263.8903	144124.5469	147.6248	-0.24885	230.8403	4218360
055	2017-02-26t1817	1488155424.93	larva	241.0665		-117.0063	1373.2748	85.2433	95646.2738	301266.81	5610345.1892	507.075	0.032287	153.989	-0.39651	150.0251	-0.51729	299.3458	-0.046286	286.9709	149074.1875	209.4096	-0.21316	263.09	-0.093974	7666670	1.1962	565.978	86.0486	77.8493	284.2912	266.0159	141577.0312	151.2015	-0.23785	228.6077	4284100
055	2017-02-27t0017	1488177017.1	larva	247.0643		-111.0085	1330.4497	86.7064	95138.2734	299697.0098	5746711.4541	502.753	0.0091352	157.324	-0.1885	153.6657	-0.16538	294.157	-0.072338	286.5518	145901.8438	210.4518	-0.20443	260.5993	-0.10681	7793670	1.3305	599.637	88.7171	81.2442	268.0312	254.4013	132943.4844	153.3711	-0.24964	220.3296	4394960
055	2017-02-27t0617	1488198613.91	larva	253.0634		-105.0094	859.4612	96.1852	69701.8109	221264.1552	4630266.6017	641.046	0.4896	163.375	0.18962	159.1529	0.36026	286.6196	-0.10481	278.1248	103756.2891	221.7905	-0.078069	261.6142	-0.10247	5913020	0.30321	775.198	96.2859	87.6356	271.5453	258.4242	98299.3828	170.4217	-0.017386	230.3048	3484880
055	2017-02-27t1217	1488220223.62	larva	259.0661		-99.0067	1239.4958	89.5658	88698.2184	279451.1592	5435741.3891	643.744	0.49578	157.099	-0.18633	152.7503	-0.2148	286.6552	-0.10553	280.9518	132434.7031	214.6137	-0.16205	260.4034	-0.10849	7249800	1.1295	837.39	91.0309	82.2786	262.8469	252.5063	121435.25	164.2247	-0.15763	223.078	4200890
055	2017-02-27t1817	1488241823.44	larva	265.0661		-93.0068	742.9922	94.9035	52726.9278	167717.973	3181125.5358	643.018	0.4942	161.864	0.12535	156.5125	0.15933	301.7776	-0.041231	292.3528	82988.8359	223.7514	-0.053254	271.7967	-0.055183	4442990	-0.53151	750.479	94.543	84.6009	288.7265	279.0474	79399.7812	173.9857	-0.026782	239.8833	2595110
055	2017-02-28t0017	1488263418.17	larva	271.0646		-87.0082	675.0653	86.0114	35718.4862	114306.1838	1672341.8857	448.589	-0.20622	158.887	-0.052811	153.433	-0.11059	279.2916	-0.14005	272.1508	52227.5352	222.796	-0.064525	260.3212	-0.11035	2971020	-1.4546	516.681	92.3658	83.4	246.5535	237.6916	46105.4961	169.1343	-0.14802	216.8788	1727150
055	2017-02-28t0617	1488285017.92	larva	277.0645		-81.0083	1091.3756	88.6125	81499.5065	257503.9558	5035175.9024	725.674	0.79491	155.341	-0.27928	149.6873	-0.45266	287.737	-0.10511	279.0277	122000.4766	219.2821	-0.11167	261.5088	-0.1064	6583830	0.79133	832.784	94.6716	84.4433	277.7657	263.8314	117772.6641	174.9925	-0.078987	232.7083	4012470
055	2017-02-28t1217	1488306616.63	larva	283.0642		-75.0086	824.6953	85.7243	49578.65	158143.2598	2582251.5413	558.169	0.17678	152.308	-0.48465	147.7006	-0.63063	262.5629	-0.22647	257.161	68266.3438	210.9165	-0.23127	242.8542	-0.20391	3947380	-0.91258	677.655	94.7953	87.2974	232.1836	222.6786	60367.7266	164.5592	-0.32372	206.5171	2456810
055	2017-02-28t1817	1488328241.37	larva	289.071		-69.0018	1127.8226	88.4237	76936.8162	242750.6958	4671169.8715	577.93	0.24942	152.584	-0.4703	147.5289	-0.63476	276.8701	-0.1663	271.0486	111024.9141	214.7898	-0.1872	255.4597	-0.14415	6112530	0.482	699.151	94.7458	84.9578	267.3081	260.3919	107190.5469	176.1357	-0.14147	233.011	3795520
055	2017-03-01t0017	1488349811.91	larva	295.0629		-63.01	999.154	88.6467	68417.6284	216427.4368	4143921.2962	549.63	0.13689	152.52	-0.48433	147.7915	-0.59899	278.4368	-0.16715	272.791	99401.9453	212.9126	-0.22936	253.2492	-0.16219	5432620	0.01812	677.65	96.0486	87.2864	268.805	260.0196	95963.375	174.1407	-0.23867	234.5618	3421160
055	2017-03-01t0617	1488371415.36	larva	301.0638		-57.009	1094.1943	89.0716	78059.7546	246284.6206	4771314.5875	546.41	0.12188	148.225	-0.82488	143.3018	-1.05	275.2325	-0.19525	266.9038	111744.4062	207.0771	-0.34613	248.544	-0.19727	6017040	0.41189	678.744	91.2366	82.3646	269.2725	258.3754	109324.6484	167.4782	-0.46087	229.0837	3703660
055	2017-03-01t1217	1488393036.23	larva	307.0696		-51.0032	1107.7626	98.3962	83267.607	263168.8065	5348501.1019	557.873	0.17077	150.356	-0.68435	144.2195	-0.95297	286.5706	-0.14267	278.4734	124371.6484	214.897	-0.23683	259.7691	-0.13876	6512690	0.76435	776.245	95.8869	84.9325	287.1414	274.2787	124619.3828	180.5052	-0.22153	243.8173	4153340
055	2017-03-01t1817	1488414636.15	larva	313.0696		-45.0032	1195.7417	90.9678	87373.5102	275347.9101	5484898.8349	614.267	0.43151	149.503	-0.78008	143.9322	-0.9795	277.0203	-0.21607	267.8649	126044.2344	212.4814	-0.31573	251.839	-0.19974	6794300	0.98003	680.812	96.0394	85.3406	275.9502	264.4782	125557.3594	181.2623	-0.28102	237.7395	4364610
055	2017-03-02t0017	1488436228.11	larva	319.0674		-39.0055	1078.4097	87.6523	79758.0505	251830.7165	4965503.7941	564.51	0.20962	147.85	-0.95527	142.3831	-1.1379	273.0859	-0.26735	264.3992	113330.6406	210.1426	-0.42292	248.4628	-0.23954	6132960	0.49653	703.506	95.1626	84.665	276.6306	264.0191	114801.7031	178.447	-0.47157	236.1624	3947440
055	2017-03-02t0617	1488457828.51	larva	325.0675		-33.0053	1064.7726	98.9556	84747.5878	268100.8211	5569892.4975	570.463	0.24882	147.759	-1.0095	141.9751	-1.1785	278.0913	-0.26487	268.6897	122638.2656	211.2287	-0.49453	251.4238	-0.23975	6503040	0.7849	717.982	96.1193	85.2807	282.7308	271.5845	124684.2656	181.2355	-0.52851	241.9818	4230310
055	2017-03-02t1217	1488479420.53	larva	331.0653		-27.0076	1075.3696	100.1621	84668.3092	267622.905	5562249.085	660.235	0.77117	147.448	-1.0948	141.7312	-1.2019	277.5075	-0.32764	268.2303	122103.3125	210.4985	-0.77339	252.1222	-0.26565	6486980	0.78036	762.596	96.9807	85.6583	288.2282	272.8255	126820.4219	183.4228	-0.67432	243.2757	4266670
055	2017-03-02t1817	1488501035.32	larva	337.0694		-21.0035	1078.4176	95.7915	82845.3677	261662.3121	5314681.1786	596.173	0.44437	147.002	-1.2104	141.3901	-1.2358	278.0905	-0.45539	269.6674	119578.9062	209.9152	-119.6412	250.4746	-0.33902	6320040	0.64815	703.637	97.1731	85.587	291.8616	281.3439	125500.4922	183.7064	-1.3413	246.2579	4177760
055	2017-03-03t0017	1488522634.55	larva	343.0692		-15.0037	1086.3619	91.8766	79112.0443	249590.8976	4933990.0023	525.28	-0.011336	147.846	-1.2079	142.1237	-1.154	282.1007	-155.9993	272.9762	116225.5	210.9108	-113.0109	254.25	-0.416	6084600	0.44484	648.073	98.2517	86.4101	302.9937	288.7756	124833.3906	184.5964	-117.4732	255.8543	4043550
055	2017-03-03t0617	1488544235.65	larva	349.0695		-9.0034	1073.4507	100.1414	85141.0696	269160.2751	5639951.4789	603.737	0.65341	150.43	-1.0025	144.6033	-0.8805	282.0673	-154.8411	274.2374	124955.7969	215.3527	-83.586	257.3482	-132.3344	6655340	0.95314	668.545	103.075	89.0415	308.8747	298.4305	136831.5	200.3516	-20.0467	267.1284	4560250
055	2017-03-03t1217	1488565839.11	larva	355.0704		-3.0024	1105.663	91.0006	81020.8743	255605.1933	5036123.0787	618.359	1.0448	148.125	-1.4283	142.2731	-1.1304	278.9749	-171.2628	272.1557	117727.3906	211.0418	-112.2023	253.4825	-152.7871	6237540	0.57089	780.412	98.5104	86.2476	302.8961	289.1645	127822.1562	186.6509	-129.235	256.6679	4148270
055	2017-03-03t1817	1488587456.43	dead	361.0752		3.0024	1088.9731	92.3403	79675.4901	251487.6425	4934682.2207	594.395	2.0116	150.037	-1.3405	144.2172	-0.91111	282.1039	-152.5245	274.5113	117073.1094	214.5737	-88.9793	257.8715	-123.9115	6214400	0.54313	735.958	101.864	88.2579	314.6517	302.8574	130580.4609	194.9583	-84.5546	270.7221	4219090
056	2017-02-16t1710	1487287600.69	larva	0		-370.0719	153.3086	28.285	2950.6925	9404.9086	52519.2188	0	-0.5076	0	-0.51181	0	-0.51413					0	-0.49773	0	-0.4982	0	0.45805	0	0	0				0	-0.41533	0	0
056	2017-02-16t2310	1487309194.56	larva	5.9983		-364.0736	156.4168	28.8088	3040.7388	9692.2254	54879.2235	0	-0.63125	0	-0.61755	0	-0.61375					0	-0.60078	0	-0.60257	0	-0.44582	0	0	0				0	-0.45461	0	0
056	2017-02-17t0510	1487330810.63	larva	12.0028		-358.0692	150.8621	28.3215	2884.5319	9202.3968	51215.7791	0	-0.7592	0	-0.72841	0	-0.71815					0	-0.70866	0	-0.7118	0	-1.109	0	0	0				0	-0.49649	0	0
056	2017-02-17t1110	1487352416.43	larva	18.0044		-352.0675	238.8782	23.9479	3942.1083	12450.5731	59213.0233	763.269	1.9875	357.521	2.5074	365.581	2.6209	642.2225	0.82822	635.6657	14128.8945	515.6374	2.1283	602.1818	2.1163	778680	-0.68109	565.886	55.4932	52.7561	170.4363	145.858	3749.5981	85.9606	0.21303	122.2544	120864
056	2017-02-20t1325	1487619707.5	larva	92.2519		-277.82	1244.5264	73.1489	76408.5214	240669.2218	3922641.4403	534.785	-1.119	238.887	0.15445	226.6885	0.24474	455.5013	-0.71916	452.2828	181745.0156	359.6278	-0.73857	429.9378	-0.59329	9526320	0.23717	348.887	66.0672	64.5655	136.7959	126.4267	54581.5586	94.4663	-0.66608	114.653	2634630
056	2017-02-20t1710	1487633185.71	larva	95.9958		-274.0761	1278.1288	80.2144	85551.2525	269726.5464	4740182.8922	582.208	-0.67561	226.657	-0.35554	214.296	-0.25326	463.5663	-0.27016	455.6125	206750.5625	370.6178	-0.067196	432.5773	-0.25423	10105300	0.71716	558.827	66.6095	64.4556	151.6872	137.075	67652.4766	98.1948	-0.38786	123.6397	2969720
056	2017-02-20t2310	1487654781.64	larva	101.9947		-268.0772	1285.923	81.2087	85706.8166	269966.2713	4844944.9401	660.797	0.11039	225.45	0.095118	208.4712	-0.18474	475.7618	0.46662	466.7009	212665.5312	380.6934	0.85176	446.7198	0.6319	10066300	0.88516	388.548	66.4412	63.5896	154.0286	142.0173	68850.7656	102.1922	-0.13158	129.4549	2966600
056	2017-02-21t0510	1487676386.91	larva	107.9962		-262.0757	1281.1258	79.7703	82033.1399	258285.4437	4542475.6911	678.353	0.46354	226.736	0.76764	206.6968	0.17448	491.2055	1.3325	482.4787	210235.9688	383.9475	1.5869	455.0958	1.4056	9698850	0.84137	350.376	65.3369	62.8428	149.0507	137.6855	63793.6836	99.6992	-0.59855	125.369	2794850
056	2017-02-21t1237	1487703220.81	larva	115.45		-254.6219	1302.1271	79.9426	82684.7553	260389.5759	4491985.7044	600.564	0.064934	214.291	0.52136	200.6269	0.35338	428.697	0.31302	420.9647	185197.0938	338.9657	0.4984	401.9504	0.45267	9241720	0.77917	564.751	68.3906	64.9692	173.7151	159.2514	75044.9375	109.0351	0.1697	142.4586	2949480
056	2017-02-21t1838	1487724635.86	larva	121.3987		-248.6733	1243.8692	80.7554	78744.1071	247930.0838	4340711.2084	642.085	0.68001	212.765	1.0216	195.5198	0.48316	451.4021	1.4395	439.2053	185526.2812	346.2238	1.4883	412.8117	1.3609	8734430	0.62383	563.255	66.3411	62.7753	170.9822	161.5997	70273.6875	107.0586	-0.22324	143.2961	2723430
056	2017-02-22t0037	1487746202.26	larva	127.3893		-242.6826	1230.7638	82.0998	84324.9495	265704.0725	4913862.521	451.506	-0.95735	183.803	-0.89773	171.95	-0.91017	369.0634	-0.35521	363.854	162018.8125	287.3618	-0.6311	343.4892	-0.38188	8067100	0.34467	336.706	69.3738	65.5881	173.4457	164.4278	76142.6562	109.8189	-0.12022	148.1227	3044820
056	2017-02-22t0637	1487767791.18	larva	133.3862		-236.6857	1216.2212	79.3767	78333.6241	246772.9471	4271427.7233	533.944	0.088734	194.668	0.66279	180.8568	0.29352	410.6624	1.3815	402.7999	167960.9375	314.7944	1.4541	379.2835	1.4606	7948870	0.43304	354.992	73.1254	68.6575	191.7034	177.1685	78406.7109	119.6857	0.67348	160.9595	2985930
056	2017-02-22t1237	1487789390.5	larva	139.3861		-230.6859	1291.9749	81.0111	84682.6503	266654.1004	4772312.0096	452.719	-0.626	184.375	0.15437	172.1386	-0.13171	364.6719	0.45466	359.1284	161185	287.9907	0.64956	339.594	0.53989	8135360	0.70261	306.821	68.1419	63.7751	184.209	175.3124	81420.3672	111.6829	-0.30668	152.2756	3006700
056	2017-02-22t1838	1487811012.66	larva	145.3922		-224.6797	1241.208	78.6085	78363.0559	246765.9972	4261669.0638	588.563	0.92768	192.551	1.3515	180.7458	0.95532	393.5389	1.8403	385.8365	160957.4062	301.4256	1.9793	364.9082	2.0115	7870540	0.61972	387.039	71.8692	67.4952	181.4818	172.2464	74226.0391	117.9379	0.07895	157.91	2937650
056	2017-02-23t0038	1487832613.5	larva	151.3924		-218.6795	1254.72	82.4177	80586.1723	253801.7265	4441794.5191	511.762	0.21909	178.025	0.31276	168.5505	0.096641	348.9872	0.79802	339.4901	146923.5938	269.9278	0.70284	320.3811	0.68658	7483090	0.43063	638.85	78.6355	73.8939	204.1554	190.4696	85949.4141	127.2849	0.64545	171.0619	3305360
056	2017-02-23t0637	1487854198.6	larva	157.3883		-212.6836	1185.8796	82.0431	81320.3765	256344.1676	4701806.3612	477.85	-0.041463	187.876	1.5705	177.4382	1.1837	358.2393	1.2274	351.5482	151893.4688	281.4049	1.4548	333.4337	1.1836	7955400	0.85232	362.489	71.784	67.0741	197.9309	189.4379	83922.7031	121.5768	-0.0084503	168.4295	3039620
056	2017-02-23t1238	1487875834.8	larva	163.3984		-206.6736	1266.619	81.3068	83359.3421	262664.8694	4705891.34	602.305	1.1296	167.569	-0.13195	160.5636	-0.25107	314.0923	0.10678	305.4165	136630.1406	245.2685	0.072944	287.111	0.03554	7280220	0.4344	605.055	75.9506	70.513	212.6925	200.7692	92521.2188	128.6792	0.19312	179.0399	3299750
056	2017-02-23t1838	1487897437.15	larva	169.399		-200.6729	955.2142	84.6591	69742.7919	220576.232	4176014.3426	502.849	0.23331	182.059	1.341	171.8932	0.99617	355.1619	0.7465	347.0454	128923.7656	275.8348	0.93313	329.7778	0.73202	6605270	0.033969	446.111	79.9086	74.4614	234.4259	218.838	85096.5859	133.8378	0.21198	191.3526	2899160
056	2017-02-24t0037	1487918992.34	larva	175.3866		-194.6853	1246.0298	78.9837	78202.2611	246297.2798	4226170.3857	489.958	0.10705	179.086	1.0809	171.1669	1.0264	348.7613	0.46259	337.7571	142643.3594	263.7144	0.48952	317.2711	0.40278	7307800	0.53864	391.013	75.7138	69.9969	219.7755	208.8063	89888.1719	130.9163	-0.010774	187.0311	3089580
056	2017-02-24t0638	1487940625.08	larva	181.3957		-188.6763	1167.4951	78.629	74831.0883	235737.4907	4099322.642	555.768	0.47921	176.629	0.89816	170.6167	1.0572	323.0374	0.16881	315.0257	126307.6172	253.0189	0.27728	297.3138	0.16938	6892960	0.31784	597.256	78.6288	72.8834	211.3999	203.32	82657.3438	133.226	-0.039878	182.375	3068490
056	2017-02-24t1238	1487962244.58	larva	187.4011		-182.6708	1200.2474	81.3953	80170.6516	252612.0031	4606756.8508	471.387	-0.019016	160.584	-0.22014	153.3043	-0.53561	303.2367	0.0045356	297.3303	126752.9297	238.209	0.068371	282.3918	0.036512	6709050	0.25263	533.961	82.654	77.0933	223.3585	214.8919	93363.8516	139.2438	0.0015867	190.5728	3453200
056	2017-02-24t1837	1487983811.7	larva	193.3919		-176.68	1216.0875	81.1835	80057.6065	252149.0644	4496968.7653	395.322	-0.39201	158.559	-0.3007	154.9433	-0.32033	276.2476	-0.16551	269.7637	115471.5	215.5962	-0.19631	250.3932	-0.18105	6619050	0.24914	323.147	80.5148	74.8848	217.9878	209.5313	91118.9062	135.1767	-0.12746	188.109	3361090
056	2017-02-25t0038	1488005416.49	larva	199.3933		-170.6786	1177.0678	88.21	79184.6389	249510.0886	4600866.8138	519.56	0.20149	166.255	0.23238	161.1113	0.29926	311.0651	0.036382	301.4045	128469.8984	234.9283	0.043754	281.6444	0.024249	6856680	0.43219	596.978	77.697	71.7591	226.8028	219.3476	93669.5703	135.1164	-0.17772	192.6595	3204380
056	2017-02-25t0637	1488027012.34	larva	205.3921		-164.6798	1152.6236	81.8959	77192.4594	243254.5292	4414963.7413	596.748	0.54526	167.478	0.33171	162.231	0.43242	318.5593	0.075119	310.6805	128379.3828	235.1899	0.056246	286.7612	0.056592	6735960	0.41316	622.415	80.785	74.2012	249.289	236.9836	100463.4844	143.903	-0.086848	210.3363	3249170
056	2017-02-25t1237	1488048614.69	larva	211.3928		-158.6791	1274.6766	81.9475	84087.6874	264775.2491	4757205.4864	432.335	-0.20463	149.204	-0.78896	145.7012	-1.043	280.1307	-0.12838	270.0743	122977.3906	204.9683	-0.27784	247.3001	-0.17766	6536050	0.35339	417.106	80.965	74.8213	229.8233	219.9278	100892.4453	140.3105	-0.1848	198.1818	3546750
056	2017-02-25t1837	1488070214.32	larva	217.3927		-152.6792	1227.0913	80.7044	79314.9761	249836.3065	4427819.4608	441.936	-0.1664	167.712	0.38095	162.7165	0.52618	310.5088	0.038583	302.4649	128550.6562	233.0197	0.045972	280.9662	0.023446	6932890	0.61406	508.151	81.8794	75.2824	242.4871	233.1872	100389.6641	143.9464	-0.17144	207.2091	3384730
056	2017-02-26t0037	1488091812.06	larva	223.392		-146.6799	579.4544	83.6987	39934.2581	127326.8711	2323942.4069	440.161	-0.18255	172.92	0.70573	167.4897	0.98316	332.2974	0.1461	326.8295	69450.1562	240.7886	0.13097	295.8252	0.097642	3597610	-1.1678	420.806	89.5751	81.3811	262.7387	257.7524	54912.3906	164.3211	0.092345	229.4003	1863610
056	2017-02-26t0637	1488113419.2	larva	229.394		-140.6779	1192.3405	82.8609	79325.3923	249872.6914	4538864.0136	453.327	-0.13919	161.532	0.030365	156.3676	0.0103	314.4432	0.042685	302.3859	130179.4844	223.831	-0.053648	274.655	-0.025084	6676760	0.55488	374.303	82.9647	76.1478	248.4395	240.6261	102853.9531	146.4173	-0.22151	210.2625	3429260
056	2017-02-26t1237	1488135019.5	larva	235.3941		-134.6778	681.924	79.0357	40479.1456	127992.6272	2101564.919	402.158	-0.33987	161.41	0.033102	157.1352	0.10501	309.9726	0.011014	301.9953	65714.1875	220.5837	-0.090918	270.5157	-0.054583	3411560	-1.2049	309.99	80.6795	75.4456	226.3941	221.3078	47995.5547	131.5972	-0.48965	188.1211	1705240
056	2017-02-26t1817	1488155440.76	larva	241.0667		-129.0052	1146.0639	81.8769	74829.3956	235839.0436	4137706.3258	371.834	-0.4481	166.212	0.3285	161.4253	0.5178	295.6497	-0.062289	290.5132	115303.3906	228.9294	-0.0016879	271.3133	-0.055663	6480440	0.53367	405.453	86.3315	79.3968	232.7482	226.5165	90771.7812	153.1659	-0.20783	206.7931	3365980
056	2017-02-27t0017	1488177032.91	larva	247.0645		-123.0074	575.7439	81.4818	32725.7874	105025.3122	1577708.0009	409.488	-0.31643	163.929	0.208	158.4794	0.27547	315.0914	0.015671	307.7402	54195.7266	225.7141	-0.035143	276.1877	-0.035322	2808110	-1.5022	364.565	84.5657	78.4483	235.59	230.2772	40521.4844	140.8331	-0.44676	202.917	1448610
056	2017-02-27t0617	1488198629.66	larva	253.0636		-117.0083	707.9283	88.9892	39912.523	127275.9779	2024649.5914	310.221	-0.66645	151.523	-0.53571	149.6412	-0.52035	230.5382	-0.34058	226.4492	48182.4766	195.1848	-0.38244	217.2903	-0.30675	3166980	-1.2897	313.584	79.0379	75.69	170.297	164.1588	35592.0703	122.8647	-0.78997	152.028	1651970
056	2017-02-27t1217	1488220238.97	larva	259.0662		-111.0057	619.5068	90.3274	46586.3412	148480.499	2888541.7519	434.282	-0.23782	171.967	0.74093	164.758	0.90917	323.7706	0.051128	317.9595	78676.25	248.3812	0.23577	297.2366	0.062314	4164520	-0.69742	393.73	98.5915	88.9966	260.9687	254.0539	63415.3984	189.789	0.27078	238.3108	2387590
056	2017-02-27t1817	1488241839.46	larva	265.0663		-105.0056	840.1974	92.0943	59398.622	188010.6316	3538866.2801	450.325	-0.18903	172.263	0.78935	165.5399	1.015	328.1057	0.072016	319.8195	101712.7656	246.8547	0.22873	300.9651	0.082519	5323280	0.0012179	418.814	95.622	86.1925	269.2997	262.5145	83482.9062	180.8601	0.092549	241.1982	2954910
056	2017-02-28t0017	1488263433.92	larva	271.0648		-99.0071	856.4369	93.9976	62181.7906	196723.9464	3823572.483	420.998	-0.3056	170.833	0.72974	164.418	0.94491	320.6233	0.042117	315.384	103881.9609	242.7967	0.18919	296.277	0.063228	5523040	0.12408	364.589	95.8614	86.7915	265.3083	257.6786	85959.875	180.4404	0.055897	238.8758	3099200
056	2017-02-28t0617	1488285033.68	larva	277.0647		-93.0072	641.4463	71.4869	37781.0802	121290.7523	1802867.51	395.686	-0.41261	162.852	0.22558	154.8067	0.046474	308.8548	-0.0097184	304.115	61153.2461	242.2552	0.19128	287.2667	0.020751	3221540	-1.3355	392.255	90.0004	78.8996	257.474	252.0092	50979.8555	177.7882	-0.026582	237.1524	1780390
056	2017-02-28t1217	1488306632.41	larva	283.0644		-87.0076	786.226	96.102	58666.4904	185874.6705	3696575.6196	409.5	-0.381	171.321	0.83219	164.9091	1.0717	327.7816	0.079637	320.9153	99973.3828	246.2115	0.25721	299.9407	0.087262	5219650	-0.089545	388.622	98.8622	88.7549	281.0105	273.9148	85708.1953	188.8497	0.15356	249.9772	3012040
056	2017-02-28t1817	1488328257.66	larva	289.0714		-81.0005	879.1365	79.203	52219.6522	165312.5316	2605314.3133	499.082	-0.055496	164.679	0.39392	157.9859	0.41297	327.2987	0.081304	319.3371	89352.5469	236.568	0.13124	294.1097	0.060749	4493930	-0.5892	477.379	93.4422	82.494	280.0825	270.508	76462.5156	177.1274	-0.12094	245.2027	2549940
056	2017-03-01t0017	1488349827.78	larva	295.0631		-75.0088	628.3842	95.048	42592.7798	137449.6519	2476186.901	405.179	-0.44135	168.725	0.7108	160.7966	0.71713	326.6444	0.082126	323.1829	72515.0547	254.5729	0.41907	304.7195	0.12295	3742660	-1.1268	387.043	100.488	88.6054	288.3341	282.2066	64010.1797	200.7882	0.34616	261.2346	2229030
056	2017-03-01t0617	1488371430.73	larva	301.0639		-69.008	640.9178	105.2631	50222.9638	160088.9111	3335535.134	487.473	-0.12344	172.048	0.99174	166.0316	1.2694	323.3796	0.069038	318.1752	84078.7031	246.6926	0.31741	300.7921	0.10718	4472560	-0.66057	414.006	104.935	95.0937	288.6937	282.7088	75060.3516	195.1779	0.18904	259.938	2727880
056	2017-03-01t1217	1488393052.34	larva	307.0699		-63.002	623.1862	108.2876	49904.5698	159436.2325	3406090.0267	434.149	-0.36757	171.428	0.98199	165.2521	1.2096	327.122	0.09616	320.8395	84397.4844	247.1473	0.35356	300.9842	0.11596	4416330	-0.72986	432.003	105.963	94.9254	293.5724	288.2561	75741.6875	197.3024	0.20501	267.4764	2729810
056	2017-03-01t1817	1488414652.24	larva	313.0699		-57.002	627.0696	110.3117	50735.9553	162218.7781	3488662.7149	423.644	-0.44118	170.799	0.97321	164.4939	1.1504	321.151	0.066943	316.2657	84141.5703	245.5656	0.36151	299.7293	0.11764	4467260	-0.72533	361.039	106.601	95.9469	291.0949	287.7548	76266.8594	200.7855	0.26502	266.4591	2788160
056	2017-03-02t0017	1488436244.04	larva	319.0676		-51.0043	606.6999	101.1833	42300.7577	137107.0126	2571041.244	402.769	-0.57589	167.296	0.71971	159.7527	0.67505	324.1581	0.097051	317.7788	71314.7812	250.758	0.54157	302.8881	0.1531	3679510	-1.3555	426.486	102.439	89.6139	295.1389	290.5842	64930.5703	206.9248	0.42925	272.8824	2253050
056	2017-03-02t0617	1488457844.46	larva	325.0677		-45.0042	787.4807	103.4589	56170.5618	178205.9268	3596584.2925	449.441	-0.38134	168.597	0.87947	161.6177	0.88803	327.5927	0.14169	322.8804	95657.0781	246.3402	0.54227	300.6864	0.15566	4909380	-0.45675	381.098	105.971	94.1533	301.5092	294.8892	88040.6797	203.6467	0.30969	273.7449	3085760
056	2017-03-02t1217	1488479436.49	larva	331.0655		-39.0064	793.4701	104.8207	55689.1083	176735.3757	3529364.7975	403.613	-0.68178	165.459	0.63566	158.1744	0.54228	318.8455	0.088082	312.1065	92784.0312	241.8954	0.61539	295.1199	0.13164	4800800	-0.57847	387.399	103.606	90.1704	306.3385	300.3693	89144.5156	208.545	0.54216	282.3262	3006130
056	2017-03-02t1817	1488501051.34	larva	337.0696		-33.0023	627.146	108.1976	50550.1822	161578.1419	3447280.0433	455.819	-0.43717	172.648	1.4241	165.5133	1.3449	338.5776	0.41287	331.6664	88707.3281	253.0221	165.8541	310.2623	0.33788	4512150	-0.86238	528.336	112.65	99.7642	323.0597	315.0675	84641.6484	219.0455	1.6961	292.2187	2944110
056	2017-03-03t0017	1488522650.59	larva	343.0694		-27.0025	632.1696	110.68	49093.1687	157086.8748	3273123.4677	432.37	-0.6787	170.417	1.2983	162.1824	1.0106	335.5991	148.0733	326.4646	85913.375	251.3002	154.4893	306.3999	0.42826	4350580	-1.0612	431.836	111.053	94.9006	335.9717	328.8829	86008.7656	229.4557	198.7337	308.241	2835080
056	2017-03-03t0617	1488544252.08	larva	349.0698		-21.0021	611.5202	101.4589	42483.4917	137704.241	2584139.3638	464.348	-0.55453	170.887	1.4886	161.9354	1.0064	350.7961	235.9547	344.3054	77876.7344	259.2992	207.4733	321.8139	253.2867	3780530	-1.6499	449.675	110.702	94.7673	345.3229	338.4347	76661.6875	232.2513	203.729	313.3724	2449050
056	2017-03-03t1217	1488565855.21	larva	355.0707		-15.0012	629.8047	112.1524	50784.4859	162452.4837	3501806.6137	433.882	-1.133	176.05	2.3781	168.534	1.7538	346.1641	210.9113	340.0946	91041.1484	259.8785	211.2381	317.2888	229.2088	4616920	-0.96411	477.415	118.455	103.6075	351.1946	346.7034	92364.1719	235.9982	215.2851	318.0389	3106480
056	2017-03-03t1817	1488587472.93	larva	361.0756		-8.9963	639.8548	113.8501	48940.1801	157469.4771	3219649.2025	433.274	-3.1355	171.945	2.1096	163.3313	1.2063	337.436	162.2943	330.7896	86046.1875	255.1525	179.7544	309.275	184.0807	4373750	-1.2878	446.529	114.954	96.8119	363.3466	358.7669	92653.3906	244.1711	257.3919	331.1951	2924080
056	2017-03-04t0017	1488609061.09	larva	367.0723		-2.9996	618.7755	116.0494	51005.6613	163358.7585	3618992.065	511.254	-94.2139	177.058	3.5705	168.7143	1.8311	358.1662	281.014	350.1735	94555.875	264.7403	242.9232	325.7527	285.5853	4659820	-1.0948	498.172	121.84	105.1301	370.3615	361.7361	97775.4453	249.7519	281.0724	337.2341	3206580
056	2017-03-04t0617	1488630658.1	dead	373.0715		2.9996	629.7034	93.9039	46400.4701	147833.8011	2862833.5531	440.552	-406.8163	177.84	5.1992	169.8079	1.9817	347.0777	218.3782	339.535	83645.7344	264.0424	237.8205	321.0382	259.8932	4279020	-1.6254	506.22	125.615	109.3682	367.5764	360.1561	88585.8984	256.0318	309.1849	337.1928	3022420
057	2017-02-16t1710	1487287616.27	larva	0		-292.0673	164.3658	27.1475	3052.3468	9706.073	52343.7018	0	-0.5076	0	-0.51181	0	-0.51413					0	-0.49773	0	-0.4982	0	0.45805	0	0	0				0	-0.41533	0	0
057	2017-02-16t2310	1487309209.52	larva	5.9981		-286.0692	153.6344	27.9543	2914.2493	9286.7803	51193.619	0	-0.63125	0	-0.61755	0	-0.61374					0	-0.60077	0	-0.60256	0	-0.4458	0	0	0				0	-0.45461	0	0
057	2017-02-17t0510	1487330826.05	larva	12.0027		-280.0646	150.5166	27.0094	2794.9462	8907.975	47874.2857	0	-0.7592	0	-0.72841	0	-0.71815					0	-0.70866	0	-0.7118	0	-1.109	0	0	0				0	-0.49649	0	0
057	2017-02-17t1110	1487352431.82	larva	18.0043		-274.063	248.9328	28.6668	4833.345	15284.8165	87190.5744	406.434	0.64124	203.653	1.0644	193.8182	1.0003	375.5466	-0.48091	377.4565	10139.7578	317.168	0.99258	360.1593	0.93341	539681	-0.97596	369.265	58.4198	56.484	156.9811	140.3586	4238.4902	86.0582	0.21389	117.2497	154813
057	2017-02-20t1325	1487619722.75	larva	92.2518		-199.8155	1155.4287	71.5458	67547.2544	212698.7115	3372825.8712	582.743	-0.76971	250.935	0.95133	241.7518	1.1944	461.5529	-0.57662	455.5703	162928.1562	378.7557	-0.093284	436.9194	-0.40966	8853490	-0.17786	501.124	61.922	59.883	145.7325	133.7352	51443.5664	92.4495	-0.88911	118.2547	2184730
057	2017-02-20t1710	1487633200.5	larva	95.9956		-196.0717	1118.7112	75.7592	68163.456	214738.7587	3508155.9246	653.138	-0.13906	233.249	0.12095	221.0116	0.20378	471.0186	-0.091419	457.4825	167682.6406	368.264	-0.15322	433.0585	-0.2408	8302480	-0.41645	500.335	61.6795	59.6389	143.6908	131.383	51153.9297	91.4569	-1.1638	115.587	2195480
057	2017-02-20t2310	1487654796.5	larva	101.9945		-190.0728	1049.6792	81.7558	66406.3311	209945.1652	3492256.6886	734.889	0.6978	221.711	-0.18523	203.2768	-0.55018	536.9695	1.9802	522.9522	186328.4062	380.3682	0.83928	481.225	1.629	7680950	-0.65535	584.035	66.9429	65.0232	143.5887	131.6105	49825.2773	98.1831	-0.58157	119.5143	2319170
057	2017-02-21t0510	1487676401.95	larva	107.996		-184.0713	1207.1389	72.0972	68975.2411	217167.2976	3416730.2638	759.389	1.1384	223.097	0.48409	205.5993	0.094486	473.6107	0.8832	462.6086	170973.4688	362.8061	0.73542	434.7203	0.79583	8047550	-0.25433	875.442	65.6264	63.7041	142.8389	131.8253	51564.8281	96.256	-0.97478	118.4616	2367280
057	2017-02-21t1237	1487703235.65	larva	115.4498		-176.6175	1150.0096	76.2648	70184.9119	221020.9888	3721531.233	478.708	-1.0192	198.411	-0.78169	184.3598	-0.89014	396.9304	-0.5334	392.355	145673.4688	316.835	-0.45655	373.4514	-0.44103	7271370	-0.57383	411.981	66.4825	64.2301	136.8714	128.9475	50231.8047	98.976	-0.89407	120.6375	2436450
057	2017-02-21t1838	1487724650.88	larva	121.3985		-170.6688	1176.6529	86.8092	76452.0935	241202.5083	4299625.2085	652.562	0.77887	196.611	-0.36502	181.7141	-0.61652	411.7204	0.34154	404.0623	164276.4375	317.1329	0.15158	381.9297	0.35178	7835130	-0.0115	556.361	67.1789	64.7416	162.2936	145.7367	64755.1328	103.9278	-0.54661	131.894	2677150
057	2017-02-22t0037	1487746217.28	larva	127.3892		-164.6781	1128.4471	85.8246	73026.5804	230148.9773	4112655.7032	422.519	-1.2501	180.009	-1.2394	167.7219	-1.2617	358.3158	-0.66689	351.9252	136518.3125	281.4381	-0.92397	331.7809	-0.78308	6852770	-0.53984	512.272	68.3681	65.9818	140.8619	134.4721	53668.3906	102.5589	-0.85581	124.5719	2602700
057	2017-02-22t0637	1487767806.23	larva	133.3861		-158.6812	1115.2974	78.8125	67697.6229	213314.203	3519318.0774	579.905	0.57463	186.023	-0.14139	171.8707	-0.48059	388.2041	0.70035	379.9389	137424.25	292.4019	0.27913	356.0656	0.62452	6574800	-0.59	431.521	70.2466	67.7381	150.9573	143.8673	53438.8828	106.1807	-0.66145	131.5455	2482800
057	2017-02-22t1237	1487789405.59	larva	139.3859		-152.6814	1124.6574	79.9942	69838.337	220085.375	3703308.3682	536.079	0.25692	185.767	0.28611	171.9919	-0.14474	403.3925	1.6757	395.4383	147238.2812	292.5238	0.89546	371.1139	1.7176	6772150	-0.3148	286.405	68.3014	65.9957	147.3808	141.8286	53794	102.848	-1.145	129.1899	2489930
057	2017-02-22t1838	1487811027.73	larva	145.3921		-146.6752	1102.1539	78.5933	67936.9059	214049.4227	3575617.4478	484.691	-0.16112	182.886	0.42424	174.3954	0.37448	358.2195	0.68816	350.2331	127167.9141	276.2798	0.57821	329.5128	0.64671	6484040	-0.41042	538.446	69.5226	66.0801	164.0922	154.4585	58252.7227	111.146	-0.53392	141.6321	2464850
057	2017-02-23t0038	1487832628.51	larva	151.3923		-140.675	1115.313	76.4157	67600.6278	213081.4019	3519591.2627	487.365	-0.030555	176.377	0.15349	169.0171	0.14039	324.9782	-0.0087302	315.4542	115042.2734	257.1331	0.0057444	299.8063	-0.077486	6226480	-0.49058	495.785	75.901	72.0527	174.7677	165.4197	61867.7656	120.8431	0.1237	153.4827	2679460
057	2017-02-23t0637	1487854213.83	larva	157.3882		-134.6791	1161.1031	77.7582	69194.233	217860.5343	3641196.4369	417.171	-0.6329	164.701	-0.65688	158.2421	-0.65421	311.7213	-0.11883	305.7853	112843.0938	236.7202	-0.56322	283.7254	-0.25141	5951960	-0.58621	319.401	74.3819	70.9958	165.2925	159.7691	59835.8867	116.0017	-0.35674	149.1775	2688010
057	2017-02-23t1238	1487875849.82	larva	163.3982		-128.6691	1177.3125	82.2847	71738.2597	225891.3426	3842702.4171	450.461	-0.23385	157.294	-1.0935	153.4762	-0.93726	274.7446	-0.68444	267.8613	103029.2188	218.549	-0.83229	253.9542	-0.64629	5892380	-0.53156	520.345	74.9098	69.7946	180.1879	173.641	67570.4766	124.816	0.017144	160.1869	2806200
057	2017-02-23t1838	1487897452.37	larva	169.3989		-122.6684	756.2031	84.2041	43567.8512	137632.096	2290776.2333	451.118	-0.17918	159.347	-0.67872	154.2294	-0.71985	287.4547	-0.24084	278.305	65252.2031	226.5287	-0.30108	265.0407	-0.22908	3606170	-1.9759	423.927	78.8852	71.1438	253.8446	240.7867	57622.7266	141.607	0.47342	208.0889	1785250
057	2017-02-24t0037	1487919007.39	larva	175.3864		-116.6809	730.8688	104.887	60704.4614	194904.4371	4156000.7333	419.657	-0.36254	158.777	-0.55746	153.9342	-0.64267	287.3624	-0.15345	277.3093	90806.5234	221.4857	-0.26317	260.0359	-0.19734	5004160	-0.93578	317.903	84.0006	76.5558	225.0214	219.928	71106.7656	149.4824	0.4388	198.5516	2647450
057	2017-02-24t0638	1487940640.23	larva	181.3955		-110.6718	840.6828	92.4933	60006.354	190678.8107	3644599.2581	460.48	-0.081637	157.35	-0.53781	152.9169	-0.64758	299.6357	-0.019384	284.0528	93785.9609	217.2238	-0.25141	258.5887	-0.16383	4917020	-0.8972	344.068	84.888	76.9228	233.3029	225.9354	73023.8125	153.9847	0.37806	204.6252	2652670
057	2017-02-24t1238	1487962259.85	larva	187.401		-104.6663	694.5169	117.6142	59555.1843	192288.535	4305093.8313	442.611	-0.17111	157.626	-0.42565	153.7666	-0.49156	282.2817	-0.13821	273.193	87507.3281	215.8169	-0.22247	254.6768	-0.16818	4872070	-0.8358	322.878	86.8395	78.8403	227.6893	221.5685	70583.6719	156.801	0.31304	205.8146	2684120
057	2017-02-24t1837	1487983826.98	larva	193.3919		-98.6754	458.0027	122.6622	38000.2517	123440.617	2949106.4601	405.194	-0.34381	160.75	-0.15625	157.4297	-0.08657	272.9681	-0.1853	264.5022	53501.7422	218.9139	-0.15656	253.3848	-0.16119	3136400	-1.7496	436.362	87.7234	78.2915	282.5289	272.2204	55375.6641	162.7747	0.32444	236.92	1711570
057	2017-02-25t0038	1488005431.74	larva	199.3932		-92.6741	679.5207	77.9134	38949.0616	123138.7097	1955858.2642	413.628	-0.29122	159.489	-0.19931	155.3884	-0.23179	293.8738	-0.059919	285.5185	59950.2617	223.1821	-0.091183	266.9501	-0.06736	3246870	-1.5895	421.997	88.7008	79.7942	218.2579	211.7958	44524.6172	159.3525	0.20267	198.1169	1805770
057	2017-02-25t0637	1488027027.63	larva	205.392		-86.6753	658.9927	76.9213	36433.0115	115186.7879	1782165.7685	380.128	-0.44046	158.347	-0.24142	154.1813	-0.30562	289.1448	-0.08438	282.7894	55226.6602	219.6915	-0.11955	260.739	-0.10131	3017460	-1.6362	378.218	90.7071	80.4178	221.0604	214.6818	42222.5391	166.282	0.25946	202.1503	1728510
057	2017-02-25t1237	1488048630.02	larva	211.3927		-80.6746	620.1725	74.67	34414.5669	108876.7786	1663612.9319	382.054	-0.43276	158.278	-0.2211	154.5029	-0.24375	289.9734	-0.07422	279.6019	52485.1953	219.448	-0.11233	259.5804	-0.10315	2852810	-1.6665	341.541	91.0269	80.1577	224.6227	217.8164	40656.707	169.2016	0.2655	205.1644	1640670
057	2017-02-25t1837	1488070229.64	larva	217.3926		-74.6747	553.6284	74.1822	31371.1386	99553.2712	1541311.2957	371.528	-0.47458	160.194	-0.081204	156.1357	-0.066792	291.4582	-0.064196	285.1373	47799.1406	223.0236	-0.065674	263.2656	-0.079733	2622540	-1.7369	357.018	96.0707	82.4203	246.0612	237.2116	40354.0352	183.6518	0.4354	223.7363	1572770
057	2017-02-26t0037	1488091827.77	larva	223.3921		-68.6752	571.2796	76.4023	31561.8166	99976.129	1534850.2553	372.905	-0.4616	159.218	-0.12284	155.8507	-0.062755	276.6887	-0.14152	271.5898	45930.3242	219.3543	-0.10346	255.9794	-0.12151	2629800	-1.6963	393.857	96.0492	81.1071	251.0099	243.8045	41667.6367	187.365	0.43941	227.8489	1586440
057	2017-02-26t0637	1488113434.5	larva	229.394		-62.6733	535.2409	83.9952	31423.805	99775.8741	1648776.9017	443.937	-0.17611	159.865	-0.069221	155.5724	-0.061076	296.0041	-0.047113	287.7227	48840.668	223.8419	-0.05353	264.0298	-0.080231	2624660	-1.6651	352.589	98.7474	81.695	265.3529	259.357	43783.2344	194.7767	0.50347	237.27	1621230
057	2017-02-26t1237	1488135034.85	larva	235.394		-56.6732	552.4125	78.638	30943.0166	98093.6479	1544386.7273	369.735	-0.45949	159.731	-0.066295	155.5624	-0.036865	284.3542	-0.10662	277.7933	46065.3828	223.2583	-0.062221	260.663	-0.10233	2583010	-1.6622	418.318	101.214	84.4355	263.2133	255.9854	42640.5547	198.6567	0.51785	239.3577	1636730
057	2017-02-26t1817	1488155457.14	larva	241.0669		-51.0004	549.406	105.9238	37905.2749	121570.3812	2379248.7591	339.589	-0.56264	159.149	-0.090447	155.5913	-0.011902	270.0663	-0.17306	264.6283	53473.125	221.2098	-0.085322	253.0406	-0.14079	3144780	-1.3295	379.742	102.016	86.803	274.363	268.2283	54323.8672	198.7024	0.48793	247.7078	2015830
057	2017-02-27t0017	1488177048.82	larva	247.0646		-45.0027	538.3231	105.6724	37644.0702	120835.5898	2373588.8537	428.902	-0.24866	157.171	-0.19768	153.6783	-0.16422	265.8236	-0.19145	262.7585	52367.2461	216.4816	-0.13755	249.2584	-0.15881	3084950	-1.3449	491.348	103.066	86.6701	279.531	271.0612	55067.6133	202.8928	0.52893	251.7557	2022980
057	2017-02-27t0617	1488198645.44	larva	253.0637		-39.0036	551.325	89.8901	36193.331	115572.0705	2076846.8678	403.521	-0.34042	162.974	0.16508	160.8561	0.51794	268.7723	-0.17984	262.792	50797.9648	222.4056	-0.071032	250.5834	-0.15331	3079710	-1.3403	468.991	109.474	99.5604	337.3611	321.8487	63761.2539	192.6921	0.3444	284.1393	2068730
057	2017-02-27t1217	1488220255.04	larva	259.0663		-33.001	556.321	92.3214	37049.0481	118419.8684	2155720.4101	368.091	-0.46964	161.317	0.07673	159.197	0.38864	267.5214	-0.1863	262.73	51899.1562	221.9578	-0.075531	251.7647	-0.14854	3114070	-1.3194	466.462	110.743	101.0456	332.1172	319.1012	64430.7344	194.5617	0.35076	280.8675	2137790
057	2017-02-27t1817	1488241855.04	larva	265.0663		-27.001	556.7154	104.8044	39553.8101	126621.2147	2530039.8771	375.834	-0.45315	159.53	-0.023675	155.5871	0.071619	275.5147	-0.1542	271.1745	56756.0312	222.5528	-0.067883	257.4574	-0.12288	3283290	-1.2333	434.544	109.09	92.4177	289.5163	284.8911	59640.3516	209.9958	0.59831	261.3281	2245180
057	2017-02-28t0017	1488263449.83	larva	271.0649		-21.0024	549.1716	91.694	37239.8163	118901.5588	2208530.4731	410.585	-0.34311	163.981	0.28089	161.4275	0.65757	273.317	-0.16638	268.7346	53296.8242	226.0934	-0.022696	256.1968	-0.13026	3183360	-1.3232	474.765	112.76	103.0357	326.5686	314.4172	63680.875	199.2706	0.39552	278.8819	2189010
057	2017-02-28t0617	1488285049.6	larva	277.0648		-15.0025	534.979	99.0811	37770.9405	120850.6266	2343564.1072	442.075	-0.24286	157.269	-0.14969	152.5997	-0.1687	278.295	-0.14777	273.3894	54824.1055	223.3408	-0.058142	260.4969	-0.1114	3095520	-1.4152	425.61	109.169	90.9842	307.3811	295.1356	60554.0703	213.7666	0.64785	265.7193	2148780
057	2017-02-28t1217	1488306648.28	larva	283.0644		-9.0029	508.8318	99.0466	35536.2394	113854.8239	2155530.2727	484.232	-0.10062	158.32	-0.068257	152.4437	-0.16143	284.2324	-0.12476	277.5949	52582.9922	227.6212	-7.7405e-05	264.0538	-0.09578	2923530	-1.5749	438.938	112.861	92.2588	314.8765	309.526	58252.1484	223.3423	0.83129	279.5751	2084090
057	2017-02-28t1817	1488328273.93	larva	289.0716		-2.9957	501.6884	97.439	34597.5431	111083.1722	2076339.0765	481.819	-0.12225	158.351	-0.05823	152.5197	-0.13471	286.3717	-0.11965	278.8096	51833.2734	228.2992	0.010333	266.0593	-0.087959	2851900	-1.6759	438.055	113.249	92.803	304.1879	296.5705	55058.0156	223.153	0.83208	270.841	2039620
057	2017-03-01t0017	1488349843.16	dead	295.063		2.9957	518.739	89.6411	30747.5027	99227.3995	1595774.6813	438.705	-0.30714	162.309	0.23762	156.3365	0.26578	296.4212	-0.074152	291.3258	47723.8125	238.0201	0.16143	277.2253	-0.029365	2610900	-1.8936	439.753	121.325	102.3731	344.6344	338.2464	55486.1406	238.8459	1.1814	300.6851	1951640
059	2017-02-16t1710	1487287646.94	larva	0		-202.3926	147.7168	29.1997	2948.1045	9417.0669	54387.2454	0	-0.5076	0	-0.51181	0	-0.51413					0	-0.49773	0	-0.4982	0	0.45805	0	0	0				0	-0.41533	0	0
059	2017-02-16t2310	1487309240.08	larva	5.9981		-196.3945	147.7282	29.7544	3006.9861	9611.4533	56595.1865	0	-0.63125	0	-0.61755	0	-0.61374					0	-0.60077	0	-0.60256	0	-0.4458	0	0	0				0	-0.45461	0	0
059	2017-02-17t0510	1487330857.05	larva	12.0028		-190.3898	144.9248	29.6523	2953.8021	9449.6296	55626.3339	0	-0.7592	0	-0.72841	0	-0.71815					0	-0.70867	0	-0.7118	0	-1.109	0	0	0				0	-0.4965	0	0
059	2017-02-17t1110	1487352462.72	larva	18.0044		-184.3882	315.7033	34.1862	8324.3676	26301.7991	192261.8314	612.957	1.4204	186.786	0.90627	183.9732	0.90746	371.9315	-0.49866	353.197	16736.916	286.5126	0.81717	334.2989	0.80702	835309	-0.61123	581.09	69.9507	63.9375	265.3441	226.2134	11940.4844	116.1461	0.478	178.7629	312819
059	2017-02-20t1325	1487619753.32	larva	92.2518		-110.1408	1201.8082	81.5287	81065.0113	255424.7532	4686462.5453	611.53	-0.56003	228.714	-0.51842	210.2266	-0.79314	475.5188	-0.24766	466.7972	201144.4375	389.7648	0.27811	446.6606	-0.15343	9657440	0.31805	353.882	63.1107	61.1843	138.8036	129.7827	58713.9062	93.1395	-0.81279	117.1002	2664850
059	2017-02-20t1710	1487633229.98	larva	95.9953		-106.3973	1263.0005	83.815	83169.7128	261945.1324	4701714.9038	685.88	0.10861	225.122	-0.46655	200.4612	-1.1949	523.6449	1.1709	512.067	227261.8906	401.8861	1.0752	481.4676	1.1121	9749810	0.49361	775.357	69.1558	66.1007	171.0782	153.1752	74247.9531	106.1157	0.52431	137.6474	2995070
059	2017-02-20t2310	1487654825.97	larva	101.9942		-100.3984	1155.8617	84.7137	81245.1749	256207.955	4775636.6253	573.778	-0.57953	205.87	-1.3729	187.4022	-1.667	454.0826	-0.069519	444.7858	192076.9219	346.8049	-0.44619	411.8894	-0.3746	8705830	0.0065256	538.917	63.1534	60.3884	145.6953	137.2937	61629.125	97.7983	-0.62474	124.5666	2670630
059	2017-02-21t0510	1487676431.68	larva	107.9958		-94.3968	1203.6944	80.1054	77674.5357	244727.9149	4270899.5869	630.874	0.068088	205.994	-0.84857	187.2941	-1.2396	440.6408	0.041373	434.424	178900.1562	347.9855	0.13852	413.3732	0.15698	8349980	-0.053667	482.82	66.4322	63.2361	163.6782	156.4756	66453.3438	103.1491	-0.22157	140.2934	2692830
059	2017-02-21t1237	1487703265.4	larva	115.4496		-86.943	1213.7946	86.1908	84694.574	266828.9179	5047331.5366	593.291	0.0002126	186.175	-1.7857	170.2466	-1.969	396.3995	-0.54757	389.223	174812.1875	310.5057	-0.72969	367.4912	-0.62795	8202310	0.065415	534.521	68.8477	65.1494	171.8365	164.3922	75779.8906	109.5877	0.22816	147.2236	3033220
059	2017-02-21t1838	1487724681.19	larva	121.3984		-80.9942	802.2605	126.6943	77131.7628	246281.1502	6463352.8101	510.993	-0.55696	198.747	-0.18168	186.9374	-0.20047	411.483	0.33496	406.8335	164593.1875	318.1331	0.19752	385.6272	0.47259	7942910	0.06464	390.472	65.9109	61.0041	185.1317	178.8362	74052.6719	113.9346	0.487	158.7546	2634130
059	2017-02-22t0037	1487746247.2	larva	127.389		-75.0036	1280.4906	86.3445	88420.81	278489.7516	5270136.2391	585.769	0.39851	198.426	0.41923	186.4681	0.29681	417.7916	1.0578	408.621	192601.9062	304.5961	0.22087	376.4637	0.74793	9137710	1.1245	561.549	69.2972	64.6029	195.4336	185.3888	90094.875	114.399	0.34385	164.0734	3191210
059	2017-02-22t0637	1487767835.91	larva	133.3858		-69.0068	1310.9989	93.2186	91614.648	288485.6273	5688692.9951	587.168	0.65141	185.53	-0.18727	173.0696	-0.37733	413.3693	1.4636	401.3213	197177.1406	294.3438	0.38099	371.9249	1.1955	8845320	1.1005	469.345	71.9677	66.9797	203.1202	191.1658	96888.3281	120.6397	0.76779	171.1349	3431130
059	2017-02-22t1237	1487789435.34	larva	139.3857		-63.0069	1305.1185	89.8547	90902.8366	286367.271	5558863.0105	470.677	-0.4358	180.665	-0.19679	169.919	-0.32889	361.9153	0.3677	354.8144	171547.8594	278.8062	0.1513	332.5589	0.277	8549600	1.0118	401.414	72.4637	67.5973	209.2623	201.3814	99190.3281	118.7217	0.36123	175.7017	3429200
059	2017-02-22t1838	1487811057.59	larva	145.3918		-57.0007	1407.7896	88.0325	97908.3809	308307.7906	5939950.7363	551.285	0.53692	169.534	-0.8567	158.8768	-1.0449	362.5495	0.82939	351.5423	184900.25	264.827	-0.05992	323.4039	0.41115	8640640	1.1919	383.988	69.2776	64.5649	208.8774	200.0467	106527.4531	112.4649	-0.4149	175.2467	3530870
059	2017-02-23t0038	1487832658.65	larva	151.3921		-51.0004	1327.7623	92.1494	97444.2576	307079.5731	6167330.7213	700.641	2.1518	173.133	-0.16002	163.2326	-0.40207	382.6946	1.9306	366.3391	194026.1562	269.0199	0.65337	337.6056	1.3262	8776970	1.3792	667.323	79.5417	74.1413	237.1309	220.2458	120225.3438	131.0335	0.9491	192.7601	4032360
059	2017-02-23t0637	1487854243.73	larva	157.388		-45.0046	1314.6961	88.6434	92529.7361	291569.9642	5556316.173	569.085	0.8478	179.005	0.71791	170.5699	0.52606	403.7344	2.544	387.2172	194599.9688	267.9791	0.84848	346.1719	1.5513	8621970	1.3309	542.187	73.8265	67.8203	235.8192	223.3575	113664.8359	126.9559	0.3276	192.5499	3555930
059	2017-02-23t1238	1487875880.17	larva	163.3981		-38.9945	1335.442	92.2364	95289.3014	300132.2952	5892882.7519	581.613	0.94382	162.749	-0.583	155.0508	-0.78481	360.7288	1.0446	342.1277	178921.4844	241.3942	-0.058317	309.1011	0.48774	8070100	0.98417	669.238	73.9304	67.3996	251.9465	236.9739	124965.4688	126.383	0.088531	204.4134	3665910
059	2017-02-23t1838	1487897482.9	larva	169.3989		-32.9937	1408.8947	95.1364	102519.6677	322760.3761	6540146.0193	527.375	0.42888	162.843	-0.36783	155.3125	-0.61463	361.9	0.84477	345.5231	193254.6094	241.0365	0.062072	310.3486	0.44358	8683090	1.4264	492.449	75.9298	69.6986	248.6578	235.0568	132783.2656	129.8041	0.076249	202.9011	4048730
059	2017-02-24t0037	1487919037.21	larva	175.3862		-27.0064	1366.5047	93.4774	101803.1239	320679.1394	6547269.3296	605.136	0.8764	152.513	-1.0628	145.7535	-1.435	344.171	0.41654	328.0753	182410.625	223.7242	-0.22328	294.5039	0.16407	8071460	1.0274	513.027	77.4152	70.8326	266.9206	250.8293	141467.9062	130.1777	-0.028653	215.2605	4097040
059	2017-02-24t0638	1487940670.63	larva	181.3955		-20.9971	1433.2832	93.8764	105930.2058	333652.9053	6751117.9379	569.184	0.55818	155.364	-0.68573	148.7835	-1.0457	351.5704	0.39828	334.4615	193715.3125	226.101	-0.12029	298.6732	0.18108	8555590	1.3402	664.387	79.8938	72.9322	271.3679	252.5235	149523.7188	137.4747	0.045663	216.4482	4399590
059	2017-02-24t1238	1487962290.63	larva	187.401		-14.9916	1429.834	92.3128	103408.7672	325574.1535	6481944.3687	562.829	0.46431	156.433	-0.50853	149.7583	-0.87346	355.4167	0.35998	335.2961	191214.1562	224.4198	-0.11073	301.2399	0.17572	8415610	1.2638	595.411	81.1376	74.7098	277.0367	259.6379	149045.7344	136.4493	-0.047983	220.0774	4364960
059	2017-02-24t1837	1487983857.23	larva	193.3917		-9.0008	1399.2451	97.2607	105003.3024	330662.082	6846844.222	513.146	0.18325	153.666	-0.6233	147.8571	-0.98657	354.5885	0.30715	344.7515	193605.3125	220.1256	-0.14205	309.0625	0.20844	8385100	1.2627	476.592	81.4175	74.4011	281.1929	273.1435	153531.3125	140.7689	-0.035887	235.8041	4442710
059	2017-02-25t0038	1488005462.06	larva	199.3931		-2.9995	1382.8185	96.591	107223.5682	337770.6761	7067691.76	477.976	0.0080728	153.309	-0.59362	147.1623	-0.99514	346.0017	0.23209	337.7082	193068.9688	221.7835	-0.10725	307.1369	0.18318	8542360	1.3763	482.53	82.9204	75.7686	281.2223	273.506	156922.0469	144.8309	-0.025248	235.5182	4620320
059	2017-02-25t0637	1488027058.38	dead	205.3921		2.9995	1401.756	95.8411	110335.3521	347639.9635	7311393.4997	518.487	0.18914	152.101	-0.63346	146.0154	-1.0543	340.5527	0.19438	332.154	195477.2344	222.1945	-0.091156	303.1021	0.15575	8716130	1.5045	553.835	84.3332	76.7869	282.4984	271.6469	162154.0625	149.726	0.0032606	237.8637	4832710
061	2017-02-16t1710	1487287677.42	larva	0		-292.0635	916.2181	48.8188	29649.6325	93470.7663	818101.6316	402.501	0.91984	90.0781	0.26702	84.2231	0.21848	224.042	-1.1226	217.697	35398.6	149.4618	0.29223	203.9841	0.42316	1421250	3.1474	577.726	101.924	85.2329	419.622	412.7773	66300.3	214.3491	1.2935	362.823	1608160
061	2017-02-16t2310	1487309270.5	larva	5.9981		-286.0655	879.0446	42.9797	26668.0195	84047.5537	677282.3174	428.949	0.91935	109.344	0.3518	104.4843	0.31814	237.974	-1.09	228.2841	34030.3	166.7561	0.30236	212.8871	0.38259	1557280	1.9982	602.529	98.7494	86.611	321.093	310.8672	45916.3	187.3728	1.0849	275.0186	1406390
061	2017-02-17t0510	1487330887.96	larva	12.0029		-280.0606	918.2467	46.0772	28366.937	89434.8454	740284.2111	415.742	0.77516	124.633	0.40692	120.1141	0.38267	254.222	-1.0446	247.121	38641.8	181.505	0.30084	226.8521	0.36607	1886070	1.4768	550.245	99.2055	88.7103	287.871	277.4157	43756.4	179.5063	1.0264	248.9198	1501280
061	2017-02-17t1110	1487352493.73	larva	18.0045		-274.059	931.7441	48.0683	28847.2918	90980.3322	762626.9449	455.218	0.82528	132.107	0.39351	127.4682	0.37435	260.793	-1.0442	250.9642	40162.1	191.3964	0.27289	235.8113	0.32567	2033650	0.86725	523.016	100.516	90.4967	284.215	274.0889	43769.2	179.2118	1.0316	245.6827	1547340
061	2017-02-20t1325	1487619783.9	larva	92.2518		-199.8117	1282.183	75.7206	78195.0313	246162.9182	4104319.8205	579.899	-0.79042	250.8	0.9424	242.1817	1.2215	485.695	-0.0079582	478.5508	198649	385.4652	0.13306	455.8239	0.087588	10238400	0.6764	393.902	62.4695	60.2463	146.394	132.6355	59875.1	94.1675	-0.69911	119.2938	2550190
061	2017-02-20t1710	1487633259.52	larva	95.995		-196.0685	1575.4551	81.6039	73477.867	231516.0683	3252679.5217	689.742	0.13782	227.705	-0.27986	215.3664	-0.18048	541.91	1.609	530.7502	209719	408.2533	1.3079	498.1737	1.579	8797820	-0.105	570.182	84.3281	73.332	302.51	294.3942	117071	171.07	8.0043	261.0597	3258190
061	2017-02-20t2310	1487654855.7	larva	101.994		-190.0696	2042.2036	87.2134	101263.9986	319423.0944	4775945.743	684.052	0.29474	209.457	-1.104	194.4082	-1.1741	471.246	0.35489	459.7159	250703	363.3779	0.18852	435.0911	0.29582	11124700	1.5687	545.619	77.7313	67.5666	296.222	286.3339	157590	156.9974	6.0199	247.1768	4128460
061	2017-02-21t0510	1487676461.43	larva	107.9956		-184.068	765.8581	88.3657	43042.4261	136719.1737	2164878.7384	894.778	2.266	208.614	-0.64444	194.0679	-0.74598	468.276	0.74696	452.3144	105830	330.0743	-0.58283	417.5915	0.2832	4699860	-2.4757	968.423	71.6392	68.1613	195.908	174.5767	44275.3	111.0885	0.64598	149.4633	1613960
061	2017-02-21t1237	1487703294.97	larva	115.4493		-176.6142	1183.8675	77.228	77515.1704	244327.6078	4209411.7448	574.014	-0.1713	202.947	-0.40954	189.5214	-0.49561	427.17	0.27228	419.4939	173004	332.3577	0.21319	393.9917	0.20304	8203120	0.065964	328.102	71.8809	69.4342	151.224	144.0378	61245.9	107.1386	-0.030829	132.9121	2905430
061	2017-02-21t1838	1487724696.58	larva	121.3942		-170.6693	1244.7205	77.9836	79151.9607	249376.4718	4213359.964	523.666	-0.43752	200.399	-0.040299	186.7543	-0.21542	413.63	0.39402	406.6844	170829	317.7507	0.1795	382.1426	0.35834	8274280	0.29861	551.718	75.8146	72.5441	165.732	158.9602	68447.2	117.1247	0.81664	146.7496	3130310
061	2017-02-22t0037	1487746262.19	larva	127.3847		-164.6789	1242.6182	80.0379	76307.7762	240234.9164	4045433.0166	582.993	0.37028	193.462	-0.028297	180.8781	-0.16831	401.654	0.58943	394.2087	160260	307.0338	0.34087	368.9003	0.48835	7707520	0.082606	598.158	76.6082	73.3455	165.026	157.2931	65845.4	117.6255	0.6709	145.8636	3052070
061	2017-02-22t0637	1487767850.79	larva	133.3815		-158.6821	924.2335	68.938	52407.1999	166015.9789	2447755.921	495.975	-0.31285	191.082	0.32876	174.1867	-0.28142	401.958	1.1171	395.1978	110538	312.251	1.32	371.4714	1.1787	5239850	-1.584	373.371	73.796	71.0825	159.953	152.6977	43987.1	109.8641	-0.29722	139.5798	2023630
061	2017-02-22t1237	1487789450.14	larva	139.3813		-152.6822	1206.4682	77.208	77624.6734	244684.2417	4171738.6762	441.413	-0.74585	183.697	0.089906	172.6003	-0.090906	364.214	0.4399	358.9846	147507	285.3352	0.5051	339.1092	0.52142	7434420	0.17939	302.123	75.8927	72.2399	171.189	164.8219	69331.5	118.291	0.32051	152.4256	3071450
061	2017-02-22t1838	1487811072.46	larva	145.3875		-146.676	1508.3759	78.9514	61911.6814	195002.8867	2664740.7805	417.661	-0.86382	164.169	-1.3716	155.5419	-1.3501	326.234	-0.35544	320.3808	106679	248.0034	-0.99759	300.6808	-0.46527	5362100	-1.2441	434.807	89.7136	76.3831	315.963	307.5277	103320	181.4068	5.8066	274.7366	2930230
061	2017-02-23t0038	1487832674.11	larva	151.388		-140.6756	1327.2338	83.5378	87514.7874	275608.6494	4938701.1596	399.55	-0.9292	170.561	-0.40877	161.2667	-0.58655	320.399	-0.16289	315.4709	146422	256.6057	-0.023262	299.4968	-0.089221	7782880	0.65035	440.627	71.1462	67.4452	181.16	171.4109	82789.9	112.6198	-0.54236	154.8224	3246470
061	2017-02-23t0637	1487854258.57	larva	157.3837		-134.6799	1306.1705	81.7393	86758.9773	273505.933	4871247.6573	619.541	1.3396	169.94	-0.15359	164.6341	-0.042414	305.425	-0.30127	299.0549	138357	243.7212	-0.24734	282.5022	-0.28697	7686380	0.6591	604.48	77.6879	73.2909	198.672	188.4759	89998.4	125.1836	0.217	167.6338	3513820
061	2017-02-23t1238	1487875895.53	larva	163.3939		-128.6696	1331.2595	76.6617	82318.7443	259107.7631	4383071.4107	536.761	0.5411	174.052	0.47458	167.6618	0.43604	308.629	-0.0031422	302.4845	132710	251.2899	0.27691	289.0368	0.07509	7477270	0.57151	568.875	72.6978	68.7076	187.227	177.0195	80507.8	117.4087	-0.32028	158.2719	3123100
061	2017-02-23t1838	1487897498.03	larva	169.3946		-122.6689	1240.2083	82.1785	80813.0117	254544.0063	4505643.4715	393.114	-0.64176	160.945	-0.53676	155.2853	-0.61737	309.796	0.084966	302.7442	130734	233.2961	-0.13179	281.768	0.019214	6781250	0.15186	357.148	71.0249	66.7215	185.734	179.0839	78379.9	114.8371	-0.42739	161.4022	2992560
061	2017-02-24t0037	1487919052.14	larva	175.3819		-116.6817	1169.3639	81.9208	78473.8459	247229.7692	4502247.4329	469.713	-0.028178	167.313	0.13111	164.9532	0.42451	281.192	-0.21541	274.8781	115008	227.6874	-0.15268	261.3258	-0.18385	6840770	0.23969	626.883	82.9711	77.985	209.964	199.2629	85875.4	136.1933	0.11711	181.0881	3392360
061	2017-02-24t0638	1487940686.05	larva	181.3913		-110.6723	1202.7068	87.3442	84566.7495	266482.305	5062580.7501	785.69	1.8327	158.965	-0.41759	155.0147	-0.44559	281.942	-0.1617	274.8748	124337	222.219	-0.17767	260.4849	-0.14754	6996360	0.38139	1001.26	79.6806	74.3727	212.487	202.2535	93706.7	132.234	-0.059799	183.4832	3506900
061	2017-02-24t1238	1487962306.15	larva	187.3969		-104.6667	1270.4652	83.9625	84262.689	265476.5684	4775408.111	498.925	0.12655	162.472	-0.089011	159.9291	0.095551	270.4	-0.21916	264.8991	118976	221.2403	-0.15204	252.8736	-0.18152	7134460	0.50467	565.389	82.196	77.1185	209.744	199.4602	92287.5	135.3955	-0.066633	184.7889	3609390
061	2017-02-24t1837	1487983872.28	larva	193.3875		-98.6761	1944.4385	87.5086	94924.0873	299676.5545	4576333.295	476.874	0.0061621	167.123	0.26391	163.9827	0.52951	281.983	-0.13091	276.0041	140710	227.4379	-0.054458	263.7483	-0.092397	8330060	1.2311	549.345	90.4969	82.0692	258.623	249.3	129053	167.6314	0.40401	227.4263	4510730
061	2017-02-25t0038	1488005477.14	larva	199.3888		-92.6747	1267.6837	83.243	81208.8141	255745.1277	4507855.5422	360.903	-0.53645	152.912	-0.61896	150.1551	-0.71744	264.218	-0.22605	258.4797	112028	209.6798	-0.2463	243.9962	-0.21046	6475210	0.2185	468.741	83.6641	78.2622	214.16	206.57	90804	137.8173	-0.13529	188.4382	3542840
061	2017-02-25t0637	1488027073.53	larva	205.3878		-86.6757	1332.8342	88.1772	89465.2343	281818.005	5203147.8533	357.13	-0.5451	151.873	-0.64778	149.6303	-0.7229	260.071	-0.24203	252.8253	121453	206.2495	-0.27202	238.697	-0.23507	7078660	0.60199	407.689	83.93	79.214	211.432	200.1873	98738.7	135.1252	-0.22265	182.3955	3911890
061	2017-02-25t1237	1488048675.58	larva	211.3884		-80.6752	1300.5831	82.7147	82838.5304	260770.6289	4629319.1029	428.316	-0.22287	161.424	-0.02423	158.719	0.13907	282.603	-0.11478	274.3385	122084	220.7393	-0.097575	258.3608	-0.11055	6970950	0.59186	479.791	79.8723	74.0759	222.648	211.6483	96184	137.6249	-0.22663	189.6779	3449200
061	2017-02-25t1837	1488070275.09	larva	217.3882		-74.6753	1026.6081	83.5988	67585.296	213269.6975	3899285.6821	383.948	-0.42022	155.468	-0.37174	153.256	-0.3263	266.591	-0.19836	262.0086	94106.6	207.8817	-0.2348	245.1854	-0.18513	5476360	-0.18038	376.791	88.5142	83.4933	217.276	208.1244	76698.4	144.4864	-0.16316	188.4454	3117910
061	2017-02-26t0037	1488091873.49	larva	223.3878		-68.6757	763.5302	90.0479	49504.5024	158142.7547	2736383.4681	333.801	-0.62385	152.077	-0.55468	150.2037	-0.57023	261.086	-0.22223	257.4157	67621.2	205.945	-0.25013	242.8807	-0.19355	3928160	-0.98733	430.42	89.2882	82.8875	223.698	215.9318	57937.7	151.473	-0.10113	201.2229	2306310
061	2017-02-26t0637	1488113480.03	larva	229.3896		-62.6739	886.1759	81.2796	57149.8787	181180.0813	3086501.2915	349.108	-0.54896	152.838	-0.48903	151.2085	-0.45281	258.786	-0.22837	254.0495	77118.1	204.1631	-0.26625	239.1111	-0.20957	4553190	-0.60856	357.057	85.7207	81.2553	212.469	207.5641	63315.8	135.38	-0.38694	186.6103	2553710
061	2017-02-26t1237	1488135080.44	larva	235.3897		-56.6738	1212.7022	80.0576	78135.2118	246111.2394	4283123.1467	329.353	-0.60849	151.066	-0.57927	148.9716	-0.63141	260.06	-0.21818	255.8341	106104	204.2283	-0.2664	241.007	-0.19759	6155490	0.30969	408.2	86.4547	79.7329	223.83	217.3352	91322.6	144.8358	-0.29072	198.4461	3522770
061	2017-02-26t1817	1488155504.72	larva	241.0631		-51.0004	1052.2361	84.5773	71564.8137	226012.5842	4061794.145	322.469	-0.62345	152.522	-0.48353	150.2781	-0.49433	263.653	-0.20083	258.0714	98342.4	206.1088	-0.24892	245.959	-0.17378	5686480	0.090177	386.984	88.6803	82.1602	224.948	218.601	83905.8	149.5144	-0.2636	201.0825	3306270
061	2017-02-27t0017	1488177096.13	larva	247.0608		-45.0028	1059.5795	81.0602	65350.8852	206346.2419	3416031.2742	343.712	-0.54603	150.861	-0.57648	148.1933	-0.66655	264.06	-0.19887	259.5862	90308.4	205.5966	-0.25828	244.554	-0.18039	5148890	-0.17222	405.896	90.7038	83.0318	227.989	223.3837	77972.2	154.6673	-0.22923	203.6428	3095720
061	2017-02-27t0617	1488198692.6	larva	253.0598		-39.0038	1065.9946	81.7413	66591.2911	210229.8786	3526269.4797	358.32	-0.49837	150.761	-0.58234	147.8006	-0.69076	260.741	-0.2136	255.3999	90737.8	206.5062	-0.25292	242.6035	-0.19009	5240590	-0.086861	390.372	91.4521	83.7354	232.419	225.3582	80882	155.7387	-0.25589	207.6203	3178970
061	2017-02-27t1217	1488220301.57	larva	259.0623		-33.0013	1055.7773	82.2608	65892.656	208301.5769	3458358.6805	352.48	-0.52431	149.318	-0.67161	146.2061	-0.82736	261.401	-0.21213	257.1275	89921.9	205.5134	-0.26926	242.716	-0.1905	5135200	-0.12265	437.108	92.151	84.1059	234.049	227.2031	80512.8	159.2408	-0.24113	207.9747	3169160
061	2017-02-27t1817	1488241902.56	larva	265.0625		-27.001	1028.769	83.4323	63109.4904	199606.5046	3300527.2117	476.772	-0.095252	152.336	-0.48303	149.0396	-0.54902	266.292	-0.19386	261.8037	87876.3	210.415	-0.21602	247.1375	-0.1716	5019480	-0.18263	501.348	94.1576	85.0462	242.184	236.9835	79920.7	164.8139	-0.18597	217.256	3102490
061	2017-02-28t0017	1488263497.17	larva	271.061		-21.0025	1208.1579	81.7713	77735.7925	244891.887	4334516.449	394.505	-0.40101	150.994	-0.56986	147.672	-0.66415	264.019	-0.20735	258.1142	107192	208.5445	-0.24531	244.7651	-0.18545	6120380	0.49359	497.848	91.9994	83.276	242.537	236.8616	98470	161.8873	-0.27871	215.3533	3729100
061	2017-02-28t0617	1488285096.87	larva	277.061		-15.0026	1201.7421	83.2805	78048.9693	245865.5689	4382917.3277	437.351	-0.26014	150.571	-0.5999	146.9517	-0.71939	262.955	-0.21706	258.8977	107286	208.9764	-0.24756	243.9582	-0.19304	6129280	0.5038	458.685	92.082	83.1126	241.642	234.8807	98589.8	163.446	-0.29541	216.4199	3748380
061	2017-02-28t1217	1488306695.43	larva	283.0606		-9.003	1143.2987	85.6553	72816.7884	229958.6878	3938339.4304	376.108	-0.50626	150.529	-0.60785	146.6621	-0.73337	264.816	-0.21589	260.2902	100630	210.4284	-0.23802	246.077	-0.18747	5718430	0.23312	372.823	94.5307	84.2619	252.456	246.1157	95933.3	171.59	-0.18555	224.8451	3591130
061	2017-02-28t1817	1488328322.32	larva	289.068		-2.9955	1107.3416	85.8228	71861.3694	226836.7561	3966425.2042	367.949	-0.56259	151.645	-0.53738	147.7057	-0.61705	262.774	-0.23551	257.9213	98540.3	213.1273	-0.2115	245.9985	-0.19431	5682610	0.19748	418.758	95.0792	84.1608	248.394	242.0534	93147.6	175.2185	-0.16044	224.0372	3562900
061	2017-03-01t0017	1488349890.05	dead	295.0591		2.9955	1077.7081	85.9474	71767.947	226198.3048	4146295.475	354.756	-0.64317	154.302	-0.3529	150.0021	-0.37528	273.424	-0.19306	268.9346	102261	219.3998	-0.12839	256.1566	-0.14608	5769350	0.24626	411.113	97.2038	84.9527	257.664	251.8301	96366.2	184.2553	-0.016655	234.0211	3634450
062	2017-02-16t1710	1487287692.36	egg	-2.9991		-292.0638	153.6392	28.9433	2977.0589	9494.3077	53726.2237	0	-0.4471	0	-0.46051	0	-0.46579					0	-0.4477	0	-0.44752	0	1.0886	0	0	0				0	-0.39653	0	0
062	2017-02-16t2310	1487309286.02	larva	2.9991		-286.0655	153.6417	28.5645	2963.0055	9447.031	53034.8113	0	-0.56895	0	-0.56412	0	-0.56341					0	-0.54872	0	-0.54985	0	-0.036176	0	0	0				0	-0.43468	0	0
062	2017-02-17t0510	1487330903.3	larva	9.0039		-280.0607	153.592	28.2349	2936.7364	9363.6596	52085.2023	0	-0.69473	0	-0.67235	0	-0.66536					0	-0.65412	0	-0.65658	0	-0.79865	0	0	0				0	-0.47522	0	0
062	2017-02-17t1110	1487352509.15	larva	15.0055		-274.0591	243.7791	18.3694	3283.9401	10358.3255	39439.8361	763.666	2.0242	290.476	1.8982	286.8132	1.894	559.8568	0.41511	551.0815	10637.2783	400.5548	1.4946	512.1843	1.6992	538543	-0.68963	599.344	58.8283	54.7875	220.8526	179.7693	4196.1997	93.2369	0.28581	136.4036	109068
062	2017-02-20t1325	1487619799.2	larva	89.2528		-199.8119	1276.6849	83.5374	88216.6334	278006.2795	5084437.3339	838.807	0.95021	257.069	0.77333	245.9064	0.87932	492.8467	-0.052342	485.9699	226709.5	396.4426	0.20738	464.0315	0.075268	11806700	1.5681	821.351	65.7456	62.3628	191.9289	169.7619	88287.3125	104.295	0.36214	146.54	3019560
062	2017-02-20t1710	1487633274.18	larva	92.9958		-196.0688	1332.0337	84.0277	88756.7889	279413.3173	5115593.8869	831.206	1.0713	252.7	1.1979	245.0133	1.5327	489.9979	0.14634	481.2918	226869.0156	381.0262	0.042334	454.7141	0.11596	11680800	1.5882	936.829	68.5808	64.2629	213.3515	190.0625	98781.7266	112.4138	1.3523	157.643	3170080
062	2017-02-20t2310	1487654870.56	larva	98.9948		-190.0698	1274.5695	86.0694	90067.2098	283729.3761	5394108.5852	702.048	0.33221	232.554	0.34509	224.4454	0.68524	442.5877	-0.5666	435.4594	207573.6562	358.9848	-0.24158	415.3178	-0.50958	10901900	1.3205	689.063	68.8628	66.0779	160.9512	152.144	75486.0938	105.1645	0.30732	137.1163	3228220
062	2017-02-21t0510	1487676476.31	larva	104.9964		-184.0682	1233.6484	82.3387	83439.2436	262893.0807	4773333.1798	564.506	-0.57038	224.992	0.34172	212.7244	0.36079	449.3001	0.034142	443.5679	195445.5312	362.0536	0.41492	422.4757	0.17652	9772960	0.79221	382.02	68.763	65.7604	150.7188	142.6852	65562.6719	106.7085	0.27004	131.0976	2986860
062	2017-02-21t1237	1487703309.84	larva	112.4502		-176.6145	1211.4669	83.397	81242.1131	255882.693	4682287.2106	645.247	0.34801	214.031	0.20133	203.5487	0.31632	413.2111	-0.32998	404.1758	175201.4844	337.6282	0.13991	388.3828	-0.22782	9058410	0.55643	724.517	72.2351	68.9153	163.9263	151.7956	69504.7422	112.7077	0.66243	140.6906	3057210
062	2017-02-21t1838	1487724711.59	larva	118.3951		-170.6695	1315.6237	82.1184	85406.5842	268960.4389	4769284.0313	617.321	0.32551	215.329	0.9141	199.7494	0.54541	448.5798	1.0941	440.6847	200066.6094	346.8058	1.1615	412.3791	1.0544	9586020	1.118	294.344	69.1566	65.4438	163.0966	155.9702	72741.1016	111.2493	0.30628	142.9154	3078710
062	2017-02-22t0037	1487746277.08	larva	124.3855		-164.6791	1347.9375	85.7807	90601.4548	285287.4592	5241766.4197	526.132	-0.31342	192.914	-0.38749	180.3512	-0.47398	393.1051	0.074387	386.4948	185938.7344	305.0415	-0.093968	365.1039	0.07203	9106500	0.992	338.996	71.1917	67.3464	164.5552	159.1004	77834.6094	113.5972	0.35628	146.6225	3360600
062	2017-02-22t0637	1487767865.84	larva	130.3824		-158.6822	1325.6769	84.5328	89839.8382	282841.4587	5271086.2107	515.15	-0.20032	188.664	-0.1535	174.5712	-0.4417	397.9242	0.74535	390.4644	186228.5312	304.4655	0.57595	365.5622	0.67939	8826630	1.005	587.524	73.0585	68.4647	181.1635	175.5066	84784.5	119.3792	0.75096	159.6989	3418040
062	2017-02-22t1237	1487789465.17	larva	136.3822		-152.6824	1302.3423	86.5526	94363.0491	297305.0243	5753819.8957	451.23	-0.715	180.867	-0.40147	171.4298	-0.35918	345.1417	-0.38163	339.4405	169464.5625	276.535	-0.2678	323.6582	-0.30375	8878930	1.1912	345.001	75.445	70.8063	190.3686	183.2628	93470.9844	123.7984	0.96143	167.2514	3703670
062	2017-02-22t1838	1487811087.44	larva	142.3884		-146.6762	1260.8334	89.6701	93536.3994	294863.3306	5834180.4941	415.442	-0.95188	180.027	-0.047252	172.4968	0.05522	340.0923	-0.10861	336.0461	165624.9688	267.998	-0.15438	318.2618	-0.018571	8752570	1.2223	329.782	72.7753	68.2468	186.5711	178.7292	90860.1094	118.3733	0.2221	160.4755	3538190
062	2017-02-23t0038	1487832689.17	larva	148.3889		-140.6757	1382.7054	89.4538	97593.5508	307341.4308	5850464.7422	440.988	-0.56098	168.445	-0.78237	164.23	-0.42856	285.6324	-1.5077	280.7122	145101.2656	236.1843	-1.4135	269.563	-1.464	8554630	1.1752	452.142	75.0157	70.2944	192.1212	182.7446	97597.5625	123.4562	0.46304	165.7178	3809750
062	2017-02-23t0637	1487854273.78	larva	154.3846		-134.68	1257.6475	88.522	93609.1093	295085.713	5847302.5339	506.723	0.21082	169.785	-0.31375	164.2164	-0.18784	303.9906	-0.53464	298.6783	148043.4062	241.163	-0.59982	282.7598	-0.48019	8262920	1.0426	504.925	76.8057	71.7061	203.2575	196.4493	98986.4219	127.0208	0.48479	175.2347	3737900
062	2017-02-23t1238	1487875910.36	larva	160.3948		-128.6699	1359.2545	88.6369	96525.461	304081.1847	5830483.1259	500.165	0.19837	168.152	-0.19361	163.4814	-0.056217	292.7085	-0.46417	286.5691	147232.3906	236.2645	-0.37887	273.3284	-0.37065	8446920	1.2283	411.742	76.1474	70.7647	213.5853	205.6841	107433.4062	128.6021	0.29415	181.0055	3825190
062	2017-02-23t1838	1487897513.19	larva	166.3956		-122.6691	1416.3041	100.819	108683.7769	342297.098	7217009.7597	562.892	0.72432	168.891	0.067356	163.5107	0.097929	300.2027	-0.10071	295.8342	169614.5312	239.1954	-0.058526	278.7993	-0.078653	9536570	1.9934	645.035	74.6604	69.0606	210.4185	201.1386	118886.4766	128.2795	0.077803	180.0237	4215770
062	2017-02-24t0037	1487919067.18	larva	172.3828		-116.6819	1114.9073	105.4483	86533.597	273533.5487	5708069.7833	428.945	-0.32293	169.821	0.28842	165.2584	0.39985	309.563	0.088601	300.4409	139303.3438	235.5708	-0.041368	279.5463	-0.0053102	7636010	0.73485	420.949	79.8012	73.3431	234.7825	221.8497	105652.1016	140.4445	0.29818	200.8938	3588260
062	2017-02-24t0638	1487940700.98	larva	178.3922		-110.6725	1376.5842	92.6552	101753.008	320808.5764	6385894.3337	428.523	-0.28508	159.128	-0.46138	154.3331	-0.55485	278.4471	-0.20999	273.278	147576.9375	222.9009	-0.19687	260.5191	-0.16576	8421370	1.2544	439.467	78.3199	72.2555	218.8405	212.4138	115985.4844	134.2416	0.021495	189.5195	4144840
062	2017-02-24t1238	1487962321.51	larva	184.3979		-104.6668	1395.1306	99.2316	108748.9854	342586.0554	7247418.2526	502.261	0.15339	160.491	-0.26161	155.5819	-0.35286	290.5936	-0.085342	285.303	164475.9844	224.7213	-0.1213	269.6605	-0.061784	9069510	1.6528	612.472	81.7531	75.7825	232.0978	220.4541	131367.3438	138.6253	0.027096	196.1419	4619950
062	2017-02-24t1837	1487983887.38	larva	190.3884		-98.6762	1436.2047	91.9851	103487.8907	325791.3429	6512075.5999	374.108	-0.5122	154.074	-0.6311	150.7177	-0.74845	262.4675	-0.25901	256.1156	141470	207.576	-0.30863	241.9542	-0.24786	8296130	1.2015	394.964	77.4722	70.8619	223.7563	212.5874	120604.625	135.224	-0.099322	189.2495	4171490
062	2017-02-25t0038	1488005492.29	larva	196.3898		-92.6749	1336.8628	93.2671	100202.0117	315637.8244	6438491.7317	347.532	-0.60954	159.762	-0.20008	155.3006	-0.26202	283.4533	-0.11993	278.6106	147679.1875	219.6483	-0.13904	263.8842	-0.088764	8320710	1.2379	372.97	79.7097	72.4225	236.2976	228.1513	123111.0625	142.8291	-0.03062	203.3274	4151440
062	2017-02-25t0637	1488027088.74	larva	202.3888		-86.6759	1457.1059	96.2148	104458.4683	329018.7725	6559061.1975	448.242	-0.13	155.741	-0.42029	151.8025	-0.54299	286.533	-0.099935	279.937	155873.9375	214.7724	-0.18105	262.8069	-0.090955	8463740	1.3477	499.863	82.414	74.9839	252.2739	242.7449	137237	147.3872	-0.0098972	215.5425	4478790
062	2017-02-25t1237	1488048690.82	larva	208.3893		-80.6753	1382.3017	93.0654	106290.8155	334881.3596	6882216.2755	400.766	-0.34845	154.12	-0.49578	150.3176	-0.64145	273.7513	-0.16585	269.1915	151384.4844	209.8648	-0.2274	251.6585	-0.15361	8511280	1.4178	362.618	83.5116	76.3437	236.5628	227.4842	130819.2188	148.109	-0.040599	207.1795	4611930
062	2017-02-25t1837	1488070290.28	larva	214.3892		-74.6754	1426.0834	96.9256	106336.176	334989.455	6836929.6777	342.967	-0.60546	154.631	-0.43595	150.691	-0.57336	280.3774	-0.12533	276.3305	155048.6875	213.349	-0.17754	258.0575	-0.11097	8545540	1.4745	432.493	82.3495	74.6673	248.4294	239.2	137381.4531	149.8567	-0.058591	214.7889	4550960
062	2017-02-26t0037	1488091888.7	larva	220.3888		-68.6759	1391.0547	103.5483	109326.0995	344461.4226	7351941.9326	546.146	0.27597	151.634	-0.59407	147.4307	-0.83488	272.7701	-0.16328	266.8546	154933.4062	208.2618	-0.22696	251.0489	-0.14946	8609920	1.5485	529.734	87.0855	79.8496	249.8801	242.0927	141931.8906	153.9462	-0.041245	217.6837	4944800
062	2017-02-26t0637	1488113495.24	larva	226.3906		-62.6741	1435.6982	97.3207	111082.2359	350048.8684	7288934.0489	392.579	-0.37902	151.333	-0.58867	146.5265	-0.88643	281.397	-0.11795	275.9455	162647.4688	210.5155	-0.19851	257.8651	-0.11154	8734920	1.6591	396.13	84.2884	76.077	248.5879	240.8794	143683.7812	152.494	-0.10812	216.7033	4865130
062	2017-02-26t1237	1488135095.65	larva	232.3907		-56.6739	761.4719	90.0651	56236.6372	179167.9365	3488071.5955	422.334	-0.2632	162.77	0.11031	156.4639	0.032249	309.4547	0.013649	302.5411	90670.2344	232.6918	0.041911	281.9136	0.007914	4765580	-0.47365	442.486	93.9743	82.6729	284.8764	275.1286	83468.7969	180.4773	0.26778	250.165	2751380
062	2017-02-26t1817	1488155520.64	larva	238.0643		-51.0003	675.6152	105.6086	52784.1801	168713.8025	3522488.1921	403.544	-0.33504	152.053	-0.51526	150.2288	-0.50767	242.5631	-0.29481	236.5594	66704.8594	196.8461	-0.34678	225.1396	-0.27227	4175080	-0.7684	419.686	86.0863	80.9378	219.7641	211.1068	60435.125	141.1282	-0.36769	191.7921	2363760
062	2017-02-27t0017	1488177111.94	larva	244.0619		-45.0028	739.2573	90.4437	55522.4141	176729.6421	3537760.0134	366.519	-0.46618	153.898	-0.39699	150.2132	-0.4896	274.7681	-0.15367	263.7611	79407.9688	206.283	-0.24847	245.8129	-0.17434	4444580	-0.58694	511.602	89.9855	82.5657	258.673	247.0145	74756.5	154.4129	-0.21099	219.2629	2598780
062	2017-02-27t0617	1488198708.28	larva	250.0609		-39.0038	697.65	93.5185	49196.3537	156282.8685	3092465.381	385.42	-0.40169	153.431	-0.42035	150.552	-0.44307	269.0129	-0.17839	259.3094	69136.3281	203.2659	-0.28699	241.445	-0.19497	3929830	-0.85492	415.477	90.3377	83.5204	239.1354	229.6936	61457.8008	154.3588	-0.25629	210.4904	2313820
062	2017-02-27t1217	1488220317.51	larva	256.0634		-33.0012	709.2672	94.4775	52522.933	167316.4907	3371973.8871	418.261	-0.29135	151.306	-0.54919	148.1186	-0.65562	269.6168	-0.17688	262.2482	73875.0078	202.1108	-0.30656	245.3768	-0.17778	4134740	-0.72207	440.575	91.0306	83.0964	263.3368	253.2758	72154.2734	157.5456	-0.24753	229.0365	2487590
062	2017-02-27t1817	1488241918.05	larva	262.0636		-27.0011	694.5285	92.3424	50466.6654	161084.0877	3184410.1766	412.721	-0.31733	152.438	-0.47685	149.3731	-0.52452	265.6194	-0.19542	260.8193	69857.9062	204.8372	-0.28052	245.7055	-0.17741	4004090	-0.79299	435.312	91.0524	83.4005	253.2782	247.0657	66612.1719	159.5456	-0.25657	224.6604	2391670
062	2017-02-28t0017	1488263513.03	larva	268.0622		-21.0025	695.3269	111.9954	49192.2676	159719.2263	3193840.4603	438.422	-0.23662	156.402	-0.21966	152.2343	-0.23642	274.2974	-0.16061	269.1865	70768.7188	215.1611	-0.15961	252.2808	-0.14814	4027970	-0.7901	485.153	95.633	85.693	256.9344	249.3765	66289.0781	173.6559	-0.049232	226.4106	2462930
062	2017-02-28t0617	1488285112.66	larva	274.0621		-15.0026	694.2756	91.8081	42612.2825	138193.3448	2321644.1984	367.034	-0.50922	155.275	-0.28624	151.3053	-0.30443	274.5221	-0.16273	270.8373	60943.9062	214.6934	-0.16953	250.7705	-0.15782	3444160	-1.179	418.011	96.4543	86.467	264.0135	258.2344	58610.9844	177.6297	-0.011274	234.6561	2139450
062	2017-02-28t1217	1488306711.15	larva	280.0617		-9.003	702.0398	92.6976	51716.0689	165537.3447	3340661.4394	451.121	-0.21707	163.613	0.28755	155.6141	0.13884	349.7406	0.17872	344.8595	93730.4688	242.0871	0.19443	316.1769	0.16657	4383510	-0.61476	475.468	109.129	94.042	365.3626	356.5464	97917.1719	216.513	0.69799	323.1205	2923780
062	2017-02-28t1817	1488328338.37	larva	286.0692		-2.9954	711.284	96.7761	48764.5487	155579.238	2939315.0487	384.873	-0.48505	149.348	-0.69495	146.7337	-0.71989	248.0089	-0.30101	243.35	62994.25	198.5438	-0.41295	231.2364	-0.2676	3780750	-1.0408	419.624	92.1812	84.7548	243.4525	237.7717	61836.9336	161.5669	-0.41158	218.9524	2333570
062	2017-03-01t0017	1488349905.37	dead	292.06		2.9954	709.8814	90.7832	51778.4566	165503.3589	3293486.4906	431.719	-0.32542	162.691	0.25914	155.2278	0.14568	332.8242	0.11116	324.1562	89196.8906	240.0982	0.18813	302.2012	0.10623	4352800	-0.69816	495.664	111.153	96.2396	358.7443	352.787	96143.4688	222.1521	0.81301	315.4466	2973900
066	2017-02-16t1710	1487287753.44	larva	0		-316.0574	220.4699	55.8372	9042.9857	29151.6868	331147.1438	558.768	1.474	258.28	1.7213	262.6966	1.7709	475.682	0.0017941	465.6535	22832.8	385.1298	1.5378	446.3292	1.5178	1236390	2.7976	889.345	384.606	396.9059	744.16	730.8424	35719.7	579.4851	4.2044	688.8657	1841110
066	2017-02-16t2310	1487309347.06	larva	5.9982		-310.0592	211.313	56.0717	8628.6198	27931.7687	315812.9101	651.252	1.7229	293.461	1.984	300.8266	2.0693	524.382	0.2281	510.1638	24121.6	418.895	1.6679	486.587	1.6492	1337890	1.6539	998.343	412.155	427.6519	800.207	786.3955	36809.5	597.9249	4.4581	729.6407	1879010
066	2017-02-17t0510	1487330965.4	larva	12.0033		-304.0541	217.477	58.2303	9352.3832	30261.0468	356074.8383	608.725	1.4874	295.089	1.9597	299.9724	2.031	538.974	0.30757	529.4901	26948.7	426.8129	1.6652	498.7907	1.6582	1457440	0.88913	973.403	393.284	408.8834	789.955	774.4834	39497.8	587.0836	4.4842	709.2332	1942430
066	2017-02-17t1110	1487352570.75	larva	18.0048		-298.0526	226.9953	58.5814	9702.1649	31316.5379	369183.3365	623.318	1.4595	294.245	1.914	301.9988	2.021	539.888	0.32585	525.517	28074.2	426.0794	1.6158	493.7295	1.5862	1506240	0.21651	956.84	377.831	396.3015	772.807	749.0903	40186	577.1584	4.5248	694.9732	1934120
066	2017-02-20t1325	1487619860.16	larva	92.2519		-223.8055	1122.4598	79.4438	72321.9291	228143.0699	3851301.6945	949.943	1.9049	239.653	0.20512	225.9123	0.19579	487.674	0.038662	480.5087	184341	383.1294	0.054273	457.5375	0.13267	9040200	-0.062685	790.195	67.9739	65.7046	157.727	140.8057	59621	99.5866	-0.099857	125.1956	2564110
066	2017-02-20t1710	1487633333.13	larva	95.9944		-220.063	1220.1843	77.9328	78550.2436	247482.6769	4249006.8176	1202.19	4.0142	232.384	0.05831	217.2053	-0.055368	501.729	0.64514	487.6886	205709	381.3538	0.32495	461.1026	0.54289	9517290	0.34737	1291.24	72.3965	68.9176	198.858	175.7707	81531.9	112.1374	1.2178	152.4288	2965000
066	2017-02-20t2310	1487654930.49	larva	101.9936		-214.0638	1127.5102	84.4041	76749.3015	242052.3423	4350310.419	869.803	1.7674	214.703	-0.71074	204.2568	-0.48131	430.749	-0.64656	423.8534	172300	339.5673	-0.72343	402.2386	-0.65351	8582330	-0.073248	1172.5	70.6156	68.0081	167.883	150.7492	67153.2	105.3705	0.22519	133.7692	2822720
066	2017-02-21t0510	1487676535.87	larva	107.9951		-208.0623	1114.7873	75.1226	72868.926	229871.7609	3917871.9739	489.323	-1.1108	207.584	-0.72473	194.5677	-0.70959	418.201	-0.53162	413.747	158917	337.3999	-0.28785	396.5991	-0.34505	7887760	-0.36038	365.019	70.9343	68.8683	147.916	140.7309	56208.2	103.9412	-0.135	129.0009	2695360
066	2017-02-21t1237	1487703369.11	larva	115.4488		-200.6086	1152.1357	80.536	75019.0391	236482.483	4124362.5672	538.233	-0.48964	208.721	0.064193	196.8951	0.06801	413.165	-0.10092	405.0467	161961	332.3564	0.21308	387.2048	-0.0098334	8162450	0.038021	323.226	65.8374	63.2281	152.898	146.188	59936	100.1362	-0.77134	129.1772	2574700
066	2017-02-21t1838	1487724742.01	larva	121.3857		-194.6717	1212.7637	83.8982	80621.2537	254137.7495	4542383.8688	457.658	-1.0606	195.861	-0.43066	186.2884	-0.25325	375.168	-0.67083	370.4718	157946	300.6424	-0.60739	352.1837	-0.62127	8228130	0.26574	349.049	67.9184	65.0706	151.954	143.2957	63972.6	103.2108	-0.62031	130.2075	2853250
066	2017-02-22t0037	1487746306.93	larva	127.376		-188.6814	1141.3827	79.888	78475.5223	247464.83	4482509.2199	501.32	-0.45476	203.513	0.87592	193.1793	0.85354	371.827	-0.27623	365.7898	152077	302.8258	0.13185	348.4023	-0.21479	8312300	0.52281	460.555	67.9073	64.4937	168.743	157.9979	69015.7	106.8077	-0.42494	141.6314	2773610
066	2017-02-22t0637	1487767895.87	larva	133.3729		-182.6845	712.2563	87.8144	53535.9747	170516.0595	3282427.5717	394.563	-1.3852	175.76	-1.0973	171.3547	-0.526	289.564	-2.2921	285.6815	80788.4	242.9366	-2.3176	274.1653	-2.3255	4894040	-1.8417	370.067	72.6282	69.5111	165.056	155.4412	46050.7	110.6192	-0.22231	139.3554	2022330
066	2017-02-22t1237	1487789495.46	larva	139.3728		-176.6846	1271.0206	85.1154	86905.7214	273782.4291	5063229.5504	533.826	0.23284	191.842	0.86025	183.7229	0.89667	342.34	-0.25044	336.1126	155080	283.4362	0.40135	323.5037	-0.062251	8684300	1.1121	503.642	67.0697	63.6645	171.54	162.9493	77707.8	107.515	-0.70178	144.6613	3036110
066	2017-02-22t1838	1487811117.55	larva	145.3789		-170.6785	1321.5594	80.7412	84982.2187	267521.1275	4735855.8323	497.671	-0.025256	190.936	1.1958	183.9294	1.246	359.01	0.71316	345.335	159400	273.0705	0.39838	323.2713	0.40518	8463260	1.0599	378.501	69.0216	65.1933	177.478	169.9949	78800.1	110.978	-0.5487	150.9883	3059380
066	2017-02-23t0038	1487832719.59	larva	151.3795		-164.6779	1354.3722	87.0288	92248.8284	290438.6277	5473385.1413	515.465	0.25686	171.681	-0.30092	165.6468	-0.17608	299.592	-0.86257	292.5171	144104	241.7693	-0.8326	276.6498	-0.93885	8245670	0.98954	463.834	73.0405	69.7208	181.229	170.7838	87171.3	111.1958	-0.65781	151.2483	3508060
066	2017-02-23t0637	1487854303.85	larva	157.3751		-158.6823	1309.955	85.4593	89820.2937	282937.5889	5273039.4456	435.334	-0.45608	178.649	0.68299	172.8972	0.74833	318.708	0.082771	311.1353	149156	251.6629	0.11083	294.3198	0.053814	8356840	1.1404	312.186	70.5189	66.8557	180.964	172.4848	84691.2	110.905	-0.67501	151.0476	3298730
066	2017-02-23t1238	1487875940.84	larva	163.3854		-152.672	1357.3739	85.159	93447.9988	294256.0369	5464395.1947	404.056	-0.65076	169.99	0.094158	166.3964	0.31329	296.201	-0.25342	288.7278	144250	230.1107	-0.44126	269.8946	-0.31899	8271870	1.1245	335.171	69.8905	66.1645	186.505	177.0059	90828	110.199	-0.6489	154.9243	3400940
066	2017-02-23t1838	1487897543.58	larva	169.3861		-146.6713	1218.3894	84.0595	85593.0162	269731.9809	5060394.7304	457.275	-0.13016	167.585	0.05347	163.0936	0.14097	307.43	0.050393	295.3997	137114	230.1598	-0.21053	272.935	-0.11209	7466900	0.6113	509.01	78.0731	74.0831	207.458	192.7384	92526.3	121.4637	-0.20428	169.5384	3478620
066	2017-02-24t0037	1487919097.61	larva	175.3734		-140.684	1353.5213	87.046	94117.1939	296413.6605	5634551.6091	419.767	-0.36192	165.729	0.0032129	161.4292	0.083086	287.894	-0.14821	276.7721	141068	228.6857	-0.13497	262.2336	-0.17441	8117580	1.0569	385.67	77.4594	73.6522	195.41	184.0372	95750.7	119.3217	-0.2915	163.7022	3794040
066	2017-02-24t0638	1487940731.51	larva	181.3828		-134.6746	1291.073	82.2662	88980.5576	280359.4309	5153048.4553	420.852	-0.31495	172.553	0.59453	169.2778	0.92806	306.151	0.033017	297.9646	142054	233.3277	-0.013601	276.1366	-0.012849	7995070	0.99551	339.177	72.4174	67.353	211.852	201.8974	98299.5	119.5351	-0.31545	172.0834	3355390
066	2017-02-24t1238	1487962352.68	larva	187.3887		-128.6687	1335.672	84.3515	91893.8373	289445.2454	5303460.1092	467.692	-0.038543	171.346	0.5275	167.4869	0.81558	306.256	0.02513	292.1905	146696	232.6421	-0.0039586	272.624	-0.035633	8198890	1.1353	426.35	78.9524	74.3036	217.452	201.9632	104160	127.1858	-0.21221	175.3897	3777870
066	2017-02-24t1837	1487983917.8	larva	193.379		-122.6784	1308.6517	89.9493	96696.2754	304888.0011	6030009.6665	406.164	-0.3391	156.753	-0.41985	154.2861	-0.38221	266.329	-0.22539	255.9414	133963	207.4789	-0.29359	239.7067	-0.25203	7882010	0.9739	420.313	78.0555	73.9031	203.946	191.4215	102585	123.0322	-0.32621	166.4952	3924870
066	2017-02-25t0038	1488005522.8	larva	199.3804		-116.677	1334.88	86.0605	93615.2315	295001.2133	5500396.7723	513.112	0.17149	163.508	0.057058	159.814	0.17882	301.443	-0.017527	284.035	147104	220.6128	-0.12072	259.3008	-0.11506	7966110	1.0534	471.191	81.4261	76.6273	225.943	199.84	110260	129.1407	-0.2714	174.2999	3967080
066	2017-02-25t0637	1488027119.1	larva	205.3793		-110.6781	785.643	96.9439	60040.1298	190535.7373	3904393.326	373.881	-0.46886	159.744	-0.15378	156.1335	-0.12669	272.073	-0.17696	267.2469	85158.7	215.8823	-0.16277	249.0806	-0.17207	4988480	-0.55005	408.879	86.0694	81.7997	206.699	194.9962	64696.7	135.2829	-0.22014	176.0204	2687780
066	2017-02-25t1237	1488048721.24	larva	211.3799		-104.6775	1306.9437	83.8406	86510.0556	272540.5054	4906116.2968	472.527	-0.02226	169.07	0.45427	165.9902	0.79931	310.486	0.038662	301.3226	140029	228.3902	-0.010127	278.1197	0.0093531	7625060	0.95053	475.926	84.7167	78.069	242.62	233.0678	109422	144.4755	-0.11978	206.5855	3820720
066	2017-02-25t1837	1488070320.75	larva	217.3798		-98.6776	869.5992	75.4863	48450.53	152792.6398	2358558.2396	336.39	-0.62842	167.252	0.35264	165.2744	0.7566	274.856	-0.15377	271.0112	69813.3	224.2737	-0.051718	256.8222	-0.1173	4242010	-0.85365	345.521	84.8519	79.6549	207.913	201.1137	52809.8	139.8828	-0.23346	184.2797	2152100
066	2017-02-26t0037	1488091919.08	larva	223.3793		-92.6781	1213.763	88.9154	88980.0827	280680.1771	5420658.378	564.773	0.33453	161.447	0.011916	158.6425	0.18808	270.044	-0.1759	263.3193	125030	217.1216	-0.1279	250.7687	-0.15017	7474010	0.94884	593.149	90.3143	84.8698	226.968	217.1723	105086	150.4579	-0.11635	198.5188	4181010
066	2017-02-26t0637	1488113525.69	larva	229.3812		-86.6762	1274.9963	88.43	91271.4776	287533.1859	5571908.3897	445.243	-0.17095	166.17	0.30743	162.6812	0.57695	292.254	-0.065378	285.245	139113	223.0507	-0.062074	267.1002	-0.064276	7893410	1.2213	548.954	82.9167	76.8869	237.996	227.7968	113286	142.6501	-0.27789	200.3722	3938710
066	2017-02-26t1237	1488135126.14	larva	235.3813		-80.6761	736.3069	82.383	50805.1351	161302.5003	2938627.0609	487.272	-0.025815	169.419	0.50722	166.8783	0.98384	280.696	-0.12341	273.4101	74384.4	224.856	-0.045069	259.5521	-0.1077	4486740	-0.61147	506.942	87.4607	80.9471	234.781	226.5162	62217	151.9182	-0.18425	209.8072	2316220
066	2017-02-26t1817	1488155552.46	larva	241.0553		-75.0021	1260.1284	85.8952	87161.4414	274689.8685	5157662.1341	560.326	0.22147	161.428	0.044712	158.4479	0.24742	287.212	-0.098812	278.7851	130394	217.524	-0.12525	259.7786	-0.1094	7323980	1.0047	654.763	86.0284	79.364	247.748	231.9097	112478	147.3589	-0.29647	206.7386	3903110
066	2017-02-27t0017	1488177143.69	larva	247.0528		-69.0046	727.9886	83.3812	45614.1541	145011.2729	2447307.9553	430.747	-0.24221	165.804	0.32053	161.8209	0.58143	304.332	-0.029557	293.2162	72735.4	227.806	-0.011945	269.3494	-0.06668	3948450	-0.85432	406.487	87.5901	79.657	255.638	238.7945	61097.6	156.8072	-0.19553	212.9313	2085870
066	2017-02-27t0617	1488198739.76	larva	253.0518		-63.0057	1290.8896	88.5465	94142.2098	296833.7463	5771296.1141	555.04	0.18906	161.472	0.073138	158.733	0.32134	293.66	-0.075212	276.3394	143893	214.6087	-0.16022	256.2896	-0.12701	7906170	1.4592	636.505	85.5971	79.8835	252.131	229.6381	123544	142.9435	-0.46368	200.6169	4191090
066	2017-02-27t1217	1488220348.82	larva	259.0543		-57.0031	1265.2878	84.6546	85329.8637	268852.2032	4827291.7801	483.427	-0.06569	153.687	-0.39913	151.2708	-0.35331	262.971	-0.2055	255.0962	117022	203.0034	-0.29882	238.7474	-0.2089	6833990	0.88321	607.295	89.6099	83.6591	236.521	225.5468	105252	149.6203	-0.40229	201.7955	3984680
066	2017-02-27t1817	1488241949.6	larva	265.0545		-51.0029	1141.5714	82.5946	72756.2172	229430.9981	3872099.2556	526.202	0.080017	163.83	0.25085	159.3119	0.42463	287.707	-0.10175	281.7362	109329	225.1776	-0.03585	264.6602	-0.088874	6218680	0.54305	676.299	95.5761	86.6217	264.563	259.0972	100534	174.1952	-0.023082	234.9964	3627880
066	2017-02-28t0017	1488263544.83	larva	271.0532		-45.0042	1172.1205	80.6533	75568.5005	238739.2518	3989745.7654	520.567	0.053049	164.51	0.3155	159.4918	0.47151	298.982	-0.053263	291.7182	118098	227.5165	-0.0046479	272.4736	-0.051685	6486150	0.71984	538.697	97.2843	87.0371	286.883	277.1499	113319	181.857	0.081503	250.5154	3835630
066	2017-02-28t0617	1488285144.29	larva	277.053		-39.0044	1111.1452	83.0785	70550.361	223074.0105	3863261.7705	468.427	-0.14641	165.725	0.41866	161.0394	0.65409	293.473	-0.079199	286.8542	108291	229.1303	0.018203	269.9463	-0.064748	6099850	0.48516	519.188	101.231	90.966	283.781	276.0527	104715	188.4712	0.17374	250.7907	3726000
066	2017-02-28t1217	1488306742.77	larva	283.0526		-33.0048	1130.5601	86.2818	74118.3992	234577.3733	4083868.5746	445.518	-0.24583	163.397	0.28333	158.2555	0.41343	293.701	-0.080314	287.0958	113662	228.3536	0.010057	270.4737	-0.063033	6312040	0.61713	538.766	100.954	90.2012	290.019	281.0551	112237	191.1205	0.19823	255.5974	3899860
066	2017-02-28t1817	1488328370.69	larva	289.0603		-26.9971	1139.944	87.7585	76875.697	243288.3872	4348189.4508	401.527	-0.43271	162.826	0.26149	157.3518	0.3494	295.096	-0.076806	286.9187	118333	227.321	-0.0039694	270.8562	-0.062525	6523620	0.75405	469.759	100.891	89.8681	295.239	288.1345	118391	190.8861	0.16401	262.0853	4042200
066	2017-03-01t0017	1488349936.98	larva	295.051		-21.0064	1084.3311	92.0954	72208.8981	228682.6955	4158008.5321	461.052	-0.21766	164.52	0.40065	159.0482	0.54016	299.574	-0.057843	293.7583	112939	231.0794	0.053392	274.8758	-0.042379	6189420	0.53085	547.388	104.894	93.2309	304.208	294.4541	114686	198.1235	0.28774	272.5131	3946220
066	2017-03-01t0617	1488371539.78	larva	301.0518		-15.0056	1069.7552	93.6829	78553.18	248189.2025	4799160.4532	452.204	-0.27021	165.236	0.47225	159.4487	0.59766	302.299	-0.04667	296.1069	123640	233.4426	0.095466	279.0977	-0.019228	6749240	0.9203	491.038	104.714	91.4982	318.939	311.9467	130446	205.3119	0.42685	283.8453	4277160
066	2017-03-01t1217	1488393164.62	larva	307.0587		-8.9987	682.761	98.5352	52682.5198	167799.8283	3396708.6469	473.978	-0.19424	166.654	0.60442	160.9611	0.76836	302.946	-0.046219	298.2822	83310.2	232.6718	0.088552	278.4471	-0.023326	4566650	-0.62266	529.113	105.247	92.9173	314.508	306.2763	86489.8	199.3251	0.25643	278.6874	2883990
066	2017-03-01t1817	1488414764.58	larva	313.0586		-2.9988	1102.4895	87.9	79843.3473	251985.3193	4799776.0801	450.57	-0.31787	164.524	0.45655	158.9482	0.57594	304.836	-0.03768	296.7067	126812	231.2159	0.06775	278.3168	-0.024266	6836120	1.0107	503.103	104.705	91.2031	333.84	320.8964	138878	209.5119	0.5091	292.4864	4350620
066	2017-03-02t0017	1488436355.64	dead	319.0562		2.9988	1102.0493	86.5898	79679.1428	251488.2226	4770934.5992	458.195	-0.30666	165.518	0.5665	159.9552	0.69616	310.305	-0.0017937	302.1053	128777	234.4716	0.15477	281.8272	0.0011555	6860070	1.0454	530.529	105.746	90.8449	351.104	336.0795	145708	218.0272	0.78036	305.4132	4382770
067	2017-02-16t1710	1487287768.97	egg	-2.999		-292.0558	227.9583	61.1265	10157.3806	32856.8969	400427.8581	624.274	1.7472	262.738	1.7848	268.3465	1.8412	522.597	0.20775	522.4318	28220.2	409.7098	1.6933	480.3225	1.6976	1407220	4.1185	848.574	361.207	371.0194	750.597	742.7481	40532.3	567.995	4.0666	687.7362	1934630
067	2017-02-16t2310	1487309361.98	larva	2.999		-286.0577	229.4374	58.2387	9684.5204	31273.629	367018.3257	660.656	1.796	295.943	2.0261	304.1301	2.1146	546.846	0.32541	537.6617	28436	443.0679	1.8211	510.0725	1.7815	1514050	2.5501	909.493	379.564	396.4287	763.2	752.4179	39686.4	579.5458	4.2547	698.4454	1941850
067	2017-02-17t0510	1487330980.85	larva	9.0043		-280.0525	232.1739	59.4836	9883.094	31903.9891	377115.3559	622.005	1.5768	304.792	2.066	314.1906	2.1746	550.058	0.35302	539.0823	29153.1	451.8843	1.8254	520.1449	1.7818	1589790	1.5222	934.695	370.477	387.6876	741.474	728.5621	39298.1	569.7492	4.2805	682.0621	1932410
067	2017-02-17t1110	1487352586.1	larva	15.0057		-274.051	235.2727	60.8676	10336.6824	33405.4649	404167.9107	631.495	1.5311	305.232	2.0345	314.5287	2.1517	554.117	0.38741	549.823	30476.4	454.3679	1.7981	516.8184	1.7215	1663820	0.76959	834.49	357.992	372.8419	709.005	704.9971	38995.3	560.5687	4.3177	651.0966	1951410
067	2017-02-20t1325	1487619875.34	larva	89.2527		-199.804	1421.4602	87.0126	90574.4058	285226.3364	5032163.3328	576.647	-0.85282	243.197	0.13252	236.9697	0.47277	467.965	-0.62278	460.9087	221347	364.448	-0.59332	433.366	-0.54858	11484300	1.3718	515.841	66.9596	64.8184	150.823	138.2196	71339.3	97.9691	-0.14957	124.5262	3161970
067	2017-02-20t1710	1487633347.87	larva	92.9951		-196.0616	879.6515	85.1131	61508.6413	195240.7541	3520025.5622	725.113	0.29156	261.356	1.8055	247.607	1.7048	522.781	0.92124	514.0149	167813	419.5338	1.4043	489.6775	1.0716	8368890	-0.46081	584.922	68.0296	65.1746	168.77	153.006	54175.1	103.6317	0.3394	134.2203	2178380
067	2017-02-20t2310	1487654945.31	larva	98.9944		-190.0623	1407.1603	87.2799	95553.5852	300751.3287	5692975.9332	759.528	0.77723	221.761	-0.44937	212.8667	-0.11579	477.675	0.28776	467.5152	237882	347.3601	-0.67634	429.8422	-0.096936	11034100	1.4047	768.062	69.8838	67.6262	156.15	145.1642	77762.5	103.1929	0.083137	129.8206	3477210
067	2017-02-21t0510	1487676550.74	larva	104.9959		-184.0608	1340.9984	81.4633	88931.9995	280021.3515	5069959.5406	716.439	0.6638	240.005	1.4888	226.9056	1.3759	496.153	1.2111	486.3363	230215	375.4676	0.94145	452.1989	1.0503	11121900	1.6752	620.626	67.1436	64.7819	148.329	136.8746	68824.5	101.7403	-0.28018	126.2593	3111440
067	2017-02-21t1237	1487703383.74	larva	112.4495		-176.6072	1335.8071	83.0068	90413.8242	284905.8263	5213505.5766	576.286	-0.24897	217.984	0.51875	208.1874	0.66393	422.208	-0.094501	413.7179	198860	333.5978	-0.029118	393.2224	-0.079021	10264700	1.3733	427.944	64.1259	61.1781	158.696	145.9661	74745.6	101.4822	-0.5401	130.0293	3019620
067	2017-02-21t1838	1487724757.59	larva	118.3867		-170.67	1318.0597	84.3814	91688.2284	288793.0975	5480663.4492	523.079	-0.53721	199.796	-0.38945	189.1654	-0.28074	390.797	-0.4743	383.4019	186410	308.6223	-0.53719	362.7013	-0.53527	9529890	1.0787	303.771	68.3549	66.043	144.525	137.8839	68938.6	102.1651	-0.64263	127.0552	3260390
067	2017-02-22t0037	1487746321.78	larva	124.3768		-164.68	1363.2307	84.7705	90792.9275	285904.2858	5254725.2659	580.224	0.21358	197.784	0.039756	186.9571	0.062815	384.581	-0.16733	376.8773	182291	301.0815	-0.28337	355.4359	-0.2519	9360910	1.1741	677.687	67.7411	64.8325	156.992	144.9124	74414.2	103.9925	-0.62538	132.2177	3206120
067	2017-02-22t0637	1487767910.79	larva	130.3737		-158.683	1295.2597	88.6435	90320.8547	284476.814	5397048.0433	585.127	0.53013	196.435	0.55988	185.0628	0.4467	406.824	1.0088	393.1168	191614	301.2166	0.40829	366.9658	0.72789	9237750	1.3087	640.853	67.4716	64.4593	160.886	148.9249	75777.4	104.5501	-0.73833	135.4735	3172990
067	2017-02-22t1237	1487789510.63	larva	136.3737		-152.6831	1173.256	86.1158	83302.7272	262582.1668	5009342.028	507.185	-0.12293	187.778	0.24671	177.1342	0.1394	371.999	0.44913	365.4749	161447	290.5601	0.48022	343.1838	0.41209	8142610	0.64213	394.144	78.3245	74.9169	176.414	168.8367	76563.6	120.1991	0.61276	153.931	3396390
067	2017-02-22t1838	1487811132.56	larva	142.3797		-146.677	1251.5475	85.3649	90323.7274	284696.348	5462313.9769	476.807	-0.30434	176.686	-0.36628	171.5587	-0.029721	300.367	-1.3839	295.1128	141173	247.7917	-1.2667	282.7439	-1.3681	8301940	0.8863	428.354	73.0616	69.712	160.494	153.7459	75432	112.7494	-0.29855	140.8206	3432950
067	2017-02-23t0038	1487832734.96	larva	148.3804		-140.6763	1266.0314	85.064	89780.3319	283026.2239	5316962.3208	497.587	0.026791	184.985	0.81197	180.043	1.0364	326.116	-0.1682	320.5502	152622	262.494	0.065864	305.8221	-0.05103	8647310	1.2435	435.497	71.7546	68.7265	174.24	163.8129	81544.1	112.6997	-0.4788	146.9745	3354240
067	2017-02-23t0637	1487854318.85	larva	154.3759		-134.6808	1321.1391	83.9202	90346.07	284704.3313	5260396.8771	445.111	-0.40913	178.25	0.50486	175.2226	0.85681	298.605	-0.7125	292.4754	140643	247.1168	-0.29298	280.4983	-0.5586	8386140	1.132	460.245	72.6647	68.5689	177.808	170.1324	83747.3	118.7281	-0.12731	155.827	3418660
067	2017-02-23t1238	1487875956.23	larva	160.3863		-128.6704	1331.4333	84.9687	94515.4837	297821.1867	5659045.1818	413.878	-0.61096	171.635	0.13701	167.5086	0.33161	295.693	-0.39284	291.8928	145481	238.9453	-0.27481	278.4767	-0.24666	8441200	1.2242	348.903	73.4482	69.8959	179.508	172.6946	88317.8	115.8255	-0.38195	156.3018	3612250
067	2017-02-23t1838	1487897558.75	larva	166.387		-122.6697	1350.9439	84.8463	93485.3867	294653.0224	5498503.4826	509.098	0.27886	174.54	0.57722	171.638	0.8848	293.742	-0.21182	288.9996	143052	240.4697	-0.024296	276.1536	-0.12137	8495900	1.2853	507.345	74.2163	69.8173	181.68	174.8508	88478.2	121.937	-0.1529	159.5116	3612550
067	2017-02-24t0037	1487919113.02	larva	172.3743		-116.6824	1330.8766	86.3107	91850.42	289468.8723	5307695.2188	378.848	-0.68249	170.107	0.31233	167.0906	0.57734	290.228	-0.15229	284.7517	139019	234.7801	-0.057399	269.3464	-0.12656	8135520	1.0613	356.613	80.6997	76.717	195.285	188.6842	93541.7	128.4174	-0.030051	169.5472	3859540
067	2017-02-24t0638	1487940747.3	larva	178.3838		-110.6729	1340.2427	85.6554	93635.2321	294983.505	5586399.5857	424.557	-0.30994	168.978	0.30144	166.6058	0.63112	283.306	-0.16518	277.8506	138253	227.753	-0.11889	263.1843	-0.14065	8233640	1.1367	622.123	82.2773	77.5461	205.087	195.8155	100082	131.2459	-0.043991	175.4831	4009040
067	2017-02-24t1238	1487962368.23	larva	184.3897		-104.6671	1286.6216	86.442	94281.6148	297237.254	5747747.6113	518.246	0.24232	170.506	0.45746	167.1615	0.75692	288.617	-0.099904	281.9969	141711	231.3319	-0.030377	266.1415	-0.089698	8360400	1.225	535.913	83.2945	78.5843	200.621	193.3508	98504.9	135.5604	-0.030352	178.0127	4084180
067	2017-02-24t1837	1487983933.04	larva	190.3799		-98.6769	1511.6941	90.6854	107503.1972	338568.7831	6510863.5235	533.24	0.29335	163.229	-0.012919	160.8492	0.21047	273.947	-0.18585	268.3925	153410	216.0107	-0.20396	251.5657	-0.18094	9133500	1.6894	667.445	79.0451	74.2635	196.502	188.7069	110041	128.5136	-0.21307	169.7461	4422970
067	2017-02-25t0038	1488005538.02	larva	196.3813		-92.6755	855.4829	104.7196	61837.0778	196126.3849	3996618.9085	394.154	-0.3882	157.554	-0.343	155.6767	-0.22694	255.548	-0.28103	250.3261	82286.3	213.7831	-0.20757	240.2653	-0.23996	5067420	-0.60479	346.656	86.2051	82.0043	197.652	193.0753	63644	136.5801	-0.13032	175.395	2772610
067	2017-02-25t0637	1488027134.29	larva	202.3802		-86.6765	1292.6964	93.4274	96613.0948	304667.0224	6041044.8126	366.813	-0.50354	160.326	-0.13069	157.7317	0.003754	263.39	-0.22689	259.1991	132485	214.8323	-0.18038	246.6575	-0.18991	8054950	1.1208	340.612	86.4147	80.6935	205.349	199.5291	103290	144.8089	-0.049903	186.2531	4341560
067	2017-02-25t1237	1488048736.41	larva	208.3808		-80.6759	1477.5272	90.7326	102865.408	323813.4218	6313722.1869	420.673	-0.25717	166.579	0.28971	164.6694	0.66772	293.594	-0.05865	285.3483	157366	221.8416	-0.089354	264.7528	-0.073213	8920000	1.6429	357.374	83.5962	78.0438	230.714	219.8822	123662	138.7059	-0.18826	195.5319	4476410
067	2017-02-25t1837	1488070335.89	larva	214.3807		-74.6761	1270.6751	88.8425	91645.0204	288789.7988	5576488.5153	480.955	0.010972	166	0.26951	163.1667	0.55483	294.997	-0.045416	286.4388	140713	223.0297	-0.068097	265.9073	-0.064161	7915390	1.1299	516.231	85.3268	78.8497	236.586	228.8304	112851	146.2111	-0.11481	205.5032	4068640
067	2017-02-26t0037	1488091934.15	larva	220.3802		-68.6765	1472.7998	84.4328	98772.1756	311071.1177	5683808.608	421.402	-0.25786	163.389	0.12232	160.0307	0.29702	284.956	-0.098833	279.5871	146752	218.9388	-0.10893	262.2055	-0.086014	8404090	1.4363	414.408	84.3764	77.6261	227.091	219.9987	116952	144.8903	-0.17851	199.0475	4339980
067	2017-02-26t0637	1488113540.95	larva	226.3821		-62.6747	1227.5252	90.0099	92191.614	290741.8604	5772180.2881	451.617	-0.14047	165.703	0.27442	161.8622	0.49039	291.312	-0.068419	286.3722	139830	225.8873	-0.031604	270.6682	-0.043106	7942300	1.2257	569.866	87.9757	81.1115	237.311	228.2179	113909	150.9884	-0.13064	208.3334	4216760
067	2017-02-26t1237	1488135141.41	larva	232.3822		-56.6745	1365.7915	90.6472	95522.0918	300795.3275	5837387.5303	402.183	-0.34024	166.222	0.3157	163.1625	0.63398	291.224	-0.072575	284.7424	145029	222.3586	-0.069563	264.4972	-0.079807	8267400	1.4505	472.901	86.5652	80.0399	235.264	225.9474	117162	147.2909	-0.23081	203.0536	4305500
067	2017-02-26t1817	1488155568.36	larva	238.0564		-51.0004	1309.1037	89.2882	88648.0318	279160.482	5225662.9321	425.6	-0.2552	156.759	-0.23669	153.4341	-0.21801	277.503	-0.14009	271.6079	128206	212.6683	-0.17632	255.1717	-0.12961	7236290	0.92883	456.821	96.9964	89.5755	246.991	241.9978	114110	164.9998	-0.0062469	223.4672	4477550
067	2017-02-27t0017	1488177159.53	larva	244.0539		-45.0028	856.9451	95.8312	61270.7221	194316.5235	3813589.5486	466.258	-0.11607	162.443	0.11215	159.3514	0.34298	295.972	-0.063545	289.0766	94415	220.537	-0.092412	267.5692	-0.074144	5180800	-0.17266	501.542	92.4228	85.4502	255.013	246.5511	81349.1	157.3424	-0.16555	224.6196	2947640
067	2017-02-27t0617	1488198755.49	larva	250.0528		-39.004	1377.1177	86.9399	95854.1162	301809.934	5724254.5513	396.14	-0.3643	156.099	-0.25871	151.8406	-0.32444	292.785	-0.078686	284.9288	146100	215.4069	-0.15029	265.8083	-0.083132	7788690	1.36	423.983	95.1444	87.4614	263.482	252.7999	131478	164.5475	-0.093443	230.4301	4747320
067	2017-02-27t1217	1488220364.18	larva	256.0552		-33.0015	759.78	105.8724	60826.0476	194638.12	4203272.8898	429.713	-0.25119	156.93	-0.20134	153.8553	-0.12157	294.306	-0.07255	286.0324	92706.5	211.2535	-0.20023	260.1281	-0.1094	4941580	-0.24909	568.569	103.137	95.5626	294.484	276.7572	92762.6	174.9932	0.040764	245.0786	3247670
067	2017-02-27t1817	1488241965.66	larva	262.0556		-27.0011	1356.2509	87.5329	99670.5195	314388.1969	6014553.1828	489.579	-0.046601	166.278	0.39625	162.0255	0.66705	317.881	0.027091	307.8141	164980	229.0898	0.010175	283.7247	0.0003686	8620200	1.9702	565.336	93.8966	86.8715	273.319	261.2402	141853	164.7592	-0.16763	232.7245	4867790
067	2017-02-28t0017	1488263560.64	larva	268.0542		-21.0025	793.1369	82.8162	46917.5749	149244.8386	2370811.7773	442.419	-0.22232	174.71	0.96403	169.7948	1.4392	333.848	0.098491	326.675	81792.7	245.8486	0.22204	295.5215	0.058171	4280400	-0.63564	555.102	103.088	95.2313	294.969	280.426	72267.3	177.7597	0.023389	250.1855	2525660
067	2017-02-28t0617	1488285160.16	larva	274.0541		-15.0027	658.0452	98.8846	49390.4862	158686.4653	3192768.3571	496.381	-0.038991	173.515	0.92482	168.7006	1.3788	328.059	0.075262	322.4126	84639.1	254.9732	0.35209	306.3015	0.1137	4468700	-0.5382	408.299	103.427	93.5356	297.351	291.7495	76716.6	198.8976	0.38028	266.8248	2663670
067	2017-02-28t1217	1488306758.51	larva	280.0536		-9.0031	650.7708	99.4936	45046.0324	143866.2855	2656468.0842	407.872	-0.37716	173.174	0.93963	170.3873	1.5898	310.456	-0.0020148	303.2007	72957.1	232.304	0.06238	278.9482	-0.020058	4064390	-0.81885	472.139	104.657	98.244	290.209	279.7174	68199	181.7552	0.031528	251.4324	2456290
067	2017-02-28t1817	1488328386.61	larva	286.0614		-2.9953	675.2889	96.5863	50091.6024	161404.262	3235190.6089	462.384	-0.18995	161.897	0.18779	159.1135	0.513	296.927	-0.066363	290.2834	77794.9	223.0277	-0.064927	268.871	-0.072026	4234900	-0.74366	452.292	95.4948	89.0331	252.134	239.6693	66059.2	165.3529	-0.33519	216.1987	2497950
067	2017-03-01t0017	1488349952.82	dead	292.052		2.9953	761.2919	103.605	62437.654	198482.0304	4326037.1695	473.98	-0.15922	168.35	0.66984	164.586	1.0882	321.25	0.05289	309.9435	104406	230.323	0.040838	281.1517	-0.0077621	5456720	0.040937	615.979	102.068	93.8872	297.133	270.1873	96568.3	177.6426	-0.13487	234.3839	3308330
068	2017-02-16t1710	1487287784.29	larva	0		-286.0567	153.3122	28.4142	2961.38	9439.961	52917.2121	0	-0.5076	0	-0.51181	0	-0.51413					0	-0.49773	0	-0.4982	0	0.45805	0	0	0				0	-0.41533	0	0
068	2017-02-16t2310	1487309377.5	larva	5.9981		-280.0586	150.8478	28.7976	2922.4236	9324.435	52628.9902	0	-0.63125	0	-0.61755	0	-0.61374					0	-0.60077	0	-0.60256	0	-0.4458	0	0	0				0	-0.45461	0	0
068	2017-02-17t0510	1487330996.37	larva	12.0034		-274.0533	150.8442	28.1639	2877.7905	9179.6131	50909.0927	0	-0.75922	0	-0.72842	0	-0.71816					0	-0.70868	0	-0.71181	0	-1.109	0	0	0				0	-0.4965	0	0
068	2017-02-17t1110	1487352601.56	larva	18.0048		-268.0519	153.311	28.0876	2950.1275	9408.8944	52459.8569	0	-0.89212	0	-0.84535	0	-0.82827					0	-0.82233	0	-0.82683	0	-1.6419	0	0	0				0	-0.54154	0	0
068	2017-02-20t1325	1487619890.53	larva	92.2517		-193.8049	1253.8137	88.8134	89965.7661	283818.6673	5334682.6837	660.761	-0.20145	202.772	-2.2343	193.1215	-1.8715	437.2628	-1.1488	432.0641	205076.2812	341.8028	-1.3399	411.4121	-1.0806	9495830	0.21836	780.934	66.5099	64.2737	159.376	143.2822	74747.3594	98.3251	-0.23935	127.0128	3114660
[truncated: 726 more rows]
