# Supplementary material for: Global, cell non-autonomous gene regulation drives individual lifespan among isogenic C. elegans
Source: eLife. 2021 Feb 1;10:e65026. doi: 10.7554/eLife.65026 (PMC7864635; doi:10.7554/eLife.65026)
Supplement: Source data 1. [file elife-65026-data1.zip › figure_data/Figures 1-3 - base strains/let-7/let-7_20170208-spans.tsv]

name	larvaspan	adultspan	lifespan
003	47.0769	282.8327	329.9096
004	47.0767	330.8313	377.908
005	49.8241	240.2123	290.0363
007	52.9392	264.963	317.9022
009	47.0712	270.83	317.9012
011	64.7966	265.1046	329.9012
014	49.8139	276.8285	326.6424
015	47.0655	270.8286	317.8941
016	49.8137	294.8281	344.6417
019	43.9475	306.6942	350.6417
020	49.8131	240.2078	290.0208
021	52.9319	240.3404	293.2723
024	49.8081	258.8265	308.6346
029	43.9281	246.0717	289.9998
031	47.0398	300.8268	347.8666
036	49.7837	270.8242	320.6079
037	41.1687	282.6884	323.8571
042	49.7691	288.8251	338.5943
043	43.9035	241.2041	285.1076
046	43.8987	258.377	302.2757
052	43.8845	276.6871	320.5716
055	43.8796	288.6875	332.567
059	43.8789	258.3739	302.2528
066	46.9706	156.2275	203.1981
076	43.832	162.0922	205.9242
086	46.9229	84.6711	131.5939
087	46.9227	96.4005	143.3232
096	49.6548	235.3313	284.9862
098	46.9033	156.2244	203.1278
103	43.7794	131.9343	175.7137
104	43.7794	156.0827	199.8622
106	46.8888	126.0682	172.957
107	43.7745	156.0823	199.8569
109	46.8839	156.2232	203.1071
114	46.8744	144.3896	191.264
