# Supplementary material for: Global, cell non-autonomous gene regulation drives individual lifespan among isogenic C. elegans
Source: eLife. 2021 Feb 1;10:e65026. doi: 10.7554/eLife.65026 (PMC7864635; doi:10.7554/eLife.65026)
Supplement: Source data 1. [file elife-65026-data1.zip › figure_data/Figures 1-3 - base strains/let-7/let-7_20170216-spans.tsv]

name	larvaspan	lifespan
002	271.1215	271.1215
005	286.114	286.114
011	307.1086	307.1086
013	283.1087	283.1087
015	196.4412	196.4412
016	181.4464	181.4464
020	295.1055	295.1055
021	274.1058	274.1058
022	283.1082	283.1082
027	283.1011	283.1011
028	337.1027	337.1027
030	334.0975	334.0975
031	295.0953	295.0953
034	256.0874	256.0874
035	292.0893	292.0893
037	355.095	355.095
040	283.0916	283.0916
041	274.0886	274.0886
043	280.0843	280.0843
046	286.0835	286.0835
047	259.0832	259.0832
048	232.411	232.411
049	256.0813	256.0813
054	238.2301	238.2301
055	358.0728	358.0728
056	370.0719	370.0719
057	292.0673	292.0673
059	202.3926	202.3926
061	292.0635	292.0635
062	289.0646	289.0646
066	316.0574	316.0574
067	289.0567	289.0567
068	286.0567	286.0567
069	214.3796	214.3796
070	247.0535	247.0535
071	283.058	283.058
072	244.0547	244.0547
074	277.0501	277.0501
075	226.3754	226.3754
078	274.0412	274.0412
079	214.3664	214.3664
080	223.3677	223.3677
081	310.0478	310.0478
082	301.0442	301.0442
085	238.1975	238.1975
091	280.0286	280.0286
092	289.0329	289.0329
093	277.0298	277.0298
094	244.0309	244.0309
096	289.0291	289.0291
097	253.0255	253.0255
104	232.3326	232.3326
109	235.156	235.156
111	193.3106	193.3106
