# Supplementary material for: Global, cell non-autonomous gene regulation drives individual lifespan among isogenic C. elegans
Source: eLife. 2021 Feb 1;10:e65026. doi: 10.7554/eLife.65026 (PMC7864635; doi:10.7554/eLife.65026)
Supplement: Source data 1. [file elife-65026-data1.zip › figure_data/Figures 1-3 - base strains/let-7/let-7_20170526-spans.tsv]

name	larvaspan	adultspan	lifespan
000	43.7968	279.9366	323.7333
001	46.0611	204.0552	250.1163
002	46.0609	164.0325	210.0934
003	46.0606	288.1816	334.2422
004	46.0604	204.0559	250.1163
005	46.0602	356.4672	402.5274
006	74.3483	51.6482	125.9965
008	43.7954	71.9332	115.7286
009	42.2604	195.7335	237.9939
010	46.0591	232.0188	278.0779
011	46.0588	239.9567	286.0155
012	48.0583	195.8751	243.9334
013	43.7945	212.0205	255.815
014	43.7943	172.0144	215.8088
015	46.0579	232.0202	278.078
016	46.0576	255.9724	302.03
017	46.0574	327.9471	374.0045
018	50.3206	235.6955	286.0161
019	48.0569	283.9184	331.9753
020	43.7933	284.0136	327.8069
021	43.7932	315.995	359.7882
022	48.0563	223.6951	271.7514
023	48.0562	235.6972	283.7534
024	46.0558	188.0162	234.0719
027	48.0555	283.921	331.9764
029	46.0547	227.9601	274.0148
030	48.0549	239.8487	287.9036
033	52.2588	219.7774	272.0361
034	43.7913	212.0172	255.8085
035	46.0534	208.0164	254.0698
036	48.0538	207.7548	255.8086
037	48.0536	271.7401	319.7937
038	48.0534	135.7349	183.7883
041	46.0521	260.0445	306.0966
042	48.0527	203.7509	251.8036
043	46.0516	260.045	306.0967
044	43.7897	292.4219	336.2116
045	46.0512	244.1031	290.1542
046	50.3135	247.8537	298.1671
047	50.3133	215.7579	266.0712
048	48.0516	195.8716	243.9231
049	46.0503	95.9281	141.9784
050	43.7888	200.1346	243.9233
051	48.051	111.6614	159.7124
053	50.3117	275.6653	325.977
055	48.0503	159.7627	207.813
056	50.311	175.6556	225.9666
057	48.0499	235.6865	283.7364
058	46.0482	236.0307	282.0789
059	48.0496	288.1548	336.2045
060	50.3101	227.7479	278.058
061	46.0477	279.9253	325.973
062	42.2494	203.9266	246.176
063	51.9839	240.0851	292.069
064	46.0468	348.5799	394.6268
065	48.0486	259.7459	307.7945
066	43.7863	208.0103	251.7966
067	46.0464	156.0558	202.1022
068	48.0482	263.7109	311.759
069	67.806	163.9814	231.7874
070	51.9828	319.7436	371.7264
072	50.3078	219.7739	270.0817
073	46.0457	191.9208	237.9665
074	46.0456	236.0308	282.0764
075	46.0455	236.0311	282.0765
076	48.0472	227.748	275.7952
077	50.3071	187.6596	237.9668
078	50.307	255.7802	306.0872
079	51.9816	215.8412	267.8228
080	50.3067	292.6289	342.9355
081	46.0448	212.0115	258.0563
082	48.0464	352.2021	400.2485
083	46.0446	196.0107	242.0554
084	54.241	151.967	206.2081
085	46.0445	348.5824	394.6269
088	46.0442	227.945	273.9892
089	48.0456	167.7335	215.7791
090	55.7769	255.978	311.755
091	48.0454	259.7466	307.792
092	48.0453	195.8652	243.9105
093	50.3051	199.7801	250.0852
094	48.045	251.7019	299.7469
095	48.0449	251.7023	299.7472
097	43.7834	167.9203	211.7037
098	46.0432	227.9434	273.9866
099	48.0445	231.7678	279.8123
100	54.2392	207.7271	261.9663
101	50.3042	227.7465	278.0507
102	51.9791	255.8112	307.7903
103	50.304	227.7471	278.0511
104	50.3039	171.732	222.0359
105	48.0439	244.0195	292.0634
106	48.0437	187.6575	235.7012
107	48.0437	255.7809	303.8246
108	54.2383	223.8138	278.0521
109	51.9782	251.8467	303.825
111	50.303	231.7714	282.0744
112	55.7743	260.0455	315.8199
113	51.9777	307.7901	359.7679
114	46.0416	139.9795	186.0211
115	55.774	264.0027	319.7767
116	48.0425	231.7729	279.8155
117	54.2371	336.5241	390.7612
119	43.7812	171.9951	215.7763
120	46.0409	191.9214	237.9623
121	48.042	247.8545	295.8965
122	50.3017	151.7977	202.0993
123	50.3016	231.7752	282.0767
124	46.0405	255.9679	302.0084
125	43.7807	324.347	368.1276
126	46.0403	224.0423	270.0827
127	46.0403	191.9228	237.9631
128	43.7804	204.0458	247.8262
