# Supplementary material for: Global, cell non-autonomous gene regulation drives individual lifespan among isogenic C. elegans
Source: eLife. 2021 Feb 1;10:e65026. doi: 10.7554/eLife.65026 (PMC7864635; doi:10.7554/eLife.65026)
Supplement: Source data 1. [file elife-65026-data1.zip › figure_data/Figures 1-3 - base strains/let-7/let-7_20170517.tsv]

name	timepoint	timestamp	stage	age	adult_age	ghost_age	length	max_width	projected_area	surface_area	volume	gfp_maximum	gfp_maximum_z	gfp_mean	gfp_mean_z	gfp_median	gfp_median_z	gfp_over_99_mean	gfp_over_99_mean_z	gfp_over_99_median	gfp_over_99_sum	gfp_percentile_95	gfp_percentile_95_z	gfp_percentile_99	gfp_percentile_99_z	gfp_sum	gfp_sum_z	green_yellow_excitation_autofluorescence_maximum	green_yellow_excitation_autofluorescence_mean	green_yellow_excitation_autofluorescence_median	green_yellow_excitation_autofluorescence_over_99_mean	green_yellow_excitation_autofluorescence_over_99_median	green_yellow_excitation_autofluorescence_over_99_sum	green_yellow_excitation_autofluorescence_percentile_95	green_yellow_excitation_autofluorescence_percentile_95_z	green_yellow_excitation_autofluorescence_percentile_99	green_yellow_excitation_autofluorescence_sum
001	2017-05-17t1343	1495046738.21	larva	0	-46.0002	-345.9994	1053.3178	44.6684	35646.0504	112158.81	1017184.3921	170.29	-0.24461	36.9746	-0.44388	36.0681	-0.45042	82.0494	-1.3548	76.9804	15589.4	57.0304	-0.43282	70.1153	-0.42832	700224	0.74499	241.073	41.7651	40.4112	103.186	95.7053	19605.3	64.604	0.67213	82.0398	790948
001	2017-05-17t1743	1495061135.47	larva	3.9992	-42.001	-342.0001	1113.2276	41.0597	35361.2495	111166.2766	983134.5463	248.91	-0.24288	58.8989	-0.48154	57.8254	-0.47915	119.577	-1.351	111.3142	22600	83.9534	-0.51239	101.0608	-0.50991	1109540	0.4372	278.17	47.0486	44.9277	130.712	118.864	24704.6	75.0284	0.80955	102.6534	886302
001	2017-05-17t2143	1495075536.02	larva	7.9994	-38.0008	-338	1120.6918	41.2956	35868.0914	112768.8437	992099.5026	287.523	-0.31469	69.9877	-0.57789	68.9409	-0.56677	130.998	-1.3929	124.1531	25020.6	96.5613	-0.63218	113	-0.63516	1336210	0.096213	334.728	47.9016	45.7646	132.722	119.7991	25350	76.5825	0.77138	104.9957	914538
001	2017-05-18t0143	1495089936.59	larva	11.9995	-34.0007	-333.9998	1110.0656	41.644	35285.9584	110935.7617	974937.7875	247.887	-0.53617	76.7858	-0.69402	75.6245	-0.67573	137.216	-1.4439	129.7532	25933.9	103.9727	-0.76167	122.0051	-0.761	1444960	-0.25074	313.599	48.7542	46.5847	133.03	122.9299	25142.7	77.2081	0.71276	104.7659	917457
001	2017-05-18t0543	1495104335.8	larva	15.9993	-30.0009	-330	1111.3405	42.07	37575.5314	118193.3776	1073857.4112	284.423	-0.59957	81.1801	-0.8196	80.1943	-0.79289	145.47	-1.4906	135.7892	29094	108.7453	-0.89331	126.8282	-0.8918	1620920	-0.53006	373.507	49.4438	47.1793	136.806	124.0392	27361.2	78.058	0.65758	107.5007	987245
001	2017-05-18t0943	1495118736.73	larva	19.9996	-26.0006	-325.9998	1111.8122	41.5374	35681.6825	112180.5888	992349.1467	311.142	-0.67775	84.8438	-0.94605	83.7846	-0.91277	150.139	-1.5449	142.7332	28526.4	112.8473	-1.022	131.999	-1.0168	1611610	-0.85771	295.048	49.7917	47.3655	136.548	125.6018	25944.2	79.3632	0.61147	108.5805	945793
001	2017-05-18t1343	1495133143.35	larva	24.0014	-21.9988	-321.9979	1107.808	42.3546	37641.5439	118413.8205	1077921.0468	276.947	-0.87619	86.8018	-1.0811	85.8822	-1.0404	148.416	-1.6148	140.5356	29683.3	114.6389	-1.155	131.2428	-1.1547	1736040	-1.1061	278.656	49.9916	47.8155	130.443	119.41	26088.7	78.795	0.51352	105.2176	999832
001	2017-05-18t1744	1495147587.97	larva	28.0138	-17.9864	-317.9855	1103.7291	41.337	35635.0147	112044.3588	987243.9062	286.784	-0.98422	89.0837	-1.2145	88.0355	-1.168	154.179	-1.6725	146.0446	29294	117.3793	-1.2833	135.9442	-1.2765	1691250	-1.4023	372.49	50.5982	48.372	136.284	125.3424	25894	78.8228	0.42231	106.882	960608
001	2017-05-18t2143	1495161935.19	larva	31.9992	-14.0011	-314.0002	1104.8376	40.9156	35911.2098	112917.0915	996883.5514	345.004	-0.98988	91.0471	-1.3502	89.8982	-1.2981	157.62	-1.7404	148.5038	30263	119.9474	-1.4108	138.0488	-1.404	1741280	-1.6437	425.212	51.1808	48.705	143.346	129.6509	27522.5	81.1731	0.39168	112.0112	978833
001	2017-05-19t0143	1495176336.18	larva	35.9994	-10.0008	-309.9999	1071.2439	43.9391	36486.4657	114780.5637	1052641.1978	394.492	-1.0122	92.0786	-1.4949	91.0851	-1.4356	159.921	-1.8193	150.2855	31024.7	120.7087	-1.5454	140.2564	-1.5324	1786050	-1.8755	405.481	51.2078	48.8418	141.579	127.7923	27466.4	81.1983	0.28103	112.8636	993277
001	2017-05-19t0543	1495190736.01	larva	39.9994	-6.0008	-306	794.1298	58.0973	37514.9156	118410.71	1456052.86	1752.38	1.7428	636.044	1.912	620.5102	1.9643	1554.86	1.7498	1541.7256	307862	1247.4206	2.2276	1483.6352	2.1132	12539000	1.7549	233.85	61.5443	60.2826	131.517	121.9375	26040.4	88.5501	0.41965	109.51	1213280
001	2017-05-19t0943	1495205135.59	larva	43.9993	-2.001	-302.0001	922.2937	58.3218	42421.4031	133586.5707	1665162.6827	1407.85	0.898	496.159	0.87049	459.8286	0.76647	1227.38	0.95112	1218.8079	274934	980.2145	1.1786	1169.0989	1.1107	11066800	0.92457	437.345	66.9044	65.5807	134.756	124.7092	30185.4	93.2547	0.49282	112.9551	1492300
001	2017-05-19t1343	1495219542.46	adult	48.0012	2.001	-297.9982	938.4031	68.2582	52419.5552	165360.69	2432010.5873	1221.4	0.38885	421.993	0.25336	395.5925	0.21042	1080.31	0.58815	1071.8326	297085	876.6965	0.6993	1036.2034	0.62032	11576900	0.80448	602.726	54.9573	53.6274	123.38	112.3535	33929.6	80.2721	-0.26144	100.2074	1507700
001	2017-05-19t1743	1495233940.19	adult	52.0006	6.0003	-293.9988	1537.7622	64.2054	79282.8502	249843.9391	3385575.6544	1230.3	0.4176	294.169	-0.64511	264.9506	-0.73023	969.114	0.29639	957.4308	403152	654.0589	-0.090993	902.2569	0.24558	12226500	0.86316	435.291	52.9592	50.8902	134.052	120.9808	55765.8	81.8776	-0.33385	104.6481	2201140
001	2017-05-19t2143	1495248335.62	adult	55.9993	9.9991	-290.0001	1151.988	75.1968	73618.6753	232330.9873	3838096.503	985.555	-0.11463	327.016	-0.41564	319.3787	-0.33439	853.855	-0.03563	841.4691	328734	667.3183	-0.012504	798.6906	-0.028644	12558100	0.85368	635.447	49.3656	47.3858	132.445	117.0778	50991.3	78.1688	-0.74106	103.2439	1895740
001	2017-05-20t0143	1495262735.6	adult	59.9993	13.999	-286.0001	1474.6605	71.5511	75159.6332	236668.7887	3353512.449	1269.3	0.6697	291.14	-0.66788	263.2114	-0.75412	833.579	-0.019409	809.3757	329264	634.9983	-0.072687	767.7406	-0.056678	11476500	0.37909	354.933	55.3496	53.2268	124.437	111.9195	49152.6	86.0711	-0.33903	103.2643	2181830
001	2017-05-20t0543	1495277136.36	adult	63.9995	17.9993	-281.9999	1341.8606	93.1036	92109.8678	290126.5701	5459510.7883	842.672	-0.36792	236.69	-1.1042	201.1305	-1.2847	682.165	-0.49556	670.3351	327439	518.0481	-0.48657	631.6817	-0.44035	11354500	0.28514	648.011	50.324	48.2322	133.557	118.5811	64107.5	79.0406	-1.0758	103.623	2414140
001	2017-05-20t0943	1495291536.52	adult	67.9995	21.9993	-277.9998	884.9463	62.9747	44632.2395	140631.7488	1949923.6238	1017.8	0.29004	317.867	-0.30719	278.1874	-0.53162	845.569	0.44314	842.3363	197863	587.2161	-0.042991	769.6057	0.23749	7436830	-1.2659	260.448	68.149	66.9302	131.583	123.0452	30790.5	94.0048	0.14182	112.4058	1594410
001	2017-05-20t1343	1495305935.57	adult	71.9993	25.999	-274.0001	857.8314	60.695	41912.5465	132160.551	1728018.8233	845.862	-0.12912	319.941	-0.1533	298.0241	-0.20807	704.965	0.011256	696.4856	155797	528.8276	-0.19025	650.9069	-0.087272	7043170	-1.4805	301.814	69.7749	68.6896	137.766	128.5385	30446.3	95.5538	0.20086	115.123	1536030
001	2017-05-20t1743	1495320335.25	adult	75.9992	29.999	-270.0002	1055.4722	55.4572	44942.0664	141552.7686	1631190.4728	875.038	0.19941	303.302	-0.19822	279.2962	-0.31394	677.512	0.16346	670.6027	160570	549.3936	0.16395	646.5833	0.12559	7187350	-1.4552	551.011	69.4682	68.0401	144.412	130.8857	34225.8	98.2906	0.37474	117.7747	1646190
001	2017-05-20t2143	1495334734.99	adult	79.9991	33.9989	-266.0003	1738.4432	95.974	116150.9842	365527.2487	6969885.2293	623.767	-0.92424	187.058	-2.1013	158.4601	-2.4569	509.405	-0.93502	503.6704	308699	358.8591	-1.2226	473.4248	-0.83658	11320000	0.52065	622.071	53.1013	51.1701	133.261	119.4968	80756	82.8123	-1.3957	107.6283	3213480
001	2017-05-21t0143	1495349135.28	adult	83.9992	37.999	-262.0002	2309.6376	82.1227	123578.0772	388747.3793	5693883.6214	776.437	0.19526	163.131	-2.9724	134.5856	-3.4749	456.285	-1.3282	443.2126	295673	332.5925	-1.5604	413.0765	-1.3196	10556000	0.28554	686.036	54.2168	51.5401	141.367	129.8519	91606	86.6354	-1.1318	115.2366	3508320
001	2017-05-21t0543	1495363535.96	adult	87.9994	41.9991	-258	1285.3604	84.9371	73394.6178	231244.8271	3803604.2965	554.395	-1.2337	181.188	-2.7743	168.5716	-2.8697	415.773	-1.641	405.5475	159657	302.8444	-2.0282	369.6877	-1.7888	6952910	-1.5371	275.2	57.1396	55.4094	122.977	117.6499	47223.2	84.8576	-1.4554	106.8738	2192670
001	2017-05-21t0943	1495377935.36	adult	91.9992	45.999	-254.0002	1856.378	99.0241	112324.2834	354416.7077	6313085.4606	638.551	-0.39368	183.058	-2.725	160.4757	-3.1446	458.388	-0.8165	450.0854	269074	339.5963	-1.3363	426.2348	-0.88871	10735600	0.70852	592.782	53.6633	51.1241	140.837	124.4443	82671.3	86.4135	-1.4268	112.2758	3147140
001	2017-05-21t1343	1495392335.41	adult	95.9992	49.999	-250.0001	2322.0196	80.1785	124375.9991	391753.1869	5580099.4549	657.765	-0.046691	151.762	-3.6711	134.5201	-3.9667	369.308	-1.8728	358.3897	240789	270.7511	-2.4155	332.4539	-2.0563	9882900	0.37475	667.053	53.4237	51.4759	130.91	116.6556	85353.1	83.1599	-1.8855	105.7572	3479000
001	2017-05-21t1743	1495406734.87	adult	99.9991	53.9988	-246.0003	833.1222	73.6653	45622.4375	144066.909	2249559.7992	481.509	-1.3824	198.702	-1.9475	192.7306	-1.832	371.62	-1.6379	362.7767	88817.1	292.2834	-1.8291	342.1336	-1.7169	4742220	-2.626	236.627	56.6632	55.3108	116.935	110.4676	27947.5	83.1637	-2.0062	100.5879	1352320
001	2017-05-21t2143	1495421135.09	adult	103.9991	57.9989	-242.0002	834.2585	69.9317	46303.3571	146060.0826	2173026.8951	472.741	-1.3341	244.202	-0.14271	241.7459	0.12313	372.142	-1.435	364.6003	90430.4	313.0473	-1.2047	347.7195	-1.4318	5918720	-1.8012	371.307	78.8017	76.886	154.122	147.6398	37451.6	110.0354	0.45397	133.6265	1909920
001	2017-05-22t0143	1495435535.1	adult	107.9991	61.9989	-238.0002	1569.8374	70.0604	73659.2608	231952.0417	2959083.2983	549.197	-0.55055	182.034	-2.2948	166.1237	-2.605	323.988	-2.1291	318.9002	125383	281.8439	-1.7325	309.6736	-1.9594	7040890	-0.9764	636.287	64.0741	62.0841	141.11	131.0979	54609.7	99.9152	-0.6693	121.7455	2478320
001	2017-05-22t0543	1495449935.32	adult	111.9992	65.999	-234.0002	1448.5149	75.3372	81301.5446	256758.3652	3827031.3343	815.602	1.9455	159.372	-3.0667	145.6833	-3.3262	361.248	-1.2624	353.2173	153892	263.6225	-2.0412	325.8464	-1.5012	6781140	-1.0281	800.405	56.8152	54.4651	133.439	124.0791	56844.9	88.8663	-1.8233	113.5101	2417430
001	2017-05-22t0943	1495464335.11	adult	115.9991	69.9989	-230.0002	984.2849	66.8266	52358.5972	165082.843	2311527.1616	536.965	-0.45836	252.112	0.74153	246.2605	0.82806	439.472	0.52645	433.4201	120855	362.7968	0.69734	414.4021	0.54337	6915940	-0.82853	399.567	79.5328	77.8527	168.265	160.2314	46272.9	117.8618	0.63363	146.8957	2181740
001	2017-05-22t1343	1495478742.98	adult	120.0013	74.0011	-225.998	905.3846	74.7051	53084.6862	167490.0885	2649158.0348	507.425	-0.64157	207.609	-0.91379	197.6165	-1.0375	412.494	0.20396	404.7567	114673	319.4991	-0.24146	384.8094	0.14232	5762390	-1.4882	357.973	63.9697	61.2398	136.011	129.7382	37811.2	100.0209	-1.0839	119.889	1775540
001	2017-05-22t1743	1495493141.03	adult	124.0008	78.0006	-221.9986	843.3935	67.066	48477.919	153114.2685	2292264.6525	511.436	-0.52524	250.33	0.98993	244.9143	1.0495	408.491	0.33682	403.4162	103757	324.4269	0.10921	380.8958	0.27676	6343100	-1.0039	377.755	82.5702	80.5954	159.143	148.7743	40422.2	115.3081	0.072859	138.2888	2092250
001	2017-05-22t2143	1495507535.77	adult	127.9993	81.9991	-218	1188.5431	68.5103	65804.7657	207370.3588	3029424.0956	731.401	1.58	201.023	-0.95691	200.8415	-0.70617	422.764	0.87646	407.7445	145854	309.6096	-0.13675	375.6897	0.36432	6922010	-0.52132	661.301	68.5113	65.4817	164.252	156.1475	56666.9	111.8886	-0.36	142.5499	2359120
001	2017-05-23t0143	1495521935.29	adult	131.9992	85.999	-214.0002	848.6685	70.1535	47120.8032	148615.4738	2249780.0184	480.008	-0.6729	239.11	0.76712	236.7626	0.91285	337.094	-0.95848	331.3059	83262.1	295.6788	-0.39345	321.9807	-0.81257	5896680	-1.1234	543.791	83.9292	81.7611	161.479	149.8953	39885.4	117.8896	-0.021744	139.8866	2069780
001	2017-05-23t0543	1495536335.89	adult	135.9994	89.9991	-210	1777.3723	70.6249	106794.2422	336262.4764	5222661.133	491.078	-0.50797	193.871	-1.0726	172.3602	-1.7682	383.208	0.31171	376.3545	213830	312.877	0.32689	357.9204	0.28908	10810300	2.2732	658.453	70.3395	67.7334	167.368	156.7362	93391.5	113.5475	-0.49588	142.9082	3922130
001	2017-05-23t0943	1495550736.04	adult	139.9994	93.9992	-206	835.7034	68.66	47418.5986	149605.6568	2276420.8545	477.75	-0.57323	241.301	1.0555	239.9175	1.2039	329.526	-0.87377	324.0893	81722.5	292.8417	-0.17288	315.5725	-0.69688	5982820	-0.90076	346.014	85.6238	83.4284	165.352	157.2111	41007.4	121.0943	-0.058115	146.1644	2122960
001	2017-05-23t1343	1495565145.36	adult	144.002	98.0018	-201.9974	815.848	73.4724	47250.5016	149242.8689	2327684.1232	557.733	0.20792	207.416	-0.33625	207.1509	-0.151	401.493	1.088	392.4624	99570.3	313.6645	0.67444	371.7728	1.0022	5126090	-1.3953	332.253	74.0709	70.0619	170.296	160.7261	42233.5	118.0371	-0.41019	147.8397	1830590
001	2017-05-23t1743	1495579536.05	adult	147.9994	101.9992	-198	860.8143	46.7605	28115.992	88853.2036	776380.5735	435.304	-0.85955	130.398	-3.6267	128.3606	-3.5116	203.116	-3.9188	198.0706	30467.4	168.3149	-4.1986	189.5919	-4.0378	1951930	-3.4184	494.91	55.0684	52.6919	140.948	129.9971	21142.2	85.9608	-2.7601	115.6592	824319
001	2017-05-23t2143	1495593935.69	adult	151.9993	105.9991	-194.0001	855.0833	67.2041	45009.9695	141851.3048	2054374.9406	505.157	-0.18375	258.11	1.9927	253.1204	1.9288	414.577	1.7093	410.752	97840.1	338.9781	1.8289	387.0588	1.7377	6089850	-0.60015	324.431	89.3462	85.4884	214.324	205.8271	50580.5	131.1033	0.24162	177.5799	2108030
001	2017-05-24t0143	1495608335.11	adult	155.9991	109.9989	-190.0002	1371.0722	91.7804	91083.0722	287335.6274	5215266.649	502.825	-0.16515	175.189	-1.5717	171.527	-1.5623	305.636	-1.072	299.5214	145177	256.0671	-0.9679	287.2691	-1.0557	8312040	0.90963	610.245	64.1865	60.0976	174.644	165.3601	82955.9	108.6691	-1.3531	149.1706	3045400
001	2017-05-24t0543	1495622736.22	adult	159.9994	113.9992	-185.9999	802.6809	66.4178	42221.3381	133156.3445	1901719.912	474.336	-0.3835	247.505	1.62	243.6456	1.5815	390.696	1.2886	383.0258	86734.6	327.7241	1.6683	368.2344	1.4345	5475800	-0.84574	330.82	87.2115	82.3753	224.696	217.793	49882.5	135.2697	0.24587	194.2232	1929470
001	2017-05-24t0952	1495637644.78	adult	164.1407	118.1405	-181.8587	1092.5254	73.0666	59777.2068	188796.6859	2706786.6299	397.221	-1.0322	194.092	-0.67217	193.6199	-0.55175	311.784	-0.74781	307.5609	97588.3	265.9824	-0.44996	295.5437	-0.64782	6072550	-0.39274	383.064	70.7753	67.9281	166.728	161.4236	52185.8	108.4746	-1.5178	143.9989	2214350
001	2017-05-24t1343	1495651538.58	adult	168.0001	121.9999	-177.9993	1815.9327	67.9152	90745.0239	285493.1704	3811401.5721	444.933	-0.57933	192.364	-0.72046	195.3137	-0.45988	326.667	-0.28188	322.3506	155820	284.1243	0.26377	312.0189	-0.089381	9160960	1.5871	585.723	73.3596	71.4125	176.868	168.4943	84366.2	116.6491	-1.1021	151.1771	3493610
001	2017-05-24t1743	1495665940.46	adult	172.0006	126.0004	-173.9987	1800.7153	93.7972	115711.6351	364325.4252	6373889.5256	565.772	0.50119	168.445	-1.7281	157.7343	-2.0474	319.274	-0.4263	310.977	192842	258.2269	-0.6045	294.9033	-0.54533	10159600	2.2412	631.497	63.4344	59.1166	186.703	174.2828	112768	106.6486	-1.75	149.6952	3825980
001	2017-05-24t2143	1495680335.79	adult	175.9993	129.9991	-170	894.6891	75.0746	52399.0248	165396.7734	2575818.9533	520.256	0.12425	233.274	1.0824	234.0166	1.2168	405.013	1.9536	398.6397	110974	334.9806	2.2006	380.7213	2.1073	6389370	-0.0049574	357.746	85.3105	82.3437	231.732	225.3099	63494.7	135.3765	-0.22613	200.657	2336650
001	2017-05-25t0143	1495694735.69	adult	179.9993	133.9991	-166.0001	888.314	62.3582	44267.7932	139550.5287	1842994.2504	503.821	-0.00091884	223.912	0.68983	219.3723	0.60047	394.825	1.7168	388.0545	91994.3	306.879	1.2316	366.3012	1.7137	5201480	-0.65683	321.898	87.1058	81.6189	231.619	228.4017	53967.2	140.4767	-0.057284	199.0504	2023470
001	2017-05-25t0543	1495709136.22	adult	183.9994	137.9992	-161.9999	839.912	67.924	46952.7098	148143.3422	2200118.6093	530.608	0.22794	242.699	1.4889	238.6622	1.4114	383.44	1.4247	375.467	94326.3	320.2412	1.726	362.1775	1.6081	5962390	-0.14254	553.858	94.2953	89.0815	233.16	226.3181	57357.2	148.2594	0.23836	209.3577	2316550
001	2017-05-25t0943	1495723536.34	adult	187.9995	141.9993	-157.9999	819.5673	65.8453	44529.1859	140479.3124	2030094.7437	494.828	-0.059546	239.795	1.3633	238.2479	1.3902	370.258	1.0829	364.5075	86640.3	309.4087	1.3579	344.7483	1.1013	5593460	-0.30339	363.424	96.014	92.3308	205.489	199.9893	48084.5	142.7871	-0.14642	184.7834	2239620
001	2017-05-25t1343	1495737935.92	adult	191.9994	145.9991	-154	1120.4438	92.4712	60727.0372	191697.5907	3197350.615	582.149	0.63483	182.972	-1.0256	177.6441	-1.1321	381.846	1.3956	368.7521	121427	279.9539	0.32072	341.6638	1.0099	5818680	-0.11749	666.97	71.1474	64.773	205.45	198.1343	65333.1	130.7666	-0.82662	177.6601	2262560
001	2017-05-25t1902	1495757043.35	adult	197.307	151.3068	-148.6924	866.6546	49.9296	32982.6221	104072.6365	1041212.9373	458.614	-0.33277	135.577	-2.9719	133.2829	-2.9359	231.658	-2.6241	224.4265	40540.1	176.2058	-3.2769	210.8084	-2.8783	2368260	-2.0722	524.517	56.7954	53.334	170.281	160.6529	29799.1	92.9983	-2.6893	140.6476	992101
001	2017-05-25t2143	1495766735.71	adult	199.9993	153.9991	-146.0001	1383.7354	52.8517	60072.7358	189075.5301	2175166.7451	573.543	0.54567	196.972	-0.43404	184.5655	-0.83103	432.506	2.7176	424.1596	137104	315.4457	1.5467	394.3393	2.5505	6231980	0.22421	379.5	81.4628	73.9153	250.962	242.6029	79554.9	146.988	-0.22342	205.2993	2577400
001	2017-05-26t0216	1495783085.67	adult	204.541	158.5407	-141.4584	1112.2513	69.0218	64352.6413	202789.2733	3095685.235	576.275	0.55531	209.941	0.088502	208.2308	0.12388	422.905	2.4163	415.937	142519	299.2884	0.9645	382.5897	2.159	7057170	0.75691	512.137	85.5233	80.0588	262.438	257.9287	88441.8	141.0976	-0.57858	211.493	2874870
001	2017-05-26t0543	1495795535.37	adult	207.9992	161.999	-138.0002	1084.8255	67.7944	58935.2801	185625.5673	2716745.2334	507.452	0.041501	210.017	0.082894	209.1768	0.15427	367.623	0.94485	356.0555	113595	293.5969	0.75088	337.8974	0.83822	6476100	0.45318	408.629	84.6631	81.1403	203.171	198.2296	62780	136.4462	-0.84025	182.2198	2610670
001	2017-05-26t0943	1495809942.86	adult	212.0013	166.0011	-133.9981	995.1471	78.1761	53572.2179	169593.0002	2505725.0836	452.635	-0.3603	193.893	-0.55958	189.6608	-0.61401	334.515	0.065878	325.7189	93998.6	267.1899	-0.14488	305.9238	-0.096711	5444140	-0.1107	250.179	80.8275	76.2259	193.252	188.768	54303.8	130.8171	-1.1362	173.7855	2269470
001	2017-05-26t1505	1495829239.93	adult	217.3616	171.3614	-128.6378	1157.4715	79.7706	72680.3836	229009.1191	3904126.9324	482.47	-0.14036	180.056	-1.0879	176.6388	-1.1028	342.513	0.22981	335.5949	130155	258.7952	-0.43673	307.4447	-0.085329	6827890	0.74222	430.98	74.6347	70.3013	210.011	203.5364	79804.1	124.935	-1.4376	183.2227	2830220
001	2017-05-26t1743	1495838743.15	adult	220.0014	174.0011	-125.998	815.6356	68.5895	47780.6104	151150.5452	2294293.4202	539.87	0.28044	231.283	0.83702	226.4163	0.75852	386.188	1.2887	376.0269	96547	303.4882	0.95719	350.2599	1.059	5777690	0.15025	330.095	100.612	93.3774	244.924	238.7477	61231	169.6221	0.32747	224.0928	2513390
001	2017-05-26t2143	1495853136.77	adult	223.9996	177.9994	-121.9998	1154.6655	59.8408	51727.0765	162853.7708	2046103.9002	478.346	-0.16955	217.723	0.30796	220.6365	0.52088	382.178	1.1349	375.9445	104334	303.4261	0.91151	353.6064	1.0995	5928800	0.26791	314.86	93.5228	89.131	233.145	228.5208	63648.7	154.0431	-0.35789	205.9447	2546720
001	2017-05-27t0201	1495868608.11	adult	228.2972	182.297	-117.7022	867.0282	92.2744	53286.3382	169892.3462	2957118.7368	519.744	0.13731	212.594	0.10002	211.8013	0.1805	425.327	2.1028	416.4162	119091	316.4524	1.2519	385.1395	1.8601	5936250	0.29789	395.373	89.578	82.1455	276.24	267.4605	77347.3	161.5186	-0.13223	226.719	2501290
001	2017-05-27t0543	1495881935.52	adult	231.9993	185.999	-114.0001	935.9339	61.2213	43802.8366	138002.3064	1821800.41	531.922	0.23096	235.477	0.88239	237.3198	1.0513	448.159	2.5639	442.7914	103525	342.3991	1.9628	414.2312	2.5322	5423280	0.021907	383.099	102.788	96.0612	284.778	283.2319	65783.7	176.3528	0.36769	241.6696	2367320
001	2017-05-27t0943	1495896336	adult	235.9994	189.9992	-110	854.4126	62.1511	40653.8251	128274.2398	1610977.1327	569.436	0.51607	246.147	1.2092	241.2233	1.1459	438.225	2.2539	426.9933	93780.1	323.7746	1.3557	399.6714	2.0812	5258690	-0.050408	521.095	109.926	102.2047	299.258	294.0548	64041.1	174.1748	0.22048	247.4442	2348450
001	2017-05-27t1401	1495911827.09	adult	240.3025	194.3022	-105.6969	863.2009	78.608	49295.2465	155569.6918	2423162.0078	517.968	0.1299	217.993	0.22216	212.6579	0.15486	418.326	1.7195	412.2717	107510	317.4768	1.1098	381.6499	1.5495	5588480	0.15718	387.161	97.0449	90.9125	277.159	270.9885	71229.8	164.2212	-0.20031	228.0401	2487840
001	2017-05-27t1743	1495925135.57	adult	243.9993	197.999	-102.0001	817.7479	75.5097	45311.9694	143003.0303	2159554.9372	528.733	0.21283	215.846	0.13054	213.0726	0.15045	407.805	1.4179	400.5425	97057.6	308.4463	0.8078	371.0644	1.2259	5119650	-0.093651	365.704	97.3498	92.8114	273.399	269.7509	65069	159.3105	-0.41882	230.9459	2309040
001	2017-05-27t2143	1495939535.28	adult	247.9992	201.999	-98.0002	879.7557	64.4599	44265.4146	139571.3406	1896556.9277	513.913	0.096566	221.923	0.30118	217.3214	0.26568	420.722	1.6119	417.2895	98028.2	325.126	1.1958	388.1198	1.5371	5154820	-0.056802	366.949	101.146	94.5098	288.825	284.3506	67296.2	168.8796	-0.13682	242.7643	2349430
001	2017-05-28t0201	1495955016.09	adult	252.2994	206.2992	-93.7	913.8897	70.8429	47459.2903	149814.6916	2143414.7683	461.164	-0.32234	224.6	0.358	221.0637	0.3593	390.592	0.90326	386.2911	97257.3	324.131	1.1026	368.8738	1.0186	5588040	0.20462	344.463	103.696	97.0989	256.803	251.9758	63943.9	176.93	0.079101	229.5118	2579960
001	2017-05-28t0543	1495968334.97	adult	255.9991	209.9989	-90.0003	677.1371	75.1071	37060.7946	117205.3858	1768337.7818	473.014	-0.23763	237.821	0.73327	234.9831	0.75817	408.046	1.1771	402.4497	79568.9	336.8467	1.3648	386.6795	1.3217	4617530	-0.32546	358.144	108.701	101.9257	276.743	272.9601	53965	178.6383	0.086875	249.3951	2110540
001	2017-05-28t0943	1495982735.22	adult	259.9992	213.9989	-86.0002	878.6894	69.0623	46916.1296	147994.3102	2151237.5643	496.116	-0.063818	224.767	0.31897	220.2474	0.29751	407.49	1.0797	401.2263	100242	331.9313	1.1798	382.9298	1.1565	5523210	0.19847	405.464	103.634	96.5339	275.393	267.9223	67746.6	175.1827	-0.07501	238.2722	2546600
001	2017-05-28t1401	1495998210.95	adult	264.298	218.2978	-81.7014	876.5779	65.6815	45638.1049	143916.4843	2021290.5953	517.695	0.098824	224.944	0.30149	218.714	0.23459	418.72	1.1895	412.4469	100493	337.2034	1.2408	392.5909	1.2547	5381110	0.13595	373.048	104.652	96.9209	280.133	274.6204	67231.9	178.6746	-0.015424	244.6052	2503480
001	2017-05-28t1743	1496011534.75	adult	267.999	221.9988	-78.0003	865.9656	68.0366	45580.2958	143755.3238	2056261.4622	514.745	0.066438	226.857	0.33695	221.2384	0.29142	425.819	1.2301	419.8244	101771	341.8684	1.2939	400.794	1.3301	5417790	0.17102	377.628	105.777	98.1883	284.208	278.8545	67925.8	180.6856	0.0033014	247.2648	2526160
001	2017-05-28t2143	1496025934.86	adult	271.9991	225.9988	-74.0003	862.0804	70.6099	45521.0212	143594.6011	2085244.9964	537.183	0.23965	228.294	0.35651	222.8283	0.31915	432.739	1.258	426.0052	103425	343.3132	1.2681	403.885	1.3028	5442300	0.20029	363.269	106.368	99.2615	286.488	282.841	68470.7	181.2726	-0.025325	249.017	2535700
001	2017-05-29t0201	1496041391.59	adult	276.2926	230.2924	-69.7068	841.1752	66.717	44915.642	141597.916	2070860.8797	568.074	0.48483	232.45	0.448	224.6321	0.35055	451.745	1.4687	444.3176	106160	348.2431	1.3165	418.7337	1.4758	5462580	0.22809	386.458	108.951	100.9273	297.566	293.791	69928.1	183.6575	-0.0024579	255.9636	2560350
001	2017-05-29t0543	1496054736.11	adult	279.9994	233.9992	-65.9999	866.8945	68.4747	45878.1039	144707.8932	2085234.7885	593.77	0.69251	231.218	0.39503	223.7566	0.31122	462.98	1.5602	455.3774	111578	349.4638	1.2916	424.231	1.494	5561480	0.29705	396.425	108.916	100.5426	301.529	297.879	72668.5	187.9878	0.083646	258.2497	2619750
001	2017-05-29t0943	1496069135.12	adult	283.9991	237.9989	-62.0002	775.4768	67.0581	37538.3072	118481.2174	1570648.4111	585.352	0.61886	229.705	0.33482	221.6184	0.23837	478.978	1.7113	471.5403	94837.7	339.4985	1.0285	440.4171	1.6805	4527940	-0.26164	399.904	107.273	96.4687	318.353	315.6567	63033.9	188.6746	0.058322	275.1013	2114560
001	2017-05-29t1403	1496084716.92	adult	288.3274	242.3272	-57.6719	775.7755	69.6232	43907.9849	138575.3704	2119276.9378	631.268	1.0039	241.54	0.62111	232.0161	0.49342	484.12	1.6931	472.7522	111348	359.9787	1.4007	447.9127	1.7142	5545030	0.31823	415.126	114.884	105.946	320.859	315.6337	73797.5	195.0831	0.19361	277.3002	2637400
001	2017-05-29t1743	1496097936.58	adult	291.9995	245.9993	-53.9998	757.7632	67.7219	41982.0789	132537.5922	1973463.8767	639.144	1.0728	236.709	0.47626	225.3578	0.30516	491.598	1.7234	480.139	108151	353.2764	1.2169	452.8403	1.7205	5195280	0.13776	449.523	109.095	98.2314	317.109	311.8301	69764	190.4582	0.021837	272.6695	2394420
001	2017-05-29t2143	1496112335.93	adult	295.9994	249.9991	-50	765.7071	77.9445	44828.5734	141783.0454	2272326.9449	628.936	0.98779	241.207	0.56871	231.9472	0.45652	489.734	1.6213	480.7321	115087	361.3033	1.3288	448.1978	1.5783	5651710	0.40363	418.863	114.113	104.5442	314.864	311.1176	73993.1	196.0287	0.13448	268.1992	2673770
001	2017-05-30t0202	1496127871.25	adult	300.3147	254.3145	-45.6846	723.6045	78.0472	42517.9071	134585.3259	2116642.2508	635.129	1.0455	243.732	0.60764	233.3027	0.47131	501.321	1.6966	489.829	111795	365.6399	1.3609	459.1867	1.6669	5418650	0.28954	437.991	115.829	105.4608	326.665	321.8828	72846.3	197.9969	0.14211	281.4889	2575110
001	2017-05-30t0543	1496141135.53	adult	303.9993	257.999	-42.0001	755.6534	75.671	43382.5133	137267.807	2122218.869	653.13	1.2095	244.739	0.61177	230.9775	0.39778	508.387	1.7223	495.8172	115404	368.6621	1.3745	467.3281	1.722	5555590	0.37679	494.78	116.254	105.438	328.094	321.564	74477.4	198.9254	0.12825	277.9207	2638970
001	2017-05-30t0943	1496155535.39	adult	307.9992	261.999	-38.0001	766.7549	77.9716	43669.175	138102.7934	2156193.5755	669.551	1.3649	244.822	0.59177	231.4749	0.39337	527.303	1.8903	517.1083	120752	371.8133	1.3863	480.5677	1.8411	5593460	0.41012	453.187	116.846	105.5683	330.505	325.0623	75685.5	199.8641	0.11184	286.4171	2669590
001	2017-05-30t1404	1496171163.46	adult	312.3403	266.3401	-33.659	736.7638	74.0458	39995.8811	126496.1689	1904268.7023	671.207	1.3912	250.062	0.69274	237.9245	0.52997	544.045	2.0184	531.6956	114249	376.6742	1.4254	495.2904	1.9699	5242310	0.23137	469.34	122.021	111.8854	340.801	334.7123	71568.3	205.171	0.20739	295.2965	2558060
001	2017-05-30t1743	1496184341.21	adult	316.0008	270.0006	-29.9985	724.461	76.457	42075.971	133068.4712	2073488.893	741.766	2.0569	247.562	0.61356	234.4616	0.43181	561.814	2.1656	552.352	123599	374.6635	1.346	506.6689	2.0603	5445870	0.35373	481.831	121.64	111.8408	339.656	332.0434	74724.3	205.2302	0.17126	292.7322	2675840
001	2017-05-30t2143	1496198737.59	adult	319.9998	273.9996	-25.9995	715.8623	76.2137	40499.2407	128116.8038	1964594.5514	696.824	1.6548	248.641	0.6173	237.3335	0.48239	577.024	2.2708	569.0151	122329	378.1727	1.3642	521.5655	2.1876	5267950	0.26875	457.59	123.195	113.4753	345.258	338.3791	73194.8	208.3785	0.21199	302.2918	2610130
001	2017-05-31t0143	1496213136.59	adult	323.9995	277.9993	-21.9998	710.7575	72.9885	39721.0477	125567.4693	1884051.3112	720.576	1.8988	250.92	0.64833	239.2438	0.50957	599.688	2.4572	597.072	124735	381.4987	1.3786	537.5339	2.3237	5217380	0.25316	493.175	124.609	114.8747	349.622	341.1742	72721.4	212.213	0.26924	304.5621	2591000
001	2017-05-31t0543	1496227536.88	adult	327.9996	281.9994	-17.9997	708.3169	74.1052	40108.1565	126796.2278	1923058.255	760.256	2.3065	251.561	0.64179	239.9969	0.50984	617.454	2.5809	611.534	129665	380.7039	1.3209	554.7623	2.4703	5279020	0.29831	511.38	126.136	115.9381	357.305	350.5888	75034.1	215.2268	0.30469	310.7864	2646960
001	2017-05-31t0943	1496241936.63	adult	331.9996	285.9993	-13.9998	703.6918	75.5417	38925.7257	123070.6473	1866853.7014	816.871	2.8966	254.552	0.68767	243.0756	0.56237	641.21	2.7654	632.8855	130807	389.5016	1.4292	574.6279	2.6438	5181410	0.25703	520.431	128.362	118.69	367.343	362.3201	74938	219.3719	0.36747	318.3732	2612810
001	2017-05-31t1343	1496256340.38	adult	336.0006	290.0004	-9.9988	706.6353	73.3921	38127.0505	120478.2961	1776145.6383	799.162	2.7559	255.234	0.68188	244.6925	0.58131	640.173	2.675	634.895	128035	389.9002	1.3926	577.9822	2.6103	5097800	0.22337	544.753	129.137	119.709	367.926	362.7831	73585.3	221.5742	0.38134	322.6887	2579250
001	2017-05-31t1743	1496270736.8	adult	339.9996	293.9994	-5.9998	686.0932	66.573	35481.733	111993.7176	1598413.4741	779.848	2.5932	258.577	0.73398	250.7913	0.69809	645.926	2.6597	638.427	120788	397.7743	1.4813	581.938	2.585	4811850	0.080709	519.561	132.531	123.3078	379.961	372.3637	71052.7	230.0029	0.54585	329.488	2466260
001	2017-05-31t2143	1496285135.91	adult	343.9994	297.9991	-2	615.4618	73.9924	33692.0295	106782.2637	1587101.7598	855.35	3.4185	261.654	0.77925	255.0351	0.77212	632.394	2.4444	628.7597	111934	401.2	1.4947	568.4154	2.3559	4615840	-0.013151	536.424	135.387	127.9149	375.065	369.4113	66386.5	233.8914	0.59811	330.4521	2388370
001	2017-06-01t0143	1496299535.94	dead	347.9994	301.9991	2	633.3705	69.1588	33578.6319	106233.3065	1518166.4638	727.721	2.1033	261.1	0.74676	254.7545	0.74772	618.448	2.2326	613.627	108847	398.465	1.4082	555.9749	2.147	4594580	-0.012931	603.231	135.982	128.1563	370.157	363.1894	65147.6	235.4439	0.59399	329.0376	2392880
002	2017-05-17t1343	1495046753.12	larva	0	-46.0003	-314.1707	153.9205	27.9958	2887.0712	9199.3866	50401.5509	0	-0.5878	0	-0.6663	0	-0.67102					0	-0.62643	0	-0.61899	0	0.36058	0	0	0				0	-0.61087	0	0
002	2017-05-17t1743	1495061150.78	larva	3.9994	-42.001	-310.1714	153.8896	28.3461	2917.6263	9299.9169	51530.771	0	-0.7417	0	-0.83526	0	-0.83251					0	-0.79471	0	-0.78258	0	-0.12249	0	0	0				0	-0.74177	0	0
002	2017-05-17t2143	1495075551.42	larva	7.9995	-38.0008	-306.1712	156.6913	28.2401	2971.3679	9467.4225	52416.1041	0	-0.88939	0	-0.99857	0	-0.98871					0	-0.95482	0	-0.93856	0	-0.53337	0	0	0				0	-0.88147	0	0
002	2017-05-18t0143	1495089952.08	larva	11.9997	-34.0006	-302.171	156.3604	27.8653	2962.6806	9439.024	51961.975	0	-1.0318	0	-1.1571	0	-1.1405					0	-1.1079	0	-1.088	0	-0.89448	0	0	0				0	-1.0317	0	0
002	2017-05-18t0543	1495104351.36	larva	15.9995	-30.0008	-298.1712	156.6829	28.1153	2964.205	9447.4746	52154.5703	0	-1.1702	0	-1.3121	0	-1.289					0	-1.2553	0	-1.232	0	-1.2193	0	0	0				0	-1.1948	0	0
002	2017-05-18t0943	1495118752.13	larva	19.9997	-26.0006	-294.171	164.6223	27.0364	3076.8575	9790.498	53023.106	0	-1.3058	0	-1.4652	0	-1.436					0	-1.3986	0	-1.3723	0	-1.5168	0	0	0				0	-1.3747	0	0
002	2017-05-18t1343	1495133158.89	larva	24.0016	-21.9987	-290.1691	156.68	28.1054	2971.1445	9473.6365	52376.7869	0	-1.44	0	-1.6182	0	-1.583					0	-1.5396	0	-1.5104	0	-1.7929	0	0	0				0	-1.5767	0	0
002	2017-05-18t1744	1495147603.27	larva	28.0139	-17.9864	-286.1568	377.4424	48.4775	11550.8221	36611.9803	328679.6232	776.024	0.022199	492.128	1.3121	501.6344	1.4819	686.3198	-0.4691	675.9171	42551.8242	609.586	0.38018	661.7796	0.16101	3035450	-0.88522	355.809	100.381	98.9094	169.2461	159.5385	10493.2607	129.2537	1.8497	147.862	619151
002	2017-05-18t2143	1495161950.67	larva	31.9993	-14.001	-282.1714	270.8853	39.9218	7748.3476	24572.3127	198889.8839	1133.61	0.65055	749.267	2.8367	779.1384	3.1856	1079.6257	0.44202	1074.1863	45344.2812	963.9188	1.4675	1049.3643	1.1123	3107210	-1.1308	327.136	102.292	101.0604	178.0844	168.249	7479.5439	130.3713	1.8897	152.5953	424204
002	2017-05-19t0143	1495176351.38	larva	35.9995	-10.0008	-278.1712	145.9498	35.5246	3431.2907	11063.4553	75910.3291	1360.67	1.0195	835.608	3.3061	826.0501	3.4205	1285.5059	0.9815	1278.0765	24424.6113	1118.4648	1.8898	1242.2814	1.5419	1551720	-1.9616	295.155	102.996	101.7106	169.1438	159.6621	3213.7327	133.3064	2.009	152.0594	191263
002	2017-05-19t0543	1495190751.09	larva	39.9994	-6.0009	-274.1713	648.439	54.331	28867.7154	91073.6584	1100913.6445	1361.34	0.91294	572.049	1.493	555.7183	1.53	1094.5264	0.54068	1068.874	167462.5312	771.2385	0.57468	1016.575	0.79866	8696300	0.37258	509.033	87.2225	85.3873	170.5999	153.334	26101.7773	117.4949	1.4839	141.9605	1325960
002	2017-05-19t0943	1495205150.97	larva	43.9994	-2.0009	-270.1713	239.3935	38.7831	6672.9644	21210.5421	168315.1124	738.098	-0.53353	488.278	0.81828	484.5298	0.93404	676.405	-0.58311	671.44	24350.582	569.7432	-0.25416	649.3195	-0.36179	1744130	-2.3578	294.839	92.4763	91.1186	165.8268	157.4939	5969.7666	121.5078	1.6778	143.848	330326
002	2017-05-19t1343	1495219557.69	adult	48.0013	2.0009	-266.1694	420.2262	46.155	14735.4901	46725.1257	440044.0667	1455.51	0.89427	621.499	1.5923	591.3839	1.5571	1218.3523	0.99747	1202.0193	96249.8281	947.3248	0.94737	1146.9909	0.93661	4855150	-1.514	310.439	99.5416	98.0179	180.4398	164.9659	14254.7432	130.2604	2.2374	152.2955	777619
002	2017-05-19t1743	1495233955.95	adult	52.0008	6.0005	-262.1699	495.8427	45.8216	17199.9311	54377.6609	498211.1312	1413.86	0.83091	476.587	0.63114	448.1203	0.5842	1216.3383	1.0806	1206.2045	111903.1172	699.472	0.074495	1123.8817	0.9032	4354570	-1.8779	408.345	114.252	113.051	182.5866	173.281	16797.9648	144.2527	3.261	162.4305	1043920
002	2017-05-19t2143	1495248351	adult	55.9994	9.9991	-258.1713	926.6337	66.89	47876.3055	150846.9406	2104700.7999	775.56	-0.61502	367.891	-0.11379	365.4027	0.014674	595.8448	-0.91676	583.4847	149557.0625	496.6587	-0.66567	558.9474	-0.77758	9228190	-0.32605	501.408	91.9721	91.9172	169.3399	157.552	42504.3086	126.2454	2.4639	145.0483	2307030
002	2017-05-20t0143	1495262751.15	adult	59.9995	13.9991	-254.1713	1013.2629	70.1283	54113.692	170736.412	2410367.8588	980.964	-0.071237	397.496	0.17514	386.3581	0.25029	696.9918	-0.52599	682.0069	197945.6562	566.7093	-0.35177	660.5692	-0.41521	11263900	0.30179	450.953	93.5377	92.3087	183.8956	170.9289	52226.3516	130.2047	3.0392	156.8248	2650580
002	2017-05-20t0543	1495277151.37	adult	63.9995	17.9992	-250.1712	1024.7872	79.3615	67482.1158	212851.7032	3722683.2134	1040.74	0.1943	316.387	-0.41064	299.3113	-0.40317	784.2045	-0.07472	759.5049	276040	530.4384	-0.43129	704.375	-0.17395	11126100	0.19907	1126.91	72.3838	69.4695	183.687	158.4547	64657.8164	110.5973	1.6456	139.4906	2545450
002	2017-05-20t0943	1495291551.48	adult	67.9995	21.9992	-246.1712	1062.6137	81.0014	69728.8114	219951.823	3825339.9996	885.855	-0.13616	309.973	-0.38493	304.7082	-0.26121	728.5366	-0.12001	722.394	265187.3125	513.8249	-0.41106	684.6088	-0.11401	11267800	0.24637	597.73	63.6027	62.367	128.8465	119.2394	46900.1328	92.1593	-0.032884	109.2178	2312020
002	2017-05-20t1343	1495305950.53	adult	71.9993	25.9989	-242.1714	897.1112	69.8321	49236.8687	155253.0718	2288046.5604	794.167	-0.32557	370.198	0.4285	352.9502	0.45318	667.2547	-0.20592	660.4976	172151.7188	527.5993	-0.19744	629.8759	-0.18909	9538520	-0.43721	347.189	99.3454	98.3834	165.6172	157.1804	42729.2422	130.4946	3.7239	148.3911	2559730
002	2017-05-20t1743	1495320350.6	adult	75.9993	29.999	-238.1714	1038.461	72.8609	58750.5533	185003.1283	2920736.3816	780.099	-0.23798	337.036	0.2815	324.6831	0.36101	593.0182	-0.44412	582.1899	182649.6094	475.4587	-0.36298	550.7358	-0.44145	10353800	-0.038805	458.912	82.854	82.7931	152.1454	144.025	46860.7891	117.8386	2.4193	135.212	2545280
002	2017-05-20t2143	1495334750.37	adult	79.9992	33.9989	-234.1715	1009.9302	79.4713	66941.9762	211204.2917	3718740.9682	804.49	0.098855	276.688	-0.46794	261.3073	-0.4865	601.9851	-0.08784	593.8309	210092.8125	449.622	-0.39666	562.4556	-0.16455	9651150	-0.28253	512.035	67.572	65.8661	141.0949	131.3283	49242.1211	100.6005	0.49252	121.0041	2356980
002	2017-05-21t0143	1495349150.58	adult	83.9993	37.999	-230.1714	809.3359	58.287	37326.4044	117629.1395	1468018.5778	926.47	1.2183	385.876	2.273	357.9648	2.0571	760.7532	2.0903	746.7344	149868.375	590.9827	1.5172	709.0729	1.5825	7573590	-1.2549	390.779	105.119	103.1734	195.4683	183.3217	38507.25	139.3405	4.4516	168.7661	2063180
002	2017-05-21t0543	1495363550.96	adult	87.9994	41.9991	-226.1713	1115.4686	63.4768	59547.1467	187569.2807	2653787.648	708.146	-0.049898	343.799	1.8667	340.0025	2.2263	566.7063	0.30296	560.555	177379.0625	480.3188	0.63004	539.4588	0.28337	10728600	0.53393	377.949	95.8115	95.4493	164.748	156.447	51566.125	131.2869	3.4022	148.1025	2989890
002	2017-05-21t0943	1495377950.26	adult	91.9992	45.9989	-222.1715	629.3086	71.3015	34480.9026	109065.5621	1619700.5481	507.33	-1.4638	286.824	0.55892	287.2357	0.98741	401.3502	-1.6204	395.9782	72644.3828	359.329	-0.99469	386.3286	-1.4492	5175170	-2.4904	359.325	94.9141	92.6039	172.5719	162.801	31235.5234	134.2146	3.4848	153.213	1712540
002	2017-05-21t1343	1495392350.25	adult	95.9992	49.9989	-218.1715	301.2168	55.2999	11896.0793	37899.8331	427175.2879	699.374	0.30211	327.394	2.2198	316.9166	2.3018	579.1598	1.3017	566.6499	36487.0664	426.3585	0.52959	535.0582	1.0507	2056360	-4.2992	397.117	112.999	111.2991	187.7054	176.5329	11825.4404	145.718	4.4069	166.6902	709744
002	2017-05-21t1743	1495406750.15	adult	99.9992	53.9988	-214.1715	828.2899	65.6237	36323.2374	114549.3152	1420545.1969	605.097	-0.32683	338.806	2.9641	335.7914	3.2974	491.7792	0.30577	482.4529	94421.6016	418.2552	0.72601	459.6851	0.21394	6478300	-1.5588	341.575	120.77	118.2065	201.2076	196.432	38631.8672	160.8825	5.632	185.4322	2309250
002	2017-05-21t2143	1495421150.43	adult	103.9993	57.9989	-210.1715	184.701	62.3028	6968.8644	23126.7372	266215.5726	379.306	-2.1461	148.217	-3.6449	144.9971	-3.4819	245.8433	-3.6179	237.3586	9342.0459	201.9791	-3.6132	226.0512	-3.5667	548848	-5.1778	406.944	77.2471	73.2279	192.2623	178.7963	7305.9663	128.2829	2.2041	157.6521	286046
002	2017-05-22t0143	1495435550.52	adult	107.9993	61.9989	-206.1714	177.3186	59.1962	6665.0313	22007.1719	245561.7675	310.959	-2.6558	149.732	-3.517	146.3649	-3.3667	250.4069	-3.4841	242.7215	9014.6475	203.6205	-3.5481	232.5326	-3.4066	531100	-5.1449	402.263	78.6551	74.4266	201.1204	183.0421	7240.3335	129.7228	2.1178	168.2607	278990
002	2017-05-22t0543	1495449950.15	adult	111.9992	65.9988	-202.1715	272.5842	49.246	9747.8575	31088.322	304386.3358	447.175	-1.359	308.328	2.752	307.1295	3.0785	392.904	-0.6443	385.6405	20431.0098	355.0439	0.2286	378.5783	-0.44434	1597140	-4.3981	373.347	127.124	126.2073	199.6596	190.5463	10382.2969	157.195	4.401	178.211	658501
002	2017-05-22t0943	1495464350.03	adult	115.9991	69.9988	-198.1716	1129.506	76.486	70747.1446	222935.1858	3739824.5975	830.141	2.2035	241.603	0.31982	250.7364	1.0099	396.1768	-0.3636	385.8822	146189.2188	332.2712	-0.11039	368.6525	-0.43328	8915390	0.48743	818.805	91.3479	89.6611	199.164	184.505	73491.5312	140.7235	2.6615	171.1065	3370830
002	2017-05-22t1343	1495478758.23	adult	120.0014	74.0011	-194.1693	923.4976	86.8326	62530.6916	197480.5562	3569839.0666	691.257	1.0425	264.658	1.4258	256.5876	1.4029	480.7262	1.6723	472.88	156716.7344	406.0755	2.1831	455.6364	1.7434	8621750	0.4121	671.061	89.0138	86.1478	202.706	186.011	66082.1562	137.9539	2.191	170.97	2899800
002	2017-05-22t1743	1495493156.67	adult	124.001	78.0007	-190.1697	572.3129	44.9314	18609.5742	58938.4189	518905.0942	658.225	0.82718	352.306	5.2426	343.6252	5.1928	554.7057	3.6084	545.5616	55470.5742	451.7929	3.8513	524.7239	3.6933	3501570	-2.9062	302.817	147.292	142.4144	256.5168	252.6361	25651.6758	203.0402	7.4379	234.2114	1463930
002	2017-05-22t2143	1495507551.29	adult	127.9995	81.9992	-186.1712	510.4224	56.8783	22430.0444	70931.8229	835482.6329	603.29	0.39701	311.594	3.7123	304.1382	3.6741	512.994	2.9651	504.8632	61046.2812	412.3912	3.0051	479.8953	2.9465	3684600	-2.6991	549.214	124.833	120.0781	260.6314	253.0864	31015.1367	179.9831	5.1907	230.3816	1476150
002	2017-05-23t0143	1495521950.67	adult	131.9993	85.999	-182.1714	1251.666	71.0302	72396.7571	227906.6129	3577319.9327	489.346	-0.58673	225.114	0.17054	230.8504	0.66038	355.0352	-0.53058	349.3976	134558.3281	308.392	0.0080359	337.4012	-0.4164	8515840	0.64262	422.922	88.199	85.4879	190.5867	183.0454	72232.3594	138.7917	1.6306	170.7755	3336480
002	2017-05-23t0543	1495536350.93	adult	135.9994	89.9991	-178.1713	1132.0694	73.4528	68781.331	216759.9587	3481790.2579	466.937	-0.73005	249.781	1.3282	256.4168	1.8397	381.1835	0.26213	375.9273	137226.0625	331.0851	0.91791	363.6477	0.44092	8973650	1.035	448.327	97.0218	94.9676	210.791	201.6431	75884.7734	151.6861	2.4261	186.4536	3485610
002	2017-05-23t0943	1495550751.07	adult	139.9994	93.9991	-174.1713	698.8085	65.8134	31540.3445	99776.2992	1374373.7951	614.114	0.67596	305.581	3.8332	300.7213	3.8245	467.9321	2.5947	458.8347	77676.7266	385.7583	2.9162	435.2017	2.5642	5069580	-1.5147	354.879	136.326	130.9853	266.2339	258.7042	44194.8359	194.4007	5.3835	237.5963	2261650
002	2017-05-23t1343	1495565161.07	adult	144.0022	98.0019	-170.1685	880.5083	73.5207	52602.3841	165953.7731	2644784.0557	512.507	-0.2045	285.176	3.0403	282.4868	3.1051	411.8281	1.3521	404.2338	113252.7344	342.0548	1.6379	384.0182	1.3443	7834340	0.41533	486.984	126.105	123.4192	211.2729	203.6923	58100.0625	166.6311	3.083	193.1743	3464370
002	2017-05-23t1743	1495579551.61	adult	147.9996	101.9992	-166.1711	283.3102	46.162	8498.6432	27032.0558	243844.5103	463.926	-0.59974	328.718	5.0109	326.3143	5.0557	424.8093	1.828	421.5881	19541.2285	384.2732	3.2543	411.2633	2.2832	1496330	-3.7205	270.313	155.765	151.6719	247.7026	244.7158	11394.3213	206.0654	5.5992	234.9751	709043
002	2017-05-23t2143	1495593951.18	adult	151.9995	105.9991	-162.1712	547.9531	54.6224	21738.8853	68933.7963	732881.2928	576.36	0.45918	328.072	5.0432	326.0583	5.085	465.5683	3.05	459.4894	53540.3594	398.3945	3.9049	439.9959	3.2715	3766260	-2.122	455.011	158.328	153.0162	282.7757	275.9883	32519.207	220.4681	6.2586	259.3604	1817610
002	2017-05-24t0143	1495608350.61	adult	155.9993	109.999	-158.1714	586.5302	72.1089	31919.5252	100966.382	1508905.5444	511.655	-0.085898	272.006	2.6486	270.9408	2.7341	398.8753	1.4024	391.6773	67011.0469	337.1676	1.8947	376.1492	1.555	4546590	-1.5245	412.822	127.34	124.1864	233.8539	221.8133	39287.4609	174.5864	2.9442	206.5644	2128500
002	2017-05-24t0543	1495622751.35	adult	159.9995	113.9992	-154.1712	297.2067	68.9322	12051.2014	38948.0297	498246.8552	428.17	-0.79498	151.802	-2.5464	148.8041	-2.509	259.2238	-2.2311	250.8844	16590.3203	206.1196	-2.6547	237.5172	-2.4453	967735	-3.7169	338.1	72.4165	66.5704	189.1548	175.6589	12105.9053	128.2264	-0.19826	160.527	461655
002	2017-05-24t0952	1495637659.84	adult	164.1408	118.1404	-150.03	878.806	87.613	62328.9015	196877.936	3746339.4961	544.792	0.27355	209.162	-0.017441	203.413	-0.13046	356.1837	0.44934	350.1659	115759.7031	295.2119	0.5943	335.3617	0.54345	6785440	0.054645	541.219	88.3216	84.9813	212.1301	202.1685	68942.2656	139.0736	0.34223	182.3319	2865240
002	2017-05-24t1343	1495651553.67	adult	168.0002	121.9998	-146.1706	347.9306	49.3675	13046.3884	41417.1195	415525.5243	577.376	0.58367	342.964	5.8036	341.1176	5.792	474.1418	3.7139	463.1912	33189.9297	407.7669	4.6941	444.1573	3.8873	2371590	-2.6209	418.849	160.34	155.267	295.9813	282.2871	20718.6875	221.1722	5.0417	262.7502	1108750
002	2017-05-24t1743	1495665956.3	adult	172.0009	126.0005	-142.1698	515.2537	61.7725	24501.2271	77569.7996	1024890.3465	528.216	0.17467	310.787	4.4153	306.6939	4.3139	462.3732	3.4634	458.232	59646.1484	389.2713	4.0986	434.0213	3.6614	3994860	-1.5329	405.082	150.779	145.1739	299.3875	289.9519	38620.9922	215.3857	4.4305	265.9122	1938110
002	2017-05-24t2143	1495680351.43	adult	175.9995	129.9992	-138.1712	907.4364	88.0918	60696.9211	191805.6412	3431197.7746	646.984	1.2123	229.051	0.90095	233.5519	1.197	349.7398	0.44874	343.3741	110867.5312	304.4745	1.1059	332.5155	0.64532	7244660	0.51282	652.513	98.2826	96.2906	214.3343	200.9463	67943.9688	153.1948	0.75376	187.6775	3108580
002	2017-05-25t0143	1495694751.35	adult	179.9995	133.9992	-134.1712	1169.4028	71.1807	63558.6679	200126.2299	3019904.3264	708.016	1.7253	273.317	2.802	275.1049	2.9577	425.1064	2.5417	416.6609	141560.4219	352.071	2.8506	397.8844	2.6727	9089970	1.6737	667.152	114.381	110.6481	252.7227	245.5933	84156.6641	175.8467	1.8264	226.6272	3804070
002	2017-05-25t0543	1495709151.26	adult	183.9995	137.9991	-130.1712	589.6127	64.3656	27103.7119	85832.9127	1091495.262	508.057	0.041258	303.391	4.0665	303.8107	4.1495	411.5738	2.1895	406.6909	58855.0547	366.851	3.3876	395.9463	2.631	4324840	-1.1174	378.286	148.735	144.4919	246.44	239.6937	35240.9219	204.9127	3.1611	232.2113	2120210
002	2017-05-25t0943	1495723551.34	adult	187.9995	141.9992	-126.1712	719.5046	71.46	36910.8319	116538.1529	1706216.6344	576.3	0.60136	304.662	4.1009	301.6609	4.0393	447.9862	3.1899	440.6922	86909.3281	380.9065	3.894	424.2869	3.504	5897350	-0.1238	420.03	146.707	141.6506	282.7327	273.2268	54850.1484	207.8936	3.1137	255.4145	2839810
002	2017-05-25t1343	1495737951.02	adult	191.9994	145.9991	-122.1713	1241.1993	80.1798	76519.2226	240991.3395	4011828.3108	628.71	1.0038	214.436	0.29096	213.634	0.35942	392.3448	1.6785	383.0767	156937.9375	306.932	1.2695	360.9456	1.5884	8563490	1.4981	607.001	96.51	91.1996	262.3572	251.024	104942.8906	164.5924	0.81744	226.5244	3854130
002	2017-05-25t1902	1495757058.47	adult	197.307	151.3067	-116.8637	213.8078	55.5449	7574.8663	24576.6119	251641.5643	364.597	-1.057	150.037	-2.3744	148.3903	-2.3172	238.0458	-2.4536	229.9767	9759.877	194.7473	-2.633	216.9874	-2.6949	604648	-3.1058	359.899	72.8851	69.1416	183.9212	168.8112	7540.7715	116.7929	-1.5763	150.4205	293727
002	2017-05-25t2143	1495766750.78	adult	199.9994	153.999	-114.1714	601.5153	66.5874	28989.6391	91637.195	1214801.5728	547.506	0.34771	317.878	4.524	315.0729	4.4757	438.6475	2.8806	432.808	67113.0625	381.7129	3.83	417.1324	3.2224	4840650	-0.5901	415.973	163.701	159.7348	292.1018	282.7066	44691.5703	220.6141	3.1552	263.8391	2492840
002	2017-05-26t0216	1495783100.98	adult	204.5411	158.5407	-109.6296	778.711	63.4347	39208.2899	123646.4022	1682894.4094	535.441	0.25063	299.209	3.6903	294.9346	3.5952	446.1564	3.0249	438.8176	91908.2188	373.9336	3.4932	420.1889	3.2507	6155330	0.2295	406.41	156.101	149.3641	295.4087	288.038	60854.1875	226.0729	3.1955	270.1238	3211300
002	2017-05-26t0543	1495795550.4	adult	207.9992	161.9989	-106.1715	841.4816	73.6483	46781.9132	147481.544	2311790.3583	478.662	-0.17111	303.883	3.8186	302.7828	3.8525	408.9397	2.0143	403.4077	100190.2188	361.2486	3.0103	391.2887	2.3691	7436630	1.0145	348.207	153.502	149.5759	260.1825	254.7125	63744.7031	210.1405	2.3542	244.3738	3756500
002	2017-05-26t0943	1495809958.29	adult	212.0014	166.0011	-102.1693	553.0513	55.5094	25041.3431	79113.8081	966035.2211	669.714	1.2305	331.089	4.8025	328.5718	4.7781	471.7797	3.5676	460.8425	62274.9141	412.3689	4.6147	445.6913	3.8461	4361440	-0.74267	716.324	172.609	165.9809	303.1162	294.8181	40011.3438	248.411	3.8223	283.4857	2273780
002	2017-05-26t1505	1495829254.98	adult	217.3616	171.3613	-96.8091	825.0809	47.6683	27920.6445	87929.4013	839936.89	603.652	0.74486	330.995	4.6512	327.7841	4.6076	479.7713	3.6559	465.9702	71485.9219	411.0608	4.4196	446.9803	3.7563	4915940	-0.37126	424.742	177.323	172.1483	319.5806	307.6181	47617.5156	248.9651	3.6096	288.7992	2633600
002	2017-05-26t1743	1495838758.42	adult	220.0015	174.0011	-94.1692	856.4336	65.0344	41589.4174	131018.7622	1764936.509	538.467	0.27017	303.567	3.544	299.602	3.4824	439.3282	2.601	433.9542	96212.875	374.6739	3.194	416.7916	2.8659	6628680	0.64508	365.338	161.267	155.5911	294.7006	289.2233	64539.4219	233.7378	2.8926	273.589	3521420
002	2017-05-26t2143	1495853151.87	adult	223.9997	177.9993	-90.1711	713.7581	68.3485	38388.0098	121244.8041	1771481.9323	562.583	0.44897	309.636	3.6768	304.7035	3.5839	451.3036	2.809	445.5332	90712.0156	382.2876	3.3379	423.3763	2.9573	6221200	0.43754	442.487	162.909	156.94	289.9372	281.2825	58277.3828	226.1625	2.458	265.4466	3273170
002	2017-05-27t0201	1495868623.23	adult	228.2973	182.2969	-85.8735	633.7903	65.0372	32080.6935	101276.8656	1412337.0562	530.504	0.21704	311.992	3.6524	307.5942	3.5848	450.1601	2.692	442.4193	76077.0625	381.3413	3.2006	423.6053	2.8603	5253330	-0.096854	444.539	167.85	162.2366	297.8557	289.3444	50337.6172	231.6069	2.5361	273.564	2826260
002	2017-05-27t0543	1495881950.53	adult	231.9993	185.9989	-82.1714	737.1395	67.8476	39061.8403	123323.173	1766904.3987	524.487	0.17537	310.747	3.5129	306.9911	3.4732	438.4505	2.338	433.9721	89882.3438	381.2343	3.1045	417.7775	2.6225	6360690	0.56154	482.626	168.009	160.9849	306.0688	299.4859	62744.0977	240.7779	2.7697	281.3648	3438980
002	2017-05-27t0943	1495896351.08	adult	235.9994	189.9991	-78.1713	840.5747	65.1146	41273.8093	130074.3311	1746331.6624	539.37	0.28949	308.107	3.3234	303.3943	3.2567	454.3065	2.6206	449.2408	98584.5234	385.9934	3.143	430.6647	2.8522	6671760	0.75944	393.744	171.448	165.5911	312.7039	306.9739	67856.75	247.7933	2.9058	291.2282	3712540
002	2017-05-27t1401	1495911842.12	adult	240.3025	194.3022	-73.8682	559.7778	49.4523	20511.8528	64741.2796	647783.0704	568.543	0.51554	318.582	3.5562	313.9631	3.4979	459.4344	2.6334	449.7296	50078.3477	392.671	3.2088	430.3886	2.7268	3463940	-1.0533	639.402	183.893	179.5696	329.1813	319.2605	35880.7656	260.5945	3.2321	298.9479	1999470
002	2017-05-27t1743	1495925150.61	adult	243.9993	197.999	-70.1714	791.8415	64.6446	36570.8374	115341.9242	1497508.7076	583.99	0.6383	355.895	4.657	354.2629	4.6967	502.2924	3.4673	497.6017	96942.4297	438.71	4.3504	482.0707	3.8327	6843850	0.88406	416.9	192.403	187.0813	335.6808	328.8805	64786.3945	271.448	3.4938	310.666	3699900
002	2017-05-27t2143	1495939550.43	adult	247.9993	201.9989	-66.1715	812.6831	65.8224	36938.6512	116594.2976	1464664.9909	569.111	0.52582	349.378	4.3144	346.9253	4.3347	491.7806	3.1066	486.2495	95897.2188	432.2645	4.0269	473.3124	3.4708	6793660	0.86843	544.581	189.42	184.0389	330.8068	323.0137	64507.3242	266.183	3.1844	307.4841	3683270
002	2017-05-28t0201	1495955031.07	adult	252.2994	206.2991	-61.8713	362.6559	53.6421	15115.5693	47996.9449	550922.8699	643.811	1.1118	338.166	3.8413	334.2744	3.8252	496.0951	3.0391	489.1581	39687.6094	415.9062	3.454	466.7457	3.1516	2701950	-1.4187	590.637	187.497	184.7702	320.9045	312.444	25672.3574	254.1522	2.6552	298.0942	1498100
002	2017-05-28t0543	1495968349.78	adult	255.9991	209.9987	-58.1716	477.6162	67.8746	20920.3171	66374.4039	828553.5792	543.359	0.31887	348.951	4.071	345.3624	4.0703	484.54	2.6688	480.3726	53783.9375	431.536	3.7283	468.7911	3.0454	3849620	-0.75634	404.962	189.47	180.9938	340.0405	334.6923	37744.5	277.2198	3.3139	320.6932	2090230
002	2017-05-28t0943	1495982750.47	adult	259.9993	213.9989	-54.1714	842.3186	60.3636	37302.7902	117749.6196	1399459.2601	561.573	0.45788	352.323	4.0694	349.6246	4.1018	496.3636	2.7389	491.2735	97783.6406	435.5071	3.6951	477.1961	3.0548	6916450	0.97862	419.82	192.537	185.99	343.0983	334.2183	67590.3594	276.1835	3.1672	321.0162	3779690
002	2017-05-28t1401	1495998226.16	adult	264.2981	218.2977	-49.8726	876.1207	59.3435	37350.0787	117744.3321	1372145.5133	637.932	1.0645	354.096	4.0182	351.4634	4.0591	497.4213	2.5901	493.4265	97992	436.941	3.5952	478.0109	2.9011	6973570	1.0261	593.767	195.311	189.1605	344.6724	339.0923	67900.4688	278.4767	3.1248	323.2693	3846460
002	2017-05-28t1743	1496011549.51	adult	267.999	221.9987	-46.1717	840.178	63.7168	36950.9581	116719.2274	1430873.5303	568.832	0.50379	354.056	3.9337	351.8615	3.9922	494.5963	2.406	490.2011	96446.2812	436.4854	3.4759	474.0612	2.692	6891340	0.99352	552.167	195.63	189.675	338.1669	332.3046	65942.5469	276.1188	2.957	317.6407	3807740
002	2017-05-28t2143	1496025949.71	adult	271.9991	225.9987	-42.1717	784.5385	63.9552	35901.7073	113461.1578	1412133.3475	576.529	0.56024	356.317	3.9112	354.7183	3.9914	490.4256	2.2044	486.3058	92690.4297	438.9657	3.4213	473.9313	2.5575	6730480	0.91829	532.369	197.084	192.3823	337.0366	332.7113	63699.918	276.4791	2.8713	318.3014	3722710
002	2017-05-29t0201	1496041406.57	adult	276.2926	230.2923	-37.8781	547.1396	59.7741	23440.7707	74060.3116	874786.8377	600.054	0.7477	351.135	3.682	347.7515	3.7175	508.5968	2.3635	502.1325	63066	438.2723	3.2937	483.7556	2.5979	4340730	-0.39623	391.773	195.959	187.9464	348.5052	344.3869	43214.6484	282.6171	2.9556	329.5901	2422450
002	2017-05-29t0543	1496054750.91	adult	279.9994	233.9991	-34.1713	554.388	56.9087	22593.021	71390.7664	795782.0881	624.976	0.95115	353.576	3.6771	351.7505	3.7591	501.3608	2.1444	495.0288	60163.2969	437.5003	3.1861	479.6167	2.4216	4214980	-0.45123	458.436	199.811	192.7567	344.0783	337.7111	41289.3984	283.795	2.9056	325.1508	2381940
002	2017-05-29t0943	1496069150.02	adult	283.9991	237.9988	-30.1716	518.4915	56.422	22584.2914	71520.8688	827514.8165	552.822	0.34665	350.689	3.5269	346.4947	3.5494	497.6202	1.9857	492.8432	59714.4219	438.9542	3.1242	479.687	2.3184	4177410	-0.45612	509.712	195.08	187.6058	345.2266	340.8839	41427.1875	284.9065	2.8495	326.7638	2323790
002	2017-05-29t1403	1496084731.98	adult	288.3275	242.3271	-25.8432	376.1204	44.8116	13071.1762	41400.4094	386317.4978	530.45	0.15066	336.551	3.0847	330.0272	3.049	469.5126	1.4853	466.643	32865.8828	418.6557	2.6104	453.1963	1.7974	2336340	-1.4586	436.178	192.651	185.8449	327.7629	323.3694	22943.4062	272.049	2.3902	309.7091	1337380
002	2017-05-29t1743	1496097951.65	adult	291.9996	245.9993	-22.1711	505.6171	61.3072	22430.7708	71034.3074	855504.1654	534.185	0.17528	354.084	3.4762	350.6947	3.5282	494.7665	1.7673	491.6382	58877.2148	441.9931	3.0135	477.4907	2.0993	4183150	-0.42175	450.124	196.449	188.8956	340.097	337.0817	40471.543	287.216	2.7467	323.7475	2320850
002	2017-05-29t2143	1496112351.03	adult	295.9994	249.9991	-18.1713	274.5153	44.804	9247.0706	29417.2011	272572.143	551.457	0.31723	375.209	3.9414	374.6473	4.0719	483.2045	1.5333	478.1493	24160.2246	439.6418	2.8856	465.9006	1.8434	1845650	-1.6962	431.354	216.629	212.2183	341.3217	338.0347	17066.084	286.226	2.6389	320.5433	1065600
002	2017-05-30t0202	1496127886.2	adult	300.3147	254.3144	-13.856	443.9087	46.963	15745.3849	49792.1754	483863.0884	582.022	0.57942	365.567	3.6247	363.1234	3.7091	512.5368	1.8435	510.0133	43053.0898	453.5095	3.0732	494.5662	2.183	3059800	-1.0089	432.174	204.412	199.9861	340.4288	334.8187	28596.0215	287.7821	2.5983	321.1948	1710930
002	2017-05-30t0543	1496141150.65	adult	303.9993	257.999	-10.1714	386.7701	47.91	14365.346	45498.765	460580.5882	539.03	0.19568	359.579	3.4171	355.9445	3.4738	497.9975	1.5893	495.2362	38345.8047	446.3384	2.8636	475.4625	1.8381	2737110	-1.1715	357.891	198.801	195.5111	321.556	318.0908	24759.8086	277.1485	2.2418	307.4248	1513270
002	2017-05-30t0943	1496155550.47	adult	307.9993	261.9989	-6.1714	414.8641	51.3831	15651.7122	49523.3492	533830.4955	596.896	0.71006	375.513	3.7383	369.8565	3.752	536.3188	2.003	532.4419	44514.4648	471.5498	3.2656	517.0763	2.3509	3113750	-0.94899	399.314	205.369	200.9827	355.9688	352.8712	29545.4141	293.1544	2.5995	336.9367	1702920
002	2017-05-30t1404	1496171178.64	adult	312.3404	266.3401	-1.8303	435.5381	61.7618	19212.1214	60922.2592	751257.8678	577.891	0.5364	374.156	3.6347	368.3139	3.6476	529.7386	1.8439	524.7691	54033.3438	472.8766	3.2052	512.1175	2.1994	3787950	-0.56378	433.413	204.949	197.8411	363.9976	359.593	37127.7578	298.0047	2.6485	344.3372	2074900
002	2017-05-30t1743	1496184356.71	dead	316.001	270.0007	1.8303	416.852	61.4733	18851.4734	59795.1021	749185.4813	562.218	0.38871	364.757	3.3567	359.2594	3.379	517.3911	1.6347	513.7452	51739.1094	456.0703	2.8295	496.9768	1.9306	3623130	-0.64073	438.041	203.514	197.1015	353.5469	350.4761	35354.6875	292.9325	2.4509	331.4187	2021510
003	2017-05-17t1343	1495046767.87	larva	0	-54.0002	-238.1511	170.0654	27.9016	3245.8972	10319.0653	57219.8158	0	-0.5878	0	-0.6663	0	-0.67102					0	-0.62643	0	-0.61899	0	0.36058	0	0	0				0	-0.61087	0	0
003	2017-05-17t1743	1495061166.01	larva	3.9995	-50.0007	-234.1516	153.6631	28.2577	2936.2616	9358.3333	52023.798	0	-0.7417	0	-0.83527	0	-0.83252					0	-0.79471	0	-0.78259	0	-0.12251	0	0	0				0	-0.74178	0	0
003	2017-05-17t2143	1495075566.51	larva	7.9996	-46.0006	-230.1515	241.7041	42.6505	6547.2576	20883.034	172070.5645	182.88	-0.52386	55.157	-0.66705	53.613	-0.66059	122.7381	-1.4085	119.8828	4418.5698	81.8981	-0.68118	102.4733	-0.66343	194318	-0.44183	210.794	39.4301	35.6979	134.6784	125.482	4848.4209	73.2552	0.69957	108.8986	138912
003	2017-05-18t0143	1495089967.1	larva	11.9998	-42.0004	-226.1513	168.4016	38.0067	4420.6059	14181.4718	106986.1708	173.432	-0.68506	60.8946	-0.78986	59.3788	-0.77558	129.8701	-1.4582	129.2027	3116.8831	89.2724	-0.81063	114.3756	-0.78146	145051	-0.82987	209.661	40.8627	37.647	134.6361	125.2369	3231.2654	76.2643	0.69144	108.4698	97335
003	2017-05-18t0543	1495104366.6	larva	15.9996	-38.0006	-222.1514	251.5571	35.7085	5794.6159	18394.8266	123783.1712	235.251	-0.69823	64.7396	-0.91935	63.2904	-0.89749	137.8274	-1.506	128.3072	4410.4756	92.0863	-0.94877	114.7584	-0.92419	202635	-1.1332	281.361	40.6516	36.8674	145.0985	129.2678	4643.1514	75.384	0.59412	111.5851	127240
003	2017-05-18t0943	1495118767.24	larva	19.9998	-34.0004	-218.1513	267.7636	33.0221	5844.7031	18505.1056	120321.0048	542.455	-0.21084	313.333	0.45207	316.9132	0.543	475.7933	-0.86547	469.1648	15225.3857	411.957	-0.023956	452.6893	-0.15333	996400	-1.1093	261.479	61.1027	59.9043	131.404	120.4977	4204.9282	87.1774	0.80703	107.8734	194307
003	2017-05-18t1343	1495133174.45	larva	24.0018	-29.9984	-214.1493	330.2586	27.9628	7047.6019	22221.2765	130393.9575	550.795	-0.31868	309.236	0.295	308.7833	0.368	467.7187	-0.92246	461.3831	18241.0293	394.1333	-0.21753	442.3117	-0.31167	1186540	-1.3235	503.327	61.6167	60.3413	137.1671	118.5793	5349.5166	84.3536	0.66096	103.6958	236423
003	2017-05-18t1744	1495147618.6	larva	28.0141	-25.9861	-210.137	414.6986	33.7605	10694.2931	33725.0894	237270.6486	1086.23	0.66032	491.49	1.3081	491.4351	1.4165	915.698	0.049606	897.3993	53110.4844	721.7684	0.75931	850.9856	0.67823	2827540	-0.96521	243.805	60.7021	59.5596	125.7806	115.391	7295.2734	85.6464	0.61544	102.6034	349219
003	2017-05-18t2143	1495161965.6	larva	31.9994	-22.0008	-206.1517	604.7219	45.897	23109.7142	73013.1868	727175.8337	1228.22	0.84735	379.038	0.48168	379.2413	0.58417	1065.9236	0.40959	1053.5239	131108.5938	683.6691	0.51176	975.139	0.90732	4634880	-0.55726	196.555	49.2301	47.8751	107.4898	100.6103	13221.2432	73.6517	0.16265	90.6188	601985
003	2017-05-19t0143	1495176366.89	larva	35.9997	-18.0005	-202.1514	1080.1545	48.5471	41504.2756	130613.4179	1357499.0736	1828.72	2.0038	583.287	1.6768	598.0698	1.9141	1445.2885	1.3791	1420.0975	317963.4688	1159.0774	2.0296	1351.6763	1.8471	12807200	2.173	213.678	51.8036	50.7014	107.6879	100.4369	23691.332	75.779	0.10131	92.1708	1137450
003	2017-05-19t0543	1495190766.52	larva	39.9996	-14.0006	-198.1515	675.5465	55.6691	30589.5327	96675.9437	1152339.6176	1387.9	0.9693	525.944	1.1912	505.0999	1.1907	1244.7032	0.93516	1235.1951	200397.2188	1034.6666	1.4891	1189.9535	1.2866	8464540	0.2892	287.681	50.277	49.3301	108.124	97.8874	17407.9609	73.3756	-0.1383	88.7617	809158
003	2017-05-19t0943	1495205165.98	larva	43.9995	-10.0007	-194.1516	875.3657	50.9077	35707.0943	112470.9068	1225505.2835	1151.94	0.35101	453.407	0.58729	428.7416	0.55556	1045.634	0.44504	1039.2784	197624.8281	873.5769	0.80638	1004.5385	0.6445	8545370	0.036806	262.588	53.0665	51.8315	110.2428	101.8909	20835.8828	77.0222	-0.18801	93.1676	1000140
003	2017-05-19t1343	1495219573.41	larva	48.0015	-5.9987	-190.1496	849.9221	53.0639	37459.9959	118057.3672	1380197.4967	1033.47	-0.016875	347.768	-0.24482	343.974	-0.14462	807.8021	-0.21987	796.7444	159944.8125	617.8347	-0.2099	758.2007	-0.17338	6861810	-0.82191	579.5	59.883	58.5979	142.7215	127.1687	28258.8477	89.2722	0.18844	113.5988	1181550
003	2017-05-19t1743	1495233971.22	larva	52.0009	-1.9993	-186.1502	571.3194	62.067	29133.4842	92208.6418	1247589.4314	904.325	-0.31635	351.392	-0.24475	331.3933	-0.25343	749.0483	-0.4017	738.8963	114604.3984	557.6294	-0.44237	692.5576	-0.37665	5372780	-1.5234	275.725	68.1889	67.1551	141.3016	132.767	21619.1406	94.9359	0.41873	116.342	1042610
003	2017-05-19t2143	1495248365.96	adult	55.9995	1.9993	-182.1516	1082.296	76.7689	62350.3316	196584.7364	3071758.595	1059.51	0.061594	253.905	-0.95553	232.3117	-0.99473	754.1804	-0.37603	739.4263	246616.9688	570.6681	-0.38241	701.843	-0.33118	8279080	-0.66231	813.409	50.571	48.3816	135.0683	118.9173	44167.3281	78.339	-0.72972	103.0351	1648970
003	2017-05-20t0143	1495262766.21	adult	59.9995	5.9993	-178.1516	841.8409	76.0499	46338.3288	146291.9753	2229622.3094	1004.29	-0.011293	293.44	-0.64964	263.7604	-0.74964	803.6511	-0.1304	796.2738	195287.2031	617.2613	-0.14517	749.7365	-0.1169	7115620	-1.2067	589.444	54.8079	52.9395	136.0146	118.9647	33051.543	81.6587	-0.67679	105.5085	1329040
003	2017-05-20t0543	1495277166.88	adult	63.9997	9.9995	-174.1514	905.8241	60.5526	44302.3048	139564.675	1848143.6125	699.003	-0.77573	313.5	-0.43576	295.2603	-0.43953	610.8228	-0.78979	604.519	142321.7188	497.8752	-0.57657	578.2856	-0.63603	7289510	-1.2468	331.933	73.7563	72.441	142.445	133.3511	33189.6797	99.7699	0.71188	120.1029	1714980
003	2017-05-20t0943	1495291566.93	adult	67.9997	13.9995	-170.1514	917.918	64.7834	47805.2388	150719.7589	2075559.0717	797.631	-0.42113	275.933	-0.72018	269.9167	-0.61594	649.4028	-0.50078	641.9346	163000.1094	431.2788	-0.82503	597.2947	-0.47508	6913500	-1.4725	480.856	58.9897	58.2904	127.0263	115.4614	31883.5898	86.1391	-0.6028	105.2785	1477990
003	2017-05-20t1343	1495305965.92	adult	71.9995	17.9993	-166.1516	844.7086	79.37	50515.7616	159560.3707	2570393.5581	798.721	-0.30826	262.181	-0.82194	242.0931	-0.88142	653.9092	-0.28277	644.6423	172632.0156	486.3236	-0.43884	610.5483	-0.28266	6917130	-1.5332	511.493	58.4236	56.4166	141.4599	126.3457	37345.4023	87.8218	-0.57875	111.5734	1541390
003	2017-05-20t1743	1495320365.65	adult	75.9994	21.9992	-162.1517	902.3781	62.042	45368.7637	142926.9818	1945581.253	725.305	-0.49042	303.297	-0.19828	285.0993	-0.22763	596.655	-0.41797	587.5159	142600.5312	479.2436	-0.336	561.4536	-0.37804	7220890	-1.4402	367.398	66.2159	65.1346	130.5646	122.5977	31204.9355	93.0609	-0.17225	111.9457	1576470
003	2017-05-20t2143	1495334765.29	adult	79.9993	25.9991	-158.1518	819.206	65.7468	43459.3034	137103.8815	1955560.3259	700.528	-0.48968	279.38	-0.41888	264.3135	-0.42891	577.6357	-0.31065	569.2492	131700.9531	423.7513	-0.63209	533.5303	-0.38288	6362610	-1.8652	386.412	68.6749	67.5177	137.4152	125.9379	31330.6738	95.9416	-0.0020384	115.2547	1564000
003	2017-05-21t0143	1495349165.46	adult	83.9993	29.9991	-154.1518	1312.7503	69.2933	64322.5662	202725.5908	2862680.4165	630.501	-0.79981	204.923	-1.9882	199.9011	-1.8574	495.2381	-0.89081	487.0793	167390.4844	368.2492	-1.1357	454.9917	-0.9086	6920040	-1.5924	381.243	50.7533	49.478	114.945	102.1843	38851.4023	75.9994	-2.2585	93.1032	1713890
003	2017-05-21t0543	1495363566.46	adult	87.9996	33.9994	-150.1515	809.9409	76.6935	44992.8186	142169.1655	2144193.7975	805.226	0.69759	278.098	-0.0084374	260.4193	-0.13941	653.5845	1.4219	642.2312	154245.9531	443.7539	0.082375	595.1263	0.96285	6549210	-1.7585	328.436	77.8817	76.6267	145.7031	136.1116	34385.9375	105.2308	0.67614	124.4125	1834110
003	2017-05-21t0943	1495377965.62	adult	91.9994	37.9992	-146.1517	831.6101	65.5499	44556.1689	140501.4616	2042451.2747	614.287	-0.59154	257.102	-0.38171	242.0267	-0.48625	522.8967	0.092722	515.4951	122357.8281	399.309	-0.30248	486.6585	-0.039988	6000510	-2.0156	354.104	63.9104	62.6994	129.3877	119.5683	30276.7305	89.6704	-1.0922	108.5428	1491600
003	2017-05-21t1343	1495392365.65	adult	95.9994	41.9992	-142.1517	994.4772	74.3323	58239.7209	183643.8382	2885906.6611	557.148	-0.89013	217.057	-1.481	217.6147	-1.111	392.1393	-1.5274	386.5407	119602.4766	324.1277	-1.4053	369.968	-1.481	6602650	-1.5842	347.325	54.0471	52.6381	123.5169	113.2948	37672.6406	82.0938	-1.9927	101.2509	1644060
003	2017-05-21t1743	1495406765.18	adult	99.9993	45.9991	-138.1518	1167.2067	70.5178	56741.1349	178679.0478	2428435.7052	615.789	-0.2355	200.789	-1.8744	198.6799	-1.6187	376.775	-1.5545	370.6513	112278.9375	310.3173	-1.4633	354.148	-1.5195	5979300	-1.8655	589.44	60.8477	59.3011	139.5477	124.5862	41585.2031	90.0269	-1.3317	112.181	1811980
003	2017-05-21t2143	1495421165.45	adult	103.9993	49.9991	-134.1518	1100.116	59.985	51175.7551	161062.2901	2058328.1939	601.894	-0.21167	221.208	-0.98169	220.2586	-0.67752	452.9394	-0.038552	443.2601	121840.7031	346.9207	-0.47016	415.7959	-0.23731	5950510	-1.7812	465.107	70.1109	69.4334	138.2989	127.7349	37202.4102	100.3673	-0.47331	117.9246	1885980
003	2017-05-22t0143	1495435565.52	adult	107.9993	53.9991	-130.1517	1010.9852	56.2772	47395.6495	149348.0485	1852149.347	522.965	-0.78235	236.937	-0.21738	235.3926	0.065313	444.7519	0.094722	439.0624	111187.9766	355.0641	-0.032933	420.3498	0.11681	5904480	-1.7041	373.007	74.3723	73.0973	152.2899	139.2779	38072.4688	104.799	-0.21266	126.9912	1853360
003	2017-05-22t0543	1495449965.5	adult	111.9993	57.9991	-126.1518	857.285	60.7786	42236.5501	133103.1441	1758780.1253	645.888	0.42334	239.202	0.051711	230.1687	0.025435	476.8618	0.99495	468.1828	105863.3203	339.0781	-0.16779	430.7973	0.60225	5303110	-1.989	252.274	72.3537	71.1471	137.1007	128.5173	30436.3516	100.6324	-0.75146	117.7919	1604080
003	2017-05-22t0943	1495464365.5	adult	115.9993	61.9991	-122.1518	743.3971	68.8388	40016.5568	126434.5436	1806655.287	454.38	-1.2082	234.723	0.043743	228.5297	0.10792	391.6723	-0.45619	384.1242	82251.1797	324.9052	-0.30528	369.6148	-0.41272	4920500	-2.1418	317.662	75.1098	73.6218	152.0388	142.0553	31928.1426	105.6986	-0.4453	127.2104	1574530
003	2017-05-22t1343	1495478773.99	adult	120.0017	66.0015	-118.1494	932.8985	67.7526	46796.0969	147710.5476	2067796.9745	470.608	-0.97885	219.224	-0.43744	220.1491	-0.10498	337.4189	-1.4116	331.6052	83005.0547	287.7874	-1.1295	319.6112	-1.3315	5382620	-1.7406	451.222	79.3633	77.2951	177.0683	169.8644	43558.7969	115.9857	0.29439	153.1051	1948610
003	2017-05-22t1743	1495493171.88	adult	124.0011	70.0009	-114.15	915.3844	72.5774	45076.2809	143290.704	1958512.3392	568.521	0.00071149	174.763	-2.1614	161.9931	-2.4311	368.9879	-0.54706	360.8903	87819.1094	282.379	-1.1262	339.9402	-0.6961	4146950	-2.4741	738.562	63.3116	60.7004	155.6416	143.6171	37042.7109	96.4069	-1.5139	130.0255	1502320
003	2017-05-22t2143	1495507566.32	adult	127.9996	73.9994	-110.1515	1065.0148	82.3665	62752.9181	198037.2729	3355319.1693	427.494	-1.2263	159.5	-2.7104	152.3285	-2.7633	299.6369	-1.9736	294.1516	98280.8906	241.5296	-2.2178	280.0943	-2.0045	5230180	-1.6594	359.758	54.5473	52.3646	137.3357	124.7631	45046.1055	84.7185	-2.5748	110.56	1788660
003	2017-05-23t0143	1495521965.81	adult	131.9994	77.9992	-106.1517	1386.8711	76.9882	82177.6689	258951.4478	4160692.1102	608.566	0.51328	166.198	-2.3408	157.4111	-2.4758	314.2908	-1.5023	307.6174	135145.0312	258.7147	-1.5607	295.262	-1.499	7133720	-0.28932	720.166	57.2189	54.7776	144.7666	131.6413	62249.6484	89.9882	-2.2274	115.4585	2456010
003	2017-05-23t0543	1495536366.42	adult	135.9996	81.9994	-102.1515	960.3967	82.6975	57340.2339	181106.4854	2916437.2341	532.911	-0.12313	177.781	-1.7636	171.7647	-1.7938	328.6384	-1.0246	317.2643	98591.5234	260.0656	-1.3873	302.9495	-1.1683	5328450	-1.4226	385.115	64.665	63.0328	129.2538	121.6429	38776.1406	94.5535	-1.9511	112.66	1938140
003	2017-05-23t0943	1495550766.65	adult	139.9997	85.9995	-98.1514	1126.9763	74.7891	65284.3588	205722.6889	3169648.1315	452.15	-0.80774	178.156	-1.6731	179.784	-1.3878	286.1913	-1.9597	279.2564	97877.4219	243.0449	-1.8284	268.9211	-1.9686	6078700	-0.83629	474.248	60.9437	59.1677	149.6528	134.3778	51181.2578	94.5147	-2.0312	118.9824	2079400
003	2017-05-23t1343	1495565177.17	adult	144.0026	90.0024	-94.1485	1059.3527	68.1	56441.9533	177722.6566	2601760.5449	527.844	-0.064634	189.302	-1.1228	187.3021	-1.0089	357.6859	-0.031621	347.7832	105875.0156	280.4143	-0.45389	329.6173	-0.17532	5594640	-1.082	426.945	70.0059	68.0056	147.6102	137.9224	43692.6055	107.1588	-1.1922	128.3202	2068950
003	2017-05-23t1743	1495579566.86	adult	147.9997	93.9995	-90.1514	1428.4117	68.4813	61132.21	192564.0373	2277377.7156	535.917	0.053727	186.222	-1.1953	195.6817	-0.598	333.7008	-0.53375	324.58	107785.375	273.4655	-0.56977	309.6984	-0.61296	6007150	-0.73005	519.091	77.4741	74.0775	176.6137	169.3087	57046.2344	127.9015	0.15899	157.368	2499160
003	2017-05-23t2143	1495593966.2	adult	151.9995	97.9993	-86.1516	855.7936	63.5008	42823.3853	134964.222	1823663.9742	555.446	0.27034	233.114	0.90284	226.3445	0.77012	380.1122	0.80312	372.0924	85525.25	312.0926	0.88947	353.441	0.76364	5238540	-1.1577	542.469	90.4084	86.6365	187.5888	172.9904	42207.4844	133.7967	0.42297	161.6763	2031660
003	2017-05-24t0143	1495608365.66	adult	155.9994	101.9992	-82.1517	1062.4483	65.0933	55146.3655	173724.9441	2508139.0466	436.251	-0.76266	193.427	-0.77666	200.5946	-0.30611	308.5015	-0.99592	302.4763	89465.4375	259.3515	-0.85197	288.8417	-1.0095	5590630	-0.8496	480.472	75.9833	75.32	160.1295	148.2279	46437.5703	113.2728	-1.053	138.1934	2196150
003	2017-05-24t0543	1495622766.99	adult	159.9998	105.9996	-78.1513	801.8308	67.1726	42760.7863	134908.2492	1938914.723	403.422	-1.0156	218.759	0.36852	217.7201	0.46337	295.5539	-1.2584	292.6799	66499.625	262.8985	-0.63622	283.973	-1.0665	4901950	-1.2112	285.529	83.7554	81.968	153.6859	145.1175	34579.3359	116.7376	-0.92271	135.7742	1876790
003	2017-05-24t0952	1495637675.73	adult	164.1411	110.1409	-74.01	864.5538	66.0949	47162.1015	148849.0836	2137966.3505	408.004	-0.93679	200.733	-0.38364	200.6421	-0.24966	340.9591	0.03884	336.9268	84216.9062	287.3936	0.31499	324.5826	0.22097	4953080	-1.0953	346.573	80.1384	75.3964	194.7393	187.0066	48100.6016	136.3559	0.17702	174.0828	1977420
003	2017-05-24t1343	1495651569.39	adult	168.0004	114.0002	-70.1507	1140.0106	76.3316	70732.7015	222844.9451	3674836.3709	516.933	0.052915	164.039	-1.9475	163.8572	-1.8087	265.6981	-1.9338	259.5592	98308.2812	225.8056	-1.8259	249.9765	-1.9565	6054200	-0.33843	609.306	60.3189	57.846	144.0366	132.4834	53293.5469	95.8585	-2.3242	119.1778	2226190
003	2017-05-24t1743	1495665971.71	adult	172.0011	118.0009	-66.15	1293.8014	83.2651	76844.0471	241876.9609	4201460.7394	606.628	0.85641	161.093	-2.0454	159.2497	-1.9827	264.332	-1.9197	258.6719	106261.4688	224.9124	-1.8001	249.5386	-1.9171	6467420	-0.019166	686.565	60.3388	57.7253	146.5053	135.1217	58895.1211	98.0627	-2.238	122.9708	2422420
003	2017-05-24t2143	1495680366.59	adult	175.9996	121.9994	-62.1515	1469.3466	70.5409	69731.5903	219513.3221	2956849.0583	475.106	-0.2634	160.01	-2.0655	158.27	-2.003	261.8478	-1.9442	257.8152	96098.1406	224.474	-1.7649	247.6584	-1.9282	5859070	-0.32598	483.024	61.7816	58.0341	158.8447	152.1311	58296.0156	103.5618	-1.9757	137.4437	2262260
003	2017-05-25t0143	1495694766.53	adult	179.9996	125.9994	-58.1515	707.0971	63.1444	36644.7058	115696.6838	1614415.7471	387.986	-0.98018	237.756	1.2817	236.5861	1.3285	320.5417	-0.30687	317.3989	61544.0078	284.8498	0.44237	308.593	-0.038604	4564670	-1.0385	285.452	101.974	101.088	174.242	168.0052	33454.4609	136.7585	-0.25531	158.5692	1957800
003	2017-05-25t0543	1495709166.75	adult	183.9997	129.9995	-54.1514	814.6387	79.6231	46882.1466	148770.1349	2251217.5996	407.302	-0.7928	193.841	-0.58606	193.5159	-0.48598	324.7127	-0.17166	319.275	79879.3359	266.2785	-0.19767	302.9742	-0.18515	4755690	-0.8609	349.875	82.5922	80.8603	173.0392	168.3697	42567.6406	128.9073	-0.76001	157.3976	2026320
003	2017-05-25t0943	1495723566.97	adult	187.9998	133.9995	-50.1513	1006.6692	81.5696	56295.8739	177741.4196	2796738.0621	353.461	-1.2063	150.629	-2.3998	146.5924	-2.4389	262.3628	-1.8419	254.3308	77397.0312	206.1439	-2.305	241.7628	-2.0096	4437520	-0.98654	318.263	64.404	62.2501	137.9081	130.7256	40682.8984	97.1183	-2.4333	118.9946	1897340
003	2017-05-25t1343	1495737966.63	adult	191.9997	137.9995	-46.1514	1092.3155	75.3695	53690.0332	169261.612	2400198.0439	308.622	-1.5326	150.918	-2.3668	147.381	-2.3863	257.8988	-1.9449	253.1147	72727.4688	206.1985	-2.2732	238.2406	-2.093	4253630	-1.0387	325.968	65.3468	62.443	140.1099	134.4249	39511.0039	102.8132	-2.1853	126.7853	1841800
003	2017-05-25t1902	1495757073.59	adult	197.3071	143.3069	-40.844	865.5125	76.4677	50320.1307	158657.154	2559397.6895	319.303	-1.4059	153.864	-2.2163	151.3923	-2.1942	251.0571	-2.1063	246.4491	66279.0625	206.1562	-2.2368	234.991	-2.1605	4048470	-1.0875	264.323	66.897	63.6909	146.7513	141.9025	38742.3359	105.2132	-2.1179	129.042	1760190
003	2017-05-25t2143	1495766765.97	adult	199.9995	145.9993	-38.1516	867.9686	92.1246	57591.6497	182014.1417	3322529.6332	299.489	-1.5379	156.087	-2.1106	154.1275	-2.0687	248.624	-2.1607	245.408	74835.8281	207.6091	-2.169	234.9294	-2.1487	4687600	-0.67968	345.565	67.4549	64.3825	143.5795	138.0388	43217.4414	105.263	-2.1382	128.7637	2025810
003	2017-05-26t0216	1495783116.19	adult	204.5412	150.541	-33.6099	1022.6545	76.7685	61317.2773	193180.8486	3167307.6707	332.064	-1.2668	160.383	-1.9111	158.3871	-1.8717	259.345	-1.8648	255.0566	83249.7422	213.1907	-1.9521	241.7865	-1.9292	5135450	-0.36694	287.574	70.2268	67.0632	147.8148	142.4584	47448.5625	110.1158	-1.9546	133.3146	2248660
003	2017-05-26t0543	1495795565.42	adult	207.9993	153.9991	-30.1518	921.0212	89.5997	55868.8018	176374.7237	3009396.0987	310.667	-1.4117	155.168	-2.1	153.2189	-2.0566	240.9906	-2.3329	237.6879	70369.25	205.2006	-2.2013	228.0852	-2.3104	4527660	-0.68541	302.126	68.7774	64.7451	156.4559	151.1013	45685.1172	113.0893	-1.8527	140.978	2006850
003	2017-05-26t0943	1495809973.78	adult	212.0016	158.0014	-26.1495	1041.8477	85.1081	58488.9584	184715.9834	2991301.6696	317.895	-1.3477	152.779	-2.1664	150.3558	-2.1397	249.2197	-2.11	245.904	76261.2344	204.1434	-2.2118	233.6675	-2.1351	4675180	-0.55954	291.761	68.62	64.4609	166.5869	157.9661	50975.5938	111.6084	-1.9462	140.7382	2099840
003	2017-05-26t1505	1495829270.24	adult	217.3618	163.3616	-20.7893	1029.9738	88.7032	50767.2839	160672.8408	2570575.7193	552.999	0.37485	161.513	-1.7929	159.1399	-1.764	280.9772	-1.3062	274.6522	75020.9219	219.9659	-1.6752	255.702	-1.5099	4306250	-0.72633	513.743	74.5263	70.1744	169.4538	161.5874	45244.1641	122.3645	-1.5423	149.8727	1987020
003	2017-05-26t1743	1495838773.75	adult	220.0016	166.0014	-18.1495	873.9657	85.8415	43452.8669	138690.422	2044042.606	405.537	-0.70318	152.151	-2.1264	146.4465	-2.2178	278.6743	-1.3663	272.7227	63816.4062	213.911	-1.8575	253.5323	-1.568	3469810	-1.1917	357.452	71.0753	64.7221	176.826	169.0387	40493.1445	124.0849	-1.4944	154.7132	1620870
003	2017-05-26t2143	1495853167.04	adult	223.9998	169.9996	-14.1513	1023.1722	95.8537	54785.7542	173190.004	2990474.6087	417.366	-0.61731	160.828	-1.7774	157.9084	-1.7647	282.8272	-1.2713	274.5561	81171.4219	221.6718	-1.6039	256.6077	-1.4833	4614950	-0.49431	396.028	74.9368	69.8478	173.5468	166.3633	49807.9375	125.7188	-1.4638	154.2326	2150310
003	2017-05-27t0201	1495868638.4	adult	228.2974	174.2972	-9.8537	993.9775	89.9368	51140.4305	161614.808	2629238.1165	457.585	-0.32328	161.713	-1.7184	159.1381	-1.691	284.8926	-1.2294	276.4226	76636.1172	221.2686	-1.6066	258.8028	-1.425	4338110	-0.62587	470.39	76.0693	70.9685	178.2708	170.5794	47954.8359	128.321	-1.3961	158.8851	2040630
003	2017-05-27t0543	1495881965.59	adult	231.9994	177.9992	-6.1517	1023.9546	93.3402	55240.8819	174515.9261	2916794.645	382.47	-0.88649	162.213	-1.678	159.6687	-1.648	273.7635	-1.4949	267.1245	79391.4062	220.9052	-1.6089	254.0424	-1.5454	4694620	-0.39756	354.297	75.4276	70.3427	181.0632	171.9318	52508.3438	126.8428	-1.4782	158.607	2182950
003	2017-05-27t0943	1495896366.26	adult	235.9996	181.9994	-2.1515	983.3534	92.9604	52134.1818	164720.862	2733485.8185	399.348	-0.76573	163.914	-1.5966	162.3148	-1.5332	273.1107	-1.5108	267.0795	74832.3281	222.5512	-1.5519	253.3492	-1.5585	4477300	-0.49823	340.47	76.0881	70.7504	176.9771	170.6666	48491.7109	129.05	-1.4255	159.1126	2078350
003	2017-05-27t1401	1495911857.36	dead	240.3026	186.3024	2.1515	1020.2226	90.3845	53654.697	169435.1439	2776186.0498	378.216	-0.93573	160.866	-1.6713	158.2841	-1.6394	274.2165	-1.4841	267.3994	77329.0469	219.2444	-1.6323	251.0926	-1.6041	4521940	-0.45048	393.275	75.6593	70.2296	184.8676	175.1123	52132.6523	129.5769	-1.4342	161.8436	2126780
004	2017-05-17t1343	1495046782.97	egg	-1.9998	-57.9997	-214.6818	153.9571	41.9215	4487.7897	14527.9688	120803.2714	144.82	-0.21522	29.2286	-0.40333	27.8074	-0.41775	82.4007	-1.3218	78.993	2060.0166	50.5619	-0.36621	65.3162	-0.3555	70236.4	0.68143	204.003	45.1908	43.634	109.6304	98.8326	2740.7605	70.9668	0.83414	90.0102	108594
004	2017-05-17t1743	1495061181.37	larva	1.9998	-54.0001	-210.6822	156.0977	28.1501	2994.869	9540.3408	53101.9422	0	-0.66559	0	-0.75155	0	-0.75248					0	-0.71167	0	-0.70181	0	0.10804	0	0	0				0	-0.67531	0	0
004	2017-05-17t2143	1495075581.92	larva	5.9999	-49.9999	-206.6821	153.6369	28.1551	2931.4869	9344.2455	51843.7626	0	-0.81628	0	-0.9176	0	-0.91125					0	-0.87574	0	-0.86148	0	-0.33533	0	0	0				0	-0.81045	0	0
004	2017-05-18t0143	1495089982.57	larva	10.0001	-45.9998	-202.6819	153.6409	28.1374	2933.2814	9351.8305	51907.697	0	-0.96122	0	-1.0784	0	-1.0651					0	-1.0322	0	-1.014	0	-0.7192	0	0	0				0	-0.95513	0	0
004	2017-05-18t0543	1495104382.22	larva	14	-41.9999	-198.682	114.9301	40.2432	2712.4833	9019.0864	64933.9742	881.389	0.66325	297.84	0.56606	267.9847	0.43679	817.2652	-0.12879	814.8989	12258.9775	587.5761	0.77323	768.2905	0.89853	439612	-0.8697	207.016	52.6326	50.5297	134.7837	124.6276	2021.7556	78.798	0.71235	106.5187	77685.8
004	2017-05-18t0943	1495118782.72	larva	18.0002	-37.9997	-194.6819	153.6891	28.467	2979.7835	9506.9313	53531.8873	0	-1.2383	0	-1.3888	0	-1.3626					0	-1.3274	0	-1.3025	0	-1.3711	0	0	0				0	-1.2824	0	0
004	2017-05-18t1343	1495133189.92	larva	22.0022	-33.9977	-190.6799	153.636	28.0954	2951.2443	9415.3901	52473.0735	0	-1.3731	0	-1.5417	0	-1.5094					0	-1.4693	0	-1.4416	0	-1.6573	0	0	0				0	-1.4726	0	0
004	2017-05-18t1744	1495147633.77	larva	26.0143	-29.9855	-186.6677	422.0317	43.1115	14164.7467	44854.0539	399318.7226	601.831	-0.27589	215.588	-0.35322	215.6586	-0.28564	555.9092	-0.74763	553.3512	42249.0977	425.8556	-0.17655	534.2586	-0.12561	1624460	-1.2919	305.673	45.5966	43.3096	130.9729	118.5344	9953.9375	72.8203	0.30495	103.1303	343570
004	2017-05-18t2143	1495161981.12	larva	29.9997	-26.0002	-182.6823	379.0748	48.8229	15145.2417	48024.4523	509172.3354	725.307	-0.1403	366.775	0.46524	375.9972	0.62023	666.5105	-0.52481	662.4478	53987.3516	598.1549	0.28083	648.5157	0.065177	2936400	-1.0607	203.381	52.5264	51.3966	109.3104	103.5331	8854.1396	75.4768	0.27488	92.1247	420526
004	2017-05-19t0143	1495176382.14	larva	34	-21.9999	-178.682	475.5819	41.9928	15344.049	48439.2302	420630.4187	1236.64	0.8121	448.014	0.86233	433.4143	0.88185	1105.9067	0.51871	1095.5875	90684.3516	857.2678	1.0474	1048.2742	1.0552	3660720	-1.0567	206.836	59.8819	58.6788	122.7789	114.6142	10067.8662	85.7034	0.48169	104.019	489295
004	2017-05-19t0543	1495190781.75	larva	37.9999	-18	-174.6821	623.0066	49.7934	24911.1414	78549.8917	851878.0925	1706.31	1.6967	565.136	1.5048	552.9033	1.5645	1232.1992	0.87459	1211.1085	162650.2969	917.7957	1.142	1137.7894	1.196	7434930	0.057843	297.637	62.6439	61.2682	136.9272	121.9545	18074.3906	87.834	0.44931	107.6556	824144
004	2017-05-19t0943	1495205181.56	larva	41.9998	-14	-170.6822	696.1087	53.3361	29952.8166	94452.4553	1099832.9789	1841.46	1.8791	654.459	1.9768	574.108	1.5984	1643.0809	2.0428	1628.0664	259606.7969	1397.2322	2.6922	1581.8237	2.3358	10324100	0.81002	346.186	66.5775	65.2961	137.3523	124.6689	21701.6641	92.8468	0.52824	113.8618	1050260
004	2017-05-19t1343	1495219588.8	larva	46.0018	-9.998	-166.6802	845.4703	60.6818	42785.4324	135206.7565	1793346.0293	1422.61	0.87308	435.005	0.40009	417.6054	0.41789	1182.0492	0.85577	1165.5974	265961.0625	960.9726	1.0502	1120.9024	0.91492	9763700	0.32152	789.546	50.8008	48.4445	138.75	123.8436	31218.75	79.3525	-0.19318	107.9481	1140220
004	2017-05-19t1743	1495233987.09	larva	50.0014	-5.9985	-162.6807	600.0103	100.7251	41091.8625	130822.403	2539991.4682	1140.34	0.21005	395.104	0.0625	391.2661	0.17386	1023.9208	0.44339	1016.6434	220142.9688	777.0361	0.34827	970.847	0.43627	8457600	-0.36372	646.175	47.6743	45.7327	127.557	113.1603	27424.7461	75.5584	-0.59548	99.0496	1020520
004	2017-05-19t2143	1495248381.63	larva	53.9999	-2	-158.6822	993.8973	60.8631	50253.5646	158293.5205	2144836.6702	905.812	-0.31262	337.917	-0.34123	341.3372	-0.17936	796.6357	-0.24393	789.3757	210311.8281	654.9073	-0.078742	761.031	-0.16458	8907830	-0.36979	241.346	58.1002	56.9544	122.5805	111.378	32361.2559	83.9705	-0.28322	102.3638	1531580
004	2017-05-20t0143	1495262781.79	adult	57.9999	2	-154.6821	605.5477	61.2459	28895.6213	91680.1921	1149778.4198	1044.02	0.05244	407.978	0.21427	339.2135	-0.16378	903.6205	0.17159	895.3463	137350.3125	792.718	0.51271	874.0292	0.24644	6200450	-1.472	325.84	60.2046	58.8732	120.1802	111.3469	18267.3906	84.6514	-0.37774	101.9935	914989
004	2017-05-20t0543	1495277182.03	adult	62	6.0001	-150.6821	893.5146	65.4846	48975.2266	154467.8853	2225707.7727	1018.07	0.070964	344.766	-0.20809	315.3204	-0.29856	830.0974	0.02585	819.1749	213335.0312	659.4315	0.079317	781.6497	0.043101	8842210	-0.62441	561.409	61.3944	59.8613	136.2355	123.4407	35012.5352	88.0405	-0.24283	108.8496	1574580
004	2017-05-20t0943	1495291582.1	adult	66	10.0001	-146.682	891.8404	66.2907	49263.2347	155326.6739	2291736.2243	879.173	-0.21626	335.049	-0.19834	312.9767	-0.23352	711.7831	-0.29793	698.9189	183640.0312	553.4819	-0.27564	660.2675	-0.28064	8639910	-0.76845	326.939	61.6183	60.031	133.4694	121.3419	34435.0938	88.1459	-0.34998	108.4935	1588950
004	2017-05-20t1343	1495305980.99	adult	69.9997	13.9998	-142.6824	1310.9283	77.7292	82111.7164	258592.6595	4319188.5802	804.641	-0.34719	266.884	-0.7895	256.1046	-0.73587	671.0146	-0.29918	662.592	287865.25	516.0276	-0.33824	632.1874	-0.26093	11437300	0.32919	475.985	55.5035	53.9201	129.7664	117.0287	55669.7656	83.0236	-0.98079	104.004	2378600
004	2017-05-20t1743	1495320381.17	adult	73.9997	17.9999	-138.6823	1223.8696	69.1215	63965.0253	201431.5067	2823671.0414	696.59	-0.66309	268.669	-0.72044	260.6202	-0.62717	598.3096	-0.51308	592.8833	201032.0312	494.5213	-0.31617	568.6014	-0.41717	9008200	-0.65369	832.763	59.1048	57.2005	145.2108	130.2006	48790.8281	89.6922	-0.45627	113.7087	1981730
004	2017-05-20t2143	1495334780.81	adult	77.9996	21.9997	-134.6824	1013.878	80.1936	66496.4987	209804.4618	3647322.8813	710.663	-0.50122	242.33	-1.0784	228.3034	-1.0934	513.3071	-0.96701	507.6283	178117.5781	426.8198	-0.66182	489.6911	-0.76253	8400600	-0.90196	634.014	58.5087	57.3665	122.0169	112.1737	42339.8711	85.2706	-1.0616	102.6589	2028260
004	2017-05-21t0143	1495349180.9	adult	81.9996	25.9998	-130.6824	1094.666	66.0689	59934.0049	188757.4641	2768803.5628	563.272	-1.2704	266.879	-0.59673	254.0978	-0.57832	470.7659	-1.242	464.2491	147820.4844	392.4339	-0.88953	449.7434	-0.99506	8370380	-0.87464	315.399	64.3598	63.0725	129.8969	120	40787.6094	90.1507	-0.68803	109.1416	2018580
004	2017-05-21t0543	1495363581.59	adult	85.9998	30	-126.6822	1066.0661	64.6253	55522.745	174924.3658	2422984.1212	693.899	-0.26765	262.513	-0.55413	245.3218	-0.67219	563.7411	0.066555	556.8458	164048.6719	429.7499	-0.27859	528.0438	-0.036218	7638880	-1.1948	482.009	63.7018	62.347	131.0418	120.4718	38133.1562	89.845	-0.86282	108.7385	1853660
004	2017-05-21t0943	1495377980.68	adult	89.9996	33.9997	-122.6824	973.3346	73.901	58544.4451	184588.5777	2969181.0582	564.974	-1.077	257.974	-0.47349	251.7541	-0.28566	420.4921	-1.4711	414.8315	128670.5938	359.0456	-1.1061	400.9227	-1.3397	7888850	-0.97924	445.729	67.7718	66.5661	130.3053	121.2153	39873.4141	93.6728	-0.60701	112.148	2072460
004	2017-05-21t1343	1495392380.7	adult	93.9996	37.9997	-118.6824	1047.7852	70.8551	61750.8318	194754.339	2998633.267	515.082	-1.3215	260.834	-0.13777	251.0803	-0.075083	448.7752	-0.81168	444.4167	144954.3906	376.3378	-0.56173	425.4275	-0.7689	8416840	-0.56467	511.151	68.422	66.4064	147.1555	138.6824	47531.2266	100.1024	-0.10082	127.472	2207910
004	2017-05-21t1743	1495406780.67	adult	97.9996	41.9997	-114.6824	997.7768	71.7964	60990.1537	192392.2332	3079317.9706	525.622	-1.0778	250.757	-0.23562	241.5345	-0.18438	446.6411	-0.56323	439.9303	142478.5	361.0616	-0.57021	420.8087	-0.56302	7984100	-0.69703	263.02	70.445	69.1634	134.0413	127.315	42759.1719	97.8175	-0.48886	115.792	2242970
004	2017-05-21t2143	1495421181.06	adult	101.9997	45.9998	-110.6823	1016.7002	94.0185	72591.1327	229012.8894	4504950.7599	482.053	-1.3134	197.323	-1.9237	189.6085	-1.8811	362.2545	-1.6972	355.6765	136932.2188	292.9046	-1.7277	339.2661	-1.6709	7457640	-0.89551	253.179	60.7789	59.4778	122.8706	115.149	46445.1016	88.9231	-1.5061	105.7893	2297080
004	2017-05-22t0143	1495435581.07	adult	105.9997	49.9998	-106.6823	1356.6147	73.6371	72597.2966	228768.2388	3303670.1855	549.7	-0.604	205.266	-1.4889	209.2591	-1.014	362.7135	-1.5069	358.2162	138193.8594	306.4104	-1.2548	343.512	-1.4145	7803410	-0.55189	373.826	68.5578	66.5466	140.915	131.4102	53688.6094	99.2724	-0.65447	120.5256	2606290
004	2017-05-22t0543	1495449980.6	adult	109.9996	53.9997	-102.6825	883.4215	70.8425	50879.2198	160407.728	2507871.2203	517.19	-0.78089	214.863	-0.97497	206.2128	-0.99135	404.4675	-0.53269	393.4539	107992.8125	317.526	-0.8036	374.2757	-0.63908	5717710	-1.7714	321.128	69.5971	67.6617	143.9554	135.7381	38436.0781	100.6309	-0.6777	124.808	1852050
004	2017-05-22t0943	1495464380.58	adult	113.9996	57.9997	-98.6825	901.5491	87.3769	56727.1116	179137.9834	3091933.8835	544.406	-0.43772	220.918	-0.5852	211.9577	-0.62984	414.8405	-0.098254	404.4198	122792.7812	316.9905	-0.61566	380.9762	-0.2833	6539170	-1.1305	310.076	79.5139	76.0865	173.4203	166.917	51332.4102	120.4577	0.95831	154.968	2353610
004	2017-05-22t1343	1495478789.55	adult	118.002	62.0022	-94.68	850.5894	70.861	49291.3774	155525.0872	2416760.4175	493.851	-0.80712	219.202	-0.50744	211.2883	-0.53065	396.7091	-0.2428	391.1613	102350.9531	310.9551	-0.57776	366.6467	-0.37213	5643360	-1.6163	338.382	78.9846	74.6572	194.865	187.7441	50275.1797	123.285	1.0186	173.6405	2033460
004	2017-05-22t1743	1495493187.75	adult	122.0016	66.0017	-90.6805	1026.2865	75.2926	60213.62	190206.6509	2950926.4202	428.075	-1.3306	209.499	-0.77343	207.3235	-0.58078	339.3526	-1.2897	335.7485	106896.0625	288.7852	-1.0202	322.7276	-1.1834	6591460	-0.88677	340.73	72.2633	70.0874	153.5419	145.2222	48365.6992	106.1373	-0.62754	132.119	2273620
004	2017-05-22t2143	1495507581.95	adult	125.9999	70.0001	-86.6821	988.9542	79.892	60494.3301	190766.0272	3144290.0787	486.988	-0.71311	204.616	-0.85971	196.7714	-0.92397	366.8072	-0.50642	360.7991	115911.0781	304.6934	-0.37838	346.0515	-0.46012	6463410	-0.87595	384.161	66.3499	64.3344	152.8164	142.4384	48289.9844	102.3692	-1.0759	128.0747	2095860
004	2017-05-23t0143	1495521981.44	adult	129.9998	73.9999	-82.6822	879.0443	73.1185	52249.918	164930.823	2582643.7274	506.082	-0.46576	206.007	-0.69398	201.0407	-0.65403	327.4203	-1.2591	321.1407	89385.7578	278.0167	-1.0265	309.5674	-1.2025	5622350	-1.3515	538.885	72.6588	70.2904	155.2584	145.9639	42385.5391	107.8183	-0.75605	134.0932	1983000
004	2017-05-23t0543	1495536381.55	adult	133.9998	78	-78.6822	1004.9353	75.6395	61672.1586	194501.0194	3157222.0897	440.64	-1.0034	209.645	-0.44073	203.2701	-0.47819	345.7778	-0.67712	338.7101	111340.4531	286.0793	-0.61885	323.9677	-0.68547	6749740	-0.50569	368.731	80.5896	77.2361	168.9824	159.836	54412.3203	120.6777	0.12336	149.6629	2594660
004	2017-05-23t0943	1495550781.71	adult	137.9999	82	-74.6822	947.1371	78.8827	59021.3808	186312.371	3093079.1475	817.801	2.5208	191.557	-1.1318	186.6201	-1.1235	334.5098	-0.81389	326.7534	103363.5156	268.7257	-1.0395	310.6024	-0.898	5903580	-0.99409	762.874	76.3822	73.2281	172.0442	161.5106	53161.6484	120.8956	-0.0039542	149.3222	2354020
004	2017-05-23t1343	1495565193.13	adult	142.003	86.0032	-70.679	1197.7263	100.1419	89252.3726	281442.7403	5814872.1528	534.336	-0.029491	174.052	-1.8168	171.2701	-1.7274	307.0319	-1.3813	300.9207	142462.7812	252.8339	-1.4456	288.0682	-1.3906	8072350	0.54005	538.738	69.6026	65.6155	175.9364	165.8844	81634.5078	117.9516	-0.35494	151.6557	3228100
004	2017-05-23t1743	1495579582.56	adult	146.0001	90.0002	-66.6819	1057.6767	81.3634	66991.325	211117.7824	3666451.5041	664.819	1.2047	185.033	-1.2769	187.6135	-0.97059	293.5179	-1.625	288.2293	102731.25	246.9701	-1.5361	276.672	-1.6042	6466910	-0.4618	727.331	74.3197	71.5951	173.2407	165.5329	60634.2383	119.6428	-0.35618	153.0072	2597480
004	2017-05-23t2143	1495593981.79	adult	149.9999	94	-62.6821	1249.3096	93.9916	85109.3876	268323.3149	5071602.7955	405.656	-1.1048	162.559	-2.1984	158.7645	-2.1739	286.4576	-1.7058	280.9811	127187.1562	233.9395	-1.8861	267.4836	-1.7704	7205590	0.097925	395.934	68.3167	64.1066	160.9938	154.3032	71481.2344	113.0558	-0.92478	141.5568	3028210
004	2017-05-24t0143	1495608381.31	adult	153.9998	97.9999	-58.6823	929.203	126.7495	72637.4142	231858.8816	5147136.2686	399.643	-1.1133	169.813	-1.8301	167.6219	-1.7498	304.1624	-1.1491	299.1987	114973.3672	243.6132	-1.4534	282.6907	-1.2362	6415720	-0.35144	468.034	72.0863	67.6467	165.5978	158.6157	62595.9688	120.0152	-0.5599	145.7742	2723490
004	2017-05-24t0543	1495622782.21	adult	158	102.0001	-54.682	917.8695	103.4253	76409.7618	242216.0812	5330189.4713	423.365	-0.85767	179.477	-1.3624	180.0577	-1.1767	285.6695	-1.5523	281.6245	113410.7812	237.8281	-1.5685	267.0882	-1.6071	7118420	0.16949	438.467	68.5973	65.5181	183.4813	176.7969	72842.0703	109.2356	-1.3567	158.6349	2720710
004	2017-05-24t0952	1495637691.08	adult	162.1414	106.1415	-50.5407	1167.1393	69.2707	59283.5667	186619.3097	2670434.2233	338.29	-1.5746	146.508	-2.7588	141.7042	-2.8008	266.0139	-2.0125	260.1795	82730.3281	210.2689	-2.4743	245.8584	-2.1665	4554340	-1.3869	352.55	67.0705	62.3944	158.187	152.7898	49196.1562	112.5234	-1.2319	137.9627	2084950
004	2017-05-24t1343	1495651584.76	adult	166.0007	110.0008	-46.6813	484.9193	76.8097	28515.7907	91403.834	1424153.9556	382.29	-1.145	207.487	-0.073426	204.6813	-0.063861	307.5735	-0.82999	302.4317	46136.0312	264.1414	-0.476	292.6161	-0.69628	3097370	-2.2149	377.86	106.201	103.8976	216.4816	209.2789	32472.2363	161.6854	1.6379	195.432	1585370
004	2017-05-24t1743	1495665987.64	adult	170.0015	114.0016	-42.6805	749.7813	71.5723	42341.4978	133725.7669	2022175.4511	355.126	-1.3489	208.951	0.0098044	207.3166	0.062909	291.1393	-1.2167	287.0555	64632.9297	256.016	-0.71243	278.6202	-1.065	4629720	-1.1824	299.093	110.221	105.0199	212.904	208.7295	47264.6836	172.5502	2.0885	197.8389	2442160
004	2017-05-24t2143	1495680382.43	adult	174.0001	118.0002	-38.682	642.6481	91.9562	40041.4996	127728.4467	2138125.01	414.886	-0.79526	207.969	-0.012993	205.1949	-0.014083	304.7809	-0.79619	300.3346	64003.9883	259.4947	-0.53249	286.5173	-0.77324	4351120	-1.2764	391.606	110.956	100.127	232.0153	226.3216	48723.2031	186.7979	2.7022	216.6158	2321430
004	2017-05-25t0143	1495694782.31	adult	178	122.0002	-34.682	887.2464	67.4843	49389.24	155708.4241	2332210.4169	426.009	-0.67147	203.319	-0.1971	203.0369	-0.094915	305.9354	-0.7239	299.5547	79237.2578	257.0939	-0.57207	285.3332	-0.76419	5255400	-0.65757	471.076	110.209	101.7297	228.4667	221.8143	59172.8711	184.331	2.3707	211.0983	2848690
004	2017-05-25t0543	1495709181.91	adult	181.9999	126.0001	-30.6821	818.6597	99.4269	58004.7665	183906.009	3584752.0284	698.928	1.6403	189.817	-0.76059	187.7297	-0.73229	295.0227	-0.99304	287.7816	89096.8438	246.9979	-0.89503	276.537	-0.99457	5732280	-0.3077	796.534	108.142	99.8228	239.3402	229.4532	72280.7344	185.7897	2.2651	218.191	3265780
004	2017-05-25t0943	1495723582.18	adult	186	130.0001	-26.682	761.7515	88.7355	52756.4041	167042.064	3099803.9352	449.987	-0.43095	191.969	-0.65999	189.2021	-0.66281	308.4901	-0.60067	303.3552	84834.7734	258.2362	-0.46987	289.6602	-0.57465	5272630	-0.52266	526.729	114.573	103.9969	255.5811	248.3825	70284.8125	202.2762	2.9273	236.6082	3146860
004	2017-05-25t1343	1495737981.84	adult	189.9999	134	-22.6821	813.0373	78.6447	48738.0817	153981.956	2589631.9387	683.918	1.4616	187.926	-0.821	185.722	-0.80019	295.5016	-0.93384	288.2968	75352.8984	248.2703	-0.79887	277.3759	-0.92304	4782540	-0.75294	886.302	111.217	101.4621	249.7555	238.9136	63687.6484	197.8847	2.5235	226.5938	2830370
004	2017-05-25t1902	1495757088.86	adult	195.3074	139.3075	-17.3746	795.3268	78.6316	50005.5379	158117.5224	2696144.7325	658.664	1.2208	189.697	-0.73858	189.5095	-0.63566	282.4517	-1.2734	276.1719	74002.3516	240.9757	-1.035	266.3674	-1.2356	4951480	-0.58364	840.996	113.004	101.5756	253.2602	243.7579	66354.1719	197.9306	2.2998	231.605	2949640
004	2017-05-25t2143	1495766781.27	adult	197.9998	141.9999	-14.6823	851.2336	76.7341	50012.0032	157863.5944	2564497.5456	733.541	1.7776	193.433	-0.58107	192.7332	-0.50069	290.2876	-1.0589	284.5124	76055.3516	247.3541	-0.80531	273.1417	-1.0274	5056350	-0.48897	962.937	117.188	107.1192	257.1916	247.5547	67384.1953	202.8634	2.4212	236.8732	3063290
004	2017-05-26t0216	1495783131.48	adult	202.5415	146.5416	-10.1406	763.6673	76.8841	49243.3104	155672.0762	2679358.2992	608.093	0.79858	192.849	-0.60197	191.8231	-0.53425	289.6111	-1.0711	282.267	74430.0469	244.7901	-0.88436	272.7222	-1.0325	4951790	-0.49667	908.214	118.077	109.6633	251.432	240.0062	64618.0234	198.6761	2.052	228.9087	3031850
004	2017-05-26t0543	1495795580.59	adult	205.9996	149.9997	-6.6825	726.8963	78.0296	45358.2052	143347.4956	2417623.6558	697.567	1.4535	197.552	-0.41251	196.1936	-0.35853	300.7434	-0.78164	293.5134	71276.1875	252.5874	-0.61913	280.3476	-0.81162	4675070	-0.62156	878.935	122.929	113.3327	267.1202	256.963	63307.4844	209.7037	2.4111	244.1822	2909120
004	2017-05-26t0943	1495809989.38	adult	210.002	154.0021	-2.68	876.288	76.8441	49274.421	155559.4341	2490236.3134	702.025	1.4731	200.128	-0.31374	197.6657	-0.30217	317.3184	-0.36284	310.8318	81868.1406	260.1255	-0.37309	294.0466	-0.4269	5159490	-0.2975	851.151	124.915	114.8309	271.008	260.3945	69920.0625	213.9152	2.4412	247.6106	3220440
004	2017-05-26t1505	1495829285.54	dead	215.362	159.3622	2.68	806.0248	78.1816	48205.4714	152206.8178	2508941.6004	697.489	1.4316	206.901	-0.06138	203.6473	-0.078309	356.1876	0.59118	349.5483	89759.2734	284.4881	0.39683	332.247	0.61489	5207710	-0.2191	808.633	127.935	114.9751	290.2347	280.35	73139.1562	227.8868	2.8259	267.6081	3220120
005	2017-05-17t1343	1495046797.96	larva	0	-50.0015	-274.1459	168.4537	28.1031	3186.9894	10133.86	56001.6829	0	-0.5878	0	-0.6663	0	-0.67102					0	-0.62643	0	-0.61899	0	0.36058	0	0	0				0	-0.61087	0	0
005	2017-05-17t1743	1495061196.69	larva	3.9996	-46.0019	-270.1462	153.7834	27.8958	2878.7644	9172.3971	50120.4629	0	-0.74171	0	-0.83528	0	-0.83252					0	-0.79472	0	-0.7826	0	-0.12253	0	0	0				0	-0.74178	0	0
005	2017-05-17t2143	1495075597.1	larva	7.9998	-42.0018	-266.1461	167.9133	27.0352	3102.758	9861.8971	52981.5737	0	-0.8894	0	-0.99858	0	-0.98872					0	-0.95483	0	-0.93857	0	-0.53339	0	0	0				0	-0.88148	0	0
005	2017-05-18t0143	1495089997.75	larva	11.9999	-38.0016	-262.146	167.7578	26.3688	3039.8814	9660.5934	50845.261	0	-1.0319	0	-1.1571	0	-1.1405					0	-1.1079	0	-1.088	0	-0.8945	0	0	0				0	-1.0317	0	0
005	2017-05-18t0543	1495104397.76	larva	15.9999	-34.0016	-258.1459	170.7044	26.9772	3162.7686	10053.3182	54134.766	0	-1.1702	0	-1.3121	0	-1.2891					0	-1.2553	0	-1.232	0	-1.2194	0	0	0				0	-1.1948	0	0
005	2017-05-18t0943	1495118798.04	larva	20	-30.0015	-254.1459	209.4983	42.2081	6043.3016	19303.9544	161339.6069	658.148	0.022682	283.359	0.26866	277.7662	0.29854	614.3428	-0.57642	618.0145	20273.3105	466.7282	0.1588	582.0453	0.19499	918366	-1.1412	180.496	55.9405	54.8805	109.9453	104.8328	3628.1951	79.4268	0.61306	96.1961	181303
005	2017-05-18t1343	1495133205.63	larva	24.0021	-25.9994	-250.1438	349.2689	40.5475	9840.6538	31112.4928	245823.9852	1631.39	1.8813	562.137	1.8596	465.1204	1.3558	1493.2157	1.301	1479.0548	79140.4297	1095.1864	2.134	1415.3695	2.3255	2970330	-0.61775	268.551	63.2469	61.4644	140.3789	130.016	7440.0835	91.2169	0.84302	116.5484	334197
005	2017-05-18t1744	1495147649.31	larva	28.0143	-21.9873	-246.1316	384.6843	32.0905	8426.3035	26576.2257	162405.8484	664.329	-0.20758	361.987	0.49629	362.8671	0.59279	510.2418	-0.86729	504.0926	23471.1211	453.6395	-0.14689	488.6857	-0.31219	1656450	-1.4157	433.957	66.7355	65.0245	153.0691	130.2238	7041.1807	94.7414	0.87286	116.8256	305382
005	2017-05-18t2143	1495161996.21	larva	31.9995	-18.002	-242.1464	632.8721	48.5283	23996.4621	75662.9156	776883.3242	1440.29	1.2885	520.533	1.3817	495.595	1.3411	1255.8186	0.85909	1247.7175	159488.9688	802.5755	0.91728	1170.3048	1.4462	6610250	0.1844	283.452	62.6262	61.2833	128.9261	118.7157	16373.6143	87.4345	0.58232	107.9146	795290
005	2017-05-19t0143	1495176397.71	larva	35.9999	-14.0016	-238.146	585.5032	68.3195	28720.2651	91463.5283	1172528.7012	2054.02	2.4776	790.859	3.0171	750.6464	2.9222	1774.5134	2.1983	1742.1813	267951.5312	1462.2174	3.0733	1675.8102	2.7513	11939600	1.8543	557.572	70.2584	68.6667	153.0218	140.2878	23106.2852	98.5589	0.85672	122.5596	1060690
005	2017-05-19t0543	1495190797.26	larva	39.9998	-10.0017	-234.1461	684.687	84.8949	37589.1274	119893.5239	1777017.2334	1509.51	1.2274	467.156	0.80631	417.296	0.60225	1264.1978	0.98637	1248.6406	249046.9688	940.5544	1.1624	1173.0824	1.2391	9183830	0.54793	278.184	52.4761	51.1921	108.3447	101.9216	21343.9102	77.3627	0.0082882	92.721	1031630
005	2017-05-19t0943	1495205196.62	larva	43.9996	-6.0019	-230.1463	823.0286	58.2004	39129.6128	123364.7076	1555597.1214	1409.95	0.90248	532.133	1.1088	499.7551	1.0373	1188.9995	0.84425	1172.0069	244933.9062	954.6547	1.0894	1109.8929	0.94296	10942200	0.88067	407.438	74.5294	72.8962	151.4205	140.5135	31192.6191	102.6298	0.88603	125.4761	1532550
005	2017-05-19t1343	1495219604.59	larva	48.0018	-1.9997	-226.1441	1126.488	64.0325	58543.2044	184309.2065	2565508.4921	1166.1	0.26945	408.588	0.16337	395.2557	0.20808	997.7299	0.3433	990.4772	306303.0625	766.9088	0.31368	952.923	0.38254	12538700	1.1362	282.605	60.3113	59.1951	139.4071	127.4999	42797.9766	90.3505	0.24233	112.9204	1850830
005	2017-05-19t1743	1495234002.31	adult	52.0012	1.9997	-222.1447	1526.6384	65.6488	65809.9378	207160.5598	2638980.5579	1030.79	-0.031597	305.814	-0.56363	311.0539	-0.39938	848.5199	-0.086155	836.0206	294436.4062	543.7946	-0.49278	775.6314	-0.13014	10605600	0.29874	867.842	67.0527	65.7119	157.6803	140.8441	54715.0742	98.2653	0.61061	123.9791	2325390
005	2017-05-19t2143	1495248396.63	adult	55.9996	5.9981	-218.1463	1249.5419	67.3936	68219.8458	214895.127	3078543.4351	934.284	-0.2368	336.055	-0.34888	327.4765	-0.27297	814.1617	-0.17118	805.4325	291469.9062	648.7358	-0.083616	766.8885	-0.12798	12002900	0.65698	393.528	64.6514	63.9439	132.9875	120.1758	47609.5195	94.25	0.33098	111.391	2309150
005	2017-05-20t0143	1495262796.98	adult	59.9997	9.9982	-214.1462	1327.9369	72.5221	72288.0741	227575.5307	3505846.107	922.828	-0.22062	300.995	-0.58976	278.9342	-0.62588	780.6068	-0.21586	769.855	295849.9688	599.8617	-0.21627	728.1454	-0.18913	11391100	0.34804	308.848	56.5939	55.2953	118.4861	109.2063	44906.2344	82.1991	-0.63542	99.7139	2141800
005	2017-05-20t0543	1495277197.6	adult	63.9999	13.9984	-210.146	1142.5557	67.3403	62286.3671	196156.0812	2948616.9463	838.84	-0.37879	341.046	-0.19602	327.178	-0.15296	731.9022	-0.29041	727.9213	239332	569.2968	-0.25791	686.1704	-0.24065	11131800	0.20122	331.525	71.9424	70.8088	138.513	126.5794	45293.7578	99.4	0.67998	116.8235	2348200
005	2017-05-20t0943	1495291597.59	adult	67.9999	17.9984	-206.146	1094.2208	68.158	61085.4008	192365.9421	2890249.9416	825.686	-0.3305	356.474	0.073052	335.8142	0.055955	714.6029	-0.18704	705.7951	228672.9219	573.0834	-0.11385	670.8953	-0.1707	11386800	0.29334	443.959	77.4011	75.7929	155.1446	142.9264	49646.2578	106.1981	1.2961	128.4561	2472420
005	2017-05-20t1343	1495305996.49	adult	71.9996	21.9981	-202.1463	1273.4373	77.4126	77910.3266	245283.8307	4049754.1118	716.04	-0.62247	256.412	-0.88873	254.4914	-0.73216	582.4379	-0.69439	574.5464	237052.2031	429.9949	-0.7683	540.4647	-0.62197	10426200	-0.066059	416.79	62.2418	60.1046	134.9652	127.4581	54930.8555	96.4263	0.28883	117.3697	2530880
005	2017-05-20t1743	1495320396.09	adult	75.9995	25.998	-198.1464	1229.8894	70.8002	72745.5648	229174.3092	3573329.5832	652.414	-0.82624	281.532	-0.50779	275.2302	-0.37439	536.5616	-0.8501	526.2721	204429.9844	419.6133	-0.761	498.1316	-0.75266	10700800	0.11642	484.444	74.3596	73.3853	144.049	132.4471	54882.6875	101.4502	0.7052	120.2098	2826330
005	2017-05-20t2143	1495334795.77	adult	79.9994	29.9979	-194.1465	1056.9602	82.7709	72810.0329	229748.2298	4200067.2609	565.562	-1.2537	228.147	-1.3525	217.7453	-1.3211	475.1081	-1.2489	470.7054	180541.0625	362.5003	-1.1895	441.4229	-1.0781	8654760	-0.76207	375.983	58.7612	57.023	129.2694	122.2402	49122.375	87.9474	-0.85063	111.3068	2229100
005	2017-05-21t0143	1495349195.87	adult	83.9994	33.9979	-190.1465	975.6746	71.623	59094.1414	186361.5697	2994312.3873	738.851	-0.061013	291.358	0.047202	275.9772	0.026679	583.7308	0.10277	570.6705	180372.8125	439.3503	-0.28888	537.4612	-0.10005	8988960	-0.52384	353.111	74.3343	73.1152	138.87	128.9361	42910.832	101.4933	0.44223	119.4876	2293360
005	2017-05-21t0543	1495363596.95	adult	87.9997	37.9982	-186.1462	968.3465	73.2381	60305.7107	190226.9091	3137210.9213	597.962	-0.89825	268.627	-0.27874	256.3592	-0.2601	500.4979	-0.54975	495.4954	157656.8281	406.6613	-0.47321	472.1684	-0.53794	8455020	-0.71314	556.928	71.1885	69.98	137.9791	124.6948	43463.4297	99.2527	0.050687	116.722	2240660
005	2017-05-21t0943	1495377996.04	adult	91.9995	41.9979	-182.1464	1040.0528	74.7233	62479.6305	196987.0677	3148787.8431	564.95	-0.99388	255.185	-0.44237	248.8204	-0.26479	472.586	-0.61637	466.6359	154535.625	380.1254	-0.63461	445.1533	-0.62296	8326170	-0.67764	379.396	80.5459	79.212	161.3777	152.4533	52770.5078	114.1724	1.4254	138.4221	2628050
005	2017-05-21t1343	1495392396.09	adult	95.9995	45.998	-178.1464	1067.6591	71.6343	62001.0651	195346.2801	3030071.7817	534.04	-1.0838	237.177	-0.80619	238.012	-0.40996	386.5348	-1.6122	381.9272	125623.7969	312.8213	-1.6193	363.4615	-1.5808	7685230	-0.93766	720.064	79.4499	79.3209	156.3228	143.6625	50804.9102	112.6266	1.0784	133.3981	2574410
005	2017-05-21t1743	1495406795.62	adult	99.9993	49.9978	-174.1465	1071.4192	74.521	64861.1146	204373.3812	3365802.4517	504.986	-1.1819	210.802	-1.5233	212.8449	-1.1108	379.2711	-1.5142	374.4072	128572.9062	313.7243	-1.3942	359.5311	-1.4311	7135850	-1.1545	469.621	74.2256	72.8226	153.5227	145.2558	52044.1992	110.8148	0.71135	133.7653	2512610
005	2017-05-21t2143	1495421196.07	adult	103.9995	53.998	-170.1464	888.0799	69.5967	50220.0089	158398.6244	2416677.4579	589.062	-0.32319	255.864	0.28282	250.1275	0.43546	423.4587	-0.54808	415.3508	111369.6328	333.4098	-0.76313	391.5986	-0.66189	6719250	-1.2978	599.382	89.3428	86.936	175.8425	167.4863	46246.5703	127.0256	2.0835	155.5547	2346230
005	2017-05-22t0143	1495435596.1	adult	107.9995	57.998	-166.1464	1114.0779	71.0109	60029.6989	189117.0521	2781429.5833	572.302	-0.34638	230.986	-0.44255	229.6958	-0.15429	408.7183	-0.56883	404.4653	128746.2656	307.0779	-1.1467	382.6231	-0.59093	7261280	-0.83527	629.177	74.8069	73.6551	149.6387	137.2251	47136.1992	105.4909	-0.14797	127.0798	2351630
005	2017-05-22t0543	1495449995.88	adult	111.9994	61.9979	-162.1465	878.8794	76.3907	52596.9603	165953.2934	2683962.4254	556.7	-0.37661	261.271	0.91379	256.9051	1.0861	424.3229	-0.030846	419.2648	116688.8047	346.8558	0.025321	401.3499	0.012065	7172930	-0.77345	371.133	84.6991	81.8475	180.8085	174.2066	49722.3359	121.2192	1.1238	161.4413	2325330
005	2017-05-22t0943	1495464395.95	adult	115.9994	65.9979	-158.1465	1013.1097	67.9338	58576.0857	184631.9202	2823903.447	620.714	0.30203	264.41	1.235	259.3858	1.3612	407.0032	-0.14101	402.2592	124949.9922	345.0726	0.22837	386.8614	-0.044539	8093330	-0.053606	452.356	93.289	90.2693	182.5547	172.9762	56044.3047	134.1905	2.082	163.1187	2855480
005	2017-05-22t1343	1495478805.37	adult	120.0021	70.0005	-154.1438	1529.0856	76.9071	95529.6572	300614.5015	5047901.9536	492.679	-0.77665	188.932	-1.6797	190.3258	-1.3391	324.4831	-1.69	317.3373	161917.0469	270.0576	-1.626	304.2262	-1.6793	9416360	0.94022	421.207	68.2259	64.764	182.5885	165.59	91111.6875	111.8271	-0.064639	145.8331	3400380
005	2017-05-22t1743	1495493202.92	adult	124.0014	73.9999	-150.1445	947.6318	75.7657	57215.4867	180434.5237	2929039.0404	611.164	0.3936	257.281	1.2798	251.2706	1.3163	403.3353	0.22149	398.1256	120597.2656	344.4439	0.69735	384.0192	0.35099	7687040	-0.10423	690.246	92.0069	89.0839	182.9475	172.7686	54701.3047	131.8765	1.4637	161.3574	2748980
005	2017-05-22t2143	1495507596.95	adult	127.9997	77.9982	-146.1462	1100.214	72.5848	64878.1205	204370.1245	3220912.6736	552.797	-0.069247	241.481	0.75159	235.8649	0.77899	387.3932	0.057725	380.4857	131326.2812	328.0965	0.42837	365.2077	0.1046	8183300	0.32714	576.265	84.0836	81.4082	167.1041	157.253	56648.3047	121.3142	0.40832	146.6862	2849420
005	2017-05-23t0143	1495521996.47	adult	131.9996	81.9981	-142.1463	1072.6202	69.7323	63947.8498	201548.4591	3163836.8577	426.977	-1.1622	237.9	0.71555	237.3016	0.93588	340.5184	-0.87679	336.4089	114073.6719	296.0294	-0.38236	325.4001	-0.72471	7950150	0.26119	333.009	82.041	80.6845	161.7992	153.2065	54202.7344	115.2683	-0.22897	140.3344	2741650
005	2017-05-23t0543	1495536396.97	adult	135.9997	85.9982	-138.1462	1035.25	72.9209	61464.7282	193704.9045	3088906.2182	464.838	-0.74935	238.692	0.85206	236.9379	1.0036	359.0194	-0.2806	354.8856	115604.2422	309.9531	0.232	341.4877	-0.14655	7662500	0.15101	333.075	82.5385	80.2163	160.2221	152.151	51591.5078	117.8178	-0.16872	142.2934	2649650
005	2017-05-23t0943	1495550797.16	adult	139.9998	89.9983	-134.1461	1180.9935	74.4291	72883.4998	229629.7295	3796154.0371	611.51	0.65211	226.896	0.43308	229.4223	0.75159	376.1317	0.2942	370.2435	143306.1875	317.2287	0.63788	355.977	0.40456	8631600	0.88008	425.555	78.2728	76.7909	160.8644	154.112	61289.3359	119.0718	-0.20826	144.6186	2977650
005	2017-05-23t1343	1495565209.38	adult	144.0032	94.0016	-130.1427	1030.8076	71.5	61064.1956	192443.3217	3057013.113	588.942	0.49253	200.83	-0.62221	199.1436	-0.49708	353.5836	-0.13645	346.5436	113146.7422	290.7341	-0.10367	332.8205	-0.085831	6407490	-0.53858	639.155	82.8062	79.6009	180.5449	170.5786	57774.3789	129.7293	0.43025	159.6278	2641930
005	2017-05-23t1743	1495579597.69	adult	147.9999	97.9984	-126.146	1102.1969	80.0372	68688.9614	216512.9059	3603310.9296	585.413	0.50301	217.351	0.16045	217.4604	0.34457	335.0546	-0.49866	329.9536	120284.5938	291.634	0.057244	319.5061	-0.33328	7790530	0.45222	620.892	85.3573	83.3557	189.0615	180.1566	67873.0938	133.8854	0.57546	167.0975	3059460
005	2017-05-23t2143	1495593996.89	adult	151.9997	101.9982	-122.1462	1126.82	80.8679	73787.5106	232531.4266	4119456.9321	470.04	-0.50083	192.026	-0.88867	192.8828	-0.67785	293.7383	-1.4679	289.3522	113089.2344	253.5653	-1.1555	279.4672	-1.3797	7387420	0.24972	450.116	67.5615	65.8997	148.7744	139.8403	57278.1289	105.9639	-1.451	129.286	2599160
005	2017-05-24t0143	1495608396.41	adult	155.9996	105.998	-118.1463	1101.9957	88.0075	72526.7724	228905.7622	4049040.886	593.367	0.64748	197.504	-0.59895	197.8625	-0.42418	328.929	-0.45382	321.785	124664.0781	283.0771	-0.014532	312.0281	-0.32847	7468620	0.36441	557.836	74.4067	71.8613	181.8277	168.6249	68912.7031	120.669	-0.5708	153.1461	2813690
005	2017-05-24t0543	1495622797.78	adult	159.9999	109.9984	-114.1459	1080.6104	86.5932	74439.9295	234641.6554	4408451.9265	719.75	1.8039	183.959	-1.1465	179.5441	-1.1831	305.2119	-0.99988	296.0203	118422.2266	255.6694	-0.89321	285.4747	-1.0219	7132840	0.20962	850.017	75.2098	71.0443	204.6274	188.6722	79395.4375	123.4041	-0.50235	168.4019	2916190
005	2017-05-24t0952	1495637706.8	adult	164.1413	114.1398	-110.0045	1296.6292	65.2144	71573.1393	225387.591	3280849.9082	424.019	-0.79508	209.45	-0.004923	211.9623	0.23732	323.6633	-0.42751	319.8339	121373.7266	281.9205	0.11947	308.8546	-0.24958	7846840	0.72074	419.005	90.8664	86.3457	201.2233	192.9358	75458.75	145.4431	0.7294	177.9692	3404220
005	2017-05-24t1343	1495651600.38	adult	168.0007	117.9991	-106.1452	981.362	69.3468	58423.0651	184229.8837	2892108.2932	407.36	-0.90925	227.966	0.82185	227.8923	0.93706	321.0714	-0.43349	317.0457	98247.8359	283.4647	0.24015	307.4345	-0.22734	6957280	0.22129	318.17	88.8561	86.902	160.5428	153.8016	49126.1133	123.5857	-0.69442	143.9875	2711800
005	2017-05-24t1743	1495666003.13	adult	172.0014	121.9999	-102.1445	1115.8361	93.741	74663.2166	235581.3126	4275317.5126	617.742	0.95304	208.953	0.020222	212.0325	0.27143	342.8709	0.21513	335.0743	133376.7969	287.9604	0.46262	321.1663	0.24883	8127220	0.997	649.09	85.0307	83.0643	199.4507	183.5139	77586.3281	136.8822	-0.031555	168.2629	3307270
005	2017-05-24t2143	1495680397.53	adult	175.9999	125.9984	-98.146	1078.1	68.8905	52551.6138	165520.0233	2271522.0601	557.716	0.44588	134.241	-3.1727	132.7035	-3.0898	218.9284	-3.1127	206.6355	60424.2383	173.0032	-3.6119	194.4587	-3.5416	3702370	-1.6316	661.761	59.2401	56.311	167.9824	148.371	46363.1484	94.3402	-2.4829	128.7797	1633840
005	2017-05-25t0143	1495694797.36	adult	179.9998	129.9983	-94.1461	891.0905	69.0971	51955.4931	163889.3346	2543077.7725	561.829	0.48948	226.498	0.80039	224.4707	0.81611	331.5804	-0.0061503	327.3858	90189.875	285.5922	0.46897	314.9086	0.15317	6150320	-0.088148	508.672	101.72	97.5539	198.867	191.3081	54091.8281	150.1663	0.45874	181.0236	2762100
005	2017-05-25t0543	1495709197.36	adult	183.9998	133.9983	-90.1461	921.7289	74.4782	54121.0846	170708.1045	2715958.1221	458.877	-0.36586	241.772	1.4496	240.0932	1.4716	352.2122	0.57586	345.817	99676.0625	306.3254	1.2299	335.0758	0.78722	6838280	0.37889	369.719	105.515	101.2811	204.4243	197.0584	57852.0703	155.7569	0.62513	185.9231	2984400
005	2017-05-25t0943	1495723597.68	adult	187.9999	137.9984	-86.146	1187.1485	66.3535	47115.7558	149169.8804	1715458.9657	350.52	-1.2302	134.398	-3.0848	131.0439	-3.0885	231.2822	-2.6844	226.6713	57820.543	184.5757	-3.0701	217.08	-2.7552	3347850	-1.6305	326.975	59.548	55.8769	156.3546	147.4346	39088.6562	101.5664	-2.2105	136.3485	1483340
005	2017-05-25t1343	1495737997.38	adult	191.9998	141.9983	-82.1461	974.753	69.6283	58095.183	183608.7137	2808646.2062	407.71	-0.74744	213.934	0.26995	217.569	0.52249	305.3794	-0.66528	299.3527	92835.3359	268.4847	-0.082641	290.4165	-0.52761	6497830	0.28226	374.692	96.1498	94.1417	190.9072	179.3822	58035.7734	138.1618	-0.4672	165.8268	2920360
005	2017-05-25t1902	1495757103.96	adult	197.3072	147.3057	-76.8387	929.8954	72.5636	52279.6918	164756.7547	2529428.7011	395.001	-0.82279	227.085	0.80905	225.1515	0.82655	324.7925	-0.13814	320.605	88993.1406	280.8345	0.35639	308.7504	0.028741	6210790	0.1797	282.197	98.5876	95.1232	185.673	180.902	50874.4102	144.4745	-0.28137	170.3127	2696370
005	2017-05-25t2143	1495766796.45	adult	199.9996	149.9981	-74.1463	852.6744	71.3748	50619.0401	159736.5074	2553575.2449	511.294	0.072392	228.45	0.85679	226.4287	0.87122	332.9073	0.075327	327.202	88220.4375	285.218	0.50515	315.956	0.23986	6041590	0.11278	490.925	104.001	99.2307	207.5583	200.2808	55002.9375	157.7379	0.26987	190.7796	2750420
005	2017-05-26t0216	1495783146.61	adult	204.5413	154.5398	-69.6046	681.5269	72.6495	38884.944	123010.6053	1908623.8521	414.632	-0.65077	231.921	0.97535	231.0893	1.039	349.6595	0.49912	344.2005	71330.5469	299.7702	0.98083	330.4537	0.64526	4716350	-0.61204	350.216	108.092	103.5082	216.5366	210.62	44173.4648	164.5633	0.46362	198.704	2198150
005	2017-05-26t0543	1495795595.54	adult	207.9993	157.9978	-66.1466	1206.335	77.2643	66609.2797	209816.2133	3291299.3427	589.87	0.65015	200.948	-0.27803	206.395	0.044359	329.2707	-0.047868	322.4997	114915.4688	282.4595	0.37893	310.513	0.053042	7002440	0.76075	694.903	91.7339	90.3271	210.008	200.423	73292.7969	150.8022	-0.21797	185.1846	3196650
005	2017-05-26t0943	1495810004.77	adult	212.0019	162.0004	-62.144	595.418	72.3328	36433.1867	115846.2078	1831080.8908	481.836	-0.1463	222.974	0.577	221.5666	0.62447	319.5277	-0.31646	313.6101	61029.7891	275.7515	0.1358	302.5043	-0.19318	4243860	-0.81129	453.812	105.732	101.2669	215.2667	205.9001	41115.9375	158.7747	0.04266	190.7714	2012390
005	2017-05-26t1505	1495829300.74	adult	217.3619	167.3604	-56.784	866.9209	69.2485	46625.2561	147031.7623	2132661.4792	626.483	0.91164	246.063	1.4219	244.1877	1.4492	353.4814	0.50359	347.4788	86602.9531	306.4582	1.0834	334.8238	0.66845	6009350	0.26552	443.475	115.577	111.3159	224.9498	217.355	55112.7109	169.1794	0.36281	202.1876	2822630
005	2017-05-26t1743	1495838804.52	adult	220.0018	170.0003	-54.1441	1286.5248	73.8028	64458.8394	203035.7839	2815168.1982	505.945	0.032032	209.105	0.0064678	216.9001	0.40434	338.7122	0.11629	334.6287	114484.7188	292.803	0.62143	322.9594	0.31756	7067110	0.90001	453.224	98.7494	97.0067	218.3009	210.5489	73785.7031	160.7967	-0.025631	196.1559	3337430
005	2017-05-26t2143	1495853197.53	adult	223.9999	173.9984	-50.146	706.9794	71.382	42346.2079	134016.6061	2109710.8076	571.647	0.51552	244.309	1.2824	242.9159	1.3326	348.1146	0.30989	342.7505	77281.4297	303.8165	0.92352	332.9651	0.54989	5408020	-0.034217	518.055	117.341	113.348	228.4135	220.0467	50707.8047	171.8467	0.33726	205.8317	2597470
005	2017-05-27t0201	1495868668.83	adult	228.2975	178.2959	-45.8484	801.9919	71.6663	45274.2201	142854.8687	2185649.7336	518.964	0.13153	240.64	1.1023	240.2514	1.1916	349.1098	0.29434	344.8604	82739.0156	305.1654	0.91294	333.6564	0.52135	5702680	0.16288	432.187	115.266	111.4822	231.034	224.2908	54755.0469	173.4201	0.32086	208.2762	2731570
005	2017-05-27t0543	1495881995.87	adult	231.9994	181.9979	-42.1465	823.8954	71.5283	46158.2632	145587.5246	2233981.669	538.654	0.2813	241.289	1.0855	240.3875	1.1579	353.6184	0.36361	348.2719	85575.6562	307.8822	0.9481	337.0306	0.56705	5829550	0.25578	422.924	115.656	111.5813	233.2611	225.8696	56449.1953	175.2369	0.32608	209.7934	2794240
005	2017-05-27t0943	1495896396.71	adult	235.9997	185.9981	-38.1462	838.8455	71.6803	47915.1157	151217.9919	2315661.3383	456.779	-0.33293	239.035	0.96658	237.2429	1.0107	353.4243	0.32039	347.916	88709.4844	307.4029	0.88546	337.3649	0.53137	5992380	0.37008	442.318	114.118	110.0754	225.192	216.836	56523.1875	173.2536	0.18687	206.3741	2860820
005	2017-05-27t1401	1495911887.89	adult	240.3028	190.3012	-33.8431	714.9431	76.8427	41740.9029	132156.9622	2050008.4949	538.201	0.28418	247.205	1.1904	245.0222	1.2229	351.9684	0.24436	348.2108	77081.0781	309.0289	0.87398	337.0036	0.47111	5398700	0.049049	488.037	121.266	116.6229	230.0309	219.7411	50376.7656	177.1283	0.25938	207.6545	2648320
005	2017-05-27t1743	1495925195.96	adult	243.9994	193.9979	-30.1464	751.2058	70.9778	45193.0898	142902.9626	2257178.8149	500.006	-0.008368	244.53	1.0576	240.9693	1.0487	368.1878	0.5586	362.9681	87260.5156	310.7602	0.87073	348.5342	0.69685	5775060	0.278	431.978	119.36	113.9455	239.1761	231.3756	56684.7344	180.4624	0.3192	217.0841	2818920
005	2017-05-27t2143	1495939595.88	adult	247.9994	197.9979	-26.1465	764.4068	68.7144	44214.5483	139720.3486	2127467.3166	454.157	-0.36813	244.54	1.0133	241.0202	1.0097	364.1792	0.42251	358.8892	84489.5781	311.2584	0.82936	346.8441	0.60025	5654010	0.22503	384.417	120.141	114.8248	245.3647	238.3256	56924.6094	181.6988	0.30074	222.3764	2777780
005	2017-05-28t0201	1495955076.28	adult	252.2995	202.298	-21.8464	704.6551	74.1941	43887.5197	138895.6443	2288552.0965	627.629	0.98477	248.323	1.0856	244.172	1.0667	364.9105	0.38334	357.4051	83929.4062	316.0108	0.8945	347.699	0.5571	5687850	0.26076	480.502	123.407	117.7534	245.8259	238.5819	56539.9492	186.7787	0.40765	224.1151	2826650
005	2017-05-28t0543	1495968394.52	adult	255.999	205.9975	-18.1468	738.4605	72.517	45051.9772	142402.1643	2307607.0148	553.715	0.40079	249.45	1.0825	244.5292	1.0446	367.6188	0.38867	362.2081	86758.0312	318.9236	0.91738	350.8866	0.57036	5868060	0.37622	461.004	124.231	118.1988	244.7649	237.5529	57764.5156	189.5816	0.4451	224.4063	2922420
005	2017-05-28t0943	1495982795.78	adult	259.9994	209.9979	-14.1465	699.4292	76.7658	43986.9456	139147.7497	2355858.3962	574.335	0.55959	249.011	1.0318	244.4715	1.0098	366.4632	0.31375	361.4299	84286.5312	319.6183	0.88074	350.0409	0.49416	5715540	0.30617	397.355	124.84	118.7829	250.2438	242.8915	57556.0781	192.113	0.46847	228.9684	2865460
005	2017-05-28t1401	1495998271.78	adult	264.2983	214.2968	-9.8476	746.0286	75.6267	46148.9125	145906.8386	2409934.0313	570.493	0.52288	249.48	1.0076	244.0546	0.96464	371.0876	0.34176	365.545	89432.1094	321.6345	0.87331	354.0398	0.51172	6011970	0.48857	486.322	127.266	120.5418	255.9559	249.2921	61685.375	197.2467	0.56894	234.6824	3066850
005	2017-05-28t1743	1496011594.26	adult	267.999	217.9974	-6.1469	666.3483	77.49	42492.9796	134635.1292	2269713.1464	565.632	0.47791	254.078	1.1067	248.7773	1.0716	379.7896	0.44318	373.7794	84313.2812	325.6729	0.92043	362.0836	0.61055	5632400	0.29081	468.666	130.669	124.2268	258.4149	251.6567	57368.0977	199.6266	0.58954	237.4469	2896670
005	2017-05-28t2143	1496025994.66	adult	271.9991	221.9976	-2.1468	726.2997	73.9228	44727.0692	141498.4823	2299030.6245	546.701	0.3172	255.245	1.1048	248.5448	1.0352	383.3759	0.44823	378.028	89709.9531	331.4111	1.0002	364.4006	0.59556	5959720	0.48869	471.03	130.313	123.2413	260.2943	253.792	60908.8789	203.4991	0.65092	240.1196	3042680
005	2017-05-29t0201	1496041451.68	dead	276.2927	226.2912	2.1468	728.8323	74.2085	44166.7863	139631.032	2248372.5113	579.123	0.57565	260.842	1.2216	253.7817	1.1477	396.282	0.59579	391.7459	91541.1328	340.4765	1.1459	379.1397	0.79242	6015270	0.53566	500.036	133.799	126.4965	267.9714	262.1589	61901.3906	211.0227	0.81554	249.317	3085540
006	2017-05-17t1343	1495046812.93	larva	0	-46.0008	-286.1635	321.3095	90.1552	20761.8634	67805.6373	1246227.9178	211	-0.16257	71.1471	-0.23832	72.1211	-0.22991	128.791	-1.2713	124.2128	7469.9	103.5641	-0.27485	118.7208	-0.29614	408526	0.58485	175.833	37.0977	36.5419	97.8955	90.2968	5677.94	61.0559	0.60167	80.5683	213015
006	2017-05-17t1743	1495061211.93	larva	3.9997	-42.0011	-282.1638	252.6435	82.0701	13162.1273	43366.7253	685282.1566	310.611	-0.11925	95.0534	-0.26443	96.4495	-0.24315	170.062	-1.2583	159.5054	6632.41	132.0899	-0.35053	150.3662	-0.3769	365575	0.06187	431.404	42.8796	41.379	132.314	116.1021	5160.24	74.4908	0.79843	99.0183	164915
006	2017-05-17t2143	1495075612.47	larva	7.9999	-38.001	-278.1636	220.9542	116.8089	13019.0494	47883.7923	897584.2249	365.781	-0.15829	102.626	-0.38173	103.8176	-0.35333	180.686	-1.299	171.0885	6504.71	141.8081	-0.48102	160.6141	-0.50734	360320	-0.36364	369.834	44.0218	41.8709	145.743	125.586	5246.75	76.5391	0.77044	110.3317	154561
006	2017-05-18t0143	1495090013.05	larva	12	-34.0008	-274.1635	220.8946	51.1067	6453.777	21892.5326	185814.0695	256.497	-0.51897	102.238	-0.54053	102.5043	-0.51056	169.574	-1.3809	161.2055	5087.23	138.503	-0.6467	154.9961	-0.67261	302830	-0.7596	269.676	44.2994	41.9386	136.634	128.1993	4099.01	75.6992	0.67866	106.7778	131215
006	2017-05-18t0543	1495104413.19	larva	16.0001	-30.0008	-270.1634	222.3419	55.2934	6979.3624	24152.243	218904.0159	295.953	-0.57646	105.033	-0.67491	108.1891	-0.61972	181.542	-1.418	169.7598	4538.54	144.7837	-0.77338	162.0583	-0.79733	259641	-1.109	329.399	44.3369	43.3279	139.674	121.2307	3491.85	75.242	0.59074	102.7772	109601
006	2017-05-18t0943	1495118813.26	larva	20.0001	-26.0007	-266.1634	198.5924	24.6473	3396.9977	10773.3154	50405.1446	343.66	-0.61213	105.293	-0.82094	105.4296	-0.77763	188.354	-1.4652	174.5592	3390.36	140.601	-0.92944	158.8777	-0.94449	185841	-1.4408	572.767	46.4063	43.9715	169.123	141.4564	3044.22	79.3285	0.6106	118.1161	81907.1
006	2017-05-18t1343	1495133220.95	larva	24.0022	-21.9986	-262.1613	326.825	35.279	8752.5023	27674.2875	201887.9611	1271.23	1.148	531.672	1.6712	531.5455	1.7755	1148.88	0.55442	1137.0852	55146	784.4707	1.0918	1078.3628	1.4121	2501510	-0.80325	198.975	65.171	63.6857	132.988	120.8261	6383.41	90.3879	0.82102	111.1306	306629
006	2017-05-18t1744	1495147664.4	larva	28.0143	-17.9865	-258.1492	567.8094	76.4941	27191.9133	86895.2423	1155190.192	882.479	0.24118	314.25	0.19703	317.547	0.30243	769.384	-0.28127	762.3675	110791	599.1969	0.34505	730.0279	0.34757	4495660	-0.32356	494.209	47.7867	45.8812	130.317	116.1333	18765.6	74.9244	0.31196	99.3995	683636
006	2017-05-18t2143	1495162011.58	larva	31.9996	-14.0012	-254.1639	716.2064	49.5655	27736.6016	87433.8573	918414.3805	1229.02	0.84901	479.608	1.1214	487.7831	1.2903	1075.17	0.43147	1065.5748	158050	870.3345	1.1484	1003.7957	0.98644	7035370	0.344	832.753	59.7276	58.1527	140.77	128.1415	20693.1	89.9443	0.65874	114.8275	876144
006	2017-05-19t0143	1495176412.8	larva	36	-10.0009	-250.1635	823.5843	69.8451	46192.1104	146053.9363	2254636.1212	1823.68	1.9932	553.921	1.4872	521.3568	1.4073	1617.32	1.8072	1605.8885	391391	1299.5043	2.5131	1549.3896	2.3986	13400500	2.391	271.292	53.0007	51.851	114.336	105.3283	27669.3	78.1121	0.17867	95.2809	1282190
006	2017-05-19t0543	1495190812.39	larva	39.9999	-6.001	-246.1637	681.9589	56.2353	30458.8617	96130.9188	1143563.3044	1976.42	2.2183	524.163	1.1795	446.5031	0.798	1690.39	2.1059	1674.4608	272154	1199.6744	2.0618	1567.8365	2.3502	8401280	0.26643	360.019	73.9323	72.9902	136.529	123.3049	21981.2	99.1958	0.81106	115.0836	1184990
006	2017-05-19t0943	1495205212.1	larva	43.9998	-2.0011	-242.1637	1046.1917	79.5779	59891.0187	188704.9089	2984474.1773	1270.37	0.60414	422.392	0.38184	417.1593	0.47698	1085.8	0.55689	1071.6174	340941	847.1318	0.71406	1013.6343	0.67026	13228900	1.6858	560.937	55.5679	53.622	144.432	129.6218	45351.7	86.3718	0.20412	113.2042	1740330
006	2017-05-19t1343	1495219619.76	adult	48.0019	2.0011	-238.1616	919.4714	74.5954	54888.5551	173110.8312	2800372.8727	1299.06	0.5565	370.24	-0.094006	342.5734	-0.15427	1082.24	0.59388	1068.399	310602	750.085	0.25459	1004.9146	0.53097	10615900	0.47295	507.39	56.928	55.1297	126.311	113.5214	36251.2	85.9769	0.023695	103.5487	1632300
006	2017-05-19t1743	1495234017.97	adult	52.0014	6.0006	-234.1621	1017.5216	64.2714	53808.0657	169771.2729	2412886.4224	990.003	-0.12343	389.045	0.018688	371.306	0.032993	829.83	-0.14544	819.0695	234012	672.0034	-0.025586	787.0061	-0.096385	10948900	0.41828	492.012	62.9091	61.8697	129.425	120.6117	36497.8	90.7647	0.17832	108.7449	1770450
006	2017-05-19t2143	1495248412.03	adult	55.9997	9.9989	-230.1638	1244.158	74.2763	70905.7716	223253.7563	3423573.5296	884.468	-0.3555	289.471	-0.69288	280.2747	-0.63096	745.644	-0.40518	735.9423	276634	563.3324	-0.41048	682.9647	-0.39015	10731300	0.20647	677.579	51.6255	50.1177	115.441	103.7576	42828.4	77.8057	-0.76528	95.0955	1913860
006	2017-05-20t0143	1495262812.47	adult	59.9999	13.999	-226.1636	1115.0766	79.0997	68522.2462	215960.0329	3590267.6193	791.144	-0.55902	260.21	-0.91303	242.26	-0.925	649.304	-0.70285	642.7091	232451	494.1934	-0.64812	602.7939	-0.60849	9311110	-0.40831	392.202	53.7172	52.513	112.624	102.9562	40319.3	78.2614	-0.93685	94.2094	1922160
006	2017-05-20t0543	1495277212.59	adult	63.9999	17.9991	-222.1636	930.1856	66.5117	51906.7289	163625.5439	2454293.3277	675.89	-0.84134	330.886	-0.28444	315.2909	-0.25968	594.075	-0.85885	588.1937	161588	502.5097	-0.55589	567.7762	-0.67454	8979920	-0.60974	661.345	70.4772	69.3679	143.026	129.5273	38903.1	97.2807	0.49722	116.8514	1912680
006	2017-05-20t0943	1495291612.57	adult	67.9999	21.9991	-218.1636	1010.6142	70.0881	49108.2562	155540.4132	2030646.6757	811.212	-0.37725	293.408	-0.54807	287.9257	-0.43232	653.145	-0.48277	644.2731	169165	540.4452	-0.27754	620.3542	-0.37972	7572560	-1.2123	451.584	67.8919	66.5169	138.187	126.0598	35790.5	99.0957	0.62376	116.3257	1752220
006	2017-05-20t1343	1495306011.46	adult	71.9996	25.9988	-214.1639	834.3159	68.029	46741.9788	147475.2266	2224085.1145	825.33	-0.20714	355.259	0.25557	333.4827	0.21883	675.302	-0.15956	668.2457	165449	543.7022	-0.10324	636.1386	-0.15876	8681110	-0.7957	347.617	76.5518	75.4593	143.005	133.0935	35036.3	103.2031	0.97212	121.4869	1870620
006	2017-05-20t1743	1495320411.4	adult	75.9996	29.9987	-210.1639	1208.8754	70.8921	63770.0811	200796.2715	2947005.4466	671.95	-0.73623	262.584	-0.77724	253.5519	-0.69677	564.425	-0.64973	555.5443	189082	441.5129	-0.60491	523.4784	-0.6027	8771620	-0.74653	500.645	64.5072	63.1883	135.167	124.8846	45281.1	95.7218	0.10606	113.2078	2154860
006	2017-05-20t2143	1495334811.2	adult	79.9995	33.9987	-206.164	1097.0842	79.034	67983.5655	214359.8673	3566987.8574	714.811	-0.40882	221.883	-1.4667	205.1642	-1.5621	565.779	-0.41913	556.5156	200851	418.3937	-0.68083	528.3978	-0.42161	7871080	-1.1392	411.402	57.4718	55.591	121.245	112.6681	43041.9	87.1398	-0.93637	104.704	2038760
006	2017-05-21t0143	1495349211.2	adult	83.9995	37.9987	-202.164	838.886	63.7169	42116.1186	132824.309	1774969.1415	735.038	-0.087008	295.544	0.14578	288.8528	0.34555	479.792	-1.0642	473.5128	106034	417.0711	-0.55424	457.8536	-0.88054	6531240	-1.7933	706.313	74.7809	73.6017	138.908	129.5178	30698.8	101.8751	0.48268	119.1711	1652580
006	2017-05-21t0543	1495363611.93	adult	87.9997	41.9989	-198.1638	811.2805	68.824	44660.1147	140931.1104	2094339.9075	469.85	-1.8847	271.326	-0.20171	268.9258	0.11346	403.029	-1.8051	397.9483	94308.7	346.7356	-1.3708	385.1172	-1.6005	6344420	-1.8708	386.317	81.1841	80.1467	150.654	140.9353	35253	108.5147	1.0197	128.7711	1898330
006	2017-05-21t0943	1495378011.03	adult	91.9995	45.9986	-194.164	925.1924	63.1906	49953.0929	157522.5946	2238403	627.787	-0.48145	295.871	0.84525	281.4191	0.79782	535.516	0.27059	530.3074	140305	442.051	0.43755	507.0404	0.2463	7740570	-1.0145	461.745	77.8899	76.7201	141.406	133.9598	37048.3	106.0134	0.58709	123.8638	2037760
006	2017-05-21t1343	1495392411.11	adult	95.9995	49.9987	-190.164	806.3578	67.3171	44583.484	140721.5913	2067681.8376	466.908	-1.6466	272.805	0.38881	266.5139	0.56957	408.413	-1.2812	404.5534	95568.7	357.7704	-0.76852	394.2709	-1.1083	6364820	-1.7262	253.22	80.1196	79.0291	144.874	138.221	33900.5	106.8801	0.50038	125.8067	1869270
006	2017-05-21t1743	1495406810.91	adult	99.9994	53.9986	-186.1641	805.8772	67.4411	43324.7853	136690.7018	1982005.4944	472.284	-1.4612	275.154	0.73265	272.8715	1.0414	398.118	-1.2093	392.6288	90372.7	350.8381	-0.6414	381.9938	-1.0621	6241330	-1.7044	341.597	90.5153	88.3544	172.138	164.1941	39075.2	124.6274	2.0688	154.0754	2053160
006	2017-05-21t2143	1495421211.45	adult	103.9996	57.9988	-182.1639	1169.8731	74.7165	63968.924	201584.8093	3067872.848	465.211	-1.3995	232.482	-0.57032	245.7449	0.27216	385.396	-1.2059	378.9706	129108	331.116	-0.81287	367.8049	-1.0794	7786050	-0.62701	367.986	73.2122	73.5013	146.251	137.2134	48994.2	107.0596	0.16854	126.391	2451950
006	2017-05-22t0143	1495435611.41	adult	107.9996	61.9987	-178.1639	1018.5289	69.4402	49196.5398	155280.2121	2078632.75	518.642	-0.82054	200.607	-1.592	216.3035	-0.67056	307.309	-2.4363	300.8635	79592.9	272.0984	-1.9587	292.7903	-2.2762	5181870	-2.1668	462.59	77.8273	77.7393	149.611	139.8804	38749.2	111.5933	0.42262	129.8593	2010360
006	2017-05-22t0543	1495450010.82	adult	111.9994	65.9986	-174.1641	1233.2759	81.8791	81505.6774	257077.7016	4567220.729	684.447	0.76918	175.73	-2.4277	169.0455	-2.3994	351.286	-1.4569	342.2348	149297	269.1181	-1.9048	320.1008	-1.6164	7461330	-0.58596	845.75	64.8827	61.8354	172.392	160.3734	73266.4	99.8156	-0.82586	144.2936	2754860
006	2017-05-22t0943	1495464410.72	adult	115.9994	69.9986	-170.1641	438.4998	86.6025	25522.5288	82360.5872	1277023.8146	581.991	-0.049548	259.168	1.0247	262.4886	1.4872	455.422	0.85436	440.4928	61026.6	349.5942	0.34801	404.8288	0.33902	3466640	-3.0987	392.461	84.8969	81.2499	232.312	226.1587	31129.9	135.9096	2.2345	202.0232	1135580
006	2017-05-22t1343	1495478820.56	adult	120.0021	74.0013	-166.1614	899.8068	66.2493	48512.4773	153008.2664	2174972.6969	503.918	-0.67369	225.192	-0.19268	231.7548	0.37531	403.125	0.0023822	397.9958	102394	323.7286	-0.12297	380.1764	0.037627	5718310	-1.5175	375.838	80.3564	79.5332	190.703	180.424	48438.6	120.0064	0.64149	157.5257	2040490
006	2017-05-22t1743	1495493218.43	adult	124.0015	78.0007	-162.162	830.6413	64.8597	44008.8727	138766.8913	1971589.2068	550.649	-0.16394	265.276	1.6132	263.6655	1.8366	378.66	-0.33062	370.6671	87470.5	329.5728	0.26043	359.4555	-0.23251	6116210	-1.1558	435.162	89.6349	88.0156	169.081	155.647	39057.7	120.4457	0.50413	141.6213	2066620
006	2017-05-22t2143	1495507612.23	adult	127.9998	81.999	-158.1637	822.4552	62.379	43175.2262	136177.1095	1894261.2181	642.359	0.75779	239.458	0.66616	237.2948	0.83963	341.487	-1.0049	335.9746	77517.5	295.0035	-0.58321	324.9024	-0.89416	5418210	-1.5329	623.046	86.7738	85.3832	158.155	147.2035	35901.1	116.1529	-0.012415	136.0259	1963430
006	2017-05-23t0143	1495522011.8	adult	131.9997	85.9989	-154.1638	936.7829	79.7014	55658.4497	175616.8658	2829880.6763	547.346	-0.051577	210.708	-0.44351	218.0154	0.11228	318.036	-1.413	312.9859	92548.4	274.2536	-1.07	300.801	-1.3567	6129080	-0.96672	577.614	78.6947	78.7783	150.663	140.7198	43842.9	111.551	-0.52283	129.6475	2289070
006	2017-05-23t0543	1495536411.91	adult	135.9997	89.9989	-150.1638	1034.513	64.5166	52217.9886	164549.4479	2208381.5489	618.853	0.66747	209.906	-0.38406	222.6947	0.39229	318.035	-1.2842	311.0624	87459.5	278.9198	-0.77532	302.4902	-1.1804	5753730	-1.1359	626.255	83.4558	84.0316	160.567	144.4914	44155.8	115.78	-0.32485	134.7058	2287610
006	2017-05-23t0943	1495550812.06	adult	139.9998	93.9989	-146.1638	1119.9356	65.8203	50388.2209	158740.505	2025849.8793	466.044	-0.68046	211.981	-0.21144	229.5293	0.7562	314.165	-1.2587	309.6135	83253.8	280.8256	-0.57235	301.1875	-1.089	5616020	-1.1474	400.19	87.5074	89.8177	171.442	161.7259	45432.2	127.0501	0.38397	149.6786	2318330
006	2017-05-23t1343	1495565225.22	adult	144.0034	98.0026	-142.1601	831.2329	66.9293	44104.7619	139019.9683	2012643.0477	463.387	-0.65242	221.583	0.27893	231.3746	0.89599	313.525	-1.1603	309.5335	72424.2	280.7746	-0.44164	300.4825	-0.98913	5118570	-1.4003	501.107	90.7853	91.9357	165.887	154.7997	38319.9	127.4672	0.26764	146.1524	2097140
006	2017-05-23t1743	1495579613.16	adult	148.0001	101.9992	-138.1634	1107.2027	70.0174	62789.166	197919.9049	2987586.2933	592.478	0.56714	188.254	-1.1068	196.9989	-0.54099	299.678	-1.4157	295.0991	98594.1	263.8976	-0.89996	286.6521	-1.2701	6178860	-0.61621	572.048	77.5281	75.2403	159.094	149.8119	52341.8	118.6135	-0.48746	140.7067	2544630
006	2017-05-23t2143	1495594012.37	adult	151.9998	105.999	-134.1637	700.5952	75.7285	41001.7048	129610.4885	2066668.6104	606.968	0.73556	214.187	0.077591	220.6342	0.52302	311.023	-1.0134	304.6917	66870	272.1035	-0.50778	295.1553	-0.92514	4588530	-1.5835	633.87	87.9301	88.5003	162.256	152.5362	34885	123.6932	-0.25732	142.1505	1883730
006	2017-05-24t0143	1495608411.88	adult	155.9997	109.9989	-130.1638	1116.9106	93.5225	62405.3491	199106.121	3345813.8246	547.875	0.23919	213.757	0.10952	231.5797	1.033	323.955	-0.58582	319.0956	105933	288.8833	0.19041	311.6513	-0.33954	6981100	0.049263	455.883	84.1684	87.1065	170.997	160.5094	55916	126.0178	-0.2221	147.2334	2748860
006	2017-05-24t0543	1495622812.75	adult	159.9999	113.9991	-126.1636	641.8015	71.2641	35330.5039	111733.5016	1664214.7958	490.336	-0.24089	261.934	2.2481	258.1842	2.2086	406.745	1.7183	400.1965	75247.8	331.8902	1.8164	378.6056	1.7423	4846030	-1.2468	394.084	97.4793	95.3633	176.203	168.3842	32597.5	134.0652	0.1699	158.6921	1803460
006	2017-05-24t0952	1495637722.02	adult	164.1414	118.1406	-122.0221	608.5997	65.1215	30549.4357	96656.7061	1302365.9285	479.475	-0.30439	261.732	2.2665	258.8828	2.2558	374.446	0.94175	370.0823	60285.8	326.1989	1.7014	359.3953	1.2625	4188500	-1.5751	469.902	99.0616	96.5413	187.3	180.011	30155.3	136.3532	0.17685	164.4524	1585280
006	2017-05-24t1343	1495651615.58	adult	168.0007	121.9999	-118.1628	851.5864	69.461	46898.0558	147839.6283	2250312.284	573.709	0.55147	192.313	-0.72266	193.2559	-0.54811	345.706	0.23399	332.904	85043.6	273.8093	-0.10582	315.952	0.028999	4714560	-1.1687	600.163	68.8804	65.4275	166.492	153.3015	40957.1	114.8493	-1.2079	141.8879	1688600
006	2017-05-24t1743	1495666018.91	adult	172.0017	126.0008	-114.1618	819.7475	82.0749	47736.8029	150734.9561	2598733.7791	545.62	0.32599	207.445	-0.044862	209.6809	0.171	389.027	1.4697	381.0239	97256.8	309.506	1.2359	361.3731	1.4646	5175350	-0.81018	586.982	77.286	75.4516	184.878	174.7147	46219.6	127.8699	-0.5438	159.0416	1928130
006	2017-05-24t2143	1495680413.1	adult	176	129.9992	-110.1635	805.5183	82.0662	49544.9614	156576.0717	2755690.2056	470.087	-0.30649	178.356	-1.2772	181.0606	-1.0343	313.523	-0.5373	305.2655	81202.4	253.8152	-0.71197	288.777	-0.68117	4612470	-1.0806	502.656	65.5774	61.7723	162.015	152.8666	41961.8	109.7563	-1.6351	138.6119	1695900
006	2017-05-25t0143	1495694812.98	adult	180	133.9992	-106.1635	645.8544	76.7653	35988.281	113912.8472	1750925.5731	552.853	0.41359	200.979	-0.29059	204.2543	-0.038937	355.938	0.65741	349.5457	66916.4	296.8202	0.87121	334.2863	0.74158	3766960	-1.5166	517.607	74.6937	71.898	175.091	165.0073	32917.1	123.0664	-0.98452	149.9207	1399980
006	2017-05-25t0543	1495709212.33	adult	183.9998	137.999	-102.1637	761.4577	99.6527	45523.8801	145263.0093	2586236.3619	517.304	0.1178	174.025	-1.4276	173.4732	-1.3283	304.44	-0.72273	297.4603	72761.1	251.0587	-0.74022	284.4613	-0.74591	4143350	-1.2254	562.444	65.0668	60.5497	172.187	163.643	41152.8	110.4198	-1.7138	144.8565	1549170
006	2017-05-25t0943	1495723612.73	adult	187.9999	141.9991	-98.1636	769.7476	86.0038	48174.7822	152354.3679	2633750.0849	555.952	0.4363	197.739	-0.41163	199.4581	-0.23036	343.794	0.36552	335.6262	86636	285.9679	0.52644	321.7763	0.40738	4971360	-0.67105	501.604	74.3665	70.4016	180.294	170.5997	45434	125.0392	-1.0351	157.0782	1869650
006	2017-05-25t1343	1495738012.45	adult	191.9999	145.999	-94.1636	761.3511	102.4217	51593.9008	163644.5337	3186218.9986	576.294	0.58844	169.843	-1.5749	168.3417	-1.5176	291.768	-1.0321	285.558	78485.7	243.6416	-0.95636	274.6885	-0.99947	4565380	-0.85516	520.61	64.6772	60.7454	173.217	165.916	46595.4	110.2757	-1.8226	145.0405	1738520
006	2017-05-25t1902	1495757119.03	adult	197.3072	151.3064	-88.8563	1053.6724	91.1895	64592.3042	203718.1809	3685163.4141	564.806	0.48525	176.347	-1.2874	174.8498	-1.2335	314.653	-0.40878	307.0484	106353	253.9847	-0.57597	291.7501	-0.47584	5950490	0.027148	506.461	68.8023	64.7574	183.632	176.4513	62067.6	115.3067	-1.6458	155.9282	2321590
006	2017-05-25t2143	1495766811.41	adult	199.9996	153.9987	-86.1639	1040.9284	91.5885	63700.006	201036.4439	3663932.3251	562.936	0.46502	178.986	-1.1716	177.4442	-1.1206	320.926	-0.24253	313.7395	106868	255.1679	-0.53027	295.2858	-0.36947	5946440	0.057093	510.384	70.5897	66.3329	192.638	183.7336	64148.5	117.4154	-1.5805	160.3903	2345200
006	2017-05-26t0216	1495783161.78	adult	204.5413	158.5405	-81.6222	996.7316	92.4876	62636.8628	198310.7165	3586036.7122	515.617	0.10272	179.425	-1.1428	177.1568	-1.1202	328.952	-0.042894	321.8633	107896	256.7979	-0.4749	300.2285	-0.23232	5868630	0.061833	515.617	71.3875	66.7232	202.485	192.4486	66415	120.6184	-1.4882	167.3791	2334940
006	2017-05-26t0543	1495795610.52	adult	207.9993	161.9985	-78.1642	767.7469	78.7507	45900.2477	145003.2637	2377108.6371	543.465	0.30746	198.894	-0.35978	195.5822	-0.38284	370.229	1.0123	362.8326	88854.9	300.4067	0.97831	344.5059	1.0277	4768880	-0.54445	481.101	81.9957	75.2522	227.043	218.6823	54490.4	147.3071	-0.36947	193.285	1966010
006	2017-05-26t0943	1495810020.16	adult	212.002	166.0012	-74.1615	691.0984	87.5598	42993.1821	136029.3979	2401619.6458	573.81	0.52771	194.018	-0.55469	189.7468	-0.61067	357.991	0.66475	352.4332	80547.9	291.4872	0.65169	333.7794	0.68909	4354530	-0.7467	501.029	79.3213	72.7604	221.275	213.5083	49787	141.7175	-0.67658	189.5096	1780290
006	2017-05-26t1505	1495829315.83	adult	217.3619	171.3611	-68.8016	705.654	85.9972	44795.7164	141904.423	2446590.2906	576.829	0.54892	196.668	-0.45623	191.3608	-0.54662	362.78	0.73569	355.462	84890.5	297.6217	0.8016	340.3139	0.8196	4593970	-0.55876	509.899	81.6162	75.0984	226.265	219.9552	52945.9	145.8546	-0.58635	191.378	1906470
006	2017-05-26t1743	1495838819.75	adult	220.0019	174.0011	-66.1616	790.5987	84.6329	47448.1536	149875.2429	2512284.9313	564.59	0.46145	198.074	-0.40664	193.3042	-0.47386	358.517	0.60536	351.5834	88912.2	300.0729	0.84987	338.6218	0.74293	4908280	-0.35528	569.107	80.9419	75.0418	217.658	211.2805	53979.1	144.3311	-0.68439	188.3631	2005740
006	2017-05-26t2143	1495853212.61	adult	223.9999	177.9991	-62.1636	754.0428	85.0901	42071.6986	133575.0973	2190768.1479	537.555	0.2652	190.993	-0.67175	188.6448	-0.64477	344.835	0.23046	337.1663	75863.6	283.8178	0.3082	321.6621	0.24891	4198790	-0.73574	486.962	79.6544	73.3995	218.002	210.7811	47960.4	141.8807	-0.83278	187.185	1751120
006	2017-05-27t0201	1495868683.93	adult	228.2975	182.2967	-57.866	646.8191	96.0067	44764.8478	142249.5113	2756130.5619	572.701	0.52971	194.237	-0.55603	190.7041	-0.56925	360.967	0.57568	351.8569	84466.2	293.3619	0.55846	336.2989	0.59006	4529030	-0.51551	629.979	81.8741	74.6736	231.571	224.7874	54187.6	149.4723	-0.59085	195.458	1909060
006	2017-05-27t0543	1495882010.84	adult	231.9994	185.9986	-54.1641	705.562	82.9587	44759.0353	141678.8699	2412819.4814	664.534	1.2225	191.35	-0.65975	183.8062	-0.80896	373.754	0.83224	365.265	87458.4	294.6476	0.55903	340.4772	0.65479	4472420	-0.52547	690.093	82.1469	73.5448	243.467	233.4875	56971.3	154.2983	-0.45458	206.5991	1920020
006	2017-05-27t0943	1495896411.81	adult	235.9997	189.9989	-50.1638	766.9231	76.4783	44508.7057	140588.6058	2241442.4592	607.748	0.80479	201.104	-0.32766	198.0322	-0.32052	374.492	0.80076	366.5322	87256.5	298.2455	0.62241	343.2961	0.67891	4678280	-0.38305	569.874	85.7385	78.544	243.241	235.9248	56675.1	156.9034	-0.40951	204.2034	1994540
006	2017-05-27t1401	1495911903.05	adult	240.3028	194.302	-45.8607	741.4184	84.91	45078.8704	142737.0901	2432157.4984	499.514	-0.010819	198.831	-0.41297	197.5484	-0.34374	353.888	0.28703	348.2174	83517.5	289.9608	0.34171	328.7441	0.2716	4678880	-0.36107	528.358	84.6301	79.2928	232.854	227.4898	54953.7	149.5296	-0.72356	193.7977	1991520
006	2017-05-27t1743	1495925210.82	adult	243.9994	197.9986	-42.1641	745.866	90.1749	47623.0126	150762.0735	2671652.5769	504.834	0.028807	197.279	-0.46957	194.7764	-0.43869	362.682	0.43919	353.9022	90307.7	291.4574	0.34577	330.7793	0.27992	4903970	-0.21595	487.931	84.1199	78.207	237.92	230.2799	59242	152.8375	-0.64467	199.312	2091050
006	2017-05-27t2143	1495939610.93	adult	247.9994	201.9986	-38.1641	678.1198	88.1557	42645.3229	135150.586	2348967.8358	456.116	-0.3529	192.907	-0.61245	189.9889	-0.59244	363.646	0.41129	357.2116	81093.1	286.0801	0.16403	327.7404	0.16664	4294500	-0.54251	501.023	83.5216	76.3186	246.089	237.9839	54877.8	152.952	-0.68048	204.2013	1859360
006	2017-05-28t0201	1495955091.21	adult	252.2995	206.2987	-33.864	728.4921	90.0554	44975.7945	142386.2537	2479472.7547	505.08	0.022497	198.956	-0.42855	196.5212	-0.39205	362.161	0.32768	353.1757	85107.8	289.4509	0.21399	329.5968	0.16258	4669100	-0.31226	538.304	86.4621	80.166	242.52	231.2436	56992.2	155.2059	-0.6456	202.9969	2029090
006	2017-05-28t0543	1495968409.34	adult	255.999	209.9982	-30.1645	694.1718	95.5402	44871.145	142376.6482	2563415.3264	479.921	-0.18299	200.29	-0.39395	198.5125	-0.33618	366.666	0.37009	359.8748	86166.5	290.3039	0.203	331.8636	0.17104	4687780	-0.28605	468.132	87.1206	81.118	245.433	240.526	57676.6	155.7875	-0.66113	203.7897	2039060
006	2017-05-28t0943	1495982810.73	adult	259.9994	213.9986	-26.1641	727.4652	78.4464	42600.491	134596.3554	2205560.2632	545.698	0.33135	202.767	-0.32789	199.6797	-0.30728	387.224	0.70134	376.0665	86350.8	297.2386	0.33725	339.0733	0.2733	4513580	-0.36687	490.609	88.76	82.6822	263.06	243.73	58662.5	159.9976	-0.56247	208.433	1975800
006	2017-05-28t1401	1495998286.84	adult	264.2983	218.2975	-21.8652	735.7022	76.4647	42898.2644	135481.2224	2191253.006	565.755	0.48483	205.657	-0.25355	203.2572	-0.21072	399.369	0.84508	384.6571	89858	300.8586	0.38288	348.3065	0.40122	4610620	-0.29471	604.599	90.8534	84.7222	270.362	254.3429	60831.4	162.7163	-0.51755	214.0664	2036840
006	2017-05-28t1743	1496011609.05	adult	267.9989	221.9981	-18.1646	730.4073	78.8958	43668.1521	138143.2338	2302674.7267	573.596	0.54231	205.007	-0.28089	201.9936	-0.25381	397.953	0.75372	378.3062	91131.3	298.9782	0.30483	345.5311	0.30287	4679700	-0.24096	532.214	91.0955	85.2228	271.979	255.4146	62283.2	162.943	-0.54584	214.1077	2079440
006	2017-05-28t2143	1496026009.54	adult	271.9991	225.9982	-14.1645	707.5061	79.1052	43046.0336	136195.7258	2272446.3336	570.348	0.50988	202.398	-0.36251	199.6254	-0.3269	398.564	0.69739	380.3866	89676.8	297.9502	0.24693	345.426	0.25568	4551120	-0.29643	521.291	90.0947	83.8081	274.572	259.08	61778.7	162.8973	-0.58439	211.9323	2025870
006	2017-05-29t0201	1496041466.54	adult	276.2927	230.2918	-9.8708	685.5611	78.7674	41974.1879	132833.9735	2212927.843	567.169	0.47739	201.936	-0.38346	196.7159	-0.41288	404.202	0.72044	389.7823	88924.4	301.2358	0.28408	351.3979	0.31364	4423800	-0.35	605.512	90.0826	82.9216	276.799	258.9273	60895.8	165.1573	-0.55547	219.0406	1973440
006	2017-05-29t0543	1496054810.84	adult	279.9994	233.9986	-6.1641	682.3286	76.6953	41529.2796	131436.1442	2158448.16	579.421	0.57359	200.883	-0.41866	196.8931	-0.41243	407.039	0.70861	391.1293	88327.5	298.8939	0.20332	349.6468	0.24493	4353140	-0.37445	504.045	90.7312	83.0876	277.516	259.3532	60221	167.9125	-0.50767	219.5827	1966140
006	2017-05-29t0943	1496069210.54	adult	283.9993	237.9985	-2.1642	678.1482	76.606	40872.4922	129380.1134	2121997.1769	574.039	0.52419	201.767	-0.4023	197.0594	-0.4128	408.709	0.67696	395.3098	87463.7	299.1739	0.17884	349.2482	0.19952	4307120	-0.38416	584.893	91.3087	83.7415	279.849	264.3058	59887.8	167.3499	-0.56019	219.157	1949170
006	2017-05-29t1403	1496084792.6	dead	288.3277	242.3269	2.1642	672.5334	77.3752	40153.8913	127077.1241	2081783.5716	609.551	0.82012	201.449	-0.41843	197.2146	-0.41401	409.588	0.63261	397.5041	86013.5	300.026	0.16476	350.8327	0.18521	4223980	-0.41332	598.83	92.5783	84.3012	285.592	264.9071	59974.4	171.4841	-0.4799	223.0162	1941180
007	2017-05-17t1343	1495046827.83	larva	0	-46.001	-262.1489	174.2921	45.4488	5532.0886	17938.6141	155543.739	225.213	-0.13393	85.3618	-0.15281	84.6724	-0.15314	141.7161	-1.2482	136.5707	4251.4824	117.7124	-0.22682	131.5781	-0.26117	252073	0.49896	221.639	49.4507	49.1983	97.4045	90.433	2922.135	72.1892	0.82277	83.5416	146028
007	2017-05-17t1743	1495061227.17	larva	3.9998	-42.0011	-258.1491	156.0993	28.3574	3008.1866	9584.3621	53640.2554	0	-0.74171	0	-0.83528	0	-0.83253					0	-0.79473	0	-0.7826	0	-0.12254	0	0	0				0	-0.74179	0	0
007	2017-05-17t2143	1495075627.68	larva	8	-38.001	-254.1489	144.9389	31.5832	3393.4839	10882.0149	71054.7159	320.209	-0.24938	113.616	-0.31568	113.0335	-0.29693	177.8595	-1.3044	166.1805	3379.3308	144.4467	-0.47221	159.0209	-0.51162	209507	-0.4347	340.084	53.2041	52.1311	114.8498	95.9218	2182.1465	77.1084	0.78273	89.4023	98108.4
007	2017-05-18t0143	1495090028.29	larva	12.0001	-34.0008	-250.1488	167.6583	28.9301	3303.6534	10516.1268	60281.5252	0	-1.0319	0	-1.1571	0	-1.1405					0	-1.1079	0	-1.088	0	-0.89452	0	0	0				0	-1.0317	0	0
007	2017-05-18t0543	1495104428.56	larva	16.0002	-30.0007	-246.1487	167.6592	28.5104	3258.5893	10371.72	58652.137	0	-1.1702	0	-1.3122	0	-1.2891					0	-1.2553	0	-1.232	0	-1.2194	0	0	0				0	-1.1949	0	0
007	2017-05-18t0943	1495118828.58	larva	20.0002	-26.0007	-242.1487	167.5592	29.294	3364.0646	10712.9726	62297.3942	0	-1.3058	0	-1.4652	0	-1.436					0	-1.3986	0	-1.3723	0	-1.5168	0	0	0				0	-1.3748	0	0
007	2017-05-18t1343	1495133236.74	larva	24.0025	-21.9985	-238.1464	312.2035	45.3497	10567.0884	33566.3189	313245.5514	1130.1	0.86069	453.407	1.1869	403.3865	0.96573	1010.0956	0.25351	1001.8944	57575.4492	821.2539	1.2151	971.5714	1.1227	2548150	-0.78481	228.871	72.7467	71.9145	122.6053	116.6703	6988.5049	95.8838	0.96681	108.9036	408836
007	2017-05-18t1744	1495147679.94	larva	28.0145	-17.9865	-234.1344	215.8158	24.6094	4033.0355	12763.7644	63799.5146	739.873	-0.052184	365.026	0.51534	345.6697	0.4826	658.817	-0.5313	647.2394	15152.791	563.4502	0.22423	632.1729	0.080057	810359	-1.7412	194.675	68.8354	67.9914	134.8994	127.0293	3102.687	94.7592	0.87337	116.6989	152815
007	2017-05-18t2143	1495162026.52	larva	31.9996	-14.0013	-230.1492	555.4217	47.5449	18908.0214	59613.2851	571201.6843	2222.3	2.9152	735.356	2.7482	714.9986	2.7684	1710.8451	1.9362	1668.8179	172795.3594	1097.2724	1.9223	1568.3887	2.5454	7388860	0.47672	398.002	88.1434	87.0341	156.085	147.8635	15764.585	114.705	1.4127	135.5245	885665
007	2017-05-19t0143	1495176428.34	larva	36.0001	-10.0008	-226.1487	482.927	64.4494	24132.1366	76829.9824	1057231.0638	376.189	-1.0507	124.288	-1.2869	123.6345	-1.2206	200.2771	-1.7189	195.1703	25435.1953	168.4371	-1.3811	187.1081	-1.4017	1576590	-1.9525	430.482	58.5542	57.4509	123.3948	111.3749	15671.1416	85.2112	0.41408	102.8462	742760
007	2017-05-19t0543	1495190827.89	larva	40	-6.0009	-222.1489	529.7893	53.8434	14570.3901	46158.2106	451985.1361	453.588	-1.0136	127.748	-1.4157	127.3302	-1.3412	205.1178	-1.7955	196.9026	16204.3047	169.7623	-1.5131	189.7183	-1.5286	1000400	-2.3958	478.972	58.9826	58.0028	122.1404	109.0726	9649.0889	84.9452	0.28708	101.9419	461892
007	2017-05-19t0943	1495205227.06	larva	43.9998	-2.0012	-218.1491	736.8275	59.153	34119.4693	107601.5418	1360394.4304	2251.77	2.7018	567.864	1.3454	501.0056	1.0458	1922.0918	2.8856	1909.5797	345976.5312	1071.0955	1.4958	1756.2381	2.774	10188000	0.61512	564.408	86.3396	85.1587	156.2055	145.6546	28116.9883	114.8713	1.3995	135.0274	1549020
007	2017-05-19t1343	1495219635.45	adult	48.0021	2.0012	-214.1468	737.9794	51.3495	31103.562	98012.2438	1108537.0059	1219.59	0.38492	507.286	0.82578	492.2173	0.87498	1051.5162	0.50278	1038.9259	173500.1875	739.8505	0.21864	970.3362	0.43224	8320510	-0.31881	392.29	91.9975	90.5922	169.0136	153.962	27887.25	119.9575	1.7224	141.1998	1508940
007	2017-05-19t1743	1495234033.23	adult	52.0015	6.0005	-210.1474	919.9041	70.7944	54904.6355	173235.2688	2718759.9717	1066.98	0.049894	324.91	-0.43002	311.9122	-0.39322	911.8837	0.11485	904.3248	261710.625	535.1107	-0.52442	844.3556	0.073791	9324910	-0.14721	322.789	59.8093	58.1994	122.5631	112.3109	35175.6094	88.497	0.047628	104.8442	1716530
007	2017-05-19t2143	1495248426.95	adult	55.9998	9.9988	-206.1491	1024.8396	74.3011	63519.9925	200381.9776	3255585.0604	1047.41	0.032768	350.901	-0.23924	326.4947	-0.28041	890.2781	0.088766	883.5756	295572.3125	626.002	-0.17062	840.6971	0.10259	11634100	0.52632	318.533	59.8666	57.8161	132.0608	122.1104	43844.1914	94.6941	0.36058	112.9303	1984880
007	2017-05-20t0143	1495262827.57	adult	59.9999	13.999	-202.149	1687.0477	89.5876	95572.2806	300697.3971	5080181.4488	844.782	-0.42118	260.432	-0.91127	248.4531	-0.87448	696.2454	-0.52875	689.911	348122.6875	554.2625	-0.40262	661.344	-0.41261	13014000	0.93818	592.949	55.0537	53.5034	125.8618	113.6195	62930.9023	83.4332	-0.54096	102.9434	2751090
007	2017-05-20t0543	1495277228.02	adult	64.0001	17.9991	-198.1488	1471.2436	63.8916	74793.1449	235421.8857	3224523.6873	945.819	-0.07512	355.792	-0.067686	361.8382	0.15825	774.7847	-0.11355	763.3316	304490.375	624.7635	-0.010438	722.8452	-0.10624	13959100	1.2667	374.881	76.8065	76.8133	149.0316	140.4225	58569.4375	110.6044	1.6462	129.9038	3013430
007	2017-05-20t0943	1495291627.96	adult	68	21.9991	-194.1488	932.3741	64.2186	48496.4285	152842.9183	2113810.105	916.207	-0.038097	365.968	0.16656	356.4544	0.26641	677.2239	-0.3669	660.6331	172692.1094	501.9261	-0.47072	608.5611	-0.42848	9300710	-0.53014	307.982	90.0361	88.5538	157.9985	149.125	40289.6094	120.2349	2.6249	139.0458	2288180
007	2017-05-20t1343	1495306026.87	adult	71.9997	25.9988	-190.1492	1017.9172	72.5199	50590.432	159354.2776	2326420.1267	716.702	-0.61995	275.145	-0.67186	305.3134	-0.1203	590.9972	-0.64509	583.4618	157205.25	427.8072	-0.78109	549.8091	-0.57673	7302070	-1.3723	399.844	73.7869	71.336	161.7154	149.5056	43016.3047	118.8223	2.547	139.2834	1958230
007	2017-05-20t1743	1495320426.39	adult	75.9996	29.9986	-186.1493	1506.1805	77.8148	85108.0311	268142.7663	4276182.1186	690.337	-0.65152	247.919	-0.98578	242.6082	-0.85952	547.7635	-0.76954	539.1899	244302.5312	425.5908	-0.71839	508.3954	-0.69193	11035600	0.26618	382.969	63.7726	62.1249	131.1913	121.9843	58511.2969	95.251	0.056815	113.6684	2838710
007	2017-05-20t2143	1495334826.11	adult	79.9995	33.9986	-182.1494	1105.3142	79.6642	61968.3755	195336.8677	2994595.7884	629.204	-0.89345	268.342	-0.62003	260.0697	-0.51021	503.5599	-0.98849	497.8491	163153.4062	382.3628	-1.0087	470.8021	-0.85637	8693750	-0.74331	514.648	72.6638	71.6049	149.9883	139.6833	48596.2109	107.8218	1.2591	128.8567	2354160
007	2017-05-21t0143	1495349226.06	adult	83.9995	37.9986	-178.1494	991.7639	67.788	52352.0394	164947.6338	2327517.6595	681.846	-0.4497	338.108	1.1481	329.2269	1.3454	582.6744	0.090918	572.6918	160235.4531	480.9066	0.20609	543.245	-0.043334	9277350	-0.37488	443.506	95.1157	93.6158	168.9381	157.9235	46457.9766	126.6972	3.1122	147.8511	2609880
007	2017-05-21t0543	1495363627.37	adult	87.9999	41.9989	-174.149	1130.1915	84.4452	78238.6769	246580.7404	4597823.2917	536.892	-1.3685	225.062	-1.5221	215.4105	-1.4774	427.9479	-1.4842	420.5446	174602.75	338.7205	-1.4908	397.1927	-1.4531	9171270	-0.32026	527.657	63.731	61.9543	135.7998	127.1239	55406.3125	96.0953	-0.27965	117.0292	2597040
007	2017-05-21t0943	1495378026.37	adult	91.9996	45.9986	-170.1493	1286.7654	61.8818	61428.2417	193337.9917	2480333.0173	775.152	0.72029	296.376	0.86124	302.1425	1.4733	567.2175	0.71742	561.1813	183211.2656	463.3117	0.80566	536.6018	0.66153	9556040	0.029919	533.669	95.155	96.4681	178.3488	167.7718	57606.6641	135.8262	3.6503	157.4021	3068080
007	2017-05-21t1343	1495392426.58	adult	95.9997	49.9987	-166.1492	1032.2277	78.2107	63563.2789	200291.0086	3428452.1003	530.522	-1.1133	246.267	-0.5013	248.736	-0.041397	428.9045	-0.97122	421.946	142396.3125	353.8885	-0.84198	400.2886	-1.016	8169910	-0.64821	390.821	77.2489	75.6011	164.4961	154.405	54612.6914	115.2381	1.341	140.9704	2562730
007	2017-05-21t1743	1495406825.72	adult	99.9994	53.9985	-162.1495	1203.3506	66.308	53386.7635	168340.1171	2135941.3713	560.129	-0.71091	127.369	-4.4482	126.0072	-4.2244	204.3231	-4.3442	197.0524	57619.1055	167.3773	-4.3626	188.3342	-4.243	3582250	-3.3391	689.39	60.4136	58.2544	145.7539	133.5702	41102.6094	92.0664	-1.1312	118.2713	1699130
007	2017-05-21t2143	1495421226.36	adult	103.9996	57.9986	-158.1493	1370.6749	78.9185	76244.7048	240063.5118	3691710.3233	499.497	-1.1016	213.537	-1.2616	204.3929	-1.2687	417.1082	-0.65783	410.871	166426.1875	344.5391	-0.52179	394.3558	-0.6135	8517360	-0.16716	317.502	78.4296	74.5848	184.8761	178.9223	73765.5469	128.4758	2.2226	166.8695	3128320
007	2017-05-22t0143	1495435626.22	adult	107.9996	61.9986	-154.1493	1201.6177	65.9858	53929.7971	169768.1143	2109624.3672	365.761	-2.1715	128.472	-4.3215	126.7813	-4.1216	208.4857	-4.2561	201.8474	59209.9531	169.1481	-4.3483	191.0106	-4.1855	3646680	-3.1498	428.733	62.2785	59.9045	153.4497	141.0787	43579.7109	94.9501	-1.1336	124.8839	1767780
007	2017-05-22t0543	1495450026.11	adult	111.9995	65.9986	-150.1494	2005.7912	92.8347	114125.3269	359189.3169	6007510.979	753.328	1.387	172.751	-2.5441	155.3833	-2.9414	404.7408	-0.41317	397.0309	241630.2812	292.2591	-1.3302	371.2926	-0.59035	10307900	1.2645	843.134	70.6712	67.9258	163.6004	148.246	97669.4531	109.2298	0.031691	133.9243	4216880
007	2017-05-22t0943	1495464426.05	adult	115.9995	69.9986	-146.1494	1168.2468	91.3925	70549.0714	223278.3286	3815534.5228	499.902	-0.79485	160.262	-2.9443	149.0467	-3.1204	315.648	-2.0191	310.3016	116474.1094	252.3103	-2.2262	295.7375	-1.9898	5904870	-1.494	529.985	67.1533	63.8414	184.5184	176.7704	68087.2969	105.6463	-0.44994	152.5934	2474260
007	2017-05-22t1343	1495478836.19	adult	120.0023	74.0014	-142.1466	1059.6681	89.9647	68553.4134	216097.5383	3913612.4794	447.718	-1.1885	203.674	-1.0751	198.5666	-0.99811	362.4798	-0.87228	356.8558	129767.7812	295.6153	-0.91027	339.3408	-0.88547	7280740	-0.47911	366.82	77.5052	74.2616	172.2595	162.2028	61668.9062	121.0795	0.73413	148.0399	2770580
007	2017-05-22t1743	1495493233.53	adult	124.0016	78.0006	-138.1473	747.676	72.1784	37344.9197	118142.8313	1735232.1811	563.028	-0.04989	249.61	0.95993	245.9433	1.0927	390.5515	-0.064542	382.4669	76938.6406	325.6867	0.14626	365.5443	-0.087867	4893110	-1.9746	575.921	99.9777	96.4249	214.6281	205.8775	42281.7305	144.5916	2.5311	185.6902	1959860
007	2017-05-22t2143	1495507627.18	adult	127.9998	81.9989	-134.1491	1181.9743	77.4453	67730.8837	213705.0636	3307407.4837	508.754	-0.47595	228.928	0.22149	236.4004	0.8017	424.984	0.92787	418.7787	150869.3125	351.278	1.137	401.2089	0.99671	8104950	0.27444	376.024	89.9823	90.3652	197.9718	191.146	70280	143.7392	2.2363	175.7631	3185730
007	2017-05-23t0143	1495522026.7	adult	131.9997	85.9987	-130.1492	1465.338	65.3196	57528.1518	181243.0863	2027108.0623	481.881	-0.65561	133.247	-3.7453	131.4548	-3.5842	221.756	-3.7092	214.1174	67635.5781	174.4609	-4.2214	199.6409	-3.9556	4052700	-2.3668	560.143	64.9653	62.1323	170.1554	157.4503	51897.3906	100.2084	-1.4195	134.7988	1975920
007	2017-05-23t0543	1495536427.21	adult	135.9998	89.9989	-126.1491	1157.7133	115.9696	81029.2804	256195.214	5289569.3591	487.164	-0.54397	191.247	-1.1853	185.4262	-1.2074	348.5779	-0.53629	343.9007	147099.875	289.6813	-0.426	328.9304	-0.47946	8066590	0.42344	423.982	81.444	76.2975	198.0195	191.8688	83564.2344	135.6074	1.1942	178.1867	3435230
007	2017-05-23t0943	1495550827.54	adult	139.9999	93.999	-122.149	1012.0866	78.3923	57597.9478	181572.6811	2842000.9061	459.35	-0.74177	220.144	0.14131	220.6642	0.37413	366.718	0.058294	362.2311	110748.8438	314.0756	0.53307	350.1549	0.24586	6630300	-0.46543	354.224	92.6525	91.2068	191.5702	185.8315	57854.1953	148.7969	1.9982	175.9563	2790510
007	2017-05-23t1343	1495565241.39	adult	144.0038	98.0028	-118.1451	1704.4706	74.065	80978.7579	255793.1694	3421679.1804	436.463	-0.89794	140.168	-3.2563	136.5785	-3.2012	249.7544	-2.7901	244.3335	106395.375	191.4315	-3.4735	226.1263	-3.0661	5965150	-0.8343	498.76	68.5037	65.1663	200.0376	193.9309	85216.0234	104.7853	-1.3628	160.7083	2915310
007	2017-05-23t1743	1495579628.26	adult	148.0001	101.9992	-114.1488	2499.0438	66.5856	131746.2915	415344.6847	5657363.9714	506.721	-0.21128	194.662	-0.82775	164.1137	-1.9642	403.8277	1.2841	395.7686	279044.9375	329.519	1.3647	377.0277	1.307	13441800	4.1987	568.912	87.516	80.4947	208.1671	199.8875	143843.4375	149.3469	1.6516	184.2892	6043150
007	2017-05-23t2143	1495594027.44	adult	151.9999	105.9989	-110.149	1921.3217	61.2736	91399.7026	287798.6564	3632114.539	467.639	-0.52251	135.695	-3.3448	133.9668	-3.2273	228.8512	-3.1739	222.801	110077.4375	175.2872	-3.8906	202.5531	-3.6082	6516230	-0.32088	554.737	67.5576	64.8954	184.6258	175.2197	88805.0078	101.8042	-1.7311	143.4385	3244180
007	2017-05-24t0143	1495608426.78	adult	155.9997	109.9988	-106.1492	1798.9545	58.276	78393.321	247050.4214	2912682.9799	516.966	-0.038227	134.083	-3.3635	132.4348	-3.2518	214.1178	-3.5006	206.5976	88430.6562	174.6596	-3.8413	196.5537	-3.7204	5534560	-0.88584	624.227	65.3929	63.1127	157.8248	145.6844	65181.6484	100.3249	-1.8971	127.6059	2699220
007	2017-05-24t0543	1495622828.21	adult	160.0001	113.9992	-102.1488	1244.5373	84.0766	81309.3866	256799.6304	4413771.904	395.525	-1.0859	180.71	-1.2879	178.4289	-1.2312	313.0873	-0.78905	309.1672	133062.0938	252.624	-1.0015	292.952	-0.79995	7663200	0.5474	342.267	83.2899	78.9324	189.6092	182.7689	80583.8984	133.6064	0.14097	167.5747	3531990
007	2017-05-24t0952	1495637737.62	adult	164.1416	118.1407	-98.0073	1470.9613	83.3509	78908.9083	248722.6595	3821728.6926	429.543	-0.7462	160.815	-2.1179	152.6345	-2.3149	301.0335	-1.0377	295.7239	124627.8594	241.6539	-1.3191	280.3122	-1.1035	6648560	-0.031242	475.136	71.8799	66.9193	187.6546	180.0791	77689	123.0183	-0.63374	164.5201	2971730
007	2017-05-24t1343	1495651631.21	adult	168.0009	122	-94.1479	1177.5749	67.5788	61449.6128	193624.9803	2656239.2893	479.558	-0.27527	139.113	-3.0273	137.0512	-2.9581	236.3533	-2.7289	230.8512	76342.1016	185.0354	-3.2867	216.4327	-2.966	4480820	-1.3136	600.107	68.3947	64.2463	191.1619	183.7848	61745.3086	112.8933	-1.3229	160.1347	2202990
007	2017-05-24t1743	1495666034.37	adult	172.0018	126.0009	-90.1471	1164.7916	68.9427	59679.1352	187953.0488	2584262.7783	499.453	-0.075401	141.332	-2.8982	138.5181	-2.868	246.3048	-2.4097	241.1482	77093.3906	190.3605	-3.0402	227.2857	-2.59	4421720	-1.2716	544.298	69.6066	64.6838	200.3432	192.3541	62707.4102	117.8828	-1.1114	174.2271	2177710
007	2017-05-24t2143	1495680428.19	adult	176.0001	129.9991	-86.1488	1455.7772	65.1997	71425.2204	224764.1253	3078437.7921	444.762	-0.52393	141.156	-2.8756	138.9362	-2.8249	243.5125	-2.4434	237.1005	91317.1875	188.1198	-3.0694	222.4398	-2.693	5291220	-0.66974	478.163	69.737	65.8296	194.7368	187.0989	73026.2891	113.9365	-1.4052	166.8079	2614090
007	2017-05-25t0143	1495694828.14	adult	180.0001	133.9991	-82.1488	1178.5085	73.4943	59812.2477	188555.2688	2587419.0927	370.11	-1.1313	140.954	-2.8568	138.6623	-2.8131	233.2842	-2.684	228.8694	73251.25	188.6917	-3.0025	216.7607	-2.8271	4420170	-1.1251	420.22	69.1313	65.1757	176.8087	168.4759	55517.9453	115.3863	-1.3935	154.6443	2167890
007	2017-05-25t0543	1495709227.73	adult	184	137.999	-78.1489	1416.5384	71.2029	70983.2468	223832.7141	3159460.4218	578.337	0.62304	224.293	0.70724	234.954	1.2556	391.8168	1.6524	385.5901	146147.6562	340.4186	2.4453	374.1776	1.9716	8354470	1.2815	498.714	108.908	110.1924	241.1204	235.3039	89937.9062	181.8913	1.9734	220.1685	4056600
007	2017-05-25t0943	1495723628.2	adult	188.0001	141.9992	-74.1488	1373.1152	68.5164	69284.521	218075.9737	2960540.4957	421.232	-0.65656	141.083	-2.8027	139.2685	-2.7449	234.1328	-2.6071	228.098	85224.3281	186.4333	-3.0042	215.2139	-2.8116	5126970	-0.57908	495.101	68.2562	64.8621	178.1093	170.1328	64831.7969	109.2987	-1.8233	152.8209	2480430
007	2017-05-25t1343	1495738027.91	adult	192	145.9991	-70.1489	1495.7144	73.1327	77737.3576	244676.7185	3531013.5655	398.47	-0.82066	141.353	-2.767	139.2593	-2.7229	235.2272	-2.5559	230.6808	95972.6875	188.9511	-2.8798	217.8135	-2.7058	5759010	-0.1526	454.766	68.5791	64.8093	180.7705	173.4141	73754.375	111.5696	-1.7597	158.5602	2794050
007	2017-05-25t1902	1495757134.1	adult	197.3073	151.3063	-64.8416	1438.5932	75.7028	77247.9798	243123.1914	3617414.2019	404.451	-0.75	141.343	-2.7337	139.0747	-2.6987	236.3772	-2.4981	231.4955	95732.7578	188.6828	-2.8436	218.085	-2.6623	5714910	-0.11091	472.86	68.2033	64.8229	179.9147	171.6463	72865.4375	109.5931	-1.9131	156.6154	2757660
007	2017-05-25t2143	1495766826.53	adult	199.9996	153.9987	-62.1492	1294.1177	75.0871	69758.2197	219723.0471	3195934.9077	429.659	-0.54827	142.686	-2.6602	140.6293	-2.6176	237.8598	-2.4462	232.8911	87056.6797	190.0281	-2.7748	219.4885	-2.6039	5212160	-0.37266	508.019	69.0784	65.4111	183.3751	175.8078	67115.2812	110.8964	-1.8796	159.3346	2523360
007	2017-05-26t0216	1495783176.85	adult	204.5414	158.5404	-57.6075	1306.2459	70.8323	68716.9463	216301.0769	3048538.8313	449.775	-0.38856	143.168	-2.6057	141.1627	-2.5613	238.653	-2.4065	232.0313	86153.7188	189.5669	-2.7524	219.6359	-2.5723	5154340	-0.35589	502.586	69.3396	65.9303	182.4129	172.8549	65851.0625	111.2949	-1.9023	156.2031	2496360
007	2017-05-26t0543	1495795625.61	adult	207.9994	161.9984	-54.1495	656.9623	61.8824	32611.1518	103181.4556	1355062.8386	506.964	0.037898	309.125	4.0272	308.3154	4.0711	424.2469	2.4105	419.8074	72970.4688	378.6729	3.5922	409.2815	2.885	5295920	-0.23647	379.268	162.817	160.802	270.9269	265.9198	46599.4258	227.129	3.0905	254.9308	2789380
007	2017-05-26t0943	1495810035.57	adult	212.0022	166.0012	-50.1467	789.1055	64.9576	40965.1049	129146.1932	1836573.5732	494.008	-0.057104	283.642	2.9481	282.6168	2.9942	409.4107	1.9765	404.6792	88023.3047	353.3069	2.6784	388.7607	2.2401	6090360	0.2665	405.77	145.24	143.721	284.458	272.6084	61158.4766	209.0052	2.1607	253.1005	3118590
007	2017-05-26t1505	1495829331	adult	217.362	171.361	-44.7869	1157.9469	69.2523	59889.5303	188788.471	2565478.3276	398.399	-0.75448	144.933	-2.4233	143.5015	-2.3548	240.0885	-2.3268	234.4324	75387.7969	190.3043	-2.6212	219.3967	-2.5094	4550750	-0.58393	453.252	70.3046	67.0963	184.3156	175.3617	57875.1016	110.706	-2.0167	155.1896	2207500
007	2017-05-26t1743	1495838834.96	adult	220.002	174.001	-42.1469	1150.9753	69.2451	55703.9818	175534.9251	2279002.3117	391.161	-0.80844	143.943	-2.4338	142.529	-2.3636	235.0644	-2.4433	228.7119	68873.8594	187.9491	-2.6733	214.6781	-2.6232	4208890	-0.76195	412.546	69.6571	66.5475	178.5887	170.731	52326.5	108.9583	-2.0996	152.735	2036770
007	2017-05-26t2143	1495853227.77	adult	224	177.999	-38.1489	1146.5108	70.5929	57754.4057	182027.7808	2445161.3905	436.755	-0.47494	144.626	-2.3712	143.1716	-2.3016	235.2089	-2.4246	229.4294	71268.3047	189.2487	-2.6015	217.2791	-2.5306	4381150	-0.62995	455.473	69.5118	66.4927	178.8804	172.2375	54200.7695	110.3523	-2.0638	154.37	2105720
007	2017-05-27t0201	1495868699.02	adult	228.2976	182.2966	-33.8513	1213.2846	70.8141	61534.838	193813.9131	2651491.6855	441.445	-0.44287	146.49	-2.2624	144.9285	-2.196	244.2296	-2.1942	239.0203	78886.1484	192.5715	-2.4684	224.7271	-2.3111	4727970	-0.40052	434.31	71.3656	67.9738	185.9848	178.1447	60073.0781	113.5204	-1.9596	159.662	2303330
007	2017-05-27t0543	1495882025.84	adult	231.9994	185.9985	-30.1494	1144.8214	69.2402	57797.4266	182112.8872	2444732.4852	446.844	-0.40517	146.153	-2.2393	144.5884	-2.1722	241.1542	-2.2539	234.6962	73310.8672	192.1848	-2.4532	221.3034	-2.3788	4431510	-0.54902	532.467	70.3184	66.9984	186.3552	177.8692	56651.9844	112.0933	-2.0281	157.8806	2132120
007	2017-05-27t0943	1495896426.87	adult	235.9997	189.9988	-26.1492	1206.2512	70.868	62785.8721	197780.6572	2763404.8268	416.254	-0.63833	146.501	-2.1908	144.6832	-2.1318	244.1286	-2.1717	236.9766	80318.2969	193.2096	-2.3948	225.3884	-2.254	4819000	-0.3024	437.646	70.925	67.3941	185.2644	179.3469	60951.9844	113.4893	-1.9931	160.6398	2333010
007	2017-05-27t1401	1495911918.23	adult	240.3029	194.3019	-21.846	1213.4826	70.0061	58857.2462	185404.4501	2432651.1774	450.07	-0.38784	145.47	-2.1816	143.7652	-2.1185	238.6772	-2.2742	232.3502	73751.2578	190.0895	-2.4461	220.117	-2.3523	4494000	-0.4664	428.68	70.2211	66.9055	181.909	174.4825	56209.8828	110.5137	-2.1131	156.8364	2169340
007	2017-05-27t1743	1495925225.85	adult	243.9994	197.9985	-18.1494	1229.0867	69.5039	59050.3107	186000.6192	2412540.7844	393.176	-0.83094	145.701	-2.1366	144.1189	-2.0698	239.0932	-2.2414	231.7876	74357.9844	190.7653	-2.3926	219.242	-2.3393	4519070	-0.43421	441.312	70.622	67.2778	183.6059	174.1835	57101.4492	110.9867	-2.1049	157.3567	2190410
007	2017-05-27t2143	1495939625.99	adult	247.9995	201.9985	-14.1494	1219.7372	69.7051	57660.7424	181603.9472	2340940.3888	442.928	-0.45545	145.637	-2.1008	143.7982	-2.0426	238.7462	-2.216	233.419	72340.0859	190.4594	-2.3627	220.7986	-2.2607	4411060	-0.4767	459.861	70.0733	66.8965	182.3939	174.3994	55265.3398	109.7346	-2.1556	156.6226	2122380
007	2017-05-28t0201	1495955106.14	adult	252.2995	206.2986	-9.8494	1216.2665	70.5226	57820.1406	182167.3902	2356736.5767	419.252	-0.65144	147.091	-2.0193	145.4756	-1.9548	242.953	-2.0856	237.0001	73857.7109	192.7314	-2.2642	222.5754	-2.1699	4471560	-0.42337	476.744	70.8815	67.6856	183.3397	175.8793	55735.2734	111.8086	-2.0933	156.2985	2154800
007	2017-05-28t0543	1495968424.14	adult	255.999	209.998	-6.1499	1226.342	66.8732	56809.5367	178893.0181	2244440.3977	416.477	-0.68489	146.985	-1.9949	145.193	-1.9361	239.407	-2.1117	234.4545	71582.6953	191.7438	-2.2572	220.1436	-2.1741	4388680	-0.45387	455.716	70.7366	67.4981	182.8673	173.841	54677.332	110.9631	-2.1284	156.0619	2112050
007	2017-05-28t0943	1495982825.85	adult	259.9994	213.9985	-2.1494	1234.1754	68.5732	57370.8199	180661.2985	2294197.9817	337.975	-1.3242	147.183	-1.9622	145.5086	-1.9002	240.0313	-2.0466	234.8085	72489.4453	191.8613	-2.2218	220.9458	-2.1055	4439930	-0.40811	353.996	70.5504	67.3463	180.3187	173.8251	54456.2578	110.4656	-2.1525	156.1334	2128220
007	2017-05-28t1401	1495998301.79	dead	264.2983	218.2974	2.1494	1155.3677	67.7313	53787.4234	169446.9065	2127977.4876	435.141	-0.56423	147.414	-1.9296	145.8906	-1.8634	241.1663	-1.9704	235.2077	68250.0703	192.8108	-2.1677	222.1874	-2.0295	4166960	-0.54269	481.508	71.6913	68.3308	185.7495	178.4078	52567.1055	112.5505	-2.096	158.6527	2026500
009	2017-05-17t1343	1495046857.64	egg	-2	-54.0009	-254.1492	151.0193	38.5282	3460.9787	11329.3736	76645.914	0	-0.50822	0	-0.57945	0	-0.58805					0	-0.53886	0	-0.53401	0	0.64091	0	0	0				0	-0.54831	0	0
009	2017-05-17t1743	1495061257.95	larva	2	-50.0008	-250.1491	156.0908	27.5564	2914.6826	9280.4557	50397.7075	0	-0.6656	0	-0.75156	0	-0.75249					0	-0.71168	0	-0.70182	0	0.10801	0	0	0				0	-0.67532	0	0
009	2017-05-17t2143	1495075658.33	larva	6.0001	-46.0007	-246.149	156.5737	28.6525	2909.8446	9291.3815	51378.879	0	-0.81629	0	-0.91761	0	-0.91126					0	-0.87575	0	-0.86149	0	-0.33535	0	0	0				0	-0.81046	0	0
009	2017-05-18t0143	1495090059.08	larva	10.0004	-42.0005	-242.1488	156.5668	27.6461	2840.226	9060.0474	48615.9606	0	-0.96123	0	-1.0784	0	-1.0651					0	-1.0322	0	-1.014	0	-0.71922	0	0	0				0	-0.95514	0	0
009	2017-05-18t0543	1495104459.67	larva	14.0005	-38.0004	-238.1486	148.5402	27.6842	2724.6465	8694.0888	46767.0298	0	-1.1015	0	-1.235	0	-1.2151					0	-1.1822	0	-1.1606	0	-1.0609	0	0	0				0	-1.1115	0	0
009	2017-05-18t0943	1495118859.21	larva	18.0004	-34.0005	-234.1488	94.7255	22.3068	1462.6558	4716.7834	20821.0903	311.978	-0.61068	228.745	0.0044597	227.7883	0.052753	300.5635	-1.2046	297.1994	2705.0718	268.6731	-0.43228	289.8484	-0.52384	186427	-1.2934	153.66	61.8531	60.8584	128.1274	129.9935	1153.1465	84.7148	0.78096	98.2181	50410.3
009	2017-05-18t1343	1495133268.01	larva	22.0028	-29.998	-230.1463	151.842	28.5288	2424.9649	7768.4934	40000.1615	477.896	-0.40457	289.346	0.23808	296.2374	0.35078	454.2606	-0.93102	452.9561	6359.6479	408.4639	-0.10325	435.065	-0.26666	391485	-1.5	179.177	66.8558	65.5039	120.8294	117.6438	1691.6119	90.6786	0.86218	105.1989	90455.9
009	2017-05-18t1744	1495147710.64	larva	26.0147	-25.9862	-226.1345	429.5947	42.5375	14965.1453	47350.2953	436563.1906	1007.22	0.55359	381.369	0.67899	375.542	0.73139	897.5536	0.0085657	889.5832	71804.2891	625.1418	0.49427	845.465	0.72127	3033410	-0.74254	306.882	70.6561	68.8907	155.4287	139.7475	12434.2988	98.6409	1.0119	123.517	561999
009	2017-05-18t2143	1495162057.07	larva	29.9998	-22.0011	-222.1494	548.2414	42.3782	17868.4708	56329.7855	502915.6565	1501.68	1.4656	388.298	0.60113	362.2947	0.53178	1280.9846	0.89603	1320.0728	122974.5234	695.5557	0.61146	1006.1088	1.0475	3698540	-0.77119	281.73	63.4096	61.7992	132.5403	126.4695	12723.8691	88.8933	0.6682	111.6473	603976
009	2017-05-19t0143	1495176459.1	larva	34.0004	-18.0005	-218.1488	692.3449	52.363	29465.5735	93028.6741	1041498.1041	1070.87	0.46534	391.268	0.49862	384.1347	0.55874	914.6899	0.054876	900.3483	142691.625	659.7079	0.37034	835.3593	0.46425	6080300	-0.15831	327.288	68.4092	66.3308	159.4139	146.529	24868.5664	98.3198	0.88187	125.4401	1063080
009	2017-05-19t0543	1495190858.67	larva	38.0002	-14.0006	-214.1489	768.0022	55.8096	35758.6775	112808.805	1385111.8152	1927.66	2.1644	672.006	2.1998	628.2924	2.0663	1741.1051	2.175	1730.7177	329068.875	1403.4822	2.8214	1667.0546	2.6794	12637100	1.9489	481.732	62.461	60.8155	150.8474	132.533	28510.1562	90.7809	0.55192	116.9594	1174580
009	2017-05-19t0943	1495205257.59	larva	41.9999	-10.0009	-210.1492	715.4792	59.7974	32913.7206	103868.9479	1295694.0177	1041.85	0.17578	539.769	1.2214	532.4779	1.3176	935.9459	0.13143	930.7274	162854.5938	805.815	0.63293	902.9957	0.41851	9348800	0.46289	367.172	70.0797	68.8502	146.4053	134.3823	25474.5137	96.1411	0.65703	118.8407	1213780
009	2017-05-19t1343	1495219666.45	larva	46.0024	-5.9985	-206.1468	763.4016	59.1723	36669.3548	115580.395	1518820.0308	1148.28	0.28447	473.282	0.65508	451.0789	0.64633	914.1535	0.086411	887.3916	176431.625	736.8819	0.26607	856.3058	0.16303	9112570	0.094684	304.278	65.599	64.3875	130.9257	120.1418	25268.6523	90.5044	0.31428	109.5588	1263040
009	2017-05-19t1743	1495234064.35	larva	50.0018	-1.9991	-202.1474	836.7565	79.6159	53823.6821	170154.685	2878980.4557	932.362	-0.24776	316.671	-0.47424	310.641	-0.39178	764.8992	-0.35052	741.6273	214936.6719	541.964	-0.49159	704.2592	-0.33858	8881990	-0.2168	796.179	61.4137	58.9552	163.0666	140.9768	45821.7109	95.2641	0.46127	122.9524	1722530
009	2017-05-19t2143	1495248457.56	adult	53.9999	1.9991	-198.1492	967.4318	63.4299	49769.1943	156750.2821	2198278.9643	1111.79	0.1635	438.543	0.38075	403.049	0.27506	970.4906	0.3277	965.2625	253298.0469	764.9203	0.33138	922.2567	0.32539	11444200	0.52014	352.881	71.2937	69.6473	148.0483	134.6827	38640.6172	99.0334	0.65062	121.551	1860480
009	2017-05-20t0143	1495262858.12	adult	58.0001	5.9992	-194.1491	924.183	65.96	51966.7976	164011.1757	2398927.0508	997.331	-0.062783	414.114	0.26111	372.4959	0.097337	896.75	0.14714	890.8983	243916	747.6703	0.33498	860.3833	0.20244	11257300	0.34099	458.031	69.9778	68.3527	146.0676	134.021	39730.3789	98.3158	0.6	120.4872	1902280
009	2017-05-20t0543	1495277258.45	adult	62.0002	9.9993	-190.149	1077.8593	68.0248	60342.876	190101.408	2855509.337	935.121	-0.15231	372.688	0.023068	350.0398	-0.0024433	828.1563	0.018264	821.1009	261697.3906	641.3544	0.0023778	786.5741	0.060296	11767300	0.45705	343.621	69.5735	68.4858	134.0175	123.9747	42349.5156	95.6381	0.37632	113.4305	2196720
009	2017-05-20t0943	1495291658.48	adult	66.0002	13.9993	-186.149	1034.2027	70.0875	61286.1425	193209.8032	3010560.8421	894.502	-0.17002	371.239	0.13529	349.0637	0.11025	756.3744	-0.098689	745.5925	242796.1875	617.3815	0.02539	717.2203	-0.059835	11885600	0.48168	354.469	70.178	68.7198	144.2536	133.1804	46305.418	97.7135	0.51753	119.826	2246820
009	2017-05-20t1343	1495306057.42	adult	69.9999	17.999	-182.1493	1126.8876	77.6389	69691.8809	219658.1674	3682535.907	865.693	-0.13418	305.796	-0.37616	273.2188	-0.54726	723.6507	-0.023548	716.4366	263408.8438	586.0413	0.039042	679.9539	-0.048253	11121200	0.20095	677.411	65.8964	64.2245	157.4884	135.6187	57325.7891	99.1493	0.60069	122.8396	2396520
009	2017-05-20t1743	1495320457	adult	73.9998	21.9989	-178.1494	1228.071	75.7553	72630.9793	228639.8898	3696143.9281	767.399	-0.36771	297.607	-0.35125	277.2412	-0.40606	666.9641	-0.073272	658.8951	253446.3281	528.0951	-0.10066	631.4777	-0.082525	11294800	0.33413	543.89	57.9524	56.5404	130.3943	119.8182	49549.8203	88.6955	-0.55892	109.5037	2199410
009	2017-05-20t2143	1495334856.6	adult	77.9997	25.9988	-174.1495	1113.0623	76.8703	74937.2213	236566.8439	4126724.3087	771.345	-0.1913	285.247	-0.39048	280.6455	-0.21353	546.86	-0.69461	541.1564	213822.2812	432.9919	-0.61238	515.9873	-0.58763	11140300	0.3689	647.254	62.774	61.0301	155.832	140.2799	60930.3203	95.4311	0.011671	122.9948	2451640
009	2017-05-21t0143	1495349256.45	adult	81.9996	29.9987	-170.1495	1480.1206	86.9455	90097.7826	283620.8247	4996116.7967	677.719	-0.5556	240.694	-1.1406	234.2154	-1.0131	544.6337	-0.4872	538.5583	256522.4688	421.1383	-0.59079	509.9166	-0.47709	11323900	0.59915	620.791	58.6662	55.9422	161.2048	143.3012	75927.4844	92.529	-0.43541	122.4566	2760070
009	2017-05-21t0543	1495363657.96	adult	86	33.9992	-166.1491	1101.9691	81.3889	74205.5882	234016.9456	4178942.0037	653.1	-0.56611	265.506	-0.47559	252.7249	-0.46865	519.8184	-0.46563	513.5414	201169.7188	401.1582	-0.66422	486.5259	-0.4946	10260200	0.20273	363.796	69.5543	68.3405	140.3615	129.891	54319.9023	97.9993	-0.0035742	117.5642	2687860
009	2017-05-21t0943	1495378056.91	adult	89.9998	37.9989	-162.1494	1060.7652	76.6762	64084.1697	202046.1023	3265686.0771	594.965	-0.83804	266.01	-0.22993	255.2842	-0.1749	491.9772	-0.5041	485.1183	164812.3594	410.3273	-0.27252	468.6867	-0.4447	8903890	-0.40825	369.358	65.6114	64.3231	129.7303	123.3506	43459.6562	97.4674	-0.21338	116.0386	2196140
009	2017-05-21t1343	1495392457.09	adult	93.9998	41.9989	-158.1494	1173.168	74.623	74561.1493	235035.9196	3938879.6404	677.077	0.020564	274.958	0.3238	264.4639	0.37392	490.0589	-0.20821	481.7995	190632.9062	396.7177	-0.19121	462.8919	-0.21675	10690900	0.76983	549.627	73.911	71.3224	168.6091	159.1209	65588.9531	106.3744	0.53698	145.8232	2873810
009	2017-05-21t1743	1495406855.99	adult	97.9995	45.9986	-154.1497	1242.3589	90.6827	85658.6192	270099.5392	5007312.0788	611.877	-0.34769	223.879	-1.158	217.9452	-1.0129	414.9898	-1.0584	407.0302	185085.4688	342.8814	-0.92674	391.8969	-1.0223	9980740	0.51386	630.142	60.8205	58.5058	158.0268	140.7642	70479.9531	94.9847	-0.77056	123.2442	2711440
009	2017-05-21t2143	1495421256.94	adult	101.9998	49.9989	-150.1494	1544.6363	92.0328	98120.0884	309667.4225	5420530.0676	718.5	0.72392	194.692	-2.0179	184.7549	-2.0586	434.6597	-0.48623	428.9041	222545.75	339.8195	-0.74393	407.3618	-0.51499	9965330	0.66469	608.885	64.6267	62.4387	149.5172	135.0425	76552.7812	96.7956	-0.74165	120.6719	3307920
009	2017-05-22t0143	1495435656.56	adult	105.9997	53.9988	-146.1495	1264.0391	94.4535	87104.8903	274737.5136	5122302.2358	582.062	-0.32036	216.185	-1.083	217.4151	-0.70467	379.145	-1.2137	373.2134	172131.8125	318.5371	-0.98278	360.5332	-1.1057	9806810	0.71991	602.355	65.8003	64.3356	155.6453	138.6955	70662.9844	99.8982	-0.59521	123.6435	2984900
009	2017-05-22t0543	1495450056.4	adult	109.9996	57.9987	-142.1496	1126.5298	75.9324	67907.7409	214054.0756	3558960.5614	539.141	-0.58541	252.819	0.48515	244.0882	0.4908	436.5171	0.075468	430.9842	154963.5625	357.7938	0.16331	413.36	0.11894	8961160	0.32194	311.107	77.5405	75.2359	156.4261	148.8825	55531.2539	111.7454	0.34812	136.9431	2748420
009	2017-05-22t0943	1495464456.49	adult	113.9996	61.9988	-138.1495	1135.8097	86.2717	79891.6463	252786.8725	4565392.503	447.113	-1.316	226.514	-0.3635	222.7881	-0.19482	372.5028	-0.94692	366.3986	155333.6875	312.6493	-0.72701	353.4622	-0.85272	9424800	0.75767	334.403	76.7451	74.5076	153.6727	148.0439	64081.5234	113.1855	0.30457	138.2253	3193210
009	2017-05-22t1343	1495478867.38	adult	118.0027	66.0018	-134.1465	1214.2094	105.1177	93041.1897	294097.0744	5963644.5134	619.064	0.33531	188.464	-1.7552	182.516	-1.7109	321.8604	-1.8189	316.3329	155780.4375	267.48	-1.7624	303.5605	-1.7592	9113720	0.67968	781.835	68.8061	65.8775	154.5681	145.2139	74810.9688	107.9943	-0.31961	133.9094	3327320
009	2017-05-22t1743	1495493264.45	adult	122.0018	70.001	-130.1473	1532.2993	81.1686	95561.6756	301029.407	5107618.3192	506.2	-0.61249	214.409	-0.57024	211.0086	-0.4271	407.094	0.19778	400.015	203139.8906	333.4225	0.26167	383.9435	0.23658	10695800	1.8518	436.135	70.6465	67.4927	168.4746	160.8138	84068.8281	118.5061	0.42559	149.1371	3524200
009	2017-05-22t2143	1495507657.63	adult	126	73.9991	-126.1492	1320.2288	74.7191	87354.9088	275405.3248	4727789.8986	621.25	0.5258	215.298	-0.41124	219.4281	0.032319	372.9986	-0.36544	366.985	170087.3594	299.4435	-0.53586	348.7414	-0.3948	9799300	1.3633	460.626	76.6682	74.2322	165.819	157.7733	75613.4688	118.154	0.2301	146.357	3489550
009	2017-05-23t0143	1495522057.14	adult	129.9998	77.9989	-122.1494	1140.502	88.8617	79692.2145	251359.8451	4785310.851	380.551	-1.6248	203.556	-0.798	203.1156	-0.5657	313.758	-1.5802	310.1831	130523.3438	270.3802	-1.264	300.1386	-1.4406	8447970	0.55202	377.329	76.4003	74.5354	163.8981	156.1679	68181.6094	117.5623	0.026202	143.2904	3170770
009	2017-05-23t0543	1495536457.47	adult	133.9999	81.999	-118.1493	1249.0921	92.2478	97875.7786	308835.2373	6346730.2879	483.22	-0.61104	175.736	-1.8917	172.5545	-1.7934	294.2521	-1.9229	289.144	149774.3281	243.9558	-1.9682	277.225	-1.9059	8932990	0.9668	457.608	68.7444	65.1418	159.9788	153.1192	81429.1875	111.9564	-0.55539	142.1548	3494410
009	2017-05-23t0943	1495550857.92	adult	138	85.9992	-114.1491	1340.1169	99.5885	113542.1456	358306.0174	7928730.4005	605.653	0.57308	176.185	-1.7941	171.9799	-1.7533	310.9681	-1.3973	306.7149	183160.2031	258.6439	-1.3708	293.6556	-1.3538	10373000	2.016	589.143	66.1484	62.1223	167.582	160.3587	98705.7969	111.3737	-0.72207	146.6771	3894550
009	2017-05-23t1343	1495565273.27	adult	142.0043	90.0034	-110.1449	1087.398	76.8603	69125.9888	217977.3818	3692151.1207	446.454	-0.83269	227.776	0.51082	224.7474	0.58106	369.124	0.19094	362.9664	133253.7656	308.7397	0.43301	348.8922	0.28859	8215210	0.63588	316.913	80.3037	75.61	189.2652	183.4423	68324.7344	129.3804	0.47989	167.3545	2896310
009	2017-05-23t1743	1495579658.9	adult	146.0003	93.9994	-106.1489	1109.9133	88.4407	78313.1208	247797.0736	4484881.2592	465.122	-0.61227	204.404	-0.43431	203.8019	-0.27029	323.8303	-0.84532	318.9923	132122.75	276.1867	-0.53573	306.8687	-0.75151	8331300	0.77986	421.843	82.294	79.4086	169.455	161.5967	69137.6406	125.1024	0.029995	149.4925	3354220
009	2017-05-23t2143	1495594057.83	adult	150	97.9991	-102.1492	1220.5102	88.4156	86000.7359	271071.4679	5100426.8038	459.961	-0.6131	198.772	-0.61994	195.3781	-0.58911	337.9278	-0.36057	333.2554	151391.6719	283.37	-0.16838	321.4923	-0.21673	8896260	1.2128	446.475	81.0619	76.7769	190.7594	182.425	85460.2031	133.4845	0.47412	169.9197	3628010
009	2017-05-24t0143	1495608457.27	adult	153.9999	101.999	-98.1493	1200.593	93.9777	87101.7392	274600.088	5356863.5889	462.982	-0.54299	191.441	-0.88703	190.8725	-0.74419	294.0627	-1.416	289.0318	133210.4219	255.0652	-1.051	280.4099	-1.3028	8671520	1.1172	515.691	79.7251	77.088	178.1544	171.1166	80703.9688	124.4716	-0.26456	157.6091	3611230
009	2017-05-24t0543	1495622858.58	adult	158.0002	105.9993	-94.149	1181.1266	77.82	76843.9802	242184.0719	4175243.1217	545.49	0.23472	231.938	0.92319	228.5511	0.91714	367.1012	0.62088	361.8162	147207.5938	305.6974	0.83626	345.5357	0.70992	9291910	1.5642	527.224	90.9304	85.7355	214.8971	209.2804	86173.7344	143.7534	0.85662	191.3131	3642850
009	2017-05-24t0952	1495637768.37	adult	162.1418	110.1409	-90.0073	1092.9456	74.7394	61325.5614	193213.9925	3003172.0415	432.005	-0.74229	221.879	0.51958	220.7136	0.60313	324.8506	-0.43089	320.2601	104277.0469	283.2474	0.1267	310.4625	-0.24134	7116780	0.23248	324.102	86.2754	81.203	195.6963	188.7547	62818.5	139.0679	0.40928	175.2912	2767280
009	2017-05-24t1343	1495651661.92	adult	166.0011	114.0003	-86.148	1123.313	96.2541	93881.9199	296679.8246	6482514.425	363.019	-1.3149	172.082	-1.6098	169.1196	-1.5913	281.4601	-1.5359	276.594	137352.5	232.282	-1.617	264.7144	-1.5345	8384500	1.0797	368.97	76.3261	70.7895	185.8683	180.3691	90703.7188	131.941	-0.14463	167.5611	3718910
009	2017-05-24t1743	1495666065.37	adult	170.0021	118.0012	-82.1471	1171.8652	94.8524	86480.9182	272667.7136	5452233.0173	607.2	0.85425	179.767	-1.2522	177.2518	-1.2237	295.4525	-1.0997	287.2086	132953.6406	247.7205	-1.01	276.5298	-1.128	8085920	0.94632	775.169	79.3718	74.3642	210.213	195.7582	94595.8281	132.5785	-0.22183	177.04	3570140
009	2017-05-24t2143	1495680458.84	adult	174.0003	121.9994	-78.1489	1188.486	99.716	94612.2539	298403.0551	6357084.1478	507.798	0.0077898	181.822	-1.139	179.1547	-1.1236	309.7301	-0.66151	303.4268	152387.2188	250.2224	-0.86531	287.995	-0.72848	8932720	1.5124	550.942	76.2077	71.0662	199.0908	191.8071	97952.6562	130.6093	-0.43895	174.3176	3744010
009	2017-05-25t0143	1495694858.66	adult	178.0002	125.9994	-74.1489	1208.8887	74.1139	75244.674	237382.6455	3834482.8802	430.379	-0.63422	202.241	-0.2433	200.4654	-0.20395	322.9859	-0.2595	316.6233	126933.4531	271.077	-0.070614	303.7115	-0.20635	7940400	0.95946	450.114	89.314	84.6817	217.411	208.971	85442.5312	148.0299	0.4064	193.6357	3506650
009	2017-05-25t0543	1495709257.93	adult	182	129.9992	-70.1491	1105.6343	74.5743	68147.5413	214717.4668	3550326.8816	499.682	-0.02936	216.089	0.35958	211.3575	0.26443	355.9775	0.6651	351.2437	126727.9844	287.2175	0.54382	334.438	0.7635	7689080	0.85983	477.464	97.8988	91.6577	232.2746	226.0112	82689.7656	161.0451	0.96772	207.7576	3483530
009	2017-05-25t0943	1495723658.63	adult	186.0002	133.9994	-66.1489	1128.8117	77.5516	71384.3216	225001.8109	3788551.1439	482.975	-0.16059	219.49	0.50526	216.2936	0.47246	367.0334	0.98897	360.0123	136903.4688	286.3146	0.5288	340.0937	0.95129	8172250	1.1969	440.149	96.8235	90.8284	236.1297	228.4718	88076.3906	155.7418	0.56242	207.2437	3605030
009	2017-05-25t1343	1495738058.3	adult	190.0001	137.9993	-62.149	1119.1292	74.3034	71104.584	224125.6093	3755823.5916	498.391	-0.027841	219.216	0.495	217.1816	0.50984	323.5395	-0.17507	317.9729	120033.1562	275.0851	0.14937	306.2646	-0.052208	8126350	1.2173	496.387	99.555	95.347	212.6142	204.687	78879.8828	150.9564	0.20768	189.8214	3690500
009	2017-05-25t1902	1495757164.24	adult	195.3073	143.3065	-56.8418	1145.6342	75.8105	72407.0558	228106.3655	3879586.8885	568.221	0.51674	220.659	0.54737	216.3008	0.46694	351.0992	0.56597	343.7297	132715.5156	282.7298	0.42269	324.4739	0.49707	8338480	1.4038	538.67	97.6964	91.7875	229.425	219.9047	86722.6406	157.4886	0.38052	200.9749	3691850
009	2017-05-25t2143	1495766856.55	adult	197.9997	145.9988	-54.1495	1069.229	79.3307	69280.9026	218451.806	3805760.0236	575.462	0.56466	222.612	0.62177	219.9175	0.61019	352.4567	0.59725	344.3678	127589.3125	283.6176	0.45085	324.8919	0.50513	8039860	1.2594	593.181	100.546	95.642	225.8114	216.7986	81743.7266	154.6595	0.1779	197.5589	3631320
009	2017-05-26t0216	1495783206.87	adult	202.5414	150.5405	-49.6078	1333.6205	79.5303	88838.6942	279875.2462	4898094.2347	427.523	-0.55878	199.694	-0.3238	200.2986	-0.19258	313.0824	-0.45243	308.7068	144957.1562	264.891	-0.19832	297.0962	-0.32012	9241240	2.0131	379.925	93.2031	89.9043	211.3175	205.0392	97839.9844	152.0394	-0.048977	191.2084	4313160
009	2017-05-26t0543	1495795655.59	adult	205.9994	153.9985	-46.1498	1201.9171	95.2559	79119.0687	249411.9814	4673455.6414	462.925	-0.2895	184.091	-0.95213	182.3705	-0.90849	304.0393	-0.69568	298.9222	125568.25	242.0796	-0.97267	279.8574	-0.82577	7593190	1.0849	415.619	94.1515	90.6319	219.0027	208.0589	90448.125	144.9545	-0.43415	184.8054	3883460
009	2017-05-26t0943	1495810066.1	adult	210.0023	158.0014	-42.1469	1105.4698	89.7927	78559.818	248238.864	4666386.5148	504.534	0.019738	191.457	-0.65542	191.0563	-0.56078	324.2022	-0.18576	317.7665	132598.7188	258.3719	-0.43106	297.3712	-0.33243	7827150	1.2607	541.97	99.3581	94.832	238.5261	227.4765	97557.1875	156.8045	0.00083025	204.8973	4061960
009	2017-05-26t1505	1495829361.19	adult	215.3621	163.3612	-36.7871	1061.4153	77.3769	65751.7972	207178.0683	3515219.3994	467.987	-0.2468	205.251	-0.12475	203.7959	-0.072641	331.8572	-0.021574	322.8854	114158.8906	264.8928	-0.23439	303.3142	-0.18875	7042980	0.85065	467.987	106.968	101.3041	246.684	236.6197	84859.2891	168.022	0.35827	215.0924	3670490
009	2017-05-26t1743	1495838865.34	adult	218.0021	166.0012	-34.1471	985.1865	80.5612	61717.2814	194556.7506	3331066.7824	494.738	-0.050581	201.357	-0.27933	197.6213	-0.31083	320.6751	-0.31919	313.3102	103257.375	258.8049	-0.43892	297.5371	-0.36166	6482070	0.54555	602.68	105.641	100.3501	237.244	227.6396	76392.5625	162.2767	0.069949	207.1746	3400780
009	2017-05-26t2143	1495853257.81	adult	222	169.9991	-30.1492	1024.7299	79.9512	64104.1971	202043.6267	3429256.5092	469.667	-0.23323	227.094	0.66702	224.5049	0.67577	324.8695	-0.23929	320.3285	108831.2734	282.5924	0.28722	310.4446	-0.034468	7599020	1.2251	441.495	116.074	111.9585	226.0667	218.6316	75732.3516	171.6911	0.36903	205.574	3884060
009	2017-05-27t0201	1495868729.14	adult	226.2976	174.2967	-25.8516	919.9533	77.0915	58062.7044	183204.558	3089805.5579	452.861	-0.35745	227.667	0.65438	225.271	0.67342	336.2437	0.0055938	331.5535	101881.8281	287.7577	0.40834	319.6953	0.17601	6895570	0.84191	424.75	122.514	118.1897	236.174	231.3055	71560.7344	183.131	0.73027	216.0239	3710720
009	2017-05-27t0543	1495882055.72	adult	229.9994	177.9985	-22.1497	582.1313	81.687	35532.9742	112945.8483	1869680.8913	357.617	-1.0677	217.61	0.26954	215.5631	0.30542	310.5378	-0.62936	307.8849	57760.0234	271.18	-0.11835	297.4793	-0.42878	4039050	-0.78761	352.635	115.71	112.6517	204.4886	197.6535	38034.8711	165.4113	-0.010273	188.8301	2147690
009	2017-05-27t0943	1495896456.92	adult	233.9998	181.9989	-18.1494	697.6467	84.656	45495.8188	144279.1561	2506557.562	424.987	-0.56991	223.588	0.45408	219.5855	0.42388	346.2123	0.17406	342.1226	82398.5312	291.2833	0.44239	329.5855	0.35882	5306410	-0.032781	407.515	125.12	119.295	254.7724	249.6938	60635.8438	192.4039	0.92462	236.0067	2969480
009	2017-05-27t1401	1495911948.4	adult	238.3029	186.3021	-13.8462	693.8588	85.2847	45715.5754	145028.3301	2542375.1087	417.968	-0.62909	223.48	0.41883	219.096	0.38004	343.9673	0.084331	340.3319	82208.1719	290.909	0.38848	326.6543	0.2416	5326200	-0.0011017	377.63	127.258	121.4569	256.9761	252.3937	61417.2969	196.4746	0.9877	236.3542	3032930
009	2017-05-27t1743	1495925255.8	adult	241.9994	189.9986	-10.1497	608.7641	83.0606	40299.5858	128108.5663	2247415.626	391.346	-0.83979	224.416	0.42225	221.2872	0.42814	334.8708	-0.14876	329.2846	70657.7344	287.3182	0.25192	320.8406	0.064995	4715870	-0.33191	387.943	128.242	124.4662	242.001	237.0553	51062.2031	189.616	0.6737	222.8275	2694870
009	2017-05-27t2143	1495939655.94	adult	245.9995	193.9986	-6.1497	845.2372	77.8439	53501.8697	168867.8811	2889046.12	439.656	-0.47676	232.412	0.64834	228.2663	0.62413	353.2245	0.21312	347.103	98902.875	300.4075	0.56568	333.3582	0.31731	6486850	0.6884	389.288	136.414	130.693	280.9944	272.49	78678.4453	211.8711	1.3723	253.1566	3807440
009	2017-05-28t0201	1495955136	adult	250.2995	198.2986	-1.8497	873.0168	77.168	54655.4164	172461.3752	2914892.6402	482.51	-0.15115	235.708	0.71526	231.4888	0.69293	368.2253	0.47719	361.3871	105312.4297	305.9049	0.65961	345.3723	0.53454	6720980	0.83507	404.047	137.831	131.8038	288.722	279.2611	82574.5078	214.3113	1.3663	258.9648	3930120
009	2017-05-28t0543	1495968453.62	dead	253.9988	201.998	1.8497	900.0633	74.7341	53700.8132	169321.0677	2773534.8866	420.136	-0.64962	237.646	0.74403	231.2515	0.65947	364.5865	0.35512	360.8342	102448.7969	317.4008	0.90655	350.186	0.58566	6666430	0.81711	360.593	139.096	132.348	273.6461	268.5051	76894.5469	221.3473	1.5255	256.8516	3901930
010	2017-05-17t1343	1495046872.58	egg	-2.0001	-50.0023	-210.0009	153.8774	28.8838	2946.0395	9395.6268	52780.0536	0	-0.50821	0	-0.57944	0	-0.58805					0	-0.53885	0	-0.53401	0	0.64092	0	0	0				0	-0.54831	0	0
010	2017-05-17t1743	1495061273.3	larva	2.0001	-46.0021	-206.0007	156.3589	28.0894	2976.262	9480.2153	52468.3873	0	-0.6656	0	-0.75156	0	-0.7525					0	-0.71168	0	-0.70182	0	0.108	0	0	0				0	-0.67532	0	0
010	2017-05-17t2143	1495075673.82	larva	6.0002	-42.002	-202.0006	153.9139	27.6129	2852.8774	9089.4079	49188.8832	0	-0.81629	0	-0.91761	0	-0.91126					0	-0.87575	0	-0.8615	0	-0.33536	0	0	0				0	-0.81046	0	0
010	2017-05-18t0143	1495090074.41	larva	10.0004	-38.0018	-198.0004	154.126	27.4158	2835.714	9034.7892	48544.3782	0	-0.96124	0	-1.0784	0	-1.0651					0	-1.0322	0	-1.014	0	-0.71923	0	0	0				0	-0.95515	0	0
010	2017-05-18t0543	1495104475.23	larva	14.0006	-34.0016	-194.0002	164.9319	26.4562	2998.8951	9536.0711	50348.6161	0	-1.1015	0	-1.235	0	-1.2151					0	-1.1822	0	-1.1606	0	-1.0609	0	0	0				0	-1.1115	0	0
010	2017-05-18t0943	1495118874.6	larva	18.0005	-30.0018	-190.0004	243.0127	36.8709	5896.6496	18723.8512	132082.0884	467.703	-0.2974	235.035	0.04277	233.5199	0.088365	339.0533	-1.1258	334.8819	10849.7061	292.1643	-0.35402	318.9113	-0.44576	748586	-1.0592	287.352	60.9127	60.1267	125.2077	112.9816	4006.6453	83.2702	0.74577	99.1964	194007
010	2017-05-18t1343	1495133283.47	larva	22.0029	-25.9993	-185.9979	277.1001	50.2633	9061.8374	29102.4018	261287.1589	871.348	0.39281	366.952	0.71544	364.8572	0.78168	743.6764	-0.31571	735.9912	36440.1445	613.5415	0.58264	714.6558	0.4884	1774210	-0.94422	287.327	63.1633	62.2195	128.2805	115.0091	6285.7451	87.4918	0.78012	104.3468	305394
010	2017-05-18t1744	1495147725.73	larva	26.0147	-21.9875	-181.9862	369.8941	36.9532	11110.1009	35104.7288	285624.0474	813.49	0.15719	349.002	0.47746	337.3761	0.48862	694.9547	-0.43987	683.3673	41697.2812	509.4558	0.10485	642.6225	0.16927	2072720	-1.1171	226.177	66.8301	65.6094	124.3805	117.2037	7462.8291	90.9269	0.80068	107.6999	396904
010	2017-05-18t2143	1495162072.57	larva	29.9999	-18.0023	-178.0009	478.5529	46.846	17131.3125	54068.012	539904.8756	1216.51	0.87574	486.856	1.2234	480.0275	1.2917	1077.6055	0.42576	1070.2554	98062.0938	805.7056	0.98536	1017.3372	1.0783	4423580	-0.49576	338.404	64.395	63.3059	127.1083	117.9153	11566.8535	88.9213	0.66902	108.106	585093
010	2017-05-19t0143	1495176474.31	larva	34.0004	-14.0018	-174.0005	675.0561	50.2491	26460.1458	83372.8819	896187.1412	1525.78	1.4169	622.184	1.9786	613.4505	2.0622	1387.3309	1.2014	1378.9608	194226.3281	1053.9466	1.7213	1305.674	1.7696	8707470	0.81715	552.453	65.978	64.8241	133.6486	118.1389	18710.8047	90.894	0.64632	107.9919	923362
010	2017-05-19t0543	1495190873.77	larva	38.0002	-10.002	-170.0006	724.3178	55.0488	34206.1887	108028.3944	1328993.168	1875	2.0532	753.923	2.7325	687.1076	2.4578	1685.5156	2.0329	1669.4894	303392.8125	1477.9894	3.0791	1634.787	2.5889	13546500	2.2794	507.691	67.0503	66.2095	128.2227	116.4104	23080.0957	90.9767	0.55874	106.5932	1204760
010	2017-05-19t0943	1495205273.07	larva	42	-6.0022	-166.0008	840.2381	58.2857	42150.7746	132989.3425	1742215.9544	1578.87	1.3198	567.797	1.406	529.3684	1.2966	1412.1697	1.4187	1403.0001	313501.6562	1128.278	1.7557	1349.4198	1.6794	12562500	1.6067	408.353	61.6787	59.8365	148.5114	135.3793	32969.5312	92.8281	0.5275	118.7569	1364640
010	2017-05-19t1343	1495219681.77	larva	46.0025	-1.9998	-161.9984	921.7328	61.8848	47113.7834	148484.0468	2014461.0666	1372.6	0.76576	545.843	1.1385	522.1671	1.1315	1211.1776	0.93943	1202.6544	299160.875	990.548	1.1536	1152.9042	1.0058	13482900	1.6169	565.441	69.5992	68.3354	142.3506	130.0286	35160.5977	96.3654	0.58099	116.7262	1719170
010	2017-05-19t1743	1495234080.03	adult	50.002	1.9998	-157.9989	1115.8188	65.1392	58986.3976	185778.3788	2671203.9166	1245.13	0.44071	440.214	0.37119	409.2495	0.30001	1134.1359	0.78121	1128.7279	351582.125	905.2278	0.80626	1083.4589	0.76357	13603900	1.4181	270.553	58.0769	56.6797	136.4122	125.8077	42287.7734	89.1638	0.13412	112.0271	1794750
010	2017-05-19t2143	1495248472.98	adult	54	5.9978	-154.0008	1225.8684	83.652	75143.6157	236876.1702	3935383.3732	1091.72	0.11711	360.849	-0.1767	346.2962	-0.14284	907.0255	0.11903	899.7053	356461	710.1911	0.12735	860.3057	0.13712	14156100	1.4717	333.944	50.5971	48.6699	124.6855	112.611	49001.4141	78.7791	-0.60507	100.6185	1984920
010	2017-05-20t0143	1495262873.62	adult	58.0002	9.998	-150.0007	1650.2293	86.8559	92661.1881	292332.399	4487069.2301	976.718	-0.11365	265.849	-0.87049	220.6099	-1.0943	842.8439	-0.044718	832.8495	408779.3125	641.1888	-0.085156	797.1711	-0.0014137	12892600	0.92728	499.502	51.8104	49.7213	125.7121	115.7164	60970.3906	81.686	-0.58994	103.2796	2512600
010	2017-05-20t0543	1495277273.53	adult	62.0002	13.998	-146.0007	1082.4838	74.816	64342.125	202776.0678	3239608.4694	920.596	-0.19141	342.922	-0.22335	334.0762	-0.13859	764.1157	-0.23227	757.083	256742.8594	625.4476	-0.065332	725.4961	-0.15288	11516400	0.36429	619.251	65.7087	64.9364	125.3487	116.3394	42117.1758	91.2244	0.01663	107.1436	2206690
010	2017-05-20t0943	1495291673.51	adult	66.0002	17.9979	-142.0007	1199.6562	86.7327	76033.4525	239678.2723	4299436.7681	703.596	-0.74578	267.186	-0.82395	263.1447	-0.70822	591.0685	-0.83728	583.9344	234654.2188	427.6227	-0.86853	555.9759	-0.68496	10596300	-0.014914	378.378	55.9112	54.6194	113.3451	104.9492	44998.0078	81.258	-0.97453	97.3688	2217380
010	2017-05-20t1343	1495306072.39	adult	69.9998	21.9976	-138.001	1066.0414	74.2971	65597.3421	206765.5591	3375277.6651	948.454	0.15457	355.816	0.15518	327.2083	0.047719	785.1724	0.2986	772.9837	269314.125	619.2145	0.2178	737.2685	0.20692	12179900	0.63047	355.445	73.3855	72.0284	146.3326	133.9023	50192.0781	101.1275	0.79469	121.671	2512060
010	2017-05-20t1743	1495320472.48	adult	73.9999	25.9977	-134.001	1303.0501	81.977	87061.382	274270.8398	4857149.075	753.331	-0.42639	270.214	-0.70072	261.6265	-0.61378	597.0446	-0.52117	591.1724	271058.25	485.6742	-0.37295	566.8713	-0.42637	12252600	0.74791	382.726	61.8211	60.305	133.3635	122.541	60547.0391	90.8173	-0.34039	111.3742	2803210
010	2017-05-20t2143	1495334872.14	adult	77.9998	29.9976	-130.0011	1266.2222	78.2495	80763.7366	254350.3544	4378247.4101	663.006	-0.74461	282.878	-0.42845	282.7947	-0.17739	527.782	-0.84949	521.5847	222724	422.5181	-0.69628	501.0519	-0.68696	11915100	0.72831	571.331	67.5118	66.4635	146.8254	133.9562	61960.332	98.309	0.31566	120.476	2843660
010	2017-05-21t0143	1495349271.97	adult	81.9997	33.9975	-126.0011	1560.9221	86.1897	92725.1101	292051.6078	4689600.4742	732.911	-0.21088	219.05	-1.5902	191.416	-1.9489	584.6473	-0.078298	575.3574	283553.9375	446.9329	-0.32234	550.0065	-0.13199	10608600	0.24222	380.486	56.7409	54.0612	152.6137	140.9764	74017.625	91.4135	-0.5539	126.3017	2747960
010	2017-05-21t0543	1495363673.04	adult	86	37.9978	-122.0008	1793.8682	82.2787	104652.936	329771.249	5228581.0483	609.299	-0.88654	238.981	-1.1716	249.4116	-0.55974	490.8375	-0.81679	481.7379	268978.9375	399.3774	-0.68823	459.1198	-0.79719	13075800	1.7038	552.895	64.7645	63.2719	152.8274	142.9871	83749.4375	98.2019	0.017778	128.1002	3543590
010	2017-05-21t0943	1495378071.92	adult	89.9997	41.9975	-118.0011	1193.0968	98.8199	83100.9056	262677.264	5026717.7973	603.805	-0.7676	237.167	-1.1041	238.5398	-0.70021	499.5695	-0.4014	492.5256	215814.0312	398.4884	-0.46496	469.5768	-0.43295	10226400	0.33571	511.331	72.9172	69.5798	185.4306	173.0615	80106	120.9101	2.2184	159.601	3144110
010	2017-05-21t1343	1495392472	adult	93.9997	45.9975	-114.0011	1015.9215	74.1838	65650.6952	207341.7526	3477033.0963	648.39	-0.21711	287.847	0.74499	274.9852	0.72689	537.2424	0.48148	530.647	184274.125	437.6357	0.55269	507.3814	0.43891	9856740	0.28031	354.044	74.3529	72.6545	156.8532	148.2501	53800.6445	105.1627	0.41377	130.7837	2546070
010	2017-05-21t1743	1495406871.38	adult	97.9996	49.9974	-110.0013	1040.4583	71.0501	61687.0121	194483.3133	3060708.1499	653.725	0.0065486	292.332	1.1911	284.246	1.3158	520.5999	0.59382	512.7114	168153.75	423.4274	0.65285	489.2099	0.52356	9417750	0.17243	349.815	78.6091	76.2767	160.8498	153.7432	51954.4844	112.9238	1.0133	141.6685	2532470
010	2017-05-21t2143	1495421272.42	adult	101.9999	53.9976	-106.001	1027.0142	73.6177	63719.8995	200952.4338	3297383.4739	596.221	-0.32967	233.15	-0.64187	226.2932	-0.53959	387.7579	-1.2706	381.7131	129123.375	325.5381	-1.0434	369.0405	-1.1655	7753880	-0.7112	518.524	74.263	73.0336	145.0229	134.2403	48292.6094	103.713	-0.069974	122.8549	2469760
010	2017-05-22t0143	1495435671.91	adult	105.9997	57.9975	-102.0011	1500.448	80.442	98272.4867	309645.7752	5396477.947	510.124	-0.95087	213.188	-1.1944	212.0933	-0.90649	396.3018	-0.90741	390.334	203302.8281	334.4113	-0.62668	376.1202	-0.82295	10920800	1.4271	456.164	75.1035	72.9424	172.3996	162.0337	88441.0156	115.3591	0.86906	147.5984	3847250
010	2017-05-22t0543	1495450071.41	adult	109.9996	61.9974	-98.0013	1204.2732	87.3681	80172.1351	253042.0266	4416604.3543	493.431	-0.99246	191.649	-1.868	181.0793	-1.9749	375.4772	-1.0828	370.7235	156949.4531	315.5422	-0.85123	356.2265	-0.98914	8007660	-0.29346	325.959	64.8831	61.9165	146.9321	137.6761	61417.6094	102.4356	-0.51114	126.7303	2711010
010	2017-05-22t0943	1495464471.51	adult	113.9996	65.9974	-94.0012	851.6977	72.1348	48905.857	154206.635	2453769.859	511.774	-0.73231	241.875	0.24506	239.2034	0.46451	355.5096	-1.2876	350.8097	91010.4688	310.409	-0.78447	339.8265	-1.1349	6183040	-1.3635	392.534	78.7529	77.3453	150.4695	138.8625	38520.1836	109.1609	-0.057212	129.4275	2013160
010	2017-05-22t1343	1495478882.88	adult	118.0028	70.0006	-89.9981	1511.9412	75.1969	81977.1875	258351.8308	3730442.8062	482.036	-0.91491	197.847	-1.3743	201.3408	-0.93869	359.9968	-1.0158	353.2384	154798.6406	300.3878	-0.86569	338.7067	-0.98642	8494350	0.26992	329.462	71.3602	68.6155	164.2511	158.8593	70627.9531	110.6206	-0.089772	143.7491	3063780
010	2017-05-22t1743	1495493280.08	adult	122.002	73.9998	-85.9989	1130.4755	72.3592	65649.5016	207115.0345	3208354.1886	586.747	0.12783	215.072	-0.5428	216.0186	-0.21818	348.3699	-1.0917	343.4308	119839.2344	302.2831	-0.63254	331.8629	-0.97145	7382990	-0.35863	652.225	82.2289	79.6297	168.7899	160.667	58063.7344	122.9016	0.79985	150.5146	2822750
010	2017-05-22t2143	1495507673.06	adult	126	77.9978	-82.0008	924.1814	75.5215	56076.413	176787.4798	2933848.7151	671.463	0.98915	238.011	0.54234	232.1064	0.56744	388.4562	-0.013449	382.7155	113817.6641	323.9836	0.20028	368.1746	0.077077	6964930	-0.5393	684.786	78.5865	75.7526	166.1806	155.6764	48690.9102	115.6314	0.02138	142.6252	2299680
010	2017-05-23t0143	1495522072.51	adult	129.9999	81.9977	-78.001	746.0568	71.1015	44614.6523	141055.3619	2223840.059	493.252	-0.58422	246.561	1.0271	239.9048	1.0003	417.2403	0.85232	412.4356	97634.2188	337.7392	0.83044	391.7971	0.87362	5749310	-1.266	331.909	85.2104	82.4284	169.5856	161.3695	39683.0312	125.5425	0.66686	150.656	1986940
010	2017-05-23t0543	1495536472.34	adult	133.9998	85.9976	-74.001	821.3722	74.8473	51646.1564	163249.442	2689847.2944	431.636	-1.0864	252.121	1.3768	251.1373	1.5715	379.3996	0.13576	375.9349	102437.8984	326.7347	0.68343	362.9983	0.33364	6794910	-0.47523	354.122	92.963	88.1914	197.4295	191.5607	53305.9648	145.6923	2.0702	180.3878	2505450
010	2017-05-23t0943	1495550872.79	adult	138	89.9977	-70.0009	969.4793	72.6158	57607.9555	181649.9026	2873310.0216	467.278	-0.69731	211.729	-0.26275	209.6929	-0.13102	304.1666	-1.5659	299.5483	91554.1406	262.7373	-1.2363	288.6866	-1.4874	6371150	-0.67919	503.547	85.9573	84.5837	162.4342	153.8987	48892.7109	121.5829	0.047879	142.6264	2586540
010	2017-05-23t1343	1495565288.95	adult	142.0044	94.0022	-65.9964	1100.5628	73.4979	49211.1687	155044.7151	2076681.4924	419.249	-1.0813	130.298	-3.7125	128.154	-3.5886	207.2227	-3.9085	202.2817	53670.6875	171.013	-4.195	193.3521	-4.0054	3374580	-2.6105	465.349	60.1078	57.4206	137.9347	128.8932	35725.082	95.9905	-1.9592	119.4176	1556730
010	2017-05-23t1743	1495579674.41	adult	146.0004	97.9982	-62.0004	876.9955	71.6002	54023.1989	170593.2442	2761782.0994	441.469	-0.82748	215.683	0.056314	215.547	0.23779	296.473	-1.549	290.1768	83605.375	260.7412	-1.0646	281.7101	-1.4619	6082260	-0.71797	419.777	92.4391	90.2646	174.5102	166.1563	49211.8672	128.1468	0.24534	153.062	2606780
010	2017-05-23t2143	1495594073.16	adult	150.0001	101.9979	-58.0008	1580.0912	71.6917	85626.2831	269477.1555	3914067.3654	491.675	-0.32596	185.466	-1.1999	187.1674	-0.9445	317.3773	-0.89768	312.434	142502.4062	261.0622	-0.94358	295.706	-0.9585	8314280	0.829	471.801	81.5466	78.0739	199.0295	191.3397	89364.2656	128.1567	0.10928	175.4793	3655650
010	2017-05-24t0143	1495608472.65	adult	153.9999	105.9977	-54.0009	1439.5059	79.182	88694.8105	279220.9436	4725414.1555	663.777	1.2649	182.043	-1.2968	187.419	-0.89355	289.616	-1.5335	280.3753	134381.8125	247.1462	-1.3292	270.2703	-1.5988	8430040	0.96001	826.014	82.2767	80.3237	181.9474	167.2396	84423.5781	125.2274	-0.21448	153.0866	3810070
010	2017-05-24t0543	1495622873.55	adult	158.0002	109.998	-50.0007	899.2695	75.0814	43087.5594	136264.9371	1908784.6323	307.961	-1.8899	133.007	-3.3869	130.7573	-3.3053	209.7297	-3.5789	205.8067	47608.6445	175.0257	-3.7937	196.6226	-3.6883	3010070	-2.4668	293.117	60.842	57.8103	139.2519	131.6191	31610.1758	98.2022	-2.0641	122.9573	1376920
010	2017-05-24t0952	1495637783.64	adult	162.1419	114.1397	-45.859	923.5239	71.5231	44723.2998	141263.0058	1930490.8622	385.287	-1.1572	132.414	-3.3718	130.6945	-3.2751	205.6726	-3.6345	201.5067	48333.0547	173.177	-3.7963	193.3246	-3.732	3111330	-2.2989	364.414	60.7756	58.2089	135.3862	128.3644	31815.7598	95.9919	-2.254	120.263	1428040
010	2017-05-24t1343	1495651677.05	adult	166.0011	117.9989	-41.9997	916.6398	78.3267	47819.4903	151105.8136	2249437.8548	390.601	-1.0718	134.167	-3.2552	132.1387	-3.1797	210.6818	-3.4493	206.5344	52881.1211	176.7659	-3.6052	198.1711	-3.5335	3363960	-2.0488	454.976	62.3211	59.4825	142.8422	135.1854	35853.3945	99.2406	-2.1043	124.0474	1562580
010	2017-05-24t1743	1495666080.95	adult	170.0022	122	-37.9986	635.8735	125.4467	45066.6811	145867.521	3102725.8712	427.68	-0.71478	216.317	0.32835	215.7798	0.4251	304.6586	-0.84976	299.1164	71594.7812	266.3818	-0.34061	290.6645	-0.70153	5082580	-0.90345	418.736	96.1096	92.6264	195.4249	185.895	45924.8594	139.298	0.16654	170.8455	2258190
010	2017-05-24t2143	1495680474.38	adult	174.0004	125.9982	-34.0004	817.9288	78.0768	51059.1083	161423.2449	2658230.7281	472.011	-0.30152	218.721	0.45006	216.49	0.46719	310.508	-0.64035	306.4267	82905.6406	267.5951	-0.24173	294.9866	-0.51671	5827370	-0.37782	379.444	98.2271	93.0722	219.6804	213.9834	58654.668	153.0458	0.81532	201.327	2617060
010	2017-05-25t0143	1495694874.18	adult	178.0003	129.9981	-30.0005	1320.6125	77.2905	72568.3908	228847.1846	3380009.5098	414.325	-0.77104	198.675	-0.39615	205.1692	-0.0044996	321.8984	-0.28912	317.0868	122321.3906	273.5573	0.018331	305.6845	-0.14646	7549050	0.72377	386.126	91.6255	85.5153	234.44	229.3729	89087.2031	161.13	1.1152	216.2991	3481490
010	2017-05-25t0543	1495709272.95	adult	182	133.9978	-26.0008	1297.016	74.9868	71884.3632	226619.329	3365906.1736	449.02	-0.45391	198.511	-0.3899	205.2806	0.0080815	318.2818	-0.36033	313.9544	119673.9609	273.1711	0.041317	301.6954	-0.23068	7462410	0.72459	486.158	91.7935	86.3559	233.7737	226.7907	87898.9062	159.0264	0.86188	212.6803	3450700
010	2017-05-25t0943	1495723673.6	adult	186.0002	137.998	-22.0007	1144.9916	75.362	70431.0291	221949.5967	3649116.1126	449.387	-0.43587	197.58	-0.42242	203.0437	-0.082774	334.199	0.097408	330.4946	122985.2188	279.345	0.28091	314.173	0.16702	7263430	0.65796	420.688	92.2583	86.9216	231.3556	225.8504	85138.8594	157.881	0.67114	209.922	3391600
010	2017-05-25t1343	1495738073.34	adult	190.0001	141.9979	-18.0007	950.6783	95.1231	65775.388	207801.6024	3977342.9905	501.713	-0.0011716	196.866	-0.445	200.5006	-0.18478	335.6662	0.15311	329.4628	115133.5	278.662	0.27585	315.693	0.23201	6736760	0.3985	459.4	93.8397	88.2388	234.8873	226.7332	80566.3281	161.5623	0.73106	212.0818	3211190
010	2017-05-25t1902	1495757179.3	adult	195.3073	147.3051	-12.6935	911.0573	101.0007	62758.3795	198469.5703	3909481.9257	439.978	-0.48162	195.307	-0.50557	197.9491	-0.28833	332.3097	0.062506	326.1954	108665.2812	280.5084	0.34514	315.4406	0.22771	6383410	0.25658	395.83	93.0144	86.5276	229.8091	221.2888	75147.5781	161.72	0.58133	206.8318	3040080
010	2017-05-25t2143	1495766871.56	adult	197.9996	149.9974	-10.0012	964.7422	101.2984	67691.9593	213940.4079	4242247.4265	528.381	0.2034	197.184	-0.42645	200.229	-0.19437	338.731	0.23161	332.613	119572.0234	284.3806	0.47728	319.9258	0.35806	6949940	0.62071	453.8	93.9489	87.269	234.4584	225.2801	82763.8281	163.2821	0.57917	208.3237	3311320
010	2017-05-26t0216	1495783221.86	adult	202.5414	154.5392	-5.4595	974.6348	94.6712	67302.1553	212419.2911	4039233.8508	506.352	0.033783	198.866	-0.35745	199.9472	-0.20674	362.6768	0.8549	357.5211	127299.5781	291.5515	0.71161	341.5681	0.9797	6967460	0.68268	461.428	97.0144	89.217	269.2414	261.1525	94503.7344	173.6738	0.92564	241.8176	3399000
010	2017-05-26t0543	1495795670.51	adult	205.9993	157.9971	-2.0015	949.219	94.7909	64381.3195	203195.4206	3845748.9325	480.47	-0.15917	198.233	-0.38521	198.3238	-0.27378	364.5349	0.88193	359.1062	122483.7188	298.2892	0.91854	345.8881	1.0798	6646370	0.53118	437.263	96.7364	88.5851	269.7317	264.3244	90629.8438	176.1866	0.93825	243.7081	3243380
010	2017-05-26t0943	1495810081.46	dead	210.0024	162.0002	2.0015	920.5991	96.0813	63936.6956	201848.2716	3906915.9577	476.054	-0.18985	197.636	-0.41194	195.3163	-0.3941	371.2524	1.0246	367.2892	123627.0469	302.5225	1.0284	353.3717	1.2588	6576750	0.53032	416.439	97.1486	88.3792	276.5146	270.9644	92079.3672	178.3011	0.91938	251.0692	3232810
011	2017-05-17t1343	1495046887.53	egg	-2.0001	-58.0002	-298.1575	390.4809	131.7353	26201.1891	88271.9254	1925629.8046	333.18	0.1659	84.2435	-0.071804	84.0649	-0.073182	155.233	-1.1934	146.2169	13505.2715	119.1308	-0.13204	137.6347	-0.15782	729464	1.0622	396.545	43.1014	41.3772	128.929	111.2792	11216.8223	71.4541	0.84364	97.2037	373215
011	2017-05-17t1743	1495061288.61	larva	2.0001	-53.9999	-294.1572	153.8894	27.7174	2846.1205	9067.3329	49078.651	0	-0.6656	0	-0.75156	0	-0.7525					0	-0.71168	0	-0.70183	0	0.10799	0	0	0				0	-0.67532	0	0
011	2017-05-17t2143	1495075689.03	larva	6.0003	-49.9998	-290.1571	289.4787	74.7422	13151.2452	42792.2517	565623.5438	310.006	-0.19609	119.918	-0.19735	119.5754	-0.18023	206.5531	-1.2208	194.4417	12186.6338	161.4541	-0.33477	183.2521	-0.36846	696485	0.0035838	303.059	52.5967	49.0234	168.1142	147.6192	9918.7402	93.4295	1.1626	129.7993	305482
011	2017-05-18t0143	1495090089.6	larva	10.0004	-45.9996	-286.1569	315.6351	70.6522	11582.9266	37931.1365	426902.3856	325.583	-0.31058	122.89	-0.33874	122.9038	-0.31161	213.248	-1.2666	200.3876	11088.8945	162.2198	-0.4913	189.0369	-0.50716	631409	-0.43034	332.365	53.0112	49.7353	167.1066	152.2961	8689.542	91.9279	1.0741	129.332	272372
011	2017-05-18t0543	1495104490.75	larva	14.0007	-41.9993	-282.1566	269.3833	40.0261	6876.6211	21848.6087	162992.0503	271.105	-0.55869	123.126	-0.49046	122.4994	-0.46002	215.0496	-1.3214	205.0103	7526.7363	162.7996	-0.64045	190.3372	-0.65047	421584	-0.8776	293.82	54.0814	50.9922	172.4743	158.591	6036.6001	94.9418	1.086	128.0232	185175
011	2017-05-18t0943	1495118889.84	larva	18.0005	-37.9996	-278.1569	374.1823	128.6724	31827.0568	105637.63	2671049.2511	630.914	0.030933	122.354	-0.64357	122.7369	-0.6	218.513	-1.3728	203.1249	19447.6523	164.9459	-0.77785	190.7832	-0.78999	1085040	-0.91904	777.685	53.5289	50.4337	180.175	158.7	16035.5713	93.6453	0.99848	129.0444	474694
011	2017-05-18t1343	1495133299.21	larva	22.0031	-33.997	-274.1543	413.024	39.6655	13175.9075	41612.8764	361557.0353	843.427	0.33622	303.955	0.32794	297.661	0.35971	705.5433	-0.39678	700.6371	50093.5781	467.4436	0.094005	637.8422	0.28095	2136500	-0.7986	316.222	62.4731	61.5331	129.4348	115.568	9189.8711	86.5074	0.75477	104.0327	439124
011	2017-05-18t1744	1495147741.2	larva	26.0148	-29.9853	-270.1426	503.3464	47.4006	19366.816	61165.7715	633863.5666	1013.8	0.56705	396.772	0.77489	372.4435	0.71168	882.3943	-0.024988	871.941	90886.6172	713.2693	0.79092	838.3919	0.70202	4067310	-0.33944	308.679	63.4752	62.325	124.5473	117.4023	12828.3701	87.0383	0.69421	105.2289	650684
011	2017-05-18t2143	1495162087.53	larva	29.9999	-26.0002	-266.1575	586.8277	47.1597	22932.4666	72329.4134	760630.4028	983.604	0.39398	364.95	0.45371	353.9455	0.47788	899.4492	0.01381	897.3851	109732.8047	531.3018	0.053892	858.2775	0.6414	4423920	-0.49563	199.956	58.221	57.299	115.3285	107.1473	14070.0762	81.9088	0.46344	98.0926	705755
011	2017-05-19t0143	1495176489.92	larva	34.0005	-21.9995	-262.1569	948.8037	63.3949	44039.7208	138848.2463	1754243.677	1726.61	1.837	568.456	1.6342	569.0999	1.7715	1500.8936	1.4769	1482.0862	348207.3125	1181.6946	2.1591	1420.4139	2.0881	13164900	2.4722	654.547	50.9114	48.278	149.6156	134.4557	34710.8203	82.0396	0.36546	112.7666	1179060
011	2017-05-19t0543	1495190889.25	larva	38.0003	-17.9997	-258.157	1087.4202	53.5164	43311.883	136629.8429	1505574.4297	1570.6	1.4099	521.989	1.2241	498.1127	1.1998	1332.884	1.1319	1319.4052	305230.4375	1089.374	1.7353	1268.3335	1.5618	11947800	1.6983	857.119	53.7087	50.9941	168.7319	144.6947	38639.6094	87.0999	0.42373	124.3155	1229340
011	2017-05-19t0943	1495205287.97	larva	42	-14.0001	-254.1574	1087.5673	54.4298	47048.8355	148076.3767	1728170.0119	1363.41	0.86078	430.398	0.50095	417.6658	0.54324	1200.7084	0.84709	1191.7844	297775.6875	924.6583	1.0467	1122.1939	1.0376	10671700	0.93372	322.474	53.3816	51.9933	120.1082	109.2917	29786.8438	79.8976	0.021976	99.1113	1323600
011	2017-05-19t1343	1495219697.45	larva	46.0026	-9.9974	-250.1548	910.3014	56.1582	41577.4289	130931.7472	1605780.4964	1035.91	0.04336	407.197	0.21481	388.3896	0.21847	894.8272	0.030908	888.4296	195967.1562	700.1808	0.13765	847.6999	0.13857	8905810	0.022654	451.128	66.764	65.2393	155.2913	139.2898	34008.8008	97.169	0.61756	121.1485	1460190
011	2017-05-19t1743	1495234095.22	larva	50.002	-5.9981	-246.1554	986.1042	56.0961	43615.9299	137472.2752	1654284.0228	979.581	-0.14382	307.518	-0.53688	285.6219	-0.56731	831.2039	-0.14729	820.1927	191176.8906	590.7676	-0.31723	780.4892	-0.11702	7063700	-0.84638	434.54	58.9173	57.8337	121.1278	109.9875	27859.4004	83.5838	-0.16513	100.4944	1353330
011	2017-05-19t2143	1495248487.95	larva	54	-2.0001	-242.1574	910.5329	59.128	42280.2848	133174.9192	1679640.3458	897.591	-0.33163	342.002	-0.31192	314.4957	-0.37701	769.2297	-0.33403	763.6451	171538.2188	589.9492	-0.3209	720.4418	-0.28793	7605440	-0.82677	523.77	66.7958	65.1413	146.1157	131.3311	32583.793	94.4012	0.36344	118.855	1485410
011	2017-05-20t0143	1495262888.58	adult	58.0001	2.0001	-238.1572	835.1088	64.7345	42926.1569	135333.7078	1881393.9716	734.393	-0.71171	326.89	-0.40461	312.3791	-0.37431	611.5077	-0.86809	605.3246	138200.7344	498.8399	-0.64681	584.6207	-0.68688	7358940	-1.0566	329.165	69.1873	68.0497	132.6122	122.0283	29970.3555	94.3619	0.31708	112.6542	1557540
011	2017-05-20t0543	1495277288.9	adult	62.0002	6.0002	-234.1571	958.4123	60.0604	47444.8782	149440.9086	1993932.329	775.113	-0.58301	314.748	-0.45659	292.392	-0.49411	687.6154	-0.53154	681.4689	171216.2188	536.5366	-0.44379	654.9577	-0.39907	7835350	-0.99666	387.965	69.4688	68.0454	143.0854	132.3528	35628.2734	97.1164	0.49678	117.6851	1729360
011	2017-05-20t0943	1495291688.9	adult	66.0002	10.0002	-230.1571	931.7832	59.2694	45848.3075	144452.9395	1888844.6592	801.801	-0.4496	292.811	-0.58772	280.2172	-0.54559	585.0267	-0.86428	576.7201	140991.4219	458.4952	-0.7231	550.7145	-0.70536	7045910	-1.3824	536.056	65.0531	63.7116	148.3141	133.0688	35743.6992	95.3858	0.30647	120.1944	1565370
011	2017-05-20t1343	1495306087.8	adult	69.9999	13.9999	-226.1574	1036.3661	59.2939	51070.4731	160866.8637	2109739.2009	670.973	-0.81355	286.933	-0.57653	275.1535	-0.52594	583.8444	-0.75562	577.5187	156470.2812	473.0761	-0.56968	554.8712	-0.60514	7690100	-1.1911	409.969	71.9486	70.0627	160.0894	151.1071	42903.9609	103.2891	1.0067	135.818	1928290
011	2017-05-20t1743	1495320487.38	adult	73.9998	17.9998	-222.1576	965.6218	63.584	51300.2204	161689.7007	2281109.7708	615.078	-1.0031	262.098	-0.80426	251.059	-0.75436	497.5071	-1.1588	492.8957	133829.4062	392.416	-0.97157	472.9037	-0.92649	7047290	-1.5008	565.434	72.9714	71.8349	143.6634	128.7026	38645.4609	98.6026	0.46148	116.2495	1962050
011	2017-05-20t2143	1495334887.07	adult	77.9997	21.9997	-218.1576	935.9656	62.2504	47522.8065	149722.1825	2039753.1848	525.889	-1.4449	284.829	-0.39718	274.1751	-0.32229	472.758	-1.2962	469.2727	118189.4922	397.1286	-0.89965	451.2925	-1.0179	7095950	-1.5072	360.532	72.4092	71.0957	143.8698	132.0665	35967.4453	99.5089	0.4424	119.6046	1803930
011	2017-05-21t0143	1495349286.94	adult	81.9997	25.9996	-214.1577	1011.3381	79.6555	63980.9709	202173.9539	3355073.7224	613.427	-0.95715	228.146	-1.4013	223.313	-1.2514	464.3423	-1.3077	455.9552	155554.6875	357.2134	-1.2561	434.4045	-1.1271	7621440	-1.2484	608.231	64.6875	62.0119	173.4778	151.3974	58115.0703	97.6162	0.10495	130.3123	2160950
011	2017-05-21t0543	1495363688.42	adult	86.0001	30	-210.1573	977.9817	60.4386	49354.6995	155468.6882	2092104.8052	613.984	-0.85226	252.719	-0.81111	237.9333	-0.87531	520.4548	-0.45792	511.3991	134797.7812	410.1848	-0.54247	485.2592	-0.50858	6537830	-1.7817	475.362	65.9486	64.8097	133.3414	122.2025	34535.4297	92.8347	-0.54778	110.2912	1706090
011	2017-05-21t0943	1495378087.33	adult	89.9998	33.9997	-206.1576	1320.5797	63.6295	64876.809	204060.054	2827031.1453	641.658	-0.46597	244.563	-0.87994	243.7201	-0.53769	526.0026	-0.043841	518.9657	179366.875	369.11	-0.94248	489.6326	-0.16805	8327140	-0.73268	318.392	68.385	67.6506	137.7295	126.2486	46965.75	95.5027	-0.41719	114.0657	2328440
011	2017-05-21t1343	1495392487.23	adult	93.9998	37.9997	-202.1576	1094.879	66.5516	57148.7793	179926.2061	2552087.5282	659.405	-0.12585	268.214	0.10341	255.15	0.061457	500.1725	-0.060379	493.2327	150051.7344	405.6018	-0.029695	468.8931	-0.12831	8033550	-0.7896	434.804	71.04	69.854	135.4858	126.2801	40645.75	98.8961	-0.22349	117.1741	2127790
011	2017-05-21t1743	1495406886.21	adult	97.9995	41.9994	-198.1579	1181.4171	65.1288	61934.685	195107.4305	2697324.9814	596.854	-0.47486	255.64	-0.068058	247.3021	0.018195	479.3788	-0.05107	472.5978	155798.125	387.7201	-0.047412	450.5372	-0.090777	8297570	-0.50692	579.698	71.4369	69.9076	157.2263	140.8413	51098.5625	101.5442	-0.11827	124.6314	2318700
011	2017-05-21t2143	1495421287.28	adult	101.9998	45.9997	-194.1576	1074.3045	68.9503	57618.9566	181484.9576	2677696.5311	585.958	-0.4181	253.459	0.084771	243.2971	0.082224	466.0624	0.038963	458.8943	140750.8438	374.7088	-0.012312	435.4	-0.039037	7643580	-0.77982	304.895	70.9634	69.8969	144.1179	133.482	43523.6172	99.8678	-0.44334	121.2533	2140040
011	2017-05-22t0143	1495435686.86	adult	105.9997	49.9996	-190.1577	1277.3548	72.8098	62477.5688	197527.6771	2689813.4147	688.996	0.61687	185.967	-2.2063	183.6985	-1.9833	343.2232	-1.8548	337.838	112920.4219	281.4303	-1.8152	323.2594	-1.7819	6101960	-1.632	839.496	64.2056	62.6617	131.0368	121.1076	43111.1016	94.1257	-1.1419	112.8178	2106710
011	2017-05-22t0543	1495450086.66	adult	109.9996	53.9996	-186.1578	1080.1094	66.1522	59229.8392	186669.8896	2704150.2466	563.277	-0.37047	248.938	0.33585	238.0021	0.25263	446.248	0.26011	436.6661	138783.125	354.7332	0.089824	412.7179	0.10649	7723060	-0.47715	641.582	78.9822	77.0854	161.9435	148.4465	50364.4375	110.831	0.26372	136.9031	2450340
011	2017-05-22t0943	1495464486.94	adult	113.9997	57.9996	-182.1577	1007.4534	67.5468	56510.7533	178101.5955	2651017.1769	571.659	-0.19169	231.711	-0.15761	223.7324	-0.15689	389.0788	-0.61465	383.8888	115167.3281	324.6318	-0.41967	368.9669	-0.53183	6851680	-0.92598	467.405	79.7189	77.9712	156.4432	144.7711	46307.1875	111.106	0.11764	132.983	2357290
011	2017-05-22t1343	1495478898.63	adult	118.0029	62.0029	-178.1544	1134.1381	66.6122	65913.8053	207781.9026	3149812.2382	428.72	-1.4013	187.959	-1.7757	181.6815	-1.7451	335.8886	-1.5235	331.9516	115881.5859	276.0045	-1.5301	314.5248	-1.5181	6472010	-1.068	424.5	64.5905	63.183	128.0923	119.7235	44191.8359	92.8298	-1.6467	110.0408	2224040
011	2017-05-22t1743	1495493295.33	adult	122.002	66.002	-174.1554	995.3364	67.3823	58554.0826	184807.1678	2815637.616	524.782	-0.44169	229.385	0.04947	223.9582	0.11291	385.3612	-0.27944	379.4892	117920.5312	327.9271	0.10387	365.4025	-0.19348	7016430	-0.6032	452.523	79.2413	77.7007	168.4098	156.3156	51533.3945	115.8484	0.1993	142.704	2423830
011	2017-05-22t2143	1495507688.11	adult	126	70	-170.1574	1091.9	69.7453	63571.2462	200316.2103	3096608.2012	600.831	0.33739	220.48	-0.19368	219.7614	0.046388	359.1421	-0.68096	353.5095	119594.3281	308.8049	-0.25504	341.17	-0.57865	7325220	-0.29745	466.916	74.7598	73.4081	165.2144	153.3894	55016.3984	110.4747	-0.40528	137.8345	2483820
011	2017-05-23t0143	1495522087.46	adult	129.9998	73.9998	-166.1575	1103.0954	69.4621	62363.0589	196473.7688	2974580.8804	511.247	-0.41807	190.472	-1.3533	189.5011	-1.1452	327.8801	-1.2483	323.0907	107216.7969	271.5782	-1.2267	311.6961	-1.1488	6213200	-0.9535	420.617	71.3573	69.4001	145.5865	137.0455	47606.7734	107.1611	-0.80882	128.152	2327670
011	2017-05-23t0543	1495536487.69	adult	133.9999	77.9998	-162.1575	1283.5567	80.8331	72783.7864	229133.4005	3663837.2833	506.527	-0.39627	177.861	-1.8008	175.302	-1.6758	316.637	-1.3817	311.0265	120638.7031	255.7102	-1.5916	295.4349	-1.4305	6769370	-0.49245	435.468	68.6614	66.2987	167.4314	150.2695	63791.3672	105.1855	-1.0823	132.8677	2613250
011	2017-05-23t0943	1495550888.21	adult	138	82	-158.1573	1002.2789	66.0211	55675.4647	175458.8229	2583792.0328	527.69	-0.14268	195.659	-0.9551	195.5575	-0.73907	309.6224	-1.4307	303.921	90409.7422	261.968	-1.2616	291.4332	-1.4135	5699730	-1.1314	524.361	75.6292	73.9039	149.924	142.1645	43777.8164	108.8066	-0.91568	132.187	2203150
011	2017-05-23t1343	1495565305.06	adult	142.0047	86.0047	-154.1526	935.6664	66.9372	49795.4833	156916.076	2255259.4596	436.117	-0.92716	211.883	-0.17775	210.0162	-0.054847	310.4668	-1.2943	306.0008	81031.8438	265.9972	-1.0033	295.3078	-1.1907	5530360	-1.1647	416.938	88.8354	85.4398	182.4782	175.5521	47626.8047	129.6838	0.50204	163.2227	2318690
011	2017-05-23t1743	1495579689.4	adult	146.0004	90.0003	-150.157	1146.3698	70.8693	69065.6912	217830.685	3407132.4978	456.568	-0.6901	173.49	-1.779	171.0879	-1.6855	289.3885	-1.7312	281.14	104469.2578	237.4267	-1.8628	268.6002	-1.8321	6255350	-0.60269	508.342	69.9888	66.9063	180.8965	160.3976	65303.6484	109.4701	-1.0758	142.2165	2523520
011	2017-05-23t2143	1495594088.21	adult	150	94	-146.1573	1002.7933	67.8382	51146.6639	161107.5072	2259576.8431	824.387	2.6865	214.022	0.04479	212.3792	0.14676	309.3087	-1.1086	299.441	83204.0469	264.6981	-0.81723	290.076	-1.1205	5737500	-0.87013	879.346	89.4272	86.4868	188.7085	173.478	50762.5781	129.8212	0.22327	162.2512	2397360
011	2017-05-24t0143	1495608487.73	adult	153.9999	97.9999	-142.1575	894.0323	65.8329	48678.8594	153472.7117	2235557.6721	518.727	-0.041087	218.056	0.27348	216.9095	0.38192	301.6566	-1.2153	293.5471	76922.4219	263.4462	-0.75645	286.1902	-1.134	5557800	-0.90999	597.869	90.3352	87.6065	185.9778	173.7138	47424.3359	127.1763	-0.085313	158.7343	2302460
011	2017-05-24t0543	1495622889.13	adult	158.0003	102.0002	-138.1571	1069.5527	62.7595	54858.2607	172720.72	2387063.6632	684.275	1.4761	189.752	-0.91471	190.9541	-0.7062	297.3064	-1.2417	287.6528	85624.2422	251.6388	-1.0792	275.9286	-1.346	5456120	-0.89717	813.587	77.5213	75.0537	179.2359	160.7728	51619.9297	116.8671	-0.86732	146.6793	2229050
011	2017-05-24t0952	1495637799.53	adult	162.1421	106.142	-134.0153	861.1242	70.8754	48918.7289	154406.6588	2329624.9846	481.53	-0.30244	210.63	0.030295	209.6755	0.12759	287.5917	-1.4324	283.3757	73623.4688	253.8356	-0.92155	274.5695	-1.3109	5386010	-0.86132	452.295	86.4153	84.8999	161.5913	153.0248	41367.3672	118.9112	-0.83696	141.1687	2209730
011	2017-05-24t1343	1495651692.57	adult	166.0013	110.0012	-130.1561	950.8585	63.1532	49439.6179	155865.827	2139653.9614	371.277	-1.2421	201.475	-0.33431	200.4343	-0.24628	276.6076	-1.6671	272.5211	71917.9844	243.4594	-1.2167	263.7552	-1.5633	5221030	-0.89158	375.43	84.4007	82.6301	157.1562	149.4133	40860.625	118.7997	-0.93217	140.8086	2187160
011	2017-05-24t1743	1495666096.25	adult	170.0023	114.0022	-126.1551	863.6974	62.1287	44485.9356	140254.8367	1917105.6301	501.462	-0.069916	225.144	0.71006	224.0605	0.77947	306.0431	-0.81218	297.8839	71614.0938	267.6513	-0.29507	288.4424	-0.76858	5250590	-0.79997	490.164	93.1305	90.9158	178.9227	166.0344	41867.9062	128.4923	-0.458	153.2196	2171900
011	2017-05-24t2143	1495680489.51	adult	174.0004	118.0003	-122.157	608.8819	80.6975	36939.4025	117299.3124	1893807.0003	667.784	1.3906	222.342	0.606	219.7061	0.60422	325.6914	-0.2272	319.4469	63184.1406	275.1898	0.030877	303.9318	-0.24576	4292080	-1.3124	850.858	93.467	91.0757	180.2527	169.0014	34969.0195	131.2595	-0.4026	158.2643	1804290
011	2017-05-25t0143	1495694889.32	adult	178.0003	122.0003	-118.157	684.5711	83.9996	39221.0851	124295.4051	1962524.7786	454.75	-0.42651	220.394	0.53476	218.718	0.57	311.296	-0.57789	305.0458	63815.6719	270.7052	-0.083947	294.8501	-0.47532	4497810	-1.1138	367.623	92.4155	89.7985	184.7909	176.0051	37882.1406	131.7421	-0.47495	161.0949	1886020
011	2017-05-25t0543	1495709288.36	adult	182.0001	126	-114.1573	650.635	62.7575	32696.8597	103374.6966	1385558.1375	458.132	-0.37755	222.629	0.63843	220.8267	0.66388	313.203	-0.49848	308.8327	53870.9219	273.9024	0.06748	298.159	-0.33805	3818980	-1.4493	388.429	92.2773	89.7418	183.9954	176.087	31647.2012	130.9294	-0.61131	162.7999	1582930
011	2017-05-25t0943	1495723689.12	adult	186.0003	130.0002	-110.1571	561.1118	77.8492	27889.0313	88408.4149	1274632.1014	444.837	-0.47316	221.366	0.58469	219.4426	0.60442	313.2214	-0.4722	307.5554	46043.5469	273.8043	0.083843	297.8893	-0.32566	3235260	-1.7309	398.364	93.8358	91.1479	180.8431	169.6551	26583.9414	133.117	-0.58739	158.8353	1371410
011	2017-05-25t1343	1495738088.88	adult	190.0002	134.0002	-106.1571	600.3658	67.4926	31447.0489	99640.3712	1393632.3488	688.28	1.4966	220.18	0.53554	218.1056	0.54832	329.4304	-0.015649	316.0974	54356.0078	272.5882	0.06107	303.3192	-0.141	3629230	-1.4325	786.855	95.8832	92.6254	194.0871	180.9549	32024.3691	139.4374	-0.36075	168.99	1580440
011	2017-05-25t1902	1495757194.45	adult	195.3073	139.3073	-100.85	620.0541	70.6245	35334.6219	112014.2769	1678310.3759	717.987	1.6827	222.208	0.61171	220.3684	0.63435	319.5321	-0.27987	312.0249	59113.4336	273.3402	0.094895	300.079	-0.23035	4107070	-1.0791	761.607	96.0531	93.1589	185.0059	173.4902	34226.0859	137.045	-0.58967	164.0353	1775350
011	2017-05-25t2143	1495766886.69	adult	197.9996	141.9996	-98.1577	621.337	70.2917	35406.2994	112173.1209	1680373.7427	571.307	0.53277	223.193	0.64572	221.5189	0.67563	314.2151	-0.42147	307.3799	58444.0156	273.4892	0.10001	298.7092	-0.27025	4138230	-1.027	703.013	96.832	93.9105	188.0518	175.4741	34977.6445	137.3825	-0.62612	164.1027	1795360
011	2017-05-26t0216	1495783236.93	adult	202.5414	146.5413	-93.616	718.234	71.5664	39640.7587	125285.2219	1874291.806	441.153	-0.45632	222.822	0.61609	221.3593	0.65644	310.7176	-0.51476	304.5266	64629.25	271.822	0.038241	295.5639	-0.3649	4626010	-0.68728	367.874	96.992	93.9324	189.233	179.2167	39360.4609	137.6756	-0.69605	165.7759	2013650
011	2017-05-26t0543	1495795685.63	adult	205.9993	149.9993	-90.158	610.7464	80.0988	35856.011	113838.0084	1790919.1817	745.525	1.8098	222.754	0.59778	221.6818	0.65554	312.7966	-0.46731	305.9117	58805.7617	272.3033	0.044227	296.2807	-0.35181	4174180	-0.91446	858.88	97.3822	94.3524	190.6656	178.7315	35845.1328	141.1856	-0.59976	167.182	1824840
011	2017-05-26t0943	1495810096.87	adult	210.0024	154.0024	-86.1549	606.8906	72.5542	34513.4434	109398.8083	1649591.3597	703.769	1.486	220.588	0.49248	219.3218	0.54518	308.5857	-0.58749	300.4944	55854.0078	269.4808	-0.063832	291.0222	-0.51284	3984250	-0.98394	762.198	95.2164	92.5622	185.6007	174.8983	33593.7227	134.9662	-0.93232	163.547	1719800
011	2017-05-26t1505	1495829391.41	adult	215.362	159.362	-80.7953	591.3521	84.4347	33645.5276	106836.175	1695966.4209	359	-1.0438	222.603	0.54164	221.6935	0.61023	308.6942	-0.60494	303.8542	54638.8711	272.5382	0.01189	296.8625	-0.36795	3918480	-0.97057	295.896	98.6997	95.7682	188.4646	181.0166	33358.2422	142.6222	-0.68873	168.896	1737410
011	2017-05-26t1743	1495838895.83	adult	218.0022	162.0021	-78.1552	605.1614	75.0269	34460.3949	109255.0781	1662329.7356	493.325	-0.060907	224.75	0.60687	223.1088	0.64863	318.1917	-0.381	313.4156	57592.6875	276.703	0.12985	303.007	-0.21156	4056060	-0.86679	509.154	100.415	96.9701	201.3349	191.851	36441.625	146.2462	-0.57968	179.1407	1812180
011	2017-05-26t2143	1495853287.94	adult	222	165.9999	-74.1574	613.403	74.8398	33981.5331	107628.2883	1617525.6225	432.212	-0.50731	225.084	0.59248	224.3925	0.67162	311.795	-0.55908	306.8329	55499.5078	273.383	0.00063527	296.5343	-0.4089	4005360	-0.86267	380.8	100.931	97.4879	198.0292	189.0901	35249.1914	147.7242	-0.5783	176.7293	1796060
011	2017-05-27t0201	1495868759.44	adult	226.2976	170.2975	-69.8598	597.7745	70.4295	31977.0094	101353.7379	1457554.7774	463.549	-0.27861	223.189	0.49244	222.2311	0.56412	312.2916	-0.5686	305.2702	52464.9844	272.8595	-0.044146	296.8408	-0.42493	3737970	-0.98661	309.613	99.3658	96.2534	191.6017	181.7528	32189.0879	143.9242	-0.77977	171.4413	1664180
011	2017-05-27t0543	1495882085.72	adult	229.9993	173.9993	-66.158	591.593	68.1562	30946.7012	98052.9902	1377351.1024	386.524	-0.85264	222.565	0.44483	221.5309	0.51539	308.0915	-0.6869	303.5529	50218.9062	271.5336	-0.10783	295.2275	-0.48677	3610000	-1.0352	354.776	99.5793	95.8491	194.2651	188.0076	31665.209	145.2876	-0.76901	174.1804	1615180
011	2017-05-27t0943	1495896487.16	adult	233.9997	177.9997	-62.1576	589.6607	75.571	32453.2431	102813.1967	1555591.3107	408.827	-0.69103	222.12	0.40334	220.9734	0.47161	312.0874	-0.61246	308.2567	53054.8633	270.2547	-0.16921	295.2451	-0.50614	3771590	-0.91476	296.484	99.8252	96.454	194.3847	187.1434	33045.4062	144.6546	-0.8364	170.8313	1695030
011	2017-05-27t1401	1495911978.64	adult	238.3029	182.3029	-57.8544	594.3105	73.3192	32550.2359	103149.0716	1536507.6615	387.654	-0.85899	221.416	0.34948	220.6317	0.4314	307.5281	-0.73564	301.7381	52587.3008	269.7795	-0.20941	292.283	-0.60041	3772710	-0.88862	291.065	100.448	97.0468	193.1444	183.6863	33027.6914	146.3704	-0.81672	173.2629	1711530
011	2017-05-27t1743	1495925285.73	adult	241.9994	185.9993	-54.158	590.8722	67.1775	31246.355	98984.4523	1399738.8798	390.318	-0.84767	221.306	0.32037	220.205	0.39283	307.0015	-0.76158	301.0981	50348.2383	269.3908	-0.2426	292.9912	-0.59929	3622990	-0.95319	305.996	100.51	96.9218	192.2398	184.9962	31527.332	146.9888	-0.83023	174.1966	1645440
011	2017-05-27t2143	1495939686.15	adult	245.9995	189.9994	-50.1579	604.1501	78.2624	34445.7627	109329.157	1691819.9347	389.616	-0.86401	224.824	0.40632	222.9191	0.45415	316.4213	-0.57345	312.5616	57272.2539	276.2529	-0.081859	302.1801	-0.40283	4049750	-0.69038	290.652	104.584	100.4853	198.0538	191.2583	35847.7383	155.5559	-0.57103	182.6364	1883880
011	2017-05-28t0201	1495955165.89	adult	250.2994	194.2993	-45.858	604.0213	76.8555	34161.2023	108381.9738	1656392.5312	433.4	-0.53509	226.398	0.42627	224.598	0.47954	318.4066	-0.55024	314.1617	56994.7812	277.7949	-0.071004	304.5669	-0.37219	4045050	-0.67249	393.052	106.141	101.7728	203.8988	197.9318	36497.8906	157.3536	-0.55393	184.4276	1896420
011	2017-05-28t0543	1495968483.25	adult	253.9987	197.9986	-42.1587	604.4074	77.6428	34192.3172	108531.8043	1658925.2622	390.458	-0.88347	226.186	0.39597	224.4775	0.45403	318.0314	-0.57175	313.863	56927.6172	278.4541	-0.079369	303.7383	-0.40955	4048060	-0.6539	366.719	106.464	101.8994	202.5134	195.2467	36249.9023	159.0063	-0.53597	185.6986	1905390
011	2017-05-28t0943	1495982885.88	adult	257.9994	201.9993	-38.158	596.7833	75.1519	33111.676	104994.5585	1582320.5481	387.158	-0.92442	226.772	0.38949	224.8659	0.44378	316.9361	-0.60544	312.7957	55146.8789	278.8586	-0.096019	304.3081	-0.4172	3930870	-0.7019	297.86	107.12	102.5237	203.369	198.7352	35386.2031	160.3107	-0.53292	186.4582	1856810
011	2017-05-28t1401	1495998361.59	adult	262.2982	206.2981	-33.8592	600.5344	73.3621	33082.5137	104812.0043	1566072.2154	452.76	-0.41641	226.85	0.36728	224.7761	0.41906	321.9019	-0.5265	315.5193	56010.9375	279.9369	-0.098069	306.0482	-0.40335	3929940	-0.68374	403.528	108.778	103.8364	208.6908	201.0621	36312.2031	163.9038	-0.46032	191.0245	1884480
011	2017-05-28t1743	1496011683.08	adult	265.9986	209.9986	-30.1588	594.3946	74.9389	32272.2447	102369.3146	1506722.1858	429.595	-0.61483	227.404	0.36306	225.2971	0.41596	321.0012	-0.55529	316.3396	54570.1992	282.0741	-0.071885	306.9774	-0.40388	3845620	-0.71503	329.26	109.206	104.158	211.3795	205.7074	35934.5117	165.034	-0.46153	192.6994	1846790
011	2017-05-28t2143	1496026084.15	adult	269.9989	213.9989	-26.1585	601.4104	76.2892	34013.5096	107962.2678	1643812.9674	371.986	-1.097	226.52	0.31724	224.3312	0.36994	321.8036	-0.55503	316.5715	57281.0469	281.1013	-0.12001	307.0851	-0.42152	4027970	-0.59635	389.562	108.355	103.0718	207.8894	202.6965	37004.3203	163.8019	-0.53821	192.7442	1926760
011	2017-05-29t0201	1496041540.77	adult	274.2924	218.2924	-21.865	576.0999	118.4191	38245.2268	124436.2304	2418955.9603	401.791	-0.87331	227.082	0.31147	224.4823	0.3551	325.3283	-0.5131	321.9782	65065.6562	282.0209	-0.12581	310.7286	-0.37793	4531870	-0.29789	307.923	107.673	102.0849	209.8047	204.0699	41960.9375	164.2171	-0.56541	192.8193	2148840
011	2017-05-29t0543	1496054885.08	adult	277.9992	221.9991	-18.1582	576.76	114.2217	37420.2079	121274.4565	2304307.1725	412.52	-0.80106	226.681	0.28269	224.2999	0.33422	323.013	-0.5634	317.3529	63310.5547	280.7329	-0.17609	307.066	-0.45922	4425720	-0.34209	339.516	108.702	102.8908	214.1813	207.6329	41979.543	166.7584	-0.52341	194.7415	2122300
011	2017-05-29t0943	1496069285.19	adult	281.9992	225.9991	-14.1582	697.4743	71.6225	37128.04	117258.2069	1707295.0076	436.016	-0.62281	225.998	0.24595	223.7976	0.30418	323.027	-0.57724	318.474	62990.2734	280.5838	-0.20188	308.0148	-0.46137	4398830	-0.34113	340.198	109.591	103.4162	215.8544	210.6913	42091.6133	169.0034	-0.49402	198.8913	2133070
011	2017-05-29t1403	1496084867.74	adult	286.3277	230.3276	-9.8297	593.7906	73.2884	32467.5707	103081.5853	1515440.3296	448.591	-0.53441	227.545	0.26721	224.7917	0.31305	325.6064	-0.55496	321.9889	55353.0938	283.7574	-0.15936	311.2819	-0.42834	3866680	-0.61915	393.177	111.803	105.684	220.7514	211.361	37527.7422	172.5995	-0.42969	201.2161	1899870
011	2017-05-29t1743	1496098088.47	adult	290.0001	234.0001	-6.1573	680.192	70.2767	35866.8412	113316.2896	1627231.0348	527.271	0.12029	227.851	0.25869	225.4834	0.31635	325.5627	-0.56914	319.6957	61531.3398	282.5743	-0.2041	309.1971	-0.47788	4286780	-0.3721	454.21	111.629	105.3321	223.3857	215.436	42219.8867	172.6981	-0.46043	202.6077	2100190
011	2017-05-29t2143	1496112486.94	adult	293.9997	237.9996	-2.1577	680.4791	66.9582	34946.9323	110372.5452	1541662.7573	529.819	0.13395	227.82	0.24037	224.8902	0.28538	324.2969	-0.60087	318.0802	59670.6367	282.8289	-0.22025	307.6143	-0.51907	4178680	-0.41659	500.776	111.714	105.0163	220.6228	214.2721	40594.5859	172.7607	-0.4942	203.0829	2049050
011	2017-05-30t0202	1496128022.24	dead	298.315	242.315	2.1577	585.6361	63.0552	27781.2314	88189.2448	1114896.8868	373.23	-1.2398	222.877	0.098645	221.6676	0.18801	306.3425	-0.85386	301.7414	45032.3438	270.1376	-0.49213	292.8775	-0.75401	3256010	-0.90881	317.661	105.931	101.2449	210.4353	203.7332	30933.9824	158.6927	-0.91889	191.7496	1547550
012	2017-05-17t1343	1495046902.57	larva	0	-50.0025	-290.1641	156.4308	28.6781	3004.5635	9575.1839	53732.4085	0	-0.5878	0	-0.6663	0	-0.67102					0	-0.62643	0	-0.61899	0	0.36058	0	0	0				0	-0.61087	0	0
012	2017-05-17t1743	1495061303.89	larva	4.0004	-46.0022	-286.1637	134.0713	28.1493	2591.0806	8292.5056	46181.6532	313.646	-0.11319	104.382	-0.20843	102.0499	-0.20896	209.6995	-1.1856	203.4603	3145.4932	142.7423	-0.31474	170.0972	-0.32369	148744	-0.047576	316.782	55.6496	51.8582	195.6892	164.9816	2935.3374	97.7673	1.2797	137.8414	79300.6
012	2017-05-17t2143	1495075704.28	larva	8.0005	-42.0021	-282.1636	156.4488	30.8795	3195.7392	10207.4855	61197.2075	0	-0.88943	0	-0.99861	0	-0.98875					0	-0.95486	0	-0.9386	0	-0.53346	0	0	0				0	-0.8815	0	0
012	2017-05-18t0143	1495090104.79	larva	12.0006	-38.0019	-278.1634	164.8557	29.4902	3308.6936	10540.8835	61519.6664	0	-1.0319	0	-1.1572	0	-1.1405					0	-1.1079	0	-1.088	0	-0.89456	0	0	0				0	-1.0317	0	0
012	2017-05-18t0543	1495104506.18	larva	16.001	-34.0015	-274.1631	236.2865	25.2509	3920.9799	12393.8162	59303.3835	340.884	-0.48635	217.122	0.0051056	214.0989	0.03549	320.4812	-1.1382	319.6771	7050.5854	274.3404	-0.34218	309.85	-0.40092	472457	-1.0186	247.849	59.9789	58.2676	132.6509	122.4493	2918.3208	83.1091	0.77742	101.7078	130514
012	2017-05-18t0943	1495118905.09	larva	20.0007	-30.0018	-270.1634	143.7606	24.306	1847.6968	5916.3958	26571.8475	461.3	-0.37469	317.173	0.47554	319.957	0.56198	429.506	-0.96205	427.1114	4724.5664	385.2513	-0.1131	414.802	-0.25538	333348	-1.3805	224.276	59.8766	58.5286	129.0178	116.2979	1419.1953	83.3573	0.71141	103.8681	62930.3
012	2017-05-18t1343	1495133314.51	larva	24.0033	-25.9992	-266.1607	790.8341	46.4047	25427.8714	80055.8712	740862.8458	1094.7	0.7886	274.257	0.078539	247.3013	-0.020512	891.3124	-0.0040329	888.866	121218.4922	583.1098	0.41631	802.252	0.66378	3718100	-0.32198	239.978	45.2171	43.356	115.3383	104.3456	15686.0039	70.5585	0.29498	91.3812	613009
012	2017-05-18t1744	1495147756.19	larva	28.0149	-21.9876	-262.1492	824.8687	69.278	42223.0468	133585.0856	1811068.0559	1043.53	0.57246	273.79	-0.056627	216.5828	-0.34446	893.9283	0.00037685	884.0598	198452.0938	627.6606	0.44123	827.6678	0.61447	6064440	0.27984	507.777	52.2057	50.9111	120.8116	106.5602	26820.1758	76.7001	0.3622	95.6593	1156360
012	2017-05-18t2143	1495162102.79	larva	32.0001	-18.0025	-258.164	831.9291	54.7949	35215.7961	111054.4156	1279002.4069	1259.1	0.91157	405.936	0.65276	404.9673	0.75151	1107.1237	0.50711	1095.4046	205925	747.805	0.73047	1044.3347	1.0984	7530520	0.52988	262.192	51.8304	50.5507	114.6945	104.3604	21333.1797	77.5237	0.28053	94.7224	961505
012	2017-05-19t0143	1495176505.05	larva	36.0007	-14.0019	-254.1634	865.6637	54.2651	37972.7188	119579.7963	1414849.2397	1767.64	1.8753	657.702	2.1573	643.8642	2.2167	1454.1271	1.4011	1427.2792	290825.4062	1186.9697	2.1256	1369.1063	1.8957	13154700	2.3006	291.953	62.6028	61.7301	126.3245	116.5726	25264.8984	87.9985	0.5065	105.4128	1252120
012	2017-05-19t0543	1495190904.27	larva	40.0005	-10.0021	-250.1636	841.586	53.8423	38326.2013	120883.7226	1430187.544	1480.35	1.1655	575.487	1.5155	545.1658	1.4592	1324.8806	1.1458	1311.4183	267625.875	1103.209	1.7269	1262.1733	1.4899	11605800	1.4191	371.686	53.4305	52.5051	118.2147	106.9517	23879.3691	80.5042	0.12377	96.7999	1077530
012	2017-05-19t0943	1495205303.3	larva	44.0002	-6.0023	-246.1639	1075.5492	64.9089	53215.6633	167615.6779	2292103.3112	957.691	-0.064198	371.125	0.042239	371.2199	0.1653	861.1904	-0.068559	854.8098	241133.2969	711.9119	0.24206	825.5161	0.13733	10364800	0.67734	270.096	48.954	47.0755	121.8321	111.8599	34112.9922	77.2553	-0.17827	99.1482	1367190
012	2017-05-19t1343	1495219712.66	larva	48.0028	-1.9997	-242.1613	1065.8266	80.928	72509.0736	229528.3338	3989143.426	1147.5	0.22927	369.038	-0.1021	355.4486	-0.065734	958.1001	0.22579	944.33	353538.9375	730.4249	0.18551	899.5844	0.23023	13615300	1.5075	947.519	73.9705	68.4319	254.631	228.1046	93958.8438	127.3092	2.0899	189.2025	2729070
012	2017-05-19t1743	1495234110.78	adult	52.0023	1.9997	-238.1618	1189.5809	72.36	68831.6442	217010.6234	3365942.1491	1095.64	0.11444	328.41	-0.40552	306.8802	-0.42932	936.6219	0.19333	927.1413	337183.9062	732.2633	0.19402	883.4015	0.18967	11818800	0.72118	380.595	51.5687	49.5497	135.2625	120.7236	48694.4844	81.119	-0.37761	106.9059	1855850
012	2017-05-19t2143	1495248503.34	adult	56.0002	5.9977	-234.1639	1071.1883	66.965	59853.2049	188539.2821	2798330.4849	964.581	-0.16459	373.592	-0.071669	349.5513	-0.10553	809.7854	-0.18612	799.8303	254272.625	650.7933	-0.075726	769.0394	-0.12125	11697200	0.54868	501.091	65.151	63.5963	141.6763	129.7531	44486.3477	93.0283	0.24953	116.3863	2039880
012	2017-05-20t0143	1495262903.95	adult	60.0004	9.9978	-230.1637	1271.031	77.1793	79077.0341	249076.7414	4118442.7145	882.24	-0.32491	284.97	-0.71677	268.1346	-0.71395	736.049	-0.38111	727.5336	303988.25	545.8111	-0.43715	676.0197	-0.3635	11761300	0.48266	372.034	58.7207	57.3787	124.8819	116.1017	51576.2305	85.8712	-0.35435	104.7284	2423520
012	2017-05-20t0543	1495277303.77	adult	64.0003	13.9978	-226.1637	1213.5821	87.601	84320.8949	265817.0702	4956590.4111	796.237	-0.49971	270.468	-0.81025	257.0458	-0.78263	637.9602	-0.67784	632.3736	280702.5	471.8019	-0.69288	594.381	-0.57703	11875400	0.48146	359.056	59.3406	58.155	121.6391	113.3183	53521.2109	86.2448	-0.45452	103.1326	2605470
012	2017-05-20t0943	1495291703.77	adult	68.0003	17.9978	-222.1637	1051.019	91.7555	76133.3578	240610.7556	4569133.1217	895.261	-0.10575	284.577	-0.63504	288.7182	-0.42423	638.9869	-0.55088	627.6846	253677.7812	503.1061	-0.46479	598.5434	-0.4699	11275800	0.24952	1017.06	80.0681	74.9551	247.2139	223.4989	98143.9375	133.4247	3.8736	186.1178	3172540
012	2017-05-20t1343	1495306102.72	adult	72	21.9975	-218.164	1279.2226	72.4909	78855.7745	248380.1716	4034314.7665	708.104	-0.65262	269.168	-0.74105	267.217	-0.57894	504.7025	-1.1421	499.0724	207937.4375	417.9782	-0.83857	481.6083	-0.90693	11073300	0.20451	681.943	65.8075	64.734	139.0366	126.4071	57283.0703	93.7636	0.020331	114.0079	2707250
012	2017-05-20t1743	1495320502.7	adult	76	25.9975	-214.164	1258.3754	79.2432	83186.5686	262461.5153	4523771.372	656.995	-0.80512	256.384	-0.8654	240.5584	-0.89	562.2131	-0.66562	556.0267	244000.4688	447.347	-0.56332	530.6268	-0.56039	11113200	0.3009	778.698	63.032	61.6051	140.3272	126.2616	60901.9922	92.1914	-0.26321	112.2894	2732190
012	2017-05-20t2143	1495334902.31	adult	79.9999	29.9974	-210.1641	1373.6597	78.3864	92641.1897	291841.6435	5159433.2565	662.29	-0.70614	235.449	-1.2195	233.5742	-1.0178	513.2935	-0.89941	505.1938	247920.7344	380.3723	-1.0268	474.993	-0.82473	11362300	0.54104	431.378	52.2355	50.4507	127.6375	116.6769	61648.9219	80.3901	-1.6529	103.203	2520780
012	2017-05-21t0143	1495349302.31	adult	83.9999	33.9974	-206.1641	1154.9174	74.3101	71518.4985	225389.3164	3679736.2875	540.256	-1.4151	266.424	-0.53994	256.425	-0.45751	463.1368	-1.2512	459.3282	173213.1719	383.9026	-0.94929	441.7321	-1.0386	9942690	-0.031217	391.286	67.99	66.5644	134.2527	123.0785	50210.5039	95.2213	-0.22222	113.53	2537320
012	2017-05-21t0543	1495363703.34	adult	88.0002	37.9977	-202.1639	1168.054	78.3856	75907.8316	239228.8411	4124034.0208	645.279	-0.53391	261.163	-0.49174	244.599	-0.60967	525.7314	-0.2247	520.4685	208189.625	408.1328	-0.45114	488.9352	-0.33326	10336100	0.31867	451.73	70.7508	69.2901	135.9093	127.7164	53820.0859	100.1757	0.14723	118.5027	2800100
012	2017-05-21t0943	1495378102.2	adult	91.9999	41.9974	-198.1642	1137.2044	73.7785	68914.7986	217146.5094	3516510.2581	588.543	-0.80146	259.003	-0.32152	246.024	-0.35593	472.877	-0.61223	464.5898	170235.7031	384.2606	-0.56299	441.9486	-0.66795	9320490	-0.10558	342.568	72.5848	70.6106	144.697	134.8571	52090.9336	104.1303	0.39358	125.1213	2612040
012	2017-05-21t1343	1495392501.95	adult	95.9998	45.9973	-194.1642	1208.7311	78.695	79488.9469	250511.6362	4371644.8959	567.34	-0.80468	234.014	-0.91227	221.254	-0.98587	485.1165	-0.12085	478.8823	201323.3281	393.4301	-0.093589	458.6108	-0.12159	9696360	0.26337	312.622	66.0761	64.6257	145.514	138.4471	60388.3008	98.2601	-0.36668	121.5446	2737860
012	2017-05-21t1743	1495406901.47	adult	99.9997	49.9972	-190.1644	1356.479	83.9569	94533.7576	297743.8126	5533755.6319	766.274	1.0499	190.258	-2.2435	179.8706	-2.2931	395.8886	-1.2453	389.5814	194777.2188	310.1727	-1.4662	368.2502	-1.2879	9360320	0.21301	860.424	59.5346	57.1851	140.5501	127.3671	69150.6328	91.7541	-1.1619	114.8976	2928980
012	2017-05-21t2143	1495421302.61	adult	104	53.9975	-186.1641	1176.1355	89.1507	81506.9816	257200.123	4701922.1667	584.306	-0.3645	226.76	-0.77908	215.2867	-0.86275	463.1116	0.13731	453.2469	196822.4375	368.6237	0.00052889	428.7503	-0.0099561	9624380	0.52896	440.394	64.7102	63.0567	140.6267	131.8611	59766.3438	99.6666	-0.54054	121.0604	2746490
012	2017-05-22t0143	1495435702.19	adult	107.9999	57.9974	-182.1642	1094.2037	74.8068	69852.6371	220208.4228	3726200.8909	579.251	-0.28496	240.139	-0.096207	231.9849	-0.066033	424.9481	-0.26993	419.4283	155106.0625	335.9712	-0.47608	397.4434	-0.31288	8748970	0.11737	549.697	75.4834	74.339	141.6741	131.4499	51711.0469	103.3831	-0.34507	121.7718	2750090
012	2017-05-22t0543	1495450101.49	adult	111.9997	61.9972	-178.1644	1071.9923	103.8655	83968.4105	265979.6802	5457162.3203	442.019	-1.4052	188.111	-1.944	183.7651	-1.8154	306.5643	-2.33	302.1241	133968.5938	256.2783	-2.2235	289.8644	-2.2224	8206720	-0.10139	440.215	72.0218	68.8135	166.2577	160.3811	72654.625	113.7983	0.44784	146.1919	3142090
012	2017-05-22t0943	1495464501.82	adult	115.9998	65.9972	-174.1643	1112.0749	71.8305	68156.6272	214800.5481	3478615.1979	431.984	-1.4115	229.539	-0.16427	223.1347	-0.11119	370.9075	-0.88304	366.2465	132043.0625	314.4862	-0.58096	353.0169	-0.76703	8167210	-0.0049718	391.916	80.4098	78.1883	168.9695	159.4323	60153.1367	114.7557	0.35808	144.7178	2861060
012	2017-05-22t1343	1495478913.91	adult	120.0032	70.0006	-170.1609	674.3441	76.715	41413.6523	131466.3429	2114032.4093	396.524	-1.6575	185.697	-1.8124	179.6083	-1.7826	331.2574	-1.5442	327.1001	71882.8672	275.2114	-1.4817	315.194	-1.4313	4014770	-2.6497	347.345	74.9336	71.7552	162.3937	156.8953	35239.4336	117.3891	0.41549	146.2078	1620060
012	2017-05-22t1743	1495493310.95	adult	124.0023	73.9998	-166.1617	1126.326	75.1056	67012.2652	211159.7769	3378320.4819	622.463	0.49772	206.756	-0.82718	201.184	-0.78603	358.9774	-0.771	351.3797	125642.0781	288.69	-0.9407	335.0896	-0.81128	7236060	-0.40611	525.522	79.3995	76.7486	173.229	163.105	60630.1641	118.504	0.34109	148.056	2778820
012	2017-05-22t2143	1495507703.47	adult	128.0003	77.9977	-162.1638	957.3877	89.5329	63148.2591	199244.1823	3607884.9756	429.965	-1.2035	214.446	-0.39005	211.2137	-0.26632	345.6006	-0.90966	341.5964	114048.1953	293.2791	-0.6359	328.4517	-0.80619	7057430	-0.4302	406.43	73.2976	71.5495	152.1459	144.2659	50208.1562	107.889	-0.68606	132.1831	2412220
012	2017-05-23t0143	1495522102.89	adult	132.0001	81.9975	-158.164	1010.8029	76.9134	62658.6179	197532.5763	3334733.5827	471.615	-0.75032	226.436	0.22691	221.2464	0.25027	371.9048	-0.12822	366.2832	121984.7734	305.952	-0.068989	352.0863	-0.039095	7405590	-0.10599	485.583	81.091	77.846	174.9589	169.3622	57386.5117	121.5501	0.26758	154.8318	2652080
012	2017-05-23t0543	1495536502.54	adult	136	85.9974	-154.1641	974.8846	95.871	70235.0344	222045.1579	4266257.5248	386.626	-1.4688	184.665	-1.4679	179.6869	-1.4537	312.7502	-1.4136	309.4618	114466.5938	262.9088	-1.295	297.7867	-1.3051	6749340	-0.46464	319.682	78.3732	74.3876	183.0429	175.9733	66993.6953	124.5587	0.34773	160.2681	2864460
012	2017-05-23t0943	1495550903.15	adult	140.0002	89.9976	-150.1639	950.4367	73.4753	59030.6428	186221.4988	3068096.3262	716.878	1.6174	231.652	0.63861	228.8177	0.72554	346.9219	-0.4378	339.8584	106851.9531	294.6443	-0.11293	327.4762	-0.37235	7133270	-0.12727	616.08	84.9849	82.2969	173.4681	164.4575	53428.1797	120.9448	-0.069239	150.7204	2616940
012	2017-05-23t1343	1495565320.84	adult	144.0051	94.0025	-146.159	1027.3393	73.0806	60109.8699	189348.1879	3038846.0972	477.492	-0.52377	203.49	-0.50668	202.0812	-0.37009	286.2879	-1.8563	281.6775	89894.4062	252.0872	-1.4151	273.4487	-1.7442	6388170	-0.55146	491.609	83.8781	80.7763	174.823	168.1889	54894.4297	121.0889	-0.19091	152.0686	2633180
012	2017-05-23t1743	1495579704.9	adult	148.0006	97.9981	-142.1634	1130.1535	75.6611	71144.4237	224236.9485	3795448.3026	445.596	-0.76611	199.245	-0.62813	204.2597	-0.22674	311.8881	-1.0992	307.4516	116022.3828	266.7858	-0.80028	294.6637	-1.0417	7396190	0.19081	491.939	78.2074	76.3242	196.1247	188.8119	72958.3906	125.9681	0.024393	174.9022	2903140
012	2017-05-23t2143	1495594103.6	adult	152.0003	101.9977	-138.1638	1027.417	80.8899	66991.0927	211428.7613	3652813.2105	413.766	-1.009	193.107	-0.84153	196.9116	-0.50351	293.6956	-1.469	288.455	102793.4688	254.2972	-1.1299	279.6838	-1.3734	6744660	-0.17126	347.597	86.3076	83.4026	181.7527	174.982	63613.4531	130.2582	0.18469	161.0418	3014470
012	2017-05-24t0143	1495608503.13	adult	156.0002	105.9976	-134.1639	1032.0487	74.5397	64362.4466	203025.1211	3320593.2267	397.732	-1.1084	214.748	0.15273	218.2074	0.45508	321.298	-0.65631	318.1056	108277.4297	278.4001	-0.1796	307.1626	-0.47138	7216610	0.20151	382.492	82.6524	80.7366	171.473	162.8333	57786.4023	123.6638	-0.37558	152.6405	2777530
012	2017-05-24t0543	1495622904.1	adult	160.0004	109.9979	-130.1636	802.1559	101.683	65962.3846	209435.7917	4498759.1968	619.143	0.90718	152.65	-2.5095	151.6181	-2.3876	249.7752	-2.484	236.7352	77430.3203	196.9278	-2.9815	222.2741	-2.8977	4721770	-1.3259	791.904	64.357	61.1179	186.6971	164.4705	57876.1094	104.2895	-1.7077	143.5217	1990690
012	2017-05-24t0952	1495637814.91	adult	164.1423	114.1398	-126.0217	794.5322	84.2311	56949.8852	180859.6661	3333592.2484	692.007	1.5762	151.628	-2.517	150.7001	-2.3981	246.4203	-2.5102	235.0611	67026.3359	193.2676	-3.0477	218.1269	-2.9639	4113970	-1.6218	903.991	64.3993	61.247	187.5984	166.9737	51026.7578	103.7719	-1.8037	141.1696	1747280
012	2017-05-24t1343	1495651707.65	adult	168.0014	117.9989	-122.1627	1046.6105	73.2518	61945.8682	195169.7536	3116466.4832	356.507	-1.3558	196.292	-0.55028	195.2042	-0.46457	270.3242	-1.8085	266.3431	87585.0469	237.4634	-1.4081	257.9896	-1.7154	6356120	-0.15129	339.296	87.0682	84.9411	163.9101	156.0153	53106.8633	122.9424	-0.73225	146.5034	2819360
012	2017-05-24t1743	1495666111.94	adult	172.0026	122.0001	-118.1615	802.9913	99.5496	59446.6252	189017.247	3691102.8942	810.147	2.6259	153.648	-2.3667	152.1916	-2.2841	254.3881	-2.19	238.7568	73772.5547	198.1238	-2.7615	225.7351	-2.6369	4449030	-1.2548	978.969	65.7215	62.1137	197.077	172.8412	57152.3438	107.6615	-1.6924	149.2171	1903030
012	2017-05-24t2143	1495680505.06	adult	176.0007	125.9981	-114.1634	795.0133	93.8825	58744.7739	186752.4145	3580615.8671	632.697	1.0897	153.425	-2.3484	152.0742	-2.2664	250.7036	-2.2476	237.2885	71701.2188	197.1934	-2.7438	223.3581	-2.6652	4383670	-1.2191	768.421	65.7217	62.3153	190.629	164.8676	54519.8867	106.4799	-1.8153	145.7134	1877800
012	2017-05-25t0143	1495694904.93	adult	180.0007	129.9981	-110.1634	790.3997	84.4639	57988.9423	184247.9584	3467519.1783	577.28	0.6201	152.933	-2.3446	151.9287	-2.252	249.7501	-2.2354	233.7526	69680.2656	194.7266	-2.7863	221.064	-2.6964	4256280	-1.2233	644.596	65.3671	62.0944	188.1405	167.0949	52491.1953	105.4511	-1.9227	143.2111	1819230
012	2017-05-25t0543	1495709303.44	adult	184.0002	133.9977	-106.1638	796.3679	85.8745	56354.9084	178640.4728	3305223.7585	659.526	1.2951	153.331	-2.3065	152.5461	-2.2079	249.2388	-2.2233	236.0154	67543.7188	195.5933	-2.7175	221.1102	-2.6648	4147300	-1.2231	752.288	65.4845	62.0611	188.7262	166.6292	51144.8125	105.6255	-1.9611	144.687	1771220
012	2017-05-25t0943	1495723704.17	adult	188.0004	137.9979	-102.1636	799.0421	92.0522	61106.9197	194164.3192	3834298.6509	701.715	1.6187	153.551	-2.2765	152.3595	-2.198	250.5736	-2.1614	238.7796	73919.2188	196.8821	-2.6336	223.0708	-2.5743	4525920	-0.93429	1001.17	65.8794	62.2909	190.4311	167.2258	56177.1719	107.3027	-1.9233	146.7317	1941790
012	2017-05-25t1343	1495738103.91	adult	192.0004	141.9978	-98.1637	797.5817	85.1577	57122.7251	181490.5676	3335714.3607	673.33	1.3574	152.533	-2.2992	151.4055	-2.2195	249.4605	-2.1723	235.8078	69350.0234	194.9226	-2.6698	221.2878	-2.6016	4227610	-1.054	741.777	65.6813	62.1924	193.8492	171.6694	53890.0703	106.2292	-2.0192	147.6074	1820420
012	2017-05-25t1902	1495757209.54	adult	197.3075	147.3049	-92.8566	786.0247	85.5975	57713.7992	183373.4328	3443700.5937	608.464	0.82156	153.369	-2.2368	152.2024	-2.161	249.5952	-2.1453	237.7999	69637.0469	195.809	-2.5961	222.8971	-2.5195	4264590	-0.96087	728.73	65.6656	62.273	186.9473	166.2457	52158.3008	106.169	-2.0732	145.5934	1825900
012	2017-05-25t2143	1495766901.71	adult	199.9998	149.9972	-90.1643	779.7264	88.6756	57678.3133	182996.7816	3492557.6992	670.36	1.2818	154.282	-2.1846	153.1783	-2.1073	250.3089	-2.116	238.1588	71338.0312	197.278	-2.5249	223.8477	-2.4754	4386070	-0.85615	815.248	65.5143	62.2892	188.3821	166.4568	53688.8984	105.9782	-2.1053	144.6609	1862510
012	2017-05-26t0216	1495783251.9	adult	204.5415	154.5389	-85.6226	764.7043	86.136	53537.8707	169783.6168	3085002.6821	631.735	0.96912	155.915	-2.0914	154.423	-2.0304	261.8275	-1.7999	245.8169	69907.9531	200.055	-2.3971	229.7844	-2.2777	4157170	-0.93905	777.444	67.8048	64.1661	204.7903	182.5675	54679.0156	111.2435	-1.9045	152.4402	1807880
012	2017-05-26t0543	1495795700.64	adult	207.9995	157.9969	-82.1646	767.4442	85.3431	52018.8784	164818.2357	2936966.2076	625.834	0.91574	154.632	-2.1213	153.5579	-2.0432	249.4669	-2.1135	235.7985	65360.3359	197.2919	-2.4654	222.8159	-2.4615	4048430	-0.96545	724.704	66.0022	62.7369	185.7782	164.0032	48673.8906	106.2379	-2.1497	142.8912	1728000
012	2017-05-26t0943	1495810112.35	adult	212.0027	162.0002	-78.1614	766.271	93.6581	56278.8782	178835.8207	3409883.4644	547.628	0.33584	155.153	-2.0737	153.856	-2.0038	251.2486	-2.0583	241.3746	70600.8594	197.9112	-2.4161	224.2368	-2.4011	4351590	-0.7484	636.35	65.1083	61.8902	182.6504	162.9176	51324.7539	104.7186	-2.2367	141.0584	1826090
012	2017-05-26t1505	1495829406.53	adult	217.3622	167.3597	-72.8019	808.4095	87.613	58529.9368	185960.9614	3443698.8151	808.363	2.2402	157.23	-1.9558	155.7496	-1.8921	263.7195	-1.7369	245.6598	76214.9375	201.2658	-2.2716	229.9251	-2.2195	4539080	-0.59073	997.263	68.8311	64.6769	212.0722	188.9836	61288.875	112.2943	-1.952	157.2132	1987090
012	2017-05-26t1743	1495838911.09	adult	220.0024	169.9998	-70.1617	806.1319	85.5657	57203.6504	181583.3319	3304103.1605	749.444	1.815	155.482	-2.0017	154.2439	-1.9276	252.6253	-2.0096	237.5952	70987.7031	198.4973	-2.3418	224.3681	-2.36	4361570	-0.67317	831.274	66.6596	63.1557	194.2627	175.4508	54587.8281	108.1831	-2.1306	147.6948	1869930
012	2017-05-26t2143	1495853303.07	adult	224.0001	173.9976	-66.1639	804.5714	86.4966	58071.6968	184363.3599	3415424.071	747.544	1.8071	156.474	-1.9369	155.0858	-1.8675	260.0674	-1.8225	243.3967	74119.2109	200.8176	-2.2456	228.1398	-2.2414	4447000	-0.59174	920.207	67.2568	63.5856	201.2316	174.4466	57351	110.1781	-2.0706	149.7699	1911440
012	2017-05-27t0201	1495868774.48	adult	228.2978	178.2952	-61.8663	803.4964	86.4462	59521.977	188977.9774	3583442.728	653.464	1.1282	158.538	-1.8318	157.3329	-1.7552	266.8208	-1.6582	248.9984	76043.9297	203.1528	-2.1507	233.218	-2.0903	4503910	-0.53003	784.594	69.4443	65.4785	212.2348	188.6021	60486.9141	113.0486	-1.9775	158.5973	1972840
012	2017-05-27t0543	1495882100.72	adult	231.9995	181.9969	-58.1646	807.5677	84.2841	59436.2109	188742.8891	3567343.9465	631.161	0.97298	157.875	-1.8296	156.9069	-1.744	264.4936	-1.7107	247.7422	74587.2031	202.6036	-2.1469	231.3594	-2.1228	4436930	-0.5459	732.961	68.2436	64.7115	204.7228	181.7674	57731.8281	111.1596	-2.0629	154.6987	1917920
012	2017-05-27t0943	1495896502.28	adult	235.9999	185.9974	-54.1641	791.5626	85.5722	58671.6172	186425.4551	3526292.6702	625.576	0.93915	157.842	-1.8038	156.7251	-1.723	259.7422	-1.8157	245.1384	73247.2891	201.9045	-2.145	229.7267	-2.1461	4446730	-0.51575	849.599	67.5479	64.0587	198.9715	172.9922	56109.9648	109.4335	-2.141	151.3942	1902960
012	2017-05-27t1401	1495911993.7	adult	240.3031	190.3006	-49.861	780.649	84.722	56903.9208	180810.9523	3360882.8196	776.279	2.0996	157.323	-1.7887	156.0997	-1.7115	261.2367	-1.7727	244.9583	72101.3359	201.7785	-2.1198	229.1324	-2.1345	4337070	-0.55581	903.006	68.1101	64.3719	204.0646	177.6246	56321.832	110.0992	-2.1279	151.4062	1877660
012	2017-05-27t1743	1495925300.8	adult	243.9995	193.997	-46.1646	780.3674	88.8278	58447.4845	185663.5774	3557472.4374	654.562	1.1817	157.525	-1.7544	156.0168	-1.6867	261.5407	-1.7545	246.8303	75062.1953	201.4385	-2.1024	230.6887	-2.0705	4512290	-0.43806	762.468	67.7418	64.2714	199.0612	175.7655	57130.5586	109.8006	-2.1463	150.1848	1940460
012	2017-05-27t2143	1495939701.2	adult	247.9996	197.9971	-42.1644	761.8381	80.8973	51830.0158	164295.5511	2900732.0398	603.901	0.79636	157.097	-1.74	155.8902	-1.663	255.0475	-1.8731	237.9646	67077.4922	199.5562	-2.1223	225.5378	-2.1531	4122860	-0.63941	680.33	66.5758	63.6201	194.7452	170.4156	51217.9922	106.0051	-2.2829	145.0872	1747220
012	2017-05-28t0201	1495955180.78	adult	252.2995	202.297	-37.8646	767.961	82.4064	51422.4269	162881.6927	2852819.7646	605.357	0.80988	159.113	-1.6506	157.7466	-1.5791	263.6795	-1.666	249.9678	68556.6719	203.7664	-1.9814	234.0231	-1.9204	4128660	-0.61625	779.716	68.7684	65.2055	201.7459	181.7741	52453.9297	111.425	-2.1061	151.6599	1784400
012	2017-05-28t0543	1495968498.09	adult	255.9988	205.9962	-34.1653	776.0011	92.0711	55998.0838	177542.982	3371582.8982	802.161	2.3662	159.495	-1.6192	157.9748	-1.5526	261.5363	-1.6801	247.4625	74014.7656	204.6129	-1.936	232.9293	-1.9057	4500480	-0.39114	977.6	68.0437	64.6371	198.6581	174.7135	56220.25	109.8165	-2.166	149.7502	1919990
012	2017-05-28t0943	1495982900.88	adult	259.9995	209.997	-30.1645	784.1028	90.1083	56530.4865	179172.6813	3386282.7138	634.151	1.0363	159.274	-1.6067	157.9535	-1.5342	258.3322	-1.7049	243.3645	73108.0234	204.7209	-1.9095	231.5771	-1.8914	4501720	-0.37351	682.769	67.1715	64.1239	192.1945	170.5676	54391.0547	107.4308	-2.2499	143.6895	1898540
012	2017-05-28t1401	1495998376.48	adult	264.2983	214.2958	-25.8658	797.8443	95.4625	62940.1063	199819.3553	4088324.7498	699.934	1.5625	160.341	-1.5576	159.1953	-1.4801	261.9949	-1.5998	249.0086	80432.4375	207.7635	-1.8147	235.2628	-1.7775	4915750	-0.12415	856.531	68.6082	65.4634	196.9074	171.9305	60450.582	110.0489	-2.1747	149.6189	2103390
012	2017-05-28t1743	1496011697.88	adult	267.9987	217.9962	-22.1654	780.845	79.571	53669.946	170004.6436	3033398.8816	602.811	0.77854	159.29	-1.5736	158.0052	-1.5001	258.4837	-1.6307	243.5853	69273.625	203.4545	-1.898	231.111	-1.824	4260050	-0.4752	760.388	68.0382	64.8337	195.4049	173.7407	52368.5234	108.6516	-2.2262	147.4753	1819610
012	2017-05-28t2143	1496026099.05	adult	271.999	221.9965	-18.165	782.4019	78.0406	54302.6796	172266.7214	3058128.9342	594.043	0.70294	158.266	-1.5879	157.3958	-1.5027	254.1472	-1.6717	240.7694	67857.3047	201.873	-1.9159	224.9932	-1.9016	4224900	-0.47825	685.748	66.2098	63.3766	183.7893	159.5472	49071.7383	104.4188	-2.3636	140.2204	1767470
012	2017-05-29t0201	1496041555.68	adult	276.2925	226.29	-13.8715	771.5335	75.8254	52315.5026	166028.0252	2866843.7662	543.029	0.27896	158.662	-1.5626	157.5816	-1.4831	252.7149	-1.6638	238.6503	64947.7344	201.5069	-1.9062	226.4032	-1.8436	4064930	-0.54971	643.891	66.2092	63.4046	187.7051	167.9071	48240.2109	104.3256	-2.3738	143.5256	1696280
012	2017-05-29t0543	1496054899.87	adult	279.9992	229.9967	-10.1648	809.1475	92.2688	62874.7405	199857.226	3970878.68	581.64	0.59198	159.593	-1.5262	158.8311	-1.4377	258.4168	-1.5537	247.1792	77525.0312	206.7314	-1.78	233.0617	-1.7075	4786660	-0.13353	757.863	66.9813	64.2803	188.0019	165.9105	56400.5664	106.7327	-2.3097	144.7554	2008970
012	2017-05-29t0943	1496069300.13	adult	283.9993	233.9968	-6.1647	798.4607	85.4493	59415.8809	188817.3152	3571593.819	591.147	0.66735	158.382	-1.547	157.4117	-1.464	255.8225	-1.5734	243.8456	73421.0703	204.1295	-1.8238	230.1829	-1.7346	4537790	-0.25618	709.377	66.3295	63.4111	181.7995	161.0277	52176.4531	105.8727	-2.3433	142.1825	1900410
012	2017-05-29t1403	1496084882.85	adult	288.3279	238.3253	-1.8362	776.3834	78.4266	53558.6385	170058.6191	2980771.4621	710.034	1.6705	159.041	-1.518	158.2842	-1.4291	256.7049	-1.5428	241.4453	66999.9688	202.9636	-1.8362	227.4082	-1.7587	4145880	-0.45656	870.571	67.856	64.7392	198.3896	176.2216	51779.6875	107.7576	-2.2986	148.4496	1768870
012	2017-05-29t1743	1496098103.57	dead	292.0003	241.9977	1.8362	783.9985	80.8072	56475.2999	179561.2225	3276175.8982	573.62	0.5125	159.806	-1.4893	158.8914	-1.404	262.9963	-1.443	247.4541	72323.9766	204.6733	-1.7923	232.0516	-1.6719	4392100	-0.30623	764.462	68.3858	65.2105	199.0193	174.9151	54730.3125	109.5655	-2.2562	149.6721	1879510
013	2017-05-17t1343	1495046917.67	larva	0	-46.0016	-302.1575	203.8307	31.2093	4098.7198	13029.8071	79202.9979	0	-0.5878	0	-0.6663	0	-0.67102					0	-0.62643	0	-0.61899	0	0.36058	0	0	0				0	-0.61087	0	0
013	2017-05-17t1743	1495061319.21	larva	4.0004	-42.0011	-298.1571	201.0341	33.2636	4225.9305	13458.3072	84909.9447	0	-0.74174	0	-0.83531	0	-0.83255					0	-0.79475	0	-0.78263	0	-0.12261	0	0	0				0	-0.74181	0	0
013	2017-05-17t2143	1495075719.52	larva	8.0005	-38.0011	-294.157	198.4748	31.184	3940.8691	12535.5705	75238.0873	0	-0.88943	0	-0.99861	0	-0.98875					0	-0.95486	0	-0.9386	0	-0.53347	0	0	0				0	-0.88151	0	0
013	2017-05-18t0143	1495090119.99	larva	12.0006	-34.0009	-290.1569	195.2059	30.2729	3724.2385	11848.8861	68749.8432	0	-1.0319	0	-1.1572	0	-1.1405					0	-1.1079	0	-1.088	0	-0.89456	0	0	0				0	-1.0317	0	0
013	2017-05-18t0543	1495104521.64	larva	16.0011	-30.0005	-286.1564	271.0486	36.4496	7234.2952	22910.041	173219.0484	517.679	-0.13166	254.294	0.23063	250.4716	0.26052	467.1693	-0.84284	464.0091	18219.6035	371.1568	-0.019925	444.1852	-0.04058	988948	-0.79894	216.404	56.5086	55.3327	116.8922	105.5621	4558.7944	79.8052	0.69901	96.7489	219762
013	2017-05-18t0943	1495118920.42	larva	20.0008	-26.0008	-282.1567	292.882	36.9688	7040.1609	22311.1628	155572.0995	533.707	-0.22853	270.837	0.19201	258.5441	0.17848	468.1816	-0.88136	462.7851	18259.084	401.3484	-0.059387	450.8149	-0.1584	1030530	-1.0954	299.373	59.3699	58.009	133.2351	118.7568	5196.1699	82.8027	0.69753	103.1169	225903
013	2017-05-18t1343	1495133330.23	larva	24.0035	-21.9981	-278.154	529.5412	47.6292	21498.7476	67957.0146	725005.0168	1566.28	1.7487	426.654	1.0214	377.7419	0.80367	1345.6606	0.98109	1329.7144	153405.3125	1002.1789	1.822	1262.0477	1.9099	4846790	0.12457	469.772	59.2487	57.8668	134.3786	117.1601	15319.165	85.1605	0.68233	105.267	673065
013	2017-05-18t1744	1495147771.79	larva	28.015	-17.9865	-274.1425	880.4334	53.6152	36185.9298	113971.0725	1254012.307	1230.1	0.95625	311.603	0.18042	289.3841	0.12197	1059.8774	0.37566	1060.8801	202436.5938	688.7085	0.64755	945.6426	0.93697	5947880	0.235	377.555	53.4786	51.8052	130.0386	116.4004	24837.3672	80.3561	0.46568	102.0394	1020800
013	2017-05-18t2143	1495162117.77	larva	32	-14.0015	-270.1575	704.6491	51.5087	29952.1443	94470.1019	1064566.7343	1427.66	1.2622	603.599	1.9101	588.4081	1.9448	1256.681	0.86113	1243.7683	198555.5938	1006.9026	1.6141	1192.1569	1.5065	9529010	1.2802	360.513	60.2185	58.4978	139.1943	126.6963	21992.6953	86.6073	0.55712	111.0438	950669
013	2017-05-19t0143	1495176520.58	larva	36.0008	-10.0008	-266.1567	914.7313	60.0676	43049.7526	135645.9734	1738475.9002	1177.82	0.63499	497.433	1.1225	491.8528	1.2123	1061.415	0.42389	1054.4749	240941.2188	897.8755	1.1303	1023.4098	0.93129	11254400	1.6025	290.064	62.4971	61.3245	129.4176	117.7376	29377.8047	86.8629	0.46884	105.097	1414000
013	2017-05-19t0543	1495190919.75	larva	40.0006	-6.001	-262.1569	1205.3639	60.4441	52573.9803	165503.87	2052351.9083	1444.07	1.0885	463.073	0.77956	450.9279	0.82763	1252.9578	0.95685	1245.2664	348322.25	946.755	1.1839	1163.126	1.2111	12828000	1.8588	463.296	54.4782	53.2459	120.9264	108.5261	33617.5352	79.5479	0.088609	98.4488	1509150
013	2017-05-19t0943	1495205318.28	larva	44.0002	-2.0014	-258.1573	1002.7127	64.7729	50971.5605	160476.1957	2249088.175	1408.19	0.8987	445.917	0.53766	406.0035	0.40128	1179.4215	0.81759	1165.6872	316084.9688	894.052	0.87783	1105.4341	0.93031	11916700	1.2237	326.749	60.9429	59.4588	132.9411	122.2834	35628.2109	87.2896	0.2426	110.3473	1628640
013	2017-05-19t1343	1495219728.4	adult	48.003	2.0014	-254.1545	1503.5683	78.2915	88917.56	280088.6785	4529288.3014	1016.09	-0.054433	285.866	-0.66032	268.5134	-0.66368	872.9982	-0.026551	857.2326	405944.1562	650.4397	-0.095423	810.3488	-0.024535	13275300	1.3902	507.609	51.5692	50.4473	114.2053	102.8123	53105.4648	75.4181	-0.50421	92.9281	2394820
013	2017-05-19t1743	1495234126.04	adult	52.0023	6.0007	-250.1552	1245.4421	71.6104	69070.2921	217580.5126	3239639.3353	1038.62	-0.013946	348.749	-0.26322	337.7973	-0.20745	860.627	-0.047743	848.2381	311546.9688	683.957	0.017994	814.0823	-0.016021	12609400	0.99648	345.566	60.0011	58.849	129.1978	117.0527	46769.5938	85.7126	-0.11286	104.6255	2169400
013	2017-05-19t2143	1495248518.29	adult	56.0002	9.9986	-246.1573	1106.2004	70.6139	63335.5487	199518.0006	3080682.6658	849.641	-0.43848	358.149	-0.18571	336.1271	-0.20735	712.1324	-0.51963	704.2155	236427.9688	583.1169	-0.33475	674.8676	-0.41544	11862600	0.60727	577.953	61.6704	60.0736	134.8548	122.907	44771.7773	88.2402	-0.069672	110.8084	2042650
013	2017-05-20t0143	1495262919.04	adult	60.0004	13.9988	-242.1571	1225.7957	75.4072	74186.3664	233616.947	3794034.278	860.659	-0.38037	317.141	-0.46176	308.1461	-0.38761	712.4106	-0.46879	702.6865	276415.3125	572.7558	-0.32703	670.8503	-0.38079	12281900	0.67197	325.542	55.4835	54.1875	121.5705	111.9306	47169.3398	81.9531	-0.65428	100.9816	2148710
013	2017-05-20t0543	1495277319.19	adult	64.0004	17.9988	-238.1571	1155.4954	77.607	73710.5916	232365.2737	3915190.1699	770.851	-0.57177	310.422	-0.46253	292.6992	-0.46251	664.1695	-0.56975	659.7355	255705.25	530.2847	-0.43195	624.7244	-0.46582	11929500	0.50185	544.423	61.8581	60.482	127.4521	116.3459	49069.0547	87.8071	-0.31978	106.8656	2377210
013	2017-05-20t0943	1495291719.13	adult	68.0004	21.9988	-234.1571	1394.1795	76.1985	88713.0993	279525.0714	4723093.7457	812.223	-0.37398	261.06	-0.86665	256.6816	-0.75088	579.7959	-0.83571	573.4036	268445.5	461.7684	-0.67211	544.6707	-0.69269	12083400	0.56833	453.45	59.2872	57.8954	127.8845	120.1359	59210.5312	86.8246	-0.53793	108.1115	2744170
013	2017-05-20t1343	1495306118.27	adult	72.0002	25.9986	-230.1573	1196.7955	80.4494	76475.7918	240986.3773	4091786.1911	652.48	-0.86401	271.372	-0.71554	258.693	-0.68157	553.7223	-0.85976	548.4994	221488.9062	449.7812	-0.65256	526.2002	-0.69103	10832600	0.10387	460.642	61.5027	59.6221	129.1406	121.3544	51656.2344	91.9144	-0.16613	111.2479	2455070
013	2017-05-20t1743	1495320517.64	adult	76	29.9984	-226.1575	1327.2153	89.6759	88247.4525	278060.8596	5005263.2663	595.805	-1.087	250.074	-0.95514	250.9702	-0.73516	495.6054	-1.1446	488.4476	227978.5	405.8451	-0.85912	466.2521	-0.94126	11499600	0.47375	500.232	61.4626	59.2362	142.6181	135.3883	65604.3438	92.9686	-0.18192	122.8387	2826360
013	2017-05-20t2143	1495334917.23	adult	79.9999	33.9983	-222.1576	1221.1848	77.5744	80634.0663	254099.5666	4437687.4727	680.603	-0.60246	267.661	-0.63243	260.3798	-0.50426	499.3202	-1.0273	491.8405	210213.7812	397.5839	-0.8702	470.3651	-0.85966	11244700	0.48444	635.757	65.4549	62.8671	161.0612	149.039	67806.7812	99.8714	0.4151	135.8026	2749820
013	2017-05-21t0143	1495349317.32	adult	83.9999	37.9983	-218.1576	1483.178	78.6014	90642.0517	285538.487	4677693.2569	761.79	0.095424	226.995	-1.4685	225.2236	-1.2302	449.8844	-1.4	441.3219	213245.2031	350.8437	-1.3431	412.2721	-1.3274	10740700	0.38096	701.737	62.4127	60.417	150.1364	132.7978	71164.6406	93.8015	-0.37263	118.4795	2953180
013	2017-05-21t0543	1495363718.74	adult	88.0003	41.9987	-214.1572	1236.7185	75.7462	80593.8037	253986.4553	4348599.0915	553.143	-1.2433	239.905	-1.0985	231.0291	-1.0131	452.8802	-1.163	445.1383	190209.6875	371.3599	-1.0019	424.6326	-1.1181	10075000	0.17546	470.319	64.0041	62.1516	139.923	128.8994	58767.6406	94.4445	-0.45239	117.0433	2687920
013	2017-05-21t0943	1495378117.64	adult	92	45.9984	-210.1575	1209.5336	86.4942	78737.1121	248114.3334	4384402.7971	506.684	-1.469	220.584	-1.5374	211.6394	-1.4768	422.823	-1.3177	418.1547	173780.25	351.4886	-1.1304	402.6649	-1.2197	9054960	-0.25834	477.525	60.9242	58.7247	140.6394	131.7598	57802.7773	94.5998	-0.58568	119.8815	2500940
013	2017-05-21t1343	1495392517.36	adult	95.9999	49.9983	-206.1576	1452.9257	85.9457	88210.1785	278434.9859	4708995.3469	595.313	-0.57019	202.9	-1.9559	201.9204	-1.6503	373.7486	-1.8056	368.0747	172671.8438	313.3895	-1.6085	355.1233	-1.7086	9357550	0.061042	324.941	64.2355	61.8456	145.0825	136.9096	67028.0938	98.6662	-0.32583	125.3845	2962480
013	2017-05-21t1743	1495406916.37	adult	99.9996	53.9981	-202.1579	1547.5764	92.6689	113619.0791	357757.2038	7174415.1622	468.441	-1.494	189.833	-2.2584	182.0784	-2.2139	386.7023	-1.3939	381.3033	228541.0469	305.9392	-1.5521	364.1185	-1.3557	11212700	1.3518	445.805	59.0188	57.2296	128.5025	119.84	75944.9844	89.4515	-1.3882	109.1779	3486000
013	2017-05-21t2143	1495421317.56	adult	104	57.9984	-198.1575	1002.2193	85.6708	68167.862	215020.2261	3957885.0612	581.824	-0.38608	209.42	-1.4118	197.0836	-1.541	418.5611	-0.63269	406.2602	148589.1875	330.8111	-0.81946	386.8232	-0.74565	7434430	-0.8481	513.302	70.4015	66.2269	175.1225	163.6089	62168.4688	118.4165	1.2578	151.0432	2499250
013	2017-05-22t0143	1495435717.08	adult	107.9998	61.9983	-194.1577	1011.0245	71.8026	59526.5208	187683.6823	2925024.4399	697.295	0.75814	213.197	-1.1156	206.554	-1.0464	362.657	-1.417	354.1927	113148.9844	301.9972	-1.2647	342.1753	-1.3497	6631700	-1.2384	671.533	75.0773	71.7459	166.4476	155.6437	51931.6406	114.6273	0.70629	144.1354	2335350
013	2017-05-22t0543	1495450116.77	adult	111.9997	65.9982	-190.1578	1033.3891	70.8573	58333.3568	183860.6536	2787917.6364	465.159	-1.1977	201.401	-1.4249	192.6256	-1.4639	374.8877	-0.99603	370.1541	114715.6484	297.8284	-1.1919	352.6577	-0.96383	6144140	-1.4422	541.851	70.1625	67.1737	157.4508	148.0072	48179.9531	108.0092	-0.079505	135.4678	2140450
013	2017-05-22t0943	1495464517.22	adult	115.9999	69.9983	-186.1576	942.6408	69.6538	49314.1737	155549.736	2217834.7808	396.877	-1.7302	192.345	-1.6568	188.184	-1.5307	314.0603	-2.0517	307.8808	81341.6094	262.9768	-1.9439	294.9231	-2.0072	4973270	-2.1071	318.858	74.692	70.9276	165.2903	159.7638	42810.1875	116.1587	0.48253	145.3504	1931240
013	2017-05-22t1343	1495478929.61	adult	120.0033	74.0017	-182.1542	1113.6621	74.3085	66048.5864	208107.8545	3291793.2593	517.327	-0.55082	184.521	-1.8606	183.0935	-1.6384	311.9429	-1.9598	307.0515	107620.3047	262.8539	-1.8277	294.9238	-1.8895	6365040	-1.0877	471.343	69.3112	65.8492	160.8828	153.5258	55504.5742	109.8812	-0.23268	141.4068	2390890
013	2017-05-22t1743	1495493326.13	adult	124.0024	78.0008	-178.1552	1080.9274	87.3291	76865.8415	242718.0364	4540614.0295	485.674	-0.76257	188.953	-1.5696	186.0591	-1.4209	313.1341	-1.7968	308.2623	125566.7812	262.3953	-1.7133	296.5093	-1.7277	7559050	-0.18989	397.75	77.3428	72.6469	185.8188	178.8071	74513.3594	128.5099	1.1811	165.7152	3094100
013	2017-05-22t2143	1495507718.39	adult	128.0002	81.9986	-174.1573	1034.8628	75.4286	58396.7241	184396.5986	2765373.5712	447.729	-1.0395	185.559	-1.6099	180.1822	-1.5822	313.6475	-1.6493	308.5716	95976.1406	260.1539	-1.6485	295.6137	-1.6199	5661050	-1.3695	380.24	74.1816	68.643	197.6521	189.6539	60481.5312	123.2898	0.56933	168.5819	2263130
013	2017-05-23t0143	1495522117.88	adult	132.0001	85.9985	-170.1574	1106.7248	80.3144	73220.887	231206.8687	3954251.8231	422.448	-1.204	186.683	-1.4676	183.4298	-1.3646	320.8514	-1.3458	315.3864	122565.25	266.8841	-1.3027	301.1897	-1.3467	7126610	-0.2941	306.837	68.646	64.7202	171.1986	162.9753	65397.8711	113.2362	-0.38963	150.9805	2620560
013	2017-05-23t0543	1495536517.78	adult	136	89.9985	-166.1575	1142.6661	100.4957	83238.462	262656.4944	5409124.2705	601.446	0.50734	186.925	-1.3709	180.2267	-1.4305	333.2894	-0.91067	324.6155	144314.3281	268.109	-1.1262	308.0886	-1.032	8092720	0.44106	672.116	76.366	71.2422	198.7493	186.4931	86058.4531	127.871	0.60149	169.7395	3306190
013	2017-05-23t0943	1495550918.52	adult	140.0002	93.9987	-162.1573	1004.7276	87.6784	65048.7058	205909.6565	3586564.1755	391.898	-1.3597	181.914	-1.5107	176.4598	-1.531	308.9756	-1.3887	305.0796	105051.7188	261.7894	-1.2052	294.375	-1.2747	6168530	-0.77588	423.719	77.7888	72.1436	198.7128	192.3065	67562.3516	133.9363	0.89512	177.9397	2637740
013	2017-05-23t1343	1495565337.05	adult	144.0054	98.0038	-158.1521	1011.2603	84.6305	68421.1399	216242.3879	3826158.5577	675.024	1.2775	192.141	-0.99948	186.639	-1.0375	334.1223	-0.63378	326.4702	119281.6719	271.7623	-0.74742	313.291	-0.63129	6850220	-0.24255	789.272	80.8181	73.9384	215.8661	206.5376	77064.1953	143.8575	1.4457	191.9906	2881330
013	2017-05-23t1743	1495579719.97	adult	148.0006	101.9991	-154.1569	1176.4983	79.5302	78976.5127	249128.631	4352784.7118	459.398	-0.64083	177.492	-1.5756	175.2314	-1.4831	291.3272	-1.6321	286.3232	120026.8125	240.6651	-1.7017	273.9311	-1.6329	7303810	0.12957	459.398	72.5751	67.3436	191.4444	185.1004	78875.0859	127.5393	0.13375	170.381	2986460
013	2017-05-23t2143	1495594118.61	adult	152.0003	105.9987	-150.1572	1176.3017	73.9832	66811.5461	210483.7579	3239565.8641	415.623	-0.99219	179.954	-1.415	176.97	-1.3664	302.8646	-1.2279	294.7889	106002.6094	242.0352	-1.5584	278.8517	-1.3975	6287970	-0.47037	339.024	76.0713	69.9112	207.1064	201.1777	72487.25	133.3607	0.39358	184.3824	2658080
013	2017-05-24t0143	1495608518.05	adult	156.0001	109.9985	-146.1574	1090.4023	80.2133	68393.3567	215726.8435	3698296.5796	500.569	-0.18539	186.975	-1.0579	180.8193	-1.1607	336.3783	-0.25612	329.2947	120087.0469	267.7075	-0.55701	313.8875	-0.27384	6672970	-0.14992	721.46	82.4245	76.1142	217.634	208.2007	77695.3281	142.0715	0.82446	188.7983	2941650
013	2017-05-24t0543	1495622919.53	adult	160.0005	113.9989	-142.157	1158.719	71.1567	69055.149	217536.2484	3449882.049	418.213	-0.88372	181.093	-1.2712	177.6511	-1.2648	310.0456	-0.87047	302.6482	111926.4609	254.5116	-0.93436	291.2533	-0.85036	6532030	-0.17302	435.458	75.2834	69.5179	203.796	196.3102	73570.3438	131.6604	0.018248	181.2554	2715470
013	2017-05-24t0952	1495637830.61	adult	164.1425	118.1409	-138.015	1077.607	78.8684	67391.1233	212472.8002	3519585.044	394.293	-1.0581	179.814	-1.2925	175.8816	-1.3148	297.4261	-1.1349	293.1266	104693.9688	242.6303	-1.2842	277.7135	-1.1812	6323350	-0.23532	331.106	78.9937	72.7352	224.0474	214.0059	78864.6797	137.8394	0.26716	193.746	2777890
013	2017-05-24t1343	1495651723.22	adult	168.0015	122	-134.156	1036.6491	69.6547	57769.4961	182106.6706	2686785.1241	485.247	-0.22531	180.052	-1.2538	176.0086	-1.2876	297.1126	-1.0826	291.3748	90025.1094	245.2667	-1.1285	278.2372	-1.106	5444220	-0.71647	485.247	85.7802	78.4696	251.7332	241.6497	76275.1719	150.6681	0.89743	210.123	2593740
013	2017-05-24t1743	1495666127.14	adult	172.0026	126.0011	-130.1549	1028.268	78.2406	67798.8506	213871.4907	3716136.0864	423.596	-0.73492	171.943	-1.5771	167.4773	-1.6313	301.894	-0.8987	296.4885	106870.4844	235.2802	-1.428	279.3787	-1.0148	6076640	-0.25838	338.74	77.0335	71.4723	211.509	205.3123	74874.1797	131.2882	-0.34954	187.4123	2722440
013	2017-05-24t2143	1495680520.17	adult	176.0007	129.9991	-126.1568	1228.1323	106.865	91596.6669	289018.1053	6003268.4434	409.688	-0.82507	173.762	-1.4746	169.6595	-1.5189	311.2171	-0.60007	305.6179	148450.5625	243.3877	-1.0861	289.5225	-0.65855	8273850	1.1359	342.355	80.2654	72.7141	236.1623	229.232	112649.4062	147.979	0.46688	207.4923	3821910
013	2017-05-25t0143	1495694920.02	adult	180.0007	133.9991	-122.1569	1217.3617	95.1752	84529.256	266418.5299	5164775.2975	516.044	0.10241	178.712	-1.2425	174.9424	-1.2787	305.4758	-0.7173	298.3306	134409.3438	239.8945	-1.1681	279.5697	-0.9199	7864770	0.9394	514.286	83.6512	78.1823	214.4851	206.3714	94587.9375	139.0591	-0.13281	186.2604	3681320
013	2017-05-25t0543	1495709318.8	adult	184.0003	137.9987	-118.1572	1013.8679	78.4957	59984.7832	189166.0391	3019389.8684	501.411	-0.013758	189.54	-0.76872	185.8592	-0.80778	318.4459	-0.342	312.037	99992.0156	255.1327	-0.59499	297.5392	-0.34978	5941310	-0.15508	513.68	88.9985	81.9077	232.6985	223.7241	73067.3438	155.2024	0.59651	207.1692	2789750
013	2017-05-25t0943	1495723719.52	adult	188.0005	141.9989	-114.157	1040.227	89.3679	70743.4404	223320.344	4065164.0577	659.283	1.2745	181.482	-1.0977	176.9012	-1.1727	315.785	-0.39373	309.2327	116524.6562	250.3556	-0.73678	294.2993	-0.42263	6688870	0.344	797.07	86.775	79.5063	240.4873	228.9896	88739.8281	153.037	0.36681	209.9272	3198270
013	2017-05-25t1343	1495738119.38	adult	192.0005	145.9989	-110.157	1176.1047	76.2093	75116.2634	236817.4906	3970155.4907	569.352	0.53343	169.13	-1.6048	164.5983	-1.6728	303.1916	-0.72424	296.7749	118851.1172	232.2401	-1.3573	278.9177	-0.87259	6627030	0.35832	698.548	81.2267	74.2209	229.946	220.1445	90138.8359	147.418	-0.017325	203.9033	3182710
013	2017-05-25t1902	1495757224.72	adult	197.3075	151.3059	-104.85	1105.1444	85.5742	74607.1274	235412.3332	4344657.0497	400.51	-0.78036	182.888	-1.0171	178.7581	-1.0735	317.9126	-0.32177	313.4108	123668	248.5829	-0.76355	295.9844	-0.35017	7109940	0.70664	324.373	88.3959	81.3734	228.5124	224.027	88891.3359	154.314	0.1789	205.7341	3436480
013	2017-05-25t2143	1495766916.72	adult	199.9997	153.9982	-102.1578	1210.8318	89.7912	83323.3548	263273.5232	4695262.1328	362.889	-1.0559	168	-1.6221	165.8716	-1.5912	279.5103	-1.3413	276.5958	121307.4531	228.2052	-1.4593	262.5238	-1.3353	7288830	0.84276	320.675	84.6082	78.8593	217.9513	212.4934	94590.8594	147.001	-0.22284	196.0758	3670810
013	2017-05-26t0216	1495783266.95	adult	204.5415	158.5399	-97.616	1085.9742	86.4323	69954.8854	220480.9534	3874710.5804	448.881	-0.39523	187.45	-0.81897	183.1033	-0.88212	324.5639	-0.15775	318.169	118465.8281	253.6918	-0.58012	302.6774	-0.16122	6838560	0.62906	457.824	92.4805	83.8116	255.7964	246.3502	93365.7031	168.6929	0.64703	229.5284	3373870
013	2017-05-26t0543	1495795715.63	adult	207.9994	161.9979	-94.1581	1082.5083	72.8548	65856.9733	207604.0165	3329557.1243	400.055	-0.75162	186.156	-0.86673	181.6719	-0.93242	324.2642	-0.17746	319.6496	111546.8906	252.6616	-0.61624	303.6956	-0.14243	6400960	0.40927	327.265	93.2503	84.5966	252.8432	247.7427	86978.0547	165.3921	0.41445	225.9363	3206410
013	2017-05-26t0943	1495810127.64	adult	212.0028	166.0012	-90.1547	1154.8401	72.9764	69136.4954	217931.4823	3489752.9398	448.476	-0.39077	182.391	-1.0091	177.8735	-1.0716	316.1974	-0.40142	311.141	114463.4688	249.1416	-0.73659	295.9234	-0.37883	6585760	0.55567	460.39	91.1348	82.0221	259.4389	254.2131	93916.8672	165.1877	0.31305	227.3614	3290700
013	2017-05-26t1505	1495829421.64	adult	217.3622	171.3606	-84.7953	1192.86	98.5909	96458.9208	304828.127	6544224.6362	526.3	0.17982	170.94	-1.4345	164.6321	-1.5565	328.4794	-0.12048	321.2788	164568.1875	245.8597	-0.84929	302.6799	-0.21651	8559120	1.7505	579.068	89.6596	80.9154	274.6932	263.6972	137621.2969	169.9785	0.39533	236.3843	4489340
013	2017-05-26t1743	1495838926.41	adult	220.0024	174.0009	-82.1551	1175.8584	79.1946	75962.4766	239519.4296	4089571.9091	475.929	-0.18775	170.181	-1.4512	166.8424	-1.4587	293.5415	-0.99919	288.6812	116242.4219	228.8261	-1.3889	273.9733	-1.0128	6739340	0.70943	570.788	85.727	77.7638	242.6763	234.8697	96099.8047	151.4552	-0.39938	216.3329	3394880
013	2017-05-26t2143	1495853318.16	adult	224.0001	177.9986	-78.1574	995.0282	78.589	63331.431	199777.0377	3385549.1082	411.513	-0.66029	182.761	-0.97346	176.5507	-1.0854	332.0502	-0.079178	325.2431	109908.6094	253.1022	-0.63686	308.1113	-0.11192	6035860	0.33002	393.1	93.3687	84.4892	258.4299	248.5358	85540.3047	167.3265	0.16076	230.4383	3083590
013	2017-05-27t0201	1495868789.53	adult	228.2977	182.2962	-73.8598	979.5185	105.6765	71651.7982	226402.4537	4676164.892	394.329	-0.79199	165.1	-1.5973	162.0027	-1.5892	305.4803	-0.74089	299.6177	113944.1719	230.1341	-1.3404	282.3881	-0.81177	6152950	0.42315	317.94	85.0502	78.1682	240.7191	236.4069	89788.2344	151.9313	-0.49724	214.2784	3169650
013	2017-05-27t0543	1495882115.64	adult	231.9994	185.9979	-70.1581	1027.318	73.7307	54941.1396	173576.7924	2494617.1534	463.991	-0.27696	180.601	-1.0354	177.9177	-1.0137	308.7326	-0.68106	302.5076	88915	240.0653	-1.0456	284.7124	-0.76472	5198960	-0.10723	599.015	93.9716	86.2414	250.735	242.9579	72211.6875	161.0087	-0.20439	224.3008	2705160
013	2017-05-27t0943	1495896517.46	adult	235.9999	189.9984	-66.1576	995.1272	79.4027	65032.3138	205308.1371	3502257.6995	569.295	0.51501	178.044	-1.1145	173.7974	-1.1433	311.3051	-0.63997	306.1539	105843.7266	240.0384	-1.0496	286.3662	-0.7372	6036920	0.39561	587.87	100.298	92.1549	262.2978	254.1965	89181.25	172.433	0.15693	235.985	3400810
013	2017-05-27t1401	1495912008.89	adult	240.3031	194.3015	-61.8544	985.4805	77.8795	64445.7838	203401.6716	3513156.4237	379.112	-0.9289	176.673	-1.1474	173.6379	-1.1328	292.5515	-1.0765	287.3245	98589.8594	228.7951	-1.3657	268.9113	-1.1736	5938690	0.35671	414.551	95.6871	88.5921	243.5659	236.0995	82081.7188	161.0476	-0.31335	215.0524	3216430
013	2017-05-27t1743	1495925315.77	adult	243.9995	197.9979	-58.158	1239.6319	76.6361	78042.9557	246097.9443	4109901.3064	432.391	-0.52899	164.132	-1.5409	159.7121	-1.5677	305.0506	-0.81082	300.0308	124155.5938	236.2998	-1.1543	280.6346	-0.89762	6679990	0.79115	460.287	93.4325	83.9133	266.215	258.8054	108349.5	171.305	-0.00031548	233.8096	3802610
013	2017-05-27t2143	1495939716.17	adult	247.9996	201.998	-54.1579	1099.3272	83.0942	74315.3452	234533.8418	4156647.2251	409.312	-0.71687	176.896	-1.1166	172.8455	-1.1307	320.1812	-0.503	311.852	123910.125	246.78	-0.87447	293.8979	-0.6015	6843950	0.89683	465.328	94.0891	85.9595	267.4838	257.8655	103516.2188	171.0357	-0.063231	233.6216	3640210
013	2017-05-28t0201	1495955195.7	adult	252.2995	206.2979	-49.8581	989.9584	82.0553	64560.6766	203637.5176	3586036.8495	471.992	-0.23731	191.217	-0.66592	187.4906	-0.66851	333.3285	-0.25602	325.6536	112331.6875	255.6711	-0.65152	304.4755	-0.38492	6433110	0.67995	480.451	105.809	98.8853	272.0848	264.013	91692.5938	176.9155	0.078619	237.8038	3559730
013	2017-05-28t0543	1495968512.95	adult	255.9987	209.9971	-46.1588	1265.179	95.0743	90588.7844	285788.1622	5500853.3372	417.425	-0.67739	177.806	-1.0693	176.2071	-1.0055	318.5555	-0.56814	310.9961	150039.6406	243.9374	-0.95437	289.2825	-0.7228	8364890	1.7772	426.981	95.9357	89.6959	261.6578	253.7395	123240.8125	167.1219	-0.2901	226.0294	4513300
013	2017-05-28t0943	1495982915.8	adult	259.9995	213.9979	-42.158	981.7646	78.984	57840.0968	182304.0185	2962067.9364	454.363	-0.39659	184.238	-0.87269	181.4194	-0.84422	328.322	-0.3983	321.2194	99481.5547	246.9289	-0.88451	295.2761	-0.60867	5566200	0.22255	497.757	100.654	93.7173	277.1281	270.5666	83969.8047	170.4485	-0.22699	239.4034	3040960
013	2017-05-28t1401	1495998391.43	adult	264.2983	218.2967	-37.8592	1097.2501	80.5064	70821.3436	223325.4888	3834002.7064	415.015	-0.72588	175.848	-1.1114	174.0529	-1.0521	315.8653	-0.64103	309.9998	116870.1719	244.5826	-0.94555	289.6061	-0.73012	6494790	0.75844	390.023	99.3986	91.7951	271.0073	261.5494	100272.7031	178.7446	-0.013225	239.205	3671190
013	2017-05-28t1743	1496011712.62	adult	267.9986	221.997	-34.1589	1106.326	74.2969	64936.2091	204958.2264	3206354.5233	370.782	-1.0976	176.869	-1.0765	174.674	-1.0278	301.3281	-0.89824	295.3976	102451.5469	240.4189	-1.0456	278.8425	-0.93675	6003650	0.49804	351.193	100.509	93.6634	258.3419	251.2967	87836.2656	173.7525	-0.21128	225.2299	3411680
013	2017-05-28t2143	1496026113.9	adult	271.999	225.9974	-30.1586	1038.866	81.372	70359.9182	222008.4762	3964110.9814	462.108	-0.37206	174.672	-1.1324	173.2217	-1.0621	313.6862	-0.69501	308.9414	115122.8281	242.7747	-0.99513	287.3234	-0.78508	6401720	0.73505	390.948	100.731	93.2908	267.0199	261.1059	97996.2891	180.585	-0.046243	237.5597	3691770
013	2017-05-29t0201	1496041570.5	adult	276.2925	230.2909	-25.8651	1156.6259	78.1695	74484.128	234758.6979	4039790.1362	379.736	-1.0633	173.13	-1.1684	171.0094	-1.1159	303.4857	-0.86469	297.5657	118055.9453	242.9253	-0.99655	283.8135	-0.85276	6725240	0.93076	359.289	98.7509	90.6819	258.895	251.6505	100710.1641	180.7678	-0.088835	234.8886	3835980
013	2017-05-29t0543	1496054914.66	adult	279.9992	233.9976	-22.1583	1162.0119	83.0048	76339.6004	240717.8308	4235351.3605	364.98	-1.2037	169.402	-1.2631	167.0455	-1.2165	301.6538	-0.89558	296.4685	120058.2031	240.4122	-1.0552	280.9936	-0.90482	6738800	0.9513	377.577	96.5559	88.0951	257.312	252.1795	102410.1562	179.2725	-0.17306	232.5187	3840990
013	2017-05-29t0943	1496069315.09	adult	283.9993	237.9977	-18.1582	1157.0984	75.3577	71652.829	225903.5479	3709600.9117	410.659	-0.84299	179.402	-0.99238	176.6009	-0.95524	301.9441	-0.89452	294.6143	112927.0859	244.2096	-0.97931	279.7516	-0.92942	6705340	0.9464	418.541	105.5	97.755	266.907	261.0134	99823.2031	183.7956	-0.083192	236.9715	3943160
013	2017-05-29t1403	1496084897.95	adult	288.3279	242.3263	-13.8297	1081.0019	79.301	72173.7702	227696.8997	3978557.6015	398.659	-0.96472	178.076	-1.0245	174.994	-0.9934	314.845	-0.71551	307.0046	118696.5547	248.5823	-0.89578	289.9474	-0.77372	6700110	0.95786	385.255	105.139	96.2957	275.9549	271.1651	104035.0078	187.429	-0.024842	243.161	3955850
013	2017-05-29t1743	1496098118.76	adult	292.0003	245.9987	-10.1572	1088.1126	82.6174	72456.6601	228490.3517	4037061.5182	407.248	-0.91019	177.894	-1.027	175.023	-0.98918	315.4106	-0.71702	310.1185	119225.1953	249.2891	-0.88885	288.7598	-0.80055	6716030	0.97844	411.485	105.551	97.1717	276.7859	269.6336	104625.0625	188.7161	-0.02723	242.659	3984860
013	2017-05-29t2143	1496112517.14	adult	295.9999	249.9983	-6.1577	995.4945	86.1897	67975.318	214707.0661	3972790.6336	392.334	-1.0599	177.826	-1.0265	175.5702	-0.97183	311.7972	-0.77616	307.4015	110688	253.3147	-0.81722	293.3851	-0.74028	6298970	0.76073	382.296	106.584	97.1936	292.3219	286.1586	103774.2656	196.8686	0.15779	258.7096	3775410
013	2017-05-30t0202	1496128052.4	adult	300.3152	254.3136	-1.8423	978.8673	90.7293	68971.5836	217795.2291	4131120.2933	377.618	-1.2143	179.43	-0.98468	176.7305	-0.93965	312.2787	-0.77978	308.2903	112420.3125	253.1917	-0.83021	294.0063	-0.74283	6442260	0.85298	417.005	108.159	99.0192	286.2034	278.2273	103033.2109	198.3678	0.15225	254.8647	3883350
013	2017-05-30t0543	1496141317	dead	303.9998	257.9982	1.8423	1008.9945	87.8242	70798.266	223438.8638	4168044.278	409.143	-0.95847	179.198	-0.98929	176.6237	-0.9401	319.6838	-0.69364	313.7047	117963.3281	255.5845	-0.79327	298.1603	-0.69357	6604150	0.9528	448.529	108.483	98.2544	295.3367	283.9528	108979.2344	201.2721	0.19165	262.5148	3998020
014	2017-05-17t1343	1495046932.44	egg	-2.0003	-50.0028	-330.0009	153.3127	27.8983	2914.9236	9287.9234	51216.9642	0	-0.50821	0	-0.57944	0	-0.58804					0	-0.53885	0	-0.534	0	0.64095	0	0	0				0	-0.54831	0	0
014	2017-05-17t1743	1495061334.43	larva	2.0003	-46.0023	-326.0003	164.2949	40.2325	3705.6416	12106.8625	84124.7626	0	-0.66561	0	-0.75157	0	-0.7525					0	-0.71169	0	-0.70183	0	0.10798	0	0	0				0	-0.67533	0	0
014	2017-05-17t2143	1495075734.8	larva	6.0004	-42.0022	-322.0002	150.8504	28.398	2887.8714	9211.7756	51351.1098	0	-0.8163	0	-0.91762	0	-0.91126					0	-0.87576	0	-0.8615	0	-0.33537	0	0	0				0	-0.81047	0	0
014	2017-05-18t0143	1495090135.17	larva	10.0005	-38.0021	-318.0001	153.3115	27.78	2917.4306	9299.2738	51270.7498	0	-0.96124	0	-1.0784	0	-1.0651					0	-1.0322	0	-1.014	0	-0.71923	0	0	0				0	-0.95515	0	0
014	2017-05-18t0543	1495104537.03	larva	14.001	-34.0016	-313.9996	153.3119	27.8553	2934.797	9357.683	51865.1483	0	-1.1015	0	-1.235	0	-1.2151					0	-1.1823	0	-1.1606	0	-1.0609	0	0	0				0	-1.1115	0	0
014	2017-05-18t0943	1495118935.62	larva	18.0006	-30.0019	-310	340.4843	50.2981	11771.1034	37354.6205	367589.2338	432.489	-0.36825	177.914	-0.30516	178.4292	-0.25395	388.0793	-1.0253	382.477	24448.998	297.4635	-0.33637	361.5346	-0.33125	1113560	-0.90717	377.574	52.8293	51.1527	127.1743	112.8067	8011.98	80.3115	0.6737	101.8359	330659
014	2017-05-18t1343	1495133345.58	larva	22.0034	-25.9992	-305.9973	463.5453	39.1526	13199.6822	41616.9926	325422.2939	772.852	0.19318	249.378	-0.0077809	239.6992	-0.0042705	693.5583	-0.42226	685.8777	49242.6445	531.8655	0.30945	662.8422	0.34846	1763850	-0.94841	302.16	60.0281	58.3501	141.3244	129.2451	10034.0312	87.4086	0.77797	108.4796	424579
014	2017-05-18t1744	1495147786.87	larva	26.0148	-21.9877	-301.9858	536.0382	42.3085	17843.2907	56243.8071	506672.763	1142.27	0.82992	422.27	0.93365	435.6993	1.1141	934.5602	0.090477	903.5798	88783.2188	730.7336	0.8497	868.0789	0.7828	4006500	-0.36316	290.48	54.2216	53.3822	120.9522	108.23	11490.4609	80.6552	0.51945	97.8012	514455
014	2017-05-18t2143	1495162133.05	larva	29.9999	-18.0027	-298.0007	667.6334	58.5692	29449.3453	92909.4853	1121926.1757	911.739	0.24533	285.315	-0.049089	274.404	-0.035554	812.8743	-0.18638	808.4743	126808.3906	550.4055	0.11874	765.0941	0.38542	4424100	-0.49556	444.63	50.8565	49.8092	111.8269	100.9432	17444.9961	74.3574	0.24205	91.2384	788581
014	2017-05-19t0143	1495176535.57	larva	34.0006	-14.002	-294	681.3852	56.0888	28504.4736	90037.675	996665.732	1559.22	1.4868	551.389	1.5249	515.6684	1.4211	1410.7517	1.2582	1407.7346	213023.5156	1015.6987	1.5903	1318.2226	1.8045	8295650	0.66422	245.914	67.0873	65.876	132.115	123.3874	19949.3633	93.2957	0.7225	112.1231	1009330
014	2017-05-19t0543	1495190934.79	larva	38.0004	-10.0022	-290.0002	786.7407	54.4796	34958.0682	110159.3895	1313015.984	1750.82	1.7908	686.019	2.2909	625.1337	2.0453	1614.5334	1.8516	1603.9155	297074.1562	1350.8052	2.6393	1567.9015	2.4015	12620700	1.9429	265.641	62.1137	60.8111	125.6972	118.1089	23128.2891	87.0553	0.42218	105.8554	1142710
014	2017-05-19t0943	1495205333.56	larva	42	-6.0025	-286.0006	837.768	55.3012	37658.8521	118630.3684	1439328.7761	1512.38	1.1781	587.977	1.5389	537.082	1.3487	1351.76	1.2554	1345.0419	269000.25	1093.7054	1.6353	1283.5024	1.4932	11656600	1.2843	293.111	61.1078	59.7747	130.394	119.8994	25948.4102	87.5348	0.32055	109.2832	1211460
014	2017-05-19t1343	1495219743.6	larva	46.0028	-1.9997	-281.9978	1071.7869	60.5019	52789.5102	166239.018	2188979.5191	1461.8	0.95714	476.14	0.67411	433.1199	0.52375	1253.4634	1.0609	1238.2864	348462.8125	986.1213	1.1381	1184.3645	1.0952	13202900	1.5193	283.367	61.3545	60.6673	125.6013	115.4587	34917.1562	88.4394	0.22029	105.6292	1701300
014	2017-05-19t1743	1495234141.65	adult	50.0023	1.9997	-277.9983	1013.0243	63.0983	55610.8234	175372.8753	2506187.0504	1266.52	0.48779	419.554	0.2298	377.6876	0.078578	1113.1901	0.71702	1105.6177	325051.5	772.4686	0.33194	1046.532	0.65623	12211500	0.93598	306.507	66.8621	65.5542	130.5588	122.9414	38123.1641	92.0336	0.28801	111.3488	1946090
014	2017-05-19t2143	1495248533.57	adult	54	5.9975	-274.0006	1255.5059	72.0561	75735.4368	238551.3277	3812083.8383	1074.16	0.076516	330.912	-0.39149	316.5618	-0.36179	923.4174	0.17293	915.9099	365673.2812	672.016	-0.014959	854.0079	0.11798	13089600	1.0975	393.279	53.5513	52.1389	122.6707	110.4331	48577.5859	81.0338	-0.46529	99.1078	2118280
014	2017-05-20t0143	1495262934.39	adult	58.0003	9.9977	-270.0004	1030.2456	68.9701	61841.7813	195017.4578	3072935.4361	1012.11	-0.026304	376.103	-0.028999	348.5476	-0.090546	838.5887	-0.059861	827.7581	270864.1562	677.6516	0.058715	795.8615	-0.0056347	12147400	0.66011	304.738	64.4195	63.4067	133.0267	121.2329	42967.6094	91.6608	0.1238	110.4324	2080620
014	2017-05-20t0543	1495277334.13	adult	62.0002	13.9976	-266.0004	1032.7502	67.319	55827.2828	175866.7393	2553556.8011	996.044	0.011682	346.392	-0.19462	301.7947	-0.41391	836.9145	0.052527	826.4027	245215.9531	659.0452	0.077681	781.1343	0.041311	10125400	-0.14999	553.497	66.339	64.9718	153.7988	136.7091	45063.0391	95.9698	0.40335	120.8135	1939160
014	2017-05-20t0943	1495291734.08	adult	66.0002	17.9976	-262.0004	973.634	72.8063	57466.083	181235.4494	2844215.7564	793.537	-0.47452	336.161	-0.18809	319.3124	-0.17316	662.6072	-0.51764	654.673	199444.7812	530.9461	-0.38179	630.7656	-0.39501	10091500	-0.20935	379.786	70.7866	69.3988	138.5874	126.2903	41714.7969	96.8827	0.4422	115.2979	2125010
014	2017-05-20t1343	1495306133.12	adult	69.9999	21.9974	-258.0007	1198.267	73.2877	71385.276	224996.8906	3515408.2854	683.553	-0.76966	285.312	-0.59374	281.266	-0.45858	586.1643	-0.74347	579.2928	218639.2812	486.8859	-0.49526	559.6418	-0.5839	10640400	0.0058833	237.363	66.5632	65.4961	133.2011	124.9535	49684	94.1815	0.11349	114.1133	2482410
014	2017-05-20t1743	1495320532.88	adult	73.9998	25.9973	-254.0008	1820.9295	79.8024	117371.1883	370263.862	6171228.8171	702.325	-0.63916	232.086	-1.1871	228.3537	-1.0564	570.3367	-0.69227	561.1262	349046.0938	421.7036	-0.78357	528.8446	-0.62876	14197900	1.5883	434.839	60.6917	58.7586	133.1448	123.703	81484.625	92.9722	-0.11844	112.5805	3712810
014	2017-05-20t2143	1495334932.55	adult	77.9998	29.9972	-250.0009	988.5696	69.3655	53703.5129	169207.9058	2494035.4162	816.116	0.037364	320.379	0.17266	290.0427	-0.05555	677.1882	0.36344	667.7092	190967.0625	535.5362	0.20901	631.9028	0.18334	9014490	-0.6172	390.63	72.9245	71.397	148.2146	134.9491	41796.5156	101.6162	0.665	122.9453	2051880
014	2017-05-21t0143	1495349332.6	adult	81.9998	33.9972	-246.0009	1583.5653	86.3615	85917.8463	270841.3371	4038656.1134	642.022	-0.77855	226.32	-1.4392	157.7403	-2.6852	543.6147	-0.4976	538.6635	244626.625	431.1278	-0.48683	515.6593	-0.42765	10179200	0.027956	341.911	63.3998	61.3348	134.1943	124.6006	60387.4219	97.7574	0.11995	115.7292	2851530
014	2017-05-21t0543	1495363733.57	adult	86	37.9975	-242.0006	932.9471	70.1197	54376.7227	171532.6095	2646409.291	592.827	-1.007	277.225	-0.16808	264.5173	-0.14444	507.1295	-0.61938	497.167	144531.9219	409.919	-0.54605	475.4521	-0.61687	7879850	-1.0663	314.664	70.5806	68.9261	140.3772	132.4593	40007.5156	100.6267	0.27329	121.0709	2006180
014	2017-05-21t0943	1495378132.59	adult	89.9998	41.9972	-238.0009	1386.3089	68.1077	77593.9862	244578.998	3561961.5935	600.132	-0.79686	233.112	-1.227	225.8681	-1.0978	492.0645	-0.50292	485.4715	199778.2031	399.5898	-0.44705	464.4228	-0.50102	9463870	-0.093238	412.328	69.0661	67.0715	159.7113	146.071	64842.7969	103.748	0.43813	130.6319	2803940
014	2017-05-21t1343	1495392532.12	adult	93.9996	45.9971	-234.001	1361.168	73.3017	69779.9819	219774.0601	3223696.9293	652.67	-0.18165	242.231	-0.74569	232.1841	-0.70901	482.0932	-0.32466	472.7589	176446.1094	390.9476	-0.29612	453.4074	-0.35654	8860310	-0.30443	381.824	74.5224	73.143	157.492	146.5054	57642.0664	107.434	0.64475	132.5331	2725880
014	2017-05-21t1743	1495406931.61	adult	97.9995	49.9969	-230.0011	1054.5324	75.419	64493.3771	203295.9684	3309173.929	716.565	0.53848	277.118	0.66901	275.9628	1.0249	502.6804	0.31347	496.5463	169403.2812	407.7194	0.34479	477.4293	0.33642	9331410	0.12006	632.394	75.461	73.9205	149.7506	138.2035	50465.957	109.5859	0.68143	128.9343	2541000
014	2017-05-21t2143	1495421332.89	adult	101.9998	53.9973	-226.0008	926.4889	68.9565	52701.5045	166126.1185	2539364.4545	665.817	0.26999	247.993	-0.1108	234.5548	-0.23747	496.7656	0.55246	482.795	137107.3125	365.9172	-0.19667	448.1119	0.17676	6836190	-1.2822	330.065	74.6749	73.0867	148.2755	139.9441	40924.0469	106.1064	0.16243	128.8645	2058490
014	2017-05-22t0143	1495435732.41	adult	105.9997	57.9972	-222.0009	944.2262	90.0431	61090.8711	192912.4143	3409305.8075	719.88	0.88756	217.122	-1.0481	205.6639	-1.1503	460.5573	0.23951	448.7039	146917.7969	349.7383	-0.28286	422.2516	0.013952	6916000	-1.1152	717.529	68.2223	65.8689	168.6564	147.151	53801.3828	104.0692	-0.20017	132.3441	2173080
014	2017-05-22t0543	1495450131.48	adult	109.9995	61.9969	-218.0012	1102.5267	74.8129	63913.4333	201424.9652	3161874.1263	661.922	0.50797	210.273	-1.1515	204.9283	-1.0416	392.5973	-0.75793	385.155	131520.0938	317.8444	-0.79595	364.4906	-0.82886	7025000	-0.92769	749.939	73.4407	71.3321	171.7227	153.8469	57527.1172	108.8365	0.079645	137.2611	2453580
014	2017-05-22t0943	1495464532.04	adult	113.9996	65.9971	-214.001	1637.9684	91.0197	114529.7444	361256.9635	6723171.9312	463.728	-1.166	177.061	-2.3227	163.0763	-2.5932	362.9328	-1.1388	357.276	216670.875	290.4466	-1.2965	342.3944	-1.0818	10557600	1.4989	376.015	65.5768	63.0868	142.5589	134.4779	85107.6875	101.1762	-0.77499	123.4627	3910150
014	2017-05-22t1343	1495478944.81	adult	118.0032	70.0006	-209.9975	1280.9276	87.7056	87713.688	276416.5134	5097780.1376	415.34	-1.5234	172.297	-2.4114	167.495	-2.3271	310.9107	-2.0495	305.1677	142086.1875	256.3516	-2.0657	292.6254	-1.9996	7870530	-0.14277	361.589	61.9176	58.8345	156.2763	149.6548	71418.2656	99.6143	-1.053	134.1759	2828400
014	2017-05-22t1743	1495493341.57	adult	122.0023	73.9997	-205.9984	855.0021	78.7891	54171.4787	171141.9535	2865609.1211	561.457	-0.1046	209.051	-0.79194	199.2779	-0.91626	406.1216	0.17644	399.8811	114932.4062	321.3236	-0.085744	376.6332	0.067037	5909460	-1.3418	432.991	70.2357	68.6906	156.6058	148.8995	44319.4375	103.5822	-0.84512	132.1279	1985420
014	2017-05-22t2143	1495507733.69	adult	126.0001	77.9975	-202.0006	1137.601	72.4427	65222.775	205358.8569	3213398.2732	537.989	-0.24249	218.146	-0.29167	222.9378	0.18046	368.1413	-0.47604	358.4306	125904.3125	294.111	-0.69581	340.4418	-0.59633	7446630	-0.21595	572.14	78.4274	76.9015	185.0238	173.4657	63278.1406	117.337	0.1625	153.7131	2677200
014	2017-05-23t0143	1495522133.26	adult	130	81.9974	-198.0007	1103.2854	70.9668	63774.8149	200936.6361	3094791.5343	643.106	0.79945	197.352	-1.0613	195.8012	-0.87706	348.9564	-0.75282	343.3073	116551.4375	284.3621	-0.82922	324.6595	-0.82147	6578530	-0.70738	691.212	67.9624	65.4274	157.0191	146.9953	52444.375	105.3139	-0.95712	134.404	2265460
014	2017-05-23t0543	1495536532.63	adult	133.9998	85.9972	-194.0008	592.9712	69.9468	30106.7438	95628.0088	1274166.0433	613.834	0.59254	247.708	1.188	238.8429	1.045	449.2771	1.8252	440.1583	71435.0625	356.1667	1.6262	416.4362	1.7289	3916270	-2.4167	272.081	87.2118	82.9429	185.4016	180.1201	29478.8594	134.8329	1.225	167.745	1378820
014	2017-05-23t0943	1495550933.38	adult	138	89.9974	-190.0006	1595.9806	80.4239	88369.0747	279971.7038	4174910.812	517.63	-0.23504	201.139	-0.71901	203.6312	-0.39177	361.0641	-0.1558	355.9486	167172.7031	304.7864	0.14558	343.3843	-0.016344	9305110	1.2968	472.201	74.9815	72.7968	158.5467	149.998	73407.1328	115.3869	-0.41941	139.7884	3468790
014	2017-05-23t1343	1495565352.78	adult	142.0054	94.0028	-185.9953	987.7672	93.3426	66612.6575	211315.4536	3782592.8074	424.939	-1.0293	231.483	0.67145	234.3158	0.99411	341.0247	-0.52051	336.241	118335.5859	298.3835	0.085035	325.7565	-0.35008	8031990	0.51302	437.08	81.7229	81.152	157.0134	149.3887	54483.6367	119.0098	-0.27771	140.0961	2835620
014	2017-05-23t1743	1495579735.41	adult	146.0005	97.998	-182.0001	972.3109	74.0509	58186.1822	183536.7917	2907520.8557	573.917	0.37761	254.502	1.7449	251.9066	1.8107	377.0815	0.52438	370.6553	115009.8438	324.2115	1.1086	358.4579	0.70522	7738890	0.38533	548.996	93.2048	91.5081	174.1858	162.9569	53126.6758	129.8998	0.36933	152.2557	2834170
014	2017-05-23t2143	1495594134.03	adult	150.0002	101.9976	-178.0005	817.9021	74.0896	47040.1995	148398.4866	2323832.6534	502.303	-0.22973	191.136	-0.95278	183.0359	-1.1233	391.1577	1.0307	380.4852	96224.7969	277.8314	-0.36084	348.3755	0.55661	4700040	-1.5542	289.109	71.4136	69.3863	148.4571	142.3335	36520.4414	107.0053	-1.3391	129.9074	1756060
014	2017-05-24t0143	1495608533.43	adult	154	105.9974	-174.0006	885.8608	68.9572	50461.7592	159107.9916	2437152.3265	490.121	-0.29864	217.592	0.25325	217.4713	0.40622	303.9218	-1.1555	297.5307	80235.3438	266.1511	-0.6614	288.7459	-1.0594	5742250	-0.7899	413.079	87.9878	86.1977	162.9436	152.1766	43017.0977	119.8943	-0.56792	141.8745	2322000
014	2017-05-24t0543	1495622934.4	adult	158.0003	109.9977	-170.0004	886.4832	69.0509	49143.9847	154892.9899	2340266.9827	461.179	-0.51943	216.945	0.26999	217.8757	0.4562	299.4328	-1.185	294.0081	77253.6562	265.1196	-0.60151	285.2756	-1.0699	5581120	-0.81696	408.754	86.4397	85.3518	157.7895	148.2857	40709.6875	118.898	-0.7371	139.0682	2223750
014	2017-05-24t0952	1495637845.88	adult	162.1423	114.1398	-165.8583	1022.5505	69.482	53483.051	168513.1671	2486621.3789	408.125	-0.95437	211.798	0.081102	215.8177	0.39221	320.4334	-0.54962	315.2374	90041.7969	273.8786	-0.20719	304.6176	-0.4155	5939030	-0.51182	283.102	79.6099	79.8969	188.9577	185.7471	53097.1055	116.8793	-0.96259	160.8725	2232340
014	2017-05-24t1343	1495651738.22	adult	166.0013	117.9988	-161.9993	933.5848	70.3493	54543.894	172010.2019	2713300.9011	458.227	-0.47581	204.982	-0.18213	208.1011	0.08303	291.1236	-1.2747	285.8185	83261.3438	256.5266	-0.7487	277.8485	-1.1399	5842810	-0.50412	418.237	87.6583	86.1489	184.95	177.7979	52895.7031	130.4743	-0.23254	165.1498	2498610
014	2017-05-24t1743	1495666142.85	adult	170.0026	122.0001	-157.998	906.6815	68.0235	52980.541	167148.9861	2577125.4168	481.487	-0.2445	213.874	0.2227	216.3419	0.44915	329.5451	-0.17424	324.5602	91284	266.0365	-0.35299	304.5798	-0.28165	5920460	-0.38739	451.086	91.6801	89.4116	219.3727	212.6744	60766.2344	128.1715	-0.47655	188.257	2537890
014	2017-05-24t2143	1495680535.66	adult	174.0006	125.9981	-154	798.9715	69.1627	45732.942	144362.873	2211692.5449	456.722	-0.43366	224.198	0.68593	222.3789	0.71811	318.6106	-0.41987	313.5553	76147.9375	270.2078	-0.14795	299.4271	-0.3822	5357660	-0.66373	404.15	95.7613	93.1014	212.4033	206.793	50764.3984	128.3571	-0.56486	173.631	2288410
014	2017-05-25t0143	1495694935.58	adult	178.0006	129.998	-150	783.2733	73.158	44494.5157	140459.5782	2188508.3494	387.587	-0.99892	228.392	0.87756	226.4599	0.89828	325.9082	-0.1799	321.0536	75936.6094	274.8217	0.063679	307.8384	-0.081085	5309890	-0.62475	312.862	93.1723	90.7223	204.4217	199.6663	47630.2656	127.1133	-0.72542	165.8451	2166160
014	2017-05-25t0543	1495709333.81	adult	182.0001	133.9976	-146.0005	882.8714	70.0558	51277.6462	161823.3294	2507687.6246	548.038	0.37586	219.434	0.5022	221.2394	0.68129	322.6484	-0.24154	317.9831	86792.4219	278.2274	0.22221	306.0526	-0.098377	5881930	-0.21841	597.779	88.3237	86.0479	196.4627	188.8073	52848.4766	133.5716	-0.47277	175.5011	2367520
014	2017-05-25t0943	1495723734.51	adult	186.0003	137.9977	-142.0003	770.0861	71.9665	44566.9525	140698.4561	2220547.1887	371.626	-1.0732	229.505	0.92929	229.631	1.0314	305.9287	-0.67022	302.1599	71281.3828	274.4971	0.10849	294.5412	-0.42696	5344260	-0.48017	286.329	91.8384	90.1752	162.6438	156.5228	37896.0078	123.8165	-1.06	144.9144	2138550
014	2017-05-25t1343	1495738134.27	adult	190.0002	141.9977	-138.0004	702.6101	79.9563	42107.0208	133534.1103	2163725.6746	401.206	-0.80806	219.843	0.52137	219.2801	0.59723	299.1052	-0.83632	295.3661	66102.2422	264.2914	-0.23232	286.5258	-0.64722	4840710	-0.71866	280.071	91.1956	88.0226	182.5479	175.2876	40343.0859	132.716	-0.69244	166.3059	2008040
014	2017-05-25t1902	1495757239.75	adult	195.3073	147.3048	-132.6933	648.4444	70.1783	37415.8382	118432.272	1808566.4744	332.835	-1.3157	221.505	0.58251	221.6414	0.68673	296.0154	-0.90999	293.2272	58019.0117	264.0481	-0.2295	284.8478	-0.68453	4332190	-0.94702	247.957	90.5938	88.7811	161.1177	155.111	31579.0664	123.5488	-1.2302	144.8808	1771830
014	2017-05-25t2143	1495766931.63	adult	197.9995	149.9969	-130.0011	651.1065	80.7298	40728.7949	129481.9115	2125973.3453	354.581	-1.1302	222.724	0.62639	222.2714	0.70638	304.2155	-0.68785	300.9189	64797.8984	267.6921	-0.1008	290.6773	-0.50811	4738220	-0.6754	288.749	92.392	89.1464	180.6565	176.9345	38479.8438	134.5081	-0.75988	165.6407	1965550
014	2017-05-26t0216	1495783282.01	adult	202.5413	154.5387	-125.4594	642.2102	69.6756	36441.5369	115441.2898	1723501.4502	388.733	-0.85037	222.76	0.61357	222.454	0.70057	298.3495	-0.84079	295.053	56984.7539	266.2834	-0.15079	286.2915	-0.63592	4246700	-0.90921	315.743	92.3371	90.3332	164.5266	156.0805	31424.5781	126.6708	-1.1918	147.1128	1760310
014	2017-05-26t0543	1495795730.47	adult	205.9992	157.9966	-122.0014	644.2261	112.7338	44478.2545	143064.9707	2766984.4045	346.767	-1.1524	220.717	0.51612	220.7486	0.61842	302.9564	-0.72392	298.435	70285.8906	265.964	-0.16906	288.5069	-0.57615	5116210	-0.3636	260.792	92.4569	89.5779	179.6701	174.4813	41683.4727	133.6276	-0.93187	164.2471	2143150
014	2017-05-26t0943	1495810143.02	adult	210.0027	162.0001	-117.998	649.6756	83.2744	42353.668	134753.3198	2298345.9187	366.352	-0.99718	223.26	0.59777	223.2654	0.69948	304.3329	-0.69689	301.5705	67561.9062	271.7004	0.0095424	293.555	-0.44087	4936270	-0.42787	292.59	93.3961	90.6014	177.661	172.7522	39440.7461	132.9899	-1.0168	163.0721	2064990
014	2017-05-26t1505	1495829436.68	adult	215.362	167.3595	-112.6386	313.9185	126.0617	25592.6	89607.2638	1928567.0433	346.319	-1.1366	223.131	0.56192	221.381	0.5983	313.7541	-0.4775	309.406	42356.7969	277.3649	0.16737	300.4292	-0.26888	2996650	-1.5079	235.175	94.215	89.8764	188.0274	183.8613	25383.7012	143.6446	-0.64658	174.036	1265310
014	2017-05-26t1743	1495838941.52	adult	218.0022	169.9997	-109.9984	359.4027	136.5308	30426.3836	101615.8169	2423934.0932	343.75	-1.154	223.124	0.54527	221.8668	0.60188	309.8983	-0.58741	306.9605	49273.8281	273.3226	0.022427	297.4911	-0.36292	3528480	-1.1739	243.347	96.5339	92.3049	189.614	187.0841	30148.6191	144.8091	-0.63792	175.6476	1526590
014	2017-05-26t2143	1495853333.18	adult	221.9999	173.9974	-106.0007	361.0476	106.8668	25366.9671	82685.0206	1641302.7657	347.736	-1.1255	220.744	0.43154	219.5626	0.49359	294.7416	-0.97618	290.5336	39200.6328	263.6505	-0.30223	284.9655	-0.7203	2915580	-1.4958	227.546	90.4051	88.2884	160.723	156.2209	21376.1602	124.4951	-1.4965	144.8463	1194070
014	2017-05-27t0201	1495868804.56	adult	226.2975	178.295	-101.7031	384.5694	69.3376	18952.3718	61272.4679	803836.3978	351.975	-1.1017	211.78	0.079866	210.5049	0.14251	286.2289	-1.1934	282.0662	28622.8848	254.0097	-0.61665	274.1991	-1.0203	2108060	-1.9305	218.045	85.9702	84.18	152.3549	144.8212	15235.4951	117.7136	-1.7893	135.8191	855747
014	2017-05-27t0543	1495882130.5	adult	229.9992	181.9966	-98.0014	368.604	81.4907	19125.7053	62553.1199	891895.9234	342.153	-1.1828	218.366	0.29628	216.9604	0.35459	295.2326	-0.98933	290.3216	29818.4902	262.7967	-0.36769	283.4914	-0.78901	2194580	-1.8519	208.365	88.0314	85.5026	165.6896	161.3285	16734.6465	128.1573	-1.4149	153.9141	884716
014	2017-05-27t0943	1495896532.49	adult	233.9997	185.9972	-94.0009	359.81	83.5476	18790.6138	61603.6312	886427.1794	339.87	-1.2079	218.724	0.28597	217.3363	0.34654	295.1123	-1.0037	291.7696	29216.1211	263.2859	-0.37189	284.5773	-0.77483	2162090	-1.8397	232.699	88.4824	85.5269	166.9793	162.4692	16530.9531	128.5896	-1.4289	153.7577	874649
014	2017-05-27t1401	1495912023.88	adult	238.3029	190.3003	-89.6977	326.271	80.4583	21152.6638	68732.3163	1170112.025	347.571	-1.163	221.475	0.35146	220.6653	0.43252	304.628	-0.8009	301.0168	33813.7031	271.3131	-0.16602	294.3429	-0.54995	2444420	-1.6475	243.3	102.63	97.8645	194.579	190.2488	21598.2656	155.1485	-0.50059	181.1423	1132730
014	2017-05-27t1743	1495925330.6	adult	241.9992	193.9967	-86.0014	335.5284	89.3703	19579.9237	64332.1306	992454.7577	339.332	-1.2382	213.792	0.074193	212.3367	0.13611	294.954	-1.0265	292.3634	30380.2676	262.1501	-0.44234	284.9396	-0.79134	2199490	-1.7624	228.42	89.9128	88.1472	172.9778	170.785	17816.7129	129.0508	-1.4631	159.0438	925022
014	2017-05-27t2143	1495939731.17	adult	245.9994	197.9968	-82.0013	340.9178	95.8619	21586.1356	72078.2059	1205746.1714	432.557	-0.5317	207.113	-0.15857	205.9911	-0.083962	297.5981	-0.97574	293.3454	33926.1875	256.3418	-0.61564	283.367	-0.83736	2350320	-1.6518	422.745	90.3159	85.0127	202.3861	195.0459	23072.0156	146.0319	-0.89968	186.0401	1024900
014	2017-05-28t0201	1495955210.56	adult	250.2992	202.2966	-77.7014	338.6955	94.1509	22270.2968	73420.7761	1286352.1935	363.227	-1.0837	221.332	0.26902	221.3647	0.37942	304.0323	-0.84668	300.6832	35571.7852	268.8173	-0.30434	291.2765	-0.66751	2575200	-1.5006	291.606	103.523	97.9773	198.3658	194.9746	23208.7949	159.2494	-0.49001	185.4141	1204490
014	2017-05-28t0543	1495968527.68	adult	253.9984	205.9958	-74.0022	361.0365	121.1062	27362.9539	90454.4353	1960045.2168	386.961	-0.91103	216.4	0.098748	214.7844	0.16006	303.9861	-0.85138	299.7127	43470.0039	266.8666	-0.3727	291.2342	-0.67746	3081960	-1.1967	403.323	99.2776	93.2653	194.3007	187.8102	27784.9961	153.5869	-0.71517	180.3427	1413910
014	2017-05-28t0943	1495982930.8	adult	257.9993	209.9967	-70.0014	366.7222	119.8772	27228.998	90837.8162	1925841.5801	496.588	-0.055446	215.797	0.0634	213.8542	0.11674	307.0297	-0.79451	302.8397	43905.25	265.7502	-0.41872	291.4182	-0.68222	3067560	-1.1858	465.5	98.9786	92.3088	202.5224	195.9159	28960.7031	156.0158	-0.67213	183.9294	1406980
014	2017-05-28t1401	1495998406.34	adult	262.298	214.2955	-65.7026	380.9127	87.0045	23251.7376	75255.0599	1255980.7976	489.081	-0.12573	219.974	0.16745	217.9462	0.22044	313.7233	-0.67532	308.6372	38274.2383	272.0529	-0.28662	295.7592	-0.6057	2676860	-1.3847	521.795	106.648	101.1347	209.1434	200.7389	25515.4922	163.1458	-0.48439	190.9203	1297800
014	2017-05-28t1743	1496011727.33	adult	265.9983	217.9958	-62.0023	374.9773	92.8645	23691.1592	77042.9385	1329160.5086	510.447	0.036547	219.4	0.13459	217.3633	0.18916	308.0352	-0.78178	302.179	38196.3633	270.6537	-0.33856	294.4618	-0.64106	2718580	-1.3446	544.804	106.189	100.5852	202.8236	196.0523	25150.127	162.7508	-0.53282	186.3793	1315790
014	2017-05-28t2143	1496026128.7	adult	269.9987	221.9961	-58.0019	383.908	94.2537	24073.3279	78127.2371	1350965.4172	431.784	-0.6117	218.747	0.099463	216.8523	0.1599	311.8265	-0.72207	306.6977	39290.1445	269.2972	-0.38892	296.177	-0.62051	2753150	-1.3074	506.201	105.512	99.6291	207.6991	201.1593	26170.0879	162.6794	-0.57265	188.6936	1327970
014	2017-05-29t0201	1496041585.31	adult	274.2922	226.2896	-53.7084	372.2733	108.2502	24997.0687	83247.3445	1537580.0129	370.288	-1.1312	213.776	-0.054254	212.4012	0.021969	300.2213	-0.9158	297.519	39629.2188	262.5529	-0.55825	287.0544	-0.79351	2806450	-1.2588	282.008	102.164	96.8518	197.6574	193.4358	26090.7754	157.5087	-0.76757	185.9047	1341210
014	2017-05-29t0543	1496054929.35	adult	277.9989	229.9963	-50.0018	374.4643	120.863	27463.9489	91348.3532	1908272.8988	435.086	-0.61488	219.331	0.083875	217.2342	0.14234	312.0323	-0.73354	304.0317	44932.6445	269.7309	-0.41544	295.7891	-0.65112	3137530	-1.0585	481.702	104.093	97.3072	219.059	208.2787	31544.4922	163.1666	-0.63004	195.9394	1489060
014	2017-05-29t0943	1496069329.95	adult	281.999	233.9965	-46.0016	362.1281	121.2048	25967.6799	86666.0621	1831026.5753	470.185	-0.33828	215.94	-0.02161	214.0554	0.04383	302.5735	-0.88331	298.2104	41149.9922	263.8899	-0.55732	289.3373	-0.76936	2929010	-1.1573	453.83	102.323	96.0413	196.5021	191.3256	26724.2891	158.3684	-0.80485	182.025	1387900
014	2017-05-29t1403	1496084912.93	adult	286.3276	238.3251	-41.673	371.3899	119.5102	26568.6841	88986.5043	1830469.4008	433.168	-0.66424	217.866	0.014228	215.0657	0.057499	316.2154	-0.69065	312.5668	43953.9336	273.8985	-0.36464	301.1906	-0.58952	3028550	-1.0837	469.946	104.348	96.3162	229.4294	222.726	31890.6855	169.6607	-0.51418	208.035	1450540
014	2017-05-29t1743	1496098133.8	adult	290.0001	241.9975	-38.0005	385.961	88.7095	22370.2777	72996.2206	1170030.6163	408.098	-0.89298	214.233	-0.092097	210.7939	-0.064241	321.5637	-0.62533	316.9537	37944.5117	273.8726	-0.38203	305.221	-0.53979	2518310	-1.3506	350.099	106.618	98.1317	235.269	227.9012	27761.7422	176.3791	-0.35601	215.5875	1253290
014	2017-05-29t2143	1496112532.2	adult	293.9997	245.9971	-34.001	366.176	86.0649	20357.9076	67717.1739	1050359.8409	381.237	-1.1441	211.909	-0.16316	208.4646	-0.13385	316.0735	-0.71319	312.2083	34452.0117	270.8803	-0.45993	299.2861	-0.64538	2289260	-1.46	317.562	105.808	98.5221	235.5097	230.0403	25670.5566	172.969	-0.48838	217.0716	1143050
014	2017-05-30t0202	1496128067.52	adult	298.315	250.3125	-29.6856	339.464	89.5921	20237.4219	67144.4097	1071860.2664	355.763	-1.3921	211.38	-0.1882	207.9879	-0.15565	308.1331	-0.8301	303.9592	32970.2422	268.9655	-0.51517	295.291	-0.71838	2244650	-1.4661	306.223	105.595	98.5408	228.4731	223.7759	24446.625	171.4585	-0.56727	211.3437	1121310
014	2017-05-30t0543	1496141332.05	adult	301.9996	253.9971	-26.001	334.5957	92.599	20570.5613	68443.9463	1118291.0093	372.471	-1.2707	211.813	-0.18727	208.5489	-0.14984	314.3882	-0.7564	309.291	33953.9219	269.4206	-0.52043	300.3744	-0.65545	2282490	-1.4296	374.922	106.224	98.755	236.1846	229.0543	25507.9355	172.9509	-0.55709	215.6788	1144670
014	2017-05-30t0943	1496155732.44	adult	305.9997	257.9972	-22.0009	348.1422	95.7936	21101.6901	70566.7086	1166381.2072	376.361	-1.2635	211.318	-0.2098	208.1395	-0.1687	311.3615	-0.80475	306.2759	34561.1211	267.8843	-0.56474	298.3554	-0.69691	2342460	-1.38	320.846	107.035	100.1164	231.6513	225.1735	25713.293	172.1499	-0.61129	216.2735	1186480
014	2017-05-30t1404	1496171360.57	adult	310.3409	262.3383	-17.6598	376.447	88.4696	21189.4963	70573.014	1134309.3839	397.163	-1.1056	211.217	-0.22321	207.67	-0.18928	312.0636	-0.80599	308.733	35263.1875	269.8307	-0.54393	299.1168	-0.69954	2383590	-1.3396	344.969	108.198	100.2551	239.1233	234.925	27020.9336	177.256	-0.51035	220.1249	1221010
014	2017-05-30t1743	1496184543.2	adult	314.0027	266.0002	-13.9979	371.0217	109.0101	23347.1364	79741.264	1436524.1504	421.442	-0.90683	209.789	-0.26594	206.462	-0.22555	315.9647	-0.76733	311.4406	39495.5859	266.3824	-0.62064	295.9108	-0.75398	2619850	-1.1959	396.748	108.966	101.2321	242.8226	236.7026	30352.8242	176.5386	-0.55877	222.6102	1360760
014	2017-05-30t2143	1496198937.15	adult	318.001	269.9985	-9.9996	380.6764	94.4862	23916.294	77597.0886	1400458.2531	354.029	-1.5634	215.011	-0.15379	212.1282	-0.10034	306.1491	-0.89357	303.0058	38268.6406	271.2928	-0.54514	295.0688	-0.77616	2682690	-1.1462	292.239	111.64	103.8276	227.6944	221.5299	28461.8027	177.3663	-0.56871	207.4892	1392930
014	2017-05-31t0143	1496213336.04	adult	322.0007	273.9982	-5.9999	340.7214	92.2528	22459.8621	73109.7529	1297923.3929	417.551	-0.99577	216.188	-0.13749	213.6256	-0.074967	311.3916	-0.8405	308.0084	36744.207	272.6077	-0.53617	298.3605	-0.74407	2537610	-1.2099	395.314	113.925	106.6246	221.5492	215.7661	26142.8066	177.334	-0.60034	205.6241	1337250
014	2017-05-31t0543	1496227736.15	adult	326.0008	277.9982	-1.9999	336.1963	86.926	19964.7925	66321.8694	1037982.9401	425.717	-0.94546	210.035	-0.28754	206.6467	-0.24401	308.3788	-0.88344	303.5928	32379.7793	267.5013	-0.64007	294.1132	-0.80941	2198010	-1.3792	368.899	111.552	103.6943	245.3207	239.1464	25758.6738	181.2271	-0.53219	223.889	1167390
014	2017-05-31t0943	1496242135.21	dead	330.0005	281.9979	1.9999	327.2288	125.3863	24843.687	84857.7764	1728749.6107	368.92	-1.5337	214.267	-0.20174	210.6028	-0.16201	312.5606	-0.84497	309.7659	40632.875	272.8821	-0.56007	300.8302	-0.73561	2782040	-1.0479	392.801	111.908	102.0654	241.2193	234.7026	31358.5117	183.5637	-0.5044	222.4561	1453010
015	2017-05-17t1343	1495046947.42	egg	-2.0003	-50.003	-202.2707	173.758	27.5685	3271.1802	10391.155	56878.7959	0	-0.5082	0	-0.57943	0	-0.58804					0	-0.53884	0	-0.534	0	0.64095	0	0	0				0	-0.54831	0	0
015	2017-05-17t1743	1495061349.78	larva	2.0003	-46.0023	-198.27	159.2744	30.3272	3245.8767	10353.473	61538.894	0	-0.66561	0	-0.75157	0	-0.7525					0	-0.71169	0	-0.70183	0	0.10797	0	0	0				0	-0.67533	0	0
015	2017-05-17t2143	1495075750.06	larva	6.0004	-42.0023	-194.2699	156.4803	30.7679	3213.91	10263.2462	61615.3351	0	-0.8163	0	-0.91762	0	-0.91127					0	-0.87576	0	-0.8615	0	-0.33538	0	0	0				0	-0.81047	0	0
015	2017-05-18t0143	1495090150.56	larva	10.0005	-38.0021	-190.2698	156.5702	29.8747	3160.8383	10086.8653	59249.374	0	-0.96124	0	-1.0784	0	-1.0651					0	-1.0322	0	-1.014	0	-0.71924	0	0	0				0	-0.95515	0	0
015	2017-05-18t0543	1495104552.55	larva	14.0011	-34.0016	-186.2692	153.897	29.0711	3002.2369	9581.0499	54546.6825	0	-1.1015	0	-1.235	0	-1.2151					0	-1.1823	0	-1.1606	0	-1.0609	0	0	0				0	-1.1115	0	0
015	2017-05-18t0943	1495118950.93	larva	18.0006	-30.002	-182.2697	374.9182	48.8809	12619.3649	39971.1179	388598.9332	778.515	0.32786	173.853	-0.3299	164.8486	-0.33834	451.7885	-0.89479	436.0896	30721.6191	299.0731	-0.33101	409.9033	-0.2013	1166730	-0.88502	821.62	51.5766	49.1608	150.3116	124.5595	10221.1904	79.9779	0.66558	109.4431	346131
015	2017-05-18t1343	1495133361.4	larva	22.0036	-25.9991	-178.2668	630.3993	57.907	24038.4064	76029.8347	838917.4115	938.046	0.52797	280.281	0.1823	270.9227	0.19179	783.2396	-0.2316	770.7169	100254.6719	553.3621	0.38134	721.7222	0.50747	3565180	-0.22437	240.438	52.2732	51.5509	100.896	97.8963	12914.6836	76.9504	0.50868	90.998	664915
015	2017-05-18t1744	1495147802.52	larva	26.015	-21.9877	-174.2554	582.477	55.5139	23077.4554	72813.2251	800550.9308	1273.83	1.0991	347.769	0.46977	337.0002	0.48621	961.2257	0.1495	898.9839	117269.5391	667.6837	0.63746	851.0208	0.73638	4241390	-0.27159	275.133	47.7254	46.226	108.574	98.8246	13246.0332	72.0435	0.28367	89.8022	582059
015	2017-05-18t2143	1495162148.1	larva	29.9999	-18.0028	-170.2705	641.683	48.954	24836.7079	78280.8871	820183.2633	1106.1	0.64736	360.965	0.42855	345.4373	0.42296	994.8521	0.23441	985.0664	131320.4688	707.6366	0.65246	932.8346	0.84621	4742360	-0.37465	275.674	52.684	51.6227	111.5079	101.687	14719.042	76.4617	0.30375	94.2002	692162
015	2017-05-19t0143	1495176551.22	larva	34.0007	-14.0019	-166.2696	907.2717	69.1243	45654.0351	143963.2863	1960099.1912	1525.53	1.4164	466.709	0.98212	471.0496	1.1286	1267.4939	0.91069	1245.4658	304198.5312	974.2498	1.4482	1165.9391	1.3818	11172100	1.7322	310.773	47.5477	46.1981	115.6547	102.9682	27757.1348	72.2791	0.055848	90.6357	1138200
015	2017-05-19t0543	1495190950.18	larva	38.0004	-10.0022	-162.2699	799.9153	58.2675	38154.1401	120263.511	1532399.8668	2090.2	2.5079	687.231	2.2988	637.0298	2.1245	1814.1483	2.3616	1804.8495	364643.8125	1432.5918	2.9221	1725.2099	2.8424	13779000	2.3639	547.154	67.5194	65.8754	150.0773	135.2825	30165.543	95.4461	0.71437	121.4077	1353760
015	2017-05-19t0943	1495205348.6	larva	42	-6.0027	-158.2703	910.1957	62.9176	47271.756	149143.3038	2046945.5671	1257.06	0.63423	494.745	0.92479	465.5379	0.86612	1136.0189	0.67223	1127.6307	281732.6875	936.054	1.0864	1095.9539	0.96351	12259800	1.499	317.616	63.6409	62.3656	130.3496	118.0985	32326.7109	88.537	0.35974	106.8109	1577020
015	2017-05-19t1343	1495219759.38	larva	46.003	-1.9997	-154.2673	1096.3079	63.5392	55658.1587	175177.3471	2430403.407	1158.62	0.30663	482.444	0.7161	463.0019	0.72769	993.6042	0.31459	984.4936	290132.4375	830.5416	0.59376	957.9337	0.4518	14074300	1.8228	750.966	63.1909	61.5205	142.4727	126.8335	41602.0195	90.4558	0.31205	112.428	1843470
015	2017-05-19t1743	1495234156.97	adult	50.0023	1.9997	-150.268	1262.3567	80.3802	75911.5189	239103.063	3908493.6103	1259.61	0.47258	365.316	-0.14137	363.5022	-0.020943	1038.2194	0.48723	1023.5314	412173.0625	754.2431	0.26682	969.0005	0.43088	14478200	1.7208	393.241	50.691	48.3098	139.8679	125.0518	55527.5391	81.5724	-0.27301	107.8977	2008980
015	2017-05-19t2143	1495248548.53	adult	54	5.9973	-146.2704	1220.1662	76.382	75594.1877	238254.2008	3892517.2162	1247.26	0.47664	388.742	0.023433	359.7207	-0.043988	1083.1492	0.69812	1071.8922	427843.9375	819.7725	0.53586	1020.8848	0.62512	15337400	1.8861	384.904	56.2889	54.6798	129.3895	119.0384	51108.8594	87.597	-0.058391	107.8856	2220820
015	2017-05-20t0143	1495262949.41	adult	58.0002	9.9976	-142.2701	1039.1543	70.4966	61706.1555	194557.6813	3038231.2654	759.753	-0.64912	380.888	0.0075207	364.5029	0.034631	690.1363	-0.58823	684.4692	222914.0312	579.9591	-0.32674	663.6065	-0.43215	12279800	0.70758	461.212	62.9467	61.8465	122.9536	114.9992	39714.0195	88.3412	-0.11373	105.4048	2029400
015	2017-05-20t0543	1495277349.51	adult	62.0003	13.9976	-138.2701	1118.0915	69.6498	64738.7512	203874.4012	3184269.9104	975.756	-0.042927	387.724	0.14755	370.3192	0.17052	836.9579	0.052699	831.9033	283728.7188	644.979	0.017808	790.1703	0.072851	13119400	0.95695	510.158	63.8242	62.9676	129.028	118.8005	43740.4844	91.143	0.0099964	108.6185	2159620
015	2017-05-20t0943	1495291749.37	adult	66.0002	17.9976	-134.2701	1185.8474	70.3569	68841.9967	216777.8503	3436719.545	894.003	-0.17153	376.363	0.18253	360.407	0.21831	772.754	-0.025503	765.652	278191.4375	605.3928	-0.031086	725.3595	-0.028279	13540400	1.1191	346.319	69.7937	68.5383	132.7298	123.4149	47782.7344	96.005	0.36262	113.9847	2510970
015	2017-05-20t1343	1495306148.45	adult	70	21.9973	-130.2704	1224.1926	78.4151	77558.8715	244343.8557	4108006.6289	863.944	-0.14028	351.381	0.10807	340.1965	0.19086	732.1524	0.020975	723.2667	296521.7188	590.9904	0.065713	691.0075	0.00096272	14215500	1.4563	445.561	64.3385	63.2398	154.5415	139.0653	62589.2969	97.3353	0.42278	123.8237	2602880
015	2017-05-20t1743	1495320547.83	adult	73.9998	25.9971	-126.2706	1836.694	76.7254	107367.3549	338175.996	5394575.0899	809.446	-0.1923	245.238	-1.0194	234.2415	-0.97808	637.6503	-0.26106	628.7673	358359.4688	491.2004	-0.33748	598.143	-0.25994	13758600	1.3985	794.533	60.4242	58.3576	151.4936	132.3595	85139.3906	91.9131	-0.22752	118.2012	3389980
015	2017-05-20t2143	1495334947.5	adult	77.9997	29.997	-122.2706	1216.118	73.5608	73904.5676	232735.8503	3801861.32	697.738	-0.56723	328.825	0.30804	312.3224	0.31898	607.0193	-0.20622	601.9222	234309.4375	497.193	-0.098124	580.0229	-0.16172	12687100	1.0864	393.933	70.7333	69.4224	139.2449	129.6748	53748.5469	98.4413	0.32963	118.026	2729100
015	2017-05-21t0143	1495349347.51	adult	81.9997	33.997	-118.2706	1141.5296	76.2011	70515.6891	222154.7723	3677171.8669	722.43	-0.27634	301.909	0.13091	289.5456	0.19675	598.5471	0.06374	592.0637	220863.8906	461.2233	-0.17361	552.3309	-0.11198	11111500	0.49317	324.67	69.1967	67.6651	141.5964	131.5974	52249.0703	97.9522	0.14065	118.3408	2546720
015	2017-05-21t0543	1495363748.89	adult	86.0001	37.9974	-114.2703	1177.8334	72.477	71897.9606	226549.1831	3655236.3017	678.808	-0.37804	286.888	0.08548	269.6157	-0.0042752	558.447	0.0024243	550.1714	209976.0625	447.2617	-0.042386	522.8817	-0.093198	10774400	0.47686	359.134	70.4245	69.0839	137.8993	128.1812	51850.1484	98.7691	0.077548	118.4182	2644860
015	2017-05-21t0943	1495378148.01	adult	89.9998	41.9972	-110.2705	1068.79	99.9637	77096.728	243656.2046	4698907.9604	614.366	-0.68344	243.764	-0.90416	226.7938	-1.0687	514.2642	-0.20262	507.6286	206219.9219	409.3539	-0.28834	480.3538	-0.2906	9774700	0.081616	567.337	70.2915	67.4224	176.5834	167.5118	70809.9297	107.8597	0.86465	152.8139	2818620
015	2017-05-21t1343	1495392547.39	adult	93.9997	45.997	-106.2707	1074.2311	72.051	65035.0786	204956.1339	3286778.1347	510.605	-1.3586	265.141	0.0029827	256.1284	0.094276	435.2808	-1.0089	430.2549	147995.4844	372.2832	-0.63544	416.841	-0.89544	9003930	-0.22015	271.093	73.4591	71.8801	146.8902	140.6125	49942.6719	103.2366	0.2179	128.7258	2494600
015	2017-05-21t1743	1495406946.47	adult	97.9994	49.9967	-102.2709	1047.4806	72.1397	64829.3034	204451.7733	3317532.4642	784.581	1.1142	256.253	-0.047025	251.5446	0.16721	493.9299	0.17657	482.4155	167442.25	389.1291	-0.019785	460.6067	0.069176	8665950	-0.28352	859.552	72.3262	70.3875	155.0646	140.2662	52566.9062	106.8087	0.40526	128.9242	2445930
015	2017-05-21t2143	1495421347.85	adult	101.9998	53.9971	-98.2706	1099.3756	76.4963	70838.6111	223401.7528	3771044.1987	559.368	-0.6472	264.712	0.4874	257.1055	0.58718	482.898	0.32053	477.3241	178672.25	394.072	0.39373	457.4026	0.33446	9777920	0.54809	595.246	76.1047	74.4372	160.0099	144.8641	59203.6484	107.7944	0.32633	131.4381	2811160
015	2017-05-22t0143	1495435747.33	adult	105.9996	57.997	-94.2707	886.239	91.1081	67016.6785	211893.6634	4267253.1473	496.317	-1.0719	226.236	-0.70932	217.9186	-0.68558	412.7713	-0.61344	405.6465	144057.1875	337.9515	-0.54727	389.1463	-0.58664	7882510	-0.50168	418.098	61.9282	59.9046	142.8726	129.8609	49862.5234	95.4982	-1.0119	118.6436	2157700
015	2017-05-22t0543	1495450146.73	adult	109.9995	61.9968	-90.2709	736.6375	96.8917	45996.4754	147623.7211	2606104.8312	478.579	-1.1247	225.006	-0.58478	216.4749	-0.58978	405.2159	-0.51849	400.9196	97657.0312	325.7981	-0.60497	382.9606	-0.47065	5406210	-1.9725	354.383	72.1291	69.2147	185.6785	175.2678	44748.5117	119.5293	1.0665	158.5232	1733040
015	2017-05-22t0943	1495464547.38	adult	113.9997	65.997	-86.2707	1007.6573	85.5488	70499.5557	222763.7435	4095608.2717	511.405	-0.73564	212.241	-0.92896	204.4871	-0.9299	383.722	-0.72203	377.6146	140825.9531	314.0665	-0.69066	361.8859	-0.67839	7788410	-0.31306	485.746	69.6019	66.71	164.0456	150.8286	60204.7422	108.0636	-0.15586	137.2059	2554110
015	2017-05-22t1343	1495478960.51	adult	118.0033	70.0006	-82.267	849.8436	100.982	56864.9841	180041.4789	3408360.7285	623.428	0.37514	225.049	-0.27004	228.1877	0.16263	408.0172	-0.0046277	400.7319	121181.1094	331.0966	-0.028835	383.2401	-0.0072229	6672920	-0.93509	669.152	71.4631	69.091	180.8551	167.9985	53713.9648	113.1075	0.12785	151.1436	2118950
015	2017-05-22t1743	1495493356.87	adult	122.0023	73.9996	-78.268	1067.8201	70.695	62871.4912	198126.7311	3098261.6101	625.256	0.48178	251.455	0.96273	245.6551	1.0177	437.5028	0.86553	428.916	143938.4375	338.2894	0.40146	395.1868	0.4974	8257780	0.22507	364.733	78.7068	76.6191	159.565	150.105	52496.875	113.7916	0.024156	139.6866	2584730
015	2017-05-22t2143	1495507748.65	adult	126	77.9974	-74.2703	1196.5507	88.5776	82518.0014	260665.3953	4771797.4428	687.199	1.1344	179.181	-1.9276	172.0702	-1.9666	340.6625	-1.1018	334.0116	146484.875	270.9348	-1.391	317.7977	-1.1462	7703690	-0.043397	771.683	67.2301	64.282	160.1074	148.7025	68846.1875	103.486	-0.98351	134.576	2890490
015	2017-05-23t0143	1495522148.26	adult	129.9999	81.9972	-70.2704	1091.4993	73.1119	63476.0455	200070.9806	3160571.1127	471.079	-0.78896	195.469	-1.1412	190.2417	-1.1137	356.1783	-0.58306	351.9818	118251.1797	286.3808	-0.76645	332.3779	-0.6266	6480980	-0.7731	531.78	73.4936	70.7658	159.6121	150.7525	52991.2031	111.6469	-0.4487	139.0048	2436750
015	2017-05-23t0543	1495536547.9	adult	133.9998	85.9971	-66.2705	1073.1438	72.0573	63905.2056	201368.1135	3200056.9962	514.307	-0.32458	220.718	0.033084	216.6829	0.096141	349.6915	-0.5825	344.0448	116796.9688	295.255	-0.32493	328.8077	-0.55909	7367140	-0.089287	443.22	83.7936	81.1641	169.2737	159.8583	56537.3984	119.6481	0.043226	148.0283	2796860
015	2017-05-23t0943	1495550948.8	adult	138.0001	89.9974	-62.2703	1413.2511	72.8663	85590.3286	269444.318	4388104.893	578.784	0.3264	196.283	-0.92822	194.9533	-0.76506	348.5294	-0.46644	342.206	155792.625	286.5756	-0.45289	328.6013	-0.41392	8771890	0.93767	750.208	73.1518	70.9488	174.2838	158.6736	77904.8438	113.5486	-0.55805	142.224	3269150
015	2017-05-23t1343	1495565369.03	adult	142.0057	94.003	-58.2647	1059.1652	72.5831	66095.3018	208483.3232	3404398.6332	552.674	0.13814	230.694	0.63727	228.0823	0.72503	364.1099	0.064025	357.1904	125617.9062	306.5557	0.35966	343.8068	0.14824	7957800	0.46327	478.623	84.0804	81.9819	178.5684	166.1396	61606.1016	123.1774	0.02672	152.1382	2900350
015	2017-05-23t1743	1495579750.43	adult	146.0005	97.9978	-54.2698	1010.7455	74.6239	59376.1753	187181.7443	2961461.7102	444.996	-0.79538	229.87	0.67343	224.7995	0.63804	365.241	0.21983	362	113589.9531	307.7026	0.54335	343.9361	0.29517	7135180	-0.016736	394.902	92.4473	89.7263	179.9952	170.6369	55978.4961	132.3229	0.54072	159.0543	2869560
015	2017-05-23t2143	1495594148.97	adult	150.0001	101.9974	-50.2702	1070.768	85.8354	74031.7365	233407.3427	4367368.5125	399.75	-1.1583	184.598	-1.2378	181.7768	-1.1778	294.3481	-1.4996	289.682	113618.3438	251.0392	-1.2919	278.2666	-1.4602	7115890	0.038781	366.881	71.5782	69.6191	147.1698	140.6278	56807.5547	109.6923	-1.1551	130.3369	2759200
015	2017-05-24t0143	1495608548.34	adult	153.9999	105.9973	-46.2704	883.7511	132.3779	76807.9735	244627.3053	6285115.3509	631.361	0.97302	176.279	-1.5481	175.5029	-1.4089	305.6581	-1.1096	298.3966	121957.5625	250.1308	-1.2244	283.5527	-1.211	7033700	0.05091	623.8	67.4316	64.6277	167.2069	154.2557	66715.5469	107.4534	-1.3924	137.3966	2690590
015	2017-05-24t0543	1495622949.8	adult	158.0003	109.9977	-42.27	1256.9977	95.5316	84442.0908	266317.8136	4856277.8627	501.032	-0.16295	202.673	-0.35179	202.3313	-0.21497	330.3121	-0.36091	322.1839	145337.3125	273.111	-0.31835	307.7159	-0.4071	8907060	1.3172	554.401	82.3425	79.8547	191.4424	176.034	84234.6562	130.1958	-0.012696	162.3746	3618790
015	2017-05-24t0952	1495637861.65	adult	162.1425	114.1399	-38.1278	675.7128	94.6877	44809.8378	142662.6101	2592253.9208	436.798	-0.69971	233.709	1.0342	229.3831	0.97664	362.9712	0.59383	358.2872	84935.2656	305.5262	0.92076	345.368	0.79886	5460370	-0.81432	372.204	93.424	89.8755	191.9782	185.0629	44922.8906	140.9881	0.52798	172.2614	2182760
015	2017-05-24t1343	1495651753.73	adult	166.0014	117.9988	-34.2689	1008.4911	72.6485	59424.6244	187318.5096	2987331.3388	388.093	-1.0939	204.88	-0.18655	204.262	-0.081867	284.554	-1.4523	280.4698	88496.2891	251.6947	-0.92175	273.1052	-1.2824	6362350	-0.18037	318.351	86.6083	84.6092	161.5681	154.9056	50247.6758	124.3781	-0.59787	145.0376	2689540
015	2017-05-24t1743	1495666158.1	adult	170.0026	122	-30.2677	837.8386	134.5885	73939.1194	237774.7818	5898001.0478	427.74	-0.71425	176.732	-1.3835	174.1707	-1.3556	295.9745	-1.0855	289.3358	113950.2031	246.7082	-1.0463	276.6685	-1.1238	6804370	0.15701	393.423	75.9101	70.6707	183.0347	177.3508	70468.3594	130.0706	-0.36679	163.1425	2922610
015	2017-05-24t2143	1495680550.69	adult	174.0006	125.9979	-26.2698	715.8579	112.0508	50913.3334	162097.8533	3362134.6493	401.717	-0.90907	203.875	-0.18931	208.0755	0.10866	310.1285	-0.65067	305.2237	82494.1875	269.4511	-0.17511	296.0255	-0.48524	5403310	-0.63594	533.884	96.7019	92.0928	206.9075	200.2768	55037.3906	160.8803	1.2533	190.6577	2562890
015	2017-05-25t0143	1495694950.64	adult	178.0006	129.9979	-22.2698	935.308	76.5469	60048.4009	189582.6757	3198561.6211	527.805	0.19613	208.134	0.0092787	213.8244	0.3625	325.1575	-0.20035	320.2988	102099.4531	285.2361	0.43715	312.127	0.049087	6515440	0.10129	493.024	99.3233	94.2435	219.6349	213.7272	68965.3438	171.2518	1.6629	202.2082	3109220
015	2017-05-25t0543	1495709349.14	adult	182.0002	133.9975	-18.2702	941.8189	74.4212	58160.2797	183793.3554	2942150.6014	462.808	-0.33836	209.861	0.094032	215.5644	0.44189	331.156	-0.010112	326.0008	100671.4375	288.1849	0.57843	314.8249	0.16798	6369930	0.072757	472.377	102.484	96.172	223.3236	217.9709	67890.375	177.6772	1.8398	206.7866	3110690
015	2017-05-25t0943	1495723749.98	adult	186.0004	137.9977	-14.27	917.2749	77.6067	57041.3134	179927.2348	3025568.5575	474.165	-0.2328	200.905	-0.28164	205.8247	0.033762	322.8621	-0.21042	318.1254	96212.9062	279.3253	0.28021	308.0905	-0.017012	5978940	-0.10379	493.306	99.5485	92.6538	219.2015	214.0265	65322.0547	173.2166	1.4505	202.5826	2962560
015	2017-05-25t1343	1495738149.73	adult	190.0003	141.9977	-10.27	944.2226	95.4279	63385.3606	200126.3182	3743535.4284	426.289	-0.60669	201.944	-0.23143	205.22	0.011739	328.4324	-0.042655	324.6051	108711.1406	282.3908	0.40771	313.0646	0.15277	6668580	0.35833	471.528	100.096	93.5136	214.609	209.7086	71035.5938	172.9634	1.2937	200.5525	3305370
015	2017-05-25t1902	1495757254.88	adult	195.3073	147.3046	-4.963	806.1912	97.2369	54607.4229	172918.0847	3227323.5786	420.068	-0.63662	212.453	0.20655	219.2174	0.58697	322.9145	-0.18924	319.0523	92030.625	286.0826	0.53974	310.8465	0.090717	6044730	0.057851	471.38	108.927	104.3907	225.0791	219.9751	64147.5547	182.5328	1.569	211.3614	3099200
015	2017-05-25t2143	1495766946.63	adult	197.9995	149.9968	-2.2709	742.3465	76.0219	45050.9892	142534.4731	2292518.9338	414.548	-0.67006	217.894	0.42728	224.1017	0.78118	330.9794	0.025114	327.0956	78111.1406	292.3256	0.7525	318.9464	0.32906	5125740	-0.44831	404.988	110.214	107.5511	218.763	213.5367	51628.0625	178.4373	1.2845	203.144	2592670
015	2017-05-26t0216	1495783297.03	dead	202.5412	154.5386	2.2709	778.4288	89.1739	49642.5996	157176.1076	2798825.4918	535.501	0.2529	221.29	0.55383	224.9938	0.80295	334.2705	0.1061	329.7044	86910.3359	293.9261	0.79266	321.0943	0.3813	5732070	-0.040135	512.899	113.031	109.9061	228.1376	222.0022	59315.7812	181.1307	1.2616	211.0278	2927840
016	2017-05-17t1343	1495046962.19	egg	-2.0004	-54.0017	-338.0021	1105.0415	33.8893	33205.0473	104635.8006	800222.6466	234.154	-0.034447	89.8697	-0.037891	82.5035	-0.082734	192.468	-1.1277	190.9099	34259.3	155.9826	-0.0061869	181.4756	-0.037985	1593840	1.5613	243.317	51.7956	50.2748	112.937	102.792	20102.7	77.8493	0.96823	93.0404	918595
016	2017-05-17t1743	1495061365	larva	2.0004	-50.0009	-334.0014	1111.7012	33.7151	33748.619	106374.0027	819308.0387	308.678	-0.045516	116.788	-0.049827	109.5282	-0.083112	222.765	-1.1325	218.8661	40320.5	185.5239	-0.08509	210.9126	-0.13074	2105930	1.2135	303.102	56.797	55.1662	128.58	112.8295	23272.9	84.5755	1.038	103.4165	1024160
016	2017-05-17t2143	1495075765.36	larva	6.0005	-46.0008	-330.0013	1103.1112	34.4055	33493.8163	105527.1642	818567.4034	299.744	-0.21663	122.237	-0.18343	115.8127	-0.20324	221.311	-1.1933	217.2261	39614.7	186.3148	-0.25147	210.4847	-0.2952	2185720	0.72829	372.896	57.7791	56.3634	129.173	114.3385	23121.9	86.0726	1.0072	104.6009	1033150
016	2017-05-18t0143	1495090165.7	larva	10.0006	-42.0007	-326.0012	1107.7088	34.6205	33639.9981	105993.6538	822712.9352	331.431	-0.2989	121.264	-0.34853	115.0801	-0.35958	217.389	-1.2587	213.4006	39130	182.0969	-0.42503	206.1601	-0.46125	2179840	0.27811	297.176	58.622	56.9514	128.285	115.5574	23091.3	87.283	0.97154	106.4987	1053790
016	2017-05-18t0543	1495104567.93	larva	14.0012	-38.0001	-322.0005	1105.0422	35.0764	33804.9324	106515.6785	832819.4989	282.35	-0.53619	119.278	-0.51375	113.3894	-0.51619	214.433	-1.3226	210.1914	38812.3	178.3519	-0.58871	201.5608	-0.62041	2153560	-0.12461	307.022	59.1926	57.56	133.06	120.494	24083.9	88.5125	0.93717	107.8982	1068720
016	2017-05-18t0943	1495118966.12	larva	18.0007	-34.0006	-318.001	1105.0365	34.6604	33784.0744	106451.0578	831280.5782	290.093	-0.65472	118.275	-0.66843	112.5543	-0.66328	212.707	-1.3847	206.857	38499.9	176.1779	-0.74044	198.7252	-0.76866	2132500	-0.48263	292.172	59.5119	57.6645	133.422	119.4204	24149.3	89.4914	0.8973	109.1359	1073000
016	2017-05-18t1343	1495133376.5	larva	22.0036	-29.9977	-313.9982	1097.5165	35.0571	33632.816	105988.2907	829840.3059	346.566	-0.67076	119.855	-0.80449	111.3915	-0.81	265.324	-1.3327	259.5138	47758.3	196.4578	-0.81233	242.0323	-0.78799	2153800	-0.79169	308.678	59.7875	58.0387	130.105	117.6669	23418.9	89.8228	0.84013	107.3804	1074380
016	2017-05-18t1744	1495147817.5	larva	26.015	-25.9863	-309.9868	1107.9292	35.2661	33891.8786	106817.2822	835073.9833	278.966	-0.93654	117.374	-0.96476	112.0153	-0.94496	210.262	-1.5127	204.7315	38057.5	174.1419	-1.0239	197.5342	-1.042	2123290	-1.0974	339.145	60.5468	58.6635	135.502	121.552	24525.9	90.9145	0.80033	109.171	1095290
016	2017-05-18t2143	1495162163.32	larva	29.9999	-22.0014	-306.0018	1692.3695	53.2792	61732.5567	194355.0983	1884293.9995	1269.01	0.98434	229.477	-0.40164	143.5009	-0.88053	937.697	0.10225	926.8688	307565	579.5993	0.21784	864.8235	0.65938	7511250	0.67724	384.338	57.1957	55.4395	128.702	116.2857	42214.2	85.3925	0.56556	104.2579	1872130
016	2017-05-19t0143	1495176566.18	larva	34.0007	-18.0006	-302.001	1120.9964	34.9324	34424.5641	108506.3617	850811.1116	277.444	-1.1943	118.715	-1.2482	113.4538	-1.216	208.681	-1.6577	204.3463	38397.3	173.6724	-1.2952	197.0337	-1.3075	2179490	-1.6067	319.588	61.2956	59.4711	136.309	122.9014	25080.9	92.204	0.68787	111.1023	1125330
016	2017-05-19t0543	1495190965.09	larva	38.0004	-14.0009	-298.0013	887.2816	57.4013	39807.4319	125402.4872	1522221.9602	1311.43	0.86224	594.64	1.6966	595.7441	1.8496	1175.86	0.73063	1166.9213	246930	1022.2753	1.5032	1134.3064	1.1862	12456500	1.8832	344.396	58.9977	57.5053	131.882	121.0266	27695.1	88.4583	0.47103	109.1146	1235880
016	2017-05-19t0943	1495205363.89	larva	42.0001	-10.0012	-294.0017	943.4248	68.2271	46765.8178	147463.286	2005686.8833	1552.11	1.2628	496.842	0.9386	493.1988	1.0527	1345.34	1.238	1328.1896	330954	1071.5318	1.5581	1266.19	1.4443	12199500	1.4775	444.12	48.3788	46.3643	131.188	116.9501	32272.2	76.908	-0.094911	102.0326	1187890
016	2017-05-19t1343	1495219774.54	larva	46.003	-5.9982	-289.9987	837.1905	61.5709	41512.285	131046.6364	1708381.0463	1452.22	0.93658	493.439	0.78935	459.4552	0.70348	1296.1	1.1833	1287.1866	282550	1008.3397	1.2159	1232.6531	1.2324	10754500	0.66653	260.747	54.713	53.0043	132.119	123.1786	28801.9	84.045	0.020299	108.1119	1192470
016	2017-05-19t1743	1495234172.53	larva	50.0025	-1.9988	-285.9993	1020.8315	59.8842	50836.9728	160130.0716	2111514.7366	1330.71	0.62908	440.331	0.37198	406.0783	0.27775	1188.25	0.94709	1179.4707	317262	938.5273	0.92523	1125.6516	0.88619	11755500	0.77808	544.071	61.107	59.8659	141.273	127.1408	37719.9	90.6884	0.21587	114.2319	1631370
016	2017-05-19t2143	1495248563.9	adult	54.0001	1.9988	-282.0017	961.9224	64.1396	51905.0186	163649.2726	2320431.5075	854.627	-0.43093	394.77	0.066686	373.8705	0.060208	770.388	-0.33023	765.1796	209546	656.7714	-0.071788	746.9231	-0.20745	10716400	0.26478	337.69	64.1199	62.8502	133.059	120.6317	36192.2	89.9143	0.08527	108.6502	1740600
016	2017-05-20t0143	1495262964.75	adult	58.0003	5.999	-278.0014	1017.5194	65.2485	56055.7541	176638.3356	2595572.3838	832.662	-0.46918	356.633	-0.1776	339.1629	-0.16417	745.334	-0.39177	738.5237	219128	617.5363	-0.17848	711.8682	-0.27651	10465700	0.057188	333.881	66.8299	65.5528	136.876	127.2132	40241.5	92.3868	0.17575	113.3463	1961190
016	2017-05-20t0543	1495277364.31	adult	62.0002	9.9989	-274.0015	981.7884	65.0191	53047.5302	167119.3649	2425354.7087	1187.29	0.52647	369.349	-0.0045732	330.1075	-0.17244	955.959	0.51824	935.5494	265757	698.3711	0.24508	889.7442	0.42038	10257900	-0.101	354.9	67.5936	66.5208	129.049	120.3434	35875.6	92.6652	0.13404	110.2757	1877280
016	2017-05-20t0943	1495291764.23	adult	66.0002	13.9989	-270.0016	1041.1155	65.5016	58447.0566	184273.289	2707019.8684	719.173	-0.6988	316.935	-0.36532	302.4188	-0.33409	624.903	-0.68611	618.569	191220	514.1139	-0.46109	597.8871	-0.52248	9691570	-0.36339	328.517	63.8772	62.7526	130.578	119.6972	39956.8	89.7738	-0.20238	109.5977	1953300
016	2017-05-20t1343	1495306163.32	adult	69.9999	17.9986	-266.0018	1000.9309	64.6477	55620.2304	175390.9255	2547050.8732	683.461	-0.76998	304.822	-0.3865	288.609	-0.37766	599.318	-0.67459	594.8672	175001	489.5726	-0.48079	574.2195	-0.519	8871220	-0.71189	424.596	62.7993	61.9374	140.918	128.5595	41148.1	92.6453	-0.03718	116.0642	1827650
016	2017-05-20t1743	1495320563.04	adult	73.9998	21.9986	-262.0019	1013.6584	64.4775	53215.7251	167617.5236	2379821.6756	669.011	-0.77814	286.321	-0.49523	269.3786	-0.51065	536.454	-0.90932	530.7844	149671	451.7002	-0.59103	516.0004	-0.69712	7987790	-1.0945	612.834	70.2958	69.4602	145.083	128.8608	40478.2	97.1672	0.31364	116.5659	1961110
016	2017-05-20t2143	1495334962.85	adult	77.9998	25.9985	-258.0019	1033.8851	67.7539	58245.5397	183720.7225	2731543.1767	653.174	-0.79482	285.69	-0.38337	272.6097	-0.34861	516.499	-0.94109	506.7678	157532	432.0252	-0.62012	486.9643	-0.78066	8705550	-0.76051	436.337	65.7464	64.306	144.086	132.9303	43946.3	97.2736	0.20629	120.409	2003420
016	2017-05-21t0143	1495349362.86	adult	81.9998	29.9985	-254.0019	1034.6527	64.0484	54451.7763	171530.6743	2410292.1469	611.645	-0.96828	274.401	-0.44048	262.3488	-0.39791	525.394	-0.68379	519.1266	150263	415.7816	-0.64654	491.7672	-0.63331	7830590	-1.144	353.043	71.2945	69.704	151.648	136.765	43371.4	99.5115	0.30627	122.4726	2034530
016	2017-05-21t0543	1495363763.66	adult	86	33.9987	-250.0017	981.785	71.4249	56193.732	177153.0118	2698816.1804	676.307	-0.39634	274.16	-0.24851	258.2533	-0.31666	564.067	0.070516	557.7058	165836	460.8586	0.141	530.8449	-0.0052814	8055650	-0.97256	416.735	64.036	63.1046	129.843	120.5678	38173.8	94.4256	-0.38014	112.3557	1881570
016	2017-05-21t0943	1495378162.91	adult	89.9998	37.9985	-246.0019	1019.1442	67.0086	54419.0278	171389.4222	2470689.6385	512.944	-1.4916	238.466	-1.0647	234.0699	-0.84044	426.818	-1.3855	421.8468	122070	349.6896	-1.2582	404.0053	-1.299	6797000	-1.5934	317.727	68.9143	68.1627	131.939	123.2304	37734.7	97.9683	-0.16143	115.1934	1964260
016	2017-05-21t1343	1495392562.16	adult	93.9996	41.9983	-242.0021	994.5857	62.7647	53835.2418	169708.1242	2408818.7697	595.973	-0.65138	260.131	-0.16074	250.5559	-0.092674	475.507	-0.42094	465.1483	134093	385.375	-0.39743	443.1376	-0.50789	7332560	-1.201	324.297	67.9805	66.6846	131.048	123.8262	36955.7	96.0313	-0.51482	114.5412	1916240
016	2017-05-21t1743	1495406961.7	adult	97.9995	45.9982	-238.0023	1188.4538	78.2691	71265.1436	224616.7942	3575559.3634	592.551	-0.51129	223.344	-1.1764	211.3634	-1.2441	467.433	-0.23796	460.4632	174352	376.3603	-0.27019	437.7827	-0.29339	8309080	-0.49994	267.554	63.0491	61.2212	141.846	132.9779	52908.6	96.3855	-0.63126	120.3425	2345620
016	2017-05-21t2143	1495421363.21	adult	101.9999	49.9986	-234.0018	971.4456	69.4774	53461.6414	168430.9419	2522452.2793	680.46	0.39616	257.244	0.2202	248.89	0.28675	435.168	-0.47772	427.1768	121847	365.1293	-0.21319	410.7016	-0.45829	7197930	-1.0571	592.131	72.16	70.3465	144.235	134.8397	40385.8	102.8444	-0.15431	123.9927	2019110
016	2017-05-22t0143	1495435762.68	adult	105.9997	53.9985	-230.002	1101.0788	67.8325	55249.6831	173869.8728	2485647.2048	750.036	1.1519	252.845	0.27987	248.6841	0.48117	420.235	-0.48022	411.6088	121868	354.0333	-0.18651	396.2553	-0.45766	7328210	-0.85356	698.493	72.5007	70.771	154.323	141.0278	44753.5	104.9574	-0.11605	128.0164	2101290
016	2017-05-22t0543	1495450161.56	adult	109.9994	57.9982	-226.0023	928.8722	66.0473	50898.3886	160475.1177	2325848.2782	477.786	-1.1318	239.242	-0.037147	237.4376	0.23054	356.94	-1.4345	351.0363	95303	310.1448	-0.98084	341.1485	-1.2816	6377220	-1.3458	369.096	75.4854	73.7596	153.58	139.8851	41005.8	106.462	-0.13951	128.5934	2012140
016	2017-05-22t0943	1495464562.27	adult	113.9996	61.9983	-222.0021	957.0452	67.7648	51248.8068	161510.305	2323664.7118	491.385	-0.91637	245.88	0.40373	243.1937	0.62479	364.507	-1.1072	359.0085	98052.5	310.6398	-0.77855	345.2691	-1.0223	6601890	-1.0894	387.106	81.0681	80.047	144.923	134.8203	38984.3	108.0188	-0.15988	126.4235	2176680
016	2017-05-22t1343	1495478975.79	adult	118.0034	66.0021	-217.9984	906.3408	65.365	48625.9412	153279.9287	2207969.4395	792.513	1.9179	243.999	0.49921	240.4416	0.66531	393.413	-0.31215	387.2444	100320	321.7688	-0.28302	371.0029	-0.27628	6211480	-1.2404	709.96	77.6415	76.4176	148.863	138.9257	37960	107.4248	-0.36948	127.3735	1976520
016	2017-05-22t1743	1495493372.55	adult	122.0025	70.0012	-213.9993	1874.8723	65.7696	76718.852	241309.9552	2783166.5551	431.091	-1.3028	189.369	-1.6064	193.8984	-1.1406	333.075	-1.4276	325.5678	134895	274.428	-1.4324	310.238	-1.473	7666040	-0.16975	305.993	75.7525	74.3564	154.356	146.3808	62514.3	111.2317	-0.19381	136.398	3066610
016	2017-05-22t2143	1495507764.02	adult	126.0001	73.9988	-210.0016	1021.9415	66.298	51224.6178	161370.6157	2207517.4308	498.796	-0.60415	216.824	-0.34717	218.5268	-0.0057191	374.474	-0.33183	367.327	100734	307.8225	-0.28451	349.0825	-0.38651	5830600	-1.3007	370.122	73.7881	72.1854	155.021	141.0178	41700.8	108.1895	-0.59435	130.1692	1984240
016	2017-05-23t0143	1495522163.65	adult	130	77.9987	-206.0017	900.2082	65.1791	48597.8411	153157.4845	2226145.2909	501.388	-0.5091	235.848	0.57249	233.7861	0.73988	329.806	-1.203	325.1076	84100.6	288.0918	-0.71324	315.1769	-1.0609	6002340	-1.0955	446.6	84.1604	82.9354	151.528	140.4225	38639.7	110.7501	-0.52069	129.1162	2141880
016	2017-05-23t0543	1495536562.77	adult	133.9998	81.9985	-202.002	979.8554	69.6849	51174.4831	161210.1953	2344582.5571	395.455	-1.4198	193.72	-1.1222	189.197	-1.0808	324.784	-1.1847	318.2035	87366.9	267.9715	-1.1989	305.3527	-1.1715	5195000	-1.5543	406.195	65.7759	63.5552	145.706	136.9203	39194.9	98.1971	-1.6262	125.5874	1763910
016	2017-05-23t0943	1495550963.74	adult	138	85.9988	-198.0017	920.172	64.8987	47935.5834	151059.9531	2144862.232	413.444	-1.1915	226.564	0.37639	224.4054	0.50186	340.815	-0.65762	337.3989	85885.4	299.2267	-0.037128	327.2582	-0.45004	5691530	-1.1369	379.159	76.1616	74.6432	151.432	141.5736	38160.9	108.2442	-0.9581	132.2544	1913260
016	2017-05-23t1343	1495565384.66	adult	142.0059	90.0046	-193.9959	862.0418	70.3527	47461.9927	149669.5092	2245044.3344	556.343	0.17167	231.823	0.68619	235.9689	1.0655	346.305	-0.3868	340.2584	86230.1	297.8903	0.068477	328.5513	-0.27291	5755470	-1.0137	460.392	79.1748	77.237	178.184	170.762	44367.9	116.8218	-0.43755	154.9421	1965670
016	2017-05-23t1743	1495579765.88	adult	146.0006	93.9994	-190.0011	1129.2141	74.4919	66053.5056	208045.926	3265108.5787	506.481	-0.23596	177.423	-1.6079	176.5569	-1.4489	294.805	-1.5919	287.7751	101708	249.2706	-1.4573	276.4644	-1.61	6120210	-0.69269	539.686	63.8794	61.0733	165.811	151.1106	57204.9	99.1067	-1.8088	132.7729	2203520
016	2017-05-23t2143	1495594164.38	adult	150.0002	97.9989	-186.0015	869.614	81.4898	50800.7988	160306.4937	2565076.306	535.744	0.073057	208.262	-0.20628	207.5663	-0.061557	357.293	0.14557	351.3896	95040	293.231	0.1743	333.8161	0.13779	5526440	-1.0093	493.403	67.2454	65.3062	153.58	141.476	40852.4	103.7087	-1.5649	129.1074	1784420
016	2017-05-24t0143	1495608563.68	adult	154	101.9987	-182.0017	851.0675	67.4732	49217.3262	155346.6446	2365910.1884	463.174	-0.54126	212.379	0.025942	207.5407	-0.023283	377.633	0.7925	370.7698	97429.4	299.931	0.52561	348.5963	0.68781	5464520	-0.97072	429	68.9502	66.8893	178.225	171.4536	45982	105.5922	-1.5158	144.6958	1774090
016	2017-05-24t0543	1495622964.68	adult	158.0003	105.999	-178.0014	943.0954	66.5971	51182.1582	161279.9113	2369237.8993	409.13	-0.985	204.046	-0.29197	200.6567	-0.28727	334.214	-0.25678	328.1575	89569.3	283.0925	0.035317	316.3352	-0.15252	5467010	-0.89019	408.982	68.5946	65.4385	189.456	184.1357	50774.1	109.3139	-1.3516	164.523	1837860
016	2017-05-24t0952	1495637876.99	adult	162.1426	110.1413	-173.8591	825.1688	65.7862	45286.7964	142878.5594	2099496.4641	444.602	-0.6304	223.918	0.60828	222.4559	0.6782	333.369	-0.20189	327.8386	79341.8	278.6458	-0.037281	312	-0.1955	5314250	-0.90666	382.965	82.9415	81.1401	157.552	149.5845	37497.4	115.3392	-1.0578	139.4999	1968450
016	2017-05-24t1343	1495651768.78	adult	166.0014	114.0002	-170.0003	874.529	64.5447	45099.1729	142092.4551	2013977.4952	422.273	-0.79266	230.778	0.93729	230.2548	1.0346	316	-0.60218	309.2201	74891.9	278.4272	0.035638	300.8085	-0.45016	5458830	-0.74339	313.932	89.1436	87.6576	167.46	156.6947	39688	120.3882	-0.83698	142.0312	2108600
016	2017-05-24t1743	1495666173.73	adult	170.0028	118.0015	-165.9989	888.5201	66.1159	48224.9386	152160.4283	2218653.8675	353.889	-1.3597	172.077	-1.5848	171.531	-1.4685	264.026	-1.9527	261.6939	66798.6	229.9176	-1.6485	251.8038	-1.8741	4343740	-1.3585	276.016	66.827	64.8349	138.595	134.2507	35064.6	99.5459	-2.131	122.8332	1686910
016	2017-05-24t2143	1495680566.21	adult	174.0007	121.9994	-162.001	916.4942	65.8045	48353.9981	152458.0211	2159686.7718	510.099	0.027679	205.642	-0.11321	205.368	-0.0067065	316.675	-0.47254	310.6639	80435.6	272.9288	-0.050277	300.847	-0.33919	5208710	-0.75439	484.898	72.9222	71.6858	159.177	152.0731	40430.9	113.6658	-1.3862	139.3224	1847050
016	2017-05-25t0143	1495694966.2	adult	178.0007	125.9994	-158.001	1935.3705	66.2364	78210.7779	246310.3093	2762004.2423	460.804	-0.37491	190.886	-0.72999	199.5279	-0.2437	293.146	-1.0722	289.4668	121069	262.0762	-0.39339	281.7708	-0.87232	7878240	0.92203	372.957	81.8847	81.9613	156.072	145.9968	64457.8	117.4793	-1.2467	136.6006	3379550
016	2017-05-25t0543	1495709364.14	adult	182.0002	129.9989	-154.0016	797.4338	65.0359	40541.0133	127801.4599	1774016.6996	402.216	-0.84612	215.743	0.34483	214.1689	0.38302	306.27	-0.68708	302.5373	65235.6	264.1309	-0.2821	289.4622	-0.60212	4583020	-0.99341	388.272	85.1516	83.0877	163.627	156.4518	34852.6	120.4253	-1.1621	146.3333	1808880
016	2017-05-25t0943	1495723764.98	adult	186.0004	133.9991	-150.0014	908.2942	64.3585	45651.4889	143931.193	1976657.5774	504.008	0.011785	205.229	-0.098557	211.6169	0.27649	300.628	-0.81415	294.0053	72150.6	264.7502	-0.23818	285.7935	-0.69164	4917080	-0.7335	522.07	83.8709	82.4957	167.656	154.6438	40237.5	122.8147	-1.111	145.0191	2009460
016	2017-05-25t1343	1495738164.75	adult	190.0003	137.999	-146.0014	888.9137	64.279	46576.4777	146815.7667	2099460.0584	468.865	-0.26488	212.157	0.19811	213.5986	0.36064	297.624	-0.8764	292.0987	72917.9	262.6727	-0.28957	284.2656	-0.71536	5178530	-0.51962	431.872	86.1808	84.4016	166.303	155.1425	40744.3	122.4922	-1.197	145.38	2103590
016	2017-05-25t1902	1495757269.91	adult	195.3073	143.306	-140.6944	878.6551	64.1539	45432.2434	143174.7655	2035489.3361	390.693	-0.8653	215.958	0.35213	216.2657	0.46549	299.846	-0.80735	295.5107	71663.1	266.1766	-0.15519	287.3863	-0.60883	5140460	-0.47275	296.893	87.7143	85.8316	165.454	156.9069	39543.5	124.048	-1.2065	147.3899	2087860
016	2017-05-25t2143	1495766961.54	adult	197.9994	145.9981	-138.0023	877.5521	65.3509	45507.1407	143400.5308	2039055.6203	459.763	-0.32312	216.448	0.36767	216.6535	0.47681	303.965	-0.69452	299.0723	72647.5	267.9653	-0.091339	290.6545	-0.50879	5161420	-0.4274	363.817	88.452	86.6268	170.201	160.499	40678.1	125.7618	-1.1669	149.9151	2109230
016	2017-05-26t0216	1495783312.03	adult	202.5412	150.5399	-133.4605	847.067	66.2417	45347.2215	142981.2537	2082347.6875	426.602	-0.5657	218.703	0.4487	218.7394	0.55082	306.739	-0.61964	301.2488	73003.8	269.9212	-0.026634	292.8392	-0.44454	5190700	-0.35689	374.552	90.1002	87.8132	178.475	168.5198	42477	128.4246	-1.1128	153.9456	2138440
016	2017-05-26t0543	1495795760.36	adult	205.9991	153.9978	-130.0026	749.6459	66.7801	41175.4821	130246.1784	1864659.3039	395.471	-0.79059	194.99	-0.51521	199.6226	-0.2221	291.431	-1.0245	287.5443	62949	257.6141	-0.45	279.2375	-0.84366	4204760	-0.89658	317.589	81.5585	81.0452	167.525	160.3006	36185.3	124.7782	-1.3207	148.4767	1758730
016	2017-05-26t0943	1495810173.71	adult	210.0028	158.0015	-125.9989	782.5962	66.1295	42829.2104	135149.9045	1977914.4741	443.68	-0.4281	200.286	-0.30752	203.6022	-0.069892	296.438	-0.89998	290.6162	66698.6	259.1067	-0.40677	280.8667	-0.80141	4490210	-0.68841	362.855	83.2691	82.3695	170.38	161.4713	38335.4	125.9016	-1.3196	150.4212	1866810
016	2017-05-26t1505	1495829466.9	adult	215.362	163.3607	-120.6397	520.2984	119.8874	41346.6836	134544.6412	2974492.1289	409.627	-0.67359	182.203	-1.0099	182.8424	-0.8721	287.267	-1.1446	282.6623	62049.7	248.0651	-0.77645	274.0448	-1.0017	3928480	-0.96475	437.492	77.3817	74.0323	174.041	161.754	37593	122.6226	-1.5131	150.0996	1668430
016	2017-05-26t1743	1495838971.89	adult	218.0023	166.001	-117.9994	746.5779	85.6134	49256.0183	156133.901	2761459.5143	457.316	-0.32406	170.866	-1.4344	170.6923	-1.3246	271.116	-1.5526	265.8857	69676.8	227.8474	-1.4227	255.3702	-1.5188	4388180	-0.67344	467.065	73.3631	69.5727	168.291	160.5395	43250.8	117.2848	-1.7533	147.3744	1884110
016	2017-05-26t2143	1495853363.25	adult	221.9999	169.9986	-114.0018	664.7752	94.205	48449.3641	154763.9805	2938106.1422	457.278	-0.32389	173.057	-1.3368	172.4424	-1.2433	272.432	-1.5219	267.2647	68652.8	230.8392	-1.3233	257.0021	-1.473	4361210	-0.65594	524.629	73.997	70.2735	171.598	161.6195	43242.8	119.2562	-1.7035	150.2487	1864800
016	2017-05-27t0201	1495868834.74	adult	226.2975	174.2963	-109.7042	656.9069	90.6887	47467.4167	151676.1959	2829994.1072	435.07	-0.48869	173.639	-1.2994	173.2124	-1.1983	273.121	-1.5076	268.946	67460.9	231.7524	-1.2927	258.414	-1.4353	4289070	-0.66748	458.108	75.6996	71.6632	176.873	168.1141	43687.6	122.0287	-1.6231	152.1101	1869860
016	2017-05-27t0543	1495882160.49	adult	229.9991	177.9979	-106.0026	665.0782	91.2493	48203.2823	153852.0887	2891828.6745	437.799	-0.47115	172.889	-1.3125	172.2557	-1.2182	274.527	-1.4763	269.295	68906.3	230.2981	-1.3343	258.6665	-1.4283	4335360	-0.61664	438.685	75.7911	71.8554	176.106	167.6988	44202.7	122.0135	-1.6465	154.6016	1900540
016	2017-05-27t0943	1495896562.65	adult	233.9997	181.9985	-102.002	662.5757	91.22	48212.3438	153933.4637	2893180.8064	401.184	-0.74831	171.678	-1.3401	171.1399	-1.2419	271.21	-1.5546	266.7321	68073.6	229.4521	-1.3559	256.2325	-1.4888	4308080	-0.60647	415.756	75.4553	71.3959	176.702	168.3482	44352.3	123.1818	-1.6283	155.9569	1893480
016	2017-05-27t1401	1495912054	adult	238.3029	186.3016	-97.6989	700.021	92.342	48803.4758	155359.1531	2863185.5232	415.794	-0.64558	171.634	-1.3232	171.5112	-1.2113	271.532	-1.5456	265.4144	69240.7	227.3874	-1.409	253.8832	-1.5411	4362410	-0.55172	480.091	76.1532	71.8552	177.045	167.6103	45146.5	125.0644	-1.584	155.4886	1935590
016	2017-05-27t1743	1495925360.57	adult	241.9992	189.9979	-94.0026	646.0411	96.1061	47984.092	153666.0283	2935889.4922	442.758	-0.44599	172.327	-1.2843	171.9169	-1.1827	270.967	-1.5539	265.9017	67741.7	228.4235	-1.3727	255.7216	-1.4883	4302490	-0.56691	480.305	76.6563	72.0673	179.53	170.0942	44882.5	127.0453	-1.5339	158.2233	1913880
016	2017-05-27t2143	1495939761.43	adult	245.9994	193.9981	-90.0023	653.6242	99.1673	47687.2028	152666.6636	2911115.2652	421.111	-0.62028	171.035	-1.3093	171.2691	-1.1877	266.326	-1.6441	261.1029	66315.2	225.6357	-1.4388	251.1122	-1.5824	4245270	-0.57977	453.913	76.3139	71.7007	177.7	170.0473	44247.3	126.1808	-1.5847	157.9026	1894190
016	2017-05-28t0201	1495955240.35	adult	250.2991	198.2978	-85.7026	661.5494	96.9446	48097.9435	154053.0591	2913309.0874	437.573	-0.50247	172.439	-1.2486	171.801	-1.1554	270.941	-1.5291	265.5565	68006.1	227.8395	-1.3694	254.5073	-1.4845	4315280	-0.52025	432.258	77.6238	72.8622	180.116	171.3434	45209.2	128.7802	-1.5172	159.6059	1942530
016	2017-05-28t0543	1495968557.38	adult	253.9983	201.997	-82.0035	670.7136	96.3069	48056.2629	153720.4773	2892403.9316	449.986	-0.4144	172.216	-1.2432	171.9072	-1.1403	267.447	-1.5788	262.3232	67129.2	226.6117	-1.3917	252.0451	-1.5171	4308510	-0.50758	490.732	77.7317	73.2813	181.236	173.2666	45490.2	127.2197	-1.5871	159.9558	1944690
016	2017-05-28t0943	1495982960.8	adult	257.9992	205.9979	-78.0025	661.992	100.119	48448.7328	155334.3801	2975787.5759	471.503	-0.25464	172.019	-1.2373	171.5453	-1.1398	266.606	-1.566	261.1327	67451.3	226.8665	-1.376	252.2612	-1.4873	4336270	-0.47468	442.256	77.6595	72.957	179.908	171.475	45516.6	128.2727	-1.5713	159.5002	1957640
016	2017-05-28t1401	1495998436.32	adult	262.298	210.2967	-73.7038	649.8736	96.7805	47091.9207	150757.1654	2852800.9689	429.449	-0.60296	173.849	-1.173	173.0509	-1.0851	268.771	-1.4933	263.487	65848.8	228.4402	-1.3296	252.9825	-1.447	4257900	-0.50028	525.891	79.0184	74.4335	183.988	174.941	45077	130.3258	-1.5266	163.2641	1935320
016	2017-05-28t1743	1496011757.01	adult	265.9982	213.9969	-70.0036	644.0832	99.0691	46600.3463	149215.5867	2814037.6358	415.281	-0.73015	173.26	-1.1824	173.2142	-1.0729	266.081	-1.5147	260.5495	64657.8	225.6308	-1.3899	251.3294	-1.4585	4202420	-0.51572	445.387	79.182	74.551	182.367	173.7619	44315.2	130.1848	-1.5497	161.9317	1920560
016	2017-05-28t2143	1496026158.4	adult	269.9986	217.9973	-66.0032	700.543	93.8402	48916.6393	155877.5422	2858972.6196	419.439	-0.7119	171.005	-1.2381	170.4994	-1.1419	266.081	-1.4879	260.8129	67850.6	224.6991	-1.4049	251.96	-1.4271	4356690	-0.41301	449.225	77.906	72.7813	181.505	174.2939	46283.8	130.3243	-1.5654	161.4755	1984810
016	2017-05-29t0201	1496041615.07	adult	274.2921	222.2908	-61.7097	695.0206	94.7145	48944.9678	156004.8258	2887745.6452	425.994	-0.67519	172.058	-1.2009	171.5828	-1.1036	265.643	-1.4704	261.0541	67739.1	225.8333	-1.3739	250.9508	-1.4273	4386620	-0.37878	482.676	78.2858	73.1938	183.949	176.7076	46907	131.7802	-1.5429	163.7371	1995900
016	2017-05-29t0543	1496054958.97	adult	277.9987	225.9974	-58.003	696.9935	94.9595	49366.3393	157314.5661	2933775.5132	397.919	-0.92153	171.359	-1.2138	170.9711	-1.114	267.151	-1.429	262.9946	68925.1	225.9319	-1.3683	252.6785	-1.3847	4405480	-0.35334	461.728	78.6565	73.6252	185.261	178.6147	47797.4	133.0076	-1.5254	164.9277	2022180
016	2017-05-29t0943	1496069359.83	adult	281.999	229.9977	-54.0028	667.2323	95.6758	47552.2009	151790.8318	2840393.8284	415.345	-0.79494	172.399	-1.1799	171.8512	-1.084	266.719	-1.4198	262.2559	66146.4	225.6301	-1.3719	251.9308	-1.3862	4268250	-0.41364	476.451	79.5397	74.4558	183.586	175.5115	45529.3	133.3363	-1.5365	164.4928	1969250
016	2017-05-29t1403	1496084943.07	adult	286.3276	234.3263	-49.6741	663.8645	95.9133	47149.6941	150554.8927	2809005.5033	431.51	-0.6782	173.162	-1.1542	172.3824	-1.064	268.077	-1.3862	262.9788	65947.1	227.3873	-1.3331	253.6588	-1.3487	4252870	-0.40511	439.484	80.5598	75.3704	188.334	178.4309	46330.2	135.1184	-1.5073	166.5112	1978550
016	2017-05-29t1743	1496098164.05	adult	290.0001	237.9988	-46.0016	682.4627	93.7902	47695.0019	152072.225	2791504.8164	426.544	-0.73614	172.839	-1.1584	171.7671	-1.0754	270.973	-1.3363	266.2604	67472.4	228.5212	-1.3093	255.8349	-1.3088	4294530	-0.36781	482.411	80.7267	75.3775	189.805	181.2801	47261.4	135.7842	-1.5075	168.1416	2005820
016	2017-05-29t2143	1496112562.16	adult	293.9996	241.9983	-42.0021	682.2298	94.9499	48089.7781	153336.9575	2844690.3057	396.587	-1.0121	171.053	-1.1993	170.0874	-1.1134	266.712	-1.3874	261.1046	66944.7	225.3171	-1.3739	251.4962	-1.3702	4284190	-0.35832	489.746	79.8213	74.4627	187.485	179.0447	47058.7	134.118	-1.5747	165.8169	1999210
016	2017-05-30t0202	1496128097.7	adult	298.315	246.3137	-37.6867	671.8277	94.0957	47637.3343	151942.655	2819095.5198	466.289	-0.42853	171.696	-1.1783	170.9814	-1.0853	268.529	-1.3556	262.4185	66595.1	226.4027	-1.3521	252.7879	-1.3459	4255490	-0.35806	499.089	80.4872	75.236	187.47	179.6198	46492.6	134.5995	-1.5825	166.2822	1994880
016	2017-05-30t0543	1496141362.09	adult	301.9996	249.9983	-34.0022	672.4219	94.9868	47746.2643	152335.9158	2834301.4451	407.898	-0.95804	172.275	-1.1603	171.5062	-1.0681	269.097	-1.3434	263.3873	67005.1	227.1979	-1.337	253.09	-1.3385	4283790	-0.32903	446.028	81.3308	76.185	187.683	180.3654	46733.2	136.8781	-1.5383	167.7296	2022370
016	2017-05-30t0943	1496155762.78	adult	305.9998	253.9985	-30.002	674.5947	94.5089	47651.0715	151967.823	2832618.6273	424.931	-0.8289	171.459	-1.1764	170.6689	-1.0845	266.811	-1.3683	261.3661	66435.8	225.9512	-1.3617	251.126	-1.3637	4254400	-0.33086	494.127	80.9558	75.5599	188.3	179.9939	46886.8	136.212	-1.5759	167.6655	2008760
016	2017-05-30t1404	1496171391.03	adult	310.341	258.3397	-25.6608	682.6713	95.2493	48255.1951	153895.3304	2863352.6771	463.774	-0.5	170.902	-1.1858	169.9974	-1.0962	268.302	-1.3457	263.1295	67612.2	225.9512	-1.3625	251.5041	-1.3559	4293560	-0.29421	454.019	81.5994	76.0731	193.201	185.127	48686.7	138.3151	-1.5409	170.8679	2050020
016	2017-05-30t1743	1496184574.24	adult	314.003	262.0017	-21.9988	701.153	96.4822	50285.55	160332.9883	3014821.695	523.466	0.033727	170.614	-1.1893	169.7157	-1.0992	273.843	-1.2763	265.7317	71746.9	225.5816	-1.3703	255.0453	-1.3065	4464980	-0.18806	684.876	83.1062	77.3622	202.424	187.7975	53035.1	139.6158	-1.5245	173.6107	2174890
016	2017-05-30t2143	1496198967.78	adult	318.0012	265.9999	-18.0006	683.362	98.1219	49632.5616	158474.2258	3031626.2624	628.628	1.0083	171.587	-1.1632	170.8221	-1.0693	274.668	-1.2657	267.4652	71139	227.1882	-1.3424	255.1017	-1.3054	4432100	-0.19278	705.311	83.639	77.9731	199.54	187.4444	51680.8	140.8904	-1.511	174.8717	2160400
016	2017-05-31t0143	1496213366.64	adult	322.0008	269.9996	-14.0009	685.7543	95.3504	48836.2496	155701.3838	2923078.2737	654.033	1.2554	171.424	-1.1641	170.3064	-1.0779	270.766	-1.3107	263.3478	69045.2	226.5431	-1.3556	253.4347	-1.3271	4354860	-0.22179	740.466	83.6338	77.6942	198.986	186.0562	50741.3	141.2425	-1.5213	175.0608	2124630
016	2017-05-31t0543	1496227766.73	adult	326.0009	273.9996	-10.0009	681.9399	89.5654	47272.4168	150644.0855	2717329.3176	605.644	0.79628	172.039	-1.1475	170.9951	-1.0589	273.426	-1.2797	266.1526	67536.1	227.7662	-1.336	255.2057	-1.3045	4235430	-0.27374	702.725	84.0315	77.992	201.081	189.9272	49667.1	143.1419	-1.4924	175.1689	2068770
016	2017-05-31t0943	1496242165.76	adult	330.0006	277.9993	-6.0011	689.5474	96.0119	49518.9327	157987.8775	2968983.0247	624.388	0.98218	170.458	-1.1805	169.5117	-1.0896	273.236	-1.2818	265.6414	70494.9	226.0526	-1.3677	253.6306	-1.3247	4391350	-0.17654	782.044	83.9005	77.9325	199.852	186.4402	51561.7	142.1296	-1.5369	174.5127	2161440
016	2017-05-31t1343	1496256573	adult	334.0026	282.0013	-1.9991	652.38	89.145	45416.4724	144849.2346	2643068.5352	654.32	1.2864	173.71	-1.1062	172.5184	-1.0195	275.604	-1.2562	266.5419	65318	228.5132	-1.3278	256.9431	-1.2846	4113100	-0.3145	796.059	85.2506	78.8815	204.13	192.177	48378.8	145.6571	-1.4685	178.85	2018560
016	2017-05-31t1743	1496270966.73	dead	338.0009	285.9996	1.9991	679.588	83.7338	46822.1599	148979.2651	2675043.682	507.794	-0.19942	170.282	-1.1794	168.6825	-1.102	274.193	-1.2722	267.9508	66903.1	226.8703	-1.358	255.3764	-1.3048	4150120	-0.28204	601.335	84.5066	78.0041	205.161	192.3452	50059.2	145.4944	-1.4917	178.849	2059590
017	2017-05-17t1343	1495046977.03	egg	-2.0004	-50.0033	-202.2708	167.7388	30.6646	3461.0397	11027.2666	66395.1045	0	-0.5082	0	-0.57943	0	-0.58803					0	-0.53884	0	-0.53399	0	0.64097	0	0	0				0	-0.5483	0	0
017	2017-05-17t1743	1495061380.23	larva	2.0004	-46.0024	-198.2699	167.2104	29.8125	3369.6947	10729.9536	62990.8418	0	-0.66561	0	-0.75158	0	-0.75251					0	-0.71169	0	-0.70184	0	0.10796	0	0	0				0	-0.67533	0	0
017	2017-05-17t2143	1495075780.48	larva	6.0005	-42.0023	-194.2698	171.4479	30.1943	3430.518	10923.6662	64276.4848	0	-0.8163	0	-0.91762	0	-0.91127					0	-0.87576	0	-0.86151	0	-0.33539	0	0	0				0	-0.81047	0	0
017	2017-05-18t0143	1495090180.76	larva	10.0006	-38.0023	-190.2698	171.4529	30.1936	3432.5552	10931.8473	64340.1272	0	-0.96124	0	-1.0784	0	-1.0651					0	-1.0322	0	-1.014	0	-0.71924	0	0	0				0	-0.95515	0	0
017	2017-05-18t0543	1495104583.32	larva	14.0013	-34.0015	-186.2691	171.4474	31.0453	3490.954	11128.2552	66920.23	0	-1.1015	0	-1.235	0	-1.2151					0	-1.1823	0	-1.1606	0	-1.0609	0	0	0				0	-1.1115	0	0
017	2017-05-18t0943	1495118981.38	larva	18.0008	-30.0021	-182.2696	291.8017	33.1856	7670.6734	24260.8857	173819.1726	482.345	-0.26796	235.832	0.047614	231.1695	0.07375	446.6473	-0.90532	445.7797	18759.1855	359.7298	-0.12894	418.6307	-0.17786	972808	-0.96582	170.856	53.7968	52.5717	108.9183	103.7822	4574.5688	78.1986	0.62223	94.6668	221912
017	2017-05-18t1343	1495133391.99	larva	22.0037	-25.9991	-178.2667	174.0243	30.8268	3544.313	11294.7991	67721.561	0	-1.3731	0	-1.5417	0	-1.5095					0	-1.4694	0	-1.4416	0	-1.6574	0	0	0				0	-1.4727	0	0
017	2017-05-18t1744	1495147832.84	larva	26.0151	-21.9878	-174.2553	653.5135	52.9	24518.1565	77414.9903	834216.8791	1330.23	1.2145	346.786	0.46365	332.6877	0.45878	1031.3395	0.30469	1018.2029	134074.125	668.792	0.64119	934.339	0.96311	4505100	-0.16878	508.02	46.9827	44.3048	147.9156	129.2259	19229.0312	77.1694	0.42401	106.6183	610352
017	2017-05-18t2143	1495162178.25	larva	29.9999	-18.0029	-170.2705	580.8489	64.2756	24474.7776	78125.747	928343.2611	1171.5	0.78264	385.362	0.58259	403.6972	0.79903	1006.6029	0.26158	988.009	130858.375	762.0555	0.83719	936.6727	0.85675	4994680	-0.2788	320.935	55.7196	53.9066	141.7693	129.9928	18430.0059	87.8486	0.63757	113.6214	722181
017	2017-05-19t0143	1495176581.45	larva	34.0008	-14.0021	-166.2696	831.2356	52.2907	33404.2945	105237.1205	1126060.5814	1501.3	1.3657	543.187	1.4723	568.4299	1.7671	1263.0905	0.90001	1251.05	223567	947.0782	1.3551	1187.2056	1.4408	9586700	1.1436	417.84	61.1592	59.5618	160.8651	144.2594	28473.1172	91.7695	0.67408	117.4746	1079400
017	2017-05-19t0543	1495190980.39	larva	38.0005	-10.0024	-162.2699	823.0618	62.0963	38227.6077	120479.9725	1529783.1074	1981.09	2.2773	719.059	2.5058	706.5691	2.5873	1617.2311	1.8585	1598.8352	325063.4375	1375.076	2.7232	1543.2997	2.3325	14440900	2.6045	560.172	74.2367	72.5304	157.989	143.5413	31755.7852	102.4976	0.95992	127.5009	1490900
017	2017-05-19t0943	1495205378.83	larva	42.0001	-6.0028	-158.2703	871.8089	74.726	46658.8671	147514.039	2087481.6812	1322.91	0.7745	468.141	0.74956	458.6986	0.81999	1181.2612	0.79453	1165.3707	289409	878.5942	0.88633	1112.1085	1.0091	11436700	1.206	401.906	59.7484	58.6569	120.0025	110.7305	29400.6211	85.8993	0.25661	101.9298	1459650
017	2017-05-19t1343	1495219790.14	larva	46.0032	-1.9996	-154.2672	677.3895	81.4177	41461.6012	131699.2157	2115613.8	1053.45	0.080977	428.525	0.35688	415.3303	0.40232	937.3118	0.15292	927.7897	203396.6562	755.1354	0.32991	894.9666	0.27287	9280140	0.15299	511.602	66.9653	66.3019	131.2406	120.4629	28479.2031	94.7043	0.50538	111.8391	1450200
017	2017-05-19t1743	1495234187.58	adult	50.0025	1.9996	-150.2679	955.3987	66.6036	52005.1572	163915.647	2399693.1281	1159.89	0.25307	389.359	0.023163	349.0823	-0.12211	1002.595	0.37804	996.4901	273708.4375	784.3703	0.37446	950.5205	0.37717	10603400	0.37918	626.28	64.4352	63.6485	129.4291	120.4115	35334.1328	92.8466	0.33161	110.0376	1754760
017	2017-05-19t2143	1495248578.74	adult	54	5.9972	-146.2703	1106.8039	69.9509	61438.1046	193621.9946	2855904.4896	954.814	-0.19935	339.489	-0.32995	318.3256	-0.34881	812.3635	-0.19221	804.928	261581.0312	638.1039	-0.14138	770.5731	-0.13558	10916300	0.33492	266.009	56.3835	55.1064	118.4666	108.7499	38146.25	81.8021	-0.41765	98.8428	1813010
017	2017-05-20t0143	1495262979.66	adult	58.0003	9.9974	-142.2701	1024.9645	67.7441	58188.0778	183407.7915	2747309.3517	808.397	-0.52907	343.366	-0.27886	331.176	-0.22683	674.3794	-0.64431	668.2513	205685.7188	575.2877	-0.34518	648.5011	-0.48086	10448300	0.050951	395.639	68.5054	67.5102	161.453	148.5782	49243.168	100.8332	0.78013	128.6381	2084550
017	2017-05-20t0543	1495277379.62	adult	62.0003	13.9974	-138.2701	912.2734	73.6079	49795.8208	157342.1124	2467734.3515	853.176	-0.37288	280.476	-0.74031	278.0999	-0.616	598.8052	-0.87897	586.1343	156288.1562	477.7108	-0.69419	559.9048	-0.73083	7313420	-1.1896	843.552	57.8376	55.2555	167.9668	143.0786	43839.3438	91.6662	0.052628	122.0313	1508120
017	2017-05-20t0943	1495291779.62	adult	66.0003	17.9974	-134.2701	821.7596	77.7286	53800.9577	170203.9791	2909531.1966	664.255	-0.86443	296.644	-0.55238	286.9734	-0.48122	577.6125	-0.8974	572.3934	162309.1094	479.0343	-0.62634	550.2707	-0.70708	8325910	-0.8894	292.071	60.57	58.6694	137.8606	128.3872	38738.8281	91.7413	-0.023985	114.4689	1700020
017	2017-05-20t1343	1495306178.55	adult	70	21.9971	-130.2704	1077.3539	78.9125	70840.0408	223504.0163	3853773.7735	806.137	-0.34196	295.603	-0.48443	290.752	-0.35404	568.5768	-0.83557	562.5	210373.4062	474.7896	-0.56044	542.7037	-0.65931	10916600	0.11794	641.057	63.0512	61.1702	159.921	142.346	59170.7812	96.4428	0.33525	125.06	2328480
017	2017-05-20t1743	1495320577.85	adult	73.9998	25.9969	-126.2706	1099.9077	87.487	69815.0568	220039.5482	3862086.7875	636.129	-0.91531	278.13	-0.59973	271.6394	-0.48058	521.5058	-1.0051	517.1092	190349.625	430.5812	-0.72659	492.882	-0.82017	10131700	-0.16833	455.532	67.2369	66.1413	138.3651	125.8338	50503.2734	97.0823	0.30489	115.3604	2449310
017	2017-05-20t2143	1495334977.7	adult	77.9997	29.9969	-122.2706	1026.6709	68.7985	59798.6126	188497.9232	2899390.3669	551.484	-1.3142	294.538	-0.24155	286.4272	-0.11633	480.0144	-1.2373	474.3941	150244.5	410.8579	-0.78968	459.1372	-0.96574	9199900	-0.53119	443.98	69.8371	68.2853	141.5791	131.6104	44314.2422	97.899	0.27235	119.6304	2181360
017	2017-05-21t0143	1495349377.75	adult	81.9998	33.9969	-118.2706	1206.246	73.5171	65699.0741	206741.9073	3197074.8826	732.014	-0.21648	241.052	-1.1332	234.544	-1.0059	453.9608	-1.4138	446.0447	156162.5	369.41	-1.1291	427.0112	-1.1907	8287350	-0.91607	656.32	65.9631	63.868	163.1773	145.2025	56132.9883	98.9732	0.2491	127.03	2267810
017	2017-05-21t0543	1495363779.04	adult	86.0001	37.9973	-114.2702	994.3151	74.0277	61114.9333	192857.2597	3117504.3745	525.275	-1.5012	237.525	-1.2098	227.628	-1.1586	453.3298	-1.2713	448.7915	145065.5312	369.3313	-1.0935	432.6416	-1.0895	7579660	-1.2263	413.137	69.7969	68.8917	134.4387	123.7494	43020.3789	99.2578	0.12904	116.3142	2227290
017	2017-05-21t0943	1495378178.4	adult	89.9999	41.9971	-110.2704	964.4442	69.3434	55507.2523	175010.2062	2667552.2437	565.15	-1.0756	277.132	0.10717	263.2901	0.076272	494.4507	-0.47063	487.9244	143885.1562	403.923	-0.37661	466.0806	-0.47911	8042920	-0.89256	493.53	78.4502	76.6714	160.609	149.6036	46737.2227	109.6515	1.0505	134.7112	2276780
017	2017-05-21t1343	1495392577.41	adult	93.9997	45.9968	-106.2707	994.5231	67.4236	57505.8261	181306.4706	2761079.9342	614.295	-0.49958	278.783	0.44878	268.5324	0.5104	487.274	-0.24893	481.4832	146669.4688	402.7867	-0.080882	458.3757	-0.28332	8374360	-0.5896	314.112	77.778	75.9099	154.8071	144.0555	46596.9297	109.1929	0.82361	132.6001	2336370
017	2017-05-21t1743	1495406976.56	adult	97.9994	49.9966	-102.2709	997.8496	71.7233	58478.0175	184319.097	2904649.8411	599.383	-0.45346	278.057	0.70123	268.4092	0.75956	488.7791	0.095988	482.4788	149566.4062	394.3413	0.082433	455.5558	-0.011058	8498540	-0.38504	484.819	79.7897	78.0738	153.6091	142.4084	47004.3906	110.2377	0.74625	130.7352	2438690
017	2017-05-21t2143	1495421378.13	adult	101.9999	53.997	-98.2705	1026.621	71.2469	59880.51	188715.8292	2970019.9911	546.57	-0.75747	248.019	-0.10986	236.1179	-0.18031	464.7597	0.017181	460.4386	145469.7969	376.9331	0.034335	432.6093	-0.086405	7760530	-0.70706	459.994	78.0141	75.7343	159.37	148.7692	49882.8047	113.6089	0.89092	137.9243	2441060
017	2017-05-22t0143	1495435777.6	adult	105.9997	57.9969	-94.2706	1123.8319	80.7923	69148.192	217901.861	3642171.2825	547.02	-0.62749	220.144	-0.93578	218.3	-0.67111	407.1072	-0.71454	400.3148	146965.6875	335.1732	-0.60959	384.7418	-0.66654	7946100	-0.46131	524.998	63.3293	60.5103	158.4853	142.7767	57213.1797	102.5129	-0.34757	129.6014	2285870
017	2017-05-22t0543	1495450176.92	adult	109.9995	61.9967	-90.2708	1000.1639	68.8893	52316.6749	164761.0525	2371865.909	582.132	-0.20257	252.14	0.45902	250.899	0.75732	406.11	-0.50152	388.6187	111680.2344	323.5984	-0.65779	363.8241	-0.84179	6910400	-1.0017	532.306	84.4609	82.8812	156.7788	147.4496	43114.1758	115.4807	0.69287	136.0191	2314820
017	2017-05-22t0943	1495464577.83	adult	113.9998	65.9969	-86.2706	1024.2155	87.2486	65270.7479	205977.1663	3557589.4689	536.056	-0.5131	218.128	-0.69573	208.9217	-0.75177	447.5254	0.55694	442.1005	152606.1562	350.7699	0.25074	415.8351	0.43816	7424860	-0.55093	352.071	77.1236	75.1119	161.5784	155.0216	55098.2383	117.6932	0.70979	143.9499	2625210
017	2017-05-22t1343	1495478991.63	adult	118.0036	70.0008	-82.2667	1042.2375	71.5234	60589.0459	190890.4452	2996411.3943	621.686	0.35926	237.065	0.21775	231.5315	0.29981	403.6656	-0.096247	397.9517	127962.0156	333.3111	0.031531	380.8936	-0.058795	7508080	-0.38255	602.364	84.7174	82.1414	166.5248	157.9292	52788.3516	122.6899	0.96643	147.8843	2683090
017	2017-05-22t1743	1495493387.88	adult	122.0026	73.9997	-78.2678	1133.8143	75.3689	67490.3398	212886.4669	3311522.6764	442.156	-1.2011	200.472	-1.1469	201.5087	-0.82323	336.4856	-1.3527	329.8688	118779.4062	281.9314	-1.2169	315.552	-1.3498	7068640	-0.56835	318.347	71.2943	69.6711	145.2583	139.9205	51276.1953	106.4789	-0.59849	130.2228	2513840
017	2017-05-22t2143	1495507779.04	adult	126.0001	77.9973	-74.2702	1034.1828	68.3126	59879.2269	188756.7554	2882131.2428	544.055	-0.18652	238.368	0.55733	233.3476	0.61983	372.5219	-0.37628	365.7787	116599.3672	315.0589	-0.067435	351.7686	-0.32129	7459020	-0.20763	508.629	83.546	81.3596	161.4538	152.3404	50535.0391	118.2767	0.24025	141.7868	2614320
017	2017-05-23t0143	1495522178.61	adult	130	81.9972	-70.2704	1051.4581	77.3683	60765.5241	191416.8474	3066190.0971	609.972	0.49351	221.991	-0.015607	224.5578	0.34706	395.6224	0.34416	389.612	125807.9219	316.0575	0.1563	368.2825	0.27992	7048200	-0.39097	651.658	86.8431	84.1592	191.0256	180.1492	60746.1328	136.6287	1.5569	169.9851	2757270
017	2017-05-23t0543	1495536578.11	adult	133.9999	85.997	-66.2705	1025.3369	70.4465	56423.3077	177743.6531	2652076.9818	436.569	-1.0409	222.298	0.10069	217.5836	0.13471	349.1416	-0.59579	344.2974	103345.9219	293.9859	-0.36558	330.3343	-0.51923	6562020	-0.6323	307.149	82.4318	79.9025	167.0706	162.2749	49452.9023	119.2873	0.015144	148.7706	2433300
017	2017-05-23t0943	1495550979.29	adult	138.0002	89.9973	-62.2702	955.2507	67.9964	53414.2506	168325.262	2545310.0311	481.997	-0.56217	208.94	-0.38291	206.5833	-0.26478	321.7776	-1.1294	314.1481	90097.7344	269.5669	-1.0118	300.7489	-1.163	5839860	-1.037	384.673	78.4157	76.4692	155.4034	147.0678	43512.9531	112.2553	-0.65559	137.0503	2191720
017	2017-05-23t1343	1495565401	adult	142.0062	94.0034	-58.2641	981.7002	66.1723	53595.8153	168837.0653	2477331.9506	535.661	-0.017348	223.691	0.33386	221.4178	0.43735	329.2019	-0.81985	323.7627	92505.7344	284.4599	-0.38282	313.3257	-0.69323	6274320	-0.66575	424.864	90.0574	87.8071	171.4838	163.4198	48186.9531	125.4003	0.18908	152.9282	2526020
017	2017-05-23t1743	1495579780.97	adult	146.0007	97.9978	-54.2697	1050.109	68.0811	55568.3387	174956.4868	2560165.833	572.572	0.36537	232.643	0.79406	231.1252	0.91169	336.5869	-0.51719	331.8512	97946.7969	292.5352	0.02404	322.3744	-0.31367	6769440	-0.26031	580.073	93.6322	90.6472	188.9063	182.083	54971.7422	133.7884	0.64438	167.4237	2724510
017	2017-05-23t2143	1495594179.39	adult	150.0002	101.9974	-50.2701	995.8108	68.7302	55437.4132	174677.3423	2607851.9865	789.179	2.3677	226.487	0.58812	225.5074	0.715	332.3402	-0.50661	327.7037	96711	288.2238	0.0002971	315.9516	-0.37611	6569260	-0.32166	908.543	93.0863	90.0372	187.1523	177.7226	54461.3125	134.1858	0.52214	166.4616	2699970
017	2017-05-24t0143	1495608578.73	adult	154	105.9972	-46.2703	928.4744	68.0028	52935.3619	166884.6371	2534274.343	558.466	0.3167	224.676	0.56213	224.5782	0.71359	332.1744	-0.40883	326.0432	92012.3125	284.1287	-0.029676	315.0009	-0.29295	6220610	-0.47846	486.508	87.9328	84.774	190.9485	177.7454	52892.7344	131.6299	0.20984	165.0275	2434600
017	2017-05-24t0543	1495622980.21	adult	158.0004	109.9976	-42.2699	967.2192	67.348	54151.3872	170652.838	2572911.2052	403.454	-1.0358	230.813	0.87418	228.5376	0.91655	344.9483	0.02969	341.0819	97965.3125	294.6143	0.44357	327.5885	0.17985	6539180	-0.20219	348.975	93.2594	90.1258	185.9702	180.1488	52815.5312	135.5617	0.33136	168.1064	2642130
017	2017-05-24t0952	1495637892.81	adult	162.1428	114.14	-38.1275	491.7035	71.0552	28312.1087	90223.8143	1370420.2859	525.497	0.08805	241.104	1.3558	238.806	1.3826	346.7438	0.15763	341.2974	51664.8203	298.8127	0.68149	327.6995	0.27235	3575080	-2.0058	543.761	97.4187	93.9693	196.1712	189.0965	29229.5059	142.335	0.61124	175.8983	1444520
017	2017-05-24t1343	1495651784.41	adult	166.0016	117.9988	-34.2688	878.4319	67.1347	49261.693	155355.6415	2314905.5634	439.497	-0.64087	209.779	0.02604	207.4875	0.056676	307.9374	-0.82014	303.0762	79447.8594	261.7349	-0.56217	291.5316	-0.72884	5403490	-0.77788	475.906	86.7761	83.863	183.6724	175.3192	47387.4844	125.8245	-0.5112	158.2691	2235180
017	2017-05-24t1743	1495666189.14	adult	170.0029	122.0001	-30.2674	890.398	66.5929	47820.9168	150764.5692	2180559.0126	439.18	-0.61426	213.988	0.22764	212.7627	0.29598	302.9318	-0.89662	298.6631	76035.8906	265.142	-0.38507	288.9532	-0.75316	5361260	-0.7318	362.139	88.2001	84.9087	182.8668	177.2261	45899.5664	129.1147	-0.42205	162.5623	2209770
017	2017-05-24t2143	1495680581.43	adult	174.0008	125.9979	-26.2696	874.1944	65.4208	48006.3971	151411.3635	2209494.8945	361.044	-1.2606	214.401	0.26401	215.2753	0.41543	302.5638	-0.85651	298.5243	76246.0781	266.0442	-0.2974	289.7975	-0.67388	5388960	-0.64467	266.894	89.2049	86.4496	172.4659	167.2587	43461.3984	130.634	-0.43758	156.0315	2242160
017	2017-05-25t0143	1495694981.4	adult	178.0008	129.9979	-22.2696	893.7842	64.6629	48402.8128	152612.0701	2202885.5616	345.169	-1.3604	214.008	0.26105	214.5612	0.39374	302.8236	-0.80864	299.9918	76917.2031	267.6888	-0.19212	290.0131	-0.62214	5424890	-0.55549	230.551	90.3334	86.6671	183.1308	178.5781	46515.2266	136.9932	-0.19082	168.3387	2289860
017	2017-05-25t0543	1495709379.53	adult	182.0002	133.9974	-18.2701	857.5841	66.216	46493.4456	146593.2627	2128806.2117	384.68	-0.99307	214.404	0.28773	214.5801	0.40037	304.9839	-0.72207	300.1523	74416.0781	269.0431	-0.10636	292.0158	-0.52458	5219440	-0.61369	273.465	90.9716	87.2659	189.8942	184.0849	46334.1797	138.2264	-0.22872	170.7769	2214610
017	2017-05-25t0943	1495723780.44	adult	186.0005	137.9977	-14.2699	864.2675	66.0967	46457.5986	146473.2603	2106658.7012	368.069	-1.1023	214.168	0.27992	213.7436	0.3656	305.0578	-0.69387	301.3436	74434.1016	267.3995	-0.14395	292.1102	-0.50052	5215410	-0.55658	270.89	91.5686	87.455	188.4449	182.9493	45980.5547	139.6795	-0.25388	171.4273	2229880
017	2017-05-25t1343	1495738180.23	adult	190.0004	141.9976	-10.2699	797.3474	65.4968	44418.8806	140252.0396	2056869.3266	357.943	-1.1554	212.399	0.20829	212.8202	0.32822	301.9936	-0.75815	298.1263	70364.5078	264.2694	-0.23311	288.7578	-0.57994	4937420	-0.66168	336.107	91.6844	88.1333	181.7223	176.5878	42341.293	137.7427	-0.44439	166.4197	2131300
017	2017-05-25t1902	1495757285.02	adult	195.3073	147.3045	-4.963	799.9964	66.3896	44150.3485	139376.1474	2030532.0928	360.232	-1.1024	215.09	0.31608	215.1344	0.41894	305.6868	-0.65085	301.8552	70919.3438	268.772	-0.064584	293.8574	-0.41587	4969450	-0.57309	280.636	93.7275	89.5081	192.7173	188.2878	44710.4023	144.3538	-0.24281	175.828	2165480
017	2017-05-25t2143	1495766976.66	adult	197.9995	149.9966	-2.2709	821.2287	65.833	44862.9228	141538.9062	2053181.8106	376.11	-0.965	215.577	0.33177	216.217	0.45897	301.87	-0.75033	299.4385	70939.4531	268.0124	-0.08971	291.3468	-0.48828	5063480	-0.48479	330.223	93.8496	90.3068	188.6768	183.0953	44339.0547	141.5593	-0.43174	169.9244	2204340
017	2017-05-26t0216	1495783327.2	dead	202.5413	154.5384	2.2709	810.8995	67.6593	43265.147	136450.2873	1965465.5435	373.675	-0.96356	217.678	0.40705	217.3527	0.49492	312.9283	-0.45649	308.3609	71034.7109	273.7999	0.10575	298.9988	-0.26451	4932800	-0.50778	318.138	95.8941	90.5551	201.2019	195.2838	45672.8359	150.238	-0.13013	184.3725	2173060
018	2017-05-17t1343	1495046991.77	larva	0	-50.0035	-230.1489	153.9159	28.0041	2888.6213	9204.3674	50451.4451	0	-0.5878	0	-0.6663	0	-0.67102					0	-0.62643	0	-0.61899	0	0.36058	0	0	0				0	-0.61087	0	0
018	2017-05-17t1743	1495061395.44	larva	4.001	-46.0024	-226.1479	176.0112	31.4602	3793.48	12078.5866	75443.2987	0	-0.74176	0	-0.83533	0	-0.83258					0	-0.79478	0	-0.78265	0	-0.12268	0	0	0				0	-0.74183	0	0
018	2017-05-17t2143	1495075795.77	larva	8.0011	-42.0023	-222.1478	173.7507	29.3524	3478.7323	11065.3516	64414.2691	0	-0.88945	0	-0.99864	0	-0.98877					0	-0.95488	0	-0.93862	0	-0.53352	0	0	0				0	-0.88153	0	0
018	2017-05-18t0143	1495090195.91	larva	12.0012	-38.0023	-218.1477	176.0175	30.2097	3673.2037	11689.0616	70554.5917	0	-1.0319	0	-1.1572	0	-1.1405					0	-1.1079	0	-1.088	0	-0.89461	0	0	0				0	-1.0317	0	0
018	2017-05-18t0543	1495104598.82	larva	16.002	-34.0015	-214.1469	176.0181	30.1606	3695.3826	11760.3751	71176.3103	0	-1.1703	0	-1.3122	0	-1.2891					0	-1.2554	0	-1.2321	0	-1.2195	0	0	0				0	-1.1949	0	0
018	2017-05-18t0943	1495118996.57	larva	20.0013	-30.0021	-210.1475	173.7684	30.7464	3637.0355	11586.5068	70578.4428	0	-1.3059	0	-1.4653	0	-1.436					0	-1.3986	0	-1.3723	0	-1.5169	0	0	0				0	-1.3748	0	0
018	2017-05-18t1343	1495133407.15	larva	24.0043	-25.9992	-206.1446	176.017	30.4031	3708.3056	11809.5727	71973.7911	0	-1.4401	0	-1.6183	0	-1.5831					0	-1.5397	0	-1.5105	0	-1.7931	0	0	0				0	-1.5768	0	0
018	2017-05-18t1744	1495147847.83	larva	28.0156	-21.9879	-202.1333	468.2111	66.7403	19555.7217	62281.2481	729899.1254	758.353	-0.0142	245.322	-0.23511	227.556	-0.27418	637.5787	-0.57934	634.07	66308.1875	484.2217	-0.043569	599.7296	-0.0086662	2530010	-1.0798	534.023	51.9345	50.0596	139.919	124.1733	14551.5781	81.5553	0.49961	108.0181	535601
018	2017-05-18t2143	1495162193.53	larva	32.0005	-18.003	-198.1484	541.9964	56.949	23216.9432	73402.8663	848692.5925	1142.36	0.66872	393.294	0.57233	361.2201	0.46691	959.6701	0.15808	952.7092	118039.4219	750.8842	0.74096	907.5328	0.72062	4814700	-0.48982	471.027	58.7631	56.9093	152.514	136.8607	18759.2266	87.1152	0.57258	113.9764	719378
018	2017-05-19t0143	1495176596.4	larva	36.0013	-14.0022	-194.1476	561.2897	49.0122	22192.3797	70071.8404	731465.4781	1013.87	0.2902	393.433	0.4509	370.3881	0.40974	895.0908	0.010016	891.7104	105620.7188	655.1733	0.29467	832.459	0.39859	4614970	-0.83643	422.178	62.0353	60.8127	126.153	114.8605	14886.0547	87.7344	0.49773	106.5793	727674
018	2017-05-19t0543	1495190995.4	larva	40.001	-10.0024	-190.1479	714.4071	53.2626	29914.7407	94309.0203	1057925.6668	1302.69	0.78842	593.013	1.6302	595.5278	1.7968	1087.944	0.52341	1068.0515	171895.1562	921.9225	1.0977	1018.0657	0.80281	9356550	0.60998	339.935	68.1024	67.1604	125.3179	114.7966	19800.2344	92.0354	0.54776	108.2844	1074520
018	2017-05-19t0943	1495205394.06	larva	44.0006	-6.0028	-186.1482	1133.8277	55.9646	45457.4848	143254.5622	1648535.3689	1548.09	1.1977	510.423	0.96493	502.2086	1.0539	1379.5106	1.3748	1373.5441	332462.0625	1094.1213	1.5762	1292.4782	1.4602	12254800	1.3427	384.3	57.6335	56.9134	126.8164	113.9207	30562.7441	85.895	0.18409	103.0334	1383720
018	2017-05-19t1343	1495219805.28	larva	48.0038	-1.9997	-182.1451	975.4797	61.1392	50992.167	160784.4944	2190340.7789	1267.74	0.48884	433.962	0.33362	397.2768	0.22194	1119.4191	0.70415	1106.6065	300004.3125	905.8024	0.80147	1058.2263	0.68313	11596300	0.81098	465.375	60.444	58.7463	142.8823	130.951	38292.4531	90.3801	0.24375	115.2532	1615180
018	2017-05-19t1743	1495234203.13	adult	52.0032	1.9997	-178.1457	1041.476	62.6124	52826.3627	166444.4494	2262345.9229	1162.31	0.26458	421.834	0.24813	387.5313	0.14946	964.1577	0.2807	950.8908	267071.6875	780.6382	0.37033	909.7063	0.26775	11684400	0.67437	496.254	65.9627	64.9048	128.737	119.4619	35660.1484	91.7032	0.23239	108.4134	1827100
018	2017-05-19t2143	1495248594.14	adult	56.0007	5.9972	-174.1482	1057.2868	74.4577	62337.4715	196432.0228	3118761.5127	986.551	-0.11223	344.91	-0.28347	315.8553	-0.36109	813.6282	-0.17299	806.2031	265242.8125	664.3327	-0.023897	775.7699	-0.10021	11229200	0.38286	469.661	56.319	54.5744	133.2802	121.7675	43449.3438	84.7107	-0.30498	107.7424	1833580
018	2017-05-20t0143	1495262995.06	adult	60.0009	9.9975	-170.148	1065.7216	69.7123	60501.8161	190543.9002	2933397.1557	766.235	-0.62301	368.822	-0.052105	357.4087	0.014206	667.2646	-0.63623	658.4457	211522.8906	559.1283	-0.38272	638.2249	-0.48993	11675800	0.45156	555.848	66.4407	65.355	146.7652	132.1868	46524.5547	97.0936	0.50469	119.2244	2103310
018	2017-05-20t0543	1495277394.54	adult	64.0008	13.9973	-166.1481	1009.0547	83.6513	66134.1793	208654.3698	3667860.1452	1074.54	0.29029	322.457	-0.35778	303.149	-0.36868	751.124	-0.2111	742.1089	259137.7812	618.9599	-0.036308	717.4876	-0.12585	11115100	0.19493	1211.24	53.1099	50.8103	152.346	131.3492	52559.375	85.1143	-0.55202	114.2956	1830700
018	2017-05-20t0943	1495291794.56	adult	68.0008	17.9973	-162.1481	1019.3492	77.3808	63809.4039	201187.006	3358302.1387	940.213	0.039478	329.593	-0.19166	306.7063	-0.24081	748.0955	-0.025811	731.2864	249115.8125	586.2015	-0.048029	686.1227	-0.1077	10971800	0.12952	386.142	63.1367	61.6785	135.2659	124.8149	45043.5312	91.0535	-0.1376	110.8112	2101760
018	2017-05-20t1343	1495306193.42	adult	72.0005	21.997	-158.1484	1047.7072	83.1264	68421.978	215891.9514	3721140.4979	630.103	-0.94905	268.173	-0.75257	261.1777	-0.65165	534.2504	-0.97191	527.5889	190727.375	435.5775	-0.73563	507.2957	-0.78255	9566550	-0.42549	347.837	62.3733	61.3519	124.7616	115.4901	44539.8906	90.2758	-0.33135	106.6909	2225040
018	2017-05-20t1743	1495320593.04	adult	76.0004	25.9969	-154.1485	1211.5377	71.686	71962.228	226756.9021	3552774.0728	782.575	-0.22653	282.565	-0.49307	275.1917	-0.37494	508.3633	-1.0529	503.1545	191144.5781	415.4153	-0.7909	483.5911	-0.83867	10621600	0.081009	518.513	67.4985	66.2395	134.5718	123.8353	50598.9922	94.9079	0.020899	113.8126	2537270
018	2017-05-20t2143	1495334993.06	adult	80.0004	29.9969	-150.1485	1255.091	78.0073	75983.7702	239389.0993	3919923.5622	747.093	-0.22602	291.968	-0.18943	288.7412	0.039164	585.2904	-0.24052	576.3478	232360.2812	469.4406	-0.21625	549.096	-0.26532	11587000	0.6492	397.494	68.5344	67.5681	141.3484	129.6707	56115.3008	97.1153	0.12252	116.8274	2719860
018	2017-05-21t0143	1495349393.17	adult	84.0004	33.9969	-146.1485	1118.0138	80.1241	74746.6311	235622.3724	4182638.1352	594.896	-1.0426	246.088	-1.0188	236.4483	-0.95223	484.387	-1.0126	476.7681	188910.9375	389.8656	-0.87824	456.2312	-0.89641	9583140	-0.21691	573.536	55.3674	53.9038	120.3799	108.9833	46948.1602	82.4183	-1.5785	99.5015	2156120
018	2017-05-21t0543	1495363793.92	adult	88.0006	37.9971	-142.1483	1057.6465	80.8402	70071.6355	220990.6421	3873805.3551	538.227	-1.3582	251.178	-0.77671	242.3784	-0.67567	455.963	-1.1233	450.7675	166882.4375	381.9799	-0.84285	434.0586	-1.0031	9174770	-0.31832	481.525	63.7372	61.443	160.641	149.5556	58794.5898	101.6819	0.3048	134.3768	2328130
018	2017-05-21t0943	1495378193.31	adult	92.0004	41.997	-138.1485	1628.6307	93.0528	99467.3421	313287.6121	5622785.1397	891.921	1.6726	209.898	-1.8756	206.1275	-1.6564	450.8426	-0.92276	441.4194	234438.1562	353.8253	-1.0899	417.9263	-1.0053	10898100	0.80205	1111.12	56.1767	54.1017	139.1073	124.8881	72335.7891	87.3749	-1.3281	111.7716	2916750
018	2017-05-21t1343	1495392592.25	adult	96.0001	45.9967	-134.1487	1085.3164	95.3332	77404.156	244205.0356	4714246.2234	782.874	1.0021	233.789	-0.9198	227.2694	-0.77913	424.317	-1.0406	416.4469	170999.7656	349.3443	-0.92797	401.4954	-0.99747	9416560	0.09629	760.258	63.1489	61.6853	134.7816	124.5337	54316.9844	93.5864	-0.83679	113.4536	2543510
018	2017-05-21t1743	1495406991.95	adult	100.0001	49.9966	-130.1488	1105.8272	73.302	67180.3096	211743.6302	3394508.5445	554.893	-0.75561	254.552	0.01045	241.9173	-0.068385	458.3897	-0.23427	453.8854	160894.7812	375.6484	-0.13812	434.1202	-0.20589	8929190	-0.052018	406.923	73.1703	71.808	143.609	135.2385	50406.7578	103.7745	0.019411	126.0404	2566670
018	2017-05-21t2143	1495421393.45	adult	104.0005	53.997	-126.1484	1168.3379	85.0081	76564.2236	241324.4421	4222663.4236	527.579	-0.85749	252.51	0.16049	242.2188	0.14081	441.9243	-0.22886	435.5532	176327.7812	364.8883	-0.080446	416.1465	-0.23108	10075400	0.81259	333.382	78.6746	74.6482	180.2899	171.7251	71935.6797	124.0993	1.8028	159.6882	3139200
018	2017-05-22t0143	1495435792.98	adult	108.0003	57.9969	-122.1485	1063.281	77.2657	69622.7957	219571.5072	3814445.0826	566.585	-0.39688	235.067	-0.28811	235.5082	0.069805	375.878	-1.1735	366.4919	136443.7031	308.34	-1.1174	348.8517	-1.2244	8530100	-0.022766	452.592	72.7061	70.815	170.6214	162.9281	61935.5859	111.1432	0.3805	149.3635	2638360
018	2017-05-22t0543	1495450191.79	adult	112	61.9966	-118.1489	1144.4158	72.9371	68756.8346	216647.4035	3469676.3361	533.587	-0.5839	248.618	0.41955	242.1999	0.50275	416.0059	-0.1932	405.9196	149762.1094	342.1858	-0.090598	389.2094	-0.23123	8926140	0.36629	347.662	77.1789	75.298	151.9586	142.652	54705.0781	109.3078	0.038782	131.5151	2770960
018	2017-05-22t0943	1495464592.73	adult	116.0003	65.9968	-114.1486	802.2499	79.0713	52120.9864	165163.8375	2789327.365	535.221	-0.47417	220.15	-0.54102	219.8711	-0.24373	330.3951	-1.7159	321.3101	89867.4688	275.2118	-1.6202	307.8275	-1.7317	5987420	-1.4396	577.317	82.2639	80.2791	171.1615	156.1879	46555.9297	121.5315	0.95909	145.7468	2237330
018	2017-05-22t1343	1495479006.92	adult	120.0042	70.0008	-110.1447	1100.0081	75.373	69710.1611	219760.1591	3698646.0797	441.823	-1.2425	235.482	0.2294	231.835	0.37869	359.8807	-0.92814	354.1427	130996.5625	300.5425	-0.7722	337.9859	-0.91601	8569180	0.37724	303.253	88.5163	85.4807	174.2907	167.3735	63441.8203	127.7693	1.3116	156.7864	3221110
018	2017-05-22t1743	1495493403.54	adult	124.0033	73.9998	-106.1456	1039.5323	82.3205	68119.0584	214941.4242	3726367.7049	506.974	-0.56631	227.604	0.042265	222.6833	0.11641	374.1193	-0.43215	368.1977	132812.3438	297.4093	-0.68448	349.1508	-0.47722	8078590	0.15794	491.157	87.2394	84.4696	180.4594	172.191	64063.0977	124.2732	0.82537	157.1074	3096480
018	2017-05-22t2143	1495507794.4	adult	128.0007	77.9973	-102.1482	1104.943	76.5482	72102.1005	227321.1358	3923886.4843	494.597	-0.60666	230.553	0.29014	224.3744	0.29176	376.5178	-0.19397	371.6113	141570.6875	315.5736	0.045616	354.9102	-0.15053	8668100	0.65328	382.958	85.1847	81.3633	183.0435	174.5754	68824.3672	129.0296	1.0372	161.8618	3202690
018	2017-05-23t0143	1495522194.2	adult	132.0007	81.9972	-98.1482	1273.7045	75.5586	80813.6141	254665.6529	4226459.0736	467.516	-0.78813	203.996	-0.72959	206.6537	-0.37289	336.8042	-0.96533	330.5198	142131.3906	283.5207	-0.77734	316.668	-0.94901	8599240	0.69888	432.07	77.7582	74.47	188.2697	175.1036	79449.8281	121.6706	0.27708	155.7297	3277820
018	2017-05-23t0543	1495536593.05	adult	136.0004	85.9969	-94.1485	768.3662	89.8749	51470.5414	163344.8255	3046213.5328	921.443	3.4511	211.707	-0.30671	215.6568	0.090216	351.653	-0.46097	344.2243	94594.6562	292.0254	-0.3499	329.1507	-0.4736	5679250	-1.1861	1273.01	73.6315	71.5033	177.0618	161.3502	47629.625	117.9648	-0.15748	146.9809	1975240
018	2017-05-23t0943	1495550994.22	adult	140.0007	89.9972	-90.1482	1185.3496	76.386	77897.1481	245536.0736	4260513.8984	606.522	0.60643	213.31	-0.15399	212.2368	0.010929	355.1788	-0.23086	349.2968	144557.7656	293.2535	-0.15915	333.5583	-0.20653	8667440	0.9042	634.328	77.7744	75.2783	180.4833	173.1562	73456.7188	123.588	0.12695	158.8305	3160210
018	2017-05-23t1343	1495565416.8	adult	144.007	94.0035	-86.1419	1070.7096	84.7946	74059.7268	233625.3272	4310238.5804	543.362	0.076919	198.247	-0.73432	199.0167	-0.50252	312.8188	-1.1782	305.1465	120748.0469	263.5254	-1.0269	294.046	-1.1688	7647180	0.29028	616.561	70.3224	67.3998	172.5426	160.0923	66601.4375	113.1078	-0.76467	144.7004	2712620
018	2017-05-23t1743	1495579796.38	adult	148.0013	97.9978	-82.1476	951.4371	74.6582	60002.9344	189341.0217	3154485.9771	690.464	1.4566	240.072	1.1501	237.3834	1.2068	369.2271	0.38722	362.9923	115937.2969	314.8912	0.85992	349	0.50779	7517380	0.27116	729.564	91.8363	86.5789	219.943	207.7496	69062.0938	145.361	1.3741	190.6917	2875670
018	2017-05-23t2143	1495594194.87	adult	152.0009	101.9974	-78.148	1364.6813	83.6834	91072.7605	286816.3048	5084594.6855	492.766	-0.29562	173.086	-1.7145	172.1077	-1.5768	281.8599	-1.7802	274.6284	133883.4375	236.9793	-1.735	263.8069	-1.8334	8213970	0.7911	590.782	71.0924	67.9288	170.8449	160.0922	81151.3281	112.6489	-1.001	145.5697	3373760
018	2017-05-24t0143	1495608594.12	adult	156.0007	105.9972	-74.1482	1358.1474	75.2848	82523.0904	259862.4571	4198003.5963	986.594	4.1768	205.292	-0.25945	207.8787	0.0087059	355.7755	0.25865	346.9722	153339.2656	292.9162	0.33278	332.8948	0.28449	8842730	1.2527	1249.06	82.5966	78.2914	211.5501	200.245	91178.1094	140.7775	0.74008	183.0364	3557770
018	2017-05-24t0543	1495622995.18	adult	160.0009	109.9975	-70.1479	1010.1315	78.7459	67391.3738	212797.3632	3719813.1159	487.262	-0.26828	204.177	-0.26629	200.0334	-0.29944	365.6182	0.61729	357.4706	128697.5938	289.0294	0.29275	339.8703	0.59265	7172330	0.23479	419.893	81.1412	76.7297	201.6878	194.6176	70994.0938	140.3419	0.56565	180.6522	2850330
018	2017-05-24t0952	1495637908.07	adult	164.1434	114.14	-66.0055	1115.6275	75.6556	66054.5685	207987.7211	3404976.3304	431.01	-0.7332	219.838	0.44641	215.9998	0.41103	335.992	-0.095059	329.4326	115917.2344	284.2768	0.2037	317.9447	0.022437	7583300	0.55539	388.244	94.4814	90.9838	202.2405	194.2571	69772.9844	139.317	0.35694	178.8295	3259130
018	2017-05-24t1343	1495651799.55	adult	168.0022	117.9987	-62.1467	1079.4616	74.6177	67448.4091	212616.6514	3535966.6623	444.184	-0.58588	213.355	0.1889	211.2812	0.2248	330.4473	-0.17943	322.8041	116317.4375	272.0113	-0.17021	307.9783	-0.21094	7508400	0.56288	333.12	92.0626	88.3359	205.7995	201.2667	72441.4062	138.8448	0.20245	182.2014	3239870
018	2017-05-24t1743	1495666204.84	adult	172.0036	122.0002	-58.1453	1255.7981	72.1915	74362.5317	234148.4965	3712590.1785	577.68	0.60473	211.791	0.14271	210.2267	0.19431	343.7739	0.23969	338.381	133728.0312	280.5259	0.19582	321.3961	0.2558	8229130	1.0594	391.847	97.6601	94.2951	219.3511	213.0123	85327.5625	149.5364	0.68761	194.4438	3794580
018	2017-05-24t2143	1495680597.11	adult	176.0015	125.998	-54.1474	1168.9389	76.8529	75525.6111	237969.3431	4102722.7894	413.687	-0.79073	207.391	-0.029696	208.734	0.14206	321.8325	-0.31104	315.9753	126801.9844	270.8467	-0.10079	302.8095	-0.25558	8167680	1.0716	351.69	97.8699	93.7922	224.7001	220.3438	88531.8359	151.9096	0.68301	204.8465	3854410
018	2017-05-25t0143	1495694997.06	adult	180.0015	129.998	-50.1474	1131.0204	73.9312	68421.9878	215579.8487	3474106.4446	534.351	0.25718	230.418	0.96797	227.701	0.95273	348.8728	0.46494	341.7174	124896.4766	288.4268	0.57052	325.8431	0.48521	8228690	1.1575	601.04	103.159	98.5743	231.3042	223.056	82806.9219	157.9235	0.87181	207.3523	3684000
018	2017-05-25t0543	1495709394.62	adult	184.0008	133.9973	-46.1481	1141.6732	75.5698	73081.2807	230445.0275	3865627.9285	389.17	-0.94289	208.648	0.042796	206.5126	0.060241	310.117	-0.5684	305.5156	118154.5703	267.1595	-0.16626	295.9038	-0.39931	7949680	1.0405	342.173	102.279	98.521	219.5391	214.2646	83644.4141	157.6841	0.72452	198.791	3896940
018	2017-05-25t0943	1495723795.61	adult	188.0011	137.9976	-42.1478	988.2873	76.328	62424.2392	196913.1161	3306919.1322	390.115	-0.90898	222.16	0.61902	223.2869	0.76513	324.3166	-0.16245	318.6781	105727.2188	281.4764	0.36712	307.4047	-0.026748	7236410	0.6676	319.395	107.168	103.3551	224.1733	219.2431	73080.4844	161.7184	0.80151	203.3776	3490790
018	2017-05-25t1343	1495738195.31	adult	192.001	141.9975	-38.1479	1097.1841	73.7445	64024.4184	201660.0686	3205722.1841	444.698	-0.45434	206.525	-0.040061	205.0387	0.0032011	301.8451	-0.76052	296.5341	101118.1094	257.9194	-0.45421	284.5474	-0.70369	6908880	0.52422	551.785	99.6578	95.9458	201.1249	192.4758	67376.8281	152.1742	0.21382	180.3573	3333850
018	2017-05-25t1902	1495757300.15	adult	197.3079	147.3044	-32.841	1114.6458	74.9159	64820.6323	204164.4141	3234299.0981	413.098	-0.68339	214.029	0.26959	210.9848	0.24636	334.9117	0.13196	329.9086	113535.0469	273.0086	0.084634	311.0638	0.097403	7251310	0.7895	397.838	107.513	102.6654	229.5349	222.6039	77812.3438	165.3343	0.69439	204.9875	3642550
018	2017-05-25t2143	1495766991.71	adult	200	149.9965	-30.1489	852.3791	98.3629	60027.9659	190275.6963	3601623.7458	532.429	0.23308	198.856	-0.35679	198.8546	-0.25001	295.9965	-0.9039	290.8849	92646.9062	256.5976	-0.48101	281.4792	-0.77648	6220610	0.21756	484.333	101.86	97.4245	208.1606	202.9712	65154.2734	160.6024	0.40132	190.7504	3186390
018	2017-05-26t0216	1495783342.26	adult	204.5418	154.5383	-25.6071	990.6973	78.1735	64343.3381	202932.1578	3520732.2745	649.841	1.1042	200.514	-0.29186	199.3417	-0.23201	322.3045	-0.21689	317.6381	108294.3203	267.007	-0.12906	303.7375	-0.13044	6726050	0.56327	630.431	102.817	97.7001	245.3168	239.1117	82426.4609	166.0321	0.52884	218.9292	3448910
018	2017-05-26t0543	1495795790.51	adult	207.9997	157.9962	-22.1492	916.9632	79.3301	62033.5827	196058.6095	3491488.4169	591.487	0.66209	202.439	-0.2187	200.913	-0.17223	330.0531	-0.027617	325.2102	106937.2188	270.2032	-0.0304	309.5574	0.025641	6543830	0.49276	566.174	105.844	100.8699	248.4227	242.963	80488.9531	168.874	0.56538	220.4779	3421410
018	2017-05-26t0943	1495810204.64	adult	212.0036	162.0001	-18.1453	905.8289	85.5628	61678.087	195308.0423	3499367.128	494.95	-0.050201	205.108	-0.12127	203.9471	-0.059466	339.0811	0.18234	334.2484	109184.1172	278.1502	0.21443	320.6111	0.3176	6590110	0.55822	505.068	107.891	102.9768	244.3378	238.5355	78676.7812	176.8983	0.80682	219.3475	3466540
018	2017-05-26t1505	1495829497.26	adult	217.3626	167.3592	-12.7862	845.7229	86.5114	58280.26	184600.8349	3406970.5886	461.738	-0.2918	204.049	-0.17559	202.598	-0.12207	319.0728	-0.35528	314.3601	96998.1484	271.6959	-0.025283	304.331	-0.17106	6192880	0.37241	482.842	110.116	105.8347	237.1714	230.5226	72100.1016	176.9465	0.67887	215.9063	3342010
018	2017-05-26t1743	1495839002.54	adult	220.003	169.9995	-10.1459	833.4481	92.8188	58871.4381	186787.2075	3513880.5726	498.61	-0.021676	205.564	-0.12614	203.6949	-0.087138	322.1765	-0.29206	317.3002	98908.1719	274.8669	0.057837	306.4262	-0.13146	6303190	0.45583	480.893	110.576	106.6384	237.5174	230.4826	72917.8516	177.1159	0.62724	214.4555	3390600
018	2017-05-26t2143	1495853393.49	adult	224.0005	173.997	-6.1484	808.7274	84.0126	56015.2344	177448.5402	3261112.9803	523.262	0.16025	210.416	0.040142	205.8912	-0.016384	363.8985	0.69215	357.1517	106258.3516	291.7844	0.55331	336.0222	0.63128	6141420	0.39126	526.637	113.804	110.1638	238.9079	232.7346	69761.1094	182.4754	0.75224	219.9981	3321590
018	2017-05-27t0201	1495868864.95	adult	228.2981	178.2947	-1.8508	821.6074	89.7393	58072.4499	184211.079	3439067.041	596.79	0.70821	208.165	-0.058265	203.9711	-0.097768	361.8788	0.59731	356.362	109649.2656	288.9824	0.42693	332.6018	0.49392	6297420	0.50666	556.272	113.487	109.7815	238.198	232.2958	72174	181.8252	0.64083	219.6053	3433220
018	2017-05-27t0543	1495882190.54	dead	231.9997	181.9962	1.8508	907.7844	84.6394	63104.5204	199628.9656	3654230.5301	608.785	0.80567	217.271	0.24612	213.0022	0.20594	375.1798	0.86542	368.9915	123434.1484	300.358	0.7269	346.5748	0.81	7138650	1.0094	678.022	111.943	107.9007	244.3181	234.8684	80380.6406	179.0834	0.46949	216.0913	3678000
019	2017-05-17t1343	1495047006.62	larva	0	-50.0036	-238.152	159.6508	34.3347	3532.7105	11318.5757	74411.5154	0	-0.5878	0	-0.6663	0	-0.67102					0	-0.62643	0	-0.61899	0	0.36058	0	0	0				0	-0.61087	0	0
019	2017-05-17t1743	1495061410.84	larva	4.0012	-46.0024	-234.1508	153.4521	27.2752	2845.3233	9061.3397	48786.094	0	-0.74176	0	-0.83534	0	-0.83258					0	-0.79478	0	-0.78266	0	-0.12269	0	0	0				0	-0.74183	0	0
019	2017-05-17t2143	1495075810.91	larva	8.0012	-42.0024	-230.1508	153.7703	26.9988	2805.0189	8932.4848	47450.1601	0	-0.88945	0	-0.99864	0	-0.98878					0	-0.95489	0	-0.93862	0	-0.53353	0	0	0				0	-0.88153	0	0
019	2017-05-18t0143	1495090211.04	larva	12.0012	-38.0024	-226.1508	150.9786	27.0332	2753.8935	8775.8737	46621.7193	0	-1.0319	0	-1.1572	0	-1.1405					0	-1.108	0	-1.088	0	-0.89461	0	0	0				0	-1.0317	0	0
019	2017-05-18t0543	1495104614.21	larva	16.0021	-34.0015	-222.1499	235.9924	27.8403	4887.8322	15452.7547	89451.4509	532.063	-0.10283	266.42	0.30416	265.0089	0.35042	402.8001	-0.97247	396.8479	10875.6025	338.3649	-0.12911	374.9921	-0.22622	708411	-0.91831	296.14	62.4356	61.133	130.1505	115.5845	3514.0645	85.7731	0.84062	102.7024	166016
019	2017-05-18t0943	1495119011.87	larva	20.0015	-30.0021	-218.1505	170.8754	25.4703	2908.9744	9243.905	46302.3175	477.546	-0.34192	311.115	0.43845	311.1667	0.50706	443.1331	-0.93363	438.532	7533.2617	387.47	-0.10572	421.9514	-0.23615	500896	-1.3121	170.972	66.3963	65.096	118.6297	106.7514	2016.7048	89.7013	0.87017	104.6465	106898
019	2017-05-18t1343	1495133422.7	larva	24.0045	-25.9991	-214.1475	525.2792	48.035	20543.6673	64919.1996	679177.5983	1413.57	1.4377	448.845	1.1587	393.8315	0.9053	1310.4456	0.90475	1308.0635	142838.5625	983.7593	1.7602	1246.085	1.8666	4878500	0.13704	769.764	65.4247	64.042	143.4948	123.6835	15640.9375	92.5772	0.87906	112.0113	711101
019	2017-05-18t1744	1495147863.23	larva	28.0157	-21.9879	-210.1363	522.3466	44.1471	17836.8697	56231.4978	532716.9244	1156.19	0.80419	422.22	0.87385	396.0398	0.80528	881.2218	-0.028358	849.3293	83716.0703	697.1309	0.676	799.6725	0.53791	4002650	-0.51331	328.639	62.9867	61.2693	146.3776	132.4475	13905.8711	91.7735	0.78884	118.026	597114
019	2017-05-18t2143	1495162208.54	larva	32.0005	-18.0031	-206.1515	707.8557	45.7715	26384.1022	83129.1273	834266.7949	1501.75	1.4163	548.01	1.5565	528.1475	1.5528	1353.558	1.0905	1344.7968	189498.125	919.9524	1.3176	1255.8468	1.6824	7661180	0.5789	329.843	66.1295	64.8017	135.2658	125.3478	18937.2148	91.1371	0.69504	109.4769	924491
019	2017-05-19t0143	1495176611.73	larva	36.0014	-14.0022	-202.1506	795.3366	53.8434	35428.4772	111625.6156	1330379.915	1961.21	2.2824	676.921	2.2814	644.9129	2.2236	1508.9199	1.5375	1475.3315	282168.0312	1233.5804	2.2861	1426.0174	2.0544	12619800	2.1041	377.761	63.3724	62.6327	124.6673	116.2272	23312.793	89.3558	0.5515	107.4534	1181450
019	2017-05-19t0543	1495191010.77	larva	40.0012	-10.0025	-198.1508	816.741	61.0389	39430.4684	124389.6497	1583284.636	1595.25	1.4093	603.452	1.6986	565.6562	1.5966	1405.2772	1.357	1398.621	290892.375	1094.3568	1.6962	1339.8543	1.7085	12489600	1.737	450.58	70.4009	68.7178	152.5523	137.2995	31578.3301	99.2544	0.81319	122.6665	1457090
019	2017-05-19t0943	1495205408.97	larva	44.0007	-6.003	-194.1513	885.7754	60.3512	45534.4881	143606.3989	1930896.1269	1100.84	0.24176	478.547	0.75378	449.3921	0.69562	958.7552	0.20312	947.9125	229142.5	794.0573	0.52878	916.8621	0.39609	11433400	1.0535	793.768	64.6008	62.7036	152.1328	138.1812	36359.7422	94.8697	0.56052	121.3354	1543440
019	2017-05-19t1343	1495219820.93	larva	48.004	-1.9996	-190.148	961.3658	61.6803	51154.7074	161362.0246	2231784.4482	1283.68	0.52325	458.833	0.50054	419.1187	0.37216	1074.4459	0.5708	1060.8716	287951.5	887.264	0.73635	1017.8529	0.56786	12296300	1.0524	274.662	62.376	61.0757	125.2765	118.0536	33574.1094	88.9119	0.17034	107.4733	1671610
019	2017-05-19t1743	1495234218.25	adult	52.0032	1.9996	-186.1488	1280.4999	69.819	76055.0938	239787.552	3724768.9558	974.957	-0.15728	303.541	-0.57951	293.6393	-0.52433	798.555	-0.24465	789.8466	317824.875	593.0442	-0.31328	737.6452	-0.24282	12063000	0.80621	894.008	56.8749	54.2282	160.7547	138.2963	63980.3828	87.8926	0.012766	118.8446	2260260
019	2017-05-19t2143	1495248609.04	adult	56.0007	5.9971	-182.1513	1075.7899	66.3419	59292.8829	186772.7934	2749734.2834	963.668	-0.16676	359.297	-0.17723	331.6072	-0.24162	805.1182	-0.20206	797.5516	250391.75	646.5623	-0.091911	766.5341	-0.12906	11146100	0.35342	318.614	63.1375	61.9822	125.2412	115.6576	38950.0078	89.0401	-0.016358	106.2393	1958650
019	2017-05-20t0143	1495263009.96	adult	60.0009	9.9973	-178.1511	1083.3012	70.3359	63063.6575	198650.1333	3087069.6901	931.908	-0.19727	349.769	-0.20313	335.4163	-0.16517	788.652	-0.186	788.8347	260255.1719	547.8262	-0.42891	688.8002	-0.32073	11533600	0.39985	388.681	69.2176	68.1094	137.6493	125.5922	45424.2812	95.6458	0.39386	113.9701	2282450
[truncated: 6,126 more rows]
