# Supplementary material for: Global, cell non-autonomous gene regulation drives individual lifespan among isogenic C. elegans
Source: eLife. 2021 Feb 1;10:e65026. doi: 10.7554/eLife.65026 (PMC7864635; doi:10.7554/eLife.65026)
Supplement: Source data 1. [file elife-65026-data1.zip › figure_data/Figures 1-3 - base strains/mir-85/mir-85_20180914-spans.tsv]

name	larvaspan	adultspan	lifespan
000	51.9986	184	235.9986
001	45.9978	251.9971	297.9949
003	47.9986	271.9928	319.9913
004	51.9985	239.9956	291.9942
005	47.9985	247.9959	295.9944
006	47.9985	159.9981	207.9967
007	53.9976	191.9984	245.996
008	51.9985	171.9982	223.9968
009	43.9987	263.9881	307.9867
010	55.9985	251.9884	307.9869
011	57.9976	163.9987	221.9963
012	79.9966	168.0012	247.9978
013	47.9996	223.9945	271.9941
014	51.9985	155.9988	207.9973
015	45.9977	291.9739	337.9716
018	47.9986	215.996	263.9946
019	49.9977	271.9669	321.9645
020	49.9976	275.9668	325.9645
021	51.9985	223.9955	275.994
022	49.9976	200.0003	249.9979
024	49.9976	200.0005	249.9981
025	47.9985	179.9997	227.9982
026	47.9985	215.997	263.9955
028	45.9977	255.9941	301.9918
030	51.9985	255.9709	307.9695
031	51.9986	211.993	263.9915
032	51.9985	187.9964	239.9949
033	51.9985	131.9953	183.9938
034	47.9985	199.9967	247.9952
037	45.9976	295.948	341.9456
039	53.9976	251.986	305.9836
040	47.9984	295.9462	343.9446
041	47.9984	115.9892	163.9876
042	49.9975	191.9902	241.9877
043	49.9975	259.9583	309.9559
044	51.9984	199.9906	251.989
045	51.9984	211.9875	263.9859
047	47.9983	271.923	319.9214
049	47.9983	259.952	307.9503
050	51.9983	283.9218	335.9201
051	55.9983	219.9823	275.9805
053	49.9974	243.9805	293.9779
054	51.9982	263.9149	315.9131
055	47.9982	223.9806	271.9788
057	47.9981	339.9243	387.9224
058	47.9981	291.9229	339.9209
059	55.9981	203.9814	259.9795
060	49.9972	267.9088	317.906
061	55.998	243.9793	299.9774
062	53.9972	199.983	253.9802
063	51.998	183.9828	235.9808
064	45.9972	247.9794	293.9766
065	47.9979	199.9832	247.9811
066	55.9979	159.9818	215.9797
067	49.9972	155.9815	205.9787
068	47.9978	243.9797	291.9776
069	47.9978	107.9802	155.978
070	55.9978	131.9813	187.9791
072	47.9978	227.9794	275.9772
073	67.9887	67.9901	135.9789
074	49.9971	183.983	233.9801
075	47.9978	111.9803	159.9781
076	47.9978	239.9805	287.9783
077	51.9977	287.8847	339.8824
078	51.9977	199.9839	251.9817
079	51.9977	227.9799	279.9776
082	51.9976	235.9789	287.9765
083	47.9976	283.8623	331.8599
084	45.9971	95.9806	141.9776
085	47.9976	175.9804	223.978
087	47.9975	255.9794	303.977
088	47.9975	219.9798	267.9773
089	51.9975	275.8531	327.8505
090	55.9975	251.9504	307.9478
091	47.9974	227.9787	275.9761
092	47.9974	235.9797	283.9771
093	51.9973	263.8489	315.8462
094	47.9973	235.9801	283.9773
095	51.9973	279.8476	331.8449
096	49.9967	287.8476	337.8443
097	47.9972	247.9809	295.9782
098	47.9972	187.9826	235.9799
099	47.9972	155.9805	203.9777
100	51.9972	235.9813	287.9784
101	47.9971	219.9814	267.9786
102	51.9971	223.9801	275.9772
103	51.9971	171.9816	223.9787
104	51.998	215.9807	267.9787
105	51.997	231.9822	283.9793
106	47.997	187.9838	235.9809
107	47.9971	287.8304	335.8274
108	51.997	159.9819	211.9789
109	51.997	207.9853	259.9823
111	55.9968	175.9847	231.9815
112	55.9968	131.9811	187.9779
113	51.9978	227.9857	279.9835
114	47.9968	167.9835	215.9803
