# Supplementary material for: Global, cell non-autonomous gene regulation drives individual lifespan among isogenic C. elegans
Source: eLife. 2021 Feb 1;10:e65026. doi: 10.7554/eLife.65026 (PMC7864635; doi:10.7554/eLife.65026)
Supplement: Source data 1. [file elife-65026-data1.zip › figure_data/Figures 1-3 - base strains/mir-85/mir-85_20180914.tsv]

name	timepoint	timestamp	stage	age	adult_age	ghost_age	length	max_width	projected_area	surface_area	volume	gfp_maximum	gfp_maximum_z	gfp_mean	gfp_mean_z	gfp_median	gfp_median_z	gfp_over_99_mean	gfp_over_99_mean_z	gfp_over_99_median	gfp_over_99_sum	gfp_percentile_95	gfp_percentile_95_z	gfp_percentile_99	gfp_percentile_99_z	gfp_sum	gfp_sum_z	green_yellow_excitation_autofluorescence_maximum	green_yellow_excitation_autofluorescence_mean	green_yellow_excitation_autofluorescence_median	green_yellow_excitation_autofluorescence_over_99_mean	green_yellow_excitation_autofluorescence_over_99_median	green_yellow_excitation_autofluorescence_over_99_sum	green_yellow_excitation_autofluorescence_percentile_95	green_yellow_excitation_autofluorescence_percentile_95_z	green_yellow_excitation_autofluorescence_percentile_99	green_yellow_excitation_autofluorescence_sum
000	2018-09-14t1541	1536957860.94	egg	-1.9991	-53.9977	-237.9977	136.9158	31.7837	2895.887	9291.2056	57795.3785	0	-0.004575	0	-0.60682	0	-0.6836					0	-0.2515	0	-0.13757	0	0.92907	0	0	0				0	-0.65442	0	0
000	2018-09-14t1941	1536972254.15	larva	1.9991	-49.9996	-233.9996	145.3105	30.8125	2990.8963	9562.2196	57962.9295	0	-0.17292	0	-0.81768	0	-0.86162					0	-0.40153	0	-0.27672	0	0.3843	0	0	0				0	-0.76207	0	0
000	2018-09-14t2341	1536986653.59	larva	5.9989	-45.9997	-229.9997	147.7285	30.7204	3036.9012	9703.2835	58726.5469	0	-0.31189	0	-1.0274	0	-1.0494					0	-0.53434	0	-0.39421	0	-0.10601	0	0	0				0	-0.87628	0	0
000	2018-09-15t0341	1537001052.67	larva	9.9986	-42	-226	147.7285	30.7204	3036.9012	9703.2835	58726.5469	0	-0.4313	0	-1.2362	0	-1.2482					0	-0.65416	0	-0.49652	0	-0.55396	0	0	0				0	-0.99802	0	0
000	2018-09-15t0741	1537015453.19	larva	13.9988	-37.9998	-221.9998	147.7293	31.8086	3079.3304	9847.061	60625.5303	0	-0.53676	0	-1.4449	0	-1.4599					0	-0.76398	0	-0.58757	0	-0.96831	0	0	0				0	-1.1288	0	0
000	2018-09-15t1141	1537029853.23	larva	17.9988	-33.9998	-217.9998	282.5959	38.5273	7981.5655	25341.5721	197275.6248	371.092	-0.46464	280.105	0.65224	279.8071	1.2682	346.8872	-0.59238	344.9973	14916.1494	321.1273	-0.2728	338.5899	-0.41859	1198290	-0.79128	101.677	59.7507	59.3683	93.4068	92.4563	4016.4944	80.3113	0.65985	88.5507	255613
000	2018-09-15t1541	1537044253.13	larva	21.9988	-29.9999	-213.9998	252.507	41.2913	7053.0822	22426.1393	180431.2123	371.415	-0.55652	282.372	0.49182	281.981	1.18	346.5868	-0.63878	344.6599	13170.2969	322.017	-0.37856	339.0813	-0.5007	1068780	-1.2297	108.587	64.3173	63.8509	97.4556	97.0545	3703.3113	83.6321	0.68532	91.6599	243441
000	2018-09-15t1941	1537058652.96	larva	25.9987	-25.9999	-209.9999	508.8418	50.4967	22138.7831	70256.0757	792932.283	436.772	-0.61303	282.36	0.31361	281.5089	1.0566	358.0935	-0.67788	354.4759	41896.9414	324.4646	-0.47369	345.7675	-0.57119	3296550	-0.58882	286.542	65.9864	65.8973	100.9176	98.4282	11807.3613	86.0765	0.69255	94.6386	770391
000	2018-09-15t2341	1537073052.73	larva	29.9987	-22	-206	590.9235	76.6045	26114.8942	83034.8735	1074499.8232	461.307	-0.68137	290.901	0.20874	287.6976	1.0052	419.9841	-0.69156	416.1561	57957.8008	356.5394	-0.51036	404.4996	-0.59996	4000170	-0.63914	123.963	65.9924	65.6682	100.6038	99.4388	13883.3184	86.2966	0.64022	95.4628	907461
000	2018-09-16t0341	1537087452.79	larva	33.9987	-18	-201.9999	678.0352	60.7352	34325.9425	108427.124	1460721.7626	3279.02	0.39601	430.38	1.2602	295.1948	0.96875	2739.8101	0.38477	2687.1707	495905.625	1388.6339	1.2041	2465.4728	0.74024	7756740	0.6313	135.771	63.2295	62.9793	99.155	97.926	17947.0469	84.9127	0.53508	94.1178	1139590
000	2018-09-16t0741	1537101852.84	larva	37.9987	-13.9999	-197.9999	833.8636	58.0298	39879.2056	125734.1148	1601975.3019	4555.13	0.82144	468.479	1.4465	229.0569	-0.081933	4021.447	0.998	4001.1429	844503.875	2103.1442	2.3413	3670.8131	1.4706	9814160	1.1436	139.922	50.2623	49.8282	84.0738	82.2983	17655.4883	69.6459	-0.035283	78.8406	1052940
000	2018-09-16t1141	1537116253.42	larva	41.9989	-9.9998	-193.9998	420.0219	67.2315	20838.1265	67076.0204	873385.0714	3964.04	0.49413	646.106	2.9295	264.5338	0.21854	3662.7849	0.81426	3639.0745	402906.3438	3015.774	3.7917	3549.8435	1.299	7074860	-0.35596	111.496	58.9137	58.4718	95.2553	93.3124	10478.083	79.8092	0.19722	89.7612	645106
000	2018-09-16t1541	1537130652.69	larva	45.9987	-6	-190	896.899	63.4023	49332.742	155592.2428	2252401.6378	4529.16	0.62143	472.101	1.1562	337.3908	1.186	2718.5457	0.32089	2549.2888	704103.3125	1148.7805	0.49066	2283.9046	0.37846	12182600	1.4033	349.39	67.6068	67.3956	105.7165	102.9444	27380.5762	89.351	0.46128	99.2262	1744590
000	2018-09-16t1941	1537145052.64	larva	49.9986	-2	-186	963.3879	72.2246	58233.028	183733.3163	2920612.2809	2556.69	-0.22608	441.329	0.68644	340.8286	1.1441	1700.295	-0.23365	1622.9292	516889.6875	970.6363	0.091638	1494.4191	-0.20926	13413700	1.5319	306.849	65.1655	64.7941	104.0112	101.0965	31619.4023	87.4632	0.29724	97.0346	1980640
000	2018-09-16t2341	1537159452.62	adult	53.9986	2	-182	974.4678	73.1531	56594.5296	178632.2611	2797413.6698	3238.86	0.0024634	419.438	0.39222	304.0239	0.34681	2210.5967	0.0071127	2134.8016	654336.625	1107.0156	0.29554	1839.5325	-0.0077661	12401100	0.85779	264.356	56.0432	54.9431	108.5013	102.2131	32116.3711	82.0195	-0.046948	95.2978	1656970
000	2018-09-17t0341	1537173852.85	adult	57.9987	6.0001	-177.9999	1047.2328	73.464	62666.6153	197547.9564	3152717.0988	1815.27	-0.57428	394.528	0.075788	318.3595	0.5566	1480.3112	-0.40644	1468.172	485542.0625	799.7545	-0.24301	1324.2696	-0.35405	12914500	0.82569	182.059	62.4488	62.128	104.0758	102.1423	34136.8594	87.2678	0.17105	97.8551	2044200
000	2018-09-17t0741	1537188253.09	adult	61.9988	10.0001	-173.9999	986.7789	74.6142	62285.4578	196689.8076	3257551.2989	2114.21	-0.47355	409.411	0.19584	325.2271	0.65585	1556.1379	-0.39359	1524.9575	505744.8125	914.1135	-0.036188	1392.9382	-0.30692	13302600	0.77479	269.438	64.4695	64.1092	103.9206	101.4539	33774.1953	87.2428	0.11689	97.8262	2094740
000	2018-09-17t1141	1537202653.95	adult	65.999	14.0004	-169.9996	1051.0881	75.0931	66868.7161	210934.5113	3534536.048	1499.73	-0.7436	371.008	-0.25369	323.1457	0.5449	1261.8594	-0.58911	1250.3228	440388.9375	737.0324	-0.35011	1167.8214	-0.45442	12945200	0.44826	156.123	59.2471	58.1826	103.7584	102.0943	36211.6875	86.203	-0.014105	97.5161	2067250
000	2018-09-17t1541	1537217053.27	adult	69.9988	18.0002	-165.9998	1130.0699	77.8669	65977.089	207911.3801	3257675.1569	2392.21	-0.34398	388.82	-0.042428	331.3887	0.72716	1709.5101	-0.2663	1698.5447	589781	685.7391	-0.43148	1388.8857	-0.25776	13410400	0.49956	190.073	65.9194	64.3629	139.5873	136.2658	48157.6211	93.2159	0.48039	122.976	2273560
000	2018-09-17t1941	1537231455.23	adult	73.9994	22.0007	-161.9993	1105.5811	73.375	69380.1658	218744.1918	3597922.8339	3085.8	0.043359	383.532	-0.084996	323.1479	0.4124	1719.5553	-0.18417	1618.1109	622479	758.5376	-0.22235	1276.8035	-0.29971	13882700	0.59652	190.589	67.8857	67.5391	110.4226	108.3083	39972.9688	92.8886	0.40784	104.1461	2457260
000	2018-09-17t2341	1537245853.15	adult	77.9988	26.0001	-157.9998	1047.0809	82.3444	69290.6464	218689.1542	3800596.062	1765.31	-0.62427	360.409	-0.39872	317.5942	0.15288	1322.5321	-0.44392	1302.0792	478756.625	653.0485	-0.43413	1129.2638	-0.38132	13013600	0.12937	159.566	65.1044	64.3738	106.7576	104.9479	38646.2422	89.8048	0.068375	100.7316	2350790
000	2018-09-18t0341	1537260252.82	adult	81.9987	30.0001	-153.9999	1020.023	74.7809	61052.6001	192552.9582	3045168.6962	2136.1	-0.36152	419.096	0.68546	370.8886	1.8849	1382.9617	-0.31126	1331.2432	441164.7812	717.4743	-0.15666	1116.481	-0.33299	13361600	0.23321	222.658	76.3736	75.2895	129.7734	126.9977	41397.7109	104.8781	1.3497	120.8924	2434940
000	2018-09-18t0741	1537274652.71	adult	85.9987	34	-150	1129.5834	75.0267	68047.7937	214434.6892	3443080.8981	1725.55	-0.65051	355.975	-0.46833	319.0738	0.032684	1181.9452	-0.53204	1131.0383	420772.5	614.775	-0.47728	959.0532	-0.50278	12650300	-0.14564	378.699	56.6438	54.8721	127.1612	119.2429	45269.3789	86.2721	-0.44348	104.7948	2012950
000	2018-09-18t1141	1537289053.6	adult	89.9989	38.0003	-145.9997	1029.8405	75.5758	63152.1137	199056.9668	3276925.4797	1724.63	-0.67146	374.903	0.021841	343.107	0.79769	1051.9076	-0.7889	987.4479	347129.5	581.8286	-0.63712	868.7817	-0.67876	12361700	-0.32285	255.925	74.4439	72.9383	154.3634	146.427	50939.918	102.0824	0.90585	132.2273	2454640
000	2018-09-18t1541	1537303455.9	adult	93.9995	42.0009	-141.9991	926.5109	73.6018	59006.0841	186315.868	3137874.4599	1325.01	-1.2133	359.198	-0.37488	337.3757	0.51969	899.6402	-1.1839	852.2811	277089.1875	544.3323	-0.92121	783.5343	-0.95859	11044300	-1.0277	157.753	72.4046	71.7683	119.408	117.3343	36777.6562	98.5868	0.47539	111.8349	2226220
000	2018-09-18t1941	1537317852.16	adult	97.9985	45.9999	-138.0001	984.2886	79.1441	63212.9703	199584.5779	3388620.3132	1595.29	-0.86936	383.533	0.39688	353.3426	1.0108	1113.3589	-0.59802	1078.6783	367408.4375	586.0379	-0.53948	929.9558	-0.52841	12643900	-0.23114	311.217	78.7894	77.3255	150.3635	143.3437	49619.9688	107.8393	1.2	130.735	2597450
000	2018-09-18t2341	1537332252.65	adult	101.9986	50	-134	1082.1125	77.8468	67735.972	213457.0418	3644512.3065	1911.03	-0.35308	391.878	0.68156	360.7456	1.1977	1152.458	-0.44802	1107.6124	407970.1562	616.2499	-0.17825	976.51	-0.32357	13846200	0.37802	322.58	71.4567	69.2337	199.3287	189.2333	70562.3438	108.3947	1.1302	152.8404	2524780
000	2018-09-19t0341	1537346652.87	adult	105.9987	54.0001	-129.9999	1136.0252	77.0887	70759.211	223011.4266	3666771.4816	1696.12	-0.67244	398.601	0.89492	370.6598	1.4728	1140.9895	-0.46405	1103.0469	422166.125	586.3141	-0.41959	952.816	-0.37829	14713200	0.8123	270.934	83.2592	77.6432	209.9085	205.7394	77666.1484	143.1332	4.0905	193.6791	3073260
000	2018-09-19t0741	1537361053.21	adult	109.9988	58.0002	-125.9998	1077.3622	75.4418	67700.1635	213370.8627	3563133.6547	1797.17	-0.49126	389.495	0.57856	353.9529	0.813	1167.6396	-0.37992	1124.0909	413344.4375	623.0475	0.005508	1032.3398	-0.059227	13755000	0.28292	274.869	78.3988	75.9016	183.6993	177.3626	65029.5469	111.6567	1.1824	152.1903	2768650
000	2018-09-19t1141	1537375455.38	adult	113.9994	62.0008	-121.9992	1110.754	74.0065	68753.2835	216607.5015	3575416.9003	1520.38	-0.97209	381.686	0.29013	351.6216	0.66403	1111.3187	-0.59127	1084.578	398963.4062	607.5367	-0.14597	967.474	-0.32701	13693400	0.22112	344.426	75.3469	74.2692	128.4711	125.3934	46121.1328	103.1828	0.32826	118.6092	2703140
000	2018-09-19t1541	1537389853.27	adult	117.9988	66.0002	-117.9998	1108.8179	80.7034	71974.4329	226909.5398	3930022.6651	1456.33	-1.1041	365.559	-0.28336	342.2232	0.27329	994.8566	-1.0483	960.1592	374066.0625	559.3992	-0.73211	884.2006	-0.72322	13718000	0.20045	231.644	76.2876	73.9414	156.297	150.6379	58767.6836	114.228	1.1782	139.3172	2862770
000	2018-09-19t1941	1537404252.88	adult	121.9987	70.0001	-113.9999	1083.2619	77.028	69772.2789	220072.0996	3770445.4876	1335.34	-1.3463	378.525	0.095979	353.8453	0.61685	1056.1396	-0.87545	1039.9662	384434.8438	590.6239	-0.37686	954.2851	-0.4587	13772200	0.19104	202.647	79.1473	78.1828	144.9019	141.8223	52744.2852	111.9288	0.8657	131.864	2879700
000	2018-09-19t2341	1537418652.21	adult	125.9985	73.9999	-110.0001	1151.0651	74.1254	71422.2038	225000.7204	3753375.7684	1155.19	-1.6997	352.951	-0.80592	325.6312	-0.41607	886.2057	-1.5586	867.7128	330554.75	536.3083	-1.1235	796.1167	-1.2605	13149200	-0.16457	196.88	72.1369	71.364	123.7376	120.4076	46154.1406	99.3555	-0.32176	113.8163	2687460
000	2018-09-20t0341	1537433052.76	adult	129.9987	78	-106	1009.136	77.8469	66253.8781	209018.5237	3631684.8191	1730.86	-0.67165	409.668	1.0251	382.8116	1.5019	1150.7693	-0.60778	1094.7767	398166.1875	605.6285	-0.25174	967.3916	-0.49996	14145800	0.29367	216.394	85.321	84.2401	144.0111	140.4296	49827.8477	114.5327	0.85598	132.0291	2946140
000	2018-09-20t0741	1537447452.07	adult	133.9985	81.9998	-102.0001	1076.991	86.7505	73247.5521	231317.0843	4370149.0889	1690.99	-0.76282	350.066	-1.0157	320.4904	-0.69728	1045.389	-1.0404	990.0407	399338.625	545.1009	-1.1068	848.3229	-1.1274	13355700	-0.1401	210.938	53.975	52.7738	108.9405	104.6823	41615.2617	79.704	-2.1576	96.3461	2059250
000	2018-09-20t1141	1537461853.41	adult	137.9989	86.0002	-97.9998	1071.0588	75.6753	66153.2313	208495.4711	3422761.6448	1305.25	-1.4736	388.489	0.20817	367.7471	0.8773	973.1777	-1.3395	942.3113	336719.5	551.2779	-1.0675	857.2228	-1.1306	13410200	-0.15319	188.854	81.3247	80.321	139.9598	136.2428	48426.0781	110.1662	0.26482	127.8384	2807250
000	2018-09-20t1541	1537476253.86	adult	141.999	90.0003	-93.9996	1047.782	92.0984	68209.1734	215339.715	3790223.8325	1168.74	-1.7251	344.922	-1.2988	323.4963	-0.68994	862.3076	-1.7694	836.8365	306981.5	506.0494	-1.7105	766.3883	-1.6058	12260200	-0.73066	182.479	68.1218	66.8887	123.4533	120.9575	43949.3594	96.6508	-0.92565	113.4778	2421390
000	2018-09-20t1941	1537490652.63	adult	145.9986	94	-90	1050.445	80.3136	67228.4295	211931.0556	3662158.184	1286.95	-1.5205	350.216	-1.1752	322.2576	-0.77652	901.2279	-1.6433	862.8285	316331	537.4737	-1.3259	797.7297	-1.4882	12277500	-0.74546	188.022	68.7846	67.2054	129.6409	126.2133	45503.9492	98.8373	-0.83379	116.3483	2411380
000	2018-09-20t2341	1537505052.83	adult	149.9987	98.0001	-85.9999	951.9447	80.0726	63827.9818	201441.3592	3581675.5597	986.797	-2.0523	340.633	-1.544	317.4318	-0.98259	789.4454	-2.0601	775.7358	262885.3125	511.9054	-1.6901	732.1892	-1.8237	11326000	-1.1913	179.168	68.4266	67.3516	115.9107	113.6408	38598.2578	95.5574	-1.1647	108.6783	2275180
000	2018-09-21t0341	1537519452.22	adult	153.9985	101.9999	-82.0001	1027.5043	75.4421	61982.8182	195274.5053	3235073.4769	1069.21	-1.9109	372.001	-0.54715	350.8282	0.11971	926.6273	-1.5844	918.1926	300227.25	563.7043	-1.0451	864.4417	-1.2298	12038300	-0.88497	317.992	78.1757	77.3214	136.8373	132.8141	44335.2891	109.867	-0.15488	126.2247	2529840
000	2018-09-21t0741	1537533852.05	adult	157.9985	105.9998	-78.0002	1047.3128	75.5495	66091.6221	208467.1446	3489604.6656	1936.81	-0.41297	419.683	0.99014	395.0638	1.5865	1186.0211	-0.68503	1146.8611	409177.2812	596.1018	-0.66149	1005.7003	-0.60232	14464800	0.14303	305.372	89.3314	87.3629	176.8644	168.6782	61018.2148	125.3819	0.90059	151.5924	3078890
000	2018-09-21t1141	1537548252.06	adult	161.9985	109.9998	-74.0001	1068.547	77.9014	67176.4184	211710.3179	3571320.3414	1664.97	-0.88816	432.826	1.3814	399.6604	1.701	1264.0206	-0.43043	1232.4384	443671.25	651.2331	0.0028755	1122.1926	-0.091278	15163200	0.40573	249.911	90.142	88.0642	169.4648	164.6358	59482.1602	128.0558	0.9806	153.7116	3157950
000	2018-09-21t1541	1537562654.23	adult	165.9991	114.0004	-69.9995	1076.4435	78.4876	67600.9347	213054.7528	3631136.2083	1608.24	-0.98941	397.002	0.15592	366.6551	0.54741	1141.5009	-0.86996	1106.0287	402949.8125	618.1539	-0.44703	1000.7896	-0.66786	14006200	-0.099366	301.256	86.8445	84.7877	184.8456	177.0997	65250.4805	131.7249	1.1272	162.0498	3063870
000	2018-09-21t1941	1537577052.78	adult	169.9987	118	-65.9999	1118.2218	82.214	69668.612	219927.2902	3651683.7771	1344.66	-1.4394	407.471	0.46237	370.0829	0.62782	1141.5791	-0.88044	1132.8671	415534.8125	651.8024	-0.060273	1038.2489	-0.51633	14806700	0.19881	445.498	76.0278	73.9971	183.1164	174.6652	66654.3828	122.7915	0.39453	153.6413	2762700
000	2018-09-21t2341	1537591452.45	adult	173.9986	122	-62	1078.3508	80.7848	70463.871	222120.1913	3894791.5728	1476.74	-1.211	436.916	1.3942	410.6674	1.9469	1161.6777	-0.81857	1141.2505	427497.4062	651.8161	-0.088617	1042.6108	-0.50739	16050100	0.65873	282.833	89.4127	88.9329	190.9937	182.712	70285.6875	132.4799	0.94123	160.6984	3284570
000	2018-09-22t0341	1537605852.06	adult	177.9985	125.9998	-58.0001	1150.3983	80.5264	74435.0163	234567.9288	4070858.5529	1516.56	-1.141	438.991	1.4258	413.7895	2.0101	1143.4106	-0.88544	1114.374	444786.75	633.7294	-0.33902	1018.9696	-0.62372	17039900	1.0015	280.884	93.0293	89.5874	212.0348	208.3662	82481.5469	139.5993	1.2926	190.4883	3611020
000	2018-09-22t0741	1537620252.55	adult	181.9986	130	-54	656.6302	129.8292	49701.5664	162250.7446	3580940.0438	1448.97	-1.251	388.184	-0.26817	369.0098	0.49585	893.6639	-1.7388	870.2636	231458.9375	538.1802	-1.533	757.4439	-1.7901	10049700	-1.6368	194.027	73.5478	71.1421	144.3767	140.9312	37393.5625	111.4989	-0.63388	133.841	1904080
000	2018-09-22t1141	1537634652.47	adult	185.9986	134	-50	1007.6768	89.4145	70834.7518	223583.349	4230170.4273	1363.55	-1.3898	381.985	-0.49923	357.5424	0.090838	938.4756	-1.5806	910.7967	346297.5	567.7102	-1.1931	845.1509	-1.4016	14084200	-0.14881	174.302	67.4632	65.947	133.3121	131.0255	49192.168	104.5718	-1.141	124.2917	2487440
000	2018-09-22t1541	1537649052.67	adult	189.9986	138	-46	973.4895	81.2695	66279.6439	209278.5391	3786268.8895	1471.26	-1.2027	429.673	1.0274	418.0282	2.0356	939.744	-1.5695	922.4413	325151.4375	602.0235	-0.79568	823.5581	-1.4952	14838300	0.10957	437.574	89.4179	87.8139	219.5092	209.6681	75950.1719	134.1386	0.5806	185.8816	3087960
000	2018-09-22t1941	1537663452.28	adult	193.9985	141.9999	-42.0001	713.7673	77.0142	42414.3997	136310.0117	2115835.242	932.561	-2.1071	399.054	0.0056039	389.6264	1.0821	746.6829	-2.2138	734.9922	165763.5938	537.7956	-1.5966	648.8341	-2.2572	8853800	-1.9901	314.091	83.8949	81.2581	205.1135	202.4049	45535.1953	137.8885	0.68006	188.5517	1861380
000	2018-09-22t2341	1537677852.05	adult	197.9985	145.9998	-38.0002	880.4423	88.4957	58352.6531	184558.7105	3277000.571	1136.37	-1.7569	433.002	1.0871	415.0739	1.8778	928.9102	-1.5892	921.2467	282388.6875	619.2118	-0.62375	864.4959	-1.3079	13160700	-0.48641	244.642	91.3891	90.055	177.6828	174.3972	54015.5859	138.6029	0.60122	164.8882	2777680
000	2018-09-23t0341	1537692252.08	adult	201.9985	149.9998	-34.0001	666.388	86.0492	44706.7587	142536.5765	2559513.573	1380.09	-1.3343	431.376	1.0094	411.7157	1.7394	938.6907	-1.5492	920.9368	219653.625	644.0672	-0.34053	868.1797	-1.2893	10058000	-1.5257	260.855	89.5999	88.2507	181.1442	177.2924	42387.7344	140.7021	0.60623	167.311	2089110
000	2018-09-23t0741	1537706652.42	adult	205.9986	153.9999	-30	701.7833	80.6255	43217.3414	138152.8337	2310691.1318	1193.96	-1.6475	419.766	0.60839	403.8122	1.4566	939.8443	-1.5384	915.3736	212404.8125	613.0374	-0.7359	863.1971	-1.3081	9475380	-1.6956	238.133	88.8108	87.8446	174.1173	170.4729	39350.5	140.2196	0.4766	163.1402	2004730
000	2018-09-23t1141	1537721051.8	adult	209.9984	157.9998	-26.0002	717.8529	81.713	43580.5467	139278.1621	2317927.6577	1246.06	-1.5516	422.166	0.66319	405.9557	1.497	944.038	-1.5183	915.9182	215240.6562	611.7435	-0.76802	861.9516	-1.3103	9611030	-1.6246	236.486	90.3165	88.6578	182.7317	177.925	41662.8281	144.2677	0.58188	167.3761	2056150
000	2018-09-23t1541	1537735451.88	adult	213.9984	161.9998	-22.0002	643.3416	99.2512	44194.712	142023.1066	2633815.0464	1567.78	-0.98089	438.752	1.1747	416.6069	1.8067	1084.0897	-1.0335	1027.4261	250424.7188	648.5018	-0.33773	932.1142	-0.99656	10111500	-1.4385	268.338	94.1185	91.3613	198.7281	195.4306	45906.2031	153.5064	0.93487	184.5482	2169050
000	2018-09-23t1941	1537749852.46	adult	217.9986	166	-18	726.4562	82.1957	49163.669	156449.564	2809610.9471	1333.29	-1.3852	431.157	0.90643	408.058	1.5069	1051.6669	-1.1374	1032.3109	270278.375	663.5742	-0.17048	924.963	-1.0231	11047100	-1.1224	246.236	91.1987	88.4008	191.399	188.3346	49189.5312	151.2136	0.72734	177.5065	2336690
000	2018-09-23t2341	1537764251.88	adult	221.9984	169.9998	-14.0002	715.1122	79.6733	46391.3628	147459.3653	2527970.4818	1289.02	-1.4589	424.571	0.67424	398.1579	1.1695	982.1776	-1.3726	958.1663	238669.1562	649.2399	-0.35602	874.9011	-1.2424	10281400	-1.3378	237.432	90.4367	86.433	194.9511	191.9615	47373.1172	153.5927	0.75249	182.2962	2190010
000	2018-09-24t0341	1537778651.8	adult	225.9984	173.9998	-10.0002	730.2613	76.2147	45572.8468	144564.4361	2396691.6269	1383.98	-1.2814	437.88	1.0738	412.6909	1.597	1076.2727	-1.0393	1058.0942	257229.1875	681.0311	0.01503	939.3912	-0.94762	10425500	-1.2729	267.362	94.0159	90.2396	200.4386	198.109	47904.8125	162.2888	1.0606	189.7927	2238430
000	2018-09-24t0741	1537793051.91	adult	229.9984	177.9998	-6.0002	725.1293	74.0426	43537.2428	138466.0138	2206089.9421	1476.42	-1.1067	431.043	0.83597	401.0165	1.2085	1022.7732	-1.2231	994.798	233192.2812	675.438	-0.063417	894.9944	-1.1436	9802340	-1.4409	232.152	93.6103	88.5832	203.917	201.3846	46493.0781	165.4808	1.1221	192.9724	2128790
000	2018-09-24t1141	1537807451.77	adult	233.9984	181.9998	-2.0002	726.4677	75.715	44333.3565	141045.2156	2345284.7743	1365.26	-1.3059	451.28	1.4419	430.7199	2.0957	943.7593	-1.5036	922.7165	218952.1562	678.2319	-0.039888	835.5438	-1.4127	10452600	-1.2265	273.515	102.5	99.6646	216.6627	211.7818	50265.75	172.5452	1.3562	202.5518	2374120
000	2018-09-24t1541	1537821853.41	dead	237.9989	186.0002	2.0002	803.1636	75.7676	48076.9891	152105.947	2507451.83	1288.91	-1.4476	447.094	1.2846	424.5104	1.8748	964.4348	-1.4296	935.9416	243037.5625	664.3551	-0.21517	849.5378	-1.3467	11227900	-0.98019	266.283	102.054	98.9109	217.8814	214.9705	54906.1094	170.9464	1.2196	203.8951	2562880
001	2018-09-14t1541	1536957871.31	larva	0	-45.9978	-297.9949	173.1267	14.3249	1773.5889	5588.4791	16602.8654	521.92	0.21659	325.39	1.8542	319.632	2.0777	499.9702	-0.29088	497.1921	5499.6729	423.4753	0.60213	488.8325	0.25358	337429	0.83854	106.003	63.9272	63.2756	97.0483	95.7283	1067.5319	84.6197	0.9819	92.7071	66292.5
001	2018-09-14t1941	1536972264.48	larva	3.9981	-41.9997	-293.9968	145.3105	30.3488	2947.4265	9418.2943	56272.9692	0	-0.2453	0	-0.92262	0	-0.95417					0	-0.46976	0	-0.33767	0	0.13329	0	0	0				0	-0.81828	0	0
001	2018-09-14t2341	1536986663.85	larva	7.9979	-37.9999	-289.997	145.3096	30.2117	2933.7157	9373.097	55756.2895	0	-0.3736	0	-1.1318	0	-1.1472					0	-0.59564	0	-0.44696	0	-0.33457	0	0	0				0	-0.9361	0	0
001	2018-09-15t0341	1537001063.03	larva	11.9977	-34.0001	-285.9972	147.7239	29.8498	2945.2608	9402.3237	55296.253	0	-0.4855	0	-1.3405	0	-1.3522					0	-0.71015	0	-0.54325	0	-0.76479	0	0	0				0	-1.0621	0	0
001	2018-09-15t0741	1537015463.57	larva	15.9978	-29.9999	-281.997	145.3105	30.3488	2947.4265	9418.2943	56272.9692	0	-0.58535	0	-1.5495	0	-1.5713					0	-0.81581	0	-0.62967	0	-1.1648	0	0	0				0	-1.1981	0	0
001	2018-09-15t1141	1537029863.45	larva	19.9978	-26	-277.9971	357.6074	45.1768	12435.7627	39450.3839	375617.2966	364.807	-0.51449	169.84	-0.35192	169.0534	0.0174	233.4668	-0.66722	229.0475	15642.2783	204.4845	-0.54074	221.4164	-0.54646	1122300	-1.0189	282.702	40.3165	40.1628	74.4544	69.1963	4988.4419	58.0166	0.082106	66.3665	266411
001	2018-09-15t1541	1537044263.39	larva	23.9978	-22	-273.9971	375.0847	44.4733	12756.66	40408.4565	372394.2036	387.205	-0.59271	287.449	0.44552	287.1936	1.1809	353.2391	-0.65814	350.5363	24020.2598	328.3149	-0.41786	345.5965	-0.53446	1948620	-1.0119	110.898	61.9948	61.6667	95.3823	93.3932	6485.9956	81.4294	0.5998	90.6864	420262
001	2018-09-15t1941	1537058663.29	larva	27.9978	-18	-269.9971	417.4128	40.5567	11412.0304	35999.4332	278091.1366	548.971	-0.60589	298.059	0.35897	294.386	1.1473	465.9667	-0.64898	460.2964	28889.9336	348.7132	-0.478	441.4019	-0.53977	1820250	-1.4245	127.299	60.6329	60.6362	95.735	93.2173	5935.5679	81.0235	0.52534	89.2465	370285
001	2018-09-15t2341	1537073062.95	larva	31.9977	-14.0001	-265.9972	643.9249	49.6267	25115.3335	79263.1668	819334.881	1637.53	-0.23418	323.324	0.40254	270.0222	0.71845	1279.6031	-0.30232	1222.0201	170187.2188	784.8103	0.19624	1148.5047	-0.1221	4292770	-0.6874	110.287	57.8777	57.8206	91.6289	90.2568	12186.6387	77.7921	0.36118	86.8266	768442
001	2018-09-16t0341	1537087463.02	larva	35.9977	-10.0001	-261.9972	651.1354	50.0857	27497.0943	86723.9791	978415.9839	7428.92	2.0332	620.406	2.8782	313.4653	1.1439	6104.4092	2.0141	6006.4478	891243.75	2784.6901	3.5825	5421.2051	2.7017	8997130	0.97949	114.866	60.3774	59.9744	96.8509	95.8639	14140.2285	82.2187	0.41515	91.5761	875593
001	2018-09-16t0741	1537101863.07	larva	39.9977	-6.0001	-257.9972	716.715	56.9695	33882.6665	106968.8596	1336590.9339	10985.7	3.3394	593.448	2.5101	286.5694	0.63035	8011.6704	2.9813	7914.061	1434089	2203.7429	2.4586	6569.9753	3.3625	10572900	1.2812	377.439	53.4402	52.916	93.633	90.6598	16760.3066	75.6951	0.10853	85.9422	952091
001	2018-09-16t1141	1537116263.63	larva	43.9979	-1.9999	-253.997	837.8902	56.1337	39697.2073	125117.6505	1565734.8517	14376.1	4.5274	584.233	2.2878	317.868	0.94063	9139.9805	3.5942	8869.6943	1910256	1706.7357	1.4918	6668.4507	3.3023	12179500	1.5853	124.145	57.3402	57.2983	95.7057	93.9344	20002.4844	80.5048	0.16782	90.7098	1195370
001	2018-09-16t1541	1537130663.01	adult	47.9977	1.9999	-249.9972	932.778	72.8179	58258.3428	183963.4668	3011638.3132	2726.13	-0.11959	421.137	0.58347	304.5881	0.56647	2249.0488	0.067214	2238.8662	683710.8125	1106.7085	0.36837	2025.9305	0.17007	12800900	1.4712	158.584	60.5563	60.2199	100.0702	98.6782	30421.3477	85.1647	0.24333	95.147	1840670
001	2018-09-16t1941	1537145062.84	adult	51.9976	5.9999	-245.9972	895.2615	68.0917	50129.5468	158111.1121	2346636.7616	5333.14	0.77664	480.878	0.98775	328.7837	0.87375	3385.9924	0.64403	3235.5652	890516	1329.8167	0.63959	2643.6974	0.48216	12606700	1.0225	261.111	56.9791	56.401	97.6791	94.7012	25689.5938	79.6621	-0.13663	90.3353	1493770
001	2018-09-16t2341	1537159462.85	adult	55.9976	9.9999	-241.9972	1012.0138	73.7508	60641.7887	191130.246	3095624.023	3440.56	0.044611	414.439	0.27268	314.7751	0.50696	2221.1316	-0.00012368	2086.5862	704098.75	952.45	-0.0010216	1791.5384	-0.067314	13124400	0.97557	118.591	58.9433	58.4202	97.2653	95.814	30833.1113	81.5004	-0.13749	92.0411	1866620
001	2018-09-17t0341	1537173863.03	adult	59.9977	13.9999	-237.9972	1043.3104	77.4955	64593.9661	203579.5232	3381913.9802	4427.71	0.43195	408.283	0.16773	312.1657	0.36192	2167.9912	-0.03428	1954.8373	732781	886.7689	-0.11371	1643.3763	-0.16022	13762000	1.0112	368.732	59.273	58.8385	98.0543	95.0331	33142.3438	80.9314	-0.26709	91.5466	1997910
001	2018-09-17t0741	1537188263.32	adult	63.9978	18	-233.9971	1090.1695	83.1186	76190.9937	240809.5834	4391907.8852	2406.3	-0.37193	346.636	-0.53504	285.6188	-0.43832	1469.2999	-0.45534	1351.4417	583312.0625	692.197	-0.45769	1197.243	-0.45322	13747900	0.81875	199.421	57.2458	56.7011	95.8324	92.9958	38045.457	79.5296	-0.46525	89.1708	2270420
001	2018-09-17t1141	1537202664.41	adult	67.9981	22.0003	-229.9968	1115.8635	78.44	72116.3513	227445.476	3844081.7187	1348.48	-0.83118	354.904	-0.47021	301.8149	-0.10862	1033.1931	-0.71792	1006.8257	389513.8125	681.7996	-0.46298	945.3293	-0.6243	13349700	0.49971	251.36	62.9025	62.3452	104.3918	101.3617	39355.7031	85.7265	-0.081748	97.0382	2366080
001	2018-09-17t1541	1537217063.61	adult	71.9979	26.0001	-225.997	1131.4572	76.2041	71292.0648	224595.4629	3778986.7082	3198.03	0.059644	392.112	0.0079465	343.4967	1.0822	1516.6707	-0.37305	1288.8201	564201.5	676.1135	-0.44514	1077.3027	-0.49679	14583400	0.91511	324.564	68.2107	67.7927	107.567	105.0447	40014.9375	90.8668	0.27571	101.1376	2536890
001	2018-09-17t1941	1537231465.61	adult	75.9984	30.0006	-221.9965	1191.1758	73.5205	73012.3607	230081.5975	3790339.1709	3584.08	0.37837	363.362	-0.36305	312.0957	0.011223	1508.9751	-0.31244	1275.0145	576428.5	667.2347	-0.42164	1090.6652	-0.44345	13852100	0.51884	222.165	55.1428	54.6229	98.8518	96.3642	37761.3828	79.0505	-0.83444	91.3451	2102160
001	2018-09-17t2341	1537245863.52	adult	79.9978	34.0001	-217.9971	1112.7503	83.2287	73444.2324	231487.7699	4140864.2282	1431.85	-0.84688	344.328	-0.67675	298.9677	-0.5272	1024.4297	-0.72507	984.2945	392356.5625	614.9129	-0.53115	904.181	-0.60627	13171600	0.15427	214.927	61.7842	61.1956	100.7866	98.6158	38601.2852	84.4759	-0.45388	94.7021	2363430
001	2018-09-18t0341	1537260263.13	adult	83.9977	37.9999	-213.9972	1172.902	81.8162	76922.4989	242391.3176	4228002.5197	1649.79	-0.71921	350.348	-0.58828	312.7151	-0.14978	1012.8445	-0.76793	945.8038	407163.5	605.6791	-0.5379	838.4641	-0.69652	14054200	0.54069	336.673	63.9188	62.3294	157.54	149.7986	63331.0938	88.6845	-0.16813	116.7677	2564100
001	2018-09-18t0741	1537274663.01	adult	87.9977	41.9999	-209.9972	1078.9891	84.6203	73536.7107	231953.3617	4193993.8464	1389.29	-1.023	342.105	-0.82055	304.7681	-0.51643	1023.7185	-0.81509	992.0518	392084.1875	585.3114	-0.63206	898.8507	-0.62219	13096800	0.054592	196.719	62.1767	61.6477	103.5322	100.7581	39652.8516	85.4448	-0.568	96.1921	2380310
001	2018-09-18t1141	1537289064.03	adult	91.998	46.0002	-205.9969	1111.3966	80.8238	73231.5868	230969.6062	3999995.7016	1704.69	-0.72084	385.965	0.41046	348.9138	0.96672	1205.3993	-0.44376	1168.9501	460462.5312	641.3019	-0.19792	985.7927	-0.41408	14723000	0.86672	349.776	76.3341	75.2527	145.3987	128.3294	55542.2891	105.1712	1.137	120.9897	2911840
001	2018-09-18t1541	1537303466.33	adult	95.9986	50.0008	-201.9963	1179.881	76.6756	75276.4229	237152.6084	4028274.2846	1832.3	-0.52516	391.157	0.6418	353.2406	1.0442	1279.6238	-0.17952	1231.0278	502892.125	668.914	0.17532	1057.3679	-0.12763	15351400	1.1921	290.431	79.3183	77.3821	171.3709	161.8485	67348.75	112.79	1.7111	143.6501	3112930
001	2018-09-18t1941	1537317862.49	adult	99.9976	53.9998	-197.9973	1150.6843	77.2999	72546.132	228560.5577	3865403.4897	1824.96	-0.49338	388.348	0.58225	359.4641	1.188	1218.2228	-0.27887	1171.1819	461706.4375	603.4472	-0.31183	1005.8343	-0.22239	14693900	0.83935	371.215	79.4254	77.1091	171.1934	165.2106	64882.293	112.9163	1.597	145.5684	3005220
001	2018-09-18t2341	1537332263.11	adult	103.9977	57.9999	-193.9972	1190.106	78.2959	76368.7928	240703.6017	4091217.1265	2019.91	-0.14101	349.607	-0.66942	308.4152	-0.69029	1217.598	-0.25794	1137.4576	485821.625	601.0235	-0.26989	988.0353	-0.2406	13919300	0.41254	252.026	58.2093	57.0349	109.3051	105.6352	43612.7344	85.4865	-0.96779	99.7241	2317540
001	2018-09-19t0341	1537346663.17	adult	107.9977	62	-189.9971	1090.5728	79.5989	69706.9893	219724.6853	3727808.1517	2319.63	0.39628	366.194	-0.15724	325.0202	-0.17223	1198.0757	-0.29473	1098.2123	436099.5625	630.7812	0.089375	969.3542	-0.29358	13309700	0.067668	182.452	56.6853	55.4295	107.5481	104.3118	39147.4961	84.7166	-1.1357	99.0041	2060280
001	2018-09-19t0741	1537361063.67	adult	111.9979	66.0001	-185.997	1161.279	77.9165	72967.5753	230035.9551	3800066.9384	2045.12	-0.061371	409.391	1.214	378.8464	1.6505	1241.8478	-0.14744	1187.7758	473144	625.8246	0.05285	1033.6957	-0.049573	15584300	1.2246	309.292	78.5027	75.7442	200.1248	196.6899	76247.5625	113.232	1.2627	158.9675	2988360
001	2018-09-19t1141	1537375465.91	adult	115.9985	70.0007	-181.9964	1172.0265	78.4751	76872.5788	242269.5883	4212604.0405	1734.97	-0.60176	356.6	-0.55478	322.0992	-0.3976	1094.7308	-0.66825	1044.4062	438987.0625	585.4772	-0.40563	944.0386	-0.44031	14282200	0.51048	161.035	69.4959	68.6011	120.4751	117.7711	48310.5195	97.3286	-0.23523	112.3151	2783380
001	2018-09-19t1541	1537389863.88	adult	119.9979	74.0002	-177.997	1064.5826	80.5298	69371.1536	218770.6892	3770540.1671	2510.73	0.77724	407.304	1.0717	370.887	1.2387	1403.1349	0.40569	1340.0176	507934.8125	647.996	0.35159	1149.6367	0.44622	14725700	0.70062	226.374	75.1924	73.3072	150.9714	144.8982	54651.6406	108.0188	0.58436	131.3176	2718510
001	2018-09-19t1941	1537404263.5	adult	123.9978	78	-173.9971	1073.6571	80.0805	67983.004	214259.6958	3651271.5748	2127.85	0.079346	407.18	1.0208	368.1975	1.0842	1433.8992	0.50148	1386.4402	509034.2188	630.805	0.12653	1144.6402	0.40743	14436200	0.50896	238.044	76.9434	75.2777	143.6405	138.771	50992.3672	108.0716	0.47796	128.5784	2727950
001	2018-09-19t2341	1537418662.71	adult	127.9976	81.9998	-169.9973	1132.187	75.9532	70174.0127	221054.3434	3688456.4796	1752.97	-0.62132	390.211	0.40501	345.3723	0.23848	1395.7837	0.3293	1387.5129	512252.625	649.0956	0.34346	1213.4809	0.705	14290700	0.38953	233.033	74.8829	73.3693	148.2274	140.6552	54399.4727	105.6483	0.16084	129.5699	2742430
001	2018-09-20t0341	1537433063.21	adult	131.9978	86	-165.9971	1070.5539	82.8407	70631.0668	222805.2315	3911980.2	2459.51	0.64465	436.206	1.8814	397.4301	1.9776	1601.5925	1.0593	1568.6129	590987.625	683.5378	0.77185	1310.1758	1.1323	16064200	1.2177	270.766	82.9053	80.5353	192.7532	188.6855	71125.9453	116.9422	0.99873	162.1136	3053150
001	2018-09-20t0741	1537447462.53	adult	135.9976	89.9998	-161.9973	1118.3565	78.9109	72692.6867	229093.5823	3978546.6162	2413.69	0.53521	401.059	0.65504	356.9769	0.53242	1606.6721	1.0307	1553.599	608928.75	660.6889	0.42373	1198.5988	0.5428	15199700	0.73368	249.053	79.857	77.8533	164.6039	158.9873	62384.8906	114.2793	0.65863	143.5242	3026500
001	2018-09-20t1141	1537461864.08	adult	139.998	94.0002	-157.9969	1134.6993	79.0312	75018.2694	236554.9351	4122079.2182	2689.49	1.0038	407.627	0.82035	352.0023	0.3146	1841.1317	1.8429	1765.6315	719882.5	702.1411	0.92911	1489.7694	1.8907	15937000	1.0249	279.536	77.3552	74.4979	198.8681	195.7957	77757.4141	116.0867	0.69009	161.171	3024360
001	2018-09-20t1541	1537476264.66	adult	143.9982	98.0004	-153.9967	1157.9398	82.0305	75350.5771	237433.7099	4140698.7558	3195.49	1.8734	410.201	0.85215	347.9086	0.12736	1921.812	2.0784	1853.6294	755272.125	736.9224	1.3384	1557.498	2.1526	16117600	1.0467	292.642	73.0878	70.3455	174.2966	164.9175	68498.5547	108.361	-0.03501	147.6873	2871770
001	2018-09-20t1941	1537490663.32	adult	147.9978	102	-149.9971	1159.5456	82.6793	78539.2678	247506.8441	4485244.1795	1931.76	-0.38767	386.412	0.0075906	333.5992	-0.40654	1578.1089	0.78436	1561.6907	647024.625	690.3913	0.66838	1399.5714	1.343	15807000	0.84527	256.802	74.0288	71.906	158.2577	151.1824	64885.6484	108.1497	-0.14772	136.0052	3028300
001	2018-09-20t2341	1537505063.42	adult	151.9978	106	-145.9971	1109.5615	85.3994	76127.2914	240054.0217	4358192.5198	2352.35	0.33343	388.27	0.019729	332.8784	-0.47169	1680.8092	1.1112	1641.3606	667281.25	692.4602	0.64297	1390.3419	1.2463	15392200	0.60783	240.121	73.5667	71.1671	159.1935	153.2029	63199.8359	107.445	-0.29308	139.05	2916400
001	2018-09-21t0341	1537519462.68	adult	155.9976	109.9998	-141.9973	1204.1291	83.6708	80692.8032	254288.2312	4525296.343	3122.68	1.6541	431.837	1.4192	375.9968	0.95926	2113.8945	2.6038	2053.9705	889949.5625	712.4307	0.84877	1703.4872	2.6492	18153100	1.7545	311.496	82.8663	80.5717	191.4208	179.8052	80588.1562	121.4204	0.66033	158.8782	3483450
001	2018-09-21t0741	1537533862.57	adult	159.9976	113.9998	-137.9973	1080.7201	81.417	70136.7077	221160.6402	3848488.0934	2827.85	1.1218	457.548	2.2232	394.4941	1.5468	1890.697	1.7772	1818.791	691995.125	791.7381	1.8046	1580.989	2.0307	16727000	1.0836	291.14	89.6077	85.9179	214.4615	209.7595	78492.9219	130.6162	1.2242	188.536	3275880
001	2018-09-21t1141	1537548262.49	adult	163.9976	117.9998	-133.9973	1163.6534	82.9792	75762.1572	238683.2657	4264060.5061	2421.67	0.40754	407.592	0.52567	352.86	0.099244	1713.4225	1.1275	1651.2109	676801.875	707.3123	0.68824	1436.3641	1.3273	16096200	0.77272	320.633	75.7715	73.5448	171.1047	165.8764	67586.3594	107.8789	-0.51408	146.3755	2992290
001	2018-09-21t1541	1537562664.92	adult	167.9982	122.0004	-129.9967	1200.9317	82.864	76576.6583	241307.557	4166660.6238	2332.42	0.24468	408.317	0.50936	353.3596	0.083077	1728.1836	1.1557	1686.2824	691273.4375	714.2979	0.73396	1493.154	1.551	16305700	0.81569	271.402	76.9345	74.3273	174.3473	169.1686	69738.9297	112.6352	-0.26285	149.6859	3072300
001	2018-09-21t1941	1537577063.49	adult	171.9978	126	-125.9971	1119.7466	79.3425	72808.005	229433.7353	3966123.245	2662.69	0.79808	453.297	1.9495	390.4916	1.2931	1916.5472	1.7874	1858.7912	728287.9375	780.029	1.5085	1647.6871	2.2163	17206700	1.1299	290.04	92.6184	89.9199	201.3913	193.7644	76528.6797	128.914	0.76144	172.6205	3515700
001	2018-09-21t2341	1537591462.99	adult	175.9977	129.9999	-121.9972	1177.8992	81.2815	76139.081	239819.3548	4165186.4793	2631.43	0.73879	424.087	0.95299	359.0216	0.20984	2021.0619	2.1328	1982.8553	802361.5625	774.5038	1.4025	1710.7284	2.4696	16834600	0.94168	382.487	83.3743	80.3735	202.3791	193.1228	80344.4844	120.5786	0.094842	170.4386	3309620
001	2018-09-22t0341	1537605862.59	adult	179.9976	133.9998	-117.9973	1118.5725	81.1325	74705.2524	235476.1388	4195633.7558	2636.77	0.74536	426.444	0.99552	346.9465	-0.21892	1950.4904	1.8756	1903.3063	760691.25	850.4508	2.2992	1699.2189	2.3931	16603200	0.81585	295.546	78.3619	75.0821	197.311	191.404	76951.2812	116.7986	-0.24751	167.8527	3050940
001	2018-09-22t0741	1537620263.1	adult	183.9977	137.9999	-113.9972	1219.496	80.0458	75877.8418	239056.1497	4120854.5383	3406.44	2.0468	438.409	1.3567	356.8398	0.081282	2326.8828	3.1506	2247.4202	923772.4375	871.5136	2.5287	1948.3446	3.4776	17363600	1.0632	301.099	78.7374	75.447	195.0214	190.4351	77423.4844	116.8174	-0.33705	167.8827	3118470
001	2018-09-22t1141	1537634663.02	adult	187.9977	141.9999	-109.9972	1333.7566	80.982	81774.2318	257733.3625	4378957.1442	3513.14	2.2397	487.848	2.9411	422.2441	2.1926	2330.6792	3.1522	2249.7368	995200.0625	898.3316	2.8307	1995.8376	3.6699	20831100	2.2758	437.578	90.0354	87.7713	175.6587	166.7998	75006.2578	128.2757	0.27518	153.9508	3844510
001	2018-09-22t1541	1537649063.18	adult	191.9977	146	-105.9971	1138.7462	85.01	78948.6931	249012.8583	4528425.4315	2168.74	-0.019191	420.653	0.72212	347.7391	-0.26534	1822.2118	1.4243	1812.7385	750751.25	836.2943	2.0494	1640.0824	2.0934	17295200	0.96971	268.847	78.5241	76.6296	165.9463	159.7782	68369.8594	112.4571	-0.75945	142.0925	3228520
001	2018-09-22t1941	1537663462.84	adult	195.9976	149.9999	-101.9972	1218.0059	81.7305	81061.7019	255391.2814	4549087.7151	3087.82	1.552	455.308	1.8242	386.4304	0.96454	1936.9625	1.8149	1841.3097	819335.125	849.9456	2.1933	1631.6467	2.0518	19230400	1.6079	434.787	93.138	89.633	254.3214	217.0081	107577.9531	136.5343	0.54515	183.209	3933780
001	2018-09-22t2341	1537677862.57	adult	199.9976	153.9998	-97.9973	1261.4441	83.3037	80407.7127	253201.1804	4466843.666	3899.66	2.959	451.578	1.6776	360.1147	0.088964	2466.0598	3.6099	2368.2649	1035745.125	931.3889	3.1631	2014.9013	3.7301	18931100	1.4668	281.295	77.6783	74.5298	178.3974	172.9286	74926.9297	117.8886	-0.58606	150.3517	3256430
001	2018-09-23t0341	1537692262.64	adult	203.9976	157.9998	-93.9973	1275.0474	83.8721	82909.8196	261084.0743	4638874.032	3186.33	1.7746	436.368	1.1594	356.8298	-0.038591	2201.4124	2.7376	2151.0977	953211.5	853.334	2.194	1906.8965	3.2678	18860700	1.4111	289.827	81.2985	78.5597	181.4752	175.403	78578.7578	118.5614	-0.61491	154.3806	3513880
001	2018-09-23t0741	1537706662.99	adult	207.9977	161.9999	-89.9972	1344.6997	83.7352	85755.8599	269928.5971	4770967.4794	3375.18	2.1368	444.931	1.4125	375.045	0.52273	2171.2312	2.6523	2070.7939	972711.5625	826.528	1.8485	1864.9001	3.0996	19892000	1.7199	434.452	82.3821	78.7349	224.9348	201.5781	100770.7969	122.7472	-0.46209	170.8493	3683140
001	2018-09-23t1141	1537721062.44	adult	211.9975	165.9998	-85.9974	1277.3572	81.7593	80674.4719	253957.0777	4484402.7501	3037.2	1.5814	427.662	0.82911	344.6368	-0.4689	2281.8904	3.052	2246.1262	960675.875	859.9487	2.2339	1935.767	3.4269	17984900	1.076	304.144	80.942	77.1958	189.3665	182.0341	79723.2969	124.5659	-0.43644	164.8263	3403940
001	2018-09-23t1541	1537735462.54	adult	215.9976	169.9998	-81.9973	1261.5567	84.6257	84846.7214	267263.806	4847457.0449	2997.72	1.5467	429.858	0.8764	356.639	-0.1063	2052.6907	2.2983	1981.9188	907289.25	837.3795	1.9418	1766.9762	2.7057	18997600	1.3803	301.742	82.5228	79.4703	190.8126	183.7684	84339.1719	121.0613	-0.66493	159.8123	3647090
001	2018-09-23t1941	1537749863.28	adult	219.9978	174	-77.9971	1242.6098	86.1856	83883.2758	264330.3485	4800920.1429	3881.51	3.1552	464.081	1.9464	387.7853	0.85561	2343.4934	3.3376	2249.5386	1024106.625	867.8442	2.2932	1954.9896	3.5718	20274300	1.7608	296.218	82.3581	79.8771	185.4299	178.8817	81032.8516	127.2961	-0.42837	160.6268	3597980
001	2018-09-23t2341	1537764262.53	adult	223.9976	177.9998	-73.9973	1268.0231	86.3808	84655.4253	266634.9241	4874869.7448	3295.06	2.1505	448.278	1.4157	375.2469	0.44026	2229.9636	2.9812	2144.5536	985643.875	863.2636	2.2209	1865.8105	3.2035	19774900	1.586	294.07	84.5075	80.6986	207.9153	201.0437	91898.5781	127.4028	-0.48294	178.6284	3727880
001	2018-09-24t0341	1537778662.5	adult	227.9976	181.9998	-69.9973	1272.9983	89.31	88099.6086	277463.1987	5189074.4825	2887.02	1.4546	439.427	1.1104	376.3183	0.45477	1867.5022	1.7552	1803.2881	857183.5	823.5819	1.7283	1577.3683	1.9454	20156500	1.6915	344.609	90.5617	86.516	223.4817	215.8884	102578.1016	135.5988	-0.1711	190.5881	4154070
001	2018-09-24t0741	1537793062.57	adult	231.9976	185.9998	-65.9973	1310.1834	88.2433	87212.2316	274636.8167	4946926.9038	2502.4	0.78527	422.812	0.56851	367.5437	0.16484	1670.6187	1.0881	1579.9412	760131.5	764.487	1.0037	1409.8738	1.2141	19216400	1.3983	299.038	86.0843	82.164	209.1951	204.1305	95183.7812	130.509	-0.45493	181.0025	3912440
001	2018-09-24t1141	1537807462.59	adult	235.9976	189.9998	-61.9973	1262.5693	111.0995	91079.4544	287659.6445	5580140.5623	2413.54	0.65152	429.029	0.74076	374.0541	0.34611	1708.5482	1.2609	1633.2969	809851.875	779.4519	1.1725	1431.9359	1.3472	20333000	1.7269	309.207	85.6052	82.0239	205.6327	195.8169	97469.8906	127.684	-0.63306	169.1805	4057090
001	2018-09-24t1541	1537821864.18	adult	239.998	194.0002	-57.9969	1268.4826	89.3744	76938.7287	243173.2612	4463336.1213	2160.01	0.20253	444.476	1.1913	392.1264	0.87571	1656.5374	1.106	1623.0945	665928	763.8592	0.97573	1422.9196	1.3435	17851900	0.99192	381.974	85.1162	81.7329	194.8459	186.3078	78328.0469	129.2398	-0.61893	164.4013	3418610
001	2018-09-24t1941	1537836262.74	adult	243.9976	197.9998	-53.9973	1241.7206	87.0043	86897.7431	273797.5534	5153964.1308	2457.81	0.80034	420.022	0.42562	370.0131	0.18463	1618.7078	1.0056	1558.0068	733274.625	727.0713	0.52447	1323.9671	0.90921	18995900	1.3313	308.211	82.1454	78.0009	206.5833	200.2488	93582.2344	126.0222	-0.8104	171.1221	3715110
001	2018-09-24t2341	1537850663.52	adult	247.9978	202.0001	-49.9971	1338.3321	89.2495	92120.7545	290129.184	5427364.193	1727.68	-0.59045	402.692	-0.11341	361.624	-0.08702	1321.0924	-0.080389	1292.3964	634124.375	670.5144	-0.16009	1151.8297	0.11853	19316300	1.4359	346.41	83.0776	79.3944	203.0767	194.1899	97476.8125	126.0519	-0.8622	167.4075	3985070
001	2018-09-25t0341	1537865064.45	adult	251.9981	206.0003	-45.9968	1237.7372	88.479	85933.9266	270693.4272	5080701.9923	2149.86	0.2587	422.709	0.47103	375.932	0.3239	1462.6708	0.48687	1430.0994	655276.5	706.4014	0.2656	1241.6251	0.58503	18911600	1.3296	346.384	90.025	85.5415	238.7572	232.4587	106963.2031	139.9602	-0.32204	195.5529	4027630
001	2018-09-25t0741	1537879463.04	adult	255.9977	209.9999	-41.9972	1306.2581	89.1761	88470.741	278628.9966	5123754.9409	1911.2	-0.19628	416.257	0.26374	372.1093	0.191	1402.0583	0.28478	1368.5861	646348.875	680.8926	-0.043204	1175.7242	0.29562	19182000	1.4248	394.842	82.8741	78.7643	204.0827	195.2729	94082.1328	130.1144	-0.79632	171.9475	3819000
001	2018-09-25t1141	1537893864.21	adult	259.998	214.0002	-37.9969	1172.928	89.6096	82794.7421	260953.4492	4942872.2167	2597.85	1.2182	454.757	1.3812	407.1868	1.2177	1516.9967	0.77243	1443.1169	653825.5625	731.1166	0.5567	1253.2615	0.71883	19582300	1.5604	315.668	88.1027	84.154	203.8753	196.1342	87870.2578	134.1048	-0.68076	173.5295	3793790
001	2018-09-25t1541	1537908253.97	adult	263.9952	217.9974	-33.9997	1237.2331	89.0388	86635.2556	273167.4448	5060533.4709	1790.11	-0.41199	433.243	0.73232	390.6136	0.7057	1347.1555	0.12861	1319.2086	607567.125	706.1379	0.25573	1147.5399	0.22108	19532800	1.5641	337.459	82.5822	78.813	205.4596	189.0827	92662.2812	130.9726	-0.86914	168.4411	3723220
001	2018-09-25t1941	1537922654.36	adult	267.9953	221.9975	-29.9996	1216.9557	85.7941	82795.8267	260838.502	4802395.128	1971.01	-0.021306	430.711	0.64304	382.6185	0.45107	1374.3439	0.27112	1352.1265	593716.5625	734.987	0.6001	1182.0083	0.4337	18567100	1.2954	305.736	81.3596	76.2936	204.4379	198.0585	88317.1875	132.3924	-0.86366	173.6995	3507250
001	2018-09-25t2341	1537937052.98	adult	271.9949	225.9971	-26	1175.7474	93.8198	87064.7621	274641.8171	5405563.5881	1603.46	-0.78022	434.315	0.73197	395.9448	0.82803	1229.4769	-0.29955	1206.7478	556953.0625	697.3042	0.14698	1032.8018	-0.31265	19658400	1.6409	373.25	85.0392	80.3211	221.6104	210.3475	100389.4922	134.5374	-0.82719	180.104	3849130
001	2018-09-26t0341	1537951452.99	adult	275.9949	229.9971	-22	1278.8918	86.5984	86695.1658	273090.3612	4942760.2831	1733.67	-0.49387	455.498	1.3224	413.081	1.3161	1276.2935	-0.076787	1254.5106	576884.625	731.1237	0.55118	1102.3705	0.085686	20563900	1.9337	312.581	85.2963	80.9125	196.2486	186.834	88704.3594	136.3953	-0.80283	171.5184	3850790
001	2018-09-26t0741	1537965851.78	adult	279.9946	233.9968	-18.0003	1266.7749	86.2242	85399.7575	269001.8247	4864916.9482	2020.15	0.13842	458.116	1.3789	417.0284	1.4149	1213.1497	-0.32211	1174.3969	539851.625	730.8204	0.54632	1053.8796	-0.14458	20381100	1.9011	335.682	87.5882	83.0317	208.022	198.3725	92569.7969	142.1421	-0.61169	179.9514	3896710
001	2018-09-26t1141	1537980252.83	adult	283.9949	237.9971	-14	1211.3395	85.4265	81493.4782	256738.1858	4705512.9914	2284.54	0.73895	464.224	1.534	423.8981	1.5999	1197.3553	-0.36854	1151.031	508876	737.9429	0.63082	999.72	-0.41478	19706300	1.7198	325.496	88.8711	84.0339	210.8403	198.7784	89607.1094	145.2274	-0.53387	182.5755	3772580
001	2018-09-26t1541	1537994653.28	adult	287.995	241.9972	-9.9999	1204.0117	85.0233	79481.1367	250314.8748	4506295.1872	2127.12	0.41554	470.299	1.6871	431.0621	1.7935	1144.486	-0.5845	1100.6198	474961.6875	735.141	0.59628	970.5415	-0.55445	19473200	1.6718	326.084	91.0972	86.2387	206.3591	197.5383	85639.0312	146.9493	-0.51417	180.9003	3771970
001	2018-09-26t1941	1538009051.96	adult	291.9946	245.9968	-6.0003	1130.3604	83.7653	75889.9771	239258.7269	4339042.6486	2102.61	0.38329	474.396	1.7839	435.3445	1.9027	1136.0685	-0.6056	1078.2383	449883.125	737.9375	0.62925	963.7868	-0.57082	18745300	1.4726	316.927	93.3669	88.3492	210.8064	199.8727	83479.3438	150.5748	-0.41191	184.3426	3689300
001	2018-09-26t2341	1538023452.91	adult	295.9949	249.9971	-2	1136.3863	84.6884	75086.0281	236600.1033	4264795.6575	2008.22	0.18942	478.085	1.8686	440.4739	2.0367	1148.8901	-0.5281	1089.3156	450364.9375	737.6717	0.62552	979.2382	-0.4575	18699400	1.4814	344.431	93.9199	88.7469	209.1432	198.2855	81984.125	152.3016	-0.39117	184.485	3673490
001	2018-09-27t0341	1538037852.9	dead	299.9949	253.9971	2	1174.4401	84.1159	77188.6208	243164.8114	4353499.2876	1737.67	-0.42169	476.808	1.8157	437.9678	1.9475	1111.4398	-0.68973	1083.9054	447910.25	735.7076	0.60141	970.4747	-0.48495	19183400	1.6548	340.279	93.8504	88.1583	212.4523	203.8069	85618.2891	155.2594	-0.31654	187.9699	3775880
003	2018-09-14t1541	1536957887.8	egg	-1.9991	-49.9976	-321.9904	145.3041	31.8178	3056.7933	9781.6088	60637.5713	0	-0.004575	0	-0.60682	0	-0.6836					0	-0.2515	0	-0.13757	0	0.92907	0	0	0				0	-0.65442	0	0
003	2018-09-14t1941	1536972281.01	larva	1.9991	-45.9995	-317.9923	147.7285	30.7204	3036.9012	9703.2835	58726.5469	0	-0.17292	0	-0.81768	0	-0.86162					0	-0.40153	0	-0.27672	0	0.3843	0	0	0				0	-0.76207	0	0
003	2018-09-14t2341	1536986680.32	larva	5.9989	-41.9997	-313.9925	147.7293	31.8086	3079.3304	9847.061	60625.5303	0	-0.31189	0	-1.0274	0	-1.0494					0	-0.53434	0	-0.39421	0	-0.106	0	0	0				0	-0.87628	0	0
003	2018-09-15t0341	1537001079.4	larva	9.9986	-38	-309.9927	147.7293	31.8086	3079.3304	9847.061	60625.5303	0	-0.4313	0	-1.2362	0	-1.2482					0	-0.65416	0	-0.49652	0	-0.55395	0	0	0				0	-0.99801	0	0
003	2018-09-15t0741	1537015479.94	larva	13.9988	-33.9998	-305.9926	147.7196	33.3839	3126.2799	10012.22	62771.1929	0	-0.53676	0	-1.4449	0	-1.4599					0	-0.76398	0	-0.58757	0	-0.9683	0	0	0				0	-1.1288	0	0
003	2018-09-15t1141	1537029879.87	larva	17.9987	-29.9998	-301.9926	147.7285	30.7204	3036.9012	9703.2835	58726.5469	0	-0.63169	0	-1.6546	0	-1.687					0	-0.86594	0	-0.66988	0	-1.3553	0	0	0				0	-1.2706	0	0
003	2018-09-15t1541	1537044279.74	larva	21.9987	-25.9999	-297.9926	289.5335	41.6956	8332.3207	26460.7622	220668.5882	365.21	-0.55923	272.261	0.40736	272.2171	1.0722	338.2963	-0.64257	335.7138	15223.333	311.9143	-0.39686	329.7827	-0.5074	1216460	-1.1621	102.07	56.279	55.6981	88.5954	87.0174	3986.7925	75.6547	0.48388	84.8375	251454
003	2018-09-15t1941	1537058679.7	larva	25.9987	-21.9999	-293.9926	499.2693	43.2422	16229.7295	51277.7137	442460.8361	448.441	-0.60807	197.538	-0.40654	194.809	0.0527	363.893	-0.67519	356.3777	31658.6875	237.479	-0.62883	320.5809	-0.58894	1708700	-1.2997	118.844	39.6322	39.1325	72.0509	69.8843	6268.4282	57.3191	-0.073519	65.9915	342818
003	2018-09-15t2341	1537073079.29	larva	29.9986	-18	-289.9928	672.2134	48.3811	22744.8769	71706.5532	665432.4599	1680.1	-0.17471	248.894	-0.15457	222.6328	0.21182	1191.699	-0.32699	1165.3829	144195.5781	340.7608	-0.53818	1016.6547	-0.17621	3011620	-1.0726	285.312	44.0714	43.3902	83.5054	77.7634	10104.1533	63.9289	0.0082164	73.2222	533264
003	2018-09-16t0341	1537087479.26	larva	33.9986	-14	-285.9928	456.3824	59.1815	22109.3834	70236.036	917576.9504	3915.66	0.65606	601.547	2.7714	292.4482	0.93329	3379.2661	0.69289	3351.8052	395374.125	2170.9368	2.5709	3102.4637	1.1747	6985770	0.29943	310.446	44.1719	43.6204	79.886	75.9646	9346.667	63.5452	-0.10985	72.8112	512969
003	2018-09-16t0741	1537101879.44	larva	37.9986	-9.9999	-281.9927	801.5643	51.1705	33756.3717	106450.4211	1178630.4042	14572.1	4.8486	536.511	2.0606	228.5279	-0.089215	8641.0557	3.2715	8367.2891	1546749	2428.6754	2.9052	6675.4041	3.4923	9553660	1.0333	100.811	41.0819	40.7507	72.8155	71.0443	13033.9756	59.7499	-0.35748	68.0599	731545
003	2018-09-16t1141	1537116279.92	larva	41.9988	-5.9998	-277.9926	779.4121	63.7575	40781.5832	128729.767	1784588.6225	2988.58	0.10842	464.752	1.2553	310.8332	0.90584	2557.4521	0.25843	2535.5542	547294.75	1527.2001	1.24	2395.8325	0.53375	9935010	0.83489	231.008	67.0166	66.7593	102.3631	100.21	21905.6973	87.5139	0.47171	96.8495	1432610
003	2018-09-16t1541	1537130679.33	larva	45.9986	-2	-273.9927	893.2128	62.0894	47983.1931	151544.1768	2122373.5578	4544.92	0.62754	463.489	1.075	301.1717	0.5967	3227.1831	0.58217	3122.2719	813250.125	1383.4016	0.88714	2832.9728	0.73599	11642900	1.1824	296.643	62.9972	62.7217	98.8972	96.2292	24922.0938	83.5239	0.22903	92.8494	1582490
003	2018-09-16t1941	1537145079.19	adult	49.9986	2	-269.9928	951.0461	66.2259	49770.7827	156885.5389	2183366.7136	4177.43	0.38847	438.991	0.66393	287.9698	0.17487	3260.1931	0.58473	3199.6284	850910.375	1151.4131	0.3921	2754.4302	0.5942	11452800	0.74257	327.094	61.9136	61.3683	100.6166	97.3614	26260.9258	83.4853	0.11351	93.4957	1615260
003	2018-09-16t2341	1537159479.08	adult	53.9985	5.9999	-265.9928	788.0406	63.7487	40006.1225	126318.3109	1700247.0571	3260.43	0.010755	484.727	1.0436	335.1726	0.98045	2448.7598	0.13492	2372.4128	514239.5625	1276.5066	0.58261	2218.9004	0.23781	10169100	-0.042949	108.466	53.5406	53.2239	88.7303	87.3023	18633.3594	74.0303	-0.46379	83.7539	1123230
003	2018-09-17t0341	1537173879.3	adult	57.9986	10	-261.9928	1030.8369	69.2313	54713.9158	172375.3199	2437948.8761	3725.84	0.17747	402.072	0.15415	305.4758	0.26477	2450.9177	0.13212	2347.6829	703413.375	922.4547	-0.028838	2074.5682	0.14419	11525800	0.2613	207.859	49.8415	49.446	85.7533	83.769	24611.1855	70.7689	-0.80447	80.0513	1428760
003	2018-09-17t0741	1537188279.5	adult	61.9986	14.0001	-257.9927	1044.2394	65.5342	56554.4456	178220.4937	2550119.4538	3499.61	0.091797	389	-0.026528	305.7989	0.16771	2046.3013	-0.11075	1917.4926	605705.1875	900.3216	-0.061362	1632.7263	-0.14131	11514000	0.039142	111.534	51.4435	51.0205	87.7719	86.494	25980.4805	72.9832	-0.83327	82.7014	1522680
003	2018-09-17t1141	1537202680.8	adult	65.999	18.0004	-253.9923	1020.788	76.554	65131.6627	205471.7762	3464093.1382	1818.68	-0.60637	376.897	-0.18564	310.3998	0.1939	1489.8842	-0.44839	1474.7993	506560.5938	779.3165	-0.26786	1350.1993	-0.3211	12800900	0.38789	129.115	64.3078	63.7482	101.1507	99.7534	34391.2383	86.1586	-0.017394	95.7352	2184150
003	2018-09-17t1541	1537217071.76	adult	69.9965	21.9979	-249.9949	1058.7187	69.6012	60204.2488	189669.0216	2872369.715	3064.37	-0.032769	402.478	0.12779	332.3304	0.75515	1860.7131	-0.1632	1719.7615	586124.625	808.3567	-0.1711	1492.3552	-0.17592	12668800	0.18248	328.718	57.5606	57.0272	96.5765	94.2084	30421.582	79.4942	-0.62105	89.8237	1811840
003	2018-09-17t1941	1537231473.82	adult	73.9971	25.9985	-245.9943	1130.7785	77.5783	68830.1386	216818.8926	3598104.7876	1929.72	-0.54766	348.482	-0.56712	296.2256	-0.43641	1315.298	-0.49968	1246.0737	473507.25	655.5398	-0.46868	1154.1271	-0.4078	12516400	-0.0037735	134.534	56.6906	56.0938	93.4975	91.9042	33659.082	78.1366	-0.84901	88.3164	2036150
003	2018-09-17t2341	1537245871.57	adult	77.9964	29.9979	-241.9949	1071.64	92.9429	67665.1264	214261.8972	3569278.3523	2387.6	-0.26189	360.662	-0.39477	313.3187	0.011815	1579.9993	-0.20361	1531.1864	559319.75	670.354	-0.38569	1253.5083	-0.25502	12733500	0.002479	179.236	64.7487	64.2919	104.8941	103.3575	37132.5117	88.7082	-0.028856	99.1334	2286020
003	2018-09-18t0341	1537260271.26	adult	81.9963	33.9978	-237.995	887.5749	85.0717	56017.6281	177452.9398	3037309.2427	1648.29	-0.69746	365.688	-0.29038	309.2112	-0.21924	1325.0361	-0.37963	1300.4359	388235.5938	755.6592	-0.025197	1213.0094	-0.21446	10694600	-1.0169	127.127	61.8492	61.2392	101.9388	100.8069	29868.0625	86.0717	-0.36027	96.7458	1808780
003	2018-09-18t0741	1537274671.22	adult	85.9963	37.9978	-233.995	1039.2272	82.1622	67852.9305	214200.7335	3666728.7	1543.59	-0.80465	358.483	-0.4135	306.8776	-0.39235	1213.8137	-0.48195	1186.2549	429690.0625	676.2911	-0.20175	1095.4119	-0.2891	12683500	-0.12951	300.128	44.9307	44.4343	79.8079	77.2618	28252.0039	64.0772	-2.483	73.0756	1589690
003	2018-09-18t1141	1537289072.35	adult	89.9967	41.9981	-229.9947	964.9772	78.2613	60372.2473	190664.837	3140178.4747	1314.25	-1.11	397.614	0.61269	352.785	1.139	1092.496	-0.70391	1080.1666	344136.2188	708.9677	0.12968	1017.8488	-0.36651	12519700	-0.24381	418.972	56.6914	55.6414	117.0051	111.6112	36856.6055	81.3028	-1.0017	100.7319	1785040
003	2018-09-18t1541	1537303474.57	adult	93.9973	45.9987	-225.9941	1097.971	70.7325	63878.1481	201217.8349	3134625.4151	2677.8	0.56172	356.564	-0.45251	309.7577	-0.45916	1350.2281	-0.046172	1198.4026	450976.1875	618.5148	-0.34467	1032.3963	-0.27305	11902100	-0.58815	166.058	58.9854	58.5243	97.684	95.7298	32626.4551	80.8321	-1.143	91.2478	1968930
003	2018-09-18t1941	1537317870.65	adult	97.9962	49.9976	-221.9952	1082.9788	70.7205	65141.8473	205262.313	3300942.5981	2626.84	0.66433	360.862	-0.31322	325.1716	0.011659	1171.0642	-0.43868	1007.9075	399332.875	572.9238	-0.65753	893.6129	-0.64656	12276900	-0.42224	317.008	64.6474	64.0529	103.4595	101.2606	35279.6875	86.9678	-0.68575	97.5822	2199370
003	2018-09-18t2341	1537332271.32	adult	101.9964	53.9978	-217.995	1143.7379	69.563	65449.2893	206056.8022	3164511.4051	2273.53	0.22099	364.498	-0.19623	329.7993	0.10268	1217.9991	-0.2556	1122.4822	416555.7188	556.2368	-0.76071	971.3784	-0.34165	12464700	-0.34718	131.569	66.2417	65.8706	104.6063	103.2072	35775.3555	88.4462	-0.655	99.1543	2265270
003	2018-09-19t0341	1537346671.35	adult	105.9964	57.9978	-213.995	996.0928	75.2699	62785.436	198114.4727	3317245.1252	2072.94	-0.05122	417.504	1.507	376.7525	1.6876	1211.6161	-0.24438	1121.2332	397410.0625	639.2806	0.12497	1018.6365	-0.13335	13668200	0.26298	286.958	65.4968	64.8837	109.7818	105.8135	36008.4297	89.0848	-0.70004	100.8322	2144230
003	2018-09-19t0741	1537361071.86	adult	109.9965	61.9979	-209.9948	1071.0397	71.1484	64329.2683	202848.0811	3191517.6773	1912.79	-0.29468	403.588	1.0379	366.4602	1.252	1229.6588	-0.17586	1167.2194	413165.375	617.4618	-0.055341	1061.5586	0.056001	13557700	0.17954	216.466	60.6552	60.0886	102.2678	99.3341	34361.9844	84.5877	-1.1965	95.3288	2037590
003	2018-09-19t1141	1537375474.24	adult	113.9972	65.9986	-205.9942	1063.4051	73.5307	65621.2864	206868.8503	3355409.6932	2001.32	-0.13301	390.577	0.58167	355.0956	0.78546	1306.0835	0.082996	1272.7305	447986.625	595.726	-0.28219	1121.8881	0.31839	13375300	0.055441	362.503	63.6876	62.1531	160.2807	145.459	54976.2656	89.1875	-0.89322	116.8674	2180980
003	2018-09-19t1541	1537389872.36	adult	117.9967	69.9981	-201.9947	1160.6596	73.9537	70322.3754	221505.0598	3612975.88	1708.46	-0.65505	364.345	-0.32336	326.9219	-0.25909	1260.5618	-0.090699	1233.8741	462626.1875	586.1522	-0.40658	1062.0758	0.060969	13368200	0.019708	315.112	63.3234	62.3629	112.4348	106.0266	41263.5664	86.9864	-1.1846	100.286	2323400
003	2018-09-19t1941	1537404271.81	adult	121.9965	73.9979	-197.9948	1111.853	75.1282	69834.0603	220308.6438	3659072.2902	1577.41	-0.90895	361.38	-0.47177	320.2177	-0.5488	1242.2017	-0.18691	1220.4053	453403.625	594.3918	-0.32894	1072.3629	0.084987	13176300	-0.11386	248.917	68.7643	67.6658	139.8655	136.7473	51050.9141	94.5658	-0.62972	118.0928	2507220
003	2018-09-19t2341	1537418670.99	adult	125.9963	77.9977	-193.9951	1127.6529	71.1637	66149.3075	208473.6075	3227553.8676	2490.5	0.73177	412.997	1.1888	363.9376	0.90768	1629.7142	1.2289	1575.1222	563881.125	666.6098	0.58486	1320.9469	1.2295	14273200	0.40377	320.008	68.2288	66.0693	228.1466	229.7599	78938.7344	97.573	-0.47385	162.8913	2357990
003	2018-09-20t0341	1537433071.61	adult	129.9964	81.9979	-189.9949	1127.3557	74.1747	67911.2645	213907.3079	3501771.7141	1875.88	-0.40729	387.932	0.30174	344.8975	0.19504	1383.6705	0.26703	1358.1793	491203.0312	622.2159	-0.030389	1154.2868	0.40104	13762300	0.10265	363.129	69.2931	68.7053	114.0744	110.4823	40496.4219	93.3452	-0.93137	105.4452	2458240
003	2018-09-20t0741	1537447470.73	adult	133.9962	85.9976	-185.9951	1106.7295	73.8785	68303.2601	215232.2206	3554972.1134	2229.92	0.21508	378.608	-0.06484	333.9178	-0.23525	1511.3057	0.69999	1468.4733	539536.125	610.3496	-0.23044	1249.7449	0.81605	13496200	-0.07132	286.901	67.7963	67.0532	114.5979	111.5373	40911.4375	92.5766	-1.0873	105.5964	2416740
003	2018-09-20t1141	1537461872.5	adult	137.9967	89.9981	-181.9946	1141.7422	74.4879	69301.8308	218299.5833	3585066.6588	2799.63	1.2164	379.148	-0.10309	333.7946	-0.28921	1570.2882	0.86935	1473.5178	568444.3125	623.1848	-0.10276	1243.6372	0.73376	13719100	-0.0050145	224.872	69.5732	68.5993	126.0966	120.8406	45646.9531	96.9613	-0.81451	112.0267	2517440
003	2018-09-20t1541	1537476272.97	adult	141.9968	93.9983	-177.9945	1187.2815	74.5665	70847.8012	223074.4456	3649856.722	2064.87	-0.12701	383.03	-0.028869	345.5982	0.068445	1419.6561	0.26864	1361.4026	525272.75	591.637	-0.56935	1165.8956	0.30705	14167100	0.16433	360.663	68.7827	68.0316	113.5543	109.399	42015.0781	92.7287	-1.2402	104.8246	2544060
003	2018-09-20t1941	1537490671.64	adult	145.9965	97.9979	-173.9949	1071.4215	76.1528	65835.2003	207436.6605	3461605.0838	2353.19	0.36334	419.334	1.1273	372.3561	0.94011	1583.7936	0.82623	1540.0239	544825	674.8093	0.48773	1311.1522	0.94679	14412100	0.23395	239.405	64.6391	63.7779	138.1653	124.2402	47528.8672	93.1708	-1.2792	110.5293	2221580
003	2018-09-20t2341	1537505071.8	adult	149.9965	101.9979	-169.9948	1140.7851	76.6215	70311.8475	221450.079	3765614.2581	2014.73	-0.25107	388.958	0.06466	344.8666	-0.044128	1498.7527	0.47998	1461.4781	551541	636.5589	-0.062764	1227.8225	0.50338	14276300	0.13126	198.226	65.7987	64.7389	124.0819	119.3884	45662.1289	93.6755	-1.3096	110.2815	2415080
003	2018-09-21t0341	1537519471.08	adult	153.9963	105.9977	-165.995	1111.5951	73.5162	66633.9589	209923.1178	3423556.0544	2177.11	0.0169	392.438	0.1322	348.714	0.04758	1536.34	0.57909	1491.5439	534646.3125	647.1199	0.030345	1226.5585	0.45383	13649000	-0.17977	190.54	74.5541	73.5864	131.1702	128.5991	45647.2344	103.2422	-0.65408	120.0636	2592990
003	2018-09-21t0741	1537533870.92	adult	157.9963	109.9977	-161.9951	1064.822	73.7394	64145.1975	202299.2498	3304423.3946	2790.51	1.0634	409.519	0.65303	367.1373	0.63665	1619.2866	0.84004	1548.9	544080.3125	650.7932	0.035036	1274.0313	0.63382	13723800	-0.17375	476.745	72.5468	71.0203	181.6498	132.0376	61034.3438	99.2859	-1.0231	117.1748	2431190
003	2018-09-21t1141	1537548270.73	adult	161.9962	113.9976	-157.9951	1045.6557	76.4904	64520.0105	203391.1393	3340372.6385	3247.4	1.8346	432.302	1.3641	384.1172	1.1748	1838.0044	1.5764	1783.4338	619407.5	686.0644	0.44235	1495.8116	1.618	14561600	0.15498	391.467	73.1699	72.3722	124.6347	120.5659	42001.9062	99.4567	-1.0801	113.8146	2464650
003	2018-09-21t1541	1537562673.4	adult	165.9969	117.9984	-153.9944	1126.5457	74.0848	67820.3874	213737.0636	3400872.7009	2879.14	1.1843	433.438	1.3578	388.5137	1.2841	1771.5238	1.3221	1701.6241	628890.9375	675.0529	0.264	1442.6498	1.3385	15361500	0.4525	166.199	71.107	70.3288	121.7283	118.4184	43213.5391	97.5906	-1.2801	111.7857	2520100
003	2018-09-21t1941	1537577071.9	adult	169.9965	121.998	-149.9948	1090.5789	78.339	72886.5059	230130.751	4043127.6316	1688.92	-0.85382	389.718	-0.12163	351.1986	-0.0052379	1324.5769	-0.24702	1310.1779	503339.2188	640.6917	-0.19802	1115.9984	-0.16562	14799900	0.19611	214.441	76.0166	74.8332	135.3779	132.2851	51443.6016	104.2668	-0.88378	123.4607	2886810
003	2018-09-21t2341	1537591471.3	adult	173.9964	125.9978	-145.995	967.6443	72.0928	55973.0109	176403.2275	2752816.9106	2757.53	0.95824	437.706	1.4201	381.599	0.97855	1730.1808	1.14	1686.7583	506942.9688	734.8609	0.93595	1452.9335	1.3324	12806800	-0.60188	163.875	72.5031	71.4339	130.5106	126.7556	38239.5977	100.5995	-1.2053	119.316	2121370
003	2018-09-22t0341	1537605871	adult	177.9963	129.9977	-141.9951	1159.9074	75.7754	70434.0691	221802.865	3648442.8547	2468.02	0.46476	395.07	-0.011985	349.3016	-0.12596	1688.616	0.98437	1631.3947	621410.6875	629.1924	-0.3947	1311.2175	0.67896	14536600	0.049924	216.826	69.0062	66.981	144.9287	139.044	53333.75	100.6156	-1.269	125.6721	2539080
003	2018-09-22t0741	1537620271.55	adult	181.9964	133.9979	-137.9949	1188.6551	73.4621	69763.463	219735.6489	3450640.5485	2769.42	0.97292	402.994	0.21572	361.5722	0.25094	1652.8781	0.85353	1607.4406	603300.5	628.957	-0.42255	1346.7193	0.82253	14695200	0.090684	197.386	64.768	63.7927	119.747	114.4535	43707.6562	91.6797	-1.9023	107.0891	2361770
003	2018-09-22t1141	1537634671.38	adult	185.9964	137.9978	-133.995	1174.719	76.2626	74622.3001	235563.3233	3985826.5107	2533.31	0.5795	392.717	-0.14916	351.7812	-0.097815	1613.9949	0.71661	1547.7292	629458	625.1252	-0.49249	1241.0648	0.34556	15287700	0.28905	418.012	65.9602	64.2613	128.3751	123.5684	50066.2969	95.5611	-1.7012	114.6883	2567700
003	2018-09-22t1541	1537649071.52	adult	189.9964	141.9978	-129.9949	939.6822	77.0476	59930.6222	189097.5943	3196517.044	2565.66	0.64216	413.736	0.50821	365.0644	0.30994	1667.5172	0.8972	1614.9291	521932.875	696.5755	0.3564	1351.1795	0.82431	12926800	-0.57105	200.486	64.906	63.1186	131.5991	127.1497	41190.5312	94.3662	-1.8137	116.806	2027920
003	2018-09-22t1941	1537663471.24	adult	193.9963	145.9978	-125.995	1212.599	81.6818	77994.5249	245657.0012	4309202.9512	2291.97	0.1949	365.61	-1.0834	322.6149	-1.0921	1496.9583	0.32465	1446.5563	609262	605.8122	-0.76836	1222.6877	0.25974	14862800	0.10586	206.464	64.6276	62.6277	136.9805	132.8658	55751.0547	94.3997	-1.8382	119.1683	2627240
003	2018-09-22t2341	1537677871.02	adult	197.9963	149.9977	-121.9951	1194.7008	74.3681	71993.6778	226773.9979	3672233.8045	2296.67	0.21989	396.076	-0.11456	356.3618	-0.019869	1504.004	0.3565	1455.8602	565505.5	639.4122	-0.3779	1262.6481	0.43757	14892400	0.10579	353.206	76.2956	73.9328	165.38	155.5835	62182.875	109.8096	-1.0006	140.2829	2868710
003	2018-09-23t0341	1537692270.93	adult	201.9963	153.9977	-117.9951	960.4426	79.2763	62464.3873	197250.1303	3360219.2105	1502.49	-1.1246	417.977	0.57387	375.6788	0.57931	1220.4479	-0.59532	1203.733	397866	678.3636	0.07656	1075.6845	-0.37959	13608500	-0.33457	175.486	60.642	59.3376	113.2071	110.3718	36905.5234	88.9336	-2.1731	104.685	1974380
003	2018-09-23t0741	1537706671.42	adult	205.9964	157.9978	-113.9949	1215.3085	80.0038	76812.9147	241935.7791	4176931.8414	1874.32	-0.47382	371.899	-0.94509	332.137	-0.8411	1357.6133	-0.12147	1328.7382	544402.9375	606.0776	-0.82045	1136.2175	-0.10991	14902700	0.092075	260.923	72.9117	70.8749	147.4036	143.0181	59108.8281	105.6953	-1.3133	130.3936	2921720
003	2018-09-23t1141	1537721070.79	adult	209.9962	161.9976	-109.9951	1205.6341	76.5383	75327.7509	237256.9454	4029211.4888	2294.24	0.2727	374.923	-0.86525	334.6154	-0.77926	1479.9563	0.30752	1433.3269	581622.8125	600.5786	-0.9035	1196.9656	0.16501	14734900	0.034062	256.567	71.3525	68.9644	151.8021	147.4832	59658.2266	104.4507	-1.4098	133.6699	2804220
003	2018-09-23t1541	1537735470.93	adult	213.9963	165.9977	-105.9951	1230.3333	77.2801	75514.1095	237789.9756	4001743.1908	2896.21	1.3525	382.404	-0.64028	335.4403	-0.76934	1625.9531	0.82335	1549.7463	642251.5	636.5002	-0.48316	1276.3466	0.5261	15075500	0.14228	297.725	75.2706	72.2198	164.026	158.8161	64790.2617	113.4232	-1.0065	144.6465	2967390
003	2018-09-23t1941	1537749871.76	adult	217.9965	169.9979	-101.9949	1143.9833	75.7778	71917.1598	226703.9606	3804939.1058	3149.39	1.8316	398.311	-0.1465	352.5299	-0.24543	1642.8131	0.89954	1540.5561	617697.75	661.8733	-0.19105	1325.0802	0.75379	14943000	0.099023	357.919	70.8429	68.0594	159.3267	151.9725	59906.8359	106.4568	-1.3803	137.3617	2657740
003	2018-09-23t2341	1537764270.93	adult	221.9963	173.9977	-97.9951	1233.2112	74.6285	74516.6371	234700.2014	3799986.8468	3140.52	1.8557	434.695	0.99622	393.766	1.0319	1657.6545	0.97405	1551.4788	644827.625	687.7939	0.10985	1332.9617	0.80879	16901400	0.70931	269.326	75.2904	72.9849	162.2108	155.0713	63100.0078	111.3881	-1.1888	142.3317	2927360
003	2018-09-24t0341	1537778670.9	adult	225.9962	177.9977	-93.9951	1162.6552	77.4602	72021.7501	226969.0313	3717376.081	2517.5	0.76759	407.221	0.10538	367.2213	0.18093	1560.634	0.65945	1520.8809	586798.375	648.6209	-0.376	1278.0445	0.57844	15307900	0.2171	211.449	68.7292	66.3025	148.9492	145.1437	56004.8906	102.7106	-1.6223	134.5895	2583600
003	2018-09-24t0741	1537793071	adult	229.9963	181.9977	-89.9951	1226.4968	83.0771	78349.8848	246809.6921	4284855.9451	2218.05	0.24961	385.262	-0.59746	345.4165	-0.51084	1498.8048	0.4647	1465.0334	613011.1875	625.4681	-0.66535	1196.8407	0.22929	15733300	0.34916	269.337	74.5394	70.7058	182.5551	176.4532	74665.0156	114.824	-1.1227	158.9904	3044040
003	2018-09-24t1141	1537807471.02	adult	233.9963	185.9977	-85.9951	1202.4828	73.1094	71634.0493	225559.2046	3640548.8622	3016.41	1.7531	422.124	0.5374	380.4801	0.55305	1607.0328	0.87728	1558.4144	602637.3125	684.438	0.034767	1314.2685	0.78794	15799700	0.37248	250.36	73.9641	70.9427	172.1537	165.4628	64557.6406	112.3771	-1.2763	151.1297	2768400
003	2018-09-24t1541	1537821872.68	adult	237.9967	189.9982	-81.9946	1228.7409	78.7053	75361.4132	237276.7068	3993920.2183	2627.13	1.0687	428.371	0.7097	383.5421	0.62561	1662.4879	1.1107	1596.0974	655020.25	691.8256	0.11487	1360.6688	1.0342	16852500	0.69215	394.448	79.9733	75.5399	222.2161	215.2719	87553.1562	124.7273	-0.78805	183.8434	3146230
003	2018-09-24t1941	1537836271.18	adult	241.9963	193.9978	-77.995	1227.718	74.5216	73513.1635	231516.4808	3781491.9646	2977.52	1.7749	412.7	0.2118	369.9954	0.19351	1612.5596	0.96355	1551.6668	619222.875	669.8365	-0.15783	1263.8206	0.61037	15846000	0.39928	358.246	73.9972	69.6211	181.4423	175.4024	69673.8594	120.7451	-1.0118	162.4957	2841200
003	2018-09-24t2341	1537850671.91	adult	245.9965	197.998	-73.9948	1118.4794	84.5665	75610.7253	238387.7006	4275545.5065	1452.52	-1.1298	383.784	-0.67761	342.683	-0.64909	1184.4313	-0.60474	1183.9919	466665.9062	656.1451	-0.32958	1068.9484	-0.29073	15113800	0.19156	221.567	74.4566	71.8493	159.6246	156.6607	62892.0938	110.9744	-1.4811	145.9943	2932180
003	2018-09-25t0341	1537865072.96	adult	249.9968	201.9983	-69.9945	1227.569	80.6549	78757.5124	248030.0762	4295028.4849	1642.59	-0.75137	379.658	-0.80987	338.526	-0.78955	1287.0897	-0.19826	1286.2922	528993.875	648.3182	-0.42866	1112.1393	-0.059911	15593700	0.34474	323.236	73.6675	70.5467	172.8564	169.0436	71043.9609	111.049	-1.5297	154.9337	3025740
003	2018-09-25t0741	1537879471.59	adult	253.9964	205.9979	-65.9949	1174.1742	79.7088	77119.8046	243022.0227	4241911.7059	2531.17	1.0317	394.29	-0.38188	349.4725	-0.47711	1540.8411	0.80674	1485.9766	619418.125	677.2956	-0.084974	1257.3388	0.68034	15837500	0.42968	324.082	71.8215	68.0749	186.3639	178.4569	74918.2734	112.7628	-1.5093	159.9067	2884850
003	2018-09-25t1141	1537893872.7	adult	257.9967	209.9982	-61.9946	1059.7409	81.9146	68816.4102	216946.4608	3770200.5924	2650.04	1.3062	438.58	0.91514	395.5083	0.8798	1586.2766	1.025	1533.443	569473.3125	709.263	0.29573	1317.0078	1.0166	15725300	0.41056	371.746	77.6374	73.288	237.2986	227.648	85190.2031	123.2552	-1.1159	181.9684	2783690
003	2018-09-25t1541	1537908264.61	adult	261.9945	213.9959	-57.9968	1156.7723	75.5083	72089.0068	227110.3288	3756632.9463	1903.61	-0.18628	422.773	0.43409	382.241	0.46599	1343.0117	0.096847	1299.2289	506315.4062	696.4502	0.14039	1129.9985	0.11564	15905500	0.47864	444.31	71.4805	67.4983	174.5302	169.8078	65797.8984	120.1223	-1.3042	157.5095	2689240
003	2018-09-25t1941	1537922665.09	adult	265.9946	217.9961	-53.9967	1164.8108	74.3063	72885.5079	229609.3566	3822128.1649	2502.12	1.0711	396.705	-0.33756	354.915	-0.36173	1498.9767	0.76142	1434.7394	571110.125	666.2868	-0.22264	1217.3289	0.59644	15084300	0.2495	331.737	73.8199	69.6588	191.1279	182.8628	72819.7109	121.9926	-1.2797	166.4768	2806930
003	2018-09-25t2341	1537937063.54	adult	269.9942	221.9956	-49.9971	686.2058	81.5015	44732.8883	142424.3529	2455574.443	2384.81	0.85645	442.827	0.98522	388.4911	0.61633	1550.9414	1.0184	1503.7448	362920.2812	755.0172	0.83956	1321.8274	1.1819	10330700	-1.1556	435.127	85.0403	80.5836	201.9395	191.3581	47253.8398	138.5231	-0.62952	174.8283	1983900
003	2018-09-26t0341	1537951463.45	adult	273.9942	225.9956	-45.9972	1202.0204	76.4064	71164.9746	224054.5376	3634368.3976	3025.97	2.2488	407.48	-0.044542	367.2336	-0.027626	1523.5289	0.95031	1460.7381	566752.75	666.1977	-0.22678	1172.8031	0.44271	15144000	0.29764	306.095	79.1854	74.4107	211.7646	203.5059	78776.4219	132.4136	-0.94548	183.0045	2942920
003	2018-09-26t0741	1537965862.24	adult	277.9938	229.9953	-41.9975	1122.1835	76.3335	67385.1276	212249.0207	3449255.234	2394.69	0.93584	416.483	0.20246	374.9683	0.18528	1461.5754	0.7317	1415.3287	514474.5625	673.207	-0.14439	1174.7557	0.49266	14653500	0.16574	308.571	81.5337	76.3057	216.3406	208.5943	76151.8906	137.3045	-0.79143	189.7904	2868680
003	2018-09-26t1141	1537980263.29	adult	281.9941	233.9956	-37.9972	1048.3614	78.2502	66256.9377	208982.9176	3485231.1962	2289.03	0.73515	423.507	0.39077	380.1297	0.32218	1453.7118	0.74114	1408.1072	502984.2812	695.2496	0.11858	1179.1947	0.55814	14634300	0.17537	278.171	79.9342	74.9935	199.524	193.9639	69035.3047	134.0419	-0.98648	178.4913	2762130
003	2018-09-26t1541	1537994663.66	adult	285.9942	237.9957	-33.9971	1022.8443	76.3125	64673.8404	204056.8266	3407130.4694	2400.98	1.0105	430.724	0.58268	388.3214	0.54791	1484.2334	0.92215	1429.5598	501670.875	693.7444	0.098984	1204.2789	0.7417	14537000	0.16147	281.6	82.7035	77.4328	206.1392	200.5832	69675.0391	139.7579	-0.79631	185.0002	2791240
003	2018-09-26t1941	1538009062.51	adult	289.9939	241.9953	-29.9974	1116.3642	74.3755	66499.5803	209453.4444	3405933.7404	2478.02	1.2153	423.725	0.375	386.2072	0.47137	1455.1718	0.83951	1390.9179	506399.7812	673.2844	-0.14882	1159.6295	0.53505	14717700	0.23236	307.765	82.2311	76.7912	208.0613	200.4138	72405.3203	139.298	-0.87146	183.5318	2856220
003	2018-09-26t2341	1538023463.41	adult	293.9942	245.9956	-25.9972	1074.2804	73.9137	64882.4548	204505.988	3347005.7503	2196.2	0.60808	431.587	0.58341	393.5941	0.67322	1420.1594	0.72577	1376.2822	481434.0625	686.8705	0.013206	1164.2996	0.60736	14621700	0.2192	334.538	83.2194	77.4337	207.7041	201.8442	70411.7031	141.1614	-0.84656	185.1963	2819390
003	2018-09-27t0341	1538037863.39	adult	297.9942	249.9956	-21.9972	1018.7787	73.1941	61745.2319	194644.174	3185072.3413	2249.94	0.75913	435.23	0.67299	396.3077	0.73814	1447.4609	0.90401	1415.7841	467529.875	700.9579	0.18188	1135.2313	0.48255	14036200	0.055043	291.465	83.8772	78.0704	213.5599	209.1597	68979.8359	145.3259	-0.72151	191.1006	2705040
003	2018-09-27t0741	1538052262.59	adult	301.9939	253.9954	-17.9974	998.2423	72.3721	60084.3125	189423.148	3064616.1161	2051.56	0.32195	440.426	0.80456	401.463	0.87425	1444.2056	0.94222	1416.99	453480.5625	704.7387	0.22655	1154.7405	0.64797	13818800	0.0032846	289.069	85.6793	79.6983	214.8491	210.1837	67462.6094	146.0521	-0.74562	192.8068	2688280
003	2018-09-27t1141	1538066663.56	adult	305.9942	257.9956	-13.9971	980.4795	71.6045	57886.5344	182486.2882	2902837.0338	2375.93	1.1204	446.601	0.96175	406.1763	0.9972	1549.3528	1.5258	1544.9614	469453.9062	715.0119	0.35023	1205.404	1.0157	13507900	-0.078193	323.847	86.353	80.1902	221.939	216.5544	67247.5312	148.652	-0.68786	197.3231	2611830
003	2018-09-27t1541	1538081053.84	adult	309.9915	261.9929	-9.9998	970.0819	71.6226	57250.5978	180478.8066	2873010.5917	2251.29	0.854	456.6	1.2218	416.3058	1.2777	1503.0222	1.3625	1447.6548	450906.6562	722.3534	0.43893	1194.9483	1.0124	13663300	-0.014169	350.895	87.9573	81.248	228.3318	221.6365	68499.5312	151.7702	-0.60674	202.0593	2632040
003	2018-09-27t1941	1538095453.64	adult	313.9915	265.9929	-5.9999	935.9682	70.9988	55657.1182	175555.7096	2821579.7189	1793.8	-0.24509	462.078	1.3568	422.808	1.4521	1216.8356	-0.077183	1175.4121	354099.1562	738.3956	0.63404	1045.0363	0.096606	13439500	-0.069111	316.07	90.8591	84.1082	233.7285	225.0106	68015	153.0599	-0.60602	204.0487	2642640
003	2018-09-27t2341	1538109853.4	adult	317.9914	269.9928	-1.9999	910.3864	71.5002	53677.8892	169504.9363	2700659.9473	2294.03	1.0284	472.992	1.6374	428.2636	1.5958	1571.9613	1.8908	1515.9634	441721.125	754.8672	0.83536	1203.0345	1.2032	13269800	-0.10751	319.172	91.8923	84.5836	229.0168	222.2681	64353.7148	157.6222	-0.45936	203.5094	2578040
003	2018-09-28t0341	1538124253.04	dead	321.9913	273.9927	1.9999	896.914	73.4801	51569.9851	162674.8664	2555401.7738	2194.69	0.81085	479.279	1.7911	433.5601	1.7348	1570.2621	1.9787	1509.2917	423970.75	776.296	1.0983	1206.022	1.3013	12925700	-0.2024	309.697	95.2801	87.1524	232.8465	225.1639	62868.5586	164.6111	-0.20192	208.7131	2569610
004	2018-09-14t1541	1536957895.92	egg	-1.9991	-53.9976	-293.9932	145.3027	31.3038	3021.7669	9668.0121	59360.7138	0	-0.004575	0	-0.60682	0	-0.6836					0	-0.2515	0	-0.13757	0	0.92907	0	0	0				0	-0.65442	0	0
004	2018-09-14t1941	1536972289.13	larva	1.9991	-49.9995	-289.9951	136.9296	31.4032	2876.2931	9222.2357	56846.2599	0	-0.17292	0	-0.81768	0	-0.86162					0	-0.40153	0	-0.27672	0	0.3843	0	0	0				0	-0.76207	0	0
004	2018-09-14t2341	1536986688.34	larva	5.9988	-45.9997	-285.9953	136.9255	31.8722	2917.8176	9360.8823	58514.7091	0	-0.31189	0	-1.0274	0	-1.0494					0	-0.53433	0	-0.39421	0	-0.106	0	0	0				0	-0.87627	0	0
004	2018-09-15t0341	1537001087.5	larva	9.9986	-41.9999	-281.9956	145.3031	31.6111	3062.0109	9799.1512	60830.4243	0	-0.4313	0	-1.2362	0	-1.2482					0	-0.65416	0	-0.49652	0	-0.55395	0	0	0				0	-0.99801	0	0
004	2018-09-15t0741	1537015487.92	larva	13.9987	-37.9998	-277.9955	136.9255	31.8722	2917.8176	9360.8823	58514.7091	0	-0.53676	0	-1.4449	0	-1.4599					0	-0.76398	0	-0.58757	0	-0.9683	0	0	0				0	-1.1288	0	0
004	2018-09-15t1141	1537029887.9	larva	17.9987	-33.9998	-273.9955	303.0044	43.0403	9806.8563	31184.5054	276787.2922	339.105	-0.47903	260.846	0.49364	260.3609	1.0628	321.7683	-0.60371	320.6422	17053.7227	298.5319	-0.31453	313.6545	-0.4371	1359270	-0.71551	114.849	62.1431	62.1451	95.5422	94.5182	5063.7363	81.3877	0.68573	90.1775	323828
004	2018-09-15t1541	1537044287.83	larva	21.9987	-29.9998	-269.9955	447.0713	35.6157	11958.0364	37893.0715	268291.3566	358.566	-0.56212	231.981	0.0709	230.2983	0.60942	318.625	-0.65156	315.3749	20710.625	286.4277	-0.44301	307.4812	-0.52349	1491180	-1.0362	109	45.2824	44.7675	79.121	76.9571	5142.8662	65.697	0.23243	74.5837	291075
004	2018-09-15t1941	1537058687.78	larva	25.9987	-25.9999	-265.9955	532.5956	42.9185	17667.9942	55764.3475	497195.8246	375.68	-0.63896	257.194	0.099949	258.5827	0.79114	335.3919	-0.68842	332.2952	31526.8359	305.0108	-0.50838	323.4739	-0.5869	2415310	-0.98334	165.418	49.2209	48.678	86.5197	83.8601	8132.8486	70.3168	0.27273	79.9195	462234
004	2018-09-15t2341	1537073087.47	larva	29.9986	-21.9999	-261.9956	431.0732	62.4213	15706.3228	50516.4806	515575.3189	783.81	-0.5473	220.806	-0.3975	211.7821	0.079499	569.4509	-0.62095	551.3882	47833.875	283.4606	-0.6392	480.9773	-0.54702	1840860	-1.586	100.217	42.8492	42.373	77.9192	76.1302	6545.209	62.683	-0.026985	72.3985	357234
004	2018-09-16t0341	1537087487.32	larva	33.9986	-18	-257.9956	649.7884	49.4067	25073.3838	79128.8389	807566.7505	3084.49	0.31656	377.906	0.79696	288.7206	0.88516	2192.4041	0.121	2103.3499	291589.75	1043.0068	0.60022	1768.3842	0.26483	5008010	-0.55192	118.74	54.5507	54.2549	88.6625	86.4955	11792.1094	74.4706	0.21991	83.0845	722905
004	2018-09-16t0741	1537101887.53	larva	37.9986	-13.9999	-253.9956	714.3568	53.5905	31674.4279	99906.8118	1168878.7658	11186.2	3.4874	631.701	2.9198	290.6045	0.76565	7570.9873	2.7448	7236.8687	1264354.875	3010.5776	3.9132	6211.2839	3.18	10534900	1.4486	262.271	51.3095	50.8688	92.3278	89.5895	15418.7383	74.555	0.12455	85.0709	855688
004	2018-09-16t1141	1537116287.97	larva	41.9987	-9.9998	-249.9954	867.9039	49.9389	36908.9947	116316.4189	1310622.6483	10744.1	3.1751	554.994	2.0884	298.3372	0.72034	7369.5229	2.6782	7074.8535	1437057	1951.5082	1.9673	5997.9299	2.9223	10804100	1.1967	237.268	56.9796	56.6626	92.9162	89.8356	18118.668	77.3603	0.10998	86.4887	1109220
004	2018-09-16t1541	1537130687.36	larva	45.9986	-6	-245.9956	789.3176	55.9715	35738.9288	112720.7257	1359634.1914	12184.2	3.5892	544.955	1.8435	315.1972	0.82492	7565.8823	2.8108	7333.4854	1429951.75	1631.424	1.3063	5528.5772	2.4912	10251700	0.61271	131.955	53.6558	53.3415	90.3842	88.6905	17082.6055	75.8684	-0.076099	85.2789	1009370
004	2018-09-16t1941	1537145087.26	larva	49.9985	-2	-241.9956	528.2367	94.5545	34292.5676	110483.5122	1916870.7364	2113.98	-0.39395	395.45	0.24468	291.6078	0.24158	1872.4091	-0.14335	1867.7791	335161.2188	1040.0561	0.20702	1740.5871	-0.052285	7078560	-1.0182	113.348	54.579	54.2102	89.5588	88.0804	16031.0332	74.8542	-0.28515	84.2965	976965
004	2018-09-16t2341	1537159487.25	adult	53.9985	2	-237.9956	936.7622	62.0127	49110.0811	154930.8455	2134505.0885	5516.82	0.87794	454.322	0.74024	319.2475	0.6565	3106.5015	0.48788	2801.1305	801477.375	1170.5478	0.40314	2336.4106	0.31387	11692900	0.572	195.89	58.8631	58.4511	95.3842	93.8431	24609.1309	79.8224	-0.16158	89.8083	1514960
004	2018-09-17t0341	1537173887.56	adult	57.9986	6.0001	-233.9956	998.8525	64.4818	52968.4962	166853.2775	2384770.6271	3451.16	0.069389	434.109	0.48694	332.0162	0.86595	2211.6057	-0.00066762	2030.6416	614826.375	978.5109	0.069007	1774.4007	-0.055135	12041300	0.47081	121.38	64.268	63.7727	102.0631	100.2438	28373.5312	86.3627	0.11754	96.3693	1782670
004	2018-09-17t0741	1537188287.57	adult	61.9986	10.0001	-229.9956	1141.7647	67.8755	61377.9097	193178.1496	2819088.5568	1816.81	-0.59491	347.468	-0.479	274.2508	-0.62493	1448.9568	-0.45544	1422.5403	466564.0938	777.5502	-0.28546	1305.0747	-0.3676	11159600	-0.10662	333.294	50.1407	49.7107	86.9197	83.0832	27988.1465	70.5043	-0.99844	79.7656	1610370
004	2018-09-17t1141	1537202688.97	adult	65.999	14.0005	-225.9952	1043.6985	66.8817	59613.9205	187934.2148	2816592.3662	2614.9	-0.2638	393.354	0.0045231	326.3238	0.63242	1581.568	-0.39181	1474.0709	493449.2188	765.7227	-0.2943	1291.8471	-0.36376	12256100	0.15996	323.908	61.8843	61.373	100.7821	98.1955	31444.0137	84.165	-0.16481	94.1127	1928190
004	2018-09-17t1541	1537217080.11	adult	69.9966	17.998	-221.9976	615.2794	86.5162	37142.3947	119187.9053	1879379.8628	1880.3	-0.581	374.504	-0.22084	313.6606	0.2007	1346.2622	-0.5141	1296.4875	262521.125	763.8885	-0.26553	1137.5539	-0.45661	7273240	-2.1253	120.067	61.6119	61.2267	99.3945	97.4491	19381.9238	83.8019	-0.27527	93.894	1196560
004	2018-09-17t1941	1537231482.18	adult	73.9971	21.9986	-217.9971	1039.3715	71.1931	63076.028	198959.3941	3153442.1389	2438.93	-0.28736	378.658	-0.15205	323.9994	0.43928	1490.6682	-0.36283	1391.9177	491920.5	701.5673	-0.35862	1210.2493	-0.35836	12466200	-0.025835	303.802	63.0176	62.5309	100.8791	98.6929	33290.0977	85.3692	-0.2328	95.1736	2074660
004	2018-09-17t2341	1537245879.93	adult	77.9965	25.998	-213.9977	943.5261	72.1986	58527.6865	184619.3361	3045079.5851	3170.42	0.19397	420.553	0.5404	362.076	1.6211	1702.2045	-0.089525	1561.1849	520874.5625	746.1874	-0.17331	1332.1087	-0.1751	12839900	0.050705	403.104	63.6738	63.2213	102.9615	99.7736	31506.2305	86.0394	-0.26559	96.0569	1944020
004	2018-09-18t0341	1537260279.61	adult	81.9964	29.9979	-209.9978	1181.4009	73.4225	69391.8743	218504.8163	3492957.0943	2187.28	-0.32631	389.233	0.13975	346.8953	1.0664	1315.6498	-0.39071	1252.8003	477580.875	670.7658	-0.31767	1075.6256	-0.38323	14117100	0.58738	137.415	66.8649	66.3124	105.701	103.8995	38369.4453	89.7193	-0.028603	99.8818	2425120
004	2018-09-18t0741	1537274679.69	adult	85.9964	33.9979	-205.9977	1167.8245	71.6682	64410.4395	202829.6262	3039014.2537	2224.94	-0.22738	374.823	-0.056216	326.7848	0.3015	1401.8193	-0.18637	1341.9487	473814.9375	654.4455	-0.2996	1208.3628	-0.11209	12632600	-0.15419	412.254	48.2507	47.7274	85.8344	82.4393	29012.0234	69.2645	-2.0063	79.1145	1626190
004	2018-09-18t1141	1537289080.93	adult	89.9968	37.9982	-201.9974	1089.4707	72.1682	64208.5274	202354.6606	3157502.724	2671.27	0.34018	403.982	0.77839	357.9093	1.3197	1547.4393	0.24873	1402.7269	519939.625	667.3874	-0.12108	1188.4816	-0.009132	13555200	0.27399	203.694	62.24	61.2185	137.2216	132.6416	46106.4531	87.3201	-0.44927	110.1453	2088400
004	2018-09-18t1541	1537303483.06	adult	93.9974	41.9988	-197.9968	1222.5822	73.6066	71733.2566	225822.4029	3635160.7724	2052.89	-0.25817	393.746	0.64303	355.0315	1.1455	1350.9895	-0.044248	1300.0818	506621.0625	619.0528	-0.34049	1085.541	-0.12666	14757200	0.87484	363.999	67.2031	66.2599	126.7243	122.947	47521.6172	91.7692	-0.146	111.4196	2518700
004	2018-09-18t1941	1537317879.06	adult	97.9963	45.9977	-193.9979	1207.3051	91.8794	71595.9356	226208.6207	3616733.7502	2563.64	0.57037	392.176	0.66753	353.0066	0.99891	1471.0885	0.38982	1394.7332	551658.1875	645.4508	-0.0050379	1158.0776	0.21291	14669700	0.8238	240.375	63.281	62.8544	103.1627	100.6191	38686.0156	86.3946	-0.73754	96.9613	2367090
004	2018-09-18t2341	1537332279.76	adult	101.9965	49.9979	-189.9977	1066.1721	76.0205	65595.007	206877.8575	3375206.5283	1531.61	-0.95403	400.801	0.96759	359.8348	1.1656	1216.6902	-0.25945	1201.722	417324.75	699.6302	0.63081	1064.8432	-0.013379	13714600	0.30894	171.59	52.3913	51.2258	97.0741	95.0751	33296.4141	78.8424	-1.5145	90.498	1792730
004	2018-09-19t0341	1537346679.92	adult	105.9965	53.998	-185.9977	1113.2235	77.0237	70437.6636	221928.63	3767187.745	1947.34	-0.25829	393.892	0.74243	356.6875	0.98026	1252.875	-0.11607	1195.3619	461058	667.6051	0.41622	1055.0829	0.0023016	14474300	0.68672	430.544	56.2188	55.4185	102.1896	99.4755	37605.7734	82.3802	-1.2943	94.5754	2065870
004	2018-09-19t0741	1537361080.29	adult	109.9966	57.9981	-181.9976	545.0265	82.3454	31583.0107	101340.3927	1588950.9825	1567.13	-0.88243	421.762	1.6303	388.5574	2.0275	1129.2108	-0.50635	1092.6944	187449	655.375	0.35742	941.9587	-0.41574	6981840	-3.2663	135.987	67.3319	66.8153	108.8118	107.1098	18062.7559	91.2964	-0.60691	102.6606	1114610
004	2018-09-19t1141	1537375482.7	adult	113.9973	61.9987	-177.9969	1150.2087	71.2203	69882.2762	220112.3392	3586803.8808	1745.62	-0.57912	408.19	1.1592	373.663	1.4342	1142.9645	-0.4817	1101.1868	417182.0312	633.4926	0.15337	979.3424	-0.2774	14893600	0.84631	139.837	65.7364	65.0881	109.4036	107.2628	39932.3047	89.8569	-0.8348	101.6489	2398520
004	2018-09-19t1541	1537389880.82	adult	117.9967	65.9982	-173.9974	1082.5365	74.7451	68696.4693	216531.1736	3642640.646	1324.72	-1.3384	405.295	1.0267	374.9626	1.4125	980.1503	-1.1013	958.0026	351873.9375	636.0676	0.20077	881.2965	-0.736	14516900	0.6133	203.015	75.0711	74.4844	117.3153	114.9712	42116.1836	99.3942	-0.10839	110.7011	2688900
004	2018-09-19t1941	1537404280.27	adult	121.9966	69.9981	-169.9976	1103.2501	76.4056	68939.6289	217229.6207	3632358.4434	1612.45	-0.84564	407.091	1.042	369.9393	1.1748	1157.8409	-0.49908	1124.171	416822.75	666.7205	0.59059	1025.4491	-0.13102	14637000	0.6336	362.077	69.8525	69.3726	113.0105	110.2476	40683.7969	94.3852	-0.64528	105.8695	2511550
004	2018-09-19t2341	1537418679.58	adult	125.9964	73.9979	-165.9978	1100.961	75.4391	67185.011	211661.8834	3471576.0522	1735.78	-0.64248	406.822	0.98369	367.7986	1.0411	1254.5266	-0.17772	1220.3698	440338.8438	685.3709	0.83084	1103.101	0.19599	14273400	0.40387	339.146	73.0937	71.7669	160.7171	145.9194	56411.707	99.6093	-0.30004	120.5769	2564490
004	2018-09-20t0341	1537433079.98	adult	129.9965	77.998	-161.9977	1199.787	71.1381	69431.3735	218552.1651	3439108.4475	1953.87	-0.26513	412.405	1.1162	369.7418	1.0514	1339.7965	0.10224	1276.4358	486346.125	692.5533	0.90812	1163.6887	0.44636	14964500	0.70154	325.701	80.3789	75.8359	250.7172	246.5567	91010.3281	114.2895	0.83552	221.7286	2916630
004	2018-09-20t0741	1537447479.11	adult	133.9963	81.9977	-157.9979	1113.7251	73.358	69103.889	217797.9847	3556779.424	2050.98	-0.10961	409.719	0.97155	363.0333	0.76653	1435.4434	0.41661	1349.5586	518195.0625	704.9031	1.0395	1228.2613	0.71203	14772000	0.55303	257.624	75.0069	73.6834	155.4756	142.3016	56126.6953	101.7948	-0.32098	123.1232	2704300
004	2018-09-20t1141	1537461881.05	adult	137.9968	85.9983	-153.9974	1196.5836	76.1247	72930.9849	229645.0736	3797625.8939	2348.21	0.40381	399.557	0.57703	354.3421	0.41676	1528.729	0.71561	1438.5033	582445.75	665.7965	0.46894	1310.1438	1.0546	15206400	0.70834	263.385	71.3012	70.5402	123.8219	116.9343	47176.1289	96.6107	-0.84318	109.9401	2713580
004	2018-09-20t1541	1537476281.6	adult	141.997	89.9984	-149.9972	1136.0134	75.488	72399.5345	228153.1183	3876142.847	2413.51	0.49471	392.511	0.28707	342.4188	-0.040649	1641.0265	1.0781	1548.439	620308	688.0193	0.71568	1361.1945	1.2421	14819700	0.47062	348.651	66.6307	65.2666	123.2401	117.4455	46584.7422	94.7759	-1.076	110.0813	2515710
004	2018-09-20t1941	1537490680.38	adult	145.9966	93.9981	-145.9976	1120.3211	77.101	72512.7127	228495.1249	3979289.4511	2642.9	0.8752	466.102	2.6853	413.1628	2.3383	1792.1213	1.5799	1702.7398	677421.875	786.1148	1.9576	1497.7603	1.8318	17612600	1.7024	269.627	74.0355	73.32	124.4813	121.3653	47053.9219	102.254	-0.56513	115.6792	2797580
004	2018-09-20t2341	1537505080.28	adult	149.9966	97.9981	-141.9976	1124.2262	75.4144	71978.0811	226811.2843	3872219.2315	2725.55	0.9945	454.08	2.2325	397.4159	1.7534	1913.3185	1.9645	1842.1021	719407.75	801.5923	2.0917	1612.449	2.3093	17034300	1.3676	206.176	67.2534	66.7276	118.731	115.868	44642.8438	97.9321	-0.98186	111.0934	2522940
004	2018-09-21t0341	1537519479.48	adult	153.9964	101.9978	-137.9978	1144.6283	73.515	70803.268	223041.6091	3699845.6458	2736.3	0.98991	451.915	2.1092	398.4431	1.7446	1932.3798	1.9843	1830.4306	714980.5	775.8533	1.6901	1653.467	2.4386	16696500	1.1545	242.231	68.9646	68.3306	118.2233	115.0937	43742.6328	96.2204	-1.1832	109.6558	2547970
004	2018-09-21t0741	1537533879.42	adult	157.9964	105.9978	-133.9978	1188.5264	78.1495	75837.1912	238902.4736	4163632.2441	2343.69	0.29067	413.619	0.78902	364.1822	0.53613	1578.0867	0.69502	1487.7134	624922.3125	749.753	1.2953	1362.0386	1.0392	16359900	0.95324	237.066	74.6355	73.6077	128.6764	125.3796	50955.8594	102.0911	-0.81632	117.6624	2952060
004	2018-09-21t1141	1537548279.19	adult	161.9963	109.9978	-129.9979	1143.0172	76.3142	73542.6263	231742.832	3964365.3716	2420.73	0.41221	427.026	1.1896	374.4324	0.84685	1738.8158	1.2296	1679.3179	667705.25	746.7843	1.2084	1497.9152	1.6276	16367900	0.9079	299.093	78.8452	76.7971	185.4686	174.6838	71219.9219	108.9538	-0.39578	144.2912	3022140
004	2018-09-21t1541	1537562682.15	adult	165.9971	113.9986	-125.9971	1267.1354	78.1327	78346.7545	246626.7684	4124622.0179	2847.63	1.1304	418.026	0.84941	367.5603	0.57793	1859.1313	1.6269	1715.6676	762243.875	684.5417	0.38257	1516.1626	1.6723	17098100	1.1596	293.304	75.5314	74.1654	137.3647	132.357	56319.5078	104.9815	-0.75887	123.6783	3089380
004	2018-09-21t1941	1537577080.45	adult	169.9966	117.9981	-121.9975	1181.6657	76.2455	71655.8592	225722.4006	3660236.1688	3419.67	2.0903	418.909	0.83867	366.192	0.4974	1881.4333	1.6804	1723.5811	705537.5	705.7785	0.60898	1467.6767	1.4207	15680200	0.54636	283.932	66.5254	64.8659	137.4328	131.9458	51537.293	97.7806	-1.3314	122.3334	2490110
004	2018-09-21t2341	1537591479.76	adult	173.9965	121.9979	-117.9977	1224.1619	76.211	75395.4172	237399.4549	3997169.0637	3145.45	1.6152	400.642	0.20407	348.3958	-0.12762	1804.895	1.3974	1662.2258	711128.625	692.4499	0.41271	1428.4375	1.2226	15764400	0.5477	331.716	65.1955	63.1906	139.501	133.7497	54963.3867	95.7311	-1.5331	120.3468	2565310
004	2018-09-22t0341	1537605879.58	adult	177.9964	125.9979	-113.9978	1146.7635	75.7962	70827.2954	223176.1201	3746609.1218	3250.51	1.7853	430.782	1.1571	376.8284	0.78582	1937.7743	1.8389	1849.3339	716976.5	727.8866	0.81686	1503.2589	1.535	15922600	0.57682	303.327	73.5799	71.9578	147.3051	142.1025	54502.8789	103.6389	-1.0703	127.7806	2719660
004	2018-09-22t0741	1537620280.12	adult	181.9966	129.998	-109.9976	1222.9351	77.9461	75312.2092	237173.915	3996109.5811	2669.47	0.80459	415.032	0.60903	365.693	0.38664	1775.472	1.2721	1703.2977	699536	678.3354	0.18146	1459.7822	1.3238	16312800	0.6922	308.489	72.1163	70.2872	145.4746	139.7778	57317.0039	101.8105	-1.2539	124.7767	2834530
004	2018-09-22t1141	1537634679.81	adult	185.9965	133.9979	-105.9977	1181.3418	76.0064	73227.0217	230578.9049	3830170.4461	2849.09	1.1111	428.522	1.0187	377.5206	0.74509	1802.8577	1.3589	1696.4071	690494.5	717.0295	0.62901	1452.5237	1.2787	16379800	0.68637	390.631	69.1779	67.7038	135.8487	130.2546	52030.0547	97.3752	-1.5884	118.2733	2644260
004	2018-09-22t1541	1537649080.01	adult	189.9965	137.998	-101.9977	1253.8481	111.1729	80499.587	255488.5241	4482526.1641	2735.74	0.92887	410.504	0.40292	363.6234	0.26298	1590.6176	0.63656	1467.714	669650	693.2766	0.31621	1330.2446	0.73228	17245700	0.96678	306.246	73.4134	71.8875	145.8509	140.7641	61403.2188	102.9446	-1.2973	126.2016	3084170
004	2018-09-22t1941	1537663479.78	adult	193.9965	141.9979	-97.9977	1168.3696	79.6218	75724.4531	238576.6331	4154332.5176	2462.23	0.48322	425.493	0.86653	375.2131	0.61449	1679.275	0.94149	1624.024	663313.625	703.0544	0.41568	1426.2181	1.1524	16803600	0.78281	242.07	76.706	74.8569	153.6119	146.6177	60676.7031	107.558	-1.0762	132.1953	3029270
004	2018-09-22t2341	1537677879.63	adult	197.9964	145.9979	-93.9978	1184.4108	76.5453	72597.558	228731.8299	3744762.2115	2918.77	1.2798	457.737	1.892	407.5922	1.636	1833.9388	1.4728	1760.0629	695062.8125	751.0215	0.98037	1501.2537	1.4836	17346400	0.945	364.624	77.7778	76.309	163.7214	140.6433	62050.3984	106.8418	-1.1657	128.1301	2947470
004	2018-09-23t0341	1537692279.55	adult	201.9964	149.9979	-89.9978	1206.8127	77.3982	78377.8295	246905.4106	4292049.2455	2275.25	0.19949	426.252	0.84287	377.926	0.65165	1634.0988	0.80503	1584.0292	668346.375	713.504	0.5039	1386.4605	0.98287	17423500	0.94527	299.947	79.951	77.0574	187.321	176.8527	76614.2812	114.9167	-0.77808	150.9595	3268080
004	2018-09-23t0741	1537706680.04	adult	205.9965	153.998	-85.9976	1163.573	75.1631	74186.8013	233723.1226	3979923.4097	2345.55	0.33907	422.592	0.70012	369.5255	0.3575	1683.296	0.98312	1617.1648	651435.5625	731.8114	0.70717	1437.8892	1.214	16353900	0.57007	269.714	78.827	75.7939	184.6243	179.619	71449.6094	115.6024	-0.79965	160.3749	3050520
004	2018-09-23t1141	1537721079.41	adult	209.9964	157.9978	-81.9978	1243.2026	79.2772	81121.7903	255538.7099	4460831.6864	2749.46	1.065	432.731	1.005	385.8094	0.85419	1699.6368	1.056	1609.8486	720646	702.1885	0.32957	1409.4728	1.1008	18310600	1.1916	253.519	80.6173	78.8511	162.319	154.0288	68823.2344	112.7196	-0.99614	138.5486	3411240
004	2018-09-23t1541	1537735479.6	adult	213.9964	161.9979	-77.9978	1215.2869	82.3936	78776.6672	248183.7302	4330074.935	3361.95	2.1706	428.395	0.84107	382.4365	0.72224	1626.877	0.82652	1513.5872	668646.4375	705.9006	0.35787	1347.2443	0.8397	17591600	0.94352	273.531	77.1744	75.3008	150.7846	145.8498	61972.4648	109.642	-1.1897	132.7049	3169090
004	2018-09-23t1941	1537749880.53	adult	217.9967	165.9981	-73.9975	1181.4143	90.2908	81703.4725	257673.5672	4876837.5125	2248.16	0.23529	439.904	1.1868	391.4638	0.98327	1560.7924	0.61692	1501.6708	664897.5625	736.4361	0.71124	1363.826	0.92586	18714400	1.2814	170.598	64.4034	63.0412	119.7932	116.6301	51031.8984	95.7826	-1.883	110.8413	2739850
004	2018-09-23t2341	1537764279.56	adult	221.9964	169.9979	-69.9978	1275.7752	86.2315	83857.9035	264123.2121	4772181.9723	1646.44	-0.81904	420.168	0.53422	380.9885	0.63131	1309.7444	-0.23459	1287.85	572358.3125	696.0043	0.20906	1201.6079	0.2206	18357600	1.1596	346.907	77.4175	75.6744	146.3697	140.9172	63963.5703	109.1443	-1.292	130.349	3382450
004	2018-09-24t0341	1537778679.4	adult	225.9964	173.9978	-65.9978	1120.4695	79.6874	73742.2713	232478.8619	4066479.6033	2070.87	-0.039766	420.341	0.5198	374.7186	0.41442	1452.314	0.27954	1401.8928	559140.875	708.4219	0.34551	1275.3102	0.56612	16154100	0.47535	259.884	80.5627	78.308	159.5584	154.8378	61429.9805	115.4515	-1.0486	143.8088	3096110
004	2018-09-24t0741	1537793079.61	adult	229.9964	177.9979	-61.9978	1182.4661	80.3733	77599.205	244487.6893	4320739.5612	2041.35	-0.07354	404.256	-0.0027421	359.7641	-0.067153	1498.9171	0.46509	1464.0426	607061.4375	683.3495	0.03189	1273.2883	0.577	16346500	0.53424	256.814	73.9989	71.7119	160.8669	158.0481	65151.0938	108.7404	-1.3923	142.419	2992220
004	2018-09-24t1141	1537807479.84	adult	233.9965	181.9979	-57.9977	1211.5944	82.3182	78439.6991	247059.1292	4373942.8046	1659.59	-0.76058	407.621	0.087491	360.8456	-0.049843	1323.033	-0.14217	1296.4691	542443.5	697.698	0.19427	1184.2846	0.19042	16675400	0.63435	350.625	77.8771	75.7479	167.8182	159.6322	68805.4688	112.3716	-1.2766	141.6266	3185870
004	2018-09-24t1541	1537821881.25	adult	237.9969	185.9983	-53.9973	1337.5835	84.2434	87791.5028	276386.0323	4972256.8666	1733.68	-0.61128	401.153	-0.12612	363.7205	0.021178	1335.3042	-0.079965	1309.3652	611569.3125	650.1356	-0.386	1150.6019	0.055702	18348700	1.137	260.294	75.0762	72.6446	177.793	171.8329	81429.1953	112.0376	-1.3393	149.8038	3433980
004	2018-09-24t1941	1537836279.88	adult	241.9965	189.998	-49.9977	1179.4497	77.1092	72575.4502	228542.4048	3875519.3185	1888.35	-0.30327	444.924	1.1928	398.3013	1.0515	1497.7739	0.53962	1462.5745	567656.3125	727.6714	0.53633	1292.314	0.74475	16849700	0.69618	401.719	83.0434	80.5568	181.7076	176.0523	68867.1719	117.4715	-1.1529	155.4195	3144940
004	2018-09-24t2341	1537850680.48	adult	245.9967	193.9981	-45.9975	1213.7501	83.9693	78507.2354	247233.1804	4360344.7803	1752.48	-0.54878	414.337	0.24493	369.3916	0.15625	1275.8385	-0.26163	1233.6924	523093.7812	694.1744	0.12653	1134.9582	0.024639	16955500	0.73448	233.66	77.2065	75.3185	168.5815	163.7043	69118.3984	109.9423	-1.5253	144.984	3159450
004	2018-09-25t0341	1537865081.63	adult	249.997	197.9984	-41.9972	1194.3272	76.5779	74362.5555	234178.8729	3995160.3772	2715.79	1.3591	452.279	1.3653	407.4866	1.281	1468.6493	0.49417	1379.6044	571304.5625	730.5157	0.5568	1234.4815	0.53287	17549800	0.92137	380.225	80.6127	78.2636	220.026	198.4267	85590.1172	123.6785	-0.99024	171.3793	3128010
004	2018-09-25t0741	1537879480.31	adult	253.9966	201.9981	-37.9976	1133.5747	78.2516	72980.6985	229968.9574	3971260.1379	2261.19	0.4931	448.917	1.2417	407.4818	1.2583	1500.3098	0.64974	1451.6018	571618.0625	700.6478	0.19494	1257.1667	0.6795	17088500	0.79892	250.57	81.681	79.5902	164.6	160.4073	62712.5938	116.3859	-1.3548	146.3778	3109270
004	2018-09-25t1141	1537893881.46	adult	257.9969	205.9984	-33.9973	1199.4927	77.8403	79413.6202	250390.0603	4395588.451	2328.51	0.65613	446.44	1.147	404.0543	1.1346	1488.0707	0.63847	1419.5459	616061.25	705.9075	0.25551	1230.0024	0.58293	18474100	1.2237	346.775	77.4283	75.2414	178.9783	173.2198	74097.0312	117.7832	-1.3492	155.7225	3204060
004	2018-09-25t1541	1537908273.39	adult	261.9947	209.9961	-29.9995	1142.0539	76.3531	73463.4336	231473.548	3996018.3602	2244.8	0.51242	453.594	1.3363	408.4753	1.2459	1524.4468	0.82263	1457.0276	583863.125	726.9057	0.5054	1265.5074	0.80108	17362700	0.91097	312.439	79.5324	77.092	186.9512	180.8583	71602.3047	120.3805	-1.2932	162.4148	3044340
004	2018-09-25t1941	1537922673.94	adult	265.9948	213.9963	-25.9993	1139.1972	75.628	72838.5038	229569.8539	3934152.6689	2373.51	0.8044	464.433	1.6306	422.6474	1.6464	1511.4119	0.81199	1448.0116	574336.5	719.3039	0.41281	1265.2028	0.84228	17634500	1.0086	287.164	82.8028	79.8446	189.2333	183.3685	71908.6562	123.7924	-1.2029	164.0783	3144020
004	2018-09-25t2341	1537937072.22	adult	269.9944	217.9958	-21.9998	1079.1348	76.319	68930.2647	217342.185	3730174.9145	2090.53	0.23854	470.605	1.7868	429.3571	1.8249	1455.9893	0.62562	1415.7679	524156.125	739.1357	0.64917	1242.2169	0.7667	16913100	0.81072	282.74	86.0826	83.2774	191.0067	184.9571	68762.4219	128.5912	-1.0535	165.1696	3093720
004	2018-09-26t0341	1537951472.15	adult	273.9943	221.9958	-17.9998	999.5901	73.9764	61775.348	194879.586	3248893.5829	2010.23	0.088706	486.634	2.224	442.1185	2.1818	1489.3641	0.80647	1441.7207	481064.625	785.8567	1.2082	1268.624	0.95073	15688600	0.46093	312.039	89.496	86.1677	197.7323	192.3565	63867.5312	134.7966	-0.84364	170.7697	2885260
004	2018-09-26t0741	1537965870.93	adult	277.994	225.9955	-14.0002	1003.9286	74.2529	62357.6502	196646.5241	3271588.076	2205.05	0.52725	486.026	2.1826	443.5399	2.2041	1435.024	0.61784	1372.8746	467817.8438	777.388	1.1057	1214.1137	0.70491	15816300	0.51575	291.409	90.2257	86.9719	199.4354	193.7448	65015.9375	136.049	-0.84518	173.983	2936130
004	2018-09-26t1141	1537980271.96	adult	281.9943	229.9958	-9.9999	984.853	72.8775	60404.418	190543.2687	3143449.0273	2248.15	0.64588	490.118	2.2759	446.5284	2.2734	1464.2053	0.78701	1419.9672	462688.875	777.0839	1.1014	1231.4954	0.84525	15446600	0.42092	299.123	90.313	86.8773	199.6518	194.7049	63089.9805	136.4405	-0.88359	174.8098	2846300
004	2018-09-26t1541	1537994672.38	adult	285.9944	233.9959	-5.9998	959.1401	71.1778	55849.9973	176161.5999	2781312.3433	2127.42	0.40478	500.311	2.5406	456.0666	2.5354	1473.9005	0.87607	1428.7151	430378.9375	772.9558	1.0513	1247.9189	0.98576	14596600	0.17957	275.141	94.5908	90.9774	205.2599	199.6943	59935.8789	142.0927	-0.6959	179.704	2759690
004	2018-09-26t1941	1538009071.11	adult	289.9941	237.9955	-2.0001	914.5074	67.2127	50669.639	159819.8198	2404488.5536	2523.39	1.3172	511.349	2.8269	462.67	2.7113	1557.8044	1.307	1503.4603	414375.9688	806.6409	1.4567	1338.436	1.5547	13557400	-0.12169	321.962	98.1811	94.2181	210.0523	203.819	55873.9102	147.3438	-0.52432	183.7925	2603080
004	2018-09-26t2341	1538023472.05	dead	293.9943	241.9958	2.0001	916.2265	67.1199	50766.3915	160116.1003	2408452.1909	2294.25	0.83163	513.17	2.8543	464.0896	2.7356	1579.736	1.4688	1520.2422	420209.75	807.1564	1.4636	1362.1181	1.7587	13633400	-0.083925	333.226	98.3238	94.1007	212.7955	206.1892	56603.6172	148.1231	-0.54512	185.733	2612170
005	2018-09-14t1541	1536957904.14	egg	-1.9991	-49.9976	-297.9935	148.1032	29.8243	2948.906	9412.2887	55303.3553	0	-0.0045745	0	-0.60682	0	-0.6836					0	-0.2515	0	-0.13757	0	0.92907	0	0	0				0	-0.65442	0	0
005	2018-09-14t1941	1536972297.42	larva	1.9991	-45.9995	-293.9953	150.8869	30.2116	3043.4269	9712.2516	57817.095	0	-0.17292	0	-0.81768	0	-0.86162					0	-0.40154	0	-0.27672	0	0.3843	0	0	0				0	-0.76207	0	0
005	2018-09-14t2341	1536986696.67	larva	5.9989	-41.9997	-289.9955	171.954	25.2278	3259.0215	10401.116	52352.7164	221.796	-0.19565	158.564	0.23742	158.2153	0.43586	208.7003	-0.50174	206.469	3756.606	188.8501	-0.14996	202.4821	-0.22208	283829	0.042452	151.875	58.0664	56.1993	112.9299	105.8894	2032.7375	89.6225	1.0168	102.7875	103939
005	2018-09-15t0341	1537001095.74	larva	9.9986	-37.9999	-285.9958	160.3083	20.1871	2624.1327	8340.2021	35971.786	228.941	-0.31853	166.354	0.10286	165.908	0.36806	216.8273	-0.55116	216.0822	3252.4097	197.9882	-0.26685	211.9538	-0.32604	243210	-0.43174	114.516	59.2598	58.0935	104.1563	103.6767	1562.3439	87.1224	0.91823	98.1096	86637.8
005	2018-09-15t0741	1537015496.16	larva	13.9987	-33.9998	-281.9957	170.6516	25.3328	3164.4298	10141.4914	50099.5401	240.63	-0.42399	172.503	-0.041563	172.2628	0.28539	228.7031	-0.5968	227.4275	4116.6558	205.2316	-0.37514	221.9107	-0.41686	301536	-0.82198	136.182	59.474	57.1572	116.2627	111.6033	2092.729	88.929	0.91307	107.5385	103960
005	2018-09-15t1141	1537029896.12	larva	17.9987	-29.9998	-277.9957	301.8719	41.1424	9577.7315	30455.9472	257742.4552	487.295	-0.41232	259.656	0.48384	259.1445	1.05	326.6192	-0.60152	319.737	16984.1973	298.0102	-0.31549	312.7361	-0.43778	1326320	-0.73101	362.37	60.6508	60.1568	100.0171	94.5343	5200.8892	80.8446	0.67267	91.2097	309804
005	2018-09-15t1541	1537044296.05	larva	21.9987	-25.9998	-273.9957	376.3988	39.8412	10718.0358	33915.0418	263075.6464	357.609	-0.56254	248.012	0.20481	246.8223	0.79185	325.3629	-0.64848	322.3845	18871.0469	294.5181	-0.42835	316.0668	-0.51729	1425070	-1.0665	111.104	57.0407	56.9409	90.7353	88.4674	5262.6489	76.1809	0.49717	85.3289	327756
005	2018-09-15t1941	1537058696.17	larva	25.9987	-21.9998	-269.9957	505.9584	44.9599	17883.9471	56576.0426	528375.5364	343.619	-0.65258	224.601	-0.17677	223.1705	0.3811	310.0045	-0.7002	307.6153	29450.4316	279.9041	-0.55316	299.3346	-0.60392	2130560	-1.1108	171.804	53.7605	53.2025	90.6431	88.6949	8611.0947	75.1414	0.40125	84.9703	509972
005	2018-09-15t2341	1537073095.7	larva	29.9986	-17.9999	-265.9958	644.0126	50.1348	26708.1484	84340.9662	918267.2876	396.35	-0.70837	216.152	-0.43775	212.5656	0.089053	338.1596	-0.73022	334.3341	47680.5	270.1165	-0.66273	313.5612	-0.66291	3046230	-1.0574	157.797	53.065	52.7636	88.5954	86.8215	12491.9473	73.0938	0.26717	82.7254	747845
005	2018-09-16t0341	1537087495.51	larva	33.9985	-14	-261.9959	721.9901	48.7374	28295.2318	89225.7172	925371.9945	4849.94	1.0377	376.466	0.78424	298.0638	1.0058	2511.448	0.27473	2264.9508	376717.1875	873.9428	0.30484	1900.7164	0.35508	5634560	-0.28221	240	59.1152	58.7971	96.3475	94.2168	14452.1289	80.1184	0.39037	89.9499	884777
005	2018-09-16t0741	1537101895.75	larva	37.9986	-9.9999	-257.9958	770.5712	48.245	30945.3926	97613.2633	1028735.9451	12271.8	3.9238	656.104	3.1401	295.0897	0.82742	7307.6035	2.6152	6908.4219	1198447	3089.22	4.0495	6136.0592	3.1294	10723400	1.5284	173.123	57.3458	57.1872	92.1052	90.0544	15105.2461	77.4808	0.21981	86.9281	937260
005	2018-09-16t1141	1537116296.15	larva	41.9987	-5.9998	-253.9957	1034.832	57.8058	49833.7423	157134.1748	1981434.2034	11020.9	3.2846	532.878	1.8842	267.5748	0.26369	7500.123	2.7439	7261.1453	1965032.25	2075.3357	2.1796	6359.1504	3.1619	13936900	2.5011	338.41	61.3522	60.9101	98.7376	96.3433	25869.2402	82.9791	0.31016	92.4181	1604610
005	2018-09-16t1541	1537130695.52	larva	45.9985	-2	-249.9959	982.7058	64.2846	50209.5194	158181.2777	2162583.0752	7703.4	1.852	440.089	0.85426	256.8438	-0.12457	4279.5195	1.1227	3928.6862	1129793.125	1413.2952	0.93766	3280.036	1.0271	11579600	1.1564	115.551	53.2048	52.7498	89.5554	87.7153	23642.625	74.3074	-0.13831	84.4671	1399930
005	2018-09-16t1941	1537145095.39	adult	49.9985	2	-245.9959	1029.9907	84.9497	63723.4094	201123.9471	3332708.3792	4419.07	0.4801	408.384	0.36922	291.2628	0.23525	2897.4805	0.39444	2798.1121	964861	986.7237	0.11838	2328.5625	0.32264	13587400	1.6018	232.786	58.1918	57.7218	96.4628	94.4371	32122.1055	80.2702	-0.034988	90.4156	1936100
005	2018-09-16t2341	1537159495.4	adult	53.9985	6	-241.9959	1067.5664	80.2848	62944.3953	198600.6864	3111102.3779	7711.47	1.7214	391.072	0.10924	266.2652	-0.42128	3341.2485	0.61386	2886.6172	1099270.75	1053.2005	0.20439	2231.6811	0.24608	12862400	1.044	277.481	47.2788	46.6227	85.0402	82.5765	27978.2305	68.3208	-0.76168	78.5303	1555000
005	2018-09-17t0341	1537173895.66	adult	57.9986	10.0001	-237.9958	1140.0027	74.7717	67010.9332	211115.3617	3291191.0352	3686.55	0.16201	434.596	0.492	324.6938	0.70009	2417.623	0.11365	2326.5203	848585.6875	1001.808	0.10967	1966.7907	0.072624	15213500	1.7601	149.308	58.1907	57.8157	96.8214	94.9625	33984.2969	80.9285	-0.20377	90.8559	2037020
005	2018-09-17t0741	1537188295.65	adult	61.9986	14.0001	-233.9958	1196.84	71.9779	68589.3217	215889.7426	3363679.4346	3386.57	0.045668	398.833	0.080599	317.5634	0.4633	1978.6998	-0.14976	1863.6475	710353.25	845.6922	-0.16108	1488.9151	-0.24063	14299400	1.1848	406.676	56.6099	56.0699	97.3821	93.4759	34960.1797	79.6175	-0.3912	89.4959	2029640
005	2018-09-17t1141	1537202697.21	adult	65.999	18.0005	-229.9954	1139.4039	75.4887	70352.1225	221685.8242	3657998.8565	3156.16	-0.030931	367.258	-0.29703	286.06	-0.47639	1940.2006	-0.17049	1871.9493	713993.8125	764.6677	-0.29635	1553.0566	-0.17282	13485400	0.67426	179.255	60.9812	60.3637	101.7187	99.574	37432.4922	84.3912	-0.14808	95.3694	2239170
005	2018-09-17t1541	1537217088.21	adult	69.9965	21.998	-225.9979	1184.0385	79.9119	76640.0653	241651.6262	4121545.0415	3181.31	0.021376	370.242	-0.27396	310.4445	0.10519	1734.0887	-0.24957	1631.4627	693635.5	707.4025	-0.38548	1344.5161	-0.29288	14793400	1.0912	193.152	54.5975	53.7341	98.2624	96.2259	39304.9453	80.8644	-0.51106	91.9444	2181500
005	2018-09-17t1941	1537231490.43	adult	73.9971	25.9986	-221.9973	1039.0717	76.5815	65418.8875	206208.4231	3458114.7088	2737.61	-0.13468	374.907	-0.20365	316.6283	0.20688	1555.0199	-0.31261	1452.3099	531816.8125	717.0157	-0.32168	1248.1813	-0.32495	12799700	0.12071	139.725	59.6174	58.9554	99.5299	97.0644	34039.2148	83.0668	-0.42896	93.3903	2035400
005	2018-09-17t2341	1537245888.17	adult	77.9965	29.998	-217.9979	1034.2708	78.2101	63654.596	200584.5478	3393106.3942	3154.66	0.1848	388.396	0.038281	330.4215	0.57632	1589.2766	-0.19494	1461.0638	529229.125	747.287	-0.17023	1257.8256	-0.25063	12906000	0.080666	194.506	66.0318	65.6324	105.7295	103.9534	35207.9258	88.7991	-0.020791	99.3049	2194170
005	2018-09-18t0341	1537260287.76	adult	81.9964	33.9979	-213.998	1091.2985	75.6616	68359.9535	215595.9114	3532072.4746	2745.27	0.057921	346.266	-0.64518	294.2445	-0.72983	1352.792	-0.34689	1237.2756	482946.75	646.1925	-0.40233	1036.8771	-0.43084	12346500	-0.24258	298.656	56.7886	56.2389	99.0601	95.125	35364.4453	78.9856	-1.0046	90.7963	2024850
005	2018-09-18t0741	1537274687.79	adult	85.9964	37.9979	-209.998	1081.7997	78.0654	68738.4783	216819.6194	3629635.3782	1726.35	-0.64981	371.889	-0.12037	324.4128	0.21882	1258.6173	-0.41151	1228.4543	451843.625	644.3932	-0.34463	1089.9551	-0.29765	13331800	0.18484	271.976	65.7588	65.1956	105.7276	103.0375	37956.1992	88.5652	-0.23271	99.0282	2357390
005	2018-09-18t1141	1537289089.22	adult	89.9968	41.9983	-205.9976	1264.6369	78.859	76461.1287	240723.2349	3943663.4078	1955.66	-0.42454	372.861	-0.031363	343.4164	0.80864	1163.2017	-0.55585	1109.4092	465280.6562	581.9125	-0.63659	966.9259	-0.47316	14881600	0.93727	155.303	66.9222	66.2808	109.6899	107.9599	43875.957	92.1529	-0.0056245	103.2526	2671000
005	2018-09-18t1541	1537303491.29	adult	93.9974	45.9988	-201.997	1115.3806	77.0518	70434.859	222037.839	3685991.2017	2498.13	0.326	386.475	0.4288	348.2258	0.90431	1398.2982	0.07521	1324.5082	514573.75	616.5608	-0.35986	1107.249	-0.066873	14195200	0.58687	262.672	65.9791	65.2028	112.2487	108.771	41307.5391	91.3083	-0.18801	103.7555	2423410
005	2018-09-18t1941	1537317887.21	adult	97.9962	49.9977	-197.9982	1094.0449	81.8848	70401.4818	221934.8359	3821590.5117	2083.04	-0.14419	378.271	0.23203	337.9377	0.46445	1472.6561	0.39415	1431.5431	541937.4375	624.2262	-0.19599	1187.9705	0.31005	13884800	0.41507	227.961	63.6226	63.0728	104.919	102.2772	38610.2031	87.1924	-0.66545	98.0105	2335330
005	2018-09-18t2341	1537332288	adult	101.9964	53.9979	-193.9979	1154.5003	77.1848	70555.4564	222253.138	3629552.3886	2516.67	0.60607	384.593	0.44799	345.2722	0.65022	1479.6774	0.51263	1426.146	546000.9375	612.1611	-0.21801	1173.9406	0.36979	14167200	0.54653	285.749	69.7849	69.1497	117.1404	114.2053	43224.8125	95.8785	0.010152	108.8121	2570670
005	2018-09-19t0341	1537346688.16	adult	105.9965	57.998	-189.9979	1112.8767	79.6309	70693.2547	222897.0118	3752571.931	2017.81	-0.14211	386.282	0.496	351.46	0.79598	1272.3375	-0.055535	1198.4418	469492.5625	597.966	-0.29983	1026.8534	-0.10276	14245700	0.56655	261.608	70.3278	69.6461	115.2331	112.6349	42521.0234	95.1409	-0.16327	107.3636	2593620
005	2018-09-19t0741	1537361088.43	adult	109.9966	61.998	-185.9978	1175.84	79.0819	75103.7769	236626.2654	4032424.5944	1206.82	-1.4951	349.81	-0.71489	316.8924	-0.48763	961.5512	-1.058	950.6242	376928.0625	556.4513	-0.71956	865.4821	-0.71739	13696500	0.25227	236.956	64.8192	63.8372	111.6402	108.6599	43762.9766	91.3258	-0.60433	104.1506	2537930
005	2018-09-19t1141	1537375491.08	adult	113.9973	65.9988	-181.9971	1196.0774	78.2966	75810.1365	238785.802	4069205.4163	1754.27	-0.56402	365.983	-0.22474	324.8566	-0.27113	1218.0896	-0.22163	1196.3148	482363.5	606.0193	-0.16348	1040.5248	-0.021678	14470600	0.62598	287.614	58.7727	57.6854	108.4457	104.8793	42944.5	84.82	-1.2744	99.3535	2323810
005	2018-09-19t1541	1537389889.12	adult	117.9968	69.9982	-177.9976	1151.0651	76.5381	70368.8776	221751.7579	3605944.9779	1974.36	-0.18151	367.525	-0.21852	337.1762	0.097708	1163.1172	-0.44187	1095.4861	428027.125	562.6144	-0.69297	940.2886	-0.47593	13491800	0.083577	207.112	68.0976	67.1245	117.1459	114.4346	43109.6953	95.5638	-0.44064	109.1868	2499860
005	2018-09-19t1941	1537404288.69	adult	121.9966	73.9981	-173.9978	1168.4847	77.4637	71768.6718	226074.2368	3706791.0134	2111.28	0.055667	397.768	0.73326	365.7553	1.0297	1103.9027	-0.69868	1028.4166	413963.5	601.4438	-0.23928	897.8296	-0.7186	14893200	0.7647	321.18	76.619	75.8408	124.4475	121.3092	46667.8125	102.3157	0.037782	115.3255	2868770
005	2018-09-19t2341	1537418687.87	adult	125.9964	77.9979	-169.998	1148.6366	79.6799	73737.244	232523.4418	3958296.912	2218.91	0.23724	378.664	0.048289	346.7331	0.31316	1202.4148	-0.37309	1118.0321	462929.7188	590.9674	-0.40686	974.7335	-0.41302	14560800	0.54919	357.679	71.2233	69.8198	146.4522	138.6131	56384.0859	101.3401	-0.1523	123.2067	2738750
005	2018-09-20t0341	1537433088.28	adult	129.9965	81.998	-165.9979	1075.6496	79.4931	68051.0685	214558.8146	3607663.2161	2189.41	0.16421	394.902	0.53372	352.6418	0.462	1206.0908	-0.39997	1110.8911	428162.25	654.244	0.39696	985.0876	-0.41463	14015900	0.22898	214.962	74.0101	73.2747	124.0301	121.3385	44030.6953	102.3008	-0.17587	115.6196	2626770
005	2018-09-20t0741	1537447487.34	adult	133.9963	85.9977	-161.9981	1085.0767	79.5624	68098.9954	214609.9003	3599097.973	2060.42	-0.092482	393.196	0.42113	355.4875	0.5069	1269.9231	-0.20167	1197.0269	452092.625	631.3997	0.052285	1008.5507	-0.35168	13971800	0.16143	236.561	75.0689	73.7935	135.3945	129.8018	48200.4531	103.9006	-0.1459	121.1982	2667500
005	2018-09-20t1141	1537461889.58	adult	137.9969	89.9984	-157.9975	1137.224	75.8641	70602.2876	222510.3282	3661472.6764	1682.27	-0.79494	399.21	0.56547	354.7823	0.43188	1198.2916	-0.50674	1163.4354	442169.625	662.2709	0.42164	1044.763	-0.22578	14714500	0.47241	178.317	68.2647	66.9824	125.6878	122.3307	46378.8086	99.569	-0.60136	115.7719	2516170
005	2018-09-20t1541	1537476290.19	adult	141.9971	93.9985	-153.9973	1207.6053	77.3263	75618.3494	238127.9091	4019072.4479	2011.84	-0.22158	404.377	0.6825	368.8341	0.86572	1247.8513	-0.3596	1183.6351	492901.25	636.932	0.034547	1002.9142	-0.47331	15952700	1.0024	318.428	75.1057	73.4502	134.3739	131.5566	53077.6875	106.3375	-0.14856	124.0973	2962920
005	2018-09-20t1941	1537490688.94	adult	145.9967	97.9982	-149.9977	1162.4519	79.7908	74785.1867	235664.6483	4037617.6316	1292.87	-1.5101	409.107	0.78665	379.1517	1.173	1059.3723	-1.0711	1050.9115	414214.5625	628.5734	-0.12285	955.1087	-0.74178	15956000	0.94232	280.833	79.6794	78.6197	135.4451	132.0278	52959.043	109.2892	-0.012028	124.8919	3107660
005	2018-09-20t2341	1537505088.67	adult	149.9966	101.9981	-145.9978	1108.0201	81.914	69508.2214	219064.6985	3740515.3963	1705.97	-0.79212	390.759	0.12461	349.345	0.10906	1220.8743	-0.51511	1173.813	443177.3438	647.243	0.07671	1042.2173	-0.36807	14167700	0.082579	283.879	72.9823	70.8758	140.4286	136.2208	50975.5664	105.3993	-0.40691	127.5821	2646120
005	2018-09-21t0341	1537519487.81	adult	153.9964	105.9979	-141.998	1242.1628	77.0104	77958.8126	245513.8797	4113459.6341	1818.91	-0.60638	399.051	0.35202	361.2752	0.47622	1277.9609	-0.33771	1217.3402	520130.0938	650.2865	0.07117	1094.3692	-0.16075	16231000	0.95067	378.246	75.4292	74.1568	132.4955	129.2374	53925.6875	106.2443	-0.42784	122.9176	3068010
005	2018-09-21t0741	1537533887.71	adult	157.9964	109.9978	-137.998	1212.2233	79.7641	72788.0096	229242.0962	3728743.216	2759.32	1.0094	416.375	0.88044	374.6707	0.89289	1431.1414	0.17778	1345.1432	545264.875	689.969	0.53395	1143.0539	0.030441	15825600	0.72482	270.07	82.1953	79.9099	182.5683	179.1132	69558.5156	120.0685	0.50896	162.6563	3124080
005	2018-09-21t1141	1537548287.5	adult	161.9963	113.9978	-133.9981	1254.6086	81.2204	78348.3457	246739.877	4205494.9821	2285.3	0.17918	399.07	0.26491	362.5054	0.44302	1310.645	-0.26741	1266.3082	536053.8125	633.664	-0.21876	1096.8228	-0.20732	16316400	0.88644	332.494	73.2477	72.0573	149.3768	138.9615	61095.1016	106.4834	-0.57379	125.4643	2994810
005	2018-09-21t1541	1537562690.65	adult	165.9972	117.9987	-129.9972	1131.175	79.5959	74750.9154	235969.0507	4070095.0838	2549.14	0.61991	409.924	0.58217	371.4835	0.71014	1400.3334	0.030592	1313.0383	546130	631.113	-0.28508	1113.2463	-0.15722	15972700	0.70136	312.289	77.7055	74.8108	171.0394	167.3209	66705.375	116.0703	0.023168	152.1463	3027800
005	2018-09-21t1941	1537577089.11	adult	169.9968	121.9982	-125.9976	1173.2042	88.0669	78003.1361	245768.8975	4402919.5901	1609.21	-0.98942	395.979	0.084335	361.8031	0.35027	1230.8689	-0.57137	1208.0803	500963.625	624.5143	-0.3986	1049.7475	-0.46446	16091800	0.71013	291.271	80.1179	78.0576	157.9243	144.1603	64275.1875	113.4007	-0.25346	134.6981	3255830
005	2018-09-21t2341	1537591488.21	adult	173.9965	125.998	-121.9979	1159.376	83.2697	73330.6136	231038.1765	3941597.1449	2898.71	1.1973	407.539	0.43036	369.7211	0.58284	1432.974	0.11607	1341.8107	548829.0625	633.7691	-0.31125	1142.78	-0.058238	15587900	0.4791	397.356	79.1057	76.682	189.6024	164.5162	72617.7344	112.4653	-0.40636	143.9196	3025720
005	2018-09-22t0341	1537605887.99	adult	177.9964	129.9979	-117.9979	1157.7864	79.5558	72909.2697	229787.6788	3854002.9101	2427.01	0.39555	405.592	0.33247	361.8129	0.28845	1487.9467	0.29616	1387.7637	566907.6875	655.9702	-0.06598	1219.0538	0.26815	15422200	0.38659	235.845	80.5919	77.4523	175.2209	171.3863	66759.1484	120.1593	0.015242	155.7791	3064430
005	2018-09-22t0741	1537620288.47	adult	181.9966	133.9981	-113.9978	1235.4052	78.9049	77949.7026	245494.3802	4163822.7147	2624.14	0.72825	405.613	0.30129	366.4616	0.41195	1465.9023	0.21511	1367.3076	596622.25	630.6602	-0.40172	1158.1751	-0.013416	16494700	0.75984	379.057	81.8213	78.6932	190.2128	176.4193	77416.5938	120.0709	-0.085234	155.4462	3327350
005	2018-09-22t1141	1537634688.33	adult	185.9965	137.998	-109.9979	1186.1128	80.4191	75442.1485	237576.1904	4102301.71	2272.21	0.13993	392.676	-0.1505	347.2503	-0.24619	1490.8766	0.29791	1413.4861	587405.375	648.1037	-0.21208	1213.6727	0.22468	15449900	0.34806	377.183	76.3931	73.3784	196.8281	178.3847	77550.2891	114.0365	-0.55264	156.3883	3005690
005	2018-09-22t1541	1537649088.45	adult	189.9966	141.9981	-105.9978	1243.2393	78.1582	78926.0376	248550.111	4242288.9326	1994.8	-0.32017	413.632	0.50482	375.1667	0.6391	1413.7893	0.037209	1386.3802	582481.1875	639.4669	-0.33944	1169.0743	0.02375	17024300	0.88795	258.188	79.7419	77.6141	159.2968	155.3356	65630.2969	113.0633	-0.68812	142.0141	3282020
005	2018-09-22t1941	1537663488.37	adult	193.9966	145.998	-101.9978	1283.779	80.8257	81009.5904	255050.5885	4371029.5869	2133.75	-0.073035	431.589	1.065	387.5891	1.016	1525.0928	0.41984	1470.9412	645114.25	693.0208	0.29351	1269.2659	0.46404	18237700	1.283	348.63	78.5662	75.5416	188.9653	173.766	79932.3125	116.7616	-0.54327	156.1614	3319970
005	2018-09-22t2341	1537677888.31	adult	197.9965	149.998	-97.9979	1227.763	83.7624	81825.5359	257763.6723	4614864.8468	2444.42	0.47162	406.437	0.22261	361.2195	0.13714	1556.5928	0.53442	1498.5209	664665.125	669.5872	-0.010676	1296.5257	0.58609	17334100	0.94079	344.282	77.674	74.4198	174.2071	170.1068	74386.4219	117.8205	-0.55494	156.2093	3312720
005	2018-09-23t0341	1537692288.03	adult	201.9965	153.9979	-93.9979	1257.6756	83.6181	82911.4175	261122.9175	4694263.4036	2294.63	0.2327	404.194	0.12582	361.6498	0.12767	1486.4027	0.30503	1408.2903	643612.375	660.2804	-0.14335	1238.2724	0.3332	17465200	0.95926	385.493	73.5727	70.7859	164.7586	160.7348	71340.4844	108.2209	-1.1376	146.9047	3179080
005	2018-09-23t0741	1537706688.72	adult	205.9966	157.9981	-89.9977	1284.0517	81.3105	82627.7293	260219.8557	4538457.5099	2158.35	0.016146	392.559	-0.27459	354.3903	-0.1277	1434.027	0.1377	1370.299	618065.625	641.136	-0.39451	1172.8607	0.050904	16913400	0.75436	356.05	79.4343	76.6043	183.2258	170.3432	78970.2969	116.8824	-0.73329	154.0354	3422430
005	2018-09-23t1141	1537721088.02	adult	209.9965	161.9979	-85.9979	1244.4472	86.2614	84482.2664	266510.2446	4795218.4422	2918.01	1.3584	414.415	0.41243	372.8343	0.44019	1562.7959	0.58975	1465.1148	687630.1875	663.7933	-0.13637	1244.7459	0.37542	18232600	1.1663	300.914	80.9754	76.6226	211.1378	201.9435	92900.625	129.0247	-0.18054	177.9597	3562600
005	2018-09-23t1541	1537735488.22	adult	213.9965	165.998	-81.9979	1294.7573	84.3943	87074.7957	274255.297	4944309.0506	1919.94	-0.36232	408.971	0.21543	368.8203	0.29008	1373.6625	-0.041206	1336.4688	623642.75	660.9036	-0.18743	1181.3413	0.10586	18551800	1.2493	445.527	71.6575	68.6293	169.5677	163.8035	76983.7344	111.2707	-1.1108	149.4904	3250530
005	2018-09-23t1941	1537749889.17	adult	217.9968	169.9983	-77.9976	1273.9406	81.696	83688.272	263568.007	4645382.978	2421.1	0.54162	417.769	0.47726	379.784	0.61467	1492.541	0.38175	1423.3884	650747.875	670.0922	-0.091597	1253.0201	0.43378	18210600	1.1235	435.102	75.9922	72.7956	177.3656	173.162	77331.3828	116.1107	-0.92569	158.9221	3312500
005	2018-09-23t2341	1537764288.04	adult	221.9965	173.9979	-73.9979	1266.9663	83.479	84161.5067	265072.8927	4709663.9519	1905.1	-0.35598	398.561	-0.15295	358.9632	-0.059146	1365.4652	-0.041017	1309.0759	599439.25	650.3646	-0.34243	1152.0502	-0.0013207	17479700	0.88814	246.713	79.7683	76.558	176.5528	173.4598	77506.6719	120.8699	-0.75265	159.865	3498400
005	2018-09-24t0341	1537778687.99	adult	225.9964	177.9979	-69.9979	1249.1168	86.0151	85308.5442	268702.1398	4925514.1193	1941.4	-0.2738	400.137	-0.11838	359.7035	-0.053209	1353.3837	-0.067437	1299.8245	602255.75	654.6723	-0.30299	1162.485	0.057697	17770100	0.96852	301.689	74.6881	71.3543	174.7858	171.3231	77779.6875	112.8721	-1.1647	154.979	3316900
005	2018-09-24t0741	1537793088.35	adult	229.9965	181.998	-65.9978	1313.3843	86.4359	87815.7231	276525.6772	5017830.9295	1694.7	-0.70749	401.438	-0.090976	364.4668	0.078276	1240.3517	-0.45168	1209.6718	568081.0625	648.1103	-0.3926	1098.0715	-0.21994	18367800	1.1443	361.83	78.1606	74.8368	185.1705	177.6682	84808.1094	117.4522	-1.0062	161.9895	3576240
005	2018-09-24t1141	1537807488.45	adult	233.9966	185.9981	-61.9978	1236.6092	84.5881	82698.5372	260567.5873	4653285.5219	1977.55	-0.17151	430.56	0.7991	393.2114	0.94397	1376.5923	0.050086	1340.2319	593311.25	675.3982	-0.07397	1169.4625	0.12228	18556300	1.1968	372.14	82.144	78.0008	208.2651	196.191	89762.25	129.6492	-0.52063	177.7072	3540240
005	2018-09-24t1541	1537821890.04	adult	237.997	189.9985	-57.9974	1334.5979	85.5987	88592.9852	278907.497	5013832.5647	1618.34	-0.82816	399.177	-0.1868	361.2458	-0.054283	1235.5197	-0.44309	1220.3985	570810.0625	650.9017	-0.3768	1094.3066	-0.20653	18419600	1.1581	341.32	75.2752	71.9063	182.9105	177.6333	84504.6562	113.1558	-1.2907	160.032	3473500
005	2018-09-24t1941	1537836288.62	adult	241.9966	193.9981	-53.9978	1193.838	85.8651	81972.9429	258462.6261	4695080.7354	2009.6	-0.071916	394.661	-0.33735	356.185	-0.22509	1305.8198	-0.16932	1243.4298	558890.875	641.2415	-0.50104	1091.4103	-0.20274	16859100	0.69896	404.801	79.0987	75.5653	189.0498	183.7338	80913.2969	119.9945	-1.0442	164.8175	3378940
005	2018-09-24t2341	1537850689.26	adult	245.9968	197.9983	-49.9976	1252.6736	81.4929	83021.1367	261478.6531	4599184.0746	2610.6	1.1134	399.925	-0.19024	361.9955	-0.066761	1322.9281	-0.084865	1272.1705	572827.875	636.9426	-0.55989	1144.6461	0.070924	17292000	0.83367	328.599	80.7931	76.737	202.6705	197.4239	87756.3203	123.5589	-0.94233	176.1928	3493330
005	2018-09-25t0341	1537865090.4	adult	249.9971	201.9986	-45.9973	1373.7878	85.4824	86819.5123	273279.7782	4809659.8842	2320.61	0.58199	407.445	0.022429	372.9111	0.24288	1332.3611	-0.025605	1260.8878	603559.5625	628.6087	-0.66496	1123.7292	-0.0037535	18444200	1.185	382.024	83.7749	80.149	190.3841	183.8975	86244	125.0347	-0.93231	169.1552	3792320
005	2018-09-25t0741	1537879488.96	adult	253.9967	205.9982	-41.9977	1267.4528	83.4938	83798.6932	263887.6341	4684957.0973	2164.33	0.29987	398.578	-0.25444	357.8637	-0.22608	1314.939	-0.068315	1250.3727	574628.3125	649.1339	-0.42254	1127.7553	0.043558	17411100	0.89414	437.212	79.4993	75.446	195.4711	188.6428	85420.8594	124.7749	-0.99697	173.8739	3472770
005	2018-09-25t1141	1537893890.15	adult	257.997	209.9985	-37.9973	1276.8313	97.3734	88113.1382	277866.2286	5098201.2331	2321.51	0.64198	402.338	-0.15379	367.5563	0.046342	1316.4436	-0.037074	1242.6997	604247.625	630.1959	-0.65194	1106.9207	-0.030613	18458100	1.219	349.947	78.8474	75.4107	184.627	178.4909	84743.8125	120.9876	-1.2126	165.1113	3617280
005	2018-09-25t1541	1537908282.21	adult	261.9948	213.9963	-33.9996	761.0271	74.9081	42426.8593	136799.5772	2055452.2657	1906.9	-0.17955	373.571	-1.0062	358.6883	-0.23421	898.7253	-1.6804	772.3383	200415.75	482.9197	-2.4188	705.4944	-2.0316	8298890	-1.7781	310.89	78.3219	73.6218	207.4258	201.4818	46255.9609	122.8058	-1.1898	182.3275	1739920
005	2018-09-25t1941	1537922682.81	adult	265.995	217.9965	-29.9994	1406.7655	87.0132	93556.4002	294504.1284	5414551.7715	1994.35	0.018168	408.845	0.01523	375.0659	0.2357	1205.2583	-0.43305	1160.2925	588166.0625	631.1769	-0.64346	1057.217	-0.22575	19932400	1.6926	365.761	78.9455	75.5071	194.5362	188.0981	94933.6719	123.8338	-1.2012	171.1189	3848830
005	2018-09-25t2341	1537937080.91	adult	269.9945	221.996	-25.9999	1339.173	85.8435	89427.1146	281561.2009	5134388.7326	1850.45	-0.26557	410.892	0.063719	377.7878	0.2998	1195.5029	-0.45186	1146.0096	557104.375	642.3893	-0.51061	1047.1787	-0.25063	19145900	1.4777	413.572	76.6218	72.7629	190.4581	183.0532	88753.4688	125.3528	-1.1917	168.2793	3570270
005	2018-09-26t0341	1537951480.86	adult	273.9945	225.9959	-21.9999	1311.8225	85.1424	86627.5656	272728.1158	4879323.7064	1755.17	-0.45372	420.101	0.31717	386.0233	0.52675	1190.3593	-0.45237	1142.9892	538042.375	667.134	-0.21555	1040.2755	-0.25991	18963000	1.4427	402.191	79.7808	75.5656	197.1591	192.8193	89115.9219	127.2912	-1.1644	176.7698	3601230
005	2018-09-26t0741	1537965879.54	adult	277.9941	229.9956	-18.0003	1323.8353	87.9361	88130.7966	277518.1639	5021301.8194	1497.61	-0.99698	425.815	0.46818	394.1386	0.74969	1119.2172	-0.73645	1090.4594	514839.875	649.7017	-0.42643	1010.1164	-0.39518	19553000	1.6405	272.435	83.6648	79.8095	199.9765	196.6914	91989.2031	128.7019	-1.1597	176.5393	3841800
005	2018-09-26t1141	1537980280.53	adult	281.9944	233.9959	-14	1274.6189	88.1686	86476.0771	272450.7514	4980551.8188	1295.79	-1.4338	426.454	0.47417	396.5013	0.80328	1052.9003	-1.0111	1033.64	474858.0312	652.5188	-0.39459	958.9112	-0.65109	19208300	1.558	271.354	82.9267	79.1678	196.1993	192.3861	88485.8906	127.4854	-1.2677	176.1283	3735180
005	2018-09-26t1541	1537994680.91	adult	285.9945	237.996	-9.9999	1337.0249	85.2488	87734.5504	276236.5202	4985549.2417	1329.82	-1.3613	422.522	0.3519	393.3716	0.69607	1025.3027	-1.1249	1005.4509	469588.625	649.5412	-0.43247	935.5497	-0.7612	19316400	1.6128	271.653	82.5264	78.4107	201.4669	198.003	92271.8438	130.0252	-1.2149	179.9721	3772860
005	2018-09-26t1941	1538009079.67	adult	289.9941	241.9956	-6.0003	1336.5404	85.7023	88274.0854	277961.4796	4963891.4912	1394.03	-1.2197	419.245	0.24964	391.9418	0.63936	1023.3524	-1.1275	1007.8355	470742.125	630.5376	-0.66347	927.0598	-0.79123	19283200	1.6255	255.433	82.5498	78.4123	200.3084	197.5501	92141.8672	131.282	-1.2173	180.042	3796880
005	2018-09-26t2341	1538023480.61	adult	293.9944	245.9959	-2	1324.034	85.9105	87626.3567	275921.7074	4905268.2576	1415.85	-1.1711	419.474	0.24625	392.3904	0.63801	1011.2619	-1.1783	985.8878	462146.6875	628.9527	-0.68517	908.1394	-0.88358	19157800	1.6105	263.841	82.4641	77.7102	202.0983	197.8057	92358.9219	134.9214	-1.1168	183.7838	3766220
005	2018-09-27t0341	1538037880.6	dead	297.9944	249.9959	2	1323.9364	86.2631	88032.2784	277244.7738	4945835.5831	1391.11	-1.2293	421.102	0.28175	394.6625	0.69007	1015.1607	-1.1559	993.1534	465958.75	626.9264	-0.71228	910.116	-0.85602	19307500	1.6807	284.584	83.0155	78.1983	203.3527	199.1042	93338.875	136.5989	-1.1009	182.5979	3806260
006	2018-09-14t1541	1536957912.27	egg	-1.9991	-49.9976	-209.9957	167.6574	28.6352	3204.7558	10184.2506	57697.5339	0	-0.0045746	0	-0.60682	0	-0.6836					0	-0.2515	0	-0.13757	0	0.92907	0	0	0				0	-0.65442	0	0
006	2018-09-14t1941	1536972305.54	larva	1.9991	-45.9995	-205.9976	187.4411	26.6647	3689.8038	11692.2044	64483.8939	0	-0.17292	0	-0.81768	0	-0.86162					0	-0.40154	0	-0.27672	0	0.3843	0	0	0				0	-0.76207	0	0
006	2018-09-14t2341	1536986704.79	larva	5.9989	-41.9997	-201.9978	169.2109	26.9551	3494.7279	11114.0288	63914.5282	0	-0.31189	0	-1.0274	0	-1.0494					0	-0.53434	0	-0.39421	0	-0.106	0	0	0				0	-0.87628	0	0
006	2018-09-15t0341	1537001103.93	larva	9.9986	-37.9999	-197.9981	184.7799	27.8857	3644.9371	11557.3335	65916.1409	0	-0.4313	0	-1.2362	0	-1.2482					0	-0.65416	0	-0.49652	0	-0.55395	0	0	0				0	-0.99801	0	0
006	2018-09-15t0741	1537015504.29	larva	13.9987	-33.9998	-193.998	184.7757	27.8252	3671.892	11643.2335	66640.3099	0	-0.53676	0	-1.4449	0	-1.4599					0	-0.76398	0	-0.58757	0	-0.9683	0	0	0				0	-1.1288	0	0
006	2018-09-15t1141	1537029904.29	larva	17.9987	-29.9998	-189.998	411.6575	33.8568	9882.1931	31168.7954	209130.441	302.423	-0.49555	204.977	0.033523	204.5725	0.47359	269.9483	-0.62708	266.4091	14577.21	244.578	-0.41419	260.9934	-0.47618	1097650	-0.83864	100.741	43.5201	42.9657	78.4907	77.0014	4238.498	63.1885	0.24827	72.177	233050
006	2018-09-15t1541	1537044304.27	larva	21.9987	-25.9998	-185.998	436.9609	39.6169	13678.9653	43164.5479	373228.2761	303.103	-0.58629	205.987	-0.14623	205.559	0.33629	271.7199	-0.67299	269.062	19835.5508	249.1359	-0.51053	264.998	-0.55412	1501440	-1.0315	140.601	54.0736	53.8429	88.0597	85.428	6428.3594	74.3137	0.45002	82.8836	394143
006	2018-09-15t1941	1537058704.37	larva	25.9987	-21.9998	-181.9979	489.8731	42.9523	16877.9412	53370.8201	490034.1778	447.996	-0.60826	267.815	0.19012	266.9296	0.88779	350.2011	-0.68155	345.9764	31518.0977	310.8056	-0.49805	333.5758	-0.57978	2400690	-0.98989	311.319	64.6215	64.3169	99.6688	96.1175	8970.1963	84.3897	0.64762	92.7318	579267
006	2018-09-15t2341	1537073103.9	larva	29.9986	-17.9999	-177.9981	587.1247	49.7104	25285.7207	79881.1522	911240.5488	526.711	-0.65418	269.206	0.021107	263.711	0.71274	456.0435	-0.67453	452.5095	61109.8281	334.8997	-0.54851	428.4541	-0.58337	3584210	-0.82153	268.801	63.286	62.93	100.0041	96.3294	13400.5518	83.2836	0.55509	93.5479	842589
006	2018-09-16t0341	1537087503.82	larva	33.9986	-14	-173.9981	913.047	52.772	33922.6406	107165.3237	1067537.719	3699.84	0.5679	399.513	0.98772	269.2173	0.63335	2841.8613	0.43394	2749.9395	511535.0312	1365.3017	1.1633	2419.4919	0.70888	7176050	0.38134	110.778	59.7925	59.3843	94.9766	94.0012	17095.7793	80.0288	0.38767	90.0666	1073990
006	2018-09-16t0741	1537101903.98	larva	37.9986	-9.9999	-169.998	836.4136	58.323	37051.7773	116777.0954	1417110.6684	9248.85	2.7085	571.102	2.3728	259.6801	0.33979	7323.2896	2.6229	7227.8132	1435364.75	2570.2189	3.1504	6376.8145	3.2914	11142800	1.7059	139.277	60.062	59.7253	96.5116	95.0542	18916.2656	81.6813	0.35658	91.2948	1171870
006	2018-09-16t1141	1537116304.35	larva	41.9987	-5.9998	-165.9979	815.8223	58.4016	40404.0725	127580.086	1646277.3114	7733.29	1.9846	516.846	1.7362	273.2505	0.34794	5829.5586	1.9038	5757.2261	1241696	2064.4551	2.161	4952.2959	2.229	10965400	1.2639	321.035	58.0776	57.7266	97.5487	94.4472	20777.8672	79.8918	0.20017	90.0639	1232170
006	2018-09-16t1541	1537130703.8	larva	45.9986	-2	-161.9981	930.5706	63.5103	48922.9657	154312.0203	2130775.4882	5987.71	1.1869	495.824	1.38	292.6806	0.45854	4087.9299	1.0243	3976.8823	1050598	1617.9781	1.2835	3488.4516	1.1628	12705500	1.6174	170.874	62.7859	62.5589	100.3728	99.0374	25795.8125	85.0523	0.28995	94.6917	1608890
006	2018-09-16t1941	1537145103.53	adult	49.9985	2	-157.9982	964.4425	68.3886	54508.4234	172100.127	2536550.6575	4476.33	0.50181	436.213	0.63718	293.4707	0.27574	2847.4731	0.3682	2742.207	814377.3125	1191.8572	0.45932	2436.6459	0.39156	12443400	1.1413	138.674	57.2814	56.6798	95.9286	94.0737	27435.5742	80.2393	-0.036416	90.0802	1634010
006	2018-09-16t2341	1537159503.62	adult	53.9985	6	-153.9981	1090.1033	70.9011	66249.236	208869.1137	3327861.3404	2491.03	-0.28494	390.593	0.10446	285.4412	-0.0312	1868.1187	-0.17667	1829.1382	646369.0625	944.0256	0.019485	1634.8373	-0.14027	13506700	1.304	279.393	58.7375	58.3172	96.5112	94.3479	33392.8711	80.239	-0.13984	90.2025	2031140
006	2018-09-17t0341	1537173903.86	adult	57.9986	10.0001	-149.9981	1075.1737	73.6319	66277.8506	209013.2819	3370952.4367	2565.36	-0.27915	367.259	-0.20746	280.6678	-0.29717	1845.2522	-0.20395	1802.3993	638457.25	840.3358	-0.17218	1487.3205	-0.24577	12704600	0.74039	209.066	57.448	56.8494	96.0367	93.3441	33228.6836	80.0835	-0.25373	90.0804	1987300
006	2018-09-17t0741	1537188304	adult	61.9986	14.0001	-145.998	1067.6866	72.6752	65890.0727	207739.0132	3369171.4263	2310.27	-0.39354	376.058	-0.16752	301.4697	0.058941	1665.1938	-0.33067	1618.2021	572826.6875	802.8368	-0.23931	1382.2822	-0.31427	12930800	0.62188	334.224	59.5518	58.9794	97.7899	95.5588	33639.7227	81.9466	-0.23601	92.0141	2047690
006	2018-09-17t1141	1537202705.55	adult	65.9991	18.0005	-141.9976	1140.5119	76.3282	70148.1432	220977.9167	3663427.7531	2578.46	-0.27948	364.054	-0.33405	305.1988	0.050666	1589.1698	-0.38712	1532.9442	583225.3125	669.6739	-0.48114	1287.0572	-0.36726	13329800	0.60916	170.627	59.833	59.3777	97.5991	96.1017	35818.8594	81.7369	-0.34435	92.1296	2190780
006	2018-09-17t1541	1537217096.56	adult	69.9966	21.998	-138.0001	1037.4987	79.1745	69513.3632	219887.3197	3845603.0253	1881.26	-0.58056	373.713	-0.2307	314.6848	0.23112	1350.8854	-0.51095	1308.8013	490371.4062	689.7311	-0.423	1167.2911	-0.43308	13532500	0.5519	240.541	67.9877	66.5344	162.5624	159.2446	59010.1602	92.2995	0.40682	125.5083	2461900
006	2018-09-17t1941	1537231498.73	adult	73.9972	25.9986	-133.9995	1174.3039	74.6044	72530.8241	228420.5582	3774058.5647	1894.84	-0.56549	366.669	-0.31696	317.1014	0.22179	1274.1667	-0.53178	1219.4091	482909.1875	650.7343	-0.48017	1078.8378	-0.47412	13878400	0.59471	174.265	62.5349	61.778	112.2519	108.4	42543.4805	86.8243	-0.10882	101.0022	2366950
006	2018-09-17t2341	1537245896.41	adult	77.9965	29.998	-130.0001	1156.9417	76.2208	71230.3208	224364.4816	3700461.1688	1646.52	-0.69344	343.839	-0.65746	293.6583	-0.63711	1235.3138	-0.52537	1211.6174	459536.75	590.8332	-0.6084	1068.8738	-0.44276	12781900	0.024414	159.955	58.8522	58.2998	96.4849	94.586	35892.375	80.7572	-0.73415	90.9071	2187770
006	2018-09-18t0341	1537260296.03	adult	81.9964	33.9979	-126.0002	1145.6458	77.8217	74067.8146	233556.3731	3957812.0375	1477.93	-0.81477	348.551	-0.60344	307.8362	-0.26615	1143.2012	-0.59417	1104.2253	442418.875	579.1837	-0.63319	997.8854	-0.47874	13456200	0.27759	215.047	66.0174	63.8802	162.5228	160.7085	62896.3047	95.7083	0.51596	142.1781	2548670
006	2018-09-18t0741	1537274696.09	adult	85.9964	37.9979	-122.0002	1237.5795	75.3323	76723.9455	241630.6225	3966786.6633	1884.62	-0.51572	393.735	0.3573	350.3466	1.1227	1255.1888	-0.4169	1213.8676	503330.75	641.4366	-0.35787	1048.1836	-0.36311	15760800	1.3626	212.952	64.4865	63.8618	105.5147	103.4769	42311.4023	88.3303	-0.25429	99.2658	2581330
006	2018-09-18t1141	1537289097.69	adult	89.9969	41.9983	-117.9998	1163.7384	80.2447	77121.8467	243090.4548	4251680.9711	1611.87	-0.79193	371.336	-0.07104	340.2316	0.69632	1081.1909	-0.72758	1039.4726	434638.75	579.6016	-0.65053	902.7436	-0.60758	14921800	0.95737	196.848	69.8944	69.4914	110.5358	108.9461	44435.4102	93.9715	0.16131	104.5982	2808640
006	2018-09-18t1541	1537303499.69	adult	93.9974	45.9989	-113.9992	1167.9349	78.8385	71501.371	225297.1565	3682596.2938	1482.34	-1.0067	373.884	0.057812	337.2997	0.51704	1072.9543	-0.74631	1053.5352	401284.9062	596.5104	-0.51567	941.7121	-0.52282	13951500	0.46199	380.585	67.9787	67.1357	124.9611	114.202	46735.4375	91.9446	-0.13001	105.5296	2536620
006	2018-09-18t1941	1537317895.56	adult	97.9963	49.9977	-110.0004	1157.9748	75.0868	72510.462	228428.4976	3788832.8983	1793.07	-0.57531	368.913	-0.061064	329.6829	0.17166	1216.9672	-0.31192	1170.0603	461230.5625	588.168	-0.52038	978.1011	-0.37199	13954900	0.45157	388.994	63.3896	62.6497	109.0442	104.4808	41327.7656	88.0648	-0.58663	99.8656	2397840
006	2018-09-18t2341	1537332296.34	adult	101.9965	53.998	-106.0002	1106.9181	79.2911	69729.5763	219730.6437	3763519.8471	1882.34	-0.39856	366.103	-0.14478	335.2285	0.2948	1145.881	-0.46733	1054.1592	417100.6875	588.0742	-0.45175	913.9537	-0.54333	13318500	0.10101	310.408	71.1521	70.3029	118.2987	115.7967	43060.7109	98.227	0.22033	110.6835	2588440
006	2018-09-19t0341	1537346696.47	adult	105.9965	57.998	-102.0001	1004.0202	75.5109	60995.5717	192440.9503	3087588.1259	1857.52	-0.40637	383.14	0.39426	345.1208	0.57251	1135.6799	-0.48055	1073.4227	362281.9062	624.5546	-0.026437	967.9932	-0.32183	12206100	-0.50559	369.53	66.6599	65.9087	113.7516	110.8545	36286.7578	93.1682	-0.33812	105.8806	2123650
006	2018-09-19t0741	1537361096.69	adult	109.9966	61.9981	-98.0001	1011.1422	78.0667	61776.6516	194710.0871	3186765.2913	1822.69	-0.44788	375.937	0.13667	337.2088	0.22539	1149.0748	-0.44099	1078.615	371151.1562	593.7544	-0.31344	959.6216	-0.34607	12125800	-0.57079	324.254	72.8359	70.9528	205.2303	201.3799	66289.375	102.6157	0.38787	130.1213	2349320
006	2018-09-19t1141	1537375499.61	adult	113.9974	65.9989	-93.9993	1122.2855	75.2883	70189.2895	221186.4816	3661427.3054	1630.6	-0.77979	358.268	-0.4777	327.7768	-0.1691	1022.6924	-0.89806	995.735	375328.125	562.6325	-0.66387	886.6423	-0.66485	13119800	-0.07765	244.493	72.341	69.8582	154.0036	151.333	56519.3047	109.6773	0.89517	141.5152	2649130
006	2018-09-19t1541	1537389897.78	adult	117.9969	69.9984	-89.9998	1061.0979	76.673	69390.311	218772.6533	3812840.4145	1736.2	-0.60565	330.225	-1.4483	288.9399	-1.5807	973.1725	-1.1264	897.7058	352288.4688	564.0387	-0.67565	806.5641	-1.0655	11940900	-0.71785	259.043	63.6255	62.2696	134.6458	115.8907	48741.7656	88.7639	-1.0305	105.6708	2300700
006	2018-09-19t1941	1537404297.18	adult	121.9967	73.9982	-85.9999	984.9923	77.7873	61598.9085	194265.5547	3250272.2795	1296.95	-1.4157	376.503	0.029045	347.4777	0.39615	942.3444	-1.2965	913.5291	303434.9062	607.382	-0.16379	835.3734	-1.0062	12101200	-0.66401	163.466	73.2289	72.3106	124.0496	121.1605	39943.9688	102.4158	0.046399	116.0956	2353650
006	2018-09-19t2341	1537418696.35	adult	125.9965	77.998	-82.0002	993.0438	77.7967	61627.3222	194280.7604	3222395.2298	1355.4	-1.3351	389.036	0.39284	357.7339	0.6933	994.8643	-1.1512	955.0625	320346.3125	615.5481	-0.084589	898.9157	-0.77273	12509900	-0.48779	283.38	78.2892	76.1662	170.9752	159.8107	55054.0195	110.6498	0.64238	136.0896	2517470
006	2018-09-20t0341	1537433096.62	adult	129.9966	81.998	-78.0001	1063.6566	76.4749	66203.5874	208707.2123	3444391.0191	1627.5	-0.86004	395.103	0.54041	359.202	0.68813	1142.4224	-0.63911	1109.2628	395278.125	614.081	-0.13893	988.4836	-0.39826	13648000	0.045705	316.842	76.6097	75.553	132.5592	129.5981	45865.4688	104.7599	0.03159	121.4248	2646330
006	2018-09-20t0741	1537447495.65	adult	133.9963	85.9978	-74.0004	1055.189	78.2342	65913.8818	207819.5188	3452243.9549	1552.52	-1.0141	393.98	0.44724	354.5166	0.47349	1080.2164	-0.9103	1051.2763	371594.4375	648.7047	0.28471	993.8043	-0.42308	13550500	-0.044748	331.236	76.2048	74.7918	135.8574	130.4967	46734.9297	105.8084	0.012699	122.5899	2620990
006	2018-09-20t1141	1537461898.08	adult	137.997	89.9984	-69.9997	1127.8698	76.4081	65554.4469	206426.0588	3354321.7114	2462.77	0.61002	405.173	0.76418	355.5864	0.45951	1318.9664	-0.060339	1262.0795	452405.4688	699.3739	0.91943	1118.6288	0.13061	13878000	0.071196	327.297	79.3289	78.2663	134.9381	131.4304	46283.7734	107.3839	0.037442	124.306	2717170
006	2018-09-20t1541	1537476298.87	adult	141.9972	93.9987	-65.9995	1080.2818	74.8801	68506.03	215993.3196	3604982.5743	1807.41	-0.58613	386.77	0.095758	335.592	-0.27489	1212.3458	-0.48944	1179.7999	434019.8125	681.1889	0.62461	1064.2211	-0.17978	13826300	0.0043773	248.993	76.4495	74.9604	138.476	134.5055	49574.4141	106.8945	-0.10389	125.9954	2732920
006	2018-09-20t1941	1537490697.41	adult	145.9968	97.9983	-61.9999	1117.9392	76.7677	68995.8835	217381.6161	3604632.3785	2000.94	-0.25903	408.806	0.77663	360.2352	0.52479	1221.1327	-0.48587	1163.891	439607.75	709.0333	0.93968	1073.8142	-0.17881	14716200	0.37347	283.919	78.2883	76.5286	188.2979	184.9052	67787.2344	107.1416	-0.18088	139.9479	2818220
006	2018-09-20t2341	1537505097.3	adult	149.9968	101.9982	-57.9999	1120.8788	77.0681	72202.4191	227551.478	3882796.4483	1931.32	-0.39723	385.679	-0.044495	335.6032	-0.361	1176.2556	-0.67489	1117.7517	443448.375	717.8043	0.99785	1037.7863	-0.38888	14517400	0.23934	317.049	66.1621	64.8497	130.5606	121.5733	49221.3477	93.5498	-1.3193	111.4307	2490410
006	2018-09-21t0341	1537519496.24	adult	153.9965	105.9979	-54.0002	1075.6077	77.8512	67676.592	213292.2513	3578678.099	1840.71	-0.56845	424.996	1.2144	373.3207	0.88727	1261.6057	-0.39575	1220.5671	445346.8125	733.7151	1.1468	1092.2904	-0.17042	15002800	0.41294	285.353	76.2891	75.2281	137.7208	132.9972	48615.4297	104.9095	-0.52844	123.0896	2693080
006	2018-09-21t0741	1537533896.26	adult	157.9965	109.9979	-50.0002	1100.6311	76.6797	68595.9412	216181.732	3670847.5694	1949.68	-0.39071	414.047	0.80322	359.7502	0.38538	1299.9374	-0.28404	1241.8307	465377.5625	747.2216	1.2631	1118.1897	-0.084102	14816300	0.29332	333.986	75.3605	73.695	142.3277	136.5557	50953.3203	106.6555	-0.47984	126.7038	2696700
006	2018-09-21t1141	1537548295.98	adult	161.9964	113.9979	-46.0003	1146.0328	76.9781	72384.8136	228092.8461	3815904.6525	1774.67	-0.69941	385.909	-0.17041	329.7007	-0.6677	1233.2849	-0.53789	1188.4508	466181.7188	718.3485	0.84966	1044.3602	-0.44733	14565800	0.15673	237.099	72.6668	70.8873	139.0129	133.675	52546.8906	103.6998	-0.77437	123.56	2742740
006	2018-09-21t1541	1537562699.25	adult	165.9973	117.9988	-41.9994	1080.7348	79.7443	68143.8845	214810.1136	3629362.4317	1515.75	-1.1476	407.409	0.49921	356.3446	0.19997	1175.646	-0.75115	1155.9746	418529.9688	724.4424	0.88117	1042.9812	-0.47627	14483400	0.09495	249.948	82.2207	81.0452	146.7294	141.8798	52235.6562	115.3695	-0.026257	133.8547	2922950
006	2018-09-21t1941	1537577097.67	adult	169.9969	121.9983	-37.9998	660.2697	70.564	40115.6612	127535.9511	2020080.9749	1648.04	-0.92336	450.453	1.8764	366.276	0.50022	1352.4658	-0.15049	1325.8886	284017.8125	930.9582	3.4009	1243.0552	0.40748	9447340	-1.9335	300.913	87.3247	84.4559	180.6102	170.1889	37928.1406	125.1152	0.55494	153.5992	1831460
006	2018-09-21t2341	1537591496.81	adult	173.9966	125.9981	-34	1148.5961	77.6296	69441.2568	218733.9454	3591242.3307	2280.56	0.15041	425.051	1.0049	355.1281	0.096665	1380.9987	-0.062991	1333.8624	501302.5	829.0954	2.0985	1161.8915	0.027454	15406800	0.4087	341.641	79.4079	76.6789	153.511	150.5207	55724.5039	119.6361	0.076463	141.7404	2878300
006	2018-09-22t0341	1537605896.49	adult	177.9966	129.998	-30.0001	1108.7569	80.0846	70131.9317	220980.1943	3752972.3442	1670.54	-0.88112	398.232	0.091526	335.6249	-0.57899	1204.6262	-0.6755	1160.2544	440893.1875	742.5203	0.9965	1071.9471	-0.38757	14565300	0.060832	379.7	80.3709	76.9487	181.6189	164.8193	66472.5156	124.6695	0.31161	152.2227	2939570
006	2018-09-22t0741	1537620296.92	adult	181.9967	133.9981	-26	1143.228	75.8398	69081.0552	217599.5059	3584437.7406	2100.21	-0.15415	412.218	0.51709	357.8921	0.12975	1229.3195	-0.5927	1188.3894	443784.3125	748.7793	1.0431	1031.0205	-0.57718	14868700	0.1552	294.504	81.2146	77.8456	187.3788	173.0098	67643.7656	128.3346	0.44364	158.3401	2929410
006	2018-09-22t1141	1537634696.8	adult	185.9966	137.9981	-22	959.0838	76.5736	57736.3315	181995.5132	2947600.8802	1966.43	-0.37486	453.276	1.8262	396.513	1.3671	1171.4203	-0.78847	1122.663	353768.9375	752.7101	1.0644	1020.7379	-0.62675	13661800	-0.30248	208.988	84.1436	80.7039	164.0509	161.734	49543.3672	128.3652	0.3381	152.9331	2536090
006	2018-09-22t1541	1537649096.89	adult	189.9967	141.9981	-18	954.0974	76.3934	52185.6698	164470.2062	2458512.1736	2151.15	-0.056604	463.862	2.1412	406.2979	1.6534	1183.3376	-0.74389	1120.6624	324234.5	764.2606	1.1811	1026.5801	-0.60268	12666700	-0.66366	230.517	89.7807	84.0174	186.2171	183.8796	51023.4922	146.7679	1.341	175.2768	2451640
006	2018-09-22t1941	1537663496.89	adult	193.9967	145.9981	-14	869.781	70.5126	47999.93	151455.9963	2233585.5657	2194.91	0.030535	470.384	2.3283	407.0621	1.6479	1326.6567	-0.25153	1279.129	334317.5	784.9377	1.4127	1120.6274	-0.1879	11810900	-0.95866	256.757	92.7935	86.0726	201.787	198.8939	50850.3164	156.578	1.7624	185.9725	2329950
006	2018-09-22t2341	1537677896.86	adult	197.9967	149.9981	-10	874.3599	72.2714	47323.4886	149240.1385	2180950.3675	2498.87	0.56439	475.291	2.4633	410.0389	1.7151	1393.3333	-0.017938	1345.5226	345546.6562	794.8379	1.5136	1187.0479	0.10614	11768700	-0.96244	273.563	94.9586	87.8729	210.6773	206.9277	52247.9727	161.5992	1.8806	195.3386	2351270
006	2018-09-23t0341	1537692296.56	adult	201.9966	153.998	-6.0001	865.6959	72.7221	47940.3548	151150.5877	2270609.2328	2393.53	0.40216	474.337	2.406	413.608	1.8004	1310.2562	-0.29129	1253.6617	328874.3125	794.1949	1.4852	1129.6387	-0.14305	11904400	-0.90626	272.103	96.4884	88.768	215.3595	212.147	54055.2266	165.6584	1.9461	198.5921	2421570
006	2018-09-23t0741	1537706697.32	adult	205.9968	157.9982	-1.9999	898.6016	71.7575	50576.0317	159431.6025	2434302.5731	2555.04	0.70046	469.807	2.2325	413.0474	1.7527	1271.6409	-0.41305	1192.61	336984.8438	780.1388	1.2943	1069.7131	-0.40177	12422600	-0.72482	274.351	96.1611	88.5809	213.3591	208.9395	56540.168	165.1129	1.7672	197.7827	2542690
006	2018-09-23t1141	1537721096.53	dead	209.9966	161.998	1.9999	969.6116	71.896	57913.0726	182906.2955	2899909.1957	1992.97	-0.25165	455.534	1.7428	408.2286	1.5695	1200.308	-0.64523	1163.7092	363693.3125	731.5468	0.68584	1017.8301	-0.62386	13779900	-0.27509	287.51	92.736	86.8921	201.6589	198.2796	61102.6406	153.9785	1.0677	187.1997	2805270
007	2018-09-14t1541	1536957920.4	larva	0	-53.9976	-245.996	819.4882	26.4549	19263.471	60606.6913	368145.2126	1271.38	0.66162	415.747	2.567	375.4891	2.5756	1021.12	-0.062883	1005.7266	107217	690.9817	1.1903	905.03	0.64864	4335000	3.0854	396.376	125.431	106.3429	333.353	327.3167	35002	245.8969	4.2017	309.5747	1307870
007	2018-09-14t1941	1536972313.77	larva	3.9982	-49.9994	-241.9978	820.1289	28.889	20040.8493	63038.6245	403785.4942	658.858	0.11289	359.716	1.9351	344.5887	2.2237	577.853	-0.31245	571.144	62985.9	487.6542	0.54604	547.5527	0.14325	3893570	2.2157	435.571	126.565	105.8494	343.777	336.8186	37471.7	247.7106	4.3138	313.857	1369940
007	2018-09-14t2341	1536986712.96	larva	7.9979	-45.9996	-237.9981	824.5706	29.959	19974.7462	62829.0321	399721.2672	657.709	-0.04001	364.21	1.7861	351.6603	2.2147	562.438	-0.37248	556.7815	60743.4	480.1759	0.36152	536.1491	-0.004273	3925810	1.6766	402.927	128.016	108.4795	331.115	324.3184	35760.4	241.2361	4.2621	302.7726	1379890
007	2018-09-15t0341	1537001112.01	larva	11.9977	-41.9999	-233.9983	825.1409	29.2549	20417.0799	64229.9734	414257.9451	613.142	-0.19131	361.173	1.5817	350.3271	2.1271	545.952	-0.43067	541.7254	60600.6	474.1075	0.20181	523.0379	-0.13231	3977960	1.1983	407.254	128.719	107.2292	334.751	329.1448	37157.4	242.8666	4.3938	307.5327	1417710
007	2018-09-15t0741	1537015512.34	larva	15.9978	-37.9998	-229.9982	832.001	28.9889	20882.3133	65702.5823	428156.5075	582.678	-0.31801	357.489	1.376	346.8502	2.0155	532.028	-0.48545	526.8816	60119.1	466.0066	0.055303	511.8412	-0.2433	4019960	0.75536	394.871	128.386	107.9664	331.357	327.7364	37443.4	242.8025	4.5037	306.3576	1443710
007	2018-09-15t1141	1537029912.3	larva	19.9977	-33.9998	-225.9983	836.2991	29.6388	20613.1092	64862.4997	418388.043	580.859	-0.41888	358.026	1.2085	349.1064	1.9609	526.914	-0.53405	523.1837	59014.4	460.1033	-0.073559	503.9264	-0.33995	3979460	0.3075	380.952	131.204	112.7941	321.508	317.2232	36008.8	242.4642	4.6241	302.9388	1458330
007	2018-09-15t1541	1537044312.3	larva	23.9977	-29.9998	-221.9983	829.9798	27.9072	20130.0778	63337.6501	397073.4738	569.935	-0.51416	359.419	1.0514	350.863	1.9005	524.851	-0.57913	523.8007	57208.7	460.8721	-0.17977	507.2187	-0.41929	3904010	-0.12653	373.534	132.712	113.6118	323.533	318.2354	35265.1	244.8447	4.8356	300.7347	1441520
007	2018-09-15t1941	1537058712.49	larva	27.9978	-25.9998	-217.9982	568.4606	45.1941	20447.2191	64487.2126	628825.1067	420.347	-0.6599	237.553	-0.15937	236.6806	0.46206	344.492	-0.70585	339.4139	37549.6	297.5026	-0.56877	328.6631	-0.61848	2573410	-1.0909	116.808	61.1403	61.0243	96.5738	94.4417	10526.5	82.3312	0.56119	91.3617	662332
007	2018-09-15t2341	1537073112.02	larva	31.9977	-21.9999	-213.9983	835.8113	29.1726	20095.2744	63225.6234	396964.8398	614.351	-0.65566	372.704	0.83394	366.3366	1.926	525.046	-0.66225	521.0663	57230	467.8352	-0.35998	507.0444	-0.56271	4043460	-0.79569	385.869	135.448	118.2716	320.934	315.8637	34981.8	246.1131	5.2716	299.1624	1469470
007	2018-09-16t0341	1537087511.95	larva	35.9977	-17.9999	-209.9984	836.763	28.5352	20422.9529	64256.68	406788.3685	597.68	-0.73483	376.428	0.7005	369.3666	1.8885	527.894	-0.70113	523.6294	58596.3	474.4221	-0.43695	512.4749	-0.62346	4150120	-1.089	380.765	135.272	116.0598	327.485	322.596	36350.8	247.5411	5.5902	304.3788	1491370
007	2018-09-16t0741	1537101912.09	larva	39.9977	-13.9999	-205.9983	668.9653	51.2585	28791.1932	90877.4328	1030219.9001	1927.24	-0.27331	397.472	0.7211	306.3451	0.91263	1694.84	-0.16107	1679.51	257616	1069.4389	0.50324	1555.5284	0.011954	6032830	-0.62455	126.061	66.7779	66.3287	102.771	101.6604	15621.1	87.7541	0.51833	97.9506	1013550
007	2018-09-16t1141	1537116312.43	larva	43.9978	-9.9998	-201.9982	725.1764	49.577	29360.9274	92549.1588	998701.05	10580	3.0404	631.646	2.7303	300.5055	0.67151	8299.36	3.1669	8165.8469	1294700	2742.4518	3.2555	7020.5042	3.5337	9796200	0.60119	205.751	67.7513	67.5069	103.523	101.9592	16149.6	88.6845	0.47496	97.9577	1050760
007	2018-09-16t1541	1537130711.96	larva	47.9977	-5.9999	-197.9984	993.9834	61.0554	35838.8446	113223.3643	1145958.4939	6530.76	1.3391	564.633	1.9511	400.3547	2.2135	4613.62	1.2947	4422.9331	881202	1510.8389	1.0456	3907.5094	1.3824	10733700	0.63199	393.419	99.0161	84.1498	284.492	277.0901	54337.9	202.9384	5.2698	257.4293	1882300
007	2018-09-16t1941	1537145111.65	larva	51.9976	-2	-193.9984	1244.0186	60.0545	46650.2072	147225.643	1499650.0787	12546	3.4868	554.555	1.7049	381.9633	1.9231	6288.36	2.1835	5728.3101	1553220	1358.8233	0.68752	3855.6513	1.2485	13688600	1.4548	401.789	96.6952	80.6434	305.931	298.9376	75565.1	208.0321	6.3483	273.5965	2386820
007	2018-09-16t2341	1537159511.71	adult	55.9976	2	-189.9984	901.3702	57.4327	43003.5317	135546.1324	1723946.341	6585.42	1.2503	514.716	1.2869	347.1028	1.2192	3956.12	0.9431	3399.8168	894083	1289.7583	0.57129	2743.1195	0.54773	11622800	0.372	137.159	72.3546	71.9935	109.785	108.7434	24811.4	94.3057	0.59799	104.3599	1633840
007	2018-09-17t0341	1537173911.97	adult	59.9977	6.0001	-185.9983	992.5082	59.6471	47805.0021	150659.7951	1918304.0335	3769.69	0.17128	460.405	0.71912	340.0742	1.0466	2455.12	0.12786	2381.4546	618690	1021.9958	0.12526	2045.6817	0.10914	11562600	0.11732	199.189	60.4438	60.1867	98.698	96.9118	24871.9	83.0048	-0.13225	93.2853	1517990
007	2018-09-17t0741	1537188312.16	adult	63.9977	10.0001	-181.9983	1007.1102	66.3125	56573.3011	178458.0448	2631553.791	2009.46	-0.53703	429.434	0.39115	365.7209	1.725	1477.5	-0.45048	1438.6305	437339	795.6515	-0.26367	1292.0646	-0.3863	12708700	0.38951	168.065	76.2821	75.9145	115.323	113.6195	34135.6	98.8219	0.93469	109.4811	2257490
007	2018-09-17t1141	1537202713.86	adult	67.9982	14.0006	-177.9978	1082.3126	67.2038	63386.9398	199963.6564	3049903.3065	2654.9	-0.24843	396.656	0.031987	322.1097	0.48504	1956.79	-0.12505	1885.201	649653	813.4026	-0.19463	1625.5803	-0.10685	13130100	0.40702	240.714	70.4892	70.0836	109.552	107.6491	36371.1	93.0496	0.49821	103.3164	2333330
007	2018-09-17t1541	1537217104.76	adult	71.9957	17.9981	-174.0004	1008.0821	66.7266	57067.9924	179866.4219	2683469.611	2532.12	-0.2672	370.578	-0.27722	301.6354	-0.223	1832.29	-0.14395	1764.7869	547856	765.0512	-0.24175	1510.2947	-0.13153	11063200	-0.61123	270.226	65.5351	64.9182	107.979	105.8985	32285.7	90.6864	0.26051	101.9486	1956490
007	2018-09-17t1941	1537231507.02	adult	75.9963	21.9987	-169.9997	1114.1754	63.0188	37676.2917	119441.2227	1187318.3127	697.435	-1.2313	370.141	-0.26127	365.2502	1.753	572.373	-1.1068	567.9471	115047	504.187	-0.85705	553.099	-0.96521	7416520	-2.3618	531.717	107.221	88.2116	322.721	317.0938	64867	234.2078	12.8602	296.9774	2148380
007	2018-09-17t2341	1537245904.58	adult	79.9956	25.998	-166.0004	1369.415	82.8122	58546.4342	185389.3004	2372311.0202	2996.36	0.18352	436.616	0.94672	392.9889	2.6682	1587.72	-0.1383	1416.9128	490606	748.7701	-0.092261	1227.1974	-0.22836	13474000	0.29452	412.906	97.4397	81.6131	300.136	293.1862	92742.1	211.4419	11.0784	273.4928	3006990
007	2018-09-18t0341	1537260304.21	adult	83.9955	29.9979	-162.0005	1022.1007	74.3635	59382.8581	187241.7277	2922684.3725	1687.69	-0.68842	381.383	0.0686	345.027	0.97516	1115.53	-0.62878	1055.3788	346930	652.5556	-0.33791	973.235	-0.49537	11834300	-0.52681	169.704	74.4156	73.641	126.504	123.5795	39342.7	101.2742	0.99129	117.2391	2309120
007	2018-09-18t0741	1537274704.38	adult	87.9956	33.998	-158.0005	1381.5597	68.3513	68346.097	215554.6042	3019388.776	2680.73	0.30739	406.755	0.82371	371.642	1.8429	1430.35	-0.07263	1325.8757	513496	710.1601	0.089377	1164.5884	-0.089672	14583800	0.79435	379.39	81.3131	73.2126	265.594	259.1142	95348.3	173.729	7.5681	241.7984	2915400
007	2018-09-18t1141	1537289105.99	adult	91.996	37.9984	-154	937.0223	67.0099	51214.231	161458.3902	2376736.2239	2155.99	-0.14385	400.867	0.84413	349.7076	0.99492	1483.85	0.20721	1384.0328	399157	760.6279	0.69987	1215.3697	0.19744	10748400	-1.1656	245.202	69.2441	66.9077	161.743	157.0086	43508.9	102.5625	0.8982	140.8034	1856640
007	2018-09-18t1541	1537303508.06	adult	95.9966	41.999	-149.9994	910.0544	69.4757	54353.7365	171561.5046	2687988.8496	2081.95	-0.16011	356.82	-0.42726	319.0739	-0.16933	1144.81	-0.53824	1011.3087	325125	618.2253	-0.26985	904.0673	-0.61413	10131900	-1.527	221.44	69.6952	68.838	118.914	113.4863	33771.6	95.773	0.16692	108.3465	1978990
007	2018-09-18t1941	1537317903.79	adult	99.9954	45.9978	-146.0006	1015.6591	67.04	58819.2925	185515.0269	2823508.8093	1584.78	-0.8693	373.458	0.10663	350.3213	0.864	999.119	-0.90342	943.4802	307729	598.7368	-0.35665	849.9844	-0.75867	11477900	-0.85254	380.543	71.4459	72.379	123.673	120.2147	38091.2	103.3543	0.73799	115.7425	2195820
007	2018-09-18t2341	1537332304.55	adult	103.9956	49.998	-142.0004	1208.3555	65.027	45296.366	143052.7479	1723035.271	1537.84	-0.92885	438.316	2.1948	419.4164	3.2279	963.798	-1.0162	906.5298	231311	583.4936	-0.44677	805.8352	-0.90615	10504700	-1.3886	417.37	111.254	92.1414	309.261	304.2789	74222.6	235.9719	12.4233	285.8567	2666310
007	2018-09-19t0341	1537346704.77	adult	107.9957	53.9981	-138.0003	1065.8036	69.0567	61550.1965	193948.0742	2975439.4673	1503.52	-0.98296	388.852	0.57946	359.6504	1.0448	1134.95	-0.49399	1123.8453	365452	598.9859	-0.25117	959.6114	-0.3314	12510900	-0.35272	267.934	79.4288	78.7952	140.719	136.8278	45311.7	105.5427	0.70235	123.0375	2555540
007	2018-09-19t0741	1537361104.92	adult	111.9957	57.9981	-134.0003	1066.3356	69.8805	62385.0672	196576.4333	3079864.5624	2024.15	-0.097532	361.343	-0.35675	323.6813	-0.28119	1379.11	0.30919	1306.91	449590	607.3328	-0.15444	1122.991	0.3131	11777200	-0.76499	285.144	74.5953	73.0302	185.101	176.5267	60342.8	105.3707	0.57439	133.6052	2431290
007	2018-09-19t1141	1537375507.98	adult	115.9965	61.999	-129.9995	1120.5409	67.4271	58374.632	183946.4154	2685458.1065	2000.74	-0.13295	373.831	0.011833	333.7622	0.0090835	1493.23	0.72086	1450.1344	458423	616.8655	-0.03345	1213.7218	0.71846	11440400	-0.96423	182.889	74.4521	73.8971	122.093	117.8933	37482.4	100.1261	0.0082355	112.4686	2278460
007	2018-09-19t1541	1537389906.16	adult	119.996	65.9985	-126	1061.3508	69.8012	63280.6122	199473.2387	3170654.3461	2000.12	-0.13944	388.325	0.44456	355.549	0.70608	1332.53	0.15055	1284.8939	441069	630.3507	0.1318	1080.0371	0.13218	12828700	-0.27507	234.227	78.8361	78.6294	129.535	125.8254	42876.2	107.2914	0.52153	119.9804	2604430
007	2018-09-19t1941	1537404305.65	adult	123.9959	69.9983	-122.0001	1426.149	69.9507	69975.6522	220480.1549	3084203.2528	2643.64	1.0157	434.441	1.9252	398.1348	2.1203	1624.36	1.2058	1531.1761	597765	615.9513	-0.065546	1274.6027	1.016	15951400	1.28	351.178	96.3477	88.8602	260.559	252.0264	95885.6	172.7267	6.0236	236.3601	3537600
007	2018-09-19t2341	1537418704.68	adult	127.9956	73.9981	-118.0004	1101.4562	68.3926	60842.3448	191685.9209	2839875.4242	2634.58	0.98614	451.639	2.4478	408.5259	2.418	1748.91	1.6488	1654.3148	557902	685.4819	0.82549	1389.2437	1.547	14372500	0.43063	318.377	93.432	92.0968	158.682	153.7938	50619.5	122.1702	1.5635	142.6248	2973290
007	2018-09-20t0341	1537433104.9	adult	131.9957	77.9981	-114.0003	1270.6237	73.927	53761.8619	170150.4135	2224678.465	1971.16	-0.244	445.311	2.1846	413.1046	2.5174	1414.75	0.36097	1348.2493	401789	650.0831	0.32348	1215.1676	0.67278	12621900	-0.48246	383.851	108.391	92.5217	302.485	296.076	85905.7	223.1322	9.8947	278.1802	3072240
007	2018-09-20t0741	1537447503.98	adult	135.9954	81.9979	-110.0006	1076.0655	72.3198	65993.0468	208003.2939	3388587.2298	1588.7	-0.95619	354.415	-0.89914	318.4133	-0.79343	1169.28	-0.59387	1146.5167	403400	585.5433	-0.58576	1034.3689	-0.25148	12210700	-0.71474	198.499	68.3334	67.4848	114.756	112.1742	39590.8	93.7744	-1.0321	106.6685	2354290
007	2018-09-20t1141	1537461906.5	adult	139.9961	85.9986	-105.9999	1038.009	74.926	64312.8643	202693.8002	3375192.6017	1848.45	-0.50316	367.674	-0.51076	325.4066	-0.59841	1321.48	-0.068359	1253.6085	444017	600.889	-0.42281	1101.6238	0.026728	12341700	-0.67627	286.856	63.2165	62.4153	108.219	106.1761	36361.5	88.5482	-1.5351	101.1601	2121990
007	2018-09-20t1541	1537476307.34	adult	143.9964	89.9988	-101.9996	663.275	111.2992	38765.2245	125213.7428	2096895.1431	1316.81	-1.464	334.434	-1.672	315.9597	-0.96787	873.931	-1.7335	817.4401	177408	484.2082	-2.0136	682.8235	-2.0166	6774640	-3.2779	137.287	73.3385	72.8704	115.044	113.7601	23354	98.659	-0.80361	109.3076	1485620
007	2018-09-20t1941	1537490705.87	adult	147.996	93.9984	-98	1087.6362	69.0322	62366.9565	196448.7733	3010953.7974	1749.6	-0.70857	415.096	0.96273	385.7533	1.3785	1208.69	-0.54517	1174.7123	394033	623.4377	-0.2111	1017.953	-0.45953	13528000	-0.18598	276.681	88.9228	88.1001	146.264	139.0148	47682.2	117.7875	0.60049	132.2047	2897990
007	2018-09-20t2341	1537505105.76	adult	151.9959	97.9984	-94.0001	1070.8377	69.2178	62487.5758	196854.5224	3058025.0632	2066.76	-0.16595	417.867	1.0042	380.0537	1.1396	1422.76	0.19148	1375.5303	465241	680.6455	0.48956	1196.6595	0.34018	13643400	-0.16537	326.127	90.8785	89.5005	174.802	158.261	57160.1	123.8387	0.95344	144.4267	2967180
007	2018-09-21t0341	1537519504.58	adult	155.9956	101.998	-90.0004	1110.6291	73.9003	67699.3294	213356.7902	3487612.7808	1733.84	-0.75827	363.554	-0.84782	318.3235	-1.0048	1305.56	-0.25244	1282.6694	462168	632.8107	-0.17289	1127.9613	-0.018123	12848000	-0.53657	403.658	60.9067	60.1591	109.175	105.4483	38647.8	86.918	-1.9079	99.7698	2152440
007	2018-09-21t0741	1537533904.57	adult	159.9956	105.998	-86.0004	1181.177	72.026	68044.7659	214297.7442	3342546.3566	1809.27	-0.6362	398.952	0.28246	357.1621	0.28017	1402.23	0.063907	1386.8121	499195	665.6478	0.2052	1217.4278	0.3606	14185200	0.011512	386.987	76.8897	76.4673	131.023	128.2447	46644.2	107.5445	-0.45633	122.1475	2733890
007	2018-09-21t1141	1537548304.38	adult	163.9956	109.998	-82.0005	1123.4808	69.7741	59420.9913	187063.9517	2740751.301	2319.54	0.23235	415.575	0.78937	355.7585	0.19717	1488.6	0.34373	1442.1996	464442	762.1621	1.3768	1257.6639	0.51293	12933100	-0.53034	240.554	88.3879	85.1653	186.871	183.7889	58303.7	137.1695	1.574	171.9169	2750720
007	2018-09-21t1541	1537562707.73	adult	167.9965	113.9989	-77.9995	1857.5781	67.4832	75476.3741	237622.9528	3093340.7037	1873.79	-0.53757	446.984	1.7831	420.1316	2.3275	1228.33	-0.57777	1188.1255	490105	643.5801	-0.14607	1048.3	-0.46205	17807900	1.4203	425.269	112.429	100.7695	290.116	282.7539	115756	216.1896	6.962	266.5095	4479170
007	2018-09-21t1941	1537577106.22	adult	171.9961	117.9985	-73.9999	1081.2597	70.2025	61807.9553	194727.506	3012225.9739	1606.24	-0.99457	420.569	0.87419	385.2162	1.1167	1207.05	-0.66186	1191.2482	391085	688.1396	0.37296	1072.9852	-0.36795	13591100	-0.29228	335.288	90.0381	89.4783	178.37	158.219	57791.8	125.7163	0.54327	144.2333	2909670
007	2018-09-21t2341	1537591505.14	adult	175.9958	121.9982	-70.0002	602.1426	71.8078	32868.1877	105321.8694	1508988.2746	1855.52	-0.57219	438.479	1.4247	400.2668	1.5807	1447.18	0.16021	1417.4386	250362	677.1452	0.20572	1291.6288	0.59596	7551930	-2.6279	249.337	100.209	97.6992	197.507	192.6426	34168.7	137.6585	1.2337	175.4947	1725900
007	2018-09-22t0341	1537605904.92	adult	179.9957	125.9981	-66.0003	1090.9979	69.8234	62708.1075	197594.6434	3029478.0859	2202.17	0.013324	435.569	1.2939	401.2383	1.5746	1463.72	0.20993	1420.6879	480099	701.8038	0.47927	1253.3412	0.41069	14281900	-0.056969	270.744	91.8101	90.6938	173.695	169.1667	56972.1	129.6747	0.5899	156.0086	3010360
007	2018-09-22t0741	1537620305.31	adult	183.9958	129.9982	-62.0002	1464.495	69.4832	64813.0152	204255.2597	2869017.0322	2375.99	0.31204	495.44	3.2184	449.2321	3.1152	1551.85	0.50958	1500.5905	530732	793.2915	1.5732	1343.2109	0.80117	16905400	0.89471	390.4	120.953	108.5921	304.349	299.8226	104087	221.9684	6.298	281.0689	4127160
007	2018-09-22t1141	1537634705.25	adult	187.9958	133.9982	-58.0002	1063.0442	69.3645	61632.6061	194239.6929	2984909.2719	2444.8	0.43776	413.185	0.5064	361.8195	0.21866	1492.47	0.30602	1415.7531	482069	730.3824	0.78223	1257.5519	0.41802	13308700	-0.43183	211.532	85.23	84.0351	141.296	138.5592	45638.7	117.9937	-0.35159	132.9985	2745260
007	2018-09-22t1541	1537649105.27	adult	191.9958	137.9982	-54.0002	1048.2255	67.6861	56153.6084	176870.5401	2612075.9023	2355.05	0.29576	457.818	1.9328	418.1606	2.0245	1448.76	0.15961	1402.4778	427383	773.8398	1.2886	1229.8429	0.29202	13462100	-0.38113	265.092	100.76	99.2931	185.386	179.9949	54688.8	141.0739	0.92715	165.6433	2962840
007	2018-09-22t1941	1537663505.31	adult	195.9958	141.9982	-50.0002	1086.2311	69.2841	60472.7131	190484.2386	2875033.2334	1880.07	-0.49751	425.571	0.85625	377.7547	0.68363	1415.32	0.051118	1382.6053	448657	710.3844	0.49458	1220.6792	0.25078	13469300	-0.38138	262.436	91.8435	90.738	146.61	144.1358	46475.4	121.83	-0.29116	137.5973	2906850
007	2018-09-22t2341	1537677905.25	adult	199.9958	145.9982	-46.0002	998.5148	68.7362	57991.9403	182786.7026	2809417.3317	3093.49	1.5839	476.389	2.4846	421.4106	2.0659	1630.32	0.78492	1537.5447	495616	817.9161	1.7827	1387.4022	0.98235	14441700	-0.053322	422.487	103.417	101.4245	227.571	199.116	69181.7	140.0926	0.6321	165.1446	3135080
007	2018-09-23t0341	1537692305	adult	203.9957	149.9981	-42.0003	935.6394	71.4787	56009.248	176699.286	2800931.7328	3267.82	1.9147	483.793	2.7	433.0083	2.4088	1663.43	0.91257	1539.9165	487386	831.1625	1.9245	1393.2718	1.0151	14148500	-0.15511	364.424	105.613	104.6378	185.175	167.3584	54256.3	142.2555	0.63504	159.2826	3088650
007	2018-09-23t0741	1537706705.7	adult	207.9959	153.9983	-38.0001	1004.8547	70.9374	57541.5945	181452.5168	2803753.0886	1707.97	-0.7539	425.298	0.77645	394.4125	1.1422	1259.86	-0.44731	1238.8971	379217	705.4765	0.37859	1030.826	-0.5692	12795500	-0.59733	368.948	85.9101	86.1415	184.034	173.1536	55394.2	128.6292	-0.16299	151.706	2584690
007	2018-09-23t1141	1537721104.99	adult	211.9957	157.9981	-34.0003	705.6971	70.9405	43162.9061	136778.7782	2188792.7982	2468.48	0.58762	482.121	2.588	434.2391	2.3828	1432.89	0.15356	1372.4278	323834	766.7325	1.1035	1226.965	0.30118	10870400	-1.2078	242.16	108.153	107.2173	173.371	170.4968	39181.9	147.8158	0.70824	165.6407	2438520
007	2018-09-23t1541	1537735505.24	adult	215.9958	161.9982	-30.0002	861.97	70.503	50709.1426	160106.9387	2505534.014	2208.64	0.15492	448.822	1.4859	412.395	1.6584	1320.7	-0.21666	1277.7078	349986	689.6008	0.15224	1149.2355	-0.031834	11886600	-0.86632	341.446	107.897	105.9488	220.079	209.7889	58321	152.0178	0.81312	186.9122	2857540
007	2018-09-23t1941	1537749906.16	adult	219.996	165.9985	-26	933.9371	69.5699	53082.7962	167516.2763	2500592.7484	1716.39	-0.70014	442.811	1.2671	411.3046	1.5954	1195.41	-0.63695	1139.9954	332324	671.3602	-0.08271	1020.9146	-0.59282	12294600	-0.72325	422.494	107.093	104.4119	261.399	263.9226	72669	151.2161	0.68401	187.0341	2973450
007	2018-09-23t2341	1537764305.02	adult	223.9957	169.9981	-22.0003	998.0942	67.2349	52344.1443	164900.8473	2377858.8621	2166.81	0.12276	448.676	1.4284	417.6634	1.7661	1270.59	-0.36438	1233.7133	349413	665.4949	-0.16709	1057.5539	-0.42057	12300900	-0.70853	400.211	109.858	106.1286	296.219	288.4571	81460.3	157.7926	0.89772	252.886	3011870
007	2018-09-24t0341	1537778705	adult	227.9957	173.9981	-18.0003	901.1961	68.1961	50070.1676	157902.5766	2368503.6677	1502.86	-1.0628	422.645	0.58291	393.3445	0.98309	1101.69	-0.94713	1074.6218	289744	643.0106	-0.4485	945.5748	-0.9168	11076300	-1.0647	364.593	101.675	98.7168	211.941	187.3794	55740.6	146.3517	0.3096	170.9953	2664600
007	2018-09-24t0741	1537793105.35	adult	231.9958	177.9982	-14.0002	966.7549	65.4746	51478.6732	162195.876	2374010.6712	1607.1	-0.86312	428.852	0.75666	400.919	1.1931	1141.93	-0.79615	1103.8763	308322	643.6739	-0.45045	968.3657	-0.8061	11557600	-0.9032	365.831	105.034	102.127	222.449	194.7768	60061.4	149.5559	0.38458	174.59	2830670
007	2018-09-24t1141	1537807505.58	adult	235.9959	181.9983	-10.0001	957.4455	65.7884	50793.3154	160062.6795	2336783.3651	1795.34	-0.50223	433.314	0.87301	403.6331	1.2511	1173.4	-0.67446	1133.3665	312126	647.9547	-0.4082	991.5974	-0.69037	11526600	-0.89819	374.262	106.724	103.8526	237.137	222.4485	63078.6	151.9654	0.42522	179.4346	2838950
007	2018-09-24t1541	1537821907.1	adult	239.9963	185.9987	-5.9997	946.3807	64.801	49333.0934	155432.1102	2237028.0742	1507.13	-1.0343	432.209	0.81639	403.3292	1.2163	1125.28	-0.84004	1095.0693	291448	640.6083	-0.50428	975.0919	-0.75652	11170400	-0.99055	345.134	105.327	102.8908	208.343	188.9676	53960.7	150.0781	0.28355	172.8795	2722170
007	2018-09-24t1941	1537836305.69	adult	243.9959	189.9983	-2.0001	946.1933	65.3939	49295.5209	155336.379	2230360.9819	1690.85	-0.67387	435.055	0.88147	406.625	1.2913	1165.69	-0.68125	1122.0778	301913	638.4592	-0.53863	976.4689	-0.73934	11237500	-0.95728	352.795	106.296	103.9587	211.74	188.836	54840.6	151.1451	0.26691	173.0312	2745640
007	2018-09-24t2341	1537850706.37	dead	247.9961	193.9985	2.0001	901.7509	65.1992	46981.0552	148161.6145	2127473.4663	1652.85	-0.73651	437.804	0.94248	409.7653	1.3614	1146.12	-0.74245	1109.489	283093	638.3717	-0.54551	967.6952	-0.7674	10776100	-1.0812	346.82	106.278	103.8205	222.547	197.5786	54969.1	151.6713	0.23328	176.2058	2615930
008	2018-09-14t1541	1536957928.53	egg	-1.9991	-53.9976	-225.9958	165.8817	33.2543	3622.7398	11561.1276	72779.4758	0	-0.0045736	0	-0.60682	0	-0.6836					0	-0.25149	0	-0.13757	0	0.92907	0	0	0				0	-0.65442	0	0
008	2018-09-14t1941	1536972321.95	larva	1.9991	-49.9994	-221.9977	158.8897	28.5569	2972.0262	9460.961	52968.4278	0	-0.17292	0	-0.81768	0	-0.86162					0	-0.40154	0	-0.27672	0	0.3843	0	0	0				0	-0.76207	0	0
008	2018-09-14t2341	1536986721.01	larva	5.9988	-45.9997	-217.9979	153.789	27.9345	2882.3145	9175.2147	50756.5092	0	-0.31188	0	-1.0274	0	-1.0494					0	-0.53433	0	-0.39421	0	-0.106	0	0	0				0	-0.87627	0	0
008	2018-09-15t0341	1537001120.15	larva	9.9986	-41.9999	-213.9982	162.8326	27.3548	3003.4881	9541.1012	51882.1371	0	-0.4313	0	-1.2362	0	-1.2481					0	-0.65416	0	-0.49652	0	-0.55395	0	0	0				0	-0.99801	0	0
008	2018-09-15t0741	1537015520.5	larva	13.9987	-37.9998	-209.9981	164.56	27.5059	3034.1528	9637.525	52569.8331	0	-0.53676	0	-1.4449	0	-1.4599					0	-0.76398	0	-0.58757	0	-0.9683	0	0	0				0	-1.1288	0	0
008	2018-09-15t1141	1537029920.44	larva	17.9987	-33.9998	-205.9981	311.8439	42.3307	9968.5851	31604.4738	277139.5168	492.958	-0.40977	302.996	0.84077	302.277	1.5055	377.8076	-0.57843	373.9755	20401.6133	347.9219	-0.2233	367.7581	-0.39694	1611330	-0.59686	319.619	68.6074	68.2277	108.5344	101.4408	5860.8564	89.4417	0.87933	98.2364	364854
008	2018-09-15t1541	1537044320.43	larva	21.9987	-29.9998	-201.9981	309.9767	35.8769	7313.5502	23102.5455	163677.1411	466.852	-0.51493	342.96	0.99792	341.9485	1.8421	417.597	-0.60633	413.9243	16703.8789	386.9439	-0.26099	407.7428	-0.45118	1357090	-1.0976	125.115	78.8103	78.5366	112.2938	111.6549	4491.751	99.36	1.0825	108.4174	311852
008	2018-09-15t1941	1537058720.78	larva	25.9988	-25.9997	-197.998	550.2732	48.6241	21734.0371	68759.335	712785.2486	428.52	-0.61653	314.71	0.58827	313.9368	1.4321	393.4063	-0.6615	391.309	45241.7266	362.6088	-0.40566	383.0927	-0.54488	3618530	-0.44468	231.753	72.1435	71.785	110.0045	107.4456	12650.5186	92.8872	0.87398	102.8443	829506
008	2018-09-15t2341	1537073120.21	larva	29.9986	-21.9999	-193.9982	489.6203	43.9461	16240.9634	51214.3235	469151.1339	749.245	-0.56167	373.46	0.92278	363.2446	1.9265	623.031	-0.59564	610.9486	54203.6953	483.055	-0.28729	577.9256	-0.47991	3224080	-0.97946	132.55	78.8177	78.5306	114.2291	112.863	9937.9326	99.9008	1.0246	109.469	680434
008	2018-09-16t0341	1537087520.11	larva	33.9986	-17.9999	-189.9982	757.9358	57.7292	33614.5609	106034.2903	1266859.8445	2308.48	-0.00041506	473.715	1.6428	370.604	1.9424	1889.6044	-0.024905	1861.5193	334459.9688	1108.8831	0.71532	1644.5299	0.18036	8384760	0.90165	325.304	80.8313	80.6984	119.163	116.0514	21091.8594	102.5407	1.0671	112.2901	1430710
008	2018-09-16t0741	1537101920.32	larva	37.9986	-13.9999	-185.9981	754.8854	58.5038	34680.3262	109457.8268	1337516.3835	14035.5	4.6329	602.277	2.6542	249.7211	0.20264	8039.771	2.9755	7350.3589	1471278.125	3149.0176	4.153	6558.2827	3.4135	10986700	1.6398	118.413	52.8497	52.0309	92.9842	91.821	17016.1094	77.3402	0.21524	88.0696	964085
008	2018-09-16t1141	1537116320.55	larva	41.9987	-9.9998	-181.9981	694.9282	57.2897	33578.2598	106149.3272	1341884.4147	12356.9	3.8128	690.21	3.3366	377.8142	1.9001	7323.4351	2.6551	6838.584	1296248	2551.2324	2.9954	5801.4224	2.792	12178100	1.7688	202.745	74.2702	73.841	113.6455	111.7367	20115.2617	96.8496	0.80429	107.4087	1310420
008	2018-09-16t1541	1537130720.17	larva	45.9986	-5.9999	-177.9982	732.6984	67.7247	39167.3027	123701.2908	1766498.0965	4787.96	0.72177	577.874	2.154	409.9306	2.3664	3518.7473	0.73194	3430.1661	724861.9375	1424.8679	0.95721	3025.3357	0.86124	11853400	1.2685	140.242	83.0279	82.7095	121.0889	120.0437	24944.3047	105.387	1.1004	115.8483	1703070
008	2018-09-16t1941	1537145119.83	larva	49.9985	-2	-173.9983	997.2777	72.1063	57256.5993	180585.9668	2748213.7369	6708.37	1.3482	483.354	1.0911	346.372	1.2457	4079.1184	1.0144	3792.6965	1223735.5	1212.0312	0.49285	3076.2518	0.79941	14465800	1.9554	302.467	74.0598	73.5698	113.3393	111.5673	34001.7891	96.6013	0.71932	107.6601	2216460
008	2018-09-16t2341	1537159519.89	adult	53.9985	2	-169.9982	884.8386	69.9028	48973.2165	154464.0111	2269438.0912	4863.84	0.62698	537.065	1.5657	400.581	2.311	3206.9863	0.54181	3070.7847	824195.5	1394.9088	0.78314	2524.1817	0.43542	13761700	1.4069	148.718	79.5357	79.2168	118.8014	117.2326	30531.959	102.99	1.0472	113.2098	2038020
008	2018-09-17t0341	1537173920.17	adult	57.9986	6.0001	-165.9982	1033.3685	79.9329	63487.851	200469.6042	3226068.1079	6735.21	1.3616	451.339	0.66591	379.3533	1.9382	3631.866	0.7874	3452.793	1205779.5	845.9358	-0.1624	2795.5778	0.62299	14966400	1.6596	185.032	72.4361	73.2718	118.7278	117.3084	39417.6328	101.3655	1.0046	112.87	2401980
008	2018-09-17t0741	1537188320.4	adult	61.9987	10.0002	-161.9981	1077.6882	72.9272	65032.4133	205072.6378	3236877.4028	8158.04	1.9928	486.381	1.0344	386.4284	2.1935	3272.3062	0.59669	2833.8994	1112584.125	1004.7638	0.12928	2307.1936	0.32448	16517500	2.0971	193.407	78.436	78.0468	120.7483	118.7057	41054.4062	103.0094	1.1675	114.3465	2663680
008	2018-09-17t1141	1537202722.23	adult	65.9992	14.0007	-157.9976	1081.3095	75.669	68922.0697	217491.6548	3611078.8322	3781.59	0.23816	401.591	0.099703	337.5612	0.94188	2413.8596	0.12181	2294.4524	868989.5	710.3747	-0.40197	1766.1235	-0.017074	14430000	1.0694	254.947	68.8086	68.3173	111.7387	109.5885	40225.918	93.7701	0.54545	105.227	2472430
008	2018-09-17t1541	1537217113.04	adult	69.9966	17.9981	-154.0001	851.9552	78.5052	55009.4659	174467.708	2937691.4439	3243.3	0.050079	448.751	0.70447	376.1291	2.0559	2078.9714	-0.014324	1914.9513	596664.8125	918.4255	0.062642	1643.4176	-0.056415	12876000	0.2711	259.748	74.726	74.4561	119.9595	117.7849	34428.3633	101.3259	1.1314	112.6192	2144110
008	2018-09-17t1941	1537231515.31	adult	73.9972	21.9987	-149.9995	1247.545	77.0849	77494.3982	244114.5818	4078619.5458	2321.54	-0.34737	409.911	0.27783	373.6451	2.0046	1676.9946	-0.21743	1623.1968	679182.8125	692.5295	-0.38023	1405.4881	-0.18638	16573500	1.779	296.29	79.192	78.1003	133.7039	131.3309	54150.0625	108.0695	1.7013	123.2792	3201890
008	2018-09-17t2341	1537245912.8	adult	77.9965	25.998	-146.0002	1142.512	79.1496	71779.8609	226248.5179	3849564.1829	4716.13	1.0941	419.914	0.53042	356.3083	1.4307	2388.0471	0.55071	2032.7531	895517.625	779.028	-0.081335	1689.3317	0.18814	15730800	1.361	309.641	76.1621	75.6713	123.0872	120.5163	46157.7031	103.2466	1.2608	115.586	2853190
008	2018-09-18t0341	1537260312.53	adult	81.9965	29.998	-142.0003	1211.3111	81.9194	73762.0194	232386.0424	3880177.8247	3350.17	0.47446	415.038	0.61116	373.2762	1.9663	2192.2229	0.64353	2050.1871	846198	673.1956	-0.3093	1645.291	0.31661	15986800	1.4638	376.332	76.5529	75.8225	131.1255	124.4789	50614.4297	104.4565	1.3114	118.0801	2948740
008	2018-09-18t0741	1537274712.67	adult	85.9965	33.998	-138.0002	1108.9874	82.6772	72509.0686	228836.0518	3944921.3723	2557.34	0.054252	414.119	0.80301	374.6867	1.9711	1911.0046	0.61418	1834.027	724270.75	617.8133	-0.46369	1540.6513	0.40864	15654500	1.3111	303.73	78.9935	78.1836	125.5962	122.6615	47600.9609	106.1631	1.3844	118.5038	2986110
008	2018-09-18t1141	1537289114.42	adult	89.997	37.9985	-133.9998	1111.4951	83.6951	73258.0172	231091.2234	4071582.8762	3205.31	0.9109	400.798	0.69556	355.554	1.2367	1797.5746	0.77251	1644.3558	686673.5	636.9813	-0.30446	1396.904	0.42741	15302900	1.1479	286.158	73.3365	72.1161	127.8576	123.6754	48841.6172	102.5878	0.95229	117.6349	2800060
008	2018-09-18t1541	1537303516.5	adult	93.9976	41.9991	-129.9992	1175.1048	84.2788	78852.7657	248459.0214	4463495.1403	2562.6	0.4106	376.979	0.14901	330.8786	0.28944	1721.2655	0.89074	1625.3419	707440.125	584.0624	-0.61241	1381.4186	0.68831	15484000	1.2473	195.145	71.8042	71.2198	118.0262	115.3577	48508.7812	97.8784	0.41087	110.4892	2949280
008	2018-09-18t1941	1537317912.11	adult	97.9964	45.9978	-126.0004	1160.8803	86.9208	79811.5549	251600.1667	4596627.4146	2696.25	0.76754	379.03	0.2558	340.8752	0.56863	1847.0183	1.4279	1822.6663	768359.625	578.5628	-0.60679	1428.024	1.0902	15754800	1.3889	177.745	68.8972	68.0825	116.1926	113.3466	48336.1289	95.0188	0.041687	107.9525	2863780
008	2018-09-18t2341	1537332312.82	adult	101.9965	49.998	-122.0002	1138.9874	75.8335	72206.4603	227607.3742	3793103.5515	2907.04	1.2243	425.576	1.7619	392.568	2.3239	1842.8408	1.5788	1710.6831	694751	633.2607	-0.013249	1422.262	1.2419	16021700	1.52	212.097	80.2859	81.5066	146.1406	141.2307	55095.0078	113.9802	1.6302	131.6064	3022520
008	2018-09-19t0341	1537346713.04	adult	105.9966	53.9981	-118.0001	1129.7964	88.4865	78148.153	246359.442	4552659.3888	1732.32	-0.61278	357.431	-0.43824	324.1412	-0.16704	1320.4281	0.094032	1281.6069	537414.25	539.5969	-0.9	1124.7295	0.26152	14543900	0.72331	361.362	66.8136	64.9297	135.5443	128.0677	55166.5312	97.2408	0.022857	117.2522	2718650
008	2018-09-19t0741	1537361113.19	adult	109.9967	57.9981	-114.0001	1148.5624	82.8691	74285.719	234041.3962	4057512.9136	1607.41	-0.81394	436.493	2.1104	414.4164	2.935	1209.9274	-0.24078	1174.8434	469451.8125	617.5839	-0.054012	1039.7914	-0.029857	16909700	1.936	414.693	88.0058	86.7121	181.1295	165.2439	70278.2344	121.6905	2.0642	147.8428	3409350
008	2018-09-19t1141	1537375516.47	adult	113.9976	61.9991	-109.9992	1296.9162	83.2739	83353.7953	262484.3254	4514720.7834	1712.62	-0.63669	383.647	0.35444	359.2443	0.93041	1190.8435	-0.31595	1124.3145	518016.9375	553.3821	-0.77055	1007.612	-0.15924	16676800	1.7752	256.42	79.8397	79.0271	141.0986	135.5042	61377.9141	108.0056	0.74925	125.3079	3470550
008	2018-09-19t1541	1537389914.63	adult	117.9971	65.9985	-105.9997	1181.5487	86.1723	81697.5696	257539.8329	4733665.8544	2034.09	-0.075144	398.231	0.79382	371.7776	1.3017	1385.5657	0.35979	1326.1558	590251	558.0671	-0.74831	1139.2553	0.40121	16941900	1.8664	323.033	82.6182	81.3028	164.5623	158.3359	70103.5625	116.1675	1.3465	140.5094	3514830
008	2018-09-19t1941	1537404314.08	adult	121.9969	69.9984	-101.9999	1232.2328	83.9236	78858.1563	248501.3132	4241112.0569	2251.19	0.30846	439.915	2.129	411.0022	2.5982	1509.952	0.80388	1403.3018	622100.25	623.1856	0.037121	1244.7196	0.87855	18082300	2.3966	347.176	91.5568	89.4681	197.0078	185.442	81167.2266	126.0105	2.0786	158.3504	3763350
008	2018-09-19t2341	1537418713.08	adult	125.9966	73.9981	-98.0001	1255.3754	80.9856	82456.777	259905.4576	4536226.1689	2365.51	0.50418	448.967	2.3837	417.2069	2.7485	1540.6857	0.8951	1460.9373	662494.8125	617.9919	-0.05255	1263.91	0.95892	19299300	2.9451	255.831	96.2838	94.9023	172.0874	166.7181	73997.5938	128.5593	2.1712	152.1545	4138860
008	2018-09-20t0341	1537433113.24	adult	129.9967	77.9982	-94.0001	1152.952	81.8341	72099.4179	227309.1644	3773880.3772	1746.47	-0.64318	453.131	2.4717	426.8493	3.02	1235.9659	-0.28776	1192.684	465959.1562	618.9801	-0.073565	1089.2369	0.087446	17044100	1.7375	282.932	101.515	99.4711	194.4714	187.6441	73315.7109	134.4976	2.5403	167.3274	3818380
008	2018-09-20t0741	1537447512.35	adult	133.9964	81.9979	-90.0003	1147.3669	87.4873	77001.7941	242724.9298	4356137.1106	1475.44	-1.1539	379.883	-0.022369	357.4117	0.57311	1109.2471	-0.80186	1068.0516	445917.3438	543.9542	-1.1222	960.0622	-0.58644	15234800	0.77952	256.847	79.1769	77.5402	161.7361	156.4036	65017.9023	113.6905	0.66799	140.3525	3175310
008	2018-09-20t1141	1537461914.95	adult	137.9971	85.9986	-85.9996	1158.7905	84.1566	79117.3545	249426.2046	4490216.1384	1277.12	-1.5242	387.189	0.16487	360.8499	0.64035	1026.684	-1.1415	1013.5733	422993.7812	562.8461	-0.91229	916.8507	-0.84293	15948300	1.0642	264.972	86.8382	84.7324	174.5335	167.8825	71907.8125	123.9645	1.3928	150.0309	3576870
008	2018-09-20t1541	1537476315.76	adult	141.9974	89.9989	-81.9994	1111.9075	86.3356	77040.4908	243111.9324	4428588.4753	2010.91	-0.22324	426.799	1.4297	407.5792	2.1951	1164.0348	-0.6661	1099.6875	467941.9688	566.6559	-0.90242	986.4544	-0.55213	17119300	1.5499	287.687	96.7613	95.1736	190.078	184.0531	76411.3516	133.3621	2.0193	165.2938	3881190
008	2018-09-20t1941	1537490714.36	adult	145.997	93.9985	-77.9998	1220.9973	83.3469	77888.3208	245347.8357	4202972.5875	1917.36	-0.4067	419.952	1.1479	392.1538	1.6185	1202.8888	-0.55188	1152.7863	489575.75	619.1839	-0.24685	1057.0497	-0.25832	17057600	1.4477	259.579	95.3963	93.0508	200.2925	196.2767	81519.0312	138.3477	2.2725	178.7333	3874810
008	2018-09-20t2341	1537505114.22	adult	149.9969	97.9984	-73.9998	1153.4813	86.7259	77652.3478	244784.1918	4382010.4555	1316.41	-1.4747	413.524	0.88241	396.058	1.7069	1033.3832	-1.1865	1020.2049	418520.1875	556.3945	-1.1093	890.7723	-1.0791	16726600	1.2297	349.459	94.291	91.7498	201.9546	192.9244	81791.6094	133.1209	1.7276	170.3155	3813980
008	2018-09-21t0341	1537519512.98	adult	153.9966	101.9981	-70.0002	1165.4921	84.5592	76098.6166	239892.428	4163314.8883	1468.97	-1.2153	428.593	1.334	406.4155	2.0166	1053.9042	-1.1327	1033.0653	418399.9688	606.4279	-0.49429	936.8057	-0.89331	17002700	1.2885	286.31	96.1471	94.721	201.8245	195.4016	80124.3438	136.6932	1.8668	172.0256	3814250
008	2018-09-21t0741	1537533912.94	adult	157.9966	105.9981	-66.0002	1265.9135	85.7525	82681.5897	260424.6341	4566551.1066	1195.33	-1.6952	425.751	1.1914	414.0872	2.2336	944.8312	-1.534	935.8436	408167.0625	584.5407	-0.80871	835.8669	-1.3847	18351600	1.8047	306.158	102.448	100.3079	211.9567	207.3265	91565.2812	143.041	2.2025	185.5829	4415940
008	2018-09-21t1141	1537548312.74	adult	161.9965	109.998	-62.0002	1224.4363	87.5831	81040.9331	255411.0376	4527691.8755	1319.6	-1.4824	398.717	0.25323	387.5324	1.2904	960.6024	-1.4913	936.98	406334.8125	551.281	-1.2582	808.8836	-1.5246	16839000	1.1043	324.163	93.8543	91.4558	201.4137	192.7932	85197.9766	135.3973	1.5097	170.0758	3963750
008	2018-09-21t1541	1537562716.31	adult	165.9975	113.999	-57.9992	1212.0822	85.26	79259.5122	249924.1041	4365042.0139	1530.15	-1.123	393.27	0.032835	372.2157	0.73481	1015.4242	-1.3086	978.9436	420385.625	557.1502	-1.2093	892.4618	-1.1597	16246000	0.81264	373.22	89.0175	85.8269	231.7904	219.1164	95961.2188	128.7174	0.9151	184.0769	3677310
008	2018-09-21t1941	1537577114.75	adult	169.9971	117.9986	-53.9997	1192.4577	86.1498	78792.6943	248316.59	4380666.1316	1900.84	-0.49333	433.942	1.3332	416.6017	2.1873	1121.1648	-0.95109	1093.8434	460798.7188	631.3583	-0.31374	977.3663	-0.79094	17822400	1.3987	371.026	101.953	100.2473	245.7846	236.7202	101017.4531	157.3184	2.7772	209.9326	4187310
008	2018-09-21t2341	1537591513.56	adult	173.9968	121.9982	-50	1094.2427	82.2913	70239.8678	221452.4718	3790033.5089	1279.14	-1.5457	411.853	0.57189	391.3899	1.3047	907.91	-1.6928	892.982	333202.9688	579.0821	-0.98594	834.1355	-1.4421	15078700	0.28117	397.88	95.1954	91.2791	245.4049	236.5428	90063.5859	141.432	1.5441	200.1908	3485290
008	2018-09-22t0341	1537605913.34	adult	177.9967	125.9982	-46.0001	1248.8171	83.0941	77408.0741	243687.5184	4142526.5756	1404.19	-1.3306	415.066	0.64261	396.5768	1.4399	960.2939	-1.5135	942.5009	387958.75	562.2862	-1.216	840.8816	-1.4175	16759600	0.895	398.094	99.1404	95.1243	240.5837	224.8056	97195.8125	145.8253	1.7018	191.8692	4003090
008	2018-09-22t0741	1537620313.73	adult	181.9968	129.9983	-42	1174.1307	91.0135	77062.4867	242850.6234	4332780.0786	1331.71	-1.4485	410.083	0.44733	393.1804	1.2918	891.7452	-1.7453	873.1475	358481.5625	561.7374	-1.2448	812.0877	-1.5479	16471400	0.75118	390.365	94.4918	91.5098	236.8871	224.3494	95228.5938	143.2053	1.3954	187.0051	3795360
008	2018-09-22t1141	1537634713.65	adult	185.9968	133.9983	-38	1140.0325	85.5419	75344.3612	237368.6187	4231152.5542	1351.43	-1.4102	426.486	0.95232	408.907	1.7729	989.0775	-1.4086	976.7021	388707.4375	619.4111	-0.56222	895.906	-1.1776	16740400	0.81756	391.293	103.567	99.5586	259.3144	250.0917	101910.5703	158.293	2.1985	211.1564	4065210
008	2018-09-22t1541	1537649113.77	adult	189.9968	137.9983	-33.9999	1072.4626	85.1423	69441.1746	218883.9722	3824560.7618	1420.06	-1.289	439.106	1.3347	422.5853	2.1841	936.2573	-1.5814	907.8613	339861.4062	603.0654	-0.78298	842.0794	-1.4138	15900500	0.48779	393.892	107.537	103.3744	243.0741	230.9433	88235.9062	155.7751	1.8832	201.1933	3894020
008	2018-09-22t1941	1537663513.76	adult	193.9968	141.9983	-29.9999	1132.339	85.3649	71026.6613	223699.4625	3853100.9826	1175.19	-1.6963	442.867	1.4323	425.0761	2.2323	920.2109	-1.6267	905.9146	341398.25	611.5827	-0.6981	834.9284	-1.441	16408200	0.6449	366.12	109.973	105.0902	251.7805	240.1761	93410.5547	163.3548	2.1548	212.1701	4074490
008	2018-09-22t2341	1537677913.75	adult	197.9968	145.9983	-25.9999	1120.5823	83.8163	69997.7115	220487.487	3800000.7218	1114.96	-1.7934	442.928	1.4101	428.2783	2.3046	893.3678	-1.7095	884.2824	326972.625	609.1716	-0.74593	811.4335	-1.5405	16180600	0.54632	421.979	110.794	105.6032	257.7827	246.9493	94348.4844	166.5716	2.1573	216.1276	4047410
008	2018-09-23t0341	1537692313.45	adult	201.9967	149.9982	-22	1122.5087	84.3209	69170.0251	217849.3261	3725952.5492	1445.15	-1.2229	444.555	1.4379	429.6877	2.318	902.2535	-1.6725	878.6322	326615.75	609.2007	-0.76454	817.813	-1.5101	16049800	0.48442	403.718	111.544	106.0416	265.2131	251.8214	96007.1484	168.0055	2.0721	217.7739	4027060
008	2018-09-23t0741	1537706714.19	adult	205.9969	153.9984	-17.9998	1045.4712	81.8339	64755.7077	204088.4382	3493952.9112	1154.08	-1.7163	454.002	1.7195	439.6601	2.6059	897.9845	-1.6803	875.6663	304416.75	609.2694	-0.78168	823.8175	-1.4809	15349800	0.23934	448.291	114.792	109.9955	268.0197	246.402	90858.6875	171.1232	2.0788	217.4289	3881130
008	2018-09-23t1141	1537721113.54	adult	209.9967	157.9982	-14	1007.8885	81.4598	61693.1716	194563.6127	3292233.4161	1348.54	-1.3733	462.104	1.9553	447.7581	2.8308	907.2347	-1.6437	879.9745	293036.8125	616.8416	-0.70614	819.1534	-1.4988	14886700	0.083203	428.252	118.336	113.5141	276.4585	258.7188	89296.0938	174.6543	2.1019	226.401	3812190
008	2018-09-23t1541	1537735513.73	adult	213.9968	161.9983	-10	947.411	79.6944	56566.8149	178310.0155	2962357.2774	1291.76	-1.4657	471.101	2.2166	456.6824	3.0787	896.6312	-1.6759	876.0645	265402.8438	626.2549	-0.60732	815.5261	-1.5123	13916800	-0.2267	439.713	123.099	117.7203	287.9434	273.8015	85231.25	184.0627	2.4149	236.1313	3636460
008	2018-09-23t1941	1537749914.7	adult	217.9971	165.9986	-5.9997	930.4445	78.3524	53854.747	169721.2327	2732909.2995	1464.06	-1.1536	475.374	2.3239	459.8928	3.1428	919.5811	-1.5925	888.6887	259321.875	634.5443	-0.52177	831.3153	-1.4389	13385100	-0.38941	478.298	125.406	120.115	294.9005	276.5514	83161.9531	186.0026	2.3657	242.4835	3531060
008	2018-09-23t2341	1537764313.57	adult	221.9968	169.9983	-2	953.8728	77.3875	56985.0799	179641.2048	2957722.1804	1420.46	-1.2236	474	2.2462	458.5274	3.062	949.5854	-1.4858	923.2213	282976.4375	630.6871	-0.5802	819.126	-1.4921	14102900	-0.15607	399.517	124.795	119.7968	284.4194	281.9623	84756.9844	182.7597	2.0941	237.4514	3713040
008	2018-09-24t0341	1537778713.54	dead	225.9967	173.9982	2	961.4297	79.4127	59375.4898	187287.9583	3175146.5833	1300.57	-1.4322	474.312	2.2246	459.3992	3.0517	906.0334	-1.6364	885.8035	280870.375	628.0134	-0.62464	801.1348	-1.5706	14692300	0.029233	448.589	124.965	120.2871	280.7891	272.6269	87044.6094	182.4808	1.97	237.347	3870930
009	2018-09-14t1541	1536957936.62	egg	-1.9991	-45.9978	-309.9858	153.9048	27.9572	2877.3412	9162.7377	50597.5154	0	-0.004573	0	-0.60682	0	-0.6836					0	-0.25149	0	-0.13757	0	0.92908	0	0	0				0	-0.65442	0	0
009	2018-09-14t1941	1536972330.13	larva	1.9991	-41.9996	-305.9876	168.2976	26.5046	3232.755	10263.365	55741.4249	0	-0.17292	0	-0.81768	0	-0.86162					0	-0.40154	0	-0.27672	0	0.3843	0	0	0				0	-0.76207	0	0
009	2018-09-14t2341	1536986729.12	larva	5.9988	-37.9998	-301.9879	161.6572	31.1962	3252.625	10366.3608	62040.7302	0	-0.31188	0	-1.0274	0	-1.0494					0	-0.53433	0	-0.39421	0	-0.106	0	0	0				0	-0.87627	0	0
009	2018-09-15t0341	1537001128.24	larva	9.9986	-34.0001	-297.9882	165.1161	31.2396	3351.4722	10674.8373	63542.4905	0	-0.4313	0	-1.2362	0	-1.2481					0	-0.65416	0	-0.49652	0	-0.55395	0	0	0				0	-0.99801	0	0
009	2018-09-15t0741	1537015528.6	larva	13.9987	-30	-293.9881	151.0766	26.7194	2655.4987	8447.1268	44182.7257	342.157	-0.37641	256.15	0.63893	255.808	1.1318	319.5138	-0.55628	315.1788	4792.7065	290.5686	-0.21345	308.6903	-0.3501	375260	-0.78621	103.577	60.9782	60.4929	94.3978	94.4863	1415.9672	80.3437	0.71595	88.6698	89333.1
009	2018-09-15t1141	1537029928.54	larva	17.9987	-26	-289.9881	279.1383	39.1744	7459.896	23679.4277	178082.7037	411.598	-0.4464	312.144	0.91611	312.1107	1.6094	376.5328	-0.57901	375.6519	15437.8447	352.959	-0.214	367.6798	-0.397	1250450	-0.76672	119.657	75.5865	75.6104	109.5506	108.6671	4491.5742	95.4622	1.024	103.6691	302799
009	2018-09-15t1541	1537044328.58	larva	21.9987	-22	-285.9881	412.0851	39.8655	11935.3071	37749.0784	297042.5075	331.365	-0.57398	240.973	0.14601	240.1557	0.71825	315.2741	-0.65309	314.0132	20177.543	285.51	-0.44467	307.5608	-0.52343	1540780	-1.0134	108.205	54.7827	54.3253	89.9986	88.4152	5759.9131	75.275	0.47429	85.6823	350281
009	2018-09-15t1941	1537058728.96	larva	25.9988	-17.9999	-281.988	426.4406	40.0426	12635.8864	39979.9563	315074.3189	668.427	-0.51467	320.648	0.63868	315.8462	1.4542	539.5833	-0.59366	534.9075	36691.6641	377.3395	-0.37939	504.446	-0.45934	2167900	-1.0941	267.691	77.2019	76.8996	114.1453	111.1621	7761.8809	98.0874	1.0125	107.1673	521962
009	2018-09-15t2341	1537073128.32	larva	29.9986	-14.0001	-277.9881	602.0701	53.4901	24543.7413	77542.7614	856227.2141	1890.92	-0.087068	300.505	0.29181	259.4601	0.6609	1496.043	-0.18321	1477.7862	194485.5938	636.316	-0.017075	1326.7182	0.038427	3896050	-0.68479	142.989	61.8101	61.2369	106.103	104.8971	13793.3867	89.6905	0.73611	100.3097	801368
009	2018-09-16t0341	1537087528.26	larva	33.9986	-10.0001	-273.9882	772.9154	56.9697	36599.8487	115567.2052	1447495.9512	5295.42	1.2196	485.462	1.7465	289.5421	0.89577	4216.0483	1.0961	4147.8823	813697.375	1972.3649	2.224	3751.0004	1.617	9340300	1.313	347.348	56.6398	55.9477	99.5876	96.6418	19220.4023	81.8443	0.44247	92.5558	1089750
009	2018-09-16t0741	1537101928.47	larva	37.9986	-6	-269.9881	736.8776	54.0751	32830.8723	103574.8163	1226381.2417	12083	3.8479	642.608	3.0182	327.1583	1.269	8153.7314	3.0316	7794.3682	1410595.5	2527.6912	3.0768	6652.9709	3.4772	11104900	1.6898	312.091	73.463	73.2341	111.3971	108.2371	19271.7031	95.8889	0.81916	105.1164	1269510
009	2018-09-16t1141	1537116328.69	larva	41.9987	-2	-265.988	932.402	64.843	49567.3446	156275.9946	2196929.682	6427.26	1.4681	421.205	0.85329	231.0977	-0.2778	4816.1558	1.3942	4668.6204	1252200.5	1510.6793	1.2117	4254.8013	1.7664	10934900	1.2512	196.778	56.0981	55.5782	94.67	92.13	24614.1875	78.2999	0.14346	88.0606	1456360
009	2018-09-16t1541	1537130728.37	adult	45.9986	2	-261.9881	919.3713	64.1765	49136.7502	154963.4811	2185390.8843	6359.65	1.3311	494.78	1.3702	322.4028	0.94216	3819.0339	0.88619	3539.6831	985310.75	1435.0314	0.97439	2987.5255	0.83662	12727200	1.6263	144.944	71.8261	71.4354	111.5937	109.6765	28791.1836	95.2975	0.69829	105.6553	1847580
009	2018-09-16t1941	1537145128.04	adult	49.9985	5.9999	-257.9882	1016.7943	69.214	57596.3532	181549.159	2721846.98	3285.94	0.050439	449.924	0.7692	351.8303	1.3458	2341.5706	0.10279	2282.842	704812.75	1026.4967	0.18448	1999.5896	0.11287	13541800	1.5835	239.373	75.192	75.0428	117.787	115.3074	35453.8828	100.4793	0.89844	111.4041	2263130
009	2018-09-16t2341	1537159528.01	adult	53.9985	9.9999	-253.9882	928.7692	68.8386	52996.1535	167141.4674	2533773.2302	3966.05	0.28194	452.401	0.72108	335.9081	0.99542	2751.5796	0.29742	2591.2609	764939.125	1110.4826	0.30141	2088.3296	0.15329	12536900	0.91261	265.788	67.7877	67.4278	107.9108	105.6661	29999.2031	91.2117	0.43267	101.8934	1878530
009	2018-09-17t0341	1537173928.34	adult	57.9986	13.9999	-249.9881	1011.299	70.902	58556.5016	184736.4989	2792075.5357	3605.87	0.13026	399.864	0.13122	298.0567	0.096716	2351.6707	0.077051	2271.0709	719611.1875	995.4044	0.098494	1808.4829	-0.032503	12235800	0.54986	242.532	58.2689	57.8606	98.2835	96.0143	30074.7539	81.0257	-0.19802	91.8455	1783030
009	2018-09-17t0741	1537188328.57	adult	61.9987	18	-245.9881	1053.0373	74.9154	61401.3504	193525.4912	3024243.3917	4353.4	0.44021	439.307	0.52154	348.1843	1.2326	2487.238	0.14368	2337.1733	798403.4375	1015.4176	0.14873	1896.4469	0.040815	14097400	1.1017	238.685	71.9995	71.6596	111.2412	109.2762	35708.4141	94.6857	0.61284	105.0904	2310460
009	2018-09-17t1141	1537202730.57	adult	65.9992	22.0006	-241.9875	1136.1691	80.7887	68513.905	215894.8434	3513901.3034	2596.53	-0.27171	410.516	0.20283	340.7041	1.0284	1819.8579	-0.24476	1769.701	651509.125	819.6634	-0.18938	1505.5947	-0.20751	14682500	1.1751	150.336	70.6049	70.1601	109.7866	108.1176	39303.5977	93.6677	0.53788	104.2304	2525250
009	2018-09-17t1541	1537217121.21	adult	69.9966	25.998	-237.9901	1153.4803	80.4236	72948.9323	229822.4076	3929171.5848	2171.77	-0.44605	329.25	-0.78482	271.2697	-1.0582	1486.1198	-0.4187	1432.0724	566211.625	663.2048	-0.47933	1260.5965	-0.35927	12533600	0.12465	389.38	53.8543	52.9146	98.4921	95.291	37525.4805	77.6609	-0.76821	90.2415	2050070
009	2018-09-17t1941	1537231523.58	adult	73.9973	29.9986	-233.9895	1119.5324	90.0491	69977.5755	221070.025	3661903.6135	2265.71	-0.37591	375.619	-0.19386	338.3871	0.89293	1364.0463	-0.46164	1274.6411	499240.9375	682.3608	-0.40454	1078.7802	-0.47417	13718000	0.52423	334.973	69.5297	68.748	118.2394	115.571	43275.6094	98.8724	0.91768	111.5766	2539300
009	2018-09-17t2341	1537245921.02	adult	77.9966	33.9979	-229.9902	1092.4249	77.6617	68894.2948	217174.1495	3623371.6103	2813.05	-0.014133	404.172	0.28462	354.7375	1.3789	1822.6306	0.022895	1711.2276	656147	784.6336	-0.065634	1378.8629	-0.12755	14521900	0.8131	258.142	80.0402	78.9621	179.9545	176.1577	64783.6328	109.2531	1.7936	156.2124	2875850
009	2018-09-18t0341	1537260320.76	adult	81.9965	37.9978	-225.9902	1116.6498	73.9345	68305.3988	215374.4095	3443311.1939	2793.05	0.090828	388.151	0.11998	332.8074	0.58575	1549.0564	-0.11532	1390.4574	553013.125	744.3944	-0.064	1178.8356	-0.25644	13842200	0.45852	301.077	73.8313	72.7795	132.8219	127.1745	47417.4258	98.5984	0.77875	116.776	2632970
009	2018-09-18t0741	1537274720.84	adult	85.9965	41.9979	-221.9902	1065.5889	80.4191	69783.4974	220082.9614	3837276.9862	2015.92	-0.40447	381.345	0.086393	340.5243	0.78038	1338.8326	-0.28539	1281.5299	487335.0625	675.9756	-0.20315	1098.253	-0.28465	13872200	0.44687	353.535	72.9629	72.3197	122.3286	115.602	44527.5938	97.9565	0.63027	110.2636	2654170
009	2018-09-18t1141	1537289122.92	adult	89.9971	45.9984	-217.9896	1050.909	77.5977	68293.0025	215439.9125	3677433.2225	2493.02	0.14971	402.141	0.73051	364.8068	1.563	1358.5258	-0.14684	1268.8126	483635.1562	712.2204	0.14934	1128.7411	-0.13424	14316600	0.65474	266.556	84.5804	83.5362	163.9392	157.7231	58362.3594	112.3074	1.8445	132.1825	3011150
009	2018-09-18t1541	1537303524.89	adult	93.9976	49.999	-213.9891	642.6605	116.0612	38337.6631	124464.752	2039157.6059	665.53	-2.0785	295.635	-2.2478	289.9829	-1.1601	503.3589	-2.1846	490.5943	101175.1406	369.8438	-2.2772	425.3459	-1.9451	5939320	-3.6436	140.544	65.129	64.4344	111.6218	109.6167	22435.9902	92.6869	-0.062358	104.9621	1308440
009	2018-09-18t1941	1537317920.41	adult	97.9964	53.9977	-209.9903	1112.5013	76.0657	69123.5006	217758.215	3628506.1571	1370.43	-1.2037	386.83	0.5001	362.9858	1.3528	987.1532	-0.94654	962.8198	356362.3125	583.2186	-0.5649	842.975	-0.81112	13958400	0.45339	175.429	79.9106	79.0691	132.6799	129.9016	47897.4414	109.5197	1.3519	123.2992	2883490
009	2018-09-18t2341	1537332321.1	adult	101.9966	57.9979	-205.9902	988.1112	81.1866	63220.856	199358.8325	3437744.1446	1517.14	-0.97695	405.984	1.1338	383.7065	2.0103	1115.2887	-0.55714	1074.8388	368045.25	612.471	-0.21499	947.3377	-0.42608	13384100	0.13545	355.113	87.5114	86.6419	188.0265	183.4618	62048.7305	118.1235	2.001	140.113	2884990
009	2018-09-19t0341	1537346721.35	adult	105.9967	61.998	-201.9901	1108.349	78.4021	68481.4712	215792.8153	3570690.083	2188.62	0.1395	402.38	1.0173	362.2364	1.1759	1380.6677	0.28138	1309.707	494279.0625	670.58	0.44681	1169.0576	0.42651	14381500	0.63794	183.95	82.2134	82.1244	133.0609	129.8251	47635.7969	110.1931	1.1709	124.4843	2938390
009	2018-09-19t0741	1537361121.46	adult	109.9967	65.998	-197.9901	1003.5948	78.0787	63635.7838	200633.8405	3409713.3671	1740.57	-0.58752	383.922	0.39692	354.3265	0.82615	1140.9939	-0.46758	1090.4485	378809.9688	612.7118	-0.10705	933.7442	-0.44814	12741600	-0.24811	296.207	76.1348	73.917	166.4373	160.6257	55257.1719	107.724	0.8368	136.721	2526760
009	2018-09-19t1141	1537375524.96	adult	113.9977	69.999	-193.9891	1199.6494	77.4237	74815.5237	235635.1168	3918829.8178	2679.84	1.0508	427.341	1.7871	387.5555	1.9196	1589.8068	1.0652	1554.223	621614.4375	660.0927	0.46015	1197.728	0.63537	16668400	1.7708	322.922	93.079	92.1705	147.2255	141.365	57565.1797	121.4379	1.9216	135.1845	3630550
009	2018-09-19t1541	1537389923.08	adult	117.9971	73.9985	-189.9896	1051.0808	76.9199	67804.7385	213918.4321	3612123.7824	2100.91	0.043854	420.323	1.5222	382.3144	1.6683	1453.5042	0.60463	1402.1295	514540.4688	669.7079	0.61009	1155.3792	0.47229	14863000	0.79214	273.688	90.0606	89.1059	161.0907	158.805	57026.1094	119.2256	1.6117	143.8123	3184630
009	2018-09-19t1941	1537404322.6	adult	121.997	77.9984	-185.9897	1095.4491	78.6051	68094.2104	214561.8771	3590920.818	2136.91	0.10197	394.123	0.61255	356.8754	0.72191	1276.7556	-0.059052	1235.6465	454525	670.4806	0.63839	1022.2727	-0.14565	14003600	0.30947	165.796	74.2579	74.6263	129.7988	126.828	46208.3828	104.8257	0.25396	119.9277	2638460
009	2018-09-19t2341	1537418721.36	adult	125.9967	81.998	-181.9901	1135.6698	77.8532	71603.3869	225666.5743	3760538.758	1909.53	-0.32611	422.379	1.5005	389.7944	1.8012	1247.0793	-0.20564	1186.777	466407.6562	664.9002	0.56245	1005.583	-0.26667	15775000	1.1631	329.222	93.7087	93.0703	166.4411	154.2667	62248.9531	124.8005	1.8503	143.7011	3499830
009	2018-09-20t0341	1537433121.57	adult	129.9967	85.9981	-177.99	1108.6075	80.1241	70606.8587	222632.4203	3770278.9229	2235.69	0.24857	393.29	0.48006	360.2828	0.72539	1422.6304	0.41336	1399.1136	524950.625	651.6342	0.36214	1117.0809	0.22167	14480200	0.46028	232.911	77.6119	76.2633	138.5843	132.7178	51137.5898	109.1562	0.40246	125.2205	2857510
009	2018-09-20t0741	1537447520.63	adult	133.9965	89.9978	-173.9903	1081.3817	78.9905	68126.7335	214679.2151	3682123.9757	1933.4	-0.32296	368.139	-0.4136	326.3475	-0.49573	1312.6824	-0.04195	1262.3359	467314.9375	654.2794	0.35959	1030.0845	-0.24743	13075900	-0.27701	370.787	70.2204	67.6177	191.3681	176.6948	68127.0625	103.994	-0.13814	141.1355	2494160
009	2018-09-20t1141	1537461923.36	adult	137.9972	93.9986	-169.9895	1220.9953	77.3416	75324.272	237165.8792	3937659.9034	2051.31	-0.13064	417.71	1.182	391.1575	1.6817	1348.0878	0.047384	1297.2676	531146.5625	677.1237	0.6209	1066.7785	-0.11956	16423500	1.2921	364.505	91.2272	89.3469	224.7438	210.269	88549.0469	129.9751	1.8841	180.1113	3586870
009	2018-09-20t1541	1537476324.21	adult	141.9975	97.9988	-165.9893	1121.5824	78.0215	72152.8504	227409.3228	3910113.6643	2173	0.065813	418.077	1.139	380.1923	1.2554	1405.5751	0.21714	1366.77	529901.8125	673.9012	0.52744	1120.0154	0.087365	15726800	0.89635	220.669	87.7017	86.5342	148.2717	144.03	55898.4453	117.0626	0.71177	135.1233	3299070
009	2018-09-20t1941	1537490722.83	adult	145.9971	101.9984	-161.9897	1138.082	74.9896	70853.1334	223405.0426	3674213.1669	2185.35	0.066789	432.313	1.5597	393.2825	1.6571	1423.823	0.24745	1377.9225	526814.5	687.0023	0.64874	1125.1677	0.064738	15992100	0.95887	378.474	89.7827	87.1265	225.2001	212.9962	83324.0469	122.8683	1.0555	168.8889	3321240
009	2018-09-20t2341	1537505122.72	adult	149.997	105.9984	-157.9897	1096.6812	75.2722	67594.8761	213181.3415	3503367.637	2480.34	0.56481	456.351	2.308	413.2641	2.2955	1532.9285	0.60236	1470.0879	541123.75	770.8309	1.6901	1204.2157	0.39254	16085500	0.94227	395.775	104.985	101.062	269.6068	262.6821	95171.1875	149.4058	2.9815	222.6267	3700510
009	2018-09-21t0341	1537519521.35	adult	153.9967	109.998	-153.9901	1135.1524	78.9742	72432.7956	228262.0407	3864660.3484	2471.91	0.52986	419.791	1.0414	386.7139	1.3443	1501.7443	0.45633	1463.4746	567659.3125	682.6517	0.48844	1148.299	0.089977	15850500	0.78408	440.168	81.4591	79.9976	175.8881	168.6924	66485.7031	115.7071	0.28528	146.0493	3075730
009	2018-09-21t0741	1537533921.28	adult	157.9966	113.998	-149.9901	1099.085	79.7116	72865.2394	229730.1081	4028208.1578	3033.77	1.4841	463.602	2.4469	415.6165	2.2856	1623.427	0.85461	1532.9128	616902.25	767.7427	1.5244	1306.4751	0.78327	17600700	1.4837	346.518	104.943	101.67	253.5484	251.2549	96348.3906	140.4556	2.0119	202.9979	3984170
009	2018-09-21t1141	1537548321.13	adult	161.9966	117.9979	-145.9901	1149.1816	76.2475	72527.2459	228470.6534	3836787.7209	2919.1	1.2697	455.929	2.1456	414.4585	2.2021	1619.2605	0.81159	1502.1051	613699.75	732.7038	1.0308	1232.7358	0.41446	17247800	1.2747	473.338	103.913	99.6413	265.2455	254.4538	100528.0547	147.182	2.3588	222.8361	3931040
009	2018-09-21t1541	1537562724.84	adult	165.9976	121.999	-141.9891	1142.4601	77.9244	74397.5754	234561.9559	4010703.8121	2693.33	0.86653	434.266	1.3851	386.7553	1.2248	1707.7638	1.1002	1623.9175	662612.375	773.6136	1.4956	1312.0561	0.7455	16837400	1.0534	295.634	87.8457	86.1675	161.3746	152.47	62613.3438	120.0824	0.30611	141.9136	3405950
009	2018-09-21t1941	1537577123.25	adult	169.9972	125.9985	-137.9896	1166.3161	80.7557	75742.8279	238669.8619	4121016.0461	2866.73	1.1497	459.873	2.1863	413.4521	2.0818	1684.7383	0.99962	1618.0001	665471.625	784.6002	1.5863	1306.7288	0.69468	18163600	1.5344	423.355	100.854	99.2503	195.4758	172.8785	77212.9219	134.2956	1.1885	157.5601	3983430
009	2018-09-21t2341	1537591522.03	adult	173.9968	129.9982	-133.9899	1194.5827	79.5808	75103.1466	236585.4482	4026600.1893	3126.08	1.5824	410.465	0.52635	360.5907	0.27865	1719.0382	1.1016	1628.3695	673863	740.7028	1.008	1286.9623	0.58825	16075900	0.66877	356.745	75.0359	72.3952	190.8118	182.2777	74798.2109	111.3278	-0.48296	156.5323	2938780
009	2018-09-22t0341	1537605921.76	adult	177.9968	133.9981	-129.99	1183.5714	80.8769	76236.4867	240382.3726	4127444.7957	2702.63	0.86071	448.403	1.7339	405.4493	1.7338	1669.8467	0.92	1570.0836	664599	719.0593	0.70849	1244.4014	0.38113	17823600	1.2995	279.142	96.9229	94.9612	187.1283	178.4091	74477.0781	129.4339	0.62469	155.3958	3852590
009	2018-09-22t0741	1537620322.18	adult	181.9969	137.9982	-125.9899	1200.0966	81.8249	78821.4923	248354.8984	4318201.1976	2641.84	0.75806	445.122	1.5921	402.7348	1.6065	1615.8835	0.72721	1527.6667	664128.125	733.0449	0.85067	1198.6867	0.1662	18289600	1.4273	332.961	95.1	93.0682	210.9015	199.9988	86680.5	128.4328	0.44991	159.4427	3907560
009	2018-09-22t1141	1537634722.07	adult	185.9969	141.9982	-121.9899	1280.7327	81.8295	84223.5771	265379.8845	4653723.5898	2982.07	1.335	393.829	-0.11289	339.4782	-0.50071	1788.3778	1.3096	1702.1852	785097.875	742.2484	0.93676	1343.0339	0.79555	17285500	1.0159	413.994	73.6614	71.2981	170.7491	155.0139	74958.8516	109.1694	-0.8552	138.677	3233070
009	2018-09-22t1541	1537649122.18	adult	189.9969	145.9982	-117.9899	1211.7417	82.0573	79163.7216	249434.7443	4378805.69	2939.75	1.2728	434.904	1.1978	380.703	0.81949	1820.4255	1.4155	1716.9152	751835.75	810.8786	1.7491	1395.9549	1.0212	17946700	1.2164	363.403	80.8731	78.0599	200.6991	195.151	82888.7344	119.3537	-0.30943	168.7741	3337310
009	2018-09-22t1941	1537663522.2	adult	193.9969	149.9982	-113.9898	1203.8763	82.8309	80442.2784	253513.8416	4499061.6762	2691.47	0.87141	440.655	1.3602	395.701	1.2792	1760.7994	1.2173	1678.2722	739535.75	756.1724	1.0624	1390.2653	0.99475	18467400	1.3631	359.978	87.3718	84.7364	195.782	184.9438	82228.4375	126.2281	0.004894	164.6897	3661660
009	2018-09-22t2341	1537677922.17	adult	197.9969	153.9982	-109.9899	1247.2211	83.6119	82919.8242	261214.3922	4616465.5595	2612.8	0.75849	428.502	0.94065	379.2974	0.72145	1697.9598	1.0127	1633.2806	733518.625	767.2479	1.1778	1335.1122	0.75525	18510900	1.3432	381.431	84.2591	82.2358	158.16	152.0719	68325.1406	119.0012	-0.48926	139.8874	3639910
009	2018-09-23t0341	1537692321.86	adult	201.9968	157.9981	-105.9899	1243.2524	81.857	78468.9843	247084.0738	4270332.1317	2845.78	1.1771	447.332	1.5281	395.5894	1.2203	1813.2808	1.4116	1742.0108	743445.125	818.4892	1.7806	1424.5834	1.15	18308400	1.2421	293.345	97.0348	94.1967	211.2565	205.7853	86615.1719	147.3993	0.96583	189.5649	3971440
009	2018-09-23t0741	1537706722.73	adult	205.997	161.9984	-101.9897	1193.8504	86.453	82256.7556	259235.9122	4747064.0609	2885.02	1.2697	424.862	0.77379	373.6506	0.48974	1759.2704	1.2408	1684.5536	754727	754.7419	0.98576	1376.5738	0.94493	18190000	1.1748	380.729	83.9724	81.3873	179.0526	170.1816	76813.5703	120.888	-0.52562	151.2432	3595190
009	2018-09-23t1141	1537721122.04	adult	209.9969	165.9982	-97.9899	1260.7024	85.3454	82190.0925	258833.8866	4575997.1539	2889.58	1.3089	438.79	1.201	385.6192	0.84812	1855.1782	1.5859	1775.2628	795871.4375	783.9337	1.3216	1452.5334	1.2905	18798700	1.3496	433.554	87.4428	83.2114	254.695	229.8664	109264.1562	129.2103	-0.17127	190.575	3746230
009	2018-09-23t1541	1537735522.21	adult	213.9969	169.9982	-93.9898	1235.2026	75.2451	78056.1301	245803.271	4189862.9038	2982.25	1.5037	444.544	1.3612	387.5454	0.88438	1875.2529	1.6777	1794.2313	765103.1875	796.8054	1.4595	1503.6606	1.5316	18108000	1.108	406.457	89.1959	85.6853	187.9015	182.8824	76663.8281	130.519	-0.1785	168.4398	3633310
009	2018-09-23t1941	1537749923.21	adult	217.9972	173.9985	-89.9896	1251.6729	85.127	80006.2079	251963.4819	4410800.6075	2839.48	1.2827	443.361	1.2977	385.472	0.79417	1948.48	1.9528	1909.1635	814464.625	791.0333	1.3719	1561.4953	1.8037	18500100	1.2142	326.858	85.4265	82.3567	211.4332	197.6978	88379.0547	124.7877	-0.51708	166.0685	3564590
009	2018-09-23t2341	1537764322.03	adult	221.9968	177.9982	-85.9899	1217.7155	84.3309	80446.55	253381.3658	4504326.0934	2942.61	1.5014	460.306	1.8107	402.9032	1.3183	1992.9408	2.1388	1927.1372	837035.125	855.1527	2.1321	1608.0828	2.0408	19298800	1.4507	286.755	100.146	96.5801	217.1961	212.0934	91222.3438	151.6534	0.66332	195.7476	4198730
009	2018-09-24t0341	1537778722.08	adult	225.9969	181.9982	-81.9899	1256.208	85.0237	84460.1915	266059.0601	4818189.151	2589.56	0.89786	428.092	0.76463	376.6971	0.47604	1723.465	1.2306	1660.8143	758324.5625	773.0986	1.1259	1429.8363	1.2625	18832600	1.2928	356.519	87.5403	84.2803	212.902	204.1982	93676.8984	126.864	-0.53463	176.9419	3851070
009	2018-09-24t0741	1537793122.39	adult	229.9969	185.9983	-77.9898	1257.6716	89.2878	85898.6029	270665.202	5039406.6719	2817.3	1.3455	419.449	0.47296	360.8766	-0.032751	1817.4197	1.5944	1713.661	814204	788.6527	1.3004	1460.6766	1.4293	18762800	1.2635	247.361	77.1681	74.4379	183.2555	179.5584	82098.4531	118.8984	-0.94214	163.641	3451880
009	2018-09-24t1141	1537807522.8	adult	233.9971	189.9984	-73.9897	1295.4354	82.8693	85359.4744	268764.0993	4769751.2605	2695.44	1.1585	449.921	1.3997	405.0995	1.309	1670.2537	1.1042	1568.7782	743262.875	777.8213	1.158	1376.8657	1.0757	20010200	1.6316	303.559	101.321	99.4834	211.2753	205.147	94017.5156	142.6022	0.046101	184.4477	4506240
009	2018-09-24t1541	1537821924.29	adult	237.9975	193.9988	-69.9893	1262.3264	84.4263	82843.6109	260914.4655	4658580.8281	2775.09	1.3469	432.863	0.84764	383.4721	0.62347	1724.4658	1.3363	1607.6107	744969.25	777.6375	1.1458	1376.3798	1.1074	18694500	1.2398	477.41	90.5892	86.9432	239.0736	223.422	103279.7812	143.2958	0.018516	200.728	3912360
009	2018-09-24t1941	1537836322.95	adult	241.9971	197.9985	-65.9896	1331.8855	85.7283	88140.8477	277558.1282	4972682.056	2615.84	1.0848	456.603	1.5483	419.9985	1.7091	1513.4521	0.59753	1402.0848	696188	740.249	0.68729	1208.7724	0.35076	20974000	1.9162	408.379	108.674	104.8218	276.6282	272.1254	127248.9844	159.0943	0.64057	234.5785	4991960
009	2018-09-24t2341	1537850723.59	adult	245.9973	201.9986	-61.9895	1338.4413	87.7612	88868.2615	279822.8045	5024434.319	2654.16	1.1978	434.943	0.86711	394.4344	0.91137	1533.6464	0.70612	1409.077	711611.9375	718.1553	0.41415	1237.1266	0.51276	20139200	1.673	385.607	97.6322	94.7266	248.5954	234.9075	115348.2891	142.8182	-0.11778	203.6049	4520660
009	2018-09-25t0341	1537865124.64	adult	249.9976	205.9989	-57.9892	1353.9242	103.6517	91080.993	287269.8335	5272650.8835	2478.94	0.89336	432.979	0.78725	393.6691	0.86615	1488.7568	0.57086	1404.4749	707159.5	724.4064	0.48356	1191.6656	0.32542	20548300	1.8053	371.614	97.7486	94.2605	243.8371	231.3552	115822.6094	146.9062	0.0019018	201.6239	4638950
009	2018-09-25t0741	1537879523.47	adult	253.9972	209.9986	-53.9895	1295.4416	88.1729	87936.549	276910.5747	5075132.6013	2237.27	0.44538	431.059	0.71093	388.8761	0.70167	1412.3903	0.30918	1328.3323	646874.75	744.4983	0.72056	1160.1442	0.20273	19739000	1.5812	356.546	98.6475	94.2246	252.5032	243.6396	115646.4844	152.8151	0.19906	214.3571	4517270
009	2018-09-25t1141	1537893924.57	adult	257.9976	213.9989	-49.9892	1307.7892	87.8871	88662.3264	279200.2939	5097696.8696	2073.84	0.14122	433.589	0.76793	392.3619	0.78598	1407.3757	0.32085	1339.998	650207.5625	749.5674	0.7788	1154.1606	0.20488	20018800	1.6807	364.683	98.5602	94.0964	249.678	240.0741	115351.2266	153.365	0.16764	213.7709	4550530
009	2018-09-25t1541	1537908308.3	adult	261.993	217.9944	-45.9937	1292.4964	87.4171	86989.7283	273929.2747	4964466.7111	2458.69	0.95043	433.955	0.76144	392.2581	0.7638	1461.3015	0.57002	1385.1348	663430.875	737.8641	0.63674	1194.3327	0.44104	19660800	1.5928	431.362	98.9225	94.1189	249.8362	237.9205	113425.6484	157.6868	0.29723	209.7309	4481780
009	2018-09-25t1941	1537922709.38	adult	265.9933	221.9947	-41.9934	1307.8384	89.1995	87982.5378	277067.6276	5029157.8262	2109.37	0.25667	431.64	0.67767	392.9797	0.76683	1387.8232	0.30938	1335.8239	637010.875	730.7304	0.54977	1157.6163	0.28979	19787200	1.6494	407.219	99.771	95.0052	251.9094	242.4193	115626.4062	158.4838	0.27673	214.1363	4573700
009	2018-09-25t2341	1537937107.06	adult	269.9927	225.994	-37.9941	1299.0096	88.9616	87408.8962	275224.6328	5002229.9643	2119.3	0.29894	431.07	0.64597	392.956	0.74838	1390.8571	0.35619	1347.4847	634230.8125	730.8593	0.54996	1146.8212	0.26909	19635300	1.6239	465.487	101.083	96.3316	255.9985	246.0549	116735.3203	160.8109	0.32187	216.2048	4604320
009	2018-09-26t0341	1537951506.94	adult	273.9927	229.994	-33.9941	1290.8065	89.6726	86343.244	271919.026	4936506.641	2100.61	0.2809	432.338	0.66788	393.8864	0.75875	1368.3717	0.29707	1327.3107	615767.25	727.4192	0.50739	1139.619	0.26676	19431400	1.5831	411.565	102.503	97.1077	259.1201	248.3504	116604.0469	164.7976	0.4385	218.7386	4606990
009	2018-09-26t0741	1537965905.59	adult	277.9923	233.9936	-29.9945	1246.5263	94.9878	84636.4602	266711.8593	4883906.3306	1839.13	-0.26116	435.092	0.73234	397.7275	0.85536	1358.2585	0.28863	1313.9034	598992	725.8874	0.48773	1143.1354	0.32213	19177100	1.5274	458.747	104.533	99.2369	257.6668	246.7454	113631.0469	168.6953	0.55227	219.6834	4607380
009	2018-09-26t1141	1537980306.64	adult	281.9926	237.9939	-25.9942	1257.9101	89.727	84249.855	265340.961	4816788.241	1973.8	0.046767	434.137	0.6916	397.5747	0.83483	1345.6782	0.26884	1292.691	590752.75	719.5432	0.41033	1119.1764	0.22866	19049100	1.5099	383.895	103.34	97.9013	252.0669	239.4207	110657.3828	168.0997	0.47448	219.0249	4534370
009	2018-09-26t1541	1537994706.88	adult	285.9926	241.994	-21.9941	1219.797	89.5619	82228.1347	259040.6758	4702408.0999	1841.66	-0.22798	436.044	0.73238	397.8478	0.8274	1303.7942	0.11731	1248.6437	559327.6875	728.5516	0.51747	1107.591	0.20094	18677100	1.4187	368.615	104.206	98.5576	265.9356	256.1267	114086.3906	170.5831	0.52949	225.7152	4463470
009	2018-09-26t1941	1538009105.79	adult	289.9923	245.9937	-17.9944	1166.6407	90.7879	79506.9669	250733.3462	4574223.7076	2250.87	0.70504	441.047	0.85972	400.7384	0.89706	1355.6864	0.38632	1306.859	562609.875	741.4248	0.67155	1142.2608	0.43598	18265500	1.3149	379.616	106.72	100.9132	269.5793	262.8379	111875.4219	175.3313	0.68321	231.5434	4419710
009	2018-09-26t2341	1538023506.77	adult	293.9926	249.994	-13.9941	1149.0829	86.6841	76301.4234	240581.2057	4288233.2574	2206.1	0.63064	445.945	0.98307	404.2354	0.98455	1368.5367	0.48537	1324.1596	544677.625	758.0443	0.87142	1155.1598	0.55414	17732600	1.1733	409.421	107.537	101.5287	271.1624	260.7102	107922.625	178.5982	0.7745	233.0214	4276100
009	2018-09-27t0341	1538037906.63	adult	297.9926	253.9939	-9.9942	1114.1542	88.5919	74243.5054	234307.4219	4179424.6691	2206.64	0.65886	450.741	1.1025	408.8515	1.1047	1385.6934	0.60967	1348.1238	536263.3125	762.7916	0.92872	1183.2577	0.7681	17437800	1.1041	387.9	110.16	104.3875	271.7151	262.228	105153.7656	182.3725	0.88916	237.1977	4261750
009	2018-09-27t0741	1538052305.99	adult	301.9924	257.9937	-5.9944	1081.0463	91.0798	70660.1308	222943.0522	3950951.5767	2665.03	1.765	457.66	1.2794	415.1533	1.2738	1417.2534	0.81062	1372.0966	522966.5312	776.5271	1.0952	1202.8229	0.94034	16853800	0.9447	395.738	112.889	107.1067	274.6369	267.9696	101341.0156	186.2697	1.0107	241.5067	4157260
009	2018-09-27t1141	1538066706.75	adult	305.9926	261.994	-1.9941	1069.669	85.494	66186.9134	208624.5629	3502218.0991	3256.5	3.226	463.697	1.4305	418.8029	1.3653	1471.8875	1.1379	1392.6772	509273.0625	788.1266	1.2365	1226.7203	1.1484	16020300	0.70591	365.081	114.594	108.5862	281.1548	273.0552	97279.5703	189.5774	1.1081	247.1413	3959090
009	2018-09-27t1541	1538081064.56	dead	309.9809	265.9822	1.9941	1055.6643	83.1918	63026.1804	198602.4867	3229909.8597	3129.33	2.989	471.113	1.6179	424.0804	1.5042	1489.4388	1.2925	1415.9789	491514.8125	803.5857	1.4255	1240.0122	1.2997	15518000	0.5684	384.647	116.323	110.1001	286.3162	276.3152	94484.3438	193.5062	1.2346	251.2448	3831560
010	2018-09-14t1541	1536957944.82	egg	-1.9991	-57.9976	-309.986	165.0901	27.2032	2975.1281	9448.7142	50721.1797	0	-0.0045728	0	-0.60682	0	-0.6836					0	-0.25149	0	-0.13757	0	0.92908	0	0	0				0	-0.65442	0	0
010	2018-09-14t1941	1536972338.36	larva	1.9991	-53.9994	-305.9878	167.7994	26.546	2965.7479	9410.1262	49443.981	0	-0.17292	0	-0.81768	0	-0.86162					0	-0.40154	0	-0.27672	0	0.3843	0	0	0				0	-0.76208	0	0
010	2018-09-14t2341	1536986737.28	larva	5.9988	-49.9997	-301.9881	153.8878	27.8887	2784.6019	8868.6318	48283.3337	0	-0.31188	0	-1.0274	0	-1.0494					0	-0.53433	0	-0.39421	0	-0.10599	0	0	0				0	-0.87627	0	0
010	2018-09-15t0341	1537001136.37	larva	9.9985	-46	-297.9884	153.8878	27.8887	2784.6019	8868.6318	48283.3337	0	-0.4313	0	-1.2362	0	-1.2481					0	-0.65416	0	-0.49652	0	-0.55395	0	0	0				0	-0.99801	0	0
010	2018-09-15t0741	1537015536.74	larva	13.9987	-41.9999	-293.9883	153.8878	27.8887	2784.6019	8868.6318	48283.3337	0	-0.53675	0	-1.4449	0	-1.4598					0	-0.76398	0	-0.58757	0	-0.96829	0	0	0				0	-1.1288	0	0
010	2018-09-15t1141	1537029936.69	larva	17.9986	-37.9999	-289.9883	153.8546	28.0316	2806.0151	8938.0199	48946.0475	0	-0.63169	0	-1.6546	0	-1.687					0	-0.86593	0	-0.66988	0	-1.3553	0	0	0				0	-1.2706	0	0
010	2018-09-15t1541	1537044336.66	larva	21.9986	-33.9999	-285.9883	331.7928	33.557	9071.6362	28688.5369	212098.3908	340.061	-0.57019	239.045	0.12991	238.8308	0.70363	298.5525	-0.66073	296.2497	14629.0713	274.5829	-0.46445	292.1361	-0.53455	1165820	-1.1853	102.232	58.9498	58.6508	91.8603	90.828	4501.1523	78.4164	0.55362	86.551	287498
010	2018-09-15t1941	1537058737.02	larva	25.9987	-29.9998	-281.9882	293.0181	37.3597	8161.5628	25856.6981	201442.8002	364.025	-0.64391	280.299	0.29611	279.749	1.0362	345.7018	-0.68363	343.5779	15210.877	319.4473	-0.48264	338.3614	-0.57641	1226870	-1.5154	109.8	63.721	63.4315	98.6756	97.357	4341.7266	84.6094	0.65347	94.4756	278907
010	2018-09-15t2341	1537073136.43	larva	29.9986	-26	-277.9884	476.2081	46.6199	17754.9517	56115.3447	563293.4636	437.641	-0.6912	277.134	0.089677	276.8957	0.87352	349.0419	-0.72508	345.395	33158.9805	320.6511	-0.57363	338.2907	-0.64579	2608940	-1.2492	250.832	61.7944	61.5351	96.9898	94.3862	9214.0303	82.0561	0.5204	90.6157	581733
010	2018-09-16t0341	1537087536.33	larva	33.9985	-22	-273.9884	630.7669	47.379	25503.8833	80576.5287	853642.6856	677.75	-0.6665	255.985	-0.27946	250.6915	0.39415	557.8329	-0.66662	552.5652	75307.4453	334.2734	-0.63805	505.0212	-0.59677	3450430	-1.2224	290.232	53.6912	53.3274	91.3524	88.6197	12332.5684	75.9526	0.26464	84.4545	723704
010	2018-09-16t0741	1537101936.54	larva	37.9986	-17.9999	-269.9883	572.011	71.5471	28565.4686	91473.4116	1178502.2019	5652.73	1.2627	479.827	1.5489	300.7568	0.90546	3726.6714	0.85293	3480.5867	562727.375	1750.3556	1.7302	2947.3522	0.98382	7198370	0.036519	321.846	65.1041	64.7828	101.7943	98.1993	15370.9453	85.6863	0.48698	94.5827	976691
010	2018-09-16t1141	1537116336.75	larva	41.9987	-13.9999	-265.9883	871.8657	54.6806	40881.5327	128900.3136	1593169.9434	5485.9	1.0959	502.933	1.6078	262.4261	0.18726	4896.3774	1.4346	4896.2661	1052721.125	2086.1292	2.1981	4455.2944	1.8994	10805500	1.1973	135.131	59.6253	59.2822	95.8796	93.8235	20614.1055	81.2377	0.24812	90.8988	1281050
010	2018-09-16t1541	1537130736.45	larva	45.9986	-9.9999	-261.9883	974.2242	59.7038	49231.6796	155175.7829	2047348.9606	6372.96	1.3362	480.591	1.2363	258.1819	-0.1028	5049.6343	1.5183	4961.8115	1307855.25	1933.7264	1.8171	4598.2703	1.8855	12400200	1.4924	155.345	55.8063	55.0748	95.3082	93.2858	24684.8203	79.057	0.050991	89.3734	1439910
010	2018-09-16t1941	1537145136.07	larva	49.9985	-6.0001	-257.9885	1009.0636	66.1937	54950.7274	173148.9382	2494904.3846	9362.83	2.3547	475.631	1.0167	293.035	0.26775	5678.2285	1.8533	5574.7576	1635329.75	1260.2835	0.57305	3776.9033	1.2462	13678200	1.6384	152.539	63.1282	62.7167	99.5216	97.5247	28662.2129	84.4006	0.15579	94.0788	1815440
010	2018-09-16t2341	1537159536.12	larva	53.9985	-2	-253.9884	1087.4182	71.1798	62653.5052	197374.2405	3028293.0389	4006.42	0.29746	421.387	0.41167	304.7438	0.36146	2359.4343	0.086985	2184.085	773894.4375	1017.2666	0.14353	1910.0329	0.037872	13812200	1.4273	162.598	61.8877	61.6553	99.4151	97.6145	32608.1543	84.0792	0.060522	93.6017	2028560
010	2018-09-17t0341	1537173936.42	adult	57.9986	2	-249.9884	1146.3745	71.7224	69462.7704	218856.0325	3495665.2649	4446.84	0.46116	399.407	0.12647	293.0992	-0.015579	2486.8623	0.15207	2243.8245	902731	932.4113	-0.011459	1922.4335	0.043168	14488100	1.4652	334.07	58.3583	57.881	98.1692	95.367	35635.4297	81.0602	-0.19598	91.7183	2116890
010	2018-09-17t0741	1537188336.63	adult	61.9986	6.0001	-245.9883	1148.108	75.8867	73068.7297	230274.1355	3873333.3377	3076.83	-0.080729	389.669	-0.019239	302.0135	0.072605	1997.2372	-0.13907	1890.4344	760947.375	899.969	-0.062006	1663.201	-0.12027	14843700	1.4087	392.865	58.8444	58.2126	99.1056	96.8605	37759.2344	82.1572	-0.22197	92.7254	2241560
010	2018-09-17t1141	1537202738.83	adult	65.9992	10.0007	-241.9877	1176.1507	75.7614	74753.2599	235579.5775	3962189.1272	3171.75	-0.024224	387.169	-0.066949	303.8368	0.013154	1970.9539	-0.15151	1863.959	768672	820.8669	-0.18703	1593.2525	-0.14344	15094500	1.3474	302.93	66.4494	66.0169	104.4183	101.8166	40723.1445	88.1793	0.13203	98.1286	2590660
010	2018-09-17t1541	1537217129.37	adult	69.9966	13.9981	-237.9903	1203.9611	77.1354	76203.2027	240052.1104	4033743.4103	2316.28	-0.37914	373.839	-0.22913	309.4286	0.075019	1575.1787	-0.35796	1520.4044	626921.125	720.2246	-0.35825	1299.4003	-0.32857	14861200	1.1202	205.378	58.381	57.9313	99.7446	97.548	39698.3516	82.7101	-0.36291	93.7308	2320820
010	2018-09-17t1941	1537231531.79	adult	73.9973	17.9988	-233.9896	1214.9485	81.8138	80054.8805	252289.4715	4449906.8629	2552.74	-0.22918	334.708	-0.75659	269.5475	-1.2776	1572.5571	-0.29892	1494.1463	657328.875	712.7039	-0.33198	1170.4315	-0.39344	13968000	0.63408	188.714	55.4956	55.0029	93.2796	91.4295	38990.8828	77.1341	-0.93444	87.5145	2315940
010	2018-09-17t2341	1537245929.1	adult	77.9965	21.998	-229.9904	1138.7717	78.7197	75192.931	237073.3537	4107361.7063	1694.3	-0.66562	372.325	-0.21266	323.4519	0.34627	1274.5375	-0.48875	1244.0181	499618.6875	699.0344	-0.30537	1075.4907	-0.43604	14578800	0.83889	229.679	63.9064	63.492	104.9404	102.6495	41136.6172	88.0929	-0.083436	98.524	2502320
010	2018-09-18t0341	1537260328.93	adult	81.9965	25.998	-225.9904	1159.5443	87.4997	78361.2663	247172.5003	4426809.3485	2432.09	-0.15773	384.207	0.047933	328.3998	0.43538	1541.5281	-0.1242	1463.9846	630485	694.9202	-0.23445	1175.9546	-0.25998	15686000	1.3228	200.51	70.1559	69.5924	110.5797	108.9247	45227.0859	93.635	0.32744	104.4436	2864260
010	2018-09-18t0741	1537274728.96	adult	85.9965	29.998	-221.9904	1286.7098	80.7683	81226.5766	256002.4683	4284341.8597	2143.7	-0.29621	363.033	-0.31401	319.1697	0.036076	1408.1418	-0.17643	1369.7192	597052.125	656.2318	-0.29159	1078.3811	-0.31579	15380200	1.1781	200.15	62.6504	62.4599	106.4174	103.9384	45120.9922	89.4992	-0.14688	100.4214	2654250
010	2018-09-18t1141	1537289131.23	adult	89.9971	33.9986	-217.9898	1114.4566	83.9838	77433.5193	244236.2357	4482228.9243	2571.81	0.23392	342.795	-0.81367	292.4033	-0.99032	1316.5886	-0.23466	1190.0906	531901.8125	601.1121	-0.52079	967.2414	-0.4725	13818800	0.40581	153.992	53.185	52.5353	93.1874	91.0833	37647.7266	75.2506	-1.5573	86.6134	2144000
010	2018-09-18t1541	1537303533.11	adult	93.9976	37.9991	-213.9893	1132.5748	78.552	72740.8494	229209.8073	3959217.1463	1723.64	-0.69015	334.213	-1.1111	295.7074	-0.95718	1056.2726	-0.78843	1012.5806	401383.5625	557.8417	-0.81619	824.3769	-0.84601	12677700	-0.19072	131.838	63.8405	62.8766	107.9607	105.9121	41025.0547	88.7615	-0.42016	100.9317	2421660
010	2018-09-18t1941	1537317928.55	adult	97.9964	41.9979	-209.9905	1159.2694	77.8109	71375.1514	224802.1254	3724134.4384	2006.4	-0.25813	372.115	0.039224	337.9581	0.46517	1112.3978	-0.60068	1036.5251	414924.375	580.1746	-0.59229	868.1668	-0.72925	13853500	0.39877	187.968	68.3442	67.3549	127.8274	123.1804	47679.6094	95.1929	0.057414	112.8969	2544390
010	2018-09-18t2341	1537332329.32	adult	101.9966	45.9981	-205.9903	1111.5425	76.478	71506.8997	225366.0428	3870812.7503	2053.8	-0.12701	336.027	-1.109	299.4237	-0.97223	1102.2357	-0.59546	993.9356	411133.9375	545.9834	-0.8602	818.7858	-0.87758	12529400	-0.31322	221.004	67.5707	66.1868	141.1673	134.6367	52655.3984	94.7768	-0.088449	117.5455	2519510
010	2018-09-19t0341	1537346729.62	adult	105.9967	49.9982	-201.9902	1159.3006	77.8471	72126.4856	227201.6897	3826860.6891	1883.08	-0.36423	373.675	0.087766	342.2953	0.47291	1095.886	-0.60432	997.2017	413149.0312	573.1421	-0.55507	842.0212	-0.79069	14066300	0.47225	257.386	76.2194	74.6652	151.785	149.0638	57222.9297	104.0661	0.62782	131.1915	2869130
010	2018-09-19t0741	1537361129.71	adult	109.9967	53.9982	-197.9902	1109.0677	76.6572	69099.5201	217686.9213	3619565.9	1624.66	-0.78461	365.344	-0.20859	332.1525	0.047932	1056.3938	-0.74592	975.8705	381358.1562	569.5642	-0.5768	827.5745	-0.86691	13172900	-0.0221	299.396	71.7909	70.7198	134.4619	119.2867	48540.7344	97.5964	-0.053252	111.9674	2588490
010	2018-09-19t1141	1537375533.31	adult	113.9977	57.9992	-193.9892	1098.1892	81.8163	70636.8455	222634.5189	3856919.5785	1925.34	-0.26557	388.452	0.51199	345.9507	0.46592	1242.782	-0.13615	1181.4214	458586.5625	634.3622	0.1634	1003.9056	-0.17473	14301200	0.53773	354.467	77.8509	75.4098	158.8517	154.791	58616.2812	112.5116	1.1425	143.977	2866160
010	2018-09-19t1541	1537389931.42	adult	117.9972	61.9987	-189.9897	1105.473	79.3513	69375.6509	218567.81	3728739.4326	1973.37	-0.18328	377.083	0.096588	335.8387	0.051163	1285.8026	0.00025948	1212.5772	465460.5625	608.8822	-0.13001	1015.5226	-0.14427	13643200	0.16181	347.289	72.3732	71.4845	119.5362	116.6406	43272.0977	97.8075	-0.24603	110.7564	2618530
010	2018-09-19t1941	1537404330.95	adult	121.997	65.9985	-185.9899	1170.6413	77.7144	71421.4632	224937.6918	3794520.8013	2619.06	0.97314	381.844	0.20591	335.5241	-0.018217	1515.7996	0.82551	1415.1736	565393.25	659.2174	0.4952	1119.6353	0.30263	14227100	0.42384	178.677	72.3252	71.3657	121.3327	118.6537	45257.1016	99.5304	-0.20213	113.4586	2694760
010	2018-09-19t2341	1537418729.73	adult	125.9967	69.9982	-181.9902	1131.9866	78.6425	71748.9328	226054.4742	3823506.8609	2385.03	0.53972	383.159	0.19761	330.7902	-0.23777	1529.4603	0.85302	1451.2966	573547.625	690.7555	0.90143	1182.9647	0.57489	14344300	0.43972	207.395	75.563	74.6924	127.5195	124.4481	47819.8164	103.2211	0.0082587	117.8271	2828850
010	2018-09-20t0341	1537433129.82	adult	129.9967	73.9982	-177.9902	1111.2319	79.2571	72141.3089	227441.0284	3917926.2799	1902.42	-0.35892	402.713	0.79368	359.0532	0.683	1322.7452	0.038188	1286.9489	498674.9688	682.5214	0.77426	1098.0298	0.12983	15145200	0.79155	301.667	83.8287	80.6404	198.9315	191.5834	74997.1719	118.7003	1.2076	173.3626	3152630
010	2018-09-20t0741	1537447528.88	adult	133.9965	77.9979	-173.9905	1092.0152	80.3598	72148.1331	227416.2239	4020948.3801	2431.87	0.58151	396.359	0.52649	343.5908	0.097564	1591.4329	0.9993	1521.7751	598378.75	716.5414	1.1958	1279.7336	0.96123	14898700	0.61504	287.186	76.7641	75.7552	128.5847	124.8126	48347.8281	104.3111	-0.11179	118.649	2885490
010	2018-09-20t1141	1537461931.75	adult	137.9973	81.9987	-169.9897	1111.2224	79.9191	73299.4506	231016.6726	4069389.6104	2590.43	0.83982	366.96	-0.50926	307.2306	-1.2019	1642.5695	1.1367	1537.9109	629104.125	705.0363	0.99539	1266.4377	0.84376	14019000	0.13882	207.982	68.6712	67.4961	121.781	118.8544	46642.1133	97.7307	-0.75164	112.7053	2623450
010	2018-09-20t1541	1537476332.56	adult	141.9975	85.999	-165.9894	1228.4565	78.9325	78266.7876	246496.4238	4259672.6771	3021.55	1.579	374.321	-0.3191	325.7638	-0.61212	1622.9279	1.0119	1513.6913	663777.5	692.3428	0.77332	1251.6031	0.71741	15279100	0.68622	315.889	73.3855	72.3979	126.5343	122.4168	51752.5273	101.4162	-0.54335	116.1298	2995450
010	2018-09-20t1941	1537490731.31	adult	145.9971	89.9986	-161.9898	1251.1676	77.8633	79918.0414	251643.6914	4291410.9662	2489.33	0.60387	379.82	-0.18898	330.7249	-0.48638	1612.3114	0.9294	1532.3198	672333.875	711.7625	0.97572	1267.1009	0.73786	15836200	0.88734	360.95	76.0179	75.212	134.1568	129.5246	55943.3672	105.5945	-0.30252	121.8878	3169490
010	2018-09-20t2341	1537505131.25	adult	149.9971	93.9986	-157.9898	1224.7537	83.0273	80463.9015	253524.5386	4501889.3807	2630.04	0.82713	380.001	-0.23351	330.842	-0.52386	1545.9459	0.64897	1473.9178	649297.3125	700.1449	0.76731	1270.7116	0.70475	15939900	0.877	311.073	73.9086	73.6752	124.8892	122.0681	52453.4453	102.7408	-0.61161	116.313	3100240
010	2018-09-21t0341	1537519529.62	adult	153.9967	97.9982	-153.9902	1235.1448	82.2625	78416.5215	246967.8983	4243124.5016	1782.33	-0.67003	376.886	-0.38475	334.5549	-0.43559	1367.4119	-0.02032	1345.6444	559271.4375	680.2288	0.4572	1184.0308	0.2561	15409800	0.59113	415.329	73.7868	73.1522	128.8145	125.4996	52685.1328	102.9504	-0.67607	118.8164	3016920
010	2018-09-21t0741	1537533929.53	adult	157.9967	101.9981	-149.9903	1177.8429	83.0726	81639.5794	257257.5625	4798888.1934	1917.19	-0.4469	367.643	-0.73596	323.7435	-0.83934	1343.5288	-0.13061	1317.4645	570999.75	647.2151	-0.010536	1140.8032	0.020071	15623000	0.6382	367.387	77.7252	76.438	182.5965	142.2859	77603.4922	108.5731	-0.33848	128.1072	3302930
010	2018-09-21t1141	1537548329.49	adult	161.9966	105.9981	-145.9903	1204.9332	83.4632	79827.443	251425.1022	4551201.1538	1597.46	-1.0043	352.535	-1.2743	306.7599	-1.4444	1294.5806	-0.32358	1282.8117	538545.5	639.0899	-0.15031	1140.0277	-0.0096672	14662600	0.19708	274.281	65.0175	63.5654	119.4393	115.7247	49686.75	94.02	-1.4719	110.008	2704210
010	2018-09-21t1541	1537562733.32	adult	165.9977	109.9992	-141.9892	1224.1878	80.7299	79127.2575	249215.0128	4332572.9273	2277.14	0.15468	380.871	-0.37615	336.057	-0.48372	1463.8562	0.2516	1417.2811	604572.625	669.2273	0.19119	1216.7423	0.31271	15711700	0.59508	308.555	80.783	79.8014	143.3687	139.2473	59211.2734	113.4015	-0.16506	131.1767	3332460
010	2018-09-21t1941	1537577131.69	adult	169.9973	113.9987	-137.9897	1182.7665	81.5015	77491.4975	244107.8628	4325206.6529	2319.9	0.21953	387.127	-0.20687	340.0089	-0.38037	1544.5742	0.51446	1494.8436	624008	698.8854	0.52351	1305.2649	0.68808	15636400	0.52893	388.09	77.8174	76.5178	137.7226	133.4917	55639.918	108.9261	-0.56226	126.2242	3143120
010	2018-09-21t2341	1537591530.37	adult	173.9969	117.9984	-133.99	1344.6994	84.4609	87656.3514	275924.8495	4949992.3308	2028.1	-0.27717	358.765	-1.1699	312.762	-1.3148	1424.5675	0.087106	1386.6493	651027.375	629.593	-0.36277	1182.2381	0.11868	16388800	0.79039	268.332	72.5214	70.4142	151.5004	143.0017	69235.6797	104.5393	-0.94006	127.3697	3312850
010	2018-09-22t0341	1537605930.12	adult	177.9968	121.9983	-129.9901	1186.6374	80.9215	78726.7595	248049.2656	4460197.813	2104.6	-0.14857	368.554	-0.88003	322.7336	-1.006	1365.0669	-0.12526	1303.9684	561042.5	654.3752	-0.085562	1174.4059	0.06913	15120300	0.27182	285.546	74.4467	73.1233	141.9015	133.0499	58321.5	105.5779	-0.94294	123.4003	3054250
010	2018-09-22t0741	1537620330.55	adult	181.9969	125.9984	-125.99	1187.5563	82.3256	81226.1456	255942.5028	4660512.828	2696.45	0.85003	375.533	-0.68149	324.044	-0.9849	1515.9436	0.38597	1419.1987	641244.125	688.0445	0.30022	1244.6765	0.3701	15880900	0.53159	353.372	66.92	65.3485	125.394	121.8223	53041.6719	98.3632	-1.4745	114.5242	2829980
010	2018-09-22t1141	1537634730.39	adult	185.9969	129.9984	-121.99	1247.5713	84.8273	83069.159	261675.7459	4732586.7447	2296.34	0.18056	376.234	-0.68681	327.8858	-0.88034	1546.3275	0.48649	1492.6339	669559.8125	678.5796	0.15981	1308.733	0.64418	16286800	0.65253	196.954	71.7597	70.7008	131.7071	127.1915	57029.1719	102.0522	-1.2976	118.9204	3106400
010	2018-09-22t1541	1537649130.53	adult	189.9969	133.9984	-117.99	909.5649	87.1696	63632.6878	201548.7745	3764046.3484	2038.03	-0.2473	398.228	0.002993	340.6786	-0.48462	1529.7865	0.43037	1495.1895	507889.125	779.8947	1.3716	1357.8822	0.85378	13204800	-0.47206	410.908	69.9291	68.2355	131.9418	126.9686	43804.6797	102.6774	-1.3134	119.6174	2318780
010	2018-09-22t1941	1537663530.69	adult	193.997	137.9985	-113.9899	1316.9813	83.7592	86847.1914	273502.8416	4893292.6277	2670.56	0.83601	401.653	0.090244	353.913	-0.076625	1630.1288	0.77522	1586.149	738448.3125	697.4216	0.34709	1325.3073	0.70984	18180000	1.2629	288.821	74.6622	73.3364	160.4657	149.4687	72690.9375	110.8499	-0.8856	132.9903	3379430
010	2018-09-22t2341	1537677930.59	adult	197.9969	141.9984	-109.99	1217.1999	79.0258	80201.6857	252642.8513	4422104.2156	2900.79	1.2492	407.226	0.24828	355.4795	-0.048392	1746.4058	1.1766	1691.2497	729997.625	720.8542	0.61324	1458.5761	1.2965	17018800	0.83296	358.771	77.2551	75.6045	143.0148	136.595	59780.1914	110.277	-0.97462	128.3519	3228650
010	2018-09-23t0341	1537692330.31	adult	201.9969	145.9983	-105.9901	1276.197	84.0559	84620.3069	266490.5256	4774921.9092	2533.05	0.64123	391.568	-0.28463	342.5428	-0.48745	1665.1508	0.91015	1570.2069	735996.625	695.3611	0.28327	1389.0401	0.99418	17269300	0.89354	209.872	76.0815	74.2143	140.2464	135.7528	61988.9219	107.9264	-1.1534	127.3763	3355420
010	2018-09-23t0741	1537706731.09	adult	205.9971	149.9986	-101.9898	1213.0651	82.9761	82833.3504	261015.6723	4751299.8807	3272.2	1.9376	403.576	0.082962	348.7523	-0.30845	1772.2008	1.2847	1662.3276	765590.75	741.0521	0.81944	1429.3811	1.1767	17412300	0.91869	218.585	73.395	71.7672	148.1143	143.0653	63985.3984	109.6142	-1.1101	132.3647	3166630
010	2018-09-23t1141	1537721130.47	adult	209.9969	153.9984	-97.99	1239.5182	79.8375	81069.1844	255320.0657	4543064.8908	2994.52	1.4915	404.613	0.095309	357.7601	-0.040786	1734.6182	1.1751	1666.4432	733743.5	712.9722	0.46043	1414.9674	1.125	17099800	0.79963	385.344	81.3789	80.0279	151.0226	147.9502	63882.5625	117.6917	-0.74744	138.1446	3439240
010	2018-09-23t1541	1537735530.61	adult	213.9969	157.9984	-93.99	1308.2608	83.5511	86706.9566	273054.8048	4903311.8413	2627.22	0.88004	381.423	-0.67188	335.1964	-0.77708	1638.2646	0.86555	1591.2432	740495.625	666.5462	-0.11905	1296.3569	0.61461	17230800	0.82862	245.865	78.4746	76.0276	154.1376	148.4525	69670.2188	115.3731	-0.9121	137.121	3545090
010	2018-09-23t1941	1537749931.63	adult	217.9972	161.9987	-89.9897	1222.6655	81.9387	81678.2787	257272.7051	4592756.3668	2581.26	0.82531	394.273	-0.27595	342.3506	-0.56667	1714.6636	1.1471	1652.2978	730446.6875	701.8058	0.29217	1414.3859	1.1504	16775900	0.67367	217.237	76.4792	74.1336	148.0448	143.3094	63067.0781	111.1606	-1.1588	133.4936	3254110
010	2018-09-23t2341	1537764330.45	adult	221.9969	165.9984	-85.99	1280.3701	85.8075	86942.637	273769.917	5108267.1757	2498.04	0.70552	390.494	-0.40951	341.7772	-0.5979	1705.1554	1.1391	1632.7087	772435.375	692.1945	0.16302	1411.1131	1.1587	17683900	0.95129	220.138	76.6273	74.253	147.6519	143.156	66886.2969	114.0053	-1.0684	134.7695	3470150
010	2018-09-24t0341	1537778730.48	adult	225.9969	169.9984	-81.99	1345.2247	87.0689	93380.9821	294082.2762	5513229.6603	2186.8	0.1698	365.151	-1.2235	314.235	-1.4693	1546.0571	0.60833	1492.1467	752929.8125	658.2765	-0.25951	1309.2372	0.719	17756900	0.96449	278.429	74.9387	71.5371	162.6995	154.7641	79234.6484	115.096	-1.0646	142.7316	3644190
010	2018-09-24t0741	1537793130.93	adult	229.997	173.9985	-77.9899	1301.2011	89.2699	89655.254	282349.6029	5350295.1122	2472.53	0.71501	382.527	-0.68309	334.0088	-0.86362	1547.3717	0.6369	1470.1089	722622.5625	685.7609	0.060936	1296.2483	0.68143	17852200	0.98868	314.463	81.4913	78.5626	183.0287	163.6855	85474.3906	120.2693	-0.88139	146.697	3803120
010	2018-09-24t1141	1537807531.37	adult	233.9972	177.9986	-73.9898	1365.7956	86.5312	93872.7106	295547.7474	5515047.7228	2297.89	0.42197	397.875	-0.21485	352.2176	-0.31477	1563.5756	0.72129	1505.2511	764588.4375	691.0525	0.11433	1345.372	0.93093	19441800	1.4616	228.628	82.0119	79.6978	156.466	151.0524	76511.8906	118.3859	-1.0135	141.2925	4007430
010	2018-09-24t1541	1537821932.86	adult	237.9976	181.9991	-69.9893	1308.5326	87.2919	90972.857	286524.9112	5351978.7204	2803.63	1.4005	404.294	-0.029664	356.6695	-0.19383	1661.7041	1.1079	1578.6691	787647.75	707.1892	0.29944	1328.7628	0.88563	19149400	1.3751	225.652	81.5397	78.8406	159.6206	154.5763	75660.1562	118.2553	-1.0692	144.338	3862130
010	2018-09-24t1941	1537836331.51	adult	241.9972	185.9987	-65.9897	1326.0584	85.9585	88489.9443	278603.113	5131742.5833	2673.38	1.1946	404.777	-0.029399	357.2606	-0.19249	1623.6259	1.0044	1543.7166	748491.5	723.2014	0.48268	1334.591	0.94414	18658200	1.2311	268.915	78.0503	75.6225	158.3744	153.3988	73010.5938	116.8504	-1.1796	142.4044	3597730
010	2018-09-24t2341	1537850732.14	adult	245.9974	189.9989	-61.9895	1366.5638	86.2644	92825.97	292266.7956	5355185.6676	2353.69	0.61581	400.458	-0.17415	358.3242	-0.17747	1536.3528	0.71628	1470.4954	743594.75	702.9865	0.23222	1276.8712	0.70264	19360100	1.4433	256.153	84.8547	82.153	174.2967	166.3608	84359.5938	124.8535	-0.88691	154.8883	4102300
010	2018-09-25t0341	1537865133.18	adult	249.9977	193.9991	-57.9893	1349.7935	86.7692	93530.7108	294525.3675	5489583.0746	2694.29	1.3169	386.534	-0.60392	341.7687	-0.69219	1619.8685	1.0709	1544.2545	788876	675.9062	-0.097912	1338.5842	1.0373	18823000	1.2967	280.18	78.7972	76.0757	158.9729	155.2496	77419.7969	117.2473	-1.265	144.5674	3837190
010	2018-09-25t0741	1537879532.11	adult	253.9974	197.9988	-53.9896	1314.0803	90.1849	93217.212	293718.1213	5628296.1144	2741.35	1.451	401.358	-0.17182	349.869	-0.46525	1619.9105	1.113	1523.2863	785656.625	755.8323	0.85642	1311.6749	0.94737	19462700	1.4997	261.184	78.0161	74.6712	170.0808	163.316	82489.1953	121.688	-1.1286	152.0727	3783160
010	2018-09-25t1141	1537893933.14	adult	257.9977	201.9991	-49.9893	1421.5429	90.2277	98091.7499	308811.9736	5777762.2912	2458.18	0.91831	391.024	-0.48749	343.3205	-0.67631	1519.2047	0.76102	1444.377	776313.625	720.7427	0.43332	1245.099	0.65819	19969200	1.666	289.342	76.346	73.2049	159.3872	154.8492	81446.8672	115.1866	-1.4599	144.2353	3898910
010	2018-09-25t1541	1537908316.96	adult	261.9932	205.9946	-45.9938	1362.3935	89.1371	92212.8526	290301.7301	5396473.491	2420.61	0.87245	400.246	-0.22536	351.3722	-0.45171	1556.6816	0.95157	1474.6652	748763.875	743.661	0.70622	1310.5405	1.0288	19219800	1.4619	266.559	81.6139	78.6577	167.281	162.8542	80462.1641	121.0266	-1.2656	150.1331	3919100
010	2018-09-25t1941	1537922718.1	adult	265.9935	209.995	-41.9934	1363.2765	88.238	90968.1911	286355.7833	5269418.6403	3110.29	2.3322	407.205	-0.032425	354.2686	-0.38089	1603.6802	1.1872	1509.2377	760144.375	787.635	1.2318	1311.4553	1.0798	19296200	1.5032	308.287	76.6325	73.4459	163.497	159.5629	77497.5625	118.43	-1.4316	147.9194	3631380
010	2018-09-25t2341	1537937115.67	adult	269.9928	213.9943	-37.9941	1324.3201	84.6907	89113.8103	280597.103	5114142.4191	2466.74	1.0285	402.067	-0.19093	351.783	-0.46924	1542.0822	0.98172	1464.2865	717068.1875	749.346	0.77157	1312.5884	1.1337	18669200	1.3353	338.043	82.9027	79.3846	190.0918	175.7938	88392.6719	126.5238	-1.1417	158.6515	3849420
010	2018-09-26t0341	1537951515.57	adult	273.9928	217.9942	-33.9941	1328.854	87.5008	90150.4432	283898.8407	5246923.5943	2554.69	1.2466	387.987	-0.6032	332.35	-1.0568	1522.9	0.94765	1449.132	715763	787.8262	1.2318	1244.0415	0.82038	18214500	1.2183	289.858	79.1621	75.3444	172.2512	166.7659	80958.0547	124.2582	-1.294	155.178	3716350
010	2018-09-26t0741	1537965914.23	adult	277.9924	221.9939	-29.9945	1334.7562	84.3918	87444.038	275275.5997	4972077.6332	2725.52	1.6486	391.301	-0.51456	339.3171	-0.86434	1483.6753	0.82645	1420.4612	676555.9375	761.3907	0.91373	1194.9774	0.6017	17831200	1.1223	269.519	82.4162	78.7606	175.7518	169.7974	80142.8281	126.3471	-1.2604	157.6262	3755620
010	2018-09-26t1141	1537980315.26	adult	281.9927	225.9942	-25.9942	1216.3779	89.9002	86215.5173	271674.6647	5169271.7843	2211.63	0.56612	392.531	-0.48585	338.6401	-0.89704	1458.6921	0.76289	1408.16	654952.75	781.9635	1.16	1223.3955	0.80076	17612100	1.0755	232.884	81.2792	77.634	170.626	165.3282	76611.0625	125.6965	-1.3444	154.6823	3646840
010	2018-09-26t1541	1537994715.57	adult	285.9928	229.9942	-21.9941	1337.9003	88.9872	89680.1512	282355.8722	5214090.5395	1780.31	-0.36382	392.336	-0.49743	343.077	-0.77946	1298.9097	0.095523	1262.5467	607889.75	754.8429	0.83357	1113.4969	0.23397	18328300	1.3127	329.827	82.1567	78.2914	183.7933	175.0665	85831.4688	127.5742	-1.3203	161.1141	3838030
010	2018-09-26t1941	1538009114.41	adult	289.9925	233.9939	-17.9945	940.2285	90.3613	63541.1962	201033.6053	3906670.2191	2021.47	0.18974	420.978	0.29814	354.9334	-0.44478	1337.1709	0.30198	1275.0129	443940.7188	843.5522	1.9011	1161.8612	0.54776	13936900	-0.0058945	298.186	86.1853	81.7747	200.4777	194.4089	66558.5938	135.8043	-1.0222	174.9318	2853250
010	2018-09-26t2341	1538023515.39	adult	293.9927	237.9942	-13.9942	899.2573	93.0257	57023.3539	182212.7244	3103484.3746	978.276	-2.1687	353.419	-1.5924	341.9437	-0.83783	702.4184	-2.6164	681.7069	209320.6875	446.2331	-2.8884	620.0616	-2.5603	10516700	-1.0399	261.228	81.5105	79.1635	169.7688	163.3099	50591.0977	116.9601	-1.8945	147.9464	2425510
010	2018-09-27t0341	1538037915.29	adult	297.9927	241.9942	-9.9942	1271.1528	88.0135	84321.3073	265507.1985	4906917.7662	1879.15	-0.099369	401.294	-0.26678	352.9869	-0.52767	1322.1909	0.30708	1286.6661	581764	745.7694	0.72313	1140.8413	0.51589	17632100	1.164	291.151	86.7964	82.4623	201.4677	195.4449	88645.7969	138.7715	-1.0064	179.7608	3813660
010	2018-09-27t0741	1538052314.63	adult	301.9925	245.994	-5.9944	1173.8814	88.845	79030.3845	248976.751	4652163.5603	2032.88	0.278	402.729	-0.23414	351.6276	-0.58024	1326.9645	0.36987	1295.9805	546709.375	764.8801	0.95424	1115.5478	0.40963	16584400	0.86113	277.986	86.4066	81.4009	202.4978	197.3162	83429.0781	142.586	-0.89696	183.9838	3558220
010	2018-09-27t1141	1538066715.45	adult	305.9927	249.9942	-1.9942	1160.2543	88.7312	77380.2711	243758.3913	4537031.5939	1861.03	-0.11083	401.329	-0.27955	356.8093	-0.44205	1227.2836	-0.086866	1186.9724	495822.5625	722.8798	0.44561	1047.6619	0.033652	16181600	0.75625	299.398	87.0499	82.7775	189.1962	182.7618	76435.25	138.0009	-1.1553	170.4969	3509850
010	2018-09-27t1541	1538081073.56	dead	309.9811	253.9826	1.9942	1093.6827	88.7413	73957.5874	233118.9866	4373565.8438	2350.76	1.0958	403.062	-0.23901	358.2827	-0.41217	1327.0159	0.45735	1280.1115	512228.125	718.6007	0.39336	1065.6258	0.18706	15527600	0.57141	267.966	87.4492	83.273	185.9721	181.2325	71785.2344	140.4169	-1.1075	169.4334	3368890
011	2018-09-14t1541	1536957952.92	larva	0	-57.9976	-221.9963	176.0575	46.3367	4324.8812	14131.0035	102893.1675	0	-0.093329	0	-0.71242	0	-0.77148					0	-0.32903	0	-0.21043	0	0.64889	0	0	0				0	-0.70749	0	0
011	2018-09-14t1941	1536972346.51	larva	3.9982	-53.9994	-217.9981	153.4501	27.6237	2813.5516	8954.4799	48750.0799	0	-0.2453	0	-0.92262	0	-0.95417					0	-0.46976	0	-0.33767	0	0.13328	0	0	0				0	-0.81828	0	0
011	2018-09-14t2341	1536986745.37	larva	7.9979	-49.9997	-213.9984	156.6738	27.3891	2890.1473	9193.2728	49969.3993	0	-0.3736	0	-1.1318	0	-1.1472					0	-0.59564	0	-0.44696	0	-0.33456	0	0	0				0	-0.9361	0	0
011	2018-09-15t0341	1537001144.56	larva	11.9977	-46	-209.9986	156.6823	27.6791	2903.5821	9238.8361	50595.9932	0	-0.4855	0	-1.3405	0	-1.3522					0	-0.71015	0	-0.54325	0	-0.76479	0	0	0				0	-1.0621	0	0
011	2018-09-15t0741	1537015544.81	larva	15.9977	-41.9999	-205.9985	281.2578	31.8528	6988.5722	22129.1867	148813.6938	356.93	-0.42159	267.946	0.64323	267.7623	1.1976	334.7026	-0.57394	332.509	12718.6992	307.5566	-0.24089	326.3956	-0.38329	1009620	-0.68254	108.177	63.0046	62.5635	95.9292	94.3282	3645.3093	83.4327	0.76116	92.2293	237401
011	2018-09-15t1141	1537029944.83	larva	19.9978	-37.9999	-201.9985	371.5384	52.744	15283.427	48624.836	539811.0195	358.416	-0.51732	271.19	0.48848	271.1245	1.1192	338.9702	-0.61934	337.0959	27456.5879	312.895	-0.3426	329.9134	-0.46715	2190400	-0.52306	115.248	65.6113	65.3366	99.8836	97.8079	8090.5708	85.8649	0.76788	94.5029	529943
011	2018-09-15t1541	1537044344.81	larva	23.9977	-33.9999	-197.9985	485.1102	45.994	18268.8138	57745.8459	585545.1087	471.674	-0.5564	273.061	0.32439	272.4939	1.0148	340.4969	-0.664	337.6666	33028.2031	314.7722	-0.44218	332.642	-0.54369	2645960	-0.69616	351.014	65.7742	65.5517	103.5998	98.8019	10049.1787	85.7282	0.71123	95.0237	637352
011	2018-09-15t1941	1537058745.13	larva	27.9978	-29.9998	-193.9985	496.8395	51.1492	18176.337	57463.7558	575700.106	811.107	-0.49582	293.338	0.31852	285.9623	1.0473	646.2059	-0.56461	630.6418	62681.9688	342.4148	-0.48916	557.9215	-0.45842	2828070	-0.97812	118.041	67.6674	67.3531	101.3919	100.1621	9835.0127	88.2861	0.72444	96.8175	652381
011	2018-09-15t2341	1537073144.45	larva	31.9976	-26	-189.9986	730.6181	46.7912	29805.0691	94140.3483	990424.5128	1889.75	-0.13028	363.012	0.74927	301.1255	1.1084	1528.4547	-0.18361	1507.9681	241495.8438	816.1957	0.25132	1366.1389	0.027385	5712720	-0.070613	125.809	65.0612	64.8749	100.0522	98.6019	15808.2432	85.4533	0.58468	94.7002	1023870
011	2018-09-16t0341	1537087544.49	larva	35.9977	-22	-185.9986	663.8376	55.6805	30379.9931	95919.7472	1155063.6586	6092.81	1.4918	620.133	2.8758	323.7657	1.2811	5241.4463	1.5939	5203.6638	838631.375	2614.553	3.2865	4726.4157	2.231	9914070	1.3708	122.926	62.9918	62.972	98.8132	97.1333	15810.1123	83.7881	0.46428	93.3726	1007050
011	2018-09-16t0741	1537101944.68	larva	39.9977	-17.9999	-181.9986	803.104	53.8493	35836.0143	113045.7956	1321242.1206	8769.68	2.4556	517.899	1.8204	256.8166	0.20564	6474.1323	2.2165	6244.5117	1223611	2149.4931	2.3651	5126.0193	2.3977	9769650	0.94404	136.887	58.7455	58.4613	95.1638	93.205	17985.9648	80.0101	0.25517	89.7061	1108180
011	2018-09-16t1141	1537116345	larva	43.9978	-13.9998	-177.9985	823.8434	57.5709	39743.1748	125321.6195	1609880.8313	3875.73	0.41415	444.105	0.9799	300.3513	0.66912	3083.5144	0.51589	3039.0061	644454.5	1461.8635	1.0748	2733.0579	0.71491	9277790	0.38712	271.626	68.4794	68.28	105.17	103.0685	21980.5312	89.632	0.51054	99.0016	1430600
011	2018-09-16t1541	1537130744.58	larva	47.9977	-10	-173.9986	780.76	54.0311	36361.9457	114691.7503	1402256.6358	5070.64	0.77927	425.356	0.62368	258.4771	-0.22655	3837.4199	0.89175	3696.7253	736784.625	1456.4406	0.9544	3250.2882	0.95897	8131530	-0.42436	335.138	57.6929	57.0671	100.6352	96.6512	19321.9531	80.8623	0.059709	91.8894	1102920
011	2018-09-16t1941	1537145144.24	larva	51.9976	-6.0001	-169.9987	866.8495	56.7646	41636.3818	131236.3247	1679481.5647	3298.69	0.012214	401.765	0.21767	287.8298	0.065659	2278.6606	0.056702	2179.1353	499026.6875	1092.761	0.24788	1979.6455	0.062285	8788610	-0.50306	142.442	60.4531	59.8107	102.37	100.8016	22419.0352	84.7749	0.12166	95.9175	1322410
011	2018-09-16t2341	1537159544.3	larva	55.9976	-2	-165.9987	880.0038	60.1872	44088.9686	139137.2041	1826260.8815	4293.18	0.37149	440.073	0.53194	325.5248	0.74379	2510.9211	0.15742	2321.2987	582533.6875	1085.1436	0.22412	1917.451	0.014068	10183300	-0.20661	341.834	66.0301	65.6202	105.3158	102.975	24433.2715	88.6251	0.27172	98.9828	1527940
011	2018-09-17t0341	1537173944.58	adult	59.9977	2	-161.9986	935.2067	63.7627	50699.0395	159818.8711	2278148.48	2819.78	-0.20501	359.555	-0.34776	278.388	-0.4667	1644.4108	-0.32995	1520.4343	437413.25	832.4362	-0.20973	1324.0229	-0.37403	9546200	-0.70215	142.694	52.9977	52.19	93.0695	91.2047	24756.5	76.3914	-0.56233	87.3661	1407090
011	2018-09-17t0741	1537188344.79	adult	63.9977	6.0001	-157.9986	989.9757	63.9937	52244.8738	164677.9071	2289048.7619	3469.36	0.070349	407.089	0.14119	331.7497	0.80754	2044.5223	-0.11394	1847.5726	560199.125	843.2223	-0.17445	1546.5632	-0.2067	11138400	-0.25911	333.38	71.7379	71.2862	110.9221	108.9273	30392.6621	94.5158	0.62222	105.134	1962820
011	2018-09-17t1141	1537202747.17	adult	67.9984	10.0008	-153.9979	519.9437	68.8346	28097.4904	89553.6697	1268393.6322	2131.27	-0.482	383.367	-0.12785	333.8618	0.82881	1386.127	-0.49137	1301.3842	205146.7812	684.681	-0.4571	1142.6476	-0.4742	5647760	-2.7511	134.844	70.9457	70.4865	109.8157	108.0447	16252.7285	93.1648	0.50733	104.4942	1045170
011	2018-09-17t1541	1537217137.58	adult	71.9957	13.9981	-150.0006	900.2582	64.5564	48851.7346	154117.413	2191648.3972	1803.34	-0.62485	372.229	-0.25536	323.3916	0.45535	1165.5974	-0.62794	1119.384	298392.9375	673.6866	-0.45071	987.6086	-0.57247	9523110	-1.279	133.553	68.4062	68.0649	109.2586	107.5528	27970.1914	92.7744	0.43683	103.4643	1750100
011	2018-09-17t1941	1537231540.12	adult	75.9964	17.9988	-145.9999	948.3885	62.8735	51545.2356	162495.6096	2319113.1761	1978.51	-0.51697	326.79	-0.9122	288.4062	-0.76495	1111.5703	-0.64952	975.5355	300124	571.2312	-0.67802	802.1618	-0.72349	8817450	-1.7347	274.597	59.2692	58.4121	107.1472	102.5999	28929.7461	82.6632	-0.51551	95.9304	1599200
011	2018-09-17t2341	1537245937.3	adult	79.9957	21.998	-142.0006	921.7633	65.633	49027.5148	154559.9748	2168462.1668	2880.14	0.10698	406.335	0.41405	353.666	1.3318	1504.9606	-0.2245	1322.1302	386774.875	741.1996	-0.11708	1142.9573	-0.32692	10439600	-1.1125	309.419	72.4932	71.8531	114.1165	112.1412	29327.9531	96.599	0.64731	107.5284	1862500
011	2018-09-18t0341	1537260337.18	adult	83.9956	25.998	-138.0007	944.6776	65.6833	50682.571	159789.8673	2267509.9776	1626.08	-0.73843	375.6	-0.053795	350.7213	1.1734	991.0162	-0.79748	898.8413	263610.3125	594.2391	-0.58672	812.8681	-0.7347	9968810	-1.4239	140.332	72.9186	72.7952	113.0796	111.0681	30079.1836	97.0676	0.60391	107.6069	1935330
011	2018-09-18t0741	1537274737.13	adult	87.9956	29.998	-134.0007	970.9713	68.0444	52918.2081	166839.8154	2418777.3231	2125.91	-0.26411	367.124	-0.18421	330.214	0.38133	1143.6539	-0.59607	982.1049	316792.125	618.1842	-0.44209	877.3642	-0.66522	10167500	-1.4027	345.566	62.451	61.5007	108.2748	105.4327	29992.1094	88.6171	-0.2756	101.0722	1729580
011	2018-09-18t1141	1537289139.7	adult	91.9963	33.9987	-130	945.9382	63.0102	48124.2766	151617.6438	2076757.3692	2096.57	-0.21981	411.682	1.1589	361.7066	1.4207	1362.9288	-0.07548	1278.4547	344821	698.3095	0.23099	1060.7509	-0.21442	10388000	-1.3499	140.125	77.5474	77.0437	116.4358	114.7003	29458.2695	100.7412	0.73143	110.9644	1956750
011	2018-09-18t1541	1537303541.57	adult	95.9968	37.9992	-125.9994	906.7528	65.1044	50545.9607	159510.0309	2325787.1858	2483.89	0.42766	404.674	1.0626	371.9767	1.7097	1173.537	-0.4618	980.8582	310987.3125	646.4483	-0.022004	888.7901	-0.66261	10707700	-1.2271	380.585	75.2184	74.8339	123.0329	120.0438	32603.7227	102.8408	0.80829	115.0997	1990280
011	2018-09-18t1941	1537317936.89	adult	99.9955	41.9979	-122.0007	896.7556	68.0192	48492.6287	152844.3314	2254244.4851	2907.4	1.2006	411.422	1.3192	376.5224	1.7925	1330.6417	0.04151	1106.5645	337983	668.337	0.3047	943.6746	-0.4363	10445600	-1.3956	447.67	72.5879	73.2652	121.084	117.5965	30755.3398	100.8431	0.51236	113.2284	1842930
011	2018-09-18t2341	1537332337.62	adult	103.9957	45.9981	-118.0005	876.6335	66.1297	48859.1477	154242.5776	2258403.7715	2159.41	0.086944	392.75	0.72358	359.1148	1.0994	1147.6191	-0.46705	1035.0864	293790.5	604.119	-0.2387	926.5429	-0.46523	10048100	-1.6294	229.583	73.5671	73.0144	114.7972	112.5097	29388.0957	97.6687	0.11631	108.8724	1882140
011	2018-09-19t0341	1537346737.96	adult	107.9958	49.9982	-114.0005	913.437	68.2439	48812.6362	153883.5454	2224461.0528	1503.82	-0.98245	334.221	-1.1968	301.3554	-1.0038	952.1326	-1.071	876.5594	243745.9531	546.6599	-0.81153	793.7609	-0.97502	8542700	-2.4411	249.826	63.5529	62.6149	115.3313	110.842	29524.8164	90.1562	-0.65558	104.8193	1624410
011	2018-09-19t0741	1537361138.01	adult	111.9959	53.9982	-110.0004	895.2682	63.3025	47404.7349	149470.112	2105325.4648	2010.4	-0.12123	406.022	1.1039	362.2927	1.0709	1347.089	0.20266	1307.8262	335425.1562	668.347	0.52941	1105.5093	0.24209	10073800	-1.6552	258.883	75.0201	73.3963	172.8658	163.4869	43043.5859	102.4607	0.31957	133.95	1861320
011	2018-09-19t1141	1537375541.86	adult	115.9969	57.9993	-105.9994	854.2132	63.9929	45797.5477	144506.7376	2042851.6299	2255.7	0.31679	425.08	1.697	374.7148	1.437	1351.3739	0.22638	1271.1345	324329.75	731.7319	1.3286	1118.874	0.31093	10198100	-1.6089	150.704	83.3427	82.8277	126.1586	124.3635	30278.0625	107.9192	0.68633	119.9593	1999470
011	2018-09-19t1541	1537389939.84	adult	119.9964	61.9987	-101.9999	923.6396	63.295	47465.5043	149609.3621	2080813.1683	1798.68	-0.50108	393.812	0.62589	354.775	0.67919	1275.3225	-0.056163	1235.4006	317555.3125	652.6174	0.40915	1060.6188	0.044564	9800790	-1.8325	143.008	73.6225	73.0124	116.6622	115.382	29048.8984	98.806	-0.21204	110.5306	1832240
011	2018-09-19t1941	1537404339.41	adult	123.9962	65.9986	-98	910.6166	65.9511	49715.0469	156820.2231	2274272.7106	1528.1	-1.0094	394.617	0.6041	357.6181	0.71814	1197.8392	-0.3714	1178.9105	312636.0312	705.2253	1.089	1058.3028	0.0031979	10265200	-1.6133	431.371	69.045	67.0107	166.0551	163.2968	43340.3906	106.0685	0.30619	135.533	1796070
011	2018-09-19t2341	1537418738.17	adult	127.9959	69.9983	-94.0004	881.0119	66.2767	47926.8593	151167.6191	2169239.876	2638.75	0.99374	435.451	1.9095	394.3247	1.9279	1493.616	0.69488	1375.3153	374897.5938	720.6375	1.2912	1201.9396	0.64973	10927600	-1.299	193.192	90.5029	90.079	135.8068	133.297	34087.5	117.0293	1.127	128.5643	2271170
011	2018-09-20t0341	1537433138.13	adult	131.9959	73.9982	-90.0004	888.3548	63.2685	46692.2604	147229.3276	2058027.5636	1439.5	-1.2115	362.067	-0.58745	318.2306	-0.74981	1047.3339	-1.0124	1015.88	256596.7969	662.5367	0.49039	942.6064	-0.64561	8857960	-2.3416	203.57	74.0426	72.796	146.9956	139.9526	36013.9297	102.1353	-0.24165	124.9601	1811450
011	2018-09-20t0741	1537447537.21	adult	135.9956	77.998	-86.0007	864.7698	63.5376	44933.6534	141796.1387	1939693.546	1731.42	-0.69818	422.068	1.3551	385.8861	1.5264	1222.5614	-0.39597	1181.6621	288524.5	700.5779	0.95963	1030.9255	-0.26814	9935480	-1.8173	212.061	83.4585	83.0655	129.667	127.2449	30601.4062	110.4172	0.34024	123.2865	1964610
011	2018-09-20t1141	1537461940.27	adult	139.9965	81.9988	-81.9998	866.47	62.5726	43414.6962	136891.1788	1900683.9881	2079.17	-0.08975	445.265	2.0744	395.0513	1.7925	1423.6138	0.30729	1354.1205	324583.9375	796.9096	2.1945	1202.1726	0.5096	10130200	-1.7227	207.121	85.9122	84.9191	155.1167	149.8868	35366.6094	114.6957	0.57774	135.4257	1954590
011	2018-09-20t1541	1537476340.97	adult	143.9967	85.999	-77.9996	846.4617	67.3249	45574.9501	143813.0509	2079094.377	1411.54	-1.2957	407.604	0.76565	369.8912	0.88097	1112.7361	-0.86483	1090.6859	265943.9375	687.709	0.68566	1010.6387	-0.45401	9725010	-1.9123	196.437	82.7052	81.8738	135.8927	132.5257	32478.3477	112.6482	0.30468	126.9193	1973260
011	2018-09-20t1941	1537490739.79	adult	147.9964	89.9987	-73.9999	844.4177	63.4887	43652.5763	137795.5563	1890625.3819	1541.34	-1.0755	450.323	2.1357	410.2832	2.2181	1216.1348	-0.51838	1201.8323	278494.875	738.6219	1.302	1066.1378	-0.23194	10301600	-1.646	326.745	96.0088	94.7775	159.0022	155.3306	36411.5	127.4509	1.3506	146.0214	2196300
011	2018-09-20t2341	1537505139.66	adult	151.9963	93.9987	-70	853.1187	64.5174	44433.2724	140115.1668	1968997.2718	1981.61	-0.31484	414.279	0.88483	377.6656	1.058	1254.3723	-0.40868	1211.885	292268.75	728.9416	1.1168	1071.1431	-0.24704	9645240	-1.9331	189.989	90.8194	90.5963	156.2053	154.1249	36395.8438	126.7708	1.1764	146.4771	2114460
011	2018-09-21t0341	1537519538.01	adult	155.9959	97.9982	-66.0004	753.6782	66.3772	40395.3703	127495.5292	1837413.2537	1337.46	-1.4468	368.055	-0.69839	327.2678	-0.70024	1057.179	-1.1301	1045.0754	224121.9375	648.5379	0.028917	940.6248	-0.88635	7784740	-2.7232	220.296	77.8971	75.9409	150.3078	147.2751	31865.2559	115.0155	0.18362	137.2922	1647600
011	2018-09-21t0741	1537533937.94	adult	159.9958	101.9982	-62.0005	813.2824	61.9939	41484.0674	130823.6629	1808767.8215	1664.38	-0.88628	434.676	1.4657	395.2301	1.5718	1217.9698	-0.58239	1177.4364	265517.4375	728.2699	0.99955	1075.643	-0.29074	9451160	-1.9852	247.685	101.195	98.6896	176.2131	172.4827	38414.4453	142.2996	2.0753	165.8811	2200270
011	2018-09-21t1141	1537548337.83	adult	163.9958	105.9982	-58.0005	813.4478	62.2615	41155.1148	129799.3857	1762484.7009	1577.27	-1.0409	434.253	1.4063	399.7828	1.6844	1093.168	-1.0348	1048.4432	236124.2812	674.6939	0.27878	947.7147	-0.89957	9375080	-1.9961	260.678	102.09	99.6956	171.0632	168.6242	36949.6406	140.7042	1.8259	160.2836	2204030
011	2018-09-21t1541	1537562741.87	adult	167.9969	109.9993	-53.9994	555.9833	69.6516	30836.507	98042.8914	1444904.7055	1436.04	-1.2842	419.468	0.87669	380.5133	0.99582	1142.1869	-0.87652	1115.559	185034.2812	717.8514	0.77819	1022.8167	-0.57737	6773160	-3.021	220.543	93.0449	89.9815	181.4783	179.0113	29399.4922	138.3719	1.5328	168.9384	1502400
011	2018-09-21t1941	1537577140.22	adult	171.9965	113.9988	-49.9998	713.0792	65.7067	37726.6368	119250.0759	1690654.8313	1502.69	-1.1703	415.142	0.69588	377.0181	0.84263	1160.8799	-0.82124	1140.0284	229854.2188	699.8333	0.51747	1020.2863	-0.60492	8204030	-2.4113	258.145	93.6105	89.83	184.1334	177.9537	36458.418	140.3236	1.5401	169.4289	1849930
011	2018-09-21t2341	1537591538.78	adult	175.9961	117.9984	-46.0002	673.8695	82.8164	39228.3461	125350.7457	1911534.0778	1440.78	-1.2729	399.943	0.16174	366.9541	0.47351	1011.3381	-1.3379	968.6837	208335.6562	644.2593	-0.19851	850.2079	-1.3774	8206040	-2.3763	241.366	90.6714	86.5953	190.8527	187.9208	39315.6641	146.8853	1.8489	178.706	1860400
011	2018-09-22t0341	1537605938.61	adult	179.996	121.9984	-42.0003	523.6122	76.9764	27911.8947	89070.2891	1300397.5228	1348.31	-1.4249	424.489	0.93161	393.1542	1.3076	1023.9509	-1.2949	989.2837	150520.7812	685.0181	0.27376	888.6787	-1.2106	6202630	-3.0948	219.676	91.1664	88.9431	177.0511	174.5541	26026.5098	138.3588	1.1546	164.8291	1332120
011	2018-09-22t0741	1537620338.97	adult	183.9961	125.9985	-38.0002	523.4995	83.8226	27129.3365	86803.5558	1233909.9535	1047.46	-1.9245	397.823	0.031838	360.4237	0.19898	894.397	-1.7307	880.5655	127898.7734	673.3956	0.10852	816.5329	-1.5283	5657840	-3.2422	248.118	91.8906	86.8694	199.5631	195.1606	28537.5234	152.208	1.8961	185.7964	1306870
011	2018-09-22t1141	1537634738.84	adult	187.9961	129.9984	-34.0002	525.3622	72.2682	26745.935	85249.5553	1190234.6241	1290.64	-1.5089	430.26	1.0632	385.5219	0.99296	1113.9609	-0.97922	1107.2316	157068.5	783.0947	1.4252	1049.5961	-0.49796	6039130	-3.0485	236.594	93.5693	91.7188	188.5967	184.7357	26592.1367	140.9702	1.0491	171.3208	1313340
011	2018-09-22t1541	1537649139	adult	191.9961	133.9985	-30.0002	522.9528	91.3835	27087.1102	87137.1488	1267887.9931	1315.68	-1.4613	401.985	0.11401	362.0483	0.19994	1103.2428	-1.0105	1088.1267	157763.7188	733.0093	0.79123	1013.3277	-0.65871	5714220	-3.1116	256.982	96.7232	90.8989	209.2989	204.5593	29929.7383	162.0196	2.1616	194.3842	1374920
011	2018-09-22t1941	1537663539.12	adult	195.9962	137.9985	-26.0001	518.6927	64.299	25359.2991	80621.3547	1081929.1776	1452.11	-1.2237	437.196	1.2347	401.4032	1.4494	1084.7666	-1.0665	1051.195	145358.7188	717.2352	0.57797	965.3897	-0.86801	5824320	-3.0212	233.463	98.4768	96.9844	195.0036	193.0346	26130.4844	151.1513	1.3766	181.0902	1311910
011	2018-09-22t2341	1537677939.1	adult	199.9962	141.9985	-22.0001	503.4186	64.1278	24815.2654	78997.5358	1052136.5218	1622.95	-0.92442	438.68	1.258	399.4708	1.3583	1173.9806	-0.75758	1141.0354	153791.4531	726.3813	0.66925	1016.9069	-0.64001	5714690	-3.0083	233.719	99.4415	97.1448	193.8846	189.8757	25398.8789	152.7862	1.3285	180.4196	1295420
011	2018-09-23t0341	1537692338.78	adult	203.9961	145.9984	-18.0002	650.9263	62.1118	29958.7406	94517.0154	1209024.9863	1509.08	-1.1087	423.365	0.73706	385.945	0.8968	1096.3779	-1.011	1069.9608	173227.7188	692.2727	0.23616	953.2558	-0.91471	6668430	-2.6413	247.3	102.845	99.6388	205.8564	202.7762	32525.3066	165.4628	1.8593	194.0604	1619910
011	2018-09-23t0741	1537706739.51	adult	207.9963	149.9986	-14	635.3671	58.3535	28396.9075	89572.5122	1117155.0975	1620.31	-0.90589	428.473	0.87931	390.4666	1.016	1138.2255	-0.86099	1104.1519	170733.8125	702.2431	0.33933	963.0087	-0.86751	6407810	-2.6831	258.484	105.31	102.1547	212.6552	210.565	31898.2734	170.6037	1.9712	200.0087	1574920
011	2018-09-23t1141	1537721138.96	adult	211.9961	153.9985	-10.0002	647.3308	66.0223	29979.2668	94756.2797	1246938.2618	1235.75	-1.5665	426.671	0.79711	389.0739	0.94538	1000.4624	-1.3227	979.7911	158073.0625	693.0659	0.21012	905.6653	-1.1157	6728610	-2.5374	254.182	106.032	101.8236	214.4399	212.5368	33881.5078	171.5039	1.8745	201.4726	1672130
011	2018-09-23t1541	1537735539.14	adult	215.9962	157.9985	-6.0001	615.1828	58.3711	27717.5444	87526.1097	1087802.3667	1239.27	-1.5548	432.702	0.96781	395.1903	1.1139	1015.0837	-1.2667	1003.0267	148202.2188	710.3829	0.40391	912.0197	-1.0831	6313560	-2.627	253.2	109.569	105.5528	220.6134	217.1705	32209.5547	176.3028	1.9726	208.0664	1598720
011	2018-09-23t1941	1537749940.19	adult	219.9965	161.9988	-1.9998	602.6769	57.2928	27327.7235	86330.4206	1061615.584	1231.1	-1.5643	434.425	0.99932	397.2645	1.1538	995.53	-1.3289	976.7432	143356.3125	712.5464	0.41533	891.9124	-1.168	6237910	-2.6087	248.099	111.415	107.7344	223.5092	222.589	32185.3281	180.7818	2.0589	210.0664	1599800
011	2018-09-23t2341	1537764338.98	dead	223.9961	165.9985	1.9998	601.3303	61.1116	26731.8224	84478.5761	1013431.9895	1234.3	-1.5532	439.912	1.1503	400.3946	1.2263	1025.3158	-1.2197	1005.674	144569.5312	731.7821	0.63332	939.0305	-0.952	6189130	-2.5849	260.074	113.653	109.8443	226.2172	223.3858	31896.6289	185.4449	2.154	213.203	1598990
012	2018-09-14t1541	1536957961.02	egg	-1.9991	-81.9957	-249.9969	1132.3168	39.7644	35839.5499	112775.1811	934957.3486	1074.25	0.66849	352.762	2.1671	334.3009	2.2482	757.106	-0.14972	730.352	144607	543.59	0.98214	655.0574	0.51389	6731400	4.8187	116.837	58.1876	57.8652	92.2911	90.9545	17627.6	78.2258	0.87983	87.1195	1110340
012	2018-09-14t1941	1536972354.61	larva	1.9991	-77.9975	-245.9987	1123.1408	40.3482	37398.4972	117746.8452	1020673.8589	665.846	0.20434	315.422	1.6788	307.8635	1.929	510.208	-0.31456	488.9003	101531	414.2588	0.4838	466.4518	0.1482	6276580	3.8224	118.829	61.9528	61.6635	96.9823	95.9659	19299.5	82.4231	0.91379	91.9551	1232800
012	2018-09-14t2341	1536986753.44	larva	5.9988	-73.9978	-241.999	1124.9815	40.6604	38399.1673	120887.7231	1069088.4548	590.776	-0.0022827	322.972	1.5488	317.9295	1.9352	485.821	-0.37986	476.4981	99593.3	407.8443	0.29578	452.6385	-0.0094169	6589280	3.3405	115.13	63.9838	63.6858	98.7328	96.9063	20240.2	84.7597	0.91412	93.8039	1305400
012	2018-09-15t0341	1537001152.7	larva	9.9986	-69.998	-237.9992	1121.265	40.8015	38242.8359	120396.8641	1062826.7823	563.387	-0.1538	323.483	1.3677	319.3683	1.863	475.828	-0.43655	464.5439	97069	403.1939	0.13458	445.7076	-0.13802	6570920	2.7478	128.667	66.1355	65.8858	102.055	100.7433	20819.3	87.3001	0.92214	96.686	1343410
012	2018-09-15t0741	1537015552.92	larva	13.9986	-65.9979	-233.9991	1126.187	40.2138	38042.916	119749.7176	1048836.9557	541.706	-0.2829	318.637	1.1473	314.9672	1.7312	456.224	-0.49528	447.9465	92613.5	393.1694	-0.019059	429.0034	-0.25755	6442840	2.158	124.997	67.7332	67.5481	104.429	102.804	21199.1	89.3751	0.92332	99.3971	1369570
012	2018-09-15t1141	1537029952.94	larva	17.9986	-61.9979	-229.9991	1136.6096	43.4767	38603.3063	121568.4065	1070441.7313	508.202	-0.40291	313.671	0.92868	310.5175	1.5925	436.963	-0.55176	430.934	90014.3	383.0059	-0.1585	416.0112	-0.36113	6435270	1.6736	119.5	69.7127	69.4563	106.241	105.2021	21885.7	91.7026	0.93368	101.17	1430230
012	2018-09-15t1541	1537044352.94	larva	21.9986	-57.9979	-225.9991	1134.1291	42.6944	38455.7498	121038.9504	1068861.1513	504.788	-0.4984	310.581	0.72745	307.6935	1.4639	427.479	-0.60182	423.067	87633.2	378.4075	-0.27645	409.95	-0.44959	6348890	1.1901	131.364	70.8459	70.4119	109.177	107.482	22381.3	93.4058	0.93212	103.497	1448230
012	2018-09-15t1941	1537058753.28	larva	25.9987	-53.9978	-221.999	1161.7939	41.7421	39829.49	125455.8655	1111960.8888	512.673	-0.5808	310.358	0.55132	307.8439	1.3615	424.423	-0.6471	419.2961	89977.6	377.6342	-0.37886	405.7416	-0.52891	6564390	0.87414	131.185	72.1082	71.7058	111.594	109.9185	23657.9	95.1464	0.93417	105.5344	1525160
012	2018-09-15t2341	1537073152.61	larva	29.9986	-49.998	-217.9992	1200.8393	75.657	44739.3657	141659.1141	1441435.8134	489.44	-0.66967	315.745	0.42362	313.5453	1.3204	423.991	-0.68967	419.1096	100486	379.1363	-0.47051	408.1541	-0.59743	7477780	0.88585	134.39	72.4732	71.9994	111.916	110.82	26524.1	96.0666	0.91627	106.4936	1716380
012	2018-09-16t0341	1537087552.73	larva	33.9986	-45.998	-213.9992	1151.7544	59.9401	41459.6265	130935.2809	1246710.5077	493.68	-0.74169	321.492	0.29889	319.444	1.2818	430.362	-0.72804	426.2667	94679.8	385.9001	-0.54785	415.2713	-0.65798	7061900	0.3322	135.839	74.3281	73.8813	113.631	112.0648	24998.8	97.5308	0.91593	107.7554	1632690
012	2018-09-16t0741	1537101952.84	larva	37.9986	-41.998	-209.9992	1557.2946	46.6776	53917.8911	169774.553	1528702.812	540.826	-0.79244	317.14	0.080496	313.6589	1.0831	432.878	-0.76805	427.9025	124236	387.7248	-0.63019	416.4747	-0.71911	9081620	0.83354	147.181	73.4839	72.9065	114.257	112.4605	32791.9	97.3977	0.86828	108.3352	2104280
012	2018-09-16t1141	1537116353.18	larva	41.9987	-37.9979	-205.9991	1155.8217	41.392	38522.5871	121333.5817	1045683.761	517.194	-0.86881	337.294	0.078658	335.313	1.2692	448.703	-0.80198	444.3614	91984.1	402.6597	-0.68773	430.8813	-0.76923	6908800	-0.42509	144.64	77.8572	77.4811	119.315	117.2606	24459.6	101.445	0.96801	112.6911	1594750
012	2018-09-16t1541	1537130752.74	larva	45.9986	-33.998	-201.9992	1151.938	42.364	39034.3066	122876.6641	1085210.4316	510.65	-0.93648	343.081	-0.06082	340.5678	1.2377	455.736	-0.84146	451.0531	94793.1	411.0858	-0.75595	440.7834	-0.82168	7118580	-0.67019	153.583	78.925	78.4284	120.774	118.6194	25120.9	103.1721	1.0121	114.8354	1637620
012	2018-09-16t1941	1537145152.49	larva	49.9985	-29.9981	-197.9993	1165.8669	64.5369	39919.3622	126260.3437	1144939.8011	2908.3	-0.092755	376.267	0.059965	350.9461	1.3296	1579.12	-0.29722	1477.2413	334773	464.5177	-0.74955	1248.5409	-0.36604	7973100	-0.65811	150.242	79.1224	78.7924	120.708	119.1092	25590	103.3859	1.0327	115.1761	1676600
012	2018-09-16t2341	1537159552.45	larva	53.9985	-25.9981	-193.9993	1145.2581	40.3163	37785.8969	119029.5126	1012863.4471	552.24	-1.0301	357.24	-0.22829	355.0402	1.3846	470.158	-0.92686	464.5635	94501.8	424.1585	-0.86101	453.5337	-0.90494	7175510	-1.251	141.922	80.9899	80.4867	122.7	121.3428	24662.6	105.5589	1.1812	116.4352	1626760
012	2018-09-17t0341	1537173952.85	larva	57.9986	-21.998	-189.9992	1133.8844	41.0329	36778.2744	115786.5146	974783.5297	581.127	-1.0599	362.312	-0.25885	359.6222	1.4913	476.055	-0.96368	471.7197	93306.8	429.9384	-0.88852	460.8755	-0.9274	7089350	-1.5418	157.697	81.7969	81.3559	124.869	122.4952	24474.4	106.2051	1.2907	118.4508	1600520
012	2018-09-17t0741	1537188353.01	larva	61.9987	-17.9979	-185.9991	1146.0789	40.8731	36496.8905	114871.1307	951619.2132	575.749	-1.1014	368.611	-0.24866	366.3611	1.6893	486.062	-1.0111	479.5804	94782	436.7681	-0.9075	467.4127	-0.9461	7169850	-1.7476	157.85	82.7417	82.3124	126.314	124.3693	24631.3	107.6945	1.4797	120.5373	1609410
012	2018-09-17t1141	1537202755.42	larva	65.9993	-13.9972	-181.9985	1151.6132	40.7232	36949.0066	116317.7024	966782.0989	553.311	-1.1508	371.27	-0.25067	368.8727	1.8042	486.79	-1.0674	480.6776	95897.5	439.672	-0.92855	470.9923	-0.96378	7311780	-1.9086	156.251	84.3766	83.8218	128.197	126.8009	25254.8	109.3821	1.6999	121.9215	1661710
012	2018-09-17t1541	1537217145.84	larva	69.9967	-9.9999	-178.0011	1144.6048	40.8862	36431.6084	114678.1914	951161.3773	586.248	-1.1802	375.38	-0.20992	372.7641	1.9559	489.109	-1.0988	484.6633	95376.2	442.9808	-0.94699	472.8274	-0.98248	7289130	-2.1185	171.656	85.3962	84.8801	129.549	127.7791	25262.1	110.4497	1.8637	122.3464	1658220
012	2018-09-17t1941	1537231548.48	larva	73.9974	-5.9992	-174.0004	1160.1988	39.7835	36284.647	114187.4091	929124.2224	554.598	-1.2506	379.063	-0.14648	376.3636	2.0903	495.389	-1.1395	490.8196	96105.4	448.2646	-0.96432	479.2699	-1.0023	7333360	-2.2813	152.675	86.3587	85.7365	130.125	128.5217	25244.2	112.0697	2.0421	124.2948	1670690
012	2018-09-17t2341	1537245945.46	larva	77.9966	-2	-170.0012	1622.1999	57.977	63666.8627	200631.4178	2144579.0286	6569.91	2.1736	471.694	1.3389	364.1985	1.6912	3498.3	1.5871	3089.3018	1178930	1164.054	0.99698	2576.0021	1.0897	15873400	1.4257	150.06	70.0371	69.7013	126.495	124.3241	42628.8	105.8148	1.4886	119.3616	2356890
012	2018-09-18t0341	1537260345.5	adult	81.9966	2	-166.0012	1988.8699	60.8461	78976.3302	248547.1731	2673624.4263	5275.09	1.8	448.143	1.2159	363.7914	1.6428	3504.82	2.1922	3409.9244	1465020	859.451	0.33241	2811.5053	1.7493	18697000	2.7342	164.953	77.0733	76.4042	127.765	125.4798	53405.6	106.5893	1.5053	120.1702	3215580
012	2018-09-18t0741	1537274745.33	adult	85.9965	6	-162.0013	859.8737	67.3115	45186.013	142492.4589	2052180.071	4622.06	1.8036	444.987	1.478	292.9016	-0.87948	3240.58	2.7045	3162.9668	768018	1211.4319	2.1954	2523.6894	1.9492	10535500	-1.171	311.662	50.3595	49.7002	88.6265	85.1851	21004.5	71.2482	-1.824	81.2638	1192310
012	2018-09-18t1141	1537289148.08	adult	89.9973	10.0007	-158.0005	810.724	62.7618	41197.3856	129919.3371	1768408.5566	5342.9	3.1953	510.827	3.5586	370.0362	1.7474	3234	3.7804	3020.3877	698544	1248.1569	3.3819	2432.9561	2.5975	11032900	-0.98731	255.56	77.2966	76.9675	118.983	116.0293	25700.3	101.0253	0.80885	111.7943	1669450
012	2018-09-18t1541	1537303549.99	adult	93.9978	14.0013	-154	1142.9208	37.5152	37374.8858	117664.5281	989616.811	592.446	-2.1744	395.739	0.70178	392.4136	2.4705	518.747	-2.1457	514.3364	103231	471.4207	-1.4878	502.1458	-1.7336	7867690	-2.6554	163.372	90.7829	90.1767	138.109	136.173	27483.6	117.6477	2.2129	130.209	1804860
012	2018-09-18t1941	1537317945.21	adult	97.9965	17.9999	-150.0013	812.5026	61.9655	40557.2452	127828.9958	1725602.1363	3802.04	2.4116	451.004	2.51	310.4342	-0.51105	2346.25	2.8065	2065.6533	499750	1154.8569	4.5779	1874.5539	2.5414	9596920	-1.8178	122.514	60.3392	59.804	98.793	97.319	21042.9	82.8639	-1.0566	93.2342	1283960
012	2018-09-18t2341	1537332345.97	adult	101.9967	22.0001	-146.0011	1181.4937	40.2739	39275.8484	123608.626	1064404.9516	613.904	-2.4075	396.791	0.83904	393.397	2.3532	519.866	-2.3052	514.4846	108652	468.3199	-1.6139	500.5405	-1.9953	8292540	-2.5373	158.721	90.7411	89.9514	137.576	135.864	28753.4	117.4409	1.9399	130.216	1896400
012	2018-09-19t0341	1537346746.27	adult	105.9968	26.0002	-142.001	835.6446	65.8212	42978.8281	135582.2629	1867091.8608	4953.99	4.6986	483.572	3.6464	372.785	1.5477	2559.13	3.9465	2154.0273	578363	1020.7841	4.0477	1821.3504	2.8543	10893400	-1.1956	304.254	70.0915	69.644	113.435	110.9238	25636.4	95.5533	-0.12672	106.5477	1578950
012	2018-09-19t0741	1537361146.35	adult	109.9968	30.0002	-138.001	1843.098	67.2649	78887.9057	249115.9882	2872076.5074	3255.37	1.9882	448.692	2.508	394.9329	2.2513	1796.07	1.6877	1716.7546	747167	787.9474	1.8007	1440.4301	1.5504	18654400	2.8503	185.165	84.4134	83.5224	134.724	132.5669	56045.1	113.6033	1.3535	127.2924	3509490
012	2018-09-19t1141	1537375550.31	adult	113.9979	34.0013	-133.9999	808.317	63.2327	42347.6007	133617.8313	1855312.8112	3076.81	1.7434	430.74	1.8985	319.7979	-0.44789	1856.82	1.9896	1642.7825	412214	1030.3156	4.73	1488.674	1.8514	9558130	-1.9329	256.642	63.566	62.799	105.826	103.7036	23493.4	88.2624	-0.97399	99.599	1410530
012	2018-09-19t1541	1537389948.23	adult	117.9973	38.0008	-130.0005	1185.1046	40.9155	39092.5433	123075.9199	1049088.2532	608.444	-2.614	408.618	1.1363	404.8188	2.4513	535.582	-2.7034	531.4332	111937	484.921	-1.6383	518.408	-2.3358	8506600	-2.4925	290.163	95.1622	94.4617	145.906	142.9695	30494.3	122.9051	1.9309	137.6978	1981090
012	2018-09-19t1941	1537404347.87	adult	121.9972	42.0007	-126.0006	865.7816	62.2587	44076.3972	138896.4954	1904535.0422	3057.76	1.7658	481.815	3.5166	395.6594	2.0663	1854.09	2.0773	1719.8557	430149	876.6194	3.2591	1504.3086	2.0737	11133300	-1.1593	151.621	87.4264	87.2151	128.495	127.3214	29810.9	112.2629	0.89452	123.3244	2020160
012	2018-09-19t2341	1537418746.51	adult	125.9969	46.0003	-122.0009	1364.9443	61.9167	56990.676	179890.9903	2078010.049	3668.29	2.8764	483.328	3.5252	421.6814	2.9031	1883.92	2.1819	1734.1976	567060	890.4887	3.5201	1450.7129	1.8452	14534600	0.53594	306.876	87.1095	85.4195	161.509	150.3051	48614.3	121.5995	1.5771	139.3912	2619560
012	2018-09-20t0341	1537433146.46	adult	129.9968	50.0003	-118.0009	808.723	63.5943	43731.906	138052.6604	1965141.6619	3397.66	2.3666	429.085	1.6714	336.978	-0.077955	1972.24	2.4777	1772.3197	453615	906.0737	3.7571	1529.7937	2.2113	9826900	-1.8578	196.271	71.7542	71.1753	115.494	113.8524	26563.5	98.0057	-0.53821	109.3356	1643320
012	2018-09-20t0741	1537447545.55	adult	133.9966	54	-114.0012	779.6848	61.6875	39950.7927	126010.628	1735613.8071	3425.25	2.384	491.085	3.6821	385.4573	1.5381	2173.57	3.1738	2048.34	456449	1042.0986	5.5685	1797.5858	3.4684	10288200	-1.6413	262.808	86.1742	84.5719	176.336	163.9032	37030.6	114.3898	0.72612	145.4726	1805350
012	2018-09-20t1141	1537461948.79	adult	137.9975	58.0009	-110.0003	564.3967	67.5765	28168.0222	89957.3326	1179252.2652	3208.79	1.9529	429.702	1.5816	358.1676	0.54819	2135.71	2.9609	1976.4347	318221	974.7625	4.6141	1790.0634	3.3702	6363890	-3.5328	152.804	77.256	76.3016	123.522	121.9996	18404.8	103.935	-0.2445	117.4947	1144160
012	2018-09-20t1541	1537476349.36	adult	141.9977	62.0011	-106.0001	849.315	68.0151	45269.0672	142721.7272	2049288.4378	2739.61	1.0762	407.409	0.78353	315.3346	-0.96997	1885.23	1.9711	1811.0454	446800	1003.4254	4.9209	1631.8872	2.5382	9653550	-1.954	162.014	64.8687	64.3126	107.418	105.1924	25458.2	89.1981	-1.5235	100.7194	1537060
012	2018-09-20t1941	1537490748.21	adult	145.9973	66.0008	-102.0005	474.0078	67.501	23821.4586	76119.258	1010413.3986	2848.64	1.2387	493.129	3.5856	379.3336	1.1792	2058.91	2.5452	1971.3099	259423	1327.4242	9.106	1857.6676	3.5387	6167070	-3.549	152.315	83.8098	83.8738	127.188	125.5598	16025.7	110.555	0.087467	121.6187	1048130
012	2018-09-20t2341	1537505148.08	adult	149.9973	70.0007	-98.0005	828.1723	72.1534	42987.384	136121.6317	1845119.2191	2496.62	0.59334	482.052	3.1636	396.1134	1.7088	1886.97	1.8702	1837.1779	426456	1069.5434	5.5896	1711.7467	2.7755	10871700	-1.3949	311.534	85.5559	83.8275	216.167	212.5849	48853.9	113.1617	0.19076	150.842	1929540
012	2018-09-21t0341	1537519546.42	adult	153.9968	74.0003	-94.001	692.3347	65.3008	36961.9478	116762.6117	1688850.913	4235.61	3.5987	472.788	2.803	355.2373	0.27018	2307.66	3.3159	2022.9853	447685	1147.4186	6.4805	1816.7553	3.1978	9158370	-2.1458	170.204	73.3543	72.1203	129.269	126.0285	25078.3	104.0765	-0.59122	119.8929	1420950
012	2018-09-21t0741	1537533946.33	adult	157.9968	78.0002	-90.001	792.6741	62.9767	40478.1739	127688.1209	1758614.2362	2692.08	0.89316	475.738	2.8494	376.004	0.93823	2124.26	2.6175	2062.395	452468	1094.3156	5.6834	1907.3088	3.5511	10104200	-1.7212	371.047	78.2291	77.204	132.035	127.9694	28123.4	106.1115	-0.51994	121.4362	1661510
012	2018-09-21t1141	1537548346.23	adult	161.9968	82.0002	-86.001	809.1808	61.2493	40297.0273	127022.4987	1701680.8965	3784.38	2.7585	493.286	3.3812	399.7271	1.7033	2267.56	3.0782	2114.4174	480722	1093.1061	5.5778	1927.9192	3.5948	10433500	-1.5657	203.433	88.7049	87.9195	137.006	134.1059	29045.3	115.4232	0.070377	128.3946	1876200
012	2018-09-21t1541	1537562750.4	adult	165.9979	86.0014	-81.9998	1176.7541	40.5441	38246.4425	120370.8589	1018590.9912	597.127	-2.7188	422.208	0.98735	420.8068	2.3723	538.52	-2.9679	533.8468	109858	495.6557	-1.9778	524.7356	-2.8294	8601230	-2.3001	260.287	102.125	101.3833	154.023	150.6209	31420.6	130.8734	1.0671	144.9746	2080490
012	2018-09-21t1941	1537577148.79	adult	169.9975	90.0009	-78.0003	777.2172	66.2161	41929.1865	132462.2725	1879584.5739	2823.82	1.0767	420.427	0.8886	336.687	-0.49173	1936.59	1.8714	1887.5246	426049	1002.9569	4.2936	1663.4562	2.3037	9230050	-2.02	172.828	73.6593	72.9649	125.787	122.6145	27673.2	103.219	-0.95611	116.8691	1617120
012	2018-09-21t2341	1537591547.22	adult	173.9971	94.0005	-74.0007	775.7303	66.1147	40790.5912	128672.0137	1816200.8948	2253.68	0.10488	436.861	1.3924	346.4631	-0.19202	1695.51	1.0205	1647.2061	362840	1037.6393	4.6714	1568.8482	1.8522	9334420	-1.9516	180.069	76.6142	75.7059	132.894	130.1486	28439.3	107.1159	-0.76657	123.3815	1637020
012	2018-09-22t0341	1537605947	adult	177.997	98.0004	-70.0008	1180.0698	42.0554	40007.2121	125988.6556	1101599.5581	638.335	-2.6231	424.24	0.94293	422.1974	2.2886	541.528	-2.9496	538.0975	115346	499.5693	-1.9859	527.8551	-2.8128	9017650	-2.0481	273.618	102.839	101.8899	154.693	151.5905	32949.6	132.4538	0.82312	146.3767	2185940
012	2018-09-22t0741	1537620347.37	adult	181.9971	102.0005	-66.0007	1178.7081	40.312	39475.8944	124264.314	1072988.3359	624.419	-2.6397	425.947	0.96564	423.8743	2.3026	544.682	-2.9304	541.4542	114383	500.7137	-1.9913	529.4057	-2.8012	8933800	-2.0517	272.506	102.575	101.843	155.455	151.7275	32645.6	131.8796	0.6705	145.9316	2151400
012	2018-09-22t1141	1537634747.26	adult	185.9971	106.0005	-62.0007	1181.4691	41.1503	39173.9704	123341.6115	1050683.9943	621.161	-2.6397	426.886	0.96536	424.9608	2.2987	547.964	-2.9087	543.129	114525	501.563	-2.0003	531.2179	-2.787	8901420	-2.0344	280.126	102.665	101.789	155.898	152.6252	32582.7	132.5012	0.5952	146.9944	2140770
012	2018-09-22t1541	1537649147.47	adult	189.9971	110.0006	-58.0007	1183.2006	41.175	38538.0605	121428.7607	1025764.7149	618.933	-2.6396	428.019	0.97351	426.8403	2.3228	546.434	-2.9026	542.6917	112565	503.2626	-1.999	530.2834	-2.7845	8789800	-2.0441	259.249	103.401	102.5264	156.179	152.5454	32173	132.8548	0.50336	147.3264	2123440
012	2018-09-22t1941	1537663547.63	adult	193.9972	114.0006	-54.0006	454.5464	62.1745	21334.6357	67951.8462	856125.7401	3058.1	1.4923	532.705	4.3576	417.6947	1.9928	2354.59	3.2263	2313.0586	266069	1111.5078	5.3891	2132.0534	4.2483	5979080	-2.9928	213.292	92.2609	91.1882	150.632	147.7977	17021.4	126.0115	-0.0076524	142.7036	1035540
012	2018-09-22t2341	1537677947.56	adult	197.9972	118.0006	-50.0006	1179.8951	41.0882	37510.5985	118172.3843	979215.606	598.886	-2.6727	431.794	1.0478	431.1534	2.3975	550.358	-2.87	545.5764	110072	506.8232	-1.9915	535.8336	-2.7488	8623790	-2.0379	262.16	105.323	104.5509	159.428	155.5135	31885.5	135.1568	0.40953	149.5427	2103520
012	2018-09-23t0341	1537692347.24	adult	201.9971	122.0005	-46.0007	1178.9205	40.4909	37471.7045	118080.6407	974869.7187	619.392	-2.6378	431.061	0.9992	429.8205	2.3223	549.763	-2.8658	545.8853	109953	506.8069	-2.0098	534.2329	-2.7533	8600960	-2.0145	274.538	105.571	104.7087	159.688	157.1552	31937.5	135.2114	0.31148	151.0132	2106460
012	2018-09-23t0741	1537706748.04	adult	205.9973	126.0007	-42.0005	1173.3443	40.7827	38888.361	122426.1532	1044338.8567	645.96	-2.5928	429.602	0.92762	428.4213	2.2456	549.046	-2.8638	543.3721	113653	504.6677	-2.0525	533.4106	-2.7554	8886750	-1.8895	263.974	105.588	104.6403	159.054	155.5434	32924.2	135.4174	0.22766	150.2766	2184190
012	2018-09-23t1141	1537721147.48	adult	209.9971	130.0006	-38.0007	1175.6929	39.5968	38891.2679	122419.152	1044087.7114	625.982	-2.6309	430.482	0.93225	428.7744	2.2251	551.281	-2.8564	547.2319	114666	506.3878	-2.0465	535.9401	-2.746	8914860	-1.85	270.625	106.466	105.375	161.444	157.6453	33580.4	137.1492	0.22584	152.5378	2204810
012	2018-09-23t1541	1537735547.63	adult	213.9972	134.0006	-34.0006	1179.7254	40.3606	39352.0755	123875.8498	1066610.1115	636.488	-2.6167	431.532	0.94211	429.5767	2.2184	548.997	-2.8672	544.8792	115289	506.8676	-2.0541	534.3776	-2.7559	9033260	-1.7818	280.437	107.406	106.4127	163.246	159.6882	34281.7	137.7704	0.17272	153.1634	2248340
012	2018-09-23t1941	1537749948.66	adult	217.9975	138.0009	-30.0003	1178.1921	40.3394	37374.3765	117777.4825	971395.625	644.439	-2.6054	434.181	1.0034	433.3869	2.3063	552.914	-2.8559	549.1454	110583	509.6628	-2.033	537.5891	-2.7433	8651500	-1.8735	251.601	108.562	107.5864	165.222	161.9901	33044.4	139.5697	0.17903	155.397	2163200
012	2018-09-23t2341	1537764347.52	adult	221.9971	142.0006	-26.0006	1179.5567	40.4339	39367.794	123928.1281	1066263.0593	610.56	-2.6735	433.487	0.9578	431.7604	2.2229	553.182	-2.8629	550.0748	116168	509.8298	-2.0406	538.2388	-2.7499	9075920	-1.7106	243.743	107.456	106.611	162.472	159.6572	34119.1	138.0119	0.035839	153.4583	2249810
012	2018-09-24t0341	1537778747.48	adult	225.9971	146.0006	-22.0007	1171.742	39.9915	38700.1562	121838.6405	1035809.1464	629.238	-2.6458	433.185	0.9255	432.0804	2.2009	553.284	-2.8736	549.9005	113976	509.1142	-2.0592	538.3758	-2.7547	8922750	-1.7315	250.545	108.004	107.0768	164.446	160.0994	33875.9	138.8594	0.0055583	153.4162	2224660
012	2018-09-24t0741	1537793147.98	adult	229.9973	150.0007	-18.0005	1176.7541	40.3022	35546.9209	112022.9431	903729.0054	606.003	-2.6985	437.715	1.0449	437.6856	2.3425	555.3	-2.8806	551.0865	105507	513.3298	-2.0162	539.18	-2.762	8311330	-1.8909	232.086	109.472	108.5395	166.563	162.9372	31647.1	140.476	0.01407	156.3559	2078660
012	2018-09-24t1141	1537807548.53	adult	233.9974	154.0008	-14.0004	1178.0845	39.8416	38548.7885	121410.784	1024936.8476	662.643	-2.6076	437.198	1.005	435.3981	2.2393	559.526	-2.8829	555.8606	115262	514.9638	-2.0038	543.7315	-2.7542	8972180	-1.6693	276.717	109.762	108.6747	167.114	162.5601	34425.6	140.6	-0.04151	156.2779	2252530
012	2018-09-24t1541	1537821950.03	adult	237.9978	158.0013	-10	620.2727	62.2872	31126.2436	98436.8365	1327907.3417	3257.94	2.2548	520.696	3.5448	446.1158	2.5337	1950.71	2.1596	1742.8379	319916	922.2367	2.883	1575.0168	2.0327	8505050	-1.7898	372.213	119.029	115.0998	245.054	223.5373	40188.9	166.0972	1.009	197.6668	1944220
012	2018-09-24t1941	1537836348.6	adult	241.9974	162.0009	-6.0003	1171.2537	40.9956	37468.2836	117924.7496	979069.3591	613.589	-2.7356	434.201	0.86634	433.565	2.1203	546.862	-2.9724	542.5079	109372	507.1053	-2.111	533.1441	-2.8356	8667510	-1.7241	250.129	108.949	107.9884	163.452	159.0726	32690.4	139.0624	-0.22257	153.7089	2174840
012	2018-09-24t2341	1537850749.32	adult	245.9976	166.0011	-2.0001	1179.3182	39.7836	38788.5977	122046.8874	1045133.8312	611.452	-2.759	433.468	0.82257	432.3893	2.0558	548.857	-2.9905	543.7438	113613	506.2472	-2.1274	534.6706	-2.8433	8943740	-1.6273	254.383	107.436	106.5316	161.253	157.3682	33379.4	137.472	-0.34668	152.1555	2216730
012	2018-09-25t0341	1537865150.38	dead	249.9979	170.0014	2.0001	1174.9094	40.6557	37961.3442	119444.8324	1005800.8392	589.381	-2.8226	434.005	0.81798	432.6486	2.0365	548.865	-3.0137	544.5714	111420	507.8974	-2.1122	534.6298	-2.8581	8774290	-1.6655	221.721	107.186	106.2741	162.413	158.9268	32969.8	136.8791	-0.4264	151.0044	2166970
013	2018-09-14t1941	1536972362.75	egg	-1.9998	-49.9994	-273.9939	153.6462	30.2207	3161.0175	10084.2723	59980.2338	0	-0.0045384	0	-0.60678	0	-0.68357					0	-0.25146	0	-0.13754	0	0.92918	0	0	0				0	-0.6544	0	0
013	2018-09-14t2341	1536986761.55	larva	1.9998	-45.9998	-269.9942	159.5122	49.5322	3828.1834	12836.4964	93251.4351	0	-0.17295	0	-0.81772	0	-0.86165					0	-0.40156	0	-0.27675	0	0.3842	0	0	0				0	-0.7621	0	0
013	2018-09-15t0341	1537001160.84	larva	5.9996	-42	-265.9944	159.5122	49.5322	3828.1834	12836.4964	93251.4351	0	-0.31191	0	-1.0274	0	-1.0494					0	-0.53436	0	-0.39423	0	-0.10609	0	0	0				0	-0.8763	0	0
013	2018-09-15t0741	1537015560.96	larva	9.9997	-37.9999	-261.9944	159.5134	50.4479	3847.4791	12956.3126	93862.7196	0	-0.43133	0	-1.2363	0	-1.2482					0	-0.65419	0	-0.49655	0	-0.55407	0	0	0				0	-0.99805	0	0
013	2018-09-15t1141	1537029961.05	larva	13.9997	-33.9999	-257.9944	162.0727	61.3876	4387.0228	15381.5129	129306.0021	0	-0.53678	0	-1.445	0	-1.4599					0	-0.76401	0	-0.58759	0	-0.9684	0	0	0				0	-1.1288	0	0
013	2018-09-15t1541	1537044361.11	larva	17.9997	-29.9999	-253.9943	333.8319	38.2056	10048.2821	31841.0425	258037.1441	370.131	-0.46509	252.018	0.42089	251.126	0.96524	333.6777	-0.59835	330.235	18018.5957	305.2248	-0.3022	325.5197	-0.42831	1352330	-0.71887	107.897	53.5478	53.157	90.013	87.1507	4860.7002	75.2405	0.53795	83.9876	287338
013	2018-09-15t1941	1537058761.39	larva	21.9998	-25.9998	-249.9943	149.918	31.9456	3183.1634	10185.0292	63817.7256	383.428	-0.55131	291.56	0.56852	291.3287	1.2832	359.2967	-0.63298	354.94	6467.3398	332.7679	-0.35912	349.1387	-0.49347	507606	-1.487	112.629	66.2974	65.9212	100.9842	101.0569	1817.7147	86.8327	0.76613	95.8934	115424
013	2018-09-15t2341	1537073160.76	larva	25.9996	-22	-245.9944	488.9338	51.4875	17646.3995	55755.6564	553516.4951	471.227	-0.59842	297.747	0.44421	296.911	1.2349	395.7338	-0.66043	390.1533	37198.9805	348.4778	-0.43088	378.3415	-0.54824	2789890	-0.81573	118.11	66.3703	66.0071	100.3801	99.3441	9435.7275	87.1702	0.72168	95.8891	621890
013	2018-09-16t0341	1537087560.9	larva	29.9997	-17.9999	-241.9944	697.3827	56.0555	31676.1186	100096.7036	1196751.3155	513.793	-0.65957	293.751	0.23335	292.1013	1.0589	438.6655	-0.68275	435.1621	73257.1406	354.4732	-0.51402	415.7278	-0.5922	4898600	-0.24525	116.697	66.5974	66.3521	102.2266	100.9409	17071.8398	88.2722	0.69602	97.6897	1110580
013	2018-09-16t0741	1537101961.02	larva	33.9997	-13.9999	-237.9944	642.7406	48.3645	25507.8796	80571.3376	843071.6931	6172.44	1.5778	499.811	1.8732	326.7821	1.3766	3951.3828	0.96857	3726.335	533436.6875	1752.8149	1.8403	3178.2953	1.2264	6737950	0.19265	277.201	65.2755	64.8951	102.9741	99.978	13901.498	86.1816	0.57336	95.8521	879979
013	2018-09-16t1141	1537116361.33	larva	37.9998	-9.9998	-233.9943	879.6076	51.453	38956.3948	122736.7254	1444669.9483	10618.7	3.2592	553.146	2.2107	290.1373	0.75917	7561.1616	2.74	7433.9802	1557599.25	2109.114	2.3516	6241.7799	3.2005	11346700	1.792	115.197	57.7008	57.3894	97.7691	96.4809	20140.4453	81.7192	0.35779	92.2591	1183620
013	2018-09-16t1541	1537130760.92	larva	41.9997	-5.9999	-229.9944	885.0453	55.4188	41291.7477	130086.5487	1621334.6091	9033.63	2.4987	541.47	1.9635	297.7549	0.71166	7565.937	2.777	7573.8789	1649374.25	1946.2192	1.9583	6377.3298	3.1739	11753700	1.592	134.588	62.5417	61.8763	104.3399	102.6347	22746.0977	87.5981	0.47469	98.3202	1357590
013	2018-09-16t1941	1537145160.69	larva	45.9996	-2	-225.9945	969.1685	63.664	51062.3828	160972.7663	2225398.516	5985.27	1.1859	519.731	1.6055	325.3877	0.9907	4093.8591	1.0274	3908.7175	1097154.25	1491.7687	1.0702	3407.078	1.1098	13915300	2.1127	124.167	62.0924	61.597	101.441	99.5921	27186.1973	85.2667	0.29846	95.7684	1662460
013	2018-09-16t2341	1537159560.67	adult	49.9996	2	-221.9945	1008.2073	69.2127	56149.1839	176956.8171	2616744.4219	3318.34	0.0627	465.241	0.91664	334.3275	1.0248	2493.8655	0.18268	2436.8427	733196.4375	1180.7449	0.44082	2197.0614	0.23877	13664100	1.6326	208.589	62.8139	62.2968	101.0934	99.3071	29721.4609	85.0834	0.1873	95.1654	1844840
013	2018-09-17t0341	1537173961.07	adult	53.9997	6.0001	-217.9944	1033.6041	73.7991	59761.1268	188378.6127	2899145.0833	4748.15	0.5825	424.441	0.4421	312.6642	0.52254	2775.8491	0.31044	2581.4878	868840.75	1025.3558	0.15721	2084.2783	0.15064	13261200	1.2048	276.467	63.9137	63.5492	106.3766	104.0846	33295.875	88.8103	0.30735	99.8219	1996920
013	2018-09-17t0741	1537188361.16	adult	57.9997	10.0001	-213.9943	1032.4641	71.4433	62697.8041	197832.8311	3132234.4888	3330.24	0.021795	397.938	0.11118	309.168	0.34837	1983.4066	-0.1273	1848.4725	650557.375	856.8048	-0.14344	1637.2646	-0.14621	13025700	0.8708	127.776	60.5698	59.8984	100.8882	99.2761	33091.3203	84.1571	-0.012903	95.1989	1982630
013	2018-09-17t1141	1537202763.76	adult	62.0004	14.0009	-209.9936	1050.3162	73.8946	64015.783	201841.982	3241435.8796	2919.69	-0.14487	394.248	0.030609	320.4399	0.53554	1944.35	-0.16959	1860.8292	651357.25	800.6686	-0.24328	1566.4078	-0.18712	13175000	0.72219	143.153	63.335	62.7467	102.991	101.5418	34501.9883	86.8056	0.08774	97.6025	2116530
013	2018-09-17t1541	1537217154.12	adult	65.9978	17.9982	-205.9963	1023.8203	75.3918	63821.5067	201264.9939	3331033.4793	2899.84	-0.14121	408.069	0.17457	338.5101	0.96802	1808.6954	-0.25166	1710.9218	602295.5625	793.7525	-0.23978	1413.0833	-0.27514	13587900	0.71722	322.765	68.3997	67.8637	108.8732	106.4904	36254.7617	91.6236	0.38672	102.1238	2277570
013	2018-09-17t1941	1537231556.88	adult	69.9985	21.9989	-201.9955	1029.8248	73.183	63948.0497	201680.3099	3287576.826	2081.14	-0.48802	359.367	-0.40951	302.0992	-0.14271	1536.4681	-0.38434	1503.7277	513180.375	658.4575	-0.48941	1246.7817	-0.37019	11983800	-0.11062	232.665	65.3419	64.9116	104.4188	102.2891	34875.8906	88.5842	0.10858	98.7786	2178960
013	2018-09-17t2341	1537245953.67	adult	73.9976	25.9981	-197.9964	1099.1266	77.07	69756.5858	220146.2564	3655658.974	2323.07	-0.34658	356.19	-0.46111	305.9836	-0.12876	1369.3486	-0.45749	1287.1316	498442.9062	660.1513	-0.45765	1086.9368	-0.46698	12962100	0.19205	267.535	68.888	65.9979	169.1141	164.5626	61557.5352	100.0703	1.0198	151.4276	2506900
013	2018-09-18t0341	1537260353.75	adult	77.9977	29.9981	-193.9964	1073.6892	91.8945	69243.6045	218839.7821	3681698.4921	2128.71	-0.41264	371.689	-0.22258	329.1731	0.53509	1332.1337	-0.43497	1283.5602	482232.375	677.0189	-0.367	1103.5705	-0.40747	13419100	0.3132	192.66	69.8659	69.3857	110.3729	108.5487	39955	93.6392	0.40853	104.5532	2522370
013	2018-09-18t0741	1537274753.54	adult	81.9976	33.998	-189.9964	1058.3234	74.4782	66702.0769	210396.4484	3465558.2215	2316.77	-0.23711	360.418	-0.38665	309.0206	-0.22577	1446.2345	-0.23661	1367.6464	503289.625	675.2048	-0.30235	1177.206	-0.25841	12540800	-0.15153	140.268	67.5543	67.1901	106.1189	104.7534	36929.3711	90.0823	0.0043722	100.4597	2350550
013	2018-09-18t1141	1537289156.53	adult	85.9984	37.9988	-185.9956	1143.3922	80.2078	70240.152	221440.4062	3638870.7552	1909.26	-0.49483	364.914	-0.27285	323.8969	0.2008	1264.6174	-0.40205	1201.5298	464114.5938	621.6205	-0.44661	1056.1176	-0.35064	13383900	0.21008	209.558	69.6884	69.2897	109.0217	107.1392	40010.9453	93.0504	0.1794	103.3549	2555960
013	2018-09-18t1541	1537303558.39	adult	89.999	41.9994	-181.9951	1218.9112	74.7319	74447.0401	235000.8996	3748215.6867	1854.43	-0.53272	371.344	-0.070774	337.8375	0.61186	1260.3069	-0.35249	1182.7549	490259.375	606.9177	-0.48576	1045.6057	-0.30832	14438200	0.71555	208.304	68.3195	66.0646	162.4588	160.34	63196.4844	101.2931	0.83338	147.4403	2656330
013	2018-09-18t1941	1537317953.55	adult	93.9976	45.998	-177.9964	1159.1342	74.5491	71516.4925	225474.3346	3636391.8054	1881.11	-0.48354	378.132	0.18298	336.5007	0.48872	1330.0807	-0.097039	1296.8436	497450.1875	626.8391	-0.27997	1069.1941	-0.17168	14116800	0.54669	315.91	76.5217	75.0094	172.0555	158.5985	64348.7422	102.1828	0.80323	129.562	2856780
013	2018-09-18t2341	1537332354.24	adult	97.9978	49.9982	-173.9962	1204.0466	77.302	73611.5488	231833.8205	3870133.5268	2242.56	0.093046	347.12	-0.74361	308.5617	-0.5775	1664.9977	0.92533	1641.6489	641024.125	577.4871	-0.61643	1402.3321	1.0068	13339800	0.13126	221.247	67.3526	66.6411	110.1753	107.8679	42417.4961	92.1989	-0.21314	103.6412	2588360
013	2018-09-19t0341	1537346754.57	adult	101.9979	53.9983	-169.9962	1108.9945	74.5158	66505.4851	209577.9157	3312477.9813	2187.49	0.084762	404.227	1.0774	360.4522	1.1874	1601.6659	0.87078	1562.6975	557379.75	649.6335	0.14569	1326.8712	0.90698	14044100	0.48191	273.04	74.174	73.6455	117.6778	115.3756	40951.8711	99.5865	0.34196	111.0215	2577030
013	2018-09-19t0741	1537361154.65	adult	105.9979	57.9983	-165.9961	1069.9803	78.2872	67956.6706	214326.2399	3594174.984	2057.1	-0.077308	361.481	-0.3071	314.0931	-0.52127	1534.9017	0.76108	1510.7351	544890.125	626.3567	-0.0078693	1303.6264	0.9274	12811600	-0.1873	168.959	68.8918	67.9391	120.3713	116.7293	42731.8242	94.8665	-0.18763	109.1527	2441660
013	2018-09-19t1141	1537375558.74	adult	109.9991	61.9995	-161.995	1154.1941	75.3268	70954.0875	223609.4635	3644456.2369	2631.6	0.92762	400.624	0.94129	353.6407	0.80203	1672.7823	1.2821	1599.7197	620602.25	656.695	0.37185	1312.2915	1.0451	14837500	0.85016	288.74	72.6365	71.219	158.728	153.3984	58888.0859	101.2507	0.26784	124.5142	2690170
013	2018-09-19t1541	1537389956.63	adult	113.9985	65.9989	-157.9956	1138.1628	74.7525	70196.4051	221134.7706	3649566.714	1913.83	-0.28565	361.181	-0.3822	328.471	-0.14486	1317.3586	0.12202	1279.3496	483470.625	577.1935	-0.49593	1097.233	0.21535	13231500	-0.019472	253.162	72.0891	71.254	120.7215	117.4091	44304.8008	99.4222	5.2785e-05	111.9631	2640910
013	2018-09-19t1941	1537404356.3	adult	117.9984	69.9988	-153.9957	1190.9342	76.8821	73830.5814	232555.2929	3850228.4723	1907.6	-0.30041	387.849	0.45152	356.4663	0.76888	1330.3074	0.16064	1281.0134	513498.6562	598.7858	-0.25286	1115.1792	0.29507	14934900	0.82928	145.121	72.5968	71.8551	118.0435	116.4174	45564.7891	99.3232	-0.11459	111.7841	2795480
013	2018-09-19t2341	1537418754.85	adult	121.998	73.9984	-149.9961	1128.8909	78.0394	70147.4138	221070.1715	3692720.3781	1931.61	-0.26897	370.33	-0.1754	327.7223	-0.28867	1440.2585	0.54597	1412.5093	527134.625	608.5483	-0.14898	1229.7849	0.80978	13554100	0.079446	372.188	71.0042	70.1021	123.6413	118.7248	45252.7227	99.1934	-0.23118	112.7816	2598750
013	2018-09-20t0341	1537433154.81	adult	125.998	77.9984	-145.9961	1171.326	74.039	71781.748	226086.5676	3716897.8343	2479.59	0.7119	392.186	0.49746	353.0502	0.53143	1478.071	0.66034	1385.3718	554276.625	611.5735	-0.13671	1179.6365	0.55909	14694800	0.61692	305.616	81.0517	79.9374	144.6875	131.0824	54257.832	107.3479	0.3605	122.2994	3036930
013	2018-09-20t0741	1537447553.86	adult	129.9977	81.9981	-141.9964	1136.4084	77.7029	73277.2434	231446.9491	3928994.4844	3250.89	2.0991	397.724	0.62762	348.8008	0.32958	1745.1414	1.6247	1643.8311	668389.125	683.3381	0.78515	1395.2608	1.5627	15198600	0.81814	228.644	71.0227	69.9024	133.9286	127.2503	51294.668	102.2976	-0.17616	118.9536	2714060
013	2018-09-20t1141	1537461957.31	adult	133.9987	85.9991	-137.9954	1124.7877	79.4786	73999.0283	233459.1077	4024193.5047	2352.2	0.43694	385.434	0.16252	339.1262	-0.056079	1665.2148	1.2749	1618.9335	642772.9375	659.1798	0.42538	1334.0519	1.2242	14874700	0.60326	207.564	74.3678	72.8901	134.4604	129.0902	51901.7305	103.7548	-0.15809	120.8492	2870000
013	2018-09-20t1541	1537476357.69	adult	137.9988	89.9992	-133.9953	1184.6137	74.88	73913.6997	232795.3622	3863935.7732	3004.55	1.5853	395.094	0.42828	349.4563	0.24887	1762.8893	1.5818	1683.4512	680475.25	666.3718	0.47663	1372.377	1.3549	15240400	0.72462	290.025	76.7899	74.311	189.3258	185.1918	73079.75	109.1838	0.18452	154.225	2962090
013	2018-09-20t1941	1537490756.62	adult	141.9985	93.9989	-129.9956	1104.0757	80.1306	73700.4781	232392.2885	4087475.1984	2554.78	0.74663	385.242	0.044823	334.5972	-0.30904	1733.2997	1.4155	1660.0717	667320.375	680.9222	0.62104	1378.1987	1.3235	14797900	0.46037	327.217	72.0684	70.6591	128.9652	124.0442	49651.5977	100.5182	-0.61541	116.3629	2768290
013	2018-09-20t2341	1537505156.55	adult	145.9984	97.9989	-125.9956	1169.7414	80.8016	73714.7743	232259.53	3939848.4655	3698.65	2.7405	387.341	0.06155	335.2994	-0.32965	1913.7208	2.0199	1790.2141	736782.5	702.0028	0.84682	1449.6203	1.6035	14888600	0.45255	200.864	75.6817	74.4978	132.0839	127.8855	50852.3086	105.6963	-0.29454	121.364	2909050
013	2018-09-21t0341	1537519554.71	adult	149.9979	101.9983	-121.9961	1128.0961	79.5131	73527.1998	231738.1253	3987903.3169	2915.06	1.3266	373.138	-0.46197	319.0667	-0.92666	1762.4141	1.4241	1708.5274	676767	683.4851	0.54982	1358.8495	1.1186	14300200	0.14196	269.14	66.7538	64.8388	141.1103	130.0296	54186.3438	97.4677	-1.0176	119.1202	2558270
013	2018-09-21t0741	1537533954.71	adult	153.9979	105.9983	-117.9961	1186.7689	78.0066	74817.5118	235637.5639	3979955.9302	2621.26	0.78973	393.683	0.17357	350.3066	0.10191	1658.0717	1.011	1565.2179	648306	662.9586	0.23453	1319.1497	0.88429	15370200	0.57378	190.224	79.8611	78.6688	139.498	135.0378	54543.7344	110.7233	-0.09034	127.4472	3117940
013	2018-09-21t1141	1537548354.54	adult	157.9979	109.9983	-113.9962	1194.3427	80.3749	77773.6312	244999.0996	4288565.2219	2819.49	1.1135	366.275	-0.78134	310.9838	-1.2734	1762.6558	1.3447	1687.9669	715638.25	680.5433	0.4139	1361.0226	1.0345	14854300	0.30955	203.028	69.6766	67.9906	131.1138	126.6253	53232.1914	98.8028	-1.0588	118.1631	2825730
013	2018-09-21t1541	1537562758.88	adult	161.9991	113.9995	-109.995	1154.3736	78.4742	74376.8533	234292.2241	4099606.5863	2547.71	0.63067	408.301	0.5702	361.8837	0.42195	1664.3593	0.96926	1540.1644	645771.375	679.0922	0.35435	1319.6793	0.81219	15831900	0.68445	354.7	85.7156	82.6263	249.3083	249.9687	96731.6094	118.8601	0.31798	175.8694	3323620
013	2018-09-21t1941	1537577157.3	adult	165.9987	117.9991	-105.9954	1237.2553	83.1591	78638.676	247825.6208	4219551.4871	2828.81	1.0983	414.428	0.73072	363.5432	0.44254	1863.7928	1.6431	1785.0342	766018.875	722.8343	0.86105	1473.3817	1.478	16997800	1.1187	221.683	78.4	76.8323	144.4669	140.2198	59375.8984	110.0742	-0.39973	129.454	3215580
013	2018-09-21t2341	1537591555.59	adult	169.9982	121.9986	-101.9959	1203.624	83.2545	77975.32	245710.6046	4237200.71	3246.9	1.7964	411.756	0.60334	360.2165	0.29707	1884.0017	1.6893	1768.0992	766788.6875	734.618	0.96654	1451.5584	1.3479	16734200	0.96571	352.443	81.065	78.9537	171.1149	151.5038	69643.7812	114.2739	-0.19324	139.3981	3294560
013	2018-09-22t0341	1537605955.4	adult	173.9981	125.9985	-97.9959	1192.8809	79.6617	78518.6983	247417.8881	4301387.14	3438.87	2.1122	425.555	1.0214	368.956	0.55733	1919.3982	1.7918	1849.0751	786953.25	819.2569	1.9771	1512.3217	1.5987	17420100	1.1912	396.405	79.7056	77.2743	200.5687	183.213	82233.1797	123.4781	0.33512	163.9708	3262750
013	2018-09-22t0741	1537620355.69	adult	177.9982	129.9986	-93.9958	1226.0481	80.9509	78071.1301	245931.5524	4202077.3439	2894.54	1.1846	423.719	0.92587	367.5729	0.47923	1850.1204	1.5382	1770.4086	752999	798.0113	1.6777	1477.4767	1.42	17243700	1.079	216.04	81.4037	79.4786	155.6841	151.9693	63363.4219	115.4574	-0.29376	141.6179	3312810
013	2018-09-22t1141	1537634755.63	adult	181.9982	133.9986	-89.9959	1161.328	80.9815	76652.2942	241539.577	4235766.9105	3668.33	2.4869	440.364	1.4367	381.2374	0.89852	1972.6541	1.9454	1862.3714	789061.625	814.7274	1.8498	1519.2109	1.5873	17585100	1.1653	266.62	84.1464	81.1673	182.9074	179.0106	73162.9688	123.1031	0.10878	163.4858	3360220
013	2018-09-22t1541	1537649155.85	adult	185.9982	137.9987	-85.9958	1270.8376	81.5315	83532.1533	263088.142	4655249.4475	2955.97	1.2911	400.587	0.10753	334.4516	-0.66533	1952.8512	1.869	1893.4355	851443.125	815.5839	1.8317	1556.5323	1.7377	17438400	1.0715	240.864	67.1474	64.3508	164.512	159.8734	71727.25	101.4712	-1.3338	141.915	2923060
013	2018-09-22t1941	1537663556.06	adult	189.9983	141.9987	-81.9957	1234.8831	82.1282	81420.1376	256476.2347	4541435.2291	2973.22	1.3292	440.578	1.3826	378.7238	0.75499	1974.8915	1.939	1884.4391	839328.875	841.6003	2.1235	1566.4051	1.7705	18710400	1.4883	255.192	84.6411	81.9118	188.5171	184.3778	80119.7578	122.4097	-0.12549	165.459	3594540
013	2018-09-22t2341	1537677955.97	adult	193.9983	145.9987	-77.9958	1218.3262	80.2782	78441.5593	247058.5987	4261332.3607	3077.28	1.5248	406.714	0.25503	344.3772	-0.38603	1776.3268	1.2699	1667.38	728294	815.6999	1.7873	1422.6062	1.1366	16641900	0.7264	306.356	80.4305	77.4611	185.7624	178.9219	76162.5938	118.2185	-0.45894	158.9704	3291050
013	2018-09-23t0341	1537692355.67	adult	197.9982	149.9986	-73.9959	1240.1886	85.3206	83847.1166	264146.1442	4791384.2727	2525.46	0.60969	399.045	-0.017956	330.5688	-0.85356	1818.8149	1.4216	1811.1508	794822.125	804.1948	1.6275	1502.681	1.4899	17428700	0.97313	309.139	77.0109	73.3315	197.5248	190.1117	86318.3359	115.5983	-0.6786	164.8686	3363530
013	2018-09-23t0741	1537706756.49	adult	201.9984	153.9988	-69.9956	1222.4423	84.0361	80369.7312	253212.3565	4467729.7602	3053.28	1.5326	395.816	-0.14654	332.7155	-0.80383	1827.1602	1.4586	1751.4207	765580.125	796.7465	1.5162	1455.0248	1.2835	16570800	0.6592	375.777	79.3223	75.1659	232.7629	223.315	97527.6719	118.4853	-0.58652	179.9014	3320830
013	2018-09-23t1141	1537721155.92	adult	205.9983	157.9987	-65.9958	1252.5639	86.2696	84747.5329	266948.0672	4837853.2434	2944.27	1.3719	404.881	0.12531	346.3531	-0.38537	1698.8965	1.036	1630.6788	750912.25	798.1992	1.5137	1408.1154	1.0834	17867000	1.0685	377.033	79.0171	75.1894	220.6286	209.7369	97517.8203	116.5764	-0.74917	175.1743	3486940
013	2018-09-23t1541	1537735556.06	adult	209.9983	161.9987	-61.9957	1246.8549	86.8572	82985.7463	261429.9346	4715152.4825	2581.95	0.77347	397.752	-0.12667	342.4098	-0.53058	1660.0668	0.92116	1570.6827	718808.9375	775.6862	1.2215	1354.9223	0.86061	17197600	0.83129	375.461	77.7586	74.2514	215.3804	201.4725	93259.7344	116.7889	-0.79261	164.8143	3362050
013	2018-09-23t1941	1537749957.08	adult	213.9986	165.999	-57.9955	1315.1799	86.3457	86584.5908	272653.3836	4847010.0408	2192.9	0.11715	426.744	0.78788	373.1197	0.42653	1626.0906	0.82383	1574.2625	734992.9375	797.8266	1.4719	1402.952	1.0861	19261100	1.4751	418.825	86.9529	83.3764	223.7035	208.9428	101113.9609	128.1701	-0.2923	171.9811	3924620
013	2018-09-23t2341	1537764355.94	adult	217.9983	169.9987	-53.9958	1217.9499	85.1888	82493.7646	259966.4772	4723276.7151	2410.62	0.52307	393.736	-0.29317	333.3878	-0.84953	1615.3729	0.805	1565.642	694610.375	787.9942	1.3351	1378.9727	0.99313	16913700	0.71687	480.03	83.2551	78.5626	275.5866	262.801	118502.25	125.9013	-0.46465	194.208	3576390
013	2018-09-24t0341	1537778755.9	adult	221.9983	173.9987	-49.9958	1228.854	85.416	83451.5941	262932.7308	4801130.665	2658.49	0.99277	407.371	0.12722	343.6253	-0.53997	1776.2275	1.386	1730.6879	772659	813.9359	1.6341	1502.6405	1.5686	17704300	0.95759	398.606	84.7317	79.7181	246.2583	234.6932	107122.3594	133.6724	-0.16379	197.4852	3682440
013	2018-09-24t0741	1537793156.42	adult	225.9984	177.9988	-45.9956	774.9686	92.549	53611.5852	170668.9607	3099973.1908	2901.19	1.4612	456.658	1.6669	386.1161	0.76938	2064.5054	2.4267	2012.7414	578061.5	991.0683	3.7557	1806.8028	2.9612	12757200	-0.56132	454.16	91.4213	86.0093	271.0644	255.227	75898.0234	139.3945	0.029633	220.399	2553950
013	2018-09-24t1141	1537807556.99	adult	229.9986	181.999	-41.9955	1289.9233	89.5766	83891.0171	264176.877	4685783.7304	2236.8	0.28391	429.944	0.80156	369.1192	0.22214	1676.6547	1.0953	1660.6451	734374.75	821.8578	1.7004	1438.4378	1.3282	18803600	1.2758	348.438	84.0407	79.5378	243.1575	232.5723	106502.9688	129.7911	-0.45945	198.3946	3675520
013	2018-09-24t1541	1537821958.5	adult	233.999	185.9994	-37.9951	1237.63	85.3693	82223.3294	259013.5158	4614893.3654	2363.58	0.54369	397.019	-0.24141	335.9887	-0.8131	1627.3752	0.95032	1578.4641	698144	780.8419	1.1944	1412.3061	1.2386	17011900	0.73498	415.036	82.9946	77.8869	261.2964	248.6608	112096.1719	131.4984	-0.43976	201.5471	3556230
013	2018-09-24t1941	1537836357.13	adult	237.9986	189.999	-33.9954	1231.899	84.2491	82326.7648	259331.7104	4657323.7207	2274.51	0.40565	430.188	0.76549	374.9223	0.36275	1616.0677	0.94179	1579.8743	694909.125	792.5326	1.3248	1382.0987	1.1341	18457600	1.1694	493.041	95.923	89.589	309.1021	295.6074	132913.9062	154.5319	0.50657	242.9325	4115670
013	2018-09-24t2341	1537850757.78	adult	241.9988	193.9992	-29.9953	1251.607	85.3819	83562.3588	263206.5359	4752147.9379	2381.84	0.63836	440.257	1.0507	388.0042	0.73936	1597.8982	0.90942	1553.893	696683.625	805.5071	1.4705	1379.0932	1.154	19175400	1.3841	413.755	93.3816	88.7551	263.1157	246.6084	114718.4531	143.3655	-0.037176	211.1867	4067240
013	2018-09-25t0341	1537865158.88	adult	245.9991	197.9995	-25.995	1282.9818	88.8788	84915.8735	267385.4951	4846426.406	1933.45	-0.19822	426.324	0.60686	377.8377	0.41092	1499.6823	0.57864	1472.5734	664359.25	762.9362	0.95123	1298.4401	0.8057	18857200	1.2951	506.769	88.9768	84.7236	260.1276	236.7103	115236.5234	129.9301	-0.66959	197.2121	3935620
013	2018-09-25t0741	1537879557.84	adult	249.9988	201.9992	-21.9953	1190.8127	83.0172	77920.924	245476.0817	4333801.6068	2068.17	0.085562	430.036	0.69909	378.8098	0.41999	1550.3879	0.80591	1522.8052	631007.875	795.9613	1.3414	1344.5569	1.0662	17465000	0.89638	417.918	91.4037	86.6914	276.1839	259.3321	112406.8594	146.0352	-0.035319	220.0391	3712180
013	2018-09-25t1141	1537893958.97	adult	253.9991	205.9995	-17.9949	1132.2122	85.5675	75464.7237	237781.7327	4273077.787	1700.09	-0.62625	441.003	1.0065	390.451	0.74877	1394.2306	0.23885	1375.5559	549326.875	785.6433	1.2138	1247.9942	0.63445	17341600	0.87364	457.448	95.6627	90.3841	282.5425	263.0899	111321.75	146.7165	-0.061093	218.8795	3761740
013	2018-09-25t1541	1537908343	adult	257.9947	209.9951	-13.9994	1202.4074	83.0741	77165.8955	243047.9142	4241674.6987	1979.24	-0.050064	431.659	0.71102	381.8146	0.4715	1425.4271	0.39188	1395.9664	574447.125	787.1588	1.2294	1281.2662	0.83845	17372100	0.89771	456.79	94.2985	89.0609	287.5829	267.9166	115895.9219	148.6631	-0.032762	218.4861	3795040
013	2018-09-25t1941	1537922744.02	adult	261.995	213.9954	-9.9991	1070.6446	83.5771	70389.101	221923.6016	3955854.0752	1843.17	-0.31006	433.947	0.76119	388.0045	0.63734	1340.7603	0.087844	1310.0634	492059.0312	761.0089	0.91413	1187.3273	0.40562	15917200	0.48211	458.31	96.6534	91.985	266.4361	256.9655	97782.0625	153.1877	0.10541	221.993	3545250
013	2018-09-25t2341	1537937141.52	adult	265.9943	217.9947	-5.9998	1028.0117	80.4281	64717.9064	204035.0577	3470093.4024	1760.86	-0.46601	453.07	1.3004	399.1323	0.94924	1319.4362	0.031275	1300.7452	445969.4375	801.7635	1.4012	1181.7659	0.41381	15298400	0.31323	406.125	103.888	97.5307	275.1254	268.5401	92992.3828	164.1837	0.51982	239.8281	3507890
013	2018-09-26t0341	1537951541.32	adult	269.9942	221.9946	-1.9998	1006.1247	79.573	62539.9653	197168.5548	3321496.8133	1973.69	-0.0067961	456.782	1.3879	401.6017	1.0041	1406.4967	0.4209	1374.9185	459924.4375	804.082	1.4277	1223.4451	0.66878	14913000	0.21325	416.331	106.967	100.106	295.4399	286.7159	96608.8359	169.479	0.69185	254.0833	3492260
013	2018-09-26t0741	1537965940.16	dead	273.9939	225.9943	1.9998	886.8025	80.9993	57249.7886	180684.9012	3154418.3743	2078.23	0.23332	458.679	1.4228	408.1802	1.1805	1399.838	0.42956	1339.823	418551.5625	776.1067	1.0913	1194.0678	0.55545	13691100	-0.13798	485.434	111.365	106.0325	297.3555	272.2449	88909.2969	174.3772	0.84787	236.8873	3324120
014	2018-09-14t1541	1536957977.36	egg	-1.9991	-53.9976	-209.9964	145.307	31.5431	3064.0884	9804.3538	60812.5394	0	-0.0045725	0	-0.60682	0	-0.6836					0	-0.25149	0	-0.13757	0	0.92908	0	0	0				0	-0.65442	0	0
014	2018-09-14t1941	1536972370.94	larva	1.9991	-49.9994	-205.9982	147.7581	31.4924	3101.6099	9919.6431	61383.4711	0	-0.17292	0	-0.81768	0	-0.86162					0	-0.40154	0	-0.27673	0	0.3843	0	0	0				0	-0.76208	0	0
014	2018-09-14t2341	1536986769.73	larva	5.9988	-45.9997	-201.9986	147.7587	31.4263	3101.5214	9918.1979	61307.4419	0	-0.31188	0	-1.0274	0	-1.0494					0	-0.53433	0	-0.39421	0	-0.10599	0	0	0				0	-0.87627	0	0
014	2018-09-15t0341	1537001168.94	larva	9.9986	-41.9999	-197.9988	147.7587	31.4263	3101.5214	9918.1979	61307.4419	0	-0.4313	0	-1.2362	0	-1.2481					0	-0.65416	0	-0.49652	0	-0.55395	0	0	0				0	-0.99801	0	0
014	2018-09-15t0741	1537015569.11	larva	13.9986	-37.9999	-193.9987	148.135	31.7256	3132.2578	10018.3316	62443.589	0	-0.53675	0	-1.4449	0	-1.4598					0	-0.76398	0	-0.58757	0	-0.96829	0	0	0				0	-1.1288	0	0
014	2018-09-15t1141	1537029969.19	larva	17.9986	-33.9999	-189.9987	263.0758	26.9443	5353.5783	16906.3778	95493.1966	298.898	-0.49713	223.545	0.18645	223.0416	0.66866	287.3098	-0.61925	286.8853	8619.2939	262.2508	-0.38154	280.664	-0.46158	655882	-1.0466	113.011	56.4441	56.1683	90.4871	89.012	2714.6128	76.1726	0.56037	85.1898	165607
014	2018-09-15t1541	1537044369.19	larva	21.9986	-29.9999	-185.9987	148.0985	31.9147	3151.4659	10081.7923	63210.2504	0	-0.71839	0	-1.8668	0	-1.9331					0	-0.96165	0	-0.74523	0	-1.7195	0	0	0				0	-1.4265	0	0
014	2018-09-15t1941	1537058769.51	larva	25.9987	-25.9998	-181.9986	432.7708	40.2761	12475.5944	39417.3951	309192.9033	396.901	-0.62995	288.864	0.36883	288.577	1.1384	361.8965	-0.67612	360.151	24247.0625	331.2374	-0.46161	352.0501	-0.56676	1927300	-1.2018	116.628	67.7998	67.5751	103.1496	102.0358	6911.0215	88.1852	0.74873	97.4355	452360
014	2018-09-15t2341	1537073168.82	larva	29.9985	-22	-177.9988	428.7591	36.962	11855.4453	37426.1099	287142.9949	580.445	-0.63184	269.083	0.020047	264.9697	0.72809	490.7605	-0.65812	480.1598	31408.6719	317.2037	-0.57971	444.4352	-0.57231	1710290	-1.6433	106.825	60.7654	60.4868	93.3022	91.9646	5971.3428	80.2268	0.46872	88.5254	386225
014	2018-09-16t0341	1537087568.98	larva	33.9986	-17.9999	-173.9988	536.7549	46.8614	20922.0167	66352.6081	681930.3282	2114.02	-0.079844	326.652	0.34444	299.0297	1.0183	1463.3561	-0.23029	1422.6078	162432.5312	410.8758	-0.50421	1216.7786	-0.11136	3615380	-1.1514	145.366	65.3091	65.1638	100.01	98.7259	11101.1084	85.4281	0.55064	94.2399	722841
014	2018-09-16t0741	1537101969.03	larva	37.9986	-13.9999	-169.9988	716.2651	43.4509	26718.3991	84249.4903	822672.588	7496.61	2.004	484.835	1.5941	238.4181	0.046987	5257.688	1.6064	5075.2559	746591.6875	2336.7872	2.7461	4530.5536	2.0491	6853630	-0.10938	104.19	49.3418	48.8813	83.289	81.3678	11827.0381	68.537	-0.071386	77.9597	697495
014	2018-09-16t1141	1537116369.38	larva	41.9987	-9.9998	-165.9987	786.3128	56.4016	37048.8954	116890.4878	1453464.4581	6440.71	1.4735	567.761	2.2062	322.3955	1.0775	5313.4688	1.6443	5193.5015	1036126.4375	2153.736	2.314	4729.5181	2.0812	11051500	1.2998	373.855	69.3423	69.0231	107.2885	104.457	20921.2539	90.8377	0.59012	100.1376	1349750
014	2018-09-16t1541	1537130769.03	larva	45.9986	-5.9999	-161.9988	798.5265	63.981	41728.7128	131798.5576	1799588.9659	6941.98	1.5568	530.845	1.7104	324.8607	0.98216	5776.0205	1.8914	5693.9058	1264948.5	1523.3724	1.1237	5159.5768	2.2509	11614900	1.1709	222.452	68.8505	68.6843	105.6438	103.4977	23135.9883	90.1288	0.49228	99.5677	1506450
014	2018-09-16t1941	1537145168.75	larva	49.9985	-2	-157.9988	933.6781	67.1829	50978.0604	160762.71	2320362.3948	4509.68	0.51446	462.644	0.89168	325.5694	0.86428	3272.0918	0.59098	3135.6045	873648.5	1201.5705	0.47546	2671.0861	0.54105	12344700	1.1016	192.033	65.227	64.9069	103.2769	101.4319	27574.9297	87.4677	0.29745	97.0433	1740450
014	2018-09-16t2341	1537159568.77	adult	53.9985	2	-153.9988	1005.237	71.1469	57891.8337	182478.9682	2781039.4153	3409.26	0.067955	432.967	0.5272	317.8726	0.62853	2716.5193	0.27861	2690.0464	823105.3125	1212.8725	0.47483	2240.2884	0.25165	13094700	1.1377	363.247	59.1725	58.4552	101.1155	98.2081	30637.9844	83.4814	0.029331	94.2284	1789610
014	2018-09-17t0341	1537173969.22	adult	57.9986	6.0001	-149.9987	976.2998	69.5441	54744.5997	172685.0593	2555966.298	5293.43	0.79427	432.859	0.47395	315.1849	0.48469	3324.46	0.61683	3229.7468	954120	1054.7042	0.202	2719.0309	0.57216	12404000	0.61822	319.567	61.2813	60.7813	98.8206	96.4231	28361.5059	83.0925	-0.075821	93.1013	1756080
014	2018-09-17t0741	1537188369.27	adult	61.9986	10.0001	-145.9987	964.8167	70.0187	54459.6738	171788.9726	2580811.2509	3494.93	0.089887	430.591	0.42659	337.7732	0.97107	2245.3167	0.0040832	2140.0818	639915.25	999.9336	0.12046	1740.4937	-0.066888	12259800	0.34589	256.478	61.6312	61.1811	100.4357	97.1879	28624.1641	83.4826	-0.13366	93.5559	1754760
014	2018-09-17t1141	1537202772.07	adult	65.9994	14.0009	-141.9979	1004.1305	69.5011	56363.8448	177897.0906	2617060.2324	3701.77	0.20381	382.703	-0.11856	298.3188	-0.13881	2690.9985	0.29285	2596.2556	793844.5625	791.5528	-0.24406	2035.1974	0.17961	11282900	-0.24722	208.241	59.5842	58.5313	103.4815	101.5353	30527.0391	84.7037	-0.12498	96.4401	1756660
014	2018-09-17t1541	1537217162.22	adult	69.9967	17.9982	-138.0006	1067.785	72.7804	59532.6144	187561.6901	2791882.7294	4364.91	0.5694	403.992	0.14666	332.3698	0.75632	2751.272	0.44425	2644.0497	858396.875	735.7818	-0.32521	1824.0244	0.086466	12586800	0.1474	130.998	68.2739	67.9448	105.3355	103.9804	32864.6641	90.4577	0.25898	100.1676	2127140
014	2018-09-17t1941	1537231565.11	adult	73.9975	21.999	-133.9998	1097.7584	71.4694	62839.0548	197956.7061	3043620.4252	2207.91	-0.40545	389.049	-0.0091231	336.4546	0.83199	1571.254	-0.29994	1504.8317	516942.5625	806.9327	-0.10666	1269.9132	-0.3058	12791100	0.11692	230.728	62.2674	61.632	104.2583	101.8842	34300.9844	85.3575	-0.2338	97.1593	2047230
014	2018-09-17t2341	1537245961.86	adult	77.9966	25.9981	-130.0008	634.5099	99.8054	37140.8277	119609.7996	1947705.3972	518.896	-1.3501	282.908	-1.6089	280.2908	-1.0783	397.8214	-1.3072	391.0287	77575.1719	346.6045	-1.2924	377.7006	-1.1456	5505110	-3.2739	286.297	51.9391	51.3609	90.9451	88.1396	17734.3008	73.0673	-1.4163	82.8309	1010680
014	2018-09-18t0341	1537260361.95	adult	81.9966	29.9981	-126.0007	462.8619	195.5423	51014.9765	176421.7237	5829538.1137	1809.83	-0.58622	357.429	-0.44125	311.579	-0.13846	1185.2006	-0.54462	1137.0145	314078.1562	649.1973	-0.39198	980.6165	-0.49995	9471510	-1.5902	160.637	52.6442	52.0484	91.9844	90.3791	24375.8672	76.0413	-1.2723	86.0041	1395020
014	2018-09-18t0741	1537274761.68	adult	85.9965	33.998	-122.0008	1146.5505	71.6048	65493.4367	206283.0731	3147666.239	2123.67	-0.31318	391.446	0.30726	350.5307	1.1291	1360.9175	-0.25067	1306.1489	466794.6875	622.1974	-0.44405	1118.0842	-0.25357	13404700	0.22019	170.738	68.0511	67.6103	109.0838	107.0782	37415.75	92.6996	0.14721	103.5863	2330340
014	2018-09-18t1141	1537289164.79	adult	89.9974	37.9989	-117.9999	1074.1153	70.5652	61985.7084	195287.2235	2985957.0917	2132.77	-0.23526	390.99	0.44038	356.2185	1.2601	1429.0977	0.00093742	1369.8099	464456.75	579.1794	-0.65308	1108.2734	-0.1771	12670800	-0.16826	203.452	69.1615	68.6814	114.3568	110.5159	37165.9453	93.4647	0.11478	105.3855	2241320
014	2018-09-18t1541	1537303566.71	adult	93.9979	41.9994	-113.9994	1070.1066	73.7305	60805.7284	191660.2014	2911078.8947	2510.97	0.34289	398.875	0.79419	366.7888	1.5623	1354.2622	-0.035973	1258.2707	430655.375	599.9926	-0.4886	1016.4346	-0.31699	12680600	-0.18924	145.076	75.391	74.6633	119.9314	118.2916	38138.1992	101.0768	0.70241	113.177	2396760
014	2018-09-18t1941	1537317961.72	adult	97.9965	45.998	-110.0008	1115.6155	73.1565	64618.4267	203575.5249	3137714.5118	2195.08	0.022405	384.318	0.42142	355.2565	1.0787	1188.5044	-0.39052	1083.512	401714.4688	565.0563	-0.7283	897.8485	-0.63279	12984600	-0.053711	189.413	75.4409	74.7095	120.9725	118.3616	40888.7031	101.1401	0.59476	114.0739	2548850
014	2018-09-18t2341	1537332362.44	adult	101.9967	49.9982	-106.0006	1104.3474	70.7095	64870.7944	204380.9791	3184302.587	1889.95	-0.3865	352.736	-0.57331	324.7304	-0.0767	1155.151	-0.44011	1097.0721	391596.1875	526.2377	-1.0518	883.1716	-0.65144	11948600	-0.6181	293.065	67.8577	67.1864	118.0505	114.2027	40019.1094	96.2149	0.040249	109.1732	2298610
014	2018-09-19t0341	1537346762.79	adult	105.9968	53.9983	-102.0005	1079.7521	72.0858	64004.0929	201689.59	3158381.3906	1780.72	-0.53298	385.594	0.47372	355.1085	0.92458	1110.7542	-0.55808	1048.5161	372102.625	592.8559	-0.35237	866.1417	-0.70091	12886900	-0.14772	288.802	75.5486	74.8957	126.3079	123.3896	42313.1328	103.3903	0.56791	117.7771	2524910
014	2018-09-19t0741	1537361162.82	adult	109.9969	57.9983	-98.0005	1094.3325	72.1282	63834.2452	201082.5084	3171324.1015	1729.01	-0.60717	376.285	0.14801	354.9282	0.84726	1026.552	-0.84411	968.6138	342868.375	545.2816	-0.84116	819.7664	-0.89771	12548300	-0.3494	231.779	73.2682	72.7341	119.9944	117.8336	40078.1289	99.9776	0.15601	112.3611	2443350
014	2018-09-19t1141	1537375567.14	adult	113.9981	61.9996	-93.9993	1111.9332	73.4092	66212.9392	208615.8014	3290208.1604	1433.11	-1.1243	388.944	0.52812	371.2773	1.3508	990.6254	-1.0091	971.8051	342756.4062	539.1312	-0.93491	802.0998	-1.0182	13444600	0.091532	294.513	74.462	73.782	126.2608	123.3538	43686.2539	103.767	0.37929	117.7149	2573930
014	2018-09-19t1541	1537389964.99	adult	117.9975	65.999	-89.9999	1098.469	74.2221	66231.1157	208736.6334	3334617.1742	1472.16	-1.0759	359.178	-0.49372	332.269	-0.073047	1030.1847	-0.92094	998.7527	356443.9062	542.3482	-0.93957	824.5676	-0.98609	12421500	-0.46951	152.173	59.4454	58.2298	111.8784	109.067	38709.9258	87.0679	-1.1776	103.0764	2055800
014	2018-09-19t1941	1537404364.79	adult	121.9974	69.9989	-85.9999	1118.8412	76.1188	66648.8464	209936.4126	3370987.7787	1765.89	-0.5684	393.862	0.6039	363.5155	0.95208	1135.506	-0.58174	1103.9644	395156.0625	602.594	-0.22467	914.4118	-0.64226	13705200	0.15677	176.503	78.1813	76.7205	132.2068	130.2446	46007.9844	108.9064	0.60542	124.32	2720480
014	2018-09-19t2341	1537418763.13	adult	125.9969	73.9984	-82.0004	1190.5249	131.6189	75478.7467	242154.4468	4190457.0944	1669.86	-0.76252	417.078	1.3244	397.1628	2.0558	1036.2474	-0.99607	975.41	410353.9688	591.7419	-0.39671	842.195	-1.0418	16484200	1.5217	202.922	83.4013	82.3825	139.1999	136.7445	55123.1562	114.8468	1.0006	129.9123	3296270
014	2018-09-20t0341	1537433163.07	adult	129.9969	77.9984	-78.0004	1008.6041	76.2314	65118.9854	205461.2908	3481102.9642	2094.1	-0.0095199	400.946	0.73487	376.0475	1.2688	1207.7203	-0.39385	1157.4321	410624.9062	600.3026	-0.32278	955.8026	-0.55581	13608100	0.025825	326.04	81.2384	80.443	135.568	133.3643	46093.1289	112.2605	0.66434	127.0647	2757230
014	2018-09-20t0741	1537447562.18	adult	133.9967	81.9982	-74.0007	1078.8781	79.6793	71466.8557	225328.9432	3965902.9605	1572.28	-0.97821	362.323	-0.60735	341.1964	0.015175	1005.3826	-1.1898	946.5176	375007.6875	537.1069	-1.2142	809.1919	-1.3169	13496900	-0.070983	283.057	63.4466	62.6801	115.0845	111.6652	42926.5039	91.7753	-1.154	105.9818	2363450
014	2018-09-20t1141	1537461965.83	adult	137.9977	85.9992	-69.9996	1136.5681	75.4094	67617.3012	212941.251	3413488.2823	1464.46	-1.187	376.764	-0.18255	349.7675	0.25958	1089.0881	-0.91071	1072.103	385537.1875	573.8436	-0.76475	899.6616	-0.92587	13313300	-0.19966	242.836	68.3529	66.9411	132.7959	129.3207	47009.7578	98.7226	-0.67056	120.5138	2415320
014	2018-09-20t1541	1537476366.08	adult	141.9978	89.9993	-65.9996	1137.8064	75.0584	68256.2606	214970.57	3490451.9915	1508.16	-1.1198	381.303	-0.086431	353.6921	0.34615	1076.1669	-0.98741	1047.0438	384191.5625	588.3475	-0.61322	897.0184	-0.98035	13585000	-0.10888	279.561	70.3374	68.5813	142.0993	137.6758	50729.4531	103.3246	-0.39027	128.4296	2505980
014	2018-09-20t1941	1537490765.1	adult	145.9975	93.999	-61.9999	1134.8427	75.534	68755.9839	216585.003	3533675.79	1355.73	-1.399	382.729	-0.092077	357.1247	0.4182	1017.1457	-1.2239	1009.8582	365155.3125	583.1572	-0.72262	850.2122	-1.2393	13740400	-0.074254	223.07	71.2827	69.5023	145.3026	141.9784	52163.6328	104.9513	-0.35309	130.5936	2559120
014	2018-09-20t2341	1537505164.86	adult	149.9974	97.9989	-57.9999	1072.0831	75.4735	65052.5018	204939.1939	3413726.171	1492.65	-1.1659	392.487	0.18212	367.5724	0.73255	1035.1327	-1.1803	1021.3219	351945.125	594.4005	-0.61313	844.6178	-1.2958	13332800	-0.29169	257.809	73.1434	71.3042	152.1269	148.0526	51723.1328	108.3465	-0.18	137.7111	2484680
014	2018-09-21t0341	1537519563.04	adult	153.9969	101.9984	-54.0004	1129.5887	74.6857	68507.8632	215803.0327	3539270.0901	1342.51	-1.4353	393.618	0.17142	370.1645	0.77956	1016.7104	-1.2647	1006.523	363982.3125	592.9483	-0.66808	853.234	-1.2819	14075800	0.0070825	262.688	75.1283	73.0249	158.611	155.2832	56782.7305	113.4752	0.11707	143.3247	2686590
014	2018-09-21t0741	1537533962.99	adult	157.9969	105.9984	-50.0004	1060.8408	75.4469	64195.7694	202289.5096	3327781.1964	1387.45	-1.363	404.154	0.47507	381.8194	1.136	1016.3395	-1.2823	997.4034	341490.0938	599.2105	-0.62189	869.6408	-1.2291	13553700	-0.24647	258.484	76.6626	74.6687	161.5469	157.3172	54279.7656	115.0307	0.13756	145.4901	2570960
014	2018-09-21t1141	1537548362.78	adult	161.9968	109.9983	-46.0005	1076.951	76.5412	65295.9602	205709.7673	3357618.0085	1366.26	-1.4021	407.912	0.55736	385.4285	1.2192	1015.2375	-1.3002	997.8047	346196	609.199	-0.52743	863.0128	-1.277	13905300	-0.11859	283.29	78.3897	76.1688	170.7173	165.7175	58214.582	117.8848	0.24776	151.8614	2672230
014	2018-09-21t1541	1537562767.4	adult	165.9981	113.9996	-41.9992	1068.4424	77.0823	66120.1665	208372.0367	3468277.6681	1384.97	-1.3713	413.913	0.71374	392.242	1.4097	1004.7827	-1.3456	979.2853	346650.0312	609.6181	-0.55369	858.6557	-1.3132	14277900	0.01127	281.502	79.7345	77.7611	169.7215	165.0407	58553.9062	119.7602	0.28337	152.8229	2750440
014	2018-09-21t1941	1537577165.72	adult	169.9977	117.9992	-37.9997	1114.3597	74.4776	65498.7018	206266.4004	3337205.0914	1208.94	-1.6703	418.154	0.81382	395.8656	1.4922	984.184	-1.4252	982.256	337575.0938	615.1199	-0.51508	850.6494	-1.3625	14317600	0.0042134	271.859	81.0479	78.6502	176.6158	172.2714	60579.2266	124.8829	0.53889	159.7237	2775080
014	2018-09-21t2341	1537591563.86	adult	173.9971	121.9986	-34.0002	1059.664	74.9753	63227.3159	199177.2747	3237089.2247	1283.02	-1.5391	425.286	1.0126	400.5106	1.6086	990.6091	-1.4079	970.8895	327891.625	625.0238	-0.41915	856.0478	-1.3439	14036600	-0.12388	274.614	83.4304	80.1472	183.0764	179.6697	60598.2891	131.0129	0.84249	164.484	2753620
014	2018-09-22t0341	1537605963.75	adult	177.9971	125.9986	-30.0002	1042.149	73.4332	60747.4901	191348.8468	3075533.5808	1474.41	-1.2121	430.196	1.1379	405.6995	1.7421	1071.8783	-1.1308	1058.2036	340857.3125	632.0678	-0.35941	887.2808	-1.2107	13668600	-0.28005	287.881	85.0768	81.9248	185.8651	181.1213	59105.0859	133.7004	0.90503	168.9113	2703140
014	2018-09-22t0741	1537620364.09	adult	181.9972	129.9987	-26.0001	1041.8705	74.8949	60580.7785	190831.3419	3042838.6236	1512.25	-1.1444	433.483	1.2119	408.0567	1.7817	1096.4136	-1.0465	1083.9573	347563.0938	636.3563	-0.33204	903.0529	-1.1445	13727500	-0.26916	253.831	85.446	82.2935	189.9336	185.3493	60208.9609	135.5813	0.90741	170.9457	2705900
014	2018-09-22t1141	1537634764.06	adult	185.9972	133.9987	-22.0001	991.6184	75.1485	58411.1623	184146.3311	2943080.4435	1414.15	-1.3047	436.837	1.2899	412.6626	1.8959	1076.0602	-1.1128	1070.2086	329274.4062	641.4883	-0.29281	898.9399	-1.1642	13332300	-0.42235	275.384	87.088	83.3414	193.8618	189.4575	59321.7266	139.2537	1.015	175.1781	2657930
014	2018-09-22t1541	1537649164.19	adult	189.9972	137.9987	-18.0001	955.9179	75.5291	56731.53	178923.7441	2847747.4064	1685.81	-0.84105	441.942	1.4271	416.7472	1.9939	1104.223	-1.012	1065.2377	327954.25	661.2782	-0.073683	938.9521	-0.9879	13090300	-0.51283	273.778	88.9432	84.9349	202.9465	197.5198	60275.1016	143.9899	1.1737	182.0535	2634500
014	2018-09-22t1941	1537663564.44	adult	193.9973	141.9988	-14	907.5121	72.6874	52755.9626	166483.8167	2661657.258	1970.48	-0.34952	451.865	1.7252	424.4513	2.2121	1256.8617	-0.48767	1228.1649	348150.6875	681.6898	0.15553	1025.322	-0.60592	12473300	-0.72761	329.527	93.3893	89.2217	222.7709	216.2584	61707.5312	151.9946	1.4969	196.665	2577920
014	2018-09-22t2341	1537677964.32	adult	197.9973	145.9988	-10.0001	891.3889	73.0877	51024.868	160949.1598	2524705.1376	1934.33	-0.39744	453.914	1.7676	426.149	2.2358	1235.7714	-0.55102	1177.7976	329950.9688	690.7539	0.24692	1002.3681	-0.70349	12114500	-0.84418	297.899	95.5938	90.9773	228.1772	222.6124	60923.3242	155.9683	1.5673	203.9517	2551300
014	2018-09-23t0341	1537692364.09	adult	201.9972	149.9987	-6.0001	896.6414	75.6533	52735.4577	166476.0239	2621341.5839	1599.81	-0.95786	451.45	1.662	423.0374	2.1039	1185.9835	-0.71199	1160.8964	327331.4375	689.6497	0.21381	1004.4417	-0.69192	12440600	-0.72637	331.144	96.1081	90.3631	227.7179	222.9053	62850.1406	157.7192	1.5199	203.8144	2648450
014	2018-09-23t0741	1537706764.85	adult	205.9974	153.9989	-1.9999	919.5757	77.3846	54797.5592	172885.2584	2779845.3164	1434.36	-1.2328	445.545	1.445	418.7581	1.9358	1113.5603	-0.94919	1090.4548	319591.8125	676.1619	0.031042	961.4264	-0.877	12748800	-0.61738	319.803	94.7574	89.2801	227.2363	220.7431	65216.8125	156.2416	1.3073	200.9725	2711390
014	2018-09-23t1141	1537721164.27	dead	209.9973	157.9988	1.9999	962.0063	74.8238	56585.1188	178348.4869	2877194.8424	1493.91	-1.1203	438.676	1.1973	412.0016	1.6899	1092.4138	-1.0128	1056.4143	323354.5	668.685	-0.07701	944.7929	-0.94549	12973800	-0.53604	313.98	94.3481	88.5996	225.8471	219.5969	66850.7422	155.9975	1.1686	200.2113	2790340
015	2018-09-14t1541	1536957985.51	larva	0	-45.9977	-337.9716	147.7249	33.2833	3194.6246	10237.9971	64903.3878	0	-0.093329	0	-0.71242	0	-0.77148					0	-0.32903	0	-0.21043	0	0.64889	0	0	0				0	-0.70749	0	0
015	2018-09-14t1941	1536972379.09	larva	3.9982	-41.9995	-333.9733	147.7235	33.3387	3177.9199	10185.8923	64578.8284	0	-0.2453	0	-0.92262	0	-0.95417					0	-0.46976	0	-0.33767	0	0.13328	0	0	0				0	-0.81828	0	0
015	2018-09-14t2341	1536986777.87	larva	7.9979	-37.9998	-329.9737	147.7249	33.2833	3194.6246	10237.9971	64903.3878	0	-0.3736	0	-1.1318	0	-1.1472					0	-0.59564	0	-0.44696	0	-0.33456	0	0	0				0	-0.9361	0	0
015	2018-09-15t0341	1537001177	larva	11.9976	-34.0001	-325.9739	148.1314	33.1138	3209.4189	10273.7628	65296.563	0	-0.4855	0	-1.3405	0	-1.3522					0	-0.71015	0	-0.54325	0	-0.76479	0	0	0				0	-1.0621	0	0
015	2018-09-15t0741	1537015577.25	larva	15.9977	-30	-321.9739	147.7249	33.2833	3194.6246	10237.9971	64903.3878	0	-0.58535	0	-1.5495	0	-1.5712					0	-0.8158	0	-0.62967	0	-1.1648	0	0	0				0	-1.1981	0	0
015	2018-09-15t1141	1537029977.27	larva	19.9977	-26	-317.9738	150.9329	33.0712	3285.1317	10505.8115	66373.8135	0	-0.67593	0	-1.7602	0	-1.8074					0	-0.91446	0	-0.70832	0	-1.5399	0	0	0				0	-1.3466	0	0
015	2018-09-15t1541	1537044377.39	larva	23.9977	-22	-313.9738	369.533	38.9463	11591.1245	36751.517	307163.0656	497.811	-0.54517	298.568	0.53913	298.4514	1.3082	371.5541	-0.6497	367.4961	23036.3555	341.8247	-0.39359	361.634	-0.52303	1848730	-1.0571	369.372	62.3309	61.953	103.2376	95.1778	6400.7329	82.2512	0.6211	92.443	385953
015	2018-09-15t1941	1537058777.74	larva	27.9978	-17.9999	-309.9737	595.2689	44.2727	21077.0238	66528.5773	625781.128	454.843	-0.64541	238.997	-0.147	236.2902	0.45742	400.5667	-0.6796	397.584	44863.4727	297.8515	-0.56816	366.0356	-0.59239	2674140	-1.0463	118.013	58.6039	58.2542	94.6646	92.8981	10602.4375	79.5912	0.48608	89.1392	655719
015	2018-09-15t2341	1537073176.92	larva	31.9976	-14.0001	-305.9739	947.1138	48.5637	36023.0546	113430.4279	1150405.4542	1300.66	-0.37294	316.803	0.34558	284.4983	0.89996	1085.7637	-0.39478	1067.3958	207380.8594	591.0207	-0.14381	967.7931	-0.24623	6030660	0.067494	217.35	64.4396	64.2099	101.4873	99.55	19384.0703	85.6864	0.59148	95.7784	1226670
015	2018-09-16t0341	1537087577.15	larva	35.9977	-10	-301.9739	767.4826	56.3311	33118.6808	104380.4296	1268527.0057	5521.54	1.2603	545.249	2.2074	251.3514	0.31653	4688.8438	1.3249	4673.9614	820547.625	2735.7421	3.4974	4342.9482	1.9713	9514060	1.2001	106.091	54.2617	53.4848	90.8463	89.2389	15898.0996	75.7763	0.21349	85.7287	946812
015	2018-09-16t0741	1537101977.15	larva	39.9977	-6	-297.9739	656.6217	47.2326	22196.295	70049.2524	641779.7843	9626.75	2.7974	781.771	4.2292	327.7932	1.2188	7787.6929	2.8699	7634.0449	918947.75	3575.9546	4.8242	6935.6308	3.6068	9219430	0.71308	116.573	63.1302	63.0242	100.7147	99.1567	11884.3369	84.9321	0.42243	94.8715	744495
015	2018-09-16t1141	1537116377.42	larva	43.9978	-1.9999	-293.9738	671.1616	52.2544	28013.6326	88334.9878	989331.9999	5882.53	1.2003	666.76	3.058	351.5834	1.4632	4343.8667	1.1565	4165.4583	642892.25	2133.5431	2.2186	3804.9252	1.4196	9848040	0.6226	164.718	65.7067	65.4217	99.4873	98.3136	14724.1133	86.1545	0.37997	94.9614	970488
015	2018-09-16t1541	1537130777.04	adult	47.9976	1.9999	-289.9739	849.8007	71.5808	46991.9119	148236.8308	2182763.5063	3827.36	0.30261	462.788	0.98043	302.547	0.53137	2796.9341	0.35162	2733.8306	688045.8125	1413.6498	0.8827	2327.2997	0.36425	11379000	0.89395	127.811	52.9291	52.4313	89.7026	88.0015	22066.8438	74.5988	-0.20761	84.467	1301420
015	2018-09-16t1941	1537145176.88	adult	51.9976	5.9999	-285.974	1022.6706	71.2109	58257.5624	183498.3064	2816875.4729	3562.63	0.11139	443.094	0.61997	318.2806	0.66651	2348.5259	0.093759	2293.5493	716300.375	1028.9421	0.14243	1983.9495	0.065006	13502000	1.3802	179.072	64.722	64.3089	102.7121	100.9905	31327.1816	87.4704	0.25783	97.2399	1972210
015	2018-09-16t2341	1537159576.88	adult	55.9976	9.9999	-281.974	1088.4988	72.8867	63701.0714	200639.5691	3166721.987	4877.59	0.59554	461.631	0.74997	343.5519	1.1409	2612.0547	0.2124	2369.9617	869814.1875	1039.7879	0.14716	1986.1669	0.058482	15359900	1.8741	353.489	64.5588	64.1889	105.0564	102.1393	34983.7734	87.5423	0.20953	97.607	2148070
015	2018-09-17t0341	1537173977.37	adult	59.9977	14	-277.9738	1198.0319	73.0322	71057.838	223692.7662	3560984.8173	2479.45	-0.33983	420.712	0.29921	333.75	0.89142	1778.6747	-0.25413	1733.6717	661667	960.4277	0.016458	1518.2418	-0.244	15615200	1.7643	144.243	64.2481	63.7263	104.2953	102.2893	38797.8672	87.6988	0.173	98.2663	2384630
015	2018-09-17t0741	1537188377.41	adult	63.9978	18.0001	-273.9738	1133.4086	75.1382	67152.1427	211424.845	3423855.1463	3566.09	0.11059	429.284	0.38947	341.0943	1.0599	1908.641	-0.19459	1743.8304	669933	916.8295	-0.036408	1429.9483	-0.28899	15058800	1.3602	371.384	66.9626	66.4179	104.7955	102.4529	36783.2266	88.8615	0.21191	98.9709	2348980
015	2018-09-17t1141	1537202780.26	adult	67.9985	22.0008	-269.973	1155.892	71.3623	66778.0496	210286.509	3259510.766	3210.99	-0.00036823	424.546	0.36746	346.1549	1.1884	1959.9452	-0.12302	1843.6461	684020.875	893.6414	-0.031009	1525.2089	-0.1832	14816600	1.1189	152.345	69.7522	69.5218	109.4717	108.1006	38205.6133	93.7228	0.55153	103.8164	2434350
015	2018-09-17t1541	1537217170.45	adult	71.9958	25.9981	-265.9757	1159.6468	75.5521	72015.4559	226836.2234	3773108.2034	3052.63	-0.011755	403.598	0.16002	337.3596	0.89086	1643.6497	-0.28089	1550.2575	618012.25	819.9335	-0.11622	1394.0356	-0.22961	15166400	1.168	314.14	69.4476	69.0366	112.3506	109.6612	42243.8203	94.0729	0.54648	105.3737	2609700
015	2018-09-17t1941	1537231573.22	adult	75.9966	29.9989	-261.975	1227.1743	75.5321	74509.9016	234591.4813	3848804.0808	3227.18	0.17929	398.617	0.16632	342.1891	0.99732	1561.1709	-0.26821	1412.6757	607295.5	760.8393	-0.1717	1184.5223	-0.35238	15506600	1.2594	176.718	70.3188	69.9176	109.7798	108.266	42704.3359	93.6593	0.45504	104.2023	2735470
015	2018-09-17t2341	1537245970.01	adult	79.9957	33.998	-257.9759	1167.8448	78.8988	73104.5618	230280.7277	3931999.321	2415.98	-0.19871	376.285	-0.11456	336.6785	0.75449	1379.2578	-0.35544	1270.2199	526876.5	641.785	-0.44306	1065.6833	-0.41732	14347000	0.69932	271.795	70.03	69.3699	116.3399	113.6249	44441.8281	96.1959	0.61069	108.4769	2670100
015	2018-09-18t0341	1537260370.28	adult	83.9958	37.9981	-253.9758	1190.3219	79.0785	75881.8111	239025.2337	4082341.3515	2934.09	0.32315	391.383	0.28027	336.5054	0.67849	1443.3987	-0.18455	1300.3098	571585.875	723.2917	-0.036097	1087.8016	-0.32439	15491400	1.2318	206.879	66.8719	66.1213	131.4332	123.3545	52047.5469	92.6767	0.19956	108.5547	2646860
015	2018-09-18t0741	1537274769.98	adult	87.9957	41.998	-249.9759	1157.2757	79.701	74503.5774	234757.3431	4027995.2555	2030.49	-0.3624	402.506	0.71566	360.2169	1.4398	1209.2957	-0.47622	1150.3165	470416	688.1985	-0.037516	1028.5832	-0.3622	15645000	1.3223	223.254	74.5341	73.8201	136.9035	130.308	53255.4531	100.1729	0.78935	116.424	2897070
015	2018-09-18t1141	1537289173.24	adult	91.9966	45.9989	-245.975	1149.4717	79.7774	74934.9652	236166.0151	4098257.7149	2481.62	0.2725	421.962	1.4581	381.9353	2.1385	1319.6647	-0.17662	1211.2706	515988.875	674.5065	0.051898	1048.2965	-0.24758	16490300	1.7704	367.927	85.7298	77.7077	296.9009	292.7926	116088.2656	147.103	4.9763	272.0001	3350320
015	2018-09-18t1541	1537303575	adult	95.9971	49.9994	-241.9745	743.3824	114.9908	54044.0571	174492.3429	3314233.7982	1833.56	-0.52332	326.333	-1.3764	303.0739	-0.73763	1196.2922	-0.40125	1124.9472	337354.4062	472.9183	-1.5458	930.283	-0.53093	9178780	-2.0236	205.346	54.4065	52.9484	106.4084	103.9735	30007.1602	81.3204	-1.1446	97.8614	1530290
015	2018-09-18t1941	1537317970.01	adult	99.9957	53.998	-237.9759	1050.6754	84.3961	69051.3629	217817.7571	3819039.1479	1646.04	-0.77342	411.416	1.3191	367.2788	1.4649	1281.6239	-0.098199	1258.8787	461384.625	700.2543	0.60798	1106.5271	0.12404	14800300	0.89533	238.002	76.4661	75.4472	149.6982	140.8206	53891.3594	102.0108	0.61726	119.3893	2750790
015	2018-09-18t2341	1537332370.66	adult	103.9959	57.9982	-233.9757	690.6665	117.9239	49709.4157	160948.3891	3066842.06	2172.03	0.10757	357.661	-0.40937	312.9289	-0.53092	1453.8457	0.44785	1418.5483	376546.0312	622.4085	-0.054186	1230.591	0.64538	9263410	-2.0433	211.095	55.6921	54.9038	99.0632	96.4879	25657.3672	80.3777	-1.4224	92.0019	1442430
015	2018-09-19t0341	1537346771	adult	107.996	61.9983	-229.9756	958.1708	78.9996	63427.0444	200532.3328	3459861.3911	1509.12	-0.97349	419.967	1.5911	388.5342	2.0598	1130.0894	-0.50933	1103.5913	374059.5625	628.3727	0.063543	979.9457	-0.25249	13880700	0.36818	218.62	83.9146	82.9086	147.5809	143.8068	48849.2617	110.1543	1.1093	131.7499	2773540
015	2018-09-19t0741	1537361171.05	adult	111.996	65.9983	-225.9756	965.6518	131.7321	69924.3324	225269.9575	4426116.883	2177.72	0.16715	383.232	0.35884	358.2555	0.9295	1082.6575	-0.67705	970.6632	394087.3125	590.4879	-0.34324	863.2008	-0.74209	13948500	0.36975	413.197	64.8245	63.3857	120.3497	116.8113	43807.2891	96.8498	-0.17177	111.3274	2359420
015	2018-09-19t1141	1537375575.54	adult	115.9972	69.9995	-221.9743	1165.7337	82.0097	74941.3399	236122.9044	4169243.8204	1821.85	-0.4485	382.367	0.29251	350.4771	0.59186	1193.4965	-0.32396	1129.0111	466657.125	619.0115	-0.0079974	954.763	-0.39422	14933000	0.84822	265.493	76.6041	75.6419	146.9218	139.3836	57446.4102	105.9133	0.51178	126.5141	2991700
015	2018-09-19t1541	1537389973.3	adult	119.9966	73.9989	-217.975	1186.2169	80.0576	75977.8868	239268.5618	4157543.7974	1613.12	-0.83421	347.711	-0.89764	320.1384	-0.52364	1037.1918	-0.91664	965.3734	411765.125	527.454	-1.1499	799.628	-1.1331	13779800	0.21412	225.051	68.929	67.2132	137.0865	131.34	54423.332	98.4874	-0.23958	122.0679	2731660
015	2018-09-19t1941	1537404373.35	adult	123.9966	77.9989	-213.9749	1152.8171	82.9339	76018.4712	239489.1296	4239137.2261	1641.46	-0.80364	396.033	0.65107	369.7236	1.1371	1098.7932	-0.73765	1041.0123	436220.9062	616.3777	-0.060038	920.5054	-0.642	15692400	1.1482	250.236	82.0414	81.3148	161.6589	151.8158	64178.5703	112.9226	0.89407	135.48	3250810
015	2018-09-19t2341	1537418771.46	adult	127.9961	81.9984	-209.9755	974.9456	83.3191	69196.7066	218576.5237	4087215.325	1779.81	-0.57238	365.509	-0.41644	335.6671	-0.096437	1074.4529	-0.87141	1006.0151	387877.4688	556.6431	-0.88126	859.2534	-0.99187	13162400	-0.17694	274.105	72.6898	70.5599	163.5118	152.9665	59027.7461	103.4029	-0.029733	130.37	2617630
015	2018-09-20t0341	1537433171.4	adult	131.9961	85.9984	-205.9755	1140.9291	77.3322	74425.2803	234702.3163	4018272.2352	1814.88	-0.52838	415.06	1.1772	394.166	1.8652	1051.4365	-0.99703	959.2726	409008.8125	583.6943	-0.56631	856.1746	-1.0637	16107700	1.2392	361.081	84.5722	82.6264	180.7781	176.4002	70322.6719	119.2111	1.1889	155.7464	3282080
015	2018-09-20t0741	1537447570.47	adult	135.9958	89.9981	-201.9757	1109.515	81.1112	71303.7384	224790.5843	3941155.508	1705.44	-0.74515	372.664	-0.29108	333.5365	-0.27348	1092.3447	-0.87963	1039.2224	406352.2188	643.7918	0.19676	940.1397	-0.70724	13848200	0.078781	293.707	61.0508	59.736	127.4567	119.9568	47413.8945	89.4179	-1.3913	108.8162	2268650
015	2018-09-20t1141	1537461974.35	adult	139.9969	93.9992	-197.9747	1105.6294	82.5519	75119.7872	236896.062	4316740.7416	1534.52	-1.0657	423.045	1.3341	389.1972	1.5915	1099.2426	-0.88577	1065.8228	430903.0625	665.9626	0.44606	987.3097	-0.52227	16553800	1.3168	282.611	87.9039	85.9427	185.3746	178.6644	72666.8516	119.246	0.9454	150.7304	3439680
015	2018-09-20t1541	1537476374.55	adult	143.997	97.9993	-193.9746	690.8722	94.7546	52738.8688	168400.35	3388003.0727	1332.64	-1.4359	418.857	1.1405	377.7403	1.15	983.2031	-1.336	949.6536	270380.8438	694.7104	0.77852	902.0934	-0.9714	11484600	-1.0978	272.707	80.0977	78.7029	147.255	143.4875	40495.1289	110.995	0.1737	133.2353	2196200
015	2018-09-20t1941	1537490773.62	adult	147.9967	101.999	-189.9749	1007.9205	78.4317	65183.9798	205678.2994	3583964.1594	1703.76	-0.78933	421.777	1.1852	389.4477	1.505	1162.5837	-0.71111	1131.912	395278.4688	657.7238	0.23928	1004.1799	-0.52459	14332000	0.17783	346.788	87.8062	87.0016	149.9304	142.3462	50976.332	117.9521	0.61324	134.9303	2983660
015	2018-09-20t2341	1537505173.43	adult	151.9966	105.9989	-185.9749	1004.2107	82.2353	64606.7772	203793.4605	3656261.899	1406.86	-1.3199	398.43	0.35768	358.9081	0.41734	1111.3826	-0.91831	1078.3811	374535.9062	667.6967	0.32138	998.5976	-0.58644	13419500	-0.26438	270.063	77.7067	76.115	175.634	171.8436	59188.6562	107.7828	-0.26737	133.9237	2617240
015	2018-09-21t0341	1537519571.45	adult	155.9961	109.9984	-181.9755	975.6415	83.1642	64838.4617	204495.7092	3652258.6561	1614.88	-0.9649	414.561	0.84563	382.7935	1.1908	1177.0933	-0.70639	1151.0081	397857.5312	668.4465	0.28438	1045.7584	-0.3991	13998500	-0.039714	157.789	83.6049	83.5219	133.5029	131.4287	45123.9922	113.3386	0.058789	126.257	2823090
015	2018-09-21t0741	1537533971.41	adult	159.9961	113.9984	-177.9755	1085.022	81.5342	72160.6763	227469.8203	4052583.1943	1584.51	-1.0241	391.702	0.042332	350.7977	0.06422	1226.0486	-0.55405	1199.4718	462220.3125	680.1297	0.38889	1085.6684	-0.24469	14729600	0.24112	213.473	76.9474	75.5576	144.1647	137.9293	54350.1016	108.411	-0.39322	127.4797	2893530
015	2018-09-21t1141	1537548371.26	adult	163.996	117.9983	-173.9755	1084.9421	79.8964	67493.5932	212707.8276	3630899.9843	1861.73	-0.55298	441.974	1.6613	393.315	1.4659	1403.4319	0.046826	1355.9111	495411.4375	755.7337	1.2961	1223.6165	0.35777	15569000	0.55555	354.631	91.7529	87.5193	242.5658	236.5247	85625.7109	131.0101	1.1349	207.7921	3232090
015	2018-09-21t1541	1537562776.22	adult	167.9974	121.9997	-169.9741	1116.1314	84.7945	71786.048	226199.8751	3948195.6384	2218.5	0.050373	433.457	1.3375	386.4129	1.1941	1448.8507	0.18698	1382.7161	543319	750.4991	1.1845	1225.9243	0.34172	16218200	0.78048	621.984	91.5628	85.2397	385.4116	361.2136	144529.3594	135.2563	1.3154	246.1215	3425910
015	2018-09-21t1941	1537577174.41	adult	171.9969	125.9992	-165.9746	761.4359	124.4834	62082.0552	200677.9589	4401226.4064	1662.53	-0.89905	394.781	0.026918	374.1701	0.74742	987.9514	-1.4182	917.4902	319108.2812	575.8597	-1.0146	809.5824	-1.5524	12728900	-0.63143	280.982	75.8827	74.2938	183.4964	179.7991	59269.3359	105.4592	-0.83917	127.5139	2446690
015	2018-09-21t2341	1537591572.42	adult	175.9964	129.9987	-161.9752	1113.2674	78.3404	69234.3682	218073.1204	3658971.9183	2903.32	1.1982	435.414	1.3242	383.1754	1.0127	1671.158	0.93008	1594.8907	604959.1875	769.3952	1.3397	1336.5807	0.79692	15725000	0.51501	298.412	79.1639	75.3914	222.9949	219.667	80724.1641	117.1471	-0.13392	190.5573	2859000
015	2018-09-22t0341	1537605972.33	adult	179.9963	133.9986	-157.9752	1070.9119	83.7223	70178.5715	221294.9596	3859620.4218	2179.99	-0.024034	435.483	1.2911	384.0679	1.0074	1591.1155	0.64586	1552.9859	582348.25	771.572	1.3335	1371.6459	0.93669	15929100	0.56239	270.639	75.8821	74.1714	147.0057	140.6144	53804.0977	107.7625	-0.83512	129.4353	2775620
015	2018-09-22t0741	1537620372.64	adult	183.9964	137.9987	-153.9751	1153.5959	77.0583	72843.6073	229470.4313	3938421.6754	2399.4	0.35145	451.88	1.7965	399.8158	1.4925	1625.6895	0.76119	1558.1108	617762	772.6587	1.3211	1386.0966	0.99085	17166900	0.99088	280.893	91.334	89.4232	162.8328	156.7877	61876.4648	124.408	0.14195	146.877	3469780
015	2018-09-22t1141	1537634772.57	adult	187.9964	141.9987	-149.9752	1187.6395	77.6709	75094.5607	236561.7317	3984288.3103	1933	-0.42546	440.825	1.4077	398.5663	1.4191	1481.3713	0.26833	1465.231	580697.5625	713.4959	0.57626	1292.1776	0.57053	17267100	0.99297	278.918	88.2701	86.3739	175.8292	168.0698	68925.0625	121.788	-0.12029	154.3037	3457540
015	2018-09-22t1541	1537649172.74	adult	191.9965	145.9988	-145.9751	1203.963	78.5942	77510.0188	244197.0794	4220171.2026	1986.05	-0.32803	455.915	1.8708	402.7114	1.5221	1557.1898	0.52681	1530.2628	630661.875	776.0604	1.3157	1412.2944	1.0932	18424400	1.3677	395.344	92.5928	88.7403	263.1067	254.0522	106558.2188	134.7333	0.55343	218.7823	3741860
015	2018-09-22t1941	1537663573	adult	195.9965	149.9988	-141.975	1174.6034	80.196	77820.4052	245155.3801	4347944.227	2000.49	-0.29316	437.598	1.2477	393.6013	1.1967	1584.6134	0.62353	1549.4241	643353.0625	713.904	0.53742	1387.5117	0.98191	17750700	1.097	186.138	81.064	80.3012	136.3623	133.4051	55363.0938	111.508	-0.87827	126.4385	3288280
015	2018-09-22t2341	1537677972.93	adult	199.9965	153.9988	-137.9751	1132.5931	82.3278	73714.8532	232329.016	4072807.4155	2445.95	0.47938	440.424	1.3148	393.8911	1.1783	1654.0331	0.86508	1590.3871	636802.75	716.3899	0.5477	1390.0682	0.99403	16924200	0.78726	178.913	83.9515	82.8224	141.6816	139.0695	54547.4219	114.8533	-0.75257	132.2416	3226000
015	2018-09-23t0341	1537692372.66	adult	203.9964	157.9987	-133.9751	1145.1909	80.2488	73213.6526	230638.3022	3977409.1404	2770.26	1.0594	452.88	1.6958	393.7593	1.1479	1880.4357	1.6487	1835.0168	718326.4375	796.6363	1.5048	1637.1564	2.0848	17284600	0.88726	314.751	81.564	79.3141	179.6551	166.0737	68628.2344	117.5089	-0.67042	147.341	3112970
015	2018-09-23t0741	1537706773.42	adult	207.9966	161.9989	-129.9749	1198.1029	80.46	76740.5197	241690.7913	4174913.9935	2391.88	0.43189	446.095	1.4503	395.7862	1.1861	1710.5527	1.0855	1638.4357	685931.625	748.7259	0.90377	1449.4324	1.2721	17849200	1.0528	426.823	89.5634	86.005	244.8407	235.0818	98181.1406	124.5707	-0.36936	199.2157	3583610
015	2018-09-23t1141	1537721172.92	adult	211.9965	165.9988	-125.9751	1193.8286	81.4063	79565.9418	250646.1328	4485777.1645	2430.2	0.52074	453.913	1.677	405.0459	1.4537	1687.4457	1.0226	1640.8713	700289.9375	747.6519	0.87208	1431.0126	1.201	18822000	1.3448	250.408	88.4378	86.9919	153.7718	146.1313	63815.2891	118.9181	-0.71448	137.5915	3667160
015	2018-09-23t1541	1537735573.01	adult	215.9965	169.9988	-121.975	1062.5997	78.0311	68766.0204	216888.677	3725695.4148	1829.05	-0.51459	455.926	1.7142	402.6239	1.3491	1506.9335	0.4232	1474.851	540989.125	769.8377	1.1239	1360.2032	0.90308	16343600	0.5418	367.507	91.0439	88.6561	219.1367	211.3275	78670.0938	124.1931	-0.51539	177.2834	3263650
015	2018-09-23t1941	1537749974.09	adult	219.9968	173.9991	-117.9747	1203.5897	85.6737	81449.8503	256738.0834	4633818.2427	1941.03	-0.30014	436.327	1.0601	389.6501	0.91428	1582.7679	0.70405	1585.7815	672676.375	738.8515	0.73342	1359.1939	0.91543	18521600	1.2152	368.451	87.2374	85.5539	174.1154	169.6989	73999.0547	123.1832	-0.61963	152.6471	3703140
015	2018-09-23t2341	1537764373	adult	223.9965	177.9988	-113.975	1234.9694	81.9849	78883.034	248606.2364	4255949.3542	2242.18	0.25822	427.592	0.75928	373.3784	0.38186	1753.0587	1.3181	1734.9387	722260.1875	756.3459	0.92993	1566.4217	1.8611	17588600	0.91484	244.471	77.6895	76.0906	148.8589	143.2338	61329.875	109.0922	-1.3148	131.8842	3195680
015	2018-09-24t0341	1537778772.88	adult	227.9965	181.9988	-109.9751	1160.2091	79.4285	76210.0405	240186.6571	4176524.6475	2932.47	1.5372	449.187	1.4172	384.6854	0.7144	1983.8329	2.1656	1928.2005	789565.5	820.3331	1.6891	1719.5011	2.5893	17837200	0.98748	436.126	80.3719	77.369	182.0316	175.886	72448.5781	119.2384	-0.90241	155.081	3191570
015	2018-09-24t0741	1537793173.55	adult	231.9967	185.999	-105.9749	1173.0859	83.1056	77538.1624	244370.3875	4286707.017	2528.13	0.83264	452.249	1.4855	389.2217	0.83274	1877.1647	1.8242	1833.6396	760251.6875	813.2693	1.5909	1658.8923	2.3535	18271800	1.1145	417.262	80.2	77.7223	181.6138	171.5201	73553.5859	116.3921	-1.0771	150.4355	3240240
015	2018-09-24t1141	1537807574.26	adult	235.9969	189.9992	-101.9747	1182.0028	86.9375	80146.7942	252542.0626	4604304.5725	2720.62	1.2246	433.202	0.86955	378.1806	0.47237	1726.1072	1.3244	1659.1975	721512.8125	770.8643	1.0693	1390.6387	1.1561	18094900	1.0598	285.746	83.264	80.1342	173.6652	167.6335	72592.0469	125.2283	-0.74007	154.281	3477940
015	2018-09-24t1541	1537821975.76	adult	239.9973	193.9996	-97.9743	1208.3083	86.7709	81060.4509	255389.1925	4665154.3471	2728.18	1.2789	426.496	0.64177	362.9988	-0.0097272	1837.1104	1.7675	1765.0916	777097.6875	807.9394	1.5051	1568.0833	2.0242	18012600	1.0396	361.395	70.8561	67.0955	193.0798	184.8792	81672.7578	111.7406	-1.3768	159.0939	2992540
015	2018-09-24t1941	1537836374.34	adult	243.9969	197.9992	-93.9747	1338.7151	80.2261	82294.4732	259078.42	4367459.9562	2120.65	0.15226	437.778	0.96404	387.4451	0.71155	1613.3444	0.98562	1604.1523	693738.0625	777.5164	1.1297	1363.2634	1.0956	18797700	1.2728	318.26	85.3521	82.319	218.1304	212.1017	93796.0547	125.2892	-0.84182	177.8	3664930
015	2018-09-24t2341	1537850774.95	adult	247.9971	201.9994	-89.9745	948.9329	105.0944	73426.3921	233585.2955	4767930.2244	1897.34	-0.25929	418.797	0.3709	359.463	-0.15203	1538.0547	0.74054	1535.0725	587536.875	785.5248	1.219	1335.9315	1.0043	15988000	0.45493	352.49	79.1843	75.968	170.0428	163.5377	64956.3633	120.3313	-1.1068	150.8683	3022940
015	2018-09-25t0341	1537865176.01	adult	251.9974	205.9997	-85.9742	1280.151	84.3679	82470.055	259726.8378	4528531.2143	2415.72	0.78534	457.663	1.5139	402.866	1.1311	1757.0588	1.6182	1718.1902	757292.375	811.5553	1.5262	1525.5872	1.9706	19685900	1.558	283.631	89.3611	86.5432	206.4328	201.4354	88972.5156	127.4645	-0.85534	175.0026	3843780
015	2018-09-25t0741	1537879575.14	adult	255.9971	209.9994	-81.9744	1216.357	84.7776	81856.6185	257968.5987	4774896.4294	2412.28	0.81017	432.027	0.73065	376.169	0.31225	1737.9663	1.5963	1726.9711	742111.625	789.9085	1.2635	1392.2762	1.3674	18421600	1.2001	372.663	85.4713	81.8102	194.0746	183.1038	82869.8594	129.1366	-0.838	167.4851	3644500
015	2018-09-25t1141	1537893976.31	adult	259.9974	213.9997	-77.9741	1234.1417	86.108	82779.8448	260758.6695	4713393.0504	2152.77	0.31247	439.935	0.94567	388.7578	0.66903	1685.1896	1.4398	1678.8198	728001.875	780.1784	1.1447	1412.9993	1.5209	18970000	1.379	321.754	86.8473	83.2355	204.2612	193.002	88240.8594	130.769	-0.82295	173.2434	3744850
015	2018-09-25t1541	1537908360.47	adult	263.993	217.9953	-73.9785	1137.5754	82.6748	78951.242	249018.5276	4545187.1061	2272.55	0.58217	450.159	1.2257	399.3796	0.96596	1680.851	1.4744	1647.3225	690829.75	796.6833	1.3409	1340.4141	1.204	18495200	1.2558	334.728	90.4382	87.2806	194.4964	185.4338	79938.0234	132.5502	-0.80185	169.7674	3715740
015	2018-09-25t1941	1537922761.57	adult	267.9933	221.9956	-69.9782	1207.1757	83.1356	80184.657	252651.3965	4531518.943	2133.38	0.31749	446.99	1.1144	393.1592	0.76319	1672.1316	1.4924	1648.1981	698951	814.6483	1.555	1463.7415	1.8917	18676100	1.3279	405.868	86.2011	82.4883	231.7985	222.2393	96891.7656	140.5415	-0.51594	197.7626	3601650
015	2018-09-25t2341	1537937158.94	adult	271.9926	225.9949	-65.9789	1224.1831	87.3645	80030.0663	252018.2336	4570837.3918	2047.92	0.15895	450.636	1.2013	407.9575	1.1829	1522.7874	0.92433	1502.2513	635002.3125	770.3904	1.0233	1273.0285	0.9505	18788800	1.3807	313.497	98.5303	94.2996	237.5242	234.5263	99047.5938	152.8187	-0.046388	214.0697	4108120
015	2018-09-26t0341	1537951558.73	adult	275.9926	229.9949	-61.979	1193.5126	84.2544	78774.7769	248166.0783	4416470.1779	2105.44	0.30188	428.466	0.5502	375.2442	0.201	1553.4431	1.1007	1497.931	638465.125	783.8836	1.184	1335.8535	1.334	17594500	1.0416	315.704	80.4397	76.1228	196.7556	187.2814	80866.5625	130.3889	-1.0597	170.5285	3303170
015	2018-09-26t0741	1537965957.52	adult	279.9922	233.9945	-57.9793	1202.1286	82.1986	79354.1555	249959.2195	4479700.0164	2136.07	0.38984	432.397	0.64889	377.7177	0.25871	1526.2883	1.0335	1509.0382	631883.375	787.2369	1.2235	1248.7448	0.91552	17887000	1.1488	357.059	91.5973	86.4825	207.091	198.6968	85735.6562	149.9588	-0.27673	184.6646	3789100
015	2018-09-26t1141	1537980358.48	adult	283.9925	237.9948	-53.9791	1217.9795	80.9514	75954.3544	239140.0513	4104571.6184	2496	1.2039	456.686	1.3214	405.4868	1.0594	1573.4625	1.2921	1537.9796	624664.625	786.0026	1.2083	1325.3042	1.389	18099800	1.2331	454.468	101.886	96.8145	224.767	211.4528	89232.4844	156.5353	-0.048159	190.9688	4038060
015	2018-09-26t1541	1537994758.82	adult	287.9926	241.9949	-49.979	1174.1345	81.7676	78161.3134	246223.8704	4392412.0501	2160.95	0.49097	431.979	0.61193	389.2025	0.5664	1502.2867	1.0281	1467.4375	612933	737.4117	0.6236	1216.8593	0.83642	17584100	1.0968	340.856	96.9725	92.2351	218.7999	210.6482	89270.3594	156.5188	-0.10193	195.318	3947360
015	2018-09-26t1941	1538009157.74	adult	291.9923	245.9946	-45.9793	1192.9611	84.4451	77540.4592	244559.6435	4274646.5384	1822.93	-0.24962	427.596	0.47779	384.9382	0.42707	1360.8812	0.42963	1340.6459	551156.875	737.7635	0.62716	1196.3453	0.76882	17293300	1.0284	377.308	95.1133	90.7905	221.6414	205.3949	89764.7734	152.8177	-0.31494	187.3713	3846670
015	2018-09-26t2341	1538023558.73	adult	295.9926	249.9949	-41.979	1139.3079	81.1929	75452.4448	237741.3995	4206810.1456	1808.86	-0.2686	429.807	0.52832	387.4782	0.48722	1377.6246	0.54917	1351.7447	542784.125	735.0801	0.59425	1154.3335	0.57242	16908200	0.93055	384.721	96.8728	91.6286	227.9983	213.8413	89831.3438	158.8628	-0.10648	196.4199	3810880
015	2018-09-27t0341	1538037958.77	adult	299.9926	253.9949	-37.979	1163.6118	79.8647	75524.8462	237905.9255	4205116.2273	1868.69	-0.11595	427.594	0.45624	384.6989	0.39195	1393.1234	0.66861	1363.6634	548890.625	726.1662	0.48607	1166.8255	0.69556	16825400	0.92548	351.774	96.4215	91.0918	219.0772	208.5063	86316.4062	158.8752	-0.15897	193.5177	3794090
015	2018-09-27t0741	1538052358.08	adult	303.9924	257.9947	-33.9792	1103.9459	82.0548	72732.223	229262.9779	4033050.1204	2003.97	0.2204	439.364	0.76929	395.3432	0.6885	1441.2207	0.95552	1410.3303	546222.625	732.7177	0.56495	1185.1805	0.86099	16646600	0.89082	394.04	102.542	95.1675	274.1289	263.448	103894.8516	173.285	0.41845	228.2166	3885090
015	2018-09-27t1141	1538066758.98	adult	307.9926	261.9949	-29.9789	1115.5577	81.1616	72785.7701	229366.0063	3991673.9509	2029.42	0.30306	438.369	0.73019	396.6781	0.71316	1428.4053	0.94901	1381.0677	542794	728.9545	0.51915	1149.9659	0.69753	16630900	0.90718	349.127	101.644	94.9341	245.6527	234.326	93348.0312	172.2616	0.32279	214.8837	3856180
015	2018-09-27t1541	1538081082.31	adult	311.9713	265.9736	-26.0002	1110.9754	81.1116	71486.4398	225220.1467	3923242.2755	2315.88	1.0285	439.331	0.74486	396.1948	0.68492	1425.7708	0.99561	1379.9003	531812.5	725.9567	0.48266	1147.6209	0.7386	16370800	0.847	387.116	100.677	93.392	248.9721	233.461	92866.6094	171.758	0.24962	212.8318	3751540
015	2018-09-27t1941	1538095482.05	adult	315.9713	269.9736	-22.0003	1109.5455	79.8116	71800.2804	226317.6252	3960070.732	2188.2	0.74602	438.735	0.71717	396.3971	0.67662	1439.6021	1.1344	1373.7194	539850.75	720.6543	0.41817	1139.5244	0.74477	16424900	0.88623	361.055	101.962	94.3338	251.4145	238.6917	94280.4297	175.8886	0.38173	214.7852	3817150
015	2018-09-27t2341	1538109881.33	adult	319.9711	273.9734	-18.0005	1136.2193	81.774	71222.6682	224371.7179	3887659.1521	2860.42	2.4859	442.413	0.80507	399.9695	0.76628	1468.0205	1.3633	1380.7159	546103.625	730.3306	0.53643	1140.0835	0.8112	16433000	0.91174	400.874	101.625	94.4273	245.7996	229.8802	91437.4531	174.363	0.2624	211.4627	3774770
015	2018-09-28t0341	1538124281.07	adult	323.971	277.9733	-14.0006	1106.9948	80.5935	69101.002	217751.1991	3745811.5041	2498.35	1.6133	445.393	0.87349	402.0791	0.81335	1469.2202	1.4528	1383.9065	530388.5	730.7143	0.54177	1155.0932	0.9841	16060900	0.81555	422.164	103.492	95.8802	247.2973	233.2552	89274.3281	177.5832	0.35559	214.6765	3731930
015	2018-09-28t0741	1538138679.75	adult	327.9706	281.9729	-10.0009	1032.9265	79.0262	65593.6629	206754.0137	3554925.573	3430.33	4.1205	450.505	0.99835	405.0494	0.88538	1575.1356	2.1685	1406.2887	540271.5	744.4137	0.71053	1167.4815	1.15	15410400	0.62771	371.717	105.228	97.957	239.9374	228.5056	82298.5312	178.2914	0.33622	212.5867	3599540
015	2018-09-28t1141	1538153083.91	adult	331.9718	285.9741	-5.9998	998.0289	76.8926	62981.2841	198688.7788	3364715.053	3276.17	3.805	457.663	1.1766	411.4629	1.0572	1634.6619	2.6547	1453.0508	537803.75	750.9834	0.79268	1190.8629	1.4109	15031500	0.52605	358.96	108.797	101.742	241.7542	230.1952	79537.125	182.8325	0.49203	216.387	3573320
015	2018-09-28t1541	1538167483.19	adult	335.9716	289.9739	-2	987.5824	74.802	60874.4987	191971.8158	3176059.6391	3181.33	3.6395	460.15	1.2297	413.5588	1.1038	1548.8646	2.2567	1431.261	492538.9375	751.4629	0.80048	1164.3699	1.3048	14618000	0.41139	394.261	111.581	104.228	242.5511	233.0687	77131.2422	188.0411	0.68128	220.0042	3544720
015	2018-09-28t1941	1538181883.06	dead	339.9715	293.9738	2	976.5953	74.9889	59854.817	188720.4326	3162325.8127	3103.35	3.5146	462.985	1.2917	415.6961	1.1517	1554.089	2.433	1406.0746	486429.8438	760.572	0.91496	1162.857	1.3942	14472400	0.38433	347.057	112.665	104.4003	244.1823	236.5005	76429.0469	190.5556	0.74864	223.2983	3521780
018	2018-09-14t1541	1536958009.81	egg	-1.9991	-49.9977	-265.9937	183.3151	43.3349	5701.9128	18317.6922	161615.1283	184.251	0.11087	124.64	0.37327	124.1578	0.40527	169.8685	-0.40642	168.6494	5265.9248	152.4296	0.094432	164.8631	0.026391	379404	1.1483	232.178	153.909	153.8229	207.3147	204.4913	6426.7559	187.625	3.0255	201.3071	468500
018	2018-09-14t1941	1536972403.42	larva	1.9991	-45.9994	-261.9954	187.6722	26.6264	3458.0073	10948.7204	58452.325	0	-0.17292	0	-0.81768	0	-0.86162					0	-0.40154	0	-0.27673	0	0.38429	0	0	0				0	-0.76208	0	0
018	2018-09-14t2341	1536986802.1	larva	5.9987	-41.9998	-257.9958	176.7887	31.4842	3595.5141	11436.5089	66338.9715	0	-0.31188	0	-1.0274	0	-1.0494					0	-0.53433	0	-0.39421	0	-0.10599	0	0	0				0	-0.87627	0	0
018	2018-09-15t0341	1537001201.29	larva	9.9985	-38	-253.996	174.2206	30.5328	3481.775	11065.8241	63308.1314	0	-0.4313	0	-1.2362	0	-1.2481					0	-0.65416	0	-0.49652	0	-0.55394	0	0	0				0	-0.99801	0	0
018	2018-09-15t0741	1537015601.63	larva	13.9986	-33.9999	-249.9959	173.6518	31.4598	3527.4544	11223.023	65355.7828	0	-0.53675	0	-1.4449	0	-1.4598					0	-0.76398	0	-0.58757	0	-0.96829	0	0	0				0	-1.1288	0	0
018	2018-09-15t1141	1537030001.52	larva	17.9986	-30	-245.996	304.0044	34.7371	7566.6641	23935.9011	163977.1787	421.511	-0.44193	275.512	0.61443	274.7078	1.2143	339.2411	-0.59583	336.7856	13908.8877	314.3162	-0.28537	330.2577	-0.42477	1124090	-0.82619	271.453	65.7533	65.7447	104.6429	97.8583	4290.3604	85.9202	0.79468	94.5681	268274
018	2018-09-15t1541	1537044401.78	larva	21.9987	-25.9999	-241.9959	329.4549	33.7001	9148.1717	28935.1746	218801.712	380.918	-0.55238	257.725	0.28594	257.0284	0.90453	338.4931	-0.64248	335.6342	16924.6562	304.3127	-0.41062	328.5198	-0.50831	1264660	-1.14	122.572	66.0513	65.558	105.8177	104.9504	5290.8872	90.7951	0.8662	100.6738	324114
018	2018-09-15t1941	1537058802.21	larva	25.9988	-21.9998	-237.9958	841.3652	54.9701	24556.6429	77873.6775	662328.3499	402.527	-0.62757	221.247	-0.20525	217.5866	0.31644	335.7515	-0.68825	330.1879	44319.2031	280.4431	-0.5522	317.0226	-0.59145	2907620	-0.76294	358.247	57.8572	57.2541	104.452	98.7535	13787.6572	81.8425	0.57976	93.7095	760359
018	2018-09-15t2341	1537073201.39	larva	29.9985	-18	-233.996	604.5696	47.8812	22320.0382	70447.1654	687623.6771	1115.29	-0.4095	301.38	0.29938	290.0165	1.0335	806.4324	-0.50899	767.2224	95965.4609	362.9552	-0.49904	696.7641	-0.39764	3566540	-0.82928	114.374	66.385	66.1046	101.1958	100.4634	12042.3037	87.4876	0.67387	96.9237	785600
018	2018-09-16t0341	1537087601.68	larva	33.9986	-13.9999	-229.9959	778.3012	54.8637	32540.4838	102701.7992	1132574.4518	4936.49	1.073	439.686	1.3424	294.9055	0.96502	3207.166	0.60996	2995.2552	551632.5625	1579.7409	1.538	2677.8282	0.88506	7546770	0.54092	247.232	66.2762	65.8002	102.2358	99.9352	17584.5625	86.8528	0.59364	95.9367	1137570
018	2018-09-16t0741	1537102001.63	larva	37.9986	-9.9999	-225.9959	807.8833	54.0306	36584.1741	115423.4148	1367424.5809	12224.2	3.9047	575.888	2.416	255.7397	0.28552	7804.3887	2.8597	7348.0532	1506247	2629.1072	3.2524	6444.9816	3.3372	11083000	1.6806	215.117	59.8978	59.5707	96.2665	94.709	18579.4336	81.2022	0.34098	90.9711	1152730
018	2018-09-16t1141	1537116401.91	larva	41.9987	-5.9999	-221.9959	881.5766	55.2495	40908.161	129010.7398	1572592.3403	9442.98	2.6606	526.963	1.8296	280.6419	0.45767	7423.5371	2.7054	7366.5874	1596060.5	1930.8286	1.9319	6303.9982	3.1253	11328600	1.4151	117.964	60.4402	59.9448	96.9907	95.2433	20853.0098	82.2512	0.28422	92.065	1299340
018	2018-09-16t1541	1537130801.46	larva	45.9986	-2	-217.996	966.0598	64.292	53013.4206	167227.1747	2397736.0253	4886.11	0.75982	407.162	0.54366	253.5314	-0.17847	3166.418	0.55095	2901.1876	880264.1875	1313.3732	0.7688	2502.7689	0.52098	11300000	1.0419	215.99	56.0249	55.5182	94.2021	91.9654	26188.1758	77.9348	0.0062616	87.9213	1554860
018	2018-09-16t1941	1537145201.38	adult	49.9985	2	-213.996	903.1344	67.1232	48648.8591	153461.4345	2190593.937	3805.9	0.2476	490.129	1.1563	334.3573	1.0254	2955.7324	0.425	2865.468	753711.75	1325.0793	0.68074	2536.4667	0.45521	12487500	1.1591	349.981	65.7531	65.2553	104.4843	101.2316	26643.5039	87.6937	0.30789	97.7768	1675260
018	2018-09-16t2341	1537159601.45	adult	53.9986	6	-209.996	971.0104	68.2092	53749.5543	169474.7023	2486185.4699	6292.14	1.1759	445.668	0.65391	320.0567	0.67296	3034.2935	0.44913	2796.2317	855670.75	1099.8905	0.28347	2370.398	0.33587	12533100	0.91107	132.938	67.7274	67.2552	105.9273	104.1808	29871.4883	90.2657	0.38331	100.6711	1904630
018	2018-09-17t0341	1537174001.89	adult	57.9987	10.0001	-205.9959	1012.0894	70.0816	57640.1686	181778.7263	2737681.1755	3050.62	-0.088212	409.673	0.23311	313.4174	0.44466	1913.6328	-0.16601	1836.3734	577917.125	894.3662	-0.077868	1609.4727	-0.16466	12350000	0.59627	235.147	64.8155	64.4542	103.045	100.4029	31119.5957	86.8904	0.14873	96.59	1953930
018	2018-09-17t0741	1537188401.98	adult	61.9987	14.0002	-201.9958	1062.9571	72.0231	60285.0568	189996.1793	2900818.6243	3028.77	-0.10034	409.314	0.19478	316.2696	0.43079	2110.7434	-0.07357	2032.8386	666994.9375	888.9305	-0.082155	1697.0344	-0.096902	12905700	0.61155	131.268	62.1912	61.6998	100.4346	98.8932	31737.3262	84.8655	-0.04151	95.3082	1960890
018	2018-09-17t1141	1537202805.29	adult	65.9996	18.0011	-197.9949	1107.8296	68.7883	64544.0682	203367.9259	3128831.2912	2638.67	-0.25358	379.174	-0.15934	318.5452	0.4182	1625.3798	-0.36477	1584.4867	549378.375	801.476	-0.22475	1379.2887	-0.29984	12794500	0.38517	159.825	66.9031	66.4422	106.5928	104.9864	36028.3555	90.4673	0.30122	101.0345	2257510
018	2018-09-17t1541	1537217194.97	adult	69.9968	21.9982	-193.9978	1103.3726	74.7847	65277.8089	205638.3629	3257167.0255	2899.05	-0.10931	393.462	0.015425	322.2774	0.4566	1969.5494	-0.088957	1880.4685	671616.375	802.0169	-0.18456	1617.2749	-0.077094	13414300	0.50133	208.519	63.7286	63.3626	103.6639	101.1926	35349.3828	86.7467	-0.038898	97.4048	2172700
018	2018-09-17t1941	1537231598.1	adult	73.9976	25.9991	-189.9969	1155.3995	75.2797	69064.2697	217630.4738	3482219.7589	2555.24	-0.2279	387.019	-0.037045	334.9335	0.78403	1496.5568	-0.35823	1420.5442	540257	681.3379	-0.40698	1220.273	-0.34953	13965600	0.63301	321.322	69.1771	68.6904	108.0455	105.1803	39004.4375	91.8525	0.31958	101.8251	2496250
018	2018-09-17t2341	1537245994.72	adult	77.9967	29.9981	-185.9979	1095.3989	71.889	64715.8261	203918.0535	3195086.5939	1991.51	-0.49254	367.439	-0.28895	312.4842	-0.015735	1389.6229	-0.38132	1358.674	471082.1562	696.8894	-0.31137	1207.2675	-0.30204	12421600	-0.1389	128.947	66.4265	66.0037	105.8532	104.8707	35884.2305	90.0394	0.089221	100.33	2245620
018	2018-09-18t0341	1537260394.93	adult	81.9968	33.9982	-181.9978	1034.5471	76.4873	63813.4013	201215.7603	3286635.4801	2335.75	-0.22407	369.948	-0.21255	314.8672	-0.026292	1550.3652	-0.11377	1485.2336	516271.625	695.1737	-0.23357	1263.6935	-0.15218	12318900	-0.25553	329.619	63.5451	62.7706	111.636	106.6229	37174.8008	87.7238	-0.21006	100.1972	2115990
018	2018-09-18t0741	1537274794.66	adult	85.9967	37.9981	-177.9979	1034.6405	77.4527	66455.9712	209664.6758	3596600.3151	3103.54	0.51704	379.87	0.054148	330.7219	0.43872	1843.8274	0.50857	1765.6864	639808.125	630.8095	-0.40547	1452.8853	0.27112	13167000	0.10493	307.646	70.9266	69.9253	126.2653	121.4612	43814.0703	96.2322	0.47182	112.9442	2458460
018	2018-09-18t1141	1537289198.15	adult	89.9976	41.9991	-173.9969	1093.2639	84.434	75374.8458	238900.652	4241043.1541	2136.62	-0.23114	361.019	-0.33948	317.7127	-0.097808	1491.7191	0.13207	1434.5416	586245.625	657.3912	-0.18133	1248.9331	0.11754	14179400	0.58613	154.762	60.617	59.5159	107.2454	105.5937	42147.4453	88.8718	-0.30685	100.8023	2380800
018	2018-09-18t1541	1537303600.23	adult	93.9982	45.9997	-169.9963	1127.9552	76.4632	68434.6992	215559.7262	3542652.4222	2082.99	-0.21865	352.934	-0.55947	306.7316	-0.56644	1352.1571	-0.041284	1262.2927	484072.25	594.5199	-0.53113	1060.3013	-0.19615	12609600	-0.22562	159.542	66.524	66.0417	108.3137	106.8069	38776.2891	91.4444	-0.17563	102.3172	2376770
018	2018-09-18t1941	1537317994.83	adult	97.9967	49.9982	-165.9978	1107.2335	74.6216	68700.9352	216538.2079	3546955.528	2045.56	-0.1999	339.371	-0.98632	293.2085	-1.122	1391.2096	0.16925	1335.9496	499444.25	566.6472	-0.71398	1153.022	0.1965	12167500	-0.47922	234.398	58.696	57.6503	113.8671	105.8722	40878.2812	82.1107	-1.1246	97.1402	2104430
018	2018-09-18t2341	1537332395.45	adult	101.9969	53.9983	-161.9977	1049.9629	73.05	66172.0126	208837.5603	3420116.8932	1578.14	-0.88034	381.302	0.34249	340.3194	0.47495	1235.6829	-0.20369	1203.9097	427546.25	629.4204	-0.050503	1068.2052	-0.0015575	13158000	0.01676	371.291	67.8151	67.2949	110.3328	108.2116	38175.1641	92.8639	-0.25965	104.1104	2340160
018	2018-09-19t0341	1537346795.85	adult	105.997	57.9985	-157.9975	1094.4273	77.5094	69535.7729	219157.8899	3699654.1229	2200.13	0.15848	350.063	-0.67683	299.7858	-1.0256	1377.0413	0.2701	1306.4834	499865.9688	635.8011	0.089216	1122.1348	0.25187	12692600	-0.24985	302.699	57.6339	56.8802	101.6873	98.2934	36912.4844	81.2771	-1.3921	92.9596	2089690
018	2018-09-19t0741	1537361195.84	adult	109.997	61.9984	-153.9975	1168.6872	76.5662	71283.8076	224587.1948	3668798.7031	2177.98	0.15625	362.076	-0.31511	316.5982	-0.49796	1505.0564	0.73023	1432.0898	559881	620.6006	-0.021166	1201.7614	0.60901	13466000	0.13149	214.31	60.2811	59.3263	108.3786	104.04	40316.8477	87.4765	-0.94263	99.5262	2241920
018	2018-09-19t1141	1537375600.83	adult	113.9984	65.9998	-149.9962	1221.6862	74.5626	74459.0939	234516.6746	3823405.9096	2026.09	-0.08979	377.066	0.13865	337.5293	0.17165	1395.7574	0.39343	1340.7429	542949.625	606.1424	-0.16206	1125.9913	0.33555	14664900	0.72718	305.302	73.9031	71.586	195.159	185.4281	75916.8672	103.9322	0.39369	153.8347	2874240
018	2018-09-19t1541	1537389998.62	adult	117.9978	69.9992	-145.9968	1247.8078	73.7421	73487.4014	231313.8826	3714271.2425	2469.7	0.70062	385.622	0.3781	340.3655	0.20866	1440.0264	0.55605	1377.8246	552970.125	657.6199	0.46301	1145.4913	0.4287	14807100	0.76324	333.452	75.6289	74.2555	182.6886	177.1086	70152.4062	103.6675	0.26224	139.1773	2904000
018	2018-09-19t1941	1537404398.53	adult	121.9978	73.9992	-141.9968	1158.1651	78.2072	75084.0197	236636.9335	4053714.6117	1845.18	-0.42514	375.215	-0.013622	336.4178	0.012751	1333.011	0.14911	1291.6624	522540.3125	632.4351	0.1547	1146.9601	0.42843	14688500	0.65994	437.122	63.3739	61.9919	121.5337	116.9454	47641.2109	94.9107	-0.60005	110.6769	2480900
018	2018-09-19t2341	1537418796.44	adult	125.9972	77.9986	-137.9974	1207.4718	76.6522	74887.0008	235835.5441	3928352.708	2101.74	0.023883	377.308	0.003233	329.2304	-0.29167	1441.7391	0.52414	1392.4457	563720	645.8979	0.31331	1222.2371	0.7612	14745600	0.64262	165.421	68.0389	67.0891	116.6573	113.8456	45613.0156	95.679	-0.63555	108.6432	2659030
018	2018-09-20t0341	1537433196.27	adult	129.9971	81.9986	-133.9974	717.5207	83.4922	49090.6508	156395.1224	2818636.6596	1816	-0.51645	361.911	-0.56429	310.3417	-0.99613	1413.4717	0.37896	1393.9783	361848.75	686.6346	0.82914	1212.0561	0.67952	9258760	-2.1409	193.805	68.5651	67.0623	123.295	119.6436	31563.5176	99.1158	-0.44457	113.5369	1754100
018	2018-09-20t0741	1537447595.38	adult	133.9969	85.9983	-129.9977	1146.6808	77.291	73785.1703	232617.4309	3927937.8959	2051.24	-0.10914	393.97	0.4469	356.4127	0.53873	1314.3873	-0.035585	1268.6697	506039.125	632.3695	0.065306	1128.629	0.22966	15152900	0.73943	337.978	81.527	80.2763	165.2982	156.0722	63639.8086	108.623	0.24668	129.4989	3135690
018	2018-09-20t1141	1537461999.72	adult	137.9981	89.9995	-125.9965	1113.9516	75.0843	70188.4752	221215.654	3717643.6962	2090.87	-0.05943	399.125	0.56262	354.7709	0.43148	1400.8719	0.24263	1319.01	514120	667.1709	0.48736	1187.3319	0.46208	14618700	0.42644	235.187	80.0768	78.8306	154.1784	146.8904	56583.4766	109.6248	0.22059	131.9686	2932970
018	2018-09-20t1541	1537476399.76	adult	141.9981	93.9995	-121.9965	1213.9883	74.0051	71482.1535	225080.4507	3624601.3931	1873.75	-0.46784	363.009	-0.69606	320.6735	-0.78679	1294.7551	-0.1881	1233.8997	484238.4062	615.3653	-0.25301	1132.2067	0.14573	13553700	-0.12357	426.787	67.5194	66.6453	125.6721	116.7889	47001.3672	95.1818	-1.0435	109.8102	2520970
018	2018-09-20t1941	1537490799.01	adult	145.9979	97.9993	-117.9967	1131.9986	75.965	71967.3104	226786.8831	3846357.8728	1622.17	-0.92825	392.593	0.23651	359.5299	0.50061	1199.1978	-0.56524	1161.2164	450898.375	649.7685	0.15703	1067.525	-0.20864	14740300	0.38451	362.384	74.4661	73.389	147.1102	133.5402	55313.4492	104.0419	-0.42459	120.8822	2795900
018	2018-09-20t2341	1537505198.63	adult	149.9978	101.9992	-113.9968	1131.1084	74.7081	68936.04	217210.3474	3519377.3684	1797.81	-0.63119	375.982	-0.3673	342.8938	-0.11162	1217.2773	-0.528	1181.1543	438219.8438	594.6105	-0.61039	1029.0355	-0.42997	13535400	-0.20087	310.979	79.5809	77.6359	190.271	181.5279	68497.5469	111.1443	0.035415	150.9768	2864910
018	2018-09-21t0341	1537519596.42	adult	153.9972	105.9986	-109.9974	1087.3015	76.9462	67876.6487	213908.9407	3564412.7217	1924.58	-0.42251	383.102	-0.17814	344.6503	-0.091099	1291.7926	-0.28864	1250.6812	458586.375	636.6714	-0.10437	1098.9337	-0.13954	13570600	-0.2141	211.032	77.9111	76.9446	140.4319	134.9991	49853.3125	107.9686	-0.29791	125.9211	2759840
018	2018-09-21t0741	1537533996.51	adult	157.9972	109.9986	-105.9974	1201.1924	75.1748	73027.9958	229973.097	3815761.6619	1557.24	-1.0694	358.385	-1.043	318.2031	-1.0278	1147.1876	-0.82171	1121.0502	438225.6562	601.0861	-0.59801	1007.5213	-0.59392	13668800	-0.19727	321.033	66.5825	65.7173	121.2589	114.6271	46320.9102	92.9911	-1.4872	107.7611	2539460
018	2018-09-21t1141	1537548396.23	adult	161.9971	113.9986	-101.9974	1123.2305	75.3424	69959.5834	220441.4299	3747295.065	1890.86	-0.49949	387.44	-0.11978	348.5655	-0.028974	1268.8134	-0.41367	1227.5507	463116.875	624.9929	-0.32817	1070.4235	-0.3281	14140400	-0.020594	197.472	73.683	73.2452	128.5576	125.4777	46923.5078	106.8749	-0.5456	120.427	2689210
018	2018-09-21t1541	1537562801.79	adult	165.9987	118.0001	-97.9959	1066.4297	79.6467	68512.8517	215994.2861	3745299.2391	2046.4	-0.23998	398.406	0.20223	363.8773	0.4538	1254.2625	-0.47763	1208.6848	449025.9375	634.7726	-0.23936	1085.1045	-0.28501	14236200	-0.0057135	344.573	83.5835	83.8027	160.1057	139.441	57317.8359	115.2889	-0.031971	130.9667	2986690
018	2018-09-21t1941	1537577199.98	adult	169.9982	121.9996	-93.9964	1128.4942	75.5033	70469.7822	222157.025	3624026.5746	1681.41	-0.8666	395.354	0.063763	367.5877	0.54418	1224.2006	-0.59446	1186.9907	450505.8125	595.4364	-0.75914	1077.2895	-0.34023	14539900	0.092658	357.775	88.1836	86.6125	224.4485	216.7852	82597.0469	118.0165	0.065031	144.1923	3243130
018	2018-09-21t2341	1537591597.56	adult	173.9975	125.9989	-89.9971	1103.1962	72.3433	65556.6474	206478.889	3280607.8408	1883.18	-0.52262	395.409	0.032375	363.516	0.3761	1219.1196	-0.62068	1185.8955	418158.0312	606.9266	-0.64242	1034.3996	-0.5442	13540000	-0.3169	234.587	88.5773	87.5131	152.4679	146.9015	52296.5	121.0524	0.17181	139.4812	3033150
018	2018-09-22t0341	1537605997.58	adult	177.9975	129.9989	-85.9971	1153.6436	94.0852	73950.4886	233381.9587	4016997.0861	1561.78	-1.0647	366.847	-0.93592	338.4698	-0.48476	1082.394	-1.0947	1049.0895	417804.0938	557.6113	-1.2734	923.6622	-1.0485	14147400	-0.098038	316.46	80.6019	79.805	144.6233	135.9707	55824.5938	110.2983	-0.63276	126.6932	3108410
018	2018-09-22t0741	1537620397.77	adult	181.9975	133.999	-81.997	1157.6874	79.1496	76278.9963	240368.7237	4227996.8424	1726.42	-0.78369	352.382	-1.4379	317.0467	-1.2153	1188.7365	-0.73126	1140.3691	473117.125	576.6321	-1.0626	972.9839	-0.83449	14011100	-0.16371	280.051	74.7391	73.5197	137.8616	128.4713	54868.9336	105.3581	-1.0269	121.1213	2971700
018	2018-09-22t1141	1537634797.74	adult	185.9975	137.999	-77.997	1062.8851	74.5382	64513.8467	203268.8041	3363310.9484	1796.66	-0.66068	399.487	0.071658	368.6506	0.45461	1231.6287	-0.58371	1193.8333	415058.8438	640.8697	-0.30036	1036.7398	-0.55613	13456300	-0.37724	334.725	83.073	81.8125	177.0502	152.7992	59665.9219	116.4181	-0.40461	137.2869	2798230
018	2018-09-22t1541	1537649198	adult	189.9976	141.999	-73.9969	1095.5984	73.7155	65195.212	205368.646	3301098.3274	1814.53	-0.62406	404.56	0.20927	375.9881	0.66586	1152.3136	-0.84904	1117.0156	392938.9375	608.6738	-0.71465	1005.7687	-0.69417	13769200	-0.2711	319.264	84.0756	83.5853	189.4188	176.7402	64591.8203	119.1088	-0.32419	141.5664	2861510
018	2018-09-22t1941	1537663598.23	adult	193.9977	145.9991	-69.9969	1111.6831	74.4532	66053.9188	208068.2781	3334399.7931	1698.09	-0.81078	401.343	0.080145	371.3146	0.48799	1158.3993	-0.8208	1096.121	399647.75	610.4632	-0.71174	984.8754	-0.78332	13841500	-0.25038	356.987	86.2552	84.9572	170.1604	151.3585	58705.332	123.3326	-0.16279	142.3784	2974770
018	2018-09-22t2341	1537677998.23	adult	197.9977	149.9991	-65.9969	1027.5869	74.5875	62622.9796	197378.5695	3205669.1943	1798.25	-0.62928	416.196	0.54018	388.3623	1.0144	1282.6381	-0.39245	1243.1168	419422.6562	596.4424	-0.90085	1094.7079	-0.29867	13607100	-0.33375	334.159	91.2952	89.8145	159.826	155.845	52263.1016	127.4844	-0.017323	147.1008	2984810
018	2018-09-23t0341	1537692397.97	adult	201.9976	153.999	-61.997	1024.1826	75.3959	62179.3701	195988.6471	3178809.1105	1774.12	-0.65919	411.819	0.37368	386.5754	0.9301	1230.7496	-0.56044	1198.9215	399993.625	579.7215	-1.123	1034.7566	-0.55902	13373800	-0.41331	278.245	92.5917	90.9698	164.8703	159.9641	53582.8359	131.0094	0.085878	152.2058	3006910
018	2018-09-23t0741	1537706798.68	adult	205.9978	157.9992	-57.9968	941.6985	74.1809	59853.3558	188896.8065	3165366.2965	2120.35	-0.0494	423.883	0.74201	394.9715	1.1732	1234.7416	-0.53819	1168.2136	386474.125	631.2308	-0.51486	1047.869	-0.49764	13235300	-0.45713	260.947	96.2155	94.5817	178.9025	170.0062	55996.4805	136.7721	0.29788	159.4627	3004230
018	2018-09-23t1141	1537721198.24	adult	209.9977	161.9991	-53.9969	1030.9025	77.0584	62934.0479	198376.7903	3253597.6205	2109.51	-0.048809	415.156	0.4364	384.0434	0.79783	1261.1636	-0.4379	1217.1774	414922.8125	623.238	-0.62853	1054.9244	-0.4605	13639900	-0.32041	325.386	94.4421	92.0301	212.9596	207.3851	70063.7188	138.8752	0.31216	172.9188	3102900
018	2018-09-23t1541	1537735598.28	adult	213.9977	165.9991	-49.9969	725.3985	76.8958	41093.6672	131237.5795	1957779.0536	1319.16	-1.4176	362.754	-1.2732	355.1167	-0.14485	848.9323	-1.8394	797.7337	182520.4375	462.593	-2.5907	628.0909	-2.3414	7799210	-2.1748	178.483	82.2648	81.5179	147.1479	144.371	31636.7988	119.979	-0.68902	137.9974	1768690
018	2018-09-23t1941	1537749999.47	adult	217.998	169.9995	-45.9965	1003.1466	76.4396	60466.9982	190594.5392	3071375.7162	1986.67	-0.22788	393.2	-0.31035	363.2214	0.091972	1181.6539	-0.68947	1122.6941	373402.6562	599.6691	-0.9438	994.0897	-0.71609	12414900	-0.69358	226.145	86.8549	83.9291	174.7268	171.4307	55213.6602	137.1911	0.067013	161.6295	2742360
018	2018-09-23t2341	1537764398.44	adult	221.9977	173.9992	-41.9968	1010.7006	74.4373	62403.181	196704.8137	3285051.5237	1722.73	-0.68246	397.81	-0.17684	374.7446	0.43557	1174.7346	-0.70361	1141.8566	382963.5	585.1689	-1.1302	967.3773	-0.82827	12959100	-0.50977	214.495	88.5538	86.8938	165.8148	163.1145	54055.625	133.4189	-0.17544	155.2357	2884730
018	2018-09-24t0341	1537778798.22	adult	225.9977	177.9991	-37.9969	970.2656	73.1171	59955.9325	189083.0295	3089981.1063	1956.55	-0.24641	399.585	-0.13582	372.7013	0.35159	1195.2319	-0.62212	1145.8257	374107.5938	590.0023	-1.0833	988.7661	-0.72512	12499800	-0.63987	213.941	90.4148	87.8653	174.0815	170.7712	54487.5156	137.9867	-0.03375	162.2001	2828350
018	2018-09-24t0741	1537793199.06	adult	229.9979	181.9993	-33.9967	985.9971	73.9199	57930.4395	182591.2217	2939161.1613	2037.71	-0.080189	400.455	-0.12176	371.9591	0.30996	1231.2509	-0.48395	1197.0959	373069	596.4053	-1.0154	1018.4203	-0.58222	12126600	-0.73939	316.391	91.9645	88.3337	207.3768	197.9816	62835.1719	144.5697	0.19547	181.023	2784870
018	2018-09-24t1141	1537807599.78	adult	233.9981	185.9995	-29.9965	1010.7989	73.9733	60084.3852	189345.9105	3047202.2418	1706.88	-0.67296	395.982	-0.27358	365.9858	0.10798	1222.3911	-0.50343	1183.053	383830.8125	595.1418	-1.0393	1025.2167	-0.5408	12429500	-0.63536	261.212	89.822	86.2352	180.8372	176.4878	56782.8828	141.8238	0.012028	168.2326	2819420
018	2018-09-24t1541	1537822001.4	adult	237.9986	190	-25.996	1031.1586	74.6643	60800.8055	191603.4166	3055464.293	1663.34	-0.74354	388.38	-0.51836	358.9913	-0.12304	1202.7444	-0.56236	1164.2661	382472.7188	578.0195	-1.2524	1009.2539	-0.60273	12339600	-0.64966	330.562	88.7909	85.1281	180.1128	173.7498	57275.8633	139.9398	-0.12727	165.5003	2821060
018	2018-09-24t1941	1537836399.92	adult	241.9981	193.9996	-21.9964	980.8541	74.0667	59714.6056	188271.2913	3058865.2854	1660.57	-0.73788	391.382	-0.43718	359.729	-0.11768	1266.1218	-0.31593	1249.3503	395030	588.5996	-1.1329	1067.7686	-0.31423	12202900	-0.67836	347.438	90.6408	86.9862	186.747	179.9203	58265.0781	143.1662	-0.045756	169.2018	2826090
018	2018-09-24t2341	1537850800.64	adult	245.9983	197.9998	-17.9962	966.1001	73.295	56546.9349	178244.4527	2851763.4255	1910.72	-0.24225	394.549	-0.35257	363.1241	-0.032737	1259.8225	-0.32174	1216.1452	372907.4688	592.8263	-1.089	1045.5685	-0.40242	11655000	-0.82806	328.785	91.598	87.8498	189.181	182.3301	55997.5625	145.6343	0.0027715	171.0253	2705810
018	2018-09-25t0341	1537865201.68	adult	249.9986	202.0001	-13.9959	963.1152	74.0551	56873.5531	179273.9043	2868145.4022	1672.45	-0.69265	395.27	-0.34225	364.1942	-0.018853	1252.8654	-0.32878	1217.2336	372101	591.1377	-1.1142	1053.1778	-0.34558	11739100	-0.79153	360.204	91.9532	87.6978	189.0889	183.0508	56159.4062	148.8266	0.083914	173.1156	2730920
018	2018-09-25t0741	1537879600.83	adult	253.9984	205.9998	-9.9962	960.6778	72.7155	54824.1261	172782.0914	2731431.6757	1860.74	-0.30577	404.429	-0.080546	372.5039	0.21188	1085.308	-0.95781	1026.4602	311483.375	637.5546	-0.56134	913.5695	-1.009	11587700	-0.82467	356.885	95.6583	89.9018	208.3886	201.1275	59807.5234	159.4099	0.48034	189.2168	2740800
018	2018-09-25t1141	1537894002.04	adult	257.9987	210.0002	-5.9958	918.8873	73.0424	52286.4609	164829.5076	2591173.8201	2219	0.43472	416.74	0.27098	381.9799	0.47641	1270.3611	-0.21845	1228.1669	348078.9375	652.3239	-0.38672	1041.7845	-0.3553	11390300	-0.87182	235.028	96.7117	91.5987	195.4278	193.4984	53547.2266	159.3204	0.4215	183.92	2643320
018	2018-09-25t1541	1537908386.38	adult	261.9944	213.9958	-2.0002	881.1057	72.6824	50089.9876	158001.6081	2490551.6137	1818.05	-0.3615	420.231	0.35968	386.9641	0.60641	1185.0763	-0.53494	1131.7795	310490	656.7653	-0.33525	986.7034	-0.60919	11008800	-0.97414	253.937	99.2264	94.1371	200.5773	197.7287	52551.25	163.5013	0.54509	189.5356	2599430
018	2018-09-25t1941	1537922787.64	dead	265.9947	217.9962	2.0002	886.9931	71.9382	49759.2489	156860.4729	2448971.4759	1611.57	-0.77558	421.803	0.3918	390.1711	0.68355	1106.9413	-0.83288	1054.6613	288911.6875	655.5579	-0.35123	946.3987	-0.79482	10979100	-0.97247	279.551	101.038	95.1742	209.3631	204.7177	54643.7734	167.4906	0.66086	194.4257	2629910
019	2018-09-14t1541	1536958017.99	larva	0	-49.9977	-321.9645	596.7016	37.953	9824.0137	30982.6515	181922.3309	320.049	0.096716	200.7	0.87068	200.4673	1.0155	257.139	-0.39712	253.8189	14142.6	234.6559	0.18694	247.9918	0.024966	1094820	1.2642	263.914	58.1062	57.8194	91.67	87.429	5041.85	77.0996	0.83176	84.6561	316970
019	2018-09-14t1941	1536972411.51	larva	3.9982	-45.9995	-317.9663	504.7144	43.5989	10802.6622	34129.4072	235597.4943	409.018	-0.022935	239.554	0.98048	239.4045	1.2537	300.493	-0.43416	296.6713	17729.1	276.3404	0.10587	290.5163	-0.082509	1404270	0.88432	291.677	61.1886	61.0009	96.6759	91.8118	5703.88	79.7479	0.83395	89.0536	358688
019	2018-09-14t2341	1536986810.24	larva	7.9978	-41.9998	-313.9667	604.4377	39.8591	10535.1963	33241.7552	204300.4399	451.606	-0.14454	249.188	0.86456	248.8459	1.2318	312.955	-0.48251	307.4698	18464.3	286.8451	-0.023853	303.4458	-0.19641	1449280	0.40791	304.143	63.1509	62.9288	99.2241	94.7471	5854.22	82.2989	0.83728	91.4191	367286
019	2018-09-15t0341	1537001209.39	larva	11.9976	-38	-309.9669	827.4967	41.4099	13894.4464	43807.0973	254772.3871	402.222	-0.29251	253.035	0.70675	252.5355	1.1559	318.783	-0.53158	316.448	24546.3	291.9832	-0.14851	309.1554	-0.30035	1940770	0.19296	295.801	64.2126	63.8354	99.6365	95.495	7672.01	83.5491	0.81478	92.7255	492511
019	2018-09-15t0741	1537015609.67	larva	15.9977	-34	-305.9668	599.9652	38.3231	10630.321	33524.0009	201114.735	472.685	-0.36847	260.729	0.58417	260.6965	1.1246	325.142	-0.57823	321.0239	19183.4	298.7047	-0.25743	315.4632	-0.39154	1524740	-0.43648	282.438	66.3422	66.1288	102.46	98.3669	6045.14	85.4258	0.80797	94.8991	387969
019	2018-09-15t1141	1537030009.62	larva	19.9977	-30	-301.9668	614.6449	39.1285	11327.8855	35729.129	217418.2301	426.658	-0.48712	266.047	0.44584	265.5614	1.0591	334.408	-0.62141	330.713	21067.7	304.8169	-0.35737	321.8655	-0.47303	1655610	-0.77132	274.939	67.7375	67.5229	105.475	101.2847	6644.93	87.6919	0.81287	97.4108	421530
019	2018-09-15t1541	1537044409.87	larva	23.9977	-25.9999	-297.9668	436.5479	40.141	13949.6797	44068.0609	382174.5788	339.646	-0.61316	242.414	0.066371	242.4553	0.67534	320.078	-0.6734	318.1558	24005.8	292.2185	-0.48269	310.9226	-0.55916	1801380	-1.0786	114.918	57.9396	57.6778	92.2946	90.7032	6922.09	77.9696	0.51012	87.2358	430549
019	2018-09-15t1941	1537058810.34	larva	27.9979	-21.9998	-293.9666	1054.459	60.9564	32433.5285	102705.7719	942966.6745	391.945	-0.67182	202.011	-0.46385	197.7589	-0.00017095	290.812	-0.73098	286.9924	50310.5	258.888	-0.63722	280.1618	-0.65235	3494790	-0.6828	331.676	50.1336	49.4874	90.1803	86.7865	15601.2	72.0179	0.27846	82.2663	867311
019	2018-09-15t2341	1537073209.56	larva	31.9977	-18	-289.9669	564.9765	52.6171	23086.6041	73237.3616	788593.8083	572.717	-0.67281	297.543	0.17731	292.5417	1.0008	492.409	-0.67782	488.0525	60073.9	357.3821	-0.5538	462.6161	-0.59323	3625560	-0.97721	284.592	69.8508	69.6307	105.788	103.0147	12906.1	90.5432	0.73316	99.2191	851132
019	2018-09-16t0341	1537087609.81	larva	35.9977	-13.9999	-285.9668	617.5351	44.8296	23502.6418	74264.8418	732176.4965	1900.41	-0.20695	376.143	0.69796	276.9715	0.65779	1703.41	-0.12877	1698.5255	212926	1174.5953	0.78123	1615.3966	0.12365	4681850	-0.86212	148.313	61.487	61.356	98.9859	97.0776	12373.2	83.5555	0.45699	93.9461	765328
019	2018-09-16t0741	1537102009.74	larva	39.9977	-9.9999	-281.9668	790.4218	54.2051	35081.3517	110620.4466	1296924.7953	5958.74	1.3345	535.259	1.9789	249.1659	0.096432	5090.43	1.5281	5014.7935	941729	2531.6468	3.0239	4596.8073	2.0441	9874460	0.98804	318.955	53.5236	52.8545	93.1312	88.9559	17229.3	75.5491	0.10357	85.4498	987402
019	2018-09-16t1141	1537116410.04	larva	43.9978	-5.9999	-277.9667	816.9638	58.1831	38936.2537	122983.1809	1546792.1712	8282.63	2.1404	569.637	2.1515	296.7894	0.61391	6492.02	2.2483	6473.4219	1330860	2043.3667	2.065	5450.4977	2.5015	11669000	1.3745	121.698	52.8475	51.6674	96.9958	95.4353	19884.1	79.6012	0.13389	90.6724	1082580
019	2018-09-16t1541	1537130809.59	larva	47.9977	-2	-273.9669	933.2381	61.6532	49415.3147	155807.9804	2157532.9297	4514.72	0.56613	457.186	0.92704	288.8535	0.29586	2824.81	0.3661	2648.5984	731626	1361.6289	0.79553	2364.732	0.38837	11836500	1.0797	133.401	51.1807	50.609	89.1509	87.2218	23090.1	73.4837	-0.2552	83.2014	1325070
019	2018-09-16t1941	1537145209.48	adult	51.9976	2	-269.9669	1545.7545	69.22	61323.3782	193297.9802	2488509.3099	5970.62	1.0162	469.78	0.87973	328.1478	0.8612	3337.28	0.6182	3087.0994	1084620	1186.9928	0.40359	2648.7623	0.48536	15225600	2.0689	291.557	68.2033	67.8909	108.042	105.5972	35113.8	91.7197	0.4725	101.9127	2210470
019	2018-09-16t2341	1537159609.61	adult	55.9977	6	-265.9668	1044.2548	69.9466	60971.5675	192222.0282	2942952.5536	4703.55	0.52881	465.421	0.7883	335.4449	0.96234	2919.03	0.37929	2772.0886	931170	1015.0617	0.10521	2366.6177	0.30438	14830200	1.6612	212.224	72.366	71.9158	110.741	109.4671	35326.5	94.9782	0.63661	105.0859	2305870
019	2018-09-17t0341	1537174010.07	adult	59.9978	10.0001	-261.9667	1034.1741	96.6019	66854.0333	211273.5959	3642016.7184	4653.52	0.5214	371.762	-0.21863	259.8652	-0.9211	2731.41	0.28388	2545.0017	953261	953.1871	0.0036618	2041.9834	0.10666	12961100	0.68566	144.841	54.4625	53.856	91.8382	90.3689	32051.5	75.9857	-0.58871	86.1071	1898780
019	2018-09-17t0741	1537188410.15	adult	63.9978	14.0002	-257.9667	1033.0858	74.0004	63061.7982	198769.1473	3222116.8011	3940.28	0.26627	434.886	0.45214	333.2298	0.84752	2365.2	0.076381	2191.3184	780517	1058.3277	0.22896	1903.6017	0.045276	14318200	1.0543	149.084	71.0011	70.5978	108.423	106.9349	35779.5	93.0966	0.51923	102.9639	2337640
019	2018-09-17t1141	1537202813.57	adult	67.9988	18.0011	-253.9657	1151.7739	73.0402	70012.7082	220591.6883	3537311.7089	2019.41	-0.53189	394.196	0.0024042	328.9702	0.68571	1573	-0.37141	1550.7587	575716	783.5591	-0.25548	1418.6768	-0.26423	14406700	0.94584	209.008	60.4345	60.1685	101.526	99.6227	37158.6	84.8254	-0.15313	95.3917	2208700
019	2018-09-17t1541	1537217203.16	adult	71.9959	21.9982	-249.9686	1290.2648	75.5471	63464.1773	200039.766	3071641.5953	3148.97	0.035526	420.568	0.38473	342.1642	1.0407	1783.03	-0.17971	1687.9521	595531	921.0762	0.11511	1459.7064	-0.17421	14007500	0.66545	304.462	70.7683	69.5191	129.988	125.8057	43416.1	98.0449	0.8819	117.4874	2357010
019	2018-09-17t1941	1537231606.35	adult	75.9968	25.9991	-245.9678	1122.8849	77.5694	73651.5912	232250.8078	3987545.6335	2032.39	-0.48692	404.61	0.25631	350.5306	1.2706	1387.65	-0.41537	1335.5797	532856	729.8983	-0.25432	1214.4386	-0.32334	15535800	1.2725	198.184	72.5313	70.7712	141.394	138.65	54295.2	101.4714	1.1446	129.0125	2784990
019	2018-09-17t2341	1537246002.85	adult	79.9958	29.9981	-241.9687	1367.0942	77.0521	75627.5938	238533.0655	3821790.2389	3232.84	0.33927	404.274	0.3778	349.4566	1.1888	1630.88	-0.093328	1480.1403	645829	735.4329	-0.13598	1271.3449	-0.1767	15991100	1.4617	336.472	71.059	70.575	111.91	109.4115	44316.5	94.4792	0.45476	105.0977	2810740
019	2018-09-18t0341	1537260403.1	adult	83.9959	33.9982	-237.9687	1000.9386	75.798	63978.0218	201869.2656	3413713.4647	2592.71	0.046092	402.195	0.50912	352.6968	1.2422	1384.87	-0.26385	1282.3292	462548	684.7738	-0.20043	1140.3982	-0.24589	13420100	0.23577	248.959	73.911	73.0544	127.428	124.2845	42561	100.2181	0.89403	116.5485	2466190
019	2018-09-18t0741	1537274802.89	adult	87.9958	37.9982	-233.9687	1499.6069	77.4046	79818.9884	251719.1599	3933472.7709	1524.24	-0.88389	360.042	-0.36432	326.961	0.26657	1105.43	-0.66586	1086.118	463175	580.3757	-0.66057	985.9397	-0.44765	15052600	1.0276	366.642	69.1435	68.1023	125.466	118.121	52570.1	96.794	0.47796	110.9437	2890750
019	2018-09-18t1141	1537289206.46	adult	91.9968	41.9991	-229.9677	1059.886	74.1703	65394.8155	206201.7491	3345637.9415	2381.65	0.1447	413.962	1.2253	360.9085	1.3924	1504.46	0.25545	1430.0452	514525	687.3809	0.14879	1178.2976	0.098747	14127700	0.56233	162.238	77.6495	77.0231	120.352	117.7286	41160.3	101.5789	0.80812	112.8741	2650020
019	2018-09-18t1541	1537303608.6	adult	95.9974	45.9997	-225.9671	1160.6661	73.6894	70266.6123	221417.5935	3562232.4259	2359.3	0.24549	397.126	0.82764	348.264	0.86744	1343.73	-0.0089718	1250.1738	493150	685.1127	0.31754	1079.8649	-0.05625	14568200	0.7841	185.518	78.906	78.2763	127.311	124.3195	46723.2	105.2385	1.0259	118.5694	2894590
019	2018-09-18t1941	1537318003.05	adult	99.9958	49.9982	-221.9687	1143.1575	83.5467	73382.6616	231163.522	4002211.5339	1927.76	-0.33251	348.486	-0.69101	305.9354	-0.70894	1139.37	-0.50366	1064.1382	436378	594.478	-0.3971	912.9917	-0.54187	13338300	0.12619	208.035	57.9633	57.0166	113.983	107.7586	43655.4	83.0559	-1.0858	99.1139	2218550
019	2018-09-18t2341	1537332403.74	adult	103.996	53.9984	-217.9685	988.9735	77.0074	62603.9721	197515.3462	3301749.3532	2596.2	0.80077	413.738	1.4012	358.3719	1.0731	1449.95	0.43622	1363.6156	474134	732.7694	1.0592	1142.2464	0.32268	13506000	0.19454	232.149	75.2315	73.7403	139.176	135.3026	45510.4	107.93	1.0294	127.369	2455860
019	2018-09-19t0341	1537346804.09	adult	107.9961	57.9985	-213.9684	1238.0749	77.0075	59770.4605	189969.7346	2988953.9399	2211.81	0.21404	423.912	1.7194	373.6469	1.5366	1360.6	0.21822	1269.9125	427229	728.5709	1.1366	1115.2242	0.27249	13309600	0.067621	328.866	83.3101	82.5043	147.42	143.3517	46289.8	110.8797	1.1734	132.3839	2615690
019	2018-09-19t0741	1537361204.12	adult	111.9961	61.9985	-209.9684	1048.7987	73.3305	64708.0203	204007.8977	3324852.805	2268.27	0.32322	404.108	1.0413	362.0912	1.0638	1236.35	-0.16574	1163.2172	417886	702.0269	0.9069	1032.2413	-0.055495	13647900	0.21265	277.017	82.1027	80.0964	173.315	170.72	58580.4	114.7459	1.3953	154.4931	2772850
019	2018-09-19t1141	1537375609.29	adult	115.9976	65.9999	-205.9669	1114.1952	75.5741	72239.8243	227860.4478	3847022.4113	1664.81	-0.72552	393.799	0.66842	353.5044	0.69741	1201.51	-0.29603	1171.2792	452970	694.5462	0.88767	1016.4718	-0.12907	14826900	0.79316	295.743	70.4141	70.392	137.379	133.644	51791.8	104.0812	0.35236	123.9803	2651160
019	2018-09-19t1541	1537390007.01	adult	119.9969	69.9993	-201.9676	1042.578	76.5988	64886.5193	204582.1721	3368214.9308	1888.65	-0.33956	392.795	0.59227	345.4191	0.35428	1370.63	0.28823	1337.826	464644	718.473	1.2294	1181.6788	0.5908	13302800	-0.031231	209.196	78.7243	77.4401	160.872	158.2363	54535.7	114.4502	1.1404	145.3099	2666160
019	2018-09-19t1941	1537404406.84	adult	123.9969	73.9993	-197.9676	1098.8243	72.801	65415.2521	206035.6179	3294449.7907	1907.04	-0.32151	413.643	1.2353	367.0883	1.0459	1410.04	0.41326	1370.4959	482234	726.1944	1.3602	1170.9231	0.5305	14137100	0.35678	320.425	84.0105	82.592	154.53	150.0211	52849.3	114.7263	1.0488	139.4001	2871230
019	2018-09-19t2341	1537418804.73	adult	127.9963	77.9987	-193.9682	1131.6133	77.5725	70828.9227	223196.4281	3708487.431	2958.01	1.5759	428.979	1.6943	382.67	1.5257	1480.16	0.64459	1364.7233	547660	742.1244	1.5758	1200.6624	0.64361	15847300	1.1711	378.873	89.183	87.123	177.063	173.1469	65513.2	122.7567	1.6132	158.6442	3294600
019	2018-09-20t0341	1537433204.59	adult	131.9963	81.9986	-189.9682	1112.2129	78.9379	71178.7398	224383.2268	3784302.0613	1852.31	-0.46027	374.911	-0.15975	328.9653	-0.38015	1308.4	-0.03655	1252.2629	486726	690.5125	0.86534	1110.7238	0.16758	13914800	0.15612	359.586	67.9074	65.1394	160.185	155.6766	59588.7	103.3415	-0.14061	137.1836	2520380
019	2018-09-20t0741	1537447603.69	adult	135.996	85.9984	-185.9685	1179.296	77.5579	74828.3068	235880.0331	3934233.116	1817.36	-0.54282	383.801	0.080012	343.7313	0.077031	1257.5	-0.2662	1219.8174	491681	687.1861	0.77972	1094.024	0.037038	14976300	0.62545	219.455	78.8346	77.2507	158.346	155.0515	61913.2	111.1168	0.39791	138.929	3076200
019	2018-09-20t1141	1537462008.11	adult	139.9973	89.9996	-181.9673	1208.4646	74.8943	73726.3775	232339.2578	3856299.9985	2184.61	0.099174	388.727	0.19066	345.9486	0.10678	1423.92	0.30841	1386.0645	548208	706.4399	0.98652	1203.9112	0.51794	14962100	0.56362	302.867	80.018	77.6613	173.139	169.1878	66658.5	115.5249	0.64471	150.7952	3079890
019	2018-09-20t1541	1537476408.15	adult	143.9973	93.9996	-177.9672	1120.7102	78.3641	73441.0729	231481.1619	4014842.4029	2132.55	-0.014901	374.068	-0.35161	321.8994	-0.76426	1365.75	0.055571	1295.3386	523081	706.0587	0.92904	1171.2408	0.3115	14315900	0.21277	228.419	70.9158	68.0684	170.955	166.1534	65475.7	110.053	0.099061	151.0133	2714020
019	2018-09-20t1941	1537490807.46	adult	147.9971	97.9994	-173.9674	1241.7548	76.7435	77932.0924	245449.7942	4120845.7593	2525.4	0.65816	403.909	0.59021	359.456	0.47845	1473.99	0.40964	1377.2159	599915	733.2392	1.2312	1196.3054	0.38288	16425800	1.1253	232.092	82.4605	80.3472	172.023	169.0351	70013.4	115.6289	0.43289	148.7757	3353420
019	2018-09-20t2341	1537505207.05	adult	151.997	101.9993	-169.9676	1162.3752	103.7945	79792.1028	252795.3233	4556767.427	2258.41	0.16917	391.895	0.14031	354.3976	0.26328	1379.11	0.035898	1285.5375	573710	681.9022	0.50587	1155.3953	0.14712	16283600	1.002	258.377	81.4356	79.1548	179.385	173.7277	74624.3	116.7364	0.4134	156.7359	3383730
019	2018-09-21t0341	1537519604.75	adult	155.9963	105.9987	-165.9682	1203.1618	82.1091	70303.7312	222261.5563	3742890.0016	2808.59	1.1085	422.595	1.1124	378.3637	1.0399	1548.83	0.60715	1436.1033	569970	776.8831	1.6759	1281.762	0.69467	15529100	0.6213	275.82	84.7595	82.3886	175.821	170.3288	64702.1	120.0188	0.55603	153.5838	3114660
019	2018-09-21t0741	1537534004.87	adult	159.9964	109.9987	-161.9682	1209.7205	78.2203	78348.6647	246871.933	4233744.7655	3276.31	1.8958	415.564	0.83265	366.3335	0.59136	1661.66	0.97385	1533.9664	679620	762.263	1.4307	1326.587	0.86204	16975800	1.1885	281.878	88.5711	86.2624	199.01	192.6193	81395.1	123.8748	0.7332	172.2218	3618130
019	2018-09-21t1141	1537548404.56	adult	163.9963	113.9986	-157.9682	1121.2681	82.488	76743.0825	242039.5786	4382119.3642	2442.66	0.44355	396.251	0.15109	346.5674	-0.11332	1582.14	0.66981	1497.4949	632854	728.7691	0.95762	1336.7732	0.87344	15831000	0.66348	326.211	82.1154	79.2847	193.846	187.9905	77538.5	120.0479	0.35342	164.8927	3280680
019	2018-09-21t1541	1537562810.27	adult	167.9979	118.0002	-153.9667	799.8159	132.5973	61738.1468	197765.2208	4432847.9637	2677.94	0.834	412.81	0.65737	352.8528	0.066043	1594.61	0.69247	1497.1211	511870	803.8707	1.8486	1344.3123	0.87744	13243800	-0.41667	251.598	78.3295	75.364	189.613	187.6486	60865.8	112.7041	-0.25804	162.676	2512970
019	2018-09-21t1941	1537577208.44	adult	171.9973	121.9997	-149.9672	1450.8836	80.7734	83466.5809	262917.8727	4397123.3961	2335.39	0.2427	416.686	0.7466	379.1362	0.91344	1412.32	0.046754	1330.8109	617186	697.0976	0.48366	1190.6671	0.16123	18177500	1.5118	283.473	91.0536	88.9346	195.256	190.5269	85326.9	123.9701	0.42407	166.9028	3972120
019	2018-09-21t2341	1537591605.87	adult	175.9966	125.999	-145.9679	1307.997	78.6964	80620.1834	253815.1047	4303507.1504	2124.74	-0.11732	411.899	0.55356	375.5171	0.75811	1425.71	0.086407	1348.1959	600225	703.9416	0.5351	1214.4148	0.25077	17337700	1.1351	396.671	83.2524	80.6997	214.965	199.4396	90500.3	118.9455	-0.01402	169.2545	3504260
019	2018-09-22t0341	1537606005.99	adult	179.9967	129.999	-141.9678	1287.5925	77.5746	81420.215	256345.9482	4410104.3419	3069.57	1.4744	431.156	1.1496	384.0283	1.0061	1658.2	0.87542	1529.5261	704736	768.417	1.2948	1344.2712	0.81497	18314200	1.4592	469.944	92.589	88.9377	234.003	211.0255	99451.1	132.0566	0.74477	189.5306	3932900
019	2018-09-22t0741	1537620406.16	adult	183.9967	133.9991	-137.9678	1335.5458	81.4293	86650.4356	272796.5638	4745242.7597	2746.37	0.93557	417.627	0.67831	376.1127	0.71416	1582.46	0.61388	1490.5549	715272	726.4193	0.75625	1320.3054	0.69986	18867200	1.6163	369.362	84.7652	81.744	195.361	192.0433	88303.3	124.0486	0.11926	167.7937	3829440
019	2018-09-22t1141	1537634806.12	adult	187.9967	137.9991	-133.9678	840.8735	85.8341	56488.2649	179535.1179	3159528.2092	2054.08	-0.22124	432.954	1.1511	373.1423	0.58854	1536.69	0.45617	1488.535	453325	861.5447	2.382	1321.4898	0.69964	12745700	-0.63448	266.53	87.3247	84.0034	201.966	197.5615	59580	129.9858	0.37945	180.8817	2570750
019	2018-09-22t1541	1537649206.39	adult	191.9968	141.9991	-129.9677	1519.411	82.6344	80561.7885	254536.4105	4307596.4167	2676.66	0.83944	406.624	0.26513	362.7014	0.22117	1500.45	0.33466	1417.7831	634689	763.2746	1.1599	1228.7717	0.28731	17165600	0.92405	311.209	83.5025	79.9945	209.618	202.3603	88668.3	127.6525	0.13611	177.6698	3525060
019	2018-09-22t1941	1537663606.67	adult	195.9969	145.9992	-125.9677	1327.0892	78.8096	86417.241	272076.4742	4720013.5469	2372.28	0.33775	409.348	0.32818	365.3735	0.28273	1498.72	0.33311	1404.5306	675922	743.3526	0.89587	1239.4981	0.33325	18437900	1.3343	345.436	84.1783	80.7017	213.2	208.2837	96153.3	125.4928	-0.082847	180.5579	3791560
019	2018-09-22t2341	1537678006.64	adult	199.9968	149.9992	-121.9677	1304.0308	80.2894	84131.1736	264886.7605	4584448.02	1953.51	-0.36058	412.561	0.40845	368.4167	0.35672	1438.53	0.13665	1392.1768	631516	774.3566	1.2528	1221.203	0.25458	18092800	1.183	385.725	85.2674	81.4472	224.333	217.941	98482.2	130.4088	0.10081	186.2645	3739400
019	2018-09-23t0341	1537692406.42	adult	203.9968	153.9991	-117.9677	1322.2075	84.7135	88824.209	279705.3525	5051429.9995	2275.36	0.20859	400.606	-0.0022479	363.6849	0.18165	1341.61	-0.17914	1249.8301	621165	724.3128	0.62563	1117.6106	-0.19388	18541200	1.3049	286.102	88.6762	85.7546	213.436	208.4679	98821	130.5499	0.017513	182.0431	4104200
019	2018-09-23t0741	1537706807.12	adult	207.997	157.9993	-113.9675	1208.8253	78.7285	79949.7226	251916.171	4416466.9247	2742.42	1.0397	416.291	0.48461	367.9465	0.2957	1519.05	0.43422	1415.3357	633444	773.9551	1.2101	1247.6835	0.38468	17344300	0.88797	366.401	92.8819	88.1382	235.258	228.4917	98102.8	142.1182	0.52283	199.7863	3869830
019	2018-09-23t1141	1537721206.57	adult	211.9968	161.9992	-109.9677	1306.1878	83.6822	84295.4751	265460.8394	4619799.331	2594.48	0.80781	416.49	0.46828	371.7824	0.39505	1525.04	0.46815	1419.3068	671016	759.2302	1.0125	1268.7798	0.48558	18303500	1.1783	354.311	91.5699	87.9205	232.308	229.226	102216	135.8386	0.11855	197.1653	4024220
019	2018-09-23t1541	1537735606.69	adult	215.9969	165.9992	-105.9677	1323.419	82.9908	85975.8584	270767.9074	4739391.0915	2327.23	0.36409	421.84	0.61873	380.3973	0.64565	1385.57	0.0062219	1325.4291	622121	762.3045	1.0327	1177.3746	0.092869	18909800	1.3525	367.969	96.9688	92.132	241.642	233.6381	108497	148.36	0.63845	207.3728	4346820
019	2018-09-23t1941	1537750007.89	adult	219.9972	169.9995	-101.9673	1441.4147	84.0198	95453.2626	300743.6031	5383982.0639	2343.03	0.41568	403.139	0.0001757	362.2495	0.052356	1473.62	0.32619	1388.3748	733864	733.8349	0.67276	1220.2855	0.29609	20050900	1.6913	383.176	87.8684	83.3602	244.778	237.8239	121900	136.0728	-0.020226	207.4596	4370310
019	2018-09-23t2341	1537764406.9	adult	223.9969	173.9993	-97.9676	1339.7318	97.0184	88703.2382	279427.2153	5048057.3729	2319.93	0.39796	389.177	-0.45981	338.5069	-0.7081	1418.19	0.15034	1358.1071	656620	763.3502	1.0145	1190.8652	0.17718	17989300	1.0379	404.549	85.0596	79.5069	244.46	234.1403	113185	136.1322	-0.08635	195.7949	3931790
019	2018-09-24t0341	1537778806.68	adult	227.9969	177.9992	-93.9677	1182.0777	114.0631	85765.5501	271169.8219	5423295.38	1885.41	-0.36705	394.034	-0.31641	345.6483	-0.4969	1353.58	-0.058298	1320.2386	605050	763.7061	1.0065	1164.4837	0.074926	17582600	0.9102	348.469	80.3398	76.3111	225.955	222.5596	101002	125.344	-0.62949	187.8449	3584920
019	2018-09-24t0741	1537793207.53	adult	231.9971	181.9994	-89.9674	1294.526	92.3456	87741.4153	276981.2122	5037096.6149	1812.58	-0.4848	384.839	-0.61434	340.6358	-0.66418	1302.09	-0.22533	1258.205	596357	694.7632	0.16449	1123.7783	-0.094992	17592500	0.91035	355.407	82.9232	78.405	241.301	234.0097	110516	131.3236	-0.41902	195.905	3790750
019	2018-09-24t1141	1537807608.25	adult	235.9973	185.9996	-85.9672	1340.8507	84.1465	89316.2794	281217.6958	5077627.4502	1944.03	-0.22472	417.626	0.38884	376.8431	0.43145	1327.34	-0.11772	1266.7508	618543	736.9936	0.66212	1143.4055	0.012078	19433800	1.4589	409.152	97.5889	92.6198	249.823	240.3115	116417	148.3984	0.26974	205.9116	4541200
019	2018-09-24t1541	1537822009.89	adult	239.9978	190.0001	-81.9668	1291.6599	82.898	82863.3383	260941.9934	4531185.9823	2318.01	0.50185	406.853	0.041396	359.5531	-0.11447	1443.05	0.324	1381.5801	624842	753.1808	0.8475	1186.806	0.23629	17577300	0.91045	379.007	91.7387	86.374	248.487	238.2382	107595	148.006	0.19379	208.5358	3963390
019	2018-09-24t1941	1537836408.37	adult	243.9973	193.9997	-77.9672	1315.4543	84.0723	86217.6632	271497.3728	4787158.1897	2385.89	0.66209	402.108	-0.11758	356.0327	-0.23795	1436.47	0.32702	1366.3641	646411	744.0498	0.72816	1172.2809	0.1896	18074300	1.0594	374.861	91.0421	85.5434	250.755	241.6877	112840	147.897	0.12761	211.9486	4092250
019	2018-09-24t2341	1537850809.09	adult	247.9975	197.9999	-73.967	1305.9386	83.7461	85590.0951	269513.234	4832972.6708	2359.43	0.64266	407.314	0.025585	360.0926	-0.1331	1427.45	0.32204	1359.9167	638069	762.0271	0.93724	1198.485	0.343	18175100	1.0995	374.433	91.6127	86.0175	260.432	252.5115	116413	147.5588	0.057409	219.1485	4087940
019	2018-09-25t0341	1537865210.15	adult	251.9978	202.0002	-69.9667	1336.351	84.0498	87926.0397	276847.0393	4974912.3332	2444.1	0.84156	408.567	0.049087	362.9098	-0.066358	1475.61	0.5366	1401.2137	677305	748.3766	0.76878	1209.2755	0.42717	18717700	1.2725	403.436	91.1753	86.0238	254.553	247.3889	116840	142.8108	-0.20037	207.6828	4177020
019	2018-09-25t0741	1537879609.31	adult	255.9976	205.9999	-65.9669	1319.691	91.1591	91306.3819	287801.9564	5337165.1498	2468.14	0.92237	405.479	-0.05536	361.2745	-0.13258	1398.81	0.27209	1313.7099	665833	753.942	0.83237	1152.9345	0.18282	19280100	1.4538	347.682	90.4507	85.9734	247.816	239.4878	117960	144.7357	-0.17289	209.2548	4300840
019	2018-09-25t1141	1537894010.52	adult	259.9979	210.0003	-61.9666	1327.2314	85.6196	89135.2876	280680.2826	5128961.5597	2252.3	0.51501	404.014	-0.1098	355.5754	-0.3189	1370.39	0.19069	1290.9911	637233	767.906	0.99763	1158.4202	0.24261	18762800	1.3176	381.171	84.6795	78.4124	253.743	245.8906	117990	141.3	-0.37404	210.3274	3932600
019	2018-09-25t1541	1537908394.99	adult	263.9936	213.996	-57.9709	1284.8695	84.6089	88558.92	279003.9643	5095918.8841	1939.04	-0.10509	397.661	-0.30547	350.299	-0.49116	1271.71	-0.17568	1224.464	587529	745.0943	0.72264	1113.0472	0.045284	18333800	1.2078	371.068	85.2101	79.3514	252.801	243.3716	116794	144.2877	-0.30138	211.4571	3928530
019	2018-09-25t1941	1537922796.34	adult	267.994	217.9963	-53.9705	1368.5239	85.7918	91766.4237	288937.5414	5192907.2638	2068.57	0.18226	403.45	-0.14635	359.5829	-0.23101	1323.78	0.063743	1262.9489	632768	767.316	0.98762	1134.8393	0.18959	19284100	1.5092	602.234	86.1617	81.0293	253.121	246.0472	120992	139.4715	-0.56161	210.7901	4118350
019	2018-09-25t2341	1537937193.19	adult	271.9931	221.9955	-49.9714	1244.3496	88.9345	86053.0426	271117.1196	5020458.4136	2029.03	0.11904	416.666	0.22446	374.7949	0.20331	1337.27	0.15023	1271.4872	600434	771.7762	1.0399	1141.4869	0.25883	18669100	1.3448	340.782	89.0958	83.9362	248.058	240.9201	111378	143.0947	-0.46169	211.3705	3992030
019	2018-09-26t0341	1537951593.05	adult	275.9931	225.9954	-45.9714	813.6779	87.286	55395.6075	176331.9388	3152026.6016	1813.89	-0.32217	429.807	0.58851	376.0517	0.2248	1342.39	0.20402	1284.8274	387950	844.5892	1.9122	1154.7198	0.36555	12412400	-0.51513	378.255	91.4308	82.8661	282.948	276.9518	81772	162.446	0.31132	243.9898	2640430
019	2018-09-26t0741	1537965991.75	adult	279.9927	229.9951	-41.9718	823.7659	87.22	56933.1063	180982.1579	3275390.1053	1841.64	-0.24877	425.62	0.45652	370.9813	0.060568	1309.95	0.096954	1261.7527	389054	845.7771	1.9262	1139.3202	0.32023	12622200	-0.4393	409.216	89.738	81.5604	278.591	269.767	82741.4	164.873	0.3623	241.8167	2661270
019	2018-09-26t1141	1537980392.82	adult	283.993	233.9954	-37.9715	818.218	103.3052	60295.0834	191768.7834	3913396.5293	2072.08	0.27178	418.578	0.24605	356.8075	-0.36994	1296.66	0.069908	1239.535	407151	839.2076	1.8476	1123.6809	0.27198	13126200	-0.27374	361.48	86.8549	77.2902	274.676	269.7411	86248.3	161.5996	0.16935	240.7142	2723680
019	2018-09-26t1541	1537994793.09	adult	287.9931	237.9954	-33.9714	816.3723	107.1716	50869.7165	163262.3948	2820456.7711	579.614	-3.0356	352.953	-1.6054	346.4509	-0.68689	492.84	-3.5215	487.0049	131096	441.8441	-2.9324	475.4405	-3.3502	9381860	-1.3998	250.608	76.5952	73.7046	158.475	154.742	42154.3	118.0132	-1.7605	143.186	2035980
019	2018-09-26t1941	1538009192.22	adult	291.9928	241.9952	-29.9717	815.37	116.1807	56604.6637	180794.6488	3642553.9938	1553.61	-0.85907	425.928	0.43124	368.9943	-0.039678	1165.02	-0.47229	1118.2219	343682	807.2571	1.4644	1047.266	-0.089948	12556800	-0.42058	374.325	94.0946	83.9917	277.822	272.0245	81957.5	177.243	0.74071	241.9213	2774000
019	2018-09-26t2341	1538023593.19	adult	295.9931	245.9955	-25.9714	801.3368	93.1072	54531.1909	173355.9525	3310830.4395	1515.21	-0.94323	428.255	0.48523	368.1499	-0.077894	1176.35	-0.39878	1141.4941	334084	815.7411	1.5677	1055.4101	-0.0094547	12161600	-0.52922	383.827	94.5665	83.4142	288.062	280.3042	81809.5	181.3446	0.86891	248.1089	2685500
019	2018-09-27t0341	1538037993.44	adult	299.9932	249.9955	-21.9713	801.923	96.7426	54712.868	173989.964	3340720.6686	1772.07	-0.34142	427.03	0.44066	368.5081	-0.080861	1179.09	-0.36351	1143.7542	337219	808.4344	1.4806	1054.4178	0.019737	12172900	-0.51343	385.274	95.4614	84.5539	282.094	277.4012	80678.8	182.7826	0.8827	248.7106	2721220
019	2018-09-27t0741	1538052392.56	adult	303.9929	253.9953	-17.9716	782.7921	85.2815	44306.722	141892.7835	2223724.6129	642.55	-3.0082	356.518	-1.5078	348.1463	-0.68823	525.859	-3.5692	518.4029	122525	455.0157	-2.7982	501.4282	-3.3454	8274060	-1.7141	282.139	78.6589	74.7194	178.13	171.8442	41504.3	125.7413	-1.6628	157.9043	1825520
019	2018-09-27t1141	1538066793.56	adult	307.9932	257.9956	-13.9713	772.3358	87.4762	50357.8678	159761.1411	2959946.0101	1959.38	0.13418	437.024	0.6934	371.7383	-0.013565	1236.53	-0.024414	1189.441	325208	847.8636	1.9619	1110.4953	0.4488	11473600	-0.70756	395.712	99.1232	86.6885	309.788	304.1942	81474.2	201.0726	1.5904	281.4389	2602380
019	2018-09-27t1541	1538081091.52	adult	311.9649	261.9672	-9.9996	760.9572	76.3547	42087.4012	134355.0542	2042071.1391	670.786	-3.006	368.672	-1.1786	364.1268	-0.24857	541.221	-3.6153	531.9125	119610	455.3988	-2.8063	506.7697	-3.4026	8129580	-1.7505	272.472	83.7772	80.9411	190.885	185.2686	42185.5	130.0001	-1.5976	165.1691	1847370
019	2018-09-27t1941	1538095491.26	adult	315.9648	265.9671	-5.9997	777.3528	81.6648	41932.7657	134892.0796	2030523.723	636.963	-3.1255	365.447	-1.2685	358.3824	-0.42896	532.351	-3.7326	524.8701	117649	461.3945	-2.7396	508.9232	-3.4398	8040560	-1.7751	275.124	83.3358	78.9379	190.008	181.7516	41991.8	134.3361	-1.4672	167.9986	1833560
019	2018-09-27t2341	1538109890.45	adult	319.9646	269.9669	-1.9999	1069.8727	83.8395	68771.3496	216809.3258	3812434.1708	2705.74	2.0927	429.521	0.45742	384.8573	0.32717	1310.28	0.49098	1206.0004	470391	753.0423	0.81361	1080.0118	0.40117	15403500	0.58248	393.861	99.0391	89.1406	279.335	270.5967	100281	182.3398	0.61967	243.8241	3551740
019	2018-09-28t0341	1538124290.05	dead	323.9645	273.9668	1.9999	1066.3209	83.2527	68151.4311	214830.0648	3753690.8027	2786.88	2.36	432.124	0.51733	387.1148	0.37889	1316.73	0.58209	1220.7896	468757	752.7927	0.81176	1091.8954	0.53978	15351200	0.58676	386.128	100.896	91.15	278.465	271.2158	99133.6	185.0127	0.6906	244.0435	3584340
020	2018-09-14t1541	1536958026.19	larva	0	-49.9976	-325.9645	164.6107	27.1043	2986.3098	9482.7422	50950.6269	0	-0.093329	0	-0.71242	0	-0.77148					0	-0.32903	0	-0.21043	0	0.64889	0	0	0				0	-0.70749	0	0
[truncated: 5,520 more rows]
